# Supplementary material for: The Polytope Formalism: application to molecular constitution and the prospect of a complete description of Chemical Space
Source: Chem Sci. 2026 Jan 8;17(4):2102–18. doi: 10.1039/d5sc08813e (PMC12780917; doi:10.1039/d5sc08813e)
Supplement: SC-017-D5SC08813E-s001 [file SC-017-D5SC08813E-s001.zip]

Archive with 222 entries (218 files):
- publication files/
- publication files/free-base subporphyrin PES.nb
- publication files/genus_direct.exe
- publication files/genus_direct.for
- publication files/graphing outputs/
- publication files/graphing outputs/cyclo - addition S2B2_S2B2_genera{1, 2, 3, 4, 5, 6}_1.gxl
- publication files/graphing outputs/cyclo - addition S2B2_S2B2_genera{1, 2, 3, 4, 5, 6}_1.pdf
- publication files/graphing outputs/cyclo - addition S2B2_S2B2_genera{1, 2, 3, 4, 5, 6}_1_2.gxl
- publication files/graphing outputs/cyclo - addition S2B2_S2B2_genera{1, 2, 3, 4, 5, 6}_1_2.pdf
- publication files/graphing outputs/cyclo - addition S2B2_S2B2_genera{1, 2, 3, 4, 5, 6}_2.gxl
- publication files/graphing outputs/cyclo - addition S2B2_S2B2_genera{1, 2, 3, 4, 5, 6}_2.pdf
- publication files/graphing outputs/cyclo - addition S2B2_S2B2_genera{1, 2, 3, 4, 5, 6}_Adjacency_Matrix_1.dat
- publication files/graphing outputs/cyclo - addition S2B2_S2B2_genera{1, 2, 3, 4, 5, 6}_Adjacency_Matrix_1_2.dat
- publication files/graphing outputs/cyclo - addition S2B2_S2B2_genera{1, 2, 3, 4, 5, 6}_Adjacency_Matrix_2.dat
- publication files/graphing outputs/cyclo - addition S2B2_S2B2_genera{1, 2, 3, 4, 5, 6}_Distance_Matrix_1.dat
- publication files/graphing outputs/cyclo - addition S2B2_S2B2_genera{1, 2, 3, 4, 5, 6}_Distance_Matrix_1_2.dat
- publication files/graphing outputs/cyclo - addition S2B2_S2B2_genera{1, 2, 3, 4, 5, 6}_Distance_Matrix_2.dat
- publication files/graphing outputs/cyclo - addition S2B2_S2B2_genera{1, 2, 3, 4, 5, 6}_edges_1.txt
- publication files/graphing outputs/cyclo - addition S2B2_S2B2_genera{1, 2, 3, 4, 5, 6}_edges_1_2.txt
- publication files/graphing outputs/cyclo - addition S2B2_S2B2_genera{1, 2, 3, 4, 5, 6}_edges_2.txt
- publication files/graphing outputs/cyclo - addition S2B2_S2B2_genera{1, 2, 3, 4, 5, 6}_Vertex_List_1.txt
- publication files/graphing outputs/cyclo - addition S2B2_S2B2_genera{1, 2, 3, 4, 5, 6}_Vertex_List_1_2.txt
- publication files/graphing outputs/cyclo - addition S2B2_S2B2_genera{1, 2, 3, 4, 5, 6}_Vertex_List_2.txt
- publication files/graphing outputs/free base triphyrin[2.2.2] 3-torus_S3(2)B3_genera{1, 2, 3, 4, 5, 6, 7, 8}_1.gxl
- publication files/graphing outputs/free base triphyrin[2.2.2] 3-torus_S3(2)B3_genera{1, 2, 3, 4, 5, 6, 7, 8}_1.pdf
- publication files/graphing outputs/free base triphyrin[2.2.2] 3-torus_S3(2)B3_genera{1, 2, 3, 4, 5, 6, 7, 8}_1_2.gxl
- publication files/graphing outputs/free base triphyrin[2.2.2] 3-torus_S3(2)B3_genera{1, 2, 3, 4, 5, 6, 7, 8}_1_2.pdf
- publication files/graphing outputs/free base triphyrin[2.2.2] 3-torus_S3(2)B3_genera{1, 2, 3, 4, 5, 6, 7, 8}_2.gxl
- publication files/graphing outputs/free base triphyrin[2.2.2] 3-torus_S3(2)B3_genera{1, 2, 3, 4, 5, 6, 7, 8}_2.pdf
- publication files/graphing outputs/free base triphyrin[2.2.2] 3-torus_S3(2)B3_genera{1, 2, 3, 4, 5, 6, 7, 8}_Adjacency_Matrix_1.dat
- publication files/graphing outputs/free base triphyrin[2.2.2] 3-torus_S3(2)B3_genera{1, 2, 3, 4, 5, 6, 7, 8}_Adjacency_Matrix_1_2.dat
- publication files/graphing outputs/free base triphyrin[2.2.2] 3-torus_S3(2)B3_genera{1, 2, 3, 4, 5, 6, 7, 8}_Adjacency_Matrix_2.dat
- publication files/graphing outputs/free base triphyrin[2.2.2] 3-torus_S3(2)B3_genera{1, 2, 3, 4, 5, 6, 7, 8}_Distance_Matrix_1.dat
- publication files/graphing outputs/free base triphyrin[2.2.2] 3-torus_S3(2)B3_genera{1, 2, 3, 4, 5, 6, 7, 8}_Distance_Matrix_1_2.dat
- publication files/graphing outputs/free base triphyrin[2.2.2] 3-torus_S3(2)B3_genera{1, 2, 3, 4, 5, 6, 7, 8}_Distance_Matrix_2.dat
- publication files/graphing outputs/free base triphyrin[2.2.2] 3-torus_S3(2)B3_genera{1, 2, 3, 4, 5, 6, 7, 8}_edges_1.txt
- publication files/graphing outputs/free base triphyrin[2.2.2] 3-torus_S3(2)B3_genera{1, 2, 3, 4, 5, 6, 7, 8}_edges_1_2.txt
- publication files/graphing outputs/free base triphyrin[2.2.2] 3-torus_S3(2)B3_genera{1, 2, 3, 4, 5, 6, 7, 8}_edges_2.txt
- publication files/graphing outputs/free base triphyrin[2.2.2] 3-torus_S3(2)B3_genera{1, 2, 3, 4, 5, 6, 7, 8}_Vertex_List_1.txt
- publication files/graphing outputs/free base triphyrin[2.2.2] 3-torus_S3(2)B3_genera{1, 2, 3, 4, 5, 6, 7, 8}_Vertex_List_1_2.txt
- publication files/graphing outputs/free base triphyrin[2.2.2] 3-torus_S3(2)B3_genera{1, 2, 3, 4, 5, 6, 7, 8}_Vertex_List_2.txt
- publication files/motions order matrix.nb
- publication files/motions order outputs/
- publication files/motions order outputs/S2B2 motions order plot.pdf
- publication files/motions order outputs/S2B2 motions order table.pdf
- publication files/motions order outputs/S2B3 motions order plot.pdf
- publication files/motions order outputs/S2B3 motions order table.pdf
- publication files/motions order outputs/S2B4 motions order plot.pdf
- publication files/motions order outputs/S2B4 motions order table.pdf
- publication files/motions order outputs/S2B5 motions order plot.pdf
- publication files/motions order outputs/S2B5 motions order table.pdf
- publication files/motions order outputs/S3B2 motions order plot.pdf
- publication files/motions order outputs/S3B2 motions order table.pdf
- publication files/motions order outputs/S4B1 motions order plot.pdf
- publication files/motions order outputs/S4B1 motions order table.pdf
- publication files/motions order outputs/S4B2 motions order plot.pdf
- publication files/motions order outputs/S4B2 motions order table.pdf
- publication files/N-atom class graphs.nb
- publication files/SmBn partitioned Polytope Formalism of constitutional isomerism graphing.nb
- publication files/species/
- publication files/species/genera_D1h_S1B1.txt
- publication files/species/genera_D1h_S1B2.txt
- publication files/species/genera_D1h_S1B3.txt
- publication files/species/genera_D1h_S1B4.txt
- publication files/species/genera_D1h_S1B5.txt
- publication files/species/genera_D1h_S1B6.txt
- publication files/species/genera_D1h_S1B7.txt
- publication files/species/genera_D1h_S1B8.txt
- publication files/species/genera_D2h_S2B1.txt
- publication files/species/genera_D2h_S2B2.txt
- publication files/species/genera_D2h_S2B2_max11.txt
- publication files/species/genera_D2h_S2B3.txt
- publication files/species/genera_D2h_S2B4.txt
- publication files/species/genera_D2h_S2B5.txt
- publication files/species/genera_D2h_S2B6.txt
- publication files/species/genera_D2h_S2B7.txt
- publication files/species/genera_D2h_S2B8.txt
- publication files/species/genera_D3h_S3B1.txt
- publication files/species/genera_D3h_S3B2.txt
- publication files/species/genera_D3h_S3B2_max111.txt
- publication files/species/genera_D3h_S3B3.txt
- publication files/species/genera_D3h_S3B3_max111.txt
- publication files/species/genera_D3h_S3B3_max222.txt
- publication files/species/genera_D3h_S3B4.txt
- publication files/species/genera_D3h_S3B5.txt
- publication files/species/genera_D3h_S3B6.txt
- publication files/species/genera_D3h_S3B7.txt
- publication files/species/genera_D4h_S4B1.txt
- publication files/species/genera_D4h_S4B2.txt
- publication files/species/genera_D4h_S4B2_max1111.txt
- publication files/species/genera_D4h_S4B3.txt
- publication files/species/genera_D4h_S4B3_max1111.txt
- publication files/species/genera_D4h_S4B3_max2222.txt
- publication files/species/genera_D4h_S4B4.txt
- publication files/species/genera_D4h_S4B4_max1111.txt
- publication files/species/genera_D4h_S4B4_max2222.txt
- publication files/species/genera_D4h_S4B5.txt
- publication files/species/genera_D5h_S5B1.txt
- publication files/species/genera_D5h_S5B2.txt
- publication files/species/genera_D5h_S5B2_max11111.txt
- publication files/species/genera_D5h_S5B3.txt
- publication files/species/genera_D5h_S5B3_max11111.txt
- publication files/species/genera_D5h_S5B3_max22222.txt
- publication files/species/genera_D5h_S5B4.txt
- publication files/species/genera_D5h_S5B4_max11111.txt
- publication files/species/genera_D5h_S5B4_max22222.txt
- publication files/species/genera_D5h_S5B5_max11111.txt
- publication files/species/genera_D5h_S5B5_max22222.txt
- publication files/species/genera_D6h_S6B1.txt
- publication files/species/genera_D6h_S6B2.txt
- publication files/species/genera_D6h_S6B2_max111111.txt
- publication files/species/genera_D6h_S6B3.txt
- publication files/species/genera_D6h_S6B3_max111111.txt
- publication files/species/genera_D6h_S6B3_max222222.txt
- publication files/species/genera_D6h_S6B4_max111111.txt
- publication files/species/genera_D6h_S6B4_max222222.txt
- publication files/species/genera_D6h_S6B5_max111111.txt
- publication files/species/genera_D6h_S6B5_max222222.txt
- publication files/species/genera_D6h_S6B6_max111111.txt
- publication files/species/genera_D6h_S6B6_max222222.txt
- publication files/species/genera_D7h_S7B1.txt
- publication files/species/genera_D7h_S7B2.txt
- publication files/species/genera_D7h_S7B2_max1111111.txt
- publication files/species/genera_D7h_S7B3.txt
- publication files/species/genera_D7h_S7B3_max1111111.txt
- publication files/species/genera_D7h_S7B3_max2222222.txt
- publication files/species/genera_D7h_S7B4_max1111111.txt
- publication files/species/genera_D7h_S7B4_max2222222.txt
- publication files/species/genera_D7h_S7B5_max1111111.txt
- publication files/species/genera_D7h_S7B6_max1111111.txt
- publication files/species/genera_D7h_S7B7_max1111111.txt
- publication files/species/genera_D8h_S8B1.txt
- publication files/species/genera_D8h_S8B2.txt
- publication files/species/genera_D8h_S8B2_max11111111.txt
- publication files/species/genera_D8h_S8B3_max11111111.txt
- publication files/species/genera_D8h_S8B3_max22222222.txt
- publication files/species/genera_D8h_S8B4_max11111111.txt
- publication files/species/genera_D8h_S8B5_max11111111.txt
- publication files/species/genera_D8h_S8B6_max11111111.txt
- publication files/species/genera_D8h_S8B7_max11111111.txt
- publication files/species/genera_D8h_S8B8_max11111111.txt
- publication files/species/S3B1 motions order plot.pdf
- publication files/species/S3B1 motions order table.pdf
- publication files/species/S3B2 motions order plot.pdf
- publication files/species/S3B2 motions order table.pdf
- publication files/species/species_D1h_S1B1.txt
- publication files/species/species_D1h_S1B2.txt
- publication files/species/species_D1h_S1B3.txt
- publication files/species/species_D1h_S1B4.txt
- publication files/species/species_D1h_S1B5.txt
- publication files/species/species_D1h_S1B6.txt
- publication files/species/species_D1h_S1B7.txt
- publication files/species/species_D1h_S1B8.txt
- publication files/species/species_D2h_S2B1.txt
- publication files/species/species_D2h_S2B2.txt
- publication files/species/species_D2h_S2B2_max11.txt
- publication files/species/species_D2h_S2B3.txt
- publication files/species/species_D2h_S2B4.txt
- publication files/species/species_D2h_S2B5.txt
- publication files/species/species_D2h_S2B6.txt
- publication files/species/species_D2h_S2B7.txt
- publication files/species/species_D2h_S2B8.txt
- publication files/species/species_D3h_S3B1.txt
- publication files/species/species_D3h_S3B2.txt
- publication files/species/species_D3h_S3B2_max111.txt
- publication files/species/species_D3h_S3B3.txt
- publication files/species/species_D3h_S3B3_max111.txt
- publication files/species/species_D3h_S3B3_max222.txt
- publication files/species/species_D3h_S3B4.txt
- publication files/species/species_D3h_S3B5.txt
- publication files/species/species_D3h_S3B6.txt
- publication files/species/species_D3h_S3B7.txt
- publication files/species/species_D4h_S4B1.txt
- publication files/species/species_D4h_S4B2.txt
- publication files/species/species_D4h_S4B2_max1111.txt
- publication files/species/species_D4h_S4B3.txt
- publication files/species/species_D4h_S4B3_max1111.txt
- publication files/species/species_D4h_S4B3_max2222.txt
- publication files/species/species_D4h_S4B4.txt
- publication files/species/species_D4h_S4B4_max1111.txt
- publication files/species/species_D4h_S4B4_max2222.txt
- publication files/species/species_D4h_S4B5.txt
- publication files/species/species_D5h_S5B1.txt
- publication files/species/species_D5h_S5B2.txt
- publication files/species/species_D5h_S5B2_max11111.txt
- publication files/species/species_D5h_S5B3.txt
- publication files/species/species_D5h_S5B3_max11111.txt
- publication files/species/species_D5h_S5B3_max22222.txt
- publication files/species/species_D5h_S5B4.txt
- publication files/species/species_D5h_S5B4_max11111.txt
- publication files/species/species_D5h_S5B4_max22222.txt
- publication files/species/species_D5h_S5B5_max11111.txt
- publication files/species/species_D5h_S5B5_max22222.txt
- publication files/species/species_D6h_S6B1.txt
- publication files/species/species_D6h_S6B2.txt
- publication files/species/species_D6h_S6B2_max111111.txt
- publication files/species/species_D6h_S6B3.txt
- publication files/species/species_D6h_S6B3_max111111.txt
- publication files/species/species_D6h_S6B3_max222222.txt
- publication files/species/species_D6h_S6B4_max111111.txt
- publication files/species/species_D6h_S6B5_max111111.txt
- publication files/species/species_D6h_S6B6_max111111.txt
- publication files/species/species_D7h_S7B1.txt
- publication files/species/species_D7h_S7B2.txt
- publication files/species/species_D7h_S7B2_max1111111.txt
- publication files/species/species_D7h_S7B3.txt
- publication files/species/species_D7h_S7B3_max1111111.txt
- publication files/species/species_D7h_S7B3_max2222222.txt
- publication files/species/species_D7h_S7B4_max1111111.txt
- publication files/species/species_D7h_S7B5_max1111111.txt
- publication files/species/species_D7h_S7B6_max1111111.txt
- publication files/species/species_D7h_S7B7_max1111111.txt
- publication files/species/species_D8h_S8B1.txt
- publication files/species/species_D8h_S8B2.txt
- publication files/species/species_D8h_S8B2_max11111111.txt
- publication files/species/species_D8h_S8B3_max11111111.txt
- publication files/species/species_D8h_S8B4_max11111111.txt
- publication files/species/species_D8h_S8B5_max11111111.txt
- publication files/species/species_D8h_S8B6_max11111111.txt
- publication files/species/species_D8h_S8B7_max11111111.txt
- publication files/species/species_D8h_S8B8_max11111111.txt
- publication files/species/ss.pdf
