# Supplementary material for: The Polytope Formalism: application to molecular constitution and the prospect of a complete description of Chemical Space
Source: Chem Sci. 2026 Jan 8;17(4):2102–18. doi: 10.1039/d5sc08813e (PMC12780917; doi:10.1039/d5sc08813e)
Supplement: SC-017-D5SC08813E-s001 [file SC-017-D5SC08813E-s001.zip › publication files/free-base subporphyrin PES.nb]

(* Content-type: application/vnd.wolfram.mathematica *)

(*** Wolfram Notebook File ***)
(* http://www.wolfram.com/nb *)

(* CreatedBy='Mathematica 13.3' *)

(*CacheID: 234*)
(* Internal cache information:
NotebookFileLineBreakTest
NotebookFileLineBreakTest
NotebookDataPosition[       158,          7]
NotebookDataLength[   1724712,      28708]
NotebookOptionsPosition[   1724198,      28690]
NotebookOutlinePosition[   1724605,      28706]
CellTagsIndexPosition[   1724562,      28703]
WindowFrame->Normal*)

(* Beginning of Notebook Content *)
Notebook[{

Cell[CellGroupData[{
Cell[BoxData[{
 RowBox[{
  RowBox[{"rawdata", "=", 
   RowBox[{"(", "\[NoBreak]", GridBox[{
      {"154", "125", "0", "14", "0", "125", "154"},
      {"125", "155", "14", "155", "125", "240", "125"},
      {"0", "14", "0", "125", "154", "125", "0"},
      {"14", "155", "125", "240", "125", "155", "14"},
      {"0", "125", "154", "125", "0", "14", "0"},
      {"125", "240", "125", "155", "14", "155", "125"},
      {"154", "125", "0", "14", "0", "125", "154"}
     },
     GridBoxAlignment->{"Columns" -> {{Center}}, "Rows" -> {{Baseline}}},
     GridBoxSpacings->{"Columns" -> {
         Offset[0.27999999999999997`], {
          Offset[0.7]}, 
         Offset[0.27999999999999997`]}, "Rows" -> {
         Offset[0.2], {
          Offset[0.4]}, 
         Offset[0.2]}}], "\[NoBreak]", ")"}]}], ";"}], "\[IndentingNewLine]", 
 RowBox[{
  RowBox[{"strdata", "=", 
   RowBox[{"Flatten", "[", 
    RowBox[{
     RowBox[{"Table", "[", 
      RowBox[{
       RowBox[{"{", 
        RowBox[{
         RowBox[{"60", 
          RowBox[{"{", 
           RowBox[{
            RowBox[{"(", 
             RowBox[{"i", "-", "1"}], ")"}], ",", 
            RowBox[{"(", 
             RowBox[{"j", "-", "1"}], ")"}]}], "}"}]}], ",", 
         RowBox[{"rawdata", "[", 
          RowBox[{"[", 
           RowBox[{"i", ",", "j"}], "]"}], "]"}], ",", 
         RowBox[{"{", 
          RowBox[{"0", ",", "0"}], "}"}]}], "}"}], ",", 
       RowBox[{"{", 
        RowBox[{"i", ",", "7"}], "}"}], ",", 
       RowBox[{"{", 
        RowBox[{"j", ",", "7"}], "}"}]}], "]"}], ",", "1"}], "]"}]}], ";"}], "\[IndentingNewLine]", 
 RowBox[{
  RowBox[{
   RowBox[{"PESf", "=", 
    RowBox[{"Interpolation", "[", 
     RowBox[{"strdata", ",", 
      RowBox[{"InterpolationOrder", "->", "2"}], ",", 
      RowBox[{"PeriodicInterpolation", "\[Rule]", "True"}]}], "]"}]}], ";"}], 
  "\n"}], "\[IndentingNewLine]", 
 RowBox[{"Manipulate", "[", "\[IndentingNewLine]", 
  RowBox[{
   RowBox[{
    RowBox[{"PES", "=", 
     RowBox[{"ContourPlot", "[", 
      RowBox[{
       RowBox[{"PESf", "[", 
        RowBox[{
         RowBox[{"x", "+", "\[Delta]x"}], ",", 
         RowBox[{"y", "+", "\[Delta]y"}]}], "]"}], ",", 
       RowBox[{"{", 
        RowBox[{"x", ",", "0", ",", "360"}], "}"}], ",", 
       RowBox[{"{", 
        RowBox[{"y", ",", "0", ",", "360"}], "}"}], ",", 
       RowBox[{"ColorFunction", "\[Rule]", "\"\<Rainbow\>\""}], " ", ",", 
       RowBox[{"FrameTicks", "->", "Automatic"}], ",", 
       RowBox[{"Mesh", "->", "None"}], ",", 
       RowBox[{"Contours", "->", "24"}], ",", 
       RowBox[{"ContourStyle", "->", 
        RowBox[{"Directive", "[", 
         RowBox[{"Thin", ",", 
          RowBox[{"Dashing", "[", ".004", "]"}]}], "]"}]}], ",", 
       RowBox[{"FrameTicks", "->", "None"}], ",", 
       RowBox[{"Frame", "->", "None"}], ",", 
       RowBox[{"ImageSize", "->", "200"}]}], "]"}]}], ";", 
    "\[IndentingNewLine]", 
    RowBox[{"texture", "=", 
     RowBox[{"ImageCrop", "[", 
      RowBox[{"Rasterize", "[", "PES", "]"}], "]"}]}], ";", 
    "\[IndentingNewLine]", 
    RowBox[{"torus", "=", 
     RowBox[{"ParametricPlot3D", "[", 
      RowBox[{
       RowBox[{"{", 
        RowBox[{
         RowBox[{
          RowBox[{"(", 
           RowBox[{"2", "+", 
            RowBox[{"Cos", "[", "v", "]"}]}], ")"}], " ", 
          RowBox[{"Sin", "[", "u", "]"}]}], ",", 
         RowBox[{
          RowBox[{"(", 
           RowBox[{"2", "+", 
            RowBox[{"Cos", "[", "v", "]"}]}], ")"}], " ", 
          RowBox[{"Cos", "[", "u", "]"}]}], ",", 
         RowBox[{"Sin", "[", "v", "]"}]}], "}"}], ",", 
       RowBox[{"{", 
        RowBox[{"u", ",", "0", ",", 
         RowBox[{"2", "Pi"}]}], "}"}], ",", 
       RowBox[{"{", 
        RowBox[{"v", ",", "0", ",", 
         RowBox[{"2", "Pi"}]}], "}"}], ",", 
       RowBox[{"Mesh", "->", "None"}], ",", 
       RowBox[{"PlotStyle", "\[Rule]", 
        RowBox[{"Texture", "[", "texture", "]"}]}], ",", 
       RowBox[{"Boxed", "->", "False"}], ",", 
       RowBox[{"Axes", "->", "False"}], ",", 
       RowBox[{"ImageSize", "->", "200"}], ",", 
       RowBox[{"Lighting", "->", "\"\<Neutral\>\""}], ",", 
       RowBox[{"ViewAngle", "\[Rule]", 
        RowBox[{"17", "\[Degree]"}]}]}], "]"}]}], ";", "\[IndentingNewLine]", 
    RowBox[{"Row", "[", 
     RowBox[{"{", "\[IndentingNewLine]", 
      RowBox[{
       RowBox[{"Plot3D", "[", 
        RowBox[{
         RowBox[{"PESf", "[", 
          RowBox[{
           RowBox[{"x", "+", "\[Delta]x"}], ",", 
           RowBox[{"y", "+", "\[Delta]y"}]}], "]"}], ",", 
         RowBox[{"{", 
          RowBox[{"x", ",", "0", ",", "360"}], "}"}], ",", 
         RowBox[{"{", 
          RowBox[{"y", ",", "0", ",", "360"}], "}"}], ",", 
         RowBox[{"ColorFunction", "\[Rule]", "\"\<Rainbow\>\""}], ",", 
         RowBox[{"Mesh", "->", "None"}], ",", 
         RowBox[{"Filling", "->", "Bottom"}], ",", 
         RowBox[{"FillingStyle", "\[Rule]", 
          RowBox[{"Directive", "[", 
           RowBox[{
            RowBox[{"GrayLevel", "[", ".95", "]"}], ",", 
            RowBox[{"Opacity", "[", "1", "]"}]}], "]"}]}], ",", 
         "\[IndentingNewLine]", 
         RowBox[{"Axes", "->", 
          RowBox[{"{", 
           RowBox[{"True", ",", "True", ",", "Automatic"}], "}"}]}], ",", 
         RowBox[{"AxesEdge", "\[Rule]", 
          RowBox[{"{", 
           RowBox[{"None", ",", "None", ",", 
            RowBox[{"{", 
             RowBox[{
              RowBox[{"-", "1"}], ",", "1"}], "}"}]}], "}"}]}], ",", 
         RowBox[{"ImageSize", "->", "250"}]}], "]"}], ",", 
       "\[IndentingNewLine]", 
       RowBox[{"Show", "[", 
        RowBox[{"PES", ",", 
         RowBox[{"PlotLegends", "\[Rule]", 
          RowBox[{"Placed", "[", 
           RowBox[{"Automatic", ",", "Top"}], "]"}]}]}], "]"}], ",", 
       "\[IndentingNewLine]", "torus"}], "}"}], "]"}]}], ",", 
   "\[IndentingNewLine]", 
   RowBox[{"{", 
    RowBox[{
     RowBox[{"{", 
      RowBox[{"\[Delta]x", ",", "0"}], "}"}], ",", "0", ",", "360", ",", "10",
      ",", 
     RowBox[{"Appearance", "->", "\"\<Open\>\""}]}], "}"}], ",", 
   "\[IndentingNewLine]", 
   RowBox[{"{", 
    RowBox[{
     RowBox[{"{", 
      RowBox[{"\[Delta]y", ",", "0"}], "}"}], ",", "0", ",", "360", ",", "10",
      ",", 
     RowBox[{"Appearance", "->", "\"\<Open\>\""}]}], "}"}], ",", 
   "\[IndentingNewLine]", 
   RowBox[{"SaveDefinitions", "\[Rule]", "True"}]}], "]"}]}], "Input",
 CellOpen->False,
 CellChangeTimes->{{3.933369313039673*^9, 3.933369322559023*^9}, {
   3.9333693718240557`*^9, 3.933369393114837*^9}, {3.933369424318234*^9, 
   3.9333694899928603`*^9}, {3.933369531052306*^9, 3.933369546862033*^9}, {
   3.9333696815388546`*^9, 3.933369693273117*^9}, {3.9333697838678665`*^9, 
   3.9333698545251713`*^9}, 3.933370001184122*^9, {3.9333700579382277`*^9, 
   3.933370077086868*^9}, {3.933370140798293*^9, 3.933370186579095*^9}, {
   3.9333702492470465`*^9, 3.9333702792636323`*^9}, {3.933370564472706*^9, 
   3.9333705726725044`*^9}, {3.9333707735116243`*^9, 
   3.9333708063610506`*^9}, {3.9334464739103107`*^9, 
   3.9334465463911285`*^9}, {3.933446667330402*^9, 3.933446681969968*^9}, {
   3.9335590252706957`*^9, 3.933559032342806*^9}, {3.9335591046055336`*^9, 
   3.933559137481361*^9}, {3.9358641302698493`*^9, 3.9358641591369147`*^9}, {
   3.9358641926071672`*^9, 3.935864212467454*^9}, {3.9358648349867945`*^9, 
   3.9358649602319303`*^9}, {3.935864994332275*^9, 3.935865013812155*^9}, {
   3.9358650474030623`*^9, 3.9358650483269978`*^9}, {3.935865231371648*^9, 
   3.935865341627103*^9}, {3.9358657806317616`*^9, 3.9358657817518024`*^9}, {
   3.9358660017718363`*^9, 3.9358660057321754`*^9}, {3.935866063043844*^9, 
   3.935866092687049*^9}, {3.9358661452518616`*^9, 3.935866180073993*^9}, {
   3.935867384101631*^9, 3.9358673888530416`*^9}, {3.9358674451017046`*^9, 
   3.935867538546569*^9}, {3.9358677088165765`*^9, 3.9358677161316776`*^9}, {
   3.9358677839414735`*^9, 3.9358678103068705`*^9}, {3.935867948891644*^9, 
   3.9358679631766405`*^9}, {3.935868573901513*^9, 3.9358685745164957`*^9}, {
   3.9358686107865763`*^9, 3.9358686295315013`*^9}, {3.9358687236416225`*^9, 
   3.9358687949515867`*^9}, {3.9358689856615067`*^9, 
   3.9358689953613033`*^9}, {3.935869317266288*^9, 3.935869320616535*^9}, {
   3.9358693710166435`*^9, 3.935869373081484*^9}, {3.9358699891459846`*^9, 
   3.935869996991028*^9}, {3.9358702019911194`*^9, 3.935870214521083*^9}, {
   3.935870290786395*^9, 3.935870323686474*^9}, {3.935871036306254*^9, 
   3.9358710422193933`*^9}, {3.935871109511198*^9, 3.935871133056305*^9}, {
   3.9358712482012253`*^9, 3.935871257261189*^9}, {3.935871298766272*^9, 
   3.93587130036118*^9}, {3.935871337805789*^9, 3.935871354555994*^9}, {
   3.935871567087286*^9, 3.9358715750161257`*^9}, {3.9358896259009295`*^9, 
   3.9358896293648205`*^9}, {3.935889697755713*^9, 3.935889698050529*^9}, {
   3.935890132555732*^9, 3.93589019115257*^9}, {3.9358902244857583`*^9, 
   3.9358902248679852`*^9}, {3.971635235086401*^9, 3.9716352353862495`*^9}, 
   3.971635306109064*^9},
 CellLabel->"In[19]:=",ExpressionUUID->"48faf8ca-e06c-4719-90c5-137ae7102fa3"],

Cell[BoxData[
 TagBox[
  StyleBox[
   DynamicModuleBox[{$CellContext`\[Delta]x$$ = 0, $CellContext`\[Delta]y$$ = 
    110, Typeset`show$$ = True, Typeset`bookmarkList$$ = {}, 
    Typeset`bookmarkMode$$ = "Menu", Typeset`animator$$, Typeset`animvar$$ = 
    1, Typeset`name$$ = "\"untitled\"", Typeset`specs$$ = {{{
       Hold[$CellContext`\[Delta]x$$], 0}, 0, 360, 10, ControlType -> 
      Manipulator}, {{
       Hold[$CellContext`\[Delta]y$$], 0}, 0, 360, 10, ControlType -> 
      Manipulator}}, Typeset`size$$ = {
    650., {98.71489616855342, 104.4468299725495}}, Typeset`update$$ = 0, 
    Typeset`initDone$$, Typeset`skipInitDone$$ = False, 
    Typeset`keyframeActionsQ$$ = False, Typeset`keyframeList$$ = {}}, 
    DynamicBox[Manipulate`ManipulateBoxes[
     1, StandardForm, 
      "Variables" :> {$CellContext`\[Delta]x$$ = 0, $CellContext`\[Delta]y$$ = 
        0}, "ControllerVariables" :> {}, 
      "OtherVariables" :> {
       Typeset`show$$, Typeset`bookmarkList$$, Typeset`bookmarkMode$$, 
        Typeset`animator$$, Typeset`animvar$$, Typeset`name$$, 
        Typeset`specs$$, Typeset`size$$, Typeset`update$$, Typeset`initDone$$,
         Typeset`skipInitDone$$, Typeset`keyframeActionsQ$$, 
        Typeset`keyframeList$$}, "Body" :> ($CellContext`PES = ContourPlot[
          $CellContext`PESf[$CellContext`x + $CellContext`\[Delta]x$$, \
$CellContext`y + $CellContext`\[Delta]y$$], {$CellContext`x, 0, 
           360}, {$CellContext`y, 0, 360}, ColorFunction -> "Rainbow", 
          FrameTicks -> Automatic, Mesh -> None, Contours -> 24, ContourStyle -> 
          Directive[Thin, 
            Dashing[0.004]], FrameTicks -> None, Frame -> None, ImageSize -> 
          200]; $CellContext`texture = ImageCrop[
          Rasterize[$CellContext`PES]]; $CellContext`torus = 
        ParametricPlot3D[{(2 + Cos[$CellContext`v]) 
           Sin[$CellContext`u], (2 + Cos[$CellContext`v]) Cos[$CellContext`u], 
           Sin[$CellContext`v]}, {$CellContext`u, 0, 2 Pi}, {$CellContext`v, 
           0, 2 Pi}, Mesh -> None, PlotStyle -> Texture[$CellContext`texture],
           Boxed -> False, Axes -> False, ImageSize -> 200, Lighting -> 
          "Neutral", ViewAngle -> 17 Degree]; Row[{
          Plot3D[
           $CellContext`PESf[$CellContext`x + $CellContext`\[Delta]x$$, \
$CellContext`y + $CellContext`\[Delta]y$$], {$CellContext`x, 0, 
            360}, {$CellContext`y, 0, 360}, ColorFunction -> "Rainbow", Mesh -> 
           None, Filling -> Bottom, FillingStyle -> Directive[
             GrayLevel[0.95], 
             Opacity[1]], Axes -> {True, True, Automatic}, 
           AxesEdge -> {None, None, {-1, 1}}, ImageSize -> 250], 
          
          Show[$CellContext`PES, PlotLegends -> 
           Placed[Automatic, Top]], $CellContext`torus}]), 
      "Specifications" :> {{{$CellContext`\[Delta]x$$, 0}, 0, 360, 10, 
         Appearance -> "Open"}, {{$CellContext`\[Delta]y$$, 0}, 0, 360, 10, 
         Appearance -> "Open"}}, "Options" :> {}, "DefaultOptions" :> {}],
     ImageSizeCache->{
      692.5999999999999, {180.81573601230343`, 186.5476698162995}},
     SingleEvaluation->True],
    Deinitialization:>None,
    DynamicModuleValues:>{},
    Initialization:>({$CellContext`PES = Graphics[{
          GraphicsComplex[CompressedData["
1:eJycvV2PXtd151kzd55LklVQNYeBYvUEIGDHdNgQmmgjXW6KFRZfbEqkaJYt
26xikZSoUKp3gCKLoGUlaPWlx3F8MR9BNIoVRR1Frds4NgLMB8gMUCyRhGhF
DfvSgZPM0TnPb639/5+zWfYQhh+t2ufss1/WXu9r7d+ff/2Fy//r2NjYz+6O
jX326/9e+8f3rv/je0emFJ4J+Af/fqb531lrnw34//isec/FgP/P9vlLAf8v
n/3fnSsBv96+/0rA/+9n4Kd/av0tBvz/fNZ+d8n6Xwn4xGcDfLAacPvvzrrC
xTyHf2cCZr7aPhsw8wVmvsDMF5j5AjNf7W8xYOar/a8EzHxl35r51vZxeJ75
q/OdsfnO2HxnbL4zNt8Zm++MzXfG5jtj852x+c7YfGdsvn08Hd7HnKf/Ml9g
5gvMfIGZLzDzBWa+2t9iwMxX+18JmPnKuWvmWzuHw3g605uXtuev7u+s7e+s
7e+s7e+s7e+s7e+s7e+s7e+s7e+s7W+fzgyfw5nevvm8gP2X+QIzX2DmC8x8
tZ/FgJmv9r8SMPMVutnMt0ZHh+nMTA8vfd98XsD+y3yBmS8w89X+FgNmvtrv
SsDMV/hCM98anximozO9c+d46fvm8wL2X+YLzHy1v8WAma/2vxIw8xW+18y3
xgeH+cRMj674uXO89H3zeQH7L/PV/hYDZr7a/0rAzFf4ejPfGp8f5oMzPbrp
dMXPneOl75vPC9h/mS8w89X+VwJmviK3NPOtyTHDfH6mxxecbjpd8XPneOn7
5vPS/vJX6dWi0atFo1eLRq/6ctqwHDPT43vOF5xuOl3xc+d46fvm8wL2X+YL
zHxF7mzmW5NDh+W0lGOczzsfdD7hdNTpjJ9Dx1PfR5+n/yp9XjH63Jezh+XQ
mZ7c4nzd+Z7zBaebTlf83Dle+r75vID9l/nW9IhhOTvlUOar7SnHOJ93Puh8
wumo0xk/h46nvo8+T//txnswfrv5HA24638u4K6/BX1vYjXgdnxba9V+/Zf+
gelfxjGxGjD9A7fz2F6casE9Z0bzOh+/bf+fvhTw3zTg9f0vB/wHn733wqsB
//Czjt5+TfvZXtT3by4/+TvbiwH7Ovq8GQ8w4wGW/gb2wdeN/oDpD5j+BC7W
xcfl/bIfwOxHbV19Xj4u+gOmvyfuSzN+YNn3Yp98H3wdB9eh6Ff6898CD/wc
ON76uvm8/VfOz8C58nPg++Dr6P36L/2Pjf6pPnnQft2+4PTiSOyH9Nusl8P0
M3hO2K8x1/sO6v6NuZ7k9OqI7u8YfGwh2mV/mvdlfxoYfHB4rPy3vajz2065
yPFE6MeYyxEHjW86fT0S+ybfL+i47mvaudgn9sfpsNNP/zu/7I/gYejdR6Od
51lfp1PeDsz68zzrDUy7n3t/Xvpv1tv5xbCcdjSe532Va/Jc0856O97XzgFb
pu0zvX2R55tf3wc9V7O6Pw3+AyNf6HyS7iNfDK9/6iW0636kHD+8Hyn3Du/H
2VhPne96b311vn064XjreKh0Zta+l+so9KXg6/yqvHbe5DXjo83zKr8ZX2za
VZ5LPiffDfku+ZrrEfL9Zn1lvhOrJgetx/Osr9Nht0dp+0yVDjgeyroWchjt
8lus82B78wv++n4AS3shx7jdgOeFXxZ6Nu2yHzGOpZ5c4Xoc7bIfrAf7EXi2
rvjAfhR8zOU/t5/RrvrznOnLc6Yv5/q4HcXlNrc7DK5HIVe5Hjs439+CTzvd
EjpdyJs1vkL7bnjieOXysOqlC/G7299Vf005ml/wy+VixduUU3le5test/Tb
4JvIOROr+v2m3eVSsSM1+Od6nspJMwbP9tbb7ZOOZ76+bq90/cPtePr+kvW/
Yu+v2vjWe3Kz2lfrciD46XKKyyVPlmPO9p53uu/6j9s/nY/wPuvr+pfjjetj
3g7Mc/zu9nf/BT9lPtuLuo8NPgreN7Cei77epHr6ek/vcbmd77J/2j7TkzN5
nv1yudLttW43cPut76/TUbfnOl1wey7t/N3XXeSK7bT3cj5kv9FHkCuQx7bT
ziT9Io8Veo/rNdo+Y+uZcjbrS7vLiSKvFfq324tpd74rfLLQ/50O1uhoDW99
XeV9+mX82AHCbrSu76PHF3qi21+1faan17i92fUY1SNne3YssRNAr2tyZCHH
OF8R+j3Ah5xO186946W363iWbL9XqvvAr9tJdX2P9Owvbu92e4/bv329fX2d
7/r6uL3b7Udi1y3OrfhVinnqfvXtTmJPD/7ftzuoPptxNq4Hu97m7bzvci/P
Szv0sdBTvB1Y6GXB14ftlH26pny3f06d74A3The9Xce3avNd79nl+Lus15jH
uRxU/CrkNJ6X+Yy5H/ag8bGDij/R/0zPXqR/Pxt/F3rTi0M5qvSk59c/anKn
y5nuJz5qcpr7VY9OOZ9XP+TRKaerem5nDO9nYl183gqf7dlr+LvryarXJN2Q
58Pu29933Y9ZW/9Z5Y+FPcPldmBdz1lbv1lbr1lbr1lbr1mTl3IcHofj+r/r
seo3XAhY5Z2Leh4LOivf45wV8UOuX3q8ieuXHm9Ss0uwvh6X4Pqey31iZ9pe
7PmBa3zX6SDn3u3cHn/h+orbBT0ew/UPtxt4PIbrG67HeVyG6xcu97r+4HxS
9KVmv2t0j/kCK/4sGv4sGv706abQucIu6nYjt5t4fAP7Pqjnhj0p+bzIw2E/
yu+7ndDtVG6ncTzzeANfJ5fPXA7z+IQanXW653TFz7Has9d7++775uuk9PKI
0UePQzvYsxO43Kh2rYy/FTwIu+nZeB6Y/pU/rPb4hfL9I8P9ur22+I7rQWLf
a9bF/Woeb+dyVm2dGLfHJTleq51xpWoH43m3D7hdwp9TueZIb96u73ncSM0v
5ONQvWe1t65uZ+v243D8tsO7+3zA7ftvfyfgrv/5gNvx7iwH3M5zY1X7nVwP
uDsn0/Hr3+V7wO2+nX89YPoH/u/t/lyI33Y9Hr8ccJtz8PSfBkx/wO1+TC8F
7PP2cfk68D1gvgdM/8Csl6zj5HoPbp/butybl3+X52vz9nGxfsC8D+zr7uvm
v8wPmP5r6+zr4v04Xvm60X8N7xxPfN4+Tu/Xfx2Pa/vk++DrCtyd3yk9D9vI
gZO6Pg1MO893fGsh2vm+PL+5onh6ck37P9k/94zLfzmntb8zPvn79sVoZx2l
fXMl2hkP7cBCH24sxr62dOuFb03NtPTtXJxLYNrBu5YOvnUt2tkPYNodz2nn
+8DgqbfL9/YtB1wbV20e9Ec73xN4AC9qeFTbF2DwFZj1AGa9vF3OwY1F/f70
ko7vxmIPr2t4zHho53vAjAeY/oF9Xvzdz2WLl6evVvGghje1dait227z4DwI
vT65Fs8zXvle0+547HS0fe6D67E+zkcdrx2Pa3gPHtbwtLbvNTzxfWSc8n4z
D+EPNxar507OQ0FngDkPzh/k+eKX52p/Zz+Aa3R2Nzon/TR4udu+1/DEx+W/
sn/NuDR+6rCd04MxHuYl56qBBa+LeYueW8iZ7Z8/PRXrAD46f6k9x/j5O3QT
mHaeZ7z0x3gF3rcc7yMPOJ7wPPMDlnUsxlUbp8/Df8F/YMY32D9+2IZuKn84
GPvIOFkHnuM9kYeafWb+ci4n13v0uoYXohcXeDG47g3s86ZfYOYPHQB2OY52
wfcC5nnWr7bvvu70L+Pg3DUw85HzP7Gg8uvAuH1e/h2lJwfju2Ln2lhVu0kh
r7IPjre+r7IPW/V183k7PRN7+Um3d03Gr8sxnAtp32NyDPQfPNq3HLDgZ3xn
piensg5q/56Kc+Aw7wHzvvCLpl30pqad9aJd+G7TLnyyaQem3fkUeCTj2enj
He2KNzOxLtAd3uNX6BLfb/iz9N+cR8GjZj98vEIPm/3w/pAjWE+Bm/kA05/I
JQWfcrxh3g7zPPNmHMgLPM8veOl/l363L8Z6OB3lOcGfQg7kedbP6R7vC/5s
X+zRJdZHvr+zrN8HX5DDJtf1ffSAYj7yd+ScQl/wcyF40ayv2ysc5nlfJ2Da
4VvAwmegq817/stz8CH+zvo77HzG+aHYE6eXevxRvo/9gPFiPyjOja+zz0/m
Dz/geeTNYr3dXsN7rCftwLQzbuh+bZ14nr/7L+3CHwo5XfSf6SX1qzTrJd/b
6fNB8bNidyn4gNNZp0vArLevq/C54rfrb91gs0NA524sqv3nxqLK74X+Aiz6
bkHXXZ4AlvNXPA/fl/MHX4DeNXgj53En7RK0gx/yPfTbfX26IvSwwEue93Mh
dKPQc3le/JG8v9P/le8Vco/IMcX6+fiAZV83Mw8V2OUK1hNY7DST6+qPKuQl
2v1X/aBHzL+deZ4d3zsa7wmeRz5L+mskDvPxy7qvDzL+XtYP/hb5zRnnrnmx
CwH738U+Cx2O/NeFOP9qpzxi8zis9hnix/a/3NPjmIfXEeB5fsVPNrGqcLHu
fF/k8ojLzjzt7lxknJ37U1ln/66MeyPjtdjn4biOUfvYKM9twvKCCzx1uwOP
0I/Ga3jdjsQvlZfPxz7wy9/dbsb8VF47Gt8R/WAi8QGY92r9+nu+Lr4Osq5F
3qHmAU3pecYvXOQr6jk83Ftf12v8OdZd+EXhV6If9ZOmXVT6m8g4eOEv+Eki
XuaI2gHRy4O+JN9RO/Fypf2g0cWDPb1U6NNYxuEN62dpD2IfanK70LuGXsu+
YUcc4MsaZ2D+RfQv9KEC7vo/E+8N6ksFzPOiH+J3GpCLeZ52YM3HPx/77X48
l/OA1a6Rcfz+vJyrph1Y9M/meeGjDjfzrskZLofIem728++8f8ZDu9CTAT7s
6+96hvtNXV9yOQjY7aQ1u4S3a1zotOpb6EtNu+BpoXe7f0ji0Aq9FFj4+YBe
5e0OM5+anuB6BO+LHA3dml7qyZEOy/oUcqfoT0W7xJMMyF3OdyWeBPtfEafg
/iGXW1zvBBZ5bSLzVjm34KnbNSTOotkv97O5nUDjsBfiV/TOQt91fVjkFuTx
Bwu957xfiQMc6Idxe56OxK2gl00sKP8p/F6q/2adILHnsb6bKz29weuyiPx5
ck31MOIB3G61P+VioQt7+v5Cnne/ZM3OIPFE4M9+Wzf6n17Sdd23rOuzuaL4
srmi8u3JNfPDHLH4ycOx7vBN139pZx81r2FB7SJNvy5vy/fcTzdgt9W49b5d
1PV54WP4Lwq+5nxM5YQzu9rVvF3zxTKut2YXcruRxHmBH+SRDNhJaOfvoo/c
6OdT1Z6Dfsr8Nld6sNghJtd7eqrvj9ulgSXfnHol6G3NeGp2H/FLc14LOdPl
UsY9LIf2/QAiVxRyCvPxdo2ny7iUmhzkconbrd1P53Zb3hf6X/jZnA64/cTt
K/Sn/GpZ5YGZPh1hH+jP7S7+d6HHO/3nNE4rn/f33V4j8VuTnv+Uegb7534N
t7N6nJHrIV0/qYfwXZHntsyvW8iZwLKfJzNPXvJq8K8Xcgqw5mmvKr8p+JjT
eYfdX+fn2NfZ/Xe77QMw6wYszxHfMLmu4yn+zvnZTe8CFvpRwPA1mW8Bs69C
14hvK+yuYn8o6IjwzX2Jh4wXPNTxz6geFHFydT3S9QKJV8BPUOgJIhdAl0MO
nbb48/TLiD92/8tK9wq7tq7fTI8POB92u7Su14zSgQG6q3Q84+5lPYpzKOvX
/EJvgVnv2nPQW8HDwu7E+okcQXxHoW/SjrzgelpNb2P+ThckDnBrrYcHjNvn
wa/7J0W/I5+i8FtqPlLqQYI/hZ8EWOT9ATnJ/Qasn+iTxDkV/kjZF/h14V+s
4Tn03f32bj/kffr3OkQ1u43H1TBO+hP9u9Crn6h3N7+ej1XTK3bz0wFLf83z
nr9Vk0tFbhzwW0n+Q+HHEb61ry+XeN51TU6Bzv62dJ799zgLhyXvptmfmt+d
/XmiXaMZp8dvervkgzX7J37R/S/3/KTi92r2z9s9v8zjhmp+M+ip55e5HbjG
B53vCZ2cXlL+XMBu5xE/eWEXEjtNgTfuV3e9WPSF/QkLv5nOfDS3U3rdr5pd
UuhrEVcBLOd7wE4ldHkz89V283O73gYs53dAr5PztdOX010O5/yIPIYcsrWm
+k3B92hnfZxvidxH/OJWn+6L3XKrzgc8box297uo/GXy2djI/8D+jY3yTqEj
Y6O6TvusTsgd+w78Bz0j7PVTxkemFJ97ddOPqv6FPPU488mVDs7YuZ0xeXXG
8Drjw2iXdQq5e6YX/+Z80emonyOVg9d7/YEn9Cfy0oyds7FR3UmPhy3uS0Cv
Ejt9Eb/l+dm8x3OCl3sSFnws7iUQPnBzXvG4gQVPG5j33c4r8biFXRHY+ZTE
+/p9DW5H8PsaivkxPs3fzf7k3EUdyYWeH0rO18SC4mEhjwneQD+KOpruB+N5
9s/roWmdnJRLhb9MLPTkWNpV/pjv1UXjebezs18un7md1/PneZ/z6/FiXldF
5of+M5F5zTKenWVdH/LUkC83rG5LQafkXBRyp8stLu+pfHbU6kpOWzz3jMZz
N/srdeCb/fD8e5dj/X4E1hFY7J/YP7CbPs58fZerxF5KXAhyVNMu8UaFHOb3
FIjduzmfMr4G9ng251t+H4PTdYkD3XOxJ8e7XOh6OvKc1Im4keNmHiJX31jU
cd7IemTOR1weBE8kftbvlSnkQdoljzvqUM3HORB6W+T7u17h8iPPyz6T/49f
ZmdZ+e2E1eEr/Cyi9+wsK928s65yJ3y28EsBu1zO+or8Ffai9GsCqx8k7XPA
IjfdsXzTIo5K6DJ+zIIuuv9T/ECPX+7FLTkdhM553JfIK4Vf2O23Oo/pmA+w
6Ckul02kHQC5gl95jzo2fKfI31L58mC8J/lURVyYnxPZ1xtWZ24s5VTGDV90
viny1oDepXkqZ1QeK/Coxmf93DK+mt1R6rwUdLym58k5L/BY8zoO9vi1y1G7
0QVgyScv+Ln7t50uuh3d5RmXyx3fXc/fjS/V7AISb7y/r+dCx9w/7v5isSMV
dM79PqJ3FvVG3a/vfnypK9GcBzkXN+p8BfxyfuV51V43aTc+6+2uJ4tdcnNF
4YKuul7FeJ2+q71gqqfHiF13z8We3ObrLvr6uyP/+60Rv3nz5YDbwWwvqlwI
nS30fb7vfEvPT/IN9ye6HAnsep7wjyIuStqLuHn1D6RfaJD/jY3uBH26ZrfK
uqnEOYBv0Gelvwd7di3Vnw8qnS7ostNB2rWu1XTwSd5zOzPnSWDywgfkaNaD
/rrnzkc7+EZ/wPL9mM/56nPAnhcl48fv/WBB9fLCToTfku+BF9J/YTfq9q+v
t3u8nftDgJmP2xlEr99zUfnPdtZz87wn15tlv7f7eqXrna6XuhwvcQBFnaia
HUzoTZFn6P4Olxtq+8b6ALfn4O2vdc8/wi5wJmDNEyAPH3vc5YA7+pD+D5HL
370a/UHPgEVPKvwNXq/J6YDzD7fnu37p9nqv7+b6lOuNNT0RPqLjOxJ0qUaH
nE4N0qEC3o3Pi341k3xC9LbCHg4MPrhdye1CboeAj7idwvVe57vQOfXrng+6
IfxzgG7sRhfkHMNXGvzu1vmZUX/PBb6C7+Ap/Ix5if0w8gzm4n3OAbDIffB1
+Pe76adHD2/x5swrU4uf9fvniXfsH/23eHx8Ofpr5/1RP26mHcf4SA45lfex
gWee5y7nu7C/SL4PfkrW4RH69nzgk+iDd5dU3tg2PJ+wexBOJh6oXzX9jsB8
v53/Xqt7M5H1LV0PVL3taFVu9bhFlTeOaLwgdqjJXA+RG4u8Z+dXzJf3mY+e
t0uBj5JX1Xyn6/+S6tEhD85F+9joH+sv/CHyyc7r/KKu3qSe9zG/B3fS8qYm
e3n94J/7GelP7ALkbc9YHN+Dfh4P4xX8GUs7Cu063xnTO/NeSPCkWw+rwzWZ
eVj0163nWYsrPtvLU1O/dd5XBB5oPFLeV0S7yqtnNR6L/KvJvOfR95W/Q0dF
P+Z+nliPWfNXzZrem/fc0p/yvbwnlXa1G+a9k7Tr+to99pE/MaPxMaxjtM9q
3MVdowvTWYef76k/CX6ddW70HMxY+9mA3a/keZPut9D42Iuml1/SfIviPhue
13zDnI+O90icW8GLCavLObGg700s6HmeWNDzO7GgdryJrGsq35tcN/ntSC++
w+9fdj+o3xfteRcSZ078dRF/7nEaXt9T+dqSjm9y3ejakZ7dT+/Nmu7df+Lx
8/6+7GvktS32/BIi1xb3InvcOH8Xe1gRByl4MzbKTyzqjNAudKWoq0e7xLEV
9xvzvMsBEkdT3Hfs/NXtw8CiTxZ6vsdlihxEPewiLkb8AcT1+73Khfwscc4P
su6O0IvCfu/xyLwn9MLjx4v7h2kXf+3mitKPIu+F99VOt6p6y4OsZ6l5UCmf
sK46XuqwJt+TuF3yr09m/WOXx3lf7Lcn11SuObmm+F7EL/M+v94/4xzM6/kQ
/8izNp6Rf+D8d0d/P652Zey8yGNNu8hthb9EzkUjb7/X/v2FkLuBGZePw/sV
vtyMr33v8YWeXZvv0Q7e+fv8Mh9gvu/z8O+IHtS81/Hx+egPWPJWyI/bSD+e
7xPr6uMCRg/yfUBP4nlgnhvUo868onkxUf/2eO87wP7L8+CV8J+iX2De43ne
b8/BG0vRDizyLHIe8tD0kvY3vqLvja/0fvlee87urSreFPsifrvJK/E83wMW
ejwwTvCdX69r6nInfMnrSIoe+i75Gguh7wKLnl7o3f73Wj+Sl1Hk08GffZyS
V4r9ZqDOpMrpz4R+Lvbdot6I0tPDwUeA1R59MJ5jPdGHVJ6f7NXFcr9eR+/7
9xWr/nVJx7V9UeW4qNN+WONnenVb895Ef74FiU/7/Guxbu53gT/RP3YQnm/P
3U8SVjkg63yqXJx8DpjxwG98vWlnPYFph66272Fvan678Z+p/p317b6X8YD0
D/7ynthdG3jQjlXkdSIPAHtcDvgr899OuZT1Y3yy/s33geX7D/p5WbyveD+6
h+Jh2ulqePxkvHc/SX9favvodhnG0T639WLIN86nu37OhJ4JLHyVvIUXXq2s
d9674e3IWewH41e5d6TX3V6L8XJkdL1me/Pt1uW8+evOT/l7/L32HvPlPc3T
yHshvW4y74ue5Hm42C9u5L160IuOPn+7p5eoXpP3EWuc6KLOO+zS5xWfn856
SO7X9Dhn3oeucq7d7gTe0w6eiLxV2GVYV4/TET9VsQ+it0ceIvH0eZ8u35f9
2JN1mT3vQeS5G4uq5+5b7skVStcOV/mM2PWoK0U8UNzX278vGDuoxnfNm/6Z
9mvRO/bnPQl6X8y84mNxT6nYR0JfnYv5y3g3V5RPTvbvE3a9xfmi5F2NUc8o
+az779hn3lc9Ku3qcm420r/hdhTPJ5K4O+IT3s18Iclr+PxrJn9lHivni3b4
N7D7OeDPIq8Vdc7cTinyW4HnwB7HJueqeN7vofb6D35vMusEPXK93OPlBA9P
Vu79K+rR+/OaR/BMrDv4Ad529OO57r1P+nIBfMflBrdL+/MSR1rQceiVxqV+
O8bndk7Wk/5kP/C3vns13hd7RuG/8brwEkdBXlDU318c9rMV+VTiD9tZtnOw
qnFbJ9fUbzSZ9/2yns7Xvb4FdjHkAp6XOkXF/b01PgndFr65bffGc591UYeF
dvXzL6pdsqhP4XY8tVMv6vi28zm3w4k8U9SrkPEjfzI/5MmiXfzbyJesN/4R
6pBgtyr0tZpeAf3lfc4X84IeyTyRywr/urQPyM3AT5RTCjlQ7HjIHYWfQ+Sg
p1+K/oXP7Uu6i//R6bDT6RYP3x/RlXf650zivYr7h2mv4QUw3+WX79b+Dr2k
f/cj/qCUtzbTPux+KWC1f2Vetss1ztecrhOvJ3RjgK4IvRo4B7KuxT3Bgvfo
5Rt1vRbY/argrz+v9uCjVT0OfqD9zw7bJSdSjhZ4T66n5HsWfJ/xSP7NAB9V
vrKqfKWgCzW6Iv6gwt5Ff+IH8H0o6kmqffyI6gljo/jXk6n3ogcLvbiTegXv
u1wpckAhJzgf2o0O7kY3GY/EeRbzpJ3zBR4KfjR6EfNT+9ZsPK96/UHz8x5U
uXbM7w2dVHm9iEegf/Vz5X1z4LXQi/j72YCZD88xH2DVm6dVT+Qez/BjH7X5
zZhekHl44ofZn35S90Myf2D3M6pcd9TkkqPGV6aVLsV4km4onmed2tq+izxU
3E/85HU9q3lGcZ9L2s+A3e/tdJ/x05/7tRhvDQ8ZX21fGUfNTqR5EOdj/MAe
18B+S53uQu5GLnS+5fUr1e9fp8vu12P8tXVn3LV57abXMz73E4o9gnu0izgb
jRfNuFv1f6Ze4XFkg/b/B3bvSWHXdjqj9w9P9e4f9nhUHwewj1vqAcC3qAdQ
3Ddce4791/sds64A+y3j2zK+WcRtMT+NIzxapSMa35z37qqfsC/fa5zJqukn
Ke8rfuS9uRIHsZV8TO1Lef8x4/zHkf7lcUMeZyNyQWH3kXyqvRlH4nEF7nfX
OJq6nCH+quJeYJH3t7Jul5y/wg7leA5cw5Pd9s2f97gJ1/N8H9UPk3FsIg8U
cVrSXsQd+bl1vK7hxW7rCAy9+8FIXgCWcxH0Ou85pl3vaU8/uPjfoh7XQbPr
eL2xI7oPcR+b1Sks7M6y/5E3ecT4bX9ezrfYJ+YHf+Z70t58j3b1Z7l/Kv1F
jAe5m3bw3/k7eML+K/+d6o1T4oKjDtl8rIv6Nc/2/Bq0C97fzPhnxuVxLuK3
LPIZnowHGYcp9rWinq3f0yzPb61ZfxmnyzrW9gW66nENonfd7d/fAh/i3Pu9
ic7/hD/sf9ns6v17fyXf8EH/nl7PR6Qf0QeKftT+0z9Hv9U+30x9XvLskL/9
HsibSc/1e2eqeC/1uYr730Qfvrlc/Y7484u4TOAa3ij9OxS/3Xk/E/B77fde
6LV35+rZ8NPQjt0GmLgV4Pa7J1Z7MP115/G5+K19F7jdL+KeGrjFy1++1oOZ
h3xv+0zEwQB36/ON+MVP0a7n4wvRH+0Sr9PAPi7GzzpJvsi++Yhj8nbir7Ab
SDzMw7WI62Fc3q/3U/su/UkczsO1aGe9JE6J77//anWdfZ2AkaOAWf/auvp7
Ene1d+l3xjvwx/GghhcSz3VitTfu2r7stq6+jvL8DnF1z4T+w7iBmRd+XzkX
5I2897mA6U/wpoGxY8p5vpXrRpwT7S19eWot+icerePvX41f/s54Ozn8Kwo3
zwH785x/5udxb/QncNMf+0Q78+F9xs/zwN4u37+d7R0/+Kae96dfinMIvnR8
5FzgC3Db7zuLAYPnwPzynXYftl4MmO/wXcZBO/3R7ngDzLqyz7SDF+Dh77pv
wPTPOtIO/gMLfSXP9MC1Hiz08NhitDNf4Bre184B46FdzmcRV0g7flZgxsfz
7D/tQjfxxx9bDHi3dfFxAXvcpNOVdh0eXQl8YhxPXNdiHsC1efu8gDlvDkPn
oCfOT/ge5492YN7nPNbOGesLzHmDb+x2Djk3jlcaz2v7+OHr0Z+Pw3+dzgKz
LiIvFHQLeJDuNbDQveZ8Ov/yfeF7rCvt9CP+reLvnK/flo4KPbiddFX4yKPk
l77vss+3Ew9oF7x9uBZ0UNYZOtqjc4fj+9AFiUOHjmyfiXXmFzkHWJ5r1oN2
8En4UTMe2mW822fiXLfDeeFk+EN5n3WgXb7/9EvRH78tHtxPvEb/YR0kv7V5
Hlieb74j8uPAcyL3cM4eXVH+xz4Tz76xEHHlTp+FfjX7IPvyqP4d8Wufux7z
53naBQaP6O92wqyvxw3SL+dM/NdPrUU7/QHTLuOAnoyvxLhp9+8Acx7luXsm
p6NvNvvHOFhn1t3HjV4p565ZfzkPT78UMONl32TeTTsw7XyXdpVnpwKPOEfI
19AN2h1u+/E4uWbewneKvBDahU9QNwB6XsA8D8z3eJ92+ITDPO90HDrs8irz
R6+RPBX0Gvo/sRrjBQ+Aaed93uOXcdX+LnoseET+EvHu7B/vQV+Z77tX9f1H
V3rrAQx+AEPXvX+Rl6fnApbxNHKz5CFNnAv8AGY9gVlvkcNvrWj/Ue8j7ykE
hq5LO/kByF2NvM468gtdlfVlnjxHfO8H34525sPfma/DTu+lv6LOi8gD6DnQ
RepiQKdoH18JuiDxnvChW/m85s3k+3yf/add+AP6TsHnBd9Yr0c5X41jvah8
ZXpO8Y/nb2WdBc5RjQ6JfPPoispr1APZPhPvgx/AtAv/bPDD97G2z8jvfB+Y
7/N36L6MCzsB/LSod8KvjGPg7yI/FPlZMp7Iy7ocfByYds/To1340KMrKs++
e1X1gkdX1K786Irq1wUs8cvjK/E9iYObvKL4XsTJSX/IxY+uBJ2q4Z3jJX+X
uOtz13X9Pv+aPgd+gm8fJQx+ybpAX+iXfM8iz4J2mfeBa2rfKmDJr2y+w6/s
T9MfMN8T+nLuetAXYOx6PMd+CR/fm3mT7IfnUdKf0CPm38gdQteQL3+ZeWpi
Z+Q8M74GHtyXgX3j7/4++iBwS1feWVS549iiyh3HFpUvHst6Obwv63osYdqZ
r+fVsW5iZ7u/pPrc8WWVM+6nnCNyXjM+b9f41+Ma37l9JmDw19sZH+2cA2Cx
U5KndivzqGW+jy/02nlf7GkFHxC5lvN0a0XPz62kE/J8sz/Mn/PFeOR8ja8o
Pb2VdMn1d/oXffn4sp6/fRlHyy/fqf3d5bLd6I7gN+0NfgnfZv8avs1+iV+D
fBXsVs36uj1A4j+xrzxcU/n91Lr5Rfv3zAO3IPpGcQ88MO3t36P+TuYzyjl9
mHYO+u/a0z+Of1r8l59m/hmwxIMU9xHgn1Y/df4dfi55TcW9thLvxH2DUWd7
Xvnxzrzi3b55kxuX4v3auuq6Z90k1kX8zZ++9OR1On1V88D2Z33qbt5ZB5y4
E61rlPei1/ZZ4UPqR7zzrNnxs06OrGtR1wSY3+4cZPwUcCcPLMZ7/L32nsYL
rO6KR8hXyCnA6InMv5tn4jl4T79jo3+sL3EHQkfR/++tBux2Q6l3UtTz5ruc
4/bxRv/lfLVwox+DP+BV1895q4d9vvec1+Pw54A1L+1cfBf52O3APOf2eJE7
m3mzDr5O0v/DtKcK/WTdC78GeAkM3vJ92kX+L2CeF30g7KXX4txIfDnxTUXe
k8tRYh/Bnsq5oX088UXk6aZd45/wQ/Vhxu/rRDyZ+6XAN5e7gKHnyEneXpPD
xI6F/aLpB75HP8D0A9zt/6keTH81PRHY9UrZ76K9W6+858XrwID/nEdg8As5
CVj01EYu5/vsN+dM/Cr41Ru5hefFPl3kSXm7y5E1ubMmNwK7nOlypPhl2L+P
sl3rXp4JfPXxi33p4ZqOZ0AOYn/cDrCb3ArM84yXdrfbCj4W9n2367ndj+fd
TgV/5py5ngmMnCd6U9Mu8ajI0fuW9XvIlQNy925ypMZRzSufRI4q7vHFDo4c
BIwcBJ3kHABDd6FLcm7w5xLXwTpFPdG5Xe04IpftTz6j/CrPbe1cg5c1uyjj
czuh2xH13pNLyg8fXVH5ETtNYS/iPcH3wv5Eu/TzIO9rkvlvXe59j+fBT9Gz
Tl9VPlmMw7/Lc97udrOanU3k6q3LKncX9Ytq4xS/24MFlZM38p4G9lviHyfS
jy/78knCyJ+1e92BkQvEn/8EPVXv3+rfX8V8OH/A4u+fvGJ+qcvqB55MuUbW
u6EDHk/h6yb5HhNeP6pvl6zZMcX/WMBeF9rtnnxf8IJzvnVZ5cnTV3t47fKm
1EfYu6Ry/xsJC3+i/vv9Je3/1orGJRb3VMBfaGd/HBa6dHtN92NAjtS8tmcD
b4Edb2t47edA8nCKegISrzxgJ3O/prQ38l3NbyhyYgGLfRH7Hf7lRk4SORk/
y4evR16V2xslv76woyIviJ1kfCVgkRewu97KdrGDFe3ynQG7i8xvcr3qF2X+
YtcdoDPA4A37UrMD1+zG4j+YznjRml4h+13otR1dT/uW+7Udlvhv8GE864V7
XIf7fWt+YpeLgb3egMvVGt++u99T4igKPx2wyNn45Qo/nvT/6Ira4Qu/i9D5
43k/jdcnkDj400mn2GexL+9d0riJ+1lPEdjrDni7vyfj21nuwTK/WytqP/9o
RensrRW1p59aj/ehJ+63r/n5RU/dWFW6fi9hievCPn0v7TIdnV1XfC3qtjHO
fz/SU9wPC90HHySuBrvlgNztfl7Bt4fZn7Q/yHoMLkfAX2t8Sfj07TXli0+t
qZxQ0DnomuzTqaxfC8x6uV0Ae5nEYRKH+v6rQZckPgX7TEN3gdGXeF/o7IDd
UvxE2OULP9CgneoNq3O5tx/PQ/+inzffFzoU+SFJV6F/4Bn0CbyGngHT7naU
rv/pgOlP4gyKeG3pbzc9eMCPL89vXurBIgc08picy9NXtb8BP6L4Dz7IdvfD
AfM996tp/FXe4+l+PPZBzhn2sbC3pl2KX/iDrPvWi5YnlM/L36lfWPQDv+A5
YJ5zOyvnVPjeU2va7+21Xr1m3hc61oxH7AXEE4Vd4xvRDsz7wOAN4+a8A/s8
+a63I/fJ34s4IPQanvN2rSt+SfnwRv9ep269LmrdLu41AH/4zu20pwBL/w/X
dH7Neog9oVkPj5dhXOAxdFzwcGMh5B+JC2xg+kde8nbOschXxFsg/2z4PTVp
//D6A6wrepvriTU9rqYnihx04NqucReiT79les8HGXcg9L3w27pcJXE9N1PO
go7X+BJ0vManpP437zf4IH5p4offfzXw2ufhcT8SN9KMU+I9Tl/VOJNmP2px
KBLn8v6rgf/SX7PeDst4P7nW68/vaf5d/fQep+/3CHs87u/K1+Hj7J/Y5Qs+
Dix29mZ/XZ+QONc9Z5TvY7fdl/ENIkcMxGG5naJmx+D8ebv4pTnn00vKP/em
niD93Vzu6U9Sn6uIAwV/HRa7+0AcocdveFyS6FdF3BLy3G56PeN1PZ/3anpL
TS+p6TEi5xRxDy43uJ/D+TZ8hPXWfJLne3zZ+bj4TRp+6ny5xredj0ndmod1
viZ8j/re/CPPbmzkpx3gO8BiZy3uHe7OZd5bBgx+s+5iD2lgOS9FnlB3Lqcs
T+RUzB+Y+Ym8d2e9J8d03ztndazzfiTsblpfZS78ULKuzX4A6z0ByH3ZL/1I
nQrOF34ozlcRD8y+iHxU1Gfi73KPU3EvNXEUYkcnLoV4GfxZOwmLX6e4V0Pk
ip15Hfe+vl9I6iXdzHb4ttQd2jK/zeOXdR3uZPy01Kko6BLrDh6wLiIf3ZwP
mHUBv5CP5HwQl4A9YSPrnIn8hd41kXXu4etCH+5c0X3k3qgiTop5yPeoD4Df
BvkeP0Czb7RrvcIFpRcTC4r3xT2xHidNO+N2P5L44x4lLPaLO1eC34l9Hrmx
8A85zPsSB+VyVXHPp94Tlv5SYJ4XfEEP/ihhsS9vLCgfZL2KvHnRUws92/3K
wCIHD8iB0D2ts3NU/SP0f+Ca6t2fXFP+VrRDl+UekyLeV/wKW5eVz7/3Sk+e
9HvL/L4Zr3cCLPrDuesBI8eK3+nc9YD9XnqJ336cz9fkYNZH6hUcyHtz5b7M
t1+rzkPkHfKPP/9awBIv8Mk1latd7i76A6bujKxvs65SV+2Xr+k8Pnw9YNpF
n9hJOQ0+L/6Swm7jcQ2up8l6FnaeDs8Xe/Ng3IP3DzXyPzDyv8yraJf+8WsV
93RqHNZMz64kcRn4F2bsvrPIV864FDkvt1aUbm/U6QywxEGgx+7Ma/zxvmyX
eNfCDy31kRu6I/V8ttJvLfXxd/LeW9GTuS/6ZtaxF/mce6l+sqz0eXxF9ZWJ
jMeEDkt8JuPbSf+E1hdYMXvvuvplqJ/G+uybj/VgHdUOMB/rAT0X+8YT4khl
Xo8yThi9S+q3FHYdsX8h1w/4fYE5r+Ct6sEzgddiny3sxKrXJh6/N9JL1A9H
nOi6+t1m+vFXUsd98kqPTwyeg7g/vi831uRM5BORI6E3hZzo58DPEf1zjrxd
5KkGD0RunKjLMeyH+21301tqeo7Ykx6nXOP3w7mc43zO+aLzUcHzzyeflfvi
i/vnnG/K96eX9HvkYcQ9JlZX7P5S9A/s8RpaJ2q51z/y0G50h/1lvMLfIs7M
3n9ofrEBvuN8psZ3RP5/At+t8Wn2A1jkLPh8YQfhe2Lvav6p32pKz8mb9XVp
v/O10T7PZ31x6ALfcf+y+K/Hk64LP6KOwJ3036LXQof0vq9D8f1unkdif2hn
f6CfXjerfb/R1zp63I9Dlvqn+Jca/g19dL3Q9Tql96fUbo+dqJCzgaED0H+X
wwfjqvecCTsF+86v2xmEvjf0DfoOTL+Mn3b1Ozyv8yvsViIXPVjtfR/+AYxd
BHruzwOLX53nsUs9vrCrnYf1AZb7JAp/kvCrJ9hVanYY+nW7DevrernE7w7o
7TLOibpe7nI4+8F8hvHwK4Hn7LPvq5xT7IVRB2i0XvcS7uSkkX/rnWyXut5F
vjNyF+eSc97Oi3iiQl+gnXG7Xg8MvXS9zvWs3fQy+uH81fSwbrzcK5l0yOmS
+yOcrw3GJRZ1h+GzyI1Sn5i6NzNp13K7Rc1OQbvkVRd2j5peKHkBhR+9g89H
fArnlHPbDnPrWOAHcpicg6hvMYor2DsX+NXymduXe7D0R9xqkTfHurb7+tej
9f5ewi1efXw1+B3tzM/tAew3eOl1Hjln4Dnzcj1K/ECFf0L0oMJvS398r+3v
r0ZxzV9cUv4JXcdeDx4Qb1ToJeB9d/6/qjD+58JexDngOfCd54CFvxX6Onxc
5ZbMW4R/Q39EHjyFfjuvfrUiPk7qi8GXCzu85OVtp34BLHT4jVE9xo+szmTz
D3mKeCf4De0qL0wpPnB/63TKZeJ35N8dqx/Uu+fjcPD9Dj4b/em9DzNm554K
eYZ2jyuA3gLTzrpqHeap3j0CXncfOVbkn8ino773kr7/RsYDqZ93JuRLrxck
8y3iBlkv1knX8azKIQ0s8l9xryXt6F+sB/RR4FuGhxurKpfE/s3Gvvu+CV5F
3fO8xxWYX57X/Z1VfoKf90GOR+Iq457V4yanHVd5Z4/JRc1z/J31E//NTt9f
pM/36+WIfDO+ot99kPd9MH6JD7qzbnrFdE+u9zxBGfeerLcjdKKwE9Au9pDC
7id1q5v9dj2D/thvYIlju5P1j8UvVsRBuZ1L8rqwCxZ5TG5XkPjRQs4Sv04R
xyz7U8Thup0CfgF9h24IPkYeWNoP2F/8HRIHW9xv7veeAsu4D1zTft+61rN7
iL5d+AP4O/RM+N+HZqd2vf1u3teo+J33L0p7UdcOeiD2g8cvxzhETsXeEPfm
pZ4MvxW6eWzR8DvjqIR/38374cUeOHDPGOfNv+dxnU633S5JO7DbIWkHpl32
d1/akZRuWH2BN5bifafbYt8v8iqBxT9X2NO787Wi+3Mrv087+9vS31PrvThO
8YsW98RoHmfed8b+sw98R57n3rvJjOPmeb7fwc8a/zjSqzOh9+ykPAMscUUN
rN97VuvZoOcVdlDJdwm+s6h486tR/v3j47EeQld/uBTtap84Xh0HsP+yv/AN
xks746Odcyt4vWH3xGAXKeppA+t6zmrc/eOUD8SewTp8+F19rmkXv3fw00vx
vNDlQu6W5+8uRbvIY0X+scTXknfRtKs+OR94B54xP9oZr/KbS6EHiB8Wv873
U09gPGK/L/CY/Wee7Jv0y70h1Fvh3s/3kq5oHe3VaGc+Wmc3zw3f9333dRI/
6vdH/rq/TX4k8Ze/el3bi7ww96uxPsJvCr8T68F3+Du/Uh/kw7RHy/Mhj+U9
jMqfZmNdmb/Q5bhnbam3D3JvQzEOYP8Vvfpun07J/Mfznj3gFtwZ2UW/lPfQ
0d6+f2Y22sWvvbOs6zdu/uIHq71143nOEeMTOtCMz/mH8OFmPWnXPPl19VOd
Wu/tE9/X73Ev5GTYNbq/Y9fK+xywMwBL3HnR3oLF/Qu0ix7P/Q/vHRyNP+85
6tqnYjwd3n414Hb8Rb4K7R5XL/Vp/X6Fop3+sGvJ94q63+04txdDf2z//k7W
UxG7IHFk28k/2nltvaj5JOTvNDB2ZG/H3oHc3K3XefWHEEdKvXjqwBX3rum5
OK/3jjTvSz4h+SED46iNm+/Tzr7X8ErWHft7xD/PWXx0tktcQNynNBfxJqrX
9/Gyhsfsew2vxB5GPBz+vY28z1HiEJp1Zt9YL4mDI7/w9NUnz3NgXSSOhDj0
Ik8SO668X+QNStwE+eTcH/hWzpN5S35/3FtcXxfGJ/U8b6/p8w8Tlrj4z+f9
B2qHxc+X5wq4+z1TPZfgL+3sB+3grX8XWPLd9i5p3cvwU56Pc1c7V5pnmOfS
6WaNTtXomsQhDuCF74v/1uie4w2w45nUORjY53a+3KfJ/YYTqb/wHr/sJ+fU
6Urb76fAh0O+Ev4C/yCefd+8wtS5JZ819KGDMV+hW0WeEeeE58UeDl355Fo8
D/4AS/zT2EhvBG+L/FVgiY9q/kk9jKL+GDDnBT7PerLP/J3n5O/41RuY9yT+
nHvWG7ovz3F+inxV+mO/OLfQPfpjfXnf/RSaP3zU6nV9VekGcToNnWJ+9Md4
6K/bj4yvkv528n5p1p92rysrdKWom0A7dgM5V9z33IxP5CXqTFB3DzpW1IkV
/zn5DpwT8l6bf7RDb/ge9Il24fdF3qw/J/LI3bnoT/g8z9He7LfYK4t6cKy/
8GnkCuq/wTcfLIQdB3mW/jyvS+NkMl6O58WevyfrTCB3e90J9qvbv3MqzxZ5
PMKHBuoOyHr26NrhOCfQiSeeqwYv5Vyyz0/bOfv0Jd1X7sHgHi3yie/O6fqO
Z3021g9Y8JH+JtJeIHSc9ttZ72ys/Bf3zJzq4Q2w4H0xbmAZd8hV31A/NPfN
FfOX8Qz83d+XdvKRkY+LvAyxc3ya9zJJvMh4vw6zr2c374vq12e+RRyx8E/q
8DxMGL7rfkyHVQ87FHxV+GLh55F4z/1575fQgQ3Lj9nIuqnwAeiq8wHhu+Dp
RtIB6ILQpSfQEaE74M+jK719BJZ8j2LfBR+Kemr+O5gXU9Rn87hQ5iPxe9Tz
KvKIJV+S54o8inZ9b+Q9tsgTsr7ItYU+wbjAP4lT+Cj9RcCS3xRy3ULgo6zH
wzXt/3bWPXminPVu3kONnAafdbwDlnjxog6d+4k871rylsjPKOqi0y5x7kW8
qrxf1FWX9ThwLdYLmPkhV7IeLkeKHDNQhwU84DzxPPQVuUjluOtPlqNCbj2j
clhzvmmXel8vWH489c32p/+QdZE4ruJeDI9rdryXfj/JuC+HPf/d/w7MeWH8
nA85d8R5vfCq1iMo2skbkvjnX+Y9ybzP+ZL4uI9WdH7FPcvgj9/3wDiBJW8B
P0wRT+z5P1I/nPvSPp/3ECNniRxT3F/G+xJfXsxf9Os7673vix2r+T5wTc4G
Bn8lHnl/0r0anXNY4pw/yfgmsaNvLyq9Iw+/uMeM/RF9/+HalOtpNb1N8rFu
Lqs9ajz1c/evupwq7yOXT+T9wDU9A35Hu8hxgaffNj3kYrR7Xgb4IfHj8O2P
Mn9J+j95WeUa6O5M0lXWg3Pk5w7Y6yZ4nUCJt4XPNXjPekDveV/weQAPwG+x
q/buOcu4HGC+L3EgJ1aVr57IuAKPm8DfIHY86t5vp3+a/QZPRf4pYPCW55kX
+NOOu9BrgMEfl/NdLpV28u631naVY+mf8SBniFxb1FkdlDsOpH1K6s+eXPut
z7HMF32kqB8PH9Z4uUNKNxs+T1wGdFv116xbwvOcf/CK8wVdlPNDvsGDhR7M
+ypXzcT5or3GJyTv6fPJN5yPiB+wodNK92Z6dE/skQVMf9A71p1f/s78gDUO
+pze5wC81a/r4e3Aci7wa27146Ilj2Crf98b+qDYL8nLL+pogb9STwH8Dv/8
Qg/mfeEnRb56DU8ELx4sqD24uJ9Lni/qvjMO+t9t3Mxf6jG/e1X1pE+yvhSw
1Ad4O+vKCp8o7iXie0LH71xRvlnEfYqdHDx/4VWNg+Me3zsJs1+uN0i+wv66
nuH3kkneeyG/yt8LueuJdKa41wK643RI6NYbSXcc9vwzzjkw/njOvbbX7XTw
C/H/u91kf+ZXwGe9HpLXVfXn3S4odkD433jCbpcBdjuOnOsCFj3wQd6Xy3mE
rnC+nO6InZd4uaJ+Ke2aP/1s7Cf9ehyIxOdjP23oo9DPvRnHofEWc1oHat+8
njfgh8nX4ZveLvakwk/FuBin+PGICzmxqvjNfWh7sx6Y3BOGn3inP26RA3eW
tX+PH9lY1f0qxu3jkrzzqMu1qvhbfEfkvYF1qq0r51j2+1jfLyp0HPwhfpz7
xhu8R34RubW4h17kHc7NsUVtP7ao52gf/H9W6xQXflHhr29kHozYr4gnJx8M
+yP6/c58/Ip9gfWkLmFxDzvzFLmNeXncX7HOrCvrvNs6AIucMDBPkQOOZXwV
68g6Sf3uxxd6/mZZ52LeKk9nfCh8Qu3Ch6wO/jOhf4yN/qkd63PqD0Y+PpB2
K/gtcgbr2cJ+T33TLr/otc16wHdYP5FbyCMt/JP0K/GfTX/MT+Rf5ou/EDtc
cX8P4xXY9Xbyssb792PTjh7HeIgTk+/dW+3p7bSzrw7zPPvMOgGzLuyz0IHI
h5rVcRbrXFt3pzPAgnf44ch7vJ/nQOr5xXgOVfGUdZP6SdxzfibrohCHKvyS
e2AiTuFS9O91t0UPf7jWOwduv62dC/YJWOop/PI15QONfMh+el6i453jpeOh
2CeQ18ZXdt0H8I92t5Ow/o7H7seWfrjvccf2YTzzWYV/Ez95P+UAt+/I+Jt1
q50TxiP0sMCD2j6LfYHvP7Wm/LGw09Iu9qQCFr0z8r4mVW8kjq6RF9ln9Z9P
aRxbs8+ah3005JOOzz2ndTCIK9qb9bnhS97OOnrdf9m3O9Oxr9Jf3KdIHb2M
32feyFnMG7ohft8iP499lDgm4sQ2LV+vkOs1rupcPA/f9u+iX2AXlbpT5NN9
ZPfBE+fxKO9FE3/X4wumn8+GP5R23gf2+ECxw7+fcXnAksd2r3/PgscX8v2O
Pl/U/iftvpqB74B32Hcl/m96qZeHjn4t95ejT4+vmH692sNbxwNg9h35jPFo
3s1llceIZyvuVazhuXz/VuK9nwPa2X+hZ/irx62u0s3l0C8dz2p4535Z1m2Q
XpN/RVz43aWgc6If448p7tXhObkXCr39RPoJpF5i0c64sd9KXlLcT5txFlrf
cSFg9GneF7/9ZrYDd/iceAA9Uzp6KPxCyEfAtDNv5Bfx21PvsMiTFDtPUTdd
/MbIBxNp15e8lAbvJZ+quMfK/QPi76nmlWfeOXYd6K/KfZPBP5i/+qnmo13s
aMS5kwcf+bJHVV5DLi/uoQCGjwHTr9DH4p5fYPUn9eNOgeVcEidD3lszb/Yf
uQ1Y+fFkvMffeQ4+JO2FHN7+4i+hn4mMUwcWObTw+6pfd9Ls65PK/+JexxWV
m/F/NeODbrLuEkeA3H8u4wSgq8yz43uLqq/MrCi+fAk6+Cc9usk4hH9jx6JO
L+tf3FcLn5ZxID80z9Eu8b4Rx2gwcUkNn/V7z/S+mrRL0a7xqWdjvZAnWE9g
sVPhl9271PNf8D3ZP+To+5n/IfUBiXu6mTDng+8J/xuQS1gfsTu8m3IJ9Il8
faWD31Q62eB5je8RxyX2RexBT9XvadLzNxvn1OVmsXNxLop7dGgXfl7UF+B5
Pc+zKofyPeSPuMfnQrwv613YteH74q8q+Dz8U+IcCj+8w/QPvkh842basd2v
Kn5S/FKTfb+u2NW4N3NfwmKnPN2XU6H/yN1eF1zyrpvvKr9Nf1JHfy5G3aBu
fpfil/MMHeWXdpEfTlbuZf3gusob1NGlPgNxMuip51+P5yW+n/EcyDgn7Hg8
L/ViqEdxfNnmlXIe9FD4LnzjUfrTJG6iqLMtdY4KucLjATW+bkXlo82M0+D7
au840osvq/EZWRf07tMpL4ndBr8F6/phwhIXWchR4sd7nPWkNB6uz2fFz9jQ
D78/k3boheBFA3v+ksSbNXxC41DOaXvBd4Dl/kzi5d7O+DWel/e4J/cnyz05
Hpj51OwAjN/tAOh1kjd9bFHlW/SrB6tKx06uhZwAfVf7VMotLucwPvgc6636
Wt4XCR+Uc1bwJWDxI0KPfrKsdGBfnkuvzyx1TLcuq772qFJnJeLq835Jv8dW
6sAX8r/QhccZd0o9tHYeP1pRPfN+v06Z+vPsnvp7GT/mfMH5CO3QW/Zd1uup
jM9x+5vE5xT3KEucwe2s6wqs/v+1mB/fl7qmT2W9DcbLOrR4c2pd7YzEfUyu
R3/8XeSUB6mH8Hf6k+/SH3WnGrxG7kOOAYYOIQcKXXo/7x0W/oTe+vm8TxE6
w7nSetKHTH84qHhAvdVmvNABxgeeyHjj3shZtQsXchL4Qjv4z7nmfHCuwRc5
9+RfFO3ArIfTaWCtP96n206HoQu8r/72tPOgZ3Mupd7Jj0Z2o7dOBN7yPrDo
P5Gv93zYQ1hn6BF0jvMDnZM4nSJvgudFjuL9kIsv9Oii+Ksbuij6dCEfSv2u
hwkrvyCfJ+txibxGHvSDhGV/m/c4T8jLwJJP82B1+PnIFzquciHyfmGP8Hax
s+PnK+7vAG9ZV7Vf9fdJYOKPirp89AdeaF2/U9HOOsB3kOMZr/CDf5dylsQ1
vZ1ymNS72Eo7qeQ1HavbUUV/GeCL0KXflo519Odo2JfZH4l/KvwCQnfOpRwP
HWTd6V/0laKuutjV9ydMO+Nh3sDwD7F/N3TV770VOwJ5vkVczqBdYG/GLw3K
8UXc8yA/n1nR9bmVdgW3O3i8OHRN7BiFHip6/KcZTw6d4H3XS6EDoodQT2Gn
7xdAbnW5Vux61Kcs4rX5npyfIt/cYeic0OEir5H2Gt0T/94AnRJ/oOdNbl9U
ueJGn44By/zGRn7ofZlnIHSEvIo7CXucqNjJiYOkzjN0qriXyPOyJC+JeIqn
s/6X1IMv4o35vsR9FXkiDvM8eojXoWN+4JH6Gz+n+17IXcDse43uOp3xc+V0
G7rP+gPTDt/wuERg2lt8iLpimf8KnolfZSAuV/Ivop5YP85R632m3wl85PvA
4K3oOeHHSVj8ZMgB5INuWPxx2G/wI2OnJU78UsC0wx+k3ib2ubBXnKnahVlP
z+OFb7ic0n7vHc4n/qW5gLGDafxx1veU+NAN7htbiPlJHfYTC2rHGIhLlvNR
3Gvjeijzkf2aWFC6O3lF9//RFfX3gVcn6nksUj+xiItmvaWe5rtXlc7Dl2+t
qLyFX7+4Zxj/tNRD5Z6OBobu8Pda3DXP+T0d7r/W+21nenUgunOR9TiBJT5v
Ju3gzFvsqON5rw0w8lzb37+k/i/7sr9fJwj+J/eiFP2145xfUb21yHtxPRk+
43kbrIfndfB91gdY8Laoc9H+3lkPOsx3a35ZYPfjut8WvJU4pK20X3vdQIkj
K+6VqvnBoZM1vzjnruMPWbed8bfr8N3F0Bdd7mMdnD8JX3jUrzMMnuGP6/Di
GwG3/b95QeUI4vvQS72+14Df0vFY8qUH8Jpxsi7A0EPOi9Crws6InCT84nba
ldzuJHJHEfcpdLWQ810PqMn9Ul/rg+s9mOfZT/qDPrv+JPh1s39Pm9+HJPcx
zVg9y/E8925HA//k91jmP3N+5b5H4n6wfxf3uoGfIocjd03n/d4qp/brwDMv
zonU923kIq9jJ3k9A3XGhc9F3fJl5fPjSY9k3Qb4IHD7/MdXw87DvRPQU+gr
fEzqac1D7xZVTiXfIfIqlnt6jNufnQ8THyHxTyfyfkLOhdT5uL2m8koRrwg9
ZjzsM3IzdAO6xD4P6sHFPTEq/x+s6sVCH4s8D9bP4e75KeXLxf1SfA++TDsw
31d942DgsdDB6czfhE5240m7EnImsPLBS6pfEP+BXHrgmto53kqY9Ya/oZ/T
zvkApp3+pb24j0raB9574nf29OtH0W9N72Ye4G23fuc1vh396al+vibt9Mf3
0Mvl+9Nzyi9v5/1UPC961W2D0WOKfE7+LvJFce+S6/lSf3mrnyfdrU/e6w4M
vVS+3tfTgcErxiHntbg3TPCwuCeMdRV9Z8COLM9z33bIvWfC/ijxjmE/TP1J
+OKjK0Ff27//1RWlt/8u7/uhHZh2+JnL4aIfDdTx83vrxI9S2DVYN4376eeD
1uQCuT/w6czvVLrZv2fG6V6NzjGfGp1j/ipnHtqVzrkfCb7g90LKfRTH+/dA
Sh7AdvqrnQ8Ci191OvM/Ja7zL0b2z4sJt/P44lLPzoKdQ/w4A3YK15PFX/vL
lIOg+06HxC9BfdiNzEt3OgddeCIdK+iWyLnFPXvA9FejaxIPWdQNeyIdat6/
3vLnr4/w4Ok478hByPlyTvZl3K7ECXH//FOXe/YOqeOCX685Hyc/g//3V6be
/+w7Z7O+usDUq725HHFD7ffn8n7MFv7ZStALzhVybHcODke7wOTXos9Fvm3m
RXn8fOeHngs6LetS1AUWu83duaBz3fmaU7p6f07p5PH5OFcuPzF+pROHzT+Z
98BpvOCa8gXsC9uLMX76FT5Z1FcTOYf44E/y/jKJo6buFfEs53O9Rd5t1qeV
tx9ejvWQ/NHiHif4P/IJsPDLZr7AMt99mWcKjD2Bde++dynGAcx41C7qdC6f
F3o/lno58jXjAF+BHR/hI8T18LzG+XxF5RT4TtzL+ZXQp3z9kUvUz/QVzT/B
P978Qw4Re3izL3L/WOG3EvjeqvrD7yUd7fDpbMyD55gHMPNg313vA6Z/r9fn
vxKvdm9V+eC91aocL/rvgazrI3GI9zIfEFjqQRR+WZnHscXAy5pdpvv7pbAD
uR2BcRA3I+No+DvjcD1R69jM6PnbGcWPXEk7Ae/J+j+V991Iv9z7V+A7+Cr2
vuJeDqHnd/v4z/vC94mz/Plq+BnYH8c/8I7+wCv6FT5YjFv80zeTrsi8fj7a
/1NZj8XxT+Ky30i5i/E6Pso9HD8f2QX+9k97dSPc7yr47Pv24evD64o99I2k
cwJjdxrP+5fETvj9VwI/B889fqyBcwe+MU7WteVPp9ZDnhA5mfp6RX3njr+l
3wh+IHYZ6iwX91Z4HQKXA/zv8CP5bnFvg+inRR13kc+KvG49HweDT0Kf5bvE
zeN3buQBWUfqUwU9PxjygPCLiGf6ivrRG5j5sU6M19eXdq9rKXGvxTo5/2H/
2Af6d7syeNvN74zG/RK3U9RBYxzY9UVfQO4u6uYxTpGrizo3cr6KujFiVyjs
cpwvYNYVWPDyTspFzLv7/lz4FRmX+9HYB9ZX7NcfZb0l8Ab5XPR79HjsrdyX
ix/6zayDJPlytzL+nPVjXGLHHKhDxr5p/PZMr75kra6+7NdE3mfveTXi7yrq
Mos/tshP97pE9Mc549zVzpnLUYN1zU6sarwE9RxnVvR5+NHJPJe1cwveiD5Z
1LEV++1ti0cpzg3rLPaYgTpTQj+beYKXnGf3M8IPOL9il8QOuedM9Tn2GZh9
ETmbc4vcW8TRiD2uqAfmfm+939LqURGfXsRheNyEwIXdEznD684Bt+fkv43k
/+nn1b73Yf6d56AjXqfI62iJfFPUBQJ/OJfoL8AdPoz0maczPljwsMFP6Ij8
fUAPoX9tP6V+26LOBHoTeCx8JuxQU93+/ibj55BD6Z/z2OLlWye69xZWY17A
4v970JfjJR5iI+/BFT9ZkcfGPJm32nm/EvpvR8f+WOexdSz6ETnvZysxbrGD
bJzTfUef+uB02B3QV4H5fmuX+afM35f4yiKulHMtcSDYTal3VMTpu97NvgKL
fxU7S5F3LX7V/XnPPM9J3ZeJVaNH5ANPBz0TOSPu9z6qz4/17xmHbsA/NT7t
YMD0xzzHyn+RH/M5o4ufi/FDh8XeiDxxK/Oh/e8S30gd21N5Hyn9Sj2NU5mH
LXCRRy10gDjgtzPvinHCBxmXrN8PuG/slMYvNPgNzD4JX4k84WfU7lPkWbA/
tDNezgv4Ah1V+5fpB9TNPp3twNBPzifxGJwjsSMVebXYRYkPE72L+6aLOsuc
Z84l9AO7qsiP0KXvjeyJz1+LfsUvUcRJSLwM/grqyp3Le3bETv70qbDHi55f
5GtBj9t1P/lirBPjkfyl25fDzo89mHm34/j7kb/gn5eUL+6kPgWdg954Ppqc
n+JeesHL22sq1z/M76i/fTnG4Xod8kFtXJwrz5MGT8EfzoP67Z5TferTpPfC
xzYdzjwGybtr5BSpq0Q+x+k/CfxkHMDdOZjScVKfqdA/wN/2739zLfAXvsC8
PA6C8QGL32kr84a8LpLHJSOvMX+3g4l9rqg7JePjPBX37EqcZAFjBxb+/cUl
PWdFnRy3p0JfPE4GOiV+iP2pp0k8yoCeJnFD2HH2ZPxvhxfPxf4Ci33/seXb
bKe/V/RQ6sKEvLRg8lHCPC95D+gJDd5Cv6AH7TiKeElg2tv+5i1Oaj75nNfZ
EH77g4zX685BwhKH/Djj7/C7eR4k9IpxtXj5f43kk9f7flDwpX1/IeMLobvs
C3Ibco7Qsbjf7WzVTg4scjb3Cm9lPIfM58551SNPfyP8g/ip3G4Nv27Xr4jT
kXO8k/V+WS/393KeoD/wTfBT8S7vlYUe8Hz391F9moWF4MusK/YUnhe/3Amj
u9S7+lriH/Fhwqf/+mXl42/m8+BDO69f2n302IWKe0aFn9/POl/ilzp1pQdD
f2p2acnL/0n6u3geGDlK9C34zoFrIQ9wXiXf+lb6J+Q8Un8AfeqW+QsKOR5+
CZ5JvmeDr2JHKu6jcz8168m5buf5l6n/IR9IPkf4Vc+qXxe7Q5EvCCxyRJEv
zvnpxr2o9UP2Zh1t8B4YOiL62HjK+/RDv1JXZKBf6AZ8mvXFL8t5adfvUN6L
hpzpej3vg8eutw/aYTfPhv+Ifac/t2tJftqbfb7HuVE/Ttq94VcSXzo9Z3Eo
WV8afNI6aKnvS7z2jUUdB/Hp+xNm/z1PQOoo3F/S795P+QS6KvTy1JWgl5IH
ubGgcg70ED72N9di3cWuFHXdzqmdYWIUb3byWOAD8pXXawWGT7X9/4I6B5fU
PnAr/ZX4h9APOP8iV6P/sz+/yOdFX3k3zyfnVeI/qbu3d0n5JvaJmfTDiF2/
0APoB7og8cGHVjUfYyLtSYy7ne//PcKP/y3zPcRO97XsDz4levFmwqy75On+
4hXVm/CrT+b5a//+RwlzjqFnQnc3zgXeCJ5cWdfnxq0+4XjyP+bD+KXOw61L
qkffuqTrv3EuxgvMd6VeyUauH/KUxBOeyP2hXc4v8hf/GroictN7RzT+ivpr
1J3iX2HnET8tdkvik8ZGfgvkrbGMq4BOy/kM/5jln9xdUjtA1PH9StBlzq3G
Q52N96W9qJvPPIXPxXhmQ8+Scxf3JMxafkfyAeGjxToyT2DGASxxDEUddtFr
qNtHXiP8gXx+7HY3Lkb/wIxb4MizvBS/tAsdbGDiFaTOw6l1+/6ROAd8H5jv
K93M+lisn8LPav2t5p/klZP/8d4rGjfQ8CXJk3sv4y7YV94HFv9+Ee8CLHUz
9izG8+h9fI92fkXfLuzIjEfiPpp/7Dvfo13wmjg/8pHuWr2ju1nXFljiJsCz
yONGTk95VPwd9zMuxeNzgBU/LC5jZkV/7+f3xW/Debi1onUSOWecu1uZPwPs
cSWMR/aRfHzguxl/hxyp8bDP6rnG7/dU1ssRmHyxO+sxPslXmcm8L/AHWOOD
km+r3rpe+d6zsR8d3vzHXl22tr9fvR7t7d9/uBQw/QneffjdsJOgX0mdQvSx
x8fjffaN54HFHr4z4gM/zzgY8SsU/QDTH7DIDWdmVU7mXHz43fjV/K353jj9
O/L++KWYr+D9vcxbYp017zHXiTgm5ELwUfw6P1+Ndp7nl/7YRznvxIlcWY92
nmefodceB+bzAJZ6kAVMP3yP33Ycc9iDz4eeiZ6DvIJ9g3wJ7G3y+/HVeI73
xA/k8R7ELTXf4buMA7sLz3n+seibM5fCri52ROLviDeAr3MvWSOPSP7X2Cie
YI54gz9Q+yfxzuEXO2J+sWfVz0d80o2sS4B817b7vbrEI73/aq+97b+4f4f2
7u+Ler6pw0IdBPb3xpmgk5389JyeP+7XCzp5NOgn3xe7W1GntFufM2HnoB2+
RLvwzWI+QpfjXtYRX/nxWuCFyLd3zscvf/e4JVk/6szdzfuCWC/6QS7n+fa7
/wL//3bQc1mHZp1kn1mXYhzA4mcmTo06Gfus/jhxG/cyzkryGd6Y07gm6roc
z3upJE6nOBce/4U9qpvPMyofkv961+4VvJtxXtj7RL5ivnH/at6rDd1ifwbt
dEVcoZxb4iuac8T33D8v/hzo1ceZv0U768O6S51p1hW+Vayz+D3I+3/T5kUc
wMaCrgv1OYhTvbvUyz8X+9K91MuheyI3T4zqyP3eqz06wjlzOqP+05e03sXA
vdiSjw1/gC5j1ws6lfceiz/tk7Sj+HicDnidbN830VvJEynkVo+To3+p6xnx
sH8wJXR/bBSH8U7SVb4DHeV58JzvCJ79ur9O4l9n3HPLSqfj/CUd51xcb8/j
14MuCX4WflQ/947nUk+C+zAH9ol1qK0j8oV8f4APAmu9vOQ7T+ZDZ2O8yH+8
L3r7xKqey3urWleFOJJ38h5uySuYWA16DZ0X/fKh3fNKfcuwExzUfBP8/Hcz
z1HkY/Y17ApHY//guyq/5P26rgfDz/ELud5Lu9pbjsb4RB64b/du+r7FPUMz
MW+fl8Jngw7BTzjX0FM559TPb96TunHYfyYMD257HdSDvXUdlFOK+3Th/4N0
/2bek6fy36ytx2z0X5sn33E+WuOzfE/sSdTH3JP2Ivif6s8LGpf1IO+BkHjS
5u+8J3WJuBedODvq6L3wavU51kvup72Z8QvsH+2MBzyVeJW4J9LuwdxaMzx+
xuwtR9X+Uch96s/M+obAfI/3+Z7aU8735BRfZ+DaOvg8gSWuu7DHKL08G/QI
vAOW+iRFXW6fh9Q54F6I3n0iI/3p05eCjkMPoWcax3CkxweAhQ+EHDoT70Ef
eE/OEfUVkAuiPlPqM7yvcVQZPwAs4yvqRIsdtcEnibOgbsh7+V2328k9STMZ
t8/4tE5wf118XIIPT2UcF9+vzZO4OskzPJ71q71fyeejDjV5HsSPPZNx3fzy
d6kLfvpP4pe/d/h0KvzG+FUkfou4y79M/xLPST4g8sH73xrty169t4H477/P
+GSeO/7Zf+x7IeLEWv5B3PGPLD75dt4LQX+dX/M7Abff++V34jl+6Z94Dfrj
F38PcTbklRNXQf+0sw60t/B/vR7fYRz8Hbj93v+8HuOmnf2hXeJDm3a+S90w
2olLoj/WTeLo8O/90cju+s9LgS9tf/+WdiChF/vTb673ICTMOZFz92nGCwKL
HlnkVUOn+R3MlyzuHYGOcx4F5vyijxHHiL736Uu9PErxCx7o3+cleuz+l82u
nOvg825fww6E/fpE+g1bPD/5Yuwj/Jp+mV8Hn499Yt8krvLNCz08AwYvwCva
NS4g8UbwMuroz+l9LD+Zj3ExTvDNz5fET51Y6D3HPLTOGPGjixoP7Xj9IOtT
Spzsg/yO18X2exPEz0u+7guvar2F56/F+YG+ar3BxaAXLV374pLShd9kPQqP
+xX47lxvHsAS9/DlNa17U9ANYOcL7TifPqV1MeAHJ7K+qcfzSjxR8zww82Pe
wh+gV826yvPNOgpdLfLKhY5fXAq6D95zDtGHVF6ZVXlpM/kX82v35YbF6f/y
O9Gudqe0k/M84xR7VOTdXYr4mU5/uRbzF76wJ+vted0/ef43y711FP5TPCdx
hN/F/vzlwENg5sW8wTc5h28Q50v87pngB10/z8c56fbhnMqJ6E9x/+D5iJv/
beU4YNYbmPUDFvn7vUnzs06qHWls5D+4u6T9RT7ipNobgGdW9HsbaTfR9enn
Cah8O8qDizqnXzU9Ie34PxjJ06x3yyfw90Ue7tmIc5d4isjLOxXrAaz3HmX9
AtqZP7DkZYRfb1m/V9xz0v5Orqt9YbIfv0FcTA1PgPle+9zjvD9O/QzrYRdy
vYvv8z6w2oVGeFvYdYDFH1Lcg6P5iIcMrw9bHv5M0CnWyekWsMQrIv8Qrxlx
UPMjPLmoduiZSxHPzvOM1+NJxI8R9sAFswcuqD4b96ydi3bRbzcWVF/hnrWd
eaUnm3nPq95/umD5eAs9vUf8I+Rh4R85fVXjnE7nfWXONzR+ZdrqoFyK/kU+
hV+wrsW9d+7nELmyOZ8S57qVfhDxO1BfFvm5uBcNmLwV90/wvtQb4P2H5o9A
rscfQBz5W9fUn/NW1il2O6bkyxT38Ii8/km+r3Q762jRn8a1T6sdHvjYovJL
4laR1xsYvipxbIWdl++Lv5743/vpZ8YfwPiEDjTj0bpK0714G+E72+lXhZ7z
PH5K2gVP38n5dnLLYswXWPQW7BzUB38j7R6CJ8T9UIeKejvEg3Of7nbGK2me
P/UolhVfinuklG+m3xi+wPNul4E/iX2tsANKnNO+tMO5HUX8PcjR+5aV/3yU
dX+6c72ifJ2817FR/NiJ9MtrPNO0xo83sPtH+B7zp3+Jc9zMeugSlwm+3EuY
/qG/YoeP+toryic3004tdvLz3412zq+sT3EvJfRN/KBbl2N8ksdH/mPhNwU/
JT7+8csar8W9jg9W9Zxtrug5jftkFnU/8NsN4LXwY/dL3F4zOSvrzur76Vdg
fWnnPHd4kPFqbscc9BMX9Ta8P84V+yt0Lb73bOwP7X7vOe08T1x/h9f/IWCP
XxO83zev/qyd+V67xLtFHssZxc8iXkXpwny0q7yT8Ss8j/7Tzo/4t0Y/x55Y
W6faujKP3cZZm5fEiTTtKj98Q+NvinzwdhxvXlA/cPO85PthzxxY59q+1Nat
ts61cdbmxbiwB3V8+7sBM37JGzt1JWA570U8DDB0wtv5fg2va+eA8TIu7BnE
B9KOPZzxSn5mM17hu42cIvUmuJf1TNYl5Zfvef0V79f7eeJ3iWf8b69H/9hP
vE4Q6wlMu8iN6DfkD11c0nyLi0sRJ9rhx/HwD4Afvo++b7V9Zl/oj/UX/8PA
uGvz9HmBz9B1oafoj1HX61zvOdF7oR/UPYd+kMdKHsD3Mu5S7I7kj37vatjj
eG7w799Lv4XYf5ADinxCYJF/3rX7dQ5k3CYw7cjvzIN5yXoeS5h2iaM5tth7
Dljk66Lf7rw+3T33s/q4avOozbu2TtCLsdE/tVN8TvefOiJR5/FzaleIe1LO
Rb/A0CHwhXbhM2PYpzLOT+KoGz2lk3cyb6Wj3xd7cXi837Zvpt4veviA3s/7
wjcj3uNwtHdy6FejvXt+yujulMpv/NtO+52cF/Ls96b9rZ3/Hy4HXiDvy75t
1uV4iRuKe2uyzg90g/F2/az39o/+2D/t/1z0x37SLnDcI/qN3vsad3WuZ9/u
1uto7Dft8Af6E7iIw6Qd+tHKAfhXG/h6e86/HueJ5yUOsLi/iP6Jn6BdYI+X
5v2wR1p8d6M3aTzR0dhP5iv72/Rf07uA2V/6E/stdZ5uezx1/9zXzjUweKF4
dq5KJ5SOZF27Gl7V8PCJeFM873gpeFjgrfDDgbrZwveok9TgUft78sXAI2D0
Jean5+H50J+AVS4/E3biDu9Hfp2od3pG5UDuwdjJ+HaJ827aoTe839HTtNOI
/ZvxHMu4V+wIzKd9/vJazJd4eGDnK4y/w5vzhiezvXsfgQfj6pt+1L56Ttej
iGtXPfZy9CP2yMIOJXxpM+vLiDzejEfOXxHX6vZ5+kMO4/vt3yfXVY6a7Mfv
QweFDmxf7O07sOgvDR6oPX425BpfN2DPD/B6GMxP9KAiT4B2f07+XuQZSD/E
M5C/Sn2KsONciveQDz3/gDp9EgdB3YKoP3AxzoPEZ9zLe2iBeV/oaeTNHNb1
jni/9Ge4f0P1z6wvhJ2/s9/Nh31I9c+6XV7iNor8BuqUiFw7saDy7925wHf5
3sOMfwA/ZfzYUYq6jMDwA5XLDse+Qn9V7urLUeKv4d9m+lFFLnM5gPEUeU0a
v3I+vif6/VbeWyF2P+J28DtO570WNT8HsMjvxGG+lfWxRV8KvSnrAACzHhJP
E36l1dh32d/TV82+cjXoiZ8TrctxUc/N5qUeXvK81MPhvtki75vnpe7URPq9
WBfJ72Dd30p/j8TDvLG0q121dm8o8pDE3W5kfgvykczv5JquR0PfxW/1MJ/n
++ofSzsn+Eu8DXK/+I+2jkU9km69ngt4UO7knooiT8/b1U/+lbCviJwecb3n
NM5x5pLlLeR+8Z7454gfLvJ0pP1A/z3P85H2Y+kHEvpd3OfIe6J3H0h4MO/l
QOYHyX2Q3Dtf3HfP8xKfzX0Y95d03OMrOr7x1OO9bgv4Az643oAcxnrA7/H3
dc+fsv3NOAjkPtatm2/KgfBB2vFrin+SeDT3U5HfdD/tHLI+3M9xf0n3jfU5
ljDtsj7kV93K54W+0T/0sYDpT+hf0Z/UR/goYYn/I67m9prO76k1nc/Dfrv3
J3r+7bWe/Qe9H1an+/9M7EPNbiD7i165N+t+1M6F2JOKvDmtG2L2rKirvaTr
NL2kceXc+/mHy/Er8ct/uBx51TL/O5Zf3sjD7BP0CrlF5OPNlWrczm5xNcDI
A8SnSR3D4/m86wWep1uTK4E9H67G94E9X07wfoAO1ejWIJ0aOKe7nWt/3/Pz
aBe8upl1C6W+GPVB7mXeutgtoIdeN9nrV0+sqh2u8F/TLufjo6yj7HYxz/+j
Xfjlxqrqa37v50T6rxV/n9f9f2+2h0/0Dz7RX/veC99Sf0ADe16W9Bd1v1IO
dLnQ5UbBr9NXe/Zlxud5wMhJyD1aN3k1+KrTceiy8KHfge7Lfr+T7UK3NlYV
rzdWlY5OZJwI/Uk+EXL2vmU972NZp6rr1+r5cR/iQ6sTWrMDkBfwMO9FoV3k
2EJuqPEh1qPG15xPSXzo7eRb/n7bb1F30r/P/NU+aXGS3McXdsfDen64v/jx
BdW7I4/ysJ4P7l8+k3WeJH+ykLuBRT9u+KjGeT1rfCjjpoCRz7BLMj/oitpN
p2N+0A3oAXSF+fK82pUSxo6q8bFHVS/HHr512fhk1vkSu8D+rGOMnMn68b7X
vUJeZHysL89r3F09zg1Y43WP6n2I3Gtz3uLoBuLSgDm/9Mf55X2J6yr4iPR/
os43NC4p84/ZZ/gJeAGseH80nmcc4AXvASMvINezn+Ah+yd2vVsZl9Y9v9LL
W+f7yuf6fMvjvKDz9OdxRLIehR0bOsh3kbNkXk/nvdPdeo/swNhBqadyM+U2
9pv+mD98lvnLOSvixmQ9mu8LXx3gu8yX9xm/j1v2DX/o9kWNBxiwG0o/2xdV
f9lzMcaPfVfo+J6s8wOdAK9rdELk5S3LO8SedyPrmwPjx9c80wWN3yU+mvxs
7JSfZLyvxG+ezntXeV7ky0Ju4XvCNwu/MHQMedLvLxI+OjAOt+P5fUjMU+65
bto9TheY/iQv5uk/VTtY7b2byz25SuwXH61Ef/A10duKvBHWQ+OHp+J58Efq
rRBPPkCXJZ+buoX7Mq9c4GOZXy/2n5v9Oh8dni0Gvgsf2VzR/k5mnrnAyIl+
r1ezHrW8GObPOJhvjY/AN7Fbdut7qpp3IvL+3azz3373ixnXLvFJ+ywu+FbG
DbMetThS1TtT7mV+Gqe0HOsndrST/bx93hf6tpl+Bjmnca9Rnlu/X243vJA6
GDcST5BHsFMxTonPvpH6hMijT8ibAYbfdnR9vUd3GK+vCzD8DvkRfgFe0c45
VHlvlMfwwbc13+pO1meUuoHI148Shg/Al6Hz0MlBP07kRx8MfKQdmPe9Tqrm
lx0JvKJd5K+i7gD9q/x2WOsUcE8deNesB/wIeUz9VtPGl6djXCq3PxvyDt9l
X/gu+8Z3aVf95GzYVzkXjE/a76ZcoH7f9MsCa55J1l1w+QxY7RrUs0l5Dz2P
ds2HSPkS+Un8UI38w7iZJ+vudT7xE9X2Qf2pZ3t+fdapti7ix7ppdbCe8nyw
g3EOwLPaOeB58W/h7x04B6wL6yR5zNz/g11kMmHOKXRC/JPo+YzndsI8L+cU
e3WRDwVMfI7XDxG7b3FPAXzd827wB2EfEH/WdNohgT3vRe6t3ky6D8z7Ulfv
fNYdhr/zffLoO3qc9XnEz3I3xynvvb/LuJt+eZ79Fv7T0AeXD5SOTSl/wn96
0/xI1HV+qx//WVsn8W/S30byc/BL6eQZ1Wu3ky7Q7vZM8YPGfQqrKoc8SLkB
vGdcbk+rjVPyyk+txzkAz2vnQOR+8gK3djkHxMHdQP/8j5oHwj0+z7wecNv/
odWA2/VZSLjt9+d9uMOn5yOum3bJtx8fyRX/sKb1CsYv6b06xbja9l8vdvH6
/+O1+OXv/3/HzTgZN+30Dyz1bv5hTedBHcOfrcS6dnI4cUz/KeBuX/4kvtvx
4/+i4377j7vvzmccfrv//7rag+kPuOMjx2L83fk5G7/dORzZ2X44klf+/CWd
x/il6riBZT8bmDwK9GPyLjyuvTvvuc/UlWjH/4t8n/wHYP8u78k9Gbcu9eLw
GQf9+Dhr36V+CDD7zvOsp+AJ61jUCQcv2DfZ12af2XfwALzwcbCv7LOM4x/W
Yp4d3/v1f6Y/8qUYn+xrgwe0t/DcsrZTF7MZp8RrN+3t75X1WHe+K+P455E+
8qvXe/0C0y/foZ150o/g+1zeA8n6MQ7GNdhPMz5+2++9/y0d90+X4hwAd3zi
6fge7XyH98ln6fjIVNiNiGuBfkicy1OXo65Ii7d/9mrgieBV8zwweCDrCl5w
jw/3ov1qZDegDtj/eE3vg/zhUrQ7Xra//7IS+0Q7eAVeAuPfFvr2pbx/kn1i
vMIvJp5T+kcd+ENJ39r1+vhq9Mf3r7fy0tdjP4CFXm+ejTwnYOYD3L6/84LS
O+rZQy+pq1K0E5/J/gNLHaQifpP3pd7PgW/GenFOGR/t0BEZD3yIdsZ1bFQn
+a9yPO0v9dGoAzO/onCBl4637Avxe6yX2kfPxDrAR9g38gKBaac/xit1hj6+
Guea7/AL3Ze6S9wf9dTloJ/0A77L9760Es8LXOAZMOvFOOU7v3glxgFMO3WR
ZDzU/WnOe3tufv96nFdg5BqhC19cCljkoX+irtgf9Prhl/2jjhDnqn3vC4vR
3u7r3y0qnfhCwrwP3ePc8z50U/jdPy8pXSjahZ5PPBftfE/oMvUKf5r98X3w
kX0Chk4IHyzaoXMiH87nPRnCf9+8EO2dHns+YPCE8YEnzM/xTPjBfMoZvA8d
4/v0x/Psq4yn2Q/ooMi//7AW83WY+lusj9CV0/U6LPgZOv54SP0O5Ae9/Vq0
q7/zsNYXLOqid89nXAv2FrHn4C8r7mkWew511W9m3X/VR+0eTO4Tpg7P1mV9
j7jdm3lPgMSdY7/YyDpj+CfFDkndm428X1T4AvrP7ctKL6F7xzPPurbu6sfO
+/BkndD7H13ROj2ns04N/WCX4Ffio9+9qvCtFbWLbq5onMJmxotij6dfsYsT
P009o/CjP6v+GOrinn9d88HfTjzz+F/Fyylt//QLISd1z39Z5aYH/yFg9H/s
JeIneSfzY7HHdOexn1db60fySR6kH1bifRpY4lU+fUntHU/nuRG75W07J/h1
Xx7p3d/I+/JE//3ay6GfyP2GP1/V+iLFvUHdvk3H+QLmHHT7dDTOR7fOz4Wf
u9uH5zU/M+zVZzXfLvItL1Tfo1/kWvQ+YPRG5GDaRc4v7mNEz4M+gyfwA9qR
O4Cxf4HXwOA19js5559cC7yWOOrivhrwWuT/Ri6Q+5SbecDX4aPwdZcDgF0O
gA7BZ6BT8BW1i1+I/Zd4hfBXnA96yn6BH7QL/Wz2j/WHD7fP/XApxgMfxa4j
+uvOC7vKGS4nAEs94x/12/k+coXoFXOpf8Bnd+PTfA8+PSjnUF/kRym3uJwi
esKH3w06wrqrHXNe+S9xehtZ10H4b+QRZRxf+/cvrwWfE7vjR5fUnvOT+Yi/
gA/SzvvoKbRz3nbTK2p6CHjFeME79d+cDzwE78BD9hF+jZ4CvQCGnjBvaef+
3lt5XxrPSR3cQv8R+1nxXfGTnFjo9Sv2sYdZt9fba9/hedZdnv/4aug9tKP3
iL70NwnDD2t10Nr13c46aPBLqYO43b/nBTrKeWB+nAetx1GpaxXruKry3O2M
t8GuRP/AUn/my2u9dtEb/3VV17c5HzW+IXLh115WfeL7ue4OY+9E/xc9+eOE
RS/+/iuhb4qdd25Zv/PTpWH9GPtfA8v3f9RvFzljPus1sz68Dx/UuNbDsf/w
QeWbU4ofzXpyXxN8GljWv8DT3xava3a6mt0OPgMMH+J5twu43tf2dyXrVQtf
vph8DL6o+cF5jjhX4n8jDu2tPFeyD3+3qPv4g8WqXaJmx0Aucbsr9oJu/54e
5tNfSjul2yVrdkrkO+fLyAXit2I8hd2w4wPn4vu0cy7grzyPHc/tSvL+D5fi
fTkf2J23uG+9bhcFBv+Qx+V7jbz+2U9pJ+32+5tqH//zl4Juwde9npPoE9yf
czv5vsShFXZK6GaNrtbootMBgf/p1WG97Ql6HOfc9TrOEe3sj+Mpz4OnIv//
dCm+z76KH2huWb+HfajZR+iv7POtSz1Y5PWPsh25Alj0mAG7nNvRmI+3g1fi
D/L2uEf7jMqzm2erfxf/KOew2VfxR315rddOP7QDt+vz4778zPeARV8AL9/9
Royn/Tt145E3G3lZ1v9YxgE7jBzL+tMO/RJ7ebFv4gd5kHow7R0eTke/0AfR
oxt6KP03MHgG/RO5+NjFmBfjBq7JFcgRnEdvr8kV8FGRhxoYeQm+6u1uR/+t
7O53rigd+Kf0qwmfavAeWOTYv/3TkEscpt6fyCmFXR8YPk3/jE/uRyj8Asgh
bgcW/3NDh6BL0BXOrdCVny5V6Q4w6yN0gfNZ+EmAJS7ji8m3hE4WfjXof82P
5X4oxuF6NeccuiBxDjsvxLln/DU60dHLs51cMLse44UOtH8/+aL6dQfoBLD4
wZpzhd0T+5fW4ZgOeQs5VeSvIn+oHXfcm3dN467fuqbxs3fS30ncotejEX3+
hW8FnwYmnrBbr4vRD3+vvSd+xk+yDg75HN36XurVhVF7/oLaJSfs/t37SX+B
oc/Yw8VPO550TOqWFnaEQbsC987fSX9pt68nw67ZnZdTMU9g5tnJq1mPFZh5
inx+izo/p5T+4tfmHg/0g3uZp0Y7+8B4gBkP6yrr7nyMe94/uhTr6u3Cf5p2
YM2/TT+Hx/vgV8A/wHp248w61PgDBM9OpH0K/4DD4I3E+wOj/xOfUsRxdfvn
9+pNxbnl3NXOLfwEug4MHYe/ANOOvsi5gG/gjxH9suGfxI96nCp2Eo9bxb/B
OL3eCO30D58S/t2MB/5OO/TfYZ4Hlvt+/jb5HHyP9XK+Rz6D1JP54Hr1XgDm
wbyZJ/OWeTLv378e3xf9+vlrOq/fS788+yXzbNqZJzD7wPeAJY61OT8+D8kf
eivrwfBerd+x0T/s+pwrr6cwaLedqJ+rwXNUwHIvEvSTODn2dWdZ8+NvZj0G
gcG/v0i4HeffLyt+Ffcgif8cu9FE+qOgKxLH/bOViEOHL0j8CPGDh9LP1faz
UPeDAcu4/jLb3a8k+lkjl4scj/xQ2KWIk0bOAf+gG84XgeGLQq/v5z23zB9+
Dyxy2vil2Ffeb8fxd4uqhw/IyawH593phtMduZ/yv/bbd6Mzomfcz3s28KNK
/a19GYc+iJfEbRTxiw7LfP6ij5d+f5fGp5p9c2dZ+ST1HoiPv7gU35F4kZ9n
PQj85N1+kl8+qpf7hUW1R/w6YeR4YOhHKwfffEHlHO4F27yk9T0LOUfkhOJe
NuSa3fgk/lvsCd05OBdyj9gZqFtPvCd6QAOjJzAeYPSEdnxnZkNudT3Y5STO
kfitCrmoJieJ/2fPxaD7tPs4f1e+BMy5gE/5+8gP3T4d6r6/nff1tOv8TuLF
b4s3Qgf/OfMOpQ7J+Eg+m15SOWx+Rf238yu6Xvgx8fveznoiEufT7CP7Kn6/
ewtB18S+Mj3Xk0+JYxE7fUOPgaHX7A/2buQNtxdK/NgPU5+F3oq/Ls7XVzVO
qDnPEpdU1OfgeezyyLHdfp6Nds4xci3nC1jyzsi/3Jf3mol8QP0L/P3ErRPv
3Jx37Dicd+gw49H7o6eCftOO3CPjK+49II6G51kPnof+y3wupn0Tegz9ETpa
5GPQznlhXTkvrCsw69rt03S1Lgr4S3/EQdDueiX7wfPY2Vhvzjmw4F3ojcRb
W/1q7s8r6sxAZ6G73e9z8Tzzgf4C8z58gXbhE+SJDtQ9Fnhf1vGV+L0iDor5
MD/elzpAD86p3EsdM/TOoi6v683AEifwhHtQxH6Anwj+8aBfJ83jtgbrbey5
qPZfxk3dmYIv1/g0+KZxWRfieY/LgX5Cl5GXNY4h47wkHjPsH4fCjgJ+1fK0
W/DNC0FHdrtXhn4lDuH7aT+u3evCe+wP7chr2LNplzjbn6c/X/TQot4ndA69
rKanS9097r14kHXLanXIgCVeh/zVE1kXT+Rc7qf9NPVv9Ezeh97yPPQWOZ52
ge9a3b2Z/r0d9Kd13jK/lXEgF/AdgUOunYm4NPZF4tfv9u8Z6fis1cO826+L
Bp2Xc1vkrSBX0g6+OizPNzDrUtM7gAU/f1OvGwLsdB4+K3auiFdO/b4W5yX2
6uKemO48r8Q+SftAHRJgia//o3WNU/uj9TiHyHO1vHBgwZPb9TonAt/t1x2l
nX0Hlrg6/Lc350Oekjgj6k08zro61J2hHZh2rVt6JPCb54F5HvpAOzDtrKfg
6fdfUTj8PinfSDzuvybMvFkH/9X7RvK+BGDOF/IJ5wv5B1j0uum8f0D0Avg7
+sH57+q9rW/nvV3wY/Ba7KjUP3j7O5pXjRxx65LiHXaGySuqf00m/Zf2f024
hhdqL35e66aT3//eK2qfPZMw55D1kXtzp63O6W+SjkhcxoGMK3a8BO7ki/69
gMC+78K/4As7Vid1w+oRbKSdot136j5Sb2lyXdsH8GK3dQAW/n9xSfHlh3nu
/FwBy/kaX6nOExg8q+FhbR2A+Z7jKfAT16mBJb+RvK973Dvw5dB3O7lsKu6N
IM5A7BXbU9pfAXfn+b+E35127Kq0t39fWO21d/L6MdNXTync4Bl8XPCOuiNx
30nWvwOmXfYRmDrM735D47zI22rWgXXBn4v/T/LMi3bJw6F+xb68f0L4SLMP
Gr/xB711Fn/f9tSu+8I+sO60E+fA+/gPsCO0z598MeYhfsHTOS/JU9ib68B+
SpzSvyTM/jsseZyHrL3wo7e/l9c0z6S410Pkm7f6906wDuJfI9+f+I9/WbG4
sVM9vHNY+Dj1IX6wuCteOt7RDp6yf35OgNlvX9ffdR9Yd8mDXVjtrYv4LS6v
9fap/W302I7fHw59ETxHX+vW9Qtxjtrn3/7jwKf29SIOiXMhftWZZwLu6Neh
2HeHeZ59l/H83qtKD9k38vl/sBjfb/sp4lKxe/I88S7d9/YqPXnv1/8ZfOq+
99XAF9nH7an4O/yC51lfp3+0Mz/wxOOOsS93fD1h3ie+EbyT+iDbI3vcixmn
LHHVn56K/rr9/FrMX+j9XMLCZ4nL/sPM80VvkbjV+TwHUp+Vex7gNx+cDrxl
PTmP8nzcx3cq6B/vA19v5c2vB7/keejNIFzUpwWG3tAv9lzsLMSBCMx8PO4I
OvNHmcdL/k/H/zMuifc5l4pHXzU8ez7aOZ+8z/mkf+Yrdsrpud742+ff/1bA
xBGLvejt74QeKXLT5bV4H5j3a/vg6+6w2E2beTAv5sm8a/OSee+di1/kyi5O
4dtqT2pg8Jf5CH7/edbX7c5H3osAzPrBh8FvkTd+vBbjaZ9/mPla6L0qf3zV
7MpfUDrd0EWJm4q8y6sqL9xbqOIxeA6/Q57hfextci6wrwWeLKjcddvuOaOO
Bc8VvzwPLPGi97IdfoPfR/Jq8C9/nO3wR/n7n72qfPdG5icBY8+TvIi/zvuZ
kFvYb8lP4n7fiayzKXFxyPnfy3p8Nb6J38/97yLH4jf8+GrYrSSvdz7lCvBZ
5Lkfr4V9kfMrfl7uLxvg2/BV59M1Pg5foR0+Bky79AffKvKDanwSvgMfhM/R
Dt9o+/+fGYch9lDW9W+uKb4V8cUid93I+5iAVd7N+sfA3i51WImXo37yyTWr
q9CXe1wuQu5xuaj9Je7/mfTLiRyBH/DFEXwn85N4n/7Er/frzCsWOQw5YkDO
QG6gnf1E7uAc1s6pnKO/W1S8Z30WVntyntSrauRAl3uwB4N/Eqc4/XzQdfBJ
8nsG+KjI+wN8VPJpGj6k+kOfz/C+xM8O8B3olMSHPQEvwTPB0w+uK14Sz/6H
Wb+L9ZN9Xqj7+aS+Mv7nhbR7yfc+uabvv5P2avQ6YOFXfs/rP6ypPPFvGW+O
nCZyKPVXBuQaYJErflzn4/AB0c8vZ1619D/AN+gPuizvk2/x4zWNE6X+Jfny
Lpc256B9/1evB50Wu2ERRwJdwW8DXWl/f7gU7yNf8b7kraDvUCeFuNqiLpXU
g8QeXtAdoUv4UaaXVO4p6vRxDuivHQf+jGYdsJODB/yKHwR8KOoMdfLTOT2n
m2eDDgj847xnh32jHbxs+3/zQuBl+/ciLoY4J97vzsk3Q97qzsVFlSuP5b0H
bX/4v6nTWcQ7Ya+X+EbqPhPndTv3ze2IkgeHX/12fpfn/TvwWfEPE6d754rm
0/5TxpmRHyx+4qYd+VHifj9OOQl+4XGJLmcRx4zflP4lb+jPMm9R7e0je2FR
t4NzwzniXPG+nJvmfTlXhR8K+acWN8M5EPt7w08kjqaouwh9gK6LfE9+bkMv
pU4g94bPm574o9SbJB6s0LPAe8HjjXO9uD6pk/HmhTgn4D3vcy54n/XkvEI/
OjzNurK0A0vdrIVsFzkEffLfkm7TL9/hOd4TfWFnuedX83EAMw6Jezy02uuX
cTAuqf9C3tSHr2s8DfdhRbxO3jModk/ueZhLPzn+M/iQ9DvwHcahdWn63xE/
wJsX4rvoGR2/+lysD3oD6wMs67c9Fd/jnEicVJEnInoGedsv/CfNqyMPk3NC
ndefppzLuaIduYX+8SsBc97Ba8ZVG/f1ln5+PfyeyJ8S39ysE+vGOBiXzONL
aZ/GXwaeybwWEqad/nxe0D2RZ4q6r9IP+X74C9+b1DijIg+W/fC8WPGLEp8Y
ftHngo4if6h/6Vh8V+L7ftaX+6FTHf1KGD+UyjEXwv6C/9nz+KU+CP68R1di
/vAbxoscDIzczjzgZ/BL9W8cU3pd2G2x94AP6COdfSnj4ESumsz7TsEH4TPQ
qc9/J+xM2K+QZzXOJWHsUCI3F3X6pH5/4TfyuCn0RrGLPJ/6vOQdk/fwi1dU
L3kr+4Vec86QAyV+42cr6r8+lHFT9EvcRneuD8V5BX/Ff9zgL+e/w7tLau9o
nuN8Sxw2+efE1VN/4tal4N/gZ9vfqXXVL4lr4Vw0v/ydcwEs/LWRcyT+mrof
xMvzPP6MRq4RPH3hZO87/MI3gTmv7KfQxWY8An9wXeNz0fsn89xyjuXeduI7
f7OsdtPxPDfAzh+RiySPGbvAl1OPZH2dDgqfwp944Jsxf54HFn5NfeHi3HI+
wVs5n+gv3B/3bzk+5C7GL3bZ+3OqF1Dvq/BDQ9eAWVfJz3znYpx7zrvbh+W8
g0+blzSPbtPqz38vz73YO4nDI162yCuDLgLDn0W/OX1V831+ln5X1lfy2Abw
HljiRp/Pe+WAfZ7YRyQ/qqBT/x9p7xar1XkmaLr7olXVl2CQCSHyoRTJEhiI
PVZS8SSUbXbYgJ3Nads4xN4nNviA2UckDFgEO+nYl4jYrlZ3V2vqZi6MhbGD
Yqdy65OoqtGop0aakUbYxsiHIuNcgkI8q9f6n/ddz/f/y2Rm9s2vd3/f+ta3
vsN7PnDvpM8j78ltB+Me8P7y3nDeRDere1l/15qsqyp+FnyyLPl/4p2Yv/RJ
b6Qfr/JZrU38Cb6EDunevvWTOJeyy3yV+hL4LmDmjbwIf4K/q/wV8T+t6Jz8
TKm3tSLrxPLL/8FTJV8BzHf8nz05BT6Xc9aF565379X/UuajkZ922GMzT4ni
G1t8BDB6cvhM6Dh8vunSzth39gn6jp6CfamfuzAW6wesebfqvDpPZ+bFac73
ULRDHxUPD19+aTrm2fUdze8Oj0de/096+gzi/VtxMzrXxG+tmLa/WYW/yjjA
km9lPPaBde+ymzNf4f1jO91+8x7jube6+Ur4d+mvh7aZXz88Yj3WhbHOfYWP
ZR2xE7DP4JXmXG8KvaTe27I7wscCS+8APScOdvSx0IPBZ0NvOI/gHfm1nCA/
11TgR9sZeud0fY9vODnWo/MZryb/1JenYjy+l/MC/8g6gf9Un3Mk29E7oYeS
nPD2U5afl83HfPjOerz/1KNL/36hz64pf7mP503nlvXw5D/34IPzoVe2f9SP
4vyxr5wn2ZnJS3nu8fjOLj9aYNZL/mXEj2Dv/Wa2l/2A6ae4X+LWj2bdHM4f
6yp9NnEvt/bu2acpRynu5c2H7Bd9abTII9pPp4DBF/qu1/rhMh5Z/sTLinhl
4vuJg/zOobj33KN6vu+l/FfG3ZTx/JwHyWcfZR5tYJ3/tcln1es3tVDcm9Rv
wUfDRwLTDl8tO+TFu+J9yrN0csZ6wndmgv7SXj83fFs83/BV62LfwAvOM/2g
87lVMHyc8N+xnX0w44HXeJ7/C69X/6ef/G9a+dPAn6yT+LT1aQejHTqCnakc
n3PL+Jxr3is+nzyi5KUnvvhSxv1wj1h37UO1L+U+aN/Ql7XyX4F/us4d55L7
gj5c/ilrM565lPO0rtU6sC7K03Bm0va9Fl8F3q77rc7zyXqUfvvgH+CGL7w3
8KfybpFv5sOEy3ow0HnJOVU7sOyQyHXkY8a+vAw+PuMwmn3oyXUvTdrOsGw+
+Jsben+M05zjH8R7+F70yMqvPpZ50epBTqUek3Y//5j1h8cLPu3l1KsD189j
FySemDyhL+f9UF7DFl7kPeBd5dUjr0WFB5R3A/xL3n3yBb2c+nVg+EHwL+dG
8ZSPzQRfy3lu5tfDl/cU9UauJh4GL1gPdCje39zDnr0SeTb0VHfFPur9Ryac
pwV6OCCuQ/DxpEeiO2M5X8HPJZ0r91X7QH3AkzOBH5vznfog2R83TQQsv/Ty
/9960vqulxcCL4lvpg7BcOkfOxV4hu8X/4s+/repvwEu8VDpV6B8yJtyv2gH
z3OOlC/zWNpnSz8b+bFX90B5GHYeMN4n3wf+QNWf5PmKnvFdolOhh1/ddw/l
bwMeeCX9Hcp1FP5BrqnmJTo3nPmI+a4Gr2wxnkBPOZX3Uvck6tH9ZfBR6NXB
f+yH8lvA53zez6c2eHzBedavFfmSqYc3fF+fPhj61LQvjedld5w+FOe4lHtE
5/8i+V34cuQQ9DDwrfzKPvnxpPfxTeQF9NMbA+b8yd9yPOVn7hFyLfKH6uRe
nXUdrRVZr178a7Xfzbzu650/4uPvj/kAiz+/5UDc49qP4N/29HBf9vSsd/fw
2r/vnd9fzDTf+UX6yanuXjUP5cn8KPFfg6d6dVimpjyfD3r6kFPj0d48Nx7y
Z/27P+U/5MH6+X+YD/kaesB5VL3NVl47zk093uqZkCeAWRfxF/h9bJqIdajn
9eKC5Xz0Na/OxP0R3q/wH+tb//67pxw3Sj703/7U64f/4xdPOG4P+z168goP
0A49Aub7OMfgG/KT1s/PH7L+n/gZ4pSpv7PradP5FUnPpb9ryfXi4/FvfY76
TJPex2M7+/yi2X/Jxa/NWc5Ykd+jfYbP/eNcnJ+6/0NZBwoY/eUN7b9Tya9J
b1TxFZKHyYcVdpGs0w6s/DSX73E+mgom/hxY+1jmoedcrE36gL4R/qfBt9vj
u5gf7Q0dmQw6wXxpR7/MONI3D2feXeYHf6hzVv2V66L5ME4Fa77kg+W3la+G
/6Pvln0t9mO3/TeI6z232/Yn6leSJ7hVB0b8Jn48wwk3+uIi38vrmU+F/WCd
+T5g2b02jsVzmhdyTCW/KK67WgfFq7fyMAJzTpUfpZXXnf0A5v2Sl1alXYf7
x3jlPICVT/O5/l/wtPR+51K+kL9OK48b82Be0qe18n/SX/9v5f8UHVyS9V+4
bzxX///0rNuHi7wV1CncOGN7LOMSj70x84UozwT15jb2171if4DLewiseZ6e
7Xsf90Tzb+U7wc9F94i8Vh9tj+fqebTqPLFv9Oe7gJmP7FKfPWz/m+HJvvGw
c3FfZb8ir85Naf+CnoFP2BfmDx1TPH+17vhRah/IH1fB7j8c45b4VfhyyYzv
OfWSW3H35TxZF+4fsPi8at15vsRvyotc4pVlxb2+uBD2BukP8K8dzvpM5TqI
H3gu10V8PnSpleeixAfA7J/a1xb1elr7JL3T25kHpVz38v4BQ89lN1o273Mb
+Humb57iW1rjACsP4enUK+keMP4zs33nTuu7Nu8b90/ftWw+3i861Xov85K+
kLx6rXMArPxbF7MePOekXCfeTzvnUnxnNX/4MZ6nXfeDuu6Rj+12+60SH31s
yu3kn6jkbsW9VO31ebw2b/v16fG+OhfNubk35Etgnpcf2tnFeL6eF3ktK74W
uPkdCXt/3b5itPAv6umzbyV+4KHga2mXfXrFaMiT6HX5v/1zbo91ZJ58t76D
+uCfZv4J+GH6I9eX/aW/rd7HvrBurCt+7/Krq2D5z5weD7+SrvcA0198+7V5
f8fZxWjnPbwXfyDlgW3Ni3mj/+Y80c77aOd9yGfsm/b5wojPyeGR0EuV5+ZA
fR9/HHYhxiv1fuU5EFzth/PU3x/zLs8560Y738nznB++U/56r+Q60654hFdy
XdROXGVZh5L4HPKvnlsR8VgNvbwt7gkw7fXvknXRjj4L+sf9515ANzhPwPh/
ALM+PM/3sM6yk1Tz5z6rfdfTffY74bNW3CP3n+fll9Sqp3pD74/1Y1+Ftzhn
UYf2b2J9gFnv5neot44j1nNWv/yfe9qs/322n7XqCPEc94lzzf0D1npX94Tz
wXisJ+/DT4zvZH3pzz2gnfXkedaPdvSU+t7qHmh+6xZsPz2begzOOe2ca8HE
s6KPDP/U0Ti3XeecfaKdfeJ57mfXPtNP31fhD89vNNZf+Kj1f41D3FlrHNGj
iAMYifvFuOB34bnTGZcif3ns+hezDqriG4jTWJpyC/sPvy08A50kLoP1Dv/3
h4J/EZ6JvLOjnf8HVv4Z8DR1bMnDA50hjpa4qLO7Cnlm1PzHL/bYrkscE/QH
e0u1zuW6ah+qdSvnKTvKAw+ZX7hUtDNuK58H86Gd+dCv/L/o/s6fxjjCBzfv
CZjnhH8rvhU6K77g1qfNR7bivrjvjZ1lPNZX63Ft3nzn+cVob/D4PfG8+Mpl
k+aHWnIX4zmf3Lj99Vv8FvoX7FN8j+p6oDet5Af4nObc3N2Hh0s8q/bDI514
GrwJ3gdvlnhf/Bn5qKiziP8BcZrYLYnHHLDPirPY+VPHfVb7yPPiF1v5N/iV
PbsFM/7AOmy39vTbK4s6Niv3B/2RfnrX07FvNT5Gj79yf9B3+kP/yzoi8KE6
f1GfbyH2Fz6Q8aFvwNA37cf4nPn4s4vxPvAJ7wNmPTnf8kfHD651Tnl/ea7L
dVf9mlZ+EMUbvZt5/oEZX/5q5A0bnnd/9Acr94eeCFh86+ePW17Av6G6v+bn
v22+tYI5N/Tn3Ki9xfcpv0d1n+jfxccobvzMZN+9l1wVePWAz+XPn4zv5n1d
51Z2nda55zneRz/VF9z+ZPRjncp+wNwPnuM+SN6invbOA3He9b3jc86L8/qC
80JcTJh2y3+lvPbtTr68oesZ58/80Z82+DRh5qv/U6f3SuaBoB3/FcZV3NXS
zCtMe4M/D3n8T7Kd/s4DfLv5YPxbr8zE+WOenE/JIct39vFZvL/kW4DRQzXr
ORrtnC/m24UXgXWPN3XjNeASL7LvvE/+L61zB8y5K89huc+Mh3zA++v/bz3k
PB/EgY8X+V4rGHrLONIXtfxmoANlXBT4lnb4DNqlL2vREWDR+ZYeRfr4AXgV
WPeqde6B+U75v5A38aZF882bU3+oPM/YDZennQ0Y/kr5aN7cF3hgIB344omA
u/BEF97g+6QfebU/7zuw9LzL027MvZX+95NFy0ln++VK+Cf5abXy8qk//kQt
uYHzxPicJ9rhp3RuiW87m3xBSUeBvxYPPZvrBx7jfPA+nuceNedlh+NPIz7p
9jgvtOu8oB/+Q5Ef5lSR7+XdWY8Xdun7rM++eH9hP78v+Ju6nTqbFxOWfo28
/9yvc8OBT2qwkttV/4d62mFvv69vnjzHOqlf2MOn+vLBNHRoh8/lmR2xz/Rn
X8t2PY+evbUuwM2+jHhfRh8LOgEsOjHg3nfhAeaHPV78LfkJWu+RHNuqnw0e
Ub6fqKeS9ba0j+SHqfYRmH0v172Ey3E13sS88TL1Prc/GfsNH815kl/fyuSr
sd+ID7ucsPi18ENZbbtOeY/QL2GvHr4v7GyCqZNwJPOYgzdl/15e1JV7Nusw
aD83zvTdY+ZXwtxrzfd03iPdq8MjnXKH6MwziceE58+WcZijg/UOE/Od68J7
OB/lPSvPueCNM33zEL4+Pm39+OnxsAPW49+8J/CF7Wu7Hf8UcZv3BB0Brp+j
njL+JDdmHS/pn4Z32C+fetGt90h/8Gx+B+dCdirql7y5L2DJe0eTTyn7ye60
pJDbsRs/MxvyEPsOLD7h1qctj7TqwPIcMHKr5nWU+INtpndD2yKOBD9LYNob
+nRXrGuzzncW+u87w7+X/sK35Nc+lnwK82BePNc1L+K+z9XnO/MC0V95CdAz
Vr/8n/UGZnzFUZ3IPO2qj1TBqm+zaSL8ffFLUvwD8f7UidmUcQC8h/87Xi3H
Vf2oX/fPi/WEz2S9FT9brQ/xkawb66j4gNsOOi5otIdv18xG3E25jvTjufJc
KD7gj3lOxI/jjz6V86ZdfszH8jvoX64z51zveWk+zhX0gfaGH+z5w7zwgx7/
OGb71YX0s6N/Q/ep/4Beu6i3R16hLYvOZ7JlMcYDhv+rx1m/GOM39GPGfosn
Z2LfyB8Bfm3uf8/P8NjOaIdPYTzJ3dSdov8zxBdlfRvxex/m/WFc3lPPk3xp
X2R9PNrB513r3PxucP4+6EgrHp52YMUrV+tGO/eE57m/tHOvNN6qrHfR0Isn
4l46H8NkwPh1Mx7tPN/Q2fQrbNZzKtqhi7q3VX/Ou+L7L4z15Qsp31vO03HN
U467+ii/k+9mntLjPp/zpp150s77iFOgne+ivfwuYO6v8EB1f9X/pax3Uc/j
/WxXXovI97W979yXMOecc1/iN/FV4MnIK5d6G/Gth2finnBviGuq33d11nSz
hbfsH3FXfKfwysuJL3medaC/8kC+NH9dPMR9Ag+Bl2hnXeVfSZ6W9Vn3Efou
/FPRefACdFf34dyKODfNOiwNvgC8oV/qclbrUeJD8ZHgIfD7l48GnhHeOrLd
8yeP4RePBJ2qx3nrJ/E+xendvNXnnnysrTxzjd1uPvJYiS4Sn/nHzLsMHaU/
dLCGt28JuHn+wTgX9ff89oGgk8yHfdTz6xf72hmv3EfOI+vCvpbr7nXcEOte
rrP4j2o85Z99K/eB/vIDhu6xvlV/4qLg84Gb79sTeUvoX/ZjHs5vssfxVvhb
P7Av+KJ6Pt/YZz6efHfVueacc665N8DluQFmnPK9yo9OvqDbDsb6gLdYH+YJ
TH/0qMobBV9FHn3qKoIHiYNivGcXzS9W57g895xrzrHkBuIV35vruxflviP/
NHLInONYr6b8TLvi9cnLvb6Ii7x5a989Aua7ynWV3Yj6ouSNvS3XmXVkXTWv
1/Mel/cOmHvMvPX+1r7w3cyH71YekvW5LvQ3HVrqc9+q08U+DYwzjLqBQ/E8
7dwbvot2vkt2x+p5/LCBoWeMV+Y9Zr31vhcTZn1YZ+UPIG/QmsyHSVwcMHwB
zwPzPfQvx+NcQceFv1t0HLrMenPuoLucG+ajuFvykk1lvW/genziPKYWXIdg
+DbXzbkwFt8HP6n5Lx0PmP58P+db9KZqh68SX31sp+WlY9mO3MD5oB16CV8G
XqAdmOfBK/RnvYHref1Db/1f32k9QjVv6A/zUj3VpenvpO9Ev4z88uWjXscv
H3VeDfyWqv66P8g3xAu08i1Cl8CTwJwfyX3vJ1zPg3yW1XjEHYuvuZTvh57o
e8/01uvwmOXpV8e8vnzvmbQb6h5GXcehPryheVB/HT1ada4Vb0+egG9g93g4
8EzdfuLheB/8NucK+Yb3oT9gPN6LnMN7kVuUd2nL3pCrVK+QPETP7g3+nP7g
r7Kd9QBmfuLfmd/YbMCKU4VPoD7tpSJvUKuOHs9rvy5lvkfa2V9gxW9Qj/uT
vcHPAMO/8N18l/J6Vb+SX3YeCBh9J/ifvHuqX/TLA9afMg75NKhHU+FjjfPa
XPTnvgFz33ie+8bz+HeKriy5OegK57XEi8DSV1A3Ajz7WPrrN/dtJp6XnoZ9
xj+kui+yh1MP4I4ir/PVpGPwAby/7C9+jDoVf5wzHVqbeTvQN0NX5N9B3o73
5qKddVf+mKjvMhLnEvlZeYrIP/Re5kcvYc4xeV1pBx+XMP2Fl87Mx3mmXfSp
lb+N/pwj+EWdq015jlhvzpn4008W+/aH9wlPnum/p+LTqaOGvuKr5BehC9gj
kNvgS7G3gE9Et6YynzX4BVj4B7qIH2lFD+SHS/zv6QI+NuU4wYuZL1t+hEez
HVh5RJ7d63w75JdEL7CS+mJ3hj6+OZ/rrRes5F1g+ssuQNzxyqy3pnxFK/vz
aSvub/OC/XaX98PWk3wv5D++B3sQ82ffOZ/gSdZLdjzsIUszrhBY/uIXMu4W
uKH7M9d97mvHCf/cPHecw3Kd5F+7rliX5ck3c76b/brP8YLVX7NOfxPnjOec
n+C+OL/0b/DdLvupHR81H0l8USv/AHaorn6MW86LeTCv5vl747zTLpi8Gh8T
n1/kM4+8N3dGP845MOcI/SztwM25W2299PFvBz6iv+N57izim75nvwPqlr+Y
dFXybUV3OdfNeFmnjP7C69V8RHfwo2/lUYLvaJ7fEHwHMHwH6yp5/sKGgi73
03XoOHRddnr6r9xkuki+37C73m+7bUVvoZvQc9rhFw7U61bkaV0y4vjtqNs8
UZzHqeCrZcdo1cGEzkr+XjIS8nGzPiPBf/E94AHmC79GO89zT6CLqvsCXST+
9Wo+D53V+NRRqdYJPqLkQ4Dhc2SXPJN8CXwA7Zynko9h/XkeGP95PT8+1zf/
Zt+zHk1pf6Od76/Xizxh4ykPKx6NeritOm/174qsxwt/w35Lf/NZ8mHwZV18
FzB6J8mb1T1GHuUe179v/cT5rLf/xHoe5Fvy6b71k7gfsjNU+6zx8XdEz099
mJb8XO/Tl5n/HzpEO36M7Kf8GsnPcuOE+Sf85qk791Hmo4MvAS+Clwfi2QoP
cw/LvHsln2O5MGHkXsVpUGc24kTA46MxX/Qs1gum3gI9Ae3KS17O96asV1vC
8CXlc7KTvpnPSb6/ONX5HtXFJc/WLw843/C2J2KdgHke/gY+BP7F9s9581kv
zcd8pJ95Y9r6a/zzqvsh/cSWxRhPet9n9/p8fCPpKutDO/Mv95lx5V/S0lvw
XKnHgK8Fhq/VfhJP//pU37rzPvhDYPC/+Os1mf9SdswWrHj8l9KPnP3w9y7a
X4b1Zn57F2N88SHE4+O3tCrr93JO4BPgI7r4BOCSz9D5x/6+r6d/euIJ+3eR
9/utJ50PaXs/TP+u/zMu/MTX6tGhm9iH0Be09Oil3h15BHzt+rlDAcM38H7o
C++DvjA+dm7aJee/eND3Dbn34365WPob/GwG2AH4XmDxcUOzxgMXZpynfeOM
81W26mbDJ8rPgfgV7PDLCj71z+BroafS91D/OPI3rDDfzH5FHoAhw9jJX0o7
BuuquqBXZ81HVXyM8jbekXyb+JoBfJDyP7b0/PA9ZX4++x0mnwTfxPtoZ37i
M5al3pzx0LfxPulh30sYvp77jH6M54F1PqKexKzng5we61Pkt4Kfvpr9mD/r
LD72avanH89xn4BV74txmefVWd+3Vn1q9D6lHUr4BTst+cBeTj01z4tfebnQ
U08teH3xsyNOv2XXAM/Dh0F3aae//Bq2Zn1j+RNezPo58Gm6p9Rjo17O5qTr
4jP2Llp/uD7pfEmngEX31i+aTu9NOlbSNfy3ld/y/KLPA9/HPn+S7ayP/DFa
/jgNfJvl0ArPqO57RTex5wKj/4SOqh4K+gLoaNUfukk7MM87f8edIa+DF4HB
m9AFnm/Oz0zIJdLDg0dPFjD+kOQzHks8y/0s8TDzN55cX9yjoj3yyfTn9Rcd
uDFh9od7CVzqGaDrknMrOic7YUsOYzz5/UA330o5rZTD6F+ODx2Fb4XucF8Y
X/epVWdZdPpi1hWA3yztMMDwJfSHDyn5FPga0VHsIJuSTmp/ySN5R8bBsj/A
0DV930uZb1X6BeIcXln0976yaHv7+YShb9BZ8CP7XPc7sj36cR6kz6ye8zhj
fXZy9Xt1zP73lTwou/nHk0GntZ/UC13O/u2K/a3f16rPIf3K+qznAR6U3b7C
48wfPKf3fedQnz5E/glfZT0PxkPfIbzZqoPBPWA/dE/Ij97ym9C6sm8D/C68
L+knQf/Sr4J+pV8C9huew16j51p+Cw3/OhbPC6Yu2IWMb2McyfFLM781/RXH
FnUOF2O+kn/J44K/VjVf9pv5ym/q8Fj0Z3z6D3zfUOYNkp5rxVAvjnHS9/6m
rPeu76rwgOLvKv64rNsr/4eKn5YfIn5A39gXz5ew/CHY78CTu+Ie6VwPuHec
L+KdSrm+1AOUdv3S7l+v23/pyZnn0w+A8aGfslNuTDs29FZ83ZHMZw9dh6/o
4htk7x/Ad5R8BXwDz4tvIB4I+b3llwa/itymugT/mvkw5Ofx4H7bgav1lr97
y++B98qf/Zfp98C8u+zM0CP5K1ydtd/EpvR/gK+AL2q+99v276z4HPikki+i
XX5xVbvkZfS7a5JPor3ke4Cho+wH7dCdgXaCoVnzq2tSHi3jMWk/UOOdH5tv
q9rlz0k+g6FZy39js316rS49FrD487HZOA+0sz/SL4zPeT5HEmb+0ltz319K
uPQL6/Ibk92/VSdXfMrhfj8vYPB+l5+Y7s1r3X42wKWfDnqbgXqill5IeTVf
POjvvy31RKUc3CXnlv3L/JUN3TjUyZfBJ5R8DLD8lNGHtNp5nvMMLP79fLbr
/dSPaPEtqj9S8TXwOeLXzxfxHK26x7yfds2nRceh03wPMN8LnZedBH+dVxLW
+w/303HFsywd7+QDxKfdkHV3gCUfn7vyQ+lhqMNJ/YkWXQaGjpV0HbqPHQBY
en3kh7MJK+81fgAnqKM8FPgFPkX6gIpPEf4hz9A3M+8990Hvf/Fg9Jdf/2eb
Ak/RX3ieeqVDRV2RtenfjJ4MWOtenWP6c27xK9M5btXxaPZld9jfiOdA79PM
o5dHET/nEw87jvPEw0Uc50N9/ev/k+8cf6XnH4l+wOIz0TPh9/tF9q9/iSvB
zna5V1+cOMEKxm7HPVGccnUvsPOVMPOgP/y74vsqmPOn9rVZt5r1B2b9Jd9M
p96MdRIdWDLm9a3ew/zqdds67XV6I+GGvt9rv4MlI/ZbCD/7rDMpfhj/yY+z
HoX8WqpzXOodmBcw8+L98qe9eY/9Ki7nvtbvIz/O0clOuUh57CIfU+bvYL6s
p+Ro6vl+nP5vzBe5RX4cW6fjednt4L9bdj3FnVfjyf/5jWnT763T5oPfmA6/
LJ3r97OuZPP/zCMlf0P8KqcWbHd8ecHn9tiC/TaJs9maMPMhX4m+7/JT/v61
qcdv6OnfhP0XPKy44goPYwfivCAHMQ/8oSV3/Sbri8jv+fPHLT9QD/jLp10P
GPsadsEKVj6CSk6QHbeSb9hP8rcoDpi6JTxfwfBjfA/v6ZoH8gr9lS/1+Sdi
Hmp/+6lYD+Wd+U228zzrwvzlT/v2U17Ht3t84+8O2v5ZwepX0Tv5o3+Z8hX0
0f7fV34oPzTo3smsdyK9MXTz8EzYXZt7PNM5L+Rk4AZfzngeJ2dcZ+6xfB98
jfyqJuat75vIeq7A0nNhzxqe7PMf5F4LD5/JOs+yy782Yfki4uvnijwXc5aP
3su6zcDyG2jllxd/vzLta/J3eWnedv/h9Cso7XPiW45nPW/oheSjrdN+/xsJ
iz+vxpG9pKKb7Aew7PDUET/R73cMLL+FAX7Lyr/B7/Fp5xXBHrVs0nGuLRj6
xfhlnfSSLsAXig5gNxlKP2HlbxvKOnbgdeQJ4Hodid8e4IfO+YQfb9YBPXP+
8n/OI+sJXmL9gFlf7tn17nnJLx+ov6NbzwDMuZNcOFzY2SfyXHFOaFc+phMP
x/PA5b1vzuW3O/16JZ8d6ecz4Ud0zzcm3wleEJ/7fuKFkz3+XHaAEw+bH8Ov
sFUXtvQzU/4m+lFfaPmU7+nGGettHks/DWDOt/DsN9MuK35mgJ0XuLQTwy9w
r+EXSrkNmPbryXHKS9Squ8z9E91/68k+PqGk+zwPPe7iE0o9p/SWn+7r03uW
elP4gRKmf3P+Eub+qJ08Z9RP+zD1ctJ/4odzNfVw6Nv0/Xdk3lfuo/TiX0M3
lP/p0/QTKWHGb+5FwvX5ON9tx4cP4nv51f9bfAPnmX3Ref/XzFtLf/EPLyY/
UvJF8Cv0lx83dssBegHpUVr5AUo5v/RbRg8q/vmPuW5d6wxMf/Q14EE9fzTz
rUruXTMb4/FdwDqPf0y9LPOVH+exhSK+uV+u4b4qruqjicAjwrPrE1a8/4up
x5ffXun/gH/EaMJ8fwP38u5dIY/Nd5txLmQ7+BF6aT749jhvjA99FLwm8yrK
766aL+cGGDpanwv0quB17P3HE2b9Gn5gxHIn/ggtuxhyOOPLHt2C6S//P+yA
5MPBTrgt5ULoNvS++f+u8LcA5h6h5+J93Ae9/9jOmB/tjA/M98P3sI7Knxj1
SYatBxvwnq55le/lPebDpmy3WZ51I6SnIV6k2h/xQ9QtwP5PfbaW3pv2Uu8u
//yoI5Gw/Lzwg/8TfmoJ199J/ZX16T9Qz/fsovfp/KLX60LWXwTm/c39GzOf
Q16zlh5SfNHZ9FeQv8iJrEvLe5r92uN5EEcxQG/J/sAHsj/yH/g469lKb7Ux
7f2y31O3rQXXvy+knr/LDgA9AY9yXoHhh2Rvx9494B4D6xxdTjwAfQLPAINn
ynNc+r0oL9XmPOf0L88x5+Z666Y4hxcSZt3hNxv829vXl6ec3xI5bX9PHv7H
6WiX3QI6MsCvTv4DA/g48VG/zXzBpV4JvRF8jPzjt11fLwTczPduy5Xnvhcw
7c0+JB2D7tEOnap/8f+PPNqlHHh70D3Wx36Ed8b7eb6ke8Csd0kHZQ+vxod/
gu8s+V74WvHtd8xZrrk6az70joKfatlFmX8X3wMM3yMYO81EkYelZUcAVl6v
idQL1+tAvDt68JfmjX/en7f+PvzmuE+LnXi+hOnPfPU89vT1iefBw8Lz5/N5
YPC+7JUrs14xeJzxgRlfeP2VfF5+gVs2xn2XnL65h2c/HLf8HPl4Mo4KuD5P
e9HDZ1yP/F6QO8kT/tn+Pljn7ETaF9ivup26GcSfbM+8ULSj/wJ/IMfUz72T
cg33W/kQr8wEvqt//yXr28K/opcFpp17XI+7OvGA7KUVXRD/jb33tmxnfdkH
9GvkRQCmHT8p2oW3byzy1mD/vKEn31wdj/soP/BTeW/r8d5NmHXi+4Qnydd4
JfEa667125x1v0q7nezwLf4J/kp2/RZMf/gZ6Cf8i/Qt+LdszvpenscG6/2Q
P7c9Efum/HzQ+9/0y9n0A9/TD5j+0BfOMfRCdZ5OZn7Rep7bv29/lkr+cj6z
7wdfwv7X7d+Zjv1HfpJ/C/pX4jzGZgN/grcV77N9S+CZen0qfgo8BAyeatbr
wegPf8V+ArOfwj/L0q+0hNE/o1fELiF5eNmk7dvLJuMeNfRj0nR3ItcDPQ73
jP74l+j91JVp1Zlp6PiKkNvZr3oenywGXwEMX9Ksw6Fol73gzI7gH4Ghw837
dzj+4KP0eythnhdfcWZHjAOd5DnoGLDkmTM7+mDRxVadS86B6d7eaBe9WYXf
RtZ5Al/xPvAVsPyjW3UG5Lc0stt8RrXu7Cv3SHJWBTf3Nevdl+dA/s5HJ6O/
4nWWTVqviz3l88wXzfnFDiz7PfXt3yrswOjjRh4PeoVeC3qluNKjmY9ZeH11
4m1g0a/VMz5/p2Z9PqlHv2TG/PPqmcBnylM6oM6B4jgH5KGR3+UzGf/GOZCd
6d081/LrOpXxb8C0l3Xd5FcLPziy2/5rFQwdk9xOHFzUG9hkfd8DP7K/y8pN
4bdAO3563LuucYWP8T+g3kHUkXnY/jyf9fjEW3t24F8/HO/tmmfz3KY4b4pT
f67gw76ZMO2MJz4MvVxLDuTcSS78w0H7g47NOv//qcyXxbmp12vrIfuhrch6
abJP/HHO88XeeyrjJDl34o/Ypw8WrIf4YMHjQQeWds8T/2/JJa24fcW5I/ds
nursJ70WeW1Cn/iXtu9Tvzzw9QrjxagPMh5yar0++MVV7dBX8Ah2/OZcfjvk
nzL+DD4BfCI+oYIP1Hjhx9GP5/h/qTehH3IL46EXoZ31KvWLzXeNxPO0g9e4
h8Jz5Kkkvos4kpZfdt3v/KK/t1p31qXch1IPzHcAgxfr/x/pxsvOYzpjetqq
q+jv2+nz2Yqjhk8QHi3xLPwEeYNadVg0/1bdcPrRLn+US6O2WwO3xin70c64
un/0H5r1vRia9fp/PN8HM9/mO7O9jCOXPR9/yPGEy3sFzL1CTwY/L76jBTfn
IOO9xP+fy7oOXXwFfIfspIyLHXU486OUfAQw9FPyGHmBW/rL0p+g1Gdy72gv
5TfaFd/+acblA5d6Lvan1HOhh6BdfNr4nPUUw5POHzKAr5N9uVpH1rU5L5Ox
L9Kft/hAYPAm+k/WVXwKcv7OA/7uqj/nnXMEH+M8tFmnknPM88Dy6yNe63dZ
B0NyKfji1eQD63NA/QvklcMzfXZW7pP0iy05FTrZhYeBwWvgZc1jeEfQcfiq
Ug6SHPVn4EWNTxzzjXPOh9KiA/LHow7a6VnLUadSX1rCpdwDLDwV+u3RPxvv
gbe4ByXeQv/EeIpvWJMweqHyHiq/6cmZOMf1PN7p90MQPmnpR2jnXJfnroQ5
D13nkH7sG3iEeaPnlpzwq6z/i36k/v//0LNvvDBv/dCyhBlf+PS9zMeCHqEG
L98TcEMfNljv8NnD4T/QRbfwzxQd/Dj9O5VPc2UPT+En/cUTgSea83R38NGc
d/E1h7OeqvnN2+O+QOfMb2ZdRfhH7gWw7mN1z4Gbe31fEcf+NzE+7YpvAk/c
vCf6c/6BkTvg85FvgY1X7vP3Ewd2OOut6h5TV+d0ws04t/WtGzDrxnfyXtp5
D+3gF/hDYPhn5bur8B74F5j3l+tYyrmsq77z5j3Rv2udsVeK33s+64RJv0ud
ZvJFVO3OK5XnHJhz3XXuy3tk/d3uOPe0M0/m3cWXwYeBv7hHwMrTBR3+4om+
fsCK53120Xjx2cVoBz9Al3UvXs1z2HVOWS/0Mqyn9DabF0zvW3Wp6S88TH29
w1k3VP2rdYPewMc67nU88DLyB/QbmHtEP9qF95ZmnVLZg6l7MlTQyxb+5F50
rQNwuQ7cI+Iry31Tncazi337zHjoC4DL7wCWX92zmXeCeaBvVV6WJRvMZ1f/
p5/iad/MuCDwIv8v9XbKr3ZswfwrdTwvrw7+C1j1RisYOgusfK3kOVs2H3gK
vQztxAVAP/i/5P0lmb9E+rLDCdNf9piPMm+zzgny96XRgOVfTd7YJZknhfcg
l5TyGXoV+VNgxz276Hin84uOdzqfeaYYtxwHmPuHfMN7mYfOKfFO5Dd5LmHF
aaxbcL2+s4vm+z7KeqPozahL/rXreCrrWMlO+TXnRvSslU8PfR+w88vd1fcd
wKw736W8qOcXrZc/m+uiffn5kwFjb5J/JXYn/CfxV6zkQt4vf0n2vWrXfPAj
QZ7C7jGRdQXlR1G93/1vj/6sE/2B63tzLcdr8BX5gu4NuKGnm+J7gbGjAHMe
6nOCffPiQtAx2pt7tSHwMN/HPvF83W8qYfltVPMD5v2yRy+/33h35abwsxA/
t+oRn9sLWVeyfu87yLk7Qq4Blp1jecp9tNfzWjFq+9Wl0Xgv+8a6dq37n7sP
3Gv6o5eQnzH+rcvynHJufe4Sdvzt7UX9nzy3yrNLnj3y/R+dtF8IepVvPRnt
yt/7ellXNO105bglvmvWOfEpfhaK8131RKwL6yR/xpberJyn4vgm5vtg+QVM
ZB1P+FXWAX/UUk5GbuH8Qb85V9c7l5xDnqO/7tnRxBvMU+exVXe5xDvgDeGx
o1145p7AA7yfe1/ec/AE/bkPJd4o7TXXW3fgLrwhv+AWHpG9608LgUc4Z/Qv
8QoweMh+Mkl/lE+idU5LeiM/5krOae7d3X14BJh9kj9w1Q4sfmxV1nPlfgEz
X/a59Ctlf+t1wA+h2k/l8XnhB/ZDqNZf/Fi1n+IryEvw0XZ/b6ueq/i9VVnf
Fb1v89xw8En1dz2/2fGVFSy/POoqvbLo/BivZH1Vvq8e/xd77PdQ/aLXq+f3
1k/i+1lX+Hdg2R9/sSfmzXeU86Yfz8F3Gb+l36X8YrCbwRdcSvytc9iqA8Iv
75G+/fJT1q/dciC+Hz5P9hX0MONzgZd4Xnqb8Tk/f9Oi463/tGA+cv2i/Sb2
LlreeSXjatgX+c3hF3p6NsaXfpY8r/grvNIPY1dj3dkH5YVo7QOw/KI35Tqy
DsCKSzqddVSZB/gQGPs18yrb4bPkdzG1YDt/q04x94R7wHez3mU+NMl3v8z8
reKXqAfzbuYZ416AF8p7o7x81M3ZOh14RfVJqbMTcaT3B1w/Ttwm969qB/7v
j/93vT/4F7yuPHLVPeW7uaecM+GXJWln4FzW8yP+aSzz8bA+9Ked+UDXeR66
Bl6y39/3g06Dh9hnvlfnZPn94efJvuu9gf+2RD/+Tz/kZPohJ+v7fvdYPEd/
vpd2vo/953lgzet84mvgcnz4c50v+PeNmYcTeZr+9ifcETD94bvVzvdj5944
Zn/ZjZkHtOFzpuJ9igPBbrQ28yUhF0NvlecdO9h7CZd52Es639zLId+zj7Zb
3jg8UvTv1Rkirh+97ZKMe2Iftf/kkQv9zHiMI3+8nZnnlPXg/8DovyTPLxmz
H9TGMd9/8oytzbgF6xl2e71WFXnkVz0S94nnFWd6eMz71crHpPWdPmS+5TsF
fKk/nxLz534zPrDkwQovSs/Qwnslnmv4xKKdvAiX0n+MeQDDF4AXlTeDOE7i
vavzw77Bp11vXxUfhf8meebxE34jYeYjf0zW7dJ0jCP/+6P5nPwjPt1neffS
dNxT8VnURVmR7dLb3ZT1bein/29NmOfoh11P/T7d5/E/3Wf8cSnHY57yo7hp
r+M9bso6MLxX8UNbE+a98Cu8Dz9A1hWY9yPn0l/y2KXpoK/0R6+o/Rw9aH6U
Ohsri3iITzOvp+JXflXUeViedQtED9nndQvufyn3g//Lr++leT9/dN735Vo/
rPvTyjvDuqOPAC7z+NLO+qKfhR8p8yuRF135vio+Tfkkbsl6vNLTnJr1c9T7
+fmTYc/gXNTft2bWeSZ+NWe+clnB9/4x+VzlEbqcz9MOPgaGjxSfVfGR8Fng
M74X/MXzwPCpkr+oS0Aexd9nHvr6NehTlvfs0quTz2M+8CnEk8DX0J/vxP7H
vJTH5HLmj6Kd92sd0P8gz0X+o2/3+b/Krw2+63TylfDl4mtb+ahKPgQY/kF5
8vHXeS+fl1/z4aIuH3EF+KGO7DafM7I7xqvHP/FwXzv3DH2rxq/4Deh23f/L
R4OPln/bcObPpR1/N2DwpvpvzTrcki8m5o2fX5q3v/G7s74n40Xd6lZe6NLv
hTwq/PJ/3Zdf5a/4GurmHJnzffxVjkc//q/4szem+/BgiWfBc+A99of1rffh
fOaTBWa/JH9+mXHm8jffm/WSNR52evIg4Td3eU/Y/+H7iT+C3+L/pd+A4pRO
j9vOcwo+LeHm+3v8x7v9MP3ln/hJ8j/ia0+P+9x9OG468WHW8xMd/hx//n2m
L+sW+ux/qnO18ruh/5Ee8baD5mfG0q4PHZFdv1UHCVh+b9hdhtIPDHqCvVDv
uZJ+YvKXG9CPcRhXdvcKf8OHo3du8NptvfYp+8mcX7QesFUnuOGn039H/oDo
5Y+nHzS/PGc/nawrzHPX68e8+Q7wf2mX4zuaed4bconsLNhRj2Y9YfhezgEw
/a0v/l6cP52bCl/UzdgJvrHPdl3ayeP/adZFhK5C903nr/zQ8b5Lbacm7+MA
uii6eaSIf0BuDf+xlJtLvx3ouvQp7/TXF272YUs8D53lefgGYOgyz9POOtTj
LRmJ76Yd/gW6y3uA6/Fv3how7ynlNOh0Kcex37xffC50/Rv9ciD9wW/NPB+2
3RE6fzTzyAnPttrRO7Df2B+Am/OU9YqZD3QXPgW4rItHOzDPQ6fLOnmsM+Ox
H/IDhs9am/kAu/gmYOgs7y/5KvKRATO/Bk/mfIWXwGfVfpR8lOZzIusF0266
Pxp0nXbuXf1/7CHkVXyrqPeLXw/5ivDrCX56zPUSWnpCYMXztPJfw0fAh0kP
NZF8IP3hF0q+j/Xq4ltkf6Z+D/mDfpcw7wNPE++B/QE+ALjMG1a2Kx/BnxbC
b6jE411423mY1vfZ2+VXNEDvAgy+lt1jZVG/lzi3Y5nPRnEUJ/Zb/0L9x4vk
EdnRpycVX70k6xuXekBg8UfPJP8kPSR8/DPJT/H9pZ4FWHqIAXob8WmvT5nP
Y722FPqjVt1k+DfFEb4+1Tmu/CMG6L303jfyedHtj3Nfy3kxD+Ylfzjih070
65/Yf8XhkK/khaeD38bvgvkBl/ZO6TsnUg6TX8AnKXeJjiGXkXeuul/6zlcW
vb57E6bd+tS7zLe04sqBlfdnwL0o9ZBd90T6w1936+3KfSnziyrP8jdyH3Ue
W3WmeB/5Tko9o/SIF6c6z0XXOdA5uZL5XOv7f2rW448lDP1R/PL7Bbw+/R+F
Xx/MOpzAkiufezz4WvyHwKfIU8KvrTzEtEtvuv1Jr/e3Mj4M/RMw94LnSv/z
ut/z6YcOTDvPXa8f/Ch6p3q9V/frpYAbvmIm9GvN+Z6xnvhkoafCX2hn2oU1
Hnw5+riKjy7tqsDwA6VdFRi+r9Qr83ypZ0Z/Kzljor8+teSOiaxLxHmTHHIt
nxe/QH3rrxKu+6/IPOKSA1p2X2DapZe9/FTIw+hhuUfA9XvWzPocPpN6XcYH
ZnzlZzpV1Clr1VW1nb8nd7Xs/PI7YP9/1S+HNXLh1uCrG37x+51274Zf/IHt
3pVcjt6h5PNLvl5yQ0sOkL6UepytembiswfYXbvstLI7k2/2i0dsR1z1SKdd
spnPWNBB6Iv8Tb6xz/o/7EtH5swXkWcKPdN4xuVK79fK2yy7zEtZd6OEuVfS
y4xnfg/Fk1yZsV/ImtQbKT723eIXu+67mf+Bcyg96buZB49zVT5fjqu45Vae
YOQt6ccnsg6Z4lLw67iW7aJP784a3yBHUtfryFzoqdgP2R8G+HXIPvty+i/K
7yPsmwnTLjvYB5nfuLSTyZ/ojbSrcV54HvwNHqx/K3kPuD7G+JUgN1XnXf6P
v9hjf823fmK5adUjnXZ2+tMuvrrFF5QwfIDi0AfwDdI3fefQYLx+JPdV8vV0
sa/kkVkyEngVfA9eBQavgq8bure+8Fe6PfA/7arnTRzGLQccV/HLA4PbW3mI
mI/zal75Ie3MD35Beqt3sj8w/eEfNN6p2T6Y/uAX2sEn0kOs6W/neeV/GL6t
0Oveb3qxPOH69+xG643QK5MvuqWH414C8/xAPV3k4dpkP5TPEtY9/yLbgZmP
7ker/rfmdyn9QKS/w076afp9NPRs0v54RyfjfdLfUVfpZ/k8ciOw/QeH4/zx
fsWlkTd4V7+dVt//2wN+33jaQaEr4ivvyHblR7k5+RD4MOg3fAH03fu6K85R
gwdG+/KyAWucCyP+f+s5xqUf7+V55gU/wHPA9EP+5Hlgngcv0S682qrHTTt4
reHjRqM/8xceXpHtrAP6G+wb0tMRN4Oe782H4nnagWnnfbSzz6wD+BNY3/Fq
+vExL+aJHgn9FHY5nnde1vQjZNzSLw59op7Df27jWB8sv8nDY16Xo5P2R9uy
1+95JfWRyoPG86+kflJxDoeL5zcmzPgab+OY/Whb/mbWZ/0o5H7ka/jUev1b
eTKBGa+hS/f0tTN+vV8tP+Dmvmzo9Bvm/bJrIF9Qz5vxP806ocBd9wgYes78
WDetD3Fb1DM/nO3iv7f062HI7yP92LYn4ntoB4ZP53n4E+lPv0YukN/Ap/uC
L1AcTsV3wIfAR4gPqWDxIeTlfbuDL6nau/gU6ALvE15/O2HJrfihXS781lp+
baWfGjDtyMW0K362gplP6ZelOn7V89Az+YGsSv0NeiTej96I/tA/+ZX89sCf
7WcCfSv9TJS370wR79bF53XyhX9Z8IG9ejIn8/mSLyz5PtnxeN+pbr6uiw+E
DpZ2wTKfjux+b/3EciN+gc/0+yFKr3llxnWCvkaPKTl4Zf/z8rsjLog8wW9m
fh/JwwPk6jLPJuehlNOd32FbyMGl3VH857VuP+XS/wm5R/5w+BsRV7Q2Yd5P
f+T70k9Q8lhLrpad9Gq/3C074emU47V+1wp9w/vzPifX0q5bt5M3eHnyTc24
vTiEHybfBB9V8k0lnwMs/5UWX9RF17v4AOgNdJ/9o73kI6DvN/T+wIdddFP+
AS262UVXsRM09/i+OP/IFzr/FUx7w7dttN6+aleet1Z/+JBSj4jeCpjvr/mG
VnxKQ4e2Ol6FfD6Rh3Is9NHiN0d2Byw+tVVHBlj5kF4dMz+56hHHp6x6xPzk
qkf8nl/ssTzQqiNTj0M+xFsfNX/3wqN+L3m+w35ewB9mXAd2aWDZrW/N57Gn
Mz79Zfdu1TEs21kH5Td9NfMscq5lJ3816yCWfBd4TXbEan1Kvg2Y57HzaV3J
17A08WBDDzMOinXgfmEH5NxJzq74HdnzibM6NhX+FTyveWC3vZL1ZbSvx4p8
j8O5D7yffZAfzs6sMyS5hTogXz5qPx78b6mnQzzQxynHqD7Alr2GW3ZrxQNt
7rdjw+/Jrn1TYdeHfr9Z2LOPTxvfVOOoLt/HRV6A5RkH2vBNk0FX9H34wR5N
mHbp0ambNdFfR0XxvR8s+LteTrgev6XHkZ7l09Tz8P3Ci9/o19uU61byvc4b
nXxwOR58LXgevhc8LvtphbeVx6JVpw0YOQe9WSkXlTB20FJOUpzF21nfm+/g
vfDvzLus/43eSnU5Kz4f+gTfDr0r63vzPsXv/PKA/XZ3HrAc8K0nnT/g85wH
82IefIfm0fpu7MPldysf92+yHZh5ljDrzbxpB1YekFYeceQKYPJ7IR/hpyz5
rOL/gBmvhNkvni/znZdyFN9RylnK7/5Y+n0i39AO3PVd9bl/p6gvvrGoj7M6
82vyvrJOKHCDR/P9ZTwHeAR+Q3HE+P0dnQ/6rzjEZYmn8GNr7mn6sYHXRF+v
5fPwz9Bnxc9/OG4/nU0TfTDvxy9ffj7wG0f7/X6gJ8D4t5R6EY2P30ir7qvk
l18n7LxdmZcY+YT7S3/a6/399wv2+3lp3n4pw/PRjnwk/NuSrxr6M1/Y2Q/F
+vIrP6hWHALrKH7oyITjGlvt0C/lszpTxFO2/PP5bfrtiF/wKXo58FLDX2d9
b/xuwHvApgPfdR4d/lZnvW9g6CL3jnbuLfeae+a872nHadZ5yHLzpv564TVf
d2R7nFPZD6azngTntB4X/9qJoj7E0by35b2WHb51z5Ufs4sv/xo+vuTTlVeJ
/ODLss5kCYM36u/68tEYH1hxORV/WPLtwPCLJV7gfYrTurEfj4C3mA94qQuP
6V6+dh28E3B/vXPukfi+iFft5mM5n8q7tbq/Hrrk4JMJw2+BRzi/XXI2575s
75KzuTeOJ0oYPTzPsy7AynMDnlwxbTn+UvLlXXyVxtuVfBj8DXn/rsdnASPX
wa/oe9f06+WA0RfJ//Ld/nrm7Kf8gp7LOpDyUxifMx94Yzcdkt/LiaRL8v98
KeujA+t7j857PVp1uTmPJR8juehkP19S5lEBTwM3cuTB4Ifg+0o+T/VsWnxg
yecp/9DbT5kvvPxUXzvvF7/Xeh/+g5x39MGQGOkNX/iB+aslGzr1TrLvfJTr
rHXf3+MXRrP+jej8qfR3kp8Vet2bsv5NKTfKj7rl/wOMXgl+gvWtj+/p9ZEf
F5j9ruFW3VboO+dFeeki/+xW6w9Z581Tbt+SdYMd9/ij4CeE9wbIlcC0gxeR
g+AP4DeYD/xGCcu/4fluObWe94WR4A+gb64Hk3pE6AH8gfRvrXrcjCe9Uat+
Ds9rPU8XemvqcRMfWfEb5KEq83OXekr4FeBSzwm/AlyOR3/2VevQ0ruWfg8N
n7izT18KXwEM/3M9Pemfq2eVffz5hNEjMh56ROAuPVqX3q3+jjPJR5V6NfEL
Lb2a1uHmvDf1PrT09OW5kPxH3aXVqT+0X0S2N/6BvXP2Tq/9g6z/2aVXBW+U
9mHwCvdIedlbeUiYR2lvVX6KCobuy7666+mA4SOUh6PVLrvVqqxnzf0u9STw
EcozOkAPwvciHzXn+a6AGzx2W/AFJZ8he9NE+hOX/sXii5/Pdp3Tlp661EtK
zhigxwSWnrKVNxX6Bp7FL76Be/VStixGO3El9bgrhuI8cQ95L7D0y0NFvP6F
1Ic3dq2sl4w+gPehD+C7pR/+tIibWZn1kmkX39Wqvwxdr8/xf+o9v2+f93Nl
7/efe3z4v9nv+iX79vXRKfnzXyj0Q9iPkdeXjsf3ljDrhr9Habdm/1gX6E3p
98J4J3t8svxciPP/256fzl/Pxnl03t5HHNf2RcLCx5y7Cr+U7fLPWfWI6WCF
/6SPxg4JH1C1c2/P1etxb7QD096s+4a+58U3UFe6VT8bPkFyQKtecYNXZxx3
9FjWJ6Zd+pBWfePyefguxgeGn4Nvg+8Wnbgt628DN/zg3ZbvjvT0AdP4FWW9
Y2D5704kPwv+kJ/GtaLe4/tZ77h5f/r7lfxD6Q+IPkT27uG0PyH/615U8j74
A5h26TMujPXhI+h2M/9e3rZrk4Hvbuj9cV9Yb/wiZfcbJj/D38Q559wJH1fn
zPnnvxf3n/GRv+lPHBTjcw6b+7wh5CKtY/hfD4ccdLLHD+PXAaz5VvvS0LM7
g79kHcrvZp2c7zbpHHSvudeZN7npl/xryadJ79PK3yc+Dj7+aNo3OSc8T3uZ
x0V+deiT0DuemQw5QH7TJ3rr9v5kvJ/+rIf4OuIrzmR/6ZuW5HnkO+nPOZYe
5uUF631LuXBi3vqqicwDhJxa6ndkbzr3uOMUP3+8z/4mO9s3k99CbyP73NvJ
h5V+d8ThlXVq6VfK+cg7mh/x9b9JmPmxPvaP+17Iuci11ht/N/QijTxzT+Bb
3Rvw/3DW7+E8S99wvKi3B/67Omv9yodZx0p2aexTFax4uLUJM4+G3mU794rn
2R/pK8Zm43nlB5rI+j2sO3IgciZ4WvtwPP1YOWcl3JzvrFPIOtXTiDrNd1kv
XO0bdAt6pnjAat2U57zap646ybJT/+Gg4zl+l3qjMm8d9I3+db//MBt4gXnz
HV3zKudNf96nfSWO9sj2kMv5xc9M/58+1Ndezxt5v5X3F7yHPNqcm56++0Xy
ws5Gu+xEv3ss7lc9Pn4jHySsuDfw8opDtkuSb3VZ5ttSXOTayeBLOL/guxrv
PP548DGsv/Tt5Mv65uPmi57Le+B6pMW5pU4VfN+xhejPeOLjq/dJf0q8+dtP
xXzr+fzXnnz8vx9sxvtv3XW5r1dnG7g8N5IHXjxo+zH1OU88HO/hu8vngMtf
5sPzoi8RX3xnrKvsgK36QHxHgxd29ME8f6Cmhz273K2Zn7CUn+mvOlrLMg5c
caPV9/E8/cFv9Occ059z3nXPuu6l8Ml3DtmuRj72Y1PhR4+fKzD4UPxlBcP/
iZ+9kDByEHqyhl/baL3RhQ3BtwOfbPP11Pk4OeO8VCdnnN9qTcbFA9e/5LW8
ks/Xv1t2Od5o+0+C7tTPIS++mTDygt5H/u735vrgBu+Mhn2FdsV7tupgMw+9
p3ov+8S+aR3JW/NmL+7kwljE17EPyiOydDz0CeXz8gMgXvvGCftJUaf+N1mf
R3ERm6dC3pQfxTM5LvPkveU8ynmX81I+nl/v75wXsPKV/DznpTwym/M7OI+y
G+1dtNx8PmH4LO5xvT/vzIQczLnjHMqu/87Mn31u4Vtopz/3gHbOGe3Mi3nK
H/5kwsyH/+veVeMpLrY614qDrNqxK+lcj8/FeZa/UQVzT5rzXcBfgxfKfWrw
+f3hjy7/mlcWfS4G7CP3rqEbt/XdO85f3Yze52cZ51TGPaEnBsbfDnxKe4M/
14Uemf7Sn9zQk3svZx1W5gceqDu16rYKX2HP+tm+PpjnuXdlO+sq/3z8An6f
eVnYtxJm34QfK3oguyR6sTtS78u50fddyHyJnFP4SuBmHbZav1Cth+JUlt8f
50j3LupjPBj0j/Z63KmFPph719g1FnzP3y/iPt4v8vW9suh7XN2nkj7xPHCz
DiOOByH/YqsfMP14Tnjh8EjcU94relfNi3uq76rolL77zYdM76t+4GfjrXHX
B6nwrejv5injlbN7Y37ga/pLf7xiNPRTfKfy7hweMf8ztM18KPknP8y4L9vl
M69Lc363h/4bfRP8OvMFbu7PzsAr4Jlm3Jv78AwweEAwdRpb976858Ccf/Cq
zn+1n7LzEB/dkrvBk/L72pv5Duv+z2Y7eErzGdpmuwt2ZupTHB5xnr3WOZJf
2jPjMW/FSzBO9T5g5tP1f2D5wdOPfGq3pl1Tfm3Hsp37zHzAH7L/vj9vvmfv
YrQD017y1cD1OKfHg88u+W7sMZwP5Fv0e/CL0m/eOBF2JPR/ikc8M+l7XK3D
wHsbeQ+mvL/B16fdR3jw2JTvGeNhLwn+cEPAtEOnWJ+yf0mnSjqneIcWnevC
QzoHbz5kO9bZXbZbwec/m+dKdrAK5tyxr+hHOQfYrRUfSd017IMXp1znl7yN
5OHG/ljRZ/kN4e+PH3IrzgD+Q/555NEmL8eVGfMRJzMOVeed9WvZeWnXelxL
P2v8LVXX61rma+R56Y25P2GvTZh23qe8Pc/uNR94U/oXdPF1ijNamfekzG/I
PvFe9gm9s/zxbsn1l16lGl/xEyH/ZFwwegOel97hweR70X9DX+B7u/hUzgF8
qdrBL9U54r7Rzv0Epp3xuG/luZM+HX79+SdincpzLH+LE9mufEy3Ph3rpnuB
v8VvMr4FmHHLdsmxzOPnT163Xzmu5M7fZ50O1cE5mXEc8LO0wx+XsOSg8WyH
/2B9gRVHcizb4WflR/nyQp+cpTxW1xLmPgFz/mQXJg92C8aOjF4bf03oB3wd
9KOMA1I+TOTSVjw7eEv+9msynh08h1zRvHfG+uorhVxxZcbxaAPkFtGr9+ZM
d1p4U/sOnm757zAe5512+ZtsmovzpvG/9aTl/S+ynf6cM/TEwOAfYPGDd8xZ
zm7lSYIvPtmTu8BLrIf0tuj1qEtOXfCJtCfx/fDZjN8lVwHDn3Cu4V+AxSd+
DZ3qomvyB1q3EDD9xQdcmzfdf3/edBM5tXVuy3PKuZPfdyvPKPcIOlreU+6J
5JTqvNOf8873cN6Baef5en2/2NyM/1C/3AOs8S+mnOS6dGlX5n3QefYLOoZ+
HBj7IHRD+vNtaZct8WCJ52gHL8IPdslBxEPrHlAP6NmUk67H9wPDHzZ0+lAn
n1Lew657aX+NzM8HXZc94dztYX+ETwCG7mM3pj/8iNovZT1W+YdXdN9xLPcH
vyR7aNQT2WQ+m3rMb2ZcsuvQbAo8Dh6RnrSaD/ZE2iW/Y/denveCe8O5B+Ze
MD/wFHkysIOxD7QDyx+FetPYxdAHffZwtMuvjfzjz/f87M8n3OD5nn/S5T3x
y/+F3373mOPGl2ScP+2KB8D+ejHzAkh+PjwW+4L/sPxjLnbvq+QB9ulS5uPi
HAFzjlhX4emNY8bDGzPvGd/BvOGDVO+QOOlP+uNCwcPYf3mOcXhO/OHxzAcF
Xy976qf7+vh8/H3xaxG/h5/yW0+av7z8lPnot5Mvsv/J7XHvubdd957++Keo
/8aE5bdBPfGriReMJ+6J/sCNHDwb+gy1t+6x+IOh1NvJD/DwSJ+cJPi1rJst
/TT25yP9+Y6Yj+qgtfIGAzMf+UcfHzV9X1Ho4X6xJ+J7uD/ca/AIeKDEI3wP
/inMr6Gzd8X8sHuzH4zLuuJXw3vQDzEPxU+eXbQ/4/msPwKsPCzrks4CKz8C
/Az51DcvWI87lXZw5sm8+W7Wge9kHYBZB9bF+ZJ3Br8ADP3nXjMv1b1cl/Ok
XX4P6xLmO1hX1hF7UrnOwNLjnc11pV30/KPtAbO/wNwLYPjmGr4wE+cKuYDx
6t93ZuwvRHwXfhLk92rp37WufD95EP9wMPh48ArtzTxngm/k3nKPFMdAnqur
CetevvlQyEXy9xzPekXwS8DGY7uNB8iT+zXrzDqyrl3rCEw76/61+7Q614l1
Y51YN+bNd2i/TiVsv9zdXueR3bGOwOb7dse6DlzH46MxHvvQtW/KK9KqUwS/
ynkvYfhX9GrQHfn3VXQMPRyw/PjJAxj5BG63Pz12mOEdQae0n9u/H3Dd74Uf
eH+pS1CtF3SL9YeP0f5UcnD9G/bb9ENiPPlVki/tj3N97YxPu/iotfOez7K0
q8sfhTyr7yVMO+9H7oKPwy8Jfln+eMSVvVzImcQPvvBgtB+o+bQfx/P1/LFL
rivyxk/l+2VvGyDHcs5or79//aLzgv6pvz/zAWY+PE97c27ujn2H/ijOj3it
at+hx7Rzzniedac/6y58xL7zPPxR9Tz7WuIv+pd4nXPHOdT5Ri69MBLjg694
XvoYxiOvxRePBF6Q39y7s37+asLSe5D3/445r98APIGfLnhCdJNziH8ldWTP
JP+iOMkKL4BnSrwi+8K29CtBD4EeQHHEyNktfTx4CVj+49SdwC+H/W7FjwPr
noO/q/0Xf9rCE8AlHinveRde0HlcVsQT/n/YV+l1qBfzwUI8Lz3Nu8gPWwMP
gEfAK114BJh2xpV/wNX0P+V98DfQP9r5HuUJaOnnvP5bYn7XwzslnirxEDDt
fJ/GOzNpvv5o/zkHLs+xzu2zi/7+mxb9vX9aMH+3fjHWh3b582KXOj0b4+nc
rF+MfZDeBLwzfJvpJ3IreG7JzSGfi7699WToGZSXmjwl/5qw7DBnN4aczvPS
l1ftzvfXq8OCHQG/tLGsM4z8wz7X467Jc4Kco3PQskOUdV8s59xv+XD5/XHP
0cvo3qKnWUd81HDQ03pen2WdGD1/rLuuDPskulLtk/ioap/EV1ftokv4PUDf
yZuPHvqZ8VgP9Ktqfyn1dc19SFj+PdX44q9acjqw8CZ+jdg18Bt4KePNkAf0
HcTPV/OWfP9MtjtOecH6tVYeZeD6e9H7vZ/t7Lvi98lHdWk6zsnX6mkvjYa+
THIVekHo+Ja9Ic8ynvIokecLv5M3sj4575PejLqE/5pw6bcrvcLWzMuOHk51
7bb21zWCDuj7P8g6RqI3b0xbf/+zrOtZ6g2BaUcvp/xo2KFb38U6dq0D3y19
4Nm9xltDs85DQ5459Jy/mvO6vZcw7dLPLJuP5zn/2pc/FvbnYwvO50MdmJ0H
jId+eaDTbxNYfj2tOtpdeE/nnTrKA/Ce7I/HhzrxIvfF+rwh4w38Zlt51DS/
S6Oez6VC/0cd4uVFnNK1rEMMzHkCVn7hVjt+q4ovfT/3ET5ceul3Z00P4dc+
SToNn0B/8jKI3zyfdFt0rWU3AYaf4D3SF51ftN7vqx6fjh6N/CfEY1Kf+YNs
B8Yup3hV2pcv2L6xLvdB8uOXj8b7aW+eL/JIgB+GJ+P/6Ecb+k7+yh7fdWbS
+tQzk35++VS0K/8LdXvxezo6GXYQxsGeU/anXXaZjzP/Me2yF5zYb3nrwf0h
vyq/GXkZqdtMHsYHE6Z/Q3/u6hsP+QwYeYv30176DQFjZ0EOK/NsiK9d3m8X
5jni7kp7s/xm0DdN5TiMyzga98YJ20ePpJ9n8733xH4Dcx4afmlDtAu/tvxF
Fafaivtv+JzvB1w/H/nFMj8GfBnngn1QfqlKrpZcWvVXPMm5Fc4PUbUrLqSC
RRewX9xywHLpLw9YLr3lQMwbPy+eV/0v8mj8/oC/e+eBWDfXrd0Q72v4tntD
L9t8/9bwoxEeO1zQradmwi8CuFnXLWFPlB10OPnv+nvugU4MNfO9NeEuugMM
P9d8346gf9JLVv3gM5t1ejD6H6jx4I+jvf6OSp4EBl/U/bFPg09Gdtuue+Lh
kFeadRoJ+aZZ7xHb59EjteKi5GdFPPOVGcczX5v3+NfSXx86qPHfz/gO6VFW
pF4auIxrQs7/qx7/z3mmXX5PK0ZNty6MmG8ewFfD37Ge8BG0w+cAk2dHfHnw
MRkXLz1L+MH09DLn/jL4+Oa3Vy8n9IFLNxi+zfrJ6h5Lz1Pde/CI8gcgt7fq
EIrfWpV1CWmH3xJeQs98rognRw+Afx552/A3xE5FPEv1POedds679AjVOeb9
iotp+XFjx5V/1+U9Ie+XfNz1+DyeV96Cir8B5v2Wb/c082jVNeX8lTD9pYch
H+7ehG1nnojvA0aOkr33aPIn8C/Kd/Nx8j0Nf4V/XVF/gboO6M+RvyoY+Qz+
gXbxDy2Y/vgPOQ521vH1VzJfLvgKOs/+wEcAO45i3vzOx/PxPvCP4lVfKvy3
30+YdsW7Rv7mffbH/jz5I8H4X7TyU0H3gKF70EHXZ/9e0FnoqPzDyV/1+6TL
tLPu8tvbVtRRoI4Z8Qc/f9J5XZDnf538Hfln5Q+LfPtZ9pO/+IBxwW9dfAyw
/SrvD78a0e1bE9bzFb3ledqBORf4sQEzvvI1D4jTlX/n4ZmQ95GrlEcevet7
c9bTfpJ6XfCD4uYqPkn+FstTjwlfxD0BP9Mu/nh15pnmu2SfXV3UN9uY/tC0
615h/27xldKrjhf6gCOpFzUd32i/IOqvt/x1uvgE6ZEm8p7yPN8rPzLyWxyd
t/16oj/PstbnTPannfNe9tf45A98YT70ENKzL0sYelnabQXDtw2gK8DNOh0K
OiO6E3LnQtAJ+BLoAzDt2AMkz15csN/f+oz7KZ+X3+TRpHOSp2nfOu3nt07H
+Ohbynael/9yBWs/WjD2FPQq9bpT1x070XTC0HX6c285h/W6DtDLnPyrlhxA
fW38TaivjRxQ4UH6w+fJv2WA3h79quSvnz/pPDj/mvUXoCslTH/okPQEu562
HuH3/e3iA35b5Emt7jl0UHjh3O2BN2hnPZvvWxfrAV7j+7knwNwTrV/FZ9IO
Xyk+mLwOFZ8JHyr/kKo/fKnaHyji759NP1vJDxXfXPrhcj94XvJb1Z/7RTsw
z4svaOlxS7oovEt8Qosu8r4uusj7S7pa4nVg8Dp4nOdLv0rZRyJv3rzHfz/l
8/q5v8euvTngen++2Bxyquq8k5/8NP51I332rIbvSjsP56S0C0nvc3aX9TQr
RgOux6vkT+U5XTFqv2r6X5zqa2d8zkOznjvj/DA++L3uT94m9L2V/AMM3lec
BP4fezPPBnhQ8uizSUfAc7RzD1lH7qHyDmHXeyb1sXW/Vr7vhl8ac9z24fSP
lx739dTvan1a/vTNPqf/PO3AygP6p9Qfy07/5aOmc6129NW0A8uuTt097FtD
+T7Fv0NniU9fn3Eo6JmQx0q8ontMXn38ix7IOp3ii/ADJQ/9mR2m6xW/Jf1k
5PHMc8y55hzq3Fd4UvHB1boJvpxyOfIHdhHFe7b4bmD4TsU7o6d860nToZ8n
DN2DLsmuUj2PHrKLLso+hr/yLd10r4tONvTovvBbAG/itwCs+hzg3bezLh/v
lxy9M+NtZb9cmTDtrBf8PO8DJl97GQcNLL/rN/c5X+eHs7ZPDrBjaX7vpt0L
vkbxphUMHYKPULwE9g/yO7XiqIAll5GP/cXMQ9Kl56TdcUs7HJ86QA8qPemS
HB+9Bs8jf9AuvcaarENDu/I0Xc24xMbeUNSBvlrIDxPpVwHM99W/Lb2t9LTw
Re+nHkz9W3ovYOg4dOdr9WaH8YtYCD8J3if6cC3tpchJOkdrE0bvKnvq2rRv
wpcgVyOXK17gvZTTaed5+Bj5p00kLD3Si0V96xcP+nvwn+zKQ0Q+jrOpt6Zd
fM6z/XQfWM/fnO3S+37Szxewn118QUkXgaFj0FHpuX/7U8ubA+hmF52t5/XC
o57f4bEYj/Mjf71Xxzw/zhf+bEPj8Tx0l/aST5CeoZLf0Gs2/OO9QWehw9J7
nv6bIk7u3ohHE1zWgQ2/nuGg87Tjb1LyBfDLzk++JfA7z4NfaB9Yt+PLp+0X
+WKRH/dKkQf5StbnE978bFPgNcZHLyX+fk3C2OO0vmVcerUP4OXmd6n595f6
/cEaOr0z7rH5mMxX3sz74eBv632NuJTx4Lvl9zay23kSW3Xy5H9Fft0tGRfZ
xTep/9rEq8xX/uyvjvXx2fDD3JeSzxaerfgT+y307OIvZ15Q2Q3IF7B8KvZF
dmrO/eaMJ7Xfw33N7xR2y+Hgd4GxS0jOPT4d+I33QZ/kLw4+PJN1x5G7uP+K
c16a7c15Bn9MhX8c72c/yzqc8iu7KeuRSD92bMr2KfI1UXfn2mTArI/05fjT
fba/sw6f6OMb03F+tF7LEobuia9cl3XHmnkkTHuZd0F6uHWZR0B+F6125gef
C19Z8rncf+XtmEj7C99T2meQh0S3f5b1sfEP1Pq9VdRnJl8z9o/LGfdLO/wG
/DC/qltYtQPDt5Z1dhwfPBz+d+DR5r6mnwN2CODmXs+Y3zuZMPp67N72e3io
WNe0YwOzzpx3+SF+M/1vpD8n783KtNM5j1PuS3Nfc19Lfbr05P+c9fXqddma
eln0tKU+nfd16ZmAWc/SL1n87Bvp/6c6cFsPhbyEfrPLTwtY7S2/KtoFV+3y
w8LueCL9vhivoXd3FXU+v2v8s2zS+Gp40vRp2WTwG9iXpX//KOvNcq+lB1mX
/BznAzpX+vnRDt0sny/9CvEjVL6PD9Le0KzPPZ12WK1fy25bP799JvSN8DcH
6nv74z45j33nHOA/VH/Hpw8FXI//66J+Siv+THnN1uY9K+8d/In0OfAf+IVF
ffDJ6A99o3/pJyT6D79DnoqNaRes2wfYAZW3cHXaDUu7DzDzVbzW0bRLQR8V
1/J6wprf+kV/T3VfSztzl54EfE676oy8uS/wd5feRH7gA/Qm2EOUR+pKsX5L
Z+3PsGY28CIw80GORa8A/ZY/5pGsPwueV/va+b56B112MvYfOVz726pzr7pm
q2cKu9OmkCPkB4C+50zmLwM/893ADd/WLTcgV8if6mrKIfL/Rq5aW9gllmU8
nuSQVh75+t9nM2887exLPR72avLatOoWSa+J3ePf7A+7Rr1O/7QvYOzH8m/f
3ztHB4kbnon5S6+0NmH5u7f0SMDokeT/Qjz5mYRLPhB60cU3yh5Gvq+zBQwd
4d4vS3szdEfy/AC/qC4/KvnFt+rLgIc5j+Bh8AFwqZcEhr4jL9MufU9L7yj6
flu33pL9hH6zf834dztOo4Lpj9wFn9iMtyHwCzDP833AfA/P0y7/22r+9vtY
Zz6zgku/EGDWw/qC22N+rB/3mue51zxPO7D8YKDfY4X9OPJ5DdmuQZxqRXeg
76VdAxg+0n7cvTyFxC0T/xb+2lsjzojnSzul7PsXenknzuwo6obtiPGb7xiN
94Nv6A9Mf/BTOR7fC8z38nz9ezjzm8PvSE+CfZ15DF9n3q3vYpyueZT9y+/k
uxifdsYr563vQr9Nfbpnizw/mxdinZt+mUcPGLkJPavW/XzWSZU/57GdATf3
O99PO34jfB8w/dHb0g7M8+itTvb4PtllB+ixGL+EyfPD+LQDIxeKf2vB9Of7
aAemXfqZnT+1PvbyHuuzW/8HVp7hlp4YGLqg/mcX/d5XFq0X2ovePfOpKY4L
f8Oz3XpXYPCA/D7w4z+adcLBG8pbF3UjR4y3BtQNF79/eMR46PQ26+MG+B0o
j96W/jz/0HnOIePBz6AfE3/ytwnX33HXPsvBYY+9fcPX0mHoZouPBobfLvUw
6LW79DBl3trSPkz+Hugs/CdypeCK7kKHu+gudBU5HLpb0kngZh+Tbir/W7Ue
JV2m//XoMuttvuLbRX639X10le9lvIF0tkW3S5jnr0fHNf+rs5Zb3k2YduQU
2pGL4Gclx4ynnAQ/Kzn1xrng49lP+HzWCzkAWHnOls5aDliTdRVph09nfMkh
a7J+GuPX5/h/6s3nr2ctV2Af/mUP3pHtjMf9lV70WLcdBLuCYPzFzmRcPfw6
+EDxedX48qs5Php0FbrZRVeh+zwPvlKeTurxnu+nk6KDX0MnwfO0l3RY9lXq
JWEPpF7SK9nO/Pg+2qFz/3/pJN8nfewAutxF14Cha7wffqnBCyua+76xly9o
376Qr6AnyuNzZjL0UqIH2LuW9/yEb8x24DLelf7YXbD/KB/3if1hT5Lfaytv
CPYR6eH/bU+/fyDrL/5fNZp/yvbU8Tnrsc7MRz33+j3/QNxQ1tcGr5ZwM887
Q39COzB4VX7+L/wg4PpckkeolddBdpcbJ8LOIX+yv+3Zya6OB90Fll3oyEQz
7j9mvW/wEnTY+s51Bd1KvM/3Ga/f6fwprM/S2T46Rn/oJO3APF/eO53r46N9
91b+jCtGQ6/APWrWt7hX6/Mei39/INvBG7rH4LH1CUvfc2Em+FnZBS8nXM+z
VQenkW/2BMy5wH7FfQDWufki693X3/d81l2AX8AexfkD38PnyJ/+xjwf8utF
P3k09U2yuyMPturPgrea79sa7eAj4Pp7kAdb7TwPf83+AWt/Psz4f2D4ad0j
7B139PDXRE8f/27mC5D+YiK/3/q3seiPvzl6SfT+zb4tDXzK+eb+183EeX2S
/h/yDzg37Dotn6X/hPbz5cwnhN2SfSj9xOgPPw8sPuvljLvnuVLP0XznE316
aPTOpf5VeXvIe/RStotfoQ7y9KGoB1v3mz8UchB8tuSoio8XPcNP87WsL608
D19TNxi4rDPcVfcXuKwTrHiRCq7neSrlDusv7y78Z75b6L1TblGc5jOZd45z
Cr6F39T3rZ0PmHbGg89jX7C76Xz9aSHkWmD2jefh88T3t+oQiy9q7Qt4SfRr
uD9/h9pfT/8D5qu84Jzr5x4PGDlC5/W5x13f/vOskyy54k8LfbDGeTnrSTM/
xmN/wMusP3pi9geYdvAG4/G87KStusUar5V3T3S2Vd+Zc6S8iMzj88f7YL4D
fqse71bO3Y6YJ+eEedT7N6BueNnOd0g+JG/pa8RLZZ3xhv4f8n1v1R0Hhr9B
ryL/2kvUb+yvqwwM3ZX+ZECdZGDGVR3O4wnTLrnya+oS+p6sDnon/vLD8bhH
4O3mvd+OdQWWf0arrhsw7eJLBtSdAi7rVGkdKvwBvwd+kd2ulVeqOaf3x7qz
X/ZzG3FcBXWLXp8yv0Ae3st7Yp7oI+Uf1qqLKLnvmWxnv+nHfuu8tOpyQtfg
C9kX9LjgbfEtH6b/mvgb4jLHxsN/T36J+M9Rd6gVD1/WzUEuUzw9csfOA/G8
/GJWpp0SOQq5Hz1bvb7UtyJPzGdZN0Tr36pby31gv2hvzvWDYX+UHNSq+yh/
n1adyK66XsiD8gdr2Ut1P6+m3gV6Lf/yDxPme1kHzj2w+CHyPsJfvj9v+epa
8tv63q+puyc5vFWXDhj+X/bTVh2xgXrEAXUogDl39Tk+uzHOE3wi+m7uifLk
LBkJ+kA7fAQw+hr6o5/i/pfjluPwnOxah3Mc+SnRfm2+rx2Y89XEDYyF/gU/
AOFR6idW+BM+ERh/Q/w+aC/PXXnOmnXeZfmkog/it6mHOZx+xcazO/v0V7Jz
ffawz8sXjzi/7YC6ODpvp8cdj/HhuP1YBuS9F0zdHvLWHcs6B8hb4hO/eMT8
byuPd/P9W4M/a/iTpcHHsF/4aTbno+f//BdZ3wz+o3nvVvMvq7I+V7P+Pf/M
mYWIM5PcVcHoQ8G3Jf+j+Vdwc443hN847ei3gG2XSvme5+v3fLW3d09+GPp7
2a3PrbCd6l965+r1nc5nit/xVxknDx+mfSVP3mnoYSGnb3si6In49ZX7Y9+g
R/yf50TnKjxHf+4tfAjzEL9CPuO/Q2/T01P8IvOJ4d9Xj7Nlo+/RpaHOOHXg
+v7+37178LOe3viGfaGPkz/O2aTH0sv8S0+uPr83znmZp60rr1s9z//Y0w8+
kfla0K+iP61//9cnQ25RnNVzj9uv7rnH7Sf9ecJ8v+JE3urF9d88G+sM3Kzr
rrh/4DfkkvqcPrsr1pH56lwOkFMN77b+44tHCj1G5rVy3qP7Y7/Y/7rfXQkr
fpk4hpv2xvO0AxNvD17hO4RH/j7pp/NUZhyv7DwXM3+x9JsD4qbAb3xX3f5f
ngi8AB0v41UVP7r9ycDv0ssPyHsrOkVel4kiv/PGMfNxG5OuNvf2vrAXsM7A
7D8w/uP1+F+mPzl0vZ7/3T28P5rtzIv7z34Asx+K1/n0oVh/4bn16e9a5l1h
XaQv+N/mYl71+f6fe/jtUNoRlT+nZadk36A38hNeMhLz4rw1+KbXfuuDAdf4
fucDIY+Dv+BzgGmHv4Luw1fZDjUS69Hg297+/1WPz3yD/Hypv4fPKPX/6Ofh
O+v5tPzcmvNd2DVaeUmQ81k3+FjWv/49MBv21nq+f40f5USsE3QLexb64/J8
Ok/L/aG/x97E+azfs3rG+jfy8+L/tzr9AeEXuS/Y8bD/YC8Cruc/nfYi6cmG
ZqOd763n+Z2EsfehV5G/5kcT0Q5MO3hL/p7LUo8nP8/3Uh/f4JF+uJFDExYf
MTxpOXXtZNzvev23HrL/xPShkHNKOVt2m9Mpd9OOfCV8tarnN/hiURfnRfzY
e3lUbst4L+hdfY++2Bx4GHzb4KvJ0K9B/0RvkQvIt9CCpTckH9xH6Veu+J//
5fHgd8GH9e//uBD8lfx/0Qu04n8sJ01ZHrk2GfpB5t/l5858uJfA9fr9NuvJ
Od/VjuA7G/y3I/Yd/gK4uY874xzUz73eqyOwO9vRF8ofiTrd+PlTv+5EtnO/
63EfWrDf/0MLobe+offHfcB+JHoP/IeD1hv9Lu1Hlou+14x7Ku0FyFsNfOWH
6nd8KPAKfm7A8FHgC/GVx6f9/uH0q+c90At+2Sf2m3VWfrblOws5bUeMz72C
r6Nd8mQ1PvQKvg580KxTLw7p+KFol90QeyH5yDamfyDfTX/Fi+IXB73HbhD+
e7PGU8+UclHCfB/rxHyx73KOkXeA6S87zefAu8Ofrvmeh0PuBEYfITzd+g5g
vhdYcZSXn+qjY7J7UV+gOh+yZ7zwaMj7yLfonbSfG2fifJe/5TmQ3e253SHH
Ib9IP3Jq1ue4lRdO63WxsDMRt3q8yE8Y9PtQvI91YL1kH0SOrmD2k/sOrPtM
PhH0qvgbRp65HdZ/lfewFSchPEgetuleXsGRzCcsvvzccPCBtLNPPEc78+Nc
cR/hOziHim8mDndFET9MfDH1QM6lnY514f+SU/9z/uq8YN+ePuT+K7rnpfei
r/vPPbvhf3sq7jfPA5f3g/POPijPCHqv3x203e8PaR8U3v+grN+aduaueQDz
HeV9Ai9J3jk1a7xLncNlO+J+af3Xzsf60C4/kmX5y/8Vt9xql98D8t7FtC+y
Dpy70g4MrHN0Me2LtHfdO2Ddt+rcKE8E+qTT486T8EzaEWWvIr/eJ4vuf3bR
dpCob36v/aOq5+t5vFPkfycOgrxeS7O+K/Ij7ej5JW9X31F+F/xv+R3IV/DN
yD3AyD3oRXgOvojvkV8e9Y2/9WToCer/X8h58x38v94f4qLememTD+vnrmU+
IWDWuWsfBq57dR6ae3Bnb33udnxX8E+3Rz+e6+oHjJx7Q+9P9mvizb+VebVk
d6tg9Jt6/wsPum5B1CO4r7CX3NvZD5h+PMe54jn+z2/Dd/zU+jTixcmnU7Xz
Htp5j9qJ6yFfFXnmf7Gn733N+COF3Xck+nNfkGe0z+RvrNpZT9o5V9DBZt63
xTrA35TrQDvnX+8/Pm07Z4WfeE7895IR6xvJ81DhffrLvwz9T4W3NY9TWUcd
PgdY9wo+6sic/TiOzEV7g4fSz5t7xT3lHNPOOSj3HVj7sDP3vesc8F3sK/vc
dQ5Yd/o7L2PW11Z81O8Oxr0EFj7dOON2+NTjxNll3Wjw1MkeXym8VsG0y852
IWHbHzLPR6kvY/1YH+krTmc8FjD4X3FUz6Q+hP6KE78wFv4wzXcmLPsoeUfI
8zCReefq6Vdyo/RZ4Wcw6fxV1TyJ78GvU3ZU/NCXzISczX7JD5T9PD3ue8O9
+sWewAP0U/6EU731+iD1QJIDt2aeIMmJrbxB/F/08dN9gW9YB/AN7dwv5fkg
7qWVh4V5qP/x6ZCjlUcEvfbK/ZE3Vvvw/CNFHpLdAes7oOcXp8xP33Igxmvu
/844R8j9rhu6I2DucQnzPOeKdeQ9nEPWjfbyl/UWv/HOTMwbfAiMHhk7DrDq
FYzPRRw5+n/Gx77H8+BPYPRopf9MCfM+8FmJ9y0PPGy5oguPlXiuhceE54g/
Ba+F/8OM8UjrHirP4oB7qHt6cSr8G9G/qv+xKctPxMujR/847SbwQfKrQH69
MuN6Hb9KukY7553vLfF0ice5L114nPOpuhHIX+R52Jh8rfyzXpsLGDrM/ebc
Nft1KPh+8VGtuvXSdwyg68DSo7XqLvFe8TMtPMN86+femI7vBWY8xUW08kcx
P9W9HO++d4oH/Ie8h/Kfaj0vO/uu9Fsr7yXt3MuufVD+qfHcl/ozKjmxPH+M
J3l03YLpyLqsd4e8KvmNujjEt5CX+tnFsKshxwCLr3xl0fT9lcXQpzg/adaP
5FxzziRHb8n3dM3D+uqe3BP66tstr+MPujLpFPdc9/aFxIucX/Cg+GD80S8W
cdrUkUdPynpD96Azzz/Sdy/gu6QPW5Gw+KklY7YPXcx4n1IOAO6SA6SnJt/W
xZS3pSeDv8AfbTj5B+mTXk+7jcZ7bS6e77rHwA0/tyXWje91/PVwkc/74egP
PnXdi919MPumfenat1bdYr5D8ejI+0tmOuWmUk4CNv88W/DRs6aP6NPgT1p+
pLxPePhU1sORPW1Fkd+PPArw1dDTZfPmq9fOm68fnje/1sqfVL//fNrXFP+6
qvAHvDhlOjey2/xp1V95cIfvdLxh1AG5M/iFZl/WB15u+Ma7inj1Xl4E6vZR
3280+Zj6/2Oz0Q7+rF9H3bk1GY+CfU95QH+93/XZqv8rbqiVF7DZn4SxU6rO
EnkU8UN+IOctOkTeoFadx3Le+v6xWecnasVtYl8FLudRvlfwif2d36n8g18t
hn0fP0L82/TeC+knC9ysw4/sL0Ldg4jX/FH4b9V4s1UvAzzi+ia7nEf+7K74
Pp6v53ky/UwV34v+9LEZx9GPzUZ//Bx1vo7tjHkyL80TfSx1myoYuYt943ns
fMIjq56IdQMP1s8dHgt7f0OnE9b5/c0Tzs+3jfq5UyGPIXd3vRdY/h6tcYDZ
P2DODc9zbmhnn7r2kX3QOT+c9drkx/r/Yl+Bta+t59n3rn0DZt/YR61X8PVj
QR94bxlnjj8L+wBc3otmfTYGLP9G4k1Z9+GlrutK/Ch1QNHHVrD8fyMOI+NN
m3XYGu+t1/G3DzifyxePXPc94HFg4jDYX+IUvN8bwh+Ge9XIlXPhX4o/HPOS
vwZxcuR9J75jwHfRH5j+ip/4am/MCz/dhm/4YeBX9kn49eatxbnaGn45NXx8
yN+5Yijwsuh0dZ74zvr//zAf68D+6VwPbYvn5He8dDz8jmnnvrLO9f/PZJwN
36Xnjg8VefG3hx0VmPdyzlz/ppcf49J04E9g6B/ji86/uS/6A9OfuAvwFc8r
/+cne+McyA+YOkTf2BfrAqx4pAd687nSo2937YtxlVe0grnXnJd6Pf5d5jXC
f1t0nXoyQwmzv3wHdBd8CN0ET7Jf4JtGbtsbch0w/VV/4LGs06M4Ic7TmXnz
K5F/+WHHf1+ajngW1g2Y8blnyi95Zt50ifiYWw7E/Wc83qd9o37J8UNxTuFr
Gnx5v/0FsXutyHblU6MeeNiFN9kPbeUm562Bv6GO0/COOKfQXeQDYO57/Uve
5KOTliufyXwHyBncL/m5bkkYvp3zpH1fk+tOf+4v/ZWXYM1snGvwfxl3jT6F
/C18l/yvZxa8T9UfehX84RgHGL+BwfAK5/km3yT5Hyu5G36gee8Orzv2vFad
LeDmPOw0ntuyK76P/pIDl2f+4mY+6wJuzsOdQQeg3zxXfw75OpdTTzDjd+mP
/onvx++T/sCMx3oD2397Q+Ah6LjymOGnengmzrf4KuraD/hOYObNdzPv5v0j
sW/NexJufkeif0NvfxzxWeAlYNq76BAw5151n7ivrbx74Dn8a+BTgTkfjvfa
GfpF+gPTn/hp+nO/lH+84o9KmO9Ef8D30y655EiR15i8hieSbnbRVc6b+r83
14fnZT99P+kC50b84M1bA1acA/Xd8QvG/vhRwvBlZZ4V9gn6Lb/buzL+insq
/074/a15z6Wnff6Rog72I66TUMkHyMnA9IePUl6RpeOmcxV/oX15pyfnvbI3
frE/in6+PmW57mf5f845eL9sZxzmab945N2EwUPQYd7L/rOe6D2Vj/x3jzlv
XwUbb06FPZF1UD1y6hU8uD++A7rJd5T51vVdH8528iHi73+W8fMaf/1iX94Y
yVnEYf7+QHxPab9yvfOEWUf4N/SaZb4S5b0/l7D868kf9cKDoScHL2PXAG+o
3vwAPAbM/QCvdeExYPoLr70/bz0McXBjs74Xj2We+ZIPlh5m/WLITdCxLrrX
xScAQ184xyWdZH/5DvCs5Enk2RaepV104I65wB/MH/wgO8OAewfMeZEeCjzx
dNb9Qd9L/CRyIvxX/d6/n/c6I4d/NOd6efDxrXhf2sHv4lvJ90C8+ZKEoauM
w/cIryMXVjD3mOfFT55fDDsg48EPwYfLXvfVovM2UE/9QvIVXXwH8P9R32v4
jm/GeYXP4dyDJ/DD51wBc05Z/+b5pc6XUK2r5K1Kfmn47W19+tGB+lL0A7/Y
E7Dyv5A//fWiXjX8D/laIo5gk+2nVf8Sr3COaNc9Ib/Zr7Jd/GcLZjz2GbjU
a3DfyjwTtPN/3Uvqgx7bGfSXfpxH+jued2cR75v8FfeY+aMnZP6CyY8X9Y1z
HvolL9LyrH+segwXMv6X/sDKi1LhL+WdO9zTw9+V9YWV9wf8vHXa+fiIgxgt
6gFTP/Ls3qCb3GPoMu2qJ/WN5D+AwU/MDzokvyryK7wxHXoMyaeHE4auMF/6
l3oPYPozf+xszF9+BWfTvlXmiWOenGvaSz2U+LBbMg8Peg/4DGD0/6pLc8ec
22+ci/HAO7I3VXhHeSIrvFPqd+CjZHcbS3so7cDMg/1Gb8D3yF4KHVlT1L8d
K/xWz6S9EzkBOeB6cgLPc2+AWfcyDxvjAUP35Lfz0ZzpeqveWP2eAXohyclf
deM14cGbenHyP8x4xRKu+337UNih6nl9p2evuzXxAPFW8v+oYN7P+tCf8wle
4N41+GZD2P+gT65Htslyz2cJ1+95fnOcU2D4XvlXr0l6obgt7CAVvinxUhfe
auwwY8bX1HvdsqvwP0m5r0suBB8Aix7jl/HmQ4Gf7Vf8mPNVkl/uyITxO/mX
l4xZL7dkzHioGg/5gPYuOQuY+YseHU99P+vF/FkfzZf4IOwQ5H2DThG3if6r
OieMw3pZv7jN6/7AQ/aLwt69Ne0D6o/egDwZ5Gv9YCruA3S9nvdq6lFnvmvF
Of4p63eK7i2fCv/jBp9Muo78xwnTX/jmeOpP5a9Lnnjk52dm/f3ko3wj9bHA
4DXssPLrIF/30Wxn/9X+XvrzgOc0/tSC7T1TC/4e4gUfSHot+o5f7QP7Yn6y
n1BH+HnyFg4F3VN9wrefCnkXPAL+YV9U7+35J2L9GU/2n8tPWd65pUevqz/w
Et8HH6x92Zl8CPReftfwGW9knj5g+A6+A/qrPD+HM28idJ37AF4En7OvnGf8
gcAvjiOYjvG073ckX8N4im//+/mgm6X/EPRQerX3i3oDx9N/pMED6e+jutZr
Cv7g1kejH/cM+gSeLvWnJV8iuSDqT28Lf01gzf+BxDtdeIjxgEu5i3bRXfJy
gh+p5/HxZJ/en+/Xvm5M/abyYKDvPDMfdIZ9UnzE+swb2EWnpe/En/ez/X33
DnkXuqM8Uiuzrsv1+ELa5W/Yqn8IzH6qvuGNc5YzPpqL8ev1OL9ofeOzi36+
pVcAT/DLveW7uZe6p59tCn5a+SfxOzh35YfME76j9KPswsNd3yV+9D/28OjB
+dBDC0bvdCTvLfdY+pZjC2Gfxj7HfcBOzjpwTuvzS/zl9u/3+ILMbwM/L37t
aH/dI+4n8jb9kXcF/+aJsCeB58V3DG3r8wdm3cU/nt4W90512+DLT2+zPuL0
tojvaO5x1geDH2y+f8x28YiLz7oh4mNeSVh8K3mSw49mzHr3JakPKPn6Lr7f
9r70Twbvl+vOego/nd52Xb2I7AnU8cJe8RjyRm/8kz189nKPH9nf0/fdkHky
4QOgk8LDj8300d0yP25Jd4E5x5xr8HOX3q6UYxp8O+l4/wF8YCnfMx7fV8r7
4NXm/ffEvWrW9674LubHd4m+DGUdRvAP/YHBg/KLatUZlb7urzNfFuNDdy2n
ZX1U5ac9mnyn+ItbDhT6+9QDNvJDzz5xcaHvHvE++kPnpFcenwh+vvHDHg+4
4Rd6ce9TU3EugdFHwQdRvxW8C1zP/5/2OX/Tgaccz3gl45bq96IvBv8Sd/iP
mb8LvC1/4lOz5tPfTRh8zPhap+Oj1v8SL3VpOmD4dsaBTweWnyvre7m/ngl4
udnv+wMu6arsVoez7rDu6W2Z70j0ifX5KmHkJfgi+DHwMfit+e7RgOv3kR/h
6njkH4OflP/8GPmn8/zQv+G7J0OvBtzQoZuDfgA352wh6CV0GBh82+CZHbY7
U1eLuIuLGVeJPkP+U/izUPeNPBpDmUeH/4ueUbeT8ZHbz+22HnjVI9ZPEEfW
ijOFPynt6mUcB/dccaID4kTEl32W9SakVz81a/3Pu9kOXH5vPd5bPyn4mrHg
V4ClX2HfD2fcJH7AzTonzPPCo6e740iAlU8Kf87PH4/7qDxQyzOuEj+A0i7t
vMvZLr+jU2l3lDz53OPxvOzr5LXBDvmHg4FHFDfAPNFbRn7mMccHHe6POwef
sB/gFWD5yeNntXrG9+nUrL9/YxFX+liBryP+tT//FPQTGPrKewSP9OLOtixG
/sVGvsRf8EchbyrvUKteqevUbAq4wXO9+ux3Px73kzh6xuMcKb6eujPfOWQ5
/D/0/v8XGdcBH8Ev/2fewn/UPajkXPLKNPuwPmD2CT+Chl592/lgKr5AfHy1
DsgX9fPkK6nwPb/l/+txvnww8qGW/fhlXPrxHO2y+788Ff3KOiHYlYDhL+jP
vWvOVy8ObQp7X8pDzb0Yifc1+thtwVc067TR8hj+53fMed7nVjh/R7VPrKvW
gXrL1Tzrxz7ZFfi22c8R54G+MFLki8j28t5Jvrox45Dt/z0avzpXKxK239pD
0Z9x4LOhF+jtoBfA0tMTfzP6WOAdyU/PZ7vqrXz5qOX+S6OmBw885HtFXDX2
jkujIb8wH2DoJ/cNfTzvRy/E9xCXJT3lkQnrKTdlnD7fJ3o1IC+f8OBoL7/i
DT196ZHMa+m4sDLP5Ypot55nIvARcInnRc9unHD8JPYK6vsMjQcMHuK80c69
7Lq3uqfre/bs3/807mGznj+Ne6t4dfKovjcXfLfslvhd/nYu5If6vnx/LuTg
ep4750LOgK9SXtJlk33+dKKn8I3EpVT3VvLrgHsqPot6qS8e9Dk+PBPnEDrJ
vrBPig8jT+LqGY8X52sm5ILr0WFg8B3PgQ+BkQO4Z3X/6UPRDr3Te7CPv5Z5
kPT8AL6ZdmDaRa+uZPwZ8+6658DiSwfwsSd7fCrnvDxnyofyWp472bv/Kc8h
dQHqeb7Vk7/+ruen8HeZz6K0D6BvBEbeR55pziX5kdHjz8f/gWlv1jH97xp7
3kLAyFE8L7mpNU75HsalHX0w/JjtUP15V4Eb/H3IeUFW9J8rxuU9Db29L/zi
mv28P+LSgenXzGMo2nmO9q7nynEZh/NS7y/5zarzLP1ndX6BoX+cS+JPuPfw
b/I3+uxhxzGSX+iLJ0K+/384e+v4qI7vfxiH4BYcimuA4BLkIAkJSSAJIU6y
cZfN7qZQIITipcWLFS/u7u7uVpwUKE5wKfK7n937nsm5Yb99Xk/+2dfJnTt3
5syZ43MG/Aj2P8v7nG4SMOMvOC+P+4vsjWI+GDeLa2Mfop4A9OeqAdzvAn76
HTsWdg34kzW7BjD2FfRbwNB/sc8sdNxE+Mkg10GXlnWsxel0cwMxb7S3yB0J
w9/CfrPpUbC/gZdJqt4Jf7O5P8U+QdwB9pq2XiOvp5BznoAxTzbv78wLsHZe
8PPiu9pxQX/Ac6aXZLTmdWpRb9FRx/0tIj+kpdAzWNxG3DdaVxPvk/dnQs+B
n5LpQeBTSn+AJ6l6N8sfwnkz5A/hPNojZ7FfYfcAtvYeYLSz1g/whX5Y3ZJ7
3QV+QE+ALfaDo+DL6Jfl+T7S1Bf/zrpYWwcOd7c6TmvjAgw9yMKndVbXldGZ
XQq3u06aNPmGsl/oX/A/QN4wuwJ1h56pfircS7I9QcTJAaN+Dst7rGDi9bpx
Thn3i2GcdimcD4Rp6rQfNwoYfMTaOFndsmzjZPMbJOUqYPSL7wOGHoZ21vr5
P9+zl/vq/953OfcZYGt4BczyTL4a+fybyXgD6Bj0ALoFbPluC+GvwnOWV6PQ
nYU/9hJxHujngMGfsW6AJ6l6EP4POc7e+06/1vphcgD3qSmwedyID+LeA8SH
4C8MTeVxnK+yPjXWid0Pt84o7DbQJfpBnBmwtfcAo521fjB+8CWsM4vLKOuK
vCHoa4DxHHYpyxMSdZLlfQvQy0GXeA/jAF6wPvDDJZr5m6zXiufMDvFyFTDy
bpicVfgt2oH/A0Z7a/8HjHHi1zwenE/9zv8xTiZ/hJ/JRcwL75nlhGJfA7b2
HmC0s9YP9BY8R94T3md1xNG/wl/QHjDrD/mPiv7I8u0VGPsefMDavtfyBfAB
2M8Yt3n9fwkRcSSLv6of9z8pMOQd8puZfEO+L+T0gyjxHsvf2NGP5zN5Sxj9
MD3ZUcfz6HFusXmUGC+r14c6UaVlvMM8fzeZX4rxYX5cv9YJ/ojvs7oP8G/h
/LxPiIBZPsRD2Z6d6wN8So4f+gI7J+zqKOYJvgp7ga3Pd/AMPLK8UcRF1kWI
77B6sRWkncH8da6RQj4B5nqChNm5SdRN3SDrnqF/2PdmfMyQMPACPZzlJUHu
PlDx5msU7wNmcevvrCtglr/2nXW2tq7MX+ZofZ3xHZYnVTOJ3y8B/xzqwqH+
7oYokXcB2Pw7xiDmh3Wwtk5YB5a3MiKe35MH/6wyDpaHWjOJr6cyDnZPY/tE
IR/YvvuYIt6DfGb5J9nuFQIMOxr8V1tv9r/wBpjR2XfwyOSaXQqXn/Dnod43
6u19R86x+9KRr5jt/mXIQfBV8HV2XviInvO/QQYezw6T5z3wi3ZMD3GRMMP3
7xLGeJjf7Tv9sLy/plJOWZNj1uQWYOCf+b0eyLrQ2Lfm716WdA2Y+QFOmnh9
mgo59SKt3gR9B89BZ5AD8IvBboMdz9ZxI+pbwO+JeyFl/g5gxC21+WfsfqRy
Oe+dYnkH9rJOCYtTOMl7mljcPds9TvC387i9XuxL5o92wjnPbpb/3zflwANg
cztxPlaeW2Z2Heqb2Eu7x/z/qDRhj1vkWV+hvzC8ou4v6EWxw839eaWIe+rA
L5j+da87z6fGeGGniDohHryuAe7HzVb3m+1z5G0q+x90CBhylj1/FsTzPnEf
AOqKoK77oJz16NEfkyfW6pqjXdU4AbN7gRR5Dz8Uq6uare4n40OQK0/ixP6E
H9SiN0o+yer9KPwb+AL/BYzz/uBDqIsM/sLqJNvKeuSA8T74ENojTxgw46ui
/nj1HHRpoS8Dz99AHnp0tJCr2DcsTj1KL+Jg5v6qq88vyvODGBfsL3ae76LM
VwD+mfz4Iv8PvgS8wS+GeALWi/kbHsj7hcBPzfPdLWHzOBZKvQgwi9vdl/4G
Mzkhn7q0B/fnD7C+zyx2iISt7RPA2BfW9g3nB85cfkDuZst7x7pp619Z7CQn
UWcHfMjMR1Z7iXuese/Bl5HXYOF7sj4T0yvFffHSTsM+Rl4XYAsf9REw2mNf
WbOztPzBmt0FeWDZtzqRB2iJA+mEf4XZFzs6CvvCsu4dBN4t6+TA7YHhcUI/
Rvye6dPwv2SLb2j1fubHco/m54dxD8F39FLodVq9FDCTO9nurYCeCnph52i/
w7cAa/mWNT4FGO2t8S3QKdMzkNcSlcbXF+f2Rf0w4n7r6kGc7hSY2d0jgzjd
ibhsmOCDiCuBXiBXeV6hpt436gtGRIj6QIBZfAz5yx+xD+S9I5BLzM4qF8Ht
0Gz3GmI8iOta9AzZHzu/U6678Icjj80Mz4kT98GZ12Wemmd2VsLmdWuj3ldb
IEHIUdAd9DLQPaPHxzL/EPSMujqgZ8DMjlb0UUa/D6J4/yPU/CXkF0D/GJgq
+Cb2HWDE38G/mf4+wIPr97i/Q+TLy+fgh0xvwbmzQVK/x/fY+Q/YEzExPK8E
9T6z5YdC30O8mvkFs8kVNk4Pf0H/iHswfeBuKLczcP/jGNyTECbwinUG/UDv
QhyWrbuzrPMIecPyHMpKmNUTyJZfw/ByX1Of207az4Bhx5jH1zZF5PPDHoX+
A3r5L7oDjO+w+2K2S7rUnquFfAHdaPkE1hcwq1uh0BFg87BXeQp/BZ6zuAjy
Tb8ahZ/SPO8iqAvgK/ieNb5ojQ8y+Sz8hDrBh8z9ZMlz2uCXkIe8DoGct7V5
avHA/DZuUh4yf0a2e23Z861xPE92eJzgF+ZxurTg9p57dI58HC1dMtg+QvBZ
8/wUvYnVEf2oE+0scgp1O0MF/kEX5vf6BAk9hOWB2aWIvCyLftlS6Dms3pqi
1yCfGHmB7B5z5TnsaSbfkJezPpLHmRT88Dh3S27vi/N/JNYHehH0GvSH9pbn
ah2NCOT/eAv8gT6ZPr9Lwjz+7Cyes/PUoG/U1dklYUa/+A6e4/zSIHnfPdbD
PI+fnQUMeQkYfImdQ3WRdW3ZuR9xz7DMY7X4JUI19WDCrN6jps27ZHJ8uGrv
XkkW/I/xC+Rlwg+6I5GfcxstYZ5n2zZHHimDFf4KOw/rBTzgfBXsOws+/cS4
gA9tvNfCRw3crp5q4ONDHLq5vPeV1dNQxsHuK3/knCMPH3n3WGfgTwtb5KmL
iKvCTsI+BMzy+rPdGww+hzxKVr90VzLP31K+9+1/fz28eB7CIz8xLku/IeL/
oGf417BO8N8gfxd0Bpj5B6EfNE8T59GxfrB/sI74P/qx9h30o/0Oq/ug03N6
zhbHB96AR3bu8Dvn6sCvWL1BW/V8R031PMQgCWM9tPWFEI9melfzNG5nbG4g
8vUsfLMWzwNSYDyHPxB6Pvx0HK4o8m8t36ku7ADAeG7pt5mmvXpvbUQEz+M6
Jv08gPE+f24v/Mp4H/IA80I7C567CzwAZuNAnXncU3yHhN4JGHYc8ITzj9Br
8Zx9L11zr8JYk4gDWuwrPT8PUl31A2fJe0rhlwBs6R91NPvluH8E+paZrhek
Cn8I9K5Jqt5krV/A6BdyGTDzd85EndNQq3QCWEsnWrqwyF07TXt7Xk9CWWfQ
Dfya0AuwftCTECdmdebLhAo9aZKq58BvaNnfOWHME+sNOYr1ZnmP6Sbuhxtr
4ud410cKvZ75J3FPnJOELePTC78IYNip5vVaKc+xQm+BvmjGX031HuACkq5A
Z6AT0A2+a21cLI7XWM/9bN7yPj/wOe2+xfoi7oD1xXOsL/Y19hnwjH2k3XfA
O/YV8M70nWzrhvbs3MNYxEfk/XMsPpIuYTN+cJ/dWvkcfl08R7ybx2MkzPJx
K6aJceIX+xT8mefX2mjgisLOxT4z461QksArj3tW5HFOlzKaewVteJwH596Q
7zmmF+cL2e5ZZnJkpLxfm+1L5A+jvsjg7oJu8Bx+Duafxj3rCp2bh51lEHQO
vGG8jC6QfzPWJNpb6KevsH9Bz5Z95SF+8X+8B3sV9gPkPsvLyFZ3DHYl2oPf
Yz6Mr9ob+Xk53Pu4vq+gP+1z8G3QEfANPQDf43qBh4hPsPFkuwed+c8VmOXn
Ic/INud90cy/PdYkzjWx+NUOec4Jzy3f76Sx+3pxvaJmrxznFAGDDkFnFj21
q6Az4BH2O/YH/DeQx5AXwC/3c+W8DxnrCnxCfmE9AMPuhjwDjPkxvzjqVYEf
FkoS+017zzP8CNj/gFk9ENxnuDE6x3Nmb6E+Cr7XRBPfG2zMcf8i5A/onOWD
eMs4G9YH+xzfQzzO/JtfngeCXGB5mOBzq3PyLcAs/1PhY3gOvgQ6ZvRiK+tA
wh4En9HmKbF4A+rg2xt5HXwXgzj/ZO7XxyDoEDDWAzDkPPqDvGVyBPfQAi+D
5b0uoEu0B12iP6y71s4GzPzTEfKeacDsPG6EbA+6AJ9l8mtML8EXtHwZ+xl8
Au2xb7R8CzD2GfgG3sc+s7YPWZ2gbyZuB4j7RLoJGPRhboe8UAU2z7+6m/C7
gk6wT/AcMPrD+LEu2jqcbJ9mu2+VrSPOlz6QdfW0fnvATJ4/kPfJYx3RL9vP
kLON9VzeN5b31UEfZHkQOgmze35Q5/0nGSdn9vBoGZcHbB5/ol7YL4DBv1m8
A/FX7F/clwE9QhkP7GXmP0b8BPUl78v67bCjIQ/M3/3ZT5NPEsrvF1kVKt6H
3Yg4I7MjUT8Lz+1lPju+g+9C3nA9yChgvM/ywrDPP2vu354m9yvasfngPiXk
peH8xlEJ47vWxmVtHPz9cIEH83xRTyDTS/gzsK44N4t1B93Azw87x7Jv5P2W
WA/4G4Fv5ve8qz73kn4g7DeMEzD8QmiH96y1Y/2skvddsu9+Z1yYN/DA9L4Q
zTxR78nDn8vHBz7CvwQ9y9wO59OeBQkY+4H5jZC/ca+lmI9FX6yu0keYKift
uf8f9TTEPUw5+ao1Psr4DOriZHoJvEEuIC8KMPzUkCvwk1n2ZxeRR8P0W1+j
yD9j58OqBgi8WMObNTwBZvqE0h/wBjxCTmDc2D/IC2T7BfUIkI8F+hT5neGa
PNJwvl8HyX3GYNSfGxbLzyUh/7aCSeRBQC9g+h/uq0G+1nGjoDfMD/+3Nm6e
t2p9HuwcbGgqPwf3TZ6nhr5hbR6AWVz0O/PCPFicEveyIz9S0XeZHos4P+xV
5GOW68713ic9RbwY9i7805Z96yS+A/oHPZvpN72v8IuY17FCX2H/AjZ/x9VR
5IWBP2jv5WL5QArM8tmbhIn3cU4aegLLF28eJX7N8zkXl+OcgPk3UtVr5sYL
+aDVN1hcp4LmnoTmMn8Y77F8a8hPnMOpmCaeg39o8yqZ/TksVvgtAMPOQryY
1TNBnWvUz0KdK9yf2DNC8H3mPwwLF+8xWNTRDhd2LOJ1Fj1bwtDDmN8B9y/g
/PQdDzFvwCxfGfFq5JOiDjbyFRDf3NxOxJ2YvMA9sQrMzwVLvztgJgey+dkB
wx9vgVF3oJbVOAX2B55Dr7XQfV/hd4M9Ys3Pxs6huEq/nDU/n9YPaNGrDCKO
DDsTeAPM5MXmj51ZfFKxU/E+5on3AaM95AjDz3feA3/Xvse+K87BtRNyEc8h
R1l7xAmyxXvwXeAB32H3fnk5iH0Nfmn+f4LMe0KcFHQBeQo9geFDnANsa3Xc
jO+Cfyr2NeQS7HO0h58IMPP7ZPM7gY/Cz4H2yHcAjOd4n9WnV+x04Acw5IN5
vis9hL8E/B58GXwa6wu5ZP4O7BcFBl4Awy5j9aVwHmSHvMeE6V1F1bojTwPF
ONk5FkXPYXHjwzrB55FHwvIP7FX8rQ3n55CgRysw9ALgh+k/8IeAPx7Ra/iy
1I9YXgzurw2VegXLixH3Och8MeCD8cO18pwP/DfIP4R/BzDGxfJE4W/JlvcA
GPIMcXn8svoXz6pYYBvUuXfKQYcsjzUbnYHu4afQ0qmWjkG3eM7sWdRXgv0K
/142vYfJIdRruifr4rD6A8g3dJUw2jO996uR+9u+SrsUdAsY9Vm0z7V6tJZO
ADO6+A7dsHOSmbK+Ob7H/IFH5XN8H3kIyFtEPgfys5if4jvnEKAv4hwC+BPw
wvTqe9bxBhj7CesKecnOv9838XU8aeL5MN8kjPfM/MMtTbwHGO3MaI+SMPx7
1r4LGO2tjQN8H3zSvP6oQ6DIK+wrJh9Rfwt0P1DGn6DXoR3L56ge9J90yPzU
2wKFPsHsR0XO8bwDHa8n8sCJ5/0rMPgp+AHozKLf+Ai6xf7meW6uQu5Z5uEm
8r/ALwDjOfQsnCdHnWQzvs7IeurQ29m5btRPryD3DcuXPGp9HwF/LN9SWRdW
J1Kc30oU40V+GOYDGM+Rt2VNDrFzC4OsyyXor8zve0feXwa5zuQ86jS4QG/y
4OeGdsj7x1ie6xd53wLjp84yHgC6gz0MumL7E+eonbqI9bPoF87Cr4t8NOix
bJ8oeivsCMAWfdyT68FO8h4mrb7F9L9K1ukQdIfnWGe8r11X7bqz/DzlOTvH
Iu6vDrM8Rx6mrbxPhflRUX8zU8KMXyNP09Yg7D/Yu+ycnYuEeV4+zp12E3Yl
YJ4f4yb02v9Tb0X++kYZp8Z8kQdv4a8RPP44Qt4nxfz6OA9kK+OhmD+7RylT
wnjO4hdHU/m6Rsg4lXn8vkZu99vLe0LYOfWWMs7G4qAZMm4C+Qr/A/gG8vkw
DuS/IL8T47boAWHCD2P+3a/eY5PXKPYPxo37cAFD7kHOWvhzmti3kHvY14AR
52Fys4k8P4j9D7pm/CBDxqVZPTPh58zpFwAMPRhyk52jwD2xa+X9SJBLFjrs
yNdZoTsLf6uew27U5nNZxhvO8wtQ98pFc96jqUHwbfN4PPy5nlYgQeT13DKb
jwk8z+ejrDMJ/Qh5t+zcPfyzY01iXZm+PiZJ2GmIU7E6t4hHfYdPsPxN1LO3
NVjdN+z9B3IfIX5u8ScZBN0wejkm5QTkKIsPwz/XUcZnWF7rd+hSS7egU2ty
QSs3ICd4HkEDYYdY3msm8ra1MOgK8koLoz3zm21zFXaamV6f9ORySxkX08MU
ujL/pqr+noe+Aja37+XH9a17EYKPYJ1gD0IOMboKTRV0A/0A9I34H5MnH1M4
/4Sc3iHvT2Hx1Wz3qYCPszoSifI5vo/xQH8x6zV/qOvbQtaHZfdfID/0q1E8
18I83u4t9BPg0RqewY9Z3gz8rPDzhar3jh0LF/EpwBY7Sp5ftHy/+/f9z9vi
xT4H32DndZ+occUZUeK7sF+BB+gvFr0vRZNnGyH2N8aFdcb+ZeuM++ORD+wj
YdiLaM/4pIhXqPXCrqjncYa35/7+jChxXto8fv80of8yebFKL2DzOHYbhb4I
2LJfXIS9Bn0RzyHPAZvpIypKnEOwdk4B5wzgb7LwkT6CX+M77L61e0axz/A+
4qnoH/4L7bkGnGMA3sCv2TrhnDjqd2QFi/1l6SeEw5ADU6T9bp4H6hDMjuX6
xVkJM3+la1+h18B+Qr4U+Dj0Tshn+MEhd5EHYB4P4oDTZJ1U2N94Drvbwl/V
e71PmkT/gC16aYcceaLaPEL4ocAHeF6ZN48rlvPmcbaawRzv1XPmnTC8P5N5
KNbyQJie90zmheC5Zd1CRVzGosdJGHoW1sOMpyyDWA/IOW2eLmDILXbvMeLF
vWT9GNiblnnnzDOCPgK7CM+BZ+Bdi2fm3x0j8Y7nwD/kCvIpIXdYPLWJrL8L
utPSGWDQGegKdKalK6Znrpd0hueW9z3EPmb5Mcq8LHyvJ69bNlD612B3Qe4i
H4PlTZXT+NXsrefJmMe1tg+PWyMPAHUXEB/yCRH/B98ADLmD+eI5YOiZDF8K
H2L7NEs+1+qdlnHK+4zhvzHj4Vuk0KNZXcwdiWIdYWdjnQHjOfOvrJfxXNAT
9EHGJ0T8rKLQT9EOeGZ6ZDlNfVasg730JwJm+qnSHnjUxu3QP+Qd6Meyj1ry
eCTqmbrL+Azi1MAj8A75BP0C9ihg0CfbjzVkHVkm35Gn0NTAz18UMgh9E/Ym
O++eLV+V0e/0SK4nKjD0QJZvet8k8GjNz2se5nf8utp8CuCV6c24xw15Krh/
DO+J+ow9uH73wEnYj4CBB9jLaG/Rz9T7jy6H87iYTs/tO+DLK17wVTzX8hXA
PA/BR9iZoAPwdexnwNjvkAt4zu5P9AkR7bR18iF/sJ8tdCJh+F/hV2J0Mi2C
29/TsB7SL4Tn2NfsHP0jZ5FHgPwAwJb1VuO4cRI2f6dNnNDzIDdZnAJxGNSZ
QJwk272R8F9gfRBXw3rA3wEYcgT7F/UHzPPZ4CP2G2CWn4B7QBSY7Ysd0p4y
08c4NX+UcA9cd4FXC12reQzHJQw8Yx+w8w1/d7PMa6F8DrpEfRJWLx71SFeF
Cr8Yy4c8HS30GMQzAcOvyPScgcjfUuNmn8NE/gr8MIDRHnY3m/cUaYcBxroi
rwj8EPIHMPKQGB9V2pvttBKqvXY7XujP5nV9kSruC2H+jdwSZveL1MJ9Hmod
3rrqOZp13rzO7Dr1nI0hjfudMlPFc/A9dh67egduPyjy5vtyX97Lbh5PfuR5
uojnoGc8x74CH8b75v9fyWmfsf1xxSjet8i3Plw/QR4m6hcgro46q01Vfm2n
E/0jzxz9w95jde0ex3L752wsf99bja8cNwp5yOLQdtiP/sJ+NuNjmOq38ZF1
8mHHoh/IR8grZt96oP5KiKBrwIwv2YbzfPoasn4q8gKxrhg3i7fifsDH/pb2
HQxCruMXeq759w4JPmSW+6h7ekcDZ/iI+JWF7oL4OXDYNXdI2D2AWf1EnO/z
krBFvvoI/onvAQY+0B72lOX7OesUMX21uhyHtXEyPX5HPzE+wLBjEAfT4oHl
SSj9wd8IGHaStj/AGBfsBMDgr4yPwx69J2EezwridWeqy/mxfBjk6+PeENST
q5xTj4A9g33G4kzDZN60tXXW4gXzBl6AV+DFGl75ueFQ/nyVhDFuVmetckyO
82b4vkV+GLn9i/jRGFlPGO2BX7auG6I0/ct7TFk+7yRZt8nML1emiLpiZrtl
m7znG/Yht7OtjxMw7FHoL9ArwJ+BX2t0w+jMLUrgTwtjnJB/8GNivNbwxtYF
9brvRQi+CnpneW6IT52E/9ZZwOZ5Is581SToBX4Htu9RH985jNfJwLlQ3G/t
I/14gCEXMB+LPPQTMPzK4J+Wcfty/+tGCbP2GWnCjoJeAP3bovdLGM9ZfLOi
hDFOln/1nXEyunL3FeO2Nk7AGCfGrR2Xdtzac6zacbP+lD8+DxvNvCpq7r33
EXVTzMu3vi+/v+Ket9hnaI99aPm+vO+SwWM68fvB4A/BPSp35H3I6N/Sj473
N0An/LyA4W8EjHkDD9bmDZjdM6bYS8AHYIyb3butjJPBuCfOPZr7MR7IdWH8
QcEby4/5Dp4B4/v8HI8Px1NF6+ugxTPw9P8XzywvKUPOy9q8WXvlj8Xz4dd5
INeFn7OU97ABNveLfEHkU20L5O1qJfN6y7WSc4wDsLVxAGb1236R/QDGuOCv
hPwFDD8T9CjLL+KgngI2fxb1nHCuAeuOOrO4Lxx2C77bPE18F/5DxLlYnpJ7
tMAb8isAs3vUcV8SzvkpMPifhV4dBb2Br7P6SMo8AOM5u8cJ/PCYhC3yxMDz
FVFXGOeIysp6Spg3kyfNJb1BXqFfrDOTs4NlHXjsK+b3X99XwNiX2Efwv7A4
MPKBlH6Y3yRbP3gP/TB/T7Z+sN8wbss61OL0Ks47feyMdYIeav437tFbK2H4
2Sx8uAnXAxEHEXBFfl4A9Z5QJwXjqpjGx4X6/sq4oA9b8OIk9GHoIaAjLV2h
PexGwOZfH3keC+Oy4FO1d6q78fssFRh0iX2J/4OuGHxU0i1gtj9/VukF9sAj
CWvpmue3BXF7F/XrIed39OP6iQIz+vfuJ/gC9CzmXxwYJvyJiG+xPLAKkdyf
/DUiR54Z148lDLqFPwn/hx3E6p8Okvn1LJ96brxVOgOM9QTdgX7YOFCHbkwS
5xe/JAsYfAHzgx7Pzm+WlfEwJr+U8QDGvjL/RMl1sbZubJ2y3U9pwbtJxMUB
M7/pWOm/1/rz0T/GgX3G9Dflj9WtzXb/GOMX2eoqavUcwJA31vAOGOtkbp+l
yilFL8D7bPzQMyqmcX1N2XdYp81mfLpr9GInQb+W950E/WLewIO1eQO28L1e
ArbwRTcBYzywK63tW8BYbxZf2yD9TdAjWJ3JXNEiTxJxY3Yf7vNEfu/K1jjx
HDCeI+6H8WjrbprHv1b62bR1L4FnxOEZP9DJfCLzvDvLdcU6M33yO+sM/4EZ
xn0BP0sYeX9muv7ZmdsJuNf3Ts566lo+iHZm+hnoJfDO+P4DWfcJ68TirvDz
ZMn7u4AvFo9pKuujMz8g7qOpaeDxL9THht8pTHN/Iur+RkRw/+d36Ah0AzrS
0gX8XmycZcN4XmYTmS8LOwjnV7R1TIAHbf4A4rvg1+b/f5H5rcAr3gdeoYdY
01OglwB/2ri/dl6YB+YFurJGd6Az0J02bsHOUz+S9QOt8XHwbfBxvA+7g+1T
nDscoOPnTnAvQKY8T8DkVEyMOI8EGPln7N6Y4T1FHhxgc3/nZD4l4tMWPPgJ
GH4J5MvhOdaR5c1mq4OM/cTOCSh6GLM/BqFuUwqnf9TLDpX5kub2STnzI814
aizjd+b5tdCLPGXEdbFPWZz3S7jw31vbh0zPjJD7UosnwMAT06+cw8S5G9Aj
YNAru0cmW56RZV/1ETA7Jzc8QMgh+KMAm389/AV/RByF2SNTJJ6QR4f1Yfre
rmTuRy4t61aa+7GT9yxATkBusjyGirKeOs8Xl+fnWF7X//F//KIfyEfwHVZ3
U+FL0NfxHDCeQ7+w7DsPEYc36/ve7kJvQzvoYYARX4GfD3UGLX4CX8GHsU+Y
XzzDR8S7WT4B/O6wz58nCr8DO1+7MdrqvAEz/wTOS32nH5avBn8U9DzUp8H9
gCHqPnVMEfqnBX8pVvEMmMWzL6UK/DD+NlzCwLO1dcA+gf4LmOUvD+ojzklj
/zA74JK8l94y/7rqvjdyP/kxeX92opkP9ubxzt+lPwLPmR8K9SxwHyTuCXOV
MOSjedwrdVz/x71N0PdHShj7n8XZ1st+mR9tQ5TY/7DDEF9geU0zongcfoas
UwcY+Ma6Qd+C3AGMeBXwyc/jqfdz/yLvo2R2hfKc5ZkqMOiTrcMneV6P5c3D
Dl6l53z3rp7HAQHPiBL5LYBRT4L542Bn4r7d+yYNXXYTfhwWh7kn/TvMjmms
F/SEfQRYy68gVxmfKuMp1gHrYm0dAFubB2Dwb+0v6Av7iJ33fBDF/esPorhd
USma74P1Uk7g/1r5oe2H6b/psl92XlDhe+iH1QN4EJXjF+3RD9pr9Rbz9y/q
Rb4K6ANyHOtgxn9FJ0F3oEPQmTU6xDiYHj40mvMrZf+yevcfdWI/m/stoNpL
vhHc/5nNf415wZ6BP4fplfYRIh7I88PixPfBf0BPTH/GvV1uEj/wNyHPCDA7
z4jzFk6h/+HnhB+0jOAL4Jd4DzDeY/IKfhxR18aFn1uC3fAdvRww009w7xfq
qVv1i6p+0ObW/Tps3M2lnwf5VRa905nnoWd68ftWFX2ExY0UfR7rg3wYa+0A
s7ri2+W908x/LuCK4pyQhT+peSHpEoZ9hP0Bfwn879Azoe9Cz4B8g57BYNTb
tY+wOi4GO8l68cAz9CDgHzDGa25/RurhGCfGYW2cGJ/5uzs19WojTeI7/zUO
zIvDFYW8ZnJTwBUFH8d3zf0qdgGTI9WDNPpslFW/CfOTIF6VJfOa0Q++w+gY
+7mihK3NSztv7bwAQ5+EXWvBuwePC+G+gzAD13Oz1cNl9aXmqnk2vkYhX0EH
GLe1eVnzmzC52UTjRxkt661CLjC8CLii1f8Dht7A8jDgl34SJ8YJGPIfejjz
F3znPZYfhviMUyi39yNUvq4L5XrRYHmvMov3KPwQ8RWm336S50Ihn7Bv0A/s
JubvzXYvDWDoPRb5KM/nQQ8DzPXQdv/pJ+Z+YTdLu7uePI8U/gPks/fMCWN+
4GPmfr6EczmMfISTMv+f1YNNN/Hz0KjTg3hvM9zbpuJ9Z7jwC7D4SzkJ47vY
N8hvNvf7S4TYX/DHIb/XPM7D2FfSXww9CHTM8L825z3byC/n+UwSNvd7Rdoj
sH/Aj5mfCvw5I02cJwG9mX+R9+ki80dZ/qytzKdnemuNRF5P4XEsj+ucjRVx
L2aHeMv8U+bXVegO+acsr9ZJtoM/Hv2hH/iD4N9ieivqK4dJ/wrwgP0NPEDv
sOCrtfi16E0tBGzmE/e68/of5brzOhcK/tGOnQtE3vyOfpr6H/14fVjkp24L
FPsa/E57rxm+x+SD8j3weTxn8cmy8l5Z8Gd2b4q4/yqZ52vtwn1RYQJm9uau
ZP6+Y4qAoR8gXgP7kvlxUA9itawfA7uW+SMU/RXnICzr30DAlnWqK/YR/o9f
8AnA0O/hJ4E9CRj5iMgPh/4IfAM/jP86ac5NQ+476UW+K8tTwX1AtrK+DvQR
+EGYfgI/iKL/MrmFczzNZdxJmwfI7YwWIo4EuaPNGwMemH/8SYDwA0M/BMz8
/KiPjfv5hgfwdt/pB+PCODEu7Tgt+p1OrCfLS440Cb0fMMvvGZDC6TskhcfP
Q+Q9kdAXLd+T5+WZ/z5b3hvL/3bNOQ5mL7lHC78Fq3+V6ZWjXg3TN5AXMilF
6Kmway16Sl9OD4qdh31jHufwngKP7Fyu8h74gJneXPuKfYh8DtAX+BbWQev/
t/hxIgS/hl6N8wWYD+Qxy4tX9APY0xb8lOF5OBjnswQxTl7HUn6X+f2O6Hk8
IilV6M/4jgVPEtbG1cE/oc+Bj2O94Pdm50t2hfB8S5yXexAl7FvEMyH/mPwf
Hsfj4+kyPs38UE4aPVynF/QC+mR6bHMJQx5iPdHe2jwAwy7ifgxZV0sbx8e8
zN89LPPTzd9bmcLzFjF/+wgh36FfQn/ldTD7iP0HOmHnH7Pl7zI+OCBFw6dD
hR3A+MwTWacZco2dc8Z9kso+s9BPrRx1hLHvLHRjZ7UdYLTDe1hv0B3ynGC3
Qa5jPJC3bLyeMj4Dfo24B8ZjwYtOwMAD5Cv4MevPUeYfMDtC4W8sv0RZJ/jT
LP168OcKzPm1jusXA3T8nNlKdVx2kq9r43rg59Azwe/xHnvfUcIs/xX65EwZ
z4EdjV/kBQDG/sV+sqxjF0396G4Chv3I/Fr3TTzP6aSUK8AH7HCGr1V6jp8p
ehEfMsN104R8gL5qoRNnoa9iPuBL0NPYeTcXed8G9G20Y3lC92R8CfoZ6Mjy
/Zac/ygw1i/RvH69xTqYP+vlKuw9yDXm334WxPmIdz+uXwNvuO8Y/nbEqTZE
afJlI8T7jA/jHItrZI64E/7PxwF8yHwXxEXQ7rt8EHWi4Zd6Eif0NfTL6tvX
kPEmLR4ZveDeitWpQv7x+w8MIn8Q68vif5myHdYD7Zj/tZmkY8DgV0x/GiNh
dj8RzkF+Mwn6NI+/sYwrge/DHgXfB2zR59yE3AcMvmPRr91EXIP5w7+DJ+AB
/YEumR2Ic1JZwZxOkRfcMlrEITBvRudRaTyuH5UmxoH8EcwDddQAm8fnkCrm
xfKakBe1IUrwG+Af9AS9i+1bUR9b2o0Yn4VOVX9LnCov28SJelXgw0zPQR3n
GrJ+DOYFfAI249mQJupCMT/n6jCeF7Q6TOAVdbegD7B4jXciP59XI5HXjYmS
daGg32DfsfPsofK+e6wD/EnauBM7D2Av41DgF+zcWqTUp5m+dzxC6LOWfRAq
8h/xq82LZPom6lRU7Snq5nK9IaeeY14P1HlHPpsit5i+Iu5nbsD15nsRQq9m
devv2As8mOFUGX9gdsFPek5v0G+zxV243WPD8+CEfk9iP+N9s96yw12MHzDw
oG1nodMgse+Zf6SmPD+JeWNfs/yr5mmae59dBF8Dn2D5R9nucwMM/w3sKcCQ
Z+bxbZPnYjBuwMxPsdlf2LXmdh4SBh2gHfNjfqcdYOgFPB9N5jNBjwPfNvdn
J89xMT+SAqMdq0Og/N/ae/DTWtZdxgmgVwMG/Vr2cZigS/iHoG/D3wk6gP+S
nVeo3JbrG/eMnG9+lfcmIn+RyTXUX6voJPY15IRlXCncDsN5ULconn8BuLKz
8HuC3sz9ZPNnWvZHC0E3luc+Qj4Ar8x+W99X7Dum/6bL+0rw3Vzqn4WfOwi9
BM9ZvFp5jvXCPoHfi/lp4ZepK++DwD7X+g94Hlo5cV8Bq6fyt6z/b2631iD4
LfYLy+PIlHIWfB8w/DtmOEvmIwGG/DB/t5asV473tfXUYMeBLzI5q+ARdhf4
PJNDozV5cUmyPjH8EaBDwIgfIa/XPL6EeKF/sDwOZX9AH8L+YPrVHXsR3zHD
qbJeLfDB8siz1blmeSBNDdzPgjrYnnECT7C3AJvHM0eN521z5e+vCuV14o9I
GHzDjL+Fsj4l9G92PvCup2gHOgZdM7mj0DXWzUJfatxlqIxPsXOu1SW/gR7E
6l71kfVQ4f9BPVRtfR/YL5Z92l3Es5AXgPkzu+OIrH/D/JoNZLwLeQyId0Fu
8fwQFwGb5+Wh3s9kpxN55aA7wNDXUX8F8SRmZwyScoXZKU2lHQq+Ydkf8v4+
C13mrOuBfcTiNLC3UF8D92bjPi7E33bJehRa/zGX20FCr2F6KO7JhLyPyFlX
AnYt+DTmx+zUbHEY7bl9+HEtcgV+WR+NP1ue14ef2YwX177Cbwd5YF7vlTnl
s9YPx/yoyCdYmfPcO76PPHDA0OswftSNgpyDPwlyEbD5vW+Rwv4A34B+CPoB
zPwXyr5l4xqc89yqGc52bhbtofcBf8w+xf2Tbhr/C/Kh4H9R5Bz8m2jH6qhs
dhHnIbCvWD0E5Kni/MlaCVvksze/dw11W1D/GfnbHhJmciYjSpwTZX6KQZrz
QmPkOQT47aGvAmb+koKJ4h4I6GdYJ/Bltm6fQoV/GPPHurD5PpAw6Ap2CsYL
2DKPcHW9Gol6YajPBn4FGHgz/y4yCX7F7k9eLfPmYC/DL87Wt5q8t9w8H9w3
XrWnsB8wf+QVmufrI+s6as9fQK8FDLxa3pf5t7zuaXURt2P5aVUDOB/FuUfF
DoCeDPkPv7RlX3gIP5L5OeovhWry3iv78XtUUW/EI1bYH4BZvmjfJO6vzXZf
imU8KULuwj4Av2b3lDwLEjD4K+wqfs6/mdADAcMvbOET9mKe4A/MjhDnqN3E
vmZ0gjyVTAmz+5bWRXD+CDnk7qvxa/qIdcL/tXn5LN5YU+qn2O/Q8wCzvGvU
1YLfD/exKHwOMObN9FVlvcFHWNzKLSpHPjTaafOCwbcwPpb/UjWOz+dxLD+f
90D6d7V10ZlfcqXMW4D8g16NvC02/096bh88l/nT0JPZvZSiTquqF96RMLcr
nbkeAv7v3Y/X97yL78t8a+RpYF4sT0bsE4PYR9CjLHJEjf/kUu032GXKOlr4
rMw/hn2AdsAbvge8Mf9XtnO5+A7PJ1bvpfwmzxvgu+xerWx2CaOLVRI2vzdF
1kVHXB74Zvm8qLeQKvN3mX6Ec9CIi+O+rJUp/DzHpBSu5yGvxDFn3i/4CPAB
2MK3kE+rxgl3avKc4GcT55DKcP+1AsMOhJ4D/R/yg9mxPvL+FuAF+xgw+Dvw
hOfQZ7DPoc+AHwLGerF9+Un6L1j+8U96IXeY/6+6pq467o9BnjLuW0fdt8fy
Pl3o92jH/LtKO+w7+HksdG0v7DsW14WfQ9wz7sD9YTjPhHOlI4O4PxXjfRbE
/W3faQcY+j74JPxiTA+yk/4h4B/6NOPDD6N5HtrGaMFHQGe8zqo8b8TOsx2V
fkXz+HbI+zsAm8eB86zPEric3J7A86oryvxF7HdL+06CHwBm9XDKeQt7Cnaq
ts487HWt3gO9CHwNMOwa0Dny7LBPADP55xSqOfek5ns1ixTxT8Asby1DlU8v
Zb4n6MFCt/J+YfAVwNg3zH+n7BvwIfjrQM/wU1rmZSfGAf6G9WR5WEo75K+B
T2nztsD/zN9Z31f0h/wvbV4Z2jP/ygAJI55o7me6jJNDLjJ7AvUxa8g6FbzO
RZBoD5jFTUdKPRD9QX/lcQEPIUch3wEnmumxN8+vHCDPvWrPweI5P4es0+Qz
hIh1RP/g/8wvvErWs4DcAwx+CrnH/KrIL0N9lVnSvoR9hnwl2Bmwv2AvWfI1
w4U9BD+S+f/nZJ1t8BfoAdDXWZx8UPj3846byLxT7BdWxxZ0L+7nRh5v3Rx5
9izv447Mp7DIc53IH9PuM8D4PrMHdyQKfziLd7pKGHyOxanABzNTxfqCr7L4
UkYaz4vLVp+H+WefBQlYq0ey824ij8mZ60ewIxQ5x+KCuEcD8krkCZGm/q+M
t4HvW+gpZxzJjA9XGQcC3wAMPd0iF3x4nCtb3IedK3eU+pjWTsL4mT9gpNTr
oFdjH4JuLePR5fBDMr9jmCFHHi+rq5WtnhX4MPgb6AZ+eMAsrzsyZ94r+Cns
S8yD3dfiJvPycO8R/GMsr0Oxm7CO7Hw96vkq8DUz3Fsdf0lhz0Bv57BqBzp6
iPaQk5DzwDfzf4F/re3D9RoFZnmHD3w052d9xHpjn3L7yZ+fF0MdCehr0CPX
hnN/5VrpT2D9I6/Cu5/wF0CuAe/Qk7DesAst+8Recz9yhNj3LF6e4cPn8cCH
zyMX4myuYh2gn8AOYvcqZkn72DKOFC7PDqfwugx3pb1rbv9cL/weWG/wEcBM
j4a/+oie55sMkvYn20fp0j4zfw/324n6d/bcfoTf5U9p35jfT5Yw+md4Qdxy
pJv4DuQB8Ar9BvSMOBJgXk9W5oOb6Qd5PV4SZutQXdonTO8XeaHthN4F+wJ0
i/agX8DYv9DvwYe1ML4DGPye8XHctwU/lLOkU8DsHo9QeY8y80PgXuWyqYLf
YR2AL8CQq2z/wk+MeqgDdIKO4F/Vnsc29zdFz/nHFD2Pk6AeOeqXPpDfYd+F
/BDnmvoJembzzCaHIUfRDvuO05M85wl+CHuO1SdBnoiIl7sK+XtdtUsAYz3Y
OZ8RUn9m9wymm7jfE3XBnDX3hoamcn5zx0PoM4BZ3vEAD03dGikfIA8s480r
voP1ZnUaqsr1xn7D/gTM6gi7yfqAgM3t7aQ/Rpu3A3wzPUtpz/KOcB/xXZl3
CL8FxsPs2gE6nj87QCfwAzpi9sURPc9DHai5vzlU3u8MfPL+PYSfDXzrpXNU
+Xxr2lC1E088ll/1Evyks/eV/sdX9RHtZkwcGlmshr943ja/blVsbz8BH4k5
fve9a4Boj33T89FOz0KjbKjEu1sdujRMEc9z1xrU1zhXL95/lpmce+k5vXiu
Lzb5+J67RvFc/8eY3SXym8TzKnfDMh6J8bgIPSzorz3n9u9vT1dmD9hf9W6I
eA77YdTjzsfH+jvQpXJ3PWP/DRPPMd7bc2cEj413EOvUuOPnhPpFO4j13zXq
zdIe99uL9XFOTd5XsHMHoecN6fLqwr4uDsJuztfgjE/ee+3o4fW9mX+fMIrv
YR7uRvoUss2Lyg+d6XJuo7OIz5Vo9ediY9U+Ak5y/2V2UE9/AWM+EYcftSn1
S086ue24c+inMPF8eP06bfv/lSxgjDc5umGJYo9dqPSGSsG7uxpk/yqe9xw6
YHttrLeA+7Vb0K/1dkkHB+sNL/qvj8T7mUFPF3r79yFbh6lxE4tgv/nTufdJ
H/6qFS7gAc09DBdqGgQM/ExNWPPiaoYy3i0pI1acM4rn5o8pchJ0iPGEJNl5
//pZfr/Ftn0Zd95IvNQaWKdxA68Aap8y8MvGz16CLtAved8p0KJggPj/2iP+
r+a98hf4+bh60/gS7gFifId2/BTlFxRAjTvYD+i4x6jprx3t6jx77+o6OrIv
e3R03zxteFxJGU++Qnc7Piqvo8Ttk9ucn+clnjebfdrPvVq4gCHPDG2fju7Q
S0fLl7/9OmNurKwjG1WuZ49jRgE3HRn04qWbvPcU4/n5uf32t7+HU52n9lOd
bNpx/6mCrxnNxpZx9JPj65KvzYV13nKdmrUtV23gyHAxz37X/zkxxyDHaVPD
t93W0eE0cmKBPzo3lOPG/vHrWzh3lC6cfjtS5scD6xLE8xUbTGUWDG0r2hX/
GlP3RZDcdzbDh7f/Oi9BwPZH8vy1q4lByt8Rr27WfdVW7Mt3kzb+6pHqLGB8
56ekjxF7L8WK906FNVuy/m4sLahdoWXor7E8zqzs56aFJhaseyOWKo6LPeCb
N0U8Bz20dGq1ZU7+OLG/Gz2qtnpqvjiKyXPv/IULRu4nUv5mn6hUIt+1ZDp7
5NHd4QNixXfw+/hg7O9JbxLo9qXxg6I+J4v/o/+yzQ5U05eQ55/rVLl5zFQ/
hVo1Cu934KG81xbfy2p4PPQ3cd7ZhS7Pq+bTqm6KWN8+tiWP/NIthca/bjxv
RzHJBzYs3/P3xZd+At7z71G7Xivkuewv76vtL/dQ4iG5a2Lsk8vJAsbvwoTZ
V2May/Fv6/HP3BFtUsT+mfnH3MU7s8Hrvy6ZUidBnj+HXMB8TbG/z/G6oyev
MTtmFprQhtvPyvxixzQ/WmKdXsyv6rA35Sfu1FPAtVa39zr0Ee0XDxqxpGG0
v4BBDwmlKqeeuKKnqNPGp9uXxIrngq5qzd97fq+Cn4lnbh/Jo7mfWJnvzua+
lxds1dO4lPp5Jy3T8zwjZX7tih2Kv3RML+YHudYwYPmITeleol3c+LFX6wdL
Poj9Nj8x9vkmvUHst5W1Fvat1ddAA0udcSwcJ++Z6ro3rLPntQQBx9x78/hG
LolnjPfumpOXI2MNNLH4+J9s+unF82X6aTGpEyUMPQDjBr7je3infSsg68u5
nWpw3PBS8ulaC4cHlVLkMuQC3sd8Vl+pPulmluRbhxYevXX/vfRjd3o5a2r8
C6NYn53phiXXSpgIdI3+8As94OTDV8vdvvrRPyWXhM272Jom7S9wr0F8FL19
8fS3hiXb0c33C9Jtf4mlW7vLv13h0ZZ+dG/kWetCAnWY8GflzpltyfTxau5B
Cr5S7tToajOzLdlsXX3z62I9dXh+eGKgazuqcuft8y9l/OnEvZYp1fXONL3/
T2vuvQihwkvD2me4u1C5pALHqUQ49c+90s3tjDMV6rA8bpd7FP1yIqTCuWfO
dGuOsa77+FiFX6zyWFDBhZodqL0upGUf8Zs0f3S9hQp9Tnpcye3ZRy8qtrXG
S5sXYTTC9VPvF1O8qFHPynb5ehjo1faJHxdQH/LOOnq092kj7Zh1bUKlLC8x
b+AB48S40S++szRvC8dfCuvI5PFhdb8l/jTkQ93x9lXDqfuw1OjXCh0eLHi1
t6mDgVrEvAqvNtyfhr7r18znmpGcE2YVf/KbP2XlXzOvqCL/Ci6/c+JgdX9y
L3Mh8W5MGi2on7dOaIA/FRycbr/QU8FL+Ojl716GUJr6nWXqdy9l3fUMOhgi
foE34BHzBh4wLoxzdtlDD9IvhNDOyIp3Z1YPp7uGnmX3t5C/B6LX39kWFkV9
f/039VajcHKaOTd/mYNGGtuyc5G6hcIFXYBOflXXCet2Q6UT0E19dd1uquvY
avJFuy3nEujIlqp7rs+MpQoug4q8vZ5MnSYVt++UFEtF/rnn9lGhn5MOizx0
y2KpZKVtET92M1Ds4amlhyp89bLL3SrDLxlpVE972z3TYwUdgi7fDmq7pvRy
PRXvlndY0oME+r3Gmfxpt4yUemm/d/rdBEGnoFt8F+M43jZjeeFCKeI39Lqx
efF2Bnr9bdfB5gofW9B/SMFxZ430b/C1Q2MUuQM6B91j3JgHxoFx7Trycs/o
7gYqEFDOprLC95ZtPd518m4jOdwsc2nLKD2tfv/qafOoNPplte7oo8nKPuo/
5f41hW7TP1auV1qh47Qyr0r9otDV1Fe+DhMUOvujScsZ0xS8NDhdcOnP3eQ4
MW58B98F3WMfgC5Bp6BL0CnWHXQAvGMdgFfgGXgBnjAvzBN07qbSfbXVvxbu
NTCWfB/F9WoXJucNPLQ8+Gx2wPJu9E9Q7c55m9enm4HxbaovCKXhjSY21n+p
T+3u7w6+eyiCflpZquzj+Y0oU23XSn1v8o1iptmzFPt/x7EPu/N1o9IPJ84Y
nxFKO0K2ztj3pRslLVs9udnuCKoxVL9z/pqudHVN+cb62kbqPrTrtLQbXYkc
O8f1mW2iqPzr9qTN70pJ7/9oviMzheLjawYEFfQgw67kM58DfcRv48TewVmT
gshz892f29XxoUt/rCwe+CKFVkxwPzS5qw89exx56+OPqXThTYM59qk+VDfy
x0f101OpR80JrcqYfMR76CdDnSfmnazOA/Pars4D86p9aUKdbS4xlNJ7a0L8
kFAyqHhpr+IJ88S8HapuqlSsUwwdyex5/9W+CJqwtsfkKRnxdKdh8jWnzRGi
H/SLdngvX8yH4q8LGeneyOCPs75F0zPD67dpy0zkfGC2/zGbGJqVGrIma4GJ
TlTqMr9a+xjRL76T9/SsjtXfGcijSfDB8yXjqfCboyd75DLSs/JJUSlD4gWe
gXfgEXgFHoFX4BF4xTpiXTFOjBvfxTjwXYzjQGbtklmvDOLX23+Q7ft0E81+
Mi94zN8GqnizwIPk3Sb6qUfXlRsLGylCpRPQDfAAvAAPwAv6Qb/oB/1e1ZWx
9Yr0oHNVVz+aXK0eFR5+cWJRDx9Fzwz43LlNfTrUc/emMoV9yXHEwT0do+pQ
rmo3egwI8KGUJ5ealPq7IVV62ODEzns+Qs9tfm6G17AemjzMexE0f0j3mdN7
tBXwyIR/jtaIcqDuNzutrlQ5hpZmDnlfZGcDWt945w9besVTw9p9q+8Y3IAC
9gysetY7nuz6/3A7flwDyt1rYK5jd1MooLJ78P+eO/5Up2j9D9JfUSuv861H
ial0dLRLoK5AfaH3JXR6NbjnlCZ0nZ4MH/nZIPRYS/zQSEd+n3XG2bE9/TBv
VdPCVTzoj7TSgxa06iZ+q6v/vxntd/bzwb7U683H5tUudKFR7VsU8GnhSyPW
ZI7on9mFOma0GNX0dx8qXztz2KFq3WjVD1OdHr7vS23vV8nv7d+d7u/P8y04
BOfyu1FVzzFuz51j6NvUiQ41J3elyD6JkZveRNOt33JfzX+vG9UJntf0xIYI
2rSvzN+m0N50t0zduwnbI+id4/g3k6M8qNyHUpH2S+LpfEzPCaPedqEzhvO+
hzzj6dkA50MtXLvRyyGvOveISqJCk547r9nVlYrr3ZpebR9PD5sVM54+3Js6
fcw0nu8YT28eZg1r7eBBDjXtPhzYkUJxrZf36V6vKw37cXTVnpdTaPmdX9NN
/3alvyet90hQ8PvMPU9oxb+6Un5Xu1C7KanUuP3+zk2HdaWtIX8llzmTwv0n
d1LIdkmfEf/TI17FOTyz8TGI+UOv7f5x0dUTlbvTwtYFDCuuG8Xz7VsLVpjZ
VNmvS2a/mxXcmw6qdPqXSrf7VDoF3SapdAk67a7S7WGVjkEneffO0v8zqxd5
qOt4S11XrBPWbbi6rqPVda6grivWeUifN+tm9/Ihp3bFVp3a15tcfjxZsGM+
X9ry59h2Far0plETXu+a7uBDs7fOiVrr4yHa4T38H+0iXSpPK9DAX57jDn/w
b+JXCX9QtvPiI6F05ZFu4oWdvUm/49OdDo8jaN2qPmeXG32oz4CVpX5rmyLa
fyndsW33K9LOxHrQ/C5NF8+UdliRt6vKNDF4UMFv+QfF+sn7VB3KxB6ckd9I
bW4fDfjY3odKL1j/7O46E20OH1o7PF3hg9OK1Sm90UT/Hin99Xp/yQeelos7
E/KDDzW82WFF686qvzHDR/zi/7Ur1enlvC+UUtpNrHTTz4eqLFx2tFi5eDqS
MKsWmYKo0GPfoe+KxlMFU2aNoP796O7nZ1dzeyZRlwK1e33uJ/34RTcW+eHF
Ah9aO62p0WeGXnwH86s+dCatP+BDVcf2TS4XZRDPR9r/YHT5aqDORUq8TRob
RB3nOvZMa2Ok+Uuax7rGBwl7Bnxuw675nR8tNFHZMSt6tNkaJOj0gbqvsS5Y
J8wL8wxqU3rDo92hdH1TbTvPE0H0fsXt6KnHg6jXzpa2PfaE0i7vDfsWT5S/
NX56MvA1yXoIZT7P7nju7whaVP2fM29XhtLMhwFJJZX1/1XXZnPbpaEiL+zq
6y+VvlXTUf9DxV+c65ZEH2yXptu8DqVDh/KGNNen0v4CVcc23h9KPe70K9pf
4X+/7d1RIUvp78H6d8V6dzHS04LPZ57xC6UDWT6jZijPW/zaeGn71aHUOV/B
+b9uMNFSGp7ZdEWo5KPLjdvOlQijDbq/l4Yva6DxdzUgyAXnZPdii+J1Iu4G
ezLWxutl1rpQWt3s5yWNFsaK55jPyaB3Bvfc4TTt3ariJXrJ+2sRjws8Pdjv
YmA4zSi+eMocP4N4Xyt3RqlyB/Bmla+Cz4Kvgs+CD4Mvg0+Db2PfYR8O0ue/
8UbB42O3nS5n/5brgnUKLD/Z7sxV+dvqT5tf13+NFeOJmXvU5YhvPKWVXzTx
hW0MdfFvufefzvI8ypPKQ5/3uZZC4xbdnGxbMoamlH3ieknRW8Z3z//DAaV9
U7ufz7b8YqBTLXYUd1wXQdVP/bb1j8ZGur86bUOpLRHU/fS37kPyGmn2ykkz
exaJpOFNbuQJjEql6k//qjbZMYaWf3p0xKmktPsHO5cvbrveRJ8mNKnS8H/f
z9V93g8KvLvmPs/7CrxYlduQ42FHp73+4YSLWLcvM5t80+XyFzD8DS1XD4kp
qOh7V1Q61a4zYKzjRpUugAfgDf6g6u/73cjfLIbWhM1zP1MqUfO+nvLsSJl1
OiOG2ozR/z37mFE8L7A1MG3kv0Y+PmV+J5tErRq0NZbqqXqI0EtUPQR6CeQs
5C7kMOQy5Czk7mtVzkLuQi6/UuV0uQIXVrl370otVka5BhxPEnwQfBF8D3zQ
T6V77IOP6j7/Ud33P6p0FK3S1eB7jv37t5G/Bqq06IspifJHhrep2Tmeyi16
Fus7M4kWHn3mVq5LvPg/2uH/aLfkfZUh486nkLHtyZpRSn+L1gVuO/oohW7c
v7ZuS6d4IW/a9h+9r+AfCRQ84N63cEV/0OsWbm7VWuHzmRd+ixydSoVC5qf5
t40nnarX5VL1POgh0Eugh0AvgVyr/OTXGM9nMn8PcnDO5+e9HeNDhf/2zoiy
w4vuieJ5Cwo9YZ+NerEu0GafrKOB8cdPDF0ecSdZyBP3ygVqXn6eRItuTjeM
CVX0oeRdOysfTqFfxp7+MGhWKjXJLLo7a3cKXfP0e9AnLpVuVR52tuLLFGrV
crnDtRKKvun3+tTXqylUcnm3F2u7GSm4mSG94YYUGrxjWO96VYz08ocW1TYq
+9w/PGjIpTcGsu0f8Dx/Hj1V8hzcqf4oE70t+KTi7Y0pdPl67tKnL5qod+KE
0gN3pdAijzFp/yw1UcaHQqtDlXWAHgy9GPL504hWp84elnoZ5gm9Dnoe9Dro
edAb0B5yFHIXcgVyBnwKfAt8CnzrB5XvgA8V3Glbr5pCRynbugyNOy/pCHSF
dcD3L2xYWPpNESNVdToWODJFGe+6wWtdKxrp47Syxi/9U4X8hp1Qevx6XZEj
Jjpeb8dPK5Tv0Y9Xd4w9UEus6+GCZ3/Y2MFFxG1/addo+zpF32P1DxR5Dz32
haqXQk/dWKnXthNV/cX70JugR0HPgN4BPQN6B+Qw5DLkLuQw5DLkNPg8+P4s
la+Dz4PvQw50nLzQ1f95tJgP9mE/dV9iH2Jfgq5B56Bj0DXoHHTvd7hhxW3L
9WL+WBesE9YF6yT8xjEnS4WvTKWDqh0Gu0zEL6dvP9pA2RfGpbWnru3tIp5j
Pbjd0Ie6XlieO7OSkYJWrhq8I6CPpj9/Gr3vXuTWdka6k/gsrnOEv3ie8vL1
M4e4AAFDXo2MOPYhd0MpJ6zJkUodv+SaPy9BvD+h71inJllxws7BvgcfwL4H
H8C+Bx8oe6Xo6w3T9KK/qt7x/a+dkTDWsWt6fP3PHY20SdXLoad/UvVy6OnQ
W6HHQk/HOkCvg54HuQ89AHIfegD0t0/3tmZuVOATqtyEHAWfAt8CXwKfAt8C
H8O+xD4Fn8L4Hn27MCCzeB+hV0ZNXVFm9zsJZ05cdqfEaH8Bb25lSqoyJEDA
0BfS2ye1DjljR8aHowqEFE0Rz0U8sXHd0QdONyTX9gn1fTbpxfNnxRburFay
q6DLcWu8qk3d6yXocM2fJ1vYz+8j4Mcfrv9Wepq/gGuXOF8+Lj1AwJHHXu/o
UzNI9Ae9a13DtXuPDe5GLgNuBS4bFyGehzvOqZtcWJ4fBv1B78L85v77eVqR
kO5CL2g/9kxAEQcXIQerHk3ql5XZjZwLFrDJPJ4sxjN6Yfc6WSIu2Y0eTZlS
3XOZXsA7fy47sGV4Kv++ss/BN0GXJnWfFksqubIf6tCLvKcG9NjKOuI7/zde
+9CCDbcftmrlQYUOfs4d2bePkPv4xf99Dw4K6Lo9RPz/a/fx4c2GRPB8CmW8
/ttGRNYL7ENTT+/+e8wyGUcDHZ8r1zt4ScP/prP/WneMw5qdf3TUj50+ROiE
XP2uHq3ge5MqZz7X9XozP6/ka5iPNb6G+dgH37k/7LT8vo+KJ3wX4/ipZK+F
7zrpeJ618sv+r+jnLqpdd7vQglqfTkcIvgn9am77PRGhN0IUeyjXb9XeGMRz
u3FuBUbMMGnyNVxof0LgxsWlIsU6fG5VomafLxE0W+0H/WI8sJPrF81zP9fd
BPEcehz0PvDLhdtD/5rwNoLeFPgt9ywng2g/dlvrpH+ia4l9VOnbjy+3N3cR
++j89Y3tstZ0Fc+Bd13eUmu3T4mnQ54Z0z5sjhDP0S/GhfWEnbJxwvpXAVMS
eL0W5Rf/x/hHqnop1v/S7H3nb9VMFOsLudOg8rcSe3fXF/sc9GlQ+dyu13+d
7dC8K6+/5GKdD+B7taMLDI3IJeEljdsF7G6VIuXqh3Jvju9NFvDh3GOCHCql
CHqrE3noqH5vsoBH/3Gp4Oeqcnzgs08jl716Ub+b4MNaPnSiwYMm/eoEief5
jmfdXJlH2nnlyxwdsT41leflKeP9ejpjz+LlUm5ak6sYX3Ql24EeP0u4QK6x
oT126sV+gZ8M+6Wa6lfCfoAfAusPOsO6/RdeASdbwStg8CWMU+TFF8z4ZrNd
7nOxDrC/e447uPee9XX5LzwABj5MtwZ2Ll6gHQ1zmVh4oQnyTOY1JV5rNqrX
jqZCX1h66mhcO9fGYp6DbqxK8T3ZRsDF4le4PWnrQF3av0tPHhKqkR/taN6w
lTtHNvagdPW7GMe3dsGrHo0JFXxj/VqX2OjfYsXz3i6tXPUnjQJuW/Pt6PZ5
5Ty+TIztaH8jQuAR6/eiYNCsXd9kPtvBLTVcBv4tvzNi8+7I8Y9Dxfh79948
dXpqOE3etqzl4t9Nwl/1lz7vmuFf6gm8oF98x05/eGydn03i+ZqgoXnWLawt
8IZxYl7Yx/mSpu4/UyuGCn19OL0k6Cmb/yP34fle5dLiBf/bc8hm6ISMeNEO
70FP7Ry45VPjQ0k0yKXLzBTbeNFPupV10s4bsIPzrc3Dq8jvVuxaqMrcF0ZJ
//+xLhVvX/SYY0wV48J76Ad4rfz2yY/Xrkm86e+NulZmr4lmD+5dfJeuufjt
cfj2jYJ9Pen+g4xf76xoSec9Cs013EqlM8sePh40soX4P9qVHxIxdGjrZLL7
ejRP3kRPal6/yCqfOsnkXfVQ0N6SXnSkS7sJDVOMNCbzj9UjfvSkgIRXt55s
8xW/NcplFjOUTKbKfzd7P2ucLz3q2bDIkpppVLhGxUMxMWHkb/thR0zRNNrY
MOvHc9Mj6dCYFzOGFk+jfemOtuOPRIrvYhz4LsZRRe23pvqdnseHhv4xSMHL
xnGhpf2T6bg6L8wT48S40Q7vYVwYJ8aFcWJcGGdSpXFb7aeFUY3Uogsdmlal
t9X/LLP7lI462IU1td3SnHxHfuyvPxZJ44fO+XT/jyq0q2ibc+UXGeik39X0
Je9b0Lgq0d0jdyl26LPtV/v/0JL2XtfdO31ERz1SGiXYhHeme9M939fbrqPk
Wdtq6sr3oHHXzi+ddExHbeJc/+xZ14nONyj3auIEI70Lm33rzrtO9Hvwb3ls
5hoouMjvT7YU7EGGn0qPHkEmqjWzR1qXK07UwNOYWqiTicZWPnLjUlknWnW3
3uHDg1PIccXD5Z33elLDR/0yQqsFUq/mWQuXr/Wmf3IHGIP6BNKAun8WGFrF
jwZ3yz00a1ACeRep2WNdQ2+q9GutO38E6mnWGf2QCRO9qeklR9usEqnkPkD3
z71CfqIf9It+0C/wBLxVU/EIvDqreABeElU83Ffx0lbFA/ByofT8pcfex9C+
UksfBZzT0fnQYjMm34qhTh0PFki+pKOLkYVyVQxMoZ9/Tr/+8E8dNRrcZnUf
k55G7vyaXmKYjgao6+SjrtuK6qeiij6PId/bzWe8LhVBnZ/7llvUJIGaPQv2
bV0ogvbvd/g4oWECNZnzKiqhRoT4LsaB72Icfmo/y9V+P42wjZlQLI1WDCgw
alzraPJV8TpIxfPSaYsbLB6ro1cNTqS2tY8T38U48F2Mw3hy6b9lZhuocvTq
QlcdFX1p0tQVrXcYKLVOY9/E1gnU5nRyqW5F0mjKfX2PMzFx1OGmzapx3iYq
cjvoaZfmCRTa2nf37f4pVOzb+UOePsnkpNIF6OQPdZ2x7sNUPAKvwCPwin7Q
L+gCdIJ9gH2RpO4D7AvQMegadA66xzwxb8wT8wbdYx+A7rEPgHesA/AAvABP
wFuXodsfp7SNpkvjqg6fEVKFWvmHTn4QEkent/beFFHDlt7fetB+2rQ4uuyY
2KqjT3lq8ufyuydcA6nNl/1zeuUnuj41s8N190Dasurl69qVicrobtqVy51K
15LWDT/7tBPlWjN6tOeHVPrwo2P3X/cT5fb88cfV0UYqOHr7DkNHN3JaGJD3
px4mco+P7lzxtBuFmzybTVfgoQN2FQwv6k6t1e/gu1vV7+C7K7aefnjmX2W/
rnm0yGtTINmlFni+4lQkVXq/bOKwyoHiF/835WvUplNqMl3+7WMp7+bRdFGd
N/CwR513SxUPR9V5Aw+X1PfS1H4wT8wb48C4Jr9s875LKxMlFz9aaHdDRZ6q
88S8h6jzxLzRDu/1Ma3uFDkskIZWeHOi4qJyVG27h2PPfIoeeXZv/2sLbenP
7sOT5t6PpAptAtwW3CZqYwy6XHNWJJ1+bLoSYuhM6UvCxhccH0mhA7qs+PjK
kYpfvL2ugHsCnV+T0fb+CUfacmXJ1R8Ueq758sCKUoOd6GbRcRknA5V90v7P
jQ4JCj/u+6l2ogL3OhXyNfm6G6WcL+j/iyJfbk5aNzr1gxsNd5vyNF8vPfX6
sazNRicnimjn+sM5Dz3ZHzney2aOGyVejL5USXl+Lv1thfX13Klm/ZfOj5cY
qEwhm5vvvIiqXHRe73Y9ldb5bkys4uxEfW8PWHLln1Qa3evAw7F9nCj82NPm
fRV66Tzlw45XJx3p663g2vNNRsranbZ11V4nOjDr4g+LQyvS4Wuu9oU3eFL6
sD5539erREFDj0w5utGTxt4eWdzrm47WtvWan5TiRm3HHz350DmaEvrmKfci
lzt1Dco/MGyNYrd9PnT876ru1HTqPz+P22Sg8PzNDnbd50ZZ29rYhip8ukGB
KQbvDd6Uv2TnnflO66hz6uKzowv1pSpL6l7u9DSV9JUu/LxjpzfV87i700aZ
j9tq3fIpR7zpwNFfivVdY6C+m3oPeXDXmy4M3NU6frOBPi9oknT/uLdqbzjR
3JD+v3yupqP8i1o2rKroA7Y/htdrUSqUxjebusFnSTD9PMD/xYOzOsqafmpe
SVMwNWnfteA7hQ938Sl/7EJmJFUuNmLhLyVDyaZm8fMbRkbS31cHrorbqCO/
Ai1zTbqXSoHeRTbXcQmkRacerX55J5VqBma5P3ELpE3T48f0X28grwd/f41y
DqRlzrO39LycSgtqmm419A+mOFoystuNVBrW462Nw/xg+j3D4/S33GnUbNua
spvfBtD9EStK57qpE79j9gR79+4STX3eFx8V/VRHBR6/8Bt22EBvG1Xv9XG9
jnQqHYIudy1rPXT2YydKLFp9YIkW0fRUP7F43nw9yLdM6blbkqKpRuUKTmMG
+lFd3Zkyy6pG0+1Xpl2tgsIob4dCmelNomn+y9Ofghyiadm8vr1aNYiggmt9
bIv8Hil+V9g8dfHdH0Mdm7S6MXBsJPmFLF93/HIMhRVvlv/Pg5HkuH395bNl
Eig2r+O/FRdH0qpCL/tPV+CBNH/F2t2RVLXecK/fXRPo/c2Xjd0GRNODVz8F
ml7E095lD1vbKePx3tS5aubtVDqe0qZF+S2RNGPl+fL3xhkp7MSfYUGNFDzM
H53n+GgjHR/7Z4Ob4dFUdZtxc5EII4XsGDhRV0nSIeiyY//T03YreJvbaW63
DxRNHw5MLvRhmoGOd/r96WLle/V2TKu3bnMwJdVsmbBkYSJ9OfC+6tBzkVSj
2C9dj/8ZJ+aBeUXt0+0suCeS9o9qFtNFgQePXFyyYtME6vhPy8XeKxPp3KFd
H2wUOTuqxYw1Px5KJH345RM3O+rp3xd7u/3bDPUh9fSxdeEKPvsUeVp7bc9S
F1NpwGYHtwl5E+jp1kuNXr1MJVP1AS9X5VL6uXY7vmjGDxRTa+nb2iOSaYSf
ve+ooU40zbfE3SI7EsmmbpOYZQrc/v2Dklf/Vz9X3Xdd1H3o5zx+pV+IE80u
dn1JCVMKrS71ws500Y2e9h4Q9FmBT/5pv3B6CXd6c9je/6ExhW7MtX/qo9B/
248DVlcNTaFwmy+nWuucKK3FvZozSqZS+yNPLk5e5Uadzr5ZNrVKKq1W+Qz4
zp2UAWsfeDtR4crDeq1U+E5Y88hqhj88qVB9j1Zbb6ZS/j12fot+86TKo8JG
uD9OpfrNk41/7PKkC8FU9+MGA9nf6/BHsJ0fjX4y4ElRRR8fe2yybl8jP3pb
Lulx2Y0GmqfuI+yr4eo+wr665HG348MxwfTiTUXbMwqfGFeq+a3eo4Ops8On
88cVGHQFOvv99e3hWScj6VjDv3qvXGCgFU+f6ZwnRtKBc43nDFH0iSejZ109
+Tyedl9O3fRBkT+vsmbWcrNJFOd7f1uVET2gUhr1tnlm6FgmlV6ue1VLVz6N
lv1w+tqp0qm0q94/Y2fvd6N757IahCt88IRKd6DD1Sum9L/YLpnWF91afn7h
NPI5tFTn3imZ5jY9Oz2+Thr9fT543duSMcKuhz06d/WcyVdvtRZwjX8uZwbu
ls9r1q8xMWxUB+Ef27B6ZvDlbW0F3Nqv1MwKNxzo5byLWyLyptGbzEC73Ocd
qbBN8RUnvGKF33DQ4+C0TvtlXdayfcvNDHsj4d961b/TSNmPZw8FD/EICRb2
Zsk/22SkK/b/0Hu5D/2Ke4lXhZJhaPXwDYMkjF9tu6iQX/xqDwoXdv/TD78W
Cn8ZJmBD8bzjhgTJ81x2l66d350nMke7PMOXXNkUJPu58zBp/s9Dw+jrqa/t
Wq6MpHfuDnZblP3Zpskf83PNi6QjhV+cmeigJ8PjGrobRyNpngbPNTV4rqXi
GXCvmyGrThha0iD3B6vPHIgReLJR8frry8/6jD9jRfvSBQ3vZxWPE/C5hnUa
d/kSLfwZwr890K9+T+U9pxKdh4Z9kOeA4OeqcrBMzP4REg4MHthu5NdY2mhl
3QEbhtgbe+1qTicOv16mc5TnohzDC88ZVlhPz1o4FK3wB879plCXKWXSul1K
4ee3/hcXV9tZoxtblW4wbl33v6oe7WKkpDUhc3uOzDluwFFbA6f+Pr2riG+9
Ht3S/ZmdUcTp8Yd2oIfjIwq+e9KhOy2cP/zwgNzhwk/6t8PTaR1/kvDj1Muj
Xl7qy/P/MnzI1b7MmbmTZTzl39Xr6r1aLv+PduNtb82t1SaaMi9227u1VF9a
fbHXkk/TY2jwq6aGTt296f2NVqX2vOyiOU/ZLce4JnnM020aEE5rF01Yt7Fp
Z7re7+D2zh/CKTRvy/CsJD31abTOL3+0Qr/qdyao38V38F20w3vW8NYrc32u
jFUlyDEkq1vxb+F0Of/gO78VbEkOrRp8zVc9gt6/um6rn9SCah3d4JnkGk1B
MyvciQlsQYcq65Y6ekTTTdcbH2f2ayH88aumlGtyILGNgKcunmpzelB7IbfG
qXIMdNfvx16XIyvUVOstGGllWsNL8dcakMPMr98WUpoYp+tKn/l26+B/JOGf
HXb1r6WLEnvQbFXPg95XemiuLNOiRCrf2L30RWNnqjzbY6/v2URqUn7gly6D
Ows56KvKRcjBVapchBw8pcpF1CFIaVnMLmpJb6Kkl78u2OxI27+9mRJZ2osG
7SzSaM4SN1q5rcOw5b94ivoEaYvnpJdd1JuOBbgseajgC3471CfceKzSXu/K
HoIuXlQe73a9oC91/BY8/GOHcEFffrcbFj06S8KvR9bShbaOoH0HN/4xIMCP
Gl5N7XTaNVn0P853z2SHuYn0LvJpniYrvamK84YGnhcTaehNY/iJ9d5U7GiD
qNJt9RScb8HHaw8VOWzIaOCiyPWpLb76X9/tSZ1Vud5OlfOQ25DjVVS5nU+V
45DbkOPmca410M+uO11/Otxb+CMnXMjdvUeCJz1Kn9blWP5UOnXbL3rzD32F
Hgq99J8y9Y49sI2ljLjLmw9+CKBv9f2aZrWPpU+ea4PvvA0UegH0BOgF0BNS
Y/ycZzY3UYmWI+P+fR5AGaqd563afQ87P+mf2E5Zr2KehtpK/008L0+nGe70
+d+bjsM/B4j1GTphe8m7XXWUouqFtVQ9EXUN+uTZ2GGffT+ae7RmPfc+ejqT
PGNlP1+pd0APgd4BPeRCF5uvgdsNgi86/up+rsMLk4Cn/R71Q4urRiEHN02t
dqqWjUnAV655rVzkaqK3PY7PvzkwjC6o+9ZJ3cdv1X3bXt3Hdw69bDBUsROm
tzh157l7GHWu9iRwu6IPvx97uHT90VIOQi52fVyiZotmqr5RTtbjsUaXaXtb
lJvxKYCexvSf8blsLFVS7SZS7Si7O1WmHSkZIX7nfZ7Ue/epSHo4bst0j+YR
1Gq5c/+dGZFCPqMu75XzjzIHHo4Q6+G4OSTjtx0R9Eh9b77aD+wU2C0i/1Ht
F/2gX/SDfnHv+D7brJsnT8t46Lt3L71brgqnA8enLJw9LJkqPb3auuLjcMpz
ZcnZEvmTKdf/fg+F05OC3v1L/RxHg+1mF26t8Mmq5ScGD06PI5vmuQ+f6BNN
Nu1u2NnsTuF1cBR5ubT6pddtwiV8INf8gQUOxAo9FHop9FDopckf1wfnXmLg
dWPuGalJ4/m9Cr+IoHETz3epdE/ey5P+7NnlMVskXM72cFrp0iYBB6R91bv0
NNHdNm6rJ26MpK4OYR51Fdjh3lzf7WsiqZ/K9yEHbql8/7AqB0AnoBvYhbAT
YRfCTtTlTVzbpXk0VdA7R685Je/v3eEyb0hq9xg61nfLqG5Donl8RlmnBo3L
VR3eLob2Z18nZd1iTySWaN1ET2Pzbbn015YYalqzvuMMHz2Vnhb199Jjyrou
iiu6aKmByqVUW5F0LYbyVNke3+iYgaYG7YodWDmW4ouZqq88bBDfm9/0Q41R
nU20b16JnS9zxdI5WvD8qpOJDh+/nPvf2zFW5RzgaV7n2y9ybEFFtrYKrjk8
TsghyCXIIcgl0A3oqLTbsLnTFLop+6X4iHUKHYEOQZegQ9Dl86CjQ4ZWiRf0
hXH8mn57ltswCQ+u/LW94XGs1f8DDlDlMr5XS/VjbVX9Wr1UP9YN1a8FPxb8
WvBjwa8V8XJTieqNneS+UuUS5NQwVS5VVuUU5BjkGurl/PV1Uejc6CS60er+
0ysnUylPnlI3dw2VdtMa1Y6ao9pNvqodBT8a/GrNVD8a/Grwo8GvZm1fAi46
4MbcOQpdnTldekZobIqw62Hnd/zh5IfqB6WdH6H6FauqfkboKRPSRm+2H5Uq
/Hbw40EOQy6PV+Um5Cj8YvCTuat+MfjJIFchZwNUP5W/6reqofqp4Lda1bvS
sPCYQNF/u0Wb/cqviRQw9ucU949nGg5IJdefJwQ/aRLN6wko+/Pjtso1j3c0
UJu+UeGjlX3mNX3cw3XKvrt2dE7IPyF62jykqMOcxqk0rsSFA2cUPMUdprkj
iyj29zn7kL5VlXmNntO+6BP5i/+jTmSzRnYp/camUtvzoav/t39L790/M0qx
xx/GFLyS75OJ192vmEap/untyyjtoVdCz4TfE35Q+D3hBxV5a19ch/pOkn4n
+KHgZ4LfCX4o+KWgp350nBhdQ9FboWdDD4deAj0Fct2a3IdfEH5Crd4APv7/
le/3LeR7oe6DcGo0fEVsmRYmGrW+oqd9hwhqlKeh44G2Ug5ALkAOQC6AL4JP
gi+CT8IPAr8I/CDwi2BdsE7AC/T+Q6rf+bzqhw5U/c7xqh86SdXDoZeX7fr/
CPvyeKq6qH8lJU1CGkQTpcgQyWxlzph55rqGa3ave69KpUEUSSFFSoOUZs0K
FWkWijQZSpGU5mj2O8/7nLXPW8/b5/fX/ax79tln77XX8F1rT8cvPF8UBXcz
3u4+5zUV/O7kxbQ4RMGFvAR5vbuaMFti/EDLfdGgJ67zunMnE+fy6Lh3/sgp
MpFruFAWW96n3yELxcNzMvMW8OBL+qx45yHjYVju48OTrHmQN7BT59WQCRDf
rmOcOj4OHGbEPMvO1SJ4f57RkTXnHGxIXIBxAsYFJE6gcSfiUMSdiEMbgn1O
Oi3wJfViHreczutiHreHzutGFJpuWfM8CN5NUt+zl/req41PXTOVguHjnYPb
75+3ZPaXbvb4UXDTguirZONsr1MTFpA8IuYVMY+IeUW020G0Hcc8IOYF0Y6h
XQt8mh5dn+xEfnOb16xir3SFWQNqpdcucIIblSffXRJ3A5/OH6s77jgRe89e
3Hf1yUIn8j+Ww/ewHszjY17/bVjeRA8qHrJeFPBqW5ErrJe/URlPyeHMeMUh
j/OcoMZtxpl2uXgIvH3oXN5DV/jMUXR5Qslh085Mu1VtrsRuoB1Ms5k99oN0
PGwRi7pZONjzX/lQjIcfV5cec3njAcfoeQ+cB5lFz2PgvAbOY+C8Bs4zZNDz
Dur0PMN7et7hX7/Cgk2/1lROpOIN1e0zxj2n9PPCJe5B8RIWNNB+D/3gsp2G
mQPchVD06vZ3/kl/CHZXjmlmC2G/Wmjm1OMsSEt6N2dOjxDeVDjMl1vHInKA
crGHlgOUixCde6svjDaBQm3fHYWNzDwXznvhPBjOiwXeOl694oAx9Pu1pbkq
cOB27OihSxqNQVWOK3p+EYeMA47LW7uD4qVmzDmH2C/sJ+I+9DMYXx19adAd
cSGU5KExL51o8UhwwJf/e/n/5bfQT+HzCtoOoF24Q9sJtBu6tF1AO4HzeDiv
JyF2XNr4uy1Zr2hKx33YTpy3wHkMnNfAeQ7de2e3zKb84b6SmEFDRzPzBDhv
gPMEOG8wVKDXc39RBFQ+ldlrIR0FYTVzJo0+EQGT9Uc2JVLtWTU/tlnEO/qP
c8CpdpyTHSq4EkXy1Ji3xjw15q27q5/b2Gbxfz/viYrX2bvWCkWfRsEN2g6i
XUQ7iHYR7SDaRTvaDqJd9KPzCphnQP2WX9+v9kYxjsTJGDdj3hXzsJh3xTws
4nrE+YjrEecjjkBcgTgDcQfKx4spprXXVOKIXVXt6fhkEcKHZXSeAvmA84o4
z/j09lH71xS+msBrSZx5lg+u9LzeKXqeD/0xxvU4L4fzdDivg/M8OK+D8zyI
YxHXbrF3nu7xmLl/eA6Ne5BG3IM4CPP2mMdHu4d2UF26NsuNsnte1a0XP8ox
dg/tYA5t59DuoZ1Du4d2Bu0O2hW0M2h30A4l5Dqp/xL4kPxdUZOcTLAcs68K
7QbaERXabtTSdmTRy6rYDkUq/ks0asg4DcRuDMvZn7m8EIhea2tMfXt0tA2J
e9btfHXAN9MM+BkxKkn+4SSvWrH0k+36u2FQ5Hukc5uSJTxKfKG0pS8MOrek
HNej4gI8P7OsvvfM2cU2oCO3zylLn/f7ekoKx7+skrP3HLKAjEPRlnrP+nvW
pF/RRZuOxWY5wRwaB6Cc5WuW1mtdCPiP3CE9+MbnFweM8T54V9LfA+OuD588
3Y3gbKVszrkzY9ygcK1vr0wAn5T/n3qOOIG8ws1STk8AWZcpcbFM97wIG3i3
r7gP2hZI/gfJbsOOahbsCw8tkJ7oA2FSm1K/32CBm2LcaOdEH7gw6OCgdhUW
OScW/Q5Yvuxdr8+CveuKdrS+ZhO5P7tW5pbswiBCrzPKvc9OY8PHNXUL9SP9
SZ4J806Yh8K8VNuvwNjt1myS10U8iHKE/zvlZf7SFwmEjbSfRL+J/Ar7PiHh
1hsWvFSaMvSlBp88X5l5ybO52ZTkKdAe+XxiSc9UDSL0qVXNJZNSgkA3jqOr
YmAHFjaf1+h2BxE52GL+S/2bfDB0WkYOivmy4D/1XaXzvIfovC7iLLvJqXsi
Piwk7Tz//Bdfbbovyfsi3/7kq83Q7cmiFF93zEsIUdzhDx+DHT0eTw4m4+Ek
Wz0mZ34olB7/IZniwv4jHxQMp+fLhFWYBZO8xnU6r4J5FGxf3qCOZO3RzLmD
+5VD0px1mPtqRqVXRTSOEPy+X11WABt5mY3LdgfBtNl1N3Qpuzhj1bhH4eLB
sLT/Q/7iUAGEPNpeVJMUAqIvY2JLqTjqwfONPyzWhcDMhblKDuECWC9rtGnC
4xAIGHHLflMks59aisal2L6VdB72zzgT6eNajxp3SJj+fp/aAsYOmClOOxfU
YAE+PtHzIr0imHv9HETfLjkcQezJyliLtwoVURAx7l3wjqLw38+Pp+qt2iBy
tet1DCxY/Er75bFwgot9F3mzp0hHEHpEfkmxIhUPaT43vR19PJr4bfTj6NfR
z+N7f6t3UFPk3Ppj0bDl26lrnxZHQNo/+nUzGhZXcZR3CCOY/d0DCjYFnY2A
o6ExA670R5L/sR/RA5YaP6tgzovcOEf/wPeQSHjQY9nXBLGQ1xMbP0iHub/e
9Lvbd/nGKGLvtF4Uju2czJy3e1nLo2slFUcdoXHanzgE6V4wv2bRH/HH+ZBB
kHYu2OKwsQAyaDlCudq/N+v65n1sWJz/eF32FSbP2XPWzyPEjMF1iAPtEqc5
PlkSTvz8vmE7Xzc1MLShgDXYrDwMvr3b4f/gVhzJG9b1vBAEKzL7EzEPGF42
oF6sPYzYXSw/ZWucyQdg7qPy8oyoU9bB/Q2Un6T9HOIoxBPoF7Ac8g1pnCd2
pOeN746yar0Twia/2F8n2R35Lm5B4PxxvhiX0pfVO953bKkOgyOXDc2GaPLI
bx09D4/z8jiPeJyeV1xVfqJN5awr+cU4+tr2qIT8Hj7JW2IeU3OdYOSdQOa8
GsRxaPdwfO6wvnUdCvMkfNNvm321bLEn8XMY1zrTdgvtGPoJ9Bto72dMj97e
e4iRg320XOC8F86DjZDUWvV2eDBpB+blME+HeQ6S96DzHJj3QFyAOAFxwWMa
J2C9H9/WJEp+ZHA84nrUc9T7P+Xw+9gwt6NicaA5vmrJ68Hh0K1l92HFjDho
4OQ+7x8ZTvD5Sfb0ryM0GDlFuUW5QzlE+bM7E3hpjXUYdLSe73gZGkF+UY9R
r1GPUa/xfcSZXTSuQZyzm8Y1WG7KDHi19pExg0Po8WG1pRrlijD6yT7T/Wtd
H9MufH+WWcflxTs5cL57TYpYHB9iCo6KWVcx55FaJSj3Lp/Pg/4XokdeNceB
2oKiTxUUHfq4cEfoCwa3I19R77B+9DPod9DPoN8h+0W563oDtgrIvBnOo6F9
NAgRaVGIV4EmyZn3ZG4y57hi3rd5aEBpq60uoeN2fHxUu8EAAsJbJdUjuODD
27G0xmsOfJA6XVyTTPVPQvxrkbQ2qHdVv/i8lNnH9T/+aQkXPC/lnW7UngVx
XdBeRfnbB59ePsq3mgNH08wMeRbMfloclyGVq36ejZ0Ji+h5ZdQr7F+qdpjE
52uW/8E1iGMQ15xaUGCy9GwweR/9ointJzEPg+9fWe3aU2PpTvTf6nHEbPGv
rtCq+FTqVrUdwaEeQacPhn9wJOWsUyxetvW6k3L4Hosuh+9NpHEr4ti6TqMU
6a9BMG5XwEHLl06glsuRE3kfBD4adToibCew3/Fw8Ie6YFIe57/2lvscOnzf
HWZeXSg17Rrum3cH9qgEGdPvDL1i6I6aLSZC4AxQ2aVz2pXs07K+936kQbcr
fHkvDatPCZl+rYjddcVYCDqnVPxud3nAK2VL3SBvISR5p5SbeXiS9+cHvGYp
S3rCL00Xb6+jzD01yOftdByA9V5+ojWkzYBF9OnzsilWv2wDCM5G+1hE43TE
7e40TkfcjjgdcTviRMSNTT/GDnXcy9zzgeNzcnnsbpk7IaBJx1HoZ7C9KCdf
Pi3eKpJmTOQMxwXHCccFxwnHBcfpx6E5Z7xuL4QozXrrdS2U3Y+M3d9VsBCK
lPrHc4ZwwNM2RNJmOQv2tKR6Na8KhuXP5rEOX+WAQVqhe2VjKCyyjJtTXcGB
/I2DPEa8C4VvLgnDLoaHgVlngatTbSisoHEbtv8Wp1LsXgiXtFeb1us/47w/
cRHSiLMQdyHOQtz14GFW0FDXiD/2t+rB2wtTzg/+yYVqhZ6C51aMneDSdgJp
tAtoJ3xpu4F2BPUe7YY7bSfQbjyk7QTaDSyPdkOUthNoN9DvoB+6S/udl7Qf
Qr+DfgjtsmPbwWq7N1xil9FOo11GO73QY3bDmFVx5Hso3xinotxhXIZxAsYN
iCvRnpsOWjK2Y5g70WvU2z/1WkZt9JlVlF6jHqNeox6jXmJ7+mi9Rr1FPUa9
Rj1HPcb3UY9Rr7E/qFdTMtoeyUtZwF1h88XxqcEgV11wqGc3G+5oJrB9jIJB
foTdRsMINjQkzLA8KBYMoxXWvY9eHkjix3oJ/YD9swPBuPNdzergYDiq1vnB
xycEOj+zd16PpsobzrI2tw6BucnlURsSgsHmwqutpuVhBLeOltjBmpcVBgF3
xo/Yu5cDtxLMsuOSw+Dt5Xtny85StJN+na90FJE/tbRp0BkfBoYj95qXt/AJ
Ltcx+wx8V224H+5VNF4R9z1rwdNVQT2eybHwpt18mkkNwIGjEyxcLWNBTtVs
kNcuE/CSmMbpzQ0h81aohyt0Ky4r7Gb2ey4XVGe9Kw2D9vkTl8ruYe4Plh9n
esurl/nemvUG0aOsmLga75NL29l3N3e6OzxtN6+0i+KQ/qTfWrtX29gHdm8/
PvvOPzhQXaC2M9AHVnZdCdMYxex//x7/WXnztGDQPz18Z+kcEyje8lTag8JL
kvfO2CsuNoH3C7LEJ2+LgDMfmjxDi03J/c8LthUXD6b0PUt5WFUriwubr8sr
LDkZATGpNTOOU7hYuPKpmW9gBCw/0r35YhoXajcOaQhYHUn09eDUo67O2rHE
TiAOE5PqH/hMXg+Ghsk3TXPmQQg/b+vZvXwYrT5i9Rc3HhS6uMvIX+RD3N0J
Q8aa28GrtkG7jbiesD0nrbBU2Q7Gtbzc9qbUA9hu+mGDCuzhW/n85Zv5jL9R
znw+t9fHnchrzotR+WzvIHDKnDq52oFN4jC83zQkXaq9c2IQcArm+F/6GQgK
w0eOUcsLInrNXstOvUDh0MdjJmy+6xsI0fpB0/uuMPa+UnJD1FRPXehYFKFl
L+lO+nvb+X6VjrPbf/Y7h3Wq2bDD5Ij8Pd6sp1r9cTyF09xv3yT78sfD0ezw
0W82M+eX4rrTDVtG+3tsVIAVzrqTFBJ5pHzaMcPbJ0oZGu3Ic1mt6VeUJ8OB
nz9fDfooIM+tObVN534JSftwXnKl0mQ4XqcLpRrXL7x2cyJ+E/u7rPLlhQ3r
nAnddPxL6uAEF9iUt/iCVxFzLgPqg894v1bfNBeC46+ELf516LwLPBPpVnvw
KJKURz90qWu5WcAlF6h5qSE54VMsGddupbCEZn0uoQdevj9xfyqP0EfGNPWL
3GJo9vjZ09oUeL+3h9I72wP7RX40OBP668dd6UEPXaDo3No9VWLxpDzy4/78
Ebe05Rl60BmFpLVDmPtVZKo2ySSkexD6x/afhUG17qSeIM3ElsofrjDjyONl
8REuxC7X+8zM3u6I73kRe+v9RVFGabwXnOnf3DwuJYTJXxZ8v+tYFEZo5Gfp
vbreNV7eZF3ykm22/KQ1bqR/nmEBshkyXoTmqBa03RqL527GQ/MNw9M9Hm5w
eLzjW41x8aR+7K+x0b6bjaeY+1msC32UR+70If1liazU9DYMhHURwyTv28/5
Y72vFgiiM083SDP5xBObV+4+IcXsj7/SvkU6cQqTpw0p6Tr7fFYgwYH3U+pU
9r1iE7pMli82wpFZ/95+dcCPc58pv+QmOWvrZ/Z/9B7pXS+zm+6eDSPvIf9G
J1mZzw8LIvyb1D/mzgylQKhPnqzetZG59wn7a2p56PCRWApnVt79MCFhHvFn
MQe9td5KGhB6y+TgC2/DXZjnyNexbebhfsGkHa7mtjff8IJhYUgX74FqECk/
TbXM8FkuQ2M+Lkg2auZs62B4v6y07MLWcPIc7Ull4KDZJd7BoDwmd41RQyx5
XtcRKOKWySN0qPn9eH+peGKXahVv/+rU0yP5Re7EO523+g0IPc2D90Qd5pB2
uF3rqeqea0Fo7E89/17b6EUc+BF/dOlb4yDyPtpb7TliqePyw2Fe+qzJb6h4
9bf1W5S9EEt1WiNZGQ6Gmqq6aQfDyfsVpyUOxcpGEHqi3i9RSwkmT4n2Q6Uv
VTz6f+UxZx58ey9MgsnD2YpETnuxhEPGmxu6dv4+bw4cOhd2PWwHj9SP430m
WzXsx9EIeMyTEEtcpUf84/Cx3cWVPENC2+2ujjWg8CniY329ikRtPcs/7qth
wYy2F6HjqiIg8mT7IC9nFnm//va3+BfBQYTesHVrzbIijT/OY9GC/mHVEpeu
xxK6icYtj+rOZkaWWZDy/+q3Jfx0Hzo8/k0soT3PzXRcO48L5i/Tv30oCSf5
yplLNBq9ZCIIne841lruXiSpz1x3sd68I5p/nL+iBV6NN5re5zD0pqk/HZc3
MvfbpN4uyRo0iwdyC1LuKIlZ/L5/gmqPeK5Jcuwqhi62Xz34+SXGbrdZTao3
2cgF0+cfJM8GOZH30f84zNz8YBrl99Y8WX1R5LIHeZ7McrTw2BFO8IjHoxsB
M38yNOr/k75QyTVFPDCQD3+9qpU5zwL7PezA3MfjDlPxitrdV4s1mH0i+/m7
1tUBc48O4oXT74usNxcx97IMYSudfP2dOT/DXsXGMU6FuTetQvnA6xbtOOif
Z6bgHjyPxCNr5Juz39fqExr58c7ysoEUFb/c8j62gzvJhTx3iFzhb9/DnKeR
1rDKL3E3jzzfvdFiU3ML7z/xzt2P9vVrZsVBr9q8h8u/CcjzoZ5++6yW0vFc
CR+MNzsM8DptSGgcr3LZV7EHTwkIvWLWtmTbL8x5e806dRY+bXzwv9HbEfvD
mbz/dOeAV/O/uRB6qJ+P/TpVJq+B4zvDuKpTsoGhV9bIFZwfypxnM2jwjQ1Z
1/mwa4LX5fYpXqS+Ic49L6SneRMa9e+hpzL3YSlzP4+s1Z79pg+ZdRV6b7Lm
i14SEPrkbOlNga8FcP6cq4vzpjDSPpQfT7ebw9/XMnRnw92F/uJC2Nm/orbo
ciQpH7hj97DVa3ikPZOXuRZzzzH00rrHCU+3M3JSmSsyllPD0MjPpcvC0lVD
hFAhHHZJ4qgziRNyjz7Yq1vsQmjkz9oUHa1ioRD2eG6LyIv1Is9/vljUvSLG
m9DWx73OWx32ILgA+fXqtOiCdB/mnJqM7i8Dfvow5/t5LOjPmErRqVkxNqqv
w0l9kxU09xeO9IS5nTtdfozRAsOe0zV51zxh6fQ2fUGuBoR89D3TONoTHo4w
27wuVgtM32/p5HI8IFTWp2HseB2QuWZp9dk/BAbL9OxPPqoBzscyrozdGwLq
H0PSjp3Xgh0D4u1/RHlAzYy5s+WnWUDmgZF7W9s9wWZdnpLCe3MwNlx8WnKe
J3xgXx143toSdObMujM90wMGLmLf2rDZCtK1F0l8N2CDs1ysw9zVFjB3/IqW
87lsGObMC7klYQm2hn4TeGM9ITb5rfH5A05gWd8yWnOFB0SM5+okjHYCNeGR
roPSnhB8LP/AktNO0Hu9rHW8Chs8o9VURo1wguVBU96qpbJh4a2nEdpZTmA0
/rTxxkdsuBtw/hb/7UJYfOxJ77J5bPDWCvLJnesMelsmeM8axgezdzPKdxY5
gw7NN+Qj8gn5hnwyo/mGfEU+36L5gnyypfmCfEK+IJ+wn9hv7Cf2G/uJ/RaL
DU1ZTfHPhfvebWu+B8h9LJsVVcCGd+wJddx7HvCspPBwny0bWC9sbnkleALn
xny1Vik+XIzJa6ls8YQf/VuKJ03kg7TIXr9VdZ4w3r59x5ZYARy8euTS63YP
2D7rgS/fTQClhsnlAQkeMH73gLI7n0NgceOMi3MlA8i44ThK0OOmQ48jjgOO
C/IZ+Y7jguOE44Lj5Ez3C/uJ/cB+vaf7if2+uETDVnt+ADiMc8wW3meDsnvV
nsWrAuDG+uFp32rYUPFmhmqzWCg4SvMuiNSxIU3qXtlEnVBQ9xn8feEVNhzv
PB+yzIWyE7eFt75MZ0O+nOD93hIB6O+tTcscw4bv/m+SUtcJIEH+Ucj1EDbM
Wf9py1aWAEZcuW1y+DQbhtB6gnozm9YTF1pvFtF8G0fz0fKbfNCnU1FQIda+
fdirEBBxNrvmLBEAtgZXD5fNDAdRszGvnSRCIfup1r67/uFgW8G7auATBdMV
LPbvXBoOAcu85aefjIXCpKL2h+lhoPDC7LihYyx0jCt3uPwuDOLzrncOHWMN
rOknlpgmR8Fc16SXlmOt4c7T4VM61jLfxXYkqsLb/HDm1zBkVsbEI1ZwQTA/
c+oepl78Dn4X25G1VPd19BoreNptpBLO4cE3ydzE6UUCWLgq/WbkJB7c/zpQ
SX65APi5UxSFVjzQjre69Yvit+zEluXZXB44ytwZPvWzEGbdMu56MJUHlaYL
nJPE48Gk4syRZR48cBlcbG++KArs7UJtX43gQ8fJmXMS+FGwx0Z7CWcSH9zW
C6JmxPFg+FfHaTnUc8W0uT/k+TxoEd4UbafkfOv12UbWynyYWnRkiZIo84v/
Fwn1JcUPWUGOmbyV5kVGD1AvUA9QL9i0nKDcoBygXKDcoByh3KAc+TRrszS/
hMAxaxeVgkqGL8gn5AvyCfmIfEU+Id+QT1U039ZmXna4MoOKR2MMj+vrxsM6
ztL9JuGeMCG9Wi94jhusGnxzkzyF16RVpKeZpruSX/wfy+F7/r8WHXtXGg2i
G2WK+bKeYNL8bUxQAhesRCV3K2T4w5FNUQ9dbnJgSamS7WdOMLRvy1iyZUsY
TA7hpYSHB5P/sRz+j+X2uckrh1sKoTTlfcURMw58jBtzMGuCEJwrn1aKvA6F
27u8hriZC+HkQp5+lw8HtrsVankc4sMqo8gSWBoBoR+u7t2zjrJni05k3Z8b
AZX3nLL3XeDD9c6VUy04EaTd2A9sN/bDcK7Bore+PGAl3s7XpfDut+aM96Fa
PFCYPkW2JIRLfvF/LIfvYTuwXTJ0O7Bd2A5sF/YT+439xH5jP7HfHeX6n6du
cQXV5PHqnXUy8Pzc++pulhucC3xe4vJ+NIgNU1owYo8rlDgei1ZpkwfhDZdg
uyRPyJqkueWdrjTUH2z+uHOTJ6x07yjoXzMZSq7ksGu8XKHXfY2qoWAuqK5U
NNs5wRUmNlsneE7RgMPJy/fIS7nBpA+H+5z6tWD6wDF5NZT9xbgC8woYd+D6
nxsPbH5tPz+ZxLk7/4jTY+k4Hcuf31RlfTZJk9CBQWO6BNUA/ZO3nKiXigHx
/cNOHAJFsD91lZ/rx8Q1mIcV13micG7ORCgw5cz4doLJ393fO6GG95yhNy6Y
Pa9INw5s3D8suuU3BVaam9s6VsTBYctes11jlQgevyS+y8X8kBaDi/+Cww26
ShsmKzH7LhQuubx9/cQVave+4/6SALj07fa9havdIOpdomzuESPQLlgSq9Lu
Cg6aXfdlxwLs27he/ISRK0Q6VBcNZc2H1AHCDVqJnvDL9MKbhDxj4Kbcyeza
6QlbExIfGcvNhxEnTq5ZVuYBOwuTV97eawyhqnatpWdc4eqtknsnHluC0Pqd
OmefK3hEbb19QNQS/B+fOJAlHkjWJf3sLeFb6oZD/68Oo6RDRtCyYfPTSxRe
7i8MfnF/FICzrt4wj64wkMt1Fpem6IkPphhZzgsBpVr2oRRdByg+G3dO2jUY
wn59NrPUcgLp9G3R60MjIIPVGOWjbQI3fDSFMd0R4GZ5oavksyGktittm7ct
ApwkJ1RyFplAr/6cSy42ESDc52Nt9h3gxYvozB9OUTDZ5XTFkc3G8MC822KX
YxQk+BoY3qwH0NZ77hrSRsWDPpbvyicZw6r97deLnLmgVVl+oqjcCEr5V4+J
RXPh4Jqvk/eyTQDlQbU13qKYbQmOWuIpT0czce2AFds/9jUzcbkey/1y1h3m
3HgcX7WvplcXtZsT2t+rf+uFHNO/xllI4z6fWRd02V+bTOGW/ZOfpveFMLS5
pSh5jAPMpvUW9fgoraeot320HqJeot4RPaT1cjatp6jXqOe9rRI59jbS8O7I
wod7T3kQPUe9x/zfS8sHs7YInaGOltNJtNyiXKKcRtByuZ+WU5RjlOsrtNxx
aDmMmnKdp0nhhf494gNVlrqBJy2HKJco1yjnu2g5RrnOpeWcR8v97Izn1yV4
nvBG6HN2makdtB57UTFE4AmzDFJedhfYQ7aBqOvgcx6Q7VwxpkvZDkpzPh70
SnSAs6telDw77AYJJy7rjcpxAI2B9+pdDruReKxJYoDz+6tOYNo1bqNDhRez
jvWtmmIjFX/h/E/FQNvsdcvYcI19LNz2pR2Iy1+1PvmUDQVfq7J3udrCKuOS
Tb7U819fL5nGvbcD04bO0zfusGGgff796VYOEGo+Xb2Ywr05o/PKdx21Jfsc
Bz6+/f6FvBPkz85M7w+JJN9vXirp5XeYuR8K8yr4PLdtY92Qk1ySv/4Y7LPs
miQz74l5A8xLmGl+zDm3SAhLdiVdqcxxI3azVq1DoyDVleS5Me8dldFbvUOA
8ac76F+79PFrgyvhG35niOh0gwPHvEg5fO+YSHyiN4V/fKPenivlusJdI9lP
42+xYdmcbZe7k9wgZM+ld5oBbCj8/qZ8wmFKXk6tSrbZEkLqwXhfJ7lmUMBn
d5K3G79K5ZqPpSeZv2JPul6RJOZB8kizWm6oH7jlDovUlz7RvR8NXvpH1OyV
/KCefSDMKzoGhu8eapLh5E/yQ1pRWSPby90IvWvVpconWh5wZt2IU2Nucwk/
lL9skNx5gUvWORgoOvUdPMmcK4z24YdohubkdIauntP2YkmpG+RJa9lM3SWA
OU3LwvOve8No51uy+vsF8PW0uJT7Fx+oDvhQNDNFAFdf73WQEfhARu+KO9dC
BfDG6vGP9F5mfgD9rvKKNXJzR8WT7+P8QGFUTp1uDEOnfmazx2p7ELsWQPuB
67Qco1yjHKNco5yi3P6k5RrlHOUa5RzHGccdxxXHGccd5aDp7bwPgqVs6DZ/
eESf4qfCVMGjc3fZ4PWE1VJS6A0PB0TkxlPPObxjL7yp51gO38Ny+F4YXQ7f
CxsS8+b78GCYsFtkepqxD/j9E5fwg8F6iO2Vk3neIPdP3DIqGG5pLt6REugD
tZV6Qz19Q2CN+phLVzyY+6yUVU2vOzxnwWkrvcJEdhjtV5g8MeaNB9u5nF27
mkvmec9PmjsyPIZL8ja1BxUVT28RwMRxWTGiR1lguu27xqACAdy+Kndo2+RA
4G1eXNoZQvmLsjHnA0pYBEdN2Bsr+vhXIMimD7Ia+mEEyfvg/EupnphKsyMz
P6OxO+bktwqqvq3vNlp/Z859x3Z/qxo2Lr2aoQMPrlJa7cbc77V8bEXi5fVs
0KLnBXCeAPNpM/jquqUbAkleHucVRlYYNuT0MvMKm+3kv+87EkXoNV2mqwwF
EaT9f+bZH6XXX7OKi/x9foXSb6OMm71VNYFgkZoumqIbR/qD9i34bgxfZFsg
HOLl9x56wv+9v5T+5cpn+k4cyAaxjUa31kjEk+cj/HLWiJbqEDsTXHmxOLZQ
j9CeK3NNAhYbErr8L7gUabSnbZcna/06EURwLz5H3IQ46heNu34hDqNxF+Iw
xF2Iw4h9pe0k2kVsH/ZrV3nSRrn8EDBrnNcSI8Ws2xVNfb6oeVfgf+Z1kMbx
+G56WTViaAikyEqoWI+Ige7qw6bZNzgguWtKjRUVZw4e6ph+7loQrIyUFhVL
FIBSXKSCCTVePw9/LpCn6GPXrn4qHhsM9WGyUt+sKDx9qU+x4BQHDPZlz3pb
GgfPZ7RWnbvOgbCVA2PVtOLA03qD5etDYTCy33qn7y9mPb3SkoUQqS4g9MXa
ypsrdlgQvcR5VpRL1FN8jvKNeovzimSelpbLUbTcTknIPbz9GIvoAco5lke5
xHk+5BPyDecdPle19wc5hBP6zRwDqTGvmXmN/1+eGulsl59sHodZF/6pib++
miP8vX+UP5hi2FYzwD4c9A+MGKfyjXmOeV/MAw+n46ZfdBxVb7xd47a/PMEh
7PWCYTmp5vArMpZztDGC4HDE5Yi7EYcjLkec7n211vfxTyN4vXm+7Yn8WHjd
apPtn24Eg4q+9zaKxkKZ6KNdITtMYEfqkQefLWIhw1ZEUHkDYKhv1qpza2Kh
il5ngPOEF57n+piKOpH2Ie5BnDRnibybC9+V4AJZ2q/fo/28I+3342gcgHan
NZnjErQwioznQ9ruoJyj3Gf4SR9op+yPiuT1Eeup8W3a6Jg542gstLesV7Kc
HQF2Vsrpd6nnM37lcFKp51gO38Ny+B6Ww/eM9y+9fI/Fhd1bUw99cokAC45e
TWEaFzqGm9/LDoyAmZazN4QHckHe0ddF/FQEdCuuuXMniAfO/amriqi4SXZ+
9cKvrjzI9zMZVbsrAlj88Y5ik3igVvVyWKd2BIl/YjIMMyqko+BI8KLyg0N4
hL8plfJ9MDwOLr+TLXrLjwC1DVYdcXJxkLS9VfJOfASMCBs9Ypp5HFR32lRy
laj+ac14mfeBB+sWThqadD0CDkrfzGpqjwOzn6eiFiVFQO2utT2RY/jwpV3v
rJ1CBNxuiepSkeDDtrKH9R6UPFU+2X/2ztM4WFHpGFtIlWdtGa4kdzYOLqiO
t9FRiyDy+sxn0w/FAZGgTcd1GOdhXIdxHq4r+du6FMTNiKNf1J2Y+vSzB9nX
grgR/QziRsSR6MeH0H4d/RCWJ/P89Lw+8jvEtyrjwR5mXfnxsB7egfWUH5s4
R1K/hwcpR929apy4oCyTl7NbKg5O7Wm0GLOUC2aZMuElfXEgbL5qXxHEhWNu
1j/bv8WBnGZ/xIVMLmzXrdsztSYOhsqkSP5ic0HlwtCs+P18qGh3VszncqGv
1s6g+Skftrv9cLe2ouRKa//FrjN8eP9u912DOC5MPp5tGbOBD3z+adsz+Vy4
IyfjFEbhkYKLeybyKTm8VtQ342SOAJZLN7ROpr53RKNEMddXAMEF6x+LeXJh
XeeCotS9fOj8FHXdyZkHQin7q2kX+fCsR1Q71J0HeSOcyxfHC+H4mrvp4x24
MK2uLH7IAiHMuBx2N43q3zaHm6tjFIRQYuZ9ddo+Lky8dOxQ8px4GJravvhy
ABfWNB660UTR//ObxQW7e+KiD74L//314ULW+XlG5cqUfczwfpEezoM2jeQn
EiCEnALW1sUGPDCO81ncvVwIn9t01D2X8MCKzutgngfzOpjnQX+96OL5h3aU
nvXP/TdvRPTmL3kjzCthXgHL/y2vgHkHnC+Uezxbd104769xG8Z1GHdgHIJx
x3Q6DtmcbT2pzcuV+JnddNyCcYz2H3EN4tBTu0tnqVB2pLeoe0p4IQeeBi22
GTiRB545A27uSeWA8dsFfZ9/confRj+Ofhv9ONohtEtod9AOoV1CO4Xz9xq1
o5IG2FLjtULn+BgZLmkf6s3v/IwneT6MXzBPg3kYxHmqf+Rp/rau7G/rsMLo
dVhIZ0peyE9z8CDrRrXouA3jOIzLME7DOA7jOozjMK5D3I9xAOJ8xP0YB2Bc
IEbjLMRdiLMQdyHOQtxF7ge5r+dvncSHlDHwbLIyPT++jE/sPNp9tONo19Hu
ox9Au49+gGWuUb2Kstty3OGcOxR/UtjqZsUUbX5865RGyq6jXUM7d5q2azNo
O4d2De2cOG3H0K6hnUO7pz3zW/KSCcy+eZSTEwZfQ1cmxZF9etnRLc9aKTvk
OIlXNnmSgIw/5mExL4v6i+suDX/ZdYTzLUg9qK+Pds0bcvwZs56iUUZktvVs
Jo+HeT3EI6n2L1S1+viEfv28bZefJnPPV+S7kyXhOwXgO0ZT52SYF3n/ZkGw
//FIb0JXv9k74PROD9Ie1H9dvdrAxs98Qvu4lrFiqfZYtF+8uqvMh5RH+5Dr
2n5BqMjQGfbmcpE9zHoL3sIJaWYZgr/i7D9x+LdFg4cnlDLP1Q+eubZCRkjo
l6ICsRsdjPyNZyd/2Pp/4Nbdivbu0X2RpL3PaT+Pfr+c9mOzaL+Gfgr9Fvo1
9HPo1/bQfg79GPo19Fvox9CvoZ+L/+i1Pu0oj/Cf88z2veZc5p4pjC/LNznX
CSm5yqLl7Dd5KWHkDtfpYt4F87yY9/2xqn3ggPWuxK5hPId5nN/yNP9HHgfj
O4xjybo/ay+Zas94wm+MA9Dvoh9Gv4t+GP00+m30q+hn0Y+iX0U/i363cMSr
TlXKb6822G80USue+Gn02+hXsb+nU+LX1AS5kLzGjZNTY0yzMA87k/g/neDK
Myqz1EFxufIC2TIvUn7yopvCLS0epPyQzhAv2Qs+hMY4CP068uOA7Mb9r45N
InFEBx33YNywTd158ejzc/+6bg7pwGyZp+IDLH+fH6Dsw2qxRYrfBpuR/6Po
cqn0/1hu5aij/kYTXAi9PG3Jnb4ehkb7oZ0Qmew0yAyC4+r1dVXcSL1vzixa
2v7Nk5RvKDw45P4tL0KLxR/ZyxnsScqjvTDgrP/sucEcYuIa5r/f40Oe71RT
mniky5vMA2Ae4KHOsp9Fa0wJvXFIqZjcCHMQXh/0mVPKrBtG/BsRo508qJ+5
3/ISHacjvw/EKdru+mYO4e0xhc9+RpD2/vjLOkikW0bu2q4+lbnnDnG3iU+P
uHOzKaE3ZLco7d9sDo7VWy5K5TL35CGOt9DJeO/rZE5oFT+lb2s2mxLcFKuj
ed9oqtVf1z0ijfagJPtKbqilOaF3PhD5KiU0JXYB/Qr6jb/5FUH/lfO2Fv+9
b/MmrRdjaD1AvUB/NmNO7t17Fi4wh5YTlBvs9+9y4wL1bVkveZ/+u0/gZUzZ
kaeLXQjt9fJp48GfLBI3DTOSF9l+PIjUI3W7uqdb+s/7OJl11Ws/PfrycBuf
PEf7iOsM0S/i99L+8Jt+AxvyZWcy93kSv/DHurqt9Lo65NefdkGctgvID9QL
Q1oPUC/wOeoF9hvnfbJ4l3mmr5n7Pf/FpSwIjZ460u2pG1Ty5g410ookfhbj
yg46zkTcgjjS4TXf3mwNn+AC5M/f1kmiPCEuQL//N1yA5REX/Ob3/w9c4Ow5
KlHMgFmXiPxVfy/has7777pE5A/KCfIF+RRM8wX5hHnov+Wp0Z9hnhrz0Pj+
n3nqwS0JXf6KzL2IGbRdQjv14A+7hftckBZ3+bT1STFzz+m/9oAFVckixy9L
Ue83VMw7LsfcA0rWr5de9V21I5jYMz+zZdznwRyoULk+NbMn4n/lweXWTQuI
JPS/7eZCjm1iwulwDpxqrTEuruKS58pX9w9eWMPcO7nvcqATDIgn9Dbab6Fd
ffvF2/+anMnv69epcUQ59KXbhe38W7uw3fgd7Df2E/u9IWwU9+wg5r5T/H+Q
0acXfAOG3uGW+Gj5wUiyTn3B1W+N00oYut4/007MlLkvFevF9/5WL773t3rJ
PZyyCipuA5l7vH/DmWeYfVyWXy99Ch5qTOJQtKfbSm4vnHEzltAHzvPnNCgx
fgT9UAbtZ9DvwB9+CMujH0I/8zc/tKBixSGzkXGkPehP3l7R8z0sydwrqmf+
qfcm7juj7MMwjzHGEiMY2lxqaqDVfOae0RuWsgFr1Zh7SFfsaZQNTeSCbLbD
U9c3fPJ91O+zT05H649m7hH9Ody+4dNk5p5RXfYG9rZ1TP7jb/vcCmg/+Dc/
ifm5v+0TQz3HfT5oH+bT8z4h9DwP1ofyjPtEhlnnJz8byNwni+UsFDM3X/s/
1t0j//62Dhz5h3EBxgFYD/LPxb+9dfh+5p7VkS6LgmPlePDk04I9R1OEJG5F
e4nzxjgvjN/9c94Y+4/zWlvpeSx8Tu4rpu0I6gHKjS4tN0hbvlkg3NbOI3nJ
v8kJ0ignKDd/7rv7bR8aReO817/9jP+PXfvxF7n6k2+/3Y9L8e0pzcecghHn
q0WZfW5DFwxW+fHFl+gtOU9pYM3Yx2o6ULJ5U9idqaEEv9/TufksxjuE4AT0
Cwu/jHP1aVQm8vTm1WPxYqEyia9Wrd1fYLp0Lhn3v+0LQT77W7RdeW+mQehh
gn2bl30BGOGbVTVhC3Puwee0z0PZZwMJHiT72cYsrey64QTl9D5Wsh6Ezkcr
9axe2brJDUpvbvWCDD+CD6cGF3t0HmQR/ITyUylX8sjL1g2KHdZPfF0USMq3
31WO9B7MJvTf9nUgnagZGf2Oxdz7enDYnmeXljL38Tpvmqt8oSeI4IkpqktH
hScFEz/1+Yhd6KlRIYTGccNxxH5hP7Fd2E/kW2jwHFfWTjbhG/IR+z35jtCm
Zxcbyuh+k3vP/9Jv5Mu6tWOabJWFv58vRslJAy03FrScoNx8oOWE5FH+0k/k
Q7NJkoOUPHPvLdoPmcjYrWotobB78rmLzuVCUj+5B/rG3ImZRRww0g1Q8jsn
/P17lN84Fnvz/nypcOKHhjufzLN9xyF0W8Oad1uWMfcLt+Z7FI93i4KxX11S
Z87mEb+M+qYw+/7moq8RhPY8Lngm7c3sY/pQGG3UEc6cKzVMKNG7wzqSfAe/
O+yPdpwxbwu4LscjOBnr3zdBu6FNN4bsqzmj8XWPfGIsycssfbyse1VSDDxV
SzstFcDMs2K7sR/Yzr/1A797mm7HXvq7+Nz7D70dTust0tvybx/ayYogfMB+
Ix9QD/6mJ9gP7FeJ/u665BHMfcloT3DfF8oByoUiLQcoFygHKBdSclNUfJ4s
hJbmEYubJTVAYX1M4J5JzrBhecWOeZazYbTg4Tyj/XEQv2/Rhlsa6hBzabSI
VmkcsD5c+7nzqxqo6HqvrJzMh9iwzYeMLqsBjPewcRnGh9LWhdMnP1CDiZJ6
Vq/mCCAiNmrWVIm5sM636RYrxpz84nexHYaGGZ2Lh8eCamdfUsApZ0gYUlGR
vFAABwe75Y+4thCUpTuP9V8QwBGL9NTs4oVgVW07IPWMAO4mSpRnfl4I+Y7b
2rn97uT35h7lDSc8w2ABb2Klk6EXrNsjnXPtQAzU8yyPz3jkAVuaZz27m8GD
wkH191qoeKlur9NJ95VhsFsn5PwaWTasm8rnHHAMg8uxx592yVB+SvO4guGg
eIhZ4qoRNDIEDq1I+6klFQ9aZ1Y3KcSFwrJgj+Lpxl6gOXP9+OseTD1YL9aD
9SadXv/arUcI923dBw7jh8FydszWV/VCMPcYsDh8OqWfFY9abcwFMKjaqr01
IYrwBfnUQPcjhe4X9gP7lat9OiejJBZyVPuzHw7nAZceR0l6XF3occRxjaTH
Ecf1LD2OOK7pY5rerI5WBZN7Fw9sUhVAMD2uOM6H6HHCccNxmkGPG44Tjhv2
C/uJfEU+I1+Rz8gn5BvyCfm2f+/QvkpXFvj0f38oUzgPcpbxjFPjWDDukmmg
kq0OuKzNV02PCYTpAUp9yRXzoGBzzMZF6UFwb6DvgouNIlBR/GvtlodBwC7R
ktrQrgRasRoSH3ihYPy5eMa2xXIQ4ae5TiaMDx/ttUY1X5sHweXsXr1YPqy+
9/Ld2iVq4Drs29Fb6/kgzhNmhBipASfj1FxvUSEMmfhj4+trv0zaJIZdzDtu
DaKuO561m5mSX/z/p0Gp/JRkFiTLzBp6oGU+9DVcezl/DxV/qjTJPLtoDfNM
TlwNtWPB4x/XJ+RrmkOUXfTB+smBcOnAgOrck9ZQ6WHonVNB4U/5xnwNm/ng
uiz59Tl3AbxJ0vc9ON0QOOms1Vup9tZs//7aLMkahup5tfipC2HKinlXi8JM
Ycqt4SarqfaWyggv+FDfcz2++JJWuhCeT+y200ixhsWu6Q0yGUKILlJft2e3
FSheMk9YkRsFTXvvpkzTd4UAj0GBP67FwIy0i+qNV13g/q/1aeJUXFO0wZV/
qtoF/N7NTnq7jgfrja0/zm92AS47KutrmQvYjX8UXTLTGw7ai5bk1bhB/Zac
xvYCb4iXl/xkQ8mxhVOf0RCuLwTS44rjPJYeVxxnHFcc5xSaj8hXW5qPyNcL
NN+Qj800X5HPKUPHzon9Fg5dd3YaRG1nQeDo8/N83ofDocLWlT2n2eDhO2WF
lE0E7H5jcX3vyCAYGRdiuz6cC2pHvU4s1WTBTXdbhUU8Km4xKUteyWFBLS1n
KHeBtJyh3JnQcoZyF7L76rkXC8JhyZj9U+ooPJDW7dmqQfnL7f56luPOBIHx
JgeFsa/CYWlLeq57STC0T+92i9fgQn2ToHNecTAph+8tpusJpetV8Q3cKk/p
Vd2mus8jMkLhMT2OM+hxxX4jH7Cf2O8img++NF+wHdiuLfohO0QpfRmqqit7
wS8Kbt5c8SI9nA/ZJ7Pc1NsiIfjJvu01X6m44pK9Xt7JKJAC1olaMSE4+PSK
Gx+Kgl8Nrw7YywkhMimjMn5DFIw8uGHXjEFCOLI4uIGfGUnkDOVuHy1nKHco
Zyh35rQcoVzhuOA4Id+Qj29oPY+k9T6J1nPUewlaz1Hvb9F6hXqGeod6iHqJ
eop8QT4ZPxig1nQmChRei4yN/M7wCfm20i29MGmeAPYWKFyvoWj8xf9n0nYG
7Q7qNer5eVqvUc9Rr1HPUa9Rz1EuUE5wXHCccFxwnHBccJz8m3pHl22l9JqX
NdBuvTrULVg+8+mGUNAbw9ohwpeD0Dxu17Al4eA3aEph1YtfJh8mLp7hsGwh
7J3lsOStvwGU2Ro8+nB5IbxduzLulZ8R+R/L4f9YTlmqcVpv63zwyx/pM2Kz
M+it4KwckDkf1qb6B19PdYYrXdkZQ1K9QbPa5kf7CoqOVotK7PSGZMXeZunE
hXDsyn3P4qNhMNBjmUvNLhvY+ma7/GO3OFh+u2CAmKQh2LF+bso3jYN1ZWav
YrcaQoVvoVRnqhCOG6v9/PjVBiSW3P5lTNFiOlZHQopsQTh44KSuuzxYu/bZ
nJEvfKDK5Yhvz7BQKNo9LzJG3xdE6O/gd/F/LKehHnzzensMwGHnQqlPoTBZ
uEnYqcIHV33l/R5OwfCj1ddoXGA85IVuHPspJYjwFflsSvOVQ/PZhK5Hk673
k0MPDHnCg4JhZ3SXlcXCk/gq8aWsOFC40XXjUnosCKJe7SxKEsKdzYMWTT0V
CytoPiBfkA+EL3Q/sd/u8pHio28KoPrLlPjXVL2r++5bTzkoAKnZvAWijnFQ
Uu4eqS4hBNOnO3+6NPBAwFswoX+SECaf7F+k9JAHY2SkzGpzhKDnt5cz9guP
9HsKzYeZXoYHfjziQdnyZIMpFH4o8Ovq3NDCgwmSH+va7JnvYjvwu9gOHDcc
Rxw3HEfkK/JZKeKwekfXYPLbP/Rh3AqbaLA4MKDPqXsavNdl20xjRcPgjdP2
aQ9UhOY7GnMUain+rtgQeEhLBLo0Lj+Pu82D73lDzLwvKoFtYF1dG9Xe1DJJ
s/QnU+F8pQGnySkeBk+bxK6RGQILmsdO2KwdCsdzir8J5Eyhudz8XtHHEDjv
tqLuOIUbko688/5pHgLxmUse1t80h6l64udj/EOgMJhnmJFrDiYPml1LZ4XC
Fxbf5eksCxj28ZTXKqlQONWdJzhe6AD3VutPMsyIgo2HkvyvatuCaX9Vbqgw
CqIfVNULh9uCf+T6xVtvxIJTcH6FjIwFbP4wfrpnXiwM0DVzrL1kAxEf76nt
fxMLt2S72zrsHMFiYE3rirex8Ka3bo1IlT3Mz2ktcqyLgSkFw8vX1tnA4pg0
16mbeHCB77JXaoAdDPz+uudgMA+GP+DEehTZwNy5XycHUHZ6bPJKYeNXB9h+
d8mh+yk8uPdguE+JogM0XbqxWpHDh+Kdl4SPthiA3fEvPwvS+HDyqkrGq+GG
MJqlfHBOAh92Wzs2nLw0Hwa5zfN5upoPh2tEo9SfzAf1xqFHfTPj4Px+s1NB
QxaAPuz02FkZB6M2KwzeQOGvJ9cleoOcBcDbzKooKzSH17Jbkl9aCSCxv/xo
hJo1RKaskPpmJoBnHhbTP3dZwQWZPT+TjG3J79T7WXMaO21hRlmm7IUKG/KL
/x9VPvkw9LMDiFsotwzutAFR+vck/b+ITZDi2LIAiLF6p3jkkj3I2TXdTk5n
wYBDfjrVg2yh9Ozd4L5VLJjJi22OPewAnjZSgTbBfFAIfnw3yNYREmcbBtRS
/kDnl5iZ2Ed72DbEo/YGKx7G1zWXPZnlCBM6eX6xzUKQvnxSe4S4LdhJjuh5
9EgIe5Zv3ap8wBbK6qVTUlUDQfwqt2Beuwv4hD3O2+jJgs2V0WP4H90g4NTR
A5sWsKAizM9liosbjMvfaKerFALHVjqYWga5Qv8gaSk3Si/7pO2sXaNdITVT
eKilPw4mWzYdib9I+em3jrwru+JARUVuWVKrC7wILvgUXhYHG0+Pc9793AX6
RssVSUbzQenRppbGBy6QF1HabdTgDKKF8w4PL2LBqjGv1B9eWAh381y+nU1l
QUKH771uNQ+oP3yNv18YAJe/vy5eluIBbpN1DHZvDIA3D2M2RxYGwN1pRUVR
O1mwreGReMDcEFiq98h74UY/kDVwqYjSCYEfd18diO3wA+7DzEyuZSj0i9qU
3mP5QfWVuQ3LdUKBneTrdMuHBeNHhw1IkwiFcf/8RrBgT9Sm+plWVNw37deh
J4JAyH+2Jj5ILQSE2z44TfBlwZW7Vi+P9ceCR9+mpY3rAkEkb6xO5ww+PJhQ
c9LxtjcYRiWKj5rOh8R7pqdYgb6gXDHQPGhLHKiOd91zfKo3KA4IfXvxWhwI
v3NMRaZ4Q1bFoURxaryjTOZPiqSex2fbhS1v4YPFzJcj70R5Q0aaujZnPB9m
L7/y5DKPBR/2vrDgKfDhgogRJy+NBUrd+5ul3ePh4Zyx39f7e4Nx/4e5Lyzj
Qd7S/0dHtDes/jzaasFDIbSnn+577OwNMiIh885YsshvGt/jxNKKUDha/rKp
2pEFVv/s+5fhwPl/zgGwZUFjq3FkX3koDH2gxr3IDYTgetNQOSnOv79xgZCQ
Uzd17HI+aCl8bJ2wmEXsFtoxtFtoxxTTD+24oUzZrWcRnDmUHWvpzXV4+cQa
lJZcW7vsdCh4XV9V3da2EDqcJub52YbAFd99Z8c+WQhuJuKPAyl6Y5ivSMzG
hWD3bkJW9PxQMu4oBzjuKAdtL2+8d7H2g5WddwTHnUNB6ekO0eGVbIjmV9kV
XAmFhLce5n7P2FCg2x227zQHuOs2NnS0s0HEZca2zyc5sOratxfTGkNB+rVZ
gvWOIBCp6JY++jkUYhRqvGbvDoIe2fbd4nWh4L/UdH9qTjDEGHz4NmwEB5pl
D4S9KAwGdtGdnwtUQ8jvTaHvAWOVUFg98fpOF70QCOV+L/4wKhTSzm24bWAa
Qv7Hcvg/lqsbl3nup2oopKREcSOvcyBB52yS+chQCF55xiPuIkUvyd64eV4I
aL6IsRzYEAo7Viwo3gAhkHrDelnZ+1BYZ/XolERuGLjHZk8/TPGrcE2FZ3xE
GIx9Ke/fpxEKii/dt47zDYOs6hFinz6EwI5lhUe190bBfP2bqqtvhELXm62/
hDlR8OKfX4oP60NGHO0ojIKQiUtTt9/hwJrmAa6T1kdCQHaselNpKDQFRMWq
cXjQHcw9ee0RBw5XRd1JPRQHn4fb7kvsCQWbnoOsTEMBlE7r6oi8FQrWYySv
plK4V9msbJb3cA6RS5RTlEuUUzyXF8/pxXN58ZzeQb8eTctxjIHM6TExG8+F
wtPszHuFj/hQNWPaIat7oXC13y2Xc9wZ0h+v3z2jIBI6zx+aMP+LE6jaappn
LIqErHSjk4H6VBylwP7x0TgCAq+N2eplEwLJksVleyZGgOiRByESdiGQuYir
OkE+Ap7xl3479TEYzO/JztrcGgVFwfZzFu6PJL9qzd7e2awoGJp9fa6NWjSA
bVyBzcUo6Cu1dyv1joHDUheKpEfxIDFmJJdbEgltIa2NBbI8MNM2c686EQnL
a4PGxa2l4mf110viGyJh+8a9+tNEebBvq2Iod38U1BUpH5qnwoNdtk7usVTc
8Xh03KC4g3FgbT07XzwxCsb0Bfp0U/an37s2WjA1Grb1SBwe3TsIskMFA8/X
U36etXJwSPpw+NBcP2AEhRNuOFbK329ShE16SoOymmJhh6vmQZN8a8gc51iz
QzsaFiw6Jtp9wRqObfby5S2PhpJ5Xuu0TlvD3rL3ueetY6BAb9L+uAfWoOq+
qmvIx2gyDjgu3+/IJDWrWEPws0+nqq24MNp8/JcTLtYgY2/3fttJLhw8NefX
+SRzUF466kO+HhcCP46N2i1vC5sHLL9ra8eFJSESmy0/OcDFjLn5zrpcuO9S
MkFOwQGqtyccdqPo3JkTLVUtomHP1WIbi1NcaHobzFbXjYZRldX3WAVcmBzy
pVhTp99EIXRNV+G2OKgxvOwkE6cIBWvDvX5RdnZ1r5//nr2KYP+PX5XgQ2Dc
UIHqOytQ7ngTXv6YBwm54PRD3Ry8iuwaMm/yIBCkkovVbWHpNK/E+mYeWDuo
qB/ZZwtvRXslc5t4IKbpkzPc2BHEnnVmrqXK76rVqRah8MLxTZ8+xuvHgf6R
6L7DLdawIntvcjblN0bSOAZxzRt+cOnTe87wNM812jg3DkwqZmsoylLyOn3J
C5NpfArfmXuOzHSGU3cSed9W8WFHxO0TpVT5d6/vC0W+8UHsyszs0wpe4Hwy
cfai3VR96WMcDlB0yucD2w3L4yAmTlW154knVIbsiF1D4a5A6ap5m8Z7QeQB
vV3r3vLh2K1a/c2aHrDi/o9dqUI+CBQF/g8CA0FyZff4fRTebzhVW8aj/KLl
aLdzbwfEQXttIKd6SwBE3zsnkRtFxbdNdlbyYgEwdnTaxalUfHxu3cTatBg/
kHj4KcOLwjlHXH6qvRvvDzXjJh56T/nFM6M6orMuUH6io2uFom8ctKToLk6y
oezUU9Wm9iA+/PS97vLROwq8O5ySNW7xQD30sJh1fBTs1hc7tWBhHHzXMdow
PSqK5NVvZ7lwVuUxv4F93or/8O3VthuKLhQ/VpW32XrsjYOb98x/6k/mwwQa
hyEu06VxGOKy3ok5ubcpO7I0w6amk7IriPMR97sbfozSvukM2pdfzBa7K4R7
CVWXVq5zBsWEFzu+dwlh+tqsWU17/GDecp8vm9qEMPRCwzb/R35wfU/snm8t
VPzy2n7CgMgAOPPBinvkiRAmZRhEnjMJgHXPar3ftDH5/z/PiYylz4nEdSM9
bQualmZrEDqsrFZv0bD5ZD4k1ezG+/W9moT+0GRyQHvIfDKve3t8vqpitjlI
97HEhd1CiI4VKgTMt4Y+7RNHX1ZxyDzaFLEHEeMDBGT+7lrkM9jKYu4Tv7Zy
79xHNmwyH4f779ykttz+Gs/QgqSUMezOQFLuKv2ekP7/b+/hvN1AsWV3RjWG
gJnNZ9dNL5n9j9W1DdeEbkHMPTsVNzYNmMgm89RYT+bArSMW9QXDuQ+OLT3m
weQ5rnfbYSAz9drUEEJ3WZuaaqRSdt9ZXWj+NhBOzO5snzQ9BDoLNQRbhwTB
4utLBpdzQ2DDIdm2qZfZMKk+gGdF4YEX4puq77wMhN4jLbIdZqEwuWBbSdWX
QIjQuPjV9WcImZcSu2XvJGsUAm//GMdwehyRxvnPo0Ulr4aMDYcq+lxf3E+I
44TjNi7mZOn16Rwyz43yY0Cf84n1Wo4omSpVFgayZysq6uLDSH2B1a9adFuY
e8t/6OiWHNjL//1+8RI+PJO69D3rIENXXj5pbDM6gtx7g+9P7Ra5/7ODuV8k
bX9+79yJzDnVsvlZos9NDAn9N7lFeq7a/fHPpmsCK8ijMup2DLwZXX7lkv48
MFl9dpznkFiYNqtjxfO32mBZ9GPjj4oYcPZ2lPnSxZw7++c5rTgOOC5YbuTD
1PyzS5hzJvE5qP3Y5G6G61qYfS4TrrOmWbQw632GT4xMzhrKrE+JFnG+YfiI
C+PUZ56PDOP+fr7nEi68yZWabJ7K1IvfwXrxO1jP376D89MOTVcvDihn1gWu
tdiyy/ANo8d/0+si1qockxVhEFIx4fVtWwGkSajuEE8Ig6dmP+6ZnxZAYbv/
Yk5yGDjx1MtPnhCQe31w3ZC0s+bExkVUPC//9KP/8amwfWXvE9UqAVQWfeKo
RSgRfR5jbZx44pElmBjaVZ5+w8z7K/SYDIp2CyI0jtero1+sRtebE/rkcEXZ
Ba2mcNf7UvrRRiEY9259p9liANfyH2ROGe9K9Iasg8BzoX+dfTR8qztZ/1C7
0aX79EM3QuN6HhGrUeVFH1xha9uyuFdp7qQerLfAzGesk78n2G0/veLtI5ff
7+P4556RP+rF72K9+B2sF79TYCAz+7ptGCzvPeHbkuQKjyoNdp04ZAjLPjew
+5KDobNb3Ki60RD85HevzU0IBpZpQ7F4AA9Cq1/dnXcqmLyH9eD/WO4MPQ44
LvNpviEf0x4pb9hoN4Aez6Gw0Nw15WN2ECyZumfO9p1z4XTcN9+pKUGw5uQF
Q51ATdivzz8mtykYip82BDx8PRcUa6dXQWsoHMtZUTjLQAc6JF/fk2oPhQsv
F9WIP1CHhANe2j6vQiH1eF9rTrM6PBTNaLxxlgOL0219yvN0YLBS7bfG4xyY
EnEyrjtHh+zDbvnLucC4XiC7tla5plyD0GLnj61brgtglF0/pGt8JFmXspnG
xRtonIy4GHHyRhoXX6dxMuLGehpHIm5EHIk4s4vGnf8znnbxcP6N1vrP5QPA
+IHJZf3BLFo+GFyMOBlxMOJixMmIm7/9c34jhYu1RKzLBk6yJbgYcTLiYsTJ
5cV2TT5eg6Di2sX1P1od4PgjZyuulQXUPO4SyTzKxOEYl2McjnE5xuEYl+O9
KnjPykH6XpV19D0rMa3a2aHGIWRdRLGSzq6mgUFEH5buLDlfzGbo5d2W7rFK
bCL/5ByJheYG2vLukLQ6+dbdmGDyHPW9xNWg5KWFB3z02PLEcnkQHBNMvLPF
wQummn9vdHsWBPcPmxjWO3pB05wPyUdLgkDDKbXOy86DxIEYF2IciHHhQocY
+dYnPKi6apm2dpkzJE0+V1JA4fx4v3wN93Bn2KP8kH+wgwfvl8sZJW9whkmZ
QSs2P+fBHfsttnB3IWyImtATa/tPnp038Gi0M4kTWHTc8IaOE2zouAHjgp10
nIBxwxA6jkDcb0zHARgXYJyAcQDGBRgHYFyAuBRxKuJSxKkYJ2DcgHHCWzpu
wDgB44ZEOi44SscJGDew6Thi6PfLv3gW1uBxbljzTwlfCKfzogPpPOmQRutf
P5VsYeN5xWwlHV9o2CkbnZdiCx4qporK+r4wVi2v0DmVXvdb5kfiCowzMK7A
OAPjCowzMK7AOANxN+JwxN2IwxF3Iw5H3I04fKM/r+NZqYDIZbvnsUldLxj6
kni3w7vF/4+xLw+nqo36FgqlQpMGJZESoQwJWaaIMs/JcM4xnGM6ozKkZIgo
JFOk0kxFcyqVQlGoRIOhIklFo6nJd57n2Wuf93net+v6/HOu5eyz9z2s4bfW
/dv3zSVxLPneX7D68Aw+jp0xhWO4nMsjvx+UXPulfD4PpKgqEhUDFIgtX7vZ
cDIPrMdeN50oQgHflUK/06T5fldOcR17PoX0s+h3jxF+Ff1sHOF30Q9vu3XO
UJjtA9N7fjYubKXA/UET0USeD8TT5l79KkWBY3635DxTfEDbvqTCQ5gCytXZ
PQqevtCxjF2YPkSBUKJuhnU0rJthHQ3rZlhHQ/wo0Ww3f/AgDabdPhyb8oHY
532zwG7RzuMIu8bxw+/Rzs8Sdo12jnXqGUTd2peo61YTdV6s62KdF+u6B4k6
b0yhZl2NneDc1oGcHIWgAir0zG25bJ1Bg2qLDlGR01Q4+Nv6ZXkUjayrYZ0N
62pYZ8O6HNbpyLocUad7Yrp23DFlf6h4+TNl80EqMIamXjo4mf//R/cUNx+l
wsOozpcXlvnDzEliKpY5NJjVqvq5750fuAjtiO4rocHj66cTLi7zAzn7pgbL
HOK8FL4/vuLlUKc3yY/Ma7J31WpdivaDt+cy2qNH/cjr/o6H5/nte7DPPeM7
jcT7122eNviG+8Fp9yevq8cFkNdjO7Hd2E5sN7YD24Xtxn64Eu2eSfRDhqij
biXqqlhHxboq1lGxrop1VKyrYr/+dd66taCf2C/sJ/brX+cdWAv6OaJS2iHh
FUjmd3/fd1sg9Busj+FO8YOHh0dES1cyILJPxayrlq9PQ2H6S6cHwWQHhd5Z
1/zhpa+fraFYEGQ3wrgS4QASn/93n3s3Yp97xOubN0dqqWUEwlOVz5kJpwX7
3uP3cdPKT6Q/Z0D3+6Wfzw4zSRyDdQ+sg6h/7T3mTxOce/infdJRzlxUI5vh
xSX7O4aSb3I3nEfKR8bddV43h++PNJ8Z3pjvDyssrFfSpvNA+SdriY6lH3jV
PnY7yJd/P9ccu8TGD85CQblRLA/mfJyi0ifnD1wTcfvZfDnZ5ei9w1P9SZyG
uA1xGuI2hY8661OPb4B1Ro9OMd3psCd1HUejcQMwJ+t5veLL6DfQj6DfQD+C
dWysa2MdG+vamUQdW4moa6tdOzfi9tQfTOeJcLd50SFb/L2l1yd/UFHTat3G
f556vNw8q3p/ePN5uPlSYCD0KTZNkpkWAMdGeXEyToGgamwfuaY+ALpOq2pe
CqST+rRcnXI0dGwgOc6mZ5Q1C5P57Tu6aPbKEYHdoR7SWTr3LOMCYNraUIU4
oQDye5wH1Ms+Qg9RL5/9nEITE2FBp8r8ummHAuHtNEqNQTwL9pd+eekbGgjV
dlmNkgwW+LnlRj7wDSTrZheIOtqF7MXxpfx4+Ex8fPhKFf54Nx3V1kvhQM42
0WfrQuiw+dwGzWy+fu1KER2wswuEwgXvWx17OdAYNM/q/no6PG1vNhi3kAdn
rpZESAbTobtSmLGMH6+8qlPtXocFQs1UrYIPdB447Bx7qD2CDhl/wNkoI85G
3H1Iw6jV57U2fC5oHjQZz4C3AVpLFknqwoXvxte+/GTAJ/ef84R6dCCys/Xs
zg6BXT4g7BTtEu0U7RLtFJ+7Ysv6OqULDNgRHfFu38wg0r5O9NGXjUsWyHgd
/u5P1yUT98E6M9adsc6MdefVBK8AeQbiBK8AeQa4Lo/r9MLEujyu0+O6O67D
1xLr9Lhu30es0+O6ffOh+ssefV7/tF8hFHY4NDRlHmGDbv/S+8z2UHgYFDkj
5TIbDF9sOnmgLRRiu3UAZvPxUlGITt/rUBiruuGR6mQOOL3r6HvfGQpj5mns
9Q/ggPWD+M3emWFwYKvyTXt+/u684Lt07PdQkLsX/7n6LQekfs7yH3cujOQB
IC8AeQLIG0BeAPIEHhO8gH0ETwD9JPpF9JPoN9FP4vc4H28Iv7mkfmKkvS0d
LpTIpfaeZJLrKrjOgusquM6C6yi4roLrKLiugusuuA5TTNQtsI7xTSM+wfyo
PFnniiN4Iq0EbwR5IsgbSSJ4IsgbKSZ4EMiLOEvwIJAXcYDgQSAvopjgQSAv
opLISzBP6SHykP1EXhJN5CkJRN6ynchDMC/BPAXzlvnEOj+u+yMPAHkBuO7v
RfAAdhHr/sgDwHVxXCdfQqyD47o4roPjujium+M6Oq57pxHr4DeIde+vxDo4
riOWEOuKGQ3qlzYq+IOQM2f3ibVsoD8XepM77AfTlRRbzN3YsHv+veC8ygCS
z0/uX7E1N7k7lQOXUqV9xvD9aabpFv3L9my+XoxbOukHE67O4UpU32XBxzTO
HHX+PG21NrU/yW/P6uu70x3547jL7tKzbikO0PrzRnKfswCOiDXbHmeDVprd
1phnLGhglm6JvciGNMOvvYaPWeSnsJfwTG0uB1rdgm7F9rLgwZXxt9/84EDk
k5mJJfznlfo7Wq5zDQcJsaRQ+cNskseCvBbksSCv5TXBY0FeS3BfUq1xsAWZ
d2BdwcbyTdLEBC5Monkt/crH86Y+A2dyK7kwMv7O/bdjAsDN4KFxyXXBuiyu
0+K6LK7Tyt97W+pYEwCLxHs6TI9zyTqQQm7v1ETPcJKXgjwV5KUgT0WW4LHk
EbyWk4obatdwPGCv4qSXp6bwgHdh3Mtx8Z7gdWrM5TGaPNj6I73B9vN6eLXq
8FdHSUHedIPIszCvwv7i95hnIU8CeRPIk0DeBPIkkDeB8fhPuAlxkR6BkxAX
IU7COIlxE+MixklvIm5iHMV5xnlffbr7pf+GcMA60VWiTvOUqNvEPtnpV5ER
DDHUZ1PH5ivAGbMJwd9zg2CVZazL3imaME6jMY6jFAIjIQ1fjyxTAzmtTyGn
Y0JgLo/xs3GbGlkX1yLq5FgHVyLq4lgnx7r57hlTWNxqJkSHvP2wK+W7UYzq
rqv5FUyQ/mFsXycnDSqxOxxPZTLBOcfTuDLpu1GnUHiP9m4WRIxcGPq69YfR
13mlWybvYIHefOkY0XopEMvTikxMY0GLfObqxk9KEFJid/qMMgvchDT8bywe
Ncoved1b2cGCbczLEc3uOhChe2TuaBMLJnw8+rhry1L4NfFDi74KnsO0gKxb
lRF1rFlFuT327Q4Qt7i4p1beDLx3MTcK99uR9eJ/4oYdvN5UdODo0tUQ5D0o
avzMA4bFtiy9V2UJr8Tqln/9a5/YY884D8rNyLoF1jGwToF1C6xTPCLqFshr
QZ4LffOPhWd3U2E9tdZB56gFKA8NJFc3U8HR6lxH3FlLWLbn5YXlh6kwueuo
vO8FM+Bwf4wvLaXBFJoMz6ZLsO6O6/C47o7r8EeIdXdch8d1d1yHx3VrXMfG
dWtcx65btdFbnD+e6Cc2dTQ11X/nkeN1UiRbWP6eHfm5oL58y/ePjnDhs7DM
vHI72GS9pTPhoiMMpummOIM9JAS+sbgzxQVm7FR//r7NgfzE/+Pv8D7IC8sl
eGLIC0OeGMVu4rxCfl5OOb7xjST/+vxjAQnqhfx88Vpx5X1XJxjeRDtOmcWD
TPsQt+F4B0i66/FKKJUHsxWCEkTKHGCclbjkFlo4RPxUpiy65AhRV8X67xmE
g/ZW0zG3njjC78Y8aOH7obUOFav1fJ1hxP9eQsQDHnTnq814U+lI8tKQp+ZE
8NJuETy1TUumiR7kX78ueUKM94gLZPxlL37hcOXgOf2l71wg8ND1VRv5svuP
5jNWZ1xh6vCVliT9cBC3uSOdIeFK8gKRJ4i8QOQJZhK8PeTxXSN4e8jjQ54f
8v6QJ/eR4M3dMZGsalb0hWuSkpVv9nrDl13VHkNcwbnfu4n9EKJ6sxaVS/qA
ZbxYw0d+vv/8uJ3PVKYPPIm5LFa9lwa5nr/9pnv6wAaFgpbWWL5+pm/cuWaz
D5kPSavKeKW98CFxJ+JQ5Akgb8CM4Ak8JHgD6am+DxjZPBjY7zsse8EbXE/O
2dqbyYN7OfMUDwl7w2st9yfK73kQu4i91yTUB84QvFdJggc7lbATtJuHP068
5L7Rh4H8gw8lV/pDxMoPndbTDEB8YMXyGb/9gLk5TfpWlCF0a82wO6nnR/Jy
kaeLvFzk6W5aGvSurVkfKDuy1V/e9ocJvHtWcvz7H19wb3+DWACYHzhjqLjG
AOSmtRUo1gaAQxJ9lbOqAURIxk/zLwgg9Rb1GPUW9Rjr4mFEnTwhOFp8ZY4P
mVfiPOC83DTZpVd12AeaXl1x84mnknkozgPmof/a3/e8IC81IfLgpURevJjI
gzEvxjwX817kQSEvKpHgQVEIXhTyoJAX9e6DUY3WQeL9yzf+YL10pHb2oRBS
HkPgtD0EbpMlcJo/gdsQpyFuMyTiGsY5jHsYB4eIOIdxT4GIcxj30gleNPKk
wwhetCnBk8a68lSizoy8N+TBIe8NeXDIc0PeG/LgkBeH+DIiM26oOjAY5sVa
DK/0C4SNh8bs7eV/f6idulgxhp/nhyWxL24T8MKQJ3Z8JGJ/6rIQ0K34qq/S
GgTvZEU0nikyIMZw7a1fO4NBoX6nb5g4A56vpMu2HwqCqPxXZpIfGbBcouJH
xI5guHXayeTILwb47zXsPMQleDBOIZAyYJdY/0nAm0EeDfJmkEeD68T/4tFE
8/MM5ZsG1SPBkEXgAMQFJkTcRxwgQeACxAm5BA5AXLCEwAGICzDuIw5AXIA4
IZbAAYgLEAcgLkCeIfIOsU6CdROsk2DdBOskWDc5mOX8Y+bywH/i3xQWaS9n
ncq00jVYZB6AeQHmCZg3jJ2zbN87dTbMV/PZ7sXvH/KekQcdQvB8kfeLPF/k
/S4jeLTIq0XeHvL4kLeHPL41Kj8st7aGQiZTa3c+HzcaEHn8IyKvxzwe83rM
4zGvx7wd83jMQzAvwTwE85JggveDPCCMsxh3Mc5i3B1/1/awlCuxb0G3II5i
XMU4i3EX4ybGUYybGEfFiDiJcRPjKMZVjBsYRzBuYBzBuIFxZMJSydOvDtv8
g2/4f+jX0c+jX0c/j359NeHn0a+jn0feS1FD7N6z0hZkvWK67/YeqwETUr7/
pMJZKsGMrFc840595GgmkIU05t2PKzaBoFeZDt+OBoKW5tyMbnszcCuJp/xw
oMPn19I3Dj81g1EJYERY02HVFcUvGx+Zgft14eiuwEDYZrJv6pMLFuDU2VCz
cbdgH0y0X7WofJZyqRGoDr0p/bHNh9yHBfftwHFBPsLY2lvsZ5k+5L4OLbWD
Pz1uU0i+CP1Bsd7jM76g/OXX7pfgDp4ph3YL83Fc3eLM9CFrV5gddFFXNNKH
XNe9sWOJPfDxzTw/3fOTTgrui/fB+5YtPphyU8cXGpeOxHvSPEg+SFt57lyp
2v99DvW1/3kO9V/7S9n+ThFSppC8laOq57nvFtBIWXRj/7rMxRQwO2xxKihj
A4TL3lp1+iMFZjRGbTt0YAO02LYxB/nyzKgw27stG0Bnj7z+IgkKZD+5nlwa
4g0rnt4QGjeZAlYBfW23rL3JdbU4Yp0N181wHS2BWGerJ9bddIh1tqPEutta
F7GQlE5fEo998ah0usihkLgM43gigQuw7r95k3p0AtMXrkbqrlJOJvaXeymY
16F7E2wmq1JJufC7mZhaIpXEG2Wz4v3HK1JIOc9wa6CLJQ1Cm9zqnvPxaGYR
i364gApXOr7Jv6u3hnyPnpszMqjgUPosyFHfFuzb89dw46jgfaYpbvxaW1h+
iBJd/pIKIyVFjeOb1kGrr0taxDYqzK7Mlsz/YQXPH4c6Twikkft5fLBTOzd+
Fw1ixn2Knrvciqzz/90eB2v4fkC7o3aISuZrQdTU/tvB/qRcG/NqZPxZf1Jv
hrdfKexbRSXlSKfLcW2HqOS8o170r46s0svwBmOrwscP+HmZQVnRjckrvSHg
3cCivQep8G0k7a2hmzfMW/1cNjCGBm8l1yysdeTLhYqjRltoMKoktN3v2AZo
P9Q3Q/QKFab339NPGvH69/niLt6w+WjpHAkJwX5jX2Tf9b2dSIPVDzlPRcq8
/vELM/1J3BZO115a8p1Kzm+A/QG6M3988DrzQ232K2bSQELq8wGdj/7/fh4f
V7VmhOnqTKNB8Fs9Rv4SP/I+ZgdPadd8Fqw3MIh1CMQp+P/pxLrE3tPe2cWs
QPL3Vz0XnL7zJpB8jmpN6cnafYJze4VmRSeWqgjWv/1YFQm8IQ4pi5lbDmz4
yCHb2z5l8iGX+VxS3t7w5KgLP04mbM8z29hABcptucD3rzlQ7BS1T/QUFcoD
r445080BkcEbWYnnqVDmGixnztf348a/4ubk0Ej/pqMUKa+hSYOf3YrXQq5y
4c27BdRWHT+ICph5cmUFF5K+Rr3Lo/rBPpeFheC3huw39nPPjJos2uMAiCRw
G46PdfyDtBVrVpF+Hv04+vVp//Hzh0R/DbBe8PORpkM1oXOC4OzMfv/2TZZQ
fqulTvoxA2Y/EQtL4ZjD8e5vGcMjdLgsOd74uoQlGQcwD1+ZMLvSfbcARyOu
xnZc+DpLgb0/GPzu6ZxQrqYD86//JxLt5uPxJ70xCZnjgiGxxCJ6gadgnxjx
Tea+MpUC2aPJOmVaWyDJn1QsG8Mdfcog5esXfJeoh9BhV9stOapuCORNG//E
j58/dB5bKj9MCYEFnjJvf5jTYWzfFoN1qqHQWa7UkxMbCONELk945RgCL31b
hW5uDYT0iNbg2S4hMLFnmsyML4Fke3HcPorP6tSPC4E4d7uuwcFAErci7kUc
jDgXcS/iXMS9iIsRJ+cv3yDUdTCEHDfcR+5P565jv/80Lp8fF542NQoBHe5X
3tjlDNj0V/xQD4UdPYaV9lIM4JpYPs2fGgoqZQvSJPjyyr/ix5oQqA16UfVk
kAEea5Mz5nqEwF1lGB35xCD39Tt3Yng3Vy6IHJeJR1aVrEllgO6jnunHN4aQ
+oHjclPGbqfKLga5H9Cc6E12jfbB5LzmqDvXLLEJgq/Mr1UfekMhIcvAVfpc
EPwYEpI3GQiFfFVLdidfzgmMq3hYHwa2LV5co9ogYCuHF2WeDQWh83DPoir4
f+VxqJ/iz2JDX8cyQUVHQuSIgaAd+FxsxyGuZ8gvfp7Bi4PWO+pMeLNnzd0f
CcGwS7t1tvApJuh3jSne0h4ESa4ZtsnLmWDMe3z6BieYXEdHnGYUuaqOWsIm
48e1bVOjtKhsaNu67dU5X6t/7NhSUMfCulYMV+LUaIwduX8PWf8rbYyrXc6B
FtEF2zpc7Uk/0p4/bB467ErK6OeuDglvDM7/s59DP4h+reM/fg79oMesCaFi
46ggN3be7l0POZCm6qmX0eULwd5QKc3PD9YYLtbuX0KBOgMFx9dMwf3p1zt0
78Zw4F7k61VHQyhk+xRj544bWOdP9n9vAUfaIFMgY3xR09b/4OrIAbc09/qp
j+nkfvcBt7bknLgUSObddt1ReQOtDFJGvTvTEG4yJpsNZQq0iynRdJCti9+d
lcsGpcITzMTNdIgtnnC0sJoN9Z774lbPo0NzckJpDP/6hUsyir/lBEKbckhh
qjwHtG6LCdtH4rk6XHKdu3rzyPfPU7gwpfTR2gF+/MH5wu+XjvpqFOhxAPUA
cWuJitj91798yU+Ml9On3NS75yV4D6Cj8NjSldVUSJLNySoKCyQ/zeN/tpVZ
c6HnUcW5iC0CHnMywWt2IHjMyGtGe1B2+iLNsWXBa0mRyYaTBJ/Iw0VeLvJw
kZfLPn9gbekFR/IT170PE+vguO7dQ6yD47r3R2Id/MhQdplQaxhpF2iHqPdY
t/Ul6t6tRJ0b9R715imh9ziOXxhmH5OuOvwvO8DxtCRwiymBmxFH5xC4WJvA
yYiLEScjrkacjbgacTbi3jtblIp7J1Ehcb3Go1Ipb1LvEU9BXym7mSXAxYiT
0W7QjtBu0I7QztDu0I7w/thftCunPvZ4eq4AhyHuwnEg7ZnAYYi7UC+aOy9b
e6gyYdJx+rzybXSonfrp0wS+3H5VdEnxHMG6NK5TY56HeV8skce5EXkd5n2Y
BxoSeR/mgTjvD58nvGhsEOC2kzI7B7ID6CDyaZJ3rZQ/GWexH0qh6Xdr3wn0
GXEe1qnmEnUrrFNh3SqNwAEVBC54ReAAxAVjibj/isABGPcRB4gSOEGRwA1k
vCNwAeIAbC/Gu23/ExdMZUNEXfrt/XQ6KfuOORyUKccg5TvLl3+pq6L/L79m
Ot9X1biVBUXjHtyrWc/3gxdXz69/y4JFC37I2Xvz83il5JbsZyyQsJApoGUE
whmu89uV69lA6S1+wAunA+uVclW2LhsUDMs2PmIKnp936GLu1MOC9uVBZ9jz
wgBoJ/yeMuEHUd+Svl5oaZ1Gh1zdk6trBtgkHsW4iHES4yDGRYx/i/YODp+p
DoNRb91pvT1r/sF9FWFknMe4j3Ee4z7GeYz7Sl0bPoa/CiZ/f/2ZseI71zX/
2GWk4Jxls+6lVXIPWWRdAesMKkRdAfuF/cgj+lV/b9yPPJdAMOqapPzTiwOj
LgPG7QGCc5LK9ssdm8tiwXdNk09lR9gkbkccj7gdcTzqt9boJEXx21y4KPWo
8PcawTmZuI/wtZtzVx48qgknyu6c8vTFfWz1yPE8tvldsPSaFaRs8mTzVI14
fWgIXSTryccpu9KjXuq5q0Fvc5LWpytMGNUzu9jhpwuFHkMm7b+YMF+96H4c
W41szw7/spt1bZaw//f6PcGdFLKOonf//kRtfSopb9cOM/DJFsj/zcMxT8a8
GeO3vGlhXb39WjJvmEPkEVwizzhM5B2YZ2DegfEb8wzMK9BvpCmaHLz4yonU
q56QvbvTFAUyvn8SPe9I9T0hK/L/Yw+rDO/wcSPrRNgf7xF1Lb3DVBiJjLL5
sdsBnraJdp4+QAU/5e7Ie54OUDjdWX1HMhVWqhV7Tc20gxe3bJPU0qhgFunz
8fB8exi+3EfND6XBFnrrkcN5DhBwQy5dydePvH+g55qA9+tp/94ftZsHkkTd
EfdV9DB8Zbkz0g1SFS7/vnZHsH/6QjfN3tAfAhnrVguJOhbWrbCOhXUrvD56
wU8NnSwe3DXz2p9m4k7WV9SIuhp3fGnEssk+ZNzCOhbWtf6ZDw9om1MklTzX
h6xD9BF1CaxDYF0C6wxYd8C6BFmnIOoSWKfA+CRL1CWwDoHtwToExlFlQq9I
/q+k1I3NjfqkXscQ84DzguOO8zJredYyXRMfeHiA2Xv4FA00n0yeM6zlA1F0
Lb8dejRQa5SQkqz2gY2+S90La2mkXaKdqqmYTaq5aEHK+Nxtvg3aeqXBZH40
kbXyiHhKMMRNZzxZ/TWYjBuYh2FehnmWHpF3YZ6FeRfmaZi3YZ6GeduKrc+d
p3+mC55L5GH4PLQnHSIvwzwM49TcBfKLJRZqkvy0f3gKy4FV0TZRtkogy8ma
3HMfZEIa4WfQ7ygQfgX9DPIckPcgTsQljFP7xljyRPYFkHEH/Wp7eKnrbgvB
vs+JNPfZbeEsmOJpvf2NEYd8X/AffXGCO1Ubrwo7//Ueh8ykAq4H+TvU19Ep
7u3CpoI6I9YdsW6DdZwTRF0G6zRYx8G6DtZxsK6jRdRtMH48Fp9pJ7o5mMxP
EM/+m5fgAg2/QkL2h/BggYRtl8tCF3Jf3RXjd97d/1Ego52i3VqeeR92aLsf
/J57Z6G0Iw2Ss+seOo2lk3FL+NWKZ/0n+fmQzdR0z00B8OVJiNLMkNX/3O89
A9zvd6TJFQWR82u4OjH754Jgcv2Ifrtu7NeKUJB+dFvCdoM+3HZ6u1T5Zii0
SC2hbQ5eReYjni8vjJu60BeufXvO02WyyP4+7aJqPivg63+vaHPoChbsNR3b
SbHwgBNuzLWBGVS4a7Nmp/NZD6g82Ldhbh7fj1Zrt/gpeAJVrntq/WkqXI9s
6pwv5wneFfTP6Xw5/FGrqK+fB3xxWaM3l2+/TTnGyhnX9eHnsreKj4bowA6f
HdstZQC9vy+Ns9djwNefkx1b9U3AVSmhQu07HcIXenxtHzaAkh9P8x59YECx
ePH36+YM+Laz8d5ZTSZUf4WXzl/pECgr6t7jwYRfn3uCfooHQTm3Z+tHHSbU
j/mimSMTBG+ERnKt3ZlQGVj5aIhvb67lkfWfzzJB5zL32b4JDBiUWXQ34RDz
Hz/wKRTOsu2UUypXknWESUcDC5LatSFx6pICLS08P0aHrPtrf7wQt8aGDjN+
rzoKkV7/3MeODkefTBN77e4PnuafK+ydKSBy+9fCFn1+PtO4UOGaGwV2bk5b
zolmQecG5ZWBkRygeOyarLCZBdsPyWsFbeFAxzpz+agMFjDZu87u/84B7/x7
oUY7WLB5dlHwxiYORLY/O/DyvBWIxWbkCY+6wLVJTuOuvLQGqcepjJhxrvBG
80y1dJoVRJt07HAodQVLye72nT4+ZF0B/fBerVqXpyupsHB6bGTwCFH3/2tf
GsLeyhXNRAdu8fOSNUtN0oeIczjKqGDTeVZo66nJJE5DPh6+p9lWa3Chz1Vw
7nu/+fbVrWkU+HHCmDpKBWD4rMl/85wCH6ZYXVRNNwa29iz5bcf8SLyE+jr5
P+cm+xHnJq+ty2xVc2XB1JsRmW17ANrY7pI2bBbsET02syPEGCJ2hsq6K7Bg
9Oz+b8FthqBT6GTIM2BB43UhU/UYIxK3YT+QR4j96JSqCF4/QwMWDeqFzO4x
A/GCesoDseVgXlUxo/jAavJ9W+XKmP0iqoJzchCnbt9X1DjxhCuJW35ShZ2r
tKmCcx9K7r47YUIR7M9O8EYaCR4J8kY2ETwSrCNGq/569i0TyDgxq3uHbJus
MVkH676cv70u+8/nTKB8nWucoVAUBgZ+KrvmnLIgcbiwz//A9adYsO7Hk639
ocZwsNZb8UyRAIe/eme4hB7Agt1RKz6ExFvAgl+xz204LLI/iOMrCFz/9/2m
cUBa5NIyr7A1kGUqZ6F5gwtHeCulxEssQHW5aGGqriY5rhiv8Bwv9Mf/Pdcq
hjjXanLupUUKsa7k7xE3WRPvQf93Xcqt8eaa56spgnOLRC9q6BVxYVadeWF+
uDNM+dY4QS6JCwu3nxq/ZJIzrJLqOJAbwoWHQ91eMw87Qba7w4LupmXkeiK2
F88RQ723PON+xeKkQA+ipOu2Tsl2hggC1yLO/eh2zjFd3/zf5/Xw+/fxD+dw
IR4yeSubZlPhDmIiC/VPlLqT97tdm331J4VC3g/jKnvCcFbVMie4S8RdjMOI
X6vrDggFGzqD9L1z4gk1XPJ+6RV7RLJ+COSuJMnShSGCcweRB/uncwd/Rdzf
/cLPgqy7YB5wo/pakpMYH8cTuBTjfvGmnZTGdd7k9Ygjty1vPB7Jx7l/Wncj
9xmQtc3kPaHAjQgNay1jb6hNkdzx/T4FFrncKtoU603iCnye94tkw1whwbmF
qK9vD6wtueLpQ47P1yrDcq+CP+9jgPKGQ/3Rrz255P1w/v67r8Dum+6frJwF
edn/bx6H+v2n95qRV4d+fvLIm3aeCBV6S53KVR9SQcr+yumWegq8F1u0Y2c+
lazPuB+3/RzA91Msj5u0WP78YrxI9ZmTlL1kOYmTUd9PE+deoH5rPhonaXKZ
//yEh061UlZkvMBx2FfxbPmBNirYTmFdF2qkQEW/smrbWH9QXz/uh101BVJk
mq/O0fGHiel6PV3XKeTzMl8tP/rIiw4iptM+2I/3h1JLxyWFlVxY36blozns
B40HV0YXadAhYfL05VL3GfBi8sxIpe+BkLX5m0ZmFgM0GhL2Hb4VCG/0fZ1k
vBhkfN/+h3UqqjaNobKeQ9apECdJaH0786mJTurD9rruF5vd/v/PrSTlB+fS
XhZwgVZTdqb7FgNu1uVM2crhwpQrm8oVmQzYVqFD/76OC9n7L9JmKjGgRV42
r8eQQvp9rCPuWSv34+gpQf7yLaxGdo6xYL3OzbzuSvIZBkjryi5ViqSTeUQe
p09uZpdApposvO+9QJB/YN6BeQ/GF0MdupnIPgYZL/5Vx+HHi+MaRheVygXn
Frg46U5zqWCA7BlRO/kKLvm80LfyV7OLAsn74nNjjcPahPj5Usx9DdeETwIe
GeYN/zrHl48TfuS6Rx/MZkK81gNT8XX/u66CMrbv58xHvEv7Bfua4PfY3kK3
GanXsvjtUZZK3RLJJX+H/gzP8UT8cDqTLt2/hynQf7e2KwtGWOBVuVZ2a6IF
eV/0d36rk/NkKBww+6R8bf8RB9DLnuWhMoEDevt3TWXNdiCvvxGa117Z7gYB
tcZLO2Q4cGpkwsUHDW6Q9dd+ZHM4/991yP+e84TyocfeDg3hgjxNuiBvUuQR
V1Kv0Z/8t45x+eetKHV+HHAObsoRsaeQ16M+/uk99VCjo5Mv/B/78qCM8/+u
6rWV9W4OGK803VgyLOABop682ZM8sPPpn8+lQhnjr/7e36OHQbDvBb7fgPYy
pBeTs3odD2SJc1Ewf8PnMZ7Xnap0EJxbhd+jXjRem6ezPVhwLhN+n1xftltU
RaAnmyzEK96VcAAWNo1ss+UBtgu/x3bhexhbl4+RZ+Q7wNO3gesnCemQ43lk
n4zKnr0CObT//Oh3NQOybm3gv9JGa68uKUuuurHDK2YlWeeIveU2yluzgpR1
Gp23nffSB5v6J6OHNVikXaG9iSifryldvYKU39rc5pbm6JP+8FL7bYUTS3VJ
+YdMi7DxkZXAnnZrwM/KAdQrjmt5lVtAdoHD4LC7AwxN7tN19bIEn4VnI0wS
giE87+4biWmW8PCV5Pzu7cGg7RTXu3qGJYy/xJVbNEGwvtSxTErpbn8Y3Njg
1372hSUcmNXh79wRBt5rB4x8tdZAzPlL16L3sAT7mYhF7szj2/d575m/P2VZ
whNiHHFcsV3YTmwXtvPeJ1EnFwXB53vu/LKwELrg3NQ0u0Qzft43OzX69uBG
B7CTnH3mrRUdZjkfcSpIcADjRe/pkwyY5PXZQt3qCg7cf5+XxPcn0c+2hurz
HEFtpXSVxX438nPL5ljFGZ7BcCawYzQ/0w2a7Y+ui28Ihju6jEeP3N3I+Yh+
57Jp+xYPeOmYW/VpZTj0qchuLSxyg5NNirvP6VJJ3CR3RvHOxaVUWH9rVORS
ijes1a85eXUxHcY4mN5xGO8NrsLK5nvKuWReu8/ATNnzvUA2mqNeNu8qF679
nDvYv5R/faB7izs3GCa2aO28w4/jU5f6VGVS+fo1+LY+fSwVZJ7M/7XdMBz2
3Mi5tkGISuIKxBnemtzOnQ/opHzqXMTKxH4uKf9Jj1EOSD656kWbLjSHqsjS
FOnAaqqN+amrDZnVC5lCEYJ56iPmrfjqeW3pXYFkXMT7tDWZ3Z4TIJBP752x
S5kf33F8A6vvuBYnC+RPanShlDd0cv5ECn4V69fRYet/7EqLsCuU3y7atuyy
ozbslBfjOvgGg/z4g2d8d2jDkivbdNOOBEMpMc8xxLxXE/PcQsz7UeqkC6IP
KfBpYNnvbJ5gnKcR475urb/1+4kccBx3fJ3ZxmAostKKCJjHge5zi5dFcoJJ
P21yk2Jk/zyYHB/UU7TflotJPfo/wkg5WONDWMEyJtnfTfmpixRfCs5LWmRV
c2j5Yia5fx9jYNdRkaYwUj4ipbyoeyGT1FMcx2Mpo9M6W9zgXeeWhMs8Fjid
fHL+YpsbaB/rz6dt/vO4o9xgkLj06Ao6pAQ06xeEsqA0bSi+2YgONrHTKV7b
WFA3xrFqJ1vwif3pNJ4TNZ2fx/7Xbw0TfgvlZ+qPc/QsdOEF55OxqQQHSs5d
W8wtciTzAsx7Fn4td7VS5EDakzjhuiZ38vs/jSPKaFd/sruN/xlnZWKcyfcr
9yqbf3kXBkeXBbcn7uWSdo9+4E/zgHJa2nG3T0/C4JPS9h08o3BoN7U8ItNh
Qu6XRlvjEiA1iwIa2TTeuIMLgOaZY9rCpcHEzV1TZ19VALXzJ359S6XBDtvk
UBNnBYiPqtuQnukHV9LKVn/bKQdVjrNXHZjuBxfGp0nuHZ4HWakVC5eyfMn6
wcYf+eKukymkfHPBxby1hr6g8JSRErXdGJpaJjzhqvrC6tqZOvYzTCDNxsRI
wtsXGrwc0taYm8OBO2OVRqNp8GGkfszTYmOQVzNZm7iVBvXts2UjiozBZa2B
ON3ZDygG77JqE4zhc0vWg6rVfnB9vavJlHxjYPc5JiW954Bw+Qnbl8HGsC3r
2kIxFy4MOM6uq7E1hpirB1/Y3OOAjOIX4eQj5mTd9ZFfk5X+OhvwWK7X/fkV
k6wnODs9kfp0gglftF40ynBtIGRD164xxUxg3nOgFe+zAcXtD0d8prFAzT03
ckeEDfhGaj+J4ssvkmdmZeXZwMUrG7SFBwXxovX5q0eSVwTy79F114o2eUHH
xXnzpg44gePZE6HHh9eDOn2GlfdCVzCGr1pyfLwx8nuZaoqrMzxKOrVtWQET
ytvWDGinuZK4b8+eTefvzxDIKtOSVYaUXWB15pFst4tY93Yh9TRn2eygFZtc
oO3bybKGMjawu8plo4udoabBc139STbETFc5JMWXzfa8a35vzIa3YrLL/bVd
yXZhO/W2L7/lxm/PzSb91zNfrIcU6ukp4clMGL7ytJl50lOgZ4Te4TzjvPfK
hqw2SQyARqdQ5hKeL5lHZL11GnERpUDwjJJxJ34wSFw0gdBT1Nt4Qk9Rbw8S
eop6W0boKeot6hXqGeoV6hnqFerZDUKvUM826xi2TX7LgINbGoXc/9oPr3av
eVQvA7TWn157YgsNMmqm2UbuDCLrmk3FK8XlP/gK9u2g7lzw9IvvP5+7AyCo
ibWi/wMHOmuGzDMOBgDnskn9alsunD53eyi7OACSpl7I2beWC1KLGer65QFQ
adi99K5EOMTEaxeFBQdA8+36HDmhcDA8+brSuzeAHKcQYtxwHHFcsd3YD2w3
9gPbreZcPfRiShDkFLDblEP8/vmcyO/X+WkNLk84wDpTcXPwQBBEVs162+LP
gwajQyW0qwywaXW6P9TJg30XT+R+7GbAeaVItcCLTHiysORuiUgYaWdod2hn
H1JlNn569Wc7QTsaOO183G7YDsb91uMcPcsk7Q7t8CVhd2iHaCdoN2hHaFc3
CL1FPR4k9DaV0GNs9zmiH6OjTw+evh0CVjIrhq+YsEg7+5MdOog+cn+53hnq
+23r/ZaxoYewI7QrtEvZ4ncGX++zwfb+hQWrNgnsFP0Y+jVpwm+hH0O/hn4O
9Qj1CvUI9Qr1CPUK5xHnFfUK9Qz1CvUM5xnnHecZ5z1+yKXEUJFLxiNbV6kJ
8Tcp8JI79gyIL4XLKWdWik73BXU9U9Nf/vqQxPuyk/7KF+oftI1hOemDbfPk
pKUBAVB34vuYh91zIDOxpLHgcwAI3TznOPxpLonnOqeMyr5yXAL5wlG9Y4oC
wXxnhWnuuvngMdWX0uwWCPVPtMPenpGHgZ33X7w5FQD3gxzCDltoQLNnmBLn
WgBE73s7zs5eg7SLBpveFec3qgvqKHG/VMpllCGrI897uCsItsUbVvTky8Ox
BZe2vNkYBFlLHB4lMvjtmeR7cvIbBqw28dukZ6gBhaIyVQ++MMBJyGKX7zoN
WMXcNKp5kAlLuqo8Z7fPB2s5o/mMhXzcMuNGx5njSvDbbrbokbEs8N5pvnJS
+nySX1TaY5XGGZ0MBxVjP01MYZPrF2gvnesMvnVeMiY/8f93Pb0aV9UYw+EY
t8ICpg2JPx67CM88BCYgfOfzm9sP14OZqHHU+Fhz2G486dj11Z6QcFDV7Ji+
DemnBhe8FrlYaErKlAenbI8sMgFOKUV+S14AHJVT/dBhZw5TjtsHpzwJgODe
p83hTHP4HRQWcPoxA6gp3AlZyWYkH/oV17tvyz6B7JOw+OO+HhO43i2Zuk4o
DO6vOzihr98YEoa2PQiWCoVq655hef71Abu37G+cGyR4v2iexNZxi4KA5b07
pDJ7HUxvu52Vbc6GxJzU5KC9xuB6XSXPwIYNylUzZB5FGZN2VDgQOyM8zATG
Jrn7hlezYffsuE27KCaQ+elX3gpbNjydPnWm61xzKHkw527bTSZMdXmgOlBq
BZF7Lh1cwrf7Yg+V3in7rWH3lxDVC3Ic2HdeoXL/YTN49njw6VpxDqhuC9E2
iTCDkOo7lCm7+fLI+OjkFWZg8LHXyNiPA5eLR3bP2m8OaysnG0ov45L92VXw
UeP0ci48vrF8YO3jdaC0uX2OdhsHLhmK58rdtoOQv85hTOJB7k/WaMAqG7C6
WH6wdb0L+fvQz0oWb8a7kvLl2J6yrpPOUJ71tdg9xgY0hJsfOPLliLO39SZn
2cDUx63cIVEX+LRjjd3pZfbkJ/4/d3CBUJi/L3m/PSKacRl3BPKLtzG+UX58
vNa/6PbhSTawdGLtdYVmX9JPz/1mYOvAFchYj1krn1zE+PLn925QxjxRNi6a
+nabLcxt7tB+50mD/ZJlYZ1fnWGCx7SObE8/iGHObRlMc4ZjjN/aG8L9QNj0
qcIicRdYm/bEJ0zLj6xrXezxX6NxlEbKP43OXy79EAY3+9jmk7bZwTW3cyeX
8fH2TdOUoqEV9nBDZbHxYU0Brxt5xVU0IcvPC53hQWLrjQ5lwXpJ9BCNbVTP
AR3mZZl0d2eIf3m5soKfHyP/iqxLtQ5GpR+zhawmtV1bvvJg/LXdH4N6ncFC
bDzryiMePNohEuXq7wzL9cXMJIY0IPq2wnDjm/WQNuAbsHybGtBP3llw/p7A
btGOHxF2jXaOdox2fTVmp24/vx9/f8p7QsW9aycM1/lCYmDiyfgjzmBotEdl
Y5cvOT5Gt8vED0UL5FUDfh5jVDjgVJH6IvWnC5w8/3ybnCQHZp6eH2Gv7Cqo
Mzaci43Z6wpp328E3G3hgPfy3bcZfevBqXGWieQCQR5Ek3YStvvAIeX8ZGdd
3QgenL0cuTBMwhNm76Q0ZITwYJ2e/eaFfp5/1MN/6en/oXeolydWLJglsdwe
bm28+92bKeg3jsOf+o3jMrJt3sOZxa6wuTLtrSQfn/o1Xdopt9YXZKR+34ia
5gmLDx/5qu/sC0tHL99a+nQD+X+8Dv+P16n0U7NfzRF8or5XN1IYsqme8Hqq
bXX6dg4wxhd/GrH2hDKKU620CJfQRx/wj0n87qwrkLcWqmUVPuTrq+F6FcMF
/DwrmnK7hx/H864fd+rZwL9/aIZXfT8HRPek59ovocBQoPfVODoPtgyKSajy
nx/9PsejJpQHDle/ZY4N4OPUKdNvyf/gQch8/wNi/O8dLl187TwuHNa3WW6d
meQLXVOO6zDu8EicuePCCi+TeIGMPADkBSAPAHkBmBeG/ydPzCbyyA4CJyBu
CPQ9PaLYq0ryFwJ/D5iu5s/n8Uvs8ilONFhsdXd8V4QdfG596HPcigZKM4s5
mw4I4tadvu5LxZ8B0uLHOWR1CeIWxjGMWxjH0M+g3/mTH0E/82uCf414iCuE
vOp94L2TRvol9FPol9BPbVacUdj8Yz3sU6RI3k/j5y/q025Wu/L9aaWehBv/
enHinCQ8NwnPScJzk/oZJrpLbGjkZ/1Y6jXfMBrcmfum+Za7H9Au00YL+fge
wh49d7b0A9NXM1UMjwaA2vcC08L0QLiZrqZUfCkACizyhXwTAiH6wTujlceD
YNmqmsFjhwT7T1rJ5l1sdA8k5fPMRfvT7wXAK+omK+E5LBg88m4+nX+90cc1
QwO/mOCeNaauKJmP0zb7N1QcZkLm3OnqB9iB8Fyvbd3tAQ5kzw0+NcGdBt/M
x7u8XynYT3JbVJzRYkmBrJA41iC2nQMVX79t/6XoDwoqwYHbOgT7U/qKrRjy
OcIjeYkTu0rSH/P1d1aN6/wTG2jg5q/5xp7NA4mDm97VZvPlEfVTyd948Fqz
V1fahwYm9onXmN95cOJ94T6VYzQwfTa+PCGKB5PYy+VnOvjBovCM0XeRPFA9
lP481dQP7hI4FHHp5xsEDiVwKeJKxJmIKxFnthE4FXErrocsm5ournc2EAZP
Tgic5xpM7k+J63OGkaM2Bn0B8M58/5qT20L++ewM+MdvvmJBotPgq445gaBO
vMeC77Vgnerux4D8hSqB8HDu/q6rLA64l8yM6S4MAPfHG79XpPHgzPGP36KM
GPAtddnTi7k88j2/bAL3Ig5+8B9cjDgXca8jgXMR90YTOBlxczSBkxE3hxnd
1lxCNYb2Rub9uqcMUE3RrToXwcerw8ejQ4cZpH9H3Ic48U84cnPRsvIVa41h
UrxIQa9EKFQeFGq4a2AMIbv6jsWvCoUaAkcirsS4c0l7QTp3XBA8SKVrTRze
AGabi3gVEkHkPGwx0Qn73cWA63tvGiRIBJL9N3Hc0nRsTwCULdUxjrvHIO0G
7Ui30XZFfT2D/Gz+7h7WLRkKAfMOjRnfwoBONc/FVrqh8DNJ+mwwX6ZvPVT4
dkooPFnvIVlVHEReh7/D6/B3eB3+Du2z0sB2yDMuiJRv3wxqTpoTBMbzLqdE
ZDEhbhVzxtcdQWRe2jnhdtmpFIH86IuOcbtKELRobiw3XM6GVUm6Yw+kBYH9
gTnsKgs2FIHe66SPgnPnk0VpQ8c/MUDpwouC97pccj42vcgp62jkwNY52yXn
zggDm9QbQWlMHpgW9ovkSoaB06cqWn8mD+4vntOvNCuMzIswT/Ih8iDMizBP
wryp3W17c8RtC7j3vVhM5HkouT5rsClW9YVsGOx40PLc1tWK5P3hutGUuYG5
xaWhJO4jcSCB+xAHIi9AMbeh7mt5KJjv6wty4o/Hj/G1Crd+M4EVvPFGlZ8l
7Orrz7nM94NCx2dXMPwsQIh3yPXUTyaZh2BegnkI5iWYZ2DecdXzabDGajMy
T0E/+yc/LFNwf74k3w/47Xzg2Zwl8LPod90sd67+UBIIgVuFw5by2z1Zcel+
1wuBwOtbZ7jdlw0Wj9gKzlUMyDD79HtsHhN+XGrYPtDAAOW+Yp+GK0woOTxt
SJqPHybWVt9Y78TPQ2MpY07E8MDkaElmPV8PlitsWfGFLxuU62r38uWPHXcy
0tKlyLwV89QDRN56TVRt4WFhY5Cvn7Zs5hIO7FhhYTfT0JjEjWjv9G+0L3pD
grwH86BmIi/CPMmHwJWIM/+EKxF3fpf67rXwxQbYPr3r5foPnD/iKMRZiJMQ
N6E+FIWlfy1KY5NxDOMaxq22azs+f5rAhXS7fS+2+vuBdXSkwutmDvS7ns7k
LvKDpk4zpc98nHaH8Mvop9Hu/mSXD2aJHwpRYMGsU6ofRl0Eeoh6uYWwM7Q7
tEO0S66uX6ldHQs6ZebIqWqy4bPhqsZvX1jgPXPA4IE7m5xnnHfkwSEvDnlz
yKND3hzy6DAvwjwJ86L/5knW6+vfuPPHMz9w6SprTX5cP7a/QXsVFyzhCMwd
9YNRl5s/zA0FPBnkzSBPBnkzyKtBno1JQHL05KUMch0M/TTyUtBPod/a8cba
dOV9AZ/gXnXXulvDAnkvkWdj3h1xIK66MssZTDW/ZpVvFORpmLdJEHkc5nWY
96kzXsmOgXD4+fyfvA/zQMxzMO/BPAfzHsTliNMRlyNO/xPuRlwe9rnQ8dNM
CrSVRASqRvOA9qNPX30iH5enze5ZHCXA9YjzEdcjzkdchTgLcRHiJMRFiJMC
fsVP/83HXdlTOg0zBwS4CnEW4gzEHehH0K+gH0G/4jt7s3RzeRjsfT6rmPdG
neRrrO2asS3mhAYUjVq/852NfFcNKJ5345jybsJvX1xM8pfWn58YebdxIUiH
5oSWr2DCiglbh8JPzIfXNm7xM9YzYZdSQanegBK07u18NiuOBcm0nAjafg0w
W3BQ6DqNBVNbRuvUOGrwNUtZvmeYRd4f8ZdR3eeD82pVQbHSqKWm1RhaV91c
rKdoDe9OpRv6PjSGvxiuX3nWYC45YZNwqz/0NzTNG5xiDsed3sTO8vUDnoRY
lzzbktwPtNxCc1JFtwVIr8rIUHhKI+PWCqlc2rNmwT4m+F4B7juBcRDjIsY5
/D3uN7Dpq/Lw6IA11NwvfBhbHErer/HN6ClTHYIvtcaUXIfdUrtgzPhKE1I+
rpRVq7HTjHwPfPTExcF2thWcqDtwas59vh9MLBMabLaE1gMxD/qHOZD7uLKX
FmYBISdaxYLfcyA8KL3ARcYarto6lD/5xAFz9zUr8iqsQVMhyKSixQGizqel
2Orbw0pxsduqWg4Qv3eJ5I1cO/IT/4/Xkb8rkZg7v4sGF/+2AwcQmv1Jc9Ub
DmSkS3jIKThBrc4JcTMdLvzMkPldU+P4jz6d5cGy475bqHMc4BTrk/ClPB75
e9sxxzP89/DgMzvql1iIE1xK9r8sEc6DzD283D1fHeFnw9e5zDOYfzjB47lx
y1we8IBdVdh/MNMNjo6aWp7/woMKiyLzWXLu5PMqV/rPPtvtBtVVE5Yr83//
93j3usGSxaUO97fyYFXt2HbnVA/y+uKbsWVlrR6wYbf6tdhaHslnvfSjb0mj
Pt9+zbbayYb6QP37sKGadTSShznjis9FRzk/UOVWBh/77gWP7R/tkR7vR/JF
UN/EHb/lvDzuA7cShM7clvEj+aSol6inVwi9xN+hXqGeoh6hnn6rEU6xn2QC
gTkPK883+IOY5a/5D6aZQPkNjxuvhALIccZ5G932T50P6yBLiHZjP7BfM28Y
HF/G84OXO5u4soaCfSKxX9hPrKPg/R7H5g6LzAqC0hXjHl+x8IfUA9fqh6cH
wc3PAVF5ffx8k8B5GOdxXwO8f9+lDa5+pmwy/0T9V/nDPgmIE/B+6vMr94ib
+sOw8sM04OPpAvWKvNf85/79uTMIeom8rpfI8zD/wLwQ80DMC1VPqwX1DwSQ
/EnFq1tKezKCYY2ozGONKv79Cb+JfhT9FvpJ9IvoJ1MJP9hF+EU9wk+i38Tf
27EWRmSuZoJhwPbCma2EnzVnwnTCT6Lf3E74UfSrYfKJ838+XEy+N4D3Q79q
QvhR9Ku/ifc68D2PBuK9DnzPYwrxXgi+J4LvheB7Igsnv3hWnWxE8viwvoTv
OaCfQ7+Hfg39XMx//B7u9yT7sXhKejAL+lLPzRx/3pPsTwKRh2P7D41+6ecd
YYN7SMORLiaLxMUWafNUNm5kwR2N+MOHmWzy94jDEJchTkPchvuA477guA84
7gv+ewn7oNVEFxBK8TzukMnHl2vMDsjtdAa2jHSgBUdQR8S6IvYnfcwPIRjD
AY7/Lc+fxZ4CPHpbvbH4gCfJzxy5nips9cmSfC8W/Sb6KbRn9KPoJy8TfhP9
KPrVa4RfRD+JfhP9KPpB9IvlItfTGw6ygRq1s7HeThcmLZYSeVXOhqFne5zd
NXRh9+aKfbqr1WBeSqhv0TwH2OOz/pyqcRhZv6+qTj1yfBkX9KM+n/34zAE6
KtrVPC24kA8SbeVhDmTelR+y1UfjlS/s2zL+8pkmHhRdcgtyHEeF5zUGz6bx
canK4m+LUpqCyPtmEs/JUh3NfCbJgjytC1m7ysJAvIaWN9eECzMq7n6e0BAG
B15QsnOcudDUNemG4+Mw8CX6gf0aJPqB/dpLtAPbZRq+6aDIGi4pt4qtUNpu
xpeH7zzfNJsDpu/WPW0y5+c5rovTjKU5JA9x4mRKEXW7gIeI+NeAGAccl73E
OOC4YD+x39gP7Bf2A/uF7TIj2pmfEr/3w1E22I9423vwr1f7pBX84QwbArSm
LlzBv78S0e42oh/YbuwHjjvOQ5BDWWG6ERMiRx+cGLfHAaY5X4uazpfz3kxb
8cHHAWbfKen8pseEXzA8Z7jMDibN4mkHrWSCLqczZ+lEexhettbq+U0mjLwz
OLtOxQHWznweUrbYA5iU4N0jVx3hQXbW485CDyheJ1KWd98ZKnc8NjW4GUbm
LV7GiXmLH4YBoybh88BHR1h8Lz5pLX88JES774xb4QTnHC7t1y/g51/So/lG
A87wfmqdwyNLJmhSzdNDxjsJ9j/1cnSrmexOyvKiR8yCl3uASTUzM3iABfJa
jS3ZP12g8mPlcKUjG/Z02fFUZd1Biyrmcd6ADbU5S1Qcp7uD/67COOF4Fpht
/nr/5AYP+H19nM1vFgtO0Qf7/akecFhfaGaZMAtyPTJuJt3xgNRBC7/56xiw
18HqhnK3LwSeugBP+fEwXOLy3o6zFNhIfAYQ/88jrttJ/C5++oI91N9c6Ow6
JxLzjk6OC44Tl+j3BWIcooh5wnnLJeZpKjFvOA84LzhvOI8riHnDecRxxHHF
fuM4nCT6jeOQQ/Qbx0HttPvZKE0ffh7jZ51CZ/5xHlB2ubgqoWKMOyjcTHH+
zfe3p0smSR8VcQePxO+fq3pYkEnMC87TXWJecJ5wHnFecdxwHI2zFoesNfAE
Eeej5zU/68Avy6RTsRqeMKGtY82IoYD/7Xeq62OS2Dwo8B630WIBhXxvG78/
FVJtT6VogEyJ/unFKRQyH+o+3zIv2YkON9jn0y5mLABDs3O/OtfSoffl1Evf
IhdACASaFo3SoUB/xyWhQinwsTy25+QIHaiSZb/vJiuReQzmNZjHYF6zPn/S
+on8+VWUebxgsMMYEpO9aHeTHUB/S8DWMRnGQH3yhqm53p2Mu9K1b05fMvIg
5aaE0Dlv+fNV2/hMa8JHY/BY0Rnr5uoB34V715o68n8vrbshLppO1oXm3Xu+
STqdDmL253mMZFuYV1azSq2NBfN/75miamgIKw6aTomvZcHZh3lNVxgm8Kz0
V5L0axZMkpbJmFttDEm7epsW5bPBNcFk08tFq+BB4aOPJc2C9XelW00h0yby
SLn4SdQwax8Xnqec8ylfaAt3PR8aXJXggZu63IQFL61AuGKbf+oEHsz2jf7U
fcEa1iwSW/B1PA/sOidHpny2Ad+zRxnfJXmQeimmZ0jDBkSJecZ5x3nGeT/B
2i28NkUdvFoGpa/mCMaJ8odxvNRssHi36yrIrCvjzVYRjCOO6w9iHHFcNaus
fnZucYDqt5m7xJI9IEFxsG1KjB1UhywNjnnD/757y8umRhbc2jMaa8u/v4dB
doHNNxYsXf5p3jtdD8gwOxQa7c0G8a05uw4s9ABp9Q0zbvHxSZJN3tG9Szyg
lNBD1EvUQ9TLQEKP8XvUY9RrjB/7++8WRcdRgeG5zZrdxQM568Uvw0uoMOJm
4bHoNQ9qrq4VljtHhYuEXr8m9LyL0GvUc8UTXXXPInhkHehvHBfDgz6nKvsW
LgOs+JDulUg4+T3iGuqBkaTLbQzwJOwA7aJs74XXH6R44KMdVPvsVSgYy1CC
5OfwYFur/uIbPaEwjdBD1EvUQ9RL1EPUSydCD1EvK4lxx3nAccd5wHHHecBx
x3m4ujlBfz4/ji52Nzjxk++vZkl9bXyxjguFG96+2dnOIvV6prYJM+//0ntC
z1Hv9024uCL6ahh8s+kDsZcskKt9W3szNQxeht8Sj/Jhk3aAdoF2gHZhQ9iB
FWEXuwg7QLvAecV5xnnFeSb3JSTmCecF54k8x46YZ5xXnOeHe0Q3Kpznx6Xg
9/uPxAnmDecR5w3n0eTV/l+OTSwou+YSpM5vr/y50Y1KfFzNZa2ZNTqPB3ob
DgfM4Ocp06bKmDZk8SC4guodRHMn+dRKahMyrwd5wLV1U01vTVaELnitH+vv
AW55qxcVuCmQ6xPvXz/MeDLJhMxLx0yturnyyipS9nsxPYx1HchzBMKIcwXw
PYNGyftL7MxNSDnunecFVo8p0I1dS2SLgmBg7ofXlWAO7as26NeVBUOmaIrM
EwMzSC8VejLEx6eTD9pYdZWZQVv+5hOb+HnIqPIW5qQGMzjw4ctK+QI2NMwe
e+6yjRmo3fk89qYQUSffuprMC56oB8V0XFhN4kgmcS7QOuIcIKwL4LhM610z
ePuv8y4Ymmpz58rDR1pMXMNLByjVegmD4b4w//WHJ+0ZVrB9yb5Z44N9YUfy
kqciPdZkHTa/hvVgdMQaxu5dpmF2gkPWGf5+ThcHWlRyc8dOdAaDNfpTso4J
3nfOrYw+P2aaA2zWfBMqHekLhV2/abMeOUCk/JHpCbN9IXT/aTm/YQ4oVRZV
adv6gIHli9bZU8zhs5q4hF6rP4TWVaQWH3eFj9TlHV/l/MBg1vycVH683xlo
UT6f6gdP2cqLLCvdQDlIO2br3QBQjQkQ+8nHS/Z3RpaYX/YHrrfpMrFeXzCb
lBvvLxMAzftZ4z0Sg2DkrYj6IVk/WFaSkfZ4RxDM6tldXhHhR9YFsE6AdQGs
E+C5SnjOEp6rhOcs4blJeI6SW/Ltnyr9PmT9AeseWAfBugfWQbBd2E7Ux+Ph
BiLN0oJ9U4J/NkSHrggi5UCJttH0vCBI9Y2VNNrP1x+Njsb3fHlR596AJdfZ
MH9GbGH83r/OVxA2r1LjgP29eTckkoOgcdf3+HkiHIh4TOkeyAyC1rlTKuOj
zCBMW77HZmUIvJ64cHfVDjOgLn99cWxQCEwneHjFBC8PeXjIy2vbUxe7RdcP
rBYMDpyyZQI75/LqjoIAYJbrPm/j48l6Qq9RzyeX5YWv0TaDi7riSVVVbCgg
eHzI61MheHxPCV7fJYK3hzw+5PUhzw/tBO2m5X/ayTTB95xU+TlbUzmwI/Vs
Ud3s1WR+bb2DXTXi6gqZR3nnrE6ySZ4V8q6QZ4W8q4VZNzQpKd6gVNAekPaJ
A/p5uru/LfYG01VXQ471c0D60dBgjaI/jEyPjy9o58D2Fx69ka/5+mZx0z/i
HgviGmZm9CcEQX7jy903vrOAert6otIqLrkeh7zdqwkhwmlpLCjhZk+aPMqD
Kn957/t3WLCRqONiXdeMqONiXTeUHnlRvi4MMjf09MW+4Pv/FxMpN+6Hgfa9
irn6fTwIqL/dtsudDn2PHH/ZHhec04nndt59b/TG340Lql2KZYPbNoDp5OfN
z67w9f1WzvHcPRtgo9TEpu3lXLCSe1/+vW0D9DnUP5Py4EKG8CGT71ne0Cok
WXJtLA2UMjW+2TAokNZpeKLdkAbPuJQvYUUU0A0xqsoIp0HsKHWiYiuFXO8Y
5pxa7dLvS8rqG5uqwqJ9ISNe5KrDMJV8Xx6/t/N7y3qqSiXrolsqatPHzKHw
25EzceMQTbAucyKxOCqTBt8lezT091Jh4+qeteejaJCfFsH6dUrwe8O8IIt3
96iQ+L54xQRJP8IPUiFhb2/Bq+ca8N1r+zQdeiAE/Jwwf66SLuTVMn2OhATC
njSnM6vsdWFm67XvzIJAGOP0xFCcYwdjXKa+ikqkw4yk+XXvtO1hYpWU30Ak
nXxPHt+bx/fq8T17fK8e37NHHgTWJTH+Bv8K/JIkHgiv1A/sutwUABynXvl2
AwYk6SaOmKYFwCzPxpTAYTpoviytFhovWJfD9/Qs1CQ0ChMF79lhXMFzQvHc
ULVxms1P+e3Wv6+SdsGbC+FFSTnMFXTw3uvCjF0luC8+B/d1wX1ecF8XCWKf
F4zHm98NdtgGaMO4lMggarcpWZfE+IXvTeE8Mn5vfTRSagpRS0JG52QbkfqA
+Bz3gQkirsPfiapZb/42wQR2bNgYmHaHCsqFJxIdhY3h8UiDinKC4JwuPLfr
5UltJ8tQQ4AxPQ/69lOhP7xVbF4Pj1xfRftEnj2+d4zvIXvPF7qoZqJL9kNh
cNyVo4d1gaKyZd+RDCE4X5v98GmcLiTt0fn14J0UjKHLP2o8rgN7BpN1qvYu
gDluekvnluuAB7dF+22LAnmfQOK+/n6mH0xzFwBD/tfJtGOC6/B3PHPZM6lZ
NlBjXGj4IFcHjOjvli+Ot4Gj4RXX+I+AjWr/j7Hvjsf6/f4XaSAjpIFESoXs
FTpklL1Httu4b/tetKNoqVSatBSVokhTolC0iBbSUFSK0l7G7/583q9zvb69
v49+j69/7sfxWtc41/OM61zn3NiQ2sUgdoLC1wNuQmqJ0MOfv3fG4mkQsdfp
xq3LCVD6duz0DnUVWHNwrP38rwmkHRjX0W9n66TJn0j879Pz7b3eblIm+gPW
0cT9cBOjikwLB1NC72zLKr4UZQ6jdrGuOFrGw832HTtWzTGH/LS+9HXMeBhj
Ljkw3MUc1iqfOVFmmAD3xEMOhXuYQyBb7PAqmQTY+EO7cVW0OVxccfKpsKHg
fcwduotnW0HkqpsPPYvocy3/9ZcIaPHzO9+9f+kEQX3ZSptWJRF9BvMGoP6U
MVG//pABF3huJW6SU+2J3EA5gnIjk5IjjkeCeB9fG4KD4tWnViMcoYQa9xhq
HvZS425DzcMqqo4d1rXDdl4KjH25bjdNM5ee4GUle8Lwh9W+aZddINFu94S9
Ozzg4OJ04S+OLjC75vKgaI4HqLTmnViSQsWrrHeBzVdjvsm5CfBTyjWQaeMP
aeUbVfPdEsn1lWLqIwLE2LDz15nFFw54wJq40p9yQmzoY+pXi2l7gP/9tKKN
77lkH/2G0olVYhe45PmAq9s6ZFrYgnbFvs5+6A216lzX5QI76Y2z2YSiIfqc
DZ67Seg46VMvmkz8tqjXoZ6Heh3qeajXPaL0vIu36qz32rBgKzNpSZ1RIJHT
KLdRzm+wLFl/66sv0Y/ivz3IL3HxhckzNqmueol1Qn1JXUqsU4l1KLEuJdap
xLqVyPf/tju05F+c/uG/EPZrhhYanxCGe+3DZhk6LQTNdKPgfarSArv4pMtk
N9ouQTsF7RK0U7BOIdYtxDqFWLcQ+e6p9GZX1zcBhD/cLV1hsyGdr9Jr23ud
daMXwqG6R6XJsyPJPgPqKai32FB6Cuots2d1zP7dwiF1szBOB+N2yqVHhYp/
o/ctmrvzqltPccn9x5l13+4O8mFOXVQ8UzBe7hVKZUa3+XBf/krw0MUAYjcO
6XqdVfMJIvj5tbKNnSgfCC/fNrjMGkfxh0ogKOeVndPM4kPG/cxz74QZkOTG
+VKwgQ9qIZMUztwMhzKtVy8mT4sEW4/ZfJsPYTD5bgjbXjMSNp0Y90y1JhwW
1S8eUZEUCa8O6/B2jWQQPfzl2wn9CT7hwDxldEG/2ovo2VeV/dyyBXx1qO+e
7zkBn2HdO9x/bJjMUa3bzyC/WNfEzxbWX1GJgI8/heTHDTKIvlAe7HHTVJKu
a795nM+wllkJsFvPXI19hAFnTf2vR49PgKy+63nKAvrSf/i7MwHsDUwuMy4x
iNxGOY5yHeU8+knlMp+6btnGgMrjD9/ufirQEz93uiicZcCvfSnOGYL193nO
hxwxgXwzUQ/ckFXAJf09uWPl4ZlzjGBqw7RqeBoFFd0pt0e1zIYu6Z4HY19E
wZrS7093tM+GJYX+BgHvoki8gy1Vd+T3O7MXb4XZsFjEqlCUzYJWjU2rd81i
g10yY49nKgs+KFxzPS3Qe3fsi/RpTmYSeSAtKdssVxINW+wCr289SecV1m3P
nMGaqC2Q67wFcgMsGPvpLNvqhDY8O9j5xtEwBoz+JTd2UHKDyBEK91EO3Kfk
BMqNTEpOoNywvuL13Mo0msTbBktpHlsgGPf8/8y/YB4mlzTviFpA60mo30j/
Jc8P1hX/Wuw5jXGICb0dKZLbVsWSeOMRGz0uFsrQNN6Hz/3tPnzPSUoOo1xG
OY1yG/15A6+81d970XIa5XYXJadRbussqRrKd7UhcSmc0r63uml2pM7jkiPf
UqeZOBMacR/lSLCJhsv6u9HkebQz0O5AOyOLsjvQ74F+EPR7oB8E8cuyPCxt
vwKbyOWo5TfSOwLYJO865mHHvOuYh51ruWP0u1NMMDTvedOlnQR+W6WFM2fw
iT3VNWlaP2ccHzy/t7NcijmwS8Nge6gCH1pPr2pdcooDEym9BfUYw6CPuTmZ
NmTf+JzM0bcn5tr9ww8nORAl1tazeIsXkTsilBxEuYhyEOXiwIZX5eeDA8jz
uG5xHX+h1ulvat0+mxbslbEuktyP+IV5s8ZlXps34T2T+GEsH2kwg4HO/4N5
MqssflYNHqbzkqPegnWvsQ421r3GOtj43QmqDortihz6HBYlxxHXEecR91EO
IK4jziOuI86j/TZZwkthYgtdT2Ovv+KlwBF8mL31wevcxwyIMZaX0BPmQ5JZ
a9bQGgbcCJc1SdXkQ6xR1oGF2yLADD4onRzDh9dT54lmMSJg5Pm3cj1ifGjX
bbWomhIFBSPqvZ0V+aD4QXZmr1IUnIa9F+em8WG9z5Fb+XJRwLMe5T5JQK9t
NuKvnMgi/kvkE+Qb5BPkG7TLsX9q+wu23rlF051JrnXOd9nww1ZZjhWUDA9r
3C+pNbBho64WZ6tpMrHj0a7H594OHJj6RJwPDzr3Pbd4yYdfWjqia+X5EOLk
Xjm/mw8rYhSVEuT45D58bv+WkO1nRQX6zLBrZ9qDkyEy+xWneiQfitXFK7zM
k+En9Z771HuXU+8Jpd7LX8u6eOOux//yGyKdaF79or7SAwKHP+njOw6Dwr4L
Y9l1HvBsbxnvcK4M8Suin9Gi45Bol7YbwSWvvUteyG2LBSFr3orlF4whNNOn
O7knFoKMYi9sm2gCMotOLRe2jgcjbd/8tHeGMPOO6bAIvQToeFYzccaQIYRO
cAsIms0BlcrpZRbSWpAWIir12J8D06zeyP2arQuil+0sXvpwiP2I61i/XNn+
w8OZsM5E+l2/FIfYO3/Ts5G2vqK7eV6mB0jkd/H36TnC3GX29pqbPcA4Ksb2
eoojJFF6+AhKL9eh9PADlF7+N70MaTwXlTfax2GNri1Z3/BQuXj1PTuIC88p
1FofAWvhUVr8WFvo+9ij9c41kuiBqFcsu6V0h51pR/x26MdDv10X5cdDnEbc
R1xPonAfcQ5xD9c/4h7iRvvts/qxH+YTnInb+1t5KNceEk8WnlhTQdtPn752
G67I5cKzWdGV3QsdCH7UiJ6NOClB+4EPUH5h9BOj31i6eecQbwKD7HPvNjM5
5p1M02v7K31+bWaAgptcitcXbyhfvzeqaCUDdgbe+pjn7g0hMceHv7pNxcWd
9ibjZVNsqVVl4U36N0jhMsbRmOkd6up0DgSRetvXnhf5BLdQfw2eGLi91jUA
VCm/OfrR11N+c/Sjz/hiYiJURueHTNPhh2dGRICsd+WXU1ph4JgQUdrTQOVv
twsDpU3lXfZT+PBUKm/476UhIFztmTBGhQ9nIjcOGOcGwZjDbeflbtJx8i1c
sYPM3zT9/NJ4jUXD+VDCyFB6Fx8GOU6L7/sM8uAAr3DcetkwMi8pEg4zpr5l
ED6q1ni0K6+KAV9l2jv0ntoR/fWfcbaBtzyzilcyEeR+5EPkOxxX+dz6DUm7
LAkf54+svr/rOBAa503mL/N661dByppvnuCRNGrpzCv0vOI876DmFef51a+G
vGEsZ6LPjhUpXz7AdSLfw3jEYdfEIP8hbQehXaQs/0pka2EMeR7XB+o16MdG
vzb6sdGvjfzzgpLTiGuIc4EUriHOGVK4hjiHuIY451LH0bHqnPfXfSbcR8J9
JYPdxwfPbXci8YdoV6CdgXYF2hlDZl+rAmbQ8YrVDz4s8A5kgk7pkfM62bFQ
tjXXRVaXqiNzMZbo5b33evOSBN9HPzX6rdGPjX5txN2OV9qbxrQmAH/ITmH1
Aw2ib6IcaPrUdFbJLxF2UH4H9EOg3wH9EGhX9FN2hi1lV6CdgfieVdkcdb+f
Dc/tE1eyXzsQfQ/1x/2TC03lPLjgY11Z9bjVGQZvaDb5/KT9GujnQP0W/RwY
t4xxzGjn6lB2MvIT2sV4He1i3NfCfS7cp/nbPo4btS+D+zS4L4P7NA5305eH
ZCeC0GSdnKhogR3VPzFqRFkiKN1K/3jtjeD97WrhK204BJdxfF6XvJs1q5wL
aTlV2zZYu4NUddTYFbv4MJD2tiZ7txu8X1oaLBTPh3fiXWLcfDeCg4jX2mJ1
GfML+fBcqcpT4oo70Y/mUDj5x/0qNG4iTiJuIq4hziGuIc4hjv0N51psl9cn
LQyF4A9dnf7TaZxD3EOcQ9wbd3pEROlY+hwUxkFjXDTGQWNcNMYVX6tjTAwc
bU3OE5X+mFN2b7c93KXqMCGO1oioT6oYwSJ8hutU+3/WvRDwfSZ1Di7K85yH
bEYieX4YdU5tGHVuDc+x4bm2FtH9hwOG0/m+58pv8zrpT+df9KL0MNTLUA9D
vQz7XR29o8wh153gHOIm4iTiJuKCEYUreD/6STCOFeNaMc4V415RPxA5cb7Y
bo8XvMgrv9qm6w/XFQe9U1XDiB8e64Bh3S/EaZQjHVRcOeI2Xn+vXjB8nCGX
8Bl+T8c/e2Hr14Xwu2imCquXQ+5/TMXlY5w+ymENSi4jTnglRn519gmDiCfn
B+psuUQeY3zybfMfAyczIqBJxkAjKXQe8fso8WoqQNyK2C0dbEuRaCkbqNb+
MjpufgTcKdKNm3xhHtzZ/nnqj7AIOCLVbrarYj68FTnfoD43AkwjO88b6DsT
PRDxB/24kZvKV7wb4UfmAfFGyON7euo5Bmkn6hF9C4QT48aEgVn7tAuDMpHw
8R6/KKArjPA11s3D93UE7JHzKo8A0YJZpvt6GNBz980tlWsRsOKrbrBtcATx
Pwyj6oxhXTF8Pn3t3dVLsmLJ+7FuHvIV2sWW/W2d834yYF/VfLfUjxzy/CGV
67eeNdN2rVe98iOOAQ/k4r5Mujo5EuytRQpvhvGAu/RncYxiJIxbkxQWZ8KD
h5+VLaYnRpJza3iODc+t4Tm2kWvLlt23pOtKKXE0M19XxxG5hvyOcrE7dff6
ro1cMh/4nJTmBs/8ibHwLKQ72Z7LAk663ui49ljIvra3dZQZC9TfdsVqHY4F
28eXfotZsAgOoP09cK7pcuIo+lwAnhOYctPnpYkA7/Ec+kPxurohJzovNMoF
rJuCOBNM7VvguB0NdFexXZEE6ym/N467n07xtFsu4YTuTHtkuv08E8aJrbCS
HeSCdazE45H7mRB6c/HY/lE8Mt9Lt0a/2RXMI346lCc4bui3GxFyc4rRKBZ5
/7j++bptV5ggviJ/fDyTS+xetIPR7kU7GM/hSR+Z6Kk1QWBXU+eU8NySOnWO
6Th1rqnlTnP4YR8H4u+IpewObB/iItohGLeC13H8MI6l0Lgr0eysO2kH7uuu
ovZ5cV83ktrnxX1d3OeVoPZx5al9XcSvc3ZGWyQmMeDC3BOTK69HknwZ6EdM
WNpvUzyS9de8qEj/jmY+2c5ggVbHDPszCUyYc2HK7353FoQOOzPZLp1J/o/3
4f/xPty3x3183JfHffof1D4+7uvjPj7u66vUKJdm5jHgyb4UD/8wC1hG+WVN
KD8t+mXlKT9tyCMZ01l+Aj589mjhCgcHMq44ziS+isK1q3VO8kv0BfP4q7u6
ptYX1lp0W6mpc0HSs1ex4okvSA8vMCgxEugthy5M8jxA1WcQ/GFdOLTjF1H7
mIjnpinfmrvGMKCsSpZz0JJLxv/f6+IUT7Fpp4s/fPbd+dxuOQMeFc01v+vq
D2o2v+97v2SQfTPcR9NxX9/o7+QLD/U+ZZwU2EfoZ0S/49/8WEijnwr9Vuin
Qr8V8mctpVegXo56OurlqKejXo7rEusU5e3w/j1BnwmlXiUGW3TY5DrWdT1F
1XnFOq5Y1xXrvGLdV/QHRD16NFVYiUX7Ie99/HWngknw6Xq568WbiixwaYx8
8MqC9jvieCNOoN6IfrZVW1y4lkIx5BfrBGPdYFzP0ZTeNP3ZjEXbimOJnYbr
eut3E78WcTrPKuZdxedRb0J96E+9cAGIKoy9K6Mm0KepuinYbszDiXk5MQ8n
5uV8RdWtwPs/1K6V/XI1mIwL6iG/KL3kuntT24rKSHId18N+Si4Su5mSi3mb
rqft642Gr1n8LoU9XNDcpsV6doSuM/lfuXGWCZ2lYu+WsAV6y7atCqO76fy3
BauNEuwu0/TId+sdZRXYoGmgmBQ4gUvsJrQTcDzRjkC7Aa/LU3IZ5TTKZZTT
2B+JqmjR4hiadk32/L5up0CeMGaOvvw1HL5JOH26OIXe18N9PtzXw30+R9HK
eWNEwmHVRaflFlJ82KA01ZkzJRzCzIQGs2T4gHUr//FL0HIEcQfr3iJuoB6M
fIDrqTylYotq5kwit1W+PAxYHDqF2LFo16I+v5yya9GORbv29XpWfcEINgxW
d4xPKzMEIQs1A9UpbNj2Zdl9+wBjWJYd0JZaT51vTzWi7JskaJ655MFUISto
eiKu+/gGXT9otu6E/KUDNK1XoNSevTsJ4j7YHavN1wKPFGN/jbNJULHnivrx
XB34PV6y49lJ+pwgxjvU3LBs3TZlJslbYdGac959gS5MLxbWNF5Pn99mun8r
Gsmk69J5X895sWwsfU4Q8SWA/+xBypoZEHpyaIKiLpvcj+f0HPVjYkRldGGN
255tA55s8n7ct0Y/kvuT3AW81QzwONUa6znHFR6H+WQtXsWAnycONYrdcwb9
w+HLLj5nQEjpvdViTq6QfYjNyt8r0Hvv+d1sG+4IprYldoYv6XpD2zQlRfXm
RRA9+nijR6tBaQzBVfQ7ol3LfjRDap2+Fyi7F3V8GO8InZ4tTacPe0NBsPJK
RUNHgLT1jIw5XmCY9H75omYX4KbMDC376UXej8/hewyo++ZSzx2h3tNFvRef
w/eg3Y12ONrlaKcjXqLdfaTcLfJ3CGUXp/qQOC2rObmJMmI0Xb7u7pzsFh+4
oHNhlaNAvgyIc2enLPWGuy/Z7+um8oHR4v+U2eUNPleVG4tH8qH6ue7xbQ/o
89gnXm3nS5zzBu/h7la3y/jEf3or0L/wQwKf+O2wfW8u55wdXeJF7Pw0u2G7
s+Z4E7vvJWUHRn47HGSbzIdzqqq5wbN8IaP+clvrNj4Yxa7PKtnnS54PLZ/m
1BHiB3EeazpjYvkkzxd+L9Lxq6vaY19oVXm4Nt4jjNhF+Iv/t1Zc8u7ICT6x
k77IBvfsiKT9DCHzpxj2f6Hpbq+nRUXTFhDcQrsf/QBY9xTroEZRdU+xDirW
PcU6qFj3FOug/pdP/0edUxxX9FOjXxr1yKuZTKFVaW5wuT/vcYpyNKxTqNl6
pika5mbsn6+6T2DvtF6u93Rnwln7PSuvKkbDMcoOQDlygcI1xLnxFK4hzi06
0nyi8geD2EFod6AdgnIW5S7Wrfh5pHiUXRQbhv+lbgXSTRSuIc79DdcQ97AO
L9blRVxDnIuncA9xEHEHcQtxDXEOcQdxDnEMcc2XwjHENWcKt7D9+DziGH4v
hMI9dWrfCfehcF8K96nwedx3wrrUWKd6OlWXGutUYx1qrEuNdaixLvW/61D/
Tc6jHlD74YtCdDEHwv33SbyQo+U+6gGoz7FsFeQ2WrGJ3+bffhWk0Y5HfQf1
LtQbJkQsePI6iq5zRvz9/6pz5vctUdP7N41jiGuIW3/DNcQpxC3EKcQtXE+I
W4hDiCv4fcQxxC3ElYXH2rXmyvlCWEWu3KHRNC4hTiFuIY6N3Vu3NNXGl3wf
48pOjzZifT5J4xbiGOIWfg9xDtuHOIW49TecQhxLey129qJ7ODX+DIi/0tY2
3DYchjrV4mecjICUNYuOrhgdDqNPXDU9zKHqsMqFg8hAmuaODwzBuFclz33G
JPnq8NwKnmMJUkh9O2ECC259MvL76hoHHcU7taYI7FY1D1bzU2YcRPH0Z75N
Y0H0f37d46D2vEEx1zgJ0iWTFO/kGsKMH59cP3gkQZOc1/y1nsYkz4GeeqrI
ku368HW2w9MDgXTdXMxjcNZ94+D+qwbwM8ljtOi1RKhdm+2goWEBD05Wd82u
ToTKnVeH51ZZwbYXxee1ChJBdFR8zGMpa9g2UjdQIywEbq4er729Lwbmjdg1
dc38EHDxiw3Y/SmG4Grq9Wpp3qMw6N3z7dSV4kgyLkfOafy+eTIKCh7/dq7r
CoNfD2VPG6tFA/P0zcmyb8PgRsYIJvNoFPS9vu8i6hUOt/mhEbpXokB+VEZx
jYBu29j/9FMvjTt39yeYSsxgk/4hzrx6/cjTvMmA8MGu22PSDebTdW0r0m0n
NgZ4w6q0arMePZqvf4bniJ7ViSZ6Hcq78HbzCbV7I0BhbtwTo6cBxN5EP2nZ
V6/M4okRMHOqfGnTL2tS77bMYERphroViWOy0plUk14eQ/DzWEiCz3rtREq/
Midy8Y2dbA5veRhsOOcto6fMhuQFx9/fEdgfz9Vb9A81OYCB0RGxRTP8QXr8
mMCoZ44wauMI7bLZ/rBxUHNY8ARXyJK5tMBKoA84ayp8KvroDGdUwsOfG9D7
5AcWHsmoKPKG3oA+zpYBwbiPDXaxvxUOi6rDdyfohoPX4rtc9aFwmDPm4vEp
nWEk/hvnsaai8/noSQzoaF+ds05w/4zEYy8nRjGgs2eln2J9GOQsDJDawGDA
GI9h9y7NYxM8w7jNHCqO8wUVtzmbiuOcUq9kaHM+HB5/D0hvmW4IrlVSuuIC
e2Y6039u3WoLwt+7Utyr3HXN4FX+jGvZCWyQquCPPl5rCNFrz66L28gG4dw8
pV4pS5ARFZ4uwWbDVj5L+LW/OXT7TQg9eCAE6ou+59+UtgTdnRxXi2sh/2v8
UU9Bv+Fo0VJZy9+OoBhS5mV7OO5/7XshXea84Tu3hAcmY587nljkARP/c06y
iAe5c7uGO2Z5wFFma1ZYOQ8q331nNAr0V7dX6trDDvAg/MWMJ84NniS/RMJb
qZMuoqFgs2PLsaAZLPIrbhceGBTBglf9jcZyejGg4HbC7p42Cz6NmKC6oZ8F
hhYZ/t9O8cBWd9Hmw84s0CqoWDKpkAcNg+Nnjw1lwXKW2Maaozwohb6GL2K0
3n6M0uPjhMMT+8UcSLyeQUaJ9+f9PMj0/Nw4Wyf+Hz4o5cGrM3Z+YUrxxO+D
fqBGrZ+fL9uziJ8I/RTot8iW73Mv/RVH8oegf+BB9Lf+2VlcaKPiHlAebguu
2jK3zgNWbt5XtSYkGZSMhtQ3VnnAqzHGET8SkiGlfXqt8WQu5KqXv0mdwid8
Oqc2eWqdiDEU/rrtaxSB+/BGwH+3O/1LUzjRs7D9H4sjwxc7mZK6S1yqDhPW
ZWJSdZqw7lE3VQcJ6x5NoeogJRamCX/PZZPvibVnrfoaSdcjwzwobIPvplbL
TOApVZennarT8zFSZs4pgRwvWqQ0UF03HzqPN6TJ1PPg5bENH7lD84ncN7uh
1NC8wgNiPyy6ZNnFI3yD88Of8dMqcKknqUuEdYqwLhHWKcJ2VexOXt0nGJej
/6rLxqHqsiGN6xLXKY73M1etmD3nwmEwXj9TSYlB7n9f/7qpLYOmXUbubHO6
Tf/22l1eeLSaB/NZumozzaNA0avu/hsB/eGgyNKUwCiY8vrEx84UDzhvztw3
x4UFslRdMk+qThnyV4VfanPAE7qOEtZVwjpKWFcJxy/HP0jZK4YFrExuY2UP
j653TdUhwrpE6Pco+L6zROhxIsEZxB2Jn65qO8ZwwTuTFzedw4Yn/JsiLxQF
eLDBsF+JywY5kQ0rpyrHwI/2pcW9AvzTrd2nvLGW9tshTiBu7KFwAnED65Rh
3TJc17jOcV3jOs8fctczr/Ag7ca6ZVjHDOuIYF0R9Dv91HYa2+LjQ+oWYR0j
rFuEdYya1i6vWFoXA7qLVs1LNwkHHeq3mfo/1g3COkJYNwjrCKE+mt65QnXj
UQ5s0jb+6ZHmQ/RkzANvQOWFxzzwmBce12s8lSf7n7xHYTDba3NefKgF6He5
qDtdCCN4juvhWvdu98y2aUSP/HBDry67dy6UmnALZt3gk/v3UnUkmqi6EphH
HvPKY17teirPtpZER3XLlmhwbVz6Za+5NcnLi3l6MS/vFSpP71KJ7JDQPXSd
TcTJYG3vYVkatmB3pCB7liGXxAVhHnfM6455tzEPN9qPu+d5lVY5e8Ea02mf
fxUkkPPBmMcd87rXvzxq7arGI3EUjVRdA6xzoFT27bFfHJ0HCvEK80A9mmOr
UjSc+6c/4D9+XCqvEuI25lXCvIyYpxHzMmKextzl+qXfxE1gYJjjZBm7cFIX
Beuk/NozIN68OYzsB68pOrepNi4MvqyN/33gcATJS4x5ijFPLOaNxbykmKe0
mcpLinlKxR4ILbyZMAUmN4yrf3+ACS1UHRWsq6J6klmW/SWE6O9ox2NeslGP
TIPnr+b+eV5Q0P/3VxMSnkxnAo+q24F1POymPBzY3+ZI5g3lL+Yp3KSvvmWv
ixe5jvO4nppXrLuAdRgwD34alRcf8+BjXnzMa4x5jjGvMeY5FldQzXXppPN2
oVz25xw5uHUNHecZdm9jzbQ0eh3hukI+/jD++4NAPzrvIOYhNNNdtX6TQD83
OG7Q6Sxob7tb83zf/qR/fm9zybo7Ta1DzGuOec5JXnMqzznqJZjH25rKs4x5
l29ReZY9qbzLrlQetz/yZQrsH1MqrxvydzKVtw33o/tO7q/oEbcFg4UPJr9v
45J+4r4o7pPePZySfS3Bg8Q5oRyeGn/7F+eWK7ysTvNVU/Ui13E+280/xMdb
uJH/N+F7qOfIe6jr+J4n1HP4HjwnuXHrMY95Dl6g7/PSPVmNR64/lbMae6Vp
AfFP4Tp6f8xx2jnReOiCGt87G6KJnov7WLiPj3yBfLKQ4guSl11q4IhVQwDB
MbSHMI4E7e3I/xn3IWgX5pXEPJGIy/+1i7rpvJGYFxKvY15IzBOJebcwDxfm
3cI8XJjXCPMcYV4jzHOEea4w75UYledqJpX3CvPOXKDy0KDdgHYE8m+U7Mag
j3dCiL/tUkiHmqhHCMhHz5p2ejiQfarowk9wR82J6Bv3jnf4rvmN+0IMSKXy
FCVQeYteep891VMHYOM9OkZ4iEPst4UPWwsLBXbDyYeMbUXODrDxzfQFakE8
6PzP/SOd/rk/mtbbUY9XdZNKGPCJJ/4exDPFbLNLrJU8yHZi659aHED2b7Af
2C/sxziqX9f39zoFfYyEdsZ8Zb9XltDxojss4BYXPkYFf52f7kW+g9/F7+B3
0e9bY9UUfCQoicg9lINoh6JdinYq2q3Tf8UXG+xhAHvjtm/XBXR11PYL8gYs
gsc4zovkvOu+fI4GzZ6b3+4MZxIcuba3IWPfUWvS388p+5eOOS5F1hX+/7R9
4DDTyTyI1rRzlZjFI/tfcUcsEpM7heDgtMYDTjnGEEedMy6mzh3jOVU8t4rn
htDPib+WVBy/OBUHP4+Kizeh4uCBiovHuJm+H+XpUev94Oz5NSkbRkcDe6t4
caVfOBzXUzWaaRsB5r6x9S5PGXDb8qxRYyudtxvnb62/lpfVSBbcoM4B47lg
CeocMJ4LTiieL/tma/Q/v2ExhE/Lc6PzRPYmQHybrHrGFhbBF7TD0C4bqbD4
V0aeN/Gb4rk5PEc30TNwXF1WJMQ8z43K2ceBvt/9Lj+kWSC2Kq1ldaMAT/T+
OceI/jt8j4NsZ/SESXwQPZH2oeACla90PB9K7XdV2vE45H48p4HnNvCcBp7b
wPj8WOocljsVF41x0hgHiXGROzQKItpO2IO6w4w9334xYODD5zkdq21BaLhI
6cgPDPisdiv1fQmA6thrtemS0bAl4YuH1dEYcJm/eB3/WyQwfM38rBzsyXhN
kDMM+HbMluwXoD4wifIzbNsF/pWlDHL+Dsf/t/e9+h834om/4rBske8LY4Gc
TW3eKjkQCZbrl8bfNWGTPCWYtwTzlGDeknFj1gSIHI8l8g3bhXIDcX3fm7Xs
re+9iR6U86Qv+uuPEFhH8RHyFeavfWpYqFiXLNDbJlioyrTNA8+BfrU59xnE
v3pHaNGEbodIggO4TxJ0TerkV74DNPhKXrzlFQNP+1YUBfg6gEnF5HcPbWPg
pLBIe+0sFtQGXnh8eTgPSoIT5rmqTSJyOTLNVqpxcxIIV+/xnh3hAOYnan9s
WZcELbLn+roeOpBzTXjOCc894Tko6D8suu86B0Iq1e8uU2GBzkSZB7E3OaBw
aCDUVkDzqm6Kv5Njw+n1deODiznwvNdszlIB/q3KfTX7BUtgV2poPB54wSBy
O8+qbfbqZwwYo/y8WeGWM7wNEj5QLqBTtVN884qcoVz9oUPnRxYZf8Ql9MOk
bp81bMWIUKIPoBzEOGKMG8b9VrwuQ/nN0U+OfnPUg3Af+yK1b43+Trw+nDrn
o02d60E7EddfxZc2vnES+x9+2cGBG46zBq/PY8OoLT/M97XbwtO2EzOfekVA
y879Z4YW2kC8rEi+VnUEvGzcdemEfjjsseByJjQyYKH9px9NYWH//OpGgG30
jRLHxjB4lDl2XpJJBH0+4tLmzypzYmFHT39AswUT1LXiRh/8wgU1da8HU04w
Yag31C+ulkvyp2uWmFrYnjaGzVGfy2Zr0PEAZr/T91zkREOP85jMrA90ndLj
hk8zzveEAWO6k5+5ZxQUXUzKa3gdBqwnYVFaIVGgevO1CseIDfVu+9KumkSB
5zWJbxLGbOLX+FYXHpd3LhzWHHcOl3QNJ3bqecsepfxztJ8E/5+kpzBdX4kB
1QZzX1rsCYe974oqv0TRfpJdRsmzvTMYkPdyreHP1VQ902UCfu3tX6YTwYWO
/Om3w3T4xO+HfkD0C6Kf0Okn+/EpTgSU39dYkDma3rfAfQzUB9HOulcd0bVu
lWCdcBkbNHcJ7ETTLbL9GQ5w88em5SCguaWueckq3mT/8/Y1vUA/LzaxJ/EX
/49y8ry/fZTGvERwNA1y3M6xgVcclYIbWhHkuo5J8Kf3M5JInBPyWWrN0/W6
JZ7En7FKUkpy61lPqJUYxyyOTobORvPjT8bwofDCQeP2LAu4Okw/UF3VGFK+
ZJgLH6XjYy6e2RXRzKD3bSdp5cWfS/Ij8QJmNelXRbNZsKfHxHUDnwWcKm0n
ya8cWFAx19JSOwYutjhX7BLol4kamR/ENWNI+w7F3F7HaGLBFWklvU0fOOCq
WbM9tooJIs6NBXGGPKKHrMjXm+cqoA1zpfzarJig9cmtUmYmD7Ttou68eUjH
fTWbOi3XE9Bf9tTt3dfMAeaOzCVKj1gQazKF11/JIfrzgZQbWu+kk2GvIt9o
Rp0nGcfvL6TSNbO8YNb98s1HYpJB2et4Z1S2F9ybMk/1SWgykR/3Kb3zZ8JE
dY3dDDguIzrW8D0H1gUclosq9oI9NsPN6yyTYdqh67kH1jGJHof4v3HrVu0N
K/+T37Yqz8WaCQGbh+dcFOif1vJLr7654U78inLVW+SWbPQldP/egcOMBh9C
4/7daO0n964vNoBnNSr6g6cpOYF/gvZ6Cb/Ytnv25bkuxYdS95xnEb0spaq8
1Sksidzfbdcycyffg+Ap4mZk3CaZzXIOZB0uo/LafG2Z0DZOnEH0eMyjjXm1
r0mET+Plscn1KjmlpFGjaH/R25jrkxrF6PwmLmmDF9/sos9VD//w9E5bG02j
v+TjvPT67ds96PpVv0THBx30JOPSlRKj7yxNj1ODx6NqIw9vYqfNXqzk7cml
z0X7er3aUnPfn/g3cZ9YOXbY0LQa2h6MOn1wLPcHTeO6atDu0tm/3ot8b8f+
MeW1IgFkHA9oqysWv1kIZprCTb0CPRTtsDN5F2bOYrCJ3Eecdd3jYLMqgkGe
lwzcVj1xZyjJ16waccz31XEqb9s5f5gcaXxGsigUynfbDplWBP+Zf0qgV3zT
rVK+YUzT2504u2v3CeTqablhb80Y5NwBxv+qLtldtPeUQA/JiPZkuMWR9+E6
OeURtDJqPgP4T3KN8/VMybrA9olbKAntLaXpsXdqe9/KRoDYmBPN4w08yf3Y
fvcthhqVvXTeLMyjZbpgftU9VTpfhenqEbeeb6JpHH/k+8phK4sKVtDrdOXa
o/utlxqSfiGfTzF/dnuYMws6dDqlTArOzkU7J68hLee0jD25H38nJJRdqJ8W
Ddrul3S+BLAIDtaJSBWtvEnTGJ/Ssmfb0YBgFqE/Ob8blL/Ggt2zPRbJlBsS
PsT4z1bIVozaFEe+h3kdVFgfLqosZhG9RnylyOadL2ga+RXr2ujIfJJyfMcj
1zP3hW7vemJP5Dp+z/we98BbwbrD7+XqBwm9zIuHuLJN0XPCWUSvFGuADqN6
mu7IqXf86BlH3je9rdF6Z4IhWffIv7tL5PzD9tL0plMzPce1s8n4O5+5zt0d
xIbaAA1TnRn25HlsX/Oy9meyO2ja7DHbzPgRG36Z6YUF7/Ykfij0d9izy6Lf
7GHD1+oXQwwXFnnfe705Y+V7mITGea4197718zQbnub6HpvgHUeu4/5oH68q
06adTcZ3aePjJR17kwh9dbeQQvTtJFDSqt7GMOGT/WjkR8TVuxvyx3w7YUr8
PZWjDnranNAndoEJFQeO9D94xIB12bljqhy48OlwvEUXK45cL2H2sgszEwmN
v3bvF/BzXrBhkUeDRYIFl3wP21tilteYMYZD1uPaL20/WnO4IJdtMk7tsAfx
u56R2JxacsKT0Ij/nufVD0AXj6xXlx6u87x0LkiU6azyRtwU3K9dFfdyDyeU
0DjeGtZrKh708OCczs9DSisSSbuOx2h8rl/GJveLfVwlHVdC0yPD1ct6ftPj
7jzLwZUzi+4X4iNv6Fq5oy2f9C9I+F7uuBl8uGblXXYky4PYt7kWxblLNnsS
epqw/J7bS/zIvCEOj3yy5E3wVHo/dN1a+YeOGgL7N+rspeW5LPI84gg+j/19
1pQ8QkuAQzg//lSejw3rjDZ8/+EHykkOKmfACGK7yx5p2vvBwR6vt09HmoKy
olN/mmD+r+1quHx9ggnU5866f2YcAwLsevqWy5rA/MWS1h4VkXC4YOaK+D36
cNJS2XJINgru3j0W/MDHCBLYxWvFJkeB5p4nXnfdjOCJauMiibORcG7M3VtX
DppCYbz7pIDriRB3TmloyjUjaFzL9c7dwIb8t7KSahnGIMk/k5Bt4QenJE8n
OtbawZFXHpd/SPhDVndd6LV79vAjp/nU4gA/eJdav7TGaAEc0rb7WDo8FK49
Ek+/6T4fUqu3u1alh4OyZ1e4XYEd9K5zjte4GQ7NcfWtb8vtwTV/7vHXpeEw
dti0g5/b54NLekL6bYcoSA2cUjCnbz502xbkNFzwgzFZxlUKjh6Qs+vcoklp
gvb8ir+b/NIDLKS6F0pvDIeun+vU+hvcYetZrxPmPeHQsd2ncE20B7x6PerJ
enMGGOm8t+257g4pX99G1+wNBzn5mTqLR3jCl/NBH8QmcmEcJ3dE5UYP0k8p
qt/YL+wn9hvHAduF7cR2YTuDmcle4kXhIMKQ+XRsmR/cWeMWuV2CATaFt6U3
b/cDC93Lhz9fDIdIr8/Zjab+0Kt/P98wnwe/wvjtzLN+cC667/KD9TxQ1n0F
3Y5+YMeL/DkoHAqaGdK1ifwQmEH92lP/x3HGccdxxnHHccZxx3HDccRxwXF6
To0jjiuOI44r9gv7if3AfmE/sd8bVXYEKG8KgeHCCyeJaDMg3u1AbKmOwJ74
8enCLl0GfL+ot6B8Iw/ecyO38QR2XHysSrZUFQ84l16qcq+HQ7KGzyZ/gd0U
YrVI+5lgXeRRfI/roInie1wHZyk+R77XotYBrovVFJ8h303zPXXgXVYcXFj6
Q1faX2C3nBrqKQ9NhF0/tsoM/8yEZcLm1/KEkuBV6Vc3roRgXV+/PLv9SCIM
fTh1oi2KBT1DOfULLsaR352jRFw7bgrk+vopv0oK6V/8f4LsIbGKZ/PBITQk
6eb7RMjNHz9LWW8BbLWR13z1lP4utgO/g9/FdmC7jswt3lK4MBl2yqyM6WpN
hPeqYnNXsAX6D9s/qLwtEeySpj9asms+pNzIrb+5ng3v9syLvqKZDHVupdYp
C9lQ9TqEd40l0Oc++/yUF8jjQ56jRrkbJsPttScjN2xlE75EPkW+RD79QM0b
zmMwNU8p1LzhPOK8/pSaVVtrz4bodx26B1fwwFPujOH+VWyI9J+e1niMB/YZ
74dW+7GB/abnXHczj7QT243twnZiu7EfM48eNNT2oH/nJQrNrXDjwDfrQRGp
IB9Y76wxkb8kCc6l3ua8WB0Meyam5/elJsH3zf5TX0sEQdkz4ZaIZ9HgqjIw
PVclkvzi/6u00woU+HzoNbl4QSwvGh7+ktaISOTDUs+k+6n3omGHop7PxUYu
8G6t+zq8NgZS1fR3My5wYbqw5pc0q1jyXWzHT+q72A58Dt8zjXoO34PfxXbg
d7EdKK/Wx4hLP3LWg1ChVN2F5mHELsH9JPt3e8vnOZmCtd2JouLECHId/RlR
7VuP8VfRtOFzkZzb9eYk/6xvhXOrQ7IlrL9Tsm34TFqvQz/itlofg8E5pmQf
wFhozOXscwaEnnbs8co1m+cSu0M28vXR1wutwTLT9jMzhwmLTx48aOxsBQNS
5hP87zLBuFnu5Lcua6gZ9dSwL5wJbmf3qnjqWMFBvQ0GI1tjYOlNjWbFCCso
LRr2QtshFn6W39c+rQeQc+nR0//UCfZauWzO6cVWkLz8tMqrghjoTJExeFBj
Db9M47RN+2NhXlhHTEQewD2vy5cKm2OhJcUy7ZasNcSfSVa7GhQLVt/UVGYA
gPfm+402a5PAfFevtONqgOaSp9LMvCRQOWE5IdLLCmwbKoVUe2k9+5j2afb3
8zSNes3y93JzCx7NI/Rg+p0Vo25YQdnn8pbJ8zlgqiu3L/WZG5zPLleEHh7x
462wFd6tsJZHzn0PzJ5du9OAT2jUhy7o1Ff2eLtDur9I094KX7B6pnTU74Qz
uKYu2JVw1hcWnRcS2+7nCswuq0IZcV84kfZRq03EBS6YtI+t+7qQ+F9TNzkM
b5gSDuXGpQWGXi6wUINd/1hA31u2NMuh0gXMUyzlZevCIOBCSfV0T2fIKN4q
asxLIs+jXm3T+Un6PMMdzhZ+8ZLYzyb+1mf2k+/OzUoielufXc2csdNpPRX9
plr+WkUNawV66/ucjtjtfFi7Q/XLhlE+oLHBo9D1FB/G226VmV3pTezqxwPf
62T7vckv/n/xXmWjYvlwqDPY7yBb4g1Pe3fIzo4Kh/6tp7KkpAT323UHKIwL
B7vTkxw8z3rD131N+rJasbD2gOyIs3sDSH/Sn6+qEqrxJfMXbGtsqqpC02+u
Dx9IcfSBfLGQtZ1RPPgtqp8Zvy0Qzpm6HbSy5oFN9ff3HUMB8OqadGHDZB6M
+PxTZlxyAGxpNnn7pZcLHm2R3W5bgyBszumcRZ+4sKa3PubFjCCiZ84v9S+3
L/KFcdS6wXVUQc0TzhvOC85TMzVvOI84DjguOA44LjgOOC6h5/ZNlVMJh/vn
xyzoHxUItiMf+HUJ3vOtO3TyEbNAcCzYe9vodBgIT+sbsSAggNyHz4lQ/8f7
8Dl8z/BXQfc1t0RASd5kSbnfAXDyQ/fbRtUICNw8suPOg0CwnCl97vjhCLjr
4j+/MS4MOrmz0l4qR8Koy5cLNNPCoOXeYc69WB6Mup7ddF0kDEzSfj/+lcKD
7Y7r2y0PhYGobkvWGgseaJ+wtvHRCoPQX4E/o7JMSVzuR+nrok170Z4NI/br
Wtm5N+y2hUFiWWvzd6kQch39KemH17M259P0oU3SKX5jwsm8NHoPGhyTpOlS
p/FXrQrovAeYB6GR++CZTEr0n/HCZ6Lh6uvFAZIvwwnt7ztRKNefQfyjH1PG
RaxeHQ7uYeHJNw5zSfv8KJxG3EZcRZxFHEVcNaJwFnEX/QPGG2eqvF8XCceO
dQ1FHGGROPW549fkf1Sk49al13XnLlsWQ763f6G28DmBfMJftNsr0xZYThwW
Cbpv34n7+/CgllcusSsyAnxYPblf/Xlg+X3KTal9EXAx0mKmlRoPRPtqXh2Z
HQG7FPjPcxfZk36j/W+34tzVrkF63A52Zz9sPs8EjeyVN3tmMYjftY8aJ3ye
MS5uhtb8CNJPlHetcamGsvdZpB/YLyGbXXoOpew/45kEduili16eHluY0H81
xIhbRvt5TV8kF7S8pmmzqbEeubtpv7bvgqHNqgF88v2fk+6tzzluA063Th15
9zMGrCm5hHIK5RDKJZRTKLc6jo+89rgeQGR5lNmNcwngordi4FOvFTxTTh8l
JZQIt+8uPr9h2DxYMULk+xebRIJriHMTpy5+nPY7AQ4uCH/87lkMDPasXRbg
kQhnFzL0bzjHgmima1/RiwS49GPm0YlPY8h9+Bz+H+/D5/A9bw+vnjlxTxL8
2rJn8XKBnsMt49scK0+CyFmmV6waY6CmMDs/ZEsS1FgODDWrxUIjx0/rtywb
1jE6bni8jYFVk+QUzc3ZoDo2pufunhiIl12sdWIsG6ZeHJf/pjtGoJesurXo
VBLxux2PMDCsMOeAmLHNlFf3Y2Dakf16Le4cSJiy3/3yoxi4qZqY/2QaB6Zp
DMSfFvRfvHWB4+KzHEjlnP2tK+jH1zeFI3MfcKB23dW3PSaxELVF+qTRMQ4c
ebTZeKrgugWlB6BeMIXSA1AvENkXOv76XE9yLhflIspJXAe4LtYLCUv+FqL9
UIctXPoPOnHJ8wXKNklb5TnQW8K8qCbQH4/8ZHDy5nDgfea6S/oHk+CHd1/z
C38OeJgbJJ/KSYJ7DtzueEUOpNiXhkxtSYIJNorvtt/kwIEZVbdaBON8u9Gq
PL1K0J81p3bMuZwEY7urVvRu50DPAa2F+dvofYGT2SyZ99v/rteg3oN6C+ox
OG84jzhvOI84bziP2O911DjIr1w4ZOzMIb8Y78E4OKc7KpQL/ZTe9De9akwu
U2NQ2RXWBB7o1vjGhbPzGxsqilyhe9y0KKZArvYsuNitNtuPxGmhXEY5jXIZ
5TTKcZTrKGdQ7qBcQTmDcgflEOIc4h7iGuIc4h7iIPIt8jHyKfIt8jHyNfIt
8jHyKfIt8jHyNfIR8hXyEfIV8g3yEfIV8hnyEfIV8g3yEfIV8pl+t/T+Tns6
XtL7iZnPqhSaxnhCpfiRkl/ZHDD4i92ANPKfbriSn7goTYe5Tut7akfryf9/
vdkTdgp1zVb14EGc8Muju+Koc8YOPOi22JZ1zcaDfA/9oTz1M5cKJGjaISPg
ySxbHkgE9xanLKDjCnGfqFIksN3xf8QVwoQZ1eO66bhXlAuIWwGyIuKHDXiw
Z+Whniv5STAywH/h3sdcCLF8NeDXkAR5VycIH73Khcx9xZ3Vy5OAH+4xyWIs
D6baiAZzjyRB+6VfeRsF778UGq/8WYZD2tN+w/xsr6830SMtNgVsLBvC/cYZ
RE8uk3lgOEp5FtmncMurTZxjr0f0XzuTRabGxbpw4FfDeeNM+hzqoOOPrMn1
ND1uucMa/QvuZNzx/Yde8w8oHJ73TztUAkFNdrPSj5wFMKJs9bKZyhHEjkF5
XHh5BT9nrgMZL9QDsH1mppdXGJjakTzVS7/2OJ3psCP7FG2N57fGXrIFMe3x
vfsfJhJ7SjrIZ8RGTTpuDvFHITPtptUdK0LfEno25xxvHun/pAVrmtRFbWFM
1WqvL6Vs8nxG0qS9De/pusHoh194P1i1OYemTzxQk897aEX49G98jPOC84Tv
xXGN29kp2SHqSeypxQM9OY7PadpkSYSLSXron/aYYDzH9R0yfGTmCe1GjbYB
z+g6sGi/3xb5WKxt4kn4BtcB8vnf1sHSZcyNmpH0usLzgyPvKl9Je+ZB6NXy
tSpT7nnCWYrPkC/yKb5AGtuNdinqz2WSX5sUrX2J3od6IOJIL4Xrw0fc2LSt
nkv2LbB/VZlHXjU603TP4Ub1ao+FsHaNkf4xPp/cj+3dFOvs45HtT9qD43qe
age2C/VutBPQDvibnYB2wN/shFY/jaTWC1yyL/HurMiCjQJ9EWkc5y17FlX6
F0TCmKCPq3u2cIneivKyw/tjeXg7nbdL5/iwW74fYwjtUvbasnKhQL+clj1u
+KJ4so5w329ZYPJOdgBNB3E+rDv6KYY897f34nusqfcGU8/97b04fzcyckvr
ltI4iO97vN1Us/bzBLKusX9X758/ZvaGznPSKzJ62TudJPK+/JdbkxUzEkFq
nozEPnEeWdfJvu6VUkf5hN6wUybYN0uZrHN835Ybo85w9tF00fC8tJ+P6XWO
6x7XNa7zgH+te8S7qpbXiyVL2JAUtdbqyMJo8j30dxy6YjOhdy1NR7bZVayt
ZJP1iLiO8Wqlit2KskIc6Kb8Dqj/hPzLL4H8iXYi8okkxTc47v8eN6SbPzvf
TZ/J+XO/UjBuktS4uvUu/TlhiweJH73S2j7bcIPnn+fHBeuqaILrB53xyeDU
91jKw9yfXF/us+XkhtkLCT3juKTtPrVQQuP3Uqh5w37/cb69NxCe+Ta83tQ+
F8rExb2rzgSSeBO0s6b5sp/PBj2o0CjseWLAIf5PHG+56keLRMVp2qXim/Dh
WHMyDm86ef479AwIrTNz8QqFbEs4vT017/TYMCK/rr3YKbtiShhZp2gvjgoK
cF6n6Q5ztt9ttL3II3j9dDXnmOsHmg6KH7+uYSeP4E5pKfP4Q3M+oTe//TFs
IID2+zJfaTuEMycRvwLy1RwlVk/a01gyby6xK4Ode2P/2g+k8Tt/awees0mf
uHqK8SoeaCxZ4n2wIIGcb8F2RNk8Sg4emwydEdLJ0haJMK7X6cMOWXdQoH7x
/8XHYx5p33KEg68XZF/XZcGJ42PVc0ZwIXz8uTjTBgbYXnc8Y/7RET58cVex
28eDAzlvLJt9nEAi7cKg/X4euQ+fQ/2AKdzZfO8efe4W25eyS+rtx6UBUFEQ
qvTlnSScO3YmVS40EpQMvzt25juCmbNi8cTzHChk3x8+wtIONvctsuZkcWGF
1yjPgHAvsDySNUndORKW1Dnmzn8aCjdg2LyZDzkwI2uyRfe7IFh1r0o6Ymco
+V1qcibi/JQ4aPJP6mw7HQ2BE9KSGeKCdejruPLdgWiolY9T6UqJhzfBgzba
YtFwvop7YurwEHC4lFTT+yMe4uUqy68IhYBpk6/00lfxwFyvvHiqZDCoqtgd
710eD7uD3J6N1g+G+q8HDx1YGQ8Rnys7zNLswHmjatyvKQnkvfidWGOd7Jvd
kTBYXLEtJSwJlp0cPGY3NhpqjqWeaN+ZBDGvy6eLVwRB9pT6wy2nuHC91UEt
VskdnOMhX+Yrn/ijhFpTNi3YZURokwiDlh6OKaEN7pwbkDIzJ/rbjH5zcfNW
fcI/WmPkjVxTDAm95PHU+I2fLMl+ekG9zuUfdYGgdWq/RKYGvc6R74+UG9om
u4SDv3jII+tJ9Dn7Lq6kEKymaf+0wpWhJeEEBzGeNHXVbUdjHk3fZL+IW9MZ
Ru7D5/D/f3vuW3jIattJDOIPe/N6smHkOpqe9kanOHhtOMFdfC58SnFNUn8E
jMr4Hh9zm67z918cKGHAIGuVq7FkJGhQ44bjOOlro/T3016EvkiNE44b4t3x
S2cMZTYzYdhpbefjnizij2oco+jefYWmWxUaPfIW0fX7MI4o96mHeZYIk8yn
wvjnN3NSWIQete/gsvJO+tzItyWjtu3QZ8HQjuUl9R+jSXu0/zXPOI84r6Me
yzhUKnpDw0qthI/C0UR/MP6e+eSesQFIVY3oyRiGed59yPgwnx4accTWl/Al
8umu+sY4w3GC9s0fc3bKEj+yTnDd4DrBdeNCrbNKat0ZUeuMQ627u/76L3Z5
sgGi76wLeU+vi1hqnWyC6dWrzPmEb1b7BlcV7g4Fw3HLv9dUh8PHhxLttSWh
oKByQEiyLJz0A/sVQ/UD+xWkN6L1unwUFNz5Oc10YgRIyM2X+rIkEryOxPmt
ecYA3wkpn9w2RELj7El6Px4xyH34HJ4zwff9I1eS4CP8lF0yyISY+b4rdp5M
IvNzZfP2gzfzuSBrzbl3UTgKtLKnCoVU8Aj/Jq3SiM4cxyf05YvL9Jre0Nct
dZzmxlnzCf8e+0973kbBwv+0p4sJRgkT149dy4VBoRX5C3YxwZCaV5zneTIt
99R+RUFpz2arIZ0YOGN5TUHDOhlsDX6IjbROJO3GfmC7sR8+d2+EVE+NE+i7
V141yLMJriLOoh6RKdR/X53PIfOE84btxn7c3t/5s16SCzLj13f0KvOhJ8ar
b28XB+qmVN/ynMSHD5c3adoNRIHIhoDfx1tpnA2ncBflCMoVj82a52Pr7EFk
KC3gHDMC7O1zdpfuCoWLFyKjXX4I1rl4to841xaEa/IfVLfHgriSnrPzOltw
39dvKfM9Fm4pvniUkWwPjYtGbgh+EQvDeV3Bw7fbw4404ePqg7Fwj5Iriyk5
c7bW1NPmIQOGfIL3PlwSDy6JvVVHyhgQM9j77fr5eFjZuGEfL5cJvcetxN2a
Y6G2e9Uoc4sYWHcsD3yi4+DjTYb2W6cYUJD75qHvGgff1PKuNF9hE7mKei3m
pcB1getEQah7pLmLF4yAX8OyPtN+bu+63uq3hrag56dUXhLKIvZzZMmb850z
w4ieiPpGjO2Fj69fMqBnmYpl/U9HeDtDTP6RZwTsuP3bJNPICRzMmz69c6Xs
ncVusCNm43kntWhYtLDtzOn2CMqfQ/n5XZiQH3As89sU+tzmNffUXT/O0ec6
iZ1sf+iodSuXyBm0FxuPvrB1PcAAN53mwoOvHEh+mv/2I90BMj+NTH8dEEPs
lFxXhfmTHsTCznJ7yfGKdN5S+Ydf32oUMSGyb86P60JcOFejPUauhAnxa57v
1v4p4M/U4HGjr3HgYutPuFFB34fPJVD34XMSS/K7VzongeqywZFtm3WgQ+HA
5qyJbLjz7vbBqHQdwu+TAoxmXg6MAJmLIZmMyjAyPv/438Lgjoyoj4QARw6t
LqpYo+VG9OOYN7NCpyx3J/tilddq5Nsy6bjnQNNDQUbldBw24puorPKF31d0
QbVJZH+GtB/JNzT6xs1rnS6+hP5wZWvvvE0+hH54wU/+8C1vQl8umWwhLEbT
+P6coo2/a8daw9ENp0ZW+/iQ85Y5p38WOO/1JvRVs0m3jt/yJfSZ8EiWkQxN
4zyfC315jFFIn2duZYucSh+YTvj3YmCacGn+VMI/Oy8aJbyOVoN2ys5GOxHn
f8akIakrlRp/tVORHmbNfNB4MJEavwnE3nHtv9W366gMeMfPCDrvmPTnddsk
eHHJpvjbdUX4lWF45+512m///7db1WBSmkV/yXw2eR/6X18kb9Ddv3sS6C/7
Iq49QF/H9T6+eHrl4amqxJ6AlJZLmTW0Xx7fj+cefHYPlcv1WIBT/42IO0we
sceWjnA7Y5nH+3P8BXp5oVJJ6/aLAO/LDslxlPjkOsZdeow4PBCiN5f4MaMu
BOzcsdsa7MynHHrZwf/TfyjA+wf9qufq++fDwbJnbwwN3Yg9hnZWLOVHk372
2+b3ZXfiz+o3lFL1HIgg9yvpCY2PfxpJ/LgSD5533fJPJOeK67u5S+fxk/6s
nySYn5TlK8OTrjrCxHcbme69CeR9uK8ztPeffaJMlXF2b13oOnN4Tube8qOv
fWrp/JX/trOvUnb2f987IRkMpbTv2ot7wK5qyRdt7/mkP3g9+/doKfMnXjD1
oenafTLJpD+4bvdsTYscM8Wf0CaiocUsV/qcCZ47EaHWNa7D/+u6/b/iwD5q
XeP7/6/r+N84kEvhAI7nUz+dsZ9m+oGrdMnnppFc4j/E62+8LQ2YTgGEv3rG
xTSGTPaBaSNTh0aX034MHP+/+TFwvE86LMxUbfID6V4H9U6JZPI9vD60dLZ3
aOVCkLxrfjDMNJn4P3H8Vy/YKpbPDyR8HXnj8yVPVdpvjn4ltPfrZ7zSDlIP
hMuUnwmvGzhsrr3SSfsP/+1nCZoUe63Y1IDYJfg9K7NvKxJX0n6MIdPg4u71
tJxm37nmMzyHynO2PhgWpS5zUV4fDk3xXo9V2oPJ+/B60OeMZ1fOMuBbVdGw
uAvBRD9dEhkQXLuV0oufh5Ln1BrutxT+CCV2Cu7rYx76jsCHbuvGRMDY0Cff
ckl9QYbAPnqX0tZG+0f+FteG9JyZHxMVSvT/zE8nkHMK3z083EMj4MfFljHN
2yzJdcQxW14DvObR9ML0oBmK5+jzL4M2WQzdlREgj3536nu47nxbYsR7ptO0
/B4t57Aa+nzMwFaWhY5Aj9H59PLkuLl0XddB56bT3kU0XargNDathq5Tj+N3
zPhlW+5X+vzktm69YVMTIuDqOU7XK7GIP/srGLdKu9bANYtpWh28b68dZJC4
CPzelMMzTqV8YpLnUR/vO6A6OqKKAezOtW2yV/hEjiI/dzQHl36VFtij/0e/
AdJqHYfNfgfok3OnME9cbnOIEaFxvqyXTJW3XhcNF9qBa1lpSa4fulMfY+qo
ReT4mgPvCgO3ziM06qH6lF76z/vs4NbAlmVFBizY+UBD5cteO9LP6r/E5SBt
fl9+2vWGcPJ9HH9ZNY0fz0qiwfTHcu8jpxl/tl8w3iOOlS+pgmhgjvb42Fca
RtqHdtbf4nAwT0HdyFXH/Z1ZIOpnmwFVkaS9eL121ttWU90Y+Nb+aKSKaySx
8/E7TTPVtawG/m7nI50ttCk4woxF2o/f0dc8eKVBIhpWTnouPzsthlwn/oR8
kXJVo2hybj89Jz9vTkIMtOnOmu4zMo7ch3g2/GbfkyJhJtFPOu8Mvd4m0N9/
dV54ceY0bVekHnj4eN9XI5I/0v2l6lKbYWaEztuasPjoEiOiryO/qM02ePxo
XQxsiB4lui1gLrmO61m/Lotv1hkDi8wSjEIaNYned+B3/y7xEBtCI7/cbcxY
fflsPMhvvOetFG1H9jcQh3Z/K5aUcokl+6SKBXExsyYlweryZVoq2fpE71Ou
TwjqezGP6JHIn3/bxzy098zFRY729H5G6cvHE+baEhrbJ21WUx3HTgKbXVdb
esXtiJ5yWGKJylwHFsmXgPM5eGDG0I3D8bBu5erSjuQYch3nSeqG97YPW+Mh
S8+s8HdkLGmvgda0dTUNM8k8Yn//tm+M8v9Rx8fG+0FsGGw/BdwBAzLv67p/
Zuww1qX11Kn6GfPT9YheKmW+dhzLxOjP/RbBn+0SdQmNH/T44b4tjkeBqNpj
KYEe3HC1aaPpdTvyfry+OEZyi5wEB+acaB5mI7DH8f2pY7bK36mxJzTi/cBY
CxObR0lEv8S41//yU7E7bJaZVLFZ8L4xZ8QnfzjkQ8YH+Xi0abvm6MokWDLM
ZoNPCYvkF7g8Msb9hGQMoV2WdGtLCtbfP3ZvEiw7Eqt+PoDOjyp8KWlvQyp9
/g3lJ8axvY1qPr3fnEX6Wzh9xxfZFnqdDbue5zEuOZY8j/sXWyWzlowOoulC
9i4mZysb4mI2hx61wP2LJKL/u+maOstvomnPo0ciT1+iaR8luRWub2naPztt
Z894NjQqr7DpY/DJ+zD/7K2mQjOFMWxCN8leSFppQdMXxFfufrqUvr/SeVOD
XRFN12blDj/VngTj/7LPg/QViTs6E27qk3zWiBeTZy2+2aPFgd/2J0bcmGpJ
riNeGNb+PPPFhKa3lCzWffmCDSGWn5Y7bNcmdhPGNeP3bl/Mlrp2x528r+ra
6LQtqfS+jfOkEaoP3yf8mR9UYD9gnBjOk4JsfcZpDr1viO9HPjUfdVU7TZpD
n3d+dt9tP4/OA/NK9OvR8yr0vthjeJe+pp+O60c/yDcV17xwUQNKbtH5yAKq
nvS7lXPJ+vu8zsC5V5MH8LOg5dYkm3/l37Yhce7momMnLNKyI3Ygrr+PY949
KJwrmHcqLgG/r+hzvaq40Z18H+0ct6fOQWvW0vTu49dWfm/gQmw3N/vKMy9y
P+pb1+siG0yOcsl6/du+HK7fVMcdiWX7eHDZYoIZl0fnDZ3xYbymlqI7ofF+
g9mf44Ln8WGF56SHTvPdyTijftc/zeNLngjvr3EJJG5B4fMXJzM/0n60IxTu
vLZZVckldkPD+tW1ii00HRt3482WnXQcwcZQoU3KX7jACP3yI3178J/j4RMC
KzbbeiuW0X4vqY3VMffH8KCB8nthewyFE1d73mKQ51F/cen6tTSsiAs6Wnku
Yh8iyHyjvvJ/9SujvmL46dZ4xe00/f6qtxM48Al927FKeeREPrRmPH57OSWS
Pt9J4d3f4nLRfgjlqT5r3smD/KWHHr5cwCLzdyFTt2p8JpPQeH9gr9D6QRs+
dI4qLj55gEm+Nzfg/C+tawn0udug4Y/feLLJ+Miny8qv+kbTObkH/h9jXx5O
1fc1LgmRSKVJRSKiMkQyLnNE5lmGa76mO5EplZIMkQYaRHNKiUKUlDRRlBQl
U9GgARVJSb/zfT9nnfv99Ht7nvev+6y7zzl77b3XvNde+1TVKu751ovjp/fK
hnJhlON4zhjlIMrZv8nN/6vcxe+hnP2/ys3/qxxG/1EkXOzc+rT/yrdrrO5J
OfP/5wUlknlBCCP/6qfnhMdIcuGLDec2XHWOhKPRmjfO7XD4d38EPwf6HDm9
PZQLK/MO35dX5ubx4PeRP5xXyv9qMI2Eue8U7lf1kvtK/3UeWCnDkj/pANeP
3FN5ZuWpfdx6ihbrzsj460SCUrf9/q1KzlDX7qj8fe4K6Pq1/LJzrzMou80N
SYtQhEGFh5EuK53hafyUqzc3KMOh/SWKu9KcQO5mYk/PXDX4/aAnQmmnK7xa
Z+1hz6cIrZenlDdfc4FwJYNA4frlwBR++QZqneDcedXHrWc04f3asVUemU6g
7aDF2rddDfR3dYIkwxl2+tfu2zd5FVTq0E5pfPMD98QsA+mmpZByLlNxk5I/
5NoNJlybrALdzUVPp0kGQOLhOvHq4RUw3zquIiQ+ADiHZZwSldQgcI+eXZJE
AMRsiluT92MFlPJ7xJ2V8YcFmj9fzKleBV9uH9h8Q9QfHtZ8sco+thJsHQaE
63z84d7K/II21VUgvDB7tX6xP2SnPp2Zfmo1jL6uskjcEQGvomNi3VtWgvZi
mV9XsyMgv/Lwtp+bV8Jm82epzSkR8I5euG3uQk0Q+8xy8k2NAKHz3Sb6kpow
fcXPuE8HXcFs441Ini1GwPiuYTrhpQtM0uIpWfvEGIqbjmovG/CBnsw508fX
GcOzX83CCdU+IN4boNejYwohj/cv8p7qC16X9Qz695pA0NaALTnbaGATF1l1
P8wITEW6ZhbW06DumPPUuduNoTF/moHdiA+cXLWkNWzXGuAdiNldV+oDB7qV
2y0IP/DESFK3+UQazJ/oM8OyxQw25sk+dl5Hg8S8rratvOZgPnY0WPadE4SZ
rMwIj7WB8qkrlhjucwa5Ar1Szn4bkHmltSU83wkqnqi6rcmwhXub60NzprlC
/fEE2Z2XbUCl0yQ+ScCVmJ+xPu9xG5AsUrNesd4FUlLeVwk52MBTSyHZ8gYn
uNaqFxb+0w6Os0REKhc4w0aFuHcRlnYwyT20aXWWE3RPazs3WG0L/A2tJ/eX
OEP3VpMt1gTfZea7m9fX+UDq3HAehoUN7O70KTKUpwEjMEk9v8IG2lp5d1s9
9oEujlF4ip8tBGlLtl9e5gux8z7uWmRuA2sHeV4NrvaFtes6Yq0zbWFgYsaR
jnga7I4cGZGfaQPD2+OaNj6nQV7cY9fgRhvY2NTJq9zrAzYDAUaq7XbQVZRn
EfbcB7pPPayUmWQHQtfGLVSABhq1mVcKH9vBUoF5cilDLKjzH68Ku2UH1WOS
2aEKUZA269r7ln5b+CZn9THLPArk/e6vq6i0hfsk3yEfPiH5DPkO+Qz5bgXJ
l8inyFfIZxkkHyFfIZ8h370k+ZSn4R++ZZB8inyLdIp0i3SKdBuekqvSFmMD
FiAkkvXWCSpJOkC6QDpBuqki17mFXPeX5DriuuK6Ix3guiMdIF0hnSEdIV0h
nSHdpd9V6zhwzwe8pdMn3ilzgtwnd/SrlWmgqarQ7znTGXRreHmWtfvAN5eS
sC3VhFzjfLzGP0CDBK/KAm1ivpUYL39X6flCQ9DDxQ/3OoFpz2zXzCGCXz7E
GhuxnKGU8XX7M4L/RiYpH3m62wlau+8qx37zgQ3JvLUOsq5g+7zsWd9HHzhy
MaSk+YALTJ7mPSzvRQPRRTfe2ya4woP5NDfma8JuvzE3Y6q8C6hVpkbO0ubA
jA3WCwfFnOGD73KbLCkODEl3prSecqLkAsoJUVIuoJxAPke+Rz5Gvj5E8v1E
Ug4sIPke5YAtKUdQrqAcQbmCcgflEPId8iHyGfId8iHypTXJN8hHyCfIN8hH
yFfIp8i3yJfIp8iXyKfIx8jXuO5IB7jOuO6rSTpAuogm1w3XEddJkFw3XEdc
V6QTpBukE6Sb7yRdIJ0g3SAdfbeX3+d1xBNCJq3VFE6mwf2nFy50PfOCt+9b
WyOqaLC1mTZcV+oPM78XJvdvpIFiUeI4yzMAbEZmyFTdoEFunUq/F2Gv9bo7
rfrS5wNGyt/iT6pEwGTa8gcfifk/GiR75UwMB+zsx+c3lfmABGNXRZ0NB4KN
5aWzBGjA17TRNWkJB3YmWnXNcaPBmeFdjb3PObBgcO+jabU+oPJsFY1ZzIGk
0Ql9itNpYLpF4Je3Jgd6n51mz+H3he20o8mhKzjQF1f8PvMcDZSkCioHgjmw
cuTaumxpX3Aj9Tbq8TxSb6MeX0jqYdTLdaTeRT2Mehf1MOpp1NtJpN5HOyCO
1POo99EOQLugUmT3e61PpjDBRfxS+qFgcFS7pSp2yhRap5RM2eYaDNoTF4uz
dnlC0S5xcLUMhnKlVZNZUQHQNTIt5eKXICg+tfDe77kB//y+D4KF71g5ws/C
wUhlUpUDPQgUVwx+j+SNgF9zjik2RwRBi2a86Jx94WAnJjFTuSMIys5pr3sx
lQEHTu3wNV8UBF32lbHPH0SAwpuO2pCsIAhJ+x16ODMc9nN49tCKg6F7PHNj
A+EvL57ASFS1DYYNVzdmhX4O/+eXgOfFOnz6vSiU+kU6QLpAOkC62Kp8Ul0g
JAi83opPq37GxQvxHCPxViLHgXggXogH4hVF4hFF4oXjwnHiuHCc9qVpjvVP
Q2G0Y//Xu+ERcEDkZLtGVyjs/8/vhQh4U3lmj3OSKRSKK3lvN2PChpojq3NN
ODD5Td/9G1OZIL3+2Ty+SA5cdd13/eI7BlydsHNSiRUHpMu6n04SY8KE+4HV
E+QIv/XDpPllq5ig8S1177wGQp7mHiiNGmFArNvF3sqbHMg7bjx5oiwTCt7c
HJ6ayoEHKxznunxkwCf3C1NnKnBgvUak1sZDTPAL1b43XYfzz28oE4Qcsk9r
P4uEkcJgl1vJTFAVHJz6tTIS4g7OcElax4ST9zN0dUciYWD9pe0P05iw17J1
9m4GEy6bWCnzfGTBvpokmy3EuEL1Yi8krGGD1A6VexuimJDh+07d3oQNsxKO
b6xfYQ7Jixij+zM4IJs8m3k4ZA0IuZU9rkrm6gXUE6gXUE+kk3yMfI18j3IA
+R7lAPIx8jXyLfIx8jXyOcoFlBMoF1BOTDgmFVn40h8sekonBu0j1qVvTSOt
j+DjJ2HXcgi4PVxVaK5VAERscmhRyOHAHh2NF5MsA6DdsHfTkhzuOuO64zri
uuK6Ix3guiMd4LrhOuK64ToiHSBd4LojHSBdIJ3gOuO647riOuO6Ix14xNIy
q3+5wImkwwwDXgc4GVzVuuSiK2yWWnqps8sBjPYoaW754gILLQ5O15RyAHMZ
+/N1a11gcduNHZtj7MGXaaB2Uc4Vhvel3m4ZcITqylidvFOuMHrJO/bhkAPs
sXnblrTUGWQjlcPOfrWHbTT5a7m5TiCRzLSu8beHHwVLf27LcwLrvlErkTsO
FB6IF/aD/SJeiCfihXhiP9gv9oP9Yj/YL+KN40C8cRxLRBdMeRIUCL9Xc2ZH
1vnBwvEB/cbwQOiZIHZDJcuf+h+fw//xuTC5iz++zI2E7Ay76OHuAFj82/Dr
19ccWNKhnPzVIhBmXAoWtdscCYuUbJf29wQA3+IqEUUCPhhacz62LwAU7hxu
W2UVCT3F28z2bg2AjZZAW8D3nzryx7c5tgdC6ZQox8dTIuFCodiQRl4gOJ8+
ppdDfH+4O/jODWsCn2apQy3qkTBVK2CT/mAgNG2iR0kEsOF91qj69cFgeKn/
M83Hjw0X3G84zl5Hh2wb5g5TcQ4ciD+QEBRHh1PC6tU6A2y4+kXqvYM6HWYo
EIzTwIbsZYEd+Z+DYeqceSZfwtig7N1ffV4wBFZMObHtghcbtvq0LSsoocPH
npgTUefYMC62PUxjbQjkdrE3aiSxwUMwdmH5GB0O5D07HrGJCUE+Szx2AQM2
1D3syD/KhOWrCveKhDGge4O6veAaJuS8FhOKms6A6LA5Pz9vYMKKF0MlXkYM
uPzqkt/MrUx4oWia4lnGAO08mXOZp5iEvih79OwZA84nbTkXT9B7jaN6jScB
b3U7vE6Ij5Cjx1ew7TUYMLE5UPqBIRN22b5kuEgwKDwQL+wX8cB+EQ/EE/HG
7yaS/eB3sR/EE/FGPBFvxBPxvlrbKvRYbiEc28ppu36bDSy+R94ObyVh+mTR
5sIW7jriuuI6dpPriuuC64TrgOuC64DrguumTK4jrjOuO9IF0gnSBdJJuO7o
vJa9ATBBRdr5Vz8H5Ek6R7pHPkC+QDpGukY6RbpFur5E0jnStRNJ5zIk3yAf
IZ8g3yAfIV99XhMwi+/CKipO/txkY6dLsT0ctBUUmd4wqm+qcmJuQZoDXIDZ
R9K0vuk3dZsEt1Taw45ZH35dKxSHxTauef3d9tCVoC6S9n0xmO5QfV3zyB5s
0uTWucyWhhnZ5/Pf33aA26Pj0nk18nBI5FDccRdXOML5un1s54i+3pid1Exv
wm99F50TZTEDXGjM197/qe8lv/HkfZ3v+jt9p36+lugKdEn2joGZ8mCbbrLy
W54LHHzjn5hzUBZyP4suCaUTfmS07LOHGxfAwq2M4INn7GG1z5xpfOqaoNZ9
ouQD3R5mTq8QNXikBj3GpW/8Yxyg+eRwj4KQJhjtk2o/3eAAh2tbni4PXwrG
sybU7JrjAA2uwa1sAWU4O+GYXbyXPSgXv951e0AVnuWILHn8wxEatT5NXnxs
FYyJGziNGTpC/jPj1Wq6mpBcIjSt940jRHouWLf3vDrcWrJtyk8nV2p+Mf9x
SXCRytkgeWo/HvNerukfvlEk603te/wTH/WGRNEtVsXz9OAKc3xf8rA3tc+R
2K98ZXif77+fL+bWRcW8CB0yr2Q2mUeC+0jYjnklmDfyt7wSzE9uYFbckpyp
CKpDe7UtVvtR+6aYl1G8TTO5KEaVe19JYsWhvfM1qPdfd2XKXXU2hKe1+zpv
6/iT+xQGsGhQnJa2wY/Km6LuDeJVlbo4kQvn1qTemnmGeD6vNKnE1p96HuP3
/j6b7jXO4cKb+R+daNljQMFn+0uk+yx0YXBpvc/Ovdx92gqRmzy0Bm4+5ImE
4+m/x7mwrsRhVsJmbv4j7oPm+A+G6JjMB97j8ozvM7n5inif5f2rvINJkvO4
559Srh4U3LWKisPjPhbuW+F843m7JxsFvokeUKLgEsnTH7NiDWHy+cMyp7+x
qfnDc+Or77S65P4EKo6MfD4jrbhQ6qU9REY6NN+X0CH8VBOewcMOMBKtkuXX
pAXlRSsUkoft4Wpw6icBti6UZB5YJrvICc7m2lw2Xa4Nj6AwO3+dE6Tsazou
5qUPycxPbV9DHCHIpa3U54k2pMspSgjvtod8qaRU58uGwFwn3lVs7QDduYur
fRYawqDJgpTDyq7grzKHp/mhNpw/P/jtpbkrmL4QDj/H0IOtm4yeaDm5wOFF
zj2ix7SgZLD8dFaWK8y2NufPGjcEhmfCTOFLhP1lNPFp3xxDUKpRDswJdIWC
jXkqTcUAafFNe9+/cIKDDWM3kuS04Vr+UNujPGdwnm7Xse6MNkgmyJ0zGHOC
tgOp+9PU9CDr9a6mHyIOwHJdMrB82RowHPM4kuNsD1OVMm2HD5iDUFBZxSRh
Bxjc/szy5sQ10DH/c7/bSwfI+WJdGVpsDqoP5m0MKbeHx+z+wIsyxlC6Upp9
OsEBrnVZ6/2YYQxTgiNCTz+1B5ENl9b+CDCBilXhkup7MY/NiOLv2lRloVAx
E9hiqbxnTY83tS/Z9cms7mByMHwxW57VrawNs28KSOUzgmHn3cIXF77owloz
g2um/MEg83nD7Y/5WkC7NVVrq2MweNwrqK2tNQD+VMtsdcIPvp+hndhdZQDB
jN1fpv8MAp1hmWmBE4zgeqDVAyPCj347S/Ps6c1A6IvMW/GSQXB7yOWF/fXV
ICBhemXhliB4PX9KSkivDtwaX3hnXnMQvJ/M81A6UAvm9WSaqm8NAo23m+87
vtGBQ6sUwm6rBYGKUXn2Ex99uJWWP1pl5Adq0WLCuketwEyO/7oGAS8bFba6
3GoF5xQ0g54Y+4Gd60KvolBreB/fdpROwJvPttJ89K0h6v6NoecjwVDgzn/q
YbU2ZBlLdqSvpoOq+WgDv6gOnKhObpJ6HwyHog8vDUzVg9eiISv6dUKAdXJQ
4pKPFsTxj0s8+UiHb/GJ7X3fdWDBEpf0N6PB8GS4dtZ3HUNoEDQsCe4Mhvzx
atVEgn7mbLOeybCnw8MPQzcPbTOEAgOPgMIzoSCZZCixqlUbesKH3WbUhQLH
jmaS8FsPMn1Lmmd6hELriIFwao42bI1pqIu7GQpLV9xbq5lrCLv4NyZOcQ0F
VyHHHV/8DMH4/se3Oy+GQurIvi8fxwEcpxfNc44IgTdK++TWEutX9zBCnvY5
BFau11xar6gNVjQT6we5ISBRl/Y1+pEu9Pe66CRJMmA0R+p9rpsWJDwVaGhc
xYDxI6LD6sR8oLwpWH7A8QPDlNonFT1gxth8xQiGPuQW2hVz76dD+TPb6/Ry
GoOb/7yK3AfHfW/cB6dLhtw8r8ytY4Hy5nqOeM8dC2NYLfCak+7NoeSR+C3r
zasOcevDZZB2xTPSzkgj7YhHpF1RQdoZaHd0k3YF2hn3SDsC7Yp1pJ1hQtod
qPfRDnhC6nnU+2gHoF2Aehz1Oupt1ON5pF7/Rep5tAPQLjiIdgNpR9wn7Qa0
I9DOQbsH7Rq0c5ik3YN2UAhp56Dds4O0a9DOOUDaPWgH0ci6+LgvySHlOsr5
a6QcLyPl+jdSzqPcRzmNcvsVKadRbqPcRz0QTMp5lPuoB1AvoBxFuYpyFOUq
yk2UoyhXUc42kXIU5SrKTZSj1aRcvUTKWdQjqFdQb6AeQb2Cegb1AuqJ56Qe
QL3gROoJ1Buod1APoZ5BvbOA1ENMUi+96dh649hSV4hvkbxn+dAC7moWbHhC
4JXBtBkoeLkWRtV8dG75ucCXwJvRO8wt4LFy/eRpqq4grrt2y6+51pAld+ZT
E90F9kqlvKhLsobQDBPNdnVX6LKxMS0bsILHjz8rZ407wbQtBx/+umQBg/In
im5ccIZffrIJ6hkW8LI+b7UpvzPMlVYOWkr0J3qjO+fYbCvokfBcIvjDAejC
P3J1PddBx4IHtZMI+M3Yw18nv1vCQjmfPU3nHGHm2gWW775aQ6qsqNzQAYIf
mGt5VxSvgysVsltmfXeAoGgZ14g0V4reLu3/wt7y0oXKM8F8EGHBD7HGO2xh
kW9tX85VN6pdsCPB03nUiTpXhXn8+R2ajLc5tqBe7GxgmOpM5b3QbnUPHDB1
oeDUh9N9B3U9qPeXjFYa71jhC0snq5w0SbYEJZliab39NNAvmTxn/lILqKjg
m93+kgZ0AY8ve23WwkTDMBFXRV8QECxT9ztvDQ9uXbt2PZ4Gvw42SJwUtYGT
SZG1z5tosF+1SuJV/TpQZSfutCae94nf0S/kbwXPX0lUnmnzAd80995TdAvY
WSQ6K0adBnOfvf54vtECFofrbDhd7wNXnquGDsVYUvbhvder4iLn2lD5FFNX
fh3SmWMLF/mNfQs3cPP0MC8P58t+ptjdVCNufUrMk8Q69JinhXlbl7xtDbe7
R4KG51jU0GJH4Pv6XWPv+UhoeJ/y23/EASbx5XG+7Y2EEytr/MZ1HCm7V9+h
Nbr+vD3I7qwoMPDzIOU9mYcg5QE3Sm8YhnU7UfkMjlMu5q785kLBeTVhQbuF
3Ei94gDHn8dErs9ygc9iBXwdKg4UXWA7z17ly3HC7lQ/2C/2g/2qyfMskeTz
Bfv5L4LUm+1Br/9dRoWYL+TL+hleYTtA+IrfZvynaTB+elep4xF7ONXTfG2j
li/IJsx0vkhzgvTNkuaLEmng0rbxRTbLCeTUVhXbEesrE7lGROOJIyydZMJZ
KOULc5uUknI1CHn2+3va1a8+8LHM6+syQt485t/kc9WSBp5fJuimnLIHvmqp
crWfPvBja/We/eYOcO7Gp5S0j9zzwAeNFBdXNPtT9zVhPtyls9d7nnzm3hOA
86HYZrnvVQmbur+eV3R1e/19Dgjo9DIUB9wgfG7nrJTzHCgLjvZaHEXMr8Md
p5FdHJCynePeMdENMoevPeYjnh80ap6wJdkD7i6UWXPlIAdWTN8vfybGA1IW
H58ktoYDz38HNpyPc4NCpWmH6Es54CMlJTN7khvUTP6ge0uP0NeZNT0nL7pR
/gL6rVTdjEmshgl8ThQsXTcytqHeiTo/8p29Xn9BgSNMG9Z/t3N6FDUebBc+
nabOP+4MdD2bqR+Eoqj5QbsA7eJ7pB2MdjHaKWgXI18jnyNfI5+jHEC5gHyK
fIt8iXyKfIt8jHIB5QTyPcoBlBP3SbmBcuIEKTcwn05CO5ueJexN0S3SMdIp
0i3SsT5J159IukM6HCXpDOkO6RDpEukc6R7pGOka6R75AOke+cCEcCst5X1B
WGI9K/27K1Sd6R7fo+sLG+xrfi3RdodO/rctWxtpcEWk8bzAejcQfFG8Z88b
GtyS0e3cK+8B4+X3zE+k0MB68Z4y8yYPKJi1gtn/mgZjtDsBZbM9YHXD+PR6
fV94PiInPe7nDkGPNB3PTaHB9qlWPnc4bvD9sdfRfH8afBIr2r/hlSvItSxe
EFbiA1lCi/PbLdwh0H3NRZhKAzGejij1LDeYQuKJeCNeiCfijePAfrBf/C72
g9/FfhAPxAvHiePGceE4cVw4TpyH3+S83Az7/LAmyxcawwT6Zq5xg7nrhC6k
f/WFmd9EP0T/coUJYjYOsgd8wYy17YgZwX9Brhtyyzv8QNVq2t3dt1yhdc4i
nb3hfmDgslPIKoBo/88+nrUvqPTxyN3u9oD2/+zjFRHv83bz+S/ygFTjxPA9
BDw9ha9Dbj4Be04XfnXGH+BBf431SR8wsQnS4BP3h5/XjD4xRXyoeglWz436
0uN8uPnZZxozdnV4Q1HroYz0mxzwqD5+wMHJG7Z2r/VKvsMBZu46pffHveF5
25l5goQ8WpAldPKDhjeons+2Em7hQOFH296CXT4QYXSX8f0YB8oPXylW8/WB
ZbEe640aOKClvKv18FQfmPdj+7doJQ4kbFfV2KbrDaIG530WEf7D9ZXTZ7Os
vKHMc7jIR40DrNHEjV9PeUOs94bCsnJVqp6GNBlHw7hakNjQ2h2NnlSdcTzv
Fd60TcRZlgZH2ss/npvrRb2v+OP1arNBb+p5PCdUUTImtt2eRuVbftvdsXaN
CvccjS55rmYmeY4G43jYrkWeq5lEnqPBuBzO9y3nE7UbJtJgmf7OiVOigih8
8FzL1i21EqVhNBAOW1R6uZFOxekuW2aZpkpwqPGif1ew9IFw1i0fWNXWcsvi
Ipv63qwLvedbL3HrQaA8nrniPuOmEg2SrXYy10pEUc/L0mpPXD+uRuW1Ypww
d/HCTyMf/KFw/+OUqWv0qXYq31xW55RRtD8VF/x3/S81Kk74iYwD/i1OiHFB
fB/9SIwTYpwP437nyDje/zXuh+9Lk3FGjCNi/0l/xBmnkveW4fp9JuMwGJfB
uAvGYdLJuAzGae6QcRSMq7wh4ygYV1El4yQYN8G4CsZZVpFxFYyzuJNxHYzz
vCHjNhjHwTgPxn0wzkMn4z5op6DdgnoY7RaXD7HRb1t8qPlqvKR7d78PF0Y6
qVVJ+7WoyB/oRtYSc2R9/n0/LcFHjjVvlLbHcc+BYTue58FzYXgODNsxn3WI
PBemU+Cus2OMW88Zz1F13mCNfU3xg40JOn1rd3PrP/+wPvN+iB5I/W6Z9+nb
5wccWCxeoeEf7Qv9mwvUJhDyqbyi2rBy1BeSjUx4nx75T33B713emb5QyrC4
KdRLyDNrhvbWHj9YpBdhVlnCgdG+SpPuBD9oOLS3/FUKB4LutezWeuAHtN+i
PTufc0B/QvfqXiU/2PnZ7PhB4vl3kozK+ng/GH6TmpxsxoF87c+348/6wsRf
FUIfIjhgvP+iWpWfLyzJqBjwJeyzschLwfWXfMF1y4v5zQs5cCAzTOQjnx8V
7839ej26oT4QouHhcqt3bEpO7H6lNhQnyaFgO/1s1uw6NiWHslQTGRKeHApu
nOUloDBmRMkhS1LuI4xyH/XAK/JcK8pB5AM854pyDN9H+kC5hnIM8UM5it9D
uSZFnuPEc5tIJ7juSAft5LojHeC6Ix2gvX395z2ldYXce7bwe387Z/SBPIeE
efiIH8bDKv/Iw8c8fczDx+cxDx/z8ifyLT8k+F/3SGK8TEGHLq1VG0jlwbf5
rI1dVxQIM1/2htkWctezefqg3J14Lqz8218xyYoL4/sdop8Oc3YEwYPT4WYd
FtxzBheuj15N2cSFmTptc5xPR1L4YN76PeGQW2V3gqBpg3G53ALuuYWyDemz
/F24MN4rhfNZlcA+3SbKPf+I48d7qjAvHflaaj7dSChJgaq3g/skfY9WZuo2
08En71yuTNhcan311BrTps0zhdhJKm8aDtMht8oobEOAKXR5KO0Wfk2HutDx
TQOexnB2XvjPHyfpMJeM02LctoWMy2KclkXGbTGO+5qMu2IcFuOsGHfFOCzG
ZTGui3FejONiXBfjvBj37RCN0LEz0oZfL3ea0XdEwBLXBYnhS3RB7r7Ro0+3
IiDm6sE9qYN6wHBm200bj4Cpp6WeXLTWBkFPiU36VeGwaWLjRncHPQj7dilE
sTYcrrx483jTdQOYwWM5R+FmBJw5GLWk8JwhPBqI6Gf/ioD+ktNinZMNYZbm
wqnnT0VQ/IV2RMKVoJ72CQyo+j558FJrMCwana0Q3xTxzy8hh42dFk4IpUX8
83uTWN9o14e5tyNg/4q7Z+2/0uHqj7DiLLcIaFN48XL3uhD4uSnL2P9yBBw4
cdnq+mc63Il7MocmwADBZUc8vQ/SYUH4y11lH8Lh+2Lr0NA5dNjemGt58ms4
uLx7lDFtLh1mbQsd2GwVAXdVJ3xUvxEM7WEasu454cBrvqrcPYpO4Yl4I16I
J+KN48B+sF/8Dn4X+0U87pH9SpB44Dhx3DgOHBeOG+cBx43zsNxLRs5IngFb
BJ4zHr4KhuKnD+La3RigFnPhYMjXYHi3dOK8dBUG3Go09JhiSgfpgqaZny8y
QCltuuGoGB0aZB9oPGhjwJPMBTxGNcGwZfxrjsULBlhmTolZEkcHTZOXyyOO
M6BS8u0phjAdZDz1H57VYIDCQs2HSZNDIH7EOilEigEj/flCrUfo4Dz95PQ0
VwZckLNYIjE9BM5p1p1UTWNCQ+vvZz0/g4Gn5cXu9zlM2P2Ip2LUhQ453wIi
pvkyoWbaLKbZQDBsE5ffWprKhCgeAY7xlBCY6CX24kAYE8YMuswf8IUAfev1
4vXZTFg+ujnP+BIdoo5o0e3fMsBNUskw8XYwXLlf2umiyoSWH1fSuruCISRF
ytythwGcTT3lHRsJ+f3qfPwXISa0PbhnfX45eR66mwE7Kw7dzT4WQu1nXC5I
MpdfHAoLwiYo3WpjwhezzqnfiPmqczvruOANExgWhQ610wm7gb2t33gqC+bN
HlkUVUvQb+zwJZ9qJqQIzdyv40vM1+gt98thLNh/q0dmzeNgOLSI92ZZLAum
jTG9Fm2lw2yftDP+liwQjtm2PFGODmHn1kgrSbKgTPT3fNE7wbDMWC7i6z0m
bF0u/evhvBBQFfWY5nifCd8MJ5Q1XqfDGon0aZfHmSBt61O2Wy4EntV1elRp
seFJu3VnTSAdxDeV+nyayQZzs59vZRbQ4UWn69pZAyx4zm96dcOjYNiTwZEp
VGXDkvl9pk6yIXD/RAyrZpAFL7Jqd7ioh8BvY1/DpXJsYNkOvtteT4ffnuYx
9qks+HVt95dTT4IhanD5Mc9mFjSmb2QVE7DRAcsrEvEsUNc2JIQWHS7EyF87
fooFHrGpOnLEfJens4quVEVS8vgHua+E+0y/yX0l3GfCOOQ2eVnN6OcRoBaa
4O/XZ0Gdt/6fZru11L26//gHln+tUxNP1qXBuCbGSTFuyk/GSTFuinFSjJu+
vxW8L3yIex8o0k945XHFroZwaHxsfaH3LoM6p4r775eyHnbd5WWAh8nouW01
TDjZOv+bhBwDHLf0rl10lwlz3B5LV3oxQNT5SLmkHTGfXg2LD2ozIH/9bZtf
dBbEzFBTKg1iwIGmzbcDgQWcHf1HFugxQNyi2G8x8b360GtRux8QcjC/aKES
QS/VU1JbDuxhwFH1l5N6PzLB+XhVlW0FA1Li6p4YibFAv+9EWgnB5yr+YwES
xPomC3ZZO6szYOKlt4ONGmzg/c9vAAMefp75qn4iGxr/86vGgK4LU0w3K7DB
Mq32kvsNBnT8HL3YRrSvsdrPDK9mgI+9ts3q5Wy4Nez0RHQvAzz3t1gfyWXB
ffbOa3HE+2+G1Z0n32SBf27/5x2qDBh4kXHLNJOgj/J929b6MyDQd/TzCyYb
RpMNt/EQ43/I+9Y+OYkNzqaFj2p0GNAzsH3XElc2GLoK75UOZoDLoNnnLlEO
aK+ccNR4DgOuf+9KiXrNhl4DVtF1MwZ8CB1/yFvLgW3hFYefEf237qyf0PWU
A1JSAxZMOiHnDBeuHt7PgX1PjBKTlzFgidrg8ZwGwr45ct9tUh0DfJ02mN7N
5UCM97e9A8R473cuFQ+5zYFpzwzr1u5nwPwWja5lUhx4YiSefWge8T3lB89f
B3Og7KGa3FxifQ/neN2++Z984KAjWrr2DGieMW+RWywbcu8cWrslngmb5jY6
1liyYfDGu1lzzzKhaEJL0BeCXlIqjIzPmDFh0YBfefImNoyffJylt5EJ21V4
L6X8ZMPQlEop/91MWJiVUi7VzIZrsr2Lswm5OZlPo8L7FxuaL66ScfIm5FbG
09Ey8UhoMDF6GgoEf7n8vDY0LxI617Pm3zRgwKoSt2mJAxw4NWl6/cpwBqQm
zffvIOy1G1MEeksJfjz87faJCymRIPQ4XjzNhgFyT9sTacOEf3PN7M6Khwwo
qDt+KoCwxwbd7w18J/REtVt7QbZZJPB/4vki307MT2DVVpvrkf/8LmTAAnr+
DUH+KDgwUeebnywDHjz6aKTYHAkfc/tZhi4M6A/ur74wxgHNruP+B/Yx4cTJ
Gz7rf3PgXr/d9lM+THiUwDfw0zAShu5mTzc5yQQHJZ/rHZMI/A7qRK2dwIS5
cxdclZONhDz7az9N+Zmw4WLIAyXiewZXI97DCiaMn/h8aqJtJGRvcv4gVcCE
XnPblIxzkXChbUQw25IJfvSUmzs2RcKKK9cfHorh5umIfuvUMVj69zwdzONB
+xLzcm6SeTioV7Ad83pSyTwelD//2kefztWbqEdRT6LeRD2KehX1IOpF1Huo
B1HvoR5EPYl6E/Uu6mHUs6h3UQ+jXlZeWHe//EcE5de8j29+xjJkcOtJlAcu
Nowl7UJTJuSkHD1W4M6gYJTDtT+fVu9gMyGMlKMoV1GOolwtuJvbm7aARf3e
Nur95NvGgsKcx5s2EHpzcTX/+tZyFvzmcDQzCNh96xEbw3QWfDrd9ypAlgVV
wdfcAk8Q+mviAg/+hVjfIIrKy8K8BYxzYZ4C5i3g/gDmNTwh65T9WWcLYdx3
wbpbb8k6W9iO8ZCd/KpHaTEsan/yh2rtzeLVLFj9eoBlJ+1C1TPAfRncp8F9
GdynwX0c3NfBfRjcl6GR+zC4L9NO7sPcIPdlcF8H93lwXwf3edzJuOwFMk6L
cViMy2KcFuO2GGfFuCvGVTHOinFXjMNiHBfjuhi3xTguxnUxzotxFoy7YFwF
4ywYd8E4DMZFME7yi4yDYFwE4yAYF8G4CcZRME6DcRuM02DcBuMyGKfBuAzG
aTCOg3EdtCvRzkS7Ee3ICNLORLsT7Uy0O9EuRDsR7UC0C9FORLsR7VC0S9HO
RLsT7VK0U9EunUPaqWgnot1I2YWknYh2I9qRaOeg3YN2Dto9aLegHYN2Ctot
aKeg3YJ2Ddo5aCeh3YR2EdpJaDehHbWdtHNUSbsH7Rq0c9Du4SXtILRb0I5B
OwXtFrRj0K5ZS9pFnaSdhHYQ2kVoJ3WSdpPi1GaRX5+49zZIOp01fjiDrItT
xAKp7MQF+QZc+MTJ4EI/BhfGPFymyJ766y85MKN0+Xj0plVU3Ei65klZp7wG
FbfB+Prhh7I8bencOpXYjvF1rFt574880GIyDxRhjJdjXijmgWLcCeVl55SR
zxcEOeB1ZPZx+kZunhjmec2foXjlK5NbFxPrZGJdTBwP7t9iXhjmgWF/iA/m
heHzmBf2SYvtPPWJDYU/2vfnL12wOj6TW7+kcMrg7m/lbJj4YrZfxSw7Cl9s
D9u0wMuYmJ+MpPe2jT9sqP7LogslnT3tKBj3Z7ddZiQVNnHgtEhsfCTNlRpP
qohtYx/NjYKxPsP6l6FL289yYcWesHSBGA6Vp1A6OzJioR4X1uqv9RCezPmn
Xzt3eJH6ggMuHJA/3JQ+56Y7hQ+2u0zWb8sh9Jd8wSbX6YfcqfFh/YdlOsox
utc5cJiMA+N8UXXQ/ogDY5z4b3HgP+PEkS20WZvSOHCnrda1KjmQGj+2d9Zd
mnTLJBIcXnSLC84IpOJ8GLdEev2/xi0xzolxSIxLYhwS45J/i0NinHLNvaye
+pAQaj6wntuJ/sqELx1s2HTpYehlyVBqPtGPQb8G/Rb0Y9CvQT9neOyR3e5b
DMhbEq2/248NM6YHFvUTfsj//B5gA9h3nQgi/A6D//wGsSm/B/0g9HvQD0K/
B/0g9HPQ70E/CP0i9GPQr0G/Bf0Y9GvQz0E/Cf0m9IvQT0K/Cf2ow3JLo/ea
ceu16B2+qjYjhguj3fh2fS8rbSthP/jrzhb5yG3Hek6v3fbkfXDjgPOzdWeX
CXDviUG7svr5WPM4wS/Z5uIlc/WYFP3H0W/1lIZz4air3yR7N3DvC/s60HrX
WJZFtaP9zzyUUi06iZuH8rc8FSEy7wT3PdG+wzwUzFvBdsxbwTwW3DfFfVTc
N8Xncb8D91ExjoJxFfTz0O87Sfp16Oeh34d+IPpx6Neh34Z+HPp16OehX4h+
IvqFuaSfiH4b+nHop6Hfhn4c+nXod6Efhn4X+mHop6Hfhn4e+n3o16Gfh34f
+oEHdOZItyowIH1KzERWUBR8hg+Xfywh9LnkMdmW5VFAP338zltvBjxLdFtZ
GxhF+anot6Jfin4q+q3ox6JfiH4E0gnCqasz3IZC7Kh9acxj3Jax/ZvlrJVg
sTUvoFzPgWp/86Na1D0B648rUPppQ0GL6e0pymB0rPtFZAe3jjD6F2nKgUMy
B1fCrep1O6Sq3Kh23DdpVO4V1TxZpo/0sojcF3lH7oOgX4r7IAHkvgjWeVyS
9KVD7osmVacQv4/8mvZHncLfZB1D5FfxP+oUYh1DjO/N2nLQvKl0DTzXHrpm
rWdP3Qfn6uip1j7FgYLPDZQUjsjaUXYDpPTv8Sh2oGBFcdn0CCkbSu+vhCPd
H+m2lF1QdmW4Ux3riRHP4/xlaGT2eXiZgM+ytYLpV92odrXKms3dQ1gX2hx8
p0Cyqro/N4+M3A8M/uDtKSXJhXXGklKyrxlT+8yckP44S1EDCo6YtC5E57IJ
XLEQ3xLh4kt9H/c7mybtNHs8x4LaTwm8KBCaIGoGK6xm+a9z86Pm44VwJOPz
e18KnjZYk+Dy3ZeKi7olV5gVePtRMOo/3JfF9R3ZXZpuwyLmH/ZIBuwMpb6H
dT1xPrCuJ9b5RHqyPBh5//xaI3B7qjYUrh1C2X1IT6bLzZ+fCTOl6nKm/FGn
E+t4Yp1O7A/jA1i3E+MBrlrO2/hEDSl4WUb3nJOXybq2ThGw6IyM65iuAdBV
clZ/XRBBrT+2a5UJLDeIM4UPimAfpcqtK4p1MbF/pGesk4l1MbH9b3Uxtci6
mcYqMvQxCxZFL+jH76Il7n5tZ0Tl0x4/uClo7RpT0K8bfTPtB/d+RWzP5psi
0HENINczKcTSgEWN57H0U036OyYFo52N76NdjfiiXYJ2eIiZQ9Rvfm7dMpQ7
r0k5FE3KHZRDaJ8L0oXy71vbQY+8v/BxeQNKrmF7mr/zwqKXDhQ8OW2ayoV5
DlApfaVpzV28z9SBmhfkWxyHBsm3+F2sU/9qwPGJX6APlY9twLequcSBW3ca
+UdIpPDx7JX2/64r/b/UncZ74mbs0ZSQOW5HwaVTMjYXF+L3uHUXsa4i4vVn
3UW0I9DPQL8C5w/9BvQj0M4o/8NvQL8C/RB8HtePj/RLLBsU6tmfOdT40U6+
beB46VSmHQUf0j1/KDbDnqojh/j+WWcO7WCsM4d15P5WZw7XYTKZZ4959RjH
wnH/mVePeff4PubZs838NIPX4z30TmDuHFve+sKbspMwToZ2FcbJsD/kL4yb
4XpOuaSc6PjElVpPrCuJdSRRD2DdyL/VlUQ/629+GPpV6GfheqGfhX4ZtlP5
GaSfhnX5/rwPtIeke5wXnCecF5wnzDvEPES0F4+ReYiYLxX8R94i5iUeDQvu
L2Ny/UCcP5XroT0HWN7U/GEdTaybiXU0i1qldncMcv64r9OI0puoF1FP0v/Q
m+GkXkQ9yf5DbyLd4b0U/8TNvaGqxHyS1Us/aFffGSbN9ibp3p+6VzQ9/lC5
YZIflMpVSbC3hXDvG3NWYUYsCqXy707NSEqerRBC+Y0qljc1A/O4MOozrUYO
b4dtIOyrKu570xZC+a3/k5dTGQIFenOaY7aReZjdDHDQF4/iTA+i4vyBVU9e
mCkFAv/8GV2xPBwKH0XdsVD5KTqUXv4bHogn9ot4YL+IB+KJeGM/OA84bpyH
5klz71SIhlLv3xmZ1HZ1fxgFYx3s3cvjvhS00eF01omUM6ww6vv4HH4Hn8P3
8Dl8789+MA62QOys4qH9XD8b/W70s9HvRv5CvxvtWLxXZg15jwzaGdiO98q8
J++RQTujOnmowOy1FrW/i/EwrZjW2WmNERS8L/7lERrhRxx/syu3dhVQ31d9
r+Kqa6dLwWiXoJ3i9ofdokPaIWiXoN7+SNolaMdgO+pHtGvQ3ngjfVlh8XwG
ZS9ErFsgvPJYBAU3u048nm/GgJ+6Ji/757Oo8eJ8a82OahR4GU7B1Wu85c/W
MODgvc8y/HNZ1H44yte3jQLbXMO58NfpZyMiDjMo+WAT3PZz9bEICrbPMtzB
Iuw6lTmNtBlP2P/un9A3+UeeXR04GkHBjFaBlGNrGPAjvfLGeo1I6nlcP7zH
p4a8twftNGzHe3wk/vvenpfc+2vRLkM7DMexj7Sz/lXf+n+xs9AOQ7sNn8f1
QzsuInCpqMh783/Xgyfs8HVbxivf5XBhvoHOhrY27j04eC/O96KyTFErN+p9
zBc/Le+faqfBhB7yXgAcP9a5xvF2X3jQ4h/MrZON8vwsXf7rvXguLPQ5USy0
mFun9291fDGugnGWv8VVMO6C/ItxFmzHOAuu93IvlwA7BreObh7To4/3NeHH
5+Qop+lFUuPBe2/NDMR0gr1ZELdvd6Hapkhq/VAf4jknKm+dzGM/Teato9xA
/aj533nshHxEuYxyCPli9V/4BGHkE+Qb5Iu/8c0MldoFTNEwKk8Ex7nBrlE3
XJewS9trm8+cZFD4Ljf44hVjxoVnOA3X/ScvhapPTd6DhPEitOuyyXuRzpP3
8mA72j2i5D094+S9PP+KN23j3tOD9nX1hE3nTiZEUeuA64LjwnV593CNIp+S
LRUvQHvGuXV/TPFsI7i+jZEhImFL+QloH75O4osOlNcDr3Alh/Qx7r1MSP+y
H5WzTSev/kd/zAmA42oxa0bXqlFwRsJ2GYJBoC832aFpRiDV//98500A7Nmy
l3eDtgYFq4+HG2VpqlF2SOpHDzmNZwqU3XGxqWSW53tJCp711Kkqa60ynHRN
Oisx7k/d6xAZOX3T/VlBlB+F+toobuhZCq8Cpa9bopzGBaYrw7QvMoeS1gZS
72N76cp7F5dnSFJ5rucuRU4/tkUTOMH78uy6mdR8IL08Sj0h8q1wNSWHask6
/li3/x+7UYNqxzr+WKcf9dqfdfz9lB7uy09hUfjduW7RwruIRc0nrveqg/MF
D1eqcPep8246Bm5Xp/hiXpH+jbpSQ5iaaPDOXYdFrTc+n58SZexeo0/B78yE
Hd7uMoC8VgfrxYtolP+K/DrJtL/r3RwzeLdCS1HOxIdqR3u2rC9Of22oKTVP
C+5/sDn7zI6ahxDyXj8cB9KpE0mXSKeIJ9Ip0iXSqUyc7DIFOzfK/6L8BCXe
pk8ZdvBs/LeSeIcHJZf4BF/q9s3i3mNvIyu6Q2wd145vF3c5PKOMCy9Zb/U8
U8+HOseK4ytZpFo6ZuUISyUyc+f40qh2nB9P69PSz484wgee54VvtEOo8WAd
f/Qn/1bHv4qs8491/PF59Cc3knX9dYS+3w1Q4N6TjXH6OyOjnrum2gJvTsLM
Hiuu/xuQU7H2/VYujHXJu3K32068ZE3J/x6ep6eGNtjCjJbjqQeWRFLPe8gl
rAjw48IqmhIL4rZz741CezZepnr+Kwl3ah5xHTDO8VTipW3wTxoElJ8XuWS+
ljpPVfn52rrr/GYk3dKoONjj+89P7/LmwuVC1W79N7h0iXR45b/pzpRLl0jH
/CTd4johHTyorF/j84P2VzpAOsF1xnXHdcbvYbs8STdFJJ0gPtQ9nL/lHOYQ
evD2iXudr0c4VJ33ZFLuoRxEOYdyD+XAKVLu7flDLqLciyLloB4p9yj/iZRr
KOeek3IQYfz+ZFIuxpLriOuK9GHuG124/IM/zBer+xBlGUnJ/beXWzLXSHLh
O6HRIYB18gk5P2v/3fWtc7kw6q29qR83r3znB3IemiUfLnPvZVjWtdLkrkgU
Nb49++dufpgQ+e/xEvAvkXa/2FJ/yJ3dsE6vhHtPeNFurV7TuEhqfPi806lY
x74JgVCpeTTZaUoU1V70tspWMHkyJff/mc/J4Hj+2OYDl4MpPkO+Rj/l0d2+
l9tigsGqX+pzBieC2rdEu+/XyIKbEu9CqbyyxZ9O0z5YcPOdi9sGNwyUhFB2
XUsfw/dNLh1WKGVfrpvFpPw2bH927KIcoyYE3Dd8fbxZiUn5cWgvzn50+8nz
K4Rflyi2P4qwq/5s95EvLH7RQQedVby9N3PZ1PcRb2tyHIh/uGFY8IeWCBjk
XE8zbmdS/hXiv49nc19UFvceiqDeofftPAxYaap+OW8S95wOjvNv84DjwnEi
3jhOnBdsR7xxnvaSeFDfJ+nZl9SjqG9Qj1aQehL1nsYfelSS1JvIt6iPUI+i
nvybHkU+x/cV+xYUZfPRKXsTz8msMLfIq5PAOBcd7hjIS8jns8F82ODkNH06
5ScsWynnEpHPhWnkOuK64nzguiIdYDvl75N0IfH6wWCfJIfCD/VHU6dvbrwW
4V9d3rQjhtBXOB7kf4EHy4bHV7IofkA9dI/UO/++7+P/1zuol9pIvYN82Uvq
Heznb3oH9dJqkdshT+u490LhPUKoJ3FcOE4cF+KH48Jx4riwf5TLK7Z7DHy2
jIJiu/WbAtb4/iPnCRjlFsoxlFsox/6UW79JOYXjxXaUcyi3UI6hXPr/5BQp
1xxJOYbfm7kilB632AbOGVk7iYevhmLydzr5f8alJQJ7LSLg9f7iz61LbWCE
b5pkuVEEiNmXepRV2oBheVdz+2IORJaqX1tnQcBfr4Rw3Dlw6PNKg29ONnBh
vXJj/m3Cv1y2YoaGnw0sd1rsyHnOgZA7ocL6W2yhvueWRfEuDjwf63+53NMG
JmSHZZrt4EDoVh7la2U2EGgpeXyxVRA8WdIsxjPDFz41fdu35Gok7FtVZ5B+
xB92pCrwLaqIhITByVELnf2p5/A9xBvHIUri/Y0cR8hus/ySbwygmz97lFwe
Di71ffK+/EywD1EqWn08nPofn7Ml/3cln6PGTc7DQXLcOA84bpwHHCeOO4Qc
J44b5wXn6ey6av/Gq+Gg/yvYS/c+YQemR3b/vhIO5S5eq8XrOdQ84LzgPOC8
CPqvV8gm6O/Kqx+dQ+cVYFFnsILvDTY4jM5uLSjWBLnFc72PPifku+GxCRJz
V0PGUt3CLQu8ofSNyPH82VrQ69Dc8l3SG34u56urPmsK05uSg84RfPnMLloh
eo4RnBp+9OMRwSeP+hM3rL6tD48SEr5m8xF82XR28p555mDcYnfffIxoX8ia
VqVrBqKnj8Z9J+Csu18W6biYQQgjgzU8xIGfU0tK34yZQNuL1/me/Ryo7Vz+
e0jVBERagvc29IXDxujI4BRHe7ia9jRy3357kFbc7y+t7gavjx47efgsE9rs
lVr9lDygghwnjrucHAeOa5wcB45rTlxTrr1cEGx32iG0Yr43ZDZvNOj9TOiz
noEDj1/4gfwmfdm7J4KhbNXy8gF5P7C612Qu1hoEbZtvtGm6+0KppFjAssVB
wFJKrJ431Q+UnikN/P4QDAcu9Xi8uOgHsWc2DD96FQpvty33PffcD5LIfmaT
/eJ7+B38LvaD/SIeiBfiif1gv9gP9isV2yVXcJYNkoVKCgI9ofBeXtB1FyF3
Rg8eawkm7JNocl5FyXnuIuexl5xXO5JOkG68SDpBusF1RzpAukA6wX4RD1xn
XHdcZ1x3xAvxzIx/nuhfFgxuMl7l3q6T4fot03wnTSO49ab/yfxyWyiibV3p
u8MDZJS8Jy+11AbzNzP0eVI9IJMjRG/31IY9ih5evFWuwCMwvaHjoi0cWjkU
+yWABSKyPyQnntKGethmxgliQVBtif3PIT2Q7/p9aZcd4U/ny01OjtOHgMbF
usULWSBz+Mr5K0FacM1gj56VVRTEbZXbeNDCF0yk/sErkcQT9K6mr5lO+M/D
8kG/xRgwlewH+11Mfge/Syf7RTw6yH4Rj82nl9VIvufAjI3zmgREWXBH+FDb
gj4O6Az5yb6MYoG16a3UaHEWBC+ZpTQ8m0PhhXjic/iepsJUcf9Id9g1efDa
t50v9cMGBpKCot0hQJzXcOALH+woThdyvMcEPjf5qPe5cvBeNrPzfilhv+WJ
a0jGz4Phje4Hw/iJ+bHZu9fkyxLgDXcUj3ALAKksnRfpBQABd3sJ7ywAwp7w
TOwtApgfc5Tfl8cfuq7r7AisMIKZCRn0s6n+wB8w02eWqTEIazqasX77AYMV
E+C+yAJmdboWrqaHwLnk/XZznM2BFhudtIaQdw/i+L1KRYxhuKJk4s2acLgN
iVsleY2B/dhOy/BsOGxd89wr5acJNFoeSnC8FQ4r1MJ+ODaZwPqNgnLhkxhw
7WiJsPwcU/DxLjojvCMCPDSXJL4mvmdQ8nUoMycCeLVVlG68NIKhjMyj0r8j
IPHMHN0hZ0sI0lDQO8nPAMGuNuegC2vBcyZvEXsnE8QdBzJpDpagt2ttMb8b
G3a3/gpiSOjDvIF223QWG7y9zj5R3aYPkho91eliHMhU/ux2Z54WvJqpnSRi
xYZ5Byt/tCsYQc27RwvTD7OhlfGm3dHAEK6v8u1ekcACLRs9y2nZphA4ZL+S
vYoNzR7e6wOMLSDtXfuPMULPLMh5mP11qimMfLQ5aNTJgSXWbwQPxhnBtQcF
3rfmcmDEZknLnhxzeK3ia/x0FWFHXYmekD/dDIrqN9/dQfh52YHSihF3zOG7
enSL7nk2TJJmJ4CADRxLEWzQiI2CpFa+peGX1wHvpBEphwJ/aDu36cDU9fbg
9Z/xD7Mg+eyImUq9PcjEx5c807OH9Ye/z4iY5Q02e8SXq4kQ8s2s3E2gxhXK
z9Lnl93zhFVTZOjTVL1h2mXr3FkvvEDffGLS6A4fmLYjdHEDxwvSusV5qvN8
wNiziIdjHwCKGwXDAtk+MGQcu9T4rj9MvZr09Op+H5gpXv24/as/rD/xal4E
8f6jeo/oCQQ+s191V1VNcAPpE3zD4kJscJdzFwh57QrMD7laVa5seBz19LSa
oRvcu58y3lbFhgyhzkCz967AuzpvXmZZJLw8+Mb8a60rKEd1TrJ28obkkbHi
BercX/w/vrNq/OmZAOirZIeWMHzgmdcSc4dFgcBS/fVbl+UDwgPnnko6suGj
9CmHO/t8KLpHPkC6Rz5QSBll3VM2hzDh+Qe1IwLhlvgOCw9bc1jY7bJZ9VAg
7BTS874lYw9WC5fSDEf8YPbFL2JdOjYg4hqzI2J5AGxI9Dq8apQGgSun6m3i
CwLTo5EhDVtosFTLgHfqzCD4pG4qdxR8IfEkw0zLKRDWNd/7tjMlAKQF+6Os
RPzA2rV7Fc/rgH9+Z/pBivdIZsRQINxUWVa5iOELoqfGdwk2BoKLpkzbQZov
TLyT9jZVIwheDL78qpjjD/qNj007MoMhNl+QsUvYHwrutsv6Hw6Gz64TIkZU
/KF+xhHXqgIm/P4h2FXoHAhTmw/NVTVjg6P6Js0NhB18sUl5T6k2G4bvnq3Y
ycOlS6TTDP6hdhMaG0ZrHfcZXgyAiCfuad992FAelxWnVhYAufc/12z+6Qep
G4/Q7vHTYYtbZsXtM/4wo77yuef1YHh+u/rX5/d+cNUzda9qAh3qv7bv628I
hZNnLZgnD4VBTflYLP+GEIhe/EyFIx4GnIWffhv4hMCvq3VhB0zCQDvcTqFa
lAEloZ+aHnwJhZycu1Vf+xjgP1w5W/dkCLxTr1y2zYgJqnt3nhhxCYG5Ts9/
hb5mQKO9FZ/czFC426WZLrlOAda4bl82kfhOtoBoa9P8MOo39trI/DVEP+fT
DvJP+BVK/VL/n1K22mlgDj/WazbG0hkQ6DH8+/dCM7g4tGuxuRwDDJYemJ3g
ZQ5t5h6OM54yoLtGf4ujpAV89Z8Y+H0BIbdqN+qLr7WAh3tOlem6MKBi0/OO
+4tb9UX9r2uJn2EBTJYLtfU3h0VN+fPeXWYCT5nZM+HHa+CO/qH81FtM2PSt
TrFS3xzODb/hKZrEgm7LNytyG0whejPdh048H2v5dOCbnzk81164RIXJgsIi
2fzOu4Tdl3XIoPUCEy7cWfKw3N0SMgJu7OptZII2KddQzoVf3ZzlJWUP7Xpx
jx3t2fCeZ8+Wp5/swHvyyLZqfzZIjTvGOi2yBz+NibGWp9hgo+A3ZtZnC8o1
29sEXdhwSGyrr7a2DTCdJi3yId5fvawq7EWAK7AdCE+N8Gdn7Vhwd4aTCyh+
cHVqdGZD9rOMs0WFTlDR9lFHzIENpd1PD18TDALPjYNvpxLjGT61fcOupgCI
s6/VvsdggQNJp0i3+4Ze+d/a5Q8vGo98fkPIlVcLT29q8CPo/ldR1BOC70/Q
BD7sehcK37uPNJsXM4GflKsoZ5GOka6RjpGuS2sNC0QEw2D87KXv1k5sWN9U
OXXdz1AQSkq4cCeSDdFfu7a7rLGBK5dkfz24Tsgt3YanhZ12sOLaunOz70eC
W1Bt0iMle9hWtiRTVDwKlAR3Z5u/sYWY9e7NYTe4/uGf99Trk/fUG5P30mPc
HdvLyXvqMR8x8bXfQVqVAgWPnDvFczXW8J94QQphr3+8f92TXwmcfk6felEu
4t/5rYPh0LKrftpS3ZUUfCi7Ndr8sDL1/igY8Y4dMQSXa2NBV2QiqDgKPn84
rSN7QiwXrj4jbVTUpgsvcy5v6lYkzyV88qD89rVJ/MvTKtzB73XDPMdj3Pyf
9HWLG64zuHDukQlCDfmR1Pvo11tNftZz6KI7ZG9nBSlGRVLPf3Hq8Vymw4Ux
Dp3xosPqmTUNKgT18uytaVS8N85Arj24jAtTz5Hv/e05/M7m3oXvHyXQqDgA
xsG93MdMOur8IfQ36+ih277/rs9V7At3m730Vb5y6zMdXyS7asagH9WvVzlf
oG2IH8iN/jDgfUqj4rfHZsSN+oVwYXkBsbp1JjQqbnH7rWNofDEXbtbwye1r
8KP2ZfG9fLrR91BjfwousF2+xeeEH6w4/W2f0k9f6v24Iy6iKdF+FLy0wb1g
ojT3O59poUFaAzRwX1HR7XzSH65/fqVzKJEGthJKD69/8IO63mUVxxxpIL7B
boI6YZfef3P8saorMW+Fm6O8tANgy1/oFmH90rkZ3h8c/l0/h6CDO+W+rapi
IVQcerntVeUh92AKvjtR9Nym+mCKX/bw7PT00woGNaUjNxqnBFJ53diPYl2e
r4RqEDgXNSXkuQdRcVSvfVUCe64GUjD+PlE94TzWGUThleR1ejAqmQs/cplM
b+YLpuJ8pw69UFgYz4U3KrfmHO0MpuJ65cI/TkpAMCxqnq4Qd5xN4Yftzt9s
eQaj6DDaFcBXfIwbd6TOFS2MyZoYGwQiO6pyXkzn1g/Cfe0alcytvP1B1H7e
2Q5Np+THEdBc9nFKzXcNKh68ke7IvKKsRcHaW+fcyWtTp/JnUA69/n3sZrFK
BGx/f2riBDf9f+fXfNIB5UC7JbmKERBPyh2UIyh3UA4dIOUMyo0nf8ihH6Tc
wfdR7riScqiKlDP4fN4fcmiP+T3hZzRFiNJe6tF7PBymdRS12cSpgPjlKSkm
5eGgPt/7aMLYSvgkNb96b2U4tb/7wZ73YP1qJugcyti/fJxJxaOx3emtqGdw
LDdfaJ3gpNH2swxInzN0+Zgoi8pTOxF6+FnQMgYVP398Ze4Krc3c891/+86/
8mHOcb+LeGE74oV43r4aG+Di4UbFU3E/1eXMe5ehdi58fKXKAFssksqjdM66
PeCVyoFDKu4ldwvcqX1MbH8QmDfdaVEkKPNcic3Ldafis8iPKOdRrv8rfvy/
yHWU+/g+ynmU6/+KH/8vch3lfnuFh7aaL2H/rvIXjnTggO6CUe8MvSB4Oub8
tvQmB27Vx0tdgyCg+evt8tzFgRd137I7CD7ZEqV9LHQLBzymfbf5+iAIigTj
C2JaOJD4UD7IU5p7HsDVb3FL91YufGZy0W/RFBq1L4nyXpanrn3Te1OwGJrk
1nfdl2pHef86wOeyXK8plHVvDx9L8qPyqFCO5lyfZyjjY0TY74z4X9P8qDyo
U7QbyW4S3Hrddzo/zEt3cKZgzONtPrBCKrLGFuyLv+U8ne1IteP+p9ie24dN
BOyo/dJwq9TDHhauVD5o+Yx9RrN+c7+L38H38DvY/je8HpN4IF5FqptTS55o
w62X/PnMGkKfRepH++/XgpP9AhemqBF65MycMYkfeqCjvrXL8LofNOasaVfv
0wdFjcnBi4h5Ej4qcON87Vd90Z6oeflLOdCQ+KWHXckLUn71Oi2E391Jj8nz
fesLH53uf5XU1oTZdZMdu5/4wsXdQbefZWpC392zIz2Ef3XjxhnDbmUN2DCD
z8i+KhAm1l/Ja45eDR8lYkrixQh7s1xccUerBkxqyjMy9QiEpULLlbwNV4Nw
xh7nrYWBEFm5/KVv+Gpqf+doVnjM6VgNkFmx8kXrDjolF7E9NVBw0m53fVC9
mxmp1Uun5OLN5PrIwe10Sg7ifk+9auuce4bKFDznQ0CZyw016nzIDgefJNYV
A/h42slWySCEyqPD5z8LnZ4iNqJDwaqDmwMWvtWn4L4aw9UjDAPK70E/SIz0
O6ri//FD0I9Bvwb9nHOk34N+Dfo56NegnzOF9IP/H2PfHVfzH/1PioQQ7VQk
UqSlIdVp7zS1573d7m3emRKhrJI0FDKiYaSdUaKQUSI7sjLKaNi75Hc/n8/7
vO+P78/j9+2f+zi93/e+X+/X63XOeZ7xOmc6YRejnYx28zrfbfftSsLIfPPa
9VI33l+gCOgndWsCzwvytGNkDQ8d6hDE9bvm1Tp1SQpoz9aNl1+w/6+4P8FP
/W9Ps1K/L4OzZZpHO/n8h/tR4lDs3VZpQR3NcAZ3w5AwFSR61nU0Fy+DM9JC
0tHbWJBzAfS5y13h3i4504d8+l1uXXreSlewvHy561MdC4Dx/WnTNjeoKV1r
e12ODV86b++Yr+VB2llod6GdhXbXA8KuYhN2FtpV/YSdhXYU2lVoZ6HdhXbV
bsLO2t0R92FWGBtG7f9avLTSA0TkPfbcD2FDUVbeuK3lHqRdgnYK2iVop6Ad
gnYJ2ilot6CdhnYb2nFo16HdhnYc+pnQ77QpsarbJp1L4lrUK52GzPQL8mHw
QoqxyYuM84WReqXvevtsteVhEHfHo6rGTlA/F/MfZX0OV95qCoWWg3dlnrpx
SRzttnXRr8xqAf3z3fbxmWsFNOoVx4RF6ZMTw2Bp9mHuD0seef12RljyrSQB
fXAP98oiUx78XGZcPac1FDa6xFqutODBaw+HsCqhMOgn5M4jQg5VEXIH5ZBs
tuuRGJ0QKD+20yRnVxhcXB166W5lCPiWlPkOS/P1gomBc9H+EIAJ/ncPKFMg
w/leqZdeCFg21gW0XAsFw1XpRd45ofC2L9z3wgIK5DIPizcV0WDbvVeSm5sF
fib0O6FfCf1M6HdCPxTyFfLZ/5avkA+Rr5DP/sZXyHfop0S/5civjIsiayhg
m1MzecdRKjzZ8fXWFzYFGpeGV1UAFWhzpsefHaCAxaO1bgknqbBJRMigikGD
jf987qSA4sXJo0rjabB5/8WYNZOocPT+V0+zxnCYebzynJw7BdYaXHCcybej
Lre93lbnSQH/xWcHFu4OhyBducsmwRR4a+Ic584Nh8ufTjqMZwvsspa7MbbR
JlSQjVZN69gRTuwzKvlcHAc+B5+L48Bx4XNxHPhcHAc+F8eBfj/0A7oSfj9X
wg+Ifj/0A6LfD/2ARzjCW2beZoDJDmclmz00sBk3yZbewYDtVSHbXK7RoFq0
/6GlWSTccVs1est+GhjI37QNLIuEN5sqRi6X0kBPNmDB1QORsM5zddq+8zQy
/9ZlxWtNcb69hPTKA1GqJ/wjYfy6LJXCs0zSvkB8+sY7W83glYA287rhOG8p
Yb884f+ektPqImNBnsjcTue6OX2RJF1ukLBIdouAznlxydtbOxLKR9nu6ebL
P5/RmYubY2gwSuT+tOFSDuTK5UXOX0Aj/T7oB0K/D/qBFn1ol1HYxiXX+c1Z
LydwEMTtrzg2K46TE9BknYT1D/pOLw+HUPX+wkNagvMlt+/N71eo5ZG0Rb7Q
E8O3XJD4ZnmzNpIGtbaBH5vfcIGy9eSL1fzxfdcf11QzwIXUHG/xTefCwatw
xosF/OvJYt4+gyI0+ES5M/RegQfyhl6iCvz9U3DbZdVGCR7IvN7gkvqWCiEe
0y+yX3Eho3/oVLklfx8rmfzs6ufCL83QUw3F4cCYPnhW9jUXPrOiD630DIdg
AscgrkGcg7gHcQ3iHMQ1iHPQj4x+ZfQjo18Z/cjoV0788bPVNZ/23yeNAU+N
3v3y4+9jbpBRzuoPdHBSFT1yxioCuu3dTHorGLC6dfHRx5PpoK8vFeV0hAHl
F0ynXadEQOGV3kXn9jFg6rnarIrNEaA/wfrYly0MkKpRFJqnwwLauQmZN63o
cJMhbz5hNgvehPu3H1pCh0TCL/ie8BOi3xD9iCzL7OF1/P1Qu2fOTrm9DBgz
ueVoFZ2/P25/tJLiv4+8TOCBUlcOfJC5d/cn3/422ZxEX1DOgVfvK0z1qxjQ
ZHLVdW0wB65JpR/c6kWH6IP5RtX8+58rVlpOus+398sWbQzk/16eZ5R44xk6
ZDu0aLkMc2FW3obQ3TIMuBl/mCP0lQsf9b+UKWkwSNzXQuBAGQLnIU5r+wMH
Iu5DHIi4D3Eg4jq8/93/Bweu7FugtNjNADo3lz+ZaRgFmarHDYsV9GDs4fNL
uwz4tLR8m/E9XZApP7bH9WckOJ0vnDMuzQg0eeNuOqVHwhJCzpQRcgflDMod
lDMod1DOoNxBOYNyp52II2Jc8TwRR/xCxBUxjohxRYwjYlzxFBFHxLhiKhEn
xLjhOCJOyCDihhg3wDgC+nXRz4t+XfTzDo3bL2y0PB6o/d/ina3j4MFQ0ky5
ZfHgICp6ut0yDgY9hhlxcx1AsmB8qX40C6YRcUiMS6KcRLmJcvFvchPlJMpN
lIP/W7m5K39zovAQHYYvBk2ccpcJAQ4V3Vv3M0Bh0Nn3cioTnD/YZwxWMqB+
RqzPrkOCuAnGUTBOgnETjKNgXAXj0BiXvk/EnTEOfY+IS2Oc+iYRJ8W4aTYR
l8U4bRARl8U4LcZhMS6LcViMy2YQcVuM4yLuRhxuRuByxOlpRFwU46Sl27ui
VJd6wgbeGQkJYw6JmxFHI25GHI1xTIxrBhBxTIxrfiHiZBg3s/GbNdfvCAtm
Tc0SmprIBvHMMbfD+PqrQy1ynCdfLtUxHTceXc2/L2+bbFc1C2YQcWOMI38j
4sQYN/7V8F+cGOPGc4i4MsaZN63zlVjzLQKGF4qeqSjkknFijBvLxizt8xnw
Axf7Y97iI1zoniHnYdTvB1qf909YwqcXNl1I7cwIgPkjryUNtQR9JxB3yxA4
G3H3/xZnIy5HnI24+284G3E4xn0xDox69m96GPUi6knUm6hHUU+i3kQ9iXoT
5TTKbZTTKLd33jWLThkXDSOhDYePmmqAU+mr8MZWPj+8qDxoV61O+hVzCD8j
+hWnEH7G0W1il9L4tEj94Us1joYQNe9lxJbmWDg65125ja4h6Xc0IvyQUh/y
IrIc4uBAVtWSVE8jUNpUXxK6kgV6w2/o7Zx54NyptLSzmQX75KOuykfpgfHY
w98zR1iwWW6Ed2CZIVSG/dKtfM6C5u/u7uaZRmC9Snz/oxoWrDt0beZRY3WI
2kJd1Uzl80GnXedX/niCZzycVejHhvUin81eZxhC91VD/wcUNijO4jg5nNMD
JXoN5wqfDzgHgq/239GDshHWBcihQcmPS5Jj2mwgrjcy79ZNGgzfXRiqdN2G
jJurEXF0jJtjHN0prIvWG0qB9B6e/D0Pe1DUmNj4mo9veza+9E05aQcy4u5n
21wpIHlA5dS2vTYw8eVcNaFmCpiaSV+9ucIeNF/zfJhlVFCVyE/8PMYe5J66
nfqgSoWm8w66yfzr0Ue2vbcyo0JlhfvFaaftyDgqxlUxjopxVYybPiXiqBhX
xTgrxlExrspI02mdXMMiz0G8zI+nbHf3gMTG5s+N8q7kJ/4/gMjDwLwMH8V9
O/J+cGHKS3/Z8yLuEHL9fp/8Sy4E8oS0bFnuYOMyz9LFiAdXDqxpOTDKA/LZ
u1JgiAvul2PEhGJc4UDVqGht/r7MSt/KTc1zhcf/rJcuDza3KuTmMF1hp4i6
5X4dHmwIXqzdsdIVTqW8D5pVyYNBsYtJaYYeMPOf/XSUB8ndM2ISxT3hZu7j
xqR6HszNWJI8oOcNqUuuTA86yQPTfR8/yw55g5L/BXb3NR6cHzGaPuW8N+gT
eSPHiDwSIPJGJIg8EswbmULkkRjZPYPZ4RRoj9a4ZacZAr13zGOLKqigSaed
0LMIgacbQ8ccaqPC9s9LTkpeCIHATJZuvBEVpg879T3n28GYh4R5SSrEui8k
9sGewZjawmFLUi7858+0giUeKUkd9wV+1JFa3u3D+VT4tnfCoZeZVoQfAvvA
2YC6Yf8Yb20qlNiYlfdPsCHtP+GUjn2aS6xJe/c/e9gaKqcVp9gFU8F21Kpf
KiKmkJB0YHD1uHCYNL6+IGyLKczLvvq5t5YGxjcbR2/i0zEtbbN/1NHA72o9
R3zyEpjoSX21mRFBzgvOE23SI7fplSEQ8c9nMoXE1YizEUcjrkacjbjbgMDV
awicjbgacTbiasTZURoJH8fcYYBItemKu6E0MC/71LHlJgPCP2742KlHg0fU
cQ3KLQzYdvNZXGZTOGSUhGx/eJUBy/0L6SpCNIieK93HhUhgbV323jyQRuZ9
YB4I5nlg3gfmgWBeyIrY79QzdxjkucQfhJxFudtLyFmUu5iHJkXkpXGfMbSW
jLKFlrPlWj7sKFj86fCUKGVbWH9QsWN8dhTIqzdlB7rz7YbtO+3aT0eDUsLe
YW++XcMQa7HuWxwNxazMK2kX6TAwpk5SoV2Qh4J5KZiHgnkpmIfCIfJSDvp7
HRjzigGL1+w1VHOLhoZPJWq+3QyYc661NjAoGjwdaOdiqJHwMrbKM4f/e01W
TsVLtKKAVzvXr6xdkJeAeQrWhJxXJOR+OiHXUc43EXId5fxeQg+gXigm5DrK
+VRCrqOcR7mOch7lOsp51BOoN9APin5R9IOiXxTziDCvCO00acJuQzvtBmG3
IS5CnNRJ5IExibwwzAPDvLB+Im8L87gQRyGusiZwFOIqlJsoR1HOotxFOYty
F+UiykmUsyh3txJy9iAhd1HOotxFOYtyd4WZ5XuREx5gnWh+aCM1HpyvapXS
W/j48gKTHe0WT8pdlMMSUx9fmBzoBUPv3Q/VRMaDGiGHUS6bEHIY5TLKYZTL
KEd8CbmC556mjNDnvA2wh/afWSvL9RiknMO4cv4dNeVPu20EfXASFxz+lWQO
j/zkbpxZxCDtTLweV+cz387YBm64G9vC0qjf63fx7Urp0b7MgEJBvap8p+fr
uoYsyHiIz94zj7YI25C0ZetBWc4cc/Lc4Y2vsd+6VCjwLGso8Jib/+/5F+v8
IKxUvmr8DQH9tFs5Q5kZRsYn486ff5AlEwahenu3VIj4C/qjEdcD2jKG2i1D
4fvydXsG8/3J83z4f7wP/z9E3Mckfhev4+8GE8+pdOSWLVIPgelWHTLMWf4Q
8cFPpU05BDp6jtnk7Pfj44uVLoppgnoyGC+8EeP5QPlhEAR+XN995hiFvI7x
wi/N5aOj64Og4IXBtzfNoWScdGjEsPP9HipJY32zmu5cvZ/P/GFrrUP8JTkq
GSddFW2QvfRDKFTZOHRNfBIM8i+kXFMa+fo5dVdSY0kQHLkREaPtEwbafibH
ZR8HQ7rjp5Lo6DBoU1qf/Yivv9FPjX5rM8JP/YLwW6NfG/3c6LdGP/Z/56tD
4ah67cnn00OAcvG1wdR0B/Jczr8f7o4we9Ta9nXGAtr2jXxm7XYKWc9hwnyt
dWErw0i6z+lcxrtbAjrF84i/cg+FPM/ULGl+16VVUOeqZNU8bko9FVYvNLhv
1WMP240Yg8meFHhi2yyX7eMEFtTbW4+nU6AFlNNWXLaHFr1svRZ5KlwZVZWn
7+8EF3uOGnxopoJQRom8d4Uj5IwOae+4KqgLNwSB1x4FU8l9Eny5ppWXJNg3
UJtzp/NhGIwPSmGltvkL4sbE9fVnxseHiQvWFddd0nbFF8UbwUC7X7bMZgMF
gA2Pk+4EA6PdytD1LQU01gd91V0XDFvHPldbOIoKim9qYsflBoFP2qpRUi4U
OLLxTnSbcAhcvx6RLXGXClP9ny3tPRkE8u6LF2/Pp5J1hrpFi1R+dFBhy90n
KdeWhJD4CPN+ZPqUv1MTqLBELac+9xydzKv5t87OMTr05N6P146IALMnOvJh
nhxyfTF/ZZFQXKpHOwVcen8khZZzyH2O+SvaFefrm6tDISafcm2dssCOfNT9
iTV9QFBn4tvY9t3a/oJ40qIBW6vYZg5J57zm/siv55B88cT1vtgaVy5Jox2r
VtqraXaZAvZNFUU+RRwYfWjQiUOlQH7iwe8mRzig8dHlY9IB/vxyzstMbubC
lyO7pLn54fCwcGfQ5ihjUs5iPkpdsF3dmUE6hKqIDxgsBVLOzq9sC1vVakLS
sYQcJfuzEXIXaZS7jwk5rGexOsuJbQ+nzwqr/rrEgIM6/rmxPXbQ580eFFWO
AvdrrYF2fDvMXVJ50lezKFKO6AREGzRlxkCtnv8ruaig//DVphgyP6pnS6D9
WP1ICKFqBq8LYgDzn/9viIYksy9pe97TyXye/YtcDNL58hrps84x6vNUBDTm
IU29YWprKh8HIqMvzRMPo5P5OvhexlOOh68VjwOW87E0w146mZ9Dk20dNxWi
yPsLVL0ONyQyIP7huXVM6Rg4FJ/y63UNA96LHrRbeTwGtus1XqqawoAnF7un
WEjGQNx3hbvXf/HHe9pV+IVJDGgt3BE7qEYHrwT1XP0hPn6suHCBzqDD8pvi
PluKYkD5a+BDEW06WR/q3/dwoQNTTWmVVks0idMQtyGuQ5yHuA5xHuI4xHVY
3zG6bkuEcRiDpMU64Kl+K4Os41Q8cYWymQMDRgrn/Worjvk9H41/fdPq1Jqn
8ZEwuc0r5212DDnPOE84z0bEvOI847ziPOP9OM+1vD0ZIBUDVgUvFMP542+O
W3STaRQDP36W9gzfYIC8pJpa1rQYkPvn0zISDj/0y/0+OQbW5bbGVk+Kglfu
T2d/nBIDXpo7cjoORoIy08Qgm4+HuUcn+OfmRkKCqY5FUUUMvJB9XbXKKgrs
7zhbK/QT86wYRe6bbGPj2XEvI+F5r5bRvFVxJG7A6yX6HGG9U1Egd95EO00v
jjz3esR2bnbqsyBynv6VI++CoCj85mb25RhYKJo9bs5DBnmum8zXMBByU/WO
AyXlbk731kgyv22vX4/rF00Bjc/FceBzcRw4bryO48b3QLknRJNysG3jgue+
E05mEtTf86H4cm9G+K15CcUCeptxspBsvEAO/lYv/P8hB1FO/k0Oopz8Uw6i
3Putvjr/OsrN6r7uD6JnQkHqhc2nTj6+Dkjp3LzKlk6ewzXva1KrMRDU83FO
M9otvZIBQTrf1iVms6EwotdDYRUDvPMKf5xsZ8NiecfWSUCHl0oOC3Z+YkPU
SKGetg4dUmM3K3iJccCkPbZ9SQ//+tcHldU2HJIfz9/s0H2syoXOS9OHD3XQ
ST2C+kZdOiH9n7qD6F9vWvhCY8U9DrgOBKw6sY/QT20cso6BArvo+Pe2MCh9
FX1Lay6d/Hx4jdU6QZ0LucvcojvM6eC5tf1KfSAXpH84j3O2EOSRYV4Z5olh
3hjmlWGeWQqRV4Z5Zpj3VEHkQWGeE+Y9YZ7TdSLvCfOiME8K4zJbiTgNxmWy
iDgNnkMPuL+o+4yxB+gSch/1AMp91AOIAxEXahG4D3HgZQL3IQ5EnIi4EesU
rv+YHJp2O4ysD6jT3JoqfDcMTkq/iznuxrfLTIfujzKkkPsI9xXGJTBOgXY5
2uloh6NdjnY62u08Qi+gnkA9gHqBSegB1AuoN1CPoF5APYF6AfUE6oWi2TJ6
oRl8vXO4+OKX0URdvVQGRE+VZ7ffZZH6H+sHJSytNTUJFNBM/w9QKhFJ0pHT
dmZ7NDDIvM0XZ5d+UxAT0JMzE0ZV8iKh5NzZEZokm5T3f/Idz9Jw6bFaFpic
m7nhcTkDjIwd6t+JsmF25dGZlhEMmHFP4srlCWyY+mykeng+HWJu/0ga/4wF
0VdN0w1m0OHedAW9yBw2eHVe2q7RSIcasdJb03awQTpVNSivUcCHJF8SfIt8
nELwbTTBx5jPrHsnxfPQAb7dP+eorTpLwKfYp+dLeGrmxno6ZGoruC7sY5PX
G2xfFq43YJL7eNGOsatP2rJgtbpGq9NKNhwUz+h+GM8C/UNPh7qS2SQOQ1w2
W+FRG0+NSeY1k33p2GWfO2UMSXrDueWXVrgak/kMA31D2ute6UGnyMmrNnlY
L1kfrkma5NmHCGiJg936EU+YcOr0EftzLfOgoXKXMXcKCxY2Vt4Rk1IHp/Uz
1syxYMGxwqfKic7qcLf2Gu2MFguiVptFa4cuIPVBzMlcg5v73CGrZFKz32CY
oK7YAC223IZC0puqnc+eKxLQ71kbf7mlh5F5lmg3FH3+JkwtcwM50+pxzz9T
yOt/2j1ot6Adg3YL2jFo55wn7B7EmfoE7kRciTjz2sqBEk9fj9/rHUt5wvuV
DitbztjBAhXGNqVFnqRdlHlsYHJKiRdJG5aH0j+9E1zH31F4Grbm9UxfOG/y
OHGmBwW0Pii2qC/ygEdujo9P7aDArGl3FU0eusHbGaOXjrlFhazCo9duX3eD
bTpnea3PqOBYOX3K/eXupB2Odjna4WiXRxB2lBRhV/kSdhLaTWhXoZ2FdtV8
ws66QdhR5YRdhXYU2lWBD1627+VQ/qj/SgHp8nq2xHAwiVt2EzjmMIFbEMfg
e+F7OhHvlUe8J+I2xHFDBG5DHIe4DXEc4jbEcYjLEKchjkNchzgOcd0VMFg5
pBZJ2gcWmZVnou9gXX0mWZ8lbdXFqneNAnpJ0Va1f/ryYL7D5OxpwyrZTFg3
EAU7BvTIePeC5ULBi820SfokwWfId4sIPkO+ayT4zJHgu2iCz5DvUO6hHIwi
5F40IQdRzlx5cr6z7DALaNXxWS8jOGQ+/r/yQpIDu28Kr+yWEtAftr3sPWcp
oBed6JWrZ7Ngdujmrlomn/8s+o71B3CAza7eeGotBfz6mS42IRxIenB/dcYE
Krjl6N/sixfYmWh3op2Jdifm52Vu/rHTs4YH4svPBk6wW0bWB3k0/gWYTPEm
6XONNZOZjd5kfJXsh3Zvst/EaAFtaP49SV+bB8FXc/OXSPH3v3Gccxnfvvfz
ClUZkKWA5AYvh7flVGgKcvNNOhgGVvsrD6yrp4L1kF3c6YowYFg9yB1bTSX9
Y6vfLr0o5USFiWNbWIV2oWS85IVk99hd/9c5GPXbfTn3GmJhweKQTim6MdSl
54U8PhkL119ed16fZAr2QZekxYX4+NtV4dO3DYJ+dUdPPLOcmW8AjXWLrohd
IuoByRvC6mX7P40uY8G7dZKJXU4ckHGUEx1MYcGkkeUKAQc5JB4p3HVjX9J+
Cqx7q9s8SpkCXq6frPNKLMCuPE9Z8XgYuKmH9IcFWZD+Ddkxeqe3BRiQtOP4
TUAPXEzmhc0NaylpLtaF3bOVBr/2h5P64WDhydLaTBa8iqzuEXKzgDmsuUl7
j7Dg+ReprFBDS2Bf9j11+A0T0lM8dJfvXwwGNkPjaKIsuG0aNWhssoQv99id
vzLcSbu/u7zJTIjnQdJYJx79DKgX+om68X+rE480yud6om582Cjt5HnFYeR1
1CdBYkdtGFKmJJ2RN+NFH9Mczp+YaZ/0PJSU02RdN6LOG9Zx+1udtx7Wm+a5
LjQImrnD7nqeKRxcQ4u44ECDIzVG+zZvN4W1Lb9eXAyiwf3z0ctv0p1gIePb
JYvmcMjyXzp0ts+exFk1uvdv7xGzIP0sOH60mxf84WdBPwziuZsPjhq9q7Ig
7TztP+oM/1aHuIIFg+GHP7xVs4Rws3FS90sEdWtfv1tavpjOIp+PcmPikrAp
ptPNSDro56Bjs5Y5jH33PWFCr+B+xIMvSw5kbpgroEdCZramjzKBIxLzQzbw
8c+LhsO53uttQH6UwY5R39lwXiX7utJoe0gZW5AwTpgDO3xkvUPm2UNJ12T3
nmNc2Hho0cjPUhvYOIv5fUcm335JLl51eaE9iPkdu3lqIxdUN8qw9kTZkfJZ
6uroc4mGHqR8xj4rKURfFdxneB37rGAcoeIvfUR+VNbM/VC2jDxngvInwF91
bFSFB3nOBPflxP+PX3f98abwrX2h5O9F2t00kz9EA6O82Q/tnZ2gP99Zdugs
Da6VtKYt8nOCc6Vvzn2eEQN2QwyTxvlO8Lx609y96jFgrD3i+cLaCTY9GBR5
GMwBnV+2pkMGTjB4W+HzLT8O/GhfaHy+2xHuXbqc8eoOFww6d4j7Wi+DaU7z
zOef4s/fS4knEY+9BHU8E3ws3xb6kvODfWMQ12z9A/cY/YF7ECdhfPqk3I38
9hpfcj6xz0o20Vfl3+e8FvRdwT4riPvqdnzgrH3qAxNE+1dYbXIj78frKpSW
19v595d0JfICs33IOod43/sph4QfafPXd5vWiaQJ/uR1seZGw5Ojwsg4DfL/
SyJOg3EYjMtQ/ojT4Dk0C+FE6d4JyyCMYd8de4lL5pV7D4nmagwLaPpjuQsR
OVzy+Xhe4Nt2eUWtMAG9J2rojstiL1hhygycocsj78f83WD/Neuv2niRtLi+
hpsK25PsA/e3PnGI11t6RjiacwKg63r5SfsXYWQ85dSlbSFv7SgkvSZTeXF9
pYD+m98faZSvGAdAvz9ejxJxNJywMQy+eajlBe8Lgpd9d+/GnQqD9jtVVd33
gmHunJjdX46Ekfjyvz6GYcC8UNBSOiEEdpxx30H/wYaUo7NWTD8fDPeMQhZZ
fmWD0d431S1lwfBw36reoVuCc3gmQ1DRMVZwrg7PAeJ4cL7xXCCeA8TrOL94
LnADte3baHVB/4K29eO+9C+xIucV97uwwQ+OqIaAzvo6L81pl+DcHJ6zm0uc
q8N5w/2MdhHaQX9eR7vonfxWpwfjvMnnozyy/JZX6fk+jKQ3jjTyDi8VnEP6
2zmlTqMnG10XU6DmnTNlnCiV9C9J2Y19/bqYAukNVOtyU+7vz1vFBS/CD4h+
vr/5AWPua290aVxI5kMU/VGXeStRlxlplD99RJ1mPaIOM/r5c/6o09ytf69w
n68PxOxau/lFCA0kvx3Z+GZVGKTeCvvcdjQcXL9OVznF1+calSkjbL5exnFM
mqK79u1EKnR/nZpW+4EOx+cbjGfH06DmgFLrrz76f59yNPj49krylI908nu+
MUnnl31hw64TC870eNMgvP+iS8MnNkxj1L4QNqVB5vT8MwctOHAjf5zhaYiA
8AiJmt4PbFi9ZJSs0X4anIqbe67xDBcSul3WLb8RDl+WFnlzdjOg4vQq8acG
UTDypO7zRRoDjrpsLdcTioLTW0ZdfDUQS+IGxJNrWN0XbN0E9NyFHtbHZSNJ
2sowqnDKCQbp1/3fxkEw7oH+GvR3fLp1LWlPqoCWqjPhTJ4fCVGrvybNuy/o
q9jRPP+ovpig3in2dSTPrRP8h30esa8jXkf+wz6PA5fmZX1v5wLj6O5a6ZlR
8Jln7h2jwYVVU67AL77d2Pgjt0hXjwvVHpHdT+0jYdVDxyeGExmknxzxk0pb
8tbL1gI645P1z8zKSBJP3evKoYz3jIQti8OX+H2K/m+cbpGk3/0LWF2y/hUJ
+wi/O/7+3/zu6Jf//mjHx0uxceBxdLPX5TvRsHNS6UP9qrj/PrujSXy20t68
gCkZRdpzxnaPj69TiCLrbuLz/lZ3E+ty4vzmG+5bvXdXJIyJzT93TYVOvgfW
Kf1bH27su/17fwV70N7EFb8RygTzOnZ61UP7/+RIMBPyqMlc2UIa2H0Yf287
Q3Au3HzbtHjLO0yYdzjetHQbi7SHEU/+dm7cgQutnlOYzUWCfgENthSxMw8F
fR6x7yP2eUSceYbAkYgrtxI4ci2BK7/emtD9crYtSJZF5G/U44DZbXVFyhMb
oE7VNWuZyYG28JFTMefdQX2c/Jw0Ph+7nJHLFFfzgSszwvxYvXycWh0+b3yh
D+yznVK/R58Di7sXXGxM8CHX6d+PFB/YcbhGPNKK8z/8oFMIPyjSyFfFhF+0
8ZhY0iVJBjRM/bij4BsbmoPsoyZIMODSzsFYy9Gcv/bt+O33rAV9PLQIHIi4
cJjAgW8IXEitOufU4u8AKesVhSm7+OPlRox98d4BEkoX7/5YLIjHtN9wru/v
FsRrRPMtZh2YIjjXiOcg8dwj7ju8jucg8dwj8jXKMZvJZmvDvnGAKdoZX0dl
kHUdhltFMr7eFtBYJwLjJTh/WDfCrcFRbss0Qb+DpX/pM/Lb960FfUfSpU/3
db5xg6ZhhfzoefGgRm13qW9wgy9znAey7ePBQv/Mek0hD5gTEiX5TD0eTmyp
6BZ+7w655asC0vXjSb0wn3Vxs2qKoA41+i/+Voca61SjHvtbXeprT+ctFJZh
kv6RP/uixBF9UX7zl/yzH4g+KY0Zq7c+xfze5L/31fitvuxTQZ+Nugk5jU9a
3GDCJtVB3SAjoF8KXhNKDSPPf2OcttZgSTZs0yPpQs50mOpmQtLSxfTc5MkA
CopfMvTS6eT3sW9P9lyN9UslFpG0zuWfnufCTeFt08yTY38K/OF4LiTbgXnN
xsSQpF8zGBMk0oxJeeYvM6ym3qEHK3WOaSynYP8+fZj7unCvk6aAxvuTZN0r
U7tMQUZ1rUO0tqD/wWi5xG+cCAGN+o9bRZX6ul6XpKcdU/h6WMQULgV4P6ua
5QH5W58Hv75iA31lFTt3LfEA+oqSC/5CdjDaR6IuYxef3yfl9C0etIG7E2sm
rvNlgJfueZ0pB2zA5knMnsedLNLf8O+6XGJBSGlF/a46O5iZ2bTS6RxX0N/x
4KSyilE8kv53PCNc0Ngo/ZO915Zct6PEOqL+c7lYpeYW4w4Wt8pGP5MT9ItD
+Rsj9Pzg9mgPUv6+MJNRuMm3p9+9XuXxtYpL2tMUDQ3NyUkCGu/3XXLGRTLY
EzwhReqVL5e0j80eflc8lSmgcf7zfOq+7D3pA7SitQVdZizSfrkvGtaTtYdC
xumY9OYD5i4MMh6I7zPW0zdWPDoIjmZJgK8TAxaOmS3BzgqCLtGV59w3ccn7
e8qv2Pcq8kj6w+ds+ta58aTcQtyLfOr5MVd0TCiDpPOKtRyN+fOPdM0f+37v
X/b9b/kw/H0kT/CBL7EO+B4Y/x1dq+lc5iGgr01ScHt9hkH+jon9FjnZz3To
ai7TTRjNIL8PDXOKEzfQSRrvd35VN5i8JBKipa6OPMimk3J0WauCKlWM8Xv9
Hf56fNNMUpKdxyBp3U/7JJvNI0k9hXoL9RTqLVz/Pb861nYGRIKz85LiZ25c
8vd9m7dF7dwroLP+4Httgu+RfpaQuMK/Uw++955ySNnEx1kNe9YNrdED49kq
Pxvz46A38sg6OSVDWGN/L/1WWhyMr3hibaZgCFPes5dR0uME/EkX+ey8RkB3
R3jwxChMcrwLGEkmAb5xJP3Wty/9RgCT7HtTLLl02fdAJrlPcV5wn+K+/du8
IX10WwTn/UIGSE4dc/TZMhYsPX18Qk0/HZL7ju9llrPgI88uQpa/v2+/n7q1
hU/H/iFnphByBunKNFUXXp476ceX+Mt7Io37/m98Mf8v84D01fbP+i6d7mS9
8X/FxjN3MHZyKhK3FPAR8hXOG86jlt8CJd8D4SA2ECH94Ksa7D66dsaHeirM
MtBZpDKgDQcYN7snFFHBKlMlbuUcHdI/b+7eUFlkaQ7jPW7Ehv8MgePMTOeT
TZZgsDaoktYbAnFbyrZ+7bCCPpHab7WnqeC/vninkYQ5zCrUM12UGw7t4l/N
I7TNgbbuRccNp3B4WNy0rksawC616NGdjHCQnZQe711nAbuv59ZmBYXDmJ0R
xTuGLSDuxl2/p0Lh0GAdHLV+M8A9RlKLn104FPlIfNimCDBj0pwtM5s4UNko
M0/mngWcP/Vj5KC0oG9X6OGUsdU6LNKO93JJbBxZyfyj3k0EUJZ/tpCe5EXi
uvKLchIiE31IOtnvc6/ZIi9yHd9MlBQO2e8FB6yiN36TZoNNyanTtyf5wOvv
m8bdVmJDmMzDp1XK3nCCmCectxhinnDe9i0QK3+WFAE67h6m43ihoO6X1tim
RAf2QIVwQE8I0HskJeZERMB80F0zEhoGYhPkJx4piYCEFzcSN0SFwYZJqd3b
d0WSOBHzh5I/rFSm83GCCrGuuM62xLqWEus8htgHC4l9ERn+7s7qEoDVYeJy
DGMqBBDriOuK64briOuK64zrhOuG64TrhuuM6y5MrDOu+5Zp7kPF8tFwpzTe
Sv8JFcaujx81ZXo0GTdRbZVYqjLeCy7foAb9Co6AW73TaWUDnrCeXr54Q3UE
rCjsyH0WFEauK84bzuNyYt7GE/OI84zzfvv69sv7znIg1WcP8xszAsw8Hk0z
+cqBwbWsPC9eBKzToF8T5vPhriRZbc26CJijeFb6Fl+/doe0n70cHQH20tvc
t8by9bmmWqnizwjoP3o6dMFKLszPX7ek9EQEBDZpTs2bx7evVgbOUudEQPfE
3P5oZb59vTDaOW5/BOw7YzXXvJ4HN0pvPjngGwGZD8uvmITygOqY/GySLR3k
L00y2hHIg5D8BcqfAumwkljn3/pJThfsC5y3DSHa0TP2R8Iu+b7Brh3hcKf5
yurReyPh66eej57+4ZAmq7khcVskOe+4Dq+0XY6riXLha7lmdoFQNHhWionP
fMGB1uT9bjvlokk+k0oJtPfg25dZFTnnenudSHvzb3yHfMkYdHk2Y58bvO3M
up7Ov4589jc+RD5Dvjv8Ne1+rYs3yZfof1taVmFr+ZxNygWUE7iuuM64rrjO
uI64rrjOuO64briOuG64jrjuuA9w3XEf4DzivOI84rziOuO64zrjuuO+wH0y
5UzYpo6xAaTfDv2uPSYm7xmmi0A+5WDpJz0K3JiyZEHpQR0YsVuffH9TKPio
PA2t+mkK32aIfPypEgoKl6wsL11dDDGt+k0cPl8FnlM1n7RLDVInf0l7cigC
RKo6VjQPqZF4ZmOjh95azVkQHiqpO4J1PexVyOtsKQ0rWw9t0m/yqq2sWc5G
F5TeH1EubIkk4x6/njESev65vldRJpd/XevNq2tuZlFwQ/lR25gyLdg1Qp3k
ncyEzMAKvRVj5OGddGqK0VomVMYl0EyOqsHSNe9/DGUyYd5uz4NThecAz7s2
ZMSaBRYBc64a7ZoHX2Ym0+Y8Z8Kwj9kk3ho5KDhpK7Uqko9Hpl+2q1shCd4a
ZxM75fh6Wo/KPjelyyyyN1ln0NYNRAfi4h8+AvA/9jrY2N4NuurCe5p7gPw/
3nef+D/eF1d6b2Xb8SAyvnfhmuaO2UIB5L7H9am9U5N7odeVlFO0501TZc8A
rBDRfnF1TySY6nZsnipvA90B83Mm9EbCnlOWMctpNlAmHzv0ozQSLkePrH4b
ZEXmfwSHuzCbHc3h5Bzj7YbWcdDk5me4U8gS3CQnunw9EQvSE/dO23YVwKnK
3cfuYiwMbbZtmdsA8FCD+bwpIRaUZ+y2YpjakHJEcZmqpddCJ/L3ha9XpLbF
OkPwON9tirPYcPH9ouQjyQAFLbVxFvz5HAxXKwqYbS7ARfFXLlrWAayMUdl0
Yi4bZo2Ypbs8swRhowMtDGu+Pg2Q5nUGWkJNn0m6VBUHOl5O22XzyAr6z1uM
l/TngGje+1FSXGtQZ83ZuJ3BJeWMGM+ePXycA+rBDTEFqs7Qzgo3M6vngGn+
jO3qti5gPKpe8/gYLkxzYHfPDOWvx/RAbevpXBiWj3jv0+cKZ9NdPlWVe5G/
d/6O4oJ13z1JOs3JKz35lDdJP5cKmiv6wxMmn3myvUjGGZTmhObe4H//xfC1
n6XfnOCR4pUWEf71yAk/dpsEucDJetW10t88gctyFFpY7QLpqpPnfNrpBdMd
FZ1efVwKRz9MmB81HEL+/okvp+KSVATxyfr660PTtAVxh31jezZLTggl6QKT
T6wFjVQ4ZLz+q7+BF0wtKNHzbqFCrU/O0M04LzLfgDomU62i2Aeu9127+Hoh
lYw7fKBRrjUmxkOJ+5DMgW1uUH33oY6kejwUSD49MGGZK+wWatcYkYyHuQnj
aDTOMlC8mq89p44HmkX6q8a+8iTlDModlDO4r3Hfx/7GB24kH+C+x/s7otj+
ogdDIVxN3v7te0/QKa8d6uoLgV0HC0SdIpfByoMrf6haC+ImOx+dOL1xYihJ
P1i78XJgNQdyXatdznj48/WI8O3MMxyY5e+3OelIABT41sKdCxyg0dqEvJYH
gKful6mblglw9/hvp2Q0PHkQyZYpN+X5w0IJrw8OdB48yn4xyM0N+Os6/baO
/491wnXE98D3ohLvie/9t/fC9xab037/QSALnJ42ba23D4Q87xG1nX4sUFh1
ui0+OhC+Mf1P931iw5xlOaYmhoFwZNao2ik+HNhgHlv8fYs/ZN7fYK16mcgD
ehICTZb0NxIMLknvNNrQsecUBzb+6JDVCQuDmE3eEtp1HFApvhXzSS4MInRG
TZn1iQPePdnCIn5h8E6v1k/sAH++1M7krvoWAm2bzp1cVcaDY37SBVYGoRDm
IeK511HgpyT7OIl7docsCSPzZjCPxpXIm7En8mhQT6Heonaej7ila03KSdz3
yAd1xL5HPsD5w30fTvAB8oV5qezNix+94XCz9JNKdSrsnHH211RXb7ia+eSX
qAyfr1JrjlXKeoHbxoY2VjgNdPKrMq6resGXtRdmFu6jwdqakPIxKl5wq13m
VNElGtw24NTIdgbAB7mjQmWzqBDcYbV4hVoA7LHoSpeRpwJceXN2aWkopAdN
m/DscDgoVLJ/XnwTAjP++cykwYnl3WcN+HQ95e6R4ns0yDk0d9DJg4+zFzvp
d28Mh/yO6vRgLSqw1yvSpEao4FuxwPXxDSosou7SyCvk4+ELdW3KCREQ531P
oq6cDld2UW9HhvDnyf1m1UxNPo5Y8XTn69F0iNReytt3jQ4iFqckMj9EQWPV
9rahwQg4ozvVtNovCuL3D3yasSyCzGfVktQykrpOh3mrHx6b7s0k40nV+YmO
4qlM8IZXSm536LCjfvKaoSNM0GUpjfr6kg65Kq2PhiME9bGoWp+vsR9zwG+9
ro5YPA12upze3B7JI88JzA4L/LL5jYD+d517eVC4t+/K6AsUCCFwCOKS0QQO
QVzCInAG4o4UApcgjbgkgsApmHfISaXan15Bh7lJ8U8CJsXAnH8+YyJA332S
o3huDFyp+HD0/cMIMs7AaBx9XeQZHX7tNRCZtJMDx444nN3In79AE1WGSRkH
sqXvx0ufiYCPpvMr1nvxoHeVj9+EdgaJexAHIe5BHLT6BM/P8ZUCWLvPLz1t
GAWjh3YvsjwnB8f2yn1u/SjARYiTEBchTirYvzfRbbE57PLesT+Kj++V9qvX
TWixgLm6A2tkDkTCEat6w+SXFtC0aLmy8C3+9ZfbVOp0AA7uv1Gi6RD1u57n
633EEaj3ZxK4AHHCVAIH4PXTJyUty5ydoSb2QlbkrRio+P75ZYWLM7AMmaET
xGLJfYX7DPcd7kPcb/RZdhYJHwX0Op9UkfsnBXGbkO/y3L5PUSRtZ7tQeKBD
cH3Gjld1gyOxkJk+bVemDZuMw6I/1b4i13xXSQzpZ/9e2NG4YzgW5swfCJGd
zyPv30LgTMSdxwmcibhTjcCZiDu/EbgScSYQuBNx6MG+kbgVZvZg0m2nOcYo
DiBhtmSZzz95QsdDnlJiCT94PLToer9aw8dtc5/38QaX20N4wOnKn6YsGG82
83xvtQ10WnuPuE5iQYd434dPHAcYzZtiYriQBedsB8a2pTuAubxQZP8CFonL
EKchLkOchjgMcRniMMRlPVFdl3kuNiSOI/MuCTmAcgHX6ZXQYMSj0Aj44Xum
YeCOQC6gnEC5gHJijZAOy4rKhQM2IXXCmmxIteeMoVO4cDhHRK1mARuSCByO
uFyUwOmI2xmtM1VeyvBx9QGzXen6HFIfp94ssdHm40IJAvchDkTchziwnxLV
pFPsDKm5Ood26nJJ3IA4AnED4gjEDYgjEDcgjnA8pGSUIh4IASuj7+rU/13P
oh7eROjZHYTeRT2Lehf1LOpdlKN64eNy13dx/se+/5MvFAk+QBr3NfIF8gHy
xQovc05wJwsoofPp3kpscBu7ojPjBQt+bC5ji8SzyXXCdcN1wnUzJPLaMM8N
89owz20kNX748EQvMj5o6PZky4b5niS97orB02B/GszYM/4KLYoLHislzpub
0mBYLM1CLUqQZ4B5BzVEngHmHWBeAuYpmJytj6cWCuKN6QGTDY+rskj6Sl/a
r/CvniD88Zv+tgoelOidpY4s8QIR4b3cL9t4sIDAuYh7EQcjLt5J4GTEzYij
EVcjjkRciTgScSXiJsRRiJsQRyFuQhyFuAlxlPCM/I3y/OsSUskd+fzrN6dK
a1WeCYWPC8Jagnn/U6+iHkW9itdRD6OeQr2FchHlJO4flJMP3xWYm8qzIXZ/
2jhP/vu2T2F+TpZlw+V/Pt3iIWfJtu9jc91ggf2KrqdV981unTJTFy5wg4SC
r7brYRw0XD5k3/c9Dsa9iszv+agNuiXGYWM4cXAkYsxxv0QN6C7P7dgvwQSh
y5PfiFyVhTfORsx1dkww+m55Wy1wHtwxPz0vdD8LlG6bL29L1YFDK65c/ZxG
g56Vy9YwJlqDk+cx0wSJcBgratm53cAWlr9STXtlFg4ikp3Hp1fakHL4ACGX
UQ6jXB4V/GzNnSUsMo+stn9jwGOugA6++tRs1Q0OVN57fcx7rj2MTd0z37uH
AyvLplQ6brQB0bIfOikH3CF9hUtwUYobNLyQPnAl3B1mXvda1DfXFZSJz5PE
//E+/J7LsO6KQL7cuiIpm1SQ7wl1iSKsxEscCJoQvEzsoAds/7Zp/YgMFxbt
zH5f7eYBTc8201u8eVDxTcw3aYUHGD0JbJA6xgPzVjmzN4984O4Z21ftMvGw
zqnmQsIxXzjXs1R9UQkPCk5sMv4u6w9r3HYePxvCg8zIymiNiX4g3aKttHlV
KBhPPG95uyoENmv0q67ZGgrPq9pt/beHgGn3F32bjyFAUUvz36oaAnr/4CWV
cNjl38t43sW399alKRXnhEPd+GlmNr3BcLdkVmR9MpWMH25eueu4BdarTwwh
1wnXDdcJ101Suq6wrQRglW6r4r4SGqgcOtF/+gBAVeqgcdNZGtQSz7lPPHcP
MQ5dYlz4XByH11yPxe+ORMKXyBviRT40GIDBN0p8etGtqYa1ZjSwcxnzNrE8
kswrSB7old5r7gBNxlyvpT+jILr4y7HpvfawTcq3p/Y8X+50zHepeWRD1tPs
cdsiZMSiQe8/n1OjwWm3mmfAXBo4bFI2beXT+iq3o1bbUKF0JL3Lb0YMeFx+
eMjJkwq04pFJM6VjoJ3AnQYEDkVcijgVcSvi2Hn+j/Js19LJc+F77saXMO9H
wznl8W0NE6PhwkfjUxqu0fB6SccTbkoUaLjq1ZfQoyHq9vT7q5lRUEHwHfKh
KMGXyKc6BN8hHyJfIp8qEnx4m+DLNOJcAp5TuEmcS8BzCniuAc854LkGPOeA
ee2Y5z5M5LH/Lc/9b3yKfIx2M9rRaDejHY16DvUe6kHUi981miYoWXrB3Kai
0LXaHPiR89Xb3c4Lxi+f1X1AkwOlr4rGnrrsBcr3kmyfH+ZAVKaY9XhhL9hV
bOEm5Caww9Eun0vY6Wi3I98iHyOfIt8iHyNfI58i3yIfI1/v61SZEKytAfPX
71K8LesBK96/mxacshASqos0Hut5QMHprBnXtbgQ9sUiHp67w4k0zowHc7jw
My6k4NigG6xzNFJ4GM4FneXL8xpeu0PiPLne5WwumBfPy2IccgdTr13ekj/Y
ZJxh1rz8m0ET4+F0xS0/i0uhMD1j3scv0+PBJbRXzGCioL8Rfg/zGDCe+bc8
BsxzwHHiuHFcqcQ4LYlx4TjxPfC9cFw4zqXEuHCcO093bl3FZYJYr79m72xX
uKfsXVywnAly7w2s7nW5kvmEPvHf83aO8oIH8zwsfNyYZH5401jG0Yv8/bN3
fOmZ8Zo+0Djmw5s0ezYUrixm5830gTzj98qtI1ywo97WcHzNIH8Hfxd/B393
PDEOHBeOo4sY1x7iOfhcfA4+F+3M86kpD1QVpGBC7D6pnKPu8Eql+eaDTguy
ryr2WR0XWvt5u40HGF9vDgyTBrDesex2Q4YPyYeHFoxfb+vs/z/Ox1hVDaf7
OjnBTZ82/+8tLGj6weSMkTeGB9VlGxrPs+DsMpOto4NMgW4R92zhJRboTlsx
bXWiBejNKirIvsCCp8WLFJVuAOhu/7yr9w4LVI5q3oVogNE9ETtzhPnvUUuZ
PrfNAqr0MkNKCwX+3/HHdmbus+WRtHV63IMLi3VhtEWMPOekLzlOq7+8R0bw
8CmnzUvhTEe5WHoWA3Y9iUmXU1wKMeUVb/dkMyDeveHIz2xn2PSpuKFtCwOE
zV8d7PriDBlFinV2OQw4RMwrmQ9KjBPHrdwiJeK5xRT224pWVi/kQIDnrNJv
m02h8T4fbPLpq92vB6Y+AzJf4D/7ACBKV6JucBofD8sfWj9blQvJPd4rHtzk
yx8Ru6PT+HzSHJEr5FfJIvvAYl/YP+dlTdVsI8pUJgSOsy/ycOKRfWWxz+wx
Rd9v6Q3/yMUD43h8/PnMQ5rXWssCbkLIuMFUHnAPtxyQ20TkVxyXhRk/JbPW
TgwHUR2LUq8vi6FP3POi/4JweHLj/fvIg4vJOoV2RN1CzBuRfHY6g34CSHqb
RtutO5XWoGZCjzTJZ0G4zu3leuetSTuTsWRp1xsnG/K5CzpKt5vu8gSOTOfs
sOMCOw/tBk/fmU2P+HbE0uLn4guvEnmFqzxJnK9e6hRyq9sT5HeMyDgfWgay
PyV2zNobDiqrPl55mu5D+hO7Hx4pLbjOhR6hvrjkjxHw9NkT1zS+HSP//ohR
yU1BHVysi4vjtRtvmbXuoSAf22nSp1vbxkSDaHOosbyZDcjb5k189zMaJq3W
+xlNsYFJtaxNMc4xcPC+gdhWqgOssOoSeZDJhKknup3W3naAO/FmWx5tYoII
EffoI+Igl4i4SDURJ5F9U/Aq97w3lAs3KMbqcuDIbKH2tIfeoDye2hmnKrBP
f1mnX5tzkw0v6yM/ThYKAaXW3B0KfPv01S6Ft7PDg0GR6RuSU8ch80J4GVJ+
Wr4saF7wTMpBjQtKo+TXsHQDgRXidm0ifz9W+bK0DqXw9dZxhYzhWVyIPl4j
s88nCL4E55wTVeHCndX2YioDgTA0UHXqWC0VrFbfFrGTpgBvIe3rSB0Vtlzf
KTq6PIy0PxyWGNcY8e3cObXNCfbvKKSe0KL8KjtKo5J0EdHH7vd+G/+zLx32
rcM+d2hH/a3PnSrRB29ukcXCk0tYpJ2N5wDwXACeA8BzAXe/vdWvQb/U0QhY
LFOWm7pUQFe9vqUF0+lgLj6jhboqEsqv2yod8ouAiXtyt1+YEslf16xaLxc6
7NeJZrTw9cHPxLJjUzzosKNs78NpLwR5twEN99kMi0iSHhpoff6lKhJEWS8T
ArQFeV4oj194PpjykiWgj6k4Fcjx9eeDl3Sr4/z3KHk6uat1PH/dJn+NOZfH
AKEX3aszznCgTGuMa+FGBnjtGH3oWjsHXsw7LlrzlQ7SQYOHZipyyef+bVxv
xM47K9I+mxkLPyj8uMcCBqwm006MkYJz2p5Tz9y0AJFpBgrjXcNIXFZio7ol
/7SARvn8NVNmY3EHBQ6cN/FfJm5C8DEF2n1UEy8xgaT/9jv4HOvJefUfxC1B
vtP+q4soFR5/WGPQUMPHlzLbG+0pFJhyfdTo3UPWsPWdaI5JJAWWmXxsTtlv
DcuuDVeFJFAguurSPc4kL1I+fDGufbozMh4SCoUzzOdzof9cxKz3c+PhUuKd
nwdVBXopuL1pLcNFH94f/JB6fbELmd86I1bb2VA/Duq+FxYs81CFRY3Q9+R4
LKScvCYRHKNM+lFPai+iHJmqT9LxbLN7t1aYkb+Lz8Hf1Tn033Pw/wrhFwpS
TD2hfvkp4fseERBz6dMNobGu4J5w/cyr2AhgqN+eOzBpKeTq5cEmpzi492XP
NuuhpfCksvIa1TUOrnUyxH4VuZDPlw5MTp1S7QldLYOjv6qy4bzRA4WYxctA
BgyMXy9mg9+oRwMljgK5inL2UqFBkYQqgzzPlVej9GPjJzYZl/nXrhpmQ1nS
xw0ekj6kHlQ97V8hft8HVlPXP7ca4vJxSx9rICcA8n5q5bUPc0G9Qlurd00A
fBm76MoJvh67JX9bqzvSn6wzjnXHUX+gHnN8WqJR6W8DrZE93sJtvuR8bQip
Ve/k+JD0w4WfJam//Eg5ScpNQk6i3EQ/H/r9rhs7BLgOcGDBwJbhneFBkKgv
HN93jUPGN7FuEPvxquD3ywJAPYUxLm+YB0VpyRqm/PebM0rDMfwOD36o7Anf
mutP9r3EPpi4D6/LUX9NCxac+2sl5nmq8PRNYu5U8rw89p0h86WI/2MfGlzf
nO3g21RDgSGvW63f2mJI/sLzSEYhrYGD9ymk3EI5ZkHItWpCztHFbx870sMi
v7+W6fXU4ZGgTpKDV2949nxd6EvMCM9JpcFW8YPH9xnqQuUOiw+Xe2jk+2Ed
wF6i7h/WcwnZygtxPsWBhIyLy0X16FDsJTx+2ggHfsn0tOaeoMM3A/fm+LFc
kMjyXytRTIeGv/AR0iinixI3hSzny+2p3o05/jUR5HkjHM8Nz7HmmmsjyXnA
eRlv/ql+1VMGeY4C82iVGW8blBMF9ITVYzLznwnOQeG5KDz39LdzUTxCLugT
ckLox39yQ4aQIzIEX+L7IB8jXyMfI19TCZyFuOtfeevuCEkb805ZzGaBvKfb
sewCh/9wwAIWOEzriZCV55G4Bs+NiBxZ+7a0ng1Szw5P+hzrRfLtv/aaoxck
3/Fqq5jPx2n5d5Lf0vxhjnm08/Y1bICiohD9YH9Qu1CruO8Im9wnuG/WEOfy
8JwentvDc3zIF8gnyDfIR4gnLtaP9L8pE9Qf29Ofs2BKMhfePh3PaedRyfMx
eH39koEvjfo8kNvAKYhZSYMjZftf6zvzwD3i9KRF8jSQ3pr3icfHzwWL15U+
Kub83m9gJQcmj5au1zTikbgJcdTk3cHDqtPYJH1h61pxep0bKZfmE7gWacnD
FW0Oc9jwuX60YcrgAjjZOSA1jm/XjW5IUqmja5Fy/f8nt5DG8yufkzw/H5K0
BqGX8gbRdlTocX90ImKyFXyNK0keDKDCXIgVcbhiCWkco01f26nwc53H8LYZ
AtyKOBZxK+LYSiLOV0fE/XhEnK+QiPtdnRDcB01hpF0remPdkxedFJLGfYH7
BPeFObFPsO767mUsY+/yUAhUqb5fvFMQR9noXDHugSaPpF+FiyoVjLf9PX7s
bAu3ZWuzKsWoIDf5p/E4JzsCrwj6bl5RX3XE25cKi68FnauItyPl5Nr46Z1h
p6zJ+3Hcf3uvCctmrzdx8YBaC/tPLtOpUGFY3/LeyQMmpZ/Y8YIvX7cSdSc0
iToUWJcC61Rg3QGsQ4B1B7AOwQnllgzbQKagH3RHiuPqZL59vMlySLU8HI6u
EEmy2MuGyo0LzaSzw/+H3eVA1C3AOgZA1C3oIeoYYB4V5lWZEHlUmFdFkxGe
5b/LGV4ZVZrN+s6BYMIPfZTwS6OfGv3WqPdQD3IIvYd6EO0klC/2f9hRLr1j
+5omMeEuZfPi9KMcuOxv33Wb5ga6H8ze5GbxQKnUqeT5XFeIs2q9yk0U7IO/
7RP0264m/Ljot40h/LgYVx1HxFkx7qpGxGHHEXEMjGskEXGM20RcA/NEDhN5
I+j3Qz8g+gXRT4h17tAvjX509Kuj3x398Oh3Rz88y2KMyRUDDlif31xWLRQK
ORrmjEBLDkS/PiDvbBwKCQTuqyVwII3AfW4EDjR6d6f/XHcIvA+sKdLi200l
HVmHCrJCIGBJdLDoMJWsa4j629b5suWjFCp0saZ1jlagglRhrvs2IxZUJ9jo
ZxbQ4Fj+5meyFQywa7zNNZWKBsd/+EOBAX7P535a5RgNMyQ/Lbkbzvjv/wNR
pB8a/dLoh0a/NPqt0Y89h8CFZN0kx9HiLkfCIH7RcZqeNgciOzgfZzaEgf7L
hu9ZehyYtafhXucuOmR1BET38+2da0tTZoivo5PxTsQVWldZhaONuDDaOV1j
GUPQ1xrrRSpnjIipvOGAcHOR1iys/8h/Psa9MA6GcS+Mg2EcCONCNUScKISI
G6G9ulNLpPfTRgqwi6ZcZIWEk3W9EFesTfDWOLGcAad81tz0fyQ4X4Tnjn6r
z/r/OHeE55Lw3BHe/7dzR3guSWgUx+jHagY0xLi8i3Dkz0OE6PzxWxhgXV3g
6t5Mh4Ku/jTTaQxompVcudGaTt6H38P/4334PfydFceu9UEEBfaH9Ws3HVxM
1g14TNQRqN8+ZnHcQRqo7nmm7hTpAwNjn8pUNtHglNTGkNYoH4gqyNqYPJMD
G5Srv1c/9yb3wUdiXywi9gGD2Bd5jq0Fne+8oeSYuzIziAIKabZ7cwK9oW7S
cY6EGwWmEn1asW/r33AE0ogjEFcgjsDrJon1U57ksuH7K2sneSUCJ1ayIWv3
9sWxygywP2YgP+Y5m+QT3FcixD5TyjjWb3KFQX6OHx/x/MnseLi8+vCqhXfi
YG6KnuzzhGVQzejuW/uEDWuJuhxYp8OYqMvRRdTpKCDqJGDdBEmiTgKNqJuQ
ME+8a/gEsS/iOOAaOCB0ezqLlMdbHeo/7TUX0I/LIwOfZAnOM+krsFxfy7Jg
enzdt0N8vGZdszJ7wJIFIk8PniiV4dtFXA+lx5dCwXfmpKABMR7cSf+2oI4X
Bo1j8rfEveSSfVCxLyr2QcW+qAcsKt597GfCG5cZeyiietCk7WedZ8wCLgy8
TBAyggCmX0bbCibs83xStaJ/HpyZ0LLr4XUm5D5JdHmzTAdYiTV563cxyTyw
f9cphwkXOyU0rmqqQolsaoehMovMy0IcnLXcQGPN9wUgKn2yrucJBdT1l6z4
FbIUmBT6hexuyn/3pbnAlKMj72s8I8HL0+VyQLwD5GtnTHxsEwneF7V0Evwd
oPL7q9M/nnpC6UTNdWKn7CG526hbeY4nbH1+ypV2xx4WFPaOkeJfF13m0X1F
3BUoF66tzZjtCQuDE6fsEHaF9J9SntfKvcjnjSfu0yS+h/fh9/A+/B6T0JOK
hN5EPYp69bvxWta9t1wQMdreVzbVCyQ0NC8mmvEg4rODiZbrMpiR/dzGoZ8L
D5Ws04SpHmQeAnPnxwsKq73AyurAiC7/99AO+BoqI5/tx4Nf1z9mbTm1DPx/
rlEvqeZBtml+R9d0HyhwvT4x5KIriVOLFAtetp2NIGmK+dhxyyl0ksa6Bljn
ANcV13kvse64D3Cdcd0vEOuM6z5c/x+uRpzdT+BuxOF/2+d/4wvk75qGoEdL
mCxSL6OejiX0ci6hpxFXLpwx8YKmOAeyiHnBecJ5w3n81/6yC4Nfmi/ma5+k
gPZS7ZFYnTCg3JHeduwiFSJz9k11HWUNmvY1+Ya+UdAsk+XTL8cETcU5N21v
6ULZ3RcTDsUw4f3EnHHTfhmCznWHg9y0OFizdtniUkdjGFn4dLtuZhyEScin
f9YxhgOtcY6i6+PgeJSbeyRNUM+u9IJaslpYKDw7N/qZ7DzCr7AilFyn0cVn
r2m/FNBGpQHbzFmhYKJtGf9qj6CPx+vVctnb1Wnk9xFnsHqkmdLvQ2GB1ele
t7ZQGD+kflZ0exiUjHnGNAkPg9Unlzp90hH4iV9EZcicTaHAoahTlxrkwkj9
mVkh9cuTFgZ3zYztXhZQQELz9KGdbEGdRVq9f37eDov/cCL/z9n4Z85WMwpI
2l1w6btrBm9fapa7FoeBaoW7zMfPi8k4XWrSyVXSP/RB6f8w9ubxWD1t/Hgk
S1JZ2xAiRJasES57luz7vu/cu0QlFIlKpRSVEqEoSUqrSEpJUUiLpM2SJEWI
3/15umfO83y+P6/v1z/n9XbOPWfmmmufa+YseLE+fQ8Jnx941uCna6UDBQTC
lDUPcapDa3NJQXIJBUrY2m/aPDMAm7jTHfIuFIgo9VtQd14H1xV8sz7Hfc3Y
GgT7qsbWHaBDVeIe6+JJe8hes+Dzylw6HN7g/JH/qwOE/1zfbfyCDg/E40+7
FTvBp/x1QgPJdLj2wIvx09sR6o9lrfj+xh4CLrLxuI36wspT72u9fR3A/f1h
eUMOPwio7p/ePUbF732+sjdM+1sYvvIebJD7czQcPm1U46gKiQDbRZXHx8fC
YM39lXEXG8Jh7Yv4J6ee0oF/6TPHi14RkHhe0DOJ+f6qe+zR5Fqm3xc21ZDl
FgLVbuY/o4LJsOS3+Gd7wxCw03n7mY+J0Xsfhd6d94KJ1XW2reAZDoAFZW1H
TJj2wk4ucbJtXjRkvVxRk8JNhWKxiPbbk1Ew7tq4X+4LBY7Pj80R06XB+LK2
Cc7VDPixW33TV0WWn78jFkbVrNlD0oj98//hsxw6yNsW/3GbQOfJaQKH+48l
xxIDQP7exNUj1QF4fQCd8zSk2MZ914bAg9b679cxn1shabpc5BhxRfuG0T7i
RNa+YbSPGO0bRvuIr5puUpkzSIVs646lB5n6IUo//uL2jTQ4fHeXXZI5BfYF
ftFwNKWBxG7VB5tjKeCkPel1MIzwCxBfID6RKdA1reUKh6Kfn6o49tJhiLVv
LoK1jw7t60P7/NC+PrTPD9UZH2HVHaM644WsumPnGur7Eqa/k7TG1Ub0hTyU
me0Vc73EAF+NiMFr8wHXzaM6elQ3n8uqo0fzEl2UdZF00B6EDwryHxpk+b03
vHHdGqpjQ3VrqI7NJXXH7gkbLfjq9Sh4n38ASPckxSyPVYeYJ6NHnNv8Idg7
sv3KamfMV0iPRNvuUJ9zOAjXoaK61Mvs/daWDb7w8LVC9o4aJl/XsH+49cwX
qjVWuV4+T9TNoDoadN6O5oqz9gd1KFhPFLWvEApaQcX2te/UvOUvxmmYTohu
qC4L1Wl5suiG6Ija+Ted0HukD4XWVAs7/+/5Ng5WUHzg8xPuPDooGUsI7dxv
ifkc3ee8F1B3K5AOJUExoQf9rP62F0QHPpsdigoviX3nSI8ivYr0LNK7aF0K
rVOhdSm0TjVyYuiBLFc4/p4A8mMLVgh/JC8g1p/kTDyCrYdp4BH51PP0etb+
wD80KIiSVu04ZgT9f45Il/X9NFBpPMy/+IQRFM1nb1g98Mfgrxwbw8IAfq3O
8UD4JOXaEXfcGNvNy2/Xvji+zQTnEdH3+YqzlQt97geCz7OuFSNSwmAaSXqQ
wUGHKOqrZQ1MfcEe/spRJCIWlps3//Fm4tE/Oi+FAmJh96pw1eJAUTC1uPB0
/IktfKF9dThhGwp69QcERUTsYPtQ6ZKTTDutb/24eP6MK6SwX8lZNU2F8kAu
t24BNxxXLVc7pvx4JhJ2pgiOmv0Ow/Eu1VMnkLIwFjo1+z9KpFLxlcb6P8ob
oTwSyhuhPJKn2tFuoU5zsNlQNmg8GgiCE0oCSmamUMolXvp8kukPfMybM3iK
2Oe7bv+KhPh4KizPFCgPqAgG3wgqv5izKf7uBMqPafDLPjp1MxLrXaSHkd5F
eriJJTfVLDm6zJIbVZYcRe/jc13bZQKbl6uqGjHHEVDPVhHcYvK/+TjmfE0I
UH9MriHq3lAdHKp7Q3Vwez4+eXKLqUfX2Yg7X2fGz2/HDt0VTCNDiWJCPe+o
JbQeqF45wfS72v65llLhhObWX8nM+CP/n2sSFfxZdhDZRTeWHRRj2UX1lafC
bp3w/3uNDoKvoh0CE9vDwMH05Qc1YTocWD4meN6PBjM/y5NSlRnYDiK7iOwk
spveoZb6ZaGx0Nhj/un4GjJcIn+68jIoFvbKOh3IYuLntxv3pyrHQkjvYqnz
cmTosQnw6NFg3s90Epxg4h+M/WLbtIPA394sw63FH/t1yM/b1X3MKiaejOX3
2Ictyxim4X+vwlH4/+i564J7PaJyN2J/6/r1uWynfnhBmGHIy1hOwOdGUOL8
zou9ZPqBgU8z1SocQeLzI9EfibFQKLV9Rjk1Bp5rtUmrJtKxHTpSMrn45UoG
ljsjr3mrvMJoMNfqdL7ZfpYcBtBgxIby7lCtEyx4nJQcwxOG8y1l68987Z2m
Qdp5Yb7UbURc7Cq2/oLbGyecL7e5puY8v9rxr14LiYWpVFfJd8z3oXVD9mLB
0DkpYSA43tpQaEnH57PU6fIMvGXiJ0ofVU6mO2F9mrjJZcmnYgrwSI4dO5e1
ARI75UTaMyiw4NnKtHMtOrB5dNcG9mI61LOpeclIaeH4XqhKaTouUQvmFa4Z
3+Pnhu1CSNA6J7/8AIyRvxBSXc532cIK529sdj7dr22hj8+3Gx738GlcYYDP
gTP9XTsaxKMPh7f2nAqQJeNzaaQL15XQ+cggKnnYsEjBCiwVV1fsrSOBzKWj
tZpNFqCy1dhccgUNnlZwL9qdYQHzlgg85V9F+9/zlJVpMEyRFb47zxLnu1/q
jt6y1XfE2N3ZR+31AidonZpQX9vuAHsi2gdyKU6wsGlISsrRAe5rNb3cP+QI
J409l9j7uGH/6t/fVZN4xrD8eioA34/mH3cSTKPAYWuTnyYbHWDFq7Xau8Mp
/3u+UTwFPmy/vGso1xE+94lP77OhQar4h4afq63gG/s+13ltzHj0pFdx8VNH
GN7r5/KzmombzhaE+jnieV3NLnzscTwxL/uljU5X9zhh/Dk69+B+Zjz8jfUd
AXTeEepHY17nAcllTnDNaOLdYytHfL99PpvD9/tovcYd1yOGxa1yJ2W44//r
Ntb++N3mBM4LKo+r/3LDvz95Nzrs4HwPor2Hv6Y86onzbl8NXqgb+koB6+sr
yyp7HSFy+HJFeD4d30f8V8wXv5URQOA9fPZP+gI8wPKxwJkl3O7ArjPkvuuM
BzCOrk77tcYdn4OTJrRoa4OoH6ROrsk9RvIABau1Y6IQCGv+uZL94GtwtGfv
TMDfq7IfvO4blK0xo0FU8eX8D/Ee8Maz2TVjOQ3IJA3ftU3u2A8pfySw8Djd
A9xK+91GXxPn2xaoq36jLWZgTLFbvsd4H3Feq/BG/e2VXWb4/FLEf8ktcmE+
ksR3Kf5v37FIZ33H4jfnxvFPi/wg5P10cF2sH37PyL4GjzG6HzM+uyd0SiMQ
Mj/HJyccD4RK81C9xDmBsHKV+HmP0EC47cm/rJbpj4R/3cGbPh6A/ZXQfR3v
3bgD4cYY++aoPOK81Y3sj5e8UtLE/ib6zjT67jT6zjT67rQw67sMKB49KpA4
GssVASaFQ58MmP5JmcDen0dCie/Ton6gfm1bcmt7fUYA1iPr3u19o+1PXOf/
UTi9n2l34jrfL4ycCQf60l3bdgaGQ88P3QHfJiJueD2zXT3hXjh8ONH4KfEO
HQSfXBY52BYOKjejI2K+WUDZtIHowUVEv1A/0Xdp0HdqBHMPFoo+jfp7nRMB
7VWt3L37o+DFP9c74Vi/ae/ochb5Hg6y6/Rkgv6w1nf6w5lxAVuuXnoUcP2+
yrVsOArrvzWaPHOLNrDOy/xOAv4ro0uH+4jzON8p7bki4BuB+S83r/l8vl8E
KFtYnnwoQpxD2CrktDHNUQvkx0dsvzmQYedCsmhzngbcu6peTtMiw0VSU4eh
APH9rjm93I56F0jw1Vp3yYQeGVSfLEphs6Lg+0g/qa58+Kh6goTxwNa2TqoR
cQ5eaUVjuZc/GR7967swu1nfhUF4ZM3VZ0riFvC49qv56XVkiBJ9mkOlWPzV
Y4pkZlz4V08ivYn4feKpu96SLAJfmzi3Of8dBdNnqbL89cgwMiyi7uXx2kmB
bZtMNmsNUMA7eL7psUAKPIK7lfQm4vsUMy4/Dd+EkrHeQXro6dTGd/Ea7lCw
/KGMjhcNNv8/fncIYUQ3i1uJ540XUuGT5FV5aTEyvo/6y7sxb1cvOxVKvsXG
PM+g4Pvjq7755jwg8LDEWitVKXdYOqOtZMyM9z1XqtcaVbnB5dvxGY3zifMr
JzW1K0oLabBdpSPn9NtwvC6P9Kij26Lt83QZ8Kji8jwbf3dcxxDXs+aoio8H
xkgOXxuk2AiIMWBT1X3aUW90PmEs1F8ld8QUEHkEpUwnRmCWI8a/43fwVFQ6
wAKNbEseb6b/YF2YpdPoAL99D3GWpGlj/TLYWvH7EA+Br35UXJ08rIP3ceh+
Uc/kOKuN8bp85cHuW7pYnpNVP23daaeF8YZNczjYX+ngfszWz6fdB/soo/bY
7iF+EiUb7yh444Cxn6G02QWmvdW9n7J0rQEZ/z9fY46B2zsSbIics72i1gEe
qvZcdHtNgqtKAX3veB2xPzndKOGm30acS3ZIJMmBt8ERTg069b/lWg+RfZc7
FM3dQJxsKVEFmrBnt+aesXE3WFNiqeoy4IvPjeerSHlR+tMXWjj75/Etdcft
cS5tLrcm/RdOM5v0CfXAv5NntSPv1RnoIcPa73bLFxoTZc71LSS+n/OXfoHw
ormuK4/dD7wGr5YX3qDj9dhKF7GFPl8JrFZwtt38Jh2+P1NMDEvxhRMPm16q
3KbDymkxBf9hX5i+uNBmyVpWXtI6BPr/Nc/VrHlG2L3rJ99HI22Qlhh/tH17
OKgXxWU2/9kIWXtt44y3E+ccFj8stW/zI7DgzdNSMU+JdUEkB0hfX9s7ru11
PhzrqxDjAxSzPAK7NJecafnFjMM/Vp0NWsmUE+99RzyZdmP9v/hOhcV3CJ+s
4nywp1YbLN9FJRcVRUFr/PyVJbbqhD5l8ZvR/v7Ln5+SMH4seGh7mSzBR4iv
UD71vbumj5EGGYI+B+WxHaCA5w+Bh7IDJBA4saeg6xgFSP1qm0gfSZjf9500
Nx+fJjD7XSGNQHUy9o8MqrP52odJGHP039+rqEqG4H/RwZlFB4Q7zHyiPfPD
gXLotjRPKgU8WP1A/UL9QP1a+DI97+oWQq+hdhxIdxsXlBN55kNXXwU/KqRA
6ECP6qntdPi9SOHePXMKUL4MVve10sF819BMihsFgt1lk1pK6OAoVKVxMpky
q5wjvFOtf511kBYIexw/Ocn0+4u7bGl747Wgb7XQjYT1rLpDO3egTc0rf2Y/
O90QTuDdwbOAjQypo4m/fqwm+o3uF9HXVcQVUUDwdwnnTzEa9t+iqhdc9P+v
c1D9otIFv81hYLmZTa4QP0schjC7/zrHsyDuo3TB0OzziHDDkvfJ7r9J8MI/
4mftffqsegFhac/vYnRvd/AcERYbDIiF+RH6dqqdJHxfWWanqb88GeMc/sSI
j8y4+KxBeVapRyzMobh7X+8iwZDUfIPtlFi8/pDmHiU307EK3iuLGEWP+sMC
K+W5DCsZMGobDia98YfR/nidcpPVuN48UWmuhOFrRWjLCHiWXhgEPWs4mudL
K8KlqVXqjEkafK0UOFWwai1EjQo2ljDjZNnKRrqe+FqQ7eU2DOj2x3XOaneG
8h+FEvjeb9lpnn/OLVOtXVhhzsqLvSPDp1fcgyfrbeCTzbq557vJOG956iDX
Qft+lty+swOnd9s3nLn0X1i++ExmjReUtbt50T454zpDa94Hqi4ibnD2zrH7
C29HQ9dDnxwFJk7VbovO3BIDuYe/RetNuULsqds2Z0tRftMFx/mh9zR/OCa5
gOfV6YQ4ayrQX1IHnuu64veg9yK6IjrPNm5El7rs+hucEiYQv1l4/NBWf+Ba
MvXU63MoKPjt+1m0xR++7vVeeuJLKKy/ob6gjIlRvmD7pYeXpVP8wfLh7XuW
zmEwRys34doOfyiUaT9o+TQUhqepMy/H/aECzuWLc4eBUfAPVWO2AIhnzSOa
1xQbTetXWyMxrjN/u6U9PRKvm42Rr9il//THdaeoX6if2qx+DbH6id6L+mHI
eu9FVj+2sfqNxvGs+emHok9MP8hhURH7jVDI/DTzS+wYA99H/Zi/3/Ji7PxI
8O2Sj76iHAz8bHvnrOaKBPs7zn49Y0FwJ3fBk5vTEf/HuKo1DXWvnAuCOQ+D
d5onRuI6mWbg91M/SuCXomO3T0hEQujeNLkZJj+n7e7nikqJBLUTNzmhh4Hz
UYiP/ud7u/8/fIj49KjUvMXiT+zgjMWqhvnM+x5T8/c0V9pgPkd8jfh8x5We
qzUuLqx1Uypc3M6xkLbeFeNfRtNzF3m7gDFpjsFNO4IPEV8iOUJyheiK6IzG
ORsd4pe/83GRNoGwiJn+90cYkO3l11gz3wRIde5CC3OIeUHztJZ+QinWMwxK
3+aUdp8k6IToJvO079ZB3kgo2vXJtfAFA+4oLsrNkoqEEjnFI13NDJCsltzZ
bWIHsZn39nW8kYaabdTF2mtdcH2p7ELzGJ8QZ4x5omwsbowQ993aOHyP051B
LfZN8G1PSTh7Tb/3nLoLLLB/tH5tlDg0SapLB+5whgBfncNOndJgpnhG+UOt
K+we0emh+a6EpXoh5fvaXWGzC59U735Z0Dq2Xsxkitm+VsmpfbckIHj1C0WZ
i84g/jx17ktxFQi0tIgPmucMCibVza8a1kHEMdHJuRecQX/Pje3qbCowb9+i
nsRPLrAoqdd4PP+3weffH++qXXAF6VEvvW02kwYrc3vHAr+6QOr6bd/y3gnA
OUeu+V3szDg/hauh744ClCW7FhUbB8DClJyec+MsO1ruD98W35/37LgGpAka
PDQ76I/9FFRvGhsdnKXPqYHpfyegT0/SVg6mCw6wnXaIgcZRpS1CK9fCmw6q
+y3XGOi6f+eG+MK1UC62TaLkLhkED3hs6x6QgV+vye/uVZKhZdfanbuH5eBS
hT35pQAFruskHncolAeeBwMfP/wgM+W7zvZugwz8WN4Sa5dHhTXqhqSU6zJg
yP32Rd0BKpQxjlMfCK4Gg3j9pkBUN838Ez52jk2Dyb8TInqS3a4A2xS2lXy5
4wxrRnLaNh80hMN2XzIUJJ1hsvjugpEWI6ibn7Wx8IUrLFwkz/b6BEDK1qz6
enam3210+fzTJcawLu3Nw2h5V0hz3XRNOtgQGipn6jR3onU8M2ArG55if+qC
cdsX8oNfogT+qEExLDxti+UQXd+y/o/0nup30gH7BmOMI0w5aANWRvBqTyOp
oSMUOjlfKH5/YQxdx7a2fbgUhNtJ99nAmXk5CA796Duht8kWomTEzKe0g6HW
1Mi+v9UGSq9ohNvpBQNf5V4BsUFbcDLKOOlnFYz1yF2pHNOJ2iCMrR9dPDvw
OwJ+r2hLzz1n8lcepWIgn+ta/pfjBG6NjYl/8ckI4r+e5qE8iIHJOZ+qRpj9
pQ5wOwpcjQH71qi30cFG8FJgU4arVgxsi1x/wS3LBAzS85oWRsbAL+mYNbpR
Jtj+TVxNp34KM4LWzmrhR4epULzIovX0DiNge3hBtXcdHY831Su/T+4XDfjy
wuSmxW2hT2R1SNgIDao2tjy5WWYLvG+rGwaU6cBYb+FQbG8Lj42yz2xJZUCK
r7qhyH0b8Pm164NCKwO2y6VZbJWxBQfRyJv+LQyYvrXIvo9iCxksPbGKpTeQ
Hnjr9dBp4LorxtZfT1TyjxJ6YsGluWaKSi4gypLjEJZcr2HJMZJrQ5YcR7Lk
Oo2lJ5DeILH0AtITW1h6YxlLj0yw+BbxMeJzxPdyLD5HfI/4UK+oR7NlBcGX
W062kvNCifudwU9HRFpcQCvC8T1HjimsfTPRscjdGcwl7odx5ZnCqsWBVSl8
LpDEHeDlN2wMwKGqpKLtjOUGydFulpwguUFyhORq3WlNVzYvFzyf1ve55Vfy
umI8b/PeIB93F9itqfQwtN2GqS8kFnS1umD+lJtwW9QhSmD0u2vOZ1tWeM3+
HGpHRFdtrV+W3d+rigvT3yzWyF9iC7opt9O3cLpC31pKeXWmLZRxZPM9ZHMF
fq+i8afBaJ+0HQh9byruDfLH7yUfUslvbSCwWoukilAI0z/5MZrHxWkLSbYx
ldxMv2zqrpnmmzO2QH6y0yC52R/3y++HRF5BFIGPvlDclLU4GJ/T2xB6b+Xe
9CCM5w8375V9QQGLFYmaekZ2sOyOPU/6JBk+HH6zKibWCZTX+1WSSVR4afDg
gf95B2gbSvr57BkD3nTbhUUxx7uGUzTyTSUDdPRq9HOrnEH4iXXnq8oxg8bH
J7PUJV3AqPxiT0PkH4Npu/N+hh7OINZUeuDUJiEYUDJwiJJ3geOX8p52BrvD
R+PaZZFNrjif9NRT/tBxW1cY+OqgbXTNHfdXftU2Yac69B09F5yPoD0bqDti
6oLbQe2i59Dv0HPod0kHvu/fb8v0F69whV+qd4a8+Waf6zz84ezpngWqbi7Q
H0vfOtLmj9+/SemB7cJoAtdorMqic0bidcG0XO7NQQEUyJtb0/WK3wXHq2G6
Zd5dxi7w+ep+0s0ZGizfd3w8YavXrPOO+GK2eaWw5n1Vzqox2Rw7eLNIhmoe
yey3CePokKsdKLuXyF4I9wcr1rjQONG40DhnGxca9+918aOO813B94RKT2aY
P2x5FG1zqtoFFO5+zVYIYNKt8qJzhDWrXxJe4BDnFyh3ncAJEfUlQ8z7y8WX
xa5W9AKznoP3X9n7g8L5K/LVHV4QFUu+dq3OH9erLHk1ojPhRODZ2kXvne13
qF0xkYXkNfneoJsmxv+HeT+1+yb/jXneUE96u/uNgz+kPK3VEToUhNv9YVY1
z2dVMMaPUpYqZQ9HwGEuVS85f1+wc4v0PDoSAQacOdKpG4nvQW9sek3K+O0P
jUEJJZwcMTBQztds+8sfuKNqVmyKpUG72F2ZgudekFJ52iNkAR2f808Slw8t
NiCwpKPpEdOFdOAePCbK5eYPSccbLpT106Ba3c5diDMAVNcbG/8J0YWajEs6
HCL+IK1nIXZnSB+0rEcYU6nM+InllyE/bWSR5f16ZQWch0N5OWsXruiM9/5Q
tabyeq+QHysf7A/DEnl7eLnDYcf1Fb0t+/xxHm2DiobnieP+sC8mXk9ENwwU
Zvy2uGYFgsbWz88ibaP/XhcFwIetVV9vekZDRXF2YShfACSZfhBVoUSCYHcQ
Y3QsEOfzKRrLJZKLg2H5LN/tRRj5ichvRPKB/JbZ/A7kl6ylLKjp228HPU3n
ZNJuBmE/Bvk1i1h+zDmWXzM50L+hu5HwmwJu8ZiHexnB4CHeD/rvQkH5mkvs
zgAjCFwraaczFAodLD8K+VWz6Vmkh7NPG0i1MeOfHXc5rpWkzs53iC+3vd26
qZzhDVumRRfnnAqCgXenuXlUvOHDI66R7pNBEEeZ8rQP94Ip9TfcDauD4cDA
a9uRci8Q5BakZCgEA/etW0WKSf7wgaaQ1CseDHGfwyK8s4LwtX1OfmoJKRwY
B3bV9d1j9ueGQfHI9nBMb5TvrArk+nJjKAh+Gxl5tG2PBLHM59tFe0LxeWUL
a6wmTr8m8DZlg4aBqDAwb2RzcH0UA/MeSY3pvGTG33v4OzlLY2BobHAf/Xko
NGQZusubxkAaW++3MN8wyFh0MWEyNAbE1Mf5JPzD8Ln2ukd131FjCRy2pq2S
9C0Uji8ha/Ey49Qk/Ulz1y1h8POw18u0cRqOqzn97B/skadjnLnbu0jlDw3y
vSSiFjD5x3Fz/oFkTTrmty621mZnLgKjOBbehF2fZxCGcfktun8+kz+Qvykb
kqK4wiYMLK92XCkookJ21/trcxtD4bbFBe+tyVRwtWw6crEuFKp6bx6Y50UF
CQ3nrjjjMBAaeZ27royB+5dDukoqY+Lx8FWmw7uDsJwhuWMzrXXjSwr8278V
YXjd0/74+BIT/jAst0iO0byieSbLrdymUh+F9928LS++L7ohGqzTfdTH2cNA
dfcf9sx3FNh2lvripGgYjN/dmLvpAgW+rnt9dkVSGOiNDvvVv6Hg96PvNf32
3iU7ujgMVg+JfXxpTAOr17pNlzeHAeeLwA+3ltNgwbnGBwkyYXh9TPBiq/VP
Shi4NffNWylD+9/2lGnwYKl95TZme3Klv0WOKzPw/ff1HZfmFDDAtWz8p8wf
pp662NyTdJaB1z9vs+JIFFfuGqGVzTssB+bHvwlk/ImAJe5Zo+/4pCHmZnV/
tlIMtLDiTBR3drPiTBR3trHiEhSnnPpX3BI/Rd91rMMIFB0bP5/Xj4HtrLgE
xSkoLkFxCtKDSC/+R94rAqGhpakwIDASvltvNJk/7o/tCpIzJHchijJjp5pC
waj3YKurdgwUflgmZ/skFHRaHS+Hkgg5QnIlypKjPSy5QnKJ5JTvX3KLxtUn
zdcw73wkxtnp+83N9SLh5+h4Y4RKDDTEvR9iZ97Xy5LcLLUt5u+1PBI/N1s7
N34vNIxg3j9wVJhbTotoB7WL2kHtInmveqZV8f1gJMYi6RkpfIqRYETrYY+8
RYbTAS3itJxIkNgbNOjaSoYX+gKRz09Ewr0FurQLf8ig7BT8dPGOaCy/pxZ0
B3kfisQ4SzWhdtu6SFi/XItd04MKq4a79l7LjoT2C+/dOSKo8Oysa6f9kUio
XPaaW/QRHVoXkhIFv0bi7yPnzyQ+KapnYlWXe7oDdFz/x+/SHjhWSsfn1aG8
+knS1R0d5ky6PBjMhhk6sE9XvRuqiQBPxoPCu+sZEOkWNee7UiTOc6C8x1tW
nuMnK++B8hooz1HDynugPMitfHWpnE0bQYSy8uuFwzGQ3Hn16tB9Mgj/mWMp
6Ifyf2TQvHpqIsKWDGd4TW1zh8h4PR3RJ/au/IamcQLXPRjbavGIqZdVL49+
9qT+vf4gzgF91NC7qW6cwLaCYDtyksBzXtTDDPP34m+7Ek2i6GD359XXI3vI
sNj5V5inIx3UT+7eW3iFDDdy0vvnidGh+92KRbaJzPEdvBK4spkGVzayzb8p
T4Ex3c8C+Y9pf69TZBi+TRv9wUb/e1WlwEm2+zqnbBgQd01NxHUrkw/WFhem
FDJgN6gL9KeSQU3b9nlKHAN2amS+72PSs7ut8a498/mXxwR/rnhDfMfpYUnz
GtMDBC7f6XZoso7AtwQTh+ijTDoKJagks8fCN/Ulo/f3k8H09sQewQkGVB67
ND5US4ZNh7992lHPgOvks05ezPHePthIEtjOgNDqpipNIQrczpM2LnBkQFh5
dM9ZfQp4mQtdG0xkQNFLbbZE5n2ukvx+7nALsEyLC7nMQ4EeUbl1Wl4b4ePh
cOVlX8jwXbZ13+sNRB4ExXEorkN1Uqu/Z4fxfCPjOAXFLVtyrWgpO53xett/
1HWlM/Dx/3G/c4+IY3Bcw7LDs9lpV7kVruummPqriuO38k3CTiO7jezobHZW
9EJvSAHzfv/e7oXcTJwvs6TcrjYU+KTf79zHoMJKlh1FdhXZYTR+jSfL52Yo
EHpjwdau4/UqTLmOm8Pn/F96A+kRpDeQHkF6A+kRYf5r1tVB0VhuUD37oTvX
XbY+IeQKydm6y7LSm8Ji4W9YTAZHO3Gd7IBYuKvwopjE5N8Ot5ptD5ViwVSd
PFD4kzkfr9KN+V8yYPPBMfEHMVToZMXdKA6ns/JQKC+F4kgUV6L4Z8EM92DA
f+0DWK1aaSezig4OXcF9dge8IatVu3/0Kw12fX0Q8V7eG/x1K3PjRmizxiUo
bkFxCIpLZvOzkB+G/KikgoClHEy/SpahnaUjFwwyvsFdhvPoYJaaVyPH9AOz
Tu5s+uZGA16Wn4D8BuRHIL8C+QHIb0B+AvIbkB6fTc8jvTWbXrtwGCaSSKKg
VuPSS/9GB8stIYs/HHQHx5PLOGrodPjN/8n+uLQ7JO7cIiTrTofTHenHn1S7
QR9DqviyHh36st7U7LdwA92gzUOBUkSdYe/uBRdXR9OB8idUWDfSHe+P7iwP
s7cje2A8pmqS44rqLEXoOE/hlUY72jlBwzjG0JSrWZWoCzzx5OJ9VzMCf1q5
Uzucn6gL9D4ztPWDFx1Smz52b3MLxXYLxTmzfdca0Rv5YcguITuF7BayY8gu
IjuJ7B6yg8juITuI7g+fPPNt3Wom3w/WatZER+J6ISkHvY8XW4nv3Q4LH1bf
O0NgZDeQHUF2AtkNZEeQXUF67Y3s4szE+Nm/w4yw1JNi24EgCp6P11HZTZe4
10PpH5Fxw4WxOJ7dGPqkvWaaAeeTEqJK7uvg858TWHlhlCeec/tvXhjlidMO
S43u4Wbq36HcnshsBiw1PcCvfNsZ5PY4lNpeJPJqKM+G8m4oD8ertOBCTyE6
/yoW+K6/nrrl4Q3uuzW9uHIYYGa3fNMuO294yCY1f38OEWeguAP50civRnYS
2U1kF5GdRHYR2UlkR5FdxXaMZdeQHUN2DdkxZNcO+vVOXhol7GjshpigsNXE
+S7TQWVr7euJ+0gvIj2ZKHqTy4+pZ/9zDYmF1KTURbRspp4/U5d8KSgW4pZx
sRffI8NyXqOsbeqxuC5LR43jZKaWKgg3s9Vt0XbE+5Gn8qhbpx+iumZ5bC95
9WictmnKWJ5z3B1WfWxbB/fj3Iy/5bvj35sFZhsHnXfDvy/u/mIw+JUEy8LC
r6heV4SX9UILbuVSYFyV08etYS247GmaV8y0o8lsd7Jz6uRxPKV+yLbFqXY1
xDf63XWIQnXUxvj9w26XHbN0TeH68mdHHl1yx+v0VYOTqnWNbvj5n87aWju7
gqDFtef14jVWcGXVPQ1rZlzZum9xh0qPBY7zFQ9fesrVYQmany9sSv4W9Le9
nZZQar9rVLchFIbfqNWq0y3+yuWXULg7buTz6pAFXPD/NGm2ghmP86l1a3kA
JCekDnRqkoHntZpXo6YhLN3zxs3agSmPdoP3AwSM4H7ebv7j0WRQemuS+W7Q
CIRZfulNlp+6rWSnUEE0Bfcf+Rl871eKnf5ohPGExtUhi6smmM5/WPM2tOG/
5ok5b2vubs+fqwh43v/zeLkhiPVQ22cyHTB+V3bbgJ3hiN+L6C7YvMr9w/Yg
WDX++shDM0fY6b53jX9vEBh184y2bHOAZvpjGYk5dOgHPpuhG44wvTUwjRed
y1LhCMEpu9z/PGTg74aOcnkYD1xiwLn2F18ChZ2A8mSR3osDDMgbLmvhPcyq
12fKOduPMilzIYIPEV+h/qF5RusIaF2hwFXD9+2MDww/FlQz43GB9jf7Qw5p
+uI8OKoPus4mXLTwvgu2W8iOIbuF7Biye8gOIruH7CDSi9husezSbHYL2aXZ
7NadKieqUi4DLoHSDllpD2j9Ve79Po+lt8Q88LjOsMYZP1h9oqrEH1Q8DjpJ
0f0geXOMXluQP6z/aDEKKqy85qUg2NfxLrllgx9ciT39iOtPEBgXVlDvp/kC
iCztzB0KwvWL3XaQd07HAoQe6SX7KwbDJ5ECRssRFt8vDcZyg+QIyRWSM0MW
XyA+QXyD+Gip8oatI7sdsNwhvuAuiO/k/Ub0C/XTaOfv0C32NHC/EM97TyeY
RceNwJF49TlpVSQs+7hn6eulhrguHOVxull5nTt9n2WD+Vnnl0hGQ+Pyat47
LVGwffeBOsW8SHhaFH3+TUYUpApaBFi5RuJ2JJtcerXTI+GPmFJG1mjU3//v
ioTLpeMH6WLEc//xs8WZ/vWLTaaiA1GwgqXnkN4rkTG0rEpRxHXnSA8gvYD0
ANILSI8gvYL0CNIrj+Z061bTjXFd45KMpCbDZkOMkXwk/1BaHuFPhj2jLxpy
KEY4nhVtCNygK2+C8d99yVSYKmm/mxFCho/Z6T/3dtJwvSXyMxxqrJbvFSRj
fm/jSKItsiFDRFdT+V0HBn4endeAvmOP5Fn58/Jvq52Zdoql55HeR3YA2QUk
7wb1TlpDzPtqLDuA7ILVZMeOoRhD7Mcg/RVkwCXSVUjoTaRHkZ6cTY9uZK37
oXVAlOdDeb+trDwgygui8SO/qOXmSs20KAbuDxr/jczE/T2XKIQ+c+/127GJ
AitCHqc1pDDw+yNK3I3yfF0gaOr6si10GrS/FwtZ99IZZuaXvX/rQIMO1roJ
D2sdBc0Tmjc0D6hfSJ6Q3kV6FelZpHeRHkZ6BukdNE//7jfCqN9oHKiePdNP
dPcRBTVc/7KoqdrA7o8ZTFmlnTeY9sd1m9oz5WrhOQQ+uKTbJNw7CNt1yWD7
E1pcwRB3Rnvr9AJPSOScEnflAFDu1H57cdQLul2ffN772uDve7564X1sl3l5
ne9UofM4LaD0/IP+UqMAEGb1A/Vrtn6gfiI76dZSa9FlFoD7gfqF9PSLoCU8
/GNBMLZ+e47ZJoIOSA5IXyRuHCkIA/MLvXd3bCHBu9wLAQ/GQ7GcKuR9+TXE
HQY3VvOMO5+i4TgA7St4MMfh8ZEwAs+tinOqZYvE7aB2LedErvq8JRS/F7WL
3qMhJTNTc5ICkpUyV3q0SZhPvZRaB+JUSKCaKCHKSGTa70O9i0t2xcDO5SmS
Wsms/F16DI5TZOPjnU8VxUCJikG1TE0EbsfFSUvY5RaxbwaN4zprXBysfs82
rqLDP4Vo7+yw/7gi/IVV8zoHjH+G2F96yLz/+0NHH0lYBQ4OJD+nLrcH61g9
cPddB+ODaytSTBxgufVGg+9fVUAoObpULNQBeGMPeH0YWwefP/gkRAXbg8q1
e4ntPhq4znOb3+bzV6rX4TzJjRJhvrZ9anBctypI8TIVfGVXsqszMYqDDEJz
lj201MDnIK+4+/zKWzlNONkiM6crE50PoYn7LfqvcaBxrmP14wurX0tZ/f7N
GgfqNxpHf03oZR5BEq5rXxT9ZF+lNR1K9g+XFPXZ4XNuZXqeruuydwWOkKyd
kivd8Lob+j96Dv0fPYfkOWCJ7KOjaa4YL/T0dCvocoPAa47bDxxUhXW1Xk55
JgFgNCS9+9tKVRBaFt5/zT0A1xcqXTrv9OM0gSclHOzmLCH2u808vllq5RIA
F1c84XwmEQ4nYl2M7hoHQGC+m9Y9oXBYxqc+pAoBeH/7zcdC99weB0AFl88b
T4FwvO/V1tDPqpebBsHbDMLXKwXg98zWj5SHdauGmfd9d6jMnN3FlDcO67yo
NQGwqlISLNuI96D3oveg9y6xTWgPuRwAGsalVIVLYZA4b5Gc+Y0A+Pqu4bBU
XRgeF95/8ULuXIYrkf9G/GMUsr9LODYK46x0M5lzjZHg+2K32ksPOkzVPbS9
ERwFYTUPnqeF0mH3uyi/bR5ReN4RHwhuGbm9cokDiPvXUaqkWefCCFJANEv0
ckYpCSLpm4SkZChAL02XsMklwSU16dtflSkQGLpx66v9JDyvs807age1W82S
CyQniO5oHvRYcoHGhfgS8Ska52x0QOP2YdEBjRvRAemJa58/epKeqoFf/Zjh
r100+KqxdWVQtxr2TyKDkuo0bNWBHFvT5aztj/2C28fIMv3pfhjnTOsNLJIj
9D7vwTCLzhI/jNdWnOqoUPKHy7XJPvXXzWH9KdKPgyb+8GJQtE8y3Qwy00Ni
HBUYuL1dpw3n/zZi4N9f7+s4s0CXgePRCNGnrsc2MOCKaKKhhqcp8N0gO+Xu
JPapiN1eGNKZTIZ0robQk04O+LxlT3GV4B8rnUBtqY+UgIsnjucedN8/9qXM
A+elN8j3hbtaEHltWR3N5mUnCSwitiPe3JIMrvQ5/WLyTvDzRlWhjS0ZPm3j
lla77QS5TlPxd6gUfM4o4oPmmjqK6R9W/GVGgdzyhULsGk6w137/mQtAwe2j
fXRPBPUuHPnqivuF+umq1HRhc6QzLCkfvB34yAN0VElcFsDs9z/Xd8R+KjP/
tctNb3mA2q+djiEr9Fn5ZT9s369Tpg+n/fSbdV7RvK9wrgnUlDcEdj3NCpNc
P7ilft39bj1A3MpD+clFxDwv+Ne8I77I/0SWjok2Bx2f4BU7qvwwHyC+aGPx
AeILJPfX+a/EXbnnB8K7xAYldMJB8J9rkx94X9YXmtwZBg8POy62eeOH95EO
jmf2F78OABEumrDbqgisd54Llntd2xgOSoMOZ8yvBkLf0EhCrXw41Bf5uW52
DYKv987oXhYPhxQRwXVyG4NA1yO/ZHdJGAjz8+00aA+ExL7B5o6rTKzrdc+6
JxDY1Yxdqkoj8DqrqdqAbrFaxP+el8Hsj+P4aanCr4Ewr7v84swXoi6/zcbp
/AIfApsNWaZZ6kbh9jQjyr5dkoqCEuu7AxwJQVDDogOiCxo3ogMaFxon6jce
B6vfaBxo3IgOaNyIDohuiI6Irmhcs40DjRPRAdEF0QH9Ho0T0dHxg+pvpe5A
CE4vvaV/MwJO+hU/0B0IhC8jj/if3CGeN2fRaTD+vWB3QyAM/XPVIOiE6Ib0
22h0TrWsK4HD2eqEhjsiQbGXoutwkAaNp3M/JFpFQV+xcnbxbhq02frK2T6L
hNCA13WvLtDgvm/WgugbRN544uyCLyE7IrCeQXoHya3cv/QE0iNIzpHco/tI
7pGeQHrjMUtPIL2Bzi2/kvkjIy2ODF62fVTv0yQcbwpdNBHjjSLWV9G15uJR
7Y5IMtYjSK9k/KMXR11B/B892U+BKyw7gOgUxtL7yA74rp9OjtBU/6t3nxN0
nI3OiI6IroiOiK5IvyC9j/QF0vtzPxoOb3pqDqc3cN/mMSL0PrIDaB7QvHRr
vW+6sTECkuH65uS1DDCp6xaHbg/sP8ZtPdQdmueB/cbzItaLI955Ypyk+fXT
4pMewNZVlWccx/SXE0xv7a30ALukhruaB9ZhvrXdvMPxdCg/vKxuPaXH54D1
KLqi/2sGhr5UUdKHfHZvLVsFBxj3u3n9u5oBBPgbHjI1cIDvKrnXbsp54t8J
8V1MPLPWEySKJ2I27dAD+vrlc0fYfOELVZ3zw1xDsFX41qxo4QsBpZJBZ9cC
CDD6Y7Z1eGI+1LvCrRC4xwPjvjUO9tNvWeNn+sfG9rSomRYP+H3bZlW0gj3I
7o2bma73gJkby2QsY+zhxRmjgTM9npDBL17Ar+cADi1HjJt/ecLuz+05fe32
kP/Z4tB91XC4eC6iQ+mRFRxPrj1y/xkzPvn5p/DjNSugTnKtfcHkq0fSnmm1
4xvwvsMlZ3uePLTVh/VpseGdbDRYfOndxAkFfSgblLom85MKpt82C+1g2iWJ
Zn6R6WkqcOZQbBc9AOwXLa0V3s5zkcCbJwZMY9iYdP3IHzg3jzg3yx1Or+jL
J+rv/5jrPRWPIDB7+sSKTafowL3xeXcYuw3IVmZm6THxekv7viH6Jlj5z/tD
6H/fz20NL0TaeZ6ZMXD7QanSNu+YuD7FIqIq1groRUotAuYM3D7iM8R3cllH
H5930QCImXb+/MQDUoT8DPRM1cHMJoJ+tJ7gw7J/8SHiU8QXiE/6WHzAYPFF
IIsPEF/MxgeITxY2yUea0B1gRKM9+0aGB2SzWTWWvrSHuW/YNHZVeOB5R3yQ
zpp3xAeIjxBfIT2yNlPl2OBLT7jhb7xYe4ICDXoJojnVnvgcq7MnLisIFniA
Qyqpd0M5EeeLWRh9u8UT8rddCS9Irfxzct54MHxcEb6s7o0ndC8u67IcDIa9
5MeHps57gqRm1p8dZzxwu6gd1C5qB7X744NWksEFEv4OBIrbK7ZkidY7EHVJ
H6pvLTb6FQKyLLlGcv5B9njnNV0hiMsUGd5vQfA54nvUrorq6ohfF4h28b5o
VrvoPXGb2P0nuEJhAdXqhzg/CaS+OcpcEQyFG43LqtnWkDA9/YsSIp5cJ/Dm
hj0bDYVIsH2vxseh9xTg+pitIcW8n2ewdt9hHiok8icG3yomwYmEuJwbwxQQ
ueAzX2kRCVaazc81nU8F16PqPsc4SHgdOrPfpWNHFgnOUNYnpvjSwayXOs2Z
GA0dTQlqVvF0cIrgPhbuGU3oVfGsYV/m8zOxmsaH1zDg3YM5zplHSXBtmkex
jKmH33Q2NaidJOH83PnRl2NNiwh8z1BzsXUlCZpYegHpiYUsPYD0ghFLDyC9
gOR8Nj3wluQKSpN6zH7N+1B5hwppb9THVk/pwY32F1IBz6jAoRucwNUA+Lwp
xKeIrij/YunwKKdiiumXp4ePiJ6gg/sduXWKPykwst7pQ20mM+4qVs5TGiby
jzVF88utfxA4J7dOp9ecCgYJvIMSFAbU7RwV7B6iwKkvmteT7BiQkF94WPsT
BbZWzT0qwKTffTO5nsLVrH1gEtaQ73ZosW/o7HoL6TXEB7PxCZpXNM++rvct
5jDnychO8aq0BhWiaox3zGHO09wDNbHR0lTMJ4hvEJ8gvjFn8QXiE8QXiE8Q
3RAdkZ5EehP1n8HSk6tX+XQdD7GBPXxv74iaE3yF+AzxCaLruX/x0Z2g9Myx
ChL4VprcT4hjAM3IW7LmLAkGi3sPDboQdEV0RvMy27z9Wr1p8AA/Fci7ol7y
aPGCtIOB0suPTP1zsKYqthsg4G7EF1+nYFBw+hK6UUMP72/vVVChOmibYiyw
5BqJNmkGIg+96B//BIPRnPbaffamsCo9skC4Mxg2HEyHewmm0K07+vC7QAim
C8fuzO1d/CHgWOliPBVpg/MaF9KynfodzDHuGWMUxLuZ4nMc/Ba7k+5OEPjO
i/z7pSIb4Vz87Zk3XlHwaav4xvmdptASx7XH530kPBJ937Er1hwOJ7Gfk5mO
BA76Rx+ObHOw/6R50pKHBLsU5tTdtDCF2puLho8w5yNzyW6HHY+YmMc5LSGJ
hOd1pNd+Mk+eAjImnVEcR0xBXny/9YgPBcRLPhlYFJkyx/26Wd2L+C7N0vG4
04XWFOJ87clr0zuYOElWe/64pw0s6NZriZFgyl1b0Wf761aQzPAILlxKgeQ4
RijbPeL7gO8mH06GfNTD2LRn+Fe+mSGMimrJ13TSQLC+8srMUT3o6JVkU3Sl
Yz/RyM84q/Q0gYvLeKI3BNNhuNfkZnAJkz5thRzks3QIX2peraljCpe9Uvfr
O9NhUl9ERMXXAn7cz1vR60WHnofsq89bWeLzqAOfNj7Jfm4Pz440RlKYcTIa
b7hicowxhz/GF367Vt7Y7QcHTzQXFmVZgZNvx5ETKX7Q9kj9YWu9NcSY7Crg
YPeHLo/iC55dVqDtsiiYf9KPkBteamd4EoHjl1oJv6rxw3GD868UAzdlf4xL
9BPYZGr9YKVPbcQBFyfgESx827TOH7SjXmdM6TtB6Bt1b7qeP+gekZC798wJ
SpU1T+m98oPYkumgeyXO0DgnY3vaSDBwr1I7LBzkhP23sen9DxT3O0EjKY2c
O4/p5zMyTkgUOkGaKW/9FW4aPE3hrjfZ7gzf7fjbEj9T4Zf8kYiYE85YT59e
KRof3eyEvxti1RuX8DvdCYrH8u0Tb9Fg8+GvklWXnbC/suHK77LbJ/wwluMP
/GEj7A+2tFqGiJYDNJxuX2eX5weubzlt9/XZg901YevFOX5gcPdLxfqlDqDr
8ps9l5/Yz+RUPOy/Yi6B1S07ny3Z44fXq7fMeXJ2/JIfnBXidRBd4gvHRddQ
JZh0XLxk0+JgHV8w+M1mcEqb2P9j0dvg293lh+V/54bNz7f88cP0Shx0/s79
xwOu/263KuSkwXEnrU/Twp7gflknxmsPDXaJbHtz/YYHLPxz4ef++zRISn23
svUtcc5F6juTIqc85vPsR7dOfGGAMlP765h64vO43dPrp9YM+QFfruPn76Mh
kH/7+BYRJt44T7FxzTYa/h736Buh1uJaAj8bXF3vw7x/6uWm1Fvxfkz97sV9
PZUGnD77kyoe+UGgylT19D0auO0ynCN1xg84DC+dH35O1O3NJ0VfKThM4LGd
Fvk355hjOizdd235kg4z3E+LIs5mBRVzXPdlpXw7bYO/Kcbvyp+tcBAyh9bV
KnXb9ofCEjikXLHUFN6nOnx+/yME1PrGH3crmILk6bj4Xt1QnM/S7PJr+O0R
DOLtaydbn7vBiFB48hHnYPjt9cd+b6ErpNqzudZ8DYb3/cumYlwCcH+ST2yj
vKkjsEIbr/8VtwCYZKTWH+IJxf2Co6n8O14EYnzWik3T2ysIgjgnN3HkhsKn
DPnJvU2B0HL6y+9t9qHwoz9evPFyIHhVTT8sOEOc01AbumUocU04cX7EZMZD
kxth4HzkaOKmLcGwgt7OQdUIh/zfHJWTwcHAJ7yrR9s6HFR9lnAmXwiGloLH
21cticK/n+G206oViYIbQRmJ5Uy7VBK7Ye4L/ihM/631uxVS2aPw+PIq55zj
/REJL+Sq61uYfqaB1uXciRAK6M7Qk+L4iP0lkvd4NRd+DQFBabFW1TA6/n1n
vvt9l2wC34pP2nK+jA4n9Q8vOXWeOV+tuVcXB9FhrNDriuzyUBD7w33wwCka
fj5loubSz04C/+ToWV5xjAapz0a1Epj9GTP4KPvkBQ2GNM9kLGcPhWvNQ5vT
ntLgbWy2d79sKB7X9oDkfVJ6ERiLC3+ae6A0AiSn5Tndp4LB9k1maLJOBLQp
FW469iAY0o8ncnCpRwDPni0bon4FwwvF0ZOWxRGYjoiu7fzHw8V7I/E1bUbV
ncsmCtfdXhXVOSUhE4X3FyT3qFR+k46Cs6H+VHexGLjLOV3r2xgJm+kvNzcH
ROM8zXmerbXFTyMxTv1c1S9tFsWMR7jfAJkC44OekhrNkUDpGvu5z4oCx6Qe
FWTUMe28c+2nJ8IUcHn60LdOOgrPT+boXtkj2wn8oHQ4d4gjCuubnLZtB25O
RmKsHK6dvS82CoqEFPZUcdDg0I1478k/kZD0+JeAwmUqWP/WXLWB2V6MTOGK
HW+Yfmh2l6fFNhbfVPPA7f3e5c7rSBBwZSaq4p0UBFB5KwK8SWBsL31S6qw5
ROTu1PdzIoPA1xNrHI3MYTv9LrD5kOF+1fe9C8OtwK7w2O79G4nzPFJrWu8V
Ugk8fjOb1FdKhnua+SriLjbQ+Unwfj3zfpNMvg5nUSjOW0mopnp8oZhjfzZ+
vvuJhXqmGI9PZdKuVZlDn+oRV3ldKkhcK/5pomsKNukvP08MEH5IrnjPuquq
VJDS+Mqj+94Kmr617Mpi+omllOccnPpmoLNJtHz5VSpMhqVXxgqawq100Xkb
jWngo+TMtl/OFK+/GtSPXBc6a4/nITHLaqEVE3MGz/hVV1AhZ1eC+qr19nge
mrqO+QnZOcAUt5V/TicN25+Kt06KPv+FX6+/OFp3gAZSC8oNPdxccfufl10Z
jNJww7jsQsFNA+b9wGUcZ7ddokKrepJ/k40rlIbzGXO8p0J+UMXnYXU3kF82
uH7DFSpsOvJ1XuIFN3jF0C3TzaABt9LE1ESaG/gYleVeyaHB6v0r9foGvKEJ
2IzXtFOxfOkNlYiKFTH9KiNqWw17CNTuyz7VVEgDiS3lS8UWhMCfHL6Jvtc0
6PFJ2yV6Lxi63vtx7uwi6rGX6HCTOtsI7KrgmzrBlPvOoeMLLvVH4nilwZLT
0TAgCuPmK7JKXxhReH7L3Bad/DBF1FdfL2pZnUVjymNwppeHPhUuZrulxcdE
wfkrjjfrJKjQUMr5J3goEi61NBz6/puC62Q/89o87ppPxXrIv0Uk6ks+oXeQ
HkJ6B+khowePEsjKJNzO6op91ys1SLDjMZuG1S8GVLubh8gZE+dPoXrmPbQT
cMPKADZWrl3fkUXH9RS9P/g3FLvQsR/R/a4oMm43gSvOv/wSx7z/aWy8UXHQ
G94Wmh4JZ+ILVxIeFbj5QIt38EdgPp/Mc/3t4Y/ecLNT1WTbHuJcLivfz60v
3QgseUok/VpmIOxLaP51aJU/hGW1+P5uCIT2yNTm517+sFs5LUx4JhB+zddv
Hz7sD/pfK01vHfSHQE3TCM7DgXD4V96fDeX+eB+gk4lV0xAlCJ+nivL9KiO9
F0QMAnHd2eovKuU+aQEQIFleT54KwusI5gcvLTpaFQTTM5n35+0IBBfPo6/l
a4Jw+3bPHt7eqh4At8t2KLpFBsN0f/pOm5MBf68xwZDBoiuic6kuJfnQoApe
j259M3B2hYo6xvIthj+rBVTh8/qSty4FYaDfk2iupqEKBygDmxrvhUGcBm3V
Yyd1MM64KnKbabe1xdhCouZq4PUV+acevJYNqhij/aolhaGr2s3CYPOvH/0B
AmGQZ5C6qEwoAuIpqSTPZ6GQf31pdmFbOO4nvfPj7osLI+D0leDF+ZvC8H5C
FM+QudtjLwcReOrBvMyx5+Hgm+tCTtKnQ2zB7hyydjhsUOqXWupHB5Wmi1Mn
Eohz+7OPx7Gd5AyHwbPLFnOpEef2r80bKOIepmGMni+11eJfxogAIZ2z6QFz
6DjfherNd4r5n3mqSgIJ62EF4UNaOH+lPSJTYlirg3HCK+nozBF9XM/iGFK8
JzNKBUrO1EVtnIzB/HCd/bGukSMFHE66qYemU+BD3en7GVIUqG9VLhY5RwHn
sbj1usYUOMzu8UgsjAKysme8jdiIc/mKaad2twAFpo7oT/CeouD1c2Rfi2gi
1FfXifNegwq1BDaPkuG62Yej9fNYeZZ3xDmmozHRNzi+EfiF/Znlq26RYWpZ
K+NqPhm/9z9yXUYG+dJY/aJsol+on2gcaFxoHGhcqB+z9RP1C/UT9WO2fv64
p1fjc9wT769A+c7Xp7Z9nGwjsP4klD/hZGC9g/RQXUKk2ZWz4bg+YO+uQeX3
F8JBXbx8l7UZHQ6cv7clJSocNFWPrRGTIfgE709g8Ykwi29QPeDnTcvvbTWK
BWHz3wHLuIyxPuTQmqBxKxDf+c4ak0+3ziOwa8WDoU97AnA7SE/YKT+pHJgy
hue/n6yR3RUIsidLUx3ZDeH+vRO2/o2B8OPhh2UbeI1AyENyxzruIFiz8ser
HQuNwVSVvdR8yhn2168eeennBFUtFw3dGc4w7f98z8BLdM6rCyz/GHP8+xd7
OH+NepjG64rjTGUTS4Gvxi4Yk2Ikr65ScsHxdYTqWa2DQq7/x/nji45elZNK
cgUvTxnOyHJHXAe0jPUe9N7Z3lPG6gfqJ+o3GgcaF1ov09uZXWPpHojphuiI
6IbpGKt5XqTDCMhOuqlbDwWC98Kc1rxmQ6DFCz4Vs2fq74zlYjobjLH+vaJY
Fpo7Rw9uPEmjeFUG4vXWd/BxSF9OA+O1e16LiN1WgcxrrV2RnYEw/OVtWEqm
OrTbrd8qdicQnrd4cWpkqMDVL2E/X9OD4MW+ly0q6zVhYepVxnG1ILD/suxh
kpsSbBEoOdgkEwQbD3v1iGhLw/EcdampoRDIFhfwmtDXhH1NzQJpFqFw4MSc
G0k+mjgeI0WdXaBrqYLxnJoCxycH1ODKIcWwqQuEHkP7tHfkt7868VMTY/te
qQQTNh1cT6frtOPY5Tg98GP5ucksv/fR5I/FF5VJ2C8+vq3mgaQYCeZL8j45
mygAGfX30g3ZSQAR4hrnYpYA72i60hl7Knx4o7a4eKUoNGwKsS5+ToWzWQ9y
fP9IwyPDuVpddTQYd7sZZvVwLY4ziuc1hKmuN8RYj/7+poKbAY47Fo+cNt0S
R+APfuSV9y0NwWCyYLEGXwwIrjpX+j3BABodnxwJJUfDp4r7hf76hqBY9vrn
y9PRcL6C2hFqboj9djOWH4/8dn6WH4/89gaWH4/89Nn8eK/K8/ITjkz7NXN/
svaeOV6/3em8+fQ6WXuMgymVFyUdHCCz8vk690JzOOI912jPCntI6WkonV9q
BneH3zvtGrXDeqF+3jKq0Yg9dGaVFFw7ZwpS1crcTYsdiHW+4+qJBZvtobU+
9apx4Caw38UbPe+iLSxb6VxsJmADTzNVfKrKbcF4/PAFp+8BWB7Tpm8wSm0D
Ma5YPMphnBKA5fNlC699QzeBkRzt8tGx+3zCBfg2jKe4mAfhPITWgwc2pK5A
jB3aj1ziuRQIOwLz9JtsXaGJPXH0491AWBX2pvn0mCt0KpXoZegFwe1tISP3
8txAWi9McYcPsgN2MLg9o49LngLtJrVNYZr2IDl3bcmdNRRQ85cVIdnZw2JJ
r85lVFSXbY/tyPctB3WcBu1Bc6JoiklsuKV7KV9C3R4k7t74OR1JgQdHBCX2
0e1x3cGRioPB/BEOMKIcEP1rI3EueT5F16H4E9GfogfFS3K/UcAqK164fZk9
WIZ93h41ToGZ4lG5HGZ/kF+etl7gakCwA46z0DyhuMWQFTfh74+w4iQv97qT
1+bSoAtqv9wKtsdx0Gxxkr/fvu9h6TTw0i4+7SFoj+MqFGelZiYrfa+mwe3d
3pwXam2gzBaaJi7TIPo//rAt9J49eM89jQoqrVmFnNvtweLDym+xZVQw6eLv
kS60h/K7hml3g6igWBFyu0KHGB+F19dmZpcTq76VCrUJ+08e1XKCXf6e3/s5
qNgevHLMO5vwkajjQHZ7PWy2XP3aCX4UPDz1hkYFfnGrx9zZzvCho6tpQRIV
GKeynz/Oc4bdKncCkxbFQodypymtxg7vS1t7Tm6J2yE7mDe6cGu4JGuf2RY7
nOcaZ+W9tFh5McSPs8WRKM5EcSKKG1GcaM2KG1GciOLGAOlq82EtBhRcrZm3
u9UD60Wx6i+QsdUTbhX5iY0OLITNOYv6vyd4Yvkfjb5Nyn7ugfGGsUSbXh6m
n9IvyNdzwBy4nLhPuj30gHNbly1YN2YG+Xaqtgq1HrDv9goOz15ziJI7dfbX
XC9mfCBdcLHbDNxyvirJDXtifWHJfce84SGBA4B/esNJD8yHHg3mxxTHPLDe
qrvkm7Fpjif8f4y9eTxVX/Q+TikiisqUMVQKmUmGlcxT5iEz13Cvizu4lBSR
BkUqSkUaRKNQStJsjEqjqdBAhihRmX3P+9PZ536+/V5ev+9f57XuOfecs8/Z
Z+3nWetZe3d/ax4f/GAL9sqt7oWTW2DhD+Xe9utM6FU+6tlbjs8PVcSEohVR
8SduewPIxwicwPrTXz/tTeAwF+rr43MdAqD+pW1Zf0cUoYPmOWa8Ih+tp4HZ
FeMh1VEXUZ2oPxiURDf2OrEIPyPxy0iWKsO2pS8tfXzCkQVur6QFhl4HEOMu
Goc7/hmX3+Dj7C183EXjMBqXEa9CPAvxKsSzPnO+G8ufGwLFK5hZO6qw6730
LAnWCYGYwISJ0fqAv/5GPAQWvNljyLMlAMTcfb3M/EJhe0OvVrsuiZj3RZpH
bPm1tSTCj87mZ5FfRe1FeQeUh1C6466cNcmOswfazriMLPQHtSZLfdVvQVBB
iXQ79y6Q2GZuGROpCQiCVfHGl/snSOCVdDFJ4GII6J49IyA8RIKUiRcatGMh
BC/5n+9zVwhMHTuw+Mk7EjjnU933dATCwqUWi0Zig+DFuuXqo02B4CYW89M+
JQgu4HHg2eLE6LroPgQ+PK962YU/l51BxH2g+9qrIfxUtiYUegvOnL+TS4IZ
V5/sd7HhUFq53skEaw9leuB39e1wsIsceJB/IxCKv6VtnFGlwCbB5tdy48Ew
Z1n09mJ/yt/tYfY8CbGcJimuRWTCvsdNcbgiQCH4hv13vomKOLa9SnWkUE+G
AkGhQ2v3NNMInI/iNrPFdUyeJlewcpig2vLCIJEWBLEcR7MD8pnAP9NSrXc0
GKrzOUZ4zjNhbHWZy0BDMNSs/m1tciCKeP4i7YZbFkuwIDS0/sNcwWBY9Xvz
FxFxFjC01Ae23goC2psq8c9mLOJ6609obfbazraj5oZ8lTZnARhXuixwDoLM
mUXDnWIsmLZkGO4tDIKjOI5EuPIIjiMRrpwp+4sbZ8OVj2sP7edM04DKexsu
/74SArfnc7z44a8N826lPtrqEEL0e/QdzBb3R3kBFOdHcX8U50dx/5H+2z/4
kkPgqsfRgm0yZCju3sd/nRUCyo1fnnGvJkN+nFvckFsQPPXxHeoVCIWtXKoN
h8hBRJwB9bN55Kjv+oqhEHZhfo9uTgi0JNxzWcrF7meo36H6xc9/ur84vgkl
eLX9bo+z+kvJhG0ztPo9x2Xsetu2ltZE0kEvedlNWex42WWG2c1r6aBcrKe1
RpoMe0anOxevw/CKXno35b/1sVkL+4xeMoG+7OvaBH4yDC3wn2p7xYS1+d2b
rMZD4OJvgYQFWP+I1i6S9woNBXFPJd7meCa4zfTpjsmGEv7X/8QbZtjmUHAr
tC8yLWKv6+6tc0RFKopFxDd+XhEUjFNm20tC5gxTsf5lJXKcV+5AKMzVOHnd
JoYFa69XJ30CMoH7EQ9Qf58xGvCIrfMzLOT4ZjCmRdgLI0rbA9+pwzXlziEB
JWw/jtNnw/Hb+TEi7m8EXx4r9g1S2bgc4XSEyxFOR7ge4XzBf3A/8lcWsir2
gRQKzO92PmkQGQL3nFQdrjAokO13T+K1dhg8vLR5owSZArI29kFpc8LANPPT
/iZNCuwzyAk5/JwCV/esO9jKQYGO/qySdefDwLZmswyfHhm6cl5/shGmguO2
FPvV18iwqkFd58z7MMgs6M3bziQTz2kkXY3PXYQMx38c0e08EEY8716a3EUp
cbaNjs/f6ZqQu5kCmmmSR7ctDyOe584dGjdrD7Dtf8+D7hPdN2oXaqcZ3q4V
eDv34DoGpGtIRToGXNeA8ADSNairW5z98NQaSly+HORgRUJOfPotnl1mwE/W
djyAPe+/45UZXBo0BQ35CJj+YHZQJ9Dsb32qSwSBp6RX2eu1xEdC4Kc8GeNK
Brj3Hnl9ETs/0sFy18nUlmay7UCuh+4CExFwJ9G7/UkqE6beThQ5nYoESmPc
fbGzTCh2C3Hvy40ElX1xuRlJGL7tv36VazoCmoLu8vHmMcFFc39PP3ckES98
v13GS3I5237h+yfhYxE7br0Jj2Mj3QbScSDdBtJxNOyq3K702hqSVuQ0/3Fl
6zaQjmO2cQPZ6D2icWT4CXfcpbJQIp/zVEenOF2BTNiFimS733Zk7Pl50Pix
cUp7KoFP3JAMoxf2HRRJpMHql26Pox6HwmG/4CcCHjQijzZbnu34lwWiU9Is
gmcI5BSLn+lVgbhiqaP0ZjYPR7xcZPSYxfBrZXhF5RrdjfHyWFwHhHRBHTiP
R7wezZ/Meqs1rujJgKxp48kzF0T+Xs+fAa9O9R+ItjCDXjtNo74CBpxNnLqm
6Gf2F79kMgjdymy6lj04j0K8I/KD39njGx3hu+fZ2JT1DGj1CeCyk8L2v3us
1boWxTXtCd62FuctiMesw3kO4j0bcZ6DeA/ScSBdRy6u00D9+sESiXmTmC30
n27nJoPgNYjn6OK8BvEcxIsQT0K8CPEkxKNQ+3biOgn0vlbgeWh0/akY5i4F
bNy+pZgZk1DCgNhtRraNM8Fwgsk/J9eFCYYdDyhC0SEgUC98/osiE6r3z1kR
Qg0h5uvxHduz8bg4mdCd7OA5d5cb69fo+pqdTT0VK9n2irj22v/4Mrp/1K/m
jVX8ej1BJ/jzs+cnC/eM02FXovCNH87s9a76HNarkCXoUM1TsECmD7Ob1f1E
VjCI9pVzTgyOSzMg3Py4lh0vE549maZQ/tCJLToO/Q/5i9w159w0tNl2QeCS
jJh+OtFvDt3fFhg5lwHdA5f7Lz5lwlahkR3PsPstIl9oicL43KnV8ZGSWP95
sanmcvtlJjT+tzVmzKqTQjoqpItCOimUP3t4f9jJ63/pAoTkG+0WhkZB7UPV
6b0CIbD/0mW51MNsXQDSCSDdANIRIJ6LeO9ZnFcinol4EuJNSAeDdDEUHtH2
s2c8iXhzHVdqREWVJ8S9riFxakdD19bob3ET2PF71rqZrogmcGctjkMRb5p2
tPK9EsheD1V5MHd93Tr2fDZyxodNp/XZttm35hptOgvuR1n0bsT4wKWGWoMb
ehiu+FUs/LAzEFo6vQO2B7PA47Pxk9/dgUDqiBPtDWbjXIR7Ec5FuHc2nItw
8Gw4B+EglrmyQsYqMtAFGXU6OmycMwfHPZY4DkK46M82i5TAhlC4p3p7aEMq
C/YNuIVrtYaC6/JfFkbt7LwpGkeKtvSfGuBjAGswf5/nIAsCcB0c0sUZZTqm
WzY6QKTaiv40zRWEfvH5XS3BnEuahF0mLe8yo6pG6BdXLNJ62DvGtrWW801s
idACgYVuAWs8qBB/yUonu00NRrg4Pdy+hcHMJDwld2uCzvDxU+2YXXDiwfsR
zEa4S8Zcg1k+pEXY56OabwolqIOHeI6ZdVA47HmwYanuuBYcKbO+EH0tHJ65
JjLNF2sDP/3xsamwcIhV2aLwNFWdwF1Rcfz7npxi21Mr3imc59eGmmvLS199
CgeXwzJBxoXKYGogue1qfTj4SAbfWmwrT+TBUF7smgdNsNSTRsRN3HJ6Is4d
Ytumv8Z83d1oMJ+nv+X5JkEQ7bDRt9lMA5eGb1pJDiJQ/m1ntfkBGpTF2Fbq
kQTBsu7U7VfydOL/BrnKT5Td2fb4g3nTNCodNGduP5ROkwVOTso8e1k6BEDC
Fk7nxbAnbmfTOhHMT6waNnGqFoXcZu7tn0cwv/5gaZSgiRaIqxv5n8f8CN/U
pV2CQ5ogePfshO9vOnAXLy+fCVKDJL7RVBFDBkiWJXRs/agFdtX1y+lCDGgQ
4jtN7VwHfz5kRusP0OEXt92fpvVrCb9qFdqlP+fCOgi/mks6jPnDsdCrnDyX
5In94/V77kQLrYS75w5/PCWI1h9aScSFkZ9CceXZ4s7ueJwY4T7xsSUmSxMc
4GKlqVPaNWsiDjVbnArFkWaLMy3wJbuOndkCtWsLA/0kTeGNrL/m3BtboL9z
j6KUnBkRt0JxLBS3QnEsFJdC9+dZkDSqgNl3Dl6PO8RjQ8SpEA6bTUeHdHY7
+kTfxP8MBF7X7Osc0aYwd2aX561QEjimKd0OqzGHdx5iFaXzgmBb0Z+lMmRT
MB3RXR37DZ8npsQULnEsq5nfTgL1VTmFRpwWcKBuc9v54ySosNo3c+MrGxef
wnGyRHkXF2tNBBTH3vUKFrAldDfSuA5nNt2ONK7r8SRHtx/9TodCTtkXLmus
wGX1/ROfpBiwSOrihh/hFkR/mHPaZ9HYHQvo2Tmo8UmAQcxTg3AWwl1LZPZ2
huxlwqrwcyUqfpbwNuT35LpD7PWU/2c8P8aEaZ8afY8lVmBkcTfI7zALtp94
b9TcbwqizDUzJftYsDKKN4Spbwvb726cu6yZBR8PP8uu2mILC9tjBD8WOBO4
q/zAp+yX7vZwzNh+676VDvCsMsO0a5kjgZNQXH381wUNg6vORNw+etGe91z2
ztCzfKFi0WJHAieh86LrIN0rOs+Gf3SxSMeK/vevztVsi2pL5EE/CA17nnps
vgM4hBVsTT7sB96KxQK/4hwInSzguln1J9teetQEwiv/y4sPmTqDTVjWQYHG
QCi+O7yOheHE6tg+6/a1JJASl1rzEZzhpkCT3IwLiahLLtqe7/OkP5Cwv+r2
xOUZBUH/BO89+Uln4Lt5v+f+Whak5XQuYSg5gqpf19dBVRYc05m7nSHoCDtH
uBk9siz49VK69iy3A/ww8eE6Q2bB3SXbBBNWstejFEiyHLbIdSbsttZ02VIq
dn0JevigYTR8uevaOqfQGWamM8evY/b4hFvfg1gX8Nf4VtItEQ29/PPPwXkX
mA/jnIeGWSDK0cutb+cMX5vFFESGWMBjJDVHd7sbcf68FG+T6Eds2/qEYfna
w+4g+3RwaaReNIjYcnV3vnKD8n6eTBI2jrqktD4KP+gJFvL3FJLusaB5+oVt
bPEWSP/5QDwQG0dHdNpkx+09Z9WNI105+u7/1YEjnThvtmVoQbAd3Jxf9/4J
tv/om/YVM0tsgYOqkHcr0Y/QlSOd+Wy6caQrj8F14EgXjnTjSEeOdONIR66v
3uNgruH//9FRIxvppJG+aafUC9vF2HkrVA2W21Z5E7pqpLNWzbvq61njB49r
fw3F+/mBFHeydyCq6zb1gzvyJly/HuN56U4/Aq/RhLXb2377wTN5Vx2HVhIM
hfd4ntT3h8c9YuEKmP/qVrt6OGLMj8B/ZxYZ7nDC7ls9+9hGNb4gPM7lD3E2
izOuXycR50fxsXDxmSq/dj9YnrHjuNAkCQJXnuvMS/eDLwv4OlUxfKaUvU7x
SQf2XW4teTPtxl43Ma2+wf2LDNtuzDn3TEGaRTyP9avjaza5sm0jHfsdbVIs
uG4lcbXtnTcoerb6FGL20O0O4bAIHxD1vuwth52/X3L7K67VvmBrt9leXJFF
6LsFrk8G+vuxbcaHprjKNSyI6hg9cO20HyhwHHu3Rgm73sxrx8u3Mb/gckDf
LIAFw8MXc97m+8G8+9d4f1BZhL57U943lWAtto36Xydex1IR9LP6zC1T+BDF
zE36EkiMK2icQeMGGkfQuILGGRRfyQ1eezCjiAQbU2N3vNphRjx3asfO/TkP
gIj/cyytfKhXbkjYqC4H1emYRSpuiu0AWOh53qq5Kwjybq1Q3J1vCJ+Fb6vl
CIdAwrO9jaUFhkQew/pyRKzaDSDseS0y5nGdQIyriSEQxzdhSNjILyI/ifwi
8pOz+cFS3E/uvMJ9KMfeBV7bVT19i/GETkmuuIpNLtBQFSmW2REI0rhfRX4W
xXlR3BfFhVGcGMWFUZwY6aCRLhrpoJEuenTttkd/LlD+xq+w5xOzwD5WMI8C
Tg/vudS+DAKprgnt5ecpwEs6NqBcEwQjkdWiEhspxPxLTy4mXHl/jAZxhdMX
zYTYOl2k292Wormx3ooGi/qP7SBfDoFSHOcj3N/wDw84QltgVRmiBokLRn+/
/hwGJV81q7/FqIHq1foD1sNhMI3jfIT783Gcj3C/Bs4TEG+Q+YdHnMNx/2y8
YBLH8QjXM/7B+csOTq6xENKGS61DikeWRkCY7RYh8WXawCefHvW0ls0TEG9A
dVjo+v7/1GkhvvzarOBVyFwqaLRdqi1UCIVFR0Tygp6EgaFI95HW/+Lgz50i
Ds+nEnF93x+PEq82hEF9IPn+8xGs3/53/1j7k258D7O3x+fbl2Gvu3C4i0Mv
V5YKXWGJoQNzQyGnxVvaM5IKEr9HpF9g/fhNYOM7fRm2zv1f3XvlM5HCMux6
V1nj7+hR4UD6/Da1w4hK6NyR7h09J6STn03Xi3S/yp8PBej9pMMGH8Vn10lU
oFgYUrPnMaDIvO/G91AqodtFOt7ZdMBIJ1y275NPuJMKvCsXkq5bHwk/oj0t
Tm1eDRkcoi3GBZGwsJDzYraTHHCThL4nukXOyrsQL7uK8yrEs9B+/X94FeJd
P16XnSeZLAZuB4plvDMd/HBehXhWGc6rEM9Sw3kY4mVaOM9CvAvxLMS7EK9C
PAvxLsTDEM5DOhKk60BxKoQTkc4D4U+kI/mB60ZQnEs3qiVuv6o9xOkONEyJ
0+ErKF468WczfP5PpyBGB6ex0U9jVHv47RTc6KTGIOITPxy3vV9lyq4rQXUm
KG80W14pteqQ5tLboaAnWdbFUmLnkVBeCeWRUF4J5Z1QHkq8RiTJ82EIzN94
r/E3sON4KM4n6F2TVU9mgOf3/o/e2gy4M/zBtzqa8bffqjAInQjSjex05nHy
DHCGtB9bjRkYb/Da++SZ9m5nmFwzt9m1nl23heq4UN0WquPqw3UDSEeAxuF/
67As8TotNK7y/VNXhequNPaOss5K+kNIxVzTdYeZQN055dLK6Q8JDnJR8ans
Oi1Ut4XqQmarG1nzyWSHPLbfk7J0XV0Fuw4E1YUQdSB4XQiqI5mtzgTlPdD5
UV5jtrwHykvMlrfYbl/vnHQ9EvbqpQw7vWeCcOSLoJ35kfBF7oVe9l0m1ON5
EJQXccbzICgvguKis8VN82IPJQYP0MGzh7L+zX/zvFS7yvQM0eGh90+6fi47
ToripihOiuKmKM6K7hfFAZLNfj5mLIkmeCLijYjnIN6DeA7iPYjXIJ6DeA/i
QXXdjekbbjkApWDRqckEFsjtu6ggYO0IDw+Zglo+i/ie770RHWxKZIGN3a7w
8l0OUJb988HtVvb+3DoNK+oLFgix7mxLv4PrURtYBC9CPKkP50WIJyEehHgR
4j2IB53/hxchXoN4DuI9iAeh+bdCyX6NPF1snoR4E9p/MudJ4tfjLNgwvYjK
uRnXO2fNjqsR7nasr2KQtXyBx6Ripxe2/31aaKnQBR842lqzb0KKjZsRjp4N
hyOcvjWvNnOLng+wJt59Sz3Cgm3JVfwFoT6w7IVN7PEPs+NuhMtnw9EIZwtM
TOdfxHiH6g/PwBNqLKhfGEqSxezg+Zol6WpsXI5w+u9dVul8SxigXVzIET/M
Q8RHooruvX5wbh4c31kmLCWG8lRjRghv5HE/fnP8MhD4IzjF/tvL44az4tz5
OA72GbINljgYAj0pkeqfOw2hoVyR55RACGRXe6eZFwPs0KiVOpMXDMtEbuTW
5QFcTxrYcP9RMMhdvN1/Lx/gsQxkDuwPgowCy6+tRVagGz31IetoEDH/N4pf
Cw8suHTswUbCTn8dJLjScBNhy87c/05/Z8Je73vErLS00Zywv2zI/PC02xTs
IkzUfxwOBZEWoYSX782BJ0WL5TwcCi43OrP2K1pDXjZvnjFXJPy2/TjVxW0F
5F26nWfCI+H0vE8JSdEWxPxKGxIXT2Y/t4C3nBlF8psjiXgTJ2uxgS42Dj0X
6Ps5wrSCjcvnUPqV6fDY/Nv8uhQrWBM99d3KkQ6ZmxbX9WLnu+mTs7+LRYeu
vYuO3T9qCRcSyl9yWdKJ81XlG51K0WYCpVZW7qvoRpDVNZgSc2YCWfxZEp/r
Rlh1/5z/LjUmjK29zyeN8YQFMSs68lWYMH7kj5ujhQvMXWSovM+WCarJKS3k
1c6Q+udD9Qo6Ni6s4oU3t9D83h7wpO7Y3cmAAOhXW96dwOlJ5FXQ/CmJzTXT
2fwBhH1m8GfESL4/oSPc+FzojV62H2FPvTO6pijhD5MSDVf2XHYH74t7k5lZ
fuDw7C6j3NIdfJ3X/7DC+PGBByeOCO9zh/7VHeHOwv6QG2b5Ys5Od9j2Pv5j
+jL2epBODiKp4ZN+hN04s7dINtYP/rRPsg7Q3IFXdm5K1AtfeHRPn2vwNPb/
taJ3PVt9iXYM4O1C9z1buzYpPtlHLfcjbEvtR+c36bKPF3kjlvP8Acbz+34I
/KrcApnty1XE9bB2HthSu/T0FvD2OzF+cJM/zHFyM7xq7Qldi1xcbzbicQgZ
L+hSjX+ZkhJA1F3It9j6nL4VSNgoXtHtvv/ask1eEHmtSrhNMYDwO2mFKXx7
Utn2iU6v6V/YfldeG1mtbm+Q3hCxfeGqAOh7VaqsSvKB64+SZZKw4/OXqaZk
dXiDlvCOP08eB0CSm8+DS9j7EJHJ5RC4EQBD7xa+ryzyA5+pk7uPRAeA7k0e
P8soPzgZGfL0lnYAsFa+vRCuicdptgfAwpK4qJkwPzi40uTq9cMBRPxlMpf7
zDG/ICBvv8/PWOUHG99tgrlGTCir7rsd+8eTqJPcs2gqf+NzTzD6WDV61BbH
PXc8webB50PrsP65birN6L68J2TfunSdHB0NNyP6g85t9YQbj9NftW2Jhue8
m6wiD3hiz3/G1+epL2Tskt/2SMwfPDIFGh589CXiNShOhOJGEnOVJvlowdA1
+XruyHc/cHtXEBulhvHWYp+ezaN+IFnImKpOCwaJ/7aDWHsDm66cbw6G2zEd
j3Qw2+3kS8NEZ2OwfXPILA1IxPz3bT9LPtfGBRC2iOPXZNU3AdCmdnTfl1/W
AGdvZYwMBBLxEcnHEiupnWz7qXlVrY8JCVIDjbPePLWFjUW7po9ifH/J8ve6
HNdsQeCEp9srzH7MGLW9/dwS3gYtHv1dGgirIuzMmoet4PoXBW2jmUDIqa48
LytgCt9+uilms4LhS5xrAnmhKVyMbXj2az97HqWWxqvllt0BhH2vJsPvuwW7
H6J+umK3Ylp1pxf8MOgvy94cSMTNUBwNxcFQXAzFwVB8BvXTYdX25Z2r2LZ+
h0tbTDl2vQtX7Au7fOECqHWY+JCI9WKe9Uf+qbYlwT1v8dExET+8HokEl4Ss
DDeu84PddbfFRhsCwWgZjbOQ6QfiDR/ekwRJcKX5atUi5wAQyFQZ8i4IhqUP
hAQ7MbteabDG9mEw1CcLXR8aIcGu4YEg34eBMOfAzdAwvSAoGz0k3TKPBMtV
xpLllgfDry/B/q2iJGjGdXEUXCf3Y4Wanop4KKGz4lt+4rTC11Doejk/9v2X
YGIe28qa0328rcGg+Gj1t1/fcd3fDazfOaTOWS9IhS//benBYLVPxrAWs22y
Vzt7rQqG5f/1z8VU6Pmvfx4KBgO7syJF3FS4rOiefOA51i9leB6rdTEJP+H9
uH0NvwU7T51m+tpggyjb3u1um7fyCXudJLqsm2VvMtvu+LI85kcge73JfWMb
LDans21mg+Y+6eAoSDG29c6ODQJH7paGocNRcF6g5MRnZhB4/NH7mHgsioi3
8T0ImXeNwrYlcxY0BIdFwe4GnY++nsEwybvfeDVmO8UJVW40DIb34VmkQex4
jiOXB9IvBAOjKzdeDrOzdZffuvkgGLJ2b/yZ2kyFeX6jvuTcEGLe/y544vYs
BcMl+o867MeoxPvgx3UeSPexXWmqZeQoPh/ULTLI4DgB4YZl/z+44j2dNa/l
lCmhW8roY6SHHzQnbB9aaVdUlSlUbuE452FDgd+UlwLn3IPBZZWT3o8rFNB6
LahbYhQM32BgUPoKhagPpTzX42zbTIVN2RxV3K1kCO060mv/PgzGHp+LeiRE
AemFWid4l1Ehgd5RZe5AJuopV61zMr0lRiHsTbphuYtvs/e/X1ly1t+STNRb
onZcdtqgyGqPgOUvElRYLAqxv1Lmsvw+UzIRpxk6OcG42hRK2O1R8QfvYPvn
3BcsniMaAWrBUT312Pn3c4c8P/soHDwfPJe5ezYUhJQvN63mD4dujRVypwZD
4XHfoWmHg1SI07bo5tYgg9tA6aP7jVTi++B4Re4dyKCCXYlYrG8jfr1yKuy7
eBZcQ6hQ2ZvIo29AgUWKw3IbsOfU2+E3M2TDvm/UzgK8XaidaD9qp8yTkNYg
33Ao+VpETVlNYcfxHFgj2xhs+7CjXq/8Owoo//parrE4AhwMYzvisP0HW9Zs
OVJPhZD0LC3LOgrUWv/JvXWACufmBG0P30+BKfeGrfu+4fXoZRT4YZt0gCMD
j5PtphDtYrbcdbKPoED4zrY9ht1hcGsxR2OjeDg0ejqdydOlgqEOr0BCLhU+
jsaey15BJf4nGfLzoBHGn5FOEs0bt3OVLmfgTwph+wnyH+bzYO+/XWfoVVHD
tncEHdzJY4J9R+WvTv3C+HWY7JeXXVVhsNP1Tafilkg4nxs8j1kRRvSj5T8u
X7JeR4XhdXvWcHFE/t2qUsGr9sjVM0qfjQoseJ8VbooEifzTt4WPzIGTse1b
LPQioV3uUUCOsyW4tVXttTpDA5aH5p1eUwvgNc4QitpJI/KscQuP+vqdoMEN
oagpbTmrv78foYFM/5JOpb0WOE+iETi4+2g81ziNBgbaZJO5ORRivn30XNBz
+vc5xP/znOYqPnR89zmMiEs/UBtYWxVIJWw1jq2b25OphC4+QEFJomQO2xbd
TX2Vhe3PCY6f+HGFBp6ri+ouRGPvaacNyWgXDZY1yRy50hsGEukenuPeNNgr
lyAV2RcGYheUbeL9aETeGuWxr/lwn2DtdgDDyZTRjQwmwceNlJa2PwxlgjeX
mWpMJV6XFcCEpj+Fpevmu8OrqJZa4xgmnD/S0/l2pxvsbitworowiXnmcxKn
AsUjMZ5QxDkoou9O/B/V5dO3PCTtCo/6fx5H0LiD6jAKzw3ZMtLYdpWDQ8fu
BiY8exj96mtVAES7qv98nMKEwZZTqX27AiCodvfNxnjML1+Y8c7H8OaIg2Wg
Qw0TFPhtJXSSKMR6Gr3XRGNfrGXb2mV6OmfvstdT/GzwueWoNJmw77SMQV1F
KLxP8BFeUMWAB5t3clJlMD9+4w/1QjUDfgbnXVTG7NNxX0Z9nzJAPvaVy5F6
fN1i1ShYg+vMke78Dl9NU/KSUEIPiHTnSIfusLy17iEHGTaoa//ZLcuEtSe/
cy+wIsPFIRBWNGNCRKrkF9Yf9nqAMiXLmx50WcLHV4WKhz8wYUuyhjpvdDCQ
VH+9YLRj/x99e//lDQfIOTfNKWYXTbz/nN3uCeXO0VAwT+rC3lO4PiU4Gkj9
o9G2ppEwzn2Wa31MNFjy8Nyrx77D9xPbZcVdo2ed56AAnwcB+ck1/8xbsB6f
16CZ167XCHu+rJ+yrZZZalAgcU9/gRgZKhaob404rEbMg7ANnxehTrWoRl09
gNiiPBB/+vqvn+8HAB/P3PLzt4P+br8GgCQzKy5xAYZj/tuuDyTm6dTz5AzY
2xsAQpn3at8UhxLbRJs/u6J8oohxA9Wllx34cnedBLtO3fTWC4k5u0Ph0LZy
qbkfgsFnoVZmjTUdPvru0735IpiIdyMctnBE+NEFfbZes+wBxeaaBB1UmYsr
Lzmw5w9Av6Pj0O/ouNnm6UDzeMw27waalyPKPfCVqrQvfFYMqdfA9l8uMFtq
U+ED/ZcE5y1xi4IkfB4PNK/HnzTRveef43lDISC+z3p3hW01NCB0JarxwrdF
9zgD/52juhGOzkQeX6LQNE3N1IWw0XHof+h3yX+OE8DPM1vdgyZeF/Fu9fkB
cSUKqNGcIzoWakPZwF7nhqT/6q3FPRu3aRN1Efx4ncT/PE9fGhjdYKRcf29J
jBNR+LiBxhE0rqBxQRofJ9C4gMYJlIfowfMSKE+B8hYoL4HyFPUdy81K9ZiQ
sWXlnqKNjgQ/XZ+btpS+3BFOHhz642nNBIv/iaM5En76Ku630XeLvuOsS8UC
FBPm3/eT6E74ZeSnkd9uxv24JV7XjurcdQUdNoq7qEDCEs3BVxqkWXk/igsU
4Lwe8fzIqpNPLvD54f6RzdsRj1+P83rE85Hfns2vIz+N/DaK7/xb14zqng/c
36NDOu8OXBr+yp2vAqHvYvgyGwd3OClpue7700CirhnVOaM6aFQXjeqgUV00
4mGIl6H54tV1/Zf9UgiGJsOmJbyL8Xo7m+BZ6whQnYGPvdTPlW40mGo4/Upa
mQyVmXnjV8NoEPzpVuNiLTJRR4DqClDdAapDQHUHqA4B6YDRd/ivTrjCQzz+
kToLRlclRrp/ZOt+kQ4Y6X6RDhjphmfTFaM4JvLrcf/EOeOev7OsmzSFvZkS
r4QxPy2MxzlR3HNHuHXEJQsL2COvkMAcYcc9URwU8VjEa1EeXn2GazxFgUzY
HEeuZ2WVhM7KGxCvQLgf8QDECxBPQHwu0Hhlg68cGQJy+Rm0Serf/DXm3xFP
+L/Whyln8waUB0d58cV4nlwTz5ujPDbKa6M8N8p7o7y42szebuFSjD8KTR97
/SeMWGcS7Ud5dJQ3R3n0x9QtnFc+hIOE1ZJWPr9QEGz5tUvpTTicnzJc6vAM
rzO4Gw6bBVvbnzay85AoL4lwzmw4COXH1Y8p6pAnQwn7Iklmf8bRUOBNUz2U
/o0OSX9EDk7OYO9PVXz5g346PPXX1N55PBTuzzUSeDuPAYbB3ief5LLXtX7r
nvf82VIyjF+selEjwwCRU5KVzRqhsLZgTNJWlwFB0j2xr/VCCVyDcA7CPQgH
IX/5Qnls+J45mcA9CAddua4v0N6N+VvfbRIV90LAabjinG8bA74bvLAJehwC
XKz9n+bWMWB82YDeqG0o0BfMd1euZcD9um0HBO3YOnOkO4+O+aXslsqC5G/1
gsoNoQTPerdhngXZkgJCNx5JPrOkEOPS4tdKfwyL2TY6Dv1vtuP+r/Ng/gPx
hsejC118XGiQ57Y19iDGU68sdAg8HE6Ds1eqF5X+p5/AcT/iAQj3Ix6AeMS1
wh7GkblsXoF4Ry6eZ0B5B8TDEC+7904/5qgpdVaeh/IIKK+A8gwo74D4l9zU
rlY7JjvPgPIOmnjeCOWR0LwDaB4CNC8BmqdgAn9v6D2i98bA36Mz/t5RPyDW
dy66MFiM8ZtRA8n2Buw7QPwEfVd1c/uC00hMOO0ucrAik0b0syPS1UtqltLB
KvXsU80iBliOLjy0cyMdMu772ejeZMDWW6tO1WP7gzjMoL+TAbe4dFoEaHRo
lxa6s+wOA+y8uT7wYvbm/7bN2Hex/JLVdWE6uCw4Y84SYoIxaabkPfb/YqNb
MmWfGXB4xMrkyCY6cDRyloRj+5FOAOkGZoubobga0lHdXlPSeILMtlcn/Tm3
OzMKzuFxNBRXk0gThObiYOjbET1x7lgU+MSfyNIrDYYu0qTp3mNRs84DgOYJ
UG7yEup6HQBTZeIL1KVZYCG09YpGXABYOtqNB4iy5wlA8wbMx3UvPLgOJhPX
xQzhOhmU7xp99XO4y0eO0NGU4LoaYr0Rm4MFi+YqQyfHqGW8eyS+LoES2L9J
/uZ9lwY2TbsE6a0GQBebM8bxlgYuimYtZ6OMoDPO4U3lXho4++mndZzRg53S
9lrnztJAOWXl6VJDfSiJe00bGaCBZL0Ov7mvDvx5E/BghpsOIZuVf0/M6OLx
Zxr8OBWk+7DSENY+f/58zVMasS6C0qjXYuYU2+aaMO84j+HJiwe0A8QeacGK
N8e0mkk0sNvdWjL/lDLoifraaZrRwID7c/3+akVIpZbslSPTiPbw+PwSmPCg
w+MYsXLRawpgMPzok5wrrrNJWAlO+Dwzjfi8M2/weWYk8XlnfnOsXF9FDQaV
yZDl/Q1mwNNkfllIIxhe1437ln01mzWPgGyUR0B5hT5F3mVNTiT4FidjWDtm
DVb6L3/2byZBZsOE7gFtG5jfJ1TFXUKCfreb/Z23bWGT9p6owWISsG6+MMq8
bwvXzuz5vMk4CK4liqctqrOZNc6J4qBaRvuVRfUo4GgTHtFzyRyWrCQxlu2k
QEtFi2cspwURB0Vx0Uxc934H18Hr9Oc3dYIrfCjmkszRtQT6lgO9yXtcQMq6
V2mEgfm9jS13nFa5gsoO24PuauawXfBpwpJjLoTfuvpK2S5AxxnO6CR0uR61
hqJn57JvGzhj/Tpzx3SuDXAf9XxrfMEFfEtnHrtQrWE0Yo5m6lUX2D3Hbtzw
kw2UK78ZvDXkDPMThiKPYPsVB+ROVRphvIgzUsdRxw5qUwYPvMHstGUfRC4Z
2YK898fT3WkuIK+16fIVLXvgGI1W9sDuB70PafE7p17/cCbmj1nyxJAros0C
VBZW3Lw14ArTQfNayissYKYkkep92g0CQmoOpqiaQ/GNQDPTZleiXXtzzr3g
v+QGZ/F2XcPbidqF2imJ3ye6b3Sf6L598Haj58CNt/Mu3m70HNBzQe1C7UTt
QO1yP9URHUYlETqx5+R3tcfmsu21BZ5q6v1Ib20PSQG62u6DgfB2aDJivpoD
aJ+ur9sVSoIw/eNH5zo4wpMT54L0/UjAPzS35kqPA/SRPm1Y1YDhe6/eh5gv
gOxOkWSlKhJ4BYrtq5di61SQbgXpWpDOBelekA5mYr0E98+3URC3sLzwW6cb
+ByXzF9aEQXzEx+sidnmBgc/fR10PxcFDwp7bPcJuUFYTtinUoxX65/8s3zy
iisxX4tg9gmB2Atu4FWcbNZcHUXkneXHmyyyx9n2xvxtkzeOovUnXYl1Dmyl
D97X4GXbjjWVlc5N2PkLzrpc/44d7zyiFnXVFXjX5gDHjyiQuxo1h7PTBTYn
KR3i42WBNn+JvoqFKxjlhfqWyrEghOrRX2TqDMaa6/SOv2LBp71rKpdkOcM0
nmefLQ+P8uSz5dF7th9VDsH27wuaI6Rv7wYXmjZrb9nvB4e5n0fMmXCDPjwv
j/L0KC9/Bs/TL8Dz7igPvxXPuz/E8/DVX88U1xezQDg3qVrlqzu0ryU/XXWU
BVHX8xRzqe6z5tlRHp7Im+N5dPEzw5f/zHgCf+O2txMv/Ii8O8rDo7w7ysOj
PCPizQJBXKlOq9m8esWBBKYZtn8y6X3O+AtveHHigIjmLYx3/lALrIjzIfKK
KM+I8o4oD4n46JTyMWGhMD8otu1OPrOOROTDfeY86i9Ux/CA7dLJfDcf+FL6
TWEklwRJK62nLpn4gNJyUqlVNj7PzH62bgjpiJCuCOmMdAIzvnM7WcKePQ9L
1nEEw6dVc6LjkiwJXHEU19E8wnU113G/jvx8bJBo3xwFW1j8WPXGSYMgYlxA
4wQaF9A44SObZdGYaQhf6IMPVtkFw5Xi9WcOHDeEgoTgkCqr4Fn9AvIbr2sM
ntyzdYQdPD3MuRxsP4D8AvIDyC8gPyJ84ujT8/ZsG/kZ5CeQ30B+AvkNVEeE
6orQc0bPvR1/D974e0HPvWhQQVZrXRDx3lRPOH50u0ICpZvSPsWefrBp1fFF
a06R4HxFes60rx/k/bc9ToJXF9f7LIxg53dHizI/OFAwHjaveYpUj/HoORr8
Lo6hRP2AF173iepAnfC6UFQningj4pGIVyKe+ebLKavSwFCCV6K8EcojoTwX
ynuhvNZsea//ab8DBVL1gvS3jLDzWijPhfJeKA+GeNMQnudCeS3Ey31s96+m
e+pA6hxSnbwsHU5TrL+enLMe/OXtg45voMP044+iu25owdf95NoL8xEfWQ92
z5pm8lQxPmJFe2FmoEvEWXvIZD6h/RsIez8G2JPaNAnc99fvaoPJWpE9kbVs
2yVO4ZnABBtXIpyphONKhDOtcVyKcCrCpQinfuubUNvdo0nEHdH5XywzyLT0
Y9vv5pU/M8vE45CWGuA4Lith6kWD2LMrn6xapkbwSJeIqKL2ck3Clo+b5m5N
U4WFsXm98bY0MMRx5wYch9rjuFQOx6no/FxvC9cZKNLBwsHDeddCNeL5xJ6S
dtN8qknYz/sbzgTvVoWPIrlph8Tp8AjHrQjH/sHralGd7Qheh4vqcmvxOl1U
t4viDrPFJVBcAcUZ+oOpWl7X2XGHHTk1dQWCZEh9AqT7Ggyow+MUX/C4hQEe
p0BxC2E8LjGGxylIeFwCxSk87aMH35xgQv71/YJrf9Mg511A7Fk6E0iKOck+
UmweiHgh4nmI9yFedwTneYj3IR5Yph65LJPBgNsXzd3NJOiEbg7p6JCuDuns
wqaW3fnW5kzwWaRjQrompF8t+77DTymYCS6TTadv+XsSx8+m00A6jtLDd58t
isD8WN7Ui6DdTCge6jJX6TUFXcnyvNLDLHBVvFdKt3cF/jIr+RQjFuTwjHQU
drlAR2RzRIs8C6b5mOtitrtAmWpZojWGMxAOQrgI4SCEixCOQrgK4SiEqxDu
QTjICcc5s+EgdLyoTUSVuToLLgtQ6iuXuBLrOw06nv+6sZ1to7xErCHNW1KD
BQLaax3kGM7Efl/PhORnZi6EjXASwk0IJyHcxK8xGkVD9bkNLFgFTXsSUt1x
3s4icJP4ndGljppsuyfzWdK1CBaRX3Xc2FkRo8aC/B6Rui+X3YjrP7rId6UF
w0XI/rGkM5G2ww3Mjr8nD8qxcQ/CQQgXIZxUa6v9ke7pTuiZ844ppfK1BcAW
Lh6TbdEkUM+R726v8wfX7lu8qzEcknftu7gnZwDU/t5llIeNv5mxYb3nl/gT
/Qbp4EJmOi8N7mDPM/fA6rbaUncSbPS/tkEjJAgK9UmXBIJJsPhswOK+z6Fw
rurKOYEdoeCYlarncxb7PiveNSRi350FN61z5XgoTEdZH8+oCoH4hUInzxiR
QSt2wF6AL5SI0z7jsOo51hECBunjm4M+hxLxVGL/DqbihphQyEnqu/eSj0zE
faDU4nl/AVtfpX6Cx6b7lwlQzVvkRmzDoG11ut53mhnsCtTpUftOAY82Oc/J
MRNCB/C3f5lBpZDppvwpCpBGsm8rXzD7e36pMLh9w8DndQIZ7vz3XJyo0KP6
PapjMTaOZcWURzbToN3jQnvLfCp4dr30ULhDg9BPAqepclTYPfk65LYgHeIO
pB+LmImEI3W+YZ9ctSA79sH7j48jIcO4KTuOoQH2d4M1RXloeL/VhPnZ0akr
6iIJv/0/7RqKhJvTgrblmurw8WaQy4AwDXq46tQOeqkCzfW+VrMmDdoknXT0
NqjDHb0X73ZkRcKf4/4c8SKGMFC13tF2byTU8ybPmNINYe0x+/ZfZyOhr36+
mO0ugGtKiS0WXJGgKRFfMHXIAOwcl7c2FwUB49S1adklAdCw6WmvUHAQ/Djo
JeBV60/kX/UzdMZYQmge3BB4f5nuS2P6E7gmgjcw6lWXP4FjzHU0DGN6/SHZ
16PaTSgENAQSfyzD7NTS82fXDwRD8bRWdeJXf5C34p5s92eATbreyeDSUNh7
dlok9Rwdtvtw9jAGGCDb5KqkkUf/u13IBMWLj1Qav9LgZv3VxTaHVIGyVyLl
+Nz/8rBbqh9ZqxPjvsTlCydSlNVAtcW470oLHp+5ho+zYzQ4PfVNJYFHA04q
lXbffo2NC3WOYTvvaoHxrTB9Sey9KpDuVr8W1ISbkVVBJ6xIwGz6tGj3VntC
Z/j2FJ/j50h7mOd88vMmTxa4f0ptOjvkAqYavwz5Yljg6Ttm8sDPFe5bZjz5
ZPjfOnEOAgeWuxF+ZMwqV3XLd1cQll1W/NMW1/V3u8JKVcGpmM24XxFzJfjO
noE3fgw6ibDvBSrfMpkJhKsSGRYTJ7bAlaFSzzlMEpQouC44w+MNLUJXuOzl
Mbx+/wEn6aQ3LL5hYuG3igS8pGdHUhsNibhNI81NVPc9EPaToatzP3EYwcBl
iS9KxhRwVLsQMDUOYNicuz7IigI8KxVabbg3wrKIV7V/tlBgtNDsyp1f+nDT
rtMrvI8CbyIk3z5vNQLL/VsstD5RQFp55sdta3acvD2lXXXHFbb9LFfIyMSJ
AuJF0Z3ePjQoCu03bCmmwKIVDq5bMHzkfeki97WnFCIOrvSNEqpGZdvvHzPS
eOTCoOyr+4fKdBq03Hi4Yad8GJyvufvmKoa30qalIjL2h8ExHZ+8b9j+H4eK
PBssIqF7ywZrwx368My8aNfN+dj3IrZ+ezxVj4hXRjdV3r8D+uCjmj4mug/N
+7aByCO2mZQPuvf4A2N0zErCJBjC7jPTT2L9G6QUf+5dGQxG/20H/cG4XLd1
sS27nkhKL1z6myd73qWfUYZUTmW2zfptUnjPHcMZjrbRB14yoSHpmeCQDB18
LwrnLUthQuDkJ9dEOTo400d9+3OZRL2/UhHn9jZs3EA2KWqeeXSpG+w3WnrE
ecwaekOzw4cj3EGbb//oOxEbuL6wsyG/zI3QFx+zGgpsqGDbyR+UtupHuUP8
zql1Y3Rb4H2tUJzJ5wbyLI+b9Zq20CaTcpTl5QqVg+0UU2M7EOuyoqZj9qfh
p8G/+vyA28D7gOFAAGSJhwtfl/PH+uuM3qgCu+6eXzssPP5XAOS3pCvyl6B1
zwIhQ61qWr7Ij5hP/i8uDACTVoHLA5sDQZSfV/ZVVgDs6XmYdm0mAPhPHhim
NgRALMvY30IjEHwibnefTAwgzudennQ0rtufyLf+xaH+sGjbxxL/0kBINV6U
RzelE3mp5zOcQktY7OP/1jX6g4VRYCHlSiDYj0z8aNdmr2dyaUp4dKNANLRT
M54W86wn5jnK37WderFaD6TFdj63sXSAYoMaP3qJE+xWXR6SV+8AG07/lhQK
cSJweMNdvqw5A45Q/+1q/Dysf8h20KziRh3B7E4x6bM1HYS7qo+kHnKEygqt
7CIMp/v0dEyKKjmBMt294Q7WfzKePRa5cs0JdPsGMjownnRM+Cjvt/tO0Bqd
bXCCRod74TIqXyKdiPUG+hjv9g69dQGhvHkijfFORJ25dGaYn7aRE3ykZOTW
yThDmUW51HdOJ1gRcaOiZq0LJL1o2/2uzRGWjciLTJi4wM7JDbL73ZxAiyLS
/PunM1iUFvVSrLDzUaWqZEWd4VO96/HnT53gXmIlIznLmYgr9Q846hqXeYDo
xhzJ8/buBI66mWrtG5keBI6OJqNp4x4gdKtRROhSEKygnl0nz9gC/IJTHg8q
6cT9nrJZpJeZQQfrDaefi1q6gJee55RJOh1WuVlc3aXvAr3zah+O3aTD0ELF
QwaZLuAppRo0LO1M4GykX9EQ9Vkh5OoJFv3Z5Zts1hN1VkI1JptqnunBmOS8
4SmsHyN93LuWW4tdGf7At67S9+6CQOL4rdve+XdHsm1rcpRkt2MglJmsPfCo
1w9C+D84LN0ZCMH/bQv9oCw5f1LsGIZ/ejTLnbSw70O03vTqUzJYx3rM7SaT
wFxmL1U2OQA6V/OVrbpGhiO8w/mG/gGwOrBn0ToKGVavtPx+KTWM0C+j/Pve
PYqnxdLZ9nDjhjMmv8lEvjqMo2fkhj4Z0nrrZOUXUAmdF7V/cKMXJw1sGTfP
pEeGwHfLdT0D1ZF/t64h0JYt8qMxMxAify30eHSaQuAQhEsQTkG4RVlq5Svz
1xrwQDTdvV+cBttrn+VPLHSAeyblQzHYOJ9s0k//Lkgj/PneuQ4j71fR4Fc7
d0BZGg1kSxRKP+pGgtYKhZk7p9nr14eM3lg5dysduocbB387RxL1x6aBvKeT
eNnrvqDvC637gnRamn56r7b50KFCsI1OCmOvA7MtIyL7hgrbjpZ/vVhAiw5v
wh10dz+gw/hjbb1H2H6ZhXU+vHV0MOkSz3oWg31f4l0h6kV04B8QXi8T7QSf
Um2EH+kzgO6euHVDPh06NNZ3C/Mz4Kjq84LAo3S4s82v4aoyg3g/VmqulRv6
o4j3M//7qgmT01FglsZJ2cpLJfjRvJwHOY4ZHiB1+kNivTELtiuRL1vleUBx
5Gd9nVgWGObPV8xV8gC55yleNl4s6MpWr+XKdgVvn8IVKrs2wZv9luEjPO7g
9o2qIBKxCWjf+/aqB7uBjOyaHydvmEDi/BCe7GpXmPyp9r3mpymRp0B5C5SX
QHkKlLdAeQztR5QlHp+CYGOn/10jMId4Fb7a3d+CwLn5z+p4dXNY6Re27NOa
aDDWfpisMscJjl7d4ZWiHQ23U691cA05ghd+n+i+0X2g+0L3jdohi983agea
d+t5lsDj1uNs2/iWpvS2ze4E/uefkFCISHQj/L7Rt+SMpYXukNqaGKmuwISu
pu4onYfuRDtQu1A7ULtQng7l7VCeDuXtRiTffpW6Z0F8XyifPnPTx+8OjQzG
Rodc/mymwpvA5q/LxchQUxYUYhdKBQPzk1nF3GQ4+XNFYb8DFU78t91Fhvou
0XvrnprD1Fnazs2aVHj4fdkT8Q1UUK5vUP1Nj4Tetd0BakCFXyl7tybnRIJO
DI9lgzUVli2X4KgexXA/YzkzwJIKAor77cS+RsJis9q+07pUYE2Lf17jRAeP
R7unW42oENuz+YInhQ6GMazj722w+5koOWRxnA6l+bqil62osDO7UPX0ITrI
rZbkMLvPgun2lLbJfhpUvBK13jw/GpocVM3f/qTBPGVXT4MWFqT9+an9VZpO
1Pk+Kofg8dVs23txUjHDi06sV2Awb27o/JV0uHpmNTkgjgr7glvyk78yYH2c
ASuHSoXRqIXH5ukzQVvFYXwNnU6sz518UWt6CuNzeS2LHL+URsHWDrvdMS+D
oCJy1eO7D6MA5HOXq2HtnbAwIL/YH0XcN2pHKn6f8/H7Ru1A7Xpu09xW8ocG
6jdWyduGRoOpJq0/7xcNmtzv7KhTwdq19m1BpCIdnOyl9DICoqHy5VO53VEh
4Pp7ya2LBiS4Rg5JKNkTAnxcUdp3TUjE7+g49Ds6rqbhdLqmrCss+3tho34V
I0eqoitIPr10+IztUpi2v+K3cYsLGF+7/rEqbMronuelsvrrbsQ8E+Hmw/s3
7XQn7BNlA19r7qD9YnDtPK/zwH/r+wr7FxZ1qYCyj+d8SgY+H9MtRfa6rYV9
214/Vibw2/uSDLFP4uoQ8XzkmMtrjMd93BUhHq1J6K4tvtn6FispAEN1xFoo
0YX4DseEJY9X1DsTNtew+4FVKQ4E7nQ+W8qxIs0Bej9+SO9UsgUuJRWpmlQH
+CLwVMTU0g5s/DyiSBQHUOyaiB3I2Qy8P/Ye6k5yAK2SpWuq3tsR5zkZ05R2
6KADrMKPs8b/tx4/jgf/nynLOk5DN4j434dTu2reu5KgPSHzxhw/B7j4+mUp
eTM7z7DR//QpdRcS/lwcYPNBPf01+2kQE/Dmo0PdJigs5l/YnUcDZmq4n2qB
CfhPxO5c94gGi9qahrfvNwWryqC4qQIa4YfQuHdp8k5WprMZqG7e9DJWmMGe
t6u+zXWnDANGailtalWbIXL/3Zrf2P6KDxx7LbLt4HT6PNbJd+x10tF7nl46
FSzs5ULYafeH12ulOcOiXZ83jeaOGc1LW/QxHuObe9bv+H6qUwikT37+E4j5
efkRL4MddhNGX8e6HmkUuhF5eJSXR3l3lIdHeXmUp/+f/M5dW6hmxGcYFroQ
4/ChYeUzd/mdYLzRw0AknT2vSNn45ZjcTraNcAHCCS+kHuzdgj0/AZHVa1b7
uhD8vtd4zerkSRdw7DPz8X5JI/Agep4XltqUpF52JsZ/WqPp7YtDziCZNCJy
uIJO4GAUl16xzFk2cYcjYYtXZPGef8Aex9G4jnAqwq1Pfj79uOKJGyxM/r6m
FHseR2y6+5Il3aC1nVdTFOv3ITwafcl7XKHopJuGaD8b/+rY13nfv+JKxAuH
uU5sPnfeBQ5273nyVtCdaI+LBe9gf4AbbDucLaSV6QoJ7V/SJ2Ld4SltQWtq
hyt8ED12SF7VHW7x3ZjDsZ59XXQf6LroPtD/0HnQ/9B50H2g+0L3ge6rIuix
VTTm36revTyQ8csVvhxQeZW5iY3Hm8apR71c6EQ7Ff2WRe1/zoQLCS6NCuOu
ECkldqqgmAl3t5Gop7H7KWZWPXk7Pwqqni9b5NbmBo52P4fF+plgvr7uRQjV
DaTNFlTK/WQScWHEkw3X3DzCKmXbZR4vfEc/4f2jiAlNg6ECvH5uEPawxya8
lEncD8ozXG+M92hI8IToh7ZGD+QZ8JJTZ2ryiCdUVCrtFt/AAF3tjiUdyZ5Q
23J0rhWLAZ+zioaaKJ5g0P/q4hEHBiz9/aHm6FZPWI/7TeRH/+o+VCFDbpdY
uZQ/BFgHasR88wPDOS8FVMr9IVVL6cEfBX8gfztxsnDYH/asfis1440d12E8
Xro2ACpu8+4QwPxvVsRW9yoM5/sFe9E8ovyJOnXkj2+LNcfMbWbbj054PbtL
9if882i3yji/cgC8OfL0V9i0H7F+zCqcNyAe0YHzCgucZ5R3bD3aHksBuaYR
82bH/4XzcdyP/Azym2npJzp3RPgA/UJatYo8CZJsZ4rpH7zBqd4i7MP/quf9
sVX04cuz+DqeK3zg1eXI9vqzJGIdnGey6hFcZ0jE+FGRcjOpoSYE6nLFnWZW
MUCOtFNX7lIoMe/Ow9P+pGeX2XkjDyUVq2NFocQ86sGvv1/wKw0l+NqVy7+m
T+SSISSt6ZM7TyCBxxDvQjzMzYWXM9gvkOBTKA5wkr5asuAPGaxwXsaJ87S+
gDmMQW15Il+qFff1ZdiigL/bzeFQVJCRF8IfAF/ibg5UeIaDccCUwpG6EOJ4
56zYC6s30ol8LfJXb4Q07RKOhhM8APECxAMQL/iz3+JChjOLWJeutc7n+Fph
d8h/cKJa4H44ZGd+DzeYdIO9uq/DD26LgEGbDSLjBtj485nHyaAwkojDeW/u
ZXifjQRLi6mf2zD800Y1Sz5dRgNnsTXD600xnmXATPZpp8HtGmvm/is0It+J
/G18d9tpna00qLwvRhURoRP7UXu8zaQOpWynwelVW42OkJjwa7LR8UglDTY6
deSFhjIB/ttm0WDpkpDCwRPMv9s6GvE9p3gt0r2lwI6j/RtX+zI8J3w7dt/x
EhXcfsHRf7fVNBDnM07foRkNW8W45xRg18tskssxJ0XDlI3Cr/cZ2P1NO/ve
PGAKTbl9B6KxcebAQp1VTxhmcPhjN8m9nT2uo3GegY/raJznfVHa8THChBiX
/sb1MT7yy/HUuVds+4jiwp6N3EgHaEbgADTuo+f4ZeeN5MGTTgT/RHEgFBcS
weNAKC6E4joozrOQ/PvNSgwP2qXwfTj5mEaMe+g9nMfHRXQ99D1XucebncZw
Re2DnS6GQrYQeiNYV06MAV+auEZtYu2gc3m4fji2fxjHIQiXlOM4BOESFE+x
kDnqY3KCHZdBcRoUl0Fxmiz5tAWnDJzh8JeYkfl5dGixseHsO+oM62sDBzof
0eGr+PpwRqMzlJvZnZJ4z47joLhO1e65HzOxccVgnPVLazV6vq5gFvmrtJ0D
49muX/aklLsS7UfjABqn0LiFxrEWQ8sT+Ts8Cb+C/D4aB5bgfl8fHwdiXj2W
4j0ZQpy/qv5Yc8ruENj02axs7igN+O5cFoofDQOB2mGeroM0WEO//mhsMgw+
WE0qLjpFgxyuD2PyJ8P+3gfWX6/+yGhblRJG1LtOz6sOkD/C1oUjP4H8BvIT
6PqbN6Wa6xyiwT0pk1Kh3zTiO0bfNfqO0XeNzvvzSmro4rfs7xp9x+i7Recn
vmvcD6DvHp3H6ImiZLQkg/DjV46/io+RYEDVpi8Dga0MmImK0k3DbPn7872b
bjFgoKD3U7ACAzyTztgbH2TA1Fwpr/nSmP8n39sSkseADSZ6GS+GQ4h5l3c/
ZnwTWhEKRfo/Pn+JZ0KyR/eb/S8pxHxiPAkbnKxj2HbrnO46PSm2jfQpuf7P
Pqo3YLi6RCXssAqFuN+6kTaduHa2nf9MentbMtsud68xOoQd73P1c675bQYM
aV2peqhEgVP7mesqsfZdKjuj8/6QAXx5oX/5Az+LqMMbvHFuKUOSBY7zz0/5
qhsR+d9cKJTz3+WO52OjCHy5fPWepNdBbHsl8yVjexYbJyHchHASwk0IZyHc
hXAWwl0qYvrnshrQerRsnaLoKrFh92E2Ttqbl3ybtTaKwIFX33u6ZZQxoZon
elKL5E7grkRBwxjH/W6EjY4XU4vfPuQfBUITvvtPXXQj6jBpUpq3DBPdCVuY
3+n6DUV8nSZSFDGOoXEN+SfEcwQvvRXkz6ARcQMFlSTJSD+27TTfRJrq4krw
V7XVlDNjYs4ELsud5tl3ttCFsG+bhEkv62XvL+MZam0WcSP+332da4fYBTpc
To8UW/NbC3IoKjs49tFBWJ9P4qS8JsFvSAPFm0OYWiBVcj30ym06kd9V/jDe
tMjDBXQoTp+4jpsCcKmpqOq6wC6eAC+/H5tAbnHgzSR+VzCXqQ7lPmUK509X
ulp+diHW5UX6BnF1Mb8FqgAFLbc2ZHKz1/Fd4jpIUzJ1JuwsIaP7arZuxP9z
mnelGGS5EjZ6vw7Oe5ta7TG+euhHkTvZjRinzCe0E8Q/uRN2UcGaZntZto3i
5p++LVuhaANQ+rb/yQ3MH6Lr81+w3pgkQINxm/xswylzWLTV3+bAu0io53rx
xOGzGVGXb3jK+od8G8Yj1dNvLZHF1/2xNYebY7Smlgba/91+zK+Y1GiH6AaZ
EHZN26tNjnnGhD+6IC5r6r3BDJ7v+JTwM5g97p7ZrhpwJed/jcP48Tox8+Wj
fgBs4Lwo2ZJJI+6fNMpwpPmy7UfqFYkluXT4aLN5yOqKOUSNrn69fCfGT2NL
ozJPm0HLgndcnJfoxP1rRn8Iuu8pC+6vuXyzo1zA31cv07lZHp7KasoHJrjA
Qof69cpUKcgvM/x8WZPdT1G/Rf3wzD/9tOyffor6NXpO5/B+I4L3E9RvUDuW
/tNPLuL9qFrnacuhQScQeDq4YoWTIxygTxcD3RnezJWbePXWkZhn/u//HIjx
Hc07X2RPdlC+yoR1Ul430rmdgST87uyxFCZMai76pbXLiY3fDt9z6x13gsBi
szeCVWh+Giei/ei7Q+2ZrR+jfov68f9rv0X9fMPFmwIJj43Bfq9X8KlMT/iM
92PUr9HzQf0a6T/LTy+jeE84g0fr8cCZZh8CN7DeF3S552+BexENKv28HgDO
nfM1uNG6ph5Evp6VtXLv7zUeYOqvLG56bwvh15EfRn4Z+V3Uvv/D2JuHU9W9
f8ChJKkMFdFMxgZzprgzz/M8HsM5DsdwRqGSoQGhhCYiRUkqlShESCRRolIi
okEphSjkPc/v2Wuf9/u8V9f1/tPudvaw9l5r3evzuYd1i/5HLyO9ivTs3/Qq
0rtIb6Pz/6a3kV4n1rzp/srPAsm19371lblCXMjSn4qjTMh6Hh/80cwV9k19
eTKhz4Jk3tmu6Uw30LFaI5QkzYJ9bjXPTSXdQLJgv6fQAhb+/mide1R6c4G1
L0eO7Jc/qejtjsdDoDgrFEeFvs9/46zKsH5A/YL6wRXrF8SjEa9GPBrx6iN9
lqnW475wU7bv+glpX5wnI96MeDLizbllOa2JIiFQP7v1+1MjCjBangHfKwqc
ECER7QQoEP1Cvn/eOQrkrr+7wLwzGAxNJ+K/UyhATj90UYvNm/NOnT9y4TAF
jz9C/h6T9zKJMzIceQfpvLLhcQrO8xauerrgR0cwyIWq8WdyheDrInoOei56
Dnoubf1N+vXFFLB6sd6a3E3B74Pui+6D7ms9mRLdkcgCR8+Jy8KPMdwZwwJK
T8x7o34Kjl9ehi+vuMjWi+cef+wwjdTFeaNkbds7/6eAy2i+Ij2O9DTS2wb/
0eNIDyO9/Dc9jPT0BUzP/w//ZM/vvP/oebQO/AqW+3NNhglu1U8tldXCIVD/
7uvoCCbuR0TzRXoF/9oLBuGw0MPNPec1A07tO/flHpvfsfzsJXYIM+HwmSuD
9XvZ61TV7/yUTwyQMlzgzbhAhfy6VdwX6xjgo/t+1rWNis9nd23q0ZslHLk7
yefMaDf7fiuWFQ6uYOLvj+bf1p0/fKJMOPJy54mHl3f9v+SehmeXCqn/tvcG
CzruGjxcVEkFmpEGzSXPF+ZZ6P2pk6DDUsVDGj/KfHH+slhv+87DLTQ44x/7
7Jo/DSQjJ6SIn2lwK0e3Imk/DYKF7J5pLKHDjNppotcFGlQruzw/d5vjP8Xz
ib9FhHUe5shTkt98TjRz6pyhumeozhnir+j9XV5aF29ZSMPbT/mzdapgmIqP
N9d7s2dcltNwuWPrptuVRhx5nDV0Ii6Kw++QXRDZ/f5mF0R2QLQOIT2K7IJo
HJCxcYHGARoXf+tHJKN+RP2qz79/XhnDAUypM+XuoyzwiW00TRNwhLbHAmbp
KyPweYbm3dP8gl9ZFAr+XZA+OFKsGPApnYXP26dlpF47bxZ8UxUdf8Dmd+rL
dyvGc0dAJfWCo2cyFayyvr2PbWDBjVPXp77eo4JRze9kkd+ccfLf745k9F3/
//YDigsIxeIEUFwAihMgY375/5lf0Rw/vcKB7LWdqxzg3HPJxT5KCrCr9JxC
r6oDUL+PivjEb4PVXE/mBUvYgxYIr/1VvhnnXT/WVbstX7gN53HWk0oPuXZL
cerBy1BXRNRvhUaxu7WEL3RwyG15l9u/FSKDFT/Lb2PP92WBsnzTqmDUc+9U
basP7s/xlQ3QD2zxgSU37RWYIbYwNVGsVMn+/ar/wY8yibZw8f3VU7ZDPqCx
eEqBFWYHzWrSfVd6fCDe80/QoIwdFO9NUs697MzJnyrPl7a7yJ5n3IrPjp9y
BrelbR0px2kw5Ppl1rvYBX8uaocmdt8i7Dlx2H0fYs+pa7VszL8ZBMmNLxJG
S33h3bmEa5+kyf8eD/pBFpd0xA0iGcxumRDnn/QD3ol2LolaFr6/npF7zpxJ
HEe241vfvYP9e1Hc4PGVJBLwbdix+H4NC9w7c33ElUlQb/CH4V/NAoJucMPe
B0SoFOx3Gr3LgqCsy9uec5Hw56J2oOeidmgrqnmcyfHF7atJWLvrsfcomrz8
g6eFU3fuRcX1hGn2OOT/s+taxK0gqJNz+5NTzwKtutSbF6lBsLtE7P14Fwuc
Ncf2FPEF4eMWzRs0T9C80ZsN8tnxiAmXrGuIbVVhUO7qoyncwoTXKay3c5Vh
eL+gfkL9gvrpKzbO0LhLw8YVGmeW/xl3Tguzubbd3Ao6LwUiT+1ggB027h5g
45CCjTs0Dv/WL6jf0HdH/YC+O+oH9N3Qd0TfBX0nyYLM5j4vChREZEQsv83Z
Z2SWP644rlYarj4QSHCZ9Idj1GEd/52b8OeveKvtJ6Yqi8tdR3iU10xugwZt
s/gd7HGSdsL82E1xWVB5duToaiUSe75aJHlslwWXNOvV2+qIQEj88X13syxE
aUfE1POQ4I5ZomIlQRa3z85pBjUt/b4dl41PqS4b6taG6sn42VYbBsi5vDe6
fFMFJNZHNhxhMiDSRHDE8qEKLKh+utf0JAPKszvM/bU1YNnF/N1TmQwQOjJk
FKmogd+PvH8no8FqK3x/2yLV7cSAVN6RqbnUrTAr2yu+6iwDBq9/KrglsxUE
XN9cqOJmQql7/9z6w6qwVSprW95PBnCnDK7R2aMKdWv2bJg7Q4CbP4cVaZJm
4LbT9uu8RF/wXbDzDs96MwihKIxNHPUFZvagCy3NFLa+K903IeELIb9zbxks
NoN5X5arm71jggBczw15pAlFOqv36Nxn4jgGrSsJajq6GtXaQLcbpZ+RZsJV
beu66RtaoJqhbj2qyoRYLfozsoA2LDoStddGkQUWJXsuFB3Uh9TT+RaNhiyQ
0P8ocjLODJKmtypRDFiwbU53MM7DFJyGuUattrOgQG/Fw43DBgAVG3R1NFiQ
2uucwGthCG/GiIPpqSzc/0678dK+Po0Fy28vlds+ZwzFAudUHvG7g47S58Zv
z5zBfu5q14NKN5g6xmI8MnMB6e+Z5EXfqDgP3DWnYnGavR6WSUcRq/wcoOnT
fiCzcVrOg6ay1kIHHEdkZpiu63Pj2IXR9eg56LnoOei517F+QP2C+gH1C+qH
UKxfwrB+QP3ypMltZV56EPh+OVfUUEmACgZXYBtbr5in/DmpVEuA5Qqybj2f
giDu13pN02t+EMfb96DCNhi+dr64ILnSH6axeYPm0cj8h0lHzsrBNFeibZK5
P7xteqVKKJGBZl26pesRfziKzSs0z15i8wjNK+H/zDMXbN64YvPoFjZvIrF5
hPxO6PmrPqUaDFwOgk8r6dVrHP2hsb2lwM+fgv++S0t2zzIbCuir3NTytvSH
NV57bFdGBf977A6A2+a3T08HBkPYn+4kq9MBkCfi5aJjFAKKGhc+EcL84dY/
3wfYvOCf78N+H/Td0HdE3w19R9QO1K64d+ErTWJRPDsJ5tZ/1fGp4ch3KdT1
1XdYUEK7/u6JbiDcuLt762+2nku6nxS3Y4aE++v2f9SP02EGQyzWLyuwfkLv
gd4LvQd6r53Ye0di3wG9F3pPK+y90Hsq5A90p3uwceNAQu88vxBw6HuROMeW
L9ZcE5rbxeZnITxdSmEMOJbZKcAfToEb6y2TTngzoGO1TSz/IAVGc89/U5Zm
4fwO8dtdX+6p3wmlwOJLaq/FSqi43QvhRRT3eF3lwNL5j6hQ8msr6fTvcDDI
3iiZeoUKCpBpbi3EmVdonqF5heYZug7dRx67zhC7z+x/9K4hpneR/EtYrPlo
+XaoL2zJTfXk6Fmkd5GeRXpXGtPTSG+zMD29GtPb1zC9ivQsF6ZXkZ4lYHoa
Pf89ppeRnp4v1+7MM6iJ59n/n94c0YHa5WuofHwsXG8iPYrbszA9G8bcS17+
SB+MVn82eNLJhACSRdpeV31w7Wmma7Yz8X5G/Y76GfU76mfU76ifUb8jPYz0
8runxYsyJMzgSUzM2PH5LFiN6eU0TE8jvYz0dNs6ulD1DhMwfG7/yGyGCRlN
PzbquJr8+31nmLheRno6YaqoW93ODFpPaMw7epijp5HeLsT0PNL7KZieR3r/
b/MQzVO9++V760+RwPByqL88G3+0b6aGv2sjAfPsLUmjGs48RfMWzVM0b3e8
P5y1eRrFVaoD34oc5a2v3XBZaJXrUtXvbtA/qPQ58rEGBLf7Ofm8dYOv7ddy
l0lvh/fKK4QKq9yAGV+/zsJTBfY96Xwd1uUGVQqJJjcWqENBTG78jS/uEHj9
w1Dseg34+Kbe25otT5XsEP0sqgFc+qESDPY6YZwc/rpRSwV/P0oFU2Dei224
bO7D9SBvtSybr2fpxGsGQtOh7bHpDFk4Hez4RO4PCco/vjGY2CmLj7dH9m+l
05c54PKc5jrrqyMOsDfg2KeFFC1Ydyrgd90rO+hUbR1LrNcGT1Fnp/gpO7i2
/PuNy4sAXJMju7sMHUBl/h2V/bk7QMdOXef7agf4KFnb8fq5PiwOO7vyWJk9
aD+p9fITBeD1vTFxwtgBhokNiU0CbjhPOHHJvnhkkCOXDQbrpnxwh7Tsl6sM
WLbAm7T/bFKNGxgsOlvEd8EO9LMyJoPeuEHnnZ6kNF47fN8306WLopeRzUHL
TNlwdiMZWGbC51d1mYGhutPnwgAyjEtftidvMQfb0t6S0BYyrIz8mBb6whzu
xzjafEli4XklxtTy7zI9HLlRZuwQKZkFm3RP6amKmMPSy/18Y2xe268pyv07
xxKkNhMWyVtqw1W/BFX/RE9IZfIH93hrg+n75Xrzkj3h5eo5p64+N/yI7E03
Xc72dlcRIOHRh6qhNMyeXUKA6PbPE/0u5vh7iWDttMHaLXRQv45HjZMXOzu6
0Vp4EwNKbTY4HFMLACNsHKBxQf7POOmY+PPaUEwWPGIkgj6x58V0r8fJGBlZ
uKjge3boMQkeYuPmHDaObmLjBo0jZHfpTV+ncnZVKCjPct3yk6LDlRTZmy5L
QmGAHDvEq06H1UMhgpeEQvHzTztRsu7zUnH5oHT7mjYdKnwUrRS6QqGD8xh1
XyI3FcQ1R/wfO9JBQLDw3u4F7PVj9kXX3pV0qHnTe8JLkAopTxO9PHXpUCou
EV/IR4XV3Uma1/zocDG15a1mSji+PtX8dmWoLqLiMo33zCvVnVQY3p//fXKW
jUfvldZcSAoHlU0p1nF/mLAkPffJS7b86gWPtbY5C0xuVlatZK8zRnsPvS5Y
x4K3j/jNCvip4LXQ7JyDJQtir0lp+gtx7j/RU7zxQzYNlwU7JM0DXtCAu+X4
vgOTTOj58txDqY0Glv0XFrIusODWWrep5Ds0YEYSFo4ksGDAQZTVfIMGc6HL
tpueZsGduUf7Nv2i4f2s0Vsj+EeZAU3lj6u43wRAR/mZR55GDKh5WLzcPTsA
NmYXT9hrMeA6Ng7+YOMC9RP67k8+P/ZuFQ8FXQeFiYEAOsw/IP/hHPv35YG9
C356cfoR9SvqR9SvsUqRIZn7aZz85s8m5RLVHHmBanSsXQMNNqwQK5hsY7L1
Vlpa/D0azEwGGY02MCH4TX5Sy1Xav8cYJlyn/ChtuE2DmvD71aIXmHCnmxRn
s4j+77GbCXLRxcF9XHS4qdNAfcG+PmbQJfp1Bw32SxQdkNrEhNrADG539v1+
LTAtE9nLbk+RzwZpwxDc34zyXNN4E0wlw5h/nedID6B5jeY5qvcn8dNEJs1k
Cy4nn+sdiRmRBHFxwWDxklCgeP/xdtOVAo9KH4W7aZw6eOE/jngza2lw8adM
YbTJCsjIWd5cw/4++q8z35K9hIFrh3qp4WkCrHW6468utxMi12XkxRcSoFq1
0q2uAeAGpieQ3kB6Ig7TGwhn15c7GmfK6eMy85DQ53nnDWDjh1eP5ckkcBLn
Lli8RB/mDfM+i+4hAmhB1l5nfZCyuGWgQSfBwilGgkGsAahlCxZkbibBqjlS
9+BxA7yOBqqrISJ4VXbnCyIYw+1z898YQMX2Ws/Vs0RY8JJKNrpjAA11JYqu
dAowB4IUdeaZwMGLa9sWpVNAa/ySIGW9CVhmrXz9kY1TZ8a23y6sNAflmy8H
v23nxOmkaOZp3fwWDtl1Kq5Ft6xgxelFheohNBhxmAkKlzGHoOMeZruaafj5
8xfJZOfZ0uDkpvNvqM9t4M/uOhUBKxqIyOXWF1daQ6NgofOXQzR4PcYT8sTd
Cu4vmQ4SJTCgVtKGkBSjDd/MNQEuM6CRyN1Xma/Dxm/CTje5mEDf0Fcj2KEL
UQ1v7b9NM0BKvT0xMkcXPiwRHu89xoRPPRQX4g8DyBVg7NI4zsZdg7/IB9Yb
AtcRkr8enw0+rrpWb3rck2gD5J1hPlz2lrCtQjdBdJcN6EpFDjfMWeDn8WPX
kbDznmHXofPQdUI1A7JdDT74dW32bp3Wb3yA5G7l4mdkDp9fzEyFd/lAYKf+
/vll5kDfIlORxj5fYYRecU3BErQJ+5lH7/uAwZWOx5bClvBhfmNKyHUf/Hs+
juTLka7ygZPfBTWsyq2gKaE+2S+DAPquOTbP1pnDyZikaYv9BFCSlywYn7SB
VbEJg5L9bByXzreJ8doMEhW26357yQItzzvfow5ZwlgNlUtAjoDz4frEZLLk
TQIsFVGte3POASzcmj443SIAT5rRjkN1DnDmxvNletsJ4FabTb9w2hG6M87J
+CoSoIv6grHYwREoM10p+ic4dZl//iG8eTzJkc9K7/Clp/kCv1HxwSuHHMB4
+O4RVqYv6Ou7PHcddIApXmfulwW+EKc8cbyzwxEaHzQ52pz2hZwq7t3FOxzh
9q9VRXnSvvDnQ/yanCQ2L7lmWzFjQ+D4Q1W420t8CfBgDT1K0M4ZjOfH1LmY
EqC/o3JYwdgJ7qkc36d+IgBvj9jV5DOeEkRcJmZrlYuqEOH8yIDJ+5uOcJB1
T1hYmwGFJ7opm2wccbucz4X0Vxt77XHZS8c0q3OA3Z7oYFWxFDowiqJ3KXU6
wIG4fT8KO+kwUk0ptH7rANbZFoNKB+jw/bV/RtxdR+jTKrlYXEQHPsHfiu2P
HPH4vCyR6v0ZDQTw7jDu6B2xhxIrc3rTBQKYFTTMq5a3hU0dvvO8DxBwf8Tz
N0dIGeo+UMW1onDpA2d8H++qKsOiL49dgJJqtcezAKs3ddcHbtvr7Jdfw6l7
rXt3rvulii/omR1UsZj1hLbysWdqLwmwuNFgke91LyhWUL306xUBPCXevyhV
IkKGh+spxQ1eUHOG+1WoOhGPs0X5yXVaRpXdDF/8+2ipnAmB9W64rC9gfcV2
kzssCu691J1Bh0X5YnsHNrrD40O/xs0f0uFDSl3yqfXuMC5WZWPwhwGgd77k
4zd3yH0Z9buJhwlJZ8RWvn3iDp0rSrJMxTl1KeO4fplelmXzyOBPUqKVBBgx
eJBjS4+Aufwd1Z1W7vh+Abw3hrhuUX3hRsOPqKk8BujpOrRfTPWFqLrhMz+y
GbDXtV/pZ5gvrqf/pseRXkZ6GullpKeRHkZ6eT6mh5FeLtLLmE1ZaYR/N9uN
zE1+U6Y4Hty8tXnG4a0prFPcna55nQQv26qUJrnNoGIsrPXu+kCYHth78OCs
KRxedeCi4opAKPjdtILnoTEU/6E1wjESzLzY5rvuiTGEDwVnPesgweOkhD4D
cxMwOvy7pudjIMTsMVz10dQEgq6zbFrfB8LT8F1fGuVswe/VR/trepx+9sL6
HfUz6vcRA+836dv88fa6qztf3ZzHkbM6DwnMyPvDnE3dAdlcEtQ6LVaib/GH
bIEoAblHJJDKnjLu0/GH0C1rjtJ2BgLTI48sqewPqQWEEz2zJMh8+XHF4Vo/
yKBeWlpzjoTf92/PXaxflzRwnASTd3Uj1pxiyw7NH41nAqHu3vm8skl/mNrv
Wy8/EAj3PkaN63/iXJ9bfqtBbgcRqv1/TOzeEAgziz7d+34pAO/nu7nBu8rO
BIDjsj+Wo7rE/8/fkRz1USfMYisR6qN9K974kfC/+5uZ6zyvD8RlY0bGymAi
GfLUn109wj6vxMPuNHdHIFSlhHzKOh2At0tPz5NgwRcEEyXbRe/wEEFf9ODi
uyuDgH937o6uNUT8Pn97zskKxVWXqWRghOWO+4aRYMHPlXpLnclgkrOEf38v
ET7dlbpMOMOp67xY58uq25dD4AxBraSngAQtGg3ChGUU/HfRO1+Ih+M58qhh
tLxhIAWEqw50VWkEwnmPNYNHd1Hg88jOLZICgbCUbjG2Vigcoq24fX8vZL9f
06pyLvlw2PjNYdMtkUDcT2cVde56ujSbF1smm11RD8f38UD+u492LL/zgxwZ
WoNiH5LJbP5tSDh/hgY8+xPvGU8Hwp6wd6J72PhukaTmk4VjgXDCcGEYrwMN
sgMazT62BoJQ+5mBvMVMvP23p1ysFNWYwLXy1+YDkoH43/V9sxIt/MgwF5t+
ZHIZE3rLzKubUkmwZv2zAMklTGgN+OZBecYeZ5NFFJ/5TPj2ze5FjWwgzA1+
t3/BxwSLZjj/jjsQNgceeqTdy4CVS4qe+yezv3+pbvQLXxJQFCLHeLqCgDh2
cOy5Kgl2Fo+3pXYEAe2I8/edXiQIkREdZqNxyOwYCE+rIcKbgIV31jcEwa5/
5gc3CVL+mR+Pg3C7H4rzQHEcf4vzUDYT2NwiEwIBr3VI7nFh4Nz5yJl3UwhE
r/HebSMTBvX686RlWik4jja90rC7awC7fkMo/v35ufI2KvNRcDmLR55xl0wB
LuO8qZPs/jDlfe9C6KaAz039V+YWNOD7dWlWxoMC4nZ6vllUGuhoalwuJVI4
+6bZXjPlKQ0BUwu7BaytNKicjtMtqgiB6tO7KVxxdAiKi5hftptTx3fybBpl
xdpQ8DgntCj5Nx1MgkIKNNiye7ERqXyWDgPtdxsr1oTi603q3jN3zGRCYY2l
YfPrTDoUMvT+HFsfCjMDjZWBWXS4f9FmZy5bbu2fdVVnrz8nG6avh2wMxXnC
3J2Uzs1SVNhh9TI9ttyUU489RfLo1hhT2FVTKxTIGwoCDnffDjWagt+4X0n7
0VCYfjQxvuulKZgt8DMuHQ6Fuf2l1nv7jIHwTc5ZsJMKAod7iuy9TaBYEnI9
m6nsfx52T5w0AGnbeCuD1Rzc3ffL9ZLLSDguI1w+7lPwMHHGBkzXuvlJMqkQ
8kmBnlBlDZOPLMtf0qnglmv/O8PSCr6sSt/+WpMKfdmJX1XZ/BHFy+wJ/1Np
JBYKBs2xG9/4U8FwmLGxQzgUjjwZjTF0pUKe4LLkTP1Q3G5sodld93RLKAg/
/dq1P4UKPTNHwhNeS8LTEe/sdMN/7LXimmIDUhDd2Vwn+I0OG8/KqL69YQxl
Uc6lQiw6eGetDwxYYQIlwoMpJe6cPMNPo1dembN5wArqnqzLd6xgfto1uloT
Dc7s7Bpwv2sF2iqeQops2es/uMsTw11I7p82v3q83R4M7CrGdx1l46ymnWry
7+xhlmab2tJMh+UqRyr12HKbS+F5R7a8fdUF3TsKtjC9ePev85cYYHMrvNUq
yxYcRyQYDmcY/x/cYoDhFiSrpYXZia1xgw3NBReCE+lge7JqQ4aYG6iX3IoN
fc4ehwezI+jbXIGH+eh9WCwdNj1plT6j6gqd8ZXpR9i4L7D258MfaW4Q0vnA
sF+ACXH6rhdrrjn/Oz4KGOBCmzuY2usMeWGDxWqZDByvuf68P7ItiAG6oloX
Cb3ekOf00cAgkIGvz4Ly9ytsAxiQfuda7uAmL8gRcnx5MIwBtAltRp68N8QZ
+3J9Z/+O1omQhFTeVD8GuHKladWGstejeSZn+i4wIEM8K3jzFhJwLXglMlPI
AAuBdBX9PiJsOti8Kt+HAbveR7u2DxMh30Bxmw2bt9UwF+yUFCVCU9qy/RXH
GXDSOrlUZRURqNQXMwNs2fHGrVQNtxAItgizSLxPg54tuXP50SHwdWX7nC17
fGh7yz2+FhACW94d8dP6QYNSk+Gb38js8011Q3IWcOL67Ytig2PZ/WuHHdHf
E2WWJZ14RgfnI97265LpsMZzhULFXTqQvmoyzZI5f0fnob+vxs5D+mX91gyR
qVw6PNsu3Fk7QQeipwdpMI0O0dOl8QvnMUBC7uSyNel0/Dx0HToPXYfOQ9ct
met+oJVBguh5GTl+7O/7S/a200grCR5cmDfOd56Brz+yQWq7Hmtx1qmTE9c6
uv9f61Z/w1C8QTcDX3fQOoTWHbQOofHw6Ut4imkvp960zb3GtIYsjvyFP50v
8y0L2h71KTy66A1LlvCpLWGf/ynCi3yVvV6Tp3Uv+jSzwN/8090Pm8PB+etB
nrtPWLDS/ody6SIKMNQXXfsx6QVN5f4vlAUpeJ3OH8O+9WkDnPxBFN/o8+Tb
4/e7OPKErmL/4fe+eP3W5RsXsNJnCJDy6McB7UI/PM/wtc0t//XAkdF9v2PP
Qff523P+dh/0HHQ/k5bGmfYP/iDUQTu45IYvFs/lj9eFQnWiUN0oVEeKr2Xb
6zf6/vh+t2pNOiN5o774PPvCohyN2MORf26xHhr74AtXsuVyfB1IUCm8sF5Z
yA/Km69dLrpFhInJGSNP08B/j2LB8C4lMGHvTxIM/nN8EITvh/ag4M+ZyJXB
IOo9UrRhLRPey5XzXZ8kw63WTbfD2fjmpgL1Dq2WDPNvX2q6bqEBXA/5m5LK
w+Cm9GiJsYoGBMt9CEytDYOio9d0Ehw1YeWPrMCj5uEwoRKzN/1nABiWvFv4
2oYG9uF1TQJXOPF1aB8TtK/J3/YxQfucPG47ffXgb875KJ4vLn7lzVFHjhwl
W1qxfQMNllHyhy/8oOL5bQgvfE+/p8fbwJHdYk5cJCzi3Nf3AD9X9Rkq3JIc
/+KmxMkzuk67NdgtS4NpnldbQiY490XPQff523PQdeg+6Dnoueg56LkvCvdX
5782gKrMo9uZChFw8slqv9hnWF6NmSS+P/PnbKNRD4GdUGmm+G52dwDuVzRh
Shg+YY87JCM7xW39329bLRzwOPvW+5lGQyvsYbW33oYNu53wfPbfE4UqO0oc
Ofnt2D5IaF8ktE8S2jcJ2RPuO0Q7Bag5Qw7vOd+9r5xw+4ru7dl5H8accXkj
l1ObeaoT3g70dz2Vmm+udxxhz3DX9LIkF/x3FKe2mbbN8qSWE/4c9Ny/PQe1
A90H3Rfd53/j8R3xdqF2oPsMrlSRbpRdj/t3UT8MmWhEZbH7Zf8HU6mFl/XB
e0rPXickAmZ7S1ZZd+vDtLiGWKp7BNwcj8v/FukPG1pcc/OPKsGCDKVFxfUB
YNq/NuzURQ0I91A6bJcYAM/KT31b4KcJFyf72nvuBcAn+ddqjn5quP4eYBVd
f7NCE5fnX/25+9crbdgbWvR9145AYB1NWTeoqgkHJ4ouCv8mQTG/dO6GNZqg
tU64zOwgCapzufkma7fBcFQK8VgCCcydhojpm1Xg6kn9Hy2DJDi69GL5WQ0V
mL7x6EwpPxmifj9wX9KuAmm3lVOv1gTCVefKG7ynVWBvtWe8bWs4Z98GDOci
mWtbf/6K7nDg2hTJeOD9Ga+ruRars4nqaophdTYRDuzFcCHCgQgX4vWEaoP9
1m6SgUuTIptik+hY/0uDpjdRIraMALnvqVJhoSaQidnBkF0sfmyreLAv9X/z
idg4VqLRX0dbzhCXk8e7Gk/Q9HEcjXA1wt0IhyPcjXB4ueAlxz1mVNx+O7q/
91W0IxY3sd8cGJ4Fn+9osK+v6W4prrbBcbU7hrNNMBw+huFyhMNDMVz+Y49o
ybZYEYi6MPqk2ssGlg7/3vByiwjUnLs3behuA0y3G+vuD5tCH4uietnEDhSb
wjREPprCOv4C8QC2nLh08apefXOwPtNw4FagHfB9Iss4vTGHx7zdPToMO7h4
38gh7YoFiP8SMVwey9nHBO1rgvYxQfua+GJ2HmT3QePRM1C9CRpsoWom//Wu
tYFQc5g8Lz7OFv74CHR0iXDqqqUSBNeLsziyqLa4bMZefzhl9/kul70bVDLX
aYwH+sP8pYncS9xcoeTblcqVYf7gm7ZvJ+S5wq1EN2kvtn5b0MKzYYOtGxTc
sl9P9faHLIvm089HXeDmknKGsB17vU0yyT3m5QJrfetpZVLhIBL1o2adqD3M
V1PtU1YMx/OD8qN+P55lryNf684WdpjbwlMZAb3VbjRgthVXzhy3BXq/Qmx5
GQ00o23nNm1xgLqwSM3GZhpIppXqqi6zh8geh1HlGRrMGq4V/9xjD3w7Qx3F
W2kwwjJyhz02OC9ZifEUxEuyMZ6CeAfiIYh3IB6CeIcIxkMQ70A8BPEOxEMW
EOcI5aV0iDtqsdTiAuZPH6DDxe1vxFJP2sFKUVMvMKXj/nm0/0Dl/vDwb8p2
cKD9hLNFKB1iVq1s5mOvAwGWTk+BzbuqCe08R7Idgbf4i8CLByhP1Pbf+7Sy
oFKf8OLPTRuc16hjPAfxmHcYr0E8BvEaxHsQD0I8Jh7jNYjHIF6DeA/iQZmL
Ru/+TO3X05BbKkxkeQBRmFv/24/5EPrt2wFypAc+Lz0OGIgVt/rAZsxvgvwo
+pjfBPlREL9EfpSNeW/ubnCzgQqxOJ5XNT6g+vGJXL2jDUSVEvY2sOUczK/S
jvlZUH7BZNaJnafzPMAN410IN+9Jm96iRWWASEJsj9KYD87DEC9DPAvxLoTD
ES5HuPtvuLy7Juvy8UEWm4IO3OcTJOC4HOF0A3BuVKrj1F3yfs4Xwz3KkRn5
5+ZrTDBBn9dKolvGHwKsvrS+/84Et9oNm3/M+MEzHvHgXR+Z0GL7YGp7gh98
LD8wn/iVCZ/n2q+cb/MDu+KlN35uYsFYu8LW7Vv8wXXDEu8v/CzYynRY19vk
C1U8x1PDPzChK3lqy02WH74OonWxA1sHqdi6iNZBtC6ux9ZRtK6Gjr95cvMG
ASoOcosbs3ExshsjOzKyGyM7MrIbIzsyshsjO7K3sfN40EIyqPf+OFOZHgBi
L8Xp+zdj+3JcD8D3fY6t+hCTFB2Ax3U8+DZ8ScE5AMgWZ6lfmKiuK+d3zwV0
YZNK/7/6kZCfaXLyaww9yQFmd+/SuzOfCCLG9LPLHjjAZM+DbVMCHD8T8jut
1H/tmOdHwPnBRIPIexNHAvjntThIepBAYS9faCDDFwy9r85jsvnC0MwznvFv
BFjNs3lmMZUEDde9P9pMEcD5+cVophIJlv5jlz3pC+P/2GmbiOBVMCARnugL
K4RrOnrGiEB8uNmOeoYEjgVXibNbiLgdGtmleeP4+NaHkeCFGvHZ8SPs99Gw
H7V/R4QrF7ZcvHc1AEqc5p1LAiIWV0GEhUqe5+KeB+Iy4ieu269u7twagN8H
3fcqdp8p7L643R6z45NN2987ss9PTfddnJtOwu3yyE6P7PrIzl+L2fV/YXZ+
1A4+rF2oHahdrRuW+BmFkaHgzqXFx6cCIN5QLC7iABm/rvB36shtoyA8zkNb
cIVz5yUyLv8fz7tFhtNlPkdEDgfg9d01zXJkH3/zBf6O6+ICYhRwCHjun1tC
AqORqR2PvwaDzXZbRxfzQCjfbVc1RuDYYbR+k2In/Bnwrn1/2ANrEm5nQXYX
ZGdBdpcHmJ0F2V2QneUEZndB+/Y7Cke/uFZIArejDvLLDFjAZ6XqZzMRAFnu
nZk+xixgmDym2+0kAv/nWpN58Sx4+HbEojyKBJeL8z+pW7FA/CDjdOgeEoge
yRpnWbLAPvDuEjUJEuzCcCXCmSUYrkzFcKbwgTVf1rcQYPk/R60gYH1VS7n/
jIDvs66GzUsfbJ7uw+Yhmpdonv13XiIZzUs0T5GfA/k9kJ8D+T3GMT+KLuZX
QX4U5FeZi5mc7GOPM9mW05uD2Ncvarqy7MrqQHBw63DVsyPD77bzXjFyRLx9
TsdP7rOKYo/b6cMPDavI+H7ll5rtnik85YwrNM6GZYZSdz8LwPeTR+MMjTs0
rnSwcYbGFRpn6PcL2Ljkf5RGkR+mglbftekzx8lAyfJJbS2hgQFvRCIzlgzM
7c1Fre40EE8Pv0pyZ7enf1l38yImvP5ANizPCQLu9337Uu4xIGTZZGh9VhA4
neQqan/EgGJFHtu8Q0HwRWht0EH2+vE7pO2n0w4yHAvgze/7xIQTBW3Mq7vI
YGd1rvqVHAvc+dYrSuqRwZsh/n6CxALrxTHeguzr156mr3s5p4Hv790xnV38
7os2Lj/72HVrX4kG1P+6MSj9Mghq5LSVMvo14AL0PlvCEwyt9T7eSZGaoH5N
c2HznmBISi+ouLZKE1bNU7T3VAqGX+4r+jLPqoGgYufT5o4gHL8uT84MT0qg
4PMMzbvPV5Y8tvnpC00Bu4t454eBFjZP0bxF/pQlK3J30NZQYFFd+1rmKgqe
t5q3TVB5VSJHpkptvCFTyqnXif6eUNMtedycIxtP1vmWsM8bfvM7OYyHU6cG
+WWkSs1z+mo5Ml11SfR992C8Hahdf2sHaie67m/3Rc9F7Ubt+lu7EZ9CfoOB
zzszZVdSwWWmtZI1EQJWMQdqZtj857eM7gqFBRw/AvIrID+CAeZXQPaW5UK3
LcsDQiGjttJ5TxsV96cgvwLyM6RicVzo99X/ifPqkjJNlQ+VhP4La7Qnv4VA
IBbnJYHFfXlqyMQPLTEEP8LVS4sTw2GBttLme/0GANfHxo+cCIdH1wSuK/va
wO5rjLq0r5y4JhTnhHjFAoxnWGJ+yv/JLxQPhGbMb4niyu+6xQe7LaTi8nb7
zsE32mwe+dP6mQRbn9NE/Nya08OhMiGk17KYAX2tf7iPC1DBW+dwvOJBBgjl
KXwu5qPCC//DWsllDLAe4h2uWULF7bDILovssMguG9vKpWbxkwXSpWmVN9TC
8f1M25bLd8TohIP95hJP3TwbGHTacG4smQavsLgrFId1CovTQnFbKE4LxW0h
Px2yhyW3zio65IZAWuT5/qrPVNxvh/x4yC/4N7+hb3d9biqNAjVhTrnLc2lQ
uUKfmkyhQPi24JZPBzl+Q+RHRH5D5EdEfkbkd7y7UqWoQzUEt8chO8Z/4/7m
tU0GKT6iQYT1xvBV8t/1jLhfRf5up0EdFgeI4gLVsDjAY1hcoLzqzvCEyk0w
Jt4eYZtNhxJWDr1ZRBp28vV21afTQR6zayA7B7JrIDvHv/HclrDyRvOdnlV0
qMPi3FDcG4pzQ3FvKM4Nxb2hODcU97bhP/tGrsL2jUQy4rmI985gvBbxXMR7
EQ9GPBLxytsYj0S8EsU1oTinUSyOCcU1LcTimHqxuCYU93QQi4Pai/HQ/Rgv
rcJ4KOKlfFgcEIoLQnFAKC6oAovrQXE+CDfJkJTbttnQwYDHWyqxnwjL3gzt
y/OhQ+argds8TYFgXvHi1rlCOriYtxy/Vs/GiWZXvfbE0+HA0/Htu0UCYWJ+
v3jpKQY8pJ6XenkjECC8dmTjNQb0WFgbPEgIxOcxqvuy48EqoQN7GaDXcF9B
1ZQGHw48nloeTYdXx+1zlOxpEFKVvdXZgc2zFyzPWRhJAxt5r62bo+gwbSKk
d+YQDY/3NSm3zCn9QwWrsJkJRj0NyAM6DWIbOHbw/5u/W2iguKLA4gV7vEZ5
bwh/OI3tw9VEgytKOvKPe2i4/ynhoR498BwN94fx+FBeh3ez52FCWWjmKzpc
ETuSKyxNB6XcXp2C7QywqnnYrChJh74BYQ8nKQaotpeLfLxBw4/oPHQdOg9d
F2pyQs2anwGVXNNff6+j4/YJOdWPW+6sZvd/iH1viznj3+MAp86E88TRVymp
HDk02+n4HHt+uZ6NbfwkzARVl69nzwrSofTPPoWQ7wyw44rtzOClQ84i58xl
NQyIvNcQ/qCKBldryYZHnzJgKOCtVSZ7vj4pW7TnIhvvJm4cUl6xlQ4SMj9O
zrLlqFnnX9JsefE5m51zShGg9LmfaJpJB7flkXmmKhFw6fMhQgVbRnGjKI4U
xY2iOFITgxMP5b6agLzOSjefBI4/Liph5ezUFyasfPfYbaVOIEQsXfVs/A4T
+sU2KXedIMGt6n2HvXU5cSYo7mTeseKRo2xc3hN6MuBrMBNyNCTKy2pJQB/K
2yfJlge5h8NjxgKhr+dy4eknTJD4flmzgM3P+gfe2iZ1MfG4ThTnieI6UZwn
sussxOw89zC7DrLzyIvnTC374wa/+t9QfH4yYXHYMO3LMU/YF3DgneE0E+Sv
KCkOxXpC1qxi1qMZJjyT6FTsC/aAn7xqrRXDTDyuDsXZlYV9Jp6L9ICc8kvX
giLY6w6/gXn4YQ+4WX+047V7BM47EA9BvAPxEIQbEY5EuBPhUIQ70zEcinAn
wqGGqlP8C/XDoUy3UVRWn7PuoXWweSfDd6CAju/XtfNDY+ZMMR06Fi+T2bCH
My7QOEHjAo2T341P3CSKrKE5MP9Q0882PSZmx23F7LoLigZi49xt4Hnt8NSY
gggUT1xrWxBCAZMr+1hb3yoC9Z/xcjAEEn13P36nsBmq10nd9n3Elikzu3ar
K0O1p/meVSUh7H65skZ1nTK4PT2p8s9+6r2jBhe/3lGAqQ+fm0P8QuCDMKmy
cVYBrI9+DAhaEwpq0xHXg+S2QMXvxitrjoWCqt/jivQjW8Akkpd7lp+Ny1Yl
eI15K0NnoNruQ1qh8OZJ+8a2SGV4qVZbHihHBbWbXzYfWzupt/1SwtQ5WTZu
KVgyPCAyq/f6bJmpDYEKvhUJmWZdU3pBGkV3N7HlfalxWgNhv/UWZN/4sEmE
Cgz/c4XF+1YBTfiSI2s9FZrupVZHkQRh1Ei7raSO409wqjKmC4xx5NqEsPVn
GqkgG/Hd7AX/Lz05ytt4uXIqhJy/90fAThSqho09XmWwf0+7+GakYkrvrr/Q
aNYxGgyeFN/3yHJK7yh30nWFWBrcj+VT1NAVg2eGDPp6TxpwE4Oq5xtN6H0+
e203nwcNnLSKBopgTq/9nkjU159UqG/7v//ovYg6RjFlyzZvx0wtNs3qVe9O
XFotS4Oh+UuvuFhP6IU+5tuV8Z4KorEJl2eFxGD83YlTDt+ocDi4c7VjqSC+
H6y1f3y0ROlGsD526QLXqD2+D8wl+eqs1ocOuJyzkTK79pU9eKWR1x3iNYR1
f0bhvaADiN+08UpYZgwhITHNV7kcIJO7smcvwwiUzhvv2XvXDnRnfz+7TjaA
u7/nrpQO2cEB/nkFuUxD3E+A/AbIT4D8Bse9ePSTJewg5UansluBCdSODjge
GLeFvf2Nl/gvGeN+BORXaMX8CLyYX0Gy4mpIoqAbnhe49NRPp9MDHPmgsdgC
1lc30FswrltkYgb7xeVcfIbc2DyhNokVyf69df74xcduoDiQLXDqijHUJNg5
OL5xg5VrLnze3WYC67q1rcJ73KHBKpG4YaEZNAcPusx/6AaW/QUKVz2Mcf16
fjDj0YnPplCOxb2iOFgU94riYA2xuNY2LM41GItrjcXiXEP8D/3x/eWP+49Q
3nKK9PknlfsMcfl4s/K+pkB9kBY7UWXm7w+9P2K337luAEdG+Y7tCPYHwSfz
uHKmjcC5feYaIdIfnHeM1cbnG0GHtGL93iNs/XzlqYT9chPczjQ+snbuxLgx
zlt0sTgyFCeG4sbQvryx13p3Rr8xBR3JotIloWEgxvDZ8fAwJ44MxZWh/Tgl
1wl+PxPHibNah8VdoTgrFHeFcIXj+Nmq7GFzmBroTBb5SMP9W5+UjrvIadNh
aiaFcbvMBFq+tR84yl73N6iNLNIesMD3ZW3B9mlF+7L2Y/u08ox9sd3W5wjB
Hx+uLhG1hVMFt9I0KxzBRjjd6OINW1j66dqR/nWOcN/5sLGNhC1elwjVKfJX
inlTN4P2lePUBUJ1gnqlH6ftWOAML42Xyir+tMfrAqE6QaguEKoT1DEcYTJ6
yxbHtf/GidvCg8f23G1Cdvh90H3/73kD9iBxMNrglaAzfp3w20qew/0OEIS9
13zsPdF7oPdC73kSe28Ut4/i+FHcvjkWx1/9K2nX4X0B4FAc1/LY0gE+hB21
O1UYAGob+zwfZzpC4FCs6s3ACFhMq9QruuUAp48bTFcGR8DNL8rqMUcc4YHL
GpdaQgQ47dkp1JvhCLNv9NYtXBcB9ROvNe3mHPB17orwkHqbijMu634UbrL8
5QxKel8OCgVFwP2ZUgljKWdYJ1BR9sovAgrFyu16pZ1h7rvdotvs+1m09Eje
IDqD89WUa7o7IkCZevbUdX1nmP5uX3Sd3R5hod7GZV5OcL+3//PzaB/cHx+M
5R1UY3kIyUvLZSdIEcD73Sjm8CdnoLtuFDZlv99yp8Fjx0tdgD47v7VqYwR4
O8SMu8m4gAGW14LyXFBeC8pzQXkqKG8F5amgvBU0fiKxPBGUB4LyQv6Wp4Ly
WFCeCco7icfyUlCeCspLQXkqKG8C5VFcwvImUB5FZpxUVN0qXzjeO+fj3eID
pIE/xPoIAvziNZ16v4wAPpFhrrInCXieRl7207O78/3x/AZpU+aNsuMsCO7b
qr6l0QdC2mRaBN1ZELVsbHrBsA/84H62huHKAlfFrEXfk33ga+ZOekIGC47x
Mwvuv/aGcanM/rO5LPx+kT1HbZ+dZkHsxqxW1Z0ESGnqinDKZoHPhifqOywI
EPW2MVnxHAsubg1sbaslQFD75g6hsyxYLLZ8e8YZAphoxpqe9GSB0dvXJrmq
BPDauqlGwJsFJudvJbx3IODrXjmf2+4hTSIcitt3xXy7EW737HvIN3rYwwS3
a6J9LDd9vRKVFRsAtOYTW6mKmjjP4/tg88bzlzYub4oWGi17rg3BkZn167xI
cFYsvO0GQQdGVitf+NRAhNNz/jP+rzh18xYq6xc6/dSCNbMrjsYJsJ//9Pv3
4ItaMLzU8YHHFiKeh4fy8tan67xOKQLgDnMSDncnQVjnPJ7BqwCkpkEzCyDh
eXoob+/tf+I6jOYnvTEY14ak9dd3J24NhPX5q5ffuasJ3LeWch8TJ4OWRofb
6B4dGJy9+N5xCRmOe+7bVqKsB9xNF8YUZwMhNTH9yh0RPYgfO+555Xkgrifu
YnoD6QmkN5I8l8WkpRBgTZyr4M1GIp6POPmOuEo+g4j3+6xGDxvhEUEp/+zn
99EEPF4N2bWnMTs3smMju3bIyJotatnBcFS91C5mlgSDqV5mvOrBnLj5javn
heYz8PMRD0e8fDi1bykfm/euvvqOdK4sEJZIDexPY69XeZtEr9jeC8RxMsLN
SRhORrh5jjo4klW4Gfa/CVZ5VBMCh5eabLLL2gz5vdse1peFwCsMJyPcjHAy
ws1JCGdjuFsBw9kId6tgOBrhan0MNyMcjXAzwtEaGM5GuJtol2dftcUCby/K
o0R5lffy7eYOl5CgK37y2MkUTt4EyqNAeRMoj+LTP/69IyQQ/8e/JxgCl+Rc
DxxuI8EO63zR0oUh8C7m4jdLrUDYdX40jsZgf58Hkh4/2HgIPR/ZJ9u8fZav
OhAC5YLznjwRD4XQmNcHdd9T8DwAlBeA8gBQXkBhjHNsnk0wbn9GdvuYvSpl
zYc5smramowoCQoIrTh9QasjCJrjWV5FoRQwi5oduiNGgYzFG7dZWoXAhUBf
utuaMIjvV7zxTSoExy8NX+Uu6yhw4oJRnDCKC36NxQlLE1M83XXpUFnYLn2U
/b6XbzlU16+nw7VM10PRYSEYfmMA5YvB7hCdEJzXIJ5jjPEaxHMQb0E85iHG
WxCPScN4D+JB7hjvQTzob7wG8Z4dGG9BPGYPxmsQz2nHeAziNX0B//IWxGP2
YrwF8Zi3GM85gvEexGMQr7HHeAziNWsw3oJ4TBLGWxCPQTwH8R4UN4PiaBhY
3EwHFkdz+Xxf8p9eW9x+hfBUx1opKUMVOjTu2L36RLkHVPkaCGr8puF1TVCd
E1TXBNU5QXk8f8vzQXk7KI8H+bmQ3wv5uZDfC/m5kN9rXo/B/PtbyJChLnNU
nx+rcyFBhglR84d7PlPh41eZ218lyXhd3hBFjdmn9WTcflx+Z3C07nogbodD
djpkt3uG1eXbhdXpQ3X5UJ0+VGcP1d1DdkJkN0R2QWQnRHZDZEe0MNr4NcGe
jn9vZIdNs6TsS2F/v1dw7+Ndoh14utXn3uZhQBEWF4TscChvEuVRorxJlEeJ
8h5RHiTKe0R5kCjvBuXhoLwbZG885fwsy1UoFG45rrzlsJ0BizPjeExXhAKj
cFf4PjkGnpeD8nRQXg7K00F5OcheeQrLu0F5OMiOiN4H2RGRXRHZ+ZDdD9n5
kN3vb3ZGJLttL4RIdn+pfBVevW2OY1dEdkZkV0R2RmSXRHZKZJdEdkpUl2vw
i4LUvmEWLJKjrg8awPaZVo6A6LyDMo4vHMAq4eSuUp0IqM5Tkrva5gAe8i9r
3htycPnfcDvC4QiXIxyOcDnC1QhnIxyNcDWOszHcjXAkwpUIJyLciHAlwpkI
VyKcifAEwpUIByJciHCgN4YLEY5EuBLhSIQryUlRPfvOk+ACJX+y4ikHNyEc
JZv+eGLoBgmWLrp92i9VF0IbHkr9vkkCnY4qrkS2jHDVOgxnIVylieEshKsQ
zorDcBXCWSiu4Okc8+6lm/q47GYroVanbQjqrYbfK63JkJz7dbfbSkPwO9+X
McaW86tEuqLZshmB95niIzKsjltl2RBiCOcXiOkJWZHB/uySPtodI2g2c+OO
tiPDQe7VuxqqjcBeYXm0SlEQLBh6RrifYMD+fT4ldZYMkbPb3389ZgiUlLCN
u3XJMPwjjU/jiAmcFH38QCueAQE7csL4W/SgjPdhT0McAfhzzMgXSdYwL2RT
QXk8AY519m6cE7ECg0+tLlseEfC4aDKlLfU4rx0Yuyt2h7Nxoqfc9aUTe+zA
nnIx8kA6AYYos6pcHm7g3FN4VegiAQ4RuYV1bF3g4+6MLYFsnHh0YVsY97QL
FL6wUXdPIsDDxMlylTI2X3nYNMdY6g6tqYMpZ8oJMHBlxO+xkjtUxUq2JOf4
QqmJxVGVbjdwcd4uu/2CL8DTioFjLHcY8Jov3rTVFw4+l1gx/4MbTAuL81Ff
EOBZT/7n4z2eYDq37Il5BwFoXG99grU9YcmTqK7pdgKInx0rnpzzgC/eRRHd
TQR8//QqxR0SVo1eELO23UrwNQHfp3uH0HPHhk4CVBSUNIVq+0P5670vQ7V9
YL1r/zXFYT84pP+haOykNyzMC+4+Z4TViR71hunTOc1v7vkCe5W+NX+5Fxjx
fq/JqveF922d366le8Hm7Jg9XTJ+kNe8QX8H+/fWuKb1L2t9oSwta+FAgDfU
fqP9HmOfv6/v3fiHIS/QbLw0vnjUD4//s5MNv3bYwR+XXwo2bDQY8YOdxu0v
inm8QNA/6ivjix/Ujkb/aWN6w+33Oa9lDvvBm6JRKYUlXhBoo3hePtWPrU+V
esdOeMG3YaJb4xZ/0NibfM7lmC8eR4fi6lAejJgwLeJ4OAG29ytlnN6C5b0Y
EeBs//NgRaIfFJda9foeIYBKbXPC/Bd++DwvO+hlHdZNxL834g27SJ9DCtnr
POIdiIcgnoGuR+cj3oHigFBcUGA1j9G2dLaePTTFyl/jC7F2ksx9qQwIiZl1
esXli8dz7juR0Korx6kHFpXzK/9XvD/Iq+tEzxFsgE+08ubgW39wdeJRkD1n
Bb4nxUvesX9Hdq77s2SuF4wAsP/aebCKPV63Fur70R0DIP28oj3xFwFC3XO3
rD4RAAK1dYJtAr7seXAoznl/AHQkPf1jE0/A+SriV7tzeQu4vDj1xv7Wz+Bc
E79ixhOMmN+HHGz9ISA77ZHTRS+4m/rtkCL7d+2qUFvvPd6g161+85ANe1yU
r8ibafcCETMSbwj794393HmEaU+QzGrp7yz3hzTv2m1mHj7/y5/v+oC1YNzh
MnIA7KXoVBze6QMR56OOqQgEgPqTNtL5Y97Q0aUfXFvGGefzYnrKHcUC4EBo
5eAHBhHPd0JxdygO736vV2C+RSCIvVzGXHHDH5Y8yFyr95EE7aMvq3etCMDj
CFFcIeKT9sVzXhG1gTASPSDSpxYCn/85NvrDYaEWhvbmEDwP5o7qrtSVgag+
gz/YHlPvGI5gwO7Xr/alLA4AQsIQ49AyJpR2fj7Q6uIPdvM0Jc+NMECzfDqT
zh0A5zd8/SOWxoATjPQ3++sCoLdgtp24nwG30qseLwsLgK9qNWFSg0zgsvg+
GzoUAHt6/H4r3mbCGm7XVZd/BMB2fr4dXSlMmNNwE2jnZo/rD9LE+2lMiBcI
Om/P5sOjb1TuqTLNoNjuwLh2I5YvXm4G/ka50uH8ZKid0vd+nWGGvzd3ssd0
cbcxfL2butmYzZcnMDswsgvrHcg13cj+TomiDellTzk8DvE6tD8S7+rT77tC
OLwO8TzE6xDPC0uTOf9H3wQW18auzP4QBO3fs1/eMDGBoErjTS2fgyCQEDuw
100f5238RSaHCj4Z4HJ9Z5NtrKURLCnJ+/b8SRBsPRXkRBQxBEmWpxi3fTBo
eIefSRYyBCOj7d5P2LzQ3jI07OMlE1DTS9oiphUMhx6bZxnamf77/reDIR2z
E4RidgMBGc+hrYaBeBwSanfhpQ8rczKCQeT0sYLV87DjkxBIvVK7f49eMBhJ
ZGsPv6LALmfxGWelYLD45/ovFLj24qgtsyQIt5s3aTkvHl8WjMtvgtXWKpgF
QfiRmFKb+DCok35oGVkaBKSND188qQuFkfJTvzLY1xdIsUq5xMLw9b7cdj3Z
wz4UbnyLYVqcIOP579vk72aBRRAMnThpebU8FA57HgxtHSPDzhZfKS2fUJzn
It6LeDDixahdf2v3scuHQoOjwsB0lb/US2YwvJD/IMirGganSts9u+jBUHCo
PvZkYyiM5hwUShEJhqGRtKSgo5y6Cv93v8oQaF7bFkLsCMbHSyts3zMtGwx+
Njc25FJDwHWtXFb76WDwXShfscoz9N9jCpvXS/Dc33Il9N/jm+B/+zExFN5p
DH2QjA3G/Re7BeJyIxSC8brOqM4zquuM6jzzFd67ocfm3cWS7nZfXbE676Nh
cPVQXs4LIwoul1vZFmfdpECY/KbPUplhULk2VFPqKgVWbB2RuLmIzdv39aix
/CngI1qQpt4YDpcuNb9odqMAgf/Ob11eKqw9Nz2k8ZQCJ4S2JZelh8GCkaHJ
I7IhYPEPfhgIgzvzRrfd2hKC+0mQ3SHgXVdqn14IlLB+P6cxOXaI/6mHKGEK
Raqn7281o8LRLq6yXEcTMPJ5SL7N5vPqow4LeyVMwGC5VuLKU1T4MTneTPY2
weunofdG30Fbtmtx5BIKHle35t3d0zpMjvy15bdE4ksK2K+mfPq9gQoreKyq
LfZQILuJYiwZQIXqyBsL+aMocKFt1lLUjQoFLpHRKYEhUD8l4OTtRIX8yw+W
3QoPgcsCdv7poVSw2DXXtmjOBPdTempczHcXsQNfQtp3chIDvsa/8lx73QWs
G/fJhWQx4MtV0b7CbBeYiVuhtz+HAT5bTowYvnb93/gXNp5aPfNmZ+s1BkzC
vk8BYv6gvDRb4ewJNh80uvNKbbk/PIj7UrDoBAPPQ5jjFw1/xM3JSxgbu2bw
RJUJfc+9bO4q+0Om6s7Wi4uZwCMvKnmJ2x/mgplhl3mZ0Jt8/sPsFT941Wrv
lDHLgJrK5vxtpX6gudy+pI0tjzsQBOW2+QN5wYeJ8OcMHN9oFyy/e4PCALGi
VOHJPl+4fCpzC92fAWsGz14WivQD0Rd11hDDwHi1H9hecA59wWLzwavRi+9r
EUF//6/AKDsGKHa374inEsGw5UA16wzHronsnNxKEplm0UE4P32d7/NE1ZIM
LYfOGDzNoMOu/IZfDLZ8tE7f0vU4HZyeN51QqCLDy+WrVYOP0UE0YZN3Flu+
zl/4TOQkHaY+GllKrAuCHVG3Bd+yr3c65+1xPhurT8bPxPVTw/s/cWmZDHgt
ZH8weB8Zr0+nzX3ij2wKGa8r35R/enAfe15ufkfTtj/GsYshO1mCROWhQ82+
+PH/vkcsCQ6m82bryfsD9aHN1ThuEmQKD3S0BPjB6Mvz4k+riHieNsJzHs5i
n/xD2Dj6o4NIRR0RfPPqvobW+gMlsbjG4wsRX8/R+QqpC0ZfXPeHcEbsU0Ue
bD0g0OC8oFTrvE9U/IjWpXV/iSNGcb+/sThgFCfchsUNozjhZCxu+Pnhkrcb
NCiwZ3jLOi277bCVtbDDMjkYrO7nSS9M0oTWeyMm+cpU+C5f8XTrWjN4fnat
s5o0FV/n/+89NlMhZPWTE3SaGT5vnx42p2YbmELNcJVPlzqWn/jJFNcT6Zje
QHpCGdMbSK8gPbOpfoefOMUYRtb2t9GHOXY2ZHdDdjZkd2P1H04s2cjg1LPG
+n09s6Tzuo89rBRa/2BtLMcuMW9I59JJnwjIuK2z/VCTPbxfsj1gKiwC1qrP
bUqptYdz4g83aXkyoH3G9G20mhscuPozPWUX43/rRfkxgM9JMK5Yyg3XC0hP
ID2C9ArSI18xvcLl2/9eORObp2UuuB5BekUC41mIdyGehXjXTYxXIZ6FeBXi
WYiHIV6GeFQ3xqsQb7qD8SjEmxCPQjwL8a4RYqjHu22Ef49zfiBvsWVyNZUA
Cv8cwR8q1U1b84kEXK8hHkXWrxGuG/eDHd8vp7ea+MDZqS7T9ww/4H74a1dB
oTfED85od2z0w/H3miZxsZ59flCE8a5zGA9DehXpWaRXkZ5Feg7pPaRX/6Z3
kZ5EehPpVaRnkV5FejbCWflHfTIDHt+L6PjQyNGTSG8+wXC/AMYDEC9APEGU
rqvatS4Ax3lovjDzvvUNJQfhMs/ZsS3yX4IgdkltxaQCFSx3Xeg+tzoIYma8
aquD2Ov/4bdNi08GQdDqs9+2uVLBSdDe6FN6EKwesXJrSaCCp/mVviP5QXB7
TZhrdhH7+h9mKSNXg3C7zd/sOg6YXQbZaRIxuwyy0yA7DrLrIDsMssvMx+w2
DpgdB9ltkB2nSaJC0VPFFAQ1O8Zk35HBb4/M+bZ5png+R6zGArEeBRJ8Fak+
UOEXBL/+yX8KIgH/P/lPpCCY1KT03xMlgdIyGYPEYTLobTh30ruMCJ9kRg8P
WwXB286zuhNxYVB1eKl4yf9D15fHU/V1/yMZoqgUooRQSsaSKcuYDGWWIdN1
cV3ckUqDZCohIkQqQ5IxNAkNogFRVFJEZaYoaSD5nc/T3ec+3+f3+vTPfa2O
e+7Z+6z9Xmu911p7l5PAtnLbKodNwWBEF97fVsL2c5Hfi/xc5Pcivxj5yaRD
QrZCFwLxcz6QP6nVHR2srU/C/Vzk9yI/GPnFyF+cj5DdWTzkD9qrbw2EbKJB
QuMpDZGbbF4d8ezWoT6pEeU0OJi3lfv2uD9YpV8l5b6mwVr9sI/rZ/xhm5Pg
PmIZDczv1j/O3UXC8fCY1q6DOxls2ZXLRr3uKQmupF+/Q/Cjg1SJxeTy/Zh+
3Y09PCtDh3WuD/3bA0ngWhhzkpdAh13lX4cnxUngxT8uquJJB3tN6fooTEZ2
G9lxZLeRHQ8Mns6iYOvhdfeoZi83CVrLT4i4FDPgvMfyDddMSWA4taa25TwD
5zWQXd44aEWxmfYHCfejYuFYPPuf+EWS9fy/6WB7faJV5Sp7fUSWK7mrewdC
tm/47GQxFcSiAtszsDhv9RFLH/0IKriuv/rkUmggrKvIuLe1aSfs3CR/NaGe
ApLSZwwubbSAdflqhczF7L51U4WP5xflUv4/vxv5ychvvsXyky1ZfrMJy+9G
fjjyu5Efjvxu5IeHjU1Gan8MBP1jo2rqjyl/9fxTIIgnkh44LaDC0uvfxCZH
WOeIf6HAlHKMIrdK4N9PDgqI5DidkN8WiPdXIDu6YcX479vHaODN4j0RDzrh
klbKtRrwef5OjEyMveWP+2NonSWqSlorj9LBjjXPaN5N5VOS5nz84c/Om3lb
7BnAXUep7bxCgyS/rpeW4XR4GrztqU0eDbxSIjxC8+mgwtxc8TaHBmE8djP/
9DnfXZ/U8AGTT5JSo8pvs/M0KG+D8jQob4N4B8RDIN4B8RCId0A8BOIdEA9x
IYT0TEoXw1krZ9XceiZMXFxwcJ+bL0jaP3oxjMkbcqBJIM8X5ENI+4ow+Rj/
z+8dH8lwmspv3uCnCiolzSctpshQOaTxcHyfKuhMq982Uwhk9bmo4ufavfc3
l4m9uh38Ch/U3Pak4vvQB8snpXqkseXZDOdDOWnIP9LC9z85PuBBcrfdhssw
mp9+8LQOzI8em/rwggp+JwcuLVqoBa7KHmYSCTZ4XwTa5xLte7ko8xBt/w4f
/Drq9wtkrAmPLrOEEnNh1bbdLP9yrSXOe9BYPAjiPZ6xeJB/4z0QLyK7Ifeq
IYYjPq7fs+/nGsGfl8PdjnMkWFzoFp/fZITzIIgXQTwI4kWWsHiTByweBcXl
m965iAbkmsGoE/0T31oyFKq5pgT3m8GAhIf951gsrt7x5cTcYjZvEsPiUVD9
GapjQ3VryP9rzHmlZp3lCdaMeyErNW3B+tYKS+F0T3B6x7M7ccQGot2ezJos
94G78sFlvwzs4Aboae7F/G75vFbZAFM76LsXLdm50Aee5+o5h2bbwqW5shZD
NQL+u1XWi0WFBgmQ5T7w/D3DGkoev9M7iMmH3uy+qB9uDd35WulKKQRI4XjP
v4zJznshfxPtsxJw6uTr9e7O0Bl53O5nE/tc6Y49l5Lof9gy3fltwo9U9vmi
aN/yHb53SyMKnHDZw/2L8IrDe4BTq/c9t2oI/vdof/d7hQLFXUfYcsGw6JP+
Iic8rzHIynPsLYyNZmR4wm/JluKYoj3gYa81aZ6EzefTGvrtndjzrRN4kbcC
nVvhCKezn+ZfSrKAsl9OlTXHPaG9WeNJ+wNLsPfoTMuO9IQ17vcCkh3toXD7
QU65e+y8C8rDnJNUpK/F/r9ARMBWUtQDz0sg//ctK4+C8iooj4LyKigvgvIk
VFZeBOVJUJ4F5V1QngXlXVCeBc+7zCpmnqW4QKyI0KFGSU+QHJ1cMt3gAqIv
xLP/ydMhnh/lWRBvrc/isRFvjXhsxEsjnhrx2IjXRjw24rVRXJgaOVk66ekJ
D2XDkhvvEXA/GvHUiLdGPDbitatvEf12/STAjh2ZGRXpnjgOlLJwAeURUV4R
zXNG7eiuYRkfmFNKW7mM7Inzz+h3K6wGoy8q+2DrkyRe3+MKMZVz5xf+JEIC
tSXld7Er9AqXvDEfZ+dBUF4klJUHQXFu+BVzzXNvVWGxoJO3ojMbZ7VZuIv2
WUX7rqLnQLw476+bvOKTgZC5mjNT70QgzkPmxCZf7vQLhPUTuj21ywKg100s
VfFIMM4LIp5wB4tHTGbxiohHRLzif+zkKAkU1PTkfOYCcTw0enJT3T0T8wvq
DD5tF2Dziog3RDwi4gkRb4h4RMQrIp4Q8Ya37ro8vG+hBgGxknHpC2hwrblE
2PKUCmwovL/52RAVPu1anU3g04ACw9LJqTEqmLHq6hF/5VK8W1Bk2g6PQ2mU
LR5KTc7Q4/rU6eQqBgRdrrrQH+YC3SPjCtWmDKBXaNWP1rjgcXFOl1VMXRim
V+PyD9wPM4DH/VTEVWxd7vjoxnc7hp03QHmEclaeAeUdUJ4B5R2Cb8b65Zib
wOe7h8q8BUNhotjYQMDVAT9XGNWf7uRJvO2mzpbHA26PalKQbAIm37atDxv3
gUzyfcdoSVNQ+fTifFUzZveWjxGriKZwzqP11s2bPpDkctrQWN7r7+d3AnwY
2CMfPer59/M2AfpbfJ+pc3jhevS3T9MLss4mrvjA44Pvd2cw6BF/vYsAelED
Vkd12Pvb/cV9Tzi6f1jljhq2Hj595bhR74nb3f/4ZUeIsKSntfE55sfsyXdi
8r8j4vtpLOBfMhG2xx/OKDlFXPjiB7N9Xoazav543Q3qe3+ifevtj99+eBx2
+l5n8GyNHwTn/s4t8/TH8yfoehinzGG+vVh8tmJN04VT7PsgP3rfaRMJsXg/
3N+LuSRnYSXrDxze0ZdXPPOHdcWiLe5c/nBT9qz60w5/6OG46u4054fh/VWv
us3+EJltGMPj5QcqnTt1VbB17WM17/BN0Asc+Q7nNOwj4vOGxn+YavXG0NAL
7/Ps83l2VnunP7xvKpKLrfUBJZpg9cgpa5DOUvZtvOGD92GFp9s1HsBwKe5h
mO9LYxrOJ64TaeXP06WBxBqt5y9TfeFi1UDYKU0afn63zmWv8wTMLiO5rLLc
zyANw1Gfo/2O887gppNlXH+SAA/E5J5v2eoKbX47Hb/nEKCj3Yo0O4fZA48x
isUUAVy5Oc4MmbtAaGr+cp4ZTF/epDru9XeFtTf/DE7nE+DjiWrJvgZnENbJ
+3KqxweefLaU/f3JGZRLc4/Ke/sAVfT22OWLOuC2u9TicB8J5g6VLA85uR3E
3xFF5kdIcMa8/b1v/HYYDIoMrsBwRWRwT4mIqy6o/jRYsB3Dnf6Xr2xb1hiC
qmxy89oOEti1FesoHDWEGd3DU7aYX1W27Oin+COG4DB7ocHNGsONAteL68sA
qtWuWHb0kOAkR/iL0lqABSfo5aunSCDnTHpLJmgD5dfblTd1yWBSz+vtIaQN
KXHELUe+Y7/HLXQlmKgHRKl3irZGZBCu6vxZOqEPF/gHYNHXAKjZ01Bxl8MU
z0f9Gy+BZLNXqpR7BgHwdg/zs9U6KhRLnAl99p0EM6+6PSqIVPi4Pez4LCcZ
bld4LU5aTYVox16/eyvIsEnlkdYsgQrUF+KtBRcxf3FU0M9uLRX2avZ2MAsC
wNZHOK1RgwoK+0gvDO6TYF1lQUvLGyp8pY0Yqh4MgBeUD4d2v6VCTLZiWq9U
ABTH5+SOvaOCrNP0mfOUAOhWrpURvEmFvN/WXWJfybgfj/JkZyVD/hT7UUHJ
tWE8+n4wax8lHbh8tDt5LzcFqjcoSS8dVwchb0v9peYU4NhSEl8mvvWvfstS
YNUaK+1dLVvxOmqFBW0SREdvsN51XVGS6QuVFeYvP9p5w75vdQtcNvlCfxuT
tsXVG77cW1iUt4MGKxdltI7vZMCVe7QJ6X00EColPbKwZMBYlUG7kyUNnlaf
7V+xjwHZmlaRO07TYHp8dknPHwZoj5s6cHvSILdJHjPBDOAK/7Gh2QNbF0sl
GXt/M4D/XOz6nTE0GLCdXsBRy8D3hxrKufPh8gInXP7xmH5ez94Rxhzm5xqd
zSH7wM4Ug9+OsMtFrL+RYAln+B543OFzgpnvahxX95tDXkPxupwyJ9wfCH57
V+DHHgLU9Ps0rJDzAoYtHIy8543jZd3yma4nyd5Amtu3og7z0/7Ws3nj+Bt7
ZWDBlVZvyJN8LXAM8+sQ3qLrH0YFHqzPJEDVZ8Pz/We8wGR5vAr/PAHGVwa0
eUix+lCwfzbjvUrGBURQffZG7lSCLtSmKcV+cyVCoqzZ5FIdbTCLMRnp/e6I
89XoPMMf3VuW3v1igOF9arW5M3s/SaGddW9U9hGg9s0SKXH37XhdPYVVd4/q
6HNYdfUoP/Dz2/50jrjt+LmCdVNdz3TVDGH5FYvOzkcU/P55HAXaqnLsc9TR
Oe5/8ZB9bvv/nuN+kXXOO+ItEI+BeADECxj6vDh1I44AfTvurkreY8nqG1IH
o9y+tyE9e+C4it832UwNPL5A87hqeENzbT97nhqP2X9qMXXE/QrkZxy/30+8
pcXq873hjJ/7R5/zW6FDZsuvS/1trKku+LlGF6BM1itiD8gzntMPZrDjG4n1
MZEdRLaMeFnEIyPeGOkd8ltoLD9mRYFsbep5UxBbYnv/iTUBr/dwZ/WNoPvd
SFDMD4ghQKiJh3PjmDeLpycA18JDz4VeEHG9QH4q2rcWzav3l9ZTM60EPC/h
8rnuBiESu9+L6/ttHczw+9XflAhfU2kGkcuE1UpeEvD+DYv4HFXFC+x6mz0e
mtGdlwhwQsN/0fQjU1yPMj2/JpxawF4PKA5AcQGaBxQXmH+8tsD/DBM4c9eG
FL8nQtqLoLp0TJYeMWv1HiECJdz+1YZ0JnQHqy1aZeUL3Yb94QqYfFp369uF
GG6dZSzmuuDAgLAD+lbP5n2BW7Sw+9M3OtzJ2kjdGUL6u25vkOCz2+PwCEky
iMd/mb97iITH8Ze+XVxf18+WI0yuVgk8JYHb79Wn6jG/OCau7vzNFhJMEZmC
KeoBECaqT7PlCIDhr9PvlPwCcH+FcGExnfqbzbMi3hXxrMjfRn448svR/yO/
HMUBKC5Qam5R+U6jwL2JFQ9W6QTCdFzs/uhsCoxsHPT+px8CxeNJDidNN08G
gLNKQBL/EBMfT8KPfU7CAiGglqeRSTuP2cP3z/Xch5mg4vC4YZccdv147cgq
0RDwzsuWfHwsAGbN9EhtJ5gA6y5IqG4LxHmgV8IbXoo0/f88kD6LB0LyF8HT
vMvnt0FR56BAYRAVdIs5Xs7zaoGp8tlT+TmY/Iv5PICoCfJMT/2DsVT4wOKl
kH37N14K8VYoL4dwBek3ytP9XQeYH3++bKFZPRVfv+flFfen7qDh8vbsGnWR
AzQY2ttPPxnJxOvT/6OnR0NhJnrL02cPqVDKKd3moGgOrqTQdykTNHBk9Vmi
vku0Hn6w+i4p8w9n7zXsALfK4g0zdv/sv/70z8O1ZjgOpbrIx1w1sIXmXgnT
69oMMPtPnscWMuO//HC1YOf9UB4Q5f0QbiCcQXk8lLfD9wXb2D+2g8HmobW7
Viee2kHD5wWNk5Hm93AtiQFOWakFsQdo+Pfza12LSzodcb1CfX9uFdGmrx+y
5ULOAPE3M2xeB/E8niwe5994Hl/lI1zLPzhB0NVh2yv8ITBomHU/6IATWE2X
cx2dYOI4QvlV6c55mQHDX0q3by0ngd7Jg/5KJQwwCZMTXP+Tir+n4CJm9XMh
b1xPUd7Me8btl+8pLeB2nhI9G86y60e3QlV//hGPbbbAsyyIKsmzA6wsb8S8
YNrCuYzAxVeu7IS5HOqR3RqB0DIgVqfctAPntVMjODwbX5jBvIGl74Px/+Kx
M7//rGik/N98cioNis/Z6r7E3vtC1u9cY/0u+h30u2mnPnqMtJjCIzenD+Uy
duAflt/oymUGo0WlZ7N07UDy2PxtwUEKuFglZ3r/sYEUrdGiTR8ouJ60Wa6f
qpYJhQuRLUva6veA2SHyDUW/UDhzSKmn/gj2Xo40rk4mhsLeNR78pPA9wAgl
OXCuCoXxlC1e/lXOMPd4sbjv9lDQveFaqnjEGYisc83QOWfoXDN0zpmmi5Kr
mDIBZGW2Bp0/4QHFxw9KvtxDw/e3VB5efOjiXhqYeTwWOvLEA7Kkik7EutFg
7Xhkz8lSD9is9PZO5XFMj+b+SIlcd4f1uyc3DmB4oxdWslFG3gOMn5aGtlUz
wenRW9lnxe5wxag3a0kCE0Q93HeoD3lA2s2ISOJJJti/41mSluABsn8qwry0
Q3E7qRGcdfm+CgGm3nw/FKvqC7GK62s9MXl7xgJGq7ov8Iu4Rn4iknC/tzVn
bZGrHwm2uPc65Pv7wjbOqvcqmByR0qn4gOAL1nU7iE9aNaDkR+GmLnESWPi4
LBnu0ACB14eTLq8hwTLvJTNlTzTh1WQczWUZCe4nnrS+ar8Fdlg93kdLZq9D
tC5Rn4X9tlm30/4k8DTuWv3YgInbKeR/1B8km14vIOF4xUcb2u+mSoLrspaZ
q8qZuJ0ZtH8rPERjy9VzF9Js9baABcemUgezQBBVs9yYS98GSg5W62Mx2aHD
ovPL8W0QFDaivcYrEJ5n1359WLwF0s0bq5U7AmEs95AYlzMJnI+ox/ScwuzQ
vR8apx9TQK70Y8TbD4FQXrA9xRfT/1/bCN0/hwMh5M+qj4p2NBA2fTx6HrMX
YcO7L7kG0MD5ftSfN/qBoDdbecosnQbb94Wkd1sGwpFzZSrnT9HgesE2sSLz
QDju21UQPUSHkovrSd6HAuEnUzBtoS4DtA7phWQHBsKzOZ6zwZjeO7lo316G
rYPAqQeOL7HfIws812+jUkBJWCmoEdP72L65rQxrGozRRz0eJ5HgqlD2t35n
GlS9FHsimkaCHaZGtkMk9vfQffqsl/NtsWV/HnTnHKZ/okNszh/RhFwaSHc6
blIXZPz9zKcBb9sNyX0jdKg8vy7zexcNyk6f9544rY6/V7P8iQtxmpoQYJTc
eh+7j4l82SmeQnXY/4JO32rEgJmbi8+fSFeH5RyKm7JXMYC01cZyMtYObGsm
npDkUJ2sHYj2i2xoEGDAYoO5ROsEW6jcGJqsjP391ugfub9znHF7YLfarYoU
RcF/f3uV5eKiOQqUbDtiWDdNh9f3wm5m/qHAutaMZTVcDBh6ObVxQxwFnC4r
Vh3Gvn877pLuOkw+tmTA0BWTjw9V5uWQKThei5gQn0cNY+/7MOnV6hQmDGp7
hUYcoECid5uxfgcTCkceH3iJ+SflG20zcu4wcRxCuIRwBuEOwhmEOwinEG4h
nEK41RR+5bDySwrw8/t97FsXCqH9xS2GYSh/tAnv+3nx4/fSbfuU4Al/6M6j
27zhdWpVd7CeIbxL8E20HvKCjZdCJst/Am4f3Ber5J78pA9FP5qfcEt6wbEz
2VxN2YZw1HvJKpKODwQQJ1+G5wMc+HS00OshNm/Xzvo7NgIcI+wzm2piwNPM
ynTJVwAtlRf8rDC/51Fl6lDPhCVcPZDF4YrJ9weDuAKXWsOOVdPHjEVpsFdC
RzdI0ArSBwJlfFawz9MM7a3UevSeCgmV3FcmZy3B8ovg1AcdB/yztoa8v+WD
K2532+6RV19wcoXF3znviK7cA1In/FzPX3aFzu+GywTznODMuf176O/o8CFt
47dPuQ5wldQ7GtFHB/ljGuIf9zvifVl5JMtQSpHDXz/zDB3iFu5d5ZTvwKrj
8QPVveoR3cOekP77Nvegsx/UmFhtUB73hJ1ZzKO2xX7A+aP8sf6IJ3hMTFmO
rPTH8GKIFNXvCdvqAzhS6/zgs7LpTU7s+tuidUIXH/qDrN7OPWonvaDXb/vg
XCEmZ9wX54r1wn+PNK4QPjnthe/HNTpYdfDJpBeYzlb5pLwMgD6rd3evb/KB
nvobl58yySDn8HbSQ8sH3v1zv/1kWPfP/Zx84ERzjco5YTI4jFUUrUogwqWf
79oXhnjB8hdn4P1BP1hmv5IiM+KJ/665a1+Dwj72c6BxoHGhcaBx7dMwbiNM
eEG5yC6HAbofyLDG9QaNkzUuNE703Ggcnu3TdqujiNBaWnL/Zxz7OdFzo3Gh
caJxoXGKVRzm5QwOge+DaSt2FATgeoP0yFOs+335URsY/nWc98VNKq53SA//
4zfUWIGW3cZug//SQ6SXQf+x47vh/B1/rdGVGP7JND04u4SC+/fpUuY0FXsK
HDkWLhwWRgWajmW7yiYKmBtSZnXTqTDqY8QXncz+PDJl4cHp4ADXFEK1+zfS
oUHrrWSQtiN0PfjE+UOODi4cPeP5Fo4gBpo6I9p0+Kn6Yo8owwHPu+8r5V3/
8LgDnm/3/md8a51g5J/xSdFhYK6daRfhCMOZY+Yq5XTwOCddnh7B8l8f06Gf
tW73s9ZxM2vdRrLW8d98njEYiFH1TVNDIFrCXr0u2v/v9zPY84zmXYW4y+lJ
lit+zoTyMhPlvCJXEE9ZKybwTR60yUpRKgWuoLdF5pTHsBwMdpmUZAx6wanz
JfaF8jrgdE9G6LmVH8ynatevWq4C3NZZUQ6C/lC/NeXGopMq8HqGkHe5LQhS
a7g3O1xWg3zvRxI3FgfD0ckvFvH5anh9ue/RcMPeDKW/6/lzEMQ/iBvUqVAC
sSfTyZr+wVBhVnaq1kAN2g9Qq59rB8OWC05jvVFq8EDdafioCQXnTc5Hxdv4
druCLr94XstPE2g3LLf5XeoKE6KR43EcxrBRN8aOWIGNp0R3zFneGMOblc9k
iH6QHTTu86LACLRF6gSCM/zgmeRQ7PVqI9hcuNZemOAHp50mN/7UMsHXc+IJ
B7FCExMwPbhoiPINW4du/sdPHDWBMf5qTvWnQXBIumz14WxjmD50Nyu1hQ73
VRK5Pm81huf1HZrSbXRoORgTd7wYQCWa8HHoPh3U0n88LykCiEpRKzzbTIdB
AvmOGsEQElIPGlSdpsPD8JQDIS0AQZ71V1Iz6KAlvdU4vAEgoY5e9lmJDqOX
El9KXjeB1ZGnZvdspsNbsUPdjypNoDq3hv/HLfZ5EdEftN4c/syWn8VW7ORv
oMLl2DX0FLo5bnedra7knCkxhNbEyoihKTrwEWU8LzgZw7BWmb7MLwb4iHHL
uGZZwfDFhate/mTg685o96Ffgb8Y+LqMVSn/nBjAhMgRL4PvMVawavF9YtE/
8quP/fcmrYA36ak1zZcJl1xlvxEDdkOXzgFRqh9mh3+PV7jo7IbIf+ZDnQnj
/8xHnhXob9xFdHvCgH7+LaYmZjbQf4jKfRmTT03dX3run/pRKbW9j2JD8Od5
uzYuJcTNEdaFOF9r1rAC8QHzwCRMbvz8LsDEcBeUa/qLBuo5QMhSxcU99jbQ
IPuwiWniAIeScyI+AIY7GXr3qokOeL3Bf8Zl4QBThMBPW5RtoD1kWNB8wgE2
x4lOXafa4PdB90X3QfdFf4e+h+6LfgfdF/0OqqOIbHWVso5wgA+5Qwavi6zg
2r7zC3pqnUBtea330hYr4BsQkerHZDTuIM36oU+LnPD3MO/U9GiJoBMoS+Tc
/Oq8GzZWin9efcMJ+pu/iVja7YYlmdHTzpgcu7OhivLbE6a7jxSFeFjBq9U1
x97OeoJ2qVvsDfFd0DXj5y7k6wUxGmrnYwKsYOv9iZiUOU+gJRCVjMswnLXP
uf3P9/n3tR76OLMLmLNmivJmPmDfblavsMMBGNrU5jFMXnVSirR+lwM8XGvN
7U3ygRcdDTaOTo5wXEnv/TSRiOchdTRICiEHifCL3r/mi5QjXOFVbJwZoeDz
JtWWe2FQi4rLy+1pE7z/nEMYedZyjGoN4JyXYY79/XI6l9cpRxswX1gQtxjz
i1G+C/Eeromh7hduWMPdDblGK9/Q8Hl/xuWs7FvCwP8+wM17/R5bOh6vIhxf
6LzvS0G6LZ5v6xr1e/nkpj38KRKO7g5mwvFnJwvSjB3BQ1zJ7Y09EwTi5rgS
ux3ArsFAiq7NhDdbrIU+0R1g+lv+xx97mXhdBoqf+o3q/L6pO+Ay9fGVP6f2
2OO4fZDizyeV4wo2Hb+X3nZaDXmFr5Y4xbvCEupDj7NbpeH6hQ9xmalsXEc4
j3Ad4bzpdc2pr3fVQClfJ6NqDvv7uhMGEjGboCkveqHYQzauIpxFuIpwFuEq
wlmEJ+MhYul8ptj7O2yz9qwOu746Mevwc8cABu4PIt5mQZqAd42nE+y4JlUa
5xACTou2VV/1dIeffaBzE5NvadMep/TvhRCJhZr9riHwPEikO0l5LwjGmHNW
OoWAr6BUglvcXui/0rw29HQIy86443YiLMNG+Q/TFdadC5D57moDbgkRbn18
XhAhmLhWfbMNAM+OJHFeL7iY7rBsyskGBMcMbetoXvAhrDotwdYaejOWa8lw
eMHXT+JrO7OsgZd/iiLC5QVPe1W6yS1OMG3q8Oko9v3jL5bseZDiBK8Srbfz
LMD8LOnYYCtsndI53yeTQ71A+bz0SoPzmL/QJnxy7QTmnwbcygiQcAKZAhdp
+V+ecPvupTuLbbzgtyt58i7THf+sZv3/UiUZLnNRIlQeSUi7ddMVmpKfN0dg
Mgdnwcza265Au5T4cPM6H0hIOtt3ONgd7JrNyD0KPnDMar6C1rMXupYVc1tj
1yvlHPkv8u0FoSpjM0/sesidu5w+mXuhvYjyrjnHB58/j1pnx++tDKjwXnD/
MzZfCcfH/Fx4mHD/UpoAF6cXfF8pSLZcxIRwWy//OiUvqPrUPDfdi8UzN3aR
HhV4QXTFOfUI/xDosNNgXhP0gk0LC8XmaP+8X2vVmRQv+OIlZJn8BUBoznLg
+IAXHvegOMh1c83VGzGG+Dl4KG+z+9pcqFCzF7iy4iAUFxnaVpflGhmwz9Vj
xVk/11Yzn7z3ZuWHPKH3jxflnJk3cF5Wj9233BOvH0d9yOh+iO9HfcmobkDI
NCXiFZ8PlHn0ha2n++P5AVQHQJ5Nfbc+iwBq+4UF9HKsoOHkhV+1Rj6g9EvA
6mYn5s/K89zdism2zlIeZYG7oWTDNv8Xxj5wtKjT20t/N4weepMTgMnvjp6p
4vK0gZ6siEfdjj54HZuB1/ksNQcfYHZ+EIrabw3XKI3Es+Y+mF0fPGylaghC
YwJR54L9QJHbf60O5keclyO4qB/yg8BzzncWtGH+ZF1lLiHaD4RiKvf17DTE
44dDRq0yX7ca4n7P83OkS9PTAFv8XEiHP/lBCssvUmb5SUtZfhDyi86x/Crk
ZyG/SoflZyG7gOyEOMsuIDuB7AKyE0vs9rfN9ziBqrFUW9A5H9wuIDsxl302
3NHDFcy8vhzXi/LB1wVaJ2hdoHXSwOlG8KZ64ftD5Z9M/f6Pf4vk4WpGYAV2
/eC72j8vr/gCXW1uXo+O6aWHwk57GT/4Wh14ZMMPln/d74PzVg4XpaI7E3wg
nZss3elDwutPCqD6muw6Cky098xdH/aDY/MlxyZkKKAZvFnjCCbXaVYJ3X8c
BKdcaFrP3/qDvjOHwo6lwVCqcTNV5rU/7i8Lxw7pb3b3x/3lzQ5J0hqYrPDJ
frb8YPDfT+z7T9aunX+qFgxfLGtuXsC+b/TR9NaCn1R42Jz2Oi7KD/TGpAWP
HqfCs5o+ldMEfwi0V8yzrGGASZTANaaSD6jKN77yvceAgwEflUbcsDiu7VCa
31cG3L7wa1Obhg98t1jT8PwxAzxmhu59rvSB8nDJZD9M1r5RMBdd5gNWdG+G
nABmv0JHlHsyieAruWD3Ez4mPBoz/JbsRwTrmd6Sa3pMPK87afiUY6sQW7Yq
LBV8K8gE//L8wZ0PiZBsc+t3yxImvBW2vMrL7wvjnMebSwJDgJ4oUrlNxwdM
1tipJhWEgLLqFnurzT4Q/llU6XtRCJziPDAuTPGBySa9iwkhIbCLplb2/bkP
XHXstms9EgJF+j2TmyuJkNqSZr97XwjMl/scLJrC3ueZv3HNHlac08CKa1Cc
s4S17hEOoHWPcACte4QDSE+Q3iA9QXqD9ATpzTKlos71i4PA9W7r2pocf7jO
6vtFdUcor1bB6gNG/diGu27MVK7xB5km+ul38YF4vRLi2VAfHooLuXtNT25d
EwAlXedGBTMUwFfNUTUcixOlNymbrxBdDw++5trTngdACiuOQ3FdOCuOQ3Fd
JStOQ3EbitNQ3HaSFdchvfVjxX1Ir4W62q2qLA1go5xhZllHEIDZqgsSw4bQ
su7yVDkm23EEjVUPGcJKeBv2mT8YdF953TwuawCBm0z5z/oG43EXisO2eiYR
jB/5w+Oorml/FTKGC3UFOgn+8CaaR8vzewBwSnSffmXjDyn6cnKztwPgws7Z
jLJUf7zeBj9PaSyKJyuVLXfxLLwzpxiAr1O0btE6ResWrUO0LidZ67CJtS7R
ukXzIcRa12g+EE4g3EA4gXBj8+Qt6c2ZAfjnqZVyI0PYuN83JEdNvQ6ACokJ
9/chwfDSJyJSEZOLtm35nYhd1ziyrVcByGAgnLhQEHtv//nUIwOPbRPvxcYg
MAUXg69lZPw+6L7oe+g+6HvoPi9Yv3OV9bvoPui+Sx5P8Q3EU0GgumhZ+E8y
9Jj/3iCURQVFWvn9X7/JkKbpnj+eRIXEP2uCU0+QgZGx7zblNRWGVSaYvcKB
4Drw3FmumgrvnC+96+IJhF97iPu4NtDhEv1IntQPMvQd6tZkaNDh3q9blEHs
/qsyA3QWKNLhm0hdqWEiGXbk2GS6kekg7Tf+sGeeDNFRvzQXOdPh13fBpLE5
MtQvP/LqqRcTvnBVrdq3igzEBNI6221M0Px+4kb4owBQzxzesEGZie83h/zx
CguuE5MaZNgw322iEMHOVw+/a9ILoTKhlLnAKec8GZo/veeXS2IC182wCLl9
ZHj97hx5EMPXijqtzpalFODKpuR+nmdAuvv6Ts4NFDgQkFGvMcuAsfe6jlYK
FCiJannGYR8Co0of1OU5KSBWOSXXlhUCkpv15qYkKfDD6v3cAK855J9blG/I
za5LWbjCoE7yQzAYjW1Om+Y2+5vnrw3+/+IoFCehuKnwZBBRdH0gfv5M/sHr
tY+x+RT5KjeTr0KDvKx0j0fKdBDat+tp7mYa7FutHdkuS4eTHxoPKXGzzxF4
eHbyVLI8DRYO5UepadDx/cpQ/OQhuOFnsRTtX3kKxGMcnPxT2H7IHHK5SEN3
MDvmZOxew5duDplH5Rf7/6CC5XtXYugbS6jUrl/i/4EKwb8i3J8VW8Ci73pD
KmNUmGTxJPEs3qSbxZMg3gTxLoiHaei/3Db/xg/ansY5uMaz7SSym7I+R7bJ
XsHs7IVVdvMKdLBM0s70ve4P68x5f7/DxnX3vJfP0yJ/vD5YPcfTTPR+ALyM
i3myO5EKdnNLXjPqA/B+fMcTH+VNOgOgbTH3rbGXVAgMXT34JC0QjlW2PODD
1gHaL4GUdG0yrJwKW44tUWw+Ffh3nh5SIXv9b/IiF0wfTHrNCVp0ODKiGd16
zhSPS++K3PfZmWKMx2Vpau+3hxcZ4jI19OH6d5GGMHq+/suXGTrs1byfoxdr
CFur3eYOzNHBf9XTSAFHA5Depjcnbs/A/e99efzNLxgMqFFfwbHikAEex6E4
mcyKmxew4mT03l+z4mT0fIjXQTwP4nUQz4N4JJxXYvFIiFfKZ/FIiFe6wuKR
EK+kNJ7w+yzRHZ7pmLtZj7P9HOT3ID8H+T3Ir0F+DvJrkJ+D/CDkF30V+XaQ
kEwEAWUj61daTOhw6i2eOEeEJdMRM/deM3A/CPlFyA9CflFd1LRYkgARjnz7
2vq5jYGvM7Tu0DpD6+5m4Y49ppI0uKVGWXGGzl53aB0iXEE4g3CFk4UzCFcQ
zqD15vCqySJIkYnL/j1+HWmfGPBIXFr329RO0JKNij2yBvPrMrNf6rSbw1ba
GdEeeSbc5RujUddbgprqkHYUhpO2W1etUBGxBJGuRxZiykwcjxZLbXh0x50J
VRILPvBdNoeOzf2bKjyYoKWwJPbubgt4cHB3SxmBCaLLjpatpTuAd81iXn1t
Joz0Zi0W5nGAV2Uv3mlLsXkVxLMgXgXxLCIPfHg9Zx1Y9eZMnFcyaz0cP7yB
LXeZvg8anWTgvMs3Fg+DeBaE8x//h4dBfupp50f3FmN+a+nEhPKrViJ8CPl4
nkuXXf/hsbjZKomM2YWES2NhApjfIUzM5Clkwvf1U5+v3SPBxR6Bc3nHmPBt
KDdP3T0ApOoI372fM/G6KpWlX4UsxpiQtu1i+PmsADyfieqcUN0TqoNCdVHI
biE7Jks/SysXI4OLxRfOUU+2HWpi2SVkt5Ad2+r+O/TbOgeo8rQxjHFl8zCI
l6lm8TA4LxP0dz+puQXjC7VS2LwL4mEQT4N4G8TTIN4G8QKIJ0C8AOIJEG+D
6mWQ3478eOS3Iz8e4SDCxSU3v/KVcVLxPpf/3GcTFWKdXaTMX7H80DgK/KGP
vZNRVQSryIciC+tZfONReVY9IwUOv7mRnVCmDLTAhSo9oxScV/iPns3Q4JVP
pHsXZQMMELI61/TR/u91LK6kqTf+So41wuUjShxnXZYZQoP+olarBF+4IEtv
cj1iBBvtm5p5X2Oywaw4I8oIMq1dxW9o+cHZutOZCmeNQGGiavfP777AZOit
yjhhBA01jWQVQSJe54jiifL35Y/j37LtvjHLDwib9XixT5YG39adfsS72RB4
+M7+PridBjYnXPg38BjBO4G9jm8wO7ysMKxT4gTA4WwI7+ajgeCW9DVKzgag
0yb/R4GThp9XgM7dup+w9FzNVUNc1n4ynVSy3xjvr3bd8/oDCBtAf4IDRzeJ
htsR3nLhQS51tozswiGWHUM49G845VE1u1xwmgEZJ8hfH3haQle/wJaIayF4
XRqKdwKop3Oiwtmy57OrGR0e9rg81aXavVTTGfzy+UZCy1h6PeYCm3YuSzl5
LATvc0B/v0ph+oKJostfPWkJAb9f9FfTB11gD/N05nAnaz+2T274J/r/S6Da
a+zuA92Xiq3LBjzwPpY7e1f9/CXK3scN7aOG9k1DdbVon/KvEidWKy3zgNqK
nQut3rP3fcPPOd2SECTN8IQTB9rjqLdZ5zJYEPG6L776D9Lq+my9QXp0laU3
SI8Os/QU6S31f/T4EXc2HRYZwqGOZqJMui98s+7nG5MyBEdh4WcbVP3A/+Cd
xXQFT5i9wHsxzZOI82l+mrY/lhoT4QtrHOi5df/kncs+RcZxNnVxe/2bFWTg
GjmucqObiP+/G5PM7ydOhk0XX98o7iFC4lMujvoEMo6/Z7kHojWWsuNiFCej
uPh/4+QFdB3aSGgQ3h9e5hvM2YjFC9bXf4qvFQrC+xb4eJKSrHIC8fMLUf3r
Fn29kZWFZFjLeT6JcDMAvw/qn/29p2X/8XH2vlhonyy0Lxa6D/K7kR/OyfiL
SwinjrJwCOESwhmESwi3EI6h68dOTB3XUaPi8lBzh7iAPw06WLiFcAxdRzjW
lfD+uW+pNpyJ+SVr7EiDgWnln/0uurAyyJ1HkkaDrVP3t15bvh3G4nfMFMbT
wKwxVMOnXR8E38jMpBTSwJROuc+rr8vib2l4PWyjoLc8M4eG192PTO4u0cae
x33uk8VdFQO8zlNQ11t4u4g+LiNcQjiFcAnhVHDPl4WUTYZw4uvGWmMM51xY
uINw6N9wB+ESyvugvJELK0/0f84/O8DOG6F6lGc7R4Rk/uucs4zPgiWTXey+
fNSnj/ryUZ8+wrv1B46n9O1gx0cr675lEY6wz0lD56ah50N5qlUhS7tkJZ1w
f16APK2pbuqIy9tW/GjwCHWE15H26hX9dHijwEfQtXOEjnvK36IXsfbhiXGD
dBltK69wzN+eyG6xztwJHmfNY+U+sHEU4er/4iga78S2IYVGNU1cFhJxuCN5
SRtyajxCNGPpILEgMezeQg1QfSo4UHKFDsF8o5KLz6nDpePWBdROOizhk+yP
VdIETVi25teNTbCa8xlHgIQtjF4T/h5TF4Lz8erixRn6D0Lg3NMrrUedveFC
TJnDjrshoL94b3HiZm94uibsgdHzELyekibwVXlZAlsOpZcY+XaGwKOsh96R
mwjwMLVBobEpBGa5oY5Y4g1Zv/x+KTSHwLbhwbCTV73h9OPBtf6Y3xkk+zXO
m4DhgVXJXdNNTHDk09g6+5HNB4jx6cgueEbB5RSJHcPh0lh8F7FwJQ3zU4el
t/sadlP+dZ6Q/OrYSEFwoiYMLjTPsY+nw2LWvKB5WsWaRzSvfqx5VGPNq/eH
DT1WrXZgPSi3mfMCE0oGxKkTBfYgO/T+9IaXWHxkETN4SscecjkOX7W5zQRn
3Xu7VmB2ENVpovNG9Lt/ralNZMv2cGzlsDObB0G8COJB0LjRvKB5Ev2XeUHy
i+cqjWH3KTDqn+FdJ8aeJzRv6L0jPdjdbtRnVuEFvY5z8sswfawlCH9icnlD
oOe5dqcatl4gPUF6gfTk3/QC6Q3SA6QXSA+QXkTLd7seNqKC5keu1O1gB1+n
/9xJ0KXCsdvrrVzbbWBJCvk5jxYV3F5nWvKbWMOeKmMHbux6c+GT+vEYG6jc
9aDnEw8Nj5OXP+Hh0sbieCSfSVjkv+QkFY4fNdI5zGkHAnkremtjqZDht3i0
9botvM662cZ3hwpiPdXTSVM2IL0xgyi9xQVqTr4MOZNhB1O9/eaL2ij4eysv
vyZ/5TUFtFZ2rucPt4OlqaseZd6jQG9nE63pnT2Oazfe9v8QHXJkn9PZ+PW4
Wb8DzPiPG03exuLLxzM5A9ccIdy0LXvrUxpY7x96frPNEWqOJ9dLLKDDxSTp
+928TtArpVxx8S4NSp+89HjY4QQSBYdM4tsx/5hxJVLwvRPOD0U/YEYQxZxx
uXyyOGTRJhcY3dlVUhdMhydVNrf7JZyh9YxVm/EaOuSofSr6LOSM24FVsDVg
zMsFFpknEKzMMNz8ZzxHXPD3gt4Tei/oPf3bvKP3IuW2a3K7iB18tIpIf9hO
Be7B+uNyzbYwLh0jsKyFPe/oPaD3hN4bek/ovbmy9ADpBdIDpBdoHGhcuRfT
Kkt3uQBdu+m63kX2uNA4RYYmsy0WOOPvSTFOsEBiuwsujxFPJS36ugfUdsy7
TJbTYNt6bu4ni53B8/n1TSQBOkT9y7wjGc0zmnekB/+mJ+g9o/eO3jN670gv
kJ6Y+bzYaPFPX67Ol7WP/zBB7Z6bfZaxNxBu2R1JPq0K8xmH5+ZdvGHo89GJ
GytU8b5FsvR0vXXNZjxvYmya/+z5UVlcjs++FChpugkOcEusysojwVQKT8uG
w+vweLo/+Q7n7b2bcXmvfG1SbKcc8M3eNcy0CwBrvyBe18vy8ERUPJq5OwDO
t3B0cGTJQ7Ntn3yykB3ut3BoS+0q+8SWJ5RF/1R/tYWZ0iN3ooV1YPhVY+P0
nC1sOep5ZfaeDuyJ29/10tgOrop8qSzmB9C12ar7RdIONLir1aPO64HUWZ+Z
+29s4LDP6RFesja4iTo6HPtpAy81WqaO1+tAVfJHd44wZ9xPeT5xovqXhwsu
O7udD1l02AWu3tIdE9E2ApXaSPWDO1zAabpj9754ALM81/VLLqB6PzvIiryl
HafOgM+j9waPYs/rHPv94l5FBmh8NHq4g1MHcnbwlV39Z7++BysX2idsh5o3
pSGAyW72Mpd+ntwOV7b51kt/pcOljmlz4jVtOLbwqOVTbgaIfkl2YzZqw+Pu
g/sjDBigOfjugYCgEVyytIy+JceA3aH2RqJP2DwjncU7Ip7RncU7onxVFu/N
h/yLDHA/5mnvyPjSDwBk9WVVn5az6sz7AMbF7EMkTtHhcqKBw80v2rCIp6mm
HAtJGlWj4tOeaMPk63WHrnbQoeFdwjfiRW34Ktb7IqyODvlV2n3PMdlj8+F1
PUmYXt4/cb3UeDtsmr3bu7udHV8On1O99WNRCC7XWnjLTbQyoUvoyclvBHN4
ej8rcqyNCdsbLX4uKzWHh7nWxdUvmFCj3Tr+JdgSJvq23i7sYMJcx3zWmS4L
aE0pu6uYzoRf9XWnwo6Z/51fTNZQTLb9HW0Od8tWaZS9ZOJ1XbT4iNIOQXZ9
2zjh8rrrWUxYlLCye+WB3SAic/PiL+zv47Z1rTnkbQUP7X+//4rJ9G28zhtE
duG83UMWj4d4O8Tj8TR419cR2OP9z7z6MKHQJ9jvtKcFztshHg/xfIj3Qzwf
4v0cuZrXO/GFQNNjdwUZDXM4t3phergJZrfdSIGWgzvh6Dop31jTECDNl59f
udECahZyOsZi4yvpDzn5JdkSOvySV4jzhkDHs/Jpl+zdEK5/J0JhcQiM3T74
NMzYClqlnH7m6YfAnAyXg/HD3XDAQ3WzPna/42lnOzMqd+F9UnqDJ89smt2D
y/wrzqltfovF9xVDA0fXboP8I+ePVY67wI8SPdEx0W0w3FPvvguTmcfqpSzc
1GFQbcXSSzXOcHvj8R2VC7dC+LMXb4NfOuPr/qtT/2MrHbYcmfKq326NC7wP
4Tsu9UMbBAwtmOM8LlD1wfnKZIoO7H+mM2O52AUi1vqflWndDq9Dtuz9vtkF
NnfyVwm0aMOWOL3lc4KuwGPSEza4QheubgoWdJB0xdf5/+JAOwsH0DpH656D
d/nTnkobSNno5sFV6wyKXe4GfYO2EJ96KCThmit8vvOWer/XFtwyT787d8MV
zweNEh8cfyTojMvpV2yLPvVjduOiaLWFjTUUqelyvZt2hmwJC2pTiTU8v0ue
Ex51BiP+i4V8BTbAcyLq4ok7zvCiuvtEIo8NGJ5J+UHqcYbErNfiRiHWcK0/
YHv8ENtO/Zsds2NebuSto0HQOb2Lu7DxXClxdfbjwPyBWY64QXUXkLzQtamR
gMUxTqulJ+Vc4DDhroKbIh3CrapbA5RcwKXJP2yTgQr06qVJm0d4gz/LbiA7
UkfvpDglWgJ/8sCbTj8SiHRkSrZlh+B5/NaeMNqvj2w5jmVXkJ3R+x+748Jw
3vbpYAjI1JPeXT8SAN8chw/IxYX8HZdNANix7AyyO+/+xw5ZV9DiNJfLgY6P
VvahDhJYsOwQsktZLDuE7NLNnYUTOx7SoPq6gUm1HAVMhJ/kCT2mQXvljaSK
dRS4O0NlLJDQgfY9T1x/PaDBXUe9U5zu2+Ht1aKYmgYaqC8PWx5+wBD8DSkf
lB/RoC9vyxqp5wAaMrmZyY00kL62uRMCMTl9OmvgJQ2+sOwEshuaLDuB7EYe
yw4gu4DsALILhSxcRjiNcBnhtCkLdxEO17NwGuE2wmmE2wkDMUsZu7fjduEv
Lm6HnB8HDwttZuB6Y8/SI6Q3SI+Q3iA9OsLSG6RHiGc/qro/MDWKhstWYztu
SNRi897lG7G7i/n3k58OVboPqJ0PmLAhrCigl5MOAT05J5qOMP9+ltHgDqWh
VrQAi5PIX68+uEXD943bm6vofpvExvl/w/2CbR4O62J3w4qh4rj+Z0xobCuX
PrZsN3ys1Uz37WDjPrIDCPeRHeBn2Ykxlt2QmF7vPy9MBdheE2+2nA6ZDuQz
DTxUtl8u37a6VZctFyQ09WnFU0Cy64RWuTcd7vS8S9+Lfb9irvPl4ZV0uLpK
4tglPirEPz++1207HdfLWyw9RXqJ9BTZmX+zs8huIDuC7AKyE7tYdgTZlQCW
HYlg2RVkN5Ad+cOyE8huxLLsBLIbyK4gO/NvOIBw4sRs/4CPGwG8mi9UrOxm
r3uEA2jdIxy4M7OHocFPxfd9o/Fkv9EwYMu1v0i/KxdQoeq9JW39FBZfW15W
HOalAteCFTwXsOcxrbpds3IpFbo6F+zSMQ+BvuZFO/MXUcH0cOzbfKkQKLt3
9U7BCSx+jsr58mOOCYuTzz97jcnqcvG7IjD/erq7SGYoi4b/nnC7rLlPJ1uu
nm8Ol/tFg/kgIU2zzBAQmxwfG2U443XGQRedPqwJcMHlNpH1X1SxeCR9or30
deQG7Pk+ip91dYFLzQ1ewaaSOC8aJ3jzYQOXIS6Pkr8qPj1nBCH6xkNCdmRo
nRPO1rc0gpnlvh9/XibDT9+XVh0JRgAupG9zf8hwtibv3qanRhBZej7dsJ0M
u80uXD5XagSbd1akbXMmQ8Dpi0utOUzw/PjDU1b9z8INcbnK8PqipRuM4aWs
ULrr60Doq4r+fFrRFO4N+0k75wfCnSYdVf5FpmBbEZ1nvSsQno94rPXjMoaW
N41ySk6BIKuwuLKHl3X+ch8VFrVd730fbAynNwgOG/DS8L4b2rRtVm47FZcT
b2t5ObvQIH6152aRASO8bgHVMaC6hT2sOoaw2DO1huvY6wLVSUjY21xPzjTH
6xpQnQM/q64B1TmMrZT39Y+jwzWzttbaQGO8b2goerVGhoYxzivV/GxXdtIy
hraM2483SDLxfm/Ew1j3V1529jKDE85zHoetmXieQFF3pbNHJBN2GKU/2fB5
B+RqWBV5HGLieQOkF1KfLDibxmxxWYYnauXT13ZQc0x5ujBVAQ5qbTN6x20H
tkon5ynVchD28eI6iVlbWKzeHXeday14xbhWOPbZQt+5pkdFMQpQsn3jZC0W
Z1sdSglJHFgH7ZydosbvbcA8dHGlLsWLva9O6ZIc4nO2zKX+SbBlnxfUaCWN
ZoeZA19x/5ZkkheE7L9xu9fbEgSPtA0PCnpBdsc34X0B5sAsuuL2fZEX2F8Y
q6AUYPO9lk6dLmJAhhFnTnaYBUgZnCX5VrDijbWW8EW6r4iowoDQaVdv7tWO
sF8zdXiNEgNS5ojNHjJsnhXxrohnRbwrslsrP1xZPB3sAEdeOjwp3cTA+z/Q
vrGiP975wC57nJ/QHIzasemIFy5L6JRpjbzzApt1XDc6f9lCzVbzIOEYL0jj
PX04vc0WxknLfuZEekGfLGehgIgtfEnmeLEwzAtoA2cyn323hR6dHlrFai8o
crryrmeGgZ+HxLsr9ONCFSYuE193Eke+MyByzcljoOUJD7m+SVTNM6BiV5hb
eYUnSLre2cmNyVvltN+0F3pC1E7l3NLbDFDqnvTPV/CEwpjXXXfuMMBQNONd
gasnnudEec9sVp4T5T2/HbSfLlxhgueXrl2gfPBdwtq3tMoXz4OivCiDlQeV
Z+VFdyfNmlxNcwSai0zg6IQPrN70SQKEnOBKZ3/h0wVEuPv4xZXTrU6gK7FH
hUOOiO+jc2M+tVsshgjilQ4fGga8QK2v1fdpmS8ELyIw2we88N8P/KqkJzfq
BX9W7mvbKesHj42bp+xiyLCSnjvkLUqEyxFiaQclAuGSsGDVyhEfWPas2uzP
ykB4rHdmnmzI7ptEfZRipvEpu06RIVraiFPR0RfPY6G81qzVqj/m2HXU73+K
c6NawD0mPj8HIlfO/Rxny+7Df66m1jMhPZas15frC6FLxDu+VTNB9ONT55W6
fjB6OHQ2N40JkolL4XWFLwz4/DaJxWT38LMZ2td94TarTzaN1TeL+mRR32y7
lOpZNRtfGLIqWq2z6r/ycqw8HXrO09PnTiqtYs8LmieUh7yRL6Xz+jgZnyc0
b2ie0LzV+JwML7UnwjyfteY9TEb7020fXN5SsTwQz+vUrVQvbNcIxPEuKbDN
U0mbjMvjS7bskcwiwwMFTeeok1i8cDXZ6kcGdr1aa1N5Ox0UFmbkTJ4lg/0u
uzBNDE+btgsfCOQKhLWqvkl5F+ngXexukrQgEF+/4rZf3DM3k3H5xomvVg+S
yBBPfL+6Qo0B3yJURMWnyCAWX8+vtpEBJx0c8/inyfBN5Qpf/hQdftpLNAWn
kXHe3arQQ1reOBASeSLNZIOZeL7Su83irnWHIb5fpSHxk+HtGGNc7jp56k52
hjFIbtqaSi0MggJWXx/q88t2CNvlk+AHB/2GpPvkMD+DZSeQ3bjL6lP8xupb
5GH1/aE+QMZM8CH7QlNI7Oy1KBFmAM+PLVUtTFN8X4gErhfDpaam8HPpovja
SAb0dd4Pv9tgiuPY33obE9Ci287wkBgA4qfnUnY5gU2Mz3z+P/VpfVpdbyYc
QVC5NrlUlYHvw7HHLvfm+gm2LBKzcviMHBMaZE2aOIaw6ztTVrZ/ZUDz5ZTO
NeXuEL1ks9n4OAO235tWraT7QnxNRYyGMBM6i7do/FTwhZb0e+doQuy6clRn
3s2qKz/NqjNH+ssvWCmr/o6B55sjqA7vzXsYMNBg83ClNBmPW5vED97qiGDL
sg0yibs+kCE/xqXLop4GS4LnN85Ek4H35vyKuRlWfm8gBPb/cb/dcoIt3+Iu
DV+MxV8jkY63XB6EQM4XVcrjOzRIK1hwVKMd8zMfdW7Vuk8DvzVX7EbnQ8D/
n08sfhMvvn+lCft7B5XpB8IL6LDGxy6+43UIxOsvminjpeN1EahO4onyi8TJ
Jgr+uzMPuE0WylJxOWOazDt0jwKR/sna76tCYK/8EoZ6OwXax/ebDi4JhW2N
y0cSXZmw8TLj01O1vXDJsk//fjUTrwOK86U/Tx5jyzXLLngr32XCYUqj5Ae5
vcAxvXcoAPv7dx+m9QT83cHk8Z664wnY9d/ihD+b9sJS8wSLf/ZT+bh27/eq
uL34e/83vbB4CFdS1zPh9eBvl9IeD4i6ZsQroMCEB/qjHWfTPeD6ZjOpW7JM
KKUl7kmvdYddpkK7vq5jwmdlh/HwNR6govj5z3FsPGuWXO893euB71NqMte9
U2/eE1o4ZheGvCHg/UQ9dW5U4ndPfL8ytF/eV3m/zSvU2X/n/EOyN46fALb5
hMobml4snCDAoGzns6v6XlD/xrjEL4QAyzSDV2zxI4DmUQ7tI2e9YfCa+UBD
FgEE/nTzL2n1hrh8548ZzwlQ/mmM98MCAtRHLK3V5POBoaa8vqPaBOCXdtK6
dZyAPw+KV7R2mt3tkPkvOZKnuS+BgI+vQtRyWcQDbzg9osa5LtgHz4MVan58
kzVNwGWRJvGprkU+UPDZO/pPHgGuyytFtLQTwMwidPkXMgFqdhPLS8EH+jJ+
dHynE/C6kXNKJcbZxwh4PYvDlgkrixICuIsVbiQd8MGf6+qbVqLUQx98vzVU
B1JoUHHvwWUCnKzzyi85oIjX4c9Zy/6Wu6wCVYlPbfg3+0OA5rmXv5Q2wovW
puLK5/6gosK1VztHEeh/YpZPJPlDfcXxir4tmvj3Cdo+WxNEtXH5D8dV86AB
XVweV4lqkBjbCq+myMrP12P3Lx6ofHxIExQo4wdPPvEHjs7vxwQ+qQPPui+p
o8r+QLzisnGnpAbEi1GT+/38Ydgqlf/a4CbYwf3rY08kCSad9zbw9m+CEb+A
xvZjJIiyKV4ddXUjTJPNVt/lI0H/voKbaxZsAm0er2adjSTQq1irf2mVGnA/
tYkUSMau70oudv6jCjdnXrk5HyBBUW3WasvbASCWYXtSwYbd54D6HlCfA+p7
QPUmLj1vHo8JsfscUN8D6mv4t76HZncb54M7/EEzp6wgak8ApNesC/y12x9q
uG8mGdoG4HWWvz82qIt/CoDdkiuqd4qx6wrlV8oev0Jk/t/z9bB4w+Mb75bs
UrZsWqz5LB57DrSPkBOnm5FfExP4FQblRr6RcB4me7414pVbAG43EY/mfDeV
fPY8W7ay0s37YMN+LvSc6LnQc+J9H6znRM+Bnsv9f56TW1KnZXCZN17/hvLT
h1Y7aVbqGeHnUD3ZNXSnqh3gtv1jZcZLb5y3zRH42eRty5aXbm44+2xEGxaL
7XVryfGGifky57RwPTCju4hEf/MGDnlD/Ycv9WFRp+BSC30CxIzqN5101sHX
O+Kfp1+Lv1kpQMDrabw5VI9syPOG+DOrB0epBvh69lh0zZS0cjsuo3GgcR1k
jQONC40DjevfxoHGmeM9pnrnsjYcuN42Chiu1bD28UT7eqI+ZVtW3zLqU17M
6lseefLyRjaGb78PLH97A5RxXMg1YNLPiqnAp5qJypavwdC0p6yZJrwKBk91
bnW+y9o/dtlamNw3R3tgSMdl5Ce9T1VcI6Wohcum2hHrrpvowhQHLaCNNwgU
fe0IXyV1wUFy2WfRoiC4t1H2DBaxwf5n1m6+gkFAaxQwXKmsD6+Sfv/U0AqC
SzH9jy7v1Mf7drzSu4Y/mGrhctWWWc5x7Pv3ORmtR0nBcP0gQ5GpoA+nKc+5
C7SDYdB9445iL31IXbLQa6Y5CObK18bZkHT/1c9DfuDUfrmkrcJBEFWWyHdL
1gAUH92yu5YTBM5xdxbqfzAEAf+X/PeoQXDqafSpoNeGoKrJNU2soOLx69+4
jgreDC7le66WsELaaE1xGPs6vt8oa98/tO+e531LsaMxO0BaxO91qh4Dj/8D
znXqXlvLANqm3QJjnaZwKDd3j6ssA3qdH3453cf2CxNZfiLyA5FfiHgTq9NX
CjgnbXG5ULH2TMsTO9g+N9NR4W8Eqnmmhw7X2UD0Io7880xjqJuZL706YAOr
qnbvjRQyBak/kzAobAdnuG53H2aYQGDgkcdlnHY4n5pj0rJbL8MWl792cWh6
h9qBy0fX024brWA60vY0ZNr+P8bePJ6qtosflgaS0iBFqVRU5nlItJAx8zxP
5+Ac4xmVVCKiSZo1KUokVCpKmiRKbqJCpUSDZGiiIuXdz91e+/ye5/f2ed+/
fJbr7Ona117Xd631XWtBlV3Hvl+36VSdQiVNo8sMFzpManKTWxnsBeMeiPyY
WkIHsxFJL9YmT/AJCLhcR8iXbtwIP5TiCQ+S+K3c1yxwdGVsmb3AEcxihFZW
vGfBN9PfYyWuO0LS19plyxexqThLjuRvfr2sgFe2S+P+FfpnFpz4ZPVjEcMJ
Pty8VyXVx4LTowtn+Eg6Qb7DPyIFIyyQUTt98K6oM7A6wqbt6eGC6Oyq9Gea
jnDVXHyRKKHnFM+4PSlpc6TqS8X9eE6bmeYIr1bsa1Z8y6Wut5wndbj+FxuC
b9e+8pjsTtW5wbo3yEdbS9axQb8w1rlB/toT48djJvHc/1yPwKcrF4jpfxlw
pOxwtMvRDke7HO3wW6RdTitIuXCEQ9jFwcFrExhelJ2AdgNNetzpDRc4UFic
U7HSk7DrmZPNxnVyoFE7MajW3oOyS1Ys+q7EWO4BQx0vIgK+EfMhc/SHxG8v
sLe+7DHlNw9kohw+ePZ6g/pg9qQVhPxSVsbFoMeb9AdMBLOIj93rvL0ouU9p
c8AxB294sbi8J3Fs30qheXbm22284ch1I4WaGimIEioal+0m8JNK/8WPeor0
k6Lf9M/5pYHefNZHONWHqm+7qKw4Mm2qFyVPOfTN7XCnF9yxSwuRE7GGBU8N
7WLaiPvvPCJ+qMgCttSNG8j7xwukZE/3xNdbwo3NTi6uL7wov9jwz0IlrqpA
flPJYksIe8PQYq/IdD0b0BYS7dP+7gWtPkK2gfdsQLJp9GnDTy84t3xK70xn
W0g+FPr27Dhv6Eo3iFjyYTU4bhTbXUsc73a3IHT6f+LCrrPzi4j5+7y95b18
ig3s+HBpS1mPN/W9taWvHDtD14uSJaaN3NUR84bwgMraL9EOUKoWFBL33Rss
ZIwqfVc4wGr7TPGiH96wSqUlvmaXHZw80HP9tYg3tLNkBxve2YHVZduK8aLe
VB0xrCuGdcSwrtiI9gvRuwohsJY94uPE9IXpojPY25VCYHdPm8OXIl9Iercq
YcCVDZ2Oia1pt/3ha0Wfd5U7G3zdnl/RmyWwM9HuRDsT7c5/n+cXFy475FzP
OOQLclMrQ3WPcCEZRI88rfOB5C13mBd3ov/Ql7KLFzx9tbe51wfWP6qhj9GN
hfvjdkZX3CV+H/VzvLQCYWe16Wqo9vpQ35POK8c9dom+8PBk/e+m3Xxo2CvN
0llEg9OeGR/XePGhzL59wVQVGuRunXZX2Y0PQom/oWYwGBTY1w5OT+HD0kNv
xNpSg8FJSrnhZg8dbn7uXHEkKZjyG/WqjVn8tjIYep2ORZ1k0Ki/aC/scXsu
fE5MgNM/+dzMq7svwOuFbkI5WyEEOo80j7LFDeCrSIWK3f5Q6ExWqhWSNIBj
LHPpTU2hwM/YMf+NtgFsiMr/vMYoDM6IKWTJyRpA6mB+3vThULh164zpK3Vd
6K4p+P56ayhUZAmLfr+pBsvnT79kvSUUXMi+3cjbxnyDnCMm3a2xTEoeSM07
tPQJE8TGBRW1EPozX3lS36NxBH6WWnjCZQwbzjVdu+k5mQl7WO+EtVTZcOXJ
iSeOiUw4FdH0PWOAsPuZ9/UvGTEg6hA7XHMmDxbfFZn3fSMDbE1LJkYK8aj8
b3z/dws3JGvIMyh9K2y3TcmdyYAFO36LLernUvngOG7z/XSyTHUY1Es4Fkg9
5VLPwzeMnkOr4sLUW9E+EmcFfVURj+P6wT6rN9XeKa1rFYz/q6/vc8Gp13dD
2QkG5FjfrujcwoUd8nmVHsFhADE3+xae40It6+Ti1pIwGElRUjhxVwW0I9/t
qm1jwhn+8IREhibYXljQ/rGJCWdDuoq1ijRhdOOYm/pihF3xfLdokZ8aPAud
M7hobTgU/DN02fuaKRzckei8bFoUvPHpvJtXYwrzX4lJaWkLcAniFMQliFMQ
xyCuCf4fHFVC4iiUnR5PaZ44eQWYWR37PCUqmsJNiKNKSZxVSeKuLhJnIe7C
vo/xFR5XTy8V1MHGuthYJxvrZiPfdaP+zAoxWQbMbEvb95AdQc33bKUgTrSQ
QE6p0heTDI+Ar8c/rvkoxIR2i5V7dIMj/vzdw4Aqh1mLFbIi/vytZ8DlO1X2
1bnhVH8+tE/qjwq5rT4kkFvtILVUggkbyPvA+/rbfeB94nnxOniev10H7wvv
E+8bnwOfC59TQm5S/emE6XB0w9V7crIxsPv44sQbcVLwaje96/3EGAqHvyVx
+h99sgoUWlWz9S5Gw7eNH+/bKljCzfZ4zb3SMaBj+9KhcJM51Q8QceLdqSaO
qY+joe3B6wv0PZbUOOLQmL0SpfuI641/sPD78qdhYFkzxtnjQTT0f+9N5z0O
A/1t01onnImm6v5hHUCs+4d1AKdvmTbvh1sMhZPRfxz3fYzs2+EYSraeq74y
XpMFMy7lnZbbwwF5hoOdWXIMlPteCeNlcuBZ68W4M5tjwFMmZapIPQfOaYvJ
TRmJgbdOvmMU7nDAL/ep3K+fAj9c7V/8cuh3Qz8c2muYh4V5Vn/Lw8I4JMYl
14s37ssZsKH6G3dXvW2JTGLCIaWUjAQlQV9T7HOKfU2xzyn2QcW+qCtK5kUI
GzOoeuZP/qm0OVjIgPXbC/RYS1jwS/uHyEc7Bny6Vd79OoAFuSdO2GgRsrOj
Y+4hf9b/ZbdtGrjFizm5CkaH7H2tuRwwaDrWdcPBDEr3F9g8InAn2gedYybm
DftxYKy0/+ozzasonPrHL+AKMS9DiiLkuEAjcS3i3HnFBzsL94VRfnusczPD
cIaHH2G3lBxTOCSTxQS22e6RZDcudD7+ukpqFxPGSty5dI7BhdxpptZH1zOp
PsP/fjebmRBj3n3ejc+FrCkarPEaTMqOwj6c2JcT+3Ri306sv6/KNsrl3iNw
BNe//kkgk9Lz+P1iH0/s24njeDz28XRPPze8+SADOrW1LqmlcqnnLNJYofhP
GxvUXxsqFtNswOnz3s/f6wW8ReQxIm8ReYzIW0QeI+J6xCXL0hYcDpXxhaMW
jfo3ZsVSOAXH0c+Xq3HsxfeHPEpu/EK/FTrKg4Wifokf/uMHTS6GwWEevGoX
0U5MpIFPzoJzjT95sEyCn57bR4N26YCpIWP5UF6il5YeTQNJy+/DlxT5lH/R
u+KQcupLHiV/GnVVOnNBIL/hdQ1ki/Ph5/MpETMf0iFjz0NLNRM+rOnaFT0n
kw7hbjZRhsZ8eJkxI5mnSweb3Eaeligfrv+cMHfhehrs9rsYUJvJB6nM/ctV
NtBAfeaL2+2EPKJZvH6AuJ/egcmFbv58sB2/7OTpLcTz9FiEyATyYdK+sk74
TgNe7vT2+Bw+3B/K0q56TAOTOlOxruN8mP7DrKkkPBRMDwi/0v/IA9qu8ncJ
KqFQYun39WY/D+bou4nOjQ2FAdqTn5/n8mHzHo8paZUhMKQrcuNCLw82inl4
9o0PBbfjsu9UiN/ff9W3ujQuFMR6bloKJfFhtq6idfB3BqjTl1gPEzgQ18vb
a62M2I18EEv5sQH2knwG21jI9NnaIPdQIO+vUxB5Qchj8l/wrsTEwrNKtu/U
f9hgu2XBPX2V2L/GMVDGuATGKTAugXEKjGNgXCNr97Pba286U3ZXa4+s6O8S
F0ou/If+enuFM/B/eSzcbvlpZeaAfvqNB87gGPXy+z8XJP/KQ0AZeQWdJM+g
keQVmJM8A+QhiJO8BOSvtPqzY1Rf6VHylvhDi3lfloOOcNKd+/wImNhXvXVZ
iDasrbPVrNkdAdFvlfZIJGuD8QP9bXm9ETD3tEHxHRl9eL6Wq0sfFwXrH6Tt
Z40xgFxF+8xpplEAWWO7niw0gKffttuHEOPzhaaE7ajVgYmsB5v2FUXBjz7d
69OsDMDp97EBvZAoMIjvmVasYQCuTotPxMVEQ4xJRtvmbn04NpwlPFEzGkod
nDa06RtAgj/r+9l7UaDvJsHstjWA2U75ajclo2HMnLDq7TYGcG51Zuit6Gh4
qh+X87JQh4zbRMHTBzdtxHI1Ye/5B8xjdhzI6VPOSwtXpPSs+o/TbRKNSyEL
6JN/qHP+r3zo9tODE3LlNaDM984OnR3OlN3ZeGfo9EiECyXrp0QdlM90huZU
axnLS7bwlfTLoJ2Ifhn00/zNjkR5qC75psUYb9A8l5Z7bZcDCEm9f7KVsFsv
HzobnLjYgbIj0a5EOxLtSrRD0S5FOxTtUv1dvs+X2IXAaMq4Pe+3WADvmadR
/rEQ+FgyKP3hniXVjy3j/KmU69Mt4PPK3ac+udLBdXH64q42c1DU7xnroUHG
PzZZUPm/pyxWFvZMsqD01fik+hOqK8yheMbJJKsAOoWDcLz9vuin7T6WIN9f
FLd/E53CQQuiXxxOEI8C48shq2OYgrgwxomXkLgLcdgNEncNkjjMMT1JbYJb
DHV/2G/LuXNBZM/k/wN3kTgMcRdeH8e1SRyHuA3vH/dx3Ndxn8d9H/d13Odx
vQmT+/yTAIUFXfFcip90LuGtqWIZF8xY547P6bSEcXdFpjLyBP5JtIeMoiNV
7pVZAUfmQJZwLrFvzzWT9h+2gSrtmuy+k1xY3PthufxbG9gpt7VddZYTMFq/
lb994wT3eox5k/3IfsBFTlT9vfI0oXkit53g8BdRaG5ypPIkkZeDPB3d/+Ht
IO+GRfJwkJeDPB3xtZ6hLYo0qk5FAP2G1JKtArl3wOrqp4M0aOnezelwcAcr
xQDFcxtpcNUodEDL0g08Hw1MV/5Jg8cf422yrdzBSWUV5H2hEXhzTcKFYTcY
s7jip2ETYcfL024ONrtR9ckMTrQ8E3d2h9nTWi2ntZH+T2l32NdQI6xqRKfq
ZFhbzJEwtg+h+Epm6a0BuaV8iJWU7mNp+P5ZN3V8qDYKWy16zQe8mxWPRDL5
8EQ7+NnOEW9o8Vly644Xn+pT+i/+CuHD7c+XhGRm+PyZX2Jf4qvYRwvt9wav
3F2D5yMF+fg4fsfSL/Zhpw80uUl/9kgh8yOu+vyVF4a8sSyS94U8MOR9IQ8s
luSJiZC8sefux9NYU4IgKv69zP68QCrPvunbUNayTYFw497M5FatIIovhfHg
M0bPui9mB8I9RStmkzyBTxx2//zWH0jFR9XvKkzwDQyC+KSNGmxCPxx/MNW9
vDQQEsg+l3/8w4I+l9j3Er//xq2Nvx2SAiE+a8KpMX6C/H8c378uovskcR+M
0Vdn+jcI+m5acfO+vSdwhvMU6b163wNgbvWu7KY+HlwuoDW0xQfAgt3Kbzb2
8KB3PvN38yl/sLPqmPeWwBkhY6ukMnQC4Pf8XQYei/jgOv19sA5xfPdP3cqw
zzzw9Cu7KS7nB+N6FPU5xO8bxCqH+474ASeydaamPB9OMho0Exb6QaFYDFOD
OL+Y2fxp+dH+hL45ZOZByA1+504kNvuBFaP0eutDHhVHn/FBVPrXGD4lt15R
VOZM4MPWpXe0jmwj3mfI3Lsuv3lQrV3D9ySeT303LazIgA91vzas0CXGz5i8
mHBTjw/btC7+ox8dBE65i69OzrUA12XW0WZXaZTeRj2Oeh31/M5snlzvDbIP
nF0YlVd5VtPDV30ijZIPV0SnX6XT4BEtsk6G7gLaVd7njrsTOK9kfNTzLhdY
djV7z6lAGqy6vV0lMtMVpHbOPKEXQ4OOd19Kgz1dwU6xS/c9U/Cd/00P4HeN
3zl+187kd456APWCR4m72UiEPYxP27Hx2bRQkHz4+7mMUTjFazF7vafJQz8a
wpTlv5+oDYPlTS4Xwwg8ceqN9FKHegFvKIvkEbX8BQehnMxxNXqRqQdrWlbU
0fkC3IM4CHES4ibESYib/jdOt4qM06GMuAlxlAmJmxBHfSNxEuImxEmIm2RJ
XIU4C3ET4qgyEjchjkJchDhJj8RRiKuESRwlTeKqSyTv+G+85CcrTBovWa2C
TR28DTerBbxj5CEj7xh5yMhbRh4z8paRx9z4I/HrdsMwWPlYPyiMeH70b6mu
fXPRmxEFfWODK1XnMsCnfba6mEsE5bcMPpNele8SQfklG5Y/HTp5PAJSNiTW
p59lQJD2xzPm1pGQkDqrweQfxp99fUEk1c924fTJo9ZGkZS/SSVWdcz5DZGw
OWjI53eOoN4GjjNT9kn5Eu//oNB892lJDKqext94VMiz6o1NmL7tNhvM71/e
8zGOWE8bjyyQqWPDzAN9Iv7rBbwqCZJnhbwr5GGd0Osf56q0DO7yuVstu8j6
d5sUYF6Q7bP4hTHgedjZTpepAQfe1k+/mhgDe023/bpD0/wzL+4xVN2geam5
o5xY9Gepg3l3672EyzHAKBif90lbg6rPgePzfBurDk6JgRrzJ21j3NQoHIVx
QYwTYlwQ44QY98M4IMb9MA6Icbv/ihtau0CwtMqi9nlsqLs2KVO4z5ny/2Cc
EOOGf+7PEVZ/2rbyVyfrr35zlCUnlVlIMJiwNcXnpEgvi/KTo98c/eroZ0e/
OvrZj5XJWmkv58A7a9Pd1RM4MNn8U07FUg7JL+BQdfIevkjQvyHBAe87v2Js
VnMoOyJ13pu7gwrEft4973e6PZeKa2KcE+OeGAddQ8Y50c+O84Vxz1IyToN+
e4zTYNwm8PXwia9uZF7ceS6FKy6/jt9jmiWI42BcB+M46I9BHPC/PGrkWSMv
GnnSyItGnjTyqpFnjbxq5FkjzxT9OrP/h4f6u276V620CLj/o8i0UJ1L8UyR
d4q8VOSpIi8Veapr/+LnRHnzIaMTvqMxMPeD/XbRdA4IDU6aee1XDNTuKHgU
c4QDxaSfE/2evqSf8x3p90Q/KfpN0U+KftPrXknhXiIsyr+m5/z4zQtDgRzQ
f/VG8DgWeCXI/RDzIOSrOor5E1iQLHzP/jOLCy/rfgsfEGdB+ebIl7YFXJh2
XKmnQJQF/iu2J6lv4QJrRrDXvd0xYP3N/tGcAC6YX7G0pZlzoMLyysWjJVwo
M2r03HbfEfZmVpefLeRT68f4nkzimqt8SPoVXTt/hRNV/wRx/57cjHO5UXxY
Q+JgxMVYX+XLwUIRpwIBLkac3EziYsTJiGsR5+L6Q5yLuBjHERcjTnYicR3i
PMR1iPMQtyGOQ5yHuI9O4jzEfcjj/BvPE3Ef4kDEfYgDEecVkbgPcR7iPsSF
XBIn/qv/t/qD6VhXn3NufOr7mTzBaMzCKsH3tP7CirLjgzzYWvK4uE05EEaq
zae0Ede/Nn/vBm/vQCjdl+Dy/SsPWgpKWtaWBUL7itUvnvwgjk+RutuRFQgP
TLd3sr7zgHl5ucVD4vhFuo8zzOQFOPNvOBRxJeJMxJWIMxGHIi7FulhYJwvz
CDJ9odlxkqBOFtbNknxglBSkHALtjnCkYLk1VEb6XDo9DfMUrKl46zupHH7D
AWuKT491vrCuF9rHMT2Moo3PBHW+Fl66UGGwPoTiFaC/Yma9xpqWGVbQ4cSQ
dYkIoewmHA9eEmo5k7CP0X+4X+p4y9b01VSd2X/tj2Qbah8058w5qTzRCt7u
Z6pJE/tax9ylmnq+VmCTujb04kQ2iOQf/yDKtP5zX0MskM5eoGwQaUPtO8YD
94dd2qzAtPRXesx0QX9l6GloCtdgg2Xvyfb3MZZUHON+WuWLdfWW8DtknFby
Qjb1fP8ep8KGuPIqmY0nLCk+0zYDpfIL88yoOqbIY0O//X/VNf0//JD2pJ8R
/Y5rkya9Ed5D7Asuty65LneDhnnn9NYVc/+7nwexL1TWLxL2U3Wj9JgIo1/r
I98NShh5Kz5tF+T/vCu2PPUfPYVxDOQhvZ5rGnJnexAl321RHEj9EgTb2J8c
o7d5wYdEMbtNB4OA+1l10sVFXhDxcDgrJiMIDnY4vuPEeELvSInZpc1BEHxX
tC7niCesSrX7MbglCErTXbwl13rBdJ3xb9YsCYKkNyOGTQuDQfj+0JpTuf5w
4scTq3fcYDD6fHZ3nWUAMMi6bVjHTV1kozivKgQSPdKNNAg9g/2bT0joZdqo
BVD1HD4/2ZBSbegLpbuPRjzbyKX0FtrVaGd3yCt7/H4aSNm/aNcWFnVeVxMT
2Nlod6OdjfZtI2mX43EvmFuDpjSaUnY364nO00B3M5B8vbRvfCIdztWt53o7
msDrE+UuyaM0cDhd7VBkDrB61j9iTytI/vQrgFCpfaHzFejUOjlj7pr5rpMG
42KNVvSfNaF4ETiufn5D5+d4OsQeYI/7qmdK2fHrt0sfO3XeDNqDLZYso9Ph
1LJ52iYbrYGrHJqucIMGNbHbZq82soZ014zsiXdpUJbAC9NPsAZfjqVa1WI6
GDUNpKqCNTytlus5pkyHC4rnb93fYEbVvRMehtXbO3whyl/q3sxSGsD8PA2L
lb5U3AX3o5yQikVTLtLgqDvb0KMwiPIDoV8C5+uEhPEGFy3BOM6z5tEDJhqT
QmDf9M6mWnowsO47FCcKh0JEU/7GwCkh8Ovb56kpeXRI/v0i6XsOnfJL4Hlj
P3ToBLLoELFy6e5xuJ6IcdRvu/3G+jkdp0P3kk/bP9gxYaVcTqb/pRDQkFhi
lvaBAd8NIjpuzQqF7p23Hyi+YlDrTgaWRt7aEQHr3ixQoBeGwoHu13X1MlwY
5tduOytOBzVZ8buqU7jU+ypdtn/NphIO/FzDTZTvD4XhpTrsc1o8yG56ee4u
oXdD65xXmwTx4J/M3ANJ0wV1frHub1hA4ecyYx6kKGsffsEIperAYl3YqAG9
t/uNBXklVL/se0Wi/dfC4M3gwcICTy70alduyHoUBvXnc/svMLBfThilj74b
yb6suyWIW84n45gYt8Q4JuqbdMmDzonyYZS+eb7a3qx6cxgYVUtPS9kg+L0L
vZmWRcyTWNMFGfHZEaC480imvwKTsudR3898HpfuWUXY+zOsg1d7RMDD3Kiz
L7ZHwsa03ZXKRyKgRqZ00s0G0j4k7LBfsqrbMwYEdRKxbiLWScR5WHwmcM2u
zxGwJ3nW23DPSMpuVJk4Iag5IRJM9D7EL6mLoOxntBtdK+WlbP0jKTtNMttj
qwLV75vYFwOexsxoYEHP3oHwTbY2VL3s3Ytm8KyLrKh+gLivJMhsWNKYxwLz
8pTf/dtXQ+meVDuvTSxoTkk/LNVrC0sLRU38id/TSd4s8gOQN4s8Wtw3y6ae
cV1vzYIFiYeh5I67oK/3v3wrd0iOyv4Soyvog4R9kcaRfZDwvQc4vPi5xd4D
LNWKlTd0cmDJ5Y77h397wBUrtQVJxDoufa85qGDGBF0lEXebNTxwLz8bJi0r
6MOL72+l01r9JBsBbwl5TMhbQnsIeUloPyEvCXlKuG76mKsd8q9zIXvnlYeG
zxkgzpr2dbYjF5YavJQMfsSAKyFj1IY9uFQcEeOMGDfEOCLihrfbXQ6UvBX4
8dGvv5z026MfH/NyMU/35SWbipqdoTC6afeu7xI8qKN/9Il4FAqyCx7RF03m
Uf6HbWQeiUhM4+snxPP7fZIy8r++DCYdaCuXWMOAhZOnT+SEK1J5JCwyrwTz
SDTIvBLMOxki81Awz+MLmffxgczz+E3mfYwn8zhWknkdmMfxlszr+EbmgWwj
80IwD6SLzAvB+7/9/5HHMkLmsWBeCuapYF4KncxTwTyWCDKvZetE8ZnH+uhA
vxX3yaUnGLakx2WcUg2BIPOuCB9lGry/l9KlNCaEyjdA/axx5rThOwMafPl5
q3O/WwiV34T5mapnh240bgym9HKyWb6FV0swzBeas4mt5Qc3VTqlbJby4JwX
Wz0/yQ/YgU4N4vI8iCy9MPuEpz/8KJ27Y2QhD5oTrMUW9frBt4A9laKLBHln
mIfWQuZ9YR4Y5n1hHhjmdWGeF+aBYV4Y5oFhXhjmqWHe2kYyLw3z1DAvDfPU
XpB5bJjX9kff0uCrR4l4o5ExaJG8urFb/vDskDeHPDqKZ0fy7oQS/vDsCkne
Hfpp0G/zXTx93cJ5XNh8+/DaA+HBYLWwNU14BpfqX4X48HeAeNOTGTRK3hE4
dYEMn8ArtWPl5By94HKal4Ifsf+NnZImPNnLE67y5usPhNEgKD3BBI57wtmP
ReVS0YLjkRd/i9PApx/3gq8v1P9pbqWDs864jJdyBP6caGmjc0/Aix9L8uQv
krx45Mkjjx559cgbQh6Rw6IdnQqzWTB5YYPmsiUMKPzy2ydNjwVS365crtUT
8IiQV4Q8IuQVIe8IeUjI20AeB/I2kMeBvAzkaSAvA3kayOtAngfyOpDn8f+X
d4Ly54oyM/tpfFAU3/dQtUXAM0HeCfJSkKeCvBTkqWSQdhfqdV/Sr9tP+nnR
r4t6Hv266OftKzCZ5NgUAQkN247xjjDg3DSluFXWkfDI+/qxnWcZEE76aVGv
4H6Lfltl0s+L47hfJ5N+X+QPhJnNvDDrBQP26i7JMBVjg1Cb2bgqFQZlj5Vd
ffPp9oUwyq+UyFivdbuZCR77jw+XP+BAVthbl7kbCL0qv023dQ2Hel7cR8Pq
eb3leUzKvsg/cW/dUm8mtZ5kX18/vIIXQcmGS59MWjs5Ao69vhNBlyXW08bB
kgRGBJwy0zaaQayv/WrjgzJiIuBITYTFIjoLZo61q1i9PgJO1/+yneXFgoq1
JSJicRHgPDeie1iOBf21w3PSWiPAkrRz0e4tnxdlsLg4AqIV5XsW74sGC9JO
XUnarSkTU01Vd1hQeetolzuIr7nJ0BbYrWjHriXtVpy3WtLORbu34byoRNp2
a1Bfb2YpN4cLH9lLZt4eb0PNyyaTL49umxhS8/YHnxiC4xj53+4OXHhN9tk+
QPbdxj7a2Fcb+2zje8I8D8z7QHyw/uCTI95HuODa7JI67UYY/PR7HwhnuXDH
kX9FojEMgvKXt6We4v6JIxwl1iVhbCokc0Hx6oVr7o4EHrG5JHmIRtjJdrTM
Tx9YFM7d4uEoInVTIBcEeFnb9LHgQ9VHq2eGXCiSH7mZ2cOCrW3MIw5yXMgK
nVVt3c2CqnNnPuzp4cDt+/EvYojzzen7/MtiEpfyQ6NfGv3M6HdGPyD6BU+Q
dgDaBehvMT430alKV2AXoJ2wzdTO7+i6EODWaafND+VR+2F9RGP8QgaPyrsz
A/e7GrcFsn+z6EbhTzz42qCkqqdCA6eCKSXf5PlQ61j9Q29zMDwaKxO+5j0P
ekYbik7WB8P70pRxIf08Kg8A8wKQ54+8f8wLwDwBzAvAPAEjVV7b2aII6IAJ
D0KjFak4yWkyboL9AwrGRIm1X1ak4iYYR9lPxk3cyTgKxj0wDoJxj1tkHATj
JjiO300oGUf5Y2+zoP6WQUZbpzYMqRlOft+O9XW0weXRzuqRYRJ3b9Kl/EfR
+/WrSvbrUjj/cYndzcpcXep8Bc/63NcXmAL/5rFTHrUsyk5XZKdKO/4WyEGM
pw0X97OoPEq0E7YfNHYcuGNMyeHX2OXDIwCJ35d5NmgI6pij/+rXk++NXmNN
KHmX2JkX6XeNgTfateljEQseblocmtS5DI4WR57yecCCzpDy5gkZKpA/rXL1
u6OCOu1G6sMqA4ksuD/2ZLvpcXVIphc9/HSMBaZWzWKTAzTh3ef10c6uLGo+
/70esT8WrxyJC+GpUn2Gru9u2VSwXxUSOpYsfU/YJTLJJkdV78hAX8+KrPdR
LHgnUTn1dIccdfwjM3fmcUl5iFnjFVREzN8fu2oZTDG2W5K9kE29/2nvlg26
6bNhZG3BJv5aOfC9IXZbdyYbDozbPiS7TAambaEd1gnBONUiSm/p/TNunKvJ
YkqvfQk8smRkyWKwa7tnPy2CDdM9SnTy3DThRo4Bb6o9G5beuLHjUIo6dbz6
VamqNhnieQ5urjNeRqP4X3FHh7KHkgTyxdhq2vvNxL4dZdyqxXOAoEyZwtfE
uKfbWKWlOXZw0IDZt9GVBglqes9WvbGGwppxJ6MO0ig7rvDxHMkrO2iUnYd+
g3Q3U4WuLluKJ4S8IYwHIC/ow8HTz/f6uMD8SrZQ+XNrCFfRXSkb7gI8vSu1
HlNXw7u48Sce8F1AS3zwJmOfLaw/ecpeK8YFflhYHwvNWg3f73GyjFzdBbyW
7BudeWM9KNkr8fCzZht3uNaaeEVFzgZWMyWEjjm5Q/mcC4s3D9pAakhOV6u3
O3xILClgnLSFn61Tt4G7O6geZE29l7salu0yvOGd6QZ0B/ryKx+soWf55HK7
T67Q8f2WadPy1fBpksmUbE8XqA46nF8n7AgPVs17cIXjAuNCvo61a7MHULMw
3L3WBXTrwlQybO1A2O9mH4+QSy76Pt+saA9Shloqgeruf/5mOEJf7IV+bSt3
Cs+ukE7ZJr7SlXpflP38F94gziPOK5ecR5xXTXIeu8h5HSLncQM5r7niqsli
FdZQPPT++nCHK+x6XeEY+sQaEtoN2hcouEIN+Zz43GPJ58Tn1iOfE5/7Avmc
+Nz4HvC94HvA9/KKnFecZxo57/ge8D3he8P3hO9tq67q/bBmexi3Zifd30sw
j/3kvOI8UvNKxqVwXZ5dtZB/XpHkYW9yp/wEnoadh25OEMiKwlujspvdqTz7
ETnP45X6buARIz89b6+gjxKMv313X4BAxt/H+x++pX7GA/beu5AfGMij/Byp
UiPlt/YK5H+vV8IH84WH19lscKfiYvdFHgTH891AVlI77PQaPojwpdVu1BDv
69mpHbnefHiQ3lZV7uJK8ceYM/cu1xrnBjo27dLLdvEp/3n/I+k0n1mxsGfC
k5+Lz7qBQeGwy4oBPlSEeSrlz3OD3r7A2g+SsZS/Hnnrp+ZuO7he1A2GF9+Z
d+sln/LPI6+5vIt9YFmEK+x/2h4w+EJwvWrSL/83vz362dHvjn559NOjX55G
+ukTP8Y1fPlE2BuO4ql+Vp7wcSjd/CtxvxPWBQYEtHrCkdK+fx6LxJK40ZO6
f9uIddO0FD2h0+7yOJ8Wsn5xkid1/8tllp/p3u0B1sy8A1ub+VR/7vVHnNUk
iPntj7K5viLNA4xnbwqYTsx/46xoL6FaT2CbDZ113i74PcYhmfriFqXFniA8
T/2x7w7B9QxTZaf9cg0CWakpLMXjfnAn5mXaC+cg2NJeMe3aeD+QmScdq6Ds
C/Hhd/L7bYNA6ezlZaUtvmDRsaf6uVMQHKr4YP9+If3/iguiPPRP3v0dhXyo
bty+yJU4L66nqauvdO09GgTxns++7D1H8g3XBVHr5bFYnXlZa6Agf4iMkyH+
xjgZxsUwDob6CONkAWRcDMf/7Nu2IHZ4PXutJR0iufMSUoptKf+/+pd5dxR1
XKDK6GWcnAsNbipEFw+ZuECK7/2f5jPo0Jhj5BV7zBk6bqXMbRlPB4WT9YvC
LVygFIz0/C7QYOGMlnlGbU7wwmn1y4pMjE84Qu6v4jpTTYGcUH0huZTYt2jZ
y8azgx2hw+WSRG8qDfYKdUycznOCtlMGB1X20uCI/9vGDq4jXHScPEviHQ3i
nzmcWJngCIX3XhrFEzLyRJE3it8B8kDxu0Ge6L5Z1fvpj8OoeEQDo2PQh80A
z1fnVfsyQkFb3OGaCYsB1eqZdqHZodBO4k7EoYgzvl2ynB1Ji4CiT5dOJU5W
pPzKrSQv/X/tTJT3kn5kedKvPPfZo/wxCpEUfwntVWdnWdOHgwK/MvqZ0a+M
di/6ofG4P/dnAM8WS1bdP86GE08HntSv1afq98+275bI+MeQkr1njyxVrNem
7D3ErUu6j2fZqgrk9ZqXldbQ2BAn7Vy8+anxf/er6VsBY2TifnDDBPJs+USb
SAJ3niFxLeLcv+FaxL2IUxG3ppO49G+4FX+PuBhxL+Lgbf+Di8O2v80VG28A
ox+SvnY+ZkEXiSsRZ8qSuBNxKNtrT3Kd2DzKn/7negtAJSTbkMsn7AAShyIu
NSFxL+LgWhIXI05GvlaNfOf6h1wW3CRxL+JgxMmIm0tInIznx/UXTeJexLmI
exGHIi5FnIq4Fa+fu9xH46sxG7RJnIq4Fa9/Snpzvf4CAhev0VPaNKRC4eA9
JG5GHP2TxNWIs58kV4XZ3ZWh1gfOV8ta2WevjNjwkcTR1PlI3I04XJfE3Xg/
mKeBdrBRpdyWl4VM4JvpO1wuIc5ffEnOLIwJBoY2Vz6JciD+pO648l4GOMbS
9yWeY4PNzcp7OfZM0PcQXxNSzIYFK9e9XjrMALuD55k5rWxIMrCPt+YyqboR
PsJOWtf/Ech25768/yTNBJ/8LdtFaBxw1ZOrTCbkoIm9s9QDObDYp5rRFMmE
tpupG34u5FB+iKj66zr61wW8pEsemgWj71nQ6ulvU53KgQU9SXs9e1mgYfBs
glYuB1bmtIXmd7PAr5G3NfQpB+6vkT3SSfx+6cJTzmVlHCi36HvznJDR71Ez
fs2Se1KCfk5ZMKxYJ8mm/CjZ8f/Mj5dh/9VP8Z7evOP9BxaM78gry53NBfML
63f3mrFBMvbij3xTLujOZTt2S7MpPwX6LdBPgX6LrjOr3nWc4cC7//w1EfSL
WpXjUvWljwVDsbPbrNZz4Nybr3tKLQXjQqY5l5jE/SEvAXkKiFOQZ4A8BIwT
on5HXgLG6cvIuP3ByHMfWze5kPFgQX+geRFjRhXuCOTQkhPTuT941P7AeClz
N2wPD7Iifj6xX+5G1XMaOjhnnnqwKyWHZJx4v++sK6SNvsy7NZEPs/I3nrtr
7Ar8lANPd/QLcCviWMSpiFs9/gfHridx6H/Vi/p/waGIUxHn4u//hnMRB7fN
N986ju4CsrtfW9j08CgcizgEcSzi2msk7tQncSjiUsSpiCsRp+H7QpyJ7wdx
KeJgxMWIkxE3sw59vTs3wY3CaXj8qlWnf2tlCM6PuFnIdUCDV+gONnnZbuc+
8kBNOHDExMoDhp/X9/ac58NOc7vo3U3u0KRscz9hLx/8r35/GLrDg+LDIU5E
3Ig4EnEl4kS8H8SJiBsRVyLORJyLuBdxMOJixLE4X3g84lo8P+JgxImIGx+R
OBBxYeo4433WUo6Qvs9sRplDGDQ59wZqNgWDzNupBVUT6CDfu8762pFgiNp4
fI/dQxq8Guo0WVkeTPErsM9AZcqzGrkKGvzTX5NVxwmGz3red2by6TDAcV6R
ZBAMsyveBD4wpAN/nYoq1zuYqrOBcZzN0VeszirRqTpcjREdHpKhdPg5tas+
TDmYwpON1+S3j8wPpvwSGqOXZzEXhPz3+WaHQGXM+POH59KhzfW9VvYvOghl
rfP8oEYHzVGH7HzhEDBuC63TVKZT/O6+nz1rBosYMOvGmHzZI2Z/reudSdbp
xrrdWKcb63Zr5WXnsqWYFH6KbXo4sGcsEw7PoUm3RUUCYz/X6mJbCJXnFXTo
MTfCgUHxbzFu4VHseN6ckBunKwXZajNgR9MSt5gKLmw4oWFpZcWAuGOme60v
cqG10v+tuxMLHN94aciP1YbUuHWzaiNZYOkw08WzXIfa5wsS3l59OlsLZmkX
BSaYCfyLGC941PZtr9ZcDRjTXHQ22EiAKxrDF+tv+x0Dm9wX3XYaMIbVr6PE
zv2Kgf2M6IMHi0yh76zdnvUryHhpRxBlF7CfzA37siyYyiOplO7Vsu8NhOGj
yn2myaGw4zY/Iew/dYZb+Ed6TcOgdKxJU3+PoO5w6OEAc1PXYFgwTUJ/9tNQ
cKjN07njFkzhPgv7msTs5mXQYh3IlG4Q+A/RP3q7Q+9JsbwqGFxtmTxyTYCD
0F8qp1B5uz5cFd5mKF/pn0fsex4+edpjtOHV0wKG2HI2yHetPPexRIfCFRsv
WrRZ/tSECZM/ywdMZ1Pzh7ix+drrl44zNEDnXclgwyQBLpI5mNLovZvkXVhr
Ubjs6eVF17JVtCgcuSTso1eEpQbIRii3hOQJ5h/HeSsGtl/8qg3x7wuKWEWC
94d6CfUU6i3UY+l3P3+1ucCn9hHUW9mtG70P33Gn9NK8Odn3JKZ6wMP+z1vP
7OBTvI3P4L61KZ1P5cdZHGxj9i/iw6cZr5JYGzzI+ABhn57svrqv3ANyquze
yNsJ9JJBBdRUqfOpfeffvxp8kPR3tTay8YCdE4NstkYIxlEvpbnYn2QEE/c/
Rnx842I+JGS6+jXPcoNtNtsu967kQ2SF3XzzZDcwq5r2pTaaT+1TeLxSmPay
Ww/dqOu9f2DI2FzqBvNlPT6+nMGg1pGJxrMXm+19YX2Dd+2PfXRgaNYk3r7k
C1JDkKZxmA431VYpK0n7wq47+1rMZeiwpT5IdIeIGRiauT199DMcBj42TnK8
YgKvlse15jhEUPUqLpxN69EhZIM7q7duWWT257uYF0H1R53CWb/8CYtF8Xku
m25a3eC1EnS046Wdk2KoPh8YT/Af7torI2tE8QsC5tBp/qNBsH/Mp47L1QK+
eCgzbknXF4Hc/eazX+B8NiXDr1+Skt+I70NYuKfnEBemaDLuqw2ywKNqx/TK
3YTs4LR9g4oNBPtLZfMXe4GzYsWol5UNLJv5clSZ7gmLWxc5dF21Ab3Te7Kz
wjxh6STRUjNfW4gc/rn4pYYX2GoPH9U75gC7XfzfNyp7QU+30qG+ZDuQMV76
+aa2F/Qurd38c7MDhOSkSV+N8IQjWYk3J6s7wLWCNXad0Z6UP+Hj3f1Zudc8
KNn/cKPopSFXWFR81drrXhBEwcs9PSPBcN+wfHBkJAim17803qVBo/RQ2okL
H8bb0uDejJxTE2WCKb6GfLZorcilIBiTv9XbJJYGgRcc1x/4yIIvTw5NuebJ
hVca8mHLPxN2X+Boh0cEF4rfbb/VIiXAvWFfgz/WdhN6bFZh4kdn2l/rpqGM
ddIyybppN5ZNfy0jRJz/VsSdplpD2LLlVomaUCjo0fZ9FHGxhksbYrIlGwX8
Z3zfnUuEY9dvtqbwuNwS6El9Zgzpv1YneuwR9De4wEr7FnBQ0Jc9d/DdpXE7
eSCfY2h+S4QJrtMloucd5sHnUlP5hjQmVPcZX+0JW02tS4wrYzx1SVROiWqg
NcxYkPoqLJULI/41K7xm2Px3/ke3FTSTecqSOaHzvCpJP3ZoLORtNUtnX3cG
OcdImdrYWPAzD/AWd6GBy4QLYNygC3X5VUpHcmlQJ9f24BLNgOKTdHYpRFqI
60KWb/BrvQ3BoLFGj+6UrgsPC/QMLzwLhpvvOxbOXWdA4Y9ZfU2Ds/OWA6tJ
5OWKmWSd4jn6UPg9X/kpYV85X7cMuV+vDZNaN2TkzWOCLd17yvtH2mBpd28N
ezcT7qRvdzzvqgMtn7axvaczQTJ4ynDxfT1YLaRc5GYVCVd/HT/gbKQDB23u
XlV7FAmPjlV8qT6rAypudktTifFZmrZKORx9iFrXvXxeUCS4PVrd8jlNH2pG
RS8eqmRDfvqlOJV6PYgut9hd9YoNiwwy/J6fN/ijh/axYba/1YEHA7pwUklf
s/u5wE/y73uoYYOsjINfxzY96HreclfGjQ0pIlOTBml6MOy2YJ89iw3X8g+G
as4yoOzc+vL9yRdEl8PFyWvnVW1iU/OBfpoyy0P+X+oNYaOv7bh3SdiPw5Ba
5xf2ZAV/3KMFB6fPaF3xjgPHr7nVBqRpwdaGUs6yaVy4e6hM9uduLVj7mMPR
NeOCpULxrgn5WjBDSFH5mAyxTsomZ209qAXhZrvrb/dxYPWpj8e36elB6eFw
l201gn4b/67bWh7sHGyZYpViDdEjCjZfCDvLQupted96Z5Aqoy+VHcuHN0Jt
WocGnWHL/qP0x7lYV8UFUl/90uU6skFlqkrU3UpP+NT7UshhtQEVZ0b/EbMm
YFMQPRi+bhphM2UF9Z5fHphq0b5FICcuujS/5iuNqv+KOPe5biJL5//AvZxJ
5cJsJwLHAmvc40oB31V7dMpi0TuC769X5524wiADvKcdWzfGlwmrnzZt1FIh
vq9LW3un7GOCuX680ApRJlUHGHkfa41+FI8/xaT6bj1Uv/IjgcMERlTSyxxj
JlWHZ6MF76uzKVm36wMTzkscG3jjxYYezoeAexlMsLQwc+5isuHik9n3Zx1g
wmsj04tV3TzQ9jB8TCe+8yMfB+aIz+DDyfITuV8LmeDYvz7gxBYedT//XofQ
Jw8/T3ukvEtQl1iDX+80Z5AJx6wOr6y/zKOuj+vHRdb3IjM5BsZmdjo2/eCA
YpxHdd/mGIiYEj61/zcHXJRvjI0ixj3yFC9uIPTM+ydflZZti4GkKW9NfQi5
fFvuisWEXKi/0fT6IAeML9pOLiBw5+L6zOnXhLnw9Na6ssMELsX7SesqOZkd
EQNeJ5YouyfwgFmsKCHjHQO73KYu+5nHgzVxS0GVGQPpwQ2rVj7iwbvlQbGJ
cTFwTsk5M/sGD/K778U9YcfA0AZmsyxh50qahzQmv4+B6Qw13b0TtOH0ykGP
Emc2VW9TV9VpWJHNhn6T8eu7w8IhZP1VpYfLueDhLf69ixsOzU1x48TncSHP
7r2cu1g4DMVs0eGt5MIdNfGNmTQmXK/nymyez4WgmgzFDH8miIrtzZZfyqXy
G5+Ldm+WqOBBd92aULV1LtRz7l/h9nZanzPsUxTvmk/o8bZfv+dLXvYHNZXn
N0rSeGC0rlBpoUIALHX4pPQfvt6sAH9Lra4AOGPWfmQKsQ+4vpww5cDOADhQ
lrg5ZDsPPGueL3p41h9W/VMU23BVsC/gPoHfxaLfF9YFLY+F+tNZkdIngkH2
tmLUOqVY2MrtlmCVBkPQrmNzp6nFwvuhNJHHZSwInN3WcW6TE+X3atV4NZVu
4AFJ+48J1x4zhYLvD+6PmxsEUtK2yboSEZTdUFOyr+vFR1uoKzkeZkfg3tvv
ooQjpznC+bgjQj6EXFr3U80i0R1M35d1bC0mzrvUwC53vTvlx1I5ZZh58ZcP
WFzW+/rlpibUnkwZP7vaB6SvbzWZs0UZhhZc5d3vCKbshaGVPeZ7LgZB9aiX
2p65RlDr6Ni3eRphb5qZXJaYABSeUFz35ZWGhyGEarprJJwOh+KnRz+IZy6B
O19yXNmN4bBIWc1m5qylkCVP89ZaHwaK4xgLDOsA1l4vyaGlhEHkUa8bYxsA
dMO8mRv6CDv7KDN3cBBAomdS8tHoMMhLfbfBTsMUlORNDxc/igKJp012F21N
IFLZYuKh0GgwbA4qS1tkAnWL876eI8bBSub4nPemIAXP1/VPjAYXoaieq12m
lH1xfjrvl+4iG8p+QB448r5R/+I+336CZhfRtAp8dyb6vhINgsVHwxd+83EC
mGCZIS0SBJvE0xdoqTpBe+YMg4VCQdC57uqBnc6OIDLxa4ykcBB86ZNe0HLE
EcR7TJ2vs4PgxEG36V89nEBj1fyGqKN0mOKytmH0hQfln/dwemWfEOsHbxP0
DKq1AFY43wrh//YFpzWyYx/NNYHs5v01S3X9YNDCrW8Tcf1/2tXbIuo8oDnd
0XjCWALfPZ7ieWevB8xumLp9wcdAUMuSkzLJcoeFp73lFIYCITP8Smb4HA/g
junYHREbBOfkUqPtKjzgW9vGAn6AHaRaV12MGQkEgyLf1FJpe2iWvZb0/Gcg
sHeGqKwqdgDd2x+37P0VCBPX1K9/PWwPWa7Z5f/5/RZtzawt4XbwdDjMXyI0
iOojj3kmb7IOV24NNPqjB4uCqP0nKMMqYemVIDiQVeiar2AIb5+aF2a+CwJG
7fkXe56RfwvosCE3KahlNOi/80eI9XdsZZvOmxzCPvkps+5Bf6Ag3vTPNjef
HSyoepPXMPosDKYMJg7fauXCI4/2sx+PhsDGgS/1/Q1cuJ48ODtjUgg02A+O
2LRwqe9tHMeQ3R0bRfHaENcZrlq+r+FrGNwf+yE0nS7wS1B9z1t2ed5aFQ3C
U5/qp8bxoKN5vt3dTdEg5XT0eIgvDy5I6hztoUdTeW1oJ+O6wzy3uvgt29LO
AjRWPtKTa+CA5sHvjYUFAOoptNddtzlQnbA3jk98Rzv3xZtc3MMBAzndVQlV
AFGBlWf2ZXLgw6LfK4SDTak+YMgHGHZ2GlHX4sHSN6eLjyg6/BlXJ+4reOzt
fmJ9B1R4uX+r58LjUntmzekguNj34NdgOxdu5x6YJDwmCHam9YR5T+BBgnMQ
47pKEHyTEo+wFePBKc7Gk/O/R8CQZ8ga4WUcuDV0Jebdjwh4tb5Nj6vNAbmw
3uoXoxFgme102DeCA0PfxDN6fkVASvKQnpgXBwYkrxeZpkeAzOFww7GKHDhy
13zzwddsuDWlNe/VBg403Tp/w/sFm9JnP42lpNQDrOGi75Zdxm6CvmX4HnA+
sY9ZdcK6ueFL2TB1+vGQkSou/MyekLhNg/3n7xgezNls8Gu1OhsmVnsu+TXE
hUnaUZ2Xf7KgyCD6cVkNFzjpkiX6hnToHZP2oDCSD/ZszeJvjXT4VGt0Yief
D2oaOq52qnQwn+eikXGaD7vGxPVOjaFDQv8slW8FfBjXbrFdd1445Wf4oNKp
pTCG2MeT6x4KufJhjqrRr69zY0C65Kt8wxE+JG39mmaoKfDfdD14JD2JwaZk
zJP4V48l28De7vdfstnOMObu8cANoo5wdWTF+P3bnCHqXzvaAfzmvLyw4ZUr
xRPJn6SSwZ7gSuU1C5PH7SPPg8ddIc+Dx/mT58Hj8DyDd67268jyYPuGSra5
uiv4H93opGDAA5X2JyMTTrhC9WJlVZ1uLhUX+Pf4X1xwk5d6onHPhVqHx+XH
FMe1u4DTod2/lwuRcfzpgrw+7/1T6m52BFD5uINDMTEl/oFQe6tSqtsjiMpH
nLQ/b/eGk0Dpg/GBPwKYx8MgM9nky87WSCp/JWnF7XbHIUEeFuYj4brDdYjr
Dtch+lXW3j69iU/oge8KE6tMSt2ofJ2r1R/K1n33AZNmMxi7UlA/YGXH3R97
7biEXf0nDxL3mcCH5zMfBbhS6+PrU422aXpelIzxl7BTot2xxXwIG+I0D8Z7
U/GEP/0rvEHZevre7Ul8kFkyeNxc0Zs63nzi9lN3a4OoOBY3e3F+Q1MQPHuk
e6OC0C/jXmsUrawLgs2fM5vn3+BQfeOxjzz2jcc+8vgev7a/sRFriIH2//Sn
f+kK0/bJ1By+FfPXvsgoY59j7HuMfY6x7zH2RcY+yci7mxCX/3K+A5Owawum
qJQAicM4MNHqcTtD2B6Etw7PsTvBA30bp+5+nh0sLdmRYUTIc9XmNMwVsoFt
/EePWrx5hP09Q2OiexRs1wxx4GzkwekW4ZxX+lEUrr/Q23qszyUACiKak6PE
AUoch68ZpwdQ/ifk87aKDjNbLVeCuciIxR1eCPV8uI+cyS8rdm5ZQfkrxJIe
pcQPGlPy6C/5O+ntAPH0JaqS00PBS97jYt5tY2BqLOxJ114IsN85w/qhE1Uf
fk2q3fKSi07wksQluH74/afTfPr5cN6750jfJFLfS8fCwqxI9owZHBCLqR/I
e0+j9l+012buavPoeCuQwySiaubzgkDywJojqTQa+C09+kb6XhDok31fask+
MNj3BfvAoH1mL69x+JUBAzxu2K9c4cmk9k/MQ/iYsoGetTac+n+WupJjo3o4
Zc8F58TTXIn96e1o9e7TbkxKL/T1LnzjG2JK3ee/8at4U5ARMoj2KqBBdEXp
h32q0SDplTHwavJiSMv+beJH4LtH6sY5U3ptCftX3N1oEwukdpw3ldi+GiSX
/F5mFc+C3h4P09dTbMFh/Cc/P8Jej97R1/Ngujk1rw9TxxqqTbGEiZd7js6Q
x7w9C6pOIdYt7DK4orSRWIftceN/bLP3gI3rq209voXC1GyJ9niPYBCRSSto
fM6l3ntsm6v5mWdcOBNxXKTpTgiof8kXdifG62+KclOfhFB9SLAvCYfsO4J9
SE6TfUewDwn2KcG+JZumnjfovsig4jMYz/kytCI9sCyCsmPlTE/uOjwxEiY/
zWz8UMek+C6i7abzTXKYoLL0idm2UxFg9fi52Eg4EyJlo9XMoyIoO7t40jgJ
ufsRcFr09QL+N0G+KNq9hT5H7azvRVDf72Bv3cfCuWxQZRiqy15ZDZm7HfWX
LmCDVIrMLqFrxHuR/XFqMiEnyItu5Ny1hc75aaaxs9nQ3u491c/XFkruv/Mc
kmGDkm0d2O50o+zONZvaBxWy3MDpp/F5py4O6DylH5XZ5wYTTg348QY44PGj
w11pHBNuLCg3Wk7gPNuhC93Pq61g/LeTnnuqedC5e8n5VaNWUDX5J3PWPYHf
8P3zW52vH/BgF/phSL/M0P/0UXhN9lFAGfsgYF8E7IOAfRGwjwL2VXAg+yhg
XwWs31SrdvMsR84cTo7tlzj+NRTmaI1pOjHLHE5V51kqiIeB/dH6CllZc/Da
F/hDZUUYOM31enJZ0Ry04fuOtYphkBJ95YODvDm8WP6jQzSRDvu1uYWR7mYQ
fUC3ZnUlHZ7lRJqs9VkFpaJe8W8NQqh6ixgvTE1MKLLRM4fREv7jMwfo1Djm
b//ImpTflb4KuPZJSadfcGHvk4SpM99ag8iu47OXZwnwyb/66CQXLnvkzKa1
2Py1bhrKWBcN66RhXTSsk/a3OiAoYx0PrOuBdT+wDgjW/cA6IG0F+5+FFAKU
saZ9v03M8yf/TwuS88MhabPBxfyJodC1fp6VWKs5FKy7MfrCN5KqYxne+ltt
p3Ik1Vfyb30nsY8k9pXEPpLzyb6S2HcS+1COihV2vnTmQkunbKjmUzegj5RL
x/G4wMz3Mj0S4E7hDsQhVH44iUMM3loPgHogJK2JNnpEDwJ17z2uC3mBsK63
9NilfAFuQhyFuAlxFNYF3fwrPjrQgg4WjxJX/wwj+xCp0yl8/dKtLGWvPh3Y
M6YqflxoTY2nDC/+ptPEgG0SequKPnNho3Dy7uNXBfnF/+qPBgYcuLvrgNBX
Lux4dIj91IQJ9cvXP9Vz5AL3bIz/t+VMULjQf9TdkwtyBVbrImsY1HPi8Rm/
rsvk+HBh6N79og87WNR6Q/0t09Zq5UbYx3+rO40y1pHGutJYZxrrTqMd5VoQ
1h+xgEnJ8Y/0XbdsYIL0qhcvlxH6P/Ro+uOHxD7otfCp76dCBohYPZuotpZL
8ZL+xltCHhLykpCHhLyk1bv6RY3FQ+GUTdEqbjiPivPHMlrkjy9whBTlmrNx
SeS+eM0OCt0yp+1rF8h5vw7IJhKyI11PhRNnD4dpbCU14niH9pkTL/TbQpK3
/BhD0UD4aXP519ZdzhTudjm/uV5z1Bn8Tu2o2iER+Ge9dTpTdZGwThLiTKyL
9JU2otukIYivYrxRGmY8CCDknAK1SKPFfEgruHF+8Lw7iBUccb6rzgcLLatF
1Zvdqb7kJSX33opLusOZ2IpHp6QE8Va8HvJOMG8G82jqyLwazLNBuwnzao6R
dYz3kHWNcRzrGOP7bdPsH7wbw4aP3VOM37Zw/vwlZJ/Xq2aKP+LAzB9szwZC
TruYTX/SH0TxLdA/EXzfM79Enk71Oce+50Nkn3Psey7nNGnBwwerqHiocVdF
0+a5LNjbcaazYJEemB/4MctQnwXjm+i689v1Ic2rc8zeRsy/0v1zvc8xkGOg
uPdhmc6f/yuzoHlZoOYPK12qjoSNz6uqJWuCoHxWJs3BOwzYKVyZ632EHUBf
XJYdHwrlNxc/T3obRPntZx+XkC7TZcM/Aw9GDkSFgrLi6xlehHz0e38VUyUU
Zk05qmSpx4bIoV67SZrB8OzxyWvvMoMhW/JMMT8kGCQ+Bcx1qguGcK8554xK
gym/KcanfK+scCrsDqb4Lqzzn60NuwXj6errSmY40WBjzIUdt0eDqb9Zqg/p
V7sF8UvR/e5FNSXBoPzyfeNUOxrIeHPFKxOCoXBjRda7TTTSfguGLsckkIsQ
9Mlc8fngnK3EPpX0Wz54nx4NjpR5F/Q6EfvUVZ2t7Dk0GJVX6R5jK6hfIK+6
WTYmkEXJ0848mTZ5H4Ezn3ipOjNiIXQ451ZsEAtOjP6IdaLHgmEZjx5CyFpC
pRcOF9D//H0WBJnmcj/edNIpPI776RKrORkiTwR+LvR7oZ8L19WK8++fP9Wg
//kbFAS/px99G9NqDdXVL5cY7uVRerCAqVanf1BQ/8H6st6csa858OargvJ+
8dVwOGyl5ej+cGo/0wlLvU17S4Ookb268+KYUDem9A2LwFOqJZPOzXjChNlP
U1q2EvtX3CbnFMtmJnwQ7Q6SP84BZTe2ounmcLAU16meuZ74TsYradsoh4Pp
zOW0siQOKEHiCed54aDz5fUPxkxCLyeuDKtQDAdz1fgPD94TevXJC86UuHAI
8rT5NCDBhZ53V1ce2xxO2XfFCx+KfUK+KIH3ktao6v+oYULTe43YpZO5IP5p
oUtpLRMcxEo5feO5IDt9NNy/Igw855zaeFuGB/Ujt2dICDHgQsb4R4dW8EA6
5fpxyaowyl+E9kjqo5LRcFMenHW2qmxUYlD2B37XiYGholxZLvjZlz4zFqdD
yK++xePncGF217f1Pc2CfcFjgnhdNjFfN5Y4rB0k9MZm8ZVn57Yw4VZcYAH7
Cgduvz2XuUNHkGci2zLZuEPElbLbOJvWuThFuVHr7MMOO6WYDFcqfrzIzPi+
0RFX8LmcOW7AJRYMJmyeyS13/XOfmrFQ13MoPS+ZAWpp7KnvCPu2/HxJ9457
DMj78Ot6K2EPoz1gOcxNXcLiUX7MdwPJOZaEfWyspN3/3Ivcrz141PeivGOc
5cQvk2H7oJ5dGvaFKp0IUvIvnOQaYij7F/WRh01WntfSFVDwQt89tSmG4s3j
+PbXIm28UX0q3tu4v9T9iMdyMBd+tna4gQ329gtjpBU/r/x+IcXo9ZA2XNs3
e/b6l1aw4cO3lw5hOhROD1+7r3K+XyjIr5v26VKzIeX3uS4+9eaGBkGeM8Zz
t5B9A7CPwLnwxOK8e86wXe7jVv8DLlCce75HZBaTijshv+ClZUwCu8sG7kzz
eWG5UoBvdxVYzRKu4FG/RzvBwWDO2BohF6jU8OC0E8/T+nHqdIN0F/hkM6lL
QorMO5H1hg+aa0SuLqDB9+JNWtceBZB6PRZKpzZl/bb2pvSc1LYlds2EPqQd
r3VZ5BMKg3dmvLN0DYRtoedv1bZZUc+N+OxUX8pSR+9Q6v+ufRwxZiYNuFeN
5iS0MeGXXJyz7zb0C7DB2dtB8sd7Qp9+HtWyqhXEO/F55EuV1e0uM6HrG7tv
zqpYahzX6RqxeyVrDjKp91KXNlFF5gsTamiL9ooUWFN2Ycnymv+Hri+Pp+rr
/heigTI10GRMMmQm46LIPM/zNdx7uYY7qiQVzVEpDVJS0UADSglRIZFGKUSp
lCKSiDL97ufT2ft+n+f3eu4/57Xv2eecvdfaa6332nvttQWizHzA79THaXpT
0SC9TbXO39rn77jsi8btQu0UZRjlzdgXje9H31wyJVerD5diXBf5P4gDIcIu
Ijt5iLCbyI42KG5gPQjqNZ+26v2Zea1xcCF08WQDHxffaM3ZEkGnY7xTtkxv
TmQsHbpevFbLOMTA11MG2wOpJxjgmRcs9eoxj4+IrxbU+oLYXb6Q0uDVbWPM
wudkoHMz/Ezf26Ql+OB46b/88YHXKbvdRxt45SafvIPMSTZ8fLo99oETGYz+
kLcOh7Ew/1b9/HqBzMX9HhIJr6/lkTEezhs5Wsj3Jg6PG0XZ0UdJSZHg1zYs
+snSEGw7o5Pz8qIh+4bQw713DWGe38nsMQUW7NTp0XYIN4Cvy6XKN61mwYU2
Z1ZaggHmZ9wzw4DaAQM4kOa8YQ33ffp5G1IfT9iAmF6G3cxAA/iTsHVmYbEb
jAQfFrq4yxAyHHIPGtW5YTmYq3fuPHuJOyymr9l6tsMN578PsVC0vvrMHZer
Z+r4zLjGu/oPzlvyLZRrb/1/LGEH+uLx1MYosrPuDsbj27W+4aLD72B4KtQz
XXShL4gWpjRfGg6G2mNP7jyQNoSlix3Gt3Hlxt/628BmSUN4mKX68sb8MLiV
J5RsphoGStvufJcOJUP+oSfdNSvDQFfx9M8fUWRwWzNfxbgwGuJTLzputyRD
ScpMt/pr0VDufWWRhDcZ46O7a61M6S8jYX3Lhzm0qUiYNaF65sDxSChNGzUM
KODFI7BOJzZuOMa7Mg5XKs7cyYDX1kEx/qcj4c+6mG1eQfEQTkun72ZFQroi
DM24EInno5s9DeLzT0TCGq3+jzueR0NvxciDpCORUEBxfZT3JhrHr+w5l3wr
ujka1ApXm1oVGxDjmo7jXBq/Jqs7zaKDCY0vqfCuG5zW4zP36YyDWxqhXztn
u0O91vtrPu1x+Ll3zQcSyeNx8MFXP8hSj9jXcCcOdg5t+fVzOQs2zd46U2Qa
HZpJUcN3H7ChZsGHZN/fcXCuR3KOwg4DeLqL5Zm1l9cu1M7MqozFRq3RUFcz
mbJrOwMkfl8UGuba1fNs7cINebx8xiW71/e5r2FBTHqN2Q62O/brkN7pmd/+
YbkWtx3kvZe+3OLFZ/14rraFmhIMOmfPv1rH1cvLJpeokgaCIbu+oVWzkheX
Ap0H6mW+s/E4R+P+jPSt3IAGA/goQJc0JMVDmXDZnNYqA9geLBXHHx2PcZuP
RnnhzZ2W4HxjIn7uIxJex01YP2/0cCIJ7mdUlwvJrgWWUfZCxjkOvv+6it7j
ksMB+2kJlzeYWkJk1FTPh6Mc2CDTGeSlyPUD7vtKzTnGgaMBIXW3Z62Fc7YK
tbOK6HBcfrrY0icuwGj8WT27zhNfreOGS97yofgoL7yueNura+feMi+8n0k9
yF8oKoMEold7NjbdV8f+v7D9KgGOvRJ8XDXfMmaIBD97EoyurF0Olk0DEXEd
XDy6UvDxLEU1aNoX+nxPbjjw1UdsX7eFBjf1LYxLuLhWfFoa33JhGgS3qcSU
rIqAyhMiTyomo8ClyjPk/Qi3vsGJTaVbuX5FfWWNnScVLr09duldNgfU2ac0
4v2pkLfjs3duMweUnn29c2g2DS6uUDva9pgDVWpzTxyUp8FXy5UrdowT+yc6
6Xjew63HOijwOR0GC9KoYs10vK4vHe1bp3CXdx0tlsg5q6AOReMKupwxFmgW
17FNl6pDzJBk3cVJFuza3SMcnUIDStquFVNjvDygiG9OBJ8Q33r5FiudmdSF
ZRkBh1/KqYOG62l57RI9TGfkl33uudqQekURZIl634jnUD30HKqHnrMp8i1b
d9n7b5n7Q/Z/cK7dg+pVqmB98rvEvoko2DvIujz9yAq8vmuh36m6rt4CTM+9
Uc166AQ79fg46n0W8OJqJ22E7QwuJ4pKXQMtgU78r0zUcyL+bybqrb81iwYl
Xni+z/JigfqjabxyZmRY7ZCOM76iOAUUt4DiFFDcAsoXPO1KfZ/1SUv4Nvl2
E2tnILAyyK4FCyzhkMJZylKrALhJSyORmrjtNrYpyjcJAJNFGZ9Nep3h+qH6
I7pyRP7KThdweH/tsjG3fGOpi3vNWxfwsvxy19EwABL2JXw6utIFvh2e3WXW
SYGwOzPXRQZYQpi6nItRPwU0S73it4dawsrp/Blm5eF4HVPNva67wCwWNo6z
d2S+tsTx8H1E3sC/+kgBPvSda3jL743LqyeDXUzNveAi9cyuul9PzMdqn/ku
uuiE10+3ez+nSXp6QcdcJeY6GgkUjimMKB9zgVW+F5WvRpLg/FrO8X5vF669
KBraJE+G233JVbpTzvD2+ILvjkpkvO669Z5g6cWd4ZBxxly+ydgbEq+x7u3v
j4P6ayJF2iRneOl31KqnLw7X7/KUO/uTq3fd1C4HmJ12BttQl4DBNAa+j/B2
pe2LrwoMF/iwxUdo0XPe/VOx6elZX+nwW5ahHDPgjveTJfJlfz5c7obL7fGV
+/UfukN6zL7pt8KYxHwagX/ns0GqOlw4ZMwTbJ5sTv2iwts39Vb15tGPX1lw
z2LinGyjJ2+c15uU9Hlzy8Q4QeMGjRM0btA4QeMGjRM0btA4QeMGjRM0btA4
QeMm5JTm+1QqCX5rJwy5z/IG1Xt9GaqhJNj4KMYp56YXuLj6bX6XhPCVF1w+
tKqCxuDq43Vkn4/ZXtCck55wLI6O78vEflZZ10IH5xKLua5GPlhvFSTennfW
wgeiDnXdHX1GhyeHFFeozffH98MC7adb8PuDyKqK9Ctcu1bVubq17TsvTyTa
f+C7Wz9AmGsfRMvax+/4BUL9NPlZB7hlaxcZxx0ugXD251CWsJAzaD+V05Qi
k2DinrV+xzln2OYcWzyDQoLmN/u2Td4j5nk8ArE9CyEH0H3ZJLiXGfC4PJKE
7cMt6Zb1Ai28sn9W8eNrPrzrxsnFYsdywmHz20THK5xA6HokPPguOxx6O8/M
mKkZCCvedZMX3o/COBudMzq19PTWOfHBcFLco2VnLAvSb1/L7lIKhMht1Gob
FrFPsS8Arx9Os7rrI7otDFxPji5YK07FcdFrq4OfMR5Gw7KExwUrvEKxn/Ba
dmFmt2kobKYXVo2ujcH7qPIS5cdS6HEg4dNKDa4jwe4lxef3FsdhOiCco3dK
P1DiEgkO//x6ytTRGfYEmQilXufN26B5HDRvg+ZxNm9YlbiDTsK4/X4C6VYH
F2du/GISa68Rgf+P/rI6Kks1AiiuOZGe+8Px/xVXnu0tF6OB0wvpJZ2tFPh9
Q/D3qgo6eK9Y5K09TgGl4Ig2i+lsUOYYHjRawds39erPBO3eWiqklhft1BXj
+vF3h7WKmWRoPHb3JGMuG14X6OmOKpOBYytxTrrZFoxstddOyFPh5/ICN6q6
HVjpe/bmhRPz7Dd9wSx77IVzHhVubHQKG0jwxfneUDtPXA0+ms+g4rzAfOXm
Fwa5fsL1MOEv5f3hGP/+O/8mFwNVX7uVI8SpGN995OvRaGmjgSnl59Lzo254
/RDJ/aZ5yWHJXFN0V3NpVcSmQNAVKStmcPHBetVHx8S0AmH6illHZERpkJbH
Zu4Q451fi+iG6OjZPKqziJ93TT8+b8YKg1go/z3HIsqUhuMxz+svKon4Hgue
o6q9Ttyy79yLKqHcslzgGWs/DhOa3+5b1voxFhxtK34++8SGqjezRHr7oiCk
wVp+vRobn0/MVG86MsuUDalbxSwfmMSCNCvYtH6fDRgrXCwUjYmFsqHyrtsR
Nn/7uycWDqVkOvTSXUDSg/Fd+P/ocaTXkV5xJvQQ0jtID6H7SA/FJS+MfrSc
BAF7s9uu6tGx3LqJPv94aDkdj3skB2g8IzlA4x7JwX2SoHqhXzj2C/D5UiS1
7jVydJwndmDeEd20KV5Z3s3007UXdOy/tUzPPucvyMB53tG+tAtzbV+c2WoJ
L1puznt0hIntDrJDSI8ivYr0KNKbjYQeRXqVROhRdL9hmfy7IAcqjuNZvGap
8KvMaHxf/1bOnyhnOi6j/X/nZls5n+jn9Wf/w/odcwOY0Hk1inb3N7es5sC/
KIKJ/e49jwsPCa5kgMHnt9WzRdbAw/ZNG7ZZsMA53mPNgnpLyHNw2FGqxPVX
/ocdxfu2CTuK7Kq3XRNbVdEP30d2E9lR4W+Zi4W5eljO3eqo1Rw22DKdZm/v
IIP92blU6a1MUKB8EStuI+PnTwfIRotw9VTq7sA8zQlefl/5O/biyx1ZoDDQ
llaaQYPVMgb8+n5MeH7eu8X1KA1eXf3gKxjFkxMkN0hOkNy8JOQEyY2x1vWh
7p/0v1d/Jo6LRHGShURc5AIiThLJEZIrJEdIrhAfMF8IPiC+vJg9V1kuMR4s
umszxvOZOC83ytON9JfwruuJL83YWG/4akYdnNnNhntJQnJT0xhwJaDQoX2I
BQtXpo8Oc8ftk2PR18JmcNtj90dPheuvLYtb89BxFQfv8+6b9arjsiIHzu/O
zzzcxsHrWCnBuhbzHzhBo2XGuY07OTAaqWA1sDscjsXdirt8mYPnxbZee/x+
23kOMPm+FGgO0PF+5t2C3o42Vbzy1cOR4v0ZdDzuUDtQu1A7ULtQO3KJdqH5
1zwlC7sbKWoA1R4G/Vy/HPkl95nbSlUW0aFaoDuhfMgCLtw+2RNtQIfvRvdm
N7+yxHqrlNBjSP8vXmWSOLjbDWacTWiZ/T0crxf2XVh+LMeQBsVC5TNHl/rj
c8vba7KKe074QX1o/dk+LxqOY0PjFI37t3qXFtfF8+IBUR6fqffP2XGzQ0Dt
SNEz4dd2uB1oXla/+6pjMrcdtXVhMgEzLTHfSwicfZvA3UjfviNw91+9Fwww
f2HLCa4d63bMX2IsQ4MXy7QytV3JMFdtr3uuDA2/70uOQcZ2RxaOm3h+89Sj
ACsWPLj5uJy/Ixzks/KH3YxYUFmfL+WXFY7l0oaQU9RfOUJO/Vfv7thTbwvS
jz1+bbhBw/qz6OCJWcWXaFBmQ87eu80W58N58KNzi6qyL2jMnjdzRQvXfjaU
029E+GJ7iuiO+IDojviA6I74sENuzbSVXmRYaJ162OkAr5/bdz1LSeCWP5dm
7Wo4CtgeIH9Z8pL969d1cbh8ju+8kZYSL28x8kOqCL8D+SHfOVZ+kOgMMyxi
PP451wvVR37J4ql5z5WVSHieGtkzneVrNry6x8D40GxoIKS6gwGjgTuUhxAe
qGPAQUprs8MWJgjeiat4fYkBpMPbguNzmfA41vCx6zkGrB/2DxVc4gU/5Drz
IzRZkDER8ShY3gvWG2R8WarOglNfdjHS+z3xOgBah27v3dS2QZuHUxFu7dEu
mLnLnouzR51qnlizwDUuYtjRi4SfR+P3q77O5SfOLMxfzrnQrPz3XHn9eVl+
nZQHll+0TvDi15XAD1kcaA5fMFN8JBzzjXrq2KxSqh+Ui9CoWwbD8b5qkvLy
W49Xa4FS/+mZ/kt18X5vJvE/qof+NyTqzSupUVjtx4YpaBXh26YHCy5piFyP
Z0OBwlyR6rn68Lvr9de4eZowTHYtqv/HH483Bd9gbTjUm/ySKeMK+iMvs4O0
0HmwXH/qjBM5MI4BNV6JLyM2esNX1yzmI65d9S+x2Zbl5QM+C478Hp2gg17d
UAEwfGCc8uB6qxIDEo1PZbNP+4Dyp2aPYAMGxNvXaugW+EDwVs2p8zuokFJ/
X2FgQSgoFMuBXdM/cYkOWdErQ0FvzSWmahEVFjhvekW+Hgr9nbVH5O9TYev0
uSvWlYfCyXgvy3trQqFw0ROh57KRsFBUt18LQiH0tI9BjVQkbHts2dray8F4
d2GXj7JyDwdOnaNWqOyjwljuof1izmywaLclX79Pw/1E/Ub9Qv1E/UL93Ez0
C/VzPdEv1M9qgk6IbqxLe2SdTsQBje0oJc+tH0axSXxzIA4KdRQr+1YxwE95
Gb/ufh3IMr4RrnadifmG+FhE8A3xEbUb9QP1E/Ub9RP1+/C+yxonHobiOFS0
jn//7LdtX20WQNTiZ96ZL1kQtnoyOUpfF24JFmpuvMnLqzZA0576rsyBYO+2
9/oaFlArav5UYBkH1t3am02xAzhjMqNypiUHBD5ZDDg+WwcLrnyrDHvkB94a
DVfX0zzBRCtO2LbTD4z+uYIndPxsr57r4Y/z3X2+8eLVjAtxeH6hMrfduPBK
HHQr0j8ZH/IE557OvefP0MFrUy15r6UHXHpxZZlvFB0CSg/pvVjrBTpP+Juv
hXHx3tkC6cUzvECuyKdF3ocOc0M+a2ZSPUH+itOQticdQmkXLyfLe8LSyjnk
lh4G7BOupWQPeeN2/Ee7JBmgd9TPrb/IDx78OifEWMSAnTetd5/OJdbzlkTB
EaMzHb4HQmB3ue25WOcoHL/md/KH3ZhGFIjNejwtci+Xjj9NFG7KRsFykep2
23ehELHn0h2ziihw79L6rfEuDL4MPhJ/UhUF2SEXHhr3hkFP4XaVTIcoeFLh
lfbSKRy2/Rl4Xbo2CiSXGUV1mIbjOLugOnnbxKho3A7ULvQd9F30HvRe9B70
3mQoW5+szoF3Bh8aym2i8Dp2LNv9eYRBFLAdR33b5ePx+xGfEN8QnxDf/tKB
66fsFF866hkHe/6hs4cbLPmH7slcP5jN17NExQPmL9masM6ODp82z1DUqfSA
4fIbuU7OPL4iPiO+Ij7PIfiK+BxO8FWB4LMnMU7QuNEh+Ij4iviI+PrXbwgB
p3id+/Mc6HBt0+Wgeb9CsB+Ra9hxM+VICF7/4BSNzdHgfhdde/USl4W/04Hg
6hGLXztYYDvm/HSnbTTed4TkBskRkhskRyWLt1jo+Vv9lUMTDkDspGf3Ez9Y
cfB4Y4GXHlg7RbGPV/tBilSIuamVLmxInT9wwDYKupVPtpQaS8Fp/kADZ1U3
MAyjtGpqmAGJZHHYytwNhkMqyn7omMOg3quM8n1+MKdBhbaW7QYCHdP0dhT6
QcY0+7pLra4wFT+9q7iKCW/jvEFjzBTKXzXLhz5nwu4O3ZHl46bwfchV1voU
G6wf2N8w+WEPIttKJ9dlsyH7xBezF14OsFf0bdXidRxQVAhqO0l2Av62G1lr
NmhCsn7fZ7FsP3DZVntPP10bFm2yupNW7AeyF/7EOm41BSnRa1vOqfvD70on
hRhVV1jjyoqeeuoHU+XSSnaxrqCctmFqkttvSxe1W4p6TC4dH9jyHY8DgfTb
8TGKTIi+vWYrX3YchBSvfbBpAweqwvekjhTGwbcLHw9/8+IAyzJQ7vb5OHh/
uLrr2z2AzczjJ01HmeAsujPKqwQgcZeFd3Y3E0aOHLM4cdofn2e5NNpkkaSZ
A2xPo4Tdp7BBteanlWi1A3iZXdP2jGTjuDzFkdAZz6LYIPQpQ0++LA6S0vQ+
9X9gwBbxLRF3uHKRZa6+/8hMrn9VtUJbbZgBj/dEDi7m0vHihVVZGgMMGFzt
0XU3lQ33U2yjbsTbQ/hORadOaw68f8jnmcrt51S8/pojKznQ0dJQq8PtZ+nk
TLXLxhy4v31I8l0/A8w3zf4my+DAptO5Rww/MyDni37ZNhcOxOudZNWJk2HP
Gocd++5z9fPq7iKx5gigz9n81nOOOZSZ0Z531EaA1nOx3/VK5sBfndt8v50G
k7MPe81mWYHrqXEz8REazF6i7ei42wqKPbtS+ThxoK1tc6ajwR5S5E+1jHgx
4NG2mk1qTfY4rmfGiN71RrY1bHLzH1T7w4Snh9sOURjW8H3hSHOADy8u20c8
SPH5WAim484ruaJNRSzQiVaKOa7hAOJjpZNbbzDhruTi6eOPPfB57VYxjUsn
hUngUSgUdb49Au8rQnH5h1iPf6yaS4I1fK/u7ne1gnn1AexPExFgcmgP1Gyy
AoU9tLPzWiJg3soqpeT31jhOG61jryp8oL12WwR8Tve+bqnhBjn+pwwFmBGg
I3Zkgc0XVwiX+e5xkxoBui4n181gEvmvPpNhho1oiVyCDxx7+DRabz4FWPlr
hrxv+eC4PYXe3K9CF3zgMOcFO+UwBd4sPCuofdwHbplYyGvGU6BInnV8c20o
fJz26vd5AQqsD9s6NvooFNSf+xeTDShAsgjb+VU8Gn5GXF44ZzaXr5fyFdLS
2fDwrubkrjkU0FfetC28LwT35x6RlwjlKTJmeHWQufdDyr5MK1SmYHo1tGxP
ypKIhhyrBZPOXLrU7L8kn8kt398S7B5sGP2Xr7tjQFXMN8zLl4tbHFUG7j6M
hgaFWQqmNAYoRwe2ZD+NhieOufQSPQZe7/aPklpVX8GElR/WblYUjAb7B3VF
bXFWELAk+csybzrOvx827zv/Sjc6xO1V35cYHQEGtUetzLzoYF9d2fF0TwTU
b3yd9NOXa8d7j26OzKdAwl5di0d2dDweLucn6Z6qZ8HBvSOBW8/5gIFw3SXB
Fyx47rz6cXkSBZ9DTMoNrRtPo8CuRSvd44YYcPKTWIHtMQr8LJf50zediff7
ePNl6tGzWbB31Xjj0X4azqd4gDiHC+lzROercVIil46zuP6lTE2iZTzOk4PW
oeet+x0qLbwGdlgP3mdKxuP1t/6qxKuhIlz7emsX5YydFcg7HVPV/sbBeWun
yo3eLOrnQPZaVqlVyzp4Put8In2YA5dO35/5eMIanhT5ttbNpEK8jNx+63se
2H9aNPxUbKTYAz6qUB7pcOWN7RP2QnNZMPReEp8u6c2G/AvWUg4VQTAqe6ez
MjAMml6vrOD4k6BUVXFY4EgYZHxIf1Z2iATMtdZV5iwSjhtD/k79b+0CxTVh
cJu/0djSnYH99QG3je3KVgzM130PEsjNa7l68Jh77UbnCDgnedn7gwEDn1du
tmdTzDNDBuhufZE+hyuf7EG5NtvjWtAyy+mr+bJIKJ+pvSE2XQsuLL5jMlOa
F4eRcjWgYsNCNmR+pWV2thL5jsLZQN0goZxSQ4UHIS+UyDQ2FD+kCR8Q4Oob
tcG2ex+l8HoWQ6R18NS9ObD0dU7T4mVsHP+G8ggVG89PK9soD7HHftiMbGeB
xNaLx7ebyMPsy3VB1jks+JxnRhtwlQN2guSzJa5hEDjn2IusxxZA9zDemXg4
DFzi9Qvmv7YE0lOVxUHOXvA0v3PP6s/ukKy6ZMXJh54wIPTyyPpgd4zforTO
GxyS8sbluFi5WwoaXlivsIucz8TLesLTLeqxP/gpMOuNuF3lYk9w2BxR/vQG
FT+HcElJ8om1mvbheB/L0ZukLRp8+nB15hvN0j320JcU2y0nrg9nLwZsXtjk
APs/dqypttPH8ZF39uvk7vyhgcsnP2xM6tirCNNvpt3b4MrVk0J8TwdI+lBz
xzj/VwEFqh8e2DON67dwmvX+qPgzsX+B1jPOTlqO5+QtwHGgFWc/X3AaUsRl
hZzlmsu6NYj5UhZM+L8x1ZhUhyuP0z48LuRwceVNXYWlAKb8O25cyePA0S0C
/m9sLKDrvkpPf3QMbBIdgyskc6xX7Ag90/JZ8kE1kw7V+qc1l3o5YTogugwQ
dLhM0OUgQYdzBF34sqqvmpyTB68//HJCyi5wsOGerMKgLJ7X+HuVhZkTeuvn
CrjgfE7+q4JtFqW5ggZhR5BdQXakm7AryI4gu5IelXrLQYGC17MFdUjqnS/C
YF/lToNwrl47scR21fcGrl9wMWaegythVzxiQCRIonR/lgd4eB5SCGfHgL6I
bUZ/rgeef7XMgpcPr3hAsEOm8bMZsVBxXHt9TpEHDPifSdi7mgnMjpAzxyzc
YNqr+3ptqkx4ExQq6LTUDeYXP7zdLs3E/SKxz2iURzKx3pUokmwZ0ebq9wVU
0fEoLs6WGVvfLs+ELWNiKoIuHrx58T8jXXKZnjAoFZl81DMClr5SH3vxkmcX
kZ1MJ+yiLGEnbxN2sZWwk3i/hpKyc40uT88jvf9Q9WpYyBIrmBkc6fU7xw96
O3eqLFWwhpdyJF2B635wO/Va4oEZXP5cSBlVGvGDSwepujpvmVCzT/fXvIJA
3j7URr0Oh+xAsG8TfbWuj4nXVydKZWZqc3G6+usAiU9NoWDr5vQndCEHbCQ2
FOgkhkL/l7fUlFRdSC190UZrCcPnlgrw7bFc7hYKV8wt8w00KLDn17Ud/f6h
8DsrUuKFIQU+ygjWdwWEwr4nqgXvn3kAa6fV+3F5Ms63uixnfZ29JhmaVuWO
UUU9cdwTmjfS//rJsOwXFbKKv2RQyv3gjq6q4QHByL/yJBsA53y/OU5YRMI2
tfZ9WX/8wXJ+f62jaSS8G19wIzLdH5SWm5bGaUbCy67jnte1SJDqxhaROxUB
deGZul63Q7BdfPhh9GHAjRDoV93Xl7czAjaH3tn4OzsCzhQ4Z1s+D4dUSYH5
oboUvH76eZ/KWBp3vIYLjTkKnqDAYE/C0rrrYfDkzJffm1159Xxzvdkz30Zg
O7J37KkO/SgFJo7uE6t+FY73eaP66DsfRz53ub2k4v+Rnd+W/fRIdnEYGAod
qRbi4nDb6mOhNUVhsPnaqLwRMxhOzun51sSl1xKfRSse7Qj+a4++UvF8sWBO
6D7ru1RYNkN60RXVcBxXjehQ0DCsU3SHChu/jX899SgC30ft/CGvZaQhQ4Vc
/4v7fslR8P1/5VqdAfOz28VCb1Fxe18QOAXhEoRTEC5BOAWdm1g2u+71Dkkq
MMSZ9QYGHOCsU1fKUI4ELbpH7DsRfXi14lyfjFoUV05l/J9t1IfSvl0ejSlR
IKWQf+nHJnMwHzsrpicaC4/my9RZzQzH64OB5yWL+SvD/u7jHeDqia/iRsX3
w6Dynyt/HLS33l938GkYHJ42pGRvEAc+Vg1le4qi/jOfUm8USKf+mKpK5JXz
hnJW3Oni5XvS5Jvs+7aXBrfunnQ94hGJ57/Re1LLb8M/577qCT32eFPBu9+v
JXeP/iQSDGqsZgkI0OBwlVyMlEAUdLha3zxvQIObCeUB5DmOsKTskyBnZSzW
W6PSEemtmrFwUT3d+d4Rh7/v84zFehPpUaQ3kR5dS+hNpEerCL1JIvToLqO9
P93bWbDJ5ZFHyrU4+Kjw1OhkOQvmxz2NSOL6m1uVDWeN+juB2D9+jAMDJhqz
XyxTj4Qgl6WDy7l2ivzh5jMxvUioOZL75zKNDqPf/OX0HtPgZ9eMDqAzIFP+
0dl992lAbxsZ3m/Pw90IhyPcjXC4+MI97/uWcqAxu+v3wzksqJO7/8h9EQe+
RXkMnPzE9WcJO/u/7DDCPQgHIdyDcBDCPQgH/SHsNLLbEtXFJVPHTWFosYHK
7RYWOBxMmPdK2hXOP7yw4MR3BkxdGFpxzMUV7KjdSdGjDGxHQgm7okLYEUnC
riQRdsSJsCsnPQw+T87zh7Lfr+xzhVhYzpEcITlHcs+kVXyzKYyAt0kDJ2IS
mBivC5SbMw46s0BhX2pI4qJIsLku163KlauAe9cbRIMZICUjcO7xKib4f4la
/XI3C3ITDiST+xhwN3CQYXKaBU0PvGS//GDAwMe1FREXreDC5ZkxJhFs6CNw
ymUCtyCcgnCLWv6KBT6HXfC8GrLz04fmJEbKxcOocnKcz/swqPCV2XJPmwOT
tkyzXVcj4MjU3J+d0hwAyxrPmR5cnCxA6V62joP11t6wtw2s3bxyr6aI1KU3
HKBZVK03i+fS9eMemc89HGyPr/z4/Tl2lAOVW7XlTbYw8f4VhHMQ7kE45xqB
e4QInINwT05XwrHCJmfItxEc+2K6GJaFJmj1/XQGfvGmfZGnl8Klth8qh6Ri
YV7q+EobCX2YrXiQ3fAwBmiOfhIy8/TxOQ8WVh86nuSq4zJ5fcl7LRtFEHaN
st3iwYDBptJz4WvFQP7mqhkNYm7QcvDi2dJ8KxD2mJHtU+8HZj2Sou/T18Fp
Fy1n1bt+kJ8oLaI9Yg0u6m0+V8f94PO3lj/9HY6w1kvn+RWrAAgNe7lZYrUj
1tfrJgzck0S4z5NVUzMKw4n1WGtsVyzSEja/2GyN2zdyinVD/oUNnO+3Ah3F
WFwf6ZXJDutUgzBr+EXoHaSH0P1LhB76V+40mHAqf1bA/OtWoOXTXqbwm4Hn
R5DfqZXFAtk8W945fskTV1RCrEFWSXz/nIMc/P2phiShut0c/L2ehrt7A1t4
5dQ/ms0PUzyg8thPVj24glepzDr//Z7wpT2sdYu3G0ho7d76WdEFyyX6H9VD
z6H3cJ4J6ESKk/B5RE1OtQ3NnWGQVCB84JSLJzTWxkkfeRcGnUsEEyvWeMKl
i1kPrl8Lx7gG0ffCyUWVl797wA3T5bKbjHnnkJw4VZ3cfYxY/3bzx/tFjSfn
Rk9z9gdqZMizGZ949//iHQdQv/tCPYkP7b/zgIPnbc8rVoeA6dacyzl1xHn0
A0HwyCfIb/9XHk57zLdB+qtdBJ4HRuvAP/qmRarNIMGMtRVJAbIccHtUy4zU
C4bDbXW7x7j6tn0/tUQiLwg0B/zDMrU4MGds8vxFSRKQhXSLD3LLDSLUcDlu
OYbiWavebQaG5k+nbfgRAbqzZvV7lgAcfzD30k9FChRLpC+6UQGwe8z1w8e1
FOjeG6f9sdMMgn44khencvHQs+BNwjKOsLjAqsxQkYz5+mhQelnSSjLIzkjs
9tjsgPHh6bkGx+1WBeN5nqQT7hvJp4Nx3hOEd6IczZ8sPB+B5w82Cmo2HoiM
AMFI9ncTFR7uQTgG4Z7TIWbihyASNi64/M3GjAJz15/QiH5NxXrWlx7wLuAJ
Fc7wb1vxXZsCTxP4ac8aqfB1sMX+lD4FXq38OZJ5NQZSjz+5KtxGhts3joW/
CKPj+YHJKxWH1pPoQDPQPNzwlTdPhOYX0DwRmjdC80Ro3gj5n5FEXvLafaPP
M15p4fzlO6uMpQz/6IGvzClr+4gYeOyVzFonpg+HSu3z4q/EQONsEnPOcytc
v3nFzeqnkhQuzubLn/2ThufVKrW9qh00YyCj+K5Wty8Fx8lpTu36PL+Egs+r
QfE5ohKTR5tGaGD5bfpy/dgofP9feXCNggz+3T2WttEwPhV/p/VKFP4+0hfl
h3TeTxulwQOH1AtzBdRxnuW/40EN3vON2m7xiYNpTYM/PwUp4PvTZ/S2Plkj
DlbDv4N9uPjDvfGbXorrAlj4zsHEwZkOr9bebaDqu8K3pH1fhVUYoENSnh/H
tddyAuoXq1YyoMK46LSsrivo/8kbhwgGNByVlN3P5t6/Vz48SeOt99tOu7/z
ljQDtmskWEn6uuB2e3uHr3ZwoeLzTtB4alu48ZnUWgbY3299t72Ggu8/mHFh
pmwPA3pcV2tELubZZWSnUXx2gTM0/LnOxTuEH5dP+HUihB+H8A3y45BfVyzP
3pJ5KxDjF3QfFNfPybzOwnph19vrWm9rWXCoPCFwbIIGeVKqe28IssDn66Gm
i9viIOxDrqxlDRMmmscK3bPi4HZy4NvqNBYUelN8ek7HQdSzxErpMyzYIDG0
+fEYAz735fdebGDxzqci5v3QPB+a90PzfGje73/pdaT3ww71nBvM9wCq/3Tv
NRbxED8n/EdmjQdsLHvg3bEyHhY4Cn7ufOENcg39UnFG8VBot/jym1eBYG7g
svkNV4/9uPVuPi02CFT824KuLuWdy/WqT2xP6yFe2cpjkF7ZwQH2u9F9V7JD
gNnxOrFmJRdfTDW55d8KASW+o69WqnHg4/xbWqfmUyD3przK9vNmsOvI4hfz
z1Eh8ckr2/pxK7x/NSxR+dwTPhuMX35GzDbZYcQrT4w1VlCk7EH7jthqwRXR
OC7IeMM2tXcL47C9RPnEZ/x6tjrkMC+f9D7DdS7SphZY3/XJeFSelOTpUaRX
kR5FdEV6FOlVlF+j/WGs6UoVTxjZVit3OocMukevpT5T8oQXjxZWnK0jQ3JR
yGUBBU/sxyO/finhxyP7ht7/ivDr0T5A2sS829/eeOA882kjHurnppPw+vTy
T93mEuXBMFkSvaxA0Qf3i+UGm1LuhkJ5V3jNPCUSV6/8nXdA4xjtz+e7oLNr
vWQIyFSZXNTmROB4LKTnN1ebyV4TCsF2YithN2iEnUDfQ350EuFXI34hv3oG
4Uej+qXfN4eokVnYXqP+eo6/zr5J8sf0XSq8IzCsIwTvA3tp+f3B2OsQnC+q
bYd6fowuLz4snflh0d4Z4TBwNbvi22wrHOdkbjvpt6jPBUhvtroxN5Ih57Pg
o6C5PrCMqjtDbRkZ0/ON2s51LcpkEOyv3F7h7IP5Mp7SfurP00CQ37eVZV0W
[truncated: 1,324,928 more chars]
