# Supplementary material for: The Polytope Formalism: application to molecular constitution and the prospect of a complete description of Chemical Space
Source: Chem Sci. 2026 Jan 8;17(4):2102–18. doi: 10.1039/d5sc08813e (PMC12780917; doi:10.1039/d5sc08813e)
Supplement: SC-017-D5SC08813E-s001 [file SC-017-D5SC08813E-s001.zip › publication files/graphing outputs/cyclo - addition S2B2_S2B2_genera{1, 2, 3, 4, 5, 6}_1.gxl]

<?xml version='1.0' encoding='UTF-8'?>
<!DOCTYPE gxl SYSTEM 'http://www.gupro.de/GXL/gxl-1.0.dtd'>
<gxl xmlns:xlink='http://www.w3.org/1999/xlink'>
 <graph id='Graph1'
     edgemode='undirected'>
  <node id='_:_'>
   <attr name='label'>
    <string>Name</string>
   </attr>
   <attr name='VertexCoordinates'>
    <string>List[1.3248212945562425`, 0.7934680596747965`]</string>
   </attr>
   <attr name='VertexLabels'>
    <string>Placed[&quot;Name&quot;, Below]</string>
   </attr>
   <attr name='VertexLabelStyle'>
    <string>Directive[GrayLevel[0], 15.`, Rule[Background, RGBColor[1, 1, 1, 0.5`]]]</string>
   </attr>
   <attr name='VertexSize'>
    <string>0.1`</string>
   </attr>
   <attr name='VertexStyle'>
    <string>RGBColor[0, 0, 0]</string>
   </attr>
  </node>
  <node id='1:_'>
   <attr name='label'>
    <string>Name</string>
   </attr>
   <attr name='VertexCoordinates'>
    <string>List[0.4411484280828114`, 0.1880300949754904`]</string>
   </attr>
   <attr name='VertexLabels'>
    <string>Placed[&quot;Name&quot;, Below]</string>
   </attr>
   <attr name='VertexLabelStyle'>
    <string>Directive[GrayLevel[0], 15.`, Rule[Background, RGBColor[1, 1, 1, 0.5`]]]</string>
   </attr>
   <attr name='VertexSize'>
    <string>0.1`</string>
   </attr>
   <attr name='VertexStyle'>
    <string>RGBColor[0, 0, 0]</string>
   </attr>
  </node>
  <node id='_:1'>
   <attr name='label'>
    <string>Name</string>
   </attr>
   <attr name='VertexCoordinates'>
    <string>List[0.6179834313618623`, 1.6445475900749345`]</string>
   </attr>
   <attr name='VertexLabels'>
    <string>Placed[&quot;Name&quot;, Below]</string>
   </attr>
   <attr name='VertexLabelStyle'>
    <string>Directive[GrayLevel[0], 15.`, Rule[Background, RGBColor[1, 1, 1, 0.5`]]]</string>
   </attr>
   <attr name='VertexSize'>
    <string>0.1`</string>
   </attr>
   <attr name='VertexStyle'>
    <string>RGBColor[0, 0, 0]</string>
   </attr>
  </node>
  <node id='4:_'>
   <attr name='label'>
    <string>Name</string>
   </attr>
   <attr name='VertexCoordinates'>
    <string>List[2.0304124722418653`, 1.6442539294578014`]</string>
   </attr>
   <attr name='VertexLabels'>
    <string>Placed[&quot;Name&quot;, Below]</string>
   </attr>
   <attr name='VertexLabelStyle'>
    <string>Directive[GrayLevel[0], 15.`, Rule[Background, RGBColor[1, 1, 1, 0.5`]]]</string>
   </attr>
   <attr name='VertexSize'>
    <string>0.1`</string>
   </attr>
   <attr name='VertexStyle'>
    <string>RGBColor[0, 0, 0]</string>
   </attr>
  </node>
  <node id='_:4'>
   <attr name='label'>
    <string>Name</string>
   </attr>
   <attr name='VertexCoordinates'>
    <string>List[2.2075869250879196`, 0.18788165148228653`]</string>
   </attr>
   <attr name='VertexLabels'>
    <string>Placed[&quot;Name&quot;, Below]</string>
   </attr>
   <attr name='VertexLabelStyle'>
    <string>Directive[GrayLevel[0], 15.`, Rule[Background, RGBColor[1, 1, 1, 0.5`]]]</string>
   </attr>
   <attr name='VertexSize'>
    <string>0.1`</string>
   </attr>
   <attr name='VertexStyle'>
    <string>RGBColor[0, 0, 0]</string>
   </attr>
  </node>
  <node id='1:1'>
   <attr name='label'>
    <string>Name</string>
   </attr>
   <attr name='VertexCoordinates'>
    <string>List[0.`, 1.1874887100079201`]</string>
   </attr>
   <attr name='VertexLabels'>
    <string>Placed[&quot;Name&quot;, Below]</string>
   </attr>
   <attr name='VertexLabelStyle'>
    <string>Directive[GrayLevel[0], 15.`, Rule[Background, RGBColor[1, 1, 1, 0.5`]]]</string>
   </attr>
   <attr name='VertexSize'>
    <string>0.1`</string>
   </attr>
   <attr name='VertexStyle'>
    <string>RGBColor[0, 0, 0]</string>
   </attr>
  </node>
  <node id='1:4'>
   <attr name='label'>
    <string>Name</string>
   </attr>
   <attr name='VertexCoordinates'>
    <string>List[1.32360510153235`, 0.`]</string>
   </attr>
   <attr name='VertexLabels'>
    <string>Placed[&quot;Name&quot;, Below]</string>
   </attr>
   <attr name='VertexLabelStyle'>
    <string>Directive[GrayLevel[0], 15.`, Rule[Background, RGBColor[1, 1, 1, 0.5`]]]</string>
   </attr>
   <attr name='VertexSize'>
    <string>0.1`</string>
   </attr>
   <attr name='VertexStyle'>
    <string>RGBColor[0, 0, 0]</string>
   </attr>
  </node>
  <node id='4:1'>
   <attr name='label'>
    <string>Name</string>
   </attr>
   <attr name='VertexCoordinates'>
    <string>List[1.3248248923236112`, 2.373329704874556`]</string>
   </attr>
   <attr name='VertexLabels'>
    <string>Placed[&quot;Name&quot;, Below]</string>
   </attr>
   <attr name='VertexLabelStyle'>
    <string>Directive[GrayLevel[0], 15.`, Rule[Background, RGBColor[1, 1, 1, 0.5`]]]</string>
   </attr>
   <attr name='VertexSize'>
    <string>0.1`</string>
   </attr>
   <attr name='VertexStyle'>
    <string>RGBColor[0, 0, 0]</string>
   </attr>
  </node>
  <node id='4:4'>
   <attr name='label'>
    <string>Name</string>
   </attr>
   <attr name='VertexCoordinates'>
    <string>List[2.6484535109704774`, 1.1864634838655632`]</string>
   </attr>
   <attr name='VertexLabels'>
    <string>Placed[&quot;Name&quot;, Below]</string>
   </attr>
   <attr name='VertexLabelStyle'>
    <string>Directive[GrayLevel[0], 15.`, Rule[Background, RGBColor[1, 1, 1, 0.5`]]]</string>
   </attr>
   <attr name='VertexSize'>
    <string>0.1`</string>
   </attr>
   <attr name='VertexStyle'>
    <string>RGBColor[0, 0, 0]</string>
   </attr>
  </node>
  <node id='1:1,4'>
   <attr name='label'>
    <string>Name</string>
   </attr>
   <attr name='VertexCoordinates'>
    <string>List[0.6180175160025873`, 0.7290906180893849`]</string>
   </attr>
   <attr name='VertexLabels'>
    <string>Placed[&quot;Name&quot;, Below]</string>
   </attr>
   <attr name='VertexLabelStyle'>
    <string>Directive[GrayLevel[0], 15.`, Rule[Background, RGBColor[1, 1, 1, 0.5`]]]</string>
   </attr>
   <attr name='VertexSize'>
    <string>0.1`</string>
   </attr>
   <attr name='VertexStyle'>
    <string>RGBColor[0, 0, 0]</string>
   </attr>
  </node>
  <node id='1,4:1'>
   <attr name='label'>
    <string>Name</string>
   </attr>
   <attr name='VertexCoordinates'>
    <string>List[0.4416618768162598`, 2.187057813530722`]</string>
   </attr>
   <attr name='VertexLabels'>
    <string>Placed[&quot;Name&quot;, Below]</string>
   </attr>
   <attr name='VertexLabelStyle'>
    <string>Directive[GrayLevel[0], 15.`, Rule[Background, RGBColor[1, 1, 1, 0.5`]]]</string>
   </attr>
   <attr name='VertexSize'>
    <string>0.1`</string>
   </attr>
   <attr name='VertexStyle'>
    <string>RGBColor[0, 0, 0]</string>
   </attr>
  </node>
  <node id='4:1,4'>
   <attr name='label'>
    <string>Name</string>
   </attr>
   <attr name='VertexCoordinates'>
    <string>List[2.208077978668225`, 2.1863363123442143`]</string>
   </attr>
   <attr name='VertexLabels'>
    <string>Placed[&quot;Name&quot;, Below]</string>
   </attr>
   <attr name='VertexLabelStyle'>
    <string>Directive[GrayLevel[0], 15.`, Rule[Background, RGBColor[1, 1, 1, 0.5`]]]</string>
   </attr>
   <attr name='VertexSize'>
    <string>0.1`</string>
   </attr>
   <attr name='VertexStyle'>
    <string>RGBColor[0, 0, 0]</string>
   </attr>
  </node>
  <node id='1,4:4'>
   <attr name='label'>
    <string>Name</string>
   </attr>
   <attr name='VertexCoordinates'>
    <string>List[2.0295983933355406`, 0.7288212509020124`]</string>
   </attr>
   <attr name='VertexLabels'>
    <string>Placed[&quot;Name&quot;, Below]</string>
   </attr>
   <attr name='VertexLabelStyle'>
    <string>Directive[GrayLevel[0], 15.`, Rule[Background, RGBColor[1, 1, 1, 0.5`]]]</string>
   </attr>
   <attr name='VertexSize'>
    <string>0.1`</string>
   </attr>
   <attr name='VertexStyle'>
    <string>RGBColor[0, 0, 0]</string>
   </attr>
  </node>
  <node id='1,4:1,4'>
   <attr name='label'>
    <string>Name</string>
   </attr>
   <attr name='VertexCoordinates'>
    <string>List[1.3240950055347824`, 1.5802445411564583`]</string>
   </attr>
   <attr name='VertexLabels'>
    <string>Placed[&quot;Name&quot;, Below]</string>
   </attr>
   <attr name='VertexLabelStyle'>
    <string>Directive[GrayLevel[0], 15.`, Rule[Background, RGBColor[1, 1, 1, 0.5`]]]</string>
   </attr>
   <attr name='VertexSize'>
    <string>0.1`</string>
   </attr>
   <attr name='VertexStyle'>
    <string>RGBColor[0, 0, 0]</string>
   </attr>
  </node>
  <edge id='e1'
      from='_:_'
      to='1:_'>
   <attr name='EdgeStyle'>
    <string>Directive[RGBColor[0.`, 0.29`, 0.91`], Thickness[0.004`]]</string>
   </attr>
  </edge>
  <edge id='e2'
      from='_:_'
      to='_:1'>
   <attr name='EdgeStyle'>
    <string>Directive[RGBColor[0.`, 0.29`, 0.91`], Thickness[0.004`]]</string>
   </attr>
  </edge>
  <edge id='e3'
      from='_:_'
      to='4:_'>
   <attr name='EdgeStyle'>
    <string>Directive[RGBColor[0.`, 0.29`, 0.91`], Thickness[0.004`]]</string>
   </attr>
  </edge>
  <edge id='e4'
      from='_:_'
      to='_:4'>
   <attr name='EdgeStyle'>
    <string>Directive[RGBColor[0.`, 0.29`, 0.91`], Thickness[0.004`]]</string>
   </attr>
  </edge>
  <edge id='e5'
      from='1:_'
      to='1:1'>
   <attr name='EdgeStyle'>
    <string>Directive[RGBColor[0.`, 0.29`, 0.91`], Thickness[0.004`]]</string>
   </attr>
  </edge>
  <edge id='e6'
      from='1:_'
      to='1:4'>
   <attr name='EdgeStyle'>
    <string>Directive[RGBColor[0.`, 0.29`, 0.91`], Thickness[0.004`]]</string>
   </attr>
  </edge>
  <edge id='e7'
      from='_:1'
      to='1:1'>
   <attr name='EdgeStyle'>
    <string>Directive[RGBColor[0.`, 0.29`, 0.91`], Thickness[0.004`]]</string>
   </attr>
  </edge>
  <edge id='e8'
      from='_:1'
      to='4:1'>
   <attr name='EdgeStyle'>
    <string>Directive[RGBColor[0.`, 0.29`, 0.91`], Thickness[0.004`]]</string>
   </attr>
  </edge>
  <edge id='e9'
      from='4:_'
      to='4:4'>
   <attr name='EdgeStyle'>
    <string>Directive[RGBColor[0.`, 0.29`, 0.91`], Thickness[0.004`]]</string>
   </attr>
  </edge>
  <edge id='e10'
      from='4:_'
      to='4:1'>
   <attr name='EdgeStyle'>
    <string>Directive[RGBColor[0.`, 0.29`, 0.91`], Thickness[0.004`]]</string>
   </attr>
  </edge>
  <edge id='e11'
      from='_:4'
      to='4:4'>
   <attr name='EdgeStyle'>
    <string>Directive[RGBColor[0.`, 0.29`, 0.91`], Thickness[0.004`]]</string>
   </attr>
  </edge>
  <edge id='e12'
      from='_:4'
      to='1:4'>
   <attr name='EdgeStyle'>
    <string>Directive[RGBColor[0.`, 0.29`, 0.91`], Thickness[0.004`]]</string>
   </attr>
  </edge>
  <edge id='e13'
      from='1:1'
      to='1:1,4'>
   <attr name='EdgeStyle'>
    <string>Directive[RGBColor[0.`, 0.29`, 0.91`], Thickness[0.004`]]</string>
   </attr>
  </edge>
  <edge id='e14'
      from='1:1'
      to='1,4:1'>
   <attr name='EdgeStyle'>
    <string>Directive[RGBColor[0.`, 0.29`, 0.91`], Thickness[0.004`]]</string>
   </attr>
  </edge>
  <edge id='e15'
      from='4:4'
      to='4:1,4'>
   <attr name='EdgeStyle'>
    <string>Directive[RGBColor[0.`, 0.29`, 0.91`], Thickness[0.004`]]</string>
   </attr>
  </edge>
  <edge id='e16'
      from='4:4'
      to='1,4:4'>
   <attr name='EdgeStyle'>
    <string>Directive[RGBColor[0.`, 0.29`, 0.91`], Thickness[0.004`]]</string>
   </attr>
  </edge>
  <edge id='e17'
      from='1:4'
      to='1:1,4'>
   <attr name='EdgeStyle'>
    <string>Directive[RGBColor[0.`, 0.29`, 0.91`], Thickness[0.004`]]</string>
   </attr>
  </edge>
  <edge id='e18'
      from='1:4'
      to='1,4:4'>
   <attr name='EdgeStyle'>
    <string>Directive[RGBColor[0.`, 0.29`, 0.91`], Thickness[0.004`]]</string>
   </attr>
  </edge>
  <edge id='e19'
      from='4:1'
      to='1,4:1'>
   <attr name='EdgeStyle'>
    <string>Directive[RGBColor[0.`, 0.29`, 0.91`], Thickness[0.004`]]</string>
   </attr>
  </edge>
  <edge id='e20'
      from='4:1'
      to='4:1,4'>
   <attr name='EdgeStyle'>
    <string>Directive[RGBColor[0.`, 0.29`, 0.91`], Thickness[0.004`]]</string>
   </attr>
  </edge>
  <edge id='e21'
      from='1:1,4'
      to='1,4:1,4'>
   <attr name='EdgeStyle'>
    <string>Directive[RGBColor[0.`, 0.29`, 0.91`], Thickness[0.004`]]</string>
   </attr>
  </edge>
  <edge id='e22'
      from='1,4:1'
      to='1,4:1,4'>
   <attr name='EdgeStyle'>
    <string>Directive[RGBColor[0.`, 0.29`, 0.91`], Thickness[0.004`]]</string>
   </attr>
  </edge>
  <edge id='e23'
      from='4:1,4'
      to='1,4:1,4'>
   <attr name='EdgeStyle'>
    <string>Directive[RGBColor[0.`, 0.29`, 0.91`], Thickness[0.004`]]</string>
   </attr>
  </edge>
  <edge id='e24'
      from='1,4:4'
      to='1,4:1,4'>
   <attr name='EdgeStyle'>
    <string>Directive[RGBColor[0.`, 0.29`, 0.91`], Thickness[0.004`]]</string>
   </attr>
  </edge>
 </graph>
</gxl>
