# Supplementary material for: The Polytope Formalism: application to molecular constitution and the prospect of a complete description of Chemical Space
Source: Chem Sci. 2026 Jan 8;17(4):2102–18. doi: 10.1039/d5sc08813e (PMC12780917; doi:10.1039/d5sc08813e)
Supplement: SC-017-D5SC08813E-s001 [file SC-017-D5SC08813E-s001.zip › publication files/graphing outputs/cyclo - addition S2B2_S2B2_genera{1, 2, 3, 4, 5, 6}_Adjacency_Matrix_2.dat]

0	1	1	1	1	0	0	0	0	0	0	0	0	0
1	0	0	0	0	0	0	0	0	0	0	0	0	1
1	0	0	0	0	0	0	0	0	0	0	0	0	1
1	0	0	0	0	0	0	0	0	0	0	0	0	1
1	0	0	0	0	0	0	0	0	0	0	0	0	1
0	0	0	0	0	0	1	1	1	1	1	0	0	0
0	0	0	0	0	1	0	0	1	1	0	1	1	0
0	0	0	0	0	1	0	0	1	0	1	1	1	0
0	0	0	0	0	1	1	1	0	1	1	0	0	0
0	0	0	0	0	1	1	0	1	0	0	1	1	0
0	0	0	0	0	1	0	1	1	0	0	1	1	0
0	0	0	0	0	0	1	1	0	1	1	0	1	0
0	0	0	0	0	0	1	1	0	1	1	1	0	0
0	1	1	1	1	0	0	0	0	0	0	0	0	0
