# Supplementary material for: The Polytope Formalism: application to molecular constitution and the prospect of a complete description of Chemical Space
Source: Chem Sci. 2026 Jan 8;17(4):2102–18. doi: 10.1039/d5sc08813e (PMC12780917; doi:10.1039/d5sc08813e)
Supplement: SC-017-D5SC08813E-s001 [file SC-017-D5SC08813E-s001.zip › publication files/graphing outputs/cyclo - addition S2B2_S2B2_genera{1, 2, 3, 4, 5, 6}_Distance_Matrix_2.dat]

0	1	1	1	1	Infinity	Infinity	Infinity	Infinity	Infinity	Infinity	Infinity	Infinity	2
1	0	2	2	2	Infinity	Infinity	Infinity	Infinity	Infinity	Infinity	Infinity	Infinity	1
1	2	0	2	2	Infinity	Infinity	Infinity	Infinity	Infinity	Infinity	Infinity	Infinity	1
1	2	2	0	2	Infinity	Infinity	Infinity	Infinity	Infinity	Infinity	Infinity	Infinity	1
1	2	2	2	0	Infinity	Infinity	Infinity	Infinity	Infinity	Infinity	Infinity	Infinity	1
Infinity	Infinity	Infinity	Infinity	Infinity	0	1	1	1	1	1	2	2	Infinity
Infinity	Infinity	Infinity	Infinity	Infinity	1	0	2	1	1	2	1	1	Infinity
Infinity	Infinity	Infinity	Infinity	Infinity	1	2	0	1	2	1	1	1	Infinity
Infinity	Infinity	Infinity	Infinity	Infinity	1	1	1	0	1	1	2	2	Infinity
Infinity	Infinity	Infinity	Infinity	Infinity	1	1	2	1	0	2	1	1	Infinity
Infinity	Infinity	Infinity	Infinity	Infinity	1	2	1	1	2	0	1	1	Infinity
Infinity	Infinity	Infinity	Infinity	Infinity	2	1	1	2	1	1	0	1	Infinity
Infinity	Infinity	Infinity	Infinity	Infinity	2	1	1	2	1	1	1	0	Infinity
2	1	1	1	1	Infinity	Infinity	Infinity	Infinity	Infinity	Infinity	Infinity	Infinity	0
