# Supplementary material for: The Polytope Formalism: application to molecular constitution and the prospect of a complete description of Chemical Space
Source: Chem Sci. 2026 Jan 8;17(4):2102–18. doi: 10.1039/d5sc08813e (PMC12780917; doi:10.1039/d5sc08813e)
Supplement: SC-017-D5SC08813E-s001 [file SC-017-D5SC08813E-s001.zip › publication files/graphing outputs/cyclo - addition S2B2_S2B2_genera{1, 2, 3, 4, 5, 6}_edges_1.txt]

UndirectedEdge["_:_", "1:_"]
UndirectedEdge["_:_", "_:1"]
UndirectedEdge["_:_", "4:_"]
UndirectedEdge["_:_", "_:4"]
UndirectedEdge["1:_", "1:1"]
UndirectedEdge["1:_", "1:4"]
UndirectedEdge["_:1", "1:1"]
UndirectedEdge["_:1", "4:1"]
UndirectedEdge["4:_", "4:4"]
UndirectedEdge["4:_", "4:1"]
UndirectedEdge["_:4", "4:4"]
UndirectedEdge["_:4", "1:4"]
UndirectedEdge["1:1", "1:1,4"]
UndirectedEdge["1:1", "1,4:1"]
UndirectedEdge["4:4", "4:1,4"]
UndirectedEdge["4:4", "1,4:4"]
UndirectedEdge["1:4", "1:1,4"]
UndirectedEdge["1:4", "1,4:4"]
UndirectedEdge["4:1", "1,4:1"]
UndirectedEdge["4:1", "4:1,4"]
UndirectedEdge["1:1,4", "1,4:1,4"]
UndirectedEdge["1,4:1", "1,4:1,4"]
UndirectedEdge["4:1,4", "1,4:1,4"]
UndirectedEdge["1,4:4", "1,4:1,4"]
