# Supplementary material for: The Polytope Formalism: application to molecular constitution and the prospect of a complete description of Chemical Space
Source: Chem Sci. 2026 Jan 8;17(4):2102–18. doi: 10.1039/d5sc08813e (PMC12780917; doi:10.1039/d5sc08813e)
Supplement: SC-017-D5SC08813E-s001 [file SC-017-D5SC08813E-s001.zip › publication files/graphing outputs/free base triphyrin[2.2.2] 3-torus_S3(2)B3_genera{1, 2, 3, 4, 5, 6, 7, 8}_1.gxl]

<?xml version='1.0' encoding='UTF-8'?>
<!DOCTYPE gxl SYSTEM 'http://www.gupro.de/GXL/gxl-1.0.dtd'>
<gxl xmlns:xlink='http://www.w3.org/1999/xlink'>
 <graph id='Graph1'
     edgemode='undirected'>
  <node id='16:16:17'>
   <attr name='label'>
    <string>Name</string>
   </attr>
   <attr name='VertexCoordinates'>
    <string>List[1.1608736375170499`, 1.600633668130865`]</string>
   </attr>
   <attr name='VertexLabels'>
    <string>Placed[&quot;Name&quot;, Below]</string>
   </attr>
   <attr name='VertexLabelStyle'>
    <string>Directive[GrayLevel[0], 9, Rule[Background, RGBColor[1, 1, 1, 0.5`]]]</string>
   </attr>
   <attr name='VertexSize'>
    <string>0.2`</string>
   </attr>
   <attr name='VertexStyle'>
    <string>RGBColor[0, 0, 0]</string>
   </attr>
  </node>
  <node id='16:16:17,18'>
   <attr name='label'>
    <string>Name</string>
   </attr>
   <attr name='VertexCoordinates'>
    <string>List[1.9720258681211988`, 1.3324841186462886`]</string>
   </attr>
   <attr name='VertexLabels'>
    <string>Placed[&quot;Name&quot;, Below]</string>
   </attr>
   <attr name='VertexLabelStyle'>
    <string>Directive[GrayLevel[0], 9, Rule[Background, RGBColor[1, 1, 1, 0.5`]]]</string>
   </attr>
   <attr name='VertexSize'>
    <string>0.2`</string>
   </attr>
   <attr name='VertexStyle'>
    <string>RGBColor[0, 0, 0]</string>
   </attr>
  </node>
  <node id='16:16,18:17'>
   <attr name='label'>
    <string>Name</string>
   </attr>
   <attr name='VertexCoordinates'>
    <string>List[1.3907299908894648`, 2.532461036154438`]</string>
   </attr>
   <attr name='VertexLabels'>
    <string>Placed[&quot;Name&quot;, Below]</string>
   </attr>
   <attr name='VertexLabelStyle'>
    <string>Directive[GrayLevel[0], 9, Rule[Background, RGBColor[1, 1, 1, 0.5`]]]</string>
   </attr>
   <attr name='VertexSize'>
    <string>0.2`</string>
   </attr>
   <attr name='VertexStyle'>
    <string>RGBColor[0, 0, 0]</string>
   </attr>
  </node>
  <node id='16,18:16:17'>
   <attr name='label'>
    <string>Name</string>
   </attr>
   <attr name='VertexCoordinates'>
    <string>List[0.5402987183336823`, 1.2595386445195424`]</string>
   </attr>
   <attr name='VertexLabels'>
    <string>Placed[&quot;Name&quot;, Below]</string>
   </attr>
   <attr name='VertexLabelStyle'>
    <string>Directive[GrayLevel[0], 9, Rule[Background, RGBColor[1, 1, 1, 0.5`]]]</string>
   </attr>
   <attr name='VertexSize'>
    <string>0.2`</string>
   </attr>
   <attr name='VertexStyle'>
    <string>RGBColor[0, 0, 0]</string>
   </attr>
  </node>
  <node id='16:16,17:17'>
   <attr name='label'>
    <string>Name</string>
   </attr>
   <attr name='VertexCoordinates'>
    <string>List[1.8018959202288833`, 0.6081036217827802`]</string>
   </attr>
   <attr name='VertexLabels'>
    <string>Placed[&quot;Name&quot;, Below]</string>
   </attr>
   <attr name='VertexLabelStyle'>
    <string>Directive[GrayLevel[0], 9, Rule[Background, RGBColor[1, 1, 1, 0.5`]]]</string>
   </attr>
   <attr name='VertexSize'>
    <string>0.2`</string>
   </attr>
   <attr name='VertexStyle'>
    <string>RGBColor[0, 0, 0]</string>
   </attr>
  </node>
  <node id='16,17:16:17'>
   <attr name='label'>
    <string>Name</string>
   </attr>
   <attr name='VertexCoordinates'>
    <string>List[1.0149962762111522`, 2.7996761921834623`]</string>
   </attr>
   <attr name='VertexLabels'>
    <string>Placed[&quot;Name&quot;, Below]</string>
   </attr>
   <attr name='VertexLabelStyle'>
    <string>Directive[GrayLevel[0], 9, Rule[Background, RGBColor[1, 1, 1, 0.5`]]]</string>
   </attr>
   <attr name='VertexSize'>
    <string>0.2`</string>
   </attr>
   <attr name='VertexStyle'>
    <string>RGBColor[0, 0, 0]</string>
   </attr>
  </node>
  <node id='16:17:16'>
   <attr name='label'>
    <string>Name</string>
   </attr>
   <attr name='VertexCoordinates'>
    <string>List[4.722848119106967`, 2.272292952892694`]</string>
   </attr>
   <attr name='VertexLabels'>
    <string>Placed[&quot;Name&quot;, Below]</string>
   </attr>
   <attr name='VertexLabelStyle'>
    <string>Directive[GrayLevel[0], 9, Rule[Background, RGBColor[1, 1, 1, 0.5`]]]</string>
   </attr>
   <attr name='VertexSize'>
    <string>0.2`</string>
   </attr>
   <attr name='VertexStyle'>
    <string>RGBColor[0, 0, 0]</string>
   </attr>
  </node>
  <node id='16:17,18:16'>
   <attr name='label'>
    <string>Name</string>
   </attr>
   <attr name='VertexCoordinates'>
    <string>List[4.5228314318208955`, 3.1470622970403976`]</string>
   </attr>
   <attr name='VertexLabels'>
    <string>Placed[&quot;Name&quot;, Below]</string>
   </attr>
   <attr name='VertexLabelStyle'>
    <string>Directive[GrayLevel[0], 9, Rule[Background, RGBColor[1, 1, 1, 0.5`]]]</string>
   </attr>
   <attr name='VertexSize'>
    <string>0.2`</string>
   </attr>
   <attr name='VertexStyle'>
    <string>RGBColor[0, 0, 0]</string>
   </attr>
  </node>
  <node id='16:17:16,18'>
   <attr name='label'>
    <string>Name</string>
   </attr>
   <attr name='VertexCoordinates'>
    <string>List[5.277471855500959`, 1.7483843870928168`]</string>
   </attr>
   <attr name='VertexLabels'>
    <string>Placed[&quot;Name&quot;, Below]</string>
   </attr>
   <attr name='VertexLabelStyle'>
    <string>Directive[GrayLevel[0], 9, Rule[Background, RGBColor[1, 1, 1, 0.5`]]]</string>
   </attr>
   <attr name='VertexSize'>
    <string>0.2`</string>
   </attr>
   <attr name='VertexStyle'>
    <string>RGBColor[0, 0, 0]</string>
   </attr>
  </node>
  <node id='16,18:17:16'>
   <attr name='label'>
    <string>Name</string>
   </attr>
   <attr name='VertexCoordinates'>
    <string>List[3.8476648360919743`, 2.013315379674136`]</string>
   </attr>
   <attr name='VertexLabels'>
    <string>Placed[&quot;Name&quot;, Below]</string>
   </attr>
   <attr name='VertexLabelStyle'>
    <string>Directive[GrayLevel[0], 9, Rule[Background, RGBColor[1, 1, 1, 0.5`]]]</string>
   </attr>
   <attr name='VertexSize'>
    <string>0.2`</string>
   </attr>
   <attr name='VertexStyle'>
    <string>RGBColor[0, 0, 0]</string>
   </attr>
  </node>
  <node id='16:17:16,17'>
   <attr name='label'>
    <string>Name</string>
   </attr>
   <attr name='VertexCoordinates'>
    <string>List[3.6539997207167234`, 1.5450555641276005`]</string>
   </attr>
   <attr name='VertexLabels'>
    <string>Placed[&quot;Name&quot;, Below]</string>
   </attr>
   <attr name='VertexLabelStyle'>
    <string>Directive[GrayLevel[0], 9, Rule[Background, RGBColor[1, 1, 1, 0.5`]]]</string>
   </attr>
   <attr name='VertexSize'>
    <string>0.2`</string>
   </attr>
   <attr name='VertexStyle'>
    <string>RGBColor[0, 0, 0]</string>
   </attr>
  </node>
  <node id='16,17:17:16'>
   <attr name='label'>
    <string>Name</string>
   </attr>
   <attr name='VertexCoordinates'>
    <string>List[5.369982017720094`, 3.275173500158294`]</string>
   </attr>
   <attr name='VertexLabels'>
    <string>Placed[&quot;Name&quot;, Below]</string>
   </attr>
   <attr name='VertexLabelStyle'>
    <string>Directive[GrayLevel[0], 9, Rule[Background, RGBColor[1, 1, 1, 0.5`]]]</string>
   </attr>
   <attr name='VertexSize'>
    <string>0.2`</string>
   </attr>
   <attr name='VertexStyle'>
    <string>RGBColor[0, 0, 0]</string>
   </attr>
  </node>
  <node id='17:16:16'>
   <attr name='label'>
    <string>Name</string>
   </attr>
   <attr name='VertexCoordinates'>
    <string>List[2.410117591594461`, 4.727388882141009`]</string>
   </attr>
   <attr name='VertexLabels'>
    <string>Placed[&quot;Name&quot;, Below]</string>
   </attr>
   <attr name='VertexLabelStyle'>
    <string>Directive[GrayLevel[0], 9, Rule[Background, RGBColor[1, 1, 1, 0.5`]]]</string>
   </attr>
   <attr name='VertexSize'>
    <string>0.2`</string>
   </attr>
   <attr name='VertexStyle'>
    <string>RGBColor[0, 0, 0]</string>
   </attr>
  </node>
  <node id='17,18:16:16'>
   <attr name='label'>
    <string>Name</string>
   </attr>
   <attr name='VertexCoordinates'>
    <string>List[1.7980209002971215`, 4.068691785782299`]</string>
   </attr>
   <attr name='VertexLabels'>
    <string>Placed[&quot;Name&quot;, Below]</string>
   </attr>
   <attr name='VertexLabelStyle'>
    <string>Directive[GrayLevel[0], 9, Rule[Background, RGBColor[1, 1, 1, 0.5`]]]</string>
   </attr>
   <attr name='VertexSize'>
    <string>0.2`</string>
   </attr>
   <attr name='VertexStyle'>
    <string>RGBColor[0, 0, 0]</string>
   </attr>
  </node>
  <node id='17:16:16,18'>
   <attr name='label'>
    <string>Name</string>
   </attr>
   <attr name='VertexCoordinates'>
    <string>List[3.1091285237645208`, 4.046156655098194`]</string>
   </attr>
   <attr name='VertexLabels'>
    <string>Placed[&quot;Name&quot;, Below]</string>
   </attr>
   <attr name='VertexLabelStyle'>
    <string>Directive[GrayLevel[0], 9, Rule[Background, RGBColor[1, 1, 1, 0.5`]]]</string>
   </attr>
   <attr name='VertexSize'>
    <string>0.2`</string>
   </attr>
   <attr name='VertexStyle'>
    <string>RGBColor[0, 0, 0]</string>
   </attr>
  </node>
  <node id='17:16,18:16'>
   <attr name='label'>
    <string>Name</string>
   </attr>
   <attr name='VertexCoordinates'>
    <string>List[2.4977545218867645`, 5.503195310005868`]</string>
   </attr>
   <attr name='VertexLabels'>
    <string>Placed[&quot;Name&quot;, Below]</string>
   </attr>
   <attr name='VertexLabelStyle'>
    <string>Directive[GrayLevel[0], 9, Rule[Background, RGBColor[1, 1, 1, 0.5`]]]</string>
   </attr>
   <attr name='VertexSize'>
    <string>0.2`</string>
   </attr>
   <attr name='VertexStyle'>
    <string>RGBColor[0, 0, 0]</string>
   </attr>
  </node>
  <node id='17:16:16,17'>
   <attr name='label'>
    <string>Name</string>
   </attr>
   <attr name='VertexCoordinates'>
    <string>List[1.1906215194352916`, 4.782890282751898`]</string>
   </attr>
   <attr name='VertexLabels'>
    <string>Placed[&quot;Name&quot;, Below]</string>
   </attr>
   <attr name='VertexLabelStyle'>
    <string>Directive[GrayLevel[0], 9, Rule[Background, RGBColor[1, 1, 1, 0.5`]]]</string>
   </attr>
   <attr name='VertexSize'>
    <string>0.2`</string>
   </attr>
   <attr name='VertexStyle'>
    <string>RGBColor[0, 0, 0]</string>
   </attr>
  </node>
  <node id='17:16,17:16'>
   <attr name='label'>
    <string>Name</string>
   </attr>
   <attr name='VertexCoordinates'>
    <string>List[3.580704755118772`, 4.209611187102098`]</string>
   </attr>
   <attr name='VertexLabels'>
    <string>Placed[&quot;Name&quot;, Below]</string>
   </attr>
   <attr name='VertexLabelStyle'>
    <string>Directive[GrayLevel[0], 9, Rule[Background, RGBColor[1, 1, 1, 0.5`]]]</string>
   </attr>
   <attr name='VertexSize'>
    <string>0.2`</string>
   </attr>
   <attr name='VertexStyle'>
    <string>RGBColor[0, 0, 0]</string>
   </attr>
  </node>
  <node id='17:17:18'>
   <attr name='label'>
    <string>Name</string>
   </attr>
   <attr name='VertexCoordinates'>
    <string>List[4.97496287316607`, 2.578398031057348`]</string>
   </attr>
   <attr name='VertexLabels'>
    <string>Placed[&quot;Name&quot;, Below]</string>
   </attr>
   <attr name='VertexLabelStyle'>
    <string>Directive[GrayLevel[0], 9, Rule[Background, RGBColor[1, 1, 1, 0.5`]]]</string>
   </attr>
   <attr name='VertexSize'>
    <string>0.2`</string>
   </attr>
   <attr name='VertexStyle'>
    <string>RGBColor[0, 0, 0]</string>
   </attr>
  </node>
  <node id='17:17:16,18'>
   <attr name='label'>
    <string>Name</string>
   </attr>
   <attr name='VertexCoordinates'>
    <string>List[5.0154638800548845`, 3.291617995749923`]</string>
   </attr>
   <attr name='VertexLabels'>
    <string>Placed[&quot;Name&quot;, Below]</string>
   </attr>
   <attr name='VertexLabelStyle'>
    <string>Directive[GrayLevel[0], 9, Rule[Background, RGBColor[1, 1, 1, 0.5`]]]</string>
   </attr>
   <attr name='VertexSize'>
    <string>0.2`</string>
   </attr>
   <attr name='VertexStyle'>
    <string>RGBColor[0, 0, 0]</string>
   </attr>
  </node>
  <node id='17:16,17:18'>
   <attr name='label'>
    <string>Name</string>
   </attr>
   <attr name='VertexCoordinates'>
    <string>List[4.005213581519225`, 2.4406375650519587`]</string>
   </attr>
   <attr name='VertexLabels'>
    <string>Placed[&quot;Name&quot;, Below]</string>
   </attr>
   <attr name='VertexLabelStyle'>
    <string>Directive[GrayLevel[0], 9, Rule[Background, RGBColor[1, 1, 1, 0.5`]]]</string>
   </attr>
   <attr name='VertexSize'>
    <string>0.2`</string>
   </attr>
   <attr name='VertexStyle'>
    <string>RGBColor[0, 0, 0]</string>
   </attr>
  </node>
  <node id='16,17:17:18'>
   <attr name='label'>
    <string>Name</string>
   </attr>
   <attr name='VertexCoordinates'>
    <string>List[5.197546886445861`, 1.9360812094071271`]</string>
   </attr>
   <attr name='VertexLabels'>
    <string>Placed[&quot;Name&quot;, Below]</string>
   </attr>
   <attr name='VertexLabelStyle'>
    <string>Directive[GrayLevel[0], 9, Rule[Background, RGBColor[1, 1, 1, 0.5`]]]</string>
   </attr>
   <attr name='VertexSize'>
    <string>0.2`</string>
   </attr>
   <attr name='VertexStyle'>
    <string>RGBColor[0, 0, 0]</string>
   </attr>
  </node>
  <node id='17:17,18:18'>
   <attr name='label'>
    <string>Name</string>
   </attr>
   <attr name='VertexCoordinates'>
    <string>List[5.199630028590171`, 3.704336432063049`]</string>
   </attr>
   <attr name='VertexLabels'>
    <string>Placed[&quot;Name&quot;, Below]</string>
   </attr>
   <attr name='VertexLabelStyle'>
    <string>Directive[GrayLevel[0], 9, Rule[Background, RGBColor[1, 1, 1, 0.5`]]]</string>
   </attr>
   <attr name='VertexSize'>
    <string>0.2`</string>
   </attr>
   <attr name='VertexStyle'>
    <string>RGBColor[0, 0, 0]</string>
   </attr>
  </node>
  <node id='17,18:17:18'>
   <attr name='label'>
    <string>Name</string>
   </attr>
   <attr name='VertexCoordinates'>
    <string>List[4.307920297787383`, 1.6860105225246542`]</string>
   </attr>
   <attr name='VertexLabels'>
    <string>Placed[&quot;Name&quot;, Below]</string>
   </attr>
   <attr name='VertexLabelStyle'>
    <string>Directive[GrayLevel[0], 9, Rule[Background, RGBColor[1, 1, 1, 0.5`]]]</string>
   </attr>
   <attr name='VertexSize'>
    <string>0.2`</string>
   </attr>
   <attr name='VertexStyle'>
    <string>RGBColor[0, 0, 0]</string>
   </attr>
  </node>
  <node id='17:18:17'>
   <attr name='label'>
    <string>Name</string>
   </attr>
   <attr name='VertexCoordinates'>
    <string>List[1.834628607833098`, 4.917359241156864`]</string>
   </attr>
   <attr name='VertexLabels'>
    <string>Placed[&quot;Name&quot;, Below]</string>
   </attr>
   <attr name='VertexLabelStyle'>
    <string>Directive[GrayLevel[0], 9, Rule[Background, RGBColor[1, 1, 1, 0.5`]]]</string>
   </attr>
   <attr name='VertexSize'>
    <string>0.2`</string>
   </attr>
   <attr name='VertexStyle'>
    <string>RGBColor[0, 0, 0]</string>
   </attr>
  </node>
  <node id='17:16,18:17'>
   <attr name='label'>
    <string>Name</string>
   </attr>
   <attr name='VertexCoordinates'>
    <string>List[1.1908612069339632`, 4.523198910469087`]</string>
   </attr>
   <attr name='VertexLabels'>
    <string>Placed[&quot;Name&quot;, Below]</string>
   </attr>
   <attr name='VertexLabelStyle'>
    <string>Directive[GrayLevel[0], 9, Rule[Background, RGBColor[1, 1, 1, 0.5`]]]</string>
   </attr>
   <attr name='VertexSize'>
    <string>0.2`</string>
   </attr>
   <attr name='VertexStyle'>
    <string>RGBColor[0, 0, 0]</string>
   </attr>
  </node>
  <node id='17:18:16,17'>
   <attr name='label'>
    <string>Name</string>
   </attr>
   <attr name='VertexCoordinates'>
    <string>List[2.2827275784471213`, 5.500842302255519`]</string>
   </attr>
   <attr name='VertexLabels'>
    <string>Placed[&quot;Name&quot;, Below]</string>
   </attr>
   <attr name='VertexLabelStyle'>
    <string>Directive[GrayLevel[0], 9, Rule[Background, RGBColor[1, 1, 1, 0.5`]]]</string>
   </attr>
   <attr name='VertexSize'>
    <string>0.2`</string>
   </attr>
   <attr name='VertexStyle'>
    <string>RGBColor[0, 0, 0]</string>
   </attr>
  </node>
  <node id='16,17:18:17'>
   <attr name='label'>
    <string>Name</string>
   </attr>
   <attr name='VertexCoordinates'>
    <string>List[2.368449963341902`, 4.14766201372342`]</string>
   </attr>
   <attr name='VertexLabels'>
    <string>Placed[&quot;Name&quot;, Below]</string>
   </attr>
   <attr name='VertexLabelStyle'>
    <string>Directive[GrayLevel[0], 9, Rule[Background, RGBColor[1, 1, 1, 0.5`]]]</string>
   </attr>
   <attr name='VertexSize'>
    <string>0.2`</string>
   </attr>
   <attr name='VertexStyle'>
    <string>RGBColor[0, 0, 0]</string>
   </attr>
  </node>
  <node id='17:18:17,18'>
   <attr name='label'>
    <string>Name</string>
   </attr>
   <attr name='VertexCoordinates'>
    <string>List[2.926403980261784`, 4.646999158567248`]</string>
   </attr>
   <attr name='VertexLabels'>
    <string>Placed[&quot;Name&quot;, Below]</string>
   </attr>
   <attr name='VertexLabelStyle'>
    <string>Directive[GrayLevel[0], 9, Rule[Background, RGBColor[1, 1, 1, 0.5`]]]</string>
   </attr>
   <attr name='VertexSize'>
    <string>0.2`</string>
   </attr>
   <attr name='VertexStyle'>
    <string>RGBColor[0, 0, 0]</string>
   </attr>
  </node>
  <node id='17,18:18:17'>
   <attr name='label'>
    <string>Name</string>
   </attr>
   <attr name='VertexCoordinates'>
    <string>List[0.7543437076543928`, 4.631326508177865`]</string>
   </attr>
   <attr name='VertexLabels'>
    <string>Placed[&quot;Name&quot;, Below]</string>
   </attr>
   <attr name='VertexLabelStyle'>
    <string>Directive[GrayLevel[0], 9, Rule[Background, RGBColor[1, 1, 1, 0.5`]]]</string>
   </attr>
   <attr name='VertexSize'>
    <string>0.2`</string>
   </attr>
   <attr name='VertexStyle'>
    <string>RGBColor[0, 0, 0]</string>
   </attr>
  </node>
  <node id='18:17:17'>
   <attr name='label'>
    <string>Name</string>
   </attr>
   <attr name='VertexCoordinates'>
    <string>List[1.4939778458877901`, 1.1222897402005056`]</string>
   </attr>
   <attr name='VertexLabels'>
    <string>Placed[&quot;Name&quot;, Below]</string>
   </attr>
   <attr name='VertexLabelStyle'>
    <string>Directive[GrayLevel[0], 9, Rule[Background, RGBColor[1, 1, 1, 0.5`]]]</string>
   </attr>
   <attr name='VertexSize'>
    <string>0.2`</string>
   </attr>
   <attr name='VertexStyle'>
    <string>RGBColor[0, 0, 0]</string>
   </attr>
  </node>
  <node id='16,18:17:17'>
   <attr name='label'>
    <string>Name</string>
   </attr>
   <attr name='VertexCoordinates'>
    <string>List[2.105656221588234`, 0.8005167951119665`]</string>
   </attr>
   <attr name='VertexLabels'>
    <string>Placed[&quot;Name&quot;, Below]</string>
   </attr>
   <attr name='VertexLabelStyle'>
    <string>Directive[GrayLevel[0], 9, Rule[Background, RGBColor[1, 1, 1, 0.5`]]]</string>
   </attr>
   <attr name='VertexSize'>
    <string>0.2`</string>
   </attr>
   <attr name='VertexStyle'>
    <string>RGBColor[0, 0, 0]</string>
   </attr>
  </node>
  <node id='18:17:16,17'>
   <attr name='label'>
    <string>Name</string>
   </attr>
   <attr name='VertexCoordinates'>
    <string>List[1.9814167190700793`, 1.948726795475014`]</string>
   </attr>
   <attr name='VertexLabels'>
    <string>Placed[&quot;Name&quot;, Below]</string>
   </attr>
   <attr name='VertexLabelStyle'>
    <string>Directive[GrayLevel[0], 9, Rule[Background, RGBColor[1, 1, 1, 0.5`]]]</string>
   </attr>
   <attr name='VertexSize'>
    <string>0.2`</string>
   </attr>
   <attr name='VertexStyle'>
    <string>RGBColor[0, 0, 0]</string>
   </attr>
  </node>
  <node id='18:16,17:17'>
   <attr name='label'>
    <string>Name</string>
   </attr>
   <attr name='VertexCoordinates'>
    <string>List[0.7796944123705303`, 1.1100827144487657`]</string>
   </attr>
   <attr name='VertexLabels'>
    <string>Placed[&quot;Name&quot;, Below]</string>
   </attr>
   <attr name='VertexLabelStyle'>
    <string>Directive[GrayLevel[0], 9, Rule[Background, RGBColor[1, 1, 1, 0.5`]]]</string>
   </attr>
   <attr name='VertexSize'>
    <string>0.2`</string>
   </attr>
   <attr name='VertexStyle'>
    <string>RGBColor[0, 0, 0]</string>
   </attr>
  </node>
  <node id='18:17:17,18'>
   <attr name='label'>
    <string>Name</string>
   </attr>
   <attr name='VertexCoordinates'>
    <string>List[2.318064341315787`, 0.2877340485801665`]</string>
   </attr>
   <attr name='VertexLabels'>
    <string>Placed[&quot;Name&quot;, Below]</string>
   </attr>
   <attr name='VertexLabelStyle'>
    <string>Directive[GrayLevel[0], 9, Rule[Background, RGBColor[1, 1, 1, 0.5`]]]</string>
   </attr>
   <attr name='VertexSize'>
    <string>0.2`</string>
   </attr>
   <attr name='VertexStyle'>
    <string>RGBColor[0, 0, 0]</string>
   </attr>
  </node>
  <node id='18:17,18:17'>
   <attr name='label'>
    <string>Name</string>
   </attr>
   <attr name='VertexCoordinates'>
    <string>List[1.1273164226913583`, 2.262926240933693`]</string>
   </attr>
   <attr name='VertexLabels'>
    <string>Placed[&quot;Name&quot;, Below]</string>
   </attr>
   <attr name='VertexLabelStyle'>
    <string>Directive[GrayLevel[0], 9, Rule[Background, RGBColor[1, 1, 1, 0.5`]]]</string>
   </attr>
   <attr name='VertexSize'>
    <string>0.2`</string>
   </attr>
   <attr name='VertexStyle'>
    <string>RGBColor[0, 0, 0]</string>
   </attr>
  </node>
  <node id='18:18:16'>
   <attr name='label'>
    <string>Name</string>
   </attr>
   <attr name='VertexCoordinates'>
    <string>List[2.0300184034947386`, 4.437177399371375`]</string>
   </attr>
   <attr name='VertexLabels'>
    <string>Placed[&quot;Name&quot;, Below]</string>
   </attr>
   <attr name='VertexLabelStyle'>
    <string>Directive[GrayLevel[0], 9, Rule[Background, RGBColor[1, 1, 1, 0.5`]]]</string>
   </attr>
   <attr name='VertexSize'>
    <string>0.2`</string>
   </attr>
   <attr name='VertexStyle'>
    <string>RGBColor[0, 0, 0]</string>
   </attr>
  </node>
  <node id='18:18:16,17'>
   <attr name='label'>
    <string>Name</string>
   </attr>
   <attr name='VertexCoordinates'>
    <string>List[1.2725073784739975`, 4.01733673130121`]</string>
   </attr>
   <attr name='VertexLabels'>
    <string>Placed[&quot;Name&quot;, Below]</string>
   </attr>
   <attr name='VertexLabelStyle'>
    <string>Directive[GrayLevel[0], 9, Rule[Background, RGBColor[1, 1, 1, 0.5`]]]</string>
   </attr>
   <attr name='VertexSize'>
    <string>0.2`</string>
   </attr>
   <attr name='VertexStyle'>
    <string>RGBColor[0, 0, 0]</string>
   </attr>
  </node>
  <node id='18:17,18:16'>
   <attr name='label'>
    <string>Name</string>
   </attr>
   <attr name='VertexCoordinates'>
    <string>List[2.7008024806576763`, 3.643822567147364`]</string>
   </attr>
   <attr name='VertexLabels'>
    <string>Placed[&quot;Name&quot;, Below]</string>
   </attr>
   <attr name='VertexLabelStyle'>
    <string>Directive[GrayLevel[0], 9, Rule[Background, RGBColor[1, 1, 1, 0.5`]]]</string>
   </attr>
   <attr name='VertexSize'>
    <string>0.2`</string>
   </attr>
   <attr name='VertexStyle'>
    <string>RGBColor[0, 0, 0]</string>
   </attr>
  </node>
  <node id='17,18:18:16'>
   <attr name='label'>
    <string>Name</string>
   </attr>
   <attr name='VertexCoordinates'>
    <string>List[2.439579466363897`, 5.200747138303374`]</string>
   </attr>
   <attr name='VertexLabels'>
    <string>Placed[&quot;Name&quot;, Below]</string>
   </attr>
   <attr name='VertexLabelStyle'>
    <string>Directive[GrayLevel[0], 9, Rule[Background, RGBColor[1, 1, 1, 0.5`]]]</string>
   </attr>
   <attr name='VertexSize'>
    <string>0.2`</string>
   </attr>
   <attr name='VertexStyle'>
    <string>RGBColor[0, 0, 0]</string>
   </attr>
  </node>
  <node id='18:16,18:16'>
   <attr name='label'>
    <string>Name</string>
   </attr>
   <attr name='VertexCoordinates'>
    <string>List[1.063886105204161`, 4.376529807261692`]</string>
   </attr>
   <attr name='VertexLabels'>
    <string>Placed[&quot;Name&quot;, Below]</string>
   </attr>
   <attr name='VertexLabelStyle'>
    <string>Directive[GrayLevel[0], 9, Rule[Background, RGBColor[1, 1, 1, 0.5`]]]</string>
   </attr>
   <attr name='VertexSize'>
    <string>0.2`</string>
   </attr>
   <attr name='VertexStyle'>
    <string>RGBColor[0, 0, 0]</string>
   </attr>
  </node>
  <node id='16,18:18:16'>
   <attr name='label'>
    <string>Name</string>
   </attr>
   <attr name='VertexCoordinates'>
    <string>List[2.943116367925337`, 3.9601905603973533`]</string>
   </attr>
   <attr name='VertexLabels'>
    <string>Placed[&quot;Name&quot;, Below]</string>
   </attr>
   <attr name='VertexLabelStyle'>
    <string>Directive[GrayLevel[0], 9, Rule[Background, RGBColor[1, 1, 1, 0.5`]]]</string>
   </attr>
   <attr name='VertexSize'>
    <string>0.2`</string>
   </attr>
   <attr name='VertexStyle'>
    <string>RGBColor[0, 0, 0]</string>
   </attr>
  </node>
  <node id='18:16:18'>
   <attr name='label'>
    <string>Name</string>
   </attr>
   <attr name='VertexCoordinates'>
    <string>List[1.8904460866968313`, 1.216248524572423`]</string>
   </attr>
   <attr name='VertexLabels'>
    <string>Placed[&quot;Name&quot;, Below]</string>
   </attr>
   <attr name='VertexLabelStyle'>
    <string>Directive[GrayLevel[0], 9, Rule[Background, RGBColor[1, 1, 1, 0.5`]]]</string>
   </attr>
   <attr name='VertexSize'>
    <string>0.2`</string>
   </attr>
   <attr name='VertexStyle'>
    <string>RGBColor[0, 0, 0]</string>
   </attr>
  </node>
  <node id='18:16,17:18'>
   <attr name='label'>
    <string>Name</string>
   </attr>
   <attr name='VertexCoordinates'>
    <string>List[2.668616825727852`, 0.8164520040816043`]</string>
   </attr>
   <attr name='VertexLabels'>
    <string>Placed[&quot;Name&quot;, Below]</string>
   </attr>
   <attr name='VertexLabelStyle'>
    <string>Directive[GrayLevel[0], 9, Rule[Background, RGBColor[1, 1, 1, 0.5`]]]</string>
   </attr>
   <attr name='VertexSize'>
    <string>0.2`</string>
   </attr>
   <attr name='VertexStyle'>
    <string>RGBColor[0, 0, 0]</string>
   </attr>
  </node>
  <node id='18:16:17,18'>
   <attr name='label'>
    <string>Name</string>
   </attr>
   <attr name='VertexCoordinates'>
    <string>List[0.9489481168551885`, 1.2966005296957148`]</string>
   </attr>
   <attr name='VertexLabels'>
    <string>Placed[&quot;Name&quot;, Below]</string>
   </attr>
   <attr name='VertexLabelStyle'>
    <string>Directive[GrayLevel[0], 9, Rule[Background, RGBColor[1, 1, 1, 0.5`]]]</string>
   </attr>
   <attr name='VertexSize'>
    <string>0.2`</string>
   </attr>
   <attr name='VertexStyle'>
    <string>RGBColor[0, 0, 0]</string>
   </attr>
  </node>
  <node id='17,18:16:18'>
   <attr name='label'>
    <string>Name</string>
   </attr>
   <attr name='VertexCoordinates'>
    <string>List[2.2427111681040657`, 2.1861043123488746`]</string>
   </attr>
   <attr name='VertexLabels'>
    <string>Placed[&quot;Name&quot;, Below]</string>
   </attr>
   <attr name='VertexLabelStyle'>
    <string>Directive[GrayLevel[0], 9, Rule[Background, RGBColor[1, 1, 1, 0.5`]]]</string>
   </attr>
   <attr name='VertexSize'>
    <string>0.2`</string>
   </attr>
   <attr name='VertexStyle'>
    <string>RGBColor[0, 0, 0]</string>
   </attr>
  </node>
  <node id='18:16:16,18'>
   <attr name='label'>
    <string>Name</string>
   </attr>
   <attr name='VertexCoordinates'>
    <string>List[1.9667908088570263`, 2.284156372402479`]</string>
   </attr>
   <attr name='VertexLabels'>
    <string>Placed[&quot;Name&quot;, Below]</string>
   </attr>
   <attr name='VertexLabelStyle'>
    <string>Directive[GrayLevel[0], 9, Rule[Background, RGBColor[1, 1, 1, 0.5`]]]</string>
   </attr>
   <attr name='VertexSize'>
    <string>0.2`</string>
   </attr>
   <attr name='VertexStyle'>
    <string>RGBColor[0, 0, 0]</string>
   </attr>
  </node>
  <node id='16,18:16:18'>
   <attr name='label'>
    <string>Name</string>
   </attr>
   <attr name='VertexCoordinates'>
    <string>List[2.160945321897482`, 0.4015143341551166`]</string>
   </attr>
   <attr name='VertexLabels'>
    <string>Placed[&quot;Name&quot;, Below]</string>
   </attr>
   <attr name='VertexLabelStyle'>
    <string>Directive[GrayLevel[0], 9, Rule[Background, RGBColor[1, 1, 1, 0.5`]]]</string>
   </attr>
   <attr name='VertexSize'>
    <string>0.2`</string>
   </attr>
   <attr name='VertexStyle'>
    <string>RGBColor[0, 0, 0]</string>
   </attr>
  </node>
  <node id='16:18:18'>
   <attr name='label'>
    <string>Name</string>
   </attr>
   <attr name='VertexCoordinates'>
    <string>List[4.317409418986058`, 2.7895293208543492`]</string>
   </attr>
   <attr name='VertexLabels'>
    <string>Placed[&quot;Name&quot;, Below]</string>
   </attr>
   <attr name='VertexLabelStyle'>
    <string>Directive[GrayLevel[0], 9, Rule[Background, RGBColor[1, 1, 1, 0.5`]]]</string>
   </attr>
   <attr name='VertexSize'>
    <string>0.2`</string>
   </attr>
   <attr name='VertexStyle'>
    <string>RGBColor[0, 0, 0]</string>
   </attr>
  </node>
  <node id='16,17:18:18'>
   <attr name='label'>
    <string>Name</string>
   </attr>
   <attr name='VertexCoordinates'>
    <string>List[4.381240285877572`, 3.62410523843321`]</string>
   </attr>
   <attr name='VertexLabels'>
    <string>Placed[&quot;Name&quot;, Below]</string>
   </attr>
   <attr name='VertexLabelStyle'>
    <string>Directive[GrayLevel[0], 9, Rule[Background, RGBColor[1, 1, 1, 0.5`]]]</string>
   </attr>
   <attr name='VertexSize'>
    <string>0.2`</string>
   </attr>
   <attr name='VertexStyle'>
    <string>RGBColor[0, 0, 0]</string>
   </attr>
  </node>
  <node id='16:18:17,18'>
   <attr name='label'>
    <string>Name</string>
   </attr>
   <attr name='VertexCoordinates'>
    <string>List[3.2699557569973727`, 2.653997373665206`]</string>
   </attr>
   <attr name='VertexLabels'>
    <string>Placed[&quot;Name&quot;, Below]</string>
   </attr>
   <attr name='VertexLabelStyle'>
    <string>Directive[GrayLevel[0], 9, Rule[Background, RGBColor[1, 1, 1, 0.5`]]]</string>
   </attr>
   <attr name='VertexSize'>
    <string>0.2`</string>
   </attr>
   <attr name='VertexStyle'>
    <string>RGBColor[0, 0, 0]</string>
   </attr>
  </node>
  <node id='16:17,18:18'>
   <attr name='label'>
    <string>Name</string>
   </attr>
   <attr name='VertexCoordinates'>
    <string>List[4.869082064704809`, 2.0109456068129106`]</string>
   </attr>
   <attr name='VertexLabels'>
    <string>Placed[&quot;Name&quot;, Below]</string>
   </attr>
   <attr name='VertexLabelStyle'>
    <string>Directive[GrayLevel[0], 9, Rule[Background, RGBColor[1, 1, 1, 0.5`]]]</string>
   </attr>
   <attr name='VertexSize'>
    <string>0.2`</string>
   </attr>
   <attr name='VertexStyle'>
    <string>RGBColor[0, 0, 0]</string>
   </attr>
  </node>
  <node id='16:18:16,18'>
   <attr name='label'>
    <string>Name</string>
   </attr>
   <attr name='VertexCoordinates'>
    <string>List[4.9631848746314535`, 3.5508358380349136`]</string>
   </attr>
   <attr name='VertexLabels'>
    <string>Placed[&quot;Name&quot;, Below]</string>
   </attr>
   <attr name='VertexLabelStyle'>
    <string>Directive[GrayLevel[0], 9, Rule[Background, RGBColor[1, 1, 1, 0.5`]]]</string>
   </attr>
   <attr name='VertexSize'>
    <string>0.2`</string>
   </attr>
   <attr name='VertexStyle'>
    <string>RGBColor[0, 0, 0]</string>
   </attr>
  </node>
  <node id='16:16,18:18'>
   <attr name='label'>
    <string>Name</string>
   </attr>
   <attr name='VertexCoordinates'>
    <string>List[3.3207437079459656`, 2.2261011080263273`]</string>
   </attr>
   <attr name='VertexLabels'>
    <string>Placed[&quot;Name&quot;, Below]</string>
   </attr>
   <attr name='VertexLabelStyle'>
    <string>Directive[GrayLevel[0], 9, Rule[Background, RGBColor[1, 1, 1, 0.5`]]]</string>
   </attr>
   <attr name='VertexSize'>
    <string>0.2`</string>
   </attr>
   <attr name='VertexStyle'>
    <string>RGBColor[0, 0, 0]</string>
   </attr>
  </node>
  <node id='16:16:18'>
   <attr name='label'>
    <string>Name</string>
   </attr>
   <attr name='VertexCoordinates'>
    <string>List[2.878084583132504`, 1.167208006042181`]</string>
   </attr>
   <attr name='VertexLabels'>
    <string>Placed[&quot;Name&quot;, Below]</string>
   </attr>
   <attr name='VertexLabelStyle'>
    <string>Directive[GrayLevel[0], 9, Rule[Background, RGBColor[1, 1, 1, 0.5`]]]</string>
   </attr>
   <attr name='VertexSize'>
    <string>0.2`</string>
   </attr>
   <attr name='VertexStyle'>
    <string>RGBColor[0, 0, 0]</string>
   </attr>
  </node>
  <node id='16:16,17:18'>
   <attr name='label'>
    <string>Name</string>
   </attr>
   <attr name='VertexCoordinates'>
    <string>List[3.624148723029518`, 0.5880912313499302`]</string>
   </attr>
   <attr name='VertexLabels'>
    <string>Placed[&quot;Name&quot;, Below]</string>
   </attr>
   <attr name='VertexLabelStyle'>
    <string>Directive[GrayLevel[0], 9, Rule[Background, RGBColor[1, 1, 1, 0.5`]]]</string>
   </attr>
   <attr name='VertexSize'>
    <string>0.2`</string>
   </attr>
   <attr name='VertexStyle'>
    <string>RGBColor[0, 0, 0]</string>
   </attr>
  </node>
  <node id='16,17:16:18'>
   <attr name='label'>
    <string>Name</string>
   </attr>
   <attr name='VertexCoordinates'>
    <string>List[3.108425444625798`, 2.14837432729892`]</string>
   </attr>
   <attr name='VertexLabels'>
    <string>Placed[&quot;Name&quot;, Below]</string>
   </attr>
   <attr name='VertexLabelStyle'>
    <string>Directive[GrayLevel[0], 9, Rule[Background, RGBColor[1, 1, 1, 0.5`]]]</string>
   </attr>
   <attr name='VertexSize'>
    <string>0.2`</string>
   </attr>
   <attr name='VertexStyle'>
    <string>RGBColor[0, 0, 0]</string>
   </attr>
  </node>
  <node id='16:18:16'>
   <attr name='label'>
    <string>Name</string>
   </attr>
   <attr name='VertexCoordinates'>
    <string>List[4.072116593157288`, 3.9807692737407563`]</string>
   </attr>
   <attr name='VertexLabels'>
    <string>Placed[&quot;Name&quot;, Below]</string>
   </attr>
   <attr name='VertexLabelStyle'>
    <string>Directive[GrayLevel[0], 9, Rule[Background, RGBColor[1, 1, 1, 0.5`]]]</string>
   </attr>
   <attr name='VertexSize'>
    <string>0.2`</string>
   </attr>
   <attr name='VertexStyle'>
    <string>RGBColor[0, 0, 0]</string>
   </attr>
  </node>
  <node id='16:18:16,17'>
   <attr name='label'>
    <string>Name</string>
   </attr>
   <attr name='VertexCoordinates'>
    <string>List[3.088469023697331`, 3.6666914472775876`]</string>
   </attr>
   <attr name='VertexLabels'>
    <string>Placed[&quot;Name&quot;, Below]</string>
   </attr>
   <attr name='VertexLabelStyle'>
    <string>Directive[GrayLevel[0], 9, Rule[Background, RGBColor[1, 1, 1, 0.5`]]]</string>
   </attr>
   <attr name='VertexSize'>
    <string>0.2`</string>
   </attr>
   <attr name='VertexStyle'>
    <string>RGBColor[0, 0, 0]</string>
   </attr>
  </node>
  <node id='16,17:18:16'>
   <attr name='label'>
    <string>Name</string>
   </attr>
   <attr name='VertexCoordinates'>
    <string>List[4.2394599097915915`, 4.819729990240874`]</string>
   </attr>
   <attr name='VertexLabels'>
    <string>Placed[&quot;Name&quot;, Below]</string>
   </attr>
   <attr name='VertexLabelStyle'>
    <string>Directive[GrayLevel[0], 9, Rule[Background, RGBColor[1, 1, 1, 0.5`]]]</string>
   </attr>
   <attr name='VertexSize'>
    <string>0.2`</string>
   </attr>
   <attr name='VertexStyle'>
    <string>RGBColor[0, 0, 0]</string>
   </attr>
  </node>
  <node id='18:16:16'>
   <attr name='label'>
    <string>Name</string>
   </attr>
   <attr name='VertexCoordinates'>
    <string>List[1.288050024396235`, 3.308147527368476`]</string>
   </attr>
   <attr name='VertexLabels'>
    <string>Placed[&quot;Name&quot;, Below]</string>
   </attr>
   <attr name='VertexLabelStyle'>
    <string>Directive[GrayLevel[0], 9, Rule[Background, RGBColor[1, 1, 1, 0.5`]]]</string>
   </attr>
   <attr name='VertexSize'>
    <string>0.2`</string>
   </attr>
   <attr name='VertexStyle'>
    <string>RGBColor[0, 0, 0]</string>
   </attr>
  </node>
  <node id='18:16:16,17'>
   <attr name='label'>
    <string>Name</string>
   </attr>
   <attr name='VertexCoordinates'>
    <string>List[0.43834377790077106`, 3.0841974902351597`]</string>
   </attr>
   <attr name='VertexLabels'>
    <string>Placed[&quot;Name&quot;, Below]</string>
   </attr>
   <attr name='VertexLabelStyle'>
    <string>Directive[GrayLevel[0], 9, Rule[Background, RGBColor[1, 1, 1, 0.5`]]]</string>
   </attr>
   <attr name='VertexSize'>
    <string>0.2`</string>
   </attr>
   <attr name='VertexStyle'>
    <string>RGBColor[0, 0, 0]</string>
   </attr>
  </node>
  <node id='18:16,17:16'>
   <attr name='label'>
    <string>Name</string>
   </attr>
   <attr name='VertexCoordinates'>
    <string>List[2.09282443299686`, 2.6528495558466916`]</string>
   </attr>
   <attr name='VertexLabels'>
    <string>Placed[&quot;Name&quot;, Below]</string>
   </attr>
   <attr name='VertexLabelStyle'>
    <string>Directive[GrayLevel[0], 9, Rule[Background, RGBColor[1, 1, 1, 0.5`]]]</string>
   </attr>
   <attr name='VertexSize'>
    <string>0.2`</string>
   </attr>
   <attr name='VertexStyle'>
    <string>RGBColor[0, 0, 0]</string>
   </attr>
  </node>
  <node id='17:17:16'>
   <attr name='label'>
    <string>Name</string>
   </attr>
   <attr name='VertexCoordinates'>
    <string>List[4.629144782693908`, 3.964093407120531`]</string>
   </attr>
   <attr name='VertexLabels'>
    <string>Placed[&quot;Name&quot;, Below]</string>
   </attr>
   <attr name='VertexLabelStyle'>
    <string>Directive[GrayLevel[0], 9, Rule[Background, RGBColor[1, 1, 1, 0.5`]]]</string>
   </attr>
   <attr name='VertexSize'>
    <string>0.2`</string>
   </attr>
   <attr name='VertexStyle'>
    <string>RGBColor[0, 0, 0]</string>
   </attr>
  </node>
  <node id='17:17,18:16'>
   <attr name='label'>
    <string>Name</string>
   </attr>
   <attr name='VertexCoordinates'>
    <string>List[4.494625209721799`, 4.778655762018449`]</string>
   </attr>
   <attr name='VertexLabels'>
    <string>Placed[&quot;Name&quot;, Below]</string>
   </attr>
   <attr name='VertexLabelStyle'>
    <string>Directive[GrayLevel[0], 9, Rule[Background, RGBColor[1, 1, 1, 0.5`]]]</string>
   </attr>
   <attr name='VertexSize'>
    <string>0.2`</string>
   </attr>
   <attr name='VertexStyle'>
    <string>RGBColor[0, 0, 0]</string>
   </attr>
  </node>
  <node id='17,18:17:16'>
   <attr name='label'>
    <string>Name</string>
   </attr>
   <attr name='VertexCoordinates'>
    <string>List[3.7745512112523603`, 3.496573075432536`]</string>
   </attr>
   <attr name='VertexLabels'>
    <string>Placed[&quot;Name&quot;, Below]</string>
   </attr>
   <attr name='VertexLabelStyle'>
    <string>Directive[GrayLevel[0], 9, Rule[Background, RGBColor[1, 1, 1, 0.5`]]]</string>
   </attr>
   <attr name='VertexSize'>
    <string>0.2`</string>
   </attr>
   <attr name='VertexStyle'>
    <string>RGBColor[0, 0, 0]</string>
   </attr>
  </node>
  <node id='17:16:17'>
   <attr name='label'>
    <string>Name</string>
   </attr>
   <attr name='VertexCoordinates'>
    <string>List[0.8502630303844732`, 3.8149236309049606`]</string>
   </attr>
   <attr name='VertexLabels'>
    <string>Placed[&quot;Name&quot;, Below]</string>
   </attr>
   <attr name='VertexLabelStyle'>
    <string>Directive[GrayLevel[0], 9, Rule[Background, RGBColor[1, 1, 1, 0.5`]]]</string>
   </attr>
   <attr name='VertexSize'>
    <string>0.2`</string>
   </attr>
   <attr name='VertexStyle'>
    <string>RGBColor[0, 0, 0]</string>
   </attr>
  </node>
  <node id='17:16:17,18'>
   <attr name='label'>
    <string>Name</string>
   </attr>
   <attr name='VertexCoordinates'>
    <string>List[1.6683545404362439`, 3.2620916699031097`]</string>
   </attr>
   <attr name='VertexLabels'>
    <string>Placed[&quot;Name&quot;, Below]</string>
   </attr>
   <attr name='VertexLabelStyle'>
    <string>Directive[GrayLevel[0], 9, Rule[Background, RGBColor[1, 1, 1, 0.5`]]]</string>
   </attr>
   <attr name='VertexSize'>
    <string>0.2`</string>
   </attr>
   <attr name='VertexStyle'>
    <string>RGBColor[0, 0, 0]</string>
   </attr>
  </node>
  <node id='17,18:16:17'>
   <attr name='label'>
    <string>Name</string>
   </attr>
   <attr name='VertexCoordinates'>
    <string>List[0.27432171829604357`, 3.2857621056819193`]</string>
   </attr>
   <attr name='VertexLabels'>
    <string>Placed[&quot;Name&quot;, Below]</string>
   </attr>
   <attr name='VertexLabelStyle'>
    <string>Directive[GrayLevel[0], 9, Rule[Background, RGBColor[1, 1, 1, 0.5`]]]</string>
   </attr>
   <attr name='VertexSize'>
    <string>0.2`</string>
   </attr>
   <attr name='VertexStyle'>
    <string>RGBColor[0, 0, 0]</string>
   </attr>
  </node>
  <node id='16:17:17'>
   <attr name='label'>
    <string>Name</string>
   </attr>
   <attr name='VertexCoordinates'>
    <string>List[2.812376120000651`, 0.8907545005241297`]</string>
   </attr>
   <attr name='VertexLabels'>
    <string>Placed[&quot;Name&quot;, Below]</string>
   </attr>
   <attr name='VertexLabelStyle'>
    <string>Directive[GrayLevel[0], 9, Rule[Background, RGBColor[1, 1, 1, 0.5`]]]</string>
   </attr>
   <attr name='VertexSize'>
    <string>0.2`</string>
   </attr>
   <attr name='VertexStyle'>
    <string>RGBColor[0, 0, 0]</string>
   </attr>
  </node>
  <node id='16:17:17,18'>
   <attr name='label'>
    <string>Name</string>
   </attr>
   <attr name='VertexCoordinates'>
    <string>List[3.491727490901734`, 0.49820230359117`]</string>
   </attr>
   <attr name='VertexLabels'>
    <string>Placed[&quot;Name&quot;, Below]</string>
   </attr>
   <attr name='VertexLabelStyle'>
    <string>Directive[GrayLevel[0], 9, Rule[Background, RGBColor[1, 1, 1, 0.5`]]]</string>
   </attr>
   <attr name='VertexSize'>
    <string>0.2`</string>
   </attr>
   <attr name='VertexStyle'>
    <string>RGBColor[0, 0, 0]</string>
   </attr>
  </node>
  <node id='16:17,18:17'>
   <attr name='label'>
    <string>Name</string>
   </attr>
   <attr name='VertexCoordinates'>
    <string>List[2.7906292517343765`, 1.9212031989035958`]</string>
   </attr>
   <attr name='VertexLabels'>
    <string>Placed[&quot;Name&quot;, Below]</string>
   </attr>
   <attr name='VertexLabelStyle'>
    <string>Directive[GrayLevel[0], 9, Rule[Background, RGBColor[1, 1, 1, 0.5`]]]</string>
   </attr>
   <attr name='VertexSize'>
    <string>0.2`</string>
   </attr>
   <attr name='VertexStyle'>
    <string>RGBColor[0, 0, 0]</string>
   </attr>
  </node>
  <node id='18:18:17'>
   <attr name='label'>
    <string>Name</string>
   </attr>
   <attr name='VertexCoordinates'>
    <string>List[0.6716075479390993`, 3.4387718600469266`]</string>
   </attr>
   <attr name='VertexLabels'>
    <string>Placed[&quot;Name&quot;, Below]</string>
   </attr>
   <attr name='VertexLabelStyle'>
    <string>Directive[GrayLevel[0], 9, Rule[Background, RGBColor[1, 1, 1, 0.5`]]]</string>
   </attr>
   <attr name='VertexSize'>
    <string>0.2`</string>
   </attr>
   <attr name='VertexStyle'>
    <string>RGBColor[0, 0, 0]</string>
   </attr>
  </node>
  <node id='18:16,18:17'>
   <attr name='label'>
    <string>Name</string>
   </attr>
   <attr name='VertexCoordinates'>
    <string>List[0.`, 3.208353476477212`]</string>
   </attr>
   <attr name='VertexLabels'>
    <string>Placed[&quot;Name&quot;, Below]</string>
   </attr>
   <attr name='VertexLabelStyle'>
    <string>Directive[GrayLevel[0], 9, Rule[Background, RGBColor[1, 1, 1, 0.5`]]]</string>
   </attr>
   <attr name='VertexSize'>
    <string>0.2`</string>
   </attr>
   <attr name='VertexStyle'>
    <string>RGBColor[0, 0, 0]</string>
   </attr>
  </node>
  <node id='16,18:18:17'>
   <attr name='label'>
    <string>Name</string>
   </attr>
   <attr name='VertexCoordinates'>
    <string>List[1.3059073994745196`, 2.8165118400421956`]</string>
   </attr>
   <attr name='VertexLabels'>
    <string>Placed[&quot;Name&quot;, Below]</string>
   </attr>
   <attr name='VertexLabelStyle'>
    <string>Directive[GrayLevel[0], 9, Rule[Background, RGBColor[1, 1, 1, 0.5`]]]</string>
   </attr>
   <attr name='VertexSize'>
    <string>0.2`</string>
   </attr>
   <attr name='VertexStyle'>
    <string>RGBColor[0, 0, 0]</string>
   </attr>
  </node>
  <node id='18:17:18'>
   <attr name='label'>
    <string>Name</string>
   </attr>
   <attr name='VertexCoordinates'>
    <string>List[3.4713031399246272`, 0.7814077427262096`]</string>
   </attr>
   <attr name='VertexLabels'>
    <string>Placed[&quot;Name&quot;, Below]</string>
   </attr>
   <attr name='VertexLabelStyle'>
    <string>Directive[GrayLevel[0], 9, Rule[Background, RGBColor[1, 1, 1, 0.5`]]]</string>
   </attr>
   <attr name='VertexSize'>
    <string>0.2`</string>
   </attr>
   <attr name='VertexStyle'>
    <string>RGBColor[0, 0, 0]</string>
   </attr>
  </node>
  <node id='18:17:16,18'>
   <attr name='label'>
    <string>Name</string>
   </attr>
   <attr name='VertexCoordinates'>
    <string>List[3.7986005193727794`, 1.6910838119797746`]</string>
   </attr>
   <attr name='VertexLabels'>
    <string>Placed[&quot;Name&quot;, Below]</string>
   </attr>
   <attr name='VertexLabelStyle'>
    <string>Directive[GrayLevel[0], 9, Rule[Background, RGBColor[1, 1, 1, 0.5`]]]</string>
   </attr>
   <attr name='VertexSize'>
    <string>0.2`</string>
   </attr>
   <attr name='VertexStyle'>
    <string>RGBColor[0, 0, 0]</string>
   </attr>
  </node>
  <node id='16,18:17:18'>
   <attr name='label'>
    <string>Name</string>
   </attr>
   <attr name='VertexCoordinates'>
    <string>List[3.843781403656752`, 0.2729477015067818`]</string>
   </attr>
   <attr name='VertexLabels'>
    <string>Placed[&quot;Name&quot;, Below]</string>
   </attr>
   <attr name='VertexLabelStyle'>
    <string>Directive[GrayLevel[0], 9, Rule[Background, RGBColor[1, 1, 1, 0.5`]]]</string>
   </attr>
   <attr name='VertexSize'>
    <string>0.2`</string>
   </attr>
   <attr name='VertexStyle'>
    <string>RGBColor[0, 0, 0]</string>
   </attr>
  </node>
  <node id='17:18:18'>
   <attr name='label'>
    <string>Name</string>
   </attr>
   <attr name='VertexCoordinates'>
    <string>List[4.177980174681217`, 4.41620251283781`]</string>
   </attr>
   <attr name='VertexLabels'>
    <string>Placed[&quot;Name&quot;, Below]</string>
   </attr>
   <attr name='VertexLabelStyle'>
    <string>Directive[GrayLevel[0], 9, Rule[Background, RGBColor[1, 1, 1, 0.5`]]]</string>
   </attr>
   <attr name='VertexSize'>
    <string>0.2`</string>
   </attr>
   <attr name='VertexStyle'>
    <string>RGBColor[0, 0, 0]</string>
   </attr>
  </node>
  <node id='17:18:16,18'>
   <attr name='label'>
    <string>Name</string>
   </attr>
   <attr name='VertexCoordinates'>
    <string>List[4.456804033821136`, 5.060183104781656`]</string>
   </attr>
   <attr name='VertexLabels'>
    <string>Placed[&quot;Name&quot;, Below]</string>
   </attr>
   <attr name='VertexLabelStyle'>
    <string>Directive[GrayLevel[0], 9, Rule[Background, RGBColor[1, 1, 1, 0.5`]]]</string>
   </attr>
   <attr name='VertexSize'>
    <string>0.2`</string>
   </attr>
   <attr name='VertexStyle'>
    <string>RGBColor[0, 0, 0]</string>
   </attr>
  </node>
  <node id='17:16,18:18'>
   <attr name='label'>
    <string>Name</string>
   </attr>
   <attr name='VertexCoordinates'>
    <string>List[3.2634407138666526`, 4.151390376846907`]</string>
   </attr>
   <attr name='VertexLabels'>
    <string>Placed[&quot;Name&quot;, Below]</string>
   </attr>
   <attr name='VertexLabelStyle'>
    <string>Directive[GrayLevel[0], 9, Rule[Background, RGBColor[1, 1, 1, 0.5`]]]</string>
   </attr>
   <attr name='VertexSize'>
    <string>0.2`</string>
   </attr>
   <attr name='VertexStyle'>
    <string>RGBColor[0, 0, 0]</string>
   </attr>
  </node>
  <node id='16:17:18'>
   <attr name='label'>
    <string>Name</string>
   </attr>
   <attr name='VertexCoordinates'>
    <string>List[4.5681993842383`, 0.9792565936867828`]</string>
   </attr>
   <attr name='VertexLabels'>
    <string>Placed[&quot;Name&quot;, Below]</string>
   </attr>
   <attr name='VertexLabelStyle'>
    <string>Directive[GrayLevel[0], 9, Rule[Background, RGBColor[1, 1, 1, 0.5`]]]</string>
   </attr>
   <attr name='VertexSize'>
    <string>0.2`</string>
   </attr>
   <attr name='VertexStyle'>
    <string>RGBColor[0, 0, 0]</string>
   </attr>
  </node>
  <node id='16:18:17'>
   <attr name='label'>
    <string>Name</string>
   </attr>
   <attr name='VertexCoordinates'>
    <string>List[2.3105759032245734`, 2.9716261602606298`]</string>
   </attr>
   <attr name='VertexLabels'>
    <string>Placed[&quot;Name&quot;, Below]</string>
   </attr>
   <attr name='VertexLabelStyle'>
    <string>Directive[GrayLevel[0], 9, Rule[Background, RGBColor[1, 1, 1, 0.5`]]]</string>
   </attr>
   <attr name='VertexSize'>
    <string>0.2`</string>
   </attr>
   <attr name='VertexStyle'>
    <string>RGBColor[0, 0, 0]</string>
   </attr>
  </node>
  <node id='17:16:18'>
   <attr name='label'>
    <string>Name</string>
   </attr>
   <attr name='VertexCoordinates'>
    <string>List[2.9060430627956815`, 3.064655471594197`]</string>
   </attr>
   <attr name='VertexLabels'>
    <string>Placed[&quot;Name&quot;, Below]</string>
   </attr>
   <attr name='VertexLabelStyle'>
    <string>Directive[GrayLevel[0], 9, Rule[Background, RGBColor[1, 1, 1, 0.5`]]]</string>
   </attr>
   <attr name='VertexSize'>
    <string>0.2`</string>
   </attr>
   <attr name='VertexStyle'>
    <string>RGBColor[0, 0, 0]</string>
   </attr>
  </node>
  <node id='17:18:16'>
   <attr name='label'>
    <string>Name</string>
   </attr>
   <attr name='VertexCoordinates'>
    <string>List[3.4681634146959635`, 5.398247769275777`]</string>
   </attr>
   <attr name='VertexLabels'>
    <string>Placed[&quot;Name&quot;, Below]</string>
   </attr>
   <attr name='VertexLabelStyle'>
    <string>Directive[GrayLevel[0], 9, Rule[Background, RGBColor[1, 1, 1, 0.5`]]]</string>
   </attr>
   <attr name='VertexSize'>
    <string>0.2`</string>
   </attr>
   <attr name='VertexStyle'>
    <string>RGBColor[0, 0, 0]</string>
   </attr>
  </node>
  <node id='18:16:17'>
   <attr name='label'>
    <string>Name</string>
   </attr>
   <attr name='VertexCoordinates'>
    <string>List[0.24963193191121436`, 2.136724458521896`]</string>
   </attr>
   <attr name='VertexLabels'>
    <string>Placed[&quot;Name&quot;, Below]</string>
   </attr>
   <attr name='VertexLabelStyle'>
    <string>Directive[GrayLevel[0], 9, Rule[Background, RGBColor[1, 1, 1, 0.5`]]]</string>
   </attr>
   <attr name='VertexSize'>
    <string>0.2`</string>
   </attr>
   <attr name='VertexStyle'>
    <string>RGBColor[0, 0, 0]</string>
   </attr>
  </node>
  <node id='18:17:16'>
   <attr name='label'>
    <string>Name</string>
   </attr>
   <attr name='VertexCoordinates'>
    <string>List[3.0379675586639814`, 2.5534701205743136`]</string>
   </attr>
   <attr name='VertexLabels'>
    <string>Placed[&quot;Name&quot;, Below]</string>
   </attr>
   <attr name='VertexLabelStyle'>
    <string>Directive[GrayLevel[0], 9, Rule[Background, RGBColor[1, 1, 1, 0.5`]]]</string>
   </attr>
   <attr name='VertexSize'>
    <string>0.2`</string>
   </attr>
   <attr name='VertexStyle'>
    <string>RGBColor[0, 0, 0]</string>
   </attr>
  </node>
  <node id='16:16,18:17,18'>
   <attr name='label'>
    <string>Name</string>
   </attr>
   <attr name='VertexCoordinates'>
    <string>List[2.377904345068207`, 2.3307218994078793`]</string>
   </attr>
   <attr name='VertexLabels'>
    <string>Placed[&quot;Name&quot;, Below]</string>
   </attr>
   <attr name='VertexLabelStyle'>
    <string>Directive[GrayLevel[0], 9, Rule[Background, RGBColor[1, 1, 1, 0.5`]]]</string>
   </attr>
   <attr name='VertexSize'>
    <string>0.2`</string>
   </attr>
   <attr name='VertexStyle'>
    <string>RGBColor[0, 0, 0]</string>
   </attr>
  </node>
  <node id='16,18:16:17,18'>
   <attr name='label'>
    <string>Name</string>
   </attr>
   <attr name='VertexCoordinates'>
    <string>List[1.3115958673608081`, 0.6251157846488136`]</string>
   </attr>
   <attr name='VertexLabels'>
    <string>Placed[&quot;Name&quot;, Below]</string>
   </attr>
   <attr name='VertexLabelStyle'>
    <string>Directive[GrayLevel[0], 9, Rule[Background, RGBColor[1, 1, 1, 0.5`]]]</string>
   </attr>
   <attr name='VertexSize'>
    <string>0.2`</string>
   </attr>
   <attr name='VertexStyle'>
    <string>RGBColor[0, 0, 0]</string>
   </attr>
  </node>
  <node id='16:16,17:17,18'>
   <attr name='label'>
    <string>Name</string>
   </attr>
   <attr name='VertexCoordinates'>
    <string>List[2.6075373853490564`, 0.3624902840631643`]</string>
   </attr>
   <attr name='VertexLabels'>
    <string>Placed[&quot;Name&quot;, Below]</string>
   </attr>
   <attr name='VertexLabelStyle'>
    <string>Directive[GrayLevel[0], 9, Rule[Background, RGBColor[1, 1, 1, 0.5`]]]</string>
   </attr>
   <attr name='VertexSize'>
    <string>0.2`</string>
   </attr>
   <attr name='VertexStyle'>
    <string>RGBColor[0, 0, 0]</string>
   </attr>
  </node>
  <node id='16,17:16:17,18'>
   <attr name='label'>
    <string>Name</string>
   </attr>
   <attr name='VertexCoordinates'>
    <string>List[1.940964948750322`, 2.4699144201635117`]</string>
   </attr>
   <attr name='VertexLabels'>
    <string>Placed[&quot;Name&quot;, Below]</string>
   </attr>
   <attr name='VertexLabelStyle'>
    <string>Directive[GrayLevel[0], 9, Rule[Background, RGBColor[1, 1, 1, 0.5`]]]</string>
   </attr>
   <attr name='VertexSize'>
    <string>0.2`</string>
   </attr>
   <attr name='VertexStyle'>
    <string>RGBColor[0, 0, 0]</string>
   </attr>
  </node>
  <node id='16:17,18:16,18'>
   <attr name='label'>
    <string>Name</string>
   </attr>
   <attr name='VertexCoordinates'>
    <string>List[5.372546259126695`, 2.7337018886551987`]</string>
   </attr>
   <attr name='VertexLabels'>
    <string>Placed[&quot;Name&quot;, Below]</string>
   </attr>
   <attr name='VertexLabelStyle'>
    <string>Directive[GrayLevel[0], 9, Rule[Background, RGBColor[1, 1, 1, 0.5`]]]</string>
   </attr>
   <attr name='VertexSize'>
    <string>0.2`</string>
   </attr>
   <attr name='VertexStyle'>
    <string>RGBColor[0, 0, 0]</string>
   </attr>
  </node>
  <node id='16,18:17,18:16'>
   <attr name='label'>
    <string>Name</string>
   </attr>
   <attr name='VertexCoordinates'>
    <string>List[3.4836306815520093`, 3.0656929381493607`]</string>
   </attr>
   <attr name='VertexLabels'>
    <string>Placed[&quot;Name&quot;, Below]</string>
   </attr>
   <attr name='VertexLabelStyle'>
    <string>Directive[GrayLevel[0], 9, Rule[Background, RGBColor[1, 1, 1, 0.5`]]]</string>
   </attr>
   <attr name='VertexSize'>
    <string>0.2`</string>
   </attr>
   <attr name='VertexStyle'>
    <string>RGBColor[0, 0, 0]</string>
   </attr>
  </node>
  <node id='16:17,18:16,17'>
   <attr name='label'>
    <string>Name</string>
   </attr>
   <attr name='VertexCoordinates'>
    <string>List[3.536080472928733`, 2.5545495932665334`]</string>
   </attr>
   <attr name='VertexLabels'>
    <string>Placed[&quot;Name&quot;, Below]</string>
   </attr>
   <attr name='VertexLabelStyle'>
    <string>Directive[GrayLevel[0], 9, Rule[Background, RGBColor[1, 1, 1, 0.5`]]]</string>
   </attr>
   <attr name='VertexSize'>
    <string>0.2`</string>
   </attr>
   <attr name='VertexStyle'>
    <string>RGBColor[0, 0, 0]</string>
   </attr>
  </node>
  <node id='16,17:17,18:16'>
   <attr name='label'>
    <string>Name</string>
   </attr>
   <attr name='VertexCoordinates'>
    <string>List[5.048362365581253`, 4.092878621466577`]</string>
   </attr>
   <attr name='VertexLabels'>
    <string>Placed[&quot;Name&quot;, Below]</string>
   </attr>
   <attr name='VertexLabelStyle'>
    <string>Directive[GrayLevel[0], 9, Rule[Background, RGBColor[1, 1, 1, 0.5`]]]</string>
   </attr>
   <attr name='VertexSize'>
    <string>0.2`</string>
   </attr>
   <attr name='VertexStyle'>
    <string>RGBColor[0, 0, 0]</string>
   </attr>
  </node>
  <node id='17,18:16:16,18'>
   <attr name='label'>
    <string>Name</string>
   </attr>
   <attr name='VertexCoordinates'>
    <string>List[2.474124138345403`, 3.134285786810107`]</string>
   </attr>
   <attr name='VertexLabels'>
    <string>Placed[&quot;Name&quot;, Below]</string>
   </attr>
   <attr name='VertexLabelStyle'>
    <string>Directive[GrayLevel[0], 9, Rule[Background, RGBColor[1, 1, 1, 0.5`]]]</string>
   </attr>
   <attr name='VertexSize'>
    <string>0.2`</string>
   </attr>
   <attr name='VertexStyle'>
    <string>RGBColor[0, 0, 0]</string>
   </attr>
  </node>
  <node id='17,18:16,18:16'>
   <attr name='label'>
    <string>Name</string>
   </attr>
   <attr name='VertexCoordinates'>
    <string>List[1.6044457870383446`, 5.0853178423066625`]</string>
   </attr>
   <attr name='VertexLabels'>
    <string>Placed[&quot;Name&quot;, Below]</string>
   </attr>
   <attr name='VertexLabelStyle'>
    <string>Directive[GrayLevel[0], 9, Rule[Background, RGBColor[1, 1, 1, 0.5`]]]</string>
   </attr>
   <attr name='VertexSize'>
    <string>0.2`</string>
   </attr>
   <attr name='VertexStyle'>
    <string>RGBColor[0, 0, 0]</string>
   </attr>
  </node>
  <node id='17,18:16:16,17'>
   <attr name='label'>
    <string>Name</string>
   </attr>
   <attr name='VertexCoordinates'>
    <string>List[0.64822555302533`, 4.115957336450815`]</string>
   </attr>
   <attr name='VertexLabels'>
    <string>Placed[&quot;Name&quot;, Below]</string>
   </attr>
   <attr name='VertexLabelStyle'>
    <string>Directive[GrayLevel[0], 9, Rule[Background, RGBColor[1, 1, 1, 0.5`]]]</string>
   </attr>
   <attr name='VertexSize'>
    <string>0.2`</string>
   </attr>
   <attr name='VertexStyle'>
    <string>RGBColor[0, 0, 0]</string>
   </attr>
  </node>
  <node id='17,18:16,17:16'>
   <attr name='label'>
    <string>Name</string>
   </attr>
   <attr name='VertexCoordinates'>
    <string>List[2.8686623828873854`, 3.5026505542190804`]</string>
   </attr>
   <attr name='VertexLabels'>
    <string>Placed[&quot;Name&quot;, Below]</string>
   </attr>
   <attr name='VertexLabelStyle'>
    <string>Directive[GrayLevel[0], 9, Rule[Background, RGBColor[1, 1, 1, 0.5`]]]</string>
   </attr>
   <attr name='VertexSize'>
    <string>0.2`</string>
   </attr>
   <attr name='VertexStyle'>
    <string>RGBColor[0, 0, 0]</string>
   </attr>
  </node>
  <node id='17:16,17:16,18'>
   <attr name='label'>
    <string>Name</string>
   </attr>
   <attr name='VertexCoordinates'>
    <string>List[4.010029056807674`, 3.415630744289205`]</string>
   </attr>
   <attr name='VertexLabels'>
    <string>Placed[&quot;Name&quot;, Below]</string>
   </attr>
   <attr name='VertexLabelStyle'>
    <string>Directive[GrayLevel[0], 9, Rule[Background, RGBColor[1, 1, 1, 0.5`]]]</string>
   </attr>
   <attr name='VertexSize'>
    <string>0.2`</string>
   </attr>
   <attr name='VertexStyle'>
    <string>RGBColor[0, 0, 0]</string>
   </attr>
  </node>
  <node id='16,17:17:16,18'>
   <attr name='label'>
    <string>Name</string>
   </attr>
   <attr name='VertexCoordinates'>
    <string>List[5.682469376538277`, 2.6785275918432756`]</string>
   </attr>
   <attr name='VertexLabels'>
    <string>Placed[&quot;Name&quot;, Below]</string>
   </attr>
   <attr name='VertexLabelStyle'>
    <string>Directive[GrayLevel[0], 9, Rule[Background, RGBColor[1, 1, 1, 0.5`]]]</string>
   </attr>
   <attr name='VertexSize'>
    <string>0.2`</string>
   </attr>
   <attr name='VertexStyle'>
    <string>RGBColor[0, 0, 0]</string>
   </attr>
  </node>
  <node id='17:17,18:16,18'>
   <attr name='label'>
    <string>Name</string>
   </attr>
   <attr name='VertexCoordinates'>
    <string>List[5.248077828873132`, 4.334812050065008`]</string>
   </attr>
   <attr name='VertexLabels'>
    <string>Placed[&quot;Name&quot;, Below]</string>
   </attr>
   <attr name='VertexLabelStyle'>
    <string>Directive[GrayLevel[0], 9, Rule[Background, RGBColor[1, 1, 1, 0.5`]]]</string>
   </attr>
   <attr name='VertexSize'>
    <string>0.2`</string>
   </attr>
   <attr name='VertexStyle'>
    <string>RGBColor[0, 0, 0]</string>
   </attr>
  </node>
  <node id='17,18:17:16,18'>
   <attr name='label'>
    <string>Name</string>
   </attr>
   <attr name='VertexCoordinates'>
    <string>List[4.29568381609791`, 2.5514437039001603`]</string>
   </attr>
   <attr name='VertexLabels'>
    <string>Placed[&quot;Name&quot;, Below]</string>
   </attr>
   <attr name='VertexLabelStyle'>
    <string>Directive[GrayLevel[0], 9, Rule[Background, RGBColor[1, 1, 1, 0.5`]]]</string>
   </attr>
   <attr name='VertexSize'>
    <string>0.2`</string>
   </attr>
   <attr name='VertexStyle'>
    <string>RGBColor[0, 0, 0]</string>
   </attr>
  </node>
  <node id='17:16,18:16,17'>
   <attr name='label'>
    <string>Name</string>
   </attr>
   <attr name='VertexCoordinates'>
    <string>List[1.4569975439848932`, 5.423222797445281`]</string>
   </attr>
   <attr name='VertexLabels'>
    <string>Placed[&quot;Name&quot;, Below]</string>
   </attr>
   <attr name='VertexLabelStyle'>
    <string>Directive[GrayLevel[0], 9, Rule[Background, RGBColor[1, 1, 1, 0.5`]]]</string>
   </attr>
   <attr name='VertexSize'>
    <string>0.2`</string>
   </attr>
   <attr name='VertexStyle'>
    <string>RGBColor[0, 0, 0]</string>
   </attr>
  </node>
  <node id='16,17:16,18:17'>
   <attr name='label'>
    <string>Name</string>
   </attr>
   <attr name='VertexCoordinates'>
    <string>List[1.5038450552513296`, 3.5834448992678616`]</string>
   </attr>
   <attr name='VertexLabels'>
    <string>Placed[&quot;Name&quot;, Below]</string>
   </attr>
   <attr name='VertexLabelStyle'>
    <string>Directive[GrayLevel[0], 9, Rule[Background, RGBColor[1, 1, 1, 0.5`]]]</string>
   </attr>
   <attr name='VertexSize'>
    <string>0.2`</string>
   </attr>
   <attr name='VertexStyle'>
    <string>RGBColor[0, 0, 0]</string>
   </attr>
  </node>
  <node id='17:16,18:17,18'>
   <attr name='label'>
    <string>Name</string>
   </attr>
   <attr name='VertexCoordinates'>
    <string>List[2.1769902265589924`, 4.159250759023118`]</string>
   </attr>
   <attr name='VertexLabels'>
    <string>Placed[&quot;Name&quot;, Below]</string>
   </attr>
   <attr name='VertexLabelStyle'>
    <string>Directive[GrayLevel[0], 9, Rule[Background, RGBColor[1, 1, 1, 0.5`]]]</string>
   </attr>
   <attr name='VertexSize'>
    <string>0.2`</string>
   </attr>
   <attr name='VertexStyle'>
    <string>RGBColor[0, 0, 0]</string>
   </attr>
  </node>
  <node id='17,18:16,18:17'>
   <attr name='label'>
    <string>Name</string>
   </attr>
   <attr name='VertexCoordinates'>
    <string>List[0.21277382063320616`, 4.215673894894722`]</string>
   </attr>
   <attr name='VertexLabels'>
    <string>Placed[&quot;Name&quot;, Below]</string>
   </attr>
   <attr name='VertexLabelStyle'>
    <string>Directive[GrayLevel[0], 9, Rule[Background, RGBColor[1, 1, 1, 0.5`]]]</string>
   </attr>
   <attr name='VertexSize'>
    <string>0.2`</string>
   </attr>
   <attr name='VertexStyle'>
    <string>RGBColor[0, 0, 0]</string>
   </attr>
  </node>
  <node id='16,18:17:16,17'>
   <attr name='label'>
    <string>Name</string>
   </attr>
   <attr name='VertexCoordinates'>
    <string>List[2.831358310501989`, 1.5614971859429523`]</string>
   </attr>
   <attr name='VertexLabels'>
    <string>Placed[&quot;Name&quot;, Below]</string>
   </attr>
   <attr name='VertexLabelStyle'>
    <string>Directive[GrayLevel[0], 9, Rule[Background, RGBColor[1, 1, 1, 0.5`]]]</string>
   </attr>
   <attr name='VertexSize'>
    <string>0.2`</string>
   </attr>
   <attr name='VertexStyle'>
    <string>RGBColor[0, 0, 0]</string>
   </attr>
  </node>
  <node id='16,18:16,17:17'>
   <attr name='label'>
    <string>Name</string>
   </attr>
   <attr name='VertexCoordinates'>
    <string>List[1.178556017065982`, 0.4515797037276781`]</string>
   </attr>
   <attr name='VertexLabels'>
    <string>Placed[&quot;Name&quot;, Below]</string>
   </attr>
   <attr name='VertexLabelStyle'>
    <string>Directive[GrayLevel[0], 9, Rule[Background, RGBColor[1, 1, 1, 0.5`]]]</string>
   </attr>
   <attr name='VertexSize'>
    <string>0.2`</string>
   </attr>
   <attr name='VertexStyle'>
    <string>RGBColor[0, 0, 0]</string>
   </attr>
  </node>
  <node id='16,18:17:17,18'>
   <attr name='label'>
    <string>Name</string>
   </attr>
   <attr name='VertexCoordinates'>
    <string>List[2.801756128344915`, 0.0043416588410178925`]</string>
   </attr>
   <attr name='VertexLabels'>
    <string>Placed[&quot;Name&quot;, Below]</string>
   </attr>
   <attr name='VertexLabelStyle'>
    <string>Directive[GrayLevel[0], 9, Rule[Background, RGBColor[1, 1, 1, 0.5`]]]</string>
   </attr>
   <attr name='VertexSize'>
    <string>0.2`</string>
   </attr>
   <attr name='VertexStyle'>
    <string>RGBColor[0, 0, 0]</string>
   </attr>
  </node>
  <node id='16,18:17,18:17'>
   <attr name='label'>
    <string>Name</string>
   </attr>
   <attr name='VertexCoordinates'>
    <string>List[1.8297646171099424`, 1.8803193271983574`]</string>
   </attr>
   <attr name='VertexLabels'>
    <string>Placed[&quot;Name&quot;, Below]</string>
   </attr>
   <attr name='VertexLabelStyle'>
    <string>Directive[GrayLevel[0], 9, Rule[Background, RGBColor[1, 1, 1, 0.5`]]]</string>
   </attr>
   <attr name='VertexSize'>
    <string>0.2`</string>
   </attr>
   <attr name='VertexStyle'>
    <string>RGBColor[0, 0, 0]</string>
   </attr>
  </node>
  <node id='18:17,18:16,17'>
   <attr name='label'>
    <string>Name</string>
   </attr>
   <attr name='VertexCoordinates'>
    <string>List[1.78705802279725`, 2.958977386049874`]</string>
   </attr>
   <attr name='VertexLabels'>
    <string>Placed[&quot;Name&quot;, Below]</string>
   </attr>
   <attr name='VertexLabelStyle'>
    <string>Directive[GrayLevel[0], 9, Rule[Background, RGBColor[1, 1, 1, 0.5`]]]</string>
   </attr>
   <attr name='VertexSize'>
    <string>0.2`</string>
   </attr>
   <attr name='VertexStyle'>
    <string>RGBColor[0, 0, 0]</string>
   </attr>
  </node>
  <node id='17,18:18:16,17'>
   <attr name='label'>
    <string>Name</string>
   </attr>
   <attr name='VertexCoordinates'>
    <string>List[1.3895216307943605`, 5.131839880909109`]</string>
   </attr>
   <attr name='VertexLabels'>
    <string>Placed[&quot;Name&quot;, Below]</string>
   </attr>
   <attr name='VertexLabelStyle'>
    <string>Directive[GrayLevel[0], 9, Rule[Background, RGBColor[1, 1, 1, 0.5`]]]</string>
   </attr>
   <attr name='VertexSize'>
    <string>0.2`</string>
   </attr>
   <attr name='VertexStyle'>
    <string>RGBColor[0, 0, 0]</string>
   </attr>
  </node>
  <node id='18:16,18:16,17'>
   <attr name='label'>
    <string>Name</string>
   </attr>
   <attr name='VertexCoordinates'>
    <string>List[0.35571877782844163`, 4.0123333709224465`]</string>
   </attr>
   <attr name='VertexLabels'>
    <string>Placed[&quot;Name&quot;, Below]</string>
   </attr>
   <attr name='VertexLabelStyle'>
    <string>Directive[GrayLevel[0], 9, Rule[Background, RGBColor[1, 1, 1, 0.5`]]]</string>
   </attr>
   <attr name='VertexSize'>
    <string>0.2`</string>
   </attr>
   <attr name='VertexStyle'>
    <string>RGBColor[0, 0, 0]</string>
   </attr>
  </node>
  <node id='16,18:18:16,17'>
   <attr name='label'>
    <string>Name</string>
   </attr>
   <attr name='VertexCoordinates'>
    <string>List[2.1163468841584523`, 3.4872458050010646`]</string>
   </attr>
   <attr name='VertexLabels'>
    <string>Placed[&quot;Name&quot;, Below]</string>
   </attr>
   <attr name='VertexLabelStyle'>
    <string>Directive[GrayLevel[0], 9, Rule[Background, RGBColor[1, 1, 1, 0.5`]]]</string>
   </attr>
   <attr name='VertexSize'>
    <string>0.2`</string>
   </attr>
   <attr name='VertexStyle'>
    <string>RGBColor[0, 0, 0]</string>
   </attr>
  </node>
  <node id='18:16,17:17,18'>
   <attr name='label'>
    <string>Name</string>
   </attr>
   <attr name='VertexCoordinates'>
    <string>List[1.5625258964298203`, 0.4855954455676885`]</string>
   </attr>
   <attr name='VertexLabels'>
    <string>Placed[&quot;Name&quot;, Below]</string>
   </attr>
   <attr name='VertexLabelStyle'>
    <string>Directive[GrayLevel[0], 9, Rule[Background, RGBColor[1, 1, 1, 0.5`]]]</string>
   </attr>
   <attr name='VertexSize'>
    <string>0.2`</string>
   </attr>
   <attr name='VertexStyle'>
    <string>RGBColor[0, 0, 0]</string>
   </attr>
  </node>
  <node id='17,18:16,17:18'>
   <attr name='label'>
    <string>Name</string>
   </attr>
   <attr name='VertexCoordinates'>
    <string>List[3.3318457421220424`, 1.7592700904730751`]</string>
   </attr>
   <attr name='VertexLabels'>
    <string>Placed[&quot;Name&quot;, Below]</string>
   </attr>
   <attr name='VertexLabelStyle'>
    <string>Directive[GrayLevel[0], 9, Rule[Background, RGBColor[1, 1, 1, 0.5`]]]</string>
   </attr>
   <attr name='VertexSize'>
    <string>0.2`</string>
   </attr>
   <attr name='VertexStyle'>
    <string>RGBColor[0, 0, 0]</string>
   </attr>
  </node>
  <node id='18:16,17:16,18'>
   <attr name='label'>
    <string>Name</string>
   </attr>
   <attr name='VertexCoordinates'>
    <string>List[2.8245958256635153`, 1.8352649348682977`]</string>
   </attr>
   <attr name='VertexLabels'>
    <string>Placed[&quot;Name&quot;, Below]</string>
   </attr>
   <attr name='VertexLabelStyle'>
    <string>Directive[GrayLevel[0], 9, Rule[Background, RGBColor[1, 1, 1, 0.5`]]]</string>
   </attr>
   <attr name='VertexSize'>
    <string>0.2`</string>
   </attr>
   <attr name='VertexStyle'>
    <string>RGBColor[0, 0, 0]</string>
   </attr>
  </node>
  <node id='16,18:16,17:18'>
   <attr name='label'>
    <string>Name</string>
   </attr>
   <attr name='VertexCoordinates'>
    <string>List[2.951481712017854`, 0.052495370139744146`]</string>
   </attr>
   <attr name='VertexLabels'>
    <string>Placed[&quot;Name&quot;, Below]</string>
   </attr>
   <attr name='VertexLabelStyle'>
    <string>Directive[GrayLevel[0], 9, Rule[Background, RGBColor[1, 1, 1, 0.5`]]]</string>
   </attr>
   <attr name='VertexSize'>
    <string>0.2`</string>
   </attr>
   <attr name='VertexStyle'>
    <string>RGBColor[0, 0, 0]</string>
   </attr>
  </node>
  <node id='16,17:18:17,18'>
   <attr name='label'>
    <string>Name</string>
   </attr>
   <attr name='VertexCoordinates'>
    <string>List[3.24389594605694`, 3.766764081005102`]</string>
   </attr>
   <attr name='VertexLabels'>
    <string>Placed[&quot;Name&quot;, Below]</string>
   </attr>
   <attr name='VertexLabelStyle'>
    <string>Directive[GrayLevel[0], 9, Rule[Background, RGBColor[1, 1, 1, 0.5`]]]</string>
   </attr>
   <attr name='VertexSize'>
    <string>0.2`</string>
   </attr>
   <attr name='VertexStyle'>
    <string>RGBColor[0, 0, 0]</string>
   </attr>
  </node>
  <node id='16,17:17,18:18'>
   <attr name='label'>
    <string>Name</string>
   </attr>
   <attr name='VertexCoordinates'>
    <string>List[5.288428181968563`, 2.9317834672207397`]</string>
   </attr>
   <attr name='VertexLabels'>
    <string>Placed[&quot;Name&quot;, Below]</string>
   </attr>
   <attr name='VertexLabelStyle'>
    <string>Directive[GrayLevel[0], 9, Rule[Background, RGBColor[1, 1, 1, 0.5`]]]</string>
   </attr>
   <attr name='VertexSize'>
    <string>0.2`</string>
   </attr>
   <attr name='VertexStyle'>
    <string>RGBColor[0, 0, 0]</string>
   </attr>
  </node>
  <node id='16,17:18:16,18'>
   <attr name='label'>
    <string>Name</string>
   </attr>
   <attr name='VertexCoordinates'>
    <string>List[4.987367683351606`, 4.357652477749772`]</string>
   </attr>
   <attr name='VertexLabels'>
    <string>Placed[&quot;Name&quot;, Below]</string>
   </attr>
   <attr name='VertexLabelStyle'>
    <string>Directive[GrayLevel[0], 9, Rule[Background, RGBColor[1, 1, 1, 0.5`]]]</string>
   </attr>
   <attr name='VertexSize'>
    <string>0.2`</string>
   </attr>
   <attr name='VertexStyle'>
    <string>RGBColor[0, 0, 0]</string>
   </attr>
  </node>
  <node id='16,17:16,18:18'>
   <attr name='label'>
    <string>Name</string>
   </attr>
   <attr name='VertexCoordinates'>
    <string>List[3.384073720890078`, 3.181931055288173`]</string>
   </attr>
   <attr name='VertexLabels'>
    <string>Placed[&quot;Name&quot;, Below]</string>
   </attr>
   <attr name='VertexLabelStyle'>
    <string>Directive[GrayLevel[0], 9, Rule[Background, RGBColor[1, 1, 1, 0.5`]]]</string>
   </attr>
   <attr name='VertexSize'>
    <string>0.2`</string>
   </attr>
   <attr name='VertexStyle'>
    <string>RGBColor[0, 0, 0]</string>
   </attr>
  </node>
  <node id='16:17,18:17,18'>
   <attr name='label'>
    <string>Name</string>
   </attr>
   <attr name='VertexCoordinates'>
    <string>List[3.7754211847204227`, 1.5655540562809704`]</string>
   </attr>
   <attr name='VertexLabels'>
    <string>Placed[&quot;Name&quot;, Below]</string>
   </attr>
   <attr name='VertexLabelStyle'>
    <string>Directive[GrayLevel[0], 9, Rule[Background, RGBColor[1, 1, 1, 0.5`]]]</string>
   </attr>
   <attr name='VertexSize'>
    <string>0.2`</string>
   </attr>
   <attr name='VertexStyle'>
    <string>RGBColor[0, 0, 0]</string>
   </attr>
  </node>
  <node id='17,18:16:17,18'>
   <attr name='label'>
    <string>Name</string>
   </attr>
   <attr name='VertexCoordinates'>
    <string>List[1.0036968550958811`, 2.4363600443149482`]</string>
   </attr>
   <attr name='VertexLabels'>
    <string>Placed[&quot;Name&quot;, Below]</string>
   </attr>
   <attr name='VertexLabelStyle'>
    <string>Directive[GrayLevel[0], 9, Rule[Background, RGBColor[1, 1, 1, 0.5`]]]</string>
   </attr>
   <attr name='VertexSize'>
    <string>0.2`</string>
   </attr>
   <attr name='VertexStyle'>
    <string>RGBColor[0, 0, 0]</string>
   </attr>
  </node>
  <node id='17,18:17,18:16'>
   <attr name='label'>
    <string>Name</string>
   </attr>
   <attr name='VertexCoordinates'>
    <string>List[3.4346926464371186`, 4.562076489636685`]</string>
   </attr>
   <attr name='VertexLabels'>
    <string>Placed[&quot;Name&quot;, Below]</string>
   </attr>
   <attr name='VertexLabelStyle'>
    <string>Directive[GrayLevel[0], 9, Rule[Background, RGBColor[1, 1, 1, 0.5`]]]</string>
   </attr>
   <attr name='VertexSize'>
    <string>0.2`</string>
   </attr>
   <attr name='VertexStyle'>
    <string>RGBColor[0, 0, 0]</string>
   </attr>
  </node>
  <node id='17:16,18:16,18'>
   <attr name='label'>
    <string>Name</string>
   </attr>
   <attr name='VertexCoordinates'>
    <string>List[3.4428986678177624`, 5.063349542590201`]</string>
   </attr>
   <attr name='VertexLabels'>
    <string>Placed[&quot;Name&quot;, Below]</string>
   </attr>
   <attr name='VertexLabelStyle'>
    <string>Directive[GrayLevel[0], 9, Rule[Background, RGBColor[1, 1, 1, 0.5`]]]</string>
   </attr>
   <attr name='VertexSize'>
    <string>0.2`</string>
   </attr>
   <attr name='VertexStyle'>
    <string>RGBColor[0, 0, 0]</string>
   </attr>
  </node>
  <node id='16,18:17:16,18'>
   <attr name='label'>
    <string>Name</string>
   </attr>
   <attr name='VertexCoordinates'>
    <string>List[4.4559102983372325`, 1.1482507706247356`]</string>
   </attr>
   <attr name='VertexLabels'>
    <string>Placed[&quot;Name&quot;, Below]</string>
   </attr>
   <attr name='VertexLabelStyle'>
    <string>Directive[GrayLevel[0], 9, Rule[Background, RGBColor[1, 1, 1, 0.5`]]]</string>
   </attr>
   <attr name='VertexSize'>
    <string>0.2`</string>
   </attr>
   <attr name='VertexStyle'>
    <string>RGBColor[0, 0, 0]</string>
   </attr>
  </node>
  <node id='16,18:16,18:17'>
   <attr name='label'>
    <string>Name</string>
   </attr>
   <attr name='VertexCoordinates'>
    <string>List[0.4378025435684818`, 2.348572520606895`]</string>
   </attr>
   <attr name='VertexLabels'>
    <string>Placed[&quot;Name&quot;, Below]</string>
   </attr>
   <attr name='VertexLabelStyle'>
    <string>Directive[GrayLevel[0], 9, Rule[Background, RGBColor[1, 1, 1, 0.5`]]]</string>
   </attr>
   <attr name='VertexSize'>
    <string>0.2`</string>
   </attr>
   <attr name='VertexStyle'>
    <string>RGBColor[0, 0, 0]</string>
   </attr>
  </node>
  <node id='18:16,17:16,17'>
   <attr name='label'>
    <string>Name</string>
   </attr>
   <attr name='VertexCoordinates'>
    <string>List[1.0237603673950917`, 2.0883474403812663`]</string>
   </attr>
   <attr name='VertexLabels'>
    <string>Placed[&quot;Name&quot;, Below]</string>
   </attr>
   <attr name='VertexLabelStyle'>
    <string>Directive[GrayLevel[0], 9, Rule[Background, RGBColor[1, 1, 1, 0.5`]]]</string>
   </attr>
   <attr name='VertexSize'>
    <string>0.2`</string>
   </attr>
   <attr name='VertexStyle'>
    <string>RGBColor[0, 0, 0]</string>
   </attr>
  </node>
  <node id='16,17:18:16,17'>
   <attr name='label'>
    <string>Name</string>
   </attr>
   <attr name='VertexCoordinates'>
    <string>List[3.087389799697073`, 4.857462324626935`]</string>
   </attr>
   <attr name='VertexLabels'>
    <string>Placed[&quot;Name&quot;, Below]</string>
   </attr>
   <attr name='VertexLabelStyle'>
    <string>Directive[GrayLevel[0], 9, Rule[Background, RGBColor[1, 1, 1, 0.5`]]]</string>
   </attr>
   <attr name='VertexSize'>
    <string>0.2`</string>
   </attr>
   <attr name='VertexStyle'>
    <string>RGBColor[0, 0, 0]</string>
   </attr>
  </node>
  <node id='16,17:16,17:18'>
   <attr name='label'>
    <string>Name</string>
   </attr>
   <attr name='VertexCoordinates'>
    <string>List[4.186914176523114`, 1.5216087512816199`]</string>
   </attr>
   <attr name='VertexLabels'>
    <string>Placed[&quot;Name&quot;, Below]</string>
   </attr>
   <attr name='VertexLabelStyle'>
    <string>Directive[GrayLevel[0], 9, Rule[Background, RGBColor[1, 1, 1, 0.5`]]]</string>
   </attr>
   <attr name='VertexSize'>
    <string>0.2`</string>
   </attr>
   <attr name='VertexStyle'>
    <string>RGBColor[0, 0, 0]</string>
   </attr>
  </node>
  <node id='16,17:17,18:16,18'>
   <attr name='label'>
    <string>Name</string>
   </attr>
   <attr name='VertexCoordinates'>
    <string>List[5.6034737789611455`, 3.604525521953312`]</string>
   </attr>
   <attr name='VertexLabels'>
    <string>Placed[&quot;Name&quot;, Below]</string>
   </attr>
   <attr name='VertexLabelStyle'>
    <string>Directive[GrayLevel[0], 9, Rule[Background, RGBColor[1, 1, 1, 0.5`]]]</string>
   </attr>
   <attr name='VertexSize'>
    <string>0.2`</string>
   </attr>
   <attr name='VertexStyle'>
    <string>RGBColor[0, 0, 0]</string>
   </attr>
  </node>
  <node id='16,17:16,18:17,18'>
   <attr name='label'>
    <string>Name</string>
   </attr>
   <attr name='VertexCoordinates'>
    <string>List[2.3921915531879407`, 3.314398815868746`]</string>
   </attr>
   <attr name='VertexLabels'>
    <string>Placed[&quot;Name&quot;, Below]</string>
   </attr>
   <attr name='VertexLabelStyle'>
    <string>Directive[GrayLevel[0], 9, Rule[Background, RGBColor[1, 1, 1, 0.5`]]]</string>
   </attr>
   <attr name='VertexSize'>
    <string>0.2`</string>
   </attr>
   <attr name='VertexStyle'>
    <string>RGBColor[0, 0, 0]</string>
   </attr>
  </node>
  <node id='17,18:16,17:16,18'>
   <attr name='label'>
    <string>Name</string>
   </attr>
   <attr name='VertexCoordinates'>
    <string>List[3.3959935399798016`, 2.7063530806331713`]</string>
   </attr>
   <attr name='VertexLabels'>
    <string>Placed[&quot;Name&quot;, Below]</string>
   </attr>
   <attr name='VertexLabelStyle'>
    <string>Directive[GrayLevel[0], 9, Rule[Background, RGBColor[1, 1, 1, 0.5`]]]</string>
   </attr>
   <attr name='VertexSize'>
    <string>0.2`</string>
   </attr>
   <attr name='VertexStyle'>
    <string>RGBColor[0, 0, 0]</string>
   </attr>
  </node>
  <node id='17,18:16,18:16,17'>
   <attr name='label'>
    <string>Name</string>
   </attr>
   <attr name='VertexCoordinates'>
    <string>List[0.7067782524921062`, 4.905850311111486`]</string>
   </attr>
   <attr name='VertexLabels'>
    <string>Placed[&quot;Name&quot;, Below]</string>
   </attr>
   <attr name='VertexLabelStyle'>
    <string>Directive[GrayLevel[0], 9, Rule[Background, RGBColor[1, 1, 1, 0.5`]]]</string>
   </attr>
   <attr name='VertexSize'>
    <string>0.2`</string>
   </attr>
   <attr name='VertexStyle'>
    <string>RGBColor[0, 0, 0]</string>
   </attr>
  </node>
  <node id='16,18:16,17:17,18'>
   <attr name='label'>
    <string>Name</string>
   </attr>
   <attr name='VertexCoordinates'>
    <string>List[1.9758583849697438`, 0.`]</string>
   </attr>
   <attr name='VertexLabels'>
    <string>Placed[&quot;Name&quot;, Below]</string>
   </attr>
   <attr name='VertexLabelStyle'>
    <string>Directive[GrayLevel[0], 9, Rule[Background, RGBColor[1, 1, 1, 0.5`]]]</string>
   </attr>
   <attr name='VertexSize'>
    <string>0.2`</string>
   </attr>
   <attr name='VertexStyle'>
    <string>RGBColor[0, 0, 0]</string>
   </attr>
  </node>
  <node id='16,18:17,18:16,17'>
   <attr name='label'>
    <string>Name</string>
   </attr>
   <attr name='VertexCoordinates'>
    <string>List[2.5973820243675316`, 2.55284954149621`]</string>
   </attr>
   <attr name='VertexLabels'>
    <string>Placed[&quot;Name&quot;, Below]</string>
   </attr>
   <attr name='VertexLabelStyle'>
    <string>Directive[GrayLevel[0], 9, Rule[Background, RGBColor[1, 1, 1, 0.5`]]]</string>
   </attr>
   <attr name='VertexSize'>
    <string>0.2`</string>
   </attr>
   <attr name='VertexStyle'>
    <string>RGBColor[0, 0, 0]</string>
   </attr>
  </node>
  <edge id='e1'
      from='16:16:17'
      to='16:16:17,18'>
   <attr name='EdgeStyle'>
    <string>Directive[RGBColor[0.`, 0.29`, 0.91`], Thickness[0.0007`]]</string>
   </attr>
  </edge>
  <edge id='e2'
      from='16:16:17'
      to='16:16,18:17'>
   <attr name='EdgeStyle'>
    <string>Directive[RGBColor[0.`, 0.29`, 0.91`], Thickness[0.0007`]]</string>
   </attr>
  </edge>
  <edge id='e3'
      from='16:16:17'
      to='16,18:16:17'>
   <attr name='EdgeStyle'>
    <string>Directive[RGBColor[0.`, 0.29`, 0.91`], Thickness[0.0007`]]</string>
   </attr>
  </edge>
  <edge id='e4'
      from='16:16:17'
      to='16:16,17:17'>
   <attr name='EdgeStyle'>
    <string>Directive[RGBColor[0.`, 0.29`, 0.91`], Thickness[0.0007`]]</string>
   </attr>
  </edge>
  <edge id='e5'
      from='16:16:17'
      to='16,17:16:17'>
   <attr name='EdgeStyle'>
    <string>Directive[RGBColor[0.`, 0.29`, 0.91`], Thickness[0.0007`]]</string>
   </attr>
  </edge>
  <edge id='e6'
      from='16:17:16'
      to='16:17,18:16'>
   <attr name='EdgeStyle'>
    <string>Directive[RGBColor[0.`, 0.29`, 0.91`], Thickness[0.0007`]]</string>
   </attr>
  </edge>
  <edge id='e7'
      from='16:17:16'
      to='16:17:16,18'>
   <attr name='EdgeStyle'>
    <string>Directive[RGBColor[0.`, 0.29`, 0.91`], Thickness[0.0007`]]</string>
   </attr>
  </edge>
  <edge id='e8'
      from='16:17:16'
      to='16,18:17:16'>
   <attr name='EdgeStyle'>
    <string>Directive[RGBColor[0.`, 0.29`, 0.91`], Thickness[0.0007`]]</string>
   </attr>
  </edge>
  <edge id='e9'
      from='16:17:16'
      to='16:17:16,17'>
   <attr name='EdgeStyle'>
    <string>Directive[RGBColor[0.`, 0.29`, 0.91`], Thickness[0.0007`]]</string>
   </attr>
  </edge>
  <edge id='e10'
      from='16:17:16'
      to='16,17:17:16'>
   <attr name='EdgeStyle'>
    <string>Directive[RGBColor[0.`, 0.29`, 0.91`], Thickness[0.0007`]]</string>
   </attr>
  </edge>
  <edge id='e11'
      from='17:16:16'
      to='17,18:16:16'>
   <attr name='EdgeStyle'>
    <string>Directive[RGBColor[0.`, 0.29`, 0.91`], Thickness[0.0007`]]</string>
   </attr>
  </edge>
  <edge id='e12'
      from='17:16:16'
      to='17:16:16,18'>
   <attr name='EdgeStyle'>
    <string>Directive[RGBColor[0.`, 0.29`, 0.91`], Thickness[0.0007`]]</string>
   </attr>
  </edge>
  <edge id='e13'
      from='17:16:16'
      to='17:16,18:16'>
   <attr name='EdgeStyle'>
    <string>Directive[RGBColor[0.`, 0.29`, 0.91`], Thickness[0.0007`]]</string>
   </attr>
  </edge>
  <edge id='e14'
      from='17:16:16'
      to='17:16:16,17'>
   <attr name='EdgeStyle'>
    <string>Directive[RGBColor[0.`, 0.29`, 0.91`], Thickness[0.0007`]]</string>
   </attr>
  </edge>
  <edge id='e15'
      from='17:16:16'
      to='17:16,17:16'>
   <attr name='EdgeStyle'>
    <string>Directive[RGBColor[0.`, 0.29`, 0.91`], Thickness[0.0007`]]</string>
   </attr>
  </edge>
  <edge id='e16'
      from='17:17:18'
      to='17:17:16,18'>
   <attr name='EdgeStyle'>
    <string>Directive[RGBColor[0.`, 0.29`, 0.91`], Thickness[0.0007`]]</string>
   </attr>
  </edge>
  <edge id='e17'
      from='17:17:18'
      to='17:16,17:18'>
   <attr name='EdgeStyle'>
    <string>Directive[RGBColor[0.`, 0.29`, 0.91`], Thickness[0.0007`]]</string>
   </attr>
  </edge>
  <edge id='e18'
      from='17:17:18'
      to='16,17:17:18'>
   <attr name='EdgeStyle'>
    <string>Directive[RGBColor[0.`, 0.29`, 0.91`], Thickness[0.0007`]]</string>
   </attr>
  </edge>
  <edge id='e19'
      from='17:17:18'
      to='17:17,18:18'>
   <attr name='EdgeStyle'>
    <string>Directive[RGBColor[0.`, 0.29`, 0.91`], Thickness[0.0007`]]</string>
   </attr>
  </edge>
  <edge id='e20'
      from='17:17:18'
      to='17,18:17:18'>
   <attr name='EdgeStyle'>
    <string>Directive[RGBColor[0.`, 0.29`, 0.91`], Thickness[0.0007`]]</string>
   </attr>
  </edge>
  <edge id='e21'
      from='17:18:17'
      to='17:16,18:17'>
   <attr name='EdgeStyle'>
    <string>Directive[RGBColor[0.`, 0.29`, 0.91`], Thickness[0.0007`]]</string>
   </attr>
  </edge>
  <edge id='e22'
      from='17:18:17'
      to='17:18:16,17'>
   <attr name='EdgeStyle'>
    <string>Directive[RGBColor[0.`, 0.29`, 0.91`], Thickness[0.0007`]]</string>
   </attr>
  </edge>
  <edge id='e23'
      from='17:18:17'
      to='16,17:18:17'>
   <attr name='EdgeStyle'>
    <string>Directive[RGBColor[0.`, 0.29`, 0.91`], Thickness[0.0007`]]</string>
   </attr>
  </edge>
  <edge id='e24'
      from='17:18:17'
      to='17:18:17,18'>
   <attr name='EdgeStyle'>
    <string>Directive[RGBColor[0.`, 0.29`, 0.91`], Thickness[0.0007`]]</string>
   </attr>
  </edge>
  <edge id='e25'
      from='17:18:17'
      to='17,18:18:17'>
   <attr name='EdgeStyle'>
    <string>Directive[RGBColor[0.`, 0.29`, 0.91`], Thickness[0.0007`]]</string>
   </attr>
  </edge>
  <edge id='e26'
      from='18:17:17'
      to='16,18:17:17'>
   <attr name='EdgeStyle'>
    <string>Directive[RGBColor[0.`, 0.29`, 0.91`], Thickness[0.0007`]]</string>
   </attr>
  </edge>
  <edge id='e27'
      from='18:17:17'
      to='18:17:16,17'>
   <attr name='EdgeStyle'>
    <string>Directive[RGBColor[0.`, 0.29`, 0.91`], Thickness[0.0007`]]</string>
   </attr>
  </edge>
  <edge id='e28'
      from='18:17:17'
      to='18:16,17:17'>
   <attr name='EdgeStyle'>
    <string>Directive[RGBColor[0.`, 0.29`, 0.91`], Thickness[0.0007`]]</string>
   </attr>
  </edge>
  <edge id='e29'
      from='18:17:17'
      to='18:17:17,18'>
   <attr name='EdgeStyle'>
    <string>Directive[RGBColor[0.`, 0.29`, 0.91`], Thickness[0.0007`]]</string>
   </attr>
  </edge>
  <edge id='e30'
      from='18:17:17'
      to='18:17,18:17'>
   <attr name='EdgeStyle'>
    <string>Directive[RGBColor[0.`, 0.29`, 0.91`], Thickness[0.0007`]]</string>
   </attr>
  </edge>
  <edge id='e31'
      from='18:18:16'
      to='18:18:16,17'>
   <attr name='EdgeStyle'>
    <string>Directive[RGBColor[0.`, 0.29`, 0.91`], Thickness[0.0007`]]</string>
   </attr>
  </edge>
  <edge id='e32'
      from='18:18:16'
      to='18:17,18:16'>
   <attr name='EdgeStyle'>
    <string>Directive[RGBColor[0.`, 0.29`, 0.91`], Thickness[0.0007`]]</string>
   </attr>
  </edge>
  <edge id='e33'
      from='18:18:16'
      to='17,18:18:16'>
   <attr name='EdgeStyle'>
    <string>Directive[RGBColor[0.`, 0.29`, 0.91`], Thickness[0.0007`]]</string>
   </attr>
  </edge>
  <edge id='e34'
      from='18:18:16'
      to='18:16,18:16'>
   <attr name='EdgeStyle'>
    <string>Directive[RGBColor[0.`, 0.29`, 0.91`], Thickness[0.0007`]]</string>
   </attr>
  </edge>
  <edge id='e35'
      from='18:18:16'
      to='16,18:18:16'>
   <attr name='EdgeStyle'>
    <string>Directive[RGBColor[0.`, 0.29`, 0.91`], Thickness[0.0007`]]</string>
   </attr>
  </edge>
  <edge id='e36'
      from='18:16:18'
      to='18:16,17:18'>
   <attr name='EdgeStyle'>
    <string>Directive[RGBColor[0.`, 0.29`, 0.91`], Thickness[0.0007`]]</string>
   </attr>
  </edge>
  <edge id='e37'
      from='18:16:18'
      to='18:16:17,18'>
   <attr name='EdgeStyle'>
    <string>Directive[RGBColor[0.`, 0.29`, 0.91`], Thickness[0.0007`]]</string>
   </attr>
  </edge>
  <edge id='e38'
      from='18:16:18'
      to='17,18:16:18'>
   <attr name='EdgeStyle'>
    <string>Directive[RGBColor[0.`, 0.29`, 0.91`], Thickness[0.0007`]]</string>
   </attr>
  </edge>
  <edge id='e39'
      from='18:16:18'
      to='18:16:16,18'>
   <attr name='EdgeStyle'>
    <string>Directive[RGBColor[0.`, 0.29`, 0.91`], Thickness[0.0007`]]</string>
   </attr>
  </edge>
  <edge id='e40'
      from='18:16:18'
      to='16,18:16:18'>
   <attr name='EdgeStyle'>
    <string>Directive[RGBColor[0.`, 0.29`, 0.91`], Thickness[0.0007`]]</string>
   </attr>
  </edge>
  <edge id='e41'
      from='16:18:18'
      to='16,17:18:18'>
   <attr name='EdgeStyle'>
    <string>Directive[RGBColor[0.`, 0.29`, 0.91`], Thickness[0.0007`]]</string>
   </attr>
  </edge>
  <edge id='e42'
      from='16:18:18'
      to='16:18:17,18'>
   <attr name='EdgeStyle'>
    <string>Directive[RGBColor[0.`, 0.29`, 0.91`], Thickness[0.0007`]]</string>
   </attr>
  </edge>
  <edge id='e43'
      from='16:18:18'
      to='16:17,18:18'>
   <attr name='EdgeStyle'>
    <string>Directive[RGBColor[0.`, 0.29`, 0.91`], Thickness[0.0007`]]</string>
   </attr>
  </edge>
  <edge id='e44'
      from='16:18:18'
      to='16:18:16,18'>
   <attr name='EdgeStyle'>
    <string>Directive[RGBColor[0.`, 0.29`, 0.91`], Thickness[0.0007`]]</string>
   </attr>
  </edge>
  <edge id='e45'
      from='16:18:18'
      to='16:16,18:18'>
   <attr name='EdgeStyle'>
    <string>Directive[RGBColor[0.`, 0.29`, 0.91`], Thickness[0.0007`]]</string>
   </attr>
  </edge>
  <edge id='e46'
      from='16:16:18'
      to='16:16:17,18'>
   <attr name='EdgeStyle'>
    <string>Directive[RGBColor[0.`, 0.29`, 0.91`], Thickness[0.0007`]]</string>
   </attr>
  </edge>
  <edge id='e47'
      from='16:16:18'
      to='16:16,17:18'>
   <attr name='EdgeStyle'>
    <string>Directive[RGBColor[0.`, 0.29`, 0.91`], Thickness[0.0007`]]</string>
   </attr>
  </edge>
  <edge id='e48'
      from='16:16:18'
      to='16,17:16:18'>
   <attr name='EdgeStyle'>
    <string>Directive[RGBColor[0.`, 0.29`, 0.91`], Thickness[0.0007`]]</string>
   </attr>
  </edge>
  <edge id='e49'
      from='16:16:18'
      to='16:16,18:18'>
   <attr name='EdgeStyle'>
    <string>Directive[RGBColor[0.`, 0.29`, 0.91`], Thickness[0.0007`]]</string>
   </attr>
  </edge>
  <edge id='e50'
      from='16:16:18'
      to='16,18:16:18'>
   <attr name='EdgeStyle'>
    <string>Directive[RGBColor[0.`, 0.29`, 0.91`], Thickness[0.0007`]]</string>
   </attr>
  </edge>
  <edge id='e51'
      from='16:18:16'
      to='16:17,18:16'>
   <attr name='EdgeStyle'>
    <string>Directive[RGBColor[0.`, 0.29`, 0.91`], Thickness[0.0007`]]</string>
   </attr>
  </edge>
  <edge id='e52'
      from='16:18:16'
      to='16:18:16,17'>
   <attr name='EdgeStyle'>
    <string>Directive[RGBColor[0.`, 0.29`, 0.91`], Thickness[0.0007`]]</string>
   </attr>
  </edge>
  <edge id='e53'
      from='16:18:16'
      to='16,17:18:16'>
   <attr name='EdgeStyle'>
    <string>Directive[RGBColor[0.`, 0.29`, 0.91`], Thickness[0.0007`]]</string>
   </attr>
  </edge>
  <edge id='e54'
      from='16:18:16'
      to='16:18:16,18'>
   <attr name='EdgeStyle'>
    <string>Directive[RGBColor[0.`, 0.29`, 0.91`], Thickness[0.0007`]]</string>
   </attr>
  </edge>
  <edge id='e55'
      from='16:18:16'
      to='16,18:18:16'>
   <attr name='EdgeStyle'>
    <string>Directive[RGBColor[0.`, 0.29`, 0.91`], Thickness[0.0007`]]</string>
   </attr>
  </edge>
  <edge id='e56'
      from='18:16:16'
      to='17,18:16:16'>
   <attr name='EdgeStyle'>
    <string>Directive[RGBColor[0.`, 0.29`, 0.91`], Thickness[0.0007`]]</string>
   </attr>
  </edge>
  <edge id='e57'
      from='18:16:16'
      to='18:16:16,17'>
   <attr name='EdgeStyle'>
    <string>Directive[RGBColor[0.`, 0.29`, 0.91`], Thickness[0.0007`]]</string>
   </attr>
  </edge>
  <edge id='e58'
      from='18:16:16'
      to='18:16,17:16'>
   <attr name='EdgeStyle'>
    <string>Directive[RGBColor[0.`, 0.29`, 0.91`], Thickness[0.0007`]]</string>
   </attr>
  </edge>
  <edge id='e59'
      from='18:16:16'
      to='18:16:16,18'>
   <attr name='EdgeStyle'>
    <string>Directive[RGBColor[0.`, 0.29`, 0.91`], Thickness[0.0007`]]</string>
   </attr>
  </edge>
  <edge id='e60'
      from='18:16:16'
      to='18:16,18:16'>
   <attr name='EdgeStyle'>
    <string>Directive[RGBColor[0.`, 0.29`, 0.91`], Thickness[0.0007`]]</string>
   </attr>
  </edge>
  <edge id='e61'
      from='17:17:16'
      to='17:17:16,18'>
   <attr name='EdgeStyle'>
    <string>Directive[RGBColor[0.`, 0.29`, 0.91`], Thickness[0.0007`]]</string>
   </attr>
  </edge>
  <edge id='e62'
      from='17:17:16'
      to='17:17,18:16'>
   <attr name='EdgeStyle'>
    <string>Directive[RGBColor[0.`, 0.29`, 0.91`], Thickness[0.0007`]]</string>
   </attr>
  </edge>
  <edge id='e63'
      from='17:17:16'
      to='17,18:17:16'>
   <attr name='EdgeStyle'>
    <string>Directive[RGBColor[0.`, 0.29`, 0.91`], Thickness[0.0007`]]</string>
   </attr>
  </edge>
  <edge id='e64'
      from='17:17:16'
      to='17:16,17:16'>
   <attr name='EdgeStyle'>
    <string>Directive[RGBColor[0.`, 0.29`, 0.91`], Thickness[0.0007`]]</string>
   </attr>
  </edge>
  <edge id='e65'
      from='17:17:16'
      to='16,17:17:16'>
   <attr name='EdgeStyle'>
    <string>Directive[RGBColor[0.`, 0.29`, 0.91`], Thickness[0.0007`]]</string>
   </attr>
  </edge>
  <edge id='e66'
      from='17:16:17'
      to='17:16,18:17'>
   <attr name='EdgeStyle'>
    <string>Directive[RGBColor[0.`, 0.29`, 0.91`], Thickness[0.0007`]]</string>
   </attr>
  </edge>
  <edge id='e67'
      from='17:16:17'
      to='17:16:17,18'>
   <attr name='EdgeStyle'>
    <string>Directive[RGBColor[0.`, 0.29`, 0.91`], Thickness[0.0007`]]</string>
   </attr>
  </edge>
  <edge id='e68'
      from='17:16:17'
      to='17,18:16:17'>
   <attr name='EdgeStyle'>
    <string>Directive[RGBColor[0.`, 0.29`, 0.91`], Thickness[0.0007`]]</string>
   </attr>
  </edge>
  <edge id='e69'
      from='17:16:17'
      to='17:16:16,17'>
   <attr name='EdgeStyle'>
    <string>Directive[RGBColor[0.`, 0.29`, 0.91`], Thickness[0.0007`]]</string>
   </attr>
  </edge>
  <edge id='e70'
      from='17:16:17'
      to='16,17:16:17'>
   <attr name='EdgeStyle'>
    <string>Directive[RGBColor[0.`, 0.29`, 0.91`], Thickness[0.0007`]]</string>
   </attr>
  </edge>
  <edge id='e71'
      from='16:17:17'
      to='16,18:17:17'>
   <attr name='EdgeStyle'>
    <string>Directive[RGBColor[0.`, 0.29`, 0.91`], Thickness[0.0007`]]</string>
   </attr>
  </edge>
  <edge id='e72'
      from='16:17:17'
      to='16:17:17,18'>
   <attr name='EdgeStyle'>
    <string>Directive[RGBColor[0.`, 0.29`, 0.91`], Thickness[0.0007`]]</string>
   </attr>
  </edge>
  <edge id='e73'
      from='16:17:17'
      to='16:17,18:17'>
   <attr name='EdgeStyle'>
    <string>Directive[RGBColor[0.`, 0.29`, 0.91`], Thickness[0.0007`]]</string>
   </attr>
  </edge>
  <edge id='e74'
      from='16:17:17'
      to='16:17:16,17'>
   <attr name='EdgeStyle'>
    <string>Directive[RGBColor[0.`, 0.29`, 0.91`], Thickness[0.0007`]]</string>
   </attr>
  </edge>
  <edge id='e75'
      from='16:17:17'
      to='16:16,17:17'>
   <attr name='EdgeStyle'>
    <string>Directive[RGBColor[0.`, 0.29`, 0.91`], Thickness[0.0007`]]</string>
   </attr>
  </edge>
  <edge id='e76'
      from='18:18:17'
      to='18:18:16,17'>
   <attr name='EdgeStyle'>
    <string>Directive[RGBColor[0.`, 0.29`, 0.91`], Thickness[0.0007`]]</string>
   </attr>
  </edge>
  <edge id='e77'
      from='18:18:17'
      to='18:16,18:17'>
   <attr name='EdgeStyle'>
    <string>Directive[RGBColor[0.`, 0.29`, 0.91`], Thickness[0.0007`]]</string>
   </attr>
  </edge>
  <edge id='e78'
      from='18:18:17'
      to='16,18:18:17'>
   <attr name='EdgeStyle'>
    <string>Directive[RGBColor[0.`, 0.29`, 0.91`], Thickness[0.0007`]]</string>
   </attr>
  </edge>
  <edge id='e79'
      from='18:18:17'
      to='18:17,18:17'>
   <attr name='EdgeStyle'>
    <string>Directive[RGBColor[0.`, 0.29`, 0.91`], Thickness[0.0007`]]</string>
   </attr>
  </edge>
  <edge id='e80'
      from='18:18:17'
      to='17,18:18:17'>
   <attr name='EdgeStyle'>
    <string>Directive[RGBColor[0.`, 0.29`, 0.91`], Thickness[0.0007`]]</string>
   </attr>
  </edge>
  <edge id='e81'
      from='18:17:18'
      to='18:16,17:18'>
   <attr name='EdgeStyle'>
    <string>Directive[RGBColor[0.`, 0.29`, 0.91`], Thickness[0.0007`]]</string>
   </attr>
  </edge>
  <edge id='e82'
      from='18:17:18'
      to='18:17:16,18'>
   <attr name='EdgeStyle'>
    <string>Directive[RGBColor[0.`, 0.29`, 0.91`], Thickness[0.0007`]]</string>
   </attr>
  </edge>
  <edge id='e83'
      from='18:17:18'
      to='16,18:17:18'>
   <attr name='EdgeStyle'>
    <string>Directive[RGBColor[0.`, 0.29`, 0.91`], Thickness[0.0007`]]</string>
   </attr>
  </edge>
  <edge id='e84'
      from='18:17:18'
      to='18:17:17,18'>
   <attr name='EdgeStyle'>
    <string>Directive[RGBColor[0.`, 0.29`, 0.91`], Thickness[0.0007`]]</string>
   </attr>
  </edge>
  <edge id='e85'
      from='18:17:18'
      to='17,18:17:18'>
   <attr name='EdgeStyle'>
    <string>Directive[RGBColor[0.`, 0.29`, 0.91`], Thickness[0.0007`]]</string>
   </attr>
  </edge>
  <edge id='e86'
      from='17:18:18'
      to='16,17:18:18'>
   <attr name='EdgeStyle'>
    <string>Directive[RGBColor[0.`, 0.29`, 0.91`], Thickness[0.0007`]]</string>
   </attr>
  </edge>
  <edge id='e87'
      from='17:18:18'
      to='17:18:16,18'>
   <attr name='EdgeStyle'>
    <string>Directive[RGBColor[0.`, 0.29`, 0.91`], Thickness[0.0007`]]</string>
   </attr>
  </edge>
  <edge id='e88'
      from='17:18:18'
      to='17:16,18:18'>
   <attr name='EdgeStyle'>
    <string>Directive[RGBColor[0.`, 0.29`, 0.91`], Thickness[0.0007`]]</string>
   </attr>
  </edge>
  <edge id='e89'
      from='17:18:18'
      to='17:18:17,18'>
   <attr name='EdgeStyle'>
    <string>Directive[RGBColor[0.`, 0.29`, 0.91`], Thickness[0.0007`]]</string>
   </attr>
  </edge>
  <edge id='e90'
      from='17:18:18'
      to='17:17,18:18'>
   <attr name='EdgeStyle'>
    <string>Directive[RGBColor[0.`, 0.29`, 0.91`], Thickness[0.0007`]]</string>
   </attr>
  </edge>
  <edge id='e91'
      from='16:17:18'
      to='16:17:17,18'>
   <attr name='EdgeStyle'>
    <string>Directive[RGBColor[0.`, 0.29`, 0.91`], Thickness[0.0007`]]</string>
   </attr>
  </edge>
  <edge id='e92'
      from='16:17:18'
      to='16,18:17:18'>
   <attr name='EdgeStyle'>
    <string>Directive[RGBColor[0.`, 0.29`, 0.91`], Thickness[0.0007`]]</string>
   </attr>
  </edge>
  <edge id='e93'
      from='16:17:18'
      to='16:16,17:18'>
   <attr name='EdgeStyle'>
    <string>Directive[RGBColor[0.`, 0.29`, 0.91`], Thickness[0.0007`]]</string>
   </attr>
  </edge>
  <edge id='e94'
      from='16:17:18'
      to='16:17,18:18'>
   <attr name='EdgeStyle'>
    <string>Directive[RGBColor[0.`, 0.29`, 0.91`], Thickness[0.0007`]]</string>
   </attr>
  </edge>
  <edge id='e95'
      from='16:17:18'
      to='16:17:16,18'>
   <attr name='EdgeStyle'>
    <string>Directive[RGBColor[0.`, 0.29`, 0.91`], Thickness[0.0007`]]</string>
   </attr>
  </edge>
  <edge id='e96'
      from='16:17:18'
      to='16,17:17:18'>
   <attr name='EdgeStyle'>
    <string>Directive[RGBColor[0.`, 0.29`, 0.91`], Thickness[0.0007`]]</string>
   </attr>
  </edge>
  <edge id='e97'
      from='16:18:17'
      to='16:17,18:17'>
   <attr name='EdgeStyle'>
    <string>Directive[RGBColor[0.`, 0.29`, 0.91`], Thickness[0.0007`]]</string>
   </attr>
  </edge>
  <edge id='e98'
      from='16:18:17'
      to='16,18:18:17'>
   <attr name='EdgeStyle'>
    <string>Directive[RGBColor[0.`, 0.29`, 0.91`], Thickness[0.0007`]]</string>
   </attr>
  </edge>
  <edge id='e99'
      from='16:18:17'
      to='16:18:16,17'>
   <attr name='EdgeStyle'>
    <string>Directive[RGBColor[0.`, 0.29`, 0.91`], Thickness[0.0007`]]</string>
   </attr>
  </edge>
  <edge id='e100'
      from='16:18:17'
      to='16:18:17,18'>
   <attr name='EdgeStyle'>
    <string>Directive[RGBColor[0.`, 0.29`, 0.91`], Thickness[0.0007`]]</string>
   </attr>
  </edge>
  <edge id='e101'
      from='16:18:17'
      to='16:16,18:17'>
   <attr name='EdgeStyle'>
    <string>Directive[RGBColor[0.`, 0.29`, 0.91`], Thickness[0.0007`]]</string>
   </attr>
  </edge>
  <edge id='e102'
      from='16:18:17'
      to='16,17:18:17'>
   <attr name='EdgeStyle'>
    <string>Directive[RGBColor[0.`, 0.29`, 0.91`], Thickness[0.0007`]]</string>
   </attr>
  </edge>
  <edge id='e103'
      from='17:16:18'
      to='17:16:17,18'>
   <attr name='EdgeStyle'>
    <string>Directive[RGBColor[0.`, 0.29`, 0.91`], Thickness[0.0007`]]</string>
   </attr>
  </edge>
  <edge id='e104'
      from='17:16:18'
      to='17:16,18:18'>
   <attr name='EdgeStyle'>
    <string>Directive[RGBColor[0.`, 0.29`, 0.91`], Thickness[0.0007`]]</string>
   </attr>
  </edge>
  <edge id='e105'
      from='17:16:18'
      to='16,17:16:18'>
   <attr name='EdgeStyle'>
    <string>Directive[RGBColor[0.`, 0.29`, 0.91`], Thickness[0.0007`]]</string>
   </attr>
  </edge>
  <edge id='e106'
      from='17:16:18'
      to='17,18:16:18'>
   <attr name='EdgeStyle'>
    <string>Directive[RGBColor[0.`, 0.29`, 0.91`], Thickness[0.0007`]]</string>
   </attr>
  </edge>
  <edge id='e107'
      from='17:16:18'
      to='17:16:16,18'>
   <attr name='EdgeStyle'>
    <string>Directive[RGBColor[0.`, 0.29`, 0.91`], Thickness[0.0007`]]</string>
   </attr>
  </edge>
  <edge id='e108'
      from='17:16:18'
      to='17:16,17:18'>
   <attr name='EdgeStyle'>
    <string>Directive[RGBColor[0.`, 0.29`, 0.91`], Thickness[0.0007`]]</string>
   </attr>
  </edge>
  <edge id='e109'
      from='17:18:16'
      to='17:17,18:16'>
   <attr name='EdgeStyle'>
    <string>Directive[RGBColor[0.`, 0.29`, 0.91`], Thickness[0.0007`]]</string>
   </attr>
  </edge>
  <edge id='e110'
      from='17:18:16'
      to='17:18:16,18'>
   <attr name='EdgeStyle'>
    <string>Directive[RGBColor[0.`, 0.29`, 0.91`], Thickness[0.0007`]]</string>
   </attr>
  </edge>
  <edge id='e111'
      from='17:18:16'
      to='16,17:18:16'>
   <attr name='EdgeStyle'>
    <string>Directive[RGBColor[0.`, 0.29`, 0.91`], Thickness[0.0007`]]</string>
   </attr>
  </edge>
  <edge id='e112'
      from='17:18:16'
      to='17,18:18:16'>
   <attr name='EdgeStyle'>
    <string>Directive[RGBColor[0.`, 0.29`, 0.91`], Thickness[0.0007`]]</string>
   </attr>
  </edge>
  <edge id='e113'
      from='17:18:16'
      to='17:16,18:16'>
   <attr name='EdgeStyle'>
    <string>Directive[RGBColor[0.`, 0.29`, 0.91`], Thickness[0.0007`]]</string>
   </attr>
  </edge>
  <edge id='e114'
      from='17:18:16'
      to='17:18:16,17'>
   <attr name='EdgeStyle'>
    <string>Directive[RGBColor[0.`, 0.29`, 0.91`], Thickness[0.0007`]]</string>
   </attr>
  </edge>
  <edge id='e115'
      from='18:16:17'
      to='17,18:16:17'>
   <attr name='EdgeStyle'>
    <string>Directive[RGBColor[0.`, 0.29`, 0.91`], Thickness[0.0007`]]</string>
   </attr>
  </edge>
  <edge id='e116'
      from='18:16:17'
      to='18:16,18:17'>
   <attr name='EdgeStyle'>
    <string>Directive[RGBColor[0.`, 0.29`, 0.91`], Thickness[0.0007`]]</string>
   </attr>
  </edge>
  <edge id='e117'
      from='18:16:17'
      to='18:16:16,17'>
   <attr name='EdgeStyle'>
    <string>Directive[RGBColor[0.`, 0.29`, 0.91`], Thickness[0.0007`]]</string>
   </attr>
  </edge>
  <edge id='e118'
      from='18:16:17'
      to='18:16:17,18'>
   <attr name='EdgeStyle'>
    <string>Directive[RGBColor[0.`, 0.29`, 0.91`], Thickness[0.0007`]]</string>
   </attr>
  </edge>
  <edge id='e119'
      from='18:16:17'
      to='16,18:16:17'>
   <attr name='EdgeStyle'>
    <string>Directive[RGBColor[0.`, 0.29`, 0.91`], Thickness[0.0007`]]</string>
   </attr>
  </edge>
  <edge id='e120'
      from='18:16:17'
      to='18:16,17:17'>
   <attr name='EdgeStyle'>
    <string>Directive[RGBColor[0.`, 0.29`, 0.91`], Thickness[0.0007`]]</string>
   </attr>
  </edge>
  <edge id='e121'
      from='18:17:16'
      to='17,18:17:16'>
   <attr name='EdgeStyle'>
    <string>Directive[RGBColor[0.`, 0.29`, 0.91`], Thickness[0.0007`]]</string>
   </attr>
  </edge>
  <edge id='e122'
      from='18:17:16'
      to='18:17:16,18'>
   <attr name='EdgeStyle'>
    <string>Directive[RGBColor[0.`, 0.29`, 0.91`], Thickness[0.0007`]]</string>
   </attr>
  </edge>
  <edge id='e123'
      from='18:17:16'
      to='18:16,17:16'>
   <attr name='EdgeStyle'>
    <string>Directive[RGBColor[0.`, 0.29`, 0.91`], Thickness[0.0007`]]</string>
   </attr>
  </edge>
  <edge id='e124'
      from='18:17:16'
      to='18:17,18:16'>
   <attr name='EdgeStyle'>
    <string>Directive[RGBColor[0.`, 0.29`, 0.91`], Thickness[0.0007`]]</string>
   </attr>
  </edge>
  <edge id='e125'
      from='18:17:16'
      to='16,18:17:16'>
   <attr name='EdgeStyle'>
    <string>Directive[RGBColor[0.`, 0.29`, 0.91`], Thickness[0.0007`]]</string>
   </attr>
  </edge>
  <edge id='e126'
      from='18:17:16'
      to='18:17:16,17'>
   <attr name='EdgeStyle'>
    <string>Directive[RGBColor[0.`, 0.29`, 0.91`], Thickness[0.0007`]]</string>
   </attr>
  </edge>
  <edge id='e127'
      from='16:16:17,18'
      to='16:16,18:17,18'>
   <attr name='EdgeStyle'>
    <string>Directive[RGBColor[0.`, 0.29`, 0.91`], Thickness[0.0007`]]</string>
   </attr>
  </edge>
  <edge id='e128'
      from='16:16:17,18'
      to='16,18:16:17,18'>
   <attr name='EdgeStyle'>
    <string>Directive[RGBColor[0.`, 0.29`, 0.91`], Thickness[0.0007`]]</string>
   </attr>
  </edge>
  <edge id='e129'
      from='16:16:17,18'
      to='16:16,17:17,18'>
   <attr name='EdgeStyle'>
    <string>Directive[RGBColor[0.`, 0.29`, 0.91`], Thickness[0.0007`]]</string>
   </attr>
  </edge>
  <edge id='e130'
      from='16:16:17,18'
      to='16,17:16:17,18'>
   <attr name='EdgeStyle'>
    <string>Directive[RGBColor[0.`, 0.29`, 0.91`], Thickness[0.0007`]]</string>
   </attr>
  </edge>
  <edge id='e131'
      from='16:17,18:16'
      to='16:17,18:16,18'>
   <attr name='EdgeStyle'>
    <string>Directive[RGBColor[0.`, 0.29`, 0.91`], Thickness[0.0007`]]</string>
   </attr>
  </edge>
  <edge id='e132'
      from='16:17,18:16'
      to='16,18:17,18:16'>
   <attr name='EdgeStyle'>
    <string>Directive[RGBColor[0.`, 0.29`, 0.91`], Thickness[0.0007`]]</string>
   </attr>
  </edge>
  <edge id='e133'
      from='16:17,18:16'
      to='16:17,18:16,17'>
   <attr name='EdgeStyle'>
    <string>Directive[RGBColor[0.`, 0.29`, 0.91`], Thickness[0.0007`]]</string>
   </attr>
  </edge>
  <edge id='e134'
      from='16:17,18:16'
      to='16,17:17,18:16'>
   <attr name='EdgeStyle'>
    <string>Directive[RGBColor[0.`, 0.29`, 0.91`], Thickness[0.0007`]]</string>
   </attr>
  </edge>
  <edge id='e135'
      from='17,18:16:16'
      to='17,18:16:16,18'>
   <attr name='EdgeStyle'>
    <string>Directive[RGBColor[0.`, 0.29`, 0.91`], Thickness[0.0007`]]</string>
   </attr>
  </edge>
  <edge id='e136'
      from='17,18:16:16'
      to='17,18:16,18:16'>
   <attr name='EdgeStyle'>
    <string>Directive[RGBColor[0.`, 0.29`, 0.91`], Thickness[0.0007`]]</string>
   </attr>
  </edge>
  <edge id='e137'
      from='17,18:16:16'
      to='17,18:16:16,17'>
   <attr name='EdgeStyle'>
    <string>Directive[RGBColor[0.`, 0.29`, 0.91`], Thickness[0.0007`]]</string>
   </attr>
  </edge>
  <edge id='e138'
      from='17,18:16:16'
      to='17,18:16,17:16'>
   <attr name='EdgeStyle'>
    <string>Directive[RGBColor[0.`, 0.29`, 0.91`], Thickness[0.0007`]]</string>
   </attr>
  </edge>
  <edge id='e139'
      from='17:17:16,18'
      to='17:16,17:16,18'>
   <attr name='EdgeStyle'>
    <string>Directive[RGBColor[0.`, 0.29`, 0.91`], Thickness[0.0007`]]</string>
   </attr>
  </edge>
  <edge id='e140'
      from='17:17:16,18'
      to='16,17:17:16,18'>
   <attr name='EdgeStyle'>
    <string>Directive[RGBColor[0.`, 0.29`, 0.91`], Thickness[0.0007`]]</string>
   </attr>
  </edge>
  <edge id='e141'
      from='17:17:16,18'
      to='17:17,18:16,18'>
   <attr name='EdgeStyle'>
    <string>Directive[RGBColor[0.`, 0.29`, 0.91`], Thickness[0.0007`]]</string>
   </attr>
  </edge>
  <edge id='e142'
      from='17:17:16,18'
      to='17,18:17:16,18'>
   <attr name='EdgeStyle'>
    <string>Directive[RGBColor[0.`, 0.29`, 0.91`], Thickness[0.0007`]]</string>
   </attr>
  </edge>
  <edge id='e143'
      from='17:16,18:17'
      to='17:16,18:16,17'>
   <attr name='EdgeStyle'>
    <string>Directive[RGBColor[0.`, 0.29`, 0.91`], Thickness[0.0007`]]</string>
   </attr>
  </edge>
  <edge id='e144'
      from='17:16,18:17'
      to='16,17:16,18:17'>
   <attr name='EdgeStyle'>
    <string>Directive[RGBColor[0.`, 0.29`, 0.91`], Thickness[0.0007`]]</string>
   </attr>
  </edge>
  <edge id='e145'
      from='17:16,18:17'
      to='17:16,18:17,18'>
   <attr name='EdgeStyle'>
    <string>Directive[RGBColor[0.`, 0.29`, 0.91`], Thickness[0.0007`]]</string>
   </attr>
  </edge>
  <edge id='e146'
      from='17:16,18:17'
      to='17,18:16,18:17'>
   <attr name='EdgeStyle'>
    <string>Directive[RGBColor[0.`, 0.29`, 0.91`], Thickness[0.0007`]]</string>
   </attr>
  </edge>
  <edge id='e147'
      from='16,18:17:17'
      to='16,18:17:16,17'>
   <attr name='EdgeStyle'>
    <string>Directive[RGBColor[0.`, 0.29`, 0.91`], Thickness[0.0007`]]</string>
   </attr>
  </edge>
  <edge id='e148'
      from='16,18:17:17'
      to='16,18:16,17:17'>
   <attr name='EdgeStyle'>
    <string>Directive[RGBColor[0.`, 0.29`, 0.91`], Thickness[0.0007`]]</string>
   </attr>
  </edge>
  <edge id='e149'
      from='16,18:17:17'
      to='16,18:17:17,18'>
   <attr name='EdgeStyle'>
    <string>Directive[RGBColor[0.`, 0.29`, 0.91`], Thickness[0.0007`]]</string>
   </attr>
  </edge>
  <edge id='e150'
      from='16,18:17:17'
      to='16,18:17,18:17'>
   <attr name='EdgeStyle'>
    <string>Directive[RGBColor[0.`, 0.29`, 0.91`], Thickness[0.0007`]]</string>
   </attr>
  </edge>
  <edge id='e151'
      from='18:18:16,17'
      to='18:17,18:16,17'>
   <attr name='EdgeStyle'>
    <string>Directive[RGBColor[0.`, 0.29`, 0.91`], Thickness[0.0007`]]</string>
   </attr>
  </edge>
  <edge id='e152'
      from='18:18:16,17'
      to='17,18:18:16,17'>
   <attr name='EdgeStyle'>
    <string>Directive[RGBColor[0.`, 0.29`, 0.91`], Thickness[0.0007`]]</string>
   </attr>
  </edge>
  <edge id='e153'
      from='18:18:16,17'
      to='18:16,18:16,17'>
   <attr name='EdgeStyle'>
    <string>Directive[RGBColor[0.`, 0.29`, 0.91`], Thickness[0.0007`]]</string>
   </attr>
  </edge>
  <edge id='e154'
      from='18:18:16,17'
      to='16,18:18:16,17'>
   <attr name='EdgeStyle'>
    <string>Directive[RGBColor[0.`, 0.29`, 0.91`], Thickness[0.0007`]]</string>
   </attr>
  </edge>
  <edge id='e155'
      from='18:16,17:18'
      to='18:16,17:17,18'>
   <attr name='EdgeStyle'>
    <string>Directive[RGBColor[0.`, 0.29`, 0.91`], Thickness[0.0007`]]</string>
   </attr>
  </edge>
  <edge id='e156'
      from='18:16,17:18'
      to='17,18:16,17:18'>
   <attr name='EdgeStyle'>
    <string>Directive[RGBColor[0.`, 0.29`, 0.91`], Thickness[0.0007`]]</string>
   </attr>
  </edge>
  <edge id='e157'
      from='18:16,17:18'
      to='18:16,17:16,18'>
   <attr name='EdgeStyle'>
    <string>Directive[RGBColor[0.`, 0.29`, 0.91`], Thickness[0.0007`]]</string>
   </attr>
  </edge>
  <edge id='e158'
      from='18:16,17:18'
      to='16,18:16,17:18'>
   <attr name='EdgeStyle'>
    <string>Directive[RGBColor[0.`, 0.29`, 0.91`], Thickness[0.0007`]]</string>
   </attr>
  </edge>
  <edge id='e159'
      from='16,17:18:18'
      to='16,17:18:17,18'>
   <attr name='EdgeStyle'>
    <string>Directive[RGBColor[0.`, 0.29`, 0.91`], Thickness[0.0007`]]</string>
   </attr>
  </edge>
  <edge id='e160'
      from='16,17:18:18'
      to='16,17:17,18:18'>
   <attr name='EdgeStyle'>
    <string>Directive[RGBColor[0.`, 0.29`, 0.91`], Thickness[0.0007`]]</string>
   </attr>
  </edge>
  <edge id='e161'
      from='16,17:18:18'
      to='16,17:18:16,18'>
   <attr name='EdgeStyle'>
    <string>Directive[RGBColor[0.`, 0.29`, 0.91`], Thickness[0.0007`]]</string>
   </attr>
  </edge>
  <edge id='e162'
      from='16,17:18:18'
      to='16,17:16,18:18'>
   <attr name='EdgeStyle'>
    <string>Directive[RGBColor[0.`, 0.29`, 0.91`], Thickness[0.0007`]]</string>
   </attr>
  </edge>
  <edge id='e163'
      from='16:17:17,18'
      to='16:17,18:17,18'>
   <attr name='EdgeStyle'>
    <string>Directive[RGBColor[0.`, 0.29`, 0.91`], Thickness[0.0007`]]</string>
   </attr>
  </edge>
  <edge id='e164'
      from='16:17:17,18'
      to='16:16,17:17,18'>
   <attr name='EdgeStyle'>
    <string>Directive[RGBColor[0.`, 0.29`, 0.91`], Thickness[0.0007`]]</string>
   </attr>
  </edge>
  <edge id='e165'
      from='16:17:17,18'
      to='16,18:17:17,18'>
   <attr name='EdgeStyle'>
    <string>Directive[RGBColor[0.`, 0.29`, 0.91`], Thickness[0.0007`]]</string>
   </attr>
  </edge>
  <edge id='e166'
      from='16:17,18:17'
      to='16:17,18:17,18'>
   <attr name='EdgeStyle'>
    <string>Directive[RGBColor[0.`, 0.29`, 0.91`], Thickness[0.0007`]]</string>
   </attr>
  </edge>
  <edge id='e167'
      from='16:17,18:17'
      to='16:17,18:16,17'>
   <attr name='EdgeStyle'>
    <string>Directive[RGBColor[0.`, 0.29`, 0.91`], Thickness[0.0007`]]</string>
   </attr>
  </edge>
  <edge id='e168'
      from='16:17,18:17'
      to='16,18:17,18:17'>
   <attr name='EdgeStyle'>
    <string>Directive[RGBColor[0.`, 0.29`, 0.91`], Thickness[0.0007`]]</string>
   </attr>
  </edge>
  <edge id='e169'
      from='17:16:17,18'
      to='17,18:16:17,18'>
   <attr name='EdgeStyle'>
    <string>Directive[RGBColor[0.`, 0.29`, 0.91`], Thickness[0.0007`]]</string>
   </attr>
  </edge>
  <edge id='e170'
      from='17:16:17,18'
      to='16,17:16:17,18'>
   <attr name='EdgeStyle'>
    <string>Directive[RGBColor[0.`, 0.29`, 0.91`], Thickness[0.0007`]]</string>
   </attr>
  </edge>
  <edge id='e171'
      from='17:16:17,18'
      to='17:16,18:17,18'>
   <attr name='EdgeStyle'>
    <string>Directive[RGBColor[0.`, 0.29`, 0.91`], Thickness[0.0007`]]</string>
   </attr>
  </edge>
  <edge id='e172'
      from='17:17,18:16'
      to='17,18:17,18:16'>
   <attr name='EdgeStyle'>
    <string>Directive[RGBColor[0.`, 0.29`, 0.91`], Thickness[0.0007`]]</string>
   </attr>
  </edge>
  <edge id='e173'
      from='17:17,18:16'
      to='16,17:17,18:16'>
   <attr name='EdgeStyle'>
    <string>Directive[RGBColor[0.`, 0.29`, 0.91`], Thickness[0.0007`]]</string>
   </attr>
  </edge>
  <edge id='e174'
      from='17:17,18:16'
      to='17:17,18:16,18'>
   <attr name='EdgeStyle'>
    <string>Directive[RGBColor[0.`, 0.29`, 0.91`], Thickness[0.0007`]]</string>
   </attr>
  </edge>
  <edge id='e175'
      from='17,18:16:17'
      to='17,18:16:17,18'>
   <attr name='EdgeStyle'>
    <string>Directive[RGBColor[0.`, 0.29`, 0.91`], Thickness[0.0007`]]</string>
   </attr>
  </edge>
  <edge id='e176'
      from='17,18:16:17'
      to='17,18:16:16,17'>
   <attr name='EdgeStyle'>
    <string>Directive[RGBColor[0.`, 0.29`, 0.91`], Thickness[0.0007`]]</string>
   </attr>
  </edge>
  <edge id='e177'
      from='17,18:16:17'
      to='17,18:16,18:17'>
   <attr name='EdgeStyle'>
    <string>Directive[RGBColor[0.`, 0.29`, 0.91`], Thickness[0.0007`]]</string>
   </attr>
  </edge>
  <edge id='e178'
      from='17,18:17:16'
      to='17,18:17,18:16'>
   <attr name='EdgeStyle'>
    <string>Directive[RGBColor[0.`, 0.29`, 0.91`], Thickness[0.0007`]]</string>
   </attr>
  </edge>
  <edge id='e179'
      from='17,18:17:16'
      to='17,18:16,17:16'>
   <attr name='EdgeStyle'>
    <string>Directive[RGBColor[0.`, 0.29`, 0.91`], Thickness[0.0007`]]</string>
   </attr>
  </edge>
  <edge id='e180'
      from='17,18:17:16'
      to='17,18:17:16,18'>
   <attr name='EdgeStyle'>
    <string>Directive[RGBColor[0.`, 0.29`, 0.91`], Thickness[0.0007`]]</string>
   </attr>
  </edge>
  <edge id='e181'
      from='17:18:16,18'
      to='17:16,18:16,18'>
   <attr name='EdgeStyle'>
    <string>Directive[RGBColor[0.`, 0.29`, 0.91`], Thickness[0.0007`]]</string>
   </attr>
  </edge>
  <edge id='e182'
      from='17:18:16,18'
      to='17:17,18:16,18'>
   <attr name='EdgeStyle'>
    <string>Directive[RGBColor[0.`, 0.29`, 0.91`], Thickness[0.0007`]]</string>
   </attr>
  </edge>
  <edge id='e183'
      from='17:18:16,18'
      to='16,17:18:16,18'>
   <attr name='EdgeStyle'>
    <string>Directive[RGBColor[0.`, 0.29`, 0.91`], Thickness[0.0007`]]</string>
   </attr>
  </edge>
  <edge id='e184'
      from='17:16,18:18'
      to='17:16,18:16,18'>
   <attr name='EdgeStyle'>
    <string>Directive[RGBColor[0.`, 0.29`, 0.91`], Thickness[0.0007`]]</string>
   </attr>
  </edge>
  <edge id='e185'
      from='17:16,18:18'
      to='17:16,18:17,18'>
   <attr name='EdgeStyle'>
    <string>Directive[RGBColor[0.`, 0.29`, 0.91`], Thickness[0.0007`]]</string>
   </attr>
  </edge>
  <edge id='e186'
      from='17:16,18:18'
      to='16,17:16,18:18'>
   <attr name='EdgeStyle'>
    <string>Directive[RGBColor[0.`, 0.29`, 0.91`], Thickness[0.0007`]]</string>
   </attr>
  </edge>
  <edge id='e187'
      from='18:17:16,18'
      to='16,18:17:16,18'>
   <attr name='EdgeStyle'>
    <string>Directive[RGBColor[0.`, 0.29`, 0.91`], Thickness[0.0007`]]</string>
   </attr>
  </edge>
  <edge id='e188'
      from='18:17:16,18'
      to='17,18:17:16,18'>
   <attr name='EdgeStyle'>
    <string>Directive[RGBColor[0.`, 0.29`, 0.91`], Thickness[0.0007`]]</string>
   </attr>
  </edge>
  <edge id='e189'
      from='18:17:16,18'
      to='18:16,17:16,18'>
   <attr name='EdgeStyle'>
    <string>Directive[RGBColor[0.`, 0.29`, 0.91`], Thickness[0.0007`]]</string>
   </attr>
  </edge>
  <edge id='e190'
      from='18:16,18:17'
      to='16,18:16,18:17'>
   <attr name='EdgeStyle'>
    <string>Directive[RGBColor[0.`, 0.29`, 0.91`], Thickness[0.0007`]]</string>
   </attr>
  </edge>
  <edge id='e191'
      from='18:16,18:17'
      to='17,18:16,18:17'>
   <attr name='EdgeStyle'>
    <string>Directive[RGBColor[0.`, 0.29`, 0.91`], Thickness[0.0007`]]</string>
   </attr>
  </edge>
  <edge id='e192'
      from='18:16,18:17'
      to='18:16,18:16,17'>
   <attr name='EdgeStyle'>
    <string>Directive[RGBColor[0.`, 0.29`, 0.91`], Thickness[0.0007`]]</string>
   </attr>
  </edge>
  <edge id='e193'
      from='16,18:17:18'
      to='16,18:17:16,18'>
   <attr name='EdgeStyle'>
    <string>Directive[RGBColor[0.`, 0.29`, 0.91`], Thickness[0.0007`]]</string>
   </attr>
  </edge>
  <edge id='e194'
      from='16,18:17:18'
      to='16,18:17:17,18'>
   <attr name='EdgeStyle'>
    <string>Directive[RGBColor[0.`, 0.29`, 0.91`], Thickness[0.0007`]]</string>
   </attr>
  </edge>
  <edge id='e195'
      from='16,18:17:18'
      to='16,18:16,17:18'>
   <attr name='EdgeStyle'>
    <string>Directive[RGBColor[0.`, 0.29`, 0.91`], Thickness[0.0007`]]</string>
   </attr>
  </edge>
  <edge id='e196'
      from='16,18:18:17'
      to='16,18:16,18:17'>
   <attr name='EdgeStyle'>
    <string>Directive[RGBColor[0.`, 0.29`, 0.91`], Thickness[0.0007`]]</string>
   </attr>
  </edge>
  <edge id='e197'
      from='16,18:18:17'
      to='16,18:17,18:17'>
   <attr name='EdgeStyle'>
    <string>Directive[RGBColor[0.`, 0.29`, 0.91`], Thickness[0.0007`]]</string>
   </attr>
  </edge>
  <edge id='e198'
      from='16,18:18:17'
      to='16,18:18:16,17'>
   <attr name='EdgeStyle'>
    <string>Directive[RGBColor[0.`, 0.29`, 0.91`], Thickness[0.0007`]]</string>
   </attr>
  </edge>
  <edge id='e199'
      from='18:16:16,17'
      to='18:16,17:16,17'>
   <attr name='EdgeStyle'>
    <string>Directive[RGBColor[0.`, 0.29`, 0.91`], Thickness[0.0007`]]</string>
   </attr>
  </edge>
  <edge id='e200'
      from='18:16:16,17'
      to='17,18:16:16,17'>
   <attr name='EdgeStyle'>
    <string>Directive[RGBColor[0.`, 0.29`, 0.91`], Thickness[0.0007`]]</string>
   </attr>
  </edge>
  <edge id='e201'
      from='18:16:16,17'
      to='18:16,18:16,17'>
   <attr name='EdgeStyle'>
    <string>Directive[RGBColor[0.`, 0.29`, 0.91`], Thickness[0.0007`]]</string>
   </attr>
  </edge>
  <edge id='e202'
      from='18:16,17:16'
      to='18:16,17:16,17'>
   <attr name='EdgeStyle'>
    <string>Directive[RGBColor[0.`, 0.29`, 0.91`], Thickness[0.0007`]]</string>
   </attr>
  </edge>
  <edge id='e203'
      from='18:16,17:16'
      to='17,18:16,17:16'>
   <attr name='EdgeStyle'>
    <string>Directive[RGBColor[0.`, 0.29`, 0.91`], Thickness[0.0007`]]</string>
   </attr>
  </edge>
  <edge id='e204'
      from='18:16,17:16'
      to='18:16,17:16,18'>
   <attr name='EdgeStyle'>
    <string>Directive[RGBColor[0.`, 0.29`, 0.91`], Thickness[0.0007`]]</string>
   </attr>
  </edge>
  <edge id='e205'
      from='16:18:16,17'
      to='16,17:18:16,17'>
   <attr name='EdgeStyle'>
    <string>Directive[RGBColor[0.`, 0.29`, 0.91`], Thickness[0.0007`]]</string>
   </attr>
  </edge>
  <edge id='e206'
      from='16:18:16,17'
      to='16:17,18:16,17'>
   <attr name='EdgeStyle'>
    <string>Directive[RGBColor[0.`, 0.29`, 0.91`], Thickness[0.0007`]]</string>
   </attr>
  </edge>
  <edge id='e207'
      from='16:18:16,17'
      to='16,18:18:16,17'>
   <attr name='EdgeStyle'>
    <string>Directive[RGBColor[0.`, 0.29`, 0.91`], Thickness[0.0007`]]</string>
   </attr>
  </edge>
  <edge id='e208'
      from='16:16,17:18'
      to='16,17:16,17:18'>
   <attr name='EdgeStyle'>
    <string>Directive[RGBColor[0.`, 0.29`, 0.91`], Thickness[0.0007`]]</string>
   </attr>
  </edge>
  <edge id='e209'
      from='16:16,17:18'
      to='16:16,17:17,18'>
   <attr name='EdgeStyle'>
    <string>Directive[RGBColor[0.`, 0.29`, 0.91`], Thickness[0.0007`]]</string>
   </attr>
  </edge>
  <edge id='e210'
      from='16:16,17:18'
      to='16,18:16,17:18'>
   <attr name='EdgeStyle'>
    <string>Directive[RGBColor[0.`, 0.29`, 0.91`], Thickness[0.0007`]]</string>
   </attr>
  </edge>
  <edge id='e211'
      from='16,17:18:16'
      to='16,17:18:16,17'>
   <attr name='EdgeStyle'>
    <string>Directive[RGBColor[0.`, 0.29`, 0.91`], Thickness[0.0007`]]</string>
   </attr>
  </edge>
  <edge id='e212'
      from='16,17:18:16'
      to='16,17:17,18:16'>
   <attr name='EdgeStyle'>
    <string>Directive[RGBColor[0.`, 0.29`, 0.91`], Thickness[0.0007`]]</string>
   </attr>
  </edge>
  <edge id='e213'
      from='16,17:18:16'
      to='16,17:18:16,18'>
   <attr name='EdgeStyle'>
    <string>Directive[RGBColor[0.`, 0.29`, 0.91`], Thickness[0.0007`]]</string>
   </attr>
  </edge>
  <edge id='e214'
      from='16,17:16:18'
      to='16,17:16,17:18'>
   <attr name='EdgeStyle'>
    <string>Directive[RGBColor[0.`, 0.29`, 0.91`], Thickness[0.0007`]]</string>
   </attr>
  </edge>
  <edge id='e215'
      from='16,17:16:18'
      to='16,17:16:17,18'>
   <attr name='EdgeStyle'>
    <string>Directive[RGBColor[0.`, 0.29`, 0.91`], Thickness[0.0007`]]</string>
   </attr>
  </edge>
  <edge id='e216'
      from='16,17:16:18'
      to='16,17:16,18:18'>
   <attr name='EdgeStyle'>
    <string>Directive[RGBColor[0.`, 0.29`, 0.91`], Thickness[0.0007`]]</string>
   </attr>
  </edge>
  <edge id='e217'
      from='16:18:17,18'
      to='16:17,18:17,18'>
   <attr name='EdgeStyle'>
    <string>Directive[RGBColor[0.`, 0.29`, 0.91`], Thickness[0.0007`]]</string>
   </attr>
  </edge>
  <edge id='e218'
      from='16:18:17,18'
      to='16:16,18:17,18'>
   <attr name='EdgeStyle'>
    <string>Directive[RGBColor[0.`, 0.29`, 0.91`], Thickness[0.0007`]]</string>
   </attr>
  </edge>
  <edge id='e219'
      from='16:18:17,18'
      to='16,17:18:17,18'>
   <attr name='EdgeStyle'>
    <string>Directive[RGBColor[0.`, 0.29`, 0.91`], Thickness[0.0007`]]</string>
   </attr>
  </edge>
  <edge id='e220'
      from='16:17,18:18'
      to='16:17,18:17,18'>
   <attr name='EdgeStyle'>
    <string>Directive[RGBColor[0.`, 0.29`, 0.91`], Thickness[0.0007`]]</string>
   </attr>
  </edge>
  <edge id='e221'
      from='16:17,18:18'
      to='16:17,18:16,18'>
   <attr name='EdgeStyle'>
    <string>Directive[RGBColor[0.`, 0.29`, 0.91`], Thickness[0.0007`]]</string>
   </attr>
  </edge>
  <edge id='e222'
      from='16:17,18:18'
      to='16,17:17,18:18'>
   <attr name='EdgeStyle'>
    <string>Directive[RGBColor[0.`, 0.29`, 0.91`], Thickness[0.0007`]]</string>
   </attr>
  </edge>
  <edge id='e223'
      from='18:16:17,18'
      to='17,18:16:17,18'>
   <attr name='EdgeStyle'>
    <string>Directive[RGBColor[0.`, 0.29`, 0.91`], Thickness[0.0007`]]</string>
   </attr>
  </edge>
  <edge id='e224'
      from='18:16:17,18'
      to='16,18:16:17,18'>
   <attr name='EdgeStyle'>
    <string>Directive[RGBColor[0.`, 0.29`, 0.91`], Thickness[0.0007`]]</string>
   </attr>
  </edge>
  <edge id='e225'
      from='18:16:17,18'
      to='18:16,17:17,18'>
   <attr name='EdgeStyle'>
    <string>Directive[RGBColor[0.`, 0.29`, 0.91`], Thickness[0.0007`]]</string>
   </attr>
  </edge>
  <edge id='e226'
      from='18:17,18:16'
      to='17,18:17,18:16'>
   <attr name='EdgeStyle'>
    <string>Directive[RGBColor[0.`, 0.29`, 0.91`], Thickness[0.0007`]]</string>
   </attr>
  </edge>
  <edge id='e227'
      from='18:17,18:16'
      to='16,18:17,18:16'>
   <attr name='EdgeStyle'>
    <string>Directive[RGBColor[0.`, 0.29`, 0.91`], Thickness[0.0007`]]</string>
   </attr>
  </edge>
  <edge id='e228'
      from='18:17,18:16'
      to='18:17,18:16,17'>
   <attr name='EdgeStyle'>
    <string>Directive[RGBColor[0.`, 0.29`, 0.91`], Thickness[0.0007`]]</string>
   </attr>
  </edge>
  <edge id='e229'
      from='17,18:16:18'
      to='17,18:16:17,18'>
   <attr name='EdgeStyle'>
    <string>Directive[RGBColor[0.`, 0.29`, 0.91`], Thickness[0.0007`]]</string>
   </attr>
  </edge>
  <edge id='e230'
      from='17,18:16:18'
      to='17,18:16:16,18'>
   <attr name='EdgeStyle'>
    <string>Directive[RGBColor[0.`, 0.29`, 0.91`], Thickness[0.0007`]]</string>
   </attr>
  </edge>
  <edge id='e231'
      from='17,18:16:18'
      to='17,18:16,17:18'>
   <attr name='EdgeStyle'>
    <string>Directive[RGBColor[0.`, 0.29`, 0.91`], Thickness[0.0007`]]</string>
   </attr>
  </edge>
  <edge id='e232'
      from='17,18:18:16'
      to='17,18:17,18:16'>
   <attr name='EdgeStyle'>
    <string>Directive[RGBColor[0.`, 0.29`, 0.91`], Thickness[0.0007`]]</string>
   </attr>
  </edge>
  <edge id='e233'
      from='17,18:18:16'
      to='17,18:16,18:16'>
   <attr name='EdgeStyle'>
    <string>Directive[RGBColor[0.`, 0.29`, 0.91`], Thickness[0.0007`]]</string>
   </attr>
  </edge>
  <edge id='e234'
      from='17,18:18:16'
      to='17,18:18:16,17'>
   <attr name='EdgeStyle'>
    <string>Directive[RGBColor[0.`, 0.29`, 0.91`], Thickness[0.0007`]]</string>
   </attr>
  </edge>
  <edge id='e235'
      from='17:16:16,18'
      to='17:16,18:16,18'>
   <attr name='EdgeStyle'>
    <string>Directive[RGBColor[0.`, 0.29`, 0.91`], Thickness[0.0007`]]</string>
   </attr>
  </edge>
  <edge id='e236'
      from='17:16:16,18'
      to='17,18:16:16,18'>
   <attr name='EdgeStyle'>
    <string>Directive[RGBColor[0.`, 0.29`, 0.91`], Thickness[0.0007`]]</string>
   </attr>
  </edge>
  <edge id='e237'
      from='17:16:16,18'
      to='17:16,17:16,18'>
   <attr name='EdgeStyle'>
    <string>Directive[RGBColor[0.`, 0.29`, 0.91`], Thickness[0.0007`]]</string>
   </attr>
  </edge>
  <edge id='e238'
      from='17:16,18:16'
      to='17:16,18:16,18'>
   <attr name='EdgeStyle'>
    <string>Directive[RGBColor[0.`, 0.29`, 0.91`], Thickness[0.0007`]]</string>
   </attr>
  </edge>
  <edge id='e239'
      from='17:16,18:16'
      to='17,18:16,18:16'>
   <attr name='EdgeStyle'>
    <string>Directive[RGBColor[0.`, 0.29`, 0.91`], Thickness[0.0007`]]</string>
   </attr>
  </edge>
  <edge id='e240'
      from='17:16,18:16'
      to='17:16,18:16,17'>
   <attr name='EdgeStyle'>
    <string>Directive[RGBColor[0.`, 0.29`, 0.91`], Thickness[0.0007`]]</string>
   </attr>
  </edge>
  <edge id='e241'
      from='16:17:16,18'
      to='16,18:17:16,18'>
   <attr name='EdgeStyle'>
    <string>Directive[RGBColor[0.`, 0.29`, 0.91`], Thickness[0.0007`]]</string>
   </attr>
  </edge>
  <edge id='e242'
      from='16:17:16,18'
      to='16:17,18:16,18'>
   <attr name='EdgeStyle'>
    <string>Directive[RGBColor[0.`, 0.29`, 0.91`], Thickness[0.0007`]]</string>
   </attr>
  </edge>
  <edge id='e243'
      from='16:17:16,18'
      to='16,17:17:16,18'>
   <attr name='EdgeStyle'>
    <string>Directive[RGBColor[0.`, 0.29`, 0.91`], Thickness[0.0007`]]</string>
   </attr>
  </edge>
  <edge id='e244'
      from='16:16,18:17'
      to='16,18:16,18:17'>
   <attr name='EdgeStyle'>
    <string>Directive[RGBColor[0.`, 0.29`, 0.91`], Thickness[0.0007`]]</string>
   </attr>
  </edge>
  <edge id='e245'
      from='16:16,18:17'
      to='16:16,18:17,18'>
   <attr name='EdgeStyle'>
    <string>Directive[RGBColor[0.`, 0.29`, 0.91`], Thickness[0.0007`]]</string>
   </attr>
  </edge>
  <edge id='e246'
      from='16:16,18:17'
      to='16,17:16,18:17'>
   <attr name='EdgeStyle'>
    <string>Directive[RGBColor[0.`, 0.29`, 0.91`], Thickness[0.0007`]]</string>
   </attr>
  </edge>
  <edge id='e247'
      from='16,18:17:16'
      to='16,18:17:16,18'>
   <attr name='EdgeStyle'>
    <string>Directive[RGBColor[0.`, 0.29`, 0.91`], Thickness[0.0007`]]</string>
   </attr>
  </edge>
  <edge id='e248'
      from='16,18:17:16'
      to='16,18:17,18:16'>
   <attr name='EdgeStyle'>
    <string>Directive[RGBColor[0.`, 0.29`, 0.91`], Thickness[0.0007`]]</string>
   </attr>
  </edge>
  <edge id='e249'
      from='16,18:17:16'
      to='16,18:17:16,17'>
   <attr name='EdgeStyle'>
    <string>Directive[RGBColor[0.`, 0.29`, 0.91`], Thickness[0.0007`]]</string>
   </attr>
  </edge>
  <edge id='e250'
      from='16,18:16:17'
      to='16,18:16,18:17'>
   <attr name='EdgeStyle'>
    <string>Directive[RGBColor[0.`, 0.29`, 0.91`], Thickness[0.0007`]]</string>
   </attr>
  </edge>
  <edge id='e251'
      from='16,18:16:17'
      to='16,18:16:17,18'>
   <attr name='EdgeStyle'>
    <string>Directive[RGBColor[0.`, 0.29`, 0.91`], Thickness[0.0007`]]</string>
   </attr>
  </edge>
  <edge id='e252'
      from='16,18:16:17'
      to='16,18:16,17:17'>
   <attr name='EdgeStyle'>
    <string>Directive[RGBColor[0.`, 0.29`, 0.91`], Thickness[0.0007`]]</string>
   </attr>
  </edge>
  <edge id='e253'
      from='18:17:16,17'
      to='18:16,17:16,17'>
   <attr name='EdgeStyle'>
    <string>Directive[RGBColor[0.`, 0.29`, 0.91`], Thickness[0.0007`]]</string>
   </attr>
  </edge>
  <edge id='e254'
      from='18:17:16,17'
      to='16,18:17:16,17'>
   <attr name='EdgeStyle'>
    <string>Directive[RGBColor[0.`, 0.29`, 0.91`], Thickness[0.0007`]]</string>
   </attr>
  </edge>
  <edge id='e255'
      from='18:17:16,17'
      to='18:17,18:16,17'>
   <attr name='EdgeStyle'>
    <string>Directive[RGBColor[0.`, 0.29`, 0.91`], Thickness[0.0007`]]</string>
   </attr>
  </edge>
  <edge id='e256'
      from='18:16,17:17'
      to='18:16,17:16,17'>
   <attr name='EdgeStyle'>
    <string>Directive[RGBColor[0.`, 0.29`, 0.91`], Thickness[0.0007`]]</string>
   </attr>
  </edge>
  <edge id='e257'
      from='18:16,17:17'
      to='16,18:16,17:17'>
   <attr name='EdgeStyle'>
    <string>Directive[RGBColor[0.`, 0.29`, 0.91`], Thickness[0.0007`]]</string>
   </attr>
  </edge>
  <edge id='e258'
      from='18:16,17:17'
      to='18:16,17:17,18'>
   <attr name='EdgeStyle'>
    <string>Directive[RGBColor[0.`, 0.29`, 0.91`], Thickness[0.0007`]]</string>
   </attr>
  </edge>
  <edge id='e259'
      from='17:18:16,17'
      to='16,17:18:16,17'>
   <attr name='EdgeStyle'>
    <string>Directive[RGBColor[0.`, 0.29`, 0.91`], Thickness[0.0007`]]</string>
   </attr>
  </edge>
  <edge id='e260'
      from='17:18:16,17'
      to='17:16,18:16,17'>
   <attr name='EdgeStyle'>
    <string>Directive[RGBColor[0.`, 0.29`, 0.91`], Thickness[0.0007`]]</string>
   </attr>
  </edge>
  <edge id='e261'
      from='17:18:16,17'
      to='17,18:18:16,17'>
   <attr name='EdgeStyle'>
    <string>Directive[RGBColor[0.`, 0.29`, 0.91`], Thickness[0.0007`]]</string>
   </attr>
  </edge>
  <edge id='e262'
      from='17:16,17:18'
      to='16,17:16,17:18'>
   <attr name='EdgeStyle'>
    <string>Directive[RGBColor[0.`, 0.29`, 0.91`], Thickness[0.0007`]]</string>
   </attr>
  </edge>
  <edge id='e263'
      from='17:16,17:18'
      to='17:16,17:16,18'>
   <attr name='EdgeStyle'>
    <string>Directive[RGBColor[0.`, 0.29`, 0.91`], Thickness[0.0007`]]</string>
   </attr>
  </edge>
  <edge id='e264'
      from='17:16,17:18'
      to='17,18:16,17:18'>
   <attr name='EdgeStyle'>
    <string>Directive[RGBColor[0.`, 0.29`, 0.91`], Thickness[0.0007`]]</string>
   </attr>
  </edge>
  <edge id='e265'
      from='16,17:18:17'
      to='16,17:18:16,17'>
   <attr name='EdgeStyle'>
    <string>Directive[RGBColor[0.`, 0.29`, 0.91`], Thickness[0.0007`]]</string>
   </attr>
  </edge>
  <edge id='e266'
      from='16,17:18:17'
      to='16,17:16,18:17'>
   <attr name='EdgeStyle'>
    <string>Directive[RGBColor[0.`, 0.29`, 0.91`], Thickness[0.0007`]]</string>
   </attr>
  </edge>
  <edge id='e267'
      from='16,17:18:17'
      to='16,17:18:17,18'>
   <attr name='EdgeStyle'>
    <string>Directive[RGBColor[0.`, 0.29`, 0.91`], Thickness[0.0007`]]</string>
   </attr>
  </edge>
  <edge id='e268'
      from='16,17:17:18'
      to='16,17:16,17:18'>
   <attr name='EdgeStyle'>
    <string>Directive[RGBColor[0.`, 0.29`, 0.91`], Thickness[0.0007`]]</string>
   </attr>
  </edge>
  <edge id='e269'
      from='16,17:17:18'
      to='16,17:17:16,18'>
   <attr name='EdgeStyle'>
    <string>Directive[RGBColor[0.`, 0.29`, 0.91`], Thickness[0.0007`]]</string>
   </attr>
  </edge>
  <edge id='e270'
      from='16,17:17:18'
      to='16,17:17,18:18'>
   <attr name='EdgeStyle'>
    <string>Directive[RGBColor[0.`, 0.29`, 0.91`], Thickness[0.0007`]]</string>
   </attr>
  </edge>
  <edge id='e271'
      from='16:17:16,17'
      to='16,18:17:16,17'>
   <attr name='EdgeStyle'>
    <string>Directive[RGBColor[0.`, 0.29`, 0.91`], Thickness[0.0007`]]</string>
   </attr>
  </edge>
  <edge id='e272'
      from='16:17:16,17'
      to='16:17,18:16,17'>
   <attr name='EdgeStyle'>
    <string>Directive[RGBColor[0.`, 0.29`, 0.91`], Thickness[0.0007`]]</string>
   </attr>
  </edge>
  <edge id='e273'
      from='16:16,17:17'
      to='16,18:16,17:17'>
   <attr name='EdgeStyle'>
    <string>Directive[RGBColor[0.`, 0.29`, 0.91`], Thickness[0.0007`]]</string>
   </attr>
  </edge>
  <edge id='e274'
      from='16:16,17:17'
      to='16:16,17:17,18'>
   <attr name='EdgeStyle'>
    <string>Directive[RGBColor[0.`, 0.29`, 0.91`], Thickness[0.0007`]]</string>
   </attr>
  </edge>
  <edge id='e275'
      from='17:16:16,17'
      to='17:16,18:16,17'>
   <attr name='EdgeStyle'>
    <string>Directive[RGBColor[0.`, 0.29`, 0.91`], Thickness[0.0007`]]</string>
   </attr>
  </edge>
  <edge id='e276'
      from='17:16:16,17'
      to='17,18:16:16,17'>
   <attr name='EdgeStyle'>
    <string>Directive[RGBColor[0.`, 0.29`, 0.91`], Thickness[0.0007`]]</string>
   </attr>
  </edge>
  <edge id='e277'
      from='17:16,17:16'
      to='17:16,17:16,18'>
   <attr name='EdgeStyle'>
    <string>Directive[RGBColor[0.`, 0.29`, 0.91`], Thickness[0.0007`]]</string>
   </attr>
  </edge>
  <edge id='e278'
      from='17:16,17:16'
      to='17,18:16,17:16'>
   <attr name='EdgeStyle'>
    <string>Directive[RGBColor[0.`, 0.29`, 0.91`], Thickness[0.0007`]]</string>
   </attr>
  </edge>
  <edge id='e279'
      from='16,17:16:17'
      to='16,17:16,18:17'>
   <attr name='EdgeStyle'>
    <string>Directive[RGBColor[0.`, 0.29`, 0.91`], Thickness[0.0007`]]</string>
   </attr>
  </edge>
  <edge id='e280'
      from='16,17:16:17'
      to='16,17:16:17,18'>
   <attr name='EdgeStyle'>
    <string>Directive[RGBColor[0.`, 0.29`, 0.91`], Thickness[0.0007`]]</string>
   </attr>
  </edge>
  <edge id='e281'
      from='16,17:17:16'
      to='16,17:17:16,18'>
   <attr name='EdgeStyle'>
    <string>Directive[RGBColor[0.`, 0.29`, 0.91`], Thickness[0.0007`]]</string>
   </attr>
  </edge>
  <edge id='e282'
      from='16,17:17:16'
      to='16,17:17,18:16'>
   <attr name='EdgeStyle'>
    <string>Directive[RGBColor[0.`, 0.29`, 0.91`], Thickness[0.0007`]]</string>
   </attr>
  </edge>
  <edge id='e283'
      from='17:18:17,18'
      to='16,17:18:17,18'>
   <attr name='EdgeStyle'>
    <string>Directive[RGBColor[0.`, 0.29`, 0.91`], Thickness[0.0007`]]</string>
   </attr>
  </edge>
  <edge id='e284'
      from='17:18:17,18'
      to='17:16,18:17,18'>
   <attr name='EdgeStyle'>
    <string>Directive[RGBColor[0.`, 0.29`, 0.91`], Thickness[0.0007`]]</string>
   </attr>
  </edge>
  <edge id='e285'
      from='17:17,18:18'
      to='16,17:17,18:18'>
   <attr name='EdgeStyle'>
    <string>Directive[RGBColor[0.`, 0.29`, 0.91`], Thickness[0.0007`]]</string>
   </attr>
  </edge>
  <edge id='e286'
      from='17:17,18:18'
      to='17:17,18:16,18'>
   <attr name='EdgeStyle'>
    <string>Directive[RGBColor[0.`, 0.29`, 0.91`], Thickness[0.0007`]]</string>
   </attr>
  </edge>
  <edge id='e287'
      from='18:17:17,18'
      to='18:16,17:17,18'>
   <attr name='EdgeStyle'>
    <string>Directive[RGBColor[0.`, 0.29`, 0.91`], Thickness[0.0007`]]</string>
   </attr>
  </edge>
  <edge id='e288'
      from='18:17:17,18'
      to='16,18:17:17,18'>
   <attr name='EdgeStyle'>
    <string>Directive[RGBColor[0.`, 0.29`, 0.91`], Thickness[0.0007`]]</string>
   </attr>
  </edge>
  <edge id='e289'
      from='18:17,18:17'
      to='18:17,18:16,17'>
   <attr name='EdgeStyle'>
    <string>Directive[RGBColor[0.`, 0.29`, 0.91`], Thickness[0.0007`]]</string>
   </attr>
  </edge>
  <edge id='e290'
      from='18:17,18:17'
      to='16,18:17,18:17'>
   <attr name='EdgeStyle'>
    <string>Directive[RGBColor[0.`, 0.29`, 0.91`], Thickness[0.0007`]]</string>
   </attr>
  </edge>
  <edge id='e291'
      from='17,18:17:18'
      to='17,18:16,17:18'>
   <attr name='EdgeStyle'>
    <string>Directive[RGBColor[0.`, 0.29`, 0.91`], Thickness[0.0007`]]</string>
   </attr>
  </edge>
  <edge id='e292'
      from='17,18:17:18'
      to='17,18:17:16,18'>
   <attr name='EdgeStyle'>
    <string>Directive[RGBColor[0.`, 0.29`, 0.91`], Thickness[0.0007`]]</string>
   </attr>
  </edge>
  <edge id='e293'
      from='17,18:18:17'
      to='17,18:18:16,17'>
   <attr name='EdgeStyle'>
    <string>Directive[RGBColor[0.`, 0.29`, 0.91`], Thickness[0.0007`]]</string>
   </attr>
  </edge>
  <edge id='e294'
      from='17,18:18:17'
      to='17,18:16,18:17'>
   <attr name='EdgeStyle'>
    <string>Directive[RGBColor[0.`, 0.29`, 0.91`], Thickness[0.0007`]]</string>
   </attr>
  </edge>
  <edge id='e295'
      from='18:16:16,18'
      to='17,18:16:16,18'>
   <attr name='EdgeStyle'>
    <string>Directive[RGBColor[0.`, 0.29`, 0.91`], Thickness[0.0007`]]</string>
   </attr>
  </edge>
  <edge id='e296'
      from='18:16:16,18'
      to='18:16,17:16,18'>
   <attr name='EdgeStyle'>
    <string>Directive[RGBColor[0.`, 0.29`, 0.91`], Thickness[0.0007`]]</string>
   </attr>
  </edge>
  <edge id='e297'
      from='18:16,18:16'
      to='17,18:16,18:16'>
   <attr name='EdgeStyle'>
    <string>Directive[RGBColor[0.`, 0.29`, 0.91`], Thickness[0.0007`]]</string>
   </attr>
  </edge>
  <edge id='e298'
      from='18:16,18:16'
      to='18:16,18:16,17'>
   <attr name='EdgeStyle'>
    <string>Directive[RGBColor[0.`, 0.29`, 0.91`], Thickness[0.0007`]]</string>
   </attr>
  </edge>
  <edge id='e299'
      from='16:18:16,18'
      to='16:17,18:16,18'>
   <attr name='EdgeStyle'>
    <string>Directive[RGBColor[0.`, 0.29`, 0.91`], Thickness[0.0007`]]</string>
   </attr>
  </edge>
  <edge id='e300'
      from='16:18:16,18'
      to='16,17:18:16,18'>
   <attr name='EdgeStyle'>
    <string>Directive[RGBColor[0.`, 0.29`, 0.91`], Thickness[0.0007`]]</string>
   </attr>
  </edge>
  <edge id='e301'
      from='16:16,18:18'
      to='16:16,18:17,18'>
   <attr name='EdgeStyle'>
    <string>Directive[RGBColor[0.`, 0.29`, 0.91`], Thickness[0.0007`]]</string>
   </attr>
  </edge>
  <edge id='e302'
      from='16:16,18:18'
      to='16,17:16,18:18'>
   <attr name='EdgeStyle'>
    <string>Directive[RGBColor[0.`, 0.29`, 0.91`], Thickness[0.0007`]]</string>
   </attr>
  </edge>
  <edge id='e303'
      from='16,18:18:16'
      to='16,18:17,18:16'>
   <attr name='EdgeStyle'>
    <string>Directive[RGBColor[0.`, 0.29`, 0.91`], Thickness[0.0007`]]</string>
   </attr>
  </edge>
  <edge id='e304'
      from='16,18:18:16'
      to='16,18:18:16,17'>
   <attr name='EdgeStyle'>
    <string>Directive[RGBColor[0.`, 0.29`, 0.91`], Thickness[0.0007`]]</string>
   </attr>
  </edge>
  <edge id='e305'
      from='16,18:16:18'
      to='16,18:16:17,18'>
   <attr name='EdgeStyle'>
    <string>Directive[RGBColor[0.`, 0.29`, 0.91`], Thickness[0.0007`]]</string>
   </attr>
  </edge>
  <edge id='e306'
      from='16,18:16:18'
      to='16,18:16,17:18'>
   <attr name='EdgeStyle'>
    <string>Directive[RGBColor[0.`, 0.29`, 0.91`], Thickness[0.0007`]]</string>
   </attr>
  </edge>
  <edge id='e307'
      from='16:17,18:16,18'
      to='16,17:17,18:16,18'>
   <attr name='EdgeStyle'>
    <string>Directive[RGBColor[0.`, 0.29`, 0.91`], Thickness[0.0007`]]</string>
   </attr>
  </edge>
  <edge id='e308'
      from='16:16,18:17,18'
      to='16,17:16,18:17,18'>
   <attr name='EdgeStyle'>
    <string>Directive[RGBColor[0.`, 0.29`, 0.91`], Thickness[0.0007`]]</string>
   </attr>
  </edge>
  <edge id='e309'
      from='17,18:16:16,18'
      to='17,18:16,17:16,18'>
   <attr name='EdgeStyle'>
    <string>Directive[RGBColor[0.`, 0.29`, 0.91`], Thickness[0.0007`]]</string>
   </attr>
  </edge>
  <edge id='e310'
      from='17,18:16,18:16'
      to='17,18:16,18:16,17'>
   <attr name='EdgeStyle'>
    <string>Directive[RGBColor[0.`, 0.29`, 0.91`], Thickness[0.0007`]]</string>
   </attr>
  </edge>
  <edge id='e311'
      from='16,18:16:17,18'
      to='16,18:16,17:17,18'>
   <attr name='EdgeStyle'>
    <string>Directive[RGBColor[0.`, 0.29`, 0.91`], Thickness[0.0007`]]</string>
   </attr>
  </edge>
  <edge id='e312'
      from='16,18:17,18:16'
      to='16,18:17,18:16,17'>
   <attr name='EdgeStyle'>
    <string>Directive[RGBColor[0.`, 0.29`, 0.91`], Thickness[0.0007`]]</string>
   </attr>
  </edge>
  <edge id='e313'
      from='17:16,18:16,17'
      to='17,18:16,18:16,17'>
   <attr name='EdgeStyle'>
    <string>Directive[RGBColor[0.`, 0.29`, 0.91`], Thickness[0.0007`]]</string>
   </attr>
  </edge>
  <edge id='e314'
      from='17:16,17:16,18'
      to='17,18:16,17:16,18'>
   <attr name='EdgeStyle'>
    <string>Directive[RGBColor[0.`, 0.29`, 0.91`], Thickness[0.0007`]]</string>
   </attr>
  </edge>
  <edge id='e315'
      from='16,18:17:16,17'
      to='16,18:17,18:16,17'>
   <attr name='EdgeStyle'>
    <string>Directive[RGBColor[0.`, 0.29`, 0.91`], Thickness[0.0007`]]</string>
   </attr>
  </edge>
  <edge id='e316'
      from='16,18:16,17:17'
      to='16,18:16,17:17,18'>
   <attr name='EdgeStyle'>
    <string>Directive[RGBColor[0.`, 0.29`, 0.91`], Thickness[0.0007`]]</string>
   </attr>
  </edge>
  <edge id='e317'
      from='16,17:17:16,18'
      to='16,17:17,18:16,18'>
   <attr name='EdgeStyle'>
    <string>Directive[RGBColor[0.`, 0.29`, 0.91`], Thickness[0.0007`]]</string>
   </attr>
  </edge>
  <edge id='e318'
      from='16,17:16,18:17'
      to='16,17:16,18:17,18'>
   <attr name='EdgeStyle'>
    <string>Directive[RGBColor[0.`, 0.29`, 0.91`], Thickness[0.0007`]]</string>
   </attr>
  </edge>
  <edge id='e319'
      from='18:16,17:17,18'
      to='16,18:16,17:17,18'>
   <attr name='EdgeStyle'>
    <string>Directive[RGBColor[0.`, 0.29`, 0.91`], Thickness[0.0007`]]</string>
   </attr>
  </edge>
  <edge id='e320'
      from='18:17,18:16,17'
      to='16,18:17,18:16,17'>
   <attr name='EdgeStyle'>
    <string>Directive[RGBColor[0.`, 0.29`, 0.91`], Thickness[0.0007`]]</string>
   </attr>
  </edge>
  <edge id='e321'
      from='16,17:18:17,18'
      to='16,17:16,18:17,18'>
   <attr name='EdgeStyle'>
    <string>Directive[RGBColor[0.`, 0.29`, 0.91`], Thickness[0.0007`]]</string>
   </attr>
  </edge>
  <edge id='e322'
      from='16,17:17,18:18'
      to='16,17:17,18:16,18'>
   <attr name='EdgeStyle'>
    <string>Directive[RGBColor[0.`, 0.29`, 0.91`], Thickness[0.0007`]]</string>
   </attr>
  </edge>
  <edge id='e323'
      from='17,18:18:16,17'
      to='17,18:16,18:16,17'>
   <attr name='EdgeStyle'>
    <string>Directive[RGBColor[0.`, 0.29`, 0.91`], Thickness[0.0007`]]</string>
   </attr>
  </edge>
  <edge id='e324'
      from='17,18:16,17:18'
      to='17,18:16,17:16,18'>
   <attr name='EdgeStyle'>
    <string>Directive[RGBColor[0.`, 0.29`, 0.91`], Thickness[0.0007`]]</string>
   </attr>
  </edge>
  <edge id='e325'
      from='16:17,18:16,17'
      to='16,18:17,18:16,17'>
   <attr name='EdgeStyle'>
    <string>Directive[RGBColor[0.`, 0.29`, 0.91`], Thickness[0.0007`]]</string>
   </attr>
  </edge>
  <edge id='e326'
      from='16:16,17:17,18'
      to='16,18:16,17:17,18'>
   <attr name='EdgeStyle'>
    <string>Directive[RGBColor[0.`, 0.29`, 0.91`], Thickness[0.0007`]]</string>
   </attr>
  </edge>
  <edge id='e327'
      from='17,18:16:16,17'
      to='17,18:16,18:16,17'>
   <attr name='EdgeStyle'>
    <string>Directive[RGBColor[0.`, 0.29`, 0.91`], Thickness[0.0007`]]</string>
   </attr>
  </edge>
  <edge id='e328'
      from='17,18:16,17:16'
      to='17,18:16,17:16,18'>
   <attr name='EdgeStyle'>
    <string>Directive[RGBColor[0.`, 0.29`, 0.91`], Thickness[0.0007`]]</string>
   </attr>
  </edge>
  <edge id='e329'
      from='16,17:16:17,18'
      to='16,17:16,18:17,18'>
   <attr name='EdgeStyle'>
    <string>Directive[RGBColor[0.`, 0.29`, 0.91`], Thickness[0.0007`]]</string>
   </attr>
  </edge>
  <edge id='e330'
      from='16,17:17,18:16'
      to='16,17:17,18:16,18'>
   <attr name='EdgeStyle'>
    <string>Directive[RGBColor[0.`, 0.29`, 0.91`], Thickness[0.0007`]]</string>
   </attr>
  </edge>
  <edge id='e331'
      from='17:16,18:17,18'
      to='16,17:16,18:17,18'>
   <attr name='EdgeStyle'>
    <string>Directive[RGBColor[0.`, 0.29`, 0.91`], Thickness[0.0007`]]</string>
   </attr>
  </edge>
  <edge id='e332'
      from='17:17,18:16,18'
      to='16,17:17,18:16,18'>
   <attr name='EdgeStyle'>
    <string>Directive[RGBColor[0.`, 0.29`, 0.91`], Thickness[0.0007`]]</string>
   </attr>
  </edge>
  <edge id='e333'
      from='16,18:17:17,18'
      to='16,18:16,17:17,18'>
   <attr name='EdgeStyle'>
    <string>Directive[RGBColor[0.`, 0.29`, 0.91`], Thickness[0.0007`]]</string>
   </attr>
  </edge>
  <edge id='e334'
      from='16,18:17,18:17'
      to='16,18:17,18:16,17'>
   <attr name='EdgeStyle'>
    <string>Directive[RGBColor[0.`, 0.29`, 0.91`], Thickness[0.0007`]]</string>
   </attr>
  </edge>
  <edge id='e335'
      from='17,18:17:16,18'
      to='17,18:16,17:16,18'>
   <attr name='EdgeStyle'>
    <string>Directive[RGBColor[0.`, 0.29`, 0.91`], Thickness[0.0007`]]</string>
   </attr>
  </edge>
  <edge id='e336'
      from='17,18:16,18:17'
      to='17,18:16,18:16,17'>
   <attr name='EdgeStyle'>
    <string>Directive[RGBColor[0.`, 0.29`, 0.91`], Thickness[0.0007`]]</string>
   </attr>
  </edge>
  <edge id='e337'
      from='18:16,17:16,18'
      to='17,18:16,17:16,18'>
   <attr name='EdgeStyle'>
    <string>Directive[RGBColor[0.`, 0.29`, 0.91`], Thickness[0.0007`]]</string>
   </attr>
  </edge>
  <edge id='e338'
      from='18:16,18:16,17'
      to='17,18:16,18:16,17'>
   <attr name='EdgeStyle'>
    <string>Directive[RGBColor[0.`, 0.29`, 0.91`], Thickness[0.0007`]]</string>
   </attr>
  </edge>
  <edge id='e339'
      from='16,17:18:16,18'
      to='16,17:17,18:16,18'>
   <attr name='EdgeStyle'>
    <string>Directive[RGBColor[0.`, 0.29`, 0.91`], Thickness[0.0007`]]</string>
   </attr>
  </edge>
  <edge id='e340'
      from='16,17:16,18:18'
      to='16,17:16,18:17,18'>
   <attr name='EdgeStyle'>
    <string>Directive[RGBColor[0.`, 0.29`, 0.91`], Thickness[0.0007`]]</string>
   </attr>
  </edge>
  <edge id='e341'
      from='16,18:18:16,17'
      to='16,18:17,18:16,17'>
   <attr name='EdgeStyle'>
    <string>Directive[RGBColor[0.`, 0.29`, 0.91`], Thickness[0.0007`]]</string>
   </attr>
  </edge>
  <edge id='e342'
      from='16,18:16,17:18'
      to='16,18:16,17:17,18'>
   <attr name='EdgeStyle'>
    <string>Directive[RGBColor[0.`, 0.29`, 0.91`], Thickness[0.0007`]]</string>
   </attr>
  </edge>
 </graph>
</gxl>
