# Supplementary material for: The Polytope Formalism: application to molecular constitution and the prospect of a complete description of Chemical Space
Source: Chem Sci. 2026 Jan 8;17(4):2102–18. doi: 10.1039/d5sc08813e (PMC12780917; doi:10.1039/d5sc08813e)
Supplement: SC-017-D5SC08813E-s001 [file SC-017-D5SC08813E-s001.zip › publication files/graphing outputs/free base triphyrin[2.2.2] 3-torus_S3(2)B3_genera{1, 2, 3, 4, 5, 6, 7, 8}_1_2.gxl]

<?xml version='1.0' encoding='UTF-8'?>
<!DOCTYPE gxl SYSTEM 'http://www.gupro.de/GXL/gxl-1.0.dtd'>
<gxl xmlns:xlink='http://www.w3.org/1999/xlink'>
 <graph id='Graph1'
     edgemode='undirected'>
  <node id='16:16:17'>
   <attr name='label'>
    <string>Name</string>
   </attr>
   <attr name='VertexCoordinates'>
    <string>List[2.389375587794609`, 4.054327360177162`]</string>
   </attr>
   <attr name='VertexLabels'>
    <string>Placed[&quot;Name&quot;, Below]</string>
   </attr>
   <attr name='VertexLabelStyle'>
    <string>Directive[GrayLevel[0], 9, Rule[Background, RGBColor[1, 1, 1, 0.5`]]]</string>
   </attr>
   <attr name='VertexSize'>
    <string>0.2`</string>
   </attr>
   <attr name='VertexStyle'>
    <string>RGBColor[0, 0, 0]</string>
   </attr>
  </node>
  <node id='16:16:17,18'>
   <attr name='label'>
    <string>Name</string>
   </attr>
   <attr name='VertexCoordinates'>
    <string>List[1.7510706823050295`, 3.900282544806503`]</string>
   </attr>
   <attr name='VertexLabels'>
    <string>Placed[&quot;Name&quot;, Below]</string>
   </attr>
   <attr name='VertexLabelStyle'>
    <string>Directive[GrayLevel[0], 9, Rule[Background, RGBColor[1, 1, 1, 0.5`]]]</string>
   </attr>
   <attr name='VertexSize'>
    <string>0.2`</string>
   </attr>
   <attr name='VertexStyle'>
    <string>RGBColor[0, 0, 0]</string>
   </attr>
  </node>
  <node id='16:16,18:17'>
   <attr name='label'>
    <string>Name</string>
   </attr>
   <attr name='VertexCoordinates'>
    <string>List[2.9208803434847366`, 3.097971926946596`]</string>
   </attr>
   <attr name='VertexLabels'>
    <string>Placed[&quot;Name&quot;, Below]</string>
   </attr>
   <attr name='VertexLabelStyle'>
    <string>Directive[GrayLevel[0], 9, Rule[Background, RGBColor[1, 1, 1, 0.5`]]]</string>
   </attr>
   <attr name='VertexSize'>
    <string>0.2`</string>
   </attr>
   <attr name='VertexStyle'>
    <string>RGBColor[0, 0, 0]</string>
   </attr>
  </node>
  <node id='16,18:16:17'>
   <attr name='label'>
    <string>Name</string>
   </attr>
   <attr name='VertexCoordinates'>
    <string>List[2.546276606260788`, 3.873703713653925`]</string>
   </attr>
   <attr name='VertexLabels'>
    <string>Placed[&quot;Name&quot;, Below]</string>
   </attr>
   <attr name='VertexLabelStyle'>
    <string>Directive[GrayLevel[0], 9, Rule[Background, RGBColor[1, 1, 1, 0.5`]]]</string>
   </attr>
   <attr name='VertexSize'>
    <string>0.2`</string>
   </attr>
   <attr name='VertexStyle'>
    <string>RGBColor[0, 0, 0]</string>
   </attr>
  </node>
  <node id='16:16,17:17'>
   <attr name='label'>
    <string>Name</string>
   </attr>
   <attr name='VertexCoordinates'>
    <string>List[1.5624749051847049`, 3.4944334551497676`]</string>
   </attr>
   <attr name='VertexLabels'>
    <string>Placed[&quot;Name&quot;, Below]</string>
   </attr>
   <attr name='VertexLabelStyle'>
    <string>Directive[GrayLevel[0], 9, Rule[Background, RGBColor[1, 1, 1, 0.5`]]]</string>
   </attr>
   <attr name='VertexSize'>
    <string>0.2`</string>
   </attr>
   <attr name='VertexStyle'>
    <string>RGBColor[0, 0, 0]</string>
   </attr>
  </node>
  <node id='16,17:16:17'>
   <attr name='label'>
    <string>Name</string>
   </attr>
   <attr name='VertexCoordinates'>
    <string>List[3.0466428865615587`, 3.7313707652047228`]</string>
   </attr>
   <attr name='VertexLabels'>
    <string>Placed[&quot;Name&quot;, Below]</string>
   </attr>
   <attr name='VertexLabelStyle'>
    <string>Directive[GrayLevel[0], 9, Rule[Background, RGBColor[1, 1, 1, 0.5`]]]</string>
   </attr>
   <attr name='VertexSize'>
    <string>0.2`</string>
   </attr>
   <attr name='VertexStyle'>
    <string>RGBColor[0, 0, 0]</string>
   </attr>
  </node>
  <node id='16:17:16'>
   <attr name='label'>
    <string>Name</string>
   </attr>
   <attr name='VertexCoordinates'>
    <string>List[0.7975121023059453`, 0.40778469491728053`]</string>
   </attr>
   <attr name='VertexLabels'>
    <string>Placed[&quot;Name&quot;, Below]</string>
   </attr>
   <attr name='VertexLabelStyle'>
    <string>Directive[GrayLevel[0], 9, Rule[Background, RGBColor[1, 1, 1, 0.5`]]]</string>
   </attr>
   <attr name='VertexSize'>
    <string>0.2`</string>
   </attr>
   <attr name='VertexStyle'>
    <string>RGBColor[0, 0, 0]</string>
   </attr>
  </node>
  <node id='16:17,18:16'>
   <attr name='label'>
    <string>Name</string>
   </attr>
   <attr name='VertexCoordinates'>
    <string>List[1.567283127651566`, 0.2899873348033346`]</string>
   </attr>
   <attr name='VertexLabels'>
    <string>Placed[&quot;Name&quot;, Below]</string>
   </attr>
   <attr name='VertexLabelStyle'>
    <string>Directive[GrayLevel[0], 9, Rule[Background, RGBColor[1, 1, 1, 0.5`]]]</string>
   </attr>
   <attr name='VertexSize'>
    <string>0.2`</string>
   </attr>
   <attr name='VertexStyle'>
    <string>RGBColor[0, 0, 0]</string>
   </attr>
  </node>
  <node id='16:17:16,18'>
   <attr name='label'>
    <string>Name</string>
   </attr>
   <attr name='VertexCoordinates'>
    <string>List[0.1822329690657003`, 1.144953577263537`]</string>
   </attr>
   <attr name='VertexLabels'>
    <string>Placed[&quot;Name&quot;, Below]</string>
   </attr>
   <attr name='VertexLabelStyle'>
    <string>Directive[GrayLevel[0], 9, Rule[Background, RGBColor[1, 1, 1, 0.5`]]]</string>
   </attr>
   <attr name='VertexSize'>
    <string>0.2`</string>
   </attr>
   <attr name='VertexStyle'>
    <string>RGBColor[0, 0, 0]</string>
   </attr>
  </node>
  <node id='16,18:17:16'>
   <attr name='label'>
    <string>Name</string>
   </attr>
   <attr name='VertexCoordinates'>
    <string>List[1.1289455948302316`, 0.8132308226109424`]</string>
   </attr>
   <attr name='VertexLabels'>
    <string>Placed[&quot;Name&quot;, Below]</string>
   </attr>
   <attr name='VertexLabelStyle'>
    <string>Directive[GrayLevel[0], 9, Rule[Background, RGBColor[1, 1, 1, 0.5`]]]</string>
   </attr>
   <attr name='VertexSize'>
    <string>0.2`</string>
   </attr>
   <attr name='VertexStyle'>
    <string>RGBColor[0, 0, 0]</string>
   </attr>
  </node>
  <node id='16:17:16,17'>
   <attr name='label'>
    <string>Name</string>
   </attr>
   <attr name='VertexCoordinates'>
    <string>List[1.264868060068899`, 1.3977801613385428`]</string>
   </attr>
   <attr name='VertexLabels'>
    <string>Placed[&quot;Name&quot;, Below]</string>
   </attr>
   <attr name='VertexLabelStyle'>
    <string>Directive[GrayLevel[0], 9, Rule[Background, RGBColor[1, 1, 1, 0.5`]]]</string>
   </attr>
   <attr name='VertexSize'>
    <string>0.2`</string>
   </attr>
   <attr name='VertexStyle'>
    <string>RGBColor[0, 0, 0]</string>
   </attr>
  </node>
  <node id='16,17:17:16'>
   <attr name='label'>
    <string>Name</string>
   </attr>
   <attr name='VertexCoordinates'>
    <string>List[0.8055360140807633`, 0.08766323194139658`]</string>
   </attr>
   <attr name='VertexLabels'>
    <string>Placed[&quot;Name&quot;, Below]</string>
   </attr>
   <attr name='VertexLabelStyle'>
    <string>Directive[GrayLevel[0], 9, Rule[Background, RGBColor[1, 1, 1, 0.5`]]]</string>
   </attr>
   <attr name='VertexSize'>
    <string>0.2`</string>
   </attr>
   <attr name='VertexStyle'>
    <string>RGBColor[0, 0, 0]</string>
   </attr>
  </node>
  <node id='17:16:16'>
   <attr name='label'>
    <string>Name</string>
   </attr>
   <attr name='VertexCoordinates'>
    <string>List[2.789173458999387`, 1.537409075542688`]</string>
   </attr>
   <attr name='VertexLabels'>
    <string>Placed[&quot;Name&quot;, Below]</string>
   </attr>
   <attr name='VertexLabelStyle'>
    <string>Directive[GrayLevel[0], 9, Rule[Background, RGBColor[1, 1, 1, 0.5`]]]</string>
   </attr>
   <attr name='VertexSize'>
    <string>0.2`</string>
   </attr>
   <attr name='VertexStyle'>
    <string>RGBColor[0, 0, 0]</string>
   </attr>
  </node>
  <node id='17,18:16:16'>
   <attr name='label'>
    <string>Name</string>
   </attr>
   <attr name='VertexCoordinates'>
    <string>List[2.67778284276517`, 1.774653534221358`]</string>
   </attr>
   <attr name='VertexLabels'>
    <string>Placed[&quot;Name&quot;, Below]</string>
   </attr>
   <attr name='VertexLabelStyle'>
    <string>Directive[GrayLevel[0], 9, Rule[Background, RGBColor[1, 1, 1, 0.5`]]]</string>
   </attr>
   <attr name='VertexSize'>
    <string>0.2`</string>
   </attr>
   <attr name='VertexStyle'>
    <string>RGBColor[0, 0, 0]</string>
   </attr>
  </node>
  <node id='17:16:16,18'>
   <attr name='label'>
    <string>Name</string>
   </attr>
   <attr name='VertexCoordinates'>
    <string>List[1.9399734123926615`, 2.0054285867791326`]</string>
   </attr>
   <attr name='VertexLabels'>
    <string>Placed[&quot;Name&quot;, Below]</string>
   </attr>
   <attr name='VertexLabelStyle'>
    <string>Directive[GrayLevel[0], 9, Rule[Background, RGBColor[1, 1, 1, 0.5`]]]</string>
   </attr>
   <attr name='VertexSize'>
    <string>0.2`</string>
   </attr>
   <attr name='VertexStyle'>
    <string>RGBColor[0, 0, 0]</string>
   </attr>
  </node>
  <node id='17:16,18:16'>
   <attr name='label'>
    <string>Name</string>
   </attr>
   <attr name='VertexCoordinates'>
    <string>List[3.3545911028739788`, 1.042798872373615`]</string>
   </attr>
   <attr name='VertexLabels'>
    <string>Placed[&quot;Name&quot;, Below]</string>
   </attr>
   <attr name='VertexLabelStyle'>
    <string>Directive[GrayLevel[0], 9, Rule[Background, RGBColor[1, 1, 1, 0.5`]]]</string>
   </attr>
   <attr name='VertexSize'>
    <string>0.2`</string>
   </attr>
   <attr name='VertexStyle'>
    <string>RGBColor[0, 0, 0]</string>
   </attr>
  </node>
  <node id='17:16:16,17'>
   <attr name='label'>
    <string>Name</string>
   </attr>
   <attr name='VertexCoordinates'>
    <string>List[3.5510849320481004`, 2.2742217372766347`]</string>
   </attr>
   <attr name='VertexLabels'>
    <string>Placed[&quot;Name&quot;, Below]</string>
   </attr>
   <attr name='VertexLabelStyle'>
    <string>Directive[GrayLevel[0], 9, Rule[Background, RGBColor[1, 1, 1, 0.5`]]]</string>
   </attr>
   <attr name='VertexSize'>
    <string>0.2`</string>
   </attr>
   <attr name='VertexStyle'>
    <string>RGBColor[0, 0, 0]</string>
   </attr>
  </node>
  <node id='17:16,17:16'>
   <attr name='label'>
    <string>Name</string>
   </attr>
   <attr name='VertexCoordinates'>
    <string>List[1.8286833386602617`, 1.0615374577232415`]</string>
   </attr>
   <attr name='VertexLabels'>
    <string>Placed[&quot;Name&quot;, Below]</string>
   </attr>
   <attr name='VertexLabelStyle'>
    <string>Directive[GrayLevel[0], 9, Rule[Background, RGBColor[1, 1, 1, 0.5`]]]</string>
   </attr>
   <attr name='VertexSize'>
    <string>0.2`</string>
   </attr>
   <attr name='VertexStyle'>
    <string>RGBColor[0, 0, 0]</string>
   </attr>
  </node>
  <node id='17:17:18'>
   <attr name='label'>
    <string>Name</string>
   </attr>
   <attr name='VertexCoordinates'>
    <string>List[0.19586021957014355`, 1.4146530708540084`]</string>
   </attr>
   <attr name='VertexLabels'>
    <string>Placed[&quot;Name&quot;, Below]</string>
   </attr>
   <attr name='VertexLabelStyle'>
    <string>Directive[GrayLevel[0], 9, Rule[Background, RGBColor[1, 1, 1, 0.5`]]]</string>
   </attr>
   <attr name='VertexSize'>
    <string>0.2`</string>
   </attr>
   <attr name='VertexStyle'>
    <string>RGBColor[0, 0, 0]</string>
   </attr>
  </node>
  <node id='17:17:16,18'>
   <attr name='label'>
    <string>Name</string>
   </attr>
   <attr name='VertexCoordinates'>
    <string>List[0.6531471048235595`, 0.8608287724500383`]</string>
   </attr>
   <attr name='VertexLabels'>
    <string>Placed[&quot;Name&quot;, Below]</string>
   </attr>
   <attr name='VertexLabelStyle'>
    <string>Directive[GrayLevel[0], 9, Rule[Background, RGBColor[1, 1, 1, 0.5`]]]</string>
   </attr>
   <attr name='VertexSize'>
    <string>0.2`</string>
   </attr>
   <attr name='VertexStyle'>
    <string>RGBColor[0, 0, 0]</string>
   </attr>
  </node>
  <node id='17:16,17:18'>
   <attr name='label'>
    <string>Name</string>
   </attr>
   <attr name='VertexCoordinates'>
    <string>List[0.8461054560651595`, 2.3377417808891376`]</string>
   </attr>
   <attr name='VertexLabels'>
    <string>Placed[&quot;Name&quot;, Below]</string>
   </attr>
   <attr name='VertexLabelStyle'>
    <string>Directive[GrayLevel[0], 9, Rule[Background, RGBColor[1, 1, 1, 0.5`]]]</string>
   </attr>
   <attr name='VertexSize'>
    <string>0.2`</string>
   </attr>
   <attr name='VertexStyle'>
    <string>RGBColor[0, 0, 0]</string>
   </attr>
  </node>
  <node id='16,17:17:18'>
   <attr name='label'>
    <string>Name</string>
   </attr>
   <attr name='VertexCoordinates'>
    <string>List[0.07939140942046241`, 1.683547867782247`]</string>
   </attr>
   <attr name='VertexLabels'>
    <string>Placed[&quot;Name&quot;, Below]</string>
   </attr>
   <attr name='VertexLabelStyle'>
    <string>Directive[GrayLevel[0], 9, Rule[Background, RGBColor[1, 1, 1, 0.5`]]]</string>
   </attr>
   <attr name='VertexSize'>
    <string>0.2`</string>
   </attr>
   <attr name='VertexStyle'>
    <string>RGBColor[0, 0, 0]</string>
   </attr>
  </node>
  <node id='17:17,18:18'>
   <attr name='label'>
    <string>Name</string>
   </attr>
   <attr name='VertexCoordinates'>
    <string>List[1.1325933391590084`, 1.16928119411876`]</string>
   </attr>
   <attr name='VertexLabels'>
    <string>Placed[&quot;Name&quot;, Below]</string>
   </attr>
   <attr name='VertexLabelStyle'>
    <string>Directive[GrayLevel[0], 9, Rule[Background, RGBColor[1, 1, 1, 0.5`]]]</string>
   </attr>
   <attr name='VertexSize'>
    <string>0.2`</string>
   </attr>
   <attr name='VertexStyle'>
    <string>RGBColor[0, 0, 0]</string>
   </attr>
  </node>
  <node id='17,18:17:18'>
   <attr name='label'>
    <string>Name</string>
   </attr>
   <attr name='VertexCoordinates'>
    <string>List[0.16490799462584715`, 1.9613857143047229`]</string>
   </attr>
   <attr name='VertexLabels'>
    <string>Placed[&quot;Name&quot;, Below]</string>
   </attr>
   <attr name='VertexLabelStyle'>
    <string>Directive[GrayLevel[0], 9, Rule[Background, RGBColor[1, 1, 1, 0.5`]]]</string>
   </attr>
   <attr name='VertexSize'>
    <string>0.2`</string>
   </attr>
   <attr name='VertexStyle'>
    <string>RGBColor[0, 0, 0]</string>
   </attr>
  </node>
  <node id='17:18:17'>
   <attr name='label'>
    <string>Name</string>
   </attr>
   <attr name='VertexCoordinates'>
    <string>List[3.9986231197823843`, 2.1210837110476923`]</string>
   </attr>
   <attr name='VertexLabels'>
    <string>Placed[&quot;Name&quot;, Below]</string>
   </attr>
   <attr name='VertexLabelStyle'>
    <string>Directive[GrayLevel[0], 9, Rule[Background, RGBColor[1, 1, 1, 0.5`]]]</string>
   </attr>
   <attr name='VertexSize'>
    <string>0.2`</string>
   </attr>
   <attr name='VertexStyle'>
    <string>RGBColor[0, 0, 0]</string>
   </attr>
  </node>
  <node id='17:16,18:17'>
   <attr name='label'>
    <string>Name</string>
   </attr>
   <attr name='VertexCoordinates'>
    <string>List[3.782817473042777`, 2.6597247011948055`]</string>
   </attr>
   <attr name='VertexLabels'>
    <string>Placed[&quot;Name&quot;, Below]</string>
   </attr>
   <attr name='VertexLabelStyle'>
    <string>Directive[GrayLevel[0], 9, Rule[Background, RGBColor[1, 1, 1, 0.5`]]]</string>
   </attr>
   <attr name='VertexSize'>
    <string>0.2`</string>
   </attr>
   <attr name='VertexStyle'>
    <string>RGBColor[0, 0, 0]</string>
   </attr>
  </node>
  <node id='17:18:16,17'>
   <attr name='label'>
    <string>Name</string>
   </attr>
   <attr name='VertexCoordinates'>
    <string>List[3.7548794501020577`, 0.9824693090608205`]</string>
   </attr>
   <attr name='VertexLabels'>
    <string>Placed[&quot;Name&quot;, Below]</string>
   </attr>
   <attr name='VertexLabelStyle'>
    <string>Directive[GrayLevel[0], 9, Rule[Background, RGBColor[1, 1, 1, 0.5`]]]</string>
   </attr>
   <attr name='VertexSize'>
    <string>0.2`</string>
   </attr>
   <attr name='VertexStyle'>
    <string>RGBColor[0, 0, 0]</string>
   </attr>
  </node>
  <node id='16,17:18:17'>
   <attr name='label'>
    <string>Name</string>
   </attr>
   <attr name='VertexCoordinates'>
    <string>List[3.339373135175715`, 2.1209898386282005`]</string>
   </attr>
   <attr name='VertexLabels'>
    <string>Placed[&quot;Name&quot;, Below]</string>
   </attr>
   <attr name='VertexLabelStyle'>
    <string>Directive[GrayLevel[0], 9, Rule[Background, RGBColor[1, 1, 1, 0.5`]]]</string>
   </attr>
   <attr name='VertexSize'>
    <string>0.2`</string>
   </attr>
   <attr name='VertexStyle'>
    <string>RGBColor[0, 0, 0]</string>
   </attr>
  </node>
  <node id='17:18:17,18'>
   <attr name='label'>
    <string>Name</string>
   </attr>
   <attr name='VertexCoordinates'>
    <string>List[2.9987127112053473`, 2.0848976951404516`]</string>
   </attr>
   <attr name='VertexLabels'>
    <string>Placed[&quot;Name&quot;, Below]</string>
   </attr>
   <attr name='VertexLabelStyle'>
    <string>Directive[GrayLevel[0], 9, Rule[Background, RGBColor[1, 1, 1, 0.5`]]]</string>
   </attr>
   <attr name='VertexSize'>
    <string>0.2`</string>
   </attr>
   <attr name='VertexStyle'>
    <string>RGBColor[0, 0, 0]</string>
   </attr>
  </node>
  <node id='17,18:18:17'>
   <attr name='label'>
    <string>Name</string>
   </attr>
   <attr name='VertexCoordinates'>
    <string>List[4.269196097058032`, 1.9326970541459065`]</string>
   </attr>
   <attr name='VertexLabels'>
    <string>Placed[&quot;Name&quot;, Below]</string>
   </attr>
   <attr name='VertexLabelStyle'>
    <string>Directive[GrayLevel[0], 9, Rule[Background, RGBColor[1, 1, 1, 0.5`]]]</string>
   </attr>
   <attr name='VertexSize'>
    <string>0.2`</string>
   </attr>
   <attr name='VertexStyle'>
    <string>RGBColor[0, 0, 0]</string>
   </attr>
  </node>
  <node id='18:17:17'>
   <attr name='label'>
    <string>Name</string>
   </attr>
   <attr name='VertexCoordinates'>
    <string>List[1.7933931517844042`, 2.4744294619097493`]</string>
   </attr>
   <attr name='VertexLabels'>
    <string>Placed[&quot;Name&quot;, Below]</string>
   </attr>
   <attr name='VertexLabelStyle'>
    <string>Directive[GrayLevel[0], 9, Rule[Background, RGBColor[1, 1, 1, 0.5`]]]</string>
   </attr>
   <attr name='VertexSize'>
    <string>0.2`</string>
   </attr>
   <attr name='VertexStyle'>
    <string>RGBColor[0, 0, 0]</string>
   </attr>
  </node>
  <node id='16,18:17:17'>
   <attr name='label'>
    <string>Name</string>
   </attr>
   <attr name='VertexCoordinates'>
    <string>List[1.5332305768286474`, 2.4639542559134617`]</string>
   </attr>
   <attr name='VertexLabels'>
    <string>Placed[&quot;Name&quot;, Below]</string>
   </attr>
   <attr name='VertexLabelStyle'>
    <string>Directive[GrayLevel[0], 9, Rule[Background, RGBColor[1, 1, 1, 0.5`]]]</string>
   </attr>
   <attr name='VertexSize'>
    <string>0.2`</string>
   </attr>
   <attr name='VertexStyle'>
    <string>RGBColor[0, 0, 0]</string>
   </attr>
  </node>
  <node id='18:17:16,17'>
   <attr name='label'>
    <string>Name</string>
   </attr>
   <attr name='VertexCoordinates'>
    <string>List[1.952847113252203`, 1.5502537825414202`]</string>
   </attr>
   <attr name='VertexLabels'>
    <string>Placed[&quot;Name&quot;, Below]</string>
   </attr>
   <attr name='VertexLabelStyle'>
    <string>Directive[GrayLevel[0], 9, Rule[Background, RGBColor[1, 1, 1, 0.5`]]]</string>
   </attr>
   <attr name='VertexSize'>
    <string>0.2`</string>
   </attr>
   <attr name='VertexStyle'>
    <string>RGBColor[0, 0, 0]</string>
   </attr>
  </node>
  <node id='18:16,17:17'>
   <attr name='label'>
    <string>Name</string>
   </attr>
   <attr name='VertexCoordinates'>
    <string>List[2.089218835259645`, 3.2402606269982184`]</string>
   </attr>
   <attr name='VertexLabels'>
    <string>Placed[&quot;Name&quot;, Below]</string>
   </attr>
   <attr name='VertexLabelStyle'>
    <string>Directive[GrayLevel[0], 9, Rule[Background, RGBColor[1, 1, 1, 0.5`]]]</string>
   </attr>
   <attr name='VertexSize'>
    <string>0.2`</string>
   </attr>
   <attr name='VertexStyle'>
    <string>RGBColor[0, 0, 0]</string>
   </attr>
  </node>
  <node id='18:17:17,18'>
   <attr name='label'>
    <string>Name</string>
   </attr>
   <attr name='VertexCoordinates'>
    <string>List[0.9905132068835862`, 2.9223226353335514`]</string>
   </attr>
   <attr name='VertexLabels'>
    <string>Placed[&quot;Name&quot;, Below]</string>
   </attr>
   <attr name='VertexLabelStyle'>
    <string>Directive[GrayLevel[0], 9, Rule[Background, RGBColor[1, 1, 1, 0.5`]]]</string>
   </attr>
   <attr name='VertexSize'>
    <string>0.2`</string>
   </attr>
   <attr name='VertexStyle'>
    <string>RGBColor[0, 0, 0]</string>
   </attr>
  </node>
  <node id='18:17,18:17'>
   <attr name='label'>
    <string>Name</string>
   </attr>
   <attr name='VertexCoordinates'>
    <string>List[2.745955979316027`, 1.9591714939600013`]</string>
   </attr>
   <attr name='VertexLabels'>
    <string>Placed[&quot;Name&quot;, Below]</string>
   </attr>
   <attr name='VertexLabelStyle'>
    <string>Directive[GrayLevel[0], 9, Rule[Background, RGBColor[1, 1, 1, 0.5`]]]</string>
   </attr>
   <attr name='VertexSize'>
    <string>0.2`</string>
   </attr>
   <attr name='VertexStyle'>
    <string>RGBColor[0, 0, 0]</string>
   </attr>
  </node>
  <node id='18:18:16'>
   <attr name='label'>
    <string>Name</string>
   </attr>
   <attr name='VertexCoordinates'>
    <string>List[3.320726666639374`, 0.5957243408968333`]</string>
   </attr>
   <attr name='VertexLabels'>
    <string>Placed[&quot;Name&quot;, Below]</string>
   </attr>
   <attr name='VertexLabelStyle'>
    <string>Directive[GrayLevel[0], 9, Rule[Background, RGBColor[1, 1, 1, 0.5`]]]</string>
   </attr>
   <attr name='VertexSize'>
    <string>0.2`</string>
   </attr>
   <attr name='VertexStyle'>
    <string>RGBColor[0, 0, 0]</string>
   </attr>
  </node>
  <node id='18:18:16,17'>
   <attr name='label'>
    <string>Name</string>
   </attr>
   <attr name='VertexCoordinates'>
    <string>List[3.579289891172772`, 1.2389623331518047`]</string>
   </attr>
   <attr name='VertexLabels'>
    <string>Placed[&quot;Name&quot;, Below]</string>
   </attr>
   <attr name='VertexLabelStyle'>
    <string>Directive[GrayLevel[0], 9, Rule[Background, RGBColor[1, 1, 1, 0.5`]]]</string>
   </attr>
   <attr name='VertexSize'>
    <string>0.2`</string>
   </attr>
   <attr name='VertexStyle'>
    <string>RGBColor[0, 0, 0]</string>
   </attr>
  </node>
  <node id='18:17,18:16'>
   <attr name='label'>
    <string>Name</string>
   </attr>
   <attr name='VertexCoordinates'>
    <string>List[2.2395200951654366`, 0.5291756026548871`]</string>
   </attr>
   <attr name='VertexLabels'>
    <string>Placed[&quot;Name&quot;, Below]</string>
   </attr>
   <attr name='VertexLabelStyle'>
    <string>Directive[GrayLevel[0], 9, Rule[Background, RGBColor[1, 1, 1, 0.5`]]]</string>
   </attr>
   <attr name='VertexSize'>
    <string>0.2`</string>
   </attr>
   <attr name='VertexStyle'>
    <string>RGBColor[0, 0, 0]</string>
   </attr>
  </node>
  <node id='17,18:18:16'>
   <attr name='label'>
    <string>Name</string>
   </attr>
   <attr name='VertexCoordinates'>
    <string>List[3.415189233962659`, 0.4503438939699127`]</string>
   </attr>
   <attr name='VertexLabels'>
    <string>Placed[&quot;Name&quot;, Below]</string>
   </attr>
   <attr name='VertexLabelStyle'>
    <string>Directive[GrayLevel[0], 9, Rule[Background, RGBColor[1, 1, 1, 0.5`]]]</string>
   </attr>
   <attr name='VertexSize'>
    <string>0.2`</string>
   </attr>
   <attr name='VertexStyle'>
    <string>RGBColor[0, 0, 0]</string>
   </attr>
  </node>
  <node id='18:16,18:16'>
   <attr name='label'>
    <string>Name</string>
   </attr>
   <attr name='VertexCoordinates'>
    <string>List[3.3274134070425543`, 1.503238886492144`]</string>
   </attr>
   <attr name='VertexLabels'>
    <string>Placed[&quot;Name&quot;, Below]</string>
   </attr>
   <attr name='VertexLabelStyle'>
    <string>Directive[GrayLevel[0], 9, Rule[Background, RGBColor[1, 1, 1, 0.5`]]]</string>
   </attr>
   <attr name='VertexSize'>
    <string>0.2`</string>
   </attr>
   <attr name='VertexStyle'>
    <string>RGBColor[0, 0, 0]</string>
   </attr>
  </node>
  <node id='16,18:18:16'>
   <attr name='label'>
    <string>Name</string>
   </attr>
   <attr name='VertexCoordinates'>
    <string>List[2.792586028427121`, 0.323386045184465`]</string>
   </attr>
   <attr name='VertexLabels'>
    <string>Placed[&quot;Name&quot;, Below]</string>
   </attr>
   <attr name='VertexLabelStyle'>
    <string>Directive[GrayLevel[0], 9, Rule[Background, RGBColor[1, 1, 1, 0.5`]]]</string>
   </attr>
   <attr name='VertexSize'>
    <string>0.2`</string>
   </attr>
   <attr name='VertexStyle'>
    <string>RGBColor[0, 0, 0]</string>
   </attr>
  </node>
  <node id='18:16:18'>
   <attr name='label'>
    <string>Name</string>
   </attr>
   <attr name='VertexCoordinates'>
    <string>List[1.1492785202997182`, 3.453636837283396`]</string>
   </attr>
   <attr name='VertexLabels'>
    <string>Placed[&quot;Name&quot;, Below]</string>
   </attr>
   <attr name='VertexLabelStyle'>
    <string>Directive[GrayLevel[0], 9, Rule[Background, RGBColor[1, 1, 1, 0.5`]]]</string>
   </attr>
   <attr name='VertexSize'>
    <string>0.2`</string>
   </attr>
   <attr name='VertexStyle'>
    <string>RGBColor[0, 0, 0]</string>
   </attr>
  </node>
  <node id='18:16,17:18'>
   <attr name='label'>
    <string>Name</string>
   </attr>
   <attr name='VertexCoordinates'>
    <string>List[0.6385903993828597`, 3.0541156412996475`]</string>
   </attr>
   <attr name='VertexLabels'>
    <string>Placed[&quot;Name&quot;, Below]</string>
   </attr>
   <attr name='VertexLabelStyle'>
    <string>Directive[GrayLevel[0], 9, Rule[Background, RGBColor[1, 1, 1, 0.5`]]]</string>
   </attr>
   <attr name='VertexSize'>
    <string>0.2`</string>
   </attr>
   <attr name='VertexStyle'>
    <string>RGBColor[0, 0, 0]</string>
   </attr>
  </node>
  <node id='18:16:17,18'>
   <attr name='label'>
    <string>Name</string>
   </attr>
   <attr name='VertexCoordinates'>
    <string>List[2.0441390205021768`, 3.8903684958452613`]</string>
   </attr>
   <attr name='VertexLabels'>
    <string>Placed[&quot;Name&quot;, Below]</string>
   </attr>
   <attr name='VertexLabelStyle'>
    <string>Directive[GrayLevel[0], 9, Rule[Background, RGBColor[1, 1, 1, 0.5`]]]</string>
   </attr>
   <attr name='VertexSize'>
    <string>0.2`</string>
   </attr>
   <attr name='VertexStyle'>
    <string>RGBColor[0, 0, 0]</string>
   </attr>
  </node>
  <node id='17,18:16:18'>
   <attr name='label'>
    <string>Name</string>
   </attr>
   <attr name='VertexCoordinates'>
    <string>List[1.503770215338653`, 3.0771272908338343`]</string>
   </attr>
   <attr name='VertexLabels'>
    <string>Placed[&quot;Name&quot;, Below]</string>
   </attr>
   <attr name='VertexLabelStyle'>
    <string>Directive[GrayLevel[0], 9, Rule[Background, RGBColor[1, 1, 1, 0.5`]]]</string>
   </attr>
   <attr name='VertexSize'>
    <string>0.2`</string>
   </attr>
   <attr name='VertexStyle'>
    <string>RGBColor[0, 0, 0]</string>
   </attr>
  </node>
  <node id='18:16:16,18'>
   <attr name='label'>
    <string>Name</string>
   </attr>
   <attr name='VertexCoordinates'>
    <string>List[1.671536929662599`, 2.624449295182343`]</string>
   </attr>
   <attr name='VertexLabels'>
    <string>Placed[&quot;Name&quot;, Below]</string>
   </attr>
   <attr name='VertexLabelStyle'>
    <string>Directive[GrayLevel[0], 9, Rule[Background, RGBColor[1, 1, 1, 0.5`]]]</string>
   </attr>
   <attr name='VertexSize'>
    <string>0.2`</string>
   </attr>
   <attr name='VertexStyle'>
    <string>RGBColor[0, 0, 0]</string>
   </attr>
  </node>
  <node id='16,18:16:18'>
   <attr name='label'>
    <string>Name</string>
   </attr>
   <attr name='VertexCoordinates'>
    <string>List[0.9003847714146747`, 3.9822425950395166`]</string>
   </attr>
   <attr name='VertexLabels'>
    <string>Placed[&quot;Name&quot;, Below]</string>
   </attr>
   <attr name='VertexLabelStyle'>
    <string>Directive[GrayLevel[0], 9, Rule[Background, RGBColor[1, 1, 1, 0.5`]]]</string>
   </attr>
   <attr name='VertexSize'>
    <string>0.2`</string>
   </attr>
   <attr name='VertexStyle'>
    <string>RGBColor[0, 0, 0]</string>
   </attr>
  </node>
  <node id='16:18:18'>
   <attr name='label'>
    <string>Name</string>
   </attr>
   <attr name='VertexCoordinates'>
    <string>List[1.4661264688504918`, 1.9371384562566325`]</string>
   </attr>
   <attr name='VertexLabels'>
    <string>Placed[&quot;Name&quot;, Below]</string>
   </attr>
   <attr name='VertexLabelStyle'>
    <string>Directive[GrayLevel[0], 9, Rule[Background, RGBColor[1, 1, 1, 0.5`]]]</string>
   </attr>
   <attr name='VertexSize'>
    <string>0.2`</string>
   </attr>
   <attr name='VertexStyle'>
    <string>RGBColor[0, 0, 0]</string>
   </attr>
  </node>
  <node id='16,17:18:18'>
   <attr name='label'>
    <string>Name</string>
   </attr>
   <attr name='VertexCoordinates'>
    <string>List[1.7847320360086407`, 1.7913771848958175`]</string>
   </attr>
   <attr name='VertexLabels'>
    <string>Placed[&quot;Name&quot;, Below]</string>
   </attr>
   <attr name='VertexLabelStyle'>
    <string>Directive[GrayLevel[0], 9, Rule[Background, RGBColor[1, 1, 1, 0.5`]]]</string>
   </attr>
   <attr name='VertexSize'>
    <string>0.2`</string>
   </attr>
   <attr name='VertexStyle'>
    <string>RGBColor[0, 0, 0]</string>
   </attr>
  </node>
  <node id='16:18:17,18'>
   <attr name='label'>
    <string>Name</string>
   </attr>
   <attr name='VertexCoordinates'>
    <string>List[2.1928785968226183`, 2.5204802247998`]</string>
   </attr>
   <attr name='VertexLabels'>
    <string>Placed[&quot;Name&quot;, Below]</string>
   </attr>
   <attr name='VertexLabelStyle'>
    <string>Directive[GrayLevel[0], 9, Rule[Background, RGBColor[1, 1, 1, 0.5`]]]</string>
   </attr>
   <attr name='VertexSize'>
    <string>0.2`</string>
   </attr>
   <attr name='VertexStyle'>
    <string>RGBColor[0, 0, 0]</string>
   </attr>
  </node>
  <node id='16:17,18:18'>
   <attr name='label'>
    <string>Name</string>
   </attr>
   <attr name='VertexCoordinates'>
    <string>List[0.6763172580122079`, 1.7300225472756974`]</string>
   </attr>
   <attr name='VertexLabels'>
    <string>Placed[&quot;Name&quot;, Below]</string>
   </attr>
   <attr name='VertexLabelStyle'>
    <string>Directive[GrayLevel[0], 9, Rule[Background, RGBColor[1, 1, 1, 0.5`]]]</string>
   </attr>
   <attr name='VertexSize'>
    <string>0.2`</string>
   </attr>
   <attr name='VertexStyle'>
    <string>RGBColor[0, 0, 0]</string>
   </attr>
  </node>
  <node id='16:18:16,18'>
   <attr name='label'>
    <string>Name</string>
   </attr>
   <attr name='VertexCoordinates'>
    <string>List[1.5865841521188406`, 0.8606298988927181`]</string>
   </attr>
   <attr name='VertexLabels'>
    <string>Placed[&quot;Name&quot;, Below]</string>
   </attr>
   <attr name='VertexLabelStyle'>
    <string>Directive[GrayLevel[0], 9, Rule[Background, RGBColor[1, 1, 1, 0.5`]]]</string>
   </attr>
   <attr name='VertexSize'>
    <string>0.2`</string>
   </attr>
   <attr name='VertexStyle'>
    <string>RGBColor[0, 0, 0]</string>
   </attr>
  </node>
  <node id='16:16,18:18'>
   <attr name='label'>
    <string>Name</string>
   </attr>
   <attr name='VertexCoordinates'>
    <string>List[1.5259583659517117`, 2.913190466485834`]</string>
   </attr>
   <attr name='VertexLabels'>
    <string>Placed[&quot;Name&quot;, Below]</string>
   </attr>
   <attr name='VertexLabelStyle'>
    <string>Directive[GrayLevel[0], 9, Rule[Background, RGBColor[1, 1, 1, 0.5`]]]</string>
   </attr>
   <attr name='VertexSize'>
    <string>0.2`</string>
   </attr>
   <attr name='VertexStyle'>
    <string>RGBColor[0, 0, 0]</string>
   </attr>
  </node>
  <node id='16:16:18'>
   <attr name='label'>
    <string>Name</string>
   </attr>
   <attr name='VertexCoordinates'>
    <string>List[1.1547100123822123`, 3.832346080635279`]</string>
   </attr>
   <attr name='VertexLabels'>
    <string>Placed[&quot;Name&quot;, Below]</string>
   </attr>
   <attr name='VertexLabelStyle'>
    <string>Directive[GrayLevel[0], 9, Rule[Background, RGBColor[1, 1, 1, 0.5`]]]</string>
   </attr>
   <attr name='VertexSize'>
    <string>0.2`</string>
   </attr>
   <attr name='VertexStyle'>
    <string>RGBColor[0, 0, 0]</string>
   </attr>
  </node>
  <node id='16:16,17:18'>
   <attr name='label'>
    <string>Name</string>
   </attr>
   <attr name='VertexCoordinates'>
    <string>List[0.2855419693606627`, 3.10499392415242`]</string>
   </attr>
   <attr name='VertexLabels'>
    <string>Placed[&quot;Name&quot;, Below]</string>
   </attr>
   <attr name='VertexLabelStyle'>
    <string>Directive[GrayLevel[0], 9, Rule[Background, RGBColor[1, 1, 1, 0.5`]]]</string>
   </attr>
   <attr name='VertexSize'>
    <string>0.2`</string>
   </attr>
   <attr name='VertexStyle'>
    <string>RGBColor[0, 0, 0]</string>
   </attr>
  </node>
  <node id='16,17:16:18'>
   <attr name='label'>
    <string>Name</string>
   </attr>
   <attr name='VertexCoordinates'>
    <string>List[1.476287215618885`, 3.25840966661111`]</string>
   </attr>
   <attr name='VertexLabels'>
    <string>Placed[&quot;Name&quot;, Below]</string>
   </attr>
   <attr name='VertexLabelStyle'>
    <string>Directive[GrayLevel[0], 9, Rule[Background, RGBColor[1, 1, 1, 0.5`]]]</string>
   </attr>
   <attr name='VertexSize'>
    <string>0.2`</string>
   </attr>
   <attr name='VertexStyle'>
    <string>RGBColor[0, 0, 0]</string>
   </attr>
  </node>
  <node id='16:18:16'>
   <attr name='label'>
    <string>Name</string>
   </attr>
   <attr name='VertexCoordinates'>
    <string>List[2.2555786584624133`, 0.1310356569985749`]</string>
   </attr>
   <attr name='VertexLabels'>
    <string>Placed[&quot;Name&quot;, Below]</string>
   </attr>
   <attr name='VertexLabelStyle'>
    <string>Directive[GrayLevel[0], 9, Rule[Background, RGBColor[1, 1, 1, 0.5`]]]</string>
   </attr>
   <attr name='VertexSize'>
    <string>0.2`</string>
   </attr>
   <attr name='VertexStyle'>
    <string>RGBColor[0, 0, 0]</string>
   </attr>
  </node>
  <node id='16:18:16,17'>
   <attr name='label'>
    <string>Name</string>
   </attr>
   <attr name='VertexCoordinates'>
    <string>List[2.827891227084095`, 1.1256259080081672`]</string>
   </attr>
   <attr name='VertexLabels'>
    <string>Placed[&quot;Name&quot;, Below]</string>
   </attr>
   <attr name='VertexLabelStyle'>
    <string>Directive[GrayLevel[0], 9, Rule[Background, RGBColor[1, 1, 1, 0.5`]]]</string>
   </attr>
   <attr name='VertexSize'>
    <string>0.2`</string>
   </attr>
   <attr name='VertexStyle'>
    <string>RGBColor[0, 0, 0]</string>
   </attr>
  </node>
  <node id='16,17:18:16'>
   <attr name='label'>
    <string>Name</string>
   </attr>
   <attr name='VertexCoordinates'>
    <string>List[2.5428400319623083`, 0.1574370967463019`]</string>
   </attr>
   <attr name='VertexLabels'>
    <string>Placed[&quot;Name&quot;, Below]</string>
   </attr>
   <attr name='VertexLabelStyle'>
    <string>Directive[GrayLevel[0], 9, Rule[Background, RGBColor[1, 1, 1, 0.5`]]]</string>
   </attr>
   <attr name='VertexSize'>
    <string>0.2`</string>
   </attr>
   <attr name='VertexStyle'>
    <string>RGBColor[0, 0, 0]</string>
   </attr>
  </node>
  <node id='18:16:16'>
   <attr name='label'>
    <string>Name</string>
   </attr>
   <attr name='VertexCoordinates'>
    <string>List[2.5809306711048574`, 2.047500407741864`]</string>
   </attr>
   <attr name='VertexLabels'>
    <string>Placed[&quot;Name&quot;, Below]</string>
   </attr>
   <attr name='VertexLabelStyle'>
    <string>Directive[GrayLevel[0], 9, Rule[Background, RGBColor[1, 1, 1, 0.5`]]]</string>
   </attr>
   <attr name='VertexSize'>
    <string>0.2`</string>
   </attr>
   <attr name='VertexStyle'>
    <string>RGBColor[0, 0, 0]</string>
   </attr>
  </node>
  <node id='18:16:16,17'>
   <attr name='label'>
    <string>Name</string>
   </attr>
   <attr name='VertexCoordinates'>
    <string>List[3.104777923832365`, 2.6385867564547105`]</string>
   </attr>
   <attr name='VertexLabels'>
    <string>Placed[&quot;Name&quot;, Below]</string>
   </attr>
   <attr name='VertexLabelStyle'>
    <string>Directive[GrayLevel[0], 9, Rule[Background, RGBColor[1, 1, 1, 0.5`]]]</string>
   </attr>
   <attr name='VertexSize'>
    <string>0.2`</string>
   </attr>
   <attr name='VertexStyle'>
    <string>RGBColor[0, 0, 0]</string>
   </attr>
  </node>
  <node id='18:16,17:16'>
   <attr name='label'>
    <string>Name</string>
   </attr>
   <attr name='VertexCoordinates'>
    <string>List[1.6818887389623514`, 1.6895113215859534`]</string>
   </attr>
   <attr name='VertexLabels'>
    <string>Placed[&quot;Name&quot;, Below]</string>
   </attr>
   <attr name='VertexLabelStyle'>
    <string>Directive[GrayLevel[0], 9, Rule[Background, RGBColor[1, 1, 1, 0.5`]]]</string>
   </attr>
   <attr name='VertexSize'>
    <string>0.2`</string>
   </attr>
   <attr name='VertexStyle'>
    <string>RGBColor[0, 0, 0]</string>
   </attr>
  </node>
  <node id='17:17:16'>
   <attr name='label'>
    <string>Name</string>
   </attr>
   <attr name='VertexCoordinates'>
    <string>List[1.124612275314636`, 0.21941544003714486`]</string>
   </attr>
   <attr name='VertexLabels'>
    <string>Placed[&quot;Name&quot;, Below]</string>
   </attr>
   <attr name='VertexLabelStyle'>
    <string>Directive[GrayLevel[0], 9, Rule[Background, RGBColor[1, 1, 1, 0.5`]]]</string>
   </attr>
   <attr name='VertexSize'>
    <string>0.2`</string>
   </attr>
   <attr name='VertexStyle'>
    <string>RGBColor[0, 0, 0]</string>
   </attr>
  </node>
  <node id='17:17,18:16'>
   <attr name='label'>
    <string>Name</string>
   </attr>
   <attr name='VertexCoordinates'>
    <string>List[2.031946352321497`, 0.`]</string>
   </attr>
   <attr name='VertexLabels'>
    <string>Placed[&quot;Name&quot;, Below]</string>
   </attr>
   <attr name='VertexLabelStyle'>
    <string>Directive[GrayLevel[0], 9, Rule[Background, RGBColor[1, 1, 1, 0.5`]]]</string>
   </attr>
   <attr name='VertexSize'>
    <string>0.2`</string>
   </attr>
   <attr name='VertexStyle'>
    <string>RGBColor[0, 0, 0]</string>
   </attr>
  </node>
  <node id='17,18:17:16'>
   <attr name='label'>
    <string>Name</string>
   </attr>
   <attr name='VertexCoordinates'>
    <string>List[1.347285729279422`, 0.668050117848866`]</string>
   </attr>
   <attr name='VertexLabels'>
    <string>Placed[&quot;Name&quot;, Below]</string>
   </attr>
   <attr name='VertexLabelStyle'>
    <string>Directive[GrayLevel[0], 9, Rule[Background, RGBColor[1, 1, 1, 0.5`]]]</string>
   </attr>
   <attr name='VertexSize'>
    <string>0.2`</string>
   </attr>
   <attr name='VertexStyle'>
    <string>RGBColor[0, 0, 0]</string>
   </attr>
  </node>
  <node id='17:16:17'>
   <attr name='label'>
    <string>Name</string>
   </attr>
   <attr name='VertexCoordinates'>
    <string>List[3.64653539087403`, 3.2854119730677036`]</string>
   </attr>
   <attr name='VertexLabels'>
    <string>Placed[&quot;Name&quot;, Below]</string>
   </attr>
   <attr name='VertexLabelStyle'>
    <string>Directive[GrayLevel[0], 9, Rule[Background, RGBColor[1, 1, 1, 0.5`]]]</string>
   </attr>
   <attr name='VertexSize'>
    <string>0.2`</string>
   </attr>
   <attr name='VertexStyle'>
    <string>RGBColor[0, 0, 0]</string>
   </attr>
  </node>
  <node id='17:16:17,18'>
   <attr name='label'>
    <string>Name</string>
   </attr>
   <attr name='VertexCoordinates'>
    <string>List[2.5501506527983038`, 3.3549452920885665`]</string>
   </attr>
   <attr name='VertexLabels'>
    <string>Placed[&quot;Name&quot;, Below]</string>
   </attr>
   <attr name='VertexLabelStyle'>
    <string>Directive[GrayLevel[0], 9, Rule[Background, RGBColor[1, 1, 1, 0.5`]]]</string>
   </attr>
   <attr name='VertexSize'>
    <string>0.2`</string>
   </attr>
   <attr name='VertexStyle'>
    <string>RGBColor[0, 0, 0]</string>
   </attr>
  </node>
  <node id='17,18:16:17'>
   <attr name='label'>
    <string>Name</string>
   </attr>
   <attr name='VertexCoordinates'>
    <string>List[3.4331187400852716`, 3.3344799522866433`]</string>
   </attr>
   <attr name='VertexLabels'>
    <string>Placed[&quot;Name&quot;, Below]</string>
   </attr>
   <attr name='VertexLabelStyle'>
    <string>Directive[GrayLevel[0], 9, Rule[Background, RGBColor[1, 1, 1, 0.5`]]]</string>
   </attr>
   <attr name='VertexSize'>
    <string>0.2`</string>
   </attr>
   <attr name='VertexStyle'>
    <string>RGBColor[0, 0, 0]</string>
   </attr>
  </node>
  <node id='16:17:17'>
   <attr name='label'>
    <string>Name</string>
   </attr>
   <attr name='VertexCoordinates'>
    <string>List[1.2519287116053432`, 2.445600817423429`]</string>
   </attr>
   <attr name='VertexLabels'>
    <string>Placed[&quot;Name&quot;, Below]</string>
   </attr>
   <attr name='VertexLabelStyle'>
    <string>Directive[GrayLevel[0], 9, Rule[Background, RGBColor[1, 1, 1, 0.5`]]]</string>
   </attr>
   <attr name='VertexSize'>
    <string>0.2`</string>
   </attr>
   <attr name='VertexStyle'>
    <string>RGBColor[0, 0, 0]</string>
   </attr>
  </node>
  <node id='16:17:17,18'>
   <attr name='label'>
    <string>Name</string>
   </attr>
   <attr name='VertexCoordinates'>
    <string>List[0.5821248764204758`, 2.7657567586271066`]</string>
   </attr>
   <attr name='VertexLabels'>
    <string>Placed[&quot;Name&quot;, Below]</string>
   </attr>
   <attr name='VertexLabelStyle'>
    <string>Directive[GrayLevel[0], 9, Rule[Background, RGBColor[1, 1, 1, 0.5`]]]</string>
   </attr>
   <attr name='VertexSize'>
    <string>0.2`</string>
   </attr>
   <attr name='VertexStyle'>
    <string>RGBColor[0, 0, 0]</string>
   </attr>
  </node>
  <node id='16:17,18:17'>
   <attr name='label'>
    <string>Name</string>
   </attr>
   <attr name='VertexCoordinates'>
    <string>List[2.0794381144191982`, 1.9159373179588317`]</string>
   </attr>
   <attr name='VertexLabels'>
    <string>Placed[&quot;Name&quot;, Below]</string>
   </attr>
   <attr name='VertexLabelStyle'>
    <string>Directive[GrayLevel[0], 9, Rule[Background, RGBColor[1, 1, 1, 0.5`]]]</string>
   </attr>
   <attr name='VertexSize'>
    <string>0.2`</string>
   </attr>
   <attr name='VertexStyle'>
    <string>RGBColor[0, 0, 0]</string>
   </attr>
  </node>
  <node id='18:18:17'>
   <attr name='label'>
    <string>Name</string>
   </attr>
   <attr name='VertexCoordinates'>
    <string>List[3.703304686754927`, 1.8812909863683254`]</string>
   </attr>
   <attr name='VertexLabels'>
    <string>Placed[&quot;Name&quot;, Below]</string>
   </attr>
   <attr name='VertexLabelStyle'>
    <string>Directive[GrayLevel[0], 9, Rule[Background, RGBColor[1, 1, 1, 0.5`]]]</string>
   </attr>
   <attr name='VertexSize'>
    <string>0.2`</string>
   </attr>
   <attr name='VertexStyle'>
    <string>RGBColor[0, 0, 0]</string>
   </attr>
  </node>
  <node id='18:16,18:17'>
   <attr name='label'>
    <string>Name</string>
   </attr>
   <attr name='VertexCoordinates'>
    <string>List[3.665645452698093`, 2.886992439393375`]</string>
   </attr>
   <attr name='VertexLabels'>
    <string>Placed[&quot;Name&quot;, Below]</string>
   </attr>
   <attr name='VertexLabelStyle'>
    <string>Directive[GrayLevel[0], 9, Rule[Background, RGBColor[1, 1, 1, 0.5`]]]</string>
   </attr>
   <attr name='VertexSize'>
    <string>0.2`</string>
   </attr>
   <attr name='VertexStyle'>
    <string>RGBColor[0, 0, 0]</string>
   </attr>
  </node>
  <node id='16,18:18:17'>
   <attr name='label'>
    <string>Name</string>
   </attr>
   <attr name='VertexCoordinates'>
    <string>List[3.1984029560834157`, 1.9965093443879107`]</string>
   </attr>
   <attr name='VertexLabels'>
    <string>Placed[&quot;Name&quot;, Below]</string>
   </attr>
   <attr name='VertexLabelStyle'>
    <string>Directive[GrayLevel[0], 9, Rule[Background, RGBColor[1, 1, 1, 0.5`]]]</string>
   </attr>
   <attr name='VertexSize'>
    <string>0.2`</string>
   </attr>
   <attr name='VertexStyle'>
    <string>RGBColor[0, 0, 0]</string>
   </attr>
  </node>
  <node id='18:17:18'>
   <attr name='label'>
    <string>Name</string>
   </attr>
   <attr name='VertexCoordinates'>
    <string>List[0.18513076745709567`, 2.544324368304234`]</string>
   </attr>
   <attr name='VertexLabels'>
    <string>Placed[&quot;Name&quot;, Below]</string>
   </attr>
   <attr name='VertexLabelStyle'>
    <string>Directive[GrayLevel[0], 9, Rule[Background, RGBColor[1, 1, 1, 0.5`]]]</string>
   </attr>
   <attr name='VertexSize'>
    <string>0.2`</string>
   </attr>
   <attr name='VertexStyle'>
    <string>RGBColor[0, 0, 0]</string>
   </attr>
  </node>
  <node id='18:17:16,18'>
   <attr name='label'>
    <string>Name</string>
   </attr>
   <attr name='VertexCoordinates'>
    <string>List[0.6221589225074844`, 1.5390890451931365`]</string>
   </attr>
   <attr name='VertexLabels'>
    <string>Placed[&quot;Name&quot;, Below]</string>
   </attr>
   <attr name='VertexLabelStyle'>
    <string>Directive[GrayLevel[0], 9, Rule[Background, RGBColor[1, 1, 1, 0.5`]]]</string>
   </attr>
   <attr name='VertexSize'>
    <string>0.2`</string>
   </attr>
   <attr name='VertexStyle'>
    <string>RGBColor[0, 0, 0]</string>
   </attr>
  </node>
  <node id='16,18:17:18'>
   <attr name='label'>
    <string>Name</string>
   </attr>
   <attr name='VertexCoordinates'>
    <string>List[0.`, 2.560292293390895`]</string>
   </attr>
   <attr name='VertexLabels'>
    <string>Placed[&quot;Name&quot;, Below]</string>
   </attr>
   <attr name='VertexLabelStyle'>
    <string>Directive[GrayLevel[0], 9, Rule[Background, RGBColor[1, 1, 1, 0.5`]]]</string>
   </attr>
   <attr name='VertexSize'>
    <string>0.2`</string>
   </attr>
   <attr name='VertexStyle'>
    <string>RGBColor[0, 0, 0]</string>
   </attr>
  </node>
  <node id='17:18:18'>
   <attr name='label'>
    <string>Name</string>
   </attr>
   <attr name='VertexCoordinates'>
    <string>List[2.1720922565373573`, 1.5434462845371495`]</string>
   </attr>
   <attr name='VertexLabels'>
    <string>Placed[&quot;Name&quot;, Below]</string>
   </attr>
   <attr name='VertexLabelStyle'>
    <string>Directive[GrayLevel[0], 9, Rule[Background, RGBColor[1, 1, 1, 0.5`]]]</string>
   </attr>
   <attr name='VertexSize'>
    <string>0.2`</string>
   </attr>
   <attr name='VertexStyle'>
    <string>RGBColor[0, 0, 0]</string>
   </attr>
  </node>
  <node id='17:18:16,18'>
   <attr name='label'>
    <string>Name</string>
   </attr>
   <attr name='VertexCoordinates'>
    <string>List[2.2950992877687852`, 0.7228812569881815`]</string>
   </attr>
   <attr name='VertexLabels'>
    <string>Placed[&quot;Name&quot;, Below]</string>
   </attr>
   <attr name='VertexLabelStyle'>
    <string>Directive[GrayLevel[0], 9, Rule[Background, RGBColor[1, 1, 1, 0.5`]]]</string>
   </attr>
   <attr name='VertexSize'>
    <string>0.2`</string>
   </attr>
   <attr name='VertexStyle'>
    <string>RGBColor[0, 0, 0]</string>
   </attr>
  </node>
  <node id='17:16,18:18'>
   <attr name='label'>
    <string>Name</string>
   </attr>
   <attr name='VertexCoordinates'>
    <string>List[2.3597006218324084`, 2.4729576011137695`]</string>
   </attr>
   <attr name='VertexLabels'>
    <string>Placed[&quot;Name&quot;, Below]</string>
   </attr>
   <attr name='VertexLabelStyle'>
    <string>Directive[GrayLevel[0], 9, Rule[Background, RGBColor[1, 1, 1, 0.5`]]]</string>
   </attr>
   <attr name='VertexSize'>
    <string>0.2`</string>
   </attr>
   <attr name='VertexStyle'>
    <string>RGBColor[0, 0, 0]</string>
   </attr>
  </node>
  <node id='16:17:18'>
   <attr name='label'>
    <string>Name</string>
   </attr>
   <attr name='VertexCoordinates'>
    <string>List[0.19522146957165254`, 2.1701380261710654`]</string>
   </attr>
   <attr name='VertexLabels'>
    <string>Placed[&quot;Name&quot;, Below]</string>
   </attr>
   <attr name='VertexLabelStyle'>
    <string>Directive[GrayLevel[0], 9, Rule[Background, RGBColor[1, 1, 1, 0.5`]]]</string>
   </attr>
   <attr name='VertexSize'>
    <string>0.2`</string>
   </attr>
   <attr name='VertexStyle'>
    <string>RGBColor[0, 0, 0]</string>
   </attr>
  </node>
  <node id='16:18:17'>
   <attr name='label'>
    <string>Name</string>
   </attr>
   <attr name='VertexCoordinates'>
    <string>List[2.8173416509033093`, 2.187748768460769`]</string>
   </attr>
   <attr name='VertexLabels'>
    <string>Placed[&quot;Name&quot;, Below]</string>
   </attr>
   <attr name='VertexLabelStyle'>
    <string>Directive[GrayLevel[0], 9, Rule[Background, RGBColor[1, 1, 1, 0.5`]]]</string>
   </attr>
   <attr name='VertexSize'>
    <string>0.2`</string>
   </attr>
   <attr name='VertexStyle'>
    <string>RGBColor[0, 0, 0]</string>
   </attr>
  </node>
  <node id='17:16:18'>
   <attr name='label'>
    <string>Name</string>
   </attr>
   <attr name='VertexCoordinates'>
    <string>List[1.778326775612202`, 2.8092001146273256`]</string>
   </attr>
   <attr name='VertexLabels'>
    <string>Placed[&quot;Name&quot;, Below]</string>
   </attr>
   <attr name='VertexLabelStyle'>
    <string>Directive[GrayLevel[0], 9, Rule[Background, RGBColor[1, 1, 1, 0.5`]]]</string>
   </attr>
   <attr name='VertexSize'>
    <string>0.2`</string>
   </attr>
   <attr name='VertexStyle'>
    <string>RGBColor[0, 0, 0]</string>
   </attr>
  </node>
  <node id='17:18:16'>
   <attr name='label'>
    <string>Name</string>
   </attr>
   <attr name='VertexCoordinates'>
    <string>List[2.943887402780563`, 0.4759250295250317`]</string>
   </attr>
   <attr name='VertexLabels'>
    <string>Placed[&quot;Name&quot;, Below]</string>
   </attr>
   <attr name='VertexLabelStyle'>
    <string>Directive[GrayLevel[0], 9, Rule[Background, RGBColor[1, 1, 1, 0.5`]]]</string>
   </attr>
   <attr name='VertexSize'>
    <string>0.2`</string>
   </attr>
   <attr name='VertexStyle'>
    <string>RGBColor[0, 0, 0]</string>
   </attr>
  </node>
  <node id='18:16:17'>
   <attr name='label'>
    <string>Name</string>
   </attr>
   <attr name='VertexCoordinates'>
    <string>List[2.8807346088346533`, 3.4192119462355235`]</string>
   </attr>
   <attr name='VertexLabels'>
    <string>Placed[&quot;Name&quot;, Below]</string>
   </attr>
   <attr name='VertexLabelStyle'>
    <string>Directive[GrayLevel[0], 9, Rule[Background, RGBColor[1, 1, 1, 0.5`]]]</string>
   </attr>
   <attr name='VertexSize'>
    <string>0.2`</string>
   </attr>
   <attr name='VertexStyle'>
    <string>RGBColor[0, 0, 0]</string>
   </attr>
  </node>
  <node id='18:17:16'>
   <attr name='label'>
    <string>Name</string>
   </attr>
   <attr name='VertexCoordinates'>
    <string>List[1.4441907002969165`, 1.074329531766653`]</string>
   </attr>
   <attr name='VertexLabels'>
    <string>Placed[&quot;Name&quot;, Below]</string>
   </attr>
   <attr name='VertexLabelStyle'>
    <string>Directive[GrayLevel[0], 9, Rule[Background, RGBColor[1, 1, 1, 0.5`]]]</string>
   </attr>
   <attr name='VertexSize'>
    <string>0.2`</string>
   </attr>
   <attr name='VertexStyle'>
    <string>RGBColor[0, 0, 0]</string>
   </attr>
  </node>
  <node id='16:16,18:17,18'>
   <attr name='label'>
    <string>Name</string>
   </attr>
   <attr name='VertexCoordinates'>
    <string>List[2.2867037974788733`, 3.318174143203869`]</string>
   </attr>
   <attr name='VertexLabels'>
    <string>Placed[&quot;Name&quot;, Below]</string>
   </attr>
   <attr name='VertexLabelStyle'>
    <string>Directive[GrayLevel[0], 9, Rule[Background, RGBColor[1, 1, 1, 0.5`]]]</string>
   </attr>
   <attr name='VertexSize'>
    <string>0.2`</string>
   </attr>
   <attr name='VertexStyle'>
    <string>RGBColor[0, 0, 0]</string>
   </attr>
  </node>
  <node id='16,18:16:17,18'>
   <attr name='label'>
    <string>Name</string>
   </attr>
   <attr name='VertexCoordinates'>
    <string>List[1.7183477796464597`, 4.087860928283987`]</string>
   </attr>
   <attr name='VertexLabels'>
    <string>Placed[&quot;Name&quot;, Below]</string>
   </attr>
   <attr name='VertexLabelStyle'>
    <string>Directive[GrayLevel[0], 9, Rule[Background, RGBColor[1, 1, 1, 0.5`]]]</string>
   </attr>
   <attr name='VertexSize'>
    <string>0.2`</string>
   </attr>
   <attr name='VertexStyle'>
    <string>RGBColor[0, 0, 0]</string>
   </attr>
  </node>
  <node id='16:16,17:17,18'>
   <attr name='label'>
    <string>Name</string>
   </attr>
   <attr name='VertexCoordinates'>
    <string>List[0.878588371810761`, 3.588359835871117`]</string>
   </attr>
   <attr name='VertexLabels'>
    <string>Placed[&quot;Name&quot;, Below]</string>
   </attr>
   <attr name='VertexLabelStyle'>
    <string>Directive[GrayLevel[0], 9, Rule[Background, RGBColor[1, 1, 1, 0.5`]]]</string>
   </attr>
   <attr name='VertexSize'>
    <string>0.2`</string>
   </attr>
   <attr name='VertexStyle'>
    <string>RGBColor[0, 0, 0]</string>
   </attr>
  </node>
  <node id='16,17:16:17,18'>
   <attr name='label'>
    <string>Name</string>
   </attr>
   <attr name='VertexCoordinates'>
    <string>List[2.151690004037761`, 3.598679223837445`]</string>
   </attr>
   <attr name='VertexLabels'>
    <string>Placed[&quot;Name&quot;, Below]</string>
   </attr>
   <attr name='VertexLabelStyle'>
    <string>Directive[GrayLevel[0], 9, Rule[Background, RGBColor[1, 1, 1, 0.5`]]]</string>
   </attr>
   <attr name='VertexSize'>
    <string>0.2`</string>
   </attr>
   <attr name='VertexStyle'>
    <string>RGBColor[0, 0, 0]</string>
   </attr>
  </node>
  <node id='16:17,18:16,18'>
   <attr name='label'>
    <string>Name</string>
   </attr>
   <attr name='VertexCoordinates'>
    <string>List[0.8501273002793941`, 0.7169013916962217`]</string>
   </attr>
   <attr name='VertexLabels'>
    <string>Placed[&quot;Name&quot;, Below]</string>
   </attr>
   <attr name='VertexLabelStyle'>
    <string>Directive[GrayLevel[0], 9, Rule[Background, RGBColor[1, 1, 1, 0.5`]]]</string>
   </attr>
   <attr name='VertexSize'>
    <string>0.2`</string>
   </attr>
   <attr name='VertexStyle'>
    <string>RGBColor[0, 0, 0]</string>
   </attr>
  </node>
  <node id='16,18:17,18:16'>
   <attr name='label'>
    <string>Name</string>
   </attr>
   <attr name='VertexCoordinates'>
    <string>List[1.8553167526407455`, 0.49316939540093996`]</string>
   </attr>
   <attr name='VertexLabels'>
    <string>Placed[&quot;Name&quot;, Below]</string>
   </attr>
   <attr name='VertexLabelStyle'>
    <string>Directive[GrayLevel[0], 9, Rule[Background, RGBColor[1, 1, 1, 0.5`]]]</string>
   </attr>
   <attr name='VertexSize'>
    <string>0.2`</string>
   </attr>
   <attr name='VertexStyle'>
    <string>RGBColor[0, 0, 0]</string>
   </attr>
  </node>
  <node id='16:17,18:16,17'>
   <attr name='label'>
    <string>Name</string>
   </attr>
   <attr name='VertexCoordinates'>
    <string>List[2.0786210268450764`, 0.9652940530547363`]</string>
   </attr>
   <attr name='VertexLabels'>
    <string>Placed[&quot;Name&quot;, Below]</string>
   </attr>
   <attr name='VertexLabelStyle'>
    <string>Directive[GrayLevel[0], 9, Rule[Background, RGBColor[1, 1, 1, 0.5`]]]</string>
   </attr>
   <attr name='VertexSize'>
    <string>0.2`</string>
   </attr>
   <attr name='VertexStyle'>
    <string>RGBColor[0, 0, 0]</string>
   </attr>
  </node>
  <node id='16,17:17,18:16'>
   <attr name='label'>
    <string>Name</string>
   </attr>
   <attr name='VertexCoordinates'>
    <string>List[1.6607359261055894`, 0.03729020067931654`]</string>
   </attr>
   <attr name='VertexLabels'>
    <string>Placed[&quot;Name&quot;, Below]</string>
   </attr>
   <attr name='VertexLabelStyle'>
    <string>Directive[GrayLevel[0], 9, Rule[Background, RGBColor[1, 1, 1, 0.5`]]]</string>
   </attr>
   <attr name='VertexSize'>
    <string>0.2`</string>
   </attr>
   <attr name='VertexStyle'>
    <string>RGBColor[0, 0, 0]</string>
   </attr>
  </node>
  <node id='17,18:16:16,18'>
   <attr name='label'>
    <string>Name</string>
   </attr>
   <attr name='VertexCoordinates'>
    <string>List[1.8581080228643119`, 2.177897269503769`]</string>
   </attr>
   <attr name='VertexLabels'>
    <string>Placed[&quot;Name&quot;, Below]</string>
   </attr>
   <attr name='VertexLabelStyle'>
    <string>Directive[GrayLevel[0], 9, Rule[Background, RGBColor[1, 1, 1, 0.5`]]]</string>
   </attr>
   <attr name='VertexSize'>
    <string>0.2`</string>
   </attr>
   <attr name='VertexStyle'>
    <string>RGBColor[0, 0, 0]</string>
   </attr>
  </node>
  <node id='17,18:16,18:16'>
   <attr name='label'>
    <string>Name</string>
   </attr>
   <attr name='VertexCoordinates'>
    <string>List[3.4409076916752968`, 1.373551258227514`]</string>
   </attr>
   <attr name='VertexLabels'>
    <string>Placed[&quot;Name&quot;, Below]</string>
   </attr>
   <attr name='VertexLabelStyle'>
    <string>Directive[GrayLevel[0], 9, Rule[Background, RGBColor[1, 1, 1, 0.5`]]]</string>
   </attr>
   <attr name='VertexSize'>
    <string>0.2`</string>
   </attr>
   <attr name='VertexStyle'>
    <string>RGBColor[0, 0, 0]</string>
   </attr>
  </node>
  <node id='17,18:16:16,17'>
   <attr name='label'>
    <string>Name</string>
   </attr>
   <attr name='VertexCoordinates'>
    <string>List[3.367638785270526`, 2.3605037866376684`]</string>
   </attr>
   <attr name='VertexLabels'>
    <string>Placed[&quot;Name&quot;, Below]</string>
   </attr>
   <attr name='VertexLabelStyle'>
    <string>Directive[GrayLevel[0], 9, Rule[Background, RGBColor[1, 1, 1, 0.5`]]]</string>
   </attr>
   <attr name='VertexSize'>
    <string>0.2`</string>
   </attr>
   <attr name='VertexStyle'>
    <string>RGBColor[0, 0, 0]</string>
   </attr>
  </node>
  <node id='17,18:16,17:16'>
   <attr name='label'>
    <string>Name</string>
   </attr>
   <attr name='VertexCoordinates'>
    <string>List[1.8245194050212834`, 1.4163726172418394`]</string>
   </attr>
   <attr name='VertexLabels'>
    <string>Placed[&quot;Name&quot;, Below]</string>
   </attr>
   <attr name='VertexLabelStyle'>
    <string>Directive[GrayLevel[0], 9, Rule[Background, RGBColor[1, 1, 1, 0.5`]]]</string>
   </attr>
   <attr name='VertexSize'>
    <string>0.2`</string>
   </attr>
   <attr name='VertexStyle'>
    <string>RGBColor[0, 0, 0]</string>
   </attr>
  </node>
  <node id='17:16,17:16,18'>
   <attr name='label'>
    <string>Name</string>
   </attr>
   <attr name='VertexCoordinates'>
    <string>List[1.0730357648553865`, 1.6046809721441984`]</string>
   </attr>
   <attr name='VertexLabels'>
    <string>Placed[&quot;Name&quot;, Below]</string>
   </attr>
   <attr name='VertexLabelStyle'>
    <string>Directive[GrayLevel[0], 9, Rule[Background, RGBColor[1, 1, 1, 0.5`]]]</string>
   </attr>
   <attr name='VertexSize'>
    <string>0.2`</string>
   </attr>
   <attr name='VertexStyle'>
    <string>RGBColor[0, 0, 0]</string>
   </attr>
  </node>
  <node id='16,17:17:16,18'>
   <attr name='label'>
    <string>Name</string>
   </attr>
   <attr name='VertexCoordinates'>
    <string>List[0.37283205782149254`, 0.8382114058260723`]</string>
   </attr>
   <attr name='VertexLabels'>
    <string>Placed[&quot;Name&quot;, Below]</string>
   </attr>
   <attr name='VertexLabelStyle'>
    <string>Directive[GrayLevel[0], 9, Rule[Background, RGBColor[1, 1, 1, 0.5`]]]</string>
   </attr>
   <attr name='VertexSize'>
    <string>0.2`</string>
   </attr>
   <attr name='VertexStyle'>
    <string>RGBColor[0, 0, 0]</string>
   </attr>
  </node>
  <node id='17:17,18:16,18'>
   <attr name='label'>
    <string>Name</string>
   </attr>
   <attr name='VertexCoordinates'>
    <string>List[1.3432141587509898`, 0.42498255575188293`]</string>
   </attr>
   <attr name='VertexLabels'>
    <string>Placed[&quot;Name&quot;, Below]</string>
   </attr>
   <attr name='VertexLabelStyle'>
    <string>Directive[GrayLevel[0], 9, Rule[Background, RGBColor[1, 1, 1, 0.5`]]]</string>
   </attr>
   <attr name='VertexSize'>
    <string>0.2`</string>
   </attr>
   <attr name='VertexStyle'>
    <string>RGBColor[0, 0, 0]</string>
   </attr>
  </node>
  <node id='17,18:17:16,18'>
   <attr name='label'>
    <string>Name</string>
   </attr>
   <attr name='VertexCoordinates'>
    <string>List[0.7441416596782064`, 1.1966150900156123`]</string>
   </attr>
   <attr name='VertexLabels'>
    <string>Placed[&quot;Name&quot;, Below]</string>
   </attr>
   <attr name='VertexLabelStyle'>
    <string>Directive[GrayLevel[0], 9, Rule[Background, RGBColor[1, 1, 1, 0.5`]]]</string>
   </attr>
   <attr name='VertexSize'>
    <string>0.2`</string>
   </attr>
   <attr name='VertexStyle'>
    <string>RGBColor[0, 0, 0]</string>
   </attr>
  </node>
  <node id='17:16,18:16,17'>
   <attr name='label'>
    <string>Name</string>
   </attr>
   <attr name='VertexCoordinates'>
    <string>List[3.927884982315692`, 1.7260938616633177`]</string>
   </attr>
   <attr name='VertexLabels'>
    <string>Placed[&quot;Name&quot;, Below]</string>
   </attr>
   <attr name='VertexLabelStyle'>
    <string>Directive[GrayLevel[0], 9, Rule[Background, RGBColor[1, 1, 1, 0.5`]]]</string>
   </attr>
   <attr name='VertexSize'>
    <string>0.2`</string>
   </attr>
   <attr name='VertexStyle'>
    <string>RGBColor[0, 0, 0]</string>
   </attr>
  </node>
  <node id='16,17:16,18:17'>
   <attr name='label'>
    <string>Name</string>
   </attr>
   <attr name='VertexCoordinates'>
    <string>List[3.3299720369137744`, 2.8775635911661244`]</string>
   </attr>
   <attr name='VertexLabels'>
    <string>Placed[&quot;Name&quot;, Below]</string>
   </attr>
   <attr name='VertexLabelStyle'>
    <string>Directive[GrayLevel[0], 9, Rule[Background, RGBColor[1, 1, 1, 0.5`]]]</string>
   </attr>
   <attr name='VertexSize'>
    <string>0.2`</string>
   </attr>
   <attr name='VertexStyle'>
    <string>RGBColor[0, 0, 0]</string>
   </attr>
  </node>
  <node id='17:16,18:17,18'>
   <attr name='label'>
    <string>Name</string>
   </attr>
   <attr name='VertexCoordinates'>
    <string>List[3.0079255070970907`, 2.882412259180935`]</string>
   </attr>
   <attr name='VertexLabels'>
    <string>Placed[&quot;Name&quot;, Below]</string>
   </attr>
   <attr name='VertexLabelStyle'>
    <string>Directive[GrayLevel[0], 9, Rule[Background, RGBColor[1, 1, 1, 0.5`]]]</string>
   </attr>
   <attr name='VertexSize'>
    <string>0.2`</string>
   </attr>
   <attr name='VertexStyle'>
    <string>RGBColor[0, 0, 0]</string>
   </attr>
  </node>
  <node id='17,18:16,18:17'>
   <attr name='label'>
    <string>Name</string>
   </attr>
   <attr name='VertexCoordinates'>
    <string>List[3.985500261256779`, 2.688900505373154`]</string>
   </attr>
   <attr name='VertexLabels'>
    <string>Placed[&quot;Name&quot;, Below]</string>
   </attr>
   <attr name='VertexLabelStyle'>
    <string>Directive[GrayLevel[0], 9, Rule[Background, RGBColor[1, 1, 1, 0.5`]]]</string>
   </attr>
   <attr name='VertexSize'>
    <string>0.2`</string>
   </attr>
   <attr name='VertexStyle'>
    <string>RGBColor[0, 0, 0]</string>
   </attr>
  </node>
  <node id='16,18:17:16,17'>
   <attr name='label'>
    <string>Name</string>
   </attr>
   <attr name='VertexCoordinates'>
    <string>List[1.5811699442240394`, 1.5384607679646314`]</string>
   </attr>
   <attr name='VertexLabels'>
    <string>Placed[&quot;Name&quot;, Below]</string>
   </attr>
   <attr name='VertexLabelStyle'>
    <string>Directive[GrayLevel[0], 9, Rule[Background, RGBColor[1, 1, 1, 0.5`]]]</string>
   </attr>
   <attr name='VertexSize'>
    <string>0.2`</string>
   </attr>
   <attr name='VertexStyle'>
    <string>RGBColor[0, 0, 0]</string>
   </attr>
  </node>
  <node id='16,18:16,17:17'>
   <attr name='label'>
    <string>Name</string>
   </attr>
   <attr name='VertexCoordinates'>
    <string>List[1.7344825945755549`, 3.343828166135349`]</string>
   </attr>
   <attr name='VertexLabels'>
    <string>Placed[&quot;Name&quot;, Below]</string>
   </attr>
   <attr name='VertexLabelStyle'>
    <string>Directive[GrayLevel[0], 9, Rule[Background, RGBColor[1, 1, 1, 0.5`]]]</string>
   </attr>
   <attr name='VertexSize'>
    <string>0.2`</string>
   </attr>
   <attr name='VertexStyle'>
    <string>RGBColor[0, 0, 0]</string>
   </attr>
  </node>
  <node id='16,18:17:17,18'>
   <attr name='label'>
    <string>Name</string>
   </attr>
   <attr name='VertexCoordinates'>
    <string>List[0.821587816160648`, 2.963900638103456`]</string>
   </attr>
   <attr name='VertexLabels'>
    <string>Placed[&quot;Name&quot;, Below]</string>
   </attr>
   <attr name='VertexLabelStyle'>
    <string>Directive[GrayLevel[0], 9, Rule[Background, RGBColor[1, 1, 1, 0.5`]]]</string>
   </attr>
   <attr name='VertexSize'>
    <string>0.2`</string>
   </attr>
   <attr name='VertexStyle'>
    <string>RGBColor[0, 0, 0]</string>
   </attr>
  </node>
  <node id='16,18:17,18:17'>
   <attr name='label'>
    <string>Name</string>
   </attr>
   <attr name='VertexCoordinates'>
    <string>List[2.274323225811368`, 1.9272718990901607`]</string>
   </attr>
   <attr name='VertexLabels'>
    <string>Placed[&quot;Name&quot;, Below]</string>
   </attr>
   <attr name='VertexLabelStyle'>
    <string>Directive[GrayLevel[0], 9, Rule[Background, RGBColor[1, 1, 1, 0.5`]]]</string>
   </attr>
   <attr name='VertexSize'>
    <string>0.2`</string>
   </attr>
   <attr name='VertexStyle'>
    <string>RGBColor[0, 0, 0]</string>
   </attr>
  </node>
  <node id='18:17,18:16,17'>
   <attr name='label'>
    <string>Name</string>
   </attr>
   <attr name='VertexCoordinates'>
    <string>List[2.6613798989525597`, 1.079882007445538`]</string>
   </attr>
   <attr name='VertexLabels'>
    <string>Placed[&quot;Name&quot;, Below]</string>
   </attr>
   <attr name='VertexLabelStyle'>
    <string>Directive[GrayLevel[0], 9, Rule[Background, RGBColor[1, 1, 1, 0.5`]]]</string>
   </attr>
   <attr name='VertexSize'>
    <string>0.2`</string>
   </attr>
   <attr name='VertexStyle'>
    <string>RGBColor[0, 0, 0]</string>
   </attr>
  </node>
  <node id='17,18:18:16,17'>
   <attr name='label'>
    <string>Name</string>
   </attr>
   <attr name='VertexCoordinates'>
    <string>List[3.908528441355757`, 1.1635427418742605`]</string>
   </attr>
   <attr name='VertexLabels'>
    <string>Placed[&quot;Name&quot;, Below]</string>
   </attr>
   <attr name='VertexLabelStyle'>
    <string>Directive[GrayLevel[0], 9, Rule[Background, RGBColor[1, 1, 1, 0.5`]]]</string>
   </attr>
   <attr name='VertexSize'>
    <string>0.2`</string>
   </attr>
   <attr name='VertexStyle'>
    <string>RGBColor[0, 0, 0]</string>
   </attr>
  </node>
  <node id='18:16,18:16,17'>
   <attr name='label'>
    <string>Name</string>
   </attr>
   <attr name='VertexCoordinates'>
    <string>List[3.727887832605748`, 2.069981435666189`]</string>
   </attr>
   <attr name='VertexLabels'>
    <string>Placed[&quot;Name&quot;, Below]</string>
   </attr>
   <attr name='VertexLabelStyle'>
    <string>Directive[GrayLevel[0], 9, Rule[Background, RGBColor[1, 1, 1, 0.5`]]]</string>
   </attr>
   <attr name='VertexSize'>
    <string>0.2`</string>
   </attr>
   <attr name='VertexStyle'>
    <string>RGBColor[0, 0, 0]</string>
   </attr>
  </node>
  <node id='16,18:18:16,17'>
   <attr name='label'>
    <string>Name</string>
   </attr>
   <attr name='VertexCoordinates'>
    <string>List[3.052992582133464`, 1.2432719939928893`]</string>
   </attr>
   <attr name='VertexLabels'>
    <string>Placed[&quot;Name&quot;, Below]</string>
   </attr>
   <attr name='VertexLabelStyle'>
    <string>Directive[GrayLevel[0], 9, Rule[Background, RGBColor[1, 1, 1, 0.5`]]]</string>
   </attr>
   <attr name='VertexSize'>
    <string>0.2`</string>
   </attr>
   <attr name='VertexStyle'>
    <string>RGBColor[0, 0, 0]</string>
   </attr>
  </node>
  <node id='18:16,17:17,18'>
   <attr name='label'>
    <string>Name</string>
   </attr>
   <attr name='VertexCoordinates'>
    <string>List[1.3034843623399621`, 3.58207655459191`]</string>
   </attr>
   <attr name='VertexLabels'>
    <string>Placed[&quot;Name&quot;, Below]</string>
   </attr>
   <attr name='VertexLabelStyle'>
    <string>Directive[GrayLevel[0], 9, Rule[Background, RGBColor[1, 1, 1, 0.5`]]]</string>
   </attr>
   <attr name='VertexSize'>
    <string>0.2`</string>
   </attr>
   <attr name='VertexStyle'>
    <string>RGBColor[0, 0, 0]</string>
   </attr>
  </node>
  <node id='17,18:16,17:18'>
   <attr name='label'>
    <string>Name</string>
   </attr>
   <attr name='VertexCoordinates'>
    <string>List[0.8736630102024585`, 2.5922357322837843`]</string>
   </attr>
   <attr name='VertexLabels'>
    <string>Placed[&quot;Name&quot;, Below]</string>
   </attr>
   <attr name='VertexLabelStyle'>
    <string>Directive[GrayLevel[0], 9, Rule[Background, RGBColor[1, 1, 1, 0.5`]]]</string>
   </attr>
   <attr name='VertexSize'>
    <string>0.2`</string>
   </attr>
   <attr name='VertexStyle'>
    <string>RGBColor[0, 0, 0]</string>
   </attr>
  </node>
  <node id='18:16,17:16,18'>
   <attr name='label'>
    <string>Name</string>
   </attr>
   <attr name='VertexCoordinates'>
    <string>List[0.9349291956502022`, 2.1736388309551375`]</string>
   </attr>
   <attr name='VertexLabels'>
    <string>Placed[&quot;Name&quot;, Below]</string>
   </attr>
   <attr name='VertexLabelStyle'>
    <string>Directive[GrayLevel[0], 9, Rule[Background, RGBColor[1, 1, 1, 0.5`]]]</string>
   </attr>
   <attr name='VertexSize'>
    <string>0.2`</string>
   </attr>
   <attr name='VertexStyle'>
    <string>RGBColor[0, 0, 0]</string>
   </attr>
  </node>
  <node id='16,18:16,17:18'>
   <attr name='label'>
    <string>Name</string>
   </attr>
   <attr name='VertexCoordinates'>
    <string>List[0.40623018476079187`, 3.316922310769325`]</string>
   </attr>
   <attr name='VertexLabels'>
    <string>Placed[&quot;Name&quot;, Below]</string>
   </attr>
   <attr name='VertexLabelStyle'>
    <string>Directive[GrayLevel[0], 9, Rule[Background, RGBColor[1, 1, 1, 0.5`]]]</string>
   </attr>
   <attr name='VertexSize'>
    <string>0.2`</string>
   </attr>
   <attr name='VertexStyle'>
    <string>RGBColor[0, 0, 0]</string>
   </attr>
  </node>
  <node id='16,17:18:17,18'>
   <attr name='label'>
    <string>Name</string>
   </attr>
   <attr name='VertexCoordinates'>
    <string>List[2.5290386681779693`, 2.3566876930353486`]</string>
   </attr>
   <attr name='VertexLabels'>
    <string>Placed[&quot;Name&quot;, Below]</string>
   </attr>
   <attr name='VertexLabelStyle'>
    <string>Directive[GrayLevel[0], 9, Rule[Background, RGBColor[1, 1, 1, 0.5`]]]</string>
   </attr>
   <attr name='VertexSize'>
    <string>0.2`</string>
   </attr>
   <attr name='VertexStyle'>
    <string>RGBColor[0, 0, 0]</string>
   </attr>
  </node>
  <node id='16,17:17,18:18'>
   <attr name='label'>
    <string>Name</string>
   </attr>
   <attr name='VertexCoordinates'>
    <string>List[0.9648779551001154`, 1.3745738171660746`]</string>
   </attr>
   <attr name='VertexLabels'>
    <string>Placed[&quot;Name&quot;, Below]</string>
   </attr>
   <attr name='VertexLabelStyle'>
    <string>Directive[GrayLevel[0], 9, Rule[Background, RGBColor[1, 1, 1, 0.5`]]]</string>
   </attr>
   <attr name='VertexSize'>
    <string>0.2`</string>
   </attr>
   <attr name='VertexStyle'>
    <string>RGBColor[0, 0, 0]</string>
   </attr>
  </node>
  <node id='16,17:18:16,18'>
   <attr name='label'>
    <string>Name</string>
   </attr>
   <attr name='VertexCoordinates'>
    <string>List[1.8401981623559105`, 0.7995557292810638`]</string>
   </attr>
   <attr name='VertexLabels'>
    <string>Placed[&quot;Name&quot;, Below]</string>
   </attr>
   <attr name='VertexLabelStyle'>
    <string>Directive[GrayLevel[0], 9, Rule[Background, RGBColor[1, 1, 1, 0.5`]]]</string>
   </attr>
   <attr name='VertexSize'>
    <string>0.2`</string>
   </attr>
   <attr name='VertexStyle'>
    <string>RGBColor[0, 0, 0]</string>
   </attr>
  </node>
  <node id='16,17:16,18:18'>
   <attr name='label'>
    <string>Name</string>
   </attr>
   <attr name='VertexCoordinates'>
    <string>List[2.033233475582476`, 2.63801010899664`]</string>
   </attr>
   <attr name='VertexLabels'>
    <string>Placed[&quot;Name&quot;, Below]</string>
   </attr>
   <attr name='VertexLabelStyle'>
    <string>Directive[GrayLevel[0], 9, Rule[Background, RGBColor[1, 1, 1, 0.5`]]]</string>
   </attr>
   <attr name='VertexSize'>
    <string>0.2`</string>
   </attr>
   <attr name='VertexStyle'>
    <string>RGBColor[0, 0, 0]</string>
   </attr>
  </node>
  <node id='16:17,18:17,18'>
   <attr name='label'>
    <string>Name</string>
   </attr>
   <attr name='VertexCoordinates'>
    <string>List[1.321155708020111`, 2.2359807051160803`]</string>
   </attr>
   <attr name='VertexLabels'>
    <string>Placed[&quot;Name&quot;, Below]</string>
   </attr>
   <attr name='VertexLabelStyle'>
    <string>Directive[GrayLevel[0], 9, Rule[Background, RGBColor[1, 1, 1, 0.5`]]]</string>
   </attr>
   <attr name='VertexSize'>
    <string>0.2`</string>
   </attr>
   <attr name='VertexStyle'>
    <string>RGBColor[0, 0, 0]</string>
   </attr>
  </node>
  <node id='17,18:16:17,18'>
   <attr name='label'>
    <string>Name</string>
   </attr>
   <attr name='VertexCoordinates'>
    <string>List[2.4540704674972154`, 3.568738286888447`]</string>
   </attr>
   <attr name='VertexLabels'>
    <string>Placed[&quot;Name&quot;, Below]</string>
   </attr>
   <attr name='VertexLabelStyle'>
    <string>Directive[GrayLevel[0], 9, Rule[Background, RGBColor[1, 1, 1, 0.5`]]]</string>
   </attr>
   <attr name='VertexSize'>
    <string>0.2`</string>
   </attr>
   <attr name='VertexStyle'>
    <string>RGBColor[0, 0, 0]</string>
   </attr>
  </node>
  <node id='17,18:17,18:16'>
   <attr name='label'>
    <string>Name</string>
   </attr>
   <attr name='VertexCoordinates'>
    <string>List[2.3134829535953227`, 0.292390037097884`]</string>
   </attr>
   <attr name='VertexLabels'>
    <string>Placed[&quot;Name&quot;, Below]</string>
   </attr>
   <attr name='VertexLabelStyle'>
    <string>Directive[GrayLevel[0], 9, Rule[Background, RGBColor[1, 1, 1, 0.5`]]]</string>
   </attr>
   <attr name='VertexSize'>
    <string>0.2`</string>
   </attr>
   <attr name='VertexStyle'>
    <string>RGBColor[0, 0, 0]</string>
   </attr>
  </node>
  <node id='17:16,18:16,18'>
   <attr name='label'>
    <string>Name</string>
   </attr>
   <attr name='VertexCoordinates'>
    <string>List[2.5266016743489335`, 1.4989398880161198`]</string>
   </attr>
   <attr name='VertexLabels'>
    <string>Placed[&quot;Name&quot;, Below]</string>
   </attr>
   <attr name='VertexLabelStyle'>
    <string>Directive[GrayLevel[0], 9, Rule[Background, RGBColor[1, 1, 1, 0.5`]]]</string>
   </attr>
   <attr name='VertexSize'>
    <string>0.2`</string>
   </attr>
   <attr name='VertexStyle'>
    <string>RGBColor[0, 0, 0]</string>
   </attr>
  </node>
  <node id='16,18:17:16,18'>
   <attr name='label'>
    <string>Name</string>
   </attr>
   <attr name='VertexCoordinates'>
    <string>List[0.35339035715367717`, 1.5073398179605677`]</string>
   </attr>
   <attr name='VertexLabels'>
    <string>Placed[&quot;Name&quot;, Below]</string>
   </attr>
   <attr name='VertexLabelStyle'>
    <string>Directive[GrayLevel[0], 9, Rule[Background, RGBColor[1, 1, 1, 0.5`]]]</string>
   </attr>
   <attr name='VertexSize'>
    <string>0.2`</string>
   </attr>
   <attr name='VertexStyle'>
    <string>RGBColor[0, 0, 0]</string>
   </attr>
  </node>
  <node id='16,18:16,18:17'>
   <attr name='label'>
    <string>Name</string>
   </attr>
   <attr name='VertexCoordinates'>
    <string>List[3.1962146181245714`, 3.1128451678245397`]</string>
   </attr>
   <attr name='VertexLabels'>
    <string>Placed[&quot;Name&quot;, Below]</string>
   </attr>
   <attr name='VertexLabelStyle'>
    <string>Directive[GrayLevel[0], 9, Rule[Background, RGBColor[1, 1, 1, 0.5`]]]</string>
   </attr>
   <attr name='VertexSize'>
    <string>0.2`</string>
   </attr>
   <attr name='VertexStyle'>
    <string>RGBColor[0, 0, 0]</string>
   </attr>
  </node>
  <node id='18:16,17:16,17'>
   <attr name='label'>
    <string>Name</string>
   </attr>
   <attr name='VertexCoordinates'>
    <string>List[2.2542509690514683`, 2.3119368470274955`]</string>
   </attr>
   <attr name='VertexLabels'>
    <string>Placed[&quot;Name&quot;, Below]</string>
   </attr>
   <attr name='VertexLabelStyle'>
    <string>Directive[GrayLevel[0], 9, Rule[Background, RGBColor[1, 1, 1, 0.5`]]]</string>
   </attr>
   <attr name='VertexSize'>
    <string>0.2`</string>
   </attr>
   <attr name='VertexStyle'>
    <string>RGBColor[0, 0, 0]</string>
   </attr>
  </node>
  <node id='16,17:18:16,17'>
   <attr name='label'>
    <string>Name</string>
   </attr>
   <attr name='VertexCoordinates'>
    <string>List[3.173107436525518`, 1.0100507739846234`]</string>
   </attr>
   <attr name='VertexLabels'>
    <string>Placed[&quot;Name&quot;, Below]</string>
   </attr>
   <attr name='VertexLabelStyle'>
    <string>Directive[GrayLevel[0], 9, Rule[Background, RGBColor[1, 1, 1, 0.5`]]]</string>
   </attr>
   <attr name='VertexSize'>
    <string>0.2`</string>
   </attr>
   <attr name='VertexStyle'>
    <string>RGBColor[0, 0, 0]</string>
   </attr>
  </node>
  <node id='16,17:16,17:18'>
   <attr name='label'>
    <string>Name</string>
   </attr>
   <attr name='VertexCoordinates'>
    <string>List[0.5553766064033847`, 2.6069311214448354`]</string>
   </attr>
   <attr name='VertexLabels'>
    <string>Placed[&quot;Name&quot;, Below]</string>
   </attr>
   <attr name='VertexLabelStyle'>
    <string>Directive[GrayLevel[0], 9, Rule[Background, RGBColor[1, 1, 1, 0.5`]]]</string>
   </attr>
   <attr name='VertexSize'>
    <string>0.2`</string>
   </attr>
   <attr name='VertexStyle'>
    <string>RGBColor[0, 0, 0]</string>
   </attr>
  </node>
  <node id='16,17:17,18:16,18'>
   <attr name='label'>
    <string>Name</string>
   </attr>
   <attr name='VertexCoordinates'>
    <string>List[1.0653995895040413`, 0.5570088780518057`]</string>
   </attr>
   <attr name='VertexLabels'>
    <string>Placed[&quot;Name&quot;, Below]</string>
   </attr>
   <attr name='VertexLabelStyle'>
    <string>Directive[GrayLevel[0], 9, Rule[Background, RGBColor[1, 1, 1, 0.5`]]]</string>
   </attr>
   <attr name='VertexSize'>
    <string>0.2`</string>
   </attr>
   <attr name='VertexStyle'>
    <string>RGBColor[0, 0, 0]</string>
   </attr>
  </node>
  <node id='16,17:16,18:17,18'>
   <attr name='label'>
    <string>Name</string>
   </attr>
   <attr name='VertexCoordinates'>
    <string>List[2.606848271430467`, 3.0400856949807507`]</string>
   </attr>
   <attr name='VertexLabels'>
    <string>Placed[&quot;Name&quot;, Below]</string>
   </attr>
   <attr name='VertexLabelStyle'>
    <string>Directive[GrayLevel[0], 9, Rule[Background, RGBColor[1, 1, 1, 0.5`]]]</string>
   </attr>
   <attr name='VertexSize'>
    <string>0.2`</string>
   </attr>
   <attr name='VertexStyle'>
    <string>RGBColor[0, 0, 0]</string>
   </attr>
  </node>
  <node id='17,18:16,17:16,18'>
   <attr name='label'>
    <string>Name</string>
   </attr>
   <attr name='VertexCoordinates'>
    <string>List[1.1051367620008223`, 1.8770297836788727`]</string>
   </attr>
   <attr name='VertexLabels'>
    <string>Placed[&quot;Name&quot;, Below]</string>
   </attr>
   <attr name='VertexLabelStyle'>
    <string>Directive[GrayLevel[0], 9, Rule[Background, RGBColor[1, 1, 1, 0.5`]]]</string>
   </attr>
   <attr name='VertexSize'>
    <string>0.2`</string>
   </attr>
   <attr name='VertexStyle'>
    <string>RGBColor[0, 0, 0]</string>
   </attr>
  </node>
  <node id='17,18:16,18:16,17'>
   <attr name='label'>
    <string>Name</string>
   </attr>
   <attr name='VertexCoordinates'>
    <string>List[3.937881968214552`, 1.8832616415647039`]</string>
   </attr>
   <attr name='VertexLabels'>
    <string>Placed[&quot;Name&quot;, Below]</string>
   </attr>
   <attr name='VertexLabelStyle'>
    <string>Directive[GrayLevel[0], 9, Rule[Background, RGBColor[1, 1, 1, 0.5`]]]</string>
   </attr>
   <attr name='VertexSize'>
    <string>0.2`</string>
   </attr>
   <attr name='VertexStyle'>
    <string>RGBColor[0, 0, 0]</string>
   </attr>
  </node>
  <node id='16,18:16,17:17,18'>
   <attr name='label'>
    <string>Name</string>
   </attr>
   <attr name='VertexCoordinates'>
    <string>List[1.033083459363155`, 3.6444210486267155`]</string>
   </attr>
   <attr name='VertexLabels'>
    <string>Placed[&quot;Name&quot;, Below]</string>
   </attr>
   <attr name='VertexLabelStyle'>
    <string>Directive[GrayLevel[0], 9, Rule[Background, RGBColor[1, 1, 1, 0.5`]]]</string>
   </attr>
   <attr name='VertexSize'>
    <string>0.2`</string>
   </attr>
   <attr name='VertexStyle'>
    <string>RGBColor[0, 0, 0]</string>
   </attr>
  </node>
  <node id='16,18:17,18:16,17'>
   <attr name='label'>
    <string>Name</string>
   </attr>
   <attr name='VertexCoordinates'>
    <string>List[2.316678838342977`, 1.1166280197015075`]</string>
   </attr>
   <attr name='VertexLabels'>
    <string>Placed[&quot;Name&quot;, Below]</string>
   </attr>
   <attr name='VertexLabelStyle'>
    <string>Directive[GrayLevel[0], 9, Rule[Background, RGBColor[1, 1, 1, 0.5`]]]</string>
   </attr>
   <attr name='VertexSize'>
    <string>0.2`</string>
   </attr>
   <attr name='VertexStyle'>
    <string>RGBColor[0, 0, 0]</string>
   </attr>
  </node>
  <edge id='e1'
      from='16:16:17'
      to='16:16:17,18'>
   <attr name='EdgeStyle'>
    <string>Directive[RGBColor[0.`, 0.29`, 0.91`], Thickness[0.0007`]]</string>
   </attr>
  </edge>
  <edge id='e2'
      from='16:16:17'
      to='16:16,18:17'>
   <attr name='EdgeStyle'>
    <string>Directive[RGBColor[0.`, 0.29`, 0.91`], Thickness[0.0007`]]</string>
   </attr>
  </edge>
  <edge id='e3'
      from='16:16:17'
      to='16,18:16:17'>
   <attr name='EdgeStyle'>
    <string>Directive[RGBColor[0.`, 0.29`, 0.91`], Thickness[0.0007`]]</string>
   </attr>
  </edge>
  <edge id='e4'
      from='16:16:17'
      to='16:16,17:17'>
   <attr name='EdgeStyle'>
    <string>Directive[RGBColor[0.`, 0.29`, 0.91`], Thickness[0.0007`]]</string>
   </attr>
  </edge>
  <edge id='e5'
      from='16:16:17'
      to='16,17:16:17'>
   <attr name='EdgeStyle'>
    <string>Directive[RGBColor[0.`, 0.29`, 0.91`], Thickness[0.0007`]]</string>
   </attr>
  </edge>
  <edge id='e6'
      from='16:17:16'
      to='16:17,18:16'>
   <attr name='EdgeStyle'>
    <string>Directive[RGBColor[0.`, 0.29`, 0.91`], Thickness[0.0007`]]</string>
   </attr>
  </edge>
  <edge id='e7'
      from='16:17:16'
      to='16:17:16,18'>
   <attr name='EdgeStyle'>
    <string>Directive[RGBColor[0.`, 0.29`, 0.91`], Thickness[0.0007`]]</string>
   </attr>
  </edge>
  <edge id='e8'
      from='16:17:16'
      to='16,18:17:16'>
   <attr name='EdgeStyle'>
    <string>Directive[RGBColor[0.`, 0.29`, 0.91`], Thickness[0.0007`]]</string>
   </attr>
  </edge>
  <edge id='e9'
      from='16:17:16'
      to='16:17:16,17'>
   <attr name='EdgeStyle'>
    <string>Directive[RGBColor[0.`, 0.29`, 0.91`], Thickness[0.0007`]]</string>
   </attr>
  </edge>
  <edge id='e10'
      from='16:17:16'
      to='16,17:17:16'>
   <attr name='EdgeStyle'>
    <string>Directive[RGBColor[0.`, 0.29`, 0.91`], Thickness[0.0007`]]</string>
   </attr>
  </edge>
  <edge id='e11'
      from='17:16:16'
      to='17,18:16:16'>
   <attr name='EdgeStyle'>
    <string>Directive[RGBColor[0.`, 0.29`, 0.91`], Thickness[0.0007`]]</string>
   </attr>
  </edge>
  <edge id='e12'
      from='17:16:16'
      to='17:16:16,18'>
   <attr name='EdgeStyle'>
    <string>Directive[RGBColor[0.`, 0.29`, 0.91`], Thickness[0.0007`]]</string>
   </attr>
  </edge>
  <edge id='e13'
      from='17:16:16'
      to='17:16,18:16'>
   <attr name='EdgeStyle'>
    <string>Directive[RGBColor[0.`, 0.29`, 0.91`], Thickness[0.0007`]]</string>
   </attr>
  </edge>
  <edge id='e14'
      from='17:16:16'
      to='17:16:16,17'>
   <attr name='EdgeStyle'>
    <string>Directive[RGBColor[0.`, 0.29`, 0.91`], Thickness[0.0007`]]</string>
   </attr>
  </edge>
  <edge id='e15'
      from='17:16:16'
      to='17:16,17:16'>
   <attr name='EdgeStyle'>
    <string>Directive[RGBColor[0.`, 0.29`, 0.91`], Thickness[0.0007`]]</string>
   </attr>
  </edge>
  <edge id='e16'
      from='17:17:18'
      to='17:17:16,18'>
   <attr name='EdgeStyle'>
    <string>Directive[RGBColor[0.`, 0.29`, 0.91`], Thickness[0.0007`]]</string>
   </attr>
  </edge>
  <edge id='e17'
      from='17:17:18'
      to='17:16,17:18'>
   <attr name='EdgeStyle'>
    <string>Directive[RGBColor[0.`, 0.29`, 0.91`], Thickness[0.0007`]]</string>
   </attr>
  </edge>
  <edge id='e18'
      from='17:17:18'
      to='16,17:17:18'>
   <attr name='EdgeStyle'>
    <string>Directive[RGBColor[0.`, 0.29`, 0.91`], Thickness[0.0007`]]</string>
   </attr>
  </edge>
  <edge id='e19'
      from='17:17:18'
      to='17:17,18:18'>
   <attr name='EdgeStyle'>
    <string>Directive[RGBColor[0.`, 0.29`, 0.91`], Thickness[0.0007`]]</string>
   </attr>
  </edge>
  <edge id='e20'
      from='17:17:18'
      to='17,18:17:18'>
   <attr name='EdgeStyle'>
    <string>Directive[RGBColor[0.`, 0.29`, 0.91`], Thickness[0.0007`]]</string>
   </attr>
  </edge>
  <edge id='e21'
      from='17:18:17'
      to='17:16,18:17'>
   <attr name='EdgeStyle'>
    <string>Directive[RGBColor[0.`, 0.29`, 0.91`], Thickness[0.0007`]]</string>
   </attr>
  </edge>
  <edge id='e22'
      from='17:18:17'
      to='17:18:16,17'>
   <attr name='EdgeStyle'>
    <string>Directive[RGBColor[0.`, 0.29`, 0.91`], Thickness[0.0007`]]</string>
   </attr>
  </edge>
  <edge id='e23'
      from='17:18:17'
      to='16,17:18:17'>
   <attr name='EdgeStyle'>
    <string>Directive[RGBColor[0.`, 0.29`, 0.91`], Thickness[0.0007`]]</string>
   </attr>
  </edge>
  <edge id='e24'
      from='17:18:17'
      to='17:18:17,18'>
   <attr name='EdgeStyle'>
    <string>Directive[RGBColor[0.`, 0.29`, 0.91`], Thickness[0.0007`]]</string>
   </attr>
  </edge>
  <edge id='e25'
      from='17:18:17'
      to='17,18:18:17'>
   <attr name='EdgeStyle'>
    <string>Directive[RGBColor[0.`, 0.29`, 0.91`], Thickness[0.0007`]]</string>
   </attr>
  </edge>
  <edge id='e26'
      from='18:17:17'
      to='16,18:17:17'>
   <attr name='EdgeStyle'>
    <string>Directive[RGBColor[0.`, 0.29`, 0.91`], Thickness[0.0007`]]</string>
   </attr>
  </edge>
  <edge id='e27'
      from='18:17:17'
      to='18:17:16,17'>
   <attr name='EdgeStyle'>
    <string>Directive[RGBColor[0.`, 0.29`, 0.91`], Thickness[0.0007`]]</string>
   </attr>
  </edge>
  <edge id='e28'
      from='18:17:17'
      to='18:16,17:17'>
   <attr name='EdgeStyle'>
    <string>Directive[RGBColor[0.`, 0.29`, 0.91`], Thickness[0.0007`]]</string>
   </attr>
  </edge>
  <edge id='e29'
      from='18:17:17'
      to='18:17:17,18'>
   <attr name='EdgeStyle'>
    <string>Directive[RGBColor[0.`, 0.29`, 0.91`], Thickness[0.0007`]]</string>
   </attr>
  </edge>
  <edge id='e30'
      from='18:17:17'
      to='18:17,18:17'>
   <attr name='EdgeStyle'>
    <string>Directive[RGBColor[0.`, 0.29`, 0.91`], Thickness[0.0007`]]</string>
   </attr>
  </edge>
  <edge id='e31'
      from='18:18:16'
      to='18:18:16,17'>
   <attr name='EdgeStyle'>
    <string>Directive[RGBColor[0.`, 0.29`, 0.91`], Thickness[0.0007`]]</string>
   </attr>
  </edge>
  <edge id='e32'
      from='18:18:16'
      to='18:17,18:16'>
   <attr name='EdgeStyle'>
    <string>Directive[RGBColor[0.`, 0.29`, 0.91`], Thickness[0.0007`]]</string>
   </attr>
  </edge>
  <edge id='e33'
      from='18:18:16'
      to='17,18:18:16'>
   <attr name='EdgeStyle'>
    <string>Directive[RGBColor[0.`, 0.29`, 0.91`], Thickness[0.0007`]]</string>
   </attr>
  </edge>
  <edge id='e34'
      from='18:18:16'
      to='18:16,18:16'>
   <attr name='EdgeStyle'>
    <string>Directive[RGBColor[0.`, 0.29`, 0.91`], Thickness[0.0007`]]</string>
   </attr>
  </edge>
  <edge id='e35'
      from='18:18:16'
      to='16,18:18:16'>
   <attr name='EdgeStyle'>
    <string>Directive[RGBColor[0.`, 0.29`, 0.91`], Thickness[0.0007`]]</string>
   </attr>
  </edge>
  <edge id='e36'
      from='18:16:18'
      to='18:16,17:18'>
   <attr name='EdgeStyle'>
    <string>Directive[RGBColor[0.`, 0.29`, 0.91`], Thickness[0.0007`]]</string>
   </attr>
  </edge>
  <edge id='e37'
      from='18:16:18'
      to='18:16:17,18'>
   <attr name='EdgeStyle'>
    <string>Directive[RGBColor[0.`, 0.29`, 0.91`], Thickness[0.0007`]]</string>
   </attr>
  </edge>
  <edge id='e38'
      from='18:16:18'
      to='17,18:16:18'>
   <attr name='EdgeStyle'>
    <string>Directive[RGBColor[0.`, 0.29`, 0.91`], Thickness[0.0007`]]</string>
   </attr>
  </edge>
  <edge id='e39'
      from='18:16:18'
      to='18:16:16,18'>
   <attr name='EdgeStyle'>
    <string>Directive[RGBColor[0.`, 0.29`, 0.91`], Thickness[0.0007`]]</string>
   </attr>
  </edge>
  <edge id='e40'
      from='18:16:18'
      to='16,18:16:18'>
   <attr name='EdgeStyle'>
    <string>Directive[RGBColor[0.`, 0.29`, 0.91`], Thickness[0.0007`]]</string>
   </attr>
  </edge>
  <edge id='e41'
      from='16:18:18'
      to='16,17:18:18'>
   <attr name='EdgeStyle'>
    <string>Directive[RGBColor[0.`, 0.29`, 0.91`], Thickness[0.0007`]]</string>
   </attr>
  </edge>
  <edge id='e42'
      from='16:18:18'
      to='16:18:17,18'>
   <attr name='EdgeStyle'>
    <string>Directive[RGBColor[0.`, 0.29`, 0.91`], Thickness[0.0007`]]</string>
   </attr>
  </edge>
  <edge id='e43'
      from='16:18:18'
      to='16:17,18:18'>
   <attr name='EdgeStyle'>
    <string>Directive[RGBColor[0.`, 0.29`, 0.91`], Thickness[0.0007`]]</string>
   </attr>
  </edge>
  <edge id='e44'
      from='16:18:18'
      to='16:18:16,18'>
   <attr name='EdgeStyle'>
    <string>Directive[RGBColor[0.`, 0.29`, 0.91`], Thickness[0.0007`]]</string>
   </attr>
  </edge>
  <edge id='e45'
      from='16:18:18'
      to='16:16,18:18'>
   <attr name='EdgeStyle'>
    <string>Directive[RGBColor[0.`, 0.29`, 0.91`], Thickness[0.0007`]]</string>
   </attr>
  </edge>
  <edge id='e46'
      from='16:16:18'
      to='16:16:17,18'>
   <attr name='EdgeStyle'>
    <string>Directive[RGBColor[0.`, 0.29`, 0.91`], Thickness[0.0007`]]</string>
   </attr>
  </edge>
  <edge id='e47'
      from='16:16:18'
      to='16:16,17:18'>
   <attr name='EdgeStyle'>
    <string>Directive[RGBColor[0.`, 0.29`, 0.91`], Thickness[0.0007`]]</string>
   </attr>
  </edge>
  <edge id='e48'
      from='16:16:18'
      to='16,17:16:18'>
   <attr name='EdgeStyle'>
    <string>Directive[RGBColor[0.`, 0.29`, 0.91`], Thickness[0.0007`]]</string>
   </attr>
  </edge>
  <edge id='e49'
      from='16:16:18'
      to='16:16,18:18'>
   <attr name='EdgeStyle'>
    <string>Directive[RGBColor[0.`, 0.29`, 0.91`], Thickness[0.0007`]]</string>
   </attr>
  </edge>
  <edge id='e50'
      from='16:16:18'
      to='16,18:16:18'>
   <attr name='EdgeStyle'>
    <string>Directive[RGBColor[0.`, 0.29`, 0.91`], Thickness[0.0007`]]</string>
   </attr>
  </edge>
  <edge id='e51'
      from='16:18:16'
      to='16:17,18:16'>
   <attr name='EdgeStyle'>
    <string>Directive[RGBColor[0.`, 0.29`, 0.91`], Thickness[0.0007`]]</string>
   </attr>
  </edge>
  <edge id='e52'
      from='16:18:16'
      to='16:18:16,17'>
   <attr name='EdgeStyle'>
    <string>Directive[RGBColor[0.`, 0.29`, 0.91`], Thickness[0.0007`]]</string>
   </attr>
  </edge>
  <edge id='e53'
      from='16:18:16'
      to='16,17:18:16'>
   <attr name='EdgeStyle'>
    <string>Directive[RGBColor[0.`, 0.29`, 0.91`], Thickness[0.0007`]]</string>
   </attr>
  </edge>
  <edge id='e54'
      from='16:18:16'
      to='16:18:16,18'>
   <attr name='EdgeStyle'>
    <string>Directive[RGBColor[0.`, 0.29`, 0.91`], Thickness[0.0007`]]</string>
   </attr>
  </edge>
  <edge id='e55'
      from='16:18:16'
      to='16,18:18:16'>
   <attr name='EdgeStyle'>
    <string>Directive[RGBColor[0.`, 0.29`, 0.91`], Thickness[0.0007`]]</string>
   </attr>
  </edge>
  <edge id='e56'
      from='18:16:16'
      to='17,18:16:16'>
   <attr name='EdgeStyle'>
    <string>Directive[RGBColor[0.`, 0.29`, 0.91`], Thickness[0.0007`]]</string>
   </attr>
  </edge>
  <edge id='e57'
      from='18:16:16'
      to='18:16:16,17'>
   <attr name='EdgeStyle'>
    <string>Directive[RGBColor[0.`, 0.29`, 0.91`], Thickness[0.0007`]]</string>
   </attr>
  </edge>
  <edge id='e58'
      from='18:16:16'
      to='18:16,17:16'>
   <attr name='EdgeStyle'>
    <string>Directive[RGBColor[0.`, 0.29`, 0.91`], Thickness[0.0007`]]</string>
   </attr>
  </edge>
  <edge id='e59'
      from='18:16:16'
      to='18:16:16,18'>
   <attr name='EdgeStyle'>
    <string>Directive[RGBColor[0.`, 0.29`, 0.91`], Thickness[0.0007`]]</string>
   </attr>
  </edge>
  <edge id='e60'
      from='18:16:16'
      to='18:16,18:16'>
   <attr name='EdgeStyle'>
    <string>Directive[RGBColor[0.`, 0.29`, 0.91`], Thickness[0.0007`]]</string>
   </attr>
  </edge>
  <edge id='e61'
      from='17:17:16'
      to='17:17:16,18'>
   <attr name='EdgeStyle'>
    <string>Directive[RGBColor[0.`, 0.29`, 0.91`], Thickness[0.0007`]]</string>
   </attr>
  </edge>
  <edge id='e62'
      from='17:17:16'
      to='17:17,18:16'>
   <attr name='EdgeStyle'>
    <string>Directive[RGBColor[0.`, 0.29`, 0.91`], Thickness[0.0007`]]</string>
   </attr>
  </edge>
  <edge id='e63'
      from='17:17:16'
      to='17,18:17:16'>
   <attr name='EdgeStyle'>
    <string>Directive[RGBColor[0.`, 0.29`, 0.91`], Thickness[0.0007`]]</string>
   </attr>
  </edge>
  <edge id='e64'
      from='17:17:16'
      to='17:16,17:16'>
   <attr name='EdgeStyle'>
    <string>Directive[RGBColor[0.`, 0.29`, 0.91`], Thickness[0.0007`]]</string>
   </attr>
  </edge>
  <edge id='e65'
      from='17:17:16'
      to='16,17:17:16'>
   <attr name='EdgeStyle'>
    <string>Directive[RGBColor[0.`, 0.29`, 0.91`], Thickness[0.0007`]]</string>
   </attr>
  </edge>
  <edge id='e66'
      from='17:16:17'
      to='17:16,18:17'>
   <attr name='EdgeStyle'>
    <string>Directive[RGBColor[0.`, 0.29`, 0.91`], Thickness[0.0007`]]</string>
   </attr>
  </edge>
  <edge id='e67'
      from='17:16:17'
      to='17:16:17,18'>
   <attr name='EdgeStyle'>
    <string>Directive[RGBColor[0.`, 0.29`, 0.91`], Thickness[0.0007`]]</string>
   </attr>
  </edge>
  <edge id='e68'
      from='17:16:17'
      to='17,18:16:17'>
   <attr name='EdgeStyle'>
    <string>Directive[RGBColor[0.`, 0.29`, 0.91`], Thickness[0.0007`]]</string>
   </attr>
  </edge>
  <edge id='e69'
      from='17:16:17'
      to='17:16:16,17'>
   <attr name='EdgeStyle'>
    <string>Directive[RGBColor[0.`, 0.29`, 0.91`], Thickness[0.0007`]]</string>
   </attr>
  </edge>
  <edge id='e70'
      from='17:16:17'
      to='16,17:16:17'>
   <attr name='EdgeStyle'>
    <string>Directive[RGBColor[0.`, 0.29`, 0.91`], Thickness[0.0007`]]</string>
   </attr>
  </edge>
  <edge id='e71'
      from='16:17:17'
      to='16,18:17:17'>
   <attr name='EdgeStyle'>
    <string>Directive[RGBColor[0.`, 0.29`, 0.91`], Thickness[0.0007`]]</string>
   </attr>
  </edge>
  <edge id='e72'
      from='16:17:17'
      to='16:17:17,18'>
   <attr name='EdgeStyle'>
    <string>Directive[RGBColor[0.`, 0.29`, 0.91`], Thickness[0.0007`]]</string>
   </attr>
  </edge>
  <edge id='e73'
      from='16:17:17'
      to='16:17,18:17'>
   <attr name='EdgeStyle'>
    <string>Directive[RGBColor[0.`, 0.29`, 0.91`], Thickness[0.0007`]]</string>
   </attr>
  </edge>
  <edge id='e74'
      from='16:17:17'
      to='16:17:16,17'>
   <attr name='EdgeStyle'>
    <string>Directive[RGBColor[0.`, 0.29`, 0.91`], Thickness[0.0007`]]</string>
   </attr>
  </edge>
  <edge id='e75'
      from='16:17:17'
      to='16:16,17:17'>
   <attr name='EdgeStyle'>
    <string>Directive[RGBColor[0.`, 0.29`, 0.91`], Thickness[0.0007`]]</string>
   </attr>
  </edge>
  <edge id='e76'
      from='18:18:17'
      to='18:18:16,17'>
   <attr name='EdgeStyle'>
    <string>Directive[RGBColor[0.`, 0.29`, 0.91`], Thickness[0.0007`]]</string>
   </attr>
  </edge>
  <edge id='e77'
      from='18:18:17'
      to='18:16,18:17'>
   <attr name='EdgeStyle'>
    <string>Directive[RGBColor[0.`, 0.29`, 0.91`], Thickness[0.0007`]]</string>
   </attr>
  </edge>
  <edge id='e78'
      from='18:18:17'
      to='16,18:18:17'>
   <attr name='EdgeStyle'>
    <string>Directive[RGBColor[0.`, 0.29`, 0.91`], Thickness[0.0007`]]</string>
   </attr>
  </edge>
  <edge id='e79'
      from='18:18:17'
      to='18:17,18:17'>
   <attr name='EdgeStyle'>
    <string>Directive[RGBColor[0.`, 0.29`, 0.91`], Thickness[0.0007`]]</string>
   </attr>
  </edge>
  <edge id='e80'
      from='18:18:17'
      to='17,18:18:17'>
   <attr name='EdgeStyle'>
    <string>Directive[RGBColor[0.`, 0.29`, 0.91`], Thickness[0.0007`]]</string>
   </attr>
  </edge>
  <edge id='e81'
      from='18:17:18'
      to='18:16,17:18'>
   <attr name='EdgeStyle'>
    <string>Directive[RGBColor[0.`, 0.29`, 0.91`], Thickness[0.0007`]]</string>
   </attr>
  </edge>
  <edge id='e82'
      from='18:17:18'
      to='18:17:16,18'>
   <attr name='EdgeStyle'>
    <string>Directive[RGBColor[0.`, 0.29`, 0.91`], Thickness[0.0007`]]</string>
   </attr>
  </edge>
  <edge id='e83'
      from='18:17:18'
      to='16,18:17:18'>
   <attr name='EdgeStyle'>
    <string>Directive[RGBColor[0.`, 0.29`, 0.91`], Thickness[0.0007`]]</string>
   </attr>
  </edge>
  <edge id='e84'
      from='18:17:18'
      to='18:17:17,18'>
   <attr name='EdgeStyle'>
    <string>Directive[RGBColor[0.`, 0.29`, 0.91`], Thickness[0.0007`]]</string>
   </attr>
  </edge>
  <edge id='e85'
      from='18:17:18'
      to='17,18:17:18'>
   <attr name='EdgeStyle'>
    <string>Directive[RGBColor[0.`, 0.29`, 0.91`], Thickness[0.0007`]]</string>
   </attr>
  </edge>
  <edge id='e86'
      from='17:18:18'
      to='16,17:18:18'>
   <attr name='EdgeStyle'>
    <string>Directive[RGBColor[0.`, 0.29`, 0.91`], Thickness[0.0007`]]</string>
   </attr>
  </edge>
  <edge id='e87'
      from='17:18:18'
      to='17:18:16,18'>
   <attr name='EdgeStyle'>
    <string>Directive[RGBColor[0.`, 0.29`, 0.91`], Thickness[0.0007`]]</string>
   </attr>
  </edge>
  <edge id='e88'
      from='17:18:18'
      to='17:16,18:18'>
   <attr name='EdgeStyle'>
    <string>Directive[RGBColor[0.`, 0.29`, 0.91`], Thickness[0.0007`]]</string>
   </attr>
  </edge>
  <edge id='e89'
      from='17:18:18'
      to='17:18:17,18'>
   <attr name='EdgeStyle'>
    <string>Directive[RGBColor[0.`, 0.29`, 0.91`], Thickness[0.0007`]]</string>
   </attr>
  </edge>
  <edge id='e90'
      from='17:18:18'
      to='17:17,18:18'>
   <attr name='EdgeStyle'>
    <string>Directive[RGBColor[0.`, 0.29`, 0.91`], Thickness[0.0007`]]</string>
   </attr>
  </edge>
  <edge id='e91'
      from='16:17:18'
      to='16:17:17,18'>
   <attr name='EdgeStyle'>
    <string>Directive[RGBColor[0.`, 0.29`, 0.91`], Thickness[0.0007`]]</string>
   </attr>
  </edge>
  <edge id='e92'
      from='16:17:18'
      to='16,18:17:18'>
   <attr name='EdgeStyle'>
    <string>Directive[RGBColor[0.`, 0.29`, 0.91`], Thickness[0.0007`]]</string>
   </attr>
  </edge>
  <edge id='e93'
      from='16:17:18'
      to='16:16,17:18'>
   <attr name='EdgeStyle'>
    <string>Directive[RGBColor[0.`, 0.29`, 0.91`], Thickness[0.0007`]]</string>
   </attr>
  </edge>
  <edge id='e94'
      from='16:17:18'
      to='16:17,18:18'>
   <attr name='EdgeStyle'>
    <string>Directive[RGBColor[0.`, 0.29`, 0.91`], Thickness[0.0007`]]</string>
   </attr>
  </edge>
  <edge id='e95'
      from='16:17:18'
      to='16:17:16,18'>
   <attr name='EdgeStyle'>
    <string>Directive[RGBColor[0.`, 0.29`, 0.91`], Thickness[0.0007`]]</string>
   </attr>
  </edge>
  <edge id='e96'
      from='16:17:18'
      to='16,17:17:18'>
   <attr name='EdgeStyle'>
    <string>Directive[RGBColor[0.`, 0.29`, 0.91`], Thickness[0.0007`]]</string>
   </attr>
  </edge>
  <edge id='e97'
      from='16:18:17'
      to='16:17,18:17'>
   <attr name='EdgeStyle'>
    <string>Directive[RGBColor[0.`, 0.29`, 0.91`], Thickness[0.0007`]]</string>
   </attr>
  </edge>
  <edge id='e98'
      from='16:18:17'
      to='16,18:18:17'>
   <attr name='EdgeStyle'>
    <string>Directive[RGBColor[0.`, 0.29`, 0.91`], Thickness[0.0007`]]</string>
   </attr>
  </edge>
  <edge id='e99'
      from='16:18:17'
      to='16:18:16,17'>
   <attr name='EdgeStyle'>
    <string>Directive[RGBColor[0.`, 0.29`, 0.91`], Thickness[0.0007`]]</string>
   </attr>
  </edge>
  <edge id='e100'
      from='16:18:17'
      to='16:18:17,18'>
   <attr name='EdgeStyle'>
    <string>Directive[RGBColor[0.`, 0.29`, 0.91`], Thickness[0.0007`]]</string>
   </attr>
  </edge>
  <edge id='e101'
      from='16:18:17'
      to='16:16,18:17'>
   <attr name='EdgeStyle'>
    <string>Directive[RGBColor[0.`, 0.29`, 0.91`], Thickness[0.0007`]]</string>
   </attr>
  </edge>
  <edge id='e102'
      from='16:18:17'
      to='16,17:18:17'>
   <attr name='EdgeStyle'>
    <string>Directive[RGBColor[0.`, 0.29`, 0.91`], Thickness[0.0007`]]</string>
   </attr>
  </edge>
  <edge id='e103'
      from='17:16:18'
      to='17:16:17,18'>
   <attr name='EdgeStyle'>
    <string>Directive[RGBColor[0.`, 0.29`, 0.91`], Thickness[0.0007`]]</string>
   </attr>
  </edge>
  <edge id='e104'
      from='17:16:18'
      to='17:16,18:18'>
   <attr name='EdgeStyle'>
    <string>Directive[RGBColor[0.`, 0.29`, 0.91`], Thickness[0.0007`]]</string>
   </attr>
  </edge>
  <edge id='e105'
      from='17:16:18'
      to='16,17:16:18'>
   <attr name='EdgeStyle'>
    <string>Directive[RGBColor[0.`, 0.29`, 0.91`], Thickness[0.0007`]]</string>
   </attr>
  </edge>
  <edge id='e106'
      from='17:16:18'
      to='17,18:16:18'>
   <attr name='EdgeStyle'>
    <string>Directive[RGBColor[0.`, 0.29`, 0.91`], Thickness[0.0007`]]</string>
   </attr>
  </edge>
  <edge id='e107'
      from='17:16:18'
      to='17:16:16,18'>
   <attr name='EdgeStyle'>
    <string>Directive[RGBColor[0.`, 0.29`, 0.91`], Thickness[0.0007`]]</string>
   </attr>
  </edge>
  <edge id='e108'
      from='17:16:18'
      to='17:16,17:18'>
   <attr name='EdgeStyle'>
    <string>Directive[RGBColor[0.`, 0.29`, 0.91`], Thickness[0.0007`]]</string>
   </attr>
  </edge>
  <edge id='e109'
      from='17:18:16'
      to='17:17,18:16'>
   <attr name='EdgeStyle'>
    <string>Directive[RGBColor[0.`, 0.29`, 0.91`], Thickness[0.0007`]]</string>
   </attr>
  </edge>
  <edge id='e110'
      from='17:18:16'
      to='17:18:16,18'>
   <attr name='EdgeStyle'>
    <string>Directive[RGBColor[0.`, 0.29`, 0.91`], Thickness[0.0007`]]</string>
   </attr>
  </edge>
  <edge id='e111'
      from='17:18:16'
      to='16,17:18:16'>
   <attr name='EdgeStyle'>
    <string>Directive[RGBColor[0.`, 0.29`, 0.91`], Thickness[0.0007`]]</string>
   </attr>
  </edge>
  <edge id='e112'
      from='17:18:16'
      to='17,18:18:16'>
   <attr name='EdgeStyle'>
    <string>Directive[RGBColor[0.`, 0.29`, 0.91`], Thickness[0.0007`]]</string>
   </attr>
  </edge>
  <edge id='e113'
      from='17:18:16'
      to='17:16,18:16'>
   <attr name='EdgeStyle'>
    <string>Directive[RGBColor[0.`, 0.29`, 0.91`], Thickness[0.0007`]]</string>
   </attr>
  </edge>
  <edge id='e114'
      from='17:18:16'
      to='17:18:16,17'>
   <attr name='EdgeStyle'>
    <string>Directive[RGBColor[0.`, 0.29`, 0.91`], Thickness[0.0007`]]</string>
   </attr>
  </edge>
  <edge id='e115'
      from='18:16:17'
      to='17,18:16:17'>
   <attr name='EdgeStyle'>
    <string>Directive[RGBColor[0.`, 0.29`, 0.91`], Thickness[0.0007`]]</string>
   </attr>
  </edge>
  <edge id='e116'
      from='18:16:17'
      to='18:16,18:17'>
   <attr name='EdgeStyle'>
    <string>Directive[RGBColor[0.`, 0.29`, 0.91`], Thickness[0.0007`]]</string>
   </attr>
  </edge>
  <edge id='e117'
      from='18:16:17'
      to='18:16:16,17'>
   <attr name='EdgeStyle'>
    <string>Directive[RGBColor[0.`, 0.29`, 0.91`], Thickness[0.0007`]]</string>
   </attr>
  </edge>
  <edge id='e118'
      from='18:16:17'
      to='18:16:17,18'>
   <attr name='EdgeStyle'>
    <string>Directive[RGBColor[0.`, 0.29`, 0.91`], Thickness[0.0007`]]</string>
   </attr>
  </edge>
  <edge id='e119'
      from='18:16:17'
      to='16,18:16:17'>
   <attr name='EdgeStyle'>
    <string>Directive[RGBColor[0.`, 0.29`, 0.91`], Thickness[0.0007`]]</string>
   </attr>
  </edge>
  <edge id='e120'
      from='18:16:17'
      to='18:16,17:17'>
   <attr name='EdgeStyle'>
    <string>Directive[RGBColor[0.`, 0.29`, 0.91`], Thickness[0.0007`]]</string>
   </attr>
  </edge>
  <edge id='e121'
      from='18:17:16'
      to='17,18:17:16'>
   <attr name='EdgeStyle'>
    <string>Directive[RGBColor[0.`, 0.29`, 0.91`], Thickness[0.0007`]]</string>
   </attr>
  </edge>
  <edge id='e122'
      from='18:17:16'
      to='18:17:16,18'>
   <attr name='EdgeStyle'>
    <string>Directive[RGBColor[0.`, 0.29`, 0.91`], Thickness[0.0007`]]</string>
   </attr>
  </edge>
  <edge id='e123'
      from='18:17:16'
      to='18:16,17:16'>
   <attr name='EdgeStyle'>
    <string>Directive[RGBColor[0.`, 0.29`, 0.91`], Thickness[0.0007`]]</string>
   </attr>
  </edge>
  <edge id='e124'
      from='18:17:16'
      to='18:17,18:16'>
   <attr name='EdgeStyle'>
    <string>Directive[RGBColor[0.`, 0.29`, 0.91`], Thickness[0.0007`]]</string>
   </attr>
  </edge>
  <edge id='e125'
      from='18:17:16'
      to='16,18:17:16'>
   <attr name='EdgeStyle'>
    <string>Directive[RGBColor[0.`, 0.29`, 0.91`], Thickness[0.0007`]]</string>
   </attr>
  </edge>
  <edge id='e126'
      from='18:17:16'
      to='18:17:16,17'>
   <attr name='EdgeStyle'>
    <string>Directive[RGBColor[0.`, 0.29`, 0.91`], Thickness[0.0007`]]</string>
   </attr>
  </edge>
  <edge id='e127'
      from='16:16:17,18'
      to='16:16,18:17,18'>
   <attr name='EdgeStyle'>
    <string>Directive[RGBColor[0.`, 0.29`, 0.91`], Thickness[0.0007`]]</string>
   </attr>
  </edge>
  <edge id='e128'
      from='16:16:17,18'
      to='16,18:16:17,18'>
   <attr name='EdgeStyle'>
    <string>Directive[RGBColor[0.`, 0.29`, 0.91`], Thickness[0.0007`]]</string>
   </attr>
  </edge>
  <edge id='e129'
      from='16:16:17,18'
      to='16:16,17:17,18'>
   <attr name='EdgeStyle'>
    <string>Directive[RGBColor[0.`, 0.29`, 0.91`], Thickness[0.0007`]]</string>
   </attr>
  </edge>
  <edge id='e130'
      from='16:16:17,18'
      to='16,17:16:17,18'>
   <attr name='EdgeStyle'>
    <string>Directive[RGBColor[0.`, 0.29`, 0.91`], Thickness[0.0007`]]</string>
   </attr>
  </edge>
  <edge id='e131'
      from='16:17,18:16'
      to='16:17,18:16,18'>
   <attr name='EdgeStyle'>
    <string>Directive[RGBColor[0.`, 0.29`, 0.91`], Thickness[0.0007`]]</string>
   </attr>
  </edge>
  <edge id='e132'
      from='16:17,18:16'
      to='16,18:17,18:16'>
   <attr name='EdgeStyle'>
    <string>Directive[RGBColor[0.`, 0.29`, 0.91`], Thickness[0.0007`]]</string>
   </attr>
  </edge>
  <edge id='e133'
      from='16:17,18:16'
      to='16:17,18:16,17'>
   <attr name='EdgeStyle'>
    <string>Directive[RGBColor[0.`, 0.29`, 0.91`], Thickness[0.0007`]]</string>
   </attr>
  </edge>
  <edge id='e134'
      from='16:17,18:16'
      to='16,17:17,18:16'>
   <attr name='EdgeStyle'>
    <string>Directive[RGBColor[0.`, 0.29`, 0.91`], Thickness[0.0007`]]</string>
   </attr>
  </edge>
  <edge id='e135'
      from='17,18:16:16'
      to='17,18:16:16,18'>
   <attr name='EdgeStyle'>
    <string>Directive[RGBColor[0.`, 0.29`, 0.91`], Thickness[0.0007`]]</string>
   </attr>
  </edge>
  <edge id='e136'
      from='17,18:16:16'
      to='17,18:16,18:16'>
   <attr name='EdgeStyle'>
    <string>Directive[RGBColor[0.`, 0.29`, 0.91`], Thickness[0.0007`]]</string>
   </attr>
  </edge>
  <edge id='e137'
      from='17,18:16:16'
      to='17,18:16:16,17'>
   <attr name='EdgeStyle'>
    <string>Directive[RGBColor[0.`, 0.29`, 0.91`], Thickness[0.0007`]]</string>
   </attr>
  </edge>
  <edge id='e138'
      from='17,18:16:16'
      to='17,18:16,17:16'>
   <attr name='EdgeStyle'>
    <string>Directive[RGBColor[0.`, 0.29`, 0.91`], Thickness[0.0007`]]</string>
   </attr>
  </edge>
  <edge id='e139'
      from='17:17:16,18'
      to='17:16,17:16,18'>
   <attr name='EdgeStyle'>
    <string>Directive[RGBColor[0.`, 0.29`, 0.91`], Thickness[0.0007`]]</string>
   </attr>
  </edge>
  <edge id='e140'
      from='17:17:16,18'
      to='16,17:17:16,18'>
   <attr name='EdgeStyle'>
    <string>Directive[RGBColor[0.`, 0.29`, 0.91`], Thickness[0.0007`]]</string>
   </attr>
  </edge>
  <edge id='e141'
      from='17:17:16,18'
      to='17:17,18:16,18'>
   <attr name='EdgeStyle'>
    <string>Directive[RGBColor[0.`, 0.29`, 0.91`], Thickness[0.0007`]]</string>
   </attr>
  </edge>
  <edge id='e142'
      from='17:17:16,18'
      to='17,18:17:16,18'>
   <attr name='EdgeStyle'>
    <string>Directive[RGBColor[0.`, 0.29`, 0.91`], Thickness[0.0007`]]</string>
   </attr>
  </edge>
  <edge id='e143'
      from='17:16,18:17'
      to='17:16,18:16,17'>
   <attr name='EdgeStyle'>
    <string>Directive[RGBColor[0.`, 0.29`, 0.91`], Thickness[0.0007`]]</string>
   </attr>
  </edge>
  <edge id='e144'
      from='17:16,18:17'
      to='16,17:16,18:17'>
   <attr name='EdgeStyle'>
    <string>Directive[RGBColor[0.`, 0.29`, 0.91`], Thickness[0.0007`]]</string>
   </attr>
  </edge>
  <edge id='e145'
      from='17:16,18:17'
      to='17:16,18:17,18'>
   <attr name='EdgeStyle'>
    <string>Directive[RGBColor[0.`, 0.29`, 0.91`], Thickness[0.0007`]]</string>
   </attr>
  </edge>
  <edge id='e146'
      from='17:16,18:17'
      to='17,18:16,18:17'>
   <attr name='EdgeStyle'>
    <string>Directive[RGBColor[0.`, 0.29`, 0.91`], Thickness[0.0007`]]</string>
   </attr>
  </edge>
  <edge id='e147'
      from='16,18:17:17'
      to='16,18:17:16,17'>
   <attr name='EdgeStyle'>
    <string>Directive[RGBColor[0.`, 0.29`, 0.91`], Thickness[0.0007`]]</string>
   </attr>
  </edge>
  <edge id='e148'
      from='16,18:17:17'
      to='16,18:16,17:17'>
   <attr name='EdgeStyle'>
    <string>Directive[RGBColor[0.`, 0.29`, 0.91`], Thickness[0.0007`]]</string>
   </attr>
  </edge>
  <edge id='e149'
      from='16,18:17:17'
      to='16,18:17:17,18'>
   <attr name='EdgeStyle'>
    <string>Directive[RGBColor[0.`, 0.29`, 0.91`], Thickness[0.0007`]]</string>
   </attr>
  </edge>
  <edge id='e150'
      from='16,18:17:17'
      to='16,18:17,18:17'>
   <attr name='EdgeStyle'>
    <string>Directive[RGBColor[0.`, 0.29`, 0.91`], Thickness[0.0007`]]</string>
   </attr>
  </edge>
  <edge id='e151'
      from='18:18:16,17'
      to='18:17,18:16,17'>
   <attr name='EdgeStyle'>
    <string>Directive[RGBColor[0.`, 0.29`, 0.91`], Thickness[0.0007`]]</string>
   </attr>
  </edge>
  <edge id='e152'
      from='18:18:16,17'
      to='17,18:18:16,17'>
   <attr name='EdgeStyle'>
    <string>Directive[RGBColor[0.`, 0.29`, 0.91`], Thickness[0.0007`]]</string>
   </attr>
  </edge>
  <edge id='e153'
      from='18:18:16,17'
      to='18:16,18:16,17'>
   <attr name='EdgeStyle'>
    <string>Directive[RGBColor[0.`, 0.29`, 0.91`], Thickness[0.0007`]]</string>
   </attr>
  </edge>
  <edge id='e154'
      from='18:18:16,17'
      to='16,18:18:16,17'>
   <attr name='EdgeStyle'>
    <string>Directive[RGBColor[0.`, 0.29`, 0.91`], Thickness[0.0007`]]</string>
   </attr>
  </edge>
  <edge id='e155'
      from='18:16,17:18'
      to='18:16,17:17,18'>
   <attr name='EdgeStyle'>
    <string>Directive[RGBColor[0.`, 0.29`, 0.91`], Thickness[0.0007`]]</string>
   </attr>
  </edge>
  <edge id='e156'
      from='18:16,17:18'
      to='17,18:16,17:18'>
   <attr name='EdgeStyle'>
    <string>Directive[RGBColor[0.`, 0.29`, 0.91`], Thickness[0.0007`]]</string>
   </attr>
  </edge>
  <edge id='e157'
      from='18:16,17:18'
      to='18:16,17:16,18'>
   <attr name='EdgeStyle'>
    <string>Directive[RGBColor[0.`, 0.29`, 0.91`], Thickness[0.0007`]]</string>
   </attr>
  </edge>
  <edge id='e158'
      from='18:16,17:18'
      to='16,18:16,17:18'>
   <attr name='EdgeStyle'>
    <string>Directive[RGBColor[0.`, 0.29`, 0.91`], Thickness[0.0007`]]</string>
   </attr>
  </edge>
  <edge id='e159'
      from='16,17:18:18'
      to='16,17:18:17,18'>
   <attr name='EdgeStyle'>
    <string>Directive[RGBColor[0.`, 0.29`, 0.91`], Thickness[0.0007`]]</string>
   </attr>
  </edge>
  <edge id='e160'
      from='16,17:18:18'
      to='16,17:17,18:18'>
   <attr name='EdgeStyle'>
    <string>Directive[RGBColor[0.`, 0.29`, 0.91`], Thickness[0.0007`]]</string>
   </attr>
  </edge>
  <edge id='e161'
      from='16,17:18:18'
      to='16,17:18:16,18'>
   <attr name='EdgeStyle'>
    <string>Directive[RGBColor[0.`, 0.29`, 0.91`], Thickness[0.0007`]]</string>
   </attr>
  </edge>
  <edge id='e162'
      from='16,17:18:18'
      to='16,17:16,18:18'>
   <attr name='EdgeStyle'>
    <string>Directive[RGBColor[0.`, 0.29`, 0.91`], Thickness[0.0007`]]</string>
   </attr>
  </edge>
  <edge id='e163'
      from='16:17:17,18'
      to='16:17,18:17,18'>
   <attr name='EdgeStyle'>
    <string>Directive[RGBColor[0.`, 0.29`, 0.91`], Thickness[0.0007`]]</string>
   </attr>
  </edge>
  <edge id='e164'
      from='16:17:17,18'
      to='16:16,17:17,18'>
   <attr name='EdgeStyle'>
    <string>Directive[RGBColor[0.`, 0.29`, 0.91`], Thickness[0.0007`]]</string>
   </attr>
  </edge>
  <edge id='e165'
      from='16:17:17,18'
      to='16,18:17:17,18'>
   <attr name='EdgeStyle'>
    <string>Directive[RGBColor[0.`, 0.29`, 0.91`], Thickness[0.0007`]]</string>
   </attr>
  </edge>
  <edge id='e166'
      from='16:17,18:17'
      to='16:17,18:17,18'>
   <attr name='EdgeStyle'>
    <string>Directive[RGBColor[0.`, 0.29`, 0.91`], Thickness[0.0007`]]</string>
   </attr>
  </edge>
  <edge id='e167'
      from='16:17,18:17'
      to='16:17,18:16,17'>
   <attr name='EdgeStyle'>
    <string>Directive[RGBColor[0.`, 0.29`, 0.91`], Thickness[0.0007`]]</string>
   </attr>
  </edge>
  <edge id='e168'
      from='16:17,18:17'
      to='16,18:17,18:17'>
   <attr name='EdgeStyle'>
    <string>Directive[RGBColor[0.`, 0.29`, 0.91`], Thickness[0.0007`]]</string>
   </attr>
  </edge>
  <edge id='e169'
      from='17:16:17,18'
      to='17,18:16:17,18'>
   <attr name='EdgeStyle'>
    <string>Directive[RGBColor[0.`, 0.29`, 0.91`], Thickness[0.0007`]]</string>
   </attr>
  </edge>
  <edge id='e170'
      from='17:16:17,18'
      to='16,17:16:17,18'>
   <attr name='EdgeStyle'>
    <string>Directive[RGBColor[0.`, 0.29`, 0.91`], Thickness[0.0007`]]</string>
   </attr>
  </edge>
  <edge id='e171'
      from='17:16:17,18'
      to='17:16,18:17,18'>
   <attr name='EdgeStyle'>
    <string>Directive[RGBColor[0.`, 0.29`, 0.91`], Thickness[0.0007`]]</string>
   </attr>
  </edge>
  <edge id='e172'
      from='17:17,18:16'
      to='17,18:17,18:16'>
   <attr name='EdgeStyle'>
    <string>Directive[RGBColor[0.`, 0.29`, 0.91`], Thickness[0.0007`]]</string>
   </attr>
  </edge>
  <edge id='e173'
      from='17:17,18:16'
      to='16,17:17,18:16'>
   <attr name='EdgeStyle'>
    <string>Directive[RGBColor[0.`, 0.29`, 0.91`], Thickness[0.0007`]]</string>
   </attr>
  </edge>
  <edge id='e174'
      from='17:17,18:16'
      to='17:17,18:16,18'>
   <attr name='EdgeStyle'>
    <string>Directive[RGBColor[0.`, 0.29`, 0.91`], Thickness[0.0007`]]</string>
   </attr>
  </edge>
  <edge id='e175'
      from='17,18:16:17'
      to='17,18:16:17,18'>
   <attr name='EdgeStyle'>
    <string>Directive[RGBColor[0.`, 0.29`, 0.91`], Thickness[0.0007`]]</string>
   </attr>
  </edge>
  <edge id='e176'
      from='17,18:16:17'
      to='17,18:16:16,17'>
   <attr name='EdgeStyle'>
    <string>Directive[RGBColor[0.`, 0.29`, 0.91`], Thickness[0.0007`]]</string>
   </attr>
  </edge>
  <edge id='e177'
      from='17,18:16:17'
      to='17,18:16,18:17'>
   <attr name='EdgeStyle'>
    <string>Directive[RGBColor[0.`, 0.29`, 0.91`], Thickness[0.0007`]]</string>
   </attr>
  </edge>
  <edge id='e178'
      from='17,18:17:16'
      to='17,18:17,18:16'>
   <attr name='EdgeStyle'>
    <string>Directive[RGBColor[0.`, 0.29`, 0.91`], Thickness[0.0007`]]</string>
   </attr>
  </edge>
  <edge id='e179'
      from='17,18:17:16'
      to='17,18:16,17:16'>
   <attr name='EdgeStyle'>
    <string>Directive[RGBColor[0.`, 0.29`, 0.91`], Thickness[0.0007`]]</string>
   </attr>
  </edge>
  <edge id='e180'
      from='17,18:17:16'
      to='17,18:17:16,18'>
   <attr name='EdgeStyle'>
    <string>Directive[RGBColor[0.`, 0.29`, 0.91`], Thickness[0.0007`]]</string>
   </attr>
  </edge>
  <edge id='e181'
      from='17:18:16,18'
      to='17:16,18:16,18'>
   <attr name='EdgeStyle'>
    <string>Directive[RGBColor[0.`, 0.29`, 0.91`], Thickness[0.0007`]]</string>
   </attr>
  </edge>
  <edge id='e182'
      from='17:18:16,18'
      to='17:17,18:16,18'>
   <attr name='EdgeStyle'>
    <string>Directive[RGBColor[0.`, 0.29`, 0.91`], Thickness[0.0007`]]</string>
   </attr>
  </edge>
  <edge id='e183'
      from='17:18:16,18'
      to='16,17:18:16,18'>
   <attr name='EdgeStyle'>
    <string>Directive[RGBColor[0.`, 0.29`, 0.91`], Thickness[0.0007`]]</string>
   </attr>
  </edge>
  <edge id='e184'
      from='17:16,18:18'
      to='17:16,18:16,18'>
   <attr name='EdgeStyle'>
    <string>Directive[RGBColor[0.`, 0.29`, 0.91`], Thickness[0.0007`]]</string>
   </attr>
  </edge>
  <edge id='e185'
      from='17:16,18:18'
      to='17:16,18:17,18'>
   <attr name='EdgeStyle'>
    <string>Directive[RGBColor[0.`, 0.29`, 0.91`], Thickness[0.0007`]]</string>
   </attr>
  </edge>
  <edge id='e186'
      from='17:16,18:18'
      to='16,17:16,18:18'>
   <attr name='EdgeStyle'>
    <string>Directive[RGBColor[0.`, 0.29`, 0.91`], Thickness[0.0007`]]</string>
   </attr>
  </edge>
  <edge id='e187'
      from='18:17:16,18'
      to='16,18:17:16,18'>
   <attr name='EdgeStyle'>
    <string>Directive[RGBColor[0.`, 0.29`, 0.91`], Thickness[0.0007`]]</string>
   </attr>
  </edge>
  <edge id='e188'
      from='18:17:16,18'
      to='17,18:17:16,18'>
   <attr name='EdgeStyle'>
    <string>Directive[RGBColor[0.`, 0.29`, 0.91`], Thickness[0.0007`]]</string>
   </attr>
  </edge>
  <edge id='e189'
      from='18:17:16,18'
      to='18:16,17:16,18'>
   <attr name='EdgeStyle'>
    <string>Directive[RGBColor[0.`, 0.29`, 0.91`], Thickness[0.0007`]]</string>
   </attr>
  </edge>
  <edge id='e190'
      from='18:16,18:17'
      to='16,18:16,18:17'>
   <attr name='EdgeStyle'>
    <string>Directive[RGBColor[0.`, 0.29`, 0.91`], Thickness[0.0007`]]</string>
   </attr>
  </edge>
  <edge id='e191'
      from='18:16,18:17'
      to='17,18:16,18:17'>
   <attr name='EdgeStyle'>
    <string>Directive[RGBColor[0.`, 0.29`, 0.91`], Thickness[0.0007`]]</string>
   </attr>
  </edge>
  <edge id='e192'
      from='18:16,18:17'
      to='18:16,18:16,17'>
   <attr name='EdgeStyle'>
    <string>Directive[RGBColor[0.`, 0.29`, 0.91`], Thickness[0.0007`]]</string>
   </attr>
  </edge>
  <edge id='e193'
      from='16,18:17:18'
      to='16,18:17:16,18'>
   <attr name='EdgeStyle'>
    <string>Directive[RGBColor[0.`, 0.29`, 0.91`], Thickness[0.0007`]]</string>
   </attr>
  </edge>
  <edge id='e194'
      from='16,18:17:18'
      to='16,18:17:17,18'>
   <attr name='EdgeStyle'>
    <string>Directive[RGBColor[0.`, 0.29`, 0.91`], Thickness[0.0007`]]</string>
   </attr>
  </edge>
  <edge id='e195'
      from='16,18:17:18'
      to='16,18:16,17:18'>
   <attr name='EdgeStyle'>
    <string>Directive[RGBColor[0.`, 0.29`, 0.91`], Thickness[0.0007`]]</string>
   </attr>
  </edge>
  <edge id='e196'
      from='16,18:18:17'
      to='16,18:16,18:17'>
   <attr name='EdgeStyle'>
    <string>Directive[RGBColor[0.`, 0.29`, 0.91`], Thickness[0.0007`]]</string>
   </attr>
  </edge>
  <edge id='e197'
      from='16,18:18:17'
      to='16,18:17,18:17'>
   <attr name='EdgeStyle'>
    <string>Directive[RGBColor[0.`, 0.29`, 0.91`], Thickness[0.0007`]]</string>
   </attr>
  </edge>
  <edge id='e198'
      from='16,18:18:17'
      to='16,18:18:16,17'>
   <attr name='EdgeStyle'>
    <string>Directive[RGBColor[0.`, 0.29`, 0.91`], Thickness[0.0007`]]</string>
   </attr>
  </edge>
  <edge id='e199'
      from='18:16:16,17'
      to='18:16,17:16,17'>
   <attr name='EdgeStyle'>
    <string>Directive[RGBColor[0.`, 0.29`, 0.91`], Thickness[0.0007`]]</string>
   </attr>
  </edge>
  <edge id='e200'
      from='18:16:16,17'
      to='17,18:16:16,17'>
   <attr name='EdgeStyle'>
    <string>Directive[RGBColor[0.`, 0.29`, 0.91`], Thickness[0.0007`]]</string>
   </attr>
  </edge>
  <edge id='e201'
      from='18:16:16,17'
      to='18:16,18:16,17'>
   <attr name='EdgeStyle'>
    <string>Directive[RGBColor[0.`, 0.29`, 0.91`], Thickness[0.0007`]]</string>
   </attr>
  </edge>
  <edge id='e202'
      from='18:16,17:16'
      to='18:16,17:16,17'>
   <attr name='EdgeStyle'>
    <string>Directive[RGBColor[0.`, 0.29`, 0.91`], Thickness[0.0007`]]</string>
   </attr>
  </edge>
  <edge id='e203'
      from='18:16,17:16'
      to='17,18:16,17:16'>
   <attr name='EdgeStyle'>
    <string>Directive[RGBColor[0.`, 0.29`, 0.91`], Thickness[0.0007`]]</string>
   </attr>
  </edge>
  <edge id='e204'
      from='18:16,17:16'
      to='18:16,17:16,18'>
   <attr name='EdgeStyle'>
    <string>Directive[RGBColor[0.`, 0.29`, 0.91`], Thickness[0.0007`]]</string>
   </attr>
  </edge>
  <edge id='e205'
      from='16:18:16,17'
      to='16,17:18:16,17'>
   <attr name='EdgeStyle'>
    <string>Directive[RGBColor[0.`, 0.29`, 0.91`], Thickness[0.0007`]]</string>
   </attr>
  </edge>
  <edge id='e206'
      from='16:18:16,17'
      to='16:17,18:16,17'>
   <attr name='EdgeStyle'>
    <string>Directive[RGBColor[0.`, 0.29`, 0.91`], Thickness[0.0007`]]</string>
   </attr>
  </edge>
  <edge id='e207'
      from='16:18:16,17'
      to='16,18:18:16,17'>
   <attr name='EdgeStyle'>
    <string>Directive[RGBColor[0.`, 0.29`, 0.91`], Thickness[0.0007`]]</string>
   </attr>
  </edge>
  <edge id='e208'
      from='16:16,17:18'
      to='16,17:16,17:18'>
   <attr name='EdgeStyle'>
    <string>Directive[RGBColor[0.`, 0.29`, 0.91`], Thickness[0.0007`]]</string>
   </attr>
  </edge>
  <edge id='e209'
      from='16:16,17:18'
      to='16:16,17:17,18'>
   <attr name='EdgeStyle'>
    <string>Directive[RGBColor[0.`, 0.29`, 0.91`], Thickness[0.0007`]]</string>
   </attr>
  </edge>
  <edge id='e210'
      from='16:16,17:18'
      to='16,18:16,17:18'>
   <attr name='EdgeStyle'>
    <string>Directive[RGBColor[0.`, 0.29`, 0.91`], Thickness[0.0007`]]</string>
   </attr>
  </edge>
  <edge id='e211'
      from='16,17:18:16'
      to='16,17:18:16,17'>
   <attr name='EdgeStyle'>
    <string>Directive[RGBColor[0.`, 0.29`, 0.91`], Thickness[0.0007`]]</string>
   </attr>
  </edge>
  <edge id='e212'
      from='16,17:18:16'
      to='16,17:17,18:16'>
   <attr name='EdgeStyle'>
    <string>Directive[RGBColor[0.`, 0.29`, 0.91`], Thickness[0.0007`]]</string>
   </attr>
  </edge>
  <edge id='e213'
      from='16,17:18:16'
      to='16,17:18:16,18'>
   <attr name='EdgeStyle'>
    <string>Directive[RGBColor[0.`, 0.29`, 0.91`], Thickness[0.0007`]]</string>
   </attr>
  </edge>
  <edge id='e214'
      from='16,17:16:18'
      to='16,17:16,17:18'>
   <attr name='EdgeStyle'>
    <string>Directive[RGBColor[0.`, 0.29`, 0.91`], Thickness[0.0007`]]</string>
   </attr>
  </edge>
  <edge id='e215'
      from='16,17:16:18'
      to='16,17:16:17,18'>
   <attr name='EdgeStyle'>
    <string>Directive[RGBColor[0.`, 0.29`, 0.91`], Thickness[0.0007`]]</string>
   </attr>
  </edge>
  <edge id='e216'
      from='16,17:16:18'
      to='16,17:16,18:18'>
   <attr name='EdgeStyle'>
    <string>Directive[RGBColor[0.`, 0.29`, 0.91`], Thickness[0.0007`]]</string>
   </attr>
  </edge>
  <edge id='e217'
      from='16:18:17,18'
      to='16:17,18:17,18'>
   <attr name='EdgeStyle'>
    <string>Directive[RGBColor[0.`, 0.29`, 0.91`], Thickness[0.0007`]]</string>
   </attr>
  </edge>
  <edge id='e218'
      from='16:18:17,18'
      to='16:16,18:17,18'>
   <attr name='EdgeStyle'>
    <string>Directive[RGBColor[0.`, 0.29`, 0.91`], Thickness[0.0007`]]</string>
   </attr>
  </edge>
  <edge id='e219'
      from='16:18:17,18'
      to='16,17:18:17,18'>
   <attr name='EdgeStyle'>
    <string>Directive[RGBColor[0.`, 0.29`, 0.91`], Thickness[0.0007`]]</string>
   </attr>
  </edge>
  <edge id='e220'
      from='16:17,18:18'
      to='16:17,18:17,18'>
   <attr name='EdgeStyle'>
    <string>Directive[RGBColor[0.`, 0.29`, 0.91`], Thickness[0.0007`]]</string>
   </attr>
  </edge>
  <edge id='e221'
      from='16:17,18:18'
      to='16:17,18:16,18'>
   <attr name='EdgeStyle'>
    <string>Directive[RGBColor[0.`, 0.29`, 0.91`], Thickness[0.0007`]]</string>
   </attr>
  </edge>
  <edge id='e222'
      from='16:17,18:18'
      to='16,17:17,18:18'>
   <attr name='EdgeStyle'>
    <string>Directive[RGBColor[0.`, 0.29`, 0.91`], Thickness[0.0007`]]</string>
   </attr>
  </edge>
  <edge id='e223'
      from='18:16:17,18'
      to='17,18:16:17,18'>
   <attr name='EdgeStyle'>
    <string>Directive[RGBColor[0.`, 0.29`, 0.91`], Thickness[0.0007`]]</string>
   </attr>
  </edge>
  <edge id='e224'
      from='18:16:17,18'
      to='16,18:16:17,18'>
   <attr name='EdgeStyle'>
    <string>Directive[RGBColor[0.`, 0.29`, 0.91`], Thickness[0.0007`]]</string>
   </attr>
  </edge>
  <edge id='e225'
      from='18:16:17,18'
      to='18:16,17:17,18'>
   <attr name='EdgeStyle'>
    <string>Directive[RGBColor[0.`, 0.29`, 0.91`], Thickness[0.0007`]]</string>
   </attr>
  </edge>
  <edge id='e226'
      from='18:17,18:16'
      to='17,18:17,18:16'>
   <attr name='EdgeStyle'>
    <string>Directive[RGBColor[0.`, 0.29`, 0.91`], Thickness[0.0007`]]</string>
   </attr>
  </edge>
  <edge id='e227'
      from='18:17,18:16'
      to='16,18:17,18:16'>
   <attr name='EdgeStyle'>
    <string>Directive[RGBColor[0.`, 0.29`, 0.91`], Thickness[0.0007`]]</string>
   </attr>
  </edge>
  <edge id='e228'
      from='18:17,18:16'
      to='18:17,18:16,17'>
   <attr name='EdgeStyle'>
    <string>Directive[RGBColor[0.`, 0.29`, 0.91`], Thickness[0.0007`]]</string>
   </attr>
  </edge>
  <edge id='e229'
      from='17,18:16:18'
      to='17,18:16:17,18'>
   <attr name='EdgeStyle'>
    <string>Directive[RGBColor[0.`, 0.29`, 0.91`], Thickness[0.0007`]]</string>
   </attr>
  </edge>
  <edge id='e230'
      from='17,18:16:18'
      to='17,18:16:16,18'>
   <attr name='EdgeStyle'>
    <string>Directive[RGBColor[0.`, 0.29`, 0.91`], Thickness[0.0007`]]</string>
   </attr>
  </edge>
  <edge id='e231'
      from='17,18:16:18'
      to='17,18:16,17:18'>
   <attr name='EdgeStyle'>
    <string>Directive[RGBColor[0.`, 0.29`, 0.91`], Thickness[0.0007`]]</string>
   </attr>
  </edge>
  <edge id='e232'
      from='17,18:18:16'
      to='17,18:17,18:16'>
   <attr name='EdgeStyle'>
    <string>Directive[RGBColor[0.`, 0.29`, 0.91`], Thickness[0.0007`]]</string>
   </attr>
  </edge>
  <edge id='e233'
      from='17,18:18:16'
      to='17,18:16,18:16'>
   <attr name='EdgeStyle'>
    <string>Directive[RGBColor[0.`, 0.29`, 0.91`], Thickness[0.0007`]]</string>
   </attr>
  </edge>
  <edge id='e234'
      from='17,18:18:16'
      to='17,18:18:16,17'>
   <attr name='EdgeStyle'>
    <string>Directive[RGBColor[0.`, 0.29`, 0.91`], Thickness[0.0007`]]</string>
   </attr>
  </edge>
  <edge id='e235'
      from='17:16:16,18'
      to='17:16,18:16,18'>
   <attr name='EdgeStyle'>
    <string>Directive[RGBColor[0.`, 0.29`, 0.91`], Thickness[0.0007`]]</string>
   </attr>
  </edge>
  <edge id='e236'
      from='17:16:16,18'
      to='17,18:16:16,18'>
   <attr name='EdgeStyle'>
    <string>Directive[RGBColor[0.`, 0.29`, 0.91`], Thickness[0.0007`]]</string>
   </attr>
  </edge>
  <edge id='e237'
      from='17:16:16,18'
      to='17:16,17:16,18'>
   <attr name='EdgeStyle'>
    <string>Directive[RGBColor[0.`, 0.29`, 0.91`], Thickness[0.0007`]]</string>
   </attr>
  </edge>
  <edge id='e238'
      from='17:16,18:16'
      to='17:16,18:16,18'>
   <attr name='EdgeStyle'>
    <string>Directive[RGBColor[0.`, 0.29`, 0.91`], Thickness[0.0007`]]</string>
   </attr>
  </edge>
  <edge id='e239'
      from='17:16,18:16'
      to='17,18:16,18:16'>
   <attr name='EdgeStyle'>
    <string>Directive[RGBColor[0.`, 0.29`, 0.91`], Thickness[0.0007`]]</string>
   </attr>
  </edge>
  <edge id='e240'
      from='17:16,18:16'
      to='17:16,18:16,17'>
   <attr name='EdgeStyle'>
    <string>Directive[RGBColor[0.`, 0.29`, 0.91`], Thickness[0.0007`]]</string>
   </attr>
  </edge>
  <edge id='e241'
      from='16:17:16,18'
      to='16,18:17:16,18'>
   <attr name='EdgeStyle'>
    <string>Directive[RGBColor[0.`, 0.29`, 0.91`], Thickness[0.0007`]]</string>
   </attr>
  </edge>
  <edge id='e242'
      from='16:17:16,18'
      to='16:17,18:16,18'>
   <attr name='EdgeStyle'>
    <string>Directive[RGBColor[0.`, 0.29`, 0.91`], Thickness[0.0007`]]</string>
   </attr>
  </edge>
  <edge id='e243'
      from='16:17:16,18'
      to='16,17:17:16,18'>
   <attr name='EdgeStyle'>
    <string>Directive[RGBColor[0.`, 0.29`, 0.91`], Thickness[0.0007`]]</string>
   </attr>
  </edge>
  <edge id='e244'
      from='16:16,18:17'
      to='16,18:16,18:17'>
   <attr name='EdgeStyle'>
    <string>Directive[RGBColor[0.`, 0.29`, 0.91`], Thickness[0.0007`]]</string>
   </attr>
  </edge>
  <edge id='e245'
      from='16:16,18:17'
      to='16:16,18:17,18'>
   <attr name='EdgeStyle'>
    <string>Directive[RGBColor[0.`, 0.29`, 0.91`], Thickness[0.0007`]]</string>
   </attr>
  </edge>
  <edge id='e246'
      from='16:16,18:17'
      to='16,17:16,18:17'>
   <attr name='EdgeStyle'>
    <string>Directive[RGBColor[0.`, 0.29`, 0.91`], Thickness[0.0007`]]</string>
   </attr>
  </edge>
  <edge id='e247'
      from='16,18:17:16'
      to='16,18:17:16,18'>
   <attr name='EdgeStyle'>
    <string>Directive[RGBColor[0.`, 0.29`, 0.91`], Thickness[0.0007`]]</string>
   </attr>
  </edge>
  <edge id='e248'
      from='16,18:17:16'
      to='16,18:17,18:16'>
   <attr name='EdgeStyle'>
    <string>Directive[RGBColor[0.`, 0.29`, 0.91`], Thickness[0.0007`]]</string>
   </attr>
  </edge>
  <edge id='e249'
      from='16,18:17:16'
      to='16,18:17:16,17'>
   <attr name='EdgeStyle'>
    <string>Directive[RGBColor[0.`, 0.29`, 0.91`], Thickness[0.0007`]]</string>
   </attr>
  </edge>
  <edge id='e250'
      from='16,18:16:17'
      to='16,18:16,18:17'>
   <attr name='EdgeStyle'>
    <string>Directive[RGBColor[0.`, 0.29`, 0.91`], Thickness[0.0007`]]</string>
   </attr>
  </edge>
  <edge id='e251'
      from='16,18:16:17'
      to='16,18:16:17,18'>
   <attr name='EdgeStyle'>
    <string>Directive[RGBColor[0.`, 0.29`, 0.91`], Thickness[0.0007`]]</string>
   </attr>
  </edge>
  <edge id='e252'
      from='16,18:16:17'
      to='16,18:16,17:17'>
   <attr name='EdgeStyle'>
    <string>Directive[RGBColor[0.`, 0.29`, 0.91`], Thickness[0.0007`]]</string>
   </attr>
  </edge>
  <edge id='e253'
      from='18:17:16,17'
      to='18:16,17:16,17'>
   <attr name='EdgeStyle'>
    <string>Directive[RGBColor[0.`, 0.29`, 0.91`], Thickness[0.0007`]]</string>
   </attr>
  </edge>
  <edge id='e254'
      from='18:17:16,17'
      to='16,18:17:16,17'>
   <attr name='EdgeStyle'>
    <string>Directive[RGBColor[0.`, 0.29`, 0.91`], Thickness[0.0007`]]</string>
   </attr>
  </edge>
  <edge id='e255'
      from='18:17:16,17'
      to='18:17,18:16,17'>
   <attr name='EdgeStyle'>
    <string>Directive[RGBColor[0.`, 0.29`, 0.91`], Thickness[0.0007`]]</string>
   </attr>
  </edge>
  <edge id='e256'
      from='18:16,17:17'
      to='18:16,17:16,17'>
   <attr name='EdgeStyle'>
    <string>Directive[RGBColor[0.`, 0.29`, 0.91`], Thickness[0.0007`]]</string>
   </attr>
  </edge>
  <edge id='e257'
      from='18:16,17:17'
      to='16,18:16,17:17'>
   <attr name='EdgeStyle'>
    <string>Directive[RGBColor[0.`, 0.29`, 0.91`], Thickness[0.0007`]]</string>
   </attr>
  </edge>
  <edge id='e258'
      from='18:16,17:17'
      to='18:16,17:17,18'>
   <attr name='EdgeStyle'>
    <string>Directive[RGBColor[0.`, 0.29`, 0.91`], Thickness[0.0007`]]</string>
   </attr>
  </edge>
  <edge id='e259'
      from='17:18:16,17'
      to='16,17:18:16,17'>
   <attr name='EdgeStyle'>
    <string>Directive[RGBColor[0.`, 0.29`, 0.91`], Thickness[0.0007`]]</string>
   </attr>
  </edge>
  <edge id='e260'
      from='17:18:16,17'
      to='17:16,18:16,17'>
   <attr name='EdgeStyle'>
    <string>Directive[RGBColor[0.`, 0.29`, 0.91`], Thickness[0.0007`]]</string>
   </attr>
  </edge>
  <edge id='e261'
      from='17:18:16,17'
      to='17,18:18:16,17'>
   <attr name='EdgeStyle'>
    <string>Directive[RGBColor[0.`, 0.29`, 0.91`], Thickness[0.0007`]]</string>
   </attr>
  </edge>
  <edge id='e262'
      from='17:16,17:18'
      to='16,17:16,17:18'>
   <attr name='EdgeStyle'>
    <string>Directive[RGBColor[0.`, 0.29`, 0.91`], Thickness[0.0007`]]</string>
   </attr>
  </edge>
  <edge id='e263'
      from='17:16,17:18'
      to='17:16,17:16,18'>
   <attr name='EdgeStyle'>
    <string>Directive[RGBColor[0.`, 0.29`, 0.91`], Thickness[0.0007`]]</string>
   </attr>
  </edge>
  <edge id='e264'
      from='17:16,17:18'
      to='17,18:16,17:18'>
   <attr name='EdgeStyle'>
    <string>Directive[RGBColor[0.`, 0.29`, 0.91`], Thickness[0.0007`]]</string>
   </attr>
  </edge>
  <edge id='e265'
      from='16,17:18:17'
      to='16,17:18:16,17'>
   <attr name='EdgeStyle'>
    <string>Directive[RGBColor[0.`, 0.29`, 0.91`], Thickness[0.0007`]]</string>
   </attr>
  </edge>
  <edge id='e266'
      from='16,17:18:17'
      to='16,17:16,18:17'>
   <attr name='EdgeStyle'>
    <string>Directive[RGBColor[0.`, 0.29`, 0.91`], Thickness[0.0007`]]</string>
   </attr>
  </edge>
  <edge id='e267'
      from='16,17:18:17'
      to='16,17:18:17,18'>
   <attr name='EdgeStyle'>
    <string>Directive[RGBColor[0.`, 0.29`, 0.91`], Thickness[0.0007`]]</string>
   </attr>
  </edge>
  <edge id='e268'
      from='16,17:17:18'
      to='16,17:16,17:18'>
   <attr name='EdgeStyle'>
    <string>Directive[RGBColor[0.`, 0.29`, 0.91`], Thickness[0.0007`]]</string>
   </attr>
  </edge>
  <edge id='e269'
      from='16,17:17:18'
      to='16,17:17:16,18'>
   <attr name='EdgeStyle'>
    <string>Directive[RGBColor[0.`, 0.29`, 0.91`], Thickness[0.0007`]]</string>
   </attr>
  </edge>
  <edge id='e270'
      from='16,17:17:18'
      to='16,17:17,18:18'>
   <attr name='EdgeStyle'>
    <string>Directive[RGBColor[0.`, 0.29`, 0.91`], Thickness[0.0007`]]</string>
   </attr>
  </edge>
  <edge id='e271'
      from='16:17:16,17'
      to='16,18:17:16,17'>
   <attr name='EdgeStyle'>
    <string>Directive[RGBColor[0.`, 0.29`, 0.91`], Thickness[0.0007`]]</string>
   </attr>
  </edge>
  <edge id='e272'
      from='16:17:16,17'
      to='16:17,18:16,17'>
   <attr name='EdgeStyle'>
    <string>Directive[RGBColor[0.`, 0.29`, 0.91`], Thickness[0.0007`]]</string>
   </attr>
  </edge>
  <edge id='e273'
      from='16:16,17:17'
      to='16,18:16,17:17'>
   <attr name='EdgeStyle'>
    <string>Directive[RGBColor[0.`, 0.29`, 0.91`], Thickness[0.0007`]]</string>
   </attr>
  </edge>
  <edge id='e274'
      from='16:16,17:17'
      to='16:16,17:17,18'>
   <attr name='EdgeStyle'>
    <string>Directive[RGBColor[0.`, 0.29`, 0.91`], Thickness[0.0007`]]</string>
   </attr>
  </edge>
  <edge id='e275'
      from='17:16:16,17'
      to='17:16,18:16,17'>
   <attr name='EdgeStyle'>
    <string>Directive[RGBColor[0.`, 0.29`, 0.91`], Thickness[0.0007`]]</string>
   </attr>
  </edge>
  <edge id='e276'
      from='17:16:16,17'
      to='17,18:16:16,17'>
   <attr name='EdgeStyle'>
    <string>Directive[RGBColor[0.`, 0.29`, 0.91`], Thickness[0.0007`]]</string>
   </attr>
  </edge>
  <edge id='e277'
      from='17:16,17:16'
      to='17:16,17:16,18'>
   <attr name='EdgeStyle'>
    <string>Directive[RGBColor[0.`, 0.29`, 0.91`], Thickness[0.0007`]]</string>
   </attr>
  </edge>
  <edge id='e278'
      from='17:16,17:16'
      to='17,18:16,17:16'>
   <attr name='EdgeStyle'>
    <string>Directive[RGBColor[0.`, 0.29`, 0.91`], Thickness[0.0007`]]</string>
   </attr>
  </edge>
  <edge id='e279'
      from='16,17:16:17'
      to='16,17:16,18:17'>
   <attr name='EdgeStyle'>
    <string>Directive[RGBColor[0.`, 0.29`, 0.91`], Thickness[0.0007`]]</string>
   </attr>
  </edge>
  <edge id='e280'
      from='16,17:16:17'
      to='16,17:16:17,18'>
   <attr name='EdgeStyle'>
    <string>Directive[RGBColor[0.`, 0.29`, 0.91`], Thickness[0.0007`]]</string>
   </attr>
  </edge>
  <edge id='e281'
      from='16,17:17:16'
      to='16,17:17:16,18'>
   <attr name='EdgeStyle'>
    <string>Directive[RGBColor[0.`, 0.29`, 0.91`], Thickness[0.0007`]]</string>
   </attr>
  </edge>
  <edge id='e282'
      from='16,17:17:16'
      to='16,17:17,18:16'>
   <attr name='EdgeStyle'>
    <string>Directive[RGBColor[0.`, 0.29`, 0.91`], Thickness[0.0007`]]</string>
   </attr>
  </edge>
  <edge id='e283'
      from='17:18:17,18'
      to='16,17:18:17,18'>
   <attr name='EdgeStyle'>
    <string>Directive[RGBColor[0.`, 0.29`, 0.91`], Thickness[0.0007`]]</string>
   </attr>
  </edge>
  <edge id='e284'
      from='17:18:17,18'
      to='17:16,18:17,18'>
   <attr name='EdgeStyle'>
    <string>Directive[RGBColor[0.`, 0.29`, 0.91`], Thickness[0.0007`]]</string>
   </attr>
  </edge>
  <edge id='e285'
      from='17:17,18:18'
      to='16,17:17,18:18'>
   <attr name='EdgeStyle'>
    <string>Directive[RGBColor[0.`, 0.29`, 0.91`], Thickness[0.0007`]]</string>
   </attr>
  </edge>
  <edge id='e286'
      from='17:17,18:18'
      to='17:17,18:16,18'>
   <attr name='EdgeStyle'>
    <string>Directive[RGBColor[0.`, 0.29`, 0.91`], Thickness[0.0007`]]</string>
   </attr>
  </edge>
  <edge id='e287'
      from='18:17:17,18'
      to='18:16,17:17,18'>
   <attr name='EdgeStyle'>
    <string>Directive[RGBColor[0.`, 0.29`, 0.91`], Thickness[0.0007`]]</string>
   </attr>
  </edge>
  <edge id='e288'
      from='18:17:17,18'
      to='16,18:17:17,18'>
   <attr name='EdgeStyle'>
    <string>Directive[RGBColor[0.`, 0.29`, 0.91`], Thickness[0.0007`]]</string>
   </attr>
  </edge>
  <edge id='e289'
      from='18:17,18:17'
      to='18:17,18:16,17'>
   <attr name='EdgeStyle'>
    <string>Directive[RGBColor[0.`, 0.29`, 0.91`], Thickness[0.0007`]]</string>
   </attr>
  </edge>
  <edge id='e290'
      from='18:17,18:17'
      to='16,18:17,18:17'>
   <attr name='EdgeStyle'>
    <string>Directive[RGBColor[0.`, 0.29`, 0.91`], Thickness[0.0007`]]</string>
   </attr>
  </edge>
  <edge id='e291'
      from='17,18:17:18'
      to='17,18:16,17:18'>
   <attr name='EdgeStyle'>
    <string>Directive[RGBColor[0.`, 0.29`, 0.91`], Thickness[0.0007`]]</string>
   </attr>
  </edge>
  <edge id='e292'
      from='17,18:17:18'
      to='17,18:17:16,18'>
   <attr name='EdgeStyle'>
    <string>Directive[RGBColor[0.`, 0.29`, 0.91`], Thickness[0.0007`]]</string>
   </attr>
  </edge>
  <edge id='e293'
      from='17,18:18:17'
      to='17,18:18:16,17'>
   <attr name='EdgeStyle'>
    <string>Directive[RGBColor[0.`, 0.29`, 0.91`], Thickness[0.0007`]]</string>
   </attr>
  </edge>
  <edge id='e294'
      from='17,18:18:17'
      to='17,18:16,18:17'>
   <attr name='EdgeStyle'>
    <string>Directive[RGBColor[0.`, 0.29`, 0.91`], Thickness[0.0007`]]</string>
   </attr>
  </edge>
  <edge id='e295'
      from='18:16:16,18'
      to='17,18:16:16,18'>
   <attr name='EdgeStyle'>
    <string>Directive[RGBColor[0.`, 0.29`, 0.91`], Thickness[0.0007`]]</string>
   </attr>
  </edge>
  <edge id='e296'
      from='18:16:16,18'
      to='18:16,17:16,18'>
   <attr name='EdgeStyle'>
    <string>Directive[RGBColor[0.`, 0.29`, 0.91`], Thickness[0.0007`]]</string>
   </attr>
  </edge>
  <edge id='e297'
      from='18:16,18:16'
      to='17,18:16,18:16'>
   <attr name='EdgeStyle'>
    <string>Directive[RGBColor[0.`, 0.29`, 0.91`], Thickness[0.0007`]]</string>
   </attr>
  </edge>
  <edge id='e298'
      from='18:16,18:16'
      to='18:16,18:16,17'>
   <attr name='EdgeStyle'>
    <string>Directive[RGBColor[0.`, 0.29`, 0.91`], Thickness[0.0007`]]</string>
   </attr>
  </edge>
  <edge id='e299'
      from='16:18:16,18'
      to='16:17,18:16,18'>
   <attr name='EdgeStyle'>
    <string>Directive[RGBColor[0.`, 0.29`, 0.91`], Thickness[0.0007`]]</string>
   </attr>
  </edge>
  <edge id='e300'
      from='16:18:16,18'
      to='16,17:18:16,18'>
   <attr name='EdgeStyle'>
    <string>Directive[RGBColor[0.`, 0.29`, 0.91`], Thickness[0.0007`]]</string>
   </attr>
  </edge>
  <edge id='e301'
      from='16:16,18:18'
      to='16:16,18:17,18'>
   <attr name='EdgeStyle'>
    <string>Directive[RGBColor[0.`, 0.29`, 0.91`], Thickness[0.0007`]]</string>
   </attr>
  </edge>
  <edge id='e302'
      from='16:16,18:18'
      to='16,17:16,18:18'>
   <attr name='EdgeStyle'>
    <string>Directive[RGBColor[0.`, 0.29`, 0.91`], Thickness[0.0007`]]</string>
   </attr>
  </edge>
  <edge id='e303'
      from='16,18:18:16'
      to='16,18:17,18:16'>
   <attr name='EdgeStyle'>
    <string>Directive[RGBColor[0.`, 0.29`, 0.91`], Thickness[0.0007`]]</string>
   </attr>
  </edge>
  <edge id='e304'
      from='16,18:18:16'
      to='16,18:18:16,17'>
   <attr name='EdgeStyle'>
    <string>Directive[RGBColor[0.`, 0.29`, 0.91`], Thickness[0.0007`]]</string>
   </attr>
  </edge>
  <edge id='e305'
      from='16,18:16:18'
      to='16,18:16:17,18'>
   <attr name='EdgeStyle'>
    <string>Directive[RGBColor[0.`, 0.29`, 0.91`], Thickness[0.0007`]]</string>
   </attr>
  </edge>
  <edge id='e306'
      from='16,18:16:18'
      to='16,18:16,17:18'>
   <attr name='EdgeStyle'>
    <string>Directive[RGBColor[0.`, 0.29`, 0.91`], Thickness[0.0007`]]</string>
   </attr>
  </edge>
  <edge id='e307'
      from='16:17,18:16,18'
      to='16,17:17,18:16,18'>
   <attr name='EdgeStyle'>
    <string>Directive[RGBColor[0.`, 0.29`, 0.91`], Thickness[0.0007`]]</string>
   </attr>
  </edge>
  <edge id='e308'
      from='16:16,18:17,18'
      to='16,17:16,18:17,18'>
   <attr name='EdgeStyle'>
    <string>Directive[RGBColor[0.`, 0.29`, 0.91`], Thickness[0.0007`]]</string>
   </attr>
  </edge>
  <edge id='e309'
      from='17,18:16:16,18'
      to='17,18:16,17:16,18'>
   <attr name='EdgeStyle'>
    <string>Directive[RGBColor[0.`, 0.29`, 0.91`], Thickness[0.0007`]]</string>
   </attr>
  </edge>
  <edge id='e310'
      from='17,18:16,18:16'
      to='17,18:16,18:16,17'>
   <attr name='EdgeStyle'>
    <string>Directive[RGBColor[0.`, 0.29`, 0.91`], Thickness[0.0007`]]</string>
   </attr>
  </edge>
  <edge id='e311'
      from='16,18:16:17,18'
      to='16,18:16,17:17,18'>
   <attr name='EdgeStyle'>
    <string>Directive[RGBColor[0.`, 0.29`, 0.91`], Thickness[0.0007`]]</string>
   </attr>
  </edge>
  <edge id='e312'
      from='16,18:17,18:16'
      to='16,18:17,18:16,17'>
   <attr name='EdgeStyle'>
    <string>Directive[RGBColor[0.`, 0.29`, 0.91`], Thickness[0.0007`]]</string>
   </attr>
  </edge>
  <edge id='e313'
      from='17:16,18:16,17'
      to='17,18:16,18:16,17'>
   <attr name='EdgeStyle'>
    <string>Directive[RGBColor[0.`, 0.29`, 0.91`], Thickness[0.0007`]]</string>
   </attr>
  </edge>
  <edge id='e314'
      from='17:16,17:16,18'
      to='17,18:16,17:16,18'>
   <attr name='EdgeStyle'>
    <string>Directive[RGBColor[0.`, 0.29`, 0.91`], Thickness[0.0007`]]</string>
   </attr>
  </edge>
  <edge id='e315'
      from='16,18:17:16,17'
      to='16,18:17,18:16,17'>
   <attr name='EdgeStyle'>
    <string>Directive[RGBColor[0.`, 0.29`, 0.91`], Thickness[0.0007`]]</string>
   </attr>
  </edge>
  <edge id='e316'
      from='16,18:16,17:17'
      to='16,18:16,17:17,18'>
   <attr name='EdgeStyle'>
    <string>Directive[RGBColor[0.`, 0.29`, 0.91`], Thickness[0.0007`]]</string>
   </attr>
  </edge>
  <edge id='e317'
      from='16,17:17:16,18'
      to='16,17:17,18:16,18'>
   <attr name='EdgeStyle'>
    <string>Directive[RGBColor[0.`, 0.29`, 0.91`], Thickness[0.0007`]]</string>
   </attr>
  </edge>
  <edge id='e318'
      from='16,17:16,18:17'
      to='16,17:16,18:17,18'>
   <attr name='EdgeStyle'>
    <string>Directive[RGBColor[0.`, 0.29`, 0.91`], Thickness[0.0007`]]</string>
   </attr>
  </edge>
  <edge id='e319'
      from='18:16,17:17,18'
      to='16,18:16,17:17,18'>
   <attr name='EdgeStyle'>
    <string>Directive[RGBColor[0.`, 0.29`, 0.91`], Thickness[0.0007`]]</string>
   </attr>
  </edge>
  <edge id='e320'
      from='18:17,18:16,17'
      to='16,18:17,18:16,17'>
   <attr name='EdgeStyle'>
    <string>Directive[RGBColor[0.`, 0.29`, 0.91`], Thickness[0.0007`]]</string>
   </attr>
  </edge>
  <edge id='e321'
      from='16,17:18:17,18'
      to='16,17:16,18:17,18'>
   <attr name='EdgeStyle'>
    <string>Directive[RGBColor[0.`, 0.29`, 0.91`], Thickness[0.0007`]]</string>
   </attr>
  </edge>
  <edge id='e322'
      from='16,17:17,18:18'
      to='16,17:17,18:16,18'>
   <attr name='EdgeStyle'>
    <string>Directive[RGBColor[0.`, 0.29`, 0.91`], Thickness[0.0007`]]</string>
   </attr>
  </edge>
  <edge id='e323'
      from='17,18:18:16,17'
      to='17,18:16,18:16,17'>
   <attr name='EdgeStyle'>
    <string>Directive[RGBColor[0.`, 0.29`, 0.91`], Thickness[0.0007`]]</string>
   </attr>
  </edge>
  <edge id='e324'
      from='17,18:16,17:18'
      to='17,18:16,17:16,18'>
   <attr name='EdgeStyle'>
    <string>Directive[RGBColor[0.`, 0.29`, 0.91`], Thickness[0.0007`]]</string>
   </attr>
  </edge>
  <edge id='e325'
      from='16:17,18:16,17'
      to='16,18:17,18:16,17'>
   <attr name='EdgeStyle'>
    <string>Directive[RGBColor[0.`, 0.29`, 0.91`], Thickness[0.0007`]]</string>
   </attr>
  </edge>
  <edge id='e326'
      from='16:16,17:17,18'
      to='16,18:16,17:17,18'>
   <attr name='EdgeStyle'>
    <string>Directive[RGBColor[0.`, 0.29`, 0.91`], Thickness[0.0007`]]</string>
   </attr>
  </edge>
  <edge id='e327'
      from='17,18:16:16,17'
      to='17,18:16,18:16,17'>
   <attr name='EdgeStyle'>
    <string>Directive[RGBColor[0.`, 0.29`, 0.91`], Thickness[0.0007`]]</string>
   </attr>
  </edge>
  <edge id='e328'
      from='17,18:16,17:16'
      to='17,18:16,17:16,18'>
   <attr name='EdgeStyle'>
    <string>Directive[RGBColor[0.`, 0.29`, 0.91`], Thickness[0.0007`]]</string>
   </attr>
  </edge>
  <edge id='e329'
      from='16,17:16:17,18'
      to='16,17:16,18:17,18'>
   <attr name='EdgeStyle'>
    <string>Directive[RGBColor[0.`, 0.29`, 0.91`], Thickness[0.0007`]]</string>
   </attr>
  </edge>
  <edge id='e330'
      from='16,17:17,18:16'
      to='16,17:17,18:16,18'>
   <attr name='EdgeStyle'>
    <string>Directive[RGBColor[0.`, 0.29`, 0.91`], Thickness[0.0007`]]</string>
   </attr>
  </edge>
  <edge id='e331'
      from='17:16,18:17,18'
      to='16,17:16,18:17,18'>
   <attr name='EdgeStyle'>
    <string>Directive[RGBColor[0.`, 0.29`, 0.91`], Thickness[0.0007`]]</string>
   </attr>
  </edge>
  <edge id='e332'
      from='17:17,18:16,18'
      to='16,17:17,18:16,18'>
   <attr name='EdgeStyle'>
    <string>Directive[RGBColor[0.`, 0.29`, 0.91`], Thickness[0.0007`]]</string>
   </attr>
  </edge>
  <edge id='e333'
      from='16,18:17:17,18'
      to='16,18:16,17:17,18'>
   <attr name='EdgeStyle'>
    <string>Directive[RGBColor[0.`, 0.29`, 0.91`], Thickness[0.0007`]]</string>
   </attr>
  </edge>
  <edge id='e334'
      from='16,18:17,18:17'
      to='16,18:17,18:16,17'>
   <attr name='EdgeStyle'>
    <string>Directive[RGBColor[0.`, 0.29`, 0.91`], Thickness[0.0007`]]</string>
   </attr>
  </edge>
  <edge id='e335'
      from='17,18:17:16,18'
      to='17,18:16,17:16,18'>
   <attr name='EdgeStyle'>
    <string>Directive[RGBColor[0.`, 0.29`, 0.91`], Thickness[0.0007`]]</string>
   </attr>
  </edge>
  <edge id='e336'
      from='17,18:16,18:17'
      to='17,18:16,18:16,17'>
   <attr name='EdgeStyle'>
    <string>Directive[RGBColor[0.`, 0.29`, 0.91`], Thickness[0.0007`]]</string>
   </attr>
  </edge>
  <edge id='e337'
      from='18:16,17:16,18'
      to='17,18:16,17:16,18'>
   <attr name='EdgeStyle'>
    <string>Directive[RGBColor[0.`, 0.29`, 0.91`], Thickness[0.0007`]]</string>
   </attr>
  </edge>
  <edge id='e338'
      from='18:16,18:16,17'
      to='17,18:16,18:16,17'>
   <attr name='EdgeStyle'>
    <string>Directive[RGBColor[0.`, 0.29`, 0.91`], Thickness[0.0007`]]</string>
   </attr>
  </edge>
  <edge id='e339'
      from='16,17:18:16,18'
      to='16,17:17,18:16,18'>
   <attr name='EdgeStyle'>
    <string>Directive[RGBColor[0.`, 0.29`, 0.91`], Thickness[0.0007`]]</string>
   </attr>
  </edge>
  <edge id='e340'
      from='16,17:16,18:18'
      to='16,17:16,18:17,18'>
   <attr name='EdgeStyle'>
    <string>Directive[RGBColor[0.`, 0.29`, 0.91`], Thickness[0.0007`]]</string>
   </attr>
  </edge>
  <edge id='e341'
      from='16,18:18:16,17'
      to='16,18:17,18:16,17'>
   <attr name='EdgeStyle'>
    <string>Directive[RGBColor[0.`, 0.29`, 0.91`], Thickness[0.0007`]]</string>
   </attr>
  </edge>
  <edge id='e342'
      from='16,18:16,17:18'
      to='16,18:16,17:17,18'>
   <attr name='EdgeStyle'>
    <string>Directive[RGBColor[0.`, 0.29`, 0.91`], Thickness[0.0007`]]</string>
   </attr>
  </edge>
  <edge id='e343'
      from='16:16:17'
      to='16,18:16,18:17'>
   <attr name='EdgeStyle'>
    <string>Directive[RGBColor[0.`, 0.29`, 0.91`], Thickness[0.0007`]]</string>
   </attr>
  </edge>
  <edge id='e344'
      from='16:16:17'
      to='16:16,18:17,18'>
   <attr name='EdgeStyle'>
    <string>Directive[RGBColor[0.`, 0.29`, 0.91`], Thickness[0.0007`]]</string>
   </attr>
  </edge>
  <edge id='e345'
      from='16:16:17'
      to='16,18:16:17,18'>
   <attr name='EdgeStyle'>
    <string>Directive[RGBColor[0.`, 0.29`, 0.91`], Thickness[0.0007`]]</string>
   </attr>
  </edge>
  <edge id='e346'
      from='16:16:17'
      to='16,18:16,17:17'>
   <attr name='EdgeStyle'>
    <string>Directive[RGBColor[0.`, 0.29`, 0.91`], Thickness[0.0007`]]</string>
   </attr>
  </edge>
  <edge id='e347'
      from='16:16:17'
      to='16,17:16,18:17'>
   <attr name='EdgeStyle'>
    <string>Directive[RGBColor[0.`, 0.29`, 0.91`], Thickness[0.0007`]]</string>
   </attr>
  </edge>
  <edge id='e348'
      from='16:16:17'
      to='16:16,17:17,18'>
   <attr name='EdgeStyle'>
    <string>Directive[RGBColor[0.`, 0.29`, 0.91`], Thickness[0.0007`]]</string>
   </attr>
  </edge>
  <edge id='e349'
      from='16:16:17'
      to='16,17:16:17,18'>
   <attr name='EdgeStyle'>
    <string>Directive[RGBColor[0.`, 0.29`, 0.91`], Thickness[0.0007`]]</string>
   </attr>
  </edge>
  <edge id='e350'
      from='16:17:16'
      to='16,18:17:16,18'>
   <attr name='EdgeStyle'>
    <string>Directive[RGBColor[0.`, 0.29`, 0.91`], Thickness[0.0007`]]</string>
   </attr>
  </edge>
  <edge id='e351'
      from='16:17:16'
      to='16:17,18:16,18'>
   <attr name='EdgeStyle'>
    <string>Directive[RGBColor[0.`, 0.29`, 0.91`], Thickness[0.0007`]]</string>
   </attr>
  </edge>
  <edge id='e352'
      from='16:17:16'
      to='16,18:17,18:16'>
   <attr name='EdgeStyle'>
    <string>Directive[RGBColor[0.`, 0.29`, 0.91`], Thickness[0.0007`]]</string>
   </attr>
  </edge>
  <edge id='e353'
      from='16:17:16'
      to='16,18:17:16,17'>
   <attr name='EdgeStyle'>
    <string>Directive[RGBColor[0.`, 0.29`, 0.91`], Thickness[0.0007`]]</string>
   </attr>
  </edge>
  <edge id='e354'
      from='16:17:16'
      to='16,17:17:16,18'>
   <attr name='EdgeStyle'>
    <string>Directive[RGBColor[0.`, 0.29`, 0.91`], Thickness[0.0007`]]</string>
   </attr>
  </edge>
  <edge id='e355'
      from='16:17:16'
      to='16:17,18:16,17'>
   <attr name='EdgeStyle'>
    <string>Directive[RGBColor[0.`, 0.29`, 0.91`], Thickness[0.0007`]]</string>
   </attr>
  </edge>
  <edge id='e356'
      from='16:17:16'
      to='16,17:17,18:16'>
   <attr name='EdgeStyle'>
    <string>Directive[RGBColor[0.`, 0.29`, 0.91`], Thickness[0.0007`]]</string>
   </attr>
  </edge>
  <edge id='e357'
      from='17:16:16'
      to='17:16,18:16,18'>
   <attr name='EdgeStyle'>
    <string>Directive[RGBColor[0.`, 0.29`, 0.91`], Thickness[0.0007`]]</string>
   </attr>
  </edge>
  <edge id='e358'
      from='17:16:16'
      to='17,18:16:16,18'>
   <attr name='EdgeStyle'>
    <string>Directive[RGBColor[0.`, 0.29`, 0.91`], Thickness[0.0007`]]</string>
   </attr>
  </edge>
  <edge id='e359'
      from='17:16:16'
      to='17,18:16,18:16'>
   <attr name='EdgeStyle'>
    <string>Directive[RGBColor[0.`, 0.29`, 0.91`], Thickness[0.0007`]]</string>
   </attr>
  </edge>
  <edge id='e360'
      from='17:16:16'
      to='17:16,18:16,17'>
   <attr name='EdgeStyle'>
    <string>Directive[RGBColor[0.`, 0.29`, 0.91`], Thickness[0.0007`]]</string>
   </attr>
  </edge>
  <edge id='e361'
      from='17:16:16'
      to='17:16,17:16,18'>
   <attr name='EdgeStyle'>
    <string>Directive[RGBColor[0.`, 0.29`, 0.91`], Thickness[0.0007`]]</string>
   </attr>
  </edge>
  <edge id='e362'
      from='17:16:16'
      to='17,18:16:16,17'>
   <attr name='EdgeStyle'>
    <string>Directive[RGBColor[0.`, 0.29`, 0.91`], Thickness[0.0007`]]</string>
   </attr>
  </edge>
  <edge id='e363'
      from='17:16:16'
      to='17,18:16,17:16'>
   <attr name='EdgeStyle'>
    <string>Directive[RGBColor[0.`, 0.29`, 0.91`], Thickness[0.0007`]]</string>
   </attr>
  </edge>
  <edge id='e364'
      from='17:17:18'
      to='16,17:16,17:18'>
   <attr name='EdgeStyle'>
    <string>Directive[RGBColor[0.`, 0.29`, 0.91`], Thickness[0.0007`]]</string>
   </attr>
  </edge>
  <edge id='e365'
      from='17:17:18'
      to='17:16,17:16,18'>
   <attr name='EdgeStyle'>
    <string>Directive[RGBColor[0.`, 0.29`, 0.91`], Thickness[0.0007`]]</string>
   </attr>
  </edge>
  <edge id='e366'
      from='17:17:18'
      to='16,17:17:16,18'>
   <attr name='EdgeStyle'>
    <string>Directive[RGBColor[0.`, 0.29`, 0.91`], Thickness[0.0007`]]</string>
   </attr>
  </edge>
  <edge id='e367'
      from='17:17:18'
      to='16,17:17,18:18'>
   <attr name='EdgeStyle'>
    <string>Directive[RGBColor[0.`, 0.29`, 0.91`], Thickness[0.0007`]]</string>
   </attr>
  </edge>
  <edge id='e368'
      from='17:17:18'
      to='17,18:16,17:18'>
   <attr name='EdgeStyle'>
    <string>Directive[RGBColor[0.`, 0.29`, 0.91`], Thickness[0.0007`]]</string>
   </attr>
  </edge>
  <edge id='e369'
      from='17:17:18'
      to='17:17,18:16,18'>
   <attr name='EdgeStyle'>
    <string>Directive[RGBColor[0.`, 0.29`, 0.91`], Thickness[0.0007`]]</string>
   </attr>
  </edge>
  <edge id='e370'
      from='17:17:18'
      to='17,18:17:16,18'>
   <attr name='EdgeStyle'>
    <string>Directive[RGBColor[0.`, 0.29`, 0.91`], Thickness[0.0007`]]</string>
   </attr>
  </edge>
  <edge id='e371'
      from='17:18:17'
      to='16,17:18:16,17'>
   <attr name='EdgeStyle'>
    <string>Directive[RGBColor[0.`, 0.29`, 0.91`], Thickness[0.0007`]]</string>
   </attr>
  </edge>
  <edge id='e372'
      from='17:18:17'
      to='17:16,18:16,17'>
   <attr name='EdgeStyle'>
    <string>Directive[RGBColor[0.`, 0.29`, 0.91`], Thickness[0.0007`]]</string>
   </attr>
  </edge>
  <edge id='e373'
      from='17:18:17'
      to='16,17:16,18:17'>
   <attr name='EdgeStyle'>
    <string>Directive[RGBColor[0.`, 0.29`, 0.91`], Thickness[0.0007`]]</string>
   </attr>
  </edge>
  <edge id='e374'
      from='17:18:17'
      to='16,17:18:17,18'>
   <attr name='EdgeStyle'>
    <string>Directive[RGBColor[0.`, 0.29`, 0.91`], Thickness[0.0007`]]</string>
   </attr>
  </edge>
  <edge id='e375'
      from='17:18:17'
      to='17,18:18:16,17'>
   <attr name='EdgeStyle'>
    <string>Directive[RGBColor[0.`, 0.29`, 0.91`], Thickness[0.0007`]]</string>
   </attr>
  </edge>
  <edge id='e376'
      from='17:18:17'
      to='17:16,18:17,18'>
   <attr name='EdgeStyle'>
    <string>Directive[RGBColor[0.`, 0.29`, 0.91`], Thickness[0.0007`]]</string>
   </attr>
  </edge>
  <edge id='e377'
      from='17:18:17'
      to='17,18:16,18:17'>
   <attr name='EdgeStyle'>
    <string>Directive[RGBColor[0.`, 0.29`, 0.91`], Thickness[0.0007`]]</string>
   </attr>
  </edge>
  <edge id='e378'
      from='18:17:17'
      to='18:16,17:16,17'>
   <attr name='EdgeStyle'>
    <string>Directive[RGBColor[0.`, 0.29`, 0.91`], Thickness[0.0007`]]</string>
   </attr>
  </edge>
  <edge id='e379'
      from='18:17:17'
      to='16,18:17:16,17'>
   <attr name='EdgeStyle'>
    <string>Directive[RGBColor[0.`, 0.29`, 0.91`], Thickness[0.0007`]]</string>
   </attr>
  </edge>
  <edge id='e380'
      from='18:17:17'
      to='16,18:16,17:17'>
   <attr name='EdgeStyle'>
    <string>Directive[RGBColor[0.`, 0.29`, 0.91`], Thickness[0.0007`]]</string>
   </attr>
  </edge>
  <edge id='e381'
      from='18:17:17'
      to='18:16,17:17,18'>
   <attr name='EdgeStyle'>
    <string>Directive[RGBColor[0.`, 0.29`, 0.91`], Thickness[0.0007`]]</string>
   </attr>
  </edge>
  <edge id='e382'
      from='18:17:17'
      to='18:17,18:16,17'>
   <attr name='EdgeStyle'>
    <string>Directive[RGBColor[0.`, 0.29`, 0.91`], Thickness[0.0007`]]</string>
   </attr>
  </edge>
  <edge id='e383'
      from='18:17:17'
      to='16,18:17:17,18'>
   <attr name='EdgeStyle'>
    <string>Directive[RGBColor[0.`, 0.29`, 0.91`], Thickness[0.0007`]]</string>
   </attr>
  </edge>
  <edge id='e384'
      from='18:17:17'
      to='16,18:17,18:17'>
   <attr name='EdgeStyle'>
    <string>Directive[RGBColor[0.`, 0.29`, 0.91`], Thickness[0.0007`]]</string>
   </attr>
  </edge>
  <edge id='e385'
      from='18:18:16'
      to='17,18:17,18:16'>
   <attr name='EdgeStyle'>
    <string>Directive[RGBColor[0.`, 0.29`, 0.91`], Thickness[0.0007`]]</string>
   </attr>
  </edge>
  <edge id='e386'
      from='18:18:16'
      to='17,18:16,18:16'>
   <attr name='EdgeStyle'>
    <string>Directive[RGBColor[0.`, 0.29`, 0.91`], Thickness[0.0007`]]</string>
   </attr>
  </edge>
  <edge id='e387'
      from='18:18:16'
      to='16,18:17,18:16'>
   <attr name='EdgeStyle'>
    <string>Directive[RGBColor[0.`, 0.29`, 0.91`], Thickness[0.0007`]]</string>
   </attr>
  </edge>
  <edge id='e388'
      from='18:18:16'
      to='18:17,18:16,17'>
   <attr name='EdgeStyle'>
    <string>Directive[RGBColor[0.`, 0.29`, 0.91`], Thickness[0.0007`]]</string>
   </attr>
  </edge>
  <edge id='e389'
      from='18:18:16'
      to='17,18:18:16,17'>
   <attr name='EdgeStyle'>
    <string>Directive[RGBColor[0.`, 0.29`, 0.91`], Thickness[0.0007`]]</string>
   </attr>
  </edge>
  <edge id='e390'
      from='18:18:16'
      to='18:16,18:16,17'>
   <attr name='EdgeStyle'>
    <string>Directive[RGBColor[0.`, 0.29`, 0.91`], Thickness[0.0007`]]</string>
   </attr>
  </edge>
  <edge id='e391'
      from='18:18:16'
      to='16,18:18:16,17'>
   <attr name='EdgeStyle'>
    <string>Directive[RGBColor[0.`, 0.29`, 0.91`], Thickness[0.0007`]]</string>
   </attr>
  </edge>
  <edge id='e392'
      from='18:16:18'
      to='17,18:16:17,18'>
   <attr name='EdgeStyle'>
    <string>Directive[RGBColor[0.`, 0.29`, 0.91`], Thickness[0.0007`]]</string>
   </attr>
  </edge>
  <edge id='e393'
      from='18:16:18'
      to='17,18:16:16,18'>
   <attr name='EdgeStyle'>
    <string>Directive[RGBColor[0.`, 0.29`, 0.91`], Thickness[0.0007`]]</string>
   </attr>
  </edge>
  <edge id='e394'
      from='18:16:18'
      to='16,18:16:17,18'>
   <attr name='EdgeStyle'>
    <string>Directive[RGBColor[0.`, 0.29`, 0.91`], Thickness[0.0007`]]</string>
   </attr>
  </edge>
  <edge id='e395'
      from='18:16:18'
      to='18:16,17:17,18'>
   <attr name='EdgeStyle'>
    <string>Directive[RGBColor[0.`, 0.29`, 0.91`], Thickness[0.0007`]]</string>
   </attr>
  </edge>
  <edge id='e396'
      from='18:16:18'
      to='17,18:16,17:18'>
   <attr name='EdgeStyle'>
    <string>Directive[RGBColor[0.`, 0.29`, 0.91`], Thickness[0.0007`]]</string>
   </attr>
  </edge>
  <edge id='e397'
      from='18:16:18'
      to='18:16,17:16,18'>
   <attr name='EdgeStyle'>
    <string>Directive[RGBColor[0.`, 0.29`, 0.91`], Thickness[0.0007`]]</string>
   </attr>
  </edge>
  <edge id='e398'
      from='18:16:18'
      to='16,18:16,17:18'>
   <attr name='EdgeStyle'>
    <string>Directive[RGBColor[0.`, 0.29`, 0.91`], Thickness[0.0007`]]</string>
   </attr>
  </edge>
  <edge id='e399'
      from='16:18:18'
      to='16:17,18:17,18'>
   <attr name='EdgeStyle'>
    <string>Directive[RGBColor[0.`, 0.29`, 0.91`], Thickness[0.0007`]]</string>
   </attr>
  </edge>
  <edge id='e400'
      from='16:18:18'
      to='16:17,18:16,18'>
   <attr name='EdgeStyle'>
    <string>Directive[RGBColor[0.`, 0.29`, 0.91`], Thickness[0.0007`]]</string>
   </attr>
  </edge>
  <edge id='e401'
      from='16:18:18'
      to='16:16,18:17,18'>
   <attr name='EdgeStyle'>
    <string>Directive[RGBColor[0.`, 0.29`, 0.91`], Thickness[0.0007`]]</string>
   </attr>
  </edge>
  <edge id='e402'
      from='16:18:18'
      to='16,17:18:17,18'>
   <attr name='EdgeStyle'>
    <string>Directive[RGBColor[0.`, 0.29`, 0.91`], Thickness[0.0007`]]</string>
   </attr>
  </edge>
  <edge id='e403'
      from='16:18:18'
      to='16,17:17,18:18'>
   <attr name='EdgeStyle'>
    <string>Directive[RGBColor[0.`, 0.29`, 0.91`], Thickness[0.0007`]]</string>
   </attr>
  </edge>
  <edge id='e404'
      from='16:18:18'
      to='16,17:18:16,18'>
   <attr name='EdgeStyle'>
    <string>Directive[RGBColor[0.`, 0.29`, 0.91`], Thickness[0.0007`]]</string>
   </attr>
  </edge>
  <edge id='e405'
      from='16:18:18'
      to='16,17:16,18:18'>
   <attr name='EdgeStyle'>
    <string>Directive[RGBColor[0.`, 0.29`, 0.91`], Thickness[0.0007`]]</string>
   </attr>
  </edge>
  <edge id='e406'
      from='16:16:18'
      to='16,17:16,17:18'>
   <attr name='EdgeStyle'>
    <string>Directive[RGBColor[0.`, 0.29`, 0.91`], Thickness[0.0007`]]</string>
   </attr>
  </edge>
  <edge id='e407'
      from='16:16:18'
      to='16:16,18:17,18'>
   <attr name='EdgeStyle'>
    <string>Directive[RGBColor[0.`, 0.29`, 0.91`], Thickness[0.0007`]]</string>
   </attr>
  </edge>
  <edge id='e408'
      from='16:16:18'
      to='16,18:16:17,18'>
   <attr name='EdgeStyle'>
    <string>Directive[RGBColor[0.`, 0.29`, 0.91`], Thickness[0.0007`]]</string>
   </attr>
  </edge>
  <edge id='e409'
      from='16:16:18'
      to='16:16,17:17,18'>
   <attr name='EdgeStyle'>
    <string>Directive[RGBColor[0.`, 0.29`, 0.91`], Thickness[0.0007`]]</string>
   </attr>
  </edge>
  <edge id='e410'
      from='16:16:18'
      to='16,17:16:17,18'>
   <attr name='EdgeStyle'>
    <string>Directive[RGBColor[0.`, 0.29`, 0.91`], Thickness[0.0007`]]</string>
   </attr>
  </edge>
  <edge id='e411'
      from='16:16:18'
      to='16,17:16,18:18'>
   <attr name='EdgeStyle'>
    <string>Directive[RGBColor[0.`, 0.29`, 0.91`], Thickness[0.0007`]]</string>
   </attr>
  </edge>
  <edge id='e412'
      from='16:16:18'
      to='16,18:16,17:18'>
   <attr name='EdgeStyle'>
    <string>Directive[RGBColor[0.`, 0.29`, 0.91`], Thickness[0.0007`]]</string>
   </attr>
  </edge>
  <edge id='e413'
      from='16:18:16'
      to='16,17:18:16,17'>
   <attr name='EdgeStyle'>
    <string>Directive[RGBColor[0.`, 0.29`, 0.91`], Thickness[0.0007`]]</string>
   </attr>
  </edge>
  <edge id='e414'
      from='16:18:16'
      to='16:17,18:16,18'>
   <attr name='EdgeStyle'>
    <string>Directive[RGBColor[0.`, 0.29`, 0.91`], Thickness[0.0007`]]</string>
   </attr>
  </edge>
  <edge id='e415'
      from='16:18:16'
      to='16,18:17,18:16'>
   <attr name='EdgeStyle'>
    <string>Directive[RGBColor[0.`, 0.29`, 0.91`], Thickness[0.0007`]]</string>
   </attr>
  </edge>
  <edge id='e416'
      from='16:18:16'
      to='16:17,18:16,17'>
   <attr name='EdgeStyle'>
    <string>Directive[RGBColor[0.`, 0.29`, 0.91`], Thickness[0.0007`]]</string>
   </attr>
  </edge>
  <edge id='e417'
      from='16:18:16'
      to='16,17:17,18:16'>
   <attr name='EdgeStyle'>
    <string>Directive[RGBColor[0.`, 0.29`, 0.91`], Thickness[0.0007`]]</string>
   </attr>
  </edge>
  <edge id='e418'
      from='16:18:16'
      to='16,17:18:16,18'>
   <attr name='EdgeStyle'>
    <string>Directive[RGBColor[0.`, 0.29`, 0.91`], Thickness[0.0007`]]</string>
   </attr>
  </edge>
  <edge id='e419'
      from='16:18:16'
      to='16,18:18:16,17'>
   <attr name='EdgeStyle'>
    <string>Directive[RGBColor[0.`, 0.29`, 0.91`], Thickness[0.0007`]]</string>
   </attr>
  </edge>
  <edge id='e420'
      from='18:16:16'
      to='18:16,17:16,17'>
   <attr name='EdgeStyle'>
    <string>Directive[RGBColor[0.`, 0.29`, 0.91`], Thickness[0.0007`]]</string>
   </attr>
  </edge>
  <edge id='e421'
      from='18:16:16'
      to='17,18:16:16,18'>
   <attr name='EdgeStyle'>
    <string>Directive[RGBColor[0.`, 0.29`, 0.91`], Thickness[0.0007`]]</string>
   </attr>
  </edge>
  <edge id='e422'
      from='18:16:16'
      to='17,18:16,18:16'>
   <attr name='EdgeStyle'>
    <string>Directive[RGBColor[0.`, 0.29`, 0.91`], Thickness[0.0007`]]</string>
   </attr>
  </edge>
  <edge id='e423'
      from='18:16:16'
      to='17,18:16:16,17'>
   <attr name='EdgeStyle'>
    <string>Directive[RGBColor[0.`, 0.29`, 0.91`], Thickness[0.0007`]]</string>
   </attr>
  </edge>
  <edge id='e424'
      from='18:16:16'
      to='17,18:16,17:16'>
   <attr name='EdgeStyle'>
    <string>Directive[RGBColor[0.`, 0.29`, 0.91`], Thickness[0.0007`]]</string>
   </attr>
  </edge>
  <edge id='e425'
      from='18:16:16'
      to='18:16,17:16,18'>
   <attr name='EdgeStyle'>
    <string>Directive[RGBColor[0.`, 0.29`, 0.91`], Thickness[0.0007`]]</string>
   </attr>
  </edge>
  <edge id='e426'
      from='18:16:16'
      to='18:16,18:16,17'>
   <attr name='EdgeStyle'>
    <string>Directive[RGBColor[0.`, 0.29`, 0.91`], Thickness[0.0007`]]</string>
   </attr>
  </edge>
  <edge id='e427'
      from='17:17:16'
      to='17,18:17,18:16'>
   <attr name='EdgeStyle'>
    <string>Directive[RGBColor[0.`, 0.29`, 0.91`], Thickness[0.0007`]]</string>
   </attr>
  </edge>
  <edge id='e428'
      from='17:17:16'
      to='17:16,17:16,18'>
   <attr name='EdgeStyle'>
    <string>Directive[RGBColor[0.`, 0.29`, 0.91`], Thickness[0.0007`]]</string>
   </attr>
  </edge>
  <edge id='e429'
      from='17:17:16'
      to='16,17:17:16,18'>
   <attr name='EdgeStyle'>
    <string>Directive[RGBColor[0.`, 0.29`, 0.91`], Thickness[0.0007`]]</string>
   </attr>
  </edge>
  <edge id='e430'
      from='17:17:16'
      to='17,18:16,17:16'>
   <attr name='EdgeStyle'>
    <string>Directive[RGBColor[0.`, 0.29`, 0.91`], Thickness[0.0007`]]</string>
   </attr>
  </edge>
  <edge id='e431'
      from='17:17:16'
      to='16,17:17,18:16'>
   <attr name='EdgeStyle'>
    <string>Directive[RGBColor[0.`, 0.29`, 0.91`], Thickness[0.0007`]]</string>
   </attr>
  </edge>
  <edge id='e432'
      from='17:17:16'
      to='17:17,18:16,18'>
   <attr name='EdgeStyle'>
    <string>Directive[RGBColor[0.`, 0.29`, 0.91`], Thickness[0.0007`]]</string>
   </attr>
  </edge>
  <edge id='e433'
      from='17:17:16'
      to='17,18:17:16,18'>
   <attr name='EdgeStyle'>
    <string>Directive[RGBColor[0.`, 0.29`, 0.91`], Thickness[0.0007`]]</string>
   </attr>
  </edge>
  <edge id='e434'
      from='17:16:17'
      to='17,18:16:17,18'>
   <attr name='EdgeStyle'>
    <string>Directive[RGBColor[0.`, 0.29`, 0.91`], Thickness[0.0007`]]</string>
   </attr>
  </edge>
  <edge id='e435'
      from='17:16:17'
      to='17:16,18:16,17'>
   <attr name='EdgeStyle'>
    <string>Directive[RGBColor[0.`, 0.29`, 0.91`], Thickness[0.0007`]]</string>
   </attr>
  </edge>
  <edge id='e436'
      from='17:16:17'
      to='16,17:16,18:17'>
   <attr name='EdgeStyle'>
    <string>Directive[RGBColor[0.`, 0.29`, 0.91`], Thickness[0.0007`]]</string>
   </attr>
  </edge>
  <edge id='e437'
      from='17:16:17'
      to='17,18:16:16,17'>
   <attr name='EdgeStyle'>
    <string>Directive[RGBColor[0.`, 0.29`, 0.91`], Thickness[0.0007`]]</string>
   </attr>
  </edge>
  <edge id='e438'
      from='17:16:17'
      to='16,17:16:17,18'>
   <attr name='EdgeStyle'>
    <string>Directive[RGBColor[0.`, 0.29`, 0.91`], Thickness[0.0007`]]</string>
   </attr>
  </edge>
  <edge id='e439'
      from='17:16:17'
      to='17:16,18:17,18'>
   <attr name='EdgeStyle'>
    <string>Directive[RGBColor[0.`, 0.29`, 0.91`], Thickness[0.0007`]]</string>
   </attr>
  </edge>
  <edge id='e440'
      from='17:16:17'
      to='17,18:16,18:17'>
   <attr name='EdgeStyle'>
    <string>Directive[RGBColor[0.`, 0.29`, 0.91`], Thickness[0.0007`]]</string>
   </attr>
  </edge>
  <edge id='e441'
      from='16:17:17'
      to='16:17,18:17,18'>
   <attr name='EdgeStyle'>
    <string>Directive[RGBColor[0.`, 0.29`, 0.91`], Thickness[0.0007`]]</string>
   </attr>
  </edge>
  <edge id='e442'
      from='16:17:17'
      to='16,18:17:16,17'>
   <attr name='EdgeStyle'>
    <string>Directive[RGBColor[0.`, 0.29`, 0.91`], Thickness[0.0007`]]</string>
   </attr>
  </edge>
  <edge id='e443'
      from='16:17:17'
      to='16,18:16,17:17'>
   <attr name='EdgeStyle'>
    <string>Directive[RGBColor[0.`, 0.29`, 0.91`], Thickness[0.0007`]]</string>
   </attr>
  </edge>
  <edge id='e444'
      from='16:17:17'
      to='16:17,18:16,17'>
   <attr name='EdgeStyle'>
    <string>Directive[RGBColor[0.`, 0.29`, 0.91`], Thickness[0.0007`]]</string>
   </attr>
  </edge>
  <edge id='e445'
      from='16:17:17'
      to='16:16,17:17,18'>
   <attr name='EdgeStyle'>
    <string>Directive[RGBColor[0.`, 0.29`, 0.91`], Thickness[0.0007`]]</string>
   </attr>
  </edge>
  <edge id='e446'
      from='16:17:17'
      to='16,18:17:17,18'>
   <attr name='EdgeStyle'>
    <string>Directive[RGBColor[0.`, 0.29`, 0.91`], Thickness[0.0007`]]</string>
   </attr>
  </edge>
  <edge id='e447'
      from='16:17:17'
      to='16,18:17,18:17'>
   <attr name='EdgeStyle'>
    <string>Directive[RGBColor[0.`, 0.29`, 0.91`], Thickness[0.0007`]]</string>
   </attr>
  </edge>
  <edge id='e448'
      from='18:18:17'
      to='16,18:16,18:17'>
   <attr name='EdgeStyle'>
    <string>Directive[RGBColor[0.`, 0.29`, 0.91`], Thickness[0.0007`]]</string>
   </attr>
  </edge>
  <edge id='e449'
      from='18:18:17'
      to='18:17,18:16,17'>
   <attr name='EdgeStyle'>
    <string>Directive[RGBColor[0.`, 0.29`, 0.91`], Thickness[0.0007`]]</string>
   </attr>
  </edge>
  <edge id='e450'
      from='18:18:17'
      to='17,18:18:16,17'>
   <attr name='EdgeStyle'>
    <string>Directive[RGBColor[0.`, 0.29`, 0.91`], Thickness[0.0007`]]</string>
   </attr>
  </edge>
  <edge id='e451'
      from='18:18:17'
      to='16,18:17,18:17'>
   <attr name='EdgeStyle'>
    <string>Directive[RGBColor[0.`, 0.29`, 0.91`], Thickness[0.0007`]]</string>
   </attr>
  </edge>
  <edge id='e452'
      from='18:18:17'
      to='17,18:16,18:17'>
   <attr name='EdgeStyle'>
    <string>Directive[RGBColor[0.`, 0.29`, 0.91`], Thickness[0.0007`]]</string>
   </attr>
  </edge>
  <edge id='e453'
      from='18:18:17'
      to='18:16,18:16,17'>
   <attr name='EdgeStyle'>
    <string>Directive[RGBColor[0.`, 0.29`, 0.91`], Thickness[0.0007`]]</string>
   </attr>
  </edge>
  <edge id='e454'
      from='18:18:17'
      to='16,18:18:16,17'>
   <attr name='EdgeStyle'>
    <string>Directive[RGBColor[0.`, 0.29`, 0.91`], Thickness[0.0007`]]</string>
   </attr>
  </edge>
  <edge id='e455'
      from='18:17:18'
      to='16,18:17:16,18'>
   <attr name='EdgeStyle'>
    <string>Directive[RGBColor[0.`, 0.29`, 0.91`], Thickness[0.0007`]]</string>
   </attr>
  </edge>
  <edge id='e456'
      from='18:17:18'
      to='18:16,17:17,18'>
   <attr name='EdgeStyle'>
    <string>Directive[RGBColor[0.`, 0.29`, 0.91`], Thickness[0.0007`]]</string>
   </attr>
  </edge>
  <edge id='e457'
      from='18:17:18'
      to='17,18:16,17:18'>
   <attr name='EdgeStyle'>
    <string>Directive[RGBColor[0.`, 0.29`, 0.91`], Thickness[0.0007`]]</string>
   </attr>
  </edge>
  <edge id='e458'
      from='18:17:18'
      to='16,18:17:17,18'>
   <attr name='EdgeStyle'>
    <string>Directive[RGBColor[0.`, 0.29`, 0.91`], Thickness[0.0007`]]</string>
   </attr>
  </edge>
  <edge id='e459'
      from='18:17:18'
      to='17,18:17:16,18'>
   <attr name='EdgeStyle'>
    <string>Directive[RGBColor[0.`, 0.29`, 0.91`], Thickness[0.0007`]]</string>
   </attr>
  </edge>
  <edge id='e460'
      from='18:17:18'
      to='18:16,17:16,18'>
   <attr name='EdgeStyle'>
    <string>Directive[RGBColor[0.`, 0.29`, 0.91`], Thickness[0.0007`]]</string>
   </attr>
  </edge>
  <edge id='e461'
      from='18:17:18'
      to='16,18:16,17:18'>
   <attr name='EdgeStyle'>
    <string>Directive[RGBColor[0.`, 0.29`, 0.91`], Thickness[0.0007`]]</string>
   </attr>
  </edge>
  <edge id='e462'
      from='17:18:18'
      to='17:16,18:16,18'>
   <attr name='EdgeStyle'>
    <string>Directive[RGBColor[0.`, 0.29`, 0.91`], Thickness[0.0007`]]</string>
   </attr>
  </edge>
  <edge id='e463'
      from='17:18:18'
      to='16,17:18:17,18'>
   <attr name='EdgeStyle'>
    <string>Directive[RGBColor[0.`, 0.29`, 0.91`], Thickness[0.0007`]]</string>
   </attr>
  </edge>
  <edge id='e464'
      from='17:18:18'
      to='16,17:17,18:18'>
   <attr name='EdgeStyle'>
    <string>Directive[RGBColor[0.`, 0.29`, 0.91`], Thickness[0.0007`]]</string>
   </attr>
  </edge>
  <edge id='e465'
      from='17:18:18'
      to='17:16,18:17,18'>
   <attr name='EdgeStyle'>
    <string>Directive[RGBColor[0.`, 0.29`, 0.91`], Thickness[0.0007`]]</string>
   </attr>
  </edge>
  <edge id='e466'
      from='17:18:18'
      to='17:17,18:16,18'>
   <attr name='EdgeStyle'>
    <string>Directive[RGBColor[0.`, 0.29`, 0.91`], Thickness[0.0007`]]</string>
   </attr>
  </edge>
  <edge id='e467'
      from='17:18:18'
      to='16,17:18:16,18'>
   <attr name='EdgeStyle'>
    <string>Directive[RGBColor[0.`, 0.29`, 0.91`], Thickness[0.0007`]]</string>
   </attr>
  </edge>
  <edge id='e468'
      from='17:18:18'
      to='16,17:16,18:18'>
   <attr name='EdgeStyle'>
    <string>Directive[RGBColor[0.`, 0.29`, 0.91`], Thickness[0.0007`]]</string>
   </attr>
  </edge>
  <edge id='e469'
      from='16:17:18'
      to='16:17,18:17,18'>
   <attr name='EdgeStyle'>
    <string>Directive[RGBColor[0.`, 0.29`, 0.91`], Thickness[0.0007`]]</string>
   </attr>
  </edge>
  <edge id='e470'
      from='16:17:18'
      to='16,18:17:16,18'>
   <attr name='EdgeStyle'>
    <string>Directive[RGBColor[0.`, 0.29`, 0.91`], Thickness[0.0007`]]</string>
   </attr>
  </edge>
  <edge id='e471'
      from='16:17:18'
      to='16,17:16,17:18'>
   <attr name='EdgeStyle'>
    <string>Directive[RGBColor[0.`, 0.29`, 0.91`], Thickness[0.0007`]]</string>
   </attr>
  </edge>
  <edge id='e472'
      from='16:17:18'
      to='16:17,18:16,18'>
   <attr name='EdgeStyle'>
    <string>Directive[RGBColor[0.`, 0.29`, 0.91`], Thickness[0.0007`]]</string>
   </attr>
  </edge>
  <edge id='e473'
      from='16:17:18'
      to='16,17:17:16,18'>
   <attr name='EdgeStyle'>
    <string>Directive[RGBColor[0.`, 0.29`, 0.91`], Thickness[0.0007`]]</string>
   </attr>
  </edge>
  <edge id='e474'
      from='16:17:18'
      to='16,17:17,18:18'>
   <attr name='EdgeStyle'>
    <string>Directive[RGBColor[0.`, 0.29`, 0.91`], Thickness[0.0007`]]</string>
   </attr>
  </edge>
  <edge id='e475'
      from='16:17:18'
      to='16:16,17:17,18'>
   <attr name='EdgeStyle'>
    <string>Directive[RGBColor[0.`, 0.29`, 0.91`], Thickness[0.0007`]]</string>
   </attr>
  </edge>
  <edge id='e476'
      from='16:17:18'
      to='16,18:17:17,18'>
   <attr name='EdgeStyle'>
    <string>Directive[RGBColor[0.`, 0.29`, 0.91`], Thickness[0.0007`]]</string>
   </attr>
  </edge>
  <edge id='e477'
      from='16:17:18'
      to='16,18:16,17:18'>
   <attr name='EdgeStyle'>
    <string>Directive[RGBColor[0.`, 0.29`, 0.91`], Thickness[0.0007`]]</string>
   </attr>
  </edge>
  <edge id='e478'
      from='16:18:17'
      to='16:17,18:17,18'>
   <attr name='EdgeStyle'>
    <string>Directive[RGBColor[0.`, 0.29`, 0.91`], Thickness[0.0007`]]</string>
   </attr>
  </edge>
  <edge id='e479'
      from='16:18:17'
      to='16,18:16,18:17'>
   <attr name='EdgeStyle'>
    <string>Directive[RGBColor[0.`, 0.29`, 0.91`], Thickness[0.0007`]]</string>
   </attr>
  </edge>
  <edge id='e480'
      from='16:18:17'
      to='16,17:18:16,17'>
   <attr name='EdgeStyle'>
    <string>Directive[RGBColor[0.`, 0.29`, 0.91`], Thickness[0.0007`]]</string>
   </attr>
  </edge>
  <edge id='e481'
      from='16:18:17'
      to='16:16,18:17,18'>
   <attr name='EdgeStyle'>
    <string>Directive[RGBColor[0.`, 0.29`, 0.91`], Thickness[0.0007`]]</string>
   </attr>
  </edge>
  <edge id='e482'
      from='16:18:17'
      to='16,17:16,18:17'>
   <attr name='EdgeStyle'>
    <string>Directive[RGBColor[0.`, 0.29`, 0.91`], Thickness[0.0007`]]</string>
   </attr>
  </edge>
  <edge id='e483'
      from='16:18:17'
      to='16,17:18:17,18'>
   <attr name='EdgeStyle'>
    <string>Directive[RGBColor[0.`, 0.29`, 0.91`], Thickness[0.0007`]]</string>
   </attr>
  </edge>
  <edge id='e484'
      from='16:18:17'
      to='16:17,18:16,17'>
   <attr name='EdgeStyle'>
    <string>Directive[RGBColor[0.`, 0.29`, 0.91`], Thickness[0.0007`]]</string>
   </attr>
  </edge>
  <edge id='e485'
      from='16:18:17'
      to='16,18:17,18:17'>
   <attr name='EdgeStyle'>
    <string>Directive[RGBColor[0.`, 0.29`, 0.91`], Thickness[0.0007`]]</string>
   </attr>
  </edge>
  <edge id='e486'
      from='16:18:17'
      to='16,18:18:16,17'>
   <attr name='EdgeStyle'>
    <string>Directive[RGBColor[0.`, 0.29`, 0.91`], Thickness[0.0007`]]</string>
   </attr>
  </edge>
  <edge id='e487'
      from='17:16:18'
      to='17,18:16:17,18'>
   <attr name='EdgeStyle'>
    <string>Directive[RGBColor[0.`, 0.29`, 0.91`], Thickness[0.0007`]]</string>
   </attr>
  </edge>
  <edge id='e488'
      from='17:16:18'
      to='17:16,18:16,18'>
   <attr name='EdgeStyle'>
    <string>Directive[RGBColor[0.`, 0.29`, 0.91`], Thickness[0.0007`]]</string>
   </attr>
  </edge>
  <edge id='e489'
      from='17:16:18'
      to='16,17:16,17:18'>
   <attr name='EdgeStyle'>
    <string>Directive[RGBColor[0.`, 0.29`, 0.91`], Thickness[0.0007`]]</string>
   </attr>
  </edge>
  <edge id='e490'
      from='17:16:18'
      to='17,18:16:16,18'>
   <attr name='EdgeStyle'>
    <string>Directive[RGBColor[0.`, 0.29`, 0.91`], Thickness[0.0007`]]</string>
   </attr>
  </edge>
  <edge id='e491'
      from='17:16:18'
      to='17:16,17:16,18'>
   <attr name='EdgeStyle'>
    <string>Directive[RGBColor[0.`, 0.29`, 0.91`], Thickness[0.0007`]]</string>
   </attr>
  </edge>
  <edge id='e492'
      from='17:16:18'
      to='17,18:16,17:18'>
   <attr name='EdgeStyle'>
    <string>Directive[RGBColor[0.`, 0.29`, 0.91`], Thickness[0.0007`]]</string>
   </attr>
  </edge>
  <edge id='e493'
      from='17:16:18'
      to='16,17:16:17,18'>
   <attr name='EdgeStyle'>
    <string>Directive[RGBColor[0.`, 0.29`, 0.91`], Thickness[0.0007`]]</string>
   </attr>
  </edge>
  <edge id='e494'
      from='17:16:18'
      to='17:16,18:17,18'>
   <attr name='EdgeStyle'>
    <string>Directive[RGBColor[0.`, 0.29`, 0.91`], Thickness[0.0007`]]</string>
   </attr>
  </edge>
  <edge id='e495'
      from='17:16:18'
      to='16,17:16,18:18'>
   <attr name='EdgeStyle'>
    <string>Directive[RGBColor[0.`, 0.29`, 0.91`], Thickness[0.0007`]]</string>
   </attr>
  </edge>
  <edge id='e496'
      from='17:18:16'
      to='17,18:17,18:16'>
   <attr name='EdgeStyle'>
    <string>Directive[RGBColor[0.`, 0.29`, 0.91`], Thickness[0.0007`]]</string>
   </attr>
  </edge>
  <edge id='e497'
      from='17:18:16'
      to='17:16,18:16,18'>
   <attr name='EdgeStyle'>
    <string>Directive[RGBColor[0.`, 0.29`, 0.91`], Thickness[0.0007`]]</string>
   </attr>
  </edge>
  <edge id='e498'
      from='17:18:16'
      to='16,17:18:16,17'>
   <attr name='EdgeStyle'>
    <string>Directive[RGBColor[0.`, 0.29`, 0.91`], Thickness[0.0007`]]</string>
   </attr>
  </edge>
  <edge id='e499'
      from='17:18:16'
      to='17,18:16,18:16'>
   <attr name='EdgeStyle'>
    <string>Directive[RGBColor[0.`, 0.29`, 0.91`], Thickness[0.0007`]]</string>
   </attr>
  </edge>
  <edge id='e500'
      from='17:18:16'
      to='17:16,18:16,17'>
   <attr name='EdgeStyle'>
    <string>Directive[RGBColor[0.`, 0.29`, 0.91`], Thickness[0.0007`]]</string>
   </attr>
  </edge>
  <edge id='e501'
      from='17:18:16'
      to='17,18:18:16,17'>
   <attr name='EdgeStyle'>
    <string>Directive[RGBColor[0.`, 0.29`, 0.91`], Thickness[0.0007`]]</string>
   </attr>
  </edge>
  <edge id='e502'
      from='17:18:16'
      to='16,17:17,18:16'>
   <attr name='EdgeStyle'>
    <string>Directive[RGBColor[0.`, 0.29`, 0.91`], Thickness[0.0007`]]</string>
   </attr>
  </edge>
  <edge id='e503'
      from='17:18:16'
      to='17:17,18:16,18'>
   <attr name='EdgeStyle'>
    <string>Directive[RGBColor[0.`, 0.29`, 0.91`], Thickness[0.0007`]]</string>
   </attr>
  </edge>
  <edge id='e504'
      from='17:18:16'
      to='16,17:18:16,18'>
   <attr name='EdgeStyle'>
    <string>Directive[RGBColor[0.`, 0.29`, 0.91`], Thickness[0.0007`]]</string>
   </attr>
  </edge>
  <edge id='e505'
      from='18:16:17'
      to='17,18:16:17,18'>
   <attr name='EdgeStyle'>
    <string>Directive[RGBColor[0.`, 0.29`, 0.91`], Thickness[0.0007`]]</string>
   </attr>
  </edge>
  <edge id='e506'
      from='18:16:17'
      to='16,18:16,18:17'>
   <attr name='EdgeStyle'>
    <string>Directive[RGBColor[0.`, 0.29`, 0.91`], Thickness[0.0007`]]</string>
   </attr>
  </edge>
  <edge id='e507'
      from='18:16:17'
      to='18:16,17:16,17'>
   <attr name='EdgeStyle'>
    <string>Directive[RGBColor[0.`, 0.29`, 0.91`], Thickness[0.0007`]]</string>
   </attr>
  </edge>
  <edge id='e508'
      from='18:16:17'
      to='16,18:16:17,18'>
   <attr name='EdgeStyle'>
    <string>Directive[RGBColor[0.`, 0.29`, 0.91`], Thickness[0.0007`]]</string>
   </attr>
  </edge>
  <edge id='e509'
      from='18:16:17'
      to='16,18:16,17:17'>
   <attr name='EdgeStyle'>
    <string>Directive[RGBColor[0.`, 0.29`, 0.91`], Thickness[0.0007`]]</string>
   </attr>
  </edge>
  <edge id='e510'
      from='18:16:17'
      to='18:16,17:17,18'>
   <attr name='EdgeStyle'>
    <string>Directive[RGBColor[0.`, 0.29`, 0.91`], Thickness[0.0007`]]</string>
   </attr>
  </edge>
  <edge id='e511'
      from='18:16:17'
      to='17,18:16:16,17'>
   <attr name='EdgeStyle'>
    <string>Directive[RGBColor[0.`, 0.29`, 0.91`], Thickness[0.0007`]]</string>
   </attr>
  </edge>
  <edge id='e512'
      from='18:16:17'
      to='17,18:16,18:17'>
   <attr name='EdgeStyle'>
    <string>Directive[RGBColor[0.`, 0.29`, 0.91`], Thickness[0.0007`]]</string>
   </attr>
  </edge>
  <edge id='e513'
      from='18:16:17'
      to='18:16,18:16,17'>
   <attr name='EdgeStyle'>
    <string>Directive[RGBColor[0.`, 0.29`, 0.91`], Thickness[0.0007`]]</string>
   </attr>
  </edge>
  <edge id='e514'
      from='18:17:16'
      to='17,18:17,18:16'>
   <attr name='EdgeStyle'>
    <string>Directive[RGBColor[0.`, 0.29`, 0.91`], Thickness[0.0007`]]</string>
   </attr>
  </edge>
  <edge id='e515'
      from='18:17:16'
      to='16,18:17:16,18'>
   <attr name='EdgeStyle'>
    <string>Directive[RGBColor[0.`, 0.29`, 0.91`], Thickness[0.0007`]]</string>
   </attr>
  </edge>
  <edge id='e516'
      from='18:17:16'
      to='18:16,17:16,17'>
   <attr name='EdgeStyle'>
    <string>Directive[RGBColor[0.`, 0.29`, 0.91`], Thickness[0.0007`]]</string>
   </attr>
  </edge>
  <edge id='e517'
      from='18:17:16'
      to='16,18:17,18:16'>
   <attr name='EdgeStyle'>
    <string>Directive[RGBColor[0.`, 0.29`, 0.91`], Thickness[0.0007`]]</string>
   </attr>
  </edge>
  <edge id='e518'
      from='18:17:16'
      to='16,18:17:16,17'>
   <attr name='EdgeStyle'>
    <string>Directive[RGBColor[0.`, 0.29`, 0.91`], Thickness[0.0007`]]</string>
   </attr>
  </edge>
  <edge id='e519'
      from='18:17:16'
      to='18:17,18:16,17'>
   <attr name='EdgeStyle'>
    <string>Directive[RGBColor[0.`, 0.29`, 0.91`], Thickness[0.0007`]]</string>
   </attr>
  </edge>
  <edge id='e520'
      from='18:17:16'
      to='17,18:16,17:16'>
   <attr name='EdgeStyle'>
    <string>Directive[RGBColor[0.`, 0.29`, 0.91`], Thickness[0.0007`]]</string>
   </attr>
  </edge>
  <edge id='e521'
      from='18:17:16'
      to='17,18:17:16,18'>
   <attr name='EdgeStyle'>
    <string>Directive[RGBColor[0.`, 0.29`, 0.91`], Thickness[0.0007`]]</string>
   </attr>
  </edge>
  <edge id='e522'
      from='18:17:16'
      to='18:16,17:16,18'>
   <attr name='EdgeStyle'>
    <string>Directive[RGBColor[0.`, 0.29`, 0.91`], Thickness[0.0007`]]</string>
   </attr>
  </edge>
  <edge id='e523'
      from='16:16:17,18'
      to='16:16,17:18'>
   <attr name='EdgeStyle'>
    <string>Directive[RGBColor[0.`, 0.29`, 0.91`], Thickness[0.0007`]]</string>
   </attr>
  </edge>
  <edge id='e524'
      from='16:16:17,18'
      to='16,17:16:18'>
   <attr name='EdgeStyle'>
    <string>Directive[RGBColor[0.`, 0.29`, 0.91`], Thickness[0.0007`]]</string>
   </attr>
  </edge>
  <edge id='e525'
      from='16:16:17,18'
      to='16:16,18:17'>
   <attr name='EdgeStyle'>
    <string>Directive[RGBColor[0.`, 0.29`, 0.91`], Thickness[0.0007`]]</string>
   </attr>
  </edge>
  <edge id='e526'
      from='16:16:17,18'
      to='16,18:16:17'>
   <attr name='EdgeStyle'>
    <string>Directive[RGBColor[0.`, 0.29`, 0.91`], Thickness[0.0007`]]</string>
   </attr>
  </edge>
  <edge id='e527'
      from='16:16:17,18'
      to='16:16,17:17'>
   <attr name='EdgeStyle'>
    <string>Directive[RGBColor[0.`, 0.29`, 0.91`], Thickness[0.0007`]]</string>
   </attr>
  </edge>
  <edge id='e528'
      from='16:16:17,18'
      to='16,17:16:17'>
   <attr name='EdgeStyle'>
    <string>Directive[RGBColor[0.`, 0.29`, 0.91`], Thickness[0.0007`]]</string>
   </attr>
  </edge>
  <edge id='e529'
      from='16:16:17,18'
      to='16:16,18:18'>
   <attr name='EdgeStyle'>
    <string>Directive[RGBColor[0.`, 0.29`, 0.91`], Thickness[0.0007`]]</string>
   </attr>
  </edge>
  <edge id='e530'
      from='16:16:17,18'
      to='16,18:16:18'>
   <attr name='EdgeStyle'>
    <string>Directive[RGBColor[0.`, 0.29`, 0.91`], Thickness[0.0007`]]</string>
   </attr>
  </edge>
  <edge id='e531'
      from='16:16:17,18'
      to='16,18:16,17:17,18'>
   <attr name='EdgeStyle'>
    <string>Directive[RGBColor[0.`, 0.29`, 0.91`], Thickness[0.0007`]]</string>
   </attr>
  </edge>
  <edge id='e532'
      from='16:16:17,18'
      to='16,17:16,18:17,18'>
   <attr name='EdgeStyle'>
    <string>Directive[RGBColor[0.`, 0.29`, 0.91`], Thickness[0.0007`]]</string>
   </attr>
  </edge>
  <edge id='e533'
      from='16:17,18:16'
      to='16:18:16,17'>
   <attr name='EdgeStyle'>
    <string>Directive[RGBColor[0.`, 0.29`, 0.91`], Thickness[0.0007`]]</string>
   </attr>
  </edge>
  <edge id='e534'
      from='16:17,18:16'
      to='16,17:18:16'>
   <attr name='EdgeStyle'>
    <string>Directive[RGBColor[0.`, 0.29`, 0.91`], Thickness[0.0007`]]</string>
   </attr>
  </edge>
  <edge id='e535'
      from='16:17,18:16'
      to='16:17:16,18'>
   <attr name='EdgeStyle'>
    <string>Directive[RGBColor[0.`, 0.29`, 0.91`], Thickness[0.0007`]]</string>
   </attr>
  </edge>
  <edge id='e536'
      from='16:17,18:16'
      to='16,18:17:16'>
   <attr name='EdgeStyle'>
    <string>Directive[RGBColor[0.`, 0.29`, 0.91`], Thickness[0.0007`]]</string>
   </attr>
  </edge>
  <edge id='e537'
      from='16:17,18:16'
      to='16:17:16,17'>
   <attr name='EdgeStyle'>
    <string>Directive[RGBColor[0.`, 0.29`, 0.91`], Thickness[0.0007`]]</string>
   </attr>
  </edge>
  <edge id='e538'
      from='16:17,18:16'
      to='16,17:17:16'>
   <attr name='EdgeStyle'>
    <string>Directive[RGBColor[0.`, 0.29`, 0.91`], Thickness[0.0007`]]</string>
   </attr>
  </edge>
  <edge id='e539'
      from='16:17,18:16'
      to='16:18:16,18'>
   <attr name='EdgeStyle'>
    <string>Directive[RGBColor[0.`, 0.29`, 0.91`], Thickness[0.0007`]]</string>
   </attr>
  </edge>
  <edge id='e540'
      from='16:17,18:16'
      to='16,18:18:16'>
   <attr name='EdgeStyle'>
    <string>Directive[RGBColor[0.`, 0.29`, 0.91`], Thickness[0.0007`]]</string>
   </attr>
  </edge>
  <edge id='e541'
      from='16:17,18:16'
      to='16,18:17,18:16,17'>
   <attr name='EdgeStyle'>
    <string>Directive[RGBColor[0.`, 0.29`, 0.91`], Thickness[0.0007`]]</string>
   </attr>
  </edge>
  <edge id='e542'
      from='16:17,18:16'
      to='16,17:17,18:16,18'>
   <attr name='EdgeStyle'>
    <string>Directive[RGBColor[0.`, 0.29`, 0.91`], Thickness[0.0007`]]</string>
   </attr>
  </edge>
  <edge id='e543'
      from='17,18:16:16'
      to='18:16:16,17'>
   <attr name='EdgeStyle'>
    <string>Directive[RGBColor[0.`, 0.29`, 0.91`], Thickness[0.0007`]]</string>
   </attr>
  </edge>
  <edge id='e544'
      from='17,18:16:16'
      to='18:16,17:16'>
   <attr name='EdgeStyle'>
    <string>Directive[RGBColor[0.`, 0.29`, 0.91`], Thickness[0.0007`]]</string>
   </attr>
  </edge>
  <edge id='e545'
      from='17,18:16:16'
      to='17:16:16,18'>
   <attr name='EdgeStyle'>
    <string>Directive[RGBColor[0.`, 0.29`, 0.91`], Thickness[0.0007`]]</string>
   </attr>
  </edge>
  <edge id='e546'
      from='17,18:16:16'
      to='17:16,18:16'>
   <attr name='EdgeStyle'>
    <string>Directive[RGBColor[0.`, 0.29`, 0.91`], Thickness[0.0007`]]</string>
   </attr>
  </edge>
  <edge id='e547'
      from='17,18:16:16'
      to='17:16:16,17'>
   <attr name='EdgeStyle'>
    <string>Directive[RGBColor[0.`, 0.29`, 0.91`], Thickness[0.0007`]]</string>
   </attr>
  </edge>
  <edge id='e548'
      from='17,18:16:16'
      to='17:16,17:16'>
   <attr name='EdgeStyle'>
    <string>Directive[RGBColor[0.`, 0.29`, 0.91`], Thickness[0.0007`]]</string>
   </attr>
  </edge>
  <edge id='e549'
      from='17,18:16:16'
      to='18:16:16,18'>
   <attr name='EdgeStyle'>
    <string>Directive[RGBColor[0.`, 0.29`, 0.91`], Thickness[0.0007`]]</string>
   </attr>
  </edge>
  <edge id='e550'
      from='17,18:16:16'
      to='18:16,18:16'>
   <attr name='EdgeStyle'>
    <string>Directive[RGBColor[0.`, 0.29`, 0.91`], Thickness[0.0007`]]</string>
   </attr>
  </edge>
  <edge id='e551'
      from='17,18:16:16'
      to='17,18:16,18:16,17'>
   <attr name='EdgeStyle'>
    <string>Directive[RGBColor[0.`, 0.29`, 0.91`], Thickness[0.0007`]]</string>
   </attr>
  </edge>
  <edge id='e552'
      from='17,18:16:16'
      to='17,18:16,17:16,18'>
   <attr name='EdgeStyle'>
    <string>Directive[RGBColor[0.`, 0.29`, 0.91`], Thickness[0.0007`]]</string>
   </attr>
  </edge>
  <edge id='e553'
      from='17:17:16,18'
      to='17:17,18:16'>
   <attr name='EdgeStyle'>
    <string>Directive[RGBColor[0.`, 0.29`, 0.91`], Thickness[0.0007`]]</string>
   </attr>
  </edge>
  <edge id='e554'
      from='17:17:16,18'
      to='17,18:17:16'>
   <attr name='EdgeStyle'>
    <string>Directive[RGBColor[0.`, 0.29`, 0.91`], Thickness[0.0007`]]</string>
   </attr>
  </edge>
  <edge id='e555'
      from='17:17:16,18'
      to='17:16,17:18'>
   <attr name='EdgeStyle'>
    <string>Directive[RGBColor[0.`, 0.29`, 0.91`], Thickness[0.0007`]]</string>
   </attr>
  </edge>
  <edge id='e556'
      from='17:17:16,18'
      to='16,17:17:18'>
   <attr name='EdgeStyle'>
    <string>Directive[RGBColor[0.`, 0.29`, 0.91`], Thickness[0.0007`]]</string>
   </attr>
  </edge>
  <edge id='e557'
      from='17:17:16,18'
      to='17:16,17:16'>
   <attr name='EdgeStyle'>
    <string>Directive[RGBColor[0.`, 0.29`, 0.91`], Thickness[0.0007`]]</string>
   </attr>
  </edge>
  <edge id='e558'
      from='17:17:16,18'
      to='16,17:17:16'>
   <attr name='EdgeStyle'>
    <string>Directive[RGBColor[0.`, 0.29`, 0.91`], Thickness[0.0007`]]</string>
   </attr>
  </edge>
  <edge id='e559'
      from='17:17:16,18'
      to='17:17,18:18'>
   <attr name='EdgeStyle'>
    <string>Directive[RGBColor[0.`, 0.29`, 0.91`], Thickness[0.0007`]]</string>
   </attr>
  </edge>
  <edge id='e560'
      from='17:17:16,18'
      to='17,18:17:18'>
   <attr name='EdgeStyle'>
    <string>Directive[RGBColor[0.`, 0.29`, 0.91`], Thickness[0.0007`]]</string>
   </attr>
  </edge>
  <edge id='e561'
      from='17:17:16,18'
      to='17,18:16,17:16,18'>
   <attr name='EdgeStyle'>
    <string>Directive[RGBColor[0.`, 0.29`, 0.91`], Thickness[0.0007`]]</string>
   </attr>
  </edge>
  <edge id='e562'
      from='17:17:16,18'
      to='16,17:17,18:16,18'>
   <attr name='EdgeStyle'>
    <string>Directive[RGBColor[0.`, 0.29`, 0.91`], Thickness[0.0007`]]</string>
   </attr>
  </edge>
  <edge id='e563'
      from='17:16,18:17'
      to='17:16:17,18'>
   <attr name='EdgeStyle'>
    <string>Directive[RGBColor[0.`, 0.29`, 0.91`], Thickness[0.0007`]]</string>
   </attr>
  </edge>
  <edge id='e564'
      from='17:16,18:17'
      to='17,18:16:17'>
   <attr name='EdgeStyle'>
    <string>Directive[RGBColor[0.`, 0.29`, 0.91`], Thickness[0.0007`]]</string>
   </attr>
  </edge>
  <edge id='e565'
      from='17:16,18:17'
      to='17:18:16,17'>
   <attr name='EdgeStyle'>
    <string>Directive[RGBColor[0.`, 0.29`, 0.91`], Thickness[0.0007`]]</string>
   </attr>
  </edge>
  <edge id='e566'
      from='17:16,18:17'
      to='16,17:18:17'>
   <attr name='EdgeStyle'>
    <string>Directive[RGBColor[0.`, 0.29`, 0.91`], Thickness[0.0007`]]</string>
   </attr>
  </edge>
  <edge id='e567'
      from='17:16,18:17'
      to='17:16:16,17'>
   <attr name='EdgeStyle'>
    <string>Directive[RGBColor[0.`, 0.29`, 0.91`], Thickness[0.0007`]]</string>
   </attr>
  </edge>
  <edge id='e568'
      from='17:16,18:17'
      to='16,17:16:17'>
   <attr name='EdgeStyle'>
    <string>Directive[RGBColor[0.`, 0.29`, 0.91`], Thickness[0.0007`]]</string>
   </attr>
  </edge>
  <edge id='e569'
      from='17:16,18:17'
      to='17:18:17,18'>
   <attr name='EdgeStyle'>
    <string>Directive[RGBColor[0.`, 0.29`, 0.91`], Thickness[0.0007`]]</string>
   </attr>
  </edge>
  <edge id='e570'
      from='17:16,18:17'
      to='17,18:18:17'>
   <attr name='EdgeStyle'>
    <string>Directive[RGBColor[0.`, 0.29`, 0.91`], Thickness[0.0007`]]</string>
   </attr>
  </edge>
  <edge id='e571'
      from='17:16,18:17'
      to='17,18:16,18:16,17'>
   <attr name='EdgeStyle'>
    <string>Directive[RGBColor[0.`, 0.29`, 0.91`], Thickness[0.0007`]]</string>
   </attr>
  </edge>
  <edge id='e572'
      from='17:16,18:17'
      to='16,17:16,18:17,18'>
   <attr name='EdgeStyle'>
    <string>Directive[RGBColor[0.`, 0.29`, 0.91`], Thickness[0.0007`]]</string>
   </attr>
  </edge>
  <edge id='e573'
      from='16,18:17:17'
      to='16:17:17,18'>
   <attr name='EdgeStyle'>
    <string>Directive[RGBColor[0.`, 0.29`, 0.91`], Thickness[0.0007`]]</string>
   </attr>
  </edge>
  <edge id='e574'
      from='16,18:17:17'
      to='16:17,18:17'>
   <attr name='EdgeStyle'>
    <string>Directive[RGBColor[0.`, 0.29`, 0.91`], Thickness[0.0007`]]</string>
   </attr>
  </edge>
  <edge id='e575'
      from='16,18:17:17'
      to='18:17:16,17'>
   <attr name='EdgeStyle'>
    <string>Directive[RGBColor[0.`, 0.29`, 0.91`], Thickness[0.0007`]]</string>
   </attr>
  </edge>
  <edge id='e576'
      from='16,18:17:17'
      to='18:16,17:17'>
   <attr name='EdgeStyle'>
    <string>Directive[RGBColor[0.`, 0.29`, 0.91`], Thickness[0.0007`]]</string>
   </attr>
  </edge>
  <edge id='e577'
      from='16,18:17:17'
      to='16:17:16,17'>
   <attr name='EdgeStyle'>
    <string>Directive[RGBColor[0.`, 0.29`, 0.91`], Thickness[0.0007`]]</string>
   </attr>
  </edge>
  <edge id='e578'
      from='16,18:17:17'
      to='16:16,17:17'>
   <attr name='EdgeStyle'>
    <string>Directive[RGBColor[0.`, 0.29`, 0.91`], Thickness[0.0007`]]</string>
   </attr>
  </edge>
  <edge id='e579'
      from='16,18:17:17'
      to='18:17:17,18'>
   <attr name='EdgeStyle'>
    <string>Directive[RGBColor[0.`, 0.29`, 0.91`], Thickness[0.0007`]]</string>
   </attr>
  </edge>
  <edge id='e580'
      from='16,18:17:17'
      to='18:17,18:17'>
   <attr name='EdgeStyle'>
    <string>Directive[RGBColor[0.`, 0.29`, 0.91`], Thickness[0.0007`]]</string>
   </attr>
  </edge>
  <edge id='e581'
      from='16,18:17:17'
      to='16,18:17,18:16,17'>
   <attr name='EdgeStyle'>
    <string>Directive[RGBColor[0.`, 0.29`, 0.91`], Thickness[0.0007`]]</string>
   </attr>
  </edge>
  <edge id='e582'
      from='16,18:17:17'
      to='16,18:16,17:17,18'>
   <attr name='EdgeStyle'>
    <string>Directive[RGBColor[0.`, 0.29`, 0.91`], Thickness[0.0007`]]</string>
   </attr>
  </edge>
  <edge id='e583'
      from='18:18:16,17'
      to='18:16,18:17'>
   <attr name='EdgeStyle'>
    <string>Directive[RGBColor[0.`, 0.29`, 0.91`], Thickness[0.0007`]]</string>
   </attr>
  </edge>
  <edge id='e584'
      from='18:18:16,17'
      to='16,18:18:17'>
   <attr name='EdgeStyle'>
    <string>Directive[RGBColor[0.`, 0.29`, 0.91`], Thickness[0.0007`]]</string>
   </attr>
  </edge>
  <edge id='e585'
      from='18:18:16,17'
      to='18:17,18:16'>
   <attr name='EdgeStyle'>
    <string>Directive[RGBColor[0.`, 0.29`, 0.91`], Thickness[0.0007`]]</string>
   </attr>
  </edge>
  <edge id='e586'
      from='18:18:16,17'
      to='17,18:18:16'>
   <attr name='EdgeStyle'>
    <string>Directive[RGBColor[0.`, 0.29`, 0.91`], Thickness[0.0007`]]</string>
   </attr>
  </edge>
  <edge id='e587'
      from='18:18:16,17'
      to='18:17,18:17'>
   <attr name='EdgeStyle'>
    <string>Directive[RGBColor[0.`, 0.29`, 0.91`], Thickness[0.0007`]]</string>
   </attr>
  </edge>
  <edge id='e588'
      from='18:18:16,17'
      to='17,18:18:17'>
   <attr name='EdgeStyle'>
    <string>Directive[RGBColor[0.`, 0.29`, 0.91`], Thickness[0.0007`]]</string>
   </attr>
  </edge>
  <edge id='e589'
      from='18:18:16,17'
      to='18:16,18:16'>
   <attr name='EdgeStyle'>
    <string>Directive[RGBColor[0.`, 0.29`, 0.91`], Thickness[0.0007`]]</string>
   </attr>
  </edge>
  <edge id='e590'
      from='18:18:16,17'
      to='16,18:18:16'>
   <attr name='EdgeStyle'>
    <string>Directive[RGBColor[0.`, 0.29`, 0.91`], Thickness[0.0007`]]</string>
   </attr>
  </edge>
  <edge id='e591'
      from='18:18:16,17'
      to='17,18:16,18:16,17'>
   <attr name='EdgeStyle'>
    <string>Directive[RGBColor[0.`, 0.29`, 0.91`], Thickness[0.0007`]]</string>
   </attr>
  </edge>
  <edge id='e592'
      from='18:18:16,17'
      to='16,18:17,18:16,17'>
   <attr name='EdgeStyle'>
    <string>Directive[RGBColor[0.`, 0.29`, 0.91`], Thickness[0.0007`]]</string>
   </attr>
  </edge>
  <edge id='e593'
      from='18:16,17:18'
      to='18:17:16,18'>
   <attr name='EdgeStyle'>
    <string>Directive[RGBColor[0.`, 0.29`, 0.91`], Thickness[0.0007`]]</string>
   </attr>
  </edge>
  <edge id='e594'
      from='18:16,17:18'
      to='16,18:17:18'>
   <attr name='EdgeStyle'>
    <string>Directive[RGBColor[0.`, 0.29`, 0.91`], Thickness[0.0007`]]</string>
   </attr>
  </edge>
  <edge id='e595'
      from='18:16,17:18'
      to='18:16:17,18'>
   <attr name='EdgeStyle'>
    <string>Directive[RGBColor[0.`, 0.29`, 0.91`], Thickness[0.0007`]]</string>
   </attr>
  </edge>
  <edge id='e596'
      from='18:16,17:18'
      to='17,18:16:18'>
   <attr name='EdgeStyle'>
    <string>Directive[RGBColor[0.`, 0.29`, 0.91`], Thickness[0.0007`]]</string>
   </attr>
  </edge>
  <edge id='e597'
      from='18:16,17:18'
      to='18:17:17,18'>
   <attr name='EdgeStyle'>
    <string>Directive[RGBColor[0.`, 0.29`, 0.91`], Thickness[0.0007`]]</string>
   </attr>
  </edge>
  <edge id='e598'
      from='18:16,17:18'
      to='17,18:17:18'>
   <attr name='EdgeStyle'>
    <string>Directive[RGBColor[0.`, 0.29`, 0.91`], Thickness[0.0007`]]</string>
   </attr>
  </edge>
  <edge id='e599'
      from='18:16,17:18'
      to='18:16:16,18'>
   <attr name='EdgeStyle'>
    <string>Directive[RGBColor[0.`, 0.29`, 0.91`], Thickness[0.0007`]]</string>
   </attr>
  </edge>
  <edge id='e600'
      from='18:16,17:18'
      to='16,18:16:18'>
   <attr name='EdgeStyle'>
    <string>Directive[RGBColor[0.`, 0.29`, 0.91`], Thickness[0.0007`]]</string>
   </attr>
  </edge>
  <edge id='e601'
      from='18:16,17:18'
      to='17,18:16,17:16,18'>
   <attr name='EdgeStyle'>
    <string>Directive[RGBColor[0.`, 0.29`, 0.91`], Thickness[0.0007`]]</string>
   </attr>
  </edge>
  <edge id='e602'
      from='18:16,17:18'
      to='16,18:16,17:17,18'>
   <attr name='EdgeStyle'>
    <string>Directive[RGBColor[0.`, 0.29`, 0.91`], Thickness[0.0007`]]</string>
   </attr>
  </edge>
  <edge id='e603'
      from='16,17:18:18'
      to='17:18:16,18'>
   <attr name='EdgeStyle'>
    <string>Directive[RGBColor[0.`, 0.29`, 0.91`], Thickness[0.0007`]]</string>
   </attr>
  </edge>
  <edge id='e604'
      from='16,17:18:18'
      to='17:16,18:18'>
   <attr name='EdgeStyle'>
    <string>Directive[RGBColor[0.`, 0.29`, 0.91`], Thickness[0.0007`]]</string>
   </attr>
  </edge>
  <edge id='e605'
      from='16,17:18:18'
      to='16:18:17,18'>
   <attr name='EdgeStyle'>
    <string>Directive[RGBColor[0.`, 0.29`, 0.91`], Thickness[0.0007`]]</string>
   </attr>
  </edge>
  <edge id='e606'
      from='16,17:18:18'
      to='16:17,18:18'>
   <attr name='EdgeStyle'>
    <string>Directive[RGBColor[0.`, 0.29`, 0.91`], Thickness[0.0007`]]</string>
   </attr>
  </edge>
  <edge id='e607'
      from='16,17:18:18'
      to='17:18:17,18'>
   <attr name='EdgeStyle'>
    <string>Directive[RGBColor[0.`, 0.29`, 0.91`], Thickness[0.0007`]]</string>
   </attr>
  </edge>
  <edge id='e608'
      from='16,17:18:18'
      to='17:17,18:18'>
   <attr name='EdgeStyle'>
    <string>Directive[RGBColor[0.`, 0.29`, 0.91`], Thickness[0.0007`]]</string>
   </attr>
  </edge>
  <edge id='e609'
      from='16,17:18:18'
      to='16:18:16,18'>
   <attr name='EdgeStyle'>
    <string>Directive[RGBColor[0.`, 0.29`, 0.91`], Thickness[0.0007`]]</string>
   </attr>
  </edge>
  <edge id='e610'
      from='16,17:18:18'
      to='16:16,18:18'>
   <attr name='EdgeStyle'>
    <string>Directive[RGBColor[0.`, 0.29`, 0.91`], Thickness[0.0007`]]</string>
   </attr>
  </edge>
  <edge id='e611'
      from='16,17:18:18'
      to='16,17:17,18:16,18'>
   <attr name='EdgeStyle'>
    <string>Directive[RGBColor[0.`, 0.29`, 0.91`], Thickness[0.0007`]]</string>
   </attr>
  </edge>
  <edge id='e612'
      from='16,17:18:18'
      to='16,17:16,18:17,18'>
   <attr name='EdgeStyle'>
    <string>Directive[RGBColor[0.`, 0.29`, 0.91`], Thickness[0.0007`]]</string>
   </attr>
  </edge>
  <edge id='e613'
      from='16:17:17,18'
      to='16:17,18:17'>
   <attr name='EdgeStyle'>
    <string>Directive[RGBColor[0.`, 0.29`, 0.91`], Thickness[0.0007`]]</string>
   </attr>
  </edge>
  <edge id='e614'
      from='16:17:17,18'
      to='16,18:17:18'>
   <attr name='EdgeStyle'>
    <string>Directive[RGBColor[0.`, 0.29`, 0.91`], Thickness[0.0007`]]</string>
   </attr>
  </edge>
  <edge id='e615'
      from='16:17:17,18'
      to='16:16,17:18'>
   <attr name='EdgeStyle'>
    <string>Directive[RGBColor[0.`, 0.29`, 0.91`], Thickness[0.0007`]]</string>
   </attr>
  </edge>
  <edge id='e616'
      from='16:17:17,18'
      to='16:17,18:18'>
   <attr name='EdgeStyle'>
    <string>Directive[RGBColor[0.`, 0.29`, 0.91`], Thickness[0.0007`]]</string>
   </attr>
  </edge>
  <edge id='e617'
      from='16:17:17,18'
      to='16,17:17:18'>
   <attr name='EdgeStyle'>
    <string>Directive[RGBColor[0.`, 0.29`, 0.91`], Thickness[0.0007`]]</string>
   </attr>
  </edge>
  <edge id='e618'
      from='16:17:17,18'
      to='16:16,17:17'>
   <attr name='EdgeStyle'>
    <string>Directive[RGBColor[0.`, 0.29`, 0.91`], Thickness[0.0007`]]</string>
   </attr>
  </edge>
  <edge id='e619'
      from='16:17:17,18'
      to='16,18:16,17:17,18'>
   <attr name='EdgeStyle'>
    <string>Directive[RGBColor[0.`, 0.29`, 0.91`], Thickness[0.0007`]]</string>
   </attr>
  </edge>
  <edge id='e620'
      from='16:17,18:17'
      to='16,18:18:17'>
   <attr name='EdgeStyle'>
    <string>Directive[RGBColor[0.`, 0.29`, 0.91`], Thickness[0.0007`]]</string>
   </attr>
  </edge>
  <edge id='e621'
      from='16:17,18:17'
      to='16:18:16,17'>
   <attr name='EdgeStyle'>
    <string>Directive[RGBColor[0.`, 0.29`, 0.91`], Thickness[0.0007`]]</string>
   </attr>
  </edge>
  <edge id='e622'
      from='16:17,18:17'
      to='16:18:17,18'>
   <attr name='EdgeStyle'>
    <string>Directive[RGBColor[0.`, 0.29`, 0.91`], Thickness[0.0007`]]</string>
   </attr>
  </edge>
  <edge id='e623'
      from='16:17,18:17'
      to='16,17:18:17'>
   <attr name='EdgeStyle'>
    <string>Directive[RGBColor[0.`, 0.29`, 0.91`], Thickness[0.0007`]]</string>
   </attr>
  </edge>
  <edge id='e624'
      from='16:17,18:17'
      to='16:17:16,17'>
   <attr name='EdgeStyle'>
    <string>Directive[RGBColor[0.`, 0.29`, 0.91`], Thickness[0.0007`]]</string>
   </attr>
  </edge>
  <edge id='e625'
      from='16:17,18:17'
      to='16,18:17,18:16,17'>
   <attr name='EdgeStyle'>
    <string>Directive[RGBColor[0.`, 0.29`, 0.91`], Thickness[0.0007`]]</string>
   </attr>
  </edge>
  <edge id='e626'
      from='17:16:17,18'
      to='17,18:16:17'>
   <attr name='EdgeStyle'>
    <string>Directive[RGBColor[0.`, 0.29`, 0.91`], Thickness[0.0007`]]</string>
   </attr>
  </edge>
  <edge id='e627'
      from='17:16:17,18'
      to='17:16,18:18'>
   <attr name='EdgeStyle'>
    <string>Directive[RGBColor[0.`, 0.29`, 0.91`], Thickness[0.0007`]]</string>
   </attr>
  </edge>
  <edge id='e628'
      from='17:16:17,18'
      to='16,17:16:18'>
   <attr name='EdgeStyle'>
    <string>Directive[RGBColor[0.`, 0.29`, 0.91`], Thickness[0.0007`]]</string>
   </attr>
  </edge>
  <edge id='e629'
      from='17:16:17,18'
      to='17,18:16:18'>
   <attr name='EdgeStyle'>
    <string>Directive[RGBColor[0.`, 0.29`, 0.91`], Thickness[0.0007`]]</string>
   </attr>
  </edge>
  <edge id='e630'
      from='17:16:17,18'
      to='17:16,17:18'>
   <attr name='EdgeStyle'>
    <string>Directive[RGBColor[0.`, 0.29`, 0.91`], Thickness[0.0007`]]</string>
   </attr>
  </edge>
  <edge id='e631'
      from='17:16:17,18'
      to='16,17:16:17'>
   <attr name='EdgeStyle'>
    <string>Directive[RGBColor[0.`, 0.29`, 0.91`], Thickness[0.0007`]]</string>
   </attr>
  </edge>
  <edge id='e632'
      from='17:16:17,18'
      to='16,17:16,18:17,18'>
   <attr name='EdgeStyle'>
    <string>Directive[RGBColor[0.`, 0.29`, 0.91`], Thickness[0.0007`]]</string>
   </attr>
  </edge>
  <edge id='e633'
      from='17:17,18:16'
      to='17,18:17:16'>
   <attr name='EdgeStyle'>
    <string>Directive[RGBColor[0.`, 0.29`, 0.91`], Thickness[0.0007`]]</string>
   </attr>
  </edge>
  <edge id='e634'
      from='17:17,18:16'
      to='17:18:16,18'>
   <attr name='EdgeStyle'>
    <string>Directive[RGBColor[0.`, 0.29`, 0.91`], Thickness[0.0007`]]</string>
   </attr>
  </edge>
  <edge id='e635'
      from='17:17,18:16'
      to='16,17:18:16'>
   <attr name='EdgeStyle'>
    <string>Directive[RGBColor[0.`, 0.29`, 0.91`], Thickness[0.0007`]]</string>
   </attr>
  </edge>
  <edge id='e636'
      from='17:17,18:16'
      to='17,18:18:16'>
   <attr name='EdgeStyle'>
    <string>Directive[RGBColor[0.`, 0.29`, 0.91`], Thickness[0.0007`]]</string>
   </attr>
  </edge>
  <edge id='e637'
      from='17:17,18:16'
      to='17:18:16,17'>
   <attr name='EdgeStyle'>
    <string>Directive[RGBColor[0.`, 0.29`, 0.91`], Thickness[0.0007`]]</string>
   </attr>
  </edge>
  <edge id='e638'
      from='17:17,18:16'
      to='16,17:17:16'>
   <attr name='EdgeStyle'>
    <string>Directive[RGBColor[0.`, 0.29`, 0.91`], Thickness[0.0007`]]</string>
   </attr>
  </edge>
  <edge id='e639'
      from='17:17,18:16'
      to='16,17:17,18:16,18'>
   <attr name='EdgeStyle'>
    <string>Directive[RGBColor[0.`, 0.29`, 0.91`], Thickness[0.0007`]]</string>
   </attr>
  </edge>
  <edge id='e640'
      from='17,18:16:17'
      to='18:16,18:17'>
   <attr name='EdgeStyle'>
    <string>Directive[RGBColor[0.`, 0.29`, 0.91`], Thickness[0.0007`]]</string>
   </attr>
  </edge>
  <edge id='e641'
      from='17,18:16:17'
      to='18:16:16,17'>
   <attr name='EdgeStyle'>
    <string>Directive[RGBColor[0.`, 0.29`, 0.91`], Thickness[0.0007`]]</string>
   </attr>
  </edge>
  <edge id='e642'
      from='17,18:16:17'
      to='18:16:17,18'>
   <attr name='EdgeStyle'>
    <string>Directive[RGBColor[0.`, 0.29`, 0.91`], Thickness[0.0007`]]</string>
   </attr>
  </edge>
  <edge id='e643'
      from='17,18:16:17'
      to='18:16,17:17'>
   <attr name='EdgeStyle'>
    <string>Directive[RGBColor[0.`, 0.29`, 0.91`], Thickness[0.0007`]]</string>
   </attr>
  </edge>
  <edge id='e644'
      from='17,18:16:17'
      to='17:16:16,17'>
   <attr name='EdgeStyle'>
    <string>Directive[RGBColor[0.`, 0.29`, 0.91`], Thickness[0.0007`]]</string>
   </attr>
  </edge>
  <edge id='e645'
      from='17,18:16:17'
      to='17,18:16,18:16,17'>
   <attr name='EdgeStyle'>
    <string>Directive[RGBColor[0.`, 0.29`, 0.91`], Thickness[0.0007`]]</string>
   </attr>
  </edge>
  <edge id='e646'
      from='17,18:17:16'
      to='18:17:16,18'>
   <attr name='EdgeStyle'>
    <string>Directive[RGBColor[0.`, 0.29`, 0.91`], Thickness[0.0007`]]</string>
   </attr>
  </edge>
  <edge id='e647'
      from='17,18:17:16'
      to='18:16,17:16'>
   <attr name='EdgeStyle'>
    <string>Directive[RGBColor[0.`, 0.29`, 0.91`], Thickness[0.0007`]]</string>
   </attr>
  </edge>
  <edge id='e648'
      from='17,18:17:16'
      to='18:17,18:16'>
   <attr name='EdgeStyle'>
    <string>Directive[RGBColor[0.`, 0.29`, 0.91`], Thickness[0.0007`]]</string>
   </attr>
  </edge>
  <edge id='e649'
      from='17,18:17:16'
      to='18:17:16,17'>
   <attr name='EdgeStyle'>
    <string>Directive[RGBColor[0.`, 0.29`, 0.91`], Thickness[0.0007`]]</string>
   </attr>
  </edge>
  <edge id='e650'
      from='17,18:17:16'
      to='17:16,17:16'>
   <attr name='EdgeStyle'>
    <string>Directive[RGBColor[0.`, 0.29`, 0.91`], Thickness[0.0007`]]</string>
   </attr>
  </edge>
  <edge id='e651'
      from='17,18:17:16'
      to='17,18:16,17:16,18'>
   <attr name='EdgeStyle'>
    <string>Directive[RGBColor[0.`, 0.29`, 0.91`], Thickness[0.0007`]]</string>
   </attr>
  </edge>
  <edge id='e652'
      from='17:18:16,18'
      to='17:16,18:18'>
   <attr name='EdgeStyle'>
    <string>Directive[RGBColor[0.`, 0.29`, 0.91`], Thickness[0.0007`]]</string>
   </attr>
  </edge>
  <edge id='e653'
      from='17:18:16,18'
      to='16,17:18:16'>
   <attr name='EdgeStyle'>
    <string>Directive[RGBColor[0.`, 0.29`, 0.91`], Thickness[0.0007`]]</string>
   </attr>
  </edge>
  <edge id='e654'
      from='17:18:16,18'
      to='17,18:18:16'>
   <attr name='EdgeStyle'>
    <string>Directive[RGBColor[0.`, 0.29`, 0.91`], Thickness[0.0007`]]</string>
   </attr>
  </edge>
  <edge id='e655'
      from='17:18:16,18'
      to='17:16,18:16'>
   <attr name='EdgeStyle'>
    <string>Directive[RGBColor[0.`, 0.29`, 0.91`], Thickness[0.0007`]]</string>
   </attr>
  </edge>
  <edge id='e656'
      from='17:18:16,18'
      to='17:17,18:18'>
   <attr name='EdgeStyle'>
    <string>Directive[RGBColor[0.`, 0.29`, 0.91`], Thickness[0.0007`]]</string>
   </attr>
  </edge>
  <edge id='e657'
      from='17:18:16,18'
      to='16,17:17,18:16,18'>
   <attr name='EdgeStyle'>
    <string>Directive[RGBColor[0.`, 0.29`, 0.91`], Thickness[0.0007`]]</string>
   </attr>
  </edge>
  <edge id='e658'
      from='17:16,18:18'
      to='16,17:16:18'>
   <attr name='EdgeStyle'>
    <string>Directive[RGBColor[0.`, 0.29`, 0.91`], Thickness[0.0007`]]</string>
   </attr>
  </edge>
  <edge id='e659'
      from='17:16,18:18'
      to='17,18:16:18'>
   <attr name='EdgeStyle'>
    <string>Directive[RGBColor[0.`, 0.29`, 0.91`], Thickness[0.0007`]]</string>
   </attr>
  </edge>
  <edge id='e660'
      from='17:16,18:18'
      to='17:16:16,18'>
   <attr name='EdgeStyle'>
    <string>Directive[RGBColor[0.`, 0.29`, 0.91`], Thickness[0.0007`]]</string>
   </attr>
  </edge>
  <edge id='e661'
      from='17:16,18:18'
      to='17:18:17,18'>
   <attr name='EdgeStyle'>
    <string>Directive[RGBColor[0.`, 0.29`, 0.91`], Thickness[0.0007`]]</string>
   </attr>
  </edge>
  <edge id='e662'
      from='17:16,18:18'
      to='16,17:16,18:17,18'>
   <attr name='EdgeStyle'>
    <string>Directive[RGBColor[0.`, 0.29`, 0.91`], Thickness[0.0007`]]</string>
   </attr>
  </edge>
  <edge id='e663'
      from='18:17:16,18'
      to='16,18:17:18'>
   <attr name='EdgeStyle'>
    <string>Directive[RGBColor[0.`, 0.29`, 0.91`], Thickness[0.0007`]]</string>
   </attr>
  </edge>
  <edge id='e664'
      from='18:17:16,18'
      to='18:16,17:16'>
   <attr name='EdgeStyle'>
    <string>Directive[RGBColor[0.`, 0.29`, 0.91`], Thickness[0.0007`]]</string>
   </attr>
  </edge>
  <edge id='e665'
      from='18:17:16,18'
      to='18:17,18:16'>
   <attr name='EdgeStyle'>
    <string>Directive[RGBColor[0.`, 0.29`, 0.91`], Thickness[0.0007`]]</string>
   </attr>
  </edge>
  <edge id='e666'
      from='18:17:16,18'
      to='16,18:17:16'>
   <attr name='EdgeStyle'>
    <string>Directive[RGBColor[0.`, 0.29`, 0.91`], Thickness[0.0007`]]</string>
   </attr>
  </edge>
  <edge id='e667'
      from='18:17:16,18'
      to='17,18:17:18'>
   <attr name='EdgeStyle'>
    <string>Directive[RGBColor[0.`, 0.29`, 0.91`], Thickness[0.0007`]]</string>
   </attr>
  </edge>
  <edge id='e668'
      from='18:17:16,18'
      to='17,18:16,17:16,18'>
   <attr name='EdgeStyle'>
    <string>Directive[RGBColor[0.`, 0.29`, 0.91`], Thickness[0.0007`]]</string>
   </attr>
  </edge>
  <edge id='e669'
      from='18:16,18:17'
      to='16,18:18:17'>
   <attr name='EdgeStyle'>
    <string>Directive[RGBColor[0.`, 0.29`, 0.91`], Thickness[0.0007`]]</string>
   </attr>
  </edge>
  <edge id='e670'
      from='18:16,18:17'
      to='18:16:16,17'>
   <attr name='EdgeStyle'>
    <string>Directive[RGBColor[0.`, 0.29`, 0.91`], Thickness[0.0007`]]</string>
   </attr>
  </edge>
  <edge id='e671'
      from='18:16,18:17'
      to='18:16:17,18'>
   <attr name='EdgeStyle'>
    <string>Directive[RGBColor[0.`, 0.29`, 0.91`], Thickness[0.0007`]]</string>
   </attr>
  </edge>
  <edge id='e672'
      from='18:16,18:17'
      to='16,18:16:17'>
   <attr name='EdgeStyle'>
    <string>Directive[RGBColor[0.`, 0.29`, 0.91`], Thickness[0.0007`]]</string>
   </attr>
  </edge>
  <edge id='e673'
      from='18:16,18:17'
      to='17,18:18:17'>
   <attr name='EdgeStyle'>
    <string>Directive[RGBColor[0.`, 0.29`, 0.91`], Thickness[0.0007`]]</string>
   </attr>
  </edge>
  <edge id='e674'
      from='18:16,18:17'
      to='17,18:16,18:16,17'>
   <attr name='EdgeStyle'>
    <string>Directive[RGBColor[0.`, 0.29`, 0.91`], Thickness[0.0007`]]</string>
   </attr>
  </edge>
  <edge id='e675'
      from='16,18:17:18'
      to='16:16,17:18'>
   <attr name='EdgeStyle'>
    <string>Directive[RGBColor[0.`, 0.29`, 0.91`], Thickness[0.0007`]]</string>
   </attr>
  </edge>
  <edge id='e676'
      from='16,18:17:18'
      to='16:17,18:18'>
   <attr name='EdgeStyle'>
    <string>Directive[RGBColor[0.`, 0.29`, 0.91`], Thickness[0.0007`]]</string>
   </attr>
  </edge>
  <edge id='e677'
      from='16,18:17:18'
      to='16:17:16,18'>
   <attr name='EdgeStyle'>
    <string>Directive[RGBColor[0.`, 0.29`, 0.91`], Thickness[0.0007`]]</string>
   </attr>
  </edge>
  <edge id='e678'
      from='16,18:17:18'
      to='18:17:17,18'>
   <attr name='EdgeStyle'>
    <string>Directive[RGBColor[0.`, 0.29`, 0.91`], Thickness[0.0007`]]</string>
   </attr>
  </edge>
  <edge id='e679'
      from='16,18:17:18'
      to='16,18:16,17:17,18'>
   <attr name='EdgeStyle'>
    <string>Directive[RGBColor[0.`, 0.29`, 0.91`], Thickness[0.0007`]]</string>
   </attr>
  </edge>
  <edge id='e680'
      from='16,18:18:17'
      to='16:18:16,17'>
   <attr name='EdgeStyle'>
    <string>Directive[RGBColor[0.`, 0.29`, 0.91`], Thickness[0.0007`]]</string>
   </attr>
  </edge>
  <edge id='e681'
      from='16,18:18:17'
      to='16:18:17,18'>
   <attr name='EdgeStyle'>
    <string>Directive[RGBColor[0.`, 0.29`, 0.91`], Thickness[0.0007`]]</string>
   </attr>
  </edge>
  <edge id='e682'
      from='16,18:18:17'
      to='16:16,18:17'>
   <attr name='EdgeStyle'>
    <string>Directive[RGBColor[0.`, 0.29`, 0.91`], Thickness[0.0007`]]</string>
   </attr>
  </edge>
  <edge id='e683'
      from='16,18:18:17'
      to='18:17,18:17'>
   <attr name='EdgeStyle'>
    <string>Directive[RGBColor[0.`, 0.29`, 0.91`], Thickness[0.0007`]]</string>
   </attr>
  </edge>
  <edge id='e684'
      from='16,18:18:17'
      to='16,18:17,18:16,17'>
   <attr name='EdgeStyle'>
    <string>Directive[RGBColor[0.`, 0.29`, 0.91`], Thickness[0.0007`]]</string>
   </attr>
  </edge>
  <edge id='e685'
      from='18:16:16,17'
      to='18:16,17:16'>
   <attr name='EdgeStyle'>
    <string>Directive[RGBColor[0.`, 0.29`, 0.91`], Thickness[0.0007`]]</string>
   </attr>
  </edge>
  <edge id='e686'
      from='18:16:16,17'
      to='16,18:16:17'>
   <attr name='EdgeStyle'>
    <string>Directive[RGBColor[0.`, 0.29`, 0.91`], Thickness[0.0007`]]</string>
   </attr>
  </edge>
  <edge id='e687'
      from='18:16:16,17'
      to='18:16,17:17'>
   <attr name='EdgeStyle'>
    <string>Directive[RGBColor[0.`, 0.29`, 0.91`], Thickness[0.0007`]]</string>
   </attr>
  </edge>
  <edge id='e688'
      from='18:16:16,17'
      to='18:16,18:16'>
   <attr name='EdgeStyle'>
    <string>Directive[RGBColor[0.`, 0.29`, 0.91`], Thickness[0.0007`]]</string>
   </attr>
  </edge>
  <edge id='e689'
      from='18:16:16,17'
      to='17,18:16,18:16,17'>
   <attr name='EdgeStyle'>
    <string>Directive[RGBColor[0.`, 0.29`, 0.91`], Thickness[0.0007`]]</string>
   </attr>
  </edge>
  <edge id='e690'
      from='18:16,17:16'
      to='16,18:17:16'>
   <attr name='EdgeStyle'>
    <string>Directive[RGBColor[0.`, 0.29`, 0.91`], Thickness[0.0007`]]</string>
   </attr>
  </edge>
  <edge id='e691'
      from='18:16,17:16'
      to='18:17:16,17'>
   <attr name='EdgeStyle'>
    <string>Directive[RGBColor[0.`, 0.29`, 0.91`], Thickness[0.0007`]]</string>
   </attr>
  </edge>
  <edge id='e692'
      from='18:16,17:16'
      to='18:16:16,18'>
   <attr name='EdgeStyle'>
    <string>Directive[RGBColor[0.`, 0.29`, 0.91`], Thickness[0.0007`]]</string>
   </attr>
  </edge>
  <edge id='e693'
      from='18:16,17:16'
      to='17,18:16,17:16,18'>
   <attr name='EdgeStyle'>
    <string>Directive[RGBColor[0.`, 0.29`, 0.91`], Thickness[0.0007`]]</string>
   </attr>
  </edge>
  <edge id='e694'
      from='16:18:16,17'
      to='16,17:18:16'>
   <attr name='EdgeStyle'>
    <string>Directive[RGBColor[0.`, 0.29`, 0.91`], Thickness[0.0007`]]</string>
   </attr>
  </edge>
  <edge id='e695'
      from='16:18:16,17'
      to='16:16,18:17'>
   <attr name='EdgeStyle'>
    <string>Directive[RGBColor[0.`, 0.29`, 0.91`], Thickness[0.0007`]]</string>
   </attr>
  </edge>
  <edge id='e696'
      from='16:18:16,17'
      to='16,17:18:17'>
   <attr name='EdgeStyle'>
    <string>Directive[RGBColor[0.`, 0.29`, 0.91`], Thickness[0.0007`]]</string>
   </attr>
  </edge>
  <edge id='e697'
      from='16:18:16,17'
      to='16,18:18:16'>
   <attr name='EdgeStyle'>
    <string>Directive[RGBColor[0.`, 0.29`, 0.91`], Thickness[0.0007`]]</string>
   </attr>
  </edge>
  <edge id='e698'
      from='16:18:16,17'
      to='16,18:17,18:16,17'>
   <attr name='EdgeStyle'>
    <string>Directive[RGBColor[0.`, 0.29`, 0.91`], Thickness[0.0007`]]</string>
   </attr>
  </edge>
  <edge id='e699'
      from='16:16,17:18'
      to='16,17:16:18'>
   <attr name='EdgeStyle'>
    <string>Directive[RGBColor[0.`, 0.29`, 0.91`], Thickness[0.0007`]]</string>
   </attr>
  </edge>
  <edge id='e700'
      from='16:16,17:18'
      to='16:17:16,18'>
   <attr name='EdgeStyle'>
    <string>Directive[RGBColor[0.`, 0.29`, 0.91`], Thickness[0.0007`]]</string>
   </attr>
  </edge>
  <edge id='e701'
      from='16:16,17:18'
      to='16,17:17:18'>
   <attr name='EdgeStyle'>
    <string>Directive[RGBColor[0.`, 0.29`, 0.91`], Thickness[0.0007`]]</string>
   </attr>
  </edge>
  <edge id='e702'
      from='16:16,17:18'
      to='16,18:16:18'>
   <attr name='EdgeStyle'>
    <string>Directive[RGBColor[0.`, 0.29`, 0.91`], Thickness[0.0007`]]</string>
   </attr>
  </edge>
  <edge id='e703'
      from='16:16,17:18'
      to='16,18:16,17:17,18'>
   <attr name='EdgeStyle'>
    <string>Directive[RGBColor[0.`, 0.29`, 0.91`], Thickness[0.0007`]]</string>
   </attr>
  </edge>
  <edge id='e704'
      from='16,17:18:16'
      to='17:16,18:16'>
   <attr name='EdgeStyle'>
    <string>Directive[RGBColor[0.`, 0.29`, 0.91`], Thickness[0.0007`]]</string>
   </attr>
  </edge>
  <edge id='e705'
      from='16,17:18:16'
      to='17:18:16,17'>
   <attr name='EdgeStyle'>
    <string>Directive[RGBColor[0.`, 0.29`, 0.91`], Thickness[0.0007`]]</string>
   </attr>
  </edge>
  <edge id='e706'
      from='16,17:18:16'
      to='16:18:16,18'>
   <attr name='EdgeStyle'>
    <string>Directive[RGBColor[0.`, 0.29`, 0.91`], Thickness[0.0007`]]</string>
   </attr>
  </edge>
  <edge id='e707'
      from='16,17:18:16'
      to='16,17:17,18:16,18'>
   <attr name='EdgeStyle'>
    <string>Directive[RGBColor[0.`, 0.29`, 0.91`], Thickness[0.0007`]]</string>
   </attr>
  </edge>
  <edge id='e708'
      from='16,17:16:18'
      to='17:16:16,18'>
   <attr name='EdgeStyle'>
    <string>Directive[RGBColor[0.`, 0.29`, 0.91`], Thickness[0.0007`]]</string>
   </attr>
  </edge>
  <edge id='e709'
      from='16,17:16:18'
      to='17:16,17:18'>
   <attr name='EdgeStyle'>
    <string>Directive[RGBColor[0.`, 0.29`, 0.91`], Thickness[0.0007`]]</string>
   </attr>
  </edge>
  <edge id='e710'
      from='16,17:16:18'
      to='16:16,18:18'>
   <attr name='EdgeStyle'>
    <string>Directive[RGBColor[0.`, 0.29`, 0.91`], Thickness[0.0007`]]</string>
   </attr>
  </edge>
  <edge id='e711'
      from='16,17:16:18'
      to='16,17:16,18:17,18'>
   <attr name='EdgeStyle'>
    <string>Directive[RGBColor[0.`, 0.29`, 0.91`], Thickness[0.0007`]]</string>
   </attr>
  </edge>
  <edge id='e712'
      from='16:18:17,18'
      to='16:17,18:18'>
   <attr name='EdgeStyle'>
    <string>Directive[RGBColor[0.`, 0.29`, 0.91`], Thickness[0.0007`]]</string>
   </attr>
  </edge>
  <edge id='e713'
      from='16:18:17,18'
      to='16:16,18:17'>
   <attr name='EdgeStyle'>
    <string>Directive[RGBColor[0.`, 0.29`, 0.91`], Thickness[0.0007`]]</string>
   </attr>
  </edge>
  <edge id='e714'
      from='16:18:17,18'
      to='16,17:18:17'>
   <attr name='EdgeStyle'>
    <string>Directive[RGBColor[0.`, 0.29`, 0.91`], Thickness[0.0007`]]</string>
   </attr>
  </edge>
  <edge id='e715'
      from='16:18:17,18'
      to='16:16,18:18'>
   <attr name='EdgeStyle'>
    <string>Directive[RGBColor[0.`, 0.29`, 0.91`], Thickness[0.0007`]]</string>
   </attr>
  </edge>
  <edge id='e716'
      from='16:18:17,18'
      to='16,17:16,18:17,18'>
   <attr name='EdgeStyle'>
    <string>Directive[RGBColor[0.`, 0.29`, 0.91`], Thickness[0.0007`]]</string>
   </attr>
  </edge>
  <edge id='e717'
      from='16:17,18:18'
      to='16:17:16,18'>
   <attr name='EdgeStyle'>
    <string>Directive[RGBColor[0.`, 0.29`, 0.91`], Thickness[0.0007`]]</string>
   </attr>
  </edge>
  <edge id='e718'
      from='16:17,18:18'
      to='16,17:17:18'>
   <attr name='EdgeStyle'>
    <string>Directive[RGBColor[0.`, 0.29`, 0.91`], Thickness[0.0007`]]</string>
   </attr>
  </edge>
  <edge id='e719'
      from='16:17,18:18'
      to='16:18:16,18'>
   <attr name='EdgeStyle'>
    <string>Directive[RGBColor[0.`, 0.29`, 0.91`], Thickness[0.0007`]]</string>
   </attr>
  </edge>
  <edge id='e720'
      from='16:17,18:18'
      to='16,17:17,18:16,18'>
   <attr name='EdgeStyle'>
    <string>Directive[RGBColor[0.`, 0.29`, 0.91`], Thickness[0.0007`]]</string>
   </attr>
  </edge>
  <edge id='e721'
      from='18:16:17,18'
      to='17,18:16:18'>
   <attr name='EdgeStyle'>
    <string>Directive[RGBColor[0.`, 0.29`, 0.91`], Thickness[0.0007`]]</string>
   </attr>
  </edge>
  <edge id='e722'
      from='18:16:17,18'
      to='16,18:16:17'>
   <attr name='EdgeStyle'>
    <string>Directive[RGBColor[0.`, 0.29`, 0.91`], Thickness[0.0007`]]</string>
   </attr>
  </edge>
  <edge id='e723'
      from='18:16:17,18'
      to='18:16,17:17'>
   <attr name='EdgeStyle'>
    <string>Directive[RGBColor[0.`, 0.29`, 0.91`], Thickness[0.0007`]]</string>
   </attr>
  </edge>
  <edge id='e724'
      from='18:16:17,18'
      to='16,18:16:18'>
   <attr name='EdgeStyle'>
    <string>Directive[RGBColor[0.`, 0.29`, 0.91`], Thickness[0.0007`]]</string>
   </attr>
  </edge>
  <edge id='e725'
      from='18:16:17,18'
      to='16,18:16,17:17,18'>
   <attr name='EdgeStyle'>
    <string>Directive[RGBColor[0.`, 0.29`, 0.91`], Thickness[0.0007`]]</string>
   </attr>
  </edge>
  <edge id='e726'
      from='18:17,18:16'
      to='17,18:18:16'>
   <attr name='EdgeStyle'>
    <string>Directive[RGBColor[0.`, 0.29`, 0.91`], Thickness[0.0007`]]</string>
   </attr>
  </edge>
  <edge id='e727'
      from='18:17,18:16'
      to='16,18:17:16'>
   <attr name='EdgeStyle'>
    <string>Directive[RGBColor[0.`, 0.29`, 0.91`], Thickness[0.0007`]]</string>
   </attr>
  </edge>
  <edge id='e728'
      from='18:17,18:16'
      to='18:17:16,17'>
   <attr name='EdgeStyle'>
    <string>Directive[RGBColor[0.`, 0.29`, 0.91`], Thickness[0.0007`]]</string>
   </attr>
  </edge>
  <edge id='e729'
      from='18:17,18:16'
      to='16,18:18:16'>
   <attr name='EdgeStyle'>
    <string>Directive[RGBColor[0.`, 0.29`, 0.91`], Thickness[0.0007`]]</string>
   </attr>
  </edge>
  <edge id='e730'
      from='18:17,18:16'
      to='16,18:17,18:16,17'>
   <attr name='EdgeStyle'>
    <string>Directive[RGBColor[0.`, 0.29`, 0.91`], Thickness[0.0007`]]</string>
   </attr>
  </edge>
  <edge id='e731'
      from='17,18:16:18'
      to='17:16:16,18'>
   <attr name='EdgeStyle'>
    <string>Directive[RGBColor[0.`, 0.29`, 0.91`], Thickness[0.0007`]]</string>
   </attr>
  </edge>
  <edge id='e732'
      from='17,18:16:18'
      to='17:16,17:18'>
   <attr name='EdgeStyle'>
    <string>Directive[RGBColor[0.`, 0.29`, 0.91`], Thickness[0.0007`]]</string>
   </attr>
  </edge>
  <edge id='e733'
      from='17,18:16:18'
      to='18:16:16,18'>
   <attr name='EdgeStyle'>
    <string>Directive[RGBColor[0.`, 0.29`, 0.91`], Thickness[0.0007`]]</string>
   </attr>
  </edge>
  <edge id='e734'
      from='17,18:16:18'
      to='17,18:16,17:16,18'>
   <attr name='EdgeStyle'>
    <string>Directive[RGBColor[0.`, 0.29`, 0.91`], Thickness[0.0007`]]</string>
   </attr>
  </edge>
  <edge id='e735'
      from='17,18:18:16'
      to='17:16,18:16'>
   <attr name='EdgeStyle'>
    <string>Directive[RGBColor[0.`, 0.29`, 0.91`], Thickness[0.0007`]]</string>
   </attr>
  </edge>
  <edge id='e736'
      from='17,18:18:16'
      to='17:18:16,17'>
   <attr name='EdgeStyle'>
    <string>Directive[RGBColor[0.`, 0.29`, 0.91`], Thickness[0.0007`]]</string>
   </attr>
  </edge>
  <edge id='e737'
      from='17,18:18:16'
      to='18:16,18:16'>
   <attr name='EdgeStyle'>
    <string>Directive[RGBColor[0.`, 0.29`, 0.91`], Thickness[0.0007`]]</string>
   </attr>
  </edge>
  <edge id='e738'
      from='17,18:18:16'
      to='17,18:16,18:16,17'>
   <attr name='EdgeStyle'>
    <string>Directive[RGBColor[0.`, 0.29`, 0.91`], Thickness[0.0007`]]</string>
   </attr>
  </edge>
  <edge id='e739'
      from='17:16:16,18'
      to='17:16,18:16'>
   <attr name='EdgeStyle'>
    <string>Directive[RGBColor[0.`, 0.29`, 0.91`], Thickness[0.0007`]]</string>
   </attr>
  </edge>
  <edge id='e740'
      from='17:16:16,18'
      to='17:16,17:18'>
   <attr name='EdgeStyle'>
    <string>Directive[RGBColor[0.`, 0.29`, 0.91`], Thickness[0.0007`]]</string>
   </attr>
  </edge>
  <edge id='e741'
      from='17:16:16,18'
      to='17:16,17:16'>
   <attr name='EdgeStyle'>
    <string>Directive[RGBColor[0.`, 0.29`, 0.91`], Thickness[0.0007`]]</string>
   </attr>
  </edge>
  <edge id='e742'
      from='17:16:16,18'
      to='17,18:16,17:16,18'>
   <attr name='EdgeStyle'>
    <string>Directive[RGBColor[0.`, 0.29`, 0.91`], Thickness[0.0007`]]</string>
   </attr>
  </edge>
  <edge id='e743'
      from='17:16,18:16'
      to='17:18:16,17'>
   <attr name='EdgeStyle'>
    <string>Directive[RGBColor[0.`, 0.29`, 0.91`], Thickness[0.0007`]]</string>
   </attr>
  </edge>
  <edge id='e744'
      from='17:16,18:16'
      to='17:16:16,17'>
   <attr name='EdgeStyle'>
    <string>Directive[RGBColor[0.`, 0.29`, 0.91`], Thickness[0.0007`]]</string>
   </attr>
  </edge>
  <edge id='e745'
      from='17:16,18:16'
      to='17,18:16,18:16,17'>
   <attr name='EdgeStyle'>
    <string>Directive[RGBColor[0.`, 0.29`, 0.91`], Thickness[0.0007`]]</string>
   </attr>
  </edge>
  <edge id='e746'
      from='16:17:16,18'
      to='16,18:17:16'>
   <attr name='EdgeStyle'>
    <string>Directive[RGBColor[0.`, 0.29`, 0.91`], Thickness[0.0007`]]</string>
   </attr>
  </edge>
  <edge id='e747'
      from='16:17:16,18'
      to='16,17:17:18'>
   <attr name='EdgeStyle'>
    <string>Directive[RGBColor[0.`, 0.29`, 0.91`], Thickness[0.0007`]]</string>
   </attr>
  </edge>
  <edge id='e748'
      from='16:17:16,18'
      to='16,17:17:16'>
   <attr name='EdgeStyle'>
    <string>Directive[RGBColor[0.`, 0.29`, 0.91`], Thickness[0.0007`]]</string>
   </attr>
  </edge>
  <edge id='e749'
      from='16:17:16,18'
      to='16,17:17,18:16,18'>
   <attr name='EdgeStyle'>
    <string>Directive[RGBColor[0.`, 0.29`, 0.91`], Thickness[0.0007`]]</string>
   </attr>
  </edge>
  <edge id='e750'
      from='16:16,18:17'
      to='16,18:16:17'>
   <attr name='EdgeStyle'>
    <string>Directive[RGBColor[0.`, 0.29`, 0.91`], Thickness[0.0007`]]</string>
   </attr>
  </edge>
  <edge id='e751'
      from='16:16,18:17'
      to='16,17:18:17'>
   <attr name='EdgeStyle'>
    <string>Directive[RGBColor[0.`, 0.29`, 0.91`], Thickness[0.0007`]]</string>
   </attr>
  </edge>
  <edge id='e752'
      from='16:16,18:17'
      to='16,17:16:17'>
   <attr name='EdgeStyle'>
    <string>Directive[RGBColor[0.`, 0.29`, 0.91`], Thickness[0.0007`]]</string>
   </attr>
  </edge>
  <edge id='e753'
      from='16:16,18:17'
      to='16,17:16,18:17,18'>
   <attr name='EdgeStyle'>
    <string>Directive[RGBColor[0.`, 0.29`, 0.91`], Thickness[0.0007`]]</string>
   </attr>
  </edge>
  <edge id='e754'
      from='16,18:17:16'
      to='18:17:16,17'>
   <attr name='EdgeStyle'>
    <string>Directive[RGBColor[0.`, 0.29`, 0.91`], Thickness[0.0007`]]</string>
   </attr>
  </edge>
  <edge id='e755'
      from='16,18:17:16'
      to='16:17:16,17'>
   <attr name='EdgeStyle'>
    <string>Directive[RGBColor[0.`, 0.29`, 0.91`], Thickness[0.0007`]]</string>
   </attr>
  </edge>
  <edge id='e756'
      from='16,18:17:16'
      to='16,18:17,18:16,17'>
   <attr name='EdgeStyle'>
    <string>Directive[RGBColor[0.`, 0.29`, 0.91`], Thickness[0.0007`]]</string>
   </attr>
  </edge>
  <edge id='e757'
      from='16,18:16:17'
      to='18:16,17:17'>
   <attr name='EdgeStyle'>
    <string>Directive[RGBColor[0.`, 0.29`, 0.91`], Thickness[0.0007`]]</string>
   </attr>
  </edge>
  <edge id='e758'
      from='16,18:16:17'
      to='16:16,17:17'>
   <attr name='EdgeStyle'>
    <string>Directive[RGBColor[0.`, 0.29`, 0.91`], Thickness[0.0007`]]</string>
   </attr>
  </edge>
  <edge id='e759'
      from='16,18:16:17'
      to='16,18:16,17:17,18'>
   <attr name='EdgeStyle'>
    <string>Directive[RGBColor[0.`, 0.29`, 0.91`], Thickness[0.0007`]]</string>
   </attr>
  </edge>
  <edge id='e760'
      from='18:17:16,17'
      to='18:16,17:17'>
   <attr name='EdgeStyle'>
    <string>Directive[RGBColor[0.`, 0.29`, 0.91`], Thickness[0.0007`]]</string>
   </attr>
  </edge>
  <edge id='e761'
      from='18:17:16,17'
      to='18:17,18:17'>
   <attr name='EdgeStyle'>
    <string>Directive[RGBColor[0.`, 0.29`, 0.91`], Thickness[0.0007`]]</string>
   </attr>
  </edge>
  <edge id='e762'
      from='18:17:16,17'
      to='16,18:17,18:16,17'>
   <attr name='EdgeStyle'>
    <string>Directive[RGBColor[0.`, 0.29`, 0.91`], Thickness[0.0007`]]</string>
   </attr>
  </edge>
  <edge id='e763'
      from='18:16,17:17'
      to='18:17:17,18'>
   <attr name='EdgeStyle'>
    <string>Directive[RGBColor[0.`, 0.29`, 0.91`], Thickness[0.0007`]]</string>
   </attr>
  </edge>
  <edge id='e764'
      from='18:16,17:17'
      to='16,18:16,17:17,18'>
   <attr name='EdgeStyle'>
    <string>Directive[RGBColor[0.`, 0.29`, 0.91`], Thickness[0.0007`]]</string>
   </attr>
  </edge>
  <edge id='e765'
      from='17:18:16,17'
      to='16,17:18:17'>
   <attr name='EdgeStyle'>
    <string>Directive[RGBColor[0.`, 0.29`, 0.91`], Thickness[0.0007`]]</string>
   </attr>
  </edge>
  <edge id='e766'
      from='17:18:16,17'
      to='17,18:18:17'>
   <attr name='EdgeStyle'>
    <string>Directive[RGBColor[0.`, 0.29`, 0.91`], Thickness[0.0007`]]</string>
   </attr>
  </edge>
  <edge id='e767'
      from='17:18:16,17'
      to='17,18:16,18:16,17'>
   <attr name='EdgeStyle'>
    <string>Directive[RGBColor[0.`, 0.29`, 0.91`], Thickness[0.0007`]]</string>
   </attr>
  </edge>
  <edge id='e768'
      from='17:16,17:18'
      to='16,17:17:18'>
   <attr name='EdgeStyle'>
    <string>Directive[RGBColor[0.`, 0.29`, 0.91`], Thickness[0.0007`]]</string>
   </attr>
  </edge>
  <edge id='e769'
      from='17:16,17:18'
      to='17,18:17:18'>
   <attr name='EdgeStyle'>
    <string>Directive[RGBColor[0.`, 0.29`, 0.91`], Thickness[0.0007`]]</string>
   </attr>
  </edge>
  <edge id='e770'
      from='17:16,17:18'
      to='17,18:16,17:16,18'>
   <attr name='EdgeStyle'>
    <string>Directive[RGBColor[0.`, 0.29`, 0.91`], Thickness[0.0007`]]</string>
   </attr>
  </edge>
  <edge id='e771'
      from='16,17:18:17'
      to='17:18:17,18'>
   <attr name='EdgeStyle'>
    <string>Directive[RGBColor[0.`, 0.29`, 0.91`], Thickness[0.0007`]]</string>
   </attr>
  </edge>
  <edge id='e772'
      from='16,17:18:17'
      to='16,17:16,18:17,18'>
   <attr name='EdgeStyle'>
    <string>Directive[RGBColor[0.`, 0.29`, 0.91`], Thickness[0.0007`]]</string>
   </attr>
  </edge>
  <edge id='e773'
      from='16,17:17:18'
      to='17:17,18:18'>
   <attr name='EdgeStyle'>
    <string>Directive[RGBColor[0.`, 0.29`, 0.91`], Thickness[0.0007`]]</string>
   </attr>
  </edge>
  <edge id='e774'
      from='16,17:17:18'
      to='16,17:17,18:16,18'>
   <attr name='EdgeStyle'>
    <string>Directive[RGBColor[0.`, 0.29`, 0.91`], Thickness[0.0007`]]</string>
   </attr>
  </edge>
  <edge id='e775'
      from='16:17:16,17'
      to='16:16,17:17'>
   <attr name='EdgeStyle'>
    <string>Directive[RGBColor[0.`, 0.29`, 0.91`], Thickness[0.0007`]]</string>
   </attr>
  </edge>
  <edge id='e776'
      from='16:17:16,17'
      to='16,17:17:16'>
   <attr name='EdgeStyle'>
    <string>Directive[RGBColor[0.`, 0.29`, 0.91`], Thickness[0.0007`]]</string>
   </attr>
  </edge>
  <edge id='e777'
      from='16:17:16,17'
      to='16,18:17,18:16,17'>
   <attr name='EdgeStyle'>
    <string>Directive[RGBColor[0.`, 0.29`, 0.91`], Thickness[0.0007`]]</string>
   </attr>
  </edge>
  <edge id='e778'
      from='16:16,17:17'
      to='16,17:16:17'>
   <attr name='EdgeStyle'>
    <string>Directive[RGBColor[0.`, 0.29`, 0.91`], Thickness[0.0007`]]</string>
   </attr>
  </edge>
  <edge id='e779'
      from='16:16,17:17'
      to='16,18:16,17:17,18'>
   <attr name='EdgeStyle'>
    <string>Directive[RGBColor[0.`, 0.29`, 0.91`], Thickness[0.0007`]]</string>
   </attr>
  </edge>
  <edge id='e780'
      from='17:16:16,17'
      to='17:16,17:16'>
   <attr name='EdgeStyle'>
    <string>Directive[RGBColor[0.`, 0.29`, 0.91`], Thickness[0.0007`]]</string>
   </attr>
  </edge>
  <edge id='e781'
      from='17:16:16,17'
      to='16,17:16:17'>
   <attr name='EdgeStyle'>
    <string>Directive[RGBColor[0.`, 0.29`, 0.91`], Thickness[0.0007`]]</string>
   </attr>
  </edge>
  <edge id='e782'
      from='17:16:16,17'
      to='17,18:16,18:16,17'>
   <attr name='EdgeStyle'>
    <string>Directive[RGBColor[0.`, 0.29`, 0.91`], Thickness[0.0007`]]</string>
   </attr>
  </edge>
  <edge id='e783'
      from='17:16,17:16'
      to='16,17:17:16'>
   <attr name='EdgeStyle'>
    <string>Directive[RGBColor[0.`, 0.29`, 0.91`], Thickness[0.0007`]]</string>
   </attr>
  </edge>
  <edge id='e784'
      from='17:16,17:16'
      to='17,18:16,17:16,18'>
   <attr name='EdgeStyle'>
    <string>Directive[RGBColor[0.`, 0.29`, 0.91`], Thickness[0.0007`]]</string>
   </attr>
  </edge>
  <edge id='e785'
      from='16,17:16:17'
      to='16,17:16,18:17,18'>
   <attr name='EdgeStyle'>
    <string>Directive[RGBColor[0.`, 0.29`, 0.91`], Thickness[0.0007`]]</string>
   </attr>
  </edge>
  <edge id='e786'
      from='16,17:17:16'
      to='16,17:17,18:16,18'>
   <attr name='EdgeStyle'>
    <string>Directive[RGBColor[0.`, 0.29`, 0.91`], Thickness[0.0007`]]</string>
   </attr>
  </edge>
  <edge id='e787'
      from='17:18:17,18'
      to='17:17,18:18'>
   <attr name='EdgeStyle'>
    <string>Directive[RGBColor[0.`, 0.29`, 0.91`], Thickness[0.0007`]]</string>
   </attr>
  </edge>
  <edge id='e788'
      from='17:18:17,18'
      to='17,18:18:17'>
   <attr name='EdgeStyle'>
    <string>Directive[RGBColor[0.`, 0.29`, 0.91`], Thickness[0.0007`]]</string>
   </attr>
  </edge>
  <edge id='e789'
      from='17:18:17,18'
      to='16,17:16,18:17,18'>
   <attr name='EdgeStyle'>
    <string>Directive[RGBColor[0.`, 0.29`, 0.91`], Thickness[0.0007`]]</string>
   </attr>
  </edge>
  <edge id='e790'
      from='17:17,18:18'
      to='17,18:17:18'>
   <attr name='EdgeStyle'>
    <string>Directive[RGBColor[0.`, 0.29`, 0.91`], Thickness[0.0007`]]</string>
   </attr>
  </edge>
  <edge id='e791'
      from='17:17,18:18'
      to='16,17:17,18:16,18'>
   <attr name='EdgeStyle'>
    <string>Directive[RGBColor[0.`, 0.29`, 0.91`], Thickness[0.0007`]]</string>
   </attr>
  </edge>
  <edge id='e792'
      from='18:17:17,18'
      to='18:17,18:17'>
   <attr name='EdgeStyle'>
    <string>Directive[RGBColor[0.`, 0.29`, 0.91`], Thickness[0.0007`]]</string>
   </attr>
  </edge>
  <edge id='e793'
      from='18:17:17,18'
      to='17,18:17:18'>
   <attr name='EdgeStyle'>
    <string>Directive[RGBColor[0.`, 0.29`, 0.91`], Thickness[0.0007`]]</string>
   </attr>
  </edge>
  <edge id='e794'
      from='18:17:17,18'
      to='16,18:16,17:17,18'>
   <attr name='EdgeStyle'>
    <string>Directive[RGBColor[0.`, 0.29`, 0.91`], Thickness[0.0007`]]</string>
   </attr>
  </edge>
  <edge id='e795'
      from='18:17,18:17'
      to='17,18:18:17'>
   <attr name='EdgeStyle'>
    <string>Directive[RGBColor[0.`, 0.29`, 0.91`], Thickness[0.0007`]]</string>
   </attr>
  </edge>
  <edge id='e796'
      from='18:17,18:17'
      to='16,18:17,18:16,17'>
   <attr name='EdgeStyle'>
    <string>Directive[RGBColor[0.`, 0.29`, 0.91`], Thickness[0.0007`]]</string>
   </attr>
  </edge>
  <edge id='e797'
      from='17,18:17:18'
      to='17,18:16,17:16,18'>
   <attr name='EdgeStyle'>
    <string>Directive[RGBColor[0.`, 0.29`, 0.91`], Thickness[0.0007`]]</string>
   </attr>
  </edge>
  <edge id='e798'
      from='17,18:18:17'
      to='17,18:16,18:16,17'>
   <attr name='EdgeStyle'>
    <string>Directive[RGBColor[0.`, 0.29`, 0.91`], Thickness[0.0007`]]</string>
   </attr>
  </edge>
  <edge id='e799'
      from='18:16:16,18'
      to='18:16,18:16'>
   <attr name='EdgeStyle'>
    <string>Directive[RGBColor[0.`, 0.29`, 0.91`], Thickness[0.0007`]]</string>
   </attr>
  </edge>
  <edge id='e800'
      from='18:16:16,18'
      to='16,18:16:18'>
   <attr name='EdgeStyle'>
    <string>Directive[RGBColor[0.`, 0.29`, 0.91`], Thickness[0.0007`]]</string>
   </attr>
  </edge>
  <edge id='e801'
      from='18:16:16,18'
      to='17,18:16,17:16,18'>
   <attr name='EdgeStyle'>
    <string>Directive[RGBColor[0.`, 0.29`, 0.91`], Thickness[0.0007`]]</string>
   </attr>
  </edge>
  <edge id='e802'
      from='18:16,18:16'
      to='16,18:18:16'>
   <attr name='EdgeStyle'>
    <string>Directive[RGBColor[0.`, 0.29`, 0.91`], Thickness[0.0007`]]</string>
   </attr>
  </edge>
  <edge id='e803'
      from='18:16,18:16'
      to='17,18:16,18:16,17'>
   <attr name='EdgeStyle'>
    <string>Directive[RGBColor[0.`, 0.29`, 0.91`], Thickness[0.0007`]]</string>
   </attr>
  </edge>
  <edge id='e804'
      from='16:18:16,18'
      to='16:16,18:18'>
   <attr name='EdgeStyle'>
    <string>Directive[RGBColor[0.`, 0.29`, 0.91`], Thickness[0.0007`]]</string>
   </attr>
  </edge>
  <edge id='e805'
      from='16:18:16,18'
      to='16,18:18:16'>
   <attr name='EdgeStyle'>
    <string>Directive[RGBColor[0.`, 0.29`, 0.91`], Thickness[0.0007`]]</string>
   </attr>
  </edge>
  <edge id='e806'
      from='16:18:16,18'
      to='16,17:17,18:16,18'>
   <attr name='EdgeStyle'>
    <string>Directive[RGBColor[0.`, 0.29`, 0.91`], Thickness[0.0007`]]</string>
   </attr>
  </edge>
  <edge id='e807'
      from='16:16,18:18'
      to='16,18:16:18'>
   <attr name='EdgeStyle'>
    <string>Directive[RGBColor[0.`, 0.29`, 0.91`], Thickness[0.0007`]]</string>
   </attr>
  </edge>
  <edge id='e808'
      from='16:16,18:18'
      to='16,17:16,18:17,18'>
   <attr name='EdgeStyle'>
    <string>Directive[RGBColor[0.`, 0.29`, 0.91`], Thickness[0.0007`]]</string>
   </attr>
  </edge>
  <edge id='e809'
      from='16,18:18:16'
      to='16,18:17,18:16,17'>
   <attr name='EdgeStyle'>
    <string>Directive[RGBColor[0.`, 0.29`, 0.91`], Thickness[0.0007`]]</string>
   </attr>
  </edge>
  <edge id='e810'
      from='16,18:16:18'
      to='16,18:16,17:17,18'>
   <attr name='EdgeStyle'>
    <string>Directive[RGBColor[0.`, 0.29`, 0.91`], Thickness[0.0007`]]</string>
   </attr>
  </edge>
  <edge id='e811'
      from='16:17,18:17,18'
      to='16,17:18:17,18'>
   <attr name='EdgeStyle'>
    <string>Directive[RGBColor[0.`, 0.29`, 0.91`], Thickness[0.0007`]]</string>
   </attr>
  </edge>
  <edge id='e812'
      from='16:17,18:17,18'
      to='16,17:17,18:18'>
   <attr name='EdgeStyle'>
    <string>Directive[RGBColor[0.`, 0.29`, 0.91`], Thickness[0.0007`]]</string>
   </attr>
  </edge>
  <edge id='e813'
      from='16:17,18:17,18'
      to='16,18:17:17,18'>
   <attr name='EdgeStyle'>
    <string>Directive[RGBColor[0.`, 0.29`, 0.91`], Thickness[0.0007`]]</string>
   </attr>
  </edge>
  <edge id='e814'
      from='16:17,18:17,18'
      to='16,18:17,18:17'>
   <attr name='EdgeStyle'>
    <string>Directive[RGBColor[0.`, 0.29`, 0.91`], Thickness[0.0007`]]</string>
   </attr>
  </edge>
  <edge id='e815'
      from='17,18:16:17,18'
      to='18:16,17:17,18'>
   <attr name='EdgeStyle'>
    <string>Directive[RGBColor[0.`, 0.29`, 0.91`], Thickness[0.0007`]]</string>
   </attr>
  </edge>
  <edge id='e816'
      from='17,18:16:17,18'
      to='17,18:16,17:18'>
   <attr name='EdgeStyle'>
    <string>Directive[RGBColor[0.`, 0.29`, 0.91`], Thickness[0.0007`]]</string>
   </attr>
  </edge>
  <edge id='e817'
      from='17,18:16:17,18'
      to='17:16,18:17,18'>
   <attr name='EdgeStyle'>
    <string>Directive[RGBColor[0.`, 0.29`, 0.91`], Thickness[0.0007`]]</string>
   </attr>
  </edge>
  <edge id='e818'
      from='17,18:16:17,18'
      to='17,18:16,18:17'>
   <attr name='EdgeStyle'>
    <string>Directive[RGBColor[0.`, 0.29`, 0.91`], Thickness[0.0007`]]</string>
   </attr>
  </edge>
  <edge id='e819'
      from='17,18:17,18:16'
      to='18:17,18:16,17'>
   <attr name='EdgeStyle'>
    <string>Directive[RGBColor[0.`, 0.29`, 0.91`], Thickness[0.0007`]]</string>
   </attr>
  </edge>
  <edge id='e820'
      from='17,18:17,18:16'
      to='17,18:18:16,17'>
   <attr name='EdgeStyle'>
    <string>Directive[RGBColor[0.`, 0.29`, 0.91`], Thickness[0.0007`]]</string>
   </attr>
  </edge>
  <edge id='e821'
      from='17,18:17,18:16'
      to='17:17,18:16,18'>
   <attr name='EdgeStyle'>
    <string>Directive[RGBColor[0.`, 0.29`, 0.91`], Thickness[0.0007`]]</string>
   </attr>
  </edge>
  <edge id='e822'
      from='17,18:17,18:16'
      to='17,18:17:16,18'>
   <attr name='EdgeStyle'>
    <string>Directive[RGBColor[0.`, 0.29`, 0.91`], Thickness[0.0007`]]</string>
   </attr>
  </edge>
  <edge id='e823'
      from='17:16,18:16,18'
      to='17,18:16:16,18'>
   <attr name='EdgeStyle'>
    <string>Directive[RGBColor[0.`, 0.29`, 0.91`], Thickness[0.0007`]]</string>
   </attr>
  </edge>
  <edge id='e824'
      from='17:16,18:16,18'
      to='17,18:16,18:16'>
   <attr name='EdgeStyle'>
    <string>Directive[RGBColor[0.`, 0.29`, 0.91`], Thickness[0.0007`]]</string>
   </attr>
  </edge>
  <edge id='e825'
      from='17:16,18:16,18'
      to='16,17:18:16,18'>
   <attr name='EdgeStyle'>
    <string>Directive[RGBColor[0.`, 0.29`, 0.91`], Thickness[0.0007`]]</string>
   </attr>
  </edge>
  <edge id='e826'
      from='17:16,18:16,18'
      to='16,17:16,18:18'>
   <attr name='EdgeStyle'>
    <string>Directive[RGBColor[0.`, 0.29`, 0.91`], Thickness[0.0007`]]</string>
   </attr>
  </edge>
  <edge id='e827'
      from='16,18:17:16,18'
      to='16:17,18:16,18'>
   <attr name='EdgeStyle'>
    <string>Directive[RGBColor[0.`, 0.29`, 0.91`], Thickness[0.0007`]]</string>
   </attr>
  </edge>
  <edge id='e828'
      from='16,18:17:16,18'
      to='16,18:17,18:16'>
   <attr name='EdgeStyle'>
    <string>Directive[RGBColor[0.`, 0.29`, 0.91`], Thickness[0.0007`]]</string>
   </attr>
  </edge>
  <edge id='e829'
      from='16,18:17:16,18'
      to='18:16,17:16,18'>
   <attr name='EdgeStyle'>
    <string>Directive[RGBColor[0.`, 0.29`, 0.91`], Thickness[0.0007`]]</string>
   </attr>
  </edge>
  <edge id='e830'
      from='16,18:17:16,18'
      to='16,18:16,17:18'>
   <attr name='EdgeStyle'>
    <string>Directive[RGBColor[0.`, 0.29`, 0.91`], Thickness[0.0007`]]</string>
   </attr>
  </edge>
  <edge id='e831'
      from='16,18:16,18:17'
      to='16:16,18:17,18'>
   <attr name='EdgeStyle'>
    <string>Directive[RGBColor[0.`, 0.29`, 0.91`], Thickness[0.0007`]]</string>
   </attr>
  </edge>
  <edge id='e832'
      from='16,18:16,18:17'
      to='16,18:16:17,18'>
   <attr name='EdgeStyle'>
    <string>Directive[RGBColor[0.`, 0.29`, 0.91`], Thickness[0.0007`]]</string>
   </attr>
  </edge>
  <edge id='e833'
      from='16,18:16,18:17'
      to='18:16,18:16,17'>
   <attr name='EdgeStyle'>
    <string>Directive[RGBColor[0.`, 0.29`, 0.91`], Thickness[0.0007`]]</string>
   </attr>
  </edge>
  <edge id='e834'
      from='16,18:16,18:17'
      to='16,18:18:16,17'>
   <attr name='EdgeStyle'>
    <string>Directive[RGBColor[0.`, 0.29`, 0.91`], Thickness[0.0007`]]</string>
   </attr>
  </edge>
  <edge id='e835'
      from='18:16,17:16,17'
      to='16,18:17:16,17'>
   <attr name='EdgeStyle'>
    <string>Directive[RGBColor[0.`, 0.29`, 0.91`], Thickness[0.0007`]]</string>
   </attr>
  </edge>
  <edge id='e836'
      from='18:16,17:16,17'
      to='16,18:16,17:17'>
   <attr name='EdgeStyle'>
    <string>Directive[RGBColor[0.`, 0.29`, 0.91`], Thickness[0.0007`]]</string>
   </attr>
  </edge>
  <edge id='e837'
      from='18:16,17:16,17'
      to='17,18:16:16,17'>
   <attr name='EdgeStyle'>
    <string>Directive[RGBColor[0.`, 0.29`, 0.91`], Thickness[0.0007`]]</string>
   </attr>
  </edge>
  <edge id='e838'
      from='18:16,17:16,17'
      to='17,18:16,17:16'>
   <attr name='EdgeStyle'>
    <string>Directive[RGBColor[0.`, 0.29`, 0.91`], Thickness[0.0007`]]</string>
   </attr>
  </edge>
  <edge id='e839'
      from='16,17:18:16,17'
      to='17:16,18:16,17'>
   <attr name='EdgeStyle'>
    <string>Directive[RGBColor[0.`, 0.29`, 0.91`], Thickness[0.0007`]]</string>
   </attr>
  </edge>
  <edge id='e840'
      from='16,17:18:16,17'
      to='16,17:16,18:17'>
   <attr name='EdgeStyle'>
    <string>Directive[RGBColor[0.`, 0.29`, 0.91`], Thickness[0.0007`]]</string>
   </attr>
  </edge>
  <edge id='e841'
      from='16,17:18:16,17'
      to='16:17,18:16,17'>
   <attr name='EdgeStyle'>
    <string>Directive[RGBColor[0.`, 0.29`, 0.91`], Thickness[0.0007`]]</string>
   </attr>
  </edge>
  <edge id='e842'
      from='16,17:18:16,17'
      to='16,17:17,18:16'>
   <attr name='EdgeStyle'>
    <string>Directive[RGBColor[0.`, 0.29`, 0.91`], Thickness[0.0007`]]</string>
   </attr>
  </edge>
  <edge id='e843'
      from='16,17:16,17:18'
      to='17:16,17:16,18'>
   <attr name='EdgeStyle'>
    <string>Directive[RGBColor[0.`, 0.29`, 0.91`], Thickness[0.0007`]]</string>
   </attr>
  </edge>
  <edge id='e844'
      from='16,17:16,17:18'
      to='16,17:17:16,18'>
   <attr name='EdgeStyle'>
    <string>Directive[RGBColor[0.`, 0.29`, 0.91`], Thickness[0.0007`]]</string>
   </attr>
  </edge>
  <edge id='e845'
      from='16,17:16,17:18'
      to='16:16,17:17,18'>
   <attr name='EdgeStyle'>
    <string>Directive[RGBColor[0.`, 0.29`, 0.91`], Thickness[0.0007`]]</string>
   </attr>
  </edge>
  <edge id='e846'
      from='16,17:16,17:18'
      to='16,17:16:17,18'>
   <attr name='EdgeStyle'>
    <string>Directive[RGBColor[0.`, 0.29`, 0.91`], Thickness[0.0007`]]</string>
   </attr>
  </edge>
  <edge id='e847'
      from='16:17,18:16,18'
      to='16,18:17,18:16'>
   <attr name='EdgeStyle'>
    <string>Directive[RGBColor[0.`, 0.29`, 0.91`], Thickness[0.0007`]]</string>
   </attr>
  </edge>
  <edge id='e848'
      from='16:17,18:16,18'
      to='16,17:17:16,18'>
   <attr name='EdgeStyle'>
    <string>Directive[RGBColor[0.`, 0.29`, 0.91`], Thickness[0.0007`]]</string>
   </attr>
  </edge>
  <edge id='e849'
      from='16:17,18:16,18'
      to='16,17:17,18:18'>
   <attr name='EdgeStyle'>
    <string>Directive[RGBColor[0.`, 0.29`, 0.91`], Thickness[0.0007`]]</string>
   </attr>
  </edge>
  <edge id='e850'
      from='16:17,18:16,18'
      to='16,17:17,18:16'>
   <attr name='EdgeStyle'>
    <string>Directive[RGBColor[0.`, 0.29`, 0.91`], Thickness[0.0007`]]</string>
   </attr>
  </edge>
  <edge id='e851'
      from='16:17,18:16,18'
      to='16,17:18:16,18'>
   <attr name='EdgeStyle'>
    <string>Directive[RGBColor[0.`, 0.29`, 0.91`], Thickness[0.0007`]]</string>
   </attr>
  </edge>
  <edge id='e852'
      from='16:16,18:17,18'
      to='16,18:16:17,18'>
   <attr name='EdgeStyle'>
    <string>Directive[RGBColor[0.`, 0.29`, 0.91`], Thickness[0.0007`]]</string>
   </attr>
  </edge>
  <edge id='e853'
      from='16:16,18:17,18'
      to='16,17:16,18:17'>
   <attr name='EdgeStyle'>
    <string>Directive[RGBColor[0.`, 0.29`, 0.91`], Thickness[0.0007`]]</string>
   </attr>
  </edge>
  <edge id='e854'
      from='16:16,18:17,18'
      to='16,17:18:17,18'>
   <attr name='EdgeStyle'>
    <string>Directive[RGBColor[0.`, 0.29`, 0.91`], Thickness[0.0007`]]</string>
   </attr>
  </edge>
  <edge id='e855'
      from='16:16,18:17,18'
      to='16,17:16:17,18'>
   <attr name='EdgeStyle'>
    <string>Directive[RGBColor[0.`, 0.29`, 0.91`], Thickness[0.0007`]]</string>
   </attr>
  </edge>
  <edge id='e856'
      from='16:16,18:17,18'
      to='16,17:16,18:18'>
   <attr name='EdgeStyle'>
    <string>Directive[RGBColor[0.`, 0.29`, 0.91`], Thickness[0.0007`]]</string>
   </attr>
  </edge>
  <edge id='e857'
      from='17,18:16:16,18'
      to='17,18:16,18:16'>
   <attr name='EdgeStyle'>
    <string>Directive[RGBColor[0.`, 0.29`, 0.91`], Thickness[0.0007`]]</string>
   </attr>
  </edge>
  <edge id='e858'
      from='17,18:16:16,18'
      to='17:16,17:16,18'>
   <attr name='EdgeStyle'>
    <string>Directive[RGBColor[0.`, 0.29`, 0.91`], Thickness[0.0007`]]</string>
   </attr>
  </edge>
  <edge id='e859'
      from='17,18:16:16,18'
      to='17,18:16,17:18'>
   <attr name='EdgeStyle'>
    <string>Directive[RGBColor[0.`, 0.29`, 0.91`], Thickness[0.0007`]]</string>
   </attr>
  </edge>
  <edge id='e860'
      from='17,18:16:16,18'
      to='17,18:16,17:16'>
   <attr name='EdgeStyle'>
    <string>Directive[RGBColor[0.`, 0.29`, 0.91`], Thickness[0.0007`]]</string>
   </attr>
  </edge>
  <edge id='e861'
      from='17,18:16:16,18'
      to='18:16,17:16,18'>
   <attr name='EdgeStyle'>
    <string>Directive[RGBColor[0.`, 0.29`, 0.91`], Thickness[0.0007`]]</string>
   </attr>
  </edge>
  <edge id='e862'
      from='17,18:16,18:16'
      to='17:16,18:16,17'>
   <attr name='EdgeStyle'>
    <string>Directive[RGBColor[0.`, 0.29`, 0.91`], Thickness[0.0007`]]</string>
   </attr>
  </edge>
  <edge id='e863'
      from='17,18:16,18:16'
      to='17,18:18:16,17'>
   <attr name='EdgeStyle'>
    <string>Directive[RGBColor[0.`, 0.29`, 0.91`], Thickness[0.0007`]]</string>
   </attr>
  </edge>
  <edge id='e864'
      from='17,18:16,18:16'
      to='17,18:16:16,17'>
   <attr name='EdgeStyle'>
    <string>Directive[RGBColor[0.`, 0.29`, 0.91`], Thickness[0.0007`]]</string>
   </attr>
  </edge>
  <edge id='e865'
      from='17,18:16,18:16'
      to='18:16,18:16,17'>
   <attr name='EdgeStyle'>
    <string>Directive[RGBColor[0.`, 0.29`, 0.91`], Thickness[0.0007`]]</string>
   </attr>
  </edge>
  <edge id='e866'
      from='16,18:16:17,18'
      to='16,18:16,17:17'>
   <attr name='EdgeStyle'>
    <string>Directive[RGBColor[0.`, 0.29`, 0.91`], Thickness[0.0007`]]</string>
   </attr>
  </edge>
  <edge id='e867'
      from='16,18:16:17,18'
      to='18:16,17:17,18'>
   <attr name='EdgeStyle'>
    <string>Directive[RGBColor[0.`, 0.29`, 0.91`], Thickness[0.0007`]]</string>
   </attr>
  </edge>
  <edge id='e868'
      from='16,18:16:17,18'
      to='16:16,17:17,18'>
   <attr name='EdgeStyle'>
    <string>Directive[RGBColor[0.`, 0.29`, 0.91`], Thickness[0.0007`]]</string>
   </attr>
  </edge>
  <edge id='e869'
      from='16,18:16:17,18'
      to='16,18:16,17:18'>
   <attr name='EdgeStyle'>
    <string>Directive[RGBColor[0.`, 0.29`, 0.91`], Thickness[0.0007`]]</string>
   </attr>
  </edge>
  <edge id='e870'
      from='16,18:17,18:16'
      to='16,18:17:16,17'>
   <attr name='EdgeStyle'>
    <string>Directive[RGBColor[0.`, 0.29`, 0.91`], Thickness[0.0007`]]</string>
   </attr>
  </edge>
  <edge id='e871'
      from='16,18:17,18:16'
      to='18:17,18:16,17'>
   <attr name='EdgeStyle'>
    <string>Directive[RGBColor[0.`, 0.29`, 0.91`], Thickness[0.0007`]]</string>
   </attr>
  </edge>
  <edge id='e872'
      from='16,18:17,18:16'
      to='16:17,18:16,17'>
   <attr name='EdgeStyle'>
    <string>Directive[RGBColor[0.`, 0.29`, 0.91`], Thickness[0.0007`]]</string>
   </attr>
  </edge>
  <edge id='e873'
      from='16,18:17,18:16'
      to='16,18:18:16,17'>
   <attr name='EdgeStyle'>
    <string>Directive[RGBColor[0.`, 0.29`, 0.91`], Thickness[0.0007`]]</string>
   </attr>
  </edge>
  <edge id='e874'
      from='17:16,18:16,17'
      to='16,17:16,18:17'>
   <attr name='EdgeStyle'>
    <string>Directive[RGBColor[0.`, 0.29`, 0.91`], Thickness[0.0007`]]</string>
   </attr>
  </edge>
  <edge id='e875'
      from='17:16,18:16,17'
      to='17,18:18:16,17'>
   <attr name='EdgeStyle'>
    <string>Directive[RGBColor[0.`, 0.29`, 0.91`], Thickness[0.0007`]]</string>
   </attr>
  </edge>
  <edge id='e876'
      from='17:16,18:16,17'
      to='17,18:16:16,17'>
   <attr name='EdgeStyle'>
    <string>Directive[RGBColor[0.`, 0.29`, 0.91`], Thickness[0.0007`]]</string>
   </attr>
  </edge>
  <edge id='e877'
      from='17:16,18:16,17'
      to='17,18:16,18:17'>
   <attr name='EdgeStyle'>
    <string>Directive[RGBColor[0.`, 0.29`, 0.91`], Thickness[0.0007`]]</string>
   </attr>
  </edge>
  <edge id='e878'
      from='17:16,17:16,18'
      to='16,17:17:16,18'>
   <attr name='EdgeStyle'>
    <string>Directive[RGBColor[0.`, 0.29`, 0.91`], Thickness[0.0007`]]</string>
   </attr>
  </edge>
  <edge id='e879'
      from='17:16,17:16,18'
      to='17,18:16,17:18'>
   <attr name='EdgeStyle'>
    <string>Directive[RGBColor[0.`, 0.29`, 0.91`], Thickness[0.0007`]]</string>
   </attr>
  </edge>
  <edge id='e880'
      from='17:16,17:16,18'
      to='17,18:16,17:16'>
   <attr name='EdgeStyle'>
    <string>Directive[RGBColor[0.`, 0.29`, 0.91`], Thickness[0.0007`]]</string>
   </attr>
  </edge>
  <edge id='e881'
      from='17:16,17:16,18'
      to='17,18:17:16,18'>
   <attr name='EdgeStyle'>
    <string>Directive[RGBColor[0.`, 0.29`, 0.91`], Thickness[0.0007`]]</string>
   </attr>
  </edge>
  <edge id='e882'
      from='16,18:17:16,17'
      to='16,18:16,17:17'>
   <attr name='EdgeStyle'>
    <string>Directive[RGBColor[0.`, 0.29`, 0.91`], Thickness[0.0007`]]</string>
   </attr>
  </edge>
  <edge id='e883'
      from='16,18:17:16,17'
      to='18:17,18:16,17'>
   <attr name='EdgeStyle'>
    <string>Directive[RGBColor[0.`, 0.29`, 0.91`], Thickness[0.0007`]]</string>
   </attr>
  </edge>
  <edge id='e884'
      from='16,18:17:16,17'
      to='16:17,18:16,17'>
   <attr name='EdgeStyle'>
    <string>Directive[RGBColor[0.`, 0.29`, 0.91`], Thickness[0.0007`]]</string>
   </attr>
  </edge>
  <edge id='e885'
      from='16,18:17:16,17'
      to='16,18:17,18:17'>
   <attr name='EdgeStyle'>
    <string>Directive[RGBColor[0.`, 0.29`, 0.91`], Thickness[0.0007`]]</string>
   </attr>
  </edge>
  <edge id='e886'
      from='16,18:16,17:17'
      to='18:16,17:17,18'>
   <attr name='EdgeStyle'>
    <string>Directive[RGBColor[0.`, 0.29`, 0.91`], Thickness[0.0007`]]</string>
   </attr>
  </edge>
  <edge id='e887'
      from='16,18:16,17:17'
      to='16:16,17:17,18'>
   <attr name='EdgeStyle'>
    <string>Directive[RGBColor[0.`, 0.29`, 0.91`], Thickness[0.0007`]]</string>
   </attr>
  </edge>
  <edge id='e888'
      from='16,18:16,17:17'
      to='16,18:17:17,18'>
   <attr name='EdgeStyle'>
    <string>Directive[RGBColor[0.`, 0.29`, 0.91`], Thickness[0.0007`]]</string>
   </attr>
  </edge>
  <edge id='e889'
      from='16,17:17:16,18'
      to='16,17:17,18:18'>
   <attr name='EdgeStyle'>
    <string>Directive[RGBColor[0.`, 0.29`, 0.91`], Thickness[0.0007`]]</string>
   </attr>
  </edge>
  <edge id='e890'
      from='16,17:17:16,18'
      to='16,17:17,18:16'>
   <attr name='EdgeStyle'>
    <string>Directive[RGBColor[0.`, 0.29`, 0.91`], Thickness[0.0007`]]</string>
   </attr>
  </edge>
  <edge id='e891'
      from='16,17:17:16,18'
      to='17:17,18:16,18'>
   <attr name='EdgeStyle'>
    <string>Directive[RGBColor[0.`, 0.29`, 0.91`], Thickness[0.0007`]]</string>
   </attr>
  </edge>
  <edge id='e892'
      from='16,17:16,18:17'
      to='16,17:18:17,18'>
   <attr name='EdgeStyle'>
    <string>Directive[RGBColor[0.`, 0.29`, 0.91`], Thickness[0.0007`]]</string>
   </attr>
  </edge>
  <edge id='e893'
      from='16,17:16,18:17'
      to='16,17:16:17,18'>
   <attr name='EdgeStyle'>
    <string>Directive[RGBColor[0.`, 0.29`, 0.91`], Thickness[0.0007`]]</string>
   </attr>
  </edge>
  <edge id='e894'
      from='16,17:16,18:17'
      to='17:16,18:17,18'>
   <attr name='EdgeStyle'>
    <string>Directive[RGBColor[0.`, 0.29`, 0.91`], Thickness[0.0007`]]</string>
   </attr>
  </edge>
  <edge id='e895'
      from='18:16,17:17,18'
      to='17,18:16,17:18'>
   <attr name='EdgeStyle'>
    <string>Directive[RGBColor[0.`, 0.29`, 0.91`], Thickness[0.0007`]]</string>
   </attr>
  </edge>
  <edge id='e896'
      from='18:16,17:17,18'
      to='16,18:17:17,18'>
   <attr name='EdgeStyle'>
    <string>Directive[RGBColor[0.`, 0.29`, 0.91`], Thickness[0.0007`]]</string>
   </attr>
  </edge>
  <edge id='e897'
      from='18:16,17:17,18'
      to='16,18:16,17:18'>
   <attr name='EdgeStyle'>
    <string>Directive[RGBColor[0.`, 0.29`, 0.91`], Thickness[0.0007`]]</string>
   </attr>
  </edge>
  <edge id='e898'
      from='18:17,18:16,17'
      to='17,18:18:16,17'>
   <attr name='EdgeStyle'>
    <string>Directive[RGBColor[0.`, 0.29`, 0.91`], Thickness[0.0007`]]</string>
   </attr>
  </edge>
  <edge id='e899'
      from='18:17,18:16,17'
      to='16,18:17,18:17'>
   <attr name='EdgeStyle'>
    <string>Directive[RGBColor[0.`, 0.29`, 0.91`], Thickness[0.0007`]]</string>
   </attr>
  </edge>
  <edge id='e900'
      from='18:17,18:16,17'
      to='16,18:18:16,17'>
   <attr name='EdgeStyle'>
    <string>Directive[RGBColor[0.`, 0.29`, 0.91`], Thickness[0.0007`]]</string>
   </attr>
  </edge>
  <edge id='e901'
      from='16,17:18:17,18'
      to='16,17:17,18:18'>
   <attr name='EdgeStyle'>
    <string>Directive[RGBColor[0.`, 0.29`, 0.91`], Thickness[0.0007`]]</string>
   </attr>
  </edge>
  <edge id='e902'
      from='16,17:18:17,18'
      to='17:16,18:17,18'>
   <attr name='EdgeStyle'>
    <string>Directive[RGBColor[0.`, 0.29`, 0.91`], Thickness[0.0007`]]</string>
   </attr>
  </edge>
  <edge id='e903'
      from='16,17:18:17,18'
      to='16,17:16,18:18'>
   <attr name='EdgeStyle'>
    <string>Directive[RGBColor[0.`, 0.29`, 0.91`], Thickness[0.0007`]]</string>
   </attr>
  </edge>
  <edge id='e904'
      from='16,17:17,18:18'
      to='17:17,18:16,18'>
   <attr name='EdgeStyle'>
    <string>Directive[RGBColor[0.`, 0.29`, 0.91`], Thickness[0.0007`]]</string>
   </attr>
  </edge>
  <edge id='e905'
      from='16,17:17,18:18'
      to='16,17:18:16,18'>
   <attr name='EdgeStyle'>
    <string>Directive[RGBColor[0.`, 0.29`, 0.91`], Thickness[0.0007`]]</string>
   </attr>
  </edge>
  <edge id='e906'
      from='17,18:18:16,17'
      to='17,18:16,18:17'>
   <attr name='EdgeStyle'>
    <string>Directive[RGBColor[0.`, 0.29`, 0.91`], Thickness[0.0007`]]</string>
   </attr>
  </edge>
  <edge id='e907'
      from='17,18:18:16,17'
      to='18:16,18:16,17'>
   <attr name='EdgeStyle'>
    <string>Directive[RGBColor[0.`, 0.29`, 0.91`], Thickness[0.0007`]]</string>
   </attr>
  </edge>
  <edge id='e908'
      from='17,18:16,17:18'
      to='17,18:17:16,18'>
   <attr name='EdgeStyle'>
    <string>Directive[RGBColor[0.`, 0.29`, 0.91`], Thickness[0.0007`]]</string>
   </attr>
  </edge>
  <edge id='e909'
      from='17,18:16,17:18'
      to='18:16,17:16,18'>
   <attr name='EdgeStyle'>
    <string>Directive[RGBColor[0.`, 0.29`, 0.91`], Thickness[0.0007`]]</string>
   </attr>
  </edge>
  <edge id='e910'
      from='16:17,18:16,17'
      to='16,17:17,18:16'>
   <attr name='EdgeStyle'>
    <string>Directive[RGBColor[0.`, 0.29`, 0.91`], Thickness[0.0007`]]</string>
   </attr>
  </edge>
  <edge id='e911'
      from='16:17,18:16,17'
      to='16,18:17,18:17'>
   <attr name='EdgeStyle'>
    <string>Directive[RGBColor[0.`, 0.29`, 0.91`], Thickness[0.0007`]]</string>
   </attr>
  </edge>
  <edge id='e912'
      from='16:17,18:16,17'
      to='16,18:18:16,17'>
   <attr name='EdgeStyle'>
    <string>Directive[RGBColor[0.`, 0.29`, 0.91`], Thickness[0.0007`]]</string>
   </attr>
  </edge>
  <edge id='e913'
      from='16:16,17:17,18'
      to='16,17:16:17,18'>
   <attr name='EdgeStyle'>
    <string>Directive[RGBColor[0.`, 0.29`, 0.91`], Thickness[0.0007`]]</string>
   </attr>
  </edge>
  <edge id='e914'
      from='16:16,17:17,18'
      to='16,18:17:17,18'>
   <attr name='EdgeStyle'>
    <string>Directive[RGBColor[0.`, 0.29`, 0.91`], Thickness[0.0007`]]</string>
   </attr>
  </edge>
  <edge id='e915'
      from='16:16,17:17,18'
      to='16,18:16,17:18'>
   <attr name='EdgeStyle'>
    <string>Directive[RGBColor[0.`, 0.29`, 0.91`], Thickness[0.0007`]]</string>
   </attr>
  </edge>
  <edge id='e916'
      from='17,18:16:16,17'
      to='17,18:16,17:16'>
   <attr name='EdgeStyle'>
    <string>Directive[RGBColor[0.`, 0.29`, 0.91`], Thickness[0.0007`]]</string>
   </attr>
  </edge>
  <edge id='e917'
      from='17,18:16:16,17'
      to='17,18:16,18:17'>
   <attr name='EdgeStyle'>
    <string>Directive[RGBColor[0.`, 0.29`, 0.91`], Thickness[0.0007`]]</string>
   </attr>
  </edge>
  <edge id='e918'
      from='17,18:16:16,17'
      to='18:16,18:16,17'>
   <attr name='EdgeStyle'>
    <string>Directive[RGBColor[0.`, 0.29`, 0.91`], Thickness[0.0007`]]</string>
   </attr>
  </edge>
  <edge id='e919'
      from='17,18:16,17:16'
      to='17,18:17:16,18'>
   <attr name='EdgeStyle'>
    <string>Directive[RGBColor[0.`, 0.29`, 0.91`], Thickness[0.0007`]]</string>
   </attr>
  </edge>
  <edge id='e920'
      from='17,18:16,17:16'
      to='18:16,17:16,18'>
   <attr name='EdgeStyle'>
    <string>Directive[RGBColor[0.`, 0.29`, 0.91`], Thickness[0.0007`]]</string>
   </attr>
  </edge>
  <edge id='e921'
      from='16,17:16:17,18'
      to='17:16,18:17,18'>
   <attr name='EdgeStyle'>
    <string>Directive[RGBColor[0.`, 0.29`, 0.91`], Thickness[0.0007`]]</string>
   </attr>
  </edge>
  <edge id='e922'
      from='16,17:16:17,18'
      to='16,17:16,18:18'>
   <attr name='EdgeStyle'>
    <string>Directive[RGBColor[0.`, 0.29`, 0.91`], Thickness[0.0007`]]</string>
   </attr>
  </edge>
  <edge id='e923'
      from='16,17:17,18:16'
      to='17:17,18:16,18'>
   <attr name='EdgeStyle'>
    <string>Directive[RGBColor[0.`, 0.29`, 0.91`], Thickness[0.0007`]]</string>
   </attr>
  </edge>
  <edge id='e924'
      from='16,17:17,18:16'
      to='16,17:18:16,18'>
   <attr name='EdgeStyle'>
    <string>Directive[RGBColor[0.`, 0.29`, 0.91`], Thickness[0.0007`]]</string>
   </attr>
  </edge>
  <edge id='e925'
      from='17:16,18:17,18'
      to='17,18:16,18:17'>
   <attr name='EdgeStyle'>
    <string>Directive[RGBColor[0.`, 0.29`, 0.91`], Thickness[0.0007`]]</string>
   </attr>
  </edge>
  <edge id='e926'
      from='17:16,18:17,18'
      to='16,17:16,18:18'>
   <attr name='EdgeStyle'>
    <string>Directive[RGBColor[0.`, 0.29`, 0.91`], Thickness[0.0007`]]</string>
   </attr>
  </edge>
  <edge id='e927'
      from='17:17,18:16,18'
      to='17,18:17:16,18'>
   <attr name='EdgeStyle'>
    <string>Directive[RGBColor[0.`, 0.29`, 0.91`], Thickness[0.0007`]]</string>
   </attr>
  </edge>
  <edge id='e928'
      from='17:17,18:16,18'
      to='16,17:18:16,18'>
   <attr name='EdgeStyle'>
    <string>Directive[RGBColor[0.`, 0.29`, 0.91`], Thickness[0.0007`]]</string>
   </attr>
  </edge>
  <edge id='e929'
      from='16,18:17:17,18'
      to='16,18:17,18:17'>
   <attr name='EdgeStyle'>
    <string>Directive[RGBColor[0.`, 0.29`, 0.91`], Thickness[0.0007`]]</string>
   </attr>
  </edge>
  <edge id='e930'
      from='16,18:17:17,18'
      to='16,18:16,17:18'>
   <attr name='EdgeStyle'>
    <string>Directive[RGBColor[0.`, 0.29`, 0.91`], Thickness[0.0007`]]</string>
   </attr>
  </edge>
  <edge id='e931'
      from='16,18:17,18:17'
      to='16,18:18:16,17'>
   <attr name='EdgeStyle'>
    <string>Directive[RGBColor[0.`, 0.29`, 0.91`], Thickness[0.0007`]]</string>
   </attr>
  </edge>
  <edge id='e932'
      from='17,18:17:16,18'
      to='18:16,17:16,18'>
   <attr name='EdgeStyle'>
    <string>Directive[RGBColor[0.`, 0.29`, 0.91`], Thickness[0.0007`]]</string>
   </attr>
  </edge>
  <edge id='e933'
      from='17,18:16,18:17'
      to='18:16,18:16,17'>
   <attr name='EdgeStyle'>
    <string>Directive[RGBColor[0.`, 0.29`, 0.91`], Thickness[0.0007`]]</string>
   </attr>
  </edge>
  <edge id='e934'
      from='18:16,17:16,18'
      to='16,18:16,17:18'>
   <attr name='EdgeStyle'>
    <string>Directive[RGBColor[0.`, 0.29`, 0.91`], Thickness[0.0007`]]</string>
   </attr>
  </edge>
  <edge id='e935'
      from='18:16,18:16,17'
      to='16,18:18:16,17'>
   <attr name='EdgeStyle'>
    <string>Directive[RGBColor[0.`, 0.29`, 0.91`], Thickness[0.0007`]]</string>
   </attr>
  </edge>
  <edge id='e936'
      from='16,17:18:16,18'
      to='16,17:16,18:18'>
   <attr name='EdgeStyle'>
    <string>Directive[RGBColor[0.`, 0.29`, 0.91`], Thickness[0.0007`]]</string>
   </attr>
  </edge>
 </graph>
</gxl>
