# Supplementary material for: The Polytope Formalism: application to molecular constitution and the prospect of a complete description of Chemical Space
Source: Chem Sci. 2026 Jan 8;17(4):2102–18. doi: 10.1039/d5sc08813e (PMC12780917; doi:10.1039/d5sc08813e)
Supplement: SC-017-D5SC08813E-s001 [file SC-017-D5SC08813E-s001.zip › publication files/graphing outputs/free base triphyrin[2.2.2] 3-torus_S3(2)B3_genera{1, 2, 3, 4, 5, 6, 7, 8}_2.gxl]

<?xml version='1.0' encoding='UTF-8'?>
<!DOCTYPE gxl SYSTEM 'http://www.gupro.de/GXL/gxl-1.0.dtd'>
<gxl xmlns:xlink='http://www.w3.org/1999/xlink'>
 <graph id='Graph1'
     edgemode='undirected'>
  <node id='16:16:17'>
   <attr name='label'>
    <string>Name</string>
   </attr>
   <attr name='VertexCoordinates'>
    <string>List[3.5054964103790507`, -3.7327114501545395`]</string>
   </attr>
   <attr name='VertexLabels'>
    <string>Placed[&quot;Name&quot;, Below]</string>
   </attr>
   <attr name='VertexLabelStyle'>
    <string>Directive[GrayLevel[0], 9, Rule[Background, RGBColor[1, 1, 1, 0.5`]]]</string>
   </attr>
   <attr name='VertexSize'>
    <string>0.2`</string>
   </attr>
   <attr name='VertexStyle'>
    <string>RGBColor[0, 0, 0]</string>
   </attr>
  </node>
  <node id='16,18:16,18:17'>
   <attr name='label'>
    <string>Name</string>
   </attr>
   <attr name='VertexCoordinates'>
    <string>List[3.744753529182476`, -4.226409900067063`]</string>
   </attr>
   <attr name='VertexLabels'>
    <string>Placed[&quot;Name&quot;, Below]</string>
   </attr>
   <attr name='VertexLabelStyle'>
    <string>Directive[GrayLevel[0], 9, Rule[Background, RGBColor[1, 1, 1, 0.5`]]]</string>
   </attr>
   <attr name='VertexSize'>
    <string>0.2`</string>
   </attr>
   <attr name='VertexStyle'>
    <string>RGBColor[0, 0, 0]</string>
   </attr>
  </node>
  <node id='16:16,18:17,18'>
   <attr name='label'>
    <string>Name</string>
   </attr>
   <attr name='VertexCoordinates'>
    <string>List[2.873130229995615`, -3.641629022208166`]</string>
   </attr>
   <attr name='VertexLabels'>
    <string>Placed[&quot;Name&quot;, Below]</string>
   </attr>
   <attr name='VertexLabelStyle'>
    <string>Directive[GrayLevel[0], 9, Rule[Background, RGBColor[1, 1, 1, 0.5`]]]</string>
   </attr>
   <attr name='VertexSize'>
    <string>0.2`</string>
   </attr>
   <attr name='VertexStyle'>
    <string>RGBColor[0, 0, 0]</string>
   </attr>
  </node>
  <node id='16,18:16:17,18'>
   <attr name='label'>
    <string>Name</string>
   </attr>
   <attr name='VertexCoordinates'>
    <string>List[3.4267805342127318`, -3.0057403558775557`]</string>
   </attr>
   <attr name='VertexLabels'>
    <string>Placed[&quot;Name&quot;, Below]</string>
   </attr>
   <attr name='VertexLabelStyle'>
    <string>Directive[GrayLevel[0], 9, Rule[Background, RGBColor[1, 1, 1, 0.5`]]]</string>
   </attr>
   <attr name='VertexSize'>
    <string>0.2`</string>
   </attr>
   <attr name='VertexStyle'>
    <string>RGBColor[0, 0, 0]</string>
   </attr>
  </node>
  <node id='16,18:16,17:17'>
   <attr name='label'>
    <string>Name</string>
   </attr>
   <attr name='VertexCoordinates'>
    <string>List[4.183354508096446`, -2.817369302033036`]</string>
   </attr>
   <attr name='VertexLabels'>
    <string>Placed[&quot;Name&quot;, Below]</string>
   </attr>
   <attr name='VertexLabelStyle'>
    <string>Directive[GrayLevel[0], 9, Rule[Background, RGBColor[1, 1, 1, 0.5`]]]</string>
   </attr>
   <attr name='VertexSize'>
    <string>0.2`</string>
   </attr>
   <attr name='VertexStyle'>
    <string>RGBColor[0, 0, 0]</string>
   </attr>
  </node>
  <node id='16,17:16,18:17'>
   <attr name='label'>
    <string>Name</string>
   </attr>
   <attr name='VertexCoordinates'>
    <string>List[2.5527699564334148`, -4.152199566345489`]</string>
   </attr>
   <attr name='VertexLabels'>
    <string>Placed[&quot;Name&quot;, Below]</string>
   </attr>
   <attr name='VertexLabelStyle'>
    <string>Directive[GrayLevel[0], 9, Rule[Background, RGBColor[1, 1, 1, 0.5`]]]</string>
   </attr>
   <attr name='VertexSize'>
    <string>0.2`</string>
   </attr>
   <attr name='VertexStyle'>
    <string>RGBColor[0, 0, 0]</string>
   </attr>
  </node>
  <node id='16:16,17:17,18'>
   <attr name='label'>
    <string>Name</string>
   </attr>
   <attr name='VertexCoordinates'>
    <string>List[3.5033173709021277`, -2.3490079583136083`]</string>
   </attr>
   <attr name='VertexLabels'>
    <string>Placed[&quot;Name&quot;, Below]</string>
   </attr>
   <attr name='VertexLabelStyle'>
    <string>Directive[GrayLevel[0], 9, Rule[Background, RGBColor[1, 1, 1, 0.5`]]]</string>
   </attr>
   <attr name='VertexSize'>
    <string>0.2`</string>
   </attr>
   <attr name='VertexStyle'>
    <string>RGBColor[0, 0, 0]</string>
   </attr>
  </node>
  <node id='16,17:16:17,18'>
   <attr name='label'>
    <string>Name</string>
   </attr>
   <attr name='VertexCoordinates'>
    <string>List[2.281905148740624`, -3.324042659140914`]</string>
   </attr>
   <attr name='VertexLabels'>
    <string>Placed[&quot;Name&quot;, Below]</string>
   </attr>
   <attr name='VertexLabelStyle'>
    <string>Directive[GrayLevel[0], 9, Rule[Background, RGBColor[1, 1, 1, 0.5`]]]</string>
   </attr>
   <attr name='VertexSize'>
    <string>0.2`</string>
   </attr>
   <attr name='VertexStyle'>
    <string>RGBColor[0, 0, 0]</string>
   </attr>
  </node>
  <node id='16:17:16'>
   <attr name='label'>
    <string>Name</string>
   </attr>
   <attr name='VertexCoordinates'>
    <string>List[3.8839356777937626`, -1.3083505582770734`]</string>
   </attr>
   <attr name='VertexLabels'>
    <string>Placed[&quot;Name&quot;, Below]</string>
   </attr>
   <attr name='VertexLabelStyle'>
    <string>Directive[GrayLevel[0], 9, Rule[Background, RGBColor[1, 1, 1, 0.5`]]]</string>
   </attr>
   <attr name='VertexSize'>
    <string>0.2`</string>
   </attr>
   <attr name='VertexStyle'>
    <string>RGBColor[0, 0, 0]</string>
   </attr>
  </node>
  <node id='16,18:17:16,18'>
   <attr name='label'>
    <string>Name</string>
   </attr>
   <attr name='VertexCoordinates'>
    <string>List[3.626290902234458`, -0.9371918741233638`]</string>
   </attr>
   <attr name='VertexLabels'>
    <string>Placed[&quot;Name&quot;, Below]</string>
   </attr>
   <attr name='VertexLabelStyle'>
    <string>Directive[GrayLevel[0], 9, Rule[Background, RGBColor[1, 1, 1, 0.5`]]]</string>
   </attr>
   <attr name='VertexSize'>
    <string>0.2`</string>
   </attr>
   <attr name='VertexStyle'>
    <string>RGBColor[0, 0, 0]</string>
   </attr>
  </node>
  <node id='16:17,18:16,18'>
   <attr name='label'>
    <string>Name</string>
   </attr>
   <attr name='VertexCoordinates'>
    <string>List[3.1085500617355155`, -1.4939371662450713`]</string>
   </attr>
   <attr name='VertexLabels'>
    <string>Placed[&quot;Name&quot;, Below]</string>
   </attr>
   <attr name='VertexLabelStyle'>
    <string>Directive[GrayLevel[0], 9, Rule[Background, RGBColor[1, 1, 1, 0.5`]]]</string>
   </attr>
   <attr name='VertexSize'>
    <string>0.2`</string>
   </attr>
   <attr name='VertexStyle'>
    <string>RGBColor[0, 0, 0]</string>
   </attr>
  </node>
  <node id='16,18:17,18:16'>
   <attr name='label'>
    <string>Name</string>
   </attr>
   <attr name='VertexCoordinates'>
    <string>List[4.060952473346089`, -2.1161845431535977`]</string>
   </attr>
   <attr name='VertexLabels'>
    <string>Placed[&quot;Name&quot;, Below]</string>
   </attr>
   <attr name='VertexLabelStyle'>
    <string>Directive[GrayLevel[0], 9, Rule[Background, RGBColor[1, 1, 1, 0.5`]]]</string>
   </attr>
   <attr name='VertexSize'>
    <string>0.2`</string>
   </attr>
   <attr name='VertexStyle'>
    <string>RGBColor[0, 0, 0]</string>
   </attr>
  </node>
  <node id='16,18:17:16,17'>
   <attr name='label'>
    <string>Name</string>
   </attr>
   <attr name='VertexCoordinates'>
    <string>List[4.477160369669303`, -2.181824299915446`]</string>
   </attr>
   <attr name='VertexLabels'>
    <string>Placed[&quot;Name&quot;, Below]</string>
   </attr>
   <attr name='VertexLabelStyle'>
    <string>Directive[GrayLevel[0], 9, Rule[Background, RGBColor[1, 1, 1, 0.5`]]]</string>
   </attr>
   <attr name='VertexSize'>
    <string>0.2`</string>
   </attr>
   <attr name='VertexStyle'>
    <string>RGBColor[0, 0, 0]</string>
   </attr>
  </node>
  <node id='16,17:17:16,18'>
   <attr name='label'>
    <string>Name</string>
   </attr>
   <attr name='VertexCoordinates'>
    <string>List[2.461337507435598`, -0.9942801455423789`]</string>
   </attr>
   <attr name='VertexLabels'>
    <string>Placed[&quot;Name&quot;, Below]</string>
   </attr>
   <attr name='VertexLabelStyle'>
    <string>Directive[GrayLevel[0], 9, Rule[Background, RGBColor[1, 1, 1, 0.5`]]]</string>
   </attr>
   <attr name='VertexSize'>
    <string>0.2`</string>
   </attr>
   <attr name='VertexStyle'>
    <string>RGBColor[0, 0, 0]</string>
   </attr>
  </node>
  <node id='16:17,18:16,17'>
   <attr name='label'>
    <string>Name</string>
   </attr>
   <attr name='VertexCoordinates'>
    <string>List[4.101939152909078`, -2.54521867460567`]</string>
   </attr>
   <attr name='VertexLabels'>
    <string>Placed[&quot;Name&quot;, Below]</string>
   </attr>
   <attr name='VertexLabelStyle'>
    <string>Directive[GrayLevel[0], 9, Rule[Background, RGBColor[1, 1, 1, 0.5`]]]</string>
   </attr>
   <attr name='VertexSize'>
    <string>0.2`</string>
   </attr>
   <attr name='VertexStyle'>
    <string>RGBColor[0, 0, 0]</string>
   </attr>
  </node>
  <node id='16,17:17,18:16'>
   <attr name='label'>
    <string>Name</string>
   </attr>
   <attr name='VertexCoordinates'>
    <string>List[2.824528501183237`, -1.8962219960581792`]</string>
   </attr>
   <attr name='VertexLabels'>
    <string>Placed[&quot;Name&quot;, Below]</string>
   </attr>
   <attr name='VertexLabelStyle'>
    <string>Directive[GrayLevel[0], 9, Rule[Background, RGBColor[1, 1, 1, 0.5`]]]</string>
   </attr>
   <attr name='VertexSize'>
    <string>0.2`</string>
   </attr>
   <attr name='VertexStyle'>
    <string>RGBColor[0, 0, 0]</string>
   </attr>
  </node>
  <node id='17:16:16'>
   <attr name='label'>
    <string>Name</string>
   </attr>
   <attr name='VertexCoordinates'>
    <string>List[1.1333987762258664`, -3.052844264913275`]</string>
   </attr>
   <attr name='VertexLabels'>
    <string>Placed[&quot;Name&quot;, Below]</string>
   </attr>
   <attr name='VertexLabelStyle'>
    <string>Directive[GrayLevel[0], 9, Rule[Background, RGBColor[1, 1, 1, 0.5`]]]</string>
   </attr>
   <attr name='VertexSize'>
    <string>0.2`</string>
   </attr>
   <attr name='VertexStyle'>
    <string>RGBColor[0, 0, 0]</string>
   </attr>
  </node>
  <node id='17:16,18:16,18'>
   <attr name='label'>
    <string>Name</string>
   </attr>
   <attr name='VertexCoordinates'>
    <string>List[0.9167560095040559`, -2.868762265023941`]</string>
   </attr>
   <attr name='VertexLabels'>
    <string>Placed[&quot;Name&quot;, Below]</string>
   </attr>
   <attr name='VertexLabelStyle'>
    <string>Directive[GrayLevel[0], 9, Rule[Background, RGBColor[1, 1, 1, 0.5`]]]</string>
   </attr>
   <attr name='VertexSize'>
    <string>0.2`</string>
   </attr>
   <attr name='VertexStyle'>
    <string>RGBColor[0, 0, 0]</string>
   </attr>
  </node>
  <node id='17,18:16:16,18'>
   <attr name='label'>
    <string>Name</string>
   </attr>
   <attr name='VertexCoordinates'>
    <string>List[1.3887584555041446`, -2.262005120036469`]</string>
   </attr>
   <attr name='VertexLabels'>
    <string>Placed[&quot;Name&quot;, Below]</string>
   </attr>
   <attr name='VertexLabelStyle'>
    <string>Directive[GrayLevel[0], 9, Rule[Background, RGBColor[1, 1, 1, 0.5`]]]</string>
   </attr>
   <attr name='VertexSize'>
    <string>0.2`</string>
   </attr>
   <attr name='VertexStyle'>
    <string>RGBColor[0, 0, 0]</string>
   </attr>
  </node>
  <node id='17,18:16,18:16'>
   <attr name='label'>
    <string>Name</string>
   </attr>
   <attr name='VertexCoordinates'>
    <string>List[1.8497544172118476`, -3.5119941525608596`]</string>
   </attr>
   <attr name='VertexLabels'>
    <string>Placed[&quot;Name&quot;, Below]</string>
   </attr>
   <attr name='VertexLabelStyle'>
    <string>Directive[GrayLevel[0], 9, Rule[Background, RGBColor[1, 1, 1, 0.5`]]]</string>
   </attr>
   <attr name='VertexSize'>
    <string>0.2`</string>
   </attr>
   <attr name='VertexStyle'>
    <string>RGBColor[0, 0, 0]</string>
   </attr>
  </node>
  <node id='17:16,18:16,17'>
   <attr name='label'>
    <string>Name</string>
   </attr>
   <attr name='VertexCoordinates'>
    <string>List[1.8822008812512452`, -4.050548352992541`]</string>
   </attr>
   <attr name='VertexLabels'>
    <string>Placed[&quot;Name&quot;, Below]</string>
   </attr>
   <attr name='VertexLabelStyle'>
    <string>Directive[GrayLevel[0], 9, Rule[Background, RGBColor[1, 1, 1, 0.5`]]]</string>
   </attr>
   <attr name='VertexSize'>
    <string>0.2`</string>
   </attr>
   <attr name='VertexStyle'>
    <string>RGBColor[0, 0, 0]</string>
   </attr>
  </node>
  <node id='17:16,17:16,18'>
   <attr name='label'>
    <string>Name</string>
   </attr>
   <attr name='VertexCoordinates'>
    <string>List[1.3356074827254845`, -1.604545424759654`]</string>
   </attr>
   <attr name='VertexLabels'>
    <string>Placed[&quot;Name&quot;, Below]</string>
   </attr>
   <attr name='VertexLabelStyle'>
    <string>Directive[GrayLevel[0], 9, Rule[Background, RGBColor[1, 1, 1, 0.5`]]]</string>
   </attr>
   <attr name='VertexSize'>
    <string>0.2`</string>
   </attr>
   <attr name='VertexStyle'>
    <string>RGBColor[0, 0, 0]</string>
   </attr>
  </node>
  <node id='17,18:16:16,17'>
   <attr name='label'>
    <string>Name</string>
   </attr>
   <attr name='VertexCoordinates'>
    <string>List[2.176977522701357`, -3.660434469269303`]</string>
   </attr>
   <attr name='VertexLabels'>
    <string>Placed[&quot;Name&quot;, Below]</string>
   </attr>
   <attr name='VertexLabelStyle'>
    <string>Directive[GrayLevel[0], 9, Rule[Background, RGBColor[1, 1, 1, 0.5`]]]</string>
   </attr>
   <attr name='VertexSize'>
    <string>0.2`</string>
   </attr>
   <attr name='VertexStyle'>
    <string>RGBColor[0, 0, 0]</string>
   </attr>
  </node>
  <node id='17,18:16,17:16'>
   <attr name='label'>
    <string>Name</string>
   </attr>
   <attr name='VertexCoordinates'>
    <string>List[1.9678063713472689`, -2.148044780823647`]</string>
   </attr>
   <attr name='VertexLabels'>
    <string>Placed[&quot;Name&quot;, Below]</string>
   </attr>
   <attr name='VertexLabelStyle'>
    <string>Directive[GrayLevel[0], 9, Rule[Background, RGBColor[1, 1, 1, 0.5`]]]</string>
   </attr>
   <attr name='VertexSize'>
    <string>0.2`</string>
   </attr>
   <attr name='VertexStyle'>
    <string>RGBColor[0, 0, 0]</string>
   </attr>
  </node>
  <node id='17:17:18'>
   <attr name='label'>
    <string>Name</string>
   </attr>
   <attr name='VertexCoordinates'>
    <string>List[1.6207366787359951`, -0.9167560095040557`]</string>
   </attr>
   <attr name='VertexLabels'>
    <string>Placed[&quot;Name&quot;, Below]</string>
   </attr>
   <attr name='VertexLabelStyle'>
    <string>Directive[GrayLevel[0], 9, Rule[Background, RGBColor[1, 1, 1, 0.5`]]]</string>
   </attr>
   <attr name='VertexSize'>
    <string>0.2`</string>
   </attr>
   <attr name='VertexStyle'>
    <string>RGBColor[0, 0, 0]</string>
   </attr>
  </node>
  <node id='16,17:16,17:18'>
   <attr name='label'>
    <string>Name</string>
   </attr>
   <attr name='VertexCoordinates'>
    <string>List[2.184566229314955`, -1.8147016192670247`]</string>
   </attr>
   <attr name='VertexLabels'>
    <string>Placed[&quot;Name&quot;, Below]</string>
   </attr>
   <attr name='VertexLabelStyle'>
    <string>Directive[GrayLevel[0], 9, Rule[Background, RGBColor[1, 1, 1, 0.5`]]]</string>
   </attr>
   <attr name='VertexSize'>
    <string>0.2`</string>
   </attr>
   <attr name='VertexStyle'>
    <string>RGBColor[0, 0, 0]</string>
   </attr>
  </node>
  <node id='16,17:17,18:18'>
   <attr name='label'>
    <string>Name</string>
   </attr>
   <attr name='VertexCoordinates'>
    <string>List[2.4516361230789028`, -1.7744849832775067`]</string>
   </attr>
   <attr name='VertexLabels'>
    <string>Placed[&quot;Name&quot;, Below]</string>
   </attr>
   <attr name='VertexLabelStyle'>
    <string>Directive[GrayLevel[0], 9, Rule[Background, RGBColor[1, 1, 1, 0.5`]]]</string>
   </attr>
   <attr name='VertexSize'>
    <string>0.2`</string>
   </attr>
   <attr name='VertexStyle'>
    <string>RGBColor[0, 0, 0]</string>
   </attr>
  </node>
  <node id='17,18:16,17:18'>
   <attr name='label'>
    <string>Name</string>
   </attr>
   <attr name='VertexCoordinates'>
    <string>List[1.9061165858675087`, -1.767406331641534`]</string>
   </attr>
   <attr name='VertexLabels'>
    <string>Placed[&quot;Name&quot;, Below]</string>
   </attr>
   <attr name='VertexLabelStyle'>
    <string>Directive[GrayLevel[0], 9, Rule[Background, RGBColor[1, 1, 1, 0.5`]]]</string>
   </attr>
   <attr name='VertexSize'>
    <string>0.2`</string>
   </attr>
   <attr name='VertexStyle'>
    <string>RGBColor[0, 0, 0]</string>
   </attr>
  </node>
  <node id='17:17,18:16,18'>
   <attr name='label'>
    <string>Name</string>
   </attr>
   <attr name='VertexCoordinates'>
    <string>List[1.8108494149776688`, -1.590702743766677`]</string>
   </attr>
   <attr name='VertexLabels'>
    <string>Placed[&quot;Name&quot;, Below]</string>
   </attr>
   <attr name='VertexLabelStyle'>
    <string>Directive[GrayLevel[0], 9, Rule[Background, RGBColor[1, 1, 1, 0.5`]]]</string>
   </attr>
   <attr name='VertexSize'>
    <string>0.2`</string>
   </attr>
   <attr name='VertexStyle'>
    <string>RGBColor[0, 0, 0]</string>
   </attr>
  </node>
  <node id='17,18:17:16,18'>
   <attr name='label'>
    <string>Name</string>
   </attr>
   <attr name='VertexCoordinates'>
    <string>List[2.172243555614802`, -1.171127882131617`]</string>
   </attr>
   <attr name='VertexLabels'>
    <string>Placed[&quot;Name&quot;, Below]</string>
   </attr>
   <attr name='VertexLabelStyle'>
    <string>Directive[GrayLevel[0], 9, Rule[Background, RGBColor[1, 1, 1, 0.5`]]]</string>
   </attr>
   <attr name='VertexSize'>
    <string>0.2`</string>
   </attr>
   <attr name='VertexStyle'>
    <string>RGBColor[0, 0, 0]</string>
   </attr>
  </node>
  <node id='17:18:17'>
   <attr name='label'>
    <string>Name</string>
   </attr>
   <attr name='VertexCoordinates'>
    <string>List[2.1906534428723257`, -4.474998867327969`]</string>
   </attr>
   <attr name='VertexLabels'>
    <string>Placed[&quot;Name&quot;, Below]</string>
   </attr>
   <attr name='VertexLabelStyle'>
    <string>Directive[GrayLevel[0], 9, Rule[Background, RGBColor[1, 1, 1, 0.5`]]]</string>
   </attr>
   <attr name='VertexSize'>
    <string>0.2`</string>
   </attr>
   <attr name='VertexStyle'>
    <string>RGBColor[0, 0, 0]</string>
   </attr>
  </node>
  <node id='16,17:18:16,17'>
   <attr name='label'>
    <string>Name</string>
   </attr>
   <attr name='VertexCoordinates'>
    <string>List[2.8954072347721005`, -3.3579665329560497`]</string>
   </attr>
   <attr name='VertexLabels'>
    <string>Placed[&quot;Name&quot;, Below]</string>
   </attr>
   <attr name='VertexLabelStyle'>
    <string>Directive[GrayLevel[0], 9, Rule[Background, RGBColor[1, 1, 1, 0.5`]]]</string>
   </attr>
   <attr name='VertexSize'>
    <string>0.2`</string>
   </attr>
   <attr name='VertexStyle'>
    <string>RGBColor[0, 0, 0]</string>
   </attr>
  </node>
  <node id='16,17:18:17,18'>
   <attr name='label'>
    <string>Name</string>
   </attr>
   <attr name='VertexCoordinates'>
    <string>List[2.5159857508193255`, -3.2772755283359585`]</string>
   </attr>
   <attr name='VertexLabels'>
    <string>Placed[&quot;Name&quot;, Below]</string>
   </attr>
   <attr name='VertexLabelStyle'>
    <string>Directive[GrayLevel[0], 9, Rule[Background, RGBColor[1, 1, 1, 0.5`]]]</string>
   </attr>
   <attr name='VertexSize'>
    <string>0.2`</string>
   </attr>
   <attr name='VertexStyle'>
    <string>RGBColor[0, 0, 0]</string>
   </attr>
  </node>
  <node id='17,18:18:16,17'>
   <attr name='label'>
    <string>Name</string>
   </attr>
   <attr name='VertexCoordinates'>
    <string>List[2.793874340767551`, -3.8423859231482314`]</string>
   </attr>
   <attr name='VertexLabels'>
    <string>Placed[&quot;Name&quot;, Below]</string>
   </attr>
   <attr name='VertexLabelStyle'>
    <string>Directive[GrayLevel[0], 9, Rule[Background, RGBColor[1, 1, 1, 0.5`]]]</string>
   </attr>
   <attr name='VertexSize'>
    <string>0.2`</string>
   </attr>
   <attr name='VertexStyle'>
    <string>RGBColor[0, 0, 0]</string>
   </attr>
  </node>
  <node id='17:16,18:17,18'>
   <attr name='label'>
    <string>Name</string>
   </attr>
   <attr name='VertexCoordinates'>
    <string>List[1.6191647670258715`, -3.81400479594544`]</string>
   </attr>
   <attr name='VertexLabels'>
    <string>Placed[&quot;Name&quot;, Below]</string>
   </attr>
   <attr name='VertexLabelStyle'>
    <string>Directive[GrayLevel[0], 9, Rule[Background, RGBColor[1, 1, 1, 0.5`]]]</string>
   </attr>
   <attr name='VertexSize'>
    <string>0.2`</string>
   </attr>
   <attr name='VertexStyle'>
    <string>RGBColor[0, 0, 0]</string>
   </attr>
  </node>
  <node id='17,18:16,18:17'>
   <attr name='label'>
    <string>Name</string>
   </attr>
   <attr name='VertexCoordinates'>
    <string>List[2.5283137324952367`, -4.411548711059821`]</string>
   </attr>
   <attr name='VertexLabels'>
    <string>Placed[&quot;Name&quot;, Below]</string>
   </attr>
   <attr name='VertexLabelStyle'>
    <string>Directive[GrayLevel[0], 9, Rule[Background, RGBColor[1, 1, 1, 0.5`]]]</string>
   </attr>
   <attr name='VertexSize'>
    <string>0.2`</string>
   </attr>
   <attr name='VertexStyle'>
    <string>RGBColor[0, 0, 0]</string>
   </attr>
  </node>
  <node id='18:17:17'>
   <attr name='label'>
    <string>Name</string>
   </attr>
   <attr name='VertexCoordinates'>
    <string>List[4.580700745225276`, -2.537194067263046`]</string>
   </attr>
   <attr name='VertexLabels'>
    <string>Placed[&quot;Name&quot;, Below]</string>
   </attr>
   <attr name='VertexLabelStyle'>
    <string>Directive[GrayLevel[0], 9, Rule[Background, RGBColor[1, 1, 1, 0.5`]]]</string>
   </attr>
   <attr name='VertexSize'>
    <string>0.2`</string>
   </attr>
   <attr name='VertexStyle'>
    <string>RGBColor[0, 0, 0]</string>
   </attr>
  </node>
  <node id='18:16,17:16,17'>
   <attr name='label'>
    <string>Name</string>
   </attr>
   <attr name='VertexCoordinates'>
    <string>List[3.3156757098643723`, -2.7537465797183693`]</string>
   </attr>
   <attr name='VertexLabels'>
    <string>Placed[&quot;Name&quot;, Below]</string>
   </attr>
   <attr name='VertexLabelStyle'>
    <string>Directive[GrayLevel[0], 9, Rule[Background, RGBColor[1, 1, 1, 0.5`]]]</string>
   </attr>
   <attr name='VertexSize'>
    <string>0.2`</string>
   </attr>
   <attr name='VertexStyle'>
    <string>RGBColor[0, 0, 0]</string>
   </attr>
  </node>
  <node id='18:16,17:17,18'>
   <attr name='label'>
    <string>Name</string>
   </attr>
   <attr name='VertexCoordinates'>
    <string>List[3.2523128375312096`, -2.2751008558184718`]</string>
   </attr>
   <attr name='VertexLabels'>
    <string>Placed[&quot;Name&quot;, Below]</string>
   </attr>
   <attr name='VertexLabelStyle'>
    <string>Directive[GrayLevel[0], 9, Rule[Background, RGBColor[1, 1, 1, 0.5`]]]</string>
   </attr>
   <attr name='VertexSize'>
    <string>0.2`</string>
   </attr>
   <attr name='VertexStyle'>
    <string>RGBColor[0, 0, 0]</string>
   </attr>
  </node>
  <node id='18:17,18:16,17'>
   <attr name='label'>
    <string>Name</string>
   </attr>
   <attr name='VertexCoordinates'>
    <string>List[3.974246117110231`, -3.0081130933684994`]</string>
   </attr>
   <attr name='VertexLabels'>
    <string>Placed[&quot;Name&quot;, Below]</string>
   </attr>
   <attr name='VertexLabelStyle'>
    <string>Directive[GrayLevel[0], 9, Rule[Background, RGBColor[1, 1, 1, 0.5`]]]</string>
   </attr>
   <attr name='VertexSize'>
    <string>0.2`</string>
   </attr>
   <attr name='VertexStyle'>
    <string>RGBColor[0, 0, 0]</string>
   </attr>
  </node>
  <node id='16,18:17:17,18'>
   <attr name='label'>
    <string>Name</string>
   </attr>
   <attr name='VertexCoordinates'>
    <string>List[4.1892622704115885`, -1.8276873237640379`]</string>
   </attr>
   <attr name='VertexLabels'>
    <string>Placed[&quot;Name&quot;, Below]</string>
   </attr>
   <attr name='VertexLabelStyle'>
    <string>Directive[GrayLevel[0], 9, Rule[Background, RGBColor[1, 1, 1, 0.5`]]]</string>
   </attr>
   <attr name='VertexSize'>
    <string>0.2`</string>
   </attr>
   <attr name='VertexStyle'>
    <string>RGBColor[0, 0, 0]</string>
   </attr>
  </node>
  <node id='16,18:17,18:17'>
   <attr name='label'>
    <string>Name</string>
   </attr>
   <attr name='VertexCoordinates'>
    <string>List[4.641933512193679`, -2.982649247356511`]</string>
   </attr>
   <attr name='VertexLabels'>
    <string>Placed[&quot;Name&quot;, Below]</string>
   </attr>
   <attr name='VertexLabelStyle'>
    <string>Directive[GrayLevel[0], 9, Rule[Background, RGBColor[1, 1, 1, 0.5`]]]</string>
   </attr>
   <attr name='VertexSize'>
    <string>0.2`</string>
   </attr>
   <attr name='VertexStyle'>
    <string>RGBColor[0, 0, 0]</string>
   </attr>
  </node>
  <node id='18:18:16'>
   <attr name='label'>
    <string>Name</string>
   </attr>
   <attr name='VertexCoordinates'>
    <string>List[3.396366337632818`, -3.3475803781229807`]</string>
   </attr>
   <attr name='VertexLabels'>
    <string>Placed[&quot;Name&quot;, Below]</string>
   </attr>
   <attr name='VertexLabelStyle'>
    <string>Directive[GrayLevel[0], 9, Rule[Background, RGBColor[1, 1, 1, 0.5`]]]</string>
   </attr>
   <attr name='VertexSize'>
    <string>0.2`</string>
   </attr>
   <attr name='VertexStyle'>
    <string>RGBColor[0, 0, 0]</string>
   </attr>
  </node>
  <node id='17,18:17,18:16'>
   <attr name='label'>
    <string>Name</string>
   </attr>
   <attr name='VertexCoordinates'>
    <string>List[2.6986818557625427`, -2.2992078051264957`]</string>
   </attr>
   <attr name='VertexLabels'>
    <string>Placed[&quot;Name&quot;, Below]</string>
   </attr>
   <attr name='VertexLabelStyle'>
    <string>Directive[GrayLevel[0], 9, Rule[Background, RGBColor[1, 1, 1, 0.5`]]]</string>
   </attr>
   <attr name='VertexSize'>
    <string>0.2`</string>
   </attr>
   <attr name='VertexStyle'>
    <string>RGBColor[0, 0, 0]</string>
   </attr>
  </node>
  <node id='18:16,18:16,17'>
   <attr name='label'>
    <string>Name</string>
   </attr>
   <attr name='VertexCoordinates'>
    <string>List[3.0676337272372294`, -4.0994596203612765`]</string>
   </attr>
   <attr name='VertexLabels'>
    <string>Placed[&quot;Name&quot;, Below]</string>
   </attr>
   <attr name='VertexLabelStyle'>
    <string>Directive[GrayLevel[0], 9, Rule[Background, RGBColor[1, 1, 1, 0.5`]]]</string>
   </attr>
   <attr name='VertexSize'>
    <string>0.2`</string>
   </attr>
   <attr name='VertexStyle'>
    <string>RGBColor[0, 0, 0]</string>
   </attr>
  </node>
  <node id='16,18:18:16,17'>
   <attr name='label'>
    <string>Name</string>
   </attr>
   <attr name='VertexCoordinates'>
    <string>List[4.203005709466062`, -3.463436045676203`]</string>
   </attr>
   <attr name='VertexLabels'>
    <string>Placed[&quot;Name&quot;, Below]</string>
   </attr>
   <attr name='VertexLabelStyle'>
    <string>Directive[GrayLevel[0], 9, Rule[Background, RGBColor[1, 1, 1, 0.5`]]]</string>
   </attr>
   <attr name='VertexSize'>
    <string>0.2`</string>
   </attr>
   <attr name='VertexStyle'>
    <string>RGBColor[0, 0, 0]</string>
   </attr>
  </node>
  <node id='18:16:18'>
   <attr name='label'>
    <string>Name</string>
   </attr>
   <attr name='VertexCoordinates'>
    <string>List[2.4428582853993905`, -2.1311475915099036`]</string>
   </attr>
   <attr name='VertexLabels'>
    <string>Placed[&quot;Name&quot;, Below]</string>
   </attr>
   <attr name='VertexLabelStyle'>
    <string>Directive[GrayLevel[0], 9, Rule[Background, RGBColor[1, 1, 1, 0.5`]]]</string>
   </attr>
   <attr name='VertexSize'>
    <string>0.2`</string>
   </attr>
   <attr name='VertexStyle'>
    <string>RGBColor[0, 0, 0]</string>
   </attr>
  </node>
  <node id='17,18:16:17,18'>
   <attr name='label'>
    <string>Name</string>
   </attr>
   <attr name='VertexCoordinates'>
    <string>List[2.0633255908145225`, -3.20683510717592`]</string>
   </attr>
   <attr name='VertexLabels'>
    <string>Placed[&quot;Name&quot;, Below]</string>
   </attr>
   <attr name='VertexLabelStyle'>
    <string>Directive[GrayLevel[0], 9, Rule[Background, RGBColor[1, 1, 1, 0.5`]]]</string>
   </attr>
   <attr name='VertexSize'>
    <string>0.2`</string>
   </attr>
   <attr name='VertexStyle'>
    <string>RGBColor[0, 0, 0]</string>
   </attr>
  </node>
  <node id='18:16,17:16,18'>
   <attr name='label'>
    <string>Name</string>
   </attr>
   <attr name='VertexCoordinates'>
    <string>List[2.488167379121238`, -1.4544408083236888`]</string>
   </attr>
   <attr name='VertexLabels'>
    <string>Placed[&quot;Name&quot;, Below]</string>
   </attr>
   <attr name='VertexLabelStyle'>
    <string>Directive[GrayLevel[0], 9, Rule[Background, RGBColor[1, 1, 1, 0.5`]]]</string>
   </attr>
   <attr name='VertexSize'>
    <string>0.2`</string>
   </attr>
   <attr name='VertexStyle'>
    <string>RGBColor[0, 0, 0]</string>
   </attr>
  </node>
  <node id='16,18:16,17:18'>
   <attr name='label'>
    <string>Name</string>
   </attr>
   <attr name='VertexCoordinates'>
    <string>List[3.336571801250294`, -1.6648737340825028`]</string>
   </attr>
   <attr name='VertexLabels'>
    <string>Placed[&quot;Name&quot;, Below]</string>
   </attr>
   <attr name='VertexLabelStyle'>
    <string>Directive[GrayLevel[0], 9, Rule[Background, RGBColor[1, 1, 1, 0.5`]]]</string>
   </attr>
   <attr name='VertexSize'>
    <string>0.2`</string>
   </attr>
   <attr name='VertexStyle'>
    <string>RGBColor[0, 0, 0]</string>
   </attr>
  </node>
  <node id='16:18:18'>
   <attr name='label'>
    <string>Name</string>
   </attr>
   <attr name='VertexCoordinates'>
    <string>List[2.5831742427673037`, -2.545800472929198`]</string>
   </attr>
   <attr name='VertexLabels'>
    <string>Placed[&quot;Name&quot;, Below]</string>
   </attr>
   <attr name='VertexLabelStyle'>
    <string>Directive[GrayLevel[0], 9, Rule[Background, RGBColor[1, 1, 1, 0.5`]]]</string>
   </attr>
   <attr name='VertexSize'>
    <string>0.2`</string>
   </attr>
   <attr name='VertexStyle'>
    <string>RGBColor[0, 0, 0]</string>
   </attr>
  </node>
  <node id='16:17,18:17,18'>
   <attr name='label'>
    <string>Name</string>
   </attr>
   <attr name='VertexCoordinates'>
    <string>List[3.754361741611689`, -2.3748096978175885`]</string>
   </attr>
   <attr name='VertexLabels'>
    <string>Placed[&quot;Name&quot;, Below]</string>
   </attr>
   <attr name='VertexLabelStyle'>
    <string>Directive[GrayLevel[0], 9, Rule[Background, RGBColor[1, 1, 1, 0.5`]]]</string>
   </attr>
   <attr name='VertexSize'>
    <string>0.2`</string>
   </attr>
   <attr name='VertexStyle'>
    <string>RGBColor[0, 0, 0]</string>
   </attr>
  </node>
  <node id='16,17:18:16,18'>
   <attr name='label'>
    <string>Name</string>
   </attr>
   <attr name='VertexCoordinates'>
    <string>List[2.0581158262144`, -2.3067861023703964`]</string>
   </attr>
   <attr name='VertexLabels'>
    <string>Placed[&quot;Name&quot;, Below]</string>
   </attr>
   <attr name='VertexLabelStyle'>
    <string>Directive[GrayLevel[0], 9, Rule[Background, RGBColor[1, 1, 1, 0.5`]]]</string>
   </attr>
   <attr name='VertexSize'>
    <string>0.2`</string>
   </attr>
   <attr name='VertexStyle'>
    <string>RGBColor[0, 0, 0]</string>
   </attr>
  </node>
  <node id='16,17:16,18:18'>
   <attr name='label'>
    <string>Name</string>
   </attr>
   <attr name='VertexCoordinates'>
    <string>List[1.7025542120796942`, -3.1385016466075664`]</string>
   </attr>
   <attr name='VertexLabels'>
    <string>Placed[&quot;Name&quot;, Below]</string>
   </attr>
   <attr name='VertexLabelStyle'>
    <string>Directive[GrayLevel[0], 9, Rule[Background, RGBColor[1, 1, 1, 0.5`]]]</string>
   </attr>
   <attr name='VertexSize'>
    <string>0.2`</string>
   </attr>
   <attr name='VertexStyle'>
    <string>RGBColor[0, 0, 0]</string>
   </attr>
  </node>
  <node id='16:16:18'>
   <attr name='label'>
    <string>Name</string>
   </attr>
   <attr name='VertexCoordinates'>
    <string>List[2.723530508341911`, -2.7324401607986246`]</string>
   </attr>
   <attr name='VertexLabels'>
    <string>Placed[&quot;Name&quot;, Below]</string>
   </attr>
   <attr name='VertexLabelStyle'>
    <string>Directive[GrayLevel[0], 9, Rule[Background, RGBColor[1, 1, 1, 0.5`]]]</string>
   </attr>
   <attr name='VertexSize'>
    <string>0.2`</string>
   </attr>
   <attr name='VertexStyle'>
    <string>RGBColor[0, 0, 0]</string>
   </attr>
  </node>
  <node id='16:18:16'>
   <attr name='label'>
    <string>Name</string>
   </attr>
   <attr name='VertexCoordinates'>
    <string>List[3.4949233606828507`, -2.5278819794005165`]</string>
   </attr>
   <attr name='VertexLabels'>
    <string>Placed[&quot;Name&quot;, Below]</string>
   </attr>
   <attr name='VertexLabelStyle'>
    <string>Directive[GrayLevel[0], 9, Rule[Background, RGBColor[1, 1, 1, 0.5`]]]</string>
   </attr>
   <attr name='VertexSize'>
    <string>0.2`</string>
   </attr>
   <attr name='VertexStyle'>
    <string>RGBColor[0, 0, 0]</string>
   </attr>
  </node>
  <node id='18:16:16'>
   <attr name='label'>
    <string>Name</string>
   </attr>
   <attr name='VertexCoordinates'>
    <string>List[2.221197442848598`, -2.8623871700307344`]</string>
   </attr>
   <attr name='VertexLabels'>
    <string>Placed[&quot;Name&quot;, Below]</string>
   </attr>
   <attr name='VertexLabelStyle'>
    <string>Directive[GrayLevel[0], 9, Rule[Background, RGBColor[1, 1, 1, 0.5`]]]</string>
   </attr>
   <attr name='VertexSize'>
    <string>0.2`</string>
   </attr>
   <attr name='VertexStyle'>
    <string>RGBColor[0, 0, 0]</string>
   </attr>
  </node>
  <node id='17:17:16'>
   <attr name='label'>
    <string>Name</string>
   </attr>
   <attr name='VertexCoordinates'>
    <string>List[1.8552150601473847`, -1.1757751874081936`]</string>
   </attr>
   <attr name='VertexLabels'>
    <string>Placed[&quot;Name&quot;, Below]</string>
   </attr>
   <attr name='VertexLabelStyle'>
    <string>Directive[GrayLevel[0], 9, Rule[Background, RGBColor[1, 1, 1, 0.5`]]]</string>
   </attr>
   <attr name='VertexSize'>
    <string>0.2`</string>
   </attr>
   <attr name='VertexStyle'>
    <string>RGBColor[0, 0, 0]</string>
   </attr>
  </node>
  <node id='17:16:17'>
   <attr name='label'>
    <string>Name</string>
   </attr>
   <attr name='VertexCoordinates'>
    <string>List[1.7439691386880611`, -4.391391323080744`]</string>
   </attr>
   <attr name='VertexLabels'>
    <string>Placed[&quot;Name&quot;, Below]</string>
   </attr>
   <attr name='VertexLabelStyle'>
    <string>Directive[GrayLevel[0], 9, Rule[Background, RGBColor[1, 1, 1, 0.5`]]]</string>
   </attr>
   <attr name='VertexSize'>
    <string>0.2`</string>
   </attr>
   <attr name='VertexStyle'>
    <string>RGBColor[0, 0, 0]</string>
   </attr>
  </node>
  <node id='16:17:17'>
   <attr name='label'>
    <string>Name</string>
   </attr>
   <attr name='VertexCoordinates'>
    <string>List[4.8330499358109`, -2.275386312716853`]</string>
   </attr>
   <attr name='VertexLabels'>
    <string>Placed[&quot;Name&quot;, Below]</string>
   </attr>
   <attr name='VertexLabelStyle'>
    <string>Directive[GrayLevel[0], 9, Rule[Background, RGBColor[1, 1, 1, 0.5`]]]</string>
   </attr>
   <attr name='VertexSize'>
    <string>0.2`</string>
   </attr>
   <attr name='VertexStyle'>
    <string>RGBColor[0, 0, 0]</string>
   </attr>
  </node>
  <node id='18:18:17'>
   <attr name='label'>
    <string>Name</string>
   </attr>
   <attr name='VertexCoordinates'>
    <string>List[3.9710954320045797`, -4.15174360414834`]</string>
   </attr>
   <attr name='VertexLabels'>
    <string>Placed[&quot;Name&quot;, Below]</string>
   </attr>
   <attr name='VertexLabelStyle'>
    <string>Directive[GrayLevel[0], 9, Rule[Background, RGBColor[1, 1, 1, 0.5`]]]</string>
   </attr>
   <attr name='VertexSize'>
    <string>0.2`</string>
   </attr>
   <attr name='VertexStyle'>
    <string>RGBColor[0, 0, 0]</string>
   </attr>
  </node>
  <node id='18:17:18'>
   <attr name='label'>
    <string>Name</string>
   </attr>
   <attr name='VertexCoordinates'>
    <string>List[3.0688609867840952`, -1.0060637083204922`]</string>
   </attr>
   <attr name='VertexLabels'>
    <string>Placed[&quot;Name&quot;, Below]</string>
   </attr>
   <attr name='VertexLabelStyle'>
    <string>Directive[GrayLevel[0], 9, Rule[Background, RGBColor[1, 1, 1, 0.5`]]]</string>
   </attr>
   <attr name='VertexSize'>
    <string>0.2`</string>
   </attr>
   <attr name='VertexStyle'>
    <string>RGBColor[0, 0, 0]</string>
   </attr>
  </node>
  <node id='17:18:18'>
   <attr name='label'>
    <string>Name</string>
   </attr>
   <attr name='VertexCoordinates'>
    <string>List[1.476064109417603`, -2.6474850622017203`]</string>
   </attr>
   <attr name='VertexLabels'>
    <string>Placed[&quot;Name&quot;, Below]</string>
   </attr>
   <attr name='VertexLabelStyle'>
    <string>Directive[GrayLevel[0], 9, Rule[Background, RGBColor[1, 1, 1, 0.5`]]]</string>
   </attr>
   <attr name='VertexSize'>
    <string>0.2`</string>
   </attr>
   <attr name='VertexStyle'>
    <string>RGBColor[0, 0, 0]</string>
   </attr>
  </node>
  <node id='16:17:18'>
   <attr name='label'>
    <string>Name</string>
   </attr>
   <attr name='VertexCoordinates'>
    <string>List[3.3553926880489486`, -1.278543477543558`]</string>
   </attr>
   <attr name='VertexLabels'>
    <string>Placed[&quot;Name&quot;, Below]</string>
   </attr>
   <attr name='VertexLabelStyle'>
    <string>Directive[GrayLevel[0], 9, Rule[Background, RGBColor[1, 1, 1, 0.5`]]]</string>
   </attr>
   <attr name='VertexSize'>
    <string>0.2`</string>
   </attr>
   <attr name='VertexStyle'>
    <string>RGBColor[0, 0, 0]</string>
   </attr>
  </node>
  <node id='16:18:17'>
   <attr name='label'>
    <string>Name</string>
   </attr>
   <attr name='VertexCoordinates'>
    <string>List[3.750175132581128`, -3.56978770171864`]</string>
   </attr>
   <attr name='VertexLabels'>
    <string>Placed[&quot;Name&quot;, Below]</string>
   </attr>
   <attr name='VertexLabelStyle'>
    <string>Directive[GrayLevel[0], 9, Rule[Background, RGBColor[1, 1, 1, 0.5`]]]</string>
   </attr>
   <attr name='VertexSize'>
    <string>0.2`</string>
   </attr>
   <attr name='VertexStyle'>
    <string>RGBColor[0, 0, 0]</string>
   </attr>
  </node>
  <node id='17:16:18'>
   <attr name='label'>
    <string>Name</string>
   </attr>
   <attr name='VertexCoordinates'>
    <string>List[1.250692063477236`, -2.623682159792586`]</string>
   </attr>
   <attr name='VertexLabels'>
    <string>Placed[&quot;Name&quot;, Below]</string>
   </attr>
   <attr name='VertexLabelStyle'>
    <string>Directive[GrayLevel[0], 9, Rule[Background, RGBColor[1, 1, 1, 0.5`]]]</string>
   </attr>
   <attr name='VertexSize'>
    <string>0.2`</string>
   </attr>
   <attr name='VertexStyle'>
    <string>RGBColor[0, 0, 0]</string>
   </attr>
  </node>
  <node id='17:18:16'>
   <attr name='label'>
    <string>Name</string>
   </attr>
   <attr name='VertexCoordinates'>
    <string>List[1.9396967522255515`, -2.873250252336605`]</string>
   </attr>
   <attr name='VertexLabels'>
    <string>Placed[&quot;Name&quot;, Below]</string>
   </attr>
   <attr name='VertexLabelStyle'>
    <string>Directive[GrayLevel[0], 9, Rule[Background, RGBColor[1, 1, 1, 0.5`]]]</string>
   </attr>
   <attr name='VertexSize'>
    <string>0.2`</string>
   </attr>
   <attr name='VertexStyle'>
    <string>RGBColor[0, 0, 0]</string>
   </attr>
  </node>
  <node id='18:16:17'>
   <attr name='label'>
    <string>Name</string>
   </attr>
   <attr name='VertexCoordinates'>
    <string>List[3.2124715212770028`, -3.615482136781798`]</string>
   </attr>
   <attr name='VertexLabels'>
    <string>Placed[&quot;Name&quot;, Below]</string>
   </attr>
   <attr name='VertexLabelStyle'>
    <string>Directive[GrayLevel[0], 9, Rule[Background, RGBColor[1, 1, 1, 0.5`]]]</string>
   </attr>
   <attr name='VertexSize'>
    <string>0.2`</string>
   </attr>
   <attr name='VertexStyle'>
    <string>RGBColor[0, 0, 0]</string>
   </attr>
  </node>
  <node id='18:17:16'>
   <attr name='label'>
    <string>Name</string>
   </attr>
   <attr name='VertexCoordinates'>
    <string>List[3.371851161874398`, -1.8279317492841365`]</string>
   </attr>
   <attr name='VertexLabels'>
    <string>Placed[&quot;Name&quot;, Below]</string>
   </attr>
   <attr name='VertexLabelStyle'>
    <string>Directive[GrayLevel[0], 9, Rule[Background, RGBColor[1, 1, 1, 0.5`]]]</string>
   </attr>
   <attr name='VertexSize'>
    <string>0.2`</string>
   </attr>
   <attr name='VertexStyle'>
    <string>RGBColor[0, 0, 0]</string>
   </attr>
  </node>
  <node id='16:16:17,18'>
   <attr name='label'>
    <string>Name</string>
   </attr>
   <attr name='VertexCoordinates'>
    <string>List[2.5689565535747985`, -8.249823043620273`]</string>
   </attr>
   <attr name='VertexLabels'>
    <string>Placed[&quot;Name&quot;, Below]</string>
   </attr>
   <attr name='VertexLabelStyle'>
    <string>Directive[GrayLevel[0], 9, Rule[Background, RGBColor[1, 1, 1, 0.5`]]]</string>
   </attr>
   <attr name='VertexSize'>
    <string>0.2`</string>
   </attr>
   <attr name='VertexStyle'>
    <string>RGBColor[0, 0, 0]</string>
   </attr>
  </node>
  <node id='16:16,17:18'>
   <attr name='label'>
    <string>Name</string>
   </attr>
   <attr name='VertexCoordinates'>
    <string>List[2.8650276570038047`, -9.082612698021885`]</string>
   </attr>
   <attr name='VertexLabels'>
    <string>Placed[&quot;Name&quot;, Below]</string>
   </attr>
   <attr name='VertexLabelStyle'>
    <string>Directive[GrayLevel[0], 9, Rule[Background, RGBColor[1, 1, 1, 0.5`]]]</string>
   </attr>
   <attr name='VertexSize'>
    <string>0.2`</string>
   </attr>
   <attr name='VertexStyle'>
    <string>RGBColor[0, 0, 0]</string>
   </attr>
  </node>
  <node id='16,17:16:18'>
   <attr name='label'>
    <string>Name</string>
   </attr>
   <attr name='VertexCoordinates'>
    <string>List[2.6942741854474956`, -7.479524363883353`]</string>
   </attr>
   <attr name='VertexLabels'>
    <string>Placed[&quot;Name&quot;, Below]</string>
   </attr>
   <attr name='VertexLabelStyle'>
    <string>Directive[GrayLevel[0], 9, Rule[Background, RGBColor[1, 1, 1, 0.5`]]]</string>
   </attr>
   <attr name='VertexSize'>
    <string>0.2`</string>
   </attr>
   <attr name='VertexStyle'>
    <string>RGBColor[0, 0, 0]</string>
   </attr>
  </node>
  <node id='16:16,18:17'>
   <attr name='label'>
    <string>Name</string>
   </attr>
   <attr name='VertexCoordinates'>
    <string>List[3.1611576690506107`, -7.731855899693811`]</string>
   </attr>
   <attr name='VertexLabels'>
    <string>Placed[&quot;Name&quot;, Below]</string>
   </attr>
   <attr name='VertexLabelStyle'>
    <string>Directive[GrayLevel[0], 9, Rule[Background, RGBColor[1, 1, 1, 0.5`]]]</string>
   </attr>
   <attr name='VertexSize'>
    <string>0.2`</string>
   </attr>
   <attr name='VertexStyle'>
    <string>RGBColor[0, 0, 0]</string>
   </attr>
  </node>
  <node id='16,18:16:17'>
   <attr name='label'>
    <string>Name</string>
   </attr>
   <attr name='VertexCoordinates'>
    <string>List[1.7090929581873722`, -8.440817178197301`]</string>
   </attr>
   <attr name='VertexLabels'>
    <string>Placed[&quot;Name&quot;, Below]</string>
   </attr>
   <attr name='VertexLabelStyle'>
    <string>Directive[GrayLevel[0], 9, Rule[Background, RGBColor[1, 1, 1, 0.5`]]]</string>
   </attr>
   <attr name='VertexSize'>
    <string>0.2`</string>
   </attr>
   <attr name='VertexStyle'>
    <string>RGBColor[0, 0, 0]</string>
   </attr>
  </node>
  <node id='16:16,17:17'>
   <attr name='label'>
    <string>Name</string>
   </attr>
   <attr name='VertexCoordinates'>
    <string>List[2.5350823902926374`, -9.087646441356547`]</string>
   </attr>
   <attr name='VertexLabels'>
    <string>Placed[&quot;Name&quot;, Below]</string>
   </attr>
   <attr name='VertexLabelStyle'>
    <string>Directive[GrayLevel[0], 9, Rule[Background, RGBColor[1, 1, 1, 0.5`]]]</string>
   </attr>
   <attr name='VertexSize'>
    <string>0.2`</string>
   </attr>
   <attr name='VertexStyle'>
    <string>RGBColor[0, 0, 0]</string>
   </attr>
  </node>
  <node id='16,17:16:17'>
   <attr name='label'>
    <string>Name</string>
   </attr>
   <attr name='VertexCoordinates'>
    <string>List[2.4222060688418146`, -7.2969820551051905`]</string>
   </attr>
   <attr name='VertexLabels'>
    <string>Placed[&quot;Name&quot;, Below]</string>
   </attr>
   <attr name='VertexLabelStyle'>
    <string>Directive[GrayLevel[0], 9, Rule[Background, RGBColor[1, 1, 1, 0.5`]]]</string>
   </attr>
   <attr name='VertexSize'>
    <string>0.2`</string>
   </attr>
   <attr name='VertexStyle'>
    <string>RGBColor[0, 0, 0]</string>
   </attr>
  </node>
  <node id='16:16,18:18'>
   <attr name='label'>
    <string>Name</string>
   </attr>
   <attr name='VertexCoordinates'>
    <string>List[3.437957154326527`, -7.894039553003399`]</string>
   </attr>
   <attr name='VertexLabels'>
    <string>Placed[&quot;Name&quot;, Below]</string>
   </attr>
   <attr name='VertexLabelStyle'>
    <string>Directive[GrayLevel[0], 9, Rule[Background, RGBColor[1, 1, 1, 0.5`]]]</string>
   </attr>
   <attr name='VertexSize'>
    <string>0.2`</string>
   </attr>
   <attr name='VertexStyle'>
    <string>RGBColor[0, 0, 0]</string>
   </attr>
  </node>
  <node id='16,18:16:18'>
   <attr name='label'>
    <string>Name</string>
   </attr>
   <attr name='VertexCoordinates'>
    <string>List[1.8654580811119386`, -8.713117568142701`]</string>
   </attr>
   <attr name='VertexLabels'>
    <string>Placed[&quot;Name&quot;, Below]</string>
   </attr>
   <attr name='VertexLabelStyle'>
    <string>Directive[GrayLevel[0], 9, Rule[Background, RGBColor[1, 1, 1, 0.5`]]]</string>
   </attr>
   <attr name='VertexSize'>
    <string>0.2`</string>
   </attr>
   <attr name='VertexStyle'>
    <string>RGBColor[0, 0, 0]</string>
   </attr>
  </node>
  <node id='16,18:16,17:17,18'>
   <attr name='label'>
    <string>Name</string>
   </attr>
   <attr name='VertexCoordinates'>
    <string>List[1.9511368849334136`, -9.371096585406164`]</string>
   </attr>
   <attr name='VertexLabels'>
    <string>Placed[&quot;Name&quot;, Below]</string>
   </attr>
   <attr name='VertexLabelStyle'>
    <string>Directive[GrayLevel[0], 9, Rule[Background, RGBColor[1, 1, 1, 0.5`]]]</string>
   </attr>
   <attr name='VertexSize'>
    <string>0.2`</string>
   </attr>
   <attr name='VertexStyle'>
    <string>RGBColor[0, 0, 0]</string>
   </attr>
  </node>
  <node id='16,17:16,18:17,18'>
   <attr name='label'>
    <string>Name</string>
   </attr>
   <attr name='VertexCoordinates'>
    <string>List[3.2329654456924595`, -7.084764347558366`]</string>
   </attr>
   <attr name='VertexLabels'>
    <string>Placed[&quot;Name&quot;, Below]</string>
   </attr>
   <attr name='VertexLabelStyle'>
    <string>Directive[GrayLevel[0], 9, Rule[Background, RGBColor[1, 1, 1, 0.5`]]]</string>
   </attr>
   <attr name='VertexSize'>
    <string>0.2`</string>
   </attr>
   <attr name='VertexStyle'>
    <string>RGBColor[0, 0, 0]</string>
   </attr>
  </node>
  <node id='16:17,18:16'>
   <attr name='label'>
    <string>Name</string>
   </attr>
   <attr name='VertexCoordinates'>
    <string>List[4.178206546415308`, -8.67207851580297`]</string>
   </attr>
   <attr name='VertexLabels'>
    <string>Placed[&quot;Name&quot;, Below]</string>
   </attr>
   <attr name='VertexLabelStyle'>
    <string>Directive[GrayLevel[0], 9, Rule[Background, RGBColor[1, 1, 1, 0.5`]]]</string>
   </attr>
   <attr name='VertexSize'>
    <string>0.2`</string>
   </attr>
   <attr name='VertexStyle'>
    <string>RGBColor[0, 0, 0]</string>
   </attr>
  </node>
  <node id='16:18:16,17'>
   <attr name='label'>
    <string>Name</string>
   </attr>
   <attr name='VertexCoordinates'>
    <string>List[4.085518555767306`, -8.200933306283629`]</string>
   </attr>
   <attr name='VertexLabels'>
    <string>Placed[&quot;Name&quot;, Below]</string>
   </attr>
   <attr name='VertexLabelStyle'>
    <string>Directive[GrayLevel[0], 9, Rule[Background, RGBColor[1, 1, 1, 0.5`]]]</string>
   </attr>
   <attr name='VertexSize'>
    <string>0.2`</string>
   </attr>
   <attr name='VertexStyle'>
    <string>RGBColor[0, 0, 0]</string>
   </attr>
  </node>
  <node id='16,17:18:16'>
   <attr name='label'>
    <string>Name</string>
   </attr>
   <attr name='VertexCoordinates'>
    <string>List[4.18673173425371`, -7.14762502820375`]</string>
   </attr>
   <attr name='VertexLabels'>
    <string>Placed[&quot;Name&quot;, Below]</string>
   </attr>
   <attr name='VertexLabelStyle'>
    <string>Directive[GrayLevel[0], 9, Rule[Background, RGBColor[1, 1, 1, 0.5`]]]</string>
   </attr>
   <attr name='VertexSize'>
    <string>0.2`</string>
   </attr>
   <attr name='VertexStyle'>
    <string>RGBColor[0, 0, 0]</string>
   </attr>
  </node>
  <node id='16:17:16,18'>
   <attr name='label'>
    <string>Name</string>
   </attr>
   <attr name='VertexCoordinates'>
    <string>List[3.9022829450145893`, -9.31049237360433`]</string>
   </attr>
   <attr name='VertexLabels'>
    <string>Placed[&quot;Name&quot;, Below]</string>
   </attr>
   <attr name='VertexLabelStyle'>
    <string>Directive[GrayLevel[0], 9, Rule[Background, RGBColor[1, 1, 1, 0.5`]]]</string>
   </attr>
   <attr name='VertexSize'>
    <string>0.2`</string>
   </attr>
   <attr name='VertexStyle'>
    <string>RGBColor[0, 0, 0]</string>
   </attr>
  </node>
  <node id='16,18:17:16'>
   <attr name='label'>
    <string>Name</string>
   </attr>
   <attr name='VertexCoordinates'>
    <string>List[2.9200442188776763`, -9.399953683254132`]</string>
   </attr>
   <attr name='VertexLabels'>
    <string>Placed[&quot;Name&quot;, Below]</string>
   </attr>
   <attr name='VertexLabelStyle'>
    <string>Directive[GrayLevel[0], 9, Rule[Background, RGBColor[1, 1, 1, 0.5`]]]</string>
   </attr>
   <attr name='VertexSize'>
    <string>0.2`</string>
   </attr>
   <attr name='VertexStyle'>
    <string>RGBColor[0, 0, 0]</string>
   </attr>
  </node>
  <node id='16:17:16,17'>
   <attr name='label'>
    <string>Name</string>
   </attr>
   <attr name='VertexCoordinates'>
    <string>List[3.6103592894328425`, -9.56676418802066`]</string>
   </attr>
   <attr name='VertexLabels'>
    <string>Placed[&quot;Name&quot;, Below]</string>
   </attr>
   <attr name='VertexLabelStyle'>
    <string>Directive[GrayLevel[0], 9, Rule[Background, RGBColor[1, 1, 1, 0.5`]]]</string>
   </attr>
   <attr name='VertexSize'>
    <string>0.2`</string>
   </attr>
   <attr name='VertexStyle'>
    <string>RGBColor[0, 0, 0]</string>
   </attr>
  </node>
  <node id='16,17:17:16'>
   <attr name='label'>
    <string>Name</string>
   </attr>
   <attr name='VertexCoordinates'>
    <string>List[3.6989833242892036`, -8.417274051079861`]</string>
   </attr>
   <attr name='VertexLabels'>
    <string>Placed[&quot;Name&quot;, Below]</string>
   </attr>
   <attr name='VertexLabelStyle'>
    <string>Directive[GrayLevel[0], 9, Rule[Background, RGBColor[1, 1, 1, 0.5`]]]</string>
   </attr>
   <attr name='VertexSize'>
    <string>0.2`</string>
   </attr>
   <attr name='VertexStyle'>
    <string>RGBColor[0, 0, 0]</string>
   </attr>
  </node>
  <node id='16:18:16,18'>
   <attr name='label'>
    <string>Name</string>
   </attr>
   <attr name='VertexCoordinates'>
    <string>List[4.639809950437178`, -8.020181981744553`]</string>
   </attr>
   <attr name='VertexLabels'>
    <string>Placed[&quot;Name&quot;, Below]</string>
   </attr>
   <attr name='VertexLabelStyle'>
    <string>Directive[GrayLevel[0], 9, Rule[Background, RGBColor[1, 1, 1, 0.5`]]]</string>
   </attr>
   <attr name='VertexSize'>
    <string>0.2`</string>
   </attr>
   <attr name='VertexStyle'>
    <string>RGBColor[0, 0, 0]</string>
   </attr>
  </node>
  <node id='16,18:18:16'>
   <attr name='label'>
    <string>Name</string>
   </attr>
   <attr name='VertexCoordinates'>
    <string>List[3.4502040206801805`, -8.193401310279341`]</string>
   </attr>
   <attr name='VertexLabels'>
    <string>Placed[&quot;Name&quot;, Below]</string>
   </attr>
   <attr name='VertexLabelStyle'>
    <string>Directive[GrayLevel[0], 9, Rule[Background, RGBColor[1, 1, 1, 0.5`]]]</string>
   </attr>
   <attr name='VertexSize'>
    <string>0.2`</string>
   </attr>
   <attr name='VertexStyle'>
    <string>RGBColor[0, 0, 0]</string>
   </attr>
  </node>
  <node id='16,18:17,18:16,17'>
   <attr name='label'>
    <string>Name</string>
   </attr>
   <attr name='VertexCoordinates'>
    <string>List[3.258912299789176`, -8.993022688895525`]</string>
   </attr>
   <attr name='VertexLabels'>
    <string>Placed[&quot;Name&quot;, Below]</string>
   </attr>
   <attr name='VertexLabelStyle'>
    <string>Directive[GrayLevel[0], 9, Rule[Background, RGBColor[1, 1, 1, 0.5`]]]</string>
   </attr>
   <attr name='VertexSize'>
    <string>0.2`</string>
   </attr>
   <attr name='VertexStyle'>
    <string>RGBColor[0, 0, 0]</string>
   </attr>
  </node>
  <node id='16,17:17,18:16,18'>
   <attr name='label'>
    <string>Name</string>
   </attr>
   <attr name='VertexCoordinates'>
    <string>List[4.225874566742748`, -8.021713785440708`]</string>
   </attr>
   <attr name='VertexLabels'>
    <string>Placed[&quot;Name&quot;, Below]</string>
   </attr>
   <attr name='VertexLabelStyle'>
    <string>Directive[GrayLevel[0], 9, Rule[Background, RGBColor[1, 1, 1, 0.5`]]]</string>
   </attr>
   <attr name='VertexSize'>
    <string>0.2`</string>
   </attr>
   <attr name='VertexStyle'>
    <string>RGBColor[0, 0, 0]</string>
   </attr>
  </node>
  <node id='17,18:16:16'>
   <attr name='label'>
    <string>Name</string>
   </attr>
   <attr name='VertexCoordinates'>
    <string>List[1.380046060816017`, -7.122370033981804`]</string>
   </attr>
   <attr name='VertexLabels'>
    <string>Placed[&quot;Name&quot;, Below]</string>
   </attr>
   <attr name='VertexLabelStyle'>
    <string>Directive[GrayLevel[0], 9, Rule[Background, RGBColor[1, 1, 1, 0.5`]]]</string>
   </attr>
   <attr name='VertexSize'>
    <string>0.2`</string>
   </attr>
   <attr name='VertexStyle'>
    <string>RGBColor[0, 0, 0]</string>
   </attr>
  </node>
  <node id='18:16:16,17'>
   <attr name='label'>
    <string>Name</string>
   </attr>
   <attr name='VertexCoordinates'>
    <string>List[0.9850089769398997`, -7.712328266792417`]</string>
   </attr>
   <attr name='VertexLabels'>
    <string>Placed[&quot;Name&quot;, Below]</string>
   </attr>
   <attr name='VertexLabelStyle'>
    <string>Directive[GrayLevel[0], 9, Rule[Background, RGBColor[1, 1, 1, 0.5`]]]</string>
   </attr>
   <attr name='VertexSize'>
    <string>0.2`</string>
   </attr>
   <attr name='VertexStyle'>
    <string>RGBColor[0, 0, 0]</string>
   </attr>
  </node>
  <node id='18:16,17:16'>
   <attr name='label'>
    <string>Name</string>
   </attr>
   <attr name='VertexCoordinates'>
    <string>List[1.423955496698703`, -8.578875426001586`]</string>
   </attr>
   <attr name='VertexLabels'>
    <string>Placed[&quot;Name&quot;, Below]</string>
   </attr>
   <attr name='VertexLabelStyle'>
    <string>Directive[GrayLevel[0], 9, Rule[Background, RGBColor[1, 1, 1, 0.5`]]]</string>
   </attr>
   <attr name='VertexSize'>
    <string>0.2`</string>
   </attr>
   <attr name='VertexStyle'>
    <string>RGBColor[0, 0, 0]</string>
   </attr>
  </node>
  <node id='17:16:16,18'>
   <attr name='label'>
    <string>Name</string>
   </attr>
   <attr name='VertexCoordinates'>
    <string>List[1.8177155365011126`, -6.9332437922018`]</string>
   </attr>
   <attr name='VertexLabels'>
    <string>Placed[&quot;Name&quot;, Below]</string>
   </attr>
   <attr name='VertexLabelStyle'>
    <string>Directive[GrayLevel[0], 9, Rule[Background, RGBColor[1, 1, 1, 0.5`]]]</string>
   </attr>
   <attr name='VertexSize'>
    <string>0.2`</string>
   </attr>
   <attr name='VertexStyle'>
    <string>RGBColor[0, 0, 0]</string>
   </attr>
  </node>
  <node id='17:16,18:16'>
   <attr name='label'>
    <string>Name</string>
   </attr>
   <attr name='VertexCoordinates'>
    <string>List[2.6877978733629293`, -6.308510886336078`]</string>
   </attr>
   <attr name='VertexLabels'>
    <string>Placed[&quot;Name&quot;, Below]</string>
   </attr>
   <attr name='VertexLabelStyle'>
    <string>Directive[GrayLevel[0], 9, Rule[Background, RGBColor[1, 1, 1, 0.5`]]]</string>
   </attr>
   <attr name='VertexSize'>
    <string>0.2`</string>
   </attr>
   <attr name='VertexStyle'>
    <string>RGBColor[0, 0, 0]</string>
   </attr>
  </node>
  <node id='17:16:16,17'>
   <attr name='label'>
    <string>Name</string>
   </attr>
   <attr name='VertexCoordinates'>
    <string>List[1.688315220575617`, -6.371445879996146`]</string>
   </attr>
   <attr name='VertexLabels'>
    <string>Placed[&quot;Name&quot;, Below]</string>
   </attr>
   <attr name='VertexLabelStyle'>
    <string>Directive[GrayLevel[0], 9, Rule[Background, RGBColor[1, 1, 1, 0.5`]]]</string>
   </attr>
   <attr name='VertexSize'>
    <string>0.2`</string>
   </attr>
   <attr name='VertexStyle'>
    <string>RGBColor[0, 0, 0]</string>
   </attr>
  </node>
  <node id='17:16,17:16'>
   <attr name='label'>
    <string>Name</string>
   </attr>
   <attr name='VertexCoordinates'>
    <string>List[2.17653852737858`, -7.46363772786184`]</string>
   </attr>
   <attr name='VertexLabels'>
    <string>Placed[&quot;Name&quot;, Below]</string>
   </attr>
   <attr name='VertexLabelStyle'>
    <string>Directive[GrayLevel[0], 9, Rule[Background, RGBColor[1, 1, 1, 0.5`]]]</string>
   </attr>
   <attr name='VertexSize'>
    <string>0.2`</string>
   </attr>
   <attr name='VertexStyle'>
    <string>RGBColor[0, 0, 0]</string>
   </attr>
  </node>
  <node id='18:16:16,18'>
   <attr name='label'>
    <string>Name</string>
   </attr>
   <attr name='VertexCoordinates'>
    <string>List[0.9167560095040557`, -8.083703203330572`]</string>
   </attr>
   <attr name='VertexLabels'>
    <string>Placed[&quot;Name&quot;, Below]</string>
   </attr>
   <attr name='VertexLabelStyle'>
    <string>Directive[GrayLevel[0], 9, Rule[Background, RGBColor[1, 1, 1, 0.5`]]]</string>
   </attr>
   <attr name='VertexSize'>
    <string>0.2`</string>
   </attr>
   <attr name='VertexStyle'>
    <string>RGBColor[0, 0, 0]</string>
   </attr>
  </node>
  <node id='18:16,18:16'>
   <attr name='label'>
    <string>Name</string>
   </attr>
   <attr name='VertexCoordinates'>
    <string>List[1.848652219532449`, -7.395384902644628`]</string>
   </attr>
   <attr name='VertexLabels'>
    <string>Placed[&quot;Name&quot;, Below]</string>
   </attr>
   <attr name='VertexLabelStyle'>
    <string>Directive[GrayLevel[0], 9, Rule[Background, RGBColor[1, 1, 1, 0.5`]]]</string>
   </attr>
   <attr name='VertexSize'>
    <string>0.2`</string>
   </attr>
   <attr name='VertexStyle'>
    <string>RGBColor[0, 0, 0]</string>
   </attr>
  </node>
  <node id='17,18:16,18:16,17'>
   <attr name='label'>
    <string>Name</string>
   </attr>
   <attr name='VertexCoordinates'>
    <string>List[1.915226837915561`, -6.743325088012977`]</string>
   </attr>
   <attr name='VertexLabels'>
    <string>Placed[&quot;Name&quot;, Below]</string>
   </attr>
   <attr name='VertexLabelStyle'>
    <string>Directive[GrayLevel[0], 9, Rule[Background, RGBColor[1, 1, 1, 0.5`]]]</string>
   </attr>
   <attr name='VertexSize'>
    <string>0.2`</string>
   </attr>
   <attr name='VertexStyle'>
    <string>RGBColor[0, 0, 0]</string>
   </attr>
  </node>
  <node id='17,18:16,17:16,18'>
   <attr name='label'>
    <string>Name</string>
   </attr>
   <attr name='VertexCoordinates'>
    <string>List[1.6083100527613237`, -8.05906244802464`]</string>
   </attr>
   <attr name='VertexLabels'>
    <string>Placed[&quot;Name&quot;, Below]</string>
   </attr>
   <attr name='VertexLabelStyle'>
    <string>Directive[GrayLevel[0], 9, Rule[Background, RGBColor[1, 1, 1, 0.5`]]]</string>
   </attr>
   <attr name='VertexSize'>
    <string>0.2`</string>
   </attr>
   <attr name='VertexStyle'>
    <string>RGBColor[0, 0, 0]</string>
   </attr>
  </node>
  <node id='17:17:16,18'>
   <attr name='label'>
    <string>Name</string>
   </attr>
   <attr name='VertexCoordinates'>
    <string>List[2.950573928547315`, -8.036023594375122`]</string>
   </attr>
   <attr name='VertexLabels'>
    <string>Placed[&quot;Name&quot;, Below]</string>
   </attr>
   <attr name='VertexLabelStyle'>
    <string>Directive[GrayLevel[0], 9, Rule[Background, RGBColor[1, 1, 1, 0.5`]]]</string>
   </attr>
   <attr name='VertexSize'>
    <string>0.2`</string>
   </attr>
   <attr name='VertexStyle'>
    <string>RGBColor[0, 0, 0]</string>
   </attr>
  </node>
  <node id='17:17,18:16'>
   <attr name='label'>
    <string>Name</string>
   </attr>
   <attr name='VertexCoordinates'>
    <string>List[3.5395183690634138`, -7.354453386193596`]</string>
   </attr>
   <attr name='VertexLabels'>
    <string>Placed[&quot;Name&quot;, Below]</string>
   </attr>
   <attr name='VertexLabelStyle'>
    <string>Directive[GrayLevel[0], 9, Rule[Background, RGBColor[1, 1, 1, 0.5`]]]</string>
   </attr>
   <attr name='VertexSize'>
    <string>0.2`</string>
   </attr>
   <attr name='VertexStyle'>
    <string>RGBColor[0, 0, 0]</string>
   </attr>
  </node>
  <node id='17,18:17:16'>
   <attr name='label'>
    <string>Name</string>
   </attr>
   <attr name='VertexCoordinates'>
    <string>List[2.2254366899475633`, -8.300423036173367`]</string>
   </attr>
   <attr name='VertexLabels'>
    <string>Placed[&quot;Name&quot;, Below]</string>
   </attr>
   <attr name='VertexLabelStyle'>
    <string>Directive[GrayLevel[0], 9, Rule[Background, RGBColor[1, 1, 1, 0.5`]]]</string>
   </attr>
   <attr name='VertexSize'>
    <string>0.2`</string>
   </attr>
   <attr name='VertexStyle'>
    <string>RGBColor[0, 0, 0]</string>
   </attr>
  </node>
  <node id='17:16,17:18'>
   <attr name='label'>
    <string>Name</string>
   </attr>
   <attr name='VertexCoordinates'>
    <string>List[2.1875766656865467`, -7.771302436987671`]</string>
   </attr>
   <attr name='VertexLabels'>
    <string>Placed[&quot;Name&quot;, Below]</string>
   </attr>
   <attr name='VertexLabelStyle'>
    <string>Directive[GrayLevel[0], 9, Rule[Background, RGBColor[1, 1, 1, 0.5`]]]</string>
   </attr>
   <attr name='VertexSize'>
    <string>0.2`</string>
   </attr>
   <attr name='VertexStyle'>
    <string>RGBColor[0, 0, 0]</string>
   </attr>
  </node>
  <node id='16,17:17:18'>
   <attr name='label'>
    <string>Name</string>
   </attr>
   <attr name='VertexCoordinates'>
    <string>List[3.5278172762484856`, -8.704666032294968`]</string>
   </attr>
   <attr name='VertexLabels'>
    <string>Placed[&quot;Name&quot;, Below]</string>
   </attr>
   <attr name='VertexLabelStyle'>
    <string>Directive[GrayLevel[0], 9, Rule[Background, RGBColor[1, 1, 1, 0.5`]]]</string>
   </attr>
   <attr name='VertexSize'>
    <string>0.2`</string>
   </attr>
   <attr name='VertexStyle'>
    <string>RGBColor[0, 0, 0]</string>
   </attr>
  </node>
  <node id='17:17,18:18'>
   <attr name='label'>
    <string>Name</string>
   </attr>
   <attr name='VertexCoordinates'>
    <string>List[3.678299224111295`, -7.6567982352983`]</string>
   </attr>
   <attr name='VertexLabels'>
    <string>Placed[&quot;Name&quot;, Below]</string>
   </attr>
   <attr name='VertexLabelStyle'>
    <string>Directive[GrayLevel[0], 9, Rule[Background, RGBColor[1, 1, 1, 0.5`]]]</string>
   </attr>
   <attr name='VertexSize'>
    <string>0.2`</string>
   </attr>
   <attr name='VertexStyle'>
    <string>RGBColor[0, 0, 0]</string>
   </attr>
  </node>
  <node id='17,18:17:18'>
   <attr name='label'>
    <string>Name</string>
   </attr>
   <attr name='VertexCoordinates'>
    <string>List[2.202177403831771`, -8.631052480343492`]</string>
   </attr>
   <attr name='VertexLabels'>
    <string>Placed[&quot;Name&quot;, Below]</string>
   </attr>
   <attr name='VertexLabelStyle'>
    <string>Directive[GrayLevel[0], 9, Rule[Background, RGBColor[1, 1, 1, 0.5`]]]</string>
   </attr>
   <attr name='VertexSize'>
    <string>0.2`</string>
   </attr>
   <attr name='VertexStyle'>
    <string>RGBColor[0, 0, 0]</string>
   </attr>
  </node>
  <node id='17:16,18:17'>
   <attr name='label'>
    <string>Name</string>
   </attr>
   <attr name='VertexCoordinates'>
    <string>List[2.503705780596653`, -6.457359180520133`]</string>
   </attr>
   <attr name='VertexLabels'>
    <string>Placed[&quot;Name&quot;, Below]</string>
   </attr>
   <attr name='VertexLabelStyle'>
    <string>Directive[GrayLevel[0], 9, Rule[Background, RGBColor[1, 1, 1, 0.5`]]]</string>
   </attr>
   <attr name='VertexSize'>
    <string>0.2`</string>
   </attr>
   <attr name='VertexStyle'>
    <string>RGBColor[0, 0, 0]</string>
   </attr>
  </node>
  <node id='17:16:17,18'>
   <attr name='label'>
    <string>Name</string>
   </attr>
   <attr name='VertexCoordinates'>
    <string>List[2.121711509805187`, -6.7275974147806314`]</string>
   </attr>
   <attr name='VertexLabels'>
    <string>Placed[&quot;Name&quot;, Below]</string>
   </attr>
   <attr name='VertexLabelStyle'>
    <string>Directive[GrayLevel[0], 9, Rule[Background, RGBColor[1, 1, 1, 0.5`]]]</string>
   </attr>
   <attr name='VertexSize'>
    <string>0.2`</string>
   </attr>
   <attr name='VertexStyle'>
    <string>RGBColor[0, 0, 0]</string>
   </attr>
  </node>
  <node id='17,18:16:17'>
   <attr name='label'>
    <string>Name</string>
   </attr>
   <attr name='VertexCoordinates'>
    <string>List[1.163324598999429`, -7.224571749925653`]</string>
   </attr>
   <attr name='VertexLabels'>
    <string>Placed[&quot;Name&quot;, Below]</string>
   </attr>
   <attr name='VertexLabelStyle'>
    <string>Directive[GrayLevel[0], 9, Rule[Background, RGBColor[1, 1, 1, 0.5`]]]</string>
   </attr>
   <attr name='VertexSize'>
    <string>0.2`</string>
   </attr>
   <attr name='VertexStyle'>
    <string>RGBColor[0, 0, 0]</string>
   </attr>
  </node>
  <node id='17:18:16,17'>
   <attr name='label'>
    <string>Name</string>
   </attr>
   <attr name='VertexCoordinates'>
    <string>List[3.2161682317738434`, -6.374685636326335`]</string>
   </attr>
   <attr name='VertexLabels'>
    <string>Placed[&quot;Name&quot;, Below]</string>
   </attr>
   <attr name='VertexLabelStyle'>
    <string>Directive[GrayLevel[0], 9, Rule[Background, RGBColor[1, 1, 1, 0.5`]]]</string>
   </attr>
   <attr name='VertexSize'>
    <string>0.2`</string>
   </attr>
   <attr name='VertexStyle'>
    <string>RGBColor[0, 0, 0]</string>
   </attr>
  </node>
  <node id='16,17:18:17'>
   <attr name='label'>
    <string>Name</string>
   </attr>
   <attr name='VertexCoordinates'>
    <string>List[3.787938961210802`, -7.18099786399616`]</string>
   </attr>
   <attr name='VertexLabels'>
    <string>Placed[&quot;Name&quot;, Below]</string>
   </attr>
   <attr name='VertexLabelStyle'>
    <string>Directive[GrayLevel[0], 9, Rule[Background, RGBColor[1, 1, 1, 0.5`]]]</string>
   </attr>
   <attr name='VertexSize'>
    <string>0.2`</string>
   </attr>
   <attr name='VertexStyle'>
    <string>RGBColor[0, 0, 0]</string>
   </attr>
  </node>
  <node id='17:18:17,18'>
   <attr name='label'>
    <string>Name</string>
   </attr>
   <attr name='VertexCoordinates'>
    <string>List[3.568898311556245`, -6.499998206704442`]</string>
   </attr>
   <attr name='VertexLabels'>
    <string>Placed[&quot;Name&quot;, Below]</string>
   </attr>
   <attr name='VertexLabelStyle'>
    <string>Directive[GrayLevel[0], 9, Rule[Background, RGBColor[1, 1, 1, 0.5`]]]</string>
   </attr>
   <attr name='VertexSize'>
    <string>0.2`</string>
   </attr>
   <attr name='VertexStyle'>
    <string>RGBColor[0, 0, 0]</string>
   </attr>
  </node>
  <node id='17,18:18:17'>
   <attr name='label'>
    <string>Name</string>
   </attr>
   <attr name='VertexCoordinates'>
    <string>List[2.533152717131892`, -6.9900891701508625`]</string>
   </attr>
   <attr name='VertexLabels'>
    <string>Placed[&quot;Name&quot;, Below]</string>
   </attr>
   <attr name='VertexLabelStyle'>
    <string>Directive[GrayLevel[0], 9, Rule[Background, RGBColor[1, 1, 1, 0.5`]]]</string>
   </attr>
   <attr name='VertexSize'>
    <string>0.2`</string>
   </attr>
   <attr name='VertexStyle'>
    <string>RGBColor[0, 0, 0]</string>
   </attr>
  </node>
  <node id='16,18:17:17'>
   <attr name='label'>
    <string>Name</string>
   </attr>
   <attr name='VertexCoordinates'>
    <string>List[2.557108729516304`, -9.63325141969478`]</string>
   </attr>
   <attr name='VertexLabels'>
    <string>Placed[&quot;Name&quot;, Below]</string>
   </attr>
   <attr name='VertexLabelStyle'>
    <string>Directive[GrayLevel[0], 9, Rule[Background, RGBColor[1, 1, 1, 0.5`]]]</string>
   </attr>
   <attr name='VertexSize'>
    <string>0.2`</string>
   </attr>
   <attr name='VertexStyle'>
    <string>RGBColor[0, 0, 0]</string>
   </attr>
  </node>
  <node id='16:17:17,18'>
   <attr name='label'>
    <string>Name</string>
   </attr>
   <attr name='VertexCoordinates'>
    <string>List[3.256273167821068`, -9.682345344036213`]</string>
   </attr>
   <attr name='VertexLabels'>
    <string>Placed[&quot;Name&quot;, Below]</string>
   </attr>
   <attr name='VertexLabelStyle'>
    <string>Directive[GrayLevel[0], 9, Rule[Background, RGBColor[1, 1, 1, 0.5`]]]</string>
   </attr>
   <attr name='VertexSize'>
    <string>0.2`</string>
   </attr>
   <attr name='VertexStyle'>
    <string>RGBColor[0, 0, 0]</string>
   </attr>
  </node>
  <node id='16:17,18:17'>
   <attr name='label'>
    <string>Name</string>
   </attr>
   <attr name='VertexCoordinates'>
    <string>List[3.803756591155098`, -8.878708895653308`]</string>
   </attr>
   <attr name='VertexLabels'>
    <string>Placed[&quot;Name&quot;, Below]</string>
   </attr>
   <attr name='VertexLabelStyle'>
    <string>Directive[GrayLevel[0], 9, Rule[Background, RGBColor[1, 1, 1, 0.5`]]]</string>
   </attr>
   <attr name='VertexSize'>
    <string>0.2`</string>
   </attr>
   <attr name='VertexStyle'>
    <string>RGBColor[0, 0, 0]</string>
   </attr>
  </node>
  <node id='18:17:16,17'>
   <attr name='label'>
    <string>Name</string>
   </attr>
   <attr name='VertexCoordinates'>
    <string>List[2.169166501028017`, -9.354074388065337`]</string>
   </attr>
   <attr name='VertexLabels'>
    <string>Placed[&quot;Name&quot;, Below]</string>
   </attr>
   <attr name='VertexLabelStyle'>
    <string>Directive[GrayLevel[0], 9, Rule[Background, RGBColor[1, 1, 1, 0.5`]]]</string>
   </attr>
   <attr name='VertexSize'>
    <string>0.2`</string>
   </attr>
   <attr name='VertexStyle'>
    <string>RGBColor[0, 0, 0]</string>
   </attr>
  </node>
  <node id='18:16,17:17'>
   <attr name='label'>
    <string>Name</string>
   </attr>
   <attr name='VertexCoordinates'>
    <string>List[1.19149662266277`, -8.92538456997929`]</string>
   </attr>
   <attr name='VertexLabels'>
    <string>Placed[&quot;Name&quot;, Below]</string>
   </attr>
   <attr name='VertexLabelStyle'>
    <string>Directive[GrayLevel[0], 9, Rule[Background, RGBColor[1, 1, 1, 0.5`]]]</string>
   </attr>
   <attr name='VertexSize'>
    <string>0.2`</string>
   </attr>
   <attr name='VertexStyle'>
    <string>RGBColor[0, 0, 0]</string>
   </attr>
  </node>
  <node id='18:17:17,18'>
   <attr name='label'>
    <string>Name</string>
   </attr>
   <attr name='VertexCoordinates'>
    <string>List[1.7701589392207804`, -9.74251665946581`]</string>
   </attr>
   <attr name='VertexLabels'>
    <string>Placed[&quot;Name&quot;, Below]</string>
   </attr>
   <attr name='VertexLabelStyle'>
    <string>Directive[GrayLevel[0], 9, Rule[Background, RGBColor[1, 1, 1, 0.5`]]]</string>
   </attr>
   <attr name='VertexSize'>
    <string>0.2`</string>
   </attr>
   <attr name='VertexStyle'>
    <string>RGBColor[0, 0, 0]</string>
   </attr>
  </node>
  <node id='18:17,18:17'>
   <attr name='label'>
    <string>Name</string>
   </attr>
   <attr name='VertexCoordinates'>
    <string>List[2.4664502779682156`, -8.772836950438295`]</string>
   </attr>
   <attr name='VertexLabels'>
    <string>Placed[&quot;Name&quot;, Below]</string>
   </attr>
   <attr name='VertexLabelStyle'>
    <string>Directive[GrayLevel[0], 9, Rule[Background, RGBColor[1, 1, 1, 0.5`]]]</string>
   </attr>
   <attr name='VertexSize'>
    <string>0.2`</string>
   </attr>
   <attr name='VertexStyle'>
    <string>RGBColor[0, 0, 0]</string>
   </attr>
  </node>
  <node id='18:18:16,17'>
   <attr name='label'>
    <string>Name</string>
   </attr>
   <attr name='VertexCoordinates'>
    <string>List[2.5666786605124776`, -7.826240279598472`]</string>
   </attr>
   <attr name='VertexLabels'>
    <string>Placed[&quot;Name&quot;, Below]</string>
   </attr>
   <attr name='VertexLabelStyle'>
    <string>Directive[GrayLevel[0], 9, Rule[Background, RGBColor[1, 1, 1, 0.5`]]]</string>
   </attr>
   <attr name='VertexSize'>
    <string>0.2`</string>
   </attr>
   <attr name='VertexStyle'>
    <string>RGBColor[0, 0, 0]</string>
   </attr>
  </node>
  <node id='18:16,18:17'>
   <attr name='label'>
    <string>Name</string>
   </attr>
   <attr name='VertexCoordinates'>
    <string>List[1.680073933962882`, -7.678147673911343`]</string>
   </attr>
   <attr name='VertexLabels'>
    <string>Placed[&quot;Name&quot;, Below]</string>
   </attr>
   <attr name='VertexLabelStyle'>
    <string>Directive[GrayLevel[0], 9, Rule[Background, RGBColor[1, 1, 1, 0.5`]]]</string>
   </attr>
   <attr name='VertexSize'>
    <string>0.2`</string>
   </attr>
   <attr name='VertexStyle'>
    <string>RGBColor[0, 0, 0]</string>
   </attr>
  </node>
  <node id='16,18:18:17'>
   <attr name='label'>
    <string>Name</string>
   </attr>
   <attr name='VertexCoordinates'>
    <string>List[3.1606160517419166`, -8.32991954132839`]</string>
   </attr>
   <attr name='VertexLabels'>
    <string>Placed[&quot;Name&quot;, Below]</string>
   </attr>
   <attr name='VertexLabelStyle'>
    <string>Directive[GrayLevel[0], 9, Rule[Background, RGBColor[1, 1, 1, 0.5`]]]</string>
   </attr>
   <attr name='VertexSize'>
    <string>0.2`</string>
   </attr>
   <attr name='VertexStyle'>
    <string>RGBColor[0, 0, 0]</string>
   </attr>
  </node>
  <node id='18:17,18:16'>
   <attr name='label'>
    <string>Name</string>
   </attr>
   <attr name='VertexCoordinates'>
    <string>List[2.73338957764447`, -8.591994671642135`]</string>
   </attr>
   <attr name='VertexLabels'>
    <string>Placed[&quot;Name&quot;, Below]</string>
   </attr>
   <attr name='VertexLabelStyle'>
    <string>Directive[GrayLevel[0], 9, Rule[Background, RGBColor[1, 1, 1, 0.5`]]]</string>
   </attr>
   <attr name='VertexSize'>
    <string>0.2`</string>
   </attr>
   <attr name='VertexStyle'>
    <string>RGBColor[0, 0, 0]</string>
   </attr>
  </node>
  <node id='17,18:18:16'>
   <attr name='label'>
    <string>Name</string>
   </attr>
   <attr name='VertexCoordinates'>
    <string>List[2.857173301066152`, -6.983339164610625`]</string>
   </attr>
   <attr name='VertexLabels'>
    <string>Placed[&quot;Name&quot;, Below]</string>
   </attr>
   <attr name='VertexLabelStyle'>
    <string>Directive[GrayLevel[0], 9, Rule[Background, RGBColor[1, 1, 1, 0.5`]]]</string>
   </attr>
   <attr name='VertexSize'>
    <string>0.2`</string>
   </attr>
   <attr name='VertexStyle'>
    <string>RGBColor[0, 0, 0]</string>
   </attr>
  </node>
  <node id='18:16,17:18'>
   <attr name='label'>
    <string>Name</string>
   </attr>
   <attr name='VertexCoordinates'>
    <string>List[1.4155671863120571`, -9.014884461563009`]</string>
   </attr>
   <attr name='VertexLabels'>
    <string>Placed[&quot;Name&quot;, Below]</string>
   </attr>
   <attr name='VertexLabelStyle'>
    <string>Directive[GrayLevel[0], 9, Rule[Background, RGBColor[1, 1, 1, 0.5`]]]</string>
   </attr>
   <attr name='VertexSize'>
    <string>0.2`</string>
   </attr>
   <attr name='VertexStyle'>
    <string>RGBColor[0, 0, 0]</string>
   </attr>
  </node>
  <node id='18:17:16,18'>
   <attr name='label'>
    <string>Name</string>
   </attr>
   <attr name='VertexCoordinates'>
    <string>List[1.8826209222896224`, -9.15823043955698`]</string>
   </attr>
   <attr name='VertexLabels'>
    <string>Placed[&quot;Name&quot;, Below]</string>
   </attr>
   <attr name='VertexLabelStyle'>
    <string>Directive[GrayLevel[0], 9, Rule[Background, RGBColor[1, 1, 1, 0.5`]]]</string>
   </attr>
   <attr name='VertexSize'>
    <string>0.2`</string>
   </attr>
   <attr name='VertexStyle'>
    <string>RGBColor[0, 0, 0]</string>
   </attr>
  </node>
  <node id='16,18:17:18'>
   <attr name='label'>
    <string>Name</string>
   </attr>
   <attr name='VertexCoordinates'>
    <string>List[2.7510358866095403`, -9.778856313337094`]</string>
   </attr>
   <attr name='VertexLabels'>
    <string>Placed[&quot;Name&quot;, Below]</string>
   </attr>
   <attr name='VertexLabelStyle'>
    <string>Directive[GrayLevel[0], 9, Rule[Background, RGBColor[1, 1, 1, 0.5`]]]</string>
   </attr>
   <attr name='VertexSize'>
    <string>0.2`</string>
   </attr>
   <attr name='VertexStyle'>
    <string>RGBColor[0, 0, 0]</string>
   </attr>
  </node>
  <node id='18:16:17,18'>
   <attr name='label'>
    <string>Name</string>
   </attr>
   <attr name='VertexCoordinates'>
    <string>List[0.9881112772690446`, -8.443735385062396`]</string>
   </attr>
   <attr name='VertexLabels'>
    <string>Placed[&quot;Name&quot;, Below]</string>
   </attr>
   <attr name='VertexLabelStyle'>
    <string>Directive[GrayLevel[0], 9, Rule[Background, RGBColor[1, 1, 1, 0.5`]]]</string>
   </attr>
   <attr name='VertexSize'>
    <string>0.2`</string>
   </attr>
   <attr name='VertexStyle'>
    <string>RGBColor[0, 0, 0]</string>
   </attr>
  </node>
  <node id='17,18:16:18'>
   <attr name='label'>
    <string>Name</string>
   </attr>
   <attr name='VertexCoordinates'>
    <string>List[1.3873316243121612`, -7.5451441741273175`]</string>
   </attr>
   <attr name='VertexLabels'>
    <string>Placed[&quot;Name&quot;, Below]</string>
   </attr>
   <attr name='VertexLabelStyle'>
    <string>Directive[GrayLevel[0], 9, Rule[Background, RGBColor[1, 1, 1, 0.5`]]]</string>
   </attr>
   <attr name='VertexSize'>
    <string>0.2`</string>
   </attr>
   <attr name='VertexStyle'>
    <string>RGBColor[0, 0, 0]</string>
   </attr>
  </node>
  <node id='16,17:18:18'>
   <attr name='label'>
    <string>Name</string>
   </attr>
   <attr name='VertexCoordinates'>
    <string>List[4.140804203984216`, -7.3845854339696455`]</string>
   </attr>
   <attr name='VertexLabels'>
    <string>Placed[&quot;Name&quot;, Below]</string>
   </attr>
   <attr name='VertexLabelStyle'>
    <string>Directive[GrayLevel[0], 9, Rule[Background, RGBColor[1, 1, 1, 0.5`]]]</string>
   </attr>
   <attr name='VertexSize'>
    <string>0.2`</string>
   </attr>
   <attr name='VertexStyle'>
    <string>RGBColor[0, 0, 0]</string>
   </attr>
  </node>
  <node id='17:18:16,18'>
   <attr name='label'>
    <string>Name</string>
   </attr>
   <attr name='VertexCoordinates'>
    <string>List[3.845140536725797`, -6.7390911311688875`]</string>
   </attr>
   <attr name='VertexLabels'>
    <string>Placed[&quot;Name&quot;, Below]</string>
   </attr>
   <attr name='VertexLabelStyle'>
    <string>Directive[GrayLevel[0], 9, Rule[Background, RGBColor[1, 1, 1, 0.5`]]]</string>
   </attr>
   <attr name='VertexSize'>
    <string>0.2`</string>
   </attr>
   <attr name='VertexStyle'>
    <string>RGBColor[0, 0, 0]</string>
   </attr>
  </node>
  <node id='17:16,18:18'>
   <attr name='label'>
    <string>Name</string>
   </attr>
   <attr name='VertexCoordinates'>
    <string>List[2.8572682400245792`, -6.659723265063143`]</string>
   </attr>
   <attr name='VertexLabels'>
    <string>Placed[&quot;Name&quot;, Below]</string>
   </attr>
   <attr name='VertexLabelStyle'>
    <string>Directive[GrayLevel[0], 9, Rule[Background, RGBColor[1, 1, 1, 0.5`]]]</string>
   </attr>
   <attr name='VertexSize'>
    <string>0.2`</string>
   </attr>
   <attr name='VertexStyle'>
    <string>RGBColor[0, 0, 0]</string>
   </attr>
  </node>
  <node id='16:18:17,18'>
   <attr name='label'>
    <string>Name</string>
   </attr>
   <attr name='VertexCoordinates'>
    <string>List[4.078183258918415`, -7.852837892943023`]</string>
   </attr>
   <attr name='VertexLabels'>
    <string>Placed[&quot;Name&quot;, Below]</string>
   </attr>
   <attr name='VertexLabelStyle'>
    <string>Directive[GrayLevel[0], 9, Rule[Background, RGBColor[1, 1, 1, 0.5`]]]</string>
   </attr>
   <attr name='VertexSize'>
    <string>0.2`</string>
   </attr>
   <attr name='VertexStyle'>
    <string>RGBColor[0, 0, 0]</string>
   </attr>
  </node>
  <node id='16:17,18:18'>
   <attr name='label'>
    <string>Name</string>
   </attr>
   <attr name='VertexCoordinates'>
    <string>List[4.200963553527096`, -8.90792500493645`]</string>
   </attr>
   <attr name='VertexLabels'>
    <string>Placed[&quot;Name&quot;, Below]</string>
   </attr>
   <attr name='VertexLabelStyle'>
    <string>Directive[GrayLevel[0], 9, Rule[Background, RGBColor[1, 1, 1, 0.5`]]]</string>
   </attr>
   <attr name='VertexSize'>
    <string>0.2`</string>
   </attr>
   <attr name='VertexStyle'>
    <string>RGBColor[0, 0, 0]</string>
   </attr>
  </node>
  <edge id='e1'
      from='16:16:17'
      to='16,18:16,18:17'>
   <attr name='EdgeStyle'>
    <string>Directive[RGBColor[0.`, 0.29`, 0.91`], Thickness[0.0007`]]</string>
   </attr>
  </edge>
  <edge id='e2'
      from='16:16:17'
      to='16:16,18:17,18'>
   <attr name='EdgeStyle'>
    <string>Directive[RGBColor[0.`, 0.29`, 0.91`], Thickness[0.0007`]]</string>
   </attr>
  </edge>
  <edge id='e3'
      from='16:16:17'
      to='16,18:16:17,18'>
   <attr name='EdgeStyle'>
    <string>Directive[RGBColor[0.`, 0.29`, 0.91`], Thickness[0.0007`]]</string>
   </attr>
  </edge>
  <edge id='e4'
      from='16:16:17'
      to='16,18:16,17:17'>
   <attr name='EdgeStyle'>
    <string>Directive[RGBColor[0.`, 0.29`, 0.91`], Thickness[0.0007`]]</string>
   </attr>
  </edge>
  <edge id='e5'
      from='16:16:17'
      to='16,17:16,18:17'>
   <attr name='EdgeStyle'>
    <string>Directive[RGBColor[0.`, 0.29`, 0.91`], Thickness[0.0007`]]</string>
   </attr>
  </edge>
  <edge id='e6'
      from='16:16:17'
      to='16:16,17:17,18'>
   <attr name='EdgeStyle'>
    <string>Directive[RGBColor[0.`, 0.29`, 0.91`], Thickness[0.0007`]]</string>
   </attr>
  </edge>
  <edge id='e7'
      from='16:16:17'
      to='16,17:16:17,18'>
   <attr name='EdgeStyle'>
    <string>Directive[RGBColor[0.`, 0.29`, 0.91`], Thickness[0.0007`]]</string>
   </attr>
  </edge>
  <edge id='e8'
      from='16:17:16'
      to='16,18:17:16,18'>
   <attr name='EdgeStyle'>
    <string>Directive[RGBColor[0.`, 0.29`, 0.91`], Thickness[0.0007`]]</string>
   </attr>
  </edge>
  <edge id='e9'
      from='16:17:16'
      to='16:17,18:16,18'>
   <attr name='EdgeStyle'>
    <string>Directive[RGBColor[0.`, 0.29`, 0.91`], Thickness[0.0007`]]</string>
   </attr>
  </edge>
  <edge id='e10'
      from='16:17:16'
      to='16,18:17,18:16'>
   <attr name='EdgeStyle'>
    <string>Directive[RGBColor[0.`, 0.29`, 0.91`], Thickness[0.0007`]]</string>
   </attr>
  </edge>
  <edge id='e11'
      from='16:17:16'
      to='16,18:17:16,17'>
   <attr name='EdgeStyle'>
    <string>Directive[RGBColor[0.`, 0.29`, 0.91`], Thickness[0.0007`]]</string>
   </attr>
  </edge>
  <edge id='e12'
      from='16:17:16'
      to='16,17:17:16,18'>
   <attr name='EdgeStyle'>
    <string>Directive[RGBColor[0.`, 0.29`, 0.91`], Thickness[0.0007`]]</string>
   </attr>
  </edge>
  <edge id='e13'
      from='16:17:16'
      to='16:17,18:16,17'>
   <attr name='EdgeStyle'>
    <string>Directive[RGBColor[0.`, 0.29`, 0.91`], Thickness[0.0007`]]</string>
   </attr>
  </edge>
  <edge id='e14'
      from='16:17:16'
      to='16,17:17,18:16'>
   <attr name='EdgeStyle'>
    <string>Directive[RGBColor[0.`, 0.29`, 0.91`], Thickness[0.0007`]]</string>
   </attr>
  </edge>
  <edge id='e15'
      from='17:16:16'
      to='17:16,18:16,18'>
   <attr name='EdgeStyle'>
    <string>Directive[RGBColor[0.`, 0.29`, 0.91`], Thickness[0.0007`]]</string>
   </attr>
  </edge>
  <edge id='e16'
      from='17:16:16'
      to='17,18:16:16,18'>
   <attr name='EdgeStyle'>
    <string>Directive[RGBColor[0.`, 0.29`, 0.91`], Thickness[0.0007`]]</string>
   </attr>
  </edge>
  <edge id='e17'
      from='17:16:16'
      to='17,18:16,18:16'>
   <attr name='EdgeStyle'>
    <string>Directive[RGBColor[0.`, 0.29`, 0.91`], Thickness[0.0007`]]</string>
   </attr>
  </edge>
  <edge id='e18'
      from='17:16:16'
      to='17:16,18:16,17'>
   <attr name='EdgeStyle'>
    <string>Directive[RGBColor[0.`, 0.29`, 0.91`], Thickness[0.0007`]]</string>
   </attr>
  </edge>
  <edge id='e19'
      from='17:16:16'
      to='17:16,17:16,18'>
   <attr name='EdgeStyle'>
    <string>Directive[RGBColor[0.`, 0.29`, 0.91`], Thickness[0.0007`]]</string>
   </attr>
  </edge>
  <edge id='e20'
      from='17:16:16'
      to='17,18:16:16,17'>
   <attr name='EdgeStyle'>
    <string>Directive[RGBColor[0.`, 0.29`, 0.91`], Thickness[0.0007`]]</string>
   </attr>
  </edge>
  <edge id='e21'
      from='17:16:16'
      to='17,18:16,17:16'>
   <attr name='EdgeStyle'>
    <string>Directive[RGBColor[0.`, 0.29`, 0.91`], Thickness[0.0007`]]</string>
   </attr>
  </edge>
  <edge id='e22'
      from='17:17:18'
      to='16,17:16,17:18'>
   <attr name='EdgeStyle'>
    <string>Directive[RGBColor[0.`, 0.29`, 0.91`], Thickness[0.0007`]]</string>
   </attr>
  </edge>
  <edge id='e23'
      from='17:17:18'
      to='17:16,17:16,18'>
   <attr name='EdgeStyle'>
    <string>Directive[RGBColor[0.`, 0.29`, 0.91`], Thickness[0.0007`]]</string>
   </attr>
  </edge>
  <edge id='e24'
      from='17:17:18'
      to='16,17:17:16,18'>
   <attr name='EdgeStyle'>
    <string>Directive[RGBColor[0.`, 0.29`, 0.91`], Thickness[0.0007`]]</string>
   </attr>
  </edge>
  <edge id='e25'
      from='17:17:18'
      to='16,17:17,18:18'>
   <attr name='EdgeStyle'>
    <string>Directive[RGBColor[0.`, 0.29`, 0.91`], Thickness[0.0007`]]</string>
   </attr>
  </edge>
  <edge id='e26'
      from='17:17:18'
      to='17,18:16,17:18'>
   <attr name='EdgeStyle'>
    <string>Directive[RGBColor[0.`, 0.29`, 0.91`], Thickness[0.0007`]]</string>
   </attr>
  </edge>
  <edge id='e27'
      from='17:17:18'
      to='17:17,18:16,18'>
   <attr name='EdgeStyle'>
    <string>Directive[RGBColor[0.`, 0.29`, 0.91`], Thickness[0.0007`]]</string>
   </attr>
  </edge>
  <edge id='e28'
      from='17:17:18'
      to='17,18:17:16,18'>
   <attr name='EdgeStyle'>
    <string>Directive[RGBColor[0.`, 0.29`, 0.91`], Thickness[0.0007`]]</string>
   </attr>
  </edge>
  <edge id='e29'
      from='17:18:17'
      to='16,17:18:16,17'>
   <attr name='EdgeStyle'>
    <string>Directive[RGBColor[0.`, 0.29`, 0.91`], Thickness[0.0007`]]</string>
   </attr>
  </edge>
  <edge id='e30'
      from='17:18:17'
      to='17:16,18:16,17'>
   <attr name='EdgeStyle'>
    <string>Directive[RGBColor[0.`, 0.29`, 0.91`], Thickness[0.0007`]]</string>
   </attr>
  </edge>
  <edge id='e31'
      from='17:18:17'
      to='16,17:16,18:17'>
   <attr name='EdgeStyle'>
    <string>Directive[RGBColor[0.`, 0.29`, 0.91`], Thickness[0.0007`]]</string>
   </attr>
  </edge>
  <edge id='e32'
      from='17:18:17'
      to='16,17:18:17,18'>
   <attr name='EdgeStyle'>
    <string>Directive[RGBColor[0.`, 0.29`, 0.91`], Thickness[0.0007`]]</string>
   </attr>
  </edge>
  <edge id='e33'
      from='17:18:17'
      to='17,18:18:16,17'>
   <attr name='EdgeStyle'>
    <string>Directive[RGBColor[0.`, 0.29`, 0.91`], Thickness[0.0007`]]</string>
   </attr>
  </edge>
  <edge id='e34'
      from='17:18:17'
      to='17:16,18:17,18'>
   <attr name='EdgeStyle'>
    <string>Directive[RGBColor[0.`, 0.29`, 0.91`], Thickness[0.0007`]]</string>
   </attr>
  </edge>
  <edge id='e35'
      from='17:18:17'
      to='17,18:16,18:17'>
   <attr name='EdgeStyle'>
    <string>Directive[RGBColor[0.`, 0.29`, 0.91`], Thickness[0.0007`]]</string>
   </attr>
  </edge>
  <edge id='e36'
      from='18:17:17'
      to='18:16,17:16,17'>
   <attr name='EdgeStyle'>
    <string>Directive[RGBColor[0.`, 0.29`, 0.91`], Thickness[0.0007`]]</string>
   </attr>
  </edge>
  <edge id='e37'
      from='18:17:17'
      to='16,18:17:16,17'>
   <attr name='EdgeStyle'>
    <string>Directive[RGBColor[0.`, 0.29`, 0.91`], Thickness[0.0007`]]</string>
   </attr>
  </edge>
  <edge id='e38'
      from='18:17:17'
      to='16,18:16,17:17'>
   <attr name='EdgeStyle'>
    <string>Directive[RGBColor[0.`, 0.29`, 0.91`], Thickness[0.0007`]]</string>
   </attr>
  </edge>
  <edge id='e39'
      from='18:17:17'
      to='18:16,17:17,18'>
   <attr name='EdgeStyle'>
    <string>Directive[RGBColor[0.`, 0.29`, 0.91`], Thickness[0.0007`]]</string>
   </attr>
  </edge>
  <edge id='e40'
      from='18:17:17'
      to='18:17,18:16,17'>
   <attr name='EdgeStyle'>
    <string>Directive[RGBColor[0.`, 0.29`, 0.91`], Thickness[0.0007`]]</string>
   </attr>
  </edge>
  <edge id='e41'
      from='18:17:17'
      to='16,18:17:17,18'>
   <attr name='EdgeStyle'>
    <string>Directive[RGBColor[0.`, 0.29`, 0.91`], Thickness[0.0007`]]</string>
   </attr>
  </edge>
  <edge id='e42'
      from='18:17:17'
      to='16,18:17,18:17'>
   <attr name='EdgeStyle'>
    <string>Directive[RGBColor[0.`, 0.29`, 0.91`], Thickness[0.0007`]]</string>
   </attr>
  </edge>
  <edge id='e43'
      from='18:18:16'
      to='17,18:17,18:16'>
   <attr name='EdgeStyle'>
    <string>Directive[RGBColor[0.`, 0.29`, 0.91`], Thickness[0.0007`]]</string>
   </attr>
  </edge>
  <edge id='e44'
      from='18:18:16'
      to='17,18:16,18:16'>
   <attr name='EdgeStyle'>
    <string>Directive[RGBColor[0.`, 0.29`, 0.91`], Thickness[0.0007`]]</string>
   </attr>
  </edge>
  <edge id='e45'
      from='18:18:16'
      to='16,18:17,18:16'>
   <attr name='EdgeStyle'>
    <string>Directive[RGBColor[0.`, 0.29`, 0.91`], Thickness[0.0007`]]</string>
   </attr>
  </edge>
  <edge id='e46'
      from='18:18:16'
      to='18:17,18:16,17'>
   <attr name='EdgeStyle'>
    <string>Directive[RGBColor[0.`, 0.29`, 0.91`], Thickness[0.0007`]]</string>
   </attr>
  </edge>
  <edge id='e47'
      from='18:18:16'
      to='17,18:18:16,17'>
   <attr name='EdgeStyle'>
    <string>Directive[RGBColor[0.`, 0.29`, 0.91`], Thickness[0.0007`]]</string>
   </attr>
  </edge>
  <edge id='e48'
      from='18:18:16'
      to='18:16,18:16,17'>
   <attr name='EdgeStyle'>
    <string>Directive[RGBColor[0.`, 0.29`, 0.91`], Thickness[0.0007`]]</string>
   </attr>
  </edge>
  <edge id='e49'
      from='18:18:16'
      to='16,18:18:16,17'>
   <attr name='EdgeStyle'>
    <string>Directive[RGBColor[0.`, 0.29`, 0.91`], Thickness[0.0007`]]</string>
   </attr>
  </edge>
  <edge id='e50'
      from='18:16:18'
      to='17,18:16:17,18'>
   <attr name='EdgeStyle'>
    <string>Directive[RGBColor[0.`, 0.29`, 0.91`], Thickness[0.0007`]]</string>
   </attr>
  </edge>
  <edge id='e51'
      from='18:16:18'
      to='17,18:16:16,18'>
   <attr name='EdgeStyle'>
    <string>Directive[RGBColor[0.`, 0.29`, 0.91`], Thickness[0.0007`]]</string>
   </attr>
  </edge>
  <edge id='e52'
      from='18:16:18'
      to='16,18:16:17,18'>
   <attr name='EdgeStyle'>
    <string>Directive[RGBColor[0.`, 0.29`, 0.91`], Thickness[0.0007`]]</string>
   </attr>
  </edge>
  <edge id='e53'
      from='18:16:18'
      to='18:16,17:17,18'>
   <attr name='EdgeStyle'>
    <string>Directive[RGBColor[0.`, 0.29`, 0.91`], Thickness[0.0007`]]</string>
   </attr>
  </edge>
  <edge id='e54'
      from='18:16:18'
      to='17,18:16,17:18'>
   <attr name='EdgeStyle'>
    <string>Directive[RGBColor[0.`, 0.29`, 0.91`], Thickness[0.0007`]]</string>
   </attr>
  </edge>
  <edge id='e55'
      from='18:16:18'
      to='18:16,17:16,18'>
   <attr name='EdgeStyle'>
    <string>Directive[RGBColor[0.`, 0.29`, 0.91`], Thickness[0.0007`]]</string>
   </attr>
  </edge>
  <edge id='e56'
      from='18:16:18'
      to='16,18:16,17:18'>
   <attr name='EdgeStyle'>
    <string>Directive[RGBColor[0.`, 0.29`, 0.91`], Thickness[0.0007`]]</string>
   </attr>
  </edge>
  <edge id='e57'
      from='16:18:18'
      to='16:17,18:17,18'>
   <attr name='EdgeStyle'>
    <string>Directive[RGBColor[0.`, 0.29`, 0.91`], Thickness[0.0007`]]</string>
   </attr>
  </edge>
  <edge id='e58'
      from='16:18:18'
      to='16:17,18:16,18'>
   <attr name='EdgeStyle'>
    <string>Directive[RGBColor[0.`, 0.29`, 0.91`], Thickness[0.0007`]]</string>
   </attr>
  </edge>
  <edge id='e59'
      from='16:18:18'
      to='16:16,18:17,18'>
   <attr name='EdgeStyle'>
    <string>Directive[RGBColor[0.`, 0.29`, 0.91`], Thickness[0.0007`]]</string>
   </attr>
  </edge>
  <edge id='e60'
      from='16:18:18'
      to='16,17:18:17,18'>
   <attr name='EdgeStyle'>
    <string>Directive[RGBColor[0.`, 0.29`, 0.91`], Thickness[0.0007`]]</string>
   </attr>
  </edge>
  <edge id='e61'
      from='16:18:18'
      to='16,17:17,18:18'>
   <attr name='EdgeStyle'>
    <string>Directive[RGBColor[0.`, 0.29`, 0.91`], Thickness[0.0007`]]</string>
   </attr>
  </edge>
  <edge id='e62'
      from='16:18:18'
      to='16,17:18:16,18'>
   <attr name='EdgeStyle'>
    <string>Directive[RGBColor[0.`, 0.29`, 0.91`], Thickness[0.0007`]]</string>
   </attr>
  </edge>
  <edge id='e63'
      from='16:18:18'
      to='16,17:16,18:18'>
   <attr name='EdgeStyle'>
    <string>Directive[RGBColor[0.`, 0.29`, 0.91`], Thickness[0.0007`]]</string>
   </attr>
  </edge>
  <edge id='e64'
      from='16:16:18'
      to='16,17:16,17:18'>
   <attr name='EdgeStyle'>
    <string>Directive[RGBColor[0.`, 0.29`, 0.91`], Thickness[0.0007`]]</string>
   </attr>
  </edge>
  <edge id='e65'
      from='16:16:18'
      to='16:16,18:17,18'>
   <attr name='EdgeStyle'>
    <string>Directive[RGBColor[0.`, 0.29`, 0.91`], Thickness[0.0007`]]</string>
   </attr>
  </edge>
  <edge id='e66'
      from='16:16:18'
      to='16,18:16:17,18'>
   <attr name='EdgeStyle'>
    <string>Directive[RGBColor[0.`, 0.29`, 0.91`], Thickness[0.0007`]]</string>
   </attr>
  </edge>
  <edge id='e67'
      from='16:16:18'
      to='16:16,17:17,18'>
   <attr name='EdgeStyle'>
    <string>Directive[RGBColor[0.`, 0.29`, 0.91`], Thickness[0.0007`]]</string>
   </attr>
  </edge>
  <edge id='e68'
      from='16:16:18'
      to='16,17:16:17,18'>
   <attr name='EdgeStyle'>
    <string>Directive[RGBColor[0.`, 0.29`, 0.91`], Thickness[0.0007`]]</string>
   </attr>
  </edge>
  <edge id='e69'
      from='16:16:18'
      to='16,17:16,18:18'>
   <attr name='EdgeStyle'>
    <string>Directive[RGBColor[0.`, 0.29`, 0.91`], Thickness[0.0007`]]</string>
   </attr>
  </edge>
  <edge id='e70'
      from='16:16:18'
      to='16,18:16,17:18'>
   <attr name='EdgeStyle'>
    <string>Directive[RGBColor[0.`, 0.29`, 0.91`], Thickness[0.0007`]]</string>
   </attr>
  </edge>
  <edge id='e71'
      from='16:18:16'
      to='16,17:18:16,17'>
   <attr name='EdgeStyle'>
    <string>Directive[RGBColor[0.`, 0.29`, 0.91`], Thickness[0.0007`]]</string>
   </attr>
  </edge>
  <edge id='e72'
      from='16:18:16'
      to='16:17,18:16,18'>
   <attr name='EdgeStyle'>
    <string>Directive[RGBColor[0.`, 0.29`, 0.91`], Thickness[0.0007`]]</string>
   </attr>
  </edge>
  <edge id='e73'
      from='16:18:16'
      to='16,18:17,18:16'>
   <attr name='EdgeStyle'>
    <string>Directive[RGBColor[0.`, 0.29`, 0.91`], Thickness[0.0007`]]</string>
   </attr>
  </edge>
  <edge id='e74'
      from='16:18:16'
      to='16:17,18:16,17'>
   <attr name='EdgeStyle'>
    <string>Directive[RGBColor[0.`, 0.29`, 0.91`], Thickness[0.0007`]]</string>
   </attr>
  </edge>
  <edge id='e75'
      from='16:18:16'
      to='16,17:17,18:16'>
   <attr name='EdgeStyle'>
    <string>Directive[RGBColor[0.`, 0.29`, 0.91`], Thickness[0.0007`]]</string>
   </attr>
  </edge>
  <edge id='e76'
      from='16:18:16'
      to='16,17:18:16,18'>
   <attr name='EdgeStyle'>
    <string>Directive[RGBColor[0.`, 0.29`, 0.91`], Thickness[0.0007`]]</string>
   </attr>
  </edge>
  <edge id='e77'
      from='16:18:16'
      to='16,18:18:16,17'>
   <attr name='EdgeStyle'>
    <string>Directive[RGBColor[0.`, 0.29`, 0.91`], Thickness[0.0007`]]</string>
   </attr>
  </edge>
  <edge id='e78'
      from='18:16:16'
      to='18:16,17:16,17'>
   <attr name='EdgeStyle'>
    <string>Directive[RGBColor[0.`, 0.29`, 0.91`], Thickness[0.0007`]]</string>
   </attr>
  </edge>
  <edge id='e79'
      from='18:16:16'
      to='17,18:16:16,18'>
   <attr name='EdgeStyle'>
    <string>Directive[RGBColor[0.`, 0.29`, 0.91`], Thickness[0.0007`]]</string>
   </attr>
  </edge>
  <edge id='e80'
      from='18:16:16'
      to='17,18:16,18:16'>
   <attr name='EdgeStyle'>
    <string>Directive[RGBColor[0.`, 0.29`, 0.91`], Thickness[0.0007`]]</string>
   </attr>
  </edge>
  <edge id='e81'
      from='18:16:16'
      to='17,18:16:16,17'>
   <attr name='EdgeStyle'>
    <string>Directive[RGBColor[0.`, 0.29`, 0.91`], Thickness[0.0007`]]</string>
   </attr>
  </edge>
  <edge id='e82'
      from='18:16:16'
      to='17,18:16,17:16'>
   <attr name='EdgeStyle'>
    <string>Directive[RGBColor[0.`, 0.29`, 0.91`], Thickness[0.0007`]]</string>
   </attr>
  </edge>
  <edge id='e83'
      from='18:16:16'
      to='18:16,17:16,18'>
   <attr name='EdgeStyle'>
    <string>Directive[RGBColor[0.`, 0.29`, 0.91`], Thickness[0.0007`]]</string>
   </attr>
  </edge>
  <edge id='e84'
      from='18:16:16'
      to='18:16,18:16,17'>
   <attr name='EdgeStyle'>
    <string>Directive[RGBColor[0.`, 0.29`, 0.91`], Thickness[0.0007`]]</string>
   </attr>
  </edge>
  <edge id='e85'
      from='17:17:16'
      to='17,18:17,18:16'>
   <attr name='EdgeStyle'>
    <string>Directive[RGBColor[0.`, 0.29`, 0.91`], Thickness[0.0007`]]</string>
   </attr>
  </edge>
  <edge id='e86'
      from='17:17:16'
      to='17:16,17:16,18'>
   <attr name='EdgeStyle'>
    <string>Directive[RGBColor[0.`, 0.29`, 0.91`], Thickness[0.0007`]]</string>
   </attr>
  </edge>
  <edge id='e87'
      from='17:17:16'
      to='16,17:17:16,18'>
   <attr name='EdgeStyle'>
    <string>Directive[RGBColor[0.`, 0.29`, 0.91`], Thickness[0.0007`]]</string>
   </attr>
  </edge>
  <edge id='e88'
      from='17:17:16'
      to='17,18:16,17:16'>
   <attr name='EdgeStyle'>
    <string>Directive[RGBColor[0.`, 0.29`, 0.91`], Thickness[0.0007`]]</string>
   </attr>
  </edge>
  <edge id='e89'
      from='17:17:16'
      to='16,17:17,18:16'>
   <attr name='EdgeStyle'>
    <string>Directive[RGBColor[0.`, 0.29`, 0.91`], Thickness[0.0007`]]</string>
   </attr>
  </edge>
  <edge id='e90'
      from='17:17:16'
      to='17:17,18:16,18'>
   <attr name='EdgeStyle'>
    <string>Directive[RGBColor[0.`, 0.29`, 0.91`], Thickness[0.0007`]]</string>
   </attr>
  </edge>
  <edge id='e91'
      from='17:17:16'
      to='17,18:17:16,18'>
   <attr name='EdgeStyle'>
    <string>Directive[RGBColor[0.`, 0.29`, 0.91`], Thickness[0.0007`]]</string>
   </attr>
  </edge>
  <edge id='e92'
      from='17:16:17'
      to='17,18:16:17,18'>
   <attr name='EdgeStyle'>
    <string>Directive[RGBColor[0.`, 0.29`, 0.91`], Thickness[0.0007`]]</string>
   </attr>
  </edge>
  <edge id='e93'
      from='17:16:17'
      to='17:16,18:16,17'>
   <attr name='EdgeStyle'>
    <string>Directive[RGBColor[0.`, 0.29`, 0.91`], Thickness[0.0007`]]</string>
   </attr>
  </edge>
  <edge id='e94'
      from='17:16:17'
      to='16,17:16,18:17'>
   <attr name='EdgeStyle'>
    <string>Directive[RGBColor[0.`, 0.29`, 0.91`], Thickness[0.0007`]]</string>
   </attr>
  </edge>
  <edge id='e95'
      from='17:16:17'
      to='17,18:16:16,17'>
   <attr name='EdgeStyle'>
    <string>Directive[RGBColor[0.`, 0.29`, 0.91`], Thickness[0.0007`]]</string>
   </attr>
  </edge>
  <edge id='e96'
      from='17:16:17'
      to='16,17:16:17,18'>
   <attr name='EdgeStyle'>
    <string>Directive[RGBColor[0.`, 0.29`, 0.91`], Thickness[0.0007`]]</string>
   </attr>
  </edge>
  <edge id='e97'
      from='17:16:17'
      to='17:16,18:17,18'>
   <attr name='EdgeStyle'>
    <string>Directive[RGBColor[0.`, 0.29`, 0.91`], Thickness[0.0007`]]</string>
   </attr>
  </edge>
  <edge id='e98'
      from='17:16:17'
      to='17,18:16,18:17'>
   <attr name='EdgeStyle'>
    <string>Directive[RGBColor[0.`, 0.29`, 0.91`], Thickness[0.0007`]]</string>
   </attr>
  </edge>
  <edge id='e99'
      from='16:17:17'
      to='16:17,18:17,18'>
   <attr name='EdgeStyle'>
    <string>Directive[RGBColor[0.`, 0.29`, 0.91`], Thickness[0.0007`]]</string>
   </attr>
  </edge>
  <edge id='e100'
      from='16:17:17'
      to='16,18:17:16,17'>
   <attr name='EdgeStyle'>
    <string>Directive[RGBColor[0.`, 0.29`, 0.91`], Thickness[0.0007`]]</string>
   </attr>
  </edge>
  <edge id='e101'
      from='16:17:17'
      to='16,18:16,17:17'>
   <attr name='EdgeStyle'>
    <string>Directive[RGBColor[0.`, 0.29`, 0.91`], Thickness[0.0007`]]</string>
   </attr>
  </edge>
  <edge id='e102'
      from='16:17:17'
      to='16:17,18:16,17'>
   <attr name='EdgeStyle'>
    <string>Directive[RGBColor[0.`, 0.29`, 0.91`], Thickness[0.0007`]]</string>
   </attr>
  </edge>
  <edge id='e103'
      from='16:17:17'
      to='16:16,17:17,18'>
   <attr name='EdgeStyle'>
    <string>Directive[RGBColor[0.`, 0.29`, 0.91`], Thickness[0.0007`]]</string>
   </attr>
  </edge>
  <edge id='e104'
      from='16:17:17'
      to='16,18:17:17,18'>
   <attr name='EdgeStyle'>
    <string>Directive[RGBColor[0.`, 0.29`, 0.91`], Thickness[0.0007`]]</string>
   </attr>
  </edge>
  <edge id='e105'
      from='16:17:17'
      to='16,18:17,18:17'>
   <attr name='EdgeStyle'>
    <string>Directive[RGBColor[0.`, 0.29`, 0.91`], Thickness[0.0007`]]</string>
   </attr>
  </edge>
  <edge id='e106'
      from='18:18:17'
      to='16,18:16,18:17'>
   <attr name='EdgeStyle'>
    <string>Directive[RGBColor[0.`, 0.29`, 0.91`], Thickness[0.0007`]]</string>
   </attr>
  </edge>
  <edge id='e107'
      from='18:18:17'
      to='18:17,18:16,17'>
   <attr name='EdgeStyle'>
    <string>Directive[RGBColor[0.`, 0.29`, 0.91`], Thickness[0.0007`]]</string>
   </attr>
  </edge>
  <edge id='e108'
      from='18:18:17'
      to='17,18:18:16,17'>
   <attr name='EdgeStyle'>
    <string>Directive[RGBColor[0.`, 0.29`, 0.91`], Thickness[0.0007`]]</string>
   </attr>
  </edge>
  <edge id='e109'
      from='18:18:17'
      to='16,18:17,18:17'>
   <attr name='EdgeStyle'>
    <string>Directive[RGBColor[0.`, 0.29`, 0.91`], Thickness[0.0007`]]</string>
   </attr>
  </edge>
  <edge id='e110'
      from='18:18:17'
      to='17,18:16,18:17'>
   <attr name='EdgeStyle'>
    <string>Directive[RGBColor[0.`, 0.29`, 0.91`], Thickness[0.0007`]]</string>
   </attr>
  </edge>
  <edge id='e111'
      from='18:18:17'
      to='18:16,18:16,17'>
   <attr name='EdgeStyle'>
    <string>Directive[RGBColor[0.`, 0.29`, 0.91`], Thickness[0.0007`]]</string>
   </attr>
  </edge>
  <edge id='e112'
      from='18:18:17'
      to='16,18:18:16,17'>
   <attr name='EdgeStyle'>
    <string>Directive[RGBColor[0.`, 0.29`, 0.91`], Thickness[0.0007`]]</string>
   </attr>
  </edge>
  <edge id='e113'
      from='18:17:18'
      to='16,18:17:16,18'>
   <attr name='EdgeStyle'>
    <string>Directive[RGBColor[0.`, 0.29`, 0.91`], Thickness[0.0007`]]</string>
   </attr>
  </edge>
  <edge id='e114'
      from='18:17:18'
      to='18:16,17:17,18'>
   <attr name='EdgeStyle'>
    <string>Directive[RGBColor[0.`, 0.29`, 0.91`], Thickness[0.0007`]]</string>
   </attr>
  </edge>
  <edge id='e115'
      from='18:17:18'
      to='17,18:16,17:18'>
   <attr name='EdgeStyle'>
    <string>Directive[RGBColor[0.`, 0.29`, 0.91`], Thickness[0.0007`]]</string>
   </attr>
  </edge>
  <edge id='e116'
      from='18:17:18'
      to='16,18:17:17,18'>
   <attr name='EdgeStyle'>
    <string>Directive[RGBColor[0.`, 0.29`, 0.91`], Thickness[0.0007`]]</string>
   </attr>
  </edge>
  <edge id='e117'
      from='18:17:18'
      to='17,18:17:16,18'>
   <attr name='EdgeStyle'>
    <string>Directive[RGBColor[0.`, 0.29`, 0.91`], Thickness[0.0007`]]</string>
   </attr>
  </edge>
  <edge id='e118'
      from='18:17:18'
      to='18:16,17:16,18'>
   <attr name='EdgeStyle'>
    <string>Directive[RGBColor[0.`, 0.29`, 0.91`], Thickness[0.0007`]]</string>
   </attr>
  </edge>
  <edge id='e119'
      from='18:17:18'
      to='16,18:16,17:18'>
   <attr name='EdgeStyle'>
    <string>Directive[RGBColor[0.`, 0.29`, 0.91`], Thickness[0.0007`]]</string>
   </attr>
  </edge>
  <edge id='e120'
      from='17:18:18'
      to='17:16,18:16,18'>
   <attr name='EdgeStyle'>
    <string>Directive[RGBColor[0.`, 0.29`, 0.91`], Thickness[0.0007`]]</string>
   </attr>
  </edge>
  <edge id='e121'
      from='17:18:18'
      to='16,17:18:17,18'>
   <attr name='EdgeStyle'>
    <string>Directive[RGBColor[0.`, 0.29`, 0.91`], Thickness[0.0007`]]</string>
   </attr>
  </edge>
  <edge id='e122'
      from='17:18:18'
      to='16,17:17,18:18'>
   <attr name='EdgeStyle'>
    <string>Directive[RGBColor[0.`, 0.29`, 0.91`], Thickness[0.0007`]]</string>
   </attr>
  </edge>
  <edge id='e123'
      from='17:18:18'
      to='17:16,18:17,18'>
   <attr name='EdgeStyle'>
    <string>Directive[RGBColor[0.`, 0.29`, 0.91`], Thickness[0.0007`]]</string>
   </attr>
  </edge>
  <edge id='e124'
      from='17:18:18'
      to='17:17,18:16,18'>
   <attr name='EdgeStyle'>
    <string>Directive[RGBColor[0.`, 0.29`, 0.91`], Thickness[0.0007`]]</string>
   </attr>
  </edge>
  <edge id='e125'
      from='17:18:18'
      to='16,17:18:16,18'>
   <attr name='EdgeStyle'>
    <string>Directive[RGBColor[0.`, 0.29`, 0.91`], Thickness[0.0007`]]</string>
   </attr>
  </edge>
  <edge id='e126'
      from='17:18:18'
      to='16,17:16,18:18'>
   <attr name='EdgeStyle'>
    <string>Directive[RGBColor[0.`, 0.29`, 0.91`], Thickness[0.0007`]]</string>
   </attr>
  </edge>
  <edge id='e127'
      from='16:17:18'
      to='16:17,18:17,18'>
   <attr name='EdgeStyle'>
    <string>Directive[RGBColor[0.`, 0.29`, 0.91`], Thickness[0.0007`]]</string>
   </attr>
  </edge>
  <edge id='e128'
      from='16:17:18'
      to='16,18:17:16,18'>
   <attr name='EdgeStyle'>
    <string>Directive[RGBColor[0.`, 0.29`, 0.91`], Thickness[0.0007`]]</string>
   </attr>
  </edge>
  <edge id='e129'
      from='16:17:18'
      to='16,17:16,17:18'>
   <attr name='EdgeStyle'>
    <string>Directive[RGBColor[0.`, 0.29`, 0.91`], Thickness[0.0007`]]</string>
   </attr>
  </edge>
  <edge id='e130'
      from='16:17:18'
      to='16:17,18:16,18'>
   <attr name='EdgeStyle'>
    <string>Directive[RGBColor[0.`, 0.29`, 0.91`], Thickness[0.0007`]]</string>
   </attr>
  </edge>
  <edge id='e131'
      from='16:17:18'
      to='16,17:17:16,18'>
   <attr name='EdgeStyle'>
    <string>Directive[RGBColor[0.`, 0.29`, 0.91`], Thickness[0.0007`]]</string>
   </attr>
  </edge>
  <edge id='e132'
      from='16:17:18'
      to='16,17:17,18:18'>
   <attr name='EdgeStyle'>
    <string>Directive[RGBColor[0.`, 0.29`, 0.91`], Thickness[0.0007`]]</string>
   </attr>
  </edge>
  <edge id='e133'
      from='16:17:18'
      to='16:16,17:17,18'>
   <attr name='EdgeStyle'>
    <string>Directive[RGBColor[0.`, 0.29`, 0.91`], Thickness[0.0007`]]</string>
   </attr>
  </edge>
  <edge id='e134'
      from='16:17:18'
      to='16,18:17:17,18'>
   <attr name='EdgeStyle'>
    <string>Directive[RGBColor[0.`, 0.29`, 0.91`], Thickness[0.0007`]]</string>
   </attr>
  </edge>
  <edge id='e135'
      from='16:17:18'
      to='16,18:16,17:18'>
   <attr name='EdgeStyle'>
    <string>Directive[RGBColor[0.`, 0.29`, 0.91`], Thickness[0.0007`]]</string>
   </attr>
  </edge>
  <edge id='e136'
      from='16:18:17'
      to='16:17,18:17,18'>
   <attr name='EdgeStyle'>
    <string>Directive[RGBColor[0.`, 0.29`, 0.91`], Thickness[0.0007`]]</string>
   </attr>
  </edge>
  <edge id='e137'
      from='16:18:17'
      to='16,18:16,18:17'>
   <attr name='EdgeStyle'>
    <string>Directive[RGBColor[0.`, 0.29`, 0.91`], Thickness[0.0007`]]</string>
   </attr>
  </edge>
  <edge id='e138'
      from='16:18:17'
      to='16,17:18:16,17'>
   <attr name='EdgeStyle'>
    <string>Directive[RGBColor[0.`, 0.29`, 0.91`], Thickness[0.0007`]]</string>
   </attr>
  </edge>
  <edge id='e139'
      from='16:18:17'
      to='16:16,18:17,18'>
   <attr name='EdgeStyle'>
    <string>Directive[RGBColor[0.`, 0.29`, 0.91`], Thickness[0.0007`]]</string>
   </attr>
  </edge>
  <edge id='e140'
      from='16:18:17'
      to='16,17:16,18:17'>
   <attr name='EdgeStyle'>
    <string>Directive[RGBColor[0.`, 0.29`, 0.91`], Thickness[0.0007`]]</string>
   </attr>
  </edge>
  <edge id='e141'
      from='16:18:17'
      to='16,17:18:17,18'>
   <attr name='EdgeStyle'>
    <string>Directive[RGBColor[0.`, 0.29`, 0.91`], Thickness[0.0007`]]</string>
   </attr>
  </edge>
  <edge id='e142'
      from='16:18:17'
      to='16:17,18:16,17'>
   <attr name='EdgeStyle'>
    <string>Directive[RGBColor[0.`, 0.29`, 0.91`], Thickness[0.0007`]]</string>
   </attr>
  </edge>
  <edge id='e143'
      from='16:18:17'
      to='16,18:17,18:17'>
   <attr name='EdgeStyle'>
    <string>Directive[RGBColor[0.`, 0.29`, 0.91`], Thickness[0.0007`]]</string>
   </attr>
  </edge>
  <edge id='e144'
      from='16:18:17'
      to='16,18:18:16,17'>
   <attr name='EdgeStyle'>
    <string>Directive[RGBColor[0.`, 0.29`, 0.91`], Thickness[0.0007`]]</string>
   </attr>
  </edge>
  <edge id='e145'
      from='17:16:18'
      to='17,18:16:17,18'>
   <attr name='EdgeStyle'>
    <string>Directive[RGBColor[0.`, 0.29`, 0.91`], Thickness[0.0007`]]</string>
   </attr>
  </edge>
  <edge id='e146'
      from='17:16:18'
      to='17:16,18:16,18'>
   <attr name='EdgeStyle'>
    <string>Directive[RGBColor[0.`, 0.29`, 0.91`], Thickness[0.0007`]]</string>
   </attr>
  </edge>
  <edge id='e147'
      from='17:16:18'
      to='16,17:16,17:18'>
   <attr name='EdgeStyle'>
    <string>Directive[RGBColor[0.`, 0.29`, 0.91`], Thickness[0.0007`]]</string>
   </attr>
  </edge>
  <edge id='e148'
      from='17:16:18'
      to='17,18:16:16,18'>
   <attr name='EdgeStyle'>
    <string>Directive[RGBColor[0.`, 0.29`, 0.91`], Thickness[0.0007`]]</string>
   </attr>
  </edge>
  <edge id='e149'
      from='17:16:18'
      to='17:16,17:16,18'>
   <attr name='EdgeStyle'>
    <string>Directive[RGBColor[0.`, 0.29`, 0.91`], Thickness[0.0007`]]</string>
   </attr>
  </edge>
  <edge id='e150'
      from='17:16:18'
      to='17,18:16,17:18'>
   <attr name='EdgeStyle'>
    <string>Directive[RGBColor[0.`, 0.29`, 0.91`], Thickness[0.0007`]]</string>
   </attr>
  </edge>
  <edge id='e151'
      from='17:16:18'
      to='16,17:16:17,18'>
   <attr name='EdgeStyle'>
    <string>Directive[RGBColor[0.`, 0.29`, 0.91`], Thickness[0.0007`]]</string>
   </attr>
  </edge>
  <edge id='e152'
      from='17:16:18'
      to='17:16,18:17,18'>
   <attr name='EdgeStyle'>
    <string>Directive[RGBColor[0.`, 0.29`, 0.91`], Thickness[0.0007`]]</string>
   </attr>
  </edge>
  <edge id='e153'
      from='17:16:18'
      to='16,17:16,18:18'>
   <attr name='EdgeStyle'>
    <string>Directive[RGBColor[0.`, 0.29`, 0.91`], Thickness[0.0007`]]</string>
   </attr>
  </edge>
  <edge id='e154'
      from='17:18:16'
      to='17,18:17,18:16'>
   <attr name='EdgeStyle'>
    <string>Directive[RGBColor[0.`, 0.29`, 0.91`], Thickness[0.0007`]]</string>
   </attr>
  </edge>
  <edge id='e155'
      from='17:18:16'
      to='17:16,18:16,18'>
   <attr name='EdgeStyle'>
    <string>Directive[RGBColor[0.`, 0.29`, 0.91`], Thickness[0.0007`]]</string>
   </attr>
  </edge>
  <edge id='e156'
      from='17:18:16'
      to='16,17:18:16,17'>
   <attr name='EdgeStyle'>
    <string>Directive[RGBColor[0.`, 0.29`, 0.91`], Thickness[0.0007`]]</string>
   </attr>
  </edge>
  <edge id='e157'
      from='17:18:16'
      to='17,18:16,18:16'>
   <attr name='EdgeStyle'>
    <string>Directive[RGBColor[0.`, 0.29`, 0.91`], Thickness[0.0007`]]</string>
   </attr>
  </edge>
  <edge id='e158'
      from='17:18:16'
      to='17:16,18:16,17'>
   <attr name='EdgeStyle'>
    <string>Directive[RGBColor[0.`, 0.29`, 0.91`], Thickness[0.0007`]]</string>
   </attr>
  </edge>
  <edge id='e159'
      from='17:18:16'
      to='17,18:18:16,17'>
   <attr name='EdgeStyle'>
    <string>Directive[RGBColor[0.`, 0.29`, 0.91`], Thickness[0.0007`]]</string>
   </attr>
  </edge>
  <edge id='e160'
      from='17:18:16'
      to='16,17:17,18:16'>
   <attr name='EdgeStyle'>
    <string>Directive[RGBColor[0.`, 0.29`, 0.91`], Thickness[0.0007`]]</string>
   </attr>
  </edge>
  <edge id='e161'
      from='17:18:16'
      to='17:17,18:16,18'>
   <attr name='EdgeStyle'>
    <string>Directive[RGBColor[0.`, 0.29`, 0.91`], Thickness[0.0007`]]</string>
   </attr>
  </edge>
  <edge id='e162'
      from='17:18:16'
      to='16,17:18:16,18'>
   <attr name='EdgeStyle'>
    <string>Directive[RGBColor[0.`, 0.29`, 0.91`], Thickness[0.0007`]]</string>
   </attr>
  </edge>
  <edge id='e163'
      from='18:16:17'
      to='17,18:16:17,18'>
   <attr name='EdgeStyle'>
    <string>Directive[RGBColor[0.`, 0.29`, 0.91`], Thickness[0.0007`]]</string>
   </attr>
  </edge>
  <edge id='e164'
      from='18:16:17'
      to='16,18:16,18:17'>
   <attr name='EdgeStyle'>
    <string>Directive[RGBColor[0.`, 0.29`, 0.91`], Thickness[0.0007`]]</string>
   </attr>
  </edge>
  <edge id='e165'
      from='18:16:17'
      to='18:16,17:16,17'>
   <attr name='EdgeStyle'>
    <string>Directive[RGBColor[0.`, 0.29`, 0.91`], Thickness[0.0007`]]</string>
   </attr>
  </edge>
  <edge id='e166'
      from='18:16:17'
      to='16,18:16:17,18'>
   <attr name='EdgeStyle'>
    <string>Directive[RGBColor[0.`, 0.29`, 0.91`], Thickness[0.0007`]]</string>
   </attr>
  </edge>
  <edge id='e167'
      from='18:16:17'
      to='16,18:16,17:17'>
   <attr name='EdgeStyle'>
    <string>Directive[RGBColor[0.`, 0.29`, 0.91`], Thickness[0.0007`]]</string>
   </attr>
  </edge>
  <edge id='e168'
      from='18:16:17'
      to='18:16,17:17,18'>
   <attr name='EdgeStyle'>
    <string>Directive[RGBColor[0.`, 0.29`, 0.91`], Thickness[0.0007`]]</string>
   </attr>
  </edge>
  <edge id='e169'
      from='18:16:17'
      to='17,18:16:16,17'>
   <attr name='EdgeStyle'>
    <string>Directive[RGBColor[0.`, 0.29`, 0.91`], Thickness[0.0007`]]</string>
   </attr>
  </edge>
  <edge id='e170'
      from='18:16:17'
      to='17,18:16,18:17'>
   <attr name='EdgeStyle'>
    <string>Directive[RGBColor[0.`, 0.29`, 0.91`], Thickness[0.0007`]]</string>
   </attr>
  </edge>
  <edge id='e171'
      from='18:16:17'
      to='18:16,18:16,17'>
   <attr name='EdgeStyle'>
    <string>Directive[RGBColor[0.`, 0.29`, 0.91`], Thickness[0.0007`]]</string>
   </attr>
  </edge>
  <edge id='e172'
      from='18:17:16'
      to='17,18:17,18:16'>
   <attr name='EdgeStyle'>
    <string>Directive[RGBColor[0.`, 0.29`, 0.91`], Thickness[0.0007`]]</string>
   </attr>
  </edge>
  <edge id='e173'
      from='18:17:16'
      to='16,18:17:16,18'>
   <attr name='EdgeStyle'>
    <string>Directive[RGBColor[0.`, 0.29`, 0.91`], Thickness[0.0007`]]</string>
   </attr>
  </edge>
  <edge id='e174'
      from='18:17:16'
      to='18:16,17:16,17'>
   <attr name='EdgeStyle'>
    <string>Directive[RGBColor[0.`, 0.29`, 0.91`], Thickness[0.0007`]]</string>
   </attr>
  </edge>
  <edge id='e175'
      from='18:17:16'
      to='16,18:17,18:16'>
   <attr name='EdgeStyle'>
    <string>Directive[RGBColor[0.`, 0.29`, 0.91`], Thickness[0.0007`]]</string>
   </attr>
  </edge>
  <edge id='e176'
      from='18:17:16'
      to='16,18:17:16,17'>
   <attr name='EdgeStyle'>
    <string>Directive[RGBColor[0.`, 0.29`, 0.91`], Thickness[0.0007`]]</string>
   </attr>
  </edge>
  <edge id='e177'
      from='18:17:16'
      to='18:17,18:16,17'>
   <attr name='EdgeStyle'>
    <string>Directive[RGBColor[0.`, 0.29`, 0.91`], Thickness[0.0007`]]</string>
   </attr>
  </edge>
  <edge id='e178'
      from='18:17:16'
      to='17,18:16,17:16'>
   <attr name='EdgeStyle'>
    <string>Directive[RGBColor[0.`, 0.29`, 0.91`], Thickness[0.0007`]]</string>
   </attr>
  </edge>
  <edge id='e179'
      from='18:17:16'
      to='17,18:17:16,18'>
   <attr name='EdgeStyle'>
    <string>Directive[RGBColor[0.`, 0.29`, 0.91`], Thickness[0.0007`]]</string>
   </attr>
  </edge>
  <edge id='e180'
      from='18:17:16'
      to='18:16,17:16,18'>
   <attr name='EdgeStyle'>
    <string>Directive[RGBColor[0.`, 0.29`, 0.91`], Thickness[0.0007`]]</string>
   </attr>
  </edge>
  <edge id='e181'
      from='16:16:17,18'
      to='16:16,17:18'>
   <attr name='EdgeStyle'>
    <string>Directive[RGBColor[0.`, 0.29`, 0.91`], Thickness[0.0007`]]</string>
   </attr>
  </edge>
  <edge id='e182'
      from='16:16:17,18'
      to='16,17:16:18'>
   <attr name='EdgeStyle'>
    <string>Directive[RGBColor[0.`, 0.29`, 0.91`], Thickness[0.0007`]]</string>
   </attr>
  </edge>
  <edge id='e183'
      from='16:16:17,18'
      to='16:16,18:17'>
   <attr name='EdgeStyle'>
    <string>Directive[RGBColor[0.`, 0.29`, 0.91`], Thickness[0.0007`]]</string>
   </attr>
  </edge>
  <edge id='e184'
      from='16:16:17,18'
      to='16,18:16:17'>
   <attr name='EdgeStyle'>
    <string>Directive[RGBColor[0.`, 0.29`, 0.91`], Thickness[0.0007`]]</string>
   </attr>
  </edge>
  <edge id='e185'
      from='16:16:17,18'
      to='16:16,17:17'>
   <attr name='EdgeStyle'>
    <string>Directive[RGBColor[0.`, 0.29`, 0.91`], Thickness[0.0007`]]</string>
   </attr>
  </edge>
  <edge id='e186'
      from='16:16:17,18'
      to='16,17:16:17'>
   <attr name='EdgeStyle'>
    <string>Directive[RGBColor[0.`, 0.29`, 0.91`], Thickness[0.0007`]]</string>
   </attr>
  </edge>
  <edge id='e187'
      from='16:16:17,18'
      to='16:16,18:18'>
   <attr name='EdgeStyle'>
    <string>Directive[RGBColor[0.`, 0.29`, 0.91`], Thickness[0.0007`]]</string>
   </attr>
  </edge>
  <edge id='e188'
      from='16:16:17,18'
      to='16,18:16:18'>
   <attr name='EdgeStyle'>
    <string>Directive[RGBColor[0.`, 0.29`, 0.91`], Thickness[0.0007`]]</string>
   </attr>
  </edge>
  <edge id='e189'
      from='16:16:17,18'
      to='16,18:16,17:17,18'>
   <attr name='EdgeStyle'>
    <string>Directive[RGBColor[0.`, 0.29`, 0.91`], Thickness[0.0007`]]</string>
   </attr>
  </edge>
  <edge id='e190'
      from='16:16:17,18'
      to='16,17:16,18:17,18'>
   <attr name='EdgeStyle'>
    <string>Directive[RGBColor[0.`, 0.29`, 0.91`], Thickness[0.0007`]]</string>
   </attr>
  </edge>
  <edge id='e191'
      from='16:17,18:16'
      to='16:18:16,17'>
   <attr name='EdgeStyle'>
    <string>Directive[RGBColor[0.`, 0.29`, 0.91`], Thickness[0.0007`]]</string>
   </attr>
  </edge>
  <edge id='e192'
      from='16:17,18:16'
      to='16,17:18:16'>
   <attr name='EdgeStyle'>
    <string>Directive[RGBColor[0.`, 0.29`, 0.91`], Thickness[0.0007`]]</string>
   </attr>
  </edge>
  <edge id='e193'
      from='16:17,18:16'
      to='16:17:16,18'>
   <attr name='EdgeStyle'>
    <string>Directive[RGBColor[0.`, 0.29`, 0.91`], Thickness[0.0007`]]</string>
   </attr>
  </edge>
  <edge id='e194'
      from='16:17,18:16'
      to='16,18:17:16'>
   <attr name='EdgeStyle'>
    <string>Directive[RGBColor[0.`, 0.29`, 0.91`], Thickness[0.0007`]]</string>
   </attr>
  </edge>
  <edge id='e195'
      from='16:17,18:16'
      to='16:17:16,17'>
   <attr name='EdgeStyle'>
    <string>Directive[RGBColor[0.`, 0.29`, 0.91`], Thickness[0.0007`]]</string>
   </attr>
  </edge>
  <edge id='e196'
      from='16:17,18:16'
      to='16,17:17:16'>
   <attr name='EdgeStyle'>
    <string>Directive[RGBColor[0.`, 0.29`, 0.91`], Thickness[0.0007`]]</string>
   </attr>
  </edge>
  <edge id='e197'
      from='16:17,18:16'
      to='16:18:16,18'>
   <attr name='EdgeStyle'>
    <string>Directive[RGBColor[0.`, 0.29`, 0.91`], Thickness[0.0007`]]</string>
   </attr>
  </edge>
  <edge id='e198'
      from='16:17,18:16'
      to='16,18:18:16'>
   <attr name='EdgeStyle'>
    <string>Directive[RGBColor[0.`, 0.29`, 0.91`], Thickness[0.0007`]]</string>
   </attr>
  </edge>
  <edge id='e199'
      from='16:17,18:16'
      to='16,18:17,18:16,17'>
   <attr name='EdgeStyle'>
    <string>Directive[RGBColor[0.`, 0.29`, 0.91`], Thickness[0.0007`]]</string>
   </attr>
  </edge>
  <edge id='e200'
      from='16:17,18:16'
      to='16,17:17,18:16,18'>
   <attr name='EdgeStyle'>
    <string>Directive[RGBColor[0.`, 0.29`, 0.91`], Thickness[0.0007`]]</string>
   </attr>
  </edge>
  <edge id='e201'
      from='17,18:16:16'
      to='18:16:16,17'>
   <attr name='EdgeStyle'>
    <string>Directive[RGBColor[0.`, 0.29`, 0.91`], Thickness[0.0007`]]</string>
   </attr>
  </edge>
  <edge id='e202'
      from='17,18:16:16'
      to='18:16,17:16'>
   <attr name='EdgeStyle'>
    <string>Directive[RGBColor[0.`, 0.29`, 0.91`], Thickness[0.0007`]]</string>
   </attr>
  </edge>
  <edge id='e203'
      from='17,18:16:16'
      to='17:16:16,18'>
   <attr name='EdgeStyle'>
    <string>Directive[RGBColor[0.`, 0.29`, 0.91`], Thickness[0.0007`]]</string>
   </attr>
  </edge>
  <edge id='e204'
      from='17,18:16:16'
      to='17:16,18:16'>
   <attr name='EdgeStyle'>
    <string>Directive[RGBColor[0.`, 0.29`, 0.91`], Thickness[0.0007`]]</string>
   </attr>
  </edge>
  <edge id='e205'
      from='17,18:16:16'
      to='17:16:16,17'>
   <attr name='EdgeStyle'>
    <string>Directive[RGBColor[0.`, 0.29`, 0.91`], Thickness[0.0007`]]</string>
   </attr>
  </edge>
  <edge id='e206'
      from='17,18:16:16'
      to='17:16,17:16'>
   <attr name='EdgeStyle'>
    <string>Directive[RGBColor[0.`, 0.29`, 0.91`], Thickness[0.0007`]]</string>
   </attr>
  </edge>
  <edge id='e207'
      from='17,18:16:16'
      to='18:16:16,18'>
   <attr name='EdgeStyle'>
    <string>Directive[RGBColor[0.`, 0.29`, 0.91`], Thickness[0.0007`]]</string>
   </attr>
  </edge>
  <edge id='e208'
      from='17,18:16:16'
      to='18:16,18:16'>
   <attr name='EdgeStyle'>
    <string>Directive[RGBColor[0.`, 0.29`, 0.91`], Thickness[0.0007`]]</string>
   </attr>
  </edge>
  <edge id='e209'
      from='17,18:16:16'
      to='17,18:16,18:16,17'>
   <attr name='EdgeStyle'>
    <string>Directive[RGBColor[0.`, 0.29`, 0.91`], Thickness[0.0007`]]</string>
   </attr>
  </edge>
  <edge id='e210'
      from='17,18:16:16'
      to='17,18:16,17:16,18'>
   <attr name='EdgeStyle'>
    <string>Directive[RGBColor[0.`, 0.29`, 0.91`], Thickness[0.0007`]]</string>
   </attr>
  </edge>
  <edge id='e211'
      from='17:17:16,18'
      to='17:17,18:16'>
   <attr name='EdgeStyle'>
    <string>Directive[RGBColor[0.`, 0.29`, 0.91`], Thickness[0.0007`]]</string>
   </attr>
  </edge>
  <edge id='e212'
      from='17:17:16,18'
      to='17,18:17:16'>
   <attr name='EdgeStyle'>
    <string>Directive[RGBColor[0.`, 0.29`, 0.91`], Thickness[0.0007`]]</string>
   </attr>
  </edge>
  <edge id='e213'
      from='17:17:16,18'
      to='17:16,17:18'>
   <attr name='EdgeStyle'>
    <string>Directive[RGBColor[0.`, 0.29`, 0.91`], Thickness[0.0007`]]</string>
   </attr>
  </edge>
  <edge id='e214'
      from='17:17:16,18'
      to='16,17:17:18'>
   <attr name='EdgeStyle'>
    <string>Directive[RGBColor[0.`, 0.29`, 0.91`], Thickness[0.0007`]]</string>
   </attr>
  </edge>
  <edge id='e215'
      from='17:17:16,18'
      to='17:16,17:16'>
   <attr name='EdgeStyle'>
    <string>Directive[RGBColor[0.`, 0.29`, 0.91`], Thickness[0.0007`]]</string>
   </attr>
  </edge>
  <edge id='e216'
      from='17:17:16,18'
      to='16,17:17:16'>
   <attr name='EdgeStyle'>
    <string>Directive[RGBColor[0.`, 0.29`, 0.91`], Thickness[0.0007`]]</string>
   </attr>
  </edge>
  <edge id='e217'
      from='17:17:16,18'
      to='17:17,18:18'>
   <attr name='EdgeStyle'>
    <string>Directive[RGBColor[0.`, 0.29`, 0.91`], Thickness[0.0007`]]</string>
   </attr>
  </edge>
  <edge id='e218'
      from='17:17:16,18'
      to='17,18:17:18'>
   <attr name='EdgeStyle'>
    <string>Directive[RGBColor[0.`, 0.29`, 0.91`], Thickness[0.0007`]]</string>
   </attr>
  </edge>
  <edge id='e219'
      from='17:17:16,18'
      to='17,18:16,17:16,18'>
   <attr name='EdgeStyle'>
    <string>Directive[RGBColor[0.`, 0.29`, 0.91`], Thickness[0.0007`]]</string>
   </attr>
  </edge>
  <edge id='e220'
      from='17:17:16,18'
      to='16,17:17,18:16,18'>
   <attr name='EdgeStyle'>
    <string>Directive[RGBColor[0.`, 0.29`, 0.91`], Thickness[0.0007`]]</string>
   </attr>
  </edge>
  <edge id='e221'
      from='17:16,18:17'
      to='17:16:17,18'>
   <attr name='EdgeStyle'>
    <string>Directive[RGBColor[0.`, 0.29`, 0.91`], Thickness[0.0007`]]</string>
   </attr>
  </edge>
  <edge id='e222'
      from='17:16,18:17'
      to='17,18:16:17'>
   <attr name='EdgeStyle'>
    <string>Directive[RGBColor[0.`, 0.29`, 0.91`], Thickness[0.0007`]]</string>
   </attr>
  </edge>
  <edge id='e223'
      from='17:16,18:17'
      to='17:18:16,17'>
   <attr name='EdgeStyle'>
    <string>Directive[RGBColor[0.`, 0.29`, 0.91`], Thickness[0.0007`]]</string>
   </attr>
  </edge>
  <edge id='e224'
      from='17:16,18:17'
      to='16,17:18:17'>
   <attr name='EdgeStyle'>
    <string>Directive[RGBColor[0.`, 0.29`, 0.91`], Thickness[0.0007`]]</string>
   </attr>
  </edge>
  <edge id='e225'
      from='17:16,18:17'
      to='17:16:16,17'>
   <attr name='EdgeStyle'>
    <string>Directive[RGBColor[0.`, 0.29`, 0.91`], Thickness[0.0007`]]</string>
   </attr>
  </edge>
  <edge id='e226'
      from='17:16,18:17'
      to='16,17:16:17'>
   <attr name='EdgeStyle'>
    <string>Directive[RGBColor[0.`, 0.29`, 0.91`], Thickness[0.0007`]]</string>
   </attr>
  </edge>
  <edge id='e227'
      from='17:16,18:17'
      to='17:18:17,18'>
   <attr name='EdgeStyle'>
    <string>Directive[RGBColor[0.`, 0.29`, 0.91`], Thickness[0.0007`]]</string>
   </attr>
  </edge>
  <edge id='e228'
      from='17:16,18:17'
      to='17,18:18:17'>
   <attr name='EdgeStyle'>
    <string>Directive[RGBColor[0.`, 0.29`, 0.91`], Thickness[0.0007`]]</string>
   </attr>
  </edge>
  <edge id='e229'
      from='17:16,18:17'
      to='17,18:16,18:16,17'>
   <attr name='EdgeStyle'>
    <string>Directive[RGBColor[0.`, 0.29`, 0.91`], Thickness[0.0007`]]</string>
   </attr>
  </edge>
  <edge id='e230'
      from='17:16,18:17'
      to='16,17:16,18:17,18'>
   <attr name='EdgeStyle'>
    <string>Directive[RGBColor[0.`, 0.29`, 0.91`], Thickness[0.0007`]]</string>
   </attr>
  </edge>
  <edge id='e231'
      from='16,18:17:17'
      to='16:17:17,18'>
   <attr name='EdgeStyle'>
    <string>Directive[RGBColor[0.`, 0.29`, 0.91`], Thickness[0.0007`]]</string>
   </attr>
  </edge>
  <edge id='e232'
      from='16,18:17:17'
      to='16:17,18:17'>
   <attr name='EdgeStyle'>
    <string>Directive[RGBColor[0.`, 0.29`, 0.91`], Thickness[0.0007`]]</string>
   </attr>
  </edge>
  <edge id='e233'
      from='16,18:17:17'
      to='18:17:16,17'>
   <attr name='EdgeStyle'>
    <string>Directive[RGBColor[0.`, 0.29`, 0.91`], Thickness[0.0007`]]</string>
   </attr>
  </edge>
  <edge id='e234'
      from='16,18:17:17'
      to='18:16,17:17'>
   <attr name='EdgeStyle'>
    <string>Directive[RGBColor[0.`, 0.29`, 0.91`], Thickness[0.0007`]]</string>
   </attr>
  </edge>
  <edge id='e235'
      from='16,18:17:17'
      to='16:17:16,17'>
   <attr name='EdgeStyle'>
    <string>Directive[RGBColor[0.`, 0.29`, 0.91`], Thickness[0.0007`]]</string>
   </attr>
  </edge>
  <edge id='e236'
      from='16,18:17:17'
      to='16:16,17:17'>
   <attr name='EdgeStyle'>
    <string>Directive[RGBColor[0.`, 0.29`, 0.91`], Thickness[0.0007`]]</string>
   </attr>
  </edge>
  <edge id='e237'
      from='16,18:17:17'
      to='18:17:17,18'>
   <attr name='EdgeStyle'>
    <string>Directive[RGBColor[0.`, 0.29`, 0.91`], Thickness[0.0007`]]</string>
   </attr>
  </edge>
  <edge id='e238'
      from='16,18:17:17'
      to='18:17,18:17'>
   <attr name='EdgeStyle'>
    <string>Directive[RGBColor[0.`, 0.29`, 0.91`], Thickness[0.0007`]]</string>
   </attr>
  </edge>
  <edge id='e239'
      from='16,18:17:17'
      to='16,18:17,18:16,17'>
   <attr name='EdgeStyle'>
    <string>Directive[RGBColor[0.`, 0.29`, 0.91`], Thickness[0.0007`]]</string>
   </attr>
  </edge>
  <edge id='e240'
      from='16,18:17:17'
      to='16,18:16,17:17,18'>
   <attr name='EdgeStyle'>
    <string>Directive[RGBColor[0.`, 0.29`, 0.91`], Thickness[0.0007`]]</string>
   </attr>
  </edge>
  <edge id='e241'
      from='18:18:16,17'
      to='18:16,18:17'>
   <attr name='EdgeStyle'>
    <string>Directive[RGBColor[0.`, 0.29`, 0.91`], Thickness[0.0007`]]</string>
   </attr>
  </edge>
  <edge id='e242'
      from='18:18:16,17'
      to='16,18:18:17'>
   <attr name='EdgeStyle'>
    <string>Directive[RGBColor[0.`, 0.29`, 0.91`], Thickness[0.0007`]]</string>
   </attr>
  </edge>
  <edge id='e243'
      from='18:18:16,17'
      to='18:17,18:16'>
   <attr name='EdgeStyle'>
    <string>Directive[RGBColor[0.`, 0.29`, 0.91`], Thickness[0.0007`]]</string>
   </attr>
  </edge>
  <edge id='e244'
      from='18:18:16,17'
      to='17,18:18:16'>
   <attr name='EdgeStyle'>
    <string>Directive[RGBColor[0.`, 0.29`, 0.91`], Thickness[0.0007`]]</string>
   </attr>
  </edge>
  <edge id='e245'
      from='18:18:16,17'
      to='18:17,18:17'>
   <attr name='EdgeStyle'>
    <string>Directive[RGBColor[0.`, 0.29`, 0.91`], Thickness[0.0007`]]</string>
   </attr>
  </edge>
  <edge id='e246'
      from='18:18:16,17'
      to='17,18:18:17'>
   <attr name='EdgeStyle'>
    <string>Directive[RGBColor[0.`, 0.29`, 0.91`], Thickness[0.0007`]]</string>
   </attr>
  </edge>
  <edge id='e247'
      from='18:18:16,17'
      to='18:16,18:16'>
   <attr name='EdgeStyle'>
    <string>Directive[RGBColor[0.`, 0.29`, 0.91`], Thickness[0.0007`]]</string>
   </attr>
  </edge>
  <edge id='e248'
      from='18:18:16,17'
      to='16,18:18:16'>
   <attr name='EdgeStyle'>
    <string>Directive[RGBColor[0.`, 0.29`, 0.91`], Thickness[0.0007`]]</string>
   </attr>
  </edge>
  <edge id='e249'
      from='18:18:16,17'
      to='17,18:16,18:16,17'>
   <attr name='EdgeStyle'>
    <string>Directive[RGBColor[0.`, 0.29`, 0.91`], Thickness[0.0007`]]</string>
   </attr>
  </edge>
  <edge id='e250'
      from='18:18:16,17'
      to='16,18:17,18:16,17'>
   <attr name='EdgeStyle'>
    <string>Directive[RGBColor[0.`, 0.29`, 0.91`], Thickness[0.0007`]]</string>
   </attr>
  </edge>
  <edge id='e251'
      from='18:16,17:18'
      to='18:17:16,18'>
   <attr name='EdgeStyle'>
    <string>Directive[RGBColor[0.`, 0.29`, 0.91`], Thickness[0.0007`]]</string>
   </attr>
  </edge>
  <edge id='e252'
      from='18:16,17:18'
      to='16,18:17:18'>
   <attr name='EdgeStyle'>
    <string>Directive[RGBColor[0.`, 0.29`, 0.91`], Thickness[0.0007`]]</string>
   </attr>
  </edge>
  <edge id='e253'
      from='18:16,17:18'
      to='18:16:17,18'>
   <attr name='EdgeStyle'>
    <string>Directive[RGBColor[0.`, 0.29`, 0.91`], Thickness[0.0007`]]</string>
   </attr>
  </edge>
  <edge id='e254'
      from='18:16,17:18'
      to='17,18:16:18'>
   <attr name='EdgeStyle'>
    <string>Directive[RGBColor[0.`, 0.29`, 0.91`], Thickness[0.0007`]]</string>
   </attr>
  </edge>
  <edge id='e255'
      from='18:16,17:18'
      to='18:17:17,18'>
   <attr name='EdgeStyle'>
    <string>Directive[RGBColor[0.`, 0.29`, 0.91`], Thickness[0.0007`]]</string>
   </attr>
  </edge>
  <edge id='e256'
      from='18:16,17:18'
      to='17,18:17:18'>
   <attr name='EdgeStyle'>
    <string>Directive[RGBColor[0.`, 0.29`, 0.91`], Thickness[0.0007`]]</string>
   </attr>
  </edge>
  <edge id='e257'
      from='18:16,17:18'
      to='18:16:16,18'>
   <attr name='EdgeStyle'>
    <string>Directive[RGBColor[0.`, 0.29`, 0.91`], Thickness[0.0007`]]</string>
   </attr>
  </edge>
  <edge id='e258'
      from='18:16,17:18'
      to='16,18:16:18'>
   <attr name='EdgeStyle'>
    <string>Directive[RGBColor[0.`, 0.29`, 0.91`], Thickness[0.0007`]]</string>
   </attr>
  </edge>
  <edge id='e259'
      from='18:16,17:18'
      to='17,18:16,17:16,18'>
   <attr name='EdgeStyle'>
    <string>Directive[RGBColor[0.`, 0.29`, 0.91`], Thickness[0.0007`]]</string>
   </attr>
  </edge>
  <edge id='e260'
      from='18:16,17:18'
      to='16,18:16,17:17,18'>
   <attr name='EdgeStyle'>
    <string>Directive[RGBColor[0.`, 0.29`, 0.91`], Thickness[0.0007`]]</string>
   </attr>
  </edge>
  <edge id='e261'
      from='16,17:18:18'
      to='17:18:16,18'>
   <attr name='EdgeStyle'>
    <string>Directive[RGBColor[0.`, 0.29`, 0.91`], Thickness[0.0007`]]</string>
   </attr>
  </edge>
  <edge id='e262'
      from='16,17:18:18'
      to='17:16,18:18'>
   <attr name='EdgeStyle'>
    <string>Directive[RGBColor[0.`, 0.29`, 0.91`], Thickness[0.0007`]]</string>
   </attr>
  </edge>
  <edge id='e263'
      from='16,17:18:18'
      to='16:18:17,18'>
   <attr name='EdgeStyle'>
    <string>Directive[RGBColor[0.`, 0.29`, 0.91`], Thickness[0.0007`]]</string>
   </attr>
  </edge>
  <edge id='e264'
      from='16,17:18:18'
      to='16:17,18:18'>
   <attr name='EdgeStyle'>
    <string>Directive[RGBColor[0.`, 0.29`, 0.91`], Thickness[0.0007`]]</string>
   </attr>
  </edge>
  <edge id='e265'
      from='16,17:18:18'
      to='17:18:17,18'>
   <attr name='EdgeStyle'>
    <string>Directive[RGBColor[0.`, 0.29`, 0.91`], Thickness[0.0007`]]</string>
   </attr>
  </edge>
  <edge id='e266'
      from='16,17:18:18'
      to='17:17,18:18'>
   <attr name='EdgeStyle'>
    <string>Directive[RGBColor[0.`, 0.29`, 0.91`], Thickness[0.0007`]]</string>
   </attr>
  </edge>
  <edge id='e267'
      from='16,17:18:18'
      to='16:18:16,18'>
   <attr name='EdgeStyle'>
    <string>Directive[RGBColor[0.`, 0.29`, 0.91`], Thickness[0.0007`]]</string>
   </attr>
  </edge>
  <edge id='e268'
      from='16,17:18:18'
      to='16:16,18:18'>
   <attr name='EdgeStyle'>
    <string>Directive[RGBColor[0.`, 0.29`, 0.91`], Thickness[0.0007`]]</string>
   </attr>
  </edge>
  <edge id='e269'
      from='16,17:18:18'
      to='16,17:17,18:16,18'>
   <attr name='EdgeStyle'>
    <string>Directive[RGBColor[0.`, 0.29`, 0.91`], Thickness[0.0007`]]</string>
   </attr>
  </edge>
  <edge id='e270'
      from='16,17:18:18'
      to='16,17:16,18:17,18'>
   <attr name='EdgeStyle'>
    <string>Directive[RGBColor[0.`, 0.29`, 0.91`], Thickness[0.0007`]]</string>
   </attr>
  </edge>
  <edge id='e271'
      from='16:17:17,18'
      to='16:17,18:17'>
   <attr name='EdgeStyle'>
    <string>Directive[RGBColor[0.`, 0.29`, 0.91`], Thickness[0.0007`]]</string>
   </attr>
  </edge>
  <edge id='e272'
      from='16:17:17,18'
      to='16,18:17:18'>
   <attr name='EdgeStyle'>
    <string>Directive[RGBColor[0.`, 0.29`, 0.91`], Thickness[0.0007`]]</string>
   </attr>
  </edge>
  <edge id='e273'
      from='16:17:17,18'
      to='16:16,17:18'>
   <attr name='EdgeStyle'>
    <string>Directive[RGBColor[0.`, 0.29`, 0.91`], Thickness[0.0007`]]</string>
   </attr>
  </edge>
  <edge id='e274'
      from='16:17:17,18'
      to='16:17,18:18'>
   <attr name='EdgeStyle'>
    <string>Directive[RGBColor[0.`, 0.29`, 0.91`], Thickness[0.0007`]]</string>
   </attr>
  </edge>
  <edge id='e275'
      from='16:17:17,18'
      to='16,17:17:18'>
   <attr name='EdgeStyle'>
    <string>Directive[RGBColor[0.`, 0.29`, 0.91`], Thickness[0.0007`]]</string>
   </attr>
  </edge>
  <edge id='e276'
      from='16:17:17,18'
      to='16:16,17:17'>
   <attr name='EdgeStyle'>
    <string>Directive[RGBColor[0.`, 0.29`, 0.91`], Thickness[0.0007`]]</string>
   </attr>
  </edge>
  <edge id='e277'
      from='16:17:17,18'
      to='16,18:16,17:17,18'>
   <attr name='EdgeStyle'>
    <string>Directive[RGBColor[0.`, 0.29`, 0.91`], Thickness[0.0007`]]</string>
   </attr>
  </edge>
  <edge id='e278'
      from='16:17,18:17'
      to='16,18:18:17'>
   <attr name='EdgeStyle'>
    <string>Directive[RGBColor[0.`, 0.29`, 0.91`], Thickness[0.0007`]]</string>
   </attr>
  </edge>
  <edge id='e279'
      from='16:17,18:17'
      to='16:18:16,17'>
   <attr name='EdgeStyle'>
    <string>Directive[RGBColor[0.`, 0.29`, 0.91`], Thickness[0.0007`]]</string>
   </attr>
  </edge>
  <edge id='e280'
      from='16:17,18:17'
      to='16:18:17,18'>
   <attr name='EdgeStyle'>
    <string>Directive[RGBColor[0.`, 0.29`, 0.91`], Thickness[0.0007`]]</string>
   </attr>
  </edge>
  <edge id='e281'
      from='16:17,18:17'
      to='16,17:18:17'>
   <attr name='EdgeStyle'>
    <string>Directive[RGBColor[0.`, 0.29`, 0.91`], Thickness[0.0007`]]</string>
   </attr>
  </edge>
  <edge id='e282'
      from='16:17,18:17'
      to='16:17:16,17'>
   <attr name='EdgeStyle'>
    <string>Directive[RGBColor[0.`, 0.29`, 0.91`], Thickness[0.0007`]]</string>
   </attr>
  </edge>
  <edge id='e283'
      from='16:17,18:17'
      to='16,18:17,18:16,17'>
   <attr name='EdgeStyle'>
    <string>Directive[RGBColor[0.`, 0.29`, 0.91`], Thickness[0.0007`]]</string>
   </attr>
  </edge>
  <edge id='e284'
      from='17:16:17,18'
      to='17,18:16:17'>
   <attr name='EdgeStyle'>
    <string>Directive[RGBColor[0.`, 0.29`, 0.91`], Thickness[0.0007`]]</string>
   </attr>
  </edge>
  <edge id='e285'
      from='17:16:17,18'
      to='17:16,18:18'>
   <attr name='EdgeStyle'>
    <string>Directive[RGBColor[0.`, 0.29`, 0.91`], Thickness[0.0007`]]</string>
   </attr>
  </edge>
  <edge id='e286'
      from='17:16:17,18'
      to='16,17:16:18'>
   <attr name='EdgeStyle'>
    <string>Directive[RGBColor[0.`, 0.29`, 0.91`], Thickness[0.0007`]]</string>
   </attr>
  </edge>
  <edge id='e287'
      from='17:16:17,18'
      to='17,18:16:18'>
   <attr name='EdgeStyle'>
    <string>Directive[RGBColor[0.`, 0.29`, 0.91`], Thickness[0.0007`]]</string>
   </attr>
  </edge>
  <edge id='e288'
      from='17:16:17,18'
      to='17:16,17:18'>
   <attr name='EdgeStyle'>
    <string>Directive[RGBColor[0.`, 0.29`, 0.91`], Thickness[0.0007`]]</string>
   </attr>
  </edge>
  <edge id='e289'
      from='17:16:17,18'
      to='16,17:16:17'>
   <attr name='EdgeStyle'>
    <string>Directive[RGBColor[0.`, 0.29`, 0.91`], Thickness[0.0007`]]</string>
   </attr>
  </edge>
  <edge id='e290'
      from='17:16:17,18'
      to='16,17:16,18:17,18'>
   <attr name='EdgeStyle'>
    <string>Directive[RGBColor[0.`, 0.29`, 0.91`], Thickness[0.0007`]]</string>
   </attr>
  </edge>
  <edge id='e291'
      from='17:17,18:16'
      to='17,18:17:16'>
   <attr name='EdgeStyle'>
    <string>Directive[RGBColor[0.`, 0.29`, 0.91`], Thickness[0.0007`]]</string>
   </attr>
  </edge>
  <edge id='e292'
      from='17:17,18:16'
      to='17:18:16,18'>
   <attr name='EdgeStyle'>
    <string>Directive[RGBColor[0.`, 0.29`, 0.91`], Thickness[0.0007`]]</string>
   </attr>
  </edge>
  <edge id='e293'
      from='17:17,18:16'
      to='16,17:18:16'>
   <attr name='EdgeStyle'>
    <string>Directive[RGBColor[0.`, 0.29`, 0.91`], Thickness[0.0007`]]</string>
   </attr>
  </edge>
  <edge id='e294'
      from='17:17,18:16'
      to='17,18:18:16'>
   <attr name='EdgeStyle'>
    <string>Directive[RGBColor[0.`, 0.29`, 0.91`], Thickness[0.0007`]]</string>
   </attr>
  </edge>
  <edge id='e295'
      from='17:17,18:16'
      to='17:18:16,17'>
   <attr name='EdgeStyle'>
    <string>Directive[RGBColor[0.`, 0.29`, 0.91`], Thickness[0.0007`]]</string>
   </attr>
  </edge>
  <edge id='e296'
      from='17:17,18:16'
      to='16,17:17:16'>
   <attr name='EdgeStyle'>
    <string>Directive[RGBColor[0.`, 0.29`, 0.91`], Thickness[0.0007`]]</string>
   </attr>
  </edge>
  <edge id='e297'
      from='17:17,18:16'
      to='16,17:17,18:16,18'>
   <attr name='EdgeStyle'>
    <string>Directive[RGBColor[0.`, 0.29`, 0.91`], Thickness[0.0007`]]</string>
   </attr>
  </edge>
  <edge id='e298'
      from='17,18:16:17'
      to='18:16,18:17'>
   <attr name='EdgeStyle'>
    <string>Directive[RGBColor[0.`, 0.29`, 0.91`], Thickness[0.0007`]]</string>
   </attr>
  </edge>
  <edge id='e299'
      from='17,18:16:17'
      to='18:16:16,17'>
   <attr name='EdgeStyle'>
    <string>Directive[RGBColor[0.`, 0.29`, 0.91`], Thickness[0.0007`]]</string>
   </attr>
  </edge>
  <edge id='e300'
      from='17,18:16:17'
      to='18:16:17,18'>
   <attr name='EdgeStyle'>
    <string>Directive[RGBColor[0.`, 0.29`, 0.91`], Thickness[0.0007`]]</string>
   </attr>
  </edge>
  <edge id='e301'
      from='17,18:16:17'
      to='18:16,17:17'>
   <attr name='EdgeStyle'>
    <string>Directive[RGBColor[0.`, 0.29`, 0.91`], Thickness[0.0007`]]</string>
   </attr>
  </edge>
  <edge id='e302'
      from='17,18:16:17'
      to='17:16:16,17'>
   <attr name='EdgeStyle'>
    <string>Directive[RGBColor[0.`, 0.29`, 0.91`], Thickness[0.0007`]]</string>
   </attr>
  </edge>
  <edge id='e303'
      from='17,18:16:17'
      to='17,18:16,18:16,17'>
   <attr name='EdgeStyle'>
    <string>Directive[RGBColor[0.`, 0.29`, 0.91`], Thickness[0.0007`]]</string>
   </attr>
  </edge>
  <edge id='e304'
      from='17,18:17:16'
      to='18:17:16,18'>
   <attr name='EdgeStyle'>
    <string>Directive[RGBColor[0.`, 0.29`, 0.91`], Thickness[0.0007`]]</string>
   </attr>
  </edge>
  <edge id='e305'
      from='17,18:17:16'
      to='18:16,17:16'>
   <attr name='EdgeStyle'>
    <string>Directive[RGBColor[0.`, 0.29`, 0.91`], Thickness[0.0007`]]</string>
   </attr>
  </edge>
  <edge id='e306'
      from='17,18:17:16'
      to='18:17,18:16'>
   <attr name='EdgeStyle'>
    <string>Directive[RGBColor[0.`, 0.29`, 0.91`], Thickness[0.0007`]]</string>
   </attr>
  </edge>
  <edge id='e307'
      from='17,18:17:16'
      to='18:17:16,17'>
   <attr name='EdgeStyle'>
    <string>Directive[RGBColor[0.`, 0.29`, 0.91`], Thickness[0.0007`]]</string>
   </attr>
  </edge>
  <edge id='e308'
      from='17,18:17:16'
      to='17:16,17:16'>
   <attr name='EdgeStyle'>
    <string>Directive[RGBColor[0.`, 0.29`, 0.91`], Thickness[0.0007`]]</string>
   </attr>
  </edge>
  <edge id='e309'
      from='17,18:17:16'
      to='17,18:16,17:16,18'>
   <attr name='EdgeStyle'>
    <string>Directive[RGBColor[0.`, 0.29`, 0.91`], Thickness[0.0007`]]</string>
   </attr>
  </edge>
  <edge id='e310'
      from='17:18:16,18'
      to='17:16,18:18'>
   <attr name='EdgeStyle'>
    <string>Directive[RGBColor[0.`, 0.29`, 0.91`], Thickness[0.0007`]]</string>
   </attr>
  </edge>
  <edge id='e311'
      from='17:18:16,18'
      to='16,17:18:16'>
   <attr name='EdgeStyle'>
    <string>Directive[RGBColor[0.`, 0.29`, 0.91`], Thickness[0.0007`]]</string>
   </attr>
  </edge>
  <edge id='e312'
      from='17:18:16,18'
      to='17,18:18:16'>
   <attr name='EdgeStyle'>
    <string>Directive[RGBColor[0.`, 0.29`, 0.91`], Thickness[0.0007`]]</string>
   </attr>
  </edge>
  <edge id='e313'
      from='17:18:16,18'
      to='17:16,18:16'>
   <attr name='EdgeStyle'>
    <string>Directive[RGBColor[0.`, 0.29`, 0.91`], Thickness[0.0007`]]</string>
   </attr>
  </edge>
  <edge id='e314'
      from='17:18:16,18'
      to='17:17,18:18'>
   <attr name='EdgeStyle'>
    <string>Directive[RGBColor[0.`, 0.29`, 0.91`], Thickness[0.0007`]]</string>
   </attr>
  </edge>
  <edge id='e315'
      from='17:18:16,18'
      to='16,17:17,18:16,18'>
   <attr name='EdgeStyle'>
    <string>Directive[RGBColor[0.`, 0.29`, 0.91`], Thickness[0.0007`]]</string>
   </attr>
  </edge>
  <edge id='e316'
      from='17:16,18:18'
      to='16,17:16:18'>
   <attr name='EdgeStyle'>
    <string>Directive[RGBColor[0.`, 0.29`, 0.91`], Thickness[0.0007`]]</string>
   </attr>
  </edge>
  <edge id='e317'
      from='17:16,18:18'
      to='17,18:16:18'>
   <attr name='EdgeStyle'>
    <string>Directive[RGBColor[0.`, 0.29`, 0.91`], Thickness[0.0007`]]</string>
   </attr>
  </edge>
  <edge id='e318'
      from='17:16,18:18'
      to='17:16:16,18'>
   <attr name='EdgeStyle'>
    <string>Directive[RGBColor[0.`, 0.29`, 0.91`], Thickness[0.0007`]]</string>
   </attr>
  </edge>
  <edge id='e319'
      from='17:16,18:18'
      to='17:18:17,18'>
   <attr name='EdgeStyle'>
    <string>Directive[RGBColor[0.`, 0.29`, 0.91`], Thickness[0.0007`]]</string>
   </attr>
  </edge>
  <edge id='e320'
      from='17:16,18:18'
      to='16,17:16,18:17,18'>
   <attr name='EdgeStyle'>
    <string>Directive[RGBColor[0.`, 0.29`, 0.91`], Thickness[0.0007`]]</string>
   </attr>
  </edge>
  <edge id='e321'
      from='18:17:16,18'
      to='16,18:17:18'>
   <attr name='EdgeStyle'>
    <string>Directive[RGBColor[0.`, 0.29`, 0.91`], Thickness[0.0007`]]</string>
   </attr>
  </edge>
  <edge id='e322'
      from='18:17:16,18'
      to='18:16,17:16'>
   <attr name='EdgeStyle'>
    <string>Directive[RGBColor[0.`, 0.29`, 0.91`], Thickness[0.0007`]]</string>
   </attr>
  </edge>
  <edge id='e323'
      from='18:17:16,18'
      to='18:17,18:16'>
   <attr name='EdgeStyle'>
    <string>Directive[RGBColor[0.`, 0.29`, 0.91`], Thickness[0.0007`]]</string>
   </attr>
  </edge>
  <edge id='e324'
      from='18:17:16,18'
      to='16,18:17:16'>
   <attr name='EdgeStyle'>
    <string>Directive[RGBColor[0.`, 0.29`, 0.91`], Thickness[0.0007`]]</string>
   </attr>
  </edge>
  <edge id='e325'
      from='18:17:16,18'
      to='17,18:17:18'>
   <attr name='EdgeStyle'>
    <string>Directive[RGBColor[0.`, 0.29`, 0.91`], Thickness[0.0007`]]</string>
   </attr>
  </edge>
  <edge id='e326'
      from='18:17:16,18'
      to='17,18:16,17:16,18'>
   <attr name='EdgeStyle'>
    <string>Directive[RGBColor[0.`, 0.29`, 0.91`], Thickness[0.0007`]]</string>
   </attr>
  </edge>
  <edge id='e327'
      from='18:16,18:17'
      to='16,18:18:17'>
   <attr name='EdgeStyle'>
    <string>Directive[RGBColor[0.`, 0.29`, 0.91`], Thickness[0.0007`]]</string>
   </attr>
  </edge>
  <edge id='e328'
      from='18:16,18:17'
      to='18:16:16,17'>
   <attr name='EdgeStyle'>
    <string>Directive[RGBColor[0.`, 0.29`, 0.91`], Thickness[0.0007`]]</string>
   </attr>
  </edge>
  <edge id='e329'
      from='18:16,18:17'
      to='18:16:17,18'>
   <attr name='EdgeStyle'>
    <string>Directive[RGBColor[0.`, 0.29`, 0.91`], Thickness[0.0007`]]</string>
   </attr>
  </edge>
  <edge id='e330'
      from='18:16,18:17'
      to='16,18:16:17'>
   <attr name='EdgeStyle'>
    <string>Directive[RGBColor[0.`, 0.29`, 0.91`], Thickness[0.0007`]]</string>
   </attr>
  </edge>
  <edge id='e331'
      from='18:16,18:17'
      to='17,18:18:17'>
   <attr name='EdgeStyle'>
    <string>Directive[RGBColor[0.`, 0.29`, 0.91`], Thickness[0.0007`]]</string>
   </attr>
  </edge>
  <edge id='e332'
      from='18:16,18:17'
      to='17,18:16,18:16,17'>
   <attr name='EdgeStyle'>
    <string>Directive[RGBColor[0.`, 0.29`, 0.91`], Thickness[0.0007`]]</string>
   </attr>
  </edge>
  <edge id='e333'
      from='16,18:17:18'
      to='16:16,17:18'>
   <attr name='EdgeStyle'>
    <string>Directive[RGBColor[0.`, 0.29`, 0.91`], Thickness[0.0007`]]</string>
   </attr>
  </edge>
  <edge id='e334'
      from='16,18:17:18'
      to='16:17,18:18'>
   <attr name='EdgeStyle'>
    <string>Directive[RGBColor[0.`, 0.29`, 0.91`], Thickness[0.0007`]]</string>
   </attr>
  </edge>
  <edge id='e335'
      from='16,18:17:18'
      to='16:17:16,18'>
   <attr name='EdgeStyle'>
    <string>Directive[RGBColor[0.`, 0.29`, 0.91`], Thickness[0.0007`]]</string>
   </attr>
  </edge>
  <edge id='e336'
      from='16,18:17:18'
      to='18:17:17,18'>
   <attr name='EdgeStyle'>
    <string>Directive[RGBColor[0.`, 0.29`, 0.91`], Thickness[0.0007`]]</string>
   </attr>
  </edge>
  <edge id='e337'
      from='16,18:17:18'
      to='16,18:16,17:17,18'>
   <attr name='EdgeStyle'>
    <string>Directive[RGBColor[0.`, 0.29`, 0.91`], Thickness[0.0007`]]</string>
   </attr>
  </edge>
  <edge id='e338'
      from='16,18:18:17'
      to='16:18:16,17'>
   <attr name='EdgeStyle'>
    <string>Directive[RGBColor[0.`, 0.29`, 0.91`], Thickness[0.0007`]]</string>
   </attr>
  </edge>
  <edge id='e339'
      from='16,18:18:17'
      to='16:18:17,18'>
   <attr name='EdgeStyle'>
    <string>Directive[RGBColor[0.`, 0.29`, 0.91`], Thickness[0.0007`]]</string>
   </attr>
  </edge>
  <edge id='e340'
      from='16,18:18:17'
      to='16:16,18:17'>
   <attr name='EdgeStyle'>
    <string>Directive[RGBColor[0.`, 0.29`, 0.91`], Thickness[0.0007`]]</string>
   </attr>
  </edge>
  <edge id='e341'
      from='16,18:18:17'
      to='18:17,18:17'>
   <attr name='EdgeStyle'>
    <string>Directive[RGBColor[0.`, 0.29`, 0.91`], Thickness[0.0007`]]</string>
   </attr>
  </edge>
  <edge id='e342'
      from='16,18:18:17'
      to='16,18:17,18:16,17'>
   <attr name='EdgeStyle'>
    <string>Directive[RGBColor[0.`, 0.29`, 0.91`], Thickness[0.0007`]]</string>
   </attr>
  </edge>
  <edge id='e343'
      from='18:16:16,17'
      to='18:16,17:16'>
   <attr name='EdgeStyle'>
    <string>Directive[RGBColor[0.`, 0.29`, 0.91`], Thickness[0.0007`]]</string>
   </attr>
  </edge>
  <edge id='e344'
      from='18:16:16,17'
      to='16,18:16:17'>
   <attr name='EdgeStyle'>
    <string>Directive[RGBColor[0.`, 0.29`, 0.91`], Thickness[0.0007`]]</string>
   </attr>
  </edge>
  <edge id='e345'
      from='18:16:16,17'
      to='18:16,17:17'>
   <attr name='EdgeStyle'>
    <string>Directive[RGBColor[0.`, 0.29`, 0.91`], Thickness[0.0007`]]</string>
   </attr>
  </edge>
  <edge id='e346'
      from='18:16:16,17'
      to='18:16,18:16'>
   <attr name='EdgeStyle'>
    <string>Directive[RGBColor[0.`, 0.29`, 0.91`], Thickness[0.0007`]]</string>
   </attr>
  </edge>
  <edge id='e347'
      from='18:16:16,17'
      to='17,18:16,18:16,17'>
   <attr name='EdgeStyle'>
    <string>Directive[RGBColor[0.`, 0.29`, 0.91`], Thickness[0.0007`]]</string>
   </attr>
  </edge>
  <edge id='e348'
      from='18:16,17:16'
      to='16,18:17:16'>
   <attr name='EdgeStyle'>
    <string>Directive[RGBColor[0.`, 0.29`, 0.91`], Thickness[0.0007`]]</string>
   </attr>
  </edge>
  <edge id='e349'
      from='18:16,17:16'
      to='18:17:16,17'>
   <attr name='EdgeStyle'>
    <string>Directive[RGBColor[0.`, 0.29`, 0.91`], Thickness[0.0007`]]</string>
   </attr>
  </edge>
  <edge id='e350'
      from='18:16,17:16'
      to='18:16:16,18'>
   <attr name='EdgeStyle'>
    <string>Directive[RGBColor[0.`, 0.29`, 0.91`], Thickness[0.0007`]]</string>
   </attr>
  </edge>
  <edge id='e351'
      from='18:16,17:16'
      to='17,18:16,17:16,18'>
   <attr name='EdgeStyle'>
    <string>Directive[RGBColor[0.`, 0.29`, 0.91`], Thickness[0.0007`]]</string>
   </attr>
  </edge>
  <edge id='e352'
      from='16:18:16,17'
      to='16,17:18:16'>
   <attr name='EdgeStyle'>
    <string>Directive[RGBColor[0.`, 0.29`, 0.91`], Thickness[0.0007`]]</string>
   </attr>
  </edge>
  <edge id='e353'
      from='16:18:16,17'
      to='16:16,18:17'>
   <attr name='EdgeStyle'>
    <string>Directive[RGBColor[0.`, 0.29`, 0.91`], Thickness[0.0007`]]</string>
   </attr>
  </edge>
  <edge id='e354'
      from='16:18:16,17'
      to='16,17:18:17'>
   <attr name='EdgeStyle'>
    <string>Directive[RGBColor[0.`, 0.29`, 0.91`], Thickness[0.0007`]]</string>
   </attr>
  </edge>
  <edge id='e355'
      from='16:18:16,17'
      to='16,18:18:16'>
   <attr name='EdgeStyle'>
    <string>Directive[RGBColor[0.`, 0.29`, 0.91`], Thickness[0.0007`]]</string>
   </attr>
  </edge>
  <edge id='e356'
      from='16:18:16,17'
      to='16,18:17,18:16,17'>
   <attr name='EdgeStyle'>
    <string>Directive[RGBColor[0.`, 0.29`, 0.91`], Thickness[0.0007`]]</string>
   </attr>
  </edge>
  <edge id='e357'
      from='16:16,17:18'
      to='16,17:16:18'>
   <attr name='EdgeStyle'>
    <string>Directive[RGBColor[0.`, 0.29`, 0.91`], Thickness[0.0007`]]</string>
   </attr>
  </edge>
  <edge id='e358'
      from='16:16,17:18'
      to='16:17:16,18'>
   <attr name='EdgeStyle'>
    <string>Directive[RGBColor[0.`, 0.29`, 0.91`], Thickness[0.0007`]]</string>
   </attr>
  </edge>
  <edge id='e359'
      from='16:16,17:18'
      to='16,17:17:18'>
   <attr name='EdgeStyle'>
    <string>Directive[RGBColor[0.`, 0.29`, 0.91`], Thickness[0.0007`]]</string>
   </attr>
  </edge>
  <edge id='e360'
      from='16:16,17:18'
      to='16,18:16:18'>
   <attr name='EdgeStyle'>
    <string>Directive[RGBColor[0.`, 0.29`, 0.91`], Thickness[0.0007`]]</string>
   </attr>
  </edge>
  <edge id='e361'
      from='16:16,17:18'
      to='16,18:16,17:17,18'>
   <attr name='EdgeStyle'>
    <string>Directive[RGBColor[0.`, 0.29`, 0.91`], Thickness[0.0007`]]</string>
   </attr>
  </edge>
  <edge id='e362'
      from='16,17:18:16'
      to='17:16,18:16'>
   <attr name='EdgeStyle'>
    <string>Directive[RGBColor[0.`, 0.29`, 0.91`], Thickness[0.0007`]]</string>
   </attr>
  </edge>
  <edge id='e363'
      from='16,17:18:16'
      to='17:18:16,17'>
   <attr name='EdgeStyle'>
    <string>Directive[RGBColor[0.`, 0.29`, 0.91`], Thickness[0.0007`]]</string>
   </attr>
  </edge>
  <edge id='e364'
      from='16,17:18:16'
      to='16:18:16,18'>
   <attr name='EdgeStyle'>
    <string>Directive[RGBColor[0.`, 0.29`, 0.91`], Thickness[0.0007`]]</string>
   </attr>
  </edge>
  <edge id='e365'
      from='16,17:18:16'
      to='16,17:17,18:16,18'>
   <attr name='EdgeStyle'>
    <string>Directive[RGBColor[0.`, 0.29`, 0.91`], Thickness[0.0007`]]</string>
   </attr>
  </edge>
  <edge id='e366'
      from='16,17:16:18'
      to='17:16:16,18'>
   <attr name='EdgeStyle'>
    <string>Directive[RGBColor[0.`, 0.29`, 0.91`], Thickness[0.0007`]]</string>
   </attr>
  </edge>
  <edge id='e367'
      from='16,17:16:18'
      to='17:16,17:18'>
   <attr name='EdgeStyle'>
    <string>Directive[RGBColor[0.`, 0.29`, 0.91`], Thickness[0.0007`]]</string>
   </attr>
  </edge>
  <edge id='e368'
      from='16,17:16:18'
      to='16:16,18:18'>
   <attr name='EdgeStyle'>
    <string>Directive[RGBColor[0.`, 0.29`, 0.91`], Thickness[0.0007`]]</string>
   </attr>
  </edge>
  <edge id='e369'
      from='16,17:16:18'
      to='16,17:16,18:17,18'>
   <attr name='EdgeStyle'>
    <string>Directive[RGBColor[0.`, 0.29`, 0.91`], Thickness[0.0007`]]</string>
   </attr>
  </edge>
  <edge id='e370'
      from='16:18:17,18'
      to='16:17,18:18'>
   <attr name='EdgeStyle'>
    <string>Directive[RGBColor[0.`, 0.29`, 0.91`], Thickness[0.0007`]]</string>
   </attr>
  </edge>
  <edge id='e371'
      from='16:18:17,18'
      to='16:16,18:17'>
   <attr name='EdgeStyle'>
    <string>Directive[RGBColor[0.`, 0.29`, 0.91`], Thickness[0.0007`]]</string>
   </attr>
  </edge>
  <edge id='e372'
      from='16:18:17,18'
      to='16,17:18:17'>
   <attr name='EdgeStyle'>
    <string>Directive[RGBColor[0.`, 0.29`, 0.91`], Thickness[0.0007`]]</string>
   </attr>
  </edge>
  <edge id='e373'
      from='16:18:17,18'
      to='16:16,18:18'>
   <attr name='EdgeStyle'>
    <string>Directive[RGBColor[0.`, 0.29`, 0.91`], Thickness[0.0007`]]</string>
   </attr>
  </edge>
  <edge id='e374'
      from='16:18:17,18'
      to='16,17:16,18:17,18'>
   <attr name='EdgeStyle'>
    <string>Directive[RGBColor[0.`, 0.29`, 0.91`], Thickness[0.0007`]]</string>
   </attr>
  </edge>
  <edge id='e375'
      from='16:17,18:18'
      to='16:17:16,18'>
   <attr name='EdgeStyle'>
    <string>Directive[RGBColor[0.`, 0.29`, 0.91`], Thickness[0.0007`]]</string>
   </attr>
  </edge>
  <edge id='e376'
      from='16:17,18:18'
      to='16,17:17:18'>
   <attr name='EdgeStyle'>
    <string>Directive[RGBColor[0.`, 0.29`, 0.91`], Thickness[0.0007`]]</string>
   </attr>
  </edge>
  <edge id='e377'
      from='16:17,18:18'
      to='16:18:16,18'>
   <attr name='EdgeStyle'>
    <string>Directive[RGBColor[0.`, 0.29`, 0.91`], Thickness[0.0007`]]</string>
   </attr>
  </edge>
  <edge id='e378'
      from='16:17,18:18'
      to='16,17:17,18:16,18'>
   <attr name='EdgeStyle'>
    <string>Directive[RGBColor[0.`, 0.29`, 0.91`], Thickness[0.0007`]]</string>
   </attr>
  </edge>
  <edge id='e379'
      from='18:16:17,18'
      to='17,18:16:18'>
   <attr name='EdgeStyle'>
    <string>Directive[RGBColor[0.`, 0.29`, 0.91`], Thickness[0.0007`]]</string>
   </attr>
  </edge>
  <edge id='e380'
      from='18:16:17,18'
      to='16,18:16:17'>
   <attr name='EdgeStyle'>
    <string>Directive[RGBColor[0.`, 0.29`, 0.91`], Thickness[0.0007`]]</string>
   </attr>
  </edge>
  <edge id='e381'
      from='18:16:17,18'
      to='18:16,17:17'>
   <attr name='EdgeStyle'>
    <string>Directive[RGBColor[0.`, 0.29`, 0.91`], Thickness[0.0007`]]</string>
   </attr>
  </edge>
  <edge id='e382'
      from='18:16:17,18'
      to='16,18:16:18'>
   <attr name='EdgeStyle'>
    <string>Directive[RGBColor[0.`, 0.29`, 0.91`], Thickness[0.0007`]]</string>
   </attr>
  </edge>
  <edge id='e383'
      from='18:16:17,18'
      to='16,18:16,17:17,18'>
   <attr name='EdgeStyle'>
    <string>Directive[RGBColor[0.`, 0.29`, 0.91`], Thickness[0.0007`]]</string>
   </attr>
  </edge>
  <edge id='e384'
      from='18:17,18:16'
      to='17,18:18:16'>
   <attr name='EdgeStyle'>
    <string>Directive[RGBColor[0.`, 0.29`, 0.91`], Thickness[0.0007`]]</string>
   </attr>
  </edge>
  <edge id='e385'
      from='18:17,18:16'
      to='16,18:17:16'>
   <attr name='EdgeStyle'>
    <string>Directive[RGBColor[0.`, 0.29`, 0.91`], Thickness[0.0007`]]</string>
   </attr>
  </edge>
  <edge id='e386'
      from='18:17,18:16'
      to='18:17:16,17'>
   <attr name='EdgeStyle'>
    <string>Directive[RGBColor[0.`, 0.29`, 0.91`], Thickness[0.0007`]]</string>
   </attr>
  </edge>
  <edge id='e387'
      from='18:17,18:16'
      to='16,18:18:16'>
   <attr name='EdgeStyle'>
    <string>Directive[RGBColor[0.`, 0.29`, 0.91`], Thickness[0.0007`]]</string>
   </attr>
  </edge>
  <edge id='e388'
      from='18:17,18:16'
      to='16,18:17,18:16,17'>
   <attr name='EdgeStyle'>
    <string>Directive[RGBColor[0.`, 0.29`, 0.91`], Thickness[0.0007`]]</string>
   </attr>
  </edge>
  <edge id='e389'
      from='17,18:16:18'
      to='17:16:16,18'>
   <attr name='EdgeStyle'>
    <string>Directive[RGBColor[0.`, 0.29`, 0.91`], Thickness[0.0007`]]</string>
   </attr>
  </edge>
  <edge id='e390'
      from='17,18:16:18'
      to='17:16,17:18'>
   <attr name='EdgeStyle'>
    <string>Directive[RGBColor[0.`, 0.29`, 0.91`], Thickness[0.0007`]]</string>
   </attr>
  </edge>
  <edge id='e391'
      from='17,18:16:18'
      to='18:16:16,18'>
   <attr name='EdgeStyle'>
    <string>Directive[RGBColor[0.`, 0.29`, 0.91`], Thickness[0.0007`]]</string>
   </attr>
  </edge>
  <edge id='e392'
      from='17,18:16:18'
      to='17,18:16,17:16,18'>
   <attr name='EdgeStyle'>
    <string>Directive[RGBColor[0.`, 0.29`, 0.91`], Thickness[0.0007`]]</string>
   </attr>
  </edge>
  <edge id='e393'
      from='17,18:18:16'
      to='17:16,18:16'>
   <attr name='EdgeStyle'>
    <string>Directive[RGBColor[0.`, 0.29`, 0.91`], Thickness[0.0007`]]</string>
   </attr>
  </edge>
  <edge id='e394'
      from='17,18:18:16'
      to='17:18:16,17'>
   <attr name='EdgeStyle'>
    <string>Directive[RGBColor[0.`, 0.29`, 0.91`], Thickness[0.0007`]]</string>
   </attr>
  </edge>
  <edge id='e395'
      from='17,18:18:16'
      to='18:16,18:16'>
   <attr name='EdgeStyle'>
    <string>Directive[RGBColor[0.`, 0.29`, 0.91`], Thickness[0.0007`]]</string>
   </attr>
  </edge>
  <edge id='e396'
      from='17,18:18:16'
      to='17,18:16,18:16,17'>
   <attr name='EdgeStyle'>
    <string>Directive[RGBColor[0.`, 0.29`, 0.91`], Thickness[0.0007`]]</string>
   </attr>
  </edge>
  <edge id='e397'
      from='17:16:16,18'
      to='17:16,18:16'>
   <attr name='EdgeStyle'>
    <string>Directive[RGBColor[0.`, 0.29`, 0.91`], Thickness[0.0007`]]</string>
   </attr>
  </edge>
  <edge id='e398'
      from='17:16:16,18'
      to='17:16,17:18'>
   <attr name='EdgeStyle'>
    <string>Directive[RGBColor[0.`, 0.29`, 0.91`], Thickness[0.0007`]]</string>
   </attr>
  </edge>
  <edge id='e399'
      from='17:16:16,18'
      to='17:16,17:16'>
   <attr name='EdgeStyle'>
    <string>Directive[RGBColor[0.`, 0.29`, 0.91`], Thickness[0.0007`]]</string>
   </attr>
  </edge>
  <edge id='e400'
      from='17:16:16,18'
      to='17,18:16,17:16,18'>
   <attr name='EdgeStyle'>
    <string>Directive[RGBColor[0.`, 0.29`, 0.91`], Thickness[0.0007`]]</string>
   </attr>
  </edge>
  <edge id='e401'
      from='17:16,18:16'
      to='17:18:16,17'>
   <attr name='EdgeStyle'>
    <string>Directive[RGBColor[0.`, 0.29`, 0.91`], Thickness[0.0007`]]</string>
   </attr>
  </edge>
  <edge id='e402'
      from='17:16,18:16'
      to='17:16:16,17'>
   <attr name='EdgeStyle'>
    <string>Directive[RGBColor[0.`, 0.29`, 0.91`], Thickness[0.0007`]]</string>
   </attr>
  </edge>
  <edge id='e403'
      from='17:16,18:16'
      to='17,18:16,18:16,17'>
   <attr name='EdgeStyle'>
    <string>Directive[RGBColor[0.`, 0.29`, 0.91`], Thickness[0.0007`]]</string>
   </attr>
  </edge>
  <edge id='e404'
      from='16:17:16,18'
      to='16,18:17:16'>
   <attr name='EdgeStyle'>
    <string>Directive[RGBColor[0.`, 0.29`, 0.91`], Thickness[0.0007`]]</string>
   </attr>
  </edge>
  <edge id='e405'
      from='16:17:16,18'
      to='16,17:17:18'>
   <attr name='EdgeStyle'>
    <string>Directive[RGBColor[0.`, 0.29`, 0.91`], Thickness[0.0007`]]</string>
   </attr>
  </edge>
  <edge id='e406'
      from='16:17:16,18'
      to='16,17:17:16'>
   <attr name='EdgeStyle'>
    <string>Directive[RGBColor[0.`, 0.29`, 0.91`], Thickness[0.0007`]]</string>
   </attr>
  </edge>
  <edge id='e407'
      from='16:17:16,18'
      to='16,17:17,18:16,18'>
   <attr name='EdgeStyle'>
    <string>Directive[RGBColor[0.`, 0.29`, 0.91`], Thickness[0.0007`]]</string>
   </attr>
  </edge>
  <edge id='e408'
      from='16:16,18:17'
      to='16,18:16:17'>
   <attr name='EdgeStyle'>
    <string>Directive[RGBColor[0.`, 0.29`, 0.91`], Thickness[0.0007`]]</string>
   </attr>
  </edge>
  <edge id='e409'
      from='16:16,18:17'
      to='16,17:18:17'>
   <attr name='EdgeStyle'>
    <string>Directive[RGBColor[0.`, 0.29`, 0.91`], Thickness[0.0007`]]</string>
   </attr>
  </edge>
  <edge id='e410'
      from='16:16,18:17'
      to='16,17:16:17'>
   <attr name='EdgeStyle'>
    <string>Directive[RGBColor[0.`, 0.29`, 0.91`], Thickness[0.0007`]]</string>
   </attr>
  </edge>
  <edge id='e411'
      from='16:16,18:17'
      to='16,17:16,18:17,18'>
   <attr name='EdgeStyle'>
    <string>Directive[RGBColor[0.`, 0.29`, 0.91`], Thickness[0.0007`]]</string>
   </attr>
  </edge>
  <edge id='e412'
      from='16,18:17:16'
      to='18:17:16,17'>
   <attr name='EdgeStyle'>
    <string>Directive[RGBColor[0.`, 0.29`, 0.91`], Thickness[0.0007`]]</string>
   </attr>
  </edge>
  <edge id='e413'
      from='16,18:17:16'
      to='16:17:16,17'>
   <attr name='EdgeStyle'>
    <string>Directive[RGBColor[0.`, 0.29`, 0.91`], Thickness[0.0007`]]</string>
   </attr>
  </edge>
  <edge id='e414'
      from='16,18:17:16'
      to='16,18:17,18:16,17'>
   <attr name='EdgeStyle'>
    <string>Directive[RGBColor[0.`, 0.29`, 0.91`], Thickness[0.0007`]]</string>
   </attr>
  </edge>
  <edge id='e415'
      from='16,18:16:17'
      to='18:16,17:17'>
   <attr name='EdgeStyle'>
    <string>Directive[RGBColor[0.`, 0.29`, 0.91`], Thickness[0.0007`]]</string>
   </attr>
  </edge>
  <edge id='e416'
      from='16,18:16:17'
      to='16:16,17:17'>
   <attr name='EdgeStyle'>
    <string>Directive[RGBColor[0.`, 0.29`, 0.91`], Thickness[0.0007`]]</string>
   </attr>
  </edge>
  <edge id='e417'
      from='16,18:16:17'
      to='16,18:16,17:17,18'>
   <attr name='EdgeStyle'>
    <string>Directive[RGBColor[0.`, 0.29`, 0.91`], Thickness[0.0007`]]</string>
   </attr>
  </edge>
  <edge id='e418'
      from='18:17:16,17'
      to='18:16,17:17'>
   <attr name='EdgeStyle'>
    <string>Directive[RGBColor[0.`, 0.29`, 0.91`], Thickness[0.0007`]]</string>
   </attr>
  </edge>
  <edge id='e419'
      from='18:17:16,17'
      to='18:17,18:17'>
   <attr name='EdgeStyle'>
    <string>Directive[RGBColor[0.`, 0.29`, 0.91`], Thickness[0.0007`]]</string>
   </attr>
  </edge>
  <edge id='e420'
      from='18:17:16,17'
      to='16,18:17,18:16,17'>
   <attr name='EdgeStyle'>
    <string>Directive[RGBColor[0.`, 0.29`, 0.91`], Thickness[0.0007`]]</string>
   </attr>
  </edge>
  <edge id='e421'
      from='18:16,17:17'
      to='18:17:17,18'>
   <attr name='EdgeStyle'>
    <string>Directive[RGBColor[0.`, 0.29`, 0.91`], Thickness[0.0007`]]</string>
   </attr>
  </edge>
  <edge id='e422'
      from='18:16,17:17'
      to='16,18:16,17:17,18'>
   <attr name='EdgeStyle'>
    <string>Directive[RGBColor[0.`, 0.29`, 0.91`], Thickness[0.0007`]]</string>
   </attr>
  </edge>
  <edge id='e423'
      from='17:18:16,17'
      to='16,17:18:17'>
   <attr name='EdgeStyle'>
    <string>Directive[RGBColor[0.`, 0.29`, 0.91`], Thickness[0.0007`]]</string>
   </attr>
  </edge>
  <edge id='e424'
      from='17:18:16,17'
      to='17,18:18:17'>
   <attr name='EdgeStyle'>
    <string>Directive[RGBColor[0.`, 0.29`, 0.91`], Thickness[0.0007`]]</string>
   </attr>
  </edge>
  <edge id='e425'
      from='17:18:16,17'
      to='17,18:16,18:16,17'>
   <attr name='EdgeStyle'>
    <string>Directive[RGBColor[0.`, 0.29`, 0.91`], Thickness[0.0007`]]</string>
   </attr>
  </edge>
  <edge id='e426'
      from='17:16,17:18'
      to='16,17:17:18'>
   <attr name='EdgeStyle'>
    <string>Directive[RGBColor[0.`, 0.29`, 0.91`], Thickness[0.0007`]]</string>
   </attr>
  </edge>
  <edge id='e427'
      from='17:16,17:18'
      to='17,18:17:18'>
   <attr name='EdgeStyle'>
    <string>Directive[RGBColor[0.`, 0.29`, 0.91`], Thickness[0.0007`]]</string>
   </attr>
  </edge>
  <edge id='e428'
      from='17:16,17:18'
      to='17,18:16,17:16,18'>
   <attr name='EdgeStyle'>
    <string>Directive[RGBColor[0.`, 0.29`, 0.91`], Thickness[0.0007`]]</string>
   </attr>
  </edge>
  <edge id='e429'
      from='16,17:18:17'
      to='17:18:17,18'>
   <attr name='EdgeStyle'>
    <string>Directive[RGBColor[0.`, 0.29`, 0.91`], Thickness[0.0007`]]</string>
   </attr>
  </edge>
  <edge id='e430'
      from='16,17:18:17'
      to='16,17:16,18:17,18'>
   <attr name='EdgeStyle'>
    <string>Directive[RGBColor[0.`, 0.29`, 0.91`], Thickness[0.0007`]]</string>
   </attr>
  </edge>
  <edge id='e431'
      from='16,17:17:18'
      to='17:17,18:18'>
   <attr name='EdgeStyle'>
    <string>Directive[RGBColor[0.`, 0.29`, 0.91`], Thickness[0.0007`]]</string>
   </attr>
  </edge>
  <edge id='e432'
      from='16,17:17:18'
      to='16,17:17,18:16,18'>
   <attr name='EdgeStyle'>
    <string>Directive[RGBColor[0.`, 0.29`, 0.91`], Thickness[0.0007`]]</string>
   </attr>
  </edge>
  <edge id='e433'
      from='16:17:16,17'
      to='16:16,17:17'>
   <attr name='EdgeStyle'>
    <string>Directive[RGBColor[0.`, 0.29`, 0.91`], Thickness[0.0007`]]</string>
   </attr>
  </edge>
  <edge id='e434'
      from='16:17:16,17'
      to='16,17:17:16'>
   <attr name='EdgeStyle'>
    <string>Directive[RGBColor[0.`, 0.29`, 0.91`], Thickness[0.0007`]]</string>
   </attr>
  </edge>
  <edge id='e435'
      from='16:17:16,17'
      to='16,18:17,18:16,17'>
   <attr name='EdgeStyle'>
    <string>Directive[RGBColor[0.`, 0.29`, 0.91`], Thickness[0.0007`]]</string>
   </attr>
  </edge>
  <edge id='e436'
      from='16:16,17:17'
      to='16,17:16:17'>
   <attr name='EdgeStyle'>
    <string>Directive[RGBColor[0.`, 0.29`, 0.91`], Thickness[0.0007`]]</string>
   </attr>
  </edge>
  <edge id='e437'
      from='16:16,17:17'
      to='16,18:16,17:17,18'>
   <attr name='EdgeStyle'>
    <string>Directive[RGBColor[0.`, 0.29`, 0.91`], Thickness[0.0007`]]</string>
   </attr>
  </edge>
  <edge id='e438'
      from='17:16:16,17'
      to='17:16,17:16'>
   <attr name='EdgeStyle'>
    <string>Directive[RGBColor[0.`, 0.29`, 0.91`], Thickness[0.0007`]]</string>
   </attr>
  </edge>
  <edge id='e439'
      from='17:16:16,17'
      to='16,17:16:17'>
   <attr name='EdgeStyle'>
    <string>Directive[RGBColor[0.`, 0.29`, 0.91`], Thickness[0.0007`]]</string>
   </attr>
  </edge>
  <edge id='e440'
      from='17:16:16,17'
      to='17,18:16,18:16,17'>
   <attr name='EdgeStyle'>
    <string>Directive[RGBColor[0.`, 0.29`, 0.91`], Thickness[0.0007`]]</string>
   </attr>
  </edge>
  <edge id='e441'
      from='17:16,17:16'
      to='16,17:17:16'>
   <attr name='EdgeStyle'>
    <string>Directive[RGBColor[0.`, 0.29`, 0.91`], Thickness[0.0007`]]</string>
   </attr>
  </edge>
  <edge id='e442'
      from='17:16,17:16'
      to='17,18:16,17:16,18'>
   <attr name='EdgeStyle'>
    <string>Directive[RGBColor[0.`, 0.29`, 0.91`], Thickness[0.0007`]]</string>
   </attr>
  </edge>
  <edge id='e443'
      from='16,17:16:17'
      to='16,17:16,18:17,18'>
   <attr name='EdgeStyle'>
    <string>Directive[RGBColor[0.`, 0.29`, 0.91`], Thickness[0.0007`]]</string>
   </attr>
  </edge>
  <edge id='e444'
      from='16,17:17:16'
      to='16,17:17,18:16,18'>
   <attr name='EdgeStyle'>
    <string>Directive[RGBColor[0.`, 0.29`, 0.91`], Thickness[0.0007`]]</string>
   </attr>
  </edge>
  <edge id='e445'
      from='17:18:17,18'
      to='17:17,18:18'>
   <attr name='EdgeStyle'>
    <string>Directive[RGBColor[0.`, 0.29`, 0.91`], Thickness[0.0007`]]</string>
   </attr>
  </edge>
  <edge id='e446'
      from='17:18:17,18'
      to='17,18:18:17'>
   <attr name='EdgeStyle'>
    <string>Directive[RGBColor[0.`, 0.29`, 0.91`], Thickness[0.0007`]]</string>
   </attr>
  </edge>
  <edge id='e447'
      from='17:18:17,18'
      to='16,17:16,18:17,18'>
   <attr name='EdgeStyle'>
    <string>Directive[RGBColor[0.`, 0.29`, 0.91`], Thickness[0.0007`]]</string>
   </attr>
  </edge>
  <edge id='e448'
      from='17:17,18:18'
      to='17,18:17:18'>
   <attr name='EdgeStyle'>
    <string>Directive[RGBColor[0.`, 0.29`, 0.91`], Thickness[0.0007`]]</string>
   </attr>
  </edge>
  <edge id='e449'
      from='17:17,18:18'
      to='16,17:17,18:16,18'>
   <attr name='EdgeStyle'>
    <string>Directive[RGBColor[0.`, 0.29`, 0.91`], Thickness[0.0007`]]</string>
   </attr>
  </edge>
  <edge id='e450'
      from='18:17:17,18'
      to='18:17,18:17'>
   <attr name='EdgeStyle'>
    <string>Directive[RGBColor[0.`, 0.29`, 0.91`], Thickness[0.0007`]]</string>
   </attr>
  </edge>
  <edge id='e451'
      from='18:17:17,18'
      to='17,18:17:18'>
   <attr name='EdgeStyle'>
    <string>Directive[RGBColor[0.`, 0.29`, 0.91`], Thickness[0.0007`]]</string>
   </attr>
  </edge>
  <edge id='e452'
      from='18:17:17,18'
      to='16,18:16,17:17,18'>
   <attr name='EdgeStyle'>
    <string>Directive[RGBColor[0.`, 0.29`, 0.91`], Thickness[0.0007`]]</string>
   </attr>
  </edge>
  <edge id='e453'
      from='18:17,18:17'
      to='17,18:18:17'>
   <attr name='EdgeStyle'>
    <string>Directive[RGBColor[0.`, 0.29`, 0.91`], Thickness[0.0007`]]</string>
   </attr>
  </edge>
  <edge id='e454'
      from='18:17,18:17'
      to='16,18:17,18:16,17'>
   <attr name='EdgeStyle'>
    <string>Directive[RGBColor[0.`, 0.29`, 0.91`], Thickness[0.0007`]]</string>
   </attr>
  </edge>
  <edge id='e455'
      from='17,18:17:18'
      to='17,18:16,17:16,18'>
   <attr name='EdgeStyle'>
    <string>Directive[RGBColor[0.`, 0.29`, 0.91`], Thickness[0.0007`]]</string>
   </attr>
  </edge>
  <edge id='e456'
      from='17,18:18:17'
      to='17,18:16,18:16,17'>
   <attr name='EdgeStyle'>
    <string>Directive[RGBColor[0.`, 0.29`, 0.91`], Thickness[0.0007`]]</string>
   </attr>
  </edge>
  <edge id='e457'
      from='18:16:16,18'
      to='18:16,18:16'>
   <attr name='EdgeStyle'>
    <string>Directive[RGBColor[0.`, 0.29`, 0.91`], Thickness[0.0007`]]</string>
   </attr>
  </edge>
  <edge id='e458'
      from='18:16:16,18'
      to='16,18:16:18'>
   <attr name='EdgeStyle'>
    <string>Directive[RGBColor[0.`, 0.29`, 0.91`], Thickness[0.0007`]]</string>
   </attr>
  </edge>
  <edge id='e459'
      from='18:16:16,18'
      to='17,18:16,17:16,18'>
   <attr name='EdgeStyle'>
    <string>Directive[RGBColor[0.`, 0.29`, 0.91`], Thickness[0.0007`]]</string>
   </attr>
  </edge>
  <edge id='e460'
      from='18:16,18:16'
      to='16,18:18:16'>
   <attr name='EdgeStyle'>
    <string>Directive[RGBColor[0.`, 0.29`, 0.91`], Thickness[0.0007`]]</string>
   </attr>
  </edge>
  <edge id='e461'
      from='18:16,18:16'
      to='17,18:16,18:16,17'>
   <attr name='EdgeStyle'>
    <string>Directive[RGBColor[0.`, 0.29`, 0.91`], Thickness[0.0007`]]</string>
   </attr>
  </edge>
  <edge id='e462'
      from='16:18:16,18'
      to='16:16,18:18'>
   <attr name='EdgeStyle'>
    <string>Directive[RGBColor[0.`, 0.29`, 0.91`], Thickness[0.0007`]]</string>
   </attr>
  </edge>
  <edge id='e463'
      from='16:18:16,18'
      to='16,18:18:16'>
   <attr name='EdgeStyle'>
    <string>Directive[RGBColor[0.`, 0.29`, 0.91`], Thickness[0.0007`]]</string>
   </attr>
  </edge>
  <edge id='e464'
      from='16:18:16,18'
      to='16,17:17,18:16,18'>
   <attr name='EdgeStyle'>
    <string>Directive[RGBColor[0.`, 0.29`, 0.91`], Thickness[0.0007`]]</string>
   </attr>
  </edge>
  <edge id='e465'
      from='16:16,18:18'
      to='16,18:16:18'>
   <attr name='EdgeStyle'>
    <string>Directive[RGBColor[0.`, 0.29`, 0.91`], Thickness[0.0007`]]</string>
   </attr>
  </edge>
  <edge id='e466'
      from='16:16,18:18'
      to='16,17:16,18:17,18'>
   <attr name='EdgeStyle'>
    <string>Directive[RGBColor[0.`, 0.29`, 0.91`], Thickness[0.0007`]]</string>
   </attr>
  </edge>
  <edge id='e467'
      from='16,18:18:16'
      to='16,18:17,18:16,17'>
   <attr name='EdgeStyle'>
    <string>Directive[RGBColor[0.`, 0.29`, 0.91`], Thickness[0.0007`]]</string>
   </attr>
  </edge>
  <edge id='e468'
      from='16,18:16:18'
      to='16,18:16,17:17,18'>
   <attr name='EdgeStyle'>
    <string>Directive[RGBColor[0.`, 0.29`, 0.91`], Thickness[0.0007`]]</string>
   </attr>
  </edge>
  <edge id='e469'
      from='16:17,18:17,18'
      to='16,17:18:17,18'>
   <attr name='EdgeStyle'>
    <string>Directive[RGBColor[0.`, 0.29`, 0.91`], Thickness[0.0007`]]</string>
   </attr>
  </edge>
  <edge id='e470'
      from='16:17,18:17,18'
      to='16,17:17,18:18'>
   <attr name='EdgeStyle'>
    <string>Directive[RGBColor[0.`, 0.29`, 0.91`], Thickness[0.0007`]]</string>
   </attr>
  </edge>
  <edge id='e471'
      from='16:17,18:17,18'
      to='16,18:17:17,18'>
   <attr name='EdgeStyle'>
    <string>Directive[RGBColor[0.`, 0.29`, 0.91`], Thickness[0.0007`]]</string>
   </attr>
  </edge>
  <edge id='e472'
      from='16:17,18:17,18'
      to='16,18:17,18:17'>
   <attr name='EdgeStyle'>
    <string>Directive[RGBColor[0.`, 0.29`, 0.91`], Thickness[0.0007`]]</string>
   </attr>
  </edge>
  <edge id='e473'
      from='17,18:16:17,18'
      to='18:16,17:17,18'>
   <attr name='EdgeStyle'>
    <string>Directive[RGBColor[0.`, 0.29`, 0.91`], Thickness[0.0007`]]</string>
   </attr>
  </edge>
  <edge id='e474'
      from='17,18:16:17,18'
      to='17,18:16,17:18'>
   <attr name='EdgeStyle'>
    <string>Directive[RGBColor[0.`, 0.29`, 0.91`], Thickness[0.0007`]]</string>
   </attr>
  </edge>
  <edge id='e475'
      from='17,18:16:17,18'
      to='17:16,18:17,18'>
   <attr name='EdgeStyle'>
    <string>Directive[RGBColor[0.`, 0.29`, 0.91`], Thickness[0.0007`]]</string>
   </attr>
  </edge>
  <edge id='e476'
      from='17,18:16:17,18'
      to='17,18:16,18:17'>
   <attr name='EdgeStyle'>
    <string>Directive[RGBColor[0.`, 0.29`, 0.91`], Thickness[0.0007`]]</string>
   </attr>
  </edge>
  <edge id='e477'
      from='17,18:17,18:16'
      to='18:17,18:16,17'>
   <attr name='EdgeStyle'>
    <string>Directive[RGBColor[0.`, 0.29`, 0.91`], Thickness[0.0007`]]</string>
   </attr>
  </edge>
  <edge id='e478'
      from='17,18:17,18:16'
      to='17,18:18:16,17'>
   <attr name='EdgeStyle'>
    <string>Directive[RGBColor[0.`, 0.29`, 0.91`], Thickness[0.0007`]]</string>
   </attr>
  </edge>
  <edge id='e479'
      from='17,18:17,18:16'
      to='17:17,18:16,18'>
   <attr name='EdgeStyle'>
    <string>Directive[RGBColor[0.`, 0.29`, 0.91`], Thickness[0.0007`]]</string>
   </attr>
  </edge>
  <edge id='e480'
      from='17,18:17,18:16'
      to='17,18:17:16,18'>
   <attr name='EdgeStyle'>
    <string>Directive[RGBColor[0.`, 0.29`, 0.91`], Thickness[0.0007`]]</string>
   </attr>
  </edge>
  <edge id='e481'
      from='17:16,18:16,18'
      to='17,18:16:16,18'>
   <attr name='EdgeStyle'>
    <string>Directive[RGBColor[0.`, 0.29`, 0.91`], Thickness[0.0007`]]</string>
   </attr>
  </edge>
  <edge id='e482'
      from='17:16,18:16,18'
      to='17,18:16,18:16'>
   <attr name='EdgeStyle'>
    <string>Directive[RGBColor[0.`, 0.29`, 0.91`], Thickness[0.0007`]]</string>
   </attr>
  </edge>
  <edge id='e483'
      from='17:16,18:16,18'
      to='16,17:18:16,18'>
   <attr name='EdgeStyle'>
    <string>Directive[RGBColor[0.`, 0.29`, 0.91`], Thickness[0.0007`]]</string>
   </attr>
  </edge>
  <edge id='e484'
      from='17:16,18:16,18'
      to='16,17:16,18:18'>
   <attr name='EdgeStyle'>
    <string>Directive[RGBColor[0.`, 0.29`, 0.91`], Thickness[0.0007`]]</string>
   </attr>
  </edge>
  <edge id='e485'
      from='16,18:17:16,18'
      to='16:17,18:16,18'>
   <attr name='EdgeStyle'>
    <string>Directive[RGBColor[0.`, 0.29`, 0.91`], Thickness[0.0007`]]</string>
   </attr>
  </edge>
  <edge id='e486'
      from='16,18:17:16,18'
      to='16,18:17,18:16'>
   <attr name='EdgeStyle'>
    <string>Directive[RGBColor[0.`, 0.29`, 0.91`], Thickness[0.0007`]]</string>
   </attr>
  </edge>
  <edge id='e487'
      from='16,18:17:16,18'
      to='18:16,17:16,18'>
   <attr name='EdgeStyle'>
    <string>Directive[RGBColor[0.`, 0.29`, 0.91`], Thickness[0.0007`]]</string>
   </attr>
  </edge>
  <edge id='e488'
      from='16,18:17:16,18'
      to='16,18:16,17:18'>
   <attr name='EdgeStyle'>
    <string>Directive[RGBColor[0.`, 0.29`, 0.91`], Thickness[0.0007`]]</string>
   </attr>
  </edge>
  <edge id='e489'
      from='16,18:16,18:17'
      to='16:16,18:17,18'>
   <attr name='EdgeStyle'>
    <string>Directive[RGBColor[0.`, 0.29`, 0.91`], Thickness[0.0007`]]</string>
   </attr>
  </edge>
  <edge id='e490'
      from='16,18:16,18:17'
      to='16,18:16:17,18'>
   <attr name='EdgeStyle'>
    <string>Directive[RGBColor[0.`, 0.29`, 0.91`], Thickness[0.0007`]]</string>
   </attr>
  </edge>
  <edge id='e491'
      from='16,18:16,18:17'
      to='18:16,18:16,17'>
   <attr name='EdgeStyle'>
    <string>Directive[RGBColor[0.`, 0.29`, 0.91`], Thickness[0.0007`]]</string>
   </attr>
  </edge>
  <edge id='e492'
      from='16,18:16,18:17'
      to='16,18:18:16,17'>
   <attr name='EdgeStyle'>
    <string>Directive[RGBColor[0.`, 0.29`, 0.91`], Thickness[0.0007`]]</string>
   </attr>
  </edge>
  <edge id='e493'
      from='18:16,17:16,17'
      to='16,18:17:16,17'>
   <attr name='EdgeStyle'>
    <string>Directive[RGBColor[0.`, 0.29`, 0.91`], Thickness[0.0007`]]</string>
   </attr>
  </edge>
  <edge id='e494'
      from='18:16,17:16,17'
      to='16,18:16,17:17'>
   <attr name='EdgeStyle'>
    <string>Directive[RGBColor[0.`, 0.29`, 0.91`], Thickness[0.0007`]]</string>
   </attr>
  </edge>
  <edge id='e495'
      from='18:16,17:16,17'
      to='17,18:16:16,17'>
   <attr name='EdgeStyle'>
    <string>Directive[RGBColor[0.`, 0.29`, 0.91`], Thickness[0.0007`]]</string>
   </attr>
  </edge>
  <edge id='e496'
      from='18:16,17:16,17'
      to='17,18:16,17:16'>
   <attr name='EdgeStyle'>
    <string>Directive[RGBColor[0.`, 0.29`, 0.91`], Thickness[0.0007`]]</string>
   </attr>
  </edge>
  <edge id='e497'
      from='16,17:18:16,17'
      to='17:16,18:16,17'>
   <attr name='EdgeStyle'>
    <string>Directive[RGBColor[0.`, 0.29`, 0.91`], Thickness[0.0007`]]</string>
   </attr>
  </edge>
  <edge id='e498'
      from='16,17:18:16,17'
      to='16,17:16,18:17'>
   <attr name='EdgeStyle'>
    <string>Directive[RGBColor[0.`, 0.29`, 0.91`], Thickness[0.0007`]]</string>
   </attr>
  </edge>
  <edge id='e499'
      from='16,17:18:16,17'
      to='16:17,18:16,17'>
   <attr name='EdgeStyle'>
    <string>Directive[RGBColor[0.`, 0.29`, 0.91`], Thickness[0.0007`]]</string>
   </attr>
  </edge>
  <edge id='e500'
      from='16,17:18:16,17'
      to='16,17:17,18:16'>
   <attr name='EdgeStyle'>
    <string>Directive[RGBColor[0.`, 0.29`, 0.91`], Thickness[0.0007`]]</string>
   </attr>
  </edge>
  <edge id='e501'
      from='16,17:16,17:18'
      to='17:16,17:16,18'>
   <attr name='EdgeStyle'>
    <string>Directive[RGBColor[0.`, 0.29`, 0.91`], Thickness[0.0007`]]</string>
   </attr>
  </edge>
  <edge id='e502'
      from='16,17:16,17:18'
      to='16,17:17:16,18'>
   <attr name='EdgeStyle'>
    <string>Directive[RGBColor[0.`, 0.29`, 0.91`], Thickness[0.0007`]]</string>
   </attr>
  </edge>
  <edge id='e503'
      from='16,17:16,17:18'
      to='16:16,17:17,18'>
   <attr name='EdgeStyle'>
    <string>Directive[RGBColor[0.`, 0.29`, 0.91`], Thickness[0.0007`]]</string>
   </attr>
  </edge>
  <edge id='e504'
      from='16,17:16,17:18'
      to='16,17:16:17,18'>
   <attr name='EdgeStyle'>
    <string>Directive[RGBColor[0.`, 0.29`, 0.91`], Thickness[0.0007`]]</string>
   </attr>
  </edge>
  <edge id='e505'
      from='16:17,18:16,18'
      to='16,18:17,18:16'>
   <attr name='EdgeStyle'>
    <string>Directive[RGBColor[0.`, 0.29`, 0.91`], Thickness[0.0007`]]</string>
   </attr>
  </edge>
  <edge id='e506'
      from='16:17,18:16,18'
      to='16,17:17:16,18'>
   <attr name='EdgeStyle'>
    <string>Directive[RGBColor[0.`, 0.29`, 0.91`], Thickness[0.0007`]]</string>
   </attr>
  </edge>
  <edge id='e507'
      from='16:17,18:16,18'
      to='16,17:17,18:18'>
   <attr name='EdgeStyle'>
    <string>Directive[RGBColor[0.`, 0.29`, 0.91`], Thickness[0.0007`]]</string>
   </attr>
  </edge>
  <edge id='e508'
      from='16:17,18:16,18'
      to='16,17:17,18:16'>
   <attr name='EdgeStyle'>
    <string>Directive[RGBColor[0.`, 0.29`, 0.91`], Thickness[0.0007`]]</string>
   </attr>
  </edge>
  <edge id='e509'
      from='16:17,18:16,18'
      to='16,17:18:16,18'>
   <attr name='EdgeStyle'>
    <string>Directive[RGBColor[0.`, 0.29`, 0.91`], Thickness[0.0007`]]</string>
   </attr>
  </edge>
  <edge id='e510'
      from='16:16,18:17,18'
      to='16,18:16:17,18'>
   <attr name='EdgeStyle'>
    <string>Directive[RGBColor[0.`, 0.29`, 0.91`], Thickness[0.0007`]]</string>
   </attr>
  </edge>
  <edge id='e511'
      from='16:16,18:17,18'
      to='16,17:16,18:17'>
   <attr name='EdgeStyle'>
    <string>Directive[RGBColor[0.`, 0.29`, 0.91`], Thickness[0.0007`]]</string>
   </attr>
  </edge>
  <edge id='e512'
      from='16:16,18:17,18'
      to='16,17:18:17,18'>
   <attr name='EdgeStyle'>
    <string>Directive[RGBColor[0.`, 0.29`, 0.91`], Thickness[0.0007`]]</string>
   </attr>
  </edge>
  <edge id='e513'
      from='16:16,18:17,18'
      to='16,17:16:17,18'>
   <attr name='EdgeStyle'>
    <string>Directive[RGBColor[0.`, 0.29`, 0.91`], Thickness[0.0007`]]</string>
   </attr>
  </edge>
  <edge id='e514'
      from='16:16,18:17,18'
      to='16,17:16,18:18'>
   <attr name='EdgeStyle'>
    <string>Directive[RGBColor[0.`, 0.29`, 0.91`], Thickness[0.0007`]]</string>
   </attr>
  </edge>
  <edge id='e515'
      from='17,18:16:16,18'
      to='17,18:16,18:16'>
   <attr name='EdgeStyle'>
    <string>Directive[RGBColor[0.`, 0.29`, 0.91`], Thickness[0.0007`]]</string>
   </attr>
  </edge>
  <edge id='e516'
      from='17,18:16:16,18'
      to='17:16,17:16,18'>
   <attr name='EdgeStyle'>
    <string>Directive[RGBColor[0.`, 0.29`, 0.91`], Thickness[0.0007`]]</string>
   </attr>
  </edge>
  <edge id='e517'
      from='17,18:16:16,18'
      to='17,18:16,17:18'>
   <attr name='EdgeStyle'>
    <string>Directive[RGBColor[0.`, 0.29`, 0.91`], Thickness[0.0007`]]</string>
   </attr>
  </edge>
  <edge id='e518'
      from='17,18:16:16,18'
      to='17,18:16,17:16'>
   <attr name='EdgeStyle'>
    <string>Directive[RGBColor[0.`, 0.29`, 0.91`], Thickness[0.0007`]]</string>
   </attr>
  </edge>
  <edge id='e519'
      from='17,18:16:16,18'
      to='18:16,17:16,18'>
   <attr name='EdgeStyle'>
    <string>Directive[RGBColor[0.`, 0.29`, 0.91`], Thickness[0.0007`]]</string>
   </attr>
  </edge>
  <edge id='e520'
      from='17,18:16,18:16'
      to='17:16,18:16,17'>
   <attr name='EdgeStyle'>
    <string>Directive[RGBColor[0.`, 0.29`, 0.91`], Thickness[0.0007`]]</string>
   </attr>
  </edge>
  <edge id='e521'
      from='17,18:16,18:16'
      to='17,18:18:16,17'>
   <attr name='EdgeStyle'>
    <string>Directive[RGBColor[0.`, 0.29`, 0.91`], Thickness[0.0007`]]</string>
   </attr>
  </edge>
  <edge id='e522'
      from='17,18:16,18:16'
      to='17,18:16:16,17'>
   <attr name='EdgeStyle'>
    <string>Directive[RGBColor[0.`, 0.29`, 0.91`], Thickness[0.0007`]]</string>
   </attr>
  </edge>
  <edge id='e523'
      from='17,18:16,18:16'
      to='18:16,18:16,17'>
   <attr name='EdgeStyle'>
    <string>Directive[RGBColor[0.`, 0.29`, 0.91`], Thickness[0.0007`]]</string>
   </attr>
  </edge>
  <edge id='e524'
      from='16,18:16:17,18'
      to='16,18:16,17:17'>
   <attr name='EdgeStyle'>
    <string>Directive[RGBColor[0.`, 0.29`, 0.91`], Thickness[0.0007`]]</string>
   </attr>
  </edge>
  <edge id='e525'
      from='16,18:16:17,18'
      to='18:16,17:17,18'>
   <attr name='EdgeStyle'>
    <string>Directive[RGBColor[0.`, 0.29`, 0.91`], Thickness[0.0007`]]</string>
   </attr>
  </edge>
  <edge id='e526'
      from='16,18:16:17,18'
      to='16:16,17:17,18'>
   <attr name='EdgeStyle'>
    <string>Directive[RGBColor[0.`, 0.29`, 0.91`], Thickness[0.0007`]]</string>
   </attr>
  </edge>
  <edge id='e527'
      from='16,18:16:17,18'
      to='16,18:16,17:18'>
   <attr name='EdgeStyle'>
    <string>Directive[RGBColor[0.`, 0.29`, 0.91`], Thickness[0.0007`]]</string>
   </attr>
  </edge>
  <edge id='e528'
      from='16,18:17,18:16'
      to='16,18:17:16,17'>
   <attr name='EdgeStyle'>
    <string>Directive[RGBColor[0.`, 0.29`, 0.91`], Thickness[0.0007`]]</string>
   </attr>
  </edge>
  <edge id='e529'
      from='16,18:17,18:16'
      to='18:17,18:16,17'>
   <attr name='EdgeStyle'>
    <string>Directive[RGBColor[0.`, 0.29`, 0.91`], Thickness[0.0007`]]</string>
   </attr>
  </edge>
  <edge id='e530'
      from='16,18:17,18:16'
      to='16:17,18:16,17'>
   <attr name='EdgeStyle'>
    <string>Directive[RGBColor[0.`, 0.29`, 0.91`], Thickness[0.0007`]]</string>
   </attr>
  </edge>
  <edge id='e531'
      from='16,18:17,18:16'
      to='16,18:18:16,17'>
   <attr name='EdgeStyle'>
    <string>Directive[RGBColor[0.`, 0.29`, 0.91`], Thickness[0.0007`]]</string>
   </attr>
  </edge>
  <edge id='e532'
      from='17:16,18:16,17'
      to='16,17:16,18:17'>
   <attr name='EdgeStyle'>
    <string>Directive[RGBColor[0.`, 0.29`, 0.91`], Thickness[0.0007`]]</string>
   </attr>
  </edge>
  <edge id='e533'
      from='17:16,18:16,17'
      to='17,18:18:16,17'>
   <attr name='EdgeStyle'>
    <string>Directive[RGBColor[0.`, 0.29`, 0.91`], Thickness[0.0007`]]</string>
   </attr>
  </edge>
  <edge id='e534'
      from='17:16,18:16,17'
      to='17,18:16:16,17'>
   <attr name='EdgeStyle'>
    <string>Directive[RGBColor[0.`, 0.29`, 0.91`], Thickness[0.0007`]]</string>
   </attr>
  </edge>
  <edge id='e535'
      from='17:16,18:16,17'
      to='17,18:16,18:17'>
   <attr name='EdgeStyle'>
    <string>Directive[RGBColor[0.`, 0.29`, 0.91`], Thickness[0.0007`]]</string>
   </attr>
  </edge>
  <edge id='e536'
      from='17:16,17:16,18'
      to='16,17:17:16,18'>
   <attr name='EdgeStyle'>
    <string>Directive[RGBColor[0.`, 0.29`, 0.91`], Thickness[0.0007`]]</string>
   </attr>
  </edge>
  <edge id='e537'
      from='17:16,17:16,18'
      to='17,18:16,17:18'>
   <attr name='EdgeStyle'>
    <string>Directive[RGBColor[0.`, 0.29`, 0.91`], Thickness[0.0007`]]</string>
   </attr>
  </edge>
  <edge id='e538'
      from='17:16,17:16,18'
      to='17,18:16,17:16'>
   <attr name='EdgeStyle'>
    <string>Directive[RGBColor[0.`, 0.29`, 0.91`], Thickness[0.0007`]]</string>
   </attr>
  </edge>
  <edge id='e539'
      from='17:16,17:16,18'
      to='17,18:17:16,18'>
   <attr name='EdgeStyle'>
    <string>Directive[RGBColor[0.`, 0.29`, 0.91`], Thickness[0.0007`]]</string>
   </attr>
  </edge>
  <edge id='e540'
      from='16,18:17:16,17'
      to='16,18:16,17:17'>
   <attr name='EdgeStyle'>
    <string>Directive[RGBColor[0.`, 0.29`, 0.91`], Thickness[0.0007`]]</string>
   </attr>
  </edge>
  <edge id='e541'
      from='16,18:17:16,17'
      to='18:17,18:16,17'>
   <attr name='EdgeStyle'>
    <string>Directive[RGBColor[0.`, 0.29`, 0.91`], Thickness[0.0007`]]</string>
   </attr>
  </edge>
  <edge id='e542'
      from='16,18:17:16,17'
      to='16:17,18:16,17'>
   <attr name='EdgeStyle'>
    <string>Directive[RGBColor[0.`, 0.29`, 0.91`], Thickness[0.0007`]]</string>
   </attr>
  </edge>
  <edge id='e543'
      from='16,18:17:16,17'
      to='16,18:17,18:17'>
   <attr name='EdgeStyle'>
    <string>Directive[RGBColor[0.`, 0.29`, 0.91`], Thickness[0.0007`]]</string>
   </attr>
  </edge>
  <edge id='e544'
      from='16,18:16,17:17'
      to='18:16,17:17,18'>
   <attr name='EdgeStyle'>
    <string>Directive[RGBColor[0.`, 0.29`, 0.91`], Thickness[0.0007`]]</string>
   </attr>
  </edge>
  <edge id='e545'
      from='16,18:16,17:17'
      to='16:16,17:17,18'>
   <attr name='EdgeStyle'>
    <string>Directive[RGBColor[0.`, 0.29`, 0.91`], Thickness[0.0007`]]</string>
   </attr>
  </edge>
  <edge id='e546'
      from='16,18:16,17:17'
      to='16,18:17:17,18'>
   <attr name='EdgeStyle'>
    <string>Directive[RGBColor[0.`, 0.29`, 0.91`], Thickness[0.0007`]]</string>
   </attr>
  </edge>
  <edge id='e547'
      from='16,17:17:16,18'
      to='16,17:17,18:18'>
   <attr name='EdgeStyle'>
    <string>Directive[RGBColor[0.`, 0.29`, 0.91`], Thickness[0.0007`]]</string>
   </attr>
  </edge>
  <edge id='e548'
      from='16,17:17:16,18'
      to='16,17:17,18:16'>
   <attr name='EdgeStyle'>
    <string>Directive[RGBColor[0.`, 0.29`, 0.91`], Thickness[0.0007`]]</string>
   </attr>
  </edge>
  <edge id='e549'
      from='16,17:17:16,18'
      to='17:17,18:16,18'>
   <attr name='EdgeStyle'>
    <string>Directive[RGBColor[0.`, 0.29`, 0.91`], Thickness[0.0007`]]</string>
   </attr>
  </edge>
  <edge id='e550'
      from='16,17:16,18:17'
      to='16,17:18:17,18'>
   <attr name='EdgeStyle'>
    <string>Directive[RGBColor[0.`, 0.29`, 0.91`], Thickness[0.0007`]]</string>
   </attr>
  </edge>
  <edge id='e551'
      from='16,17:16,18:17'
      to='16,17:16:17,18'>
   <attr name='EdgeStyle'>
    <string>Directive[RGBColor[0.`, 0.29`, 0.91`], Thickness[0.0007`]]</string>
   </attr>
  </edge>
  <edge id='e552'
      from='16,17:16,18:17'
      to='17:16,18:17,18'>
   <attr name='EdgeStyle'>
    <string>Directive[RGBColor[0.`, 0.29`, 0.91`], Thickness[0.0007`]]</string>
   </attr>
  </edge>
  <edge id='e553'
      from='18:16,17:17,18'
      to='17,18:16,17:18'>
   <attr name='EdgeStyle'>
    <string>Directive[RGBColor[0.`, 0.29`, 0.91`], Thickness[0.0007`]]</string>
   </attr>
  </edge>
  <edge id='e554'
      from='18:16,17:17,18'
      to='16,18:17:17,18'>
   <attr name='EdgeStyle'>
    <string>Directive[RGBColor[0.`, 0.29`, 0.91`], Thickness[0.0007`]]</string>
   </attr>
  </edge>
  <edge id='e555'
      from='18:16,17:17,18'
      to='16,18:16,17:18'>
   <attr name='EdgeStyle'>
    <string>Directive[RGBColor[0.`, 0.29`, 0.91`], Thickness[0.0007`]]</string>
   </attr>
  </edge>
  <edge id='e556'
      from='18:17,18:16,17'
      to='17,18:18:16,17'>
   <attr name='EdgeStyle'>
    <string>Directive[RGBColor[0.`, 0.29`, 0.91`], Thickness[0.0007`]]</string>
   </attr>
  </edge>
  <edge id='e557'
      from='18:17,18:16,17'
      to='16,18:17,18:17'>
   <attr name='EdgeStyle'>
    <string>Directive[RGBColor[0.`, 0.29`, 0.91`], Thickness[0.0007`]]</string>
   </attr>
  </edge>
  <edge id='e558'
      from='18:17,18:16,17'
      to='16,18:18:16,17'>
   <attr name='EdgeStyle'>
    <string>Directive[RGBColor[0.`, 0.29`, 0.91`], Thickness[0.0007`]]</string>
   </attr>
  </edge>
  <edge id='e559'
      from='16,17:18:17,18'
      to='16,17:17,18:18'>
   <attr name='EdgeStyle'>
    <string>Directive[RGBColor[0.`, 0.29`, 0.91`], Thickness[0.0007`]]</string>
   </attr>
  </edge>
  <edge id='e560'
      from='16,17:18:17,18'
      to='17:16,18:17,18'>
   <attr name='EdgeStyle'>
    <string>Directive[RGBColor[0.`, 0.29`, 0.91`], Thickness[0.0007`]]</string>
   </attr>
  </edge>
  <edge id='e561'
      from='16,17:18:17,18'
      to='16,17:16,18:18'>
   <attr name='EdgeStyle'>
    <string>Directive[RGBColor[0.`, 0.29`, 0.91`], Thickness[0.0007`]]</string>
   </attr>
  </edge>
  <edge id='e562'
      from='16,17:17,18:18'
      to='17:17,18:16,18'>
   <attr name='EdgeStyle'>
    <string>Directive[RGBColor[0.`, 0.29`, 0.91`], Thickness[0.0007`]]</string>
   </attr>
  </edge>
  <edge id='e563'
      from='16,17:17,18:18'
      to='16,17:18:16,18'>
   <attr name='EdgeStyle'>
    <string>Directive[RGBColor[0.`, 0.29`, 0.91`], Thickness[0.0007`]]</string>
   </attr>
  </edge>
  <edge id='e564'
      from='17,18:18:16,17'
      to='17,18:16,18:17'>
   <attr name='EdgeStyle'>
    <string>Directive[RGBColor[0.`, 0.29`, 0.91`], Thickness[0.0007`]]</string>
   </attr>
  </edge>
  <edge id='e565'
      from='17,18:18:16,17'
      to='18:16,18:16,17'>
   <attr name='EdgeStyle'>
    <string>Directive[RGBColor[0.`, 0.29`, 0.91`], Thickness[0.0007`]]</string>
   </attr>
  </edge>
  <edge id='e566'
      from='17,18:16,17:18'
      to='17,18:17:16,18'>
   <attr name='EdgeStyle'>
    <string>Directive[RGBColor[0.`, 0.29`, 0.91`], Thickness[0.0007`]]</string>
   </attr>
  </edge>
  <edge id='e567'
      from='17,18:16,17:18'
      to='18:16,17:16,18'>
   <attr name='EdgeStyle'>
    <string>Directive[RGBColor[0.`, 0.29`, 0.91`], Thickness[0.0007`]]</string>
   </attr>
  </edge>
  <edge id='e568'
      from='16:17,18:16,17'
      to='16,17:17,18:16'>
   <attr name='EdgeStyle'>
    <string>Directive[RGBColor[0.`, 0.29`, 0.91`], Thickness[0.0007`]]</string>
   </attr>
  </edge>
  <edge id='e569'
      from='16:17,18:16,17'
      to='16,18:17,18:17'>
   <attr name='EdgeStyle'>
    <string>Directive[RGBColor[0.`, 0.29`, 0.91`], Thickness[0.0007`]]</string>
   </attr>
  </edge>
  <edge id='e570'
      from='16:17,18:16,17'
      to='16,18:18:16,17'>
   <attr name='EdgeStyle'>
    <string>Directive[RGBColor[0.`, 0.29`, 0.91`], Thickness[0.0007`]]</string>
   </attr>
  </edge>
  <edge id='e571'
      from='16:16,17:17,18'
      to='16,17:16:17,18'>
   <attr name='EdgeStyle'>
    <string>Directive[RGBColor[0.`, 0.29`, 0.91`], Thickness[0.0007`]]</string>
   </attr>
  </edge>
  <edge id='e572'
      from='16:16,17:17,18'
      to='16,18:17:17,18'>
   <attr name='EdgeStyle'>
    <string>Directive[RGBColor[0.`, 0.29`, 0.91`], Thickness[0.0007`]]</string>
   </attr>
  </edge>
  <edge id='e573'
      from='16:16,17:17,18'
      to='16,18:16,17:18'>
   <attr name='EdgeStyle'>
    <string>Directive[RGBColor[0.`, 0.29`, 0.91`], Thickness[0.0007`]]</string>
   </attr>
  </edge>
  <edge id='e574'
      from='17,18:16:16,17'
      to='17,18:16,17:16'>
   <attr name='EdgeStyle'>
    <string>Directive[RGBColor[0.`, 0.29`, 0.91`], Thickness[0.0007`]]</string>
   </attr>
  </edge>
  <edge id='e575'
      from='17,18:16:16,17'
      to='17,18:16,18:17'>
   <attr name='EdgeStyle'>
    <string>Directive[RGBColor[0.`, 0.29`, 0.91`], Thickness[0.0007`]]</string>
   </attr>
  </edge>
  <edge id='e576'
      from='17,18:16:16,17'
      to='18:16,18:16,17'>
   <attr name='EdgeStyle'>
    <string>Directive[RGBColor[0.`, 0.29`, 0.91`], Thickness[0.0007`]]</string>
   </attr>
  </edge>
  <edge id='e577'
      from='17,18:16,17:16'
      to='17,18:17:16,18'>
   <attr name='EdgeStyle'>
    <string>Directive[RGBColor[0.`, 0.29`, 0.91`], Thickness[0.0007`]]</string>
   </attr>
  </edge>
  <edge id='e578'
      from='17,18:16,17:16'
      to='18:16,17:16,18'>
   <attr name='EdgeStyle'>
    <string>Directive[RGBColor[0.`, 0.29`, 0.91`], Thickness[0.0007`]]</string>
   </attr>
  </edge>
  <edge id='e579'
      from='16,17:16:17,18'
      to='17:16,18:17,18'>
   <attr name='EdgeStyle'>
    <string>Directive[RGBColor[0.`, 0.29`, 0.91`], Thickness[0.0007`]]</string>
   </attr>
  </edge>
  <edge id='e580'
      from='16,17:16:17,18'
      to='16,17:16,18:18'>
   <attr name='EdgeStyle'>
    <string>Directive[RGBColor[0.`, 0.29`, 0.91`], Thickness[0.0007`]]</string>
   </attr>
  </edge>
  <edge id='e581'
      from='16,17:17,18:16'
      to='17:17,18:16,18'>
   <attr name='EdgeStyle'>
    <string>Directive[RGBColor[0.`, 0.29`, 0.91`], Thickness[0.0007`]]</string>
   </attr>
  </edge>
  <edge id='e582'
      from='16,17:17,18:16'
      to='16,17:18:16,18'>
   <attr name='EdgeStyle'>
    <string>Directive[RGBColor[0.`, 0.29`, 0.91`], Thickness[0.0007`]]</string>
   </attr>
  </edge>
  <edge id='e583'
      from='17:16,18:17,18'
      to='17,18:16,18:17'>
   <attr name='EdgeStyle'>
    <string>Directive[RGBColor[0.`, 0.29`, 0.91`], Thickness[0.0007`]]</string>
   </attr>
  </edge>
  <edge id='e584'
      from='17:16,18:17,18'
      to='16,17:16,18:18'>
   <attr name='EdgeStyle'>
    <string>Directive[RGBColor[0.`, 0.29`, 0.91`], Thickness[0.0007`]]</string>
   </attr>
  </edge>
  <edge id='e585'
      from='17:17,18:16,18'
      to='17,18:17:16,18'>
   <attr name='EdgeStyle'>
    <string>Directive[RGBColor[0.`, 0.29`, 0.91`], Thickness[0.0007`]]</string>
   </attr>
  </edge>
  <edge id='e586'
      from='17:17,18:16,18'
      to='16,17:18:16,18'>
   <attr name='EdgeStyle'>
    <string>Directive[RGBColor[0.`, 0.29`, 0.91`], Thickness[0.0007`]]</string>
   </attr>
  </edge>
  <edge id='e587'
      from='16,18:17:17,18'
      to='16,18:17,18:17'>
   <attr name='EdgeStyle'>
    <string>Directive[RGBColor[0.`, 0.29`, 0.91`], Thickness[0.0007`]]</string>
   </attr>
  </edge>
  <edge id='e588'
      from='16,18:17:17,18'
      to='16,18:16,17:18'>
   <attr name='EdgeStyle'>
    <string>Directive[RGBColor[0.`, 0.29`, 0.91`], Thickness[0.0007`]]</string>
   </attr>
  </edge>
  <edge id='e589'
      from='16,18:17,18:17'
      to='16,18:18:16,17'>
   <attr name='EdgeStyle'>
    <string>Directive[RGBColor[0.`, 0.29`, 0.91`], Thickness[0.0007`]]</string>
   </attr>
  </edge>
  <edge id='e590'
      from='17,18:17:16,18'
      to='18:16,17:16,18'>
   <attr name='EdgeStyle'>
    <string>Directive[RGBColor[0.`, 0.29`, 0.91`], Thickness[0.0007`]]</string>
   </attr>
  </edge>
  <edge id='e591'
      from='17,18:16,18:17'
      to='18:16,18:16,17'>
   <attr name='EdgeStyle'>
    <string>Directive[RGBColor[0.`, 0.29`, 0.91`], Thickness[0.0007`]]</string>
   </attr>
  </edge>
  <edge id='e592'
      from='18:16,17:16,18'
      to='16,18:16,17:18'>
   <attr name='EdgeStyle'>
    <string>Directive[RGBColor[0.`, 0.29`, 0.91`], Thickness[0.0007`]]</string>
   </attr>
  </edge>
  <edge id='e593'
      from='18:16,18:16,17'
      to='16,18:18:16,17'>
   <attr name='EdgeStyle'>
    <string>Directive[RGBColor[0.`, 0.29`, 0.91`], Thickness[0.0007`]]</string>
   </attr>
  </edge>
  <edge id='e594'
      from='16,17:18:16,18'
      to='16,17:16,18:18'>
   <attr name='EdgeStyle'>
    <string>Directive[RGBColor[0.`, 0.29`, 0.91`], Thickness[0.0007`]]</string>
   </attr>
  </edge>
 </graph>
</gxl>
