# Supplementary material for: The Polytope Formalism: application to molecular constitution and the prospect of a complete description of Chemical Space
Source: Chem Sci. 2026 Jan 8;17(4):2102–18. doi: 10.1039/d5sc08813e (PMC12780917; doi:10.1039/d5sc08813e)
Supplement: SC-017-D5SC08813E-s001 [file SC-017-D5SC08813E-s001.zip › publication files/graphing outputs/free base triphyrin[2.2.2] 3-torus_S3(2)B3_genera{1, 2, 3, 4, 5, 6, 7, 8}_Distance_Matrix_1.dat]

0	1	1	1	1	1	4	5	5	5	3	5	4	5	5	5	3	5	6	7	5	5	7	7	4	3	5	3	5	5	4	3	5	3	5	5	6	5	7	7	5	5	4	5	3	5	5	3	4	5
1	0	2	2	2	2	5	6	4	6	4	6	5	6	4	6	4	6	5	6	4	4	6	6	5	4	6	4	4	6	5	4	6	4	4	6	7	6	8	8	6	6	3	4	2	4	4	2	3	4
1	2	0	2	2	2	5	4	6	6	4	6	5	6	6	4	4	6	7	8	6	6	6	8	3	2	4	2	4	4	5	4	6	4	6	4	5	4	6	6	4	4	5	6	4	6	6	4	3	4
1	2	2	0	2	2	5	6	6	4	4	6	5	4	6	6	4	6	7	8	6	6	8	6	5	4	6	4	6	4	3	2	4	2	4	4	5	4	6	6	4	4	3	4	2	4	4	2	5	6
1	2	2	2	0	2	3	4	4	4	2	4	5	6	6	6	4	6	5	6	4	4	6	6	5	4	6	4	6	6	3	2	4	2	4	4	7	6	6	8	6	6	5	4	4	6	6	4	5	6
1	2	2	2	2	0	5	6	6	6	4	6	3	4	4	4	2	4	5	6	4	4	6	6	3	2	4	2	4	4	5	4	6	4	6	6	7	6	8	6	6	6	5	6	4	4	6	4	5	4
4	5	5	5	3	5	0	1	1	1	1	1	4	5	5	5	5	3	4	3	5	3	5	5	6	7	5	5	7	7	4	3	3	5	5	5	4	5	3	5	5	3	6	5	7	7	5	5	4	5
5	6	4	6	4	6	1	0	2	2	2	2	5	6	6	4	6	4	5	4	6	4	4	6	5	6	4	4	6	6	5	4	4	6	6	4	3	4	2	4	4	2	7	6	8	8	6	6	3	4
5	4	6	6	4	6	1	2	0	2	2	2	5	6	4	6	6	4	3	2	4	2	4	4	7	8	6	6	6	8	5	4	4	6	4	6	5	6	4	6	6	4	5	4	6	6	4	4	3	4
5	6	6	4	4	6	1	2	2	0	2	2	5	4	6	6	6	4	5	4	6	4	6	4	7	8	6	6	8	6	3	2	2	4	4	4	3	4	2	4	4	2	5	4	6	6	4	4	5	6
3	4	4	4	2	4	1	2	2	2	0	2	5	6	6	6	6	4	5	4	6	4	6	6	5	6	4	4	6	6	3	2	2	4	4	4	5	4	4	6	6	4	7	6	6	8	6	6	5	6
5	6	6	6	4	6	1	2	2	2	2	0	3	4	4	4	4	2	3	2	4	2	4	4	5	6	4	4	6	6	5	4	4	6	6	6	5	6	4	4	6	4	7	6	8	6	6	6	5	4
4	5	5	5	5	3	4	5	5	5	5	3	0	1	1	1	1	1	4	3	3	5	5	5	4	3	3	5	5	5	6	7	5	5	7	7	4	5	5	3	3	5	4	5	5	3	3	5	6	5
5	6	6	4	6	4	5	6	6	4	6	4	1	0	2	2	2	2	5	4	4	6	6	4	5	4	4	6	6	4	5	6	4	4	6	6	3	4	4	2	2	4	3	4	4	2	2	4	7	6
5	4	6	6	6	4	5	6	4	6	6	4	1	2	0	2	2	2	3	2	2	4	4	4	5	4	4	6	4	6	7	8	6	6	6	8	5	6	6	4	4	6	3	4	4	2	2	4	5	4
5	6	4	6	6	4	5	4	6	6	6	4	1	2	2	0	2	2	5	4	4	6	4	6	3	2	2	4	4	4	7	8	6	6	8	6	3	4	4	2	2	4	5	6	6	4	4	6	5	4
3	4	4	4	4	2	5	6	6	6	6	4	1	2	2	2	0	2	5	4	4	6	6	6	3	2	2	4	4	4	5	6	4	4	6	6	5	4	6	4	4	6	5	6	4	4	4	6	7	6
5	6	6	6	6	4	3	4	4	4	4	2	1	2	2	2	2	0	3	2	2	4	4	4	5	4	4	6	6	6	5	6	4	4	6	6	5	6	4	4	4	6	5	4	6	4	4	6	7	6
6	5	7	7	5	5	4	5	3	5	5	3	4	5	3	5	5	3	0	1	1	1	1	1	4	5	5	5	3	5	4	5	5	5	3	5	6	7	5	5	7	7	4	3	5	3	5	5	4	3
7	6	8	8	6	6	3	4	2	4	4	2	3	4	2	4	4	2	1	0	2	2	2	2	5	6	4	6	4	6	5	6	4	6	4	6	5	6	4	4	6	6	5	4	6	4	4	6	5	4
5	4	6	6	4	4	5	6	4	6	6	4	3	4	2	4	4	2	1	2	0	2	2	2	5	4	6	6	4	6	5	6	6	4	4	6	7	8	6	6	6	8	3	2	4	2	4	4	5	4
5	4	6	6	4	4	3	4	2	4	4	2	5	6	4	6	6	4	1	2	2	0	2	2	5	6	6	4	4	6	5	4	6	6	4	6	7	8	6	6	8	6	5	4	6	4	6	4	3	2
7	6	6	8	6	6	5	4	4	6	6	4	5	6	4	4	6	4	1	2	2	2	0	2	3	4	4	4	2	4	5	6	6	6	4	6	5	6	4	4	6	6	5	4	6	4	6	6	3	2
7	6	8	6	6	6	5	6	4	4	6	4	5	4	4	6	6	4	1	2	2	2	2	0	5	6	6	6	4	6	3	4	4	4	2	4	5	6	4	4	6	6	3	2	4	2	4	4	5	4
4	5	3	5	5	3	6	5	7	7	5	5	4	5	5	3	3	5	4	5	5	5	3	5	0	1	1	1	1	1	4	5	5	5	5	3	4	3	5	3	5	5	6	7	5	5	7	7	4	3
3	4	2	4	4	2	7	6	8	8	6	6	3	4	4	2	2	4	5	6	4	6	4	6	1	0	2	2	2	2	5	6	6	4	6	4	5	4	6	4	4	6	5	6	4	4	6	6	5	4
5	6	4	6	6	4	5	4	6	6	4	4	3	4	4	2	2	4	5	4	6	6	4	6	1	2	0	2	2	2	5	6	4	6	6	4	3	2	4	2	4	4	7	8	6	6	6	8	5	4
3	4	2	4	4	2	5	4	6	6	4	4	5	6	6	4	4	6	5	6	6	4	4	6	1	2	2	0	2	2	5	4	6	6	6	4	5	4	6	4	6	4	7	8	6	6	8	6	3	2
5	4	4	6	6	4	7	6	6	8	6	6	5	6	4	4	4	6	3	4	4	4	2	4	1	2	2	2	0	2	5	6	6	6	6	4	5	4	6	4	6	6	5	6	4	4	6	6	3	2
5	6	4	4	6	4	7	6	8	6	6	6	5	4	6	4	4	6	5	6	6	6	4	6	1	2	2	2	2	0	3	4	4	4	4	2	3	2	4	2	4	4	5	6	4	4	6	6	5	4
4	5	5	3	3	5	4	5	5	3	3	5	6	5	7	7	5	5	4	5	5	5	5	3	4	5	5	5	5	3	0	1	1	1	1	1	4	3	3	5	5	5	4	3	3	5	5	5	6	7
3	4	4	2	2	4	3	4	4	2	2	4	7	6	8	8	6	6	5	6	6	4	6	4	5	6	6	4	6	4	1	0	2	2	2	2	5	4	4	6	6	4	5	4	4	6	6	4	5	6
5	6	6	4	4	6	3	4	4	2	2	4	5	4	6	6	4	4	5	4	6	6	6	4	5	6	4	6	6	4	1	2	0	2	2	2	3	2	2	4	4	4	5	4	4	6	4	6	7	8
3	4	4	2	2	4	5	6	6	4	4	6	5	4	6	6	4	4	5	6	4	6	6	4	5	4	6	6	6	4	1	2	2	0	2	2	5	4	4	6	4	6	3	2	2	4	4	4	7	8
5	4	6	4	4	6	5	6	4	4	4	6	7	6	6	8	6	6	3	4	4	4	4	2	5	6	6	6	6	4	1	2	2	2	0	2	5	4	4	6	6	6	3	2	2	4	4	4	5	6
5	6	4	4	4	6	5	4	6	4	4	6	7	6	8	6	6	6	5	6	6	6	6	4	3	4	4	4	4	2	1	2	2	2	2	0	3	2	2	4	4	4	5	4	4	6	6	6	5	6
6	7	5	5	7	7	4	3	5	3	5	5	4	3	5	3	5	5	6	5	7	7	5	5	4	5	3	5	5	3	4	5	3	5	5	3	0	1	1	1	1	1	4	5	5	5	3	5	4	5
5	6	4	4	6	6	5	4	6	4	4	6	5	4	6	4	4	6	7	6	8	8	6	6	3	4	2	4	4	2	3	4	2	4	4	2	1	0	2	2	2	2	5	6	4	6	4	6	5	6
7	8	6	6	6	8	3	2	4	2	4	4	5	4	6	4	6	4	5	4	6	6	4	4	5	6	4	6	6	4	3	4	2	4	4	2	1	2	0	2	2	2	5	4	6	6	4	6	5	6
7	8	6	6	8	6	5	4	6	4	6	4	3	2	4	2	4	4	5	4	6	6	4	4	3	4	2	4	4	2	5	6	4	6	6	4	1	2	2	0	2	2	5	6	6	4	4	6	5	4
5	6	4	4	6	6	5	4	6	4	6	6	3	2	4	2	4	4	7	6	6	8	6	6	5	4	4	6	6	4	5	6	4	4	6	4	1	2	2	2	0	2	3	4	4	4	2	4	5	6
5	6	4	4	6	6	3	2	4	2	4	4	5	4	6	4	6	6	7	6	8	6	6	6	5	6	4	4	6	4	5	4	4	6	6	4	1	2	2	2	2	0	5	6	6	6	4	6	3	4
4	3	5	3	5	5	6	7	5	5	7	7	4	3	3	5	5	5	4	5	3	5	5	3	6	5	7	7	5	5	4	5	5	3	3	5	4	5	5	5	3	5	0	1	1	1	1	1	4	5
5	4	6	4	4	6	5	6	4	4	6	6	5	4	4	6	6	4	3	4	2	4	4	2	7	6	8	8	6	6	3	4	4	2	2	4	5	6	4	6	4	6	1	0	2	2	2	2	5	6
3	2	4	2	4	4	7	8	6	6	6	8	5	4	4	6	4	6	5	6	4	6	6	4	5	4	6	6	4	4	3	4	4	2	2	4	5	4	6	6	4	6	1	2	0	2	2	2	5	6
5	4	6	4	6	4	7	8	6	6	8	6	3	2	2	4	4	4	3	4	2	4	4	2	5	4	6	6	4	4	5	6	6	4	4	6	5	6	6	4	4	6	1	2	2	0	2	2	5	4
5	4	6	4	6	6	5	6	4	4	6	6	3	2	2	4	4	4	5	4	4	6	6	4	7	6	6	8	6	6	5	6	4	4	4	6	3	4	4	4	2	4	1	2	2	2	0	2	5	6
3	2	4	2	4	4	5	6	4	4	6	6	5	4	4	6	6	6	5	6	4	4	6	4	7	6	8	6	6	6	5	4	6	4	4	6	5	6	6	6	4	6	1	2	2	2	2	0	3	4
4	3	3	5	5	5	4	3	3	5	5	5	6	7	5	5	7	7	4	5	5	3	3	5	4	5	5	3	3	5	6	5	7	7	5	5	4	5	5	5	5	3	4	5	5	5	5	3	0	1
5	4	4	6	6	4	5	4	4	6	6	4	5	6	4	4	6	6	3	4	4	2	2	4	3	4	4	2	2	4	7	6	8	8	6	6	5	6	6	4	6	4	5	6	6	4	6	4	1	0
3	2	2	4	4	4	5	4	4	6	4	6	7	8	6	6	6	8	5	6	6	4	4	6	3	4	4	2	2	4	5	4	6	6	4	4	5	4	6	6	6	4	5	6	4	6	6	4	1	2
5	4	4	6	4	6	3	2	2	4	4	4	7	8	6	6	8	6	3	4	4	2	2	4	5	6	6	4	4	6	5	4	6	6	4	4	5	6	4	6	6	4	5	4	6	6	6	4	1	2
5	4	4	6	6	6	3	2	2	4	4	4	5	6	4	4	6	6	5	4	6	4	4	6	5	6	4	4	4	6	7	6	6	8	6	6	3	4	4	4	4	2	5	6	6	6	6	4	1	2
3	2	2	4	4	4	5	4	4	6	6	6	5	6	4	4	6	6	5	6	4	4	4	6	5	4	6	4	4	6	7	6	8	6	6	6	5	6	6	6	6	4	3	4	4	4	4	2	1	2
2	1	3	3	3	3	4	5	3	5	5	5	4	5	3	5	5	5	4	5	3	3	5	5	6	5	7	5	5	7	6	5	7	5	5	7	6	7	7	7	5	5	2	3	3	3	3	1	2	3
3	2	4	4	2	4	3	4	2	4	4	4	5	6	4	6	6	4	3	4	2	2	4	4	7	6	8	6	6	8	5	4	6	4	4	6	7	8	6	8	6	6	3	2	4	4	4	2	3	4
3	2	4	4	4	2	5	6	4	6	6	4	3	4	2	4	4	4	3	4	2	2	4	4	5	4	6	4	4	6	7	6	8	6	6	8	7	8	8	6	6	6	3	4	4	2	4	2	3	2
4	5	3	5	5	5	2	1	3	3	3	3	4	5	5	3	5	5	6	5	7	5	5	7	4	5	3	3	5	5	6	5	5	7	7	5	2	3	3	3	3	1	6	7	7	7	5	5	2	3
3	4	2	4	4	4	3	2	4	4	2	4	5	6	6	4	4	6	7	6	8	6	6	8	3	4	2	2	4	4	5	4	4	6	6	4	3	2	4	4	4	2	7	8	6	8	6	6	3	4
5	6	4	6	6	4	3	2	4	4	4	2	3	4	4	2	4	4	5	4	6	4	4	6	3	4	2	2	4	4	7	6	6	8	8	6	3	4	4	2	4	2	7	8	8	6	6	6	3	2
4	5	5	3	5	5	4	5	5	3	5	5	2	1	3	3	3	3	6	5	5	7	7	5	6	5	5	7	7	5	4	5	3	3	5	5	2	3	3	3	1	3	2	3	3	3	1	3	6	7
3	4	4	2	4	4	5	6	6	4	4	6	3	2	4	4	2	4	7	6	6	8	8	6	5	4	4	6	6	4	3	4	2	2	4	4	3	2	4	4	2	4	3	4	2	4	2	4	7	8
5	6	6	4	4	6	3	4	4	2	4	4	3	2	4	4	4	2	5	4	4	6	6	4	7	6	6	8	8	6	3	4	2	2	4	4	3	4	2	4	2	4	3	2	4	4	2	4	7	8
6	7	7	7	5	5	2	3	3	3	3	1	2	3	3	3	3	1	2	1	3	3	3	3	4	5	3	5	5	5	4	5	3	5	5	5	4	5	3	3	5	5	6	5	7	5	5	7	6	5
7	8	6	8	6	6	3	2	4	4	4	2	3	4	4	2	4	2	3	2	4	4	2	4	3	4	2	4	4	4	5	6	4	6	6	4	3	4	2	2	4	4	7	6	8	6	6	8	5	4
7	8	8	6	6	6	3	4	4	2	4	2	3	2	4	4	4	2	3	2	4	4	4	2	5	6	4	6	6	4	3	4	2	4	4	4	3	4	2	2	4	4	5	4	6	4	4	6	7	6
2	3	3	3	3	1	6	7	7	7	5	5	2	3	3	3	1	3	4	5	3	5	5	5	2	1	3	3	3	3	4	5	5	3	5	5	6	5	7	5	5	7	4	5	3	3	5	5	6	5
3	2	4	4	4	2	7	8	6	8	6	6	3	4	2	4	2	4	3	4	2	4	4	4	3	2	4	4	2	4	5	6	6	4	4	6	7	6	8	6	6	8	3	4	2	2	4	4	5	4
3	4	4	2	4	2	7	8	8	6	6	6	3	2	4	4	2	4	5	6	4	6	6	4	3	2	4	4	4	2	3	4	4	2	4	4	5	4	6	4	4	6	3	4	2	2	4	4	7	6
2	3	3	3	1	3	2	3	3	3	1	3	6	7	7	7	5	5	4	5	5	3	5	5	4	5	5	3	5	5	2	1	3	3	3	3	6	5	5	7	7	5	6	5	5	7	7	5	4	5
3	2	4	4	2	4	3	4	2	4	2	4	7	8	6	8	6	6	3	4	4	2	4	4	5	6	6	4	4	6	3	2	4	4	2	4	7	6	6	8	8	6	5	4	4	6	6	4	3	4
3	4	2	4	2	4	3	2	4	4	2	4	7	8	8	6	6	6	5	6	6	4	4	6	3	4	4	2	4	4	3	2	4	4	4	2	5	4	4	6	6	4	7	6	6	8	8	6	3	4
4	5	3	3	5	5	6	5	7	5	5	7	6	5	7	5	5	7	6	7	7	7	5	5	2	3	3	3	3	1	2	3	3	3	3	1	2	1	3	3	3	3	4	5	3	5	5	5	4	5
3	4	2	2	4	4	7	6	8	6	6	8	5	4	6	4	4	6	7	8	6	8	6	6	3	2	4	4	4	2	3	4	4	2	4	2	3	2	4	4	2	4	3	4	2	4	4	4	5	6
3	4	2	2	4	4	5	4	6	4	4	6	7	6	8	6	6	8	7	8	8	6	6	6	3	4	4	2	4	2	3	2	4	4	4	2	3	2	4	4	4	2	5	6	4	6	6	4	3	4
6	5	7	5	5	7	4	5	3	3	5	5	6	5	5	7	7	5	2	3	3	3	3	1	6	7	7	7	5	5	2	3	3	3	1	3	4	5	3	5	5	5	2	1	3	3	3	3	4	5
7	6	8	6	6	8	3	4	2	2	4	4	5	4	4	6	6	4	3	2	4	4	4	2	7	8	6	8	6	6	3	4	2	4	2	4	3	4	2	4	4	4	3	2	4	4	2	4	5	6
5	4	6	4	4	6	3	4	2	2	4	4	7	6	6	8	8	6	3	4	4	2	4	2	7	8	8	6	6	6	3	2	4	4	2	4	5	6	4	6	6	4	3	2	4	4	4	2	3	4
6	5	5	7	7	5	6	5	5	7	7	5	4	5	3	3	5	5	2	3	3	3	1	3	2	3	3	3	1	3	6	7	7	7	5	5	4	5	5	3	5	5	4	5	5	3	5	5	2	1
7	6	6	8	8	6	5	4	4	6	6	4	3	4	2	2	4	4	3	2	4	4	2	4	3	4	2	4	2	4	7	8	6	8	6	6	3	4	4	2	4	4	5	6	6	4	4	6	3	2
5	4	4	6	6	4	7	6	6	8	8	6	3	4	2	2	4	4	3	4	2	4	2	4	3	2	4	4	2	4	7	8	8	6	6	6	5	6	6	4	4	6	3	4	4	2	4	4	3	2
4	3	5	5	3	5	2	3	1	3	3	3	6	7	5	7	7	5	2	3	3	1	3	3	6	7	7	5	5	7	4	3	5	5	3	5	6	7	5	7	7	5	4	3	5	5	5	3	2	3
2	3	1	3	3	3	4	3	5	5	3	5	6	7	7	5	5	7	6	7	7	5	5	7	2	3	3	1	3	3	4	3	5	5	5	3	4	3	5	5	5	3	6	7	5	7	7	5	2	3
4	3	5	5	5	3	6	7	5	7	7	5	2	3	1	3	3	3	2	3	1	3	3	3	4	3	5	5	3	5	6	7	7	5	5	7	6	7	7	5	5	7	2	3	3	1	3	3	4	3
6	7	5	7	7	5	4	3	5	5	5	3	2	3	3	1	3	3	4	3	5	5	3	5	2	3	1	3	3	3	6	7	5	7	7	5	2	3	3	1	3	3	6	7	7	5	5	7	4	3
2	3	3	1	3	3	6	7	7	5	5	7	4	3	5	5	3	5	6	7	5	7	7	5	4	3	5	5	5	3	2	3	3	1	3	3	4	3	5	5	3	5	2	3	1	3	3	3	6	7
6	7	7	5	5	7	2	3	3	1	3	3	4	3	5	5	5	3	4	3	5	5	5	3	6	7	5	7	7	5	2	3	1	3	3	3	2	3	1	3	3	3	4	3	5	5	3	5	6	7
2	1	1	3	3	3	6	5	5	7	5	7	6	7	5	5	5	7	6	7	5	5	5	7	4	3	5	3	3	5	6	5	7	5	5	5	6	5	7	7	5	5	4	5	3	5	5	3	2	3
2	1	3	1	3	3	6	7	5	5	5	7	6	5	5	7	5	7	6	7	5	5	7	5	6	5	7	5	5	5	4	3	5	3	3	5	6	5	7	7	5	5	2	3	1	3	3	1	4	5
2	1	3	3	1	3	4	5	3	5	3	5	6	7	5	7	5	5	4	5	3	3	5	5	6	5	7	5	5	7	4	3	5	3	3	5	8	7	7	9	7	7	4	3	3	5	5	3	4	5
2	1	3	3	3	1	6	7	5	7	5	5	4	5	3	5	3	5	4	5	3	3	5	5	4	3	5	3	3	5	6	5	7	5	5	7	8	7	9	7	7	7	4	5	3	3	5	3	4	3
6	5	5	7	5	7	2	1	1	3	3	3	6	7	5	5	7	5	4	3	5	3	3	5	6	7	5	5	5	7	6	5	5	7	5	5	4	5	3	5	5	3	6	5	7	7	5	5	2	3
6	7	5	5	5	7	2	1	3	1	3	3	6	5	7	5	7	5	6	5	7	5	5	5	6	7	5	5	7	5	4	3	3	5	5	3	2	3	1	3	3	1	6	5	7	7	5	5	4	5
4	5	3	5	3	5	2	1	3	3	1	3	6	7	7	5	5	5	6	5	7	5	5	7	4	5	3	3	5	5	4	3	3	5	5	3	4	3	3	5	5	3	8	7	7	9	7	7	4	5
6	7	5	7	5	5	2	1	3	3	3	1	4	5	5	3	5	3	4	3	5	3	3	5	4	5	3	3	5	5	6	5	5	7	7	5	4	5	3	3	5	3	8	7	9	7	7	7	4	3
6	5	7	5	7	5	6	7	5	5	7	5	2	1	1	3	3	3	4	3	3	5	5	3	6	5	5	7	5	5	6	7	5	5	5	7	4	5	5	3	3	5	2	3	3	1	1	3	6	5
6	7	5	5	7	5	6	5	7	5	7	5	2	1	3	1	3	3	6	5	5	7	5	5	4	3	3	5	5	3	6	7	5	5	7	5	2	3	3	1	1	3	4	5	5	3	3	5	6	5
4	5	5	3	5	3	6	7	7	5	5	5	2	1	3	3	1	3	6	5	5	7	7	5	4	3	3	5	5	3	4	5	3	3	5	5	4	3	5	3	3	5	4	5	3	3	3	5	8	7
6	7	7	5	5	5	4	5	5	3	5	3	2	1	3	3	3	1	4	3	3	5	5	3	6	5	5	7	7	5	4	5	3	3	5	5	4	5	3	3	3	5	4	3	5	3	3	5	8	7
6	5	7	7	5	5	4	5	3	5	5	3	2	3	1	3	3	1	2	1	1	3	3	3	6	5	5	7	5	7	6	7	5	5	5	7	6	7	5	5	5	7	4	3	5	3	3	5	6	5
6	5	7	7	5	5	2	3	1	3	3	1	4	5	3	5	5	3	2	1	3	1	3	3	6	7	5	5	5	7	6	5	5	7	5	7	6	7	5	5	7	5	6	5	7	5	5	5	4	3
8	7	7	9	7	7	4	3	3	5	5	3	4	5	3	3	5	3	2	1	3	3	1	3	4	5	3	5	3	5	6	7	5	7	5	5	4	5	3	3	5	5	6	5	7	5	5	7	4	3
8	7	9	7	7	7	4	5	3	3	5	3	4	3	3	5	5	3	2	1	3	3	3	1	6	7	5	7	5	5	4	5	3	5	3	5	4	5	3	3	5	5	4	3	5	3	3	5	6	5
4	5	3	5	5	3	6	5	7	7	5	5	2	3	3	1	1	3	6	5	5	7	5	7	2	1	1	3	3	3	6	7	5	5	7	5	4	3	5	3	3	5	6	7	5	5	5	7	6	5
2	3	1	3	3	1	6	5	7	7	5	5	4	5	5	3	3	5	6	7	5	5	5	7	2	1	3	1	3	3	6	5	7	5	7	5	6	5	7	5	5	5	6	7	5	5	7	5	4	3
4	3	3	5	5	3	8	7	7	9	7	7	4	5	3	3	3	5	4	5	3	5	3	5	2	1	3	3	1	3	6	7	7	5	5	5	6	5	7	5	5	7	4	5	3	3	5	5	4	3
4	5	3	3	5	3	8	7	9	7	7	7	4	3	5	3	3	5	6	7	5	7	5	5	2	1	3	3	3	1	4	5	5	3	5	3	4	3	5	3	3	5	4	5	3	3	5	5	6	5
4	5	5	3	3	5	2	3	3	1	1	3	6	5	7	7	5	5	6	5	7	5	7	5	6	7	5	5	7	5	2	1	1	3	3	3	4	3	3	5	5	3	6	5	5	7	5	5	6	7
2	3	3	1	1	3	4	5	5	3	3	5	6	5	7	7	5	5	6	7	5	5	7	5	6	5	7	5	7	5	2	1	3	1	3	3	6	5	5	7	5	5	4	3	3	5	5	3	6	7
4	3	5	3	3	5	4	5	3	3	3	5	8	7	7	9	7	7	4	5	5	3	5	3	6	7	7	5	5	5	2	1	3	3	1	3	6	5	5	7	7	5	4	3	3	5	5	3	4	5
4	5	3	3	3	5	4	3	5	3	3	5	8	7	9	7	7	7	6	7	7	5	5	5	4	5	5	3	5	3	2	1	3	3	3	1	4	3	3	5	5	3	6	5	5	7	7	5	4	5
6	7	5	5	5	7	4	3	5	3	3	5	6	5	7	5	5	5	6	5	7	7	5	5	4	5	3	5	5	3	2	3	1	3	3	1	2	1	1	3	3	3	6	5	5	7	5	7	6	7
6	7	5	5	7	5	6	5	7	5	5	5	4	3	5	3	3	5	6	5	7	7	5	5	2	3	1	3	3	1	4	5	3	5	5	3	2	1	3	1	3	3	6	7	5	5	5	7	6	5
4	5	3	3	5	5	6	5	7	5	5	7	4	3	5	3	3	5	8	7	7	9	7	7	4	3	3	5	5	3	4	5	3	3	5	3	2	1	3	3	1	3	4	5	3	5	3	5	6	7
4	5	3	3	5	5	4	3	5	3	3	5	6	5	7	5	5	7	8	7	9	7	7	7	4	5	3	3	5	3	4	3	3	5	5	3	2	1	3	3	3	1	6	7	5	7	5	5	4	5
4	3	5	3	3	5	6	7	5	5	5	7	6	5	5	7	5	5	4	5	3	5	5	3	6	5	7	7	5	5	2	3	3	1	1	3	6	5	5	7	5	7	2	1	1	3	3	3	6	7
6	5	7	5	5	5	6	7	5	5	7	5	4	3	3	5	5	3	2	3	1	3	3	1	6	5	7	7	5	5	4	5	5	3	3	5	6	7	5	5	5	7	2	1	3	1	3	3	6	5
6	5	7	5	5	7	4	5	3	3	5	5	4	3	3	5	5	3	4	3	3	5	5	3	8	7	7	9	7	7	4	5	3	3	3	5	4	5	3	5	3	5	2	1	3	3	1	3	6	7
4	3	5	3	3	5	4	5	3	3	5	5	6	5	5	7	7	5	4	5	3	3	5	3	8	7	9	7	7	7	4	3	5	3	3	5	6	7	5	7	5	5	2	1	3	3	3	1	4	5
4	3	3	5	5	3	6	5	5	7	5	5	6	7	5	5	5	7	4	5	5	3	3	5	2	3	3	1	1	3	6	5	7	7	5	5	6	5	7	5	7	5	6	7	5	5	7	5	2	1
6	5	5	7	5	5	4	3	3	5	5	3	6	7	5	5	7	5	2	3	3	1	1	3	4	5	5	3	3	5	6	5	7	7	5	5	6	7	5	5	7	5	6	5	7	5	7	5	2	1
6	5	5	7	7	5	4	3	3	5	5	3	4	5	3	3	5	5	4	3	5	3	3	5	4	5	3	3	3	5	8	7	7	9	7	7	4	5	5	3	5	3	6	7	7	5	5	5	2	1
4	3	3	5	5	3	6	5	5	7	7	5	4	5	3	3	5	5	4	5	3	3	3	5	4	3	5	3	3	5	8	7	9	7	7	7	6	7	7	5	5	5	4	5	5	3	5	3	2	1
4	3	3	5	3	5	4	3	3	5	3	5	8	9	7	7	7	7	4	5	5	3	3	5	4	5	5	3	3	5	4	3	5	5	3	3	6	5	5	7	7	5	6	5	5	7	7	5	2	3
4	3	5	3	5	3	8	9	7	7	7	7	4	3	3	5	3	5	4	5	3	5	5	3	4	3	5	5	3	3	4	5	5	3	3	5	6	5	7	5	5	7	2	3	1	1	3	3	6	5
8	9	7	7	7	7	4	3	5	3	5	3	4	3	5	3	5	3	4	3	5	5	3	3	4	5	3	5	5	3	4	5	3	5	5	3	2	3	1	1	3	3	6	5	7	5	5	7	6	5
6	5	5	7	7	5	6	5	5	7	7	5	2	3	1	1	3	3	4	3	3	5	3	5	4	3	3	5	3	5	8	9	7	7	7	7	4	5	5	3	3	5	4	5	5	3	3	5	4	3
6	5	7	5	5	7	2	3	1	1	3	3	6	5	5	7	7	5	4	3	5	3	5	3	8	9	7	7	7	7	4	3	3	5	3	5	4	5	3	5	5	3	4	3	5	5	3	3	4	5
2	3	1	1	3	3	6	5	7	5	5	7	6	5	7	5	5	7	8	9	7	7	7	7	4	3	5	3	5	3	4	3	5	3	5	3	4	3	5	5	3	3	4	5	3	5	5	3	4	5
4	5	5	3	3	5	4	5	5	3	3	5	4	3	5	5	3	3	6	5	5	7	7	5	6	5	5	7	7	5	2	3	1	1	3	3	4	3	3	5	3	5	4	3	3	5	3	5	8	9
4	5	3	5	5	3	4	3	5	5	3	3	4	5	5	3	3	5	6	5	7	5	5	7	2	3	1	1	3	3	6	5	5	7	7	5	4	3	5	3	5	3	8	9	7	7	7	7	4	3
4	3	5	5	3	3	4	5	3	5	5	3	4	5	3	5	5	3	2	3	1	1	3	3	6	5	7	5	5	7	6	5	7	5	5	7	8	9	7	7	7	7	4	3	5	3	5	3	4	3
7	6	6	8	6	6	3	2	2	4	4	2	5	6	4	4	6	4	3	2	4	2	2	4	5	6	4	4	4	6	7	6	6	8	6	6	5	6	4	4	6	4	7	6	8	6	6	6	3	2
3	2	2	4	4	2	7	6	6	8	6	6	5	6	4	4	4	6	5	6	4	4	4	6	3	2	4	2	2	4	7	6	8	6	6	6	7	6	8	6	6	6	5	6	4	4	6	4	3	2
7	6	8	6	6	6	5	6	4	4	6	4	3	2	2	4	4	2	3	2	2	4	4	2	7	6	6	8	6	6	5	6	4	4	4	6	5	6	4	4	4	6	3	2	4	2	2	4	7	6
5	6	4	4	6	4	7	6	8	6	6	6	3	2	4	2	2	4	7	6	6	8	6	6	3	2	2	4	4	2	5	6	4	4	6	4	3	2	4	2	2	4	5	6	4	4	4	6	7	6
3	2	4	2	2	4	5	6	4	4	4	6	7	6	6	8	6	6	5	6	4	4	6	4	7	6	8	6	6	6	3	2	4	2	2	4	7	6	6	8	6	6	3	2	2	4	4	2	5	6
5	6	4	4	4	6	3	2	4	2	2	4	7	6	8	6	6	6	7	6	8	6	6	6	5	6	4	4	6	4	3	2	2	4	4	2	3	2	2	4	4	2	7	6	6	8	6	6	5	6
[truncated: 88 more columns]
