# Supplementary material for: The Polytope Formalism: application to molecular constitution and the prospect of a complete description of Chemical Space
Source: Chem Sci. 2026 Jan 8;17(4):2102–18. doi: 10.1039/d5sc08813e (PMC12780917; doi:10.1039/d5sc08813e)
Supplement: SC-017-D5SC08813E-s001 [file SC-017-D5SC08813E-s001.zip › publication files/graphing outputs/free base triphyrin[2.2.2] 3-torus_S3(2)B3_genera{1, 2, 3, 4, 5, 6, 7, 8}_Distance_Matrix_1_2.dat]

0	1	1	1	1	1	3	3	3	3	2	3	3	3	3	3	2	3	3	4	3	3	4	4	2	2	3	2	3	3	2	2	3	2	3	3	3	3	4	4	3	3	2	3	2	3	3	2	2	3
1	0	1	1	1	1	3	3	2	3	2	3	3	3	2	3	2	3	3	3	2	2	3	3	3	2	3	2	2	3	3	2	3	2	2	3	4	3	4	4	3	3	2	2	2	3	2	1	2	2
1	1	0	1	2	1	3	2	3	3	3	3	3	3	3	3	2	3	4	4	3	3	3	4	2	2	2	1	2	3	3	3	3	2	3	2	3	2	3	3	3	2	3	3	2	3	3	2	2	2
1	1	1	0	1	2	3	3	3	3	2	3	3	2	3	3	3	3	4	4	3	3	4	3	3	3	3	2	3	2	2	2	2	1	2	3	3	2	3	3	2	3	2	2	1	2	3	2	3	3
1	1	2	1	0	1	2	2	3	2	1	2	3	3	3	3	2	3	3	3	3	2	3	3	3	2	3	3	3	3	2	1	2	2	2	2	4	3	3	4	3	3	3	2	2	3	3	2	3	3
1	1	1	2	1	0	3	3	3	3	2	3	2	2	3	2	1	2	3	3	2	3	3	3	2	1	2	2	2	2	3	2	3	3	3	3	4	3	4	3	3	3	3	3	3	2	3	2	3	2
3	3	3	3	2	3	0	1	1	1	1	1	3	3	3	3	3	2	2	2	3	2	3	3	3	4	3	3	4	4	2	2	2	3	3	3	2	3	2	3	3	2	3	3	4	4	3	3	2	3
3	3	2	3	2	3	1	0	1	1	1	1	3	3	3	2	3	2	3	2	3	2	2	3	3	3	2	2	3	3	3	2	2	3	3	2	2	2	2	3	2	1	4	3	4	4	3	3	2	2
3	2	3	3	3	3	1	1	0	1	2	1	3	3	3	3	3	2	2	2	2	1	2	3	4	4	3	3	3	4	3	3	2	3	2	3	3	3	2	3	3	2	3	2	3	3	3	2	2	2
3	3	3	3	2	3	1	1	1	0	1	2	3	2	3	3	3	3	3	3	3	2	3	2	4	4	3	3	4	3	2	2	1	2	3	2	2	2	1	2	3	2	3	2	3	3	2	3	3	3
2	2	3	2	1	2	1	1	2	1	0	1	3	3	3	3	3	2	3	2	3	3	3	3	3	3	3	2	3	3	2	1	2	2	2	2	3	2	2	3	3	2	4	3	3	4	3	3	3	3
3	3	3	3	2	3	1	1	1	2	1	0	2	2	2	3	2	1	2	1	2	2	2	2	3	3	2	3	3	3	3	2	3	3	3	3	3	3	3	2	3	2	4	3	4	3	3	3	3	2
3	3	3	3	3	2	3	3	3	3	3	2	0	1	1	1	1	1	2	2	2	3	3	3	2	2	2	3	3	3	3	4	3	3	4	4	2	3	3	2	2	3	2	3	3	2	2	3	3	3
3	3	3	2	3	2	3	3	3	2	3	2	1	0	1	1	1	1	3	2	2	3	3	2	3	2	2	3	3	2	3	3	2	2	3	3	2	2	3	2	1	2	2	2	3	2	1	2	4	3
3	2	3	3	3	3	3	3	3	3	3	2	1	1	0	1	2	1	2	2	1	2	3	2	3	3	2	3	2	3	4	4	3	3	3	4	3	3	3	2	2	3	2	2	2	1	2	3	3	2
3	3	3	3	3	2	3	2	3	3	3	3	1	1	1	0	1	2	3	3	2	3	2	3	2	2	1	2	3	2	4	4	3	3	4	3	2	2	2	1	2	3	3	3	3	2	2	3	3	2
2	2	2	3	2	1	3	3	3	3	3	2	1	1	2	1	0	1	3	2	3	3	3	3	2	1	2	2	2	2	3	3	3	2	3	3	3	2	3	2	2	3	3	3	2	3	2	3	4	3
3	3	3	3	3	2	2	2	2	3	2	1	1	1	1	2	1	0	2	1	2	2	2	2	3	2	3	3	3	3	3	3	2	3	3	3	3	3	2	3	2	3	3	2	3	2	2	3	4	3
3	3	4	4	3	3	2	3	2	3	3	2	2	3	2	3	3	2	0	1	1	1	1	1	3	3	3	3	2	3	3	3	3	3	2	3	3	4	3	3	4	4	2	2	3	2	3	3	2	2
4	3	4	4	3	3	2	2	2	3	2	1	2	2	2	3	2	1	1	0	1	1	1	1	3	3	2	3	2	3	3	3	2	3	2	3	3	3	2	2	3	3	3	2	3	2	2	3	3	2
3	2	3	3	3	2	3	3	2	3	3	2	2	2	1	2	3	2	1	1	0	1	2	1	3	2	3	3	3	3	3	3	3	3	2	3	4	4	3	3	3	4	2	2	2	1	2	3	3	3
3	2	3	3	2	3	2	2	1	2	3	2	3	3	2	3	3	2	1	1	1	0	1	2	3	3	3	3	2	3	3	2	3	3	3	3	4	4	3	3	4	3	3	3	3	2	3	2	2	2
4	3	3	4	3	3	3	2	2	3	3	2	3	3	3	2	3	2	1	1	2	1	0	1	2	2	3	2	1	2	3	3	3	3	2	3	3	3	3	2	3	3	3	2	3	3	3	3	2	1
4	3	4	3	3	3	3	3	3	2	3	2	3	2	2	3	3	2	1	1	1	2	1	0	3	3	3	3	2	3	2	2	3	2	1	2	3	3	2	3	3	3	2	1	2	2	2	2	3	2
2	3	2	3	3	2	3	3	4	4	3	3	2	3	3	2	2	3	3	3	3	3	2	3	0	1	1	1	1	1	3	3	3	3	3	2	2	2	3	2	3	3	3	4	3	3	4	4	2	2
2	2	2	3	2	1	4	3	4	4	3	3	2	2	3	2	1	2	3	3	2	3	2	3	1	0	1	1	1	1	3	3	3	2	3	2	3	2	3	2	2	3	3	3	2	2	3	3	3	2
3	3	2	3	3	2	3	2	3	3	3	2	2	2	2	1	2	3	3	2	3	3	3	3	1	1	0	1	2	1	3	3	3	3	3	2	2	2	2	1	2	3	4	4	3	3	3	4	3	3
2	2	1	2	3	2	3	2	3	3	2	3	3	3	3	2	2	3	3	3	3	3	2	3	1	1	1	0	1	2	3	2	3	3	3	3	3	3	3	2	3	2	4	4	3	3	4	3	2	2
3	2	2	3	3	2	4	3	3	4	3	3	3	3	2	3	2	3	2	2	3	2	1	2	1	1	2	1	0	1	3	3	3	3	3	2	3	2	3	3	3	3	3	3	3	2	3	3	2	1
3	3	3	2	3	2	4	3	4	3	3	3	3	2	3	2	2	3	3	3	3	3	2	3	1	1	1	2	1	0	2	2	2	3	2	1	2	1	2	2	2	2	3	3	2	3	3	3	3	2
2	3	3	2	2	3	2	3	3	2	2	3	3	3	4	4	3	3	3	3	3	3	3	2	3	3	3	3	3	2	0	1	1	1	1	1	2	2	2	3	3	3	2	2	2	3	3	3	3	4
2	2	3	2	1	2	2	2	3	2	1	2	4	3	4	4	3	3	3	3	3	2	3	2	3	3	3	2	3	2	1	0	1	1	1	1	3	2	2	3	3	2	3	2	2	3	3	2	3	3
3	3	3	2	2	3	2	2	2	1	2	3	3	2	3	3	3	2	3	2	3	3	3	3	3	3	3	3	3	2	1	1	0	1	2	1	2	2	1	2	3	2	3	3	2	3	2	3	4	4
2	2	2	1	2	3	3	3	3	2	2	3	3	2	3	3	2	3	3	3	3	3	3	2	3	2	3	3	3	3	1	1	1	0	1	2	3	3	2	3	2	3	2	2	1	2	3	2	4	4
3	2	3	2	2	3	3	3	2	3	2	3	4	3	3	4	3	3	2	2	2	3	2	1	3	3	3	3	3	2	1	1	2	1	0	1	3	2	3	3	3	3	2	1	2	2	2	2	3	3
3	3	2	3	2	3	3	2	3	2	2	3	4	3	4	3	3	3	3	3	3	3	3	2	2	2	2	3	2	1	1	1	1	2	1	0	2	1	2	2	2	2	3	2	3	3	3	3	3	3
3	4	3	3	4	4	2	2	3	2	3	3	2	2	3	2	3	3	3	3	4	4	3	3	2	3	2	3	3	2	2	3	2	3	3	2	0	1	1	1	1	1	3	3	3	3	2	3	3	3
3	3	2	2	3	3	3	2	3	2	2	3	3	2	3	2	2	3	4	3	4	4	3	3	2	2	2	3	2	1	2	2	2	3	2	1	1	0	1	1	1	1	3	3	2	3	2	3	3	3
4	4	3	3	3	4	2	2	2	1	2	3	3	3	3	2	3	2	3	2	3	3	3	2	3	3	2	3	3	2	2	2	1	2	3	2	1	1	0	1	2	1	3	2	3	3	3	3	3	3
4	4	3	3	4	3	3	3	3	2	3	2	2	2	2	1	2	3	3	2	3	3	2	3	2	2	1	2	3	2	3	3	2	3	3	2	1	1	1	0	1	2	3	3	3	3	2	3	3	2
3	3	3	2	3	3	3	2	3	3	3	3	2	1	2	2	2	2	4	3	3	4	3	3	3	2	2	3	3	2	3	3	3	2	3	2	1	1	2	1	0	1	2	2	3	2	1	2	3	3
3	3	2	3	3	3	2	1	2	2	2	2	3	2	3	3	3	3	4	3	4	3	3	3	3	3	3	2	3	2	3	2	2	3	3	2	1	1	1	2	1	0	3	3	3	3	2	3	2	2
2	2	3	2	3	3	3	4	3	3	4	4	2	2	2	3	3	3	2	3	2	3	3	2	3	3	4	4	3	3	2	3	3	2	2	3	3	3	3	3	2	3	0	1	1	1	1	1	3	3
3	2	3	2	2	3	3	3	2	2	3	3	3	2	2	3	3	2	2	2	2	3	2	1	4	3	4	4	3	3	2	2	3	2	1	2	3	3	2	3	2	3	1	0	1	1	1	1	3	3
2	2	2	1	2	3	4	4	3	3	3	4	3	3	2	3	2	3	3	3	2	3	3	2	3	2	3	3	3	2	2	2	2	1	2	3	3	2	3	3	3	3	1	1	0	1	2	1	3	3
3	3	3	2	3	2	4	4	3	3	4	3	2	2	1	2	3	2	2	2	1	2	3	2	3	2	3	3	2	3	3	3	3	2	2	3	3	3	3	3	2	3	1	1	1	0	1	2	3	2
3	2	3	3	3	3	3	3	3	2	3	3	2	1	2	2	2	2	3	2	2	3	3	2	4	3	3	4	3	3	3	3	2	3	2	3	2	2	3	2	1	2	1	1	2	1	0	1	3	3
2	1	2	2	2	2	3	3	2	3	3	3	3	2	3	3	3	3	3	3	3	2	3	2	4	3	4	3	3	3	3	2	3	2	2	3	3	3	3	3	2	3	1	1	1	2	1	0	2	2
2	2	2	3	3	3	2	2	2	3	3	3	3	4	3	3	4	4	2	3	3	2	2	3	2	3	3	2	2	3	3	3	4	4	3	3	3	3	3	3	3	2	3	3	3	3	3	2	0	1
3	2	2	3	3	2	3	2	2	3	3	2	3	3	2	2	3	3	2	2	3	2	1	2	2	2	3	2	1	2	4	3	4	4	3	3	3	3	3	2	3	2	3	3	3	2	3	2	1	0
2	2	1	2	3	2	3	3	2	3	2	3	4	4	3	3	3	4	3	3	3	2	2	3	2	2	2	1	2	3	3	2	3	3	3	2	3	2	3	3	3	3	3	3	3	3	3	2	1	1
3	3	2	3	2	3	2	2	1	2	3	2	4	4	3	3	4	3	2	2	2	1	2	3	3	3	3	2	2	3	3	2	3	3	2	3	3	3	3	3	3	2	3	2	3	3	3	3	1	1
3	2	3	3	3	3	2	1	2	2	2	2	3	3	3	2	3	3	3	2	3	2	2	3	3	3	2	3	2	3	4	3	3	4	3	3	2	2	2	3	2	1	3	3	3	3	3	2	1	1
2	1	2	2	2	2	3	2	3	3	3	3	3	3	2	3	3	3	3	3	2	3	2	3	3	2	3	2	2	3	4	3	4	3	3	3	3	3	3	3	3	2	2	2	2	3	2	1	1	1
2	1	2	2	2	2	3	3	2	3	3	3	3	3	2	3	3	3	2	3	2	2	3	3	3	3	4	3	3	4	3	3	4	3	3	4	4	4	4	4	3	3	2	2	2	3	2	1	2	2
2	1	2	2	2	2	2	2	1	2	3	2	3	3	2	3	3	3	2	2	2	1	2	3	4	3	4	3	3	4	3	2	3	2	2	3	4	4	3	4	3	3	2	2	2	3	2	1	3	3
2	1	2	2	2	2	3	3	2	3	3	3	2	2	1	2	3	2	2	2	1	2	3	2	3	2	3	2	2	3	4	3	4	3	3	4	4	4	4	3	3	3	3	3	3	2	3	2	2	2
3	3	2	3	3	3	2	1	2	2	2	2	3	3	3	2	3	3	3	3	4	3	3	4	2	3	2	2	3	3	3	3	3	4	4	3	2	2	2	3	2	1	4	4	4	4	3	3	2	2
2	2	1	2	3	2	2	1	2	2	2	2	3	3	3	2	3	3	4	3	4	3	3	4	2	2	2	1	2	3	3	2	2	3	3	2	2	2	2	3	2	1	4	4	3	4	3	3	3	3
3	3	2	3	3	3	2	1	2	2	2	2	2	2	2	1	2	3	3	2	3	2	2	3	2	2	1	2	3	2	4	3	3	4	4	3	3	3	3	2	3	2	4	4	4	3	3	3	2	2
3	3	3	2	3	3	3	3	3	2	3	3	2	1	2	2	2	2	3	3	3	4	4	3	3	3	3	4	4	3	2	3	2	2	3	3	2	2	3	2	1	2	2	2	3	2	1	2	4	4
2	2	2	1	2	3	3	3	3	2	3	3	2	1	2	2	2	2	4	3	3	4	4	3	3	2	2	3	3	2	2	2	2	1	2	3	2	2	3	2	1	2	3	3	2	3	2	3	4	4
3	3	3	2	3	3	2	2	2	1	2	3	2	1	2	2	2	2	3	2	2	3	3	2	4	3	3	4	4	3	2	2	1	2	3	2	3	3	2	3	2	3	2	2	3	2	1	2	4	4
4	4	4	4	3	3	2	2	2	3	2	1	2	2	2	3	2	1	2	1	2	2	2	2	3	3	2	3	3	3	3	3	2	3	3	3	2	3	2	2	3	3	3	3	4	3	3	4	3	3
4	4	3	4	3	3	2	2	2	3	2	1	3	3	3	2	3	2	2	1	2	2	2	2	2	2	1	2	3	2	3	3	2	3	3	3	2	2	2	1	2	3	4	3	4	3	3	4	3	2
4	4	4	3	3	3	3	3	3	2	3	2	2	2	2	3	2	1	2	1	2	2	2	2	3	3	2	3	3	3	2	2	1	2	3	2	2	2	1	2	3	2	3	2	3	2	2	3	4	3
2	2	2	3	2	1	4	4	4	4	3	3	2	2	3	2	1	2	3	3	2	3	3	3	2	1	2	2	2	2	3	3	3	2	3	3	3	3	4	3	3	4	2	3	2	2	3	3	3	3
2	2	2	3	2	1	4	4	3	4	3	3	3	3	2	3	2	3	2	2	1	2	3	2	2	1	2	2	2	2	3	3	3	2	3	3	4	3	4	3	3	4	2	2	2	1	2	3	3	2
3	3	3	2	3	2	4	4	4	3	3	3	2	2	3	2	1	2	3	3	2	3	3	3	2	1	2	2	2	2	2	2	2	1	2	3	3	2	3	2	2	3	2	2	1	2	3	2	4	3
2	2	3	2	1	2	2	2	3	2	1	2	4	4	4	4	3	3	3	3	3	2	3	3	3	3	3	2	3	3	2	1	2	2	2	2	3	3	3	4	4	3	3	3	3	4	4	3	2	3
2	2	3	2	1	2	3	3	2	3	2	3	4	4	3	4	3	3	2	2	2	1	2	3	3	3	3	2	3	3	2	1	2	2	2	2	4	3	3	4	4	3	3	2	2	3	3	2	2	2
3	3	2	3	2	3	2	2	3	2	1	2	4	4	4	3	3	3	3	3	3	2	3	3	2	2	2	1	2	3	2	1	2	2	2	2	3	2	2	3	3	2	4	3	3	4	4	3	2	2
2	3	2	2	3	3	3	3	4	3	3	4	3	3	4	3	3	4	4	4	4	4	3	3	2	2	2	3	2	1	2	2	2	3	2	1	2	1	2	2	2	2	3	3	2	3	3	3	3	3
2	2	2	1	2	3	4	3	4	3	3	4	3	2	3	2	2	3	4	4	3	4	3	3	2	2	2	3	2	1	3	3	3	2	3	2	2	1	2	2	2	2	2	2	1	2	3	2	3	3
2	2	1	2	3	2	3	2	3	2	2	3	4	3	4	3	3	4	4	4	4	3	3	3	3	3	3	2	3	2	2	2	2	3	2	1	2	1	2	2	2	2	3	3	2	3	3	3	2	2
3	3	4	3	3	4	2	3	2	2	3	3	3	3	3	4	4	3	2	2	2	3	2	1	4	4	4	4	3	3	2	2	3	2	1	2	3	3	2	3	3	3	2	1	2	2	2	2	3	3
4	3	4	3	3	4	2	2	2	1	2	3	3	2	2	3	3	2	2	2	2	3	2	1	4	4	3	4	3	3	3	3	2	3	2	3	2	2	1	2	3	2	2	1	2	2	2	2	3	3
3	2	3	2	2	3	2	2	1	2	3	2	4	3	3	4	4	3	3	3	3	2	3	2	4	4	4	3	3	3	2	2	3	2	1	2	3	3	2	3	3	3	2	1	2	2	2	2	2	2
3	3	3	4	4	3	3	3	3	4	4	3	2	3	2	2	3	3	2	2	3	2	1	2	2	2	3	2	1	2	4	4	4	4	3	3	3	3	3	2	3	3	3	3	3	2	3	3	2	1
4	3	3	4	4	3	3	2	2	3	3	2	2	2	2	1	2	3	2	2	3	2	1	2	3	3	2	3	2	3	4	4	3	4	3	3	2	2	2	1	2	3	3	3	3	2	3	3	2	1
3	2	2	3	3	2	4	3	3	4	4	3	2	2	1	2	3	2	3	3	2	3	2	3	2	2	3	2	1	2	4	4	4	3	3	3	3	3	3	2	3	3	2	2	2	1	2	3	2	1
2	2	3	3	2	3	2	2	1	2	3	2	3	4	3	4	4	3	2	2	2	1	2	3	3	4	4	3	3	4	2	2	3	3	2	3	3	4	3	4	4	3	2	2	3	3	3	2	2	2
2	2	1	2	3	2	2	2	3	3	2	3	3	4	4	3	3	4	3	4	4	3	3	4	2	2	2	1	2	3	2	2	3	3	3	2	2	2	3	3	3	2	3	4	3	4	4	3	2	2
2	2	3	3	3	2	3	4	3	4	4	3	2	2	1	2	3	2	2	2	1	2	3	2	2	2	3	3	2	3	3	4	4	3	3	4	3	4	4	3	3	4	2	2	2	1	2	3	2	2
3	4	3	4	4	3	2	2	3	3	3	2	2	2	2	1	2	3	2	2	3	3	2	3	2	2	1	2	3	2	3	4	3	4	4	3	2	2	2	1	2	3	3	4	4	3	3	4	2	2
2	2	2	1	2	3	3	4	4	3	3	4	2	2	3	3	2	3	3	4	3	4	4	3	2	2	3	3	3	2	2	2	2	1	2	3	2	2	3	3	2	3	2	2	1	2	3	2	3	4
3	4	4	3	3	4	2	2	2	1	2	3	2	2	3	3	3	2	2	2	3	3	3	2	3	4	3	4	4	3	2	2	1	2	3	2	2	2	1	2	3	2	2	2	3	3	2	3	3	4
1	1	1	2	2	2	3	3	3	4	3	4	3	4	3	3	3	4	3	4	3	3	3	4	2	2	3	2	2	3	3	3	4	3	3	3	3	3	4	4	3	3	2	3	2	3	3	2	1	2
1	1	2	1	2	2	3	4	3	3	3	4	3	3	3	4	3	4	3	4	3	3	4	3	3	3	4	3	3	3	2	2	3	2	2	3	3	3	4	4	3	3	1	2	1	2	2	1	2	3
1	1	2	2	1	2	3	3	2	3	2	3	3	4	3	4	3	3	2	3	2	2	3	3	3	3	4	3	3	4	2	2	3	2	2	3	4	4	4	5	4	4	2	2	2	3	3	2	3	3
1	1	2	2	2	1	3	4	3	4	3	3	3	3	2	3	2	3	2	3	2	2	3	3	2	2	3	2	2	3	3	3	4	3	3	4	4	4	5	4	4	4	3	3	3	2	3	2	2	2
3	3	3	4	3	4	1	1	1	2	2	2	3	4	3	3	4	3	2	2	3	2	2	3	3	4	3	3	3	4	3	3	3	4	3	3	2	3	2	3	3	2	3	3	4	4	3	3	1	2
3	4	3	3	3	4	1	1	2	1	2	2	3	3	4	3	4	3	3	3	4	3	3	3	3	4	3	3	4	3	2	2	2	3	3	2	1	2	1	2	2	1	3	3	4	4	3	3	2	3
3	3	2	3	2	3	1	1	2	2	1	2	3	4	4	3	3	3	3	3	4	3	3	4	2	3	2	2	3	3	2	2	2	3	3	2	2	2	2	3	3	2	4	4	4	5	4	4	3	3
3	4	3	4	3	3	1	1	2	2	2	1	3	3	3	2	3	2	2	2	3	2	2	3	2	3	2	2	3	3	3	3	3	4	4	3	3	3	3	2	3	2	4	4	5	4	4	4	2	2
3	3	4	3	4	3	3	4	3	3	4	3	1	1	1	2	2	2	2	2	2	3	3	2	3	3	3	4	3	3	3	4	3	3	3	4	2	3	3	2	2	3	1	2	2	1	1	2	3	3
3	4	3	3	4	3	3	3	4	3	4	3	1	1	2	1	2	2	3	3	3	4	3	3	2	2	2	3	3	2	3	4	3	3	4	3	1	2	2	1	1	2	2	3	3	2	2	3	3	3
3	3	3	2	3	2	3	4	4	3	3	3	1	1	2	2	1	2	3	3	3	4	4	3	2	2	2	3	3	2	2	3	2	2	3	3	2	2	3	2	2	3	3	3	2	3	2	3	4	4
3	4	4	3	3	3	3	3	3	2	3	2	1	1	2	2	2	1	2	2	2	3	3	2	3	3	3	4	4	3	2	3	2	2	3	3	3	3	2	3	2	3	2	2	3	2	2	3	4	4
3	3	4	4	3	3	2	3	2	3	3	2	1	2	1	2	2	1	1	1	1	2	2	2	3	3	3	4	3	4	3	4	3	3	3	4	3	4	3	3	3	4	2	2	3	2	2	3	3	3
3	3	4	4	3	3	1	2	1	2	2	1	2	3	2	3	3	2	1	1	2	1	2	2	3	4	3	3	3	4	3	3	3	4	3	4	3	4	3	3	4	3	3	3	4	3	3	3	2	2
4	4	4	5	4	4	2	2	2	3	3	2	3	3	3	2	3	2	1	1	2	2	1	2	3	3	2	3	2	3	3	4	3	4	3	3	2	3	2	2	3	3	3	3	4	3	3	4	2	2
4	4	5	4	4	4	3	3	3	2	3	2	2	2	2	3	3	2	1	1	2	2	2	1	3	4	3	4	3	3	3	3	2	3	2	3	2	3	2	2	3	3	2	2	3	2	2	3	3	3
2	3	2	3	3	2	3	3	4	4	3	3	1	2	2	1	1	2	3	3	3	4	3	4	1	1	1	2	2	2	3	4	3	3	4	3	2	2	3	2	2	3	3	4	3	3	3	4	3	3
1	2	1	2	2	1	3	3	4	4	3	3	2	3	3	2	2	3	3	4	3	3	3	4	1	1	2	1	2	2	3	3	4	3	4	3	3	3	4	3	3	3	3	4	3	3	4	3	2	2
2	2	2	3	3	2	4	4	4	5	4	4	3	3	2	3	2	3	3	3	2	3	2	3	1	1	2	2	1	2	3	4	4	3	3	3	3	3	4	3	3	4	2	3	2	2	3	3	2	2
3	3	3	2	3	2	4	4	5	4	4	4	2	2	3	2	2	3	3	4	3	4	3	3	1	1	2	2	2	1	3	3	3	2	3	2	2	2	3	2	2	3	2	3	2	2	3	3	3	3
2	3	3	2	2	3	1	2	2	1	1	2	3	3	4	4	3	3	3	3	4	3	4	3	3	4	3	3	4	3	1	1	1	2	2	2	2	2	2	3	3	2	3	3	3	4	3	3	3	4
1	2	2	1	1	2	2	3	3	2	2	3	3	3	4	4	3	3	3	4	3	3	4	3	3	3	4	3	4	3	1	1	2	1	2	2	3	3	3	4	3	3	2	2	2	3	3	2	3	4
2	2	3	2	2	3	3	3	2	3	2	3	4	4	4	5	4	4	3	3	3	2	3	2	3	4	4	3	3	3	1	1	2	2	1	2	3	3	3	4	4	3	2	2	2	3	3	2	2	3
3	3	2	3	2	3	2	2	3	2	2	3	4	4	5	4	4	4	3	4	4	3	3	3	3	3	3	2	3	2	1	1	2	2	2	1	2	2	2	3	3	2	3	3	3	4	4	3	2	3
3	4	3	3	3	4	2	2	3	2	2	3	3	3	4	3	3	3	3	3	4	4	3	3	2	3	2	3	3	2	1	2	1	2	2	1	1	1	1	2	2	2	3	3	3	4	3	4	3	4
3	4	3	3	4	3	3	3	4	3	3	3	2	2	3	2	2	3	3	3	4	4	3	3	1	2	1	2	2	1	2	3	2	3	3	2	1	1	2	1	2	2	3	4	3	3	3	4	3	3
2	3	2	2	3	3	3	3	4	3	3	4	2	2	3	2	2	3	4	4	4	5	4	4	2	2	2	3	3	2	3	3	3	2	3	2	1	1	2	2	1	2	3	3	2	3	2	3	3	4
2	3	2	2	3	3	2	2	3	2	2	3	3	3	4	3	3	4	4	4	5	4	4	4	3	3	3	2	3	2	2	2	2	3	3	2	1	1	2	2	2	1	3	4	3	4	3	3	3	3
2	2	3	2	2	3	3	4	3	3	3	4	3	3	3	4	3	3	2	3	2	3	3	2	3	3	4	4	3	3	1	2	2	1	1	2	3	3	3	4	3	4	1	1	1	2	2	2	3	4
3	3	4	3	3	3	3	4	3	3	4	3	2	2	2	3	3	2	1	2	1	2	2	1	3	3	4	4	3	3	2	3	3	2	2	3	3	4	3	3	3	4	1	1	2	1	2	2	3	3
3	3	4	3	3	4	2	3	2	2	3	3	2	2	2	3	3	2	2	2	2	3	3	2	4	4	4	5	4	4	3	3	2	3	2	3	3	3	2	3	2	3	1	1	2	2	1	2	3	4
2	2	3	2	2	3	2	3	2	2	3	3	3	3	3	4	4	3	3	3	3	2	3	2	4	4	5	4	4	4	2	2	3	2	2	3	3	4	3	4	3	3	1	1	2	2	2	1	3	3
2	2	2	3	3	2	3	3	3	4	3	3	3	4	3	3	3	4	2	3	3	2	2	3	1	2	2	1	1	2	3	3	4	4	3	3	3	3	4	3	4	3	3	4	3	3	4	3	1	1
3	3	3	4	3	3	2	2	2	3	3	2	3	4	3	3	4	3	1	2	2	1	1	2	2	3	3	2	2	3	3	3	4	4	3	3	3	4	3	3	4	3	3	3	4	3	4	3	1	1
3	3	3	4	4	3	2	2	2	3	3	2	2	3	2	2	3	3	2	2	3	2	2	3	3	3	2	3	2	3	4	4	4	5	4	4	3	3	3	2	3	2	3	4	4	3	3	3	1	1
2	2	2	3	3	2	3	3	3	4	4	3	2	3	2	2	3	3	3	3	2	3	2	3	2	2	3	2	2	3	4	4	5	4	4	4	3	4	4	3	3	3	3	3	3	2	3	2	1	1
3	3	2	3	2	3	3	3	2	3	2	3	4	5	4	4	4	4	2	3	3	2	2	3	2	3	3	2	2	3	2	2	3	3	2	2	3	3	3	4	4	3	3	3	3	4	4	3	1	2
3	3	3	2	3	2	4	5	4	4	4	4	3	3	2	3	2	3	2	3	2	3	3	2	2	2	3	3	2	2	2	3	3	2	2	3	3	3	4	3	3	4	1	2	1	1	2	2	3	3
4	5	4	4	4	4	3	3	3	2	3	2	3	3	3	2	3	2	2	2	3	3	2	2	2	3	2	3	3	2	2	3	2	3	3	2	1	2	1	1	2	2	3	3	4	3	3	4	3	3
3	3	3	4	4	3	3	3	3	4	4	3	1	2	1	1	2	2	3	3	2	3	2	3	3	3	2	3	2	3	4	5	4	4	4	4	2	3	3	2	2	3	2	3	3	2	2	3	2	2
3	3	4	3	3	4	1	2	1	1	2	2	3	3	3	4	4	3	3	3	3	2	3	2	4	5	4	4	4	4	3	3	2	3	2	3	2	3	2	3	3	2	2	2	3	3	2	2	2	3
1	2	1	1	2	2	3	3	4	3	3	4	3	3	4	3	3	4	4	5	4	4	4	4	3	3	3	2	3	2	3	3	3	2	3	2	2	2	3	3	2	2	2	3	2	3	3	2	2	3
2	3	3	2	2	3	2	3	3	2	2	3	2	2	3	3	2	2	3	3	3	4	4	3	3	3	3	4	4	3	1	2	1	1	2	2	3	3	2	3	2	3	3	3	2	3	2	3	4	5
2	3	2	3	3	2	2	2	3	3	2	2	2	3	3	2	2	3	3	3	4	3	3	4	1	2	1	1	2	2	3	3	3	4	4	3	3	3	3	2	3	2	4	5	4	4	4	4	3	3
2	2	3	3	2	2	2	3	2	3	3	2	2	3	2	3	3	2	1	2	1	1	2	2	3	3	4	3	3	4	3	3	4	3	3	4	4	5	4	4	4	4	3	3	3	2	3	2	3	3
4	3	3	4	3	3	2	1	1	2	2	1	3	3	3	2	3	2	2	1	2	1	1	2	3	3	2	3	2	3	4	3	3	4	3	3	3	3	3	2	3	2	4	3	4	3	3	3	2	1
2	1	1	2	2	1	4	3	3	4	3	3	3	3	2	3	2	3	3	3	2	3	2	3	2	1	2	1	1	2	4	3	4	3	3	3	4	3	4	3	3	3	3	3	3	2	3	2	2	1
4	3	4	3	3	3	3	3	3	2	3	2	2	1	1	2	2	1	2	1	1	2	2	1	4	3	3	4	3	3	3	3	2	3	2	3	3	3	2	3	2	3	2	1	2	1	1	2	4	3
3	3	3	2	3	2	4	3	4	3	3	3	2	1	2	1	1	2	4	3	3	4	3	3	2	1	1	2	2	1	3	3	3	2	3	2	2	1	2	1	1	2	3	3	2	3	2	3	4	3
2	1	2	1	1	2	3	3	2	3	2	3	4	3	3	4	3	3	3	3	3	2	3	2	4	3	4	3	3	3	2	1	2	1	1	2	4	3	3	4	3	3	2	1	1	2	2	1	3	3
3	3	2	3	2	3	2	1	2	1	1	2	4	3	4	3	3	3	4	3	4	3	3	3	3	3	3	2	3	2	2	1	1	2	2	1	2	1	1	2	2	1	4	3	3	4	3	3	3	3
[truncated: 88 more columns]
