# Supplementary material for: The Polytope Formalism: application to molecular constitution and the prospect of a complete description of Chemical Space
Source: Chem Sci. 2026 Jan 8;17(4):2102–18. doi: 10.1039/d5sc08813e (PMC12780917; doi:10.1039/d5sc08813e)
Supplement: SC-017-D5SC08813E-s001 [file SC-017-D5SC08813E-s001.zip › publication files/graphing outputs/free base triphyrin[2.2.2] 3-torus_S3(2)B3_genera{1, 2, 3, 4, 5, 6, 7, 8}_edges_2.txt]

UndirectedEdge["16:16:17"	"16	18:16	18:17"]
UndirectedEdge["16:16:17"	"16:16	18:17	18"]
UndirectedEdge["16:16:17"	"16	18:16:17	18"]
UndirectedEdge["16:16:17"	"16	18:16	17:17"]
UndirectedEdge["16:16:17"	"16	17:16	18:17"]
UndirectedEdge["16:16:17"	"16:16	17:17	18"]
UndirectedEdge["16:16:17"	"16	17:16:17	18"]
UndirectedEdge["16:17:16"	"16	18:17:16	18"]
UndirectedEdge["16:17:16"	"16:17	18:16	18"]
UndirectedEdge["16:17:16"	"16	18:17	18:16"]
UndirectedEdge["16:17:16"	"16	18:17:16	17"]
UndirectedEdge["16:17:16"	"16	17:17:16	18"]
UndirectedEdge["16:17:16"	"16:17	18:16	17"]
UndirectedEdge["16:17:16"	"16	17:17	18:16"]
UndirectedEdge["17:16:16"	"17:16	18:16	18"]
UndirectedEdge["17:16:16"	"17	18:16:16	18"]
UndirectedEdge["17:16:16"	"17	18:16	18:16"]
UndirectedEdge["17:16:16"	"17:16	18:16	17"]
UndirectedEdge["17:16:16"	"17:16	17:16	18"]
UndirectedEdge["17:16:16"	"17	18:16:16	17"]
UndirectedEdge["17:16:16"	"17	18:16	17:16"]
UndirectedEdge["17:17:18"	"16	17:16	17:18"]
UndirectedEdge["17:17:18"	"17:16	17:16	18"]
UndirectedEdge["17:17:18"	"16	17:17:16	18"]
UndirectedEdge["17:17:18"	"16	17:17	18:18"]
UndirectedEdge["17:17:18"	"17	18:16	17:18"]
UndirectedEdge["17:17:18"	"17:17	18:16	18"]
UndirectedEdge["17:17:18"	"17	18:17:16	18"]
UndirectedEdge["17:18:17"	"16	17:18:16	17"]
UndirectedEdge["17:18:17"	"17:16	18:16	17"]
UndirectedEdge["17:18:17"	"16	17:16	18:17"]
UndirectedEdge["17:18:17"	"16	17:18:17	18"]
UndirectedEdge["17:18:17"	"17	18:18:16	17"]
UndirectedEdge["17:18:17"	"17:16	18:17	18"]
UndirectedEdge["17:18:17"	"17	18:16	18:17"]
UndirectedEdge["18:17:17"	"18:16	17:16	17"]
UndirectedEdge["18:17:17"	"16	18:17:16	17"]
UndirectedEdge["18:17:17"	"16	18:16	17:17"]
UndirectedEdge["18:17:17"	"18:16	17:17	18"]
UndirectedEdge["18:17:17"	"18:17	18:16	17"]
UndirectedEdge["18:17:17"	"16	18:17:17	18"]
UndirectedEdge["18:17:17"	"16	18:17	18:17"]
UndirectedEdge["18:18:16"	"17	18:17	18:16"]
UndirectedEdge["18:18:16"	"17	18:16	18:16"]
UndirectedEdge["18:18:16"	"16	18:17	18:16"]
UndirectedEdge["18:18:16"	"18:17	18:16	17"]
UndirectedEdge["18:18:16"	"17	18:18:16	17"]
UndirectedEdge["18:18:16"	"18:16	18:16	17"]
UndirectedEdge["18:18:16"	"16	18:18:16	17"]
UndirectedEdge["18:16:18"	"17	18:16:17	18"]
UndirectedEdge["18:16:18"	"17	18:16:16	18"]
UndirectedEdge["18:16:18"	"16	18:16:17	18"]
UndirectedEdge["18:16:18"	"18:16	17:17	18"]
UndirectedEdge["18:16:18"	"17	18:16	17:18"]
UndirectedEdge["18:16:18"	"18:16	17:16	18"]
UndirectedEdge["18:16:18"	"16	18:16	17:18"]
UndirectedEdge["16:18:18"	"16:17	18:17	18"]
UndirectedEdge["16:18:18"	"16:17	18:16	18"]
UndirectedEdge["16:18:18"	"16:16	18:17	18"]
UndirectedEdge["16:18:18"	"16	17:18:17	18"]
UndirectedEdge["16:18:18"	"16	17:17	18:18"]
UndirectedEdge["16:18:18"	"16	17:18:16	18"]
UndirectedEdge["16:18:18"	"16	17:16	18:18"]
UndirectedEdge["16:16:18"	"16	17:16	17:18"]
UndirectedEdge["16:16:18"	"16:16	18:17	18"]
UndirectedEdge["16:16:18"	"16	18:16:17	18"]
UndirectedEdge["16:16:18"	"16:16	17:17	18"]
UndirectedEdge["16:16:18"	"16	17:16:17	18"]
UndirectedEdge["16:16:18"	"16	17:16	18:18"]
UndirectedEdge["16:16:18"	"16	18:16	17:18"]
UndirectedEdge["16:18:16"	"16	17:18:16	17"]
UndirectedEdge["16:18:16"	"16:17	18:16	18"]
UndirectedEdge["16:18:16"	"16	18:17	18:16"]
UndirectedEdge["16:18:16"	"16:17	18:16	17"]
UndirectedEdge["16:18:16"	"16	17:17	18:16"]
UndirectedEdge["16:18:16"	"16	17:18:16	18"]
UndirectedEdge["16:18:16"	"16	18:18:16	17"]
UndirectedEdge["18:16:16"	"18:16	17:16	17"]
UndirectedEdge["18:16:16"	"17	18:16:16	18"]
UndirectedEdge["18:16:16"	"17	18:16	18:16"]
UndirectedEdge["18:16:16"	"17	18:16:16	17"]
UndirectedEdge["18:16:16"	"17	18:16	17:16"]
UndirectedEdge["18:16:16"	"18:16	17:16	18"]
UndirectedEdge["18:16:16"	"18:16	18:16	17"]
UndirectedEdge["17:17:16"	"17	18:17	18:16"]
UndirectedEdge["17:17:16"	"17:16	17:16	18"]
UndirectedEdge["17:17:16"	"16	17:17:16	18"]
UndirectedEdge["17:17:16"	"17	18:16	17:16"]
UndirectedEdge["17:17:16"	"16	17:17	18:16"]
UndirectedEdge["17:17:16"	"17:17	18:16	18"]
UndirectedEdge["17:17:16"	"17	18:17:16	18"]
UndirectedEdge["17:16:17"	"17	18:16:17	18"]
UndirectedEdge["17:16:17"	"17:16	18:16	17"]
UndirectedEdge["17:16:17"	"16	17:16	18:17"]
UndirectedEdge["17:16:17"	"17	18:16:16	17"]
UndirectedEdge["17:16:17"	"16	17:16:17	18"]
UndirectedEdge["17:16:17"	"17:16	18:17	18"]
UndirectedEdge["17:16:17"	"17	18:16	18:17"]
UndirectedEdge["16:17:17"	"16:17	18:17	18"]
UndirectedEdge["16:17:17"	"16	18:17:16	17"]
UndirectedEdge["16:17:17"	"16	18:16	17:17"]
UndirectedEdge["16:17:17"	"16:17	18:16	17"]
UndirectedEdge["16:17:17"	"16:16	17:17	18"]
UndirectedEdge["16:17:17"	"16	18:17:17	18"]
UndirectedEdge["16:17:17"	"16	18:17	18:17"]
UndirectedEdge["18:18:17"	"16	18:16	18:17"]
UndirectedEdge["18:18:17"	"18:17	18:16	17"]
UndirectedEdge["18:18:17"	"17	18:18:16	17"]
UndirectedEdge["18:18:17"	"16	18:17	18:17"]
UndirectedEdge["18:18:17"	"17	18:16	18:17"]
UndirectedEdge["18:18:17"	"18:16	18:16	17"]
UndirectedEdge["18:18:17"	"16	18:18:16	17"]
UndirectedEdge["18:17:18"	"16	18:17:16	18"]
UndirectedEdge["18:17:18"	"18:16	17:17	18"]
UndirectedEdge["18:17:18"	"17	18:16	17:18"]
UndirectedEdge["18:17:18"	"16	18:17:17	18"]
UndirectedEdge["18:17:18"	"17	18:17:16	18"]
UndirectedEdge["18:17:18"	"18:16	17:16	18"]
UndirectedEdge["18:17:18"	"16	18:16	17:18"]
UndirectedEdge["17:18:18"	"17:16	18:16	18"]
UndirectedEdge["17:18:18"	"16	17:18:17	18"]
UndirectedEdge["17:18:18"	"16	17:17	18:18"]
UndirectedEdge["17:18:18"	"17:16	18:17	18"]
UndirectedEdge["17:18:18"	"17:17	18:16	18"]
UndirectedEdge["17:18:18"	"16	17:18:16	18"]
UndirectedEdge["17:18:18"	"16	17:16	18:18"]
UndirectedEdge["16:17:18"	"16:17	18:17	18"]
UndirectedEdge["16:17:18"	"16	18:17:16	18"]
UndirectedEdge["16:17:18"	"16	17:16	17:18"]
UndirectedEdge["16:17:18"	"16:17	18:16	18"]
UndirectedEdge["16:17:18"	"16	17:17:16	18"]
UndirectedEdge["16:17:18"	"16	17:17	18:18"]
UndirectedEdge["16:17:18"	"16:16	17:17	18"]
UndirectedEdge["16:17:18"	"16	18:17:17	18"]
UndirectedEdge["16:17:18"	"16	18:16	17:18"]
UndirectedEdge["16:18:17"	"16:17	18:17	18"]
UndirectedEdge["16:18:17"	"16	18:16	18:17"]
UndirectedEdge["16:18:17"	"16	17:18:16	17"]
UndirectedEdge["16:18:17"	"16:16	18:17	18"]
UndirectedEdge["16:18:17"	"16	17:16	18:17"]
UndirectedEdge["16:18:17"	"16	17:18:17	18"]
UndirectedEdge["16:18:17"	"16:17	18:16	17"]
UndirectedEdge["16:18:17"	"16	18:17	18:17"]
UndirectedEdge["16:18:17"	"16	18:18:16	17"]
UndirectedEdge["17:16:18"	"17	18:16:17	18"]
UndirectedEdge["17:16:18"	"17:16	18:16	18"]
UndirectedEdge["17:16:18"	"16	17:16	17:18"]
UndirectedEdge["17:16:18"	"17	18:16:16	18"]
UndirectedEdge["17:16:18"	"17:16	17:16	18"]
UndirectedEdge["17:16:18"	"17	18:16	17:18"]
UndirectedEdge["17:16:18"	"16	17:16:17	18"]
UndirectedEdge["17:16:18"	"17:16	18:17	18"]
UndirectedEdge["17:16:18"	"16	17:16	18:18"]
UndirectedEdge["17:18:16"	"17	18:17	18:16"]
UndirectedEdge["17:18:16"	"17:16	18:16	18"]
UndirectedEdge["17:18:16"	"16	17:18:16	17"]
UndirectedEdge["17:18:16"	"17	18:16	18:16"]
UndirectedEdge["17:18:16"	"17:16	18:16	17"]
UndirectedEdge["17:18:16"	"17	18:18:16	17"]
UndirectedEdge["17:18:16"	"16	17:17	18:16"]
UndirectedEdge["17:18:16"	"17:17	18:16	18"]
UndirectedEdge["17:18:16"	"16	17:18:16	18"]
UndirectedEdge["18:16:17"	"17	18:16:17	18"]
UndirectedEdge["18:16:17"	"16	18:16	18:17"]
UndirectedEdge["18:16:17"	"18:16	17:16	17"]
UndirectedEdge["18:16:17"	"16	18:16:17	18"]
UndirectedEdge["18:16:17"	"16	18:16	17:17"]
UndirectedEdge["18:16:17"	"18:16	17:17	18"]
UndirectedEdge["18:16:17"	"17	18:16:16	17"]
UndirectedEdge["18:16:17"	"17	18:16	18:17"]
UndirectedEdge["18:16:17"	"18:16	18:16	17"]
UndirectedEdge["18:17:16"	"17	18:17	18:16"]
UndirectedEdge["18:17:16"	"16	18:17:16	18"]
UndirectedEdge["18:17:16"	"18:16	17:16	17"]
UndirectedEdge["18:17:16"	"16	18:17	18:16"]
UndirectedEdge["18:17:16"	"16	18:17:16	17"]
UndirectedEdge["18:17:16"	"18:17	18:16	17"]
UndirectedEdge["18:17:16"	"17	18:16	17:16"]
UndirectedEdge["18:17:16"	"17	18:17:16	18"]
UndirectedEdge["18:17:16"	"18:16	17:16	18"]
UndirectedEdge["16:16:17	18"	"16:16	17:18"]
UndirectedEdge["16:16:17	18"	"16	17:16:18"]
UndirectedEdge["16:16:17	18"	"16:16	18:17"]
UndirectedEdge["16:16:17	18"	"16	18:16:17"]
UndirectedEdge["16:16:17	18"	"16:16	17:17"]
UndirectedEdge["16:16:17	18"	"16	17:16:17"]
UndirectedEdge["16:16:17	18"	"16:16	18:18"]
UndirectedEdge["16:16:17	18"	"16	18:16:18"]
UndirectedEdge["16:16:17	18"	"16	18:16	17:17	18"]
UndirectedEdge["16:16:17	18"	"16	17:16	18:17	18"]
UndirectedEdge["16:17	18:16"	"16:18:16	17"]
UndirectedEdge["16:17	18:16"	"16	17:18:16"]
UndirectedEdge["16:17	18:16"	"16:17:16	18"]
UndirectedEdge["16:17	18:16"	"16	18:17:16"]
UndirectedEdge["16:17	18:16"	"16:17:16	17"]
UndirectedEdge["16:17	18:16"	"16	17:17:16"]
UndirectedEdge["16:17	18:16"	"16:18:16	18"]
UndirectedEdge["16:17	18:16"	"16	18:18:16"]
UndirectedEdge["16:17	18:16"	"16	18:17	18:16	17"]
UndirectedEdge["16:17	18:16"	"16	17:17	18:16	18"]
UndirectedEdge["17	18:16:16"	"18:16:16	17"]
UndirectedEdge["17	18:16:16"	"18:16	17:16"]
UndirectedEdge["17	18:16:16"	"17:16:16	18"]
UndirectedEdge["17	18:16:16"	"17:16	18:16"]
UndirectedEdge["17	18:16:16"	"17:16:16	17"]
UndirectedEdge["17	18:16:16"	"17:16	17:16"]
UndirectedEdge["17	18:16:16"	"18:16:16	18"]
UndirectedEdge["17	18:16:16"	"18:16	18:16"]
UndirectedEdge["17	18:16:16"	"17	18:16	18:16	17"]
UndirectedEdge["17	18:16:16"	"17	18:16	17:16	18"]
UndirectedEdge["17:17:16	18"	"17:17	18:16"]
UndirectedEdge["17:17:16	18"	"17	18:17:16"]
UndirectedEdge["17:17:16	18"	"17:16	17:18"]
UndirectedEdge["17:17:16	18"	"16	17:17:18"]
UndirectedEdge["17:17:16	18"	"17:16	17:16"]
UndirectedEdge["17:17:16	18"	"16	17:17:16"]
UndirectedEdge["17:17:16	18"	"17:17	18:18"]
UndirectedEdge["17:17:16	18"	"17	18:17:18"]
UndirectedEdge["17:17:16	18"	"17	18:16	17:16	18"]
UndirectedEdge["17:17:16	18"	"16	17:17	18:16	18"]
UndirectedEdge["17:16	18:17"	"17:16:17	18"]
UndirectedEdge["17:16	18:17"	"17	18:16:17"]
UndirectedEdge["17:16	18:17"	"17:18:16	17"]
UndirectedEdge["17:16	18:17"	"16	17:18:17"]
UndirectedEdge["17:16	18:17"	"17:16:16	17"]
UndirectedEdge["17:16	18:17"	"16	17:16:17"]
UndirectedEdge["17:16	18:17"	"17:18:17	18"]
UndirectedEdge["17:16	18:17"	"17	18:18:17"]
UndirectedEdge["17:16	18:17"	"17	18:16	18:16	17"]
UndirectedEdge["17:16	18:17"	"16	17:16	18:17	18"]
UndirectedEdge["16	18:17:17"	"16:17:17	18"]
UndirectedEdge["16	18:17:17"	"16:17	18:17"]
UndirectedEdge["16	18:17:17"	"18:17:16	17"]
UndirectedEdge["16	18:17:17"	"18:16	17:17"]
UndirectedEdge["16	18:17:17"	"16:17:16	17"]
UndirectedEdge["16	18:17:17"	"16:16	17:17"]
UndirectedEdge["16	18:17:17"	"18:17:17	18"]
UndirectedEdge["16	18:17:17"	"18:17	18:17"]
UndirectedEdge["16	18:17:17"	"16	18:17	18:16	17"]
UndirectedEdge["16	18:17:17"	"16	18:16	17:17	18"]
UndirectedEdge["18:18:16	17"	"18:16	18:17"]
UndirectedEdge["18:18:16	17"	"16	18:18:17"]
UndirectedEdge["18:18:16	17"	"18:17	18:16"]
UndirectedEdge["18:18:16	17"	"17	18:18:16"]
UndirectedEdge["18:18:16	17"	"18:17	18:17"]
UndirectedEdge["18:18:16	17"	"17	18:18:17"]
UndirectedEdge["18:18:16	17"	"18:16	18:16"]
UndirectedEdge["18:18:16	17"	"16	18:18:16"]
UndirectedEdge["18:18:16	17"	"17	18:16	18:16	17"]
UndirectedEdge["18:18:16	17"	"16	18:17	18:16	17"]
UndirectedEdge["18:16	17:18"	"18:17:16	18"]
UndirectedEdge["18:16	17:18"	"16	18:17:18"]
UndirectedEdge["18:16	17:18"	"18:16:17	18"]
UndirectedEdge["18:16	17:18"	"17	18:16:18"]
UndirectedEdge["18:16	17:18"	"18:17:17	18"]
UndirectedEdge["18:16	17:18"	"17	18:17:18"]
UndirectedEdge["18:16	17:18"	"18:16:16	18"]
UndirectedEdge["18:16	17:18"	"16	18:16:18"]
UndirectedEdge["18:16	17:18"	"17	18:16	17:16	18"]
UndirectedEdge["18:16	17:18"	"16	18:16	17:17	18"]
UndirectedEdge["16	17:18:18"	"17:18:16	18"]
UndirectedEdge["16	17:18:18"	"17:16	18:18"]
UndirectedEdge["16	17:18:18"	"16:18:17	18"]
UndirectedEdge["16	17:18:18"	"16:17	18:18"]
UndirectedEdge["16	17:18:18"	"17:18:17	18"]
UndirectedEdge["16	17:18:18"	"17:17	18:18"]
UndirectedEdge["16	17:18:18"	"16:18:16	18"]
UndirectedEdge["16	17:18:18"	"16:16	18:18"]
UndirectedEdge["16	17:18:18"	"16	17:17	18:16	18"]
UndirectedEdge["16	17:18:18"	"16	17:16	18:17	18"]
UndirectedEdge["16:17:17	18"	"16:17	18:17"]
UndirectedEdge["16:17:17	18"	"16	18:17:18"]
UndirectedEdge["16:17:17	18"	"16:16	17:18"]
UndirectedEdge["16:17:17	18"	"16:17	18:18"]
UndirectedEdge["16:17:17	18"	"16	17:17:18"]
UndirectedEdge["16:17:17	18"	"16:16	17:17"]
UndirectedEdge["16:17:17	18"	"16	18:16	17:17	18"]
UndirectedEdge["16:17	18:17"	"16	18:18:17"]
UndirectedEdge["16:17	18:17"	"16:18:16	17"]
UndirectedEdge["16:17	18:17"	"16:18:17	18"]
UndirectedEdge["16:17	18:17"	"16	17:18:17"]
UndirectedEdge["16:17	18:17"	"16:17:16	17"]
UndirectedEdge["16:17	18:17"	"16	18:17	18:16	17"]
UndirectedEdge["17:16:17	18"	"17	18:16:17"]
UndirectedEdge["17:16:17	18"	"17:16	18:18"]
UndirectedEdge["17:16:17	18"	"16	17:16:18"]
UndirectedEdge["17:16:17	18"	"17	18:16:18"]
UndirectedEdge["17:16:17	18"	"17:16	17:18"]
UndirectedEdge["17:16:17	18"	"16	17:16:17"]
UndirectedEdge["17:16:17	18"	"16	17:16	18:17	18"]
UndirectedEdge["17:17	18:16"	"17	18:17:16"]
UndirectedEdge["17:17	18:16"	"17:18:16	18"]
UndirectedEdge["17:17	18:16"	"16	17:18:16"]
UndirectedEdge["17:17	18:16"	"17	18:18:16"]
UndirectedEdge["17:17	18:16"	"17:18:16	17"]
UndirectedEdge["17:17	18:16"	"16	17:17:16"]
UndirectedEdge["17:17	18:16"	"16	17:17	18:16	18"]
UndirectedEdge["17	18:16:17"	"18:16	18:17"]
UndirectedEdge["17	18:16:17"	"18:16:16	17"]
UndirectedEdge["17	18:16:17"	"18:16:17	18"]
UndirectedEdge["17	18:16:17"	"18:16	17:17"]
UndirectedEdge["17	18:16:17"	"17:16:16	17"]
UndirectedEdge["17	18:16:17"	"17	18:16	18:16	17"]
UndirectedEdge["17	18:17:16"	"18:17:16	18"]
UndirectedEdge["17	18:17:16"	"18:16	17:16"]
UndirectedEdge["17	18:17:16"	"18:17	18:16"]
UndirectedEdge["17	18:17:16"	"18:17:16	17"]
UndirectedEdge["17	18:17:16"	"17:16	17:16"]
UndirectedEdge["17	18:17:16"	"17	18:16	17:16	18"]
UndirectedEdge["17:18:16	18"	"17:16	18:18"]
UndirectedEdge["17:18:16	18"	"16	17:18:16"]
UndirectedEdge["17:18:16	18"	"17	18:18:16"]
UndirectedEdge["17:18:16	18"	"17:16	18:16"]
UndirectedEdge["17:18:16	18"	"17:17	18:18"]
UndirectedEdge["17:18:16	18"	"16	17:17	18:16	18"]
UndirectedEdge["17:16	18:18"	"16	17:16:18"]
UndirectedEdge["17:16	18:18"	"17	18:16:18"]
UndirectedEdge["17:16	18:18"	"17:16:16	18"]
UndirectedEdge["17:16	18:18"	"17:18:17	18"]
UndirectedEdge["17:16	18:18"	"16	17:16	18:17	18"]
UndirectedEdge["18:17:16	18"	"16	18:17:18"]
UndirectedEdge["18:17:16	18"	"18:16	17:16"]
UndirectedEdge["18:17:16	18"	"18:17	18:16"]
UndirectedEdge["18:17:16	18"	"16	18:17:16"]
UndirectedEdge["18:17:16	18"	"17	18:17:18"]
UndirectedEdge["18:17:16	18"	"17	18:16	17:16	18"]
UndirectedEdge["18:16	18:17"	"16	18:18:17"]
UndirectedEdge["18:16	18:17"	"18:16:16	17"]
UndirectedEdge["18:16	18:17"	"18:16:17	18"]
UndirectedEdge["18:16	18:17"	"16	18:16:17"]
UndirectedEdge["18:16	18:17"	"17	18:18:17"]
UndirectedEdge["18:16	18:17"	"17	18:16	18:16	17"]
UndirectedEdge["16	18:17:18"	"16:16	17:18"]
UndirectedEdge["16	18:17:18"	"16:17	18:18"]
UndirectedEdge["16	18:17:18"	"16:17:16	18"]
UndirectedEdge["16	18:17:18"	"18:17:17	18"]
UndirectedEdge["16	18:17:18"	"16	18:16	17:17	18"]
UndirectedEdge["16	18:18:17"	"16:18:16	17"]
UndirectedEdge["16	18:18:17"	"16:18:17	18"]
UndirectedEdge["16	18:18:17"	"16:16	18:17"]
UndirectedEdge["16	18:18:17"	"18:17	18:17"]
UndirectedEdge["16	18:18:17"	"16	18:17	18:16	17"]
UndirectedEdge["18:16:16	17"	"18:16	17:16"]
UndirectedEdge["18:16:16	17"	"16	18:16:17"]
UndirectedEdge["18:16:16	17"	"18:16	17:17"]
UndirectedEdge["18:16:16	17"	"18:16	18:16"]
UndirectedEdge["18:16:16	17"	"17	18:16	18:16	17"]
UndirectedEdge["18:16	17:16"	"16	18:17:16"]
UndirectedEdge["18:16	17:16"	"18:17:16	17"]
UndirectedEdge["18:16	17:16"	"18:16:16	18"]
UndirectedEdge["18:16	17:16"	"17	18:16	17:16	18"]
UndirectedEdge["16:18:16	17"	"16	17:18:16"]
UndirectedEdge["16:18:16	17"	"16:16	18:17"]
UndirectedEdge["16:18:16	17"	"16	17:18:17"]
UndirectedEdge["16:18:16	17"	"16	18:18:16"]
UndirectedEdge["16:18:16	17"	"16	18:17	18:16	17"]
UndirectedEdge["16:16	17:18"	"16	17:16:18"]
UndirectedEdge["16:16	17:18"	"16:17:16	18"]
UndirectedEdge["16:16	17:18"	"16	17:17:18"]
UndirectedEdge["16:16	17:18"	"16	18:16:18"]
UndirectedEdge["16:16	17:18"	"16	18:16	17:17	18"]
UndirectedEdge["16	17:18:16"	"17:16	18:16"]
UndirectedEdge["16	17:18:16"	"17:18:16	17"]
UndirectedEdge["16	17:18:16"	"16:18:16	18"]
UndirectedEdge["16	17:18:16"	"16	17:17	18:16	18"]
UndirectedEdge["16	17:16:18"	"17:16:16	18"]
UndirectedEdge["16	17:16:18"	"17:16	17:18"]
UndirectedEdge["16	17:16:18"	"16:16	18:18"]
UndirectedEdge["16	17:16:18"	"16	17:16	18:17	18"]
UndirectedEdge["16:18:17	18"	"16:17	18:18"]
UndirectedEdge["16:18:17	18"	"16:16	18:17"]
UndirectedEdge["16:18:17	18"	"16	17:18:17"]
UndirectedEdge["16:18:17	18"	"16:16	18:18"]
UndirectedEdge["16:18:17	18"	"16	17:16	18:17	18"]
UndirectedEdge["16:17	18:18"	"16:17:16	18"]
UndirectedEdge["16:17	18:18"	"16	17:17:18"]
UndirectedEdge["16:17	18:18"	"16:18:16	18"]
UndirectedEdge["16:17	18:18"	"16	17:17	18:16	18"]
UndirectedEdge["18:16:17	18"	"17	18:16:18"]
UndirectedEdge["18:16:17	18"	"16	18:16:17"]
UndirectedEdge["18:16:17	18"	"18:16	17:17"]
UndirectedEdge["18:16:17	18"	"16	18:16:18"]
UndirectedEdge["18:16:17	18"	"16	18:16	17:17	18"]
UndirectedEdge["18:17	18:16"	"17	18:18:16"]
UndirectedEdge["18:17	18:16"	"16	18:17:16"]
UndirectedEdge["18:17	18:16"	"18:17:16	17"]
UndirectedEdge["18:17	18:16"	"16	18:18:16"]
UndirectedEdge["18:17	18:16"	"16	18:17	18:16	17"]
UndirectedEdge["17	18:16:18"	"17:16:16	18"]
UndirectedEdge["17	18:16:18"	"17:16	17:18"]
UndirectedEdge["17	18:16:18"	"18:16:16	18"]
UndirectedEdge["17	18:16:18"	"17	18:16	17:16	18"]
UndirectedEdge["17	18:18:16"	"17:16	18:16"]
UndirectedEdge["17	18:18:16"	"17:18:16	17"]
UndirectedEdge["17	18:18:16"	"18:16	18:16"]
UndirectedEdge["17	18:18:16"	"17	18:16	18:16	17"]
UndirectedEdge["17:16:16	18"	"17:16	18:16"]
UndirectedEdge["17:16:16	18"	"17:16	17:18"]
UndirectedEdge["17:16:16	18"	"17:16	17:16"]
UndirectedEdge["17:16:16	18"	"17	18:16	17:16	18"]
UndirectedEdge["17:16	18:16"	"17:18:16	17"]
UndirectedEdge["17:16	18:16"	"17:16:16	17"]
UndirectedEdge["17:16	18:16"	"17	18:16	18:16	17"]
UndirectedEdge["16:17:16	18"	"16	18:17:16"]
UndirectedEdge["16:17:16	18"	"16	17:17:18"]
UndirectedEdge["16:17:16	18"	"16	17:17:16"]
UndirectedEdge["16:17:16	18"	"16	17:17	18:16	18"]
UndirectedEdge["16:16	18:17"	"16	18:16:17"]
UndirectedEdge["16:16	18:17"	"16	17:18:17"]
UndirectedEdge["16:16	18:17"	"16	17:16:17"]
UndirectedEdge["16:16	18:17"	"16	17:16	18:17	18"]
UndirectedEdge["16	18:17:16"	"18:17:16	17"]
UndirectedEdge["16	18:17:16"	"16:17:16	17"]
UndirectedEdge["16	18:17:16"	"16	18:17	18:16	17"]
UndirectedEdge["16	18:16:17"	"18:16	17:17"]
UndirectedEdge["16	18:16:17"	"16:16	17:17"]
UndirectedEdge["16	18:16:17"	"16	18:16	17:17	18"]
UndirectedEdge["18:17:16	17"	"18:16	17:17"]
UndirectedEdge["18:17:16	17"	"18:17	18:17"]
UndirectedEdge["18:17:16	17"	"16	18:17	18:16	17"]
UndirectedEdge["18:16	17:17"	"18:17:17	18"]
UndirectedEdge["18:16	17:17"	"16	18:16	17:17	18"]
UndirectedEdge["17:18:16	17"	"16	17:18:17"]
UndirectedEdge["17:18:16	17"	"17	18:18:17"]
UndirectedEdge["17:18:16	17"	"17	18:16	18:16	17"]
UndirectedEdge["17:16	17:18"	"16	17:17:18"]
UndirectedEdge["17:16	17:18"	"17	18:17:18"]
UndirectedEdge["17:16	17:18"	"17	18:16	17:16	18"]
UndirectedEdge["16	17:18:17"	"17:18:17	18"]
UndirectedEdge["16	17:18:17"	"16	17:16	18:17	18"]
UndirectedEdge["16	17:17:18"	"17:17	18:18"]
UndirectedEdge["16	17:17:18"	"16	17:17	18:16	18"]
UndirectedEdge["16:17:16	17"	"16:16	17:17"]
UndirectedEdge["16:17:16	17"	"16	17:17:16"]
UndirectedEdge["16:17:16	17"	"16	18:17	18:16	17"]
UndirectedEdge["16:16	17:17"	"16	17:16:17"]
UndirectedEdge["16:16	17:17"	"16	18:16	17:17	18"]
UndirectedEdge["17:16:16	17"	"17:16	17:16"]
UndirectedEdge["17:16:16	17"	"16	17:16:17"]
UndirectedEdge["17:16:16	17"	"17	18:16	18:16	17"]
UndirectedEdge["17:16	17:16"	"16	17:17:16"]
UndirectedEdge["17:16	17:16"	"17	18:16	17:16	18"]
UndirectedEdge["16	17:16:17"	"16	17:16	18:17	18"]
UndirectedEdge["16	17:17:16"	"16	17:17	18:16	18"]
UndirectedEdge["17:18:17	18"	"17:17	18:18"]
UndirectedEdge["17:18:17	18"	"17	18:18:17"]
UndirectedEdge["17:18:17	18"	"16	17:16	18:17	18"]
UndirectedEdge["17:17	18:18"	"17	18:17:18"]
UndirectedEdge["17:17	18:18"	"16	17:17	18:16	18"]
UndirectedEdge["18:17:17	18"	"18:17	18:17"]
UndirectedEdge["18:17:17	18"	"17	18:17:18"]
UndirectedEdge["18:17:17	18"	"16	18:16	17:17	18"]
UndirectedEdge["18:17	18:17"	"17	18:18:17"]
UndirectedEdge["18:17	18:17"	"16	18:17	18:16	17"]
UndirectedEdge["17	18:17:18"	"17	18:16	17:16	18"]
UndirectedEdge["17	18:18:17"	"17	18:16	18:16	17"]
UndirectedEdge["18:16:16	18"	"18:16	18:16"]
UndirectedEdge["18:16:16	18"	"16	18:16:18"]
UndirectedEdge["18:16:16	18"	"17	18:16	17:16	18"]
UndirectedEdge["18:16	18:16"	"16	18:18:16"]
UndirectedEdge["18:16	18:16"	"17	18:16	18:16	17"]
UndirectedEdge["16:18:16	18"	"16:16	18:18"]
UndirectedEdge["16:18:16	18"	"16	18:18:16"]
UndirectedEdge["16:18:16	18"	"16	17:17	18:16	18"]
UndirectedEdge["16:16	18:18"	"16	18:16:18"]
UndirectedEdge["16:16	18:18"	"16	17:16	18:17	18"]
UndirectedEdge["16	18:18:16"	"16	18:17	18:16	17"]
UndirectedEdge["16	18:16:18"	"16	18:16	17:17	18"]
UndirectedEdge["16:17	18:17	18"	"16	17:18:17	18"]
UndirectedEdge["16:17	18:17	18"	"16	17:17	18:18"]
UndirectedEdge["16:17	18:17	18"	"16	18:17:17	18"]
UndirectedEdge["16:17	18:17	18"	"16	18:17	18:17"]
UndirectedEdge["17	18:16:17	18"	"18:16	17:17	18"]
UndirectedEdge["17	18:16:17	18"	"17	18:16	17:18"]
UndirectedEdge["17	18:16:17	18"	"17:16	18:17	18"]
UndirectedEdge["17	18:16:17	18"	"17	18:16	18:17"]
UndirectedEdge["17	18:17	18:16"	"18:17	18:16	17"]
UndirectedEdge["17	18:17	18:16"	"17	18:18:16	17"]
UndirectedEdge["17	18:17	18:16"	"17:17	18:16	18"]
UndirectedEdge["17	18:17	18:16"	"17	18:17:16	18"]
UndirectedEdge["17:16	18:16	18"	"17	18:16:16	18"]
UndirectedEdge["17:16	18:16	18"	"17	18:16	18:16"]
UndirectedEdge["17:16	18:16	18"	"16	17:18:16	18"]
UndirectedEdge["17:16	18:16	18"	"16	17:16	18:18"]
UndirectedEdge["16	18:17:16	18"	"16:17	18:16	18"]
UndirectedEdge["16	18:17:16	18"	"16	18:17	18:16"]
UndirectedEdge["16	18:17:16	18"	"18:16	17:16	18"]
UndirectedEdge["16	18:17:16	18"	"16	18:16	17:18"]
UndirectedEdge["16	18:16	18:17"	"16:16	18:17	18"]
UndirectedEdge["16	18:16	18:17"	"16	18:16:17	18"]
UndirectedEdge["16	18:16	18:17"	"18:16	18:16	17"]
UndirectedEdge["16	18:16	18:17"	"16	18:18:16	17"]
UndirectedEdge["18:16	17:16	17"	"16	18:17:16	17"]
UndirectedEdge["18:16	17:16	17"	"16	18:16	17:17"]
UndirectedEdge["18:16	17:16	17"	"17	18:16:16	17"]
UndirectedEdge["18:16	17:16	17"	"17	18:16	17:16"]
UndirectedEdge["16	17:18:16	17"	"17:16	18:16	17"]
UndirectedEdge["16	17:18:16	17"	"16	17:16	18:17"]
UndirectedEdge["16	17:18:16	17"	"16:17	18:16	17"]
UndirectedEdge["16	17:18:16	17"	"16	17:17	18:16"]
UndirectedEdge["16	17:16	17:18"	"17:16	17:16	18"]
UndirectedEdge["16	17:16	17:18"	"16	17:17:16	18"]
UndirectedEdge["16	17:16	17:18"	"16:16	17:17	18"]
UndirectedEdge["16	17:16	17:18"	"16	17:16:17	18"]
UndirectedEdge["16:17	18:16	18"	"16	18:17	18:16"]
UndirectedEdge["16:17	18:16	18"	"16	17:17:16	18"]
UndirectedEdge["16:17	18:16	18"	"16	17:17	18:18"]
UndirectedEdge["16:17	18:16	18"	"16	17:17	18:16"]
UndirectedEdge["16:17	18:16	18"	"16	17:18:16	18"]
UndirectedEdge["16:16	18:17	18"	"16	18:16:17	18"]
UndirectedEdge["16:16	18:17	18"	"16	17:16	18:17"]
UndirectedEdge["16:16	18:17	18"	"16	17:18:17	18"]
UndirectedEdge["16:16	18:17	18"	"16	17:16:17	18"]
UndirectedEdge["16:16	18:17	18"	"16	17:16	18:18"]
UndirectedEdge["17	18:16:16	18"	"17	18:16	18:16"]
UndirectedEdge["17	18:16:16	18"	"17:16	17:16	18"]
UndirectedEdge["17	18:16:16	18"	"17	18:16	17:18"]
UndirectedEdge["17	18:16:16	18"	"17	18:16	17:16"]
UndirectedEdge["17	18:16:16	18"	"18:16	17:16	18"]
UndirectedEdge["17	18:16	18:16"	"17:16	18:16	17"]
UndirectedEdge["17	18:16	18:16"	"17	18:18:16	17"]
UndirectedEdge["17	18:16	18:16"	"17	18:16:16	17"]
UndirectedEdge["17	18:16	18:16"	"18:16	18:16	17"]
UndirectedEdge["16	18:16:17	18"	"16	18:16	17:17"]
UndirectedEdge["16	18:16:17	18"	"18:16	17:17	18"]
UndirectedEdge["16	18:16:17	18"	"16:16	17:17	18"]
UndirectedEdge["16	18:16:17	18"	"16	18:16	17:18"]
UndirectedEdge["16	18:17	18:16"	"16	18:17:16	17"]
UndirectedEdge["16	18:17	18:16"	"18:17	18:16	17"]
UndirectedEdge["16	18:17	18:16"	"16:17	18:16	17"]
UndirectedEdge["16	18:17	18:16"	"16	18:18:16	17"]
UndirectedEdge["17:16	18:16	17"	"16	17:16	18:17"]
UndirectedEdge["17:16	18:16	17"	"17	18:18:16	17"]
UndirectedEdge["17:16	18:16	17"	"17	18:16:16	17"]
UndirectedEdge["17:16	18:16	17"	"17	18:16	18:17"]
UndirectedEdge["17:16	17:16	18"	"16	17:17:16	18"]
UndirectedEdge["17:16	17:16	18"	"17	18:16	17:18"]
UndirectedEdge["17:16	17:16	18"	"17	18:16	17:16"]
UndirectedEdge["17:16	17:16	18"	"17	18:17:16	18"]
UndirectedEdge["16	18:17:16	17"	"16	18:16	17:17"]
UndirectedEdge["16	18:17:16	17"	"18:17	18:16	17"]
UndirectedEdge["16	18:17:16	17"	"16:17	18:16	17"]
UndirectedEdge["16	18:17:16	17"	"16	18:17	18:17"]
UndirectedEdge["16	18:16	17:17"	"18:16	17:17	18"]
UndirectedEdge["16	18:16	17:17"	"16:16	17:17	18"]
UndirectedEdge["16	18:16	17:17"	"16	18:17:17	18"]
UndirectedEdge["16	17:17:16	18"	"16	17:17	18:18"]
UndirectedEdge["16	17:17:16	18"	"16	17:17	18:16"]
UndirectedEdge["16	17:17:16	18"	"17:17	18:16	18"]
UndirectedEdge["16	17:16	18:17"	"16	17:18:17	18"]
UndirectedEdge["16	17:16	18:17"	"16	17:16:17	18"]
UndirectedEdge["16	17:16	18:17"	"17:16	18:17	18"]
UndirectedEdge["18:16	17:17	18"	"17	18:16	17:18"]
UndirectedEdge["18:16	17:17	18"	"16	18:17:17	18"]
UndirectedEdge["18:16	17:17	18"	"16	18:16	17:18"]
UndirectedEdge["18:17	18:16	17"	"17	18:18:16	17"]
UndirectedEdge["18:17	18:16	17"	"16	18:17	18:17"]
UndirectedEdge["18:17	18:16	17"	"16	18:18:16	17"]
UndirectedEdge["16	17:18:17	18"	"16	17:17	18:18"]
UndirectedEdge["16	17:18:17	18"	"17:16	18:17	18"]
UndirectedEdge["16	17:18:17	18"	"16	17:16	18:18"]
UndirectedEdge["16	17:17	18:18"	"17:17	18:16	18"]
UndirectedEdge["16	17:17	18:18"	"16	17:18:16	18"]
UndirectedEdge["17	18:18:16	17"	"17	18:16	18:17"]
UndirectedEdge["17	18:18:16	17"	"18:16	18:16	17"]
UndirectedEdge["17	18:16	17:18"	"17	18:17:16	18"]
UndirectedEdge["17	18:16	17:18"	"18:16	17:16	18"]
UndirectedEdge["16:17	18:16	17"	"16	17:17	18:16"]
UndirectedEdge["16:17	18:16	17"	"16	18:17	18:17"]
UndirectedEdge["16:17	18:16	17"	"16	18:18:16	17"]
UndirectedEdge["16:16	17:17	18"	"16	17:16:17	18"]
UndirectedEdge["16:16	17:17	18"	"16	18:17:17	18"]
UndirectedEdge["16:16	17:17	18"	"16	18:16	17:18"]
UndirectedEdge["17	18:16:16	17"	"17	18:16	17:16"]
UndirectedEdge["17	18:16:16	17"	"17	18:16	18:17"]
UndirectedEdge["17	18:16:16	17"	"18:16	18:16	17"]
UndirectedEdge["17	18:16	17:16"	"17	18:17:16	18"]
UndirectedEdge["17	18:16	17:16"	"18:16	17:16	18"]
UndirectedEdge["16	17:16:17	18"	"17:16	18:17	18"]
UndirectedEdge["16	17:16:17	18"	"16	17:16	18:18"]
UndirectedEdge["16	17:17	18:16"	"17:17	18:16	18"]
UndirectedEdge["16	17:17	18:16"	"16	17:18:16	18"]
UndirectedEdge["17:16	18:17	18"	"17	18:16	18:17"]
UndirectedEdge["17:16	18:17	18"	"16	17:16	18:18"]
UndirectedEdge["17:17	18:16	18"	"17	18:17:16	18"]
UndirectedEdge["17:17	18:16	18"	"16	17:18:16	18"]
UndirectedEdge["16	18:17:17	18"	"16	18:17	18:17"]
UndirectedEdge["16	18:17:17	18"	"16	18:16	17:18"]
UndirectedEdge["16	18:17	18:17"	"16	18:18:16	17"]
UndirectedEdge["17	18:17:16	18"	"18:16	17:16	18"]
UndirectedEdge["17	18:16	18:17"	"18:16	18:16	17"]
UndirectedEdge["18:16	17:16	18"	"16	18:16	17:18"]
UndirectedEdge["18:16	18:16	17"	"16	18:18:16	17"]
UndirectedEdge["16	17:18:16	18"	"16	17:16	18:18"]
