# Supplementary material for: The Polytope Formalism: application to molecular constitution and the prospect of a complete description of Chemical Space
Source: Chem Sci. 2026 Jan 8;17(4):2102–18. doi: 10.1039/d5sc08813e (PMC12780917; doi:10.1039/d5sc08813e)
Supplement: SC-017-D5SC08813E-s001 [file SC-017-D5SC08813E-s001.zip › publication files/graphing outputs/free base triphyrin[2.2.2] 3-torus_S3(2)B3_genera{1, 2, 3, 4, 5, 6, 7, 8}_Vertex_List_2.txt]

16:16:17
16,18:16,18:17
16:16,18:17,18
16,18:16:17,18
16,18:16,17:17
16,17:16,18:17
16:16,17:17,18
16,17:16:17,18
16:17:16
16,18:17:16,18
16:17,18:16,18
16,18:17,18:16
16,18:17:16,17
16,17:17:16,18
16:17,18:16,17
16,17:17,18:16
17:16:16
17:16,18:16,18
17,18:16:16,18
17,18:16,18:16
17:16,18:16,17
17:16,17:16,18
17,18:16:16,17
17,18:16,17:16
17:17:18
16,17:16,17:18
16,17:17,18:18
17,18:16,17:18
17:17,18:16,18
17,18:17:16,18
17:18:17
16,17:18:16,17
16,17:18:17,18
17,18:18:16,17
17:16,18:17,18
17,18:16,18:17
18:17:17
18:16,17:16,17
18:16,17:17,18
18:17,18:16,17
16,18:17:17,18
16,18:17,18:17
18:18:16
17,18:17,18:16
18:16,18:16,17
16,18:18:16,17
18:16:18
17,18:16:17,18
18:16,17:16,18
16,18:16,17:18
16:18:18
16:17,18:17,18
16,17:18:16,18
16,17:16,18:18
16:16:18
16:18:16
18:16:16
17:17:16
17:16:17
16:17:17
18:18:17
18:17:18
17:18:18
16:17:18
16:18:17
17:16:18
17:18:16
18:16:17
18:17:16
16:16:17,18
16:16,17:18
16,17:16:18
16:16,18:17
16,18:16:17
16:16,17:17
16,17:16:17
16:16,18:18
16,18:16:18
16,18:16,17:17,18
16,17:16,18:17,18
16:17,18:16
16:18:16,17
16,17:18:16
16:17:16,18
16,18:17:16
16:17:16,17
16,17:17:16
16:18:16,18
16,18:18:16
16,18:17,18:16,17
16,17:17,18:16,18
17,18:16:16
18:16:16,17
18:16,17:16
17:16:16,18
17:16,18:16
17:16:16,17
17:16,17:16
18:16:16,18
18:16,18:16
17,18:16,18:16,17
17,18:16,17:16,18
17:17:16,18
17:17,18:16
17,18:17:16
17:16,17:18
16,17:17:18
17:17,18:18
17,18:17:18
17:16,18:17
17:16:17,18
17,18:16:17
17:18:16,17
16,17:18:17
17:18:17,18
17,18:18:17
16,18:17:17
16:17:17,18
16:17,18:17
18:17:16,17
18:16,17:17
18:17:17,18
18:17,18:17
18:18:16,17
18:16,18:17
16,18:18:17
18:17,18:16
17,18:18:16
18:16,17:18
18:17:16,18
16,18:17:18
18:16:17,18
17,18:16:18
16,17:18:18
17:18:16,18
17:16,18:18
16:18:17,18
16:17,18:18
