# Supplementary material for: The Polytope Formalism: application to molecular constitution and the prospect of a complete description of Chemical Space
Source: Chem Sci. 2026 Jan 8;17(4):2102–18. doi: 10.1039/d5sc08813e (PMC12780917; doi:10.1039/d5sc08813e)
Supplement: SC-017-D5SC08813E-s001 [file SC-017-D5SC08813E-s001.zip › publication files/species/genera_D2h_S2B4.txt]

D2h_
D2h site symmetry is used to group species into genera
====
 
family= 4 0
 
family= 4 0 new D2h genus #     1 with     2 species is 0:0:0:0
family= 4 0 new D2h genus #     2 with     8 species is 0:0:0:1
family= 4 0 new D2h genus #     3 with     6 species is 0:0:1:1
Nber of genera for this family=    3
 
family= 3 1
 
family= 3 1 new D2h genus #     1 with     8 species is 0:0:0:\
family= 3 1 new D2h genus #     2 with    24 species is 0:0:1:\
Nber of genera for this family=    2
 
family= 2 2
 
family= 2 2 new D2h genus #     1 with    12 species is 0:0:\:\
family= 2 2 new D2h genus #     2 with    12 species is 0:1:\:\
Nber of genera for this family=    2
 
family= 1 3
 
family= 1 3 new D2h genus #     1 with     8 species is 0:\:\:\
Nber of genera for this family=    1
 
family= 0 4
 
family= 0 4 new D2h genus #     1 with     1 species is \:\:\:\
Nber of genera for this family=    1
 
----------------------------------------

Nber families=      5
Nber genera=        9
Nber species=       81
