# Supplementary material for: The Polytope Formalism: application to molecular constitution and the prospect of a complete description of Chemical Space
Source: Chem Sci. 2026 Jan 8;17(4):2102–18. doi: 10.1039/d5sc08813e (PMC12780917; doi:10.1039/d5sc08813e)
Supplement: SC-017-D5SC08813E-s001 [file SC-017-D5SC08813E-s001.zip › publication files/species/genera_D2h_S2B5.txt]

D2h_
D2h site symmetry is used to group species into genera
====
 
family= 5 0
 
family= 5 0 new D2h genus #     1 with     2 species is 0:0:0:0:0
family= 5 0 new D2h genus #     2 with    10 species is 0:0:0:0:1
family= 5 0 new D2h genus #     3 with    20 species is 0:0:0:1:1
Nber of genera for this family=    3
 
family= 4 1
 
family= 4 1 new D2h genus #     1 with    10 species is 0:0:0:0:\
family= 4 1 new D2h genus #     2 with    40 species is 0:0:0:1:\
family= 4 1 new D2h genus #     3 with    30 species is 0:0:1:1:\
Nber of genera for this family=    3
 
family= 3 2
 
family= 3 2 new D2h genus #     1 with    20 species is 0:0:0:\:\
family= 3 2 new D2h genus #     2 with    60 species is 0:0:1:\:\
Nber of genera for this family=    2
 
family= 2 3
 
family= 2 3 new D2h genus #     1 with    20 species is 0:0:\:\:\
family= 2 3 new D2h genus #     2 with    20 species is 0:1:\:\:\
Nber of genera for this family=    2
 
family= 1 4
 
family= 1 4 new D2h genus #     1 with    10 species is 0:\:\:\:\
Nber of genera for this family=    1
 
family= 0 5
 
family= 0 5 new D2h genus #     1 with     1 species is \:\:\:\:\
Nber of genera for this family=    1
 
----------------------------------------

Nber families=      6
Nber genera=       12
Nber species=      243
