# Supplementary material for: The Polytope Formalism: application to molecular constitution and the prospect of a complete description of Chemical Space
Source: Chem Sci. 2026 Jan 8;17(4):2102–18. doi: 10.1039/d5sc08813e (PMC12780917; doi:10.1039/d5sc08813e)
Supplement: SC-017-D5SC08813E-s001 [file SC-017-D5SC08813E-s001.zip › publication files/species/genera_D2h_S2B7.txt]

D2h_
D2h site symmetry is used to group species into genera
====
 
family= 7 0
 
family= 7 0 new D2h genus #     1 with     2 species is 0:0:0:0:0:0:0
family= 7 0 new D2h genus #     2 with    14 species is 0:0:0:0:0:0:1
family= 7 0 new D2h genus #     3 with    42 species is 0:0:0:0:0:1:1
family= 7 0 new D2h genus #     4 with    70 species is 0:0:0:0:1:1:1
Nber of genera for this family=    4
 
family= 6 1
 
family= 6 1 new D2h genus #     1 with    14 species is 0:0:0:0:0:0:\
family= 6 1 new D2h genus #     2 with    84 species is 0:0:0:0:0:1:\
family= 6 1 new D2h genus #     3 with   210 species is 0:0:0:0:1:1:\
family= 6 1 new D2h genus #     4 with   140 species is 0:0:0:1:1:1:\
Nber of genera for this family=    4
 
family= 5 2
 
family= 5 2 new D2h genus #     1 with    42 species is 0:0:0:0:0:\:\
family= 5 2 new D2h genus #     2 with   210 species is 0:0:0:0:1:\:\
family= 5 2 new D2h genus #     3 with   420 species is 0:0:0:1:1:\:\
Nber of genera for this family=    3
 
family= 4 3
 
family= 4 3 new D2h genus #     1 with    70 species is 0:0:0:0:\:\:\
family= 4 3 new D2h genus #     2 with   280 species is 0:0:0:1:\:\:\
family= 4 3 new D2h genus #     3 with   210 species is 0:0:1:1:\:\:\
Nber of genera for this family=    3
 
family= 3 4
 
family= 3 4 new D2h genus #     1 with    70 species is 0:0:0:\:\:\:\
family= 3 4 new D2h genus #     2 with   210 species is 0:0:1:\:\:\:\
Nber of genera for this family=    2
 
family= 2 5
 
family= 2 5 new D2h genus #     1 with    42 species is 0:0:\:\:\:\:\
family= 2 5 new D2h genus #     2 with    42 species is 0:1:\:\:\:\:\
Nber of genera for this family=    2
 
family= 1 6
 
family= 1 6 new D2h genus #     1 with    14 species is 0:\:\:\:\:\:\
Nber of genera for this family=    1
 
family= 0 7
 
family= 0 7 new D2h genus #     1 with     1 species is \:\:\:\:\:\:\
Nber of genera for this family=    1
 
----------------------------------------

Nber families=      8
Nber genera=       20
Nber species=     2187
