# Supplementary material for: The Polytope Formalism: application to molecular constitution and the prospect of a complete description of Chemical Space
Source: Chem Sci. 2026 Jan 8;17(4):2102–18. doi: 10.1039/d5sc08813e (PMC12780917; doi:10.1039/d5sc08813e)
Supplement: SC-017-D5SC08813E-s001 [file SC-017-D5SC08813E-s001.zip › publication files/species/genera_D3h_S3B1.txt]

D3h_
D3h site symmetry is used to group species into genera
====
 
family= 1 0 0
 
family= 1 0 0 new D3h genus #     1 with     3 species is 0
Nber of genera for this family=    1
 
family= 0 1 0
 
family= 0 1 0 new D3h genus #     1 with     3 species is \0
Nber of genera for this family=    1
 
family= 0 0 1
 
family= 0 0 1 new D3h genus #     1 with     1 species is \
Nber of genera for this family=    1
 
----------------------------------------

Nber families=      3
Nber genera=        3
Nber species=        7
