# Supplementary material for: The Polytope Formalism: application to molecular constitution and the prospect of a complete description of Chemical Space
Source: Chem Sci. 2026 Jan 8;17(4):2102–18. doi: 10.1039/d5sc08813e (PMC12780917; doi:10.1039/d5sc08813e)
Supplement: SC-017-D5SC08813E-s001 [file SC-017-D5SC08813E-s001.zip › publication files/species/genera_D3h_S3B3.txt]

D3h_
D3h site symmetry is used to group species into genera
====
 
family= 3 0 0
 
family= 3 0 0 new D3h genus #     1 with     3 species is 0:0:0
family= 3 0 0 new D3h genus #     2 with    18 species is 0:0:1
family= 3 0 0 new D3h genus #     3 with     6 species is 0:1:2
Nber of genera for this family=    3
 
family= 2 1 0
 
family= 2 1 0 new D3h genus #     1 with     9 species is 0:0:\0
family= 2 1 0 new D3h genus #     2 with    18 species is 0:0:\1
family= 2 1 0 new D3h genus #     3 with    36 species is 0:1:\0
family= 2 1 0 new D3h genus #     4 with    18 species is 0:1:\2
Nber of genera for this family=    4
 
family= 1 2 0
 
family= 1 2 0 new D3h genus #     1 with     9 species is 0:\0:\0
family= 1 2 0 new D3h genus #     2 with    36 species is 0:\0:\1
family= 1 2 0 new D3h genus #     3 with    18 species is 0:\1:\1
family= 1 2 0 new D3h genus #     4 with    18 species is 0:\1:\2
Nber of genera for this family=    4
 
family= 0 3 0
 
family= 0 3 0 new D3h genus #     1 with     3 species is \0:\0:\0
family= 0 3 0 new D3h genus #     2 with    18 species is \0:\0:\1
family= 0 3 0 new D3h genus #     3 with     6 species is \0:\1:\2
Nber of genera for this family=    3
 
family= 2 0 1
 
family= 2 0 1 new D3h genus #     1 with     9 species is 0:0:\
family= 2 0 1 new D3h genus #     2 with    18 species is 0:1:\
Nber of genera for this family=    2
 
family= 1 1 1
 
family= 1 1 1 new D3h genus #     1 with    18 species is 0:\0:\
family= 1 1 1 new D3h genus #     2 with    36 species is 0:\1:\
Nber of genera for this family=    2
 
family= 0 2 1
 
family= 0 2 1 new D3h genus #     1 with     9 species is \0:\0:\
family= 0 2 1 new D3h genus #     2 with    18 species is \0:\1:\
Nber of genera for this family=    2
 
family= 1 0 2
 
family= 1 0 2 new D3h genus #     1 with     9 species is 0:\:\
Nber of genera for this family=    1
 
family= 0 1 2
 
family= 0 1 2 new D3h genus #     1 with     9 species is \0:\:\
Nber of genera for this family=    1
 
family= 0 0 3
 
family= 0 0 3 new D3h genus #     1 with     1 species is \:\:\
Nber of genera for this family=    1
 
----------------------------------------

Nber families=     10
Nber genera=       23
Nber species=      343
