# Supplementary material for: The Polytope Formalism: application to molecular constitution and the prospect of a complete description of Chemical Space
Source: Chem Sci. 2026 Jan 8;17(4):2102–18. doi: 10.1039/d5sc08813e (PMC12780917; doi:10.1039/d5sc08813e)
Supplement: SC-017-D5SC08813E-s001 [file SC-017-D5SC08813E-s001.zip › publication files/species/genera_D3h_S3B5.txt]

D3h_
D3h site symmetry is used to group species into genera
====
 
family= 5 0 0
 
family= 5 0 0 new D3h genus #     1 with     3 species is 0:0:0:0:0
family= 5 0 0 new D3h genus #     2 with    30 species is 0:0:0:0:1
family= 5 0 0 new D3h genus #     3 with    60 species is 0:0:0:1:1
family= 5 0 0 new D3h genus #     4 with    60 species is 0:0:0:1:2
family= 5 0 0 new D3h genus #     5 with    90 species is 0:0:1:1:2
Nber of genera for this family=    5
 
family= 4 1 0
 
family= 4 1 0 new D3h genus #     1 with    15 species is 0:0:0:0:\0
family= 4 1 0 new D3h genus #     2 with    30 species is 0:0:0:0:\1
family= 4 1 0 new D3h genus #     3 with   120 species is 0:0:0:1:\0
family= 4 1 0 new D3h genus #     4 with   120 species is 0:0:0:1:\1
family= 4 1 0 new D3h genus #     5 with   120 species is 0:0:0:1:\2
family= 4 1 0 new D3h genus #     6 with   180 species is 0:0:1:1:\0
family= 4 1 0 new D3h genus #     7 with    90 species is 0:0:1:1:\2
family= 4 1 0 new D3h genus #     8 with   180 species is 0:0:1:2:\0
family= 4 1 0 new D3h genus #     9 with   360 species is 0:0:1:2:\1
Nber of genera for this family=    9
 
family= 3 2 0
 
family= 3 2 0 new D3h genus #     1 with    30 species is 0:0:0:\0:\0
family= 3 2 0 new D3h genus #     2 with   120 species is 0:0:0:\0:\1
family= 3 2 0 new D3h genus #     3 with    60 species is 0:0:0:\1:\1
family= 3 2 0 new D3h genus #     4 with    60 species is 0:0:0:\1:\2
family= 3 2 0 new D3h genus #     5 with   180 species is 0:0:1:\0:\0
family= 3 2 0 new D3h genus #     6 with   360 species is 0:0:1:\0:\1
family= 3 2 0 new D3h genus #     7 with   360 species is 0:0:1:\0:\2
family= 3 2 0 new D3h genus #     8 with   180 species is 0:0:1:\1:\1
family= 3 2 0 new D3h genus #     9 with   360 species is 0:0:1:\1:\2
family= 3 2 0 new D3h genus #    10 with   180 species is 0:0:1:\2:\2
family= 3 2 0 new D3h genus #    11 with   180 species is 0:1:2:\0:\0
family= 3 2 0 new D3h genus #    12 with   360 species is 0:1:2:\0:\1
Nber of genera for this family=   12
 
family= 2 3 0
 
family= 2 3 0 new D3h genus #     1 with    30 species is 0:0:\0:\0:\0
family= 2 3 0 new D3h genus #     2 with   180 species is 0:0:\0:\0:\1
family= 2 3 0 new D3h genus #     3 with   180 species is 0:0:\0:\1:\1
family= 2 3 0 new D3h genus #     4 with   180 species is 0:0:\0:\1:\2
family= 2 3 0 new D3h genus #     5 with    60 species is 0:0:\1:\1:\1
family= 2 3 0 new D3h genus #     6 with   180 species is 0:0:\1:\1:\2
family= 2 3 0 new D3h genus #     7 with   120 species is 0:1:\0:\0:\0
family= 2 3 0 new D3h genus #     8 with   360 species is 0:1:\0:\0:\1
family= 2 3 0 new D3h genus #     9 with   360 species is 0:1:\0:\0:\2
family= 2 3 0 new D3h genus #    10 with   360 species is 0:1:\0:\1:\2
family= 2 3 0 new D3h genus #    11 with   360 species is 0:1:\0:\2:\2
family= 2 3 0 new D3h genus #    12 with    60 species is 0:1:\2:\2:\2
Nber of genera for this family=   12
 
family= 1 4 0
 
family= 1 4 0 new D3h genus #     1 with    15 species is 0:\0:\0:\0:\0
family= 1 4 0 new D3h genus #     2 with   120 species is 0:\0:\0:\0:\1
family= 1 4 0 new D3h genus #     3 with   180 species is 0:\0:\0:\1:\1
family= 1 4 0 new D3h genus #     4 with   180 species is 0:\0:\0:\1:\2
family= 1 4 0 new D3h genus #     5 with   120 species is 0:\0:\1:\1:\1
family= 1 4 0 new D3h genus #     6 with   360 species is 0:\0:\1:\1:\2
family= 1 4 0 new D3h genus #     7 with    30 species is 0:\1:\1:\1:\1
family= 1 4 0 new D3h genus #     8 with   120 species is 0:\1:\1:\1:\2
family= 1 4 0 new D3h genus #     9 with    90 species is 0:\1:\1:\2:\2
Nber of genera for this family=    9
 
family= 0 5 0
 
family= 0 5 0 new D3h genus #     1 with     3 species is \0:\0:\0:\0:\0
family= 0 5 0 new D3h genus #     2 with    30 species is \0:\0:\0:\0:\1
family= 0 5 0 new D3h genus #     3 with    60 species is \0:\0:\0:\1:\1
family= 0 5 0 new D3h genus #     4 with    60 species is \0:\0:\0:\1:\2
family= 0 5 0 new D3h genus #     5 with    90 species is \0:\0:\1:\1:\2
Nber of genera for this family=    5
 
family= 4 0 1
 
family= 4 0 1 new D3h genus #     1 with    15 species is 0:0:0:0:\
family= 4 0 1 new D3h genus #     2 with   120 species is 0:0:0:1:\
family= 4 0 1 new D3h genus #     3 with    90 species is 0:0:1:1:\
family= 4 0 1 new D3h genus #     4 with   180 species is 0:0:1:2:\
Nber of genera for this family=    4
 
family= 3 1 1
 
family= 3 1 1 new D3h genus #     1 with    60 species is 0:0:0:\0:\
family= 3 1 1 new D3h genus #     2 with   120 species is 0:0:0:\1:\
family= 3 1 1 new D3h genus #     3 with   360 species is 0:0:1:\0:\
family= 3 1 1 new D3h genus #     4 with   360 species is 0:0:1:\1:\
family= 3 1 1 new D3h genus #     5 with   360 species is 0:0:1:\2:\
family= 3 1 1 new D3h genus #     6 with   360 species is 0:1:2:\0:\
Nber of genera for this family=    6
 
family= 2 2 1
 
family= 2 2 1 new D3h genus #     1 with    90 species is 0:0:\0:\0:\
family= 2 2 1 new D3h genus #     2 with   360 species is 0:0:\0:\1:\
family= 2 2 1 new D3h genus #     3 with   180 species is 0:0:\1:\1:\
family= 2 2 1 new D3h genus #     4 with   180 species is 0:0:\1:\2:\
family= 2 2 1 new D3h genus #     5 with   360 species is 0:1:\0:\0:\
family= 2 2 1 new D3h genus #     6 with   360 species is 0:1:\0:\1:\
family= 2 2 1 new D3h genus #     7 with   720 species is 0:1:\0:\2:\
family= 2 2 1 new D3h genus #     8 with   180 species is 0:1:\2:\2:\
Nber of genera for this family=    8
 
family= 1 3 1
 
family= 1 3 1 new D3h genus #     1 with    60 species is 0:\0:\0:\0:\
family= 1 3 1 new D3h genus #     2 with   360 species is 0:\0:\0:\1:\
family= 1 3 1 new D3h genus #     3 with   360 species is 0:\0:\1:\1:\
family= 1 3 1 new D3h genus #     4 with   360 species is 0:\0:\1:\2:\
family= 1 3 1 new D3h genus #     5 with   120 species is 0:\1:\1:\1:\
family= 1 3 1 new D3h genus #     6 with   360 species is 0:\1:\1:\2:\
Nber of genera for this family=    6
 
family= 0 4 1
 
family= 0 4 1 new D3h genus #     1 with    15 species is \0:\0:\0:\0:\
family= 0 4 1 new D3h genus #     2 with   120 species is \0:\0:\0:\1:\
family= 0 4 1 new D3h genus #     3 with    90 species is \0:\0:\1:\1:\
family= 0 4 1 new D3h genus #     4 with   180 species is \0:\0:\1:\2:\
Nber of genera for this family=    4
 
family= 3 0 2
 
family= 3 0 2 new D3h genus #     1 with    30 species is 0:0:0:\:\
family= 3 0 2 new D3h genus #     2 with   180 species is 0:0:1:\:\
family= 3 0 2 new D3h genus #     3 with    60 species is 0:1:2:\:\
Nber of genera for this family=    3
 
family= 2 1 2
 
family= 2 1 2 new D3h genus #     1 with    90 species is 0:0:\0:\:\
family= 2 1 2 new D3h genus #     2 with   180 species is 0:0:\1:\:\
family= 2 1 2 new D3h genus #     3 with   360 species is 0:1:\0:\:\
family= 2 1 2 new D3h genus #     4 with   180 species is 0:1:\2:\:\
Nber of genera for this family=    4
 
family= 1 2 2
 
family= 1 2 2 new D3h genus #     1 with    90 species is 0:\0:\0:\:\
family= 1 2 2 new D3h genus #     2 with   360 species is 0:\0:\1:\:\
family= 1 2 2 new D3h genus #     3 with   180 species is 0:\1:\1:\:\
family= 1 2 2 new D3h genus #     4 with   180 species is 0:\1:\2:\:\
Nber of genera for this family=    4
 
family= 0 3 2
 
family= 0 3 2 new D3h genus #     1 with    30 species is \0:\0:\0:\:\
family= 0 3 2 new D3h genus #     2 with   180 species is \0:\0:\1:\:\
family= 0 3 2 new D3h genus #     3 with    60 species is \0:\1:\2:\:\
Nber of genera for this family=    3
 
family= 2 0 3
 
family= 2 0 3 new D3h genus #     1 with    30 species is 0:0:\:\:\
family= 2 0 3 new D3h genus #     2 with    60 species is 0:1:\:\:\
Nber of genera for this family=    2
 
family= 1 1 3
 
family= 1 1 3 new D3h genus #     1 with    60 species is 0:\0:\:\:\
family= 1 1 3 new D3h genus #     2 with   120 species is 0:\1:\:\:\
Nber of genera for this family=    2
 
family= 0 2 3
 
family= 0 2 3 new D3h genus #     1 with    30 species is \0:\0:\:\:\
family= 0 2 3 new D3h genus #     2 with    60 species is \0:\1:\:\:\
Nber of genera for this family=    2
 
family= 1 0 4
 
family= 1 0 4 new D3h genus #     1 with    15 species is 0:\:\:\:\
Nber of genera for this family=    1
 
family= 0 1 4
 
family= 0 1 4 new D3h genus #     1 with    15 species is \0:\:\:\:\
Nber of genera for this family=    1
 
family= 0 0 5
 
family= 0 0 5 new D3h genus #     1 with     1 species is \:\:\:\:\
Nber of genera for this family=    1
 
----------------------------------------

Nber families=     21
Nber genera=      103
Nber species=    16807
