# Supplementary material for: The Polytope Formalism: application to molecular constitution and the prospect of a complete description of Chemical Space
Source: Chem Sci. 2026 Jan 8;17(4):2102–18. doi: 10.1039/d5sc08813e (PMC12780917; doi:10.1039/d5sc08813e)
Supplement: SC-017-D5SC08813E-s001 [file SC-017-D5SC08813E-s001.zip › publication files/species/genera_D3h_S3B7.txt]

D3h_
D3h site symmetry is used to group species into genera
====
 
family= 7 0 0
 
family= 7 0 0 new D3h genus #     1 with     3 species is 0:0:0:0:0:0:0
family= 7 0 0 new D3h genus #     2 with    42 species is 0:0:0:0:0:0:1
family= 7 0 0 new D3h genus #     3 with   126 species is 0:0:0:0:0:1:1
family= 7 0 0 new D3h genus #     4 with   126 species is 0:0:0:0:0:1:2
family= 7 0 0 new D3h genus #     5 with   210 species is 0:0:0:0:1:1:1
family= 7 0 0 new D3h genus #     6 with   630 species is 0:0:0:0:1:1:2
family= 7 0 0 new D3h genus #     7 with   420 species is 0:0:0:1:1:1:2
family= 7 0 0 new D3h genus #     8 with   630 species is 0:0:0:1:1:2:2
Nber of genera for this family=    8
 
family= 6 1 0
 
family= 6 1 0 new D3h genus #     1 with    21 species is 0:0:0:0:0:0:\0
family= 6 1 0 new D3h genus #     2 with    42 species is 0:0:0:0:0:0:\1
family= 6 1 0 new D3h genus #     3 with   252 species is 0:0:0:0:0:1:\0
family= 6 1 0 new D3h genus #     4 with   252 species is 0:0:0:0:0:1:\1
family= 6 1 0 new D3h genus #     5 with   252 species is 0:0:0:0:0:1:\2
family= 6 1 0 new D3h genus #     6 with   630 species is 0:0:0:0:1:1:\0
family= 6 1 0 new D3h genus #     7 with   630 species is 0:0:0:0:1:1:\1
family= 6 1 0 new D3h genus #     8 with   630 species is 0:0:0:0:1:1:\2
family= 6 1 0 new D3h genus #     9 with   630 species is 0:0:0:0:1:2:\0
family= 6 1 0 new D3h genus #    10 with  1260 species is 0:0:0:0:1:2:\1
family= 6 1 0 new D3h genus #    11 with   840 species is 0:0:0:1:1:1:\0
family= 6 1 0 new D3h genus #    12 with   420 species is 0:0:0:1:1:1:\2
family= 6 1 0 new D3h genus #    13 with  2520 species is 0:0:0:1:1:2:\0
family= 6 1 0 new D3h genus #    14 with  2520 species is 0:0:0:1:1:2:\1
family= 6 1 0 new D3h genus #    15 with  2520 species is 0:0:0:1:1:2:\2
family= 6 1 0 new D3h genus #    16 with  1890 species is 0:0:1:1:2:2:\0
Nber of genera for this family=   16
 
family= 5 2 0
 
family= 5 2 0 new D3h genus #     1 with    63 species is 0:0:0:0:0:\0:\0
family= 5 2 0 new D3h genus #     2 with   252 species is 0:0:0:0:0:\0:\1
family= 5 2 0 new D3h genus #     3 with   126 species is 0:0:0:0:0:\1:\1
family= 5 2 0 new D3h genus #     4 with   126 species is 0:0:0:0:0:\1:\2
family= 5 2 0 new D3h genus #     5 with   630 species is 0:0:0:0:1:\0:\0
family= 5 2 0 new D3h genus #     6 with  1260 species is 0:0:0:0:1:\0:\1
family= 5 2 0 new D3h genus #     7 with  1260 species is 0:0:0:0:1:\0:\2
family= 5 2 0 new D3h genus #     8 with   630 species is 0:0:0:0:1:\1:\1
family= 5 2 0 new D3h genus #     9 with  1260 species is 0:0:0:0:1:\1:\2
family= 5 2 0 new D3h genus #    10 with   630 species is 0:0:0:0:1:\2:\2
family= 5 2 0 new D3h genus #    11 with  1260 species is 0:0:0:1:1:\0:\0
family= 5 2 0 new D3h genus #    12 with  2520 species is 0:0:0:1:1:\0:\1
family= 5 2 0 new D3h genus #    13 with  2520 species is 0:0:0:1:1:\0:\2
family= 5 2 0 new D3h genus #    14 with  1260 species is 0:0:0:1:1:\1:\1
family= 5 2 0 new D3h genus #    15 with  2520 species is 0:0:0:1:1:\1:\2
family= 5 2 0 new D3h genus #    16 with  1260 species is 0:0:0:1:1:\2:\2
family= 5 2 0 new D3h genus #    17 with  1260 species is 0:0:0:1:2:\0:\0
family= 5 2 0 new D3h genus #    18 with  5040 species is 0:0:0:1:2:\0:\1
family= 5 2 0 new D3h genus #    19 with  2520 species is 0:0:0:1:2:\1:\1
family= 5 2 0 new D3h genus #    20 with  2520 species is 0:0:0:1:2:\1:\2
family= 5 2 0 new D3h genus #    21 with  3780 species is 0:0:1:1:2:\0:\0
family= 5 2 0 new D3h genus #    22 with  3780 species is 0:0:1:1:2:\0:\1
family= 5 2 0 new D3h genus #    23 with  7560 species is 0:0:1:1:2:\0:\2
family= 5 2 0 new D3h genus #    24 with  1890 species is 0:0:1:1:2:\2:\2
Nber of genera for this family=   24
 
family= 4 3 0
 
family= 4 3 0 new D3h genus #     1 with   105 species is 0:0:0:0:\0:\0:\0
family= 4 3 0 new D3h genus #     2 with   630 species is 0:0:0:0:\0:\0:\1
family= 4 3 0 new D3h genus #     3 with   630 species is 0:0:0:0:\0:\1:\1
family= 4 3 0 new D3h genus #     4 with   630 species is 0:0:0:0:\0:\1:\2
family= 4 3 0 new D3h genus #     5 with   210 species is 0:0:0:0:\1:\1:\1
family= 4 3 0 new D3h genus #     6 with   630 species is 0:0:0:0:\1:\1:\2
family= 4 3 0 new D3h genus #     7 with   840 species is 0:0:0:1:\0:\0:\0
family= 4 3 0 new D3h genus #     8 with  2520 species is 0:0:0:1:\0:\0:\1
family= 4 3 0 new D3h genus #     9 with  2520 species is 0:0:0:1:\0:\0:\2
family= 4 3 0 new D3h genus #    10 with  2520 species is 0:0:0:1:\0:\1:\1
family= 4 3 0 new D3h genus #    11 with  5040 species is 0:0:0:1:\0:\1:\2
family= 4 3 0 new D3h genus #    12 with  2520 species is 0:0:0:1:\0:\2:\2
family= 4 3 0 new D3h genus #    13 with   840 species is 0:0:0:1:\1:\1:\1
family= 4 3 0 new D3h genus #    14 with  2520 species is 0:0:0:1:\1:\1:\2
family= 4 3 0 new D3h genus #    15 with  2520 species is 0:0:0:1:\1:\2:\2
family= 4 3 0 new D3h genus #    16 with   840 species is 0:0:0:1:\2:\2:\2
family= 4 3 0 new D3h genus #    17 with  1260 species is 0:0:1:1:\0:\0:\0
family= 4 3 0 new D3h genus #    18 with  3780 species is 0:0:1:1:\0:\0:\1
family= 4 3 0 new D3h genus #    19 with  3780 species is 0:0:1:1:\0:\0:\2
family= 4 3 0 new D3h genus #    20 with  3780 species is 0:0:1:1:\0:\1:\2
family= 4 3 0 new D3h genus #    21 with  3780 species is 0:0:1:1:\0:\2:\2
family= 4 3 0 new D3h genus #    22 with   630 species is 0:0:1:1:\2:\2:\2
family= 4 3 0 new D3h genus #    23 with  1260 species is 0:0:1:2:\0:\0:\0
family= 4 3 0 new D3h genus #    24 with  7560 species is 0:0:1:2:\0:\0:\1
family= 4 3 0 new D3h genus #    25 with  7560 species is 0:0:1:2:\0:\1:\1
family= 4 3 0 new D3h genus #    26 with  7560 species is 0:0:1:2:\0:\1:\2
family= 4 3 0 new D3h genus #    27 with  2520 species is 0:0:1:2:\1:\1:\1
family= 4 3 0 new D3h genus #    28 with  7560 species is 0:0:1:2:\1:\1:\2
Nber of genera for this family=   28
 
family= 3 4 0
 
family= 3 4 0 new D3h genus #     1 with   105 species is 0:0:0:\0:\0:\0:\0
family= 3 4 0 new D3h genus #     2 with   840 species is 0:0:0:\0:\0:\0:\1
family= 3 4 0 new D3h genus #     3 with  1260 species is 0:0:0:\0:\0:\1:\1
family= 3 4 0 new D3h genus #     4 with  1260 species is 0:0:0:\0:\0:\1:\2
family= 3 4 0 new D3h genus #     5 with   840 species is 0:0:0:\0:\1:\1:\1
family= 3 4 0 new D3h genus #     6 with  2520 species is 0:0:0:\0:\1:\1:\2
family= 3 4 0 new D3h genus #     7 with   210 species is 0:0:0:\1:\1:\1:\1
family= 3 4 0 new D3h genus #     8 with   840 species is 0:0:0:\1:\1:\1:\2
family= 3 4 0 new D3h genus #     9 with   630 species is 0:0:0:\1:\1:\2:\2
family= 3 4 0 new D3h genus #    10 with   630 species is 0:0:1:\0:\0:\0:\0
family= 3 4 0 new D3h genus #    11 with  2520 species is 0:0:1:\0:\0:\0:\1
family= 3 4 0 new D3h genus #    12 with  2520 species is 0:0:1:\0:\0:\0:\2
family= 3 4 0 new D3h genus #    13 with  3780 species is 0:0:1:\0:\0:\1:\1
family= 3 4 0 new D3h genus #    14 with  7560 species is 0:0:1:\0:\0:\1:\2
family= 3 4 0 new D3h genus #    15 with  3780 species is 0:0:1:\0:\0:\2:\2
family= 3 4 0 new D3h genus #    16 with  2520 species is 0:0:1:\0:\1:\1:\1
family= 3 4 0 new D3h genus #    17 with  7560 species is 0:0:1:\0:\1:\1:\2
family= 3 4 0 new D3h genus #    18 with  7560 species is 0:0:1:\0:\1:\2:\2
family= 3 4 0 new D3h genus #    19 with  2520 species is 0:0:1:\0:\2:\2:\2
family= 3 4 0 new D3h genus #    20 with   630 species is 0:0:1:\1:\1:\1:\1
family= 3 4 0 new D3h genus #    21 with  2520 species is 0:0:1:\1:\1:\1:\2
family= 3 4 0 new D3h genus #    22 with  3780 species is 0:0:1:\1:\1:\2:\2
family= 3 4 0 new D3h genus #    23 with  2520 species is 0:0:1:\1:\2:\2:\2
family= 3 4 0 new D3h genus #    24 with   630 species is 0:0:1:\2:\2:\2:\2
family= 3 4 0 new D3h genus #    25 with   630 species is 0:1:2:\0:\0:\0:\0
family= 3 4 0 new D3h genus #    26 with  5040 species is 0:1:2:\0:\0:\0:\1
family= 3 4 0 new D3h genus #    27 with  3780 species is 0:1:2:\0:\0:\1:\1
family= 3 4 0 new D3h genus #    28 with  7560 species is 0:1:2:\0:\0:\1:\2
Nber of genera for this family=   28
 
family= 2 5 0
 
family= 2 5 0 new D3h genus #     1 with    63 species is 0:0:\0:\0:\0:\0:\0
family= 2 5 0 new D3h genus #     2 with   630 species is 0:0:\0:\0:\0:\0:\1
family= 2 5 0 new D3h genus #     3 with  1260 species is 0:0:\0:\0:\0:\1:\1
family= 2 5 0 new D3h genus #     4 with  1260 species is 0:0:\0:\0:\0:\1:\2
family= 2 5 0 new D3h genus #     5 with  1260 species is 0:0:\0:\0:\1:\1:\1
family= 2 5 0 new D3h genus #     6 with  3780 species is 0:0:\0:\0:\1:\1:\2
family= 2 5 0 new D3h genus #     7 with   630 species is 0:0:\0:\1:\1:\1:\1
family= 2 5 0 new D3h genus #     8 with  2520 species is 0:0:\0:\1:\1:\1:\2
family= 2 5 0 new D3h genus #     9 with  1890 species is 0:0:\0:\1:\1:\2:\2
family= 2 5 0 new D3h genus #    10 with   126 species is 0:0:\1:\1:\1:\1:\1
family= 2 5 0 new D3h genus #    11 with   630 species is 0:0:\1:\1:\1:\1:\2
family= 2 5 0 new D3h genus #    12 with  1260 species is 0:0:\1:\1:\1:\2:\2
family= 2 5 0 new D3h genus #    13 with   252 species is 0:1:\0:\0:\0:\0:\0
family= 2 5 0 new D3h genus #    14 with  1260 species is 0:1:\0:\0:\0:\0:\1
family= 2 5 0 new D3h genus #    15 with  1260 species is 0:1:\0:\0:\0:\0:\2
family= 2 5 0 new D3h genus #    16 with  2520 species is 0:1:\0:\0:\0:\1:\1
family= 2 5 0 new D3h genus #    17 with  5040 species is 0:1:\0:\0:\0:\1:\2
family= 2 5 0 new D3h genus #    18 with  2520 species is 0:1:\0:\0:\0:\2:\2
family= 2 5 0 new D3h genus #    19 with  3780 species is 0:1:\0:\0:\1:\1:\2
family= 2 5 0 new D3h genus #    20 with  7560 species is 0:1:\0:\0:\1:\2:\2
family= 2 5 0 new D3h genus #    21 with  2520 species is 0:1:\0:\0:\2:\2:\2
family= 2 5 0 new D3h genus #    22 with  2520 species is 0:1:\0:\1:\2:\2:\2
family= 2 5 0 new D3h genus #    23 with  1260 species is 0:1:\0:\2:\2:\2:\2
family= 2 5 0 new D3h genus #    24 with   126 species is 0:1:\2:\2:\2:\2:\2
Nber of genera for this family=   24
 
family= 1 6 0
 
family= 1 6 0 new D3h genus #     1 with    21 species is 0:\0:\0:\0:\0:\0:\0
family= 1 6 0 new D3h genus #     2 with   252 species is 0:\0:\0:\0:\0:\0:\1
family= 1 6 0 new D3h genus #     3 with   630 species is 0:\0:\0:\0:\0:\1:\1
family= 1 6 0 new D3h genus #     4 with   630 species is 0:\0:\0:\0:\0:\1:\2
family= 1 6 0 new D3h genus #     5 with   840 species is 0:\0:\0:\0:\1:\1:\1
family= 1 6 0 new D3h genus #     6 with  2520 species is 0:\0:\0:\0:\1:\1:\2
family= 1 6 0 new D3h genus #     7 with   630 species is 0:\0:\0:\1:\1:\1:\1
family= 1 6 0 new D3h genus #     8 with  2520 species is 0:\0:\0:\1:\1:\1:\2
family= 1 6 0 new D3h genus #     9 with  1890 species is 0:\0:\0:\1:\1:\2:\2
family= 1 6 0 new D3h genus #    10 with   252 species is 0:\0:\1:\1:\1:\1:\1
family= 1 6 0 new D3h genus #    11 with  1260 species is 0:\0:\1:\1:\1:\1:\2
family= 1 6 0 new D3h genus #    12 with  2520 species is 0:\0:\1:\1:\1:\2:\2
family= 1 6 0 new D3h genus #    13 with    42 species is 0:\1:\1:\1:\1:\1:\1
family= 1 6 0 new D3h genus #    14 with   252 species is 0:\1:\1:\1:\1:\1:\2
family= 1 6 0 new D3h genus #    15 with   630 species is 0:\1:\1:\1:\1:\2:\2
family= 1 6 0 new D3h genus #    16 with   420 species is 0:\1:\1:\1:\2:\2:\2
Nber of genera for this family=   16
 
family= 0 7 0
 
family= 0 7 0 new D3h genus #     1 with     3 species is \0:\0:\0:\0:\0:\0:\0
family= 0 7 0 new D3h genus #     2 with    42 species is \0:\0:\0:\0:\0:\0:\1
family= 0 7 0 new D3h genus #     3 with   126 species is \0:\0:\0:\0:\0:\1:\1
family= 0 7 0 new D3h genus #     4 with   126 species is \0:\0:\0:\0:\0:\1:\2
family= 0 7 0 new D3h genus #     5 with   210 species is \0:\0:\0:\0:\1:\1:\1
family= 0 7 0 new D3h genus #     6 with   630 species is \0:\0:\0:\0:\1:\1:\2
family= 0 7 0 new D3h genus #     7 with   420 species is \0:\0:\0:\1:\1:\1:\2
family= 0 7 0 new D3h genus #     8 with   630 species is \0:\0:\0:\1:\1:\2:\2
Nber of genera for this family=    8
 
family= 6 0 1
 
family= 6 0 1 new D3h genus #     1 with    21 species is 0:0:0:0:0:0:\
family= 6 0 1 new D3h genus #     2 with   252 species is 0:0:0:0:0:1:\
family= 6 0 1 new D3h genus #     3 with   630 species is 0:0:0:0:1:1:\
family= 6 0 1 new D3h genus #     4 with   630 species is 0:0:0:0:1:2:\
family= 6 0 1 new D3h genus #     5 with   420 species is 0:0:0:1:1:1:\
family= 6 0 1 new D3h genus #     6 with  2520 species is 0:0:0:1:1:2:\
family= 6 0 1 new D3h genus #     7 with   630 species is 0:0:1:1:2:2:\
Nber of genera for this family=    7
 
family= 5 1 1
 
family= 5 1 1 new D3h genus #     1 with   126 species is 0:0:0:0:0:\0:\
family= 5 1 1 new D3h genus #     2 with   252 species is 0:0:0:0:0:\1:\
family= 5 1 1 new D3h genus #     3 with  1260 species is 0:0:0:0:1:\0:\
family= 5 1 1 new D3h genus #     4 with  1260 species is 0:0:0:0:1:\1:\
family= 5 1 1 new D3h genus #     5 with  1260 species is 0:0:0:0:1:\2:\
family= 5 1 1 new D3h genus #     6 with  2520 species is 0:0:0:1:1:\0:\
family= 5 1 1 new D3h genus #     7 with  2520 species is 0:0:0:1:1:\1:\
family= 5 1 1 new D3h genus #     8 with  2520 species is 0:0:0:1:1:\2:\
family= 5 1 1 new D3h genus #     9 with  2520 species is 0:0:0:1:2:\0:\
family= 5 1 1 new D3h genus #    10 with  5040 species is 0:0:0:1:2:\1:\
family= 5 1 1 new D3h genus #    11 with  7560 species is 0:0:1:1:2:\0:\
family= 5 1 1 new D3h genus #    12 with  3780 species is 0:0:1:1:2:\2:\
Nber of genera for this family=   12
 
family= 4 2 1
 
family= 4 2 1 new D3h genus #     1 with   315 species is 0:0:0:0:\0:\0:\
family= 4 2 1 new D3h genus #     2 with  1260 species is 0:0:0:0:\0:\1:\
family= 4 2 1 new D3h genus #     3 with   630 species is 0:0:0:0:\1:\1:\
family= 4 2 1 new D3h genus #     4 with   630 species is 0:0:0:0:\1:\2:\
family= 4 2 1 new D3h genus #     5 with  2520 species is 0:0:0:1:\0:\0:\
family= 4 2 1 new D3h genus #     6 with  5040 species is 0:0:0:1:\0:\1:\
family= 4 2 1 new D3h genus #     7 with  5040 species is 0:0:0:1:\0:\2:\
family= 4 2 1 new D3h genus #     8 with  2520 species is 0:0:0:1:\1:\1:\
family= 4 2 1 new D3h genus #     9 with  5040 species is 0:0:0:1:\1:\2:\
family= 4 2 1 new D3h genus #    10 with  2520 species is 0:0:0:1:\2:\2:\
family= 4 2 1 new D3h genus #    11 with  3780 species is 0:0:1:1:\0:\0:\
family= 4 2 1 new D3h genus #    12 with  3780 species is 0:0:1:1:\0:\1:\
family= 4 2 1 new D3h genus #    13 with  7560 species is 0:0:1:1:\0:\2:\
family= 4 2 1 new D3h genus #    14 with  1890 species is 0:0:1:1:\2:\2:\
family= 4 2 1 new D3h genus #    15 with  3780 species is 0:0:1:2:\0:\0:\
family= 4 2 1 new D3h genus #    16 with 15120 species is 0:0:1:2:\0:\1:\
family= 4 2 1 new D3h genus #    17 with  7560 species is 0:0:1:2:\1:\1:\
family= 4 2 1 new D3h genus #    18 with  7560 species is 0:0:1:2:\1:\2:\
Nber of genera for this family=   18
 
family= 3 3 1
 
family= 3 3 1 new D3h genus #     1 with   420 species is 0:0:0:\0:\0:\0:\
family= 3 3 1 new D3h genus #     2 with  2520 species is 0:0:0:\0:\0:\1:\
family= 3 3 1 new D3h genus #     3 with  2520 species is 0:0:0:\0:\1:\1:\
family= 3 3 1 new D3h genus #     4 with  2520 species is 0:0:0:\0:\1:\2:\
family= 3 3 1 new D3h genus #     5 with   840 species is 0:0:0:\1:\1:\1:\
family= 3 3 1 new D3h genus #     6 with  2520 species is 0:0:0:\1:\1:\2:\
family= 3 3 1 new D3h genus #     7 with  2520 species is 0:0:1:\0:\0:\0:\
family= 3 3 1 new D3h genus #     8 with  7560 species is 0:0:1:\0:\0:\1:\
family= 3 3 1 new D3h genus #     9 with  7560 species is 0:0:1:\0:\0:\2:\
family= 3 3 1 new D3h genus #    10 with  7560 species is 0:0:1:\0:\1:\1:\
family= 3 3 1 new D3h genus #    11 with 15120 species is 0:0:1:\0:\1:\2:\
family= 3 3 1 new D3h genus #    12 with  7560 species is 0:0:1:\0:\2:\2:\
family= 3 3 1 new D3h genus #    13 with  2520 species is 0:0:1:\1:\1:\1:\
family= 3 3 1 new D3h genus #    14 with  7560 species is 0:0:1:\1:\1:\2:\
family= 3 3 1 new D3h genus #    15 with  7560 species is 0:0:1:\1:\2:\2:\
family= 3 3 1 new D3h genus #    16 with  2520 species is 0:0:1:\2:\2:\2:\
family= 3 3 1 new D3h genus #    17 with  2520 species is 0:1:2:\0:\0:\0:\
family= 3 3 1 new D3h genus #    18 with 15120 species is 0:1:2:\0:\0:\1:\
family= 3 3 1 new D3h genus #    19 with  5040 species is 0:1:2:\0:\1:\2:\
Nber of genera for this family=   19
 
family= 2 4 1
 
family= 2 4 1 new D3h genus #     1 with   315 species is 0:0:\0:\0:\0:\0:\
family= 2 4 1 new D3h genus #     2 with  2520 species is 0:0:\0:\0:\0:\1:\
family= 2 4 1 new D3h genus #     3 with  3780 species is 0:0:\0:\0:\1:\1:\
family= 2 4 1 new D3h genus #     4 with  3780 species is 0:0:\0:\0:\1:\2:\
family= 2 4 1 new D3h genus #     5 with  2520 species is 0:0:\0:\1:\1:\1:\
family= 2 4 1 new D3h genus #     6 with  7560 species is 0:0:\0:\1:\1:\2:\
family= 2 4 1 new D3h genus #     7 with   630 species is 0:0:\1:\1:\1:\1:\
family= 2 4 1 new D3h genus #     8 with  2520 species is 0:0:\1:\1:\1:\2:\
family= 2 4 1 new D3h genus #     9 with  1890 species is 0:0:\1:\1:\2:\2:\
family= 2 4 1 new D3h genus #    10 with  1260 species is 0:1:\0:\0:\0:\0:\
family= 2 4 1 new D3h genus #    11 with  5040 species is 0:1:\0:\0:\0:\1:\
family= 2 4 1 new D3h genus #    12 with  5040 species is 0:1:\0:\0:\0:\2:\
family= 2 4 1 new D3h genus #    13 with  3780 species is 0:1:\0:\0:\1:\1:\
family= 2 4 1 new D3h genus #    14 with 15120 species is 0:1:\0:\0:\1:\2:\
family= 2 4 1 new D3h genus #    15 with  7560 species is 0:1:\0:\0:\2:\2:\
family= 2 4 1 new D3h genus #    16 with  7560 species is 0:1:\0:\1:\2:\2:\
family= 2 4 1 new D3h genus #    17 with  5040 species is 0:1:\0:\2:\2:\2:\
family= 2 4 1 new D3h genus #    18 with   630 species is 0:1:\2:\2:\2:\2:\
Nber of genera for this family=   18
 
family= 1 5 1
 
family= 1 5 1 new D3h genus #     1 with   126 species is 0:\0:\0:\0:\0:\0:\
family= 1 5 1 new D3h genus #     2 with  1260 species is 0:\0:\0:\0:\0:\1:\
family= 1 5 1 new D3h genus #     3 with  2520 species is 0:\0:\0:\0:\1:\1:\
family= 1 5 1 new D3h genus #     4 with  2520 species is 0:\0:\0:\0:\1:\2:\
family= 1 5 1 new D3h genus #     5 with  2520 species is 0:\0:\0:\1:\1:\1:\
family= 1 5 1 new D3h genus #     6 with  7560 species is 0:\0:\0:\1:\1:\2:\
family= 1 5 1 new D3h genus #     7 with  1260 species is 0:\0:\1:\1:\1:\1:\
family= 1 5 1 new D3h genus #     8 with  5040 species is 0:\0:\1:\1:\1:\2:\
family= 1 5 1 new D3h genus #     9 with  3780 species is 0:\0:\1:\1:\2:\2:\
family= 1 5 1 new D3h genus #    10 with   252 species is 0:\1:\1:\1:\1:\1:\
family= 1 5 1 new D3h genus #    11 with  1260 species is 0:\1:\1:\1:\1:\2:\
family= 1 5 1 new D3h genus #    12 with  2520 species is 0:\1:\1:\1:\2:\2:\
Nber of genera for this family=   12
 
family= 0 6 1
 
family= 0 6 1 new D3h genus #     1 with    21 species is \0:\0:\0:\0:\0:\0:\
family= 0 6 1 new D3h genus #     2 with   252 species is \0:\0:\0:\0:\0:\1:\
family= 0 6 1 new D3h genus #     3 with   630 species is \0:\0:\0:\0:\1:\1:\
family= 0 6 1 new D3h genus #     4 with   630 species is \0:\0:\0:\0:\1:\2:\
family= 0 6 1 new D3h genus #     5 with   420 species is \0:\0:\0:\1:\1:\1:\
family= 0 6 1 new D3h genus #     6 with  2520 species is \0:\0:\0:\1:\1:\2:\
family= 0 6 1 new D3h genus #     7 with   630 species is \0:\0:\1:\1:\2:\2:\
Nber of genera for this family=    7
 
family= 5 0 2
 
family= 5 0 2 new D3h genus #     1 with    63 species is 0:0:0:0:0:\:\
family= 5 0 2 new D3h genus #     2 with   630 species is 0:0:0:0:1:\:\
family= 5 0 2 new D3h genus #     3 with  1260 species is 0:0:0:1:1:\:\
family= 5 0 2 new D3h genus #     4 with  1260 species is 0:0:0:1:2:\:\
family= 5 0 2 new D3h genus #     5 with  1890 species is 0:0:1:1:2:\:\
Nber of genera for this family=    5
 
family= 4 1 2
 
family= 4 1 2 new D3h genus #     1 with   315 species is 0:0:0:0:\0:\:\
family= 4 1 2 new D3h genus #     2 with   630 species is 0:0:0:0:\1:\:\
family= 4 1 2 new D3h genus #     3 with  2520 species is 0:0:0:1:\0:\:\
family= 4 1 2 new D3h genus #     4 with  2520 species is 0:0:0:1:\1:\:\
family= 4 1 2 new D3h genus #     5 with  2520 species is 0:0:0:1:\2:\:\
family= 4 1 2 new D3h genus #     6 with  3780 species is 0:0:1:1:\0:\:\
family= 4 1 2 new D3h genus #     7 with  1890 species is 0:0:1:1:\2:\:\
family= 4 1 2 new D3h genus #     8 with  3780 species is 0:0:1:2:\0:\:\
family= 4 1 2 new D3h genus #     9 with  7560 species is 0:0:1:2:\1:\:\
Nber of genera for this family=    9
 
family= 3 2 2
 
family= 3 2 2 new D3h genus #     1 with   630 species is 0:0:0:\0:\0:\:\
family= 3 2 2 new D3h genus #     2 with  2520 species is 0:0:0:\0:\1:\:\
family= 3 2 2 new D3h genus #     3 with  1260 species is 0:0:0:\1:\1:\:\
family= 3 2 2 new D3h genus #     4 with  1260 species is 0:0:0:\1:\2:\:\
family= 3 2 2 new D3h genus #     5 with  3780 species is 0:0:1:\0:\0:\:\
family= 3 2 2 new D3h genus #     6 with  7560 species is 0:0:1:\0:\1:\:\
family= 3 2 2 new D3h genus #     7 with  7560 species is 0:0:1:\0:\2:\:\
family= 3 2 2 new D3h genus #     8 with  3780 species is 0:0:1:\1:\1:\:\
family= 3 2 2 new D3h genus #     9 with  7560 species is 0:0:1:\1:\2:\:\
family= 3 2 2 new D3h genus #    10 with  3780 species is 0:0:1:\2:\2:\:\
family= 3 2 2 new D3h genus #    11 with  3780 species is 0:1:2:\0:\0:\:\
family= 3 2 2 new D3h genus #    12 with  7560 species is 0:1:2:\0:\1:\:\
Nber of genera for this family=   12
 
family= 2 3 2
 
family= 2 3 2 new D3h genus #     1 with   630 species is 0:0:\0:\0:\0:\:\
family= 2 3 2 new D3h genus #     2 with  3780 species is 0:0:\0:\0:\1:\:\
family= 2 3 2 new D3h genus #     3 with  3780 species is 0:0:\0:\1:\1:\:\
family= 2 3 2 new D3h genus #     4 with  3780 species is 0:0:\0:\1:\2:\:\
family= 2 3 2 new D3h genus #     5 with  1260 species is 0:0:\1:\1:\1:\:\
family= 2 3 2 new D3h genus #     6 with  3780 species is 0:0:\1:\1:\2:\:\
family= 2 3 2 new D3h genus #     7 with  2520 species is 0:1:\0:\0:\0:\:\
family= 2 3 2 new D3h genus #     8 with  7560 species is 0:1:\0:\0:\1:\:\
family= 2 3 2 new D3h genus #     9 with  7560 species is 0:1:\0:\0:\2:\:\
family= 2 3 2 new D3h genus #    10 with  7560 species is 0:1:\0:\1:\2:\:\
family= 2 3 2 new D3h genus #    11 with  7560 species is 0:1:\0:\2:\2:\:\
family= 2 3 2 new D3h genus #    12 with  1260 species is 0:1:\2:\2:\2:\:\
Nber of genera for this family=   12
 
family= 1 4 2
 
family= 1 4 2 new D3h genus #     1 with   315 species is 0:\0:\0:\0:\0:\:\
family= 1 4 2 new D3h genus #     2 with  2520 species is 0:\0:\0:\0:\1:\:\
family= 1 4 2 new D3h genus #     3 with  3780 species is 0:\0:\0:\1:\1:\:\
family= 1 4 2 new D3h genus #     4 with  3780 species is 0:\0:\0:\1:\2:\:\
family= 1 4 2 new D3h genus #     5 with  2520 species is 0:\0:\1:\1:\1:\:\
family= 1 4 2 new D3h genus #     6 with  7560 species is 0:\0:\1:\1:\2:\:\
family= 1 4 2 new D3h genus #     7 with   630 species is 0:\1:\1:\1:\1:\:\
family= 1 4 2 new D3h genus #     8 with  2520 species is 0:\1:\1:\1:\2:\:\
family= 1 4 2 new D3h genus #     9 with  1890 species is 0:\1:\1:\2:\2:\:\
Nber of genera for this family=    9
 
family= 0 5 2
 
family= 0 5 2 new D3h genus #     1 with    63 species is \0:\0:\0:\0:\0:\:\
family= 0 5 2 new D3h genus #     2 with   630 species is \0:\0:\0:\0:\1:\:\
family= 0 5 2 new D3h genus #     3 with  1260 species is \0:\0:\0:\1:\1:\:\
family= 0 5 2 new D3h genus #     4 with  1260 species is \0:\0:\0:\1:\2:\:\
family= 0 5 2 new D3h genus #     5 with  1890 species is \0:\0:\1:\1:\2:\:\
Nber of genera for this family=    5
 
family= 4 0 3
 
family= 4 0 3 new D3h genus #     1 with   105 species is 0:0:0:0:\:\:\
family= 4 0 3 new D3h genus #     2 with   840 species is 0:0:0:1:\:\:\
family= 4 0 3 new D3h genus #     3 with   630 species is 0:0:1:1:\:\:\
family= 4 0 3 new D3h genus #     4 with  1260 species is 0:0:1:2:\:\:\
Nber of genera for this family=    4
 
family= 3 1 3
 
family= 3 1 3 new D3h genus #     1 with   420 species is 0:0:0:\0:\:\:\
family= 3 1 3 new D3h genus #     2 with   840 species is 0:0:0:\1:\:\:\
family= 3 1 3 new D3h genus #     3 with  2520 species is 0:0:1:\0:\:\:\
family= 3 1 3 new D3h genus #     4 with  2520 species is 0:0:1:\1:\:\:\
family= 3 1 3 new D3h genus #     5 with  2520 species is 0:0:1:\2:\:\:\
family= 3 1 3 new D3h genus #     6 with  2520 species is 0:1:2:\0:\:\:\
Nber of genera for this family=    6
 
family= 2 2 3
 
family= 2 2 3 new D3h genus #     1 with   630 species is 0:0:\0:\0:\:\:\
family= 2 2 3 new D3h genus #     2 with  2520 species is 0:0:\0:\1:\:\:\
family= 2 2 3 new D3h genus #     3 with  1260 species is 0:0:\1:\1:\:\:\
family= 2 2 3 new D3h genus #     4 with  1260 species is 0:0:\1:\2:\:\:\
family= 2 2 3 new D3h genus #     5 with  2520 species is 0:1:\0:\0:\:\:\
family= 2 2 3 new D3h genus #     6 with  2520 species is 0:1:\0:\1:\:\:\
family= 2 2 3 new D3h genus #     7 with  5040 species is 0:1:\0:\2:\:\:\
family= 2 2 3 new D3h genus #     8 with  1260 species is 0:1:\2:\2:\:\:\
Nber of genera for this family=    8
 
family= 1 3 3
 
family= 1 3 3 new D3h genus #     1 with   420 species is 0:\0:\0:\0:\:\:\
family= 1 3 3 new D3h genus #     2 with  2520 species is 0:\0:\0:\1:\:\:\
family= 1 3 3 new D3h genus #     3 with  2520 species is 0:\0:\1:\1:\:\:\
family= 1 3 3 new D3h genus #     4 with  2520 species is 0:\0:\1:\2:\:\:\
family= 1 3 3 new D3h genus #     5 with   840 species is 0:\1:\1:\1:\:\:\
family= 1 3 3 new D3h genus #     6 with  2520 species is 0:\1:\1:\2:\:\:\
Nber of genera for this family=    6
 
family= 0 4 3
 
family= 0 4 3 new D3h genus #     1 with   105 species is \0:\0:\0:\0:\:\:\
family= 0 4 3 new D3h genus #     2 with   840 species is \0:\0:\0:\1:\:\:\
family= 0 4 3 new D3h genus #     3 with   630 species is \0:\0:\1:\1:\:\:\
family= 0 4 3 new D3h genus #     4 with  1260 species is \0:\0:\1:\2:\:\:\
Nber of genera for this family=    4
 
family= 3 0 4
 
family= 3 0 4 new D3h genus #     1 with   105 species is 0:0:0:\:\:\:\
family= 3 0 4 new D3h genus #     2 with   630 species is 0:0:1:\:\:\:\
family= 3 0 4 new D3h genus #     3 with   210 species is 0:1:2:\:\:\:\
Nber of genera for this family=    3
 
family= 2 1 4
 
family= 2 1 4 new D3h genus #     1 with   315 species is 0:0:\0:\:\:\:\
family= 2 1 4 new D3h genus #     2 with   630 species is 0:0:\1:\:\:\:\
family= 2 1 4 new D3h genus #     3 with  1260 species is 0:1:\0:\:\:\:\
family= 2 1 4 new D3h genus #     4 with   630 species is 0:1:\2:\:\:\:\
Nber of genera for this family=    4
 
family= 1 2 4
 
family= 1 2 4 new D3h genus #     1 with   315 species is 0:\0:\0:\:\:\:\
family= 1 2 4 new D3h genus #     2 with  1260 species is 0:\0:\1:\:\:\:\
family= 1 2 4 new D3h genus #     3 with   630 species is 0:\1:\1:\:\:\:\
family= 1 2 4 new D3h genus #     4 with   630 species is 0:\1:\2:\:\:\:\
Nber of genera for this family=    4
 
family= 0 3 4
 
family= 0 3 4 new D3h genus #     1 with   105 species is \0:\0:\0:\:\:\:\
family= 0 3 4 new D3h genus #     2 with   630 species is \0:\0:\1:\:\:\:\
family= 0 3 4 new D3h genus #     3 with   210 species is \0:\1:\2:\:\:\:\
Nber of genera for this family=    3
 
family= 2 0 5
 
family= 2 0 5 new D3h genus #     1 with    63 species is 0:0:\:\:\:\:\
family= 2 0 5 new D3h genus #     2 with   126 species is 0:1:\:\:\:\:\
Nber of genera for this family=    2
 
family= 1 1 5
 
family= 1 1 5 new D3h genus #     1 with   126 species is 0:\0:\:\:\:\:\
family= 1 1 5 new D3h genus #     2 with   252 species is 0:\1:\:\:\:\:\
Nber of genera for this family=    2
 
family= 0 2 5
 
family= 0 2 5 new D3h genus #     1 with    63 species is \0:\0:\:\:\:\:\
family= 0 2 5 new D3h genus #     2 with   126 species is \0:\1:\:\:\:\:\
Nber of genera for this family=    2
 
family= 1 0 6
 
family= 1 0 6 new D3h genus #     1 with    21 species is 0:\:\:\:\:\:\
Nber of genera for this family=    1
 
family= 0 1 6
 
family= 0 1 6 new D3h genus #     1 with    21 species is \0:\:\:\:\:\:\
Nber of genera for this family=    1
 
family= 0 0 7
 
family= 0 0 7 new D3h genus #     1 with     1 species is \:\:\:\:\:\:\
Nber of genera for this family=    1
 
----------------------------------------

Nber families=     36
Nber genera=      348
Nber species=   823543
