# Supplementary material for: The Polytope Formalism: application to molecular constitution and the prospect of a complete description of Chemical Space
Source: Chem Sci. 2026 Jan 8;17(4):2102–18. doi: 10.1039/d5sc08813e (PMC12780917; doi:10.1039/d5sc08813e)
Supplement: SC-017-D5SC08813E-s001 [file SC-017-D5SC08813E-s001.zip › publication files/species/genera_D4h_S4B2.txt]

D4h_
D4h site symmetry is used to group species into genera
====
 
family= 2 0 0 0
 
family= 2 0 0 0 new D4h genus #     1 with     4 species is 0:0
family= 2 0 0 0 new D4h genus #     2 with     8 species is 0:1
family= 2 0 0 0 new D4h genus #     3 with     4 species is 0:2
Nber of genera for this family=    3
 
family= 1 1 0 0
 
family= 1 1 0 0 new D4h genus #     1 with    16 species is 0:0,1
family= 1 1 0 0 new D4h genus #     2 with     8 species is 0:0,2
family= 1 1 0 0 new D4h genus #     3 with    16 species is 0:1,2
family= 1 1 0 0 new D4h genus #     4 with     8 species is 0:1,3
Nber of genera for this family=    4
 
family= 0 2 0 0
 
family= 0 2 0 0 new D4h genus #     1 with     4 species is 0,1:0,1
family= 0 2 0 0 new D4h genus #     2 with    16 species is 0,1:0,2
family= 0 2 0 0 new D4h genus #     3 with     8 species is 0,1:0,3
family= 0 2 0 0 new D4h genus #     4 with     4 species is 0,1:2,3
family= 0 2 0 0 new D4h genus #     5 with     2 species is 0,2:0,2
family= 0 2 0 0 new D4h genus #     6 with     2 species is 0,2:1,3
Nber of genera for this family=    6
 
family= 1 0 1 0
 
family= 1 0 1 0 new D4h genus #     1 with     8 species is 0:\0
family= 1 0 1 0 new D4h genus #     2 with    16 species is 0:\1
family= 1 0 1 0 new D4h genus #     3 with     8 species is 0:\2
Nber of genera for this family=    3
 
family= 0 1 1 0
 
family= 0 1 1 0 new D4h genus #     1 with    16 species is 0,1:\0
family= 0 1 1 0 new D4h genus #     2 with    16 species is 0,1:\2
family= 0 1 1 0 new D4h genus #     3 with     8 species is 0,2:\0
family= 0 1 1 0 new D4h genus #     4 with     8 species is 0,2:\1
Nber of genera for this family=    4
 
family= 0 0 2 0
 
family= 0 0 2 0 new D4h genus #     1 with     4 species is \0:\0
family= 0 0 2 0 new D4h genus #     2 with     8 species is \0:\1
family= 0 0 2 0 new D4h genus #     3 with     4 species is \0:\2
Nber of genera for this family=    3
 
family= 1 0 0 1
 
family= 1 0 0 1 new D4h genus #     1 with     8 species is 0:\
Nber of genera for this family=    1
 
family= 0 1 0 1
 
family= 0 1 0 1 new D4h genus #     1 with     8 species is 0,1:\
family= 0 1 0 1 new D4h genus #     2 with     4 species is 0,2:\
Nber of genera for this family=    2
 
family= 0 0 1 1
 
family= 0 0 1 1 new D4h genus #     1 with     8 species is \0:\
Nber of genera for this family=    1
 
family= 0 0 0 2
 
family= 0 0 0 2 new D4h genus #     1 with     1 species is \:\
Nber of genera for this family=    1
 
----------------------------------------

Nber families=     10
Nber genera=       28
Nber species=      225
