# Supplementary material for: The Polytope Formalism: application to molecular constitution and the prospect of a complete description of Chemical Space
Source: Chem Sci. 2026 Jan 8;17(4):2102–18. doi: 10.1039/d5sc08813e (PMC12780917; doi:10.1039/d5sc08813e)
Supplement: SC-017-D5SC08813E-s001 [file SC-017-D5SC08813E-s001.zip › publication files/species/genera_D4h_S4B3_max1111.txt]

D4h_
D4h site symmetry is used to group species into genera
====
 
family= 3 0 0 0
 
family= 3 0 0 0 new D4h genus #     1 with    24 species is 0:1:2
Nber of genera for this family=    1
 
family= 2 1 0 0
 
family= 2 1 0 0 new D4h genus #     1 with    24 species is 0:1:2,3
family= 2 1 0 0 new D4h genus #     2 with    12 species is 0:2:1,3
Nber of genera for this family=    2
 
----------------------------------------

Nber families=      2
Nber genera=        3
Nber species=       60
