# Supplementary material for: The Polytope Formalism: application to molecular constitution and the prospect of a complete description of Chemical Space
Source: Chem Sci. 2026 Jan 8;17(4):2102–18. doi: 10.1039/d5sc08813e (PMC12780917; doi:10.1039/d5sc08813e)
Supplement: SC-017-D5SC08813E-s001 [file SC-017-D5SC08813E-s001.zip › publication files/species/genera_D4h_S4B3_max2222.txt]

D4h_
D4h site symmetry is used to group species into genera
====
 
family= 3 0 0 0
 
family= 3 0 0 0 new D4h genus #     1 with    24 species is 0:0:1
family= 3 0 0 0 new D4h genus #     2 with    12 species is 0:0:2
family= 3 0 0 0 new D4h genus #     3 with    24 species is 0:1:2
Nber of genera for this family=    3
 
family= 2 1 0 0
 
family= 2 1 0 0 new D4h genus #     1 with    24 species is 0:0:1,2
family= 2 1 0 0 new D4h genus #     2 with    12 species is 0:0:1,3
family= 2 1 0 0 new D4h genus #     3 with    24 species is 0:1:0,1
family= 2 1 0 0 new D4h genus #     4 with    48 species is 0:1:0,2
family= 2 1 0 0 new D4h genus #     5 with    48 species is 0:1:0,3
family= 2 1 0 0 new D4h genus #     6 with    24 species is 0:1:2,3
family= 2 1 0 0 new D4h genus #     7 with    48 species is 0:2:0,1
family= 2 1 0 0 new D4h genus #     8 with    12 species is 0:2:0,2
family= 2 1 0 0 new D4h genus #     9 with    12 species is 0:2:1,3
Nber of genera for this family=    9
 
family= 1 2 0 0
 
family= 1 2 0 0 new D4h genus #     1 with    48 species is 0:0,1:1,2
family= 1 2 0 0 new D4h genus #     2 with    48 species is 0:0,1:1,3
family= 1 2 0 0 new D4h genus #     3 with    48 species is 0:0,1:2,3
family= 1 2 0 0 new D4h genus #     4 with    48 species is 0:0,2:1,2
family= 1 2 0 0 new D4h genus #     5 with    24 species is 0:0,2:1,3
family= 1 2 0 0 new D4h genus #     6 with    24 species is 0:1,2:1,2
family= 1 2 0 0 new D4h genus #     7 with    48 species is 0:1,2:1,3
family= 1 2 0 0 new D4h genus #     8 with    24 species is 0:1,2:2,3
family= 1 2 0 0 new D4h genus #     9 with    12 species is 0:1,3:1,3
Nber of genera for this family=    9
 
family= 0 3 0 0
 
family= 0 3 0 0 new D4h genus #     1 with    12 species is 0,1:0,1:2,3
family= 0 3 0 0 new D4h genus #     2 with    24 species is 0,1:0,2:1,2
family= 0 3 0 0 new D4h genus #     3 with    24 species is 0,1:0,2:1,3
family= 0 3 0 0 new D4h genus #     4 with    24 species is 0,1:0,2:2,3
family= 0 3 0 0 new D4h genus #     5 with    24 species is 0,1:0,3:1,2
family= 0 3 0 0 new D4h genus #     6 with     6 species is 0,2:0,2:1,3
Nber of genera for this family=    6
 
family= 2 0 1 0
 
family= 2 0 1 0 new D4h genus #     1 with    12 species is 0:0:\0
family= 2 0 1 0 new D4h genus #     2 with    48 species is 0:1:\0
family= 2 0 1 0 new D4h genus #     3 with    48 species is 0:1:\2
family= 2 0 1 0 new D4h genus #     4 with    24 species is 0:2:\0
family= 2 0 1 0 new D4h genus #     5 with    24 species is 0:2:\1
Nber of genera for this family=    5
 
family= 1 1 1 0
 
family= 1 1 1 0 new D4h genus #     1 with    48 species is 0:0,1:\0
family= 1 1 1 0 new D4h genus #     2 with    24 species is 0:0,2:\0
family= 1 1 1 0 new D4h genus #     3 with    48 species is 0:1,2:\0
family= 1 1 1 0 new D4h genus #     4 with    48 species is 0:1,2:\1
family= 1 1 1 0 new D4h genus #     5 with    48 species is 0:1,2:\2
family= 1 1 1 0 new D4h genus #     6 with    48 species is 0:1,2:\3
family= 1 1 1 0 new D4h genus #     7 with    24 species is 0:1,3:\0
family= 1 1 1 0 new D4h genus #     8 with    48 species is 0:1,3:\1
family= 1 1 1 0 new D4h genus #     9 with    24 species is 0:1,3:\2
Nber of genera for this family=    9
 
family= 0 2 1 0
 
family= 0 2 1 0 new D4h genus #     1 with    48 species is 0,1:0,2:\0
family= 0 2 1 0 new D4h genus #     2 with    24 species is 0,1:0,3:\0
family= 0 2 1 0 new D4h genus #     3 with    48 species is 0,1:2,3:\0
family= 0 2 1 0 new D4h genus #     4 with    24 species is 0,2:1,3:\0
Nber of genera for this family=    4
 
family= 1 0 2 0
 
family= 1 0 2 0 new D4h genus #     1 with    12 species is 0:\0:\0
family= 1 0 2 0 new D4h genus #     2 with    48 species is 0:\0:\1
family= 1 0 2 0 new D4h genus #     3 with    24 species is 0:\0:\2
Nber of genera for this family=    3
 
family= 0 1 2 0
 
family= 0 1 2 0 new D4h genus #     1 with    24 species is 0,1:\0:\1
family= 0 1 2 0 new D4h genus #     2 with    12 species is 0,2:\0:\2
Nber of genera for this family=    2
 
family= 2 0 0 1
 
family= 2 0 0 1 new D4h genus #     1 with    24 species is 0:1:\
family= 2 0 0 1 new D4h genus #     2 with    12 species is 0:2:\
Nber of genera for this family=    2
 
family= 1 1 0 1
 
family= 1 1 0 1 new D4h genus #     1 with    48 species is 0:1,2:\
family= 1 1 0 1 new D4h genus #     2 with    24 species is 0:1,3:\
Nber of genera for this family=    2
 
family= 0 2 0 1
 
family= 0 2 0 1 new D4h genus #     1 with    12 species is 0,1:2,3:\
family= 0 2 0 1 new D4h genus #     2 with     6 species is 0,2:1,3:\
Nber of genera for this family=    2
 
family= 1 0 1 1
 
family= 1 0 1 1 new D4h genus #     1 with    24 species is 0:\0:\
Nber of genera for this family=    1
 
----------------------------------------

Nber families=     13
Nber genera=       57
Nber species=     1680
