# Supplementary material for: The Polytope Formalism: application to molecular constitution and the prospect of a complete description of Chemical Space
Source: Chem Sci. 2026 Jan 8;17(4):2102–18. doi: 10.1039/d5sc08813e (PMC12780917; doi:10.1039/d5sc08813e)
Supplement: SC-017-D5SC08813E-s001 [file SC-017-D5SC08813E-s001.zip › publication files/species/genera_D4h_S4B4.txt]

D4h_
D4h site symmetry is used to group species into genera
====
 
family= 4 0 0 0
 
family= 4 0 0 0 new D4h genus #     1 with     4 species is 0:0:0:0
family= 4 0 0 0 new D4h genus #     2 with    32 species is 0:0:0:1
family= 4 0 0 0 new D4h genus #     3 with    16 species is 0:0:0:2
family= 4 0 0 0 new D4h genus #     4 with    24 species is 0:0:1:1
family= 4 0 0 0 new D4h genus #     5 with    96 species is 0:0:1:2
family= 4 0 0 0 new D4h genus #     6 with    48 species is 0:0:1:3
family= 4 0 0 0 new D4h genus #     7 with    12 species is 0:0:2:2
family= 4 0 0 0 new D4h genus #     8 with    24 species is 0:1:2:3
Nber of genera for this family=    8
 
family= 3 1 0 0
 
family= 3 1 0 0 new D4h genus #     1 with    32 species is 0:0:0:0,1
family= 3 1 0 0 new D4h genus #     2 with    16 species is 0:0:0:0,2
family= 3 1 0 0 new D4h genus #     3 with    32 species is 0:0:0:1,2
family= 3 1 0 0 new D4h genus #     4 with    16 species is 0:0:0:1,3
family= 3 1 0 0 new D4h genus #     5 with    96 species is 0:0:1:0,1
family= 3 1 0 0 new D4h genus #     6 with    96 species is 0:0:1:0,2
family= 3 1 0 0 new D4h genus #     7 with    96 species is 0:0:1:0,3
family= 3 1 0 0 new D4h genus #     8 with    96 species is 0:0:1:1,2
family= 3 1 0 0 new D4h genus #     9 with    96 species is 0:0:1:1,3
family= 3 1 0 0 new D4h genus #    10 with    96 species is 0:0:1:2,3
family= 3 1 0 0 new D4h genus #    11 with    96 species is 0:0:2:0,1
family= 3 1 0 0 new D4h genus #    12 with    48 species is 0:0:2:0,2
family= 3 1 0 0 new D4h genus #    13 with    96 species is 0:0:2:1,2
family= 3 1 0 0 new D4h genus #    14 with    48 species is 0:0:2:1,3
family= 3 1 0 0 new D4h genus #    15 with   192 species is 0:1:2:0,1
family= 3 1 0 0 new D4h genus #    16 with    96 species is 0:1:2:0,2
family= 3 1 0 0 new D4h genus #    17 with   192 species is 0:1:2:0,3
family= 3 1 0 0 new D4h genus #    18 with    96 species is 0:1:2:1,3
Nber of genera for this family=   18
 
family= 2 2 0 0
 
family= 2 2 0 0 new D4h genus #     1 with    48 species is 0:0:0,1:0,1
family= 2 2 0 0 new D4h genus #     2 with    96 species is 0:0:0,1:0,2
family= 2 2 0 0 new D4h genus #     3 with    48 species is 0:0:0,1:0,3
family= 2 2 0 0 new D4h genus #     4 with    96 species is 0:0:0,1:1,2
family= 2 2 0 0 new D4h genus #     5 with    96 species is 0:0:0,1:1,3
family= 2 2 0 0 new D4h genus #     6 with    96 species is 0:0:0,1:2,3
family= 2 2 0 0 new D4h genus #     7 with    24 species is 0:0:0,2:0,2
family= 2 2 0 0 new D4h genus #     8 with    96 species is 0:0:0,2:1,2
family= 2 2 0 0 new D4h genus #     9 with    48 species is 0:0:0,2:1,3
family= 2 2 0 0 new D4h genus #    10 with    48 species is 0:0:1,2:1,2
family= 2 2 0 0 new D4h genus #    11 with    96 species is 0:0:1,2:1,3
family= 2 2 0 0 new D4h genus #    12 with    48 species is 0:0:1,2:2,3
family= 2 2 0 0 new D4h genus #    13 with    24 species is 0:0:1,3:1,3
family= 2 2 0 0 new D4h genus #    14 with    48 species is 0:1:0,1:0,1
family= 2 2 0 0 new D4h genus #    15 with   192 species is 0:1:0,1:0,2
family= 2 2 0 0 new D4h genus #    16 with   192 species is 0:1:0,1:0,3
family= 2 2 0 0 new D4h genus #    17 with    96 species is 0:1:0,1:2,3
family= 2 2 0 0 new D4h genus #    18 with    96 species is 0:1:0,2:0,2
family= 2 2 0 0 new D4h genus #    19 with   192 species is 0:1:0,2:0,3
family= 2 2 0 0 new D4h genus #    20 with   192 species is 0:1:0,2:1,2
family= 2 2 0 0 new D4h genus #    21 with    96 species is 0:1:0,2:1,3
family= 2 2 0 0 new D4h genus #    22 with   192 species is 0:1:0,2:2,3
family= 2 2 0 0 new D4h genus #    23 with    96 species is 0:1:0,3:0,3
family= 2 2 0 0 new D4h genus #    24 with    96 species is 0:1:0,3:1,2
family= 2 2 0 0 new D4h genus #    25 with   192 species is 0:1:0,3:2,3
family= 2 2 0 0 new D4h genus #    26 with    48 species is 0:1:2,3:2,3
family= 2 2 0 0 new D4h genus #    27 with    96 species is 0:2:0,1:0,1
family= 2 2 0 0 new D4h genus #    28 with   192 species is 0:2:0,1:0,2
family= 2 2 0 0 new D4h genus #    29 with    96 species is 0:2:0,1:0,3
family= 2 2 0 0 new D4h genus #    30 with    96 species is 0:2:0,1:1,2
family= 2 2 0 0 new D4h genus #    31 with   192 species is 0:2:0,1:1,3
family= 2 2 0 0 new D4h genus #    32 with    96 species is 0:2:0,1:2,3
family= 2 2 0 0 new D4h genus #    33 with    24 species is 0:2:0,2:0,2
family= 2 2 0 0 new D4h genus #    34 with    48 species is 0:2:0,2:1,3
family= 2 2 0 0 new D4h genus #    35 with    24 species is 0:2:1,3:1,3
Nber of genera for this family=   35
 
family= 1 3 0 0
 
family= 1 3 0 0 new D4h genus #     1 with    32 species is 0:0,1:0,1:0,1
family= 1 3 0 0 new D4h genus #     2 with    96 species is 0:0,1:0,1:0,2
family= 1 3 0 0 new D4h genus #     3 with    96 species is 0:0,1:0,1:0,3
family= 1 3 0 0 new D4h genus #     4 with    96 species is 0:0,1:0,1:1,2
family= 1 3 0 0 new D4h genus #     5 with    96 species is 0:0,1:0,1:1,3
family= 1 3 0 0 new D4h genus #     6 with    96 species is 0:0,1:0,1:2,3
family= 1 3 0 0 new D4h genus #     7 with    96 species is 0:0,1:0,2:0,2
family= 1 3 0 0 new D4h genus #     8 with    96 species is 0:0,1:0,2:0,3
family= 1 3 0 0 new D4h genus #     9 with   192 species is 0:0,1:0,2:1,2
family= 1 3 0 0 new D4h genus #    10 with   192 species is 0:0,1:0,2:1,3
family= 1 3 0 0 new D4h genus #    11 with   192 species is 0:0,1:0,2:2,3
family= 1 3 0 0 new D4h genus #    12 with   192 species is 0:0,1:0,3:1,2
family= 1 3 0 0 new D4h genus #    13 with    96 species is 0:0,1:0,3:1,3
family= 1 3 0 0 new D4h genus #    14 with    96 species is 0:0,1:1,2:1,2
family= 1 3 0 0 new D4h genus #    15 with   192 species is 0:0,1:1,2:1,3
family= 1 3 0 0 new D4h genus #    16 with   192 species is 0:0,1:1,2:2,3
family= 1 3 0 0 new D4h genus #    17 with    96 species is 0:0,1:1,3:1,3
family= 1 3 0 0 new D4h genus #    18 with   192 species is 0:0,1:1,3:2,3
family= 1 3 0 0 new D4h genus #    19 with    96 species is 0:0,1:2,3:2,3
family= 1 3 0 0 new D4h genus #    20 with    16 species is 0:0,2:0,2:0,2
family= 1 3 0 0 new D4h genus #    21 with    96 species is 0:0,2:0,2:1,2
family= 1 3 0 0 new D4h genus #    22 with    48 species is 0:0,2:0,2:1,3
family= 1 3 0 0 new D4h genus #    23 with    96 species is 0:0,2:1,2:1,2
family= 1 3 0 0 new D4h genus #    24 with   192 species is 0:0,2:1,2:1,3
family= 1 3 0 0 new D4h genus #    25 with    96 species is 0:0,2:1,2:2,3
family= 1 3 0 0 new D4h genus #    26 with    48 species is 0:0,2:1,3:1,3
family= 1 3 0 0 new D4h genus #    27 with    32 species is 0:1,2:1,2:1,2
family= 1 3 0 0 new D4h genus #    28 with    96 species is 0:1,2:1,2:1,3
family= 1 3 0 0 new D4h genus #    29 with    96 species is 0:1,2:1,2:2,3
family= 1 3 0 0 new D4h genus #    30 with    96 species is 0:1,2:1,3:1,3
family= 1 3 0 0 new D4h genus #    31 with    96 species is 0:1,2:1,3:2,3
family= 1 3 0 0 new D4h genus #    32 with    16 species is 0:1,3:1,3:1,3
Nber of genera for this family=   32
 
family= 0 4 0 0
 
family= 0 4 0 0 new D4h genus #     1 with     4 species is 0,1:0,1:0,1:0,1
family= 0 4 0 0 new D4h genus #     2 with    32 species is 0,1:0,1:0,1:0,2
family= 0 4 0 0 new D4h genus #     3 with    32 species is 0,1:0,1:0,1:0,3
family= 0 4 0 0 new D4h genus #     4 with    16 species is 0,1:0,1:0,1:2,3
family= 0 4 0 0 new D4h genus #     5 with    48 species is 0,1:0,1:0,2:0,2
family= 0 4 0 0 new D4h genus #     6 with    96 species is 0,1:0,1:0,2:0,3
family= 0 4 0 0 new D4h genus #     7 with    96 species is 0,1:0,1:0,2:1,2
family= 0 4 0 0 new D4h genus #     8 with    48 species is 0,1:0,1:0,2:1,3
family= 0 4 0 0 new D4h genus #     9 with    96 species is 0,1:0,1:0,2:2,3
family= 0 4 0 0 new D4h genus #    10 with    24 species is 0,1:0,1:0,3:0,3
family= 0 4 0 0 new D4h genus #    11 with    48 species is 0,1:0,1:0,3:1,2
family= 0 4 0 0 new D4h genus #    12 with    96 species is 0,1:0,1:0,3:2,3
family= 0 4 0 0 new D4h genus #    13 with    12 species is 0,1:0,1:2,3:2,3
family= 0 4 0 0 new D4h genus #    14 with    32 species is 0,1:0,2:0,2:0,2
family= 0 4 0 0 new D4h genus #    15 with    48 species is 0,1:0,2:0,2:0,3
family= 0 4 0 0 new D4h genus #    16 with    48 species is 0,1:0,2:0,2:1,2
family= 0 4 0 0 new D4h genus #    17 with    96 species is 0,1:0,2:0,2:1,3
family= 0 4 0 0 new D4h genus #    18 with    48 species is 0,1:0,2:0,2:2,3
family= 0 4 0 0 new D4h genus #    19 with   192 species is 0,1:0,2:0,3:1,2
family= 0 4 0 0 new D4h genus #    20 with    96 species is 0,1:0,2:0,3:1,3
family= 0 4 0 0 new D4h genus #    21 with    48 species is 0,1:0,2:1,3:2,3
family= 0 4 0 0 new D4h genus #    22 with    24 species is 0,1:0,3:1,2:2,3
family= 0 4 0 0 new D4h genus #    23 with     2 species is 0,2:0,2:0,2:0,2
family= 0 4 0 0 new D4h genus #    24 with     8 species is 0,2:0,2:0,2:1,3
family= 0 4 0 0 new D4h genus #    25 with     6 species is 0,2:0,2:1,3:1,3
Nber of genera for this family=   25
 
family= 3 0 1 0
 
family= 3 0 1 0 new D4h genus #     1 with    16 species is 0:0:0:\0
family= 3 0 1 0 new D4h genus #     2 with    32 species is 0:0:0:\1
family= 3 0 1 0 new D4h genus #     3 with    16 species is 0:0:0:\2
family= 3 0 1 0 new D4h genus #     4 with    96 species is 0:0:1:\0
family= 3 0 1 0 new D4h genus #     5 with    96 species is 0:0:1:\1
family= 3 0 1 0 new D4h genus #     6 with    96 species is 0:0:1:\2
family= 3 0 1 0 new D4h genus #     7 with    96 species is 0:0:1:\3
family= 3 0 1 0 new D4h genus #     8 with    48 species is 0:0:2:\0
family= 3 0 1 0 new D4h genus #     9 with    96 species is 0:0:2:\1
family= 3 0 1 0 new D4h genus #    10 with    48 species is 0:0:2:\2
family= 3 0 1 0 new D4h genus #    11 with   192 species is 0:1:2:\0
family= 3 0 1 0 new D4h genus #    12 with    96 species is 0:1:2:\1
family= 3 0 1 0 new D4h genus #    13 with    96 species is 0:1:2:\3
Nber of genera for this family=   13
 
family= 2 1 1 0
 
family= 2 1 1 0 new D4h genus #     1 with    96 species is 0:0:0,1:\0
family= 2 1 1 0 new D4h genus #     2 with    96 species is 0:0:0,1:\1
family= 2 1 1 0 new D4h genus #     3 with    96 species is 0:0:0,1:\2
family= 2 1 1 0 new D4h genus #     4 with    96 species is 0:0:0,1:\3
family= 2 1 1 0 new D4h genus #     5 with    48 species is 0:0:0,2:\0
family= 2 1 1 0 new D4h genus #     6 with    96 species is 0:0:0,2:\1
family= 2 1 1 0 new D4h genus #     7 with    48 species is 0:0:0,2:\2
family= 2 1 1 0 new D4h genus #     8 with    96 species is 0:0:1,2:\0
family= 2 1 1 0 new D4h genus #     9 with    96 species is 0:0:1,2:\1
family= 2 1 1 0 new D4h genus #    10 with    96 species is 0:0:1,2:\2
family= 2 1 1 0 new D4h genus #    11 with    96 species is 0:0:1,2:\3
family= 2 1 1 0 new D4h genus #    12 with    48 species is 0:0:1,3:\0
family= 2 1 1 0 new D4h genus #    13 with    96 species is 0:0:1,3:\1
family= 2 1 1 0 new D4h genus #    14 with    48 species is 0:0:1,3:\2
family= 2 1 1 0 new D4h genus #    15 with   192 species is 0:1:0,1:\0
family= 2 1 1 0 new D4h genus #    16 with   192 species is 0:1:0,1:\2
family= 2 1 1 0 new D4h genus #    17 with   192 species is 0:1:0,2:\0
family= 2 1 1 0 new D4h genus #    18 with   192 species is 0:1:0,2:\1
family= 2 1 1 0 new D4h genus #    19 with   192 species is 0:1:0,2:\2
family= 2 1 1 0 new D4h genus #    20 with   192 species is 0:1:0,2:\3
family= 2 1 1 0 new D4h genus #    21 with   192 species is 0:1:0,3:\0
family= 2 1 1 0 new D4h genus #    22 with   192 species is 0:1:0,3:\1
family= 2 1 1 0 new D4h genus #    23 with   192 species is 0:1:0,3:\2
family= 2 1 1 0 new D4h genus #    24 with   192 species is 0:1:0,3:\3
family= 2 1 1 0 new D4h genus #    25 with   192 species is 0:1:2,3:\0
family= 2 1 1 0 new D4h genus #    26 with   192 species is 0:1:2,3:\2
family= 2 1 1 0 new D4h genus #    27 with   192 species is 0:2:0,1:\0
family= 2 1 1 0 new D4h genus #    28 with   192 species is 0:2:0,1:\1
family= 2 1 1 0 new D4h genus #    29 with   192 species is 0:2:0,1:\2
family= 2 1 1 0 new D4h genus #    30 with   192 species is 0:2:0,1:\3
family= 2 1 1 0 new D4h genus #    31 with    96 species is 0:2:0,2:\0
family= 2 1 1 0 new D4h genus #    32 with    96 species is 0:2:0,2:\1
family= 2 1 1 0 new D4h genus #    33 with    96 species is 0:2:1,3:\0
family= 2 1 1 0 new D4h genus #    34 with    96 species is 0:2:1,3:\1
Nber of genera for this family=   34
 
family= 1 2 1 0
 
family= 1 2 1 0 new D4h genus #     1 with    96 species is 0:0,1:0,1:\0
family= 1 2 1 0 new D4h genus #     2 with    96 species is 0:0,1:0,1:\1
family= 1 2 1 0 new D4h genus #     3 with    96 species is 0:0,1:0,1:\2
family= 1 2 1 0 new D4h genus #     4 with    96 species is 0:0,1:0,1:\3
family= 1 2 1 0 new D4h genus #     5 with   192 species is 0:0,1:0,2:\0
family= 1 2 1 0 new D4h genus #     6 with   192 species is 0:0,1:0,2:\1
family= 1 2 1 0 new D4h genus #     7 with   192 species is 0:0,1:0,2:\2
family= 1 2 1 0 new D4h genus #     8 with   192 species is 0:0,1:0,2:\3
family= 1 2 1 0 new D4h genus #     9 with    96 species is 0:0,1:0,3:\0
family= 1 2 1 0 new D4h genus #    10 with   192 species is 0:0,1:0,3:\1
family= 1 2 1 0 new D4h genus #    11 with    96 species is 0:0,1:0,3:\2
family= 1 2 1 0 new D4h genus #    12 with   192 species is 0:0,1:1,2:\0
family= 1 2 1 0 new D4h genus #    13 with   192 species is 0:0,1:1,2:\1
family= 1 2 1 0 new D4h genus #    14 with   192 species is 0:0,1:1,2:\2
family= 1 2 1 0 new D4h genus #    15 with   192 species is 0:0,1:1,2:\3
family= 1 2 1 0 new D4h genus #    16 with   192 species is 0:0,1:1,3:\0
family= 1 2 1 0 new D4h genus #    17 with   192 species is 0:0,1:1,3:\1
family= 1 2 1 0 new D4h genus #    18 with   192 species is 0:0,1:1,3:\2
family= 1 2 1 0 new D4h genus #    19 with   192 species is 0:0,1:1,3:\3
family= 1 2 1 0 new D4h genus #    20 with   192 species is 0:0,1:2,3:\0
family= 1 2 1 0 new D4h genus #    21 with   192 species is 0:0,1:2,3:\1
family= 1 2 1 0 new D4h genus #    22 with   192 species is 0:0,1:2,3:\2
family= 1 2 1 0 new D4h genus #    23 with   192 species is 0:0,1:2,3:\3
family= 1 2 1 0 new D4h genus #    24 with    48 species is 0:0,2:0,2:\0
family= 1 2 1 0 new D4h genus #    25 with    96 species is 0:0,2:0,2:\1
family= 1 2 1 0 new D4h genus #    26 with    48 species is 0:0,2:0,2:\2
family= 1 2 1 0 new D4h genus #    27 with   192 species is 0:0,2:1,2:\0
family= 1 2 1 0 new D4h genus #    28 with   192 species is 0:0,2:1,2:\1
family= 1 2 1 0 new D4h genus #    29 with   192 species is 0:0,2:1,2:\2
family= 1 2 1 0 new D4h genus #    30 with   192 species is 0:0,2:1,2:\3
family= 1 2 1 0 new D4h genus #    31 with    96 species is 0:0,2:1,3:\0
family= 1 2 1 0 new D4h genus #    32 with   192 species is 0:0,2:1,3:\1
family= 1 2 1 0 new D4h genus #    33 with    96 species is 0:0,2:1,3:\2
family= 1 2 1 0 new D4h genus #    34 with    96 species is 0:1,2:1,2:\0
family= 1 2 1 0 new D4h genus #    35 with    96 species is 0:1,2:1,2:\1
family= 1 2 1 0 new D4h genus #    36 with    96 species is 0:1,2:1,2:\2
family= 1 2 1 0 new D4h genus #    37 with    96 species is 0:1,2:1,2:\3
family= 1 2 1 0 new D4h genus #    38 with   192 species is 0:1,2:1,3:\0
family= 1 2 1 0 new D4h genus #    39 with   192 species is 0:1,2:1,3:\1
family= 1 2 1 0 new D4h genus #    40 with   192 species is 0:1,2:1,3:\2
family= 1 2 1 0 new D4h genus #    41 with   192 species is 0:1,2:1,3:\3
family= 1 2 1 0 new D4h genus #    42 with    96 species is 0:1,2:2,3:\0
family= 1 2 1 0 new D4h genus #    43 with   192 species is 0:1,2:2,3:\1
family= 1 2 1 0 new D4h genus #    44 with    96 species is 0:1,2:2,3:\2
family= 1 2 1 0 new D4h genus #    45 with    48 species is 0:1,3:1,3:\0
family= 1 2 1 0 new D4h genus #    46 with    96 species is 0:1,3:1,3:\1
family= 1 2 1 0 new D4h genus #    47 with    48 species is 0:1,3:1,3:\2
Nber of genera for this family=   47
 
family= 0 3 1 0
 
family= 0 3 1 0 new D4h genus #     1 with    32 species is 0,1:0,1:0,1:\0
family= 0 3 1 0 new D4h genus #     2 with    32 species is 0,1:0,1:0,1:\2
family= 0 3 1 0 new D4h genus #     3 with    96 species is 0,1:0,1:0,2:\0
family= 0 3 1 0 new D4h genus #     4 with    96 species is 0,1:0,1:0,2:\1
family= 0 3 1 0 new D4h genus #     5 with    96 species is 0,1:0,1:0,2:\2
family= 0 3 1 0 new D4h genus #     6 with    96 species is 0,1:0,1:0,2:\3
family= 0 3 1 0 new D4h genus #     7 with    96 species is 0,1:0,1:0,3:\0
family= 0 3 1 0 new D4h genus #     8 with    96 species is 0,1:0,1:0,3:\1
family= 0 3 1 0 new D4h genus #     9 with    96 species is 0,1:0,1:0,3:\2
family= 0 3 1 0 new D4h genus #    10 with    96 species is 0,1:0,1:0,3:\3
family= 0 3 1 0 new D4h genus #    11 with    96 species is 0,1:0,1:2,3:\0
family= 0 3 1 0 new D4h genus #    12 with    96 species is 0,1:0,1:2,3:\2
family= 0 3 1 0 new D4h genus #    13 with    96 species is 0,1:0,2:0,2:\0
family= 0 3 1 0 new D4h genus #    14 with    96 species is 0,1:0,2:0,2:\1
family= 0 3 1 0 new D4h genus #    15 with    96 species is 0,1:0,2:0,2:\2
family= 0 3 1 0 new D4h genus #    16 with    96 species is 0,1:0,2:0,2:\3
family= 0 3 1 0 new D4h genus #    17 with    96 species is 0,1:0,2:0,3:\0
family= 0 3 1 0 new D4h genus #    18 with   192 species is 0,1:0,2:0,3:\1
family= 0 3 1 0 new D4h genus #    19 with    96 species is 0,1:0,2:0,3:\2
family= 0 3 1 0 new D4h genus #    20 with   192 species is 0,1:0,2:1,2:\0
family= 0 3 1 0 new D4h genus #    21 with    96 species is 0,1:0,2:1,2:\1
family= 0 3 1 0 new D4h genus #    22 with    96 species is 0,1:0,2:1,2:\3
family= 0 3 1 0 new D4h genus #    23 with   192 species is 0,1:0,2:1,3:\0
family= 0 3 1 0 new D4h genus #    24 with   192 species is 0,1:0,2:1,3:\2
family= 0 3 1 0 new D4h genus #    25 with   192 species is 0,1:0,2:2,3:\0
family= 0 3 1 0 new D4h genus #    26 with   192 species is 0,1:0,2:2,3:\1
family= 0 3 1 0 new D4h genus #    27 with   192 species is 0,1:0,3:1,2:\0
family= 0 3 1 0 new D4h genus #    28 with   192 species is 0,1:0,3:1,2:\2
family= 0 3 1 0 new D4h genus #    29 with    16 species is 0,2:0,2:0,2:\0
family= 0 3 1 0 new D4h genus #    30 with    16 species is 0,2:0,2:0,2:\1
family= 0 3 1 0 new D4h genus #    31 with    48 species is 0,2:0,2:1,3:\0
family= 0 3 1 0 new D4h genus #    32 with    48 species is 0,2:0,2:1,3:\1
Nber of genera for this family=   32
 
family= 2 0 2 0
 
family= 2 0 2 0 new D4h genus #     1 with    24 species is 0:0:\0:\0
family= 2 0 2 0 new D4h genus #     2 with    96 species is 0:0:\0:\1
family= 2 0 2 0 new D4h genus #     3 with    48 species is 0:0:\0:\2
family= 2 0 2 0 new D4h genus #     4 with    48 species is 0:0:\1:\1
family= 2 0 2 0 new D4h genus #     5 with    96 species is 0:0:\1:\2
family= 2 0 2 0 new D4h genus #     6 with    48 species is 0:0:\1:\3
family= 2 0 2 0 new D4h genus #     7 with    24 species is 0:0:\2:\2
family= 2 0 2 0 new D4h genus #     8 with    96 species is 0:1:\0:\0
family= 2 0 2 0 new D4h genus #     9 with    96 species is 0:1:\0:\1
family= 2 0 2 0 new D4h genus #    10 with   192 species is 0:1:\0:\2
family= 2 0 2 0 new D4h genus #    11 with   192 species is 0:1:\0:\3
family= 2 0 2 0 new D4h genus #    12 with    96 species is 0:1:\2:\2
family= 2 0 2 0 new D4h genus #    13 with    96 species is 0:1:\2:\3
family= 2 0 2 0 new D4h genus #    14 with    48 species is 0:2:\0:\0
family= 2 0 2 0 new D4h genus #    15 with   192 species is 0:2:\0:\1
family= 2 0 2 0 new D4h genus #    16 with    48 species is 0:2:\0:\2
family= 2 0 2 0 new D4h genus #    17 with    48 species is 0:2:\1:\1
family= 2 0 2 0 new D4h genus #    18 with    48 species is 0:2:\1:\3
Nber of genera for this family=   18
 
family= 1 1 2 0
 
family= 1 1 2 0 new D4h genus #     1 with    96 species is 0:0,1:\0:\0
family= 1 1 2 0 new D4h genus #     2 with   192 species is 0:0,1:\0:\1
family= 1 1 2 0 new D4h genus #     3 with   192 species is 0:0,1:\0:\2
family= 1 1 2 0 new D4h genus #     4 with   192 species is 0:0,1:\0:\3
family= 1 1 2 0 new D4h genus #     5 with    96 species is 0:0,1:\1:\1
family= 1 1 2 0 new D4h genus #     6 with   192 species is 0:0,1:\1:\2
family= 1 1 2 0 new D4h genus #     7 with   192 species is 0:0,1:\1:\3
family= 1 1 2 0 new D4h genus #     8 with    96 species is 0:0,1:\2:\2
family= 1 1 2 0 new D4h genus #     9 with   192 species is 0:0,1:\2:\3
family= 1 1 2 0 new D4h genus #    10 with    96 species is 0:0,1:\3:\3
family= 1 1 2 0 new D4h genus #    11 with    48 species is 0:0,2:\0:\0
family= 1 1 2 0 new D4h genus #    12 with   192 species is 0:0,2:\0:\1
family= 1 1 2 0 new D4h genus #    13 with    96 species is 0:0,2:\0:\2
family= 1 1 2 0 new D4h genus #    14 with    96 species is 0:0,2:\1:\1
family= 1 1 2 0 new D4h genus #    15 with   192 species is 0:0,2:\1:\2
family= 1 1 2 0 new D4h genus #    16 with    96 species is 0:0,2:\1:\3
family= 1 1 2 0 new D4h genus #    17 with    48 species is 0:0,2:\2:\2
family= 1 1 2 0 new D4h genus #    18 with    96 species is 0:1,2:\0:\0
family= 1 1 2 0 new D4h genus #    19 with   192 species is 0:1,2:\0:\1
family= 1 1 2 0 new D4h genus #    20 with   192 species is 0:1,2:\0:\2
family= 1 1 2 0 new D4h genus #    21 with   192 species is 0:1,2:\0:\3
family= 1 1 2 0 new D4h genus #    22 with    96 species is 0:1,2:\1:\1
family= 1 1 2 0 new D4h genus #    23 with   192 species is 0:1,2:\1:\2
family= 1 1 2 0 new D4h genus #    24 with   192 species is 0:1,2:\1:\3
family= 1 1 2 0 new D4h genus #    25 with    96 species is 0:1,2:\2:\2
family= 1 1 2 0 new D4h genus #    26 with   192 species is 0:1,2:\2:\3
family= 1 1 2 0 new D4h genus #    27 with    96 species is 0:1,2:\3:\3
family= 1 1 2 0 new D4h genus #    28 with    48 species is 0:1,3:\0:\0
family= 1 1 2 0 new D4h genus #    29 with   192 species is 0:1,3:\0:\1
family= 1 1 2 0 new D4h genus #    30 with    96 species is 0:1,3:\0:\2
family= 1 1 2 0 new D4h genus #    31 with    96 species is 0:1,3:\1:\1
family= 1 1 2 0 new D4h genus #    32 with   192 species is 0:1,3:\1:\2
family= 1 1 2 0 new D4h genus #    33 with    96 species is 0:1,3:\1:\3
family= 1 1 2 0 new D4h genus #    34 with    48 species is 0:1,3:\2:\2
Nber of genera for this family=   34
 
family= 0 2 2 0
 
family= 0 2 2 0 new D4h genus #     1 with    48 species is 0,1:0,1:\0:\0
family= 0 2 2 0 new D4h genus #     2 with    48 species is 0,1:0,1:\0:\1
family= 0 2 2 0 new D4h genus #     3 with    96 species is 0,1:0,1:\0:\2
family= 0 2 2 0 new D4h genus #     4 with    96 species is 0,1:0,1:\0:\3
family= 0 2 2 0 new D4h genus #     5 with    48 species is 0,1:0,1:\2:\2
family= 0 2 2 0 new D4h genus #     6 with    48 species is 0,1:0,1:\2:\3
family= 0 2 2 0 new D4h genus #     7 with    96 species is 0,1:0,2:\0:\0
family= 0 2 2 0 new D4h genus #     8 with   192 species is 0,1:0,2:\0:\1
family= 0 2 2 0 new D4h genus #     9 with   192 species is 0,1:0,2:\0:\2
family= 0 2 2 0 new D4h genus #    10 with   192 species is 0,1:0,2:\0:\3
family= 0 2 2 0 new D4h genus #    11 with    96 species is 0,1:0,2:\1:\1
family= 0 2 2 0 new D4h genus #    12 with   192 species is 0,1:0,2:\1:\2
family= 0 2 2 0 new D4h genus #    13 with   192 species is 0,1:0,2:\1:\3
family= 0 2 2 0 new D4h genus #    14 with    96 species is 0,1:0,2:\2:\2
family= 0 2 2 0 new D4h genus #    15 with   192 species is 0,1:0,2:\2:\3
family= 0 2 2 0 new D4h genus #    16 with    96 species is 0,1:0,2:\3:\3
family= 0 2 2 0 new D4h genus #    17 with    48 species is 0,1:0,3:\0:\0
family= 0 2 2 0 new D4h genus #    18 with   192 species is 0,1:0,3:\0:\1
family= 0 2 2 0 new D4h genus #    19 with    96 species is 0,1:0,3:\0:\2
family= 0 2 2 0 new D4h genus #    20 with    96 species is 0,1:0,3:\1:\1
family= 0 2 2 0 new D4h genus #    21 with   192 species is 0,1:0,3:\1:\2
family= 0 2 2 0 new D4h genus #    22 with    96 species is 0,1:0,3:\1:\3
family= 0 2 2 0 new D4h genus #    23 with    48 species is 0,1:0,3:\2:\2
family= 0 2 2 0 new D4h genus #    24 with    96 species is 0,1:2,3:\0:\0
family= 0 2 2 0 new D4h genus #    25 with    96 species is 0,1:2,3:\0:\1
family= 0 2 2 0 new D4h genus #    26 with    96 species is 0,1:2,3:\0:\2
family= 0 2 2 0 new D4h genus #    27 with    96 species is 0,1:2,3:\0:\3
family= 0 2 2 0 new D4h genus #    28 with    24 species is 0,2:0,2:\0:\0
family= 0 2 2 0 new D4h genus #    29 with    96 species is 0,2:0,2:\0:\1
family= 0 2 2 0 new D4h genus #    30 with    24 species is 0,2:0,2:\0:\2
family= 0 2 2 0 new D4h genus #    31 with    24 species is 0,2:0,2:\1:\1
family= 0 2 2 0 new D4h genus #    32 with    24 species is 0,2:0,2:\1:\3
family= 0 2 2 0 new D4h genus #    33 with    48 species is 0,2:1,3:\0:\0
family= 0 2 2 0 new D4h genus #    34 with    96 species is 0,2:1,3:\0:\1
family= 0 2 2 0 new D4h genus #    35 with    48 species is 0,2:1,3:\0:\2
Nber of genera for this family=   35
 
family= 1 0 3 0
 
family= 1 0 3 0 new D4h genus #     1 with    16 species is 0:\0:\0:\0
family= 1 0 3 0 new D4h genus #     2 with    96 species is 0:\0:\0:\1
family= 1 0 3 0 new D4h genus #     3 with    48 species is 0:\0:\0:\2
family= 1 0 3 0 new D4h genus #     4 with    96 species is 0:\0:\1:\1
family= 1 0 3 0 new D4h genus #     5 with   192 species is 0:\0:\1:\2
family= 1 0 3 0 new D4h genus #     6 with    96 species is 0:\0:\1:\3
family= 1 0 3 0 new D4h genus #     7 with    48 species is 0:\0:\2:\2
family= 1 0 3 0 new D4h genus #     8 with    32 species is 0:\1:\1:\1
family= 1 0 3 0 new D4h genus #     9 with    96 species is 0:\1:\1:\2
family= 1 0 3 0 new D4h genus #    10 with    96 species is 0:\1:\1:\3
family= 1 0 3 0 new D4h genus #    11 with    96 species is 0:\1:\2:\2
family= 1 0 3 0 new D4h genus #    12 with    96 species is 0:\1:\2:\3
family= 1 0 3 0 new D4h genus #    13 with    16 species is 0:\2:\2:\2
Nber of genera for this family=   13
 
family= 0 1 3 0
 
family= 0 1 3 0 new D4h genus #     1 with    32 species is 0,1:\0:\0:\0
family= 0 1 3 0 new D4h genus #     2 with    96 species is 0,1:\0:\0:\1
family= 0 1 3 0 new D4h genus #     3 with    96 species is 0,1:\0:\0:\2
family= 0 1 3 0 new D4h genus #     4 with    96 species is 0,1:\0:\0:\3
family= 0 1 3 0 new D4h genus #     5 with   192 species is 0,1:\0:\1:\2
family= 0 1 3 0 new D4h genus #     6 with    96 species is 0,1:\0:\2:\2
family= 0 1 3 0 new D4h genus #     7 with   192 species is 0,1:\0:\2:\3
family= 0 1 3 0 new D4h genus #     8 with    96 species is 0,1:\0:\3:\3
family= 0 1 3 0 new D4h genus #     9 with    32 species is 0,1:\2:\2:\2
family= 0 1 3 0 new D4h genus #    10 with    96 species is 0,1:\2:\2:\3
family= 0 1 3 0 new D4h genus #    11 with    16 species is 0,2:\0:\0:\0
family= 0 1 3 0 new D4h genus #    12 with    96 species is 0,2:\0:\0:\1
family= 0 1 3 0 new D4h genus #    13 with    48 species is 0,2:\0:\0:\2
family= 0 1 3 0 new D4h genus #    14 with    96 species is 0,2:\0:\1:\1
family= 0 1 3 0 new D4h genus #    15 with    96 species is 0,2:\0:\1:\2
family= 0 1 3 0 new D4h genus #    16 with    96 species is 0,2:\0:\1:\3
family= 0 1 3 0 new D4h genus #    17 with    16 species is 0,2:\1:\1:\1
family= 0 1 3 0 new D4h genus #    18 with    48 species is 0,2:\1:\1:\3
Nber of genera for this family=   18
 
family= 0 0 4 0
 
family= 0 0 4 0 new D4h genus #     1 with     4 species is \0:\0:\0:\0
family= 0 0 4 0 new D4h genus #     2 with    32 species is \0:\0:\0:\1
family= 0 0 4 0 new D4h genus #     3 with    16 species is \0:\0:\0:\2
family= 0 0 4 0 new D4h genus #     4 with    24 species is \0:\0:\1:\1
family= 0 0 4 0 new D4h genus #     5 with    96 species is \0:\0:\1:\2
family= 0 0 4 0 new D4h genus #     6 with    48 species is \0:\0:\1:\3
family= 0 0 4 0 new D4h genus #     7 with    12 species is \0:\0:\2:\2
family= 0 0 4 0 new D4h genus #     8 with    24 species is \0:\1:\2:\3
Nber of genera for this family=    8
 
family= 3 0 0 1
 
family= 3 0 0 1 new D4h genus #     1 with    16 species is 0:0:0:\
family= 3 0 0 1 new D4h genus #     2 with    96 species is 0:0:1:\
family= 3 0 0 1 new D4h genus #     3 with    48 species is 0:0:2:\
family= 3 0 0 1 new D4h genus #     4 with    96 species is 0:1:2:\
Nber of genera for this family=    4
 
family= 2 1 0 1
 
family= 2 1 0 1 new D4h genus #     1 with    96 species is 0:0:0,1:\
family= 2 1 0 1 new D4h genus #     2 with    48 species is 0:0:0,2:\
family= 2 1 0 1 new D4h genus #     3 with    96 species is 0:0:1,2:\
family= 2 1 0 1 new D4h genus #     4 with    48 species is 0:0:1,3:\
family= 2 1 0 1 new D4h genus #     5 with    96 species is 0:1:0,1:\
family= 2 1 0 1 new D4h genus #     6 with   192 species is 0:1:0,2:\
family= 2 1 0 1 new D4h genus #     7 with   192 species is 0:1:0,3:\
family= 2 1 0 1 new D4h genus #     8 with    96 species is 0:1:2,3:\
family= 2 1 0 1 new D4h genus #     9 with   192 species is 0:2:0,1:\
family= 2 1 0 1 new D4h genus #    10 with    48 species is 0:2:0,2:\
family= 2 1 0 1 new D4h genus #    11 with    48 species is 0:2:1,3:\
Nber of genera for this family=   11
 
family= 1 2 0 1
 
family= 1 2 0 1 new D4h genus #     1 with    96 species is 0:0,1:0,1:\
family= 1 2 0 1 new D4h genus #     2 with   192 species is 0:0,1:0,2:\
family= 1 2 0 1 new D4h genus #     3 with    96 species is 0:0,1:0,3:\
family= 1 2 0 1 new D4h genus #     4 with   192 species is 0:0,1:1,2:\
family= 1 2 0 1 new D4h genus #     5 with   192 species is 0:0,1:1,3:\
family= 1 2 0 1 new D4h genus #     6 with   192 species is 0:0,1:2,3:\
family= 1 2 0 1 new D4h genus #     7 with    48 species is 0:0,2:0,2:\
family= 1 2 0 1 new D4h genus #     8 with   192 species is 0:0,2:1,2:\
family= 1 2 0 1 new D4h genus #     9 with    96 species is 0:0,2:1,3:\
family= 1 2 0 1 new D4h genus #    10 with    96 species is 0:1,2:1,2:\
family= 1 2 0 1 new D4h genus #    11 with   192 species is 0:1,2:1,3:\
family= 1 2 0 1 new D4h genus #    12 with    96 species is 0:1,2:2,3:\
family= 1 2 0 1 new D4h genus #    13 with    48 species is 0:1,3:1,3:\
Nber of genera for this family=   13
 
family= 0 3 0 1
 
family= 0 3 0 1 new D4h genus #     1 with    16 species is 0,1:0,1:0,1:\
family= 0 3 0 1 new D4h genus #     2 with    96 species is 0,1:0,1:0,2:\
family= 0 3 0 1 new D4h genus #     3 with    96 species is 0,1:0,1:0,3:\
family= 0 3 0 1 new D4h genus #     4 with    48 species is 0,1:0,1:2,3:\
family= 0 3 0 1 new D4h genus #     5 with    96 species is 0,1:0,2:0,2:\
family= 0 3 0 1 new D4h genus #     6 with    96 species is 0,1:0,2:0,3:\
family= 0 3 0 1 new D4h genus #     7 with    96 species is 0,1:0,2:1,2:\
family= 0 3 0 1 new D4h genus #     8 with    96 species is 0,1:0,2:1,3:\
family= 0 3 0 1 new D4h genus #     9 with    96 species is 0,1:0,2:2,3:\
family= 0 3 0 1 new D4h genus #    10 with    96 species is 0,1:0,3:1,2:\
family= 0 3 0 1 new D4h genus #    11 with     8 species is 0,2:0,2:0,2:\
family= 0 3 0 1 new D4h genus #    12 with    24 species is 0,2:0,2:1,3:\
Nber of genera for this family=   12
 
family= 2 0 1 1
 
family= 2 0 1 1 new D4h genus #     1 with    48 species is 0:0:\0:\
family= 2 0 1 1 new D4h genus #     2 with    96 species is 0:0:\1:\
family= 2 0 1 1 new D4h genus #     3 with    48 species is 0:0:\2:\
family= 2 0 1 1 new D4h genus #     4 with   192 species is 0:1:\0:\
family= 2 0 1 1 new D4h genus #     5 with   192 species is 0:1:\2:\
family= 2 0 1 1 new D4h genus #     6 with    96 species is 0:2:\0:\
family= 2 0 1 1 new D4h genus #     7 with    96 species is 0:2:\1:\
Nber of genera for this family=    7
 
family= 1 1 1 1
 
family= 1 1 1 1 new D4h genus #     1 with   192 species is 0:0,1:\0:\
family= 1 1 1 1 new D4h genus #     2 with   192 species is 0:0,1:\1:\
family= 1 1 1 1 new D4h genus #     3 with   192 species is 0:0,1:\2:\
family= 1 1 1 1 new D4h genus #     4 with   192 species is 0:0,1:\3:\
family= 1 1 1 1 new D4h genus #     5 with    96 species is 0:0,2:\0:\
family= 1 1 1 1 new D4h genus #     6 with   192 species is 0:0,2:\1:\
family= 1 1 1 1 new D4h genus #     7 with    96 species is 0:0,2:\2:\
family= 1 1 1 1 new D4h genus #     8 with   192 species is 0:1,2:\0:\
family= 1 1 1 1 new D4h genus #     9 with   192 species is 0:1,2:\1:\
family= 1 1 1 1 new D4h genus #    10 with   192 species is 0:1,2:\2:\
family= 1 1 1 1 new D4h genus #    11 with   192 species is 0:1,2:\3:\
family= 1 1 1 1 new D4h genus #    12 with    96 species is 0:1,3:\0:\
family= 1 1 1 1 new D4h genus #    13 with   192 species is 0:1,3:\1:\
family= 1 1 1 1 new D4h genus #    14 with    96 species is 0:1,3:\2:\
Nber of genera for this family=   14
 
family= 0 2 1 1
 
family= 0 2 1 1 new D4h genus #     1 with    96 species is 0,1:0,1:\0:\
family= 0 2 1 1 new D4h genus #     2 with    96 species is 0,1:0,1:\2:\
family= 0 2 1 1 new D4h genus #     3 with   192 species is 0,1:0,2:\0:\
family= 0 2 1 1 new D4h genus #     4 with   192 species is 0,1:0,2:\1:\
family= 0 2 1 1 new D4h genus #     5 with   192 species is 0,1:0,2:\2:\
family= 0 2 1 1 new D4h genus #     6 with   192 species is 0,1:0,2:\3:\
family= 0 2 1 1 new D4h genus #     7 with    96 species is 0,1:0,3:\0:\
family= 0 2 1 1 new D4h genus #     8 with   192 species is 0,1:0,3:\1:\
family= 0 2 1 1 new D4h genus #     9 with    96 species is 0,1:0,3:\2:\
family= 0 2 1 1 new D4h genus #    10 with   192 species is 0,1:2,3:\0:\
family= 0 2 1 1 new D4h genus #    11 with    48 species is 0,2:0,2:\0:\
family= 0 2 1 1 new D4h genus #    12 with    48 species is 0,2:0,2:\1:\
family= 0 2 1 1 new D4h genus #    13 with    96 species is 0,2:1,3:\0:\
Nber of genera for this family=   13
 
family= 1 0 2 1
 
family= 1 0 2 1 new D4h genus #     1 with    48 species is 0:\0:\0:\
family= 1 0 2 1 new D4h genus #     2 with   192 species is 0:\0:\1:\
family= 1 0 2 1 new D4h genus #     3 with    96 species is 0:\0:\2:\
family= 1 0 2 1 new D4h genus #     4 with    96 species is 0:\1:\1:\
family= 1 0 2 1 new D4h genus #     5 with   192 species is 0:\1:\2:\
family= 1 0 2 1 new D4h genus #     6 with    96 species is 0:\1:\3:\
family= 1 0 2 1 new D4h genus #     7 with    48 species is 0:\2:\2:\
Nber of genera for this family=    7
 
family= 0 1 2 1
 
family= 0 1 2 1 new D4h genus #     1 with    96 species is 0,1:\0:\0:\
family= 0 1 2 1 new D4h genus #     2 with    96 species is 0,1:\0:\1:\
family= 0 1 2 1 new D4h genus #     3 with   192 species is 0,1:\0:\2:\
family= 0 1 2 1 new D4h genus #     4 with   192 species is 0,1:\0:\3:\
family= 0 1 2 1 new D4h genus #     5 with    96 species is 0,1:\2:\2:\
family= 0 1 2 1 new D4h genus #     6 with    96 species is 0,1:\2:\3:\
family= 0 1 2 1 new D4h genus #     7 with    48 species is 0,2:\0:\0:\
family= 0 1 2 1 new D4h genus #     8 with   192 species is 0,2:\0:\1:\
family= 0 1 2 1 new D4h genus #     9 with    48 species is 0,2:\0:\2:\
family= 0 1 2 1 new D4h genus #    10 with    48 species is 0,2:\1:\1:\
family= 0 1 2 1 new D4h genus #    11 with    48 species is 0,2:\1:\3:\
Nber of genera for this family=   11
 
family= 0 0 3 1
 
family= 0 0 3 1 new D4h genus #     1 with    16 species is \0:\0:\0:\
family= 0 0 3 1 new D4h genus #     2 with    96 species is \0:\0:\1:\
family= 0 0 3 1 new D4h genus #     3 with    48 species is \0:\0:\2:\
family= 0 0 3 1 new D4h genus #     4 with    96 species is \0:\1:\2:\
Nber of genera for this family=    4
 
family= 2 0 0 2
 
family= 2 0 0 2 new D4h genus #     1 with    24 species is 0:0:\:\
family= 2 0 0 2 new D4h genus #     2 with    48 species is 0:1:\:\
family= 2 0 0 2 new D4h genus #     3 with    24 species is 0:2:\:\
Nber of genera for this family=    3
 
family= 1 1 0 2
 
family= 1 1 0 2 new D4h genus #     1 with    96 species is 0:0,1:\:\
family= 1 1 0 2 new D4h genus #     2 with    48 species is 0:0,2:\:\
family= 1 1 0 2 new D4h genus #     3 with    96 species is 0:1,2:\:\
family= 1 1 0 2 new D4h genus #     4 with    48 species is 0:1,3:\:\
Nber of genera for this family=    4
 
family= 0 2 0 2
 
family= 0 2 0 2 new D4h genus #     1 with    24 species is 0,1:0,1:\:\
family= 0 2 0 2 new D4h genus #     2 with    96 species is 0,1:0,2:\:\
family= 0 2 0 2 new D4h genus #     3 with    48 species is 0,1:0,3:\:\
family= 0 2 0 2 new D4h genus #     4 with    24 species is 0,1:2,3:\:\
family= 0 2 0 2 new D4h genus #     5 with    12 species is 0,2:0,2:\:\
family= 0 2 0 2 new D4h genus #     6 with    12 species is 0,2:1,3:\:\
Nber of genera for this family=    6
 
family= 1 0 1 2
 
family= 1 0 1 2 new D4h genus #     1 with    48 species is 0:\0:\:\
family= 1 0 1 2 new D4h genus #     2 with    96 species is 0:\1:\:\
family= 1 0 1 2 new D4h genus #     3 with    48 species is 0:\2:\:\
Nber of genera for this family=    3
 
family= 0 1 1 2
 
family= 0 1 1 2 new D4h genus #     1 with    96 species is 0,1:\0:\:\
family= 0 1 1 2 new D4h genus #     2 with    96 species is 0,1:\2:\:\
family= 0 1 1 2 new D4h genus #     3 with    48 species is 0,2:\0:\:\
family= 0 1 1 2 new D4h genus #     4 with    48 species is 0,2:\1:\:\
Nber of genera for this family=    4
 
family= 0 0 2 2
 
family= 0 0 2 2 new D4h genus #     1 with    24 species is \0:\0:\:\
family= 0 0 2 2 new D4h genus #     2 with    48 species is \0:\1:\:\
family= 0 0 2 2 new D4h genus #     3 with    24 species is \0:\2:\:\
Nber of genera for this family=    3
 
family= 1 0 0 3
 
family= 1 0 0 3 new D4h genus #     1 with    16 species is 0:\:\:\
Nber of genera for this family=    1
 
family= 0 1 0 3
 
family= 0 1 0 3 new D4h genus #     1 with    16 species is 0,1:\:\:\
family= 0 1 0 3 new D4h genus #     2 with     8 species is 0,2:\:\:\
Nber of genera for this family=    2
 
family= 0 0 1 3
 
family= 0 0 1 3 new D4h genus #     1 with    16 species is \0:\:\:\
Nber of genera for this family=    1
 
family= 0 0 0 4
 
family= 0 0 0 4 new D4h genus #     1 with     1 species is \:\:\:\
Nber of genera for this family=    1
 
----------------------------------------

Nber families=     35
Nber genera=      494
Nber species=    50625
