# Supplementary material for: The Polytope Formalism: application to molecular constitution and the prospect of a complete description of Chemical Space
Source: Chem Sci. 2026 Jan 8;17(4):2102–18. doi: 10.1039/d5sc08813e (PMC12780917; doi:10.1039/d5sc08813e)
Supplement: SC-017-D5SC08813E-s001 [file SC-017-D5SC08813E-s001.zip › publication files/species/genera_D4h_S4B5.txt]

D4h_
D4h site symmetry is used to group species into genera
====
 
family= 5 0 0 0
 
family= 5 0 0 0 new D4h genus #     1 with     4 species is 0:0:0:0:0
family= 5 0 0 0 new D4h genus #     2 with    40 species is 0:0:0:0:1
family= 5 0 0 0 new D4h genus #     3 with    20 species is 0:0:0:0:2
family= 5 0 0 0 new D4h genus #     4 with    80 species is 0:0:0:1:1
family= 5 0 0 0 new D4h genus #     5 with   160 species is 0:0:0:1:2
family= 5 0 0 0 new D4h genus #     6 with    80 species is 0:0:0:1:3
family= 5 0 0 0 new D4h genus #     7 with    40 species is 0:0:0:2:2
family= 5 0 0 0 new D4h genus #     8 with   240 species is 0:0:1:1:2
family= 5 0 0 0 new D4h genus #     9 with   120 species is 0:0:1:2:2
family= 5 0 0 0 new D4h genus #    10 with   240 species is 0:0:1:2:3
Nber of genera for this family=   10
 
family= 4 1 0 0
 
family= 4 1 0 0 new D4h genus #     1 with    40 species is 0:0:0:0:0,1
family= 4 1 0 0 new D4h genus #     2 with    20 species is 0:0:0:0:0,2
family= 4 1 0 0 new D4h genus #     3 with    40 species is 0:0:0:0:1,2
family= 4 1 0 0 new D4h genus #     4 with    20 species is 0:0:0:0:1,3
family= 4 1 0 0 new D4h genus #     5 with   160 species is 0:0:0:1:0,1
family= 4 1 0 0 new D4h genus #     6 with   160 species is 0:0:0:1:0,2
family= 4 1 0 0 new D4h genus #     7 with   160 species is 0:0:0:1:0,3
family= 4 1 0 0 new D4h genus #     8 with   160 species is 0:0:0:1:1,2
family= 4 1 0 0 new D4h genus #     9 with   160 species is 0:0:0:1:1,3
family= 4 1 0 0 new D4h genus #    10 with   160 species is 0:0:0:1:2,3
family= 4 1 0 0 new D4h genus #    11 with   160 species is 0:0:0:2:0,1
family= 4 1 0 0 new D4h genus #    12 with    80 species is 0:0:0:2:0,2
family= 4 1 0 0 new D4h genus #    13 with   160 species is 0:0:0:2:1,2
family= 4 1 0 0 new D4h genus #    14 with    80 species is 0:0:0:2:1,3
family= 4 1 0 0 new D4h genus #    15 with   120 species is 0:0:1:1:0,1
family= 4 1 0 0 new D4h genus #    16 with   240 species is 0:0:1:1:0,2
family= 4 1 0 0 new D4h genus #    17 with   240 species is 0:0:1:1:0,3
family= 4 1 0 0 new D4h genus #    18 with   120 species is 0:0:1:1:2,3
family= 4 1 0 0 new D4h genus #    19 with   480 species is 0:0:1:2:0,1
family= 4 1 0 0 new D4h genus #    20 with   480 species is 0:0:1:2:0,2
family= 4 1 0 0 new D4h genus #    21 with   480 species is 0:0:1:2:0,3
family= 4 1 0 0 new D4h genus #    22 with   480 species is 0:0:1:2:1,2
family= 4 1 0 0 new D4h genus #    23 with   480 species is 0:0:1:2:1,3
family= 4 1 0 0 new D4h genus #    24 with   480 species is 0:0:1:2:2,3
family= 4 1 0 0 new D4h genus #    25 with   480 species is 0:0:1:3:0,1
family= 4 1 0 0 new D4h genus #    26 with   240 species is 0:0:1:3:0,2
family= 4 1 0 0 new D4h genus #    27 with   480 species is 0:0:1:3:1,2
family= 4 1 0 0 new D4h genus #    28 with   240 species is 0:0:1:3:1,3
family= 4 1 0 0 new D4h genus #    29 with   240 species is 0:0:2:2:0,1
family= 4 1 0 0 new D4h genus #    30 with    60 species is 0:0:2:2:0,2
family= 4 1 0 0 new D4h genus #    31 with    60 species is 0:0:2:2:1,3
family= 4 1 0 0 new D4h genus #    32 with   480 species is 0:1:2:3:0,1
family= 4 1 0 0 new D4h genus #    33 with   240 species is 0:1:2:3:0,2
Nber of genera for this family=   33
 
family= 3 2 0 0
 
family= 3 2 0 0 new D4h genus #     1 with    80 species is 0:0:0:0,1:0,1
family= 3 2 0 0 new D4h genus #     2 with   160 species is 0:0:0:0,1:0,2
family= 3 2 0 0 new D4h genus #     3 with    80 species is 0:0:0:0,1:0,3
family= 3 2 0 0 new D4h genus #     4 with   160 species is 0:0:0:0,1:1,2
family= 3 2 0 0 new D4h genus #     5 with   160 species is 0:0:0:0,1:1,3
family= 3 2 0 0 new D4h genus #     6 with   160 species is 0:0:0:0,1:2,3
family= 3 2 0 0 new D4h genus #     7 with    40 species is 0:0:0:0,2:0,2
family= 3 2 0 0 new D4h genus #     8 with   160 species is 0:0:0:0,2:1,2
family= 3 2 0 0 new D4h genus #     9 with    80 species is 0:0:0:0,2:1,3
family= 3 2 0 0 new D4h genus #    10 with    80 species is 0:0:0:1,2:1,2
family= 3 2 0 0 new D4h genus #    11 with   160 species is 0:0:0:1,2:1,3
family= 3 2 0 0 new D4h genus #    12 with    80 species is 0:0:0:1,2:2,3
family= 3 2 0 0 new D4h genus #    13 with    40 species is 0:0:0:1,3:1,3
family= 3 2 0 0 new D4h genus #    14 with   240 species is 0:0:1:0,1:0,1
family= 3 2 0 0 new D4h genus #    15 with   480 species is 0:0:1:0,1:0,2
family= 3 2 0 0 new D4h genus #    16 with   480 species is 0:0:1:0,1:0,3
family= 3 2 0 0 new D4h genus #    17 with   480 species is 0:0:1:0,1:1,2
family= 3 2 0 0 new D4h genus #    18 with   480 species is 0:0:1:0,1:1,3
family= 3 2 0 0 new D4h genus #    19 with   480 species is 0:0:1:0,1:2,3
family= 3 2 0 0 new D4h genus #    20 with   240 species is 0:0:1:0,2:0,2
family= 3 2 0 0 new D4h genus #    21 with   480 species is 0:0:1:0,2:0,3
family= 3 2 0 0 new D4h genus #    22 with   480 species is 0:0:1:0,2:1,2
family= 3 2 0 0 new D4h genus #    23 with   480 species is 0:0:1:0,2:1,3
family= 3 2 0 0 new D4h genus #    24 with   480 species is 0:0:1:0,2:2,3
family= 3 2 0 0 new D4h genus #    25 with   240 species is 0:0:1:0,3:0,3
family= 3 2 0 0 new D4h genus #    26 with   480 species is 0:0:1:0,3:1,2
family= 3 2 0 0 new D4h genus #    27 with   480 species is 0:0:1:0,3:1,3
family= 3 2 0 0 new D4h genus #    28 with   480 species is 0:0:1:0,3:2,3
family= 3 2 0 0 new D4h genus #    29 with   240 species is 0:0:1:1,2:1,2
family= 3 2 0 0 new D4h genus #    30 with   480 species is 0:0:1:1,2:1,3
family= 3 2 0 0 new D4h genus #    31 with   480 species is 0:0:1:1,2:2,3
family= 3 2 0 0 new D4h genus #    32 with   240 species is 0:0:1:1,3:1,3
family= 3 2 0 0 new D4h genus #    33 with   480 species is 0:0:1:1,3:2,3
family= 3 2 0 0 new D4h genus #    34 with   240 species is 0:0:1:2,3:2,3
family= 3 2 0 0 new D4h genus #    35 with   240 species is 0:0:2:0,1:0,1
family= 3 2 0 0 new D4h genus #    36 with   480 species is 0:0:2:0,1:0,2
family= 3 2 0 0 new D4h genus #    37 with   240 species is 0:0:2:0,1:0,3
family= 3 2 0 0 new D4h genus #    38 with   480 species is 0:0:2:0,1:1,2
family= 3 2 0 0 new D4h genus #    39 with   480 species is 0:0:2:0,1:1,3
family= 3 2 0 0 new D4h genus #    40 with   480 species is 0:0:2:0,1:2,3
family= 3 2 0 0 new D4h genus #    41 with   120 species is 0:0:2:0,2:0,2
family= 3 2 0 0 new D4h genus #    42 with   480 species is 0:0:2:0,2:1,2
family= 3 2 0 0 new D4h genus #    43 with   240 species is 0:0:2:0,2:1,3
family= 3 2 0 0 new D4h genus #    44 with   240 species is 0:0:2:1,2:1,2
family= 3 2 0 0 new D4h genus #    45 with   480 species is 0:0:2:1,2:1,3
family= 3 2 0 0 new D4h genus #    46 with   240 species is 0:0:2:1,2:2,3
family= 3 2 0 0 new D4h genus #    47 with   120 species is 0:0:2:1,3:1,3
family= 3 2 0 0 new D4h genus #    48 with   480 species is 0:1:2:0,1:0,1
family= 3 2 0 0 new D4h genus #    49 with   960 species is 0:1:2:0,1:0,2
family= 3 2 0 0 new D4h genus #    50 with   960 species is 0:1:2:0,1:0,3
family= 3 2 0 0 new D4h genus #    51 with   480 species is 0:1:2:0,1:1,2
family= 3 2 0 0 new D4h genus #    52 with   960 species is 0:1:2:0,1:1,3
family= 3 2 0 0 new D4h genus #    53 with   960 species is 0:1:2:0,1:2,3
family= 3 2 0 0 new D4h genus #    54 with   240 species is 0:1:2:0,2:0,2
family= 3 2 0 0 new D4h genus #    55 with   960 species is 0:1:2:0,2:0,3
family= 3 2 0 0 new D4h genus #    56 with   480 species is 0:1:2:0,2:1,3
family= 3 2 0 0 new D4h genus #    57 with   480 species is 0:1:2:0,3:0,3
family= 3 2 0 0 new D4h genus #    58 with   960 species is 0:1:2:0,3:1,3
family= 3 2 0 0 new D4h genus #    59 with   480 species is 0:1:2:0,3:2,3
family= 3 2 0 0 new D4h genus #    60 with   240 species is 0:1:2:1,3:1,3
Nber of genera for this family=   60
 
family= 2 3 0 0
 
family= 2 3 0 0 new D4h genus #     1 with    80 species is 0:0:0,1:0,1:0,1
family= 2 3 0 0 new D4h genus #     2 with   240 species is 0:0:0,1:0,1:0,2
family= 2 3 0 0 new D4h genus #     3 with   240 species is 0:0:0,1:0,1:0,3
family= 2 3 0 0 new D4h genus #     4 with   240 species is 0:0:0,1:0,1:1,2
family= 2 3 0 0 new D4h genus #     5 with   240 species is 0:0:0,1:0,1:1,3
family= 2 3 0 0 new D4h genus #     6 with   240 species is 0:0:0,1:0,1:2,3
family= 2 3 0 0 new D4h genus #     7 with   240 species is 0:0:0,1:0,2:0,2
family= 2 3 0 0 new D4h genus #     8 with   240 species is 0:0:0,1:0,2:0,3
family= 2 3 0 0 new D4h genus #     9 with   480 species is 0:0:0,1:0,2:1,2
family= 2 3 0 0 new D4h genus #    10 with   480 species is 0:0:0,1:0,2:1,3
family= 2 3 0 0 new D4h genus #    11 with   480 species is 0:0:0,1:0,2:2,3
family= 2 3 0 0 new D4h genus #    12 with   480 species is 0:0:0,1:0,3:1,2
family= 2 3 0 0 new D4h genus #    13 with   240 species is 0:0:0,1:0,3:1,3
family= 2 3 0 0 new D4h genus #    14 with   240 species is 0:0:0,1:1,2:1,2
family= 2 3 0 0 new D4h genus #    15 with   480 species is 0:0:0,1:1,2:1,3
family= 2 3 0 0 new D4h genus #    16 with   480 species is 0:0:0,1:1,2:2,3
family= 2 3 0 0 new D4h genus #    17 with   240 species is 0:0:0,1:1,3:1,3
family= 2 3 0 0 new D4h genus #    18 with   480 species is 0:0:0,1:1,3:2,3
family= 2 3 0 0 new D4h genus #    19 with   240 species is 0:0:0,1:2,3:2,3
family= 2 3 0 0 new D4h genus #    20 with    40 species is 0:0:0,2:0,2:0,2
family= 2 3 0 0 new D4h genus #    21 with   240 species is 0:0:0,2:0,2:1,2
family= 2 3 0 0 new D4h genus #    22 with   120 species is 0:0:0,2:0,2:1,3
family= 2 3 0 0 new D4h genus #    23 with   240 species is 0:0:0,2:1,2:1,2
family= 2 3 0 0 new D4h genus #    24 with   480 species is 0:0:0,2:1,2:1,3
family= 2 3 0 0 new D4h genus #    25 with   240 species is 0:0:0,2:1,2:2,3
family= 2 3 0 0 new D4h genus #    26 with   120 species is 0:0:0,2:1,3:1,3
family= 2 3 0 0 new D4h genus #    27 with    80 species is 0:0:1,2:1,2:1,2
family= 2 3 0 0 new D4h genus #    28 with   240 species is 0:0:1,2:1,2:1,3
family= 2 3 0 0 new D4h genus #    29 with   240 species is 0:0:1,2:1,2:2,3
family= 2 3 0 0 new D4h genus #    30 with   240 species is 0:0:1,2:1,3:1,3
family= 2 3 0 0 new D4h genus #    31 with   240 species is 0:0:1,2:1,3:2,3
family= 2 3 0 0 new D4h genus #    32 with    40 species is 0:0:1,3:1,3:1,3
family= 2 3 0 0 new D4h genus #    33 with    80 species is 0:1:0,1:0,1:0,1
family= 2 3 0 0 new D4h genus #    34 with   480 species is 0:1:0,1:0,1:0,2
family= 2 3 0 0 new D4h genus #    35 with   480 species is 0:1:0,1:0,1:0,3
family= 2 3 0 0 new D4h genus #    36 with   240 species is 0:1:0,1:0,1:2,3
family= 2 3 0 0 new D4h genus #    37 with   480 species is 0:1:0,1:0,2:0,2
family= 2 3 0 0 new D4h genus #    38 with   960 species is 0:1:0,1:0,2:0,3
family= 2 3 0 0 new D4h genus #    39 with   960 species is 0:1:0,1:0,2:1,2
family= 2 3 0 0 new D4h genus #    40 with   480 species is 0:1:0,1:0,2:1,3
family= 2 3 0 0 new D4h genus #    41 with   960 species is 0:1:0,1:0,2:2,3
family= 2 3 0 0 new D4h genus #    42 with   480 species is 0:1:0,1:0,3:0,3
family= 2 3 0 0 new D4h genus #    43 with   480 species is 0:1:0,1:0,3:1,2
family= 2 3 0 0 new D4h genus #    44 with   960 species is 0:1:0,1:0,3:2,3
family= 2 3 0 0 new D4h genus #    45 with   240 species is 0:1:0,1:2,3:2,3
family= 2 3 0 0 new D4h genus #    46 with   160 species is 0:1:0,2:0,2:0,2
family= 2 3 0 0 new D4h genus #    47 with   480 species is 0:1:0,2:0,2:0,3
family= 2 3 0 0 new D4h genus #    48 with   480 species is 0:1:0,2:0,2:1,2
family= 2 3 0 0 new D4h genus #    49 with   480 species is 0:1:0,2:0,2:1,3
family= 2 3 0 0 new D4h genus #    50 with   480 species is 0:1:0,2:0,2:2,3
family= 2 3 0 0 new D4h genus #    51 with   480 species is 0:1:0,2:0,3:0,3
family= 2 3 0 0 new D4h genus #    52 with   960 species is 0:1:0,2:0,3:1,2
family= 2 3 0 0 new D4h genus #    53 with   960 species is 0:1:0,2:0,3:1,3
family= 2 3 0 0 new D4h genus #    54 with   960 species is 0:1:0,2:0,3:2,3
family= 2 3 0 0 new D4h genus #    55 with   480 species is 0:1:0,2:1,2:1,2
family= 2 3 0 0 new D4h genus #    56 with   960 species is 0:1:0,2:1,2:2,3
family= 2 3 0 0 new D4h genus #    57 with   480 species is 0:1:0,2:1,3:2,3
family= 2 3 0 0 new D4h genus #    58 with   480 species is 0:1:0,2:2,3:2,3
family= 2 3 0 0 new D4h genus #    59 with   160 species is 0:1:0,3:0,3:0,3
family= 2 3 0 0 new D4h genus #    60 with   480 species is 0:1:0,3:0,3:1,2
family= 2 3 0 0 new D4h genus #    61 with   480 species is 0:1:0,3:0,3:2,3
family= 2 3 0 0 new D4h genus #    62 with   480 species is 0:1:0,3:1,2:2,3
family= 2 3 0 0 new D4h genus #    63 with   480 species is 0:1:0,3:2,3:2,3
family= 2 3 0 0 new D4h genus #    64 with    80 species is 0:1:2,3:2,3:2,3
family= 2 3 0 0 new D4h genus #    65 with   160 species is 0:2:0,1:0,1:0,1
family= 2 3 0 0 new D4h genus #    66 with   480 species is 0:2:0,1:0,1:0,2
family= 2 3 0 0 new D4h genus #    67 with   480 species is 0:2:0,1:0,1:0,3
family= 2 3 0 0 new D4h genus #    68 with   480 species is 0:2:0,1:0,1:1,2
family= 2 3 0 0 new D4h genus #    69 with   480 species is 0:2:0,1:0,1:1,3
family= 2 3 0 0 new D4h genus #    70 with   480 species is 0:2:0,1:0,1:2,3
family= 2 3 0 0 new D4h genus #    71 with   480 species is 0:2:0,1:0,2:0,2
family= 2 3 0 0 new D4h genus #    72 with   480 species is 0:2:0,1:0,2:0,3
family= 2 3 0 0 new D4h genus #    73 with   480 species is 0:2:0,1:0,2:1,2
family= 2 3 0 0 new D4h genus #    74 with   960 species is 0:2:0,1:0,2:1,3
family= 2 3 0 0 new D4h genus #    75 with   480 species is 0:2:0,1:0,2:2,3
family= 2 3 0 0 new D4h genus #    76 with   960 species is 0:2:0,1:0,3:1,2
family= 2 3 0 0 new D4h genus #    77 with   480 species is 0:2:0,1:0,3:1,3
family= 2 3 0 0 new D4h genus #    78 with   480 species is 0:2:0,1:1,2:1,3
family= 2 3 0 0 new D4h genus #    79 with   480 species is 0:2:0,1:1,3:1,3
family= 2 3 0 0 new D4h genus #    80 with   480 species is 0:2:0,1:1,3:2,3
family= 2 3 0 0 new D4h genus #    81 with    40 species is 0:2:0,2:0,2:0,2
family= 2 3 0 0 new D4h genus #    82 with   120 species is 0:2:0,2:0,2:1,3
family= 2 3 0 0 new D4h genus #    83 with   120 species is 0:2:0,2:1,3:1,3
family= 2 3 0 0 new D4h genus #    84 with    40 species is 0:2:1,3:1,3:1,3
Nber of genera for this family=   84
 
family= 1 4 0 0
 
family= 1 4 0 0 new D4h genus #     1 with    40 species is 0:0,1:0,1:0,1:0,1
family= 1 4 0 0 new D4h genus #     2 with   160 species is 0:0,1:0,1:0,1:0,2
family= 1 4 0 0 new D4h genus #     3 with   160 species is 0:0,1:0,1:0,1:0,3
family= 1 4 0 0 new D4h genus #     4 with   160 species is 0:0,1:0,1:0,1:1,2
family= 1 4 0 0 new D4h genus #     5 with   160 species is 0:0,1:0,1:0,1:1,3
family= 1 4 0 0 new D4h genus #     6 with   160 species is 0:0,1:0,1:0,1:2,3
family= 1 4 0 0 new D4h genus #     7 with   240 species is 0:0,1:0,1:0,2:0,2
family= 1 4 0 0 new D4h genus #     8 with   480 species is 0:0,1:0,1:0,2:0,3
family= 1 4 0 0 new D4h genus #     9 with   480 species is 0:0,1:0,1:0,2:1,2
family= 1 4 0 0 new D4h genus #    10 with   480 species is 0:0,1:0,1:0,2:1,3
family= 1 4 0 0 new D4h genus #    11 with   480 species is 0:0,1:0,1:0,2:2,3
family= 1 4 0 0 new D4h genus #    12 with   120 species is 0:0,1:0,1:0,3:0,3
family= 1 4 0 0 new D4h genus #    13 with   480 species is 0:0,1:0,1:0,3:1,2
family= 1 4 0 0 new D4h genus #    14 with   480 species is 0:0,1:0,1:0,3:1,3
family= 1 4 0 0 new D4h genus #    15 with   480 species is 0:0,1:0,1:0,3:2,3
family= 1 4 0 0 new D4h genus #    16 with   240 species is 0:0,1:0,1:1,2:1,2
family= 1 4 0 0 new D4h genus #    17 with   480 species is 0:0,1:0,1:1,2:1,3
family= 1 4 0 0 new D4h genus #    18 with   480 species is 0:0,1:0,1:1,2:2,3
family= 1 4 0 0 new D4h genus #    19 with   240 species is 0:0,1:0,1:1,3:1,3
family= 1 4 0 0 new D4h genus #    20 with   480 species is 0:0,1:0,1:1,3:2,3
family= 1 4 0 0 new D4h genus #    21 with   240 species is 0:0,1:0,1:2,3:2,3
family= 1 4 0 0 new D4h genus #    22 with   160 species is 0:0,1:0,2:0,2:0,2
family= 1 4 0 0 new D4h genus #    23 with   240 species is 0:0,1:0,2:0,2:0,3
family= 1 4 0 0 new D4h genus #    24 with   480 species is 0:0,1:0,2:0,2:1,2
family= 1 4 0 0 new D4h genus #    25 with   480 species is 0:0,1:0,2:0,2:1,3
family= 1 4 0 0 new D4h genus #    26 with   480 species is 0:0,1:0,2:0,2:2,3
family= 1 4 0 0 new D4h genus #    27 with   960 species is 0:0,1:0,2:0,3:1,2
family= 1 4 0 0 new D4h genus #    28 with   480 species is 0:0,1:0,2:0,3:1,3
family= 1 4 0 0 new D4h genus #    29 with   480 species is 0:0,1:0,2:1,2:1,2
family= 1 4 0 0 new D4h genus #    30 with   960 species is 0:0,1:0,2:1,2:1,3
family= 1 4 0 0 new D4h genus #    31 with   960 species is 0:0,1:0,2:1,2:2,3
family= 1 4 0 0 new D4h genus #    32 with   480 species is 0:0,1:0,2:1,3:1,3
family= 1 4 0 0 new D4h genus #    33 with   960 species is 0:0,1:0,2:1,3:2,3
family= 1 4 0 0 new D4h genus #    34 with   480 species is 0:0,1:0,2:2,3:2,3
family= 1 4 0 0 new D4h genus #    35 with   480 species is 0:0,1:0,3:1,2:1,2
family= 1 4 0 0 new D4h genus #    36 with   960 species is 0:0,1:0,3:1,2:1,3
family= 1 4 0 0 new D4h genus #    37 with   480 species is 0:0,1:0,3:1,2:2,3
family= 1 4 0 0 new D4h genus #    38 with   240 species is 0:0,1:0,3:1,3:1,3
family= 1 4 0 0 new D4h genus #    39 with   160 species is 0:0,1:1,2:1,2:1,2
family= 1 4 0 0 new D4h genus #    40 with   480 species is 0:0,1:1,2:1,2:1,3
family= 1 4 0 0 new D4h genus #    41 with   480 species is 0:0,1:1,2:1,2:2,3
family= 1 4 0 0 new D4h genus #    42 with   480 species is 0:0,1:1,2:1,3:1,3
family= 1 4 0 0 new D4h genus #    43 with   960 species is 0:0,1:1,2:1,3:2,3
family= 1 4 0 0 new D4h genus #    44 with   480 species is 0:0,1:1,2:2,3:2,3
family= 1 4 0 0 new D4h genus #    45 with   160 species is 0:0,1:1,3:1,3:1,3
family= 1 4 0 0 new D4h genus #    46 with   480 species is 0:0,1:1,3:1,3:2,3
family= 1 4 0 0 new D4h genus #    47 with   480 species is 0:0,1:1,3:2,3:2,3
family= 1 4 0 0 new D4h genus #    48 with   160 species is 0:0,1:2,3:2,3:2,3
family= 1 4 0 0 new D4h genus #    49 with    20 species is 0:0,2:0,2:0,2:0,2
family= 1 4 0 0 new D4h genus #    50 with   160 species is 0:0,2:0,2:0,2:1,2
family= 1 4 0 0 new D4h genus #    51 with    80 species is 0:0,2:0,2:0,2:1,3
family= 1 4 0 0 new D4h genus #    52 with   240 species is 0:0,2:0,2:1,2:1,2
family= 1 4 0 0 new D4h genus #    53 with   480 species is 0:0,2:0,2:1,2:1,3
family= 1 4 0 0 new D4h genus #    54 with   240 species is 0:0,2:0,2:1,2:2,3
family= 1 4 0 0 new D4h genus #    55 with   120 species is 0:0,2:0,2:1,3:1,3
family= 1 4 0 0 new D4h genus #    56 with   160 species is 0:0,2:1,2:1,2:1,2
family= 1 4 0 0 new D4h genus #    57 with   480 species is 0:0,2:1,2:1,2:1,3
family= 1 4 0 0 new D4h genus #    58 with   480 species is 0:0,2:1,2:1,2:2,3
family= 1 4 0 0 new D4h genus #    59 with   480 species is 0:0,2:1,2:1,3:1,3
family= 1 4 0 0 new D4h genus #    60 with   480 species is 0:0,2:1,2:1,3:2,3
family= 1 4 0 0 new D4h genus #    61 with    80 species is 0:0,2:1,3:1,3:1,3
family= 1 4 0 0 new D4h genus #    62 with    40 species is 0:1,2:1,2:1,2:1,2
family= 1 4 0 0 new D4h genus #    63 with   160 species is 0:1,2:1,2:1,2:1,3
family= 1 4 0 0 new D4h genus #    64 with   160 species is 0:1,2:1,2:1,2:2,3
family= 1 4 0 0 new D4h genus #    65 with   240 species is 0:1,2:1,2:1,3:1,3
family= 1 4 0 0 new D4h genus #    66 with   480 species is 0:1,2:1,2:1,3:2,3
family= 1 4 0 0 new D4h genus #    67 with   120 species is 0:1,2:1,2:2,3:2,3
family= 1 4 0 0 new D4h genus #    68 with   160 species is 0:1,2:1,3:1,3:1,3
family= 1 4 0 0 new D4h genus #    69 with   240 species is 0:1,2:1,3:1,3:2,3
family= 1 4 0 0 new D4h genus #    70 with    20 species is 0:1,3:1,3:1,3:1,3
Nber of genera for this family=   70
 
family= 0 5 0 0
 
family= 0 5 0 0 new D4h genus #     1 with     4 species is 0,1:0,1:0,1:0,1:0,1
family= 0 5 0 0 new D4h genus #     2 with    40 species is 0,1:0,1:0,1:0,1:0,2
family= 0 5 0 0 new D4h genus #     3 with    40 species is 0,1:0,1:0,1:0,1:0,3
family= 0 5 0 0 new D4h genus #     4 with    20 species is 0,1:0,1:0,1:0,1:2,3
family= 0 5 0 0 new D4h genus #     5 with    80 species is 0,1:0,1:0,1:0,2:0,2
family= 0 5 0 0 new D4h genus #     6 with   160 species is 0,1:0,1:0,1:0,2:0,3
family= 0 5 0 0 new D4h genus #     7 with   160 species is 0,1:0,1:0,1:0,2:1,2
family= 0 5 0 0 new D4h genus #     8 with    80 species is 0,1:0,1:0,1:0,2:1,3
family= 0 5 0 0 new D4h genus #     9 with   160 species is 0,1:0,1:0,1:0,2:2,3
family= 0 5 0 0 new D4h genus #    10 with    80 species is 0,1:0,1:0,1:0,3:0,3
family= 0 5 0 0 new D4h genus #    11 with    80 species is 0,1:0,1:0,1:0,3:1,2
family= 0 5 0 0 new D4h genus #    12 with   160 species is 0,1:0,1:0,1:0,3:2,3
family= 0 5 0 0 new D4h genus #    13 with    40 species is 0,1:0,1:0,1:2,3:2,3
family= 0 5 0 0 new D4h genus #    14 with    80 species is 0,1:0,1:0,2:0,2:0,2
family= 0 5 0 0 new D4h genus #    15 with   240 species is 0,1:0,1:0,2:0,2:0,3
family= 0 5 0 0 new D4h genus #    16 with   240 species is 0,1:0,1:0,2:0,2:1,2
family= 0 5 0 0 new D4h genus #    17 with   240 species is 0,1:0,1:0,2:0,2:1,3
family= 0 5 0 0 new D4h genus #    18 with   240 species is 0,1:0,1:0,2:0,2:2,3
family= 0 5 0 0 new D4h genus #    19 with   120 species is 0,1:0,1:0,2:0,3:0,3
family= 0 5 0 0 new D4h genus #    20 with   480 species is 0,1:0,1:0,2:0,3:1,2
family= 0 5 0 0 new D4h genus #    21 with   480 species is 0,1:0,1:0,2:0,3:1,3
family= 0 5 0 0 new D4h genus #    22 with   480 species is 0,1:0,1:0,2:0,3:2,3
family= 0 5 0 0 new D4h genus #    23 with   120 species is 0,1:0,1:0,2:1,2:1,2
family= 0 5 0 0 new D4h genus #    24 with   480 species is 0,1:0,1:0,2:1,2:2,3
family= 0 5 0 0 new D4h genus #    25 with   240 species is 0,1:0,1:0,2:1,3:2,3
family= 0 5 0 0 new D4h genus #    26 with   120 species is 0,1:0,1:0,2:2,3:2,3
family= 0 5 0 0 new D4h genus #    27 with   240 species is 0,1:0,1:0,3:0,3:1,2
family= 0 5 0 0 new D4h genus #    28 with   240 species is 0,1:0,1:0,3:1,2:2,3
family= 0 5 0 0 new D4h genus #    29 with   120 species is 0,1:0,1:0,3:2,3:2,3
family= 0 5 0 0 new D4h genus #    30 with    40 species is 0,1:0,2:0,2:0,2:0,2
family= 0 5 0 0 new D4h genus #    31 with    80 species is 0,1:0,2:0,2:0,2:0,3
family= 0 5 0 0 new D4h genus #    32 with    80 species is 0,1:0,2:0,2:0,2:1,2
family= 0 5 0 0 new D4h genus #    33 with   160 species is 0,1:0,2:0,2:0,2:1,3
family= 0 5 0 0 new D4h genus #    34 with    80 species is 0,1:0,2:0,2:0,2:2,3
family= 0 5 0 0 new D4h genus #    35 with   480 species is 0,1:0,2:0,2:0,3:1,2
family= 0 5 0 0 new D4h genus #    36 with   240 species is 0,1:0,2:0,2:0,3:1,3
family= 0 5 0 0 new D4h genus #    37 with   240 species is 0,1:0,2:0,2:1,2:1,3
family= 0 5 0 0 new D4h genus #    38 with   120 species is 0,1:0,2:0,2:1,3:1,3
family= 0 5 0 0 new D4h genus #    39 with   240 species is 0,1:0,2:0,2:1,3:2,3
family= 0 5 0 0 new D4h genus #    40 with   480 species is 0,1:0,2:0,3:1,2:1,3
family= 0 5 0 0 new D4h genus #    41 with   240 species is 0,1:0,2:0,3:1,2:2,3
family= 0 5 0 0 new D4h genus #    42 with     2 species is 0,2:0,2:0,2:0,2:0,2
family= 0 5 0 0 new D4h genus #    43 with    10 species is 0,2:0,2:0,2:0,2:1,3
family= 0 5 0 0 new D4h genus #    44 with    20 species is 0,2:0,2:0,2:1,3:1,3
Nber of genera for this family=   44
 
family= 4 0 1 0
 
family= 4 0 1 0 new D4h genus #     1 with    20 species is 0:0:0:0:\0
family= 4 0 1 0 new D4h genus #     2 with    40 species is 0:0:0:0:\1
family= 4 0 1 0 new D4h genus #     3 with    20 species is 0:0:0:0:\2
family= 4 0 1 0 new D4h genus #     4 with   160 species is 0:0:0:1:\0
family= 4 0 1 0 new D4h genus #     5 with   160 species is 0:0:0:1:\1
family= 4 0 1 0 new D4h genus #     6 with   160 species is 0:0:0:1:\2
family= 4 0 1 0 new D4h genus #     7 with   160 species is 0:0:0:1:\3
family= 4 0 1 0 new D4h genus #     8 with    80 species is 0:0:0:2:\0
family= 4 0 1 0 new D4h genus #     9 with   160 species is 0:0:0:2:\1
family= 4 0 1 0 new D4h genus #    10 with    80 species is 0:0:0:2:\2
family= 4 0 1 0 new D4h genus #    11 with   240 species is 0:0:1:1:\0
family= 4 0 1 0 new D4h genus #    12 with   240 species is 0:0:1:1:\2
family= 4 0 1 0 new D4h genus #    13 with   480 species is 0:0:1:2:\0
family= 4 0 1 0 new D4h genus #    14 with   480 species is 0:0:1:2:\1
family= 4 0 1 0 new D4h genus #    15 with   480 species is 0:0:1:2:\2
family= 4 0 1 0 new D4h genus #    16 with   480 species is 0:0:1:2:\3
family= 4 0 1 0 new D4h genus #    17 with   240 species is 0:0:1:3:\0
family= 4 0 1 0 new D4h genus #    18 with   480 species is 0:0:1:3:\1
family= 4 0 1 0 new D4h genus #    19 with   240 species is 0:0:1:3:\2
family= 4 0 1 0 new D4h genus #    20 with   120 species is 0:0:2:2:\0
family= 4 0 1 0 new D4h genus #    21 with   120 species is 0:0:2:2:\1
family= 4 0 1 0 new D4h genus #    22 with   480 species is 0:1:2:3:\0
Nber of genera for this family=   22
 
family= 3 1 1 0
 
family= 3 1 1 0 new D4h genus #     1 with   160 species is 0:0:0:0,1:\0
family= 3 1 1 0 new D4h genus #     2 with   160 species is 0:0:0:0,1:\1
family= 3 1 1 0 new D4h genus #     3 with   160 species is 0:0:0:0,1:\2
family= 3 1 1 0 new D4h genus #     4 with   160 species is 0:0:0:0,1:\3
family= 3 1 1 0 new D4h genus #     5 with    80 species is 0:0:0:0,2:\0
family= 3 1 1 0 new D4h genus #     6 with   160 species is 0:0:0:0,2:\1
family= 3 1 1 0 new D4h genus #     7 with    80 species is 0:0:0:0,2:\2
family= 3 1 1 0 new D4h genus #     8 with   160 species is 0:0:0:1,2:\0
family= 3 1 1 0 new D4h genus #     9 with   160 species is 0:0:0:1,2:\1
family= 3 1 1 0 new D4h genus #    10 with   160 species is 0:0:0:1,2:\2
family= 3 1 1 0 new D4h genus #    11 with   160 species is 0:0:0:1,2:\3
family= 3 1 1 0 new D4h genus #    12 with    80 species is 0:0:0:1,3:\0
family= 3 1 1 0 new D4h genus #    13 with   160 species is 0:0:0:1,3:\1
family= 3 1 1 0 new D4h genus #    14 with    80 species is 0:0:0:1,3:\2
family= 3 1 1 0 new D4h genus #    15 with   480 species is 0:0:1:0,1:\0
family= 3 1 1 0 new D4h genus #    16 with   480 species is 0:0:1:0,1:\1
family= 3 1 1 0 new D4h genus #    17 with   480 species is 0:0:1:0,1:\2
family= 3 1 1 0 new D4h genus #    18 with   480 species is 0:0:1:0,1:\3
family= 3 1 1 0 new D4h genus #    19 with   480 species is 0:0:1:0,2:\0
family= 3 1 1 0 new D4h genus #    20 with   480 species is 0:0:1:0,2:\1
family= 3 1 1 0 new D4h genus #    21 with   480 species is 0:0:1:0,2:\2
family= 3 1 1 0 new D4h genus #    22 with   480 species is 0:0:1:0,2:\3
family= 3 1 1 0 new D4h genus #    23 with   480 species is 0:0:1:0,3:\0
family= 3 1 1 0 new D4h genus #    24 with   480 species is 0:0:1:0,3:\1
family= 3 1 1 0 new D4h genus #    25 with   480 species is 0:0:1:0,3:\2
family= 3 1 1 0 new D4h genus #    26 with   480 species is 0:0:1:0,3:\3
family= 3 1 1 0 new D4h genus #    27 with   480 species is 0:0:1:1,2:\0
family= 3 1 1 0 new D4h genus #    28 with   480 species is 0:0:1:1,2:\1
family= 3 1 1 0 new D4h genus #    29 with   480 species is 0:0:1:1,2:\2
family= 3 1 1 0 new D4h genus #    30 with   480 species is 0:0:1:1,2:\3
family= 3 1 1 0 new D4h genus #    31 with   480 species is 0:0:1:1,3:\0
family= 3 1 1 0 new D4h genus #    32 with   480 species is 0:0:1:1,3:\1
family= 3 1 1 0 new D4h genus #    33 with   480 species is 0:0:1:1,3:\2
family= 3 1 1 0 new D4h genus #    34 with   480 species is 0:0:1:1,3:\3
family= 3 1 1 0 new D4h genus #    35 with   480 species is 0:0:1:2,3:\0
family= 3 1 1 0 new D4h genus #    36 with   480 species is 0:0:1:2,3:\1
family= 3 1 1 0 new D4h genus #    37 with   480 species is 0:0:1:2,3:\2
family= 3 1 1 0 new D4h genus #    38 with   480 species is 0:0:1:2,3:\3
family= 3 1 1 0 new D4h genus #    39 with   480 species is 0:0:2:0,1:\0
family= 3 1 1 0 new D4h genus #    40 with   480 species is 0:0:2:0,1:\1
family= 3 1 1 0 new D4h genus #    41 with   480 species is 0:0:2:0,1:\2
family= 3 1 1 0 new D4h genus #    42 with   480 species is 0:0:2:0,1:\3
family= 3 1 1 0 new D4h genus #    43 with   240 species is 0:0:2:0,2:\0
family= 3 1 1 0 new D4h genus #    44 with   480 species is 0:0:2:0,2:\1
family= 3 1 1 0 new D4h genus #    45 with   240 species is 0:0:2:0,2:\2
family= 3 1 1 0 new D4h genus #    46 with   480 species is 0:0:2:1,2:\0
family= 3 1 1 0 new D4h genus #    47 with   480 species is 0:0:2:1,2:\1
family= 3 1 1 0 new D4h genus #    48 with   480 species is 0:0:2:1,2:\2
family= 3 1 1 0 new D4h genus #    49 with   480 species is 0:0:2:1,2:\3
family= 3 1 1 0 new D4h genus #    50 with   240 species is 0:0:2:1,3:\0
family= 3 1 1 0 new D4h genus #    51 with   480 species is 0:0:2:1,3:\1
family= 3 1 1 0 new D4h genus #    52 with   240 species is 0:0:2:1,3:\2
family= 3 1 1 0 new D4h genus #    53 with   960 species is 0:1:2:0,1:\0
family= 3 1 1 0 new D4h genus #    54 with   960 species is 0:1:2:0,1:\1
family= 3 1 1 0 new D4h genus #    55 with   960 species is 0:1:2:0,1:\2
family= 3 1 1 0 new D4h genus #    56 with   960 species is 0:1:2:0,1:\3
family= 3 1 1 0 new D4h genus #    57 with   960 species is 0:1:2:0,2:\0
family= 3 1 1 0 new D4h genus #    58 with   480 species is 0:1:2:0,2:\1
family= 3 1 1 0 new D4h genus #    59 with   480 species is 0:1:2:0,2:\3
family= 3 1 1 0 new D4h genus #    60 with   960 species is 0:1:2:0,3:\0
family= 3 1 1 0 new D4h genus #    61 with   960 species is 0:1:2:0,3:\1
family= 3 1 1 0 new D4h genus #    62 with   960 species is 0:1:2:0,3:\2
family= 3 1 1 0 new D4h genus #    63 with   960 species is 0:1:2:0,3:\3
family= 3 1 1 0 new D4h genus #    64 with   960 species is 0:1:2:1,3:\0
family= 3 1 1 0 new D4h genus #    65 with   480 species is 0:1:2:1,3:\1
family= 3 1 1 0 new D4h genus #    66 with   480 species is 0:1:2:1,3:\3
Nber of genera for this family=   66
 
family= 2 2 1 0
 
family= 2 2 1 0 new D4h genus #     1 with   240 species is 0:0:0,1:0,1:\0
family= 2 2 1 0 new D4h genus #     2 with   240 species is 0:0:0,1:0,1:\1
family= 2 2 1 0 new D4h genus #     3 with   240 species is 0:0:0,1:0,1:\2
family= 2 2 1 0 new D4h genus #     4 with   240 species is 0:0:0,1:0,1:\3
family= 2 2 1 0 new D4h genus #     5 with   480 species is 0:0:0,1:0,2:\0
family= 2 2 1 0 new D4h genus #     6 with   480 species is 0:0:0,1:0,2:\1
family= 2 2 1 0 new D4h genus #     7 with   480 species is 0:0:0,1:0,2:\2
family= 2 2 1 0 new D4h genus #     8 with   480 species is 0:0:0,1:0,2:\3
family= 2 2 1 0 new D4h genus #     9 with   240 species is 0:0:0,1:0,3:\0
family= 2 2 1 0 new D4h genus #    10 with   480 species is 0:0:0,1:0,3:\1
family= 2 2 1 0 new D4h genus #    11 with   240 species is 0:0:0,1:0,3:\2
family= 2 2 1 0 new D4h genus #    12 with   480 species is 0:0:0,1:1,2:\0
family= 2 2 1 0 new D4h genus #    13 with   480 species is 0:0:0,1:1,2:\1
family= 2 2 1 0 new D4h genus #    14 with   480 species is 0:0:0,1:1,2:\2
family= 2 2 1 0 new D4h genus #    15 with   480 species is 0:0:0,1:1,2:\3
family= 2 2 1 0 new D4h genus #    16 with   480 species is 0:0:0,1:1,3:\0
family= 2 2 1 0 new D4h genus #    17 with   480 species is 0:0:0,1:1,3:\1
family= 2 2 1 0 new D4h genus #    18 with   480 species is 0:0:0,1:1,3:\2
family= 2 2 1 0 new D4h genus #    19 with   480 species is 0:0:0,1:1,3:\3
family= 2 2 1 0 new D4h genus #    20 with   480 species is 0:0:0,1:2,3:\0
family= 2 2 1 0 new D4h genus #    21 with   480 species is 0:0:0,1:2,3:\1
family= 2 2 1 0 new D4h genus #    22 with   480 species is 0:0:0,1:2,3:\2
family= 2 2 1 0 new D4h genus #    23 with   480 species is 0:0:0,1:2,3:\3
family= 2 2 1 0 new D4h genus #    24 with   120 species is 0:0:0,2:0,2:\0
family= 2 2 1 0 new D4h genus #    25 with   240 species is 0:0:0,2:0,2:\1
family= 2 2 1 0 new D4h genus #    26 with   120 species is 0:0:0,2:0,2:\2
family= 2 2 1 0 new D4h genus #    27 with   480 species is 0:0:0,2:1,2:\0
family= 2 2 1 0 new D4h genus #    28 with   480 species is 0:0:0,2:1,2:\1
family= 2 2 1 0 new D4h genus #    29 with   480 species is 0:0:0,2:1,2:\2
family= 2 2 1 0 new D4h genus #    30 with   480 species is 0:0:0,2:1,2:\3
family= 2 2 1 0 new D4h genus #    31 with   240 species is 0:0:0,2:1,3:\0
family= 2 2 1 0 new D4h genus #    32 with   480 species is 0:0:0,2:1,3:\1
family= 2 2 1 0 new D4h genus #    33 with   240 species is 0:0:0,2:1,3:\2
family= 2 2 1 0 new D4h genus #    34 with   240 species is 0:0:1,2:1,2:\0
family= 2 2 1 0 new D4h genus #    35 with   240 species is 0:0:1,2:1,2:\1
family= 2 2 1 0 new D4h genus #    36 with   240 species is 0:0:1,2:1,2:\2
family= 2 2 1 0 new D4h genus #    37 with   240 species is 0:0:1,2:1,2:\3
family= 2 2 1 0 new D4h genus #    38 with   480 species is 0:0:1,2:1,3:\0
family= 2 2 1 0 new D4h genus #    39 with   480 species is 0:0:1,2:1,3:\1
family= 2 2 1 0 new D4h genus #    40 with   480 species is 0:0:1,2:1,3:\2
family= 2 2 1 0 new D4h genus #    41 with   480 species is 0:0:1,2:1,3:\3
family= 2 2 1 0 new D4h genus #    42 with   240 species is 0:0:1,2:2,3:\0
family= 2 2 1 0 new D4h genus #    43 with   480 species is 0:0:1,2:2,3:\1
family= 2 2 1 0 new D4h genus #    44 with   240 species is 0:0:1,2:2,3:\2
family= 2 2 1 0 new D4h genus #    45 with   120 species is 0:0:1,3:1,3:\0
family= 2 2 1 0 new D4h genus #    46 with   240 species is 0:0:1,3:1,3:\1
family= 2 2 1 0 new D4h genus #    47 with   120 species is 0:0:1,3:1,3:\2
family= 2 2 1 0 new D4h genus #    48 with   480 species is 0:1:0,1:0,1:\0
family= 2 2 1 0 new D4h genus #    49 with   480 species is 0:1:0,1:0,1:\2
family= 2 2 1 0 new D4h genus #    50 with   960 species is 0:1:0,1:0,2:\0
family= 2 2 1 0 new D4h genus #    51 with   960 species is 0:1:0,1:0,2:\1
family= 2 2 1 0 new D4h genus #    52 with   960 species is 0:1:0,1:0,2:\2
family= 2 2 1 0 new D4h genus #    53 with   960 species is 0:1:0,1:0,2:\3
family= 2 2 1 0 new D4h genus #    54 with   960 species is 0:1:0,1:0,3:\0
family= 2 2 1 0 new D4h genus #    55 with   960 species is 0:1:0,1:0,3:\1
family= 2 2 1 0 new D4h genus #    56 with   960 species is 0:1:0,1:0,3:\2
family= 2 2 1 0 new D4h genus #    57 with   960 species is 0:1:0,1:0,3:\3
family= 2 2 1 0 new D4h genus #    58 with   960 species is 0:1:0,1:2,3:\0
family= 2 2 1 0 new D4h genus #    59 with   960 species is 0:1:0,1:2,3:\2
family= 2 2 1 0 new D4h genus #    60 with   480 species is 0:1:0,2:0,2:\0
family= 2 2 1 0 new D4h genus #    61 with   480 species is 0:1:0,2:0,2:\1
family= 2 2 1 0 new D4h genus #    62 with   480 species is 0:1:0,2:0,2:\2
family= 2 2 1 0 new D4h genus #    63 with   480 species is 0:1:0,2:0,2:\3
family= 2 2 1 0 new D4h genus #    64 with   960 species is 0:1:0,2:0,3:\0
family= 2 2 1 0 new D4h genus #    65 with   960 species is 0:1:0,2:0,3:\1
family= 2 2 1 0 new D4h genus #    66 with   960 species is 0:1:0,2:0,3:\2
family= 2 2 1 0 new D4h genus #    67 with   960 species is 0:1:0,2:0,3:\3
family= 2 2 1 0 new D4h genus #    68 with   960 species is 0:1:0,2:1,2:\0
family= 2 2 1 0 new D4h genus #    69 with   960 species is 0:1:0,2:1,2:\1
family= 2 2 1 0 new D4h genus #    70 with   960 species is 0:1:0,2:1,2:\2
family= 2 2 1 0 new D4h genus #    71 with   960 species is 0:1:0,2:1,2:\3
family= 2 2 1 0 new D4h genus #    72 with   960 species is 0:1:0,2:1,3:\0
family= 2 2 1 0 new D4h genus #    73 with   960 species is 0:1:0,2:1,3:\2
family= 2 2 1 0 new D4h genus #    74 with   960 species is 0:1:0,2:2,3:\0
family= 2 2 1 0 new D4h genus #    75 with   960 species is 0:1:0,2:2,3:\1
family= 2 2 1 0 new D4h genus #    76 with   960 species is 0:1:0,2:2,3:\2
family= 2 2 1 0 new D4h genus #    77 with   960 species is 0:1:0,2:2,3:\3
family= 2 2 1 0 new D4h genus #    78 with   480 species is 0:1:0,3:0,3:\0
family= 2 2 1 0 new D4h genus #    79 with   480 species is 0:1:0,3:0,3:\1
family= 2 2 1 0 new D4h genus #    80 with   480 species is 0:1:0,3:0,3:\2
family= 2 2 1 0 new D4h genus #    81 with   480 species is 0:1:0,3:0,3:\3
family= 2 2 1 0 new D4h genus #    82 with   960 species is 0:1:0,3:1,2:\0
family= 2 2 1 0 new D4h genus #    83 with   960 species is 0:1:0,3:1,2:\2
family= 2 2 1 0 new D4h genus #    84 with   960 species is 0:1:0,3:2,3:\0
family= 2 2 1 0 new D4h genus #    85 with   960 species is 0:1:0,3:2,3:\1
family= 2 2 1 0 new D4h genus #    86 with   960 species is 0:1:0,3:2,3:\2
family= 2 2 1 0 new D4h genus #    87 with   960 species is 0:1:0,3:2,3:\3
family= 2 2 1 0 new D4h genus #    88 with   480 species is 0:1:2,3:2,3:\0
family= 2 2 1 0 new D4h genus #    89 with   480 species is 0:1:2,3:2,3:\2
family= 2 2 1 0 new D4h genus #    90 with   480 species is 0:2:0,1:0,1:\0
family= 2 2 1 0 new D4h genus #    91 with   480 species is 0:2:0,1:0,1:\1
family= 2 2 1 0 new D4h genus #    92 with   480 species is 0:2:0,1:0,1:\2
family= 2 2 1 0 new D4h genus #    93 with   480 species is 0:2:0,1:0,1:\3
family= 2 2 1 0 new D4h genus #    94 with   960 species is 0:2:0,1:0,2:\0
family= 2 2 1 0 new D4h genus #    95 with   960 species is 0:2:0,1:0,2:\1
family= 2 2 1 0 new D4h genus #    96 with   960 species is 0:2:0,1:0,2:\2
family= 2 2 1 0 new D4h genus #    97 with   960 species is 0:2:0,1:0,2:\3
family= 2 2 1 0 new D4h genus #    98 with   480 species is 0:2:0,1:0,3:\0
family= 2 2 1 0 new D4h genus #    99 with   960 species is 0:2:0,1:0,3:\1
family= 2 2 1 0 new D4h genus #   100 with   480 species is 0:2:0,1:0,3:\2
family= 2 2 1 0 new D4h genus #   101 with   960 species is 0:2:0,1:1,2:\0
family= 2 2 1 0 new D4h genus #   102 with   480 species is 0:2:0,1:1,2:\1
family= 2 2 1 0 new D4h genus #   103 with   480 species is 0:2:0,1:1,2:\3
family= 2 2 1 0 new D4h genus #   104 with   960 species is 0:2:0,1:1,3:\0
family= 2 2 1 0 new D4h genus #   105 with   960 species is 0:2:0,1:1,3:\1
family= 2 2 1 0 new D4h genus #   106 with   960 species is 0:2:0,1:1,3:\2
family= 2 2 1 0 new D4h genus #   107 with   960 species is 0:2:0,1:1,3:\3
family= 2 2 1 0 new D4h genus #   108 with   960 species is 0:2:0,1:2,3:\0
family= 2 2 1 0 new D4h genus #   109 with   960 species is 0:2:0,1:2,3:\1
family= 2 2 1 0 new D4h genus #   110 with   240 species is 0:2:0,2:0,2:\0
family= 2 2 1 0 new D4h genus #   111 with   240 species is 0:2:0,2:0,2:\1
family= 2 2 1 0 new D4h genus #   112 with   480 species is 0:2:0,2:1,3:\0
family= 2 2 1 0 new D4h genus #   113 with   480 species is 0:2:0,2:1,3:\1
family= 2 2 1 0 new D4h genus #   114 with   240 species is 0:2:1,3:1,3:\0
family= 2 2 1 0 new D4h genus #   115 with   240 species is 0:2:1,3:1,3:\1
Nber of genera for this family=  115
 
family= 1 3 1 0
 
family= 1 3 1 0 new D4h genus #     1 with   160 species is 0:0,1:0,1:0,1:\0
family= 1 3 1 0 new D4h genus #     2 with   160 species is 0:0,1:0,1:0,1:\1
family= 1 3 1 0 new D4h genus #     3 with   160 species is 0:0,1:0,1:0,1:\2
family= 1 3 1 0 new D4h genus #     4 with   160 species is 0:0,1:0,1:0,1:\3
family= 1 3 1 0 new D4h genus #     5 with   480 species is 0:0,1:0,1:0,2:\0
family= 1 3 1 0 new D4h genus #     6 with   480 species is 0:0,1:0,1:0,2:\1
family= 1 3 1 0 new D4h genus #     7 with   480 species is 0:0,1:0,1:0,2:\2
family= 1 3 1 0 new D4h genus #     8 with   480 species is 0:0,1:0,1:0,2:\3
family= 1 3 1 0 new D4h genus #     9 with   480 species is 0:0,1:0,1:0,3:\0
family= 1 3 1 0 new D4h genus #    10 with   480 species is 0:0,1:0,1:0,3:\1
family= 1 3 1 0 new D4h genus #    11 with   480 species is 0:0,1:0,1:0,3:\2
family= 1 3 1 0 new D4h genus #    12 with   480 species is 0:0,1:0,1:0,3:\3
family= 1 3 1 0 new D4h genus #    13 with   480 species is 0:0,1:0,1:1,2:\0
family= 1 3 1 0 new D4h genus #    14 with   480 species is 0:0,1:0,1:1,2:\1
family= 1 3 1 0 new D4h genus #    15 with   480 species is 0:0,1:0,1:1,2:\2
family= 1 3 1 0 new D4h genus #    16 with   480 species is 0:0,1:0,1:1,2:\3
family= 1 3 1 0 new D4h genus #    17 with   480 species is 0:0,1:0,1:1,3:\0
family= 1 3 1 0 new D4h genus #    18 with   480 species is 0:0,1:0,1:1,3:\1
family= 1 3 1 0 new D4h genus #    19 with   480 species is 0:0,1:0,1:1,3:\2
family= 1 3 1 0 new D4h genus #    20 with   480 species is 0:0,1:0,1:1,3:\3
family= 1 3 1 0 new D4h genus #    21 with   480 species is 0:0,1:0,1:2,3:\0
family= 1 3 1 0 new D4h genus #    22 with   480 species is 0:0,1:0,1:2,3:\1
family= 1 3 1 0 new D4h genus #    23 with   480 species is 0:0,1:0,1:2,3:\2
family= 1 3 1 0 new D4h genus #    24 with   480 species is 0:0,1:0,1:2,3:\3
family= 1 3 1 0 new D4h genus #    25 with   480 species is 0:0,1:0,2:0,2:\0
family= 1 3 1 0 new D4h genus #    26 with   480 species is 0:0,1:0,2:0,2:\1
family= 1 3 1 0 new D4h genus #    27 with   480 species is 0:0,1:0,2:0,2:\2
family= 1 3 1 0 new D4h genus #    28 with   480 species is 0:0,1:0,2:0,2:\3
family= 1 3 1 0 new D4h genus #    29 with   480 species is 0:0,1:0,2:0,3:\0
family= 1 3 1 0 new D4h genus #    30 with   960 species is 0:0,1:0,2:0,3:\1
family= 1 3 1 0 new D4h genus #    31 with   480 species is 0:0,1:0,2:0,3:\2
family= 1 3 1 0 new D4h genus #    32 with   960 species is 0:0,1:0,2:1,2:\0
family= 1 3 1 0 new D4h genus #    33 with   960 species is 0:0,1:0,2:1,2:\1
family= 1 3 1 0 new D4h genus #    34 with   960 species is 0:0,1:0,2:1,2:\2
family= 1 3 1 0 new D4h genus #    35 with   960 species is 0:0,1:0,2:1,2:\3
family= 1 3 1 0 new D4h genus #    36 with   960 species is 0:0,1:0,2:1,3:\0
family= 1 3 1 0 new D4h genus #    37 with   960 species is 0:0,1:0,2:1,3:\1
family= 1 3 1 0 new D4h genus #    38 with   960 species is 0:0,1:0,2:1,3:\2
family= 1 3 1 0 new D4h genus #    39 with   960 species is 0:0,1:0,2:1,3:\3
family= 1 3 1 0 new D4h genus #    40 with   960 species is 0:0,1:0,2:2,3:\0
family= 1 3 1 0 new D4h genus #    41 with   960 species is 0:0,1:0,2:2,3:\1
family= 1 3 1 0 new D4h genus #    42 with   960 species is 0:0,1:0,2:2,3:\2
family= 1 3 1 0 new D4h genus #    43 with   960 species is 0:0,1:0,2:2,3:\3
family= 1 3 1 0 new D4h genus #    44 with   960 species is 0:0,1:0,3:1,2:\0
family= 1 3 1 0 new D4h genus #    45 with   960 species is 0:0,1:0,3:1,2:\1
family= 1 3 1 0 new D4h genus #    46 with   960 species is 0:0,1:0,3:1,2:\2
family= 1 3 1 0 new D4h genus #    47 with   960 species is 0:0,1:0,3:1,2:\3
family= 1 3 1 0 new D4h genus #    48 with   480 species is 0:0,1:0,3:1,3:\0
family= 1 3 1 0 new D4h genus #    49 with   960 species is 0:0,1:0,3:1,3:\1
family= 1 3 1 0 new D4h genus #    50 with   480 species is 0:0,1:0,3:1,3:\2
family= 1 3 1 0 new D4h genus #    51 with   480 species is 0:0,1:1,2:1,2:\0
family= 1 3 1 0 new D4h genus #    52 with   480 species is 0:0,1:1,2:1,2:\1
family= 1 3 1 0 new D4h genus #    53 with   480 species is 0:0,1:1,2:1,2:\2
family= 1 3 1 0 new D4h genus #    54 with   480 species is 0:0,1:1,2:1,2:\3
family= 1 3 1 0 new D4h genus #    55 with   960 species is 0:0,1:1,2:1,3:\0
family= 1 3 1 0 new D4h genus #    56 with   960 species is 0:0,1:1,2:1,3:\1
family= 1 3 1 0 new D4h genus #    57 with   960 species is 0:0,1:1,2:1,3:\2
family= 1 3 1 0 new D4h genus #    58 with   960 species is 0:0,1:1,2:1,3:\3
family= 1 3 1 0 new D4h genus #    59 with   960 species is 0:0,1:1,2:2,3:\0
family= 1 3 1 0 new D4h genus #    60 with   960 species is 0:0,1:1,2:2,3:\1
family= 1 3 1 0 new D4h genus #    61 with   960 species is 0:0,1:1,2:2,3:\2
family= 1 3 1 0 new D4h genus #    62 with   960 species is 0:0,1:1,2:2,3:\3
family= 1 3 1 0 new D4h genus #    63 with   480 species is 0:0,1:1,3:1,3:\0
family= 1 3 1 0 new D4h genus #    64 with   480 species is 0:0,1:1,3:1,3:\1
family= 1 3 1 0 new D4h genus #    65 with   480 species is 0:0,1:1,3:1,3:\2
family= 1 3 1 0 new D4h genus #    66 with   480 species is 0:0,1:1,3:1,3:\3
family= 1 3 1 0 new D4h genus #    67 with   960 species is 0:0,1:1,3:2,3:\0
family= 1 3 1 0 new D4h genus #    68 with   960 species is 0:0,1:1,3:2,3:\1
family= 1 3 1 0 new D4h genus #    69 with   960 species is 0:0,1:1,3:2,3:\2
family= 1 3 1 0 new D4h genus #    70 with   960 species is 0:0,1:1,3:2,3:\3
family= 1 3 1 0 new D4h genus #    71 with   480 species is 0:0,1:2,3:2,3:\0
family= 1 3 1 0 new D4h genus #    72 with   480 species is 0:0,1:2,3:2,3:\1
family= 1 3 1 0 new D4h genus #    73 with   480 species is 0:0,1:2,3:2,3:\2
family= 1 3 1 0 new D4h genus #    74 with   480 species is 0:0,1:2,3:2,3:\3
family= 1 3 1 0 new D4h genus #    75 with    80 species is 0:0,2:0,2:0,2:\0
family= 1 3 1 0 new D4h genus #    76 with   160 species is 0:0,2:0,2:0,2:\1
family= 1 3 1 0 new D4h genus #    77 with    80 species is 0:0,2:0,2:0,2:\2
family= 1 3 1 0 new D4h genus #    78 with   480 species is 0:0,2:0,2:1,2:\0
family= 1 3 1 0 new D4h genus #    79 with   480 species is 0:0,2:0,2:1,2:\1
family= 1 3 1 0 new D4h genus #    80 with   480 species is 0:0,2:0,2:1,2:\2
family= 1 3 1 0 new D4h genus #    81 with   480 species is 0:0,2:0,2:1,2:\3
family= 1 3 1 0 new D4h genus #    82 with   240 species is 0:0,2:0,2:1,3:\0
family= 1 3 1 0 new D4h genus #    83 with   480 species is 0:0,2:0,2:1,3:\1
family= 1 3 1 0 new D4h genus #    84 with   240 species is 0:0,2:0,2:1,3:\2
family= 1 3 1 0 new D4h genus #    85 with   480 species is 0:0,2:1,2:1,2:\0
family= 1 3 1 0 new D4h genus #    86 with   480 species is 0:0,2:1,2:1,2:\1
family= 1 3 1 0 new D4h genus #    87 with   480 species is 0:0,2:1,2:1,2:\2
family= 1 3 1 0 new D4h genus #    88 with   480 species is 0:0,2:1,2:1,2:\3
family= 1 3 1 0 new D4h genus #    89 with   960 species is 0:0,2:1,2:1,3:\0
family= 1 3 1 0 new D4h genus #    90 with   960 species is 0:0,2:1,2:1,3:\1
family= 1 3 1 0 new D4h genus #    91 with   960 species is 0:0,2:1,2:1,3:\2
family= 1 3 1 0 new D4h genus #    92 with   960 species is 0:0,2:1,2:1,3:\3
family= 1 3 1 0 new D4h genus #    93 with   480 species is 0:0,2:1,2:2,3:\0
family= 1 3 1 0 new D4h genus #    94 with   960 species is 0:0,2:1,2:2,3:\1
family= 1 3 1 0 new D4h genus #    95 with   480 species is 0:0,2:1,2:2,3:\2
family= 1 3 1 0 new D4h genus #    96 with   240 species is 0:0,2:1,3:1,3:\0
family= 1 3 1 0 new D4h genus #    97 with   480 species is 0:0,2:1,3:1,3:\1
family= 1 3 1 0 new D4h genus #    98 with   240 species is 0:0,2:1,3:1,3:\2
family= 1 3 1 0 new D4h genus #    99 with   160 species is 0:1,2:1,2:1,2:\0
family= 1 3 1 0 new D4h genus #   100 with   160 species is 0:1,2:1,2:1,2:\1
family= 1 3 1 0 new D4h genus #   101 with   160 species is 0:1,2:1,2:1,2:\2
family= 1 3 1 0 new D4h genus #   102 with   160 species is 0:1,2:1,2:1,2:\3
family= 1 3 1 0 new D4h genus #   103 with   480 species is 0:1,2:1,2:1,3:\0
family= 1 3 1 0 new D4h genus #   104 with   480 species is 0:1,2:1,2:1,3:\1
family= 1 3 1 0 new D4h genus #   105 with   480 species is 0:1,2:1,2:1,3:\2
family= 1 3 1 0 new D4h genus #   106 with   480 species is 0:1,2:1,2:1,3:\3
family= 1 3 1 0 new D4h genus #   107 with   480 species is 0:1,2:1,2:2,3:\0
family= 1 3 1 0 new D4h genus #   108 with   480 species is 0:1,2:1,2:2,3:\1
family= 1 3 1 0 new D4h genus #   109 with   480 species is 0:1,2:1,2:2,3:\2
family= 1 3 1 0 new D4h genus #   110 with   480 species is 0:1,2:1,2:2,3:\3
family= 1 3 1 0 new D4h genus #   111 with   480 species is 0:1,2:1,3:1,3:\0
family= 1 3 1 0 new D4h genus #   112 with   480 species is 0:1,2:1,3:1,3:\1
family= 1 3 1 0 new D4h genus #   113 with   480 species is 0:1,2:1,3:1,3:\2
family= 1 3 1 0 new D4h genus #   114 with   480 species is 0:1,2:1,3:1,3:\3
family= 1 3 1 0 new D4h genus #   115 with   480 species is 0:1,2:1,3:2,3:\0
family= 1 3 1 0 new D4h genus #   116 with   960 species is 0:1,2:1,3:2,3:\1
family= 1 3 1 0 new D4h genus #   117 with   480 species is 0:1,2:1,3:2,3:\2
family= 1 3 1 0 new D4h genus #   118 with    80 species is 0:1,3:1,3:1,3:\0
family= 1 3 1 0 new D4h genus #   119 with   160 species is 0:1,3:1,3:1,3:\1
family= 1 3 1 0 new D4h genus #   120 with    80 species is 0:1,3:1,3:1,3:\2
Nber of genera for this family=  120
 
family= 0 4 1 0
 
family= 0 4 1 0 new D4h genus #     1 with    40 species is 0,1:0,1:0,1:0,1:\0
family= 0 4 1 0 new D4h genus #     2 with    40 species is 0,1:0,1:0,1:0,1:\2
family= 0 4 1 0 new D4h genus #     3 with   160 species is 0,1:0,1:0,1:0,2:\0
family= 0 4 1 0 new D4h genus #     4 with   160 species is 0,1:0,1:0,1:0,2:\1
family= 0 4 1 0 new D4h genus #     5 with   160 species is 0,1:0,1:0,1:0,2:\2
family= 0 4 1 0 new D4h genus #     6 with   160 species is 0,1:0,1:0,1:0,2:\3
family= 0 4 1 0 new D4h genus #     7 with   160 species is 0,1:0,1:0,1:0,3:\0
family= 0 4 1 0 new D4h genus #     8 with   160 species is 0,1:0,1:0,1:0,3:\1
family= 0 4 1 0 new D4h genus #     9 with   160 species is 0,1:0,1:0,1:0,3:\2
family= 0 4 1 0 new D4h genus #    10 with   160 species is 0,1:0,1:0,1:0,3:\3
family= 0 4 1 0 new D4h genus #    11 with   160 species is 0,1:0,1:0,1:2,3:\0
family= 0 4 1 0 new D4h genus #    12 with   160 species is 0,1:0,1:0,1:2,3:\2
family= 0 4 1 0 new D4h genus #    13 with   240 species is 0,1:0,1:0,2:0,2:\0
family= 0 4 1 0 new D4h genus #    14 with   240 species is 0,1:0,1:0,2:0,2:\1
family= 0 4 1 0 new D4h genus #    15 with   240 species is 0,1:0,1:0,2:0,2:\2
family= 0 4 1 0 new D4h genus #    16 with   240 species is 0,1:0,1:0,2:0,2:\3
family= 0 4 1 0 new D4h genus #    17 with   480 species is 0,1:0,1:0,2:0,3:\0
family= 0 4 1 0 new D4h genus #    18 with   480 species is 0,1:0,1:0,2:0,3:\1
family= 0 4 1 0 new D4h genus #    19 with   480 species is 0,1:0,1:0,2:0,3:\2
family= 0 4 1 0 new D4h genus #    20 with   480 species is 0,1:0,1:0,2:0,3:\3
family= 0 4 1 0 new D4h genus #    21 with   480 species is 0,1:0,1:0,2:1,2:\0
family= 0 4 1 0 new D4h genus #    22 with   480 species is 0,1:0,1:0,2:1,2:\1
family= 0 4 1 0 new D4h genus #    23 with   480 species is 0,1:0,1:0,2:1,2:\2
family= 0 4 1 0 new D4h genus #    24 with   480 species is 0,1:0,1:0,2:1,2:\3
family= 0 4 1 0 new D4h genus #    25 with   480 species is 0,1:0,1:0,2:1,3:\0
family= 0 4 1 0 new D4h genus #    26 with   480 species is 0,1:0,1:0,2:1,3:\2
family= 0 4 1 0 new D4h genus #    27 with   480 species is 0,1:0,1:0,2:2,3:\0
family= 0 4 1 0 new D4h genus #    28 with   480 species is 0,1:0,1:0,2:2,3:\1
family= 0 4 1 0 new D4h genus #    29 with   480 species is 0,1:0,1:0,2:2,3:\2
family= 0 4 1 0 new D4h genus #    30 with   480 species is 0,1:0,1:0,2:2,3:\3
family= 0 4 1 0 new D4h genus #    31 with   120 species is 0,1:0,1:0,3:0,3:\0
family= 0 4 1 0 new D4h genus #    32 with   240 species is 0,1:0,1:0,3:0,3:\1
family= 0 4 1 0 new D4h genus #    33 with   120 species is 0,1:0,1:0,3:0,3:\2
family= 0 4 1 0 new D4h genus #    34 with   480 species is 0,1:0,1:0,3:1,2:\0
family= 0 4 1 0 new D4h genus #    35 with   480 species is 0,1:0,1:0,3:1,2:\2
family= 0 4 1 0 new D4h genus #    36 with   480 species is 0,1:0,1:0,3:2,3:\0
family= 0 4 1 0 new D4h genus #    37 with   480 species is 0,1:0,1:0,3:2,3:\1
family= 0 4 1 0 new D4h genus #    38 with   480 species is 0,1:0,1:0,3:2,3:\2
family= 0 4 1 0 new D4h genus #    39 with   480 species is 0,1:0,1:0,3:2,3:\3
family= 0 4 1 0 new D4h genus #    40 with   240 species is 0,1:0,1:2,3:2,3:\0
family= 0 4 1 0 new D4h genus #    41 with   160 species is 0,1:0,2:0,2:0,2:\0
family= 0 4 1 0 new D4h genus #    42 with   160 species is 0,1:0,2:0,2:0,2:\1
family= 0 4 1 0 new D4h genus #    43 with   160 species is 0,1:0,2:0,2:0,2:\2
family= 0 4 1 0 new D4h genus #    44 with   160 species is 0,1:0,2:0,2:0,2:\3
family= 0 4 1 0 new D4h genus #    45 with   240 species is 0,1:0,2:0,2:0,3:\0
family= 0 4 1 0 new D4h genus #    46 with   480 species is 0,1:0,2:0,2:0,3:\1
family= 0 4 1 0 new D4h genus #    47 with   240 species is 0,1:0,2:0,2:0,3:\2
family= 0 4 1 0 new D4h genus #    48 with   480 species is 0,1:0,2:0,2:1,2:\0
family= 0 4 1 0 new D4h genus #    49 with   240 species is 0,1:0,2:0,2:1,2:\1
family= 0 4 1 0 new D4h genus #    50 with   240 species is 0,1:0,2:0,2:1,2:\3
family= 0 4 1 0 new D4h genus #    51 with   480 species is 0,1:0,2:0,2:1,3:\0
family= 0 4 1 0 new D4h genus #    52 with   480 species is 0,1:0,2:0,2:1,3:\1
family= 0 4 1 0 new D4h genus #    53 with   480 species is 0,1:0,2:0,2:1,3:\2
family= 0 4 1 0 new D4h genus #    54 with   480 species is 0,1:0,2:0,2:1,3:\3
family= 0 4 1 0 new D4h genus #    55 with   480 species is 0,1:0,2:0,2:2,3:\0
family= 0 4 1 0 new D4h genus #    56 with   480 species is 0,1:0,2:0,2:2,3:\1
family= 0 4 1 0 new D4h genus #    57 with   960 species is 0,1:0,2:0,3:1,2:\0
family= 0 4 1 0 new D4h genus #    58 with   960 species is 0,1:0,2:0,3:1,2:\1
family= 0 4 1 0 new D4h genus #    59 with   960 species is 0,1:0,2:0,3:1,2:\2
family= 0 4 1 0 new D4h genus #    60 with   960 species is 0,1:0,2:0,3:1,2:\3
family= 0 4 1 0 new D4h genus #    61 with   480 species is 0,1:0,2:0,3:1,3:\0
family= 0 4 1 0 new D4h genus #    62 with   960 species is 0,1:0,2:0,3:1,3:\1
family= 0 4 1 0 new D4h genus #    63 with   480 species is 0,1:0,2:0,3:1,3:\2
family= 0 4 1 0 new D4h genus #    64 with   960 species is 0,1:0,2:1,3:2,3:\0
family= 0 4 1 0 new D4h genus #    65 with   480 species is 0,1:0,3:1,2:2,3:\0
family= 0 4 1 0 new D4h genus #    66 with    20 species is 0,2:0,2:0,2:0,2:\0
family= 0 4 1 0 new D4h genus #    67 with    20 species is 0,2:0,2:0,2:0,2:\1
family= 0 4 1 0 new D4h genus #    68 with    80 species is 0,2:0,2:0,2:1,3:\0
family= 0 4 1 0 new D4h genus #    69 with    80 species is 0,2:0,2:0,2:1,3:\1
family= 0 4 1 0 new D4h genus #    70 with   120 species is 0,2:0,2:1,3:1,3:\0
Nber of genera for this family=   70
 
family= 3 0 2 0
 
family= 3 0 2 0 new D4h genus #     1 with    40 species is 0:0:0:\0:\0
family= 3 0 2 0 new D4h genus #     2 with   160 species is 0:0:0:\0:\1
family= 3 0 2 0 new D4h genus #     3 with    80 species is 0:0:0:\0:\2
family= 3 0 2 0 new D4h genus #     4 with    80 species is 0:0:0:\1:\1
family= 3 0 2 0 new D4h genus #     5 with   160 species is 0:0:0:\1:\2
family= 3 0 2 0 new D4h genus #     6 with    80 species is 0:0:0:\1:\3
family= 3 0 2 0 new D4h genus #     7 with    40 species is 0:0:0:\2:\2
family= 3 0 2 0 new D4h genus #     8 with   240 species is 0:0:1:\0:\0
family= 3 0 2 0 new D4h genus #     9 with   480 species is 0:0:1:\0:\1
family= 3 0 2 0 new D4h genus #    10 with   480 species is 0:0:1:\0:\2
family= 3 0 2 0 new D4h genus #    11 with   480 species is 0:0:1:\0:\3
family= 3 0 2 0 new D4h genus #    12 with   240 species is 0:0:1:\1:\1
family= 3 0 2 0 new D4h genus #    13 with   480 species is 0:0:1:\1:\2
family= 3 0 2 0 new D4h genus #    14 with   480 species is 0:0:1:\1:\3
family= 3 0 2 0 new D4h genus #    15 with   240 species is 0:0:1:\2:\2
family= 3 0 2 0 new D4h genus #    16 with   480 species is 0:0:1:\2:\3
family= 3 0 2 0 new D4h genus #    17 with   240 species is 0:0:1:\3:\3
family= 3 0 2 0 new D4h genus #    18 with   120 species is 0:0:2:\0:\0
family= 3 0 2 0 new D4h genus #    19 with   480 species is 0:0:2:\0:\1
family= 3 0 2 0 new D4h genus #    20 with   240 species is 0:0:2:\0:\2
family= 3 0 2 0 new D4h genus #    21 with   240 species is 0:0:2:\1:\1
family= 3 0 2 0 new D4h genus #    22 with   480 species is 0:0:2:\1:\2
family= 3 0 2 0 new D4h genus #    23 with   240 species is 0:0:2:\1:\3
family= 3 0 2 0 new D4h genus #    24 with   120 species is 0:0:2:\2:\2
family= 3 0 2 0 new D4h genus #    25 with   480 species is 0:1:2:\0:\0
family= 3 0 2 0 new D4h genus #    26 with   960 species is 0:1:2:\0:\1
family= 3 0 2 0 new D4h genus #    27 with   480 species is 0:1:2:\0:\2
family= 3 0 2 0 new D4h genus #    28 with   960 species is 0:1:2:\0:\3
family= 3 0 2 0 new D4h genus #    29 with   240 species is 0:1:2:\1:\1
family= 3 0 2 0 new D4h genus #    30 with   480 species is 0:1:2:\1:\3
family= 3 0 2 0 new D4h genus #    31 with   240 species is 0:1:2:\3:\3
Nber of genera for this family=   31
 
family= 2 1 2 0
 
family= 2 1 2 0 new D4h genus #     1 with   240 species is 0:0:0,1:\0:\0
family= 2 1 2 0 new D4h genus #     2 with   480 species is 0:0:0,1:\0:\1
family= 2 1 2 0 new D4h genus #     3 with   480 species is 0:0:0,1:\0:\2
family= 2 1 2 0 new D4h genus #     4 with   480 species is 0:0:0,1:\0:\3
family= 2 1 2 0 new D4h genus #     5 with   240 species is 0:0:0,1:\1:\1
family= 2 1 2 0 new D4h genus #     6 with   480 species is 0:0:0,1:\1:\2
family= 2 1 2 0 new D4h genus #     7 with   480 species is 0:0:0,1:\1:\3
family= 2 1 2 0 new D4h genus #     8 with   240 species is 0:0:0,1:\2:\2
family= 2 1 2 0 new D4h genus #     9 with   480 species is 0:0:0,1:\2:\3
family= 2 1 2 0 new D4h genus #    10 with   240 species is 0:0:0,1:\3:\3
family= 2 1 2 0 new D4h genus #    11 with   120 species is 0:0:0,2:\0:\0
family= 2 1 2 0 new D4h genus #    12 with   480 species is 0:0:0,2:\0:\1
family= 2 1 2 0 new D4h genus #    13 with   240 species is 0:0:0,2:\0:\2
family= 2 1 2 0 new D4h genus #    14 with   240 species is 0:0:0,2:\1:\1
family= 2 1 2 0 new D4h genus #    15 with   480 species is 0:0:0,2:\1:\2
family= 2 1 2 0 new D4h genus #    16 with   240 species is 0:0:0,2:\1:\3
family= 2 1 2 0 new D4h genus #    17 with   120 species is 0:0:0,2:\2:\2
family= 2 1 2 0 new D4h genus #    18 with   240 species is 0:0:1,2:\0:\0
family= 2 1 2 0 new D4h genus #    19 with   480 species is 0:0:1,2:\0:\1
family= 2 1 2 0 new D4h genus #    20 with   480 species is 0:0:1,2:\0:\2
family= 2 1 2 0 new D4h genus #    21 with   480 species is 0:0:1,2:\0:\3
family= 2 1 2 0 new D4h genus #    22 with   240 species is 0:0:1,2:\1:\1
family= 2 1 2 0 new D4h genus #    23 with   480 species is 0:0:1,2:\1:\2
family= 2 1 2 0 new D4h genus #    24 with   480 species is 0:0:1,2:\1:\3
family= 2 1 2 0 new D4h genus #    25 with   240 species is 0:0:1,2:\2:\2
family= 2 1 2 0 new D4h genus #    26 with   480 species is 0:0:1,2:\2:\3
family= 2 1 2 0 new D4h genus #    27 with   240 species is 0:0:1,2:\3:\3
family= 2 1 2 0 new D4h genus #    28 with   120 species is 0:0:1,3:\0:\0
family= 2 1 2 0 new D4h genus #    29 with   480 species is 0:0:1,3:\0:\1
family= 2 1 2 0 new D4h genus #    30 with   240 species is 0:0:1,3:\0:\2
family= 2 1 2 0 new D4h genus #    31 with   240 species is 0:0:1,3:\1:\1
family= 2 1 2 0 new D4h genus #    32 with   480 species is 0:0:1,3:\1:\2
family= 2 1 2 0 new D4h genus #    33 with   240 species is 0:0:1,3:\1:\3
family= 2 1 2 0 new D4h genus #    34 with   120 species is 0:0:1,3:\2:\2
family= 2 1 2 0 new D4h genus #    35 with   480 species is 0:1:0,1:\0:\0
family= 2 1 2 0 new D4h genus #    36 with   480 species is 0:1:0,1:\0:\1
family= 2 1 2 0 new D4h genus #    37 with   960 species is 0:1:0,1:\0:\2
family= 2 1 2 0 new D4h genus #    38 with   960 species is 0:1:0,1:\0:\3
family= 2 1 2 0 new D4h genus #    39 with   480 species is 0:1:0,1:\2:\2
family= 2 1 2 0 new D4h genus #    40 with   480 species is 0:1:0,1:\2:\3
family= 2 1 2 0 new D4h genus #    41 with   480 species is 0:1:0,2:\0:\0
family= 2 1 2 0 new D4h genus #    42 with   960 species is 0:1:0,2:\0:\1
family= 2 1 2 0 new D4h genus #    43 with   960 species is 0:1:0,2:\0:\2
family= 2 1 2 0 new D4h genus #    44 with   960 species is 0:1:0,2:\0:\3
family= 2 1 2 0 new D4h genus #    45 with   480 species is 0:1:0,2:\1:\1
family= 2 1 2 0 new D4h genus #    46 with   960 species is 0:1:0,2:\1:\2
family= 2 1 2 0 new D4h genus #    47 with   960 species is 0:1:0,2:\1:\3
family= 2 1 2 0 new D4h genus #    48 with   480 species is 0:1:0,2:\2:\2
family= 2 1 2 0 new D4h genus #    49 with   960 species is 0:1:0,2:\2:\3
family= 2 1 2 0 new D4h genus #    50 with   480 species is 0:1:0,2:\3:\3
family= 2 1 2 0 new D4h genus #    51 with   480 species is 0:1:0,3:\0:\0
family= 2 1 2 0 new D4h genus #    52 with   960 species is 0:1:0,3:\0:\1
family= 2 1 2 0 new D4h genus #    53 with   960 species is 0:1:0,3:\0:\2
family= 2 1 2 0 new D4h genus #    54 with   960 species is 0:1:0,3:\0:\3
family= 2 1 2 0 new D4h genus #    55 with   480 species is 0:1:0,3:\1:\1
family= 2 1 2 0 new D4h genus #    56 with   960 species is 0:1:0,3:\1:\2
family= 2 1 2 0 new D4h genus #    57 with   960 species is 0:1:0,3:\1:\3
family= 2 1 2 0 new D4h genus #    58 with   480 species is 0:1:0,3:\2:\2
family= 2 1 2 0 new D4h genus #    59 with   960 species is 0:1:0,3:\2:\3
family= 2 1 2 0 new D4h genus #    60 with   480 species is 0:1:0,3:\3:\3
family= 2 1 2 0 new D4h genus #    61 with   480 species is 0:1:2,3:\0:\0
family= 2 1 2 0 new D4h genus #    62 with   480 species is 0:1:2,3:\0:\1
family= 2 1 2 0 new D4h genus #    63 with   960 species is 0:1:2,3:\0:\2
family= 2 1 2 0 new D4h genus #    64 with   960 species is 0:1:2,3:\0:\3
family= 2 1 2 0 new D4h genus #    65 with   480 species is 0:1:2,3:\2:\2
family= 2 1 2 0 new D4h genus #    66 with   480 species is 0:1:2,3:\2:\3
family= 2 1 2 0 new D4h genus #    67 with   480 species is 0:2:0,1:\0:\0
family= 2 1 2 0 new D4h genus #    68 with   960 species is 0:2:0,1:\0:\1
family= 2 1 2 0 new D4h genus #    69 with   960 species is 0:2:0,1:\0:\2
family= 2 1 2 0 new D4h genus #    70 with   960 species is 0:2:0,1:\0:\3
family= 2 1 2 0 new D4h genus #    71 with   480 species is 0:2:0,1:\1:\1
family= 2 1 2 0 new D4h genus #    72 with   960 species is 0:2:0,1:\1:\2
family= 2 1 2 0 new D4h genus #    73 with   960 species is 0:2:0,1:\1:\3
family= 2 1 2 0 new D4h genus #    74 with   480 species is 0:2:0,1:\2:\2
family= 2 1 2 0 new D4h genus #    75 with   960 species is 0:2:0,1:\2:\3
family= 2 1 2 0 new D4h genus #    76 with   480 species is 0:2:0,1:\3:\3
family= 2 1 2 0 new D4h genus #    77 with   240 species is 0:2:0,2:\0:\0
family= 2 1 2 0 new D4h genus #    78 with   960 species is 0:2:0,2:\0:\1
family= 2 1 2 0 new D4h genus #    79 with   240 species is 0:2:0,2:\0:\2
family= 2 1 2 0 new D4h genus #    80 with   240 species is 0:2:0,2:\1:\1
family= 2 1 2 0 new D4h genus #    81 with   240 species is 0:2:0,2:\1:\3
family= 2 1 2 0 new D4h genus #    82 with   240 species is 0:2:1,3:\0:\0
family= 2 1 2 0 new D4h genus #    83 with   960 species is 0:2:1,3:\0:\1
family= 2 1 2 0 new D4h genus #    84 with   240 species is 0:2:1,3:\0:\2
family= 2 1 2 0 new D4h genus #    85 with   240 species is 0:2:1,3:\1:\1
family= 2 1 2 0 new D4h genus #    86 with   240 species is 0:2:1,3:\1:\3
Nber of genera for this family=   86
 
family= 1 2 2 0
 
family= 1 2 2 0 new D4h genus #     1 with   240 species is 0:0,1:0,1:\0:\0
family= 1 2 2 0 new D4h genus #     2 with   480 species is 0:0,1:0,1:\0:\1
family= 1 2 2 0 new D4h genus #     3 with   480 species is 0:0,1:0,1:\0:\2
family= 1 2 2 0 new D4h genus #     4 with   480 species is 0:0,1:0,1:\0:\3
family= 1 2 2 0 new D4h genus #     5 with   240 species is 0:0,1:0,1:\1:\1
family= 1 2 2 0 new D4h genus #     6 with   480 species is 0:0,1:0,1:\1:\2
family= 1 2 2 0 new D4h genus #     7 with   480 species is 0:0,1:0,1:\1:\3
family= 1 2 2 0 new D4h genus #     8 with   240 species is 0:0,1:0,1:\2:\2
family= 1 2 2 0 new D4h genus #     9 with   480 species is 0:0,1:0,1:\2:\3
family= 1 2 2 0 new D4h genus #    10 with   240 species is 0:0,1:0,1:\3:\3
family= 1 2 2 0 new D4h genus #    11 with   480 species is 0:0,1:0,2:\0:\0
family= 1 2 2 0 new D4h genus #    12 with   960 species is 0:0,1:0,2:\0:\1
family= 1 2 2 0 new D4h genus #    13 with   960 species is 0:0,1:0,2:\0:\2
family= 1 2 2 0 new D4h genus #    14 with   960 species is 0:0,1:0,2:\0:\3
family= 1 2 2 0 new D4h genus #    15 with   480 species is 0:0,1:0,2:\1:\1
family= 1 2 2 0 new D4h genus #    16 with   960 species is 0:0,1:0,2:\1:\2
family= 1 2 2 0 new D4h genus #    17 with   960 species is 0:0,1:0,2:\1:\3
family= 1 2 2 0 new D4h genus #    18 with   480 species is 0:0,1:0,2:\2:\2
family= 1 2 2 0 new D4h genus #    19 with   960 species is 0:0,1:0,2:\2:\3
family= 1 2 2 0 new D4h genus #    20 with   480 species is 0:0,1:0,2:\3:\3
family= 1 2 2 0 new D4h genus #    21 with   240 species is 0:0,1:0,3:\0:\0
family= 1 2 2 0 new D4h genus #    22 with   960 species is 0:0,1:0,3:\0:\1
family= 1 2 2 0 new D4h genus #    23 with   480 species is 0:0,1:0,3:\0:\2
family= 1 2 2 0 new D4h genus #    24 with   480 species is 0:0,1:0,3:\1:\1
family= 1 2 2 0 new D4h genus #    25 with   960 species is 0:0,1:0,3:\1:\2
family= 1 2 2 0 new D4h genus #    26 with   480 species is 0:0,1:0,3:\1:\3
family= 1 2 2 0 new D4h genus #    27 with   240 species is 0:0,1:0,3:\2:\2
family= 1 2 2 0 new D4h genus #    28 with   480 species is 0:0,1:1,2:\0:\0
family= 1 2 2 0 new D4h genus #    29 with   960 species is 0:0,1:1,2:\0:\1
family= 1 2 2 0 new D4h genus #    30 with   960 species is 0:0,1:1,2:\0:\2
family= 1 2 2 0 new D4h genus #    31 with   960 species is 0:0,1:1,2:\0:\3
family= 1 2 2 0 new D4h genus #    32 with   480 species is 0:0,1:1,2:\1:\1
family= 1 2 2 0 new D4h genus #    33 with   960 species is 0:0,1:1,2:\1:\2
family= 1 2 2 0 new D4h genus #    34 with   960 species is 0:0,1:1,2:\1:\3
family= 1 2 2 0 new D4h genus #    35 with   480 species is 0:0,1:1,2:\2:\2
family= 1 2 2 0 new D4h genus #    36 with   960 species is 0:0,1:1,2:\2:\3
family= 1 2 2 0 new D4h genus #    37 with   480 species is 0:0,1:1,2:\3:\3
family= 1 2 2 0 new D4h genus #    38 with   480 species is 0:0,1:1,3:\0:\0
family= 1 2 2 0 new D4h genus #    39 with   960 species is 0:0,1:1,3:\0:\1
family= 1 2 2 0 new D4h genus #    40 with   960 species is 0:0,1:1,3:\0:\2
family= 1 2 2 0 new D4h genus #    41 with   960 species is 0:0,1:1,3:\0:\3
family= 1 2 2 0 new D4h genus #    42 with   480 species is 0:0,1:1,3:\1:\1
family= 1 2 2 0 new D4h genus #    43 with   960 species is 0:0,1:1,3:\1:\2
family= 1 2 2 0 new D4h genus #    44 with   960 species is 0:0,1:1,3:\1:\3
family= 1 2 2 0 new D4h genus #    45 with   480 species is 0:0,1:1,3:\2:\2
family= 1 2 2 0 new D4h genus #    46 with   960 species is 0:0,1:1,3:\2:\3
family= 1 2 2 0 new D4h genus #    47 with   480 species is 0:0,1:1,3:\3:\3
family= 1 2 2 0 new D4h genus #    48 with   480 species is 0:0,1:2,3:\0:\0
family= 1 2 2 0 new D4h genus #    49 with   960 species is 0:0,1:2,3:\0:\1
family= 1 2 2 0 new D4h genus #    50 with   960 species is 0:0,1:2,3:\0:\2
family= 1 2 2 0 new D4h genus #    51 with   960 species is 0:0,1:2,3:\0:\3
family= 1 2 2 0 new D4h genus #    52 with   480 species is 0:0,1:2,3:\1:\1
family= 1 2 2 0 new D4h genus #    53 with   960 species is 0:0,1:2,3:\1:\2
family= 1 2 2 0 new D4h genus #    54 with   960 species is 0:0,1:2,3:\1:\3
family= 1 2 2 0 new D4h genus #    55 with   480 species is 0:0,1:2,3:\2:\2
family= 1 2 2 0 new D4h genus #    56 with   960 species is 0:0,1:2,3:\2:\3
family= 1 2 2 0 new D4h genus #    57 with   480 species is 0:0,1:2,3:\3:\3
family= 1 2 2 0 new D4h genus #    58 with   120 species is 0:0,2:0,2:\0:\0
family= 1 2 2 0 new D4h genus #    59 with   480 species is 0:0,2:0,2:\0:\1
family= 1 2 2 0 new D4h genus #    60 with   240 species is 0:0,2:0,2:\0:\2
family= 1 2 2 0 new D4h genus #    61 with   240 species is 0:0,2:0,2:\1:\1
family= 1 2 2 0 new D4h genus #    62 with   480 species is 0:0,2:0,2:\1:\2
family= 1 2 2 0 new D4h genus #    63 with   240 species is 0:0,2:0,2:\1:\3
family= 1 2 2 0 new D4h genus #    64 with   120 species is 0:0,2:0,2:\2:\2
family= 1 2 2 0 new D4h genus #    65 with   480 species is 0:0,2:1,2:\0:\0
family= 1 2 2 0 new D4h genus #    66 with   960 species is 0:0,2:1,2:\0:\1
family= 1 2 2 0 new D4h genus #    67 with   960 species is 0:0,2:1,2:\0:\2
family= 1 2 2 0 new D4h genus #    68 with   960 species is 0:0,2:1,2:\0:\3
family= 1 2 2 0 new D4h genus #    69 with   480 species is 0:0,2:1,2:\1:\1
family= 1 2 2 0 new D4h genus #    70 with   960 species is 0:0,2:1,2:\1:\2
family= 1 2 2 0 new D4h genus #    71 with   960 species is 0:0,2:1,2:\1:\3
family= 1 2 2 0 new D4h genus #    72 with   480 species is 0:0,2:1,2:\2:\2
family= 1 2 2 0 new D4h genus #    73 with   960 species is 0:0,2:1,2:\2:\3
family= 1 2 2 0 new D4h genus #    74 with   480 species is 0:0,2:1,2:\3:\3
family= 1 2 2 0 new D4h genus #    75 with   240 species is 0:0,2:1,3:\0:\0
family= 1 2 2 0 new D4h genus #    76 with   960 species is 0:0,2:1,3:\0:\1
family= 1 2 2 0 new D4h genus #    77 with   480 species is 0:0,2:1,3:\0:\2
family= 1 2 2 0 new D4h genus #    78 with   480 species is 0:0,2:1,3:\1:\1
family= 1 2 2 0 new D4h genus #    79 with   960 species is 0:0,2:1,3:\1:\2
family= 1 2 2 0 new D4h genus #    80 with   480 species is 0:0,2:1,3:\1:\3
family= 1 2 2 0 new D4h genus #    81 with   240 species is 0:0,2:1,3:\2:\2
family= 1 2 2 0 new D4h genus #    82 with   240 species is 0:1,2:1,2:\0:\0
family= 1 2 2 0 new D4h genus #    83 with   480 species is 0:1,2:1,2:\0:\1
family= 1 2 2 0 new D4h genus #    84 with   480 species is 0:1,2:1,2:\0:\2
family= 1 2 2 0 new D4h genus #    85 with   480 species is 0:1,2:1,2:\0:\3
family= 1 2 2 0 new D4h genus #    86 with   240 species is 0:1,2:1,2:\1:\1
family= 1 2 2 0 new D4h genus #    87 with   480 species is 0:1,2:1,2:\1:\2
family= 1 2 2 0 new D4h genus #    88 with   480 species is 0:1,2:1,2:\1:\3
family= 1 2 2 0 new D4h genus #    89 with   240 species is 0:1,2:1,2:\2:\2
family= 1 2 2 0 new D4h genus #    90 with   480 species is 0:1,2:1,2:\2:\3
family= 1 2 2 0 new D4h genus #    91 with   240 species is 0:1,2:1,2:\3:\3
family= 1 2 2 0 new D4h genus #    92 with   480 species is 0:1,2:1,3:\0:\0
family= 1 2 2 0 new D4h genus #    93 with   960 species is 0:1,2:1,3:\0:\1
family= 1 2 2 0 new D4h genus #    94 with   960 species is 0:1,2:1,3:\0:\2
family= 1 2 2 0 new D4h genus #    95 with   960 species is 0:1,2:1,3:\0:\3
family= 1 2 2 0 new D4h genus #    96 with   480 species is 0:1,2:1,3:\1:\1
family= 1 2 2 0 new D4h genus #    97 with   960 species is 0:1,2:1,3:\1:\2
family= 1 2 2 0 new D4h genus #    98 with   960 species is 0:1,2:1,3:\1:\3
family= 1 2 2 0 new D4h genus #    99 with   480 species is 0:1,2:1,3:\2:\2
family= 1 2 2 0 new D4h genus #   100 with   960 species is 0:1,2:1,3:\2:\3
family= 1 2 2 0 new D4h genus #   101 with   480 species is 0:1,2:1,3:\3:\3
family= 1 2 2 0 new D4h genus #   102 with   240 species is 0:1,2:2,3:\0:\0
family= 1 2 2 0 new D4h genus #   103 with   960 species is 0:1,2:2,3:\0:\1
family= 1 2 2 0 new D4h genus #   104 with   480 species is 0:1,2:2,3:\0:\2
family= 1 2 2 0 new D4h genus #   105 with   480 species is 0:1,2:2,3:\1:\1
family= 1 2 2 0 new D4h genus #   106 with   960 species is 0:1,2:2,3:\1:\2
family= 1 2 2 0 new D4h genus #   107 with   480 species is 0:1,2:2,3:\1:\3
family= 1 2 2 0 new D4h genus #   108 with   240 species is 0:1,2:2,3:\2:\2
family= 1 2 2 0 new D4h genus #   109 with   120 species is 0:1,3:1,3:\0:\0
family= 1 2 2 0 new D4h genus #   110 with   480 species is 0:1,3:1,3:\0:\1
family= 1 2 2 0 new D4h genus #   111 with   240 species is 0:1,3:1,3:\0:\2
family= 1 2 2 0 new D4h genus #   112 with   240 species is 0:1,3:1,3:\1:\1
family= 1 2 2 0 new D4h genus #   113 with   480 species is 0:1,3:1,3:\1:\2
family= 1 2 2 0 new D4h genus #   114 with   240 species is 0:1,3:1,3:\1:\3
family= 1 2 2 0 new D4h genus #   115 with   120 species is 0:1,3:1,3:\2:\2
Nber of genera for this family=  115
 
family= 0 3 2 0
 
family= 0 3 2 0 new D4h genus #     1 with    80 species is 0,1:0,1:0,1:\0:\0
family= 0 3 2 0 new D4h genus #     2 with    80 species is 0,1:0,1:0,1:\0:\1
family= 0 3 2 0 new D4h genus #     3 with   160 species is 0,1:0,1:0,1:\0:\2
family= 0 3 2 0 new D4h genus #     4 with   160 species is 0,1:0,1:0,1:\0:\3
family= 0 3 2 0 new D4h genus #     5 with    80 species is 0,1:0,1:0,1:\2:\2
family= 0 3 2 0 new D4h genus #     6 with    80 species is 0,1:0,1:0,1:\2:\3
family= 0 3 2 0 new D4h genus #     7 with   240 species is 0,1:0,1:0,2:\0:\0
family= 0 3 2 0 new D4h genus #     8 with   480 species is 0,1:0,1:0,2:\0:\1
family= 0 3 2 0 new D4h genus #     9 with   480 species is 0,1:0,1:0,2:\0:\2
family= 0 3 2 0 new D4h genus #    10 with   480 species is 0,1:0,1:0,2:\0:\3
family= 0 3 2 0 new D4h genus #    11 with   240 species is 0,1:0,1:0,2:\1:\1
family= 0 3 2 0 new D4h genus #    12 with   480 species is 0,1:0,1:0,2:\1:\2
family= 0 3 2 0 new D4h genus #    13 with   480 species is 0,1:0,1:0,2:\1:\3
family= 0 3 2 0 new D4h genus #    14 with   240 species is 0,1:0,1:0,2:\2:\2
family= 0 3 2 0 new D4h genus #    15 with   480 species is 0,1:0,1:0,2:\2:\3
family= 0 3 2 0 new D4h genus #    16 with   240 species is 0,1:0,1:0,2:\3:\3
family= 0 3 2 0 new D4h genus #    17 with   240 species is 0,1:0,1:0,3:\0:\0
family= 0 3 2 0 new D4h genus #    18 with   480 species is 0,1:0,1:0,3:\0:\1
family= 0 3 2 0 new D4h genus #    19 with   480 species is 0,1:0,1:0,3:\0:\2
family= 0 3 2 0 new D4h genus #    20 with   480 species is 0,1:0,1:0,3:\0:\3
family= 0 3 2 0 new D4h genus #    21 with   240 species is 0,1:0,1:0,3:\1:\1
family= 0 3 2 0 new D4h genus #    22 with   480 species is 0,1:0,1:0,3:\1:\2
family= 0 3 2 0 new D4h genus #    23 with   480 species is 0,1:0,1:0,3:\1:\3
family= 0 3 2 0 new D4h genus #    24 with   240 species is 0,1:0,1:0,3:\2:\2
family= 0 3 2 0 new D4h genus #    25 with   480 species is 0,1:0,1:0,3:\2:\3
family= 0 3 2 0 new D4h genus #    26 with   240 species is 0,1:0,1:0,3:\3:\3
family= 0 3 2 0 new D4h genus #    27 with   240 species is 0,1:0,1:2,3:\0:\0
family= 0 3 2 0 new D4h genus #    28 with   240 species is 0,1:0,1:2,3:\0:\1
family= 0 3 2 0 new D4h genus #    29 with   480 species is 0,1:0,1:2,3:\0:\2
family= 0 3 2 0 new D4h genus #    30 with   480 species is 0,1:0,1:2,3:\0:\3
family= 0 3 2 0 new D4h genus #    31 with   240 species is 0,1:0,1:2,3:\2:\2
family= 0 3 2 0 new D4h genus #    32 with   240 species is 0,1:0,1:2,3:\2:\3
family= 0 3 2 0 new D4h genus #    33 with   240 species is 0,1:0,2:0,2:\0:\0
family= 0 3 2 0 new D4h genus #    34 with   480 species is 0,1:0,2:0,2:\0:\1
family= 0 3 2 0 new D4h genus #    35 with   480 species is 0,1:0,2:0,2:\0:\2
family= 0 3 2 0 new D4h genus #    36 with   480 species is 0,1:0,2:0,2:\0:\3
family= 0 3 2 0 new D4h genus #    37 with   240 species is 0,1:0,2:0,2:\1:\1
family= 0 3 2 0 new D4h genus #    38 with   480 species is 0,1:0,2:0,2:\1:\2
family= 0 3 2 0 new D4h genus #    39 with   480 species is 0,1:0,2:0,2:\1:\3
family= 0 3 2 0 new D4h genus #    40 with   240 species is 0,1:0,2:0,2:\2:\2
family= 0 3 2 0 new D4h genus #    41 with   480 species is 0,1:0,2:0,2:\2:\3
family= 0 3 2 0 new D4h genus #    42 with   240 species is 0,1:0,2:0,2:\3:\3
family= 0 3 2 0 new D4h genus #    43 with   240 species is 0,1:0,2:0,3:\0:\0
family= 0 3 2 0 new D4h genus #    44 with   960 species is 0,1:0,2:0,3:\0:\1
family= 0 3 2 0 new D4h genus #    45 with   480 species is 0,1:0,2:0,3:\0:\2
family= 0 3 2 0 new D4h genus #    46 with   480 species is 0,1:0,2:0,3:\1:\1
family= 0 3 2 0 new D4h genus #    47 with   960 species is 0,1:0,2:0,3:\1:\2
family= 0 3 2 0 new D4h genus #    48 with   480 species is 0,1:0,2:0,3:\1:\3
family= 0 3 2 0 new D4h genus #    49 with   240 species is 0,1:0,2:0,3:\2:\2
family= 0 3 2 0 new D4h genus #    50 with   480 species is 0,1:0,2:1,2:\0:\0
family= 0 3 2 0 new D4h genus #    51 with   960 species is 0,1:0,2:1,2:\0:\1
family= 0 3 2 0 new D4h genus #    52 with   480 species is 0,1:0,2:1,2:\0:\2
family= 0 3 2 0 new D4h genus #    53 with   960 species is 0,1:0,2:1,2:\0:\3
family= 0 3 2 0 new D4h genus #    54 with   240 species is 0,1:0,2:1,2:\1:\1
family= 0 3 2 0 new D4h genus #    55 with   480 species is 0,1:0,2:1,2:\1:\3
family= 0 3 2 0 new D4h genus #    56 with   240 species is 0,1:0,2:1,2:\3:\3
family= 0 3 2 0 new D4h genus #    57 with   480 species is 0,1:0,2:1,3:\0:\0
family= 0 3 2 0 new D4h genus #    58 with   480 species is 0,1:0,2:1,3:\0:\1
family= 0 3 2 0 new D4h genus #    59 with   960 species is 0,1:0,2:1,3:\0:\2
family= 0 3 2 0 new D4h genus #    60 with   960 species is 0,1:0,2:1,3:\0:\3
family= 0 3 2 0 new D4h genus #    61 with   480 species is 0,1:0,2:1,3:\2:\2
family= 0 3 2 0 new D4h genus #    62 with   480 species is 0,1:0,2:1,3:\2:\3
family= 0 3 2 0 new D4h genus #    63 with   480 species is 0,1:0,2:2,3:\0:\0
family= 0 3 2 0 new D4h genus #    64 with   960 species is 0,1:0,2:2,3:\0:\1
family= 0 3 2 0 new D4h genus #    65 with   480 species is 0,1:0,2:2,3:\0:\2
family= 0 3 2 0 new D4h genus #    66 with   960 species is 0,1:0,2:2,3:\0:\3
family= 0 3 2 0 new D4h genus #    67 with   480 species is 0,1:0,2:2,3:\1:\1
family= 0 3 2 0 new D4h genus #    68 with   480 species is 0,1:0,2:2,3:\1:\3
family= 0 3 2 0 new D4h genus #    69 with   480 species is 0,1:0,3:1,2:\0:\0
family= 0 3 2 0 new D4h genus #    70 with   480 species is 0,1:0,3:1,2:\0:\1
family= 0 3 2 0 new D4h genus #    71 with   960 species is 0,1:0,3:1,2:\0:\2
family= 0 3 2 0 new D4h genus #    72 with   960 species is 0,1:0,3:1,2:\0:\3
family= 0 3 2 0 new D4h genus #    73 with   480 species is 0,1:0,3:1,2:\2:\2
family= 0 3 2 0 new D4h genus #    74 with   480 species is 0,1:0,3:1,2:\2:\3
family= 0 3 2 0 new D4h genus #    75 with    40 species is 0,2:0,2:0,2:\0:\0
family= 0 3 2 0 new D4h genus #    76 with   160 species is 0,2:0,2:0,2:\0:\1
family= 0 3 2 0 new D4h genus #    77 with    40 species is 0,2:0,2:0,2:\0:\2
family= 0 3 2 0 new D4h genus #    78 with    40 species is 0,2:0,2:0,2:\1:\1
family= 0 3 2 0 new D4h genus #    79 with    40 species is 0,2:0,2:0,2:\1:\3
family= 0 3 2 0 new D4h genus #    80 with   120 species is 0,2:0,2:1,3:\0:\0
family= 0 3 2 0 new D4h genus #    81 with   480 species is 0,2:0,2:1,3:\0:\1
family= 0 3 2 0 new D4h genus #    82 with   120 species is 0,2:0,2:1,3:\0:\2
family= 0 3 2 0 new D4h genus #    83 with   120 species is 0,2:0,2:1,3:\1:\1
family= 0 3 2 0 new D4h genus #    84 with   120 species is 0,2:0,2:1,3:\1:\3
Nber of genera for this family=   84
 
family= 2 0 3 0
 
family= 2 0 3 0 new D4h genus #     1 with    40 species is 0:0:\0:\0:\0
family= 2 0 3 0 new D4h genus #     2 with   240 species is 0:0:\0:\0:\1
family= 2 0 3 0 new D4h genus #     3 with   120 species is 0:0:\0:\0:\2
family= 2 0 3 0 new D4h genus #     4 with   240 species is 0:0:\0:\1:\1
family= 2 0 3 0 new D4h genus #     5 with   480 species is 0:0:\0:\1:\2
family= 2 0 3 0 new D4h genus #     6 with   240 species is 0:0:\0:\1:\3
family= 2 0 3 0 new D4h genus #     7 with   120 species is 0:0:\0:\2:\2
family= 2 0 3 0 new D4h genus #     8 with    80 species is 0:0:\1:\1:\1
family= 2 0 3 0 new D4h genus #     9 with   240 species is 0:0:\1:\1:\2
family= 2 0 3 0 new D4h genus #    10 with   240 species is 0:0:\1:\1:\3
family= 2 0 3 0 new D4h genus #    11 with   240 species is 0:0:\1:\2:\2
family= 2 0 3 0 new D4h genus #    12 with   240 species is 0:0:\1:\2:\3
family= 2 0 3 0 new D4h genus #    13 with    40 species is 0:0:\2:\2:\2
family= 2 0 3 0 new D4h genus #    14 with   160 species is 0:1:\0:\0:\0
family= 2 0 3 0 new D4h genus #    15 with   480 species is 0:1:\0:\0:\1
family= 2 0 3 0 new D4h genus #    16 with   480 species is 0:1:\0:\0:\2
family= 2 0 3 0 new D4h genus #    17 with   480 species is 0:1:\0:\0:\3
family= 2 0 3 0 new D4h genus #    18 with   960 species is 0:1:\0:\1:\2
family= 2 0 3 0 new D4h genus #    19 with   480 species is 0:1:\0:\2:\2
family= 2 0 3 0 new D4h genus #    20 with   960 species is 0:1:\0:\2:\3
family= 2 0 3 0 new D4h genus #    21 with   480 species is 0:1:\0:\3:\3
family= 2 0 3 0 new D4h genus #    22 with   160 species is 0:1:\2:\2:\2
family= 2 0 3 0 new D4h genus #    23 with   480 species is 0:1:\2:\2:\3
family= 2 0 3 0 new D4h genus #    24 with    80 species is 0:2:\0:\0:\0
family= 2 0 3 0 new D4h genus #    25 with   480 species is 0:2:\0:\0:\1
family= 2 0 3 0 new D4h genus #    26 with   240 species is 0:2:\0:\0:\2
family= 2 0 3 0 new D4h genus #    27 with   480 species is 0:2:\0:\1:\1
family= 2 0 3 0 new D4h genus #    28 with   480 species is 0:2:\0:\1:\2
family= 2 0 3 0 new D4h genus #    29 with   480 species is 0:2:\0:\1:\3
family= 2 0 3 0 new D4h genus #    30 with    80 species is 0:2:\1:\1:\1
family= 2 0 3 0 new D4h genus #    31 with   240 species is 0:2:\1:\1:\3
Nber of genera for this family=   31
 
family= 1 1 3 0
 
family= 1 1 3 0 new D4h genus #     1 with   160 species is 0:0,1:\0:\0:\0
family= 1 1 3 0 new D4h genus #     2 with   480 species is 0:0,1:\0:\0:\1
family= 1 1 3 0 new D4h genus #     3 with   480 species is 0:0,1:\0:\0:\2
family= 1 1 3 0 new D4h genus #     4 with   480 species is 0:0,1:\0:\0:\3
family= 1 1 3 0 new D4h genus #     5 with   480 species is 0:0,1:\0:\1:\1
family= 1 1 3 0 new D4h genus #     6 with   960 species is 0:0,1:\0:\1:\2
family= 1 1 3 0 new D4h genus #     7 with   960 species is 0:0,1:\0:\1:\3
family= 1 1 3 0 new D4h genus #     8 with   480 species is 0:0,1:\0:\2:\2
family= 1 1 3 0 new D4h genus #     9 with   960 species is 0:0,1:\0:\2:\3
family= 1 1 3 0 new D4h genus #    10 with   480 species is 0:0,1:\0:\3:\3
family= 1 1 3 0 new D4h genus #    11 with   160 species is 0:0,1:\1:\1:\1
family= 1 1 3 0 new D4h genus #    12 with   480 species is 0:0,1:\1:\1:\2
family= 1 1 3 0 new D4h genus #    13 with   480 species is 0:0,1:\1:\1:\3
family= 1 1 3 0 new D4h genus #    14 with   480 species is 0:0,1:\1:\2:\2
family= 1 1 3 0 new D4h genus #    15 with   960 species is 0:0,1:\1:\2:\3
family= 1 1 3 0 new D4h genus #    16 with   480 species is 0:0,1:\1:\3:\3
family= 1 1 3 0 new D4h genus #    17 with   160 species is 0:0,1:\2:\2:\2
family= 1 1 3 0 new D4h genus #    18 with   480 species is 0:0,1:\2:\2:\3
family= 1 1 3 0 new D4h genus #    19 with   480 species is 0:0,1:\2:\3:\3
family= 1 1 3 0 new D4h genus #    20 with   160 species is 0:0,1:\3:\3:\3
family= 1 1 3 0 new D4h genus #    21 with    80 species is 0:0,2:\0:\0:\0
family= 1 1 3 0 new D4h genus #    22 with   480 species is 0:0,2:\0:\0:\1
family= 1 1 3 0 new D4h genus #    23 with   240 species is 0:0,2:\0:\0:\2
family= 1 1 3 0 new D4h genus #    24 with   480 species is 0:0,2:\0:\1:\1
family= 1 1 3 0 new D4h genus #    25 with   960 species is 0:0,2:\0:\1:\2
family= 1 1 3 0 new D4h genus #    26 with   480 species is 0:0,2:\0:\1:\3
family= 1 1 3 0 new D4h genus #    27 with   240 species is 0:0,2:\0:\2:\2
family= 1 1 3 0 new D4h genus #    28 with   160 species is 0:0,2:\1:\1:\1
family= 1 1 3 0 new D4h genus #    29 with   480 species is 0:0,2:\1:\1:\2
family= 1 1 3 0 new D4h genus #    30 with   480 species is 0:0,2:\1:\1:\3
family= 1 1 3 0 new D4h genus #    31 with   480 species is 0:0,2:\1:\2:\2
family= 1 1 3 0 new D4h genus #    32 with   480 species is 0:0,2:\1:\2:\3
family= 1 1 3 0 new D4h genus #    33 with    80 species is 0:0,2:\2:\2:\2
family= 1 1 3 0 new D4h genus #    34 with   160 species is 0:1,2:\0:\0:\0
family= 1 1 3 0 new D4h genus #    35 with   480 species is 0:1,2:\0:\0:\1
family= 1 1 3 0 new D4h genus #    36 with   480 species is 0:1,2:\0:\0:\2
family= 1 1 3 0 new D4h genus #    37 with   480 species is 0:1,2:\0:\0:\3
family= 1 1 3 0 new D4h genus #    38 with   480 species is 0:1,2:\0:\1:\1
family= 1 1 3 0 new D4h genus #    39 with   960 species is 0:1,2:\0:\1:\2
family= 1 1 3 0 new D4h genus #    40 with   960 species is 0:1,2:\0:\1:\3
family= 1 1 3 0 new D4h genus #    41 with   480 species is 0:1,2:\0:\2:\2
family= 1 1 3 0 new D4h genus #    42 with   960 species is 0:1,2:\0:\2:\3
family= 1 1 3 0 new D4h genus #    43 with   480 species is 0:1,2:\0:\3:\3
family= 1 1 3 0 new D4h genus #    44 with   160 species is 0:1,2:\1:\1:\1
family= 1 1 3 0 new D4h genus #    45 with   480 species is 0:1,2:\1:\1:\2
family= 1 1 3 0 new D4h genus #    46 with   480 species is 0:1,2:\1:\1:\3
family= 1 1 3 0 new D4h genus #    47 with   480 species is 0:1,2:\1:\2:\2
family= 1 1 3 0 new D4h genus #    48 with   960 species is 0:1,2:\1:\2:\3
family= 1 1 3 0 new D4h genus #    49 with   480 species is 0:1,2:\1:\3:\3
family= 1 1 3 0 new D4h genus #    50 with   160 species is 0:1,2:\2:\2:\2
family= 1 1 3 0 new D4h genus #    51 with   480 species is 0:1,2:\2:\2:\3
family= 1 1 3 0 new D4h genus #    52 with   480 species is 0:1,2:\2:\3:\3
family= 1 1 3 0 new D4h genus #    53 with   160 species is 0:1,2:\3:\3:\3
family= 1 1 3 0 new D4h genus #    54 with    80 species is 0:1,3:\0:\0:\0
family= 1 1 3 0 new D4h genus #    55 with   480 species is 0:1,3:\0:\0:\1
family= 1 1 3 0 new D4h genus #    56 with   240 species is 0:1,3:\0:\0:\2
family= 1 1 3 0 new D4h genus #    57 with   480 species is 0:1,3:\0:\1:\1
family= 1 1 3 0 new D4h genus #    58 with   960 species is 0:1,3:\0:\1:\2
family= 1 1 3 0 new D4h genus #    59 with   480 species is 0:1,3:\0:\1:\3
family= 1 1 3 0 new D4h genus #    60 with   240 species is 0:1,3:\0:\2:\2
family= 1 1 3 0 new D4h genus #    61 with   160 species is 0:1,3:\1:\1:\1
family= 1 1 3 0 new D4h genus #    62 with   480 species is 0:1,3:\1:\1:\2
family= 1 1 3 0 new D4h genus #    63 with   480 species is 0:1,3:\1:\1:\3
family= 1 1 3 0 new D4h genus #    64 with   480 species is 0:1,3:\1:\2:\2
family= 1 1 3 0 new D4h genus #    65 with   480 species is 0:1,3:\1:\2:\3
family= 1 1 3 0 new D4h genus #    66 with    80 species is 0:1,3:\2:\2:\2
Nber of genera for this family=   66
 
family= 0 2 3 0
 
family= 0 2 3 0 new D4h genus #     1 with    80 species is 0,1:0,1:\0:\0:\0
family= 0 2 3 0 new D4h genus #     2 with   240 species is 0,1:0,1:\0:\0:\1
family= 0 2 3 0 new D4h genus #     3 with   240 species is 0,1:0,1:\0:\0:\2
family= 0 2 3 0 new D4h genus #     4 with   240 species is 0,1:0,1:\0:\0:\3
family= 0 2 3 0 new D4h genus #     5 with   480 species is 0,1:0,1:\0:\1:\2
family= 0 2 3 0 new D4h genus #     6 with   240 species is 0,1:0,1:\0:\2:\2
family= 0 2 3 0 new D4h genus #     7 with   480 species is 0,1:0,1:\0:\2:\3
family= 0 2 3 0 new D4h genus #     8 with   240 species is 0,1:0,1:\0:\3:\3
family= 0 2 3 0 new D4h genus #     9 with    80 species is 0,1:0,1:\2:\2:\2
family= 0 2 3 0 new D4h genus #    10 with   240 species is 0,1:0,1:\2:\2:\3
family= 0 2 3 0 new D4h genus #    11 with   160 species is 0,1:0,2:\0:\0:\0
family= 0 2 3 0 new D4h genus #    12 with   480 species is 0,1:0,2:\0:\0:\1
family= 0 2 3 0 new D4h genus #    13 with   480 species is 0,1:0,2:\0:\0:\2
family= 0 2 3 0 new D4h genus #    14 with   480 species is 0,1:0,2:\0:\0:\3
family= 0 2 3 0 new D4h genus #    15 with   480 species is 0,1:0,2:\0:\1:\1
family= 0 2 3 0 new D4h genus #    16 with   960 species is 0,1:0,2:\0:\1:\2
family= 0 2 3 0 new D4h genus #    17 with   960 species is 0,1:0,2:\0:\1:\3
family= 0 2 3 0 new D4h genus #    18 with   480 species is 0,1:0,2:\0:\2:\2
family= 0 2 3 0 new D4h genus #    19 with   960 species is 0,1:0,2:\0:\2:\3
family= 0 2 3 0 new D4h genus #    20 with   480 species is 0,1:0,2:\0:\3:\3
family= 0 2 3 0 new D4h genus #    21 with   160 species is 0,1:0,2:\1:\1:\1
family= 0 2 3 0 new D4h genus #    22 with   480 species is 0,1:0,2:\1:\1:\2
family= 0 2 3 0 new D4h genus #    23 with   480 species is 0,1:0,2:\1:\1:\3
family= 0 2 3 0 new D4h genus #    24 with   480 species is 0,1:0,2:\1:\2:\2
family= 0 2 3 0 new D4h genus #    25 with   960 species is 0,1:0,2:\1:\2:\3
family= 0 2 3 0 new D4h genus #    26 with   480 species is 0,1:0,2:\1:\3:\3
family= 0 2 3 0 new D4h genus #    27 with   160 species is 0,1:0,2:\2:\2:\2
family= 0 2 3 0 new D4h genus #    28 with   480 species is 0,1:0,2:\2:\2:\3
family= 0 2 3 0 new D4h genus #    29 with   480 species is 0,1:0,2:\2:\3:\3
family= 0 2 3 0 new D4h genus #    30 with   160 species is 0,1:0,2:\3:\3:\3
family= 0 2 3 0 new D4h genus #    31 with    80 species is 0,1:0,3:\0:\0:\0
family= 0 2 3 0 new D4h genus #    32 with   480 species is 0,1:0,3:\0:\0:\1
family= 0 2 3 0 new D4h genus #    33 with   240 species is 0,1:0,3:\0:\0:\2
family= 0 2 3 0 new D4h genus #    34 with   480 species is 0,1:0,3:\0:\1:\1
family= 0 2 3 0 new D4h genus #    35 with   960 species is 0,1:0,3:\0:\1:\2
family= 0 2 3 0 new D4h genus #    36 with   480 species is 0,1:0,3:\0:\1:\3
family= 0 2 3 0 new D4h genus #    37 with   240 species is 0,1:0,3:\0:\2:\2
family= 0 2 3 0 new D4h genus #    38 with   160 species is 0,1:0,3:\1:\1:\1
family= 0 2 3 0 new D4h genus #    39 with   480 species is 0,1:0,3:\1:\1:\2
family= 0 2 3 0 new D4h genus #    40 with   480 species is 0,1:0,3:\1:\1:\3
family= 0 2 3 0 new D4h genus #    41 with   480 species is 0,1:0,3:\1:\2:\2
family= 0 2 3 0 new D4h genus #    42 with   480 species is 0,1:0,3:\1:\2:\3
family= 0 2 3 0 new D4h genus #    43 with    80 species is 0,1:0,3:\2:\2:\2
family= 0 2 3 0 new D4h genus #    44 with   160 species is 0,1:2,3:\0:\0:\0
family= 0 2 3 0 new D4h genus #    45 with   480 species is 0,1:2,3:\0:\0:\1
family= 0 2 3 0 new D4h genus #    46 with   480 species is 0,1:2,3:\0:\0:\2
family= 0 2 3 0 new D4h genus #    47 with   480 species is 0,1:2,3:\0:\0:\3
family= 0 2 3 0 new D4h genus #    48 with   960 species is 0,1:2,3:\0:\1:\2
family= 0 2 3 0 new D4h genus #    49 with    40 species is 0,2:0,2:\0:\0:\0
family= 0 2 3 0 new D4h genus #    50 with   240 species is 0,2:0,2:\0:\0:\1
family= 0 2 3 0 new D4h genus #    51 with   120 species is 0,2:0,2:\0:\0:\2
family= 0 2 3 0 new D4h genus #    52 with   240 species is 0,2:0,2:\0:\1:\1
family= 0 2 3 0 new D4h genus #    53 with   240 species is 0,2:0,2:\0:\1:\2
family= 0 2 3 0 new D4h genus #    54 with   240 species is 0,2:0,2:\0:\1:\3
family= 0 2 3 0 new D4h genus #    55 with    40 species is 0,2:0,2:\1:\1:\1
family= 0 2 3 0 new D4h genus #    56 with   120 species is 0,2:0,2:\1:\1:\3
family= 0 2 3 0 new D4h genus #    57 with    80 species is 0,2:1,3:\0:\0:\0
family= 0 2 3 0 new D4h genus #    58 with   480 species is 0,2:1,3:\0:\0:\1
family= 0 2 3 0 new D4h genus #    59 with   240 species is 0,2:1,3:\0:\0:\2
family= 0 2 3 0 new D4h genus #    60 with   480 species is 0,2:1,3:\0:\1:\2
Nber of genera for this family=   60
 
family= 1 0 4 0
 
family= 1 0 4 0 new D4h genus #     1 with    20 species is 0:\0:\0:\0:\0
family= 1 0 4 0 new D4h genus #     2 with   160 species is 0:\0:\0:\0:\1
family= 1 0 4 0 new D4h genus #     3 with    80 species is 0:\0:\0:\0:\2
family= 1 0 4 0 new D4h genus #     4 with   240 species is 0:\0:\0:\1:\1
family= 1 0 4 0 new D4h genus #     5 with   480 species is 0:\0:\0:\1:\2
family= 1 0 4 0 new D4h genus #     6 with   240 species is 0:\0:\0:\1:\3
family= 1 0 4 0 new D4h genus #     7 with   120 species is 0:\0:\0:\2:\2
family= 1 0 4 0 new D4h genus #     8 with   160 species is 0:\0:\1:\1:\1
family= 1 0 4 0 new D4h genus #     9 with   480 species is 0:\0:\1:\1:\2
family= 1 0 4 0 new D4h genus #    10 with   480 species is 0:\0:\1:\1:\3
family= 1 0 4 0 new D4h genus #    11 with   480 species is 0:\0:\1:\2:\2
family= 1 0 4 0 new D4h genus #    12 with   480 species is 0:\0:\1:\2:\3
family= 1 0 4 0 new D4h genus #    13 with    80 species is 0:\0:\2:\2:\2
family= 1 0 4 0 new D4h genus #    14 with    40 species is 0:\1:\1:\1:\1
family= 1 0 4 0 new D4h genus #    15 with   160 species is 0:\1:\1:\1:\2
family= 1 0 4 0 new D4h genus #    16 with   160 species is 0:\1:\1:\1:\3
family= 1 0 4 0 new D4h genus #    17 with   240 species is 0:\1:\1:\2:\2
family= 1 0 4 0 new D4h genus #    18 with   480 species is 0:\1:\1:\2:\3
family= 1 0 4 0 new D4h genus #    19 with   120 species is 0:\1:\1:\3:\3
family= 1 0 4 0 new D4h genus #    20 with   160 species is 0:\1:\2:\2:\2
family= 1 0 4 0 new D4h genus #    21 with   240 species is 0:\1:\2:\2:\3
family= 1 0 4 0 new D4h genus #    22 with    20 species is 0:\2:\2:\2:\2
Nber of genera for this family=   22
 
family= 0 1 4 0
 
family= 0 1 4 0 new D4h genus #     1 with    40 species is 0,1:\0:\0:\0:\0
family= 0 1 4 0 new D4h genus #     2 with   160 species is 0,1:\0:\0:\0:\1
family= 0 1 4 0 new D4h genus #     3 with   160 species is 0,1:\0:\0:\0:\2
family= 0 1 4 0 new D4h genus #     4 with   160 species is 0,1:\0:\0:\0:\3
family= 0 1 4 0 new D4h genus #     5 with   120 species is 0,1:\0:\0:\1:\1
family= 0 1 4 0 new D4h genus #     6 with   480 species is 0,1:\0:\0:\1:\2
family= 0 1 4 0 new D4h genus #     7 with   480 species is 0,1:\0:\0:\1:\3
family= 0 1 4 0 new D4h genus #     8 with   240 species is 0,1:\0:\0:\2:\2
family= 0 1 4 0 new D4h genus #     9 with   480 species is 0,1:\0:\0:\2:\3
family= 0 1 4 0 new D4h genus #    10 with   240 species is 0,1:\0:\0:\3:\3
family= 0 1 4 0 new D4h genus #    11 with   480 species is 0,1:\0:\1:\2:\2
family= 0 1 4 0 new D4h genus #    12 with   480 species is 0,1:\0:\1:\2:\3
family= 0 1 4 0 new D4h genus #    13 with   160 species is 0,1:\0:\2:\2:\2
family= 0 1 4 0 new D4h genus #    14 with   480 species is 0,1:\0:\2:\2:\3
family= 0 1 4 0 new D4h genus #    15 with   480 species is 0,1:\0:\2:\3:\3
family= 0 1 4 0 new D4h genus #    16 with   160 species is 0,1:\0:\3:\3:\3
family= 0 1 4 0 new D4h genus #    17 with    40 species is 0,1:\2:\2:\2:\2
family= 0 1 4 0 new D4h genus #    18 with   160 species is 0,1:\2:\2:\2:\3
family= 0 1 4 0 new D4h genus #    19 with   120 species is 0,1:\2:\2:\3:\3
family= 0 1 4 0 new D4h genus #    20 with    20 species is 0,2:\0:\0:\0:\0
family= 0 1 4 0 new D4h genus #    21 with   160 species is 0,2:\0:\0:\0:\1
family= 0 1 4 0 new D4h genus #    22 with    80 species is 0,2:\0:\0:\0:\2
family= 0 1 4 0 new D4h genus #    23 with   240 species is 0,2:\0:\0:\1:\1
family= 0 1 4 0 new D4h genus #    24 with   480 species is 0,2:\0:\0:\1:\2
family= 0 1 4 0 new D4h genus #    25 with   240 species is 0,2:\0:\0:\1:\3
family= 0 1 4 0 new D4h genus #    26 with    60 species is 0,2:\0:\0:\2:\2
family= 0 1 4 0 new D4h genus #    27 with   160 species is 0,2:\0:\1:\1:\1
family= 0 1 4 0 new D4h genus #    28 with   240 species is 0,2:\0:\1:\1:\2
family= 0 1 4 0 new D4h genus #    29 with   480 species is 0,2:\0:\1:\1:\3
family= 0 1 4 0 new D4h genus #    30 with   240 species is 0,2:\0:\1:\2:\3
family= 0 1 4 0 new D4h genus #    31 with    20 species is 0,2:\1:\1:\1:\1
family= 0 1 4 0 new D4h genus #    32 with    80 species is 0,2:\1:\1:\1:\3
family= 0 1 4 0 new D4h genus #    33 with    60 species is 0,2:\1:\1:\3:\3
Nber of genera for this family=   33
 
family= 0 0 5 0
 
family= 0 0 5 0 new D4h genus #     1 with     4 species is \0:\0:\0:\0:\0
family= 0 0 5 0 new D4h genus #     2 with    40 species is \0:\0:\0:\0:\1
family= 0 0 5 0 new D4h genus #     3 with    20 species is \0:\0:\0:\0:\2
family= 0 0 5 0 new D4h genus #     4 with    80 species is \0:\0:\0:\1:\1
family= 0 0 5 0 new D4h genus #     5 with   160 species is \0:\0:\0:\1:\2
family= 0 0 5 0 new D4h genus #     6 with    80 species is \0:\0:\0:\1:\3
family= 0 0 5 0 new D4h genus #     7 with    40 species is \0:\0:\0:\2:\2
family= 0 0 5 0 new D4h genus #     8 with   240 species is \0:\0:\1:\1:\2
family= 0 0 5 0 new D4h genus #     9 with   120 species is \0:\0:\1:\2:\2
family= 0 0 5 0 new D4h genus #    10 with   240 species is \0:\0:\1:\2:\3
Nber of genera for this family=   10
 
family= 4 0 0 1
 
family= 4 0 0 1 new D4h genus #     1 with    20 species is 0:0:0:0:\
family= 4 0 0 1 new D4h genus #     2 with   160 species is 0:0:0:1:\
family= 4 0 0 1 new D4h genus #     3 with    80 species is 0:0:0:2:\
family= 4 0 0 1 new D4h genus #     4 with   120 species is 0:0:1:1:\
family= 4 0 0 1 new D4h genus #     5 with   480 species is 0:0:1:2:\
family= 4 0 0 1 new D4h genus #     6 with   240 species is 0:0:1:3:\
family= 4 0 0 1 new D4h genus #     7 with    60 species is 0:0:2:2:\
family= 4 0 0 1 new D4h genus #     8 with   120 species is 0:1:2:3:\
Nber of genera for this family=    8
 
family= 3 1 0 1
 
family= 3 1 0 1 new D4h genus #     1 with   160 species is 0:0:0:0,1:\
family= 3 1 0 1 new D4h genus #     2 with    80 species is 0:0:0:0,2:\
family= 3 1 0 1 new D4h genus #     3 with   160 species is 0:0:0:1,2:\
family= 3 1 0 1 new D4h genus #     4 with    80 species is 0:0:0:1,3:\
family= 3 1 0 1 new D4h genus #     5 with   480 species is 0:0:1:0,1:\
family= 3 1 0 1 new D4h genus #     6 with   480 species is 0:0:1:0,2:\
family= 3 1 0 1 new D4h genus #     7 with   480 species is 0:0:1:0,3:\
family= 3 1 0 1 new D4h genus #     8 with   480 species is 0:0:1:1,2:\
family= 3 1 0 1 new D4h genus #     9 with   480 species is 0:0:1:1,3:\
family= 3 1 0 1 new D4h genus #    10 with   480 species is 0:0:1:2,3:\
family= 3 1 0 1 new D4h genus #    11 with   480 species is 0:0:2:0,1:\
family= 3 1 0 1 new D4h genus #    12 with   240 species is 0:0:2:0,2:\
family= 3 1 0 1 new D4h genus #    13 with   480 species is 0:0:2:1,2:\
family= 3 1 0 1 new D4h genus #    14 with   240 species is 0:0:2:1,3:\
family= 3 1 0 1 new D4h genus #    15 with   960 species is 0:1:2:0,1:\
family= 3 1 0 1 new D4h genus #    16 with   480 species is 0:1:2:0,2:\
family= 3 1 0 1 new D4h genus #    17 with   960 species is 0:1:2:0,3:\
family= 3 1 0 1 new D4h genus #    18 with   480 species is 0:1:2:1,3:\
Nber of genera for this family=   18
 
family= 2 2 0 1
 
family= 2 2 0 1 new D4h genus #     1 with   240 species is 0:0:0,1:0,1:\
family= 2 2 0 1 new D4h genus #     2 with   480 species is 0:0:0,1:0,2:\
family= 2 2 0 1 new D4h genus #     3 with   240 species is 0:0:0,1:0,3:\
family= 2 2 0 1 new D4h genus #     4 with   480 species is 0:0:0,1:1,2:\
family= 2 2 0 1 new D4h genus #     5 with   480 species is 0:0:0,1:1,3:\
family= 2 2 0 1 new D4h genus #     6 with   480 species is 0:0:0,1:2,3:\
family= 2 2 0 1 new D4h genus #     7 with   120 species is 0:0:0,2:0,2:\
family= 2 2 0 1 new D4h genus #     8 with   480 species is 0:0:0,2:1,2:\
family= 2 2 0 1 new D4h genus #     9 with   240 species is 0:0:0,2:1,3:\
family= 2 2 0 1 new D4h genus #    10 with   240 species is 0:0:1,2:1,2:\
family= 2 2 0 1 new D4h genus #    11 with   480 species is 0:0:1,2:1,3:\
family= 2 2 0 1 new D4h genus #    12 with   240 species is 0:0:1,2:2,3:\
family= 2 2 0 1 new D4h genus #    13 with   120 species is 0:0:1,3:1,3:\
family= 2 2 0 1 new D4h genus #    14 with   240 species is 0:1:0,1:0,1:\
family= 2 2 0 1 new D4h genus #    15 with   960 species is 0:1:0,1:0,2:\
family= 2 2 0 1 new D4h genus #    16 with   960 species is 0:1:0,1:0,3:\
family= 2 2 0 1 new D4h genus #    17 with   480 species is 0:1:0,1:2,3:\
family= 2 2 0 1 new D4h genus #    18 with   480 species is 0:1:0,2:0,2:\
family= 2 2 0 1 new D4h genus #    19 with   960 species is 0:1:0,2:0,3:\
family= 2 2 0 1 new D4h genus #    20 with   960 species is 0:1:0,2:1,2:\
family= 2 2 0 1 new D4h genus #    21 with   480 species is 0:1:0,2:1,3:\
family= 2 2 0 1 new D4h genus #    22 with   960 species is 0:1:0,2:2,3:\
family= 2 2 0 1 new D4h genus #    23 with   480 species is 0:1:0,3:0,3:\
family= 2 2 0 1 new D4h genus #    24 with   480 species is 0:1:0,3:1,2:\
family= 2 2 0 1 new D4h genus #    25 with   960 species is 0:1:0,3:2,3:\
family= 2 2 0 1 new D4h genus #    26 with   240 species is 0:1:2,3:2,3:\
family= 2 2 0 1 new D4h genus #    27 with   480 species is 0:2:0,1:0,1:\
family= 2 2 0 1 new D4h genus #    28 with   960 species is 0:2:0,1:0,2:\
family= 2 2 0 1 new D4h genus #    29 with   480 species is 0:2:0,1:0,3:\
family= 2 2 0 1 new D4h genus #    30 with   480 species is 0:2:0,1:1,2:\
family= 2 2 0 1 new D4h genus #    31 with   960 species is 0:2:0,1:1,3:\
family= 2 2 0 1 new D4h genus #    32 with   480 species is 0:2:0,1:2,3:\
family= 2 2 0 1 new D4h genus #    33 with   120 species is 0:2:0,2:0,2:\
family= 2 2 0 1 new D4h genus #    34 with   240 species is 0:2:0,2:1,3:\
family= 2 2 0 1 new D4h genus #    35 with   120 species is 0:2:1,3:1,3:\
Nber of genera for this family=   35
 
family= 1 3 0 1
 
family= 1 3 0 1 new D4h genus #     1 with   160 species is 0:0,1:0,1:0,1:\
family= 1 3 0 1 new D4h genus #     2 with   480 species is 0:0,1:0,1:0,2:\
family= 1 3 0 1 new D4h genus #     3 with   480 species is 0:0,1:0,1:0,3:\
family= 1 3 0 1 new D4h genus #     4 with   480 species is 0:0,1:0,1:1,2:\
family= 1 3 0 1 new D4h genus #     5 with   480 species is 0:0,1:0,1:1,3:\
family= 1 3 0 1 new D4h genus #     6 with   480 species is 0:0,1:0,1:2,3:\
family= 1 3 0 1 new D4h genus #     7 with   480 species is 0:0,1:0,2:0,2:\
family= 1 3 0 1 new D4h genus #     8 with   480 species is 0:0,1:0,2:0,3:\
family= 1 3 0 1 new D4h genus #     9 with   960 species is 0:0,1:0,2:1,2:\
family= 1 3 0 1 new D4h genus #    10 with   960 species is 0:0,1:0,2:1,3:\
family= 1 3 0 1 new D4h genus #    11 with   960 species is 0:0,1:0,2:2,3:\
family= 1 3 0 1 new D4h genus #    12 with   960 species is 0:0,1:0,3:1,2:\
family= 1 3 0 1 new D4h genus #    13 with   480 species is 0:0,1:0,3:1,3:\
family= 1 3 0 1 new D4h genus #    14 with   480 species is 0:0,1:1,2:1,2:\
family= 1 3 0 1 new D4h genus #    15 with   960 species is 0:0,1:1,2:1,3:\
family= 1 3 0 1 new D4h genus #    16 with   960 species is 0:0,1:1,2:2,3:\
family= 1 3 0 1 new D4h genus #    17 with   480 species is 0:0,1:1,3:1,3:\
family= 1 3 0 1 new D4h genus #    18 with   960 species is 0:0,1:1,3:2,3:\
family= 1 3 0 1 new D4h genus #    19 with   480 species is 0:0,1:2,3:2,3:\
family= 1 3 0 1 new D4h genus #    20 with    80 species is 0:0,2:0,2:0,2:\
family= 1 3 0 1 new D4h genus #    21 with   480 species is 0:0,2:0,2:1,2:\
family= 1 3 0 1 new D4h genus #    22 with   240 species is 0:0,2:0,2:1,3:\
family= 1 3 0 1 new D4h genus #    23 with   480 species is 0:0,2:1,2:1,2:\
family= 1 3 0 1 new D4h genus #    24 with   960 species is 0:0,2:1,2:1,3:\
family= 1 3 0 1 new D4h genus #    25 with   480 species is 0:0,2:1,2:2,3:\
family= 1 3 0 1 new D4h genus #    26 with   240 species is 0:0,2:1,3:1,3:\
family= 1 3 0 1 new D4h genus #    27 with   160 species is 0:1,2:1,2:1,2:\
family= 1 3 0 1 new D4h genus #    28 with   480 species is 0:1,2:1,2:1,3:\
family= 1 3 0 1 new D4h genus #    29 with   480 species is 0:1,2:1,2:2,3:\
family= 1 3 0 1 new D4h genus #    30 with   480 species is 0:1,2:1,3:1,3:\
family= 1 3 0 1 new D4h genus #    31 with   480 species is 0:1,2:1,3:2,3:\
family= 1 3 0 1 new D4h genus #    32 with    80 species is 0:1,3:1,3:1,3:\
Nber of genera for this family=   32
 
family= 0 4 0 1
 
family= 0 4 0 1 new D4h genus #     1 with    20 species is 0,1:0,1:0,1:0,1:\
family= 0 4 0 1 new D4h genus #     2 with   160 species is 0,1:0,1:0,1:0,2:\
family= 0 4 0 1 new D4h genus #     3 with   160 species is 0,1:0,1:0,1:0,3:\
family= 0 4 0 1 new D4h genus #     4 with    80 species is 0,1:0,1:0,1:2,3:\
family= 0 4 0 1 new D4h genus #     5 with   240 species is 0,1:0,1:0,2:0,2:\
family= 0 4 0 1 new D4h genus #     6 with   480 species is 0,1:0,1:0,2:0,3:\
family= 0 4 0 1 new D4h genus #     7 with   480 species is 0,1:0,1:0,2:1,2:\
family= 0 4 0 1 new D4h genus #     8 with   240 species is 0,1:0,1:0,2:1,3:\
family= 0 4 0 1 new D4h genus #     9 with   480 species is 0,1:0,1:0,2:2,3:\
family= 0 4 0 1 new D4h genus #    10 with   120 species is 0,1:0,1:0,3:0,3:\
family= 0 4 0 1 new D4h genus #    11 with   240 species is 0,1:0,1:0,3:1,2:\
family= 0 4 0 1 new D4h genus #    12 with   480 species is 0,1:0,1:0,3:2,3:\
family= 0 4 0 1 new D4h genus #    13 with    60 species is 0,1:0,1:2,3:2,3:\
family= 0 4 0 1 new D4h genus #    14 with   160 species is 0,1:0,2:0,2:0,2:\
family= 0 4 0 1 new D4h genus #    15 with   240 species is 0,1:0,2:0,2:0,3:\
family= 0 4 0 1 new D4h genus #    16 with   240 species is 0,1:0,2:0,2:1,2:\
family= 0 4 0 1 new D4h genus #    17 with   480 species is 0,1:0,2:0,2:1,3:\
family= 0 4 0 1 new D4h genus #    18 with   240 species is 0,1:0,2:0,2:2,3:\
family= 0 4 0 1 new D4h genus #    19 with   960 species is 0,1:0,2:0,3:1,2:\
family= 0 4 0 1 new D4h genus #    20 with   480 species is 0,1:0,2:0,3:1,3:\
family= 0 4 0 1 new D4h genus #    21 with   240 species is 0,1:0,2:1,3:2,3:\
family= 0 4 0 1 new D4h genus #    22 with   120 species is 0,1:0,3:1,2:2,3:\
family= 0 4 0 1 new D4h genus #    23 with    10 species is 0,2:0,2:0,2:0,2:\
family= 0 4 0 1 new D4h genus #    24 with    40 species is 0,2:0,2:0,2:1,3:\
family= 0 4 0 1 new D4h genus #    25 with    30 species is 0,2:0,2:1,3:1,3:\
Nber of genera for this family=   25
 
family= 3 0 1 1
 
family= 3 0 1 1 new D4h genus #     1 with    80 species is 0:0:0:\0:\
family= 3 0 1 1 new D4h genus #     2 with   160 species is 0:0:0:\1:\
family= 3 0 1 1 new D4h genus #     3 with    80 species is 0:0:0:\2:\
family= 3 0 1 1 new D4h genus #     4 with   480 species is 0:0:1:\0:\
family= 3 0 1 1 new D4h genus #     5 with   480 species is 0:0:1:\1:\
family= 3 0 1 1 new D4h genus #     6 with   480 species is 0:0:1:\2:\
family= 3 0 1 1 new D4h genus #     7 with   480 species is 0:0:1:\3:\
family= 3 0 1 1 new D4h genus #     8 with   240 species is 0:0:2:\0:\
family= 3 0 1 1 new D4h genus #     9 with   480 species is 0:0:2:\1:\
family= 3 0 1 1 new D4h genus #    10 with   240 species is 0:0:2:\2:\
family= 3 0 1 1 new D4h genus #    11 with   960 species is 0:1:2:\0:\
family= 3 0 1 1 new D4h genus #    12 with   480 species is 0:1:2:\1:\
family= 3 0 1 1 new D4h genus #    13 with   480 species is 0:1:2:\3:\
Nber of genera for this family=   13
 
family= 2 1 1 1
 
family= 2 1 1 1 new D4h genus #     1 with   480 species is 0:0:0,1:\0:\
family= 2 1 1 1 new D4h genus #     2 with   480 species is 0:0:0,1:\1:\
family= 2 1 1 1 new D4h genus #     3 with   480 species is 0:0:0,1:\2:\
family= 2 1 1 1 new D4h genus #     4 with   480 species is 0:0:0,1:\3:\
family= 2 1 1 1 new D4h genus #     5 with   240 species is 0:0:0,2:\0:\
family= 2 1 1 1 new D4h genus #     6 with   480 species is 0:0:0,2:\1:\
family= 2 1 1 1 new D4h genus #     7 with   240 species is 0:0:0,2:\2:\
family= 2 1 1 1 new D4h genus #     8 with   480 species is 0:0:1,2:\0:\
family= 2 1 1 1 new D4h genus #     9 with   480 species is 0:0:1,2:\1:\
family= 2 1 1 1 new D4h genus #    10 with   480 species is 0:0:1,2:\2:\
family= 2 1 1 1 new D4h genus #    11 with   480 species is 0:0:1,2:\3:\
family= 2 1 1 1 new D4h genus #    12 with   240 species is 0:0:1,3:\0:\
family= 2 1 1 1 new D4h genus #    13 with   480 species is 0:0:1,3:\1:\
family= 2 1 1 1 new D4h genus #    14 with   240 species is 0:0:1,3:\2:\
family= 2 1 1 1 new D4h genus #    15 with   960 species is 0:1:0,1:\0:\
family= 2 1 1 1 new D4h genus #    16 with   960 species is 0:1:0,1:\2:\
family= 2 1 1 1 new D4h genus #    17 with   960 species is 0:1:0,2:\0:\
family= 2 1 1 1 new D4h genus #    18 with   960 species is 0:1:0,2:\1:\
family= 2 1 1 1 new D4h genus #    19 with   960 species is 0:1:0,2:\2:\
family= 2 1 1 1 new D4h genus #    20 with   960 species is 0:1:0,2:\3:\
family= 2 1 1 1 new D4h genus #    21 with   960 species is 0:1:0,3:\0:\
family= 2 1 1 1 new D4h genus #    22 with   960 species is 0:1:0,3:\1:\
family= 2 1 1 1 new D4h genus #    23 with   960 species is 0:1:0,3:\2:\
family= 2 1 1 1 new D4h genus #    24 with   960 species is 0:1:0,3:\3:\
family= 2 1 1 1 new D4h genus #    25 with   960 species is 0:1:2,3:\0:\
family= 2 1 1 1 new D4h genus #    26 with   960 species is 0:1:2,3:\2:\
family= 2 1 1 1 new D4h genus #    27 with   960 species is 0:2:0,1:\0:\
family= 2 1 1 1 new D4h genus #    28 with   960 species is 0:2:0,1:\1:\
family= 2 1 1 1 new D4h genus #    29 with   960 species is 0:2:0,1:\2:\
family= 2 1 1 1 new D4h genus #    30 with   960 species is 0:2:0,1:\3:\
family= 2 1 1 1 new D4h genus #    31 with   480 species is 0:2:0,2:\0:\
family= 2 1 1 1 new D4h genus #    32 with   480 species is 0:2:0,2:\1:\
family= 2 1 1 1 new D4h genus #    33 with   480 species is 0:2:1,3:\0:\
family= 2 1 1 1 new D4h genus #    34 with   480 species is 0:2:1,3:\1:\
Nber of genera for this family=   34
 
family= 1 2 1 1
 
family= 1 2 1 1 new D4h genus #     1 with   480 species is 0:0,1:0,1:\0:\
family= 1 2 1 1 new D4h genus #     2 with   480 species is 0:0,1:0,1:\1:\
family= 1 2 1 1 new D4h genus #     3 with   480 species is 0:0,1:0,1:\2:\
family= 1 2 1 1 new D4h genus #     4 with   480 species is 0:0,1:0,1:\3:\
family= 1 2 1 1 new D4h genus #     5 with   960 species is 0:0,1:0,2:\0:\
family= 1 2 1 1 new D4h genus #     6 with   960 species is 0:0,1:0,2:\1:\
family= 1 2 1 1 new D4h genus #     7 with   960 species is 0:0,1:0,2:\2:\
family= 1 2 1 1 new D4h genus #     8 with   960 species is 0:0,1:0,2:\3:\
family= 1 2 1 1 new D4h genus #     9 with   480 species is 0:0,1:0,3:\0:\
family= 1 2 1 1 new D4h genus #    10 with   960 species is 0:0,1:0,3:\1:\
family= 1 2 1 1 new D4h genus #    11 with   480 species is 0:0,1:0,3:\2:\
family= 1 2 1 1 new D4h genus #    12 with   960 species is 0:0,1:1,2:\0:\
family= 1 2 1 1 new D4h genus #    13 with   960 species is 0:0,1:1,2:\1:\
family= 1 2 1 1 new D4h genus #    14 with   960 species is 0:0,1:1,2:\2:\
family= 1 2 1 1 new D4h genus #    15 with   960 species is 0:0,1:1,2:\3:\
family= 1 2 1 1 new D4h genus #    16 with   960 species is 0:0,1:1,3:\0:\
family= 1 2 1 1 new D4h genus #    17 with   960 species is 0:0,1:1,3:\1:\
family= 1 2 1 1 new D4h genus #    18 with   960 species is 0:0,1:1,3:\2:\
family= 1 2 1 1 new D4h genus #    19 with   960 species is 0:0,1:1,3:\3:\
family= 1 2 1 1 new D4h genus #    20 with   960 species is 0:0,1:2,3:\0:\
family= 1 2 1 1 new D4h genus #    21 with   960 species is 0:0,1:2,3:\1:\
family= 1 2 1 1 new D4h genus #    22 with   960 species is 0:0,1:2,3:\2:\
family= 1 2 1 1 new D4h genus #    23 with   960 species is 0:0,1:2,3:\3:\
family= 1 2 1 1 new D4h genus #    24 with   240 species is 0:0,2:0,2:\0:\
family= 1 2 1 1 new D4h genus #    25 with   480 species is 0:0,2:0,2:\1:\
family= 1 2 1 1 new D4h genus #    26 with   240 species is 0:0,2:0,2:\2:\
family= 1 2 1 1 new D4h genus #    27 with   960 species is 0:0,2:1,2:\0:\
family= 1 2 1 1 new D4h genus #    28 with   960 species is 0:0,2:1,2:\1:\
family= 1 2 1 1 new D4h genus #    29 with   960 species is 0:0,2:1,2:\2:\
family= 1 2 1 1 new D4h genus #    30 with   960 species is 0:0,2:1,2:\3:\
family= 1 2 1 1 new D4h genus #    31 with   480 species is 0:0,2:1,3:\0:\
family= 1 2 1 1 new D4h genus #    32 with   960 species is 0:0,2:1,3:\1:\
family= 1 2 1 1 new D4h genus #    33 with   480 species is 0:0,2:1,3:\2:\
family= 1 2 1 1 new D4h genus #    34 with   480 species is 0:1,2:1,2:\0:\
family= 1 2 1 1 new D4h genus #    35 with   480 species is 0:1,2:1,2:\1:\
family= 1 2 1 1 new D4h genus #    36 with   480 species is 0:1,2:1,2:\2:\
family= 1 2 1 1 new D4h genus #    37 with   480 species is 0:1,2:1,2:\3:\
family= 1 2 1 1 new D4h genus #    38 with   960 species is 0:1,2:1,3:\0:\
family= 1 2 1 1 new D4h genus #    39 with   960 species is 0:1,2:1,3:\1:\
family= 1 2 1 1 new D4h genus #    40 with   960 species is 0:1,2:1,3:\2:\
family= 1 2 1 1 new D4h genus #    41 with   960 species is 0:1,2:1,3:\3:\
family= 1 2 1 1 new D4h genus #    42 with   480 species is 0:1,2:2,3:\0:\
family= 1 2 1 1 new D4h genus #    43 with   960 species is 0:1,2:2,3:\1:\
family= 1 2 1 1 new D4h genus #    44 with   480 species is 0:1,2:2,3:\2:\
family= 1 2 1 1 new D4h genus #    45 with   240 species is 0:1,3:1,3:\0:\
family= 1 2 1 1 new D4h genus #    46 with   480 species is 0:1,3:1,3:\1:\
family= 1 2 1 1 new D4h genus #    47 with   240 species is 0:1,3:1,3:\2:\
Nber of genera for this family=   47
 
family= 0 3 1 1
 
family= 0 3 1 1 new D4h genus #     1 with   160 species is 0,1:0,1:0,1:\0:\
family= 0 3 1 1 new D4h genus #     2 with   160 species is 0,1:0,1:0,1:\2:\
family= 0 3 1 1 new D4h genus #     3 with   480 species is 0,1:0,1:0,2:\0:\
family= 0 3 1 1 new D4h genus #     4 with   480 species is 0,1:0,1:0,2:\1:\
family= 0 3 1 1 new D4h genus #     5 with   480 species is 0,1:0,1:0,2:\2:\
family= 0 3 1 1 new D4h genus #     6 with   480 species is 0,1:0,1:0,2:\3:\
family= 0 3 1 1 new D4h genus #     7 with   480 species is 0,1:0,1:0,3:\0:\
family= 0 3 1 1 new D4h genus #     8 with   480 species is 0,1:0,1:0,3:\1:\
family= 0 3 1 1 new D4h genus #     9 with   480 species is 0,1:0,1:0,3:\2:\
family= 0 3 1 1 new D4h genus #    10 with   480 species is 0,1:0,1:0,3:\3:\
family= 0 3 1 1 new D4h genus #    11 with   480 species is 0,1:0,1:2,3:\0:\
family= 0 3 1 1 new D4h genus #    12 with   480 species is 0,1:0,1:2,3:\2:\
family= 0 3 1 1 new D4h genus #    13 with   480 species is 0,1:0,2:0,2:\0:\
family= 0 3 1 1 new D4h genus #    14 with   480 species is 0,1:0,2:0,2:\1:\
family= 0 3 1 1 new D4h genus #    15 with   480 species is 0,1:0,2:0,2:\2:\
family= 0 3 1 1 new D4h genus #    16 with   480 species is 0,1:0,2:0,2:\3:\
family= 0 3 1 1 new D4h genus #    17 with   480 species is 0,1:0,2:0,3:\0:\
family= 0 3 1 1 new D4h genus #    18 with   960 species is 0,1:0,2:0,3:\1:\
family= 0 3 1 1 new D4h genus #    19 with   480 species is 0,1:0,2:0,3:\2:\
family= 0 3 1 1 new D4h genus #    20 with   960 species is 0,1:0,2:1,2:\0:\
family= 0 3 1 1 new D4h genus #    21 with   480 species is 0,1:0,2:1,2:\1:\
family= 0 3 1 1 new D4h genus #    22 with   480 species is 0,1:0,2:1,2:\3:\
family= 0 3 1 1 new D4h genus #    23 with   960 species is 0,1:0,2:1,3:\0:\
family= 0 3 1 1 new D4h genus #    24 with   960 species is 0,1:0,2:1,3:\2:\
family= 0 3 1 1 new D4h genus #    25 with   960 species is 0,1:0,2:2,3:\0:\
family= 0 3 1 1 new D4h genus #    26 with   960 species is 0,1:0,2:2,3:\1:\
family= 0 3 1 1 new D4h genus #    27 with   960 species is 0,1:0,3:1,2:\0:\
family= 0 3 1 1 new D4h genus #    28 with   960 species is 0,1:0,3:1,2:\2:\
family= 0 3 1 1 new D4h genus #    29 with    80 species is 0,2:0,2:0,2:\0:\
family= 0 3 1 1 new D4h genus #    30 with    80 species is 0,2:0,2:0,2:\1:\
family= 0 3 1 1 new D4h genus #    31 with   240 species is 0,2:0,2:1,3:\0:\
family= 0 3 1 1 new D4h genus #    32 with   240 species is 0,2:0,2:1,3:\1:\
Nber of genera for this family=   32
 
family= 2 0 2 1
 
family= 2 0 2 1 new D4h genus #     1 with   120 species is 0:0:\0:\0:\
family= 2 0 2 1 new D4h genus #     2 with   480 species is 0:0:\0:\1:\
family= 2 0 2 1 new D4h genus #     3 with   240 species is 0:0:\0:\2:\
family= 2 0 2 1 new D4h genus #     4 with   240 species is 0:0:\1:\1:\
family= 2 0 2 1 new D4h genus #     5 with   480 species is 0:0:\1:\2:\
family= 2 0 2 1 new D4h genus #     6 with   240 species is 0:0:\1:\3:\
family= 2 0 2 1 new D4h genus #     7 with   120 species is 0:0:\2:\2:\
family= 2 0 2 1 new D4h genus #     8 with   480 species is 0:1:\0:\0:\
family= 2 0 2 1 new D4h genus #     9 with   480 species is 0:1:\0:\1:\
family= 2 0 2 1 new D4h genus #    10 with   960 species is 0:1:\0:\2:\
family= 2 0 2 1 new D4h genus #    11 with   960 species is 0:1:\0:\3:\
family= 2 0 2 1 new D4h genus #    12 with   480 species is 0:1:\2:\2:\
family= 2 0 2 1 new D4h genus #    13 with   480 species is 0:1:\2:\3:\
family= 2 0 2 1 new D4h genus #    14 with   240 species is 0:2:\0:\0:\
family= 2 0 2 1 new D4h genus #    15 with   960 species is 0:2:\0:\1:\
family= 2 0 2 1 new D4h genus #    16 with   240 species is 0:2:\0:\2:\
family= 2 0 2 1 new D4h genus #    17 with   240 species is 0:2:\1:\1:\
family= 2 0 2 1 new D4h genus #    18 with   240 species is 0:2:\1:\3:\
Nber of genera for this family=   18
 
family= 1 1 2 1
 
family= 1 1 2 1 new D4h genus #     1 with   480 species is 0:0,1:\0:\0:\
family= 1 1 2 1 new D4h genus #     2 with   960 species is 0:0,1:\0:\1:\
family= 1 1 2 1 new D4h genus #     3 with   960 species is 0:0,1:\0:\2:\
family= 1 1 2 1 new D4h genus #     4 with   960 species is 0:0,1:\0:\3:\
family= 1 1 2 1 new D4h genus #     5 with   480 species is 0:0,1:\1:\1:\
family= 1 1 2 1 new D4h genus #     6 with   960 species is 0:0,1:\1:\2:\
family= 1 1 2 1 new D4h genus #     7 with   960 species is 0:0,1:\1:\3:\
family= 1 1 2 1 new D4h genus #     8 with   480 species is 0:0,1:\2:\2:\
family= 1 1 2 1 new D4h genus #     9 with   960 species is 0:0,1:\2:\3:\
family= 1 1 2 1 new D4h genus #    10 with   480 species is 0:0,1:\3:\3:\
family= 1 1 2 1 new D4h genus #    11 with   240 species is 0:0,2:\0:\0:\
family= 1 1 2 1 new D4h genus #    12 with   960 species is 0:0,2:\0:\1:\
family= 1 1 2 1 new D4h genus #    13 with   480 species is 0:0,2:\0:\2:\
family= 1 1 2 1 new D4h genus #    14 with   480 species is 0:0,2:\1:\1:\
family= 1 1 2 1 new D4h genus #    15 with   960 species is 0:0,2:\1:\2:\
family= 1 1 2 1 new D4h genus #    16 with   480 species is 0:0,2:\1:\3:\
family= 1 1 2 1 new D4h genus #    17 with   240 species is 0:0,2:\2:\2:\
family= 1 1 2 1 new D4h genus #    18 with   480 species is 0:1,2:\0:\0:\
family= 1 1 2 1 new D4h genus #    19 with   960 species is 0:1,2:\0:\1:\
family= 1 1 2 1 new D4h genus #    20 with   960 species is 0:1,2:\0:\2:\
family= 1 1 2 1 new D4h genus #    21 with   960 species is 0:1,2:\0:\3:\
family= 1 1 2 1 new D4h genus #    22 with   480 species is 0:1,2:\1:\1:\
family= 1 1 2 1 new D4h genus #    23 with   960 species is 0:1,2:\1:\2:\
family= 1 1 2 1 new D4h genus #    24 with   960 species is 0:1,2:\1:\3:\
family= 1 1 2 1 new D4h genus #    25 with   480 species is 0:1,2:\2:\2:\
family= 1 1 2 1 new D4h genus #    26 with   960 species is 0:1,2:\2:\3:\
family= 1 1 2 1 new D4h genus #    27 with   480 species is 0:1,2:\3:\3:\
family= 1 1 2 1 new D4h genus #    28 with   240 species is 0:1,3:\0:\0:\
family= 1 1 2 1 new D4h genus #    29 with   960 species is 0:1,3:\0:\1:\
family= 1 1 2 1 new D4h genus #    30 with   480 species is 0:1,3:\0:\2:\
family= 1 1 2 1 new D4h genus #    31 with   480 species is 0:1,3:\1:\1:\
family= 1 1 2 1 new D4h genus #    32 with   960 species is 0:1,3:\1:\2:\
family= 1 1 2 1 new D4h genus #    33 with   480 species is 0:1,3:\1:\3:\
family= 1 1 2 1 new D4h genus #    34 with   240 species is 0:1,3:\2:\2:\
Nber of genera for this family=   34
 
family= 0 2 2 1
 
family= 0 2 2 1 new D4h genus #     1 with   240 species is 0,1:0,1:\0:\0:\
family= 0 2 2 1 new D4h genus #     2 with   240 species is 0,1:0,1:\0:\1:\
family= 0 2 2 1 new D4h genus #     3 with   480 species is 0,1:0,1:\0:\2:\
family= 0 2 2 1 new D4h genus #     4 with   480 species is 0,1:0,1:\0:\3:\
family= 0 2 2 1 new D4h genus #     5 with   240 species is 0,1:0,1:\2:\2:\
family= 0 2 2 1 new D4h genus #     6 with   240 species is 0,1:0,1:\2:\3:\
family= 0 2 2 1 new D4h genus #     7 with   480 species is 0,1:0,2:\0:\0:\
family= 0 2 2 1 new D4h genus #     8 with   960 species is 0,1:0,2:\0:\1:\
family= 0 2 2 1 new D4h genus #     9 with   960 species is 0,1:0,2:\0:\2:\
family= 0 2 2 1 new D4h genus #    10 with   960 species is 0,1:0,2:\0:\3:\
family= 0 2 2 1 new D4h genus #    11 with   480 species is 0,1:0,2:\1:\1:\
family= 0 2 2 1 new D4h genus #    12 with   960 species is 0,1:0,2:\1:\2:\
family= 0 2 2 1 new D4h genus #    13 with   960 species is 0,1:0,2:\1:\3:\
family= 0 2 2 1 new D4h genus #    14 with   480 species is 0,1:0,2:\2:\2:\
family= 0 2 2 1 new D4h genus #    15 with   960 species is 0,1:0,2:\2:\3:\
family= 0 2 2 1 new D4h genus #    16 with   480 species is 0,1:0,2:\3:\3:\
family= 0 2 2 1 new D4h genus #    17 with   240 species is 0,1:0,3:\0:\0:\
family= 0 2 2 1 new D4h genus #    18 with   960 species is 0,1:0,3:\0:\1:\
family= 0 2 2 1 new D4h genus #    19 with   480 species is 0,1:0,3:\0:\2:\
family= 0 2 2 1 new D4h genus #    20 with   480 species is 0,1:0,3:\1:\1:\
family= 0 2 2 1 new D4h genus #    21 with   960 species is 0,1:0,3:\1:\2:\
family= 0 2 2 1 new D4h genus #    22 with   480 species is 0,1:0,3:\1:\3:\
family= 0 2 2 1 new D4h genus #    23 with   240 species is 0,1:0,3:\2:\2:\
family= 0 2 2 1 new D4h genus #    24 with   480 species is 0,1:2,3:\0:\0:\
family= 0 2 2 1 new D4h genus #    25 with   480 species is 0,1:2,3:\0:\1:\
family= 0 2 2 1 new D4h genus #    26 with   480 species is 0,1:2,3:\0:\2:\
family= 0 2 2 1 new D4h genus #    27 with   480 species is 0,1:2,3:\0:\3:\
family= 0 2 2 1 new D4h genus #    28 with   120 species is 0,2:0,2:\0:\0:\
family= 0 2 2 1 new D4h genus #    29 with   480 species is 0,2:0,2:\0:\1:\
family= 0 2 2 1 new D4h genus #    30 with   120 species is 0,2:0,2:\0:\2:\
family= 0 2 2 1 new D4h genus #    31 with   120 species is 0,2:0,2:\1:\1:\
family= 0 2 2 1 new D4h genus #    32 with   120 species is 0,2:0,2:\1:\3:\
family= 0 2 2 1 new D4h genus #    33 with   240 species is 0,2:1,3:\0:\0:\
family= 0 2 2 1 new D4h genus #    34 with   480 species is 0,2:1,3:\0:\1:\
family= 0 2 2 1 new D4h genus #    35 with   240 species is 0,2:1,3:\0:\2:\
Nber of genera for this family=   35
 
family= 1 0 3 1
 
family= 1 0 3 1 new D4h genus #     1 with    80 species is 0:\0:\0:\0:\
family= 1 0 3 1 new D4h genus #     2 with   480 species is 0:\0:\0:\1:\
family= 1 0 3 1 new D4h genus #     3 with   240 species is 0:\0:\0:\2:\
family= 1 0 3 1 new D4h genus #     4 with   480 species is 0:\0:\1:\1:\
family= 1 0 3 1 new D4h genus #     5 with   960 species is 0:\0:\1:\2:\
family= 1 0 3 1 new D4h genus #     6 with   480 species is 0:\0:\1:\3:\
family= 1 0 3 1 new D4h genus #     7 with   240 species is 0:\0:\2:\2:\
family= 1 0 3 1 new D4h genus #     8 with   160 species is 0:\1:\1:\1:\
family= 1 0 3 1 new D4h genus #     9 with   480 species is 0:\1:\1:\2:\
family= 1 0 3 1 new D4h genus #    10 with   480 species is 0:\1:\1:\3:\
family= 1 0 3 1 new D4h genus #    11 with   480 species is 0:\1:\2:\2:\
family= 1 0 3 1 new D4h genus #    12 with   480 species is 0:\1:\2:\3:\
family= 1 0 3 1 new D4h genus #    13 with    80 species is 0:\2:\2:\2:\
Nber of genera for this family=   13
 
family= 0 1 3 1
 
family= 0 1 3 1 new D4h genus #     1 with   160 species is 0,1:\0:\0:\0:\
family= 0 1 3 1 new D4h genus #     2 with   480 species is 0,1:\0:\0:\1:\
family= 0 1 3 1 new D4h genus #     3 with   480 species is 0,1:\0:\0:\2:\
family= 0 1 3 1 new D4h genus #     4 with   480 species is 0,1:\0:\0:\3:\
family= 0 1 3 1 new D4h genus #     5 with   960 species is 0,1:\0:\1:\2:\
family= 0 1 3 1 new D4h genus #     6 with   480 species is 0,1:\0:\2:\2:\
family= 0 1 3 1 new D4h genus #     7 with   960 species is 0,1:\0:\2:\3:\
family= 0 1 3 1 new D4h genus #     8 with   480 species is 0,1:\0:\3:\3:\
family= 0 1 3 1 new D4h genus #     9 with   160 species is 0,1:\2:\2:\2:\
family= 0 1 3 1 new D4h genus #    10 with   480 species is 0,1:\2:\2:\3:\
family= 0 1 3 1 new D4h genus #    11 with    80 species is 0,2:\0:\0:\0:\
family= 0 1 3 1 new D4h genus #    12 with   480 species is 0,2:\0:\0:\1:\
family= 0 1 3 1 new D4h genus #    13 with   240 species is 0,2:\0:\0:\2:\
family= 0 1 3 1 new D4h genus #    14 with   480 species is 0,2:\0:\1:\1:\
family= 0 1 3 1 new D4h genus #    15 with   480 species is 0,2:\0:\1:\2:\
family= 0 1 3 1 new D4h genus #    16 with   480 species is 0,2:\0:\1:\3:\
family= 0 1 3 1 new D4h genus #    17 with    80 species is 0,2:\1:\1:\1:\
family= 0 1 3 1 new D4h genus #    18 with   240 species is 0,2:\1:\1:\3:\
Nber of genera for this family=   18
 
family= 0 0 4 1
 
family= 0 0 4 1 new D4h genus #     1 with    20 species is \0:\0:\0:\0:\
family= 0 0 4 1 new D4h genus #     2 with   160 species is \0:\0:\0:\1:\
family= 0 0 4 1 new D4h genus #     3 with    80 species is \0:\0:\0:\2:\
family= 0 0 4 1 new D4h genus #     4 with   120 species is \0:\0:\1:\1:\
family= 0 0 4 1 new D4h genus #     5 with   480 species is \0:\0:\1:\2:\
family= 0 0 4 1 new D4h genus #     6 with   240 species is \0:\0:\1:\3:\
family= 0 0 4 1 new D4h genus #     7 with    60 species is \0:\0:\2:\2:\
family= 0 0 4 1 new D4h genus #     8 with   120 species is \0:\1:\2:\3:\
Nber of genera for this family=    8
 
family= 3 0 0 2
 
family= 3 0 0 2 new D4h genus #     1 with    40 species is 0:0:0:\:\
family= 3 0 0 2 new D4h genus #     2 with   240 species is 0:0:1:\:\
family= 3 0 0 2 new D4h genus #     3 with   120 species is 0:0:2:\:\
family= 3 0 0 2 new D4h genus #     4 with   240 species is 0:1:2:\:\
Nber of genera for this family=    4
 
family= 2 1 0 2
 
family= 2 1 0 2 new D4h genus #     1 with   240 species is 0:0:0,1:\:\
family= 2 1 0 2 new D4h genus #     2 with   120 species is 0:0:0,2:\:\
family= 2 1 0 2 new D4h genus #     3 with   240 species is 0:0:1,2:\:\
family= 2 1 0 2 new D4h genus #     4 with   120 species is 0:0:1,3:\:\
family= 2 1 0 2 new D4h genus #     5 with   240 species is 0:1:0,1:\:\
family= 2 1 0 2 new D4h genus #     6 with   480 species is 0:1:0,2:\:\
family= 2 1 0 2 new D4h genus #     7 with   480 species is 0:1:0,3:\:\
family= 2 1 0 2 new D4h genus #     8 with   240 species is 0:1:2,3:\:\
family= 2 1 0 2 new D4h genus #     9 with   480 species is 0:2:0,1:\:\
family= 2 1 0 2 new D4h genus #    10 with   120 species is 0:2:0,2:\:\
family= 2 1 0 2 new D4h genus #    11 with   120 species is 0:2:1,3:\:\
Nber of genera for this family=   11
 
family= 1 2 0 2
 
family= 1 2 0 2 new D4h genus #     1 with   240 species is 0:0,1:0,1:\:\
family= 1 2 0 2 new D4h genus #     2 with   480 species is 0:0,1:0,2:\:\
family= 1 2 0 2 new D4h genus #     3 with   240 species is 0:0,1:0,3:\:\
family= 1 2 0 2 new D4h genus #     4 with   480 species is 0:0,1:1,2:\:\
family= 1 2 0 2 new D4h genus #     5 with   480 species is 0:0,1:1,3:\:\
family= 1 2 0 2 new D4h genus #     6 with   480 species is 0:0,1:2,3:\:\
family= 1 2 0 2 new D4h genus #     7 with   120 species is 0:0,2:0,2:\:\
family= 1 2 0 2 new D4h genus #     8 with   480 species is 0:0,2:1,2:\:\
family= 1 2 0 2 new D4h genus #     9 with   240 species is 0:0,2:1,3:\:\
family= 1 2 0 2 new D4h genus #    10 with   240 species is 0:1,2:1,2:\:\
family= 1 2 0 2 new D4h genus #    11 with   480 species is 0:1,2:1,3:\:\
family= 1 2 0 2 new D4h genus #    12 with   240 species is 0:1,2:2,3:\:\
family= 1 2 0 2 new D4h genus #    13 with   120 species is 0:1,3:1,3:\:\
Nber of genera for this family=   13
 
family= 0 3 0 2
 
family= 0 3 0 2 new D4h genus #     1 with    40 species is 0,1:0,1:0,1:\:\
family= 0 3 0 2 new D4h genus #     2 with   240 species is 0,1:0,1:0,2:\:\
family= 0 3 0 2 new D4h genus #     3 with   240 species is 0,1:0,1:0,3:\:\
family= 0 3 0 2 new D4h genus #     4 with   120 species is 0,1:0,1:2,3:\:\
family= 0 3 0 2 new D4h genus #     5 with   240 species is 0,1:0,2:0,2:\:\
family= 0 3 0 2 new D4h genus #     6 with   240 species is 0,1:0,2:0,3:\:\
family= 0 3 0 2 new D4h genus #     7 with   240 species is 0,1:0,2:1,2:\:\
family= 0 3 0 2 new D4h genus #     8 with   240 species is 0,1:0,2:1,3:\:\
family= 0 3 0 2 new D4h genus #     9 with   240 species is 0,1:0,2:2,3:\:\
family= 0 3 0 2 new D4h genus #    10 with   240 species is 0,1:0,3:1,2:\:\
family= 0 3 0 2 new D4h genus #    11 with    20 species is 0,2:0,2:0,2:\:\
family= 0 3 0 2 new D4h genus #    12 with    60 species is 0,2:0,2:1,3:\:\
Nber of genera for this family=   12
 
family= 2 0 1 2
 
family= 2 0 1 2 new D4h genus #     1 with   120 species is 0:0:\0:\:\
family= 2 0 1 2 new D4h genus #     2 with   240 species is 0:0:\1:\:\
family= 2 0 1 2 new D4h genus #     3 with   120 species is 0:0:\2:\:\
family= 2 0 1 2 new D4h genus #     4 with   480 species is 0:1:\0:\:\
family= 2 0 1 2 new D4h genus #     5 with   480 species is 0:1:\2:\:\
family= 2 0 1 2 new D4h genus #     6 with   240 species is 0:2:\0:\:\
family= 2 0 1 2 new D4h genus #     7 with   240 species is 0:2:\1:\:\
Nber of genera for this family=    7
 
family= 1 1 1 2
 
family= 1 1 1 2 new D4h genus #     1 with   480 species is 0:0,1:\0:\:\
family= 1 1 1 2 new D4h genus #     2 with   480 species is 0:0,1:\1:\:\
family= 1 1 1 2 new D4h genus #     3 with   480 species is 0:0,1:\2:\:\
family= 1 1 1 2 new D4h genus #     4 with   480 species is 0:0,1:\3:\:\
family= 1 1 1 2 new D4h genus #     5 with   240 species is 0:0,2:\0:\:\
family= 1 1 1 2 new D4h genus #     6 with   480 species is 0:0,2:\1:\:\
family= 1 1 1 2 new D4h genus #     7 with   240 species is 0:0,2:\2:\:\
family= 1 1 1 2 new D4h genus #     8 with   480 species is 0:1,2:\0:\:\
family= 1 1 1 2 new D4h genus #     9 with   480 species is 0:1,2:\1:\:\
family= 1 1 1 2 new D4h genus #    10 with   480 species is 0:1,2:\2:\:\
family= 1 1 1 2 new D4h genus #    11 with   480 species is 0:1,2:\3:\:\
family= 1 1 1 2 new D4h genus #    12 with   240 species is 0:1,3:\0:\:\
family= 1 1 1 2 new D4h genus #    13 with   480 species is 0:1,3:\1:\:\
family= 1 1 1 2 new D4h genus #    14 with   240 species is 0:1,3:\2:\:\
Nber of genera for this family=   14
 
family= 0 2 1 2
 
family= 0 2 1 2 new D4h genus #     1 with   240 species is 0,1:0,1:\0:\:\
family= 0 2 1 2 new D4h genus #     2 with   240 species is 0,1:0,1:\2:\:\
family= 0 2 1 2 new D4h genus #     3 with   480 species is 0,1:0,2:\0:\:\
family= 0 2 1 2 new D4h genus #     4 with   480 species is 0,1:0,2:\1:\:\
family= 0 2 1 2 new D4h genus #     5 with   480 species is 0,1:0,2:\2:\:\
family= 0 2 1 2 new D4h genus #     6 with   480 species is 0,1:0,2:\3:\:\
family= 0 2 1 2 new D4h genus #     7 with   240 species is 0,1:0,3:\0:\:\
family= 0 2 1 2 new D4h genus #     8 with   480 species is 0,1:0,3:\1:\:\
family= 0 2 1 2 new D4h genus #     9 with   240 species is 0,1:0,3:\2:\:\
family= 0 2 1 2 new D4h genus #    10 with   480 species is 0,1:2,3:\0:\:\
family= 0 2 1 2 new D4h genus #    11 with   120 species is 0,2:0,2:\0:\:\
family= 0 2 1 2 new D4h genus #    12 with   120 species is 0,2:0,2:\1:\:\
family= 0 2 1 2 new D4h genus #    13 with   240 species is 0,2:1,3:\0:\:\
Nber of genera for this family=   13
 
family= 1 0 2 2
 
family= 1 0 2 2 new D4h genus #     1 with   120 species is 0:\0:\0:\:\
family= 1 0 2 2 new D4h genus #     2 with   480 species is 0:\0:\1:\:\
family= 1 0 2 2 new D4h genus #     3 with   240 species is 0:\0:\2:\:\
family= 1 0 2 2 new D4h genus #     4 with   240 species is 0:\1:\1:\:\
family= 1 0 2 2 new D4h genus #     5 with   480 species is 0:\1:\2:\:\
family= 1 0 2 2 new D4h genus #     6 with   240 species is 0:\1:\3:\:\
family= 1 0 2 2 new D4h genus #     7 with   120 species is 0:\2:\2:\:\
Nber of genera for this family=    7
 
family= 0 1 2 2
 
family= 0 1 2 2 new D4h genus #     1 with   240 species is 0,1:\0:\0:\:\
family= 0 1 2 2 new D4h genus #     2 with   240 species is 0,1:\0:\1:\:\
family= 0 1 2 2 new D4h genus #     3 with   480 species is 0,1:\0:\2:\:\
family= 0 1 2 2 new D4h genus #     4 with   480 species is 0,1:\0:\3:\:\
family= 0 1 2 2 new D4h genus #     5 with   240 species is 0,1:\2:\2:\:\
family= 0 1 2 2 new D4h genus #     6 with   240 species is 0,1:\2:\3:\:\
family= 0 1 2 2 new D4h genus #     7 with   120 species is 0,2:\0:\0:\:\
family= 0 1 2 2 new D4h genus #     8 with   480 species is 0,2:\0:\1:\:\
family= 0 1 2 2 new D4h genus #     9 with   120 species is 0,2:\0:\2:\:\
family= 0 1 2 2 new D4h genus #    10 with   120 species is 0,2:\1:\1:\:\
family= 0 1 2 2 new D4h genus #    11 with   120 species is 0,2:\1:\3:\:\
Nber of genera for this family=   11
 
family= 0 0 3 2
 
family= 0 0 3 2 new D4h genus #     1 with    40 species is \0:\0:\0:\:\
family= 0 0 3 2 new D4h genus #     2 with   240 species is \0:\0:\1:\:\
family= 0 0 3 2 new D4h genus #     3 with   120 species is \0:\0:\2:\:\
family= 0 0 3 2 new D4h genus #     4 with   240 species is \0:\1:\2:\:\
Nber of genera for this family=    4
 
family= 2 0 0 3
 
family= 2 0 0 3 new D4h genus #     1 with    40 species is 0:0:\:\:\
family= 2 0 0 3 new D4h genus #     2 with    80 species is 0:1:\:\:\
family= 2 0 0 3 new D4h genus #     3 with    40 species is 0:2:\:\:\
Nber of genera for this family=    3
 
family= 1 1 0 3
 
family= 1 1 0 3 new D4h genus #     1 with   160 species is 0:0,1:\:\:\
family= 1 1 0 3 new D4h genus #     2 with    80 species is 0:0,2:\:\:\
family= 1 1 0 3 new D4h genus #     3 with   160 species is 0:1,2:\:\:\
family= 1 1 0 3 new D4h genus #     4 with    80 species is 0:1,3:\:\:\
Nber of genera for this family=    4
 
family= 0 2 0 3
 
family= 0 2 0 3 new D4h genus #     1 with    40 species is 0,1:0,1:\:\:\
family= 0 2 0 3 new D4h genus #     2 with   160 species is 0,1:0,2:\:\:\
family= 0 2 0 3 new D4h genus #     3 with    80 species is 0,1:0,3:\:\:\
family= 0 2 0 3 new D4h genus #     4 with    40 species is 0,1:2,3:\:\:\
family= 0 2 0 3 new D4h genus #     5 with    20 species is 0,2:0,2:\:\:\
family= 0 2 0 3 new D4h genus #     6 with    20 species is 0,2:1,3:\:\:\
Nber of genera for this family=    6
 
family= 1 0 1 3
 
family= 1 0 1 3 new D4h genus #     1 with    80 species is 0:\0:\:\:\
family= 1 0 1 3 new D4h genus #     2 with   160 species is 0:\1:\:\:\
family= 1 0 1 3 new D4h genus #     3 with    80 species is 0:\2:\:\:\
Nber of genera for this family=    3
 
family= 0 1 1 3
 
family= 0 1 1 3 new D4h genus #     1 with   160 species is 0,1:\0:\:\:\
family= 0 1 1 3 new D4h genus #     2 with   160 species is 0,1:\2:\:\:\
family= 0 1 1 3 new D4h genus #     3 with    80 species is 0,2:\0:\:\:\
family= 0 1 1 3 new D4h genus #     4 with    80 species is 0,2:\1:\:\:\
Nber of genera for this family=    4
 
family= 0 0 2 3
 
family= 0 0 2 3 new D4h genus #     1 with    40 species is \0:\0:\:\:\
family= 0 0 2 3 new D4h genus #     2 with    80 species is \0:\1:\:\:\
family= 0 0 2 3 new D4h genus #     3 with    40 species is \0:\2:\:\:\
Nber of genera for this family=    3
 
family= 1 0 0 4
 
family= 1 0 0 4 new D4h genus #     1 with    20 species is 0:\:\:\:\
Nber of genera for this family=    1
 
family= 0 1 0 4
 
family= 0 1 0 4 new D4h genus #     1 with    20 species is 0,1:\:\:\:\
family= 0 1 0 4 new D4h genus #     2 with    10 species is 0,2:\:\:\:\
Nber of genera for this family=    2
 
family= 0 0 1 4
 
family= 0 0 1 4 new D4h genus #     1 with    20 species is \0:\:\:\:\
Nber of genera for this family=    1
 
family= 0 0 0 5
 
family= 0 0 0 5 new D4h genus #     1 with     1 species is \:\:\:\:\
Nber of genera for this family=    1
 
----------------------------------------

Nber families=     56
Nber genera=     1726
Nber species=   759375
