# Supplementary material for: The Polytope Formalism: application to molecular constitution and the prospect of a complete description of Chemical Space
Source: Chem Sci. 2026 Jan 8;17(4):2102–18. doi: 10.1039/d5sc08813e (PMC12780917; doi:10.1039/d5sc08813e)
Supplement: SC-017-D5SC08813E-s001 [file SC-017-D5SC08813E-s001.zip › publication files/species/genera_D5h_S5B2.txt]

D5h_
D5h site symmetry is used to group species into genera
====
 
family= 2 0 0 0 0
 
family= 2 0 0 0 0 new D5h genus #     1 with     5 species is 0:0
family= 2 0 0 0 0 new D5h genus #     2 with    10 species is 0:1
family= 2 0 0 0 0 new D5h genus #     3 with    10 species is 0:2
Nber of genera for this family=    3
 
family= 1 1 0 0 0
 
family= 1 1 0 0 0 new D5h genus #     1 with    20 species is 0:0,1
family= 1 1 0 0 0 new D5h genus #     2 with    20 species is 0:0,2
family= 1 1 0 0 0 new D5h genus #     3 with    20 species is 0:1,2
family= 1 1 0 0 0 new D5h genus #     4 with    20 species is 0:1,3
family= 1 1 0 0 0 new D5h genus #     5 with    10 species is 0:1,4
family= 1 1 0 0 0 new D5h genus #     6 with    10 species is 0:2,3
Nber of genera for this family=    6
 
family= 0 2 0 0 0
 
family= 0 2 0 0 0 new D5h genus #     1 with     5 species is 0,1:0,1
family= 0 2 0 0 0 new D5h genus #     2 with    20 species is 0,1:0,2
family= 0 2 0 0 0 new D5h genus #     3 with    20 species is 0,1:0,3
family= 0 2 0 0 0 new D5h genus #     4 with    10 species is 0,1:0,4
family= 0 2 0 0 0 new D5h genus #     5 with    10 species is 0,1:2,3
family= 0 2 0 0 0 new D5h genus #     6 with    10 species is 0,1:2,4
family= 0 2 0 0 0 new D5h genus #     7 with     5 species is 0,2:0,2
family= 0 2 0 0 0 new D5h genus #     8 with    10 species is 0,2:0,3
family= 0 2 0 0 0 new D5h genus #     9 with    10 species is 0,2:1,3
Nber of genera for this family=    9
 
family= 1 0 1 0 0
 
family= 1 0 1 0 0 new D5h genus #     1 with    20 species is 0:\0,1
family= 1 0 1 0 0 new D5h genus #     2 with    20 species is 0:\0,2
family= 1 0 1 0 0 new D5h genus #     3 with    20 species is 0:\1,2
family= 1 0 1 0 0 new D5h genus #     4 with    20 species is 0:\1,3
family= 1 0 1 0 0 new D5h genus #     5 with    10 species is 0:\1,4
family= 1 0 1 0 0 new D5h genus #     6 with    10 species is 0:\2,3
Nber of genera for this family=    6
 
family= 0 1 1 0 0
 
family= 0 1 1 0 0 new D5h genus #     1 with    10 species is 0,1:\0,1
family= 0 1 1 0 0 new D5h genus #     2 with    20 species is 0,1:\0,2
family= 0 1 1 0 0 new D5h genus #     3 with    20 species is 0,1:\0,3
family= 0 1 1 0 0 new D5h genus #     4 with    20 species is 0,1:\0,4
family= 0 1 1 0 0 new D5h genus #     5 with    20 species is 0,1:\2,3
family= 0 1 1 0 0 new D5h genus #     6 with    10 species is 0,1:\2,4
family= 0 1 1 0 0 new D5h genus #     7 with    20 species is 0,2:\0,1
family= 0 1 1 0 0 new D5h genus #     8 with    10 species is 0,2:\0,2
family= 0 1 1 0 0 new D5h genus #     9 with    20 species is 0,2:\0,3
family= 0 1 1 0 0 new D5h genus #    10 with    20 species is 0,2:\0,4
family= 0 1 1 0 0 new D5h genus #    11 with    20 species is 0,2:\1,3
family= 0 1 1 0 0 new D5h genus #    12 with    10 species is 0,2:\3,4
Nber of genera for this family=   12
 
family= 0 0 2 0 0
 
family= 0 0 2 0 0 new D5h genus #     1 with     5 species is \0,1:\0,1
family= 0 0 2 0 0 new D5h genus #     2 with    20 species is \0,1:\0,2
family= 0 0 2 0 0 new D5h genus #     3 with    20 species is \0,1:\0,3
family= 0 0 2 0 0 new D5h genus #     4 with    10 species is \0,1:\0,4
family= 0 0 2 0 0 new D5h genus #     5 with    10 species is \0,1:\2,3
family= 0 0 2 0 0 new D5h genus #     6 with    10 species is \0,1:\2,4
family= 0 0 2 0 0 new D5h genus #     7 with     5 species is \0,2:\0,2
family= 0 0 2 0 0 new D5h genus #     8 with    10 species is \0,2:\0,3
family= 0 0 2 0 0 new D5h genus #     9 with    10 species is \0,2:\1,3
Nber of genera for this family=    9
 
family= 1 0 0 1 0
 
family= 1 0 0 1 0 new D5h genus #     1 with    10 species is 0:\0
family= 1 0 0 1 0 new D5h genus #     2 with    20 species is 0:\1
family= 1 0 0 1 0 new D5h genus #     3 with    20 species is 0:\2
Nber of genera for this family=    3
 
family= 0 1 0 1 0
 
family= 0 1 0 1 0 new D5h genus #     1 with    20 species is 0,1:\0
family= 0 1 0 1 0 new D5h genus #     2 with    20 species is 0,1:\2
family= 0 1 0 1 0 new D5h genus #     3 with    10 species is 0,1:\3
family= 0 1 0 1 0 new D5h genus #     4 with    20 species is 0,2:\0
family= 0 1 0 1 0 new D5h genus #     5 with    10 species is 0,2:\1
family= 0 1 0 1 0 new D5h genus #     6 with    20 species is 0,2:\3
Nber of genera for this family=    6
 
family= 0 0 1 1 0
 
family= 0 0 1 1 0 new D5h genus #     1 with    20 species is \0,1:\0
family= 0 0 1 1 0 new D5h genus #     2 with    20 species is \0,1:\2
family= 0 0 1 1 0 new D5h genus #     3 with    10 species is \0,1:\3
family= 0 0 1 1 0 new D5h genus #     4 with    20 species is \0,2:\0
family= 0 0 1 1 0 new D5h genus #     5 with    10 species is \0,2:\1
family= 0 0 1 1 0 new D5h genus #     6 with    20 species is \0,2:\3
Nber of genera for this family=    6
 
family= 0 0 0 2 0
 
family= 0 0 0 2 0 new D5h genus #     1 with     5 species is \0:\0
family= 0 0 0 2 0 new D5h genus #     2 with    10 species is \0:\1
family= 0 0 0 2 0 new D5h genus #     3 with    10 species is \0:\2
Nber of genera for this family=    3
 
family= 1 0 0 0 1
 
family= 1 0 0 0 1 new D5h genus #     1 with    10 species is 0:\
Nber of genera for this family=    1
 
family= 0 1 0 0 1
 
family= 0 1 0 0 1 new D5h genus #     1 with    10 species is 0,1:\
family= 0 1 0 0 1 new D5h genus #     2 with    10 species is 0,2:\
Nber of genera for this family=    2
 
family= 0 0 1 0 1
 
family= 0 0 1 0 1 new D5h genus #     1 with    10 species is \0,1:\
family= 0 0 1 0 1 new D5h genus #     2 with    10 species is \0,2:\
Nber of genera for this family=    2
 
family= 0 0 0 1 1
 
family= 0 0 0 1 1 new D5h genus #     1 with    10 species is \0:\
Nber of genera for this family=    1
 
family= 0 0 0 0 2
 
family= 0 0 0 0 2 new D5h genus #     1 with     1 species is \:\
Nber of genera for this family=    1
 
----------------------------------------

Nber families=     15
Nber genera=       70
Nber species=      961
