# Supplementary material for: The Polytope Formalism: application to molecular constitution and the prospect of a complete description of Chemical Space
Source: Chem Sci. 2026 Jan 8;17(4):2102–18. doi: 10.1039/d5sc08813e (PMC12780917; doi:10.1039/d5sc08813e)
Supplement: SC-017-D5SC08813E-s001 [file SC-017-D5SC08813E-s001.zip › publication files/species/genera_D5h_S5B2_max11111.txt]

D5h_
D5h site symmetry is used to group species into genera
====
 
family= 2 0 0 0 0
 
family= 2 0 0 0 0 new D5h genus #     1 with    10 species is 0:1
family= 2 0 0 0 0 new D5h genus #     2 with    10 species is 0:2
Nber of genera for this family=    2
 
family= 1 1 0 0 0
 
family= 1 1 0 0 0 new D5h genus #     1 with    20 species is 0:1,2
family= 1 1 0 0 0 new D5h genus #     2 with    20 species is 0:1,3
family= 1 1 0 0 0 new D5h genus #     3 with    10 species is 0:1,4
family= 1 1 0 0 0 new D5h genus #     4 with    10 species is 0:2,3
Nber of genera for this family=    4
 
family= 0 2 0 0 0
 
family= 0 2 0 0 0 new D5h genus #     1 with    10 species is 0,1:2,3
family= 0 2 0 0 0 new D5h genus #     2 with    10 species is 0,1:2,4
family= 0 2 0 0 0 new D5h genus #     3 with    10 species is 0,2:1,3
Nber of genera for this family=    3
 
family= 1 0 1 0 0
 
family= 1 0 1 0 0 new D5h genus #     1 with    20 species is 0:\0,1
family= 1 0 1 0 0 new D5h genus #     2 with    20 species is 0:\0,2
Nber of genera for this family=    2
 
family= 0 1 1 0 0
 
family= 0 1 1 0 0 new D5h genus #     1 with    10 species is 0,1:\0,1
family= 0 1 1 0 0 new D5h genus #     2 with    10 species is 0,2:\0,2
Nber of genera for this family=    2
 
family= 1 0 0 1 0
 
family= 1 0 0 1 0 new D5h genus #     1 with    10 species is 0:\0
Nber of genera for this family=    1
 
----------------------------------------

Nber families=      6
Nber genera=       14
Nber species=      180
