# Supplementary material for: The Polytope Formalism: application to molecular constitution and the prospect of a complete description of Chemical Space
Source: Chem Sci. 2026 Jan 8;17(4):2102–18. doi: 10.1039/d5sc08813e (PMC12780917; doi:10.1039/d5sc08813e)
Supplement: SC-017-D5SC08813E-s001 [file SC-017-D5SC08813E-s001.zip › publication files/species/genera_D5h_S5B4.txt]

D5h_
D5h site symmetry is used to group species into genera
====
 
family= 4 0 0 0 0
 
family= 4 0 0 0 0 new D5h genus #     1 with     5 species is 0:0:0:0
family= 4 0 0 0 0 new D5h genus #     2 with    40 species is 0:0:0:1
family= 4 0 0 0 0 new D5h genus #     3 with    40 species is 0:0:0:2
family= 4 0 0 0 0 new D5h genus #     4 with    30 species is 0:0:1:1
family= 4 0 0 0 0 new D5h genus #     5 with   120 species is 0:0:1:2
family= 4 0 0 0 0 new D5h genus #     6 with   120 species is 0:0:1:3
family= 4 0 0 0 0 new D5h genus #     7 with    60 species is 0:0:1:4
family= 4 0 0 0 0 new D5h genus #     8 with    30 species is 0:0:2:2
family= 4 0 0 0 0 new D5h genus #     9 with    60 species is 0:0:2:3
family= 4 0 0 0 0 new D5h genus #    10 with   120 species is 0:1:2:3
Nber of genera for this family=   10
 
family= 3 1 0 0 0
 
family= 3 1 0 0 0 new D5h genus #     1 with    40 species is 0:0:0:0,1
family= 3 1 0 0 0 new D5h genus #     2 with    40 species is 0:0:0:0,2
family= 3 1 0 0 0 new D5h genus #     3 with    40 species is 0:0:0:1,2
family= 3 1 0 0 0 new D5h genus #     4 with    40 species is 0:0:0:1,3
family= 3 1 0 0 0 new D5h genus #     5 with    20 species is 0:0:0:1,4
family= 3 1 0 0 0 new D5h genus #     6 with    20 species is 0:0:0:2,3
family= 3 1 0 0 0 new D5h genus #     7 with   120 species is 0:0:1:0,1
family= 3 1 0 0 0 new D5h genus #     8 with   120 species is 0:0:1:0,2
family= 3 1 0 0 0 new D5h genus #     9 with   120 species is 0:0:1:0,3
family= 3 1 0 0 0 new D5h genus #    10 with   120 species is 0:0:1:0,4
family= 3 1 0 0 0 new D5h genus #    11 with   120 species is 0:0:1:1,2
family= 3 1 0 0 0 new D5h genus #    12 with   120 species is 0:0:1:1,3
family= 3 1 0 0 0 new D5h genus #    13 with   120 species is 0:0:1:1,4
family= 3 1 0 0 0 new D5h genus #    14 with   120 species is 0:0:1:2,3
family= 3 1 0 0 0 new D5h genus #    15 with   120 species is 0:0:1:2,4
family= 3 1 0 0 0 new D5h genus #    16 with   120 species is 0:0:1:3,4
family= 3 1 0 0 0 new D5h genus #    17 with   120 species is 0:0:2:0,1
family= 3 1 0 0 0 new D5h genus #    18 with   120 species is 0:0:2:0,2
family= 3 1 0 0 0 new D5h genus #    19 with   120 species is 0:0:2:0,3
family= 3 1 0 0 0 new D5h genus #    20 with   120 species is 0:0:2:0,4
family= 3 1 0 0 0 new D5h genus #    21 with   120 species is 0:0:2:1,2
family= 3 1 0 0 0 new D5h genus #    22 with   120 species is 0:0:2:1,3
family= 3 1 0 0 0 new D5h genus #    23 with   120 species is 0:0:2:1,4
family= 3 1 0 0 0 new D5h genus #    24 with   120 species is 0:0:2:2,3
family= 3 1 0 0 0 new D5h genus #    25 with   120 species is 0:0:2:2,4
family= 3 1 0 0 0 new D5h genus #    26 with   120 species is 0:0:2:3,4
family= 3 1 0 0 0 new D5h genus #    27 with   240 species is 0:1:2:0,1
family= 3 1 0 0 0 new D5h genus #    28 with   120 species is 0:1:2:0,2
family= 3 1 0 0 0 new D5h genus #    29 with   240 species is 0:1:2:0,3
family= 3 1 0 0 0 new D5h genus #    30 with   240 species is 0:1:2:0,4
family= 3 1 0 0 0 new D5h genus #    31 with   240 species is 0:1:2:1,3
family= 3 1 0 0 0 new D5h genus #    32 with   120 species is 0:1:2:3,4
family= 3 1 0 0 0 new D5h genus #    33 with   120 species is 0:1:3:0,1
family= 3 1 0 0 0 new D5h genus #    34 with   240 species is 0:1:3:0,2
family= 3 1 0 0 0 new D5h genus #    35 with   240 species is 0:1:3:0,3
family= 3 1 0 0 0 new D5h genus #    36 with   240 species is 0:1:3:0,4
family= 3 1 0 0 0 new D5h genus #    37 with   240 species is 0:1:3:2,3
family= 3 1 0 0 0 new D5h genus #    38 with   120 species is 0:1:3:2,4
Nber of genera for this family=   38
 
family= 2 2 0 0 0
 
family= 2 2 0 0 0 new D5h genus #     1 with    60 species is 0:0:0,1:0,1
family= 2 2 0 0 0 new D5h genus #     2 with   120 species is 0:0:0,1:0,2
family= 2 2 0 0 0 new D5h genus #     3 with   120 species is 0:0:0,1:0,3
family= 2 2 0 0 0 new D5h genus #     4 with    60 species is 0:0:0,1:0,4
family= 2 2 0 0 0 new D5h genus #     5 with   120 species is 0:0:0,1:1,2
family= 2 2 0 0 0 new D5h genus #     6 with   120 species is 0:0:0,1:1,3
family= 2 2 0 0 0 new D5h genus #     7 with   120 species is 0:0:0,1:1,4
family= 2 2 0 0 0 new D5h genus #     8 with   120 species is 0:0:0,1:2,3
family= 2 2 0 0 0 new D5h genus #     9 with   120 species is 0:0:0,1:2,4
family= 2 2 0 0 0 new D5h genus #    10 with   120 species is 0:0:0,1:3,4
family= 2 2 0 0 0 new D5h genus #    11 with    60 species is 0:0:0,2:0,2
family= 2 2 0 0 0 new D5h genus #    12 with    60 species is 0:0:0,2:0,3
family= 2 2 0 0 0 new D5h genus #    13 with   120 species is 0:0:0,2:1,2
family= 2 2 0 0 0 new D5h genus #    14 with   120 species is 0:0:0,2:1,3
family= 2 2 0 0 0 new D5h genus #    15 with   120 species is 0:0:0,2:1,4
family= 2 2 0 0 0 new D5h genus #    16 with   120 species is 0:0:0,2:2,3
family= 2 2 0 0 0 new D5h genus #    17 with   120 species is 0:0:0,2:2,4
family= 2 2 0 0 0 new D5h genus #    18 with   120 species is 0:0:0,2:3,4
family= 2 2 0 0 0 new D5h genus #    19 with    60 species is 0:0:1,2:1,2
family= 2 2 0 0 0 new D5h genus #    20 with   120 species is 0:0:1,2:1,3
family= 2 2 0 0 0 new D5h genus #    21 with   120 species is 0:0:1,2:1,4
family= 2 2 0 0 0 new D5h genus #    22 with   120 species is 0:0:1,2:2,3
family= 2 2 0 0 0 new D5h genus #    23 with   120 species is 0:0:1,2:2,4
family= 2 2 0 0 0 new D5h genus #    24 with    60 species is 0:0:1,2:3,4
family= 2 2 0 0 0 new D5h genus #    25 with    60 species is 0:0:1,3:1,3
family= 2 2 0 0 0 new D5h genus #    26 with   120 species is 0:0:1,3:1,4
family= 2 2 0 0 0 new D5h genus #    27 with   120 species is 0:0:1,3:2,3
family= 2 2 0 0 0 new D5h genus #    28 with    60 species is 0:0:1,3:2,4
family= 2 2 0 0 0 new D5h genus #    29 with    30 species is 0:0:1,4:1,4
family= 2 2 0 0 0 new D5h genus #    30 with    60 species is 0:0:1,4:2,3
family= 2 2 0 0 0 new D5h genus #    31 with    30 species is 0:0:2,3:2,3
family= 2 2 0 0 0 new D5h genus #    32 with    60 species is 0:1:0,1:0,1
family= 2 2 0 0 0 new D5h genus #    33 with   240 species is 0:1:0,1:0,2
family= 2 2 0 0 0 new D5h genus #    34 with   240 species is 0:1:0,1:0,3
family= 2 2 0 0 0 new D5h genus #    35 with   240 species is 0:1:0,1:0,4
family= 2 2 0 0 0 new D5h genus #    36 with   240 species is 0:1:0,1:2,3
family= 2 2 0 0 0 new D5h genus #    37 with   120 species is 0:1:0,1:2,4
family= 2 2 0 0 0 new D5h genus #    38 with   120 species is 0:1:0,2:0,2
family= 2 2 0 0 0 new D5h genus #    39 with   240 species is 0:1:0,2:0,3
family= 2 2 0 0 0 new D5h genus #    40 with   240 species is 0:1:0,2:0,4
family= 2 2 0 0 0 new D5h genus #    41 with   240 species is 0:1:0,2:1,2
family= 2 2 0 0 0 new D5h genus #    42 with   240 species is 0:1:0,2:1,3
family= 2 2 0 0 0 new D5h genus #    43 with   120 species is 0:1:0,2:1,4
family= 2 2 0 0 0 new D5h genus #    44 with   240 species is 0:1:0,2:2,3
family= 2 2 0 0 0 new D5h genus #    45 with   240 species is 0:1:0,2:2,4
family= 2 2 0 0 0 new D5h genus #    46 with   240 species is 0:1:0,2:3,4
family= 2 2 0 0 0 new D5h genus #    47 with   120 species is 0:1:0,3:0,3
family= 2 2 0 0 0 new D5h genus #    48 with   240 species is 0:1:0,3:0,4
family= 2 2 0 0 0 new D5h genus #    49 with   240 species is 0:1:0,3:1,2
family= 2 2 0 0 0 new D5h genus #    50 with   120 species is 0:1:0,3:1,3
family= 2 2 0 0 0 new D5h genus #    51 with   240 species is 0:1:0,3:2,3
family= 2 2 0 0 0 new D5h genus #    52 with   240 species is 0:1:0,3:2,4
family= 2 2 0 0 0 new D5h genus #    53 with   240 species is 0:1:0,3:3,4
family= 2 2 0 0 0 new D5h genus #    54 with   120 species is 0:1:0,4:0,4
family= 2 2 0 0 0 new D5h genus #    55 with   120 species is 0:1:0,4:1,2
family= 2 2 0 0 0 new D5h genus #    56 with   240 species is 0:1:0,4:2,3
family= 2 2 0 0 0 new D5h genus #    57 with   240 species is 0:1:0,4:2,4
family= 2 2 0 0 0 new D5h genus #    58 with   240 species is 0:1:0,4:3,4
family= 2 2 0 0 0 new D5h genus #    59 with   120 species is 0:1:2,3:2,3
family= 2 2 0 0 0 new D5h genus #    60 with   240 species is 0:1:2,3:2,4
family= 2 2 0 0 0 new D5h genus #    61 with   120 species is 0:1:2,3:3,4
family= 2 2 0 0 0 new D5h genus #    62 with    60 species is 0:1:2,4:2,4
family= 2 2 0 0 0 new D5h genus #    63 with   120 species is 0:2:0,1:0,1
family= 2 2 0 0 0 new D5h genus #    64 with   240 species is 0:2:0,1:0,2
family= 2 2 0 0 0 new D5h genus #    65 with   240 species is 0:2:0,1:0,3
family= 2 2 0 0 0 new D5h genus #    66 with   240 species is 0:2:0,1:0,4
family= 2 2 0 0 0 new D5h genus #    67 with   120 species is 0:2:0,1:1,2
family= 2 2 0 0 0 new D5h genus #    68 with   240 species is 0:2:0,1:1,3
family= 2 2 0 0 0 new D5h genus #    69 with   240 species is 0:2:0,1:1,4
family= 2 2 0 0 0 new D5h genus #    70 with   240 species is 0:2:0,1:2,3
family= 2 2 0 0 0 new D5h genus #    71 with   240 species is 0:2:0,1:2,4
family= 2 2 0 0 0 new D5h genus #    72 with   240 species is 0:2:0,1:3,4
family= 2 2 0 0 0 new D5h genus #    73 with    60 species is 0:2:0,2:0,2
family= 2 2 0 0 0 new D5h genus #    74 with   240 species is 0:2:0,2:0,3
family= 2 2 0 0 0 new D5h genus #    75 with   240 species is 0:2:0,2:0,4
family= 2 2 0 0 0 new D5h genus #    76 with   240 species is 0:2:0,2:1,3
family= 2 2 0 0 0 new D5h genus #    77 with   120 species is 0:2:0,2:3,4
family= 2 2 0 0 0 new D5h genus #    78 with   120 species is 0:2:0,3:0,3
family= 2 2 0 0 0 new D5h genus #    79 with   240 species is 0:2:0,3:0,4
family= 2 2 0 0 0 new D5h genus #    80 with   240 species is 0:2:0,3:1,3
family= 2 2 0 0 0 new D5h genus #    81 with   240 species is 0:2:0,3:1,4
family= 2 2 0 0 0 new D5h genus #    82 with   240 species is 0:2:0,3:2,3
family= 2 2 0 0 0 new D5h genus #    83 with   120 species is 0:2:0,3:2,4
family= 2 2 0 0 0 new D5h genus #    84 with   240 species is 0:2:0,3:3,4
family= 2 2 0 0 0 new D5h genus #    85 with   120 species is 0:2:0,4:0,4
family= 2 2 0 0 0 new D5h genus #    86 with   240 species is 0:2:0,4:1,3
family= 2 2 0 0 0 new D5h genus #    87 with   240 species is 0:2:0,4:1,4
family= 2 2 0 0 0 new D5h genus #    88 with   120 species is 0:2:0,4:2,3
family= 2 2 0 0 0 new D5h genus #    89 with   240 species is 0:2:0,4:3,4
family= 2 2 0 0 0 new D5h genus #    90 with   120 species is 0:2:1,3:1,3
family= 2 2 0 0 0 new D5h genus #    91 with   120 species is 0:2:1,3:1,4
family= 2 2 0 0 0 new D5h genus #    92 with   240 species is 0:2:1,3:3,4
family= 2 2 0 0 0 new D5h genus #    93 with    60 species is 0:2:3,4:3,4
Nber of genera for this family=   93
 
family= 1 3 0 0 0
 
family= 1 3 0 0 0 new D5h genus #     1 with    40 species is 0:0,1:0,1:0,1
family= 1 3 0 0 0 new D5h genus #     2 with   120 species is 0:0,1:0,1:0,2
family= 1 3 0 0 0 new D5h genus #     3 with   120 species is 0:0,1:0,1:0,3
family= 1 3 0 0 0 new D5h genus #     4 with   120 species is 0:0,1:0,1:0,4
family= 1 3 0 0 0 new D5h genus #     5 with   120 species is 0:0,1:0,1:1,2
family= 1 3 0 0 0 new D5h genus #     6 with   120 species is 0:0,1:0,1:1,3
family= 1 3 0 0 0 new D5h genus #     7 with   120 species is 0:0,1:0,1:1,4
family= 1 3 0 0 0 new D5h genus #     8 with   120 species is 0:0,1:0,1:2,3
family= 1 3 0 0 0 new D5h genus #     9 with   120 species is 0:0,1:0,1:2,4
family= 1 3 0 0 0 new D5h genus #    10 with   120 species is 0:0,1:0,1:3,4
family= 1 3 0 0 0 new D5h genus #    11 with   120 species is 0:0,1:0,2:0,2
family= 1 3 0 0 0 new D5h genus #    12 with   240 species is 0:0,1:0,2:0,3
family= 1 3 0 0 0 new D5h genus #    13 with   240 species is 0:0,1:0,2:0,4
family= 1 3 0 0 0 new D5h genus #    14 with   240 species is 0:0,1:0,2:1,2
family= 1 3 0 0 0 new D5h genus #    15 with   240 species is 0:0,1:0,2:1,3
family= 1 3 0 0 0 new D5h genus #    16 with   240 species is 0:0,1:0,2:1,4
family= 1 3 0 0 0 new D5h genus #    17 with   240 species is 0:0,1:0,2:2,3
family= 1 3 0 0 0 new D5h genus #    18 with   240 species is 0:0,1:0,2:2,4
family= 1 3 0 0 0 new D5h genus #    19 with   240 species is 0:0,1:0,2:3,4
family= 1 3 0 0 0 new D5h genus #    20 with   120 species is 0:0,1:0,3:0,3
family= 1 3 0 0 0 new D5h genus #    21 with   240 species is 0:0,1:0,3:1,2
family= 1 3 0 0 0 new D5h genus #    22 with   240 species is 0:0,1:0,3:1,3
family= 1 3 0 0 0 new D5h genus #    23 with   240 species is 0:0,1:0,3:1,4
family= 1 3 0 0 0 new D5h genus #    24 with   240 species is 0:0,1:0,3:2,3
family= 1 3 0 0 0 new D5h genus #    25 with   240 species is 0:0,1:0,3:2,4
family= 1 3 0 0 0 new D5h genus #    26 with   240 species is 0:0,1:0,3:3,4
family= 1 3 0 0 0 new D5h genus #    27 with   240 species is 0:0,1:0,4:1,2
family= 1 3 0 0 0 new D5h genus #    28 with   240 species is 0:0,1:0,4:1,3
family= 1 3 0 0 0 new D5h genus #    29 with   120 species is 0:0,1:0,4:1,4
family= 1 3 0 0 0 new D5h genus #    30 with   120 species is 0:0,1:0,4:2,3
family= 1 3 0 0 0 new D5h genus #    31 with   120 species is 0:0,1:1,2:1,2
family= 1 3 0 0 0 new D5h genus #    32 with   240 species is 0:0,1:1,2:1,3
family= 1 3 0 0 0 new D5h genus #    33 with   240 species is 0:0,1:1,2:1,4
family= 1 3 0 0 0 new D5h genus #    34 with   240 species is 0:0,1:1,2:2,3
family= 1 3 0 0 0 new D5h genus #    35 with   240 species is 0:0,1:1,2:2,4
family= 1 3 0 0 0 new D5h genus #    36 with   240 species is 0:0,1:1,2:3,4
family= 1 3 0 0 0 new D5h genus #    37 with   120 species is 0:0,1:1,3:1,3
family= 1 3 0 0 0 new D5h genus #    38 with   240 species is 0:0,1:1,3:1,4
family= 1 3 0 0 0 new D5h genus #    39 with   240 species is 0:0,1:1,3:2,3
family= 1 3 0 0 0 new D5h genus #    40 with   240 species is 0:0,1:1,3:2,4
family= 1 3 0 0 0 new D5h genus #    41 with   240 species is 0:0,1:1,3:3,4
family= 1 3 0 0 0 new D5h genus #    42 with   120 species is 0:0,1:1,4:1,4
family= 1 3 0 0 0 new D5h genus #    43 with   240 species is 0:0,1:1,4:2,3
family= 1 3 0 0 0 new D5h genus #    44 with   240 species is 0:0,1:1,4:2,4
family= 1 3 0 0 0 new D5h genus #    45 with   240 species is 0:0,1:1,4:3,4
family= 1 3 0 0 0 new D5h genus #    46 with   120 species is 0:0,1:2,3:2,3
family= 1 3 0 0 0 new D5h genus #    47 with   240 species is 0:0,1:2,3:2,4
family= 1 3 0 0 0 new D5h genus #    48 with   240 species is 0:0,1:2,3:3,4
family= 1 3 0 0 0 new D5h genus #    49 with   120 species is 0:0,1:2,4:2,4
family= 1 3 0 0 0 new D5h genus #    50 with   240 species is 0:0,1:2,4:3,4
family= 1 3 0 0 0 new D5h genus #    51 with   120 species is 0:0,1:3,4:3,4
family= 1 3 0 0 0 new D5h genus #    52 with    40 species is 0:0,2:0,2:0,2
family= 1 3 0 0 0 new D5h genus #    53 with   120 species is 0:0,2:0,2:0,3
family= 1 3 0 0 0 new D5h genus #    54 with   120 species is 0:0,2:0,2:1,2
family= 1 3 0 0 0 new D5h genus #    55 with   120 species is 0:0,2:0,2:1,3
family= 1 3 0 0 0 new D5h genus #    56 with   120 species is 0:0,2:0,2:1,4
family= 1 3 0 0 0 new D5h genus #    57 with   120 species is 0:0,2:0,2:2,3
family= 1 3 0 0 0 new D5h genus #    58 with   120 species is 0:0,2:0,2:2,4
family= 1 3 0 0 0 new D5h genus #    59 with   120 species is 0:0,2:0,2:3,4
family= 1 3 0 0 0 new D5h genus #    60 with   240 species is 0:0,2:0,3:1,2
family= 1 3 0 0 0 new D5h genus #    61 with   240 species is 0:0,2:0,3:1,3
family= 1 3 0 0 0 new D5h genus #    62 with   120 species is 0:0,2:0,3:1,4
family= 1 3 0 0 0 new D5h genus #    63 with   120 species is 0:0,2:0,3:2,3
family= 1 3 0 0 0 new D5h genus #    64 with   120 species is 0:0,2:1,2:1,2
family= 1 3 0 0 0 new D5h genus #    65 with   240 species is 0:0,2:1,2:1,3
family= 1 3 0 0 0 new D5h genus #    66 with   240 species is 0:0,2:1,2:1,4
family= 1 3 0 0 0 new D5h genus #    67 with   240 species is 0:0,2:1,2:2,3
family= 1 3 0 0 0 new D5h genus #    68 with   240 species is 0:0,2:1,2:2,4
family= 1 3 0 0 0 new D5h genus #    69 with   240 species is 0:0,2:1,2:3,4
family= 1 3 0 0 0 new D5h genus #    70 with   120 species is 0:0,2:1,3:1,3
family= 1 3 0 0 0 new D5h genus #    71 with   240 species is 0:0,2:1,3:1,4
family= 1 3 0 0 0 new D5h genus #    72 with   240 species is 0:0,2:1,3:2,3
family= 1 3 0 0 0 new D5h genus #    73 with   240 species is 0:0,2:1,3:2,4
family= 1 3 0 0 0 new D5h genus #    74 with   240 species is 0:0,2:1,3:3,4
family= 1 3 0 0 0 new D5h genus #    75 with   120 species is 0:0,2:1,4:1,4
family= 1 3 0 0 0 new D5h genus #    76 with   240 species is 0:0,2:1,4:2,3
family= 1 3 0 0 0 new D5h genus #    77 with   240 species is 0:0,2:1,4:2,4
family= 1 3 0 0 0 new D5h genus #    78 with   240 species is 0:0,2:1,4:3,4
family= 1 3 0 0 0 new D5h genus #    79 with   120 species is 0:0,2:2,3:2,3
family= 1 3 0 0 0 new D5h genus #    80 with   240 species is 0:0,2:2,3:2,4
family= 1 3 0 0 0 new D5h genus #    81 with   240 species is 0:0,2:2,3:3,4
family= 1 3 0 0 0 new D5h genus #    82 with   120 species is 0:0,2:2,4:2,4
family= 1 3 0 0 0 new D5h genus #    83 with   240 species is 0:0,2:2,4:3,4
family= 1 3 0 0 0 new D5h genus #    84 with   120 species is 0:0,2:3,4:3,4
family= 1 3 0 0 0 new D5h genus #    85 with    40 species is 0:1,2:1,2:1,2
family= 1 3 0 0 0 new D5h genus #    86 with   120 species is 0:1,2:1,2:1,3
family= 1 3 0 0 0 new D5h genus #    87 with   120 species is 0:1,2:1,2:1,4
family= 1 3 0 0 0 new D5h genus #    88 with   120 species is 0:1,2:1,2:2,3
family= 1 3 0 0 0 new D5h genus #    89 with   120 species is 0:1,2:1,2:2,4
family= 1 3 0 0 0 new D5h genus #    90 with   120 species is 0:1,2:1,2:3,4
family= 1 3 0 0 0 new D5h genus #    91 with   120 species is 0:1,2:1,3:1,3
family= 1 3 0 0 0 new D5h genus #    92 with   240 species is 0:1,2:1,3:1,4
family= 1 3 0 0 0 new D5h genus #    93 with   240 species is 0:1,2:1,3:2,3
family= 1 3 0 0 0 new D5h genus #    94 with   240 species is 0:1,2:1,3:2,4
family= 1 3 0 0 0 new D5h genus #    95 with   240 species is 0:1,2:1,3:3,4
family= 1 3 0 0 0 new D5h genus #    96 with   120 species is 0:1,2:1,4:1,4
family= 1 3 0 0 0 new D5h genus #    97 with   240 species is 0:1,2:1,4:2,3
family= 1 3 0 0 0 new D5h genus #    98 with   240 species is 0:1,2:1,4:2,4
family= 1 3 0 0 0 new D5h genus #    99 with   120 species is 0:1,2:1,4:3,4
family= 1 3 0 0 0 new D5h genus #   100 with   120 species is 0:1,2:2,3:2,3
family= 1 3 0 0 0 new D5h genus #   101 with   240 species is 0:1,2:2,3:2,4
family= 1 3 0 0 0 new D5h genus #   102 with   120 species is 0:1,2:2,3:3,4
family= 1 3 0 0 0 new D5h genus #   103 with   120 species is 0:1,2:2,4:2,4
family= 1 3 0 0 0 new D5h genus #   104 with    40 species is 0:1,3:1,3:1,3
family= 1 3 0 0 0 new D5h genus #   105 with   120 species is 0:1,3:1,3:1,4
family= 1 3 0 0 0 new D5h genus #   106 with   120 species is 0:1,3:1,3:2,3
family= 1 3 0 0 0 new D5h genus #   107 with   120 species is 0:1,3:1,3:2,4
family= 1 3 0 0 0 new D5h genus #   108 with   120 species is 0:1,3:1,4:1,4
family= 1 3 0 0 0 new D5h genus #   109 with   240 species is 0:1,3:1,4:2,3
family= 1 3 0 0 0 new D5h genus #   110 with   120 species is 0:1,3:1,4:2,4
family= 1 3 0 0 0 new D5h genus #   111 with   120 species is 0:1,3:2,3:2,3
family= 1 3 0 0 0 new D5h genus #   112 with   120 species is 0:1,3:2,3:2,4
family= 1 3 0 0 0 new D5h genus #   113 with    20 species is 0:1,4:1,4:1,4
family= 1 3 0 0 0 new D5h genus #   114 with    60 species is 0:1,4:1,4:2,3
family= 1 3 0 0 0 new D5h genus #   115 with    60 species is 0:1,4:2,3:2,3
family= 1 3 0 0 0 new D5h genus #   116 with    20 species is 0:2,3:2,3:2,3
Nber of genera for this family=  116
 
family= 0 4 0 0 0
 
family= 0 4 0 0 0 new D5h genus #     1 with     5 species is 0,1:0,1:0,1:0,1
family= 0 4 0 0 0 new D5h genus #     2 with    40 species is 0,1:0,1:0,1:0,2
family= 0 4 0 0 0 new D5h genus #     3 with    40 species is 0,1:0,1:0,1:0,3
family= 0 4 0 0 0 new D5h genus #     4 with    40 species is 0,1:0,1:0,1:0,4
family= 0 4 0 0 0 new D5h genus #     5 with    40 species is 0,1:0,1:0,1:2,3
family= 0 4 0 0 0 new D5h genus #     6 with    20 species is 0,1:0,1:0,1:2,4
family= 0 4 0 0 0 new D5h genus #     7 with    60 species is 0,1:0,1:0,2:0,2
family= 0 4 0 0 0 new D5h genus #     8 with   120 species is 0,1:0,1:0,2:0,3
family= 0 4 0 0 0 new D5h genus #     9 with   120 species is 0,1:0,1:0,2:0,4
family= 0 4 0 0 0 new D5h genus #    10 with   120 species is 0,1:0,1:0,2:1,2
family= 0 4 0 0 0 new D5h genus #    11 with   120 species is 0,1:0,1:0,2:1,3
family= 0 4 0 0 0 new D5h genus #    12 with    60 species is 0,1:0,1:0,2:1,4
family= 0 4 0 0 0 new D5h genus #    13 with   120 species is 0,1:0,1:0,2:2,3
family= 0 4 0 0 0 new D5h genus #    14 with   120 species is 0,1:0,1:0,2:2,4
family= 0 4 0 0 0 new D5h genus #    15 with   120 species is 0,1:0,1:0,2:3,4
family= 0 4 0 0 0 new D5h genus #    16 with    60 species is 0,1:0,1:0,3:0,3
family= 0 4 0 0 0 new D5h genus #    17 with   120 species is 0,1:0,1:0,3:0,4
family= 0 4 0 0 0 new D5h genus #    18 with   120 species is 0,1:0,1:0,3:1,2
family= 0 4 0 0 0 new D5h genus #    19 with    60 species is 0,1:0,1:0,3:1,3
family= 0 4 0 0 0 new D5h genus #    20 with   120 species is 0,1:0,1:0,3:2,3
family= 0 4 0 0 0 new D5h genus #    21 with   120 species is 0,1:0,1:0,3:2,4
family= 0 4 0 0 0 new D5h genus #    22 with   120 species is 0,1:0,1:0,3:3,4
family= 0 4 0 0 0 new D5h genus #    23 with    30 species is 0,1:0,1:0,4:0,4
family= 0 4 0 0 0 new D5h genus #    24 with    60 species is 0,1:0,1:0,4:1,2
family= 0 4 0 0 0 new D5h genus #    25 with   120 species is 0,1:0,1:0,4:2,3
family= 0 4 0 0 0 new D5h genus #    26 with   120 species is 0,1:0,1:0,4:2,4
family= 0 4 0 0 0 new D5h genus #    27 with   120 species is 0,1:0,1:0,4:3,4
family= 0 4 0 0 0 new D5h genus #    28 with    30 species is 0,1:0,1:2,3:2,3
family= 0 4 0 0 0 new D5h genus #    29 with   120 species is 0,1:0,1:2,3:2,4
family= 0 4 0 0 0 new D5h genus #    30 with    60 species is 0,1:0,1:2,3:3,4
family= 0 4 0 0 0 new D5h genus #    31 with    30 species is 0,1:0,1:2,4:2,4
family= 0 4 0 0 0 new D5h genus #    32 with    40 species is 0,1:0,2:0,2:0,2
family= 0 4 0 0 0 new D5h genus #    33 with   120 species is 0,1:0,2:0,2:0,3
family= 0 4 0 0 0 new D5h genus #    34 with   120 species is 0,1:0,2:0,2:0,4
family= 0 4 0 0 0 new D5h genus #    35 with    60 species is 0,1:0,2:0,2:1,2
family= 0 4 0 0 0 new D5h genus #    36 with   120 species is 0,1:0,2:0,2:1,3
family= 0 4 0 0 0 new D5h genus #    37 with   120 species is 0,1:0,2:0,2:1,4
family= 0 4 0 0 0 new D5h genus #    38 with   120 species is 0,1:0,2:0,2:2,3
family= 0 4 0 0 0 new D5h genus #    39 with   120 species is 0,1:0,2:0,2:2,4
family= 0 4 0 0 0 new D5h genus #    40 with   120 species is 0,1:0,2:0,2:3,4
family= 0 4 0 0 0 new D5h genus #    41 with   120 species is 0,1:0,2:0,3:0,3
family= 0 4 0 0 0 new D5h genus #    42 with   120 species is 0,1:0,2:0,3:0,4
family= 0 4 0 0 0 new D5h genus #    43 with   240 species is 0,1:0,2:0,3:1,2
family= 0 4 0 0 0 new D5h genus #    44 with   240 species is 0,1:0,2:0,3:1,3
family= 0 4 0 0 0 new D5h genus #    45 with   240 species is 0,1:0,2:0,3:1,4
family= 0 4 0 0 0 new D5h genus #    46 with   240 species is 0,1:0,2:0,3:2,3
family= 0 4 0 0 0 new D5h genus #    47 with   240 species is 0,1:0,2:0,3:2,4
family= 0 4 0 0 0 new D5h genus #    48 with   240 species is 0,1:0,2:0,3:3,4
family= 0 4 0 0 0 new D5h genus #    49 with   240 species is 0,1:0,2:0,4:1,2
family= 0 4 0 0 0 new D5h genus #    50 with   240 species is 0,1:0,2:0,4:1,3
family= 0 4 0 0 0 new D5h genus #    51 with   240 species is 0,1:0,2:0,4:1,4
family= 0 4 0 0 0 new D5h genus #    52 with   240 species is 0,1:0,2:0,4:2,3
family= 0 4 0 0 0 new D5h genus #    53 with   240 species is 0,1:0,2:0,4:2,4
family= 0 4 0 0 0 new D5h genus #    54 with   240 species is 0,1:0,2:0,4:3,4
family= 0 4 0 0 0 new D5h genus #    55 with   120 species is 0,1:0,2:1,2:3,4
family= 0 4 0 0 0 new D5h genus #    56 with   120 species is 0,1:0,2:1,3:1,3
family= 0 4 0 0 0 new D5h genus #    57 with   120 species is 0,1:0,2:1,3:2,3
family= 0 4 0 0 0 new D5h genus #    58 with   240 species is 0,1:0,2:1,3:2,4
family= 0 4 0 0 0 new D5h genus #    59 with   240 species is 0,1:0,2:1,3:3,4
family= 0 4 0 0 0 new D5h genus #    60 with   240 species is 0,1:0,2:1,4:2,3
family= 0 4 0 0 0 new D5h genus #    61 with   120 species is 0,1:0,2:1,4:2,4
family= 0 4 0 0 0 new D5h genus #    62 with   240 species is 0,1:0,2:2,3:3,4
family= 0 4 0 0 0 new D5h genus #    63 with   120 species is 0,1:0,2:2,4:2,4
family= 0 4 0 0 0 new D5h genus #    64 with   120 species is 0,1:0,2:2,4:3,4
family= 0 4 0 0 0 new D5h genus #    65 with    40 species is 0,1:0,3:0,3:0,3
family= 0 4 0 0 0 new D5h genus #    66 with   120 species is 0,1:0,3:0,3:1,2
family= 0 4 0 0 0 new D5h genus #    67 with   120 species is 0,1:0,3:0,3:1,3
family= 0 4 0 0 0 new D5h genus #    68 with    60 species is 0,1:0,3:0,3:2,3
family= 0 4 0 0 0 new D5h genus #    69 with   120 species is 0,1:0,3:0,3:2,4
family= 0 4 0 0 0 new D5h genus #    70 with   120 species is 0,1:0,3:1,2:2,3
family= 0 4 0 0 0 new D5h genus #    71 with   120 species is 0,1:0,3:1,2:2,4
family= 0 4 0 0 0 new D5h genus #    72 with   120 species is 0,1:0,3:1,3:2,4
family= 0 4 0 0 0 new D5h genus #    73 with   120 species is 0,1:0,3:2,4:2,4
family= 0 4 0 0 0 new D5h genus #    74 with   120 species is 0,1:0,4:1,2:2,3
family= 0 4 0 0 0 new D5h genus #    75 with    20 species is 0,1:2,4:2,4:2,4
family= 0 4 0 0 0 new D5h genus #    76 with     5 species is 0,2:0,2:0,2:0,2
family= 0 4 0 0 0 new D5h genus #    77 with    40 species is 0,2:0,2:0,2:0,3
family= 0 4 0 0 0 new D5h genus #    78 with    40 species is 0,2:0,2:0,2:1,3
family= 0 4 0 0 0 new D5h genus #    79 with    30 species is 0,2:0,2:0,3:0,3
family= 0 4 0 0 0 new D5h genus #    80 with   120 species is 0,2:0,2:0,3:1,3
family= 0 4 0 0 0 new D5h genus #    81 with   120 species is 0,2:0,2:0,3:1,4
family= 0 4 0 0 0 new D5h genus #    82 with    60 species is 0,2:0,2:0,3:2,4
family= 0 4 0 0 0 new D5h genus #    83 with    30 species is 0,2:0,2:1,3:1,3
family= 0 4 0 0 0 new D5h genus #    84 with    60 species is 0,2:0,2:1,3:1,4
family= 0 4 0 0 0 new D5h genus #    85 with   120 species is 0,2:0,3:1,3:1,4
Nber of genera for this family=   85
 
family= 3 0 1 0 0
 
family= 3 0 1 0 0 new D5h genus #     1 with    40 species is 0:0:0:\0,1
family= 3 0 1 0 0 new D5h genus #     2 with    40 species is 0:0:0:\0,2
family= 3 0 1 0 0 new D5h genus #     3 with    40 species is 0:0:0:\1,2
family= 3 0 1 0 0 new D5h genus #     4 with    40 species is 0:0:0:\1,3
family= 3 0 1 0 0 new D5h genus #     5 with    20 species is 0:0:0:\1,4
family= 3 0 1 0 0 new D5h genus #     6 with    20 species is 0:0:0:\2,3
family= 3 0 1 0 0 new D5h genus #     7 with   120 species is 0:0:1:\0,1
family= 3 0 1 0 0 new D5h genus #     8 with   120 species is 0:0:1:\0,2
family= 3 0 1 0 0 new D5h genus #     9 with   120 species is 0:0:1:\0,3
family= 3 0 1 0 0 new D5h genus #    10 with   120 species is 0:0:1:\0,4
family= 3 0 1 0 0 new D5h genus #    11 with   120 species is 0:0:1:\1,2
family= 3 0 1 0 0 new D5h genus #    12 with   120 species is 0:0:1:\1,3
family= 3 0 1 0 0 new D5h genus #    13 with   120 species is 0:0:1:\1,4
family= 3 0 1 0 0 new D5h genus #    14 with   120 species is 0:0:1:\2,3
family= 3 0 1 0 0 new D5h genus #    15 with   120 species is 0:0:1:\2,4
family= 3 0 1 0 0 new D5h genus #    16 with   120 species is 0:0:1:\3,4
family= 3 0 1 0 0 new D5h genus #    17 with   120 species is 0:0:2:\0,1
family= 3 0 1 0 0 new D5h genus #    18 with   120 species is 0:0:2:\0,2
family= 3 0 1 0 0 new D5h genus #    19 with   120 species is 0:0:2:\0,3
family= 3 0 1 0 0 new D5h genus #    20 with   120 species is 0:0:2:\0,4
family= 3 0 1 0 0 new D5h genus #    21 with   120 species is 0:0:2:\1,2
family= 3 0 1 0 0 new D5h genus #    22 with   120 species is 0:0:2:\1,3
family= 3 0 1 0 0 new D5h genus #    23 with   120 species is 0:0:2:\1,4
family= 3 0 1 0 0 new D5h genus #    24 with   120 species is 0:0:2:\2,3
family= 3 0 1 0 0 new D5h genus #    25 with   120 species is 0:0:2:\2,4
family= 3 0 1 0 0 new D5h genus #    26 with   120 species is 0:0:2:\3,4
family= 3 0 1 0 0 new D5h genus #    27 with   240 species is 0:1:2:\0,1
family= 3 0 1 0 0 new D5h genus #    28 with   120 species is 0:1:2:\0,2
family= 3 0 1 0 0 new D5h genus #    29 with   240 species is 0:1:2:\0,3
family= 3 0 1 0 0 new D5h genus #    30 with   240 species is 0:1:2:\0,4
family= 3 0 1 0 0 new D5h genus #    31 with   240 species is 0:1:2:\1,3
family= 3 0 1 0 0 new D5h genus #    32 with   120 species is 0:1:2:\3,4
family= 3 0 1 0 0 new D5h genus #    33 with   120 species is 0:1:3:\0,1
family= 3 0 1 0 0 new D5h genus #    34 with   240 species is 0:1:3:\0,2
family= 3 0 1 0 0 new D5h genus #    35 with   240 species is 0:1:3:\0,3
family= 3 0 1 0 0 new D5h genus #    36 with   240 species is 0:1:3:\0,4
family= 3 0 1 0 0 new D5h genus #    37 with   240 species is 0:1:3:\2,3
family= 3 0 1 0 0 new D5h genus #    38 with   120 species is 0:1:3:\2,4
Nber of genera for this family=   38
 
family= 2 1 1 0 0
 
family= 2 1 1 0 0 new D5h genus #     1 with   120 species is 0:0:0,1:\0,1
family= 2 1 1 0 0 new D5h genus #     2 with   120 species is 0:0:0,1:\0,2
family= 2 1 1 0 0 new D5h genus #     3 with   120 species is 0:0:0,1:\0,3
family= 2 1 1 0 0 new D5h genus #     4 with   120 species is 0:0:0,1:\0,4
family= 2 1 1 0 0 new D5h genus #     5 with   120 species is 0:0:0,1:\1,2
family= 2 1 1 0 0 new D5h genus #     6 with   120 species is 0:0:0,1:\1,3
family= 2 1 1 0 0 new D5h genus #     7 with   120 species is 0:0:0,1:\1,4
family= 2 1 1 0 0 new D5h genus #     8 with   120 species is 0:0:0,1:\2,3
family= 2 1 1 0 0 new D5h genus #     9 with   120 species is 0:0:0,1:\2,4
family= 2 1 1 0 0 new D5h genus #    10 with   120 species is 0:0:0,1:\3,4
family= 2 1 1 0 0 new D5h genus #    11 with   120 species is 0:0:0,2:\0,1
family= 2 1 1 0 0 new D5h genus #    12 with   120 species is 0:0:0,2:\0,2
family= 2 1 1 0 0 new D5h genus #    13 with   120 species is 0:0:0,2:\0,3
family= 2 1 1 0 0 new D5h genus #    14 with   120 species is 0:0:0,2:\0,4
family= 2 1 1 0 0 new D5h genus #    15 with   120 species is 0:0:0,2:\1,2
family= 2 1 1 0 0 new D5h genus #    16 with   120 species is 0:0:0,2:\1,3
family= 2 1 1 0 0 new D5h genus #    17 with   120 species is 0:0:0,2:\1,4
family= 2 1 1 0 0 new D5h genus #    18 with   120 species is 0:0:0,2:\2,3
family= 2 1 1 0 0 new D5h genus #    19 with   120 species is 0:0:0,2:\2,4
family= 2 1 1 0 0 new D5h genus #    20 with   120 species is 0:0:0,2:\3,4
family= 2 1 1 0 0 new D5h genus #    21 with   120 species is 0:0:1,2:\0,1
family= 2 1 1 0 0 new D5h genus #    22 with   120 species is 0:0:1,2:\0,2
family= 2 1 1 0 0 new D5h genus #    23 with   120 species is 0:0:1,2:\0,3
family= 2 1 1 0 0 new D5h genus #    24 with   120 species is 0:0:1,2:\0,4
family= 2 1 1 0 0 new D5h genus #    25 with   120 species is 0:0:1,2:\1,2
family= 2 1 1 0 0 new D5h genus #    26 with   120 species is 0:0:1,2:\1,3
family= 2 1 1 0 0 new D5h genus #    27 with   120 species is 0:0:1,2:\1,4
family= 2 1 1 0 0 new D5h genus #    28 with   120 species is 0:0:1,2:\2,3
family= 2 1 1 0 0 new D5h genus #    29 with   120 species is 0:0:1,2:\2,4
family= 2 1 1 0 0 new D5h genus #    30 with   120 species is 0:0:1,2:\3,4
family= 2 1 1 0 0 new D5h genus #    31 with   120 species is 0:0:1,3:\0,1
family= 2 1 1 0 0 new D5h genus #    32 with   120 species is 0:0:1,3:\0,2
family= 2 1 1 0 0 new D5h genus #    33 with   120 species is 0:0:1,3:\0,3
family= 2 1 1 0 0 new D5h genus #    34 with   120 species is 0:0:1,3:\0,4
family= 2 1 1 0 0 new D5h genus #    35 with   120 species is 0:0:1,3:\1,2
family= 2 1 1 0 0 new D5h genus #    36 with   120 species is 0:0:1,3:\1,3
family= 2 1 1 0 0 new D5h genus #    37 with   120 species is 0:0:1,3:\1,4
family= 2 1 1 0 0 new D5h genus #    38 with   120 species is 0:0:1,3:\2,3
family= 2 1 1 0 0 new D5h genus #    39 with   120 species is 0:0:1,3:\2,4
family= 2 1 1 0 0 new D5h genus #    40 with   120 species is 0:0:1,3:\3,4
family= 2 1 1 0 0 new D5h genus #    41 with   120 species is 0:0:1,4:\0,1
family= 2 1 1 0 0 new D5h genus #    42 with   120 species is 0:0:1,4:\0,2
family= 2 1 1 0 0 new D5h genus #    43 with   120 species is 0:0:1,4:\1,2
family= 2 1 1 0 0 new D5h genus #    44 with   120 species is 0:0:1,4:\1,3
family= 2 1 1 0 0 new D5h genus #    45 with    60 species is 0:0:1,4:\1,4
family= 2 1 1 0 0 new D5h genus #    46 with    60 species is 0:0:1,4:\2,3
family= 2 1 1 0 0 new D5h genus #    47 with   120 species is 0:0:2,3:\0,1
family= 2 1 1 0 0 new D5h genus #    48 with   120 species is 0:0:2,3:\0,2
family= 2 1 1 0 0 new D5h genus #    49 with   120 species is 0:0:2,3:\1,2
family= 2 1 1 0 0 new D5h genus #    50 with   120 species is 0:0:2,3:\1,3
family= 2 1 1 0 0 new D5h genus #    51 with    60 species is 0:0:2,3:\1,4
family= 2 1 1 0 0 new D5h genus #    52 with    60 species is 0:0:2,3:\2,3
family= 2 1 1 0 0 new D5h genus #    53 with   120 species is 0:1:0,1:\0,1
family= 2 1 1 0 0 new D5h genus #    54 with   240 species is 0:1:0,1:\0,2
family= 2 1 1 0 0 new D5h genus #    55 with   240 species is 0:1:0,1:\0,3
family= 2 1 1 0 0 new D5h genus #    56 with   240 species is 0:1:0,1:\0,4
family= 2 1 1 0 0 new D5h genus #    57 with   240 species is 0:1:0,1:\2,3
family= 2 1 1 0 0 new D5h genus #    58 with   120 species is 0:1:0,1:\2,4
family= 2 1 1 0 0 new D5h genus #    59 with   240 species is 0:1:0,2:\0,1
family= 2 1 1 0 0 new D5h genus #    60 with   240 species is 0:1:0,2:\0,2
family= 2 1 1 0 0 new D5h genus #    61 with   240 species is 0:1:0,2:\0,3
family= 2 1 1 0 0 new D5h genus #    62 with   240 species is 0:1:0,2:\0,4
family= 2 1 1 0 0 new D5h genus #    63 with   240 species is 0:1:0,2:\1,2
family= 2 1 1 0 0 new D5h genus #    64 with   240 species is 0:1:0,2:\1,3
family= 2 1 1 0 0 new D5h genus #    65 with   240 species is 0:1:0,2:\1,4
family= 2 1 1 0 0 new D5h genus #    66 with   240 species is 0:1:0,2:\2,3
family= 2 1 1 0 0 new D5h genus #    67 with   240 species is 0:1:0,2:\2,4
family= 2 1 1 0 0 new D5h genus #    68 with   240 species is 0:1:0,2:\3,4
family= 2 1 1 0 0 new D5h genus #    69 with   240 species is 0:1:0,3:\0,1
family= 2 1 1 0 0 new D5h genus #    70 with   240 species is 0:1:0,3:\0,2
family= 2 1 1 0 0 new D5h genus #    71 with   240 species is 0:1:0,3:\0,3
family= 2 1 1 0 0 new D5h genus #    72 with   240 species is 0:1:0,3:\0,4
family= 2 1 1 0 0 new D5h genus #    73 with   240 species is 0:1:0,3:\1,2
family= 2 1 1 0 0 new D5h genus #    74 with   240 species is 0:1:0,3:\1,3
family= 2 1 1 0 0 new D5h genus #    75 with   240 species is 0:1:0,3:\1,4
family= 2 1 1 0 0 new D5h genus #    76 with   240 species is 0:1:0,3:\2,3
family= 2 1 1 0 0 new D5h genus #    77 with   240 species is 0:1:0,3:\2,4
family= 2 1 1 0 0 new D5h genus #    78 with   240 species is 0:1:0,3:\3,4
family= 2 1 1 0 0 new D5h genus #    79 with   240 species is 0:1:0,4:\0,1
family= 2 1 1 0 0 new D5h genus #    80 with   240 species is 0:1:0,4:\0,2
family= 2 1 1 0 0 new D5h genus #    81 with   240 species is 0:1:0,4:\0,3
family= 2 1 1 0 0 new D5h genus #    82 with   240 species is 0:1:0,4:\0,4
family= 2 1 1 0 0 new D5h genus #    83 with   240 species is 0:1:0,4:\1,2
family= 2 1 1 0 0 new D5h genus #    84 with   240 species is 0:1:0,4:\1,3
family= 2 1 1 0 0 new D5h genus #    85 with   240 species is 0:1:0,4:\1,4
family= 2 1 1 0 0 new D5h genus #    86 with   240 species is 0:1:0,4:\2,3
family= 2 1 1 0 0 new D5h genus #    87 with   240 species is 0:1:0,4:\2,4
family= 2 1 1 0 0 new D5h genus #    88 with   240 species is 0:1:0,4:\3,4
family= 2 1 1 0 0 new D5h genus #    89 with   240 species is 0:1:2,3:\0,1
family= 2 1 1 0 0 new D5h genus #    90 with   240 species is 0:1:2,3:\0,2
family= 2 1 1 0 0 new D5h genus #    91 with   240 species is 0:1:2,3:\0,3
family= 2 1 1 0 0 new D5h genus #    92 with   240 species is 0:1:2,3:\0,4
family= 2 1 1 0 0 new D5h genus #    93 with   240 species is 0:1:2,3:\1,2
family= 2 1 1 0 0 new D5h genus #    94 with   240 species is 0:1:2,3:\1,3
family= 2 1 1 0 0 new D5h genus #    95 with   240 species is 0:1:2,3:\1,4
family= 2 1 1 0 0 new D5h genus #    96 with   240 species is 0:1:2,3:\2,3
family= 2 1 1 0 0 new D5h genus #    97 with   240 species is 0:1:2,3:\2,4
family= 2 1 1 0 0 new D5h genus #    98 with   240 species is 0:1:2,3:\3,4
family= 2 1 1 0 0 new D5h genus #    99 with   120 species is 0:1:2,4:\0,1
family= 2 1 1 0 0 new D5h genus #   100 with   240 species is 0:1:2,4:\0,2
family= 2 1 1 0 0 new D5h genus #   101 with   240 species is 0:1:2,4:\0,3
family= 2 1 1 0 0 new D5h genus #   102 with   240 species is 0:1:2,4:\0,4
family= 2 1 1 0 0 new D5h genus #   103 with   240 species is 0:1:2,4:\2,3
family= 2 1 1 0 0 new D5h genus #   104 with   120 species is 0:1:2,4:\2,4
family= 2 1 1 0 0 new D5h genus #   105 with   240 species is 0:2:0,1:\0,1
family= 2 1 1 0 0 new D5h genus #   106 with   240 species is 0:2:0,1:\0,2
family= 2 1 1 0 0 new D5h genus #   107 with   240 species is 0:2:0,1:\0,3
family= 2 1 1 0 0 new D5h genus #   108 with   240 species is 0:2:0,1:\0,4
family= 2 1 1 0 0 new D5h genus #   109 with   240 species is 0:2:0,1:\1,2
family= 2 1 1 0 0 new D5h genus #   110 with   240 species is 0:2:0,1:\1,3
family= 2 1 1 0 0 new D5h genus #   111 with   240 species is 0:2:0,1:\1,4
family= 2 1 1 0 0 new D5h genus #   112 with   240 species is 0:2:0,1:\2,3
family= 2 1 1 0 0 new D5h genus #   113 with   240 species is 0:2:0,1:\2,4
family= 2 1 1 0 0 new D5h genus #   114 with   240 species is 0:2:0,1:\3,4
family= 2 1 1 0 0 new D5h genus #   115 with   240 species is 0:2:0,2:\0,1
family= 2 1 1 0 0 new D5h genus #   116 with   120 species is 0:2:0,2:\0,2
family= 2 1 1 0 0 new D5h genus #   117 with   240 species is 0:2:0,2:\0,3
family= 2 1 1 0 0 new D5h genus #   118 with   240 species is 0:2:0,2:\0,4
family= 2 1 1 0 0 new D5h genus #   119 with   240 species is 0:2:0,2:\1,3
family= 2 1 1 0 0 new D5h genus #   120 with   120 species is 0:2:0,2:\3,4
family= 2 1 1 0 0 new D5h genus #   121 with   240 species is 0:2:0,3:\0,1
family= 2 1 1 0 0 new D5h genus #   122 with   240 species is 0:2:0,3:\0,2
family= 2 1 1 0 0 new D5h genus #   123 with   240 species is 0:2:0,3:\0,3
family= 2 1 1 0 0 new D5h genus #   124 with   240 species is 0:2:0,3:\0,4
family= 2 1 1 0 0 new D5h genus #   125 with   240 species is 0:2:0,3:\1,2
family= 2 1 1 0 0 new D5h genus #   126 with   240 species is 0:2:0,3:\1,3
family= 2 1 1 0 0 new D5h genus #   127 with   240 species is 0:2:0,3:\1,4
family= 2 1 1 0 0 new D5h genus #   128 with   240 species is 0:2:0,3:\2,3
family= 2 1 1 0 0 new D5h genus #   129 with   240 species is 0:2:0,3:\2,4
family= 2 1 1 0 0 new D5h genus #   130 with   240 species is 0:2:0,3:\3,4
family= 2 1 1 0 0 new D5h genus #   131 with   240 species is 0:2:0,4:\0,1
family= 2 1 1 0 0 new D5h genus #   132 with   240 species is 0:2:0,4:\0,2
family= 2 1 1 0 0 new D5h genus #   133 with   240 species is 0:2:0,4:\0,3
family= 2 1 1 0 0 new D5h genus #   134 with   240 species is 0:2:0,4:\0,4
family= 2 1 1 0 0 new D5h genus #   135 with   240 species is 0:2:0,4:\1,2
family= 2 1 1 0 0 new D5h genus #   136 with   240 species is 0:2:0,4:\1,3
family= 2 1 1 0 0 new D5h genus #   137 with   240 species is 0:2:0,4:\1,4
family= 2 1 1 0 0 new D5h genus #   138 with   240 species is 0:2:0,4:\2,3
family= 2 1 1 0 0 new D5h genus #   139 with   240 species is 0:2:0,4:\2,4
family= 2 1 1 0 0 new D5h genus #   140 with   240 species is 0:2:0,4:\3,4
family= 2 1 1 0 0 new D5h genus #   141 with   240 species is 0:2:1,3:\0,1
family= 2 1 1 0 0 new D5h genus #   142 with   240 species is 0:2:1,3:\0,2
family= 2 1 1 0 0 new D5h genus #   143 with   240 species is 0:2:1,3:\0,3
family= 2 1 1 0 0 new D5h genus #   144 with   240 species is 0:2:1,3:\0,4
family= 2 1 1 0 0 new D5h genus #   145 with   240 species is 0:2:1,3:\1,2
family= 2 1 1 0 0 new D5h genus #   146 with   240 species is 0:2:1,3:\1,3
family= 2 1 1 0 0 new D5h genus #   147 with   240 species is 0:2:1,3:\1,4
family= 2 1 1 0 0 new D5h genus #   148 with   240 species is 0:2:1,3:\2,3
family= 2 1 1 0 0 new D5h genus #   149 with   240 species is 0:2:1,3:\2,4
family= 2 1 1 0 0 new D5h genus #   150 with   240 species is 0:2:1,3:\3,4
family= 2 1 1 0 0 new D5h genus #   151 with   240 species is 0:2:3,4:\0,1
family= 2 1 1 0 0 new D5h genus #   152 with   120 species is 0:2:3,4:\0,2
family= 2 1 1 0 0 new D5h genus #   153 with   240 species is 0:2:3,4:\0,3
family= 2 1 1 0 0 new D5h genus #   154 with   240 species is 0:2:3,4:\0,4
family= 2 1 1 0 0 new D5h genus #   155 with   240 species is 0:2:3,4:\1,3
family= 2 1 1 0 0 new D5h genus #   156 with   120 species is 0:2:3,4:\3,4
Nber of genera for this family=  156
 
family= 1 2 1 0 0
 
family= 1 2 1 0 0 new D5h genus #     1 with   120 species is 0:0,1:0,1:\0,1
family= 1 2 1 0 0 new D5h genus #     2 with   120 species is 0:0,1:0,1:\0,2
family= 1 2 1 0 0 new D5h genus #     3 with   120 species is 0:0,1:0,1:\0,3
family= 1 2 1 0 0 new D5h genus #     4 with   120 species is 0:0,1:0,1:\0,4
family= 1 2 1 0 0 new D5h genus #     5 with   120 species is 0:0,1:0,1:\1,2
family= 1 2 1 0 0 new D5h genus #     6 with   120 species is 0:0,1:0,1:\1,3
family= 1 2 1 0 0 new D5h genus #     7 with   120 species is 0:0,1:0,1:\1,4
family= 1 2 1 0 0 new D5h genus #     8 with   120 species is 0:0,1:0,1:\2,3
family= 1 2 1 0 0 new D5h genus #     9 with   120 species is 0:0,1:0,1:\2,4
family= 1 2 1 0 0 new D5h genus #    10 with   120 species is 0:0,1:0,1:\3,4
family= 1 2 1 0 0 new D5h genus #    11 with   240 species is 0:0,1:0,2:\0,1
family= 1 2 1 0 0 new D5h genus #    12 with   240 species is 0:0,1:0,2:\0,2
family= 1 2 1 0 0 new D5h genus #    13 with   240 species is 0:0,1:0,2:\0,3
family= 1 2 1 0 0 new D5h genus #    14 with   240 species is 0:0,1:0,2:\0,4
family= 1 2 1 0 0 new D5h genus #    15 with   240 species is 0:0,1:0,2:\1,2
family= 1 2 1 0 0 new D5h genus #    16 with   240 species is 0:0,1:0,2:\1,3
family= 1 2 1 0 0 new D5h genus #    17 with   240 species is 0:0,1:0,2:\1,4
family= 1 2 1 0 0 new D5h genus #    18 with   240 species is 0:0,1:0,2:\2,3
family= 1 2 1 0 0 new D5h genus #    19 with   240 species is 0:0,1:0,2:\2,4
family= 1 2 1 0 0 new D5h genus #    20 with   240 species is 0:0,1:0,2:\3,4
family= 1 2 1 0 0 new D5h genus #    21 with   240 species is 0:0,1:0,3:\0,1
family= 1 2 1 0 0 new D5h genus #    22 with   240 species is 0:0,1:0,3:\0,2
family= 1 2 1 0 0 new D5h genus #    23 with   240 species is 0:0,1:0,3:\0,3
family= 1 2 1 0 0 new D5h genus #    24 with   240 species is 0:0,1:0,3:\0,4
family= 1 2 1 0 0 new D5h genus #    25 with   240 species is 0:0,1:0,3:\1,2
family= 1 2 1 0 0 new D5h genus #    26 with   240 species is 0:0,1:0,3:\1,3
family= 1 2 1 0 0 new D5h genus #    27 with   240 species is 0:0,1:0,3:\1,4
family= 1 2 1 0 0 new D5h genus #    28 with   240 species is 0:0,1:0,3:\2,3
family= 1 2 1 0 0 new D5h genus #    29 with   240 species is 0:0,1:0,3:\2,4
family= 1 2 1 0 0 new D5h genus #    30 with   240 species is 0:0,1:0,3:\3,4
family= 1 2 1 0 0 new D5h genus #    31 with   240 species is 0:0,1:0,4:\0,1
family= 1 2 1 0 0 new D5h genus #    32 with   240 species is 0:0,1:0,4:\0,2
family= 1 2 1 0 0 new D5h genus #    33 with   240 species is 0:0,1:0,4:\1,2
family= 1 2 1 0 0 new D5h genus #    34 with   240 species is 0:0,1:0,4:\1,3
family= 1 2 1 0 0 new D5h genus #    35 with   120 species is 0:0,1:0,4:\1,4
family= 1 2 1 0 0 new D5h genus #    36 with   120 species is 0:0,1:0,4:\2,3
family= 1 2 1 0 0 new D5h genus #    37 with   240 species is 0:0,1:1,2:\0,1
family= 1 2 1 0 0 new D5h genus #    38 with   240 species is 0:0,1:1,2:\0,2
family= 1 2 1 0 0 new D5h genus #    39 with   240 species is 0:0,1:1,2:\0,3
family= 1 2 1 0 0 new D5h genus #    40 with   240 species is 0:0,1:1,2:\0,4
family= 1 2 1 0 0 new D5h genus #    41 with   240 species is 0:0,1:1,2:\1,2
family= 1 2 1 0 0 new D5h genus #    42 with   240 species is 0:0,1:1,2:\1,3
family= 1 2 1 0 0 new D5h genus #    43 with   240 species is 0:0,1:1,2:\1,4
family= 1 2 1 0 0 new D5h genus #    44 with   240 species is 0:0,1:1,2:\2,3
family= 1 2 1 0 0 new D5h genus #    45 with   240 species is 0:0,1:1,2:\2,4
family= 1 2 1 0 0 new D5h genus #    46 with   240 species is 0:0,1:1,2:\3,4
family= 1 2 1 0 0 new D5h genus #    47 with   240 species is 0:0,1:1,3:\0,1
family= 1 2 1 0 0 new D5h genus #    48 with   240 species is 0:0,1:1,3:\0,2
family= 1 2 1 0 0 new D5h genus #    49 with   240 species is 0:0,1:1,3:\0,3
family= 1 2 1 0 0 new D5h genus #    50 with   240 species is 0:0,1:1,3:\0,4
family= 1 2 1 0 0 new D5h genus #    51 with   240 species is 0:0,1:1,3:\1,2
family= 1 2 1 0 0 new D5h genus #    52 with   240 species is 0:0,1:1,3:\1,3
family= 1 2 1 0 0 new D5h genus #    53 with   240 species is 0:0,1:1,3:\1,4
family= 1 2 1 0 0 new D5h genus #    54 with   240 species is 0:0,1:1,3:\2,3
family= 1 2 1 0 0 new D5h genus #    55 with   240 species is 0:0,1:1,3:\2,4
family= 1 2 1 0 0 new D5h genus #    56 with   240 species is 0:0,1:1,3:\3,4
family= 1 2 1 0 0 new D5h genus #    57 with   240 species is 0:0,1:1,4:\0,1
family= 1 2 1 0 0 new D5h genus #    58 with   240 species is 0:0,1:1,4:\0,2
family= 1 2 1 0 0 new D5h genus #    59 with   240 species is 0:0,1:1,4:\0,3
family= 1 2 1 0 0 new D5h genus #    60 with   240 species is 0:0,1:1,4:\0,4
family= 1 2 1 0 0 new D5h genus #    61 with   240 species is 0:0,1:1,4:\1,2
family= 1 2 1 0 0 new D5h genus #    62 with   240 species is 0:0,1:1,4:\1,3
family= 1 2 1 0 0 new D5h genus #    63 with   240 species is 0:0,1:1,4:\1,4
family= 1 2 1 0 0 new D5h genus #    64 with   240 species is 0:0,1:1,4:\2,3
family= 1 2 1 0 0 new D5h genus #    65 with   240 species is 0:0,1:1,4:\2,4
family= 1 2 1 0 0 new D5h genus #    66 with   240 species is 0:0,1:1,4:\3,4
family= 1 2 1 0 0 new D5h genus #    67 with   240 species is 0:0,1:2,3:\0,1
family= 1 2 1 0 0 new D5h genus #    68 with   240 species is 0:0,1:2,3:\0,2
family= 1 2 1 0 0 new D5h genus #    69 with   240 species is 0:0,1:2,3:\0,3
family= 1 2 1 0 0 new D5h genus #    70 with   240 species is 0:0,1:2,3:\0,4
family= 1 2 1 0 0 new D5h genus #    71 with   240 species is 0:0,1:2,3:\1,2
family= 1 2 1 0 0 new D5h genus #    72 with   240 species is 0:0,1:2,3:\1,3
family= 1 2 1 0 0 new D5h genus #    73 with   240 species is 0:0,1:2,3:\1,4
family= 1 2 1 0 0 new D5h genus #    74 with   240 species is 0:0,1:2,3:\2,3
family= 1 2 1 0 0 new D5h genus #    75 with   240 species is 0:0,1:2,3:\2,4
family= 1 2 1 0 0 new D5h genus #    76 with   240 species is 0:0,1:2,3:\3,4
family= 1 2 1 0 0 new D5h genus #    77 with   240 species is 0:0,1:2,4:\0,1
family= 1 2 1 0 0 new D5h genus #    78 with   240 species is 0:0,1:2,4:\0,2
family= 1 2 1 0 0 new D5h genus #    79 with   240 species is 0:0,1:2,4:\0,3
family= 1 2 1 0 0 new D5h genus #    80 with   240 species is 0:0,1:2,4:\0,4
family= 1 2 1 0 0 new D5h genus #    81 with   240 species is 0:0,1:2,4:\1,2
family= 1 2 1 0 0 new D5h genus #    82 with   240 species is 0:0,1:2,4:\1,3
family= 1 2 1 0 0 new D5h genus #    83 with   240 species is 0:0,1:2,4:\1,4
family= 1 2 1 0 0 new D5h genus #    84 with   240 species is 0:0,1:2,4:\2,3
family= 1 2 1 0 0 new D5h genus #    85 with   240 species is 0:0,1:2,4:\2,4
family= 1 2 1 0 0 new D5h genus #    86 with   240 species is 0:0,1:2,4:\3,4
family= 1 2 1 0 0 new D5h genus #    87 with   240 species is 0:0,1:3,4:\0,1
family= 1 2 1 0 0 new D5h genus #    88 with   240 species is 0:0,1:3,4:\0,2
family= 1 2 1 0 0 new D5h genus #    89 with   240 species is 0:0,1:3,4:\0,3
family= 1 2 1 0 0 new D5h genus #    90 with   240 species is 0:0,1:3,4:\0,4
family= 1 2 1 0 0 new D5h genus #    91 with   240 species is 0:0,1:3,4:\1,2
family= 1 2 1 0 0 new D5h genus #    92 with   240 species is 0:0,1:3,4:\1,3
family= 1 2 1 0 0 new D5h genus #    93 with   240 species is 0:0,1:3,4:\1,4
family= 1 2 1 0 0 new D5h genus #    94 with   240 species is 0:0,1:3,4:\2,3
family= 1 2 1 0 0 new D5h genus #    95 with   240 species is 0:0,1:3,4:\2,4
family= 1 2 1 0 0 new D5h genus #    96 with   240 species is 0:0,1:3,4:\3,4
family= 1 2 1 0 0 new D5h genus #    97 with   120 species is 0:0,2:0,2:\0,1
family= 1 2 1 0 0 new D5h genus #    98 with   120 species is 0:0,2:0,2:\0,2
family= 1 2 1 0 0 new D5h genus #    99 with   120 species is 0:0,2:0,2:\0,3
family= 1 2 1 0 0 new D5h genus #   100 with   120 species is 0:0,2:0,2:\0,4
family= 1 2 1 0 0 new D5h genus #   101 with   120 species is 0:0,2:0,2:\1,2
family= 1 2 1 0 0 new D5h genus #   102 with   120 species is 0:0,2:0,2:\1,3
family= 1 2 1 0 0 new D5h genus #   103 with   120 species is 0:0,2:0,2:\1,4
family= 1 2 1 0 0 new D5h genus #   104 with   120 species is 0:0,2:0,2:\2,3
family= 1 2 1 0 0 new D5h genus #   105 with   120 species is 0:0,2:0,2:\2,4
family= 1 2 1 0 0 new D5h genus #   106 with   120 species is 0:0,2:0,2:\3,4
family= 1 2 1 0 0 new D5h genus #   107 with   240 species is 0:0,2:0,3:\0,1
family= 1 2 1 0 0 new D5h genus #   108 with   240 species is 0:0,2:0,3:\0,2
family= 1 2 1 0 0 new D5h genus #   109 with   240 species is 0:0,2:0,3:\1,2
family= 1 2 1 0 0 new D5h genus #   110 with   240 species is 0:0,2:0,3:\1,3
family= 1 2 1 0 0 new D5h genus #   111 with   120 species is 0:0,2:0,3:\1,4
family= 1 2 1 0 0 new D5h genus #   112 with   120 species is 0:0,2:0,3:\2,3
family= 1 2 1 0 0 new D5h genus #   113 with   240 species is 0:0,2:1,2:\0,1
family= 1 2 1 0 0 new D5h genus #   114 with   240 species is 0:0,2:1,2:\0,2
family= 1 2 1 0 0 new D5h genus #   115 with   240 species is 0:0,2:1,2:\0,3
family= 1 2 1 0 0 new D5h genus #   116 with   240 species is 0:0,2:1,2:\0,4
family= 1 2 1 0 0 new D5h genus #   117 with   240 species is 0:0,2:1,2:\1,2
family= 1 2 1 0 0 new D5h genus #   118 with   240 species is 0:0,2:1,2:\1,3
family= 1 2 1 0 0 new D5h genus #   119 with   240 species is 0:0,2:1,2:\1,4
family= 1 2 1 0 0 new D5h genus #   120 with   240 species is 0:0,2:1,2:\2,3
family= 1 2 1 0 0 new D5h genus #   121 with   240 species is 0:0,2:1,2:\2,4
family= 1 2 1 0 0 new D5h genus #   122 with   240 species is 0:0,2:1,2:\3,4
family= 1 2 1 0 0 new D5h genus #   123 with   240 species is 0:0,2:1,3:\0,1
family= 1 2 1 0 0 new D5h genus #   124 with   240 species is 0:0,2:1,3:\0,2
family= 1 2 1 0 0 new D5h genus #   125 with   240 species is 0:0,2:1,3:\0,3
family= 1 2 1 0 0 new D5h genus #   126 with   240 species is 0:0,2:1,3:\0,4
family= 1 2 1 0 0 new D5h genus #   127 with   240 species is 0:0,2:1,3:\1,2
family= 1 2 1 0 0 new D5h genus #   128 with   240 species is 0:0,2:1,3:\1,3
family= 1 2 1 0 0 new D5h genus #   129 with   240 species is 0:0,2:1,3:\1,4
family= 1 2 1 0 0 new D5h genus #   130 with   240 species is 0:0,2:1,3:\2,3
family= 1 2 1 0 0 new D5h genus #   131 with   240 species is 0:0,2:1,3:\2,4
family= 1 2 1 0 0 new D5h genus #   132 with   240 species is 0:0,2:1,3:\3,4
family= 1 2 1 0 0 new D5h genus #   133 with   240 species is 0:0,2:1,4:\0,1
family= 1 2 1 0 0 new D5h genus #   134 with   240 species is 0:0,2:1,4:\0,2
family= 1 2 1 0 0 new D5h genus #   135 with   240 species is 0:0,2:1,4:\0,3
family= 1 2 1 0 0 new D5h genus #   136 with   240 species is 0:0,2:1,4:\0,4
family= 1 2 1 0 0 new D5h genus #   137 with   240 species is 0:0,2:1,4:\1,2
family= 1 2 1 0 0 new D5h genus #   138 with   240 species is 0:0,2:1,4:\1,3
family= 1 2 1 0 0 new D5h genus #   139 with   240 species is 0:0,2:1,4:\1,4
family= 1 2 1 0 0 new D5h genus #   140 with   240 species is 0:0,2:1,4:\2,3
family= 1 2 1 0 0 new D5h genus #   141 with   240 species is 0:0,2:1,4:\2,4
family= 1 2 1 0 0 new D5h genus #   142 with   240 species is 0:0,2:1,4:\3,4
family= 1 2 1 0 0 new D5h genus #   143 with   240 species is 0:0,2:2,3:\0,1
family= 1 2 1 0 0 new D5h genus #   144 with   240 species is 0:0,2:2,3:\0,2
family= 1 2 1 0 0 new D5h genus #   145 with   240 species is 0:0,2:2,3:\0,3
family= 1 2 1 0 0 new D5h genus #   146 with   240 species is 0:0,2:2,3:\0,4
family= 1 2 1 0 0 new D5h genus #   147 with   240 species is 0:0,2:2,3:\1,2
family= 1 2 1 0 0 new D5h genus #   148 with   240 species is 0:0,2:2,3:\1,3
family= 1 2 1 0 0 new D5h genus #   149 with   240 species is 0:0,2:2,3:\1,4
family= 1 2 1 0 0 new D5h genus #   150 with   240 species is 0:0,2:2,3:\2,3
family= 1 2 1 0 0 new D5h genus #   151 with   240 species is 0:0,2:2,3:\2,4
family= 1 2 1 0 0 new D5h genus #   152 with   240 species is 0:0,2:2,3:\3,4
family= 1 2 1 0 0 new D5h genus #   153 with   240 species is 0:0,2:2,4:\0,1
family= 1 2 1 0 0 new D5h genus #   154 with   240 species is 0:0,2:2,4:\0,2
family= 1 2 1 0 0 new D5h genus #   155 with   240 species is 0:0,2:2,4:\0,3
family= 1 2 1 0 0 new D5h genus #   156 with   240 species is 0:0,2:2,4:\0,4
family= 1 2 1 0 0 new D5h genus #   157 with   240 species is 0:0,2:2,4:\1,2
family= 1 2 1 0 0 new D5h genus #   158 with   240 species is 0:0,2:2,4:\1,3
family= 1 2 1 0 0 new D5h genus #   159 with   240 species is 0:0,2:2,4:\1,4
family= 1 2 1 0 0 new D5h genus #   160 with   240 species is 0:0,2:2,4:\2,3
family= 1 2 1 0 0 new D5h genus #   161 with   240 species is 0:0,2:2,4:\2,4
family= 1 2 1 0 0 new D5h genus #   162 with   240 species is 0:0,2:2,4:\3,4
family= 1 2 1 0 0 new D5h genus #   163 with   240 species is 0:0,2:3,4:\0,1
family= 1 2 1 0 0 new D5h genus #   164 with   240 species is 0:0,2:3,4:\0,2
family= 1 2 1 0 0 new D5h genus #   165 with   240 species is 0:0,2:3,4:\0,3
family= 1 2 1 0 0 new D5h genus #   166 with   240 species is 0:0,2:3,4:\0,4
family= 1 2 1 0 0 new D5h genus #   167 with   240 species is 0:0,2:3,4:\1,2
family= 1 2 1 0 0 new D5h genus #   168 with   240 species is 0:0,2:3,4:\1,3
family= 1 2 1 0 0 new D5h genus #   169 with   240 species is 0:0,2:3,4:\1,4
family= 1 2 1 0 0 new D5h genus #   170 with   240 species is 0:0,2:3,4:\2,3
family= 1 2 1 0 0 new D5h genus #   171 with   240 species is 0:0,2:3,4:\2,4
family= 1 2 1 0 0 new D5h genus #   172 with   240 species is 0:0,2:3,4:\3,4
family= 1 2 1 0 0 new D5h genus #   173 with   120 species is 0:1,2:1,2:\0,1
family= 1 2 1 0 0 new D5h genus #   174 with   120 species is 0:1,2:1,2:\0,2
family= 1 2 1 0 0 new D5h genus #   175 with   120 species is 0:1,2:1,2:\0,3
family= 1 2 1 0 0 new D5h genus #   176 with   120 species is 0:1,2:1,2:\0,4
family= 1 2 1 0 0 new D5h genus #   177 with   120 species is 0:1,2:1,2:\1,2
family= 1 2 1 0 0 new D5h genus #   178 with   120 species is 0:1,2:1,2:\1,3
family= 1 2 1 0 0 new D5h genus #   179 with   120 species is 0:1,2:1,2:\1,4
family= 1 2 1 0 0 new D5h genus #   180 with   120 species is 0:1,2:1,2:\2,3
family= 1 2 1 0 0 new D5h genus #   181 with   120 species is 0:1,2:1,2:\2,4
family= 1 2 1 0 0 new D5h genus #   182 with   120 species is 0:1,2:1,2:\3,4
family= 1 2 1 0 0 new D5h genus #   183 with   240 species is 0:1,2:1,3:\0,1
family= 1 2 1 0 0 new D5h genus #   184 with   240 species is 0:1,2:1,3:\0,2
family= 1 2 1 0 0 new D5h genus #   185 with   240 species is 0:1,2:1,3:\0,3
family= 1 2 1 0 0 new D5h genus #   186 with   240 species is 0:1,2:1,3:\0,4
family= 1 2 1 0 0 new D5h genus #   187 with   240 species is 0:1,2:1,3:\1,2
family= 1 2 1 0 0 new D5h genus #   188 with   240 species is 0:1,2:1,3:\1,3
family= 1 2 1 0 0 new D5h genus #   189 with   240 species is 0:1,2:1,3:\1,4
family= 1 2 1 0 0 new D5h genus #   190 with   240 species is 0:1,2:1,3:\2,3
family= 1 2 1 0 0 new D5h genus #   191 with   240 species is 0:1,2:1,3:\2,4
family= 1 2 1 0 0 new D5h genus #   192 with   240 species is 0:1,2:1,3:\3,4
family= 1 2 1 0 0 new D5h genus #   193 with   240 species is 0:1,2:1,4:\0,1
family= 1 2 1 0 0 new D5h genus #   194 with   240 species is 0:1,2:1,4:\0,2
family= 1 2 1 0 0 new D5h genus #   195 with   240 species is 0:1,2:1,4:\0,3
family= 1 2 1 0 0 new D5h genus #   196 with   240 species is 0:1,2:1,4:\0,4
family= 1 2 1 0 0 new D5h genus #   197 with   240 species is 0:1,2:1,4:\1,2
family= 1 2 1 0 0 new D5h genus #   198 with   240 species is 0:1,2:1,4:\1,3
family= 1 2 1 0 0 new D5h genus #   199 with   240 species is 0:1,2:1,4:\1,4
family= 1 2 1 0 0 new D5h genus #   200 with   240 species is 0:1,2:1,4:\2,3
family= 1 2 1 0 0 new D5h genus #   201 with   240 species is 0:1,2:1,4:\2,4
family= 1 2 1 0 0 new D5h genus #   202 with   240 species is 0:1,2:1,4:\3,4
family= 1 2 1 0 0 new D5h genus #   203 with   240 species is 0:1,2:2,3:\0,1
family= 1 2 1 0 0 new D5h genus #   204 with   240 species is 0:1,2:2,3:\0,2
family= 1 2 1 0 0 new D5h genus #   205 with   240 species is 0:1,2:2,3:\0,3
family= 1 2 1 0 0 new D5h genus #   206 with   240 species is 0:1,2:2,3:\0,4
family= 1 2 1 0 0 new D5h genus #   207 with   240 species is 0:1,2:2,3:\1,2
family= 1 2 1 0 0 new D5h genus #   208 with   240 species is 0:1,2:2,3:\1,3
family= 1 2 1 0 0 new D5h genus #   209 with   240 species is 0:1,2:2,3:\1,4
family= 1 2 1 0 0 new D5h genus #   210 with   240 species is 0:1,2:2,3:\2,3
family= 1 2 1 0 0 new D5h genus #   211 with   240 species is 0:1,2:2,3:\2,4
family= 1 2 1 0 0 new D5h genus #   212 with   240 species is 0:1,2:2,3:\3,4
family= 1 2 1 0 0 new D5h genus #   213 with   240 species is 0:1,2:2,4:\0,1
family= 1 2 1 0 0 new D5h genus #   214 with   240 species is 0:1,2:2,4:\0,2
family= 1 2 1 0 0 new D5h genus #   215 with   240 species is 0:1,2:2,4:\0,3
family= 1 2 1 0 0 new D5h genus #   216 with   240 species is 0:1,2:2,4:\0,4
family= 1 2 1 0 0 new D5h genus #   217 with   240 species is 0:1,2:2,4:\1,2
family= 1 2 1 0 0 new D5h genus #   218 with   240 species is 0:1,2:2,4:\1,3
family= 1 2 1 0 0 new D5h genus #   219 with   240 species is 0:1,2:2,4:\1,4
family= 1 2 1 0 0 new D5h genus #   220 with   240 species is 0:1,2:2,4:\2,3
family= 1 2 1 0 0 new D5h genus #   221 with   240 species is 0:1,2:2,4:\2,4
family= 1 2 1 0 0 new D5h genus #   222 with   240 species is 0:1,2:2,4:\3,4
family= 1 2 1 0 0 new D5h genus #   223 with   240 species is 0:1,2:3,4:\0,1
family= 1 2 1 0 0 new D5h genus #   224 with   240 species is 0:1,2:3,4:\0,2
family= 1 2 1 0 0 new D5h genus #   225 with   240 species is 0:1,2:3,4:\1,2
family= 1 2 1 0 0 new D5h genus #   226 with   240 species is 0:1,2:3,4:\1,3
family= 1 2 1 0 0 new D5h genus #   227 with   120 species is 0:1,2:3,4:\1,4
family= 1 2 1 0 0 new D5h genus #   228 with   120 species is 0:1,2:3,4:\2,3
family= 1 2 1 0 0 new D5h genus #   229 with   120 species is 0:1,3:1,3:\0,1
family= 1 2 1 0 0 new D5h genus #   230 with   120 species is 0:1,3:1,3:\0,2
family= 1 2 1 0 0 new D5h genus #   231 with   120 species is 0:1,3:1,3:\0,3
family= 1 2 1 0 0 new D5h genus #   232 with   120 species is 0:1,3:1,3:\0,4
family= 1 2 1 0 0 new D5h genus #   233 with   120 species is 0:1,3:1,3:\1,2
family= 1 2 1 0 0 new D5h genus #   234 with   120 species is 0:1,3:1,3:\1,3
family= 1 2 1 0 0 new D5h genus #   235 with   120 species is 0:1,3:1,3:\1,4
family= 1 2 1 0 0 new D5h genus #   236 with   120 species is 0:1,3:1,3:\2,3
family= 1 2 1 0 0 new D5h genus #   237 with   120 species is 0:1,3:1,3:\2,4
family= 1 2 1 0 0 new D5h genus #   238 with   120 species is 0:1,3:1,3:\3,4
family= 1 2 1 0 0 new D5h genus #   239 with   240 species is 0:1,3:1,4:\0,1
family= 1 2 1 0 0 new D5h genus #   240 with   240 species is 0:1,3:1,4:\0,2
family= 1 2 1 0 0 new D5h genus #   241 with   240 species is 0:1,3:1,4:\0,3
family= 1 2 1 0 0 new D5h genus #   242 with   240 species is 0:1,3:1,4:\0,4
family= 1 2 1 0 0 new D5h genus #   243 with   240 species is 0:1,3:1,4:\1,2
family= 1 2 1 0 0 new D5h genus #   244 with   240 species is 0:1,3:1,4:\1,3
family= 1 2 1 0 0 new D5h genus #   245 with   240 species is 0:1,3:1,4:\1,4
family= 1 2 1 0 0 new D5h genus #   246 with   240 species is 0:1,3:1,4:\2,3
family= 1 2 1 0 0 new D5h genus #   247 with   240 species is 0:1,3:1,4:\2,4
family= 1 2 1 0 0 new D5h genus #   248 with   240 species is 0:1,3:1,4:\3,4
family= 1 2 1 0 0 new D5h genus #   249 with   240 species is 0:1,3:2,3:\0,1
family= 1 2 1 0 0 new D5h genus #   250 with   240 species is 0:1,3:2,3:\0,2
family= 1 2 1 0 0 new D5h genus #   251 with   240 species is 0:1,3:2,3:\0,3
family= 1 2 1 0 0 new D5h genus #   252 with   240 species is 0:1,3:2,3:\0,4
family= 1 2 1 0 0 new D5h genus #   253 with   240 species is 0:1,3:2,3:\1,2
family= 1 2 1 0 0 new D5h genus #   254 with   240 species is 0:1,3:2,3:\1,3
family= 1 2 1 0 0 new D5h genus #   255 with   240 species is 0:1,3:2,3:\1,4
family= 1 2 1 0 0 new D5h genus #   256 with   240 species is 0:1,3:2,3:\2,3
family= 1 2 1 0 0 new D5h genus #   257 with   240 species is 0:1,3:2,3:\2,4
family= 1 2 1 0 0 new D5h genus #   258 with   240 species is 0:1,3:2,3:\3,4
family= 1 2 1 0 0 new D5h genus #   259 with   240 species is 0:1,3:2,4:\0,1
family= 1 2 1 0 0 new D5h genus #   260 with   240 species is 0:1,3:2,4:\0,2
family= 1 2 1 0 0 new D5h genus #   261 with   240 species is 0:1,3:2,4:\1,2
family= 1 2 1 0 0 new D5h genus #   262 with   240 species is 0:1,3:2,4:\1,3
family= 1 2 1 0 0 new D5h genus #   263 with   120 species is 0:1,3:2,4:\1,4
family= 1 2 1 0 0 new D5h genus #   264 with   120 species is 0:1,3:2,4:\2,3
family= 1 2 1 0 0 new D5h genus #   265 with   120 species is 0:1,4:1,4:\0,1
family= 1 2 1 0 0 new D5h genus #   266 with   120 species is 0:1,4:1,4:\0,2
family= 1 2 1 0 0 new D5h genus #   267 with   120 species is 0:1,4:1,4:\1,2
family= 1 2 1 0 0 new D5h genus #   268 with   120 species is 0:1,4:1,4:\1,3
family= 1 2 1 0 0 new D5h genus #   269 with    60 species is 0:1,4:1,4:\1,4
family= 1 2 1 0 0 new D5h genus #   270 with    60 species is 0:1,4:1,4:\2,3
family= 1 2 1 0 0 new D5h genus #   271 with   240 species is 0:1,4:2,3:\0,1
family= 1 2 1 0 0 new D5h genus #   272 with   240 species is 0:1,4:2,3:\0,2
family= 1 2 1 0 0 new D5h genus #   273 with   240 species is 0:1,4:2,3:\1,2
family= 1 2 1 0 0 new D5h genus #   274 with   240 species is 0:1,4:2,3:\1,3
family= 1 2 1 0 0 new D5h genus #   275 with   120 species is 0:1,4:2,3:\1,4
family= 1 2 1 0 0 new D5h genus #   276 with   120 species is 0:1,4:2,3:\2,3
family= 1 2 1 0 0 new D5h genus #   277 with   120 species is 0:2,3:2,3:\0,1
family= 1 2 1 0 0 new D5h genus #   278 with   120 species is 0:2,3:2,3:\0,2
family= 1 2 1 0 0 new D5h genus #   279 with   120 species is 0:2,3:2,3:\1,2
family= 1 2 1 0 0 new D5h genus #   280 with   120 species is 0:2,3:2,3:\1,3
family= 1 2 1 0 0 new D5h genus #   281 with    60 species is 0:2,3:2,3:\1,4
family= 1 2 1 0 0 new D5h genus #   282 with    60 species is 0:2,3:2,3:\2,3
Nber of genera for this family=  282
 
family= 0 3 1 0 0
 
family= 0 3 1 0 0 new D5h genus #     1 with    20 species is 0,1:0,1:0,1:\0,1
family= 0 3 1 0 0 new D5h genus #     2 with    40 species is 0,1:0,1:0,1:\0,2
family= 0 3 1 0 0 new D5h genus #     3 with    40 species is 0,1:0,1:0,1:\0,3
family= 0 3 1 0 0 new D5h genus #     4 with    40 species is 0,1:0,1:0,1:\0,4
family= 0 3 1 0 0 new D5h genus #     5 with    40 species is 0,1:0,1:0,1:\2,3
family= 0 3 1 0 0 new D5h genus #     6 with    20 species is 0,1:0,1:0,1:\2,4
family= 0 3 1 0 0 new D5h genus #     7 with   120 species is 0,1:0,1:0,2:\0,1
family= 0 3 1 0 0 new D5h genus #     8 with   120 species is 0,1:0,1:0,2:\0,2
family= 0 3 1 0 0 new D5h genus #     9 with   120 species is 0,1:0,1:0,2:\0,3
family= 0 3 1 0 0 new D5h genus #    10 with   120 species is 0,1:0,1:0,2:\0,4
family= 0 3 1 0 0 new D5h genus #    11 with   120 species is 0,1:0,1:0,2:\1,2
family= 0 3 1 0 0 new D5h genus #    12 with   120 species is 0,1:0,1:0,2:\1,3
family= 0 3 1 0 0 new D5h genus #    13 with   120 species is 0,1:0,1:0,2:\1,4
family= 0 3 1 0 0 new D5h genus #    14 with   120 species is 0,1:0,1:0,2:\2,3
family= 0 3 1 0 0 new D5h genus #    15 with   120 species is 0,1:0,1:0,2:\2,4
family= 0 3 1 0 0 new D5h genus #    16 with   120 species is 0,1:0,1:0,2:\3,4
family= 0 3 1 0 0 new D5h genus #    17 with   120 species is 0,1:0,1:0,3:\0,1
family= 0 3 1 0 0 new D5h genus #    18 with   120 species is 0,1:0,1:0,3:\0,2
family= 0 3 1 0 0 new D5h genus #    19 with   120 species is 0,1:0,1:0,3:\0,3
family= 0 3 1 0 0 new D5h genus #    20 with   120 species is 0,1:0,1:0,3:\0,4
family= 0 3 1 0 0 new D5h genus #    21 with   120 species is 0,1:0,1:0,3:\1,2
family= 0 3 1 0 0 new D5h genus #    22 with   120 species is 0,1:0,1:0,3:\1,3
family= 0 3 1 0 0 new D5h genus #    23 with   120 species is 0,1:0,1:0,3:\1,4
family= 0 3 1 0 0 new D5h genus #    24 with   120 species is 0,1:0,1:0,3:\2,3
family= 0 3 1 0 0 new D5h genus #    25 with   120 species is 0,1:0,1:0,3:\2,4
family= 0 3 1 0 0 new D5h genus #    26 with   120 species is 0,1:0,1:0,3:\3,4
family= 0 3 1 0 0 new D5h genus #    27 with   120 species is 0,1:0,1:0,4:\0,1
family= 0 3 1 0 0 new D5h genus #    28 with   120 species is 0,1:0,1:0,4:\0,2
family= 0 3 1 0 0 new D5h genus #    29 with   120 species is 0,1:0,1:0,4:\0,3
family= 0 3 1 0 0 new D5h genus #    30 with   120 species is 0,1:0,1:0,4:\0,4
family= 0 3 1 0 0 new D5h genus #    31 with   120 species is 0,1:0,1:0,4:\1,2
family= 0 3 1 0 0 new D5h genus #    32 with   120 species is 0,1:0,1:0,4:\1,3
family= 0 3 1 0 0 new D5h genus #    33 with   120 species is 0,1:0,1:0,4:\1,4
family= 0 3 1 0 0 new D5h genus #    34 with   120 species is 0,1:0,1:0,4:\2,3
family= 0 3 1 0 0 new D5h genus #    35 with   120 species is 0,1:0,1:0,4:\2,4
family= 0 3 1 0 0 new D5h genus #    36 with   120 species is 0,1:0,1:0,4:\3,4
family= 0 3 1 0 0 new D5h genus #    37 with   120 species is 0,1:0,1:2,3:\0,1
family= 0 3 1 0 0 new D5h genus #    38 with   120 species is 0,1:0,1:2,3:\0,2
family= 0 3 1 0 0 new D5h genus #    39 with   120 species is 0,1:0,1:2,3:\0,3
family= 0 3 1 0 0 new D5h genus #    40 with   120 species is 0,1:0,1:2,3:\0,4
family= 0 3 1 0 0 new D5h genus #    41 with   120 species is 0,1:0,1:2,3:\1,2
family= 0 3 1 0 0 new D5h genus #    42 with   120 species is 0,1:0,1:2,3:\1,3
family= 0 3 1 0 0 new D5h genus #    43 with   120 species is 0,1:0,1:2,3:\1,4
family= 0 3 1 0 0 new D5h genus #    44 with   120 species is 0,1:0,1:2,3:\2,3
family= 0 3 1 0 0 new D5h genus #    45 with   120 species is 0,1:0,1:2,3:\2,4
family= 0 3 1 0 0 new D5h genus #    46 with   120 species is 0,1:0,1:2,3:\3,4
family= 0 3 1 0 0 new D5h genus #    47 with    60 species is 0,1:0,1:2,4:\0,1
family= 0 3 1 0 0 new D5h genus #    48 with   120 species is 0,1:0,1:2,4:\0,2
family= 0 3 1 0 0 new D5h genus #    49 with   120 species is 0,1:0,1:2,4:\0,3
family= 0 3 1 0 0 new D5h genus #    50 with   120 species is 0,1:0,1:2,4:\0,4
family= 0 3 1 0 0 new D5h genus #    51 with   120 species is 0,1:0,1:2,4:\2,3
family= 0 3 1 0 0 new D5h genus #    52 with    60 species is 0,1:0,1:2,4:\2,4
family= 0 3 1 0 0 new D5h genus #    53 with   120 species is 0,1:0,2:0,2:\0,1
family= 0 3 1 0 0 new D5h genus #    54 with   120 species is 0,1:0,2:0,2:\0,2
family= 0 3 1 0 0 new D5h genus #    55 with   120 species is 0,1:0,2:0,2:\0,3
family= 0 3 1 0 0 new D5h genus #    56 with   120 species is 0,1:0,2:0,2:\0,4
family= 0 3 1 0 0 new D5h genus #    57 with   120 species is 0,1:0,2:0,2:\1,2
family= 0 3 1 0 0 new D5h genus #    58 with   120 species is 0,1:0,2:0,2:\1,3
family= 0 3 1 0 0 new D5h genus #    59 with   120 species is 0,1:0,2:0,2:\1,4
family= 0 3 1 0 0 new D5h genus #    60 with   120 species is 0,1:0,2:0,2:\2,3
family= 0 3 1 0 0 new D5h genus #    61 with   120 species is 0,1:0,2:0,2:\2,4
family= 0 3 1 0 0 new D5h genus #    62 with   120 species is 0,1:0,2:0,2:\3,4
family= 0 3 1 0 0 new D5h genus #    63 with   240 species is 0,1:0,2:0,3:\0,1
family= 0 3 1 0 0 new D5h genus #    64 with   240 species is 0,1:0,2:0,3:\0,2
family= 0 3 1 0 0 new D5h genus #    65 with   240 species is 0,1:0,2:0,3:\0,3
family= 0 3 1 0 0 new D5h genus #    66 with   240 species is 0,1:0,2:0,3:\0,4
family= 0 3 1 0 0 new D5h genus #    67 with   240 species is 0,1:0,2:0,3:\1,2
family= 0 3 1 0 0 new D5h genus #    68 with   240 species is 0,1:0,2:0,3:\1,3
family= 0 3 1 0 0 new D5h genus #    69 with   240 species is 0,1:0,2:0,3:\1,4
family= 0 3 1 0 0 new D5h genus #    70 with   240 species is 0,1:0,2:0,3:\2,3
family= 0 3 1 0 0 new D5h genus #    71 with   240 species is 0,1:0,2:0,3:\2,4
family= 0 3 1 0 0 new D5h genus #    72 with   240 species is 0,1:0,2:0,3:\3,4
family= 0 3 1 0 0 new D5h genus #    73 with   240 species is 0,1:0,2:0,4:\0,1
family= 0 3 1 0 0 new D5h genus #    74 with   240 species is 0,1:0,2:0,4:\0,2
family= 0 3 1 0 0 new D5h genus #    75 with   240 species is 0,1:0,2:0,4:\0,3
family= 0 3 1 0 0 new D5h genus #    76 with   240 species is 0,1:0,2:0,4:\0,4
family= 0 3 1 0 0 new D5h genus #    77 with   240 species is 0,1:0,2:0,4:\1,2
family= 0 3 1 0 0 new D5h genus #    78 with   240 species is 0,1:0,2:0,4:\1,3
family= 0 3 1 0 0 new D5h genus #    79 with   240 species is 0,1:0,2:0,4:\1,4
family= 0 3 1 0 0 new D5h genus #    80 with   240 species is 0,1:0,2:0,4:\2,3
family= 0 3 1 0 0 new D5h genus #    81 with   240 species is 0,1:0,2:0,4:\2,4
family= 0 3 1 0 0 new D5h genus #    82 with   240 species is 0,1:0,2:0,4:\3,4
family= 0 3 1 0 0 new D5h genus #    83 with   240 species is 0,1:0,2:1,2:\0,1
family= 0 3 1 0 0 new D5h genus #    84 with   120 species is 0,1:0,2:1,2:\0,2
family= 0 3 1 0 0 new D5h genus #    85 with   240 species is 0,1:0,2:1,2:\0,3
family= 0 3 1 0 0 new D5h genus #    86 with   240 species is 0,1:0,2:1,2:\0,4
family= 0 3 1 0 0 new D5h genus #    87 with   240 species is 0,1:0,2:1,2:\1,3
family= 0 3 1 0 0 new D5h genus #    88 with   120 species is 0,1:0,2:1,2:\3,4
family= 0 3 1 0 0 new D5h genus #    89 with   240 species is 0,1:0,2:1,3:\0,1
family= 0 3 1 0 0 new D5h genus #    90 with   240 species is 0,1:0,2:1,3:\0,2
family= 0 3 1 0 0 new D5h genus #    91 with   240 species is 0,1:0,2:1,3:\0,3
family= 0 3 1 0 0 new D5h genus #    92 with   240 species is 0,1:0,2:1,3:\0,4
family= 0 3 1 0 0 new D5h genus #    93 with   240 species is 0,1:0,2:1,3:\1,2
family= 0 3 1 0 0 new D5h genus #    94 with   240 species is 0,1:0,2:1,3:\1,3
family= 0 3 1 0 0 new D5h genus #    95 with   240 species is 0,1:0,2:1,3:\1,4
family= 0 3 1 0 0 new D5h genus #    96 with   240 species is 0,1:0,2:1,3:\2,3
family= 0 3 1 0 0 new D5h genus #    97 with   240 species is 0,1:0,2:1,3:\2,4
family= 0 3 1 0 0 new D5h genus #    98 with   240 species is 0,1:0,2:1,3:\3,4
family= 0 3 1 0 0 new D5h genus #    99 with   120 species is 0,1:0,2:1,4:\0,1
family= 0 3 1 0 0 new D5h genus #   100 with   240 species is 0,1:0,2:1,4:\0,2
family= 0 3 1 0 0 new D5h genus #   101 with   240 species is 0,1:0,2:1,4:\0,3
family= 0 3 1 0 0 new D5h genus #   102 with   240 species is 0,1:0,2:1,4:\0,4
family= 0 3 1 0 0 new D5h genus #   103 with   240 species is 0,1:0,2:1,4:\2,3
family= 0 3 1 0 0 new D5h genus #   104 with   120 species is 0,1:0,2:1,4:\2,4
family= 0 3 1 0 0 new D5h genus #   105 with   240 species is 0,1:0,2:2,3:\0,1
family= 0 3 1 0 0 new D5h genus #   106 with   240 species is 0,1:0,2:2,3:\0,2
family= 0 3 1 0 0 new D5h genus #   107 with   240 species is 0,1:0,2:2,3:\0,3
family= 0 3 1 0 0 new D5h genus #   108 with   240 species is 0,1:0,2:2,3:\0,4
family= 0 3 1 0 0 new D5h genus #   109 with   240 species is 0,1:0,2:2,3:\1,2
family= 0 3 1 0 0 new D5h genus #   110 with   240 species is 0,1:0,2:2,3:\1,3
family= 0 3 1 0 0 new D5h genus #   111 with   240 species is 0,1:0,2:2,3:\1,4
family= 0 3 1 0 0 new D5h genus #   112 with   240 species is 0,1:0,2:2,3:\2,3
family= 0 3 1 0 0 new D5h genus #   113 with   240 species is 0,1:0,2:2,3:\2,4
family= 0 3 1 0 0 new D5h genus #   114 with   240 species is 0,1:0,2:2,3:\3,4
family= 0 3 1 0 0 new D5h genus #   115 with   240 species is 0,1:0,2:2,4:\0,1
family= 0 3 1 0 0 new D5h genus #   116 with   240 species is 0,1:0,2:2,4:\0,2
family= 0 3 1 0 0 new D5h genus #   117 with   240 species is 0,1:0,2:2,4:\0,3
family= 0 3 1 0 0 new D5h genus #   118 with   240 species is 0,1:0,2:2,4:\0,4
family= 0 3 1 0 0 new D5h genus #   119 with   240 species is 0,1:0,2:2,4:\1,2
family= 0 3 1 0 0 new D5h genus #   120 with   240 species is 0,1:0,2:2,4:\1,3
family= 0 3 1 0 0 new D5h genus #   121 with   240 species is 0,1:0,2:2,4:\1,4
family= 0 3 1 0 0 new D5h genus #   122 with   240 species is 0,1:0,2:2,4:\2,3
family= 0 3 1 0 0 new D5h genus #   123 with   240 species is 0,1:0,2:2,4:\2,4
family= 0 3 1 0 0 new D5h genus #   124 with   240 species is 0,1:0,2:2,4:\3,4
family= 0 3 1 0 0 new D5h genus #   125 with   240 species is 0,1:0,2:3,4:\0,1
family= 0 3 1 0 0 new D5h genus #   126 with   240 species is 0,1:0,2:3,4:\0,2
family= 0 3 1 0 0 new D5h genus #   127 with   240 species is 0,1:0,2:3,4:\0,3
family= 0 3 1 0 0 new D5h genus #   128 with   240 species is 0,1:0,2:3,4:\0,4
family= 0 3 1 0 0 new D5h genus #   129 with   240 species is 0,1:0,2:3,4:\1,2
family= 0 3 1 0 0 new D5h genus #   130 with   240 species is 0,1:0,2:3,4:\1,3
family= 0 3 1 0 0 new D5h genus #   131 with   240 species is 0,1:0,2:3,4:\1,4
family= 0 3 1 0 0 new D5h genus #   132 with   240 species is 0,1:0,2:3,4:\2,3
family= 0 3 1 0 0 new D5h genus #   133 with   240 species is 0,1:0,2:3,4:\2,4
family= 0 3 1 0 0 new D5h genus #   134 with   240 species is 0,1:0,2:3,4:\3,4
family= 0 3 1 0 0 new D5h genus #   135 with   120 species is 0,1:0,3:0,3:\0,1
family= 0 3 1 0 0 new D5h genus #   136 with   120 species is 0,1:0,3:0,3:\0,2
family= 0 3 1 0 0 new D5h genus #   137 with   120 species is 0,1:0,3:0,3:\0,3
family= 0 3 1 0 0 new D5h genus #   138 with   120 species is 0,1:0,3:0,3:\0,4
family= 0 3 1 0 0 new D5h genus #   139 with   120 species is 0,1:0,3:0,3:\1,2
family= 0 3 1 0 0 new D5h genus #   140 with   120 species is 0,1:0,3:0,3:\1,3
family= 0 3 1 0 0 new D5h genus #   141 with   120 species is 0,1:0,3:0,3:\1,4
family= 0 3 1 0 0 new D5h genus #   142 with   120 species is 0,1:0,3:0,3:\2,3
family= 0 3 1 0 0 new D5h genus #   143 with   120 species is 0,1:0,3:0,3:\2,4
family= 0 3 1 0 0 new D5h genus #   144 with   120 species is 0,1:0,3:0,3:\3,4
family= 0 3 1 0 0 new D5h genus #   145 with   240 species is 0,1:0,3:1,2:\0,1
family= 0 3 1 0 0 new D5h genus #   146 with   240 species is 0,1:0,3:1,2:\0,2
family= 0 3 1 0 0 new D5h genus #   147 with   240 species is 0,1:0,3:1,2:\0,3
family= 0 3 1 0 0 new D5h genus #   148 with   240 species is 0,1:0,3:1,2:\0,4
family= 0 3 1 0 0 new D5h genus #   149 with   240 species is 0,1:0,3:1,2:\1,2
family= 0 3 1 0 0 new D5h genus #   150 with   240 species is 0,1:0,3:1,2:\1,3
family= 0 3 1 0 0 new D5h genus #   151 with   240 species is 0,1:0,3:1,2:\1,4
family= 0 3 1 0 0 new D5h genus #   152 with   240 species is 0,1:0,3:1,2:\2,3
family= 0 3 1 0 0 new D5h genus #   153 with   240 species is 0,1:0,3:1,2:\2,4
family= 0 3 1 0 0 new D5h genus #   154 with   240 species is 0,1:0,3:1,2:\3,4
family= 0 3 1 0 0 new D5h genus #   155 with   120 species is 0,1:0,3:1,3:\0,1
family= 0 3 1 0 0 new D5h genus #   156 with   240 species is 0,1:0,3:1,3:\0,2
family= 0 3 1 0 0 new D5h genus #   157 with   240 species is 0,1:0,3:1,3:\0,3
family= 0 3 1 0 0 new D5h genus #   158 with   240 species is 0,1:0,3:1,3:\0,4
family= 0 3 1 0 0 new D5h genus #   159 with   240 species is 0,1:0,3:1,3:\2,3
family= 0 3 1 0 0 new D5h genus #   160 with   120 species is 0,1:0,3:1,3:\2,4
family= 0 3 1 0 0 new D5h genus #   161 with   240 species is 0,1:0,3:2,3:\0,1
family= 0 3 1 0 0 new D5h genus #   162 with   240 species is 0,1:0,3:2,3:\0,2
family= 0 3 1 0 0 new D5h genus #   163 with   120 species is 0,1:0,3:2,3:\0,3
family= 0 3 1 0 0 new D5h genus #   164 with   240 species is 0,1:0,3:2,3:\0,4
family= 0 3 1 0 0 new D5h genus #   165 with   120 species is 0,1:0,3:2,3:\1,2
family= 0 3 1 0 0 new D5h genus #   166 with   240 species is 0,1:0,3:2,3:\1,4
family= 0 3 1 0 0 new D5h genus #   167 with   240 species is 0,1:0,3:2,4:\0,1
family= 0 3 1 0 0 new D5h genus #   168 with   240 species is 0,1:0,3:2,4:\0,2
family= 0 3 1 0 0 new D5h genus #   169 with   240 species is 0,1:0,3:2,4:\0,3
family= 0 3 1 0 0 new D5h genus #   170 with   240 species is 0,1:0,3:2,4:\0,4
family= 0 3 1 0 0 new D5h genus #   171 with   240 species is 0,1:0,3:2,4:\1,2
family= 0 3 1 0 0 new D5h genus #   172 with   240 species is 0,1:0,3:2,4:\1,3
family= 0 3 1 0 0 new D5h genus #   173 with   240 species is 0,1:0,3:2,4:\1,4
family= 0 3 1 0 0 new D5h genus #   174 with   240 species is 0,1:0,3:2,4:\2,3
family= 0 3 1 0 0 new D5h genus #   175 with   240 species is 0,1:0,3:2,4:\2,4
family= 0 3 1 0 0 new D5h genus #   176 with   240 species is 0,1:0,3:2,4:\3,4
family= 0 3 1 0 0 new D5h genus #   177 with   120 species is 0,1:0,4:1,2:\0,1
family= 0 3 1 0 0 new D5h genus #   178 with   240 species is 0,1:0,4:1,2:\0,2
family= 0 3 1 0 0 new D5h genus #   179 with   240 species is 0,1:0,4:1,2:\0,3
family= 0 3 1 0 0 new D5h genus #   180 with   240 species is 0,1:0,4:1,2:\0,4
family= 0 3 1 0 0 new D5h genus #   181 with   240 species is 0,1:0,4:1,2:\2,3
family= 0 3 1 0 0 new D5h genus #   182 with   120 species is 0,1:0,4:1,2:\2,4
family= 0 3 1 0 0 new D5h genus #   183 with   240 species is 0,1:0,4:2,3:\0,1
family= 0 3 1 0 0 new D5h genus #   184 with   240 species is 0,1:0,4:2,3:\0,2
family= 0 3 1 0 0 new D5h genus #   185 with   240 species is 0,1:0,4:2,3:\1,2
family= 0 3 1 0 0 new D5h genus #   186 with   240 species is 0,1:0,4:2,3:\1,3
family= 0 3 1 0 0 new D5h genus #   187 with   120 species is 0,1:0,4:2,3:\1,4
family= 0 3 1 0 0 new D5h genus #   188 with   120 species is 0,1:0,4:2,3:\2,3
family= 0 3 1 0 0 new D5h genus #   189 with    60 species is 0,1:2,4:2,4:\0,1
family= 0 3 1 0 0 new D5h genus #   190 with   120 species is 0,1:2,4:2,4:\0,2
family= 0 3 1 0 0 new D5h genus #   191 with   120 species is 0,1:2,4:2,4:\0,3
family= 0 3 1 0 0 new D5h genus #   192 with   120 species is 0,1:2,4:2,4:\0,4
family= 0 3 1 0 0 new D5h genus #   193 with   120 species is 0,1:2,4:2,4:\2,3
family= 0 3 1 0 0 new D5h genus #   194 with    60 species is 0,1:2,4:2,4:\2,4
family= 0 3 1 0 0 new D5h genus #   195 with    40 species is 0,2:0,2:0,2:\0,1
family= 0 3 1 0 0 new D5h genus #   196 with    20 species is 0,2:0,2:0,2:\0,2
family= 0 3 1 0 0 new D5h genus #   197 with    40 species is 0,2:0,2:0,2:\0,3
family= 0 3 1 0 0 new D5h genus #   198 with    40 species is 0,2:0,2:0,2:\0,4
family= 0 3 1 0 0 new D5h genus #   199 with    40 species is 0,2:0,2:0,2:\1,3
family= 0 3 1 0 0 new D5h genus #   200 with    20 species is 0,2:0,2:0,2:\3,4
family= 0 3 1 0 0 new D5h genus #   201 with   120 species is 0,2:0,2:0,3:\0,1
family= 0 3 1 0 0 new D5h genus #   202 with   120 species is 0,2:0,2:0,3:\0,2
family= 0 3 1 0 0 new D5h genus #   203 with   120 species is 0,2:0,2:0,3:\0,3
family= 0 3 1 0 0 new D5h genus #   204 with   120 species is 0,2:0,2:0,3:\0,4
family= 0 3 1 0 0 new D5h genus #   205 with   120 species is 0,2:0,2:0,3:\1,2
family= 0 3 1 0 0 new D5h genus #   206 with   120 species is 0,2:0,2:0,3:\1,3
family= 0 3 1 0 0 new D5h genus #   207 with   120 species is 0,2:0,2:0,3:\1,4
family= 0 3 1 0 0 new D5h genus #   208 with   120 species is 0,2:0,2:0,3:\2,3
family= 0 3 1 0 0 new D5h genus #   209 with   120 species is 0,2:0,2:0,3:\2,4
family= 0 3 1 0 0 new D5h genus #   210 with   120 species is 0,2:0,2:0,3:\3,4
family= 0 3 1 0 0 new D5h genus #   211 with   120 species is 0,2:0,2:1,3:\0,1
family= 0 3 1 0 0 new D5h genus #   212 with   120 species is 0,2:0,2:1,3:\0,2
family= 0 3 1 0 0 new D5h genus #   213 with   120 species is 0,2:0,2:1,3:\0,3
family= 0 3 1 0 0 new D5h genus #   214 with   120 species is 0,2:0,2:1,3:\0,4
family= 0 3 1 0 0 new D5h genus #   215 with   120 species is 0,2:0,2:1,3:\1,2
family= 0 3 1 0 0 new D5h genus #   216 with   120 species is 0,2:0,2:1,3:\1,3
family= 0 3 1 0 0 new D5h genus #   217 with   120 species is 0,2:0,2:1,3:\1,4
family= 0 3 1 0 0 new D5h genus #   218 with   120 species is 0,2:0,2:1,3:\2,3
family= 0 3 1 0 0 new D5h genus #   219 with   120 species is 0,2:0,2:1,3:\2,4
family= 0 3 1 0 0 new D5h genus #   220 with   120 species is 0,2:0,2:1,3:\3,4
family= 0 3 1 0 0 new D5h genus #   221 with   240 species is 0,2:0,3:1,3:\0,1
family= 0 3 1 0 0 new D5h genus #   222 with   240 species is 0,2:0,3:1,3:\0,2
family= 0 3 1 0 0 new D5h genus #   223 with   120 species is 0,2:0,3:1,3:\0,3
family= 0 3 1 0 0 new D5h genus #   224 with   240 species is 0,2:0,3:1,3:\0,4
family= 0 3 1 0 0 new D5h genus #   225 with   120 species is 0,2:0,3:1,3:\1,2
family= 0 3 1 0 0 new D5h genus #   226 with   240 species is 0,2:0,3:1,3:\1,4
family= 0 3 1 0 0 new D5h genus #   227 with   240 species is 0,2:0,3:1,4:\0,1
family= 0 3 1 0 0 new D5h genus #   228 with   240 species is 0,2:0,3:1,4:\0,2
family= 0 3 1 0 0 new D5h genus #   229 with   240 species is 0,2:0,3:1,4:\1,2
family= 0 3 1 0 0 new D5h genus #   230 with   240 species is 0,2:0,3:1,4:\1,3
family= 0 3 1 0 0 new D5h genus #   231 with   120 species is 0,2:0,3:1,4:\1,4
family= 0 3 1 0 0 new D5h genus #   232 with   120 species is 0,2:0,3:1,4:\2,3
Nber of genera for this family=  232
 
family= 2 0 2 0 0
 
family= 2 0 2 0 0 new D5h genus #     1 with    60 species is 0:0:\0,1:\0,1
family= 2 0 2 0 0 new D5h genus #     2 with   120 species is 0:0:\0,1:\0,2
family= 2 0 2 0 0 new D5h genus #     3 with   120 species is 0:0:\0,1:\0,3
family= 2 0 2 0 0 new D5h genus #     4 with    60 species is 0:0:\0,1:\0,4
family= 2 0 2 0 0 new D5h genus #     5 with   120 species is 0:0:\0,1:\1,2
family= 2 0 2 0 0 new D5h genus #     6 with   120 species is 0:0:\0,1:\1,3
family= 2 0 2 0 0 new D5h genus #     7 with   120 species is 0:0:\0,1:\1,4
family= 2 0 2 0 0 new D5h genus #     8 with   120 species is 0:0:\0,1:\2,3
family= 2 0 2 0 0 new D5h genus #     9 with   120 species is 0:0:\0,1:\2,4
family= 2 0 2 0 0 new D5h genus #    10 with   120 species is 0:0:\0,1:\3,4
family= 2 0 2 0 0 new D5h genus #    11 with    60 species is 0:0:\0,2:\0,2
family= 2 0 2 0 0 new D5h genus #    12 with    60 species is 0:0:\0,2:\0,3
family= 2 0 2 0 0 new D5h genus #    13 with   120 species is 0:0:\0,2:\1,2
family= 2 0 2 0 0 new D5h genus #    14 with   120 species is 0:0:\0,2:\1,3
family= 2 0 2 0 0 new D5h genus #    15 with   120 species is 0:0:\0,2:\1,4
family= 2 0 2 0 0 new D5h genus #    16 with   120 species is 0:0:\0,2:\2,3
family= 2 0 2 0 0 new D5h genus #    17 with   120 species is 0:0:\0,2:\2,4
family= 2 0 2 0 0 new D5h genus #    18 with   120 species is 0:0:\0,2:\3,4
family= 2 0 2 0 0 new D5h genus #    19 with    60 species is 0:0:\1,2:\1,2
family= 2 0 2 0 0 new D5h genus #    20 with   120 species is 0:0:\1,2:\1,3
family= 2 0 2 0 0 new D5h genus #    21 with   120 species is 0:0:\1,2:\1,4
family= 2 0 2 0 0 new D5h genus #    22 with   120 species is 0:0:\1,2:\2,3
family= 2 0 2 0 0 new D5h genus #    23 with   120 species is 0:0:\1,2:\2,4
family= 2 0 2 0 0 new D5h genus #    24 with    60 species is 0:0:\1,2:\3,4
family= 2 0 2 0 0 new D5h genus #    25 with    60 species is 0:0:\1,3:\1,3
family= 2 0 2 0 0 new D5h genus #    26 with   120 species is 0:0:\1,3:\1,4
family= 2 0 2 0 0 new D5h genus #    27 with   120 species is 0:0:\1,3:\2,3
family= 2 0 2 0 0 new D5h genus #    28 with    60 species is 0:0:\1,3:\2,4
family= 2 0 2 0 0 new D5h genus #    29 with    30 species is 0:0:\1,4:\1,4
family= 2 0 2 0 0 new D5h genus #    30 with    60 species is 0:0:\1,4:\2,3
family= 2 0 2 0 0 new D5h genus #    31 with    30 species is 0:0:\2,3:\2,3
family= 2 0 2 0 0 new D5h genus #    32 with    60 species is 0:1:\0,1:\0,1
family= 2 0 2 0 0 new D5h genus #    33 with   240 species is 0:1:\0,1:\0,2
family= 2 0 2 0 0 new D5h genus #    34 with   240 species is 0:1:\0,1:\0,3
family= 2 0 2 0 0 new D5h genus #    35 with   240 species is 0:1:\0,1:\0,4
family= 2 0 2 0 0 new D5h genus #    36 with   240 species is 0:1:\0,1:\2,3
family= 2 0 2 0 0 new D5h genus #    37 with   120 species is 0:1:\0,1:\2,4
family= 2 0 2 0 0 new D5h genus #    38 with   120 species is 0:1:\0,2:\0,2
family= 2 0 2 0 0 new D5h genus #    39 with   240 species is 0:1:\0,2:\0,3
family= 2 0 2 0 0 new D5h genus #    40 with   240 species is 0:1:\0,2:\0,4
family= 2 0 2 0 0 new D5h genus #    41 with   240 species is 0:1:\0,2:\1,2
family= 2 0 2 0 0 new D5h genus #    42 with   240 species is 0:1:\0,2:\1,3
family= 2 0 2 0 0 new D5h genus #    43 with   120 species is 0:1:\0,2:\1,4
family= 2 0 2 0 0 new D5h genus #    44 with   240 species is 0:1:\0,2:\2,3
family= 2 0 2 0 0 new D5h genus #    45 with   240 species is 0:1:\0,2:\2,4
family= 2 0 2 0 0 new D5h genus #    46 with   240 species is 0:1:\0,2:\3,4
family= 2 0 2 0 0 new D5h genus #    47 with   120 species is 0:1:\0,3:\0,3
family= 2 0 2 0 0 new D5h genus #    48 with   240 species is 0:1:\0,3:\0,4
family= 2 0 2 0 0 new D5h genus #    49 with   240 species is 0:1:\0,3:\1,2
family= 2 0 2 0 0 new D5h genus #    50 with   120 species is 0:1:\0,3:\1,3
family= 2 0 2 0 0 new D5h genus #    51 with   240 species is 0:1:\0,3:\2,3
family= 2 0 2 0 0 new D5h genus #    52 with   240 species is 0:1:\0,3:\2,4
family= 2 0 2 0 0 new D5h genus #    53 with   240 species is 0:1:\0,3:\3,4
family= 2 0 2 0 0 new D5h genus #    54 with   120 species is 0:1:\0,4:\0,4
family= 2 0 2 0 0 new D5h genus #    55 with   120 species is 0:1:\0,4:\1,2
family= 2 0 2 0 0 new D5h genus #    56 with   240 species is 0:1:\0,4:\2,3
family= 2 0 2 0 0 new D5h genus #    57 with   240 species is 0:1:\0,4:\2,4
family= 2 0 2 0 0 new D5h genus #    58 with   240 species is 0:1:\0,4:\3,4
family= 2 0 2 0 0 new D5h genus #    59 with   120 species is 0:1:\2,3:\2,3
family= 2 0 2 0 0 new D5h genus #    60 with   240 species is 0:1:\2,3:\2,4
family= 2 0 2 0 0 new D5h genus #    61 with   120 species is 0:1:\2,3:\3,4
family= 2 0 2 0 0 new D5h genus #    62 with    60 species is 0:1:\2,4:\2,4
family= 2 0 2 0 0 new D5h genus #    63 with   120 species is 0:2:\0,1:\0,1
family= 2 0 2 0 0 new D5h genus #    64 with   240 species is 0:2:\0,1:\0,2
family= 2 0 2 0 0 new D5h genus #    65 with   240 species is 0:2:\0,1:\0,3
family= 2 0 2 0 0 new D5h genus #    66 with   240 species is 0:2:\0,1:\0,4
family= 2 0 2 0 0 new D5h genus #    67 with   120 species is 0:2:\0,1:\1,2
family= 2 0 2 0 0 new D5h genus #    68 with   240 species is 0:2:\0,1:\1,3
family= 2 0 2 0 0 new D5h genus #    69 with   240 species is 0:2:\0,1:\1,4
family= 2 0 2 0 0 new D5h genus #    70 with   240 species is 0:2:\0,1:\2,3
family= 2 0 2 0 0 new D5h genus #    71 with   240 species is 0:2:\0,1:\2,4
family= 2 0 2 0 0 new D5h genus #    72 with   240 species is 0:2:\0,1:\3,4
family= 2 0 2 0 0 new D5h genus #    73 with    60 species is 0:2:\0,2:\0,2
family= 2 0 2 0 0 new D5h genus #    74 with   240 species is 0:2:\0,2:\0,3
family= 2 0 2 0 0 new D5h genus #    75 with   240 species is 0:2:\0,2:\0,4
family= 2 0 2 0 0 new D5h genus #    76 with   240 species is 0:2:\0,2:\1,3
family= 2 0 2 0 0 new D5h genus #    77 with   120 species is 0:2:\0,2:\3,4
family= 2 0 2 0 0 new D5h genus #    78 with   120 species is 0:2:\0,3:\0,3
family= 2 0 2 0 0 new D5h genus #    79 with   240 species is 0:2:\0,3:\0,4
family= 2 0 2 0 0 new D5h genus #    80 with   240 species is 0:2:\0,3:\1,3
family= 2 0 2 0 0 new D5h genus #    81 with   240 species is 0:2:\0,3:\1,4
family= 2 0 2 0 0 new D5h genus #    82 with   240 species is 0:2:\0,3:\2,3
family= 2 0 2 0 0 new D5h genus #    83 with   120 species is 0:2:\0,3:\2,4
family= 2 0 2 0 0 new D5h genus #    84 with   240 species is 0:2:\0,3:\3,4
family= 2 0 2 0 0 new D5h genus #    85 with   120 species is 0:2:\0,4:\0,4
family= 2 0 2 0 0 new D5h genus #    86 with   240 species is 0:2:\0,4:\1,3
family= 2 0 2 0 0 new D5h genus #    87 with   240 species is 0:2:\0,4:\1,4
family= 2 0 2 0 0 new D5h genus #    88 with   120 species is 0:2:\0,4:\2,3
family= 2 0 2 0 0 new D5h genus #    89 with   240 species is 0:2:\0,4:\3,4
family= 2 0 2 0 0 new D5h genus #    90 with   120 species is 0:2:\1,3:\1,3
family= 2 0 2 0 0 new D5h genus #    91 with   120 species is 0:2:\1,3:\1,4
family= 2 0 2 0 0 new D5h genus #    92 with   240 species is 0:2:\1,3:\3,4
family= 2 0 2 0 0 new D5h genus #    93 with    60 species is 0:2:\3,4:\3,4
Nber of genera for this family=   93
 
family= 1 1 2 0 0
 
family= 1 1 2 0 0 new D5h genus #     1 with   120 species is 0:0,1:\0,1:\0,1
family= 1 1 2 0 0 new D5h genus #     2 with   240 species is 0:0,1:\0,1:\0,2
family= 1 1 2 0 0 new D5h genus #     3 with   240 species is 0:0,1:\0,1:\0,3
family= 1 1 2 0 0 new D5h genus #     4 with   240 species is 0:0,1:\0,1:\0,4
family= 1 1 2 0 0 new D5h genus #     5 with   240 species is 0:0,1:\0,1:\1,2
family= 1 1 2 0 0 new D5h genus #     6 with   240 species is 0:0,1:\0,1:\1,3
family= 1 1 2 0 0 new D5h genus #     7 with   240 species is 0:0,1:\0,1:\1,4
family= 1 1 2 0 0 new D5h genus #     8 with   240 species is 0:0,1:\0,1:\2,3
family= 1 1 2 0 0 new D5h genus #     9 with   240 species is 0:0,1:\0,1:\2,4
family= 1 1 2 0 0 new D5h genus #    10 with   240 species is 0:0,1:\0,1:\3,4
family= 1 1 2 0 0 new D5h genus #    11 with   120 species is 0:0,1:\0,2:\0,2
family= 1 1 2 0 0 new D5h genus #    12 with   240 species is 0:0,1:\0,2:\0,3
family= 1 1 2 0 0 new D5h genus #    13 with   240 species is 0:0,1:\0,2:\0,4
family= 1 1 2 0 0 new D5h genus #    14 with   240 species is 0:0,1:\0,2:\1,2
family= 1 1 2 0 0 new D5h genus #    15 with   240 species is 0:0,1:\0,2:\1,3
family= 1 1 2 0 0 new D5h genus #    16 with   240 species is 0:0,1:\0,2:\1,4
family= 1 1 2 0 0 new D5h genus #    17 with   240 species is 0:0,1:\0,2:\2,3
family= 1 1 2 0 0 new D5h genus #    18 with   240 species is 0:0,1:\0,2:\2,4
family= 1 1 2 0 0 new D5h genus #    19 with   240 species is 0:0,1:\0,2:\3,4
family= 1 1 2 0 0 new D5h genus #    20 with   120 species is 0:0,1:\0,3:\0,3
family= 1 1 2 0 0 new D5h genus #    21 with   240 species is 0:0,1:\0,3:\0,4
family= 1 1 2 0 0 new D5h genus #    22 with   240 species is 0:0,1:\0,3:\1,2
family= 1 1 2 0 0 new D5h genus #    23 with   240 species is 0:0,1:\0,3:\1,3
family= 1 1 2 0 0 new D5h genus #    24 with   240 species is 0:0,1:\0,3:\1,4
family= 1 1 2 0 0 new D5h genus #    25 with   240 species is 0:0,1:\0,3:\2,3
family= 1 1 2 0 0 new D5h genus #    26 with   240 species is 0:0,1:\0,3:\2,4
family= 1 1 2 0 0 new D5h genus #    27 with   240 species is 0:0,1:\0,3:\3,4
family= 1 1 2 0 0 new D5h genus #    28 with   120 species is 0:0,1:\0,4:\0,4
family= 1 1 2 0 0 new D5h genus #    29 with   240 species is 0:0,1:\0,4:\1,2
family= 1 1 2 0 0 new D5h genus #    30 with   240 species is 0:0,1:\0,4:\1,3
family= 1 1 2 0 0 new D5h genus #    31 with   240 species is 0:0,1:\0,4:\1,4
family= 1 1 2 0 0 new D5h genus #    32 with   240 species is 0:0,1:\0,4:\2,3
family= 1 1 2 0 0 new D5h genus #    33 with   240 species is 0:0,1:\0,4:\2,4
family= 1 1 2 0 0 new D5h genus #    34 with   240 species is 0:0,1:\0,4:\3,4
family= 1 1 2 0 0 new D5h genus #    35 with   120 species is 0:0,1:\1,2:\1,2
family= 1 1 2 0 0 new D5h genus #    36 with   240 species is 0:0,1:\1,2:\1,3
family= 1 1 2 0 0 new D5h genus #    37 with   240 species is 0:0,1:\1,2:\1,4
family= 1 1 2 0 0 new D5h genus #    38 with   240 species is 0:0,1:\1,2:\2,3
family= 1 1 2 0 0 new D5h genus #    39 with   240 species is 0:0,1:\1,2:\2,4
family= 1 1 2 0 0 new D5h genus #    40 with   240 species is 0:0,1:\1,2:\3,4
family= 1 1 2 0 0 new D5h genus #    41 with   120 species is 0:0,1:\1,3:\1,3
family= 1 1 2 0 0 new D5h genus #    42 with   240 species is 0:0,1:\1,3:\1,4
family= 1 1 2 0 0 new D5h genus #    43 with   240 species is 0:0,1:\1,3:\2,3
family= 1 1 2 0 0 new D5h genus #    44 with   240 species is 0:0,1:\1,3:\2,4
family= 1 1 2 0 0 new D5h genus #    45 with   240 species is 0:0,1:\1,3:\3,4
family= 1 1 2 0 0 new D5h genus #    46 with   120 species is 0:0,1:\1,4:\1,4
family= 1 1 2 0 0 new D5h genus #    47 with   240 species is 0:0,1:\1,4:\2,3
family= 1 1 2 0 0 new D5h genus #    48 with   240 species is 0:0,1:\1,4:\2,4
family= 1 1 2 0 0 new D5h genus #    49 with   240 species is 0:0,1:\1,4:\3,4
family= 1 1 2 0 0 new D5h genus #    50 with   120 species is 0:0,1:\2,3:\2,3
family= 1 1 2 0 0 new D5h genus #    51 with   240 species is 0:0,1:\2,3:\2,4
family= 1 1 2 0 0 new D5h genus #    52 with   240 species is 0:0,1:\2,3:\3,4
family= 1 1 2 0 0 new D5h genus #    53 with   120 species is 0:0,1:\2,4:\2,4
family= 1 1 2 0 0 new D5h genus #    54 with   240 species is 0:0,1:\2,4:\3,4
family= 1 1 2 0 0 new D5h genus #    55 with   120 species is 0:0,1:\3,4:\3,4
family= 1 1 2 0 0 new D5h genus #    56 with   120 species is 0:0,2:\0,1:\0,1
family= 1 1 2 0 0 new D5h genus #    57 with   240 species is 0:0,2:\0,1:\0,2
family= 1 1 2 0 0 new D5h genus #    58 with   240 species is 0:0,2:\0,1:\0,3
family= 1 1 2 0 0 new D5h genus #    59 with   240 species is 0:0,2:\0,1:\0,4
family= 1 1 2 0 0 new D5h genus #    60 with   240 species is 0:0,2:\0,1:\1,2
family= 1 1 2 0 0 new D5h genus #    61 with   240 species is 0:0,2:\0,1:\1,3
family= 1 1 2 0 0 new D5h genus #    62 with   240 species is 0:0,2:\0,1:\1,4
family= 1 1 2 0 0 new D5h genus #    63 with   240 species is 0:0,2:\0,1:\2,3
family= 1 1 2 0 0 new D5h genus #    64 with   240 species is 0:0,2:\0,1:\2,4
family= 1 1 2 0 0 new D5h genus #    65 with   240 species is 0:0,2:\0,1:\3,4
family= 1 1 2 0 0 new D5h genus #    66 with   120 species is 0:0,2:\0,2:\0,2
family= 1 1 2 0 0 new D5h genus #    67 with   240 species is 0:0,2:\0,2:\0,3
family= 1 1 2 0 0 new D5h genus #    68 with   240 species is 0:0,2:\0,2:\0,4
family= 1 1 2 0 0 new D5h genus #    69 with   240 species is 0:0,2:\0,2:\1,2
family= 1 1 2 0 0 new D5h genus #    70 with   240 species is 0:0,2:\0,2:\1,3
family= 1 1 2 0 0 new D5h genus #    71 with   240 species is 0:0,2:\0,2:\1,4
family= 1 1 2 0 0 new D5h genus #    72 with   240 species is 0:0,2:\0,2:\2,3
family= 1 1 2 0 0 new D5h genus #    73 with   240 species is 0:0,2:\0,2:\2,4
family= 1 1 2 0 0 new D5h genus #    74 with   240 species is 0:0,2:\0,2:\3,4
family= 1 1 2 0 0 new D5h genus #    75 with   120 species is 0:0,2:\0,3:\0,3
family= 1 1 2 0 0 new D5h genus #    76 with   240 species is 0:0,2:\0,3:\0,4
family= 1 1 2 0 0 new D5h genus #    77 with   240 species is 0:0,2:\0,3:\1,2
family= 1 1 2 0 0 new D5h genus #    78 with   240 species is 0:0,2:\0,3:\1,3
family= 1 1 2 0 0 new D5h genus #    79 with   240 species is 0:0,2:\0,3:\1,4
family= 1 1 2 0 0 new D5h genus #    80 with   240 species is 0:0,2:\0,3:\2,3
family= 1 1 2 0 0 new D5h genus #    81 with   240 species is 0:0,2:\0,3:\2,4
family= 1 1 2 0 0 new D5h genus #    82 with   240 species is 0:0,2:\0,3:\3,4
family= 1 1 2 0 0 new D5h genus #    83 with   120 species is 0:0,2:\0,4:\0,4
family= 1 1 2 0 0 new D5h genus #    84 with   240 species is 0:0,2:\0,4:\1,2
family= 1 1 2 0 0 new D5h genus #    85 with   240 species is 0:0,2:\0,4:\1,3
family= 1 1 2 0 0 new D5h genus #    86 with   240 species is 0:0,2:\0,4:\1,4
family= 1 1 2 0 0 new D5h genus #    87 with   240 species is 0:0,2:\0,4:\2,3
family= 1 1 2 0 0 new D5h genus #    88 with   240 species is 0:0,2:\0,4:\2,4
family= 1 1 2 0 0 new D5h genus #    89 with   240 species is 0:0,2:\0,4:\3,4
family= 1 1 2 0 0 new D5h genus #    90 with   120 species is 0:0,2:\1,2:\1,2
family= 1 1 2 0 0 new D5h genus #    91 with   240 species is 0:0,2:\1,2:\1,3
family= 1 1 2 0 0 new D5h genus #    92 with   240 species is 0:0,2:\1,2:\1,4
family= 1 1 2 0 0 new D5h genus #    93 with   240 species is 0:0,2:\1,2:\2,3
family= 1 1 2 0 0 new D5h genus #    94 with   240 species is 0:0,2:\1,2:\2,4
family= 1 1 2 0 0 new D5h genus #    95 with   240 species is 0:0,2:\1,2:\3,4
family= 1 1 2 0 0 new D5h genus #    96 with   120 species is 0:0,2:\1,3:\1,3
family= 1 1 2 0 0 new D5h genus #    97 with   240 species is 0:0,2:\1,3:\1,4
family= 1 1 2 0 0 new D5h genus #    98 with   240 species is 0:0,2:\1,3:\2,3
family= 1 1 2 0 0 new D5h genus #    99 with   240 species is 0:0,2:\1,3:\2,4
family= 1 1 2 0 0 new D5h genus #   100 with   240 species is 0:0,2:\1,3:\3,4
family= 1 1 2 0 0 new D5h genus #   101 with   120 species is 0:0,2:\1,4:\1,4
family= 1 1 2 0 0 new D5h genus #   102 with   240 species is 0:0,2:\1,4:\2,3
family= 1 1 2 0 0 new D5h genus #   103 with   240 species is 0:0,2:\1,4:\2,4
family= 1 1 2 0 0 new D5h genus #   104 with   240 species is 0:0,2:\1,4:\3,4
family= 1 1 2 0 0 new D5h genus #   105 with   120 species is 0:0,2:\2,3:\2,3
family= 1 1 2 0 0 new D5h genus #   106 with   240 species is 0:0,2:\2,3:\2,4
family= 1 1 2 0 0 new D5h genus #   107 with   240 species is 0:0,2:\2,3:\3,4
family= 1 1 2 0 0 new D5h genus #   108 with   120 species is 0:0,2:\2,4:\2,4
family= 1 1 2 0 0 new D5h genus #   109 with   240 species is 0:0,2:\2,4:\3,4
family= 1 1 2 0 0 new D5h genus #   110 with   120 species is 0:0,2:\3,4:\3,4
family= 1 1 2 0 0 new D5h genus #   111 with   120 species is 0:1,2:\0,1:\0,1
family= 1 1 2 0 0 new D5h genus #   112 with   240 species is 0:1,2:\0,1:\0,2
family= 1 1 2 0 0 new D5h genus #   113 with   240 species is 0:1,2:\0,1:\0,3
family= 1 1 2 0 0 new D5h genus #   114 with   240 species is 0:1,2:\0,1:\0,4
family= 1 1 2 0 0 new D5h genus #   115 with   240 species is 0:1,2:\0,1:\1,2
family= 1 1 2 0 0 new D5h genus #   116 with   240 species is 0:1,2:\0,1:\1,3
family= 1 1 2 0 0 new D5h genus #   117 with   240 species is 0:1,2:\0,1:\1,4
family= 1 1 2 0 0 new D5h genus #   118 with   240 species is 0:1,2:\0,1:\2,3
family= 1 1 2 0 0 new D5h genus #   119 with   240 species is 0:1,2:\0,1:\2,4
family= 1 1 2 0 0 new D5h genus #   120 with   240 species is 0:1,2:\0,1:\3,4
family= 1 1 2 0 0 new D5h genus #   121 with   120 species is 0:1,2:\0,2:\0,2
family= 1 1 2 0 0 new D5h genus #   122 with   240 species is 0:1,2:\0,2:\0,3
family= 1 1 2 0 0 new D5h genus #   123 with   240 species is 0:1,2:\0,2:\0,4
family= 1 1 2 0 0 new D5h genus #   124 with   240 species is 0:1,2:\0,2:\1,2
family= 1 1 2 0 0 new D5h genus #   125 with   240 species is 0:1,2:\0,2:\1,3
family= 1 1 2 0 0 new D5h genus #   126 with   240 species is 0:1,2:\0,2:\1,4
family= 1 1 2 0 0 new D5h genus #   127 with   240 species is 0:1,2:\0,2:\2,3
family= 1 1 2 0 0 new D5h genus #   128 with   240 species is 0:1,2:\0,2:\2,4
family= 1 1 2 0 0 new D5h genus #   129 with   240 species is 0:1,2:\0,2:\3,4
family= 1 1 2 0 0 new D5h genus #   130 with   120 species is 0:1,2:\0,3:\0,3
family= 1 1 2 0 0 new D5h genus #   131 with   240 species is 0:1,2:\0,3:\0,4
family= 1 1 2 0 0 new D5h genus #   132 with   240 species is 0:1,2:\0,3:\1,2
family= 1 1 2 0 0 new D5h genus #   133 with   240 species is 0:1,2:\0,3:\1,3
family= 1 1 2 0 0 new D5h genus #   134 with   240 species is 0:1,2:\0,3:\1,4
family= 1 1 2 0 0 new D5h genus #   135 with   240 species is 0:1,2:\0,3:\2,3
family= 1 1 2 0 0 new D5h genus #   136 with   240 species is 0:1,2:\0,3:\2,4
family= 1 1 2 0 0 new D5h genus #   137 with   240 species is 0:1,2:\0,3:\3,4
family= 1 1 2 0 0 new D5h genus #   138 with   120 species is 0:1,2:\0,4:\0,4
family= 1 1 2 0 0 new D5h genus #   139 with   240 species is 0:1,2:\0,4:\1,2
family= 1 1 2 0 0 new D5h genus #   140 with   240 species is 0:1,2:\0,4:\1,3
family= 1 1 2 0 0 new D5h genus #   141 with   240 species is 0:1,2:\0,4:\1,4
family= 1 1 2 0 0 new D5h genus #   142 with   240 species is 0:1,2:\0,4:\2,3
family= 1 1 2 0 0 new D5h genus #   143 with   240 species is 0:1,2:\0,4:\2,4
family= 1 1 2 0 0 new D5h genus #   144 with   240 species is 0:1,2:\0,4:\3,4
family= 1 1 2 0 0 new D5h genus #   145 with   120 species is 0:1,2:\1,2:\1,2
family= 1 1 2 0 0 new D5h genus #   146 with   240 species is 0:1,2:\1,2:\1,3
family= 1 1 2 0 0 new D5h genus #   147 with   240 species is 0:1,2:\1,2:\1,4
family= 1 1 2 0 0 new D5h genus #   148 with   240 species is 0:1,2:\1,2:\2,3
family= 1 1 2 0 0 new D5h genus #   149 with   240 species is 0:1,2:\1,2:\2,4
family= 1 1 2 0 0 new D5h genus #   150 with   240 species is 0:1,2:\1,2:\3,4
family= 1 1 2 0 0 new D5h genus #   151 with   120 species is 0:1,2:\1,3:\1,3
family= 1 1 2 0 0 new D5h genus #   152 with   240 species is 0:1,2:\1,3:\1,4
family= 1 1 2 0 0 new D5h genus #   153 with   240 species is 0:1,2:\1,3:\2,3
family= 1 1 2 0 0 new D5h genus #   154 with   240 species is 0:1,2:\1,3:\2,4
family= 1 1 2 0 0 new D5h genus #   155 with   240 species is 0:1,2:\1,3:\3,4
family= 1 1 2 0 0 new D5h genus #   156 with   120 species is 0:1,2:\1,4:\1,4
family= 1 1 2 0 0 new D5h genus #   157 with   240 species is 0:1,2:\1,4:\2,3
family= 1 1 2 0 0 new D5h genus #   158 with   240 species is 0:1,2:\1,4:\2,4
family= 1 1 2 0 0 new D5h genus #   159 with   240 species is 0:1,2:\1,4:\3,4
family= 1 1 2 0 0 new D5h genus #   160 with   120 species is 0:1,2:\2,3:\2,3
family= 1 1 2 0 0 new D5h genus #   161 with   240 species is 0:1,2:\2,3:\2,4
family= 1 1 2 0 0 new D5h genus #   162 with   240 species is 0:1,2:\2,3:\3,4
family= 1 1 2 0 0 new D5h genus #   163 with   120 species is 0:1,2:\2,4:\2,4
family= 1 1 2 0 0 new D5h genus #   164 with   240 species is 0:1,2:\2,4:\3,4
family= 1 1 2 0 0 new D5h genus #   165 with   120 species is 0:1,2:\3,4:\3,4
family= 1 1 2 0 0 new D5h genus #   166 with   120 species is 0:1,3:\0,1:\0,1
family= 1 1 2 0 0 new D5h genus #   167 with   240 species is 0:1,3:\0,1:\0,2
family= 1 1 2 0 0 new D5h genus #   168 with   240 species is 0:1,3:\0,1:\0,3
family= 1 1 2 0 0 new D5h genus #   169 with   240 species is 0:1,3:\0,1:\0,4
family= 1 1 2 0 0 new D5h genus #   170 with   240 species is 0:1,3:\0,1:\1,2
family= 1 1 2 0 0 new D5h genus #   171 with   240 species is 0:1,3:\0,1:\1,3
family= 1 1 2 0 0 new D5h genus #   172 with   240 species is 0:1,3:\0,1:\1,4
family= 1 1 2 0 0 new D5h genus #   173 with   240 species is 0:1,3:\0,1:\2,3
family= 1 1 2 0 0 new D5h genus #   174 with   240 species is 0:1,3:\0,1:\2,4
family= 1 1 2 0 0 new D5h genus #   175 with   240 species is 0:1,3:\0,1:\3,4
family= 1 1 2 0 0 new D5h genus #   176 with   120 species is 0:1,3:\0,2:\0,2
family= 1 1 2 0 0 new D5h genus #   177 with   240 species is 0:1,3:\0,2:\0,3
family= 1 1 2 0 0 new D5h genus #   178 with   240 species is 0:1,3:\0,2:\0,4
family= 1 1 2 0 0 new D5h genus #   179 with   240 species is 0:1,3:\0,2:\1,2
family= 1 1 2 0 0 new D5h genus #   180 with   240 species is 0:1,3:\0,2:\1,3
family= 1 1 2 0 0 new D5h genus #   181 with   240 species is 0:1,3:\0,2:\1,4
family= 1 1 2 0 0 new D5h genus #   182 with   240 species is 0:1,3:\0,2:\2,3
family= 1 1 2 0 0 new D5h genus #   183 with   240 species is 0:1,3:\0,2:\2,4
family= 1 1 2 0 0 new D5h genus #   184 with   240 species is 0:1,3:\0,2:\3,4
family= 1 1 2 0 0 new D5h genus #   185 with   120 species is 0:1,3:\0,3:\0,3
family= 1 1 2 0 0 new D5h genus #   186 with   240 species is 0:1,3:\0,3:\0,4
family= 1 1 2 0 0 new D5h genus #   187 with   240 species is 0:1,3:\0,3:\1,2
family= 1 1 2 0 0 new D5h genus #   188 with   240 species is 0:1,3:\0,3:\1,3
family= 1 1 2 0 0 new D5h genus #   189 with   240 species is 0:1,3:\0,3:\1,4
family= 1 1 2 0 0 new D5h genus #   190 with   240 species is 0:1,3:\0,3:\2,3
family= 1 1 2 0 0 new D5h genus #   191 with   240 species is 0:1,3:\0,3:\2,4
family= 1 1 2 0 0 new D5h genus #   192 with   240 species is 0:1,3:\0,3:\3,4
family= 1 1 2 0 0 new D5h genus #   193 with   120 species is 0:1,3:\0,4:\0,4
family= 1 1 2 0 0 new D5h genus #   194 with   240 species is 0:1,3:\0,4:\1,2
family= 1 1 2 0 0 new D5h genus #   195 with   240 species is 0:1,3:\0,4:\1,3
family= 1 1 2 0 0 new D5h genus #   196 with   240 species is 0:1,3:\0,4:\1,4
family= 1 1 2 0 0 new D5h genus #   197 with   240 species is 0:1,3:\0,4:\2,3
family= 1 1 2 0 0 new D5h genus #   198 with   240 species is 0:1,3:\0,4:\2,4
family= 1 1 2 0 0 new D5h genus #   199 with   240 species is 0:1,3:\0,4:\3,4
family= 1 1 2 0 0 new D5h genus #   200 with   120 species is 0:1,3:\1,2:\1,2
family= 1 1 2 0 0 new D5h genus #   201 with   240 species is 0:1,3:\1,2:\1,3
family= 1 1 2 0 0 new D5h genus #   202 with   240 species is 0:1,3:\1,2:\1,4
family= 1 1 2 0 0 new D5h genus #   203 with   240 species is 0:1,3:\1,2:\2,3
family= 1 1 2 0 0 new D5h genus #   204 with   240 species is 0:1,3:\1,2:\2,4
family= 1 1 2 0 0 new D5h genus #   205 with   240 species is 0:1,3:\1,2:\3,4
family= 1 1 2 0 0 new D5h genus #   206 with   120 species is 0:1,3:\1,3:\1,3
family= 1 1 2 0 0 new D5h genus #   207 with   240 species is 0:1,3:\1,3:\1,4
family= 1 1 2 0 0 new D5h genus #   208 with   240 species is 0:1,3:\1,3:\2,3
family= 1 1 2 0 0 new D5h genus #   209 with   240 species is 0:1,3:\1,3:\2,4
family= 1 1 2 0 0 new D5h genus #   210 with   240 species is 0:1,3:\1,3:\3,4
family= 1 1 2 0 0 new D5h genus #   211 with   120 species is 0:1,3:\1,4:\1,4
family= 1 1 2 0 0 new D5h genus #   212 with   240 species is 0:1,3:\1,4:\2,3
family= 1 1 2 0 0 new D5h genus #   213 with   240 species is 0:1,3:\1,4:\2,4
family= 1 1 2 0 0 new D5h genus #   214 with   240 species is 0:1,3:\1,4:\3,4
family= 1 1 2 0 0 new D5h genus #   215 with   120 species is 0:1,3:\2,3:\2,3
family= 1 1 2 0 0 new D5h genus #   216 with   240 species is 0:1,3:\2,3:\2,4
family= 1 1 2 0 0 new D5h genus #   217 with   240 species is 0:1,3:\2,3:\3,4
family= 1 1 2 0 0 new D5h genus #   218 with   120 species is 0:1,3:\2,4:\2,4
family= 1 1 2 0 0 new D5h genus #   219 with   240 species is 0:1,3:\2,4:\3,4
family= 1 1 2 0 0 new D5h genus #   220 with   120 species is 0:1,3:\3,4:\3,4
family= 1 1 2 0 0 new D5h genus #   221 with   120 species is 0:1,4:\0,1:\0,1
family= 1 1 2 0 0 new D5h genus #   222 with   240 species is 0:1,4:\0,1:\0,2
family= 1 1 2 0 0 new D5h genus #   223 with   240 species is 0:1,4:\0,1:\0,3
family= 1 1 2 0 0 new D5h genus #   224 with   120 species is 0:1,4:\0,1:\0,4
family= 1 1 2 0 0 new D5h genus #   225 with   240 species is 0:1,4:\0,1:\1,2
family= 1 1 2 0 0 new D5h genus #   226 with   240 species is 0:1,4:\0,1:\1,3
family= 1 1 2 0 0 new D5h genus #   227 with   240 species is 0:1,4:\0,1:\1,4
family= 1 1 2 0 0 new D5h genus #   228 with   240 species is 0:1,4:\0,1:\2,3
family= 1 1 2 0 0 new D5h genus #   229 with   240 species is 0:1,4:\0,1:\2,4
family= 1 1 2 0 0 new D5h genus #   230 with   240 species is 0:1,4:\0,1:\3,4
family= 1 1 2 0 0 new D5h genus #   231 with   120 species is 0:1,4:\0,2:\0,2
family= 1 1 2 0 0 new D5h genus #   232 with   120 species is 0:1,4:\0,2:\0,3
family= 1 1 2 0 0 new D5h genus #   233 with   240 species is 0:1,4:\0,2:\1,2
family= 1 1 2 0 0 new D5h genus #   234 with   240 species is 0:1,4:\0,2:\1,3
family= 1 1 2 0 0 new D5h genus #   235 with   240 species is 0:1,4:\0,2:\1,4
family= 1 1 2 0 0 new D5h genus #   236 with   240 species is 0:1,4:\0,2:\2,3
family= 1 1 2 0 0 new D5h genus #   237 with   240 species is 0:1,4:\0,2:\2,4
family= 1 1 2 0 0 new D5h genus #   238 with   240 species is 0:1,4:\0,2:\3,4
family= 1 1 2 0 0 new D5h genus #   239 with   120 species is 0:1,4:\1,2:\1,2
family= 1 1 2 0 0 new D5h genus #   240 with   240 species is 0:1,4:\1,2:\1,3
family= 1 1 2 0 0 new D5h genus #   241 with   240 species is 0:1,4:\1,2:\1,4
family= 1 1 2 0 0 new D5h genus #   242 with   240 species is 0:1,4:\1,2:\2,3
family= 1 1 2 0 0 new D5h genus #   243 with   240 species is 0:1,4:\1,2:\2,4
family= 1 1 2 0 0 new D5h genus #   244 with   120 species is 0:1,4:\1,2:\3,4
family= 1 1 2 0 0 new D5h genus #   245 with   120 species is 0:1,4:\1,3:\1,3
family= 1 1 2 0 0 new D5h genus #   246 with   240 species is 0:1,4:\1,3:\1,4
family= 1 1 2 0 0 new D5h genus #   247 with   240 species is 0:1,4:\1,3:\2,3
family= 1 1 2 0 0 new D5h genus #   248 with   120 species is 0:1,4:\1,3:\2,4
family= 1 1 2 0 0 new D5h genus #   249 with    60 species is 0:1,4:\1,4:\1,4
family= 1 1 2 0 0 new D5h genus #   250 with   120 species is 0:1,4:\1,4:\2,3
family= 1 1 2 0 0 new D5h genus #   251 with    60 species is 0:1,4:\2,3:\2,3
family= 1 1 2 0 0 new D5h genus #   252 with   120 species is 0:2,3:\0,1:\0,1
family= 1 1 2 0 0 new D5h genus #   253 with   240 species is 0:2,3:\0,1:\0,2
family= 1 1 2 0 0 new D5h genus #   254 with   240 species is 0:2,3:\0,1:\0,3
family= 1 1 2 0 0 new D5h genus #   255 with   120 species is 0:2,3:\0,1:\0,4
family= 1 1 2 0 0 new D5h genus #   256 with   240 species is 0:2,3:\0,1:\1,2
family= 1 1 2 0 0 new D5h genus #   257 with   240 species is 0:2,3:\0,1:\1,3
family= 1 1 2 0 0 new D5h genus #   258 with   240 species is 0:2,3:\0,1:\1,4
family= 1 1 2 0 0 new D5h genus #   259 with   240 species is 0:2,3:\0,1:\2,3
family= 1 1 2 0 0 new D5h genus #   260 with   240 species is 0:2,3:\0,1:\2,4
family= 1 1 2 0 0 new D5h genus #   261 with   240 species is 0:2,3:\0,1:\3,4
family= 1 1 2 0 0 new D5h genus #   262 with   120 species is 0:2,3:\0,2:\0,2
family= 1 1 2 0 0 new D5h genus #   263 with   120 species is 0:2,3:\0,2:\0,3
family= 1 1 2 0 0 new D5h genus #   264 with   240 species is 0:2,3:\0,2:\1,2
family= 1 1 2 0 0 new D5h genus #   265 with   240 species is 0:2,3:\0,2:\1,3
family= 1 1 2 0 0 new D5h genus #   266 with   240 species is 0:2,3:\0,2:\1,4
family= 1 1 2 0 0 new D5h genus #   267 with   240 species is 0:2,3:\0,2:\2,3
family= 1 1 2 0 0 new D5h genus #   268 with   240 species is 0:2,3:\0,2:\2,4
family= 1 1 2 0 0 new D5h genus #   269 with   240 species is 0:2,3:\0,2:\3,4
family= 1 1 2 0 0 new D5h genus #   270 with   120 species is 0:2,3:\1,2:\1,2
family= 1 1 2 0 0 new D5h genus #   271 with   240 species is 0:2,3:\1,2:\1,3
family= 1 1 2 0 0 new D5h genus #   272 with   240 species is 0:2,3:\1,2:\1,4
family= 1 1 2 0 0 new D5h genus #   273 with   240 species is 0:2,3:\1,2:\2,3
family= 1 1 2 0 0 new D5h genus #   274 with   240 species is 0:2,3:\1,2:\2,4
family= 1 1 2 0 0 new D5h genus #   275 with   120 species is 0:2,3:\1,2:\3,4
family= 1 1 2 0 0 new D5h genus #   276 with   120 species is 0:2,3:\1,3:\1,3
family= 1 1 2 0 0 new D5h genus #   277 with   240 species is 0:2,3:\1,3:\1,4
family= 1 1 2 0 0 new D5h genus #   278 with   240 species is 0:2,3:\1,3:\2,3
family= 1 1 2 0 0 new D5h genus #   279 with   120 species is 0:2,3:\1,3:\2,4
family= 1 1 2 0 0 new D5h genus #   280 with    60 species is 0:2,3:\1,4:\1,4
family= 1 1 2 0 0 new D5h genus #   281 with   120 species is 0:2,3:\1,4:\2,3
family= 1 1 2 0 0 new D5h genus #   282 with    60 species is 0:2,3:\2,3:\2,3
Nber of genera for this family=  282
 
family= 0 2 2 0 0
 
family= 0 2 2 0 0 new D5h genus #     1 with    30 species is 0,1:0,1:\0,1:\0,1
family= 0 2 2 0 0 new D5h genus #     2 with   120 species is 0,1:0,1:\0,1:\0,2
family= 0 2 2 0 0 new D5h genus #     3 with   120 species is 0,1:0,1:\0,1:\0,3
family= 0 2 2 0 0 new D5h genus #     4 with   120 species is 0,1:0,1:\0,1:\0,4
family= 0 2 2 0 0 new D5h genus #     5 with   120 species is 0,1:0,1:\0,1:\2,3
family= 0 2 2 0 0 new D5h genus #     6 with    60 species is 0,1:0,1:\0,1:\2,4
family= 0 2 2 0 0 new D5h genus #     7 with    60 species is 0,1:0,1:\0,2:\0,2
family= 0 2 2 0 0 new D5h genus #     8 with   120 species is 0,1:0,1:\0,2:\0,3
family= 0 2 2 0 0 new D5h genus #     9 with   120 species is 0,1:0,1:\0,2:\0,4
family= 0 2 2 0 0 new D5h genus #    10 with   120 species is 0,1:0,1:\0,2:\1,2
family= 0 2 2 0 0 new D5h genus #    11 with   120 species is 0,1:0,1:\0,2:\1,3
family= 0 2 2 0 0 new D5h genus #    12 with    60 species is 0,1:0,1:\0,2:\1,4
family= 0 2 2 0 0 new D5h genus #    13 with   120 species is 0,1:0,1:\0,2:\2,3
family= 0 2 2 0 0 new D5h genus #    14 with   120 species is 0,1:0,1:\0,2:\2,4
family= 0 2 2 0 0 new D5h genus #    15 with   120 species is 0,1:0,1:\0,2:\3,4
family= 0 2 2 0 0 new D5h genus #    16 with    60 species is 0,1:0,1:\0,3:\0,3
family= 0 2 2 0 0 new D5h genus #    17 with   120 species is 0,1:0,1:\0,3:\0,4
family= 0 2 2 0 0 new D5h genus #    18 with   120 species is 0,1:0,1:\0,3:\1,2
family= 0 2 2 0 0 new D5h genus #    19 with    60 species is 0,1:0,1:\0,3:\1,3
family= 0 2 2 0 0 new D5h genus #    20 with   120 species is 0,1:0,1:\0,3:\2,3
family= 0 2 2 0 0 new D5h genus #    21 with   120 species is 0,1:0,1:\0,3:\2,4
family= 0 2 2 0 0 new D5h genus #    22 with   120 species is 0,1:0,1:\0,3:\3,4
family= 0 2 2 0 0 new D5h genus #    23 with    60 species is 0,1:0,1:\0,4:\0,4
family= 0 2 2 0 0 new D5h genus #    24 with    60 species is 0,1:0,1:\0,4:\1,2
family= 0 2 2 0 0 new D5h genus #    25 with   120 species is 0,1:0,1:\0,4:\2,3
family= 0 2 2 0 0 new D5h genus #    26 with   120 species is 0,1:0,1:\0,4:\2,4
family= 0 2 2 0 0 new D5h genus #    27 with   120 species is 0,1:0,1:\0,4:\3,4
family= 0 2 2 0 0 new D5h genus #    28 with    60 species is 0,1:0,1:\2,3:\2,3
family= 0 2 2 0 0 new D5h genus #    29 with   120 species is 0,1:0,1:\2,3:\2,4
family= 0 2 2 0 0 new D5h genus #    30 with    60 species is 0,1:0,1:\2,3:\3,4
family= 0 2 2 0 0 new D5h genus #    31 with    30 species is 0,1:0,1:\2,4:\2,4
family= 0 2 2 0 0 new D5h genus #    32 with   120 species is 0,1:0,2:\0,1:\0,1
family= 0 2 2 0 0 new D5h genus #    33 with   240 species is 0,1:0,2:\0,1:\0,2
family= 0 2 2 0 0 new D5h genus #    34 with   240 species is 0,1:0,2:\0,1:\0,3
family= 0 2 2 0 0 new D5h genus #    35 with   240 species is 0,1:0,2:\0,1:\0,4
family= 0 2 2 0 0 new D5h genus #    36 with   240 species is 0,1:0,2:\0,1:\1,2
family= 0 2 2 0 0 new D5h genus #    37 with   240 species is 0,1:0,2:\0,1:\1,3
family= 0 2 2 0 0 new D5h genus #    38 with   240 species is 0,1:0,2:\0,1:\1,4
family= 0 2 2 0 0 new D5h genus #    39 with   240 species is 0,1:0,2:\0,1:\2,3
family= 0 2 2 0 0 new D5h genus #    40 with   240 species is 0,1:0,2:\0,1:\2,4
family= 0 2 2 0 0 new D5h genus #    41 with   240 species is 0,1:0,2:\0,1:\3,4
family= 0 2 2 0 0 new D5h genus #    42 with   120 species is 0,1:0,2:\0,2:\0,2
family= 0 2 2 0 0 new D5h genus #    43 with   240 species is 0,1:0,2:\0,2:\0,3
family= 0 2 2 0 0 new D5h genus #    44 with   240 species is 0,1:0,2:\0,2:\0,4
family= 0 2 2 0 0 new D5h genus #    45 with   240 species is 0,1:0,2:\0,2:\1,2
family= 0 2 2 0 0 new D5h genus #    46 with   240 species is 0,1:0,2:\0,2:\1,3
family= 0 2 2 0 0 new D5h genus #    47 with   240 species is 0,1:0,2:\0,2:\1,4
family= 0 2 2 0 0 new D5h genus #    48 with   240 species is 0,1:0,2:\0,2:\2,3
family= 0 2 2 0 0 new D5h genus #    49 with   240 species is 0,1:0,2:\0,2:\2,4
family= 0 2 2 0 0 new D5h genus #    50 with   240 species is 0,1:0,2:\0,2:\3,4
family= 0 2 2 0 0 new D5h genus #    51 with   120 species is 0,1:0,2:\0,3:\0,3
family= 0 2 2 0 0 new D5h genus #    52 with   240 species is 0,1:0,2:\0,3:\0,4
family= 0 2 2 0 0 new D5h genus #    53 with   240 species is 0,1:0,2:\0,3:\1,2
family= 0 2 2 0 0 new D5h genus #    54 with   240 species is 0,1:0,2:\0,3:\1,3
family= 0 2 2 0 0 new D5h genus #    55 with   240 species is 0,1:0,2:\0,3:\1,4
family= 0 2 2 0 0 new D5h genus #    56 with   240 species is 0,1:0,2:\0,3:\2,3
family= 0 2 2 0 0 new D5h genus #    57 with   240 species is 0,1:0,2:\0,3:\2,4
family= 0 2 2 0 0 new D5h genus #    58 with   240 species is 0,1:0,2:\0,3:\3,4
family= 0 2 2 0 0 new D5h genus #    59 with   120 species is 0,1:0,2:\0,4:\0,4
family= 0 2 2 0 0 new D5h genus #    60 with   240 species is 0,1:0,2:\0,4:\1,2
family= 0 2 2 0 0 new D5h genus #    61 with   240 species is 0,1:0,2:\0,4:\1,3
family= 0 2 2 0 0 new D5h genus #    62 with   240 species is 0,1:0,2:\0,4:\1,4
family= 0 2 2 0 0 new D5h genus #    63 with   240 species is 0,1:0,2:\0,4:\2,3
family= 0 2 2 0 0 new D5h genus #    64 with   240 species is 0,1:0,2:\0,4:\2,4
family= 0 2 2 0 0 new D5h genus #    65 with   240 species is 0,1:0,2:\0,4:\3,4
family= 0 2 2 0 0 new D5h genus #    66 with   120 species is 0,1:0,2:\1,2:\1,2
family= 0 2 2 0 0 new D5h genus #    67 with   240 species is 0,1:0,2:\1,2:\1,3
family= 0 2 2 0 0 new D5h genus #    68 with   240 species is 0,1:0,2:\1,2:\1,4
family= 0 2 2 0 0 new D5h genus #    69 with   240 species is 0,1:0,2:\1,2:\2,3
family= 0 2 2 0 0 new D5h genus #    70 with   240 species is 0,1:0,2:\1,2:\2,4
family= 0 2 2 0 0 new D5h genus #    71 with   240 species is 0,1:0,2:\1,2:\3,4
family= 0 2 2 0 0 new D5h genus #    72 with   120 species is 0,1:0,2:\1,3:\1,3
family= 0 2 2 0 0 new D5h genus #    73 with   240 species is 0,1:0,2:\1,3:\1,4
family= 0 2 2 0 0 new D5h genus #    74 with   240 species is 0,1:0,2:\1,3:\2,3
family= 0 2 2 0 0 new D5h genus #    75 with   240 species is 0,1:0,2:\1,3:\2,4
family= 0 2 2 0 0 new D5h genus #    76 with   240 species is 0,1:0,2:\1,3:\3,4
family= 0 2 2 0 0 new D5h genus #    77 with   120 species is 0,1:0,2:\1,4:\1,4
family= 0 2 2 0 0 new D5h genus #    78 with   240 species is 0,1:0,2:\1,4:\2,3
family= 0 2 2 0 0 new D5h genus #    79 with   240 species is 0,1:0,2:\1,4:\2,4
family= 0 2 2 0 0 new D5h genus #    80 with   240 species is 0,1:0,2:\1,4:\3,4
family= 0 2 2 0 0 new D5h genus #    81 with   120 species is 0,1:0,2:\2,3:\2,3
family= 0 2 2 0 0 new D5h genus #    82 with   240 species is 0,1:0,2:\2,3:\2,4
family= 0 2 2 0 0 new D5h genus #    83 with   240 species is 0,1:0,2:\2,3:\3,4
family= 0 2 2 0 0 new D5h genus #    84 with   120 species is 0,1:0,2:\2,4:\2,4
family= 0 2 2 0 0 new D5h genus #    85 with   240 species is 0,1:0,2:\2,4:\3,4
family= 0 2 2 0 0 new D5h genus #    86 with   120 species is 0,1:0,2:\3,4:\3,4
family= 0 2 2 0 0 new D5h genus #    87 with   120 species is 0,1:0,3:\0,1:\0,1
family= 0 2 2 0 0 new D5h genus #    88 with   240 species is 0,1:0,3:\0,1:\0,2
family= 0 2 2 0 0 new D5h genus #    89 with   240 species is 0,1:0,3:\0,1:\0,3
family= 0 2 2 0 0 new D5h genus #    90 with   240 species is 0,1:0,3:\0,1:\0,4
family= 0 2 2 0 0 new D5h genus #    91 with   240 species is 0,1:0,3:\0,1:\1,2
family= 0 2 2 0 0 new D5h genus #    92 with   240 species is 0,1:0,3:\0,1:\1,3
family= 0 2 2 0 0 new D5h genus #    93 with   240 species is 0,1:0,3:\0,1:\1,4
family= 0 2 2 0 0 new D5h genus #    94 with   240 species is 0,1:0,3:\0,1:\2,3
family= 0 2 2 0 0 new D5h genus #    95 with   240 species is 0,1:0,3:\0,1:\2,4
family= 0 2 2 0 0 new D5h genus #    96 with   240 species is 0,1:0,3:\0,1:\3,4
family= 0 2 2 0 0 new D5h genus #    97 with   120 species is 0,1:0,3:\0,2:\0,2
family= 0 2 2 0 0 new D5h genus #    98 with   240 species is 0,1:0,3:\0,2:\0,3
family= 0 2 2 0 0 new D5h genus #    99 with   240 species is 0,1:0,3:\0,2:\0,4
family= 0 2 2 0 0 new D5h genus #   100 with   240 species is 0,1:0,3:\0,2:\1,2
family= 0 2 2 0 0 new D5h genus #   101 with   240 species is 0,1:0,3:\0,2:\1,3
family= 0 2 2 0 0 new D5h genus #   102 with   240 species is 0,1:0,3:\0,2:\1,4
family= 0 2 2 0 0 new D5h genus #   103 with   240 species is 0,1:0,3:\0,2:\2,3
family= 0 2 2 0 0 new D5h genus #   104 with   240 species is 0,1:0,3:\0,2:\2,4
family= 0 2 2 0 0 new D5h genus #   105 with   240 species is 0,1:0,3:\0,2:\3,4
family= 0 2 2 0 0 new D5h genus #   106 with   120 species is 0,1:0,3:\0,3:\0,3
family= 0 2 2 0 0 new D5h genus #   107 with   240 species is 0,1:0,3:\0,3:\0,4
family= 0 2 2 0 0 new D5h genus #   108 with   240 species is 0,1:0,3:\0,3:\1,2
family= 0 2 2 0 0 new D5h genus #   109 with   240 species is 0,1:0,3:\0,3:\1,3
family= 0 2 2 0 0 new D5h genus #   110 with   240 species is 0,1:0,3:\0,3:\1,4
family= 0 2 2 0 0 new D5h genus #   111 with   240 species is 0,1:0,3:\0,3:\2,3
family= 0 2 2 0 0 new D5h genus #   112 with   240 species is 0,1:0,3:\0,3:\2,4
family= 0 2 2 0 0 new D5h genus #   113 with   240 species is 0,1:0,3:\0,3:\3,4
family= 0 2 2 0 0 new D5h genus #   114 with   120 species is 0,1:0,3:\0,4:\0,4
family= 0 2 2 0 0 new D5h genus #   115 with   240 species is 0,1:0,3:\0,4:\1,2
family= 0 2 2 0 0 new D5h genus #   116 with   240 species is 0,1:0,3:\0,4:\1,3
family= 0 2 2 0 0 new D5h genus #   117 with   240 species is 0,1:0,3:\0,4:\1,4
family= 0 2 2 0 0 new D5h genus #   118 with   240 species is 0,1:0,3:\0,4:\2,3
family= 0 2 2 0 0 new D5h genus #   119 with   240 species is 0,1:0,3:\0,4:\2,4
family= 0 2 2 0 0 new D5h genus #   120 with   240 species is 0,1:0,3:\0,4:\3,4
family= 0 2 2 0 0 new D5h genus #   121 with   120 species is 0,1:0,3:\1,2:\1,2
family= 0 2 2 0 0 new D5h genus #   122 with   240 species is 0,1:0,3:\1,2:\1,3
family= 0 2 2 0 0 new D5h genus #   123 with   240 species is 0,1:0,3:\1,2:\1,4
family= 0 2 2 0 0 new D5h genus #   124 with   240 species is 0,1:0,3:\1,2:\2,3
family= 0 2 2 0 0 new D5h genus #   125 with   240 species is 0,1:0,3:\1,2:\2,4
family= 0 2 2 0 0 new D5h genus #   126 with   240 species is 0,1:0,3:\1,2:\3,4
family= 0 2 2 0 0 new D5h genus #   127 with   120 species is 0,1:0,3:\1,3:\1,3
family= 0 2 2 0 0 new D5h genus #   128 with   240 species is 0,1:0,3:\1,3:\1,4
family= 0 2 2 0 0 new D5h genus #   129 with   240 species is 0,1:0,3:\1,3:\2,3
family= 0 2 2 0 0 new D5h genus #   130 with   240 species is 0,1:0,3:\1,3:\2,4
family= 0 2 2 0 0 new D5h genus #   131 with   240 species is 0,1:0,3:\1,3:\3,4
family= 0 2 2 0 0 new D5h genus #   132 with   120 species is 0,1:0,3:\1,4:\1,4
family= 0 2 2 0 0 new D5h genus #   133 with   240 species is 0,1:0,3:\1,4:\2,3
family= 0 2 2 0 0 new D5h genus #   134 with   240 species is 0,1:0,3:\1,4:\2,4
family= 0 2 2 0 0 new D5h genus #   135 with   240 species is 0,1:0,3:\1,4:\3,4
family= 0 2 2 0 0 new D5h genus #   136 with   120 species is 0,1:0,3:\2,3:\2,3
family= 0 2 2 0 0 new D5h genus #   137 with   240 species is 0,1:0,3:\2,3:\2,4
family= 0 2 2 0 0 new D5h genus #   138 with   240 species is 0,1:0,3:\2,3:\3,4
family= 0 2 2 0 0 new D5h genus #   139 with   120 species is 0,1:0,3:\2,4:\2,4
family= 0 2 2 0 0 new D5h genus #   140 with   240 species is 0,1:0,3:\2,4:\3,4
family= 0 2 2 0 0 new D5h genus #   141 with   120 species is 0,1:0,3:\3,4:\3,4
family= 0 2 2 0 0 new D5h genus #   142 with   120 species is 0,1:0,4:\0,1:\0,1
family= 0 2 2 0 0 new D5h genus #   143 with   240 species is 0,1:0,4:\0,1:\0,2
family= 0 2 2 0 0 new D5h genus #   144 with   240 species is 0,1:0,4:\0,1:\0,3
family= 0 2 2 0 0 new D5h genus #   145 with   120 species is 0,1:0,4:\0,1:\0,4
family= 0 2 2 0 0 new D5h genus #   146 with   240 species is 0,1:0,4:\0,1:\1,2
family= 0 2 2 0 0 new D5h genus #   147 with   240 species is 0,1:0,4:\0,1:\1,3
family= 0 2 2 0 0 new D5h genus #   148 with   240 species is 0,1:0,4:\0,1:\1,4
family= 0 2 2 0 0 new D5h genus #   149 with   240 species is 0,1:0,4:\0,1:\2,3
family= 0 2 2 0 0 new D5h genus #   150 with   240 species is 0,1:0,4:\0,1:\2,4
family= 0 2 2 0 0 new D5h genus #   151 with   240 species is 0,1:0,4:\0,1:\3,4
family= 0 2 2 0 0 new D5h genus #   152 with   120 species is 0,1:0,4:\0,2:\0,2
family= 0 2 2 0 0 new D5h genus #   153 with   120 species is 0,1:0,4:\0,2:\0,3
family= 0 2 2 0 0 new D5h genus #   154 with   240 species is 0,1:0,4:\0,2:\1,2
family= 0 2 2 0 0 new D5h genus #   155 with   240 species is 0,1:0,4:\0,2:\1,3
family= 0 2 2 0 0 new D5h genus #   156 with   240 species is 0,1:0,4:\0,2:\1,4
family= 0 2 2 0 0 new D5h genus #   157 with   240 species is 0,1:0,4:\0,2:\2,3
family= 0 2 2 0 0 new D5h genus #   158 with   240 species is 0,1:0,4:\0,2:\2,4
family= 0 2 2 0 0 new D5h genus #   159 with   240 species is 0,1:0,4:\0,2:\3,4
family= 0 2 2 0 0 new D5h genus #   160 with   120 species is 0,1:0,4:\1,2:\1,2
family= 0 2 2 0 0 new D5h genus #   161 with   240 species is 0,1:0,4:\1,2:\1,3
family= 0 2 2 0 0 new D5h genus #   162 with   240 species is 0,1:0,4:\1,2:\1,4
family= 0 2 2 0 0 new D5h genus #   163 with   240 species is 0,1:0,4:\1,2:\2,3
family= 0 2 2 0 0 new D5h genus #   164 with   240 species is 0,1:0,4:\1,2:\2,4
family= 0 2 2 0 0 new D5h genus #   165 with   120 species is 0,1:0,4:\1,2:\3,4
family= 0 2 2 0 0 new D5h genus #   166 with   120 species is 0,1:0,4:\1,3:\1,3
family= 0 2 2 0 0 new D5h genus #   167 with   240 species is 0,1:0,4:\1,3:\1,4
family= 0 2 2 0 0 new D5h genus #   168 with   240 species is 0,1:0,4:\1,3:\2,3
family= 0 2 2 0 0 new D5h genus #   169 with   120 species is 0,1:0,4:\1,3:\2,4
family= 0 2 2 0 0 new D5h genus #   170 with    60 species is 0,1:0,4:\1,4:\1,4
family= 0 2 2 0 0 new D5h genus #   171 with   120 species is 0,1:0,4:\1,4:\2,3
family= 0 2 2 0 0 new D5h genus #   172 with    60 species is 0,1:0,4:\2,3:\2,3
family= 0 2 2 0 0 new D5h genus #   173 with   120 species is 0,1:2,3:\0,1:\0,1
family= 0 2 2 0 0 new D5h genus #   174 with   240 species is 0,1:2,3:\0,1:\0,2
family= 0 2 2 0 0 new D5h genus #   175 with   240 species is 0,1:2,3:\0,1:\0,3
family= 0 2 2 0 0 new D5h genus #   176 with   240 species is 0,1:2,3:\0,1:\0,4
family= 0 2 2 0 0 new D5h genus #   177 with   240 species is 0,1:2,3:\0,1:\1,2
family= 0 2 2 0 0 new D5h genus #   178 with   240 species is 0,1:2,3:\0,1:\1,3
family= 0 2 2 0 0 new D5h genus #   179 with   240 species is 0,1:2,3:\0,1:\1,4
family= 0 2 2 0 0 new D5h genus #   180 with   120 species is 0,1:2,3:\0,1:\2,3
family= 0 2 2 0 0 new D5h genus #   181 with   240 species is 0,1:2,3:\0,1:\2,4
family= 0 2 2 0 0 new D5h genus #   182 with   240 species is 0,1:2,3:\0,1:\3,4
family= 0 2 2 0 0 new D5h genus #   183 with   120 species is 0,1:2,3:\0,2:\0,2
family= 0 2 2 0 0 new D5h genus #   184 with   240 species is 0,1:2,3:\0,2:\0,3
family= 0 2 2 0 0 new D5h genus #   185 with   240 species is 0,1:2,3:\0,2:\0,4
family= 0 2 2 0 0 new D5h genus #   186 with   240 species is 0,1:2,3:\0,2:\1,2
family= 0 2 2 0 0 new D5h genus #   187 with   120 species is 0,1:2,3:\0,2:\1,3
family= 0 2 2 0 0 new D5h genus #   188 with   240 species is 0,1:2,3:\0,2:\1,4
family= 0 2 2 0 0 new D5h genus #   189 with   240 species is 0,1:2,3:\0,2:\2,4
family= 0 2 2 0 0 new D5h genus #   190 with   240 species is 0,1:2,3:\0,2:\3,4
family= 0 2 2 0 0 new D5h genus #   191 with    60 species is 0,1:2,3:\0,3:\0,3
family= 0 2 2 0 0 new D5h genus #   192 with   240 species is 0,1:2,3:\0,3:\0,4
family= 0 2 2 0 0 new D5h genus #   193 with   120 species is 0,1:2,3:\0,3:\1,2
family= 0 2 2 0 0 new D5h genus #   194 with   240 species is 0,1:2,3:\0,3:\1,4
family= 0 2 2 0 0 new D5h genus #   195 with   120 species is 0,1:2,3:\0,4:\0,4
family= 0 2 2 0 0 new D5h genus #   196 with   240 species is 0,1:2,3:\0,4:\1,2
family= 0 2 2 0 0 new D5h genus #   197 with   240 species is 0,1:2,3:\0,4:\1,4
family= 0 2 2 0 0 new D5h genus #   198 with   240 species is 0,1:2,3:\0,4:\2,4
family= 0 2 2 0 0 new D5h genus #   199 with   120 species is 0,1:2,3:\0,4:\3,4
family= 0 2 2 0 0 new D5h genus #   200 with    60 species is 0,1:2,3:\1,2:\1,2
family= 0 2 2 0 0 new D5h genus #   201 with   240 species is 0,1:2,3:\1,2:\1,4
family= 0 2 2 0 0 new D5h genus #   202 with   120 species is 0,1:2,3:\1,4:\1,4
family= 0 2 2 0 0 new D5h genus #   203 with   120 species is 0,1:2,3:\1,4:\2,4
family= 0 2 2 0 0 new D5h genus #   204 with    60 species is 0,1:2,4:\0,1:\0,1
family= 0 2 2 0 0 new D5h genus #   205 with   240 species is 0,1:2,4:\0,1:\0,2
family= 0 2 2 0 0 new D5h genus #   206 with   240 species is 0,1:2,4:\0,1:\0,3
family= 0 2 2 0 0 new D5h genus #   207 with   240 species is 0,1:2,4:\0,1:\0,4
family= 0 2 2 0 0 new D5h genus #   208 with   240 species is 0,1:2,4:\0,1:\2,3
family= 0 2 2 0 0 new D5h genus #   209 with   120 species is 0,1:2,4:\0,1:\2,4
family= 0 2 2 0 0 new D5h genus #   210 with   120 species is 0,1:2,4:\0,2:\0,2
family= 0 2 2 0 0 new D5h genus #   211 with   240 species is 0,1:2,4:\0,2:\0,3
family= 0 2 2 0 0 new D5h genus #   212 with   240 species is 0,1:2,4:\0,2:\0,4
family= 0 2 2 0 0 new D5h genus #   213 with   240 species is 0,1:2,4:\0,2:\1,2
family= 0 2 2 0 0 new D5h genus #   214 with   240 species is 0,1:2,4:\0,2:\1,3
family= 0 2 2 0 0 new D5h genus #   215 with   120 species is 0,1:2,4:\0,2:\1,4
family= 0 2 2 0 0 new D5h genus #   216 with   240 species is 0,1:2,4:\0,2:\2,3
family= 0 2 2 0 0 new D5h genus #   217 with   240 species is 0,1:2,4:\0,2:\2,4
family= 0 2 2 0 0 new D5h genus #   218 with   240 species is 0,1:2,4:\0,2:\3,4
family= 0 2 2 0 0 new D5h genus #   219 with   120 species is 0,1:2,4:\0,3:\0,3
family= 0 2 2 0 0 new D5h genus #   220 with   240 species is 0,1:2,4:\0,3:\0,4
family= 0 2 2 0 0 new D5h genus #   221 with   240 species is 0,1:2,4:\0,3:\1,2
family= 0 2 2 0 0 new D5h genus #   222 with   120 species is 0,1:2,4:\0,3:\1,3
family= 0 2 2 0 0 new D5h genus #   223 with   240 species is 0,1:2,4:\0,3:\2,3
family= 0 2 2 0 0 new D5h genus #   224 with   240 species is 0,1:2,4:\0,3:\2,4
family= 0 2 2 0 0 new D5h genus #   225 with   240 species is 0,1:2,4:\0,3:\3,4
family= 0 2 2 0 0 new D5h genus #   226 with   120 species is 0,1:2,4:\0,4:\0,4
family= 0 2 2 0 0 new D5h genus #   227 with   120 species is 0,1:2,4:\0,4:\1,2
family= 0 2 2 0 0 new D5h genus #   228 with   240 species is 0,1:2,4:\0,4:\2,3
family= 0 2 2 0 0 new D5h genus #   229 with   240 species is 0,1:2,4:\0,4:\2,4
family= 0 2 2 0 0 new D5h genus #   230 with   240 species is 0,1:2,4:\0,4:\3,4
family= 0 2 2 0 0 new D5h genus #   231 with   120 species is 0,1:2,4:\2,3:\2,3
family= 0 2 2 0 0 new D5h genus #   232 with   240 species is 0,1:2,4:\2,3:\2,4
family= 0 2 2 0 0 new D5h genus #   233 with   120 species is 0,1:2,4:\2,3:\3,4
family= 0 2 2 0 0 new D5h genus #   234 with    60 species is 0,1:2,4:\2,4:\2,4
family= 0 2 2 0 0 new D5h genus #   235 with    60 species is 0,2:0,2:\0,1:\0,1
family= 0 2 2 0 0 new D5h genus #   236 with   120 species is 0,2:0,2:\0,1:\0,2
family= 0 2 2 0 0 new D5h genus #   237 with   120 species is 0,2:0,2:\0,1:\0,3
family= 0 2 2 0 0 new D5h genus #   238 with   120 species is 0,2:0,2:\0,1:\0,4
family= 0 2 2 0 0 new D5h genus #   239 with    60 species is 0,2:0,2:\0,1:\1,2
family= 0 2 2 0 0 new D5h genus #   240 with   120 species is 0,2:0,2:\0,1:\1,3
family= 0 2 2 0 0 new D5h genus #   241 with   120 species is 0,2:0,2:\0,1:\1,4
family= 0 2 2 0 0 new D5h genus #   242 with   120 species is 0,2:0,2:\0,1:\2,3
family= 0 2 2 0 0 new D5h genus #   243 with   120 species is 0,2:0,2:\0,1:\2,4
family= 0 2 2 0 0 new D5h genus #   244 with   120 species is 0,2:0,2:\0,1:\3,4
family= 0 2 2 0 0 new D5h genus #   245 with    30 species is 0,2:0,2:\0,2:\0,2
family= 0 2 2 0 0 new D5h genus #   246 with   120 species is 0,2:0,2:\0,2:\0,3
family= 0 2 2 0 0 new D5h genus #   247 with   120 species is 0,2:0,2:\0,2:\0,4
family= 0 2 2 0 0 new D5h genus #   248 with   120 species is 0,2:0,2:\0,2:\1,3
family= 0 2 2 0 0 new D5h genus #   249 with    60 species is 0,2:0,2:\0,2:\3,4
family= 0 2 2 0 0 new D5h genus #   250 with    60 species is 0,2:0,2:\0,3:\0,3
family= 0 2 2 0 0 new D5h genus #   251 with   120 species is 0,2:0,2:\0,3:\0,4
family= 0 2 2 0 0 new D5h genus #   252 with   120 species is 0,2:0,2:\0,3:\1,3
family= 0 2 2 0 0 new D5h genus #   253 with   120 species is 0,2:0,2:\0,3:\1,4
family= 0 2 2 0 0 new D5h genus #   254 with   120 species is 0,2:0,2:\0,3:\2,3
family= 0 2 2 0 0 new D5h genus #   255 with    60 species is 0,2:0,2:\0,3:\2,4
family= 0 2 2 0 0 new D5h genus #   256 with   120 species is 0,2:0,2:\0,3:\3,4
family= 0 2 2 0 0 new D5h genus #   257 with    60 species is 0,2:0,2:\0,4:\0,4
family= 0 2 2 0 0 new D5h genus #   258 with   120 species is 0,2:0,2:\0,4:\1,3
family= 0 2 2 0 0 new D5h genus #   259 with   120 species is 0,2:0,2:\0,4:\1,4
family= 0 2 2 0 0 new D5h genus #   260 with    60 species is 0,2:0,2:\0,4:\2,3
family= 0 2 2 0 0 new D5h genus #   261 with   120 species is 0,2:0,2:\0,4:\3,4
family= 0 2 2 0 0 new D5h genus #   262 with    60 species is 0,2:0,2:\1,3:\1,3
family= 0 2 2 0 0 new D5h genus #   263 with    60 species is 0,2:0,2:\1,3:\1,4
family= 0 2 2 0 0 new D5h genus #   264 with   120 species is 0,2:0,2:\1,3:\3,4
family= 0 2 2 0 0 new D5h genus #   265 with    30 species is 0,2:0,2:\3,4:\3,4
family= 0 2 2 0 0 new D5h genus #   266 with   120 species is 0,2:0,3:\0,1:\0,1
family= 0 2 2 0 0 new D5h genus #   267 with   240 species is 0,2:0,3:\0,1:\0,2
family= 0 2 2 0 0 new D5h genus #   268 with   240 species is 0,2:0,3:\0,1:\0,3
family= 0 2 2 0 0 new D5h genus #   269 with   120 species is 0,2:0,3:\0,1:\0,4
family= 0 2 2 0 0 new D5h genus #   270 with   240 species is 0,2:0,3:\0,1:\1,2
family= 0 2 2 0 0 new D5h genus #   271 with   240 species is 0,2:0,3:\0,1:\1,3
family= 0 2 2 0 0 new D5h genus #   272 with   240 species is 0,2:0,3:\0,1:\1,4
family= 0 2 2 0 0 new D5h genus #   273 with   240 species is 0,2:0,3:\0,1:\2,3
family= 0 2 2 0 0 new D5h genus #   274 with   240 species is 0,2:0,3:\0,1:\2,4
family= 0 2 2 0 0 new D5h genus #   275 with   240 species is 0,2:0,3:\0,1:\3,4
family= 0 2 2 0 0 new D5h genus #   276 with   120 species is 0,2:0,3:\0,2:\0,2
family= 0 2 2 0 0 new D5h genus #   277 with   120 species is 0,2:0,3:\0,2:\0,3
family= 0 2 2 0 0 new D5h genus #   278 with   240 species is 0,2:0,3:\0,2:\1,2
family= 0 2 2 0 0 new D5h genus #   279 with   240 species is 0,2:0,3:\0,2:\1,3
family= 0 2 2 0 0 new D5h genus #   280 with   240 species is 0,2:0,3:\0,2:\1,4
family= 0 2 2 0 0 new D5h genus #   281 with   240 species is 0,2:0,3:\0,2:\2,3
family= 0 2 2 0 0 new D5h genus #   282 with   240 species is 0,2:0,3:\0,2:\2,4
family= 0 2 2 0 0 new D5h genus #   283 with   240 species is 0,2:0,3:\0,2:\3,4
family= 0 2 2 0 0 new D5h genus #   284 with   120 species is 0,2:0,3:\1,2:\1,2
family= 0 2 2 0 0 new D5h genus #   285 with   240 species is 0,2:0,3:\1,2:\1,3
family= 0 2 2 0 0 new D5h genus #   286 with   240 species is 0,2:0,3:\1,2:\1,4
family= 0 2 2 0 0 new D5h genus #   287 with   240 species is 0,2:0,3:\1,2:\2,3
family= 0 2 2 0 0 new D5h genus #   288 with   240 species is 0,2:0,3:\1,2:\2,4
family= 0 2 2 0 0 new D5h genus #   289 with   120 species is 0,2:0,3:\1,2:\3,4
family= 0 2 2 0 0 new D5h genus #   290 with   120 species is 0,2:0,3:\1,3:\1,3
family= 0 2 2 0 0 new D5h genus #   291 with   240 species is 0,2:0,3:\1,3:\1,4
family= 0 2 2 0 0 new D5h genus #   292 with   240 species is 0,2:0,3:\1,3:\2,3
family= 0 2 2 0 0 new D5h genus #   293 with   120 species is 0,2:0,3:\1,3:\2,4
family= 0 2 2 0 0 new D5h genus #   294 with    60 species is 0,2:0,3:\1,4:\1,4
family= 0 2 2 0 0 new D5h genus #   295 with   120 species is 0,2:0,3:\1,4:\2,3
family= 0 2 2 0 0 new D5h genus #   296 with    60 species is 0,2:0,3:\2,3:\2,3
family= 0 2 2 0 0 new D5h genus #   297 with   120 species is 0,2:1,3:\0,1:\0,1
family= 0 2 2 0 0 new D5h genus #   298 with   240 species is 0,2:1,3:\0,1:\0,2
family= 0 2 2 0 0 new D5h genus #   299 with   240 species is 0,2:1,3:\0,1:\0,3
family= 0 2 2 0 0 new D5h genus #   300 with   240 species is 0,2:1,3:\0,1:\0,4
family= 0 2 2 0 0 new D5h genus #   301 with   240 species is 0,2:1,3:\0,1:\1,2
family= 0 2 2 0 0 new D5h genus #   302 with   240 species is 0,2:1,3:\0,1:\1,3
family= 0 2 2 0 0 new D5h genus #   303 with   240 species is 0,2:1,3:\0,1:\1,4
family= 0 2 2 0 0 new D5h genus #   304 with   120 species is 0,2:1,3:\0,1:\2,3
family= 0 2 2 0 0 new D5h genus #   305 with   240 species is 0,2:1,3:\0,1:\2,4
family= 0 2 2 0 0 new D5h genus #   306 with   240 species is 0,2:1,3:\0,1:\3,4
family= 0 2 2 0 0 new D5h genus #   307 with   120 species is 0,2:1,3:\0,2:\0,2
family= 0 2 2 0 0 new D5h genus #   308 with   240 species is 0,2:1,3:\0,2:\0,3
family= 0 2 2 0 0 new D5h genus #   309 with   240 species is 0,2:1,3:\0,2:\0,4
family= 0 2 2 0 0 new D5h genus #   310 with   240 species is 0,2:1,3:\0,2:\1,2
family= 0 2 2 0 0 new D5h genus #   311 with   120 species is 0,2:1,3:\0,2:\1,3
family= 0 2 2 0 0 new D5h genus #   312 with   240 species is 0,2:1,3:\0,2:\1,4
family= 0 2 2 0 0 new D5h genus #   313 with   240 species is 0,2:1,3:\0,2:\2,4
family= 0 2 2 0 0 new D5h genus #   314 with   240 species is 0,2:1,3:\0,2:\3,4
family= 0 2 2 0 0 new D5h genus #   315 with    60 species is 0,2:1,3:\0,3:\0,3
family= 0 2 2 0 0 new D5h genus #   316 with   240 species is 0,2:1,3:\0,3:\0,4
family= 0 2 2 0 0 new D5h genus #   317 with   120 species is 0,2:1,3:\0,3:\1,2
family= 0 2 2 0 0 new D5h genus #   318 with   240 species is 0,2:1,3:\0,3:\1,4
family= 0 2 2 0 0 new D5h genus #   319 with   120 species is 0,2:1,3:\0,4:\0,4
family= 0 2 2 0 0 new D5h genus #   320 with   240 species is 0,2:1,3:\0,4:\1,2
family= 0 2 2 0 0 new D5h genus #   321 with   240 species is 0,2:1,3:\0,4:\1,4
family= 0 2 2 0 0 new D5h genus #   322 with   240 species is 0,2:1,3:\0,4:\2,4
family= 0 2 2 0 0 new D5h genus #   323 with   120 species is 0,2:1,3:\0,4:\3,4
family= 0 2 2 0 0 new D5h genus #   324 with    60 species is 0,2:1,3:\1,2:\1,2
family= 0 2 2 0 0 new D5h genus #   325 with   240 species is 0,2:1,3:\1,2:\1,4
family= 0 2 2 0 0 new D5h genus #   326 with   120 species is 0,2:1,3:\1,4:\1,4
family= 0 2 2 0 0 new D5h genus #   327 with   120 species is 0,2:1,3:\1,4:\2,4
Nber of genera for this family=  327
 
family= 1 0 3 0 0
 
family= 1 0 3 0 0 new D5h genus #     1 with    40 species is 0:\0,1:\0,1:\0,1
family= 1 0 3 0 0 new D5h genus #     2 with   120 species is 0:\0,1:\0,1:\0,2
family= 1 0 3 0 0 new D5h genus #     3 with   120 species is 0:\0,1:\0,1:\0,3
family= 1 0 3 0 0 new D5h genus #     4 with   120 species is 0:\0,1:\0,1:\0,4
family= 1 0 3 0 0 new D5h genus #     5 with   120 species is 0:\0,1:\0,1:\1,2
family= 1 0 3 0 0 new D5h genus #     6 with   120 species is 0:\0,1:\0,1:\1,3
family= 1 0 3 0 0 new D5h genus #     7 with   120 species is 0:\0,1:\0,1:\1,4
family= 1 0 3 0 0 new D5h genus #     8 with   120 species is 0:\0,1:\0,1:\2,3
family= 1 0 3 0 0 new D5h genus #     9 with   120 species is 0:\0,1:\0,1:\2,4
family= 1 0 3 0 0 new D5h genus #    10 with   120 species is 0:\0,1:\0,1:\3,4
family= 1 0 3 0 0 new D5h genus #    11 with   120 species is 0:\0,1:\0,2:\0,2
family= 1 0 3 0 0 new D5h genus #    12 with   240 species is 0:\0,1:\0,2:\0,3
family= 1 0 3 0 0 new D5h genus #    13 with   240 species is 0:\0,1:\0,2:\0,4
family= 1 0 3 0 0 new D5h genus #    14 with   240 species is 0:\0,1:\0,2:\1,2
family= 1 0 3 0 0 new D5h genus #    15 with   240 species is 0:\0,1:\0,2:\1,3
family= 1 0 3 0 0 new D5h genus #    16 with   240 species is 0:\0,1:\0,2:\1,4
family= 1 0 3 0 0 new D5h genus #    17 with   240 species is 0:\0,1:\0,2:\2,3
family= 1 0 3 0 0 new D5h genus #    18 with   240 species is 0:\0,1:\0,2:\2,4
family= 1 0 3 0 0 new D5h genus #    19 with   240 species is 0:\0,1:\0,2:\3,4
family= 1 0 3 0 0 new D5h genus #    20 with   120 species is 0:\0,1:\0,3:\0,3
family= 1 0 3 0 0 new D5h genus #    21 with   240 species is 0:\0,1:\0,3:\1,2
family= 1 0 3 0 0 new D5h genus #    22 with   240 species is 0:\0,1:\0,3:\1,3
family= 1 0 3 0 0 new D5h genus #    23 with   240 species is 0:\0,1:\0,3:\1,4
family= 1 0 3 0 0 new D5h genus #    24 with   240 species is 0:\0,1:\0,3:\2,3
family= 1 0 3 0 0 new D5h genus #    25 with   240 species is 0:\0,1:\0,3:\2,4
family= 1 0 3 0 0 new D5h genus #    26 with   240 species is 0:\0,1:\0,3:\3,4
family= 1 0 3 0 0 new D5h genus #    27 with   240 species is 0:\0,1:\0,4:\1,2
family= 1 0 3 0 0 new D5h genus #    28 with   240 species is 0:\0,1:\0,4:\1,3
family= 1 0 3 0 0 new D5h genus #    29 with   120 species is 0:\0,1:\0,4:\1,4
family= 1 0 3 0 0 new D5h genus #    30 with   120 species is 0:\0,1:\0,4:\2,3
family= 1 0 3 0 0 new D5h genus #    31 with   120 species is 0:\0,1:\1,2:\1,2
family= 1 0 3 0 0 new D5h genus #    32 with   240 species is 0:\0,1:\1,2:\1,3
family= 1 0 3 0 0 new D5h genus #    33 with   240 species is 0:\0,1:\1,2:\1,4
family= 1 0 3 0 0 new D5h genus #    34 with   240 species is 0:\0,1:\1,2:\2,3
family= 1 0 3 0 0 new D5h genus #    35 with   240 species is 0:\0,1:\1,2:\2,4
family= 1 0 3 0 0 new D5h genus #    36 with   240 species is 0:\0,1:\1,2:\3,4
family= 1 0 3 0 0 new D5h genus #    37 with   120 species is 0:\0,1:\1,3:\1,3
family= 1 0 3 0 0 new D5h genus #    38 with   240 species is 0:\0,1:\1,3:\1,4
family= 1 0 3 0 0 new D5h genus #    39 with   240 species is 0:\0,1:\1,3:\2,3
family= 1 0 3 0 0 new D5h genus #    40 with   240 species is 0:\0,1:\1,3:\2,4
family= 1 0 3 0 0 new D5h genus #    41 with   240 species is 0:\0,1:\1,3:\3,4
family= 1 0 3 0 0 new D5h genus #    42 with   120 species is 0:\0,1:\1,4:\1,4
family= 1 0 3 0 0 new D5h genus #    43 with   240 species is 0:\0,1:\1,4:\2,3
family= 1 0 3 0 0 new D5h genus #    44 with   240 species is 0:\0,1:\1,4:\2,4
family= 1 0 3 0 0 new D5h genus #    45 with   240 species is 0:\0,1:\1,4:\3,4
family= 1 0 3 0 0 new D5h genus #    46 with   120 species is 0:\0,1:\2,3:\2,3
family= 1 0 3 0 0 new D5h genus #    47 with   240 species is 0:\0,1:\2,3:\2,4
family= 1 0 3 0 0 new D5h genus #    48 with   240 species is 0:\0,1:\2,3:\3,4
family= 1 0 3 0 0 new D5h genus #    49 with   120 species is 0:\0,1:\2,4:\2,4
family= 1 0 3 0 0 new D5h genus #    50 with   240 species is 0:\0,1:\2,4:\3,4
family= 1 0 3 0 0 new D5h genus #    51 with   120 species is 0:\0,1:\3,4:\3,4
family= 1 0 3 0 0 new D5h genus #    52 with    40 species is 0:\0,2:\0,2:\0,2
family= 1 0 3 0 0 new D5h genus #    53 with   120 species is 0:\0,2:\0,2:\0,3
family= 1 0 3 0 0 new D5h genus #    54 with   120 species is 0:\0,2:\0,2:\1,2
family= 1 0 3 0 0 new D5h genus #    55 with   120 species is 0:\0,2:\0,2:\1,3
family= 1 0 3 0 0 new D5h genus #    56 with   120 species is 0:\0,2:\0,2:\1,4
family= 1 0 3 0 0 new D5h genus #    57 with   120 species is 0:\0,2:\0,2:\2,3
family= 1 0 3 0 0 new D5h genus #    58 with   120 species is 0:\0,2:\0,2:\2,4
family= 1 0 3 0 0 new D5h genus #    59 with   120 species is 0:\0,2:\0,2:\3,4
family= 1 0 3 0 0 new D5h genus #    60 with   240 species is 0:\0,2:\0,3:\1,2
family= 1 0 3 0 0 new D5h genus #    61 with   240 species is 0:\0,2:\0,3:\1,3
family= 1 0 3 0 0 new D5h genus #    62 with   120 species is 0:\0,2:\0,3:\1,4
family= 1 0 3 0 0 new D5h genus #    63 with   120 species is 0:\0,2:\0,3:\2,3
family= 1 0 3 0 0 new D5h genus #    64 with   120 species is 0:\0,2:\1,2:\1,2
family= 1 0 3 0 0 new D5h genus #    65 with   240 species is 0:\0,2:\1,2:\1,3
family= 1 0 3 0 0 new D5h genus #    66 with   240 species is 0:\0,2:\1,2:\1,4
family= 1 0 3 0 0 new D5h genus #    67 with   240 species is 0:\0,2:\1,2:\2,3
family= 1 0 3 0 0 new D5h genus #    68 with   240 species is 0:\0,2:\1,2:\2,4
family= 1 0 3 0 0 new D5h genus #    69 with   240 species is 0:\0,2:\1,2:\3,4
family= 1 0 3 0 0 new D5h genus #    70 with   120 species is 0:\0,2:\1,3:\1,3
family= 1 0 3 0 0 new D5h genus #    71 with   240 species is 0:\0,2:\1,3:\1,4
family= 1 0 3 0 0 new D5h genus #    72 with   240 species is 0:\0,2:\1,3:\2,3
family= 1 0 3 0 0 new D5h genus #    73 with   240 species is 0:\0,2:\1,3:\2,4
family= 1 0 3 0 0 new D5h genus #    74 with   240 species is 0:\0,2:\1,3:\3,4
family= 1 0 3 0 0 new D5h genus #    75 with   120 species is 0:\0,2:\1,4:\1,4
family= 1 0 3 0 0 new D5h genus #    76 with   240 species is 0:\0,2:\1,4:\2,3
family= 1 0 3 0 0 new D5h genus #    77 with   240 species is 0:\0,2:\1,4:\2,4
family= 1 0 3 0 0 new D5h genus #    78 with   240 species is 0:\0,2:\1,4:\3,4
family= 1 0 3 0 0 new D5h genus #    79 with   120 species is 0:\0,2:\2,3:\2,3
family= 1 0 3 0 0 new D5h genus #    80 with   240 species is 0:\0,2:\2,3:\2,4
family= 1 0 3 0 0 new D5h genus #    81 with   240 species is 0:\0,2:\2,3:\3,4
family= 1 0 3 0 0 new D5h genus #    82 with   120 species is 0:\0,2:\2,4:\2,4
family= 1 0 3 0 0 new D5h genus #    83 with   240 species is 0:\0,2:\2,4:\3,4
family= 1 0 3 0 0 new D5h genus #    84 with   120 species is 0:\0,2:\3,4:\3,4
family= 1 0 3 0 0 new D5h genus #    85 with    40 species is 0:\1,2:\1,2:\1,2
family= 1 0 3 0 0 new D5h genus #    86 with   120 species is 0:\1,2:\1,2:\1,3
family= 1 0 3 0 0 new D5h genus #    87 with   120 species is 0:\1,2:\1,2:\1,4
family= 1 0 3 0 0 new D5h genus #    88 with   120 species is 0:\1,2:\1,2:\2,3
family= 1 0 3 0 0 new D5h genus #    89 with   120 species is 0:\1,2:\1,2:\2,4
family= 1 0 3 0 0 new D5h genus #    90 with   120 species is 0:\1,2:\1,2:\3,4
family= 1 0 3 0 0 new D5h genus #    91 with   120 species is 0:\1,2:\1,3:\1,3
family= 1 0 3 0 0 new D5h genus #    92 with   240 species is 0:\1,2:\1,3:\1,4
family= 1 0 3 0 0 new D5h genus #    93 with   240 species is 0:\1,2:\1,3:\2,3
family= 1 0 3 0 0 new D5h genus #    94 with   240 species is 0:\1,2:\1,3:\2,4
family= 1 0 3 0 0 new D5h genus #    95 with   240 species is 0:\1,2:\1,3:\3,4
family= 1 0 3 0 0 new D5h genus #    96 with   120 species is 0:\1,2:\1,4:\1,4
family= 1 0 3 0 0 new D5h genus #    97 with   240 species is 0:\1,2:\1,4:\2,3
family= 1 0 3 0 0 new D5h genus #    98 with   240 species is 0:\1,2:\1,4:\2,4
family= 1 0 3 0 0 new D5h genus #    99 with   120 species is 0:\1,2:\1,4:\3,4
family= 1 0 3 0 0 new D5h genus #   100 with   120 species is 0:\1,2:\2,3:\2,3
family= 1 0 3 0 0 new D5h genus #   101 with   240 species is 0:\1,2:\2,3:\2,4
family= 1 0 3 0 0 new D5h genus #   102 with   120 species is 0:\1,2:\2,3:\3,4
family= 1 0 3 0 0 new D5h genus #   103 with   120 species is 0:\1,2:\2,4:\2,4
family= 1 0 3 0 0 new D5h genus #   104 with    40 species is 0:\1,3:\1,3:\1,3
family= 1 0 3 0 0 new D5h genus #   105 with   120 species is 0:\1,3:\1,3:\1,4
family= 1 0 3 0 0 new D5h genus #   106 with   120 species is 0:\1,3:\1,3:\2,3
family= 1 0 3 0 0 new D5h genus #   107 with   120 species is 0:\1,3:\1,3:\2,4
family= 1 0 3 0 0 new D5h genus #   108 with   120 species is 0:\1,3:\1,4:\1,4
family= 1 0 3 0 0 new D5h genus #   109 with   240 species is 0:\1,3:\1,4:\2,3
family= 1 0 3 0 0 new D5h genus #   110 with   120 species is 0:\1,3:\1,4:\2,4
family= 1 0 3 0 0 new D5h genus #   111 with   120 species is 0:\1,3:\2,3:\2,3
family= 1 0 3 0 0 new D5h genus #   112 with   120 species is 0:\1,3:\2,3:\2,4
family= 1 0 3 0 0 new D5h genus #   113 with    20 species is 0:\1,4:\1,4:\1,4
family= 1 0 3 0 0 new D5h genus #   114 with    60 species is 0:\1,4:\1,4:\2,3
family= 1 0 3 0 0 new D5h genus #   115 with    60 species is 0:\1,4:\2,3:\2,3
family= 1 0 3 0 0 new D5h genus #   116 with    20 species is 0:\2,3:\2,3:\2,3
Nber of genera for this family=  116
 
family= 0 1 3 0 0
 
family= 0 1 3 0 0 new D5h genus #     1 with    20 species is 0,1:\0,1:\0,1:\0,1
family= 0 1 3 0 0 new D5h genus #     2 with   120 species is 0,1:\0,1:\0,1:\0,2
family= 0 1 3 0 0 new D5h genus #     3 with   120 species is 0,1:\0,1:\0,1:\0,3
family= 0 1 3 0 0 new D5h genus #     4 with   120 species is 0,1:\0,1:\0,1:\0,4
family= 0 1 3 0 0 new D5h genus #     5 with   120 species is 0,1:\0,1:\0,1:\2,3
family= 0 1 3 0 0 new D5h genus #     6 with    60 species is 0,1:\0,1:\0,1:\2,4
family= 0 1 3 0 0 new D5h genus #     7 with   120 species is 0,1:\0,1:\0,2:\0,2
family= 0 1 3 0 0 new D5h genus #     8 with   240 species is 0,1:\0,1:\0,2:\0,3
family= 0 1 3 0 0 new D5h genus #     9 with   240 species is 0,1:\0,1:\0,2:\0,4
family= 0 1 3 0 0 new D5h genus #    10 with   240 species is 0,1:\0,1:\0,2:\1,2
family= 0 1 3 0 0 new D5h genus #    11 with   240 species is 0,1:\0,1:\0,2:\1,3
family= 0 1 3 0 0 new D5h genus #    12 with   120 species is 0,1:\0,1:\0,2:\1,4
family= 0 1 3 0 0 new D5h genus #    13 with   240 species is 0,1:\0,1:\0,2:\2,3
family= 0 1 3 0 0 new D5h genus #    14 with   240 species is 0,1:\0,1:\0,2:\2,4
family= 0 1 3 0 0 new D5h genus #    15 with   240 species is 0,1:\0,1:\0,2:\3,4
family= 0 1 3 0 0 new D5h genus #    16 with   120 species is 0,1:\0,1:\0,3:\0,3
family= 0 1 3 0 0 new D5h genus #    17 with   240 species is 0,1:\0,1:\0,3:\0,4
family= 0 1 3 0 0 new D5h genus #    18 with   240 species is 0,1:\0,1:\0,3:\1,2
family= 0 1 3 0 0 new D5h genus #    19 with   120 species is 0,1:\0,1:\0,3:\1,3
family= 0 1 3 0 0 new D5h genus #    20 with   240 species is 0,1:\0,1:\0,3:\2,3
family= 0 1 3 0 0 new D5h genus #    21 with   240 species is 0,1:\0,1:\0,3:\2,4
family= 0 1 3 0 0 new D5h genus #    22 with   240 species is 0,1:\0,1:\0,3:\3,4
family= 0 1 3 0 0 new D5h genus #    23 with   120 species is 0,1:\0,1:\0,4:\0,4
family= 0 1 3 0 0 new D5h genus #    24 with   120 species is 0,1:\0,1:\0,4:\1,2
family= 0 1 3 0 0 new D5h genus #    25 with   240 species is 0,1:\0,1:\0,4:\2,3
family= 0 1 3 0 0 new D5h genus #    26 with   240 species is 0,1:\0,1:\0,4:\2,4
family= 0 1 3 0 0 new D5h genus #    27 with   240 species is 0,1:\0,1:\0,4:\3,4
family= 0 1 3 0 0 new D5h genus #    28 with   120 species is 0,1:\0,1:\2,3:\2,3
family= 0 1 3 0 0 new D5h genus #    29 with   240 species is 0,1:\0,1:\2,3:\2,4
family= 0 1 3 0 0 new D5h genus #    30 with   120 species is 0,1:\0,1:\2,3:\3,4
family= 0 1 3 0 0 new D5h genus #    31 with    60 species is 0,1:\0,1:\2,4:\2,4
family= 0 1 3 0 0 new D5h genus #    32 with    40 species is 0,1:\0,2:\0,2:\0,2
family= 0 1 3 0 0 new D5h genus #    33 with   120 species is 0,1:\0,2:\0,2:\0,3
family= 0 1 3 0 0 new D5h genus #    34 with   120 species is 0,1:\0,2:\0,2:\0,4
family= 0 1 3 0 0 new D5h genus #    35 with   120 species is 0,1:\0,2:\0,2:\1,2
family= 0 1 3 0 0 new D5h genus #    36 with   120 species is 0,1:\0,2:\0,2:\1,3
family= 0 1 3 0 0 new D5h genus #    37 with   120 species is 0,1:\0,2:\0,2:\1,4
family= 0 1 3 0 0 new D5h genus #    38 with   120 species is 0,1:\0,2:\0,2:\2,3
family= 0 1 3 0 0 new D5h genus #    39 with   120 species is 0,1:\0,2:\0,2:\2,4
family= 0 1 3 0 0 new D5h genus #    40 with   120 species is 0,1:\0,2:\0,2:\3,4
family= 0 1 3 0 0 new D5h genus #    41 with   120 species is 0,1:\0,2:\0,3:\0,3
family= 0 1 3 0 0 new D5h genus #    42 with   240 species is 0,1:\0,2:\0,3:\0,4
family= 0 1 3 0 0 new D5h genus #    43 with   240 species is 0,1:\0,2:\0,3:\1,2
family= 0 1 3 0 0 new D5h genus #    44 with   240 species is 0,1:\0,2:\0,3:\1,3
family= 0 1 3 0 0 new D5h genus #    45 with   240 species is 0,1:\0,2:\0,3:\1,4
family= 0 1 3 0 0 new D5h genus #    46 with   240 species is 0,1:\0,2:\0,3:\2,3
family= 0 1 3 0 0 new D5h genus #    47 with   240 species is 0,1:\0,2:\0,3:\2,4
family= 0 1 3 0 0 new D5h genus #    48 with   240 species is 0,1:\0,2:\0,3:\3,4
family= 0 1 3 0 0 new D5h genus #    49 with   120 species is 0,1:\0,2:\0,4:\0,4
family= 0 1 3 0 0 new D5h genus #    50 with   240 species is 0,1:\0,2:\0,4:\1,2
family= 0 1 3 0 0 new D5h genus #    51 with   240 species is 0,1:\0,2:\0,4:\1,3
family= 0 1 3 0 0 new D5h genus #    52 with   240 species is 0,1:\0,2:\0,4:\1,4
family= 0 1 3 0 0 new D5h genus #    53 with   240 species is 0,1:\0,2:\0,4:\2,3
family= 0 1 3 0 0 new D5h genus #    54 with   240 species is 0,1:\0,2:\0,4:\2,4
family= 0 1 3 0 0 new D5h genus #    55 with   240 species is 0,1:\0,2:\0,4:\3,4
family= 0 1 3 0 0 new D5h genus #    56 with   120 species is 0,1:\0,2:\1,2:\1,2
family= 0 1 3 0 0 new D5h genus #    57 with   240 species is 0,1:\0,2:\1,2:\1,3
family= 0 1 3 0 0 new D5h genus #    58 with   240 species is 0,1:\0,2:\1,2:\2,3
family= 0 1 3 0 0 new D5h genus #    59 with   240 species is 0,1:\0,2:\1,2:\2,4
family= 0 1 3 0 0 new D5h genus #    60 with   240 species is 0,1:\0,2:\1,2:\3,4
family= 0 1 3 0 0 new D5h genus #    61 with   120 species is 0,1:\0,2:\1,3:\1,3
family= 0 1 3 0 0 new D5h genus #    62 with   240 species is 0,1:\0,2:\1,3:\2,3
family= 0 1 3 0 0 new D5h genus #    63 with   240 species is 0,1:\0,2:\1,3:\2,4
family= 0 1 3 0 0 new D5h genus #    64 with   240 species is 0,1:\0,2:\1,3:\3,4
family= 0 1 3 0 0 new D5h genus #    65 with   240 species is 0,1:\0,2:\1,4:\2,3
family= 0 1 3 0 0 new D5h genus #    66 with   120 species is 0,1:\0,2:\1,4:\2,4
family= 0 1 3 0 0 new D5h genus #    67 with   120 species is 0,1:\0,2:\2,3:\2,3
family= 0 1 3 0 0 new D5h genus #    68 with   240 species is 0,1:\0,2:\2,3:\2,4
family= 0 1 3 0 0 new D5h genus #    69 with   240 species is 0,1:\0,2:\2,3:\3,4
family= 0 1 3 0 0 new D5h genus #    70 with   120 species is 0,1:\0,2:\2,4:\2,4
family= 0 1 3 0 0 new D5h genus #    71 with   240 species is 0,1:\0,2:\2,4:\3,4
family= 0 1 3 0 0 new D5h genus #    72 with   120 species is 0,1:\0,2:\3,4:\3,4
family= 0 1 3 0 0 new D5h genus #    73 with    40 species is 0,1:\0,3:\0,3:\0,3
family= 0 1 3 0 0 new D5h genus #    74 with   120 species is 0,1:\0,3:\0,3:\0,4
family= 0 1 3 0 0 new D5h genus #    75 with   120 species is 0,1:\0,3:\0,3:\1,2
family= 0 1 3 0 0 new D5h genus #    76 with   120 species is 0,1:\0,3:\0,3:\1,3
family= 0 1 3 0 0 new D5h genus #    77 with   120 species is 0,1:\0,3:\0,3:\2,3
family= 0 1 3 0 0 new D5h genus #    78 with   120 species is 0,1:\0,3:\0,3:\2,4
family= 0 1 3 0 0 new D5h genus #    79 with   120 species is 0,1:\0,3:\0,3:\3,4
family= 0 1 3 0 0 new D5h genus #    80 with   120 species is 0,1:\0,3:\0,4:\0,4
family= 0 1 3 0 0 new D5h genus #    81 with   240 species is 0,1:\0,3:\0,4:\1,2
family= 0 1 3 0 0 new D5h genus #    82 with   240 species is 0,1:\0,3:\0,4:\1,3
family= 0 1 3 0 0 new D5h genus #    83 with   240 species is 0,1:\0,3:\0,4:\2,3
family= 0 1 3 0 0 new D5h genus #    84 with   240 species is 0,1:\0,3:\0,4:\2,4
family= 0 1 3 0 0 new D5h genus #    85 with   240 species is 0,1:\0,3:\0,4:\3,4
family= 0 1 3 0 0 new D5h genus #    86 with   120 species is 0,1:\0,3:\1,2:\1,2
family= 0 1 3 0 0 new D5h genus #    87 with   240 species is 0,1:\0,3:\1,2:\2,3
family= 0 1 3 0 0 new D5h genus #    88 with   240 species is 0,1:\0,3:\1,2:\2,4
family= 0 1 3 0 0 new D5h genus #    89 with   240 species is 0,1:\0,3:\1,2:\3,4
family= 0 1 3 0 0 new D5h genus #    90 with   240 species is 0,1:\0,3:\1,3:\2,3
family= 0 1 3 0 0 new D5h genus #    91 with   120 species is 0,1:\0,3:\1,3:\2,4
family= 0 1 3 0 0 new D5h genus #    92 with   120 species is 0,1:\0,3:\2,3:\2,3
family= 0 1 3 0 0 new D5h genus #    93 with   240 species is 0,1:\0,3:\2,3:\2,4
family= 0 1 3 0 0 new D5h genus #    94 with   240 species is 0,1:\0,3:\2,3:\3,4
family= 0 1 3 0 0 new D5h genus #    95 with   120 species is 0,1:\0,3:\2,4:\2,4
family= 0 1 3 0 0 new D5h genus #    96 with   240 species is 0,1:\0,3:\2,4:\3,4
family= 0 1 3 0 0 new D5h genus #    97 with   120 species is 0,1:\0,3:\3,4:\3,4
family= 0 1 3 0 0 new D5h genus #    98 with    40 species is 0,1:\0,4:\0,4:\0,4
family= 0 1 3 0 0 new D5h genus #    99 with   120 species is 0,1:\0,4:\0,4:\1,2
family= 0 1 3 0 0 new D5h genus #   100 with   120 species is 0,1:\0,4:\0,4:\2,3
family= 0 1 3 0 0 new D5h genus #   101 with   120 species is 0,1:\0,4:\0,4:\2,4
family= 0 1 3 0 0 new D5h genus #   102 with   120 species is 0,1:\0,4:\0,4:\3,4
family= 0 1 3 0 0 new D5h genus #   103 with   240 species is 0,1:\0,4:\1,2:\2,3
family= 0 1 3 0 0 new D5h genus #   104 with   120 species is 0,1:\0,4:\1,2:\2,4
family= 0 1 3 0 0 new D5h genus #   105 with   120 species is 0,1:\0,4:\2,3:\2,3
family= 0 1 3 0 0 new D5h genus #   106 with   240 species is 0,1:\0,4:\2,3:\2,4
family= 0 1 3 0 0 new D5h genus #   107 with   240 species is 0,1:\0,4:\2,3:\3,4
family= 0 1 3 0 0 new D5h genus #   108 with   120 species is 0,1:\0,4:\2,4:\2,4
family= 0 1 3 0 0 new D5h genus #   109 with   240 species is 0,1:\0,4:\2,4:\3,4
family= 0 1 3 0 0 new D5h genus #   110 with   120 species is 0,1:\0,4:\3,4:\3,4
family= 0 1 3 0 0 new D5h genus #   111 with    40 species is 0,1:\2,3:\2,3:\2,3
family= 0 1 3 0 0 new D5h genus #   112 with   120 species is 0,1:\2,3:\2,3:\2,4
family= 0 1 3 0 0 new D5h genus #   113 with   120 species is 0,1:\2,3:\2,3:\3,4
family= 0 1 3 0 0 new D5h genus #   114 with   120 species is 0,1:\2,3:\2,4:\2,4
family= 0 1 3 0 0 new D5h genus #   115 with   120 species is 0,1:\2,3:\2,4:\3,4
family= 0 1 3 0 0 new D5h genus #   116 with    20 species is 0,1:\2,4:\2,4:\2,4
family= 0 1 3 0 0 new D5h genus #   117 with    40 species is 0,2:\0,1:\0,1:\0,1
family= 0 1 3 0 0 new D5h genus #   118 with   120 species is 0,2:\0,1:\0,1:\0,2
family= 0 1 3 0 0 new D5h genus #   119 with   120 species is 0,2:\0,1:\0,1:\0,3
family= 0 1 3 0 0 new D5h genus #   120 with   120 species is 0,2:\0,1:\0,1:\0,4
family= 0 1 3 0 0 new D5h genus #   121 with   120 species is 0,2:\0,1:\0,1:\1,2
family= 0 1 3 0 0 new D5h genus #   122 with   120 species is 0,2:\0,1:\0,1:\1,3
family= 0 1 3 0 0 new D5h genus #   123 with   120 species is 0,2:\0,1:\0,1:\1,4
family= 0 1 3 0 0 new D5h genus #   124 with   120 species is 0,2:\0,1:\0,1:\2,3
family= 0 1 3 0 0 new D5h genus #   125 with   120 species is 0,2:\0,1:\0,1:\2,4
family= 0 1 3 0 0 new D5h genus #   126 with   120 species is 0,2:\0,1:\0,1:\3,4
family= 0 1 3 0 0 new D5h genus #   127 with   120 species is 0,2:\0,1:\0,2:\0,2
family= 0 1 3 0 0 new D5h genus #   128 with   240 species is 0,2:\0,1:\0,2:\0,3
family= 0 1 3 0 0 new D5h genus #   129 with   240 species is 0,2:\0,1:\0,2:\0,4
family= 0 1 3 0 0 new D5h genus #   130 with   120 species is 0,2:\0,1:\0,2:\1,2
family= 0 1 3 0 0 new D5h genus #   131 with   240 species is 0,2:\0,1:\0,2:\1,3
family= 0 1 3 0 0 new D5h genus #   132 with   240 species is 0,2:\0,1:\0,2:\1,4
family= 0 1 3 0 0 new D5h genus #   133 with   240 species is 0,2:\0,1:\0,2:\2,3
family= 0 1 3 0 0 new D5h genus #   134 with   240 species is 0,2:\0,1:\0,2:\2,4
family= 0 1 3 0 0 new D5h genus #   135 with   240 species is 0,2:\0,1:\0,2:\3,4
family= 0 1 3 0 0 new D5h genus #   136 with   120 species is 0,2:\0,1:\0,3:\0,3
family= 0 1 3 0 0 new D5h genus #   137 with   240 species is 0,2:\0,1:\0,3:\0,4
family= 0 1 3 0 0 new D5h genus #   138 with   240 species is 0,2:\0,1:\0,3:\1,2
family= 0 1 3 0 0 new D5h genus #   139 with   240 species is 0,2:\0,1:\0,3:\1,3
family= 0 1 3 0 0 new D5h genus #   140 with   240 species is 0,2:\0,1:\0,3:\1,4
family= 0 1 3 0 0 new D5h genus #   141 with   240 species is 0,2:\0,1:\0,3:\2,3
family= 0 1 3 0 0 new D5h genus #   142 with   240 species is 0,2:\0,1:\0,3:\2,4
family= 0 1 3 0 0 new D5h genus #   143 with   240 species is 0,2:\0,1:\0,3:\3,4
family= 0 1 3 0 0 new D5h genus #   144 with   120 species is 0,2:\0,1:\0,4:\0,4
family= 0 1 3 0 0 new D5h genus #   145 with   240 species is 0,2:\0,1:\0,4:\1,2
family= 0 1 3 0 0 new D5h genus #   146 with   240 species is 0,2:\0,1:\0,4:\1,3
family= 0 1 3 0 0 new D5h genus #   147 with   240 species is 0,2:\0,1:\0,4:\1,4
family= 0 1 3 0 0 new D5h genus #   148 with   240 species is 0,2:\0,1:\0,4:\2,3
family= 0 1 3 0 0 new D5h genus #   149 with   240 species is 0,2:\0,1:\0,4:\2,4
family= 0 1 3 0 0 new D5h genus #   150 with   240 species is 0,2:\0,1:\0,4:\3,4
family= 0 1 3 0 0 new D5h genus #   151 with   240 species is 0,2:\0,1:\1,2:\1,3
family= 0 1 3 0 0 new D5h genus #   152 with   120 species is 0,2:\0,1:\1,2:\3,4
family= 0 1 3 0 0 new D5h genus #   153 with   120 species is 0,2:\0,1:\1,3:\1,3
family= 0 1 3 0 0 new D5h genus #   154 with   240 species is 0,2:\0,1:\1,3:\1,4
family= 0 1 3 0 0 new D5h genus #   155 with   240 species is 0,2:\0,1:\1,3:\2,3
family= 0 1 3 0 0 new D5h genus #   156 with   240 species is 0,2:\0,1:\1,3:\2,4
family= 0 1 3 0 0 new D5h genus #   157 with   240 species is 0,2:\0,1:\1,3:\3,4
family= 0 1 3 0 0 new D5h genus #   158 with   120 species is 0,2:\0,1:\1,4:\1,4
family= 0 1 3 0 0 new D5h genus #   159 with   240 species is 0,2:\0,1:\1,4:\2,3
family= 0 1 3 0 0 new D5h genus #   160 with   240 species is 0,2:\0,1:\1,4:\2,4
family= 0 1 3 0 0 new D5h genus #   161 with   240 species is 0,2:\0,1:\1,4:\3,4
family= 0 1 3 0 0 new D5h genus #   162 with   120 species is 0,2:\0,1:\2,3:\2,3
family= 0 1 3 0 0 new D5h genus #   163 with   240 species is 0,2:\0,1:\2,3:\2,4
family= 0 1 3 0 0 new D5h genus #   164 with   240 species is 0,2:\0,1:\2,3:\3,4
family= 0 1 3 0 0 new D5h genus #   165 with   120 species is 0,2:\0,1:\2,4:\2,4
family= 0 1 3 0 0 new D5h genus #   166 with   240 species is 0,2:\0,1:\2,4:\3,4
family= 0 1 3 0 0 new D5h genus #   167 with   120 species is 0,2:\0,1:\3,4:\3,4
family= 0 1 3 0 0 new D5h genus #   168 with    20 species is 0,2:\0,2:\0,2:\0,2
family= 0 1 3 0 0 new D5h genus #   169 with   120 species is 0,2:\0,2:\0,2:\0,3
family= 0 1 3 0 0 new D5h genus #   170 with   120 species is 0,2:\0,2:\0,2:\0,4
family= 0 1 3 0 0 new D5h genus #   171 with   120 species is 0,2:\0,2:\0,2:\1,3
family= 0 1 3 0 0 new D5h genus #   172 with    60 species is 0,2:\0,2:\0,2:\3,4
family= 0 1 3 0 0 new D5h genus #   173 with   120 species is 0,2:\0,2:\0,3:\0,3
family= 0 1 3 0 0 new D5h genus #   174 with   240 species is 0,2:\0,2:\0,3:\0,4
family= 0 1 3 0 0 new D5h genus #   175 with   240 species is 0,2:\0,2:\0,3:\1,3
family= 0 1 3 0 0 new D5h genus #   176 with   240 species is 0,2:\0,2:\0,3:\1,4
family= 0 1 3 0 0 new D5h genus #   177 with   240 species is 0,2:\0,2:\0,3:\2,3
family= 0 1 3 0 0 new D5h genus #   178 with   120 species is 0,2:\0,2:\0,3:\2,4
family= 0 1 3 0 0 new D5h genus #   179 with   240 species is 0,2:\0,2:\0,3:\3,4
family= 0 1 3 0 0 new D5h genus #   180 with   120 species is 0,2:\0,2:\0,4:\0,4
family= 0 1 3 0 0 new D5h genus #   181 with   240 species is 0,2:\0,2:\0,4:\1,3
family= 0 1 3 0 0 new D5h genus #   182 with   240 species is 0,2:\0,2:\0,4:\1,4
family= 0 1 3 0 0 new D5h genus #   183 with   120 species is 0,2:\0,2:\0,4:\2,3
family= 0 1 3 0 0 new D5h genus #   184 with   240 species is 0,2:\0,2:\0,4:\3,4
family= 0 1 3 0 0 new D5h genus #   185 with   120 species is 0,2:\0,2:\1,3:\1,3
family= 0 1 3 0 0 new D5h genus #   186 with   120 species is 0,2:\0,2:\1,3:\1,4
family= 0 1 3 0 0 new D5h genus #   187 with   240 species is 0,2:\0,2:\1,3:\3,4
family= 0 1 3 0 0 new D5h genus #   188 with    60 species is 0,2:\0,2:\3,4:\3,4
family= 0 1 3 0 0 new D5h genus #   189 with    40 species is 0,2:\0,3:\0,3:\0,3
family= 0 1 3 0 0 new D5h genus #   190 with   120 species is 0,2:\0,3:\0,3:\0,4
family= 0 1 3 0 0 new D5h genus #   191 with   120 species is 0,2:\0,3:\0,3:\1,3
family= 0 1 3 0 0 new D5h genus #   192 with   120 species is 0,2:\0,3:\0,3:\1,4
family= 0 1 3 0 0 new D5h genus #   193 with   120 species is 0,2:\0,3:\0,3:\2,3
family= 0 1 3 0 0 new D5h genus #   194 with   120 species is 0,2:\0,3:\0,3:\2,4
family= 0 1 3 0 0 new D5h genus #   195 with   120 species is 0,2:\0,3:\0,3:\3,4
family= 0 1 3 0 0 new D5h genus #   196 with   120 species is 0,2:\0,3:\0,4:\0,4
family= 0 1 3 0 0 new D5h genus #   197 with   240 species is 0,2:\0,3:\0,4:\1,3
family= 0 1 3 0 0 new D5h genus #   198 with   240 species is 0,2:\0,3:\0,4:\1,4
family= 0 1 3 0 0 new D5h genus #   199 with   240 species is 0,2:\0,3:\0,4:\2,3
family= 0 1 3 0 0 new D5h genus #   200 with   240 species is 0,2:\0,3:\0,4:\2,4
family= 0 1 3 0 0 new D5h genus #   201 with   240 species is 0,2:\0,3:\0,4:\3,4
family= 0 1 3 0 0 new D5h genus #   202 with   120 species is 0,2:\0,3:\1,3:\1,3
family= 0 1 3 0 0 new D5h genus #   203 with   240 species is 0,2:\0,3:\1,3:\1,4
family= 0 1 3 0 0 new D5h genus #   204 with   240 species is 0,2:\0,3:\1,3:\2,3
family= 0 1 3 0 0 new D5h genus #   205 with   240 species is 0,2:\0,3:\1,3:\2,4
family= 0 1 3 0 0 new D5h genus #   206 with   240 species is 0,2:\0,3:\1,3:\3,4
family= 0 1 3 0 0 new D5h genus #   207 with   120 species is 0,2:\0,3:\1,4:\1,4
family= 0 1 3 0 0 new D5h genus #   208 with   240 species is 0,2:\0,3:\1,4:\2,3
family= 0 1 3 0 0 new D5h genus #   209 with   240 species is 0,2:\0,3:\1,4:\3,4
family= 0 1 3 0 0 new D5h genus #   210 with   120 species is 0,2:\0,3:\2,3:\2,3
family= 0 1 3 0 0 new D5h genus #   211 with   240 species is 0,2:\0,3:\2,3:\3,4
family= 0 1 3 0 0 new D5h genus #   212 with   120 species is 0,2:\0,3:\2,4:\3,4
family= 0 1 3 0 0 new D5h genus #   213 with   120 species is 0,2:\0,3:\3,4:\3,4
family= 0 1 3 0 0 new D5h genus #   214 with    40 species is 0,2:\0,4:\0,4:\0,4
family= 0 1 3 0 0 new D5h genus #   215 with   120 species is 0,2:\0,4:\0,4:\1,3
family= 0 1 3 0 0 new D5h genus #   216 with   120 species is 0,2:\0,4:\0,4:\1,4
family= 0 1 3 0 0 new D5h genus #   217 with   120 species is 0,2:\0,4:\0,4:\2,3
family= 0 1 3 0 0 new D5h genus #   218 with   120 species is 0,2:\0,4:\0,4:\3,4
family= 0 1 3 0 0 new D5h genus #   219 with   120 species is 0,2:\0,4:\1,3:\1,3
family= 0 1 3 0 0 new D5h genus #   220 with   240 species is 0,2:\0,4:\1,3:\1,4
family= 0 1 3 0 0 new D5h genus #   221 with   240 species is 0,2:\0,4:\1,3:\2,3
family= 0 1 3 0 0 new D5h genus #   222 with   240 species is 0,2:\0,4:\1,3:\3,4
family= 0 1 3 0 0 new D5h genus #   223 with   120 species is 0,2:\0,4:\1,4:\1,4
family= 0 1 3 0 0 new D5h genus #   224 with   240 species is 0,2:\0,4:\1,4:\3,4
family= 0 1 3 0 0 new D5h genus #   225 with   120 species is 0,2:\0,4:\2,3:\3,4
family= 0 1 3 0 0 new D5h genus #   226 with   120 species is 0,2:\0,4:\3,4:\3,4
family= 0 1 3 0 0 new D5h genus #   227 with    40 species is 0,2:\1,3:\1,3:\1,3
family= 0 1 3 0 0 new D5h genus #   228 with   120 species is 0,2:\1,3:\1,3:\1,4
family= 0 1 3 0 0 new D5h genus #   229 with   120 species is 0,2:\1,3:\1,3:\3,4
family= 0 1 3 0 0 new D5h genus #   230 with   120 species is 0,2:\1,3:\1,4:\3,4
family= 0 1 3 0 0 new D5h genus #   231 with   120 species is 0,2:\1,3:\3,4:\3,4
family= 0 1 3 0 0 new D5h genus #   232 with    20 species is 0,2:\3,4:\3,4:\3,4
Nber of genera for this family=  232
 
family= 0 0 4 0 0
 
family= 0 0 4 0 0 new D5h genus #     1 with     5 species is \0,1:\0,1:\0,1:\0,1
family= 0 0 4 0 0 new D5h genus #     2 with    40 species is \0,1:\0,1:\0,1:\0,2
family= 0 0 4 0 0 new D5h genus #     3 with    40 species is \0,1:\0,1:\0,1:\0,3
family= 0 0 4 0 0 new D5h genus #     4 with    40 species is \0,1:\0,1:\0,1:\0,4
family= 0 0 4 0 0 new D5h genus #     5 with    40 species is \0,1:\0,1:\0,1:\2,3
family= 0 0 4 0 0 new D5h genus #     6 with    20 species is \0,1:\0,1:\0,1:\2,4
family= 0 0 4 0 0 new D5h genus #     7 with    60 species is \0,1:\0,1:\0,2:\0,2
family= 0 0 4 0 0 new D5h genus #     8 with   120 species is \0,1:\0,1:\0,2:\0,3
family= 0 0 4 0 0 new D5h genus #     9 with   120 species is \0,1:\0,1:\0,2:\0,4
family= 0 0 4 0 0 new D5h genus #    10 with   120 species is \0,1:\0,1:\0,2:\1,2
family= 0 0 4 0 0 new D5h genus #    11 with   120 species is \0,1:\0,1:\0,2:\1,3
family= 0 0 4 0 0 new D5h genus #    12 with    60 species is \0,1:\0,1:\0,2:\1,4
family= 0 0 4 0 0 new D5h genus #    13 with   120 species is \0,1:\0,1:\0,2:\2,3
family= 0 0 4 0 0 new D5h genus #    14 with   120 species is \0,1:\0,1:\0,2:\2,4
family= 0 0 4 0 0 new D5h genus #    15 with   120 species is \0,1:\0,1:\0,2:\3,4
family= 0 0 4 0 0 new D5h genus #    16 with    60 species is \0,1:\0,1:\0,3:\0,3
family= 0 0 4 0 0 new D5h genus #    17 with   120 species is \0,1:\0,1:\0,3:\0,4
family= 0 0 4 0 0 new D5h genus #    18 with   120 species is \0,1:\0,1:\0,3:\1,2
family= 0 0 4 0 0 new D5h genus #    19 with    60 species is \0,1:\0,1:\0,3:\1,3
family= 0 0 4 0 0 new D5h genus #    20 with   120 species is \0,1:\0,1:\0,3:\2,3
family= 0 0 4 0 0 new D5h genus #    21 with   120 species is \0,1:\0,1:\0,3:\2,4
family= 0 0 4 0 0 new D5h genus #    22 with   120 species is \0,1:\0,1:\0,3:\3,4
family= 0 0 4 0 0 new D5h genus #    23 with    30 species is \0,1:\0,1:\0,4:\0,4
family= 0 0 4 0 0 new D5h genus #    24 with    60 species is \0,1:\0,1:\0,4:\1,2
family= 0 0 4 0 0 new D5h genus #    25 with   120 species is \0,1:\0,1:\0,4:\2,3
family= 0 0 4 0 0 new D5h genus #    26 with   120 species is \0,1:\0,1:\0,4:\2,4
family= 0 0 4 0 0 new D5h genus #    27 with   120 species is \0,1:\0,1:\0,4:\3,4
family= 0 0 4 0 0 new D5h genus #    28 with    30 species is \0,1:\0,1:\2,3:\2,3
family= 0 0 4 0 0 new D5h genus #    29 with   120 species is \0,1:\0,1:\2,3:\2,4
family= 0 0 4 0 0 new D5h genus #    30 with    60 species is \0,1:\0,1:\2,3:\3,4
family= 0 0 4 0 0 new D5h genus #    31 with    30 species is \0,1:\0,1:\2,4:\2,4
family= 0 0 4 0 0 new D5h genus #    32 with    40 species is \0,1:\0,2:\0,2:\0,2
family= 0 0 4 0 0 new D5h genus #    33 with   120 species is \0,1:\0,2:\0,2:\0,3
family= 0 0 4 0 0 new D5h genus #    34 with   120 species is \0,1:\0,2:\0,2:\0,4
family= 0 0 4 0 0 new D5h genus #    35 with    60 species is \0,1:\0,2:\0,2:\1,2
family= 0 0 4 0 0 new D5h genus #    36 with   120 species is \0,1:\0,2:\0,2:\1,3
family= 0 0 4 0 0 new D5h genus #    37 with   120 species is \0,1:\0,2:\0,2:\1,4
family= 0 0 4 0 0 new D5h genus #    38 with   120 species is \0,1:\0,2:\0,2:\2,3
family= 0 0 4 0 0 new D5h genus #    39 with   120 species is \0,1:\0,2:\0,2:\2,4
family= 0 0 4 0 0 new D5h genus #    40 with   120 species is \0,1:\0,2:\0,2:\3,4
family= 0 0 4 0 0 new D5h genus #    41 with   120 species is \0,1:\0,2:\0,3:\0,3
family= 0 0 4 0 0 new D5h genus #    42 with   120 species is \0,1:\0,2:\0,3:\0,4
family= 0 0 4 0 0 new D5h genus #    43 with   240 species is \0,1:\0,2:\0,3:\1,2
family= 0 0 4 0 0 new D5h genus #    44 with   240 species is \0,1:\0,2:\0,3:\1,3
family= 0 0 4 0 0 new D5h genus #    45 with   240 species is \0,1:\0,2:\0,3:\1,4
family= 0 0 4 0 0 new D5h genus #    46 with   240 species is \0,1:\0,2:\0,3:\2,3
family= 0 0 4 0 0 new D5h genus #    47 with   240 species is \0,1:\0,2:\0,3:\2,4
family= 0 0 4 0 0 new D5h genus #    48 with   240 species is \0,1:\0,2:\0,3:\3,4
family= 0 0 4 0 0 new D5h genus #    49 with   240 species is \0,1:\0,2:\0,4:\1,2
family= 0 0 4 0 0 new D5h genus #    50 with   240 species is \0,1:\0,2:\0,4:\1,3
family= 0 0 4 0 0 new D5h genus #    51 with   240 species is \0,1:\0,2:\0,4:\1,4
family= 0 0 4 0 0 new D5h genus #    52 with   240 species is \0,1:\0,2:\0,4:\2,3
family= 0 0 4 0 0 new D5h genus #    53 with   240 species is \0,1:\0,2:\0,4:\2,4
family= 0 0 4 0 0 new D5h genus #    54 with   240 species is \0,1:\0,2:\0,4:\3,4
family= 0 0 4 0 0 new D5h genus #    55 with   120 species is \0,1:\0,2:\1,2:\3,4
family= 0 0 4 0 0 new D5h genus #    56 with   120 species is \0,1:\0,2:\1,3:\1,3
family= 0 0 4 0 0 new D5h genus #    57 with   120 species is \0,1:\0,2:\1,3:\2,3
family= 0 0 4 0 0 new D5h genus #    58 with   240 species is \0,1:\0,2:\1,3:\2,4
family= 0 0 4 0 0 new D5h genus #    59 with   240 species is \0,1:\0,2:\1,3:\3,4
family= 0 0 4 0 0 new D5h genus #    60 with   240 species is \0,1:\0,2:\1,4:\2,3
family= 0 0 4 0 0 new D5h genus #    61 with   120 species is \0,1:\0,2:\1,4:\2,4
family= 0 0 4 0 0 new D5h genus #    62 with   240 species is \0,1:\0,2:\2,3:\3,4
family= 0 0 4 0 0 new D5h genus #    63 with   120 species is \0,1:\0,2:\2,4:\2,4
family= 0 0 4 0 0 new D5h genus #    64 with   120 species is \0,1:\0,2:\2,4:\3,4
family= 0 0 4 0 0 new D5h genus #    65 with    40 species is \0,1:\0,3:\0,3:\0,3
family= 0 0 4 0 0 new D5h genus #    66 with   120 species is \0,1:\0,3:\0,3:\1,2
family= 0 0 4 0 0 new D5h genus #    67 with   120 species is \0,1:\0,3:\0,3:\1,3
family= 0 0 4 0 0 new D5h genus #    68 with    60 species is \0,1:\0,3:\0,3:\2,3
family= 0 0 4 0 0 new D5h genus #    69 with   120 species is \0,1:\0,3:\0,3:\2,4
family= 0 0 4 0 0 new D5h genus #    70 with   120 species is \0,1:\0,3:\1,2:\2,3
family= 0 0 4 0 0 new D5h genus #    71 with   120 species is \0,1:\0,3:\1,2:\2,4
family= 0 0 4 0 0 new D5h genus #    72 with   120 species is \0,1:\0,3:\1,3:\2,4
family= 0 0 4 0 0 new D5h genus #    73 with   120 species is \0,1:\0,3:\2,4:\2,4
family= 0 0 4 0 0 new D5h genus #    74 with   120 species is \0,1:\0,4:\1,2:\2,3
family= 0 0 4 0 0 new D5h genus #    75 with    20 species is \0,1:\2,4:\2,4:\2,4
family= 0 0 4 0 0 new D5h genus #    76 with     5 species is \0,2:\0,2:\0,2:\0,2
family= 0 0 4 0 0 new D5h genus #    77 with    40 species is \0,2:\0,2:\0,2:\0,3
family= 0 0 4 0 0 new D5h genus #    78 with    40 species is \0,2:\0,2:\0,2:\1,3
family= 0 0 4 0 0 new D5h genus #    79 with    30 species is \0,2:\0,2:\0,3:\0,3
family= 0 0 4 0 0 new D5h genus #    80 with   120 species is \0,2:\0,2:\0,3:\1,3
family= 0 0 4 0 0 new D5h genus #    81 with   120 species is \0,2:\0,2:\0,3:\1,4
family= 0 0 4 0 0 new D5h genus #    82 with    60 species is \0,2:\0,2:\0,3:\2,4
family= 0 0 4 0 0 new D5h genus #    83 with    30 species is \0,2:\0,2:\1,3:\1,3
family= 0 0 4 0 0 new D5h genus #    84 with    60 species is \0,2:\0,2:\1,3:\1,4
family= 0 0 4 0 0 new D5h genus #    85 with   120 species is \0,2:\0,3:\1,3:\1,4
Nber of genera for this family=   85
 
family= 3 0 0 1 0
 
family= 3 0 0 1 0 new D5h genus #     1 with    20 species is 0:0:0:\0
family= 3 0 0 1 0 new D5h genus #     2 with    40 species is 0:0:0:\1
family= 3 0 0 1 0 new D5h genus #     3 with    40 species is 0:0:0:\2
family= 3 0 0 1 0 new D5h genus #     4 with   120 species is 0:0:1:\0
family= 3 0 0 1 0 new D5h genus #     5 with   120 species is 0:0:1:\1
family= 3 0 0 1 0 new D5h genus #     6 with   120 species is 0:0:1:\2
family= 3 0 0 1 0 new D5h genus #     7 with   120 species is 0:0:1:\3
family= 3 0 0 1 0 new D5h genus #     8 with   120 species is 0:0:1:\4
family= 3 0 0 1 0 new D5h genus #     9 with   120 species is 0:0:2:\0
family= 3 0 0 1 0 new D5h genus #    10 with   120 species is 0:0:2:\1
family= 3 0 0 1 0 new D5h genus #    11 with   120 species is 0:0:2:\2
family= 3 0 0 1 0 new D5h genus #    12 with   120 species is 0:0:2:\3
family= 3 0 0 1 0 new D5h genus #    13 with   120 species is 0:0:2:\4
family= 3 0 0 1 0 new D5h genus #    14 with   240 species is 0:1:2:\0
family= 3 0 0 1 0 new D5h genus #    15 with   120 species is 0:1:2:\1
family= 3 0 0 1 0 new D5h genus #    16 with   240 species is 0:1:2:\3
family= 3 0 0 1 0 new D5h genus #    17 with   240 species is 0:1:3:\0
family= 3 0 0 1 0 new D5h genus #    18 with   240 species is 0:1:3:\2
family= 3 0 0 1 0 new D5h genus #    19 with   120 species is 0:1:3:\3
Nber of genera for this family=   19
 
family= 2 1 0 1 0
 
family= 2 1 0 1 0 new D5h genus #     1 with   120 species is 0:0:0,1:\0
family= 2 1 0 1 0 new D5h genus #     2 with   120 species is 0:0:0,1:\1
family= 2 1 0 1 0 new D5h genus #     3 with   120 species is 0:0:0,1:\2
family= 2 1 0 1 0 new D5h genus #     4 with   120 species is 0:0:0,1:\3
family= 2 1 0 1 0 new D5h genus #     5 with   120 species is 0:0:0,1:\4
family= 2 1 0 1 0 new D5h genus #     6 with   120 species is 0:0:0,2:\0
family= 2 1 0 1 0 new D5h genus #     7 with   120 species is 0:0:0,2:\1
family= 2 1 0 1 0 new D5h genus #     8 with   120 species is 0:0:0,2:\2
family= 2 1 0 1 0 new D5h genus #     9 with   120 species is 0:0:0,2:\3
family= 2 1 0 1 0 new D5h genus #    10 with   120 species is 0:0:0,2:\4
family= 2 1 0 1 0 new D5h genus #    11 with   120 species is 0:0:1,2:\0
family= 2 1 0 1 0 new D5h genus #    12 with   120 species is 0:0:1,2:\1
family= 2 1 0 1 0 new D5h genus #    13 with   120 species is 0:0:1,2:\2
family= 2 1 0 1 0 new D5h genus #    14 with   120 species is 0:0:1,2:\3
family= 2 1 0 1 0 new D5h genus #    15 with   120 species is 0:0:1,2:\4
family= 2 1 0 1 0 new D5h genus #    16 with   120 species is 0:0:1,3:\0
family= 2 1 0 1 0 new D5h genus #    17 with   120 species is 0:0:1,3:\1
family= 2 1 0 1 0 new D5h genus #    18 with   120 species is 0:0:1,3:\2
family= 2 1 0 1 0 new D5h genus #    19 with   120 species is 0:0:1,3:\3
family= 2 1 0 1 0 new D5h genus #    20 with   120 species is 0:0:1,3:\4
family= 2 1 0 1 0 new D5h genus #    21 with    60 species is 0:0:1,4:\0
family= 2 1 0 1 0 new D5h genus #    22 with   120 species is 0:0:1,4:\1
family= 2 1 0 1 0 new D5h genus #    23 with   120 species is 0:0:1,4:\2
family= 2 1 0 1 0 new D5h genus #    24 with    60 species is 0:0:2,3:\0
family= 2 1 0 1 0 new D5h genus #    25 with   120 species is 0:0:2,3:\1
family= 2 1 0 1 0 new D5h genus #    26 with   120 species is 0:0:2,3:\2
family= 2 1 0 1 0 new D5h genus #    27 with   240 species is 0:1:0,1:\0
family= 2 1 0 1 0 new D5h genus #    28 with   240 species is 0:1:0,1:\2
family= 2 1 0 1 0 new D5h genus #    29 with   120 species is 0:1:0,1:\3
family= 2 1 0 1 0 new D5h genus #    30 with   240 species is 0:1:0,2:\0
family= 2 1 0 1 0 new D5h genus #    31 with   240 species is 0:1:0,2:\1
family= 2 1 0 1 0 new D5h genus #    32 with   240 species is 0:1:0,2:\2
family= 2 1 0 1 0 new D5h genus #    33 with   240 species is 0:1:0,2:\3
family= 2 1 0 1 0 new D5h genus #    34 with   240 species is 0:1:0,2:\4
family= 2 1 0 1 0 new D5h genus #    35 with   240 species is 0:1:0,3:\0
family= 2 1 0 1 0 new D5h genus #    36 with   240 species is 0:1:0,3:\1
family= 2 1 0 1 0 new D5h genus #    37 with   240 species is 0:1:0,3:\2
family= 2 1 0 1 0 new D5h genus #    38 with   240 species is 0:1:0,3:\3
family= 2 1 0 1 0 new D5h genus #    39 with   240 species is 0:1:0,3:\4
family= 2 1 0 1 0 new D5h genus #    40 with   240 species is 0:1:0,4:\0
family= 2 1 0 1 0 new D5h genus #    41 with   240 species is 0:1:0,4:\1
family= 2 1 0 1 0 new D5h genus #    42 with   240 species is 0:1:0,4:\2
family= 2 1 0 1 0 new D5h genus #    43 with   240 species is 0:1:0,4:\3
family= 2 1 0 1 0 new D5h genus #    44 with   240 species is 0:1:0,4:\4
family= 2 1 0 1 0 new D5h genus #    45 with   240 species is 0:1:2,3:\0
family= 2 1 0 1 0 new D5h genus #    46 with   240 species is 0:1:2,3:\1
family= 2 1 0 1 0 new D5h genus #    47 with   240 species is 0:1:2,3:\2
family= 2 1 0 1 0 new D5h genus #    48 with   240 species is 0:1:2,3:\3
family= 2 1 0 1 0 new D5h genus #    49 with   240 species is 0:1:2,3:\4
family= 2 1 0 1 0 new D5h genus #    50 with   240 species is 0:1:2,4:\0
family= 2 1 0 1 0 new D5h genus #    51 with   240 species is 0:1:2,4:\2
family= 2 1 0 1 0 new D5h genus #    52 with   120 species is 0:1:2,4:\3
family= 2 1 0 1 0 new D5h genus #    53 with   240 species is 0:2:0,1:\0
family= 2 1 0 1 0 new D5h genus #    54 with   240 species is 0:2:0,1:\1
family= 2 1 0 1 0 new D5h genus #    55 with   240 species is 0:2:0,1:\2
family= 2 1 0 1 0 new D5h genus #    56 with   240 species is 0:2:0,1:\3
family= 2 1 0 1 0 new D5h genus #    57 with   240 species is 0:2:0,1:\4
family= 2 1 0 1 0 new D5h genus #    58 with   240 species is 0:2:0,2:\0
family= 2 1 0 1 0 new D5h genus #    59 with   120 species is 0:2:0,2:\1
family= 2 1 0 1 0 new D5h genus #    60 with   240 species is 0:2:0,2:\3
family= 2 1 0 1 0 new D5h genus #    61 with   240 species is 0:2:0,3:\0
family= 2 1 0 1 0 new D5h genus #    62 with   240 species is 0:2:0,3:\1
family= 2 1 0 1 0 new D5h genus #    63 with   240 species is 0:2:0,3:\2
family= 2 1 0 1 0 new D5h genus #    64 with   240 species is 0:2:0,3:\3
family= 2 1 0 1 0 new D5h genus #    65 with   240 species is 0:2:0,3:\4
family= 2 1 0 1 0 new D5h genus #    66 with   240 species is 0:2:0,4:\0
family= 2 1 0 1 0 new D5h genus #    67 with   240 species is 0:2:0,4:\1
family= 2 1 0 1 0 new D5h genus #    68 with   240 species is 0:2:0,4:\2
family= 2 1 0 1 0 new D5h genus #    69 with   240 species is 0:2:0,4:\3
family= 2 1 0 1 0 new D5h genus #    70 with   240 species is 0:2:0,4:\4
family= 2 1 0 1 0 new D5h genus #    71 with   240 species is 0:2:1,3:\0
family= 2 1 0 1 0 new D5h genus #    72 with   240 species is 0:2:1,3:\1
family= 2 1 0 1 0 new D5h genus #    73 with   240 species is 0:2:1,3:\2
family= 2 1 0 1 0 new D5h genus #    74 with   240 species is 0:2:1,3:\3
family= 2 1 0 1 0 new D5h genus #    75 with   240 species is 0:2:1,3:\4
family= 2 1 0 1 0 new D5h genus #    76 with   240 species is 0:2:3,4:\0
family= 2 1 0 1 0 new D5h genus #    77 with   120 species is 0:2:3,4:\1
family= 2 1 0 1 0 new D5h genus #    78 with   240 species is 0:2:3,4:\3
Nber of genera for this family=   78
 
family= 1 2 0 1 0
 
family= 1 2 0 1 0 new D5h genus #     1 with   120 species is 0:0,1:0,1:\0
family= 1 2 0 1 0 new D5h genus #     2 with   120 species is 0:0,1:0,1:\1
family= 1 2 0 1 0 new D5h genus #     3 with   120 species is 0:0,1:0,1:\2
family= 1 2 0 1 0 new D5h genus #     4 with   120 species is 0:0,1:0,1:\3
family= 1 2 0 1 0 new D5h genus #     5 with   120 species is 0:0,1:0,1:\4
family= 1 2 0 1 0 new D5h genus #     6 with   240 species is 0:0,1:0,2:\0
family= 1 2 0 1 0 new D5h genus #     7 with   240 species is 0:0,1:0,2:\1
family= 1 2 0 1 0 new D5h genus #     8 with   240 species is 0:0,1:0,2:\2
family= 1 2 0 1 0 new D5h genus #     9 with   240 species is 0:0,1:0,2:\3
family= 1 2 0 1 0 new D5h genus #    10 with   240 species is 0:0,1:0,2:\4
family= 1 2 0 1 0 new D5h genus #    11 with   240 species is 0:0,1:0,3:\0
family= 1 2 0 1 0 new D5h genus #    12 with   240 species is 0:0,1:0,3:\1
family= 1 2 0 1 0 new D5h genus #    13 with   240 species is 0:0,1:0,3:\2
family= 1 2 0 1 0 new D5h genus #    14 with   240 species is 0:0,1:0,3:\3
family= 1 2 0 1 0 new D5h genus #    15 with   240 species is 0:0,1:0,3:\4
family= 1 2 0 1 0 new D5h genus #    16 with   120 species is 0:0,1:0,4:\0
family= 1 2 0 1 0 new D5h genus #    17 with   240 species is 0:0,1:0,4:\1
family= 1 2 0 1 0 new D5h genus #    18 with   240 species is 0:0,1:0,4:\2
family= 1 2 0 1 0 new D5h genus #    19 with   240 species is 0:0,1:1,2:\0
family= 1 2 0 1 0 new D5h genus #    20 with   240 species is 0:0,1:1,2:\1
family= 1 2 0 1 0 new D5h genus #    21 with   240 species is 0:0,1:1,2:\2
family= 1 2 0 1 0 new D5h genus #    22 with   240 species is 0:0,1:1,2:\3
family= 1 2 0 1 0 new D5h genus #    23 with   240 species is 0:0,1:1,2:\4
family= 1 2 0 1 0 new D5h genus #    24 with   240 species is 0:0,1:1,3:\0
family= 1 2 0 1 0 new D5h genus #    25 with   240 species is 0:0,1:1,3:\1
family= 1 2 0 1 0 new D5h genus #    26 with   240 species is 0:0,1:1,3:\2
family= 1 2 0 1 0 new D5h genus #    27 with   240 species is 0:0,1:1,3:\3
family= 1 2 0 1 0 new D5h genus #    28 with   240 species is 0:0,1:1,3:\4
family= 1 2 0 1 0 new D5h genus #    29 with   240 species is 0:0,1:1,4:\0
family= 1 2 0 1 0 new D5h genus #    30 with   240 species is 0:0,1:1,4:\1
family= 1 2 0 1 0 new D5h genus #    31 with   240 species is 0:0,1:1,4:\2
family= 1 2 0 1 0 new D5h genus #    32 with   240 species is 0:0,1:1,4:\3
family= 1 2 0 1 0 new D5h genus #    33 with   240 species is 0:0,1:1,4:\4
family= 1 2 0 1 0 new D5h genus #    34 with   240 species is 0:0,1:2,3:\0
family= 1 2 0 1 0 new D5h genus #    35 with   240 species is 0:0,1:2,3:\1
family= 1 2 0 1 0 new D5h genus #    36 with   240 species is 0:0,1:2,3:\2
family= 1 2 0 1 0 new D5h genus #    37 with   240 species is 0:0,1:2,3:\3
family= 1 2 0 1 0 new D5h genus #    38 with   240 species is 0:0,1:2,3:\4
family= 1 2 0 1 0 new D5h genus #    39 with   240 species is 0:0,1:2,4:\0
family= 1 2 0 1 0 new D5h genus #    40 with   240 species is 0:0,1:2,4:\1
family= 1 2 0 1 0 new D5h genus #    41 with   240 species is 0:0,1:2,4:\2
family= 1 2 0 1 0 new D5h genus #    42 with   240 species is 0:0,1:2,4:\3
family= 1 2 0 1 0 new D5h genus #    43 with   240 species is 0:0,1:2,4:\4
family= 1 2 0 1 0 new D5h genus #    44 with   240 species is 0:0,1:3,4:\0
family= 1 2 0 1 0 new D5h genus #    45 with   240 species is 0:0,1:3,4:\1
family= 1 2 0 1 0 new D5h genus #    46 with   240 species is 0:0,1:3,4:\2
family= 1 2 0 1 0 new D5h genus #    47 with   240 species is 0:0,1:3,4:\3
family= 1 2 0 1 0 new D5h genus #    48 with   240 species is 0:0,1:3,4:\4
family= 1 2 0 1 0 new D5h genus #    49 with   120 species is 0:0,2:0,2:\0
family= 1 2 0 1 0 new D5h genus #    50 with   120 species is 0:0,2:0,2:\1
family= 1 2 0 1 0 new D5h genus #    51 with   120 species is 0:0,2:0,2:\2
family= 1 2 0 1 0 new D5h genus #    52 with   120 species is 0:0,2:0,2:\3
family= 1 2 0 1 0 new D5h genus #    53 with   120 species is 0:0,2:0,2:\4
family= 1 2 0 1 0 new D5h genus #    54 with   120 species is 0:0,2:0,3:\0
family= 1 2 0 1 0 new D5h genus #    55 with   240 species is 0:0,2:0,3:\1
family= 1 2 0 1 0 new D5h genus #    56 with   240 species is 0:0,2:0,3:\2
family= 1 2 0 1 0 new D5h genus #    57 with   240 species is 0:0,2:1,2:\0
family= 1 2 0 1 0 new D5h genus #    58 with   240 species is 0:0,2:1,2:\1
family= 1 2 0 1 0 new D5h genus #    59 with   240 species is 0:0,2:1,2:\2
family= 1 2 0 1 0 new D5h genus #    60 with   240 species is 0:0,2:1,2:\3
family= 1 2 0 1 0 new D5h genus #    61 with   240 species is 0:0,2:1,2:\4
family= 1 2 0 1 0 new D5h genus #    62 with   240 species is 0:0,2:1,3:\0
family= 1 2 0 1 0 new D5h genus #    63 with   240 species is 0:0,2:1,3:\1
family= 1 2 0 1 0 new D5h genus #    64 with   240 species is 0:0,2:1,3:\2
family= 1 2 0 1 0 new D5h genus #    65 with   240 species is 0:0,2:1,3:\3
family= 1 2 0 1 0 new D5h genus #    66 with   240 species is 0:0,2:1,3:\4
family= 1 2 0 1 0 new D5h genus #    67 with   240 species is 0:0,2:1,4:\0
family= 1 2 0 1 0 new D5h genus #    68 with   240 species is 0:0,2:1,4:\1
family= 1 2 0 1 0 new D5h genus #    69 with   240 species is 0:0,2:1,4:\2
family= 1 2 0 1 0 new D5h genus #    70 with   240 species is 0:0,2:1,4:\3
family= 1 2 0 1 0 new D5h genus #    71 with   240 species is 0:0,2:1,4:\4
family= 1 2 0 1 0 new D5h genus #    72 with   240 species is 0:0,2:2,3:\0
family= 1 2 0 1 0 new D5h genus #    73 with   240 species is 0:0,2:2,3:\1
family= 1 2 0 1 0 new D5h genus #    74 with   240 species is 0:0,2:2,3:\2
family= 1 2 0 1 0 new D5h genus #    75 with   240 species is 0:0,2:2,3:\3
family= 1 2 0 1 0 new D5h genus #    76 with   240 species is 0:0,2:2,3:\4
family= 1 2 0 1 0 new D5h genus #    77 with   240 species is 0:0,2:2,4:\0
family= 1 2 0 1 0 new D5h genus #    78 with   240 species is 0:0,2:2,4:\1
family= 1 2 0 1 0 new D5h genus #    79 with   240 species is 0:0,2:2,4:\2
family= 1 2 0 1 0 new D5h genus #    80 with   240 species is 0:0,2:2,4:\3
family= 1 2 0 1 0 new D5h genus #    81 with   240 species is 0:0,2:2,4:\4
family= 1 2 0 1 0 new D5h genus #    82 with   240 species is 0:0,2:3,4:\0
family= 1 2 0 1 0 new D5h genus #    83 with   240 species is 0:0,2:3,4:\1
family= 1 2 0 1 0 new D5h genus #    84 with   240 species is 0:0,2:3,4:\2
family= 1 2 0 1 0 new D5h genus #    85 with   240 species is 0:0,2:3,4:\3
family= 1 2 0 1 0 new D5h genus #    86 with   240 species is 0:0,2:3,4:\4
family= 1 2 0 1 0 new D5h genus #    87 with   120 species is 0:1,2:1,2:\0
family= 1 2 0 1 0 new D5h genus #    88 with   120 species is 0:1,2:1,2:\1
family= 1 2 0 1 0 new D5h genus #    89 with   120 species is 0:1,2:1,2:\2
family= 1 2 0 1 0 new D5h genus #    90 with   120 species is 0:1,2:1,2:\3
family= 1 2 0 1 0 new D5h genus #    91 with   120 species is 0:1,2:1,2:\4
family= 1 2 0 1 0 new D5h genus #    92 with   240 species is 0:1,2:1,3:\0
family= 1 2 0 1 0 new D5h genus #    93 with   240 species is 0:1,2:1,3:\1
family= 1 2 0 1 0 new D5h genus #    94 with   240 species is 0:1,2:1,3:\2
family= 1 2 0 1 0 new D5h genus #    95 with   240 species is 0:1,2:1,3:\3
family= 1 2 0 1 0 new D5h genus #    96 with   240 species is 0:1,2:1,3:\4
family= 1 2 0 1 0 new D5h genus #    97 with   240 species is 0:1,2:1,4:\0
family= 1 2 0 1 0 new D5h genus #    98 with   240 species is 0:1,2:1,4:\1
family= 1 2 0 1 0 new D5h genus #    99 with   240 species is 0:1,2:1,4:\2
family= 1 2 0 1 0 new D5h genus #   100 with   240 species is 0:1,2:1,4:\3
family= 1 2 0 1 0 new D5h genus #   101 with   240 species is 0:1,2:1,4:\4
family= 1 2 0 1 0 new D5h genus #   102 with   240 species is 0:1,2:2,3:\0
family= 1 2 0 1 0 new D5h genus #   103 with   240 species is 0:1,2:2,3:\1
family= 1 2 0 1 0 new D5h genus #   104 with   240 species is 0:1,2:2,3:\2
family= 1 2 0 1 0 new D5h genus #   105 with   240 species is 0:1,2:2,3:\3
family= 1 2 0 1 0 new D5h genus #   106 with   240 species is 0:1,2:2,3:\4
family= 1 2 0 1 0 new D5h genus #   107 with   240 species is 0:1,2:2,4:\0
family= 1 2 0 1 0 new D5h genus #   108 with   240 species is 0:1,2:2,4:\1
family= 1 2 0 1 0 new D5h genus #   109 with   240 species is 0:1,2:2,4:\2
family= 1 2 0 1 0 new D5h genus #   110 with   240 species is 0:1,2:2,4:\3
family= 1 2 0 1 0 new D5h genus #   111 with   240 species is 0:1,2:2,4:\4
family= 1 2 0 1 0 new D5h genus #   112 with   120 species is 0:1,2:3,4:\0
family= 1 2 0 1 0 new D5h genus #   113 with   240 species is 0:1,2:3,4:\1
family= 1 2 0 1 0 new D5h genus #   114 with   240 species is 0:1,2:3,4:\2
family= 1 2 0 1 0 new D5h genus #   115 with   120 species is 0:1,3:1,3:\0
family= 1 2 0 1 0 new D5h genus #   116 with   120 species is 0:1,3:1,3:\1
family= 1 2 0 1 0 new D5h genus #   117 with   120 species is 0:1,3:1,3:\2
family= 1 2 0 1 0 new D5h genus #   118 with   120 species is 0:1,3:1,3:\3
family= 1 2 0 1 0 new D5h genus #   119 with   120 species is 0:1,3:1,3:\4
family= 1 2 0 1 0 new D5h genus #   120 with   240 species is 0:1,3:1,4:\0
family= 1 2 0 1 0 new D5h genus #   121 with   240 species is 0:1,3:1,4:\1
family= 1 2 0 1 0 new D5h genus #   122 with   240 species is 0:1,3:1,4:\2
family= 1 2 0 1 0 new D5h genus #   123 with   240 species is 0:1,3:1,4:\3
family= 1 2 0 1 0 new D5h genus #   124 with   240 species is 0:1,3:1,4:\4
family= 1 2 0 1 0 new D5h genus #   125 with   240 species is 0:1,3:2,3:\0
family= 1 2 0 1 0 new D5h genus #   126 with   240 species is 0:1,3:2,3:\1
family= 1 2 0 1 0 new D5h genus #   127 with   240 species is 0:1,3:2,3:\2
family= 1 2 0 1 0 new D5h genus #   128 with   240 species is 0:1,3:2,3:\3
family= 1 2 0 1 0 new D5h genus #   129 with   240 species is 0:1,3:2,3:\4
family= 1 2 0 1 0 new D5h genus #   130 with   120 species is 0:1,3:2,4:\0
family= 1 2 0 1 0 new D5h genus #   131 with   240 species is 0:1,3:2,4:\1
family= 1 2 0 1 0 new D5h genus #   132 with   240 species is 0:1,3:2,4:\2
family= 1 2 0 1 0 new D5h genus #   133 with    60 species is 0:1,4:1,4:\0
family= 1 2 0 1 0 new D5h genus #   134 with   120 species is 0:1,4:1,4:\1
family= 1 2 0 1 0 new D5h genus #   135 with   120 species is 0:1,4:1,4:\2
family= 1 2 0 1 0 new D5h genus #   136 with   120 species is 0:1,4:2,3:\0
family= 1 2 0 1 0 new D5h genus #   137 with   240 species is 0:1,4:2,3:\1
family= 1 2 0 1 0 new D5h genus #   138 with   240 species is 0:1,4:2,3:\2
family= 1 2 0 1 0 new D5h genus #   139 with    60 species is 0:2,3:2,3:\0
family= 1 2 0 1 0 new D5h genus #   140 with   120 species is 0:2,3:2,3:\1
family= 1 2 0 1 0 new D5h genus #   141 with   120 species is 0:2,3:2,3:\2
Nber of genera for this family=  141
 
family= 0 3 0 1 0
 
family= 0 3 0 1 0 new D5h genus #     1 with    40 species is 0,1:0,1:0,1:\0
family= 0 3 0 1 0 new D5h genus #     2 with    40 species is 0,1:0,1:0,1:\2
family= 0 3 0 1 0 new D5h genus #     3 with    20 species is 0,1:0,1:0,1:\3
family= 0 3 0 1 0 new D5h genus #     4 with   120 species is 0,1:0,1:0,2:\0
family= 0 3 0 1 0 new D5h genus #     5 with   120 species is 0,1:0,1:0,2:\1
family= 0 3 0 1 0 new D5h genus #     6 with   120 species is 0,1:0,1:0,2:\2
family= 0 3 0 1 0 new D5h genus #     7 with   120 species is 0,1:0,1:0,2:\3
family= 0 3 0 1 0 new D5h genus #     8 with   120 species is 0,1:0,1:0,2:\4
family= 0 3 0 1 0 new D5h genus #     9 with   120 species is 0,1:0,1:0,3:\0
family= 0 3 0 1 0 new D5h genus #    10 with   120 species is 0,1:0,1:0,3:\1
family= 0 3 0 1 0 new D5h genus #    11 with   120 species is 0,1:0,1:0,3:\2
family= 0 3 0 1 0 new D5h genus #    12 with   120 species is 0,1:0,1:0,3:\3
family= 0 3 0 1 0 new D5h genus #    13 with   120 species is 0,1:0,1:0,3:\4
family= 0 3 0 1 0 new D5h genus #    14 with   120 species is 0,1:0,1:0,4:\0
family= 0 3 0 1 0 new D5h genus #    15 with   120 species is 0,1:0,1:0,4:\1
family= 0 3 0 1 0 new D5h genus #    16 with   120 species is 0,1:0,1:0,4:\2
family= 0 3 0 1 0 new D5h genus #    17 with   120 species is 0,1:0,1:0,4:\3
family= 0 3 0 1 0 new D5h genus #    18 with   120 species is 0,1:0,1:0,4:\4
family= 0 3 0 1 0 new D5h genus #    19 with   120 species is 0,1:0,1:2,3:\0
family= 0 3 0 1 0 new D5h genus #    20 with   120 species is 0,1:0,1:2,3:\1
family= 0 3 0 1 0 new D5h genus #    21 with   120 species is 0,1:0,1:2,3:\2
family= 0 3 0 1 0 new D5h genus #    22 with   120 species is 0,1:0,1:2,3:\3
family= 0 3 0 1 0 new D5h genus #    23 with   120 species is 0,1:0,1:2,3:\4
family= 0 3 0 1 0 new D5h genus #    24 with   120 species is 0,1:0,1:2,4:\0
family= 0 3 0 1 0 new D5h genus #    25 with   120 species is 0,1:0,1:2,4:\2
family= 0 3 0 1 0 new D5h genus #    26 with    60 species is 0,1:0,1:2,4:\3
family= 0 3 0 1 0 new D5h genus #    27 with   120 species is 0,1:0,2:0,2:\0
family= 0 3 0 1 0 new D5h genus #    28 with   120 species is 0,1:0,2:0,2:\1
family= 0 3 0 1 0 new D5h genus #    29 with   120 species is 0,1:0,2:0,2:\2
family= 0 3 0 1 0 new D5h genus #    30 with   120 species is 0,1:0,2:0,2:\3
family= 0 3 0 1 0 new D5h genus #    31 with   120 species is 0,1:0,2:0,2:\4
family= 0 3 0 1 0 new D5h genus #    32 with   240 species is 0,1:0,2:0,3:\0
family= 0 3 0 1 0 new D5h genus #    33 with   240 species is 0,1:0,2:0,3:\1
family= 0 3 0 1 0 new D5h genus #    34 with   240 species is 0,1:0,2:0,3:\2
family= 0 3 0 1 0 new D5h genus #    35 with   240 species is 0,1:0,2:0,3:\3
family= 0 3 0 1 0 new D5h genus #    36 with   240 species is 0,1:0,2:0,3:\4
family= 0 3 0 1 0 new D5h genus #    37 with   240 species is 0,1:0,2:0,4:\0
family= 0 3 0 1 0 new D5h genus #    38 with   240 species is 0,1:0,2:0,4:\1
family= 0 3 0 1 0 new D5h genus #    39 with   240 species is 0,1:0,2:0,4:\2
family= 0 3 0 1 0 new D5h genus #    40 with   240 species is 0,1:0,2:0,4:\3
family= 0 3 0 1 0 new D5h genus #    41 with   240 species is 0,1:0,2:0,4:\4
family= 0 3 0 1 0 new D5h genus #    42 with   240 species is 0,1:0,2:1,2:\0
family= 0 3 0 1 0 new D5h genus #    43 with   120 species is 0,1:0,2:1,2:\1
family= 0 3 0 1 0 new D5h genus #    44 with   240 species is 0,1:0,2:1,2:\3
family= 0 3 0 1 0 new D5h genus #    45 with   240 species is 0,1:0,2:1,3:\0
family= 0 3 0 1 0 new D5h genus #    46 with   240 species is 0,1:0,2:1,3:\1
family= 0 3 0 1 0 new D5h genus #    47 with   240 species is 0,1:0,2:1,3:\2
family= 0 3 0 1 0 new D5h genus #    48 with   240 species is 0,1:0,2:1,3:\3
family= 0 3 0 1 0 new D5h genus #    49 with   240 species is 0,1:0,2:1,3:\4
family= 0 3 0 1 0 new D5h genus #    50 with   240 species is 0,1:0,2:1,4:\0
family= 0 3 0 1 0 new D5h genus #    51 with   240 species is 0,1:0,2:1,4:\2
family= 0 3 0 1 0 new D5h genus #    52 with   120 species is 0,1:0,2:1,4:\3
family= 0 3 0 1 0 new D5h genus #    53 with   240 species is 0,1:0,2:2,3:\0
family= 0 3 0 1 0 new D5h genus #    54 with   240 species is 0,1:0,2:2,3:\1
family= 0 3 0 1 0 new D5h genus #    55 with   240 species is 0,1:0,2:2,3:\2
family= 0 3 0 1 0 new D5h genus #    56 with   240 species is 0,1:0,2:2,3:\3
family= 0 3 0 1 0 new D5h genus #    57 with   240 species is 0,1:0,2:2,3:\4
family= 0 3 0 1 0 new D5h genus #    58 with   240 species is 0,1:0,2:2,4:\0
family= 0 3 0 1 0 new D5h genus #    59 with   240 species is 0,1:0,2:2,4:\1
family= 0 3 0 1 0 new D5h genus #    60 with   240 species is 0,1:0,2:2,4:\2
family= 0 3 0 1 0 new D5h genus #    61 with   240 species is 0,1:0,2:2,4:\3
family= 0 3 0 1 0 new D5h genus #    62 with   240 species is 0,1:0,2:2,4:\4
family= 0 3 0 1 0 new D5h genus #    63 with   240 species is 0,1:0,2:3,4:\0
family= 0 3 0 1 0 new D5h genus #    64 with   240 species is 0,1:0,2:3,4:\1
family= 0 3 0 1 0 new D5h genus #    65 with   240 species is 0,1:0,2:3,4:\2
family= 0 3 0 1 0 new D5h genus #    66 with   240 species is 0,1:0,2:3,4:\3
family= 0 3 0 1 0 new D5h genus #    67 with   240 species is 0,1:0,2:3,4:\4
family= 0 3 0 1 0 new D5h genus #    68 with   120 species is 0,1:0,3:0,3:\0
family= 0 3 0 1 0 new D5h genus #    69 with   120 species is 0,1:0,3:0,3:\1
family= 0 3 0 1 0 new D5h genus #    70 with   120 species is 0,1:0,3:0,3:\2
family= 0 3 0 1 0 new D5h genus #    71 with   120 species is 0,1:0,3:0,3:\3
family= 0 3 0 1 0 new D5h genus #    72 with   120 species is 0,1:0,3:0,3:\4
family= 0 3 0 1 0 new D5h genus #    73 with   240 species is 0,1:0,3:1,2:\0
family= 0 3 0 1 0 new D5h genus #    74 with   240 species is 0,1:0,3:1,2:\1
family= 0 3 0 1 0 new D5h genus #    75 with   240 species is 0,1:0,3:1,2:\2
family= 0 3 0 1 0 new D5h genus #    76 with   240 species is 0,1:0,3:1,2:\3
family= 0 3 0 1 0 new D5h genus #    77 with   240 species is 0,1:0,3:1,2:\4
family= 0 3 0 1 0 new D5h genus #    78 with   240 species is 0,1:0,3:1,3:\0
family= 0 3 0 1 0 new D5h genus #    79 with   240 species is 0,1:0,3:1,3:\2
family= 0 3 0 1 0 new D5h genus #    80 with   120 species is 0,1:0,3:1,3:\3
family= 0 3 0 1 0 new D5h genus #    81 with   240 species is 0,1:0,3:2,3:\0
family= 0 3 0 1 0 new D5h genus #    82 with   240 species is 0,1:0,3:2,3:\1
family= 0 3 0 1 0 new D5h genus #    83 with   120 species is 0,1:0,3:2,3:\4
family= 0 3 0 1 0 new D5h genus #    84 with   240 species is 0,1:0,3:2,4:\0
family= 0 3 0 1 0 new D5h genus #    85 with   240 species is 0,1:0,3:2,4:\1
family= 0 3 0 1 0 new D5h genus #    86 with   240 species is 0,1:0,3:2,4:\2
family= 0 3 0 1 0 new D5h genus #    87 with   240 species is 0,1:0,3:2,4:\3
family= 0 3 0 1 0 new D5h genus #    88 with   240 species is 0,1:0,3:2,4:\4
family= 0 3 0 1 0 new D5h genus #    89 with   240 species is 0,1:0,4:1,2:\0
family= 0 3 0 1 0 new D5h genus #    90 with   240 species is 0,1:0,4:1,2:\2
family= 0 3 0 1 0 new D5h genus #    91 with   120 species is 0,1:0,4:1,2:\3
family= 0 3 0 1 0 new D5h genus #    92 with   120 species is 0,1:0,4:2,3:\0
family= 0 3 0 1 0 new D5h genus #    93 with   240 species is 0,1:0,4:2,3:\1
family= 0 3 0 1 0 new D5h genus #    94 with   240 species is 0,1:0,4:2,3:\2
family= 0 3 0 1 0 new D5h genus #    95 with   120 species is 0,1:2,4:2,4:\0
family= 0 3 0 1 0 new D5h genus #    96 with   120 species is 0,1:2,4:2,4:\2
family= 0 3 0 1 0 new D5h genus #    97 with    60 species is 0,1:2,4:2,4:\3
family= 0 3 0 1 0 new D5h genus #    98 with    40 species is 0,2:0,2:0,2:\0
family= 0 3 0 1 0 new D5h genus #    99 with    20 species is 0,2:0,2:0,2:\1
family= 0 3 0 1 0 new D5h genus #   100 with    40 species is 0,2:0,2:0,2:\3
family= 0 3 0 1 0 new D5h genus #   101 with   120 species is 0,2:0,2:0,3:\0
family= 0 3 0 1 0 new D5h genus #   102 with   120 species is 0,2:0,2:0,3:\1
family= 0 3 0 1 0 new D5h genus #   103 with   120 species is 0,2:0,2:0,3:\2
family= 0 3 0 1 0 new D5h genus #   104 with   120 species is 0,2:0,2:0,3:\3
family= 0 3 0 1 0 new D5h genus #   105 with   120 species is 0,2:0,2:0,3:\4
family= 0 3 0 1 0 new D5h genus #   106 with   120 species is 0,2:0,2:1,3:\0
family= 0 3 0 1 0 new D5h genus #   107 with   120 species is 0,2:0,2:1,3:\1
family= 0 3 0 1 0 new D5h genus #   108 with   120 species is 0,2:0,2:1,3:\2
family= 0 3 0 1 0 new D5h genus #   109 with   120 species is 0,2:0,2:1,3:\3
family= 0 3 0 1 0 new D5h genus #   110 with   120 species is 0,2:0,2:1,3:\4
family= 0 3 0 1 0 new D5h genus #   111 with   240 species is 0,2:0,3:1,3:\0
family= 0 3 0 1 0 new D5h genus #   112 with   240 species is 0,2:0,3:1,3:\1
family= 0 3 0 1 0 new D5h genus #   113 with   120 species is 0,2:0,3:1,3:\4
family= 0 3 0 1 0 new D5h genus #   114 with   120 species is 0,2:0,3:1,4:\0
family= 0 3 0 1 0 new D5h genus #   115 with   240 species is 0,2:0,3:1,4:\1
family= 0 3 0 1 0 new D5h genus #   116 with   240 species is 0,2:0,3:1,4:\2
Nber of genera for this family=  116
 
family= 2 0 1 1 0
 
family= 2 0 1 1 0 new D5h genus #     1 with   120 species is 0:0:\0,1:\0
family= 2 0 1 1 0 new D5h genus #     2 with   120 species is 0:0:\0,1:\1
family= 2 0 1 1 0 new D5h genus #     3 with   120 species is 0:0:\0,1:\2
family= 2 0 1 1 0 new D5h genus #     4 with   120 species is 0:0:\0,1:\3
family= 2 0 1 1 0 new D5h genus #     5 with   120 species is 0:0:\0,1:\4
family= 2 0 1 1 0 new D5h genus #     6 with   120 species is 0:0:\0,2:\0
family= 2 0 1 1 0 new D5h genus #     7 with   120 species is 0:0:\0,2:\1
family= 2 0 1 1 0 new D5h genus #     8 with   120 species is 0:0:\0,2:\2
family= 2 0 1 1 0 new D5h genus #     9 with   120 species is 0:0:\0,2:\3
family= 2 0 1 1 0 new D5h genus #    10 with   120 species is 0:0:\0,2:\4
family= 2 0 1 1 0 new D5h genus #    11 with   120 species is 0:0:\1,2:\0
family= 2 0 1 1 0 new D5h genus #    12 with   120 species is 0:0:\1,2:\1
family= 2 0 1 1 0 new D5h genus #    13 with   120 species is 0:0:\1,2:\2
family= 2 0 1 1 0 new D5h genus #    14 with   120 species is 0:0:\1,2:\3
family= 2 0 1 1 0 new D5h genus #    15 with   120 species is 0:0:\1,2:\4
family= 2 0 1 1 0 new D5h genus #    16 with   120 species is 0:0:\1,3:\0
family= 2 0 1 1 0 new D5h genus #    17 with   120 species is 0:0:\1,3:\1
family= 2 0 1 1 0 new D5h genus #    18 with   120 species is 0:0:\1,3:\2
family= 2 0 1 1 0 new D5h genus #    19 with   120 species is 0:0:\1,3:\3
family= 2 0 1 1 0 new D5h genus #    20 with   120 species is 0:0:\1,3:\4
family= 2 0 1 1 0 new D5h genus #    21 with    60 species is 0:0:\1,4:\0
family= 2 0 1 1 0 new D5h genus #    22 with   120 species is 0:0:\1,4:\1
family= 2 0 1 1 0 new D5h genus #    23 with   120 species is 0:0:\1,4:\2
family= 2 0 1 1 0 new D5h genus #    24 with    60 species is 0:0:\2,3:\0
family= 2 0 1 1 0 new D5h genus #    25 with   120 species is 0:0:\2,3:\1
family= 2 0 1 1 0 new D5h genus #    26 with   120 species is 0:0:\2,3:\2
family= 2 0 1 1 0 new D5h genus #    27 with   240 species is 0:1:\0,1:\0
family= 2 0 1 1 0 new D5h genus #    28 with   240 species is 0:1:\0,1:\2
family= 2 0 1 1 0 new D5h genus #    29 with   120 species is 0:1:\0,1:\3
family= 2 0 1 1 0 new D5h genus #    30 with   240 species is 0:1:\0,2:\0
family= 2 0 1 1 0 new D5h genus #    31 with   240 species is 0:1:\0,2:\1
family= 2 0 1 1 0 new D5h genus #    32 with   240 species is 0:1:\0,2:\2
family= 2 0 1 1 0 new D5h genus #    33 with   240 species is 0:1:\0,2:\3
family= 2 0 1 1 0 new D5h genus #    34 with   240 species is 0:1:\0,2:\4
family= 2 0 1 1 0 new D5h genus #    35 with   240 species is 0:1:\0,3:\0
family= 2 0 1 1 0 new D5h genus #    36 with   240 species is 0:1:\0,3:\1
family= 2 0 1 1 0 new D5h genus #    37 with   240 species is 0:1:\0,3:\2
family= 2 0 1 1 0 new D5h genus #    38 with   240 species is 0:1:\0,3:\3
family= 2 0 1 1 0 new D5h genus #    39 with   240 species is 0:1:\0,3:\4
family= 2 0 1 1 0 new D5h genus #    40 with   240 species is 0:1:\0,4:\0
family= 2 0 1 1 0 new D5h genus #    41 with   240 species is 0:1:\0,4:\1
family= 2 0 1 1 0 new D5h genus #    42 with   240 species is 0:1:\0,4:\2
family= 2 0 1 1 0 new D5h genus #    43 with   240 species is 0:1:\0,4:\3
family= 2 0 1 1 0 new D5h genus #    44 with   240 species is 0:1:\0,4:\4
family= 2 0 1 1 0 new D5h genus #    45 with   240 species is 0:1:\2,3:\0
family= 2 0 1 1 0 new D5h genus #    46 with   240 species is 0:1:\2,3:\1
family= 2 0 1 1 0 new D5h genus #    47 with   240 species is 0:1:\2,3:\2
family= 2 0 1 1 0 new D5h genus #    48 with   240 species is 0:1:\2,3:\3
family= 2 0 1 1 0 new D5h genus #    49 with   240 species is 0:1:\2,3:\4
family= 2 0 1 1 0 new D5h genus #    50 with   240 species is 0:1:\2,4:\0
family= 2 0 1 1 0 new D5h genus #    51 with   240 species is 0:1:\2,4:\2
family= 2 0 1 1 0 new D5h genus #    52 with   120 species is 0:1:\2,4:\3
family= 2 0 1 1 0 new D5h genus #    53 with   240 species is 0:2:\0,1:\0
family= 2 0 1 1 0 new D5h genus #    54 with   240 species is 0:2:\0,1:\1
family= 2 0 1 1 0 new D5h genus #    55 with   240 species is 0:2:\0,1:\2
family= 2 0 1 1 0 new D5h genus #    56 with   240 species is 0:2:\0,1:\3
family= 2 0 1 1 0 new D5h genus #    57 with   240 species is 0:2:\0,1:\4
family= 2 0 1 1 0 new D5h genus #    58 with   240 species is 0:2:\0,2:\0
family= 2 0 1 1 0 new D5h genus #    59 with   120 species is 0:2:\0,2:\1
family= 2 0 1 1 0 new D5h genus #    60 with   240 species is 0:2:\0,2:\3
family= 2 0 1 1 0 new D5h genus #    61 with   240 species is 0:2:\0,3:\0
family= 2 0 1 1 0 new D5h genus #    62 with   240 species is 0:2:\0,3:\1
family= 2 0 1 1 0 new D5h genus #    63 with   240 species is 0:2:\0,3:\2
family= 2 0 1 1 0 new D5h genus #    64 with   240 species is 0:2:\0,3:\3
family= 2 0 1 1 0 new D5h genus #    65 with   240 species is 0:2:\0,3:\4
family= 2 0 1 1 0 new D5h genus #    66 with   240 species is 0:2:\0,4:\0
family= 2 0 1 1 0 new D5h genus #    67 with   240 species is 0:2:\0,4:\1
family= 2 0 1 1 0 new D5h genus #    68 with   240 species is 0:2:\0,4:\2
family= 2 0 1 1 0 new D5h genus #    69 with   240 species is 0:2:\0,4:\3
family= 2 0 1 1 0 new D5h genus #    70 with   240 species is 0:2:\0,4:\4
family= 2 0 1 1 0 new D5h genus #    71 with   240 species is 0:2:\1,3:\0
family= 2 0 1 1 0 new D5h genus #    72 with   240 species is 0:2:\1,3:\1
family= 2 0 1 1 0 new D5h genus #    73 with   240 species is 0:2:\1,3:\2
family= 2 0 1 1 0 new D5h genus #    74 with   240 species is 0:2:\1,3:\3
family= 2 0 1 1 0 new D5h genus #    75 with   240 species is 0:2:\1,3:\4
family= 2 0 1 1 0 new D5h genus #    76 with   240 species is 0:2:\3,4:\0
family= 2 0 1 1 0 new D5h genus #    77 with   120 species is 0:2:\3,4:\1
family= 2 0 1 1 0 new D5h genus #    78 with   240 species is 0:2:\3,4:\3
Nber of genera for this family=   78
 
family= 1 1 1 1 0
 
family= 1 1 1 1 0 new D5h genus #     1 with   240 species is 0:0,1:\0,1:\0
family= 1 1 1 1 0 new D5h genus #     2 with   240 species is 0:0,1:\0,1:\1
family= 1 1 1 1 0 new D5h genus #     3 with   240 species is 0:0,1:\0,1:\2
family= 1 1 1 1 0 new D5h genus #     4 with   240 species is 0:0,1:\0,1:\3
family= 1 1 1 1 0 new D5h genus #     5 with   240 species is 0:0,1:\0,1:\4
family= 1 1 1 1 0 new D5h genus #     6 with   240 species is 0:0,1:\0,2:\0
family= 1 1 1 1 0 new D5h genus #     7 with   240 species is 0:0,1:\0,2:\1
family= 1 1 1 1 0 new D5h genus #     8 with   240 species is 0:0,1:\0,2:\2
family= 1 1 1 1 0 new D5h genus #     9 with   240 species is 0:0,1:\0,2:\3
family= 1 1 1 1 0 new D5h genus #    10 with   240 species is 0:0,1:\0,2:\4
family= 1 1 1 1 0 new D5h genus #    11 with   240 species is 0:0,1:\0,3:\0
family= 1 1 1 1 0 new D5h genus #    12 with   240 species is 0:0,1:\0,3:\1
family= 1 1 1 1 0 new D5h genus #    13 with   240 species is 0:0,1:\0,3:\2
family= 1 1 1 1 0 new D5h genus #    14 with   240 species is 0:0,1:\0,3:\3
family= 1 1 1 1 0 new D5h genus #    15 with   240 species is 0:0,1:\0,3:\4
family= 1 1 1 1 0 new D5h genus #    16 with   240 species is 0:0,1:\0,4:\0
family= 1 1 1 1 0 new D5h genus #    17 with   240 species is 0:0,1:\0,4:\1
family= 1 1 1 1 0 new D5h genus #    18 with   240 species is 0:0,1:\0,4:\2
family= 1 1 1 1 0 new D5h genus #    19 with   240 species is 0:0,1:\0,4:\3
family= 1 1 1 1 0 new D5h genus #    20 with   240 species is 0:0,1:\0,4:\4
family= 1 1 1 1 0 new D5h genus #    21 with   240 species is 0:0,1:\1,2:\0
family= 1 1 1 1 0 new D5h genus #    22 with   240 species is 0:0,1:\1,2:\1
family= 1 1 1 1 0 new D5h genus #    23 with   240 species is 0:0,1:\1,2:\2
family= 1 1 1 1 0 new D5h genus #    24 with   240 species is 0:0,1:\1,2:\3
family= 1 1 1 1 0 new D5h genus #    25 with   240 species is 0:0,1:\1,2:\4
family= 1 1 1 1 0 new D5h genus #    26 with   240 species is 0:0,1:\1,3:\0
family= 1 1 1 1 0 new D5h genus #    27 with   240 species is 0:0,1:\1,3:\1
family= 1 1 1 1 0 new D5h genus #    28 with   240 species is 0:0,1:\1,3:\2
family= 1 1 1 1 0 new D5h genus #    29 with   240 species is 0:0,1:\1,3:\3
family= 1 1 1 1 0 new D5h genus #    30 with   240 species is 0:0,1:\1,3:\4
family= 1 1 1 1 0 new D5h genus #    31 with   240 species is 0:0,1:\1,4:\0
family= 1 1 1 1 0 new D5h genus #    32 with   240 species is 0:0,1:\1,4:\1
family= 1 1 1 1 0 new D5h genus #    33 with   240 species is 0:0,1:\1,4:\2
family= 1 1 1 1 0 new D5h genus #    34 with   240 species is 0:0,1:\1,4:\3
family= 1 1 1 1 0 new D5h genus #    35 with   240 species is 0:0,1:\1,4:\4
family= 1 1 1 1 0 new D5h genus #    36 with   240 species is 0:0,1:\2,3:\0
family= 1 1 1 1 0 new D5h genus #    37 with   240 species is 0:0,1:\2,3:\1
family= 1 1 1 1 0 new D5h genus #    38 with   240 species is 0:0,1:\2,3:\2
family= 1 1 1 1 0 new D5h genus #    39 with   240 species is 0:0,1:\2,3:\3
family= 1 1 1 1 0 new D5h genus #    40 with   240 species is 0:0,1:\2,3:\4
family= 1 1 1 1 0 new D5h genus #    41 with   240 species is 0:0,1:\2,4:\0
family= 1 1 1 1 0 new D5h genus #    42 with   240 species is 0:0,1:\2,4:\1
family= 1 1 1 1 0 new D5h genus #    43 with   240 species is 0:0,1:\2,4:\2
family= 1 1 1 1 0 new D5h genus #    44 with   240 species is 0:0,1:\2,4:\3
family= 1 1 1 1 0 new D5h genus #    45 with   240 species is 0:0,1:\2,4:\4
family= 1 1 1 1 0 new D5h genus #    46 with   240 species is 0:0,1:\3,4:\0
family= 1 1 1 1 0 new D5h genus #    47 with   240 species is 0:0,1:\3,4:\1
family= 1 1 1 1 0 new D5h genus #    48 with   240 species is 0:0,1:\3,4:\2
family= 1 1 1 1 0 new D5h genus #    49 with   240 species is 0:0,1:\3,4:\3
family= 1 1 1 1 0 new D5h genus #    50 with   240 species is 0:0,1:\3,4:\4
family= 1 1 1 1 0 new D5h genus #    51 with   240 species is 0:0,2:\0,1:\0
family= 1 1 1 1 0 new D5h genus #    52 with   240 species is 0:0,2:\0,1:\1
family= 1 1 1 1 0 new D5h genus #    53 with   240 species is 0:0,2:\0,1:\2
family= 1 1 1 1 0 new D5h genus #    54 with   240 species is 0:0,2:\0,1:\3
family= 1 1 1 1 0 new D5h genus #    55 with   240 species is 0:0,2:\0,1:\4
family= 1 1 1 1 0 new D5h genus #    56 with   240 species is 0:0,2:\0,2:\0
family= 1 1 1 1 0 new D5h genus #    57 with   240 species is 0:0,2:\0,2:\1
family= 1 1 1 1 0 new D5h genus #    58 with   240 species is 0:0,2:\0,2:\2
family= 1 1 1 1 0 new D5h genus #    59 with   240 species is 0:0,2:\0,2:\3
family= 1 1 1 1 0 new D5h genus #    60 with   240 species is 0:0,2:\0,2:\4
family= 1 1 1 1 0 new D5h genus #    61 with   240 species is 0:0,2:\0,3:\0
family= 1 1 1 1 0 new D5h genus #    62 with   240 species is 0:0,2:\0,3:\1
family= 1 1 1 1 0 new D5h genus #    63 with   240 species is 0:0,2:\0,3:\2
family= 1 1 1 1 0 new D5h genus #    64 with   240 species is 0:0,2:\0,3:\3
family= 1 1 1 1 0 new D5h genus #    65 with   240 species is 0:0,2:\0,3:\4
family= 1 1 1 1 0 new D5h genus #    66 with   240 species is 0:0,2:\0,4:\0
family= 1 1 1 1 0 new D5h genus #    67 with   240 species is 0:0,2:\0,4:\1
family= 1 1 1 1 0 new D5h genus #    68 with   240 species is 0:0,2:\0,4:\2
family= 1 1 1 1 0 new D5h genus #    69 with   240 species is 0:0,2:\0,4:\3
family= 1 1 1 1 0 new D5h genus #    70 with   240 species is 0:0,2:\0,4:\4
family= 1 1 1 1 0 new D5h genus #    71 with   240 species is 0:0,2:\1,2:\0
family= 1 1 1 1 0 new D5h genus #    72 with   240 species is 0:0,2:\1,2:\1
family= 1 1 1 1 0 new D5h genus #    73 with   240 species is 0:0,2:\1,2:\2
family= 1 1 1 1 0 new D5h genus #    74 with   240 species is 0:0,2:\1,2:\3
family= 1 1 1 1 0 new D5h genus #    75 with   240 species is 0:0,2:\1,2:\4
family= 1 1 1 1 0 new D5h genus #    76 with   240 species is 0:0,2:\1,3:\0
family= 1 1 1 1 0 new D5h genus #    77 with   240 species is 0:0,2:\1,3:\1
family= 1 1 1 1 0 new D5h genus #    78 with   240 species is 0:0,2:\1,3:\2
family= 1 1 1 1 0 new D5h genus #    79 with   240 species is 0:0,2:\1,3:\3
family= 1 1 1 1 0 new D5h genus #    80 with   240 species is 0:0,2:\1,3:\4
family= 1 1 1 1 0 new D5h genus #    81 with   240 species is 0:0,2:\1,4:\0
family= 1 1 1 1 0 new D5h genus #    82 with   240 species is 0:0,2:\1,4:\1
family= 1 1 1 1 0 new D5h genus #    83 with   240 species is 0:0,2:\1,4:\2
family= 1 1 1 1 0 new D5h genus #    84 with   240 species is 0:0,2:\1,4:\3
family= 1 1 1 1 0 new D5h genus #    85 with   240 species is 0:0,2:\1,4:\4
family= 1 1 1 1 0 new D5h genus #    86 with   240 species is 0:0,2:\2,3:\0
family= 1 1 1 1 0 new D5h genus #    87 with   240 species is 0:0,2:\2,3:\1
family= 1 1 1 1 0 new D5h genus #    88 with   240 species is 0:0,2:\2,3:\2
family= 1 1 1 1 0 new D5h genus #    89 with   240 species is 0:0,2:\2,3:\3
family= 1 1 1 1 0 new D5h genus #    90 with   240 species is 0:0,2:\2,3:\4
family= 1 1 1 1 0 new D5h genus #    91 with   240 species is 0:0,2:\2,4:\0
family= 1 1 1 1 0 new D5h genus #    92 with   240 species is 0:0,2:\2,4:\1
family= 1 1 1 1 0 new D5h genus #    93 with   240 species is 0:0,2:\2,4:\2
family= 1 1 1 1 0 new D5h genus #    94 with   240 species is 0:0,2:\2,4:\3
family= 1 1 1 1 0 new D5h genus #    95 with   240 species is 0:0,2:\2,4:\4
family= 1 1 1 1 0 new D5h genus #    96 with   240 species is 0:0,2:\3,4:\0
family= 1 1 1 1 0 new D5h genus #    97 with   240 species is 0:0,2:\3,4:\1
family= 1 1 1 1 0 new D5h genus #    98 with   240 species is 0:0,2:\3,4:\2
family= 1 1 1 1 0 new D5h genus #    99 with   240 species is 0:0,2:\3,4:\3
family= 1 1 1 1 0 new D5h genus #   100 with   240 species is 0:0,2:\3,4:\4
family= 1 1 1 1 0 new D5h genus #   101 with   240 species is 0:1,2:\0,1:\0
family= 1 1 1 1 0 new D5h genus #   102 with   240 species is 0:1,2:\0,1:\1
family= 1 1 1 1 0 new D5h genus #   103 with   240 species is 0:1,2:\0,1:\2
family= 1 1 1 1 0 new D5h genus #   104 with   240 species is 0:1,2:\0,1:\3
family= 1 1 1 1 0 new D5h genus #   105 with   240 species is 0:1,2:\0,1:\4
family= 1 1 1 1 0 new D5h genus #   106 with   240 species is 0:1,2:\0,2:\0
family= 1 1 1 1 0 new D5h genus #   107 with   240 species is 0:1,2:\0,2:\1
family= 1 1 1 1 0 new D5h genus #   108 with   240 species is 0:1,2:\0,2:\2
family= 1 1 1 1 0 new D5h genus #   109 with   240 species is 0:1,2:\0,2:\3
family= 1 1 1 1 0 new D5h genus #   110 with   240 species is 0:1,2:\0,2:\4
family= 1 1 1 1 0 new D5h genus #   111 with   240 species is 0:1,2:\0,3:\0
family= 1 1 1 1 0 new D5h genus #   112 with   240 species is 0:1,2:\0,3:\1
family= 1 1 1 1 0 new D5h genus #   113 with   240 species is 0:1,2:\0,3:\2
family= 1 1 1 1 0 new D5h genus #   114 with   240 species is 0:1,2:\0,3:\3
family= 1 1 1 1 0 new D5h genus #   115 with   240 species is 0:1,2:\0,3:\4
family= 1 1 1 1 0 new D5h genus #   116 with   240 species is 0:1,2:\0,4:\0
family= 1 1 1 1 0 new D5h genus #   117 with   240 species is 0:1,2:\0,4:\1
family= 1 1 1 1 0 new D5h genus #   118 with   240 species is 0:1,2:\0,4:\2
family= 1 1 1 1 0 new D5h genus #   119 with   240 species is 0:1,2:\0,4:\3
family= 1 1 1 1 0 new D5h genus #   120 with   240 species is 0:1,2:\0,4:\4
family= 1 1 1 1 0 new D5h genus #   121 with   240 species is 0:1,2:\1,2:\0
family= 1 1 1 1 0 new D5h genus #   122 with   240 species is 0:1,2:\1,2:\1
family= 1 1 1 1 0 new D5h genus #   123 with   240 species is 0:1,2:\1,2:\2
family= 1 1 1 1 0 new D5h genus #   124 with   240 species is 0:1,2:\1,2:\3
family= 1 1 1 1 0 new D5h genus #   125 with   240 species is 0:1,2:\1,2:\4
family= 1 1 1 1 0 new D5h genus #   126 with   240 species is 0:1,2:\1,3:\0
family= 1 1 1 1 0 new D5h genus #   127 with   240 species is 0:1,2:\1,3:\1
family= 1 1 1 1 0 new D5h genus #   128 with   240 species is 0:1,2:\1,3:\2
family= 1 1 1 1 0 new D5h genus #   129 with   240 species is 0:1,2:\1,3:\3
family= 1 1 1 1 0 new D5h genus #   130 with   240 species is 0:1,2:\1,3:\4
family= 1 1 1 1 0 new D5h genus #   131 with   240 species is 0:1,2:\1,4:\0
family= 1 1 1 1 0 new D5h genus #   132 with   240 species is 0:1,2:\1,4:\1
family= 1 1 1 1 0 new D5h genus #   133 with   240 species is 0:1,2:\1,4:\2
family= 1 1 1 1 0 new D5h genus #   134 with   240 species is 0:1,2:\1,4:\3
family= 1 1 1 1 0 new D5h genus #   135 with   240 species is 0:1,2:\1,4:\4
family= 1 1 1 1 0 new D5h genus #   136 with   240 species is 0:1,2:\2,3:\0
family= 1 1 1 1 0 new D5h genus #   137 with   240 species is 0:1,2:\2,3:\1
family= 1 1 1 1 0 new D5h genus #   138 with   240 species is 0:1,2:\2,3:\2
family= 1 1 1 1 0 new D5h genus #   139 with   240 species is 0:1,2:\2,3:\3
family= 1 1 1 1 0 new D5h genus #   140 with   240 species is 0:1,2:\2,3:\4
family= 1 1 1 1 0 new D5h genus #   141 with   240 species is 0:1,2:\2,4:\0
family= 1 1 1 1 0 new D5h genus #   142 with   240 species is 0:1,2:\2,4:\1
family= 1 1 1 1 0 new D5h genus #   143 with   240 species is 0:1,2:\2,4:\2
family= 1 1 1 1 0 new D5h genus #   144 with   240 species is 0:1,2:\2,4:\3
family= 1 1 1 1 0 new D5h genus #   145 with   240 species is 0:1,2:\2,4:\4
family= 1 1 1 1 0 new D5h genus #   146 with   240 species is 0:1,2:\3,4:\0
family= 1 1 1 1 0 new D5h genus #   147 with   240 species is 0:1,2:\3,4:\1
family= 1 1 1 1 0 new D5h genus #   148 with   240 species is 0:1,2:\3,4:\2
family= 1 1 1 1 0 new D5h genus #   149 with   240 species is 0:1,2:\3,4:\3
family= 1 1 1 1 0 new D5h genus #   150 with   240 species is 0:1,2:\3,4:\4
family= 1 1 1 1 0 new D5h genus #   151 with   240 species is 0:1,3:\0,1:\0
family= 1 1 1 1 0 new D5h genus #   152 with   240 species is 0:1,3:\0,1:\1
family= 1 1 1 1 0 new D5h genus #   153 with   240 species is 0:1,3:\0,1:\2
family= 1 1 1 1 0 new D5h genus #   154 with   240 species is 0:1,3:\0,1:\3
family= 1 1 1 1 0 new D5h genus #   155 with   240 species is 0:1,3:\0,1:\4
family= 1 1 1 1 0 new D5h genus #   156 with   240 species is 0:1,3:\0,2:\0
family= 1 1 1 1 0 new D5h genus #   157 with   240 species is 0:1,3:\0,2:\1
family= 1 1 1 1 0 new D5h genus #   158 with   240 species is 0:1,3:\0,2:\2
family= 1 1 1 1 0 new D5h genus #   159 with   240 species is 0:1,3:\0,2:\3
family= 1 1 1 1 0 new D5h genus #   160 with   240 species is 0:1,3:\0,2:\4
family= 1 1 1 1 0 new D5h genus #   161 with   240 species is 0:1,3:\0,3:\0
family= 1 1 1 1 0 new D5h genus #   162 with   240 species is 0:1,3:\0,3:\1
family= 1 1 1 1 0 new D5h genus #   163 with   240 species is 0:1,3:\0,3:\2
family= 1 1 1 1 0 new D5h genus #   164 with   240 species is 0:1,3:\0,3:\3
family= 1 1 1 1 0 new D5h genus #   165 with   240 species is 0:1,3:\0,3:\4
family= 1 1 1 1 0 new D5h genus #   166 with   240 species is 0:1,3:\0,4:\0
family= 1 1 1 1 0 new D5h genus #   167 with   240 species is 0:1,3:\0,4:\1
family= 1 1 1 1 0 new D5h genus #   168 with   240 species is 0:1,3:\0,4:\2
family= 1 1 1 1 0 new D5h genus #   169 with   240 species is 0:1,3:\0,4:\3
family= 1 1 1 1 0 new D5h genus #   170 with   240 species is 0:1,3:\0,4:\4
family= 1 1 1 1 0 new D5h genus #   171 with   240 species is 0:1,3:\1,2:\0
family= 1 1 1 1 0 new D5h genus #   172 with   240 species is 0:1,3:\1,2:\1
family= 1 1 1 1 0 new D5h genus #   173 with   240 species is 0:1,3:\1,2:\2
family= 1 1 1 1 0 new D5h genus #   174 with   240 species is 0:1,3:\1,2:\3
family= 1 1 1 1 0 new D5h genus #   175 with   240 species is 0:1,3:\1,2:\4
family= 1 1 1 1 0 new D5h genus #   176 with   240 species is 0:1,3:\1,3:\0
family= 1 1 1 1 0 new D5h genus #   177 with   240 species is 0:1,3:\1,3:\1
family= 1 1 1 1 0 new D5h genus #   178 with   240 species is 0:1,3:\1,3:\2
family= 1 1 1 1 0 new D5h genus #   179 with   240 species is 0:1,3:\1,3:\3
family= 1 1 1 1 0 new D5h genus #   180 with   240 species is 0:1,3:\1,3:\4
family= 1 1 1 1 0 new D5h genus #   181 with   240 species is 0:1,3:\1,4:\0
family= 1 1 1 1 0 new D5h genus #   182 with   240 species is 0:1,3:\1,4:\1
family= 1 1 1 1 0 new D5h genus #   183 with   240 species is 0:1,3:\1,4:\2
family= 1 1 1 1 0 new D5h genus #   184 with   240 species is 0:1,3:\1,4:\3
family= 1 1 1 1 0 new D5h genus #   185 with   240 species is 0:1,3:\1,4:\4
family= 1 1 1 1 0 new D5h genus #   186 with   240 species is 0:1,3:\2,3:\0
family= 1 1 1 1 0 new D5h genus #   187 with   240 species is 0:1,3:\2,3:\1
family= 1 1 1 1 0 new D5h genus #   188 with   240 species is 0:1,3:\2,3:\2
family= 1 1 1 1 0 new D5h genus #   189 with   240 species is 0:1,3:\2,3:\3
family= 1 1 1 1 0 new D5h genus #   190 with   240 species is 0:1,3:\2,3:\4
family= 1 1 1 1 0 new D5h genus #   191 with   240 species is 0:1,3:\2,4:\0
family= 1 1 1 1 0 new D5h genus #   192 with   240 species is 0:1,3:\2,4:\1
family= 1 1 1 1 0 new D5h genus #   193 with   240 species is 0:1,3:\2,4:\2
family= 1 1 1 1 0 new D5h genus #   194 with   240 species is 0:1,3:\2,4:\3
family= 1 1 1 1 0 new D5h genus #   195 with   240 species is 0:1,3:\2,4:\4
family= 1 1 1 1 0 new D5h genus #   196 with   240 species is 0:1,3:\3,4:\0
family= 1 1 1 1 0 new D5h genus #   197 with   240 species is 0:1,3:\3,4:\1
family= 1 1 1 1 0 new D5h genus #   198 with   240 species is 0:1,3:\3,4:\2
family= 1 1 1 1 0 new D5h genus #   199 with   240 species is 0:1,3:\3,4:\3
family= 1 1 1 1 0 new D5h genus #   200 with   240 species is 0:1,3:\3,4:\4
family= 1 1 1 1 0 new D5h genus #   201 with   240 species is 0:1,4:\0,1:\0
family= 1 1 1 1 0 new D5h genus #   202 with   240 species is 0:1,4:\0,1:\1
family= 1 1 1 1 0 new D5h genus #   203 with   240 species is 0:1,4:\0,1:\2
family= 1 1 1 1 0 new D5h genus #   204 with   240 species is 0:1,4:\0,1:\3
family= 1 1 1 1 0 new D5h genus #   205 with   240 species is 0:1,4:\0,1:\4
family= 1 1 1 1 0 new D5h genus #   206 with   240 species is 0:1,4:\0,2:\0
family= 1 1 1 1 0 new D5h genus #   207 with   240 species is 0:1,4:\0,2:\1
family= 1 1 1 1 0 new D5h genus #   208 with   240 species is 0:1,4:\0,2:\2
family= 1 1 1 1 0 new D5h genus #   209 with   240 species is 0:1,4:\0,2:\3
family= 1 1 1 1 0 new D5h genus #   210 with   240 species is 0:1,4:\0,2:\4
family= 1 1 1 1 0 new D5h genus #   211 with   240 species is 0:1,4:\1,2:\0
family= 1 1 1 1 0 new D5h genus #   212 with   240 species is 0:1,4:\1,2:\1
family= 1 1 1 1 0 new D5h genus #   213 with   240 species is 0:1,4:\1,2:\2
family= 1 1 1 1 0 new D5h genus #   214 with   240 species is 0:1,4:\1,2:\3
family= 1 1 1 1 0 new D5h genus #   215 with   240 species is 0:1,4:\1,2:\4
family= 1 1 1 1 0 new D5h genus #   216 with   240 species is 0:1,4:\1,3:\0
family= 1 1 1 1 0 new D5h genus #   217 with   240 species is 0:1,4:\1,3:\1
family= 1 1 1 1 0 new D5h genus #   218 with   240 species is 0:1,4:\1,3:\2
family= 1 1 1 1 0 new D5h genus #   219 with   240 species is 0:1,4:\1,3:\3
family= 1 1 1 1 0 new D5h genus #   220 with   240 species is 0:1,4:\1,3:\4
family= 1 1 1 1 0 new D5h genus #   221 with   120 species is 0:1,4:\1,4:\0
family= 1 1 1 1 0 new D5h genus #   222 with   240 species is 0:1,4:\1,4:\1
family= 1 1 1 1 0 new D5h genus #   223 with   240 species is 0:1,4:\1,4:\2
family= 1 1 1 1 0 new D5h genus #   224 with   120 species is 0:1,4:\2,3:\0
family= 1 1 1 1 0 new D5h genus #   225 with   240 species is 0:1,4:\2,3:\1
family= 1 1 1 1 0 new D5h genus #   226 with   240 species is 0:1,4:\2,3:\2
family= 1 1 1 1 0 new D5h genus #   227 with   240 species is 0:2,3:\0,1:\0
family= 1 1 1 1 0 new D5h genus #   228 with   240 species is 0:2,3:\0,1:\1
family= 1 1 1 1 0 new D5h genus #   229 with   240 species is 0:2,3:\0,1:\2
family= 1 1 1 1 0 new D5h genus #   230 with   240 species is 0:2,3:\0,1:\3
family= 1 1 1 1 0 new D5h genus #   231 with   240 species is 0:2,3:\0,1:\4
family= 1 1 1 1 0 new D5h genus #   232 with   240 species is 0:2,3:\0,2:\0
family= 1 1 1 1 0 new D5h genus #   233 with   240 species is 0:2,3:\0,2:\1
family= 1 1 1 1 0 new D5h genus #   234 with   240 species is 0:2,3:\0,2:\2
family= 1 1 1 1 0 new D5h genus #   235 with   240 species is 0:2,3:\0,2:\3
family= 1 1 1 1 0 new D5h genus #   236 with   240 species is 0:2,3:\0,2:\4
family= 1 1 1 1 0 new D5h genus #   237 with   240 species is 0:2,3:\1,2:\0
family= 1 1 1 1 0 new D5h genus #   238 with   240 species is 0:2,3:\1,2:\1
family= 1 1 1 1 0 new D5h genus #   239 with   240 species is 0:2,3:\1,2:\2
family= 1 1 1 1 0 new D5h genus #   240 with   240 species is 0:2,3:\1,2:\3
family= 1 1 1 1 0 new D5h genus #   241 with   240 species is 0:2,3:\1,2:\4
family= 1 1 1 1 0 new D5h genus #   242 with   240 species is 0:2,3:\1,3:\0
family= 1 1 1 1 0 new D5h genus #   243 with   240 species is 0:2,3:\1,3:\1
family= 1 1 1 1 0 new D5h genus #   244 with   240 species is 0:2,3:\1,3:\2
family= 1 1 1 1 0 new D5h genus #   245 with   240 species is 0:2,3:\1,3:\3
family= 1 1 1 1 0 new D5h genus #   246 with   240 species is 0:2,3:\1,3:\4
family= 1 1 1 1 0 new D5h genus #   247 with   120 species is 0:2,3:\1,4:\0
family= 1 1 1 1 0 new D5h genus #   248 with   240 species is 0:2,3:\1,4:\1
family= 1 1 1 1 0 new D5h genus #   249 with   240 species is 0:2,3:\1,4:\2
family= 1 1 1 1 0 new D5h genus #   250 with   120 species is 0:2,3:\2,3:\0
family= 1 1 1 1 0 new D5h genus #   251 with   240 species is 0:2,3:\2,3:\1
family= 1 1 1 1 0 new D5h genus #   252 with   240 species is 0:2,3:\2,3:\2
Nber of genera for this family=  252
 
family= 0 2 1 1 0
 
family= 0 2 1 1 0 new D5h genus #     1 with   120 species is 0,1:0,1:\0,1:\0
family= 0 2 1 1 0 new D5h genus #     2 with   120 species is 0,1:0,1:\0,1:\2
family= 0 2 1 1 0 new D5h genus #     3 with    60 species is 0,1:0,1:\0,1:\3
family= 0 2 1 1 0 new D5h genus #     4 with   120 species is 0,1:0,1:\0,2:\0
family= 0 2 1 1 0 new D5h genus #     5 with   120 species is 0,1:0,1:\0,2:\1
family= 0 2 1 1 0 new D5h genus #     6 with   120 species is 0,1:0,1:\0,2:\2
family= 0 2 1 1 0 new D5h genus #     7 with   120 species is 0,1:0,1:\0,2:\3
family= 0 2 1 1 0 new D5h genus #     8 with   120 species is 0,1:0,1:\0,2:\4
family= 0 2 1 1 0 new D5h genus #     9 with   120 species is 0,1:0,1:\0,3:\0
family= 0 2 1 1 0 new D5h genus #    10 with   120 species is 0,1:0,1:\0,3:\1
family= 0 2 1 1 0 new D5h genus #    11 with   120 species is 0,1:0,1:\0,3:\2
family= 0 2 1 1 0 new D5h genus #    12 with   120 species is 0,1:0,1:\0,3:\3
family= 0 2 1 1 0 new D5h genus #    13 with   120 species is 0,1:0,1:\0,3:\4
family= 0 2 1 1 0 new D5h genus #    14 with   120 species is 0,1:0,1:\0,4:\0
family= 0 2 1 1 0 new D5h genus #    15 with   120 species is 0,1:0,1:\0,4:\1
family= 0 2 1 1 0 new D5h genus #    16 with   120 species is 0,1:0,1:\0,4:\2
family= 0 2 1 1 0 new D5h genus #    17 with   120 species is 0,1:0,1:\0,4:\3
family= 0 2 1 1 0 new D5h genus #    18 with   120 species is 0,1:0,1:\0,4:\4
family= 0 2 1 1 0 new D5h genus #    19 with   120 species is 0,1:0,1:\2,3:\0
family= 0 2 1 1 0 new D5h genus #    20 with   120 species is 0,1:0,1:\2,3:\1
family= 0 2 1 1 0 new D5h genus #    21 with   120 species is 0,1:0,1:\2,3:\2
family= 0 2 1 1 0 new D5h genus #    22 with   120 species is 0,1:0,1:\2,3:\3
family= 0 2 1 1 0 new D5h genus #    23 with   120 species is 0,1:0,1:\2,3:\4
family= 0 2 1 1 0 new D5h genus #    24 with   120 species is 0,1:0,1:\2,4:\0
family= 0 2 1 1 0 new D5h genus #    25 with   120 species is 0,1:0,1:\2,4:\2
family= 0 2 1 1 0 new D5h genus #    26 with    60 species is 0,1:0,1:\2,4:\3
family= 0 2 1 1 0 new D5h genus #    27 with   240 species is 0,1:0,2:\0,1:\0
family= 0 2 1 1 0 new D5h genus #    28 with   240 species is 0,1:0,2:\0,1:\1
family= 0 2 1 1 0 new D5h genus #    29 with   240 species is 0,1:0,2:\0,1:\2
family= 0 2 1 1 0 new D5h genus #    30 with   240 species is 0,1:0,2:\0,1:\3
family= 0 2 1 1 0 new D5h genus #    31 with   240 species is 0,1:0,2:\0,1:\4
family= 0 2 1 1 0 new D5h genus #    32 with   240 species is 0,1:0,2:\0,2:\0
family= 0 2 1 1 0 new D5h genus #    33 with   240 species is 0,1:0,2:\0,2:\1
family= 0 2 1 1 0 new D5h genus #    34 with   240 species is 0,1:0,2:\0,2:\2
family= 0 2 1 1 0 new D5h genus #    35 with   240 species is 0,1:0,2:\0,2:\3
family= 0 2 1 1 0 new D5h genus #    36 with   240 species is 0,1:0,2:\0,2:\4
family= 0 2 1 1 0 new D5h genus #    37 with   240 species is 0,1:0,2:\0,3:\0
family= 0 2 1 1 0 new D5h genus #    38 with   240 species is 0,1:0,2:\0,3:\1
family= 0 2 1 1 0 new D5h genus #    39 with   240 species is 0,1:0,2:\0,3:\2
family= 0 2 1 1 0 new D5h genus #    40 with   240 species is 0,1:0,2:\0,3:\3
family= 0 2 1 1 0 new D5h genus #    41 with   240 species is 0,1:0,2:\0,3:\4
family= 0 2 1 1 0 new D5h genus #    42 with   240 species is 0,1:0,2:\0,4:\0
family= 0 2 1 1 0 new D5h genus #    43 with   240 species is 0,1:0,2:\0,4:\1
family= 0 2 1 1 0 new D5h genus #    44 with   240 species is 0,1:0,2:\0,4:\2
family= 0 2 1 1 0 new D5h genus #    45 with   240 species is 0,1:0,2:\0,4:\3
family= 0 2 1 1 0 new D5h genus #    46 with   240 species is 0,1:0,2:\0,4:\4
family= 0 2 1 1 0 new D5h genus #    47 with   240 species is 0,1:0,2:\1,2:\0
family= 0 2 1 1 0 new D5h genus #    48 with   240 species is 0,1:0,2:\1,2:\1
family= 0 2 1 1 0 new D5h genus #    49 with   240 species is 0,1:0,2:\1,2:\2
family= 0 2 1 1 0 new D5h genus #    50 with   240 species is 0,1:0,2:\1,2:\3
family= 0 2 1 1 0 new D5h genus #    51 with   240 species is 0,1:0,2:\1,2:\4
family= 0 2 1 1 0 new D5h genus #    52 with   240 species is 0,1:0,2:\1,3:\0
family= 0 2 1 1 0 new D5h genus #    53 with   240 species is 0,1:0,2:\1,3:\1
family= 0 2 1 1 0 new D5h genus #    54 with   240 species is 0,1:0,2:\1,3:\2
family= 0 2 1 1 0 new D5h genus #    55 with   240 species is 0,1:0,2:\1,3:\3
family= 0 2 1 1 0 new D5h genus #    56 with   240 species is 0,1:0,2:\1,3:\4
family= 0 2 1 1 0 new D5h genus #    57 with   240 species is 0,1:0,2:\1,4:\0
family= 0 2 1 1 0 new D5h genus #    58 with   240 species is 0,1:0,2:\1,4:\1
family= 0 2 1 1 0 new D5h genus #    59 with   240 species is 0,1:0,2:\1,4:\2
family= 0 2 1 1 0 new D5h genus #    60 with   240 species is 0,1:0,2:\1,4:\3
family= 0 2 1 1 0 new D5h genus #    61 with   240 species is 0,1:0,2:\1,4:\4
family= 0 2 1 1 0 new D5h genus #    62 with   240 species is 0,1:0,2:\2,3:\0
family= 0 2 1 1 0 new D5h genus #    63 with   240 species is 0,1:0,2:\2,3:\1
family= 0 2 1 1 0 new D5h genus #    64 with   240 species is 0,1:0,2:\2,3:\2
family= 0 2 1 1 0 new D5h genus #    65 with   240 species is 0,1:0,2:\2,3:\3
family= 0 2 1 1 0 new D5h genus #    66 with   240 species is 0,1:0,2:\2,3:\4
family= 0 2 1 1 0 new D5h genus #    67 with   240 species is 0,1:0,2:\2,4:\0
family= 0 2 1 1 0 new D5h genus #    68 with   240 species is 0,1:0,2:\2,4:\1
family= 0 2 1 1 0 new D5h genus #    69 with   240 species is 0,1:0,2:\2,4:\2
family= 0 2 1 1 0 new D5h genus #    70 with   240 species is 0,1:0,2:\2,4:\3
family= 0 2 1 1 0 new D5h genus #    71 with   240 species is 0,1:0,2:\2,4:\4
family= 0 2 1 1 0 new D5h genus #    72 with   240 species is 0,1:0,2:\3,4:\0
family= 0 2 1 1 0 new D5h genus #    73 with   240 species is 0,1:0,2:\3,4:\1
family= 0 2 1 1 0 new D5h genus #    74 with   240 species is 0,1:0,2:\3,4:\2
family= 0 2 1 1 0 new D5h genus #    75 with   240 species is 0,1:0,2:\3,4:\3
family= 0 2 1 1 0 new D5h genus #    76 with   240 species is 0,1:0,2:\3,4:\4
family= 0 2 1 1 0 new D5h genus #    77 with   240 species is 0,1:0,3:\0,1:\0
family= 0 2 1 1 0 new D5h genus #    78 with   240 species is 0,1:0,3:\0,1:\1
family= 0 2 1 1 0 new D5h genus #    79 with   240 species is 0,1:0,3:\0,1:\2
family= 0 2 1 1 0 new D5h genus #    80 with   240 species is 0,1:0,3:\0,1:\3
family= 0 2 1 1 0 new D5h genus #    81 with   240 species is 0,1:0,3:\0,1:\4
family= 0 2 1 1 0 new D5h genus #    82 with   240 species is 0,1:0,3:\0,2:\0
family= 0 2 1 1 0 new D5h genus #    83 with   240 species is 0,1:0,3:\0,2:\1
family= 0 2 1 1 0 new D5h genus #    84 with   240 species is 0,1:0,3:\0,2:\2
family= 0 2 1 1 0 new D5h genus #    85 with   240 species is 0,1:0,3:\0,2:\3
family= 0 2 1 1 0 new D5h genus #    86 with   240 species is 0,1:0,3:\0,2:\4
family= 0 2 1 1 0 new D5h genus #    87 with   240 species is 0,1:0,3:\0,3:\0
family= 0 2 1 1 0 new D5h genus #    88 with   240 species is 0,1:0,3:\0,3:\1
family= 0 2 1 1 0 new D5h genus #    89 with   240 species is 0,1:0,3:\0,3:\2
family= 0 2 1 1 0 new D5h genus #    90 with   240 species is 0,1:0,3:\0,3:\3
family= 0 2 1 1 0 new D5h genus #    91 with   240 species is 0,1:0,3:\0,3:\4
family= 0 2 1 1 0 new D5h genus #    92 with   240 species is 0,1:0,3:\0,4:\0
family= 0 2 1 1 0 new D5h genus #    93 with   240 species is 0,1:0,3:\0,4:\1
family= 0 2 1 1 0 new D5h genus #    94 with   240 species is 0,1:0,3:\0,4:\2
family= 0 2 1 1 0 new D5h genus #    95 with   240 species is 0,1:0,3:\0,4:\3
family= 0 2 1 1 0 new D5h genus #    96 with   240 species is 0,1:0,3:\0,4:\4
family= 0 2 1 1 0 new D5h genus #    97 with   240 species is 0,1:0,3:\1,2:\0
family= 0 2 1 1 0 new D5h genus #    98 with   240 species is 0,1:0,3:\1,2:\1
family= 0 2 1 1 0 new D5h genus #    99 with   240 species is 0,1:0,3:\1,2:\2
family= 0 2 1 1 0 new D5h genus #   100 with   240 species is 0,1:0,3:\1,2:\3
family= 0 2 1 1 0 new D5h genus #   101 with   240 species is 0,1:0,3:\1,2:\4
family= 0 2 1 1 0 new D5h genus #   102 with   240 species is 0,1:0,3:\1,3:\0
family= 0 2 1 1 0 new D5h genus #   103 with   240 species is 0,1:0,3:\1,3:\1
family= 0 2 1 1 0 new D5h genus #   104 with   240 species is 0,1:0,3:\1,3:\2
family= 0 2 1 1 0 new D5h genus #   105 with   240 species is 0,1:0,3:\1,3:\3
family= 0 2 1 1 0 new D5h genus #   106 with   240 species is 0,1:0,3:\1,3:\4
family= 0 2 1 1 0 new D5h genus #   107 with   240 species is 0,1:0,3:\1,4:\0
family= 0 2 1 1 0 new D5h genus #   108 with   240 species is 0,1:0,3:\1,4:\1
family= 0 2 1 1 0 new D5h genus #   109 with   240 species is 0,1:0,3:\1,4:\2
family= 0 2 1 1 0 new D5h genus #   110 with   240 species is 0,1:0,3:\1,4:\3
family= 0 2 1 1 0 new D5h genus #   111 with   240 species is 0,1:0,3:\1,4:\4
family= 0 2 1 1 0 new D5h genus #   112 with   240 species is 0,1:0,3:\2,3:\0
family= 0 2 1 1 0 new D5h genus #   113 with   240 species is 0,1:0,3:\2,3:\1
family= 0 2 1 1 0 new D5h genus #   114 with   240 species is 0,1:0,3:\2,3:\2
family= 0 2 1 1 0 new D5h genus #   115 with   240 species is 0,1:0,3:\2,3:\3
family= 0 2 1 1 0 new D5h genus #   116 with   240 species is 0,1:0,3:\2,3:\4
family= 0 2 1 1 0 new D5h genus #   117 with   240 species is 0,1:0,3:\2,4:\0
family= 0 2 1 1 0 new D5h genus #   118 with   240 species is 0,1:0,3:\2,4:\1
family= 0 2 1 1 0 new D5h genus #   119 with   240 species is 0,1:0,3:\2,4:\2
family= 0 2 1 1 0 new D5h genus #   120 with   240 species is 0,1:0,3:\2,4:\3
family= 0 2 1 1 0 new D5h genus #   121 with   240 species is 0,1:0,3:\2,4:\4
family= 0 2 1 1 0 new D5h genus #   122 with   240 species is 0,1:0,3:\3,4:\0
family= 0 2 1 1 0 new D5h genus #   123 with   240 species is 0,1:0,3:\3,4:\1
family= 0 2 1 1 0 new D5h genus #   124 with   240 species is 0,1:0,3:\3,4:\2
family= 0 2 1 1 0 new D5h genus #   125 with   240 species is 0,1:0,3:\3,4:\3
family= 0 2 1 1 0 new D5h genus #   126 with   240 species is 0,1:0,3:\3,4:\4
family= 0 2 1 1 0 new D5h genus #   127 with   240 species is 0,1:0,4:\0,1:\0
family= 0 2 1 1 0 new D5h genus #   128 with   240 species is 0,1:0,4:\0,1:\1
family= 0 2 1 1 0 new D5h genus #   129 with   240 species is 0,1:0,4:\0,1:\2
family= 0 2 1 1 0 new D5h genus #   130 with   240 species is 0,1:0,4:\0,1:\3
family= 0 2 1 1 0 new D5h genus #   131 with   240 species is 0,1:0,4:\0,1:\4
family= 0 2 1 1 0 new D5h genus #   132 with   240 species is 0,1:0,4:\0,2:\0
family= 0 2 1 1 0 new D5h genus #   133 with   240 species is 0,1:0,4:\0,2:\1
family= 0 2 1 1 0 new D5h genus #   134 with   240 species is 0,1:0,4:\0,2:\2
family= 0 2 1 1 0 new D5h genus #   135 with   240 species is 0,1:0,4:\0,2:\3
family= 0 2 1 1 0 new D5h genus #   136 with   240 species is 0,1:0,4:\0,2:\4
family= 0 2 1 1 0 new D5h genus #   137 with   240 species is 0,1:0,4:\1,2:\0
family= 0 2 1 1 0 new D5h genus #   138 with   240 species is 0,1:0,4:\1,2:\1
family= 0 2 1 1 0 new D5h genus #   139 with   240 species is 0,1:0,4:\1,2:\2
family= 0 2 1 1 0 new D5h genus #   140 with   240 species is 0,1:0,4:\1,2:\3
family= 0 2 1 1 0 new D5h genus #   141 with   240 species is 0,1:0,4:\1,2:\4
family= 0 2 1 1 0 new D5h genus #   142 with   240 species is 0,1:0,4:\1,3:\0
family= 0 2 1 1 0 new D5h genus #   143 with   240 species is 0,1:0,4:\1,3:\1
family= 0 2 1 1 0 new D5h genus #   144 with   240 species is 0,1:0,4:\1,3:\2
family= 0 2 1 1 0 new D5h genus #   145 with   240 species is 0,1:0,4:\1,3:\3
family= 0 2 1 1 0 new D5h genus #   146 with   240 species is 0,1:0,4:\1,3:\4
family= 0 2 1 1 0 new D5h genus #   147 with   120 species is 0,1:0,4:\1,4:\0
family= 0 2 1 1 0 new D5h genus #   148 with   240 species is 0,1:0,4:\1,4:\1
family= 0 2 1 1 0 new D5h genus #   149 with   240 species is 0,1:0,4:\1,4:\2
family= 0 2 1 1 0 new D5h genus #   150 with   120 species is 0,1:0,4:\2,3:\0
family= 0 2 1 1 0 new D5h genus #   151 with   240 species is 0,1:0,4:\2,3:\1
family= 0 2 1 1 0 new D5h genus #   152 with   240 species is 0,1:0,4:\2,3:\2
family= 0 2 1 1 0 new D5h genus #   153 with   240 species is 0,1:2,3:\0,1:\0
family= 0 2 1 1 0 new D5h genus #   154 with   240 species is 0,1:2,3:\0,1:\1
family= 0 2 1 1 0 new D5h genus #   155 with   240 species is 0,1:2,3:\0,1:\2
family= 0 2 1 1 0 new D5h genus #   156 with   240 species is 0,1:2,3:\0,1:\3
family= 0 2 1 1 0 new D5h genus #   157 with   240 species is 0,1:2,3:\0,1:\4
family= 0 2 1 1 0 new D5h genus #   158 with   240 species is 0,1:2,3:\0,2:\0
family= 0 2 1 1 0 new D5h genus #   159 with   240 species is 0,1:2,3:\0,2:\1
family= 0 2 1 1 0 new D5h genus #   160 with   240 species is 0,1:2,3:\0,2:\2
family= 0 2 1 1 0 new D5h genus #   161 with   240 species is 0,1:2,3:\0,2:\3
family= 0 2 1 1 0 new D5h genus #   162 with   240 species is 0,1:2,3:\0,2:\4
family= 0 2 1 1 0 new D5h genus #   163 with   240 species is 0,1:2,3:\0,3:\0
family= 0 2 1 1 0 new D5h genus #   164 with   240 species is 0,1:2,3:\0,3:\1
family= 0 2 1 1 0 new D5h genus #   165 with   120 species is 0,1:2,3:\0,3:\4
family= 0 2 1 1 0 new D5h genus #   166 with   240 species is 0,1:2,3:\0,4:\0
family= 0 2 1 1 0 new D5h genus #   167 with   240 species is 0,1:2,3:\0,4:\1
family= 0 2 1 1 0 new D5h genus #   168 with   240 species is 0,1:2,3:\0,4:\2
family= 0 2 1 1 0 new D5h genus #   169 with   240 species is 0,1:2,3:\0,4:\3
family= 0 2 1 1 0 new D5h genus #   170 with   240 species is 0,1:2,3:\0,4:\4
family= 0 2 1 1 0 new D5h genus #   171 with   240 species is 0,1:2,3:\1,2:\0
family= 0 2 1 1 0 new D5h genus #   172 with   240 species is 0,1:2,3:\1,2:\1
family= 0 2 1 1 0 new D5h genus #   173 with   120 species is 0,1:2,3:\1,2:\4
family= 0 2 1 1 0 new D5h genus #   174 with   240 species is 0,1:2,3:\1,4:\0
family= 0 2 1 1 0 new D5h genus #   175 with   240 species is 0,1:2,3:\1,4:\1
family= 0 2 1 1 0 new D5h genus #   176 with   240 species is 0,1:2,3:\1,4:\2
family= 0 2 1 1 0 new D5h genus #   177 with   240 species is 0,1:2,3:\1,4:\3
family= 0 2 1 1 0 new D5h genus #   178 with   240 species is 0,1:2,3:\1,4:\4
family= 0 2 1 1 0 new D5h genus #   179 with   240 species is 0,1:2,4:\0,1:\0
family= 0 2 1 1 0 new D5h genus #   180 with   240 species is 0,1:2,4:\0,1:\2
family= 0 2 1 1 0 new D5h genus #   181 with   120 species is 0,1:2,4:\0,1:\3
family= 0 2 1 1 0 new D5h genus #   182 with   240 species is 0,1:2,4:\0,2:\0
family= 0 2 1 1 0 new D5h genus #   183 with   240 species is 0,1:2,4:\0,2:\1
family= 0 2 1 1 0 new D5h genus #   184 with   240 species is 0,1:2,4:\0,2:\2
family= 0 2 1 1 0 new D5h genus #   185 with   240 species is 0,1:2,4:\0,2:\3
family= 0 2 1 1 0 new D5h genus #   186 with   240 species is 0,1:2,4:\0,2:\4
family= 0 2 1 1 0 new D5h genus #   187 with   240 species is 0,1:2,4:\0,3:\0
family= 0 2 1 1 0 new D5h genus #   188 with   240 species is 0,1:2,4:\0,3:\1
family= 0 2 1 1 0 new D5h genus #   189 with   240 species is 0,1:2,4:\0,3:\2
family= 0 2 1 1 0 new D5h genus #   190 with   240 species is 0,1:2,4:\0,3:\3
family= 0 2 1 1 0 new D5h genus #   191 with   240 species is 0,1:2,4:\0,3:\4
family= 0 2 1 1 0 new D5h genus #   192 with   240 species is 0,1:2,4:\0,4:\0
family= 0 2 1 1 0 new D5h genus #   193 with   240 species is 0,1:2,4:\0,4:\1
family= 0 2 1 1 0 new D5h genus #   194 with   240 species is 0,1:2,4:\0,4:\2
family= 0 2 1 1 0 new D5h genus #   195 with   240 species is 0,1:2,4:\0,4:\3
family= 0 2 1 1 0 new D5h genus #   196 with   240 species is 0,1:2,4:\0,4:\4
family= 0 2 1 1 0 new D5h genus #   197 with   240 species is 0,1:2,4:\2,3:\0
family= 0 2 1 1 0 new D5h genus #   198 with   240 species is 0,1:2,4:\2,3:\1
family= 0 2 1 1 0 new D5h genus #   199 with   240 species is 0,1:2,4:\2,3:\2
family= 0 2 1 1 0 new D5h genus #   200 with   240 species is 0,1:2,4:\2,3:\3
family= 0 2 1 1 0 new D5h genus #   201 with   240 species is 0,1:2,4:\2,3:\4
family= 0 2 1 1 0 new D5h genus #   202 with   240 species is 0,1:2,4:\2,4:\0
family= 0 2 1 1 0 new D5h genus #   203 with   240 species is 0,1:2,4:\2,4:\2
family= 0 2 1 1 0 new D5h genus #   204 with   120 species is 0,1:2,4:\2,4:\3
family= 0 2 1 1 0 new D5h genus #   205 with   120 species is 0,2:0,2:\0,1:\0
family= 0 2 1 1 0 new D5h genus #   206 with   120 species is 0,2:0,2:\0,1:\1
family= 0 2 1 1 0 new D5h genus #   207 with   120 species is 0,2:0,2:\0,1:\2
family= 0 2 1 1 0 new D5h genus #   208 with   120 species is 0,2:0,2:\0,1:\3
family= 0 2 1 1 0 new D5h genus #   209 with   120 species is 0,2:0,2:\0,1:\4
family= 0 2 1 1 0 new D5h genus #   210 with   120 species is 0,2:0,2:\0,2:\0
family= 0 2 1 1 0 new D5h genus #   211 with    60 species is 0,2:0,2:\0,2:\1
family= 0 2 1 1 0 new D5h genus #   212 with   120 species is 0,2:0,2:\0,2:\3
family= 0 2 1 1 0 new D5h genus #   213 with   120 species is 0,2:0,2:\0,3:\0
family= 0 2 1 1 0 new D5h genus #   214 with   120 species is 0,2:0,2:\0,3:\1
family= 0 2 1 1 0 new D5h genus #   215 with   120 species is 0,2:0,2:\0,3:\2
family= 0 2 1 1 0 new D5h genus #   216 with   120 species is 0,2:0,2:\0,3:\3
family= 0 2 1 1 0 new D5h genus #   217 with   120 species is 0,2:0,2:\0,3:\4
family= 0 2 1 1 0 new D5h genus #   218 with   120 species is 0,2:0,2:\0,4:\0
family= 0 2 1 1 0 new D5h genus #   219 with   120 species is 0,2:0,2:\0,4:\1
family= 0 2 1 1 0 new D5h genus #   220 with   120 species is 0,2:0,2:\0,4:\2
family= 0 2 1 1 0 new D5h genus #   221 with   120 species is 0,2:0,2:\0,4:\3
family= 0 2 1 1 0 new D5h genus #   222 with   120 species is 0,2:0,2:\0,4:\4
family= 0 2 1 1 0 new D5h genus #   223 with   120 species is 0,2:0,2:\1,3:\0
family= 0 2 1 1 0 new D5h genus #   224 with   120 species is 0,2:0,2:\1,3:\1
family= 0 2 1 1 0 new D5h genus #   225 with   120 species is 0,2:0,2:\1,3:\2
family= 0 2 1 1 0 new D5h genus #   226 with   120 species is 0,2:0,2:\1,3:\3
family= 0 2 1 1 0 new D5h genus #   227 with   120 species is 0,2:0,2:\1,3:\4
family= 0 2 1 1 0 new D5h genus #   228 with   120 species is 0,2:0,2:\3,4:\0
family= 0 2 1 1 0 new D5h genus #   229 with    60 species is 0,2:0,2:\3,4:\1
family= 0 2 1 1 0 new D5h genus #   230 with   120 species is 0,2:0,2:\3,4:\3
family= 0 2 1 1 0 new D5h genus #   231 with   240 species is 0,2:0,3:\0,1:\0
family= 0 2 1 1 0 new D5h genus #   232 with   240 species is 0,2:0,3:\0,1:\1
family= 0 2 1 1 0 new D5h genus #   233 with   240 species is 0,2:0,3:\0,1:\2
family= 0 2 1 1 0 new D5h genus #   234 with   240 species is 0,2:0,3:\0,1:\3
family= 0 2 1 1 0 new D5h genus #   235 with   240 species is 0,2:0,3:\0,1:\4
family= 0 2 1 1 0 new D5h genus #   236 with   240 species is 0,2:0,3:\0,2:\0
family= 0 2 1 1 0 new D5h genus #   237 with   240 species is 0,2:0,3:\0,2:\1
family= 0 2 1 1 0 new D5h genus #   238 with   240 species is 0,2:0,3:\0,2:\2
family= 0 2 1 1 0 new D5h genus #   239 with   240 species is 0,2:0,3:\0,2:\3
family= 0 2 1 1 0 new D5h genus #   240 with   240 species is 0,2:0,3:\0,2:\4
family= 0 2 1 1 0 new D5h genus #   241 with   240 species is 0,2:0,3:\1,2:\0
family= 0 2 1 1 0 new D5h genus #   242 with   240 species is 0,2:0,3:\1,2:\1
family= 0 2 1 1 0 new D5h genus #   243 with   240 species is 0,2:0,3:\1,2:\2
family= 0 2 1 1 0 new D5h genus #   244 with   240 species is 0,2:0,3:\1,2:\3
family= 0 2 1 1 0 new D5h genus #   245 with   240 species is 0,2:0,3:\1,2:\4
family= 0 2 1 1 0 new D5h genus #   246 with   240 species is 0,2:0,3:\1,3:\0
family= 0 2 1 1 0 new D5h genus #   247 with   240 species is 0,2:0,3:\1,3:\1
family= 0 2 1 1 0 new D5h genus #   248 with   240 species is 0,2:0,3:\1,3:\2
family= 0 2 1 1 0 new D5h genus #   249 with   240 species is 0,2:0,3:\1,3:\3
family= 0 2 1 1 0 new D5h genus #   250 with   240 species is 0,2:0,3:\1,3:\4
family= 0 2 1 1 0 new D5h genus #   251 with   120 species is 0,2:0,3:\1,4:\0
family= 0 2 1 1 0 new D5h genus #   252 with   240 species is 0,2:0,3:\1,4:\1
family= 0 2 1 1 0 new D5h genus #   253 with   240 species is 0,2:0,3:\1,4:\2
family= 0 2 1 1 0 new D5h genus #   254 with   120 species is 0,2:0,3:\2,3:\0
family= 0 2 1 1 0 new D5h genus #   255 with   240 species is 0,2:0,3:\2,3:\1
family= 0 2 1 1 0 new D5h genus #   256 with   240 species is 0,2:0,3:\2,3:\2
family= 0 2 1 1 0 new D5h genus #   257 with   240 species is 0,2:1,3:\0,1:\0
family= 0 2 1 1 0 new D5h genus #   258 with   240 species is 0,2:1,3:\0,1:\1
family= 0 2 1 1 0 new D5h genus #   259 with   240 species is 0,2:1,3:\0,1:\2
family= 0 2 1 1 0 new D5h genus #   260 with   240 species is 0,2:1,3:\0,1:\3
family= 0 2 1 1 0 new D5h genus #   261 with   240 species is 0,2:1,3:\0,1:\4
family= 0 2 1 1 0 new D5h genus #   262 with   240 species is 0,2:1,3:\0,2:\0
family= 0 2 1 1 0 new D5h genus #   263 with   240 species is 0,2:1,3:\0,2:\1
family= 0 2 1 1 0 new D5h genus #   264 with   240 species is 0,2:1,3:\0,2:\2
family= 0 2 1 1 0 new D5h genus #   265 with   240 species is 0,2:1,3:\0,2:\3
family= 0 2 1 1 0 new D5h genus #   266 with   240 species is 0,2:1,3:\0,2:\4
family= 0 2 1 1 0 new D5h genus #   267 with   240 species is 0,2:1,3:\0,3:\0
family= 0 2 1 1 0 new D5h genus #   268 with   240 species is 0,2:1,3:\0,3:\1
family= 0 2 1 1 0 new D5h genus #   269 with   120 species is 0,2:1,3:\0,3:\4
family= 0 2 1 1 0 new D5h genus #   270 with   240 species is 0,2:1,3:\0,4:\0
family= 0 2 1 1 0 new D5h genus #   271 with   240 species is 0,2:1,3:\0,4:\1
family= 0 2 1 1 0 new D5h genus #   272 with   240 species is 0,2:1,3:\0,4:\2
family= 0 2 1 1 0 new D5h genus #   273 with   240 species is 0,2:1,3:\0,4:\3
family= 0 2 1 1 0 new D5h genus #   274 with   240 species is 0,2:1,3:\0,4:\4
family= 0 2 1 1 0 new D5h genus #   275 with   240 species is 0,2:1,3:\1,2:\0
family= 0 2 1 1 0 new D5h genus #   276 with   240 species is 0,2:1,3:\1,2:\1
family= 0 2 1 1 0 new D5h genus #   277 with   120 species is 0,2:1,3:\1,2:\4
family= 0 2 1 1 0 new D5h genus #   278 with   240 species is 0,2:1,3:\1,4:\0
family= 0 2 1 1 0 new D5h genus #   279 with   240 species is 0,2:1,3:\1,4:\1
family= 0 2 1 1 0 new D5h genus #   280 with   240 species is 0,2:1,3:\1,4:\2
family= 0 2 1 1 0 new D5h genus #   281 with   240 species is 0,2:1,3:\1,4:\3
family= 0 2 1 1 0 new D5h genus #   282 with   240 species is 0,2:1,3:\1,4:\4
Nber of genera for this family=  282
 
family= 1 0 2 1 0
 
family= 1 0 2 1 0 new D5h genus #     1 with   120 species is 0:\0,1:\0,1:\0
family= 1 0 2 1 0 new D5h genus #     2 with   120 species is 0:\0,1:\0,1:\1
family= 1 0 2 1 0 new D5h genus #     3 with   120 species is 0:\0,1:\0,1:\2
family= 1 0 2 1 0 new D5h genus #     4 with   120 species is 0:\0,1:\0,1:\3
family= 1 0 2 1 0 new D5h genus #     5 with   120 species is 0:\0,1:\0,1:\4
family= 1 0 2 1 0 new D5h genus #     6 with   240 species is 0:\0,1:\0,2:\0
family= 1 0 2 1 0 new D5h genus #     7 with   240 species is 0:\0,1:\0,2:\1
family= 1 0 2 1 0 new D5h genus #     8 with   240 species is 0:\0,1:\0,2:\2
family= 1 0 2 1 0 new D5h genus #     9 with   240 species is 0:\0,1:\0,2:\3
family= 1 0 2 1 0 new D5h genus #    10 with   240 species is 0:\0,1:\0,2:\4
family= 1 0 2 1 0 new D5h genus #    11 with   240 species is 0:\0,1:\0,3:\0
family= 1 0 2 1 0 new D5h genus #    12 with   240 species is 0:\0,1:\0,3:\1
family= 1 0 2 1 0 new D5h genus #    13 with   240 species is 0:\0,1:\0,3:\2
family= 1 0 2 1 0 new D5h genus #    14 with   240 species is 0:\0,1:\0,3:\3
family= 1 0 2 1 0 new D5h genus #    15 with   240 species is 0:\0,1:\0,3:\4
family= 1 0 2 1 0 new D5h genus #    16 with   120 species is 0:\0,1:\0,4:\0
family= 1 0 2 1 0 new D5h genus #    17 with   240 species is 0:\0,1:\0,4:\1
family= 1 0 2 1 0 new D5h genus #    18 with   240 species is 0:\0,1:\0,4:\2
family= 1 0 2 1 0 new D5h genus #    19 with   240 species is 0:\0,1:\1,2:\0
family= 1 0 2 1 0 new D5h genus #    20 with   240 species is 0:\0,1:\1,2:\1
family= 1 0 2 1 0 new D5h genus #    21 with   240 species is 0:\0,1:\1,2:\2
family= 1 0 2 1 0 new D5h genus #    22 with   240 species is 0:\0,1:\1,2:\3
family= 1 0 2 1 0 new D5h genus #    23 with   240 species is 0:\0,1:\1,2:\4
family= 1 0 2 1 0 new D5h genus #    24 with   240 species is 0:\0,1:\1,3:\0
family= 1 0 2 1 0 new D5h genus #    25 with   240 species is 0:\0,1:\1,3:\1
family= 1 0 2 1 0 new D5h genus #    26 with   240 species is 0:\0,1:\1,3:\2
family= 1 0 2 1 0 new D5h genus #    27 with   240 species is 0:\0,1:\1,3:\3
family= 1 0 2 1 0 new D5h genus #    28 with   240 species is 0:\0,1:\1,3:\4
family= 1 0 2 1 0 new D5h genus #    29 with   240 species is 0:\0,1:\1,4:\0
family= 1 0 2 1 0 new D5h genus #    30 with   240 species is 0:\0,1:\1,4:\1
family= 1 0 2 1 0 new D5h genus #    31 with   240 species is 0:\0,1:\1,4:\2
family= 1 0 2 1 0 new D5h genus #    32 with   240 species is 0:\0,1:\1,4:\3
family= 1 0 2 1 0 new D5h genus #    33 with   240 species is 0:\0,1:\1,4:\4
family= 1 0 2 1 0 new D5h genus #    34 with   240 species is 0:\0,1:\2,3:\0
family= 1 0 2 1 0 new D5h genus #    35 with   240 species is 0:\0,1:\2,3:\1
family= 1 0 2 1 0 new D5h genus #    36 with   240 species is 0:\0,1:\2,3:\2
family= 1 0 2 1 0 new D5h genus #    37 with   240 species is 0:\0,1:\2,3:\3
family= 1 0 2 1 0 new D5h genus #    38 with   240 species is 0:\0,1:\2,3:\4
family= 1 0 2 1 0 new D5h genus #    39 with   240 species is 0:\0,1:\2,4:\0
family= 1 0 2 1 0 new D5h genus #    40 with   240 species is 0:\0,1:\2,4:\1
family= 1 0 2 1 0 new D5h genus #    41 with   240 species is 0:\0,1:\2,4:\2
family= 1 0 2 1 0 new D5h genus #    42 with   240 species is 0:\0,1:\2,4:\3
family= 1 0 2 1 0 new D5h genus #    43 with   240 species is 0:\0,1:\2,4:\4
family= 1 0 2 1 0 new D5h genus #    44 with   240 species is 0:\0,1:\3,4:\0
family= 1 0 2 1 0 new D5h genus #    45 with   240 species is 0:\0,1:\3,4:\1
family= 1 0 2 1 0 new D5h genus #    46 with   240 species is 0:\0,1:\3,4:\2
family= 1 0 2 1 0 new D5h genus #    47 with   240 species is 0:\0,1:\3,4:\3
family= 1 0 2 1 0 new D5h genus #    48 with   240 species is 0:\0,1:\3,4:\4
family= 1 0 2 1 0 new D5h genus #    49 with   120 species is 0:\0,2:\0,2:\0
family= 1 0 2 1 0 new D5h genus #    50 with   120 species is 0:\0,2:\0,2:\1
family= 1 0 2 1 0 new D5h genus #    51 with   120 species is 0:\0,2:\0,2:\2
family= 1 0 2 1 0 new D5h genus #    52 with   120 species is 0:\0,2:\0,2:\3
family= 1 0 2 1 0 new D5h genus #    53 with   120 species is 0:\0,2:\0,2:\4
family= 1 0 2 1 0 new D5h genus #    54 with   120 species is 0:\0,2:\0,3:\0
family= 1 0 2 1 0 new D5h genus #    55 with   240 species is 0:\0,2:\0,3:\1
family= 1 0 2 1 0 new D5h genus #    56 with   240 species is 0:\0,2:\0,3:\2
family= 1 0 2 1 0 new D5h genus #    57 with   240 species is 0:\0,2:\1,2:\0
family= 1 0 2 1 0 new D5h genus #    58 with   240 species is 0:\0,2:\1,2:\1
family= 1 0 2 1 0 new D5h genus #    59 with   240 species is 0:\0,2:\1,2:\2
family= 1 0 2 1 0 new D5h genus #    60 with   240 species is 0:\0,2:\1,2:\3
family= 1 0 2 1 0 new D5h genus #    61 with   240 species is 0:\0,2:\1,2:\4
family= 1 0 2 1 0 new D5h genus #    62 with   240 species is 0:\0,2:\1,3:\0
family= 1 0 2 1 0 new D5h genus #    63 with   240 species is 0:\0,2:\1,3:\1
family= 1 0 2 1 0 new D5h genus #    64 with   240 species is 0:\0,2:\1,3:\2
family= 1 0 2 1 0 new D5h genus #    65 with   240 species is 0:\0,2:\1,3:\3
family= 1 0 2 1 0 new D5h genus #    66 with   240 species is 0:\0,2:\1,3:\4
family= 1 0 2 1 0 new D5h genus #    67 with   240 species is 0:\0,2:\1,4:\0
family= 1 0 2 1 0 new D5h genus #    68 with   240 species is 0:\0,2:\1,4:\1
family= 1 0 2 1 0 new D5h genus #    69 with   240 species is 0:\0,2:\1,4:\2
family= 1 0 2 1 0 new D5h genus #    70 with   240 species is 0:\0,2:\1,4:\3
family= 1 0 2 1 0 new D5h genus #    71 with   240 species is 0:\0,2:\1,4:\4
family= 1 0 2 1 0 new D5h genus #    72 with   240 species is 0:\0,2:\2,3:\0
family= 1 0 2 1 0 new D5h genus #    73 with   240 species is 0:\0,2:\2,3:\1
family= 1 0 2 1 0 new D5h genus #    74 with   240 species is 0:\0,2:\2,3:\2
family= 1 0 2 1 0 new D5h genus #    75 with   240 species is 0:\0,2:\2,3:\3
family= 1 0 2 1 0 new D5h genus #    76 with   240 species is 0:\0,2:\2,3:\4
family= 1 0 2 1 0 new D5h genus #    77 with   240 species is 0:\0,2:\2,4:\0
family= 1 0 2 1 0 new D5h genus #    78 with   240 species is 0:\0,2:\2,4:\1
family= 1 0 2 1 0 new D5h genus #    79 with   240 species is 0:\0,2:\2,4:\2
family= 1 0 2 1 0 new D5h genus #    80 with   240 species is 0:\0,2:\2,4:\3
family= 1 0 2 1 0 new D5h genus #    81 with   240 species is 0:\0,2:\2,4:\4
family= 1 0 2 1 0 new D5h genus #    82 with   240 species is 0:\0,2:\3,4:\0
family= 1 0 2 1 0 new D5h genus #    83 with   240 species is 0:\0,2:\3,4:\1
family= 1 0 2 1 0 new D5h genus #    84 with   240 species is 0:\0,2:\3,4:\2
family= 1 0 2 1 0 new D5h genus #    85 with   240 species is 0:\0,2:\3,4:\3
family= 1 0 2 1 0 new D5h genus #    86 with   240 species is 0:\0,2:\3,4:\4
family= 1 0 2 1 0 new D5h genus #    87 with   120 species is 0:\1,2:\1,2:\0
family= 1 0 2 1 0 new D5h genus #    88 with   120 species is 0:\1,2:\1,2:\1
family= 1 0 2 1 0 new D5h genus #    89 with   120 species is 0:\1,2:\1,2:\2
family= 1 0 2 1 0 new D5h genus #    90 with   120 species is 0:\1,2:\1,2:\3
family= 1 0 2 1 0 new D5h genus #    91 with   120 species is 0:\1,2:\1,2:\4
family= 1 0 2 1 0 new D5h genus #    92 with   240 species is 0:\1,2:\1,3:\0
family= 1 0 2 1 0 new D5h genus #    93 with   240 species is 0:\1,2:\1,3:\1
family= 1 0 2 1 0 new D5h genus #    94 with   240 species is 0:\1,2:\1,3:\2
family= 1 0 2 1 0 new D5h genus #    95 with   240 species is 0:\1,2:\1,3:\3
family= 1 0 2 1 0 new D5h genus #    96 with   240 species is 0:\1,2:\1,3:\4
family= 1 0 2 1 0 new D5h genus #    97 with   240 species is 0:\1,2:\1,4:\0
family= 1 0 2 1 0 new D5h genus #    98 with   240 species is 0:\1,2:\1,4:\1
family= 1 0 2 1 0 new D5h genus #    99 with   240 species is 0:\1,2:\1,4:\2
family= 1 0 2 1 0 new D5h genus #   100 with   240 species is 0:\1,2:\1,4:\3
family= 1 0 2 1 0 new D5h genus #   101 with   240 species is 0:\1,2:\1,4:\4
family= 1 0 2 1 0 new D5h genus #   102 with   240 species is 0:\1,2:\2,3:\0
family= 1 0 2 1 0 new D5h genus #   103 with   240 species is 0:\1,2:\2,3:\1
family= 1 0 2 1 0 new D5h genus #   104 with   240 species is 0:\1,2:\2,3:\2
family= 1 0 2 1 0 new D5h genus #   105 with   240 species is 0:\1,2:\2,3:\3
family= 1 0 2 1 0 new D5h genus #   106 with   240 species is 0:\1,2:\2,3:\4
family= 1 0 2 1 0 new D5h genus #   107 with   240 species is 0:\1,2:\2,4:\0
family= 1 0 2 1 0 new D5h genus #   108 with   240 species is 0:\1,2:\2,4:\1
family= 1 0 2 1 0 new D5h genus #   109 with   240 species is 0:\1,2:\2,4:\2
family= 1 0 2 1 0 new D5h genus #   110 with   240 species is 0:\1,2:\2,4:\3
family= 1 0 2 1 0 new D5h genus #   111 with   240 species is 0:\1,2:\2,4:\4
family= 1 0 2 1 0 new D5h genus #   112 with   120 species is 0:\1,2:\3,4:\0
family= 1 0 2 1 0 new D5h genus #   113 with   240 species is 0:\1,2:\3,4:\1
family= 1 0 2 1 0 new D5h genus #   114 with   240 species is 0:\1,2:\3,4:\2
family= 1 0 2 1 0 new D5h genus #   115 with   120 species is 0:\1,3:\1,3:\0
family= 1 0 2 1 0 new D5h genus #   116 with   120 species is 0:\1,3:\1,3:\1
family= 1 0 2 1 0 new D5h genus #   117 with   120 species is 0:\1,3:\1,3:\2
family= 1 0 2 1 0 new D5h genus #   118 with   120 species is 0:\1,3:\1,3:\3
family= 1 0 2 1 0 new D5h genus #   119 with   120 species is 0:\1,3:\1,3:\4
family= 1 0 2 1 0 new D5h genus #   120 with   240 species is 0:\1,3:\1,4:\0
family= 1 0 2 1 0 new D5h genus #   121 with   240 species is 0:\1,3:\1,4:\1
family= 1 0 2 1 0 new D5h genus #   122 with   240 species is 0:\1,3:\1,4:\2
family= 1 0 2 1 0 new D5h genus #   123 with   240 species is 0:\1,3:\1,4:\3
family= 1 0 2 1 0 new D5h genus #   124 with   240 species is 0:\1,3:\1,4:\4
family= 1 0 2 1 0 new D5h genus #   125 with   240 species is 0:\1,3:\2,3:\0
family= 1 0 2 1 0 new D5h genus #   126 with   240 species is 0:\1,3:\2,3:\1
family= 1 0 2 1 0 new D5h genus #   127 with   240 species is 0:\1,3:\2,3:\2
family= 1 0 2 1 0 new D5h genus #   128 with   240 species is 0:\1,3:\2,3:\3
family= 1 0 2 1 0 new D5h genus #   129 with   240 species is 0:\1,3:\2,3:\4
family= 1 0 2 1 0 new D5h genus #   130 with   120 species is 0:\1,3:\2,4:\0
family= 1 0 2 1 0 new D5h genus #   131 with   240 species is 0:\1,3:\2,4:\1
family= 1 0 2 1 0 new D5h genus #   132 with   240 species is 0:\1,3:\2,4:\2
family= 1 0 2 1 0 new D5h genus #   133 with    60 species is 0:\1,4:\1,4:\0
family= 1 0 2 1 0 new D5h genus #   134 with   120 species is 0:\1,4:\1,4:\1
family= 1 0 2 1 0 new D5h genus #   135 with   120 species is 0:\1,4:\1,4:\2
family= 1 0 2 1 0 new D5h genus #   136 with   120 species is 0:\1,4:\2,3:\0
family= 1 0 2 1 0 new D5h genus #   137 with   240 species is 0:\1,4:\2,3:\1
family= 1 0 2 1 0 new D5h genus #   138 with   240 species is 0:\1,4:\2,3:\2
family= 1 0 2 1 0 new D5h genus #   139 with    60 species is 0:\2,3:\2,3:\0
family= 1 0 2 1 0 new D5h genus #   140 with   120 species is 0:\2,3:\2,3:\1
family= 1 0 2 1 0 new D5h genus #   141 with   120 species is 0:\2,3:\2,3:\2
Nber of genera for this family=  141
 
family= 0 1 2 1 0
 
family= 0 1 2 1 0 new D5h genus #     1 with   120 species is 0,1:\0,1:\0,1:\0
family= 0 1 2 1 0 new D5h genus #     2 with   120 species is 0,1:\0,1:\0,1:\2
family= 0 1 2 1 0 new D5h genus #     3 with    60 species is 0,1:\0,1:\0,1:\3
family= 0 1 2 1 0 new D5h genus #     4 with   240 species is 0,1:\0,1:\0,2:\0
family= 0 1 2 1 0 new D5h genus #     5 with   240 species is 0,1:\0,1:\0,2:\1
family= 0 1 2 1 0 new D5h genus #     6 with   240 species is 0,1:\0,1:\0,2:\2
family= 0 1 2 1 0 new D5h genus #     7 with   240 species is 0,1:\0,1:\0,2:\3
family= 0 1 2 1 0 new D5h genus #     8 with   240 species is 0,1:\0,1:\0,2:\4
family= 0 1 2 1 0 new D5h genus #     9 with   240 species is 0,1:\0,1:\0,3:\0
family= 0 1 2 1 0 new D5h genus #    10 with   240 species is 0,1:\0,1:\0,3:\1
family= 0 1 2 1 0 new D5h genus #    11 with   240 species is 0,1:\0,1:\0,3:\2
family= 0 1 2 1 0 new D5h genus #    12 with   240 species is 0,1:\0,1:\0,3:\3
family= 0 1 2 1 0 new D5h genus #    13 with   240 species is 0,1:\0,1:\0,3:\4
family= 0 1 2 1 0 new D5h genus #    14 with   240 species is 0,1:\0,1:\0,4:\0
family= 0 1 2 1 0 new D5h genus #    15 with   240 species is 0,1:\0,1:\0,4:\1
family= 0 1 2 1 0 new D5h genus #    16 with   240 species is 0,1:\0,1:\0,4:\2
family= 0 1 2 1 0 new D5h genus #    17 with   240 species is 0,1:\0,1:\0,4:\3
family= 0 1 2 1 0 new D5h genus #    18 with   240 species is 0,1:\0,1:\0,4:\4
family= 0 1 2 1 0 new D5h genus #    19 with   240 species is 0,1:\0,1:\2,3:\0
family= 0 1 2 1 0 new D5h genus #    20 with   240 species is 0,1:\0,1:\2,3:\1
family= 0 1 2 1 0 new D5h genus #    21 with   240 species is 0,1:\0,1:\2,3:\2
family= 0 1 2 1 0 new D5h genus #    22 with   240 species is 0,1:\0,1:\2,3:\3
family= 0 1 2 1 0 new D5h genus #    23 with   240 species is 0,1:\0,1:\2,3:\4
family= 0 1 2 1 0 new D5h genus #    24 with   240 species is 0,1:\0,1:\2,4:\0
family= 0 1 2 1 0 new D5h genus #    25 with   240 species is 0,1:\0,1:\2,4:\2
family= 0 1 2 1 0 new D5h genus #    26 with   120 species is 0,1:\0,1:\2,4:\3
family= 0 1 2 1 0 new D5h genus #    27 with   120 species is 0,1:\0,2:\0,2:\0
family= 0 1 2 1 0 new D5h genus #    28 with   120 species is 0,1:\0,2:\0,2:\1
family= 0 1 2 1 0 new D5h genus #    29 with   120 species is 0,1:\0,2:\0,2:\2
family= 0 1 2 1 0 new D5h genus #    30 with   120 species is 0,1:\0,2:\0,2:\3
family= 0 1 2 1 0 new D5h genus #    31 with   120 species is 0,1:\0,2:\0,2:\4
family= 0 1 2 1 0 new D5h genus #    32 with   240 species is 0,1:\0,2:\0,3:\0
family= 0 1 2 1 0 new D5h genus #    33 with   240 species is 0,1:\0,2:\0,3:\1
family= 0 1 2 1 0 new D5h genus #    34 with   240 species is 0,1:\0,2:\0,3:\2
family= 0 1 2 1 0 new D5h genus #    35 with   240 species is 0,1:\0,2:\0,3:\3
family= 0 1 2 1 0 new D5h genus #    36 with   240 species is 0,1:\0,2:\0,3:\4
family= 0 1 2 1 0 new D5h genus #    37 with   240 species is 0,1:\0,2:\0,4:\0
family= 0 1 2 1 0 new D5h genus #    38 with   240 species is 0,1:\0,2:\0,4:\1
family= 0 1 2 1 0 new D5h genus #    39 with   240 species is 0,1:\0,2:\0,4:\2
family= 0 1 2 1 0 new D5h genus #    40 with   240 species is 0,1:\0,2:\0,4:\3
family= 0 1 2 1 0 new D5h genus #    41 with   240 species is 0,1:\0,2:\0,4:\4
family= 0 1 2 1 0 new D5h genus #    42 with   240 species is 0,1:\0,2:\1,2:\0
family= 0 1 2 1 0 new D5h genus #    43 with   240 species is 0,1:\0,2:\1,2:\1
family= 0 1 2 1 0 new D5h genus #    44 with   240 species is 0,1:\0,2:\1,2:\2
family= 0 1 2 1 0 new D5h genus #    45 with   240 species is 0,1:\0,2:\1,2:\3
family= 0 1 2 1 0 new D5h genus #    46 with   240 species is 0,1:\0,2:\1,2:\4
family= 0 1 2 1 0 new D5h genus #    47 with   240 species is 0,1:\0,2:\1,3:\0
family= 0 1 2 1 0 new D5h genus #    48 with   240 species is 0,1:\0,2:\1,3:\1
family= 0 1 2 1 0 new D5h genus #    49 with   240 species is 0,1:\0,2:\1,3:\2
family= 0 1 2 1 0 new D5h genus #    50 with   240 species is 0,1:\0,2:\1,3:\3
family= 0 1 2 1 0 new D5h genus #    51 with   240 species is 0,1:\0,2:\1,3:\4
family= 0 1 2 1 0 new D5h genus #    52 with   240 species is 0,1:\0,2:\1,4:\0
family= 0 1 2 1 0 new D5h genus #    53 with   240 species is 0,1:\0,2:\1,4:\2
family= 0 1 2 1 0 new D5h genus #    54 with   120 species is 0,1:\0,2:\1,4:\3
family= 0 1 2 1 0 new D5h genus #    55 with   240 species is 0,1:\0,2:\2,3:\0
family= 0 1 2 1 0 new D5h genus #    56 with   240 species is 0,1:\0,2:\2,3:\1
family= 0 1 2 1 0 new D5h genus #    57 with   240 species is 0,1:\0,2:\2,3:\2
family= 0 1 2 1 0 new D5h genus #    58 with   240 species is 0,1:\0,2:\2,3:\3
family= 0 1 2 1 0 new D5h genus #    59 with   240 species is 0,1:\0,2:\2,3:\4
family= 0 1 2 1 0 new D5h genus #    60 with   240 species is 0,1:\0,2:\2,4:\0
family= 0 1 2 1 0 new D5h genus #    61 with   240 species is 0,1:\0,2:\2,4:\1
family= 0 1 2 1 0 new D5h genus #    62 with   240 species is 0,1:\0,2:\2,4:\2
family= 0 1 2 1 0 new D5h genus #    63 with   240 species is 0,1:\0,2:\2,4:\3
family= 0 1 2 1 0 new D5h genus #    64 with   240 species is 0,1:\0,2:\2,4:\4
family= 0 1 2 1 0 new D5h genus #    65 with   240 species is 0,1:\0,2:\3,4:\0
family= 0 1 2 1 0 new D5h genus #    66 with   240 species is 0,1:\0,2:\3,4:\1
family= 0 1 2 1 0 new D5h genus #    67 with   240 species is 0,1:\0,2:\3,4:\2
family= 0 1 2 1 0 new D5h genus #    68 with   240 species is 0,1:\0,2:\3,4:\3
family= 0 1 2 1 0 new D5h genus #    69 with   240 species is 0,1:\0,2:\3,4:\4
family= 0 1 2 1 0 new D5h genus #    70 with   120 species is 0,1:\0,3:\0,3:\0
family= 0 1 2 1 0 new D5h genus #    71 with   120 species is 0,1:\0,3:\0,3:\1
family= 0 1 2 1 0 new D5h genus #    72 with   120 species is 0,1:\0,3:\0,3:\2
family= 0 1 2 1 0 new D5h genus #    73 with   120 species is 0,1:\0,3:\0,3:\3
family= 0 1 2 1 0 new D5h genus #    74 with   120 species is 0,1:\0,3:\0,3:\4
family= 0 1 2 1 0 new D5h genus #    75 with   240 species is 0,1:\0,3:\0,4:\0
family= 0 1 2 1 0 new D5h genus #    76 with   240 species is 0,1:\0,3:\0,4:\1
family= 0 1 2 1 0 new D5h genus #    77 with   240 species is 0,1:\0,3:\0,4:\2
family= 0 1 2 1 0 new D5h genus #    78 with   240 species is 0,1:\0,3:\0,4:\3
family= 0 1 2 1 0 new D5h genus #    79 with   240 species is 0,1:\0,3:\0,4:\4
family= 0 1 2 1 0 new D5h genus #    80 with   240 species is 0,1:\0,3:\1,2:\0
family= 0 1 2 1 0 new D5h genus #    81 with   240 species is 0,1:\0,3:\1,2:\1
family= 0 1 2 1 0 new D5h genus #    82 with   240 species is 0,1:\0,3:\1,2:\2
family= 0 1 2 1 0 new D5h genus #    83 with   240 species is 0,1:\0,3:\1,2:\3
family= 0 1 2 1 0 new D5h genus #    84 with   240 species is 0,1:\0,3:\1,2:\4
family= 0 1 2 1 0 new D5h genus #    85 with   240 species is 0,1:\0,3:\1,3:\0
family= 0 1 2 1 0 new D5h genus #    86 with   240 species is 0,1:\0,3:\1,3:\2
family= 0 1 2 1 0 new D5h genus #    87 with   120 species is 0,1:\0,3:\1,3:\3
family= 0 1 2 1 0 new D5h genus #    88 with   240 species is 0,1:\0,3:\2,3:\0
family= 0 1 2 1 0 new D5h genus #    89 with   240 species is 0,1:\0,3:\2,3:\1
family= 0 1 2 1 0 new D5h genus #    90 with   240 species is 0,1:\0,3:\2,3:\2
family= 0 1 2 1 0 new D5h genus #    91 with   240 species is 0,1:\0,3:\2,3:\3
family= 0 1 2 1 0 new D5h genus #    92 with   240 species is 0,1:\0,3:\2,3:\4
family= 0 1 2 1 0 new D5h genus #    93 with   240 species is 0,1:\0,3:\2,4:\0
family= 0 1 2 1 0 new D5h genus #    94 with   240 species is 0,1:\0,3:\2,4:\1
family= 0 1 2 1 0 new D5h genus #    95 with   240 species is 0,1:\0,3:\2,4:\2
family= 0 1 2 1 0 new D5h genus #    96 with   240 species is 0,1:\0,3:\2,4:\3
family= 0 1 2 1 0 new D5h genus #    97 with   240 species is 0,1:\0,3:\2,4:\4
family= 0 1 2 1 0 new D5h genus #    98 with   240 species is 0,1:\0,3:\3,4:\0
family= 0 1 2 1 0 new D5h genus #    99 with   240 species is 0,1:\0,3:\3,4:\1
family= 0 1 2 1 0 new D5h genus #   100 with   240 species is 0,1:\0,3:\3,4:\2
family= 0 1 2 1 0 new D5h genus #   101 with   240 species is 0,1:\0,3:\3,4:\3
family= 0 1 2 1 0 new D5h genus #   102 with   240 species is 0,1:\0,3:\3,4:\4
family= 0 1 2 1 0 new D5h genus #   103 with   120 species is 0,1:\0,4:\0,4:\0
family= 0 1 2 1 0 new D5h genus #   104 with   120 species is 0,1:\0,4:\0,4:\1
family= 0 1 2 1 0 new D5h genus #   105 with   120 species is 0,1:\0,4:\0,4:\2
family= 0 1 2 1 0 new D5h genus #   106 with   120 species is 0,1:\0,4:\0,4:\3
family= 0 1 2 1 0 new D5h genus #   107 with   120 species is 0,1:\0,4:\0,4:\4
family= 0 1 2 1 0 new D5h genus #   108 with   240 species is 0,1:\0,4:\1,2:\0
family= 0 1 2 1 0 new D5h genus #   109 with   240 species is 0,1:\0,4:\1,2:\2
family= 0 1 2 1 0 new D5h genus #   110 with   120 species is 0,1:\0,4:\1,2:\3
family= 0 1 2 1 0 new D5h genus #   111 with   240 species is 0,1:\0,4:\2,3:\0
family= 0 1 2 1 0 new D5h genus #   112 with   240 species is 0,1:\0,4:\2,3:\1
family= 0 1 2 1 0 new D5h genus #   113 with   240 species is 0,1:\0,4:\2,3:\2
family= 0 1 2 1 0 new D5h genus #   114 with   240 species is 0,1:\0,4:\2,3:\3
family= 0 1 2 1 0 new D5h genus #   115 with   240 species is 0,1:\0,4:\2,3:\4
family= 0 1 2 1 0 new D5h genus #   116 with   240 species is 0,1:\0,4:\2,4:\0
family= 0 1 2 1 0 new D5h genus #   117 with   240 species is 0,1:\0,4:\2,4:\1
family= 0 1 2 1 0 new D5h genus #   118 with   240 species is 0,1:\0,4:\2,4:\2
family= 0 1 2 1 0 new D5h genus #   119 with   240 species is 0,1:\0,4:\2,4:\3
family= 0 1 2 1 0 new D5h genus #   120 with   240 species is 0,1:\0,4:\2,4:\4
family= 0 1 2 1 0 new D5h genus #   121 with   240 species is 0,1:\0,4:\3,4:\0
family= 0 1 2 1 0 new D5h genus #   122 with   240 species is 0,1:\0,4:\3,4:\1
family= 0 1 2 1 0 new D5h genus #   123 with   240 species is 0,1:\0,4:\3,4:\2
family= 0 1 2 1 0 new D5h genus #   124 with   240 species is 0,1:\0,4:\3,4:\3
family= 0 1 2 1 0 new D5h genus #   125 with   240 species is 0,1:\0,4:\3,4:\4
family= 0 1 2 1 0 new D5h genus #   126 with   120 species is 0,1:\2,3:\2,3:\0
family= 0 1 2 1 0 new D5h genus #   127 with   120 species is 0,1:\2,3:\2,3:\1
family= 0 1 2 1 0 new D5h genus #   128 with   120 species is 0,1:\2,3:\2,3:\2
family= 0 1 2 1 0 new D5h genus #   129 with   120 species is 0,1:\2,3:\2,3:\3
family= 0 1 2 1 0 new D5h genus #   130 with   120 species is 0,1:\2,3:\2,3:\4
family= 0 1 2 1 0 new D5h genus #   131 with   240 species is 0,1:\2,3:\2,4:\0
family= 0 1 2 1 0 new D5h genus #   132 with   240 species is 0,1:\2,3:\2,4:\1
family= 0 1 2 1 0 new D5h genus #   133 with   240 species is 0,1:\2,3:\2,4:\2
family= 0 1 2 1 0 new D5h genus #   134 with   240 species is 0,1:\2,3:\2,4:\3
family= 0 1 2 1 0 new D5h genus #   135 with   240 species is 0,1:\2,3:\2,4:\4
family= 0 1 2 1 0 new D5h genus #   136 with   240 species is 0,1:\2,3:\3,4:\0
family= 0 1 2 1 0 new D5h genus #   137 with   240 species is 0,1:\2,3:\3,4:\2
family= 0 1 2 1 0 new D5h genus #   138 with   120 species is 0,1:\2,3:\3,4:\3
family= 0 1 2 1 0 new D5h genus #   139 with   120 species is 0,1:\2,4:\2,4:\0
family= 0 1 2 1 0 new D5h genus #   140 with   120 species is 0,1:\2,4:\2,4:\2
family= 0 1 2 1 0 new D5h genus #   141 with    60 species is 0,1:\2,4:\2,4:\3
family= 0 1 2 1 0 new D5h genus #   142 with   120 species is 0,2:\0,1:\0,1:\0
family= 0 1 2 1 0 new D5h genus #   143 with   120 species is 0,2:\0,1:\0,1:\1
family= 0 1 2 1 0 new D5h genus #   144 with   120 species is 0,2:\0,1:\0,1:\2
family= 0 1 2 1 0 new D5h genus #   145 with   120 species is 0,2:\0,1:\0,1:\3
family= 0 1 2 1 0 new D5h genus #   146 with   120 species is 0,2:\0,1:\0,1:\4
family= 0 1 2 1 0 new D5h genus #   147 with   240 species is 0,2:\0,1:\0,2:\0
family= 0 1 2 1 0 new D5h genus #   148 with   240 species is 0,2:\0,1:\0,2:\1
family= 0 1 2 1 0 new D5h genus #   149 with   240 species is 0,2:\0,1:\0,2:\2
family= 0 1 2 1 0 new D5h genus #   150 with   240 species is 0,2:\0,1:\0,2:\3
family= 0 1 2 1 0 new D5h genus #   151 with   240 species is 0,2:\0,1:\0,2:\4
family= 0 1 2 1 0 new D5h genus #   152 with   240 species is 0,2:\0,1:\0,3:\0
family= 0 1 2 1 0 new D5h genus #   153 with   240 species is 0,2:\0,1:\0,3:\1
family= 0 1 2 1 0 new D5h genus #   154 with   240 species is 0,2:\0,1:\0,3:\2
family= 0 1 2 1 0 new D5h genus #   155 with   240 species is 0,2:\0,1:\0,3:\3
family= 0 1 2 1 0 new D5h genus #   156 with   240 species is 0,2:\0,1:\0,3:\4
family= 0 1 2 1 0 new D5h genus #   157 with   240 species is 0,2:\0,1:\0,4:\0
family= 0 1 2 1 0 new D5h genus #   158 with   240 species is 0,2:\0,1:\0,4:\1
family= 0 1 2 1 0 new D5h genus #   159 with   240 species is 0,2:\0,1:\0,4:\2
family= 0 1 2 1 0 new D5h genus #   160 with   240 species is 0,2:\0,1:\0,4:\3
family= 0 1 2 1 0 new D5h genus #   161 with   240 species is 0,2:\0,1:\0,4:\4
family= 0 1 2 1 0 new D5h genus #   162 with   240 species is 0,2:\0,1:\1,2:\0
family= 0 1 2 1 0 new D5h genus #   163 with   120 species is 0,2:\0,1:\1,2:\1
family= 0 1 2 1 0 new D5h genus #   164 with   240 species is 0,2:\0,1:\1,2:\3
family= 0 1 2 1 0 new D5h genus #   165 with   240 species is 0,2:\0,1:\1,3:\0
family= 0 1 2 1 0 new D5h genus #   166 with   240 species is 0,2:\0,1:\1,3:\1
family= 0 1 2 1 0 new D5h genus #   167 with   240 species is 0,2:\0,1:\1,3:\2
family= 0 1 2 1 0 new D5h genus #   168 with   240 species is 0,2:\0,1:\1,3:\3
family= 0 1 2 1 0 new D5h genus #   169 with   240 species is 0,2:\0,1:\1,3:\4
family= 0 1 2 1 0 new D5h genus #   170 with   240 species is 0,2:\0,1:\1,4:\0
family= 0 1 2 1 0 new D5h genus #   171 with   240 species is 0,2:\0,1:\1,4:\1
family= 0 1 2 1 0 new D5h genus #   172 with   240 species is 0,2:\0,1:\1,4:\2
family= 0 1 2 1 0 new D5h genus #   173 with   240 species is 0,2:\0,1:\1,4:\3
family= 0 1 2 1 0 new D5h genus #   174 with   240 species is 0,2:\0,1:\1,4:\4
family= 0 1 2 1 0 new D5h genus #   175 with   240 species is 0,2:\0,1:\2,3:\0
family= 0 1 2 1 0 new D5h genus #   176 with   240 species is 0,2:\0,1:\2,3:\1
family= 0 1 2 1 0 new D5h genus #   177 with   240 species is 0,2:\0,1:\2,3:\2
family= 0 1 2 1 0 new D5h genus #   178 with   240 species is 0,2:\0,1:\2,3:\3
family= 0 1 2 1 0 new D5h genus #   179 with   240 species is 0,2:\0,1:\2,3:\4
family= 0 1 2 1 0 new D5h genus #   180 with   240 species is 0,2:\0,1:\2,4:\0
family= 0 1 2 1 0 new D5h genus #   181 with   240 species is 0,2:\0,1:\2,4:\1
family= 0 1 2 1 0 new D5h genus #   182 with   240 species is 0,2:\0,1:\2,4:\2
family= 0 1 2 1 0 new D5h genus #   183 with   240 species is 0,2:\0,1:\2,4:\3
family= 0 1 2 1 0 new D5h genus #   184 with   240 species is 0,2:\0,1:\2,4:\4
family= 0 1 2 1 0 new D5h genus #   185 with   240 species is 0,2:\0,1:\3,4:\0
family= 0 1 2 1 0 new D5h genus #   186 with   240 species is 0,2:\0,1:\3,4:\1
family= 0 1 2 1 0 new D5h genus #   187 with   240 species is 0,2:\0,1:\3,4:\2
family= 0 1 2 1 0 new D5h genus #   188 with   240 species is 0,2:\0,1:\3,4:\3
family= 0 1 2 1 0 new D5h genus #   189 with   240 species is 0,2:\0,1:\3,4:\4
family= 0 1 2 1 0 new D5h genus #   190 with   120 species is 0,2:\0,2:\0,2:\0
family= 0 1 2 1 0 new D5h genus #   191 with    60 species is 0,2:\0,2:\0,2:\1
family= 0 1 2 1 0 new D5h genus #   192 with   120 species is 0,2:\0,2:\0,2:\3
family= 0 1 2 1 0 new D5h genus #   193 with   240 species is 0,2:\0,2:\0,3:\0
family= 0 1 2 1 0 new D5h genus #   194 with   240 species is 0,2:\0,2:\0,3:\1
family= 0 1 2 1 0 new D5h genus #   195 with   240 species is 0,2:\0,2:\0,3:\2
family= 0 1 2 1 0 new D5h genus #   196 with   240 species is 0,2:\0,2:\0,3:\3
family= 0 1 2 1 0 new D5h genus #   197 with   240 species is 0,2:\0,2:\0,3:\4
family= 0 1 2 1 0 new D5h genus #   198 with   240 species is 0,2:\0,2:\0,4:\0
family= 0 1 2 1 0 new D5h genus #   199 with   240 species is 0,2:\0,2:\0,4:\1
family= 0 1 2 1 0 new D5h genus #   200 with   240 species is 0,2:\0,2:\0,4:\2
family= 0 1 2 1 0 new D5h genus #   201 with   240 species is 0,2:\0,2:\0,4:\3
family= 0 1 2 1 0 new D5h genus #   202 with   240 species is 0,2:\0,2:\0,4:\4
family= 0 1 2 1 0 new D5h genus #   203 with   240 species is 0,2:\0,2:\1,3:\0
family= 0 1 2 1 0 new D5h genus #   204 with   240 species is 0,2:\0,2:\1,3:\1
family= 0 1 2 1 0 new D5h genus #   205 with   240 species is 0,2:\0,2:\1,3:\2
family= 0 1 2 1 0 new D5h genus #   206 with   240 species is 0,2:\0,2:\1,3:\3
family= 0 1 2 1 0 new D5h genus #   207 with   240 species is 0,2:\0,2:\1,3:\4
family= 0 1 2 1 0 new D5h genus #   208 with   240 species is 0,2:\0,2:\3,4:\0
family= 0 1 2 1 0 new D5h genus #   209 with   120 species is 0,2:\0,2:\3,4:\1
family= 0 1 2 1 0 new D5h genus #   210 with   240 species is 0,2:\0,2:\3,4:\3
family= 0 1 2 1 0 new D5h genus #   211 with   120 species is 0,2:\0,3:\0,3:\0
family= 0 1 2 1 0 new D5h genus #   212 with   120 species is 0,2:\0,3:\0,3:\1
family= 0 1 2 1 0 new D5h genus #   213 with   120 species is 0,2:\0,3:\0,3:\2
family= 0 1 2 1 0 new D5h genus #   214 with   120 species is 0,2:\0,3:\0,3:\3
family= 0 1 2 1 0 new D5h genus #   215 with   120 species is 0,2:\0,3:\0,3:\4
family= 0 1 2 1 0 new D5h genus #   216 with   240 species is 0,2:\0,3:\0,4:\0
family= 0 1 2 1 0 new D5h genus #   217 with   240 species is 0,2:\0,3:\0,4:\1
family= 0 1 2 1 0 new D5h genus #   218 with   240 species is 0,2:\0,3:\0,4:\2
family= 0 1 2 1 0 new D5h genus #   219 with   240 species is 0,2:\0,3:\0,4:\3
family= 0 1 2 1 0 new D5h genus #   220 with   240 species is 0,2:\0,3:\0,4:\4
family= 0 1 2 1 0 new D5h genus #   221 with   240 species is 0,2:\0,3:\1,3:\0
family= 0 1 2 1 0 new D5h genus #   222 with   240 species is 0,2:\0,3:\1,3:\1
family= 0 1 2 1 0 new D5h genus #   223 with   240 species is 0,2:\0,3:\1,3:\2
family= 0 1 2 1 0 new D5h genus #   224 with   240 species is 0,2:\0,3:\1,3:\3
family= 0 1 2 1 0 new D5h genus #   225 with   240 species is 0,2:\0,3:\1,3:\4
family= 0 1 2 1 0 new D5h genus #   226 with   240 species is 0,2:\0,3:\1,4:\0
family= 0 1 2 1 0 new D5h genus #   227 with   240 species is 0,2:\0,3:\1,4:\1
family= 0 1 2 1 0 new D5h genus #   228 with   240 species is 0,2:\0,3:\1,4:\2
family= 0 1 2 1 0 new D5h genus #   229 with   240 species is 0,2:\0,3:\1,4:\3
family= 0 1 2 1 0 new D5h genus #   230 with   240 species is 0,2:\0,3:\1,4:\4
family= 0 1 2 1 0 new D5h genus #   231 with   240 species is 0,2:\0,3:\2,3:\0
family= 0 1 2 1 0 new D5h genus #   232 with   240 species is 0,2:\0,3:\2,3:\1
family= 0 1 2 1 0 new D5h genus #   233 with   240 species is 0,2:\0,3:\2,3:\2
family= 0 1 2 1 0 new D5h genus #   234 with   240 species is 0,2:\0,3:\2,3:\3
family= 0 1 2 1 0 new D5h genus #   235 with   240 species is 0,2:\0,3:\2,3:\4
family= 0 1 2 1 0 new D5h genus #   236 with   240 species is 0,2:\0,3:\2,4:\0
family= 0 1 2 1 0 new D5h genus #   237 with   120 species is 0,2:\0,3:\2,4:\1
family= 0 1 2 1 0 new D5h genus #   238 with   240 species is 0,2:\0,3:\2,4:\3
family= 0 1 2 1 0 new D5h genus #   239 with   240 species is 0,2:\0,3:\3,4:\0
family= 0 1 2 1 0 new D5h genus #   240 with   240 species is 0,2:\0,3:\3,4:\1
family= 0 1 2 1 0 new D5h genus #   241 with   240 species is 0,2:\0,3:\3,4:\2
family= 0 1 2 1 0 new D5h genus #   242 with   240 species is 0,2:\0,3:\3,4:\3
family= 0 1 2 1 0 new D5h genus #   243 with   240 species is 0,2:\0,3:\3,4:\4
family= 0 1 2 1 0 new D5h genus #   244 with   120 species is 0,2:\0,4:\0,4:\0
family= 0 1 2 1 0 new D5h genus #   245 with   120 species is 0,2:\0,4:\0,4:\1
family= 0 1 2 1 0 new D5h genus #   246 with   120 species is 0,2:\0,4:\0,4:\2
family= 0 1 2 1 0 new D5h genus #   247 with   120 species is 0,2:\0,4:\0,4:\3
family= 0 1 2 1 0 new D5h genus #   248 with   120 species is 0,2:\0,4:\0,4:\4
family= 0 1 2 1 0 new D5h genus #   249 with   240 species is 0,2:\0,4:\1,3:\0
family= 0 1 2 1 0 new D5h genus #   250 with   240 species is 0,2:\0,4:\1,3:\1
family= 0 1 2 1 0 new D5h genus #   251 with   240 species is 0,2:\0,4:\1,3:\2
family= 0 1 2 1 0 new D5h genus #   252 with   240 species is 0,2:\0,4:\1,3:\3
family= 0 1 2 1 0 new D5h genus #   253 with   240 species is 0,2:\0,4:\1,3:\4
family= 0 1 2 1 0 new D5h genus #   254 with   240 species is 0,2:\0,4:\1,4:\0
family= 0 1 2 1 0 new D5h genus #   255 with   240 species is 0,2:\0,4:\1,4:\1
family= 0 1 2 1 0 new D5h genus #   256 with   240 species is 0,2:\0,4:\1,4:\2
family= 0 1 2 1 0 new D5h genus #   257 with   240 species is 0,2:\0,4:\1,4:\3
family= 0 1 2 1 0 new D5h genus #   258 with   240 species is 0,2:\0,4:\1,4:\4
family= 0 1 2 1 0 new D5h genus #   259 with   240 species is 0,2:\0,4:\2,3:\0
family= 0 1 2 1 0 new D5h genus #   260 with   120 species is 0,2:\0,4:\2,3:\1
family= 0 1 2 1 0 new D5h genus #   261 with   240 species is 0,2:\0,4:\2,3:\3
family= 0 1 2 1 0 new D5h genus #   262 with   240 species is 0,2:\0,4:\3,4:\0
family= 0 1 2 1 0 new D5h genus #   263 with   240 species is 0,2:\0,4:\3,4:\1
family= 0 1 2 1 0 new D5h genus #   264 with   240 species is 0,2:\0,4:\3,4:\2
family= 0 1 2 1 0 new D5h genus #   265 with   240 species is 0,2:\0,4:\3,4:\3
family= 0 1 2 1 0 new D5h genus #   266 with   240 species is 0,2:\0,4:\3,4:\4
family= 0 1 2 1 0 new D5h genus #   267 with   120 species is 0,2:\1,3:\1,3:\0
family= 0 1 2 1 0 new D5h genus #   268 with   120 species is 0,2:\1,3:\1,3:\1
family= 0 1 2 1 0 new D5h genus #   269 with   120 species is 0,2:\1,3:\1,3:\2
family= 0 1 2 1 0 new D5h genus #   270 with   120 species is 0,2:\1,3:\1,3:\3
family= 0 1 2 1 0 new D5h genus #   271 with   120 species is 0,2:\1,3:\1,3:\4
family= 0 1 2 1 0 new D5h genus #   272 with   240 species is 0,2:\1,3:\1,4:\0
family= 0 1 2 1 0 new D5h genus #   273 with   120 species is 0,2:\1,3:\1,4:\1
family= 0 1 2 1 0 new D5h genus #   274 with   240 species is 0,2:\1,3:\1,4:\3
family= 0 1 2 1 0 new D5h genus #   275 with   240 species is 0,2:\1,3:\3,4:\0
family= 0 1 2 1 0 new D5h genus #   276 with   240 species is 0,2:\1,3:\3,4:\1
family= 0 1 2 1 0 new D5h genus #   277 with   240 species is 0,2:\1,3:\3,4:\2
family= 0 1 2 1 0 new D5h genus #   278 with   240 species is 0,2:\1,3:\3,4:\3
family= 0 1 2 1 0 new D5h genus #   279 with   240 species is 0,2:\1,3:\3,4:\4
family= 0 1 2 1 0 new D5h genus #   280 with   120 species is 0,2:\3,4:\3,4:\0
family= 0 1 2 1 0 new D5h genus #   281 with    60 species is 0,2:\3,4:\3,4:\1
family= 0 1 2 1 0 new D5h genus #   282 with   120 species is 0,2:\3,4:\3,4:\3
Nber of genera for this family=  282
 
family= 0 0 3 1 0
 
family= 0 0 3 1 0 new D5h genus #     1 with    40 species is \0,1:\0,1:\0,1:\0
family= 0 0 3 1 0 new D5h genus #     2 with    40 species is \0,1:\0,1:\0,1:\2
family= 0 0 3 1 0 new D5h genus #     3 with    20 species is \0,1:\0,1:\0,1:\3
family= 0 0 3 1 0 new D5h genus #     4 with   120 species is \0,1:\0,1:\0,2:\0
family= 0 0 3 1 0 new D5h genus #     5 with   120 species is \0,1:\0,1:\0,2:\1
family= 0 0 3 1 0 new D5h genus #     6 with   120 species is \0,1:\0,1:\0,2:\2
family= 0 0 3 1 0 new D5h genus #     7 with   120 species is \0,1:\0,1:\0,2:\3
family= 0 0 3 1 0 new D5h genus #     8 with   120 species is \0,1:\0,1:\0,2:\4
family= 0 0 3 1 0 new D5h genus #     9 with   120 species is \0,1:\0,1:\0,3:\0
family= 0 0 3 1 0 new D5h genus #    10 with   120 species is \0,1:\0,1:\0,3:\1
family= 0 0 3 1 0 new D5h genus #    11 with   120 species is \0,1:\0,1:\0,3:\2
family= 0 0 3 1 0 new D5h genus #    12 with   120 species is \0,1:\0,1:\0,3:\3
family= 0 0 3 1 0 new D5h genus #    13 with   120 species is \0,1:\0,1:\0,3:\4
family= 0 0 3 1 0 new D5h genus #    14 with   120 species is \0,1:\0,1:\0,4:\0
family= 0 0 3 1 0 new D5h genus #    15 with   120 species is \0,1:\0,1:\0,4:\1
family= 0 0 3 1 0 new D5h genus #    16 with   120 species is \0,1:\0,1:\0,4:\2
family= 0 0 3 1 0 new D5h genus #    17 with   120 species is \0,1:\0,1:\0,4:\3
family= 0 0 3 1 0 new D5h genus #    18 with   120 species is \0,1:\0,1:\0,4:\4
family= 0 0 3 1 0 new D5h genus #    19 with   120 species is \0,1:\0,1:\2,3:\0
family= 0 0 3 1 0 new D5h genus #    20 with   120 species is \0,1:\0,1:\2,3:\1
family= 0 0 3 1 0 new D5h genus #    21 with   120 species is \0,1:\0,1:\2,3:\2
family= 0 0 3 1 0 new D5h genus #    22 with   120 species is \0,1:\0,1:\2,3:\3
family= 0 0 3 1 0 new D5h genus #    23 with   120 species is \0,1:\0,1:\2,3:\4
family= 0 0 3 1 0 new D5h genus #    24 with   120 species is \0,1:\0,1:\2,4:\0
family= 0 0 3 1 0 new D5h genus #    25 with   120 species is \0,1:\0,1:\2,4:\2
family= 0 0 3 1 0 new D5h genus #    26 with    60 species is \0,1:\0,1:\2,4:\3
family= 0 0 3 1 0 new D5h genus #    27 with   120 species is \0,1:\0,2:\0,2:\0
family= 0 0 3 1 0 new D5h genus #    28 with   120 species is \0,1:\0,2:\0,2:\1
family= 0 0 3 1 0 new D5h genus #    29 with   120 species is \0,1:\0,2:\0,2:\2
family= 0 0 3 1 0 new D5h genus #    30 with   120 species is \0,1:\0,2:\0,2:\3
family= 0 0 3 1 0 new D5h genus #    31 with   120 species is \0,1:\0,2:\0,2:\4
family= 0 0 3 1 0 new D5h genus #    32 with   240 species is \0,1:\0,2:\0,3:\0
family= 0 0 3 1 0 new D5h genus #    33 with   240 species is \0,1:\0,2:\0,3:\1
family= 0 0 3 1 0 new D5h genus #    34 with   240 species is \0,1:\0,2:\0,3:\2
family= 0 0 3 1 0 new D5h genus #    35 with   240 species is \0,1:\0,2:\0,3:\3
family= 0 0 3 1 0 new D5h genus #    36 with   240 species is \0,1:\0,2:\0,3:\4
family= 0 0 3 1 0 new D5h genus #    37 with   240 species is \0,1:\0,2:\0,4:\0
family= 0 0 3 1 0 new D5h genus #    38 with   240 species is \0,1:\0,2:\0,4:\1
family= 0 0 3 1 0 new D5h genus #    39 with   240 species is \0,1:\0,2:\0,4:\2
family= 0 0 3 1 0 new D5h genus #    40 with   240 species is \0,1:\0,2:\0,4:\3
family= 0 0 3 1 0 new D5h genus #    41 with   240 species is \0,1:\0,2:\0,4:\4
family= 0 0 3 1 0 new D5h genus #    42 with   240 species is \0,1:\0,2:\1,2:\0
family= 0 0 3 1 0 new D5h genus #    43 with   120 species is \0,1:\0,2:\1,2:\1
family= 0 0 3 1 0 new D5h genus #    44 with   240 species is \0,1:\0,2:\1,2:\3
family= 0 0 3 1 0 new D5h genus #    45 with   240 species is \0,1:\0,2:\1,3:\0
family= 0 0 3 1 0 new D5h genus #    46 with   240 species is \0,1:\0,2:\1,3:\1
family= 0 0 3 1 0 new D5h genus #    47 with   240 species is \0,1:\0,2:\1,3:\2
family= 0 0 3 1 0 new D5h genus #    48 with   240 species is \0,1:\0,2:\1,3:\3
family= 0 0 3 1 0 new D5h genus #    49 with   240 species is \0,1:\0,2:\1,3:\4
family= 0 0 3 1 0 new D5h genus #    50 with   240 species is \0,1:\0,2:\1,4:\0
family= 0 0 3 1 0 new D5h genus #    51 with   240 species is \0,1:\0,2:\1,4:\2
family= 0 0 3 1 0 new D5h genus #    52 with   120 species is \0,1:\0,2:\1,4:\3
family= 0 0 3 1 0 new D5h genus #    53 with   240 species is \0,1:\0,2:\2,3:\0
family= 0 0 3 1 0 new D5h genus #    54 with   240 species is \0,1:\0,2:\2,3:\1
family= 0 0 3 1 0 new D5h genus #    55 with   240 species is \0,1:\0,2:\2,3:\2
family= 0 0 3 1 0 new D5h genus #    56 with   240 species is \0,1:\0,2:\2,3:\3
family= 0 0 3 1 0 new D5h genus #    57 with   240 species is \0,1:\0,2:\2,3:\4
family= 0 0 3 1 0 new D5h genus #    58 with   240 species is \0,1:\0,2:\2,4:\0
family= 0 0 3 1 0 new D5h genus #    59 with   240 species is \0,1:\0,2:\2,4:\1
family= 0 0 3 1 0 new D5h genus #    60 with   240 species is \0,1:\0,2:\2,4:\2
family= 0 0 3 1 0 new D5h genus #    61 with   240 species is \0,1:\0,2:\2,4:\3
family= 0 0 3 1 0 new D5h genus #    62 with   240 species is \0,1:\0,2:\2,4:\4
family= 0 0 3 1 0 new D5h genus #    63 with   240 species is \0,1:\0,2:\3,4:\0
family= 0 0 3 1 0 new D5h genus #    64 with   240 species is \0,1:\0,2:\3,4:\1
family= 0 0 3 1 0 new D5h genus #    65 with   240 species is \0,1:\0,2:\3,4:\2
family= 0 0 3 1 0 new D5h genus #    66 with   240 species is \0,1:\0,2:\3,4:\3
family= 0 0 3 1 0 new D5h genus #    67 with   240 species is \0,1:\0,2:\3,4:\4
family= 0 0 3 1 0 new D5h genus #    68 with   120 species is \0,1:\0,3:\0,3:\0
family= 0 0 3 1 0 new D5h genus #    69 with   120 species is \0,1:\0,3:\0,3:\1
family= 0 0 3 1 0 new D5h genus #    70 with   120 species is \0,1:\0,3:\0,3:\2
family= 0 0 3 1 0 new D5h genus #    71 with   120 species is \0,1:\0,3:\0,3:\3
family= 0 0 3 1 0 new D5h genus #    72 with   120 species is \0,1:\0,3:\0,3:\4
family= 0 0 3 1 0 new D5h genus #    73 with   240 species is \0,1:\0,3:\1,2:\0
family= 0 0 3 1 0 new D5h genus #    74 with   240 species is \0,1:\0,3:\1,2:\1
family= 0 0 3 1 0 new D5h genus #    75 with   240 species is \0,1:\0,3:\1,2:\2
family= 0 0 3 1 0 new D5h genus #    76 with   240 species is \0,1:\0,3:\1,2:\3
family= 0 0 3 1 0 new D5h genus #    77 with   240 species is \0,1:\0,3:\1,2:\4
family= 0 0 3 1 0 new D5h genus #    78 with   240 species is \0,1:\0,3:\1,3:\0
family= 0 0 3 1 0 new D5h genus #    79 with   240 species is \0,1:\0,3:\1,3:\2
family= 0 0 3 1 0 new D5h genus #    80 with   120 species is \0,1:\0,3:\1,3:\3
family= 0 0 3 1 0 new D5h genus #    81 with   240 species is \0,1:\0,3:\2,3:\0
family= 0 0 3 1 0 new D5h genus #    82 with   240 species is \0,1:\0,3:\2,3:\1
family= 0 0 3 1 0 new D5h genus #    83 with   120 species is \0,1:\0,3:\2,3:\4
family= 0 0 3 1 0 new D5h genus #    84 with   240 species is \0,1:\0,3:\2,4:\0
family= 0 0 3 1 0 new D5h genus #    85 with   240 species is \0,1:\0,3:\2,4:\1
family= 0 0 3 1 0 new D5h genus #    86 with   240 species is \0,1:\0,3:\2,4:\2
family= 0 0 3 1 0 new D5h genus #    87 with   240 species is \0,1:\0,3:\2,4:\3
family= 0 0 3 1 0 new D5h genus #    88 with   240 species is \0,1:\0,3:\2,4:\4
family= 0 0 3 1 0 new D5h genus #    89 with   240 species is \0,1:\0,4:\1,2:\0
family= 0 0 3 1 0 new D5h genus #    90 with   240 species is \0,1:\0,4:\1,2:\2
family= 0 0 3 1 0 new D5h genus #    91 with   120 species is \0,1:\0,4:\1,2:\3
family= 0 0 3 1 0 new D5h genus #    92 with   120 species is \0,1:\0,4:\2,3:\0
family= 0 0 3 1 0 new D5h genus #    93 with   240 species is \0,1:\0,4:\2,3:\1
family= 0 0 3 1 0 new D5h genus #    94 with   240 species is \0,1:\0,4:\2,3:\2
family= 0 0 3 1 0 new D5h genus #    95 with   120 species is \0,1:\2,4:\2,4:\0
family= 0 0 3 1 0 new D5h genus #    96 with   120 species is \0,1:\2,4:\2,4:\2
family= 0 0 3 1 0 new D5h genus #    97 with    60 species is \0,1:\2,4:\2,4:\3
family= 0 0 3 1 0 new D5h genus #    98 with    40 species is \0,2:\0,2:\0,2:\0
family= 0 0 3 1 0 new D5h genus #    99 with    20 species is \0,2:\0,2:\0,2:\1
family= 0 0 3 1 0 new D5h genus #   100 with    40 species is \0,2:\0,2:\0,2:\3
family= 0 0 3 1 0 new D5h genus #   101 with   120 species is \0,2:\0,2:\0,3:\0
family= 0 0 3 1 0 new D5h genus #   102 with   120 species is \0,2:\0,2:\0,3:\1
family= 0 0 3 1 0 new D5h genus #   103 with   120 species is \0,2:\0,2:\0,3:\2
family= 0 0 3 1 0 new D5h genus #   104 with   120 species is \0,2:\0,2:\0,3:\3
family= 0 0 3 1 0 new D5h genus #   105 with   120 species is \0,2:\0,2:\0,3:\4
family= 0 0 3 1 0 new D5h genus #   106 with   120 species is \0,2:\0,2:\1,3:\0
family= 0 0 3 1 0 new D5h genus #   107 with   120 species is \0,2:\0,2:\1,3:\1
family= 0 0 3 1 0 new D5h genus #   108 with   120 species is \0,2:\0,2:\1,3:\2
family= 0 0 3 1 0 new D5h genus #   109 with   120 species is \0,2:\0,2:\1,3:\3
family= 0 0 3 1 0 new D5h genus #   110 with   120 species is \0,2:\0,2:\1,3:\4
family= 0 0 3 1 0 new D5h genus #   111 with   240 species is \0,2:\0,3:\1,3:\0
family= 0 0 3 1 0 new D5h genus #   112 with   240 species is \0,2:\0,3:\1,3:\1
family= 0 0 3 1 0 new D5h genus #   113 with   120 species is \0,2:\0,3:\1,3:\4
family= 0 0 3 1 0 new D5h genus #   114 with   120 species is \0,2:\0,3:\1,4:\0
family= 0 0 3 1 0 new D5h genus #   115 with   240 species is \0,2:\0,3:\1,4:\1
family= 0 0 3 1 0 new D5h genus #   116 with   240 species is \0,2:\0,3:\1,4:\2
Nber of genera for this family=  116
 
family= 2 0 0 2 0
 
family= 2 0 0 2 0 new D5h genus #     1 with    30 species is 0:0:\0:\0
family= 2 0 0 2 0 new D5h genus #     2 with   120 species is 0:0:\0:\1
family= 2 0 0 2 0 new D5h genus #     3 with   120 species is 0:0:\0:\2
family= 2 0 0 2 0 new D5h genus #     4 with    60 species is 0:0:\1:\1
family= 2 0 0 2 0 new D5h genus #     5 with   120 species is 0:0:\1:\2
family= 2 0 0 2 0 new D5h genus #     6 with   120 species is 0:0:\1:\3
family= 2 0 0 2 0 new D5h genus #     7 with    60 species is 0:0:\1:\4
family= 2 0 0 2 0 new D5h genus #     8 with    60 species is 0:0:\2:\2
family= 2 0 0 2 0 new D5h genus #     9 with    60 species is 0:0:\2:\3
family= 2 0 0 2 0 new D5h genus #    10 with   120 species is 0:1:\0:\0
family= 2 0 0 2 0 new D5h genus #    11 with   120 species is 0:1:\0:\1
family= 2 0 0 2 0 new D5h genus #    12 with   240 species is 0:1:\0:\2
family= 2 0 0 2 0 new D5h genus #    13 with   240 species is 0:1:\0:\3
family= 2 0 0 2 0 new D5h genus #    14 with   240 species is 0:1:\0:\4
family= 2 0 0 2 0 new D5h genus #    15 with   120 species is 0:1:\2:\2
family= 2 0 0 2 0 new D5h genus #    16 with   240 species is 0:1:\2:\3
family= 2 0 0 2 0 new D5h genus #    17 with   120 species is 0:1:\2:\4
family= 2 0 0 2 0 new D5h genus #    18 with    60 species is 0:1:\3:\3
family= 2 0 0 2 0 new D5h genus #    19 with   120 species is 0:2:\0:\0
family= 2 0 0 2 0 new D5h genus #    20 with   240 species is 0:2:\0:\1
family= 2 0 0 2 0 new D5h genus #    21 with   120 species is 0:2:\0:\2
family= 2 0 0 2 0 new D5h genus #    22 with   240 species is 0:2:\0:\3
family= 2 0 0 2 0 new D5h genus #    23 with   240 species is 0:2:\0:\4
family= 2 0 0 2 0 new D5h genus #    24 with    60 species is 0:2:\1:\1
family= 2 0 0 2 0 new D5h genus #    25 with   240 species is 0:2:\1:\3
family= 2 0 0 2 0 new D5h genus #    26 with   120 species is 0:2:\3:\3
family= 2 0 0 2 0 new D5h genus #    27 with   120 species is 0:2:\3:\4
Nber of genera for this family=   27
 
family= 1 1 0 2 0
 
family= 1 1 0 2 0 new D5h genus #     1 with   120 species is 0:0,1:\0:\0
family= 1 1 0 2 0 new D5h genus #     2 with   240 species is 0:0,1:\0:\1
family= 1 1 0 2 0 new D5h genus #     3 with   240 species is 0:0,1:\0:\2
family= 1 1 0 2 0 new D5h genus #     4 with   240 species is 0:0,1:\0:\3
family= 1 1 0 2 0 new D5h genus #     5 with   240 species is 0:0,1:\0:\4
family= 1 1 0 2 0 new D5h genus #     6 with   120 species is 0:0,1:\1:\1
family= 1 1 0 2 0 new D5h genus #     7 with   240 species is 0:0,1:\1:\2
family= 1 1 0 2 0 new D5h genus #     8 with   240 species is 0:0,1:\1:\3
family= 1 1 0 2 0 new D5h genus #     9 with   240 species is 0:0,1:\1:\4
family= 1 1 0 2 0 new D5h genus #    10 with   120 species is 0:0,1:\2:\2
family= 1 1 0 2 0 new D5h genus #    11 with   240 species is 0:0,1:\2:\3
family= 1 1 0 2 0 new D5h genus #    12 with   240 species is 0:0,1:\2:\4
family= 1 1 0 2 0 new D5h genus #    13 with   120 species is 0:0,1:\3:\3
family= 1 1 0 2 0 new D5h genus #    14 with   240 species is 0:0,1:\3:\4
family= 1 1 0 2 0 new D5h genus #    15 with   120 species is 0:0,1:\4:\4
family= 1 1 0 2 0 new D5h genus #    16 with   120 species is 0:0,2:\0:\0
family= 1 1 0 2 0 new D5h genus #    17 with   240 species is 0:0,2:\0:\1
family= 1 1 0 2 0 new D5h genus #    18 with   240 species is 0:0,2:\0:\2
family= 1 1 0 2 0 new D5h genus #    19 with   240 species is 0:0,2:\0:\3
family= 1 1 0 2 0 new D5h genus #    20 with   240 species is 0:0,2:\0:\4
family= 1 1 0 2 0 new D5h genus #    21 with   120 species is 0:0,2:\1:\1
family= 1 1 0 2 0 new D5h genus #    22 with   240 species is 0:0,2:\1:\2
family= 1 1 0 2 0 new D5h genus #    23 with   240 species is 0:0,2:\1:\3
family= 1 1 0 2 0 new D5h genus #    24 with   240 species is 0:0,2:\1:\4
family= 1 1 0 2 0 new D5h genus #    25 with   120 species is 0:0,2:\2:\2
family= 1 1 0 2 0 new D5h genus #    26 with   240 species is 0:0,2:\2:\3
family= 1 1 0 2 0 new D5h genus #    27 with   240 species is 0:0,2:\2:\4
family= 1 1 0 2 0 new D5h genus #    28 with   120 species is 0:0,2:\3:\3
family= 1 1 0 2 0 new D5h genus #    29 with   240 species is 0:0,2:\3:\4
family= 1 1 0 2 0 new D5h genus #    30 with   120 species is 0:0,2:\4:\4
family= 1 1 0 2 0 new D5h genus #    31 with   120 species is 0:1,2:\0:\0
family= 1 1 0 2 0 new D5h genus #    32 with   240 species is 0:1,2:\0:\1
family= 1 1 0 2 0 new D5h genus #    33 with   240 species is 0:1,2:\0:\2
family= 1 1 0 2 0 new D5h genus #    34 with   240 species is 0:1,2:\0:\3
family= 1 1 0 2 0 new D5h genus #    35 with   240 species is 0:1,2:\0:\4
family= 1 1 0 2 0 new D5h genus #    36 with   120 species is 0:1,2:\1:\1
family= 1 1 0 2 0 new D5h genus #    37 with   240 species is 0:1,2:\1:\2
family= 1 1 0 2 0 new D5h genus #    38 with   240 species is 0:1,2:\1:\3
family= 1 1 0 2 0 new D5h genus #    39 with   240 species is 0:1,2:\1:\4
family= 1 1 0 2 0 new D5h genus #    40 with   120 species is 0:1,2:\2:\2
family= 1 1 0 2 0 new D5h genus #    41 with   240 species is 0:1,2:\2:\3
family= 1 1 0 2 0 new D5h genus #    42 with   240 species is 0:1,2:\2:\4
family= 1 1 0 2 0 new D5h genus #    43 with   120 species is 0:1,2:\3:\3
family= 1 1 0 2 0 new D5h genus #    44 with   240 species is 0:1,2:\3:\4
family= 1 1 0 2 0 new D5h genus #    45 with   120 species is 0:1,2:\4:\4
family= 1 1 0 2 0 new D5h genus #    46 with   120 species is 0:1,3:\0:\0
family= 1 1 0 2 0 new D5h genus #    47 with   240 species is 0:1,3:\0:\1
family= 1 1 0 2 0 new D5h genus #    48 with   240 species is 0:1,3:\0:\2
family= 1 1 0 2 0 new D5h genus #    49 with   240 species is 0:1,3:\0:\3
family= 1 1 0 2 0 new D5h genus #    50 with   240 species is 0:1,3:\0:\4
family= 1 1 0 2 0 new D5h genus #    51 with   120 species is 0:1,3:\1:\1
family= 1 1 0 2 0 new D5h genus #    52 with   240 species is 0:1,3:\1:\2
family= 1 1 0 2 0 new D5h genus #    53 with   240 species is 0:1,3:\1:\3
family= 1 1 0 2 0 new D5h genus #    54 with   240 species is 0:1,3:\1:\4
family= 1 1 0 2 0 new D5h genus #    55 with   120 species is 0:1,3:\2:\2
family= 1 1 0 2 0 new D5h genus #    56 with   240 species is 0:1,3:\2:\3
family= 1 1 0 2 0 new D5h genus #    57 with   240 species is 0:1,3:\2:\4
family= 1 1 0 2 0 new D5h genus #    58 with   120 species is 0:1,3:\3:\3
family= 1 1 0 2 0 new D5h genus #    59 with   240 species is 0:1,3:\3:\4
family= 1 1 0 2 0 new D5h genus #    60 with   120 species is 0:1,3:\4:\4
family= 1 1 0 2 0 new D5h genus #    61 with    60 species is 0:1,4:\0:\0
family= 1 1 0 2 0 new D5h genus #    62 with   240 species is 0:1,4:\0:\1
family= 1 1 0 2 0 new D5h genus #    63 with   240 species is 0:1,4:\0:\2
family= 1 1 0 2 0 new D5h genus #    64 with   120 species is 0:1,4:\1:\1
family= 1 1 0 2 0 new D5h genus #    65 with   240 species is 0:1,4:\1:\2
family= 1 1 0 2 0 new D5h genus #    66 with   240 species is 0:1,4:\1:\3
family= 1 1 0 2 0 new D5h genus #    67 with   120 species is 0:1,4:\1:\4
family= 1 1 0 2 0 new D5h genus #    68 with   120 species is 0:1,4:\2:\2
family= 1 1 0 2 0 new D5h genus #    69 with   120 species is 0:1,4:\2:\3
family= 1 1 0 2 0 new D5h genus #    70 with    60 species is 0:2,3:\0:\0
family= 1 1 0 2 0 new D5h genus #    71 with   240 species is 0:2,3:\0:\1
family= 1 1 0 2 0 new D5h genus #    72 with   240 species is 0:2,3:\0:\2
family= 1 1 0 2 0 new D5h genus #    73 with   120 species is 0:2,3:\1:\1
family= 1 1 0 2 0 new D5h genus #    74 with   240 species is 0:2,3:\1:\2
family= 1 1 0 2 0 new D5h genus #    75 with   240 species is 0:2,3:\1:\3
family= 1 1 0 2 0 new D5h genus #    76 with   120 species is 0:2,3:\1:\4
family= 1 1 0 2 0 new D5h genus #    77 with   120 species is 0:2,3:\2:\2
family= 1 1 0 2 0 new D5h genus #    78 with   120 species is 0:2,3:\2:\3
Nber of genera for this family=   78
 
family= 0 2 0 2 0
 
family= 0 2 0 2 0 new D5h genus #     1 with    60 species is 0,1:0,1:\0:\0
family= 0 2 0 2 0 new D5h genus #     2 with    60 species is 0,1:0,1:\0:\1
family= 0 2 0 2 0 new D5h genus #     3 with   120 species is 0,1:0,1:\0:\2
family= 0 2 0 2 0 new D5h genus #     4 with   120 species is 0,1:0,1:\0:\3
family= 0 2 0 2 0 new D5h genus #     5 with   120 species is 0,1:0,1:\0:\4
family= 0 2 0 2 0 new D5h genus #     6 with    60 species is 0,1:0,1:\2:\2
family= 0 2 0 2 0 new D5h genus #     7 with   120 species is 0,1:0,1:\2:\3
family= 0 2 0 2 0 new D5h genus #     8 with    60 species is 0,1:0,1:\2:\4
family= 0 2 0 2 0 new D5h genus #     9 with    30 species is 0,1:0,1:\3:\3
family= 0 2 0 2 0 new D5h genus #    10 with   120 species is 0,1:0,2:\0:\0
family= 0 2 0 2 0 new D5h genus #    11 with   240 species is 0,1:0,2:\0:\1
family= 0 2 0 2 0 new D5h genus #    12 with   240 species is 0,1:0,2:\0:\2
family= 0 2 0 2 0 new D5h genus #    13 with   240 species is 0,1:0,2:\0:\3
family= 0 2 0 2 0 new D5h genus #    14 with   240 species is 0,1:0,2:\0:\4
family= 0 2 0 2 0 new D5h genus #    15 with   120 species is 0,1:0,2:\1:\1
family= 0 2 0 2 0 new D5h genus #    16 with   240 species is 0,1:0,2:\1:\2
family= 0 2 0 2 0 new D5h genus #    17 with   240 species is 0,1:0,2:\1:\3
family= 0 2 0 2 0 new D5h genus #    18 with   240 species is 0,1:0,2:\1:\4
family= 0 2 0 2 0 new D5h genus #    19 with   120 species is 0,1:0,2:\2:\2
family= 0 2 0 2 0 new D5h genus #    20 with   240 species is 0,1:0,2:\2:\3
family= 0 2 0 2 0 new D5h genus #    21 with   240 species is 0,1:0,2:\2:\4
family= 0 2 0 2 0 new D5h genus #    22 with   120 species is 0,1:0,2:\3:\3
family= 0 2 0 2 0 new D5h genus #    23 with   240 species is 0,1:0,2:\3:\4
family= 0 2 0 2 0 new D5h genus #    24 with   120 species is 0,1:0,2:\4:\4
family= 0 2 0 2 0 new D5h genus #    25 with   120 species is 0,1:0,3:\0:\0
family= 0 2 0 2 0 new D5h genus #    26 with   240 species is 0,1:0,3:\0:\1
family= 0 2 0 2 0 new D5h genus #    27 with   240 species is 0,1:0,3:\0:\2
family= 0 2 0 2 0 new D5h genus #    28 with   240 species is 0,1:0,3:\0:\3
family= 0 2 0 2 0 new D5h genus #    29 with   240 species is 0,1:0,3:\0:\4
family= 0 2 0 2 0 new D5h genus #    30 with   120 species is 0,1:0,3:\1:\1
family= 0 2 0 2 0 new D5h genus #    31 with   240 species is 0,1:0,3:\1:\2
family= 0 2 0 2 0 new D5h genus #    32 with   240 species is 0,1:0,3:\1:\3
family= 0 2 0 2 0 new D5h genus #    33 with   240 species is 0,1:0,3:\1:\4
family= 0 2 0 2 0 new D5h genus #    34 with   120 species is 0,1:0,3:\2:\2
family= 0 2 0 2 0 new D5h genus #    35 with   240 species is 0,1:0,3:\2:\3
family= 0 2 0 2 0 new D5h genus #    36 with   240 species is 0,1:0,3:\2:\4
family= 0 2 0 2 0 new D5h genus #    37 with   120 species is 0,1:0,3:\3:\3
family= 0 2 0 2 0 new D5h genus #    38 with   240 species is 0,1:0,3:\3:\4
family= 0 2 0 2 0 new D5h genus #    39 with   120 species is 0,1:0,3:\4:\4
family= 0 2 0 2 0 new D5h genus #    40 with    60 species is 0,1:0,4:\0:\0
family= 0 2 0 2 0 new D5h genus #    41 with   240 species is 0,1:0,4:\0:\1
family= 0 2 0 2 0 new D5h genus #    42 with   240 species is 0,1:0,4:\0:\2
family= 0 2 0 2 0 new D5h genus #    43 with   120 species is 0,1:0,4:\1:\1
family= 0 2 0 2 0 new D5h genus #    44 with   240 species is 0,1:0,4:\1:\2
family= 0 2 0 2 0 new D5h genus #    45 with   240 species is 0,1:0,4:\1:\3
family= 0 2 0 2 0 new D5h genus #    46 with   120 species is 0,1:0,4:\1:\4
family= 0 2 0 2 0 new D5h genus #    47 with   120 species is 0,1:0,4:\2:\2
family= 0 2 0 2 0 new D5h genus #    48 with   120 species is 0,1:0,4:\2:\3
family= 0 2 0 2 0 new D5h genus #    49 with   120 species is 0,1:2,3:\0:\0
family= 0 2 0 2 0 new D5h genus #    50 with   240 species is 0,1:2,3:\0:\1
family= 0 2 0 2 0 new D5h genus #    51 with   240 species is 0,1:2,3:\0:\2
family= 0 2 0 2 0 new D5h genus #    52 with   120 species is 0,1:2,3:\0:\3
family= 0 2 0 2 0 new D5h genus #    53 with   240 species is 0,1:2,3:\0:\4
family= 0 2 0 2 0 new D5h genus #    54 with   120 species is 0,1:2,3:\1:\1
family= 0 2 0 2 0 new D5h genus #    55 with   120 species is 0,1:2,3:\1:\2
family= 0 2 0 2 0 new D5h genus #    56 with   240 species is 0,1:2,3:\1:\4
family= 0 2 0 2 0 new D5h genus #    57 with    60 species is 0,1:2,3:\4:\4
family= 0 2 0 2 0 new D5h genus #    58 with   120 species is 0,1:2,4:\0:\0
family= 0 2 0 2 0 new D5h genus #    59 with   120 species is 0,1:2,4:\0:\1
family= 0 2 0 2 0 new D5h genus #    60 with   240 species is 0,1:2,4:\0:\2
family= 0 2 0 2 0 new D5h genus #    61 with   240 species is 0,1:2,4:\0:\3
family= 0 2 0 2 0 new D5h genus #    62 with   240 species is 0,1:2,4:\0:\4
family= 0 2 0 2 0 new D5h genus #    63 with   120 species is 0,1:2,4:\2:\2
family= 0 2 0 2 0 new D5h genus #    64 with   240 species is 0,1:2,4:\2:\3
family= 0 2 0 2 0 new D5h genus #    65 with   120 species is 0,1:2,4:\2:\4
family= 0 2 0 2 0 new D5h genus #    66 with    60 species is 0,1:2,4:\3:\3
family= 0 2 0 2 0 new D5h genus #    67 with    60 species is 0,2:0,2:\0:\0
family= 0 2 0 2 0 new D5h genus #    68 with   120 species is 0,2:0,2:\0:\1
family= 0 2 0 2 0 new D5h genus #    69 with    60 species is 0,2:0,2:\0:\2
family= 0 2 0 2 0 new D5h genus #    70 with   120 species is 0,2:0,2:\0:\3
family= 0 2 0 2 0 new D5h genus #    71 with   120 species is 0,2:0,2:\0:\4
family= 0 2 0 2 0 new D5h genus #    72 with    30 species is 0,2:0,2:\1:\1
family= 0 2 0 2 0 new D5h genus #    73 with   120 species is 0,2:0,2:\1:\3
family= 0 2 0 2 0 new D5h genus #    74 with    60 species is 0,2:0,2:\3:\3
family= 0 2 0 2 0 new D5h genus #    75 with    60 species is 0,2:0,2:\3:\4
family= 0 2 0 2 0 new D5h genus #    76 with    60 species is 0,2:0,3:\0:\0
family= 0 2 0 2 0 new D5h genus #    77 with   240 species is 0,2:0,3:\0:\1
family= 0 2 0 2 0 new D5h genus #    78 with   240 species is 0,2:0,3:\0:\2
family= 0 2 0 2 0 new D5h genus #    79 with   120 species is 0,2:0,3:\1:\1
family= 0 2 0 2 0 new D5h genus #    80 with   240 species is 0,2:0,3:\1:\2
family= 0 2 0 2 0 new D5h genus #    81 with   240 species is 0,2:0,3:\1:\3
family= 0 2 0 2 0 new D5h genus #    82 with   120 species is 0,2:0,3:\1:\4
family= 0 2 0 2 0 new D5h genus #    83 with   120 species is 0,2:0,3:\2:\2
family= 0 2 0 2 0 new D5h genus #    84 with   120 species is 0,2:0,3:\2:\3
family= 0 2 0 2 0 new D5h genus #    85 with   120 species is 0,2:1,3:\0:\0
family= 0 2 0 2 0 new D5h genus #    86 with   240 species is 0,2:1,3:\0:\1
family= 0 2 0 2 0 new D5h genus #    87 with   240 species is 0,2:1,3:\0:\2
family= 0 2 0 2 0 new D5h genus #    88 with   120 species is 0,2:1,3:\0:\3
family= 0 2 0 2 0 new D5h genus #    89 with   240 species is 0,2:1,3:\0:\4
family= 0 2 0 2 0 new D5h genus #    90 with   120 species is 0,2:1,3:\1:\1
family= 0 2 0 2 0 new D5h genus #    91 with   120 species is 0,2:1,3:\1:\2
family= 0 2 0 2 0 new D5h genus #    92 with   240 species is 0,2:1,3:\1:\4
family= 0 2 0 2 0 new D5h genus #    93 with    60 species is 0,2:1,3:\4:\4
Nber of genera for this family=   93
 
family= 1 0 1 2 0
 
family= 1 0 1 2 0 new D5h genus #     1 with   120 species is 0:\0,1:\0:\0
family= 1 0 1 2 0 new D5h genus #     2 with   240 species is 0:\0,1:\0:\1
family= 1 0 1 2 0 new D5h genus #     3 with   240 species is 0:\0,1:\0:\2
family= 1 0 1 2 0 new D5h genus #     4 with   240 species is 0:\0,1:\0:\3
family= 1 0 1 2 0 new D5h genus #     5 with   240 species is 0:\0,1:\0:\4
family= 1 0 1 2 0 new D5h genus #     6 with   120 species is 0:\0,1:\1:\1
family= 1 0 1 2 0 new D5h genus #     7 with   240 species is 0:\0,1:\1:\2
family= 1 0 1 2 0 new D5h genus #     8 with   240 species is 0:\0,1:\1:\3
family= 1 0 1 2 0 new D5h genus #     9 with   240 species is 0:\0,1:\1:\4
family= 1 0 1 2 0 new D5h genus #    10 with   120 species is 0:\0,1:\2:\2
family= 1 0 1 2 0 new D5h genus #    11 with   240 species is 0:\0,1:\2:\3
family= 1 0 1 2 0 new D5h genus #    12 with   240 species is 0:\0,1:\2:\4
family= 1 0 1 2 0 new D5h genus #    13 with   120 species is 0:\0,1:\3:\3
family= 1 0 1 2 0 new D5h genus #    14 with   240 species is 0:\0,1:\3:\4
family= 1 0 1 2 0 new D5h genus #    15 with   120 species is 0:\0,1:\4:\4
family= 1 0 1 2 0 new D5h genus #    16 with   120 species is 0:\0,2:\0:\0
family= 1 0 1 2 0 new D5h genus #    17 with   240 species is 0:\0,2:\0:\1
family= 1 0 1 2 0 new D5h genus #    18 with   240 species is 0:\0,2:\0:\2
family= 1 0 1 2 0 new D5h genus #    19 with   240 species is 0:\0,2:\0:\3
family= 1 0 1 2 0 new D5h genus #    20 with   240 species is 0:\0,2:\0:\4
family= 1 0 1 2 0 new D5h genus #    21 with   120 species is 0:\0,2:\1:\1
family= 1 0 1 2 0 new D5h genus #    22 with   240 species is 0:\0,2:\1:\2
family= 1 0 1 2 0 new D5h genus #    23 with   240 species is 0:\0,2:\1:\3
family= 1 0 1 2 0 new D5h genus #    24 with   240 species is 0:\0,2:\1:\4
family= 1 0 1 2 0 new D5h genus #    25 with   120 species is 0:\0,2:\2:\2
family= 1 0 1 2 0 new D5h genus #    26 with   240 species is 0:\0,2:\2:\3
family= 1 0 1 2 0 new D5h genus #    27 with   240 species is 0:\0,2:\2:\4
family= 1 0 1 2 0 new D5h genus #    28 with   120 species is 0:\0,2:\3:\3
family= 1 0 1 2 0 new D5h genus #    29 with   240 species is 0:\0,2:\3:\4
family= 1 0 1 2 0 new D5h genus #    30 with   120 species is 0:\0,2:\4:\4
family= 1 0 1 2 0 new D5h genus #    31 with   120 species is 0:\1,2:\0:\0
family= 1 0 1 2 0 new D5h genus #    32 with   240 species is 0:\1,2:\0:\1
family= 1 0 1 2 0 new D5h genus #    33 with   240 species is 0:\1,2:\0:\2
family= 1 0 1 2 0 new D5h genus #    34 with   240 species is 0:\1,2:\0:\3
family= 1 0 1 2 0 new D5h genus #    35 with   240 species is 0:\1,2:\0:\4
family= 1 0 1 2 0 new D5h genus #    36 with   120 species is 0:\1,2:\1:\1
family= 1 0 1 2 0 new D5h genus #    37 with   240 species is 0:\1,2:\1:\2
family= 1 0 1 2 0 new D5h genus #    38 with   240 species is 0:\1,2:\1:\3
family= 1 0 1 2 0 new D5h genus #    39 with   240 species is 0:\1,2:\1:\4
family= 1 0 1 2 0 new D5h genus #    40 with   120 species is 0:\1,2:\2:\2
family= 1 0 1 2 0 new D5h genus #    41 with   240 species is 0:\1,2:\2:\3
family= 1 0 1 2 0 new D5h genus #    42 with   240 species is 0:\1,2:\2:\4
family= 1 0 1 2 0 new D5h genus #    43 with   120 species is 0:\1,2:\3:\3
family= 1 0 1 2 0 new D5h genus #    44 with   240 species is 0:\1,2:\3:\4
family= 1 0 1 2 0 new D5h genus #    45 with   120 species is 0:\1,2:\4:\4
family= 1 0 1 2 0 new D5h genus #    46 with   120 species is 0:\1,3:\0:\0
family= 1 0 1 2 0 new D5h genus #    47 with   240 species is 0:\1,3:\0:\1
family= 1 0 1 2 0 new D5h genus #    48 with   240 species is 0:\1,3:\0:\2
family= 1 0 1 2 0 new D5h genus #    49 with   240 species is 0:\1,3:\0:\3
family= 1 0 1 2 0 new D5h genus #    50 with   240 species is 0:\1,3:\0:\4
family= 1 0 1 2 0 new D5h genus #    51 with   120 species is 0:\1,3:\1:\1
family= 1 0 1 2 0 new D5h genus #    52 with   240 species is 0:\1,3:\1:\2
family= 1 0 1 2 0 new D5h genus #    53 with   240 species is 0:\1,3:\1:\3
family= 1 0 1 2 0 new D5h genus #    54 with   240 species is 0:\1,3:\1:\4
family= 1 0 1 2 0 new D5h genus #    55 with   120 species is 0:\1,3:\2:\2
family= 1 0 1 2 0 new D5h genus #    56 with   240 species is 0:\1,3:\2:\3
family= 1 0 1 2 0 new D5h genus #    57 with   240 species is 0:\1,3:\2:\4
family= 1 0 1 2 0 new D5h genus #    58 with   120 species is 0:\1,3:\3:\3
family= 1 0 1 2 0 new D5h genus #    59 with   240 species is 0:\1,3:\3:\4
family= 1 0 1 2 0 new D5h genus #    60 with   120 species is 0:\1,3:\4:\4
family= 1 0 1 2 0 new D5h genus #    61 with    60 species is 0:\1,4:\0:\0
family= 1 0 1 2 0 new D5h genus #    62 with   240 species is 0:\1,4:\0:\1
family= 1 0 1 2 0 new D5h genus #    63 with   240 species is 0:\1,4:\0:\2
family= 1 0 1 2 0 new D5h genus #    64 with   120 species is 0:\1,4:\1:\1
family= 1 0 1 2 0 new D5h genus #    65 with   240 species is 0:\1,4:\1:\2
family= 1 0 1 2 0 new D5h genus #    66 with   240 species is 0:\1,4:\1:\3
family= 1 0 1 2 0 new D5h genus #    67 with   120 species is 0:\1,4:\1:\4
family= 1 0 1 2 0 new D5h genus #    68 with   120 species is 0:\1,4:\2:\2
family= 1 0 1 2 0 new D5h genus #    69 with   120 species is 0:\1,4:\2:\3
family= 1 0 1 2 0 new D5h genus #    70 with    60 species is 0:\2,3:\0:\0
family= 1 0 1 2 0 new D5h genus #    71 with   240 species is 0:\2,3:\0:\1
family= 1 0 1 2 0 new D5h genus #    72 with   240 species is 0:\2,3:\0:\2
family= 1 0 1 2 0 new D5h genus #    73 with   120 species is 0:\2,3:\1:\1
family= 1 0 1 2 0 new D5h genus #    74 with   240 species is 0:\2,3:\1:\2
family= 1 0 1 2 0 new D5h genus #    75 with   240 species is 0:\2,3:\1:\3
family= 1 0 1 2 0 new D5h genus #    76 with   120 species is 0:\2,3:\1:\4
family= 1 0 1 2 0 new D5h genus #    77 with   120 species is 0:\2,3:\2:\2
family= 1 0 1 2 0 new D5h genus #    78 with   120 species is 0:\2,3:\2:\3
Nber of genera for this family=   78
 
family= 0 1 1 2 0
 
family= 0 1 1 2 0 new D5h genus #     1 with   120 species is 0,1:\0,1:\0:\0
family= 0 1 1 2 0 new D5h genus #     2 with   120 species is 0,1:\0,1:\0:\1
family= 0 1 1 2 0 new D5h genus #     3 with   240 species is 0,1:\0,1:\0:\2
family= 0 1 1 2 0 new D5h genus #     4 with   240 species is 0,1:\0,1:\0:\3
family= 0 1 1 2 0 new D5h genus #     5 with   240 species is 0,1:\0,1:\0:\4
family= 0 1 1 2 0 new D5h genus #     6 with   120 species is 0,1:\0,1:\2:\2
family= 0 1 1 2 0 new D5h genus #     7 with   240 species is 0,1:\0,1:\2:\3
family= 0 1 1 2 0 new D5h genus #     8 with   120 species is 0,1:\0,1:\2:\4
family= 0 1 1 2 0 new D5h genus #     9 with    60 species is 0,1:\0,1:\3:\3
family= 0 1 1 2 0 new D5h genus #    10 with   120 species is 0,1:\0,2:\0:\0
family= 0 1 1 2 0 new D5h genus #    11 with   240 species is 0,1:\0,2:\0:\1
family= 0 1 1 2 0 new D5h genus #    12 with   240 species is 0,1:\0,2:\0:\2
family= 0 1 1 2 0 new D5h genus #    13 with   240 species is 0,1:\0,2:\0:\3
family= 0 1 1 2 0 new D5h genus #    14 with   240 species is 0,1:\0,2:\0:\4
family= 0 1 1 2 0 new D5h genus #    15 with   120 species is 0,1:\0,2:\1:\1
family= 0 1 1 2 0 new D5h genus #    16 with   240 species is 0,1:\0,2:\1:\2
family= 0 1 1 2 0 new D5h genus #    17 with   240 species is 0,1:\0,2:\1:\3
family= 0 1 1 2 0 new D5h genus #    18 with   240 species is 0,1:\0,2:\1:\4
family= 0 1 1 2 0 new D5h genus #    19 with   120 species is 0,1:\0,2:\2:\2
family= 0 1 1 2 0 new D5h genus #    20 with   240 species is 0,1:\0,2:\2:\3
family= 0 1 1 2 0 new D5h genus #    21 with   240 species is 0,1:\0,2:\2:\4
family= 0 1 1 2 0 new D5h genus #    22 with   120 species is 0,1:\0,2:\3:\3
family= 0 1 1 2 0 new D5h genus #    23 with   240 species is 0,1:\0,2:\3:\4
family= 0 1 1 2 0 new D5h genus #    24 with   120 species is 0,1:\0,2:\4:\4
family= 0 1 1 2 0 new D5h genus #    25 with   120 species is 0,1:\0,3:\0:\0
family= 0 1 1 2 0 new D5h genus #    26 with   240 species is 0,1:\0,3:\0:\1
family= 0 1 1 2 0 new D5h genus #    27 with   240 species is 0,1:\0,3:\0:\2
family= 0 1 1 2 0 new D5h genus #    28 with   240 species is 0,1:\0,3:\0:\3
family= 0 1 1 2 0 new D5h genus #    29 with   240 species is 0,1:\0,3:\0:\4
family= 0 1 1 2 0 new D5h genus #    30 with   120 species is 0,1:\0,3:\1:\1
family= 0 1 1 2 0 new D5h genus #    31 with   240 species is 0,1:\0,3:\1:\2
family= 0 1 1 2 0 new D5h genus #    32 with   240 species is 0,1:\0,3:\1:\3
family= 0 1 1 2 0 new D5h genus #    33 with   240 species is 0,1:\0,3:\1:\4
family= 0 1 1 2 0 new D5h genus #    34 with   120 species is 0,1:\0,3:\2:\2
family= 0 1 1 2 0 new D5h genus #    35 with   240 species is 0,1:\0,3:\2:\3
family= 0 1 1 2 0 new D5h genus #    36 with   240 species is 0,1:\0,3:\2:\4
family= 0 1 1 2 0 new D5h genus #    37 with   120 species is 0,1:\0,3:\3:\3
family= 0 1 1 2 0 new D5h genus #    38 with   240 species is 0,1:\0,3:\3:\4
family= 0 1 1 2 0 new D5h genus #    39 with   120 species is 0,1:\0,3:\4:\4
family= 0 1 1 2 0 new D5h genus #    40 with   120 species is 0,1:\0,4:\0:\0
family= 0 1 1 2 0 new D5h genus #    41 with   240 species is 0,1:\0,4:\0:\1
family= 0 1 1 2 0 new D5h genus #    42 with   240 species is 0,1:\0,4:\0:\2
family= 0 1 1 2 0 new D5h genus #    43 with   240 species is 0,1:\0,4:\0:\3
family= 0 1 1 2 0 new D5h genus #    44 with   240 species is 0,1:\0,4:\0:\4
family= 0 1 1 2 0 new D5h genus #    45 with   120 species is 0,1:\0,4:\1:\1
family= 0 1 1 2 0 new D5h genus #    46 with   240 species is 0,1:\0,4:\1:\2
family= 0 1 1 2 0 new D5h genus #    47 with   240 species is 0,1:\0,4:\1:\3
family= 0 1 1 2 0 new D5h genus #    48 with   240 species is 0,1:\0,4:\1:\4
family= 0 1 1 2 0 new D5h genus #    49 with   120 species is 0,1:\0,4:\2:\2
family= 0 1 1 2 0 new D5h genus #    50 with   240 species is 0,1:\0,4:\2:\3
family= 0 1 1 2 0 new D5h genus #    51 with   240 species is 0,1:\0,4:\2:\4
family= 0 1 1 2 0 new D5h genus #    52 with   120 species is 0,1:\0,4:\3:\3
family= 0 1 1 2 0 new D5h genus #    53 with   240 species is 0,1:\0,4:\3:\4
family= 0 1 1 2 0 new D5h genus #    54 with   120 species is 0,1:\0,4:\4:\4
family= 0 1 1 2 0 new D5h genus #    55 with   120 species is 0,1:\2,3:\0:\0
family= 0 1 1 2 0 new D5h genus #    56 with   240 species is 0,1:\2,3:\0:\1
family= 0 1 1 2 0 new D5h genus #    57 with   240 species is 0,1:\2,3:\0:\2
family= 0 1 1 2 0 new D5h genus #    58 with   240 species is 0,1:\2,3:\0:\3
family= 0 1 1 2 0 new D5h genus #    59 with   240 species is 0,1:\2,3:\0:\4
family= 0 1 1 2 0 new D5h genus #    60 with   120 species is 0,1:\2,3:\1:\1
family= 0 1 1 2 0 new D5h genus #    61 with   240 species is 0,1:\2,3:\1:\2
family= 0 1 1 2 0 new D5h genus #    62 with   240 species is 0,1:\2,3:\1:\3
family= 0 1 1 2 0 new D5h genus #    63 with   240 species is 0,1:\2,3:\1:\4
family= 0 1 1 2 0 new D5h genus #    64 with   120 species is 0,1:\2,3:\2:\2
family= 0 1 1 2 0 new D5h genus #    65 with   240 species is 0,1:\2,3:\2:\3
family= 0 1 1 2 0 new D5h genus #    66 with   240 species is 0,1:\2,3:\2:\4
family= 0 1 1 2 0 new D5h genus #    67 with   120 species is 0,1:\2,3:\3:\3
family= 0 1 1 2 0 new D5h genus #    68 with   240 species is 0,1:\2,3:\3:\4
family= 0 1 1 2 0 new D5h genus #    69 with   120 species is 0,1:\2,3:\4:\4
family= 0 1 1 2 0 new D5h genus #    70 with   120 species is 0,1:\2,4:\0:\0
family= 0 1 1 2 0 new D5h genus #    71 with   120 species is 0,1:\2,4:\0:\1
family= 0 1 1 2 0 new D5h genus #    72 with   240 species is 0,1:\2,4:\0:\2
family= 0 1 1 2 0 new D5h genus #    73 with   240 species is 0,1:\2,4:\0:\3
family= 0 1 1 2 0 new D5h genus #    74 with   240 species is 0,1:\2,4:\0:\4
family= 0 1 1 2 0 new D5h genus #    75 with   120 species is 0,1:\2,4:\2:\2
family= 0 1 1 2 0 new D5h genus #    76 with   240 species is 0,1:\2,4:\2:\3
family= 0 1 1 2 0 new D5h genus #    77 with   120 species is 0,1:\2,4:\2:\4
family= 0 1 1 2 0 new D5h genus #    78 with    60 species is 0,1:\2,4:\3:\3
family= 0 1 1 2 0 new D5h genus #    79 with   120 species is 0,2:\0,1:\0:\0
family= 0 1 1 2 0 new D5h genus #    80 with   240 species is 0,2:\0,1:\0:\1
family= 0 1 1 2 0 new D5h genus #    81 with   240 species is 0,2:\0,1:\0:\2
family= 0 1 1 2 0 new D5h genus #    82 with   240 species is 0,2:\0,1:\0:\3
family= 0 1 1 2 0 new D5h genus #    83 with   240 species is 0,2:\0,1:\0:\4
family= 0 1 1 2 0 new D5h genus #    84 with   120 species is 0,2:\0,1:\1:\1
family= 0 1 1 2 0 new D5h genus #    85 with   240 species is 0,2:\0,1:\1:\2
family= 0 1 1 2 0 new D5h genus #    86 with   240 species is 0,2:\0,1:\1:\3
family= 0 1 1 2 0 new D5h genus #    87 with   240 species is 0,2:\0,1:\1:\4
family= 0 1 1 2 0 new D5h genus #    88 with   120 species is 0,2:\0,1:\2:\2
family= 0 1 1 2 0 new D5h genus #    89 with   240 species is 0,2:\0,1:\2:\3
family= 0 1 1 2 0 new D5h genus #    90 with   240 species is 0,2:\0,1:\2:\4
family= 0 1 1 2 0 new D5h genus #    91 with   120 species is 0,2:\0,1:\3:\3
family= 0 1 1 2 0 new D5h genus #    92 with   240 species is 0,2:\0,1:\3:\4
family= 0 1 1 2 0 new D5h genus #    93 with   120 species is 0,2:\0,1:\4:\4
family= 0 1 1 2 0 new D5h genus #    94 with   120 species is 0,2:\0,2:\0:\0
family= 0 1 1 2 0 new D5h genus #    95 with   240 species is 0,2:\0,2:\0:\1
family= 0 1 1 2 0 new D5h genus #    96 with   120 species is 0,2:\0,2:\0:\2
family= 0 1 1 2 0 new D5h genus #    97 with   240 species is 0,2:\0,2:\0:\3
family= 0 1 1 2 0 new D5h genus #    98 with   240 species is 0,2:\0,2:\0:\4
family= 0 1 1 2 0 new D5h genus #    99 with    60 species is 0,2:\0,2:\1:\1
family= 0 1 1 2 0 new D5h genus #   100 with   240 species is 0,2:\0,2:\1:\3
family= 0 1 1 2 0 new D5h genus #   101 with   120 species is 0,2:\0,2:\3:\3
family= 0 1 1 2 0 new D5h genus #   102 with   120 species is 0,2:\0,2:\3:\4
family= 0 1 1 2 0 new D5h genus #   103 with   120 species is 0,2:\0,3:\0:\0
family= 0 1 1 2 0 new D5h genus #   104 with   240 species is 0,2:\0,3:\0:\1
family= 0 1 1 2 0 new D5h genus #   105 with   240 species is 0,2:\0,3:\0:\2
family= 0 1 1 2 0 new D5h genus #   106 with   240 species is 0,2:\0,3:\0:\3
family= 0 1 1 2 0 new D5h genus #   107 with   240 species is 0,2:\0,3:\0:\4
family= 0 1 1 2 0 new D5h genus #   108 with   120 species is 0,2:\0,3:\1:\1
family= 0 1 1 2 0 new D5h genus #   109 with   240 species is 0,2:\0,3:\1:\2
family= 0 1 1 2 0 new D5h genus #   110 with   240 species is 0,2:\0,3:\1:\3
family= 0 1 1 2 0 new D5h genus #   111 with   240 species is 0,2:\0,3:\1:\4
family= 0 1 1 2 0 new D5h genus #   112 with   120 species is 0,2:\0,3:\2:\2
family= 0 1 1 2 0 new D5h genus #   113 with   240 species is 0,2:\0,3:\2:\3
family= 0 1 1 2 0 new D5h genus #   114 with   240 species is 0,2:\0,3:\2:\4
family= 0 1 1 2 0 new D5h genus #   115 with   120 species is 0,2:\0,3:\3:\3
family= 0 1 1 2 0 new D5h genus #   116 with   240 species is 0,2:\0,3:\3:\4
family= 0 1 1 2 0 new D5h genus #   117 with   120 species is 0,2:\0,3:\4:\4
family= 0 1 1 2 0 new D5h genus #   118 with   120 species is 0,2:\0,4:\0:\0
family= 0 1 1 2 0 new D5h genus #   119 with   240 species is 0,2:\0,4:\0:\1
family= 0 1 1 2 0 new D5h genus #   120 with   240 species is 0,2:\0,4:\0:\2
family= 0 1 1 2 0 new D5h genus #   121 with   240 species is 0,2:\0,4:\0:\3
family= 0 1 1 2 0 new D5h genus #   122 with   240 species is 0,2:\0,4:\0:\4
family= 0 1 1 2 0 new D5h genus #   123 with   120 species is 0,2:\0,4:\1:\1
family= 0 1 1 2 0 new D5h genus #   124 with   240 species is 0,2:\0,4:\1:\2
family= 0 1 1 2 0 new D5h genus #   125 with   240 species is 0,2:\0,4:\1:\3
family= 0 1 1 2 0 new D5h genus #   126 with   240 species is 0,2:\0,4:\1:\4
family= 0 1 1 2 0 new D5h genus #   127 with   120 species is 0,2:\0,4:\2:\2
family= 0 1 1 2 0 new D5h genus #   128 with   240 species is 0,2:\0,4:\2:\3
family= 0 1 1 2 0 new D5h genus #   129 with   240 species is 0,2:\0,4:\2:\4
family= 0 1 1 2 0 new D5h genus #   130 with   120 species is 0,2:\0,4:\3:\3
family= 0 1 1 2 0 new D5h genus #   131 with   240 species is 0,2:\0,4:\3:\4
family= 0 1 1 2 0 new D5h genus #   132 with   120 species is 0,2:\0,4:\4:\4
family= 0 1 1 2 0 new D5h genus #   133 with   120 species is 0,2:\1,3:\0:\0
family= 0 1 1 2 0 new D5h genus #   134 with   240 species is 0,2:\1,3:\0:\1
family= 0 1 1 2 0 new D5h genus #   135 with   240 species is 0,2:\1,3:\0:\2
family= 0 1 1 2 0 new D5h genus #   136 with   240 species is 0,2:\1,3:\0:\3
family= 0 1 1 2 0 new D5h genus #   137 with   240 species is 0,2:\1,3:\0:\4
family= 0 1 1 2 0 new D5h genus #   138 with   120 species is 0,2:\1,3:\1:\1
family= 0 1 1 2 0 new D5h genus #   139 with   240 species is 0,2:\1,3:\1:\2
family= 0 1 1 2 0 new D5h genus #   140 with   240 species is 0,2:\1,3:\1:\3
family= 0 1 1 2 0 new D5h genus #   141 with   240 species is 0,2:\1,3:\1:\4
family= 0 1 1 2 0 new D5h genus #   142 with   120 species is 0,2:\1,3:\2:\2
family= 0 1 1 2 0 new D5h genus #   143 with   240 species is 0,2:\1,3:\2:\3
family= 0 1 1 2 0 new D5h genus #   144 with   240 species is 0,2:\1,3:\2:\4
family= 0 1 1 2 0 new D5h genus #   145 with   120 species is 0,2:\1,3:\3:\3
family= 0 1 1 2 0 new D5h genus #   146 with   240 species is 0,2:\1,3:\3:\4
family= 0 1 1 2 0 new D5h genus #   147 with   120 species is 0,2:\1,3:\4:\4
family= 0 1 1 2 0 new D5h genus #   148 with   120 species is 0,2:\3,4:\0:\0
family= 0 1 1 2 0 new D5h genus #   149 with   240 species is 0,2:\3,4:\0:\1
family= 0 1 1 2 0 new D5h genus #   150 with   120 species is 0,2:\3,4:\0:\2
family= 0 1 1 2 0 new D5h genus #   151 with   240 species is 0,2:\3,4:\0:\3
family= 0 1 1 2 0 new D5h genus #   152 with   240 species is 0,2:\3,4:\0:\4
family= 0 1 1 2 0 new D5h genus #   153 with    60 species is 0,2:\3,4:\1:\1
family= 0 1 1 2 0 new D5h genus #   154 with   240 species is 0,2:\3,4:\1:\3
family= 0 1 1 2 0 new D5h genus #   155 with   120 species is 0,2:\3,4:\3:\3
family= 0 1 1 2 0 new D5h genus #   156 with   120 species is 0,2:\3,4:\3:\4
Nber of genera for this family=  156
 
family= 0 0 2 2 0
 
family= 0 0 2 2 0 new D5h genus #     1 with    60 species is \0,1:\0,1:\0:\0
family= 0 0 2 2 0 new D5h genus #     2 with    60 species is \0,1:\0,1:\0:\1
family= 0 0 2 2 0 new D5h genus #     3 with   120 species is \0,1:\0,1:\0:\2
family= 0 0 2 2 0 new D5h genus #     4 with   120 species is \0,1:\0,1:\0:\3
family= 0 0 2 2 0 new D5h genus #     5 with   120 species is \0,1:\0,1:\0:\4
family= 0 0 2 2 0 new D5h genus #     6 with    60 species is \0,1:\0,1:\2:\2
family= 0 0 2 2 0 new D5h genus #     7 with   120 species is \0,1:\0,1:\2:\3
family= 0 0 2 2 0 new D5h genus #     8 with    60 species is \0,1:\0,1:\2:\4
family= 0 0 2 2 0 new D5h genus #     9 with    30 species is \0,1:\0,1:\3:\3
family= 0 0 2 2 0 new D5h genus #    10 with   120 species is \0,1:\0,2:\0:\0
family= 0 0 2 2 0 new D5h genus #    11 with   240 species is \0,1:\0,2:\0:\1
family= 0 0 2 2 0 new D5h genus #    12 with   240 species is \0,1:\0,2:\0:\2
family= 0 0 2 2 0 new D5h genus #    13 with   240 species is \0,1:\0,2:\0:\3
family= 0 0 2 2 0 new D5h genus #    14 with   240 species is \0,1:\0,2:\0:\4
family= 0 0 2 2 0 new D5h genus #    15 with   120 species is \0,1:\0,2:\1:\1
family= 0 0 2 2 0 new D5h genus #    16 with   240 species is \0,1:\0,2:\1:\2
family= 0 0 2 2 0 new D5h genus #    17 with   240 species is \0,1:\0,2:\1:\3
family= 0 0 2 2 0 new D5h genus #    18 with   240 species is \0,1:\0,2:\1:\4
family= 0 0 2 2 0 new D5h genus #    19 with   120 species is \0,1:\0,2:\2:\2
family= 0 0 2 2 0 new D5h genus #    20 with   240 species is \0,1:\0,2:\2:\3
family= 0 0 2 2 0 new D5h genus #    21 with   240 species is \0,1:\0,2:\2:\4
family= 0 0 2 2 0 new D5h genus #    22 with   120 species is \0,1:\0,2:\3:\3
family= 0 0 2 2 0 new D5h genus #    23 with   240 species is \0,1:\0,2:\3:\4
family= 0 0 2 2 0 new D5h genus #    24 with   120 species is \0,1:\0,2:\4:\4
family= 0 0 2 2 0 new D5h genus #    25 with   120 species is \0,1:\0,3:\0:\0
family= 0 0 2 2 0 new D5h genus #    26 with   240 species is \0,1:\0,3:\0:\1
family= 0 0 2 2 0 new D5h genus #    27 with   240 species is \0,1:\0,3:\0:\2
family= 0 0 2 2 0 new D5h genus #    28 with   240 species is \0,1:\0,3:\0:\3
family= 0 0 2 2 0 new D5h genus #    29 with   240 species is \0,1:\0,3:\0:\4
family= 0 0 2 2 0 new D5h genus #    30 with   120 species is \0,1:\0,3:\1:\1
family= 0 0 2 2 0 new D5h genus #    31 with   240 species is \0,1:\0,3:\1:\2
family= 0 0 2 2 0 new D5h genus #    32 with   240 species is \0,1:\0,3:\1:\3
family= 0 0 2 2 0 new D5h genus #    33 with   240 species is \0,1:\0,3:\1:\4
family= 0 0 2 2 0 new D5h genus #    34 with   120 species is \0,1:\0,3:\2:\2
family= 0 0 2 2 0 new D5h genus #    35 with   240 species is \0,1:\0,3:\2:\3
family= 0 0 2 2 0 new D5h genus #    36 with   240 species is \0,1:\0,3:\2:\4
family= 0 0 2 2 0 new D5h genus #    37 with   120 species is \0,1:\0,3:\3:\3
family= 0 0 2 2 0 new D5h genus #    38 with   240 species is \0,1:\0,3:\3:\4
family= 0 0 2 2 0 new D5h genus #    39 with   120 species is \0,1:\0,3:\4:\4
family= 0 0 2 2 0 new D5h genus #    40 with    60 species is \0,1:\0,4:\0:\0
family= 0 0 2 2 0 new D5h genus #    41 with   240 species is \0,1:\0,4:\0:\1
family= 0 0 2 2 0 new D5h genus #    42 with   240 species is \0,1:\0,4:\0:\2
family= 0 0 2 2 0 new D5h genus #    43 with   120 species is \0,1:\0,4:\1:\1
family= 0 0 2 2 0 new D5h genus #    44 with   240 species is \0,1:\0,4:\1:\2
family= 0 0 2 2 0 new D5h genus #    45 with   240 species is \0,1:\0,4:\1:\3
family= 0 0 2 2 0 new D5h genus #    46 with   120 species is \0,1:\0,4:\1:\4
family= 0 0 2 2 0 new D5h genus #    47 with   120 species is \0,1:\0,4:\2:\2
family= 0 0 2 2 0 new D5h genus #    48 with   120 species is \0,1:\0,4:\2:\3
family= 0 0 2 2 0 new D5h genus #    49 with   120 species is \0,1:\2,3:\0:\0
family= 0 0 2 2 0 new D5h genus #    50 with   240 species is \0,1:\2,3:\0:\1
family= 0 0 2 2 0 new D5h genus #    51 with   240 species is \0,1:\2,3:\0:\2
family= 0 0 2 2 0 new D5h genus #    52 with   120 species is \0,1:\2,3:\0:\3
family= 0 0 2 2 0 new D5h genus #    53 with   240 species is \0,1:\2,3:\0:\4
family= 0 0 2 2 0 new D5h genus #    54 with   120 species is \0,1:\2,3:\1:\1
family= 0 0 2 2 0 new D5h genus #    55 with   120 species is \0,1:\2,3:\1:\2
family= 0 0 2 2 0 new D5h genus #    56 with   240 species is \0,1:\2,3:\1:\4
family= 0 0 2 2 0 new D5h genus #    57 with    60 species is \0,1:\2,3:\4:\4
family= 0 0 2 2 0 new D5h genus #    58 with   120 species is \0,1:\2,4:\0:\0
family= 0 0 2 2 0 new D5h genus #    59 with   120 species is \0,1:\2,4:\0:\1
family= 0 0 2 2 0 new D5h genus #    60 with   240 species is \0,1:\2,4:\0:\2
family= 0 0 2 2 0 new D5h genus #    61 with   240 species is \0,1:\2,4:\0:\3
family= 0 0 2 2 0 new D5h genus #    62 with   240 species is \0,1:\2,4:\0:\4
family= 0 0 2 2 0 new D5h genus #    63 with   120 species is \0,1:\2,4:\2:\2
family= 0 0 2 2 0 new D5h genus #    64 with   240 species is \0,1:\2,4:\2:\3
family= 0 0 2 2 0 new D5h genus #    65 with   120 species is \0,1:\2,4:\2:\4
family= 0 0 2 2 0 new D5h genus #    66 with    60 species is \0,1:\2,4:\3:\3
family= 0 0 2 2 0 new D5h genus #    67 with    60 species is \0,2:\0,2:\0:\0
family= 0 0 2 2 0 new D5h genus #    68 with   120 species is \0,2:\0,2:\0:\1
family= 0 0 2 2 0 new D5h genus #    69 with    60 species is \0,2:\0,2:\0:\2
family= 0 0 2 2 0 new D5h genus #    70 with   120 species is \0,2:\0,2:\0:\3
family= 0 0 2 2 0 new D5h genus #    71 with   120 species is \0,2:\0,2:\0:\4
family= 0 0 2 2 0 new D5h genus #    72 with    30 species is \0,2:\0,2:\1:\1
family= 0 0 2 2 0 new D5h genus #    73 with   120 species is \0,2:\0,2:\1:\3
family= 0 0 2 2 0 new D5h genus #    74 with    60 species is \0,2:\0,2:\3:\3
family= 0 0 2 2 0 new D5h genus #    75 with    60 species is \0,2:\0,2:\3:\4
family= 0 0 2 2 0 new D5h genus #    76 with    60 species is \0,2:\0,3:\0:\0
family= 0 0 2 2 0 new D5h genus #    77 with   240 species is \0,2:\0,3:\0:\1
family= 0 0 2 2 0 new D5h genus #    78 with   240 species is \0,2:\0,3:\0:\2
family= 0 0 2 2 0 new D5h genus #    79 with   120 species is \0,2:\0,3:\1:\1
family= 0 0 2 2 0 new D5h genus #    80 with   240 species is \0,2:\0,3:\1:\2
family= 0 0 2 2 0 new D5h genus #    81 with   240 species is \0,2:\0,3:\1:\3
family= 0 0 2 2 0 new D5h genus #    82 with   120 species is \0,2:\0,3:\1:\4
family= 0 0 2 2 0 new D5h genus #    83 with   120 species is \0,2:\0,3:\2:\2
family= 0 0 2 2 0 new D5h genus #    84 with   120 species is \0,2:\0,3:\2:\3
family= 0 0 2 2 0 new D5h genus #    85 with   120 species is \0,2:\1,3:\0:\0
family= 0 0 2 2 0 new D5h genus #    86 with   240 species is \0,2:\1,3:\0:\1
family= 0 0 2 2 0 new D5h genus #    87 with   240 species is \0,2:\1,3:\0:\2
family= 0 0 2 2 0 new D5h genus #    88 with   120 species is \0,2:\1,3:\0:\3
family= 0 0 2 2 0 new D5h genus #    89 with   240 species is \0,2:\1,3:\0:\4
family= 0 0 2 2 0 new D5h genus #    90 with   120 species is \0,2:\1,3:\1:\1
family= 0 0 2 2 0 new D5h genus #    91 with   120 species is \0,2:\1,3:\1:\2
family= 0 0 2 2 0 new D5h genus #    92 with   240 species is \0,2:\1,3:\1:\4
family= 0 0 2 2 0 new D5h genus #    93 with    60 species is \0,2:\1,3:\4:\4
Nber of genera for this family=   93
 
family= 1 0 0 3 0
 
family= 1 0 0 3 0 new D5h genus #     1 with    20 species is 0:\0:\0:\0
family= 1 0 0 3 0 new D5h genus #     2 with   120 species is 0:\0:\0:\1
family= 1 0 0 3 0 new D5h genus #     3 with   120 species is 0:\0:\0:\2
family= 1 0 0 3 0 new D5h genus #     4 with   120 species is 0:\0:\1:\1
family= 1 0 0 3 0 new D5h genus #     5 with   240 species is 0:\0:\1:\2
family= 1 0 0 3 0 new D5h genus #     6 with   240 species is 0:\0:\1:\3
family= 1 0 0 3 0 new D5h genus #     7 with   120 species is 0:\0:\1:\4
family= 1 0 0 3 0 new D5h genus #     8 with   120 species is 0:\0:\2:\2
family= 1 0 0 3 0 new D5h genus #     9 with   120 species is 0:\0:\2:\3
family= 1 0 0 3 0 new D5h genus #    10 with    40 species is 0:\1:\1:\1
family= 1 0 0 3 0 new D5h genus #    11 with   120 species is 0:\1:\1:\2
family= 1 0 0 3 0 new D5h genus #    12 with   120 species is 0:\1:\1:\3
family= 1 0 0 3 0 new D5h genus #    13 with   120 species is 0:\1:\1:\4
family= 1 0 0 3 0 new D5h genus #    14 with   120 species is 0:\1:\2:\2
family= 1 0 0 3 0 new D5h genus #    15 with   240 species is 0:\1:\2:\3
family= 1 0 0 3 0 new D5h genus #    16 with   240 species is 0:\1:\2:\4
family= 1 0 0 3 0 new D5h genus #    17 with   120 species is 0:\1:\3:\3
family= 1 0 0 3 0 new D5h genus #    18 with    40 species is 0:\2:\2:\2
family= 1 0 0 3 0 new D5h genus #    19 with   120 species is 0:\2:\2:\3
Nber of genera for this family=   19
 
family= 0 1 0 3 0
 
family= 0 1 0 3 0 new D5h genus #     1 with    40 species is 0,1:\0:\0:\0
family= 0 1 0 3 0 new D5h genus #     2 with   120 species is 0,1:\0:\0:\1
family= 0 1 0 3 0 new D5h genus #     3 with   120 species is 0,1:\0:\0:\2
family= 0 1 0 3 0 new D5h genus #     4 with   120 species is 0,1:\0:\0:\3
family= 0 1 0 3 0 new D5h genus #     5 with   120 species is 0,1:\0:\0:\4
family= 0 1 0 3 0 new D5h genus #     6 with   240 species is 0,1:\0:\1:\2
family= 0 1 0 3 0 new D5h genus #     7 with   120 species is 0,1:\0:\1:\3
family= 0 1 0 3 0 new D5h genus #     8 with   120 species is 0,1:\0:\2:\2
family= 0 1 0 3 0 new D5h genus #     9 with   240 species is 0,1:\0:\2:\3
family= 0 1 0 3 0 new D5h genus #    10 with   240 species is 0,1:\0:\2:\4
family= 0 1 0 3 0 new D5h genus #    11 with   120 species is 0,1:\0:\3:\3
family= 0 1 0 3 0 new D5h genus #    12 with   240 species is 0,1:\0:\3:\4
family= 0 1 0 3 0 new D5h genus #    13 with   120 species is 0,1:\0:\4:\4
family= 0 1 0 3 0 new D5h genus #    14 with    40 species is 0,1:\2:\2:\2
family= 0 1 0 3 0 new D5h genus #    15 with   120 species is 0,1:\2:\2:\3
family= 0 1 0 3 0 new D5h genus #    16 with   120 species is 0,1:\2:\2:\4
family= 0 1 0 3 0 new D5h genus #    17 with   120 species is 0,1:\2:\3:\3
family= 0 1 0 3 0 new D5h genus #    18 with   120 species is 0,1:\2:\3:\4
family= 0 1 0 3 0 new D5h genus #    19 with    20 species is 0,1:\3:\3:\3
family= 0 1 0 3 0 new D5h genus #    20 with    40 species is 0,2:\0:\0:\0
family= 0 1 0 3 0 new D5h genus #    21 with   120 species is 0,2:\0:\0:\1
family= 0 1 0 3 0 new D5h genus #    22 with   120 species is 0,2:\0:\0:\2
family= 0 1 0 3 0 new D5h genus #    23 with   120 species is 0,2:\0:\0:\3
family= 0 1 0 3 0 new D5h genus #    24 with   120 species is 0,2:\0:\0:\4
family= 0 1 0 3 0 new D5h genus #    25 with   120 species is 0,2:\0:\1:\1
family= 0 1 0 3 0 new D5h genus #    26 with   120 species is 0,2:\0:\1:\2
family= 0 1 0 3 0 new D5h genus #    27 with   240 species is 0,2:\0:\1:\3
family= 0 1 0 3 0 new D5h genus #    28 with   240 species is 0,2:\0:\1:\4
family= 0 1 0 3 0 new D5h genus #    29 with   240 species is 0,2:\0:\2:\3
family= 0 1 0 3 0 new D5h genus #    30 with   120 species is 0,2:\0:\3:\3
family= 0 1 0 3 0 new D5h genus #    31 with   240 species is 0,2:\0:\3:\4
family= 0 1 0 3 0 new D5h genus #    32 with   120 species is 0,2:\0:\4:\4
family= 0 1 0 3 0 new D5h genus #    33 with    20 species is 0,2:\1:\1:\1
family= 0 1 0 3 0 new D5h genus #    34 with   120 species is 0,2:\1:\1:\3
family= 0 1 0 3 0 new D5h genus #    35 with   120 species is 0,2:\1:\3:\3
family= 0 1 0 3 0 new D5h genus #    36 with   120 species is 0,2:\1:\3:\4
family= 0 1 0 3 0 new D5h genus #    37 with    40 species is 0,2:\3:\3:\3
family= 0 1 0 3 0 new D5h genus #    38 with   120 species is 0,2:\3:\3:\4
Nber of genera for this family=   38
 
family= 0 0 1 3 0
 
family= 0 0 1 3 0 new D5h genus #     1 with    40 species is \0,1:\0:\0:\0
family= 0 0 1 3 0 new D5h genus #     2 with   120 species is \0,1:\0:\0:\1
family= 0 0 1 3 0 new D5h genus #     3 with   120 species is \0,1:\0:\0:\2
family= 0 0 1 3 0 new D5h genus #     4 with   120 species is \0,1:\0:\0:\3
family= 0 0 1 3 0 new D5h genus #     5 with   120 species is \0,1:\0:\0:\4
family= 0 0 1 3 0 new D5h genus #     6 with   240 species is \0,1:\0:\1:\2
family= 0 0 1 3 0 new D5h genus #     7 with   120 species is \0,1:\0:\1:\3
family= 0 0 1 3 0 new D5h genus #     8 with   120 species is \0,1:\0:\2:\2
family= 0 0 1 3 0 new D5h genus #     9 with   240 species is \0,1:\0:\2:\3
family= 0 0 1 3 0 new D5h genus #    10 with   240 species is \0,1:\0:\2:\4
family= 0 0 1 3 0 new D5h genus #    11 with   120 species is \0,1:\0:\3:\3
family= 0 0 1 3 0 new D5h genus #    12 with   240 species is \0,1:\0:\3:\4
family= 0 0 1 3 0 new D5h genus #    13 with   120 species is \0,1:\0:\4:\4
family= 0 0 1 3 0 new D5h genus #    14 with    40 species is \0,1:\2:\2:\2
family= 0 0 1 3 0 new D5h genus #    15 with   120 species is \0,1:\2:\2:\3
family= 0 0 1 3 0 new D5h genus #    16 with   120 species is \0,1:\2:\2:\4
family= 0 0 1 3 0 new D5h genus #    17 with   120 species is \0,1:\2:\3:\3
family= 0 0 1 3 0 new D5h genus #    18 with   120 species is \0,1:\2:\3:\4
family= 0 0 1 3 0 new D5h genus #    19 with    20 species is \0,1:\3:\3:\3
family= 0 0 1 3 0 new D5h genus #    20 with    40 species is \0,2:\0:\0:\0
family= 0 0 1 3 0 new D5h genus #    21 with   120 species is \0,2:\0:\0:\1
family= 0 0 1 3 0 new D5h genus #    22 with   120 species is \0,2:\0:\0:\2
family= 0 0 1 3 0 new D5h genus #    23 with   120 species is \0,2:\0:\0:\3
family= 0 0 1 3 0 new D5h genus #    24 with   120 species is \0,2:\0:\0:\4
family= 0 0 1 3 0 new D5h genus #    25 with   120 species is \0,2:\0:\1:\1
family= 0 0 1 3 0 new D5h genus #    26 with   120 species is \0,2:\0:\1:\2
family= 0 0 1 3 0 new D5h genus #    27 with   240 species is \0,2:\0:\1:\3
family= 0 0 1 3 0 new D5h genus #    28 with   240 species is \0,2:\0:\1:\4
family= 0 0 1 3 0 new D5h genus #    29 with   240 species is \0,2:\0:\2:\3
family= 0 0 1 3 0 new D5h genus #    30 with   120 species is \0,2:\0:\3:\3
family= 0 0 1 3 0 new D5h genus #    31 with   240 species is \0,2:\0:\3:\4
family= 0 0 1 3 0 new D5h genus #    32 with   120 species is \0,2:\0:\4:\4
family= 0 0 1 3 0 new D5h genus #    33 with    20 species is \0,2:\1:\1:\1
family= 0 0 1 3 0 new D5h genus #    34 with   120 species is \0,2:\1:\1:\3
family= 0 0 1 3 0 new D5h genus #    35 with   120 species is \0,2:\1:\3:\3
family= 0 0 1 3 0 new D5h genus #    36 with   120 species is \0,2:\1:\3:\4
family= 0 0 1 3 0 new D5h genus #    37 with    40 species is \0,2:\3:\3:\3
family= 0 0 1 3 0 new D5h genus #    38 with   120 species is \0,2:\3:\3:\4
Nber of genera for this family=   38
 
family= 0 0 0 4 0
 
family= 0 0 0 4 0 new D5h genus #     1 with     5 species is \0:\0:\0:\0
family= 0 0 0 4 0 new D5h genus #     2 with    40 species is \0:\0:\0:\1
family= 0 0 0 4 0 new D5h genus #     3 with    40 species is \0:\0:\0:\2
family= 0 0 0 4 0 new D5h genus #     4 with    30 species is \0:\0:\1:\1
family= 0 0 0 4 0 new D5h genus #     5 with   120 species is \0:\0:\1:\2
family= 0 0 0 4 0 new D5h genus #     6 with   120 species is \0:\0:\1:\3
family= 0 0 0 4 0 new D5h genus #     7 with    60 species is \0:\0:\1:\4
family= 0 0 0 4 0 new D5h genus #     8 with    30 species is \0:\0:\2:\2
family= 0 0 0 4 0 new D5h genus #     9 with    60 species is \0:\0:\2:\3
family= 0 0 0 4 0 new D5h genus #    10 with   120 species is \0:\1:\2:\3
Nber of genera for this family=   10
 
family= 3 0 0 0 1
 
family= 3 0 0 0 1 new D5h genus #     1 with    20 species is 0:0:0:\
family= 3 0 0 0 1 new D5h genus #     2 with   120 species is 0:0:1:\
family= 3 0 0 0 1 new D5h genus #     3 with   120 species is 0:0:2:\
family= 3 0 0 0 1 new D5h genus #     4 with   120 species is 0:1:2:\
family= 3 0 0 0 1 new D5h genus #     5 with   120 species is 0:1:3:\
Nber of genera for this family=    5
 
family= 2 1 0 0 1
 
family= 2 1 0 0 1 new D5h genus #     1 with   120 species is 0:0:0,1:\
family= 2 1 0 0 1 new D5h genus #     2 with   120 species is 0:0:0,2:\
family= 2 1 0 0 1 new D5h genus #     3 with   120 species is 0:0:1,2:\
family= 2 1 0 0 1 new D5h genus #     4 with   120 species is 0:0:1,3:\
family= 2 1 0 0 1 new D5h genus #     5 with    60 species is 0:0:1,4:\
family= 2 1 0 0 1 new D5h genus #     6 with    60 species is 0:0:2,3:\
family= 2 1 0 0 1 new D5h genus #     7 with   120 species is 0:1:0,1:\
family= 2 1 0 0 1 new D5h genus #     8 with   240 species is 0:1:0,2:\
family= 2 1 0 0 1 new D5h genus #     9 with   240 species is 0:1:0,3:\
family= 2 1 0 0 1 new D5h genus #    10 with   240 species is 0:1:0,4:\
family= 2 1 0 0 1 new D5h genus #    11 with   240 species is 0:1:2,3:\
family= 2 1 0 0 1 new D5h genus #    12 with   120 species is 0:1:2,4:\
family= 2 1 0 0 1 new D5h genus #    13 with   240 species is 0:2:0,1:\
family= 2 1 0 0 1 new D5h genus #    14 with   120 species is 0:2:0,2:\
family= 2 1 0 0 1 new D5h genus #    15 with   240 species is 0:2:0,3:\
family= 2 1 0 0 1 new D5h genus #    16 with   240 species is 0:2:0,4:\
family= 2 1 0 0 1 new D5h genus #    17 with   240 species is 0:2:1,3:\
family= 2 1 0 0 1 new D5h genus #    18 with   120 species is 0:2:3,4:\
Nber of genera for this family=   18
 
family= 1 2 0 0 1
 
family= 1 2 0 0 1 new D5h genus #     1 with   120 species is 0:0,1:0,1:\
family= 1 2 0 0 1 new D5h genus #     2 with   240 species is 0:0,1:0,2:\
family= 1 2 0 0 1 new D5h genus #     3 with   240 species is 0:0,1:0,3:\
family= 1 2 0 0 1 new D5h genus #     4 with   120 species is 0:0,1:0,4:\
family= 1 2 0 0 1 new D5h genus #     5 with   240 species is 0:0,1:1,2:\
family= 1 2 0 0 1 new D5h genus #     6 with   240 species is 0:0,1:1,3:\
family= 1 2 0 0 1 new D5h genus #     7 with   240 species is 0:0,1:1,4:\
family= 1 2 0 0 1 new D5h genus #     8 with   240 species is 0:0,1:2,3:\
family= 1 2 0 0 1 new D5h genus #     9 with   240 species is 0:0,1:2,4:\
family= 1 2 0 0 1 new D5h genus #    10 with   240 species is 0:0,1:3,4:\
family= 1 2 0 0 1 new D5h genus #    11 with   120 species is 0:0,2:0,2:\
family= 1 2 0 0 1 new D5h genus #    12 with   120 species is 0:0,2:0,3:\
family= 1 2 0 0 1 new D5h genus #    13 with   240 species is 0:0,2:1,2:\
family= 1 2 0 0 1 new D5h genus #    14 with   240 species is 0:0,2:1,3:\
family= 1 2 0 0 1 new D5h genus #    15 with   240 species is 0:0,2:1,4:\
family= 1 2 0 0 1 new D5h genus #    16 with   240 species is 0:0,2:2,3:\
family= 1 2 0 0 1 new D5h genus #    17 with   240 species is 0:0,2:2,4:\
family= 1 2 0 0 1 new D5h genus #    18 with   240 species is 0:0,2:3,4:\
family= 1 2 0 0 1 new D5h genus #    19 with   120 species is 0:1,2:1,2:\
family= 1 2 0 0 1 new D5h genus #    20 with   240 species is 0:1,2:1,3:\
family= 1 2 0 0 1 new D5h genus #    21 with   240 species is 0:1,2:1,4:\
family= 1 2 0 0 1 new D5h genus #    22 with   240 species is 0:1,2:2,3:\
family= 1 2 0 0 1 new D5h genus #    23 with   240 species is 0:1,2:2,4:\
family= 1 2 0 0 1 new D5h genus #    24 with   120 species is 0:1,2:3,4:\
family= 1 2 0 0 1 new D5h genus #    25 with   120 species is 0:1,3:1,3:\
family= 1 2 0 0 1 new D5h genus #    26 with   240 species is 0:1,3:1,4:\
family= 1 2 0 0 1 new D5h genus #    27 with   240 species is 0:1,3:2,3:\
family= 1 2 0 0 1 new D5h genus #    28 with   120 species is 0:1,3:2,4:\
family= 1 2 0 0 1 new D5h genus #    29 with    60 species is 0:1,4:1,4:\
family= 1 2 0 0 1 new D5h genus #    30 with   120 species is 0:1,4:2,3:\
family= 1 2 0 0 1 new D5h genus #    31 with    60 species is 0:2,3:2,3:\
Nber of genera for this family=   31
 
family= 0 3 0 0 1
 
family= 0 3 0 0 1 new D5h genus #     1 with    20 species is 0,1:0,1:0,1:\
family= 0 3 0 0 1 new D5h genus #     2 with   120 species is 0,1:0,1:0,2:\
family= 0 3 0 0 1 new D5h genus #     3 with   120 species is 0,1:0,1:0,3:\
family= 0 3 0 0 1 new D5h genus #     4 with   120 species is 0,1:0,1:0,4:\
family= 0 3 0 0 1 new D5h genus #     5 with   120 species is 0,1:0,1:2,3:\
family= 0 3 0 0 1 new D5h genus #     6 with    60 species is 0,1:0,1:2,4:\
family= 0 3 0 0 1 new D5h genus #     7 with   120 species is 0,1:0,2:0,2:\
family= 0 3 0 0 1 new D5h genus #     8 with   240 species is 0,1:0,2:0,3:\
family= 0 3 0 0 1 new D5h genus #     9 with   240 species is 0,1:0,2:0,4:\
family= 0 3 0 0 1 new D5h genus #    10 with   120 species is 0,1:0,2:1,2:\
family= 0 3 0 0 1 new D5h genus #    11 with   240 species is 0,1:0,2:1,3:\
family= 0 3 0 0 1 new D5h genus #    12 with   120 species is 0,1:0,2:1,4:\
family= 0 3 0 0 1 new D5h genus #    13 with   240 species is 0,1:0,2:2,3:\
family= 0 3 0 0 1 new D5h genus #    14 with   240 species is 0,1:0,2:2,4:\
family= 0 3 0 0 1 new D5h genus #    15 with   240 species is 0,1:0,2:3,4:\
family= 0 3 0 0 1 new D5h genus #    16 with   120 species is 0,1:0,3:0,3:\
family= 0 3 0 0 1 new D5h genus #    17 with   240 species is 0,1:0,3:1,2:\
family= 0 3 0 0 1 new D5h genus #    18 with   120 species is 0,1:0,3:1,3:\
family= 0 3 0 0 1 new D5h genus #    19 with   120 species is 0,1:0,3:2,3:\
family= 0 3 0 0 1 new D5h genus #    20 with   240 species is 0,1:0,3:2,4:\
family= 0 3 0 0 1 new D5h genus #    21 with   120 species is 0,1:0,4:1,2:\
family= 0 3 0 0 1 new D5h genus #    22 with   120 species is 0,1:0,4:2,3:\
family= 0 3 0 0 1 new D5h genus #    23 with    60 species is 0,1:2,4:2,4:\
family= 0 3 0 0 1 new D5h genus #    24 with    20 species is 0,2:0,2:0,2:\
family= 0 3 0 0 1 new D5h genus #    25 with   120 species is 0,2:0,2:0,3:\
family= 0 3 0 0 1 new D5h genus #    26 with   120 species is 0,2:0,2:1,3:\
family= 0 3 0 0 1 new D5h genus #    27 with   120 species is 0,2:0,3:1,3:\
family= 0 3 0 0 1 new D5h genus #    28 with   120 species is 0,2:0,3:1,4:\
Nber of genera for this family=   28
 
family= 2 0 1 0 1
 
family= 2 0 1 0 1 new D5h genus #     1 with   120 species is 0:0:\0,1:\
family= 2 0 1 0 1 new D5h genus #     2 with   120 species is 0:0:\0,2:\
family= 2 0 1 0 1 new D5h genus #     3 with   120 species is 0:0:\1,2:\
family= 2 0 1 0 1 new D5h genus #     4 with   120 species is 0:0:\1,3:\
family= 2 0 1 0 1 new D5h genus #     5 with    60 species is 0:0:\1,4:\
family= 2 0 1 0 1 new D5h genus #     6 with    60 species is 0:0:\2,3:\
family= 2 0 1 0 1 new D5h genus #     7 with   120 species is 0:1:\0,1:\
family= 2 0 1 0 1 new D5h genus #     8 with   240 species is 0:1:\0,2:\
family= 2 0 1 0 1 new D5h genus #     9 with   240 species is 0:1:\0,3:\
family= 2 0 1 0 1 new D5h genus #    10 with   240 species is 0:1:\0,4:\
family= 2 0 1 0 1 new D5h genus #    11 with   240 species is 0:1:\2,3:\
family= 2 0 1 0 1 new D5h genus #    12 with   120 species is 0:1:\2,4:\
family= 2 0 1 0 1 new D5h genus #    13 with   240 species is 0:2:\0,1:\
family= 2 0 1 0 1 new D5h genus #    14 with   120 species is 0:2:\0,2:\
family= 2 0 1 0 1 new D5h genus #    15 with   240 species is 0:2:\0,3:\
family= 2 0 1 0 1 new D5h genus #    16 with   240 species is 0:2:\0,4:\
family= 2 0 1 0 1 new D5h genus #    17 with   240 species is 0:2:\1,3:\
family= 2 0 1 0 1 new D5h genus #    18 with   120 species is 0:2:\3,4:\
Nber of genera for this family=   18
 
family= 1 1 1 0 1
 
family= 1 1 1 0 1 new D5h genus #     1 with   240 species is 0:0,1:\0,1:\
family= 1 1 1 0 1 new D5h genus #     2 with   240 species is 0:0,1:\0,2:\
family= 1 1 1 0 1 new D5h genus #     3 with   240 species is 0:0,1:\0,3:\
family= 1 1 1 0 1 new D5h genus #     4 with   240 species is 0:0,1:\0,4:\
family= 1 1 1 0 1 new D5h genus #     5 with   240 species is 0:0,1:\1,2:\
family= 1 1 1 0 1 new D5h genus #     6 with   240 species is 0:0,1:\1,3:\
family= 1 1 1 0 1 new D5h genus #     7 with   240 species is 0:0,1:\1,4:\
family= 1 1 1 0 1 new D5h genus #     8 with   240 species is 0:0,1:\2,3:\
family= 1 1 1 0 1 new D5h genus #     9 with   240 species is 0:0,1:\2,4:\
family= 1 1 1 0 1 new D5h genus #    10 with   240 species is 0:0,1:\3,4:\
family= 1 1 1 0 1 new D5h genus #    11 with   240 species is 0:0,2:\0,1:\
family= 1 1 1 0 1 new D5h genus #    12 with   240 species is 0:0,2:\0,2:\
family= 1 1 1 0 1 new D5h genus #    13 with   240 species is 0:0,2:\0,3:\
family= 1 1 1 0 1 new D5h genus #    14 with   240 species is 0:0,2:\0,4:\
family= 1 1 1 0 1 new D5h genus #    15 with   240 species is 0:0,2:\1,2:\
family= 1 1 1 0 1 new D5h genus #    16 with   240 species is 0:0,2:\1,3:\
family= 1 1 1 0 1 new D5h genus #    17 with   240 species is 0:0,2:\1,4:\
family= 1 1 1 0 1 new D5h genus #    18 with   240 species is 0:0,2:\2,3:\
family= 1 1 1 0 1 new D5h genus #    19 with   240 species is 0:0,2:\2,4:\
family= 1 1 1 0 1 new D5h genus #    20 with   240 species is 0:0,2:\3,4:\
family= 1 1 1 0 1 new D5h genus #    21 with   240 species is 0:1,2:\0,1:\
family= 1 1 1 0 1 new D5h genus #    22 with   240 species is 0:1,2:\0,2:\
family= 1 1 1 0 1 new D5h genus #    23 with   240 species is 0:1,2:\0,3:\
family= 1 1 1 0 1 new D5h genus #    24 with   240 species is 0:1,2:\0,4:\
family= 1 1 1 0 1 new D5h genus #    25 with   240 species is 0:1,2:\1,2:\
family= 1 1 1 0 1 new D5h genus #    26 with   240 species is 0:1,2:\1,3:\
family= 1 1 1 0 1 new D5h genus #    27 with   240 species is 0:1,2:\1,4:\
family= 1 1 1 0 1 new D5h genus #    28 with   240 species is 0:1,2:\2,3:\
family= 1 1 1 0 1 new D5h genus #    29 with   240 species is 0:1,2:\2,4:\
family= 1 1 1 0 1 new D5h genus #    30 with   240 species is 0:1,2:\3,4:\
family= 1 1 1 0 1 new D5h genus #    31 with   240 species is 0:1,3:\0,1:\
family= 1 1 1 0 1 new D5h genus #    32 with   240 species is 0:1,3:\0,2:\
family= 1 1 1 0 1 new D5h genus #    33 with   240 species is 0:1,3:\0,3:\
family= 1 1 1 0 1 new D5h genus #    34 with   240 species is 0:1,3:\0,4:\
family= 1 1 1 0 1 new D5h genus #    35 with   240 species is 0:1,3:\1,2:\
family= 1 1 1 0 1 new D5h genus #    36 with   240 species is 0:1,3:\1,3:\
family= 1 1 1 0 1 new D5h genus #    37 with   240 species is 0:1,3:\1,4:\
family= 1 1 1 0 1 new D5h genus #    38 with   240 species is 0:1,3:\2,3:\
family= 1 1 1 0 1 new D5h genus #    39 with   240 species is 0:1,3:\2,4:\
family= 1 1 1 0 1 new D5h genus #    40 with   240 species is 0:1,3:\3,4:\
family= 1 1 1 0 1 new D5h genus #    41 with   240 species is 0:1,4:\0,1:\
family= 1 1 1 0 1 new D5h genus #    42 with   240 species is 0:1,4:\0,2:\
family= 1 1 1 0 1 new D5h genus #    43 with   240 species is 0:1,4:\1,2:\
family= 1 1 1 0 1 new D5h genus #    44 with   240 species is 0:1,4:\1,3:\
family= 1 1 1 0 1 new D5h genus #    45 with   120 species is 0:1,4:\1,4:\
family= 1 1 1 0 1 new D5h genus #    46 with   120 species is 0:1,4:\2,3:\
family= 1 1 1 0 1 new D5h genus #    47 with   240 species is 0:2,3:\0,1:\
family= 1 1 1 0 1 new D5h genus #    48 with   240 species is 0:2,3:\0,2:\
family= 1 1 1 0 1 new D5h genus #    49 with   240 species is 0:2,3:\1,2:\
family= 1 1 1 0 1 new D5h genus #    50 with   240 species is 0:2,3:\1,3:\
family= 1 1 1 0 1 new D5h genus #    51 with   120 species is 0:2,3:\1,4:\
family= 1 1 1 0 1 new D5h genus #    52 with   120 species is 0:2,3:\2,3:\
Nber of genera for this family=   52
 
family= 0 2 1 0 1
 
family= 0 2 1 0 1 new D5h genus #     1 with    60 species is 0,1:0,1:\0,1:\
family= 0 2 1 0 1 new D5h genus #     2 with   120 species is 0,1:0,1:\0,2:\
family= 0 2 1 0 1 new D5h genus #     3 with   120 species is 0,1:0,1:\0,3:\
family= 0 2 1 0 1 new D5h genus #     4 with   120 species is 0,1:0,1:\0,4:\
family= 0 2 1 0 1 new D5h genus #     5 with   120 species is 0,1:0,1:\2,3:\
family= 0 2 1 0 1 new D5h genus #     6 with    60 species is 0,1:0,1:\2,4:\
family= 0 2 1 0 1 new D5h genus #     7 with   240 species is 0,1:0,2:\0,1:\
family= 0 2 1 0 1 new D5h genus #     8 with   240 species is 0,1:0,2:\0,2:\
family= 0 2 1 0 1 new D5h genus #     9 with   240 species is 0,1:0,2:\0,3:\
family= 0 2 1 0 1 new D5h genus #    10 with   240 species is 0,1:0,2:\0,4:\
family= 0 2 1 0 1 new D5h genus #    11 with   240 species is 0,1:0,2:\1,2:\
family= 0 2 1 0 1 new D5h genus #    12 with   240 species is 0,1:0,2:\1,3:\
family= 0 2 1 0 1 new D5h genus #    13 with   240 species is 0,1:0,2:\1,4:\
family= 0 2 1 0 1 new D5h genus #    14 with   240 species is 0,1:0,2:\2,3:\
family= 0 2 1 0 1 new D5h genus #    15 with   240 species is 0,1:0,2:\2,4:\
family= 0 2 1 0 1 new D5h genus #    16 with   240 species is 0,1:0,2:\3,4:\
family= 0 2 1 0 1 new D5h genus #    17 with   240 species is 0,1:0,3:\0,1:\
family= 0 2 1 0 1 new D5h genus #    18 with   240 species is 0,1:0,3:\0,2:\
family= 0 2 1 0 1 new D5h genus #    19 with   240 species is 0,1:0,3:\0,3:\
family= 0 2 1 0 1 new D5h genus #    20 with   240 species is 0,1:0,3:\0,4:\
family= 0 2 1 0 1 new D5h genus #    21 with   240 species is 0,1:0,3:\1,2:\
family= 0 2 1 0 1 new D5h genus #    22 with   240 species is 0,1:0,3:\1,3:\
family= 0 2 1 0 1 new D5h genus #    23 with   240 species is 0,1:0,3:\1,4:\
family= 0 2 1 0 1 new D5h genus #    24 with   240 species is 0,1:0,3:\2,3:\
family= 0 2 1 0 1 new D5h genus #    25 with   240 species is 0,1:0,3:\2,4:\
family= 0 2 1 0 1 new D5h genus #    26 with   240 species is 0,1:0,3:\3,4:\
family= 0 2 1 0 1 new D5h genus #    27 with   240 species is 0,1:0,4:\0,1:\
family= 0 2 1 0 1 new D5h genus #    28 with   240 species is 0,1:0,4:\0,2:\
family= 0 2 1 0 1 new D5h genus #    29 with   240 species is 0,1:0,4:\1,2:\
family= 0 2 1 0 1 new D5h genus #    30 with   240 species is 0,1:0,4:\1,3:\
family= 0 2 1 0 1 new D5h genus #    31 with   120 species is 0,1:0,4:\1,4:\
family= 0 2 1 0 1 new D5h genus #    32 with   120 species is 0,1:0,4:\2,3:\
family= 0 2 1 0 1 new D5h genus #    33 with   240 species is 0,1:2,3:\0,1:\
family= 0 2 1 0 1 new D5h genus #    34 with   240 species is 0,1:2,3:\0,2:\
family= 0 2 1 0 1 new D5h genus #    35 with   120 species is 0,1:2,3:\0,3:\
family= 0 2 1 0 1 new D5h genus #    36 with   240 species is 0,1:2,3:\0,4:\
family= 0 2 1 0 1 new D5h genus #    37 with   120 species is 0,1:2,3:\1,2:\
family= 0 2 1 0 1 new D5h genus #    38 with   240 species is 0,1:2,3:\1,4:\
family= 0 2 1 0 1 new D5h genus #    39 with   120 species is 0,1:2,4:\0,1:\
family= 0 2 1 0 1 new D5h genus #    40 with   240 species is 0,1:2,4:\0,2:\
family= 0 2 1 0 1 new D5h genus #    41 with   240 species is 0,1:2,4:\0,3:\
family= 0 2 1 0 1 new D5h genus #    42 with   240 species is 0,1:2,4:\0,4:\
family= 0 2 1 0 1 new D5h genus #    43 with   240 species is 0,1:2,4:\2,3:\
family= 0 2 1 0 1 new D5h genus #    44 with   120 species is 0,1:2,4:\2,4:\
family= 0 2 1 0 1 new D5h genus #    45 with   120 species is 0,2:0,2:\0,1:\
family= 0 2 1 0 1 new D5h genus #    46 with    60 species is 0,2:0,2:\0,2:\
family= 0 2 1 0 1 new D5h genus #    47 with   120 species is 0,2:0,2:\0,3:\
family= 0 2 1 0 1 new D5h genus #    48 with   120 species is 0,2:0,2:\0,4:\
family= 0 2 1 0 1 new D5h genus #    49 with   120 species is 0,2:0,2:\1,3:\
family= 0 2 1 0 1 new D5h genus #    50 with    60 species is 0,2:0,2:\3,4:\
family= 0 2 1 0 1 new D5h genus #    51 with   240 species is 0,2:0,3:\0,1:\
family= 0 2 1 0 1 new D5h genus #    52 with   240 species is 0,2:0,3:\0,2:\
family= 0 2 1 0 1 new D5h genus #    53 with   240 species is 0,2:0,3:\1,2:\
family= 0 2 1 0 1 new D5h genus #    54 with   240 species is 0,2:0,3:\1,3:\
family= 0 2 1 0 1 new D5h genus #    55 with   120 species is 0,2:0,3:\1,4:\
family= 0 2 1 0 1 new D5h genus #    56 with   120 species is 0,2:0,3:\2,3:\
family= 0 2 1 0 1 new D5h genus #    57 with   240 species is 0,2:1,3:\0,1:\
family= 0 2 1 0 1 new D5h genus #    58 with   240 species is 0,2:1,3:\0,2:\
family= 0 2 1 0 1 new D5h genus #    59 with   120 species is 0,2:1,3:\0,3:\
family= 0 2 1 0 1 new D5h genus #    60 with   240 species is 0,2:1,3:\0,4:\
family= 0 2 1 0 1 new D5h genus #    61 with   120 species is 0,2:1,3:\1,2:\
family= 0 2 1 0 1 new D5h genus #    62 with   240 species is 0,2:1,3:\1,4:\
Nber of genera for this family=   62
 
family= 1 0 2 0 1
 
family= 1 0 2 0 1 new D5h genus #     1 with   120 species is 0:\0,1:\0,1:\
family= 1 0 2 0 1 new D5h genus #     2 with   240 species is 0:\0,1:\0,2:\
family= 1 0 2 0 1 new D5h genus #     3 with   240 species is 0:\0,1:\0,3:\
family= 1 0 2 0 1 new D5h genus #     4 with   120 species is 0:\0,1:\0,4:\
family= 1 0 2 0 1 new D5h genus #     5 with   240 species is 0:\0,1:\1,2:\
family= 1 0 2 0 1 new D5h genus #     6 with   240 species is 0:\0,1:\1,3:\
family= 1 0 2 0 1 new D5h genus #     7 with   240 species is 0:\0,1:\1,4:\
family= 1 0 2 0 1 new D5h genus #     8 with   240 species is 0:\0,1:\2,3:\
family= 1 0 2 0 1 new D5h genus #     9 with   240 species is 0:\0,1:\2,4:\
family= 1 0 2 0 1 new D5h genus #    10 with   240 species is 0:\0,1:\3,4:\
family= 1 0 2 0 1 new D5h genus #    11 with   120 species is 0:\0,2:\0,2:\
family= 1 0 2 0 1 new D5h genus #    12 with   120 species is 0:\0,2:\0,3:\
family= 1 0 2 0 1 new D5h genus #    13 with   240 species is 0:\0,2:\1,2:\
family= 1 0 2 0 1 new D5h genus #    14 with   240 species is 0:\0,2:\1,3:\
family= 1 0 2 0 1 new D5h genus #    15 with   240 species is 0:\0,2:\1,4:\
family= 1 0 2 0 1 new D5h genus #    16 with   240 species is 0:\0,2:\2,3:\
family= 1 0 2 0 1 new D5h genus #    17 with   240 species is 0:\0,2:\2,4:\
family= 1 0 2 0 1 new D5h genus #    18 with   240 species is 0:\0,2:\3,4:\
family= 1 0 2 0 1 new D5h genus #    19 with   120 species is 0:\1,2:\1,2:\
family= 1 0 2 0 1 new D5h genus #    20 with   240 species is 0:\1,2:\1,3:\
family= 1 0 2 0 1 new D5h genus #    21 with   240 species is 0:\1,2:\1,4:\
family= 1 0 2 0 1 new D5h genus #    22 with   240 species is 0:\1,2:\2,3:\
family= 1 0 2 0 1 new D5h genus #    23 with   240 species is 0:\1,2:\2,4:\
family= 1 0 2 0 1 new D5h genus #    24 with   120 species is 0:\1,2:\3,4:\
family= 1 0 2 0 1 new D5h genus #    25 with   120 species is 0:\1,3:\1,3:\
family= 1 0 2 0 1 new D5h genus #    26 with   240 species is 0:\1,3:\1,4:\
family= 1 0 2 0 1 new D5h genus #    27 with   240 species is 0:\1,3:\2,3:\
family= 1 0 2 0 1 new D5h genus #    28 with   120 species is 0:\1,3:\2,4:\
family= 1 0 2 0 1 new D5h genus #    29 with    60 species is 0:\1,4:\1,4:\
family= 1 0 2 0 1 new D5h genus #    30 with   120 species is 0:\1,4:\2,3:\
family= 1 0 2 0 1 new D5h genus #    31 with    60 species is 0:\2,3:\2,3:\
Nber of genera for this family=   31
 
family= 0 1 2 0 1
 
family= 0 1 2 0 1 new D5h genus #     1 with    60 species is 0,1:\0,1:\0,1:\
family= 0 1 2 0 1 new D5h genus #     2 with   240 species is 0,1:\0,1:\0,2:\
family= 0 1 2 0 1 new D5h genus #     3 with   240 species is 0,1:\0,1:\0,3:\
family= 0 1 2 0 1 new D5h genus #     4 with   240 species is 0,1:\0,1:\0,4:\
family= 0 1 2 0 1 new D5h genus #     5 with   240 species is 0,1:\0,1:\2,3:\
family= 0 1 2 0 1 new D5h genus #     6 with   120 species is 0,1:\0,1:\2,4:\
family= 0 1 2 0 1 new D5h genus #     7 with   120 species is 0,1:\0,2:\0,2:\
family= 0 1 2 0 1 new D5h genus #     8 with   240 species is 0,1:\0,2:\0,3:\
family= 0 1 2 0 1 new D5h genus #     9 with   240 species is 0,1:\0,2:\0,4:\
family= 0 1 2 0 1 new D5h genus #    10 with   240 species is 0,1:\0,2:\1,2:\
family= 0 1 2 0 1 new D5h genus #    11 with   240 species is 0,1:\0,2:\1,3:\
family= 0 1 2 0 1 new D5h genus #    12 with   120 species is 0,1:\0,2:\1,4:\
family= 0 1 2 0 1 new D5h genus #    13 with   240 species is 0,1:\0,2:\2,3:\
family= 0 1 2 0 1 new D5h genus #    14 with   240 species is 0,1:\0,2:\2,4:\
family= 0 1 2 0 1 new D5h genus #    15 with   240 species is 0,1:\0,2:\3,4:\
family= 0 1 2 0 1 new D5h genus #    16 with   120 species is 0,1:\0,3:\0,3:\
family= 0 1 2 0 1 new D5h genus #    17 with   240 species is 0,1:\0,3:\0,4:\
family= 0 1 2 0 1 new D5h genus #    18 with   240 species is 0,1:\0,3:\1,2:\
family= 0 1 2 0 1 new D5h genus #    19 with   120 species is 0,1:\0,3:\1,3:\
family= 0 1 2 0 1 new D5h genus #    20 with   240 species is 0,1:\0,3:\2,3:\
family= 0 1 2 0 1 new D5h genus #    21 with   240 species is 0,1:\0,3:\2,4:\
family= 0 1 2 0 1 new D5h genus #    22 with   240 species is 0,1:\0,3:\3,4:\
family= 0 1 2 0 1 new D5h genus #    23 with   120 species is 0,1:\0,4:\0,4:\
family= 0 1 2 0 1 new D5h genus #    24 with   120 species is 0,1:\0,4:\1,2:\
family= 0 1 2 0 1 new D5h genus #    25 with   240 species is 0,1:\0,4:\2,3:\
family= 0 1 2 0 1 new D5h genus #    26 with   240 species is 0,1:\0,4:\2,4:\
family= 0 1 2 0 1 new D5h genus #    27 with   240 species is 0,1:\0,4:\3,4:\
family= 0 1 2 0 1 new D5h genus #    28 with   120 species is 0,1:\2,3:\2,3:\
family= 0 1 2 0 1 new D5h genus #    29 with   240 species is 0,1:\2,3:\2,4:\
family= 0 1 2 0 1 new D5h genus #    30 with   120 species is 0,1:\2,3:\3,4:\
family= 0 1 2 0 1 new D5h genus #    31 with    60 species is 0,1:\2,4:\2,4:\
family= 0 1 2 0 1 new D5h genus #    32 with   120 species is 0,2:\0,1:\0,1:\
family= 0 1 2 0 1 new D5h genus #    33 with   240 species is 0,2:\0,1:\0,2:\
family= 0 1 2 0 1 new D5h genus #    34 with   240 species is 0,2:\0,1:\0,3:\
family= 0 1 2 0 1 new D5h genus #    35 with   240 species is 0,2:\0,1:\0,4:\
family= 0 1 2 0 1 new D5h genus #    36 with   120 species is 0,2:\0,1:\1,2:\
family= 0 1 2 0 1 new D5h genus #    37 with   240 species is 0,2:\0,1:\1,3:\
family= 0 1 2 0 1 new D5h genus #    38 with   240 species is 0,2:\0,1:\1,4:\
family= 0 1 2 0 1 new D5h genus #    39 with   240 species is 0,2:\0,1:\2,3:\
family= 0 1 2 0 1 new D5h genus #    40 with   240 species is 0,2:\0,1:\2,4:\
family= 0 1 2 0 1 new D5h genus #    41 with   240 species is 0,2:\0,1:\3,4:\
family= 0 1 2 0 1 new D5h genus #    42 with    60 species is 0,2:\0,2:\0,2:\
family= 0 1 2 0 1 new D5h genus #    43 with   240 species is 0,2:\0,2:\0,3:\
family= 0 1 2 0 1 new D5h genus #    44 with   240 species is 0,2:\0,2:\0,4:\
family= 0 1 2 0 1 new D5h genus #    45 with   240 species is 0,2:\0,2:\1,3:\
family= 0 1 2 0 1 new D5h genus #    46 with   120 species is 0,2:\0,2:\3,4:\
family= 0 1 2 0 1 new D5h genus #    47 with   120 species is 0,2:\0,3:\0,3:\
family= 0 1 2 0 1 new D5h genus #    48 with   240 species is 0,2:\0,3:\0,4:\
family= 0 1 2 0 1 new D5h genus #    49 with   240 species is 0,2:\0,3:\1,3:\
family= 0 1 2 0 1 new D5h genus #    50 with   240 species is 0,2:\0,3:\1,4:\
family= 0 1 2 0 1 new D5h genus #    51 with   240 species is 0,2:\0,3:\2,3:\
family= 0 1 2 0 1 new D5h genus #    52 with   120 species is 0,2:\0,3:\2,4:\
family= 0 1 2 0 1 new D5h genus #    53 with   240 species is 0,2:\0,3:\3,4:\
family= 0 1 2 0 1 new D5h genus #    54 with   120 species is 0,2:\0,4:\0,4:\
family= 0 1 2 0 1 new D5h genus #    55 with   240 species is 0,2:\0,4:\1,3:\
family= 0 1 2 0 1 new D5h genus #    56 with   240 species is 0,2:\0,4:\1,4:\
family= 0 1 2 0 1 new D5h genus #    57 with   120 species is 0,2:\0,4:\2,3:\
family= 0 1 2 0 1 new D5h genus #    58 with   240 species is 0,2:\0,4:\3,4:\
family= 0 1 2 0 1 new D5h genus #    59 with   120 species is 0,2:\1,3:\1,3:\
family= 0 1 2 0 1 new D5h genus #    60 with   120 species is 0,2:\1,3:\1,4:\
family= 0 1 2 0 1 new D5h genus #    61 with   240 species is 0,2:\1,3:\3,4:\
family= 0 1 2 0 1 new D5h genus #    62 with    60 species is 0,2:\3,4:\3,4:\
Nber of genera for this family=   62
 
family= 0 0 3 0 1
 
family= 0 0 3 0 1 new D5h genus #     1 with    20 species is \0,1:\0,1:\0,1:\
family= 0 0 3 0 1 new D5h genus #     2 with   120 species is \0,1:\0,1:\0,2:\
family= 0 0 3 0 1 new D5h genus #     3 with   120 species is \0,1:\0,1:\0,3:\
family= 0 0 3 0 1 new D5h genus #     4 with   120 species is \0,1:\0,1:\0,4:\
family= 0 0 3 0 1 new D5h genus #     5 with   120 species is \0,1:\0,1:\2,3:\
family= 0 0 3 0 1 new D5h genus #     6 with    60 species is \0,1:\0,1:\2,4:\
family= 0 0 3 0 1 new D5h genus #     7 with   120 species is \0,1:\0,2:\0,2:\
family= 0 0 3 0 1 new D5h genus #     8 with   240 species is \0,1:\0,2:\0,3:\
family= 0 0 3 0 1 new D5h genus #     9 with   240 species is \0,1:\0,2:\0,4:\
family= 0 0 3 0 1 new D5h genus #    10 with   120 species is \0,1:\0,2:\1,2:\
family= 0 0 3 0 1 new D5h genus #    11 with   240 species is \0,1:\0,2:\1,3:\
family= 0 0 3 0 1 new D5h genus #    12 with   120 species is \0,1:\0,2:\1,4:\
family= 0 0 3 0 1 new D5h genus #    13 with   240 species is \0,1:\0,2:\2,3:\
family= 0 0 3 0 1 new D5h genus #    14 with   240 species is \0,1:\0,2:\2,4:\
family= 0 0 3 0 1 new D5h genus #    15 with   240 species is \0,1:\0,2:\3,4:\
family= 0 0 3 0 1 new D5h genus #    16 with   120 species is \0,1:\0,3:\0,3:\
family= 0 0 3 0 1 new D5h genus #    17 with   240 species is \0,1:\0,3:\1,2:\
family= 0 0 3 0 1 new D5h genus #    18 with   120 species is \0,1:\0,3:\1,3:\
family= 0 0 3 0 1 new D5h genus #    19 with   120 species is \0,1:\0,3:\2,3:\
family= 0 0 3 0 1 new D5h genus #    20 with   240 species is \0,1:\0,3:\2,4:\
family= 0 0 3 0 1 new D5h genus #    21 with   120 species is \0,1:\0,4:\1,2:\
family= 0 0 3 0 1 new D5h genus #    22 with   120 species is \0,1:\0,4:\2,3:\
family= 0 0 3 0 1 new D5h genus #    23 with    60 species is \0,1:\2,4:\2,4:\
family= 0 0 3 0 1 new D5h genus #    24 with    20 species is \0,2:\0,2:\0,2:\
family= 0 0 3 0 1 new D5h genus #    25 with   120 species is \0,2:\0,2:\0,3:\
family= 0 0 3 0 1 new D5h genus #    26 with   120 species is \0,2:\0,2:\1,3:\
family= 0 0 3 0 1 new D5h genus #    27 with   120 species is \0,2:\0,3:\1,3:\
family= 0 0 3 0 1 new D5h genus #    28 with   120 species is \0,2:\0,3:\1,4:\
Nber of genera for this family=   28
 
family= 2 0 0 1 1
 
family= 2 0 0 1 1 new D5h genus #     1 with    60 species is 0:0:\0:\
family= 2 0 0 1 1 new D5h genus #     2 with   120 species is 0:0:\1:\
family= 2 0 0 1 1 new D5h genus #     3 with   120 species is 0:0:\2:\
family= 2 0 0 1 1 new D5h genus #     4 with   240 species is 0:1:\0:\
family= 2 0 0 1 1 new D5h genus #     5 with   240 species is 0:1:\2:\
family= 2 0 0 1 1 new D5h genus #     6 with   120 species is 0:1:\3:\
family= 2 0 0 1 1 new D5h genus #     7 with   240 species is 0:2:\0:\
family= 2 0 0 1 1 new D5h genus #     8 with   120 species is 0:2:\1:\
family= 2 0 0 1 1 new D5h genus #     9 with   240 species is 0:2:\3:\
Nber of genera for this family=    9
 
family= 1 1 0 1 1
 
family= 1 1 0 1 1 new D5h genus #     1 with   240 species is 0:0,1:\0:\
family= 1 1 0 1 1 new D5h genus #     2 with   240 species is 0:0,1:\1:\
family= 1 1 0 1 1 new D5h genus #     3 with   240 species is 0:0,1:\2:\
family= 1 1 0 1 1 new D5h genus #     4 with   240 species is 0:0,1:\3:\
family= 1 1 0 1 1 new D5h genus #     5 with   240 species is 0:0,1:\4:\
family= 1 1 0 1 1 new D5h genus #     6 with   240 species is 0:0,2:\0:\
family= 1 1 0 1 1 new D5h genus #     7 with   240 species is 0:0,2:\1:\
family= 1 1 0 1 1 new D5h genus #     8 with   240 species is 0:0,2:\2:\
family= 1 1 0 1 1 new D5h genus #     9 with   240 species is 0:0,2:\3:\
family= 1 1 0 1 1 new D5h genus #    10 with   240 species is 0:0,2:\4:\
family= 1 1 0 1 1 new D5h genus #    11 with   240 species is 0:1,2:\0:\
family= 1 1 0 1 1 new D5h genus #    12 with   240 species is 0:1,2:\1:\
family= 1 1 0 1 1 new D5h genus #    13 with   240 species is 0:1,2:\2:\
family= 1 1 0 1 1 new D5h genus #    14 with   240 species is 0:1,2:\3:\
family= 1 1 0 1 1 new D5h genus #    15 with   240 species is 0:1,2:\4:\
family= 1 1 0 1 1 new D5h genus #    16 with   240 species is 0:1,3:\0:\
family= 1 1 0 1 1 new D5h genus #    17 with   240 species is 0:1,3:\1:\
family= 1 1 0 1 1 new D5h genus #    18 with   240 species is 0:1,3:\2:\
family= 1 1 0 1 1 new D5h genus #    19 with   240 species is 0:1,3:\3:\
family= 1 1 0 1 1 new D5h genus #    20 with   240 species is 0:1,3:\4:\
family= 1 1 0 1 1 new D5h genus #    21 with   120 species is 0:1,4:\0:\
family= 1 1 0 1 1 new D5h genus #    22 with   240 species is 0:1,4:\1:\
family= 1 1 0 1 1 new D5h genus #    23 with   240 species is 0:1,4:\2:\
family= 1 1 0 1 1 new D5h genus #    24 with   120 species is 0:2,3:\0:\
family= 1 1 0 1 1 new D5h genus #    25 with   240 species is 0:2,3:\1:\
family= 1 1 0 1 1 new D5h genus #    26 with   240 species is 0:2,3:\2:\
Nber of genera for this family=   26
 
family= 0 2 0 1 1
 
family= 0 2 0 1 1 new D5h genus #     1 with   120 species is 0,1:0,1:\0:\
family= 0 2 0 1 1 new D5h genus #     2 with   120 species is 0,1:0,1:\2:\
family= 0 2 0 1 1 new D5h genus #     3 with    60 species is 0,1:0,1:\3:\
family= 0 2 0 1 1 new D5h genus #     4 with   240 species is 0,1:0,2:\0:\
family= 0 2 0 1 1 new D5h genus #     5 with   240 species is 0,1:0,2:\1:\
family= 0 2 0 1 1 new D5h genus #     6 with   240 species is 0,1:0,2:\2:\
family= 0 2 0 1 1 new D5h genus #     7 with   240 species is 0,1:0,2:\3:\
family= 0 2 0 1 1 new D5h genus #     8 with   240 species is 0,1:0,2:\4:\
family= 0 2 0 1 1 new D5h genus #     9 with   240 species is 0,1:0,3:\0:\
family= 0 2 0 1 1 new D5h genus #    10 with   240 species is 0,1:0,3:\1:\
family= 0 2 0 1 1 new D5h genus #    11 with   240 species is 0,1:0,3:\2:\
family= 0 2 0 1 1 new D5h genus #    12 with   240 species is 0,1:0,3:\3:\
family= 0 2 0 1 1 new D5h genus #    13 with   240 species is 0,1:0,3:\4:\
family= 0 2 0 1 1 new D5h genus #    14 with   120 species is 0,1:0,4:\0:\
family= 0 2 0 1 1 new D5h genus #    15 with   240 species is 0,1:0,4:\1:\
family= 0 2 0 1 1 new D5h genus #    16 with   240 species is 0,1:0,4:\2:\
family= 0 2 0 1 1 new D5h genus #    17 with   240 species is 0,1:2,3:\0:\
family= 0 2 0 1 1 new D5h genus #    18 with   240 species is 0,1:2,3:\1:\
family= 0 2 0 1 1 new D5h genus #    19 with   120 species is 0,1:2,3:\4:\
family= 0 2 0 1 1 new D5h genus #    20 with   240 species is 0,1:2,4:\0:\
family= 0 2 0 1 1 new D5h genus #    21 with   240 species is 0,1:2,4:\2:\
family= 0 2 0 1 1 new D5h genus #    22 with   120 species is 0,1:2,4:\3:\
family= 0 2 0 1 1 new D5h genus #    23 with   120 species is 0,2:0,2:\0:\
family= 0 2 0 1 1 new D5h genus #    24 with    60 species is 0,2:0,2:\1:\
family= 0 2 0 1 1 new D5h genus #    25 with   120 species is 0,2:0,2:\3:\
family= 0 2 0 1 1 new D5h genus #    26 with   120 species is 0,2:0,3:\0:\
family= 0 2 0 1 1 new D5h genus #    27 with   240 species is 0,2:0,3:\1:\
family= 0 2 0 1 1 new D5h genus #    28 with   240 species is 0,2:0,3:\2:\
family= 0 2 0 1 1 new D5h genus #    29 with   240 species is 0,2:1,3:\0:\
family= 0 2 0 1 1 new D5h genus #    30 with   240 species is 0,2:1,3:\1:\
family= 0 2 0 1 1 new D5h genus #    31 with   120 species is 0,2:1,3:\4:\
Nber of genera for this family=   31
 
family= 1 0 1 1 1
 
family= 1 0 1 1 1 new D5h genus #     1 with   240 species is 0:\0,1:\0:\
family= 1 0 1 1 1 new D5h genus #     2 with   240 species is 0:\0,1:\1:\
family= 1 0 1 1 1 new D5h genus #     3 with   240 species is 0:\0,1:\2:\
family= 1 0 1 1 1 new D5h genus #     4 with   240 species is 0:\0,1:\3:\
family= 1 0 1 1 1 new D5h genus #     5 with   240 species is 0:\0,1:\4:\
family= 1 0 1 1 1 new D5h genus #     6 with   240 species is 0:\0,2:\0:\
family= 1 0 1 1 1 new D5h genus #     7 with   240 species is 0:\0,2:\1:\
family= 1 0 1 1 1 new D5h genus #     8 with   240 species is 0:\0,2:\2:\
family= 1 0 1 1 1 new D5h genus #     9 with   240 species is 0:\0,2:\3:\
family= 1 0 1 1 1 new D5h genus #    10 with   240 species is 0:\0,2:\4:\
family= 1 0 1 1 1 new D5h genus #    11 with   240 species is 0:\1,2:\0:\
family= 1 0 1 1 1 new D5h genus #    12 with   240 species is 0:\1,2:\1:\
family= 1 0 1 1 1 new D5h genus #    13 with   240 species is 0:\1,2:\2:\
family= 1 0 1 1 1 new D5h genus #    14 with   240 species is 0:\1,2:\3:\
family= 1 0 1 1 1 new D5h genus #    15 with   240 species is 0:\1,2:\4:\
family= 1 0 1 1 1 new D5h genus #    16 with   240 species is 0:\1,3:\0:\
family= 1 0 1 1 1 new D5h genus #    17 with   240 species is 0:\1,3:\1:\
family= 1 0 1 1 1 new D5h genus #    18 with   240 species is 0:\1,3:\2:\
family= 1 0 1 1 1 new D5h genus #    19 with   240 species is 0:\1,3:\3:\
family= 1 0 1 1 1 new D5h genus #    20 with   240 species is 0:\1,3:\4:\
family= 1 0 1 1 1 new D5h genus #    21 with   120 species is 0:\1,4:\0:\
family= 1 0 1 1 1 new D5h genus #    22 with   240 species is 0:\1,4:\1:\
family= 1 0 1 1 1 new D5h genus #    23 with   240 species is 0:\1,4:\2:\
family= 1 0 1 1 1 new D5h genus #    24 with   120 species is 0:\2,3:\0:\
family= 1 0 1 1 1 new D5h genus #    25 with   240 species is 0:\2,3:\1:\
family= 1 0 1 1 1 new D5h genus #    26 with   240 species is 0:\2,3:\2:\
Nber of genera for this family=   26
 
family= 0 1 1 1 1
 
family= 0 1 1 1 1 new D5h genus #     1 with   240 species is 0,1:\0,1:\0:\
family= 0 1 1 1 1 new D5h genus #     2 with   240 species is 0,1:\0,1:\2:\
family= 0 1 1 1 1 new D5h genus #     3 with   120 species is 0,1:\0,1:\3:\
family= 0 1 1 1 1 new D5h genus #     4 with   240 species is 0,1:\0,2:\0:\
family= 0 1 1 1 1 new D5h genus #     5 with   240 species is 0,1:\0,2:\1:\
family= 0 1 1 1 1 new D5h genus #     6 with   240 species is 0,1:\0,2:\2:\
family= 0 1 1 1 1 new D5h genus #     7 with   240 species is 0,1:\0,2:\3:\
family= 0 1 1 1 1 new D5h genus #     8 with   240 species is 0,1:\0,2:\4:\
family= 0 1 1 1 1 new D5h genus #     9 with   240 species is 0,1:\0,3:\0:\
family= 0 1 1 1 1 new D5h genus #    10 with   240 species is 0,1:\0,3:\1:\
family= 0 1 1 1 1 new D5h genus #    11 with   240 species is 0,1:\0,3:\2:\
family= 0 1 1 1 1 new D5h genus #    12 with   240 species is 0,1:\0,3:\3:\
family= 0 1 1 1 1 new D5h genus #    13 with   240 species is 0,1:\0,3:\4:\
family= 0 1 1 1 1 new D5h genus #    14 with   240 species is 0,1:\0,4:\0:\
family= 0 1 1 1 1 new D5h genus #    15 with   240 species is 0,1:\0,4:\1:\
family= 0 1 1 1 1 new D5h genus #    16 with   240 species is 0,1:\0,4:\2:\
family= 0 1 1 1 1 new D5h genus #    17 with   240 species is 0,1:\0,4:\3:\
family= 0 1 1 1 1 new D5h genus #    18 with   240 species is 0,1:\0,4:\4:\
family= 0 1 1 1 1 new D5h genus #    19 with   240 species is 0,1:\2,3:\0:\
family= 0 1 1 1 1 new D5h genus #    20 with   240 species is 0,1:\2,3:\1:\
family= 0 1 1 1 1 new D5h genus #    21 with   240 species is 0,1:\2,3:\2:\
family= 0 1 1 1 1 new D5h genus #    22 with   240 species is 0,1:\2,3:\3:\
family= 0 1 1 1 1 new D5h genus #    23 with   240 species is 0,1:\2,3:\4:\
family= 0 1 1 1 1 new D5h genus #    24 with   240 species is 0,1:\2,4:\0:\
family= 0 1 1 1 1 new D5h genus #    25 with   240 species is 0,1:\2,4:\2:\
family= 0 1 1 1 1 new D5h genus #    26 with   120 species is 0,1:\2,4:\3:\
family= 0 1 1 1 1 new D5h genus #    27 with   240 species is 0,2:\0,1:\0:\
family= 0 1 1 1 1 new D5h genus #    28 with   240 species is 0,2:\0,1:\1:\
family= 0 1 1 1 1 new D5h genus #    29 with   240 species is 0,2:\0,1:\2:\
family= 0 1 1 1 1 new D5h genus #    30 with   240 species is 0,2:\0,1:\3:\
family= 0 1 1 1 1 new D5h genus #    31 with   240 species is 0,2:\0,1:\4:\
family= 0 1 1 1 1 new D5h genus #    32 with   240 species is 0,2:\0,2:\0:\
family= 0 1 1 1 1 new D5h genus #    33 with   120 species is 0,2:\0,2:\1:\
family= 0 1 1 1 1 new D5h genus #    34 with   240 species is 0,2:\0,2:\3:\
family= 0 1 1 1 1 new D5h genus #    35 with   240 species is 0,2:\0,3:\0:\
family= 0 1 1 1 1 new D5h genus #    36 with   240 species is 0,2:\0,3:\1:\
family= 0 1 1 1 1 new D5h genus #    37 with   240 species is 0,2:\0,3:\2:\
family= 0 1 1 1 1 new D5h genus #    38 with   240 species is 0,2:\0,3:\3:\
family= 0 1 1 1 1 new D5h genus #    39 with   240 species is 0,2:\0,3:\4:\
family= 0 1 1 1 1 new D5h genus #    40 with   240 species is 0,2:\0,4:\0:\
family= 0 1 1 1 1 new D5h genus #    41 with   240 species is 0,2:\0,4:\1:\
family= 0 1 1 1 1 new D5h genus #    42 with   240 species is 0,2:\0,4:\2:\
family= 0 1 1 1 1 new D5h genus #    43 with   240 species is 0,2:\0,4:\3:\
family= 0 1 1 1 1 new D5h genus #    44 with   240 species is 0,2:\0,4:\4:\
family= 0 1 1 1 1 new D5h genus #    45 with   240 species is 0,2:\1,3:\0:\
family= 0 1 1 1 1 new D5h genus #    46 with   240 species is 0,2:\1,3:\1:\
family= 0 1 1 1 1 new D5h genus #    47 with   240 species is 0,2:\1,3:\2:\
family= 0 1 1 1 1 new D5h genus #    48 with   240 species is 0,2:\1,3:\3:\
family= 0 1 1 1 1 new D5h genus #    49 with   240 species is 0,2:\1,3:\4:\
family= 0 1 1 1 1 new D5h genus #    50 with   240 species is 0,2:\3,4:\0:\
family= 0 1 1 1 1 new D5h genus #    51 with   120 species is 0,2:\3,4:\1:\
family= 0 1 1 1 1 new D5h genus #    52 with   240 species is 0,2:\3,4:\3:\
Nber of genera for this family=   52
 
family= 0 0 2 1 1
 
family= 0 0 2 1 1 new D5h genus #     1 with   120 species is \0,1:\0,1:\0:\
family= 0 0 2 1 1 new D5h genus #     2 with   120 species is \0,1:\0,1:\2:\
family= 0 0 2 1 1 new D5h genus #     3 with    60 species is \0,1:\0,1:\3:\
family= 0 0 2 1 1 new D5h genus #     4 with   240 species is \0,1:\0,2:\0:\
family= 0 0 2 1 1 new D5h genus #     5 with   240 species is \0,1:\0,2:\1:\
family= 0 0 2 1 1 new D5h genus #     6 with   240 species is \0,1:\0,2:\2:\
family= 0 0 2 1 1 new D5h genus #     7 with   240 species is \0,1:\0,2:\3:\
family= 0 0 2 1 1 new D5h genus #     8 with   240 species is \0,1:\0,2:\4:\
family= 0 0 2 1 1 new D5h genus #     9 with   240 species is \0,1:\0,3:\0:\
family= 0 0 2 1 1 new D5h genus #    10 with   240 species is \0,1:\0,3:\1:\
family= 0 0 2 1 1 new D5h genus #    11 with   240 species is \0,1:\0,3:\2:\
family= 0 0 2 1 1 new D5h genus #    12 with   240 species is \0,1:\0,3:\3:\
family= 0 0 2 1 1 new D5h genus #    13 with   240 species is \0,1:\0,3:\4:\
family= 0 0 2 1 1 new D5h genus #    14 with   120 species is \0,1:\0,4:\0:\
family= 0 0 2 1 1 new D5h genus #    15 with   240 species is \0,1:\0,4:\1:\
family= 0 0 2 1 1 new D5h genus #    16 with   240 species is \0,1:\0,4:\2:\
family= 0 0 2 1 1 new D5h genus #    17 with   240 species is \0,1:\2,3:\0:\
family= 0 0 2 1 1 new D5h genus #    18 with   240 species is \0,1:\2,3:\1:\
family= 0 0 2 1 1 new D5h genus #    19 with   120 species is \0,1:\2,3:\4:\
family= 0 0 2 1 1 new D5h genus #    20 with   240 species is \0,1:\2,4:\0:\
family= 0 0 2 1 1 new D5h genus #    21 with   240 species is \0,1:\2,4:\2:\
family= 0 0 2 1 1 new D5h genus #    22 with   120 species is \0,1:\2,4:\3:\
family= 0 0 2 1 1 new D5h genus #    23 with   120 species is \0,2:\0,2:\0:\
family= 0 0 2 1 1 new D5h genus #    24 with    60 species is \0,2:\0,2:\1:\
family= 0 0 2 1 1 new D5h genus #    25 with   120 species is \0,2:\0,2:\3:\
family= 0 0 2 1 1 new D5h genus #    26 with   120 species is \0,2:\0,3:\0:\
family= 0 0 2 1 1 new D5h genus #    27 with   240 species is \0,2:\0,3:\1:\
family= 0 0 2 1 1 new D5h genus #    28 with   240 species is \0,2:\0,3:\2:\
family= 0 0 2 1 1 new D5h genus #    29 with   240 species is \0,2:\1,3:\0:\
family= 0 0 2 1 1 new D5h genus #    30 with   240 species is \0,2:\1,3:\1:\
family= 0 0 2 1 1 new D5h genus #    31 with   120 species is \0,2:\1,3:\4:\
Nber of genera for this family=   31
 
family= 1 0 0 2 1
 
family= 1 0 0 2 1 new D5h genus #     1 with    60 species is 0:\0:\0:\
family= 1 0 0 2 1 new D5h genus #     2 with   240 species is 0:\0:\1:\
family= 1 0 0 2 1 new D5h genus #     3 with   240 species is 0:\0:\2:\
family= 1 0 0 2 1 new D5h genus #     4 with   120 species is 0:\1:\1:\
family= 1 0 0 2 1 new D5h genus #     5 with   240 species is 0:\1:\2:\
family= 1 0 0 2 1 new D5h genus #     6 with   240 species is 0:\1:\3:\
family= 1 0 0 2 1 new D5h genus #     7 with   120 species is 0:\1:\4:\
family= 1 0 0 2 1 new D5h genus #     8 with   120 species is 0:\2:\2:\
family= 1 0 0 2 1 new D5h genus #     9 with   120 species is 0:\2:\3:\
Nber of genera for this family=    9
 
family= 0 1 0 2 1
 
family= 0 1 0 2 1 new D5h genus #     1 with   120 species is 0,1:\0:\0:\
family= 0 1 0 2 1 new D5h genus #     2 with   120 species is 0,1:\0:\1:\
family= 0 1 0 2 1 new D5h genus #     3 with   240 species is 0,1:\0:\2:\
family= 0 1 0 2 1 new D5h genus #     4 with   240 species is 0,1:\0:\3:\
family= 0 1 0 2 1 new D5h genus #     5 with   240 species is 0,1:\0:\4:\
family= 0 1 0 2 1 new D5h genus #     6 with   120 species is 0,1:\2:\2:\
family= 0 1 0 2 1 new D5h genus #     7 with   240 species is 0,1:\2:\3:\
family= 0 1 0 2 1 new D5h genus #     8 with   120 species is 0,1:\2:\4:\
family= 0 1 0 2 1 new D5h genus #     9 with    60 species is 0,1:\3:\3:\
family= 0 1 0 2 1 new D5h genus #    10 with   120 species is 0,2:\0:\0:\
family= 0 1 0 2 1 new D5h genus #    11 with   240 species is 0,2:\0:\1:\
family= 0 1 0 2 1 new D5h genus #    12 with   120 species is 0,2:\0:\2:\
family= 0 1 0 2 1 new D5h genus #    13 with   240 species is 0,2:\0:\3:\
family= 0 1 0 2 1 new D5h genus #    14 with   240 species is 0,2:\0:\4:\
family= 0 1 0 2 1 new D5h genus #    15 with    60 species is 0,2:\1:\1:\
family= 0 1 0 2 1 new D5h genus #    16 with   240 species is 0,2:\1:\3:\
family= 0 1 0 2 1 new D5h genus #    17 with   120 species is 0,2:\3:\3:\
family= 0 1 0 2 1 new D5h genus #    18 with   120 species is 0,2:\3:\4:\
Nber of genera for this family=   18
 
family= 0 0 1 2 1
 
family= 0 0 1 2 1 new D5h genus #     1 with   120 species is \0,1:\0:\0:\
family= 0 0 1 2 1 new D5h genus #     2 with   120 species is \0,1:\0:\1:\
family= 0 0 1 2 1 new D5h genus #     3 with   240 species is \0,1:\0:\2:\
family= 0 0 1 2 1 new D5h genus #     4 with   240 species is \0,1:\0:\3:\
family= 0 0 1 2 1 new D5h genus #     5 with   240 species is \0,1:\0:\4:\
family= 0 0 1 2 1 new D5h genus #     6 with   120 species is \0,1:\2:\2:\
family= 0 0 1 2 1 new D5h genus #     7 with   240 species is \0,1:\2:\3:\
family= 0 0 1 2 1 new D5h genus #     8 with   120 species is \0,1:\2:\4:\
family= 0 0 1 2 1 new D5h genus #     9 with    60 species is \0,1:\3:\3:\
family= 0 0 1 2 1 new D5h genus #    10 with   120 species is \0,2:\0:\0:\
family= 0 0 1 2 1 new D5h genus #    11 with   240 species is \0,2:\0:\1:\
family= 0 0 1 2 1 new D5h genus #    12 with   120 species is \0,2:\0:\2:\
family= 0 0 1 2 1 new D5h genus #    13 with   240 species is \0,2:\0:\3:\
family= 0 0 1 2 1 new D5h genus #    14 with   240 species is \0,2:\0:\4:\
family= 0 0 1 2 1 new D5h genus #    15 with    60 species is \0,2:\1:\1:\
family= 0 0 1 2 1 new D5h genus #    16 with   240 species is \0,2:\1:\3:\
family= 0 0 1 2 1 new D5h genus #    17 with   120 species is \0,2:\3:\3:\
family= 0 0 1 2 1 new D5h genus #    18 with   120 species is \0,2:\3:\4:\
Nber of genera for this family=   18
 
family= 0 0 0 3 1
 
family= 0 0 0 3 1 new D5h genus #     1 with    20 species is \0:\0:\0:\
family= 0 0 0 3 1 new D5h genus #     2 with   120 species is \0:\0:\1:\
family= 0 0 0 3 1 new D5h genus #     3 with   120 species is \0:\0:\2:\
family= 0 0 0 3 1 new D5h genus #     4 with   120 species is \0:\1:\2:\
family= 0 0 0 3 1 new D5h genus #     5 with   120 species is \0:\1:\3:\
Nber of genera for this family=    5
 
family= 2 0 0 0 2
 
family= 2 0 0 0 2 new D5h genus #     1 with    30 species is 0:0:\:\
family= 2 0 0 0 2 new D5h genus #     2 with    60 species is 0:1:\:\
family= 2 0 0 0 2 new D5h genus #     3 with    60 species is 0:2:\:\
Nber of genera for this family=    3
 
family= 1 1 0 0 2
 
family= 1 1 0 0 2 new D5h genus #     1 with   120 species is 0:0,1:\:\
family= 1 1 0 0 2 new D5h genus #     2 with   120 species is 0:0,2:\:\
family= 1 1 0 0 2 new D5h genus #     3 with   120 species is 0:1,2:\:\
family= 1 1 0 0 2 new D5h genus #     4 with   120 species is 0:1,3:\:\
family= 1 1 0 0 2 new D5h genus #     5 with    60 species is 0:1,4:\:\
family= 1 1 0 0 2 new D5h genus #     6 with    60 species is 0:2,3:\:\
Nber of genera for this family=    6
 
family= 0 2 0 0 2
 
family= 0 2 0 0 2 new D5h genus #     1 with    30 species is 0,1:0,1:\:\
family= 0 2 0 0 2 new D5h genus #     2 with   120 species is 0,1:0,2:\:\
family= 0 2 0 0 2 new D5h genus #     3 with   120 species is 0,1:0,3:\:\
family= 0 2 0 0 2 new D5h genus #     4 with    60 species is 0,1:0,4:\:\
family= 0 2 0 0 2 new D5h genus #     5 with    60 species is 0,1:2,3:\:\
family= 0 2 0 0 2 new D5h genus #     6 with    60 species is 0,1:2,4:\:\
family= 0 2 0 0 2 new D5h genus #     7 with    30 species is 0,2:0,2:\:\
family= 0 2 0 0 2 new D5h genus #     8 with    60 species is 0,2:0,3:\:\
family= 0 2 0 0 2 new D5h genus #     9 with    60 species is 0,2:1,3:\:\
Nber of genera for this family=    9
 
family= 1 0 1 0 2
 
family= 1 0 1 0 2 new D5h genus #     1 with   120 species is 0:\0,1:\:\
family= 1 0 1 0 2 new D5h genus #     2 with   120 species is 0:\0,2:\:\
family= 1 0 1 0 2 new D5h genus #     3 with   120 species is 0:\1,2:\:\
family= 1 0 1 0 2 new D5h genus #     4 with   120 species is 0:\1,3:\:\
family= 1 0 1 0 2 new D5h genus #     5 with    60 species is 0:\1,4:\:\
family= 1 0 1 0 2 new D5h genus #     6 with    60 species is 0:\2,3:\:\
Nber of genera for this family=    6
 
family= 0 1 1 0 2
 
family= 0 1 1 0 2 new D5h genus #     1 with    60 species is 0,1:\0,1:\:\
family= 0 1 1 0 2 new D5h genus #     2 with   120 species is 0,1:\0,2:\:\
family= 0 1 1 0 2 new D5h genus #     3 with   120 species is 0,1:\0,3:\:\
family= 0 1 1 0 2 new D5h genus #     4 with   120 species is 0,1:\0,4:\:\
family= 0 1 1 0 2 new D5h genus #     5 with   120 species is 0,1:\2,3:\:\
family= 0 1 1 0 2 new D5h genus #     6 with    60 species is 0,1:\2,4:\:\
family= 0 1 1 0 2 new D5h genus #     7 with   120 species is 0,2:\0,1:\:\
family= 0 1 1 0 2 new D5h genus #     8 with    60 species is 0,2:\0,2:\:\
family= 0 1 1 0 2 new D5h genus #     9 with   120 species is 0,2:\0,3:\:\
family= 0 1 1 0 2 new D5h genus #    10 with   120 species is 0,2:\0,4:\:\
family= 0 1 1 0 2 new D5h genus #    11 with   120 species is 0,2:\1,3:\:\
family= 0 1 1 0 2 new D5h genus #    12 with    60 species is 0,2:\3,4:\:\
Nber of genera for this family=   12
 
family= 0 0 2 0 2
 
family= 0 0 2 0 2 new D5h genus #     1 with    30 species is \0,1:\0,1:\:\
family= 0 0 2 0 2 new D5h genus #     2 with   120 species is \0,1:\0,2:\:\
family= 0 0 2 0 2 new D5h genus #     3 with   120 species is \0,1:\0,3:\:\
family= 0 0 2 0 2 new D5h genus #     4 with    60 species is \0,1:\0,4:\:\
family= 0 0 2 0 2 new D5h genus #     5 with    60 species is \0,1:\2,3:\:\
family= 0 0 2 0 2 new D5h genus #     6 with    60 species is \0,1:\2,4:\:\
family= 0 0 2 0 2 new D5h genus #     7 with    30 species is \0,2:\0,2:\:\
family= 0 0 2 0 2 new D5h genus #     8 with    60 species is \0,2:\0,3:\:\
family= 0 0 2 0 2 new D5h genus #     9 with    60 species is \0,2:\1,3:\:\
Nber of genera for this family=    9
 
family= 1 0 0 1 2
 
family= 1 0 0 1 2 new D5h genus #     1 with    60 species is 0:\0:\:\
family= 1 0 0 1 2 new D5h genus #     2 with   120 species is 0:\1:\:\
family= 1 0 0 1 2 new D5h genus #     3 with   120 species is 0:\2:\:\
Nber of genera for this family=    3
 
family= 0 1 0 1 2
 
family= 0 1 0 1 2 new D5h genus #     1 with   120 species is 0,1:\0:\:\
family= 0 1 0 1 2 new D5h genus #     2 with   120 species is 0,1:\2:\:\
family= 0 1 0 1 2 new D5h genus #     3 with    60 species is 0,1:\3:\:\
family= 0 1 0 1 2 new D5h genus #     4 with   120 species is 0,2:\0:\:\
family= 0 1 0 1 2 new D5h genus #     5 with    60 species is 0,2:\1:\:\
family= 0 1 0 1 2 new D5h genus #     6 with   120 species is 0,2:\3:\:\
Nber of genera for this family=    6
 
family= 0 0 1 1 2
 
family= 0 0 1 1 2 new D5h genus #     1 with   120 species is \0,1:\0:\:\
family= 0 0 1 1 2 new D5h genus #     2 with   120 species is \0,1:\2:\:\
family= 0 0 1 1 2 new D5h genus #     3 with    60 species is \0,1:\3:\:\
family= 0 0 1 1 2 new D5h genus #     4 with   120 species is \0,2:\0:\:\
family= 0 0 1 1 2 new D5h genus #     5 with    60 species is \0,2:\1:\:\
family= 0 0 1 1 2 new D5h genus #     6 with   120 species is \0,2:\3:\:\
Nber of genera for this family=    6
 
family= 0 0 0 2 2
 
family= 0 0 0 2 2 new D5h genus #     1 with    30 species is \0:\0:\:\
family= 0 0 0 2 2 new D5h genus #     2 with    60 species is \0:\1:\:\
family= 0 0 0 2 2 new D5h genus #     3 with    60 species is \0:\2:\:\
Nber of genera for this family=    3
 
family= 1 0 0 0 3
 
family= 1 0 0 0 3 new D5h genus #     1 with    20 species is 0:\:\:\
Nber of genera for this family=    1
 
family= 0 1 0 0 3
 
family= 0 1 0 0 3 new D5h genus #     1 with    20 species is 0,1:\:\:\
family= 0 1 0 0 3 new D5h genus #     2 with    20 species is 0,2:\:\:\
Nber of genera for this family=    2
 
family= 0 0 1 0 3
 
family= 0 0 1 0 3 new D5h genus #     1 with    20 species is \0,1:\:\:\
family= 0 0 1 0 3 new D5h genus #     2 with    20 species is \0,2:\:\:\
Nber of genera for this family=    2
 
family= 0 0 0 1 3
 
family= 0 0 0 1 3 new D5h genus #     1 with    20 species is \0:\:\:\
Nber of genera for this family=    1
 
family= 0 0 0 0 4
 
family= 0 0 0 0 4 new D5h genus #     1 with     1 species is \:\:\:\
Nber of genera for this family=    1
 
----------------------------------------

Nber families=     70
Nber genera=     4950
Nber species=   923521
