# Supplementary material for: The Polytope Formalism: application to molecular constitution and the prospect of a complete description of Chemical Space
Source: Chem Sci. 2026 Jan 8;17(4):2102–18. doi: 10.1039/d5sc08813e (PMC12780917; doi:10.1039/d5sc08813e)
Supplement: SC-017-D5SC08813E-s001 [file SC-017-D5SC08813E-s001.zip › publication files/species/genera_D5h_S5B4_max11111.txt]

D5h_
D5h site symmetry is used to group species into genera
====
 
family= 4 0 0 0 0
 
family= 4 0 0 0 0 new D5h genus #     1 with   120 species is 0:1:2:3
Nber of genera for this family=    1
 
family= 3 1 0 0 0
 
family= 3 1 0 0 0 new D5h genus #     1 with   120 species is 0:1:2:3,4
family= 3 1 0 0 0 new D5h genus #     2 with   120 species is 0:1:3:2,4
Nber of genera for this family=    2
 
----------------------------------------

Nber families=      2
Nber genera=        3
Nber species=      360
