# Supplementary material for: The Polytope Formalism: application to molecular constitution and the prospect of a complete description of Chemical Space
Source: Chem Sci. 2026 Jan 8;17(4):2102–18. doi: 10.1039/d5sc08813e (PMC12780917; doi:10.1039/d5sc08813e)
Supplement: SC-017-D5SC08813E-s001 [file SC-017-D5SC08813E-s001.zip › publication files/species/genera_D5h_S5B4_max22222.txt]

D5h_
D5h site symmetry is used to group species into genera
====
 
family= 4 0 0 0 0
 
family= 4 0 0 0 0 new D5h genus #     1 with    30 species is 0:0:1:1
family= 4 0 0 0 0 new D5h genus #     2 with   120 species is 0:0:1:2
family= 4 0 0 0 0 new D5h genus #     3 with   120 species is 0:0:1:3
family= 4 0 0 0 0 new D5h genus #     4 with    60 species is 0:0:1:4
family= 4 0 0 0 0 new D5h genus #     5 with    30 species is 0:0:2:2
family= 4 0 0 0 0 new D5h genus #     6 with    60 species is 0:0:2:3
family= 4 0 0 0 0 new D5h genus #     7 with   120 species is 0:1:2:3
Nber of genera for this family=    7
 
family= 3 1 0 0 0
 
family= 3 1 0 0 0 new D5h genus #     1 with   120 species is 0:0:1:1,2
family= 3 1 0 0 0 new D5h genus #     2 with   120 species is 0:0:1:1,3
family= 3 1 0 0 0 new D5h genus #     3 with   120 species is 0:0:1:1,4
family= 3 1 0 0 0 new D5h genus #     4 with   120 species is 0:0:1:2,3
family= 3 1 0 0 0 new D5h genus #     5 with   120 species is 0:0:1:2,4
family= 3 1 0 0 0 new D5h genus #     6 with   120 species is 0:0:1:3,4
family= 3 1 0 0 0 new D5h genus #     7 with   120 species is 0:0:2:1,2
family= 3 1 0 0 0 new D5h genus #     8 with   120 species is 0:0:2:1,3
family= 3 1 0 0 0 new D5h genus #     9 with   120 species is 0:0:2:1,4
family= 3 1 0 0 0 new D5h genus #    10 with   120 species is 0:0:2:2,3
family= 3 1 0 0 0 new D5h genus #    11 with   120 species is 0:0:2:2,4
family= 3 1 0 0 0 new D5h genus #    12 with   120 species is 0:0:2:3,4
family= 3 1 0 0 0 new D5h genus #    13 with   240 species is 0:1:2:0,1
family= 3 1 0 0 0 new D5h genus #    14 with   120 species is 0:1:2:0,2
family= 3 1 0 0 0 new D5h genus #    15 with   240 species is 0:1:2:0,3
family= 3 1 0 0 0 new D5h genus #    16 with   240 species is 0:1:2:0,4
family= 3 1 0 0 0 new D5h genus #    17 with   240 species is 0:1:2:1,3
family= 3 1 0 0 0 new D5h genus #    18 with   120 species is 0:1:2:3,4
family= 3 1 0 0 0 new D5h genus #    19 with   120 species is 0:1:3:0,1
family= 3 1 0 0 0 new D5h genus #    20 with   240 species is 0:1:3:0,2
family= 3 1 0 0 0 new D5h genus #    21 with   240 species is 0:1:3:0,3
family= 3 1 0 0 0 new D5h genus #    22 with   240 species is 0:1:3:0,4
family= 3 1 0 0 0 new D5h genus #    23 with   240 species is 0:1:3:2,3
family= 3 1 0 0 0 new D5h genus #    24 with   120 species is 0:1:3:2,4
Nber of genera for this family=   24
 
family= 2 2 0 0 0
 
family= 2 2 0 0 0 new D5h genus #     1 with    60 species is 0:0:1,2:1,2
family= 2 2 0 0 0 new D5h genus #     2 with   120 species is 0:0:1,2:1,3
family= 2 2 0 0 0 new D5h genus #     3 with   120 species is 0:0:1,2:1,4
family= 2 2 0 0 0 new D5h genus #     4 with   120 species is 0:0:1,2:2,3
family= 2 2 0 0 0 new D5h genus #     5 with   120 species is 0:0:1,2:2,4
family= 2 2 0 0 0 new D5h genus #     6 with    60 species is 0:0:1,2:3,4
family= 2 2 0 0 0 new D5h genus #     7 with    60 species is 0:0:1,3:1,3
family= 2 2 0 0 0 new D5h genus #     8 with   120 species is 0:0:1,3:1,4
family= 2 2 0 0 0 new D5h genus #     9 with   120 species is 0:0:1,3:2,3
family= 2 2 0 0 0 new D5h genus #    10 with    60 species is 0:0:1,3:2,4
family= 2 2 0 0 0 new D5h genus #    11 with    30 species is 0:0:1,4:1,4
family= 2 2 0 0 0 new D5h genus #    12 with    60 species is 0:0:1,4:2,3
family= 2 2 0 0 0 new D5h genus #    13 with    30 species is 0:0:2,3:2,3
family= 2 2 0 0 0 new D5h genus #    14 with   240 species is 0:1:0,1:2,3
family= 2 2 0 0 0 new D5h genus #    15 with   120 species is 0:1:0,1:2,4
family= 2 2 0 0 0 new D5h genus #    16 with   240 species is 0:1:0,2:1,2
family= 2 2 0 0 0 new D5h genus #    17 with   240 species is 0:1:0,2:1,3
family= 2 2 0 0 0 new D5h genus #    18 with   120 species is 0:1:0,2:1,4
family= 2 2 0 0 0 new D5h genus #    19 with   240 species is 0:1:0,2:2,3
family= 2 2 0 0 0 new D5h genus #    20 with   240 species is 0:1:0,2:2,4
family= 2 2 0 0 0 new D5h genus #    21 with   240 species is 0:1:0,2:3,4
family= 2 2 0 0 0 new D5h genus #    22 with   240 species is 0:1:0,3:1,2
family= 2 2 0 0 0 new D5h genus #    23 with   120 species is 0:1:0,3:1,3
family= 2 2 0 0 0 new D5h genus #    24 with   240 species is 0:1:0,3:2,3
family= 2 2 0 0 0 new D5h genus #    25 with   240 species is 0:1:0,3:2,4
family= 2 2 0 0 0 new D5h genus #    26 with   240 species is 0:1:0,3:3,4
family= 2 2 0 0 0 new D5h genus #    27 with   120 species is 0:1:0,4:1,2
family= 2 2 0 0 0 new D5h genus #    28 with   240 species is 0:1:0,4:2,3
family= 2 2 0 0 0 new D5h genus #    29 with   240 species is 0:1:0,4:2,4
family= 2 2 0 0 0 new D5h genus #    30 with   240 species is 0:1:0,4:3,4
family= 2 2 0 0 0 new D5h genus #    31 with   120 species is 0:1:2,3:2,3
family= 2 2 0 0 0 new D5h genus #    32 with   240 species is 0:1:2,3:2,4
family= 2 2 0 0 0 new D5h genus #    33 with   120 species is 0:1:2,3:3,4
family= 2 2 0 0 0 new D5h genus #    34 with    60 species is 0:1:2,4:2,4
family= 2 2 0 0 0 new D5h genus #    35 with   120 species is 0:2:0,1:1,2
family= 2 2 0 0 0 new D5h genus #    36 with   240 species is 0:2:0,1:1,3
family= 2 2 0 0 0 new D5h genus #    37 with   240 species is 0:2:0,1:1,4
family= 2 2 0 0 0 new D5h genus #    38 with   240 species is 0:2:0,1:2,3
family= 2 2 0 0 0 new D5h genus #    39 with   240 species is 0:2:0,1:2,4
family= 2 2 0 0 0 new D5h genus #    40 with   240 species is 0:2:0,1:3,4
family= 2 2 0 0 0 new D5h genus #    41 with   240 species is 0:2:0,2:1,3
family= 2 2 0 0 0 new D5h genus #    42 with   120 species is 0:2:0,2:3,4
family= 2 2 0 0 0 new D5h genus #    43 with   240 species is 0:2:0,3:1,3
family= 2 2 0 0 0 new D5h genus #    44 with   240 species is 0:2:0,3:1,4
family= 2 2 0 0 0 new D5h genus #    45 with   240 species is 0:2:0,3:2,3
family= 2 2 0 0 0 new D5h genus #    46 with   120 species is 0:2:0,3:2,4
family= 2 2 0 0 0 new D5h genus #    47 with   240 species is 0:2:0,3:3,4
family= 2 2 0 0 0 new D5h genus #    48 with   240 species is 0:2:0,4:1,3
family= 2 2 0 0 0 new D5h genus #    49 with   240 species is 0:2:0,4:1,4
family= 2 2 0 0 0 new D5h genus #    50 with   120 species is 0:2:0,4:2,3
family= 2 2 0 0 0 new D5h genus #    51 with   240 species is 0:2:0,4:3,4
family= 2 2 0 0 0 new D5h genus #    52 with   120 species is 0:2:1,3:1,3
family= 2 2 0 0 0 new D5h genus #    53 with   120 species is 0:2:1,3:1,4
family= 2 2 0 0 0 new D5h genus #    54 with   240 species is 0:2:1,3:3,4
family= 2 2 0 0 0 new D5h genus #    55 with    60 species is 0:2:3,4:3,4
Nber of genera for this family=   55
 
family= 1 3 0 0 0
 
family= 1 3 0 0 0 new D5h genus #     1 with   240 species is 0:0,1:1,2:2,3
family= 1 3 0 0 0 new D5h genus #     2 with   240 species is 0:0,1:1,2:2,4
family= 1 3 0 0 0 new D5h genus #     3 with   240 species is 0:0,1:1,2:3,4
family= 1 3 0 0 0 new D5h genus #     4 with   240 species is 0:0,1:1,3:2,3
family= 1 3 0 0 0 new D5h genus #     5 with   240 species is 0:0,1:1,3:2,4
family= 1 3 0 0 0 new D5h genus #     6 with   240 species is 0:0,1:1,3:3,4
family= 1 3 0 0 0 new D5h genus #     7 with   240 species is 0:0,1:1,4:2,3
family= 1 3 0 0 0 new D5h genus #     8 with   240 species is 0:0,1:1,4:2,4
family= 1 3 0 0 0 new D5h genus #     9 with   240 species is 0:0,1:1,4:3,4
family= 1 3 0 0 0 new D5h genus #    10 with   120 species is 0:0,1:2,3:2,3
family= 1 3 0 0 0 new D5h genus #    11 with   240 species is 0:0,1:2,3:2,4
family= 1 3 0 0 0 new D5h genus #    12 with   240 species is 0:0,1:2,3:3,4
family= 1 3 0 0 0 new D5h genus #    13 with   120 species is 0:0,1:2,4:2,4
family= 1 3 0 0 0 new D5h genus #    14 with   240 species is 0:0,1:2,4:3,4
family= 1 3 0 0 0 new D5h genus #    15 with   120 species is 0:0,1:3,4:3,4
family= 1 3 0 0 0 new D5h genus #    16 with   240 species is 0:0,2:1,2:1,3
family= 1 3 0 0 0 new D5h genus #    17 with   240 species is 0:0,2:1,2:1,4
family= 1 3 0 0 0 new D5h genus #    18 with   240 species is 0:0,2:1,2:3,4
family= 1 3 0 0 0 new D5h genus #    19 with   120 species is 0:0,2:1,3:1,3
family= 1 3 0 0 0 new D5h genus #    20 with   240 species is 0:0,2:1,3:1,4
family= 1 3 0 0 0 new D5h genus #    21 with   240 species is 0:0,2:1,3:2,3
family= 1 3 0 0 0 new D5h genus #    22 with   240 species is 0:0,2:1,3:2,4
family= 1 3 0 0 0 new D5h genus #    23 with   240 species is 0:0,2:1,3:3,4
family= 1 3 0 0 0 new D5h genus #    24 with   120 species is 0:0,2:1,4:1,4
family= 1 3 0 0 0 new D5h genus #    25 with   240 species is 0:0,2:1,4:2,3
family= 1 3 0 0 0 new D5h genus #    26 with   240 species is 0:0,2:1,4:2,4
family= 1 3 0 0 0 new D5h genus #    27 with   240 species is 0:0,2:1,4:3,4
family= 1 3 0 0 0 new D5h genus #    28 with   240 species is 0:0,2:2,3:3,4
family= 1 3 0 0 0 new D5h genus #    29 with   240 species is 0:0,2:2,4:3,4
family= 1 3 0 0 0 new D5h genus #    30 with   120 species is 0:0,2:3,4:3,4
family= 1 3 0 0 0 new D5h genus #    31 with   120 species is 0:1,2:1,2:3,4
family= 1 3 0 0 0 new D5h genus #    32 with   240 species is 0:1,2:1,3:2,3
family= 1 3 0 0 0 new D5h genus #    33 with   240 species is 0:1,2:1,3:2,4
family= 1 3 0 0 0 new D5h genus #    34 with   240 species is 0:1,2:1,3:3,4
family= 1 3 0 0 0 new D5h genus #    35 with   240 species is 0:1,2:1,4:2,3
family= 1 3 0 0 0 new D5h genus #    36 with   240 species is 0:1,2:1,4:2,4
family= 1 3 0 0 0 new D5h genus #    37 with   120 species is 0:1,2:1,4:3,4
family= 1 3 0 0 0 new D5h genus #    38 with   120 species is 0:1,2:2,3:3,4
family= 1 3 0 0 0 new D5h genus #    39 with   120 species is 0:1,3:1,3:2,4
family= 1 3 0 0 0 new D5h genus #    40 with   240 species is 0:1,3:1,4:2,3
family= 1 3 0 0 0 new D5h genus #    41 with   120 species is 0:1,3:1,4:2,4
family= 1 3 0 0 0 new D5h genus #    42 with   120 species is 0:1,3:2,3:2,4
family= 1 3 0 0 0 new D5h genus #    43 with    60 species is 0:1,4:1,4:2,3
family= 1 3 0 0 0 new D5h genus #    44 with    60 species is 0:1,4:2,3:2,3
Nber of genera for this family=   44
 
family= 0 4 0 0 0
 
family= 0 4 0 0 0 new D5h genus #     1 with    30 species is 0,1:0,1:2,3:2,3
family= 0 4 0 0 0 new D5h genus #     2 with   120 species is 0,1:0,1:2,3:2,4
family= 0 4 0 0 0 new D5h genus #     3 with    60 species is 0,1:0,1:2,3:3,4
family= 0 4 0 0 0 new D5h genus #     4 with    30 species is 0,1:0,1:2,4:2,4
family= 0 4 0 0 0 new D5h genus #     5 with   120 species is 0,1:0,2:1,2:3,4
family= 0 4 0 0 0 new D5h genus #     6 with   120 species is 0,1:0,2:1,3:2,3
family= 0 4 0 0 0 new D5h genus #     7 with   240 species is 0,1:0,2:1,3:2,4
family= 0 4 0 0 0 new D5h genus #     8 with   240 species is 0,1:0,2:1,3:3,4
family= 0 4 0 0 0 new D5h genus #     9 with   240 species is 0,1:0,2:1,4:2,3
family= 0 4 0 0 0 new D5h genus #    10 with   120 species is 0,1:0,2:1,4:2,4
family= 0 4 0 0 0 new D5h genus #    11 with   240 species is 0,1:0,2:2,3:3,4
family= 0 4 0 0 0 new D5h genus #    12 with   120 species is 0,1:0,2:2,4:3,4
family= 0 4 0 0 0 new D5h genus #    13 with   120 species is 0,1:0,3:1,2:2,3
family= 0 4 0 0 0 new D5h genus #    14 with   120 species is 0,1:0,3:1,2:2,4
family= 0 4 0 0 0 new D5h genus #    15 with   120 species is 0,1:0,3:1,3:2,4
family= 0 4 0 0 0 new D5h genus #    16 with   120 species is 0,1:0,3:2,4:2,4
family= 0 4 0 0 0 new D5h genus #    17 with   120 species is 0,1:0,4:1,2:2,3
family= 0 4 0 0 0 new D5h genus #    18 with    30 species is 0,2:0,2:1,3:1,3
family= 0 4 0 0 0 new D5h genus #    19 with    60 species is 0,2:0,2:1,3:1,4
family= 0 4 0 0 0 new D5h genus #    20 with   120 species is 0,2:0,3:1,3:1,4
Nber of genera for this family=   20
 
family= 3 0 1 0 0
 
family= 3 0 1 0 0 new D5h genus #     1 with   120 species is 0:0:1:\0,1
family= 3 0 1 0 0 new D5h genus #     2 with   120 species is 0:0:1:\0,2
family= 3 0 1 0 0 new D5h genus #     3 with   120 species is 0:0:1:\0,3
family= 3 0 1 0 0 new D5h genus #     4 with   120 species is 0:0:1:\0,4
family= 3 0 1 0 0 new D5h genus #     5 with   120 species is 0:0:2:\0,1
family= 3 0 1 0 0 new D5h genus #     6 with   120 species is 0:0:2:\0,2
family= 3 0 1 0 0 new D5h genus #     7 with   120 species is 0:0:2:\0,3
family= 3 0 1 0 0 new D5h genus #     8 with   120 species is 0:0:2:\0,4
family= 3 0 1 0 0 new D5h genus #     9 with   240 species is 0:1:2:\0,1
family= 3 0 1 0 0 new D5h genus #    10 with   120 species is 0:1:2:\0,2
family= 3 0 1 0 0 new D5h genus #    11 with   240 species is 0:1:2:\0,3
family= 3 0 1 0 0 new D5h genus #    12 with   240 species is 0:1:2:\0,4
family= 3 0 1 0 0 new D5h genus #    13 with   240 species is 0:1:2:\1,3
family= 3 0 1 0 0 new D5h genus #    14 with   120 species is 0:1:2:\3,4
family= 3 0 1 0 0 new D5h genus #    15 with   120 species is 0:1:3:\0,1
family= 3 0 1 0 0 new D5h genus #    16 with   240 species is 0:1:3:\0,2
family= 3 0 1 0 0 new D5h genus #    17 with   240 species is 0:1:3:\0,3
family= 3 0 1 0 0 new D5h genus #    18 with   240 species is 0:1:3:\0,4
family= 3 0 1 0 0 new D5h genus #    19 with   240 species is 0:1:3:\2,3
family= 3 0 1 0 0 new D5h genus #    20 with   120 species is 0:1:3:\2,4
Nber of genera for this family=   20
 
family= 2 1 1 0 0
 
family= 2 1 1 0 0 new D5h genus #     1 with   120 species is 0:0:1,2:\0,1
family= 2 1 1 0 0 new D5h genus #     2 with   120 species is 0:0:1,2:\0,2
family= 2 1 1 0 0 new D5h genus #     3 with   120 species is 0:0:1,2:\0,3
family= 2 1 1 0 0 new D5h genus #     4 with   120 species is 0:0:1,2:\0,4
family= 2 1 1 0 0 new D5h genus #     5 with   120 species is 0:0:1,3:\0,1
family= 2 1 1 0 0 new D5h genus #     6 with   120 species is 0:0:1,3:\0,2
family= 2 1 1 0 0 new D5h genus #     7 with   120 species is 0:0:1,3:\0,3
family= 2 1 1 0 0 new D5h genus #     8 with   120 species is 0:0:1,3:\0,4
family= 2 1 1 0 0 new D5h genus #     9 with   120 species is 0:0:1,4:\0,1
family= 2 1 1 0 0 new D5h genus #    10 with   120 species is 0:0:1,4:\0,2
family= 2 1 1 0 0 new D5h genus #    11 with   120 species is 0:0:2,3:\0,1
family= 2 1 1 0 0 new D5h genus #    12 with   120 species is 0:0:2,3:\0,2
family= 2 1 1 0 0 new D5h genus #    13 with   120 species is 0:1:0,1:\0,1
family= 2 1 1 0 0 new D5h genus #    14 with   240 species is 0:1:0,2:\0,1
family= 2 1 1 0 0 new D5h genus #    15 with   240 species is 0:1:0,2:\0,2
family= 2 1 1 0 0 new D5h genus #    16 with   240 species is 0:1:0,2:\0,3
family= 2 1 1 0 0 new D5h genus #    17 with   240 species is 0:1:0,2:\0,4
family= 2 1 1 0 0 new D5h genus #    18 with   240 species is 0:1:0,3:\0,1
family= 2 1 1 0 0 new D5h genus #    19 with   240 species is 0:1:0,3:\0,2
family= 2 1 1 0 0 new D5h genus #    20 with   240 species is 0:1:0,3:\0,3
family= 2 1 1 0 0 new D5h genus #    21 with   240 species is 0:1:0,3:\0,4
family= 2 1 1 0 0 new D5h genus #    22 with   240 species is 0:1:0,4:\0,1
family= 2 1 1 0 0 new D5h genus #    23 with   240 species is 0:1:0,4:\0,2
family= 2 1 1 0 0 new D5h genus #    24 with   240 species is 0:1:0,4:\0,3
family= 2 1 1 0 0 new D5h genus #    25 with   240 species is 0:1:0,4:\0,4
family= 2 1 1 0 0 new D5h genus #    26 with   240 species is 0:1:2,3:\0,1
family= 2 1 1 0 0 new D5h genus #    27 with   240 species is 0:1:2,3:\0,2
family= 2 1 1 0 0 new D5h genus #    28 with   240 species is 0:1:2,3:\0,3
family= 2 1 1 0 0 new D5h genus #    29 with   240 species is 0:1:2,3:\0,4
family= 2 1 1 0 0 new D5h genus #    30 with   240 species is 0:1:2,3:\1,2
family= 2 1 1 0 0 new D5h genus #    31 with   240 species is 0:1:2,3:\1,3
family= 2 1 1 0 0 new D5h genus #    32 with   240 species is 0:1:2,3:\1,4
family= 2 1 1 0 0 new D5h genus #    33 with   240 species is 0:1:2,3:\2,3
family= 2 1 1 0 0 new D5h genus #    34 with   240 species is 0:1:2,3:\2,4
family= 2 1 1 0 0 new D5h genus #    35 with   240 species is 0:1:2,3:\3,4
family= 2 1 1 0 0 new D5h genus #    36 with   120 species is 0:1:2,4:\0,1
family= 2 1 1 0 0 new D5h genus #    37 with   240 species is 0:1:2,4:\0,2
family= 2 1 1 0 0 new D5h genus #    38 with   240 species is 0:1:2,4:\0,3
family= 2 1 1 0 0 new D5h genus #    39 with   240 species is 0:1:2,4:\0,4
family= 2 1 1 0 0 new D5h genus #    40 with   240 species is 0:1:2,4:\2,3
family= 2 1 1 0 0 new D5h genus #    41 with   120 species is 0:1:2,4:\2,4
family= 2 1 1 0 0 new D5h genus #    42 with   240 species is 0:2:0,1:\0,1
family= 2 1 1 0 0 new D5h genus #    43 with   240 species is 0:2:0,1:\0,2
family= 2 1 1 0 0 new D5h genus #    44 with   240 species is 0:2:0,1:\0,3
family= 2 1 1 0 0 new D5h genus #    45 with   240 species is 0:2:0,1:\0,4
family= 2 1 1 0 0 new D5h genus #    46 with   120 species is 0:2:0,2:\0,2
family= 2 1 1 0 0 new D5h genus #    47 with   240 species is 0:2:0,3:\0,1
family= 2 1 1 0 0 new D5h genus #    48 with   240 species is 0:2:0,3:\0,2
family= 2 1 1 0 0 new D5h genus #    49 with   240 species is 0:2:0,3:\0,3
family= 2 1 1 0 0 new D5h genus #    50 with   240 species is 0:2:0,3:\0,4
family= 2 1 1 0 0 new D5h genus #    51 with   240 species is 0:2:0,4:\0,1
family= 2 1 1 0 0 new D5h genus #    52 with   240 species is 0:2:0,4:\0,2
family= 2 1 1 0 0 new D5h genus #    53 with   240 species is 0:2:0,4:\0,3
family= 2 1 1 0 0 new D5h genus #    54 with   240 species is 0:2:0,4:\0,4
family= 2 1 1 0 0 new D5h genus #    55 with   240 species is 0:2:1,3:\0,1
family= 2 1 1 0 0 new D5h genus #    56 with   240 species is 0:2:1,3:\0,2
family= 2 1 1 0 0 new D5h genus #    57 with   240 species is 0:2:1,3:\0,3
family= 2 1 1 0 0 new D5h genus #    58 with   240 species is 0:2:1,3:\0,4
family= 2 1 1 0 0 new D5h genus #    59 with   240 species is 0:2:1,3:\1,2
family= 2 1 1 0 0 new D5h genus #    60 with   240 species is 0:2:1,3:\1,3
family= 2 1 1 0 0 new D5h genus #    61 with   240 species is 0:2:1,3:\1,4
family= 2 1 1 0 0 new D5h genus #    62 with   240 species is 0:2:1,3:\2,3
family= 2 1 1 0 0 new D5h genus #    63 with   240 species is 0:2:1,3:\2,4
family= 2 1 1 0 0 new D5h genus #    64 with   240 species is 0:2:1,3:\3,4
family= 2 1 1 0 0 new D5h genus #    65 with   240 species is 0:2:3,4:\0,1
family= 2 1 1 0 0 new D5h genus #    66 with   120 species is 0:2:3,4:\0,2
family= 2 1 1 0 0 new D5h genus #    67 with   240 species is 0:2:3,4:\0,3
family= 2 1 1 0 0 new D5h genus #    68 with   240 species is 0:2:3,4:\0,4
family= 2 1 1 0 0 new D5h genus #    69 with   240 species is 0:2:3,4:\1,3
family= 2 1 1 0 0 new D5h genus #    70 with   120 species is 0:2:3,4:\3,4
Nber of genera for this family=   70
 
family= 1 2 1 0 0
 
family= 1 2 1 0 0 new D5h genus #     1 with   240 species is 0:0,1:1,2:\0,1
family= 1 2 1 0 0 new D5h genus #     2 with   240 species is 0:0,1:1,3:\0,1
family= 1 2 1 0 0 new D5h genus #     3 with   240 species is 0:0,1:1,4:\0,1
family= 1 2 1 0 0 new D5h genus #     4 with   240 species is 0:0,1:2,3:\0,1
family= 1 2 1 0 0 new D5h genus #     5 with   240 species is 0:0,1:2,3:\0,2
family= 1 2 1 0 0 new D5h genus #     6 with   240 species is 0:0,1:2,3:\0,3
family= 1 2 1 0 0 new D5h genus #     7 with   240 species is 0:0,1:2,3:\0,4
family= 1 2 1 0 0 new D5h genus #     8 with   240 species is 0:0,1:2,4:\0,1
family= 1 2 1 0 0 new D5h genus #     9 with   240 species is 0:0,1:2,4:\0,2
family= 1 2 1 0 0 new D5h genus #    10 with   240 species is 0:0,1:2,4:\0,3
family= 1 2 1 0 0 new D5h genus #    11 with   240 species is 0:0,1:2,4:\0,4
family= 1 2 1 0 0 new D5h genus #    12 with   240 species is 0:0,1:3,4:\0,1
family= 1 2 1 0 0 new D5h genus #    13 with   240 species is 0:0,1:3,4:\0,2
family= 1 2 1 0 0 new D5h genus #    14 with   240 species is 0:0,1:3,4:\0,3
family= 1 2 1 0 0 new D5h genus #    15 with   240 species is 0:0,1:3,4:\0,4
family= 1 2 1 0 0 new D5h genus #    16 with   240 species is 0:0,2:1,2:\0,2
family= 1 2 1 0 0 new D5h genus #    17 with   240 species is 0:0,2:1,3:\0,1
family= 1 2 1 0 0 new D5h genus #    18 with   240 species is 0:0,2:1,3:\0,2
family= 1 2 1 0 0 new D5h genus #    19 with   240 species is 0:0,2:1,3:\0,3
family= 1 2 1 0 0 new D5h genus #    20 with   240 species is 0:0,2:1,3:\0,4
family= 1 2 1 0 0 new D5h genus #    21 with   240 species is 0:0,2:1,4:\0,1
family= 1 2 1 0 0 new D5h genus #    22 with   240 species is 0:0,2:1,4:\0,2
family= 1 2 1 0 0 new D5h genus #    23 with   240 species is 0:0,2:1,4:\0,3
family= 1 2 1 0 0 new D5h genus #    24 with   240 species is 0:0,2:1,4:\0,4
family= 1 2 1 0 0 new D5h genus #    25 with   240 species is 0:0,2:2,3:\0,2
family= 1 2 1 0 0 new D5h genus #    26 with   240 species is 0:0,2:2,4:\0,2
family= 1 2 1 0 0 new D5h genus #    27 with   240 species is 0:0,2:3,4:\0,1
family= 1 2 1 0 0 new D5h genus #    28 with   240 species is 0:0,2:3,4:\0,2
family= 1 2 1 0 0 new D5h genus #    29 with   240 species is 0:0,2:3,4:\0,3
family= 1 2 1 0 0 new D5h genus #    30 with   240 species is 0:0,2:3,4:\0,4
family= 1 2 1 0 0 new D5h genus #    31 with   120 species is 0:1,2:1,2:\1,2
family= 1 2 1 0 0 new D5h genus #    32 with   240 species is 0:1,2:1,3:\0,1
family= 1 2 1 0 0 new D5h genus #    33 with   240 species is 0:1,2:1,3:\1,2
family= 1 2 1 0 0 new D5h genus #    34 with   240 species is 0:1,2:1,3:\1,3
family= 1 2 1 0 0 new D5h genus #    35 with   240 species is 0:1,2:1,3:\1,4
family= 1 2 1 0 0 new D5h genus #    36 with   240 species is 0:1,2:1,4:\0,1
family= 1 2 1 0 0 new D5h genus #    37 with   240 species is 0:1,2:1,4:\1,2
family= 1 2 1 0 0 new D5h genus #    38 with   240 species is 0:1,2:1,4:\1,3
family= 1 2 1 0 0 new D5h genus #    39 with   240 species is 0:1,2:1,4:\1,4
family= 1 2 1 0 0 new D5h genus #    40 with   240 species is 0:1,2:2,3:\0,2
family= 1 2 1 0 0 new D5h genus #    41 with   240 species is 0:1,2:2,3:\1,2
family= 1 2 1 0 0 new D5h genus #    42 with   240 species is 0:1,2:2,3:\2,3
family= 1 2 1 0 0 new D5h genus #    43 with   240 species is 0:1,2:2,3:\2,4
family= 1 2 1 0 0 new D5h genus #    44 with   240 species is 0:1,2:2,4:\0,2
family= 1 2 1 0 0 new D5h genus #    45 with   240 species is 0:1,2:2,4:\1,2
family= 1 2 1 0 0 new D5h genus #    46 with   240 species is 0:1,2:2,4:\2,3
family= 1 2 1 0 0 new D5h genus #    47 with   240 species is 0:1,2:2,4:\2,4
family= 1 2 1 0 0 new D5h genus #    48 with   240 species is 0:1,2:3,4:\0,1
family= 1 2 1 0 0 new D5h genus #    49 with   240 species is 0:1,2:3,4:\0,2
family= 1 2 1 0 0 new D5h genus #    50 with   240 species is 0:1,2:3,4:\1,2
family= 1 2 1 0 0 new D5h genus #    51 with   240 species is 0:1,2:3,4:\1,3
family= 1 2 1 0 0 new D5h genus #    52 with   120 species is 0:1,2:3,4:\1,4
family= 1 2 1 0 0 new D5h genus #    53 with   120 species is 0:1,2:3,4:\2,3
family= 1 2 1 0 0 new D5h genus #    54 with   120 species is 0:1,3:1,3:\1,3
family= 1 2 1 0 0 new D5h genus #    55 with   240 species is 0:1,3:1,4:\0,1
family= 1 2 1 0 0 new D5h genus #    56 with   240 species is 0:1,3:1,4:\1,2
family= 1 2 1 0 0 new D5h genus #    57 with   240 species is 0:1,3:1,4:\1,3
family= 1 2 1 0 0 new D5h genus #    58 with   240 species is 0:1,3:1,4:\1,4
family= 1 2 1 0 0 new D5h genus #    59 with   240 species is 0:1,3:2,3:\0,3
family= 1 2 1 0 0 new D5h genus #    60 with   240 species is 0:1,3:2,3:\1,3
family= 1 2 1 0 0 new D5h genus #    61 with   240 species is 0:1,3:2,3:\2,3
family= 1 2 1 0 0 new D5h genus #    62 with   240 species is 0:1,3:2,3:\3,4
family= 1 2 1 0 0 new D5h genus #    63 with   240 species is 0:1,3:2,4:\0,1
family= 1 2 1 0 0 new D5h genus #    64 with   240 species is 0:1,3:2,4:\0,2
family= 1 2 1 0 0 new D5h genus #    65 with   240 species is 0:1,3:2,4:\1,2
family= 1 2 1 0 0 new D5h genus #    66 with   240 species is 0:1,3:2,4:\1,3
family= 1 2 1 0 0 new D5h genus #    67 with   120 species is 0:1,3:2,4:\1,4
family= 1 2 1 0 0 new D5h genus #    68 with   120 species is 0:1,3:2,4:\2,3
family= 1 2 1 0 0 new D5h genus #    69 with    60 species is 0:1,4:1,4:\1,4
family= 1 2 1 0 0 new D5h genus #    70 with   240 species is 0:1,4:2,3:\0,1
family= 1 2 1 0 0 new D5h genus #    71 with   240 species is 0:1,4:2,3:\0,2
family= 1 2 1 0 0 new D5h genus #    72 with   240 species is 0:1,4:2,3:\1,2
family= 1 2 1 0 0 new D5h genus #    73 with   240 species is 0:1,4:2,3:\1,3
family= 1 2 1 0 0 new D5h genus #    74 with   120 species is 0:1,4:2,3:\1,4
family= 1 2 1 0 0 new D5h genus #    75 with   120 species is 0:1,4:2,3:\2,3
family= 1 2 1 0 0 new D5h genus #    76 with    60 species is 0:2,3:2,3:\2,3
Nber of genera for this family=   76
 
family= 0 3 1 0 0
 
family= 0 3 1 0 0 new D5h genus #     1 with   120 species is 0,1:0,1:2,3:\0,1
family= 0 3 1 0 0 new D5h genus #     2 with    60 species is 0,1:0,1:2,4:\0,1
family= 0 3 1 0 0 new D5h genus #     3 with   240 species is 0,1:0,2:1,3:\0,1
family= 0 3 1 0 0 new D5h genus #     4 with   120 species is 0,1:0,2:1,4:\0,1
family= 0 3 1 0 0 new D5h genus #     5 with   240 species is 0,1:0,2:2,3:\0,2
family= 0 3 1 0 0 new D5h genus #     6 with   240 species is 0,1:0,2:2,4:\0,2
family= 0 3 1 0 0 new D5h genus #     7 with   240 species is 0,1:0,2:3,4:\0,1
family= 0 3 1 0 0 new D5h genus #     8 with   240 species is 0,1:0,2:3,4:\0,2
family= 0 3 1 0 0 new D5h genus #     9 with   240 species is 0,1:0,2:3,4:\0,3
family= 0 3 1 0 0 new D5h genus #    10 with   240 species is 0,1:0,2:3,4:\0,4
family= 0 3 1 0 0 new D5h genus #    11 with   240 species is 0,1:0,3:1,2:\0,1
family= 0 3 1 0 0 new D5h genus #    12 with   120 species is 0,1:0,3:2,3:\0,3
family= 0 3 1 0 0 new D5h genus #    13 with   240 species is 0,1:0,3:2,4:\0,1
family= 0 3 1 0 0 new D5h genus #    14 with   240 species is 0,1:0,3:2,4:\0,2
family= 0 3 1 0 0 new D5h genus #    15 with   240 species is 0,1:0,3:2,4:\0,3
family= 0 3 1 0 0 new D5h genus #    16 with   240 species is 0,1:0,3:2,4:\0,4
family= 0 3 1 0 0 new D5h genus #    17 with   120 species is 0,1:0,4:1,2:\0,1
family= 0 3 1 0 0 new D5h genus #    18 with   240 species is 0,1:0,4:2,3:\0,1
family= 0 3 1 0 0 new D5h genus #    19 with   240 species is 0,1:0,4:2,3:\0,2
family= 0 3 1 0 0 new D5h genus #    20 with    60 species is 0,1:2,4:2,4:\2,4
family= 0 3 1 0 0 new D5h genus #    21 with   120 species is 0,2:0,2:1,3:\0,2
family= 0 3 1 0 0 new D5h genus #    22 with   120 species is 0,2:0,3:1,3:\0,3
family= 0 3 1 0 0 new D5h genus #    23 with   240 species is 0,2:0,3:1,4:\0,1
family= 0 3 1 0 0 new D5h genus #    24 with   240 species is 0,2:0,3:1,4:\0,2
Nber of genera for this family=   24
 
family= 2 0 2 0 0
 
family= 2 0 2 0 0 new D5h genus #     1 with    60 species is 0:0:\0,1:\0,1
family= 2 0 2 0 0 new D5h genus #     2 with   120 species is 0:0:\0,1:\0,2
family= 2 0 2 0 0 new D5h genus #     3 with   120 species is 0:0:\0,1:\0,3
family= 2 0 2 0 0 new D5h genus #     4 with    60 species is 0:0:\0,1:\0,4
family= 2 0 2 0 0 new D5h genus #     5 with    60 species is 0:0:\0,2:\0,2
family= 2 0 2 0 0 new D5h genus #     6 with    60 species is 0:0:\0,2:\0,3
family= 2 0 2 0 0 new D5h genus #     7 with    60 species is 0:1:\0,1:\0,1
family= 2 0 2 0 0 new D5h genus #     8 with   240 species is 0:1:\0,1:\0,2
family= 2 0 2 0 0 new D5h genus #     9 with   240 species is 0:1:\0,1:\0,3
family= 2 0 2 0 0 new D5h genus #    10 with   240 species is 0:1:\0,1:\0,4
family= 2 0 2 0 0 new D5h genus #    11 with   240 species is 0:1:\0,1:\2,3
family= 2 0 2 0 0 new D5h genus #    12 with   120 species is 0:1:\0,1:\2,4
family= 2 0 2 0 0 new D5h genus #    13 with   240 species is 0:1:\0,2:\1,2
family= 2 0 2 0 0 new D5h genus #    14 with   240 species is 0:1:\0,2:\1,3
family= 2 0 2 0 0 new D5h genus #    15 with   120 species is 0:1:\0,2:\1,4
family= 2 0 2 0 0 new D5h genus #    16 with   240 species is 0:1:\0,3:\1,2
family= 2 0 2 0 0 new D5h genus #    17 with   120 species is 0:1:\0,3:\1,3
family= 2 0 2 0 0 new D5h genus #    18 with   120 species is 0:1:\0,4:\1,2
family= 2 0 2 0 0 new D5h genus #    19 with   240 species is 0:2:\0,1:\0,2
family= 2 0 2 0 0 new D5h genus #    20 with   120 species is 0:2:\0,1:\1,2
family= 2 0 2 0 0 new D5h genus #    21 with   240 species is 0:2:\0,1:\2,3
family= 2 0 2 0 0 new D5h genus #    22 with   240 species is 0:2:\0,1:\2,4
family= 2 0 2 0 0 new D5h genus #    23 with    60 species is 0:2:\0,2:\0,2
family= 2 0 2 0 0 new D5h genus #    24 with   240 species is 0:2:\0,2:\0,3
family= 2 0 2 0 0 new D5h genus #    25 with   240 species is 0:2:\0,2:\0,4
family= 2 0 2 0 0 new D5h genus #    26 with   240 species is 0:2:\0,2:\1,3
family= 2 0 2 0 0 new D5h genus #    27 with   120 species is 0:2:\0,2:\3,4
family= 2 0 2 0 0 new D5h genus #    28 with   240 species is 0:2:\0,3:\2,3
family= 2 0 2 0 0 new D5h genus #    29 with   120 species is 0:2:\0,3:\2,4
family= 2 0 2 0 0 new D5h genus #    30 with   120 species is 0:2:\0,4:\2,3
Nber of genera for this family=   30
 
family= 1 1 2 0 0
 
family= 1 1 2 0 0 new D5h genus #     1 with   120 species is 0:0,1:\0,1:\0,1
family= 1 1 2 0 0 new D5h genus #     2 with   240 species is 0:0,1:\0,1:\0,2
family= 1 1 2 0 0 new D5h genus #     3 with   240 species is 0:0,1:\0,1:\0,3
family= 1 1 2 0 0 new D5h genus #     4 with   240 species is 0:0,1:\0,1:\0,4
family= 1 1 2 0 0 new D5h genus #     5 with   240 species is 0:0,2:\0,1:\0,2
family= 1 1 2 0 0 new D5h genus #     6 with   120 species is 0:0,2:\0,2:\0,2
family= 1 1 2 0 0 new D5h genus #     7 with   240 species is 0:0,2:\0,2:\0,3
family= 1 1 2 0 0 new D5h genus #     8 with   240 species is 0:0,2:\0,2:\0,4
family= 1 1 2 0 0 new D5h genus #     9 with   240 species is 0:1,2:\0,1:\0,2
family= 1 1 2 0 0 new D5h genus #    10 with   240 species is 0:1,2:\0,1:\1,2
family= 1 1 2 0 0 new D5h genus #    11 with   240 species is 0:1,2:\0,1:\2,3
family= 1 1 2 0 0 new D5h genus #    12 with   240 species is 0:1,2:\0,1:\2,4
family= 1 1 2 0 0 new D5h genus #    13 with   240 species is 0:1,2:\0,2:\1,2
family= 1 1 2 0 0 new D5h genus #    14 with   240 species is 0:1,2:\0,2:\1,3
family= 1 1 2 0 0 new D5h genus #    15 with   240 species is 0:1,2:\0,2:\1,4
family= 1 1 2 0 0 new D5h genus #    16 with   240 species is 0:1,2:\0,3:\1,2
family= 1 1 2 0 0 new D5h genus #    17 with   240 species is 0:1,2:\0,4:\1,2
family= 1 1 2 0 0 new D5h genus #    18 with   240 species is 0:1,3:\0,1:\0,3
family= 1 1 2 0 0 new D5h genus #    19 with   240 species is 0:1,3:\0,1:\1,3
family= 1 1 2 0 0 new D5h genus #    20 with   240 species is 0:1,3:\0,1:\2,3
family= 1 1 2 0 0 new D5h genus #    21 with   240 species is 0:1,3:\0,1:\3,4
family= 1 1 2 0 0 new D5h genus #    22 with   240 species is 0:1,3:\0,2:\1,3
family= 1 1 2 0 0 new D5h genus #    23 with   240 species is 0:1,3:\0,3:\1,2
family= 1 1 2 0 0 new D5h genus #    24 with   240 species is 0:1,3:\0,3:\1,3
family= 1 1 2 0 0 new D5h genus #    25 with   240 species is 0:1,3:\0,3:\1,4
family= 1 1 2 0 0 new D5h genus #    26 with   240 species is 0:1,3:\0,4:\1,3
family= 1 1 2 0 0 new D5h genus #    27 with   120 species is 0:1,4:\0,1:\0,4
family= 1 1 2 0 0 new D5h genus #    28 with   240 species is 0:1,4:\0,1:\1,4
family= 1 1 2 0 0 new D5h genus #    29 with   240 species is 0:1,4:\0,1:\2,4
family= 1 1 2 0 0 new D5h genus #    30 with   240 species is 0:1,4:\0,1:\3,4
family= 1 1 2 0 0 new D5h genus #    31 with   240 species is 0:1,4:\0,2:\1,4
family= 1 1 2 0 0 new D5h genus #    32 with   240 species is 0:2,3:\0,1:\2,3
family= 1 1 2 0 0 new D5h genus #    33 with   120 species is 0:2,3:\0,2:\0,3
family= 1 1 2 0 0 new D5h genus #    34 with   240 species is 0:2,3:\0,2:\1,3
family= 1 1 2 0 0 new D5h genus #    35 with   240 species is 0:2,3:\0,2:\2,3
family= 1 1 2 0 0 new D5h genus #    36 with   240 species is 0:2,3:\0,2:\3,4
Nber of genera for this family=   36
 
family= 0 2 2 0 0
 
family= 0 2 2 0 0 new D5h genus #     1 with    30 species is 0,1:0,1:\0,1:\0,1
family= 0 2 2 0 0 new D5h genus #     2 with   240 species is 0,1:0,2:\0,1:\0,2
family= 0 2 2 0 0 new D5h genus #     3 with   240 species is 0,1:0,3:\0,1:\0,3
family= 0 2 2 0 0 new D5h genus #     4 with   120 species is 0,1:0,4:\0,1:\0,4
family= 0 2 2 0 0 new D5h genus #     5 with   120 species is 0,1:2,3:\0,1:\2,3
family= 0 2 2 0 0 new D5h genus #     6 with   120 species is 0,1:2,3:\0,2:\1,3
family= 0 2 2 0 0 new D5h genus #     7 with   120 species is 0,1:2,3:\0,3:\1,2
family= 0 2 2 0 0 new D5h genus #     8 with   120 species is 0,1:2,4:\0,1:\2,4
family= 0 2 2 0 0 new D5h genus #     9 with   120 species is 0,1:2,4:\0,2:\1,4
family= 0 2 2 0 0 new D5h genus #    10 with   120 species is 0,1:2,4:\0,4:\1,2
family= 0 2 2 0 0 new D5h genus #    11 with    30 species is 0,2:0,2:\0,2:\0,2
family= 0 2 2 0 0 new D5h genus #    12 with   120 species is 0,2:0,3:\0,2:\0,3
family= 0 2 2 0 0 new D5h genus #    13 with   120 species is 0,2:1,3:\0,1:\2,3
family= 0 2 2 0 0 new D5h genus #    14 with   120 species is 0,2:1,3:\0,2:\1,3
family= 0 2 2 0 0 new D5h genus #    15 with   120 species is 0,2:1,3:\0,3:\1,2
Nber of genera for this family=   15
 
family= 1 0 3 0 0
 
family= 1 0 3 0 0 new D5h genus #     1 with   240 species is 0:\0,1:\0,2:\3,4
family= 1 0 3 0 0 new D5h genus #     2 with   240 species is 0:\0,1:\0,3:\2,4
family= 1 0 3 0 0 new D5h genus #     3 with   120 species is 0:\0,1:\0,4:\2,3
family= 1 0 3 0 0 new D5h genus #     4 with   120 species is 0:\0,2:\0,3:\1,4
Nber of genera for this family=    4
 
family= 3 0 0 1 0
 
family= 3 0 0 1 0 new D5h genus #     1 with   120 species is 0:0:1:\0
family= 3 0 0 1 0 new D5h genus #     2 with   120 species is 0:0:2:\0
family= 3 0 0 1 0 new D5h genus #     3 with   240 species is 0:1:2:\0
family= 3 0 0 1 0 new D5h genus #     4 with   120 species is 0:1:2:\1
family= 3 0 0 1 0 new D5h genus #     5 with   240 species is 0:1:2:\3
family= 3 0 0 1 0 new D5h genus #     6 with   240 species is 0:1:3:\0
family= 3 0 0 1 0 new D5h genus #     7 with   240 species is 0:1:3:\2
family= 3 0 0 1 0 new D5h genus #     8 with   120 species is 0:1:3:\3
Nber of genera for this family=    8
 
family= 2 1 0 1 0
 
family= 2 1 0 1 0 new D5h genus #     1 with   120 species is 0:0:1,2:\0
family= 2 1 0 1 0 new D5h genus #     2 with   120 species is 0:0:1,3:\0
family= 2 1 0 1 0 new D5h genus #     3 with    60 species is 0:0:1,4:\0
family= 2 1 0 1 0 new D5h genus #     4 with    60 species is 0:0:2,3:\0
family= 2 1 0 1 0 new D5h genus #     5 with   240 species is 0:1:0,2:\0
family= 2 1 0 1 0 new D5h genus #     6 with   240 species is 0:1:0,3:\0
family= 2 1 0 1 0 new D5h genus #     7 with   240 species is 0:1:0,4:\0
family= 2 1 0 1 0 new D5h genus #     8 with   240 species is 0:1:2,3:\0
family= 2 1 0 1 0 new D5h genus #     9 with   240 species is 0:1:2,3:\1
family= 2 1 0 1 0 new D5h genus #    10 with   240 species is 0:1:2,3:\2
family= 2 1 0 1 0 new D5h genus #    11 with   240 species is 0:1:2,3:\3
family= 2 1 0 1 0 new D5h genus #    12 with   240 species is 0:1:2,3:\4
family= 2 1 0 1 0 new D5h genus #    13 with   240 species is 0:1:2,4:\0
family= 2 1 0 1 0 new D5h genus #    14 with   240 species is 0:1:2,4:\2
family= 2 1 0 1 0 new D5h genus #    15 with   120 species is 0:1:2,4:\3
family= 2 1 0 1 0 new D5h genus #    16 with   240 species is 0:2:0,1:\0
family= 2 1 0 1 0 new D5h genus #    17 with   240 species is 0:2:0,3:\0
family= 2 1 0 1 0 new D5h genus #    18 with   240 species is 0:2:0,4:\0
family= 2 1 0 1 0 new D5h genus #    19 with   240 species is 0:2:1,3:\0
family= 2 1 0 1 0 new D5h genus #    20 with   240 species is 0:2:1,3:\1
family= 2 1 0 1 0 new D5h genus #    21 with   240 species is 0:2:1,3:\2
family= 2 1 0 1 0 new D5h genus #    22 with   240 species is 0:2:1,3:\3
family= 2 1 0 1 0 new D5h genus #    23 with   240 species is 0:2:1,3:\4
family= 2 1 0 1 0 new D5h genus #    24 with   240 species is 0:2:3,4:\0
family= 2 1 0 1 0 new D5h genus #    25 with   120 species is 0:2:3,4:\1
family= 2 1 0 1 0 new D5h genus #    26 with   240 species is 0:2:3,4:\3
Nber of genera for this family=   26
 
family= 1 2 0 1 0
 
family= 1 2 0 1 0 new D5h genus #     1 with   240 species is 0:0,1:2,3:\0
family= 1 2 0 1 0 new D5h genus #     2 with   240 species is 0:0,1:2,4:\0
family= 1 2 0 1 0 new D5h genus #     3 with   240 species is 0:0,1:3,4:\0
family= 1 2 0 1 0 new D5h genus #     4 with   240 species is 0:0,2:1,3:\0
family= 1 2 0 1 0 new D5h genus #     5 with   240 species is 0:0,2:1,4:\0
family= 1 2 0 1 0 new D5h genus #     6 with   240 species is 0:0,2:3,4:\0
family= 1 2 0 1 0 new D5h genus #     7 with   240 species is 0:1,2:1,3:\1
family= 1 2 0 1 0 new D5h genus #     8 with   240 species is 0:1,2:1,4:\1
family= 1 2 0 1 0 new D5h genus #     9 with   240 species is 0:1,2:2,3:\2
family= 1 2 0 1 0 new D5h genus #    10 with   240 species is 0:1,2:2,4:\2
family= 1 2 0 1 0 new D5h genus #    11 with   120 species is 0:1,2:3,4:\0
family= 1 2 0 1 0 new D5h genus #    12 with   240 species is 0:1,2:3,4:\1
family= 1 2 0 1 0 new D5h genus #    13 with   240 species is 0:1,2:3,4:\2
family= 1 2 0 1 0 new D5h genus #    14 with   240 species is 0:1,3:1,4:\1
family= 1 2 0 1 0 new D5h genus #    15 with   240 species is 0:1,3:2,3:\3
family= 1 2 0 1 0 new D5h genus #    16 with   120 species is 0:1,3:2,4:\0
family= 1 2 0 1 0 new D5h genus #    17 with   240 species is 0:1,3:2,4:\1
family= 1 2 0 1 0 new D5h genus #    18 with   240 species is 0:1,3:2,4:\2
family= 1 2 0 1 0 new D5h genus #    19 with   120 species is 0:1,4:2,3:\0
family= 1 2 0 1 0 new D5h genus #    20 with   240 species is 0:1,4:2,3:\1
family= 1 2 0 1 0 new D5h genus #    21 with   240 species is 0:1,4:2,3:\2
Nber of genera for this family=   21
 
family= 0 3 0 1 0
 
family= 0 3 0 1 0 new D5h genus #     1 with   240 species is 0,1:0,2:3,4:\0
family= 0 3 0 1 0 new D5h genus #     2 with   240 species is 0,1:0,3:2,4:\0
family= 0 3 0 1 0 new D5h genus #     3 with   120 species is 0,1:0,4:2,3:\0
family= 0 3 0 1 0 new D5h genus #     4 with   120 species is 0,2:0,3:1,4:\0
Nber of genera for this family=    4
 
family= 2 0 1 1 0
 
family= 2 0 1 1 0 new D5h genus #     1 with   120 species is 0:0:\0,1:\0
family= 2 0 1 1 0 new D5h genus #     2 with   120 species is 0:0:\0,2:\0
family= 2 0 1 1 0 new D5h genus #     3 with   240 species is 0:1:\0,1:\0
family= 2 0 1 1 0 new D5h genus #     4 with   240 species is 0:1:\0,1:\2
family= 2 0 1 1 0 new D5h genus #     5 with   120 species is 0:1:\0,1:\3
family= 2 0 1 1 0 new D5h genus #     6 with   240 species is 0:1:\0,2:\1
family= 2 0 1 1 0 new D5h genus #     7 with   240 species is 0:1:\0,3:\1
family= 2 0 1 1 0 new D5h genus #     8 with   240 species is 0:1:\0,4:\1
family= 2 0 1 1 0 new D5h genus #     9 with   240 species is 0:2:\0,1:\2
family= 2 0 1 1 0 new D5h genus #    10 with   240 species is 0:2:\0,2:\0
family= 2 0 1 1 0 new D5h genus #    11 with   120 species is 0:2:\0,2:\1
family= 2 0 1 1 0 new D5h genus #    12 with   240 species is 0:2:\0,2:\3
family= 2 0 1 1 0 new D5h genus #    13 with   240 species is 0:2:\0,3:\2
family= 2 0 1 1 0 new D5h genus #    14 with   240 species is 0:2:\0,4:\2
Nber of genera for this family=   14
 
family= 1 1 1 1 0
 
family= 1 1 1 1 0 new D5h genus #     1 with   240 species is 0:0,1:\0,1:\0
family= 1 1 1 1 0 new D5h genus #     2 with   240 species is 0:0,2:\0,2:\0
family= 1 1 1 1 0 new D5h genus #     3 with   240 species is 0:1,2:\0,1:\2
family= 1 1 1 1 0 new D5h genus #     4 with   240 species is 0:1,2:\0,2:\1
family= 1 1 1 1 0 new D5h genus #     5 with   240 species is 0:1,2:\1,2:\0
family= 1 1 1 1 0 new D5h genus #     6 with   240 species is 0:1,3:\0,1:\3
family= 1 1 1 1 0 new D5h genus #     7 with   240 species is 0:1,3:\0,3:\1
family= 1 1 1 1 0 new D5h genus #     8 with   240 species is 0:1,3:\1,3:\0
family= 1 1 1 1 0 new D5h genus #     9 with   240 species is 0:1,4:\0,1:\4
family= 1 1 1 1 0 new D5h genus #    10 with   120 species is 0:1,4:\1,4:\0
family= 1 1 1 1 0 new D5h genus #    11 with   240 species is 0:2,3:\0,2:\3
family= 1 1 1 1 0 new D5h genus #    12 with   120 species is 0:2,3:\2,3:\0
Nber of genera for this family=   12
 
family= 2 0 0 2 0
 
family= 2 0 0 2 0 new D5h genus #     1 with    30 species is 0:0:\0:\0
family= 2 0 0 2 0 new D5h genus #     2 with   120 species is 0:1:\0:\1
family= 2 0 0 2 0 new D5h genus #     3 with   120 species is 0:2:\0:\2
Nber of genera for this family=    3
 
family= 3 0 0 0 1
 
family= 3 0 0 0 1 new D5h genus #     1 with   120 species is 0:1:2:\
family= 3 0 0 0 1 new D5h genus #     2 with   120 species is 0:1:3:\
Nber of genera for this family=    2
 
family= 2 1 0 0 1
 
family= 2 1 0 0 1 new D5h genus #     1 with   240 species is 0:1:2,3:\
family= 2 1 0 0 1 new D5h genus #     2 with   120 species is 0:1:2,4:\
family= 2 1 0 0 1 new D5h genus #     3 with   240 species is 0:2:1,3:\
family= 2 1 0 0 1 new D5h genus #     4 with   120 species is 0:2:3,4:\
Nber of genera for this family=    4
 
family= 1 2 0 0 1
 
family= 1 2 0 0 1 new D5h genus #     1 with   120 species is 0:1,2:3,4:\
family= 1 2 0 0 1 new D5h genus #     2 with   120 species is 0:1,3:2,4:\
family= 1 2 0 0 1 new D5h genus #     3 with   120 species is 0:1,4:2,3:\
Nber of genera for this family=    3
 
family= 2 0 1 0 1
 
family= 2 0 1 0 1 new D5h genus #     1 with   120 species is 0:1:\0,1:\
family= 2 0 1 0 1 new D5h genus #     2 with   120 species is 0:2:\0,2:\
Nber of genera for this family=    2
 
----------------------------------------

Nber families=     24
Nber genera=      524
Nber species=    99840
