# Supplementary material for: The Polytope Formalism: application to molecular constitution and the prospect of a complete description of Chemical Space
Source: Chem Sci. 2026 Jan 8;17(4):2102–18. doi: 10.1039/d5sc08813e (PMC12780917; doi:10.1039/d5sc08813e)
Supplement: SC-017-D5SC08813E-s001 [file SC-017-D5SC08813E-s001.zip › publication files/species/genera_D5h_S5B5_max22222.txt]

D5h_
D5h site symmetry is used to group species into genera
====
 
family= 5 0 0 0 0
 
family= 5 0 0 0 0 new D5h genus #     1 with   300 species is 0:0:1:1:2
family= 5 0 0 0 0 new D5h genus #     2 with   150 species is 0:0:1:1:3
family= 5 0 0 0 0 new D5h genus #     3 with   150 species is 0:0:1:2:2
family= 5 0 0 0 0 new D5h genus #     4 with   600 species is 0:0:1:2:3
family= 5 0 0 0 0 new D5h genus #     5 with   600 species is 0:0:1:2:4
family= 5 0 0 0 0 new D5h genus #     6 with   300 species is 0:0:1:3:3
family= 5 0 0 0 0 new D5h genus #     7 with   120 species is 0:1:2:3:4
Nber of genera for this family=    7
 
family= 4 1 0 0 0
 
family= 4 1 0 0 0 new D5h genus #     1 with   300 species is 0:0:1:1:2,3
family= 4 1 0 0 0 new D5h genus #     2 with   150 species is 0:0:1:1:2,4
family= 4 1 0 0 0 new D5h genus #     3 with   600 species is 0:0:1:2:1,2
family= 4 1 0 0 0 new D5h genus #     4 with   600 species is 0:0:1:2:1,3
family= 4 1 0 0 0 new D5h genus #     5 with   600 species is 0:0:1:2:1,4
family= 4 1 0 0 0 new D5h genus #     6 with   600 species is 0:0:1:2:2,3
family= 4 1 0 0 0 new D5h genus #     7 with   600 species is 0:0:1:2:2,4
family= 4 1 0 0 0 new D5h genus #     8 with   600 species is 0:0:1:2:3,4
family= 4 1 0 0 0 new D5h genus #     9 with   600 species is 0:0:1:3:1,2
family= 4 1 0 0 0 new D5h genus #    10 with   600 species is 0:0:1:3:1,3
family= 4 1 0 0 0 new D5h genus #    11 with   600 species is 0:0:1:3:1,4
family= 4 1 0 0 0 new D5h genus #    12 with   600 species is 0:0:1:3:2,3
family= 4 1 0 0 0 new D5h genus #    13 with   600 species is 0:0:1:3:2,4
family= 4 1 0 0 0 new D5h genus #    14 with   600 species is 0:0:1:3:3,4
family= 4 1 0 0 0 new D5h genus #    15 with   600 species is 0:0:1:4:1,2
family= 4 1 0 0 0 new D5h genus #    16 with   600 species is 0:0:1:4:1,3
family= 4 1 0 0 0 new D5h genus #    17 with   300 species is 0:0:1:4:1,4
family= 4 1 0 0 0 new D5h genus #    18 with   300 species is 0:0:1:4:2,3
family= 4 1 0 0 0 new D5h genus #    19 with   300 species is 0:0:2:2:1,3
family= 4 1 0 0 0 new D5h genus #    20 with   150 species is 0:0:2:2:3,4
family= 4 1 0 0 0 new D5h genus #    21 with   600 species is 0:0:2:3:1,2
family= 4 1 0 0 0 new D5h genus #    22 with   600 species is 0:0:2:3:1,3
family= 4 1 0 0 0 new D5h genus #    23 with   300 species is 0:0:2:3:1,4
family= 4 1 0 0 0 new D5h genus #    24 with   300 species is 0:0:2:3:2,3
family= 4 1 0 0 0 new D5h genus #    25 with  1200 species is 0:1:2:3:0,1
family= 4 1 0 0 0 new D5h genus #    26 with  1200 species is 0:1:2:3:0,2
family= 4 1 0 0 0 new D5h genus #    27 with   600 species is 0:1:2:3:0,3
family= 4 1 0 0 0 new D5h genus #    28 with  1200 species is 0:1:2:3:0,4
family= 4 1 0 0 0 new D5h genus #    29 with   600 species is 0:1:2:3:1,2
family= 4 1 0 0 0 new D5h genus #    30 with  1200 species is 0:1:2:3:1,4
Nber of genera for this family=   30
 
family= 3 2 0 0 0
 
family= 3 2 0 0 0 new D5h genus #     1 with   600 species is 0:0:1:1,2:2,3
family= 3 2 0 0 0 new D5h genus #     2 with   600 species is 0:0:1:1,2:2,4
family= 3 2 0 0 0 new D5h genus #     3 with   600 species is 0:0:1:1,2:3,4
family= 3 2 0 0 0 new D5h genus #     4 with   600 species is 0:0:1:1,3:2,3
family= 3 2 0 0 0 new D5h genus #     5 with   600 species is 0:0:1:1,3:2,4
family= 3 2 0 0 0 new D5h genus #     6 with   600 species is 0:0:1:1,3:3,4
family= 3 2 0 0 0 new D5h genus #     7 with   600 species is 0:0:1:1,4:2,3
family= 3 2 0 0 0 new D5h genus #     8 with   600 species is 0:0:1:1,4:2,4
family= 3 2 0 0 0 new D5h genus #     9 with   600 species is 0:0:1:1,4:3,4
family= 3 2 0 0 0 new D5h genus #    10 with   300 species is 0:0:1:2,3:2,3
family= 3 2 0 0 0 new D5h genus #    11 with   600 species is 0:0:1:2,3:2,4
family= 3 2 0 0 0 new D5h genus #    12 with   600 species is 0:0:1:2,3:3,4
family= 3 2 0 0 0 new D5h genus #    13 with   300 species is 0:0:1:2,4:2,4
family= 3 2 0 0 0 new D5h genus #    14 with   600 species is 0:0:1:2,4:3,4
family= 3 2 0 0 0 new D5h genus #    15 with   300 species is 0:0:1:3,4:3,4
family= 3 2 0 0 0 new D5h genus #    16 with   600 species is 0:0:2:1,2:1,3
family= 3 2 0 0 0 new D5h genus #    17 with   600 species is 0:0:2:1,2:1,4
family= 3 2 0 0 0 new D5h genus #    18 with   600 species is 0:0:2:1,2:3,4
family= 3 2 0 0 0 new D5h genus #    19 with   300 species is 0:0:2:1,3:1,3
family= 3 2 0 0 0 new D5h genus #    20 with   600 species is 0:0:2:1,3:1,4
family= 3 2 0 0 0 new D5h genus #    21 with   600 species is 0:0:2:1,3:2,3
family= 3 2 0 0 0 new D5h genus #    22 with   600 species is 0:0:2:1,3:2,4
family= 3 2 0 0 0 new D5h genus #    23 with   600 species is 0:0:2:1,3:3,4
family= 3 2 0 0 0 new D5h genus #    24 with   300 species is 0:0:2:1,4:1,4
family= 3 2 0 0 0 new D5h genus #    25 with   600 species is 0:0:2:1,4:2,3
family= 3 2 0 0 0 new D5h genus #    26 with   600 species is 0:0:2:1,4:2,4
family= 3 2 0 0 0 new D5h genus #    27 with   600 species is 0:0:2:1,4:3,4
family= 3 2 0 0 0 new D5h genus #    28 with   600 species is 0:0:2:2,3:3,4
family= 3 2 0 0 0 new D5h genus #    29 with   600 species is 0:0:2:2,4:3,4
family= 3 2 0 0 0 new D5h genus #    30 with   300 species is 0:0:2:3,4:3,4
family= 3 2 0 0 0 new D5h genus #    31 with  1200 species is 0:1:2:0,1:2,3
family= 3 2 0 0 0 new D5h genus #    32 with  1200 species is 0:1:2:0,1:2,4
family= 3 2 0 0 0 new D5h genus #    33 with  1200 species is 0:1:2:0,1:3,4
family= 3 2 0 0 0 new D5h genus #    34 with  1200 species is 0:1:2:0,2:1,3
family= 3 2 0 0 0 new D5h genus #    35 with   600 species is 0:1:2:0,2:3,4
family= 3 2 0 0 0 new D5h genus #    36 with  1200 species is 0:1:2:0,3:1,3
family= 3 2 0 0 0 new D5h genus #    37 with  1200 species is 0:1:2:0,3:1,4
family= 3 2 0 0 0 new D5h genus #    38 with  1200 species is 0:1:2:0,3:2,3
family= 3 2 0 0 0 new D5h genus #    39 with   600 species is 0:1:2:0,3:2,4
family= 3 2 0 0 0 new D5h genus #    40 with  1200 species is 0:1:2:0,3:3,4
family= 3 2 0 0 0 new D5h genus #    41 with  1200 species is 0:1:2:0,4:1,3
family= 3 2 0 0 0 new D5h genus #    42 with  1200 species is 0:1:2:0,4:1,4
family= 3 2 0 0 0 new D5h genus #    43 with   600 species is 0:1:2:0,4:2,3
family= 3 2 0 0 0 new D5h genus #    44 with  1200 species is 0:1:2:0,4:3,4
family= 3 2 0 0 0 new D5h genus #    45 with  1200 species is 0:1:2:1,3:3,4
family= 3 2 0 0 0 new D5h genus #    46 with   300 species is 0:1:2:3,4:3,4
family= 3 2 0 0 0 new D5h genus #    47 with  1200 species is 0:1:3:0,1:2,3
family= 3 2 0 0 0 new D5h genus #    48 with   600 species is 0:1:3:0,1:2,4
family= 3 2 0 0 0 new D5h genus #    49 with  1200 species is 0:1:3:0,2:1,2
family= 3 2 0 0 0 new D5h genus #    50 with  1200 species is 0:1:3:0,2:1,3
family= 3 2 0 0 0 new D5h genus #    51 with   600 species is 0:1:3:0,2:1,4
family= 3 2 0 0 0 new D5h genus #    52 with  1200 species is 0:1:3:0,2:2,3
family= 3 2 0 0 0 new D5h genus #    53 with  1200 species is 0:1:3:0,2:2,4
family= 3 2 0 0 0 new D5h genus #    54 with  1200 species is 0:1:3:0,2:3,4
family= 3 2 0 0 0 new D5h genus #    55 with  1200 species is 0:1:3:0,3:1,2
family= 3 2 0 0 0 new D5h genus #    56 with  1200 species is 0:1:3:0,3:2,4
family= 3 2 0 0 0 new D5h genus #    57 with   600 species is 0:1:3:0,4:1,2
family= 3 2 0 0 0 new D5h genus #    58 with  1200 species is 0:1:3:0,4:2,3
family= 3 2 0 0 0 new D5h genus #    59 with  1200 species is 0:1:3:0,4:2,4
family= 3 2 0 0 0 new D5h genus #    60 with  1200 species is 0:1:3:0,4:3,4
family= 3 2 0 0 0 new D5h genus #    61 with  1200 species is 0:1:3:2,3:2,4
family= 3 2 0 0 0 new D5h genus #    62 with   300 species is 0:1:3:2,4:2,4
Nber of genera for this family=   62
 
family= 2 3 0 0 0
 
family= 2 3 0 0 0 new D5h genus #     1 with   300 species is 0:0:1,2:1,2:3,4
family= 2 3 0 0 0 new D5h genus #     2 with   600 species is 0:0:1,2:1,3:2,3
family= 2 3 0 0 0 new D5h genus #     3 with   600 species is 0:0:1,2:1,3:2,4
family= 2 3 0 0 0 new D5h genus #     4 with   600 species is 0:0:1,2:1,3:3,4
family= 2 3 0 0 0 new D5h genus #     5 with   600 species is 0:0:1,2:1,4:2,3
family= 2 3 0 0 0 new D5h genus #     6 with   600 species is 0:0:1,2:1,4:2,4
family= 2 3 0 0 0 new D5h genus #     7 with   300 species is 0:0:1,2:1,4:3,4
family= 2 3 0 0 0 new D5h genus #     8 with   300 species is 0:0:1,2:2,3:3,4
family= 2 3 0 0 0 new D5h genus #     9 with   300 species is 0:0:1,3:1,3:2,4
family= 2 3 0 0 0 new D5h genus #    10 with   600 species is 0:0:1,3:1,4:2,3
family= 2 3 0 0 0 new D5h genus #    11 with   300 species is 0:0:1,3:1,4:2,4
family= 2 3 0 0 0 new D5h genus #    12 with   300 species is 0:0:1,3:2,3:2,4
family= 2 3 0 0 0 new D5h genus #    13 with   150 species is 0:0:1,4:1,4:2,3
family= 2 3 0 0 0 new D5h genus #    14 with   150 species is 0:0:1,4:2,3:2,3
family= 2 3 0 0 0 new D5h genus #    15 with   600 species is 0:1:0,1:2,3:2,3
family= 2 3 0 0 0 new D5h genus #    16 with  1200 species is 0:1:0,1:2,3:2,4
family= 2 3 0 0 0 new D5h genus #    17 with   600 species is 0:1:0,1:2,3:3,4
family= 2 3 0 0 0 new D5h genus #    18 with   300 species is 0:1:0,1:2,4:2,4
family= 2 3 0 0 0 new D5h genus #    19 with  1200 species is 0:1:0,2:1,2:3,4
family= 2 3 0 0 0 new D5h genus #    20 with  1200 species is 0:1:0,2:1,3:2,3
family= 2 3 0 0 0 new D5h genus #    21 with  1200 species is 0:1:0,2:1,3:2,4
family= 2 3 0 0 0 new D5h genus #    22 with  1200 species is 0:1:0,2:1,3:3,4
family= 2 3 0 0 0 new D5h genus #    23 with  1200 species is 0:1:0,2:1,4:2,3
family= 2 3 0 0 0 new D5h genus #    24 with   600 species is 0:1:0,2:1,4:2,4
family= 2 3 0 0 0 new D5h genus #    25 with  1200 species is 0:1:0,2:2,3:3,4
family= 2 3 0 0 0 new D5h genus #    26 with  1200 species is 0:1:0,2:2,4:3,4
family= 2 3 0 0 0 new D5h genus #    27 with   600 species is 0:1:0,2:3,4:3,4
family= 2 3 0 0 0 new D5h genus #    28 with  1200 species is 0:1:0,3:1,2:2,3
family= 2 3 0 0 0 new D5h genus #    29 with  1200 species is 0:1:0,3:1,2:2,4
family= 2 3 0 0 0 new D5h genus #    30 with  1200 species is 0:1:0,3:1,2:3,4
family= 2 3 0 0 0 new D5h genus #    31 with   600 species is 0:1:0,3:1,3:2,4
family= 2 3 0 0 0 new D5h genus #    32 with  1200 species is 0:1:0,3:2,3:2,4
family= 2 3 0 0 0 new D5h genus #    33 with   600 species is 0:1:0,3:2,4:2,4
family= 2 3 0 0 0 new D5h genus #    34 with  1200 species is 0:1:0,3:2,4:3,4
family= 2 3 0 0 0 new D5h genus #    35 with  1200 species is 0:1:0,4:1,2:2,3
family= 2 3 0 0 0 new D5h genus #    36 with   600 species is 0:1:0,4:1,2:2,4
family= 2 3 0 0 0 new D5h genus #    37 with   600 species is 0:1:0,4:2,3:2,3
family= 2 3 0 0 0 new D5h genus #    38 with  1200 species is 0:1:0,4:2,3:2,4
family= 2 3 0 0 0 new D5h genus #    39 with  1200 species is 0:1:0,4:2,3:3,4
family= 2 3 0 0 0 new D5h genus #    40 with   600 species is 0:1:2,3:2,4:3,4
family= 2 3 0 0 0 new D5h genus #    41 with   600 species is 0:2:0,1:1,2:3,4
family= 2 3 0 0 0 new D5h genus #    42 with  1200 species is 0:2:0,1:1,3:2,3
family= 2 3 0 0 0 new D5h genus #    43 with  1200 species is 0:2:0,1:1,3:2,4
family= 2 3 0 0 0 new D5h genus #    44 with  1200 species is 0:2:0,1:1,3:3,4
family= 2 3 0 0 0 new D5h genus #    45 with  1200 species is 0:2:0,1:1,4:2,3
family= 2 3 0 0 0 new D5h genus #    46 with  1200 species is 0:2:0,1:1,4:2,4
family= 2 3 0 0 0 new D5h genus #    47 with  1200 species is 0:2:0,1:1,4:3,4
family= 2 3 0 0 0 new D5h genus #    48 with  1200 species is 0:2:0,1:2,3:3,4
family= 2 3 0 0 0 new D5h genus #    49 with  1200 species is 0:2:0,1:2,4:3,4
family= 2 3 0 0 0 new D5h genus #    50 with   600 species is 0:2:0,1:3,4:3,4
family= 2 3 0 0 0 new D5h genus #    51 with   600 species is 0:2:0,2:1,3:1,3
family= 2 3 0 0 0 new D5h genus #    52 with   600 species is 0:2:0,2:1,3:1,4
family= 2 3 0 0 0 new D5h genus #    53 with  1200 species is 0:2:0,2:1,3:3,4
family= 2 3 0 0 0 new D5h genus #    54 with   300 species is 0:2:0,2:3,4:3,4
family= 2 3 0 0 0 new D5h genus #    55 with  1200 species is 0:2:0,3:1,3:1,4
family= 2 3 0 0 0 new D5h genus #    56 with  1200 species is 0:2:0,3:1,3:2,4
family= 2 3 0 0 0 new D5h genus #    57 with   600 species is 0:2:0,3:1,4:1,4
family= 2 3 0 0 0 new D5h genus #    58 with  1200 species is 0:2:0,3:1,4:2,3
family= 2 3 0 0 0 new D5h genus #    59 with  1200 species is 0:2:0,3:1,4:3,4
family= 2 3 0 0 0 new D5h genus #    60 with   600 species is 0:2:0,3:2,4:3,4
family= 2 3 0 0 0 new D5h genus #    61 with   600 species is 0:2:0,4:1,3:1,3
family= 2 3 0 0 0 new D5h genus #    62 with  1200 species is 0:2:0,4:1,3:1,4
family= 2 3 0 0 0 new D5h genus #    63 with  1200 species is 0:2:0,4:1,3:2,3
family= 2 3 0 0 0 new D5h genus #    64 with  1200 species is 0:2:0,4:1,3:3,4
family= 2 3 0 0 0 new D5h genus #    65 with   600 species is 0:2:0,4:2,3:3,4
family= 2 3 0 0 0 new D5h genus #    66 with   600 species is 0:2:1,3:1,4:3,4
Nber of genera for this family=   66
 
family= 1 4 0 0 0
 
family= 1 4 0 0 0 new D5h genus #     1 with  1200 species is 0:0,1:1,2:2,3:3,4
family= 1 4 0 0 0 new D5h genus #     2 with  1200 species is 0:0,1:1,2:2,4:3,4
family= 1 4 0 0 0 new D5h genus #     3 with   600 species is 0:0,1:1,2:3,4:3,4
family= 1 4 0 0 0 new D5h genus #     4 with  1200 species is 0:0,1:1,3:2,3:2,4
family= 1 4 0 0 0 new D5h genus #     5 with   600 species is 0:0,1:1,3:2,4:2,4
family= 1 4 0 0 0 new D5h genus #     6 with  1200 species is 0:0,1:1,3:2,4:3,4
family= 1 4 0 0 0 new D5h genus #     7 with   600 species is 0:0,1:1,4:2,3:2,3
family= 1 4 0 0 0 new D5h genus #     8 with  1200 species is 0:0,1:1,4:2,3:2,4
family= 1 4 0 0 0 new D5h genus #     9 with  1200 species is 0:0,1:1,4:2,3:3,4
family= 1 4 0 0 0 new D5h genus #    10 with  1200 species is 0:0,1:2,3:2,4:3,4
family= 1 4 0 0 0 new D5h genus #    11 with  1200 species is 0:0,2:1,2:1,3:3,4
family= 1 4 0 0 0 new D5h genus #    12 with  1200 species is 0:0,2:1,2:1,4:3,4
family= 1 4 0 0 0 new D5h genus #    13 with   600 species is 0:0,2:1,2:3,4:3,4
family= 1 4 0 0 0 new D5h genus #    14 with   600 species is 0:0,2:1,3:1,3:2,4
family= 1 4 0 0 0 new D5h genus #    15 with  1200 species is 0:0,2:1,3:1,4:2,3
family= 1 4 0 0 0 new D5h genus #    16 with  1200 species is 0:0,2:1,3:1,4:2,4
family= 1 4 0 0 0 new D5h genus #    17 with  1200 species is 0:0,2:1,3:1,4:3,4
family= 1 4 0 0 0 new D5h genus #    18 with  1200 species is 0:0,2:1,3:2,4:3,4
family= 1 4 0 0 0 new D5h genus #    19 with   600 species is 0:0,2:1,4:1,4:2,3
family= 1 4 0 0 0 new D5h genus #    20 with  1200 species is 0:0,2:1,4:2,3:3,4
family= 1 4 0 0 0 new D5h genus #    21 with   150 species is 0:1,2:1,2:3,4:3,4
family= 1 4 0 0 0 new D5h genus #    22 with   600 species is 0:1,2:1,3:2,4:3,4
family= 1 4 0 0 0 new D5h genus #    23 with   600 species is 0:1,2:1,4:2,3:3,4
family= 1 4 0 0 0 new D5h genus #    24 with   150 species is 0:1,3:1,3:2,4:2,4
family= 1 4 0 0 0 new D5h genus #    25 with   600 species is 0:1,3:1,4:2,3:2,4
family= 1 4 0 0 0 new D5h genus #    26 with   150 species is 0:1,4:1,4:2,3:2,3
Nber of genera for this family=   26
 
family= 0 5 0 0 0
 
family= 0 5 0 0 0 new D5h genus #     1 with   300 species is 0,1:0,1:2,3:2,4:3,4
family= 0 5 0 0 0 new D5h genus #     2 with   600 species is 0,1:0,2:1,3:2,4:3,4
family= 0 5 0 0 0 new D5h genus #     3 with   600 species is 0,1:0,2:1,4:2,3:3,4
family= 0 5 0 0 0 new D5h genus #     4 with   300 species is 0,1:0,3:1,3:2,4:2,4
family= 0 5 0 0 0 new D5h genus #     5 with   120 species is 0,1:0,4:1,2:2,3:3,4
family= 0 5 0 0 0 new D5h genus #     6 with   120 species is 0,2:0,3:1,3:1,4:2,4
Nber of genera for this family=    6
 
family= 4 0 1 0 0
 
family= 4 0 1 0 0 new D5h genus #     1 with   150 species is 0:0:1:1:\0,1
family= 4 0 1 0 0 new D5h genus #     2 with   600 species is 0:0:1:2:\0,1
family= 4 0 1 0 0 new D5h genus #     3 with   600 species is 0:0:1:2:\0,2
family= 4 0 1 0 0 new D5h genus #     4 with   600 species is 0:0:1:2:\0,3
family= 4 0 1 0 0 new D5h genus #     5 with   600 species is 0:0:1:2:\0,4
family= 4 0 1 0 0 new D5h genus #     6 with   600 species is 0:0:1:3:\0,1
family= 4 0 1 0 0 new D5h genus #     7 with   600 species is 0:0:1:3:\0,2
family= 4 0 1 0 0 new D5h genus #     8 with   600 species is 0:0:1:3:\0,3
family= 4 0 1 0 0 new D5h genus #     9 with   600 species is 0:0:1:3:\0,4
family= 4 0 1 0 0 new D5h genus #    10 with   600 species is 0:0:1:4:\0,1
family= 4 0 1 0 0 new D5h genus #    11 with   600 species is 0:0:1:4:\0,2
family= 4 0 1 0 0 new D5h genus #    12 with   150 species is 0:0:2:2:\0,2
family= 4 0 1 0 0 new D5h genus #    13 with   600 species is 0:0:2:3:\0,1
family= 4 0 1 0 0 new D5h genus #    14 with   600 species is 0:0:2:3:\0,2
family= 4 0 1 0 0 new D5h genus #    15 with  1200 species is 0:1:2:3:\0,1
family= 4 0 1 0 0 new D5h genus #    16 with  1200 species is 0:1:2:3:\0,2
family= 4 0 1 0 0 new D5h genus #    17 with   600 species is 0:1:2:3:\0,3
family= 4 0 1 0 0 new D5h genus #    18 with  1200 species is 0:1:2:3:\0,4
family= 4 0 1 0 0 new D5h genus #    19 with   600 species is 0:1:2:3:\1,2
family= 4 0 1 0 0 new D5h genus #    20 with  1200 species is 0:1:2:3:\1,4
Nber of genera for this family=   20
 
family= 3 1 1 0 0
 
family= 3 1 1 0 0 new D5h genus #     1 with   600 species is 0:0:1:1,2:\0,1
family= 3 1 1 0 0 new D5h genus #     2 with   600 species is 0:0:1:1,3:\0,1
family= 3 1 1 0 0 new D5h genus #     3 with   600 species is 0:0:1:1,4:\0,1
family= 3 1 1 0 0 new D5h genus #     4 with   600 species is 0:0:1:2,3:\0,1
family= 3 1 1 0 0 new D5h genus #     5 with   600 species is 0:0:1:2,3:\0,2
family= 3 1 1 0 0 new D5h genus #     6 with   600 species is 0:0:1:2,3:\0,3
family= 3 1 1 0 0 new D5h genus #     7 with   600 species is 0:0:1:2,3:\0,4
family= 3 1 1 0 0 new D5h genus #     8 with   600 species is 0:0:1:2,4:\0,1
family= 3 1 1 0 0 new D5h genus #     9 with   600 species is 0:0:1:2,4:\0,2
family= 3 1 1 0 0 new D5h genus #    10 with   600 species is 0:0:1:2,4:\0,3
family= 3 1 1 0 0 new D5h genus #    11 with   600 species is 0:0:1:2,4:\0,4
family= 3 1 1 0 0 new D5h genus #    12 with   600 species is 0:0:1:3,4:\0,1
family= 3 1 1 0 0 new D5h genus #    13 with   600 species is 0:0:1:3,4:\0,2
family= 3 1 1 0 0 new D5h genus #    14 with   600 species is 0:0:1:3,4:\0,3
family= 3 1 1 0 0 new D5h genus #    15 with   600 species is 0:0:1:3,4:\0,4
family= 3 1 1 0 0 new D5h genus #    16 with   600 species is 0:0:2:1,2:\0,2
family= 3 1 1 0 0 new D5h genus #    17 with   600 species is 0:0:2:1,3:\0,1
family= 3 1 1 0 0 new D5h genus #    18 with   600 species is 0:0:2:1,3:\0,2
family= 3 1 1 0 0 new D5h genus #    19 with   600 species is 0:0:2:1,3:\0,3
family= 3 1 1 0 0 new D5h genus #    20 with   600 species is 0:0:2:1,3:\0,4
family= 3 1 1 0 0 new D5h genus #    21 with   600 species is 0:0:2:1,4:\0,1
family= 3 1 1 0 0 new D5h genus #    22 with   600 species is 0:0:2:1,4:\0,2
family= 3 1 1 0 0 new D5h genus #    23 with   600 species is 0:0:2:1,4:\0,3
family= 3 1 1 0 0 new D5h genus #    24 with   600 species is 0:0:2:1,4:\0,4
family= 3 1 1 0 0 new D5h genus #    25 with   600 species is 0:0:2:2,3:\0,2
family= 3 1 1 0 0 new D5h genus #    26 with   600 species is 0:0:2:2,4:\0,2
family= 3 1 1 0 0 new D5h genus #    27 with   600 species is 0:0:2:3,4:\0,1
family= 3 1 1 0 0 new D5h genus #    28 with   600 species is 0:0:2:3,4:\0,2
family= 3 1 1 0 0 new D5h genus #    29 with   600 species is 0:0:2:3,4:\0,3
family= 3 1 1 0 0 new D5h genus #    30 with   600 species is 0:0:2:3,4:\0,4
family= 3 1 1 0 0 new D5h genus #    31 with  1200 species is 0:1:2:0,1:\0,1
family= 3 1 1 0 0 new D5h genus #    32 with   600 species is 0:1:2:0,2:\0,2
family= 3 1 1 0 0 new D5h genus #    33 with  1200 species is 0:1:2:0,3:\0,1
family= 3 1 1 0 0 new D5h genus #    34 with  1200 species is 0:1:2:0,3:\0,2
family= 3 1 1 0 0 new D5h genus #    35 with  1200 species is 0:1:2:0,3:\0,3
family= 3 1 1 0 0 new D5h genus #    36 with  1200 species is 0:1:2:0,3:\0,4
family= 3 1 1 0 0 new D5h genus #    37 with  1200 species is 0:1:2:0,4:\0,1
family= 3 1 1 0 0 new D5h genus #    38 with  1200 species is 0:1:2:0,4:\0,2
family= 3 1 1 0 0 new D5h genus #    39 with  1200 species is 0:1:2:0,4:\0,3
family= 3 1 1 0 0 new D5h genus #    40 with  1200 species is 0:1:2:0,4:\0,4
family= 3 1 1 0 0 new D5h genus #    41 with  1200 species is 0:1:2:1,3:\0,1
family= 3 1 1 0 0 new D5h genus #    42 with  1200 species is 0:1:2:1,3:\1,2
family= 3 1 1 0 0 new D5h genus #    43 with  1200 species is 0:1:2:1,3:\1,3
family= 3 1 1 0 0 new D5h genus #    44 with  1200 species is 0:1:2:1,3:\1,4
family= 3 1 1 0 0 new D5h genus #    45 with  1200 species is 0:1:2:3,4:\0,1
family= 3 1 1 0 0 new D5h genus #    46 with   600 species is 0:1:2:3,4:\0,2
family= 3 1 1 0 0 new D5h genus #    47 with  1200 species is 0:1:2:3,4:\0,3
family= 3 1 1 0 0 new D5h genus #    48 with  1200 species is 0:1:2:3,4:\0,4
family= 3 1 1 0 0 new D5h genus #    49 with  1200 species is 0:1:2:3,4:\1,3
family= 3 1 1 0 0 new D5h genus #    50 with   600 species is 0:1:2:3,4:\3,4
family= 3 1 1 0 0 new D5h genus #    51 with   600 species is 0:1:3:0,1:\0,1
family= 3 1 1 0 0 new D5h genus #    52 with  1200 species is 0:1:3:0,2:\0,1
family= 3 1 1 0 0 new D5h genus #    53 with  1200 species is 0:1:3:0,2:\0,2
family= 3 1 1 0 0 new D5h genus #    54 with  1200 species is 0:1:3:0,2:\0,3
family= 3 1 1 0 0 new D5h genus #    55 with  1200 species is 0:1:3:0,2:\0,4
family= 3 1 1 0 0 new D5h genus #    56 with  1200 species is 0:1:3:0,3:\0,3
family= 3 1 1 0 0 new D5h genus #    57 with  1200 species is 0:1:3:0,4:\0,1
family= 3 1 1 0 0 new D5h genus #    58 with  1200 species is 0:1:3:0,4:\0,2
family= 3 1 1 0 0 new D5h genus #    59 with  1200 species is 0:1:3:0,4:\0,3
family= 3 1 1 0 0 new D5h genus #    60 with  1200 species is 0:1:3:0,4:\0,4
family= 3 1 1 0 0 new D5h genus #    61 with  1200 species is 0:1:3:2,3:\0,3
family= 3 1 1 0 0 new D5h genus #    62 with  1200 species is 0:1:3:2,3:\1,3
family= 3 1 1 0 0 new D5h genus #    63 with  1200 species is 0:1:3:2,3:\2,3
family= 3 1 1 0 0 new D5h genus #    64 with  1200 species is 0:1:3:2,3:\3,4
family= 3 1 1 0 0 new D5h genus #    65 with   600 species is 0:1:3:2,4:\0,1
family= 3 1 1 0 0 new D5h genus #    66 with  1200 species is 0:1:3:2,4:\0,2
family= 3 1 1 0 0 new D5h genus #    67 with  1200 species is 0:1:3:2,4:\0,3
family= 3 1 1 0 0 new D5h genus #    68 with  1200 species is 0:1:3:2,4:\0,4
family= 3 1 1 0 0 new D5h genus #    69 with  1200 species is 0:1:3:2,4:\2,3
family= 3 1 1 0 0 new D5h genus #    70 with   600 species is 0:1:3:2,4:\2,4
Nber of genera for this family=   70
 
family= 2 2 1 0 0
 
family= 2 2 1 0 0 new D5h genus #     1 with   600 species is 0:0:1,2:1,3:\0,1
family= 2 2 1 0 0 new D5h genus #     2 with   600 species is 0:0:1,2:1,4:\0,1
family= 2 2 1 0 0 new D5h genus #     3 with   600 species is 0:0:1,2:2,3:\0,2
family= 2 2 1 0 0 new D5h genus #     4 with   600 species is 0:0:1,2:2,4:\0,2
family= 2 2 1 0 0 new D5h genus #     5 with   600 species is 0:0:1,2:3,4:\0,1
family= 2 2 1 0 0 new D5h genus #     6 with   600 species is 0:0:1,2:3,4:\0,2
family= 2 2 1 0 0 new D5h genus #     7 with   600 species is 0:0:1,3:1,4:\0,1
family= 2 2 1 0 0 new D5h genus #     8 with   600 species is 0:0:1,3:2,3:\0,3
family= 2 2 1 0 0 new D5h genus #     9 with   600 species is 0:0:1,3:2,4:\0,1
family= 2 2 1 0 0 new D5h genus #    10 with   600 species is 0:0:1,3:2,4:\0,2
family= 2 2 1 0 0 new D5h genus #    11 with   600 species is 0:0:1,4:2,3:\0,1
family= 2 2 1 0 0 new D5h genus #    12 with   600 species is 0:0:1,4:2,3:\0,2
family= 2 2 1 0 0 new D5h genus #    13 with  1200 species is 0:1:0,1:2,3:\0,1
family= 2 2 1 0 0 new D5h genus #    14 with   600 species is 0:1:0,1:2,4:\0,1
family= 2 2 1 0 0 new D5h genus #    15 with  1200 species is 0:1:0,2:1,3:\0,1
family= 2 2 1 0 0 new D5h genus #    16 with   600 species is 0:1:0,2:1,4:\0,1
family= 2 2 1 0 0 new D5h genus #    17 with  1200 species is 0:1:0,2:2,3:\0,2
family= 2 2 1 0 0 new D5h genus #    18 with  1200 species is 0:1:0,2:2,4:\0,2
family= 2 2 1 0 0 new D5h genus #    19 with  1200 species is 0:1:0,2:3,4:\0,1
family= 2 2 1 0 0 new D5h genus #    20 with  1200 species is 0:1:0,2:3,4:\0,2
family= 2 2 1 0 0 new D5h genus #    21 with  1200 species is 0:1:0,2:3,4:\0,3
family= 2 2 1 0 0 new D5h genus #    22 with  1200 species is 0:1:0,2:3,4:\0,4
family= 2 2 1 0 0 new D5h genus #    23 with  1200 species is 0:1:0,3:1,2:\0,1
family= 2 2 1 0 0 new D5h genus #    24 with  1200 species is 0:1:0,3:2,3:\0,3
family= 2 2 1 0 0 new D5h genus #    25 with  1200 species is 0:1:0,3:2,4:\0,1
family= 2 2 1 0 0 new D5h genus #    26 with  1200 species is 0:1:0,3:2,4:\0,2
family= 2 2 1 0 0 new D5h genus #    27 with  1200 species is 0:1:0,3:2,4:\0,3
family= 2 2 1 0 0 new D5h genus #    28 with  1200 species is 0:1:0,3:2,4:\0,4
family= 2 2 1 0 0 new D5h genus #    29 with  1200 species is 0:1:0,3:3,4:\0,3
family= 2 2 1 0 0 new D5h genus #    30 with   600 species is 0:1:0,4:1,2:\0,1
family= 2 2 1 0 0 new D5h genus #    31 with  1200 species is 0:1:0,4:2,3:\0,1
family= 2 2 1 0 0 new D5h genus #    32 with  1200 species is 0:1:0,4:2,3:\0,2
family= 2 2 1 0 0 new D5h genus #    33 with  1200 species is 0:1:0,4:2,3:\0,3
family= 2 2 1 0 0 new D5h genus #    34 with  1200 species is 0:1:0,4:2,3:\0,4
family= 2 2 1 0 0 new D5h genus #    35 with  1200 species is 0:1:0,4:2,4:\0,4
family= 2 2 1 0 0 new D5h genus #    36 with  1200 species is 0:1:0,4:3,4:\0,4
family= 2 2 1 0 0 new D5h genus #    37 with   600 species is 0:1:2,3:2,3:\2,3
family= 2 2 1 0 0 new D5h genus #    38 with  1200 species is 0:1:2,3:2,4:\0,2
family= 2 2 1 0 0 new D5h genus #    39 with  1200 species is 0:1:2,3:2,4:\1,2
family= 2 2 1 0 0 new D5h genus #    40 with  1200 species is 0:1:2,3:2,4:\2,3
family= 2 2 1 0 0 new D5h genus #    41 with  1200 species is 0:1:2,3:2,4:\2,4
family= 2 2 1 0 0 new D5h genus #    42 with  1200 species is 0:1:2,3:3,4:\0,3
family= 2 2 1 0 0 new D5h genus #    43 with  1200 species is 0:1:2,3:3,4:\2,3
family= 2 2 1 0 0 new D5h genus #    44 with   300 species is 0:1:2,4:2,4:\2,4
family= 2 2 1 0 0 new D5h genus #    45 with  1200 species is 0:2:0,1:1,3:\0,1
family= 2 2 1 0 0 new D5h genus #    46 with  1200 species is 0:2:0,1:1,4:\0,1
family= 2 2 1 0 0 new D5h genus #    47 with  1200 species is 0:2:0,1:2,3:\0,2
family= 2 2 1 0 0 new D5h genus #    48 with  1200 species is 0:2:0,1:2,4:\0,2
family= 2 2 1 0 0 new D5h genus #    49 with  1200 species is 0:2:0,1:3,4:\0,1
family= 2 2 1 0 0 new D5h genus #    50 with  1200 species is 0:2:0,1:3,4:\0,2
family= 2 2 1 0 0 new D5h genus #    51 with  1200 species is 0:2:0,1:3,4:\0,3
family= 2 2 1 0 0 new D5h genus #    52 with  1200 species is 0:2:0,1:3,4:\0,4
family= 2 2 1 0 0 new D5h genus #    53 with  1200 species is 0:2:0,2:1,3:\0,2
family= 2 2 1 0 0 new D5h genus #    54 with   600 species is 0:2:0,2:3,4:\0,2
family= 2 2 1 0 0 new D5h genus #    55 with  1200 species is 0:2:0,3:1,3:\0,3
family= 2 2 1 0 0 new D5h genus #    56 with  1200 species is 0:2:0,3:1,4:\0,1
family= 2 2 1 0 0 new D5h genus #    57 with  1200 species is 0:2:0,3:1,4:\0,2
family= 2 2 1 0 0 new D5h genus #    58 with  1200 species is 0:2:0,3:1,4:\0,3
family= 2 2 1 0 0 new D5h genus #    59 with  1200 species is 0:2:0,3:1,4:\0,4
family= 2 2 1 0 0 new D5h genus #    60 with   600 species is 0:2:0,3:2,4:\0,2
family= 2 2 1 0 0 new D5h genus #    61 with  1200 species is 0:2:0,3:3,4:\0,3
family= 2 2 1 0 0 new D5h genus #    62 with  1200 species is 0:2:0,4:1,3:\0,1
family= 2 2 1 0 0 new D5h genus #    63 with  1200 species is 0:2:0,4:1,3:\0,2
family= 2 2 1 0 0 new D5h genus #    64 with  1200 species is 0:2:0,4:1,3:\0,3
family= 2 2 1 0 0 new D5h genus #    65 with  1200 species is 0:2:0,4:1,3:\0,4
family= 2 2 1 0 0 new D5h genus #    66 with  1200 species is 0:2:0,4:1,4:\0,4
family= 2 2 1 0 0 new D5h genus #    67 with   600 species is 0:2:0,4:2,3:\0,2
family= 2 2 1 0 0 new D5h genus #    68 with  1200 species is 0:2:0,4:3,4:\0,4
family= 2 2 1 0 0 new D5h genus #    69 with   600 species is 0:2:1,3:1,3:\1,3
family= 2 2 1 0 0 new D5h genus #    70 with  1200 species is 0:2:1,3:1,4:\0,1
family= 2 2 1 0 0 new D5h genus #    71 with  1200 species is 0:2:1,3:1,4:\1,3
family= 2 2 1 0 0 new D5h genus #    72 with  1200 species is 0:2:1,3:3,4:\0,3
family= 2 2 1 0 0 new D5h genus #    73 with  1200 species is 0:2:1,3:3,4:\1,3
family= 2 2 1 0 0 new D5h genus #    74 with  1200 species is 0:2:1,3:3,4:\2,3
family= 2 2 1 0 0 new D5h genus #    75 with  1200 species is 0:2:1,3:3,4:\3,4
family= 2 2 1 0 0 new D5h genus #    76 with   300 species is 0:2:3,4:3,4:\3,4
Nber of genera for this family=   76
 
family= 1 3 1 0 0
 
family= 1 3 1 0 0 new D5h genus #     1 with  1200 species is 0:0,1:1,2:3,4:\0,1
family= 1 3 1 0 0 new D5h genus #     2 with  1200 species is 0:0,1:1,3:2,4:\0,1
family= 1 3 1 0 0 new D5h genus #     3 with  1200 species is 0:0,1:1,4:2,3:\0,1
family= 1 3 1 0 0 new D5h genus #     4 with  1200 species is 0:0,1:2,3:2,4:\0,2
family= 1 3 1 0 0 new D5h genus #     5 with  1200 species is 0:0,1:2,3:3,4:\0,3
family= 1 3 1 0 0 new D5h genus #     6 with  1200 species is 0:0,1:2,4:3,4:\0,4
family= 1 3 1 0 0 new D5h genus #     7 with  1200 species is 0:0,2:1,2:3,4:\0,2
family= 1 3 1 0 0 new D5h genus #     8 with  1200 species is 0:0,2:1,3:1,4:\0,1
family= 1 3 1 0 0 new D5h genus #     9 with  1200 species is 0:0,2:1,3:2,4:\0,2
family= 1 3 1 0 0 new D5h genus #    10 with  1200 species is 0:0,2:1,3:3,4:\0,3
family= 1 3 1 0 0 new D5h genus #    11 with  1200 species is 0:0,2:1,4:2,3:\0,2
family= 1 3 1 0 0 new D5h genus #    12 with  1200 species is 0:0,2:1,4:3,4:\0,4
family= 1 3 1 0 0 new D5h genus #    13 with   600 species is 0:1,2:1,2:3,4:\1,2
family= 1 3 1 0 0 new D5h genus #    14 with  1200 species is 0:1,2:1,3:2,4:\1,2
family= 1 3 1 0 0 new D5h genus #    15 with  1200 species is 0:1,2:1,3:3,4:\1,3
family= 1 3 1 0 0 new D5h genus #    16 with  1200 species is 0:1,2:1,4:2,3:\1,2
family= 1 3 1 0 0 new D5h genus #    17 with   600 species is 0:1,2:1,4:3,4:\1,4
family= 1 3 1 0 0 new D5h genus #    18 with   600 species is 0:1,2:2,3:3,4:\2,3
family= 1 3 1 0 0 new D5h genus #    19 with   600 species is 0:1,3:1,3:2,4:\1,3
family= 1 3 1 0 0 new D5h genus #    20 with  1200 species is 0:1,3:1,4:2,3:\1,3
family= 1 3 1 0 0 new D5h genus #    21 with   600 species is 0:1,3:1,4:2,4:\1,4
family= 1 3 1 0 0 new D5h genus #    22 with   600 species is 0:1,3:2,3:2,4:\2,3
family= 1 3 1 0 0 new D5h genus #    23 with   300 species is 0:1,4:1,4:2,3:\1,4
family= 1 3 1 0 0 new D5h genus #    24 with   300 species is 0:1,4:2,3:2,3:\2,3
Nber of genera for this family=   24
 
family= 3 0 2 0 0
 
family= 3 0 2 0 0 new D5h genus #     1 with   300 species is 0:0:1:\0,1:\0,1
family= 3 0 2 0 0 new D5h genus #     2 with   600 species is 0:0:1:\0,1:\0,2
family= 3 0 2 0 0 new D5h genus #     3 with   600 species is 0:0:1:\0,1:\0,3
family= 3 0 2 0 0 new D5h genus #     4 with   600 species is 0:0:1:\0,1:\0,4
family= 3 0 2 0 0 new D5h genus #     5 with   600 species is 0:0:2:\0,1:\0,2
family= 3 0 2 0 0 new D5h genus #     6 with   300 species is 0:0:2:\0,2:\0,2
family= 3 0 2 0 0 new D5h genus #     7 with   600 species is 0:0:2:\0,2:\0,3
family= 3 0 2 0 0 new D5h genus #     8 with   600 species is 0:0:2:\0,2:\0,4
family= 3 0 2 0 0 new D5h genus #     9 with  1200 species is 0:1:2:\0,1:\0,2
family= 3 0 2 0 0 new D5h genus #    10 with   600 species is 0:1:2:\0,1:\1,2
family= 3 0 2 0 0 new D5h genus #    11 with  1200 species is 0:1:2:\0,1:\2,3
family= 3 0 2 0 0 new D5h genus #    12 with  1200 species is 0:1:2:\0,1:\2,4
family= 3 0 2 0 0 new D5h genus #    13 with  1200 species is 0:1:2:\0,2:\1,3
family= 3 0 2 0 0 new D5h genus #    14 with  1200 species is 0:1:3:\0,1:\0,3
family= 3 0 2 0 0 new D5h genus #    15 with  1200 species is 0:1:3:\0,1:\2,3
family= 3 0 2 0 0 new D5h genus #    16 with  1200 species is 0:1:3:\0,2:\1,3
family= 3 0 2 0 0 new D5h genus #    17 with  1200 species is 0:1:3:\0,3:\1,2
family= 3 0 2 0 0 new D5h genus #    18 with   600 species is 0:1:3:\0,3:\1,3
Nber of genera for this family=   18
 
family= 2 1 2 0 0
 
family= 2 1 2 0 0 new D5h genus #     1 with   600 species is 0:0:1,2:\0,1:\0,2
family= 2 1 2 0 0 new D5h genus #     2 with   600 species is 0:0:1,3:\0,1:\0,3
family= 2 1 2 0 0 new D5h genus #     3 with   300 species is 0:0:1,4:\0,1:\0,4
family= 2 1 2 0 0 new D5h genus #     4 with   300 species is 0:0:2,3:\0,2:\0,3
family= 2 1 2 0 0 new D5h genus #     5 with   300 species is 0:1:0,1:\0,1:\0,1
family= 2 1 2 0 0 new D5h genus #     6 with  1200 species is 0:1:0,2:\0,1:\0,2
family= 2 1 2 0 0 new D5h genus #     7 with  1200 species is 0:1:0,3:\0,1:\0,3
family= 2 1 2 0 0 new D5h genus #     8 with  1200 species is 0:1:0,4:\0,1:\0,4
family= 2 1 2 0 0 new D5h genus #     9 with  1200 species is 0:1:2,3:\0,1:\2,3
family= 2 1 2 0 0 new D5h genus #    10 with  1200 species is 0:1:2,3:\0,2:\1,3
family= 2 1 2 0 0 new D5h genus #    11 with  1200 species is 0:1:2,3:\0,3:\1,2
family= 2 1 2 0 0 new D5h genus #    12 with   600 species is 0:1:2,4:\0,1:\2,4
family= 2 1 2 0 0 new D5h genus #    13 with   600 species is 0:1:2,4:\0,2:\1,4
family= 2 1 2 0 0 new D5h genus #    14 with   600 species is 0:1:2,4:\0,4:\1,2
family= 2 1 2 0 0 new D5h genus #    15 with  1200 species is 0:2:0,1:\0,1:\0,2
family= 2 1 2 0 0 new D5h genus #    16 with   300 species is 0:2:0,2:\0,2:\0,2
family= 2 1 2 0 0 new D5h genus #    17 with  1200 species is 0:2:0,3:\0,2:\0,3
family= 2 1 2 0 0 new D5h genus #    18 with  1200 species is 0:2:0,4:\0,2:\0,4
family= 2 1 2 0 0 new D5h genus #    19 with  1200 species is 0:2:1,3:\0,1:\2,3
family= 2 1 2 0 0 new D5h genus #    20 with  1200 species is 0:2:1,3:\0,2:\1,3
family= 2 1 2 0 0 new D5h genus #    21 with  1200 species is 0:2:1,3:\0,3:\1,2
family= 2 1 2 0 0 new D5h genus #    22 with   600 species is 0:2:3,4:\0,2:\3,4
family= 2 1 2 0 0 new D5h genus #    23 with   600 species is 0:2:3,4:\0,3:\2,4
family= 2 1 2 0 0 new D5h genus #    24 with   600 species is 0:2:3,4:\0,4:\2,3
Nber of genera for this family=   24
 
family= 4 0 0 1 0
 
family= 4 0 0 1 0 new D5h genus #     1 with   600 species is 0:0:1:2:\0
family= 4 0 0 1 0 new D5h genus #     2 with   600 species is 0:0:1:3:\0
family= 4 0 0 1 0 new D5h genus #     3 with   300 species is 0:0:1:4:\0
family= 4 0 0 1 0 new D5h genus #     4 with   300 species is 0:0:2:3:\0
family= 4 0 0 1 0 new D5h genus #     5 with  1200 species is 0:1:2:3:\0
family= 4 0 0 1 0 new D5h genus #     6 with  1200 species is 0:1:2:3:\1
family= 4 0 0 1 0 new D5h genus #     7 with   600 species is 0:1:2:3:\4
Nber of genera for this family=    7
 
family= 3 1 0 1 0
 
family= 3 1 0 1 0 new D5h genus #     1 with   600 species is 0:0:1:2,3:\0
family= 3 1 0 1 0 new D5h genus #     2 with   600 species is 0:0:1:2,4:\0
family= 3 1 0 1 0 new D5h genus #     3 with   600 species is 0:0:1:3,4:\0
family= 3 1 0 1 0 new D5h genus #     4 with   600 species is 0:0:2:1,3:\0
family= 3 1 0 1 0 new D5h genus #     5 with   600 species is 0:0:2:1,4:\0
family= 3 1 0 1 0 new D5h genus #     6 with   600 species is 0:0:2:3,4:\0
family= 3 1 0 1 0 new D5h genus #     7 with  1200 species is 0:1:2:0,3:\0
family= 3 1 0 1 0 new D5h genus #     8 with  1200 species is 0:1:2:0,4:\0
family= 3 1 0 1 0 new D5h genus #     9 with  1200 species is 0:1:2:1,3:\1
family= 3 1 0 1 0 new D5h genus #    10 with  1200 species is 0:1:2:3,4:\0
family= 3 1 0 1 0 new D5h genus #    11 with   600 species is 0:1:2:3,4:\1
family= 3 1 0 1 0 new D5h genus #    12 with  1200 species is 0:1:2:3,4:\3
family= 3 1 0 1 0 new D5h genus #    13 with  1200 species is 0:1:3:0,2:\0
family= 3 1 0 1 0 new D5h genus #    14 with  1200 species is 0:1:3:0,4:\0
family= 3 1 0 1 0 new D5h genus #    15 with  1200 species is 0:1:3:2,3:\3
family= 3 1 0 1 0 new D5h genus #    16 with  1200 species is 0:1:3:2,4:\0
family= 3 1 0 1 0 new D5h genus #    17 with  1200 species is 0:1:3:2,4:\2
family= 3 1 0 1 0 new D5h genus #    18 with   600 species is 0:1:3:2,4:\3
Nber of genera for this family=   18
 
family= 2 2 0 1 0
 
family= 2 2 0 1 0 new D5h genus #     1 with   300 species is 0:0:1,2:3,4:\0
family= 2 2 0 1 0 new D5h genus #     2 with   300 species is 0:0:1,3:2,4:\0
family= 2 2 0 1 0 new D5h genus #     3 with   300 species is 0:0:1,4:2,3:\0
family= 2 2 0 1 0 new D5h genus #     4 with  1200 species is 0:1:0,2:3,4:\0
family= 2 2 0 1 0 new D5h genus #     5 with  1200 species is 0:1:0,3:2,4:\0
family= 2 2 0 1 0 new D5h genus #     6 with  1200 species is 0:1:0,4:2,3:\0
family= 2 2 0 1 0 new D5h genus #     7 with  1200 species is 0:1:2,3:2,4:\2
family= 2 2 0 1 0 new D5h genus #     8 with   600 species is 0:1:2,3:3,4:\3
family= 2 2 0 1 0 new D5h genus #     9 with  1200 species is 0:2:0,1:3,4:\0
family= 2 2 0 1 0 new D5h genus #    10 with  1200 species is 0:2:0,3:1,4:\0
family= 2 2 0 1 0 new D5h genus #    11 with  1200 species is 0:2:0,4:1,3:\0
family= 2 2 0 1 0 new D5h genus #    12 with   600 species is 0:2:1,3:1,4:\1
family= 2 2 0 1 0 new D5h genus #    13 with  1200 species is 0:2:1,3:3,4:\3
Nber of genera for this family=   13
 
family= 3 0 1 1 0
 
family= 3 0 1 1 0 new D5h genus #     1 with   600 species is 0:0:1:\0,1:\0
family= 3 0 1 1 0 new D5h genus #     2 with   600 species is 0:0:2:\0,2:\0
family= 3 0 1 1 0 new D5h genus #     3 with  1200 species is 0:1:2:\0,1:\2
family= 3 0 1 1 0 new D5h genus #     4 with   600 species is 0:1:2:\0,2:\1
family= 3 0 1 1 0 new D5h genus #     5 with   600 species is 0:1:3:\0,1:\3
family= 3 0 1 1 0 new D5h genus #     6 with  1200 species is 0:1:3:\0,3:\1
Nber of genera for this family=    6
 
family= 4 0 0 0 1
 
family= 4 0 0 0 1 new D5h genus #     1 with   600 species is 0:1:2:3:\
Nber of genera for this family=    1
 
family= 3 1 0 0 1
 
family= 3 1 0 0 1 new D5h genus #     1 with   600 species is 0:1:2:3,4:\
family= 3 1 0 0 1 new D5h genus #     2 with   600 species is 0:1:3:2,4:\
Nber of genera for this family=    2
 
----------------------------------------

Nber families=     18
Nber genera=      476
Nber species=   401310
