# Supplementary material for: The Polytope Formalism: application to molecular constitution and the prospect of a complete description of Chemical Space
Source: Chem Sci. 2026 Jan 8;17(4):2102–18. doi: 10.1039/d5sc08813e (PMC12780917; doi:10.1039/d5sc08813e)
Supplement: SC-017-D5SC08813E-s001 [file SC-017-D5SC08813E-s001.zip › publication files/species/genera_D6h_S6B1.txt]

D6h_
D6h site symmetry is used to group species into genera
====
 
family= 1 0 0 0 0 0
 
family= 1 0 0 0 0 0 new D6h genus #     1 with     6 species is 0
Nber of genera for this family=    1
 
family= 0 1 0 0 0 0
 
family= 0 1 0 0 0 0 new D6h genus #     1 with     6 species is 0,1
family= 0 1 0 0 0 0 new D6h genus #     2 with     6 species is 0,2
family= 0 1 0 0 0 0 new D6h genus #     3 with     3 species is 0,3
Nber of genera for this family=    3
 
family= 0 0 1 0 0 0
 
family= 0 0 1 0 0 0 new D6h genus #     1 with     6 species is 0,1,2
family= 0 0 1 0 0 0 new D6h genus #     2 with    12 species is 0,1,3
family= 0 0 1 0 0 0 new D6h genus #     3 with     2 species is 0,2,4
Nber of genera for this family=    3
 
family= 0 0 0 1 0 0
 
family= 0 0 0 1 0 0 new D6h genus #     1 with     6 species is \0,1
family= 0 0 0 1 0 0 new D6h genus #     2 with     6 species is \0,2
family= 0 0 0 1 0 0 new D6h genus #     3 with     3 species is \0,3
Nber of genera for this family=    3
 
family= 0 0 0 0 1 0
 
family= 0 0 0 0 1 0 new D6h genus #     1 with     6 species is \0
Nber of genera for this family=    1
 
family= 0 0 0 0 0 1
 
family= 0 0 0 0 0 1 new D6h genus #     1 with     1 species is \
Nber of genera for this family=    1
 
----------------------------------------

Nber families=      6
Nber genera=       12
Nber species=       63
