# Supplementary material for: The Polytope Formalism: application to molecular constitution and the prospect of a complete description of Chemical Space
Source: Chem Sci. 2026 Jan 8;17(4):2102–18. doi: 10.1039/d5sc08813e (PMC12780917; doi:10.1039/d5sc08813e)
Supplement: SC-017-D5SC08813E-s001 [file SC-017-D5SC08813E-s001.zip › publication files/species/genera_D6h_S6B2.txt]

D6h_
D6h site symmetry is used to group species into genera
====
 
family= 2 0 0 0 0 0
 
family= 2 0 0 0 0 0 new D6h genus #     1 with     6 species is 0:0
family= 2 0 0 0 0 0 new D6h genus #     2 with    12 species is 0:1
family= 2 0 0 0 0 0 new D6h genus #     3 with    12 species is 0:2
family= 2 0 0 0 0 0 new D6h genus #     4 with     6 species is 0:3
Nber of genera for this family=    4
 
family= 1 1 0 0 0 0
 
family= 1 1 0 0 0 0 new D6h genus #     1 with    24 species is 0:0,1
family= 1 1 0 0 0 0 new D6h genus #     2 with    24 species is 0:0,2
family= 1 1 0 0 0 0 new D6h genus #     3 with    12 species is 0:0,3
family= 1 1 0 0 0 0 new D6h genus #     4 with    24 species is 0:1,2
family= 1 1 0 0 0 0 new D6h genus #     5 with    24 species is 0:1,3
family= 1 1 0 0 0 0 new D6h genus #     6 with    24 species is 0:1,4
family= 1 1 0 0 0 0 new D6h genus #     7 with    12 species is 0:1,5
family= 1 1 0 0 0 0 new D6h genus #     8 with    24 species is 0:2,3
family= 1 1 0 0 0 0 new D6h genus #     9 with    12 species is 0:2,4
Nber of genera for this family=    9
 
family= 0 2 0 0 0 0
 
family= 0 2 0 0 0 0 new D6h genus #     1 with     6 species is 0,1:0,1
family= 0 2 0 0 0 0 new D6h genus #     2 with    24 species is 0,1:0,2
family= 0 2 0 0 0 0 new D6h genus #     3 with    24 species is 0,1:0,3
family= 0 2 0 0 0 0 new D6h genus #     4 with    24 species is 0,1:0,4
family= 0 2 0 0 0 0 new D6h genus #     5 with    12 species is 0,1:0,5
family= 0 2 0 0 0 0 new D6h genus #     6 with    12 species is 0,1:2,3
family= 0 2 0 0 0 0 new D6h genus #     7 with    24 species is 0,1:2,4
family= 0 2 0 0 0 0 new D6h genus #     8 with    12 species is 0,1:2,5
family= 0 2 0 0 0 0 new D6h genus #     9 with     6 species is 0,1:3,4
family= 0 2 0 0 0 0 new D6h genus #    10 with     6 species is 0,2:0,2
family= 0 2 0 0 0 0 new D6h genus #    11 with    24 species is 0,2:0,3
family= 0 2 0 0 0 0 new D6h genus #    12 with    12 species is 0,2:0,4
family= 0 2 0 0 0 0 new D6h genus #    13 with    12 species is 0,2:1,3
family= 0 2 0 0 0 0 new D6h genus #    14 with    12 species is 0,2:1,4
family= 0 2 0 0 0 0 new D6h genus #    15 with     6 species is 0,2:3,5
family= 0 2 0 0 0 0 new D6h genus #    16 with     3 species is 0,3:0,3
family= 0 2 0 0 0 0 new D6h genus #    17 with     6 species is 0,3:1,4
Nber of genera for this family=   17
 
family= 1 0 1 0 0 0
 
family= 1 0 1 0 0 0 new D6h genus #     1 with    24 species is 0:0,1,2
family= 1 0 1 0 0 0 new D6h genus #     2 with    24 species is 0:0,1,3
family= 1 0 1 0 0 0 new D6h genus #     3 with    24 species is 0:0,1,4
family= 1 0 1 0 0 0 new D6h genus #     4 with    12 species is 0:0,1,5
family= 1 0 1 0 0 0 new D6h genus #     5 with    24 species is 0:0,2,3
family= 1 0 1 0 0 0 new D6h genus #     6 with    12 species is 0:0,2,4
family= 1 0 1 0 0 0 new D6h genus #     7 with    24 species is 0:1,2,3
family= 1 0 1 0 0 0 new D6h genus #     8 with    24 species is 0:1,2,4
family= 1 0 1 0 0 0 new D6h genus #     9 with    24 species is 0:1,2,5
family= 1 0 1 0 0 0 new D6h genus #    10 with    24 species is 0:1,3,4
family= 1 0 1 0 0 0 new D6h genus #    11 with    12 species is 0:1,3,5
family= 1 0 1 0 0 0 new D6h genus #    12 with    12 species is 0:2,3,4
Nber of genera for this family=   12
 
family= 0 1 1 0 0 0
 
family= 0 1 1 0 0 0 new D6h genus #     1 with    24 species is 0,1:0,1,2
family= 0 1 1 0 0 0 new D6h genus #     2 with    24 species is 0,1:0,1,3
family= 0 1 1 0 0 0 new D6h genus #     3 with    24 species is 0,1:0,2,3
family= 0 1 1 0 0 0 new D6h genus #     4 with    24 species is 0,1:0,2,4
family= 0 1 1 0 0 0 new D6h genus #     5 with    24 species is 0,1:0,2,5
family= 0 1 1 0 0 0 new D6h genus #     6 with    24 species is 0,1:0,3,4
family= 0 1 1 0 0 0 new D6h genus #     7 with    24 species is 0,1:0,3,5
family= 0 1 1 0 0 0 new D6h genus #     8 with    24 species is 0,1:0,4,5
family= 0 1 1 0 0 0 new D6h genus #     9 with    24 species is 0,1:2,3,4
family= 0 1 1 0 0 0 new D6h genus #    10 with    24 species is 0,1:2,3,5
family= 0 1 1 0 0 0 new D6h genus #    11 with    12 species is 0,2:0,1,2
family= 0 1 1 0 0 0 new D6h genus #    12 with    24 species is 0,2:0,1,3
family= 0 1 1 0 0 0 new D6h genus #    13 with    24 species is 0,2:0,1,4
family= 0 1 1 0 0 0 new D6h genus #    14 with    24 species is 0,2:0,1,5
family= 0 1 1 0 0 0 new D6h genus #    15 with    24 species is 0,2:0,2,3
family= 0 1 1 0 0 0 new D6h genus #    16 with    12 species is 0,2:0,2,4
family= 0 1 1 0 0 0 new D6h genus #    17 with    24 species is 0,2:0,3,4
family= 0 1 1 0 0 0 new D6h genus #    18 with    24 species is 0,2:0,3,5
family= 0 1 1 0 0 0 new D6h genus #    19 with    24 species is 0,2:0,4,5
family= 0 1 1 0 0 0 new D6h genus #    20 with    24 species is 0,2:1,3,4
family= 0 1 1 0 0 0 new D6h genus #    21 with    12 species is 0,2:1,3,5
family= 0 1 1 0 0 0 new D6h genus #    22 with    12 species is 0,2:3,4,5
family= 0 1 1 0 0 0 new D6h genus #    23 with    24 species is 0,3:0,1,2
family= 0 1 1 0 0 0 new D6h genus #    24 with    24 species is 0,3:0,1,3
family= 0 1 1 0 0 0 new D6h genus #    25 with    24 species is 0,3:0,1,4
family= 0 1 1 0 0 0 new D6h genus #    26 with    12 species is 0,3:0,1,5
family= 0 1 1 0 0 0 new D6h genus #    27 with    12 species is 0,3:0,2,4
family= 0 1 1 0 0 0 new D6h genus #    28 with    24 species is 0,3:1,2,4
Nber of genera for this family=   28
 
family= 0 0 2 0 0 0
 
family= 0 0 2 0 0 0 new D6h genus #     1 with     6 species is 0,1,2:0,1,2
family= 0 0 2 0 0 0 new D6h genus #     2 with    24 species is 0,1,2:0,1,3
family= 0 0 2 0 0 0 new D6h genus #     3 with    24 species is 0,1,2:0,1,4
family= 0 0 2 0 0 0 new D6h genus #     4 with    12 species is 0,1,2:0,1,5
family= 0 0 2 0 0 0 new D6h genus #     5 with    24 species is 0,1,2:0,2,3
family= 0 0 2 0 0 0 new D6h genus #     6 with    12 species is 0,1,2:0,2,4
family= 0 0 2 0 0 0 new D6h genus #     7 with    24 species is 0,1,2:0,3,4
family= 0 0 2 0 0 0 new D6h genus #     8 with    24 species is 0,1,2:0,3,5
family= 0 0 2 0 0 0 new D6h genus #     9 with    12 species is 0,1,2:0,4,5
family= 0 0 2 0 0 0 new D6h genus #    10 with    24 species is 0,1,2:1,3,4
family= 0 0 2 0 0 0 new D6h genus #    11 with    12 species is 0,1,2:1,3,5
family= 0 0 2 0 0 0 new D6h genus #    12 with     6 species is 0,1,2:3,4,5
family= 0 0 2 0 0 0 new D6h genus #    13 with    12 species is 0,1,3:0,1,3
family= 0 0 2 0 0 0 new D6h genus #    14 with    12 species is 0,1,3:0,1,4
family= 0 0 2 0 0 0 new D6h genus #    15 with    12 species is 0,1,3:0,2,3
family= 0 0 2 0 0 0 new D6h genus #    16 with    24 species is 0,1,3:0,2,4
family= 0 0 2 0 0 0 new D6h genus #    17 with    24 species is 0,1,3:0,2,5
family= 0 0 2 0 0 0 new D6h genus #    18 with    12 species is 0,1,3:0,3,4
family= 0 0 2 0 0 0 new D6h genus #    19 with    12 species is 0,1,3:0,3,5
family= 0 0 2 0 0 0 new D6h genus #    20 with    12 species is 0,1,3:1,2,5
family= 0 0 2 0 0 0 new D6h genus #    21 with    12 species is 0,1,3:1,3,4
family= 0 0 2 0 0 0 new D6h genus #    22 with    24 species is 0,1,3:1,3,5
family= 0 0 2 0 0 0 new D6h genus #    23 with    24 species is 0,1,3:1,4,5
family= 0 0 2 0 0 0 new D6h genus #    24 with    12 species is 0,1,3:2,4,5
family= 0 0 2 0 0 0 new D6h genus #    25 with     2 species is 0,2,4:0,2,4
family= 0 0 2 0 0 0 new D6h genus #    26 with     2 species is 0,2,4:1,3,5
Nber of genera for this family=   26
 
family= 1 0 0 1 0 0
 
family= 1 0 0 1 0 0 new D6h genus #     1 with    24 species is 0:\0,1
family= 1 0 0 1 0 0 new D6h genus #     2 with    24 species is 0:\0,2
family= 1 0 0 1 0 0 new D6h genus #     3 with    12 species is 0:\0,3
family= 1 0 0 1 0 0 new D6h genus #     4 with    24 species is 0:\1,2
family= 1 0 0 1 0 0 new D6h genus #     5 with    24 species is 0:\1,3
family= 1 0 0 1 0 0 new D6h genus #     6 with    24 species is 0:\1,4
family= 1 0 0 1 0 0 new D6h genus #     7 with    12 species is 0:\1,5
family= 1 0 0 1 0 0 new D6h genus #     8 with    24 species is 0:\2,3
family= 1 0 0 1 0 0 new D6h genus #     9 with    12 species is 0:\2,4
Nber of genera for this family=    9
 
family= 0 1 0 1 0 0
 
family= 0 1 0 1 0 0 new D6h genus #     1 with    12 species is 0,1:\0,1
family= 0 1 0 1 0 0 new D6h genus #     2 with    24 species is 0,1:\0,2
family= 0 1 0 1 0 0 new D6h genus #     3 with    24 species is 0,1:\0,3
family= 0 1 0 1 0 0 new D6h genus #     4 with    24 species is 0,1:\0,4
family= 0 1 0 1 0 0 new D6h genus #     5 with    24 species is 0,1:\0,5
family= 0 1 0 1 0 0 new D6h genus #     6 with    24 species is 0,1:\2,3
family= 0 1 0 1 0 0 new D6h genus #     7 with    24 species is 0,1:\2,4
family= 0 1 0 1 0 0 new D6h genus #     8 with    12 species is 0,1:\2,5
family= 0 1 0 1 0 0 new D6h genus #     9 with    12 species is 0,1:\3,4
family= 0 1 0 1 0 0 new D6h genus #    10 with    24 species is 0,2:\0,1
family= 0 1 0 1 0 0 new D6h genus #    11 with    12 species is 0,2:\0,2
family= 0 1 0 1 0 0 new D6h genus #    12 with    24 species is 0,2:\0,3
family= 0 1 0 1 0 0 new D6h genus #    13 with    24 species is 0,2:\0,4
family= 0 1 0 1 0 0 new D6h genus #    14 with    24 species is 0,2:\0,5
family= 0 1 0 1 0 0 new D6h genus #    15 with    24 species is 0,2:\1,3
family= 0 1 0 1 0 0 new D6h genus #    16 with    12 species is 0,2:\1,4
family= 0 1 0 1 0 0 new D6h genus #    17 with    24 species is 0,2:\3,4
family= 0 1 0 1 0 0 new D6h genus #    18 with    12 species is 0,2:\3,5
family= 0 1 0 1 0 0 new D6h genus #    19 with    24 species is 0,3:\0,1
family= 0 1 0 1 0 0 new D6h genus #    20 with    24 species is 0,3:\0,2
family= 0 1 0 1 0 0 new D6h genus #    21 with     6 species is 0,3:\0,3
family= 0 1 0 1 0 0 new D6h genus #    22 with    12 species is 0,3:\1,2
family= 0 1 0 1 0 0 new D6h genus #    23 with    12 species is 0,3:\1,4
family= 0 1 0 1 0 0 new D6h genus #    24 with    12 species is 0,3:\1,5
Nber of genera for this family=   24
 
family= 0 0 1 1 0 0
 
family= 0 0 1 1 0 0 new D6h genus #     1 with    24 species is 0,1,2:\0,1
family= 0 0 1 1 0 0 new D6h genus #     2 with    12 species is 0,1,2:\0,2
family= 0 0 1 1 0 0 new D6h genus #     3 with    24 species is 0,1,2:\0,3
family= 0 0 1 1 0 0 new D6h genus #     4 with    24 species is 0,1,2:\0,4
family= 0 0 1 1 0 0 new D6h genus #     5 with    24 species is 0,1,2:\0,5
family= 0 0 1 1 0 0 new D6h genus #     6 with    24 species is 0,1,2:\1,3
family= 0 0 1 1 0 0 new D6h genus #     7 with    12 species is 0,1,2:\1,4
family= 0 0 1 1 0 0 new D6h genus #     8 with    24 species is 0,1,2:\3,4
family= 0 0 1 1 0 0 new D6h genus #     9 with    12 species is 0,1,2:\3,5
family= 0 0 1 1 0 0 new D6h genus #    10 with    24 species is 0,1,3:\0,1
family= 0 0 1 1 0 0 new D6h genus #    11 with    24 species is 0,1,3:\0,2
family= 0 0 1 1 0 0 new D6h genus #    12 with    24 species is 0,1,3:\0,3
family= 0 0 1 1 0 0 new D6h genus #    13 with    24 species is 0,1,3:\0,4
family= 0 0 1 1 0 0 new D6h genus #    14 with    24 species is 0,1,3:\0,5
family= 0 0 1 1 0 0 new D6h genus #    15 with    24 species is 0,1,3:\1,2
family= 0 0 1 1 0 0 new D6h genus #    16 with    24 species is 0,1,3:\1,3
family= 0 0 1 1 0 0 new D6h genus #    17 with    24 species is 0,1,3:\1,4
family= 0 0 1 1 0 0 new D6h genus #    18 with    24 species is 0,1,3:\1,5
family= 0 0 1 1 0 0 new D6h genus #    19 with    24 species is 0,1,3:\2,3
family= 0 0 1 1 0 0 new D6h genus #    20 with    24 species is 0,1,3:\2,4
family= 0 0 1 1 0 0 new D6h genus #    21 with    24 species is 0,1,3:\2,5
family= 0 0 1 1 0 0 new D6h genus #    22 with    24 species is 0,1,3:\3,4
family= 0 0 1 1 0 0 new D6h genus #    23 with    24 species is 0,1,3:\3,5
family= 0 0 1 1 0 0 new D6h genus #    24 with    24 species is 0,1,3:\4,5
family= 0 0 1 1 0 0 new D6h genus #    25 with    24 species is 0,2,4:\0,1
family= 0 0 1 1 0 0 new D6h genus #    26 with    12 species is 0,2,4:\0,2
family= 0 0 1 1 0 0 new D6h genus #    27 with    12 species is 0,2,4:\0,3
family= 0 0 1 1 0 0 new D6h genus #    28 with    12 species is 0,2,4:\1,3
Nber of genera for this family=   28
 
family= 0 0 0 2 0 0
 
family= 0 0 0 2 0 0 new D6h genus #     1 with     6 species is \0,1:\0,1
family= 0 0 0 2 0 0 new D6h genus #     2 with    24 species is \0,1:\0,2
family= 0 0 0 2 0 0 new D6h genus #     3 with    24 species is \0,1:\0,3
family= 0 0 0 2 0 0 new D6h genus #     4 with    24 species is \0,1:\0,4
family= 0 0 0 2 0 0 new D6h genus #     5 with    12 species is \0,1:\0,5
family= 0 0 0 2 0 0 new D6h genus #     6 with    12 species is \0,1:\2,3
family= 0 0 0 2 0 0 new D6h genus #     7 with    24 species is \0,1:\2,4
family= 0 0 0 2 0 0 new D6h genus #     8 with    12 species is \0,1:\2,5
family= 0 0 0 2 0 0 new D6h genus #     9 with     6 species is \0,1:\3,4
family= 0 0 0 2 0 0 new D6h genus #    10 with     6 species is \0,2:\0,2
family= 0 0 0 2 0 0 new D6h genus #    11 with    24 species is \0,2:\0,3
family= 0 0 0 2 0 0 new D6h genus #    12 with    12 species is \0,2:\0,4
family= 0 0 0 2 0 0 new D6h genus #    13 with    12 species is \0,2:\1,3
family= 0 0 0 2 0 0 new D6h genus #    14 with    12 species is \0,2:\1,4
family= 0 0 0 2 0 0 new D6h genus #    15 with     6 species is \0,2:\3,5
family= 0 0 0 2 0 0 new D6h genus #    16 with     3 species is \0,3:\0,3
family= 0 0 0 2 0 0 new D6h genus #    17 with     6 species is \0,3:\1,4
Nber of genera for this family=   17
 
family= 1 0 0 0 1 0
 
family= 1 0 0 0 1 0 new D6h genus #     1 with    12 species is 0:\0
family= 1 0 0 0 1 0 new D6h genus #     2 with    24 species is 0:\1
family= 1 0 0 0 1 0 new D6h genus #     3 with    24 species is 0:\2
family= 1 0 0 0 1 0 new D6h genus #     4 with    12 species is 0:\3
Nber of genera for this family=    4
 
family= 0 1 0 0 1 0
 
family= 0 1 0 0 1 0 new D6h genus #     1 with    24 species is 0,1:\0
family= 0 1 0 0 1 0 new D6h genus #     2 with    24 species is 0,1:\2
family= 0 1 0 0 1 0 new D6h genus #     3 with    24 species is 0,1:\3
family= 0 1 0 0 1 0 new D6h genus #     4 with    24 species is 0,2:\0
family= 0 1 0 0 1 0 new D6h genus #     5 with    12 species is 0,2:\1
family= 0 1 0 0 1 0 new D6h genus #     6 with    24 species is 0,2:\3
family= 0 1 0 0 1 0 new D6h genus #     7 with    12 species is 0,2:\4
family= 0 1 0 0 1 0 new D6h genus #     8 with    12 species is 0,3:\0
family= 0 1 0 0 1 0 new D6h genus #     9 with    24 species is 0,3:\1
Nber of genera for this family=    9
 
family= 0 0 1 0 1 0
 
family= 0 0 1 0 1 0 new D6h genus #     1 with    24 species is 0,1,2:\0
family= 0 0 1 0 1 0 new D6h genus #     2 with    12 species is 0,1,2:\1
family= 0 0 1 0 1 0 new D6h genus #     3 with    24 species is 0,1,2:\3
family= 0 0 1 0 1 0 new D6h genus #     4 with    12 species is 0,1,2:\4
family= 0 0 1 0 1 0 new D6h genus #     5 with    24 species is 0,1,3:\0
family= 0 0 1 0 1 0 new D6h genus #     6 with    24 species is 0,1,3:\1
family= 0 0 1 0 1 0 new D6h genus #     7 with    24 species is 0,1,3:\2
family= 0 0 1 0 1 0 new D6h genus #     8 with    24 species is 0,1,3:\3
family= 0 0 1 0 1 0 new D6h genus #     9 with    24 species is 0,1,3:\4
family= 0 0 1 0 1 0 new D6h genus #    10 with    24 species is 0,1,3:\5
family= 0 0 1 0 1 0 new D6h genus #    11 with    12 species is 0,2,4:\0
family= 0 0 1 0 1 0 new D6h genus #    12 with    12 species is 0,2,4:\1
Nber of genera for this family=   12
 
family= 0 0 0 1 1 0
 
family= 0 0 0 1 1 0 new D6h genus #     1 with    24 species is \0,1:\0
family= 0 0 0 1 1 0 new D6h genus #     2 with    24 species is \0,1:\2
family= 0 0 0 1 1 0 new D6h genus #     3 with    24 species is \0,1:\3
family= 0 0 0 1 1 0 new D6h genus #     4 with    24 species is \0,2:\0
family= 0 0 0 1 1 0 new D6h genus #     5 with    12 species is \0,2:\1
family= 0 0 0 1 1 0 new D6h genus #     6 with    24 species is \0,2:\3
family= 0 0 0 1 1 0 new D6h genus #     7 with    12 species is \0,2:\4
family= 0 0 0 1 1 0 new D6h genus #     8 with    12 species is \0,3:\0
family= 0 0 0 1 1 0 new D6h genus #     9 with    24 species is \0,3:\1
Nber of genera for this family=    9
 
family= 0 0 0 0 2 0
 
family= 0 0 0 0 2 0 new D6h genus #     1 with     6 species is \0:\0
family= 0 0 0 0 2 0 new D6h genus #     2 with    12 species is \0:\1
family= 0 0 0 0 2 0 new D6h genus #     3 with    12 species is \0:\2
family= 0 0 0 0 2 0 new D6h genus #     4 with     6 species is \0:\3
Nber of genera for this family=    4
 
family= 1 0 0 0 0 1
 
family= 1 0 0 0 0 1 new D6h genus #     1 with    12 species is 0:\
Nber of genera for this family=    1
 
family= 0 1 0 0 0 1
 
family= 0 1 0 0 0 1 new D6h genus #     1 with    12 species is 0,1:\
family= 0 1 0 0 0 1 new D6h genus #     2 with    12 species is 0,2:\
family= 0 1 0 0 0 1 new D6h genus #     3 with     6 species is 0,3:\
Nber of genera for this family=    3
 
family= 0 0 1 0 0 1
 
family= 0 0 1 0 0 1 new D6h genus #     1 with    12 species is 0,1,2:\
family= 0 0 1 0 0 1 new D6h genus #     2 with    24 species is 0,1,3:\
family= 0 0 1 0 0 1 new D6h genus #     3 with     4 species is 0,2,4:\
Nber of genera for this family=    3
 
family= 0 0 0 1 0 1
 
family= 0 0 0 1 0 1 new D6h genus #     1 with    12 species is \0,1:\
family= 0 0 0 1 0 1 new D6h genus #     2 with    12 species is \0,2:\
family= 0 0 0 1 0 1 new D6h genus #     3 with     6 species is \0,3:\
Nber of genera for this family=    3
 
family= 0 0 0 0 1 1
 
family= 0 0 0 0 1 1 new D6h genus #     1 with    12 species is \0:\
Nber of genera for this family=    1
 
family= 0 0 0 0 0 2
 
family= 0 0 0 0 0 2 new D6h genus #     1 with     1 species is \:\
Nber of genera for this family=    1
 
----------------------------------------

Nber families=     21
Nber genera=      224
Nber species=     3969
