# Supplementary material for: The Polytope Formalism: application to molecular constitution and the prospect of a complete description of Chemical Space
Source: Chem Sci. 2026 Jan 8;17(4):2102–18. doi: 10.1039/d5sc08813e (PMC12780917; doi:10.1039/d5sc08813e)
Supplement: SC-017-D5SC08813E-s001 [file SC-017-D5SC08813E-s001.zip › publication files/species/genera_D6h_S6B3.txt]

D6h_
D6h site symmetry is used to group species into genera
====
 
family= 3 0 0 0 0 0
 
family= 3 0 0 0 0 0 new D6h genus #     1 with     6 species is 0:0:0
family= 3 0 0 0 0 0 new D6h genus #     2 with    36 species is 0:0:1
family= 3 0 0 0 0 0 new D6h genus #     3 with    36 species is 0:0:2
family= 3 0 0 0 0 0 new D6h genus #     4 with    18 species is 0:0:3
family= 3 0 0 0 0 0 new D6h genus #     5 with    36 species is 0:1:2
family= 3 0 0 0 0 0 new D6h genus #     6 with    72 species is 0:1:3
family= 3 0 0 0 0 0 new D6h genus #     7 with    12 species is 0:2:4
Nber of genera for this family=    7
 
family= 2 1 0 0 0 0
 
family= 2 1 0 0 0 0 new D6h genus #     1 with    36 species is 0:0:0,1
family= 2 1 0 0 0 0 new D6h genus #     2 with    36 species is 0:0:0,2
family= 2 1 0 0 0 0 new D6h genus #     3 with    18 species is 0:0:0,3
family= 2 1 0 0 0 0 new D6h genus #     4 with    36 species is 0:0:1,2
family= 2 1 0 0 0 0 new D6h genus #     5 with    36 species is 0:0:1,3
family= 2 1 0 0 0 0 new D6h genus #     6 with    36 species is 0:0:1,4
family= 2 1 0 0 0 0 new D6h genus #     7 with    18 species is 0:0:1,5
family= 2 1 0 0 0 0 new D6h genus #     8 with    36 species is 0:0:2,3
family= 2 1 0 0 0 0 new D6h genus #     9 with    18 species is 0:0:2,4
family= 2 1 0 0 0 0 new D6h genus #    10 with    36 species is 0:1:0,1
family= 2 1 0 0 0 0 new D6h genus #    11 with    72 species is 0:1:0,2
family= 2 1 0 0 0 0 new D6h genus #    12 with    72 species is 0:1:0,3
family= 2 1 0 0 0 0 new D6h genus #    13 with    72 species is 0:1:0,4
family= 2 1 0 0 0 0 new D6h genus #    14 with    72 species is 0:1:0,5
family= 2 1 0 0 0 0 new D6h genus #    15 with    72 species is 0:1:2,3
family= 2 1 0 0 0 0 new D6h genus #    16 with    72 species is 0:1:2,4
family= 2 1 0 0 0 0 new D6h genus #    17 with    36 species is 0:1:2,5
family= 2 1 0 0 0 0 new D6h genus #    18 with    36 species is 0:1:3,4
family= 2 1 0 0 0 0 new D6h genus #    19 with    72 species is 0:2:0,1
family= 2 1 0 0 0 0 new D6h genus #    20 with    36 species is 0:2:0,2
family= 2 1 0 0 0 0 new D6h genus #    21 with    72 species is 0:2:0,3
family= 2 1 0 0 0 0 new D6h genus #    22 with    72 species is 0:2:0,4
family= 2 1 0 0 0 0 new D6h genus #    23 with    72 species is 0:2:0,5
family= 2 1 0 0 0 0 new D6h genus #    24 with    72 species is 0:2:1,3
family= 2 1 0 0 0 0 new D6h genus #    25 with    36 species is 0:2:1,4
family= 2 1 0 0 0 0 new D6h genus #    26 with    72 species is 0:2:3,4
family= 2 1 0 0 0 0 new D6h genus #    27 with    36 species is 0:2:3,5
family= 2 1 0 0 0 0 new D6h genus #    28 with    72 species is 0:3:0,1
family= 2 1 0 0 0 0 new D6h genus #    29 with    72 species is 0:3:0,2
family= 2 1 0 0 0 0 new D6h genus #    30 with    18 species is 0:3:0,3
family= 2 1 0 0 0 0 new D6h genus #    31 with    36 species is 0:3:1,2
family= 2 1 0 0 0 0 new D6h genus #    32 with    36 species is 0:3:1,4
family= 2 1 0 0 0 0 new D6h genus #    33 with    36 species is 0:3:1,5
Nber of genera for this family=   33
 
family= 1 2 0 0 0 0
 
family= 1 2 0 0 0 0 new D6h genus #     1 with    36 species is 0:0,1:0,1
family= 1 2 0 0 0 0 new D6h genus #     2 with    72 species is 0:0,1:0,2
family= 1 2 0 0 0 0 new D6h genus #     3 with    72 species is 0:0,1:0,3
family= 1 2 0 0 0 0 new D6h genus #     4 with    72 species is 0:0,1:0,4
family= 1 2 0 0 0 0 new D6h genus #     5 with    36 species is 0:0,1:0,5
family= 1 2 0 0 0 0 new D6h genus #     6 with    72 species is 0:0,1:1,2
family= 1 2 0 0 0 0 new D6h genus #     7 with    72 species is 0:0,1:1,3
family= 1 2 0 0 0 0 new D6h genus #     8 with    72 species is 0:0,1:1,4
family= 1 2 0 0 0 0 new D6h genus #     9 with    72 species is 0:0,1:1,5
family= 1 2 0 0 0 0 new D6h genus #    10 with    72 species is 0:0,1:2,3
family= 1 2 0 0 0 0 new D6h genus #    11 with    72 species is 0:0,1:2,4
family= 1 2 0 0 0 0 new D6h genus #    12 with    72 species is 0:0,1:2,5
family= 1 2 0 0 0 0 new D6h genus #    13 with    72 species is 0:0,1:3,4
family= 1 2 0 0 0 0 new D6h genus #    14 with    72 species is 0:0,1:3,5
family= 1 2 0 0 0 0 new D6h genus #    15 with    72 species is 0:0,1:4,5
family= 1 2 0 0 0 0 new D6h genus #    16 with    36 species is 0:0,2:0,2
family= 1 2 0 0 0 0 new D6h genus #    17 with    72 species is 0:0,2:0,3
family= 1 2 0 0 0 0 new D6h genus #    18 with    36 species is 0:0,2:0,4
family= 1 2 0 0 0 0 new D6h genus #    19 with    72 species is 0:0,2:1,2
family= 1 2 0 0 0 0 new D6h genus #    20 with    72 species is 0:0,2:1,3
family= 1 2 0 0 0 0 new D6h genus #    21 with    72 species is 0:0,2:1,4
family= 1 2 0 0 0 0 new D6h genus #    22 with    72 species is 0:0,2:1,5
family= 1 2 0 0 0 0 new D6h genus #    23 with    72 species is 0:0,2:2,3
family= 1 2 0 0 0 0 new D6h genus #    24 with    72 species is 0:0,2:2,4
family= 1 2 0 0 0 0 new D6h genus #    25 with    72 species is 0:0,2:2,5
family= 1 2 0 0 0 0 new D6h genus #    26 with    72 species is 0:0,2:3,4
family= 1 2 0 0 0 0 new D6h genus #    27 with    72 species is 0:0,2:3,5
family= 1 2 0 0 0 0 new D6h genus #    28 with    72 species is 0:0,2:4,5
family= 1 2 0 0 0 0 new D6h genus #    29 with    18 species is 0:0,3:0,3
family= 1 2 0 0 0 0 new D6h genus #    30 with    72 species is 0:0,3:1,2
family= 1 2 0 0 0 0 new D6h genus #    31 with    72 species is 0:0,3:1,3
family= 1 2 0 0 0 0 new D6h genus #    32 with    72 species is 0:0,3:1,4
family= 1 2 0 0 0 0 new D6h genus #    33 with    36 species is 0:0,3:1,5
family= 1 2 0 0 0 0 new D6h genus #    34 with    72 species is 0:0,3:2,3
family= 1 2 0 0 0 0 new D6h genus #    35 with    36 species is 0:0,3:2,4
family= 1 2 0 0 0 0 new D6h genus #    36 with    36 species is 0:1,2:1,2
family= 1 2 0 0 0 0 new D6h genus #    37 with    72 species is 0:1,2:1,3
family= 1 2 0 0 0 0 new D6h genus #    38 with    72 species is 0:1,2:1,4
family= 1 2 0 0 0 0 new D6h genus #    39 with    72 species is 0:1,2:1,5
family= 1 2 0 0 0 0 new D6h genus #    40 with    72 species is 0:1,2:2,3
family= 1 2 0 0 0 0 new D6h genus #    41 with    72 species is 0:1,2:2,4
family= 1 2 0 0 0 0 new D6h genus #    42 with    72 species is 0:1,2:2,5
family= 1 2 0 0 0 0 new D6h genus #    43 with    72 species is 0:1,2:3,4
family= 1 2 0 0 0 0 new D6h genus #    44 with    72 species is 0:1,2:3,5
family= 1 2 0 0 0 0 new D6h genus #    45 with    36 species is 0:1,2:4,5
family= 1 2 0 0 0 0 new D6h genus #    46 with    36 species is 0:1,3:1,3
family= 1 2 0 0 0 0 new D6h genus #    47 with    72 species is 0:1,3:1,4
family= 1 2 0 0 0 0 new D6h genus #    48 with    72 species is 0:1,3:1,5
family= 1 2 0 0 0 0 new D6h genus #    49 with    72 species is 0:1,3:2,3
family= 1 2 0 0 0 0 new D6h genus #    50 with    72 species is 0:1,3:2,4
family= 1 2 0 0 0 0 new D6h genus #    51 with    72 species is 0:1,3:2,5
family= 1 2 0 0 0 0 new D6h genus #    52 with    72 species is 0:1,3:3,4
family= 1 2 0 0 0 0 new D6h genus #    53 with    36 species is 0:1,3:3,5
family= 1 2 0 0 0 0 new D6h genus #    54 with    36 species is 0:1,4:1,4
family= 1 2 0 0 0 0 new D6h genus #    55 with    72 species is 0:1,4:1,5
family= 1 2 0 0 0 0 new D6h genus #    56 with    72 species is 0:1,4:2,3
family= 1 2 0 0 0 0 new D6h genus #    57 with    72 species is 0:1,4:2,4
family= 1 2 0 0 0 0 new D6h genus #    58 with    36 species is 0:1,4:2,5
family= 1 2 0 0 0 0 new D6h genus #    59 with    72 species is 0:1,4:3,4
family= 1 2 0 0 0 0 new D6h genus #    60 with    18 species is 0:1,5:1,5
family= 1 2 0 0 0 0 new D6h genus #    61 with    72 species is 0:1,5:2,3
family= 1 2 0 0 0 0 new D6h genus #    62 with    36 species is 0:1,5:2,4
family= 1 2 0 0 0 0 new D6h genus #    63 with    36 species is 0:2,3:2,3
family= 1 2 0 0 0 0 new D6h genus #    64 with    72 species is 0:2,3:2,4
family= 1 2 0 0 0 0 new D6h genus #    65 with    36 species is 0:2,3:3,4
family= 1 2 0 0 0 0 new D6h genus #    66 with    18 species is 0:2,4:2,4
Nber of genera for this family=   66
 
family= 0 3 0 0 0 0
 
family= 0 3 0 0 0 0 new D6h genus #     1 with     6 species is 0,1:0,1:0,1
family= 0 3 0 0 0 0 new D6h genus #     2 with    36 species is 0,1:0,1:0,2
family= 0 3 0 0 0 0 new D6h genus #     3 with    36 species is 0,1:0,1:0,3
family= 0 3 0 0 0 0 new D6h genus #     4 with    36 species is 0,1:0,1:0,4
family= 0 3 0 0 0 0 new D6h genus #     5 with    36 species is 0,1:0,1:0,5
family= 0 3 0 0 0 0 new D6h genus #     6 with    36 species is 0,1:0,1:2,3
family= 0 3 0 0 0 0 new D6h genus #     7 with    36 species is 0,1:0,1:2,4
family= 0 3 0 0 0 0 new D6h genus #     8 with    18 species is 0,1:0,1:2,5
family= 0 3 0 0 0 0 new D6h genus #     9 with    18 species is 0,1:0,1:3,4
family= 0 3 0 0 0 0 new D6h genus #    10 with    36 species is 0,1:0,2:0,2
family= 0 3 0 0 0 0 new D6h genus #    11 with    72 species is 0,1:0,2:0,3
family= 0 3 0 0 0 0 new D6h genus #    12 with    72 species is 0,1:0,2:0,4
family= 0 3 0 0 0 0 new D6h genus #    13 with    72 species is 0,1:0,2:0,5
family= 0 3 0 0 0 0 new D6h genus #    14 with    36 species is 0,1:0,2:1,2
family= 0 3 0 0 0 0 new D6h genus #    15 with    72 species is 0,1:0,2:1,3
family= 0 3 0 0 0 0 new D6h genus #    16 with    72 species is 0,1:0,2:1,4
family= 0 3 0 0 0 0 new D6h genus #    17 with    36 species is 0,1:0,2:1,5
family= 0 3 0 0 0 0 new D6h genus #    18 with    72 species is 0,1:0,2:2,3
family= 0 3 0 0 0 0 new D6h genus #    19 with    72 species is 0,1:0,2:2,4
family= 0 3 0 0 0 0 new D6h genus #    20 with    72 species is 0,1:0,2:2,5
family= 0 3 0 0 0 0 new D6h genus #    21 with    72 species is 0,1:0,2:3,4
family= 0 3 0 0 0 0 new D6h genus #    22 with    72 species is 0,1:0,2:3,5
family= 0 3 0 0 0 0 new D6h genus #    23 with    72 species is 0,1:0,2:4,5
family= 0 3 0 0 0 0 new D6h genus #    24 with    36 species is 0,1:0,3:0,3
family= 0 3 0 0 0 0 new D6h genus #    25 with    72 species is 0,1:0,3:0,4
family= 0 3 0 0 0 0 new D6h genus #    26 with    36 species is 0,1:0,3:0,5
family= 0 3 0 0 0 0 new D6h genus #    27 with    72 species is 0,1:0,3:1,2
family= 0 3 0 0 0 0 new D6h genus #    28 with    72 species is 0,1:0,3:1,3
family= 0 3 0 0 0 0 new D6h genus #    29 with    36 species is 0,1:0,3:1,4
family= 0 3 0 0 0 0 new D6h genus #    30 with    36 species is 0,1:0,3:2,3
family= 0 3 0 0 0 0 new D6h genus #    31 with    72 species is 0,1:0,3:2,4
family= 0 3 0 0 0 0 new D6h genus #    32 with    72 species is 0,1:0,3:2,5
family= 0 3 0 0 0 0 new D6h genus #    33 with    36 species is 0,1:0,3:3,4
family= 0 3 0 0 0 0 new D6h genus #    34 with    72 species is 0,1:0,3:3,5
family= 0 3 0 0 0 0 new D6h genus #    35 with    72 species is 0,1:0,3:4,5
family= 0 3 0 0 0 0 new D6h genus #    36 with    36 species is 0,1:0,4:0,4
family= 0 3 0 0 0 0 new D6h genus #    37 with    72 species is 0,1:0,4:1,2
family= 0 3 0 0 0 0 new D6h genus #    38 with    36 species is 0,1:0,4:1,3
family= 0 3 0 0 0 0 new D6h genus #    39 with    72 species is 0,1:0,4:2,3
family= 0 3 0 0 0 0 new D6h genus #    40 with    72 species is 0,1:0,4:2,4
family= 0 3 0 0 0 0 new D6h genus #    41 with    72 species is 0,1:0,4:2,5
family= 0 3 0 0 0 0 new D6h genus #    42 with    36 species is 0,1:0,4:3,4
family= 0 3 0 0 0 0 new D6h genus #    43 with    72 species is 0,1:0,4:3,5
family= 0 3 0 0 0 0 new D6h genus #    44 with    36 species is 0,1:0,5:1,2
family= 0 3 0 0 0 0 new D6h genus #    45 with    72 species is 0,1:0,5:2,3
family= 0 3 0 0 0 0 new D6h genus #    46 with    36 species is 0,1:0,5:2,4
family= 0 3 0 0 0 0 new D6h genus #    47 with    12 species is 0,1:2,3:4,5
family= 0 3 0 0 0 0 new D6h genus #    48 with    36 species is 0,1:2,4:2,4
family= 0 3 0 0 0 0 new D6h genus #    49 with    72 species is 0,1:2,4:2,5
family= 0 3 0 0 0 0 new D6h genus #    50 with    36 species is 0,1:2,4:3,5
family= 0 3 0 0 0 0 new D6h genus #    51 with    18 species is 0,1:2,5:2,5
family= 0 3 0 0 0 0 new D6h genus #    52 with    18 species is 0,1:2,5:3,4
family= 0 3 0 0 0 0 new D6h genus #    53 with     6 species is 0,2:0,2:0,2
family= 0 3 0 0 0 0 new D6h genus #    54 with    36 species is 0,2:0,2:0,3
family= 0 3 0 0 0 0 new D6h genus #    55 with    36 species is 0,2:0,2:0,4
family= 0 3 0 0 0 0 new D6h genus #    56 with    36 species is 0,2:0,2:1,3
family= 0 3 0 0 0 0 new D6h genus #    57 with    18 species is 0,2:0,2:1,4
family= 0 3 0 0 0 0 new D6h genus #    58 with    18 species is 0,2:0,2:3,5
family= 0 3 0 0 0 0 new D6h genus #    59 with    36 species is 0,2:0,3:0,3
family= 0 3 0 0 0 0 new D6h genus #    60 with    36 species is 0,2:0,3:0,4
family= 0 3 0 0 0 0 new D6h genus #    61 with    36 species is 0,2:0,3:1,3
family= 0 3 0 0 0 0 new D6h genus #    62 with    72 species is 0,2:0,3:1,4
family= 0 3 0 0 0 0 new D6h genus #    63 with    72 species is 0,2:0,3:1,5
family= 0 3 0 0 0 0 new D6h genus #    64 with    72 species is 0,2:0,3:2,4
family= 0 3 0 0 0 0 new D6h genus #    65 with    36 species is 0,2:0,3:2,5
family= 0 3 0 0 0 0 new D6h genus #    66 with    36 species is 0,2:0,3:3,5
family= 0 3 0 0 0 0 new D6h genus #    67 with    72 species is 0,2:0,4:1,3
family= 0 3 0 0 0 0 new D6h genus #    68 with    36 species is 0,2:0,4:1,5
family= 0 3 0 0 0 0 new D6h genus #    69 with    12 species is 0,2:0,4:2,4
family= 0 3 0 0 0 0 new D6h genus #    70 with    18 species is 0,2:1,4:1,4
family= 0 3 0 0 0 0 new D6h genus #    71 with    18 species is 0,2:1,4:3,5
family= 0 3 0 0 0 0 new D6h genus #    72 with     3 species is 0,3:0,3:0,3
family= 0 3 0 0 0 0 new D6h genus #    73 with    18 species is 0,3:0,3:1,4
family= 0 3 0 0 0 0 new D6h genus #    74 with     6 species is 0,3:1,4:2,5
Nber of genera for this family=   74
 
family= 2 0 1 0 0 0
 
family= 2 0 1 0 0 0 new D6h genus #     1 with    36 species is 0:0:0,1,2
family= 2 0 1 0 0 0 new D6h genus #     2 with    36 species is 0:0:0,1,3
family= 2 0 1 0 0 0 new D6h genus #     3 with    36 species is 0:0:0,1,4
family= 2 0 1 0 0 0 new D6h genus #     4 with    18 species is 0:0:0,1,5
family= 2 0 1 0 0 0 new D6h genus #     5 with    36 species is 0:0:0,2,3
family= 2 0 1 0 0 0 new D6h genus #     6 with    18 species is 0:0:0,2,4
family= 2 0 1 0 0 0 new D6h genus #     7 with    36 species is 0:0:1,2,3
family= 2 0 1 0 0 0 new D6h genus #     8 with    36 species is 0:0:1,2,4
family= 2 0 1 0 0 0 new D6h genus #     9 with    36 species is 0:0:1,2,5
family= 2 0 1 0 0 0 new D6h genus #    10 with    36 species is 0:0:1,3,4
family= 2 0 1 0 0 0 new D6h genus #    11 with    18 species is 0:0:1,3,5
family= 2 0 1 0 0 0 new D6h genus #    12 with    18 species is 0:0:2,3,4
family= 2 0 1 0 0 0 new D6h genus #    13 with    72 species is 0:1:0,1,2
family= 2 0 1 0 0 0 new D6h genus #    14 with    72 species is 0:1:0,1,3
family= 2 0 1 0 0 0 new D6h genus #    15 with    72 species is 0:1:0,2,3
family= 2 0 1 0 0 0 new D6h genus #    16 with    72 species is 0:1:0,2,4
family= 2 0 1 0 0 0 new D6h genus #    17 with    72 species is 0:1:0,2,5
family= 2 0 1 0 0 0 new D6h genus #    18 with    72 species is 0:1:0,3,4
family= 2 0 1 0 0 0 new D6h genus #    19 with    72 species is 0:1:0,3,5
family= 2 0 1 0 0 0 new D6h genus #    20 with    72 species is 0:1:0,4,5
family= 2 0 1 0 0 0 new D6h genus #    21 with    72 species is 0:1:2,3,4
family= 2 0 1 0 0 0 new D6h genus #    22 with    72 species is 0:1:2,3,5
family= 2 0 1 0 0 0 new D6h genus #    23 with    36 species is 0:2:0,1,2
family= 2 0 1 0 0 0 new D6h genus #    24 with    72 species is 0:2:0,1,3
family= 2 0 1 0 0 0 new D6h genus #    25 with    72 species is 0:2:0,1,4
family= 2 0 1 0 0 0 new D6h genus #    26 with    72 species is 0:2:0,1,5
family= 2 0 1 0 0 0 new D6h genus #    27 with    72 species is 0:2:0,2,3
family= 2 0 1 0 0 0 new D6h genus #    28 with    36 species is 0:2:0,2,4
family= 2 0 1 0 0 0 new D6h genus #    29 with    72 species is 0:2:0,3,4
family= 2 0 1 0 0 0 new D6h genus #    30 with    72 species is 0:2:0,3,5
family= 2 0 1 0 0 0 new D6h genus #    31 with    72 species is 0:2:0,4,5
family= 2 0 1 0 0 0 new D6h genus #    32 with    72 species is 0:2:1,3,4
family= 2 0 1 0 0 0 new D6h genus #    33 with    36 species is 0:2:1,3,5
family= 2 0 1 0 0 0 new D6h genus #    34 with    36 species is 0:2:3,4,5
family= 2 0 1 0 0 0 new D6h genus #    35 with    72 species is 0:3:0,1,2
family= 2 0 1 0 0 0 new D6h genus #    36 with    72 species is 0:3:0,1,3
family= 2 0 1 0 0 0 new D6h genus #    37 with    72 species is 0:3:0,1,4
family= 2 0 1 0 0 0 new D6h genus #    38 with    36 species is 0:3:0,1,5
family= 2 0 1 0 0 0 new D6h genus #    39 with    36 species is 0:3:0,2,4
family= 2 0 1 0 0 0 new D6h genus #    40 with    72 species is 0:3:1,2,4
Nber of genera for this family=   40
 
family= 1 1 1 0 0 0
 
family= 1 1 1 0 0 0 new D6h genus #     1 with    72 species is 0:0,1:0,1,2
family= 1 1 1 0 0 0 new D6h genus #     2 with    72 species is 0:0,1:0,1,3
family= 1 1 1 0 0 0 new D6h genus #     3 with    72 species is 0:0,1:0,1,4
family= 1 1 1 0 0 0 new D6h genus #     4 with    72 species is 0:0,1:0,1,5
family= 1 1 1 0 0 0 new D6h genus #     5 with    72 species is 0:0,1:0,2,3
family= 1 1 1 0 0 0 new D6h genus #     6 with    72 species is 0:0,1:0,2,4
family= 1 1 1 0 0 0 new D6h genus #     7 with    72 species is 0:0,1:0,2,5
family= 1 1 1 0 0 0 new D6h genus #     8 with    72 species is 0:0,1:0,3,4
family= 1 1 1 0 0 0 new D6h genus #     9 with    72 species is 0:0,1:0,3,5
family= 1 1 1 0 0 0 new D6h genus #    10 with    72 species is 0:0,1:0,4,5
family= 1 1 1 0 0 0 new D6h genus #    11 with    72 species is 0:0,1:1,2,3
family= 1 1 1 0 0 0 new D6h genus #    12 with    72 species is 0:0,1:1,2,4
family= 1 1 1 0 0 0 new D6h genus #    13 with    72 species is 0:0,1:1,2,5
family= 1 1 1 0 0 0 new D6h genus #    14 with    72 species is 0:0,1:1,3,4
family= 1 1 1 0 0 0 new D6h genus #    15 with    72 species is 0:0,1:1,3,5
family= 1 1 1 0 0 0 new D6h genus #    16 with    72 species is 0:0,1:1,4,5
family= 1 1 1 0 0 0 new D6h genus #    17 with    72 species is 0:0,1:2,3,4
family= 1 1 1 0 0 0 new D6h genus #    18 with    72 species is 0:0,1:2,3,5
family= 1 1 1 0 0 0 new D6h genus #    19 with    72 species is 0:0,1:2,4,5
family= 1 1 1 0 0 0 new D6h genus #    20 with    72 species is 0:0,1:3,4,5
family= 1 1 1 0 0 0 new D6h genus #    21 with    72 species is 0:0,2:0,1,2
family= 1 1 1 0 0 0 new D6h genus #    22 with    72 species is 0:0,2:0,1,3
family= 1 1 1 0 0 0 new D6h genus #    23 with    72 species is 0:0,2:0,1,4
family= 1 1 1 0 0 0 new D6h genus #    24 with    72 species is 0:0,2:0,1,5
family= 1 1 1 0 0 0 new D6h genus #    25 with    72 species is 0:0,2:0,2,3
family= 1 1 1 0 0 0 new D6h genus #    26 with    72 species is 0:0,2:0,2,4
family= 1 1 1 0 0 0 new D6h genus #    27 with    72 species is 0:0,2:0,2,5
family= 1 1 1 0 0 0 new D6h genus #    28 with    72 species is 0:0,2:0,3,4
family= 1 1 1 0 0 0 new D6h genus #    29 with    72 species is 0:0,2:0,3,5
family= 1 1 1 0 0 0 new D6h genus #    30 with    72 species is 0:0,2:0,4,5
family= 1 1 1 0 0 0 new D6h genus #    31 with    72 species is 0:0,2:1,2,3
family= 1 1 1 0 0 0 new D6h genus #    32 with    72 species is 0:0,2:1,2,4
family= 1 1 1 0 0 0 new D6h genus #    33 with    72 species is 0:0,2:1,2,5
family= 1 1 1 0 0 0 new D6h genus #    34 with    72 species is 0:0,2:1,3,4
family= 1 1 1 0 0 0 new D6h genus #    35 with    72 species is 0:0,2:1,3,5
family= 1 1 1 0 0 0 new D6h genus #    36 with    72 species is 0:0,2:1,4,5
family= 1 1 1 0 0 0 new D6h genus #    37 with    72 species is 0:0,2:2,3,4
family= 1 1 1 0 0 0 new D6h genus #    38 with    72 species is 0:0,2:2,3,5
family= 1 1 1 0 0 0 new D6h genus #    39 with    72 species is 0:0,2:2,4,5
family= 1 1 1 0 0 0 new D6h genus #    40 with    72 species is 0:0,2:3,4,5
family= 1 1 1 0 0 0 new D6h genus #    41 with    72 species is 0:0,3:0,1,2
family= 1 1 1 0 0 0 new D6h genus #    42 with    72 species is 0:0,3:0,1,3
family= 1 1 1 0 0 0 new D6h genus #    43 with    72 species is 0:0,3:0,1,4
family= 1 1 1 0 0 0 new D6h genus #    44 with    36 species is 0:0,3:0,1,5
family= 1 1 1 0 0 0 new D6h genus #    45 with    72 species is 0:0,3:0,2,3
family= 1 1 1 0 0 0 new D6h genus #    46 with    36 species is 0:0,3:0,2,4
family= 1 1 1 0 0 0 new D6h genus #    47 with    72 species is 0:0,3:1,2,3
family= 1 1 1 0 0 0 new D6h genus #    48 with    72 species is 0:0,3:1,2,4
family= 1 1 1 0 0 0 new D6h genus #    49 with    72 species is 0:0,3:1,2,5
family= 1 1 1 0 0 0 new D6h genus #    50 with    72 species is 0:0,3:1,3,4
family= 1 1 1 0 0 0 new D6h genus #    51 with    36 species is 0:0,3:1,3,5
family= 1 1 1 0 0 0 new D6h genus #    52 with    36 species is 0:0,3:2,3,4
family= 1 1 1 0 0 0 new D6h genus #    53 with    72 species is 0:1,2:0,1,2
family= 1 1 1 0 0 0 new D6h genus #    54 with    72 species is 0:1,2:0,1,3
family= 1 1 1 0 0 0 new D6h genus #    55 with    72 species is 0:1,2:0,1,4
family= 1 1 1 0 0 0 new D6h genus #    56 with    72 species is 0:1,2:0,1,5
family= 1 1 1 0 0 0 new D6h genus #    57 with    72 species is 0:1,2:0,2,3
family= 1 1 1 0 0 0 new D6h genus #    58 with    72 species is 0:1,2:0,2,4
family= 1 1 1 0 0 0 new D6h genus #    59 with    72 species is 0:1,2:0,2,5
family= 1 1 1 0 0 0 new D6h genus #    60 with    72 species is 0:1,2:0,3,4
family= 1 1 1 0 0 0 new D6h genus #    61 with    72 species is 0:1,2:0,3,5
family= 1 1 1 0 0 0 new D6h genus #    62 with    72 species is 0:1,2:0,4,5
family= 1 1 1 0 0 0 new D6h genus #    63 with    72 species is 0:1,2:1,2,3
family= 1 1 1 0 0 0 new D6h genus #    64 with    72 species is 0:1,2:1,2,4
family= 1 1 1 0 0 0 new D6h genus #    65 with    72 species is 0:1,2:1,2,5
family= 1 1 1 0 0 0 new D6h genus #    66 with    72 species is 0:1,2:1,3,4
family= 1 1 1 0 0 0 new D6h genus #    67 with    72 species is 0:1,2:1,3,5
family= 1 1 1 0 0 0 new D6h genus #    68 with    72 species is 0:1,2:1,4,5
family= 1 1 1 0 0 0 new D6h genus #    69 with    72 species is 0:1,2:2,3,4
family= 1 1 1 0 0 0 new D6h genus #    70 with    72 species is 0:1,2:2,3,5
family= 1 1 1 0 0 0 new D6h genus #    71 with    72 species is 0:1,2:2,4,5
family= 1 1 1 0 0 0 new D6h genus #    72 with    72 species is 0:1,2:3,4,5
family= 1 1 1 0 0 0 new D6h genus #    73 with    72 species is 0:1,3:0,1,2
family= 1 1 1 0 0 0 new D6h genus #    74 with    72 species is 0:1,3:0,1,3
family= 1 1 1 0 0 0 new D6h genus #    75 with    72 species is 0:1,3:0,1,4
family= 1 1 1 0 0 0 new D6h genus #    76 with    72 species is 0:1,3:0,1,5
family= 1 1 1 0 0 0 new D6h genus #    77 with    72 species is 0:1,3:0,2,3
family= 1 1 1 0 0 0 new D6h genus #    78 with    72 species is 0:1,3:0,2,4
family= 1 1 1 0 0 0 new D6h genus #    79 with    72 species is 0:1,3:0,2,5
family= 1 1 1 0 0 0 new D6h genus #    80 with    72 species is 0:1,3:0,3,4
family= 1 1 1 0 0 0 new D6h genus #    81 with    72 species is 0:1,3:0,3,5
family= 1 1 1 0 0 0 new D6h genus #    82 with    72 species is 0:1,3:0,4,5
family= 1 1 1 0 0 0 new D6h genus #    83 with    72 species is 0:1,3:1,2,3
family= 1 1 1 0 0 0 new D6h genus #    84 with    72 species is 0:1,3:1,2,4
family= 1 1 1 0 0 0 new D6h genus #    85 with    72 species is 0:1,3:1,2,5
family= 1 1 1 0 0 0 new D6h genus #    86 with    72 species is 0:1,3:1,3,4
family= 1 1 1 0 0 0 new D6h genus #    87 with    72 species is 0:1,3:1,3,5
family= 1 1 1 0 0 0 new D6h genus #    88 with    72 species is 0:1,3:1,4,5
family= 1 1 1 0 0 0 new D6h genus #    89 with    72 species is 0:1,3:2,3,4
family= 1 1 1 0 0 0 new D6h genus #    90 with    72 species is 0:1,3:2,3,5
family= 1 1 1 0 0 0 new D6h genus #    91 with    72 species is 0:1,3:2,4,5
family= 1 1 1 0 0 0 new D6h genus #    92 with    72 species is 0:1,3:3,4,5
family= 1 1 1 0 0 0 new D6h genus #    93 with    72 species is 0:1,4:0,1,2
family= 1 1 1 0 0 0 new D6h genus #    94 with    72 species is 0:1,4:0,1,3
family= 1 1 1 0 0 0 new D6h genus #    95 with    72 species is 0:1,4:0,1,4
family= 1 1 1 0 0 0 new D6h genus #    96 with    72 species is 0:1,4:0,1,5
family= 1 1 1 0 0 0 new D6h genus #    97 with    72 species is 0:1,4:0,2,3
family= 1 1 1 0 0 0 new D6h genus #    98 with    72 species is 0:1,4:0,2,4
family= 1 1 1 0 0 0 new D6h genus #    99 with    72 species is 0:1,4:0,2,5
family= 1 1 1 0 0 0 new D6h genus #   100 with    72 species is 0:1,4:0,3,4
family= 1 1 1 0 0 0 new D6h genus #   101 with    72 species is 0:1,4:0,3,5
family= 1 1 1 0 0 0 new D6h genus #   102 with    72 species is 0:1,4:0,4,5
family= 1 1 1 0 0 0 new D6h genus #   103 with    72 species is 0:1,4:1,2,3
family= 1 1 1 0 0 0 new D6h genus #   104 with    72 species is 0:1,4:1,2,4
family= 1 1 1 0 0 0 new D6h genus #   105 with    72 species is 0:1,4:1,2,5
family= 1 1 1 0 0 0 new D6h genus #   106 with    72 species is 0:1,4:1,3,4
family= 1 1 1 0 0 0 new D6h genus #   107 with    72 species is 0:1,4:1,3,5
family= 1 1 1 0 0 0 new D6h genus #   108 with    72 species is 0:1,4:1,4,5
family= 1 1 1 0 0 0 new D6h genus #   109 with    72 species is 0:1,4:2,3,4
family= 1 1 1 0 0 0 new D6h genus #   110 with    72 species is 0:1,4:2,3,5
family= 1 1 1 0 0 0 new D6h genus #   111 with    72 species is 0:1,4:2,4,5
family= 1 1 1 0 0 0 new D6h genus #   112 with    72 species is 0:1,4:3,4,5
family= 1 1 1 0 0 0 new D6h genus #   113 with    72 species is 0:1,5:0,1,2
family= 1 1 1 0 0 0 new D6h genus #   114 with    72 species is 0:1,5:0,1,3
family= 1 1 1 0 0 0 new D6h genus #   115 with    72 species is 0:1,5:0,1,4
family= 1 1 1 0 0 0 new D6h genus #   116 with    36 species is 0:1,5:0,1,5
family= 1 1 1 0 0 0 new D6h genus #   117 with    72 species is 0:1,5:0,2,3
family= 1 1 1 0 0 0 new D6h genus #   118 with    36 species is 0:1,5:0,2,4
family= 1 1 1 0 0 0 new D6h genus #   119 with    72 species is 0:1,5:1,2,3
family= 1 1 1 0 0 0 new D6h genus #   120 with    72 species is 0:1,5:1,2,4
family= 1 1 1 0 0 0 new D6h genus #   121 with    72 species is 0:1,5:1,2,5
family= 1 1 1 0 0 0 new D6h genus #   122 with    72 species is 0:1,5:1,3,4
family= 1 1 1 0 0 0 new D6h genus #   123 with    36 species is 0:1,5:1,3,5
family= 1 1 1 0 0 0 new D6h genus #   124 with    36 species is 0:1,5:2,3,4
family= 1 1 1 0 0 0 new D6h genus #   125 with    72 species is 0:2,3:0,1,2
family= 1 1 1 0 0 0 new D6h genus #   126 with    72 species is 0:2,3:0,1,3
family= 1 1 1 0 0 0 new D6h genus #   127 with    72 species is 0:2,3:0,1,4
family= 1 1 1 0 0 0 new D6h genus #   128 with    72 species is 0:2,3:0,1,5
family= 1 1 1 0 0 0 new D6h genus #   129 with    72 species is 0:2,3:0,2,3
family= 1 1 1 0 0 0 new D6h genus #   130 with    72 species is 0:2,3:0,2,4
family= 1 1 1 0 0 0 new D6h genus #   131 with    72 species is 0:2,3:0,2,5
family= 1 1 1 0 0 0 new D6h genus #   132 with    72 species is 0:2,3:0,3,4
family= 1 1 1 0 0 0 new D6h genus #   133 with    72 species is 0:2,3:0,3,5
family= 1 1 1 0 0 0 new D6h genus #   134 with    72 species is 0:2,3:0,4,5
family= 1 1 1 0 0 0 new D6h genus #   135 with    72 species is 0:2,3:1,2,3
family= 1 1 1 0 0 0 new D6h genus #   136 with    72 species is 0:2,3:1,2,4
family= 1 1 1 0 0 0 new D6h genus #   137 with    72 species is 0:2,3:1,2,5
family= 1 1 1 0 0 0 new D6h genus #   138 with    72 species is 0:2,3:1,3,4
family= 1 1 1 0 0 0 new D6h genus #   139 with    72 species is 0:2,3:1,3,5
family= 1 1 1 0 0 0 new D6h genus #   140 with    72 species is 0:2,3:1,4,5
family= 1 1 1 0 0 0 new D6h genus #   141 with    72 species is 0:2,3:2,3,4
family= 1 1 1 0 0 0 new D6h genus #   142 with    72 species is 0:2,3:2,3,5
family= 1 1 1 0 0 0 new D6h genus #   143 with    72 species is 0:2,3:2,4,5
family= 1 1 1 0 0 0 new D6h genus #   144 with    72 species is 0:2,3:3,4,5
family= 1 1 1 0 0 0 new D6h genus #   145 with    72 species is 0:2,4:0,1,2
family= 1 1 1 0 0 0 new D6h genus #   146 with    72 species is 0:2,4:0,1,3
family= 1 1 1 0 0 0 new D6h genus #   147 with    72 species is 0:2,4:0,1,4
family= 1 1 1 0 0 0 new D6h genus #   148 with    36 species is 0:2,4:0,1,5
family= 1 1 1 0 0 0 new D6h genus #   149 with    72 species is 0:2,4:0,2,3
family= 1 1 1 0 0 0 new D6h genus #   150 with    36 species is 0:2,4:0,2,4
family= 1 1 1 0 0 0 new D6h genus #   151 with    72 species is 0:2,4:1,2,3
family= 1 1 1 0 0 0 new D6h genus #   152 with    72 species is 0:2,4:1,2,4
family= 1 1 1 0 0 0 new D6h genus #   153 with    72 species is 0:2,4:1,2,5
family= 1 1 1 0 0 0 new D6h genus #   154 with    72 species is 0:2,4:1,3,4
family= 1 1 1 0 0 0 new D6h genus #   155 with    36 species is 0:2,4:1,3,5
family= 1 1 1 0 0 0 new D6h genus #   156 with    36 species is 0:2,4:2,3,4
Nber of genera for this family=  156
 
family= 0 2 1 0 0 0
 
family= 0 2 1 0 0 0 new D6h genus #     1 with    36 species is 0,1:0,1:0,1,2
family= 0 2 1 0 0 0 new D6h genus #     2 with    36 species is 0,1:0,1:0,1,3
family= 0 2 1 0 0 0 new D6h genus #     3 with    36 species is 0,1:0,1:0,2,3
family= 0 2 1 0 0 0 new D6h genus #     4 with    36 species is 0,1:0,1:0,2,4
family= 0 2 1 0 0 0 new D6h genus #     5 with    36 species is 0,1:0,1:0,2,5
family= 0 2 1 0 0 0 new D6h genus #     6 with    36 species is 0,1:0,1:0,3,4
family= 0 2 1 0 0 0 new D6h genus #     7 with    36 species is 0,1:0,1:0,3,5
family= 0 2 1 0 0 0 new D6h genus #     8 with    36 species is 0,1:0,1:0,4,5
family= 0 2 1 0 0 0 new D6h genus #     9 with    36 species is 0,1:0,1:2,3,4
family= 0 2 1 0 0 0 new D6h genus #    10 with    36 species is 0,1:0,1:2,3,5
family= 0 2 1 0 0 0 new D6h genus #    11 with    72 species is 0,1:0,2:0,1,2
family= 0 2 1 0 0 0 new D6h genus #    12 with    72 species is 0,1:0,2:0,1,3
family= 0 2 1 0 0 0 new D6h genus #    13 with    72 species is 0,1:0,2:0,1,4
family= 0 2 1 0 0 0 new D6h genus #    14 with    72 species is 0,1:0,2:0,1,5
family= 0 2 1 0 0 0 new D6h genus #    15 with    72 species is 0,1:0,2:0,2,3
family= 0 2 1 0 0 0 new D6h genus #    16 with    72 species is 0,1:0,2:0,2,4
family= 0 2 1 0 0 0 new D6h genus #    17 with    72 species is 0,1:0,2:0,2,5
family= 0 2 1 0 0 0 new D6h genus #    18 with    72 species is 0,1:0,2:0,3,4
family= 0 2 1 0 0 0 new D6h genus #    19 with    72 species is 0,1:0,2:0,3,5
family= 0 2 1 0 0 0 new D6h genus #    20 with    72 species is 0,1:0,2:0,4,5
family= 0 2 1 0 0 0 new D6h genus #    21 with    72 species is 0,1:0,2:1,2,3
family= 0 2 1 0 0 0 new D6h genus #    22 with    72 species is 0,1:0,2:1,2,4
family= 0 2 1 0 0 0 new D6h genus #    23 with    72 species is 0,1:0,2:1,2,5
family= 0 2 1 0 0 0 new D6h genus #    24 with    72 species is 0,1:0,2:1,3,4
family= 0 2 1 0 0 0 new D6h genus #    25 with    72 species is 0,1:0,2:1,3,5
family= 0 2 1 0 0 0 new D6h genus #    26 with    72 species is 0,1:0,2:1,4,5
family= 0 2 1 0 0 0 new D6h genus #    27 with    72 species is 0,1:0,2:2,3,4
family= 0 2 1 0 0 0 new D6h genus #    28 with    72 species is 0,1:0,2:2,3,5
family= 0 2 1 0 0 0 new D6h genus #    29 with    72 species is 0,1:0,2:2,4,5
family= 0 2 1 0 0 0 new D6h genus #    30 with    72 species is 0,1:0,2:3,4,5
family= 0 2 1 0 0 0 new D6h genus #    31 with    72 species is 0,1:0,3:0,1,2
family= 0 2 1 0 0 0 new D6h genus #    32 with    72 species is 0,1:0,3:0,1,3
family= 0 2 1 0 0 0 new D6h genus #    33 with    72 species is 0,1:0,3:0,1,4
family= 0 2 1 0 0 0 new D6h genus #    34 with    72 species is 0,1:0,3:0,1,5
family= 0 2 1 0 0 0 new D6h genus #    35 with    72 species is 0,1:0,3:0,2,3
family= 0 2 1 0 0 0 new D6h genus #    36 with    72 species is 0,1:0,3:0,2,4
family= 0 2 1 0 0 0 new D6h genus #    37 with    72 species is 0,1:0,3:0,2,5
family= 0 2 1 0 0 0 new D6h genus #    38 with    72 species is 0,1:0,3:0,3,4
family= 0 2 1 0 0 0 new D6h genus #    39 with    72 species is 0,1:0,3:0,3,5
family= 0 2 1 0 0 0 new D6h genus #    40 with    72 species is 0,1:0,3:0,4,5
family= 0 2 1 0 0 0 new D6h genus #    41 with    72 species is 0,1:0,3:1,2,3
family= 0 2 1 0 0 0 new D6h genus #    42 with    72 species is 0,1:0,3:1,2,4
family= 0 2 1 0 0 0 new D6h genus #    43 with    72 species is 0,1:0,3:1,2,5
family= 0 2 1 0 0 0 new D6h genus #    44 with    72 species is 0,1:0,3:1,3,4
family= 0 2 1 0 0 0 new D6h genus #    45 with    72 species is 0,1:0,3:1,3,5
family= 0 2 1 0 0 0 new D6h genus #    46 with    72 species is 0,1:0,3:1,4,5
family= 0 2 1 0 0 0 new D6h genus #    47 with    72 species is 0,1:0,3:2,3,4
family= 0 2 1 0 0 0 new D6h genus #    48 with    72 species is 0,1:0,3:2,3,5
family= 0 2 1 0 0 0 new D6h genus #    49 with    72 species is 0,1:0,3:2,4,5
family= 0 2 1 0 0 0 new D6h genus #    50 with    72 species is 0,1:0,3:3,4,5
family= 0 2 1 0 0 0 new D6h genus #    51 with    72 species is 0,1:0,4:0,1,2
family= 0 2 1 0 0 0 new D6h genus #    52 with    72 species is 0,1:0,4:0,1,3
family= 0 2 1 0 0 0 new D6h genus #    53 with    72 species is 0,1:0,4:0,1,4
family= 0 2 1 0 0 0 new D6h genus #    54 with    72 species is 0,1:0,4:0,1,5
family= 0 2 1 0 0 0 new D6h genus #    55 with    72 species is 0,1:0,4:0,2,3
family= 0 2 1 0 0 0 new D6h genus #    56 with    72 species is 0,1:0,4:0,2,4
family= 0 2 1 0 0 0 new D6h genus #    57 with    72 species is 0,1:0,4:0,2,5
family= 0 2 1 0 0 0 new D6h genus #    58 with    72 species is 0,1:0,4:0,3,4
family= 0 2 1 0 0 0 new D6h genus #    59 with    72 species is 0,1:0,4:0,3,5
family= 0 2 1 0 0 0 new D6h genus #    60 with    72 species is 0,1:0,4:0,4,5
family= 0 2 1 0 0 0 new D6h genus #    61 with    72 species is 0,1:0,4:1,2,3
family= 0 2 1 0 0 0 new D6h genus #    62 with    72 species is 0,1:0,4:1,2,4
family= 0 2 1 0 0 0 new D6h genus #    63 with    72 species is 0,1:0,4:1,2,5
family= 0 2 1 0 0 0 new D6h genus #    64 with    72 species is 0,1:0,4:1,3,4
family= 0 2 1 0 0 0 new D6h genus #    65 with    72 species is 0,1:0,4:1,3,5
family= 0 2 1 0 0 0 new D6h genus #    66 with    72 species is 0,1:0,4:1,4,5
family= 0 2 1 0 0 0 new D6h genus #    67 with    72 species is 0,1:0,4:2,3,4
family= 0 2 1 0 0 0 new D6h genus #    68 with    72 species is 0,1:0,4:2,3,5
family= 0 2 1 0 0 0 new D6h genus #    69 with    72 species is 0,1:0,4:2,4,5
family= 0 2 1 0 0 0 new D6h genus #    70 with    72 species is 0,1:0,4:3,4,5
family= 0 2 1 0 0 0 new D6h genus #    71 with    72 species is 0,1:0,5:0,1,2
family= 0 2 1 0 0 0 new D6h genus #    72 with    72 species is 0,1:0,5:0,1,3
family= 0 2 1 0 0 0 new D6h genus #    73 with    72 species is 0,1:0,5:0,1,4
family= 0 2 1 0 0 0 new D6h genus #    74 with    36 species is 0,1:0,5:0,1,5
family= 0 2 1 0 0 0 new D6h genus #    75 with    72 species is 0,1:0,5:0,2,3
family= 0 2 1 0 0 0 new D6h genus #    76 with    36 species is 0,1:0,5:0,2,4
family= 0 2 1 0 0 0 new D6h genus #    77 with    72 species is 0,1:0,5:1,2,3
family= 0 2 1 0 0 0 new D6h genus #    78 with    72 species is 0,1:0,5:1,2,4
family= 0 2 1 0 0 0 new D6h genus #    79 with    72 species is 0,1:0,5:1,2,5
family= 0 2 1 0 0 0 new D6h genus #    80 with    72 species is 0,1:0,5:1,3,4
family= 0 2 1 0 0 0 new D6h genus #    81 with    36 species is 0,1:0,5:1,3,5
family= 0 2 1 0 0 0 new D6h genus #    82 with    36 species is 0,1:0,5:2,3,4
family= 0 2 1 0 0 0 new D6h genus #    83 with    72 species is 0,1:2,3:0,1,2
family= 0 2 1 0 0 0 new D6h genus #    84 with    72 species is 0,1:2,3:0,1,3
family= 0 2 1 0 0 0 new D6h genus #    85 with    72 species is 0,1:2,3:0,1,4
family= 0 2 1 0 0 0 new D6h genus #    86 with    72 species is 0,1:2,3:0,1,5
family= 0 2 1 0 0 0 new D6h genus #    87 with    72 species is 0,1:2,3:0,2,4
family= 0 2 1 0 0 0 new D6h genus #    88 with    72 species is 0,1:2,3:0,2,5
family= 0 2 1 0 0 0 new D6h genus #    89 with    72 species is 0,1:2,3:0,3,4
family= 0 2 1 0 0 0 new D6h genus #    90 with    72 species is 0,1:2,3:0,4,5
family= 0 2 1 0 0 0 new D6h genus #    91 with    72 species is 0,1:2,3:1,2,4
family= 0 2 1 0 0 0 new D6h genus #    92 with    72 species is 0,1:2,3:1,4,5
family= 0 2 1 0 0 0 new D6h genus #    93 with    72 species is 0,1:2,4:0,1,2
family= 0 2 1 0 0 0 new D6h genus #    94 with    72 species is 0,1:2,4:0,1,3
family= 0 2 1 0 0 0 new D6h genus #    95 with    72 species is 0,1:2,4:0,1,4
family= 0 2 1 0 0 0 new D6h genus #    96 with    72 species is 0,1:2,4:0,1,5
family= 0 2 1 0 0 0 new D6h genus #    97 with    72 species is 0,1:2,4:0,2,3
family= 0 2 1 0 0 0 new D6h genus #    98 with    72 species is 0,1:2,4:0,2,4
family= 0 2 1 0 0 0 new D6h genus #    99 with    72 species is 0,1:2,4:0,2,5
family= 0 2 1 0 0 0 new D6h genus #   100 with    72 species is 0,1:2,4:0,3,4
family= 0 2 1 0 0 0 new D6h genus #   101 with    72 species is 0,1:2,4:0,3,5
family= 0 2 1 0 0 0 new D6h genus #   102 with    72 species is 0,1:2,4:0,4,5
family= 0 2 1 0 0 0 new D6h genus #   103 with    72 species is 0,1:2,4:1,2,3
family= 0 2 1 0 0 0 new D6h genus #   104 with    72 species is 0,1:2,4:1,2,4
family= 0 2 1 0 0 0 new D6h genus #   105 with    72 species is 0,1:2,4:1,2,5
family= 0 2 1 0 0 0 new D6h genus #   106 with    72 species is 0,1:2,4:1,3,4
family= 0 2 1 0 0 0 new D6h genus #   107 with    72 species is 0,1:2,4:1,3,5
family= 0 2 1 0 0 0 new D6h genus #   108 with    72 species is 0,1:2,4:1,4,5
family= 0 2 1 0 0 0 new D6h genus #   109 with    72 species is 0,1:2,4:2,3,4
family= 0 2 1 0 0 0 new D6h genus #   110 with    72 species is 0,1:2,4:2,3,5
family= 0 2 1 0 0 0 new D6h genus #   111 with    72 species is 0,1:2,4:2,4,5
family= 0 2 1 0 0 0 new D6h genus #   112 with    72 species is 0,1:2,4:3,4,5
family= 0 2 1 0 0 0 new D6h genus #   113 with    72 species is 0,1:2,5:0,1,2
family= 0 2 1 0 0 0 new D6h genus #   114 with    72 species is 0,1:2,5:0,1,3
family= 0 2 1 0 0 0 new D6h genus #   115 with    72 species is 0,1:2,5:0,2,3
family= 0 2 1 0 0 0 new D6h genus #   116 with    72 species is 0,1:2,5:0,2,4
family= 0 2 1 0 0 0 new D6h genus #   117 with    72 species is 0,1:2,5:0,2,5
family= 0 2 1 0 0 0 new D6h genus #   118 with    72 species is 0,1:2,5:0,3,4
family= 0 2 1 0 0 0 new D6h genus #   119 with    72 species is 0,1:2,5:0,3,5
family= 0 2 1 0 0 0 new D6h genus #   120 with    72 species is 0,1:2,5:0,4,5
family= 0 2 1 0 0 0 new D6h genus #   121 with    72 species is 0,1:2,5:2,3,4
family= 0 2 1 0 0 0 new D6h genus #   122 with    72 species is 0,1:2,5:2,3,5
family= 0 2 1 0 0 0 new D6h genus #   123 with    72 species is 0,1:3,4:0,1,2
family= 0 2 1 0 0 0 new D6h genus #   124 with    72 species is 0,1:3,4:0,1,3
family= 0 2 1 0 0 0 new D6h genus #   125 with    72 species is 0,1:3,4:0,2,3
family= 0 2 1 0 0 0 new D6h genus #   126 with    36 species is 0,1:3,4:0,2,4
family= 0 2 1 0 0 0 new D6h genus #   127 with    72 species is 0,1:3,4:0,2,5
family= 0 2 1 0 0 0 new D6h genus #   128 with    36 species is 0,1:3,4:0,4,5
family= 0 2 1 0 0 0 new D6h genus #   129 with    18 species is 0,2:0,2:0,1,2
family= 0 2 1 0 0 0 new D6h genus #   130 with    36 species is 0,2:0,2:0,1,3
family= 0 2 1 0 0 0 new D6h genus #   131 with    36 species is 0,2:0,2:0,1,4
family= 0 2 1 0 0 0 new D6h genus #   132 with    36 species is 0,2:0,2:0,1,5
family= 0 2 1 0 0 0 new D6h genus #   133 with    36 species is 0,2:0,2:0,2,3
family= 0 2 1 0 0 0 new D6h genus #   134 with    18 species is 0,2:0,2:0,2,4
family= 0 2 1 0 0 0 new D6h genus #   135 with    36 species is 0,2:0,2:0,3,4
family= 0 2 1 0 0 0 new D6h genus #   136 with    36 species is 0,2:0,2:0,3,5
family= 0 2 1 0 0 0 new D6h genus #   137 with    36 species is 0,2:0,2:0,4,5
family= 0 2 1 0 0 0 new D6h genus #   138 with    36 species is 0,2:0,2:1,3,4
family= 0 2 1 0 0 0 new D6h genus #   139 with    18 species is 0,2:0,2:1,3,5
family= 0 2 1 0 0 0 new D6h genus #   140 with    18 species is 0,2:0,2:3,4,5
family= 0 2 1 0 0 0 new D6h genus #   141 with    72 species is 0,2:0,3:0,1,2
family= 0 2 1 0 0 0 new D6h genus #   142 with    72 species is 0,2:0,3:0,1,3
family= 0 2 1 0 0 0 new D6h genus #   143 with    72 species is 0,2:0,3:0,1,4
family= 0 2 1 0 0 0 new D6h genus #   144 with    72 species is 0,2:0,3:0,1,5
family= 0 2 1 0 0 0 new D6h genus #   145 with    72 species is 0,2:0,3:0,2,3
family= 0 2 1 0 0 0 new D6h genus #   146 with    72 species is 0,2:0,3:0,2,4
family= 0 2 1 0 0 0 new D6h genus #   147 with    72 species is 0,2:0,3:0,2,5
family= 0 2 1 0 0 0 new D6h genus #   148 with    72 species is 0,2:0,3:0,3,4
family= 0 2 1 0 0 0 new D6h genus #   149 with    72 species is 0,2:0,3:0,3,5
family= 0 2 1 0 0 0 new D6h genus #   150 with    72 species is 0,2:0,3:0,4,5
family= 0 2 1 0 0 0 new D6h genus #   151 with    72 species is 0,2:0,3:1,2,3
family= 0 2 1 0 0 0 new D6h genus #   152 with    72 species is 0,2:0,3:1,2,4
family= 0 2 1 0 0 0 new D6h genus #   153 with    72 species is 0,2:0,3:1,2,5
family= 0 2 1 0 0 0 new D6h genus #   154 with    72 species is 0,2:0,3:1,3,4
family= 0 2 1 0 0 0 new D6h genus #   155 with    72 species is 0,2:0,3:1,3,5
family= 0 2 1 0 0 0 new D6h genus #   156 with    72 species is 0,2:0,3:1,4,5
family= 0 2 1 0 0 0 new D6h genus #   157 with    72 species is 0,2:0,3:2,3,4
family= 0 2 1 0 0 0 new D6h genus #   158 with    72 species is 0,2:0,3:2,3,5
family= 0 2 1 0 0 0 new D6h genus #   159 with    72 species is 0,2:0,3:2,4,5
family= 0 2 1 0 0 0 new D6h genus #   160 with    72 species is 0,2:0,3:3,4,5
family= 0 2 1 0 0 0 new D6h genus #   161 with    72 species is 0,2:0,4:0,1,2
family= 0 2 1 0 0 0 new D6h genus #   162 with    72 species is 0,2:0,4:0,1,3
family= 0 2 1 0 0 0 new D6h genus #   163 with    72 species is 0,2:0,4:0,1,4
family= 0 2 1 0 0 0 new D6h genus #   164 with    36 species is 0,2:0,4:0,1,5
family= 0 2 1 0 0 0 new D6h genus #   165 with    72 species is 0,2:0,4:0,2,3
family= 0 2 1 0 0 0 new D6h genus #   166 with    36 species is 0,2:0,4:0,2,4
family= 0 2 1 0 0 0 new D6h genus #   167 with    72 species is 0,2:0,4:1,2,3
family= 0 2 1 0 0 0 new D6h genus #   168 with    72 species is 0,2:0,4:1,2,4
family= 0 2 1 0 0 0 new D6h genus #   169 with    72 species is 0,2:0,4:1,2,5
family= 0 2 1 0 0 0 new D6h genus #   170 with    72 species is 0,2:0,4:1,3,4
family= 0 2 1 0 0 0 new D6h genus #   171 with    36 species is 0,2:0,4:1,3,5
family= 0 2 1 0 0 0 new D6h genus #   172 with    36 species is 0,2:0,4:2,3,4
family= 0 2 1 0 0 0 new D6h genus #   173 with    72 species is 0,2:1,3:0,1,2
family= 0 2 1 0 0 0 new D6h genus #   174 with    72 species is 0,2:1,3:0,1,3
family= 0 2 1 0 0 0 new D6h genus #   175 with    72 species is 0,2:1,3:0,1,4
family= 0 2 1 0 0 0 new D6h genus #   176 with    72 species is 0,2:1,3:0,1,5
family= 0 2 1 0 0 0 new D6h genus #   177 with    72 species is 0,2:1,3:0,2,4
family= 0 2 1 0 0 0 new D6h genus #   178 with    72 species is 0,2:1,3:0,2,5
family= 0 2 1 0 0 0 new D6h genus #   179 with    72 species is 0,2:1,3:0,3,4
family= 0 2 1 0 0 0 new D6h genus #   180 with    72 species is 0,2:1,3:0,4,5
family= 0 2 1 0 0 0 new D6h genus #   181 with    72 species is 0,2:1,3:1,2,4
family= 0 2 1 0 0 0 new D6h genus #   182 with    72 species is 0,2:1,3:1,4,5
family= 0 2 1 0 0 0 new D6h genus #   183 with    36 species is 0,2:1,4:0,1,2
family= 0 2 1 0 0 0 new D6h genus #   184 with    72 species is 0,2:1,4:0,1,3
family= 0 2 1 0 0 0 new D6h genus #   185 with    72 species is 0,2:1,4:0,1,4
family= 0 2 1 0 0 0 new D6h genus #   186 with    72 species is 0,2:1,4:0,1,5
family= 0 2 1 0 0 0 new D6h genus #   187 with    72 species is 0,2:1,4:0,2,3
family= 0 2 1 0 0 0 new D6h genus #   188 with    36 species is 0,2:1,4:0,2,4
family= 0 2 1 0 0 0 new D6h genus #   189 with    72 species is 0,2:1,4:0,3,4
family= 0 2 1 0 0 0 new D6h genus #   190 with    72 species is 0,2:1,4:0,3,5
family= 0 2 1 0 0 0 new D6h genus #   191 with    72 species is 0,2:1,4:0,4,5
family= 0 2 1 0 0 0 new D6h genus #   192 with    72 species is 0,2:1,4:1,3,4
family= 0 2 1 0 0 0 new D6h genus #   193 with    36 species is 0,2:1,4:1,3,5
family= 0 2 1 0 0 0 new D6h genus #   194 with    36 species is 0,2:1,4:3,4,5
family= 0 2 1 0 0 0 new D6h genus #   195 with    36 species is 0,2:3,5:0,1,2
family= 0 2 1 0 0 0 new D6h genus #   196 with    72 species is 0,2:3,5:0,1,3
family= 0 2 1 0 0 0 new D6h genus #   197 with    72 species is 0,2:3,5:0,1,4
family= 0 2 1 0 0 0 new D6h genus #   198 with    72 species is 0,2:3,5:0,1,5
family= 0 2 1 0 0 0 new D6h genus #   199 with    72 species is 0,2:3,5:0,2,3
family= 0 2 1 0 0 0 new D6h genus #   200 with    36 species is 0,2:3,5:0,2,4
family= 0 2 1 0 0 0 new D6h genus #   201 with    36 species is 0,3:0,3:0,1,2
family= 0 2 1 0 0 0 new D6h genus #   202 with    36 species is 0,3:0,3:0,1,3
family= 0 2 1 0 0 0 new D6h genus #   203 with    36 species is 0,3:0,3:0,1,4
family= 0 2 1 0 0 0 new D6h genus #   204 with    18 species is 0,3:0,3:0,1,5
family= 0 2 1 0 0 0 new D6h genus #   205 with    18 species is 0,3:0,3:0,2,4
family= 0 2 1 0 0 0 new D6h genus #   206 with    36 species is 0,3:0,3:1,2,4
family= 0 2 1 0 0 0 new D6h genus #   207 with    72 species is 0,3:1,4:0,1,2
family= 0 2 1 0 0 0 new D6h genus #   208 with    72 species is 0,3:1,4:0,1,3
family= 0 2 1 0 0 0 new D6h genus #   209 with    72 species is 0,3:1,4:0,2,3
family= 0 2 1 0 0 0 new D6h genus #   210 with    36 species is 0,3:1,4:0,2,4
family= 0 2 1 0 0 0 new D6h genus #   211 with    72 species is 0,3:1,4:0,2,5
family= 0 2 1 0 0 0 new D6h genus #   212 with    36 species is 0,3:1,4:0,4,5
Nber of genera for this family=  212
 
family= 1 0 2 0 0 0
 
family= 1 0 2 0 0 0 new D6h genus #     1 with    36 species is 0:0,1,2:0,1,2
family= 1 0 2 0 0 0 new D6h genus #     2 with    72 species is 0:0,1,2:0,1,3
family= 1 0 2 0 0 0 new D6h genus #     3 with    72 species is 0:0,1,2:0,1,4
family= 1 0 2 0 0 0 new D6h genus #     4 with    72 species is 0:0,1,2:0,1,5
family= 1 0 2 0 0 0 new D6h genus #     5 with    72 species is 0:0,1,2:0,2,3
family= 1 0 2 0 0 0 new D6h genus #     6 with    72 species is 0:0,1,2:0,2,4
family= 1 0 2 0 0 0 new D6h genus #     7 with    72 species is 0:0,1,2:0,2,5
family= 1 0 2 0 0 0 new D6h genus #     8 with    72 species is 0:0,1,2:0,3,4
family= 1 0 2 0 0 0 new D6h genus #     9 with    72 species is 0:0,1,2:0,3,5
family= 1 0 2 0 0 0 new D6h genus #    10 with    36 species is 0:0,1,2:0,4,5
family= 1 0 2 0 0 0 new D6h genus #    11 with    72 species is 0:0,1,2:1,2,3
family= 1 0 2 0 0 0 new D6h genus #    12 with    72 species is 0:0,1,2:1,2,4
family= 1 0 2 0 0 0 new D6h genus #    13 with    72 species is 0:0,1,2:1,2,5
family= 1 0 2 0 0 0 new D6h genus #    14 with    72 species is 0:0,1,2:1,3,4
family= 1 0 2 0 0 0 new D6h genus #    15 with    72 species is 0:0,1,2:1,3,5
family= 1 0 2 0 0 0 new D6h genus #    16 with    72 species is 0:0,1,2:1,4,5
family= 1 0 2 0 0 0 new D6h genus #    17 with    72 species is 0:0,1,2:2,3,4
family= 1 0 2 0 0 0 new D6h genus #    18 with    72 species is 0:0,1,2:2,3,5
family= 1 0 2 0 0 0 new D6h genus #    19 with    72 species is 0:0,1,2:2,4,5
family= 1 0 2 0 0 0 new D6h genus #    20 with    72 species is 0:0,1,2:3,4,5
family= 1 0 2 0 0 0 new D6h genus #    21 with    36 species is 0:0,1,3:0,1,3
family= 1 0 2 0 0 0 new D6h genus #    22 with    72 species is 0:0,1,3:0,1,4
family= 1 0 2 0 0 0 new D6h genus #    23 with    72 species is 0:0,1,3:0,1,5
family= 1 0 2 0 0 0 new D6h genus #    24 with    72 species is 0:0,1,3:0,2,3
family= 1 0 2 0 0 0 new D6h genus #    25 with    72 species is 0:0,1,3:0,2,4
family= 1 0 2 0 0 0 new D6h genus #    26 with    72 species is 0:0,1,3:0,2,5
family= 1 0 2 0 0 0 new D6h genus #    27 with    72 species is 0:0,1,3:0,3,4
family= 1 0 2 0 0 0 new D6h genus #    28 with    36 species is 0:0,1,3:0,3,5
family= 1 0 2 0 0 0 new D6h genus #    29 with    72 species is 0:0,1,3:1,2,3
family= 1 0 2 0 0 0 new D6h genus #    30 with    72 species is 0:0,1,3:1,2,4
family= 1 0 2 0 0 0 new D6h genus #    31 with    72 species is 0:0,1,3:1,2,5
family= 1 0 2 0 0 0 new D6h genus #    32 with    72 species is 0:0,1,3:1,3,4
family= 1 0 2 0 0 0 new D6h genus #    33 with    72 species is 0:0,1,3:1,3,5
family= 1 0 2 0 0 0 new D6h genus #    34 with    72 species is 0:0,1,3:1,4,5
family= 1 0 2 0 0 0 new D6h genus #    35 with    72 species is 0:0,1,3:2,3,4
family= 1 0 2 0 0 0 new D6h genus #    36 with    72 species is 0:0,1,3:2,3,5
family= 1 0 2 0 0 0 new D6h genus #    37 with    72 species is 0:0,1,3:2,4,5
family= 1 0 2 0 0 0 new D6h genus #    38 with    72 species is 0:0,1,3:3,4,5
family= 1 0 2 0 0 0 new D6h genus #    39 with    36 species is 0:0,1,4:0,1,4
family= 1 0 2 0 0 0 new D6h genus #    40 with    72 species is 0:0,1,4:0,1,5
family= 1 0 2 0 0 0 new D6h genus #    41 with    72 species is 0:0,1,4:0,2,3
family= 1 0 2 0 0 0 new D6h genus #    42 with    72 species is 0:0,1,4:0,2,4
family= 1 0 2 0 0 0 new D6h genus #    43 with    36 species is 0:0,1,4:0,2,5
family= 1 0 2 0 0 0 new D6h genus #    44 with    72 species is 0:0,1,4:0,3,4
family= 1 0 2 0 0 0 new D6h genus #    45 with    72 species is 0:0,1,4:1,2,3
family= 1 0 2 0 0 0 new D6h genus #    46 with    72 species is 0:0,1,4:1,2,4
family= 1 0 2 0 0 0 new D6h genus #    47 with    72 species is 0:0,1,4:1,2,5
family= 1 0 2 0 0 0 new D6h genus #    48 with    72 species is 0:0,1,4:1,3,4
family= 1 0 2 0 0 0 new D6h genus #    49 with    72 species is 0:0,1,4:1,3,5
family= 1 0 2 0 0 0 new D6h genus #    50 with    72 species is 0:0,1,4:1,4,5
family= 1 0 2 0 0 0 new D6h genus #    51 with    72 species is 0:0,1,4:2,3,4
family= 1 0 2 0 0 0 new D6h genus #    52 with    72 species is 0:0,1,4:2,3,5
family= 1 0 2 0 0 0 new D6h genus #    53 with    72 species is 0:0,1,4:2,4,5
family= 1 0 2 0 0 0 new D6h genus #    54 with    72 species is 0:0,1,4:3,4,5
family= 1 0 2 0 0 0 new D6h genus #    55 with    18 species is 0:0,1,5:0,1,5
family= 1 0 2 0 0 0 new D6h genus #    56 with    72 species is 0:0,1,5:0,2,3
family= 1 0 2 0 0 0 new D6h genus #    57 with    36 species is 0:0,1,5:0,2,4
family= 1 0 2 0 0 0 new D6h genus #    58 with    72 species is 0:0,1,5:1,2,3
family= 1 0 2 0 0 0 new D6h genus #    59 with    72 species is 0:0,1,5:1,2,4
family= 1 0 2 0 0 0 new D6h genus #    60 with    72 species is 0:0,1,5:1,2,5
family= 1 0 2 0 0 0 new D6h genus #    61 with    72 species is 0:0,1,5:1,3,4
family= 1 0 2 0 0 0 new D6h genus #    62 with    36 species is 0:0,1,5:1,3,5
family= 1 0 2 0 0 0 new D6h genus #    63 with    36 species is 0:0,1,5:2,3,4
family= 1 0 2 0 0 0 new D6h genus #    64 with    36 species is 0:0,2,3:0,2,3
family= 1 0 2 0 0 0 new D6h genus #    65 with    72 species is 0:0,2,3:0,2,4
family= 1 0 2 0 0 0 new D6h genus #    66 with    36 species is 0:0,2,3:0,3,4
family= 1 0 2 0 0 0 new D6h genus #    67 with    72 species is 0:0,2,3:1,2,3
family= 1 0 2 0 0 0 new D6h genus #    68 with    72 species is 0:0,2,3:1,2,4
family= 1 0 2 0 0 0 new D6h genus #    69 with    72 species is 0:0,2,3:1,2,5
family= 1 0 2 0 0 0 new D6h genus #    70 with    72 species is 0:0,2,3:1,3,4
family= 1 0 2 0 0 0 new D6h genus #    71 with    72 species is 0:0,2,3:1,3,5
family= 1 0 2 0 0 0 new D6h genus #    72 with    72 species is 0:0,2,3:1,4,5
family= 1 0 2 0 0 0 new D6h genus #    73 with    72 species is 0:0,2,3:2,3,4
family= 1 0 2 0 0 0 new D6h genus #    74 with    72 species is 0:0,2,3:2,3,5
family= 1 0 2 0 0 0 new D6h genus #    75 with    72 species is 0:0,2,3:2,4,5
family= 1 0 2 0 0 0 new D6h genus #    76 with    72 species is 0:0,2,3:3,4,5
family= 1 0 2 0 0 0 new D6h genus #    77 with    18 species is 0:0,2,4:0,2,4
family= 1 0 2 0 0 0 new D6h genus #    78 with    72 species is 0:0,2,4:1,2,3
family= 1 0 2 0 0 0 new D6h genus #    79 with    72 species is 0:0,2,4:1,2,4
family= 1 0 2 0 0 0 new D6h genus #    80 with    72 species is 0:0,2,4:1,2,5
family= 1 0 2 0 0 0 new D6h genus #    81 with    72 species is 0:0,2,4:1,3,4
family= 1 0 2 0 0 0 new D6h genus #    82 with    36 species is 0:0,2,4:1,3,5
family= 1 0 2 0 0 0 new D6h genus #    83 with    36 species is 0:0,2,4:2,3,4
family= 1 0 2 0 0 0 new D6h genus #    84 with    36 species is 0:1,2,3:1,2,3
family= 1 0 2 0 0 0 new D6h genus #    85 with    72 species is 0:1,2,3:1,2,4
family= 1 0 2 0 0 0 new D6h genus #    86 with    72 species is 0:1,2,3:1,2,5
family= 1 0 2 0 0 0 new D6h genus #    87 with    72 species is 0:1,2,3:1,3,4
family= 1 0 2 0 0 0 new D6h genus #    88 with    72 species is 0:1,2,3:1,3,5
family= 1 0 2 0 0 0 new D6h genus #    89 with    72 species is 0:1,2,3:1,4,5
family= 1 0 2 0 0 0 new D6h genus #    90 with    72 species is 0:1,2,3:2,3,4
family= 1 0 2 0 0 0 new D6h genus #    91 with    72 species is 0:1,2,3:2,3,5
family= 1 0 2 0 0 0 new D6h genus #    92 with    72 species is 0:1,2,3:2,4,5
family= 1 0 2 0 0 0 new D6h genus #    93 with    36 species is 0:1,2,3:3,4,5
family= 1 0 2 0 0 0 new D6h genus #    94 with    36 species is 0:1,2,4:1,2,4
family= 1 0 2 0 0 0 new D6h genus #    95 with    72 species is 0:1,2,4:1,2,5
family= 1 0 2 0 0 0 new D6h genus #    96 with    72 species is 0:1,2,4:1,3,4
family= 1 0 2 0 0 0 new D6h genus #    97 with    72 species is 0:1,2,4:1,3,5
family= 1 0 2 0 0 0 new D6h genus #    98 with    72 species is 0:1,2,4:1,4,5
family= 1 0 2 0 0 0 new D6h genus #    99 with    72 species is 0:1,2,4:2,3,4
family= 1 0 2 0 0 0 new D6h genus #   100 with    72 species is 0:1,2,4:2,3,5
family= 1 0 2 0 0 0 new D6h genus #   101 with    36 species is 0:1,2,4:2,4,5
family= 1 0 2 0 0 0 new D6h genus #   102 with    36 species is 0:1,2,5:1,2,5
family= 1 0 2 0 0 0 new D6h genus #   103 with    72 species is 0:1,2,5:1,3,4
family= 1 0 2 0 0 0 new D6h genus #   104 with    72 species is 0:1,2,5:1,3,5
family= 1 0 2 0 0 0 new D6h genus #   105 with    36 species is 0:1,2,5:1,4,5
family= 1 0 2 0 0 0 new D6h genus #   106 with    72 species is 0:1,2,5:2,3,4
family= 1 0 2 0 0 0 new D6h genus #   107 with    72 species is 0:1,2,5:2,3,5
family= 1 0 2 0 0 0 new D6h genus #   108 with    36 species is 0:1,3,4:1,3,4
family= 1 0 2 0 0 0 new D6h genus #   109 with    72 species is 0:1,3,4:1,3,5
family= 1 0 2 0 0 0 new D6h genus #   110 with    72 species is 0:1,3,4:2,3,4
family= 1 0 2 0 0 0 new D6h genus #   111 with    36 species is 0:1,3,4:2,3,5
family= 1 0 2 0 0 0 new D6h genus #   112 with    18 species is 0:1,3,5:1,3,5
family= 1 0 2 0 0 0 new D6h genus #   113 with    36 species is 0:1,3,5:2,3,4
family= 1 0 2 0 0 0 new D6h genus #   114 with    18 species is 0:2,3,4:2,3,4
Nber of genera for this family=  114
 
family= 0 1 2 0 0 0
 
family= 0 1 2 0 0 0 new D6h genus #     1 with    36 species is 0,1:0,1,2:0,1,2
family= 0 1 2 0 0 0 new D6h genus #     2 with    72 species is 0,1:0,1,2:0,1,3
family= 0 1 2 0 0 0 new D6h genus #     3 with    72 species is 0,1:0,1,2:0,1,4
family= 0 1 2 0 0 0 new D6h genus #     4 with    36 species is 0,1:0,1,2:0,1,5
family= 0 1 2 0 0 0 new D6h genus #     5 with    72 species is 0,1:0,1,2:0,2,3
family= 0 1 2 0 0 0 new D6h genus #     6 with    72 species is 0,1:0,1,2:0,2,4
family= 0 1 2 0 0 0 new D6h genus #     7 with    72 species is 0,1:0,1,2:0,2,5
family= 0 1 2 0 0 0 new D6h genus #     8 with    72 species is 0,1:0,1,2:0,3,4
family= 0 1 2 0 0 0 new D6h genus #     9 with    72 species is 0,1:0,1,2:0,3,5
family= 0 1 2 0 0 0 new D6h genus #    10 with    72 species is 0,1:0,1,2:0,4,5
family= 0 1 2 0 0 0 new D6h genus #    11 with    72 species is 0,1:0,1,2:1,2,3
family= 0 1 2 0 0 0 new D6h genus #    12 with    72 species is 0,1:0,1,2:1,2,4
family= 0 1 2 0 0 0 new D6h genus #    13 with    72 species is 0,1:0,1,2:1,2,5
family= 0 1 2 0 0 0 new D6h genus #    14 with    72 species is 0,1:0,1,2:1,3,4
family= 0 1 2 0 0 0 new D6h genus #    15 with    72 species is 0,1:0,1,2:1,3,5
family= 0 1 2 0 0 0 new D6h genus #    16 with    72 species is 0,1:0,1,2:1,4,5
family= 0 1 2 0 0 0 new D6h genus #    17 with    72 species is 0,1:0,1,2:2,3,4
family= 0 1 2 0 0 0 new D6h genus #    18 with    72 species is 0,1:0,1,2:2,3,5
family= 0 1 2 0 0 0 new D6h genus #    19 with    72 species is 0,1:0,1,2:2,4,5
family= 0 1 2 0 0 0 new D6h genus #    20 with    72 species is 0,1:0,1,2:3,4,5
family= 0 1 2 0 0 0 new D6h genus #    21 with    36 species is 0,1:0,1,3:0,1,3
family= 0 1 2 0 0 0 new D6h genus #    22 with    36 species is 0,1:0,1,3:0,1,4
family= 0 1 2 0 0 0 new D6h genus #    23 with    72 species is 0,1:0,1,3:0,2,3
family= 0 1 2 0 0 0 new D6h genus #    24 with    72 species is 0,1:0,1,3:0,2,4
family= 0 1 2 0 0 0 new D6h genus #    25 with    72 species is 0,1:0,1,3:0,2,5
family= 0 1 2 0 0 0 new D6h genus #    26 with    72 species is 0,1:0,1,3:0,3,4
family= 0 1 2 0 0 0 new D6h genus #    27 with    72 species is 0,1:0,1,3:0,3,5
family= 0 1 2 0 0 0 new D6h genus #    28 with    72 species is 0,1:0,1,3:0,4,5
family= 0 1 2 0 0 0 new D6h genus #    29 with    72 species is 0,1:0,1,3:1,2,3
family= 0 1 2 0 0 0 new D6h genus #    30 with    72 species is 0,1:0,1,3:1,2,4
family= 0 1 2 0 0 0 new D6h genus #    31 with    72 species is 0,1:0,1,3:1,2,5
family= 0 1 2 0 0 0 new D6h genus #    32 with    72 species is 0,1:0,1,3:1,3,4
family= 0 1 2 0 0 0 new D6h genus #    33 with    72 species is 0,1:0,1,3:1,3,5
family= 0 1 2 0 0 0 new D6h genus #    34 with    72 species is 0,1:0,1,3:1,4,5
family= 0 1 2 0 0 0 new D6h genus #    35 with    72 species is 0,1:0,1,3:2,3,4
family= 0 1 2 0 0 0 new D6h genus #    36 with    72 species is 0,1:0,1,3:2,3,5
family= 0 1 2 0 0 0 new D6h genus #    37 with    72 species is 0,1:0,1,3:2,4,5
family= 0 1 2 0 0 0 new D6h genus #    38 with    72 species is 0,1:0,1,3:3,4,5
family= 0 1 2 0 0 0 new D6h genus #    39 with    36 species is 0,1:0,2,3:0,2,3
family= 0 1 2 0 0 0 new D6h genus #    40 with    72 species is 0,1:0,2,3:0,2,4
family= 0 1 2 0 0 0 new D6h genus #    41 with    72 species is 0,1:0,2,3:0,2,5
family= 0 1 2 0 0 0 new D6h genus #    42 with    72 species is 0,1:0,2,3:0,3,4
family= 0 1 2 0 0 0 new D6h genus #    43 with    72 species is 0,1:0,2,3:0,3,5
family= 0 1 2 0 0 0 new D6h genus #    44 with    72 species is 0,1:0,2,3:0,4,5
family= 0 1 2 0 0 0 new D6h genus #    45 with    72 species is 0,1:0,2,3:1,2,3
family= 0 1 2 0 0 0 new D6h genus #    46 with    72 species is 0,1:0,2,3:1,2,4
family= 0 1 2 0 0 0 new D6h genus #    47 with    72 species is 0,1:0,2,3:1,2,5
family= 0 1 2 0 0 0 new D6h genus #    48 with    72 species is 0,1:0,2,3:1,3,4
family= 0 1 2 0 0 0 new D6h genus #    49 with    72 species is 0,1:0,2,3:1,3,5
family= 0 1 2 0 0 0 new D6h genus #    50 with    36 species is 0,1:0,2,3:1,4,5
family= 0 1 2 0 0 0 new D6h genus #    51 with    72 species is 0,1:0,2,3:2,3,4
family= 0 1 2 0 0 0 new D6h genus #    52 with    72 species is 0,1:0,2,3:2,3,5
family= 0 1 2 0 0 0 new D6h genus #    53 with    72 species is 0,1:0,2,3:2,4,5
family= 0 1 2 0 0 0 new D6h genus #    54 with    72 species is 0,1:0,2,3:3,4,5
family= 0 1 2 0 0 0 new D6h genus #    55 with    36 species is 0,1:0,2,4:0,2,4
family= 0 1 2 0 0 0 new D6h genus #    56 with    72 species is 0,1:0,2,4:0,2,5
family= 0 1 2 0 0 0 new D6h genus #    57 with    72 species is 0,1:0,2,4:0,3,4
family= 0 1 2 0 0 0 new D6h genus #    58 with    72 species is 0,1:0,2,4:0,3,5
family= 0 1 2 0 0 0 new D6h genus #    59 with    72 species is 0,1:0,2,4:0,4,5
family= 0 1 2 0 0 0 new D6h genus #    60 with    72 species is 0,1:0,2,4:1,2,3
family= 0 1 2 0 0 0 new D6h genus #    61 with    72 species is 0,1:0,2,4:1,2,4
family= 0 1 2 0 0 0 new D6h genus #    62 with    72 species is 0,1:0,2,4:1,2,5
family= 0 1 2 0 0 0 new D6h genus #    63 with    72 species is 0,1:0,2,4:1,3,4
family= 0 1 2 0 0 0 new D6h genus #    64 with    36 species is 0,1:0,2,4:1,3,5
family= 0 1 2 0 0 0 new D6h genus #    65 with    72 species is 0,1:0,2,4:2,3,4
family= 0 1 2 0 0 0 new D6h genus #    66 with    72 species is 0,1:0,2,4:2,3,5
family= 0 1 2 0 0 0 new D6h genus #    67 with    72 species is 0,1:0,2,4:2,4,5
family= 0 1 2 0 0 0 new D6h genus #    68 with    72 species is 0,1:0,2,4:3,4,5
family= 0 1 2 0 0 0 new D6h genus #    69 with    36 species is 0,1:0,2,5:0,2,5
family= 0 1 2 0 0 0 new D6h genus #    70 with    72 species is 0,1:0,2,5:0,3,4
family= 0 1 2 0 0 0 new D6h genus #    71 with    72 species is 0,1:0,2,5:0,3,5
family= 0 1 2 0 0 0 new D6h genus #    72 with    72 species is 0,1:0,2,5:0,4,5
family= 0 1 2 0 0 0 new D6h genus #    73 with    72 species is 0,1:0,2,5:1,2,3
family= 0 1 2 0 0 0 new D6h genus #    74 with    72 species is 0,1:0,2,5:1,2,4
family= 0 1 2 0 0 0 new D6h genus #    75 with    36 species is 0,1:0,2,5:1,2,5
family= 0 1 2 0 0 0 new D6h genus #    76 with    72 species is 0,1:0,2,5:1,3,4
family= 0 1 2 0 0 0 new D6h genus #    77 with    72 species is 0,1:0,2,5:2,3,4
family= 0 1 2 0 0 0 new D6h genus #    78 with    72 species is 0,1:0,2,5:2,3,5
family= 0 1 2 0 0 0 new D6h genus #    79 with    72 species is 0,1:0,2,5:2,4,5
family= 0 1 2 0 0 0 new D6h genus #    80 with    72 species is 0,1:0,2,5:3,4,5
family= 0 1 2 0 0 0 new D6h genus #    81 with    36 species is 0,1:0,3,4:0,3,4
family= 0 1 2 0 0 0 new D6h genus #    82 with    72 species is 0,1:0,3,4:0,3,5
family= 0 1 2 0 0 0 new D6h genus #    83 with    72 species is 0,1:0,3,4:0,4,5
family= 0 1 2 0 0 0 new D6h genus #    84 with    72 species is 0,1:0,3,4:1,2,3
family= 0 1 2 0 0 0 new D6h genus #    85 with    72 species is 0,1:0,3,4:1,2,4
family= 0 1 2 0 0 0 new D6h genus #    86 with    36 species is 0,1:0,3,4:1,3,4
family= 0 1 2 0 0 0 new D6h genus #    87 with    72 species is 0,1:0,3,4:2,3,4
family= 0 1 2 0 0 0 new D6h genus #    88 with    72 species is 0,1:0,3,4:2,3,5
family= 0 1 2 0 0 0 new D6h genus #    89 with    72 species is 0,1:0,3,4:2,4,5
family= 0 1 2 0 0 0 new D6h genus #    90 with    72 species is 0,1:0,3,4:3,4,5
family= 0 1 2 0 0 0 new D6h genus #    91 with    36 species is 0,1:0,3,5:0,3,5
family= 0 1 2 0 0 0 new D6h genus #    92 with    72 species is 0,1:0,3,5:0,4,5
family= 0 1 2 0 0 0 new D6h genus #    93 with    72 species is 0,1:0,3,5:1,2,3
family= 0 1 2 0 0 0 new D6h genus #    94 with    36 species is 0,1:0,3,5:1,2,4
family= 0 1 2 0 0 0 new D6h genus #    95 with    72 species is 0,1:0,3,5:2,3,4
family= 0 1 2 0 0 0 new D6h genus #    96 with    72 species is 0,1:0,3,5:2,3,5
family= 0 1 2 0 0 0 new D6h genus #    97 with    72 species is 0,1:0,3,5:2,4,5
family= 0 1 2 0 0 0 new D6h genus #    98 with    72 species is 0,1:0,3,5:3,4,5
family= 0 1 2 0 0 0 new D6h genus #    99 with    36 species is 0,1:0,4,5:0,4,5
family= 0 1 2 0 0 0 new D6h genus #   100 with    36 species is 0,1:0,4,5:1,2,3
family= 0 1 2 0 0 0 new D6h genus #   101 with    72 species is 0,1:0,4,5:2,3,4
family= 0 1 2 0 0 0 new D6h genus #   102 with    72 species is 0,1:0,4,5:2,3,5
family= 0 1 2 0 0 0 new D6h genus #   103 with    72 species is 0,1:0,4,5:2,4,5
family= 0 1 2 0 0 0 new D6h genus #   104 with    72 species is 0,1:0,4,5:3,4,5
family= 0 1 2 0 0 0 new D6h genus #   105 with    36 species is 0,1:2,3,4:2,3,4
family= 0 1 2 0 0 0 new D6h genus #   106 with    72 species is 0,1:2,3,4:2,3,5
family= 0 1 2 0 0 0 new D6h genus #   107 with    72 species is 0,1:2,3,4:2,4,5
family= 0 1 2 0 0 0 new D6h genus #   108 with    36 species is 0,1:2,3,4:3,4,5
family= 0 1 2 0 0 0 new D6h genus #   109 with    36 species is 0,1:2,3,5:2,3,5
family= 0 1 2 0 0 0 new D6h genus #   110 with    36 species is 0,1:2,3,5:2,4,5
family= 0 1 2 0 0 0 new D6h genus #   111 with    18 species is 0,2:0,1,2:0,1,2
family= 0 1 2 0 0 0 new D6h genus #   112 with    72 species is 0,2:0,1,2:0,1,3
family= 0 1 2 0 0 0 new D6h genus #   113 with    72 species is 0,2:0,1,2:0,1,4
family= 0 1 2 0 0 0 new D6h genus #   114 with    72 species is 0,2:0,1,2:0,1,5
family= 0 1 2 0 0 0 new D6h genus #   115 with    72 species is 0,2:0,1,2:0,2,3
family= 0 1 2 0 0 0 new D6h genus #   116 with    36 species is 0,2:0,1,2:0,2,4
family= 0 1 2 0 0 0 new D6h genus #   117 with    72 species is 0,2:0,1,2:0,3,4
family= 0 1 2 0 0 0 new D6h genus #   118 with    72 species is 0,2:0,1,2:0,3,5
family= 0 1 2 0 0 0 new D6h genus #   119 with    72 species is 0,2:0,1,2:0,4,5
family= 0 1 2 0 0 0 new D6h genus #   120 with    72 species is 0,2:0,1,2:1,3,4
family= 0 1 2 0 0 0 new D6h genus #   121 with    36 species is 0,2:0,1,2:1,3,5
family= 0 1 2 0 0 0 new D6h genus #   122 with    36 species is 0,2:0,1,2:3,4,5
family= 0 1 2 0 0 0 new D6h genus #   123 with    36 species is 0,2:0,1,3:0,1,3
family= 0 1 2 0 0 0 new D6h genus #   124 with    72 species is 0,2:0,1,3:0,1,4
family= 0 1 2 0 0 0 new D6h genus #   125 with    72 species is 0,2:0,1,3:0,1,5
family= 0 1 2 0 0 0 new D6h genus #   126 with    72 species is 0,2:0,1,3:0,2,3
family= 0 1 2 0 0 0 new D6h genus #   127 with    72 species is 0,2:0,1,3:0,2,4
family= 0 1 2 0 0 0 new D6h genus #   128 with    72 species is 0,2:0,1,3:0,2,5
family= 0 1 2 0 0 0 new D6h genus #   129 with    72 species is 0,2:0,1,3:0,3,4
family= 0 1 2 0 0 0 new D6h genus #   130 with    72 species is 0,2:0,1,3:0,3,5
family= 0 1 2 0 0 0 new D6h genus #   131 with    72 species is 0,2:0,1,3:0,4,5
family= 0 1 2 0 0 0 new D6h genus #   132 with    72 species is 0,2:0,1,3:1,2,3
family= 0 1 2 0 0 0 new D6h genus #   133 with    72 species is 0,2:0,1,3:1,2,4
family= 0 1 2 0 0 0 new D6h genus #   134 with    36 species is 0,2:0,1,3:1,2,5
family= 0 1 2 0 0 0 new D6h genus #   135 with    72 species is 0,2:0,1,3:1,3,4
family= 0 1 2 0 0 0 new D6h genus #   136 with    72 species is 0,2:0,1,3:1,3,5
family= 0 1 2 0 0 0 new D6h genus #   137 with    72 species is 0,2:0,1,3:1,4,5
family= 0 1 2 0 0 0 new D6h genus #   138 with    72 species is 0,2:0,1,3:2,3,4
family= 0 1 2 0 0 0 new D6h genus #   139 with    72 species is 0,2:0,1,3:2,3,5
family= 0 1 2 0 0 0 new D6h genus #   140 with    72 species is 0,2:0,1,3:2,4,5
family= 0 1 2 0 0 0 new D6h genus #   141 with    72 species is 0,2:0,1,3:3,4,5
family= 0 1 2 0 0 0 new D6h genus #   142 with    36 species is 0,2:0,1,4:0,1,4
family= 0 1 2 0 0 0 new D6h genus #   143 with    72 species is 0,2:0,1,4:0,1,5
family= 0 1 2 0 0 0 new D6h genus #   144 with    72 species is 0,2:0,1,4:0,2,3
family= 0 1 2 0 0 0 new D6h genus #   145 with    72 species is 0,2:0,1,4:0,2,4
family= 0 1 2 0 0 0 new D6h genus #   146 with    72 species is 0,2:0,1,4:0,2,5
family= 0 1 2 0 0 0 new D6h genus #   147 with    72 species is 0,2:0,1,4:0,3,4
family= 0 1 2 0 0 0 new D6h genus #   148 with    72 species is 0,2:0,1,4:0,3,5
family= 0 1 2 0 0 0 new D6h genus #   149 with    72 species is 0,2:0,1,4:0,4,5
family= 0 1 2 0 0 0 new D6h genus #   150 with    72 species is 0,2:0,1,4:1,2,3
family= 0 1 2 0 0 0 new D6h genus #   151 with    36 species is 0,2:0,1,4:1,2,4
family= 0 1 2 0 0 0 new D6h genus #   152 with    72 species is 0,2:0,1,4:1,3,4
family= 0 1 2 0 0 0 new D6h genus #   153 with    72 species is 0,2:0,1,4:1,3,5
family= 0 1 2 0 0 0 new D6h genus #   154 with    72 species is 0,2:0,1,4:1,4,5
family= 0 1 2 0 0 0 new D6h genus #   155 with    72 species is 0,2:0,1,4:2,3,4
family= 0 1 2 0 0 0 new D6h genus #   156 with    72 species is 0,2:0,1,4:2,3,5
family= 0 1 2 0 0 0 new D6h genus #   157 with    72 species is 0,2:0,1,4:2,4,5
family= 0 1 2 0 0 0 new D6h genus #   158 with    72 species is 0,2:0,1,4:3,4,5
family= 0 1 2 0 0 0 new D6h genus #   159 with    36 species is 0,2:0,1,5:0,1,5
family= 0 1 2 0 0 0 new D6h genus #   160 with    72 species is 0,2:0,1,5:0,2,3
family= 0 1 2 0 0 0 new D6h genus #   161 with    72 species is 0,2:0,1,5:0,2,4
family= 0 1 2 0 0 0 new D6h genus #   162 with    72 species is 0,2:0,1,5:0,2,5
family= 0 1 2 0 0 0 new D6h genus #   163 with    72 species is 0,2:0,1,5:0,3,4
family= 0 1 2 0 0 0 new D6h genus #   164 with    72 species is 0,2:0,1,5:0,3,5
family= 0 1 2 0 0 0 new D6h genus #   165 with    72 species is 0,2:0,1,5:0,4,5
family= 0 1 2 0 0 0 new D6h genus #   166 with    36 species is 0,2:0,1,5:1,2,3
family= 0 1 2 0 0 0 new D6h genus #   167 with    72 species is 0,2:0,1,5:1,3,4
family= 0 1 2 0 0 0 new D6h genus #   168 with    72 species is 0,2:0,1,5:1,3,5
family= 0 1 2 0 0 0 new D6h genus #   169 with    72 species is 0,2:0,1,5:1,4,5
family= 0 1 2 0 0 0 new D6h genus #   170 with    72 species is 0,2:0,1,5:2,3,4
family= 0 1 2 0 0 0 new D6h genus #   171 with    72 species is 0,2:0,1,5:2,3,5
family= 0 1 2 0 0 0 new D6h genus #   172 with    72 species is 0,2:0,1,5:2,4,5
family= 0 1 2 0 0 0 new D6h genus #   173 with    72 species is 0,2:0,1,5:3,4,5
family= 0 1 2 0 0 0 new D6h genus #   174 with    36 species is 0,2:0,2,3:0,2,3
family= 0 1 2 0 0 0 new D6h genus #   175 with    72 species is 0,2:0,2,3:0,2,4
family= 0 1 2 0 0 0 new D6h genus #   176 with    36 species is 0,2:0,2,3:0,2,5
family= 0 1 2 0 0 0 new D6h genus #   177 with    72 species is 0,2:0,2,3:0,3,4
family= 0 1 2 0 0 0 new D6h genus #   178 with    72 species is 0,2:0,2,3:0,3,5
family= 0 1 2 0 0 0 new D6h genus #   179 with    72 species is 0,2:0,2,3:0,4,5
family= 0 1 2 0 0 0 new D6h genus #   180 with    72 species is 0,2:0,2,3:1,3,4
family= 0 1 2 0 0 0 new D6h genus #   181 with    72 species is 0,2:0,2,3:1,3,5
family= 0 1 2 0 0 0 new D6h genus #   182 with    72 species is 0,2:0,2,3:1,4,5
family= 0 1 2 0 0 0 new D6h genus #   183 with    72 species is 0,2:0,2,3:2,3,4
family= 0 1 2 0 0 0 new D6h genus #   184 with    72 species is 0,2:0,2,3:2,3,5
family= 0 1 2 0 0 0 new D6h genus #   185 with    72 species is 0,2:0,2,3:2,4,5
family= 0 1 2 0 0 0 new D6h genus #   186 with    72 species is 0,2:0,2,3:3,4,5
family= 0 1 2 0 0 0 new D6h genus #   187 with    18 species is 0,2:0,2,4:0,2,4
family= 0 1 2 0 0 0 new D6h genus #   188 with    72 species is 0,2:0,2,4:0,3,4
family= 0 1 2 0 0 0 new D6h genus #   189 with    72 species is 0,2:0,2,4:0,3,5
family= 0 1 2 0 0 0 new D6h genus #   190 with    72 species is 0,2:0,2,4:0,4,5
family= 0 1 2 0 0 0 new D6h genus #   191 with    72 species is 0,2:0,2,4:1,3,4
family= 0 1 2 0 0 0 new D6h genus #   192 with    36 species is 0,2:0,2,4:1,3,5
family= 0 1 2 0 0 0 new D6h genus #   193 with    36 species is 0,2:0,2,4:3,4,5
family= 0 1 2 0 0 0 new D6h genus #   194 with    36 species is 0,2:0,3,4:0,3,4
family= 0 1 2 0 0 0 new D6h genus #   195 with    72 species is 0,2:0,3,4:0,3,5
family= 0 1 2 0 0 0 new D6h genus #   196 with    72 species is 0,2:0,3,4:0,4,5
family= 0 1 2 0 0 0 new D6h genus #   197 with    72 species is 0,2:0,3,4:1,3,4
family= 0 1 2 0 0 0 new D6h genus #   198 with    72 species is 0,2:0,3,4:1,3,5
family= 0 1 2 0 0 0 new D6h genus #   199 with    72 species is 0,2:0,3,4:1,4,5
family= 0 1 2 0 0 0 new D6h genus #   200 with    72 species is 0,2:0,3,4:2,3,4
family= 0 1 2 0 0 0 new D6h genus #   201 with    72 species is 0,2:0,3,4:2,3,5
family= 0 1 2 0 0 0 new D6h genus #   202 with    36 species is 0,2:0,3,4:2,4,5
family= 0 1 2 0 0 0 new D6h genus #   203 with    72 species is 0,2:0,3,4:3,4,5
family= 0 1 2 0 0 0 new D6h genus #   204 with    36 species is 0,2:0,3,5:0,3,5
family= 0 1 2 0 0 0 new D6h genus #   205 with    72 species is 0,2:0,3,5:0,4,5
family= 0 1 2 0 0 0 new D6h genus #   206 with    72 species is 0,2:0,3,5:1,3,4
family= 0 1 2 0 0 0 new D6h genus #   207 with    72 species is 0,2:0,3,5:1,3,5
family= 0 1 2 0 0 0 new D6h genus #   208 with    72 species is 0,2:0,3,5:1,4,5
family= 0 1 2 0 0 0 new D6h genus #   209 with    72 species is 0,2:0,3,5:2,3,4
family= 0 1 2 0 0 0 new D6h genus #   210 with    36 species is 0,2:0,3,5:2,3,5
family= 0 1 2 0 0 0 new D6h genus #   211 with    72 species is 0,2:0,3,5:3,4,5
family= 0 1 2 0 0 0 new D6h genus #   212 with    36 species is 0,2:0,4,5:0,4,5
family= 0 1 2 0 0 0 new D6h genus #   213 with    72 species is 0,2:0,4,5:1,3,4
family= 0 1 2 0 0 0 new D6h genus #   214 with    72 species is 0,2:0,4,5:1,3,5
family= 0 1 2 0 0 0 new D6h genus #   215 with    72 species is 0,2:0,4,5:1,4,5
family= 0 1 2 0 0 0 new D6h genus #   216 with    36 species is 0,2:0,4,5:2,3,4
family= 0 1 2 0 0 0 new D6h genus #   217 with    72 species is 0,2:0,4,5:3,4,5
family= 0 1 2 0 0 0 new D6h genus #   218 with    36 species is 0,2:1,3,4:1,3,4
family= 0 1 2 0 0 0 new D6h genus #   219 with    72 species is 0,2:1,3,4:1,3,5
family= 0 1 2 0 0 0 new D6h genus #   220 with    36 species is 0,2:1,3,4:1,4,5
family= 0 1 2 0 0 0 new D6h genus #   221 with    72 species is 0,2:1,3,4:3,4,5
family= 0 1 2 0 0 0 new D6h genus #   222 with    18 species is 0,2:1,3,5:1,3,5
family= 0 1 2 0 0 0 new D6h genus #   223 with    36 species is 0,2:1,3,5:3,4,5
family= 0 1 2 0 0 0 new D6h genus #   224 with    18 species is 0,2:3,4,5:3,4,5
family= 0 1 2 0 0 0 new D6h genus #   225 with    36 species is 0,3:0,1,2:0,1,2
family= 0 1 2 0 0 0 new D6h genus #   226 with    72 species is 0,3:0,1,2:0,1,3
family= 0 1 2 0 0 0 new D6h genus #   227 with    72 species is 0,3:0,1,2:0,1,4
family= 0 1 2 0 0 0 new D6h genus #   228 with    72 species is 0,3:0,1,2:0,1,5
family= 0 1 2 0 0 0 new D6h genus #   229 with    72 species is 0,3:0,1,2:0,2,3
family= 0 1 2 0 0 0 new D6h genus #   230 with    72 species is 0,3:0,1,2:0,2,4
family= 0 1 2 0 0 0 new D6h genus #   231 with    72 species is 0,3:0,1,2:0,2,5
family= 0 1 2 0 0 0 new D6h genus #   232 with    72 species is 0,3:0,1,2:0,3,4
family= 0 1 2 0 0 0 new D6h genus #   233 with    72 species is 0,3:0,1,2:0,3,5
family= 0 1 2 0 0 0 new D6h genus #   234 with    36 species is 0,3:0,1,2:0,4,5
family= 0 1 2 0 0 0 new D6h genus #   235 with    36 species is 0,3:0,1,2:1,2,3
family= 0 1 2 0 0 0 new D6h genus #   236 with    72 species is 0,3:0,1,2:1,2,4
family= 0 1 2 0 0 0 new D6h genus #   237 with    72 species is 0,3:0,1,2:1,2,5
family= 0 1 2 0 0 0 new D6h genus #   238 with    72 species is 0,3:0,1,2:1,3,4
family= 0 1 2 0 0 0 new D6h genus #   239 with    72 species is 0,3:0,1,2:1,3,5
family= 0 1 2 0 0 0 new D6h genus #   240 with    72 species is 0,3:0,1,2:1,4,5
family= 0 1 2 0 0 0 new D6h genus #   241 with    72 species is 0,3:0,1,2:2,3,4
family= 0 1 2 0 0 0 new D6h genus #   242 with    72 species is 0,3:0,1,2:2,3,5
family= 0 1 2 0 0 0 new D6h genus #   243 with    72 species is 0,3:0,1,2:2,4,5
family= 0 1 2 0 0 0 new D6h genus #   244 with    36 species is 0,3:0,1,2:3,4,5
family= 0 1 2 0 0 0 new D6h genus #   245 with    36 species is 0,3:0,1,3:0,1,3
family= 0 1 2 0 0 0 new D6h genus #   246 with    72 species is 0,3:0,1,3:0,1,4
family= 0 1 2 0 0 0 new D6h genus #   247 with    72 species is 0,3:0,1,3:0,1,5
family= 0 1 2 0 0 0 new D6h genus #   248 with    36 species is 0,3:0,1,3:0,2,3
family= 0 1 2 0 0 0 new D6h genus #   249 with    72 species is 0,3:0,1,3:0,2,4
family= 0 1 2 0 0 0 new D6h genus #   250 with    72 species is 0,3:0,1,3:0,2,5
family= 0 1 2 0 0 0 new D6h genus #   251 with    36 species is 0,3:0,1,3:0,3,4
family= 0 1 2 0 0 0 new D6h genus #   252 with    36 species is 0,3:0,1,3:0,3,5
family= 0 1 2 0 0 0 new D6h genus #   253 with    72 species is 0,3:0,1,3:1,2,4
family= 0 1 2 0 0 0 new D6h genus #   254 with    72 species is 0,3:0,1,3:1,2,5
family= 0 1 2 0 0 0 new D6h genus #   255 with    72 species is 0,3:0,1,3:1,3,4
family= 0 1 2 0 0 0 new D6h genus #   256 with    72 species is 0,3:0,1,3:1,3,5
family= 0 1 2 0 0 0 new D6h genus #   257 with    72 species is 0,3:0,1,3:1,4,5
family= 0 1 2 0 0 0 new D6h genus #   258 with    72 species is 0,3:0,1,3:2,3,4
family= 0 1 2 0 0 0 new D6h genus #   259 with    72 species is 0,3:0,1,3:2,3,5
family= 0 1 2 0 0 0 new D6h genus #   260 with    72 species is 0,3:0,1,3:2,4,5
family= 0 1 2 0 0 0 new D6h genus #   261 with    36 species is 0,3:0,1,4:0,1,4
family= 0 1 2 0 0 0 new D6h genus #   262 with    72 species is 0,3:0,1,4:0,1,5
family= 0 1 2 0 0 0 new D6h genus #   263 with    72 species is 0,3:0,1,4:0,2,4
family= 0 1 2 0 0 0 new D6h genus #   264 with    36 species is 0,3:0,1,4:0,2,5
family= 0 1 2 0 0 0 new D6h genus #   265 with    72 species is 0,3:0,1,4:1,2,4
family= 0 1 2 0 0 0 new D6h genus #   266 with    72 species is 0,3:0,1,4:1,2,5
family= 0 1 2 0 0 0 new D6h genus #   267 with    36 species is 0,3:0,1,4:1,3,4
family= 0 1 2 0 0 0 new D6h genus #   268 with    72 species is 0,3:0,1,4:1,3,5
family= 0 1 2 0 0 0 new D6h genus #   269 with    72 species is 0,3:0,1,4:1,4,5
family= 0 1 2 0 0 0 new D6h genus #   270 with    72 species is 0,3:0,1,4:2,3,4
family= 0 1 2 0 0 0 new D6h genus #   271 with    36 species is 0,3:0,1,4:2,3,5
family= 0 1 2 0 0 0 new D6h genus #   272 with    72 species is 0,3:0,1,4:2,4,5
family= 0 1 2 0 0 0 new D6h genus #   273 with    18 species is 0,3:0,1,5:0,1,5
family= 0 1 2 0 0 0 new D6h genus #   274 with    36 species is 0,3:0,1,5:0,2,4
family= 0 1 2 0 0 0 new D6h genus #   275 with    72 species is 0,3:0,1,5:1,2,4
family= 0 1 2 0 0 0 new D6h genus #   276 with    72 species is 0,3:0,1,5:1,2,5
family= 0 1 2 0 0 0 new D6h genus #   277 with    36 species is 0,3:0,1,5:1,3,5
family= 0 1 2 0 0 0 new D6h genus #   278 with    18 species is 0,3:0,1,5:2,3,4
family= 0 1 2 0 0 0 new D6h genus #   279 with    18 species is 0,3:0,2,4:0,2,4
family= 0 1 2 0 0 0 new D6h genus #   280 with    72 species is 0,3:0,2,4:1,2,4
family= 0 1 2 0 0 0 new D6h genus #   281 with    72 species is 0,3:0,2,4:1,2,5
family= 0 1 2 0 0 0 new D6h genus #   282 with    18 species is 0,3:0,2,4:1,3,5
family= 0 1 2 0 0 0 new D6h genus #   283 with    36 species is 0,3:1,2,4:1,2,4
family= 0 1 2 0 0 0 new D6h genus #   284 with    36 species is 0,3:1,2,4:1,2,5
family= 0 1 2 0 0 0 new D6h genus #   285 with    36 species is 0,3:1,2,4:1,4,5
family= 0 1 2 0 0 0 new D6h genus #   286 with    36 species is 0,3:1,2,4:2,4,5
Nber of genera for this family=  286
 
family= 0 0 3 0 0 0
 
family= 0 0 3 0 0 0 new D6h genus #     1 with     6 species is 0,1,2:0,1,2:0,1,2
family= 0 0 3 0 0 0 new D6h genus #     2 with    36 species is 0,1,2:0,1,2:0,1,3
family= 0 0 3 0 0 0 new D6h genus #     3 with    36 species is 0,1,2:0,1,2:0,1,4
family= 0 0 3 0 0 0 new D6h genus #     4 with    36 species is 0,1,2:0,1,2:0,1,5
family= 0 0 3 0 0 0 new D6h genus #     5 with    36 species is 0,1,2:0,1,2:0,2,3
family= 0 0 3 0 0 0 new D6h genus #     6 with    18 species is 0,1,2:0,1,2:0,2,4
family= 0 0 3 0 0 0 new D6h genus #     7 with    36 species is 0,1,2:0,1,2:0,3,4
family= 0 0 3 0 0 0 new D6h genus #     8 with    36 species is 0,1,2:0,1,2:0,3,5
family= 0 0 3 0 0 0 new D6h genus #     9 with    36 species is 0,1,2:0,1,2:0,4,5
family= 0 0 3 0 0 0 new D6h genus #    10 with    36 species is 0,1,2:0,1,2:1,3,4
family= 0 0 3 0 0 0 new D6h genus #    11 with    18 species is 0,1,2:0,1,2:1,3,5
family= 0 0 3 0 0 0 new D6h genus #    12 with    18 species is 0,1,2:0,1,2:3,4,5
family= 0 0 3 0 0 0 new D6h genus #    13 with    36 species is 0,1,2:0,1,3:0,1,3
family= 0 0 3 0 0 0 new D6h genus #    14 with    72 species is 0,1,2:0,1,3:0,1,4
family= 0 0 3 0 0 0 new D6h genus #    15 with    72 species is 0,1,2:0,1,3:0,1,5
family= 0 0 3 0 0 0 new D6h genus #    16 with    72 species is 0,1,2:0,1,3:0,2,3
family= 0 0 3 0 0 0 new D6h genus #    17 with    72 species is 0,1,2:0,1,3:0,2,4
family= 0 0 3 0 0 0 new D6h genus #    18 with    72 species is 0,1,2:0,1,3:0,2,5
family= 0 0 3 0 0 0 new D6h genus #    19 with    72 species is 0,1,2:0,1,3:0,3,4
family= 0 0 3 0 0 0 new D6h genus #    20 with    72 species is 0,1,2:0,1,3:0,3,5
family= 0 0 3 0 0 0 new D6h genus #    21 with    72 species is 0,1,2:0,1,3:0,4,5
family= 0 0 3 0 0 0 new D6h genus #    22 with    72 species is 0,1,2:0,1,3:1,2,3
family= 0 0 3 0 0 0 new D6h genus #    23 with    72 species is 0,1,2:0,1,3:1,2,4
family= 0 0 3 0 0 0 new D6h genus #    24 with    36 species is 0,1,2:0,1,3:1,2,5
family= 0 0 3 0 0 0 new D6h genus #    25 with    72 species is 0,1,2:0,1,3:1,3,4
family= 0 0 3 0 0 0 new D6h genus #    26 with    72 species is 0,1,2:0,1,3:1,3,5
family= 0 0 3 0 0 0 new D6h genus #    27 with    72 species is 0,1,2:0,1,3:1,4,5
family= 0 0 3 0 0 0 new D6h genus #    28 with    72 species is 0,1,2:0,1,3:2,3,4
family= 0 0 3 0 0 0 new D6h genus #    29 with    72 species is 0,1,2:0,1,3:2,3,5
family= 0 0 3 0 0 0 new D6h genus #    30 with    72 species is 0,1,2:0,1,3:2,4,5
family= 0 0 3 0 0 0 new D6h genus #    31 with    72 species is 0,1,2:0,1,3:3,4,5
family= 0 0 3 0 0 0 new D6h genus #    32 with    36 species is 0,1,2:0,1,4:0,1,4
family= 0 0 3 0 0 0 new D6h genus #    33 with    72 species is 0,1,2:0,1,4:0,2,3
family= 0 0 3 0 0 0 new D6h genus #    34 with    72 species is 0,1,2:0,1,4:0,2,4
family= 0 0 3 0 0 0 new D6h genus #    35 with    72 species is 0,1,2:0,1,4:0,2,5
family= 0 0 3 0 0 0 new D6h genus #    36 with    72 species is 0,1,2:0,1,4:0,3,4
family= 0 0 3 0 0 0 new D6h genus #    37 with    72 species is 0,1,2:0,1,4:0,3,5
family= 0 0 3 0 0 0 new D6h genus #    38 with    72 species is 0,1,2:0,1,4:0,4,5
family= 0 0 3 0 0 0 new D6h genus #    39 with    72 species is 0,1,2:0,1,4:1,2,3
family= 0 0 3 0 0 0 new D6h genus #    40 with    36 species is 0,1,2:0,1,4:1,2,4
family= 0 0 3 0 0 0 new D6h genus #    41 with    72 species is 0,1,2:0,1,4:1,3,4
family= 0 0 3 0 0 0 new D6h genus #    42 with    72 species is 0,1,2:0,1,4:1,3,5
family= 0 0 3 0 0 0 new D6h genus #    43 with    72 species is 0,1,2:0,1,4:1,4,5
family= 0 0 3 0 0 0 new D6h genus #    44 with    72 species is 0,1,2:0,1,4:2,3,4
family= 0 0 3 0 0 0 new D6h genus #    45 with    72 species is 0,1,2:0,1,4:2,3,5
family= 0 0 3 0 0 0 new D6h genus #    46 with    72 species is 0,1,2:0,1,4:2,4,5
family= 0 0 3 0 0 0 new D6h genus #    47 with    72 species is 0,1,2:0,1,4:3,4,5
family= 0 0 3 0 0 0 new D6h genus #    48 with    72 species is 0,1,2:0,1,5:0,2,3
family= 0 0 3 0 0 0 new D6h genus #    49 with    72 species is 0,1,2:0,1,5:0,2,4
family= 0 0 3 0 0 0 new D6h genus #    50 with    72 species is 0,1,2:0,1,5:0,3,4
family= 0 0 3 0 0 0 new D6h genus #    51 with    36 species is 0,1,2:0,1,5:0,4,5
family= 0 0 3 0 0 0 new D6h genus #    52 with    72 species is 0,1,2:0,1,5:2,3,4
family= 0 0 3 0 0 0 new D6h genus #    53 with    72 species is 0,1,2:0,1,5:2,3,5
family= 0 0 3 0 0 0 new D6h genus #    54 with    36 species is 0,1,2:0,2,3:0,2,3
family= 0 0 3 0 0 0 new D6h genus #    55 with    72 species is 0,1,2:0,2,3:0,2,4
family= 0 0 3 0 0 0 new D6h genus #    56 with    36 species is 0,1,2:0,2,3:0,2,5
family= 0 0 3 0 0 0 new D6h genus #    57 with    72 species is 0,1,2:0,2,3:0,3,4
family= 0 0 3 0 0 0 new D6h genus #    58 with    72 species is 0,1,2:0,2,3:0,3,5
family= 0 0 3 0 0 0 new D6h genus #    59 with    72 species is 0,1,2:0,2,3:0,4,5
family= 0 0 3 0 0 0 new D6h genus #    60 with    72 species is 0,1,2:0,2,3:1,3,4
family= 0 0 3 0 0 0 new D6h genus #    61 with    72 species is 0,1,2:0,2,3:1,3,5
family= 0 0 3 0 0 0 new D6h genus #    62 with    72 species is 0,1,2:0,2,3:1,4,5
family= 0 0 3 0 0 0 new D6h genus #    63 with    72 species is 0,1,2:0,2,3:2,3,5
family= 0 0 3 0 0 0 new D6h genus #    64 with    72 species is 0,1,2:0,2,3:2,4,5
family= 0 0 3 0 0 0 new D6h genus #    65 with    72 species is 0,1,2:0,2,3:3,4,5
family= 0 0 3 0 0 0 new D6h genus #    66 with    18 species is 0,1,2:0,2,4:0,2,4
family= 0 0 3 0 0 0 new D6h genus #    67 with    72 species is 0,1,2:0,2,4:0,3,4
family= 0 0 3 0 0 0 new D6h genus #    68 with    72 species is 0,1,2:0,2,4:0,3,5
family= 0 0 3 0 0 0 new D6h genus #    69 with    36 species is 0,1,2:0,2,4:0,4,5
family= 0 0 3 0 0 0 new D6h genus #    70 with    72 species is 0,1,2:0,2,4:1,3,4
family= 0 0 3 0 0 0 new D6h genus #    71 with    36 species is 0,1,2:0,2,4:1,3,5
family= 0 0 3 0 0 0 new D6h genus #    72 with    36 species is 0,1,2:0,2,4:3,4,5
family= 0 0 3 0 0 0 new D6h genus #    73 with    36 species is 0,1,2:0,3,4:0,3,4
family= 0 0 3 0 0 0 new D6h genus #    74 with    72 species is 0,1,2:0,3,4:0,3,5
family= 0 0 3 0 0 0 new D6h genus #    75 with    72 species is 0,1,2:0,3,4:1,3,4
family= 0 0 3 0 0 0 new D6h genus #    76 with    72 species is 0,1,2:0,3,4:1,3,5
family= 0 0 3 0 0 0 new D6h genus #    77 with    72 species is 0,1,2:0,3,4:1,4,5
family= 0 0 3 0 0 0 new D6h genus #    78 with    72 species is 0,1,2:0,3,4:2,3,5
family= 0 0 3 0 0 0 new D6h genus #    79 with    36 species is 0,1,2:0,3,4:2,4,5
family= 0 0 3 0 0 0 new D6h genus #    80 with    36 species is 0,1,2:0,3,5:0,3,5
family= 0 0 3 0 0 0 new D6h genus #    81 with    72 species is 0,1,2:0,3,5:1,3,4
family= 0 0 3 0 0 0 new D6h genus #    82 with    72 species is 0,1,2:0,3,5:1,3,5
family= 0 0 3 0 0 0 new D6h genus #    83 with    72 species is 0,1,2:0,3,5:1,4,5
family= 0 0 3 0 0 0 new D6h genus #    84 with    72 species is 0,1,2:0,3,5:2,3,4
family= 0 0 3 0 0 0 new D6h genus #    85 with    36 species is 0,1,2:0,3,5:2,3,5
family= 0 0 3 0 0 0 new D6h genus #    86 with    36 species is 0,1,2:0,4,5:1,3,5
family= 0 0 3 0 0 0 new D6h genus #    87 with    12 species is 0,1,2:0,4,5:2,3,4
family= 0 0 3 0 0 0 new D6h genus #    88 with    36 species is 0,1,2:1,3,4:1,3,4
family= 0 0 3 0 0 0 new D6h genus #    89 with    72 species is 0,1,2:1,3,4:1,3,5
family= 0 0 3 0 0 0 new D6h genus #    90 with    36 species is 0,1,2:1,3,4:1,4,5
family= 0 0 3 0 0 0 new D6h genus #    91 with    18 species is 0,1,2:1,3,5:1,3,5
family= 0 0 3 0 0 0 new D6h genus #    92 with    12 species is 0,1,3:0,1,3:0,1,3
family= 0 0 3 0 0 0 new D6h genus #    93 with    36 species is 0,1,3:0,1,3:0,1,4
family= 0 0 3 0 0 0 new D6h genus #    94 with    36 species is 0,1,3:0,1,3:0,2,3
family= 0 0 3 0 0 0 new D6h genus #    95 with    36 species is 0,1,3:0,1,3:0,2,4
family= 0 0 3 0 0 0 new D6h genus #    96 with    36 species is 0,1,3:0,1,3:0,2,5
family= 0 0 3 0 0 0 new D6h genus #    97 with    36 species is 0,1,3:0,1,3:0,3,4
family= 0 0 3 0 0 0 new D6h genus #    98 with    36 species is 0,1,3:0,1,3:0,3,5
family= 0 0 3 0 0 0 new D6h genus #    99 with    36 species is 0,1,3:0,1,3:1,2,4
family= 0 0 3 0 0 0 new D6h genus #   100 with    36 species is 0,1,3:0,1,3:1,2,5
family= 0 0 3 0 0 0 new D6h genus #   101 with    36 species is 0,1,3:0,1,3:1,3,4
family= 0 0 3 0 0 0 new D6h genus #   102 with    36 species is 0,1,3:0,1,3:1,3,5
family= 0 0 3 0 0 0 new D6h genus #   103 with    36 species is 0,1,3:0,1,3:1,4,5
family= 0 0 3 0 0 0 new D6h genus #   104 with    36 species is 0,1,3:0,1,3:2,3,5
family= 0 0 3 0 0 0 new D6h genus #   105 with    36 species is 0,1,3:0,1,3:2,4,5
family= 0 0 3 0 0 0 new D6h genus #   106 with    72 species is 0,1,3:0,1,4:0,2,3
family= 0 0 3 0 0 0 new D6h genus #   107 with    72 species is 0,1,3:0,1,4:0,2,4
family= 0 0 3 0 0 0 new D6h genus #   108 with    72 species is 0,1,3:0,1,4:0,2,5
family= 0 0 3 0 0 0 new D6h genus #   109 with    72 species is 0,1,3:0,1,4:0,3,4
family= 0 0 3 0 0 0 new D6h genus #   110 with    72 species is 0,1,3:0,1,4:0,3,5
family= 0 0 3 0 0 0 new D6h genus #   111 with    72 species is 0,1,3:0,1,4:2,3,5
family= 0 0 3 0 0 0 new D6h genus #   112 with    72 species is 0,1,3:0,2,3:0,2,4
family= 0 0 3 0 0 0 new D6h genus #   113 with    72 species is 0,1,3:0,2,3:0,2,5
family= 0 0 3 0 0 0 new D6h genus #   114 with    72 species is 0,1,3:0,2,3:0,3,4
family= 0 0 3 0 0 0 new D6h genus #   115 with    72 species is 0,1,3:0,2,3:1,2,4
family= 0 0 3 0 0 0 new D6h genus #   116 with    72 species is 0,1,3:0,2,3:1,4,5
family= 0 0 3 0 0 0 new D6h genus #   117 with    36 species is 0,1,3:0,2,4:0,2,4
family= 0 0 3 0 0 0 new D6h genus #   118 with    72 species is 0,1,3:0,2,4:0,2,5
family= 0 0 3 0 0 0 new D6h genus #   119 with    72 species is 0,1,3:0,2,4:0,3,4
family= 0 0 3 0 0 0 new D6h genus #   120 with    36 species is 0,1,3:0,2,4:0,3,5
family= 0 0 3 0 0 0 new D6h genus #   121 with    72 species is 0,1,3:0,2,4:1,2,4
family= 0 0 3 0 0 0 new D6h genus #   122 with    36 species is 0,1,3:0,2,4:1,2,5
family= 0 0 3 0 0 0 new D6h genus #   123 with    36 species is 0,1,3:0,2,4:1,3,4
family= 0 0 3 0 0 0 new D6h genus #   124 with    72 species is 0,1,3:0,2,4:1,3,5
family= 0 0 3 0 0 0 new D6h genus #   125 with    72 species is 0,1,3:0,2,4:1,4,5
family= 0 0 3 0 0 0 new D6h genus #   126 with    72 species is 0,1,3:0,2,4:2,4,5
family= 0 0 3 0 0 0 new D6h genus #   127 with    72 species is 0,1,3:0,2,5:0,3,4
family= 0 0 3 0 0 0 new D6h genus #   128 with    72 species is 0,1,3:0,2,5:1,2,4
family= 0 0 3 0 0 0 new D6h genus #   129 with    72 species is 0,1,3:0,2,5:1,3,4
family= 0 0 3 0 0 0 new D6h genus #   130 with    72 species is 0,1,3:0,2,5:2,3,5
family= 0 0 3 0 0 0 new D6h genus #   131 with    72 species is 0,1,3:0,2,5:2,4,5
family= 0 0 3 0 0 0 new D6h genus #   132 with    72 species is 0,1,3:0,3,4:1,2,5
family= 0 0 3 0 0 0 new D6h genus #   133 with    72 species is 0,1,3:0,3,5:1,2,5
family= 0 0 3 0 0 0 new D6h genus #   134 with    72 species is 0,1,3:0,3,5:1,3,4
family= 0 0 3 0 0 0 new D6h genus #   135 with    36 species is 0,1,3:0,3,5:1,3,5
family= 0 0 3 0 0 0 new D6h genus #   136 with    72 species is 0,1,3:1,2,5:1,3,4
family= 0 0 3 0 0 0 new D6h genus #   137 with    36 species is 0,1,3:1,2,5:1,3,5
family= 0 0 3 0 0 0 new D6h genus #   138 with    36 species is 0,1,3:1,3,4:1,3,5
family= 0 0 3 0 0 0 new D6h genus #   139 with    36 species is 0,1,3:1,3,5:1,3,5
family= 0 0 3 0 0 0 new D6h genus #   140 with    72 species is 0,1,3:1,3,5:1,4,5
family= 0 0 3 0 0 0 new D6h genus #   141 with    24 species is 0,1,3:1,4,5:2,3,5
family= 0 0 3 0 0 0 new D6h genus #   142 with     2 species is 0,2,4:0,2,4:0,2,4
family= 0 0 3 0 0 0 new D6h genus #   143 with     6 species is 0,2,4:0,2,4:1,3,5
Nber of genera for this family=  143
 
family= 2 0 0 1 0 0
 
family= 2 0 0 1 0 0 new D6h genus #     1 with    36 species is 0:0:\0,1
family= 2 0 0 1 0 0 new D6h genus #     2 with    36 species is 0:0:\0,2
family= 2 0 0 1 0 0 new D6h genus #     3 with    18 species is 0:0:\0,3
family= 2 0 0 1 0 0 new D6h genus #     4 with    36 species is 0:0:\1,2
family= 2 0 0 1 0 0 new D6h genus #     5 with    36 species is 0:0:\1,3
family= 2 0 0 1 0 0 new D6h genus #     6 with    36 species is 0:0:\1,4
family= 2 0 0 1 0 0 new D6h genus #     7 with    18 species is 0:0:\1,5
family= 2 0 0 1 0 0 new D6h genus #     8 with    36 species is 0:0:\2,3
family= 2 0 0 1 0 0 new D6h genus #     9 with    18 species is 0:0:\2,4
family= 2 0 0 1 0 0 new D6h genus #    10 with    36 species is 0:1:\0,1
family= 2 0 0 1 0 0 new D6h genus #    11 with    72 species is 0:1:\0,2
family= 2 0 0 1 0 0 new D6h genus #    12 with    72 species is 0:1:\0,3
family= 2 0 0 1 0 0 new D6h genus #    13 with    72 species is 0:1:\0,4
family= 2 0 0 1 0 0 new D6h genus #    14 with    72 species is 0:1:\0,5
family= 2 0 0 1 0 0 new D6h genus #    15 with    72 species is 0:1:\2,3
family= 2 0 0 1 0 0 new D6h genus #    16 with    72 species is 0:1:\2,4
family= 2 0 0 1 0 0 new D6h genus #    17 with    36 species is 0:1:\2,5
family= 2 0 0 1 0 0 new D6h genus #    18 with    36 species is 0:1:\3,4
family= 2 0 0 1 0 0 new D6h genus #    19 with    72 species is 0:2:\0,1
family= 2 0 0 1 0 0 new D6h genus #    20 with    36 species is 0:2:\0,2
family= 2 0 0 1 0 0 new D6h genus #    21 with    72 species is 0:2:\0,3
family= 2 0 0 1 0 0 new D6h genus #    22 with    72 species is 0:2:\0,4
family= 2 0 0 1 0 0 new D6h genus #    23 with    72 species is 0:2:\0,5
family= 2 0 0 1 0 0 new D6h genus #    24 with    72 species is 0:2:\1,3
family= 2 0 0 1 0 0 new D6h genus #    25 with    36 species is 0:2:\1,4
family= 2 0 0 1 0 0 new D6h genus #    26 with    72 species is 0:2:\3,4
family= 2 0 0 1 0 0 new D6h genus #    27 with    36 species is 0:2:\3,5
family= 2 0 0 1 0 0 new D6h genus #    28 with    72 species is 0:3:\0,1
family= 2 0 0 1 0 0 new D6h genus #    29 with    72 species is 0:3:\0,2
family= 2 0 0 1 0 0 new D6h genus #    30 with    18 species is 0:3:\0,3
family= 2 0 0 1 0 0 new D6h genus #    31 with    36 species is 0:3:\1,2
family= 2 0 0 1 0 0 new D6h genus #    32 with    36 species is 0:3:\1,4
family= 2 0 0 1 0 0 new D6h genus #    33 with    36 species is 0:3:\1,5
Nber of genera for this family=   33
 
family= 1 1 0 1 0 0
 
family= 1 1 0 1 0 0 new D6h genus #     1 with    72 species is 0:0,1:\0,1
family= 1 1 0 1 0 0 new D6h genus #     2 with    72 species is 0:0,1:\0,2
family= 1 1 0 1 0 0 new D6h genus #     3 with    72 species is 0:0,1:\0,3
family= 1 1 0 1 0 0 new D6h genus #     4 with    72 species is 0:0,1:\0,4
family= 1 1 0 1 0 0 new D6h genus #     5 with    72 species is 0:0,1:\0,5
family= 1 1 0 1 0 0 new D6h genus #     6 with    72 species is 0:0,1:\1,2
family= 1 1 0 1 0 0 new D6h genus #     7 with    72 species is 0:0,1:\1,3
family= 1 1 0 1 0 0 new D6h genus #     8 with    72 species is 0:0,1:\1,4
family= 1 1 0 1 0 0 new D6h genus #     9 with    72 species is 0:0,1:\1,5
family= 1 1 0 1 0 0 new D6h genus #    10 with    72 species is 0:0,1:\2,3
family= 1 1 0 1 0 0 new D6h genus #    11 with    72 species is 0:0,1:\2,4
family= 1 1 0 1 0 0 new D6h genus #    12 with    72 species is 0:0,1:\2,5
family= 1 1 0 1 0 0 new D6h genus #    13 with    72 species is 0:0,1:\3,4
family= 1 1 0 1 0 0 new D6h genus #    14 with    72 species is 0:0,1:\3,5
family= 1 1 0 1 0 0 new D6h genus #    15 with    72 species is 0:0,1:\4,5
family= 1 1 0 1 0 0 new D6h genus #    16 with    72 species is 0:0,2:\0,1
family= 1 1 0 1 0 0 new D6h genus #    17 with    72 species is 0:0,2:\0,2
family= 1 1 0 1 0 0 new D6h genus #    18 with    72 species is 0:0,2:\0,3
family= 1 1 0 1 0 0 new D6h genus #    19 with    72 species is 0:0,2:\0,4
family= 1 1 0 1 0 0 new D6h genus #    20 with    72 species is 0:0,2:\0,5
family= 1 1 0 1 0 0 new D6h genus #    21 with    72 species is 0:0,2:\1,2
family= 1 1 0 1 0 0 new D6h genus #    22 with    72 species is 0:0,2:\1,3
family= 1 1 0 1 0 0 new D6h genus #    23 with    72 species is 0:0,2:\1,4
family= 1 1 0 1 0 0 new D6h genus #    24 with    72 species is 0:0,2:\1,5
family= 1 1 0 1 0 0 new D6h genus #    25 with    72 species is 0:0,2:\2,3
family= 1 1 0 1 0 0 new D6h genus #    26 with    72 species is 0:0,2:\2,4
family= 1 1 0 1 0 0 new D6h genus #    27 with    72 species is 0:0,2:\2,5
family= 1 1 0 1 0 0 new D6h genus #    28 with    72 species is 0:0,2:\3,4
family= 1 1 0 1 0 0 new D6h genus #    29 with    72 species is 0:0,2:\3,5
family= 1 1 0 1 0 0 new D6h genus #    30 with    72 species is 0:0,2:\4,5
family= 1 1 0 1 0 0 new D6h genus #    31 with    72 species is 0:0,3:\0,1
family= 1 1 0 1 0 0 new D6h genus #    32 with    72 species is 0:0,3:\0,2
family= 1 1 0 1 0 0 new D6h genus #    33 with    36 species is 0:0,3:\0,3
family= 1 1 0 1 0 0 new D6h genus #    34 with    72 species is 0:0,3:\1,2
family= 1 1 0 1 0 0 new D6h genus #    35 with    72 species is 0:0,3:\1,3
family= 1 1 0 1 0 0 new D6h genus #    36 with    72 species is 0:0,3:\1,4
family= 1 1 0 1 0 0 new D6h genus #    37 with    36 species is 0:0,3:\1,5
family= 1 1 0 1 0 0 new D6h genus #    38 with    72 species is 0:0,3:\2,3
family= 1 1 0 1 0 0 new D6h genus #    39 with    36 species is 0:0,3:\2,4
family= 1 1 0 1 0 0 new D6h genus #    40 with    72 species is 0:1,2:\0,1
family= 1 1 0 1 0 0 new D6h genus #    41 with    72 species is 0:1,2:\0,2
family= 1 1 0 1 0 0 new D6h genus #    42 with    72 species is 0:1,2:\0,3
family= 1 1 0 1 0 0 new D6h genus #    43 with    72 species is 0:1,2:\0,4
family= 1 1 0 1 0 0 new D6h genus #    44 with    72 species is 0:1,2:\0,5
family= 1 1 0 1 0 0 new D6h genus #    45 with    72 species is 0:1,2:\1,2
family= 1 1 0 1 0 0 new D6h genus #    46 with    72 species is 0:1,2:\1,3
family= 1 1 0 1 0 0 new D6h genus #    47 with    72 species is 0:1,2:\1,4
family= 1 1 0 1 0 0 new D6h genus #    48 with    72 species is 0:1,2:\1,5
family= 1 1 0 1 0 0 new D6h genus #    49 with    72 species is 0:1,2:\2,3
family= 1 1 0 1 0 0 new D6h genus #    50 with    72 species is 0:1,2:\2,4
family= 1 1 0 1 0 0 new D6h genus #    51 with    72 species is 0:1,2:\2,5
family= 1 1 0 1 0 0 new D6h genus #    52 with    72 species is 0:1,2:\3,4
family= 1 1 0 1 0 0 new D6h genus #    53 with    72 species is 0:1,2:\3,5
family= 1 1 0 1 0 0 new D6h genus #    54 with    72 species is 0:1,2:\4,5
family= 1 1 0 1 0 0 new D6h genus #    55 with    72 species is 0:1,3:\0,1
family= 1 1 0 1 0 0 new D6h genus #    56 with    72 species is 0:1,3:\0,2
family= 1 1 0 1 0 0 new D6h genus #    57 with    72 species is 0:1,3:\0,3
family= 1 1 0 1 0 0 new D6h genus #    58 with    72 species is 0:1,3:\0,4
family= 1 1 0 1 0 0 new D6h genus #    59 with    72 species is 0:1,3:\0,5
family= 1 1 0 1 0 0 new D6h genus #    60 with    72 species is 0:1,3:\1,2
family= 1 1 0 1 0 0 new D6h genus #    61 with    72 species is 0:1,3:\1,3
family= 1 1 0 1 0 0 new D6h genus #    62 with    72 species is 0:1,3:\1,4
family= 1 1 0 1 0 0 new D6h genus #    63 with    72 species is 0:1,3:\1,5
family= 1 1 0 1 0 0 new D6h genus #    64 with    72 species is 0:1,3:\2,3
family= 1 1 0 1 0 0 new D6h genus #    65 with    72 species is 0:1,3:\2,4
family= 1 1 0 1 0 0 new D6h genus #    66 with    72 species is 0:1,3:\2,5
family= 1 1 0 1 0 0 new D6h genus #    67 with    72 species is 0:1,3:\3,4
family= 1 1 0 1 0 0 new D6h genus #    68 with    72 species is 0:1,3:\3,5
family= 1 1 0 1 0 0 new D6h genus #    69 with    72 species is 0:1,3:\4,5
family= 1 1 0 1 0 0 new D6h genus #    70 with    72 species is 0:1,4:\0,1
family= 1 1 0 1 0 0 new D6h genus #    71 with    72 species is 0:1,4:\0,2
family= 1 1 0 1 0 0 new D6h genus #    72 with    72 species is 0:1,4:\0,3
family= 1 1 0 1 0 0 new D6h genus #    73 with    72 species is 0:1,4:\0,4
family= 1 1 0 1 0 0 new D6h genus #    74 with    72 species is 0:1,4:\0,5
family= 1 1 0 1 0 0 new D6h genus #    75 with    72 species is 0:1,4:\1,2
family= 1 1 0 1 0 0 new D6h genus #    76 with    72 species is 0:1,4:\1,3
family= 1 1 0 1 0 0 new D6h genus #    77 with    72 species is 0:1,4:\1,4
family= 1 1 0 1 0 0 new D6h genus #    78 with    72 species is 0:1,4:\1,5
family= 1 1 0 1 0 0 new D6h genus #    79 with    72 species is 0:1,4:\2,3
family= 1 1 0 1 0 0 new D6h genus #    80 with    72 species is 0:1,4:\2,4
family= 1 1 0 1 0 0 new D6h genus #    81 with    72 species is 0:1,4:\2,5
family= 1 1 0 1 0 0 new D6h genus #    82 with    72 species is 0:1,4:\3,4
family= 1 1 0 1 0 0 new D6h genus #    83 with    72 species is 0:1,4:\3,5
family= 1 1 0 1 0 0 new D6h genus #    84 with    72 species is 0:1,4:\4,5
family= 1 1 0 1 0 0 new D6h genus #    85 with    72 species is 0:1,5:\0,1
family= 1 1 0 1 0 0 new D6h genus #    86 with    72 species is 0:1,5:\0,2
family= 1 1 0 1 0 0 new D6h genus #    87 with    36 species is 0:1,5:\0,3
family= 1 1 0 1 0 0 new D6h genus #    88 with    72 species is 0:1,5:\1,2
family= 1 1 0 1 0 0 new D6h genus #    89 with    72 species is 0:1,5:\1,3
family= 1 1 0 1 0 0 new D6h genus #    90 with    72 species is 0:1,5:\1,4
family= 1 1 0 1 0 0 new D6h genus #    91 with    36 species is 0:1,5:\1,5
family= 1 1 0 1 0 0 new D6h genus #    92 with    72 species is 0:1,5:\2,3
family= 1 1 0 1 0 0 new D6h genus #    93 with    36 species is 0:1,5:\2,4
family= 1 1 0 1 0 0 new D6h genus #    94 with    72 species is 0:2,3:\0,1
family= 1 1 0 1 0 0 new D6h genus #    95 with    72 species is 0:2,3:\0,2
family= 1 1 0 1 0 0 new D6h genus #    96 with    72 species is 0:2,3:\0,3
family= 1 1 0 1 0 0 new D6h genus #    97 with    72 species is 0:2,3:\0,4
family= 1 1 0 1 0 0 new D6h genus #    98 with    72 species is 0:2,3:\0,5
family= 1 1 0 1 0 0 new D6h genus #    99 with    72 species is 0:2,3:\1,2
family= 1 1 0 1 0 0 new D6h genus #   100 with    72 species is 0:2,3:\1,3
family= 1 1 0 1 0 0 new D6h genus #   101 with    72 species is 0:2,3:\1,4
family= 1 1 0 1 0 0 new D6h genus #   102 with    72 species is 0:2,3:\1,5
family= 1 1 0 1 0 0 new D6h genus #   103 with    72 species is 0:2,3:\2,3
family= 1 1 0 1 0 0 new D6h genus #   104 with    72 species is 0:2,3:\2,4
family= 1 1 0 1 0 0 new D6h genus #   105 with    72 species is 0:2,3:\2,5
family= 1 1 0 1 0 0 new D6h genus #   106 with    72 species is 0:2,3:\3,4
family= 1 1 0 1 0 0 new D6h genus #   107 with    72 species is 0:2,3:\3,5
family= 1 1 0 1 0 0 new D6h genus #   108 with    72 species is 0:2,3:\4,5
family= 1 1 0 1 0 0 new D6h genus #   109 with    72 species is 0:2,4:\0,1
family= 1 1 0 1 0 0 new D6h genus #   110 with    72 species is 0:2,4:\0,2
family= 1 1 0 1 0 0 new D6h genus #   111 with    36 species is 0:2,4:\0,3
family= 1 1 0 1 0 0 new D6h genus #   112 with    72 species is 0:2,4:\1,2
family= 1 1 0 1 0 0 new D6h genus #   113 with    72 species is 0:2,4:\1,3
family= 1 1 0 1 0 0 new D6h genus #   114 with    72 species is 0:2,4:\1,4
family= 1 1 0 1 0 0 new D6h genus #   115 with    36 species is 0:2,4:\1,5
family= 1 1 0 1 0 0 new D6h genus #   116 with    72 species is 0:2,4:\2,3
family= 1 1 0 1 0 0 new D6h genus #   117 with    36 species is 0:2,4:\2,4
Nber of genera for this family=  117
 
family= 0 2 0 1 0 0
 
family= 0 2 0 1 0 0 new D6h genus #     1 with    18 species is 0,1:0,1:\0,1
family= 0 2 0 1 0 0 new D6h genus #     2 with    36 species is 0,1:0,1:\0,2
family= 0 2 0 1 0 0 new D6h genus #     3 with    36 species is 0,1:0,1:\0,3
family= 0 2 0 1 0 0 new D6h genus #     4 with    36 species is 0,1:0,1:\0,4
family= 0 2 0 1 0 0 new D6h genus #     5 with    36 species is 0,1:0,1:\0,5
family= 0 2 0 1 0 0 new D6h genus #     6 with    36 species is 0,1:0,1:\2,3
family= 0 2 0 1 0 0 new D6h genus #     7 with    36 species is 0,1:0,1:\2,4
family= 0 2 0 1 0 0 new D6h genus #     8 with    18 species is 0,1:0,1:\2,5
family= 0 2 0 1 0 0 new D6h genus #     9 with    18 species is 0,1:0,1:\3,4
family= 0 2 0 1 0 0 new D6h genus #    10 with    72 species is 0,1:0,2:\0,1
family= 0 2 0 1 0 0 new D6h genus #    11 with    72 species is 0,1:0,2:\0,2
family= 0 2 0 1 0 0 new D6h genus #    12 with    72 species is 0,1:0,2:\0,3
family= 0 2 0 1 0 0 new D6h genus #    13 with    72 species is 0,1:0,2:\0,4
family= 0 2 0 1 0 0 new D6h genus #    14 with    72 species is 0,1:0,2:\0,5
family= 0 2 0 1 0 0 new D6h genus #    15 with    72 species is 0,1:0,2:\1,2
family= 0 2 0 1 0 0 new D6h genus #    16 with    72 species is 0,1:0,2:\1,3
family= 0 2 0 1 0 0 new D6h genus #    17 with    72 species is 0,1:0,2:\1,4
family= 0 2 0 1 0 0 new D6h genus #    18 with    72 species is 0,1:0,2:\1,5
family= 0 2 0 1 0 0 new D6h genus #    19 with    72 species is 0,1:0,2:\2,3
family= 0 2 0 1 0 0 new D6h genus #    20 with    72 species is 0,1:0,2:\2,4
family= 0 2 0 1 0 0 new D6h genus #    21 with    72 species is 0,1:0,2:\2,5
family= 0 2 0 1 0 0 new D6h genus #    22 with    72 species is 0,1:0,2:\3,4
family= 0 2 0 1 0 0 new D6h genus #    23 with    72 species is 0,1:0,2:\3,5
family= 0 2 0 1 0 0 new D6h genus #    24 with    72 species is 0,1:0,2:\4,5
family= 0 2 0 1 0 0 new D6h genus #    25 with    72 species is 0,1:0,3:\0,1
family= 0 2 0 1 0 0 new D6h genus #    26 with    72 species is 0,1:0,3:\0,2
family= 0 2 0 1 0 0 new D6h genus #    27 with    72 species is 0,1:0,3:\0,3
family= 0 2 0 1 0 0 new D6h genus #    28 with    72 species is 0,1:0,3:\0,4
family= 0 2 0 1 0 0 new D6h genus #    29 with    72 species is 0,1:0,3:\0,5
family= 0 2 0 1 0 0 new D6h genus #    30 with    72 species is 0,1:0,3:\1,2
family= 0 2 0 1 0 0 new D6h genus #    31 with    72 species is 0,1:0,3:\1,3
family= 0 2 0 1 0 0 new D6h genus #    32 with    72 species is 0,1:0,3:\1,4
family= 0 2 0 1 0 0 new D6h genus #    33 with    72 species is 0,1:0,3:\1,5
family= 0 2 0 1 0 0 new D6h genus #    34 with    72 species is 0,1:0,3:\2,3
family= 0 2 0 1 0 0 new D6h genus #    35 with    72 species is 0,1:0,3:\2,4
family= 0 2 0 1 0 0 new D6h genus #    36 with    72 species is 0,1:0,3:\2,5
family= 0 2 0 1 0 0 new D6h genus #    37 with    72 species is 0,1:0,3:\3,4
family= 0 2 0 1 0 0 new D6h genus #    38 with    72 species is 0,1:0,3:\3,5
family= 0 2 0 1 0 0 new D6h genus #    39 with    72 species is 0,1:0,3:\4,5
family= 0 2 0 1 0 0 new D6h genus #    40 with    72 species is 0,1:0,4:\0,1
family= 0 2 0 1 0 0 new D6h genus #    41 with    72 species is 0,1:0,4:\0,2
family= 0 2 0 1 0 0 new D6h genus #    42 with    72 species is 0,1:0,4:\0,3
family= 0 2 0 1 0 0 new D6h genus #    43 with    72 species is 0,1:0,4:\0,4
family= 0 2 0 1 0 0 new D6h genus #    44 with    72 species is 0,1:0,4:\0,5
family= 0 2 0 1 0 0 new D6h genus #    45 with    72 species is 0,1:0,4:\1,2
family= 0 2 0 1 0 0 new D6h genus #    46 with    72 species is 0,1:0,4:\1,3
family= 0 2 0 1 0 0 new D6h genus #    47 with    72 species is 0,1:0,4:\1,4
family= 0 2 0 1 0 0 new D6h genus #    48 with    72 species is 0,1:0,4:\1,5
family= 0 2 0 1 0 0 new D6h genus #    49 with    72 species is 0,1:0,4:\2,3
family= 0 2 0 1 0 0 new D6h genus #    50 with    72 species is 0,1:0,4:\2,4
family= 0 2 0 1 0 0 new D6h genus #    51 with    72 species is 0,1:0,4:\2,5
family= 0 2 0 1 0 0 new D6h genus #    52 with    72 species is 0,1:0,4:\3,4
family= 0 2 0 1 0 0 new D6h genus #    53 with    72 species is 0,1:0,4:\3,5
family= 0 2 0 1 0 0 new D6h genus #    54 with    72 species is 0,1:0,4:\4,5
family= 0 2 0 1 0 0 new D6h genus #    55 with    72 species is 0,1:0,5:\0,1
family= 0 2 0 1 0 0 new D6h genus #    56 with    72 species is 0,1:0,5:\0,2
family= 0 2 0 1 0 0 new D6h genus #    57 with    36 species is 0,1:0,5:\0,3
family= 0 2 0 1 0 0 new D6h genus #    58 with    72 species is 0,1:0,5:\1,2
family= 0 2 0 1 0 0 new D6h genus #    59 with    72 species is 0,1:0,5:\1,3
family= 0 2 0 1 0 0 new D6h genus #    60 with    72 species is 0,1:0,5:\1,4
family= 0 2 0 1 0 0 new D6h genus #    61 with    36 species is 0,1:0,5:\1,5
family= 0 2 0 1 0 0 new D6h genus #    62 with    72 species is 0,1:0,5:\2,3
family= 0 2 0 1 0 0 new D6h genus #    63 with    36 species is 0,1:0,5:\2,4
family= 0 2 0 1 0 0 new D6h genus #    64 with    72 species is 0,1:2,3:\0,1
family= 0 2 0 1 0 0 new D6h genus #    65 with    72 species is 0,1:2,3:\0,2
family= 0 2 0 1 0 0 new D6h genus #    66 with    36 species is 0,1:2,3:\0,3
family= 0 2 0 1 0 0 new D6h genus #    67 with    72 species is 0,1:2,3:\0,4
family= 0 2 0 1 0 0 new D6h genus #    68 with    72 species is 0,1:2,3:\0,5
family= 0 2 0 1 0 0 new D6h genus #    69 with    36 species is 0,1:2,3:\1,2
family= 0 2 0 1 0 0 new D6h genus #    70 with    72 species is 0,1:2,3:\1,4
family= 0 2 0 1 0 0 new D6h genus #    71 with    72 species is 0,1:2,3:\1,5
family= 0 2 0 1 0 0 new D6h genus #    72 with    36 species is 0,1:2,3:\4,5
family= 0 2 0 1 0 0 new D6h genus #    73 with    72 species is 0,1:2,4:\0,1
family= 0 2 0 1 0 0 new D6h genus #    74 with    72 species is 0,1:2,4:\0,2
family= 0 2 0 1 0 0 new D6h genus #    75 with    72 species is 0,1:2,4:\0,3
family= 0 2 0 1 0 0 new D6h genus #    76 with    72 species is 0,1:2,4:\0,4
family= 0 2 0 1 0 0 new D6h genus #    77 with    72 species is 0,1:2,4:\0,5
family= 0 2 0 1 0 0 new D6h genus #    78 with    72 species is 0,1:2,4:\1,2
family= 0 2 0 1 0 0 new D6h genus #    79 with    72 species is 0,1:2,4:\1,3
family= 0 2 0 1 0 0 new D6h genus #    80 with    72 species is 0,1:2,4:\1,4
family= 0 2 0 1 0 0 new D6h genus #    81 with    72 species is 0,1:2,4:\1,5
family= 0 2 0 1 0 0 new D6h genus #    82 with    72 species is 0,1:2,4:\2,3
family= 0 2 0 1 0 0 new D6h genus #    83 with    72 species is 0,1:2,4:\2,4
family= 0 2 0 1 0 0 new D6h genus #    84 with    72 species is 0,1:2,4:\2,5
family= 0 2 0 1 0 0 new D6h genus #    85 with    72 species is 0,1:2,4:\3,4
family= 0 2 0 1 0 0 new D6h genus #    86 with    72 species is 0,1:2,4:\3,5
family= 0 2 0 1 0 0 new D6h genus #    87 with    72 species is 0,1:2,4:\4,5
family= 0 2 0 1 0 0 new D6h genus #    88 with    36 species is 0,1:2,5:\0,1
family= 0 2 0 1 0 0 new D6h genus #    89 with    72 species is 0,1:2,5:\0,2
family= 0 2 0 1 0 0 new D6h genus #    90 with    72 species is 0,1:2,5:\0,3
family= 0 2 0 1 0 0 new D6h genus #    91 with    72 species is 0,1:2,5:\0,4
family= 0 2 0 1 0 0 new D6h genus #    92 with    72 species is 0,1:2,5:\0,5
family= 0 2 0 1 0 0 new D6h genus #    93 with    72 species is 0,1:2,5:\2,3
family= 0 2 0 1 0 0 new D6h genus #    94 with    72 species is 0,1:2,5:\2,4
family= 0 2 0 1 0 0 new D6h genus #    95 with    36 species is 0,1:2,5:\2,5
family= 0 2 0 1 0 0 new D6h genus #    96 with    36 species is 0,1:2,5:\3,4
family= 0 2 0 1 0 0 new D6h genus #    97 with    36 species is 0,1:3,4:\0,1
family= 0 2 0 1 0 0 new D6h genus #    98 with    72 species is 0,1:3,4:\0,2
family= 0 2 0 1 0 0 new D6h genus #    99 with    36 species is 0,1:3,4:\0,3
family= 0 2 0 1 0 0 new D6h genus #   100 with    36 species is 0,1:3,4:\0,4
family= 0 2 0 1 0 0 new D6h genus #   101 with    72 species is 0,1:3,4:\0,5
family= 0 2 0 1 0 0 new D6h genus #   102 with    18 species is 0,1:3,4:\2,5
family= 0 2 0 1 0 0 new D6h genus #   103 with    36 species is 0,2:0,2:\0,1
family= 0 2 0 1 0 0 new D6h genus #   104 with    18 species is 0,2:0,2:\0,2
family= 0 2 0 1 0 0 new D6h genus #   105 with    36 species is 0,2:0,2:\0,3
family= 0 2 0 1 0 0 new D6h genus #   106 with    36 species is 0,2:0,2:\0,4
family= 0 2 0 1 0 0 new D6h genus #   107 with    36 species is 0,2:0,2:\0,5
family= 0 2 0 1 0 0 new D6h genus #   108 with    36 species is 0,2:0,2:\1,3
family= 0 2 0 1 0 0 new D6h genus #   109 with    18 species is 0,2:0,2:\1,4
family= 0 2 0 1 0 0 new D6h genus #   110 with    36 species is 0,2:0,2:\3,4
family= 0 2 0 1 0 0 new D6h genus #   111 with    18 species is 0,2:0,2:\3,5
family= 0 2 0 1 0 0 new D6h genus #   112 with    72 species is 0,2:0,3:\0,1
family= 0 2 0 1 0 0 new D6h genus #   113 with    72 species is 0,2:0,3:\0,2
family= 0 2 0 1 0 0 new D6h genus #   114 with    72 species is 0,2:0,3:\0,3
family= 0 2 0 1 0 0 new D6h genus #   115 with    72 species is 0,2:0,3:\0,4
family= 0 2 0 1 0 0 new D6h genus #   116 with    72 species is 0,2:0,3:\0,5
family= 0 2 0 1 0 0 new D6h genus #   117 with    72 species is 0,2:0,3:\1,2
family= 0 2 0 1 0 0 new D6h genus #   118 with    72 species is 0,2:0,3:\1,3
family= 0 2 0 1 0 0 new D6h genus #   119 with    72 species is 0,2:0,3:\1,4
family= 0 2 0 1 0 0 new D6h genus #   120 with    72 species is 0,2:0,3:\1,5
family= 0 2 0 1 0 0 new D6h genus #   121 with    72 species is 0,2:0,3:\2,3
family= 0 2 0 1 0 0 new D6h genus #   122 with    72 species is 0,2:0,3:\2,4
family= 0 2 0 1 0 0 new D6h genus #   123 with    72 species is 0,2:0,3:\2,5
family= 0 2 0 1 0 0 new D6h genus #   124 with    72 species is 0,2:0,3:\3,4
family= 0 2 0 1 0 0 new D6h genus #   125 with    72 species is 0,2:0,3:\3,5
family= 0 2 0 1 0 0 new D6h genus #   126 with    72 species is 0,2:0,3:\4,5
family= 0 2 0 1 0 0 new D6h genus #   127 with    72 species is 0,2:0,4:\0,1
family= 0 2 0 1 0 0 new D6h genus #   128 with    72 species is 0,2:0,4:\0,2
family= 0 2 0 1 0 0 new D6h genus #   129 with    36 species is 0,2:0,4:\0,3
family= 0 2 0 1 0 0 new D6h genus #   130 with    72 species is 0,2:0,4:\1,2
family= 0 2 0 1 0 0 new D6h genus #   131 with    72 species is 0,2:0,4:\1,3
family= 0 2 0 1 0 0 new D6h genus #   132 with    72 species is 0,2:0,4:\1,4
family= 0 2 0 1 0 0 new D6h genus #   133 with    36 species is 0,2:0,4:\1,5
family= 0 2 0 1 0 0 new D6h genus #   134 with    72 species is 0,2:0,4:\2,3
family= 0 2 0 1 0 0 new D6h genus #   135 with    36 species is 0,2:0,4:\2,4
family= 0 2 0 1 0 0 new D6h genus #   136 with    72 species is 0,2:1,3:\0,1
family= 0 2 0 1 0 0 new D6h genus #   137 with    72 species is 0,2:1,3:\0,2
family= 0 2 0 1 0 0 new D6h genus #   138 with    36 species is 0,2:1,3:\0,3
family= 0 2 0 1 0 0 new D6h genus #   139 with    72 species is 0,2:1,3:\0,4
family= 0 2 0 1 0 0 new D6h genus #   140 with    72 species is 0,2:1,3:\0,5
family= 0 2 0 1 0 0 new D6h genus #   141 with    36 species is 0,2:1,3:\1,2
family= 0 2 0 1 0 0 new D6h genus #   142 with    72 species is 0,2:1,3:\1,4
family= 0 2 0 1 0 0 new D6h genus #   143 with    72 species is 0,2:1,3:\1,5
family= 0 2 0 1 0 0 new D6h genus #   144 with    36 species is 0,2:1,3:\4,5
family= 0 2 0 1 0 0 new D6h genus #   145 with    72 species is 0,2:1,4:\0,1
family= 0 2 0 1 0 0 new D6h genus #   146 with    36 species is 0,2:1,4:\0,2
family= 0 2 0 1 0 0 new D6h genus #   147 with    72 species is 0,2:1,4:\0,3
family= 0 2 0 1 0 0 new D6h genus #   148 with    72 species is 0,2:1,4:\0,4
family= 0 2 0 1 0 0 new D6h genus #   149 with    72 species is 0,2:1,4:\0,5
family= 0 2 0 1 0 0 new D6h genus #   150 with    72 species is 0,2:1,4:\1,3
family= 0 2 0 1 0 0 new D6h genus #   151 with    36 species is 0,2:1,4:\1,4
family= 0 2 0 1 0 0 new D6h genus #   152 with    72 species is 0,2:1,4:\3,4
family= 0 2 0 1 0 0 new D6h genus #   153 with    36 species is 0,2:1,4:\3,5
family= 0 2 0 1 0 0 new D6h genus #   154 with    72 species is 0,2:3,5:\0,1
family= 0 2 0 1 0 0 new D6h genus #   155 with    36 species is 0,2:3,5:\0,2
family= 0 2 0 1 0 0 new D6h genus #   156 with    36 species is 0,2:3,5:\0,3
family= 0 2 0 1 0 0 new D6h genus #   157 with    72 species is 0,2:3,5:\0,4
family= 0 2 0 1 0 0 new D6h genus #   158 with    36 species is 0,2:3,5:\0,5
family= 0 2 0 1 0 0 new D6h genus #   159 with    18 species is 0,2:3,5:\1,4
family= 0 2 0 1 0 0 new D6h genus #   160 with    36 species is 0,3:0,3:\0,1
family= 0 2 0 1 0 0 new D6h genus #   161 with    36 species is 0,3:0,3:\0,2
family= 0 2 0 1 0 0 new D6h genus #   162 with     9 species is 0,3:0,3:\0,3
family= 0 2 0 1 0 0 new D6h genus #   163 with    18 species is 0,3:0,3:\1,2
family= 0 2 0 1 0 0 new D6h genus #   164 with    18 species is 0,3:0,3:\1,4
family= 0 2 0 1 0 0 new D6h genus #   165 with    18 species is 0,3:0,3:\1,5
family= 0 2 0 1 0 0 new D6h genus #   166 with    36 species is 0,3:1,4:\0,1
family= 0 2 0 1 0 0 new D6h genus #   167 with    72 species is 0,3:1,4:\0,2
family= 0 2 0 1 0 0 new D6h genus #   168 with    36 species is 0,3:1,4:\0,3
family= 0 2 0 1 0 0 new D6h genus #   169 with    36 species is 0,3:1,4:\0,4
family= 0 2 0 1 0 0 new D6h genus #   170 with    72 species is 0,3:1,4:\0,5
family= 0 2 0 1 0 0 new D6h genus #   171 with    18 species is 0,3:1,4:\2,5
Nber of genera for this family=  171
 
family= 1 0 1 1 0 0
 
family= 1 0 1 1 0 0 new D6h genus #     1 with    72 species is 0:0,1,2:\0,1
family= 1 0 1 1 0 0 new D6h genus #     2 with    72 species is 0:0,1,2:\0,2
family= 1 0 1 1 0 0 new D6h genus #     3 with    72 species is 0:0,1,2:\0,3
family= 1 0 1 1 0 0 new D6h genus #     4 with    72 species is 0:0,1,2:\0,4
family= 1 0 1 1 0 0 new D6h genus #     5 with    72 species is 0:0,1,2:\0,5
family= 1 0 1 1 0 0 new D6h genus #     6 with    72 species is 0:0,1,2:\1,2
family= 1 0 1 1 0 0 new D6h genus #     7 with    72 species is 0:0,1,2:\1,3
family= 1 0 1 1 0 0 new D6h genus #     8 with    72 species is 0:0,1,2:\1,4
family= 1 0 1 1 0 0 new D6h genus #     9 with    72 species is 0:0,1,2:\1,5
family= 1 0 1 1 0 0 new D6h genus #    10 with    72 species is 0:0,1,2:\2,3
family= 1 0 1 1 0 0 new D6h genus #    11 with    72 species is 0:0,1,2:\2,4
family= 1 0 1 1 0 0 new D6h genus #    12 with    72 species is 0:0,1,2:\2,5
family= 1 0 1 1 0 0 new D6h genus #    13 with    72 species is 0:0,1,2:\3,4
family= 1 0 1 1 0 0 new D6h genus #    14 with    72 species is 0:0,1,2:\3,5
family= 1 0 1 1 0 0 new D6h genus #    15 with    72 species is 0:0,1,2:\4,5
family= 1 0 1 1 0 0 new D6h genus #    16 with    72 species is 0:0,1,3:\0,1
family= 1 0 1 1 0 0 new D6h genus #    17 with    72 species is 0:0,1,3:\0,2
family= 1 0 1 1 0 0 new D6h genus #    18 with    72 species is 0:0,1,3:\0,3
family= 1 0 1 1 0 0 new D6h genus #    19 with    72 species is 0:0,1,3:\0,4
family= 1 0 1 1 0 0 new D6h genus #    20 with    72 species is 0:0,1,3:\0,5
family= 1 0 1 1 0 0 new D6h genus #    21 with    72 species is 0:0,1,3:\1,2
family= 1 0 1 1 0 0 new D6h genus #    22 with    72 species is 0:0,1,3:\1,3
family= 1 0 1 1 0 0 new D6h genus #    23 with    72 species is 0:0,1,3:\1,4
family= 1 0 1 1 0 0 new D6h genus #    24 with    72 species is 0:0,1,3:\1,5
family= 1 0 1 1 0 0 new D6h genus #    25 with    72 species is 0:0,1,3:\2,3
family= 1 0 1 1 0 0 new D6h genus #    26 with    72 species is 0:0,1,3:\2,4
family= 1 0 1 1 0 0 new D6h genus #    27 with    72 species is 0:0,1,3:\2,5
family= 1 0 1 1 0 0 new D6h genus #    28 with    72 species is 0:0,1,3:\3,4
family= 1 0 1 1 0 0 new D6h genus #    29 with    72 species is 0:0,1,3:\3,5
family= 1 0 1 1 0 0 new D6h genus #    30 with    72 species is 0:0,1,3:\4,5
family= 1 0 1 1 0 0 new D6h genus #    31 with    72 species is 0:0,1,4:\0,1
family= 1 0 1 1 0 0 new D6h genus #    32 with    72 species is 0:0,1,4:\0,2
family= 1 0 1 1 0 0 new D6h genus #    33 with    72 species is 0:0,1,4:\0,3
family= 1 0 1 1 0 0 new D6h genus #    34 with    72 species is 0:0,1,4:\0,4
family= 1 0 1 1 0 0 new D6h genus #    35 with    72 species is 0:0,1,4:\0,5
family= 1 0 1 1 0 0 new D6h genus #    36 with    72 species is 0:0,1,4:\1,2
family= 1 0 1 1 0 0 new D6h genus #    37 with    72 species is 0:0,1,4:\1,3
family= 1 0 1 1 0 0 new D6h genus #    38 with    72 species is 0:0,1,4:\1,4
family= 1 0 1 1 0 0 new D6h genus #    39 with    72 species is 0:0,1,4:\1,5
family= 1 0 1 1 0 0 new D6h genus #    40 with    72 species is 0:0,1,4:\2,3
family= 1 0 1 1 0 0 new D6h genus #    41 with    72 species is 0:0,1,4:\2,4
family= 1 0 1 1 0 0 new D6h genus #    42 with    72 species is 0:0,1,4:\2,5
family= 1 0 1 1 0 0 new D6h genus #    43 with    72 species is 0:0,1,4:\3,4
family= 1 0 1 1 0 0 new D6h genus #    44 with    72 species is 0:0,1,4:\3,5
family= 1 0 1 1 0 0 new D6h genus #    45 with    72 species is 0:0,1,4:\4,5
family= 1 0 1 1 0 0 new D6h genus #    46 with    72 species is 0:0,1,5:\0,1
family= 1 0 1 1 0 0 new D6h genus #    47 with    72 species is 0:0,1,5:\0,2
family= 1 0 1 1 0 0 new D6h genus #    48 with    36 species is 0:0,1,5:\0,3
family= 1 0 1 1 0 0 new D6h genus #    49 with    72 species is 0:0,1,5:\1,2
family= 1 0 1 1 0 0 new D6h genus #    50 with    72 species is 0:0,1,5:\1,3
family= 1 0 1 1 0 0 new D6h genus #    51 with    72 species is 0:0,1,5:\1,4
family= 1 0 1 1 0 0 new D6h genus #    52 with    36 species is 0:0,1,5:\1,5
family= 1 0 1 1 0 0 new D6h genus #    53 with    72 species is 0:0,1,5:\2,3
family= 1 0 1 1 0 0 new D6h genus #    54 with    36 species is 0:0,1,5:\2,4
family= 1 0 1 1 0 0 new D6h genus #    55 with    72 species is 0:0,2,3:\0,1
family= 1 0 1 1 0 0 new D6h genus #    56 with    72 species is 0:0,2,3:\0,2
family= 1 0 1 1 0 0 new D6h genus #    57 with    72 species is 0:0,2,3:\0,3
family= 1 0 1 1 0 0 new D6h genus #    58 with    72 species is 0:0,2,3:\0,4
family= 1 0 1 1 0 0 new D6h genus #    59 with    72 species is 0:0,2,3:\0,5
family= 1 0 1 1 0 0 new D6h genus #    60 with    72 species is 0:0,2,3:\1,2
family= 1 0 1 1 0 0 new D6h genus #    61 with    72 species is 0:0,2,3:\1,3
family= 1 0 1 1 0 0 new D6h genus #    62 with    72 species is 0:0,2,3:\1,4
family= 1 0 1 1 0 0 new D6h genus #    63 with    72 species is 0:0,2,3:\1,5
family= 1 0 1 1 0 0 new D6h genus #    64 with    72 species is 0:0,2,3:\2,3
family= 1 0 1 1 0 0 new D6h genus #    65 with    72 species is 0:0,2,3:\2,4
family= 1 0 1 1 0 0 new D6h genus #    66 with    72 species is 0:0,2,3:\2,5
family= 1 0 1 1 0 0 new D6h genus #    67 with    72 species is 0:0,2,3:\3,4
family= 1 0 1 1 0 0 new D6h genus #    68 with    72 species is 0:0,2,3:\3,5
family= 1 0 1 1 0 0 new D6h genus #    69 with    72 species is 0:0,2,3:\4,5
family= 1 0 1 1 0 0 new D6h genus #    70 with    72 species is 0:0,2,4:\0,1
family= 1 0 1 1 0 0 new D6h genus #    71 with    72 species is 0:0,2,4:\0,2
family= 1 0 1 1 0 0 new D6h genus #    72 with    36 species is 0:0,2,4:\0,3
family= 1 0 1 1 0 0 new D6h genus #    73 with    72 species is 0:0,2,4:\1,2
family= 1 0 1 1 0 0 new D6h genus #    74 with    72 species is 0:0,2,4:\1,3
family= 1 0 1 1 0 0 new D6h genus #    75 with    72 species is 0:0,2,4:\1,4
family= 1 0 1 1 0 0 new D6h genus #    76 with    36 species is 0:0,2,4:\1,5
family= 1 0 1 1 0 0 new D6h genus #    77 with    72 species is 0:0,2,4:\2,3
family= 1 0 1 1 0 0 new D6h genus #    78 with    36 species is 0:0,2,4:\2,4
family= 1 0 1 1 0 0 new D6h genus #    79 with    72 species is 0:1,2,3:\0,1
family= 1 0 1 1 0 0 new D6h genus #    80 with    72 species is 0:1,2,3:\0,2
family= 1 0 1 1 0 0 new D6h genus #    81 with    72 species is 0:1,2,3:\0,3
family= 1 0 1 1 0 0 new D6h genus #    82 with    72 species is 0:1,2,3:\0,4
family= 1 0 1 1 0 0 new D6h genus #    83 with    72 species is 0:1,2,3:\0,5
family= 1 0 1 1 0 0 new D6h genus #    84 with    72 species is 0:1,2,3:\1,2
family= 1 0 1 1 0 0 new D6h genus #    85 with    72 species is 0:1,2,3:\1,3
family= 1 0 1 1 0 0 new D6h genus #    86 with    72 species is 0:1,2,3:\1,4
family= 1 0 1 1 0 0 new D6h genus #    87 with    72 species is 0:1,2,3:\1,5
family= 1 0 1 1 0 0 new D6h genus #    88 with    72 species is 0:1,2,3:\2,3
family= 1 0 1 1 0 0 new D6h genus #    89 with    72 species is 0:1,2,3:\2,4
family= 1 0 1 1 0 0 new D6h genus #    90 with    72 species is 0:1,2,3:\2,5
family= 1 0 1 1 0 0 new D6h genus #    91 with    72 species is 0:1,2,3:\3,4
family= 1 0 1 1 0 0 new D6h genus #    92 with    72 species is 0:1,2,3:\3,5
family= 1 0 1 1 0 0 new D6h genus #    93 with    72 species is 0:1,2,3:\4,5
family= 1 0 1 1 0 0 new D6h genus #    94 with    72 species is 0:1,2,4:\0,1
family= 1 0 1 1 0 0 new D6h genus #    95 with    72 species is 0:1,2,4:\0,2
family= 1 0 1 1 0 0 new D6h genus #    96 with    72 species is 0:1,2,4:\0,3
family= 1 0 1 1 0 0 new D6h genus #    97 with    72 species is 0:1,2,4:\0,4
family= 1 0 1 1 0 0 new D6h genus #    98 with    72 species is 0:1,2,4:\0,5
family= 1 0 1 1 0 0 new D6h genus #    99 with    72 species is 0:1,2,4:\1,2
family= 1 0 1 1 0 0 new D6h genus #   100 with    72 species is 0:1,2,4:\1,3
family= 1 0 1 1 0 0 new D6h genus #   101 with    72 species is 0:1,2,4:\1,4
family= 1 0 1 1 0 0 new D6h genus #   102 with    72 species is 0:1,2,4:\1,5
family= 1 0 1 1 0 0 new D6h genus #   103 with    72 species is 0:1,2,4:\2,3
family= 1 0 1 1 0 0 new D6h genus #   104 with    72 species is 0:1,2,4:\2,4
family= 1 0 1 1 0 0 new D6h genus #   105 with    72 species is 0:1,2,4:\2,5
family= 1 0 1 1 0 0 new D6h genus #   106 with    72 species is 0:1,2,4:\3,4
family= 1 0 1 1 0 0 new D6h genus #   107 with    72 species is 0:1,2,4:\3,5
family= 1 0 1 1 0 0 new D6h genus #   108 with    72 species is 0:1,2,4:\4,5
family= 1 0 1 1 0 0 new D6h genus #   109 with    72 species is 0:1,2,5:\0,1
family= 1 0 1 1 0 0 new D6h genus #   110 with    72 species is 0:1,2,5:\0,2
family= 1 0 1 1 0 0 new D6h genus #   111 with    72 species is 0:1,2,5:\0,3
family= 1 0 1 1 0 0 new D6h genus #   112 with    72 species is 0:1,2,5:\0,4
family= 1 0 1 1 0 0 new D6h genus #   113 with    72 species is 0:1,2,5:\0,5
family= 1 0 1 1 0 0 new D6h genus #   114 with    72 species is 0:1,2,5:\1,2
family= 1 0 1 1 0 0 new D6h genus #   115 with    72 species is 0:1,2,5:\1,3
family= 1 0 1 1 0 0 new D6h genus #   116 with    72 species is 0:1,2,5:\1,4
family= 1 0 1 1 0 0 new D6h genus #   117 with    72 species is 0:1,2,5:\1,5
family= 1 0 1 1 0 0 new D6h genus #   118 with    72 species is 0:1,2,5:\2,3
family= 1 0 1 1 0 0 new D6h genus #   119 with    72 species is 0:1,2,5:\2,4
family= 1 0 1 1 0 0 new D6h genus #   120 with    72 species is 0:1,2,5:\2,5
family= 1 0 1 1 0 0 new D6h genus #   121 with    72 species is 0:1,2,5:\3,4
family= 1 0 1 1 0 0 new D6h genus #   122 with    72 species is 0:1,2,5:\3,5
family= 1 0 1 1 0 0 new D6h genus #   123 with    72 species is 0:1,2,5:\4,5
family= 1 0 1 1 0 0 new D6h genus #   124 with    72 species is 0:1,3,4:\0,1
family= 1 0 1 1 0 0 new D6h genus #   125 with    72 species is 0:1,3,4:\0,2
family= 1 0 1 1 0 0 new D6h genus #   126 with    72 species is 0:1,3,4:\0,3
family= 1 0 1 1 0 0 new D6h genus #   127 with    72 species is 0:1,3,4:\0,4
family= 1 0 1 1 0 0 new D6h genus #   128 with    72 species is 0:1,3,4:\0,5
family= 1 0 1 1 0 0 new D6h genus #   129 with    72 species is 0:1,3,4:\1,2
family= 1 0 1 1 0 0 new D6h genus #   130 with    72 species is 0:1,3,4:\1,3
family= 1 0 1 1 0 0 new D6h genus #   131 with    72 species is 0:1,3,4:\1,4
family= 1 0 1 1 0 0 new D6h genus #   132 with    72 species is 0:1,3,4:\1,5
family= 1 0 1 1 0 0 new D6h genus #   133 with    72 species is 0:1,3,4:\2,3
family= 1 0 1 1 0 0 new D6h genus #   134 with    72 species is 0:1,3,4:\2,4
family= 1 0 1 1 0 0 new D6h genus #   135 with    72 species is 0:1,3,4:\2,5
family= 1 0 1 1 0 0 new D6h genus #   136 with    72 species is 0:1,3,4:\3,4
family= 1 0 1 1 0 0 new D6h genus #   137 with    72 species is 0:1,3,4:\3,5
family= 1 0 1 1 0 0 new D6h genus #   138 with    72 species is 0:1,3,4:\4,5
family= 1 0 1 1 0 0 new D6h genus #   139 with    72 species is 0:1,3,5:\0,1
family= 1 0 1 1 0 0 new D6h genus #   140 with    72 species is 0:1,3,5:\0,2
family= 1 0 1 1 0 0 new D6h genus #   141 with    36 species is 0:1,3,5:\0,3
family= 1 0 1 1 0 0 new D6h genus #   142 with    72 species is 0:1,3,5:\1,2
family= 1 0 1 1 0 0 new D6h genus #   143 with    72 species is 0:1,3,5:\1,3
family= 1 0 1 1 0 0 new D6h genus #   144 with    72 species is 0:1,3,5:\1,4
family= 1 0 1 1 0 0 new D6h genus #   145 with    36 species is 0:1,3,5:\1,5
family= 1 0 1 1 0 0 new D6h genus #   146 with    72 species is 0:1,3,5:\2,3
family= 1 0 1 1 0 0 new D6h genus #   147 with    36 species is 0:1,3,5:\2,4
family= 1 0 1 1 0 0 new D6h genus #   148 with    72 species is 0:2,3,4:\0,1
family= 1 0 1 1 0 0 new D6h genus #   149 with    72 species is 0:2,3,4:\0,2
family= 1 0 1 1 0 0 new D6h genus #   150 with    36 species is 0:2,3,4:\0,3
family= 1 0 1 1 0 0 new D6h genus #   151 with    72 species is 0:2,3,4:\1,2
family= 1 0 1 1 0 0 new D6h genus #   152 with    72 species is 0:2,3,4:\1,3
family= 1 0 1 1 0 0 new D6h genus #   153 with    72 species is 0:2,3,4:\1,4
family= 1 0 1 1 0 0 new D6h genus #   154 with    36 species is 0:2,3,4:\1,5
family= 1 0 1 1 0 0 new D6h genus #   155 with    72 species is 0:2,3,4:\2,3
family= 1 0 1 1 0 0 new D6h genus #   156 with    36 species is 0:2,3,4:\2,4
Nber of genera for this family=  156
 
family= 0 1 1 1 0 0
 
family= 0 1 1 1 0 0 new D6h genus #     1 with    72 species is 0,1:0,1,2:\0,1
family= 0 1 1 1 0 0 new D6h genus #     2 with    72 species is 0,1:0,1,2:\0,2
family= 0 1 1 1 0 0 new D6h genus #     3 with    72 species is 0,1:0,1,2:\0,3
family= 0 1 1 1 0 0 new D6h genus #     4 with    72 species is 0,1:0,1,2:\0,4
family= 0 1 1 1 0 0 new D6h genus #     5 with    72 species is 0,1:0,1,2:\0,5
family= 0 1 1 1 0 0 new D6h genus #     6 with    72 species is 0,1:0,1,2:\1,2
family= 0 1 1 1 0 0 new D6h genus #     7 with    72 species is 0,1:0,1,2:\1,3
family= 0 1 1 1 0 0 new D6h genus #     8 with    72 species is 0,1:0,1,2:\1,4
family= 0 1 1 1 0 0 new D6h genus #     9 with    72 species is 0,1:0,1,2:\1,5
family= 0 1 1 1 0 0 new D6h genus #    10 with    72 species is 0,1:0,1,2:\2,3
family= 0 1 1 1 0 0 new D6h genus #    11 with    72 species is 0,1:0,1,2:\2,4
family= 0 1 1 1 0 0 new D6h genus #    12 with    72 species is 0,1:0,1,2:\2,5
family= 0 1 1 1 0 0 new D6h genus #    13 with    72 species is 0,1:0,1,2:\3,4
family= 0 1 1 1 0 0 new D6h genus #    14 with    72 species is 0,1:0,1,2:\3,5
family= 0 1 1 1 0 0 new D6h genus #    15 with    72 species is 0,1:0,1,2:\4,5
family= 0 1 1 1 0 0 new D6h genus #    16 with    72 species is 0,1:0,1,3:\0,1
family= 0 1 1 1 0 0 new D6h genus #    17 with    72 species is 0,1:0,1,3:\0,2
family= 0 1 1 1 0 0 new D6h genus #    18 with    72 species is 0,1:0,1,3:\0,3
family= 0 1 1 1 0 0 new D6h genus #    19 with    72 species is 0,1:0,1,3:\0,4
family= 0 1 1 1 0 0 new D6h genus #    20 with    72 species is 0,1:0,1,3:\0,5
family= 0 1 1 1 0 0 new D6h genus #    21 with    72 species is 0,1:0,1,3:\1,2
family= 0 1 1 1 0 0 new D6h genus #    22 with    72 species is 0,1:0,1,3:\1,3
family= 0 1 1 1 0 0 new D6h genus #    23 with    72 species is 0,1:0,1,3:\1,4
family= 0 1 1 1 0 0 new D6h genus #    24 with    72 species is 0,1:0,1,3:\1,5
family= 0 1 1 1 0 0 new D6h genus #    25 with    72 species is 0,1:0,1,3:\2,3
family= 0 1 1 1 0 0 new D6h genus #    26 with    72 species is 0,1:0,1,3:\2,4
family= 0 1 1 1 0 0 new D6h genus #    27 with    72 species is 0,1:0,1,3:\2,5
family= 0 1 1 1 0 0 new D6h genus #    28 with    72 species is 0,1:0,1,3:\3,4
family= 0 1 1 1 0 0 new D6h genus #    29 with    72 species is 0,1:0,1,3:\3,5
family= 0 1 1 1 0 0 new D6h genus #    30 with    72 species is 0,1:0,1,3:\4,5
family= 0 1 1 1 0 0 new D6h genus #    31 with    72 species is 0,1:0,2,3:\0,1
family= 0 1 1 1 0 0 new D6h genus #    32 with    72 species is 0,1:0,2,3:\0,2
family= 0 1 1 1 0 0 new D6h genus #    33 with    72 species is 0,1:0,2,3:\0,3
family= 0 1 1 1 0 0 new D6h genus #    34 with    72 species is 0,1:0,2,3:\0,4
family= 0 1 1 1 0 0 new D6h genus #    35 with    72 species is 0,1:0,2,3:\0,5
family= 0 1 1 1 0 0 new D6h genus #    36 with    72 species is 0,1:0,2,3:\1,2
family= 0 1 1 1 0 0 new D6h genus #    37 with    72 species is 0,1:0,2,3:\1,3
family= 0 1 1 1 0 0 new D6h genus #    38 with    72 species is 0,1:0,2,3:\1,4
family= 0 1 1 1 0 0 new D6h genus #    39 with    72 species is 0,1:0,2,3:\1,5
family= 0 1 1 1 0 0 new D6h genus #    40 with    72 species is 0,1:0,2,3:\2,3
family= 0 1 1 1 0 0 new D6h genus #    41 with    72 species is 0,1:0,2,3:\2,4
family= 0 1 1 1 0 0 new D6h genus #    42 with    72 species is 0,1:0,2,3:\2,5
family= 0 1 1 1 0 0 new D6h genus #    43 with    72 species is 0,1:0,2,3:\3,4
family= 0 1 1 1 0 0 new D6h genus #    44 with    72 species is 0,1:0,2,3:\3,5
family= 0 1 1 1 0 0 new D6h genus #    45 with    72 species is 0,1:0,2,3:\4,5
family= 0 1 1 1 0 0 new D6h genus #    46 with    72 species is 0,1:0,2,4:\0,1
family= 0 1 1 1 0 0 new D6h genus #    47 with    72 species is 0,1:0,2,4:\0,2
family= 0 1 1 1 0 0 new D6h genus #    48 with    72 species is 0,1:0,2,4:\0,3
family= 0 1 1 1 0 0 new D6h genus #    49 with    72 species is 0,1:0,2,4:\0,4
family= 0 1 1 1 0 0 new D6h genus #    50 with    72 species is 0,1:0,2,4:\0,5
family= 0 1 1 1 0 0 new D6h genus #    51 with    72 species is 0,1:0,2,4:\1,2
family= 0 1 1 1 0 0 new D6h genus #    52 with    72 species is 0,1:0,2,4:\1,3
family= 0 1 1 1 0 0 new D6h genus #    53 with    72 species is 0,1:0,2,4:\1,4
family= 0 1 1 1 0 0 new D6h genus #    54 with    72 species is 0,1:0,2,4:\1,5
family= 0 1 1 1 0 0 new D6h genus #    55 with    72 species is 0,1:0,2,4:\2,3
family= 0 1 1 1 0 0 new D6h genus #    56 with    72 species is 0,1:0,2,4:\2,4
family= 0 1 1 1 0 0 new D6h genus #    57 with    72 species is 0,1:0,2,4:\2,5
family= 0 1 1 1 0 0 new D6h genus #    58 with    72 species is 0,1:0,2,4:\3,4
family= 0 1 1 1 0 0 new D6h genus #    59 with    72 species is 0,1:0,2,4:\3,5
family= 0 1 1 1 0 0 new D6h genus #    60 with    72 species is 0,1:0,2,4:\4,5
family= 0 1 1 1 0 0 new D6h genus #    61 with    72 species is 0,1:0,2,5:\0,1
family= 0 1 1 1 0 0 new D6h genus #    62 with    72 species is 0,1:0,2,5:\0,2
family= 0 1 1 1 0 0 new D6h genus #    63 with    72 species is 0,1:0,2,5:\0,3
family= 0 1 1 1 0 0 new D6h genus #    64 with    72 species is 0,1:0,2,5:\0,4
family= 0 1 1 1 0 0 new D6h genus #    65 with    72 species is 0,1:0,2,5:\0,5
family= 0 1 1 1 0 0 new D6h genus #    66 with    72 species is 0,1:0,2,5:\1,2
family= 0 1 1 1 0 0 new D6h genus #    67 with    72 species is 0,1:0,2,5:\1,3
family= 0 1 1 1 0 0 new D6h genus #    68 with    72 species is 0,1:0,2,5:\1,4
family= 0 1 1 1 0 0 new D6h genus #    69 with    72 species is 0,1:0,2,5:\1,5
family= 0 1 1 1 0 0 new D6h genus #    70 with    72 species is 0,1:0,2,5:\2,3
family= 0 1 1 1 0 0 new D6h genus #    71 with    72 species is 0,1:0,2,5:\2,4
family= 0 1 1 1 0 0 new D6h genus #    72 with    72 species is 0,1:0,2,5:\2,5
family= 0 1 1 1 0 0 new D6h genus #    73 with    72 species is 0,1:0,2,5:\3,4
family= 0 1 1 1 0 0 new D6h genus #    74 with    72 species is 0,1:0,2,5:\3,5
family= 0 1 1 1 0 0 new D6h genus #    75 with    72 species is 0,1:0,2,5:\4,5
family= 0 1 1 1 0 0 new D6h genus #    76 with    72 species is 0,1:0,3,4:\0,1
family= 0 1 1 1 0 0 new D6h genus #    77 with    72 species is 0,1:0,3,4:\0,2
family= 0 1 1 1 0 0 new D6h genus #    78 with    72 species is 0,1:0,3,4:\0,3
family= 0 1 1 1 0 0 new D6h genus #    79 with    72 species is 0,1:0,3,4:\0,4
family= 0 1 1 1 0 0 new D6h genus #    80 with    72 species is 0,1:0,3,4:\0,5
family= 0 1 1 1 0 0 new D6h genus #    81 with    72 species is 0,1:0,3,4:\1,2
family= 0 1 1 1 0 0 new D6h genus #    82 with    72 species is 0,1:0,3,4:\1,3
family= 0 1 1 1 0 0 new D6h genus #    83 with    72 species is 0,1:0,3,4:\1,4
family= 0 1 1 1 0 0 new D6h genus #    84 with    72 species is 0,1:0,3,4:\1,5
family= 0 1 1 1 0 0 new D6h genus #    85 with    72 species is 0,1:0,3,4:\2,3
family= 0 1 1 1 0 0 new D6h genus #    86 with    72 species is 0,1:0,3,4:\2,4
family= 0 1 1 1 0 0 new D6h genus #    87 with    72 species is 0,1:0,3,4:\2,5
family= 0 1 1 1 0 0 new D6h genus #    88 with    72 species is 0,1:0,3,4:\3,4
family= 0 1 1 1 0 0 new D6h genus #    89 with    72 species is 0,1:0,3,4:\3,5
family= 0 1 1 1 0 0 new D6h genus #    90 with    72 species is 0,1:0,3,4:\4,5
family= 0 1 1 1 0 0 new D6h genus #    91 with    72 species is 0,1:0,3,5:\0,1
family= 0 1 1 1 0 0 new D6h genus #    92 with    72 species is 0,1:0,3,5:\0,2
family= 0 1 1 1 0 0 new D6h genus #    93 with    72 species is 0,1:0,3,5:\0,3
family= 0 1 1 1 0 0 new D6h genus #    94 with    72 species is 0,1:0,3,5:\0,4
family= 0 1 1 1 0 0 new D6h genus #    95 with    72 species is 0,1:0,3,5:\0,5
family= 0 1 1 1 0 0 new D6h genus #    96 with    72 species is 0,1:0,3,5:\1,2
family= 0 1 1 1 0 0 new D6h genus #    97 with    72 species is 0,1:0,3,5:\1,3
family= 0 1 1 1 0 0 new D6h genus #    98 with    72 species is 0,1:0,3,5:\1,4
family= 0 1 1 1 0 0 new D6h genus #    99 with    72 species is 0,1:0,3,5:\1,5
family= 0 1 1 1 0 0 new D6h genus #   100 with    72 species is 0,1:0,3,5:\2,3
family= 0 1 1 1 0 0 new D6h genus #   101 with    72 species is 0,1:0,3,5:\2,4
family= 0 1 1 1 0 0 new D6h genus #   102 with    72 species is 0,1:0,3,5:\2,5
family= 0 1 1 1 0 0 new D6h genus #   103 with    72 species is 0,1:0,3,5:\3,4
family= 0 1 1 1 0 0 new D6h genus #   104 with    72 species is 0,1:0,3,5:\3,5
family= 0 1 1 1 0 0 new D6h genus #   105 with    72 species is 0,1:0,3,5:\4,5
family= 0 1 1 1 0 0 new D6h genus #   106 with    72 species is 0,1:0,4,5:\0,1
family= 0 1 1 1 0 0 new D6h genus #   107 with    72 species is 0,1:0,4,5:\0,2
family= 0 1 1 1 0 0 new D6h genus #   108 with    72 species is 0,1:0,4,5:\0,3
family= 0 1 1 1 0 0 new D6h genus #   109 with    72 species is 0,1:0,4,5:\0,4
family= 0 1 1 1 0 0 new D6h genus #   110 with    72 species is 0,1:0,4,5:\0,5
family= 0 1 1 1 0 0 new D6h genus #   111 with    72 species is 0,1:0,4,5:\1,2
family= 0 1 1 1 0 0 new D6h genus #   112 with    72 species is 0,1:0,4,5:\1,3
family= 0 1 1 1 0 0 new D6h genus #   113 with    72 species is 0,1:0,4,5:\1,4
family= 0 1 1 1 0 0 new D6h genus #   114 with    72 species is 0,1:0,4,5:\1,5
family= 0 1 1 1 0 0 new D6h genus #   115 with    72 species is 0,1:0,4,5:\2,3
family= 0 1 1 1 0 0 new D6h genus #   116 with    72 species is 0,1:0,4,5:\2,4
family= 0 1 1 1 0 0 new D6h genus #   117 with    72 species is 0,1:0,4,5:\2,5
family= 0 1 1 1 0 0 new D6h genus #   118 with    72 species is 0,1:0,4,5:\3,4
family= 0 1 1 1 0 0 new D6h genus #   119 with    72 species is 0,1:0,4,5:\3,5
family= 0 1 1 1 0 0 new D6h genus #   120 with    72 species is 0,1:0,4,5:\4,5
family= 0 1 1 1 0 0 new D6h genus #   121 with    72 species is 0,1:2,3,4:\0,1
family= 0 1 1 1 0 0 new D6h genus #   122 with    72 species is 0,1:2,3,4:\0,2
family= 0 1 1 1 0 0 new D6h genus #   123 with    72 species is 0,1:2,3,4:\0,3
family= 0 1 1 1 0 0 new D6h genus #   124 with    72 species is 0,1:2,3,4:\0,4
family= 0 1 1 1 0 0 new D6h genus #   125 with    72 species is 0,1:2,3,4:\0,5
family= 0 1 1 1 0 0 new D6h genus #   126 with    72 species is 0,1:2,3,4:\1,2
family= 0 1 1 1 0 0 new D6h genus #   127 with    72 species is 0,1:2,3,4:\1,3
family= 0 1 1 1 0 0 new D6h genus #   128 with    72 species is 0,1:2,3,4:\1,4
family= 0 1 1 1 0 0 new D6h genus #   129 with    72 species is 0,1:2,3,4:\1,5
family= 0 1 1 1 0 0 new D6h genus #   130 with    72 species is 0,1:2,3,4:\2,3
family= 0 1 1 1 0 0 new D6h genus #   131 with    72 species is 0,1:2,3,4:\2,4
family= 0 1 1 1 0 0 new D6h genus #   132 with    72 species is 0,1:2,3,4:\2,5
family= 0 1 1 1 0 0 new D6h genus #   133 with    72 species is 0,1:2,3,4:\3,4
family= 0 1 1 1 0 0 new D6h genus #   134 with    72 species is 0,1:2,3,4:\3,5
family= 0 1 1 1 0 0 new D6h genus #   135 with    72 species is 0,1:2,3,4:\4,5
family= 0 1 1 1 0 0 new D6h genus #   136 with    72 species is 0,1:2,3,5:\0,1
family= 0 1 1 1 0 0 new D6h genus #   137 with    72 species is 0,1:2,3,5:\0,2
family= 0 1 1 1 0 0 new D6h genus #   138 with    72 species is 0,1:2,3,5:\0,3
family= 0 1 1 1 0 0 new D6h genus #   139 with    72 species is 0,1:2,3,5:\0,4
family= 0 1 1 1 0 0 new D6h genus #   140 with    72 species is 0,1:2,3,5:\0,5
family= 0 1 1 1 0 0 new D6h genus #   141 with    72 species is 0,1:2,3,5:\1,2
family= 0 1 1 1 0 0 new D6h genus #   142 with    72 species is 0,1:2,3,5:\1,3
family= 0 1 1 1 0 0 new D6h genus #   143 with    72 species is 0,1:2,3,5:\1,4
family= 0 1 1 1 0 0 new D6h genus #   144 with    72 species is 0,1:2,3,5:\1,5
family= 0 1 1 1 0 0 new D6h genus #   145 with    72 species is 0,1:2,3,5:\2,3
family= 0 1 1 1 0 0 new D6h genus #   146 with    72 species is 0,1:2,3,5:\2,4
family= 0 1 1 1 0 0 new D6h genus #   147 with    72 species is 0,1:2,3,5:\2,5
family= 0 1 1 1 0 0 new D6h genus #   148 with    72 species is 0,1:2,3,5:\3,4
family= 0 1 1 1 0 0 new D6h genus #   149 with    72 species is 0,1:2,3,5:\3,5
family= 0 1 1 1 0 0 new D6h genus #   150 with    72 species is 0,1:2,3,5:\4,5
family= 0 1 1 1 0 0 new D6h genus #   151 with    72 species is 0,2:0,1,2:\0,1
family= 0 1 1 1 0 0 new D6h genus #   152 with    36 species is 0,2:0,1,2:\0,2
family= 0 1 1 1 0 0 new D6h genus #   153 with    72 species is 0,2:0,1,2:\0,3
family= 0 1 1 1 0 0 new D6h genus #   154 with    72 species is 0,2:0,1,2:\0,4
family= 0 1 1 1 0 0 new D6h genus #   155 with    72 species is 0,2:0,1,2:\0,5
family= 0 1 1 1 0 0 new D6h genus #   156 with    72 species is 0,2:0,1,2:\1,3
family= 0 1 1 1 0 0 new D6h genus #   157 with    36 species is 0,2:0,1,2:\1,4
family= 0 1 1 1 0 0 new D6h genus #   158 with    72 species is 0,2:0,1,2:\3,4
family= 0 1 1 1 0 0 new D6h genus #   159 with    36 species is 0,2:0,1,2:\3,5
family= 0 1 1 1 0 0 new D6h genus #   160 with    72 species is 0,2:0,1,3:\0,1
family= 0 1 1 1 0 0 new D6h genus #   161 with    72 species is 0,2:0,1,3:\0,2
family= 0 1 1 1 0 0 new D6h genus #   162 with    72 species is 0,2:0,1,3:\0,3
family= 0 1 1 1 0 0 new D6h genus #   163 with    72 species is 0,2:0,1,3:\0,4
family= 0 1 1 1 0 0 new D6h genus #   164 with    72 species is 0,2:0,1,3:\0,5
family= 0 1 1 1 0 0 new D6h genus #   165 with    72 species is 0,2:0,1,3:\1,2
family= 0 1 1 1 0 0 new D6h genus #   166 with    72 species is 0,2:0,1,3:\1,3
family= 0 1 1 1 0 0 new D6h genus #   167 with    72 species is 0,2:0,1,3:\1,4
family= 0 1 1 1 0 0 new D6h genus #   168 with    72 species is 0,2:0,1,3:\1,5
family= 0 1 1 1 0 0 new D6h genus #   169 with    72 species is 0,2:0,1,3:\2,3
family= 0 1 1 1 0 0 new D6h genus #   170 with    72 species is 0,2:0,1,3:\2,4
family= 0 1 1 1 0 0 new D6h genus #   171 with    72 species is 0,2:0,1,3:\2,5
family= 0 1 1 1 0 0 new D6h genus #   172 with    72 species is 0,2:0,1,3:\3,4
family= 0 1 1 1 0 0 new D6h genus #   173 with    72 species is 0,2:0,1,3:\3,5
family= 0 1 1 1 0 0 new D6h genus #   174 with    72 species is 0,2:0,1,3:\4,5
family= 0 1 1 1 0 0 new D6h genus #   175 with    72 species is 0,2:0,1,4:\0,1
family= 0 1 1 1 0 0 new D6h genus #   176 with    72 species is 0,2:0,1,4:\0,2
family= 0 1 1 1 0 0 new D6h genus #   177 with    72 species is 0,2:0,1,4:\0,3
family= 0 1 1 1 0 0 new D6h genus #   178 with    72 species is 0,2:0,1,4:\0,4
family= 0 1 1 1 0 0 new D6h genus #   179 with    72 species is 0,2:0,1,4:\0,5
family= 0 1 1 1 0 0 new D6h genus #   180 with    72 species is 0,2:0,1,4:\1,2
family= 0 1 1 1 0 0 new D6h genus #   181 with    72 species is 0,2:0,1,4:\1,3
family= 0 1 1 1 0 0 new D6h genus #   182 with    72 species is 0,2:0,1,4:\1,4
family= 0 1 1 1 0 0 new D6h genus #   183 with    72 species is 0,2:0,1,4:\1,5
family= 0 1 1 1 0 0 new D6h genus #   184 with    72 species is 0,2:0,1,4:\2,3
family= 0 1 1 1 0 0 new D6h genus #   185 with    72 species is 0,2:0,1,4:\2,4
family= 0 1 1 1 0 0 new D6h genus #   186 with    72 species is 0,2:0,1,4:\2,5
family= 0 1 1 1 0 0 new D6h genus #   187 with    72 species is 0,2:0,1,4:\3,4
family= 0 1 1 1 0 0 new D6h genus #   188 with    72 species is 0,2:0,1,4:\3,5
family= 0 1 1 1 0 0 new D6h genus #   189 with    72 species is 0,2:0,1,4:\4,5
family= 0 1 1 1 0 0 new D6h genus #   190 with    72 species is 0,2:0,1,5:\0,1
family= 0 1 1 1 0 0 new D6h genus #   191 with    72 species is 0,2:0,1,5:\0,2
family= 0 1 1 1 0 0 new D6h genus #   192 with    72 species is 0,2:0,1,5:\0,3
family= 0 1 1 1 0 0 new D6h genus #   193 with    72 species is 0,2:0,1,5:\0,4
family= 0 1 1 1 0 0 new D6h genus #   194 with    72 species is 0,2:0,1,5:\0,5
family= 0 1 1 1 0 0 new D6h genus #   195 with    72 species is 0,2:0,1,5:\1,2
family= 0 1 1 1 0 0 new D6h genus #   196 with    72 species is 0,2:0,1,5:\1,3
family= 0 1 1 1 0 0 new D6h genus #   197 with    72 species is 0,2:0,1,5:\1,4
family= 0 1 1 1 0 0 new D6h genus #   198 with    72 species is 0,2:0,1,5:\1,5
family= 0 1 1 1 0 0 new D6h genus #   199 with    72 species is 0,2:0,1,5:\2,3
family= 0 1 1 1 0 0 new D6h genus #   200 with    72 species is 0,2:0,1,5:\2,4
family= 0 1 1 1 0 0 new D6h genus #   201 with    72 species is 0,2:0,1,5:\2,5
family= 0 1 1 1 0 0 new D6h genus #   202 with    72 species is 0,2:0,1,5:\3,4
family= 0 1 1 1 0 0 new D6h genus #   203 with    72 species is 0,2:0,1,5:\3,5
family= 0 1 1 1 0 0 new D6h genus #   204 with    72 species is 0,2:0,1,5:\4,5
family= 0 1 1 1 0 0 new D6h genus #   205 with    72 species is 0,2:0,2,3:\0,1
family= 0 1 1 1 0 0 new D6h genus #   206 with    72 species is 0,2:0,2,3:\0,2
family= 0 1 1 1 0 0 new D6h genus #   207 with    72 species is 0,2:0,2,3:\0,3
family= 0 1 1 1 0 0 new D6h genus #   208 with    72 species is 0,2:0,2,3:\0,4
family= 0 1 1 1 0 0 new D6h genus #   209 with    72 species is 0,2:0,2,3:\0,5
family= 0 1 1 1 0 0 new D6h genus #   210 with    72 species is 0,2:0,2,3:\1,2
family= 0 1 1 1 0 0 new D6h genus #   211 with    72 species is 0,2:0,2,3:\1,3
family= 0 1 1 1 0 0 new D6h genus #   212 with    72 species is 0,2:0,2,3:\1,4
family= 0 1 1 1 0 0 new D6h genus #   213 with    72 species is 0,2:0,2,3:\1,5
family= 0 1 1 1 0 0 new D6h genus #   214 with    72 species is 0,2:0,2,3:\2,3
family= 0 1 1 1 0 0 new D6h genus #   215 with    72 species is 0,2:0,2,3:\2,4
family= 0 1 1 1 0 0 new D6h genus #   216 with    72 species is 0,2:0,2,3:\2,5
family= 0 1 1 1 0 0 new D6h genus #   217 with    72 species is 0,2:0,2,3:\3,4
family= 0 1 1 1 0 0 new D6h genus #   218 with    72 species is 0,2:0,2,3:\3,5
family= 0 1 1 1 0 0 new D6h genus #   219 with    72 species is 0,2:0,2,3:\4,5
family= 0 1 1 1 0 0 new D6h genus #   220 with    72 species is 0,2:0,2,4:\0,1
family= 0 1 1 1 0 0 new D6h genus #   221 with    36 species is 0,2:0,2,4:\0,2
family= 0 1 1 1 0 0 new D6h genus #   222 with    72 species is 0,2:0,2,4:\0,3
family= 0 1 1 1 0 0 new D6h genus #   223 with    72 species is 0,2:0,2,4:\0,4
family= 0 1 1 1 0 0 new D6h genus #   224 with    72 species is 0,2:0,2,4:\0,5
family= 0 1 1 1 0 0 new D6h genus #   225 with    72 species is 0,2:0,2,4:\1,3
family= 0 1 1 1 0 0 new D6h genus #   226 with    36 species is 0,2:0,2,4:\1,4
family= 0 1 1 1 0 0 new D6h genus #   227 with    72 species is 0,2:0,2,4:\3,4
family= 0 1 1 1 0 0 new D6h genus #   228 with    36 species is 0,2:0,2,4:\3,5
family= 0 1 1 1 0 0 new D6h genus #   229 with    72 species is 0,2:0,3,4:\0,1
family= 0 1 1 1 0 0 new D6h genus #   230 with    72 species is 0,2:0,3,4:\0,2
family= 0 1 1 1 0 0 new D6h genus #   231 with    72 species is 0,2:0,3,4:\0,3
family= 0 1 1 1 0 0 new D6h genus #   232 with    72 species is 0,2:0,3,4:\0,4
family= 0 1 1 1 0 0 new D6h genus #   233 with    72 species is 0,2:0,3,4:\0,5
family= 0 1 1 1 0 0 new D6h genus #   234 with    72 species is 0,2:0,3,4:\1,2
family= 0 1 1 1 0 0 new D6h genus #   235 with    72 species is 0,2:0,3,4:\1,3
family= 0 1 1 1 0 0 new D6h genus #   236 with    72 species is 0,2:0,3,4:\1,4
family= 0 1 1 1 0 0 new D6h genus #   237 with    72 species is 0,2:0,3,4:\1,5
family= 0 1 1 1 0 0 new D6h genus #   238 with    72 species is 0,2:0,3,4:\2,3
family= 0 1 1 1 0 0 new D6h genus #   239 with    72 species is 0,2:0,3,4:\2,4
family= 0 1 1 1 0 0 new D6h genus #   240 with    72 species is 0,2:0,3,4:\2,5
family= 0 1 1 1 0 0 new D6h genus #   241 with    72 species is 0,2:0,3,4:\3,4
family= 0 1 1 1 0 0 new D6h genus #   242 with    72 species is 0,2:0,3,4:\3,5
family= 0 1 1 1 0 0 new D6h genus #   243 with    72 species is 0,2:0,3,4:\4,5
family= 0 1 1 1 0 0 new D6h genus #   244 with    72 species is 0,2:0,3,5:\0,1
family= 0 1 1 1 0 0 new D6h genus #   245 with    72 species is 0,2:0,3,5:\0,2
family= 0 1 1 1 0 0 new D6h genus #   246 with    72 species is 0,2:0,3,5:\0,3
family= 0 1 1 1 0 0 new D6h genus #   247 with    72 species is 0,2:0,3,5:\0,4
family= 0 1 1 1 0 0 new D6h genus #   248 with    72 species is 0,2:0,3,5:\0,5
family= 0 1 1 1 0 0 new D6h genus #   249 with    72 species is 0,2:0,3,5:\1,2
family= 0 1 1 1 0 0 new D6h genus #   250 with    72 species is 0,2:0,3,5:\1,3
family= 0 1 1 1 0 0 new D6h genus #   251 with    72 species is 0,2:0,3,5:\1,4
family= 0 1 1 1 0 0 new D6h genus #   252 with    72 species is 0,2:0,3,5:\1,5
family= 0 1 1 1 0 0 new D6h genus #   253 with    72 species is 0,2:0,3,5:\2,3
family= 0 1 1 1 0 0 new D6h genus #   254 with    72 species is 0,2:0,3,5:\2,4
family= 0 1 1 1 0 0 new D6h genus #   255 with    72 species is 0,2:0,3,5:\2,5
family= 0 1 1 1 0 0 new D6h genus #   256 with    72 species is 0,2:0,3,5:\3,4
family= 0 1 1 1 0 0 new D6h genus #   257 with    72 species is 0,2:0,3,5:\3,5
family= 0 1 1 1 0 0 new D6h genus #   258 with    72 species is 0,2:0,3,5:\4,5
family= 0 1 1 1 0 0 new D6h genus #   259 with    72 species is 0,2:0,4,5:\0,1
family= 0 1 1 1 0 0 new D6h genus #   260 with    72 species is 0,2:0,4,5:\0,2
family= 0 1 1 1 0 0 new D6h genus #   261 with    72 species is 0,2:0,4,5:\0,3
family= 0 1 1 1 0 0 new D6h genus #   262 with    72 species is 0,2:0,4,5:\0,4
family= 0 1 1 1 0 0 new D6h genus #   263 with    72 species is 0,2:0,4,5:\0,5
family= 0 1 1 1 0 0 new D6h genus #   264 with    72 species is 0,2:0,4,5:\1,2
family= 0 1 1 1 0 0 new D6h genus #   265 with    72 species is 0,2:0,4,5:\1,3
family= 0 1 1 1 0 0 new D6h genus #   266 with    72 species is 0,2:0,4,5:\1,4
family= 0 1 1 1 0 0 new D6h genus #   267 with    72 species is 0,2:0,4,5:\1,5
family= 0 1 1 1 0 0 new D6h genus #   268 with    72 species is 0,2:0,4,5:\2,3
family= 0 1 1 1 0 0 new D6h genus #   269 with    72 species is 0,2:0,4,5:\2,4
family= 0 1 1 1 0 0 new D6h genus #   270 with    72 species is 0,2:0,4,5:\2,5
family= 0 1 1 1 0 0 new D6h genus #   271 with    72 species is 0,2:0,4,5:\3,4
family= 0 1 1 1 0 0 new D6h genus #   272 with    72 species is 0,2:0,4,5:\3,5
family= 0 1 1 1 0 0 new D6h genus #   273 with    72 species is 0,2:0,4,5:\4,5
family= 0 1 1 1 0 0 new D6h genus #   274 with    72 species is 0,2:1,3,4:\0,1
family= 0 1 1 1 0 0 new D6h genus #   275 with    72 species is 0,2:1,3,4:\0,2
family= 0 1 1 1 0 0 new D6h genus #   276 with    72 species is 0,2:1,3,4:\0,3
family= 0 1 1 1 0 0 new D6h genus #   277 with    72 species is 0,2:1,3,4:\0,4
family= 0 1 1 1 0 0 new D6h genus #   278 with    72 species is 0,2:1,3,4:\0,5
family= 0 1 1 1 0 0 new D6h genus #   279 with    72 species is 0,2:1,3,4:\1,2
family= 0 1 1 1 0 0 new D6h genus #   280 with    72 species is 0,2:1,3,4:\1,3
family= 0 1 1 1 0 0 new D6h genus #   281 with    72 species is 0,2:1,3,4:\1,4
family= 0 1 1 1 0 0 new D6h genus #   282 with    72 species is 0,2:1,3,4:\1,5
family= 0 1 1 1 0 0 new D6h genus #   283 with    72 species is 0,2:1,3,4:\2,3
family= 0 1 1 1 0 0 new D6h genus #   284 with    72 species is 0,2:1,3,4:\2,4
family= 0 1 1 1 0 0 new D6h genus #   285 with    72 species is 0,2:1,3,4:\2,5
family= 0 1 1 1 0 0 new D6h genus #   286 with    72 species is 0,2:1,3,4:\3,4
family= 0 1 1 1 0 0 new D6h genus #   287 with    72 species is 0,2:1,3,4:\3,5
family= 0 1 1 1 0 0 new D6h genus #   288 with    72 species is 0,2:1,3,4:\4,5
family= 0 1 1 1 0 0 new D6h genus #   289 with    72 species is 0,2:1,3,5:\0,1
family= 0 1 1 1 0 0 new D6h genus #   290 with    36 species is 0,2:1,3,5:\0,2
family= 0 1 1 1 0 0 new D6h genus #   291 with    72 species is 0,2:1,3,5:\0,3
family= 0 1 1 1 0 0 new D6h genus #   292 with    72 species is 0,2:1,3,5:\0,4
family= 0 1 1 1 0 0 new D6h genus #   293 with    72 species is 0,2:1,3,5:\0,5
family= 0 1 1 1 0 0 new D6h genus #   294 with    72 species is 0,2:1,3,5:\1,3
family= 0 1 1 1 0 0 new D6h genus #   295 with    36 species is 0,2:1,3,5:\1,4
family= 0 1 1 1 0 0 new D6h genus #   296 with    72 species is 0,2:1,3,5:\3,4
family= 0 1 1 1 0 0 new D6h genus #   297 with    36 species is 0,2:1,3,5:\3,5
family= 0 1 1 1 0 0 new D6h genus #   298 with    72 species is 0,2:3,4,5:\0,1
family= 0 1 1 1 0 0 new D6h genus #   299 with    36 species is 0,2:3,4,5:\0,2
family= 0 1 1 1 0 0 new D6h genus #   300 with    72 species is 0,2:3,4,5:\0,3
family= 0 1 1 1 0 0 new D6h genus #   301 with    72 species is 0,2:3,4,5:\0,4
family= 0 1 1 1 0 0 new D6h genus #   302 with    72 species is 0,2:3,4,5:\0,5
family= 0 1 1 1 0 0 new D6h genus #   303 with    72 species is 0,2:3,4,5:\1,3
family= 0 1 1 1 0 0 new D6h genus #   304 with    36 species is 0,2:3,4,5:\1,4
family= 0 1 1 1 0 0 new D6h genus #   305 with    72 species is 0,2:3,4,5:\3,4
family= 0 1 1 1 0 0 new D6h genus #   306 with    36 species is 0,2:3,4,5:\3,5
family= 0 1 1 1 0 0 new D6h genus #   307 with    72 species is 0,3:0,1,2:\0,1
family= 0 1 1 1 0 0 new D6h genus #   308 with    72 species is 0,3:0,1,2:\0,2
family= 0 1 1 1 0 0 new D6h genus #   309 with    72 species is 0,3:0,1,2:\0,3
family= 0 1 1 1 0 0 new D6h genus #   310 with    72 species is 0,3:0,1,2:\0,4
family= 0 1 1 1 0 0 new D6h genus #   311 with    72 species is 0,3:0,1,2:\0,5
family= 0 1 1 1 0 0 new D6h genus #   312 with    72 species is 0,3:0,1,2:\1,2
family= 0 1 1 1 0 0 new D6h genus #   313 with    72 species is 0,3:0,1,2:\1,3
family= 0 1 1 1 0 0 new D6h genus #   314 with    72 species is 0,3:0,1,2:\1,4
family= 0 1 1 1 0 0 new D6h genus #   315 with    72 species is 0,3:0,1,2:\1,5
family= 0 1 1 1 0 0 new D6h genus #   316 with    72 species is 0,3:0,1,2:\2,3
family= 0 1 1 1 0 0 new D6h genus #   317 with    72 species is 0,3:0,1,2:\2,4
family= 0 1 1 1 0 0 new D6h genus #   318 with    72 species is 0,3:0,1,2:\2,5
family= 0 1 1 1 0 0 new D6h genus #   319 with    72 species is 0,3:0,1,2:\3,4
family= 0 1 1 1 0 0 new D6h genus #   320 with    72 species is 0,3:0,1,2:\3,5
family= 0 1 1 1 0 0 new D6h genus #   321 with    72 species is 0,3:0,1,2:\4,5
family= 0 1 1 1 0 0 new D6h genus #   322 with    72 species is 0,3:0,1,3:\0,1
family= 0 1 1 1 0 0 new D6h genus #   323 with    72 species is 0,3:0,1,3:\0,2
family= 0 1 1 1 0 0 new D6h genus #   324 with    72 species is 0,3:0,1,3:\0,3
family= 0 1 1 1 0 0 new D6h genus #   325 with    72 species is 0,3:0,1,3:\0,4
family= 0 1 1 1 0 0 new D6h genus #   326 with    72 species is 0,3:0,1,3:\0,5
family= 0 1 1 1 0 0 new D6h genus #   327 with    72 species is 0,3:0,1,3:\1,2
family= 0 1 1 1 0 0 new D6h genus #   328 with    72 species is 0,3:0,1,3:\1,3
family= 0 1 1 1 0 0 new D6h genus #   329 with    72 species is 0,3:0,1,3:\1,4
family= 0 1 1 1 0 0 new D6h genus #   330 with    72 species is 0,3:0,1,3:\1,5
family= 0 1 1 1 0 0 new D6h genus #   331 with    72 species is 0,3:0,1,3:\2,3
family= 0 1 1 1 0 0 new D6h genus #   332 with    72 species is 0,3:0,1,3:\2,4
family= 0 1 1 1 0 0 new D6h genus #   333 with    72 species is 0,3:0,1,3:\2,5
family= 0 1 1 1 0 0 new D6h genus #   334 with    72 species is 0,3:0,1,3:\3,4
family= 0 1 1 1 0 0 new D6h genus #   335 with    72 species is 0,3:0,1,3:\3,5
family= 0 1 1 1 0 0 new D6h genus #   336 with    72 species is 0,3:0,1,3:\4,5
family= 0 1 1 1 0 0 new D6h genus #   337 with    72 species is 0,3:0,1,4:\0,1
family= 0 1 1 1 0 0 new D6h genus #   338 with    72 species is 0,3:0,1,4:\0,2
family= 0 1 1 1 0 0 new D6h genus #   339 with    72 species is 0,3:0,1,4:\0,3
family= 0 1 1 1 0 0 new D6h genus #   340 with    72 species is 0,3:0,1,4:\0,4
family= 0 1 1 1 0 0 new D6h genus #   341 with    72 species is 0,3:0,1,4:\0,5
family= 0 1 1 1 0 0 new D6h genus #   342 with    72 species is 0,3:0,1,4:\1,2
family= 0 1 1 1 0 0 new D6h genus #   343 with    72 species is 0,3:0,1,4:\1,3
family= 0 1 1 1 0 0 new D6h genus #   344 with    72 species is 0,3:0,1,4:\1,4
family= 0 1 1 1 0 0 new D6h genus #   345 with    72 species is 0,3:0,1,4:\1,5
family= 0 1 1 1 0 0 new D6h genus #   346 with    72 species is 0,3:0,1,4:\2,3
family= 0 1 1 1 0 0 new D6h genus #   347 with    72 species is 0,3:0,1,4:\2,4
family= 0 1 1 1 0 0 new D6h genus #   348 with    72 species is 0,3:0,1,4:\2,5
family= 0 1 1 1 0 0 new D6h genus #   349 with    72 species is 0,3:0,1,4:\3,4
family= 0 1 1 1 0 0 new D6h genus #   350 with    72 species is 0,3:0,1,4:\3,5
family= 0 1 1 1 0 0 new D6h genus #   351 with    72 species is 0,3:0,1,4:\4,5
family= 0 1 1 1 0 0 new D6h genus #   352 with    72 species is 0,3:0,1,5:\0,1
family= 0 1 1 1 0 0 new D6h genus #   353 with    72 species is 0,3:0,1,5:\0,2
family= 0 1 1 1 0 0 new D6h genus #   354 with    36 species is 0,3:0,1,5:\0,3
family= 0 1 1 1 0 0 new D6h genus #   355 with    72 species is 0,3:0,1,5:\1,2
family= 0 1 1 1 0 0 new D6h genus #   356 with    72 species is 0,3:0,1,5:\1,3
family= 0 1 1 1 0 0 new D6h genus #   357 with    72 species is 0,3:0,1,5:\1,4
family= 0 1 1 1 0 0 new D6h genus #   358 with    36 species is 0,3:0,1,5:\1,5
family= 0 1 1 1 0 0 new D6h genus #   359 with    72 species is 0,3:0,1,5:\2,3
family= 0 1 1 1 0 0 new D6h genus #   360 with    36 species is 0,3:0,1,5:\2,4
family= 0 1 1 1 0 0 new D6h genus #   361 with    72 species is 0,3:0,2,4:\0,1
family= 0 1 1 1 0 0 new D6h genus #   362 with    72 species is 0,3:0,2,4:\0,2
family= 0 1 1 1 0 0 new D6h genus #   363 with    36 species is 0,3:0,2,4:\0,3
family= 0 1 1 1 0 0 new D6h genus #   364 with    72 species is 0,3:0,2,4:\1,2
family= 0 1 1 1 0 0 new D6h genus #   365 with    72 species is 0,3:0,2,4:\1,3
family= 0 1 1 1 0 0 new D6h genus #   366 with    72 species is 0,3:0,2,4:\1,4
family= 0 1 1 1 0 0 new D6h genus #   367 with    36 species is 0,3:0,2,4:\1,5
family= 0 1 1 1 0 0 new D6h genus #   368 with    72 species is 0,3:0,2,4:\2,3
family= 0 1 1 1 0 0 new D6h genus #   369 with    36 species is 0,3:0,2,4:\2,4
family= 0 1 1 1 0 0 new D6h genus #   370 with    72 species is 0,3:1,2,4:\0,1
family= 0 1 1 1 0 0 new D6h genus #   371 with    72 species is 0,3:1,2,4:\0,2
family= 0 1 1 1 0 0 new D6h genus #   372 with    72 species is 0,3:1,2,4:\0,3
family= 0 1 1 1 0 0 new D6h genus #   373 with    72 species is 0,3:1,2,4:\0,4
family= 0 1 1 1 0 0 new D6h genus #   374 with    72 species is 0,3:1,2,4:\0,5
family= 0 1 1 1 0 0 new D6h genus #   375 with    72 species is 0,3:1,2,4:\1,2
family= 0 1 1 1 0 0 new D6h genus #   376 with    72 species is 0,3:1,2,4:\1,3
family= 0 1 1 1 0 0 new D6h genus #   377 with    72 species is 0,3:1,2,4:\1,4
family= 0 1 1 1 0 0 new D6h genus #   378 with    72 species is 0,3:1,2,4:\1,5
family= 0 1 1 1 0 0 new D6h genus #   379 with    72 species is 0,3:1,2,4:\2,3
family= 0 1 1 1 0 0 new D6h genus #   380 with    72 species is 0,3:1,2,4:\2,4
family= 0 1 1 1 0 0 new D6h genus #   381 with    72 species is 0,3:1,2,4:\2,5
family= 0 1 1 1 0 0 new D6h genus #   382 with    72 species is 0,3:1,2,4:\3,4
family= 0 1 1 1 0 0 new D6h genus #   383 with    72 species is 0,3:1,2,4:\3,5
family= 0 1 1 1 0 0 new D6h genus #   384 with    72 species is 0,3:1,2,4:\4,5
Nber of genera for this family=  384
 
family= 0 0 2 1 0 0
 
family= 0 0 2 1 0 0 new D6h genus #     1 with    36 species is 0,1,2:0,1,2:\0,1
family= 0 0 2 1 0 0 new D6h genus #     2 with    18 species is 0,1,2:0,1,2:\0,2
family= 0 0 2 1 0 0 new D6h genus #     3 with    36 species is 0,1,2:0,1,2:\0,3
family= 0 0 2 1 0 0 new D6h genus #     4 with    36 species is 0,1,2:0,1,2:\0,4
family= 0 0 2 1 0 0 new D6h genus #     5 with    36 species is 0,1,2:0,1,2:\0,5
family= 0 0 2 1 0 0 new D6h genus #     6 with    36 species is 0,1,2:0,1,2:\1,3
family= 0 0 2 1 0 0 new D6h genus #     7 with    18 species is 0,1,2:0,1,2:\1,4
family= 0 0 2 1 0 0 new D6h genus #     8 with    36 species is 0,1,2:0,1,2:\3,4
family= 0 0 2 1 0 0 new D6h genus #     9 with    18 species is 0,1,2:0,1,2:\3,5
family= 0 0 2 1 0 0 new D6h genus #    10 with    72 species is 0,1,2:0,1,3:\0,1
family= 0 0 2 1 0 0 new D6h genus #    11 with    72 species is 0,1,2:0,1,3:\0,2
family= 0 0 2 1 0 0 new D6h genus #    12 with    72 species is 0,1,2:0,1,3:\0,3
family= 0 0 2 1 0 0 new D6h genus #    13 with    72 species is 0,1,2:0,1,3:\0,4
family= 0 0 2 1 0 0 new D6h genus #    14 with    72 species is 0,1,2:0,1,3:\0,5
family= 0 0 2 1 0 0 new D6h genus #    15 with    72 species is 0,1,2:0,1,3:\1,2
family= 0 0 2 1 0 0 new D6h genus #    16 with    72 species is 0,1,2:0,1,3:\1,3
family= 0 0 2 1 0 0 new D6h genus #    17 with    72 species is 0,1,2:0,1,3:\1,4
family= 0 0 2 1 0 0 new D6h genus #    18 with    72 species is 0,1,2:0,1,3:\1,5
family= 0 0 2 1 0 0 new D6h genus #    19 with    72 species is 0,1,2:0,1,3:\2,3
family= 0 0 2 1 0 0 new D6h genus #    20 with    72 species is 0,1,2:0,1,3:\2,4
family= 0 0 2 1 0 0 new D6h genus #    21 with    72 species is 0,1,2:0,1,3:\2,5
family= 0 0 2 1 0 0 new D6h genus #    22 with    72 species is 0,1,2:0,1,3:\3,4
family= 0 0 2 1 0 0 new D6h genus #    23 with    72 species is 0,1,2:0,1,3:\3,5
family= 0 0 2 1 0 0 new D6h genus #    24 with    72 species is 0,1,2:0,1,3:\4,5
family= 0 0 2 1 0 0 new D6h genus #    25 with    72 species is 0,1,2:0,1,4:\0,1
family= 0 0 2 1 0 0 new D6h genus #    26 with    72 species is 0,1,2:0,1,4:\0,2
family= 0 0 2 1 0 0 new D6h genus #    27 with    72 species is 0,1,2:0,1,4:\0,3
family= 0 0 2 1 0 0 new D6h genus #    28 with    72 species is 0,1,2:0,1,4:\0,4
family= 0 0 2 1 0 0 new D6h genus #    29 with    72 species is 0,1,2:0,1,4:\0,5
family= 0 0 2 1 0 0 new D6h genus #    30 with    72 species is 0,1,2:0,1,4:\1,2
family= 0 0 2 1 0 0 new D6h genus #    31 with    72 species is 0,1,2:0,1,4:\1,3
family= 0 0 2 1 0 0 new D6h genus #    32 with    72 species is 0,1,2:0,1,4:\1,4
family= 0 0 2 1 0 0 new D6h genus #    33 with    72 species is 0,1,2:0,1,4:\1,5
family= 0 0 2 1 0 0 new D6h genus #    34 with    72 species is 0,1,2:0,1,4:\2,3
family= 0 0 2 1 0 0 new D6h genus #    35 with    72 species is 0,1,2:0,1,4:\2,4
family= 0 0 2 1 0 0 new D6h genus #    36 with    72 species is 0,1,2:0,1,4:\2,5
family= 0 0 2 1 0 0 new D6h genus #    37 with    72 species is 0,1,2:0,1,4:\3,4
family= 0 0 2 1 0 0 new D6h genus #    38 with    72 species is 0,1,2:0,1,4:\3,5
family= 0 0 2 1 0 0 new D6h genus #    39 with    72 species is 0,1,2:0,1,4:\4,5
family= 0 0 2 1 0 0 new D6h genus #    40 with    36 species is 0,1,2:0,1,5:\0,1
family= 0 0 2 1 0 0 new D6h genus #    41 with    72 species is 0,1,2:0,1,5:\0,2
family= 0 0 2 1 0 0 new D6h genus #    42 with    72 species is 0,1,2:0,1,5:\0,3
family= 0 0 2 1 0 0 new D6h genus #    43 with    72 species is 0,1,2:0,1,5:\0,4
family= 0 0 2 1 0 0 new D6h genus #    44 with    72 species is 0,1,2:0,1,5:\0,5
family= 0 0 2 1 0 0 new D6h genus #    45 with    72 species is 0,1,2:0,1,5:\2,3
family= 0 0 2 1 0 0 new D6h genus #    46 with    72 species is 0,1,2:0,1,5:\2,4
family= 0 0 2 1 0 0 new D6h genus #    47 with    36 species is 0,1,2:0,1,5:\2,5
family= 0 0 2 1 0 0 new D6h genus #    48 with    36 species is 0,1,2:0,1,5:\3,4
family= 0 0 2 1 0 0 new D6h genus #    49 with    72 species is 0,1,2:0,2,3:\0,1
family= 0 0 2 1 0 0 new D6h genus #    50 with    72 species is 0,1,2:0,2,3:\0,2
family= 0 0 2 1 0 0 new D6h genus #    51 with    72 species is 0,1,2:0,2,3:\0,3
family= 0 0 2 1 0 0 new D6h genus #    52 with    72 species is 0,1,2:0,2,3:\0,4
family= 0 0 2 1 0 0 new D6h genus #    53 with    72 species is 0,1,2:0,2,3:\0,5
family= 0 0 2 1 0 0 new D6h genus #    54 with    72 species is 0,1,2:0,2,3:\1,2
family= 0 0 2 1 0 0 new D6h genus #    55 with    72 species is 0,1,2:0,2,3:\1,3
family= 0 0 2 1 0 0 new D6h genus #    56 with    72 species is 0,1,2:0,2,3:\1,4
family= 0 0 2 1 0 0 new D6h genus #    57 with    72 species is 0,1,2:0,2,3:\1,5
family= 0 0 2 1 0 0 new D6h genus #    58 with    72 species is 0,1,2:0,2,3:\2,3
family= 0 0 2 1 0 0 new D6h genus #    59 with    72 species is 0,1,2:0,2,3:\2,4
family= 0 0 2 1 0 0 new D6h genus #    60 with    72 species is 0,1,2:0,2,3:\2,5
family= 0 0 2 1 0 0 new D6h genus #    61 with    72 species is 0,1,2:0,2,3:\3,4
family= 0 0 2 1 0 0 new D6h genus #    62 with    72 species is 0,1,2:0,2,3:\3,5
family= 0 0 2 1 0 0 new D6h genus #    63 with    72 species is 0,1,2:0,2,3:\4,5
family= 0 0 2 1 0 0 new D6h genus #    64 with    72 species is 0,1,2:0,2,4:\0,1
family= 0 0 2 1 0 0 new D6h genus #    65 with    36 species is 0,1,2:0,2,4:\0,2
family= 0 0 2 1 0 0 new D6h genus #    66 with    72 species is 0,1,2:0,2,4:\0,3
family= 0 0 2 1 0 0 new D6h genus #    67 with    72 species is 0,1,2:0,2,4:\0,4
family= 0 0 2 1 0 0 new D6h genus #    68 with    72 species is 0,1,2:0,2,4:\0,5
family= 0 0 2 1 0 0 new D6h genus #    69 with    72 species is 0,1,2:0,2,4:\1,3
family= 0 0 2 1 0 0 new D6h genus #    70 with    36 species is 0,1,2:0,2,4:\1,4
family= 0 0 2 1 0 0 new D6h genus #    71 with    72 species is 0,1,2:0,2,4:\3,4
family= 0 0 2 1 0 0 new D6h genus #    72 with    36 species is 0,1,2:0,2,4:\3,5
family= 0 0 2 1 0 0 new D6h genus #    73 with    72 species is 0,1,2:0,3,4:\0,1
family= 0 0 2 1 0 0 new D6h genus #    74 with    72 species is 0,1,2:0,3,4:\0,2
family= 0 0 2 1 0 0 new D6h genus #    75 with    72 species is 0,1,2:0,3,4:\0,3
family= 0 0 2 1 0 0 new D6h genus #    76 with    72 species is 0,1,2:0,3,4:\0,4
family= 0 0 2 1 0 0 new D6h genus #    77 with    72 species is 0,1,2:0,3,4:\0,5
family= 0 0 2 1 0 0 new D6h genus #    78 with    72 species is 0,1,2:0,3,4:\1,2
family= 0 0 2 1 0 0 new D6h genus #    79 with    72 species is 0,1,2:0,3,4:\1,3
family= 0 0 2 1 0 0 new D6h genus #    80 with    72 species is 0,1,2:0,3,4:\1,4
family= 0 0 2 1 0 0 new D6h genus #    81 with    72 species is 0,1,2:0,3,4:\1,5
family= 0 0 2 1 0 0 new D6h genus #    82 with    72 species is 0,1,2:0,3,4:\2,3
family= 0 0 2 1 0 0 new D6h genus #    83 with    72 species is 0,1,2:0,3,4:\2,4
family= 0 0 2 1 0 0 new D6h genus #    84 with    72 species is 0,1,2:0,3,4:\2,5
family= 0 0 2 1 0 0 new D6h genus #    85 with    72 species is 0,1,2:0,3,4:\3,4
family= 0 0 2 1 0 0 new D6h genus #    86 with    72 species is 0,1,2:0,3,4:\3,5
family= 0 0 2 1 0 0 new D6h genus #    87 with    72 species is 0,1,2:0,3,4:\4,5
family= 0 0 2 1 0 0 new D6h genus #    88 with    72 species is 0,1,2:0,3,5:\0,1
family= 0 0 2 1 0 0 new D6h genus #    89 with    72 species is 0,1,2:0,3,5:\0,2
family= 0 0 2 1 0 0 new D6h genus #    90 with    72 species is 0,1,2:0,3,5:\0,3
family= 0 0 2 1 0 0 new D6h genus #    91 with    72 species is 0,1,2:0,3,5:\0,4
family= 0 0 2 1 0 0 new D6h genus #    92 with    72 species is 0,1,2:0,3,5:\0,5
family= 0 0 2 1 0 0 new D6h genus #    93 with    72 species is 0,1,2:0,3,5:\1,2
family= 0 0 2 1 0 0 new D6h genus #    94 with    72 species is 0,1,2:0,3,5:\1,3
family= 0 0 2 1 0 0 new D6h genus #    95 with    72 species is 0,1,2:0,3,5:\1,4
family= 0 0 2 1 0 0 new D6h genus #    96 with    72 species is 0,1,2:0,3,5:\1,5
family= 0 0 2 1 0 0 new D6h genus #    97 with    72 species is 0,1,2:0,3,5:\2,3
family= 0 0 2 1 0 0 new D6h genus #    98 with    72 species is 0,1,2:0,3,5:\2,4
family= 0 0 2 1 0 0 new D6h genus #    99 with    72 species is 0,1,2:0,3,5:\2,5
family= 0 0 2 1 0 0 new D6h genus #   100 with    72 species is 0,1,2:0,3,5:\3,4
family= 0 0 2 1 0 0 new D6h genus #   101 with    72 species is 0,1,2:0,3,5:\3,5
family= 0 0 2 1 0 0 new D6h genus #   102 with    72 species is 0,1,2:0,3,5:\4,5
family= 0 0 2 1 0 0 new D6h genus #   103 with    72 species is 0,1,2:0,4,5:\0,1
family= 0 0 2 1 0 0 new D6h genus #   104 with    72 species is 0,1,2:0,4,5:\0,2
family= 0 0 2 1 0 0 new D6h genus #   105 with    36 species is 0,1,2:0,4,5:\0,3
family= 0 0 2 1 0 0 new D6h genus #   106 with    72 species is 0,1,2:0,4,5:\1,2
family= 0 0 2 1 0 0 new D6h genus #   107 with    72 species is 0,1,2:0,4,5:\1,3
family= 0 0 2 1 0 0 new D6h genus #   108 with    72 species is 0,1,2:0,4,5:\1,4
family= 0 0 2 1 0 0 new D6h genus #   109 with    36 species is 0,1,2:0,4,5:\1,5
family= 0 0 2 1 0 0 new D6h genus #   110 with    72 species is 0,1,2:0,4,5:\2,3
family= 0 0 2 1 0 0 new D6h genus #   111 with    36 species is 0,1,2:0,4,5:\2,4
family= 0 0 2 1 0 0 new D6h genus #   112 with    72 species is 0,1,2:1,3,4:\0,1
family= 0 0 2 1 0 0 new D6h genus #   113 with    72 species is 0,1,2:1,3,4:\0,2
family= 0 0 2 1 0 0 new D6h genus #   114 with    72 species is 0,1,2:1,3,4:\0,3
family= 0 0 2 1 0 0 new D6h genus #   115 with    72 species is 0,1,2:1,3,4:\0,4
family= 0 0 2 1 0 0 new D6h genus #   116 with    72 species is 0,1,2:1,3,4:\0,5
family= 0 0 2 1 0 0 new D6h genus #   117 with    72 species is 0,1,2:1,3,4:\1,2
family= 0 0 2 1 0 0 new D6h genus #   118 with    72 species is 0,1,2:1,3,4:\1,3
family= 0 0 2 1 0 0 new D6h genus #   119 with    72 species is 0,1,2:1,3,4:\1,4
family= 0 0 2 1 0 0 new D6h genus #   120 with    72 species is 0,1,2:1,3,4:\1,5
family= 0 0 2 1 0 0 new D6h genus #   121 with    72 species is 0,1,2:1,3,4:\2,3
family= 0 0 2 1 0 0 new D6h genus #   122 with    72 species is 0,1,2:1,3,4:\2,4
family= 0 0 2 1 0 0 new D6h genus #   123 with    72 species is 0,1,2:1,3,4:\2,5
family= 0 0 2 1 0 0 new D6h genus #   124 with    72 species is 0,1,2:1,3,4:\3,4
family= 0 0 2 1 0 0 new D6h genus #   125 with    72 species is 0,1,2:1,3,4:\3,5
family= 0 0 2 1 0 0 new D6h genus #   126 with    72 species is 0,1,2:1,3,4:\4,5
family= 0 0 2 1 0 0 new D6h genus #   127 with    72 species is 0,1,2:1,3,5:\0,1
family= 0 0 2 1 0 0 new D6h genus #   128 with    36 species is 0,1,2:1,3,5:\0,2
family= 0 0 2 1 0 0 new D6h genus #   129 with    72 species is 0,1,2:1,3,5:\0,3
family= 0 0 2 1 0 0 new D6h genus #   130 with    72 species is 0,1,2:1,3,5:\0,4
family= 0 0 2 1 0 0 new D6h genus #   131 with    72 species is 0,1,2:1,3,5:\0,5
family= 0 0 2 1 0 0 new D6h genus #   132 with    72 species is 0,1,2:1,3,5:\1,3
family= 0 0 2 1 0 0 new D6h genus #   133 with    36 species is 0,1,2:1,3,5:\1,4
family= 0 0 2 1 0 0 new D6h genus #   134 with    72 species is 0,1,2:1,3,5:\3,4
family= 0 0 2 1 0 0 new D6h genus #   135 with    36 species is 0,1,2:1,3,5:\3,5
family= 0 0 2 1 0 0 new D6h genus #   136 with    72 species is 0,1,2:3,4,5:\0,1
family= 0 0 2 1 0 0 new D6h genus #   137 with    36 species is 0,1,2:3,4,5:\0,2
family= 0 0 2 1 0 0 new D6h genus #   138 with    36 species is 0,1,2:3,4,5:\0,3
family= 0 0 2 1 0 0 new D6h genus #   139 with    72 species is 0,1,2:3,4,5:\0,4
family= 0 0 2 1 0 0 new D6h genus #   140 with    36 species is 0,1,2:3,4,5:\0,5
family= 0 0 2 1 0 0 new D6h genus #   141 with    18 species is 0,1,2:3,4,5:\1,4
family= 0 0 2 1 0 0 new D6h genus #   142 with    36 species is 0,1,3:0,1,3:\0,1
family= 0 0 2 1 0 0 new D6h genus #   143 with    36 species is 0,1,3:0,1,3:\0,2
family= 0 0 2 1 0 0 new D6h genus #   144 with    36 species is 0,1,3:0,1,3:\0,3
family= 0 0 2 1 0 0 new D6h genus #   145 with    36 species is 0,1,3:0,1,3:\0,4
family= 0 0 2 1 0 0 new D6h genus #   146 with    36 species is 0,1,3:0,1,3:\0,5
family= 0 0 2 1 0 0 new D6h genus #   147 with    36 species is 0,1,3:0,1,3:\1,2
family= 0 0 2 1 0 0 new D6h genus #   148 with    36 species is 0,1,3:0,1,3:\1,3
family= 0 0 2 1 0 0 new D6h genus #   149 with    36 species is 0,1,3:0,1,3:\1,4
family= 0 0 2 1 0 0 new D6h genus #   150 with    36 species is 0,1,3:0,1,3:\1,5
family= 0 0 2 1 0 0 new D6h genus #   151 with    36 species is 0,1,3:0,1,3:\2,3
family= 0 0 2 1 0 0 new D6h genus #   152 with    36 species is 0,1,3:0,1,3:\2,4
family= 0 0 2 1 0 0 new D6h genus #   153 with    36 species is 0,1,3:0,1,3:\2,5
family= 0 0 2 1 0 0 new D6h genus #   154 with    36 species is 0,1,3:0,1,3:\3,4
family= 0 0 2 1 0 0 new D6h genus #   155 with    36 species is 0,1,3:0,1,3:\3,5
family= 0 0 2 1 0 0 new D6h genus #   156 with    36 species is 0,1,3:0,1,3:\4,5
family= 0 0 2 1 0 0 new D6h genus #   157 with    36 species is 0,1,3:0,1,4:\0,1
family= 0 0 2 1 0 0 new D6h genus #   158 with    72 species is 0,1,3:0,1,4:\0,2
family= 0 0 2 1 0 0 new D6h genus #   159 with    72 species is 0,1,3:0,1,4:\0,3
family= 0 0 2 1 0 0 new D6h genus #   160 with    72 species is 0,1,3:0,1,4:\0,4
family= 0 0 2 1 0 0 new D6h genus #   161 with    72 species is 0,1,3:0,1,4:\0,5
family= 0 0 2 1 0 0 new D6h genus #   162 with    72 species is 0,1,3:0,1,4:\2,3
family= 0 0 2 1 0 0 new D6h genus #   163 with    72 species is 0,1,3:0,1,4:\2,4
family= 0 0 2 1 0 0 new D6h genus #   164 with    36 species is 0,1,3:0,1,4:\2,5
family= 0 0 2 1 0 0 new D6h genus #   165 with    36 species is 0,1,3:0,1,4:\3,4
family= 0 0 2 1 0 0 new D6h genus #   166 with    72 species is 0,1,3:0,2,3:\0,1
family= 0 0 2 1 0 0 new D6h genus #   167 with    72 species is 0,1,3:0,2,3:\0,2
family= 0 0 2 1 0 0 new D6h genus #   168 with    36 species is 0,1,3:0,2,3:\0,3
family= 0 0 2 1 0 0 new D6h genus #   169 with    72 species is 0,1,3:0,2,3:\0,4
family= 0 0 2 1 0 0 new D6h genus #   170 with    72 species is 0,1,3:0,2,3:\0,5
family= 0 0 2 1 0 0 new D6h genus #   171 with    36 species is 0,1,3:0,2,3:\1,2
family= 0 0 2 1 0 0 new D6h genus #   172 with    72 species is 0,1,3:0,2,3:\1,4
family= 0 0 2 1 0 0 new D6h genus #   173 with    72 species is 0,1,3:0,2,3:\1,5
family= 0 0 2 1 0 0 new D6h genus #   174 with    36 species is 0,1,3:0,2,3:\4,5
family= 0 0 2 1 0 0 new D6h genus #   175 with    72 species is 0,1,3:0,2,4:\0,1
family= 0 0 2 1 0 0 new D6h genus #   176 with    72 species is 0,1,3:0,2,4:\0,2
family= 0 0 2 1 0 0 new D6h genus #   177 with    72 species is 0,1,3:0,2,4:\0,3
family= 0 0 2 1 0 0 new D6h genus #   178 with    72 species is 0,1,3:0,2,4:\0,4
family= 0 0 2 1 0 0 new D6h genus #   179 with    72 species is 0,1,3:0,2,4:\0,5
family= 0 0 2 1 0 0 new D6h genus #   180 with    72 species is 0,1,3:0,2,4:\1,2
family= 0 0 2 1 0 0 new D6h genus #   181 with    72 species is 0,1,3:0,2,4:\1,3
family= 0 0 2 1 0 0 new D6h genus #   182 with    72 species is 0,1,3:0,2,4:\1,4
family= 0 0 2 1 0 0 new D6h genus #   183 with    72 species is 0,1,3:0,2,4:\1,5
family= 0 0 2 1 0 0 new D6h genus #   184 with    72 species is 0,1,3:0,2,4:\2,3
family= 0 0 2 1 0 0 new D6h genus #   185 with    72 species is 0,1,3:0,2,4:\2,4
family= 0 0 2 1 0 0 new D6h genus #   186 with    72 species is 0,1,3:0,2,4:\2,5
family= 0 0 2 1 0 0 new D6h genus #   187 with    72 species is 0,1,3:0,2,4:\3,4
family= 0 0 2 1 0 0 new D6h genus #   188 with    72 species is 0,1,3:0,2,4:\3,5
family= 0 0 2 1 0 0 new D6h genus #   189 with    72 species is 0,1,3:0,2,4:\4,5
family= 0 0 2 1 0 0 new D6h genus #   190 with    72 species is 0,1,3:0,2,5:\0,1
family= 0 0 2 1 0 0 new D6h genus #   191 with    72 species is 0,1,3:0,2,5:\0,2
family= 0 0 2 1 0 0 new D6h genus #   192 with    72 species is 0,1,3:0,2,5:\0,3
family= 0 0 2 1 0 0 new D6h genus #   193 with    72 species is 0,1,3:0,2,5:\0,4
family= 0 0 2 1 0 0 new D6h genus #   194 with    72 species is 0,1,3:0,2,5:\0,5
family= 0 0 2 1 0 0 new D6h genus #   195 with    72 species is 0,1,3:0,2,5:\1,2
family= 0 0 2 1 0 0 new D6h genus #   196 with    72 species is 0,1,3:0,2,5:\1,3
family= 0 0 2 1 0 0 new D6h genus #   197 with    72 species is 0,1,3:0,2,5:\1,4
family= 0 0 2 1 0 0 new D6h genus #   198 with    72 species is 0,1,3:0,2,5:\1,5
family= 0 0 2 1 0 0 new D6h genus #   199 with    72 species is 0,1,3:0,2,5:\2,3
family= 0 0 2 1 0 0 new D6h genus #   200 with    72 species is 0,1,3:0,2,5:\2,4
family= 0 0 2 1 0 0 new D6h genus #   201 with    72 species is 0,1,3:0,2,5:\2,5
family= 0 0 2 1 0 0 new D6h genus #   202 with    72 species is 0,1,3:0,2,5:\3,4
family= 0 0 2 1 0 0 new D6h genus #   203 with    72 species is 0,1,3:0,2,5:\3,5
family= 0 0 2 1 0 0 new D6h genus #   204 with    72 species is 0,1,3:0,2,5:\4,5
family= 0 0 2 1 0 0 new D6h genus #   205 with    72 species is 0,1,3:0,3,4:\0,1
family= 0 0 2 1 0 0 new D6h genus #   206 with    72 species is 0,1,3:0,3,4:\0,2
family= 0 0 2 1 0 0 new D6h genus #   207 with    36 species is 0,1,3:0,3,4:\0,3
family= 0 0 2 1 0 0 new D6h genus #   208 with    72 species is 0,1,3:0,3,4:\0,4
family= 0 0 2 1 0 0 new D6h genus #   209 with    72 species is 0,1,3:0,3,4:\0,5
family= 0 0 2 1 0 0 new D6h genus #   210 with    72 species is 0,1,3:0,3,4:\1,2
family= 0 0 2 1 0 0 new D6h genus #   211 with    36 species is 0,1,3:0,3,4:\1,4
family= 0 0 2 1 0 0 new D6h genus #   212 with    72 species is 0,1,3:0,3,4:\1,5
family= 0 0 2 1 0 0 new D6h genus #   213 with    36 species is 0,1,3:0,3,4:\2,5
family= 0 0 2 1 0 0 new D6h genus #   214 with    72 species is 0,1,3:0,3,5:\0,1
family= 0 0 2 1 0 0 new D6h genus #   215 with    72 species is 0,1,3:0,3,5:\0,2
family= 0 0 2 1 0 0 new D6h genus #   216 with    36 species is 0,1,3:0,3,5:\0,3
family= 0 0 2 1 0 0 new D6h genus #   217 with    72 species is 0,1,3:0,3,5:\1,2
family= 0 0 2 1 0 0 new D6h genus #   218 with    72 species is 0,1,3:0,3,5:\1,3
family= 0 0 2 1 0 0 new D6h genus #   219 with    72 species is 0,1,3:0,3,5:\1,4
family= 0 0 2 1 0 0 new D6h genus #   220 with    36 species is 0,1,3:0,3,5:\1,5
family= 0 0 2 1 0 0 new D6h genus #   221 with    72 species is 0,1,3:0,3,5:\2,3
family= 0 0 2 1 0 0 new D6h genus #   222 with    36 species is 0,1,3:0,3,5:\2,4
family= 0 0 2 1 0 0 new D6h genus #   223 with    72 species is 0,1,3:1,2,5:\0,1
family= 0 0 2 1 0 0 new D6h genus #   224 with    36 species is 0,1,3:1,2,5:\0,2
family= 0 0 2 1 0 0 new D6h genus #   225 with    72 species is 0,1,3:1,2,5:\0,3
family= 0 0 2 1 0 0 new D6h genus #   226 with    72 species is 0,1,3:1,2,5:\0,4
family= 0 0 2 1 0 0 new D6h genus #   227 with    72 species is 0,1,3:1,2,5:\0,5
family= 0 0 2 1 0 0 new D6h genus #   228 with    72 species is 0,1,3:1,2,5:\1,3
family= 0 0 2 1 0 0 new D6h genus #   229 with    36 species is 0,1,3:1,2,5:\1,4
family= 0 0 2 1 0 0 new D6h genus #   230 with    72 species is 0,1,3:1,2,5:\3,4
family= 0 0 2 1 0 0 new D6h genus #   231 with    36 species is 0,1,3:1,2,5:\3,5
family= 0 0 2 1 0 0 new D6h genus #   232 with    72 species is 0,1,3:1,3,4:\0,1
family= 0 0 2 1 0 0 new D6h genus #   233 with    72 species is 0,1,3:1,3,4:\0,2
family= 0 0 2 1 0 0 new D6h genus #   234 with    72 species is 0,1,3:1,3,4:\0,3
family= 0 0 2 1 0 0 new D6h genus #   235 with    36 species is 0,1,3:1,3,4:\0,4
family= 0 0 2 1 0 0 new D6h genus #   236 with    72 species is 0,1,3:1,3,4:\0,5
family= 0 0 2 1 0 0 new D6h genus #   237 with    72 species is 0,1,3:1,3,4:\1,2
family= 0 0 2 1 0 0 new D6h genus #   238 with    36 species is 0,1,3:1,3,4:\1,3
family= 0 0 2 1 0 0 new D6h genus #   239 with    72 species is 0,1,3:1,3,4:\1,5
family= 0 0 2 1 0 0 new D6h genus #   240 with    36 species is 0,1,3:1,3,4:\2,5
family= 0 0 2 1 0 0 new D6h genus #   241 with    72 species is 0,1,3:1,3,5:\0,1
family= 0 0 2 1 0 0 new D6h genus #   242 with    72 species is 0,1,3:1,3,5:\0,2
family= 0 0 2 1 0 0 new D6h genus #   243 with    72 species is 0,1,3:1,3,5:\0,3
family= 0 0 2 1 0 0 new D6h genus #   244 with    72 species is 0,1,3:1,3,5:\0,4
family= 0 0 2 1 0 0 new D6h genus #   245 with    72 species is 0,1,3:1,3,5:\0,5
family= 0 0 2 1 0 0 new D6h genus #   246 with    72 species is 0,1,3:1,3,5:\1,2
family= 0 0 2 1 0 0 new D6h genus #   247 with    72 species is 0,1,3:1,3,5:\1,3
family= 0 0 2 1 0 0 new D6h genus #   248 with    72 species is 0,1,3:1,3,5:\1,4
family= 0 0 2 1 0 0 new D6h genus #   249 with    72 species is 0,1,3:1,3,5:\1,5
family= 0 0 2 1 0 0 new D6h genus #   250 with    72 species is 0,1,3:1,3,5:\2,3
family= 0 0 2 1 0 0 new D6h genus #   251 with    72 species is 0,1,3:1,3,5:\2,4
family= 0 0 2 1 0 0 new D6h genus #   252 with    72 species is 0,1,3:1,3,5:\2,5
family= 0 0 2 1 0 0 new D6h genus #   253 with    72 species is 0,1,3:1,3,5:\3,4
family= 0 0 2 1 0 0 new D6h genus #   254 with    72 species is 0,1,3:1,3,5:\3,5
family= 0 0 2 1 0 0 new D6h genus #   255 with    72 species is 0,1,3:1,3,5:\4,5
family= 0 0 2 1 0 0 new D6h genus #   256 with    72 species is 0,1,3:1,4,5:\0,1
family= 0 0 2 1 0 0 new D6h genus #   257 with    72 species is 0,1,3:1,4,5:\0,2
family= 0 0 2 1 0 0 new D6h genus #   258 with    72 species is 0,1,3:1,4,5:\0,3
family= 0 0 2 1 0 0 new D6h genus #   259 with    72 species is 0,1,3:1,4,5:\0,4
family= 0 0 2 1 0 0 new D6h genus #   260 with    72 species is 0,1,3:1,4,5:\0,5
family= 0 0 2 1 0 0 new D6h genus #   261 with    72 species is 0,1,3:1,4,5:\1,2
family= 0 0 2 1 0 0 new D6h genus #   262 with    72 species is 0,1,3:1,4,5:\1,3
family= 0 0 2 1 0 0 new D6h genus #   263 with    72 species is 0,1,3:1,4,5:\1,4
family= 0 0 2 1 0 0 new D6h genus #   264 with    72 species is 0,1,3:1,4,5:\1,5
family= 0 0 2 1 0 0 new D6h genus #   265 with    72 species is 0,1,3:1,4,5:\2,3
family= 0 0 2 1 0 0 new D6h genus #   266 with    72 species is 0,1,3:1,4,5:\2,4
family= 0 0 2 1 0 0 new D6h genus #   267 with    72 species is 0,1,3:1,4,5:\2,5
family= 0 0 2 1 0 0 new D6h genus #   268 with    72 species is 0,1,3:1,4,5:\3,4
family= 0 0 2 1 0 0 new D6h genus #   269 with    72 species is 0,1,3:1,4,5:\3,5
family= 0 0 2 1 0 0 new D6h genus #   270 with    72 species is 0,1,3:1,4,5:\4,5
family= 0 0 2 1 0 0 new D6h genus #   271 with    72 species is 0,1,3:2,4,5:\0,1
family= 0 0 2 1 0 0 new D6h genus #   272 with    72 species is 0,1,3:2,4,5:\0,2
family= 0 0 2 1 0 0 new D6h genus #   273 with    72 species is 0,1,3:2,4,5:\0,3
family= 0 0 2 1 0 0 new D6h genus #   274 with    72 species is 0,1,3:2,4,5:\0,4
family= 0 0 2 1 0 0 new D6h genus #   275 with    36 species is 0,1,3:2,4,5:\0,5
family= 0 0 2 1 0 0 new D6h genus #   276 with    72 species is 0,1,3:2,4,5:\1,2
family= 0 0 2 1 0 0 new D6h genus #   277 with    72 species is 0,1,3:2,4,5:\1,3
family= 0 0 2 1 0 0 new D6h genus #   278 with    36 species is 0,1,3:2,4,5:\1,4
family= 0 0 2 1 0 0 new D6h genus #   279 with    36 species is 0,1,3:2,4,5:\2,3
family= 0 0 2 1 0 0 new D6h genus #   280 with    36 species is 0,2,4:0,2,4:\0,1
family= 0 0 2 1 0 0 new D6h genus #   281 with    18 species is 0,2,4:0,2,4:\0,2
family= 0 0 2 1 0 0 new D6h genus #   282 with    18 species is 0,2,4:0,2,4:\0,3
family= 0 0 2 1 0 0 new D6h genus #   283 with    18 species is 0,2,4:0,2,4:\1,3
family= 0 0 2 1 0 0 new D6h genus #   284 with    36 species is 0,2,4:1,3,5:\0,1
family= 0 0 2 1 0 0 new D6h genus #   285 with    36 species is 0,2,4:1,3,5:\0,2
family= 0 0 2 1 0 0 new D6h genus #   286 with    18 species is 0,2,4:1,3,5:\0,3
Nber of genera for this family=  286
 
family= 1 0 0 2 0 0
 
family= 1 0 0 2 0 0 new D6h genus #     1 with    36 species is 0:\0,1:\0,1
family= 1 0 0 2 0 0 new D6h genus #     2 with    72 species is 0:\0,1:\0,2
family= 1 0 0 2 0 0 new D6h genus #     3 with    72 species is 0:\0,1:\0,3
family= 1 0 0 2 0 0 new D6h genus #     4 with    72 species is 0:\0,1:\0,4
family= 1 0 0 2 0 0 new D6h genus #     5 with    36 species is 0:\0,1:\0,5
family= 1 0 0 2 0 0 new D6h genus #     6 with    72 species is 0:\0,1:\1,2
family= 1 0 0 2 0 0 new D6h genus #     7 with    72 species is 0:\0,1:\1,3
family= 1 0 0 2 0 0 new D6h genus #     8 with    72 species is 0:\0,1:\1,4
family= 1 0 0 2 0 0 new D6h genus #     9 with    72 species is 0:\0,1:\1,5
family= 1 0 0 2 0 0 new D6h genus #    10 with    72 species is 0:\0,1:\2,3
family= 1 0 0 2 0 0 new D6h genus #    11 with    72 species is 0:\0,1:\2,4
family= 1 0 0 2 0 0 new D6h genus #    12 with    72 species is 0:\0,1:\2,5
family= 1 0 0 2 0 0 new D6h genus #    13 with    72 species is 0:\0,1:\3,4
family= 1 0 0 2 0 0 new D6h genus #    14 with    72 species is 0:\0,1:\3,5
family= 1 0 0 2 0 0 new D6h genus #    15 with    72 species is 0:\0,1:\4,5
family= 1 0 0 2 0 0 new D6h genus #    16 with    36 species is 0:\0,2:\0,2
family= 1 0 0 2 0 0 new D6h genus #    17 with    72 species is 0:\0,2:\0,3
family= 1 0 0 2 0 0 new D6h genus #    18 with    36 species is 0:\0,2:\0,4
family= 1 0 0 2 0 0 new D6h genus #    19 with    72 species is 0:\0,2:\1,2
family= 1 0 0 2 0 0 new D6h genus #    20 with    72 species is 0:\0,2:\1,3
family= 1 0 0 2 0 0 new D6h genus #    21 with    72 species is 0:\0,2:\1,4
family= 1 0 0 2 0 0 new D6h genus #    22 with    72 species is 0:\0,2:\1,5
family= 1 0 0 2 0 0 new D6h genus #    23 with    72 species is 0:\0,2:\2,3
family= 1 0 0 2 0 0 new D6h genus #    24 with    72 species is 0:\0,2:\2,4
family= 1 0 0 2 0 0 new D6h genus #    25 with    72 species is 0:\0,2:\2,5
family= 1 0 0 2 0 0 new D6h genus #    26 with    72 species is 0:\0,2:\3,4
family= 1 0 0 2 0 0 new D6h genus #    27 with    72 species is 0:\0,2:\3,5
family= 1 0 0 2 0 0 new D6h genus #    28 with    72 species is 0:\0,2:\4,5
family= 1 0 0 2 0 0 new D6h genus #    29 with    18 species is 0:\0,3:\0,3
family= 1 0 0 2 0 0 new D6h genus #    30 with    72 species is 0:\0,3:\1,2
family= 1 0 0 2 0 0 new D6h genus #    31 with    72 species is 0:\0,3:\1,3
family= 1 0 0 2 0 0 new D6h genus #    32 with    72 species is 0:\0,3:\1,4
family= 1 0 0 2 0 0 new D6h genus #    33 with    36 species is 0:\0,3:\1,5
family= 1 0 0 2 0 0 new D6h genus #    34 with    72 species is 0:\0,3:\2,3
family= 1 0 0 2 0 0 new D6h genus #    35 with    36 species is 0:\0,3:\2,4
family= 1 0 0 2 0 0 new D6h genus #    36 with    36 species is 0:\1,2:\1,2
family= 1 0 0 2 0 0 new D6h genus #    37 with    72 species is 0:\1,2:\1,3
family= 1 0 0 2 0 0 new D6h genus #    38 with    72 species is 0:\1,2:\1,4
family= 1 0 0 2 0 0 new D6h genus #    39 with    72 species is 0:\1,2:\1,5
family= 1 0 0 2 0 0 new D6h genus #    40 with    72 species is 0:\1,2:\2,3
family= 1 0 0 2 0 0 new D6h genus #    41 with    72 species is 0:\1,2:\2,4
family= 1 0 0 2 0 0 new D6h genus #    42 with    72 species is 0:\1,2:\2,5
family= 1 0 0 2 0 0 new D6h genus #    43 with    72 species is 0:\1,2:\3,4
family= 1 0 0 2 0 0 new D6h genus #    44 with    72 species is 0:\1,2:\3,5
family= 1 0 0 2 0 0 new D6h genus #    45 with    36 species is 0:\1,2:\4,5
family= 1 0 0 2 0 0 new D6h genus #    46 with    36 species is 0:\1,3:\1,3
family= 1 0 0 2 0 0 new D6h genus #    47 with    72 species is 0:\1,3:\1,4
family= 1 0 0 2 0 0 new D6h genus #    48 with    72 species is 0:\1,3:\1,5
family= 1 0 0 2 0 0 new D6h genus #    49 with    72 species is 0:\1,3:\2,3
family= 1 0 0 2 0 0 new D6h genus #    50 with    72 species is 0:\1,3:\2,4
family= 1 0 0 2 0 0 new D6h genus #    51 with    72 species is 0:\1,3:\2,5
family= 1 0 0 2 0 0 new D6h genus #    52 with    72 species is 0:\1,3:\3,4
family= 1 0 0 2 0 0 new D6h genus #    53 with    36 species is 0:\1,3:\3,5
family= 1 0 0 2 0 0 new D6h genus #    54 with    36 species is 0:\1,4:\1,4
family= 1 0 0 2 0 0 new D6h genus #    55 with    72 species is 0:\1,4:\1,5
family= 1 0 0 2 0 0 new D6h genus #    56 with    72 species is 0:\1,4:\2,3
family= 1 0 0 2 0 0 new D6h genus #    57 with    72 species is 0:\1,4:\2,4
family= 1 0 0 2 0 0 new D6h genus #    58 with    36 species is 0:\1,4:\2,5
family= 1 0 0 2 0 0 new D6h genus #    59 with    72 species is 0:\1,4:\3,4
family= 1 0 0 2 0 0 new D6h genus #    60 with    18 species is 0:\1,5:\1,5
family= 1 0 0 2 0 0 new D6h genus #    61 with    72 species is 0:\1,5:\2,3
family= 1 0 0 2 0 0 new D6h genus #    62 with    36 species is 0:\1,5:\2,4
family= 1 0 0 2 0 0 new D6h genus #    63 with    36 species is 0:\2,3:\2,3
family= 1 0 0 2 0 0 new D6h genus #    64 with    72 species is 0:\2,3:\2,4
family= 1 0 0 2 0 0 new D6h genus #    65 with    36 species is 0:\2,3:\3,4
family= 1 0 0 2 0 0 new D6h genus #    66 with    18 species is 0:\2,4:\2,4
Nber of genera for this family=   66
 
family= 0 1 0 2 0 0
 
family= 0 1 0 2 0 0 new D6h genus #     1 with    18 species is 0,1:\0,1:\0,1
family= 0 1 0 2 0 0 new D6h genus #     2 with    72 species is 0,1:\0,1:\0,2
family= 0 1 0 2 0 0 new D6h genus #     3 with    72 species is 0,1:\0,1:\0,3
family= 0 1 0 2 0 0 new D6h genus #     4 with    72 species is 0,1:\0,1:\0,4
family= 0 1 0 2 0 0 new D6h genus #     5 with    72 species is 0,1:\0,1:\0,5
family= 0 1 0 2 0 0 new D6h genus #     6 with    72 species is 0,1:\0,1:\2,3
family= 0 1 0 2 0 0 new D6h genus #     7 with    72 species is 0,1:\0,1:\2,4
family= 0 1 0 2 0 0 new D6h genus #     8 with    36 species is 0,1:\0,1:\2,5
family= 0 1 0 2 0 0 new D6h genus #     9 with    36 species is 0,1:\0,1:\3,4
family= 0 1 0 2 0 0 new D6h genus #    10 with    36 species is 0,1:\0,2:\0,2
family= 0 1 0 2 0 0 new D6h genus #    11 with    72 species is 0,1:\0,2:\0,3
family= 0 1 0 2 0 0 new D6h genus #    12 with    72 species is 0,1:\0,2:\0,4
family= 0 1 0 2 0 0 new D6h genus #    13 with    72 species is 0,1:\0,2:\0,5
family= 0 1 0 2 0 0 new D6h genus #    14 with    72 species is 0,1:\0,2:\1,2
family= 0 1 0 2 0 0 new D6h genus #    15 with    72 species is 0,1:\0,2:\1,3
family= 0 1 0 2 0 0 new D6h genus #    16 with    72 species is 0,1:\0,2:\1,4
family= 0 1 0 2 0 0 new D6h genus #    17 with    36 species is 0,1:\0,2:\1,5
family= 0 1 0 2 0 0 new D6h genus #    18 with    72 species is 0,1:\0,2:\2,3
family= 0 1 0 2 0 0 new D6h genus #    19 with    72 species is 0,1:\0,2:\2,4
family= 0 1 0 2 0 0 new D6h genus #    20 with    72 species is 0,1:\0,2:\2,5
family= 0 1 0 2 0 0 new D6h genus #    21 with    72 species is 0,1:\0,2:\3,4
family= 0 1 0 2 0 0 new D6h genus #    22 with    72 species is 0,1:\0,2:\3,5
family= 0 1 0 2 0 0 new D6h genus #    23 with    72 species is 0,1:\0,2:\4,5
family= 0 1 0 2 0 0 new D6h genus #    24 with    36 species is 0,1:\0,3:\0,3
family= 0 1 0 2 0 0 new D6h genus #    25 with    72 species is 0,1:\0,3:\0,4
family= 0 1 0 2 0 0 new D6h genus #    26 with    72 species is 0,1:\0,3:\0,5
family= 0 1 0 2 0 0 new D6h genus #    27 with    72 species is 0,1:\0,3:\1,2
family= 0 1 0 2 0 0 new D6h genus #    28 with    72 species is 0,1:\0,3:\1,3
family= 0 1 0 2 0 0 new D6h genus #    29 with    36 species is 0,1:\0,3:\1,4
family= 0 1 0 2 0 0 new D6h genus #    30 with    72 species is 0,1:\0,3:\2,3
family= 0 1 0 2 0 0 new D6h genus #    31 with    72 species is 0,1:\0,3:\2,4
family= 0 1 0 2 0 0 new D6h genus #    32 with    72 species is 0,1:\0,3:\2,5
family= 0 1 0 2 0 0 new D6h genus #    33 with    72 species is 0,1:\0,3:\3,4
family= 0 1 0 2 0 0 new D6h genus #    34 with    72 species is 0,1:\0,3:\3,5
family= 0 1 0 2 0 0 new D6h genus #    35 with    72 species is 0,1:\0,3:\4,5
family= 0 1 0 2 0 0 new D6h genus #    36 with    36 species is 0,1:\0,4:\0,4
family= 0 1 0 2 0 0 new D6h genus #    37 with    72 species is 0,1:\0,4:\0,5
family= 0 1 0 2 0 0 new D6h genus #    38 with    72 species is 0,1:\0,4:\1,2
family= 0 1 0 2 0 0 new D6h genus #    39 with    36 species is 0,1:\0,4:\1,3
family= 0 1 0 2 0 0 new D6h genus #    40 with    72 species is 0,1:\0,4:\2,3
family= 0 1 0 2 0 0 new D6h genus #    41 with    72 species is 0,1:\0,4:\2,4
family= 0 1 0 2 0 0 new D6h genus #    42 with    72 species is 0,1:\0,4:\2,5
family= 0 1 0 2 0 0 new D6h genus #    43 with    72 species is 0,1:\0,4:\3,4
family= 0 1 0 2 0 0 new D6h genus #    44 with    72 species is 0,1:\0,4:\3,5
family= 0 1 0 2 0 0 new D6h genus #    45 with    72 species is 0,1:\0,4:\4,5
family= 0 1 0 2 0 0 new D6h genus #    46 with    36 species is 0,1:\0,5:\0,5
family= 0 1 0 2 0 0 new D6h genus #    47 with    36 species is 0,1:\0,5:\1,2
family= 0 1 0 2 0 0 new D6h genus #    48 with    72 species is 0,1:\0,5:\2,3
family= 0 1 0 2 0 0 new D6h genus #    49 with    72 species is 0,1:\0,5:\2,4
family= 0 1 0 2 0 0 new D6h genus #    50 with    72 species is 0,1:\0,5:\2,5
family= 0 1 0 2 0 0 new D6h genus #    51 with    72 species is 0,1:\0,5:\3,4
family= 0 1 0 2 0 0 new D6h genus #    52 with    72 species is 0,1:\0,5:\3,5
family= 0 1 0 2 0 0 new D6h genus #    53 with    72 species is 0,1:\0,5:\4,5
family= 0 1 0 2 0 0 new D6h genus #    54 with    36 species is 0,1:\2,3:\2,3
family= 0 1 0 2 0 0 new D6h genus #    55 with    72 species is 0,1:\2,3:\2,4
family= 0 1 0 2 0 0 new D6h genus #    56 with    72 species is 0,1:\2,3:\2,5
family= 0 1 0 2 0 0 new D6h genus #    57 with    72 species is 0,1:\2,3:\3,4
family= 0 1 0 2 0 0 new D6h genus #    58 with    72 species is 0,1:\2,3:\3,5
family= 0 1 0 2 0 0 new D6h genus #    59 with    36 species is 0,1:\2,3:\4,5
family= 0 1 0 2 0 0 new D6h genus #    60 with    36 species is 0,1:\2,4:\2,4
family= 0 1 0 2 0 0 new D6h genus #    61 with    72 species is 0,1:\2,4:\2,5
family= 0 1 0 2 0 0 new D6h genus #    62 with    72 species is 0,1:\2,4:\3,4
family= 0 1 0 2 0 0 new D6h genus #    63 with    36 species is 0,1:\2,4:\3,5
family= 0 1 0 2 0 0 new D6h genus #    64 with    18 species is 0,1:\2,5:\2,5
family= 0 1 0 2 0 0 new D6h genus #    65 with    36 species is 0,1:\2,5:\3,4
family= 0 1 0 2 0 0 new D6h genus #    66 with    18 species is 0,1:\3,4:\3,4
family= 0 1 0 2 0 0 new D6h genus #    67 with    36 species is 0,2:\0,1:\0,1
family= 0 1 0 2 0 0 new D6h genus #    68 with    72 species is 0,2:\0,1:\0,2
family= 0 1 0 2 0 0 new D6h genus #    69 with    72 species is 0,2:\0,1:\0,3
family= 0 1 0 2 0 0 new D6h genus #    70 with    72 species is 0,2:\0,1:\0,4
family= 0 1 0 2 0 0 new D6h genus #    71 with    72 species is 0,2:\0,1:\0,5
family= 0 1 0 2 0 0 new D6h genus #    72 with    36 species is 0,2:\0,1:\1,2
family= 0 1 0 2 0 0 new D6h genus #    73 with    72 species is 0,2:\0,1:\1,3
family= 0 1 0 2 0 0 new D6h genus #    74 with    72 species is 0,2:\0,1:\1,4
family= 0 1 0 2 0 0 new D6h genus #    75 with    72 species is 0,2:\0,1:\1,5
family= 0 1 0 2 0 0 new D6h genus #    76 with    72 species is 0,2:\0,1:\2,3
family= 0 1 0 2 0 0 new D6h genus #    77 with    72 species is 0,2:\0,1:\2,4
family= 0 1 0 2 0 0 new D6h genus #    78 with    72 species is 0,2:\0,1:\2,5
family= 0 1 0 2 0 0 new D6h genus #    79 with    72 species is 0,2:\0,1:\3,4
family= 0 1 0 2 0 0 new D6h genus #    80 with    72 species is 0,2:\0,1:\3,5
family= 0 1 0 2 0 0 new D6h genus #    81 with    72 species is 0,2:\0,1:\4,5
family= 0 1 0 2 0 0 new D6h genus #    82 with    18 species is 0,2:\0,2:\0,2
family= 0 1 0 2 0 0 new D6h genus #    83 with    72 species is 0,2:\0,2:\0,3
family= 0 1 0 2 0 0 new D6h genus #    84 with    72 species is 0,2:\0,2:\0,4
family= 0 1 0 2 0 0 new D6h genus #    85 with    72 species is 0,2:\0,2:\0,5
family= 0 1 0 2 0 0 new D6h genus #    86 with    72 species is 0,2:\0,2:\1,3
family= 0 1 0 2 0 0 new D6h genus #    87 with    36 species is 0,2:\0,2:\1,4
family= 0 1 0 2 0 0 new D6h genus #    88 with    72 species is 0,2:\0,2:\3,4
family= 0 1 0 2 0 0 new D6h genus #    89 with    36 species is 0,2:\0,2:\3,5
family= 0 1 0 2 0 0 new D6h genus #    90 with    36 species is 0,2:\0,3:\0,3
family= 0 1 0 2 0 0 new D6h genus #    91 with    72 species is 0,2:\0,3:\0,4
family= 0 1 0 2 0 0 new D6h genus #    92 with    72 species is 0,2:\0,3:\0,5
family= 0 1 0 2 0 0 new D6h genus #    93 with    72 species is 0,2:\0,3:\1,3
family= 0 1 0 2 0 0 new D6h genus #    94 with    72 species is 0,2:\0,3:\1,4
family= 0 1 0 2 0 0 new D6h genus #    95 with    72 species is 0,2:\0,3:\1,5
family= 0 1 0 2 0 0 new D6h genus #    96 with    72 species is 0,2:\0,3:\2,3
family= 0 1 0 2 0 0 new D6h genus #    97 with    72 species is 0,2:\0,3:\2,4
family= 0 1 0 2 0 0 new D6h genus #    98 with    36 species is 0,2:\0,3:\2,5
family= 0 1 0 2 0 0 new D6h genus #    99 with    72 species is 0,2:\0,3:\3,4
family= 0 1 0 2 0 0 new D6h genus #   100 with    72 species is 0,2:\0,3:\3,5
family= 0 1 0 2 0 0 new D6h genus #   101 with    72 species is 0,2:\0,3:\4,5
family= 0 1 0 2 0 0 new D6h genus #   102 with    36 species is 0,2:\0,4:\0,4
family= 0 1 0 2 0 0 new D6h genus #   103 with    72 species is 0,2:\0,4:\0,5
family= 0 1 0 2 0 0 new D6h genus #   104 with    72 species is 0,2:\0,4:\1,3
family= 0 1 0 2 0 0 new D6h genus #   105 with    72 species is 0,2:\0,4:\1,4
family= 0 1 0 2 0 0 new D6h genus #   106 with    72 species is 0,2:\0,4:\1,5
family= 0 1 0 2 0 0 new D6h genus #   107 with    72 species is 0,2:\0,4:\2,3
family= 0 1 0 2 0 0 new D6h genus #   108 with    36 species is 0,2:\0,4:\2,4
family= 0 1 0 2 0 0 new D6h genus #   109 with    72 species is 0,2:\0,4:\3,4
family= 0 1 0 2 0 0 new D6h genus #   110 with    72 species is 0,2:\0,4:\3,5
family= 0 1 0 2 0 0 new D6h genus #   111 with    72 species is 0,2:\0,4:\4,5
family= 0 1 0 2 0 0 new D6h genus #   112 with    36 species is 0,2:\0,5:\0,5
family= 0 1 0 2 0 0 new D6h genus #   113 with    72 species is 0,2:\0,5:\1,3
family= 0 1 0 2 0 0 new D6h genus #   114 with    72 species is 0,2:\0,5:\1,4
family= 0 1 0 2 0 0 new D6h genus #   115 with    72 species is 0,2:\0,5:\1,5
family= 0 1 0 2 0 0 new D6h genus #   116 with    36 species is 0,2:\0,5:\2,3
family= 0 1 0 2 0 0 new D6h genus #   117 with    72 species is 0,2:\0,5:\3,4
family= 0 1 0 2 0 0 new D6h genus #   118 with    72 species is 0,2:\0,5:\3,5
family= 0 1 0 2 0 0 new D6h genus #   119 with    72 species is 0,2:\0,5:\4,5
family= 0 1 0 2 0 0 new D6h genus #   120 with    36 species is 0,2:\1,3:\1,3
family= 0 1 0 2 0 0 new D6h genus #   121 with    72 species is 0,2:\1,3:\1,4
family= 0 1 0 2 0 0 new D6h genus #   122 with    36 species is 0,2:\1,3:\1,5
family= 0 1 0 2 0 0 new D6h genus #   123 with    72 species is 0,2:\1,3:\3,4
family= 0 1 0 2 0 0 new D6h genus #   124 with    72 species is 0,2:\1,3:\3,5
family= 0 1 0 2 0 0 new D6h genus #   125 with    72 species is 0,2:\1,3:\4,5
family= 0 1 0 2 0 0 new D6h genus #   126 with    18 species is 0,2:\1,4:\1,4
family= 0 1 0 2 0 0 new D6h genus #   127 with    72 species is 0,2:\1,4:\3,4
family= 0 1 0 2 0 0 new D6h genus #   128 with    36 species is 0,2:\1,4:\3,5
family= 0 1 0 2 0 0 new D6h genus #   129 with    36 species is 0,2:\3,4:\3,4
family= 0 1 0 2 0 0 new D6h genus #   130 with    72 species is 0,2:\3,4:\3,5
family= 0 1 0 2 0 0 new D6h genus #   131 with    36 species is 0,2:\3,4:\4,5
family= 0 1 0 2 0 0 new D6h genus #   132 with    18 species is 0,2:\3,5:\3,5
family= 0 1 0 2 0 0 new D6h genus #   133 with    36 species is 0,3:\0,1:\0,1
family= 0 1 0 2 0 0 new D6h genus #   134 with    72 species is 0,3:\0,1:\0,2
family= 0 1 0 2 0 0 new D6h genus #   135 with    72 species is 0,3:\0,1:\0,3
family= 0 1 0 2 0 0 new D6h genus #   136 with    72 species is 0,3:\0,1:\0,4
family= 0 1 0 2 0 0 new D6h genus #   137 with    36 species is 0,3:\0,1:\0,5
family= 0 1 0 2 0 0 new D6h genus #   138 with    72 species is 0,3:\0,1:\1,2
family= 0 1 0 2 0 0 new D6h genus #   139 with    72 species is 0,3:\0,1:\1,3
family= 0 1 0 2 0 0 new D6h genus #   140 with    72 species is 0,3:\0,1:\1,4
family= 0 1 0 2 0 0 new D6h genus #   141 with    72 species is 0,3:\0,1:\1,5
family= 0 1 0 2 0 0 new D6h genus #   142 with    36 species is 0,3:\0,1:\2,3
family= 0 1 0 2 0 0 new D6h genus #   143 with    72 species is 0,3:\0,1:\2,4
family= 0 1 0 2 0 0 new D6h genus #   144 with    72 species is 0,3:\0,1:\2,5
family= 0 1 0 2 0 0 new D6h genus #   145 with    36 species is 0,3:\0,1:\3,4
family= 0 1 0 2 0 0 new D6h genus #   146 with    72 species is 0,3:\0,1:\3,5
family= 0 1 0 2 0 0 new D6h genus #   147 with    72 species is 0,3:\0,1:\4,5
family= 0 1 0 2 0 0 new D6h genus #   148 with    36 species is 0,3:\0,2:\0,2
family= 0 1 0 2 0 0 new D6h genus #   149 with    72 species is 0,3:\0,2:\0,3
family= 0 1 0 2 0 0 new D6h genus #   150 with    36 species is 0,3:\0,2:\0,4
family= 0 1 0 2 0 0 new D6h genus #   151 with    72 species is 0,3:\0,2:\1,2
family= 0 1 0 2 0 0 new D6h genus #   152 with    36 species is 0,3:\0,2:\1,3
family= 0 1 0 2 0 0 new D6h genus #   153 with    72 species is 0,3:\0,2:\1,4
family= 0 1 0 2 0 0 new D6h genus #   154 with    72 species is 0,3:\0,2:\1,5
family= 0 1 0 2 0 0 new D6h genus #   155 with    72 species is 0,3:\0,2:\2,4
family= 0 1 0 2 0 0 new D6h genus #   156 with    72 species is 0,3:\0,2:\2,5
family= 0 1 0 2 0 0 new D6h genus #   157 with    36 species is 0,3:\0,2:\3,5
family= 0 1 0 2 0 0 new D6h genus #   158 with    72 species is 0,3:\0,2:\4,5
family= 0 1 0 2 0 0 new D6h genus #   159 with     9 species is 0,3:\0,3:\0,3
family= 0 1 0 2 0 0 new D6h genus #   160 with    36 species is 0,3:\0,3:\1,2
family= 0 1 0 2 0 0 new D6h genus #   161 with    36 species is 0,3:\0,3:\1,4
family= 0 1 0 2 0 0 new D6h genus #   162 with    36 species is 0,3:\0,3:\1,5
family= 0 1 0 2 0 0 new D6h genus #   163 with    18 species is 0,3:\1,2:\1,2
family= 0 1 0 2 0 0 new D6h genus #   164 with    72 species is 0,3:\1,2:\1,4
family= 0 1 0 2 0 0 new D6h genus #   165 with    72 species is 0,3:\1,2:\1,5
family= 0 1 0 2 0 0 new D6h genus #   166 with    18 species is 0,3:\1,2:\4,5
family= 0 1 0 2 0 0 new D6h genus #   167 with    18 species is 0,3:\1,4:\1,4
family= 0 1 0 2 0 0 new D6h genus #   168 with    72 species is 0,3:\1,4:\1,5
family= 0 1 0 2 0 0 new D6h genus #   169 with    18 species is 0,3:\1,4:\2,5
family= 0 1 0 2 0 0 new D6h genus #   170 with    18 species is 0,3:\1,5:\1,5
family= 0 1 0 2 0 0 new D6h genus #   171 with    18 species is 0,3:\1,5:\2,4
Nber of genera for this family=  171
 
family= 0 0 1 2 0 0
 
family= 0 0 1 2 0 0 new D6h genus #     1 with    36 species is 0,1,2:\0,1:\0,1
family= 0 0 1 2 0 0 new D6h genus #     2 with    72 species is 0,1,2:\0,1:\0,2
family= 0 0 1 2 0 0 new D6h genus #     3 with    72 species is 0,1,2:\0,1:\0,3
family= 0 0 1 2 0 0 new D6h genus #     4 with    72 species is 0,1,2:\0,1:\0,4
family= 0 0 1 2 0 0 new D6h genus #     5 with    72 species is 0,1,2:\0,1:\0,5
family= 0 0 1 2 0 0 new D6h genus #     6 with    36 species is 0,1,2:\0,1:\1,2
family= 0 0 1 2 0 0 new D6h genus #     7 with    72 species is 0,1,2:\0,1:\1,3
family= 0 0 1 2 0 0 new D6h genus #     8 with    72 species is 0,1,2:\0,1:\1,4
family= 0 0 1 2 0 0 new D6h genus #     9 with    72 species is 0,1,2:\0,1:\1,5
family= 0 0 1 2 0 0 new D6h genus #    10 with    72 species is 0,1,2:\0,1:\2,3
family= 0 0 1 2 0 0 new D6h genus #    11 with    72 species is 0,1,2:\0,1:\2,4
family= 0 0 1 2 0 0 new D6h genus #    12 with    72 species is 0,1,2:\0,1:\2,5
family= 0 0 1 2 0 0 new D6h genus #    13 with    72 species is 0,1,2:\0,1:\3,4
family= 0 0 1 2 0 0 new D6h genus #    14 with    72 species is 0,1,2:\0,1:\3,5
family= 0 0 1 2 0 0 new D6h genus #    15 with    72 species is 0,1,2:\0,1:\4,5
family= 0 0 1 2 0 0 new D6h genus #    16 with    18 species is 0,1,2:\0,2:\0,2
family= 0 0 1 2 0 0 new D6h genus #    17 with    72 species is 0,1,2:\0,2:\0,3
family= 0 0 1 2 0 0 new D6h genus #    18 with    72 species is 0,1,2:\0,2:\0,4
family= 0 0 1 2 0 0 new D6h genus #    19 with    72 species is 0,1,2:\0,2:\0,5
family= 0 0 1 2 0 0 new D6h genus #    20 with    72 species is 0,1,2:\0,2:\1,3
family= 0 0 1 2 0 0 new D6h genus #    21 with    36 species is 0,1,2:\0,2:\1,4
family= 0 0 1 2 0 0 new D6h genus #    22 with    72 species is 0,1,2:\0,2:\3,4
family= 0 0 1 2 0 0 new D6h genus #    23 with    36 species is 0,1,2:\0,2:\3,5
family= 0 0 1 2 0 0 new D6h genus #    24 with    36 species is 0,1,2:\0,3:\0,3
family= 0 0 1 2 0 0 new D6h genus #    25 with    72 species is 0,1,2:\0,3:\0,4
family= 0 0 1 2 0 0 new D6h genus #    26 with    72 species is 0,1,2:\0,3:\0,5
family= 0 0 1 2 0 0 new D6h genus #    27 with    72 species is 0,1,2:\0,3:\1,3
family= 0 0 1 2 0 0 new D6h genus #    28 with    72 species is 0,1,2:\0,3:\1,4
family= 0 0 1 2 0 0 new D6h genus #    29 with    72 species is 0,1,2:\0,3:\1,5
family= 0 0 1 2 0 0 new D6h genus #    30 with    72 species is 0,1,2:\0,3:\2,3
family= 0 0 1 2 0 0 new D6h genus #    31 with    72 species is 0,1,2:\0,3:\2,4
family= 0 0 1 2 0 0 new D6h genus #    32 with    36 species is 0,1,2:\0,3:\2,5
family= 0 0 1 2 0 0 new D6h genus #    33 with    72 species is 0,1,2:\0,3:\3,4
family= 0 0 1 2 0 0 new D6h genus #    34 with    72 species is 0,1,2:\0,3:\3,5
family= 0 0 1 2 0 0 new D6h genus #    35 with    72 species is 0,1,2:\0,3:\4,5
family= 0 0 1 2 0 0 new D6h genus #    36 with    36 species is 0,1,2:\0,4:\0,4
family= 0 0 1 2 0 0 new D6h genus #    37 with    72 species is 0,1,2:\0,4:\0,5
family= 0 0 1 2 0 0 new D6h genus #    38 with    72 species is 0,1,2:\0,4:\1,3
family= 0 0 1 2 0 0 new D6h genus #    39 with    72 species is 0,1,2:\0,4:\1,4
family= 0 0 1 2 0 0 new D6h genus #    40 with    72 species is 0,1,2:\0,4:\1,5
family= 0 0 1 2 0 0 new D6h genus #    41 with    72 species is 0,1,2:\0,4:\2,3
family= 0 0 1 2 0 0 new D6h genus #    42 with    36 species is 0,1,2:\0,4:\2,4
family= 0 0 1 2 0 0 new D6h genus #    43 with    72 species is 0,1,2:\0,4:\3,4
family= 0 0 1 2 0 0 new D6h genus #    44 with    72 species is 0,1,2:\0,4:\3,5
family= 0 0 1 2 0 0 new D6h genus #    45 with    72 species is 0,1,2:\0,4:\4,5
family= 0 0 1 2 0 0 new D6h genus #    46 with    36 species is 0,1,2:\0,5:\0,5
family= 0 0 1 2 0 0 new D6h genus #    47 with    72 species is 0,1,2:\0,5:\1,3
family= 0 0 1 2 0 0 new D6h genus #    48 with    72 species is 0,1,2:\0,5:\1,4
family= 0 0 1 2 0 0 new D6h genus #    49 with    72 species is 0,1,2:\0,5:\1,5
family= 0 0 1 2 0 0 new D6h genus #    50 with    36 species is 0,1,2:\0,5:\2,3
family= 0 0 1 2 0 0 new D6h genus #    51 with    72 species is 0,1,2:\0,5:\3,4
family= 0 0 1 2 0 0 new D6h genus #    52 with    72 species is 0,1,2:\0,5:\3,5
family= 0 0 1 2 0 0 new D6h genus #    53 with    72 species is 0,1,2:\0,5:\4,5
family= 0 0 1 2 0 0 new D6h genus #    54 with    36 species is 0,1,2:\1,3:\1,3
family= 0 0 1 2 0 0 new D6h genus #    55 with    72 species is 0,1,2:\1,3:\1,4
family= 0 0 1 2 0 0 new D6h genus #    56 with    36 species is 0,1,2:\1,3:\1,5
family= 0 0 1 2 0 0 new D6h genus #    57 with    72 species is 0,1,2:\1,3:\3,4
family= 0 0 1 2 0 0 new D6h genus #    58 with    72 species is 0,1,2:\1,3:\3,5
family= 0 0 1 2 0 0 new D6h genus #    59 with    72 species is 0,1,2:\1,3:\4,5
family= 0 0 1 2 0 0 new D6h genus #    60 with    18 species is 0,1,2:\1,4:\1,4
family= 0 0 1 2 0 0 new D6h genus #    61 with    72 species is 0,1,2:\1,4:\3,4
family= 0 0 1 2 0 0 new D6h genus #    62 with    36 species is 0,1,2:\1,4:\3,5
family= 0 0 1 2 0 0 new D6h genus #    63 with    36 species is 0,1,2:\3,4:\3,4
family= 0 0 1 2 0 0 new D6h genus #    64 with    72 species is 0,1,2:\3,4:\3,5
family= 0 0 1 2 0 0 new D6h genus #    65 with    36 species is 0,1,2:\3,4:\4,5
family= 0 0 1 2 0 0 new D6h genus #    66 with    18 species is 0,1,2:\3,5:\3,5
family= 0 0 1 2 0 0 new D6h genus #    67 with    36 species is 0,1,3:\0,1:\0,1
family= 0 0 1 2 0 0 new D6h genus #    68 with    72 species is 0,1,3:\0,1:\0,2
family= 0 0 1 2 0 0 new D6h genus #    69 with    72 species is 0,1,3:\0,1:\0,3
family= 0 0 1 2 0 0 new D6h genus #    70 with    72 species is 0,1,3:\0,1:\0,4
family= 0 0 1 2 0 0 new D6h genus #    71 with    72 species is 0,1,3:\0,1:\0,5
family= 0 0 1 2 0 0 new D6h genus #    72 with    72 species is 0,1,3:\0,1:\1,2
family= 0 0 1 2 0 0 new D6h genus #    73 with    72 species is 0,1,3:\0,1:\1,3
family= 0 0 1 2 0 0 new D6h genus #    74 with    72 species is 0,1,3:\0,1:\1,4
family= 0 0 1 2 0 0 new D6h genus #    75 with    72 species is 0,1,3:\0,1:\1,5
family= 0 0 1 2 0 0 new D6h genus #    76 with    72 species is 0,1,3:\0,1:\2,3
family= 0 0 1 2 0 0 new D6h genus #    77 with    72 species is 0,1,3:\0,1:\2,4
family= 0 0 1 2 0 0 new D6h genus #    78 with    72 species is 0,1,3:\0,1:\2,5
family= 0 0 1 2 0 0 new D6h genus #    79 with    72 species is 0,1,3:\0,1:\3,4
family= 0 0 1 2 0 0 new D6h genus #    80 with    72 species is 0,1,3:\0,1:\3,5
family= 0 0 1 2 0 0 new D6h genus #    81 with    72 species is 0,1,3:\0,1:\4,5
family= 0 0 1 2 0 0 new D6h genus #    82 with    36 species is 0,1,3:\0,2:\0,2
family= 0 0 1 2 0 0 new D6h genus #    83 with    72 species is 0,1,3:\0,2:\0,3
family= 0 0 1 2 0 0 new D6h genus #    84 with    72 species is 0,1,3:\0,2:\0,4
family= 0 0 1 2 0 0 new D6h genus #    85 with    72 species is 0,1,3:\0,2:\0,5
family= 0 0 1 2 0 0 new D6h genus #    86 with    72 species is 0,1,3:\0,2:\1,2
family= 0 0 1 2 0 0 new D6h genus #    87 with    72 species is 0,1,3:\0,2:\1,3
family= 0 0 1 2 0 0 new D6h genus #    88 with    72 species is 0,1,3:\0,2:\1,4
family= 0 0 1 2 0 0 new D6h genus #    89 with    72 species is 0,1,3:\0,2:\1,5
family= 0 0 1 2 0 0 new D6h genus #    90 with    72 species is 0,1,3:\0,2:\2,3
family= 0 0 1 2 0 0 new D6h genus #    91 with    72 species is 0,1,3:\0,2:\2,4
family= 0 0 1 2 0 0 new D6h genus #    92 with    72 species is 0,1,3:\0,2:\2,5
family= 0 0 1 2 0 0 new D6h genus #    93 with    72 species is 0,1,3:\0,2:\3,4
family= 0 0 1 2 0 0 new D6h genus #    94 with    72 species is 0,1,3:\0,2:\3,5
family= 0 0 1 2 0 0 new D6h genus #    95 with    72 species is 0,1,3:\0,2:\4,5
family= 0 0 1 2 0 0 new D6h genus #    96 with    36 species is 0,1,3:\0,3:\0,3
family= 0 0 1 2 0 0 new D6h genus #    97 with    72 species is 0,1,3:\0,3:\0,4
family= 0 0 1 2 0 0 new D6h genus #    98 with    72 species is 0,1,3:\0,3:\0,5
family= 0 0 1 2 0 0 new D6h genus #    99 with    72 species is 0,1,3:\0,3:\1,2
family= 0 0 1 2 0 0 new D6h genus #   100 with    72 species is 0,1,3:\0,3:\1,3
family= 0 0 1 2 0 0 new D6h genus #   101 with    72 species is 0,1,3:\0,3:\1,4
family= 0 0 1 2 0 0 new D6h genus #   102 with    72 species is 0,1,3:\0,3:\1,5
family= 0 0 1 2 0 0 new D6h genus #   103 with    72 species is 0,1,3:\0,3:\2,3
family= 0 0 1 2 0 0 new D6h genus #   104 with    72 species is 0,1,3:\0,3:\2,4
family= 0 0 1 2 0 0 new D6h genus #   105 with    72 species is 0,1,3:\0,3:\2,5
family= 0 0 1 2 0 0 new D6h genus #   106 with    72 species is 0,1,3:\0,3:\3,4
family= 0 0 1 2 0 0 new D6h genus #   107 with    72 species is 0,1,3:\0,3:\3,5
family= 0 0 1 2 0 0 new D6h genus #   108 with    72 species is 0,1,3:\0,3:\4,5
family= 0 0 1 2 0 0 new D6h genus #   109 with    36 species is 0,1,3:\0,4:\0,4
family= 0 0 1 2 0 0 new D6h genus #   110 with    72 species is 0,1,3:\0,4:\0,5
family= 0 0 1 2 0 0 new D6h genus #   111 with    72 species is 0,1,3:\0,4:\1,2
family= 0 0 1 2 0 0 new D6h genus #   112 with    72 species is 0,1,3:\0,4:\1,3
family= 0 0 1 2 0 0 new D6h genus #   113 with    72 species is 0,1,3:\0,4:\1,4
family= 0 0 1 2 0 0 new D6h genus #   114 with    72 species is 0,1,3:\0,4:\1,5
family= 0 0 1 2 0 0 new D6h genus #   115 with    72 species is 0,1,3:\0,4:\2,3
family= 0 0 1 2 0 0 new D6h genus #   116 with    72 species is 0,1,3:\0,4:\2,4
family= 0 0 1 2 0 0 new D6h genus #   117 with    72 species is 0,1,3:\0,4:\2,5
family= 0 0 1 2 0 0 new D6h genus #   118 with    72 species is 0,1,3:\0,4:\3,4
family= 0 0 1 2 0 0 new D6h genus #   119 with    72 species is 0,1,3:\0,4:\3,5
family= 0 0 1 2 0 0 new D6h genus #   120 with    72 species is 0,1,3:\0,4:\4,5
family= 0 0 1 2 0 0 new D6h genus #   121 with    36 species is 0,1,3:\0,5:\0,5
family= 0 0 1 2 0 0 new D6h genus #   122 with    72 species is 0,1,3:\0,5:\1,2
family= 0 0 1 2 0 0 new D6h genus #   123 with    72 species is 0,1,3:\0,5:\1,3
family= 0 0 1 2 0 0 new D6h genus #   124 with    72 species is 0,1,3:\0,5:\1,4
family= 0 0 1 2 0 0 new D6h genus #   125 with    72 species is 0,1,3:\0,5:\1,5
family= 0 0 1 2 0 0 new D6h genus #   126 with    72 species is 0,1,3:\0,5:\2,3
family= 0 0 1 2 0 0 new D6h genus #   127 with    72 species is 0,1,3:\0,5:\2,4
family= 0 0 1 2 0 0 new D6h genus #   128 with    72 species is 0,1,3:\0,5:\2,5
family= 0 0 1 2 0 0 new D6h genus #   129 with    72 species is 0,1,3:\0,5:\3,4
family= 0 0 1 2 0 0 new D6h genus #   130 with    72 species is 0,1,3:\0,5:\3,5
family= 0 0 1 2 0 0 new D6h genus #   131 with    72 species is 0,1,3:\0,5:\4,5
family= 0 0 1 2 0 0 new D6h genus #   132 with    36 species is 0,1,3:\1,2:\1,2
family= 0 0 1 2 0 0 new D6h genus #   133 with    72 species is 0,1,3:\1,2:\1,3
family= 0 0 1 2 0 0 new D6h genus #   134 with    72 species is 0,1,3:\1,2:\1,4
family= 0 0 1 2 0 0 new D6h genus #   135 with    72 species is 0,1,3:\1,2:\1,5
family= 0 0 1 2 0 0 new D6h genus #   136 with    72 species is 0,1,3:\1,2:\2,3
family= 0 0 1 2 0 0 new D6h genus #   137 with    72 species is 0,1,3:\1,2:\2,4
family= 0 0 1 2 0 0 new D6h genus #   138 with    72 species is 0,1,3:\1,2:\2,5
family= 0 0 1 2 0 0 new D6h genus #   139 with    72 species is 0,1,3:\1,2:\3,4
family= 0 0 1 2 0 0 new D6h genus #   140 with    72 species is 0,1,3:\1,2:\3,5
family= 0 0 1 2 0 0 new D6h genus #   141 with    72 species is 0,1,3:\1,2:\4,5
family= 0 0 1 2 0 0 new D6h genus #   142 with    36 species is 0,1,3:\1,3:\1,3
family= 0 0 1 2 0 0 new D6h genus #   143 with    72 species is 0,1,3:\1,3:\1,4
family= 0 0 1 2 0 0 new D6h genus #   144 with    72 species is 0,1,3:\1,3:\1,5
family= 0 0 1 2 0 0 new D6h genus #   145 with    72 species is 0,1,3:\1,3:\2,3
family= 0 0 1 2 0 0 new D6h genus #   146 with    72 species is 0,1,3:\1,3:\2,4
family= 0 0 1 2 0 0 new D6h genus #   147 with    72 species is 0,1,3:\1,3:\2,5
family= 0 0 1 2 0 0 new D6h genus #   148 with    72 species is 0,1,3:\1,3:\3,4
family= 0 0 1 2 0 0 new D6h genus #   149 with    72 species is 0,1,3:\1,3:\3,5
family= 0 0 1 2 0 0 new D6h genus #   150 with    72 species is 0,1,3:\1,3:\4,5
family= 0 0 1 2 0 0 new D6h genus #   151 with    36 species is 0,1,3:\1,4:\1,4
family= 0 0 1 2 0 0 new D6h genus #   152 with    72 species is 0,1,3:\1,4:\1,5
family= 0 0 1 2 0 0 new D6h genus #   153 with    72 species is 0,1,3:\1,4:\2,3
family= 0 0 1 2 0 0 new D6h genus #   154 with    72 species is 0,1,3:\1,4:\2,4
family= 0 0 1 2 0 0 new D6h genus #   155 with    72 species is 0,1,3:\1,4:\2,5
family= 0 0 1 2 0 0 new D6h genus #   156 with    72 species is 0,1,3:\1,4:\3,4
family= 0 0 1 2 0 0 new D6h genus #   157 with    72 species is 0,1,3:\1,4:\3,5
family= 0 0 1 2 0 0 new D6h genus #   158 with    72 species is 0,1,3:\1,4:\4,5
family= 0 0 1 2 0 0 new D6h genus #   159 with    36 species is 0,1,3:\1,5:\1,5
family= 0 0 1 2 0 0 new D6h genus #   160 with    72 species is 0,1,3:\1,5:\2,3
family= 0 0 1 2 0 0 new D6h genus #   161 with    72 species is 0,1,3:\1,5:\2,4
family= 0 0 1 2 0 0 new D6h genus #   162 with    72 species is 0,1,3:\1,5:\2,5
family= 0 0 1 2 0 0 new D6h genus #   163 with    72 species is 0,1,3:\1,5:\3,4
family= 0 0 1 2 0 0 new D6h genus #   164 with    72 species is 0,1,3:\1,5:\3,5
family= 0 0 1 2 0 0 new D6h genus #   165 with    72 species is 0,1,3:\1,5:\4,5
family= 0 0 1 2 0 0 new D6h genus #   166 with    36 species is 0,1,3:\2,3:\2,3
family= 0 0 1 2 0 0 new D6h genus #   167 with    72 species is 0,1,3:\2,3:\2,4
family= 0 0 1 2 0 0 new D6h genus #   168 with    72 species is 0,1,3:\2,3:\2,5
family= 0 0 1 2 0 0 new D6h genus #   169 with    72 species is 0,1,3:\2,3:\3,4
family= 0 0 1 2 0 0 new D6h genus #   170 with    72 species is 0,1,3:\2,3:\3,5
family= 0 0 1 2 0 0 new D6h genus #   171 with    72 species is 0,1,3:\2,3:\4,5
family= 0 0 1 2 0 0 new D6h genus #   172 with    36 species is 0,1,3:\2,4:\2,4
family= 0 0 1 2 0 0 new D6h genus #   173 with    72 species is 0,1,3:\2,4:\2,5
family= 0 0 1 2 0 0 new D6h genus #   174 with    72 species is 0,1,3:\2,4:\3,4
family= 0 0 1 2 0 0 new D6h genus #   175 with    72 species is 0,1,3:\2,4:\3,5
family= 0 0 1 2 0 0 new D6h genus #   176 with    72 species is 0,1,3:\2,4:\4,5
family= 0 0 1 2 0 0 new D6h genus #   177 with    36 species is 0,1,3:\2,5:\2,5
family= 0 0 1 2 0 0 new D6h genus #   178 with    72 species is 0,1,3:\2,5:\3,4
family= 0 0 1 2 0 0 new D6h genus #   179 with    72 species is 0,1,3:\2,5:\3,5
family= 0 0 1 2 0 0 new D6h genus #   180 with    72 species is 0,1,3:\2,5:\4,5
family= 0 0 1 2 0 0 new D6h genus #   181 with    36 species is 0,1,3:\3,4:\3,4
family= 0 0 1 2 0 0 new D6h genus #   182 with    72 species is 0,1,3:\3,4:\3,5
family= 0 0 1 2 0 0 new D6h genus #   183 with    72 species is 0,1,3:\3,4:\4,5
family= 0 0 1 2 0 0 new D6h genus #   184 with    36 species is 0,1,3:\3,5:\3,5
family= 0 0 1 2 0 0 new D6h genus #   185 with    72 species is 0,1,3:\3,5:\4,5
family= 0 0 1 2 0 0 new D6h genus #   186 with    36 species is 0,1,3:\4,5:\4,5
family= 0 0 1 2 0 0 new D6h genus #   187 with    36 species is 0,2,4:\0,1:\0,1
family= 0 0 1 2 0 0 new D6h genus #   188 with    72 species is 0,2,4:\0,1:\0,2
family= 0 0 1 2 0 0 new D6h genus #   189 with    72 species is 0,2,4:\0,1:\0,3
family= 0 0 1 2 0 0 new D6h genus #   190 with    72 species is 0,2,4:\0,1:\0,4
family= 0 0 1 2 0 0 new D6h genus #   191 with    36 species is 0,2,4:\0,1:\0,5
family= 0 0 1 2 0 0 new D6h genus #   192 with    36 species is 0,2,4:\0,1:\1,2
family= 0 0 1 2 0 0 new D6h genus #   193 with    72 species is 0,2,4:\0,1:\1,3
family= 0 0 1 2 0 0 new D6h genus #   194 with    72 species is 0,2,4:\0,1:\1,4
family= 0 0 1 2 0 0 new D6h genus #   195 with    72 species is 0,2,4:\0,1:\1,5
family= 0 0 1 2 0 0 new D6h genus #   196 with    72 species is 0,2,4:\0,1:\2,3
family= 0 0 1 2 0 0 new D6h genus #   197 with    72 species is 0,2,4:\0,1:\2,4
family= 0 0 1 2 0 0 new D6h genus #   198 with    72 species is 0,2,4:\0,1:\2,5
family= 0 0 1 2 0 0 new D6h genus #   199 with    36 species is 0,2,4:\0,1:\3,4
family= 0 0 1 2 0 0 new D6h genus #   200 with    72 species is 0,2,4:\0,1:\3,5
family= 0 0 1 2 0 0 new D6h genus #   201 with    18 species is 0,2,4:\0,2:\0,2
family= 0 0 1 2 0 0 new D6h genus #   202 with    72 species is 0,2,4:\0,2:\0,3
family= 0 0 1 2 0 0 new D6h genus #   203 with    36 species is 0,2,4:\0,2:\0,4
family= 0 0 1 2 0 0 new D6h genus #   204 with    72 species is 0,2,4:\0,2:\1,3
family= 0 0 1 2 0 0 new D6h genus #   205 with    36 species is 0,2,4:\0,2:\1,4
family= 0 0 1 2 0 0 new D6h genus #   206 with    36 species is 0,2,4:\0,2:\3,5
family= 0 0 1 2 0 0 new D6h genus #   207 with    18 species is 0,2,4:\0,3:\0,3
family= 0 0 1 2 0 0 new D6h genus #   208 with    72 species is 0,2,4:\0,3:\1,3
family= 0 0 1 2 0 0 new D6h genus #   209 with    36 species is 0,2,4:\0,3:\1,4
family= 0 0 1 2 0 0 new D6h genus #   210 with    36 species is 0,2,4:\0,3:\1,5
family= 0 0 1 2 0 0 new D6h genus #   211 with    18 species is 0,2,4:\1,3:\1,3
family= 0 0 1 2 0 0 new D6h genus #   212 with    36 species is 0,2,4:\1,3:\1,5
Nber of genera for this family=  212
 
family= 0 0 0 3 0 0
 
family= 0 0 0 3 0 0 new D6h genus #     1 with     6 species is \0,1:\0,1:\0,1
family= 0 0 0 3 0 0 new D6h genus #     2 with    36 species is \0,1:\0,1:\0,2
family= 0 0 0 3 0 0 new D6h genus #     3 with    36 species is \0,1:\0,1:\0,3
family= 0 0 0 3 0 0 new D6h genus #     4 with    36 species is \0,1:\0,1:\0,4
family= 0 0 0 3 0 0 new D6h genus #     5 with    36 species is \0,1:\0,1:\0,5
family= 0 0 0 3 0 0 new D6h genus #     6 with    36 species is \0,1:\0,1:\2,3
family= 0 0 0 3 0 0 new D6h genus #     7 with    36 species is \0,1:\0,1:\2,4
family= 0 0 0 3 0 0 new D6h genus #     8 with    18 species is \0,1:\0,1:\2,5
family= 0 0 0 3 0 0 new D6h genus #     9 with    18 species is \0,1:\0,1:\3,4
family= 0 0 0 3 0 0 new D6h genus #    10 with    36 species is \0,1:\0,2:\0,2
family= 0 0 0 3 0 0 new D6h genus #    11 with    72 species is \0,1:\0,2:\0,3
family= 0 0 0 3 0 0 new D6h genus #    12 with    72 species is \0,1:\0,2:\0,4
family= 0 0 0 3 0 0 new D6h genus #    13 with    72 species is \0,1:\0,2:\0,5
family= 0 0 0 3 0 0 new D6h genus #    14 with    36 species is \0,1:\0,2:\1,2
family= 0 0 0 3 0 0 new D6h genus #    15 with    72 species is \0,1:\0,2:\1,3
family= 0 0 0 3 0 0 new D6h genus #    16 with    72 species is \0,1:\0,2:\1,4
family= 0 0 0 3 0 0 new D6h genus #    17 with    36 species is \0,1:\0,2:\1,5
family= 0 0 0 3 0 0 new D6h genus #    18 with    72 species is \0,1:\0,2:\2,3
family= 0 0 0 3 0 0 new D6h genus #    19 with    72 species is \0,1:\0,2:\2,4
family= 0 0 0 3 0 0 new D6h genus #    20 with    72 species is \0,1:\0,2:\2,5
family= 0 0 0 3 0 0 new D6h genus #    21 with    72 species is \0,1:\0,2:\3,4
family= 0 0 0 3 0 0 new D6h genus #    22 with    72 species is \0,1:\0,2:\3,5
family= 0 0 0 3 0 0 new D6h genus #    23 with    72 species is \0,1:\0,2:\4,5
family= 0 0 0 3 0 0 new D6h genus #    24 with    36 species is \0,1:\0,3:\0,3
family= 0 0 0 3 0 0 new D6h genus #    25 with    72 species is \0,1:\0,3:\0,4
family= 0 0 0 3 0 0 new D6h genus #    26 with    36 species is \0,1:\0,3:\0,5
family= 0 0 0 3 0 0 new D6h genus #    27 with    72 species is \0,1:\0,3:\1,2
family= 0 0 0 3 0 0 new D6h genus #    28 with    72 species is \0,1:\0,3:\1,3
family= 0 0 0 3 0 0 new D6h genus #    29 with    36 species is \0,1:\0,3:\1,4
family= 0 0 0 3 0 0 new D6h genus #    30 with    36 species is \0,1:\0,3:\2,3
family= 0 0 0 3 0 0 new D6h genus #    31 with    72 species is \0,1:\0,3:\2,4
family= 0 0 0 3 0 0 new D6h genus #    32 with    72 species is \0,1:\0,3:\2,5
family= 0 0 0 3 0 0 new D6h genus #    33 with    36 species is \0,1:\0,3:\3,4
family= 0 0 0 3 0 0 new D6h genus #    34 with    72 species is \0,1:\0,3:\3,5
family= 0 0 0 3 0 0 new D6h genus #    35 with    72 species is \0,1:\0,3:\4,5
family= 0 0 0 3 0 0 new D6h genus #    36 with    36 species is \0,1:\0,4:\0,4
family= 0 0 0 3 0 0 new D6h genus #    37 with    72 species is \0,1:\0,4:\1,2
family= 0 0 0 3 0 0 new D6h genus #    38 with    36 species is \0,1:\0,4:\1,3
family= 0 0 0 3 0 0 new D6h genus #    39 with    72 species is \0,1:\0,4:\2,3
family= 0 0 0 3 0 0 new D6h genus #    40 with    72 species is \0,1:\0,4:\2,4
family= 0 0 0 3 0 0 new D6h genus #    41 with    72 species is \0,1:\0,4:\2,5
family= 0 0 0 3 0 0 new D6h genus #    42 with    36 species is \0,1:\0,4:\3,4
family= 0 0 0 3 0 0 new D6h genus #    43 with    72 species is \0,1:\0,4:\3,5
family= 0 0 0 3 0 0 new D6h genus #    44 with    36 species is \0,1:\0,5:\1,2
family= 0 0 0 3 0 0 new D6h genus #    45 with    72 species is \0,1:\0,5:\2,3
family= 0 0 0 3 0 0 new D6h genus #    46 with    36 species is \0,1:\0,5:\2,4
family= 0 0 0 3 0 0 new D6h genus #    47 with    12 species is \0,1:\2,3:\4,5
family= 0 0 0 3 0 0 new D6h genus #    48 with    36 species is \0,1:\2,4:\2,4
family= 0 0 0 3 0 0 new D6h genus #    49 with    72 species is \0,1:\2,4:\2,5
family= 0 0 0 3 0 0 new D6h genus #    50 with    36 species is \0,1:\2,4:\3,5
family= 0 0 0 3 0 0 new D6h genus #    51 with    18 species is \0,1:\2,5:\2,5
family= 0 0 0 3 0 0 new D6h genus #    52 with    18 species is \0,1:\2,5:\3,4
family= 0 0 0 3 0 0 new D6h genus #    53 with     6 species is \0,2:\0,2:\0,2
family= 0 0 0 3 0 0 new D6h genus #    54 with    36 species is \0,2:\0,2:\0,3
family= 0 0 0 3 0 0 new D6h genus #    55 with    36 species is \0,2:\0,2:\0,4
family= 0 0 0 3 0 0 new D6h genus #    56 with    36 species is \0,2:\0,2:\1,3
family= 0 0 0 3 0 0 new D6h genus #    57 with    18 species is \0,2:\0,2:\1,4
family= 0 0 0 3 0 0 new D6h genus #    58 with    18 species is \0,2:\0,2:\3,5
family= 0 0 0 3 0 0 new D6h genus #    59 with    36 species is \0,2:\0,3:\0,3
family= 0 0 0 3 0 0 new D6h genus #    60 with    36 species is \0,2:\0,3:\0,4
family= 0 0 0 3 0 0 new D6h genus #    61 with    36 species is \0,2:\0,3:\1,3
family= 0 0 0 3 0 0 new D6h genus #    62 with    72 species is \0,2:\0,3:\1,4
family= 0 0 0 3 0 0 new D6h genus #    63 with    72 species is \0,2:\0,3:\1,5
family= 0 0 0 3 0 0 new D6h genus #    64 with    72 species is \0,2:\0,3:\2,4
family= 0 0 0 3 0 0 new D6h genus #    65 with    36 species is \0,2:\0,3:\2,5
family= 0 0 0 3 0 0 new D6h genus #    66 with    36 species is \0,2:\0,3:\3,5
family= 0 0 0 3 0 0 new D6h genus #    67 with    72 species is \0,2:\0,4:\1,3
family= 0 0 0 3 0 0 new D6h genus #    68 with    36 species is \0,2:\0,4:\1,5
family= 0 0 0 3 0 0 new D6h genus #    69 with    12 species is \0,2:\0,4:\2,4
family= 0 0 0 3 0 0 new D6h genus #    70 with    18 species is \0,2:\1,4:\1,4
family= 0 0 0 3 0 0 new D6h genus #    71 with    18 species is \0,2:\1,4:\3,5
family= 0 0 0 3 0 0 new D6h genus #    72 with     3 species is \0,3:\0,3:\0,3
family= 0 0 0 3 0 0 new D6h genus #    73 with    18 species is \0,3:\0,3:\1,4
family= 0 0 0 3 0 0 new D6h genus #    74 with     6 species is \0,3:\1,4:\2,5
Nber of genera for this family=   74
 
family= 2 0 0 0 1 0
 
family= 2 0 0 0 1 0 new D6h genus #     1 with    18 species is 0:0:\0
family= 2 0 0 0 1 0 new D6h genus #     2 with    36 species is 0:0:\1
family= 2 0 0 0 1 0 new D6h genus #     3 with    36 species is 0:0:\2
family= 2 0 0 0 1 0 new D6h genus #     4 with    18 species is 0:0:\3
family= 2 0 0 0 1 0 new D6h genus #     5 with    72 species is 0:1:\0
family= 2 0 0 0 1 0 new D6h genus #     6 with    72 species is 0:1:\2
family= 2 0 0 0 1 0 new D6h genus #     7 with    72 species is 0:1:\3
family= 2 0 0 0 1 0 new D6h genus #     8 with    72 species is 0:2:\0
family= 2 0 0 0 1 0 new D6h genus #     9 with    36 species is 0:2:\1
family= 2 0 0 0 1 0 new D6h genus #    10 with    72 species is 0:2:\3
family= 2 0 0 0 1 0 new D6h genus #    11 with    36 species is 0:2:\4
family= 2 0 0 0 1 0 new D6h genus #    12 with    36 species is 0:3:\0
family= 2 0 0 0 1 0 new D6h genus #    13 with    72 species is 0:3:\1
Nber of genera for this family=   13
 
family= 1 1 0 0 1 0
 
family= 1 1 0 0 1 0 new D6h genus #     1 with    72 species is 0:0,1:\0
family= 1 1 0 0 1 0 new D6h genus #     2 with    72 species is 0:0,1:\1
family= 1 1 0 0 1 0 new D6h genus #     3 with    72 species is 0:0,1:\2
family= 1 1 0 0 1 0 new D6h genus #     4 with    72 species is 0:0,1:\3
family= 1 1 0 0 1 0 new D6h genus #     5 with    72 species is 0:0,1:\4
family= 1 1 0 0 1 0 new D6h genus #     6 with    72 species is 0:0,1:\5
family= 1 1 0 0 1 0 new D6h genus #     7 with    72 species is 0:0,2:\0
family= 1 1 0 0 1 0 new D6h genus #     8 with    72 species is 0:0,2:\1
family= 1 1 0 0 1 0 new D6h genus #     9 with    72 species is 0:0,2:\2
family= 1 1 0 0 1 0 new D6h genus #    10 with    72 species is 0:0,2:\3
family= 1 1 0 0 1 0 new D6h genus #    11 with    72 species is 0:0,2:\4
family= 1 1 0 0 1 0 new D6h genus #    12 with    72 species is 0:0,2:\5
family= 1 1 0 0 1 0 new D6h genus #    13 with    36 species is 0:0,3:\0
family= 1 1 0 0 1 0 new D6h genus #    14 with    72 species is 0:0,3:\1
family= 1 1 0 0 1 0 new D6h genus #    15 with    72 species is 0:0,3:\2
family= 1 1 0 0 1 0 new D6h genus #    16 with    36 species is 0:0,3:\3
family= 1 1 0 0 1 0 new D6h genus #    17 with    72 species is 0:1,2:\0
family= 1 1 0 0 1 0 new D6h genus #    18 with    72 species is 0:1,2:\1
family= 1 1 0 0 1 0 new D6h genus #    19 with    72 species is 0:1,2:\2
family= 1 1 0 0 1 0 new D6h genus #    20 with    72 species is 0:1,2:\3
family= 1 1 0 0 1 0 new D6h genus #    21 with    72 species is 0:1,2:\4
family= 1 1 0 0 1 0 new D6h genus #    22 with    72 species is 0:1,2:\5
family= 1 1 0 0 1 0 new D6h genus #    23 with    72 species is 0:1,3:\0
family= 1 1 0 0 1 0 new D6h genus #    24 with    72 species is 0:1,3:\1
family= 1 1 0 0 1 0 new D6h genus #    25 with    72 species is 0:1,3:\2
family= 1 1 0 0 1 0 new D6h genus #    26 with    72 species is 0:1,3:\3
family= 1 1 0 0 1 0 new D6h genus #    27 with    72 species is 0:1,3:\4
family= 1 1 0 0 1 0 new D6h genus #    28 with    72 species is 0:1,3:\5
family= 1 1 0 0 1 0 new D6h genus #    29 with    72 species is 0:1,4:\0
family= 1 1 0 0 1 0 new D6h genus #    30 with    72 species is 0:1,4:\1
family= 1 1 0 0 1 0 new D6h genus #    31 with    72 species is 0:1,4:\2
family= 1 1 0 0 1 0 new D6h genus #    32 with    72 species is 0:1,4:\3
family= 1 1 0 0 1 0 new D6h genus #    33 with    72 species is 0:1,4:\4
family= 1 1 0 0 1 0 new D6h genus #    34 with    72 species is 0:1,4:\5
family= 1 1 0 0 1 0 new D6h genus #    35 with    36 species is 0:1,5:\0
family= 1 1 0 0 1 0 new D6h genus #    36 with    72 species is 0:1,5:\1
family= 1 1 0 0 1 0 new D6h genus #    37 with    72 species is 0:1,5:\2
family= 1 1 0 0 1 0 new D6h genus #    38 with    36 species is 0:1,5:\3
family= 1 1 0 0 1 0 new D6h genus #    39 with    72 species is 0:2,3:\0
family= 1 1 0 0 1 0 new D6h genus #    40 with    72 species is 0:2,3:\1
family= 1 1 0 0 1 0 new D6h genus #    41 with    72 species is 0:2,3:\2
family= 1 1 0 0 1 0 new D6h genus #    42 with    72 species is 0:2,3:\3
family= 1 1 0 0 1 0 new D6h genus #    43 with    72 species is 0:2,3:\4
family= 1 1 0 0 1 0 new D6h genus #    44 with    72 species is 0:2,3:\5
family= 1 1 0 0 1 0 new D6h genus #    45 with    36 species is 0:2,4:\0
family= 1 1 0 0 1 0 new D6h genus #    46 with    72 species is 0:2,4:\1
family= 1 1 0 0 1 0 new D6h genus #    47 with    72 species is 0:2,4:\2
family= 1 1 0 0 1 0 new D6h genus #    48 with    36 species is 0:2,4:\3
Nber of genera for this family=   48
 
family= 0 2 0 0 1 0
 
family= 0 2 0 0 1 0 new D6h genus #     1 with    36 species is 0,1:0,1:\0
family= 0 2 0 0 1 0 new D6h genus #     2 with    36 species is 0,1:0,1:\2
family= 0 2 0 0 1 0 new D6h genus #     3 with    36 species is 0,1:0,1:\3
family= 0 2 0 0 1 0 new D6h genus #     4 with    72 species is 0,1:0,2:\0
family= 0 2 0 0 1 0 new D6h genus #     5 with    72 species is 0,1:0,2:\1
family= 0 2 0 0 1 0 new D6h genus #     6 with    72 species is 0,1:0,2:\2
family= 0 2 0 0 1 0 new D6h genus #     7 with    72 species is 0,1:0,2:\3
family= 0 2 0 0 1 0 new D6h genus #     8 with    72 species is 0,1:0,2:\4
family= 0 2 0 0 1 0 new D6h genus #     9 with    72 species is 0,1:0,2:\5
family= 0 2 0 0 1 0 new D6h genus #    10 with    72 species is 0,1:0,3:\0
family= 0 2 0 0 1 0 new D6h genus #    11 with    72 species is 0,1:0,3:\1
family= 0 2 0 0 1 0 new D6h genus #    12 with    72 species is 0,1:0,3:\2
family= 0 2 0 0 1 0 new D6h genus #    13 with    72 species is 0,1:0,3:\3
family= 0 2 0 0 1 0 new D6h genus #    14 with    72 species is 0,1:0,3:\4
family= 0 2 0 0 1 0 new D6h genus #    15 with    72 species is 0,1:0,3:\5
family= 0 2 0 0 1 0 new D6h genus #    16 with    72 species is 0,1:0,4:\0
family= 0 2 0 0 1 0 new D6h genus #    17 with    72 species is 0,1:0,4:\1
family= 0 2 0 0 1 0 new D6h genus #    18 with    72 species is 0,1:0,4:\2
family= 0 2 0 0 1 0 new D6h genus #    19 with    72 species is 0,1:0,4:\3
family= 0 2 0 0 1 0 new D6h genus #    20 with    72 species is 0,1:0,4:\4
family= 0 2 0 0 1 0 new D6h genus #    21 with    72 species is 0,1:0,4:\5
family= 0 2 0 0 1 0 new D6h genus #    22 with    36 species is 0,1:0,5:\0
family= 0 2 0 0 1 0 new D6h genus #    23 with    72 species is 0,1:0,5:\1
family= 0 2 0 0 1 0 new D6h genus #    24 with    72 species is 0,1:0,5:\2
family= 0 2 0 0 1 0 new D6h genus #    25 with    36 species is 0,1:0,5:\3
family= 0 2 0 0 1 0 new D6h genus #    26 with    72 species is 0,1:2,3:\0
family= 0 2 0 0 1 0 new D6h genus #    27 with    72 species is 0,1:2,3:\1
family= 0 2 0 0 1 0 new D6h genus #    28 with    72 species is 0,1:2,3:\4
family= 0 2 0 0 1 0 new D6h genus #    29 with    72 species is 0,1:2,4:\0
family= 0 2 0 0 1 0 new D6h genus #    30 with    72 species is 0,1:2,4:\1
family= 0 2 0 0 1 0 new D6h genus #    31 with    72 species is 0,1:2,4:\2
family= 0 2 0 0 1 0 new D6h genus #    32 with    72 species is 0,1:2,4:\3
family= 0 2 0 0 1 0 new D6h genus #    33 with    72 species is 0,1:2,4:\4
family= 0 2 0 0 1 0 new D6h genus #    34 with    72 species is 0,1:2,4:\5
family= 0 2 0 0 1 0 new D6h genus #    35 with    72 species is 0,1:2,5:\0
family= 0 2 0 0 1 0 new D6h genus #    36 with    72 species is 0,1:2,5:\2
family= 0 2 0 0 1 0 new D6h genus #    37 with    72 species is 0,1:2,5:\3
family= 0 2 0 0 1 0 new D6h genus #    38 with    72 species is 0,1:3,4:\0
family= 0 2 0 0 1 0 new D6h genus #    39 with    36 species is 0,1:3,4:\2
family= 0 2 0 0 1 0 new D6h genus #    40 with    36 species is 0,2:0,2:\0
family= 0 2 0 0 1 0 new D6h genus #    41 with    18 species is 0,2:0,2:\1
family= 0 2 0 0 1 0 new D6h genus #    42 with    36 species is 0,2:0,2:\3
family= 0 2 0 0 1 0 new D6h genus #    43 with    18 species is 0,2:0,2:\4
family= 0 2 0 0 1 0 new D6h genus #    44 with    72 species is 0,2:0,3:\0
family= 0 2 0 0 1 0 new D6h genus #    45 with    72 species is 0,2:0,3:\1
family= 0 2 0 0 1 0 new D6h genus #    46 with    72 species is 0,2:0,3:\2
family= 0 2 0 0 1 0 new D6h genus #    47 with    72 species is 0,2:0,3:\3
family= 0 2 0 0 1 0 new D6h genus #    48 with    72 species is 0,2:0,3:\4
family= 0 2 0 0 1 0 new D6h genus #    49 with    72 species is 0,2:0,3:\5
family= 0 2 0 0 1 0 new D6h genus #    50 with    36 species is 0,2:0,4:\0
family= 0 2 0 0 1 0 new D6h genus #    51 with    72 species is 0,2:0,4:\1
family= 0 2 0 0 1 0 new D6h genus #    52 with    72 species is 0,2:0,4:\2
family= 0 2 0 0 1 0 new D6h genus #    53 with    36 species is 0,2:0,4:\3
family= 0 2 0 0 1 0 new D6h genus #    54 with    72 species is 0,2:1,3:\0
family= 0 2 0 0 1 0 new D6h genus #    55 with    72 species is 0,2:1,3:\1
family= 0 2 0 0 1 0 new D6h genus #    56 with    72 species is 0,2:1,3:\4
family= 0 2 0 0 1 0 new D6h genus #    57 with    72 species is 0,2:1,4:\0
family= 0 2 0 0 1 0 new D6h genus #    58 with    36 species is 0,2:1,4:\1
family= 0 2 0 0 1 0 new D6h genus #    59 with    72 species is 0,2:1,4:\3
family= 0 2 0 0 1 0 new D6h genus #    60 with    36 species is 0,2:1,4:\4
family= 0 2 0 0 1 0 new D6h genus #    61 with    72 species is 0,2:3,5:\0
family= 0 2 0 0 1 0 new D6h genus #    62 with    36 species is 0,2:3,5:\1
family= 0 2 0 0 1 0 new D6h genus #    63 with    18 species is 0,3:0,3:\0
family= 0 2 0 0 1 0 new D6h genus #    64 with    36 species is 0,3:0,3:\1
family= 0 2 0 0 1 0 new D6h genus #    65 with    72 species is 0,3:1,4:\0
family= 0 2 0 0 1 0 new D6h genus #    66 with    36 species is 0,3:1,4:\2
Nber of genera for this family=   66
 
family= 1 0 1 0 1 0
 
family= 1 0 1 0 1 0 new D6h genus #     1 with    72 species is 0:0,1,2:\0
family= 1 0 1 0 1 0 new D6h genus #     2 with    72 species is 0:0,1,2:\1
family= 1 0 1 0 1 0 new D6h genus #     3 with    72 species is 0:0,1,2:\2
family= 1 0 1 0 1 0 new D6h genus #     4 with    72 species is 0:0,1,2:\3
family= 1 0 1 0 1 0 new D6h genus #     5 with    72 species is 0:0,1,2:\4
family= 1 0 1 0 1 0 new D6h genus #     6 with    72 species is 0:0,1,2:\5
family= 1 0 1 0 1 0 new D6h genus #     7 with    72 species is 0:0,1,3:\0
family= 1 0 1 0 1 0 new D6h genus #     8 with    72 species is 0:0,1,3:\1
family= 1 0 1 0 1 0 new D6h genus #     9 with    72 species is 0:0,1,3:\2
family= 1 0 1 0 1 0 new D6h genus #    10 with    72 species is 0:0,1,3:\3
family= 1 0 1 0 1 0 new D6h genus #    11 with    72 species is 0:0,1,3:\4
family= 1 0 1 0 1 0 new D6h genus #    12 with    72 species is 0:0,1,3:\5
family= 1 0 1 0 1 0 new D6h genus #    13 with    72 species is 0:0,1,4:\0
family= 1 0 1 0 1 0 new D6h genus #    14 with    72 species is 0:0,1,4:\1
family= 1 0 1 0 1 0 new D6h genus #    15 with    72 species is 0:0,1,4:\2
family= 1 0 1 0 1 0 new D6h genus #    16 with    72 species is 0:0,1,4:\3
family= 1 0 1 0 1 0 new D6h genus #    17 with    72 species is 0:0,1,4:\4
family= 1 0 1 0 1 0 new D6h genus #    18 with    72 species is 0:0,1,4:\5
family= 1 0 1 0 1 0 new D6h genus #    19 with    36 species is 0:0,1,5:\0
family= 1 0 1 0 1 0 new D6h genus #    20 with    72 species is 0:0,1,5:\1
family= 1 0 1 0 1 0 new D6h genus #    21 with    72 species is 0:0,1,5:\2
family= 1 0 1 0 1 0 new D6h genus #    22 with    36 species is 0:0,1,5:\3
family= 1 0 1 0 1 0 new D6h genus #    23 with    72 species is 0:0,2,3:\0
family= 1 0 1 0 1 0 new D6h genus #    24 with    72 species is 0:0,2,3:\1
family= 1 0 1 0 1 0 new D6h genus #    25 with    72 species is 0:0,2,3:\2
family= 1 0 1 0 1 0 new D6h genus #    26 with    72 species is 0:0,2,3:\3
family= 1 0 1 0 1 0 new D6h genus #    27 with    72 species is 0:0,2,3:\4
family= 1 0 1 0 1 0 new D6h genus #    28 with    72 species is 0:0,2,3:\5
family= 1 0 1 0 1 0 new D6h genus #    29 with    36 species is 0:0,2,4:\0
family= 1 0 1 0 1 0 new D6h genus #    30 with    72 species is 0:0,2,4:\1
family= 1 0 1 0 1 0 new D6h genus #    31 with    72 species is 0:0,2,4:\2
family= 1 0 1 0 1 0 new D6h genus #    32 with    36 species is 0:0,2,4:\3
family= 1 0 1 0 1 0 new D6h genus #    33 with    72 species is 0:1,2,3:\0
family= 1 0 1 0 1 0 new D6h genus #    34 with    72 species is 0:1,2,3:\1
family= 1 0 1 0 1 0 new D6h genus #    35 with    72 species is 0:1,2,3:\2
family= 1 0 1 0 1 0 new D6h genus #    36 with    72 species is 0:1,2,3:\3
family= 1 0 1 0 1 0 new D6h genus #    37 with    72 species is 0:1,2,3:\4
family= 1 0 1 0 1 0 new D6h genus #    38 with    72 species is 0:1,2,3:\5
family= 1 0 1 0 1 0 new D6h genus #    39 with    72 species is 0:1,2,4:\0
family= 1 0 1 0 1 0 new D6h genus #    40 with    72 species is 0:1,2,4:\1
family= 1 0 1 0 1 0 new D6h genus #    41 with    72 species is 0:1,2,4:\2
family= 1 0 1 0 1 0 new D6h genus #    42 with    72 species is 0:1,2,4:\3
family= 1 0 1 0 1 0 new D6h genus #    43 with    72 species is 0:1,2,4:\4
family= 1 0 1 0 1 0 new D6h genus #    44 with    72 species is 0:1,2,4:\5
family= 1 0 1 0 1 0 new D6h genus #    45 with    72 species is 0:1,2,5:\0
family= 1 0 1 0 1 0 new D6h genus #    46 with    72 species is 0:1,2,5:\1
family= 1 0 1 0 1 0 new D6h genus #    47 with    72 species is 0:1,2,5:\2
family= 1 0 1 0 1 0 new D6h genus #    48 with    72 species is 0:1,2,5:\3
family= 1 0 1 0 1 0 new D6h genus #    49 with    72 species is 0:1,2,5:\4
family= 1 0 1 0 1 0 new D6h genus #    50 with    72 species is 0:1,2,5:\5
family= 1 0 1 0 1 0 new D6h genus #    51 with    72 species is 0:1,3,4:\0
family= 1 0 1 0 1 0 new D6h genus #    52 with    72 species is 0:1,3,4:\1
family= 1 0 1 0 1 0 new D6h genus #    53 with    72 species is 0:1,3,4:\2
family= 1 0 1 0 1 0 new D6h genus #    54 with    72 species is 0:1,3,4:\3
family= 1 0 1 0 1 0 new D6h genus #    55 with    72 species is 0:1,3,4:\4
family= 1 0 1 0 1 0 new D6h genus #    56 with    72 species is 0:1,3,4:\5
family= 1 0 1 0 1 0 new D6h genus #    57 with    36 species is 0:1,3,5:\0
family= 1 0 1 0 1 0 new D6h genus #    58 with    72 species is 0:1,3,5:\1
family= 1 0 1 0 1 0 new D6h genus #    59 with    72 species is 0:1,3,5:\2
family= 1 0 1 0 1 0 new D6h genus #    60 with    36 species is 0:1,3,5:\3
family= 1 0 1 0 1 0 new D6h genus #    61 with    36 species is 0:2,3,4:\0
family= 1 0 1 0 1 0 new D6h genus #    62 with    72 species is 0:2,3,4:\1
family= 1 0 1 0 1 0 new D6h genus #    63 with    72 species is 0:2,3,4:\2
family= 1 0 1 0 1 0 new D6h genus #    64 with    36 species is 0:2,3,4:\3
Nber of genera for this family=   64
 
family= 0 1 1 0 1 0
 
family= 0 1 1 0 1 0 new D6h genus #     1 with    72 species is 0,1:0,1,2:\0
family= 0 1 1 0 1 0 new D6h genus #     2 with    72 species is 0,1:0,1,2:\1
family= 0 1 1 0 1 0 new D6h genus #     3 with    72 species is 0,1:0,1,2:\2
family= 0 1 1 0 1 0 new D6h genus #     4 with    72 species is 0,1:0,1,2:\3
family= 0 1 1 0 1 0 new D6h genus #     5 with    72 species is 0,1:0,1,2:\4
family= 0 1 1 0 1 0 new D6h genus #     6 with    72 species is 0,1:0,1,2:\5
family= 0 1 1 0 1 0 new D6h genus #     7 with    72 species is 0,1:0,1,3:\0
family= 0 1 1 0 1 0 new D6h genus #     8 with    72 species is 0,1:0,1,3:\1
family= 0 1 1 0 1 0 new D6h genus #     9 with    72 species is 0,1:0,1,3:\2
family= 0 1 1 0 1 0 new D6h genus #    10 with    72 species is 0,1:0,1,3:\3
family= 0 1 1 0 1 0 new D6h genus #    11 with    72 species is 0,1:0,1,3:\4
family= 0 1 1 0 1 0 new D6h genus #    12 with    72 species is 0,1:0,1,3:\5
family= 0 1 1 0 1 0 new D6h genus #    13 with    72 species is 0,1:0,2,3:\0
family= 0 1 1 0 1 0 new D6h genus #    14 with    72 species is 0,1:0,2,3:\1
family= 0 1 1 0 1 0 new D6h genus #    15 with    72 species is 0,1:0,2,3:\2
family= 0 1 1 0 1 0 new D6h genus #    16 with    72 species is 0,1:0,2,3:\3
family= 0 1 1 0 1 0 new D6h genus #    17 with    72 species is 0,1:0,2,3:\4
family= 0 1 1 0 1 0 new D6h genus #    18 with    72 species is 0,1:0,2,3:\5
family= 0 1 1 0 1 0 new D6h genus #    19 with    72 species is 0,1:0,2,4:\0
family= 0 1 1 0 1 0 new D6h genus #    20 with    72 species is 0,1:0,2,4:\1
family= 0 1 1 0 1 0 new D6h genus #    21 with    72 species is 0,1:0,2,4:\2
family= 0 1 1 0 1 0 new D6h genus #    22 with    72 species is 0,1:0,2,4:\3
family= 0 1 1 0 1 0 new D6h genus #    23 with    72 species is 0,1:0,2,4:\4
family= 0 1 1 0 1 0 new D6h genus #    24 with    72 species is 0,1:0,2,4:\5
family= 0 1 1 0 1 0 new D6h genus #    25 with    72 species is 0,1:0,2,5:\0
family= 0 1 1 0 1 0 new D6h genus #    26 with    72 species is 0,1:0,2,5:\1
family= 0 1 1 0 1 0 new D6h genus #    27 with    72 species is 0,1:0,2,5:\2
family= 0 1 1 0 1 0 new D6h genus #    28 with    72 species is 0,1:0,2,5:\3
family= 0 1 1 0 1 0 new D6h genus #    29 with    72 species is 0,1:0,2,5:\4
family= 0 1 1 0 1 0 new D6h genus #    30 with    72 species is 0,1:0,2,5:\5
family= 0 1 1 0 1 0 new D6h genus #    31 with    72 species is 0,1:0,3,4:\0
family= 0 1 1 0 1 0 new D6h genus #    32 with    72 species is 0,1:0,3,4:\1
family= 0 1 1 0 1 0 new D6h genus #    33 with    72 species is 0,1:0,3,4:\2
family= 0 1 1 0 1 0 new D6h genus #    34 with    72 species is 0,1:0,3,4:\3
family= 0 1 1 0 1 0 new D6h genus #    35 with    72 species is 0,1:0,3,4:\4
family= 0 1 1 0 1 0 new D6h genus #    36 with    72 species is 0,1:0,3,4:\5
family= 0 1 1 0 1 0 new D6h genus #    37 with    72 species is 0,1:0,3,5:\0
family= 0 1 1 0 1 0 new D6h genus #    38 with    72 species is 0,1:0,3,5:\1
family= 0 1 1 0 1 0 new D6h genus #    39 with    72 species is 0,1:0,3,5:\2
family= 0 1 1 0 1 0 new D6h genus #    40 with    72 species is 0,1:0,3,5:\3
family= 0 1 1 0 1 0 new D6h genus #    41 with    72 species is 0,1:0,3,5:\4
family= 0 1 1 0 1 0 new D6h genus #    42 with    72 species is 0,1:0,3,5:\5
family= 0 1 1 0 1 0 new D6h genus #    43 with    72 species is 0,1:0,4,5:\0
family= 0 1 1 0 1 0 new D6h genus #    44 with    72 species is 0,1:0,4,5:\1
family= 0 1 1 0 1 0 new D6h genus #    45 with    72 species is 0,1:0,4,5:\2
family= 0 1 1 0 1 0 new D6h genus #    46 with    72 species is 0,1:0,4,5:\3
family= 0 1 1 0 1 0 new D6h genus #    47 with    72 species is 0,1:0,4,5:\4
family= 0 1 1 0 1 0 new D6h genus #    48 with    72 species is 0,1:0,4,5:\5
family= 0 1 1 0 1 0 new D6h genus #    49 with    72 species is 0,1:2,3,4:\0
family= 0 1 1 0 1 0 new D6h genus #    50 with    72 species is 0,1:2,3,4:\1
family= 0 1 1 0 1 0 new D6h genus #    51 with    72 species is 0,1:2,3,4:\2
family= 0 1 1 0 1 0 new D6h genus #    52 with    72 species is 0,1:2,3,4:\3
family= 0 1 1 0 1 0 new D6h genus #    53 with    72 species is 0,1:2,3,4:\4
family= 0 1 1 0 1 0 new D6h genus #    54 with    72 species is 0,1:2,3,4:\5
family= 0 1 1 0 1 0 new D6h genus #    55 with    72 species is 0,1:2,3,5:\0
family= 0 1 1 0 1 0 new D6h genus #    56 with    72 species is 0,1:2,3,5:\1
family= 0 1 1 0 1 0 new D6h genus #    57 with    72 species is 0,1:2,3,5:\2
family= 0 1 1 0 1 0 new D6h genus #    58 with    72 species is 0,1:2,3,5:\3
family= 0 1 1 0 1 0 new D6h genus #    59 with    72 species is 0,1:2,3,5:\4
family= 0 1 1 0 1 0 new D6h genus #    60 with    72 species is 0,1:2,3,5:\5
family= 0 1 1 0 1 0 new D6h genus #    61 with    72 species is 0,2:0,1,2:\0
family= 0 1 1 0 1 0 new D6h genus #    62 with    36 species is 0,2:0,1,2:\1
family= 0 1 1 0 1 0 new D6h genus #    63 with    72 species is 0,2:0,1,2:\3
family= 0 1 1 0 1 0 new D6h genus #    64 with    36 species is 0,2:0,1,2:\4
family= 0 1 1 0 1 0 new D6h genus #    65 with    72 species is 0,2:0,1,3:\0
family= 0 1 1 0 1 0 new D6h genus #    66 with    72 species is 0,2:0,1,3:\1
family= 0 1 1 0 1 0 new D6h genus #    67 with    72 species is 0,2:0,1,3:\2
family= 0 1 1 0 1 0 new D6h genus #    68 with    72 species is 0,2:0,1,3:\3
family= 0 1 1 0 1 0 new D6h genus #    69 with    72 species is 0,2:0,1,3:\4
family= 0 1 1 0 1 0 new D6h genus #    70 with    72 species is 0,2:0,1,3:\5
family= 0 1 1 0 1 0 new D6h genus #    71 with    72 species is 0,2:0,1,4:\0
family= 0 1 1 0 1 0 new D6h genus #    72 with    72 species is 0,2:0,1,4:\1
family= 0 1 1 0 1 0 new D6h genus #    73 with    72 species is 0,2:0,1,4:\2
family= 0 1 1 0 1 0 new D6h genus #    74 with    72 species is 0,2:0,1,4:\3
family= 0 1 1 0 1 0 new D6h genus #    75 with    72 species is 0,2:0,1,4:\4
family= 0 1 1 0 1 0 new D6h genus #    76 with    72 species is 0,2:0,1,4:\5
family= 0 1 1 0 1 0 new D6h genus #    77 with    72 species is 0,2:0,1,5:\0
family= 0 1 1 0 1 0 new D6h genus #    78 with    72 species is 0,2:0,1,5:\1
family= 0 1 1 0 1 0 new D6h genus #    79 with    72 species is 0,2:0,1,5:\2
family= 0 1 1 0 1 0 new D6h genus #    80 with    72 species is 0,2:0,1,5:\3
family= 0 1 1 0 1 0 new D6h genus #    81 with    72 species is 0,2:0,1,5:\4
family= 0 1 1 0 1 0 new D6h genus #    82 with    72 species is 0,2:0,1,5:\5
family= 0 1 1 0 1 0 new D6h genus #    83 with    72 species is 0,2:0,2,3:\0
family= 0 1 1 0 1 0 new D6h genus #    84 with    72 species is 0,2:0,2,3:\1
family= 0 1 1 0 1 0 new D6h genus #    85 with    72 species is 0,2:0,2,3:\2
family= 0 1 1 0 1 0 new D6h genus #    86 with    72 species is 0,2:0,2,3:\3
family= 0 1 1 0 1 0 new D6h genus #    87 with    72 species is 0,2:0,2,3:\4
family= 0 1 1 0 1 0 new D6h genus #    88 with    72 species is 0,2:0,2,3:\5
family= 0 1 1 0 1 0 new D6h genus #    89 with    72 species is 0,2:0,2,4:\0
family= 0 1 1 0 1 0 new D6h genus #    90 with    36 species is 0,2:0,2,4:\1
family= 0 1 1 0 1 0 new D6h genus #    91 with    72 species is 0,2:0,2,4:\3
family= 0 1 1 0 1 0 new D6h genus #    92 with    36 species is 0,2:0,2,4:\4
family= 0 1 1 0 1 0 new D6h genus #    93 with    72 species is 0,2:0,3,4:\0
family= 0 1 1 0 1 0 new D6h genus #    94 with    72 species is 0,2:0,3,4:\1
family= 0 1 1 0 1 0 new D6h genus #    95 with    72 species is 0,2:0,3,4:\2
family= 0 1 1 0 1 0 new D6h genus #    96 with    72 species is 0,2:0,3,4:\3
family= 0 1 1 0 1 0 new D6h genus #    97 with    72 species is 0,2:0,3,4:\4
family= 0 1 1 0 1 0 new D6h genus #    98 with    72 species is 0,2:0,3,4:\5
family= 0 1 1 0 1 0 new D6h genus #    99 with    72 species is 0,2:0,3,5:\0
family= 0 1 1 0 1 0 new D6h genus #   100 with    72 species is 0,2:0,3,5:\1
family= 0 1 1 0 1 0 new D6h genus #   101 with    72 species is 0,2:0,3,5:\2
family= 0 1 1 0 1 0 new D6h genus #   102 with    72 species is 0,2:0,3,5:\3
family= 0 1 1 0 1 0 new D6h genus #   103 with    72 species is 0,2:0,3,5:\4
family= 0 1 1 0 1 0 new D6h genus #   104 with    72 species is 0,2:0,3,5:\5
family= 0 1 1 0 1 0 new D6h genus #   105 with    72 species is 0,2:0,4,5:\0
family= 0 1 1 0 1 0 new D6h genus #   106 with    72 species is 0,2:0,4,5:\1
family= 0 1 1 0 1 0 new D6h genus #   107 with    72 species is 0,2:0,4,5:\2
family= 0 1 1 0 1 0 new D6h genus #   108 with    72 species is 0,2:0,4,5:\3
family= 0 1 1 0 1 0 new D6h genus #   109 with    72 species is 0,2:0,4,5:\4
family= 0 1 1 0 1 0 new D6h genus #   110 with    72 species is 0,2:0,4,5:\5
family= 0 1 1 0 1 0 new D6h genus #   111 with    72 species is 0,2:1,3,4:\0
family= 0 1 1 0 1 0 new D6h genus #   112 with    72 species is 0,2:1,3,4:\1
family= 0 1 1 0 1 0 new D6h genus #   113 with    72 species is 0,2:1,3,4:\2
family= 0 1 1 0 1 0 new D6h genus #   114 with    72 species is 0,2:1,3,4:\3
family= 0 1 1 0 1 0 new D6h genus #   115 with    72 species is 0,2:1,3,4:\4
family= 0 1 1 0 1 0 new D6h genus #   116 with    72 species is 0,2:1,3,4:\5
family= 0 1 1 0 1 0 new D6h genus #   117 with    72 species is 0,2:1,3,5:\0
family= 0 1 1 0 1 0 new D6h genus #   118 with    36 species is 0,2:1,3,5:\1
family= 0 1 1 0 1 0 new D6h genus #   119 with    72 species is 0,2:1,3,5:\3
family= 0 1 1 0 1 0 new D6h genus #   120 with    36 species is 0,2:1,3,5:\4
family= 0 1 1 0 1 0 new D6h genus #   121 with    72 species is 0,2:3,4,5:\0
family= 0 1 1 0 1 0 new D6h genus #   122 with    36 species is 0,2:3,4,5:\1
family= 0 1 1 0 1 0 new D6h genus #   123 with    72 species is 0,2:3,4,5:\3
family= 0 1 1 0 1 0 new D6h genus #   124 with    36 species is 0,2:3,4,5:\4
family= 0 1 1 0 1 0 new D6h genus #   125 with    72 species is 0,3:0,1,2:\0
family= 0 1 1 0 1 0 new D6h genus #   126 with    72 species is 0,3:0,1,2:\1
family= 0 1 1 0 1 0 new D6h genus #   127 with    72 species is 0,3:0,1,2:\2
family= 0 1 1 0 1 0 new D6h genus #   128 with    72 species is 0,3:0,1,2:\3
family= 0 1 1 0 1 0 new D6h genus #   129 with    72 species is 0,3:0,1,2:\4
family= 0 1 1 0 1 0 new D6h genus #   130 with    72 species is 0,3:0,1,2:\5
family= 0 1 1 0 1 0 new D6h genus #   131 with    72 species is 0,3:0,1,3:\0
family= 0 1 1 0 1 0 new D6h genus #   132 with    72 species is 0,3:0,1,3:\1
family= 0 1 1 0 1 0 new D6h genus #   133 with    72 species is 0,3:0,1,3:\2
family= 0 1 1 0 1 0 new D6h genus #   134 with    72 species is 0,3:0,1,3:\3
family= 0 1 1 0 1 0 new D6h genus #   135 with    72 species is 0,3:0,1,3:\4
family= 0 1 1 0 1 0 new D6h genus #   136 with    72 species is 0,3:0,1,3:\5
family= 0 1 1 0 1 0 new D6h genus #   137 with    72 species is 0,3:0,1,4:\0
family= 0 1 1 0 1 0 new D6h genus #   138 with    72 species is 0,3:0,1,4:\1
family= 0 1 1 0 1 0 new D6h genus #   139 with    72 species is 0,3:0,1,4:\2
family= 0 1 1 0 1 0 new D6h genus #   140 with    72 species is 0,3:0,1,4:\3
family= 0 1 1 0 1 0 new D6h genus #   141 with    72 species is 0,3:0,1,4:\4
family= 0 1 1 0 1 0 new D6h genus #   142 with    72 species is 0,3:0,1,4:\5
family= 0 1 1 0 1 0 new D6h genus #   143 with    36 species is 0,3:0,1,5:\0
family= 0 1 1 0 1 0 new D6h genus #   144 with    72 species is 0,3:0,1,5:\1
family= 0 1 1 0 1 0 new D6h genus #   145 with    72 species is 0,3:0,1,5:\2
family= 0 1 1 0 1 0 new D6h genus #   146 with    36 species is 0,3:0,1,5:\3
family= 0 1 1 0 1 0 new D6h genus #   147 with    36 species is 0,3:0,2,4:\0
family= 0 1 1 0 1 0 new D6h genus #   148 with    72 species is 0,3:0,2,4:\1
family= 0 1 1 0 1 0 new D6h genus #   149 with    72 species is 0,3:0,2,4:\2
family= 0 1 1 0 1 0 new D6h genus #   150 with    36 species is 0,3:0,2,4:\3
family= 0 1 1 0 1 0 new D6h genus #   151 with    72 species is 0,3:1,2,4:\0
family= 0 1 1 0 1 0 new D6h genus #   152 with    72 species is 0,3:1,2,4:\1
family= 0 1 1 0 1 0 new D6h genus #   153 with    72 species is 0,3:1,2,4:\2
family= 0 1 1 0 1 0 new D6h genus #   154 with    72 species is 0,3:1,2,4:\3
family= 0 1 1 0 1 0 new D6h genus #   155 with    72 species is 0,3:1,2,4:\4
family= 0 1 1 0 1 0 new D6h genus #   156 with    72 species is 0,3:1,2,4:\5
Nber of genera for this family=  156
 
family= 0 0 2 0 1 0
 
family= 0 0 2 0 1 0 new D6h genus #     1 with    36 species is 0,1,2:0,1,2:\0
family= 0 0 2 0 1 0 new D6h genus #     2 with    18 species is 0,1,2:0,1,2:\1
family= 0 0 2 0 1 0 new D6h genus #     3 with    36 species is 0,1,2:0,1,2:\3
family= 0 0 2 0 1 0 new D6h genus #     4 with    18 species is 0,1,2:0,1,2:\4
family= 0 0 2 0 1 0 new D6h genus #     5 with    72 species is 0,1,2:0,1,3:\0
family= 0 0 2 0 1 0 new D6h genus #     6 with    72 species is 0,1,2:0,1,3:\1
family= 0 0 2 0 1 0 new D6h genus #     7 with    72 species is 0,1,2:0,1,3:\2
family= 0 0 2 0 1 0 new D6h genus #     8 with    72 species is 0,1,2:0,1,3:\3
family= 0 0 2 0 1 0 new D6h genus #     9 with    72 species is 0,1,2:0,1,3:\4
family= 0 0 2 0 1 0 new D6h genus #    10 with    72 species is 0,1,2:0,1,3:\5
family= 0 0 2 0 1 0 new D6h genus #    11 with    72 species is 0,1,2:0,1,4:\0
family= 0 0 2 0 1 0 new D6h genus #    12 with    72 species is 0,1,2:0,1,4:\1
family= 0 0 2 0 1 0 new D6h genus #    13 with    72 species is 0,1,2:0,1,4:\2
family= 0 0 2 0 1 0 new D6h genus #    14 with    72 species is 0,1,2:0,1,4:\3
family= 0 0 2 0 1 0 new D6h genus #    15 with    72 species is 0,1,2:0,1,4:\4
family= 0 0 2 0 1 0 new D6h genus #    16 with    72 species is 0,1,2:0,1,4:\5
family= 0 0 2 0 1 0 new D6h genus #    17 with    72 species is 0,1,2:0,1,5:\0
family= 0 0 2 0 1 0 new D6h genus #    18 with    72 species is 0,1,2:0,1,5:\2
family= 0 0 2 0 1 0 new D6h genus #    19 with    72 species is 0,1,2:0,1,5:\3
family= 0 0 2 0 1 0 new D6h genus #    20 with    72 species is 0,1,2:0,2,3:\0
family= 0 0 2 0 1 0 new D6h genus #    21 with    72 species is 0,1,2:0,2,3:\1
family= 0 0 2 0 1 0 new D6h genus #    22 with    72 species is 0,1,2:0,2,3:\2
family= 0 0 2 0 1 0 new D6h genus #    23 with    72 species is 0,1,2:0,2,3:\3
family= 0 0 2 0 1 0 new D6h genus #    24 with    72 species is 0,1,2:0,2,3:\4
family= 0 0 2 0 1 0 new D6h genus #    25 with    72 species is 0,1,2:0,2,3:\5
family= 0 0 2 0 1 0 new D6h genus #    26 with    72 species is 0,1,2:0,2,4:\0
family= 0 0 2 0 1 0 new D6h genus #    27 with    36 species is 0,1,2:0,2,4:\1
family= 0 0 2 0 1 0 new D6h genus #    28 with    72 species is 0,1,2:0,2,4:\3
family= 0 0 2 0 1 0 new D6h genus #    29 with    36 species is 0,1,2:0,2,4:\4
family= 0 0 2 0 1 0 new D6h genus #    30 with    72 species is 0,1,2:0,3,4:\0
family= 0 0 2 0 1 0 new D6h genus #    31 with    72 species is 0,1,2:0,3,4:\1
family= 0 0 2 0 1 0 new D6h genus #    32 with    72 species is 0,1,2:0,3,4:\2
family= 0 0 2 0 1 0 new D6h genus #    33 with    72 species is 0,1,2:0,3,4:\3
family= 0 0 2 0 1 0 new D6h genus #    34 with    72 species is 0,1,2:0,3,4:\4
family= 0 0 2 0 1 0 new D6h genus #    35 with    72 species is 0,1,2:0,3,4:\5
family= 0 0 2 0 1 0 new D6h genus #    36 with    72 species is 0,1,2:0,3,5:\0
family= 0 0 2 0 1 0 new D6h genus #    37 with    72 species is 0,1,2:0,3,5:\1
family= 0 0 2 0 1 0 new D6h genus #    38 with    72 species is 0,1,2:0,3,5:\2
family= 0 0 2 0 1 0 new D6h genus #    39 with    72 species is 0,1,2:0,3,5:\3
family= 0 0 2 0 1 0 new D6h genus #    40 with    72 species is 0,1,2:0,3,5:\4
family= 0 0 2 0 1 0 new D6h genus #    41 with    72 species is 0,1,2:0,3,5:\5
family= 0 0 2 0 1 0 new D6h genus #    42 with    36 species is 0,1,2:0,4,5:\0
family= 0 0 2 0 1 0 new D6h genus #    43 with    72 species is 0,1,2:0,4,5:\1
family= 0 0 2 0 1 0 new D6h genus #    44 with    72 species is 0,1,2:0,4,5:\2
family= 0 0 2 0 1 0 new D6h genus #    45 with    36 species is 0,1,2:0,4,5:\3
family= 0 0 2 0 1 0 new D6h genus #    46 with    72 species is 0,1,2:1,3,4:\0
family= 0 0 2 0 1 0 new D6h genus #    47 with    72 species is 0,1,2:1,3,4:\1
family= 0 0 2 0 1 0 new D6h genus #    48 with    72 species is 0,1,2:1,3,4:\2
family= 0 0 2 0 1 0 new D6h genus #    49 with    72 species is 0,1,2:1,3,4:\3
family= 0 0 2 0 1 0 new D6h genus #    50 with    72 species is 0,1,2:1,3,4:\4
family= 0 0 2 0 1 0 new D6h genus #    51 with    72 species is 0,1,2:1,3,4:\5
family= 0 0 2 0 1 0 new D6h genus #    52 with    72 species is 0,1,2:1,3,5:\0
family= 0 0 2 0 1 0 new D6h genus #    53 with    36 species is 0,1,2:1,3,5:\1
family= 0 0 2 0 1 0 new D6h genus #    54 with    72 species is 0,1,2:1,3,5:\3
family= 0 0 2 0 1 0 new D6h genus #    55 with    36 species is 0,1,2:1,3,5:\4
family= 0 0 2 0 1 0 new D6h genus #    56 with    72 species is 0,1,2:3,4,5:\0
family= 0 0 2 0 1 0 new D6h genus #    57 with    36 species is 0,1,2:3,4,5:\1
family= 0 0 2 0 1 0 new D6h genus #    58 with    36 species is 0,1,3:0,1,3:\0
family= 0 0 2 0 1 0 new D6h genus #    59 with    36 species is 0,1,3:0,1,3:\1
family= 0 0 2 0 1 0 new D6h genus #    60 with    36 species is 0,1,3:0,1,3:\2
family= 0 0 2 0 1 0 new D6h genus #    61 with    36 species is 0,1,3:0,1,3:\3
family= 0 0 2 0 1 0 new D6h genus #    62 with    36 species is 0,1,3:0,1,3:\4
family= 0 0 2 0 1 0 new D6h genus #    63 with    36 species is 0,1,3:0,1,3:\5
family= 0 0 2 0 1 0 new D6h genus #    64 with    72 species is 0,1,3:0,1,4:\0
family= 0 0 2 0 1 0 new D6h genus #    65 with    72 species is 0,1,3:0,1,4:\2
family= 0 0 2 0 1 0 new D6h genus #    66 with    72 species is 0,1,3:0,1,4:\3
family= 0 0 2 0 1 0 new D6h genus #    67 with    72 species is 0,1,3:0,2,3:\0
family= 0 0 2 0 1 0 new D6h genus #    68 with    72 species is 0,1,3:0,2,3:\1
family= 0 0 2 0 1 0 new D6h genus #    69 with    72 species is 0,1,3:0,2,3:\4
family= 0 0 2 0 1 0 new D6h genus #    70 with    72 species is 0,1,3:0,2,4:\0
family= 0 0 2 0 1 0 new D6h genus #    71 with    72 species is 0,1,3:0,2,4:\1
family= 0 0 2 0 1 0 new D6h genus #    72 with    72 species is 0,1,3:0,2,4:\2
family= 0 0 2 0 1 0 new D6h genus #    73 with    72 species is 0,1,3:0,2,4:\3
family= 0 0 2 0 1 0 new D6h genus #    74 with    72 species is 0,1,3:0,2,4:\4
family= 0 0 2 0 1 0 new D6h genus #    75 with    72 species is 0,1,3:0,2,4:\5
family= 0 0 2 0 1 0 new D6h genus #    76 with    72 species is 0,1,3:0,2,5:\0
family= 0 0 2 0 1 0 new D6h genus #    77 with    72 species is 0,1,3:0,2,5:\1
family= 0 0 2 0 1 0 new D6h genus #    78 with    72 species is 0,1,3:0,2,5:\2
family= 0 0 2 0 1 0 new D6h genus #    79 with    72 species is 0,1,3:0,2,5:\3
family= 0 0 2 0 1 0 new D6h genus #    80 with    72 species is 0,1,3:0,2,5:\4
family= 0 0 2 0 1 0 new D6h genus #    81 with    72 species is 0,1,3:0,2,5:\5
family= 0 0 2 0 1 0 new D6h genus #    82 with    72 species is 0,1,3:0,3,4:\0
family= 0 0 2 0 1 0 new D6h genus #    83 with    72 species is 0,1,3:0,3,4:\1
family= 0 0 2 0 1 0 new D6h genus #    84 with    72 species is 0,1,3:0,3,4:\2
family= 0 0 2 0 1 0 new D6h genus #    85 with    36 species is 0,1,3:0,3,5:\0
family= 0 0 2 0 1 0 new D6h genus #    86 with    72 species is 0,1,3:0,3,5:\1
family= 0 0 2 0 1 0 new D6h genus #    87 with    72 species is 0,1,3:0,3,5:\2
family= 0 0 2 0 1 0 new D6h genus #    88 with    36 species is 0,1,3:0,3,5:\3
family= 0 0 2 0 1 0 new D6h genus #    89 with    72 species is 0,1,3:1,2,5:\0
family= 0 0 2 0 1 0 new D6h genus #    90 with    36 species is 0,1,3:1,2,5:\1
family= 0 0 2 0 1 0 new D6h genus #    91 with    72 species is 0,1,3:1,2,5:\3
family= 0 0 2 0 1 0 new D6h genus #    92 with    36 species is 0,1,3:1,2,5:\4
family= 0 0 2 0 1 0 new D6h genus #    93 with    72 species is 0,1,3:1,3,4:\0
family= 0 0 2 0 1 0 new D6h genus #    94 with    72 species is 0,1,3:1,3,4:\1
family= 0 0 2 0 1 0 new D6h genus #    95 with    36 species is 0,1,3:1,3,4:\2
family= 0 0 2 0 1 0 new D6h genus #    96 with    36 species is 0,1,3:1,3,4:\5
family= 0 0 2 0 1 0 new D6h genus #    97 with    72 species is 0,1,3:1,3,5:\0
family= 0 0 2 0 1 0 new D6h genus #    98 with    72 species is 0,1,3:1,3,5:\1
family= 0 0 2 0 1 0 new D6h genus #    99 with    72 species is 0,1,3:1,3,5:\2
family= 0 0 2 0 1 0 new D6h genus #   100 with    72 species is 0,1,3:1,3,5:\3
family= 0 0 2 0 1 0 new D6h genus #   101 with    72 species is 0,1,3:1,3,5:\4
family= 0 0 2 0 1 0 new D6h genus #   102 with    72 species is 0,1,3:1,3,5:\5
family= 0 0 2 0 1 0 new D6h genus #   103 with    72 species is 0,1,3:1,4,5:\0
family= 0 0 2 0 1 0 new D6h genus #   104 with    72 species is 0,1,3:1,4,5:\1
family= 0 0 2 0 1 0 new D6h genus #   105 with    72 species is 0,1,3:1,4,5:\2
family= 0 0 2 0 1 0 new D6h genus #   106 with    72 species is 0,1,3:1,4,5:\3
family= 0 0 2 0 1 0 new D6h genus #   107 with    72 species is 0,1,3:1,4,5:\4
family= 0 0 2 0 1 0 new D6h genus #   108 with    72 species is 0,1,3:1,4,5:\5
family= 0 0 2 0 1 0 new D6h genus #   109 with    72 species is 0,1,3:2,4,5:\0
family= 0 0 2 0 1 0 new D6h genus #   110 with    72 species is 0,1,3:2,4,5:\1
family= 0 0 2 0 1 0 new D6h genus #   111 with    72 species is 0,1,3:2,4,5:\2
family= 0 0 2 0 1 0 new D6h genus #   112 with    18 species is 0,2,4:0,2,4:\0
family= 0 0 2 0 1 0 new D6h genus #   113 with    18 species is 0,2,4:0,2,4:\1
family= 0 0 2 0 1 0 new D6h genus #   114 with    36 species is 0,2,4:1,3,5:\0
Nber of genera for this family=  114
 
family= 1 0 0 1 1 0
 
family= 1 0 0 1 1 0 new D6h genus #     1 with    72 species is 0:\0,1:\0
family= 1 0 0 1 1 0 new D6h genus #     2 with    72 species is 0:\0,1:\1
family= 1 0 0 1 1 0 new D6h genus #     3 with    72 species is 0:\0,1:\2
family= 1 0 0 1 1 0 new D6h genus #     4 with    72 species is 0:\0,1:\3
family= 1 0 0 1 1 0 new D6h genus #     5 with    72 species is 0:\0,1:\4
family= 1 0 0 1 1 0 new D6h genus #     6 with    72 species is 0:\0,1:\5
family= 1 0 0 1 1 0 new D6h genus #     7 with    72 species is 0:\0,2:\0
family= 1 0 0 1 1 0 new D6h genus #     8 with    72 species is 0:\0,2:\1
family= 1 0 0 1 1 0 new D6h genus #     9 with    72 species is 0:\0,2:\2
family= 1 0 0 1 1 0 new D6h genus #    10 with    72 species is 0:\0,2:\3
family= 1 0 0 1 1 0 new D6h genus #    11 with    72 species is 0:\0,2:\4
family= 1 0 0 1 1 0 new D6h genus #    12 with    72 species is 0:\0,2:\5
family= 1 0 0 1 1 0 new D6h genus #    13 with    36 species is 0:\0,3:\0
family= 1 0 0 1 1 0 new D6h genus #    14 with    72 species is 0:\0,3:\1
family= 1 0 0 1 1 0 new D6h genus #    15 with    72 species is 0:\0,3:\2
family= 1 0 0 1 1 0 new D6h genus #    16 with    36 species is 0:\0,3:\3
family= 1 0 0 1 1 0 new D6h genus #    17 with    72 species is 0:\1,2:\0
family= 1 0 0 1 1 0 new D6h genus #    18 with    72 species is 0:\1,2:\1
family= 1 0 0 1 1 0 new D6h genus #    19 with    72 species is 0:\1,2:\2
family= 1 0 0 1 1 0 new D6h genus #    20 with    72 species is 0:\1,2:\3
family= 1 0 0 1 1 0 new D6h genus #    21 with    72 species is 0:\1,2:\4
family= 1 0 0 1 1 0 new D6h genus #    22 with    72 species is 0:\1,2:\5
family= 1 0 0 1 1 0 new D6h genus #    23 with    72 species is 0:\1,3:\0
family= 1 0 0 1 1 0 new D6h genus #    24 with    72 species is 0:\1,3:\1
family= 1 0 0 1 1 0 new D6h genus #    25 with    72 species is 0:\1,3:\2
family= 1 0 0 1 1 0 new D6h genus #    26 with    72 species is 0:\1,3:\3
family= 1 0 0 1 1 0 new D6h genus #    27 with    72 species is 0:\1,3:\4
family= 1 0 0 1 1 0 new D6h genus #    28 with    72 species is 0:\1,3:\5
family= 1 0 0 1 1 0 new D6h genus #    29 with    72 species is 0:\1,4:\0
family= 1 0 0 1 1 0 new D6h genus #    30 with    72 species is 0:\1,4:\1
family= 1 0 0 1 1 0 new D6h genus #    31 with    72 species is 0:\1,4:\2
family= 1 0 0 1 1 0 new D6h genus #    32 with    72 species is 0:\1,4:\3
family= 1 0 0 1 1 0 new D6h genus #    33 with    72 species is 0:\1,4:\4
family= 1 0 0 1 1 0 new D6h genus #    34 with    72 species is 0:\1,4:\5
family= 1 0 0 1 1 0 new D6h genus #    35 with    36 species is 0:\1,5:\0
family= 1 0 0 1 1 0 new D6h genus #    36 with    72 species is 0:\1,5:\1
family= 1 0 0 1 1 0 new D6h genus #    37 with    72 species is 0:\1,5:\2
family= 1 0 0 1 1 0 new D6h genus #    38 with    36 species is 0:\1,5:\3
family= 1 0 0 1 1 0 new D6h genus #    39 with    72 species is 0:\2,3:\0
family= 1 0 0 1 1 0 new D6h genus #    40 with    72 species is 0:\2,3:\1
family= 1 0 0 1 1 0 new D6h genus #    41 with    72 species is 0:\2,3:\2
family= 1 0 0 1 1 0 new D6h genus #    42 with    72 species is 0:\2,3:\3
family= 1 0 0 1 1 0 new D6h genus #    43 with    72 species is 0:\2,3:\4
family= 1 0 0 1 1 0 new D6h genus #    44 with    72 species is 0:\2,3:\5
family= 1 0 0 1 1 0 new D6h genus #    45 with    36 species is 0:\2,4:\0
family= 1 0 0 1 1 0 new D6h genus #    46 with    72 species is 0:\2,4:\1
family= 1 0 0 1 1 0 new D6h genus #    47 with    72 species is 0:\2,4:\2
family= 1 0 0 1 1 0 new D6h genus #    48 with    36 species is 0:\2,4:\3
Nber of genera for this family=   48
 
family= 0 1 0 1 1 0
 
family= 0 1 0 1 1 0 new D6h genus #     1 with    72 species is 0,1:\0,1:\0
family= 0 1 0 1 1 0 new D6h genus #     2 with    72 species is 0,1:\0,1:\2
family= 0 1 0 1 1 0 new D6h genus #     3 with    72 species is 0,1:\0,1:\3
family= 0 1 0 1 1 0 new D6h genus #     4 with    72 species is 0,1:\0,2:\0
family= 0 1 0 1 1 0 new D6h genus #     5 with    72 species is 0,1:\0,2:\1
family= 0 1 0 1 1 0 new D6h genus #     6 with    72 species is 0,1:\0,2:\2
family= 0 1 0 1 1 0 new D6h genus #     7 with    72 species is 0,1:\0,2:\3
family= 0 1 0 1 1 0 new D6h genus #     8 with    72 species is 0,1:\0,2:\4
family= 0 1 0 1 1 0 new D6h genus #     9 with    72 species is 0,1:\0,2:\5
family= 0 1 0 1 1 0 new D6h genus #    10 with    72 species is 0,1:\0,3:\0
family= 0 1 0 1 1 0 new D6h genus #    11 with    72 species is 0,1:\0,3:\1
family= 0 1 0 1 1 0 new D6h genus #    12 with    72 species is 0,1:\0,3:\2
family= 0 1 0 1 1 0 new D6h genus #    13 with    72 species is 0,1:\0,3:\3
family= 0 1 0 1 1 0 new D6h genus #    14 with    72 species is 0,1:\0,3:\4
family= 0 1 0 1 1 0 new D6h genus #    15 with    72 species is 0,1:\0,3:\5
family= 0 1 0 1 1 0 new D6h genus #    16 with    72 species is 0,1:\0,4:\0
family= 0 1 0 1 1 0 new D6h genus #    17 with    72 species is 0,1:\0,4:\1
family= 0 1 0 1 1 0 new D6h genus #    18 with    72 species is 0,1:\0,4:\2
family= 0 1 0 1 1 0 new D6h genus #    19 with    72 species is 0,1:\0,4:\3
family= 0 1 0 1 1 0 new D6h genus #    20 with    72 species is 0,1:\0,4:\4
family= 0 1 0 1 1 0 new D6h genus #    21 with    72 species is 0,1:\0,4:\5
family= 0 1 0 1 1 0 new D6h genus #    22 with    72 species is 0,1:\0,5:\0
family= 0 1 0 1 1 0 new D6h genus #    23 with    72 species is 0,1:\0,5:\1
family= 0 1 0 1 1 0 new D6h genus #    24 with    72 species is 0,1:\0,5:\2
family= 0 1 0 1 1 0 new D6h genus #    25 with    72 species is 0,1:\0,5:\3
family= 0 1 0 1 1 0 new D6h genus #    26 with    72 species is 0,1:\0,5:\4
family= 0 1 0 1 1 0 new D6h genus #    27 with    72 species is 0,1:\0,5:\5
family= 0 1 0 1 1 0 new D6h genus #    28 with    72 species is 0,1:\2,3:\0
family= 0 1 0 1 1 0 new D6h genus #    29 with    72 species is 0,1:\2,3:\1
family= 0 1 0 1 1 0 new D6h genus #    30 with    72 species is 0,1:\2,3:\2
family= 0 1 0 1 1 0 new D6h genus #    31 with    72 species is 0,1:\2,3:\3
family= 0 1 0 1 1 0 new D6h genus #    32 with    72 species is 0,1:\2,3:\4
family= 0 1 0 1 1 0 new D6h genus #    33 with    72 species is 0,1:\2,3:\5
family= 0 1 0 1 1 0 new D6h genus #    34 with    72 species is 0,1:\2,4:\0
family= 0 1 0 1 1 0 new D6h genus #    35 with    72 species is 0,1:\2,4:\1
family= 0 1 0 1 1 0 new D6h genus #    36 with    72 species is 0,1:\2,4:\2
family= 0 1 0 1 1 0 new D6h genus #    37 with    72 species is 0,1:\2,4:\3
family= 0 1 0 1 1 0 new D6h genus #    38 with    72 species is 0,1:\2,4:\4
family= 0 1 0 1 1 0 new D6h genus #    39 with    72 species is 0,1:\2,4:\5
family= 0 1 0 1 1 0 new D6h genus #    40 with    72 species is 0,1:\2,5:\0
family= 0 1 0 1 1 0 new D6h genus #    41 with    72 species is 0,1:\2,5:\2
family= 0 1 0 1 1 0 new D6h genus #    42 with    72 species is 0,1:\2,5:\3
family= 0 1 0 1 1 0 new D6h genus #    43 with    72 species is 0,1:\3,4:\0
family= 0 1 0 1 1 0 new D6h genus #    44 with    72 species is 0,1:\3,4:\2
family= 0 1 0 1 1 0 new D6h genus #    45 with    72 species is 0,1:\3,4:\3
family= 0 1 0 1 1 0 new D6h genus #    46 with    72 species is 0,2:\0,1:\0
family= 0 1 0 1 1 0 new D6h genus #    47 with    72 species is 0,2:\0,1:\1
family= 0 1 0 1 1 0 new D6h genus #    48 with    72 species is 0,2:\0,1:\2
family= 0 1 0 1 1 0 new D6h genus #    49 with    72 species is 0,2:\0,1:\3
family= 0 1 0 1 1 0 new D6h genus #    50 with    72 species is 0,2:\0,1:\4
family= 0 1 0 1 1 0 new D6h genus #    51 with    72 species is 0,2:\0,1:\5
family= 0 1 0 1 1 0 new D6h genus #    52 with    72 species is 0,2:\0,2:\0
family= 0 1 0 1 1 0 new D6h genus #    53 with    36 species is 0,2:\0,2:\1
family= 0 1 0 1 1 0 new D6h genus #    54 with    72 species is 0,2:\0,2:\3
family= 0 1 0 1 1 0 new D6h genus #    55 with    36 species is 0,2:\0,2:\4
family= 0 1 0 1 1 0 new D6h genus #    56 with    72 species is 0,2:\0,3:\0
family= 0 1 0 1 1 0 new D6h genus #    57 with    72 species is 0,2:\0,3:\1
family= 0 1 0 1 1 0 new D6h genus #    58 with    72 species is 0,2:\0,3:\2
family= 0 1 0 1 1 0 new D6h genus #    59 with    72 species is 0,2:\0,3:\3
family= 0 1 0 1 1 0 new D6h genus #    60 with    72 species is 0,2:\0,3:\4
family= 0 1 0 1 1 0 new D6h genus #    61 with    72 species is 0,2:\0,3:\5
family= 0 1 0 1 1 0 new D6h genus #    62 with    72 species is 0,2:\0,4:\0
family= 0 1 0 1 1 0 new D6h genus #    63 with    72 species is 0,2:\0,4:\1
family= 0 1 0 1 1 0 new D6h genus #    64 with    72 species is 0,2:\0,4:\2
family= 0 1 0 1 1 0 new D6h genus #    65 with    72 species is 0,2:\0,4:\3
family= 0 1 0 1 1 0 new D6h genus #    66 with    72 species is 0,2:\0,4:\4
family= 0 1 0 1 1 0 new D6h genus #    67 with    72 species is 0,2:\0,4:\5
family= 0 1 0 1 1 0 new D6h genus #    68 with    72 species is 0,2:\0,5:\0
family= 0 1 0 1 1 0 new D6h genus #    69 with    72 species is 0,2:\0,5:\1
family= 0 1 0 1 1 0 new D6h genus #    70 with    72 species is 0,2:\0,5:\2
family= 0 1 0 1 1 0 new D6h genus #    71 with    72 species is 0,2:\0,5:\3
family= 0 1 0 1 1 0 new D6h genus #    72 with    72 species is 0,2:\0,5:\4
family= 0 1 0 1 1 0 new D6h genus #    73 with    72 species is 0,2:\0,5:\5
family= 0 1 0 1 1 0 new D6h genus #    74 with    72 species is 0,2:\1,3:\0
family= 0 1 0 1 1 0 new D6h genus #    75 with    72 species is 0,2:\1,3:\1
family= 0 1 0 1 1 0 new D6h genus #    76 with    72 species is 0,2:\1,3:\2
family= 0 1 0 1 1 0 new D6h genus #    77 with    72 species is 0,2:\1,3:\3
family= 0 1 0 1 1 0 new D6h genus #    78 with    72 species is 0,2:\1,3:\4
family= 0 1 0 1 1 0 new D6h genus #    79 with    72 species is 0,2:\1,3:\5
family= 0 1 0 1 1 0 new D6h genus #    80 with    72 species is 0,2:\1,4:\0
family= 0 1 0 1 1 0 new D6h genus #    81 with    36 species is 0,2:\1,4:\1
family= 0 1 0 1 1 0 new D6h genus #    82 with    72 species is 0,2:\1,4:\3
family= 0 1 0 1 1 0 new D6h genus #    83 with    36 species is 0,2:\1,4:\4
family= 0 1 0 1 1 0 new D6h genus #    84 with    72 species is 0,2:\3,4:\0
family= 0 1 0 1 1 0 new D6h genus #    85 with    72 species is 0,2:\3,4:\1
family= 0 1 0 1 1 0 new D6h genus #    86 with    72 species is 0,2:\3,4:\2
family= 0 1 0 1 1 0 new D6h genus #    87 with    72 species is 0,2:\3,4:\3
family= 0 1 0 1 1 0 new D6h genus #    88 with    72 species is 0,2:\3,4:\4
family= 0 1 0 1 1 0 new D6h genus #    89 with    72 species is 0,2:\3,4:\5
family= 0 1 0 1 1 0 new D6h genus #    90 with    72 species is 0,2:\3,5:\0
family= 0 1 0 1 1 0 new D6h genus #    91 with    36 species is 0,2:\3,5:\1
family= 0 1 0 1 1 0 new D6h genus #    92 with    72 species is 0,2:\3,5:\3
family= 0 1 0 1 1 0 new D6h genus #    93 with    36 species is 0,2:\3,5:\4
family= 0 1 0 1 1 0 new D6h genus #    94 with    72 species is 0,3:\0,1:\0
family= 0 1 0 1 1 0 new D6h genus #    95 with    72 species is 0,3:\0,1:\1
family= 0 1 0 1 1 0 new D6h genus #    96 with    72 species is 0,3:\0,1:\2
family= 0 1 0 1 1 0 new D6h genus #    97 with    72 species is 0,3:\0,1:\3
family= 0 1 0 1 1 0 new D6h genus #    98 with    72 species is 0,3:\0,1:\4
family= 0 1 0 1 1 0 new D6h genus #    99 with    72 species is 0,3:\0,1:\5
family= 0 1 0 1 1 0 new D6h genus #   100 with    72 species is 0,3:\0,2:\0
family= 0 1 0 1 1 0 new D6h genus #   101 with    72 species is 0,3:\0,2:\1
family= 0 1 0 1 1 0 new D6h genus #   102 with    72 species is 0,3:\0,2:\2
family= 0 1 0 1 1 0 new D6h genus #   103 with    72 species is 0,3:\0,2:\3
family= 0 1 0 1 1 0 new D6h genus #   104 with    72 species is 0,3:\0,2:\4
family= 0 1 0 1 1 0 new D6h genus #   105 with    72 species is 0,3:\0,2:\5
family= 0 1 0 1 1 0 new D6h genus #   106 with    36 species is 0,3:\0,3:\0
family= 0 1 0 1 1 0 new D6h genus #   107 with    72 species is 0,3:\0,3:\1
family= 0 1 0 1 1 0 new D6h genus #   108 with    72 species is 0,3:\1,2:\0
family= 0 1 0 1 1 0 new D6h genus #   109 with    72 species is 0,3:\1,2:\1
family= 0 1 0 1 1 0 new D6h genus #   110 with    72 species is 0,3:\1,2:\4
family= 0 1 0 1 1 0 new D6h genus #   111 with    72 species is 0,3:\1,4:\0
family= 0 1 0 1 1 0 new D6h genus #   112 with    72 species is 0,3:\1,4:\1
family= 0 1 0 1 1 0 new D6h genus #   113 with    72 species is 0,3:\1,4:\2
family= 0 1 0 1 1 0 new D6h genus #   114 with    36 species is 0,3:\1,5:\0
family= 0 1 0 1 1 0 new D6h genus #   115 with    72 species is 0,3:\1,5:\1
family= 0 1 0 1 1 0 new D6h genus #   116 with    72 species is 0,3:\1,5:\2
family= 0 1 0 1 1 0 new D6h genus #   117 with    36 species is 0,3:\1,5:\3
Nber of genera for this family=  117
 
family= 0 0 1 1 1 0
 
family= 0 0 1 1 1 0 new D6h genus #     1 with    72 species is 0,1,2:\0,1:\0
family= 0 0 1 1 1 0 new D6h genus #     2 with    72 species is 0,1,2:\0,1:\1
family= 0 0 1 1 1 0 new D6h genus #     3 with    72 species is 0,1,2:\0,1:\2
family= 0 0 1 1 1 0 new D6h genus #     4 with    72 species is 0,1,2:\0,1:\3
family= 0 0 1 1 1 0 new D6h genus #     5 with    72 species is 0,1,2:\0,1:\4
family= 0 0 1 1 1 0 new D6h genus #     6 with    72 species is 0,1,2:\0,1:\5
family= 0 0 1 1 1 0 new D6h genus #     7 with    72 species is 0,1,2:\0,2:\0
family= 0 0 1 1 1 0 new D6h genus #     8 with    36 species is 0,1,2:\0,2:\1
family= 0 0 1 1 1 0 new D6h genus #     9 with    72 species is 0,1,2:\0,2:\3
family= 0 0 1 1 1 0 new D6h genus #    10 with    36 species is 0,1,2:\0,2:\4
family= 0 0 1 1 1 0 new D6h genus #    11 with    72 species is 0,1,2:\0,3:\0
family= 0 0 1 1 1 0 new D6h genus #    12 with    72 species is 0,1,2:\0,3:\1
family= 0 0 1 1 1 0 new D6h genus #    13 with    72 species is 0,1,2:\0,3:\2
family= 0 0 1 1 1 0 new D6h genus #    14 with    72 species is 0,1,2:\0,3:\3
family= 0 0 1 1 1 0 new D6h genus #    15 with    72 species is 0,1,2:\0,3:\4
family= 0 0 1 1 1 0 new D6h genus #    16 with    72 species is 0,1,2:\0,3:\5
family= 0 0 1 1 1 0 new D6h genus #    17 with    72 species is 0,1,2:\0,4:\0
family= 0 0 1 1 1 0 new D6h genus #    18 with    72 species is 0,1,2:\0,4:\1
family= 0 0 1 1 1 0 new D6h genus #    19 with    72 species is 0,1,2:\0,4:\2
family= 0 0 1 1 1 0 new D6h genus #    20 with    72 species is 0,1,2:\0,4:\3
family= 0 0 1 1 1 0 new D6h genus #    21 with    72 species is 0,1,2:\0,4:\4
family= 0 0 1 1 1 0 new D6h genus #    22 with    72 species is 0,1,2:\0,4:\5
family= 0 0 1 1 1 0 new D6h genus #    23 with    72 species is 0,1,2:\0,5:\0
family= 0 0 1 1 1 0 new D6h genus #    24 with    72 species is 0,1,2:\0,5:\1
family= 0 0 1 1 1 0 new D6h genus #    25 with    72 species is 0,1,2:\0,5:\2
family= 0 0 1 1 1 0 new D6h genus #    26 with    72 species is 0,1,2:\0,5:\3
family= 0 0 1 1 1 0 new D6h genus #    27 with    72 species is 0,1,2:\0,5:\4
family= 0 0 1 1 1 0 new D6h genus #    28 with    72 species is 0,1,2:\0,5:\5
family= 0 0 1 1 1 0 new D6h genus #    29 with    72 species is 0,1,2:\1,3:\0
family= 0 0 1 1 1 0 new D6h genus #    30 with    72 species is 0,1,2:\1,3:\1
family= 0 0 1 1 1 0 new D6h genus #    31 with    72 species is 0,1,2:\1,3:\2
family= 0 0 1 1 1 0 new D6h genus #    32 with    72 species is 0,1,2:\1,3:\3
family= 0 0 1 1 1 0 new D6h genus #    33 with    72 species is 0,1,2:\1,3:\4
family= 0 0 1 1 1 0 new D6h genus #    34 with    72 species is 0,1,2:\1,3:\5
family= 0 0 1 1 1 0 new D6h genus #    35 with    72 species is 0,1,2:\1,4:\0
family= 0 0 1 1 1 0 new D6h genus #    36 with    36 species is 0,1,2:\1,4:\1
family= 0 0 1 1 1 0 new D6h genus #    37 with    72 species is 0,1,2:\1,4:\3
family= 0 0 1 1 1 0 new D6h genus #    38 with    36 species is 0,1,2:\1,4:\4
family= 0 0 1 1 1 0 new D6h genus #    39 with    72 species is 0,1,2:\3,4:\0
family= 0 0 1 1 1 0 new D6h genus #    40 with    72 species is 0,1,2:\3,4:\1
family= 0 0 1 1 1 0 new D6h genus #    41 with    72 species is 0,1,2:\3,4:\2
family= 0 0 1 1 1 0 new D6h genus #    42 with    72 species is 0,1,2:\3,4:\3
family= 0 0 1 1 1 0 new D6h genus #    43 with    72 species is 0,1,2:\3,4:\4
family= 0 0 1 1 1 0 new D6h genus #    44 with    72 species is 0,1,2:\3,4:\5
family= 0 0 1 1 1 0 new D6h genus #    45 with    72 species is 0,1,2:\3,5:\0
family= 0 0 1 1 1 0 new D6h genus #    46 with    36 species is 0,1,2:\3,5:\1
family= 0 0 1 1 1 0 new D6h genus #    47 with    72 species is 0,1,2:\3,5:\3
family= 0 0 1 1 1 0 new D6h genus #    48 with    36 species is 0,1,2:\3,5:\4
family= 0 0 1 1 1 0 new D6h genus #    49 with    72 species is 0,1,3:\0,1:\0
family= 0 0 1 1 1 0 new D6h genus #    50 with    72 species is 0,1,3:\0,1:\1
family= 0 0 1 1 1 0 new D6h genus #    51 with    72 species is 0,1,3:\0,1:\2
family= 0 0 1 1 1 0 new D6h genus #    52 with    72 species is 0,1,3:\0,1:\3
family= 0 0 1 1 1 0 new D6h genus #    53 with    72 species is 0,1,3:\0,1:\4
family= 0 0 1 1 1 0 new D6h genus #    54 with    72 species is 0,1,3:\0,1:\5
family= 0 0 1 1 1 0 new D6h genus #    55 with    72 species is 0,1,3:\0,2:\0
family= 0 0 1 1 1 0 new D6h genus #    56 with    72 species is 0,1,3:\0,2:\1
family= 0 0 1 1 1 0 new D6h genus #    57 with    72 species is 0,1,3:\0,2:\2
family= 0 0 1 1 1 0 new D6h genus #    58 with    72 species is 0,1,3:\0,2:\3
family= 0 0 1 1 1 0 new D6h genus #    59 with    72 species is 0,1,3:\0,2:\4
family= 0 0 1 1 1 0 new D6h genus #    60 with    72 species is 0,1,3:\0,2:\5
family= 0 0 1 1 1 0 new D6h genus #    61 with    72 species is 0,1,3:\0,3:\0
family= 0 0 1 1 1 0 new D6h genus #    62 with    72 species is 0,1,3:\0,3:\1
family= 0 0 1 1 1 0 new D6h genus #    63 with    72 species is 0,1,3:\0,3:\2
family= 0 0 1 1 1 0 new D6h genus #    64 with    72 species is 0,1,3:\0,3:\3
family= 0 0 1 1 1 0 new D6h genus #    65 with    72 species is 0,1,3:\0,3:\4
family= 0 0 1 1 1 0 new D6h genus #    66 with    72 species is 0,1,3:\0,3:\5
family= 0 0 1 1 1 0 new D6h genus #    67 with    72 species is 0,1,3:\0,4:\0
family= 0 0 1 1 1 0 new D6h genus #    68 with    72 species is 0,1,3:\0,4:\1
family= 0 0 1 1 1 0 new D6h genus #    69 with    72 species is 0,1,3:\0,4:\2
family= 0 0 1 1 1 0 new D6h genus #    70 with    72 species is 0,1,3:\0,4:\3
family= 0 0 1 1 1 0 new D6h genus #    71 with    72 species is 0,1,3:\0,4:\4
family= 0 0 1 1 1 0 new D6h genus #    72 with    72 species is 0,1,3:\0,4:\5
family= 0 0 1 1 1 0 new D6h genus #    73 with    72 species is 0,1,3:\0,5:\0
family= 0 0 1 1 1 0 new D6h genus #    74 with    72 species is 0,1,3:\0,5:\1
family= 0 0 1 1 1 0 new D6h genus #    75 with    72 species is 0,1,3:\0,5:\2
family= 0 0 1 1 1 0 new D6h genus #    76 with    72 species is 0,1,3:\0,5:\3
family= 0 0 1 1 1 0 new D6h genus #    77 with    72 species is 0,1,3:\0,5:\4
family= 0 0 1 1 1 0 new D6h genus #    78 with    72 species is 0,1,3:\0,5:\5
family= 0 0 1 1 1 0 new D6h genus #    79 with    72 species is 0,1,3:\1,2:\0
family= 0 0 1 1 1 0 new D6h genus #    80 with    72 species is 0,1,3:\1,2:\1
family= 0 0 1 1 1 0 new D6h genus #    81 with    72 species is 0,1,3:\1,2:\2
family= 0 0 1 1 1 0 new D6h genus #    82 with    72 species is 0,1,3:\1,2:\3
family= 0 0 1 1 1 0 new D6h genus #    83 with    72 species is 0,1,3:\1,2:\4
family= 0 0 1 1 1 0 new D6h genus #    84 with    72 species is 0,1,3:\1,2:\5
family= 0 0 1 1 1 0 new D6h genus #    85 with    72 species is 0,1,3:\1,3:\0
family= 0 0 1 1 1 0 new D6h genus #    86 with    72 species is 0,1,3:\1,3:\1
family= 0 0 1 1 1 0 new D6h genus #    87 with    72 species is 0,1,3:\1,3:\2
family= 0 0 1 1 1 0 new D6h genus #    88 with    72 species is 0,1,3:\1,3:\3
family= 0 0 1 1 1 0 new D6h genus #    89 with    72 species is 0,1,3:\1,3:\4
family= 0 0 1 1 1 0 new D6h genus #    90 with    72 species is 0,1,3:\1,3:\5
family= 0 0 1 1 1 0 new D6h genus #    91 with    72 species is 0,1,3:\1,4:\0
family= 0 0 1 1 1 0 new D6h genus #    92 with    72 species is 0,1,3:\1,4:\1
family= 0 0 1 1 1 0 new D6h genus #    93 with    72 species is 0,1,3:\1,4:\2
family= 0 0 1 1 1 0 new D6h genus #    94 with    72 species is 0,1,3:\1,4:\3
family= 0 0 1 1 1 0 new D6h genus #    95 with    72 species is 0,1,3:\1,4:\4
family= 0 0 1 1 1 0 new D6h genus #    96 with    72 species is 0,1,3:\1,4:\5
family= 0 0 1 1 1 0 new D6h genus #    97 with    72 species is 0,1,3:\1,5:\0
family= 0 0 1 1 1 0 new D6h genus #    98 with    72 species is 0,1,3:\1,5:\1
family= 0 0 1 1 1 0 new D6h genus #    99 with    72 species is 0,1,3:\1,5:\2
family= 0 0 1 1 1 0 new D6h genus #   100 with    72 species is 0,1,3:\1,5:\3
family= 0 0 1 1 1 0 new D6h genus #   101 with    72 species is 0,1,3:\1,5:\4
family= 0 0 1 1 1 0 new D6h genus #   102 with    72 species is 0,1,3:\1,5:\5
family= 0 0 1 1 1 0 new D6h genus #   103 with    72 species is 0,1,3:\2,3:\0
family= 0 0 1 1 1 0 new D6h genus #   104 with    72 species is 0,1,3:\2,3:\1
family= 0 0 1 1 1 0 new D6h genus #   105 with    72 species is 0,1,3:\2,3:\2
family= 0 0 1 1 1 0 new D6h genus #   106 with    72 species is 0,1,3:\2,3:\3
family= 0 0 1 1 1 0 new D6h genus #   107 with    72 species is 0,1,3:\2,3:\4
family= 0 0 1 1 1 0 new D6h genus #   108 with    72 species is 0,1,3:\2,3:\5
family= 0 0 1 1 1 0 new D6h genus #   109 with    72 species is 0,1,3:\2,4:\0
family= 0 0 1 1 1 0 new D6h genus #   110 with    72 species is 0,1,3:\2,4:\1
family= 0 0 1 1 1 0 new D6h genus #   111 with    72 species is 0,1,3:\2,4:\2
family= 0 0 1 1 1 0 new D6h genus #   112 with    72 species is 0,1,3:\2,4:\3
family= 0 0 1 1 1 0 new D6h genus #   113 with    72 species is 0,1,3:\2,4:\4
family= 0 0 1 1 1 0 new D6h genus #   114 with    72 species is 0,1,3:\2,4:\5
family= 0 0 1 1 1 0 new D6h genus #   115 with    72 species is 0,1,3:\2,5:\0
family= 0 0 1 1 1 0 new D6h genus #   116 with    72 species is 0,1,3:\2,5:\1
family= 0 0 1 1 1 0 new D6h genus #   117 with    72 species is 0,1,3:\2,5:\2
family= 0 0 1 1 1 0 new D6h genus #   118 with    72 species is 0,1,3:\2,5:\3
family= 0 0 1 1 1 0 new D6h genus #   119 with    72 species is 0,1,3:\2,5:\4
family= 0 0 1 1 1 0 new D6h genus #   120 with    72 species is 0,1,3:\2,5:\5
family= 0 0 1 1 1 0 new D6h genus #   121 with    72 species is 0,1,3:\3,4:\0
family= 0 0 1 1 1 0 new D6h genus #   122 with    72 species is 0,1,3:\3,4:\1
family= 0 0 1 1 1 0 new D6h genus #   123 with    72 species is 0,1,3:\3,4:\2
family= 0 0 1 1 1 0 new D6h genus #   124 with    72 species is 0,1,3:\3,4:\3
family= 0 0 1 1 1 0 new D6h genus #   125 with    72 species is 0,1,3:\3,4:\4
family= 0 0 1 1 1 0 new D6h genus #   126 with    72 species is 0,1,3:\3,4:\5
family= 0 0 1 1 1 0 new D6h genus #   127 with    72 species is 0,1,3:\3,5:\0
family= 0 0 1 1 1 0 new D6h genus #   128 with    72 species is 0,1,3:\3,5:\1
family= 0 0 1 1 1 0 new D6h genus #   129 with    72 species is 0,1,3:\3,5:\2
family= 0 0 1 1 1 0 new D6h genus #   130 with    72 species is 0,1,3:\3,5:\3
family= 0 0 1 1 1 0 new D6h genus #   131 with    72 species is 0,1,3:\3,5:\4
family= 0 0 1 1 1 0 new D6h genus #   132 with    72 species is 0,1,3:\3,5:\5
family= 0 0 1 1 1 0 new D6h genus #   133 with    72 species is 0,1,3:\4,5:\0
family= 0 0 1 1 1 0 new D6h genus #   134 with    72 species is 0,1,3:\4,5:\1
family= 0 0 1 1 1 0 new D6h genus #   135 with    72 species is 0,1,3:\4,5:\2
family= 0 0 1 1 1 0 new D6h genus #   136 with    72 species is 0,1,3:\4,5:\3
family= 0 0 1 1 1 0 new D6h genus #   137 with    72 species is 0,1,3:\4,5:\4
family= 0 0 1 1 1 0 new D6h genus #   138 with    72 species is 0,1,3:\4,5:\5
family= 0 0 1 1 1 0 new D6h genus #   139 with    72 species is 0,2,4:\0,1:\0
family= 0 0 1 1 1 0 new D6h genus #   140 with    72 species is 0,2,4:\0,1:\1
family= 0 0 1 1 1 0 new D6h genus #   141 with    72 species is 0,2,4:\0,1:\2
family= 0 0 1 1 1 0 new D6h genus #   142 with    72 species is 0,2,4:\0,1:\3
family= 0 0 1 1 1 0 new D6h genus #   143 with    72 species is 0,2,4:\0,1:\4
family= 0 0 1 1 1 0 new D6h genus #   144 with    72 species is 0,2,4:\0,1:\5
family= 0 0 1 1 1 0 new D6h genus #   145 with    72 species is 0,2,4:\0,2:\0
family= 0 0 1 1 1 0 new D6h genus #   146 with    36 species is 0,2,4:\0,2:\1
family= 0 0 1 1 1 0 new D6h genus #   147 with    72 species is 0,2,4:\0,2:\3
family= 0 0 1 1 1 0 new D6h genus #   148 with    36 species is 0,2,4:\0,2:\4
family= 0 0 1 1 1 0 new D6h genus #   149 with    36 species is 0,2,4:\0,3:\0
family= 0 0 1 1 1 0 new D6h genus #   150 with    72 species is 0,2,4:\0,3:\1
family= 0 0 1 1 1 0 new D6h genus #   151 with    72 species is 0,2,4:\0,3:\2
family= 0 0 1 1 1 0 new D6h genus #   152 with    36 species is 0,2,4:\0,3:\3
family= 0 0 1 1 1 0 new D6h genus #   153 with    72 species is 0,2,4:\1,3:\0
family= 0 0 1 1 1 0 new D6h genus #   154 with    72 species is 0,2,4:\1,3:\1
family= 0 0 1 1 1 0 new D6h genus #   155 with    36 species is 0,2,4:\1,3:\2
family= 0 0 1 1 1 0 new D6h genus #   156 with    36 species is 0,2,4:\1,3:\5
Nber of genera for this family=  156
 
family= 0 0 0 2 1 0
 
family= 0 0 0 2 1 0 new D6h genus #     1 with    36 species is \0,1:\0,1:\0
family= 0 0 0 2 1 0 new D6h genus #     2 with    36 species is \0,1:\0,1:\2
family= 0 0 0 2 1 0 new D6h genus #     3 with    36 species is \0,1:\0,1:\3
family= 0 0 0 2 1 0 new D6h genus #     4 with    72 species is \0,1:\0,2:\0
family= 0 0 0 2 1 0 new D6h genus #     5 with    72 species is \0,1:\0,2:\1
family= 0 0 0 2 1 0 new D6h genus #     6 with    72 species is \0,1:\0,2:\2
family= 0 0 0 2 1 0 new D6h genus #     7 with    72 species is \0,1:\0,2:\3
family= 0 0 0 2 1 0 new D6h genus #     8 with    72 species is \0,1:\0,2:\4
family= 0 0 0 2 1 0 new D6h genus #     9 with    72 species is \0,1:\0,2:\5
family= 0 0 0 2 1 0 new D6h genus #    10 with    72 species is \0,1:\0,3:\0
family= 0 0 0 2 1 0 new D6h genus #    11 with    72 species is \0,1:\0,3:\1
family= 0 0 0 2 1 0 new D6h genus #    12 with    72 species is \0,1:\0,3:\2
family= 0 0 0 2 1 0 new D6h genus #    13 with    72 species is \0,1:\0,3:\3
family= 0 0 0 2 1 0 new D6h genus #    14 with    72 species is \0,1:\0,3:\4
family= 0 0 0 2 1 0 new D6h genus #    15 with    72 species is \0,1:\0,3:\5
family= 0 0 0 2 1 0 new D6h genus #    16 with    72 species is \0,1:\0,4:\0
family= 0 0 0 2 1 0 new D6h genus #    17 with    72 species is \0,1:\0,4:\1
family= 0 0 0 2 1 0 new D6h genus #    18 with    72 species is \0,1:\0,4:\2
family= 0 0 0 2 1 0 new D6h genus #    19 with    72 species is \0,1:\0,4:\3
family= 0 0 0 2 1 0 new D6h genus #    20 with    72 species is \0,1:\0,4:\4
family= 0 0 0 2 1 0 new D6h genus #    21 with    72 species is \0,1:\0,4:\5
family= 0 0 0 2 1 0 new D6h genus #    22 with    36 species is \0,1:\0,5:\0
family= 0 0 0 2 1 0 new D6h genus #    23 with    72 species is \0,1:\0,5:\1
family= 0 0 0 2 1 0 new D6h genus #    24 with    72 species is \0,1:\0,5:\2
family= 0 0 0 2 1 0 new D6h genus #    25 with    36 species is \0,1:\0,5:\3
family= 0 0 0 2 1 0 new D6h genus #    26 with    72 species is \0,1:\2,3:\0
family= 0 0 0 2 1 0 new D6h genus #    27 with    72 species is \0,1:\2,3:\1
family= 0 0 0 2 1 0 new D6h genus #    28 with    72 species is \0,1:\2,3:\4
family= 0 0 0 2 1 0 new D6h genus #    29 with    72 species is \0,1:\2,4:\0
family= 0 0 0 2 1 0 new D6h genus #    30 with    72 species is \0,1:\2,4:\1
family= 0 0 0 2 1 0 new D6h genus #    31 with    72 species is \0,1:\2,4:\2
family= 0 0 0 2 1 0 new D6h genus #    32 with    72 species is \0,1:\2,4:\3
family= 0 0 0 2 1 0 new D6h genus #    33 with    72 species is \0,1:\2,4:\4
family= 0 0 0 2 1 0 new D6h genus #    34 with    72 species is \0,1:\2,4:\5
family= 0 0 0 2 1 0 new D6h genus #    35 with    72 species is \0,1:\2,5:\0
family= 0 0 0 2 1 0 new D6h genus #    36 with    72 species is \0,1:\2,5:\2
family= 0 0 0 2 1 0 new D6h genus #    37 with    72 species is \0,1:\2,5:\3
family= 0 0 0 2 1 0 new D6h genus #    38 with    72 species is \0,1:\3,4:\0
family= 0 0 0 2 1 0 new D6h genus #    39 with    36 species is \0,1:\3,4:\2
family= 0 0 0 2 1 0 new D6h genus #    40 with    36 species is \0,2:\0,2:\0
family= 0 0 0 2 1 0 new D6h genus #    41 with    18 species is \0,2:\0,2:\1
family= 0 0 0 2 1 0 new D6h genus #    42 with    36 species is \0,2:\0,2:\3
family= 0 0 0 2 1 0 new D6h genus #    43 with    18 species is \0,2:\0,2:\4
family= 0 0 0 2 1 0 new D6h genus #    44 with    72 species is \0,2:\0,3:\0
family= 0 0 0 2 1 0 new D6h genus #    45 with    72 species is \0,2:\0,3:\1
family= 0 0 0 2 1 0 new D6h genus #    46 with    72 species is \0,2:\0,3:\2
family= 0 0 0 2 1 0 new D6h genus #    47 with    72 species is \0,2:\0,3:\3
family= 0 0 0 2 1 0 new D6h genus #    48 with    72 species is \0,2:\0,3:\4
family= 0 0 0 2 1 0 new D6h genus #    49 with    72 species is \0,2:\0,3:\5
family= 0 0 0 2 1 0 new D6h genus #    50 with    36 species is \0,2:\0,4:\0
family= 0 0 0 2 1 0 new D6h genus #    51 with    72 species is \0,2:\0,4:\1
family= 0 0 0 2 1 0 new D6h genus #    52 with    72 species is \0,2:\0,4:\2
family= 0 0 0 2 1 0 new D6h genus #    53 with    36 species is \0,2:\0,4:\3
family= 0 0 0 2 1 0 new D6h genus #    54 with    72 species is \0,2:\1,3:\0
family= 0 0 0 2 1 0 new D6h genus #    55 with    72 species is \0,2:\1,3:\1
family= 0 0 0 2 1 0 new D6h genus #    56 with    72 species is \0,2:\1,3:\4
family= 0 0 0 2 1 0 new D6h genus #    57 with    72 species is \0,2:\1,4:\0
family= 0 0 0 2 1 0 new D6h genus #    58 with    36 species is \0,2:\1,4:\1
family= 0 0 0 2 1 0 new D6h genus #    59 with    72 species is \0,2:\1,4:\3
family= 0 0 0 2 1 0 new D6h genus #    60 with    36 species is \0,2:\1,4:\4
family= 0 0 0 2 1 0 new D6h genus #    61 with    72 species is \0,2:\3,5:\0
family= 0 0 0 2 1 0 new D6h genus #    62 with    36 species is \0,2:\3,5:\1
family= 0 0 0 2 1 0 new D6h genus #    63 with    18 species is \0,3:\0,3:\0
family= 0 0 0 2 1 0 new D6h genus #    64 with    36 species is \0,3:\0,3:\1
family= 0 0 0 2 1 0 new D6h genus #    65 with    72 species is \0,3:\1,4:\0
family= 0 0 0 2 1 0 new D6h genus #    66 with    36 species is \0,3:\1,4:\2
Nber of genera for this family=   66
 
family= 1 0 0 0 2 0
 
family= 1 0 0 0 2 0 new D6h genus #     1 with    18 species is 0:\0:\0
family= 1 0 0 0 2 0 new D6h genus #     2 with    72 species is 0:\0:\1
family= 1 0 0 0 2 0 new D6h genus #     3 with    72 species is 0:\0:\2
family= 1 0 0 0 2 0 new D6h genus #     4 with    36 species is 0:\0:\3
family= 1 0 0 0 2 0 new D6h genus #     5 with    36 species is 0:\1:\1
family= 1 0 0 0 2 0 new D6h genus #     6 with    72 species is 0:\1:\2
family= 1 0 0 0 2 0 new D6h genus #     7 with    72 species is 0:\1:\3
family= 1 0 0 0 2 0 new D6h genus #     8 with    72 species is 0:\1:\4
family= 1 0 0 0 2 0 new D6h genus #     9 with    36 species is 0:\1:\5
family= 1 0 0 0 2 0 new D6h genus #    10 with    36 species is 0:\2:\2
family= 1 0 0 0 2 0 new D6h genus #    11 with    72 species is 0:\2:\3
family= 1 0 0 0 2 0 new D6h genus #    12 with    36 species is 0:\2:\4
family= 1 0 0 0 2 0 new D6h genus #    13 with    18 species is 0:\3:\3
Nber of genera for this family=   13
 
family= 0 1 0 0 2 0
 
family= 0 1 0 0 2 0 new D6h genus #     1 with    36 species is 0,1:\0:\0
family= 0 1 0 0 2 0 new D6h genus #     2 with    36 species is 0,1:\0:\1
family= 0 1 0 0 2 0 new D6h genus #     3 with    72 species is 0,1:\0:\2
family= 0 1 0 0 2 0 new D6h genus #     4 with    72 species is 0,1:\0:\3
family= 0 1 0 0 2 0 new D6h genus #     5 with    72 species is 0,1:\0:\4
family= 0 1 0 0 2 0 new D6h genus #     6 with    72 species is 0,1:\0:\5
family= 0 1 0 0 2 0 new D6h genus #     7 with    36 species is 0,1:\2:\2
family= 0 1 0 0 2 0 new D6h genus #     8 with    72 species is 0,1:\2:\3
family= 0 1 0 0 2 0 new D6h genus #     9 with    72 species is 0,1:\2:\4
family= 0 1 0 0 2 0 new D6h genus #    10 with    36 species is 0,1:\2:\5
family= 0 1 0 0 2 0 new D6h genus #    11 with    36 species is 0,1:\3:\3
family= 0 1 0 0 2 0 new D6h genus #    12 with    36 species is 0,1:\3:\4
family= 0 1 0 0 2 0 new D6h genus #    13 with    36 species is 0,2:\0:\0
family= 0 1 0 0 2 0 new D6h genus #    14 with    72 species is 0,2:\0:\1
family= 0 1 0 0 2 0 new D6h genus #    15 with    36 species is 0,2:\0:\2
family= 0 1 0 0 2 0 new D6h genus #    16 with    72 species is 0,2:\0:\3
family= 0 1 0 0 2 0 new D6h genus #    17 with    72 species is 0,2:\0:\4
family= 0 1 0 0 2 0 new D6h genus #    18 with    72 species is 0,2:\0:\5
family= 0 1 0 0 2 0 new D6h genus #    19 with    18 species is 0,2:\1:\1
family= 0 1 0 0 2 0 new D6h genus #    20 with    72 species is 0,2:\1:\3
family= 0 1 0 0 2 0 new D6h genus #    21 with    36 species is 0,2:\1:\4
family= 0 1 0 0 2 0 new D6h genus #    22 with    36 species is 0,2:\3:\3
family= 0 1 0 0 2 0 new D6h genus #    23 with    72 species is 0,2:\3:\4
family= 0 1 0 0 2 0 new D6h genus #    24 with    36 species is 0,2:\3:\5
family= 0 1 0 0 2 0 new D6h genus #    25 with    18 species is 0,2:\4:\4
family= 0 1 0 0 2 0 new D6h genus #    26 with    18 species is 0,3:\0:\0
family= 0 1 0 0 2 0 new D6h genus #    27 with    72 species is 0,3:\0:\1
family= 0 1 0 0 2 0 new D6h genus #    28 with    72 species is 0,3:\0:\2
family= 0 1 0 0 2 0 new D6h genus #    29 with    18 species is 0,3:\0:\3
family= 0 1 0 0 2 0 new D6h genus #    30 with    36 species is 0,3:\1:\1
family= 0 1 0 0 2 0 new D6h genus #    31 with    36 species is 0,3:\1:\2
family= 0 1 0 0 2 0 new D6h genus #    32 with    36 species is 0,3:\1:\4
family= 0 1 0 0 2 0 new D6h genus #    33 with    36 species is 0,3:\1:\5
Nber of genera for this family=   33
 
family= 0 0 1 0 2 0
 
family= 0 0 1 0 2 0 new D6h genus #     1 with    36 species is 0,1,2:\0:\0
family= 0 0 1 0 2 0 new D6h genus #     2 with    72 species is 0,1,2:\0:\1
family= 0 0 1 0 2 0 new D6h genus #     3 with    36 species is 0,1,2:\0:\2
family= 0 0 1 0 2 0 new D6h genus #     4 with    72 species is 0,1,2:\0:\3
family= 0 0 1 0 2 0 new D6h genus #     5 with    72 species is 0,1,2:\0:\4
family= 0 0 1 0 2 0 new D6h genus #     6 with    72 species is 0,1,2:\0:\5
family= 0 0 1 0 2 0 new D6h genus #     7 with    18 species is 0,1,2:\1:\1
family= 0 0 1 0 2 0 new D6h genus #     8 with    72 species is 0,1,2:\1:\3
family= 0 0 1 0 2 0 new D6h genus #     9 with    36 species is 0,1,2:\1:\4
family= 0 0 1 0 2 0 new D6h genus #    10 with    36 species is 0,1,2:\3:\3
family= 0 0 1 0 2 0 new D6h genus #    11 with    72 species is 0,1,2:\3:\4
family= 0 0 1 0 2 0 new D6h genus #    12 with    36 species is 0,1,2:\3:\5
family= 0 0 1 0 2 0 new D6h genus #    13 with    18 species is 0,1,2:\4:\4
family= 0 0 1 0 2 0 new D6h genus #    14 with    36 species is 0,1,3:\0:\0
family= 0 0 1 0 2 0 new D6h genus #    15 with    72 species is 0,1,3:\0:\1
family= 0 0 1 0 2 0 new D6h genus #    16 with    72 species is 0,1,3:\0:\2
family= 0 0 1 0 2 0 new D6h genus #    17 with    72 species is 0,1,3:\0:\3
family= 0 0 1 0 2 0 new D6h genus #    18 with    72 species is 0,1,3:\0:\4
family= 0 0 1 0 2 0 new D6h genus #    19 with    72 species is 0,1,3:\0:\5
family= 0 0 1 0 2 0 new D6h genus #    20 with    36 species is 0,1,3:\1:\1
family= 0 0 1 0 2 0 new D6h genus #    21 with    72 species is 0,1,3:\1:\2
family= 0 0 1 0 2 0 new D6h genus #    22 with    72 species is 0,1,3:\1:\3
family= 0 0 1 0 2 0 new D6h genus #    23 with    72 species is 0,1,3:\1:\4
family= 0 0 1 0 2 0 new D6h genus #    24 with    72 species is 0,1,3:\1:\5
family= 0 0 1 0 2 0 new D6h genus #    25 with    36 species is 0,1,3:\2:\2
family= 0 0 1 0 2 0 new D6h genus #    26 with    72 species is 0,1,3:\2:\3
family= 0 0 1 0 2 0 new D6h genus #    27 with    72 species is 0,1,3:\2:\4
family= 0 0 1 0 2 0 new D6h genus #    28 with    72 species is 0,1,3:\2:\5
family= 0 0 1 0 2 0 new D6h genus #    29 with    36 species is 0,1,3:\3:\3
family= 0 0 1 0 2 0 new D6h genus #    30 with    72 species is 0,1,3:\3:\4
family= 0 0 1 0 2 0 new D6h genus #    31 with    72 species is 0,1,3:\3:\5
family= 0 0 1 0 2 0 new D6h genus #    32 with    36 species is 0,1,3:\4:\4
family= 0 0 1 0 2 0 new D6h genus #    33 with    72 species is 0,1,3:\4:\5
family= 0 0 1 0 2 0 new D6h genus #    34 with    36 species is 0,1,3:\5:\5
family= 0 0 1 0 2 0 new D6h genus #    35 with    18 species is 0,2,4:\0:\0
family= 0 0 1 0 2 0 new D6h genus #    36 with    72 species is 0,2,4:\0:\1
family= 0 0 1 0 2 0 new D6h genus #    37 with    36 species is 0,2,4:\0:\2
family= 0 0 1 0 2 0 new D6h genus #    38 with    36 species is 0,2,4:\0:\3
family= 0 0 1 0 2 0 new D6h genus #    39 with    18 species is 0,2,4:\1:\1
family= 0 0 1 0 2 0 new D6h genus #    40 with    36 species is 0,2,4:\1:\3
Nber of genera for this family=   40
 
family= 0 0 0 1 2 0
 
family= 0 0 0 1 2 0 new D6h genus #     1 with    36 species is \0,1:\0:\0
family= 0 0 0 1 2 0 new D6h genus #     2 with    36 species is \0,1:\0:\1
family= 0 0 0 1 2 0 new D6h genus #     3 with    72 species is \0,1:\0:\2
family= 0 0 0 1 2 0 new D6h genus #     4 with    72 species is \0,1:\0:\3
family= 0 0 0 1 2 0 new D6h genus #     5 with    72 species is \0,1:\0:\4
family= 0 0 0 1 2 0 new D6h genus #     6 with    72 species is \0,1:\0:\5
family= 0 0 0 1 2 0 new D6h genus #     7 with    36 species is \0,1:\2:\2
family= 0 0 0 1 2 0 new D6h genus #     8 with    72 species is \0,1:\2:\3
family= 0 0 0 1 2 0 new D6h genus #     9 with    72 species is \0,1:\2:\4
family= 0 0 0 1 2 0 new D6h genus #    10 with    36 species is \0,1:\2:\5
family= 0 0 0 1 2 0 new D6h genus #    11 with    36 species is \0,1:\3:\3
family= 0 0 0 1 2 0 new D6h genus #    12 with    36 species is \0,1:\3:\4
family= 0 0 0 1 2 0 new D6h genus #    13 with    36 species is \0,2:\0:\0
family= 0 0 0 1 2 0 new D6h genus #    14 with    72 species is \0,2:\0:\1
family= 0 0 0 1 2 0 new D6h genus #    15 with    36 species is \0,2:\0:\2
family= 0 0 0 1 2 0 new D6h genus #    16 with    72 species is \0,2:\0:\3
family= 0 0 0 1 2 0 new D6h genus #    17 with    72 species is \0,2:\0:\4
family= 0 0 0 1 2 0 new D6h genus #    18 with    72 species is \0,2:\0:\5
family= 0 0 0 1 2 0 new D6h genus #    19 with    18 species is \0,2:\1:\1
family= 0 0 0 1 2 0 new D6h genus #    20 with    72 species is \0,2:\1:\3
family= 0 0 0 1 2 0 new D6h genus #    21 with    36 species is \0,2:\1:\4
family= 0 0 0 1 2 0 new D6h genus #    22 with    36 species is \0,2:\3:\3
family= 0 0 0 1 2 0 new D6h genus #    23 with    72 species is \0,2:\3:\4
family= 0 0 0 1 2 0 new D6h genus #    24 with    36 species is \0,2:\3:\5
family= 0 0 0 1 2 0 new D6h genus #    25 with    18 species is \0,2:\4:\4
family= 0 0 0 1 2 0 new D6h genus #    26 with    18 species is \0,3:\0:\0
family= 0 0 0 1 2 0 new D6h genus #    27 with    72 species is \0,3:\0:\1
family= 0 0 0 1 2 0 new D6h genus #    28 with    72 species is \0,3:\0:\2
family= 0 0 0 1 2 0 new D6h genus #    29 with    18 species is \0,3:\0:\3
family= 0 0 0 1 2 0 new D6h genus #    30 with    36 species is \0,3:\1:\1
family= 0 0 0 1 2 0 new D6h genus #    31 with    36 species is \0,3:\1:\2
family= 0 0 0 1 2 0 new D6h genus #    32 with    36 species is \0,3:\1:\4
family= 0 0 0 1 2 0 new D6h genus #    33 with    36 species is \0,3:\1:\5
Nber of genera for this family=   33
 
family= 0 0 0 0 3 0
 
family= 0 0 0 0 3 0 new D6h genus #     1 with     6 species is \0:\0:\0
family= 0 0 0 0 3 0 new D6h genus #     2 with    36 species is \0:\0:\1
family= 0 0 0 0 3 0 new D6h genus #     3 with    36 species is \0:\0:\2
family= 0 0 0 0 3 0 new D6h genus #     4 with    18 species is \0:\0:\3
family= 0 0 0 0 3 0 new D6h genus #     5 with    36 species is \0:\1:\2
family= 0 0 0 0 3 0 new D6h genus #     6 with    72 species is \0:\1:\3
family= 0 0 0 0 3 0 new D6h genus #     7 with    12 species is \0:\2:\4
Nber of genera for this family=    7
 
family= 2 0 0 0 0 1
 
family= 2 0 0 0 0 1 new D6h genus #     1 with    18 species is 0:0:\
family= 2 0 0 0 0 1 new D6h genus #     2 with    36 species is 0:1:\
family= 2 0 0 0 0 1 new D6h genus #     3 with    36 species is 0:2:\
family= 2 0 0 0 0 1 new D6h genus #     4 with    18 species is 0:3:\
Nber of genera for this family=    4
 
family= 1 1 0 0 0 1
 
family= 1 1 0 0 0 1 new D6h genus #     1 with    72 species is 0:0,1:\
family= 1 1 0 0 0 1 new D6h genus #     2 with    72 species is 0:0,2:\
family= 1 1 0 0 0 1 new D6h genus #     3 with    36 species is 0:0,3:\
family= 1 1 0 0 0 1 new D6h genus #     4 with    72 species is 0:1,2:\
family= 1 1 0 0 0 1 new D6h genus #     5 with    72 species is 0:1,3:\
family= 1 1 0 0 0 1 new D6h genus #     6 with    72 species is 0:1,4:\
family= 1 1 0 0 0 1 new D6h genus #     7 with    36 species is 0:1,5:\
family= 1 1 0 0 0 1 new D6h genus #     8 with    72 species is 0:2,3:\
family= 1 1 0 0 0 1 new D6h genus #     9 with    36 species is 0:2,4:\
Nber of genera for this family=    9
 
family= 0 2 0 0 0 1
 
family= 0 2 0 0 0 1 new D6h genus #     1 with    18 species is 0,1:0,1:\
family= 0 2 0 0 0 1 new D6h genus #     2 with    72 species is 0,1:0,2:\
family= 0 2 0 0 0 1 new D6h genus #     3 with    72 species is 0,1:0,3:\
family= 0 2 0 0 0 1 new D6h genus #     4 with    72 species is 0,1:0,4:\
family= 0 2 0 0 0 1 new D6h genus #     5 with    36 species is 0,1:0,5:\
family= 0 2 0 0 0 1 new D6h genus #     6 with    36 species is 0,1:2,3:\
family= 0 2 0 0 0 1 new D6h genus #     7 with    72 species is 0,1:2,4:\
family= 0 2 0 0 0 1 new D6h genus #     8 with    36 species is 0,1:2,5:\
family= 0 2 0 0 0 1 new D6h genus #     9 with    18 species is 0,1:3,4:\
family= 0 2 0 0 0 1 new D6h genus #    10 with    18 species is 0,2:0,2:\
family= 0 2 0 0 0 1 new D6h genus #    11 with    72 species is 0,2:0,3:\
family= 0 2 0 0 0 1 new D6h genus #    12 with    36 species is 0,2:0,4:\
family= 0 2 0 0 0 1 new D6h genus #    13 with    36 species is 0,2:1,3:\
family= 0 2 0 0 0 1 new D6h genus #    14 with    36 species is 0,2:1,4:\
family= 0 2 0 0 0 1 new D6h genus #    15 with    18 species is 0,2:3,5:\
family= 0 2 0 0 0 1 new D6h genus #    16 with     9 species is 0,3:0,3:\
family= 0 2 0 0 0 1 new D6h genus #    17 with    18 species is 0,3:1,4:\
Nber of genera for this family=   17
 
family= 1 0 1 0 0 1
 
family= 1 0 1 0 0 1 new D6h genus #     1 with    72 species is 0:0,1,2:\
family= 1 0 1 0 0 1 new D6h genus #     2 with    72 species is 0:0,1,3:\
family= 1 0 1 0 0 1 new D6h genus #     3 with    72 species is 0:0,1,4:\
family= 1 0 1 0 0 1 new D6h genus #     4 with    36 species is 0:0,1,5:\
family= 1 0 1 0 0 1 new D6h genus #     5 with    72 species is 0:0,2,3:\
family= 1 0 1 0 0 1 new D6h genus #     6 with    36 species is 0:0,2,4:\
family= 1 0 1 0 0 1 new D6h genus #     7 with    72 species is 0:1,2,3:\
family= 1 0 1 0 0 1 new D6h genus #     8 with    72 species is 0:1,2,4:\
family= 1 0 1 0 0 1 new D6h genus #     9 with    72 species is 0:1,2,5:\
family= 1 0 1 0 0 1 new D6h genus #    10 with    72 species is 0:1,3,4:\
family= 1 0 1 0 0 1 new D6h genus #    11 with    36 species is 0:1,3,5:\
family= 1 0 1 0 0 1 new D6h genus #    12 with    36 species is 0:2,3,4:\
Nber of genera for this family=   12
 
family= 0 1 1 0 0 1
 
family= 0 1 1 0 0 1 new D6h genus #     1 with    72 species is 0,1:0,1,2:\
family= 0 1 1 0 0 1 new D6h genus #     2 with    72 species is 0,1:0,1,3:\
family= 0 1 1 0 0 1 new D6h genus #     3 with    72 species is 0,1:0,2,3:\
family= 0 1 1 0 0 1 new D6h genus #     4 with    72 species is 0,1:0,2,4:\
family= 0 1 1 0 0 1 new D6h genus #     5 with    72 species is 0,1:0,2,5:\
family= 0 1 1 0 0 1 new D6h genus #     6 with    72 species is 0,1:0,3,4:\
family= 0 1 1 0 0 1 new D6h genus #     7 with    72 species is 0,1:0,3,5:\
family= 0 1 1 0 0 1 new D6h genus #     8 with    72 species is 0,1:0,4,5:\
family= 0 1 1 0 0 1 new D6h genus #     9 with    72 species is 0,1:2,3,4:\
family= 0 1 1 0 0 1 new D6h genus #    10 with    72 species is 0,1:2,3,5:\
family= 0 1 1 0 0 1 new D6h genus #    11 with    36 species is 0,2:0,1,2:\
family= 0 1 1 0 0 1 new D6h genus #    12 with    72 species is 0,2:0,1,3:\
family= 0 1 1 0 0 1 new D6h genus #    13 with    72 species is 0,2:0,1,4:\
family= 0 1 1 0 0 1 new D6h genus #    14 with    72 species is 0,2:0,1,5:\
family= 0 1 1 0 0 1 new D6h genus #    15 with    72 species is 0,2:0,2,3:\
family= 0 1 1 0 0 1 new D6h genus #    16 with    36 species is 0,2:0,2,4:\
family= 0 1 1 0 0 1 new D6h genus #    17 with    72 species is 0,2:0,3,4:\
family= 0 1 1 0 0 1 new D6h genus #    18 with    72 species is 0,2:0,3,5:\
family= 0 1 1 0 0 1 new D6h genus #    19 with    72 species is 0,2:0,4,5:\
family= 0 1 1 0 0 1 new D6h genus #    20 with    72 species is 0,2:1,3,4:\
family= 0 1 1 0 0 1 new D6h genus #    21 with    36 species is 0,2:1,3,5:\
family= 0 1 1 0 0 1 new D6h genus #    22 with    36 species is 0,2:3,4,5:\
family= 0 1 1 0 0 1 new D6h genus #    23 with    72 species is 0,3:0,1,2:\
family= 0 1 1 0 0 1 new D6h genus #    24 with    72 species is 0,3:0,1,3:\
family= 0 1 1 0 0 1 new D6h genus #    25 with    72 species is 0,3:0,1,4:\
family= 0 1 1 0 0 1 new D6h genus #    26 with    36 species is 0,3:0,1,5:\
family= 0 1 1 0 0 1 new D6h genus #    27 with    36 species is 0,3:0,2,4:\
family= 0 1 1 0 0 1 new D6h genus #    28 with    72 species is 0,3:1,2,4:\
Nber of genera for this family=   28
 
family= 0 0 2 0 0 1
 
family= 0 0 2 0 0 1 new D6h genus #     1 with    18 species is 0,1,2:0,1,2:\
family= 0 0 2 0 0 1 new D6h genus #     2 with    72 species is 0,1,2:0,1,3:\
family= 0 0 2 0 0 1 new D6h genus #     3 with    72 species is 0,1,2:0,1,4:\
family= 0 0 2 0 0 1 new D6h genus #     4 with    36 species is 0,1,2:0,1,5:\
family= 0 0 2 0 0 1 new D6h genus #     5 with    72 species is 0,1,2:0,2,3:\
family= 0 0 2 0 0 1 new D6h genus #     6 with    36 species is 0,1,2:0,2,4:\
family= 0 0 2 0 0 1 new D6h genus #     7 with    72 species is 0,1,2:0,3,4:\
family= 0 0 2 0 0 1 new D6h genus #     8 with    72 species is 0,1,2:0,3,5:\
family= 0 0 2 0 0 1 new D6h genus #     9 with    36 species is 0,1,2:0,4,5:\
family= 0 0 2 0 0 1 new D6h genus #    10 with    72 species is 0,1,2:1,3,4:\
family= 0 0 2 0 0 1 new D6h genus #    11 with    36 species is 0,1,2:1,3,5:\
family= 0 0 2 0 0 1 new D6h genus #    12 with    18 species is 0,1,2:3,4,5:\
family= 0 0 2 0 0 1 new D6h genus #    13 with    36 species is 0,1,3:0,1,3:\
family= 0 0 2 0 0 1 new D6h genus #    14 with    36 species is 0,1,3:0,1,4:\
family= 0 0 2 0 0 1 new D6h genus #    15 with    36 species is 0,1,3:0,2,3:\
family= 0 0 2 0 0 1 new D6h genus #    16 with    72 species is 0,1,3:0,2,4:\
family= 0 0 2 0 0 1 new D6h genus #    17 with    72 species is 0,1,3:0,2,5:\
family= 0 0 2 0 0 1 new D6h genus #    18 with    36 species is 0,1,3:0,3,4:\
family= 0 0 2 0 0 1 new D6h genus #    19 with    36 species is 0,1,3:0,3,5:\
family= 0 0 2 0 0 1 new D6h genus #    20 with    36 species is 0,1,3:1,2,5:\
family= 0 0 2 0 0 1 new D6h genus #    21 with    36 species is 0,1,3:1,3,4:\
family= 0 0 2 0 0 1 new D6h genus #    22 with    72 species is 0,1,3:1,3,5:\
family= 0 0 2 0 0 1 new D6h genus #    23 with    72 species is 0,1,3:1,4,5:\
family= 0 0 2 0 0 1 new D6h genus #    24 with    36 species is 0,1,3:2,4,5:\
family= 0 0 2 0 0 1 new D6h genus #    25 with     6 species is 0,2,4:0,2,4:\
family= 0 0 2 0 0 1 new D6h genus #    26 with     6 species is 0,2,4:1,3,5:\
Nber of genera for this family=   26
 
family= 1 0 0 1 0 1
 
family= 1 0 0 1 0 1 new D6h genus #     1 with    72 species is 0:\0,1:\
family= 1 0 0 1 0 1 new D6h genus #     2 with    72 species is 0:\0,2:\
family= 1 0 0 1 0 1 new D6h genus #     3 with    36 species is 0:\0,3:\
family= 1 0 0 1 0 1 new D6h genus #     4 with    72 species is 0:\1,2:\
family= 1 0 0 1 0 1 new D6h genus #     5 with    72 species is 0:\1,3:\
family= 1 0 0 1 0 1 new D6h genus #     6 with    72 species is 0:\1,4:\
family= 1 0 0 1 0 1 new D6h genus #     7 with    36 species is 0:\1,5:\
family= 1 0 0 1 0 1 new D6h genus #     8 with    72 species is 0:\2,3:\
family= 1 0 0 1 0 1 new D6h genus #     9 with    36 species is 0:\2,4:\
Nber of genera for this family=    9
 
family= 0 1 0 1 0 1
 
family= 0 1 0 1 0 1 new D6h genus #     1 with    36 species is 0,1:\0,1:\
family= 0 1 0 1 0 1 new D6h genus #     2 with    72 species is 0,1:\0,2:\
family= 0 1 0 1 0 1 new D6h genus #     3 with    72 species is 0,1:\0,3:\
family= 0 1 0 1 0 1 new D6h genus #     4 with    72 species is 0,1:\0,4:\
family= 0 1 0 1 0 1 new D6h genus #     5 with    72 species is 0,1:\0,5:\
family= 0 1 0 1 0 1 new D6h genus #     6 with    72 species is 0,1:\2,3:\
family= 0 1 0 1 0 1 new D6h genus #     7 with    72 species is 0,1:\2,4:\
family= 0 1 0 1 0 1 new D6h genus #     8 with    36 species is 0,1:\2,5:\
family= 0 1 0 1 0 1 new D6h genus #     9 with    36 species is 0,1:\3,4:\
family= 0 1 0 1 0 1 new D6h genus #    10 with    72 species is 0,2:\0,1:\
family= 0 1 0 1 0 1 new D6h genus #    11 with    36 species is 0,2:\0,2:\
family= 0 1 0 1 0 1 new D6h genus #    12 with    72 species is 0,2:\0,3:\
family= 0 1 0 1 0 1 new D6h genus #    13 with    72 species is 0,2:\0,4:\
family= 0 1 0 1 0 1 new D6h genus #    14 with    72 species is 0,2:\0,5:\
family= 0 1 0 1 0 1 new D6h genus #    15 with    72 species is 0,2:\1,3:\
family= 0 1 0 1 0 1 new D6h genus #    16 with    36 species is 0,2:\1,4:\
family= 0 1 0 1 0 1 new D6h genus #    17 with    72 species is 0,2:\3,4:\
family= 0 1 0 1 0 1 new D6h genus #    18 with    36 species is 0,2:\3,5:\
family= 0 1 0 1 0 1 new D6h genus #    19 with    72 species is 0,3:\0,1:\
family= 0 1 0 1 0 1 new D6h genus #    20 with    72 species is 0,3:\0,2:\
family= 0 1 0 1 0 1 new D6h genus #    21 with    18 species is 0,3:\0,3:\
family= 0 1 0 1 0 1 new D6h genus #    22 with    36 species is 0,3:\1,2:\
family= 0 1 0 1 0 1 new D6h genus #    23 with    36 species is 0,3:\1,4:\
family= 0 1 0 1 0 1 new D6h genus #    24 with    36 species is 0,3:\1,5:\
Nber of genera for this family=   24
 
family= 0 0 1 1 0 1
 
family= 0 0 1 1 0 1 new D6h genus #     1 with    72 species is 0,1,2:\0,1:\
family= 0 0 1 1 0 1 new D6h genus #     2 with    36 species is 0,1,2:\0,2:\
family= 0 0 1 1 0 1 new D6h genus #     3 with    72 species is 0,1,2:\0,3:\
family= 0 0 1 1 0 1 new D6h genus #     4 with    72 species is 0,1,2:\0,4:\
family= 0 0 1 1 0 1 new D6h genus #     5 with    72 species is 0,1,2:\0,5:\
family= 0 0 1 1 0 1 new D6h genus #     6 with    72 species is 0,1,2:\1,3:\
family= 0 0 1 1 0 1 new D6h genus #     7 with    36 species is 0,1,2:\1,4:\
family= 0 0 1 1 0 1 new D6h genus #     8 with    72 species is 0,1,2:\3,4:\
family= 0 0 1 1 0 1 new D6h genus #     9 with    36 species is 0,1,2:\3,5:\
family= 0 0 1 1 0 1 new D6h genus #    10 with    72 species is 0,1,3:\0,1:\
family= 0 0 1 1 0 1 new D6h genus #    11 with    72 species is 0,1,3:\0,2:\
family= 0 0 1 1 0 1 new D6h genus #    12 with    72 species is 0,1,3:\0,3:\
family= 0 0 1 1 0 1 new D6h genus #    13 with    72 species is 0,1,3:\0,4:\
family= 0 0 1 1 0 1 new D6h genus #    14 with    72 species is 0,1,3:\0,5:\
family= 0 0 1 1 0 1 new D6h genus #    15 with    72 species is 0,1,3:\1,2:\
family= 0 0 1 1 0 1 new D6h genus #    16 with    72 species is 0,1,3:\1,3:\
family= 0 0 1 1 0 1 new D6h genus #    17 with    72 species is 0,1,3:\1,4:\
family= 0 0 1 1 0 1 new D6h genus #    18 with    72 species is 0,1,3:\1,5:\
family= 0 0 1 1 0 1 new D6h genus #    19 with    72 species is 0,1,3:\2,3:\
family= 0 0 1 1 0 1 new D6h genus #    20 with    72 species is 0,1,3:\2,4:\
family= 0 0 1 1 0 1 new D6h genus #    21 with    72 species is 0,1,3:\2,5:\
family= 0 0 1 1 0 1 new D6h genus #    22 with    72 species is 0,1,3:\3,4:\
family= 0 0 1 1 0 1 new D6h genus #    23 with    72 species is 0,1,3:\3,5:\
family= 0 0 1 1 0 1 new D6h genus #    24 with    72 species is 0,1,3:\4,5:\
family= 0 0 1 1 0 1 new D6h genus #    25 with    72 species is 0,2,4:\0,1:\
family= 0 0 1 1 0 1 new D6h genus #    26 with    36 species is 0,2,4:\0,2:\
family= 0 0 1 1 0 1 new D6h genus #    27 with    36 species is 0,2,4:\0,3:\
family= 0 0 1 1 0 1 new D6h genus #    28 with    36 species is 0,2,4:\1,3:\
Nber of genera for this family=   28
 
family= 0 0 0 2 0 1
 
family= 0 0 0 2 0 1 new D6h genus #     1 with    18 species is \0,1:\0,1:\
family= 0 0 0 2 0 1 new D6h genus #     2 with    72 species is \0,1:\0,2:\
family= 0 0 0 2 0 1 new D6h genus #     3 with    72 species is \0,1:\0,3:\
family= 0 0 0 2 0 1 new D6h genus #     4 with    72 species is \0,1:\0,4:\
family= 0 0 0 2 0 1 new D6h genus #     5 with    36 species is \0,1:\0,5:\
family= 0 0 0 2 0 1 new D6h genus #     6 with    36 species is \0,1:\2,3:\
family= 0 0 0 2 0 1 new D6h genus #     7 with    72 species is \0,1:\2,4:\
family= 0 0 0 2 0 1 new D6h genus #     8 with    36 species is \0,1:\2,5:\
family= 0 0 0 2 0 1 new D6h genus #     9 with    18 species is \0,1:\3,4:\
family= 0 0 0 2 0 1 new D6h genus #    10 with    18 species is \0,2:\0,2:\
family= 0 0 0 2 0 1 new D6h genus #    11 with    72 species is \0,2:\0,3:\
family= 0 0 0 2 0 1 new D6h genus #    12 with    36 species is \0,2:\0,4:\
family= 0 0 0 2 0 1 new D6h genus #    13 with    36 species is \0,2:\1,3:\
family= 0 0 0 2 0 1 new D6h genus #    14 with    36 species is \0,2:\1,4:\
family= 0 0 0 2 0 1 new D6h genus #    15 with    18 species is \0,2:\3,5:\
family= 0 0 0 2 0 1 new D6h genus #    16 with     9 species is \0,3:\0,3:\
family= 0 0 0 2 0 1 new D6h genus #    17 with    18 species is \0,3:\1,4:\
Nber of genera for this family=   17
 
family= 1 0 0 0 1 1
 
family= 1 0 0 0 1 1 new D6h genus #     1 with    36 species is 0:\0:\
family= 1 0 0 0 1 1 new D6h genus #     2 with    72 species is 0:\1:\
family= 1 0 0 0 1 1 new D6h genus #     3 with    72 species is 0:\2:\
family= 1 0 0 0 1 1 new D6h genus #     4 with    36 species is 0:\3:\
Nber of genera for this family=    4
 
family= 0 1 0 0 1 1
 
family= 0 1 0 0 1 1 new D6h genus #     1 with    72 species is 0,1:\0:\
family= 0 1 0 0 1 1 new D6h genus #     2 with    72 species is 0,1:\2:\
family= 0 1 0 0 1 1 new D6h genus #     3 with    72 species is 0,1:\3:\
family= 0 1 0 0 1 1 new D6h genus #     4 with    72 species is 0,2:\0:\
family= 0 1 0 0 1 1 new D6h genus #     5 with    36 species is 0,2:\1:\
family= 0 1 0 0 1 1 new D6h genus #     6 with    72 species is 0,2:\3:\
family= 0 1 0 0 1 1 new D6h genus #     7 with    36 species is 0,2:\4:\
family= 0 1 0 0 1 1 new D6h genus #     8 with    36 species is 0,3:\0:\
family= 0 1 0 0 1 1 new D6h genus #     9 with    72 species is 0,3:\1:\
Nber of genera for this family=    9
 
family= 0 0 1 0 1 1
 
family= 0 0 1 0 1 1 new D6h genus #     1 with    72 species is 0,1,2:\0:\
family= 0 0 1 0 1 1 new D6h genus #     2 with    36 species is 0,1,2:\1:\
family= 0 0 1 0 1 1 new D6h genus #     3 with    72 species is 0,1,2:\3:\
family= 0 0 1 0 1 1 new D6h genus #     4 with    36 species is 0,1,2:\4:\
family= 0 0 1 0 1 1 new D6h genus #     5 with    72 species is 0,1,3:\0:\
family= 0 0 1 0 1 1 new D6h genus #     6 with    72 species is 0,1,3:\1:\
family= 0 0 1 0 1 1 new D6h genus #     7 with    72 species is 0,1,3:\2:\
family= 0 0 1 0 1 1 new D6h genus #     8 with    72 species is 0,1,3:\3:\
family= 0 0 1 0 1 1 new D6h genus #     9 with    72 species is 0,1,3:\4:\
family= 0 0 1 0 1 1 new D6h genus #    10 with    72 species is 0,1,3:\5:\
family= 0 0 1 0 1 1 new D6h genus #    11 with    36 species is 0,2,4:\0:\
family= 0 0 1 0 1 1 new D6h genus #    12 with    36 species is 0,2,4:\1:\
Nber of genera for this family=   12
 
family= 0 0 0 1 1 1
 
family= 0 0 0 1 1 1 new D6h genus #     1 with    72 species is \0,1:\0:\
family= 0 0 0 1 1 1 new D6h genus #     2 with    72 species is \0,1:\2:\
family= 0 0 0 1 1 1 new D6h genus #     3 with    72 species is \0,1:\3:\
family= 0 0 0 1 1 1 new D6h genus #     4 with    72 species is \0,2:\0:\
family= 0 0 0 1 1 1 new D6h genus #     5 with    36 species is \0,2:\1:\
family= 0 0 0 1 1 1 new D6h genus #     6 with    72 species is \0,2:\3:\
family= 0 0 0 1 1 1 new D6h genus #     7 with    36 species is \0,2:\4:\
family= 0 0 0 1 1 1 new D6h genus #     8 with    36 species is \0,3:\0:\
family= 0 0 0 1 1 1 new D6h genus #     9 with    72 species is \0,3:\1:\
Nber of genera for this family=    9
 
family= 0 0 0 0 2 1
 
family= 0 0 0 0 2 1 new D6h genus #     1 with    18 species is \0:\0:\
family= 0 0 0 0 2 1 new D6h genus #     2 with    36 species is \0:\1:\
family= 0 0 0 0 2 1 new D6h genus #     3 with    36 species is \0:\2:\
family= 0 0 0 0 2 1 new D6h genus #     4 with    18 species is \0:\3:\
Nber of genera for this family=    4
 
family= 1 0 0 0 0 2
 
family= 1 0 0 0 0 2 new D6h genus #     1 with    18 species is 0:\:\
Nber of genera for this family=    1
 
family= 0 1 0 0 0 2
 
family= 0 1 0 0 0 2 new D6h genus #     1 with    18 species is 0,1:\:\
family= 0 1 0 0 0 2 new D6h genus #     2 with    18 species is 0,2:\:\
family= 0 1 0 0 0 2 new D6h genus #     3 with     9 species is 0,3:\:\
Nber of genera for this family=    3
 
family= 0 0 1 0 0 2
 
family= 0 0 1 0 0 2 new D6h genus #     1 with    18 species is 0,1,2:\:\
family= 0 0 1 0 0 2 new D6h genus #     2 with    36 species is 0,1,3:\:\
family= 0 0 1 0 0 2 new D6h genus #     3 with     6 species is 0,2,4:\:\
Nber of genera for this family=    3
 
family= 0 0 0 1 0 2
 
family= 0 0 0 1 0 2 new D6h genus #     1 with    18 species is \0,1:\:\
family= 0 0 0 1 0 2 new D6h genus #     2 with    18 species is \0,2:\:\
family= 0 0 0 1 0 2 new D6h genus #     3 with     9 species is \0,3:\:\
Nber of genera for this family=    3
 
family= 0 0 0 0 1 2
 
family= 0 0 0 0 1 2 new D6h genus #     1 with    18 species is \0:\:\
Nber of genera for this family=    1
 
family= 0 0 0 0 0 3
 
family= 0 0 0 0 0 3 new D6h genus #     1 with     1 species is \:\:\
Nber of genera for this family=    1
 
----------------------------------------

Nber families=     56
Nber genera=     3999
Nber species=   250047
