# Supplementary material for: The Polytope Formalism: application to molecular constitution and the prospect of a complete description of Chemical Space
Source: Chem Sci. 2026 Jan 8;17(4):2102–18. doi: 10.1039/d5sc08813e (PMC12780917; doi:10.1039/d5sc08813e)
Supplement: SC-017-D5SC08813E-s001 [file SC-017-D5SC08813E-s001.zip › publication files/species/genera_D6h_S6B3_max111111.txt]

D6h_
D6h site symmetry is used to group species into genera
====
 
family= 3 0 0 0 0 0
 
family= 3 0 0 0 0 0 new D6h genus #     1 with    36 species is 0:1:2
family= 3 0 0 0 0 0 new D6h genus #     2 with    72 species is 0:1:3
family= 3 0 0 0 0 0 new D6h genus #     3 with    12 species is 0:2:4
Nber of genera for this family=    3
 
family= 2 1 0 0 0 0
 
family= 2 1 0 0 0 0 new D6h genus #     1 with    72 species is 0:1:2,3
family= 2 1 0 0 0 0 new D6h genus #     2 with    72 species is 0:1:2,4
family= 2 1 0 0 0 0 new D6h genus #     3 with    36 species is 0:1:2,5
family= 2 1 0 0 0 0 new D6h genus #     4 with    36 species is 0:1:3,4
family= 2 1 0 0 0 0 new D6h genus #     5 with    72 species is 0:2:1,3
family= 2 1 0 0 0 0 new D6h genus #     6 with    36 species is 0:2:1,4
family= 2 1 0 0 0 0 new D6h genus #     7 with    72 species is 0:2:3,4
family= 2 1 0 0 0 0 new D6h genus #     8 with    36 species is 0:2:3,5
family= 2 1 0 0 0 0 new D6h genus #     9 with    36 species is 0:3:1,2
family= 2 1 0 0 0 0 new D6h genus #    10 with    36 species is 0:3:1,4
family= 2 1 0 0 0 0 new D6h genus #    11 with    36 species is 0:3:1,5
Nber of genera for this family=   11
 
family= 1 2 0 0 0 0
 
family= 1 2 0 0 0 0 new D6h genus #     1 with    72 species is 0:1,2:3,4
family= 1 2 0 0 0 0 new D6h genus #     2 with    72 species is 0:1,2:3,5
family= 1 2 0 0 0 0 new D6h genus #     3 with    36 species is 0:1,2:4,5
family= 1 2 0 0 0 0 new D6h genus #     4 with    72 species is 0:1,3:2,4
family= 1 2 0 0 0 0 new D6h genus #     5 with    72 species is 0:1,3:2,5
family= 1 2 0 0 0 0 new D6h genus #     6 with    72 species is 0:1,4:2,3
family= 1 2 0 0 0 0 new D6h genus #     7 with    36 species is 0:1,4:2,5
family= 1 2 0 0 0 0 new D6h genus #     8 with    72 species is 0:1,5:2,3
family= 1 2 0 0 0 0 new D6h genus #     9 with    36 species is 0:1,5:2,4
Nber of genera for this family=    9
 
family= 0 3 0 0 0 0
 
family= 0 3 0 0 0 0 new D6h genus #     1 with    12 species is 0,1:2,3:4,5
family= 0 3 0 0 0 0 new D6h genus #     2 with    36 species is 0,1:2,4:3,5
family= 0 3 0 0 0 0 new D6h genus #     3 with    18 species is 0,1:2,5:3,4
family= 0 3 0 0 0 0 new D6h genus #     4 with    18 species is 0,2:1,4:3,5
family= 0 3 0 0 0 0 new D6h genus #     5 with     6 species is 0,3:1,4:2,5
Nber of genera for this family=    5
 
family= 2 0 1 0 0 0
 
family= 2 0 1 0 0 0 new D6h genus #     1 with    72 species is 0:1:2,3,4
family= 2 0 1 0 0 0 new D6h genus #     2 with    72 species is 0:1:2,3,5
family= 2 0 1 0 0 0 new D6h genus #     3 with    72 species is 0:2:1,3,4
family= 2 0 1 0 0 0 new D6h genus #     4 with    36 species is 0:2:1,3,5
family= 2 0 1 0 0 0 new D6h genus #     5 with    36 species is 0:2:3,4,5
family= 2 0 1 0 0 0 new D6h genus #     6 with    72 species is 0:3:1,2,4
Nber of genera for this family=    6
 
family= 1 1 1 0 0 0
 
family= 1 1 1 0 0 0 new D6h genus #     1 with    72 species is 0:1,2:3,4,5
family= 1 1 1 0 0 0 new D6h genus #     2 with    72 species is 0:1,3:2,4,5
family= 1 1 1 0 0 0 new D6h genus #     3 with    72 species is 0:1,4:2,3,5
family= 1 1 1 0 0 0 new D6h genus #     4 with    36 species is 0:1,5:2,3,4
family= 1 1 1 0 0 0 new D6h genus #     5 with    72 species is 0:2,3:1,4,5
family= 1 1 1 0 0 0 new D6h genus #     6 with    36 species is 0:2,4:1,3,5
Nber of genera for this family=    6
 
family= 2 0 0 1 0 0
 
family= 2 0 0 1 0 0 new D6h genus #     1 with    36 species is 0:1:\0,1
family= 2 0 0 1 0 0 new D6h genus #     2 with    36 species is 0:2:\0,2
family= 2 0 0 1 0 0 new D6h genus #     3 with    18 species is 0:3:\0,3
Nber of genera for this family=    3
 
----------------------------------------

Nber families=      7
Nber genera=       43
Nber species=     2100
