# Supplementary material for: The Polytope Formalism: application to molecular constitution and the prospect of a complete description of Chemical Space
Source: Chem Sci. 2026 Jan 8;17(4):2102–18. doi: 10.1039/d5sc08813e (PMC12780917; doi:10.1039/d5sc08813e)
Supplement: SC-017-D5SC08813E-s001 [file SC-017-D5SC08813E-s001.zip › publication files/species/genera_D6h_S6B3_max222222.txt]

D6h_
D6h site symmetry is used to group species into genera
====
 
family= 3 0 0 0 0 0
 
family= 3 0 0 0 0 0 new D6h genus #     1 with    36 species is 0:0:1
family= 3 0 0 0 0 0 new D6h genus #     2 with    36 species is 0:0:2
family= 3 0 0 0 0 0 new D6h genus #     3 with    18 species is 0:0:3
family= 3 0 0 0 0 0 new D6h genus #     4 with    36 species is 0:1:2
family= 3 0 0 0 0 0 new D6h genus #     5 with    72 species is 0:1:3
family= 3 0 0 0 0 0 new D6h genus #     6 with    12 species is 0:2:4
Nber of genera for this family=    6
 
family= 2 1 0 0 0 0
 
family= 2 1 0 0 0 0 new D6h genus #     1 with    36 species is 0:0:1,2
family= 2 1 0 0 0 0 new D6h genus #     2 with    36 species is 0:0:1,3
family= 2 1 0 0 0 0 new D6h genus #     3 with    36 species is 0:0:1,4
family= 2 1 0 0 0 0 new D6h genus #     4 with    18 species is 0:0:1,5
family= 2 1 0 0 0 0 new D6h genus #     5 with    36 species is 0:0:2,3
family= 2 1 0 0 0 0 new D6h genus #     6 with    18 species is 0:0:2,4
family= 2 1 0 0 0 0 new D6h genus #     7 with    36 species is 0:1:0,1
family= 2 1 0 0 0 0 new D6h genus #     8 with    72 species is 0:1:0,2
family= 2 1 0 0 0 0 new D6h genus #     9 with    72 species is 0:1:0,3
family= 2 1 0 0 0 0 new D6h genus #    10 with    72 species is 0:1:0,4
family= 2 1 0 0 0 0 new D6h genus #    11 with    72 species is 0:1:0,5
family= 2 1 0 0 0 0 new D6h genus #    12 with    72 species is 0:1:2,3
family= 2 1 0 0 0 0 new D6h genus #    13 with    72 species is 0:1:2,4
family= 2 1 0 0 0 0 new D6h genus #    14 with    36 species is 0:1:2,5
family= 2 1 0 0 0 0 new D6h genus #    15 with    36 species is 0:1:3,4
family= 2 1 0 0 0 0 new D6h genus #    16 with    72 species is 0:2:0,1
family= 2 1 0 0 0 0 new D6h genus #    17 with    36 species is 0:2:0,2
family= 2 1 0 0 0 0 new D6h genus #    18 with    72 species is 0:2:0,3
family= 2 1 0 0 0 0 new D6h genus #    19 with    72 species is 0:2:0,4
family= 2 1 0 0 0 0 new D6h genus #    20 with    72 species is 0:2:0,5
family= 2 1 0 0 0 0 new D6h genus #    21 with    72 species is 0:2:1,3
family= 2 1 0 0 0 0 new D6h genus #    22 with    36 species is 0:2:1,4
family= 2 1 0 0 0 0 new D6h genus #    23 with    72 species is 0:2:3,4
family= 2 1 0 0 0 0 new D6h genus #    24 with    36 species is 0:2:3,5
family= 2 1 0 0 0 0 new D6h genus #    25 with    72 species is 0:3:0,1
family= 2 1 0 0 0 0 new D6h genus #    26 with    72 species is 0:3:0,2
family= 2 1 0 0 0 0 new D6h genus #    27 with    18 species is 0:3:0,3
family= 2 1 0 0 0 0 new D6h genus #    28 with    36 species is 0:3:1,2
family= 2 1 0 0 0 0 new D6h genus #    29 with    36 species is 0:3:1,4
family= 2 1 0 0 0 0 new D6h genus #    30 with    36 species is 0:3:1,5
Nber of genera for this family=   30
 
family= 1 2 0 0 0 0
 
family= 1 2 0 0 0 0 new D6h genus #     1 with    72 species is 0:0,1:1,2
family= 1 2 0 0 0 0 new D6h genus #     2 with    72 species is 0:0,1:1,3
family= 1 2 0 0 0 0 new D6h genus #     3 with    72 species is 0:0,1:1,4
family= 1 2 0 0 0 0 new D6h genus #     4 with    72 species is 0:0,1:1,5
family= 1 2 0 0 0 0 new D6h genus #     5 with    72 species is 0:0,1:2,3
family= 1 2 0 0 0 0 new D6h genus #     6 with    72 species is 0:0,1:2,4
family= 1 2 0 0 0 0 new D6h genus #     7 with    72 species is 0:0,1:2,5
family= 1 2 0 0 0 0 new D6h genus #     8 with    72 species is 0:0,1:3,4
family= 1 2 0 0 0 0 new D6h genus #     9 with    72 species is 0:0,1:3,5
family= 1 2 0 0 0 0 new D6h genus #    10 with    72 species is 0:0,1:4,5
family= 1 2 0 0 0 0 new D6h genus #    11 with    72 species is 0:0,2:1,2
family= 1 2 0 0 0 0 new D6h genus #    12 with    72 species is 0:0,2:1,3
family= 1 2 0 0 0 0 new D6h genus #    13 with    72 species is 0:0,2:1,4
family= 1 2 0 0 0 0 new D6h genus #    14 with    72 species is 0:0,2:1,5
family= 1 2 0 0 0 0 new D6h genus #    15 with    72 species is 0:0,2:2,3
family= 1 2 0 0 0 0 new D6h genus #    16 with    72 species is 0:0,2:2,4
family= 1 2 0 0 0 0 new D6h genus #    17 with    72 species is 0:0,2:2,5
family= 1 2 0 0 0 0 new D6h genus #    18 with    72 species is 0:0,2:3,4
family= 1 2 0 0 0 0 new D6h genus #    19 with    72 species is 0:0,2:3,5
family= 1 2 0 0 0 0 new D6h genus #    20 with    72 species is 0:0,2:4,5
family= 1 2 0 0 0 0 new D6h genus #    21 with    72 species is 0:0,3:1,2
family= 1 2 0 0 0 0 new D6h genus #    22 with    72 species is 0:0,3:1,3
family= 1 2 0 0 0 0 new D6h genus #    23 with    72 species is 0:0,3:1,4
family= 1 2 0 0 0 0 new D6h genus #    24 with    36 species is 0:0,3:1,5
family= 1 2 0 0 0 0 new D6h genus #    25 with    72 species is 0:0,3:2,3
family= 1 2 0 0 0 0 new D6h genus #    26 with    36 species is 0:0,3:2,4
family= 1 2 0 0 0 0 new D6h genus #    27 with    36 species is 0:1,2:1,2
family= 1 2 0 0 0 0 new D6h genus #    28 with    72 species is 0:1,2:1,3
family= 1 2 0 0 0 0 new D6h genus #    29 with    72 species is 0:1,2:1,4
family= 1 2 0 0 0 0 new D6h genus #    30 with    72 species is 0:1,2:1,5
family= 1 2 0 0 0 0 new D6h genus #    31 with    72 species is 0:1,2:2,3
family= 1 2 0 0 0 0 new D6h genus #    32 with    72 species is 0:1,2:2,4
family= 1 2 0 0 0 0 new D6h genus #    33 with    72 species is 0:1,2:2,5
family= 1 2 0 0 0 0 new D6h genus #    34 with    72 species is 0:1,2:3,4
family= 1 2 0 0 0 0 new D6h genus #    35 with    72 species is 0:1,2:3,5
family= 1 2 0 0 0 0 new D6h genus #    36 with    36 species is 0:1,2:4,5
family= 1 2 0 0 0 0 new D6h genus #    37 with    36 species is 0:1,3:1,3
family= 1 2 0 0 0 0 new D6h genus #    38 with    72 species is 0:1,3:1,4
family= 1 2 0 0 0 0 new D6h genus #    39 with    72 species is 0:1,3:1,5
family= 1 2 0 0 0 0 new D6h genus #    40 with    72 species is 0:1,3:2,3
family= 1 2 0 0 0 0 new D6h genus #    41 with    72 species is 0:1,3:2,4
family= 1 2 0 0 0 0 new D6h genus #    42 with    72 species is 0:1,3:2,5
family= 1 2 0 0 0 0 new D6h genus #    43 with    72 species is 0:1,3:3,4
family= 1 2 0 0 0 0 new D6h genus #    44 with    36 species is 0:1,3:3,5
family= 1 2 0 0 0 0 new D6h genus #    45 with    36 species is 0:1,4:1,4
family= 1 2 0 0 0 0 new D6h genus #    46 with    72 species is 0:1,4:1,5
family= 1 2 0 0 0 0 new D6h genus #    47 with    72 species is 0:1,4:2,3
family= 1 2 0 0 0 0 new D6h genus #    48 with    72 species is 0:1,4:2,4
family= 1 2 0 0 0 0 new D6h genus #    49 with    36 species is 0:1,4:2,5
family= 1 2 0 0 0 0 new D6h genus #    50 with    72 species is 0:1,4:3,4
family= 1 2 0 0 0 0 new D6h genus #    51 with    18 species is 0:1,5:1,5
family= 1 2 0 0 0 0 new D6h genus #    52 with    72 species is 0:1,5:2,3
family= 1 2 0 0 0 0 new D6h genus #    53 with    36 species is 0:1,5:2,4
family= 1 2 0 0 0 0 new D6h genus #    54 with    36 species is 0:2,3:2,3
family= 1 2 0 0 0 0 new D6h genus #    55 with    72 species is 0:2,3:2,4
family= 1 2 0 0 0 0 new D6h genus #    56 with    36 species is 0:2,3:3,4
family= 1 2 0 0 0 0 new D6h genus #    57 with    18 species is 0:2,4:2,4
Nber of genera for this family=   57
 
family= 0 3 0 0 0 0
 
family= 0 3 0 0 0 0 new D6h genus #     1 with    36 species is 0,1:0,1:2,3
family= 0 3 0 0 0 0 new D6h genus #     2 with    36 species is 0,1:0,1:2,4
family= 0 3 0 0 0 0 new D6h genus #     3 with    18 species is 0,1:0,1:2,5
family= 0 3 0 0 0 0 new D6h genus #     4 with    18 species is 0,1:0,1:3,4
family= 0 3 0 0 0 0 new D6h genus #     5 with    36 species is 0,1:0,2:1,2
family= 0 3 0 0 0 0 new D6h genus #     6 with    72 species is 0,1:0,2:1,3
family= 0 3 0 0 0 0 new D6h genus #     7 with    72 species is 0,1:0,2:1,4
family= 0 3 0 0 0 0 new D6h genus #     8 with    36 species is 0,1:0,2:1,5
family= 0 3 0 0 0 0 new D6h genus #     9 with    72 species is 0,1:0,2:2,3
family= 0 3 0 0 0 0 new D6h genus #    10 with    72 species is 0,1:0,2:2,4
family= 0 3 0 0 0 0 new D6h genus #    11 with    72 species is 0,1:0,2:2,5
family= 0 3 0 0 0 0 new D6h genus #    12 with    72 species is 0,1:0,2:3,4
family= 0 3 0 0 0 0 new D6h genus #    13 with    72 species is 0,1:0,2:3,5
family= 0 3 0 0 0 0 new D6h genus #    14 with    72 species is 0,1:0,2:4,5
family= 0 3 0 0 0 0 new D6h genus #    15 with    72 species is 0,1:0,3:1,2
family= 0 3 0 0 0 0 new D6h genus #    16 with    72 species is 0,1:0,3:1,3
family= 0 3 0 0 0 0 new D6h genus #    17 with    36 species is 0,1:0,3:1,4
family= 0 3 0 0 0 0 new D6h genus #    18 with    36 species is 0,1:0,3:2,3
family= 0 3 0 0 0 0 new D6h genus #    19 with    72 species is 0,1:0,3:2,4
family= 0 3 0 0 0 0 new D6h genus #    20 with    72 species is 0,1:0,3:2,5
family= 0 3 0 0 0 0 new D6h genus #    21 with    36 species is 0,1:0,3:3,4
family= 0 3 0 0 0 0 new D6h genus #    22 with    72 species is 0,1:0,3:3,5
family= 0 3 0 0 0 0 new D6h genus #    23 with    72 species is 0,1:0,3:4,5
family= 0 3 0 0 0 0 new D6h genus #    24 with    72 species is 0,1:0,4:1,2
family= 0 3 0 0 0 0 new D6h genus #    25 with    36 species is 0,1:0,4:1,3
family= 0 3 0 0 0 0 new D6h genus #    26 with    72 species is 0,1:0,4:2,3
family= 0 3 0 0 0 0 new D6h genus #    27 with    72 species is 0,1:0,4:2,4
family= 0 3 0 0 0 0 new D6h genus #    28 with    72 species is 0,1:0,4:2,5
family= 0 3 0 0 0 0 new D6h genus #    29 with    36 species is 0,1:0,4:3,4
family= 0 3 0 0 0 0 new D6h genus #    30 with    72 species is 0,1:0,4:3,5
family= 0 3 0 0 0 0 new D6h genus #    31 with    36 species is 0,1:0,5:1,2
family= 0 3 0 0 0 0 new D6h genus #    32 with    72 species is 0,1:0,5:2,3
family= 0 3 0 0 0 0 new D6h genus #    33 with    36 species is 0,1:0,5:2,4
family= 0 3 0 0 0 0 new D6h genus #    34 with    12 species is 0,1:2,3:4,5
family= 0 3 0 0 0 0 new D6h genus #    35 with    36 species is 0,1:2,4:2,4
family= 0 3 0 0 0 0 new D6h genus #    36 with    72 species is 0,1:2,4:2,5
family= 0 3 0 0 0 0 new D6h genus #    37 with    36 species is 0,1:2,4:3,5
family= 0 3 0 0 0 0 new D6h genus #    38 with    18 species is 0,1:2,5:2,5
family= 0 3 0 0 0 0 new D6h genus #    39 with    18 species is 0,1:2,5:3,4
family= 0 3 0 0 0 0 new D6h genus #    40 with    36 species is 0,2:0,2:1,3
family= 0 3 0 0 0 0 new D6h genus #    41 with    18 species is 0,2:0,2:1,4
family= 0 3 0 0 0 0 new D6h genus #    42 with    18 species is 0,2:0,2:3,5
family= 0 3 0 0 0 0 new D6h genus #    43 with    36 species is 0,2:0,3:1,3
family= 0 3 0 0 0 0 new D6h genus #    44 with    72 species is 0,2:0,3:1,4
family= 0 3 0 0 0 0 new D6h genus #    45 with    72 species is 0,2:0,3:1,5
family= 0 3 0 0 0 0 new D6h genus #    46 with    72 species is 0,2:0,3:2,4
family= 0 3 0 0 0 0 new D6h genus #    47 with    36 species is 0,2:0,3:2,5
family= 0 3 0 0 0 0 new D6h genus #    48 with    36 species is 0,2:0,3:3,5
family= 0 3 0 0 0 0 new D6h genus #    49 with    72 species is 0,2:0,4:1,3
family= 0 3 0 0 0 0 new D6h genus #    50 with    36 species is 0,2:0,4:1,5
family= 0 3 0 0 0 0 new D6h genus #    51 with    12 species is 0,2:0,4:2,4
family= 0 3 0 0 0 0 new D6h genus #    52 with    18 species is 0,2:1,4:1,4
family= 0 3 0 0 0 0 new D6h genus #    53 with    18 species is 0,2:1,4:3,5
family= 0 3 0 0 0 0 new D6h genus #    54 with    18 species is 0,3:0,3:1,4
family= 0 3 0 0 0 0 new D6h genus #    55 with     6 species is 0,3:1,4:2,5
Nber of genera for this family=   55
 
family= 2 0 1 0 0 0
 
family= 2 0 1 0 0 0 new D6h genus #     1 with    36 species is 0:0:1,2,3
family= 2 0 1 0 0 0 new D6h genus #     2 with    36 species is 0:0:1,2,4
family= 2 0 1 0 0 0 new D6h genus #     3 with    36 species is 0:0:1,2,5
family= 2 0 1 0 0 0 new D6h genus #     4 with    36 species is 0:0:1,3,4
family= 2 0 1 0 0 0 new D6h genus #     5 with    18 species is 0:0:1,3,5
family= 2 0 1 0 0 0 new D6h genus #     6 with    18 species is 0:0:2,3,4
family= 2 0 1 0 0 0 new D6h genus #     7 with    72 species is 0:1:0,1,2
family= 2 0 1 0 0 0 new D6h genus #     8 with    72 species is 0:1:0,1,3
family= 2 0 1 0 0 0 new D6h genus #     9 with    72 species is 0:1:0,2,3
family= 2 0 1 0 0 0 new D6h genus #    10 with    72 species is 0:1:0,2,4
family= 2 0 1 0 0 0 new D6h genus #    11 with    72 species is 0:1:0,2,5
family= 2 0 1 0 0 0 new D6h genus #    12 with    72 species is 0:1:0,3,4
family= 2 0 1 0 0 0 new D6h genus #    13 with    72 species is 0:1:0,3,5
family= 2 0 1 0 0 0 new D6h genus #    14 with    72 species is 0:1:0,4,5
family= 2 0 1 0 0 0 new D6h genus #    15 with    72 species is 0:1:2,3,4
family= 2 0 1 0 0 0 new D6h genus #    16 with    72 species is 0:1:2,3,5
family= 2 0 1 0 0 0 new D6h genus #    17 with    36 species is 0:2:0,1,2
family= 2 0 1 0 0 0 new D6h genus #    18 with    72 species is 0:2:0,1,3
family= 2 0 1 0 0 0 new D6h genus #    19 with    72 species is 0:2:0,1,4
family= 2 0 1 0 0 0 new D6h genus #    20 with    72 species is 0:2:0,1,5
family= 2 0 1 0 0 0 new D6h genus #    21 with    72 species is 0:2:0,2,3
family= 2 0 1 0 0 0 new D6h genus #    22 with    36 species is 0:2:0,2,4
family= 2 0 1 0 0 0 new D6h genus #    23 with    72 species is 0:2:0,3,4
family= 2 0 1 0 0 0 new D6h genus #    24 with    72 species is 0:2:0,3,5
family= 2 0 1 0 0 0 new D6h genus #    25 with    72 species is 0:2:0,4,5
family= 2 0 1 0 0 0 new D6h genus #    26 with    72 species is 0:2:1,3,4
family= 2 0 1 0 0 0 new D6h genus #    27 with    36 species is 0:2:1,3,5
family= 2 0 1 0 0 0 new D6h genus #    28 with    36 species is 0:2:3,4,5
family= 2 0 1 0 0 0 new D6h genus #    29 with    72 species is 0:3:0,1,2
family= 2 0 1 0 0 0 new D6h genus #    30 with    72 species is 0:3:0,1,3
family= 2 0 1 0 0 0 new D6h genus #    31 with    72 species is 0:3:0,1,4
family= 2 0 1 0 0 0 new D6h genus #    32 with    36 species is 0:3:0,1,5
family= 2 0 1 0 0 0 new D6h genus #    33 with    36 species is 0:3:0,2,4
family= 2 0 1 0 0 0 new D6h genus #    34 with    72 species is 0:3:1,2,4
Nber of genera for this family=   34
 
family= 1 1 1 0 0 0
 
family= 1 1 1 0 0 0 new D6h genus #     1 with    72 species is 0:0,1:1,2,3
family= 1 1 1 0 0 0 new D6h genus #     2 with    72 species is 0:0,1:1,2,4
family= 1 1 1 0 0 0 new D6h genus #     3 with    72 species is 0:0,1:1,2,5
family= 1 1 1 0 0 0 new D6h genus #     4 with    72 species is 0:0,1:1,3,4
family= 1 1 1 0 0 0 new D6h genus #     5 with    72 species is 0:0,1:1,3,5
family= 1 1 1 0 0 0 new D6h genus #     6 with    72 species is 0:0,1:1,4,5
family= 1 1 1 0 0 0 new D6h genus #     7 with    72 species is 0:0,1:2,3,4
family= 1 1 1 0 0 0 new D6h genus #     8 with    72 species is 0:0,1:2,3,5
family= 1 1 1 0 0 0 new D6h genus #     9 with    72 species is 0:0,1:2,4,5
family= 1 1 1 0 0 0 new D6h genus #    10 with    72 species is 0:0,1:3,4,5
family= 1 1 1 0 0 0 new D6h genus #    11 with    72 species is 0:0,2:1,2,3
family= 1 1 1 0 0 0 new D6h genus #    12 with    72 species is 0:0,2:1,2,4
family= 1 1 1 0 0 0 new D6h genus #    13 with    72 species is 0:0,2:1,2,5
family= 1 1 1 0 0 0 new D6h genus #    14 with    72 species is 0:0,2:1,3,4
family= 1 1 1 0 0 0 new D6h genus #    15 with    72 species is 0:0,2:1,3,5
family= 1 1 1 0 0 0 new D6h genus #    16 with    72 species is 0:0,2:1,4,5
family= 1 1 1 0 0 0 new D6h genus #    17 with    72 species is 0:0,2:2,3,4
family= 1 1 1 0 0 0 new D6h genus #    18 with    72 species is 0:0,2:2,3,5
family= 1 1 1 0 0 0 new D6h genus #    19 with    72 species is 0:0,2:2,4,5
family= 1 1 1 0 0 0 new D6h genus #    20 with    72 species is 0:0,2:3,4,5
family= 1 1 1 0 0 0 new D6h genus #    21 with    72 species is 0:0,3:1,2,3
family= 1 1 1 0 0 0 new D6h genus #    22 with    72 species is 0:0,3:1,2,4
family= 1 1 1 0 0 0 new D6h genus #    23 with    72 species is 0:0,3:1,2,5
family= 1 1 1 0 0 0 new D6h genus #    24 with    72 species is 0:0,3:1,3,4
family= 1 1 1 0 0 0 new D6h genus #    25 with    36 species is 0:0,3:1,3,5
family= 1 1 1 0 0 0 new D6h genus #    26 with    36 species is 0:0,3:2,3,4
family= 1 1 1 0 0 0 new D6h genus #    27 with    72 species is 0:1,2:0,1,2
family= 1 1 1 0 0 0 new D6h genus #    28 with    72 species is 0:1,2:0,1,3
family= 1 1 1 0 0 0 new D6h genus #    29 with    72 species is 0:1,2:0,1,4
family= 1 1 1 0 0 0 new D6h genus #    30 with    72 species is 0:1,2:0,1,5
family= 1 1 1 0 0 0 new D6h genus #    31 with    72 species is 0:1,2:0,2,3
family= 1 1 1 0 0 0 new D6h genus #    32 with    72 species is 0:1,2:0,2,4
family= 1 1 1 0 0 0 new D6h genus #    33 with    72 species is 0:1,2:0,2,5
family= 1 1 1 0 0 0 new D6h genus #    34 with    72 species is 0:1,2:0,3,4
family= 1 1 1 0 0 0 new D6h genus #    35 with    72 species is 0:1,2:0,3,5
family= 1 1 1 0 0 0 new D6h genus #    36 with    72 species is 0:1,2:0,4,5
family= 1 1 1 0 0 0 new D6h genus #    37 with    72 species is 0:1,2:1,2,3
family= 1 1 1 0 0 0 new D6h genus #    38 with    72 species is 0:1,2:1,2,4
family= 1 1 1 0 0 0 new D6h genus #    39 with    72 species is 0:1,2:1,2,5
family= 1 1 1 0 0 0 new D6h genus #    40 with    72 species is 0:1,2:1,3,4
family= 1 1 1 0 0 0 new D6h genus #    41 with    72 species is 0:1,2:1,3,5
family= 1 1 1 0 0 0 new D6h genus #    42 with    72 species is 0:1,2:1,4,5
family= 1 1 1 0 0 0 new D6h genus #    43 with    72 species is 0:1,2:2,3,4
family= 1 1 1 0 0 0 new D6h genus #    44 with    72 species is 0:1,2:2,3,5
family= 1 1 1 0 0 0 new D6h genus #    45 with    72 species is 0:1,2:2,4,5
family= 1 1 1 0 0 0 new D6h genus #    46 with    72 species is 0:1,2:3,4,5
family= 1 1 1 0 0 0 new D6h genus #    47 with    72 species is 0:1,3:0,1,2
family= 1 1 1 0 0 0 new D6h genus #    48 with    72 species is 0:1,3:0,1,3
family= 1 1 1 0 0 0 new D6h genus #    49 with    72 species is 0:1,3:0,1,4
family= 1 1 1 0 0 0 new D6h genus #    50 with    72 species is 0:1,3:0,1,5
family= 1 1 1 0 0 0 new D6h genus #    51 with    72 species is 0:1,3:0,2,3
family= 1 1 1 0 0 0 new D6h genus #    52 with    72 species is 0:1,3:0,2,4
family= 1 1 1 0 0 0 new D6h genus #    53 with    72 species is 0:1,3:0,2,5
family= 1 1 1 0 0 0 new D6h genus #    54 with    72 species is 0:1,3:0,3,4
family= 1 1 1 0 0 0 new D6h genus #    55 with    72 species is 0:1,3:0,3,5
family= 1 1 1 0 0 0 new D6h genus #    56 with    72 species is 0:1,3:0,4,5
family= 1 1 1 0 0 0 new D6h genus #    57 with    72 species is 0:1,3:1,2,3
family= 1 1 1 0 0 0 new D6h genus #    58 with    72 species is 0:1,3:1,2,4
family= 1 1 1 0 0 0 new D6h genus #    59 with    72 species is 0:1,3:1,2,5
family= 1 1 1 0 0 0 new D6h genus #    60 with    72 species is 0:1,3:1,3,4
family= 1 1 1 0 0 0 new D6h genus #    61 with    72 species is 0:1,3:1,3,5
family= 1 1 1 0 0 0 new D6h genus #    62 with    72 species is 0:1,3:1,4,5
family= 1 1 1 0 0 0 new D6h genus #    63 with    72 species is 0:1,3:2,3,4
family= 1 1 1 0 0 0 new D6h genus #    64 with    72 species is 0:1,3:2,3,5
family= 1 1 1 0 0 0 new D6h genus #    65 with    72 species is 0:1,3:2,4,5
family= 1 1 1 0 0 0 new D6h genus #    66 with    72 species is 0:1,3:3,4,5
family= 1 1 1 0 0 0 new D6h genus #    67 with    72 species is 0:1,4:0,1,2
family= 1 1 1 0 0 0 new D6h genus #    68 with    72 species is 0:1,4:0,1,3
family= 1 1 1 0 0 0 new D6h genus #    69 with    72 species is 0:1,4:0,1,4
family= 1 1 1 0 0 0 new D6h genus #    70 with    72 species is 0:1,4:0,1,5
family= 1 1 1 0 0 0 new D6h genus #    71 with    72 species is 0:1,4:0,2,3
family= 1 1 1 0 0 0 new D6h genus #    72 with    72 species is 0:1,4:0,2,4
family= 1 1 1 0 0 0 new D6h genus #    73 with    72 species is 0:1,4:0,2,5
family= 1 1 1 0 0 0 new D6h genus #    74 with    72 species is 0:1,4:0,3,4
family= 1 1 1 0 0 0 new D6h genus #    75 with    72 species is 0:1,4:0,3,5
family= 1 1 1 0 0 0 new D6h genus #    76 with    72 species is 0:1,4:0,4,5
family= 1 1 1 0 0 0 new D6h genus #    77 with    72 species is 0:1,4:1,2,3
family= 1 1 1 0 0 0 new D6h genus #    78 with    72 species is 0:1,4:1,2,4
family= 1 1 1 0 0 0 new D6h genus #    79 with    72 species is 0:1,4:1,2,5
family= 1 1 1 0 0 0 new D6h genus #    80 with    72 species is 0:1,4:1,3,4
family= 1 1 1 0 0 0 new D6h genus #    81 with    72 species is 0:1,4:1,3,5
family= 1 1 1 0 0 0 new D6h genus #    82 with    72 species is 0:1,4:1,4,5
family= 1 1 1 0 0 0 new D6h genus #    83 with    72 species is 0:1,4:2,3,4
family= 1 1 1 0 0 0 new D6h genus #    84 with    72 species is 0:1,4:2,3,5
family= 1 1 1 0 0 0 new D6h genus #    85 with    72 species is 0:1,4:2,4,5
family= 1 1 1 0 0 0 new D6h genus #    86 with    72 species is 0:1,4:3,4,5
family= 1 1 1 0 0 0 new D6h genus #    87 with    72 species is 0:1,5:0,1,2
family= 1 1 1 0 0 0 new D6h genus #    88 with    72 species is 0:1,5:0,1,3
family= 1 1 1 0 0 0 new D6h genus #    89 with    72 species is 0:1,5:0,1,4
family= 1 1 1 0 0 0 new D6h genus #    90 with    36 species is 0:1,5:0,1,5
family= 1 1 1 0 0 0 new D6h genus #    91 with    72 species is 0:1,5:0,2,3
family= 1 1 1 0 0 0 new D6h genus #    92 with    36 species is 0:1,5:0,2,4
family= 1 1 1 0 0 0 new D6h genus #    93 with    72 species is 0:1,5:1,2,3
family= 1 1 1 0 0 0 new D6h genus #    94 with    72 species is 0:1,5:1,2,4
family= 1 1 1 0 0 0 new D6h genus #    95 with    72 species is 0:1,5:1,2,5
family= 1 1 1 0 0 0 new D6h genus #    96 with    72 species is 0:1,5:1,3,4
family= 1 1 1 0 0 0 new D6h genus #    97 with    36 species is 0:1,5:1,3,5
family= 1 1 1 0 0 0 new D6h genus #    98 with    36 species is 0:1,5:2,3,4
family= 1 1 1 0 0 0 new D6h genus #    99 with    72 species is 0:2,3:0,1,2
family= 1 1 1 0 0 0 new D6h genus #   100 with    72 species is 0:2,3:0,1,3
family= 1 1 1 0 0 0 new D6h genus #   101 with    72 species is 0:2,3:0,1,4
family= 1 1 1 0 0 0 new D6h genus #   102 with    72 species is 0:2,3:0,1,5
family= 1 1 1 0 0 0 new D6h genus #   103 with    72 species is 0:2,3:0,2,3
family= 1 1 1 0 0 0 new D6h genus #   104 with    72 species is 0:2,3:0,2,4
family= 1 1 1 0 0 0 new D6h genus #   105 with    72 species is 0:2,3:0,2,5
family= 1 1 1 0 0 0 new D6h genus #   106 with    72 species is 0:2,3:0,3,4
family= 1 1 1 0 0 0 new D6h genus #   107 with    72 species is 0:2,3:0,3,5
family= 1 1 1 0 0 0 new D6h genus #   108 with    72 species is 0:2,3:0,4,5
family= 1 1 1 0 0 0 new D6h genus #   109 with    72 species is 0:2,3:1,2,3
family= 1 1 1 0 0 0 new D6h genus #   110 with    72 species is 0:2,3:1,2,4
family= 1 1 1 0 0 0 new D6h genus #   111 with    72 species is 0:2,3:1,2,5
family= 1 1 1 0 0 0 new D6h genus #   112 with    72 species is 0:2,3:1,3,4
family= 1 1 1 0 0 0 new D6h genus #   113 with    72 species is 0:2,3:1,3,5
family= 1 1 1 0 0 0 new D6h genus #   114 with    72 species is 0:2,3:1,4,5
family= 1 1 1 0 0 0 new D6h genus #   115 with    72 species is 0:2,3:2,3,4
family= 1 1 1 0 0 0 new D6h genus #   116 with    72 species is 0:2,3:2,3,5
family= 1 1 1 0 0 0 new D6h genus #   117 with    72 species is 0:2,3:2,4,5
family= 1 1 1 0 0 0 new D6h genus #   118 with    72 species is 0:2,3:3,4,5
family= 1 1 1 0 0 0 new D6h genus #   119 with    72 species is 0:2,4:0,1,2
family= 1 1 1 0 0 0 new D6h genus #   120 with    72 species is 0:2,4:0,1,3
family= 1 1 1 0 0 0 new D6h genus #   121 with    72 species is 0:2,4:0,1,4
family= 1 1 1 0 0 0 new D6h genus #   122 with    36 species is 0:2,4:0,1,5
family= 1 1 1 0 0 0 new D6h genus #   123 with    72 species is 0:2,4:0,2,3
family= 1 1 1 0 0 0 new D6h genus #   124 with    36 species is 0:2,4:0,2,4
family= 1 1 1 0 0 0 new D6h genus #   125 with    72 species is 0:2,4:1,2,3
family= 1 1 1 0 0 0 new D6h genus #   126 with    72 species is 0:2,4:1,2,4
family= 1 1 1 0 0 0 new D6h genus #   127 with    72 species is 0:2,4:1,2,5
family= 1 1 1 0 0 0 new D6h genus #   128 with    72 species is 0:2,4:1,3,4
family= 1 1 1 0 0 0 new D6h genus #   129 with    36 species is 0:2,4:1,3,5
family= 1 1 1 0 0 0 new D6h genus #   130 with    36 species is 0:2,4:2,3,4
Nber of genera for this family=  130
 
family= 0 2 1 0 0 0
 
family= 0 2 1 0 0 0 new D6h genus #     1 with    36 species is 0,1:0,1:2,3,4
family= 0 2 1 0 0 0 new D6h genus #     2 with    36 species is 0,1:0,1:2,3,5
family= 0 2 1 0 0 0 new D6h genus #     3 with    72 species is 0,1:0,2:1,2,3
family= 0 2 1 0 0 0 new D6h genus #     4 with    72 species is 0,1:0,2:1,2,4
family= 0 2 1 0 0 0 new D6h genus #     5 with    72 species is 0,1:0,2:1,2,5
family= 0 2 1 0 0 0 new D6h genus #     6 with    72 species is 0,1:0,2:1,3,4
family= 0 2 1 0 0 0 new D6h genus #     7 with    72 species is 0,1:0,2:1,3,5
family= 0 2 1 0 0 0 new D6h genus #     8 with    72 species is 0,1:0,2:1,4,5
family= 0 2 1 0 0 0 new D6h genus #     9 with    72 species is 0,1:0,2:2,3,4
family= 0 2 1 0 0 0 new D6h genus #    10 with    72 species is 0,1:0,2:2,3,5
family= 0 2 1 0 0 0 new D6h genus #    11 with    72 species is 0,1:0,2:2,4,5
family= 0 2 1 0 0 0 new D6h genus #    12 with    72 species is 0,1:0,2:3,4,5
family= 0 2 1 0 0 0 new D6h genus #    13 with    72 species is 0,1:0,3:1,2,3
family= 0 2 1 0 0 0 new D6h genus #    14 with    72 species is 0,1:0,3:1,2,4
family= 0 2 1 0 0 0 new D6h genus #    15 with    72 species is 0,1:0,3:1,2,5
family= 0 2 1 0 0 0 new D6h genus #    16 with    72 species is 0,1:0,3:1,3,4
family= 0 2 1 0 0 0 new D6h genus #    17 with    72 species is 0,1:0,3:1,3,5
family= 0 2 1 0 0 0 new D6h genus #    18 with    72 species is 0,1:0,3:1,4,5
family= 0 2 1 0 0 0 new D6h genus #    19 with    72 species is 0,1:0,3:2,3,4
family= 0 2 1 0 0 0 new D6h genus #    20 with    72 species is 0,1:0,3:2,3,5
family= 0 2 1 0 0 0 new D6h genus #    21 with    72 species is 0,1:0,3:2,4,5
family= 0 2 1 0 0 0 new D6h genus #    22 with    72 species is 0,1:0,3:3,4,5
family= 0 2 1 0 0 0 new D6h genus #    23 with    72 species is 0,1:0,4:1,2,3
family= 0 2 1 0 0 0 new D6h genus #    24 with    72 species is 0,1:0,4:1,2,4
family= 0 2 1 0 0 0 new D6h genus #    25 with    72 species is 0,1:0,4:1,2,5
family= 0 2 1 0 0 0 new D6h genus #    26 with    72 species is 0,1:0,4:1,3,4
family= 0 2 1 0 0 0 new D6h genus #    27 with    72 species is 0,1:0,4:1,3,5
family= 0 2 1 0 0 0 new D6h genus #    28 with    72 species is 0,1:0,4:1,4,5
family= 0 2 1 0 0 0 new D6h genus #    29 with    72 species is 0,1:0,4:2,3,4
family= 0 2 1 0 0 0 new D6h genus #    30 with    72 species is 0,1:0,4:2,3,5
family= 0 2 1 0 0 0 new D6h genus #    31 with    72 species is 0,1:0,4:2,4,5
family= 0 2 1 0 0 0 new D6h genus #    32 with    72 species is 0,1:0,4:3,4,5
family= 0 2 1 0 0 0 new D6h genus #    33 with    72 species is 0,1:0,5:1,2,3
family= 0 2 1 0 0 0 new D6h genus #    34 with    72 species is 0,1:0,5:1,2,4
family= 0 2 1 0 0 0 new D6h genus #    35 with    72 species is 0,1:0,5:1,2,5
family= 0 2 1 0 0 0 new D6h genus #    36 with    72 species is 0,1:0,5:1,3,4
family= 0 2 1 0 0 0 new D6h genus #    37 with    36 species is 0,1:0,5:1,3,5
family= 0 2 1 0 0 0 new D6h genus #    38 with    36 species is 0,1:0,5:2,3,4
family= 0 2 1 0 0 0 new D6h genus #    39 with    72 species is 0,1:2,3:0,1,2
family= 0 2 1 0 0 0 new D6h genus #    40 with    72 species is 0,1:2,3:0,1,3
family= 0 2 1 0 0 0 new D6h genus #    41 with    72 species is 0,1:2,3:0,1,4
family= 0 2 1 0 0 0 new D6h genus #    42 with    72 species is 0,1:2,3:0,1,5
family= 0 2 1 0 0 0 new D6h genus #    43 with    72 species is 0,1:2,3:0,2,4
family= 0 2 1 0 0 0 new D6h genus #    44 with    72 species is 0,1:2,3:0,2,5
family= 0 2 1 0 0 0 new D6h genus #    45 with    72 species is 0,1:2,3:0,3,4
family= 0 2 1 0 0 0 new D6h genus #    46 with    72 species is 0,1:2,3:0,4,5
family= 0 2 1 0 0 0 new D6h genus #    47 with    72 species is 0,1:2,3:1,2,4
family= 0 2 1 0 0 0 new D6h genus #    48 with    72 species is 0,1:2,3:1,4,5
family= 0 2 1 0 0 0 new D6h genus #    49 with    72 species is 0,1:2,4:0,1,2
family= 0 2 1 0 0 0 new D6h genus #    50 with    72 species is 0,1:2,4:0,1,3
family= 0 2 1 0 0 0 new D6h genus #    51 with    72 species is 0,1:2,4:0,1,4
family= 0 2 1 0 0 0 new D6h genus #    52 with    72 species is 0,1:2,4:0,1,5
family= 0 2 1 0 0 0 new D6h genus #    53 with    72 species is 0,1:2,4:0,2,3
family= 0 2 1 0 0 0 new D6h genus #    54 with    72 species is 0,1:2,4:0,2,4
family= 0 2 1 0 0 0 new D6h genus #    55 with    72 species is 0,1:2,4:0,2,5
family= 0 2 1 0 0 0 new D6h genus #    56 with    72 species is 0,1:2,4:0,3,4
family= 0 2 1 0 0 0 new D6h genus #    57 with    72 species is 0,1:2,4:0,3,5
family= 0 2 1 0 0 0 new D6h genus #    58 with    72 species is 0,1:2,4:0,4,5
family= 0 2 1 0 0 0 new D6h genus #    59 with    72 species is 0,1:2,4:1,2,3
family= 0 2 1 0 0 0 new D6h genus #    60 with    72 species is 0,1:2,4:1,2,4
family= 0 2 1 0 0 0 new D6h genus #    61 with    72 species is 0,1:2,4:1,2,5
family= 0 2 1 0 0 0 new D6h genus #    62 with    72 species is 0,1:2,4:1,3,4
family= 0 2 1 0 0 0 new D6h genus #    63 with    72 species is 0,1:2,4:1,3,5
family= 0 2 1 0 0 0 new D6h genus #    64 with    72 species is 0,1:2,4:1,4,5
family= 0 2 1 0 0 0 new D6h genus #    65 with    72 species is 0,1:2,4:2,3,4
family= 0 2 1 0 0 0 new D6h genus #    66 with    72 species is 0,1:2,4:2,3,5
family= 0 2 1 0 0 0 new D6h genus #    67 with    72 species is 0,1:2,4:2,4,5
family= 0 2 1 0 0 0 new D6h genus #    68 with    72 species is 0,1:2,4:3,4,5
family= 0 2 1 0 0 0 new D6h genus #    69 with    72 species is 0,1:2,5:0,1,2
family= 0 2 1 0 0 0 new D6h genus #    70 with    72 species is 0,1:2,5:0,1,3
family= 0 2 1 0 0 0 new D6h genus #    71 with    72 species is 0,1:2,5:0,2,3
family= 0 2 1 0 0 0 new D6h genus #    72 with    72 species is 0,1:2,5:0,2,4
family= 0 2 1 0 0 0 new D6h genus #    73 with    72 species is 0,1:2,5:0,2,5
family= 0 2 1 0 0 0 new D6h genus #    74 with    72 species is 0,1:2,5:0,3,4
family= 0 2 1 0 0 0 new D6h genus #    75 with    72 species is 0,1:2,5:0,3,5
family= 0 2 1 0 0 0 new D6h genus #    76 with    72 species is 0,1:2,5:0,4,5
family= 0 2 1 0 0 0 new D6h genus #    77 with    72 species is 0,1:2,5:2,3,4
family= 0 2 1 0 0 0 new D6h genus #    78 with    72 species is 0,1:2,5:2,3,5
family= 0 2 1 0 0 0 new D6h genus #    79 with    72 species is 0,1:3,4:0,1,2
family= 0 2 1 0 0 0 new D6h genus #    80 with    72 species is 0,1:3,4:0,1,3
family= 0 2 1 0 0 0 new D6h genus #    81 with    72 species is 0,1:3,4:0,2,3
family= 0 2 1 0 0 0 new D6h genus #    82 with    36 species is 0,1:3,4:0,2,4
family= 0 2 1 0 0 0 new D6h genus #    83 with    72 species is 0,1:3,4:0,2,5
family= 0 2 1 0 0 0 new D6h genus #    84 with    36 species is 0,1:3,4:0,4,5
family= 0 2 1 0 0 0 new D6h genus #    85 with    36 species is 0,2:0,2:1,3,4
family= 0 2 1 0 0 0 new D6h genus #    86 with    18 species is 0,2:0,2:1,3,5
family= 0 2 1 0 0 0 new D6h genus #    87 with    18 species is 0,2:0,2:3,4,5
family= 0 2 1 0 0 0 new D6h genus #    88 with    72 species is 0,2:0,3:1,2,3
family= 0 2 1 0 0 0 new D6h genus #    89 with    72 species is 0,2:0,3:1,2,4
family= 0 2 1 0 0 0 new D6h genus #    90 with    72 species is 0,2:0,3:1,2,5
family= 0 2 1 0 0 0 new D6h genus #    91 with    72 species is 0,2:0,3:1,3,4
family= 0 2 1 0 0 0 new D6h genus #    92 with    72 species is 0,2:0,3:1,3,5
family= 0 2 1 0 0 0 new D6h genus #    93 with    72 species is 0,2:0,3:1,4,5
family= 0 2 1 0 0 0 new D6h genus #    94 with    72 species is 0,2:0,3:2,3,4
family= 0 2 1 0 0 0 new D6h genus #    95 with    72 species is 0,2:0,3:2,3,5
family= 0 2 1 0 0 0 new D6h genus #    96 with    72 species is 0,2:0,3:2,4,5
family= 0 2 1 0 0 0 new D6h genus #    97 with    72 species is 0,2:0,3:3,4,5
family= 0 2 1 0 0 0 new D6h genus #    98 with    72 species is 0,2:0,4:1,2,3
family= 0 2 1 0 0 0 new D6h genus #    99 with    72 species is 0,2:0,4:1,2,4
family= 0 2 1 0 0 0 new D6h genus #   100 with    72 species is 0,2:0,4:1,2,5
family= 0 2 1 0 0 0 new D6h genus #   101 with    72 species is 0,2:0,4:1,3,4
family= 0 2 1 0 0 0 new D6h genus #   102 with    36 species is 0,2:0,4:1,3,5
family= 0 2 1 0 0 0 new D6h genus #   103 with    36 species is 0,2:0,4:2,3,4
family= 0 2 1 0 0 0 new D6h genus #   104 with    72 species is 0,2:1,3:0,1,2
family= 0 2 1 0 0 0 new D6h genus #   105 with    72 species is 0,2:1,3:0,1,3
family= 0 2 1 0 0 0 new D6h genus #   106 with    72 species is 0,2:1,3:0,1,4
family= 0 2 1 0 0 0 new D6h genus #   107 with    72 species is 0,2:1,3:0,1,5
family= 0 2 1 0 0 0 new D6h genus #   108 with    72 species is 0,2:1,3:0,2,4
family= 0 2 1 0 0 0 new D6h genus #   109 with    72 species is 0,2:1,3:0,2,5
family= 0 2 1 0 0 0 new D6h genus #   110 with    72 species is 0,2:1,3:0,3,4
family= 0 2 1 0 0 0 new D6h genus #   111 with    72 species is 0,2:1,3:0,4,5
family= 0 2 1 0 0 0 new D6h genus #   112 with    72 species is 0,2:1,3:1,2,4
family= 0 2 1 0 0 0 new D6h genus #   113 with    72 species is 0,2:1,3:1,4,5
family= 0 2 1 0 0 0 new D6h genus #   114 with    36 species is 0,2:1,4:0,1,2
family= 0 2 1 0 0 0 new D6h genus #   115 with    72 species is 0,2:1,4:0,1,3
family= 0 2 1 0 0 0 new D6h genus #   116 with    72 species is 0,2:1,4:0,1,4
family= 0 2 1 0 0 0 new D6h genus #   117 with    72 species is 0,2:1,4:0,1,5
family= 0 2 1 0 0 0 new D6h genus #   118 with    72 species is 0,2:1,4:0,2,3
family= 0 2 1 0 0 0 new D6h genus #   119 with    36 species is 0,2:1,4:0,2,4
family= 0 2 1 0 0 0 new D6h genus #   120 with    72 species is 0,2:1,4:0,3,4
family= 0 2 1 0 0 0 new D6h genus #   121 with    72 species is 0,2:1,4:0,3,5
family= 0 2 1 0 0 0 new D6h genus #   122 with    72 species is 0,2:1,4:0,4,5
family= 0 2 1 0 0 0 new D6h genus #   123 with    72 species is 0,2:1,4:1,3,4
family= 0 2 1 0 0 0 new D6h genus #   124 with    36 species is 0,2:1,4:1,3,5
family= 0 2 1 0 0 0 new D6h genus #   125 with    36 species is 0,2:1,4:3,4,5
family= 0 2 1 0 0 0 new D6h genus #   126 with    36 species is 0,2:3,5:0,1,2
family= 0 2 1 0 0 0 new D6h genus #   127 with    72 species is 0,2:3,5:0,1,3
family= 0 2 1 0 0 0 new D6h genus #   128 with    72 species is 0,2:3,5:0,1,4
family= 0 2 1 0 0 0 new D6h genus #   129 with    72 species is 0,2:3,5:0,1,5
family= 0 2 1 0 0 0 new D6h genus #   130 with    72 species is 0,2:3,5:0,2,3
family= 0 2 1 0 0 0 new D6h genus #   131 with    36 species is 0,2:3,5:0,2,4
family= 0 2 1 0 0 0 new D6h genus #   132 with    36 species is 0,3:0,3:1,2,4
family= 0 2 1 0 0 0 new D6h genus #   133 with    72 species is 0,3:1,4:0,1,2
family= 0 2 1 0 0 0 new D6h genus #   134 with    72 species is 0,3:1,4:0,1,3
family= 0 2 1 0 0 0 new D6h genus #   135 with    72 species is 0,3:1,4:0,2,3
family= 0 2 1 0 0 0 new D6h genus #   136 with    36 species is 0,3:1,4:0,2,4
family= 0 2 1 0 0 0 new D6h genus #   137 with    72 species is 0,3:1,4:0,2,5
family= 0 2 1 0 0 0 new D6h genus #   138 with    36 species is 0,3:1,4:0,4,5
Nber of genera for this family=  138
 
family= 1 0 2 0 0 0
 
family= 1 0 2 0 0 0 new D6h genus #     1 with    72 species is 0:0,1,2:1,2,3
family= 1 0 2 0 0 0 new D6h genus #     2 with    72 species is 0:0,1,2:1,2,4
family= 1 0 2 0 0 0 new D6h genus #     3 with    72 species is 0:0,1,2:1,2,5
family= 1 0 2 0 0 0 new D6h genus #     4 with    72 species is 0:0,1,2:1,3,4
family= 1 0 2 0 0 0 new D6h genus #     5 with    72 species is 0:0,1,2:1,3,5
family= 1 0 2 0 0 0 new D6h genus #     6 with    72 species is 0:0,1,2:1,4,5
family= 1 0 2 0 0 0 new D6h genus #     7 with    72 species is 0:0,1,2:2,3,4
family= 1 0 2 0 0 0 new D6h genus #     8 with    72 species is 0:0,1,2:2,3,5
family= 1 0 2 0 0 0 new D6h genus #     9 with    72 species is 0:0,1,2:2,4,5
family= 1 0 2 0 0 0 new D6h genus #    10 with    72 species is 0:0,1,2:3,4,5
family= 1 0 2 0 0 0 new D6h genus #    11 with    72 species is 0:0,1,3:1,2,3
family= 1 0 2 0 0 0 new D6h genus #    12 with    72 species is 0:0,1,3:1,2,4
family= 1 0 2 0 0 0 new D6h genus #    13 with    72 species is 0:0,1,3:1,2,5
family= 1 0 2 0 0 0 new D6h genus #    14 with    72 species is 0:0,1,3:1,3,4
family= 1 0 2 0 0 0 new D6h genus #    15 with    72 species is 0:0,1,3:1,3,5
family= 1 0 2 0 0 0 new D6h genus #    16 with    72 species is 0:0,1,3:1,4,5
family= 1 0 2 0 0 0 new D6h genus #    17 with    72 species is 0:0,1,3:2,3,4
family= 1 0 2 0 0 0 new D6h genus #    18 with    72 species is 0:0,1,3:2,3,5
family= 1 0 2 0 0 0 new D6h genus #    19 with    72 species is 0:0,1,3:2,4,5
family= 1 0 2 0 0 0 new D6h genus #    20 with    72 species is 0:0,1,3:3,4,5
family= 1 0 2 0 0 0 new D6h genus #    21 with    72 species is 0:0,1,4:1,2,3
family= 1 0 2 0 0 0 new D6h genus #    22 with    72 species is 0:0,1,4:1,2,4
family= 1 0 2 0 0 0 new D6h genus #    23 with    72 species is 0:0,1,4:1,2,5
family= 1 0 2 0 0 0 new D6h genus #    24 with    72 species is 0:0,1,4:1,3,4
family= 1 0 2 0 0 0 new D6h genus #    25 with    72 species is 0:0,1,4:1,3,5
family= 1 0 2 0 0 0 new D6h genus #    26 with    72 species is 0:0,1,4:1,4,5
family= 1 0 2 0 0 0 new D6h genus #    27 with    72 species is 0:0,1,4:2,3,4
family= 1 0 2 0 0 0 new D6h genus #    28 with    72 species is 0:0,1,4:2,3,5
family= 1 0 2 0 0 0 new D6h genus #    29 with    72 species is 0:0,1,4:2,4,5
family= 1 0 2 0 0 0 new D6h genus #    30 with    72 species is 0:0,1,4:3,4,5
family= 1 0 2 0 0 0 new D6h genus #    31 with    72 species is 0:0,1,5:1,2,3
family= 1 0 2 0 0 0 new D6h genus #    32 with    72 species is 0:0,1,5:1,2,4
family= 1 0 2 0 0 0 new D6h genus #    33 with    72 species is 0:0,1,5:1,2,5
family= 1 0 2 0 0 0 new D6h genus #    34 with    72 species is 0:0,1,5:1,3,4
family= 1 0 2 0 0 0 new D6h genus #    35 with    36 species is 0:0,1,5:1,3,5
family= 1 0 2 0 0 0 new D6h genus #    36 with    36 species is 0:0,1,5:2,3,4
family= 1 0 2 0 0 0 new D6h genus #    37 with    72 species is 0:0,2,3:1,2,3
family= 1 0 2 0 0 0 new D6h genus #    38 with    72 species is 0:0,2,3:1,2,4
family= 1 0 2 0 0 0 new D6h genus #    39 with    72 species is 0:0,2,3:1,2,5
family= 1 0 2 0 0 0 new D6h genus #    40 with    72 species is 0:0,2,3:1,3,4
family= 1 0 2 0 0 0 new D6h genus #    41 with    72 species is 0:0,2,3:1,3,5
family= 1 0 2 0 0 0 new D6h genus #    42 with    72 species is 0:0,2,3:1,4,5
family= 1 0 2 0 0 0 new D6h genus #    43 with    72 species is 0:0,2,3:2,3,4
family= 1 0 2 0 0 0 new D6h genus #    44 with    72 species is 0:0,2,3:2,3,5
family= 1 0 2 0 0 0 new D6h genus #    45 with    72 species is 0:0,2,3:2,4,5
family= 1 0 2 0 0 0 new D6h genus #    46 with    72 species is 0:0,2,3:3,4,5
family= 1 0 2 0 0 0 new D6h genus #    47 with    72 species is 0:0,2,4:1,2,3
family= 1 0 2 0 0 0 new D6h genus #    48 with    72 species is 0:0,2,4:1,2,4
family= 1 0 2 0 0 0 new D6h genus #    49 with    72 species is 0:0,2,4:1,2,5
family= 1 0 2 0 0 0 new D6h genus #    50 with    72 species is 0:0,2,4:1,3,4
family= 1 0 2 0 0 0 new D6h genus #    51 with    36 species is 0:0,2,4:1,3,5
family= 1 0 2 0 0 0 new D6h genus #    52 with    36 species is 0:0,2,4:2,3,4
family= 1 0 2 0 0 0 new D6h genus #    53 with    36 species is 0:1,2,3:1,2,3
family= 1 0 2 0 0 0 new D6h genus #    54 with    72 species is 0:1,2,3:1,2,4
family= 1 0 2 0 0 0 new D6h genus #    55 with    72 species is 0:1,2,3:1,2,5
family= 1 0 2 0 0 0 new D6h genus #    56 with    72 species is 0:1,2,3:1,3,4
family= 1 0 2 0 0 0 new D6h genus #    57 with    72 species is 0:1,2,3:1,3,5
family= 1 0 2 0 0 0 new D6h genus #    58 with    72 species is 0:1,2,3:1,4,5
family= 1 0 2 0 0 0 new D6h genus #    59 with    72 species is 0:1,2,3:2,3,4
family= 1 0 2 0 0 0 new D6h genus #    60 with    72 species is 0:1,2,3:2,3,5
family= 1 0 2 0 0 0 new D6h genus #    61 with    72 species is 0:1,2,3:2,4,5
family= 1 0 2 0 0 0 new D6h genus #    62 with    36 species is 0:1,2,3:3,4,5
family= 1 0 2 0 0 0 new D6h genus #    63 with    36 species is 0:1,2,4:1,2,4
family= 1 0 2 0 0 0 new D6h genus #    64 with    72 species is 0:1,2,4:1,2,5
family= 1 0 2 0 0 0 new D6h genus #    65 with    72 species is 0:1,2,4:1,3,4
family= 1 0 2 0 0 0 new D6h genus #    66 with    72 species is 0:1,2,4:1,3,5
family= 1 0 2 0 0 0 new D6h genus #    67 with    72 species is 0:1,2,4:1,4,5
family= 1 0 2 0 0 0 new D6h genus #    68 with    72 species is 0:1,2,4:2,3,4
family= 1 0 2 0 0 0 new D6h genus #    69 with    72 species is 0:1,2,4:2,3,5
family= 1 0 2 0 0 0 new D6h genus #    70 with    36 species is 0:1,2,4:2,4,5
family= 1 0 2 0 0 0 new D6h genus #    71 with    36 species is 0:1,2,5:1,2,5
family= 1 0 2 0 0 0 new D6h genus #    72 with    72 species is 0:1,2,5:1,3,4
family= 1 0 2 0 0 0 new D6h genus #    73 with    72 species is 0:1,2,5:1,3,5
family= 1 0 2 0 0 0 new D6h genus #    74 with    36 species is 0:1,2,5:1,4,5
family= 1 0 2 0 0 0 new D6h genus #    75 with    72 species is 0:1,2,5:2,3,4
family= 1 0 2 0 0 0 new D6h genus #    76 with    72 species is 0:1,2,5:2,3,5
family= 1 0 2 0 0 0 new D6h genus #    77 with    36 species is 0:1,3,4:1,3,4
family= 1 0 2 0 0 0 new D6h genus #    78 with    72 species is 0:1,3,4:1,3,5
family= 1 0 2 0 0 0 new D6h genus #    79 with    72 species is 0:1,3,4:2,3,4
family= 1 0 2 0 0 0 new D6h genus #    80 with    36 species is 0:1,3,4:2,3,5
family= 1 0 2 0 0 0 new D6h genus #    81 with    18 species is 0:1,3,5:1,3,5
family= 1 0 2 0 0 0 new D6h genus #    82 with    36 species is 0:1,3,5:2,3,4
family= 1 0 2 0 0 0 new D6h genus #    83 with    18 species is 0:2,3,4:2,3,4
Nber of genera for this family=   83
 
family= 0 1 2 0 0 0
 
family= 0 1 2 0 0 0 new D6h genus #     1 with    72 species is 0,1:0,1,2:2,3,4
family= 0 1 2 0 0 0 new D6h genus #     2 with    72 species is 0,1:0,1,2:2,3,5
family= 0 1 2 0 0 0 new D6h genus #     3 with    72 species is 0,1:0,1,2:2,4,5
family= 0 1 2 0 0 0 new D6h genus #     4 with    72 species is 0,1:0,1,2:3,4,5
family= 0 1 2 0 0 0 new D6h genus #     5 with    72 species is 0,1:0,1,3:2,3,4
family= 0 1 2 0 0 0 new D6h genus #     6 with    72 species is 0,1:0,1,3:2,3,5
family= 0 1 2 0 0 0 new D6h genus #     7 with    72 species is 0,1:0,1,3:2,4,5
family= 0 1 2 0 0 0 new D6h genus #     8 with    72 species is 0,1:0,1,3:3,4,5
family= 0 1 2 0 0 0 new D6h genus #     9 with    72 species is 0,1:0,2,3:1,2,3
family= 0 1 2 0 0 0 new D6h genus #    10 with    72 species is 0,1:0,2,3:1,2,4
family= 0 1 2 0 0 0 new D6h genus #    11 with    72 species is 0,1:0,2,3:1,2,5
family= 0 1 2 0 0 0 new D6h genus #    12 with    72 species is 0,1:0,2,3:1,3,4
family= 0 1 2 0 0 0 new D6h genus #    13 with    72 species is 0,1:0,2,3:1,3,5
family= 0 1 2 0 0 0 new D6h genus #    14 with    36 species is 0,1:0,2,3:1,4,5
family= 0 1 2 0 0 0 new D6h genus #    15 with    72 species is 0,1:0,2,3:2,3,4
family= 0 1 2 0 0 0 new D6h genus #    16 with    72 species is 0,1:0,2,3:2,3,5
family= 0 1 2 0 0 0 new D6h genus #    17 with    72 species is 0,1:0,2,3:2,4,5
family= 0 1 2 0 0 0 new D6h genus #    18 with    72 species is 0,1:0,2,3:3,4,5
family= 0 1 2 0 0 0 new D6h genus #    19 with    72 species is 0,1:0,2,4:1,2,3
family= 0 1 2 0 0 0 new D6h genus #    20 with    72 species is 0,1:0,2,4:1,2,4
family= 0 1 2 0 0 0 new D6h genus #    21 with    72 species is 0,1:0,2,4:1,2,5
family= 0 1 2 0 0 0 new D6h genus #    22 with    72 species is 0,1:0,2,4:1,3,4
family= 0 1 2 0 0 0 new D6h genus #    23 with    36 species is 0,1:0,2,4:1,3,5
family= 0 1 2 0 0 0 new D6h genus #    24 with    72 species is 0,1:0,2,4:2,3,4
family= 0 1 2 0 0 0 new D6h genus #    25 with    72 species is 0,1:0,2,4:2,3,5
family= 0 1 2 0 0 0 new D6h genus #    26 with    72 species is 0,1:0,2,4:2,4,5
family= 0 1 2 0 0 0 new D6h genus #    27 with    72 species is 0,1:0,2,4:3,4,5
family= 0 1 2 0 0 0 new D6h genus #    28 with    72 species is 0,1:0,2,5:1,2,3
family= 0 1 2 0 0 0 new D6h genus #    29 with    72 species is 0,1:0,2,5:1,2,4
family= 0 1 2 0 0 0 new D6h genus #    30 with    36 species is 0,1:0,2,5:1,2,5
family= 0 1 2 0 0 0 new D6h genus #    31 with    72 species is 0,1:0,2,5:1,3,4
family= 0 1 2 0 0 0 new D6h genus #    32 with    72 species is 0,1:0,2,5:2,3,4
family= 0 1 2 0 0 0 new D6h genus #    33 with    72 species is 0,1:0,2,5:2,3,5
family= 0 1 2 0 0 0 new D6h genus #    34 with    72 species is 0,1:0,2,5:2,4,5
family= 0 1 2 0 0 0 new D6h genus #    35 with    72 species is 0,1:0,2,5:3,4,5
family= 0 1 2 0 0 0 new D6h genus #    36 with    72 species is 0,1:0,3,4:1,2,3
family= 0 1 2 0 0 0 new D6h genus #    37 with    72 species is 0,1:0,3,4:1,2,4
family= 0 1 2 0 0 0 new D6h genus #    38 with    36 species is 0,1:0,3,4:1,3,4
family= 0 1 2 0 0 0 new D6h genus #    39 with    72 species is 0,1:0,3,4:2,3,4
family= 0 1 2 0 0 0 new D6h genus #    40 with    72 species is 0,1:0,3,4:2,3,5
family= 0 1 2 0 0 0 new D6h genus #    41 with    72 species is 0,1:0,3,4:2,4,5
family= 0 1 2 0 0 0 new D6h genus #    42 with    72 species is 0,1:0,3,4:3,4,5
family= 0 1 2 0 0 0 new D6h genus #    43 with    72 species is 0,1:0,3,5:1,2,3
family= 0 1 2 0 0 0 new D6h genus #    44 with    36 species is 0,1:0,3,5:1,2,4
family= 0 1 2 0 0 0 new D6h genus #    45 with    72 species is 0,1:0,3,5:2,3,4
family= 0 1 2 0 0 0 new D6h genus #    46 with    72 species is 0,1:0,3,5:2,3,5
family= 0 1 2 0 0 0 new D6h genus #    47 with    72 species is 0,1:0,3,5:2,4,5
family= 0 1 2 0 0 0 new D6h genus #    48 with    72 species is 0,1:0,3,5:3,4,5
family= 0 1 2 0 0 0 new D6h genus #    49 with    36 species is 0,1:0,4,5:1,2,3
family= 0 1 2 0 0 0 new D6h genus #    50 with    72 species is 0,1:0,4,5:2,3,4
family= 0 1 2 0 0 0 new D6h genus #    51 with    72 species is 0,1:0,4,5:2,3,5
family= 0 1 2 0 0 0 new D6h genus #    52 with    72 species is 0,1:0,4,5:2,4,5
family= 0 1 2 0 0 0 new D6h genus #    53 with    72 species is 0,1:0,4,5:3,4,5
family= 0 1 2 0 0 0 new D6h genus #    54 with    36 species is 0,1:2,3,4:2,3,4
family= 0 1 2 0 0 0 new D6h genus #    55 with    72 species is 0,1:2,3,4:2,3,5
family= 0 1 2 0 0 0 new D6h genus #    56 with    72 species is 0,1:2,3,4:2,4,5
family= 0 1 2 0 0 0 new D6h genus #    57 with    36 species is 0,1:2,3,4:3,4,5
family= 0 1 2 0 0 0 new D6h genus #    58 with    36 species is 0,1:2,3,5:2,3,5
family= 0 1 2 0 0 0 new D6h genus #    59 with    36 species is 0,1:2,3,5:2,4,5
family= 0 1 2 0 0 0 new D6h genus #    60 with    72 species is 0,2:0,1,2:1,3,4
family= 0 1 2 0 0 0 new D6h genus #    61 with    36 species is 0,2:0,1,2:1,3,5
family= 0 1 2 0 0 0 new D6h genus #    62 with    36 species is 0,2:0,1,2:3,4,5
family= 0 1 2 0 0 0 new D6h genus #    63 with    72 species is 0,2:0,1,3:1,2,3
family= 0 1 2 0 0 0 new D6h genus #    64 with    72 species is 0,2:0,1,3:1,2,4
family= 0 1 2 0 0 0 new D6h genus #    65 with    36 species is 0,2:0,1,3:1,2,5
family= 0 1 2 0 0 0 new D6h genus #    66 with    72 species is 0,2:0,1,3:1,3,4
family= 0 1 2 0 0 0 new D6h genus #    67 with    72 species is 0,2:0,1,3:1,3,5
family= 0 1 2 0 0 0 new D6h genus #    68 with    72 species is 0,2:0,1,3:1,4,5
family= 0 1 2 0 0 0 new D6h genus #    69 with    72 species is 0,2:0,1,3:2,3,4
family= 0 1 2 0 0 0 new D6h genus #    70 with    72 species is 0,2:0,1,3:2,3,5
family= 0 1 2 0 0 0 new D6h genus #    71 with    72 species is 0,2:0,1,3:2,4,5
family= 0 1 2 0 0 0 new D6h genus #    72 with    72 species is 0,2:0,1,3:3,4,5
family= 0 1 2 0 0 0 new D6h genus #    73 with    72 species is 0,2:0,1,4:1,2,3
family= 0 1 2 0 0 0 new D6h genus #    74 with    36 species is 0,2:0,1,4:1,2,4
family= 0 1 2 0 0 0 new D6h genus #    75 with    72 species is 0,2:0,1,4:1,3,4
family= 0 1 2 0 0 0 new D6h genus #    76 with    72 species is 0,2:0,1,4:1,3,5
family= 0 1 2 0 0 0 new D6h genus #    77 with    72 species is 0,2:0,1,4:1,4,5
family= 0 1 2 0 0 0 new D6h genus #    78 with    72 species is 0,2:0,1,4:2,3,4
family= 0 1 2 0 0 0 new D6h genus #    79 with    72 species is 0,2:0,1,4:2,3,5
family= 0 1 2 0 0 0 new D6h genus #    80 with    72 species is 0,2:0,1,4:2,4,5
family= 0 1 2 0 0 0 new D6h genus #    81 with    72 species is 0,2:0,1,4:3,4,5
family= 0 1 2 0 0 0 new D6h genus #    82 with    36 species is 0,2:0,1,5:1,2,3
family= 0 1 2 0 0 0 new D6h genus #    83 with    72 species is 0,2:0,1,5:1,3,4
family= 0 1 2 0 0 0 new D6h genus #    84 with    72 species is 0,2:0,1,5:1,3,5
family= 0 1 2 0 0 0 new D6h genus #    85 with    72 species is 0,2:0,1,5:1,4,5
family= 0 1 2 0 0 0 new D6h genus #    86 with    72 species is 0,2:0,1,5:2,3,4
family= 0 1 2 0 0 0 new D6h genus #    87 with    72 species is 0,2:0,1,5:2,3,5
family= 0 1 2 0 0 0 new D6h genus #    88 with    72 species is 0,2:0,1,5:2,4,5
family= 0 1 2 0 0 0 new D6h genus #    89 with    72 species is 0,2:0,1,5:3,4,5
family= 0 1 2 0 0 0 new D6h genus #    90 with    72 species is 0,2:0,2,3:1,3,4
family= 0 1 2 0 0 0 new D6h genus #    91 with    72 species is 0,2:0,2,3:1,3,5
family= 0 1 2 0 0 0 new D6h genus #    92 with    72 species is 0,2:0,2,3:1,4,5
family= 0 1 2 0 0 0 new D6h genus #    93 with    72 species is 0,2:0,2,3:3,4,5
family= 0 1 2 0 0 0 new D6h genus #    94 with    72 species is 0,2:0,2,4:1,3,4
family= 0 1 2 0 0 0 new D6h genus #    95 with    36 species is 0,2:0,2,4:1,3,5
family= 0 1 2 0 0 0 new D6h genus #    96 with    36 species is 0,2:0,2,4:3,4,5
family= 0 1 2 0 0 0 new D6h genus #    97 with    72 species is 0,2:0,3,4:1,3,4
family= 0 1 2 0 0 0 new D6h genus #    98 with    72 species is 0,2:0,3,4:1,3,5
family= 0 1 2 0 0 0 new D6h genus #    99 with    72 species is 0,2:0,3,4:1,4,5
family= 0 1 2 0 0 0 new D6h genus #   100 with    72 species is 0,2:0,3,4:2,3,4
family= 0 1 2 0 0 0 new D6h genus #   101 with    72 species is 0,2:0,3,4:2,3,5
family= 0 1 2 0 0 0 new D6h genus #   102 with    36 species is 0,2:0,3,4:2,4,5
family= 0 1 2 0 0 0 new D6h genus #   103 with    72 species is 0,2:0,3,4:3,4,5
family= 0 1 2 0 0 0 new D6h genus #   104 with    72 species is 0,2:0,3,5:1,3,4
family= 0 1 2 0 0 0 new D6h genus #   105 with    72 species is 0,2:0,3,5:1,3,5
family= 0 1 2 0 0 0 new D6h genus #   106 with    72 species is 0,2:0,3,5:1,4,5
family= 0 1 2 0 0 0 new D6h genus #   107 with    72 species is 0,2:0,3,5:2,3,4
family= 0 1 2 0 0 0 new D6h genus #   108 with    36 species is 0,2:0,3,5:2,3,5
family= 0 1 2 0 0 0 new D6h genus #   109 with    72 species is 0,2:0,3,5:3,4,5
family= 0 1 2 0 0 0 new D6h genus #   110 with    72 species is 0,2:0,4,5:1,3,4
family= 0 1 2 0 0 0 new D6h genus #   111 with    72 species is 0,2:0,4,5:1,3,5
family= 0 1 2 0 0 0 new D6h genus #   112 with    72 species is 0,2:0,4,5:1,4,5
family= 0 1 2 0 0 0 new D6h genus #   113 with    36 species is 0,2:0,4,5:2,3,4
family= 0 1 2 0 0 0 new D6h genus #   114 with    72 species is 0,2:0,4,5:3,4,5
family= 0 1 2 0 0 0 new D6h genus #   115 with    36 species is 0,2:1,3,4:1,3,4
family= 0 1 2 0 0 0 new D6h genus #   116 with    72 species is 0,2:1,3,4:1,3,5
family= 0 1 2 0 0 0 new D6h genus #   117 with    36 species is 0,2:1,3,4:1,4,5
family= 0 1 2 0 0 0 new D6h genus #   118 with    72 species is 0,2:1,3,4:3,4,5
family= 0 1 2 0 0 0 new D6h genus #   119 with    18 species is 0,2:1,3,5:1,3,5
family= 0 1 2 0 0 0 new D6h genus #   120 with    36 species is 0,2:1,3,5:3,4,5
family= 0 1 2 0 0 0 new D6h genus #   121 with    18 species is 0,2:3,4,5:3,4,5
family= 0 1 2 0 0 0 new D6h genus #   122 with    36 species is 0,3:0,1,2:1,2,3
family= 0 1 2 0 0 0 new D6h genus #   123 with    72 species is 0,3:0,1,2:1,2,4
family= 0 1 2 0 0 0 new D6h genus #   124 with    72 species is 0,3:0,1,2:1,2,5
family= 0 1 2 0 0 0 new D6h genus #   125 with    72 species is 0,3:0,1,2:1,3,4
family= 0 1 2 0 0 0 new D6h genus #   126 with    72 species is 0,3:0,1,2:1,3,5
family= 0 1 2 0 0 0 new D6h genus #   127 with    72 species is 0,3:0,1,2:1,4,5
family= 0 1 2 0 0 0 new D6h genus #   128 with    72 species is 0,3:0,1,2:2,3,4
family= 0 1 2 0 0 0 new D6h genus #   129 with    72 species is 0,3:0,1,2:2,3,5
family= 0 1 2 0 0 0 new D6h genus #   130 with    72 species is 0,3:0,1,2:2,4,5
family= 0 1 2 0 0 0 new D6h genus #   131 with    36 species is 0,3:0,1,2:3,4,5
family= 0 1 2 0 0 0 new D6h genus #   132 with    72 species is 0,3:0,1,3:1,2,4
family= 0 1 2 0 0 0 new D6h genus #   133 with    72 species is 0,3:0,1,3:1,2,5
family= 0 1 2 0 0 0 new D6h genus #   134 with    72 species is 0,3:0,1,3:1,4,5
family= 0 1 2 0 0 0 new D6h genus #   135 with    72 species is 0,3:0,1,3:2,4,5
family= 0 1 2 0 0 0 new D6h genus #   136 with    72 species is 0,3:0,1,4:1,2,4
family= 0 1 2 0 0 0 new D6h genus #   137 with    72 species is 0,3:0,1,4:1,2,5
family= 0 1 2 0 0 0 new D6h genus #   138 with    36 species is 0,3:0,1,4:1,3,4
family= 0 1 2 0 0 0 new D6h genus #   139 with    72 species is 0,3:0,1,4:1,3,5
family= 0 1 2 0 0 0 new D6h genus #   140 with    72 species is 0,3:0,1,4:1,4,5
family= 0 1 2 0 0 0 new D6h genus #   141 with    72 species is 0,3:0,1,4:2,3,4
family= 0 1 2 0 0 0 new D6h genus #   142 with    36 species is 0,3:0,1,4:2,3,5
family= 0 1 2 0 0 0 new D6h genus #   143 with    72 species is 0,3:0,1,4:2,4,5
family= 0 1 2 0 0 0 new D6h genus #   144 with    72 species is 0,3:0,1,5:1,2,4
family= 0 1 2 0 0 0 new D6h genus #   145 with    72 species is 0,3:0,1,5:1,2,5
family= 0 1 2 0 0 0 new D6h genus #   146 with    36 species is 0,3:0,1,5:1,3,5
family= 0 1 2 0 0 0 new D6h genus #   147 with    18 species is 0,3:0,1,5:2,3,4
family= 0 1 2 0 0 0 new D6h genus #   148 with    72 species is 0,3:0,2,4:1,2,4
family= 0 1 2 0 0 0 new D6h genus #   149 with    72 species is 0,3:0,2,4:1,2,5
family= 0 1 2 0 0 0 new D6h genus #   150 with    18 species is 0,3:0,2,4:1,3,5
family= 0 1 2 0 0 0 new D6h genus #   151 with    36 species is 0,3:1,2,4:1,2,4
family= 0 1 2 0 0 0 new D6h genus #   152 with    36 species is 0,3:1,2,4:1,2,5
family= 0 1 2 0 0 0 new D6h genus #   153 with    36 species is 0,3:1,2,4:1,4,5
family= 0 1 2 0 0 0 new D6h genus #   154 with    36 species is 0,3:1,2,4:2,4,5
Nber of genera for this family=  154
 
family= 0 0 3 0 0 0
 
family= 0 0 3 0 0 0 new D6h genus #     1 with    18 species is 0,1,2:0,1,2:3,4,5
family= 0 0 3 0 0 0 new D6h genus #     2 with    72 species is 0,1,2:0,1,3:2,3,4
family= 0 0 3 0 0 0 new D6h genus #     3 with    72 species is 0,1,2:0,1,3:2,3,5
family= 0 0 3 0 0 0 new D6h genus #     4 with    72 species is 0,1,2:0,1,3:2,4,5
family= 0 0 3 0 0 0 new D6h genus #     5 with    72 species is 0,1,2:0,1,3:3,4,5
family= 0 0 3 0 0 0 new D6h genus #     6 with    72 species is 0,1,2:0,1,4:2,3,4
family= 0 0 3 0 0 0 new D6h genus #     7 with    72 species is 0,1,2:0,1,4:2,3,5
family= 0 0 3 0 0 0 new D6h genus #     8 with    72 species is 0,1,2:0,1,4:2,4,5
family= 0 0 3 0 0 0 new D6h genus #     9 with    72 species is 0,1,2:0,1,4:3,4,5
family= 0 0 3 0 0 0 new D6h genus #    10 with    72 species is 0,1,2:0,1,5:2,3,4
family= 0 0 3 0 0 0 new D6h genus #    11 with    72 species is 0,1,2:0,1,5:2,3,5
family= 0 0 3 0 0 0 new D6h genus #    12 with    72 species is 0,1,2:0,2,3:1,3,4
family= 0 0 3 0 0 0 new D6h genus #    13 with    72 species is 0,1,2:0,2,3:1,3,5
family= 0 0 3 0 0 0 new D6h genus #    14 with    72 species is 0,1,2:0,2,3:1,4,5
family= 0 0 3 0 0 0 new D6h genus #    15 with    72 species is 0,1,2:0,2,3:3,4,5
family= 0 0 3 0 0 0 new D6h genus #    16 with    72 species is 0,1,2:0,2,4:1,3,4
family= 0 0 3 0 0 0 new D6h genus #    17 with    36 species is 0,1,2:0,2,4:1,3,5
family= 0 0 3 0 0 0 new D6h genus #    18 with    36 species is 0,1,2:0,2,4:3,4,5
family= 0 0 3 0 0 0 new D6h genus #    19 with    72 species is 0,1,2:0,3,4:1,3,4
family= 0 0 3 0 0 0 new D6h genus #    20 with    72 species is 0,1,2:0,3,4:1,3,5
family= 0 0 3 0 0 0 new D6h genus #    21 with    72 species is 0,1,2:0,3,4:1,4,5
family= 0 0 3 0 0 0 new D6h genus #    22 with    72 species is 0,1,2:0,3,4:2,3,5
family= 0 0 3 0 0 0 new D6h genus #    23 with    36 species is 0,1,2:0,3,4:2,4,5
family= 0 0 3 0 0 0 new D6h genus #    24 with    72 species is 0,1,2:0,3,5:1,3,4
family= 0 0 3 0 0 0 new D6h genus #    25 with    72 species is 0,1,2:0,3,5:1,3,5
family= 0 0 3 0 0 0 new D6h genus #    26 with    72 species is 0,1,2:0,3,5:1,4,5
family= 0 0 3 0 0 0 new D6h genus #    27 with    72 species is 0,1,2:0,3,5:2,3,4
family= 0 0 3 0 0 0 new D6h genus #    28 with    36 species is 0,1,2:0,3,5:2,3,5
family= 0 0 3 0 0 0 new D6h genus #    29 with    36 species is 0,1,2:0,4,5:1,3,5
family= 0 0 3 0 0 0 new D6h genus #    30 with    12 species is 0,1,2:0,4,5:2,3,4
family= 0 0 3 0 0 0 new D6h genus #    31 with    36 species is 0,1,3:0,1,3:2,4,5
family= 0 0 3 0 0 0 new D6h genus #    32 with    72 species is 0,1,3:0,1,4:2,3,5
family= 0 0 3 0 0 0 new D6h genus #    33 with    72 species is 0,1,3:0,2,3:1,2,4
family= 0 0 3 0 0 0 new D6h genus #    34 with    72 species is 0,1,3:0,2,3:1,4,5
family= 0 0 3 0 0 0 new D6h genus #    35 with    72 species is 0,1,3:0,2,4:1,2,4
family= 0 0 3 0 0 0 new D6h genus #    36 with    36 species is 0,1,3:0,2,4:1,2,5
family= 0 0 3 0 0 0 new D6h genus #    37 with    36 species is 0,1,3:0,2,4:1,3,4
family= 0 0 3 0 0 0 new D6h genus #    38 with    72 species is 0,1,3:0,2,4:1,3,5
family= 0 0 3 0 0 0 new D6h genus #    39 with    72 species is 0,1,3:0,2,4:1,4,5
family= 0 0 3 0 0 0 new D6h genus #    40 with    72 species is 0,1,3:0,2,4:2,4,5
family= 0 0 3 0 0 0 new D6h genus #    41 with    72 species is 0,1,3:0,2,5:1,2,4
family= 0 0 3 0 0 0 new D6h genus #    42 with    72 species is 0,1,3:0,2,5:1,3,4
family= 0 0 3 0 0 0 new D6h genus #    43 with    72 species is 0,1,3:0,2,5:2,3,5
family= 0 0 3 0 0 0 new D6h genus #    44 with    72 species is 0,1,3:0,2,5:2,4,5
family= 0 0 3 0 0 0 new D6h genus #    45 with    72 species is 0,1,3:0,3,4:1,2,5
family= 0 0 3 0 0 0 new D6h genus #    46 with    72 species is 0,1,3:0,3,5:1,2,5
family= 0 0 3 0 0 0 new D6h genus #    47 with    24 species is 0,1,3:1,4,5:2,3,5
family= 0 0 3 0 0 0 new D6h genus #    48 with     6 species is 0,2,4:0,2,4:1,3,5
Nber of genera for this family=   48
 
family= 2 0 0 1 0 0
 
family= 2 0 0 1 0 0 new D6h genus #     1 with    36 species is 0:0:\0,1
family= 2 0 0 1 0 0 new D6h genus #     2 with    36 species is 0:0:\0,2
family= 2 0 0 1 0 0 new D6h genus #     3 with    18 species is 0:0:\0,3
family= 2 0 0 1 0 0 new D6h genus #     4 with    36 species is 0:1:\0,1
family= 2 0 0 1 0 0 new D6h genus #     5 with    72 species is 0:1:\0,2
family= 2 0 0 1 0 0 new D6h genus #     6 with    72 species is 0:1:\0,3
family= 2 0 0 1 0 0 new D6h genus #     7 with    72 species is 0:1:\0,4
family= 2 0 0 1 0 0 new D6h genus #     8 with    72 species is 0:1:\0,5
family= 2 0 0 1 0 0 new D6h genus #     9 with    72 species is 0:1:\2,3
family= 2 0 0 1 0 0 new D6h genus #    10 with    72 species is 0:1:\2,4
family= 2 0 0 1 0 0 new D6h genus #    11 with    36 species is 0:1:\2,5
family= 2 0 0 1 0 0 new D6h genus #    12 with    36 species is 0:1:\3,4
family= 2 0 0 1 0 0 new D6h genus #    13 with    72 species is 0:2:\0,1
family= 2 0 0 1 0 0 new D6h genus #    14 with    36 species is 0:2:\0,2
family= 2 0 0 1 0 0 new D6h genus #    15 with    72 species is 0:2:\0,3
family= 2 0 0 1 0 0 new D6h genus #    16 with    72 species is 0:2:\0,4
family= 2 0 0 1 0 0 new D6h genus #    17 with    72 species is 0:2:\0,5
family= 2 0 0 1 0 0 new D6h genus #    18 with    72 species is 0:2:\1,3
family= 2 0 0 1 0 0 new D6h genus #    19 with    36 species is 0:2:\1,4
family= 2 0 0 1 0 0 new D6h genus #    20 with    72 species is 0:2:\3,4
family= 2 0 0 1 0 0 new D6h genus #    21 with    36 species is 0:2:\3,5
family= 2 0 0 1 0 0 new D6h genus #    22 with    72 species is 0:3:\0,1
family= 2 0 0 1 0 0 new D6h genus #    23 with    72 species is 0:3:\0,2
family= 2 0 0 1 0 0 new D6h genus #    24 with    18 species is 0:3:\0,3
family= 2 0 0 1 0 0 new D6h genus #    25 with    36 species is 0:3:\1,2
family= 2 0 0 1 0 0 new D6h genus #    26 with    36 species is 0:3:\1,4
family= 2 0 0 1 0 0 new D6h genus #    27 with    36 species is 0:3:\1,5
Nber of genera for this family=   27
 
family= 1 1 0 1 0 0
 
family= 1 1 0 1 0 0 new D6h genus #     1 with    72 species is 0:0,1:\0,1
family= 1 1 0 1 0 0 new D6h genus #     2 with    72 species is 0:0,1:\0,2
family= 1 1 0 1 0 0 new D6h genus #     3 with    72 species is 0:0,1:\0,3
family= 1 1 0 1 0 0 new D6h genus #     4 with    72 species is 0:0,1:\0,4
family= 1 1 0 1 0 0 new D6h genus #     5 with    72 species is 0:0,1:\0,5
family= 1 1 0 1 0 0 new D6h genus #     6 with    72 species is 0:0,2:\0,1
family= 1 1 0 1 0 0 new D6h genus #     7 with    72 species is 0:0,2:\0,2
family= 1 1 0 1 0 0 new D6h genus #     8 with    72 species is 0:0,2:\0,3
family= 1 1 0 1 0 0 new D6h genus #     9 with    72 species is 0:0,2:\0,4
family= 1 1 0 1 0 0 new D6h genus #    10 with    72 species is 0:0,2:\0,5
family= 1 1 0 1 0 0 new D6h genus #    11 with    72 species is 0:0,3:\0,1
family= 1 1 0 1 0 0 new D6h genus #    12 with    72 species is 0:0,3:\0,2
family= 1 1 0 1 0 0 new D6h genus #    13 with    36 species is 0:0,3:\0,3
family= 1 1 0 1 0 0 new D6h genus #    14 with    72 species is 0:1,2:\0,1
family= 1 1 0 1 0 0 new D6h genus #    15 with    72 species is 0:1,2:\0,2
family= 1 1 0 1 0 0 new D6h genus #    16 with    72 species is 0:1,2:\0,3
family= 1 1 0 1 0 0 new D6h genus #    17 with    72 species is 0:1,2:\0,4
family= 1 1 0 1 0 0 new D6h genus #    18 with    72 species is 0:1,2:\0,5
family= 1 1 0 1 0 0 new D6h genus #    19 with    72 species is 0:1,2:\1,2
family= 1 1 0 1 0 0 new D6h genus #    20 with    72 species is 0:1,2:\1,3
family= 1 1 0 1 0 0 new D6h genus #    21 with    72 species is 0:1,2:\1,4
family= 1 1 0 1 0 0 new D6h genus #    22 with    72 species is 0:1,2:\1,5
family= 1 1 0 1 0 0 new D6h genus #    23 with    72 species is 0:1,2:\2,3
family= 1 1 0 1 0 0 new D6h genus #    24 with    72 species is 0:1,2:\2,4
family= 1 1 0 1 0 0 new D6h genus #    25 with    72 species is 0:1,2:\2,5
family= 1 1 0 1 0 0 new D6h genus #    26 with    72 species is 0:1,2:\3,4
family= 1 1 0 1 0 0 new D6h genus #    27 with    72 species is 0:1,2:\3,5
family= 1 1 0 1 0 0 new D6h genus #    28 with    72 species is 0:1,2:\4,5
family= 1 1 0 1 0 0 new D6h genus #    29 with    72 species is 0:1,3:\0,1
family= 1 1 0 1 0 0 new D6h genus #    30 with    72 species is 0:1,3:\0,2
family= 1 1 0 1 0 0 new D6h genus #    31 with    72 species is 0:1,3:\0,3
family= 1 1 0 1 0 0 new D6h genus #    32 with    72 species is 0:1,3:\0,4
family= 1 1 0 1 0 0 new D6h genus #    33 with    72 species is 0:1,3:\0,5
family= 1 1 0 1 0 0 new D6h genus #    34 with    72 species is 0:1,3:\1,2
family= 1 1 0 1 0 0 new D6h genus #    35 with    72 species is 0:1,3:\1,3
family= 1 1 0 1 0 0 new D6h genus #    36 with    72 species is 0:1,3:\1,4
family= 1 1 0 1 0 0 new D6h genus #    37 with    72 species is 0:1,3:\1,5
family= 1 1 0 1 0 0 new D6h genus #    38 with    72 species is 0:1,3:\2,3
family= 1 1 0 1 0 0 new D6h genus #    39 with    72 species is 0:1,3:\2,4
family= 1 1 0 1 0 0 new D6h genus #    40 with    72 species is 0:1,3:\2,5
family= 1 1 0 1 0 0 new D6h genus #    41 with    72 species is 0:1,3:\3,4
family= 1 1 0 1 0 0 new D6h genus #    42 with    72 species is 0:1,3:\3,5
family= 1 1 0 1 0 0 new D6h genus #    43 with    72 species is 0:1,3:\4,5
family= 1 1 0 1 0 0 new D6h genus #    44 with    72 species is 0:1,4:\0,1
family= 1 1 0 1 0 0 new D6h genus #    45 with    72 species is 0:1,4:\0,2
family= 1 1 0 1 0 0 new D6h genus #    46 with    72 species is 0:1,4:\0,3
family= 1 1 0 1 0 0 new D6h genus #    47 with    72 species is 0:1,4:\0,4
family= 1 1 0 1 0 0 new D6h genus #    48 with    72 species is 0:1,4:\0,5
family= 1 1 0 1 0 0 new D6h genus #    49 with    72 species is 0:1,4:\1,2
family= 1 1 0 1 0 0 new D6h genus #    50 with    72 species is 0:1,4:\1,3
family= 1 1 0 1 0 0 new D6h genus #    51 with    72 species is 0:1,4:\1,4
family= 1 1 0 1 0 0 new D6h genus #    52 with    72 species is 0:1,4:\1,5
family= 1 1 0 1 0 0 new D6h genus #    53 with    72 species is 0:1,4:\2,3
family= 1 1 0 1 0 0 new D6h genus #    54 with    72 species is 0:1,4:\2,4
family= 1 1 0 1 0 0 new D6h genus #    55 with    72 species is 0:1,4:\2,5
family= 1 1 0 1 0 0 new D6h genus #    56 with    72 species is 0:1,4:\3,4
family= 1 1 0 1 0 0 new D6h genus #    57 with    72 species is 0:1,4:\3,5
family= 1 1 0 1 0 0 new D6h genus #    58 with    72 species is 0:1,4:\4,5
family= 1 1 0 1 0 0 new D6h genus #    59 with    72 species is 0:1,5:\0,1
family= 1 1 0 1 0 0 new D6h genus #    60 with    72 species is 0:1,5:\0,2
family= 1 1 0 1 0 0 new D6h genus #    61 with    36 species is 0:1,5:\0,3
family= 1 1 0 1 0 0 new D6h genus #    62 with    72 species is 0:1,5:\1,2
family= 1 1 0 1 0 0 new D6h genus #    63 with    72 species is 0:1,5:\1,3
family= 1 1 0 1 0 0 new D6h genus #    64 with    72 species is 0:1,5:\1,4
family= 1 1 0 1 0 0 new D6h genus #    65 with    36 species is 0:1,5:\1,5
family= 1 1 0 1 0 0 new D6h genus #    66 with    72 species is 0:1,5:\2,3
family= 1 1 0 1 0 0 new D6h genus #    67 with    36 species is 0:1,5:\2,4
family= 1 1 0 1 0 0 new D6h genus #    68 with    72 species is 0:2,3:\0,1
family= 1 1 0 1 0 0 new D6h genus #    69 with    72 species is 0:2,3:\0,2
family= 1 1 0 1 0 0 new D6h genus #    70 with    72 species is 0:2,3:\0,3
family= 1 1 0 1 0 0 new D6h genus #    71 with    72 species is 0:2,3:\0,4
family= 1 1 0 1 0 0 new D6h genus #    72 with    72 species is 0:2,3:\0,5
family= 1 1 0 1 0 0 new D6h genus #    73 with    72 species is 0:2,3:\1,2
family= 1 1 0 1 0 0 new D6h genus #    74 with    72 species is 0:2,3:\1,3
family= 1 1 0 1 0 0 new D6h genus #    75 with    72 species is 0:2,3:\1,4
family= 1 1 0 1 0 0 new D6h genus #    76 with    72 species is 0:2,3:\1,5
family= 1 1 0 1 0 0 new D6h genus #    77 with    72 species is 0:2,3:\2,3
family= 1 1 0 1 0 0 new D6h genus #    78 with    72 species is 0:2,3:\2,4
family= 1 1 0 1 0 0 new D6h genus #    79 with    72 species is 0:2,3:\2,5
family= 1 1 0 1 0 0 new D6h genus #    80 with    72 species is 0:2,3:\3,4
family= 1 1 0 1 0 0 new D6h genus #    81 with    72 species is 0:2,3:\3,5
family= 1 1 0 1 0 0 new D6h genus #    82 with    72 species is 0:2,3:\4,5
family= 1 1 0 1 0 0 new D6h genus #    83 with    72 species is 0:2,4:\0,1
family= 1 1 0 1 0 0 new D6h genus #    84 with    72 species is 0:2,4:\0,2
family= 1 1 0 1 0 0 new D6h genus #    85 with    36 species is 0:2,4:\0,3
family= 1 1 0 1 0 0 new D6h genus #    86 with    72 species is 0:2,4:\1,2
family= 1 1 0 1 0 0 new D6h genus #    87 with    72 species is 0:2,4:\1,3
family= 1 1 0 1 0 0 new D6h genus #    88 with    72 species is 0:2,4:\1,4
family= 1 1 0 1 0 0 new D6h genus #    89 with    36 species is 0:2,4:\1,5
family= 1 1 0 1 0 0 new D6h genus #    90 with    72 species is 0:2,4:\2,3
family= 1 1 0 1 0 0 new D6h genus #    91 with    36 species is 0:2,4:\2,4
Nber of genera for this family=   91
 
family= 0 2 0 1 0 0
 
family= 0 2 0 1 0 0 new D6h genus #     1 with    18 species is 0,1:0,1:\0,1
family= 0 2 0 1 0 0 new D6h genus #     2 with    72 species is 0,1:0,2:\0,1
family= 0 2 0 1 0 0 new D6h genus #     3 with    72 species is 0,1:0,2:\0,2
family= 0 2 0 1 0 0 new D6h genus #     4 with    72 species is 0,1:0,2:\0,3
family= 0 2 0 1 0 0 new D6h genus #     5 with    72 species is 0,1:0,2:\0,4
family= 0 2 0 1 0 0 new D6h genus #     6 with    72 species is 0,1:0,2:\0,5
family= 0 2 0 1 0 0 new D6h genus #     7 with    72 species is 0,1:0,3:\0,1
family= 0 2 0 1 0 0 new D6h genus #     8 with    72 species is 0,1:0,3:\0,2
family= 0 2 0 1 0 0 new D6h genus #     9 with    72 species is 0,1:0,3:\0,3
family= 0 2 0 1 0 0 new D6h genus #    10 with    72 species is 0,1:0,3:\0,4
family= 0 2 0 1 0 0 new D6h genus #    11 with    72 species is 0,1:0,3:\0,5
family= 0 2 0 1 0 0 new D6h genus #    12 with    72 species is 0,1:0,4:\0,1
family= 0 2 0 1 0 0 new D6h genus #    13 with    72 species is 0,1:0,4:\0,2
family= 0 2 0 1 0 0 new D6h genus #    14 with    72 species is 0,1:0,4:\0,3
family= 0 2 0 1 0 0 new D6h genus #    15 with    72 species is 0,1:0,4:\0,4
family= 0 2 0 1 0 0 new D6h genus #    16 with    72 species is 0,1:0,4:\0,5
family= 0 2 0 1 0 0 new D6h genus #    17 with    72 species is 0,1:0,5:\0,1
family= 0 2 0 1 0 0 new D6h genus #    18 with    72 species is 0,1:0,5:\0,2
family= 0 2 0 1 0 0 new D6h genus #    19 with    36 species is 0,1:0,5:\0,3
family= 0 2 0 1 0 0 new D6h genus #    20 with    72 species is 0,1:2,3:\0,1
family= 0 2 0 1 0 0 new D6h genus #    21 with    72 species is 0,1:2,3:\0,2
family= 0 2 0 1 0 0 new D6h genus #    22 with    36 species is 0,1:2,3:\0,3
family= 0 2 0 1 0 0 new D6h genus #    23 with    72 species is 0,1:2,3:\0,4
family= 0 2 0 1 0 0 new D6h genus #    24 with    72 species is 0,1:2,3:\0,5
family= 0 2 0 1 0 0 new D6h genus #    25 with    36 species is 0,1:2,3:\1,2
family= 0 2 0 1 0 0 new D6h genus #    26 with    72 species is 0,1:2,3:\1,4
family= 0 2 0 1 0 0 new D6h genus #    27 with    72 species is 0,1:2,3:\1,5
family= 0 2 0 1 0 0 new D6h genus #    28 with    36 species is 0,1:2,3:\4,5
family= 0 2 0 1 0 0 new D6h genus #    29 with    72 species is 0,1:2,4:\0,1
family= 0 2 0 1 0 0 new D6h genus #    30 with    72 species is 0,1:2,4:\0,2
family= 0 2 0 1 0 0 new D6h genus #    31 with    72 species is 0,1:2,4:\0,3
family= 0 2 0 1 0 0 new D6h genus #    32 with    72 species is 0,1:2,4:\0,4
family= 0 2 0 1 0 0 new D6h genus #    33 with    72 species is 0,1:2,4:\0,5
family= 0 2 0 1 0 0 new D6h genus #    34 with    72 species is 0,1:2,4:\1,2
family= 0 2 0 1 0 0 new D6h genus #    35 with    72 species is 0,1:2,4:\1,3
family= 0 2 0 1 0 0 new D6h genus #    36 with    72 species is 0,1:2,4:\1,4
family= 0 2 0 1 0 0 new D6h genus #    37 with    72 species is 0,1:2,4:\1,5
family= 0 2 0 1 0 0 new D6h genus #    38 with    72 species is 0,1:2,4:\2,3
family= 0 2 0 1 0 0 new D6h genus #    39 with    72 species is 0,1:2,4:\2,4
family= 0 2 0 1 0 0 new D6h genus #    40 with    72 species is 0,1:2,4:\2,5
family= 0 2 0 1 0 0 new D6h genus #    41 with    72 species is 0,1:2,4:\3,4
family= 0 2 0 1 0 0 new D6h genus #    42 with    72 species is 0,1:2,4:\3,5
family= 0 2 0 1 0 0 new D6h genus #    43 with    72 species is 0,1:2,4:\4,5
family= 0 2 0 1 0 0 new D6h genus #    44 with    36 species is 0,1:2,5:\0,1
family= 0 2 0 1 0 0 new D6h genus #    45 with    72 species is 0,1:2,5:\0,2
family= 0 2 0 1 0 0 new D6h genus #    46 with    72 species is 0,1:2,5:\0,3
family= 0 2 0 1 0 0 new D6h genus #    47 with    72 species is 0,1:2,5:\0,4
family= 0 2 0 1 0 0 new D6h genus #    48 with    72 species is 0,1:2,5:\0,5
family= 0 2 0 1 0 0 new D6h genus #    49 with    72 species is 0,1:2,5:\2,3
family= 0 2 0 1 0 0 new D6h genus #    50 with    72 species is 0,1:2,5:\2,4
family= 0 2 0 1 0 0 new D6h genus #    51 with    36 species is 0,1:2,5:\2,5
family= 0 2 0 1 0 0 new D6h genus #    52 with    36 species is 0,1:2,5:\3,4
family= 0 2 0 1 0 0 new D6h genus #    53 with    36 species is 0,1:3,4:\0,1
family= 0 2 0 1 0 0 new D6h genus #    54 with    72 species is 0,1:3,4:\0,2
family= 0 2 0 1 0 0 new D6h genus #    55 with    36 species is 0,1:3,4:\0,3
family= 0 2 0 1 0 0 new D6h genus #    56 with    36 species is 0,1:3,4:\0,4
family= 0 2 0 1 0 0 new D6h genus #    57 with    72 species is 0,1:3,4:\0,5
family= 0 2 0 1 0 0 new D6h genus #    58 with    18 species is 0,1:3,4:\2,5
family= 0 2 0 1 0 0 new D6h genus #    59 with    18 species is 0,2:0,2:\0,2
family= 0 2 0 1 0 0 new D6h genus #    60 with    72 species is 0,2:0,3:\0,1
family= 0 2 0 1 0 0 new D6h genus #    61 with    72 species is 0,2:0,3:\0,2
family= 0 2 0 1 0 0 new D6h genus #    62 with    72 species is 0,2:0,3:\0,3
family= 0 2 0 1 0 0 new D6h genus #    63 with    72 species is 0,2:0,3:\0,4
family= 0 2 0 1 0 0 new D6h genus #    64 with    72 species is 0,2:0,3:\0,5
family= 0 2 0 1 0 0 new D6h genus #    65 with    72 species is 0,2:0,4:\0,1
family= 0 2 0 1 0 0 new D6h genus #    66 with    72 species is 0,2:0,4:\0,2
family= 0 2 0 1 0 0 new D6h genus #    67 with    36 species is 0,2:0,4:\0,3
family= 0 2 0 1 0 0 new D6h genus #    68 with    72 species is 0,2:1,3:\0,1
family= 0 2 0 1 0 0 new D6h genus #    69 with    72 species is 0,2:1,3:\0,2
family= 0 2 0 1 0 0 new D6h genus #    70 with    36 species is 0,2:1,3:\0,3
family= 0 2 0 1 0 0 new D6h genus #    71 with    72 species is 0,2:1,3:\0,4
family= 0 2 0 1 0 0 new D6h genus #    72 with    72 species is 0,2:1,3:\0,5
family= 0 2 0 1 0 0 new D6h genus #    73 with    36 species is 0,2:1,3:\1,2
family= 0 2 0 1 0 0 new D6h genus #    74 with    72 species is 0,2:1,3:\1,4
family= 0 2 0 1 0 0 new D6h genus #    75 with    72 species is 0,2:1,3:\1,5
family= 0 2 0 1 0 0 new D6h genus #    76 with    36 species is 0,2:1,3:\4,5
family= 0 2 0 1 0 0 new D6h genus #    77 with    72 species is 0,2:1,4:\0,1
family= 0 2 0 1 0 0 new D6h genus #    78 with    36 species is 0,2:1,4:\0,2
family= 0 2 0 1 0 0 new D6h genus #    79 with    72 species is 0,2:1,4:\0,3
family= 0 2 0 1 0 0 new D6h genus #    80 with    72 species is 0,2:1,4:\0,4
family= 0 2 0 1 0 0 new D6h genus #    81 with    72 species is 0,2:1,4:\0,5
family= 0 2 0 1 0 0 new D6h genus #    82 with    72 species is 0,2:1,4:\1,3
family= 0 2 0 1 0 0 new D6h genus #    83 with    36 species is 0,2:1,4:\1,4
family= 0 2 0 1 0 0 new D6h genus #    84 with    72 species is 0,2:1,4:\3,4
family= 0 2 0 1 0 0 new D6h genus #    85 with    36 species is 0,2:1,4:\3,5
family= 0 2 0 1 0 0 new D6h genus #    86 with    72 species is 0,2:3,5:\0,1
family= 0 2 0 1 0 0 new D6h genus #    87 with    36 species is 0,2:3,5:\0,2
family= 0 2 0 1 0 0 new D6h genus #    88 with    36 species is 0,2:3,5:\0,3
family= 0 2 0 1 0 0 new D6h genus #    89 with    72 species is 0,2:3,5:\0,4
family= 0 2 0 1 0 0 new D6h genus #    90 with    36 species is 0,2:3,5:\0,5
family= 0 2 0 1 0 0 new D6h genus #    91 with    18 species is 0,2:3,5:\1,4
family= 0 2 0 1 0 0 new D6h genus #    92 with     9 species is 0,3:0,3:\0,3
family= 0 2 0 1 0 0 new D6h genus #    93 with    36 species is 0,3:1,4:\0,1
family= 0 2 0 1 0 0 new D6h genus #    94 with    72 species is 0,3:1,4:\0,2
family= 0 2 0 1 0 0 new D6h genus #    95 with    36 species is 0,3:1,4:\0,3
family= 0 2 0 1 0 0 new D6h genus #    96 with    36 species is 0,3:1,4:\0,4
family= 0 2 0 1 0 0 new D6h genus #    97 with    72 species is 0,3:1,4:\0,5
family= 0 2 0 1 0 0 new D6h genus #    98 with    18 species is 0,3:1,4:\2,5
Nber of genera for this family=   98
 
family= 1 0 1 1 0 0
 
family= 1 0 1 1 0 0 new D6h genus #     1 with    72 species is 0:0,1,2:\0,1
family= 1 0 1 1 0 0 new D6h genus #     2 with    72 species is 0:0,1,2:\0,2
family= 1 0 1 1 0 0 new D6h genus #     3 with    72 species is 0:0,1,2:\0,3
family= 1 0 1 1 0 0 new D6h genus #     4 with    72 species is 0:0,1,2:\0,4
family= 1 0 1 1 0 0 new D6h genus #     5 with    72 species is 0:0,1,2:\0,5
family= 1 0 1 1 0 0 new D6h genus #     6 with    72 species is 0:0,1,3:\0,1
family= 1 0 1 1 0 0 new D6h genus #     7 with    72 species is 0:0,1,3:\0,2
family= 1 0 1 1 0 0 new D6h genus #     8 with    72 species is 0:0,1,3:\0,3
family= 1 0 1 1 0 0 new D6h genus #     9 with    72 species is 0:0,1,3:\0,4
family= 1 0 1 1 0 0 new D6h genus #    10 with    72 species is 0:0,1,3:\0,5
family= 1 0 1 1 0 0 new D6h genus #    11 with    72 species is 0:0,1,4:\0,1
family= 1 0 1 1 0 0 new D6h genus #    12 with    72 species is 0:0,1,4:\0,2
family= 1 0 1 1 0 0 new D6h genus #    13 with    72 species is 0:0,1,4:\0,3
family= 1 0 1 1 0 0 new D6h genus #    14 with    72 species is 0:0,1,4:\0,4
family= 1 0 1 1 0 0 new D6h genus #    15 with    72 species is 0:0,1,4:\0,5
family= 1 0 1 1 0 0 new D6h genus #    16 with    72 species is 0:0,1,5:\0,1
family= 1 0 1 1 0 0 new D6h genus #    17 with    72 species is 0:0,1,5:\0,2
family= 1 0 1 1 0 0 new D6h genus #    18 with    36 species is 0:0,1,5:\0,3
family= 1 0 1 1 0 0 new D6h genus #    19 with    72 species is 0:0,2,3:\0,1
family= 1 0 1 1 0 0 new D6h genus #    20 with    72 species is 0:0,2,3:\0,2
family= 1 0 1 1 0 0 new D6h genus #    21 with    72 species is 0:0,2,3:\0,3
family= 1 0 1 1 0 0 new D6h genus #    22 with    72 species is 0:0,2,3:\0,4
family= 1 0 1 1 0 0 new D6h genus #    23 with    72 species is 0:0,2,3:\0,5
family= 1 0 1 1 0 0 new D6h genus #    24 with    72 species is 0:0,2,4:\0,1
family= 1 0 1 1 0 0 new D6h genus #    25 with    72 species is 0:0,2,4:\0,2
family= 1 0 1 1 0 0 new D6h genus #    26 with    36 species is 0:0,2,4:\0,3
family= 1 0 1 1 0 0 new D6h genus #    27 with    72 species is 0:1,2,3:\0,1
family= 1 0 1 1 0 0 new D6h genus #    28 with    72 species is 0:1,2,3:\0,2
family= 1 0 1 1 0 0 new D6h genus #    29 with    72 species is 0:1,2,3:\0,3
family= 1 0 1 1 0 0 new D6h genus #    30 with    72 species is 0:1,2,3:\0,4
family= 1 0 1 1 0 0 new D6h genus #    31 with    72 species is 0:1,2,3:\0,5
family= 1 0 1 1 0 0 new D6h genus #    32 with    72 species is 0:1,2,3:\1,2
family= 1 0 1 1 0 0 new D6h genus #    33 with    72 species is 0:1,2,3:\1,3
family= 1 0 1 1 0 0 new D6h genus #    34 with    72 species is 0:1,2,3:\1,4
family= 1 0 1 1 0 0 new D6h genus #    35 with    72 species is 0:1,2,3:\1,5
family= 1 0 1 1 0 0 new D6h genus #    36 with    72 species is 0:1,2,3:\2,3
family= 1 0 1 1 0 0 new D6h genus #    37 with    72 species is 0:1,2,3:\2,4
family= 1 0 1 1 0 0 new D6h genus #    38 with    72 species is 0:1,2,3:\2,5
family= 1 0 1 1 0 0 new D6h genus #    39 with    72 species is 0:1,2,3:\3,4
family= 1 0 1 1 0 0 new D6h genus #    40 with    72 species is 0:1,2,3:\3,5
family= 1 0 1 1 0 0 new D6h genus #    41 with    72 species is 0:1,2,3:\4,5
family= 1 0 1 1 0 0 new D6h genus #    42 with    72 species is 0:1,2,4:\0,1
family= 1 0 1 1 0 0 new D6h genus #    43 with    72 species is 0:1,2,4:\0,2
family= 1 0 1 1 0 0 new D6h genus #    44 with    72 species is 0:1,2,4:\0,3
family= 1 0 1 1 0 0 new D6h genus #    45 with    72 species is 0:1,2,4:\0,4
family= 1 0 1 1 0 0 new D6h genus #    46 with    72 species is 0:1,2,4:\0,5
family= 1 0 1 1 0 0 new D6h genus #    47 with    72 species is 0:1,2,4:\1,2
family= 1 0 1 1 0 0 new D6h genus #    48 with    72 species is 0:1,2,4:\1,3
family= 1 0 1 1 0 0 new D6h genus #    49 with    72 species is 0:1,2,4:\1,4
family= 1 0 1 1 0 0 new D6h genus #    50 with    72 species is 0:1,2,4:\1,5
family= 1 0 1 1 0 0 new D6h genus #    51 with    72 species is 0:1,2,4:\2,3
family= 1 0 1 1 0 0 new D6h genus #    52 with    72 species is 0:1,2,4:\2,4
family= 1 0 1 1 0 0 new D6h genus #    53 with    72 species is 0:1,2,4:\2,5
family= 1 0 1 1 0 0 new D6h genus #    54 with    72 species is 0:1,2,4:\3,4
family= 1 0 1 1 0 0 new D6h genus #    55 with    72 species is 0:1,2,4:\3,5
family= 1 0 1 1 0 0 new D6h genus #    56 with    72 species is 0:1,2,4:\4,5
family= 1 0 1 1 0 0 new D6h genus #    57 with    72 species is 0:1,2,5:\0,1
family= 1 0 1 1 0 0 new D6h genus #    58 with    72 species is 0:1,2,5:\0,2
family= 1 0 1 1 0 0 new D6h genus #    59 with    72 species is 0:1,2,5:\0,3
family= 1 0 1 1 0 0 new D6h genus #    60 with    72 species is 0:1,2,5:\0,4
family= 1 0 1 1 0 0 new D6h genus #    61 with    72 species is 0:1,2,5:\0,5
family= 1 0 1 1 0 0 new D6h genus #    62 with    72 species is 0:1,2,5:\1,2
family= 1 0 1 1 0 0 new D6h genus #    63 with    72 species is 0:1,2,5:\1,3
family= 1 0 1 1 0 0 new D6h genus #    64 with    72 species is 0:1,2,5:\1,4
family= 1 0 1 1 0 0 new D6h genus #    65 with    72 species is 0:1,2,5:\1,5
family= 1 0 1 1 0 0 new D6h genus #    66 with    72 species is 0:1,2,5:\2,3
family= 1 0 1 1 0 0 new D6h genus #    67 with    72 species is 0:1,2,5:\2,4
family= 1 0 1 1 0 0 new D6h genus #    68 with    72 species is 0:1,2,5:\2,5
family= 1 0 1 1 0 0 new D6h genus #    69 with    72 species is 0:1,2,5:\3,4
family= 1 0 1 1 0 0 new D6h genus #    70 with    72 species is 0:1,2,5:\3,5
family= 1 0 1 1 0 0 new D6h genus #    71 with    72 species is 0:1,2,5:\4,5
family= 1 0 1 1 0 0 new D6h genus #    72 with    72 species is 0:1,3,4:\0,1
family= 1 0 1 1 0 0 new D6h genus #    73 with    72 species is 0:1,3,4:\0,2
family= 1 0 1 1 0 0 new D6h genus #    74 with    72 species is 0:1,3,4:\0,3
family= 1 0 1 1 0 0 new D6h genus #    75 with    72 species is 0:1,3,4:\0,4
family= 1 0 1 1 0 0 new D6h genus #    76 with    72 species is 0:1,3,4:\0,5
family= 1 0 1 1 0 0 new D6h genus #    77 with    72 species is 0:1,3,4:\1,2
family= 1 0 1 1 0 0 new D6h genus #    78 with    72 species is 0:1,3,4:\1,3
family= 1 0 1 1 0 0 new D6h genus #    79 with    72 species is 0:1,3,4:\1,4
family= 1 0 1 1 0 0 new D6h genus #    80 with    72 species is 0:1,3,4:\1,5
family= 1 0 1 1 0 0 new D6h genus #    81 with    72 species is 0:1,3,4:\2,3
family= 1 0 1 1 0 0 new D6h genus #    82 with    72 species is 0:1,3,4:\2,4
family= 1 0 1 1 0 0 new D6h genus #    83 with    72 species is 0:1,3,4:\2,5
family= 1 0 1 1 0 0 new D6h genus #    84 with    72 species is 0:1,3,4:\3,4
family= 1 0 1 1 0 0 new D6h genus #    85 with    72 species is 0:1,3,4:\3,5
family= 1 0 1 1 0 0 new D6h genus #    86 with    72 species is 0:1,3,4:\4,5
family= 1 0 1 1 0 0 new D6h genus #    87 with    72 species is 0:1,3,5:\0,1
family= 1 0 1 1 0 0 new D6h genus #    88 with    72 species is 0:1,3,5:\0,2
family= 1 0 1 1 0 0 new D6h genus #    89 with    36 species is 0:1,3,5:\0,3
family= 1 0 1 1 0 0 new D6h genus #    90 with    72 species is 0:1,3,5:\1,2
family= 1 0 1 1 0 0 new D6h genus #    91 with    72 species is 0:1,3,5:\1,3
family= 1 0 1 1 0 0 new D6h genus #    92 with    72 species is 0:1,3,5:\1,4
family= 1 0 1 1 0 0 new D6h genus #    93 with    36 species is 0:1,3,5:\1,5
family= 1 0 1 1 0 0 new D6h genus #    94 with    72 species is 0:1,3,5:\2,3
family= 1 0 1 1 0 0 new D6h genus #    95 with    36 species is 0:1,3,5:\2,4
family= 1 0 1 1 0 0 new D6h genus #    96 with    72 species is 0:2,3,4:\0,1
family= 1 0 1 1 0 0 new D6h genus #    97 with    72 species is 0:2,3,4:\0,2
family= 1 0 1 1 0 0 new D6h genus #    98 with    36 species is 0:2,3,4:\0,3
family= 1 0 1 1 0 0 new D6h genus #    99 with    72 species is 0:2,3,4:\1,2
family= 1 0 1 1 0 0 new D6h genus #   100 with    72 species is 0:2,3,4:\1,3
family= 1 0 1 1 0 0 new D6h genus #   101 with    72 species is 0:2,3,4:\1,4
family= 1 0 1 1 0 0 new D6h genus #   102 with    36 species is 0:2,3,4:\1,5
family= 1 0 1 1 0 0 new D6h genus #   103 with    72 species is 0:2,3,4:\2,3
family= 1 0 1 1 0 0 new D6h genus #   104 with    36 species is 0:2,3,4:\2,4
Nber of genera for this family=  104
 
family= 0 1 1 1 0 0
 
family= 0 1 1 1 0 0 new D6h genus #     1 with    72 species is 0,1:0,1,2:\0,1
family= 0 1 1 1 0 0 new D6h genus #     2 with    72 species is 0,1:0,1,3:\0,1
family= 0 1 1 1 0 0 new D6h genus #     3 with    72 species is 0,1:0,2,3:\0,1
family= 0 1 1 1 0 0 new D6h genus #     4 with    72 species is 0,1:0,2,3:\0,2
family= 0 1 1 1 0 0 new D6h genus #     5 with    72 species is 0,1:0,2,3:\0,3
family= 0 1 1 1 0 0 new D6h genus #     6 with    72 species is 0,1:0,2,3:\0,4
family= 0 1 1 1 0 0 new D6h genus #     7 with    72 species is 0,1:0,2,3:\0,5
family= 0 1 1 1 0 0 new D6h genus #     8 with    72 species is 0,1:0,2,4:\0,1
family= 0 1 1 1 0 0 new D6h genus #     9 with    72 species is 0,1:0,2,4:\0,2
family= 0 1 1 1 0 0 new D6h genus #    10 with    72 species is 0,1:0,2,4:\0,3
family= 0 1 1 1 0 0 new D6h genus #    11 with    72 species is 0,1:0,2,4:\0,4
family= 0 1 1 1 0 0 new D6h genus #    12 with    72 species is 0,1:0,2,4:\0,5
family= 0 1 1 1 0 0 new D6h genus #    13 with    72 species is 0,1:0,2,5:\0,1
family= 0 1 1 1 0 0 new D6h genus #    14 with    72 species is 0,1:0,2,5:\0,2
family= 0 1 1 1 0 0 new D6h genus #    15 with    72 species is 0,1:0,2,5:\0,3
family= 0 1 1 1 0 0 new D6h genus #    16 with    72 species is 0,1:0,2,5:\0,4
family= 0 1 1 1 0 0 new D6h genus #    17 with    72 species is 0,1:0,2,5:\0,5
family= 0 1 1 1 0 0 new D6h genus #    18 with    72 species is 0,1:0,3,4:\0,1
family= 0 1 1 1 0 0 new D6h genus #    19 with    72 species is 0,1:0,3,4:\0,2
family= 0 1 1 1 0 0 new D6h genus #    20 with    72 species is 0,1:0,3,4:\0,3
family= 0 1 1 1 0 0 new D6h genus #    21 with    72 species is 0,1:0,3,4:\0,4
family= 0 1 1 1 0 0 new D6h genus #    22 with    72 species is 0,1:0,3,4:\0,5
family= 0 1 1 1 0 0 new D6h genus #    23 with    72 species is 0,1:0,3,5:\0,1
family= 0 1 1 1 0 0 new D6h genus #    24 with    72 species is 0,1:0,3,5:\0,2
family= 0 1 1 1 0 0 new D6h genus #    25 with    72 species is 0,1:0,3,5:\0,3
family= 0 1 1 1 0 0 new D6h genus #    26 with    72 species is 0,1:0,3,5:\0,4
family= 0 1 1 1 0 0 new D6h genus #    27 with    72 species is 0,1:0,3,5:\0,5
family= 0 1 1 1 0 0 new D6h genus #    28 with    72 species is 0,1:0,4,5:\0,1
family= 0 1 1 1 0 0 new D6h genus #    29 with    72 species is 0,1:0,4,5:\0,2
family= 0 1 1 1 0 0 new D6h genus #    30 with    72 species is 0,1:0,4,5:\0,3
family= 0 1 1 1 0 0 new D6h genus #    31 with    72 species is 0,1:0,4,5:\0,4
family= 0 1 1 1 0 0 new D6h genus #    32 with    72 species is 0,1:0,4,5:\0,5
family= 0 1 1 1 0 0 new D6h genus #    33 with    72 species is 0,1:2,3,4:\0,1
family= 0 1 1 1 0 0 new D6h genus #    34 with    72 species is 0,1:2,3,4:\0,2
family= 0 1 1 1 0 0 new D6h genus #    35 with    72 species is 0,1:2,3,4:\0,3
family= 0 1 1 1 0 0 new D6h genus #    36 with    72 species is 0,1:2,3,4:\0,4
family= 0 1 1 1 0 0 new D6h genus #    37 with    72 species is 0,1:2,3,4:\0,5
family= 0 1 1 1 0 0 new D6h genus #    38 with    72 species is 0,1:2,3,4:\1,2
family= 0 1 1 1 0 0 new D6h genus #    39 with    72 species is 0,1:2,3,4:\1,3
family= 0 1 1 1 0 0 new D6h genus #    40 with    72 species is 0,1:2,3,4:\1,4
family= 0 1 1 1 0 0 new D6h genus #    41 with    72 species is 0,1:2,3,4:\1,5
family= 0 1 1 1 0 0 new D6h genus #    42 with    72 species is 0,1:2,3,4:\2,3
family= 0 1 1 1 0 0 new D6h genus #    43 with    72 species is 0,1:2,3,4:\2,4
family= 0 1 1 1 0 0 new D6h genus #    44 with    72 species is 0,1:2,3,4:\2,5
family= 0 1 1 1 0 0 new D6h genus #    45 with    72 species is 0,1:2,3,4:\3,4
family= 0 1 1 1 0 0 new D6h genus #    46 with    72 species is 0,1:2,3,4:\3,5
family= 0 1 1 1 0 0 new D6h genus #    47 with    72 species is 0,1:2,3,4:\4,5
family= 0 1 1 1 0 0 new D6h genus #    48 with    72 species is 0,1:2,3,5:\0,1
family= 0 1 1 1 0 0 new D6h genus #    49 with    72 species is 0,1:2,3,5:\0,2
family= 0 1 1 1 0 0 new D6h genus #    50 with    72 species is 0,1:2,3,5:\0,3
family= 0 1 1 1 0 0 new D6h genus #    51 with    72 species is 0,1:2,3,5:\0,4
family= 0 1 1 1 0 0 new D6h genus #    52 with    72 species is 0,1:2,3,5:\0,5
family= 0 1 1 1 0 0 new D6h genus #    53 with    72 species is 0,1:2,3,5:\1,2
family= 0 1 1 1 0 0 new D6h genus #    54 with    72 species is 0,1:2,3,5:\1,3
family= 0 1 1 1 0 0 new D6h genus #    55 with    72 species is 0,1:2,3,5:\1,4
family= 0 1 1 1 0 0 new D6h genus #    56 with    72 species is 0,1:2,3,5:\1,5
family= 0 1 1 1 0 0 new D6h genus #    57 with    72 species is 0,1:2,3,5:\2,3
family= 0 1 1 1 0 0 new D6h genus #    58 with    72 species is 0,1:2,3,5:\2,4
family= 0 1 1 1 0 0 new D6h genus #    59 with    72 species is 0,1:2,3,5:\2,5
family= 0 1 1 1 0 0 new D6h genus #    60 with    72 species is 0,1:2,3,5:\3,4
family= 0 1 1 1 0 0 new D6h genus #    61 with    72 species is 0,1:2,3,5:\3,5
family= 0 1 1 1 0 0 new D6h genus #    62 with    72 species is 0,1:2,3,5:\4,5
family= 0 1 1 1 0 0 new D6h genus #    63 with    36 species is 0,2:0,1,2:\0,2
family= 0 1 1 1 0 0 new D6h genus #    64 with    72 species is 0,2:0,1,3:\0,1
family= 0 1 1 1 0 0 new D6h genus #    65 with    72 species is 0,2:0,1,3:\0,2
family= 0 1 1 1 0 0 new D6h genus #    66 with    72 species is 0,2:0,1,3:\0,3
family= 0 1 1 1 0 0 new D6h genus #    67 with    72 species is 0,2:0,1,3:\0,4
family= 0 1 1 1 0 0 new D6h genus #    68 with    72 species is 0,2:0,1,3:\0,5
family= 0 1 1 1 0 0 new D6h genus #    69 with    72 species is 0,2:0,1,4:\0,1
family= 0 1 1 1 0 0 new D6h genus #    70 with    72 species is 0,2:0,1,4:\0,2
family= 0 1 1 1 0 0 new D6h genus #    71 with    72 species is 0,2:0,1,4:\0,3
family= 0 1 1 1 0 0 new D6h genus #    72 with    72 species is 0,2:0,1,4:\0,4
family= 0 1 1 1 0 0 new D6h genus #    73 with    72 species is 0,2:0,1,4:\0,5
family= 0 1 1 1 0 0 new D6h genus #    74 with    72 species is 0,2:0,1,5:\0,1
family= 0 1 1 1 0 0 new D6h genus #    75 with    72 species is 0,2:0,1,5:\0,2
family= 0 1 1 1 0 0 new D6h genus #    76 with    72 species is 0,2:0,1,5:\0,3
family= 0 1 1 1 0 0 new D6h genus #    77 with    72 species is 0,2:0,1,5:\0,4
family= 0 1 1 1 0 0 new D6h genus #    78 with    72 species is 0,2:0,1,5:\0,5
family= 0 1 1 1 0 0 new D6h genus #    79 with    72 species is 0,2:0,2,3:\0,2
family= 0 1 1 1 0 0 new D6h genus #    80 with    36 species is 0,2:0,2,4:\0,2
family= 0 1 1 1 0 0 new D6h genus #    81 with    72 species is 0,2:0,3,4:\0,1
family= 0 1 1 1 0 0 new D6h genus #    82 with    72 species is 0,2:0,3,4:\0,2
family= 0 1 1 1 0 0 new D6h genus #    83 with    72 species is 0,2:0,3,4:\0,3
family= 0 1 1 1 0 0 new D6h genus #    84 with    72 species is 0,2:0,3,4:\0,4
family= 0 1 1 1 0 0 new D6h genus #    85 with    72 species is 0,2:0,3,4:\0,5
family= 0 1 1 1 0 0 new D6h genus #    86 with    72 species is 0,2:0,3,5:\0,1
family= 0 1 1 1 0 0 new D6h genus #    87 with    72 species is 0,2:0,3,5:\0,2
family= 0 1 1 1 0 0 new D6h genus #    88 with    72 species is 0,2:0,3,5:\0,3
family= 0 1 1 1 0 0 new D6h genus #    89 with    72 species is 0,2:0,3,5:\0,4
family= 0 1 1 1 0 0 new D6h genus #    90 with    72 species is 0,2:0,3,5:\0,5
family= 0 1 1 1 0 0 new D6h genus #    91 with    72 species is 0,2:0,4,5:\0,1
family= 0 1 1 1 0 0 new D6h genus #    92 with    72 species is 0,2:0,4,5:\0,2
family= 0 1 1 1 0 0 new D6h genus #    93 with    72 species is 0,2:0,4,5:\0,3
family= 0 1 1 1 0 0 new D6h genus #    94 with    72 species is 0,2:0,4,5:\0,4
family= 0 1 1 1 0 0 new D6h genus #    95 with    72 species is 0,2:0,4,5:\0,5
family= 0 1 1 1 0 0 new D6h genus #    96 with    72 species is 0,2:1,3,4:\0,1
family= 0 1 1 1 0 0 new D6h genus #    97 with    72 species is 0,2:1,3,4:\0,2
family= 0 1 1 1 0 0 new D6h genus #    98 with    72 species is 0,2:1,3,4:\0,3
family= 0 1 1 1 0 0 new D6h genus #    99 with    72 species is 0,2:1,3,4:\0,4
family= 0 1 1 1 0 0 new D6h genus #   100 with    72 species is 0,2:1,3,4:\0,5
family= 0 1 1 1 0 0 new D6h genus #   101 with    72 species is 0,2:1,3,4:\1,2
family= 0 1 1 1 0 0 new D6h genus #   102 with    72 species is 0,2:1,3,4:\1,3
family= 0 1 1 1 0 0 new D6h genus #   103 with    72 species is 0,2:1,3,4:\1,4
family= 0 1 1 1 0 0 new D6h genus #   104 with    72 species is 0,2:1,3,4:\1,5
family= 0 1 1 1 0 0 new D6h genus #   105 with    72 species is 0,2:1,3,4:\2,3
family= 0 1 1 1 0 0 new D6h genus #   106 with    72 species is 0,2:1,3,4:\2,4
family= 0 1 1 1 0 0 new D6h genus #   107 with    72 species is 0,2:1,3,4:\2,5
family= 0 1 1 1 0 0 new D6h genus #   108 with    72 species is 0,2:1,3,4:\3,4
family= 0 1 1 1 0 0 new D6h genus #   109 with    72 species is 0,2:1,3,4:\3,5
family= 0 1 1 1 0 0 new D6h genus #   110 with    72 species is 0,2:1,3,4:\4,5
family= 0 1 1 1 0 0 new D6h genus #   111 with    72 species is 0,2:1,3,5:\0,1
family= 0 1 1 1 0 0 new D6h genus #   112 with    36 species is 0,2:1,3,5:\0,2
family= 0 1 1 1 0 0 new D6h genus #   113 with    72 species is 0,2:1,3,5:\0,3
family= 0 1 1 1 0 0 new D6h genus #   114 with    72 species is 0,2:1,3,5:\0,4
family= 0 1 1 1 0 0 new D6h genus #   115 with    72 species is 0,2:1,3,5:\0,5
family= 0 1 1 1 0 0 new D6h genus #   116 with    72 species is 0,2:1,3,5:\1,3
family= 0 1 1 1 0 0 new D6h genus #   117 with    36 species is 0,2:1,3,5:\1,4
family= 0 1 1 1 0 0 new D6h genus #   118 with    72 species is 0,2:1,3,5:\3,4
family= 0 1 1 1 0 0 new D6h genus #   119 with    36 species is 0,2:1,3,5:\3,5
family= 0 1 1 1 0 0 new D6h genus #   120 with    72 species is 0,2:3,4,5:\0,1
family= 0 1 1 1 0 0 new D6h genus #   121 with    36 species is 0,2:3,4,5:\0,2
family= 0 1 1 1 0 0 new D6h genus #   122 with    72 species is 0,2:3,4,5:\0,3
family= 0 1 1 1 0 0 new D6h genus #   123 with    72 species is 0,2:3,4,5:\0,4
family= 0 1 1 1 0 0 new D6h genus #   124 with    72 species is 0,2:3,4,5:\0,5
family= 0 1 1 1 0 0 new D6h genus #   125 with    72 species is 0,2:3,4,5:\1,3
family= 0 1 1 1 0 0 new D6h genus #   126 with    36 species is 0,2:3,4,5:\1,4
family= 0 1 1 1 0 0 new D6h genus #   127 with    72 species is 0,2:3,4,5:\3,4
family= 0 1 1 1 0 0 new D6h genus #   128 with    36 species is 0,2:3,4,5:\3,5
family= 0 1 1 1 0 0 new D6h genus #   129 with    72 species is 0,3:0,1,2:\0,1
family= 0 1 1 1 0 0 new D6h genus #   130 with    72 species is 0,3:0,1,2:\0,2
family= 0 1 1 1 0 0 new D6h genus #   131 with    72 species is 0,3:0,1,2:\0,3
family= 0 1 1 1 0 0 new D6h genus #   132 with    72 species is 0,3:0,1,2:\0,4
family= 0 1 1 1 0 0 new D6h genus #   133 with    72 species is 0,3:0,1,2:\0,5
family= 0 1 1 1 0 0 new D6h genus #   134 with    72 species is 0,3:0,1,3:\0,3
family= 0 1 1 1 0 0 new D6h genus #   135 with    72 species is 0,3:0,1,4:\0,1
family= 0 1 1 1 0 0 new D6h genus #   136 with    72 species is 0,3:0,1,4:\0,2
family= 0 1 1 1 0 0 new D6h genus #   137 with    72 species is 0,3:0,1,4:\0,3
family= 0 1 1 1 0 0 new D6h genus #   138 with    72 species is 0,3:0,1,4:\0,4
family= 0 1 1 1 0 0 new D6h genus #   139 with    72 species is 0,3:0,1,4:\0,5
family= 0 1 1 1 0 0 new D6h genus #   140 with    72 species is 0,3:0,1,5:\0,1
family= 0 1 1 1 0 0 new D6h genus #   141 with    72 species is 0,3:0,1,5:\0,2
family= 0 1 1 1 0 0 new D6h genus #   142 with    36 species is 0,3:0,1,5:\0,3
family= 0 1 1 1 0 0 new D6h genus #   143 with    72 species is 0,3:0,2,4:\0,1
family= 0 1 1 1 0 0 new D6h genus #   144 with    72 species is 0,3:0,2,4:\0,2
family= 0 1 1 1 0 0 new D6h genus #   145 with    36 species is 0,3:0,2,4:\0,3
family= 0 1 1 1 0 0 new D6h genus #   146 with    72 species is 0,3:1,2,4:\0,1
family= 0 1 1 1 0 0 new D6h genus #   147 with    72 species is 0,3:1,2,4:\0,2
family= 0 1 1 1 0 0 new D6h genus #   148 with    72 species is 0,3:1,2,4:\0,3
family= 0 1 1 1 0 0 new D6h genus #   149 with    72 species is 0,3:1,2,4:\0,4
family= 0 1 1 1 0 0 new D6h genus #   150 with    72 species is 0,3:1,2,4:\0,5
family= 0 1 1 1 0 0 new D6h genus #   151 with    72 species is 0,3:1,2,4:\1,2
family= 0 1 1 1 0 0 new D6h genus #   152 with    72 species is 0,3:1,2,4:\1,3
family= 0 1 1 1 0 0 new D6h genus #   153 with    72 species is 0,3:1,2,4:\1,4
family= 0 1 1 1 0 0 new D6h genus #   154 with    72 species is 0,3:1,2,4:\1,5
family= 0 1 1 1 0 0 new D6h genus #   155 with    72 species is 0,3:1,2,4:\2,3
family= 0 1 1 1 0 0 new D6h genus #   156 with    72 species is 0,3:1,2,4:\2,4
family= 0 1 1 1 0 0 new D6h genus #   157 with    72 species is 0,3:1,2,4:\2,5
family= 0 1 1 1 0 0 new D6h genus #   158 with    72 species is 0,3:1,2,4:\3,4
family= 0 1 1 1 0 0 new D6h genus #   159 with    72 species is 0,3:1,2,4:\3,5
family= 0 1 1 1 0 0 new D6h genus #   160 with    72 species is 0,3:1,2,4:\4,5
Nber of genera for this family=  160
 
family= 0 0 2 1 0 0
 
family= 0 0 2 1 0 0 new D6h genus #     1 with    72 species is 0,1,2:0,1,3:\0,1
family= 0 0 2 1 0 0 new D6h genus #     2 with    72 species is 0,1,2:0,1,4:\0,1
family= 0 0 2 1 0 0 new D6h genus #     3 with    36 species is 0,1,2:0,1,5:\0,1
family= 0 0 2 1 0 0 new D6h genus #     4 with    72 species is 0,1,2:0,2,3:\0,2
family= 0 0 2 1 0 0 new D6h genus #     5 with    36 species is 0,1,2:0,2,4:\0,2
family= 0 0 2 1 0 0 new D6h genus #     6 with    72 species is 0,1,2:0,3,4:\0,1
family= 0 0 2 1 0 0 new D6h genus #     7 with    72 species is 0,1,2:0,3,4:\0,2
family= 0 0 2 1 0 0 new D6h genus #     8 with    72 species is 0,1,2:0,3,4:\0,3
family= 0 0 2 1 0 0 new D6h genus #     9 with    72 species is 0,1,2:0,3,4:\0,4
family= 0 0 2 1 0 0 new D6h genus #    10 with    72 species is 0,1,2:0,3,4:\0,5
family= 0 0 2 1 0 0 new D6h genus #    11 with    72 species is 0,1,2:0,3,5:\0,1
family= 0 0 2 1 0 0 new D6h genus #    12 with    72 species is 0,1,2:0,3,5:\0,2
family= 0 0 2 1 0 0 new D6h genus #    13 with    72 species is 0,1,2:0,3,5:\0,3
family= 0 0 2 1 0 0 new D6h genus #    14 with    72 species is 0,1,2:0,3,5:\0,4
family= 0 0 2 1 0 0 new D6h genus #    15 with    72 species is 0,1,2:0,3,5:\0,5
family= 0 0 2 1 0 0 new D6h genus #    16 with    72 species is 0,1,2:0,4,5:\0,1
family= 0 0 2 1 0 0 new D6h genus #    17 with    72 species is 0,1,2:0,4,5:\0,2
family= 0 0 2 1 0 0 new D6h genus #    18 with    36 species is 0,1,2:0,4,5:\0,3
family= 0 0 2 1 0 0 new D6h genus #    19 with    72 species is 0,1,2:1,3,4:\0,1
family= 0 0 2 1 0 0 new D6h genus #    20 with    72 species is 0,1,2:1,3,4:\1,2
family= 0 0 2 1 0 0 new D6h genus #    21 with    72 species is 0,1,2:1,3,4:\1,3
family= 0 0 2 1 0 0 new D6h genus #    22 with    72 species is 0,1,2:1,3,4:\1,4
family= 0 0 2 1 0 0 new D6h genus #    23 with    72 species is 0,1,2:1,3,4:\1,5
family= 0 0 2 1 0 0 new D6h genus #    24 with    72 species is 0,1,2:1,3,5:\0,1
family= 0 0 2 1 0 0 new D6h genus #    25 with    72 species is 0,1,2:1,3,5:\1,3
family= 0 0 2 1 0 0 new D6h genus #    26 with    36 species is 0,1,2:1,3,5:\1,4
family= 0 0 2 1 0 0 new D6h genus #    27 with    72 species is 0,1,2:3,4,5:\0,1
family= 0 0 2 1 0 0 new D6h genus #    28 with    36 species is 0,1,2:3,4,5:\0,2
family= 0 0 2 1 0 0 new D6h genus #    29 with    36 species is 0,1,2:3,4,5:\0,3
family= 0 0 2 1 0 0 new D6h genus #    30 with    72 species is 0,1,2:3,4,5:\0,4
family= 0 0 2 1 0 0 new D6h genus #    31 with    36 species is 0,1,2:3,4,5:\0,5
family= 0 0 2 1 0 0 new D6h genus #    32 with    18 species is 0,1,2:3,4,5:\1,4
family= 0 0 2 1 0 0 new D6h genus #    33 with    36 species is 0,1,3:0,1,4:\0,1
family= 0 0 2 1 0 0 new D6h genus #    34 with    36 species is 0,1,3:0,2,3:\0,3
family= 0 0 2 1 0 0 new D6h genus #    35 with    72 species is 0,1,3:0,2,4:\0,1
family= 0 0 2 1 0 0 new D6h genus #    36 with    72 species is 0,1,3:0,2,4:\0,2
family= 0 0 2 1 0 0 new D6h genus #    37 with    72 species is 0,1,3:0,2,4:\0,3
family= 0 0 2 1 0 0 new D6h genus #    38 with    72 species is 0,1,3:0,2,4:\0,4
family= 0 0 2 1 0 0 new D6h genus #    39 with    72 species is 0,1,3:0,2,4:\0,5
family= 0 0 2 1 0 0 new D6h genus #    40 with    72 species is 0,1,3:0,2,5:\0,1
family= 0 0 2 1 0 0 new D6h genus #    41 with    72 species is 0,1,3:0,2,5:\0,2
family= 0 0 2 1 0 0 new D6h genus #    42 with    72 species is 0,1,3:0,2,5:\0,3
family= 0 0 2 1 0 0 new D6h genus #    43 with    72 species is 0,1,3:0,2,5:\0,4
family= 0 0 2 1 0 0 new D6h genus #    44 with    72 species is 0,1,3:0,2,5:\0,5
family= 0 0 2 1 0 0 new D6h genus #    45 with    36 species is 0,1,3:0,3,4:\0,3
family= 0 0 2 1 0 0 new D6h genus #    46 with    36 species is 0,1,3:0,3,5:\0,3
family= 0 0 2 1 0 0 new D6h genus #    47 with    72 species is 0,1,3:1,2,5:\0,1
family= 0 0 2 1 0 0 new D6h genus #    48 with    72 species is 0,1,3:1,2,5:\1,3
family= 0 0 2 1 0 0 new D6h genus #    49 with    36 species is 0,1,3:1,2,5:\1,4
family= 0 0 2 1 0 0 new D6h genus #    50 with    36 species is 0,1,3:1,3,4:\1,3
family= 0 0 2 1 0 0 new D6h genus #    51 with    72 species is 0,1,3:1,3,5:\1,3
family= 0 0 2 1 0 0 new D6h genus #    52 with    72 species is 0,1,3:1,4,5:\0,1
family= 0 0 2 1 0 0 new D6h genus #    53 with    72 species is 0,1,3:1,4,5:\1,2
family= 0 0 2 1 0 0 new D6h genus #    54 with    72 species is 0,1,3:1,4,5:\1,3
family= 0 0 2 1 0 0 new D6h genus #    55 with    72 species is 0,1,3:1,4,5:\1,4
family= 0 0 2 1 0 0 new D6h genus #    56 with    72 species is 0,1,3:1,4,5:\1,5
family= 0 0 2 1 0 0 new D6h genus #    57 with    72 species is 0,1,3:2,4,5:\0,1
family= 0 0 2 1 0 0 new D6h genus #    58 with    72 species is 0,1,3:2,4,5:\0,2
family= 0 0 2 1 0 0 new D6h genus #    59 with    72 species is 0,1,3:2,4,5:\0,3
family= 0 0 2 1 0 0 new D6h genus #    60 with    72 species is 0,1,3:2,4,5:\0,4
family= 0 0 2 1 0 0 new D6h genus #    61 with    36 species is 0,1,3:2,4,5:\0,5
family= 0 0 2 1 0 0 new D6h genus #    62 with    72 species is 0,1,3:2,4,5:\1,2
family= 0 0 2 1 0 0 new D6h genus #    63 with    72 species is 0,1,3:2,4,5:\1,3
family= 0 0 2 1 0 0 new D6h genus #    64 with    36 species is 0,1,3:2,4,5:\1,4
family= 0 0 2 1 0 0 new D6h genus #    65 with    36 species is 0,1,3:2,4,5:\2,3
family= 0 0 2 1 0 0 new D6h genus #    66 with    36 species is 0,2,4:1,3,5:\0,1
family= 0 0 2 1 0 0 new D6h genus #    67 with    36 species is 0,2,4:1,3,5:\0,2
family= 0 0 2 1 0 0 new D6h genus #    68 with    18 species is 0,2,4:1,3,5:\0,3
Nber of genera for this family=   68
 
family= 1 0 0 2 0 0
 
family= 1 0 0 2 0 0 new D6h genus #     1 with    36 species is 0:\0,1:\0,1
family= 1 0 0 2 0 0 new D6h genus #     2 with    72 species is 0:\0,1:\0,2
family= 1 0 0 2 0 0 new D6h genus #     3 with    72 species is 0:\0,1:\0,3
family= 1 0 0 2 0 0 new D6h genus #     4 with    72 species is 0:\0,1:\0,4
family= 1 0 0 2 0 0 new D6h genus #     5 with    36 species is 0:\0,1:\0,5
family= 1 0 0 2 0 0 new D6h genus #     6 with    72 species is 0:\0,1:\1,2
family= 1 0 0 2 0 0 new D6h genus #     7 with    72 species is 0:\0,1:\1,3
family= 1 0 0 2 0 0 new D6h genus #     8 with    72 species is 0:\0,1:\1,4
family= 1 0 0 2 0 0 new D6h genus #     9 with    72 species is 0:\0,1:\1,5
family= 1 0 0 2 0 0 new D6h genus #    10 with    72 species is 0:\0,1:\2,3
family= 1 0 0 2 0 0 new D6h genus #    11 with    72 species is 0:\0,1:\2,4
family= 1 0 0 2 0 0 new D6h genus #    12 with    72 species is 0:\0,1:\2,5
family= 1 0 0 2 0 0 new D6h genus #    13 with    72 species is 0:\0,1:\3,4
family= 1 0 0 2 0 0 new D6h genus #    14 with    72 species is 0:\0,1:\3,5
family= 1 0 0 2 0 0 new D6h genus #    15 with    72 species is 0:\0,1:\4,5
family= 1 0 0 2 0 0 new D6h genus #    16 with    36 species is 0:\0,2:\0,2
family= 1 0 0 2 0 0 new D6h genus #    17 with    72 species is 0:\0,2:\0,3
family= 1 0 0 2 0 0 new D6h genus #    18 with    36 species is 0:\0,2:\0,4
family= 1 0 0 2 0 0 new D6h genus #    19 with    72 species is 0:\0,2:\1,2
family= 1 0 0 2 0 0 new D6h genus #    20 with    72 species is 0:\0,2:\1,3
family= 1 0 0 2 0 0 new D6h genus #    21 with    72 species is 0:\0,2:\1,4
family= 1 0 0 2 0 0 new D6h genus #    22 with    72 species is 0:\0,2:\1,5
family= 1 0 0 2 0 0 new D6h genus #    23 with    72 species is 0:\0,2:\2,3
family= 1 0 0 2 0 0 new D6h genus #    24 with    72 species is 0:\0,2:\2,4
family= 1 0 0 2 0 0 new D6h genus #    25 with    72 species is 0:\0,2:\2,5
family= 1 0 0 2 0 0 new D6h genus #    26 with    72 species is 0:\0,2:\3,4
family= 1 0 0 2 0 0 new D6h genus #    27 with    72 species is 0:\0,2:\3,5
family= 1 0 0 2 0 0 new D6h genus #    28 with    72 species is 0:\0,2:\4,5
family= 1 0 0 2 0 0 new D6h genus #    29 with    18 species is 0:\0,3:\0,3
family= 1 0 0 2 0 0 new D6h genus #    30 with    72 species is 0:\0,3:\1,2
family= 1 0 0 2 0 0 new D6h genus #    31 with    72 species is 0:\0,3:\1,3
family= 1 0 0 2 0 0 new D6h genus #    32 with    72 species is 0:\0,3:\1,4
family= 1 0 0 2 0 0 new D6h genus #    33 with    36 species is 0:\0,3:\1,5
family= 1 0 0 2 0 0 new D6h genus #    34 with    72 species is 0:\0,3:\2,3
family= 1 0 0 2 0 0 new D6h genus #    35 with    36 species is 0:\0,3:\2,4
Nber of genera for this family=   35
 
family= 0 1 0 2 0 0
 
family= 0 1 0 2 0 0 new D6h genus #     1 with    18 species is 0,1:\0,1:\0,1
family= 0 1 0 2 0 0 new D6h genus #     2 with    72 species is 0,1:\0,1:\0,2
family= 0 1 0 2 0 0 new D6h genus #     3 with    72 species is 0,1:\0,1:\0,3
family= 0 1 0 2 0 0 new D6h genus #     4 with    72 species is 0,1:\0,1:\0,4
family= 0 1 0 2 0 0 new D6h genus #     5 with    72 species is 0,1:\0,1:\0,5
family= 0 1 0 2 0 0 new D6h genus #     6 with    72 species is 0,1:\0,1:\2,3
family= 0 1 0 2 0 0 new D6h genus #     7 with    72 species is 0,1:\0,1:\2,4
family= 0 1 0 2 0 0 new D6h genus #     8 with    36 species is 0,1:\0,1:\2,5
family= 0 1 0 2 0 0 new D6h genus #     9 with    36 species is 0,1:\0,1:\3,4
family= 0 1 0 2 0 0 new D6h genus #    10 with    72 species is 0,1:\0,2:\1,2
family= 0 1 0 2 0 0 new D6h genus #    11 with    72 species is 0,1:\0,2:\1,3
family= 0 1 0 2 0 0 new D6h genus #    12 with    72 species is 0,1:\0,2:\1,4
family= 0 1 0 2 0 0 new D6h genus #    13 with    36 species is 0,1:\0,2:\1,5
family= 0 1 0 2 0 0 new D6h genus #    14 with    72 species is 0,1:\0,3:\1,2
family= 0 1 0 2 0 0 new D6h genus #    15 with    72 species is 0,1:\0,3:\1,3
family= 0 1 0 2 0 0 new D6h genus #    16 with    36 species is 0,1:\0,3:\1,4
family= 0 1 0 2 0 0 new D6h genus #    17 with    72 species is 0,1:\0,4:\1,2
family= 0 1 0 2 0 0 new D6h genus #    18 with    36 species is 0,1:\0,4:\1,3
family= 0 1 0 2 0 0 new D6h genus #    19 with    36 species is 0,1:\0,5:\1,2
family= 0 1 0 2 0 0 new D6h genus #    20 with    72 species is 0,2:\0,1:\0,2
family= 0 1 0 2 0 0 new D6h genus #    21 with    36 species is 0,2:\0,1:\1,2
family= 0 1 0 2 0 0 new D6h genus #    22 with    72 species is 0,2:\0,1:\2,3
family= 0 1 0 2 0 0 new D6h genus #    23 with    72 species is 0,2:\0,1:\2,4
family= 0 1 0 2 0 0 new D6h genus #    24 with    72 species is 0,2:\0,1:\2,5
family= 0 1 0 2 0 0 new D6h genus #    25 with    18 species is 0,2:\0,2:\0,2
family= 0 1 0 2 0 0 new D6h genus #    26 with    72 species is 0,2:\0,2:\0,3
family= 0 1 0 2 0 0 new D6h genus #    27 with    72 species is 0,2:\0,2:\0,4
family= 0 1 0 2 0 0 new D6h genus #    28 with    72 species is 0,2:\0,2:\0,5
family= 0 1 0 2 0 0 new D6h genus #    29 with    72 species is 0,2:\0,2:\1,3
family= 0 1 0 2 0 0 new D6h genus #    30 with    36 species is 0,2:\0,2:\1,4
family= 0 1 0 2 0 0 new D6h genus #    31 with    72 species is 0,2:\0,2:\3,4
family= 0 1 0 2 0 0 new D6h genus #    32 with    36 species is 0,2:\0,2:\3,5
family= 0 1 0 2 0 0 new D6h genus #    33 with    72 species is 0,2:\0,3:\2,3
family= 0 1 0 2 0 0 new D6h genus #    34 with    72 species is 0,2:\0,3:\2,4
family= 0 1 0 2 0 0 new D6h genus #    35 with    36 species is 0,2:\0,3:\2,5
family= 0 1 0 2 0 0 new D6h genus #    36 with    72 species is 0,2:\0,4:\2,3
family= 0 1 0 2 0 0 new D6h genus #    37 with    36 species is 0,2:\0,4:\2,4
family= 0 1 0 2 0 0 new D6h genus #    38 with    36 species is 0,2:\0,5:\2,3
family= 0 1 0 2 0 0 new D6h genus #    39 with    72 species is 0,3:\0,1:\0,3
family= 0 1 0 2 0 0 new D6h genus #    40 with    72 species is 0,3:\0,1:\1,3
family= 0 1 0 2 0 0 new D6h genus #    41 with    36 species is 0,3:\0,1:\2,3
family= 0 1 0 2 0 0 new D6h genus #    42 with    36 species is 0,3:\0,1:\3,4
family= 0 1 0 2 0 0 new D6h genus #    43 with    72 species is 0,3:\0,1:\3,5
family= 0 1 0 2 0 0 new D6h genus #    44 with    72 species is 0,3:\0,2:\0,3
family= 0 1 0 2 0 0 new D6h genus #    45 with    36 species is 0,3:\0,2:\1,3
family= 0 1 0 2 0 0 new D6h genus #    46 with    36 species is 0,3:\0,2:\3,5
family= 0 1 0 2 0 0 new D6h genus #    47 with     9 species is 0,3:\0,3:\0,3
family= 0 1 0 2 0 0 new D6h genus #    48 with    36 species is 0,3:\0,3:\1,2
family= 0 1 0 2 0 0 new D6h genus #    49 with    36 species is 0,3:\0,3:\1,4
family= 0 1 0 2 0 0 new D6h genus #    50 with    36 species is 0,3:\0,3:\1,5
Nber of genera for this family=   50
 
family= 0 0 1 2 0 0
 
family= 0 0 1 2 0 0 new D6h genus #     1 with    72 species is 0,1,2:\0,1:\0,2
family= 0 0 1 2 0 0 new D6h genus #     2 with    36 species is 0,1,2:\0,1:\1,2
family= 0 0 1 2 0 0 new D6h genus #     3 with    72 species is 0,1,2:\0,1:\2,3
family= 0 0 1 2 0 0 new D6h genus #     4 with    72 species is 0,1,2:\0,1:\2,4
family= 0 0 1 2 0 0 new D6h genus #     5 with    72 species is 0,1,2:\0,1:\2,5
family= 0 0 1 2 0 0 new D6h genus #     6 with    72 species is 0,1,2:\0,2:\1,3
family= 0 0 1 2 0 0 new D6h genus #     7 with    36 species is 0,1,2:\0,2:\1,4
family= 0 0 1 2 0 0 new D6h genus #     8 with    72 species is 0,1,3:\0,1:\0,3
family= 0 0 1 2 0 0 new D6h genus #     9 with    72 species is 0,1,3:\0,1:\1,3
family= 0 0 1 2 0 0 new D6h genus #    10 with    72 species is 0,1,3:\0,1:\2,3
family= 0 0 1 2 0 0 new D6h genus #    11 with    72 species is 0,1,3:\0,1:\3,4
family= 0 0 1 2 0 0 new D6h genus #    12 with    72 species is 0,1,3:\0,1:\3,5
family= 0 0 1 2 0 0 new D6h genus #    13 with    72 species is 0,1,3:\0,2:\1,3
family= 0 0 1 2 0 0 new D6h genus #    14 with    72 species is 0,1,3:\0,3:\1,2
family= 0 0 1 2 0 0 new D6h genus #    15 with    72 species is 0,1,3:\0,3:\1,3
family= 0 0 1 2 0 0 new D6h genus #    16 with    72 species is 0,1,3:\0,3:\1,4
family= 0 0 1 2 0 0 new D6h genus #    17 with    72 species is 0,1,3:\0,3:\1,5
family= 0 0 1 2 0 0 new D6h genus #    18 with    72 species is 0,1,3:\0,4:\1,3
family= 0 0 1 2 0 0 new D6h genus #    19 with    72 species is 0,1,3:\0,5:\1,3
family= 0 0 1 2 0 0 new D6h genus #    20 with    72 species is 0,2,4:\0,1:\2,4
family= 0 0 1 2 0 0 new D6h genus #    21 with    36 species is 0,2,4:\0,2:\0,4
family= 0 0 1 2 0 0 new D6h genus #    22 with    36 species is 0,2,4:\0,2:\1,4
Nber of genera for this family=   22
 
family= 0 0 0 3 0 0
 
family= 0 0 0 3 0 0 new D6h genus #     1 with    12 species is \0,1:\2,3:\4,5
family= 0 0 0 3 0 0 new D6h genus #     2 with    36 species is \0,1:\2,4:\3,5
family= 0 0 0 3 0 0 new D6h genus #     3 with    18 species is \0,1:\2,5:\3,4
family= 0 0 0 3 0 0 new D6h genus #     4 with    18 species is \0,2:\1,4:\3,5
family= 0 0 0 3 0 0 new D6h genus #     5 with     6 species is \0,3:\1,4:\2,5
Nber of genera for this family=    5
 
family= 2 0 0 0 1 0
 
family= 2 0 0 0 1 0 new D6h genus #     1 with    18 species is 0:0:\0
family= 2 0 0 0 1 0 new D6h genus #     2 with    72 species is 0:1:\0
family= 2 0 0 0 1 0 new D6h genus #     3 with    72 species is 0:1:\2
family= 2 0 0 0 1 0 new D6h genus #     4 with    72 species is 0:1:\3
family= 2 0 0 0 1 0 new D6h genus #     5 with    72 species is 0:2:\0
family= 2 0 0 0 1 0 new D6h genus #     6 with    36 species is 0:2:\1
family= 2 0 0 0 1 0 new D6h genus #     7 with    72 species is 0:2:\3
family= 2 0 0 0 1 0 new D6h genus #     8 with    36 species is 0:2:\4
family= 2 0 0 0 1 0 new D6h genus #     9 with    36 species is 0:3:\0
family= 2 0 0 0 1 0 new D6h genus #    10 with    72 species is 0:3:\1
Nber of genera for this family=   10
 
family= 1 1 0 0 1 0
 
family= 1 1 0 0 1 0 new D6h genus #     1 with    72 species is 0:0,1:\0
family= 1 1 0 0 1 0 new D6h genus #     2 with    72 species is 0:0,2:\0
family= 1 1 0 0 1 0 new D6h genus #     3 with    36 species is 0:0,3:\0
family= 1 1 0 0 1 0 new D6h genus #     4 with    72 species is 0:1,2:\0
family= 1 1 0 0 1 0 new D6h genus #     5 with    72 species is 0:1,2:\1
family= 1 1 0 0 1 0 new D6h genus #     6 with    72 species is 0:1,2:\2
family= 1 1 0 0 1 0 new D6h genus #     7 with    72 species is 0:1,2:\3
family= 1 1 0 0 1 0 new D6h genus #     8 with    72 species is 0:1,2:\4
family= 1 1 0 0 1 0 new D6h genus #     9 with    72 species is 0:1,2:\5
family= 1 1 0 0 1 0 new D6h genus #    10 with    72 species is 0:1,3:\0
family= 1 1 0 0 1 0 new D6h genus #    11 with    72 species is 0:1,3:\1
family= 1 1 0 0 1 0 new D6h genus #    12 with    72 species is 0:1,3:\2
family= 1 1 0 0 1 0 new D6h genus #    13 with    72 species is 0:1,3:\3
family= 1 1 0 0 1 0 new D6h genus #    14 with    72 species is 0:1,3:\4
family= 1 1 0 0 1 0 new D6h genus #    15 with    72 species is 0:1,3:\5
family= 1 1 0 0 1 0 new D6h genus #    16 with    72 species is 0:1,4:\0
family= 1 1 0 0 1 0 new D6h genus #    17 with    72 species is 0:1,4:\1
family= 1 1 0 0 1 0 new D6h genus #    18 with    72 species is 0:1,4:\2
family= 1 1 0 0 1 0 new D6h genus #    19 with    72 species is 0:1,4:\3
family= 1 1 0 0 1 0 new D6h genus #    20 with    72 species is 0:1,4:\4
family= 1 1 0 0 1 0 new D6h genus #    21 with    72 species is 0:1,4:\5
family= 1 1 0 0 1 0 new D6h genus #    22 with    36 species is 0:1,5:\0
family= 1 1 0 0 1 0 new D6h genus #    23 with    72 species is 0:1,5:\1
family= 1 1 0 0 1 0 new D6h genus #    24 with    72 species is 0:1,5:\2
family= 1 1 0 0 1 0 new D6h genus #    25 with    36 species is 0:1,5:\3
family= 1 1 0 0 1 0 new D6h genus #    26 with    72 species is 0:2,3:\0
family= 1 1 0 0 1 0 new D6h genus #    27 with    72 species is 0:2,3:\1
family= 1 1 0 0 1 0 new D6h genus #    28 with    72 species is 0:2,3:\2
family= 1 1 0 0 1 0 new D6h genus #    29 with    72 species is 0:2,3:\3
family= 1 1 0 0 1 0 new D6h genus #    30 with    72 species is 0:2,3:\4
family= 1 1 0 0 1 0 new D6h genus #    31 with    72 species is 0:2,3:\5
family= 1 1 0 0 1 0 new D6h genus #    32 with    36 species is 0:2,4:\0
family= 1 1 0 0 1 0 new D6h genus #    33 with    72 species is 0:2,4:\1
family= 1 1 0 0 1 0 new D6h genus #    34 with    72 species is 0:2,4:\2
family= 1 1 0 0 1 0 new D6h genus #    35 with    36 species is 0:2,4:\3
Nber of genera for this family=   35
 
family= 0 2 0 0 1 0
 
family= 0 2 0 0 1 0 new D6h genus #     1 with    72 species is 0,1:0,2:\0
family= 0 2 0 0 1 0 new D6h genus #     2 with    72 species is 0,1:0,3:\0
family= 0 2 0 0 1 0 new D6h genus #     3 with    72 species is 0,1:0,4:\0
family= 0 2 0 0 1 0 new D6h genus #     4 with    36 species is 0,1:0,5:\0
family= 0 2 0 0 1 0 new D6h genus #     5 with    72 species is 0,1:2,3:\0
family= 0 2 0 0 1 0 new D6h genus #     6 with    72 species is 0,1:2,3:\1
family= 0 2 0 0 1 0 new D6h genus #     7 with    72 species is 0,1:2,3:\4
family= 0 2 0 0 1 0 new D6h genus #     8 with    72 species is 0,1:2,4:\0
family= 0 2 0 0 1 0 new D6h genus #     9 with    72 species is 0,1:2,4:\1
family= 0 2 0 0 1 0 new D6h genus #    10 with    72 species is 0,1:2,4:\2
family= 0 2 0 0 1 0 new D6h genus #    11 with    72 species is 0,1:2,4:\3
family= 0 2 0 0 1 0 new D6h genus #    12 with    72 species is 0,1:2,4:\4
family= 0 2 0 0 1 0 new D6h genus #    13 with    72 species is 0,1:2,4:\5
family= 0 2 0 0 1 0 new D6h genus #    14 with    72 species is 0,1:2,5:\0
family= 0 2 0 0 1 0 new D6h genus #    15 with    72 species is 0,1:2,5:\2
family= 0 2 0 0 1 0 new D6h genus #    16 with    72 species is 0,1:2,5:\3
family= 0 2 0 0 1 0 new D6h genus #    17 with    72 species is 0,1:3,4:\0
family= 0 2 0 0 1 0 new D6h genus #    18 with    36 species is 0,1:3,4:\2
family= 0 2 0 0 1 0 new D6h genus #    19 with    72 species is 0,2:0,3:\0
family= 0 2 0 0 1 0 new D6h genus #    20 with    36 species is 0,2:0,4:\0
family= 0 2 0 0 1 0 new D6h genus #    21 with    72 species is 0,2:1,3:\0
family= 0 2 0 0 1 0 new D6h genus #    22 with    72 species is 0,2:1,3:\1
family= 0 2 0 0 1 0 new D6h genus #    23 with    72 species is 0,2:1,3:\4
family= 0 2 0 0 1 0 new D6h genus #    24 with    72 species is 0,2:1,4:\0
family= 0 2 0 0 1 0 new D6h genus #    25 with    36 species is 0,2:1,4:\1
family= 0 2 0 0 1 0 new D6h genus #    26 with    72 species is 0,2:1,4:\3
family= 0 2 0 0 1 0 new D6h genus #    27 with    36 species is 0,2:1,4:\4
family= 0 2 0 0 1 0 new D6h genus #    28 with    72 species is 0,2:3,5:\0
family= 0 2 0 0 1 0 new D6h genus #    29 with    36 species is 0,2:3,5:\1
family= 0 2 0 0 1 0 new D6h genus #    30 with    72 species is 0,3:1,4:\0
family= 0 2 0 0 1 0 new D6h genus #    31 with    36 species is 0,3:1,4:\2
Nber of genera for this family=   31
 
family= 1 0 1 0 1 0
 
family= 1 0 1 0 1 0 new D6h genus #     1 with    72 species is 0:0,1,2:\0
family= 1 0 1 0 1 0 new D6h genus #     2 with    72 species is 0:0,1,3:\0
family= 1 0 1 0 1 0 new D6h genus #     3 with    72 species is 0:0,1,4:\0
family= 1 0 1 0 1 0 new D6h genus #     4 with    36 species is 0:0,1,5:\0
family= 1 0 1 0 1 0 new D6h genus #     5 with    72 species is 0:0,2,3:\0
family= 1 0 1 0 1 0 new D6h genus #     6 with    36 species is 0:0,2,4:\0
family= 1 0 1 0 1 0 new D6h genus #     7 with    72 species is 0:1,2,3:\0
family= 1 0 1 0 1 0 new D6h genus #     8 with    72 species is 0:1,2,3:\1
family= 1 0 1 0 1 0 new D6h genus #     9 with    72 species is 0:1,2,3:\2
family= 1 0 1 0 1 0 new D6h genus #    10 with    72 species is 0:1,2,3:\3
family= 1 0 1 0 1 0 new D6h genus #    11 with    72 species is 0:1,2,3:\4
family= 1 0 1 0 1 0 new D6h genus #    12 with    72 species is 0:1,2,3:\5
family= 1 0 1 0 1 0 new D6h genus #    13 with    72 species is 0:1,2,4:\0
family= 1 0 1 0 1 0 new D6h genus #    14 with    72 species is 0:1,2,4:\1
family= 1 0 1 0 1 0 new D6h genus #    15 with    72 species is 0:1,2,4:\2
family= 1 0 1 0 1 0 new D6h genus #    16 with    72 species is 0:1,2,4:\3
family= 1 0 1 0 1 0 new D6h genus #    17 with    72 species is 0:1,2,4:\4
family= 1 0 1 0 1 0 new D6h genus #    18 with    72 species is 0:1,2,4:\5
family= 1 0 1 0 1 0 new D6h genus #    19 with    72 species is 0:1,2,5:\0
family= 1 0 1 0 1 0 new D6h genus #    20 with    72 species is 0:1,2,5:\1
family= 1 0 1 0 1 0 new D6h genus #    21 with    72 species is 0:1,2,5:\2
family= 1 0 1 0 1 0 new D6h genus #    22 with    72 species is 0:1,2,5:\3
family= 1 0 1 0 1 0 new D6h genus #    23 with    72 species is 0:1,2,5:\4
family= 1 0 1 0 1 0 new D6h genus #    24 with    72 species is 0:1,2,5:\5
family= 1 0 1 0 1 0 new D6h genus #    25 with    72 species is 0:1,3,4:\0
family= 1 0 1 0 1 0 new D6h genus #    26 with    72 species is 0:1,3,4:\1
family= 1 0 1 0 1 0 new D6h genus #    27 with    72 species is 0:1,3,4:\2
family= 1 0 1 0 1 0 new D6h genus #    28 with    72 species is 0:1,3,4:\3
family= 1 0 1 0 1 0 new D6h genus #    29 with    72 species is 0:1,3,4:\4
family= 1 0 1 0 1 0 new D6h genus #    30 with    72 species is 0:1,3,4:\5
family= 1 0 1 0 1 0 new D6h genus #    31 with    36 species is 0:1,3,5:\0
family= 1 0 1 0 1 0 new D6h genus #    32 with    72 species is 0:1,3,5:\1
family= 1 0 1 0 1 0 new D6h genus #    33 with    72 species is 0:1,3,5:\2
family= 1 0 1 0 1 0 new D6h genus #    34 with    36 species is 0:1,3,5:\3
family= 1 0 1 0 1 0 new D6h genus #    35 with    36 species is 0:2,3,4:\0
family= 1 0 1 0 1 0 new D6h genus #    36 with    72 species is 0:2,3,4:\1
family= 1 0 1 0 1 0 new D6h genus #    37 with    72 species is 0:2,3,4:\2
family= 1 0 1 0 1 0 new D6h genus #    38 with    36 species is 0:2,3,4:\3
Nber of genera for this family=   38
 
family= 0 1 1 0 1 0
 
family= 0 1 1 0 1 0 new D6h genus #     1 with    72 species is 0,1:0,2,3:\0
family= 0 1 1 0 1 0 new D6h genus #     2 with    72 species is 0,1:0,2,4:\0
family= 0 1 1 0 1 0 new D6h genus #     3 with    72 species is 0,1:0,2,5:\0
family= 0 1 1 0 1 0 new D6h genus #     4 with    72 species is 0,1:0,3,4:\0
family= 0 1 1 0 1 0 new D6h genus #     5 with    72 species is 0,1:0,3,5:\0
family= 0 1 1 0 1 0 new D6h genus #     6 with    72 species is 0,1:0,4,5:\0
family= 0 1 1 0 1 0 new D6h genus #     7 with    72 species is 0,1:2,3,4:\0
family= 0 1 1 0 1 0 new D6h genus #     8 with    72 species is 0,1:2,3,4:\1
family= 0 1 1 0 1 0 new D6h genus #     9 with    72 species is 0,1:2,3,4:\2
family= 0 1 1 0 1 0 new D6h genus #    10 with    72 species is 0,1:2,3,4:\3
family= 0 1 1 0 1 0 new D6h genus #    11 with    72 species is 0,1:2,3,4:\4
family= 0 1 1 0 1 0 new D6h genus #    12 with    72 species is 0,1:2,3,4:\5
family= 0 1 1 0 1 0 new D6h genus #    13 with    72 species is 0,1:2,3,5:\0
family= 0 1 1 0 1 0 new D6h genus #    14 with    72 species is 0,1:2,3,5:\1
family= 0 1 1 0 1 0 new D6h genus #    15 with    72 species is 0,1:2,3,5:\2
family= 0 1 1 0 1 0 new D6h genus #    16 with    72 species is 0,1:2,3,5:\3
family= 0 1 1 0 1 0 new D6h genus #    17 with    72 species is 0,1:2,3,5:\4
family= 0 1 1 0 1 0 new D6h genus #    18 with    72 species is 0,1:2,3,5:\5
family= 0 1 1 0 1 0 new D6h genus #    19 with    72 species is 0,2:0,1,3:\0
family= 0 1 1 0 1 0 new D6h genus #    20 with    72 species is 0,2:0,1,4:\0
family= 0 1 1 0 1 0 new D6h genus #    21 with    72 species is 0,2:0,1,5:\0
family= 0 1 1 0 1 0 new D6h genus #    22 with    72 species is 0,2:0,3,4:\0
family= 0 1 1 0 1 0 new D6h genus #    23 with    72 species is 0,2:0,3,5:\0
family= 0 1 1 0 1 0 new D6h genus #    24 with    72 species is 0,2:0,4,5:\0
family= 0 1 1 0 1 0 new D6h genus #    25 with    72 species is 0,2:1,3,4:\0
family= 0 1 1 0 1 0 new D6h genus #    26 with    72 species is 0,2:1,3,4:\1
family= 0 1 1 0 1 0 new D6h genus #    27 with    72 species is 0,2:1,3,4:\2
family= 0 1 1 0 1 0 new D6h genus #    28 with    72 species is 0,2:1,3,4:\3
family= 0 1 1 0 1 0 new D6h genus #    29 with    72 species is 0,2:1,3,4:\4
family= 0 1 1 0 1 0 new D6h genus #    30 with    72 species is 0,2:1,3,4:\5
family= 0 1 1 0 1 0 new D6h genus #    31 with    72 species is 0,2:1,3,5:\0
family= 0 1 1 0 1 0 new D6h genus #    32 with    36 species is 0,2:1,3,5:\1
family= 0 1 1 0 1 0 new D6h genus #    33 with    72 species is 0,2:1,3,5:\3
family= 0 1 1 0 1 0 new D6h genus #    34 with    36 species is 0,2:1,3,5:\4
family= 0 1 1 0 1 0 new D6h genus #    35 with    72 species is 0,2:3,4,5:\0
family= 0 1 1 0 1 0 new D6h genus #    36 with    36 species is 0,2:3,4,5:\1
family= 0 1 1 0 1 0 new D6h genus #    37 with    72 species is 0,2:3,4,5:\3
family= 0 1 1 0 1 0 new D6h genus #    38 with    36 species is 0,2:3,4,5:\4
family= 0 1 1 0 1 0 new D6h genus #    39 with    72 species is 0,3:0,1,2:\0
family= 0 1 1 0 1 0 new D6h genus #    40 with    72 species is 0,3:0,1,4:\0
family= 0 1 1 0 1 0 new D6h genus #    41 with    36 species is 0,3:0,1,5:\0
family= 0 1 1 0 1 0 new D6h genus #    42 with    36 species is 0,3:0,2,4:\0
family= 0 1 1 0 1 0 new D6h genus #    43 with    72 species is 0,3:1,2,4:\0
family= 0 1 1 0 1 0 new D6h genus #    44 with    72 species is 0,3:1,2,4:\1
family= 0 1 1 0 1 0 new D6h genus #    45 with    72 species is 0,3:1,2,4:\2
family= 0 1 1 0 1 0 new D6h genus #    46 with    72 species is 0,3:1,2,4:\3
family= 0 1 1 0 1 0 new D6h genus #    47 with    72 species is 0,3:1,2,4:\4
family= 0 1 1 0 1 0 new D6h genus #    48 with    72 species is 0,3:1,2,4:\5
Nber of genera for this family=   48
 
family= 0 0 2 0 1 0
 
family= 0 0 2 0 1 0 new D6h genus #     1 with    72 species is 0,1,2:0,3,4:\0
family= 0 0 2 0 1 0 new D6h genus #     2 with    72 species is 0,1,2:0,3,5:\0
family= 0 0 2 0 1 0 new D6h genus #     3 with    36 species is 0,1,2:0,4,5:\0
family= 0 0 2 0 1 0 new D6h genus #     4 with    72 species is 0,1,2:1,3,4:\1
family= 0 0 2 0 1 0 new D6h genus #     5 with    36 species is 0,1,2:1,3,5:\1
family= 0 0 2 0 1 0 new D6h genus #     6 with    72 species is 0,1,2:3,4,5:\0
family= 0 0 2 0 1 0 new D6h genus #     7 with    36 species is 0,1,2:3,4,5:\1
family= 0 0 2 0 1 0 new D6h genus #     8 with    72 species is 0,1,3:0,2,4:\0
family= 0 0 2 0 1 0 new D6h genus #     9 with    72 species is 0,1,3:0,2,5:\0
family= 0 0 2 0 1 0 new D6h genus #    10 with    36 species is 0,1,3:1,2,5:\1
family= 0 0 2 0 1 0 new D6h genus #    11 with    72 species is 0,1,3:1,4,5:\1
family= 0 0 2 0 1 0 new D6h genus #    12 with    72 species is 0,1,3:2,4,5:\0
family= 0 0 2 0 1 0 new D6h genus #    13 with    72 species is 0,1,3:2,4,5:\1
family= 0 0 2 0 1 0 new D6h genus #    14 with    72 species is 0,1,3:2,4,5:\2
family= 0 0 2 0 1 0 new D6h genus #    15 with    36 species is 0,2,4:1,3,5:\0
Nber of genera for this family=   15
 
family= 1 0 0 1 1 0
 
family= 1 0 0 1 1 0 new D6h genus #     1 with    72 species is 0:\0,1:\0
family= 1 0 0 1 1 0 new D6h genus #     2 with    72 species is 0:\0,1:\1
family= 1 0 0 1 1 0 new D6h genus #     3 with    72 species is 0:\0,1:\2
family= 1 0 0 1 1 0 new D6h genus #     4 with    72 species is 0:\0,1:\3
family= 1 0 0 1 1 0 new D6h genus #     5 with    72 species is 0:\0,1:\4
family= 1 0 0 1 1 0 new D6h genus #     6 with    72 species is 0:\0,1:\5
family= 1 0 0 1 1 0 new D6h genus #     7 with    72 species is 0:\0,2:\0
family= 1 0 0 1 1 0 new D6h genus #     8 with    72 species is 0:\0,2:\1
family= 1 0 0 1 1 0 new D6h genus #     9 with    72 species is 0:\0,2:\2
family= 1 0 0 1 1 0 new D6h genus #    10 with    72 species is 0:\0,2:\3
family= 1 0 0 1 1 0 new D6h genus #    11 with    72 species is 0:\0,2:\4
family= 1 0 0 1 1 0 new D6h genus #    12 with    72 species is 0:\0,2:\5
family= 1 0 0 1 1 0 new D6h genus #    13 with    36 species is 0:\0,3:\0
family= 1 0 0 1 1 0 new D6h genus #    14 with    72 species is 0:\0,3:\1
family= 1 0 0 1 1 0 new D6h genus #    15 with    72 species is 0:\0,3:\2
family= 1 0 0 1 1 0 new D6h genus #    16 with    36 species is 0:\0,3:\3
family= 1 0 0 1 1 0 new D6h genus #    17 with    72 species is 0:\1,2:\0
family= 1 0 0 1 1 0 new D6h genus #    18 with    72 species is 0:\1,3:\0
family= 1 0 0 1 1 0 new D6h genus #    19 with    72 species is 0:\1,4:\0
family= 1 0 0 1 1 0 new D6h genus #    20 with    36 species is 0:\1,5:\0
family= 1 0 0 1 1 0 new D6h genus #    21 with    72 species is 0:\2,3:\0
family= 1 0 0 1 1 0 new D6h genus #    22 with    36 species is 0:\2,4:\0
Nber of genera for this family=   22
 
family= 0 1 0 1 1 0
 
family= 0 1 0 1 1 0 new D6h genus #     1 with    72 species is 0,1:\0,1:\0
family= 0 1 0 1 1 0 new D6h genus #     2 with    72 species is 0,1:\0,1:\2
family= 0 1 0 1 1 0 new D6h genus #     3 with    72 species is 0,1:\0,1:\3
family= 0 1 0 1 1 0 new D6h genus #     4 with    72 species is 0,1:\0,2:\1
family= 0 1 0 1 1 0 new D6h genus #     5 with    72 species is 0,1:\0,3:\1
family= 0 1 0 1 1 0 new D6h genus #     6 with    72 species is 0,1:\0,4:\1
family= 0 1 0 1 1 0 new D6h genus #     7 with    72 species is 0,1:\0,5:\1
family= 0 1 0 1 1 0 new D6h genus #     8 with    72 species is 0,2:\0,1:\2
family= 0 1 0 1 1 0 new D6h genus #     9 with    72 species is 0,2:\0,2:\0
family= 0 1 0 1 1 0 new D6h genus #    10 with    36 species is 0,2:\0,2:\1
family= 0 1 0 1 1 0 new D6h genus #    11 with    72 species is 0,2:\0,2:\3
family= 0 1 0 1 1 0 new D6h genus #    12 with    36 species is 0,2:\0,2:\4
family= 0 1 0 1 1 0 new D6h genus #    13 with    72 species is 0,2:\0,3:\2
family= 0 1 0 1 1 0 new D6h genus #    14 with    72 species is 0,2:\0,4:\2
family= 0 1 0 1 1 0 new D6h genus #    15 with    72 species is 0,2:\0,5:\2
family= 0 1 0 1 1 0 new D6h genus #    16 with    72 species is 0,3:\0,1:\3
family= 0 1 0 1 1 0 new D6h genus #    17 with    72 species is 0,3:\0,2:\3
family= 0 1 0 1 1 0 new D6h genus #    18 with    36 species is 0,3:\0,3:\0
family= 0 1 0 1 1 0 new D6h genus #    19 with    72 species is 0,3:\0,3:\1
Nber of genera for this family=   19
 
family= 0 0 1 1 1 0
 
family= 0 0 1 1 1 0 new D6h genus #     1 with    72 species is 0,1,2:\0,1:\2
family= 0 0 1 1 1 0 new D6h genus #     2 with    36 species is 0,1,2:\0,2:\1
family= 0 0 1 1 1 0 new D6h genus #     3 with    72 species is 0,1,3:\0,1:\3
family= 0 0 1 1 1 0 new D6h genus #     4 with    72 species is 0,1,3:\0,3:\1
family= 0 0 1 1 1 0 new D6h genus #     5 with    72 species is 0,1,3:\1,3:\0
family= 0 0 1 1 1 0 new D6h genus #     6 with    36 species is 0,2,4:\0,2:\4
Nber of genera for this family=    6
 
family= 1 0 0 0 2 0
 
family= 1 0 0 0 2 0 new D6h genus #     1 with    18 species is 0:\0:\0
family= 1 0 0 0 2 0 new D6h genus #     2 with    72 species is 0:\0:\1
family= 1 0 0 0 2 0 new D6h genus #     3 with    72 species is 0:\0:\2
family= 1 0 0 0 2 0 new D6h genus #     4 with    36 species is 0:\0:\3
Nber of genera for this family=    4
 
family= 0 1 0 0 2 0
 
family= 0 1 0 0 2 0 new D6h genus #     1 with    36 species is 0,1:\0:\1
family= 0 1 0 0 2 0 new D6h genus #     2 with    36 species is 0,2:\0:\2
family= 0 1 0 0 2 0 new D6h genus #     3 with    18 species is 0,3:\0:\3
Nber of genera for this family=    3
 
family= 2 0 0 0 0 1
 
family= 2 0 0 0 0 1 new D6h genus #     1 with    36 species is 0:1:\
family= 2 0 0 0 0 1 new D6h genus #     2 with    36 species is 0:2:\
family= 2 0 0 0 0 1 new D6h genus #     3 with    18 species is 0:3:\
Nber of genera for this family=    3
 
family= 1 1 0 0 0 1
 
family= 1 1 0 0 0 1 new D6h genus #     1 with    72 species is 0:1,2:\
family= 1 1 0 0 0 1 new D6h genus #     2 with    72 species is 0:1,3:\
family= 1 1 0 0 0 1 new D6h genus #     3 with    72 species is 0:1,4:\
family= 1 1 0 0 0 1 new D6h genus #     4 with    36 species is 0:1,5:\
family= 1 1 0 0 0 1 new D6h genus #     5 with    72 species is 0:2,3:\
family= 1 1 0 0 0 1 new D6h genus #     6 with    36 species is 0:2,4:\
Nber of genera for this family=    6
 
family= 0 2 0 0 0 1
 
family= 0 2 0 0 0 1 new D6h genus #     1 with    36 species is 0,1:2,3:\
family= 0 2 0 0 0 1 new D6h genus #     2 with    72 species is 0,1:2,4:\
family= 0 2 0 0 0 1 new D6h genus #     3 with    36 species is 0,1:2,5:\
family= 0 2 0 0 0 1 new D6h genus #     4 with    18 species is 0,1:3,4:\
family= 0 2 0 0 0 1 new D6h genus #     5 with    36 species is 0,2:1,3:\
family= 0 2 0 0 0 1 new D6h genus #     6 with    36 species is 0,2:1,4:\
family= 0 2 0 0 0 1 new D6h genus #     7 with    18 species is 0,2:3,5:\
family= 0 2 0 0 0 1 new D6h genus #     8 with    18 species is 0,3:1,4:\
Nber of genera for this family=    8
 
family= 1 0 1 0 0 1
 
family= 1 0 1 0 0 1 new D6h genus #     1 with    72 species is 0:1,2,3:\
family= 1 0 1 0 0 1 new D6h genus #     2 with    72 species is 0:1,2,4:\
family= 1 0 1 0 0 1 new D6h genus #     3 with    72 species is 0:1,2,5:\
family= 1 0 1 0 0 1 new D6h genus #     4 with    72 species is 0:1,3,4:\
family= 1 0 1 0 0 1 new D6h genus #     5 with    36 species is 0:1,3,5:\
family= 1 0 1 0 0 1 new D6h genus #     6 with    36 species is 0:2,3,4:\
Nber of genera for this family=    6
 
family= 0 1 1 0 0 1
 
family= 0 1 1 0 0 1 new D6h genus #     1 with    72 species is 0,1:2,3,4:\
family= 0 1 1 0 0 1 new D6h genus #     2 with    72 species is 0,1:2,3,5:\
family= 0 1 1 0 0 1 new D6h genus #     3 with    72 species is 0,2:1,3,4:\
family= 0 1 1 0 0 1 new D6h genus #     4 with    36 species is 0,2:1,3,5:\
family= 0 1 1 0 0 1 new D6h genus #     5 with    36 species is 0,2:3,4,5:\
family= 0 1 1 0 0 1 new D6h genus #     6 with    72 species is 0,3:1,2,4:\
Nber of genera for this family=    6
 
family= 0 0 2 0 0 1
 
family= 0 0 2 0 0 1 new D6h genus #     1 with    18 species is 0,1,2:3,4,5:\
family= 0 0 2 0 0 1 new D6h genus #     2 with    36 species is 0,1,3:2,4,5:\
family= 0 0 2 0 0 1 new D6h genus #     3 with     6 species is 0,2,4:1,3,5:\
Nber of genera for this family=    3
 
family= 1 0 0 1 0 1
 
family= 1 0 0 1 0 1 new D6h genus #     1 with    72 species is 0:\0,1:\
family= 1 0 0 1 0 1 new D6h genus #     2 with    72 species is 0:\0,2:\
family= 1 0 0 1 0 1 new D6h genus #     3 with    36 species is 0:\0,3:\
Nber of genera for this family=    3
 
family= 0 1 0 1 0 1
 
family= 0 1 0 1 0 1 new D6h genus #     1 with    36 species is 0,1:\0,1:\
family= 0 1 0 1 0 1 new D6h genus #     2 with    36 species is 0,2:\0,2:\
family= 0 1 0 1 0 1 new D6h genus #     3 with    18 species is 0,3:\0,3:\
Nber of genera for this family=    3
 
family= 1 0 0 0 1 1
 
family= 1 0 0 0 1 1 new D6h genus #     1 with    36 species is 0:\0:\
Nber of genera for this family=    1
 
----------------------------------------

Nber families=     40
Nber genera=     1665
Nber species=   105552
