# Supplementary material for: The Polytope Formalism: application to molecular constitution and the prospect of a complete description of Chemical Space
Source: Chem Sci. 2026 Jan 8;17(4):2102–18. doi: 10.1039/d5sc08813e (PMC12780917; doi:10.1039/d5sc08813e)
Supplement: SC-017-D5SC08813E-s001 [file SC-017-D5SC08813E-s001.zip › publication files/species/genera_D6h_S6B4_max222222.txt]

D6h_
D6h site symmetry is used to group species into genera
====
 
family= 4 0 0 0 0 0
 
family= 4 0 0 0 0 0 new D6h genus #     1 with    36 species is 0:0:1:1
family= 4 0 0 0 0 0 new D6h genus #     2 with   144 species is 0:0:1:2
family= 4 0 0 0 0 0 new D6h genus #     3 with   144 species is 0:0:1:3
family= 4 0 0 0 0 0 new D6h genus #     4 with   144 species is 0:0:1:4
family= 4 0 0 0 0 0 new D6h genus #     5 with    72 species is 0:0:1:5
family= 4 0 0 0 0 0 new D6h genus #     6 with    36 species is 0:0:2:2
family= 4 0 0 0 0 0 new D6h genus #     7 with   144 species is 0:0:2:3
family= 4 0 0 0 0 0 new D6h genus #     8 with    72 species is 0:0:2:4
family= 4 0 0 0 0 0 new D6h genus #     9 with    18 species is 0:0:3:3
family= 4 0 0 0 0 0 new D6h genus #    10 with   144 species is 0:1:2:3
family= 4 0 0 0 0 0 new D6h genus #    11 with   144 species is 0:1:2:4
family= 4 0 0 0 0 0 new D6h genus #    12 with    72 species is 0:1:3:4
Nber of genera for this family=   12
 
family= 3 1 0 0 0 0
 
family= 3 1 0 0 0 0 new D6h genus #     1 with   144 species is 0:0:1:1,2
family= 3 1 0 0 0 0 new D6h genus #     2 with   144 species is 0:0:1:1,3
family= 3 1 0 0 0 0 new D6h genus #     3 with   144 species is 0:0:1:1,4
family= 3 1 0 0 0 0 new D6h genus #     4 with   144 species is 0:0:1:1,5
family= 3 1 0 0 0 0 new D6h genus #     5 with   144 species is 0:0:1:2,3
family= 3 1 0 0 0 0 new D6h genus #     6 with   144 species is 0:0:1:2,4
family= 3 1 0 0 0 0 new D6h genus #     7 with   144 species is 0:0:1:2,5
family= 3 1 0 0 0 0 new D6h genus #     8 with   144 species is 0:0:1:3,4
family= 3 1 0 0 0 0 new D6h genus #     9 with   144 species is 0:0:1:3,5
family= 3 1 0 0 0 0 new D6h genus #    10 with   144 species is 0:0:1:4,5
family= 3 1 0 0 0 0 new D6h genus #    11 with   144 species is 0:0:2:1,2
family= 3 1 0 0 0 0 new D6h genus #    12 with   144 species is 0:0:2:1,3
family= 3 1 0 0 0 0 new D6h genus #    13 with   144 species is 0:0:2:1,4
family= 3 1 0 0 0 0 new D6h genus #    14 with   144 species is 0:0:2:1,5
family= 3 1 0 0 0 0 new D6h genus #    15 with   144 species is 0:0:2:2,3
family= 3 1 0 0 0 0 new D6h genus #    16 with   144 species is 0:0:2:2,4
family= 3 1 0 0 0 0 new D6h genus #    17 with   144 species is 0:0:2:2,5
family= 3 1 0 0 0 0 new D6h genus #    18 with   144 species is 0:0:2:3,4
family= 3 1 0 0 0 0 new D6h genus #    19 with   144 species is 0:0:2:3,5
family= 3 1 0 0 0 0 new D6h genus #    20 with   144 species is 0:0:2:4,5
family= 3 1 0 0 0 0 new D6h genus #    21 with   144 species is 0:0:3:1,2
family= 3 1 0 0 0 0 new D6h genus #    22 with   144 species is 0:0:3:1,3
family= 3 1 0 0 0 0 new D6h genus #    23 with   144 species is 0:0:3:1,4
family= 3 1 0 0 0 0 new D6h genus #    24 with    72 species is 0:0:3:1,5
family= 3 1 0 0 0 0 new D6h genus #    25 with   144 species is 0:0:3:2,3
family= 3 1 0 0 0 0 new D6h genus #    26 with    72 species is 0:0:3:2,4
family= 3 1 0 0 0 0 new D6h genus #    27 with   288 species is 0:1:2:0,1
family= 3 1 0 0 0 0 new D6h genus #    28 with   144 species is 0:1:2:0,2
family= 3 1 0 0 0 0 new D6h genus #    29 with   288 species is 0:1:2:0,3
family= 3 1 0 0 0 0 new D6h genus #    30 with   288 species is 0:1:2:0,4
family= 3 1 0 0 0 0 new D6h genus #    31 with   288 species is 0:1:2:0,5
family= 3 1 0 0 0 0 new D6h genus #    32 with   288 species is 0:1:2:1,3
family= 3 1 0 0 0 0 new D6h genus #    33 with   144 species is 0:1:2:1,4
family= 3 1 0 0 0 0 new D6h genus #    34 with   288 species is 0:1:2:3,4
family= 3 1 0 0 0 0 new D6h genus #    35 with   144 species is 0:1:2:3,5
family= 3 1 0 0 0 0 new D6h genus #    36 with   288 species is 0:1:3:0,1
family= 3 1 0 0 0 0 new D6h genus #    37 with   288 species is 0:1:3:0,2
family= 3 1 0 0 0 0 new D6h genus #    38 with   288 species is 0:1:3:0,3
family= 3 1 0 0 0 0 new D6h genus #    39 with   288 species is 0:1:3:0,4
family= 3 1 0 0 0 0 new D6h genus #    40 with   288 species is 0:1:3:0,5
family= 3 1 0 0 0 0 new D6h genus #    41 with   288 species is 0:1:3:1,2
family= 3 1 0 0 0 0 new D6h genus #    42 with   288 species is 0:1:3:1,3
family= 3 1 0 0 0 0 new D6h genus #    43 with   288 species is 0:1:3:1,4
family= 3 1 0 0 0 0 new D6h genus #    44 with   288 species is 0:1:3:1,5
family= 3 1 0 0 0 0 new D6h genus #    45 with   288 species is 0:1:3:2,3
family= 3 1 0 0 0 0 new D6h genus #    46 with   288 species is 0:1:3:2,4
family= 3 1 0 0 0 0 new D6h genus #    47 with   288 species is 0:1:3:2,5
family= 3 1 0 0 0 0 new D6h genus #    48 with   288 species is 0:1:3:3,4
family= 3 1 0 0 0 0 new D6h genus #    49 with   288 species is 0:1:3:3,5
family= 3 1 0 0 0 0 new D6h genus #    50 with   288 species is 0:1:3:4,5
family= 3 1 0 0 0 0 new D6h genus #    51 with   288 species is 0:2:4:0,1
family= 3 1 0 0 0 0 new D6h genus #    52 with   144 species is 0:2:4:0,2
family= 3 1 0 0 0 0 new D6h genus #    53 with   144 species is 0:2:4:0,3
family= 3 1 0 0 0 0 new D6h genus #    54 with   144 species is 0:2:4:1,3
Nber of genera for this family=   54
 
family= 2 2 0 0 0 0
 
family= 2 2 0 0 0 0 new D6h genus #     1 with    72 species is 0:0:1,2:1,2
family= 2 2 0 0 0 0 new D6h genus #     2 with   144 species is 0:0:1,2:1,3
family= 2 2 0 0 0 0 new D6h genus #     3 with   144 species is 0:0:1,2:1,4
family= 2 2 0 0 0 0 new D6h genus #     4 with   144 species is 0:0:1,2:1,5
family= 2 2 0 0 0 0 new D6h genus #     5 with   144 species is 0:0:1,2:2,3
family= 2 2 0 0 0 0 new D6h genus #     6 with   144 species is 0:0:1,2:2,4
family= 2 2 0 0 0 0 new D6h genus #     7 with   144 species is 0:0:1,2:2,5
family= 2 2 0 0 0 0 new D6h genus #     8 with   144 species is 0:0:1,2:3,4
family= 2 2 0 0 0 0 new D6h genus #     9 with   144 species is 0:0:1,2:3,5
family= 2 2 0 0 0 0 new D6h genus #    10 with    72 species is 0:0:1,2:4,5
family= 2 2 0 0 0 0 new D6h genus #    11 with    72 species is 0:0:1,3:1,3
family= 2 2 0 0 0 0 new D6h genus #    12 with   144 species is 0:0:1,3:1,4
family= 2 2 0 0 0 0 new D6h genus #    13 with   144 species is 0:0:1,3:1,5
family= 2 2 0 0 0 0 new D6h genus #    14 with   144 species is 0:0:1,3:2,3
family= 2 2 0 0 0 0 new D6h genus #    15 with   144 species is 0:0:1,3:2,4
family= 2 2 0 0 0 0 new D6h genus #    16 with   144 species is 0:0:1,3:2,5
family= 2 2 0 0 0 0 new D6h genus #    17 with   144 species is 0:0:1,3:3,4
family= 2 2 0 0 0 0 new D6h genus #    18 with    72 species is 0:0:1,3:3,5
family= 2 2 0 0 0 0 new D6h genus #    19 with    72 species is 0:0:1,4:1,4
family= 2 2 0 0 0 0 new D6h genus #    20 with   144 species is 0:0:1,4:1,5
family= 2 2 0 0 0 0 new D6h genus #    21 with   144 species is 0:0:1,4:2,3
family= 2 2 0 0 0 0 new D6h genus #    22 with   144 species is 0:0:1,4:2,4
family= 2 2 0 0 0 0 new D6h genus #    23 with    72 species is 0:0:1,4:2,5
family= 2 2 0 0 0 0 new D6h genus #    24 with   144 species is 0:0:1,4:3,4
family= 2 2 0 0 0 0 new D6h genus #    25 with    36 species is 0:0:1,5:1,5
family= 2 2 0 0 0 0 new D6h genus #    26 with   144 species is 0:0:1,5:2,3
family= 2 2 0 0 0 0 new D6h genus #    27 with    72 species is 0:0:1,5:2,4
family= 2 2 0 0 0 0 new D6h genus #    28 with    72 species is 0:0:2,3:2,3
family= 2 2 0 0 0 0 new D6h genus #    29 with   144 species is 0:0:2,3:2,4
family= 2 2 0 0 0 0 new D6h genus #    30 with    72 species is 0:0:2,3:3,4
family= 2 2 0 0 0 0 new D6h genus #    31 with    36 species is 0:0:2,4:2,4
family= 2 2 0 0 0 0 new D6h genus #    32 with   288 species is 0:1:0,1:2,3
family= 2 2 0 0 0 0 new D6h genus #    33 with   288 species is 0:1:0,1:2,4
family= 2 2 0 0 0 0 new D6h genus #    34 with   144 species is 0:1:0,1:2,5
family= 2 2 0 0 0 0 new D6h genus #    35 with   144 species is 0:1:0,1:3,4
family= 2 2 0 0 0 0 new D6h genus #    36 with   288 species is 0:1:0,2:1,2
family= 2 2 0 0 0 0 new D6h genus #    37 with   288 species is 0:1:0,2:1,3
family= 2 2 0 0 0 0 new D6h genus #    38 with   288 species is 0:1:0,2:1,4
family= 2 2 0 0 0 0 new D6h genus #    39 with   144 species is 0:1:0,2:1,5
family= 2 2 0 0 0 0 new D6h genus #    40 with   288 species is 0:1:0,2:2,3
family= 2 2 0 0 0 0 new D6h genus #    41 with   288 species is 0:1:0,2:2,4
family= 2 2 0 0 0 0 new D6h genus #    42 with   288 species is 0:1:0,2:2,5
family= 2 2 0 0 0 0 new D6h genus #    43 with   288 species is 0:1:0,2:3,4
family= 2 2 0 0 0 0 new D6h genus #    44 with   288 species is 0:1:0,2:3,5
family= 2 2 0 0 0 0 new D6h genus #    45 with   288 species is 0:1:0,2:4,5
family= 2 2 0 0 0 0 new D6h genus #    46 with   288 species is 0:1:0,3:1,2
family= 2 2 0 0 0 0 new D6h genus #    47 with   288 species is 0:1:0,3:1,3
family= 2 2 0 0 0 0 new D6h genus #    48 with   144 species is 0:1:0,3:1,4
family= 2 2 0 0 0 0 new D6h genus #    49 with   288 species is 0:1:0,3:2,3
family= 2 2 0 0 0 0 new D6h genus #    50 with   288 species is 0:1:0,3:2,4
family= 2 2 0 0 0 0 new D6h genus #    51 with   288 species is 0:1:0,3:2,5
family= 2 2 0 0 0 0 new D6h genus #    52 with   288 species is 0:1:0,3:3,4
family= 2 2 0 0 0 0 new D6h genus #    53 with   288 species is 0:1:0,3:3,5
family= 2 2 0 0 0 0 new D6h genus #    54 with   288 species is 0:1:0,3:4,5
family= 2 2 0 0 0 0 new D6h genus #    55 with   288 species is 0:1:0,4:1,2
family= 2 2 0 0 0 0 new D6h genus #    56 with   144 species is 0:1:0,4:1,3
family= 2 2 0 0 0 0 new D6h genus #    57 with   288 species is 0:1:0,4:2,3
family= 2 2 0 0 0 0 new D6h genus #    58 with   288 species is 0:1:0,4:2,4
family= 2 2 0 0 0 0 new D6h genus #    59 with   288 species is 0:1:0,4:2,5
family= 2 2 0 0 0 0 new D6h genus #    60 with   288 species is 0:1:0,4:3,4
family= 2 2 0 0 0 0 new D6h genus #    61 with   288 species is 0:1:0,4:3,5
family= 2 2 0 0 0 0 new D6h genus #    62 with   288 species is 0:1:0,4:4,5
family= 2 2 0 0 0 0 new D6h genus #    63 with   144 species is 0:1:0,5:1,2
family= 2 2 0 0 0 0 new D6h genus #    64 with   288 species is 0:1:0,5:2,3
family= 2 2 0 0 0 0 new D6h genus #    65 with   288 species is 0:1:0,5:2,4
family= 2 2 0 0 0 0 new D6h genus #    66 with   288 species is 0:1:0,5:2,5
family= 2 2 0 0 0 0 new D6h genus #    67 with   288 species is 0:1:0,5:3,4
family= 2 2 0 0 0 0 new D6h genus #    68 with   288 species is 0:1:0,5:3,5
family= 2 2 0 0 0 0 new D6h genus #    69 with   288 species is 0:1:0,5:4,5
family= 2 2 0 0 0 0 new D6h genus #    70 with   144 species is 0:1:2,3:2,3
family= 2 2 0 0 0 0 new D6h genus #    71 with   288 species is 0:1:2,3:2,4
family= 2 2 0 0 0 0 new D6h genus #    72 with   288 species is 0:1:2,3:2,5
family= 2 2 0 0 0 0 new D6h genus #    73 with   288 species is 0:1:2,3:3,4
family= 2 2 0 0 0 0 new D6h genus #    74 with   288 species is 0:1:2,3:3,5
family= 2 2 0 0 0 0 new D6h genus #    75 with   144 species is 0:1:2,3:4,5
family= 2 2 0 0 0 0 new D6h genus #    76 with   144 species is 0:1:2,4:2,4
family= 2 2 0 0 0 0 new D6h genus #    77 with   288 species is 0:1:2,4:2,5
family= 2 2 0 0 0 0 new D6h genus #    78 with   288 species is 0:1:2,4:3,4
family= 2 2 0 0 0 0 new D6h genus #    79 with   144 species is 0:1:2,4:3,5
family= 2 2 0 0 0 0 new D6h genus #    80 with    72 species is 0:1:2,5:2,5
family= 2 2 0 0 0 0 new D6h genus #    81 with   144 species is 0:1:2,5:3,4
family= 2 2 0 0 0 0 new D6h genus #    82 with    72 species is 0:1:3,4:3,4
family= 2 2 0 0 0 0 new D6h genus #    83 with   144 species is 0:2:0,1:1,2
family= 2 2 0 0 0 0 new D6h genus #    84 with   288 species is 0:2:0,1:1,3
family= 2 2 0 0 0 0 new D6h genus #    85 with   288 species is 0:2:0,1:1,4
family= 2 2 0 0 0 0 new D6h genus #    86 with   288 species is 0:2:0,1:1,5
family= 2 2 0 0 0 0 new D6h genus #    87 with   288 species is 0:2:0,1:2,3
family= 2 2 0 0 0 0 new D6h genus #    88 with   288 species is 0:2:0,1:2,4
family= 2 2 0 0 0 0 new D6h genus #    89 with   288 species is 0:2:0,1:2,5
family= 2 2 0 0 0 0 new D6h genus #    90 with   288 species is 0:2:0,1:3,4
family= 2 2 0 0 0 0 new D6h genus #    91 with   288 species is 0:2:0,1:3,5
family= 2 2 0 0 0 0 new D6h genus #    92 with   288 species is 0:2:0,1:4,5
family= 2 2 0 0 0 0 new D6h genus #    93 with   288 species is 0:2:0,2:1,3
family= 2 2 0 0 0 0 new D6h genus #    94 with   144 species is 0:2:0,2:1,4
family= 2 2 0 0 0 0 new D6h genus #    95 with   288 species is 0:2:0,2:3,4
family= 2 2 0 0 0 0 new D6h genus #    96 with   144 species is 0:2:0,2:3,5
family= 2 2 0 0 0 0 new D6h genus #    97 with   288 species is 0:2:0,3:1,3
family= 2 2 0 0 0 0 new D6h genus #    98 with   288 species is 0:2:0,3:1,4
family= 2 2 0 0 0 0 new D6h genus #    99 with   288 species is 0:2:0,3:1,5
family= 2 2 0 0 0 0 new D6h genus #   100 with   288 species is 0:2:0,3:2,3
family= 2 2 0 0 0 0 new D6h genus #   101 with   288 species is 0:2:0,3:2,4
family= 2 2 0 0 0 0 new D6h genus #   102 with   144 species is 0:2:0,3:2,5
family= 2 2 0 0 0 0 new D6h genus #   103 with   288 species is 0:2:0,3:3,4
family= 2 2 0 0 0 0 new D6h genus #   104 with   288 species is 0:2:0,3:3,5
family= 2 2 0 0 0 0 new D6h genus #   105 with   288 species is 0:2:0,3:4,5
family= 2 2 0 0 0 0 new D6h genus #   106 with   288 species is 0:2:0,4:1,3
family= 2 2 0 0 0 0 new D6h genus #   107 with   288 species is 0:2:0,4:1,4
family= 2 2 0 0 0 0 new D6h genus #   108 with   288 species is 0:2:0,4:1,5
family= 2 2 0 0 0 0 new D6h genus #   109 with   288 species is 0:2:0,4:2,3
family= 2 2 0 0 0 0 new D6h genus #   110 with   144 species is 0:2:0,4:2,4
family= 2 2 0 0 0 0 new D6h genus #   111 with   288 species is 0:2:0,4:3,4
family= 2 2 0 0 0 0 new D6h genus #   112 with   288 species is 0:2:0,4:3,5
family= 2 2 0 0 0 0 new D6h genus #   113 with   288 species is 0:2:0,4:4,5
family= 2 2 0 0 0 0 new D6h genus #   114 with   288 species is 0:2:0,5:1,3
family= 2 2 0 0 0 0 new D6h genus #   115 with   288 species is 0:2:0,5:1,4
family= 2 2 0 0 0 0 new D6h genus #   116 with   288 species is 0:2:0,5:1,5
family= 2 2 0 0 0 0 new D6h genus #   117 with   144 species is 0:2:0,5:2,3
family= 2 2 0 0 0 0 new D6h genus #   118 with   288 species is 0:2:0,5:3,4
family= 2 2 0 0 0 0 new D6h genus #   119 with   288 species is 0:2:0,5:3,5
family= 2 2 0 0 0 0 new D6h genus #   120 with   288 species is 0:2:0,5:4,5
family= 2 2 0 0 0 0 new D6h genus #   121 with   144 species is 0:2:1,3:1,3
family= 2 2 0 0 0 0 new D6h genus #   122 with   288 species is 0:2:1,3:1,4
family= 2 2 0 0 0 0 new D6h genus #   123 with   144 species is 0:2:1,3:1,5
family= 2 2 0 0 0 0 new D6h genus #   124 with   288 species is 0:2:1,3:3,4
family= 2 2 0 0 0 0 new D6h genus #   125 with   288 species is 0:2:1,3:3,5
family= 2 2 0 0 0 0 new D6h genus #   126 with   288 species is 0:2:1,3:4,5
family= 2 2 0 0 0 0 new D6h genus #   127 with    72 species is 0:2:1,4:1,4
family= 2 2 0 0 0 0 new D6h genus #   128 with   288 species is 0:2:1,4:3,4
family= 2 2 0 0 0 0 new D6h genus #   129 with   144 species is 0:2:1,4:3,5
family= 2 2 0 0 0 0 new D6h genus #   130 with   144 species is 0:2:3,4:3,4
family= 2 2 0 0 0 0 new D6h genus #   131 with   288 species is 0:2:3,4:3,5
family= 2 2 0 0 0 0 new D6h genus #   132 with   144 species is 0:2:3,4:4,5
family= 2 2 0 0 0 0 new D6h genus #   133 with    72 species is 0:2:3,5:3,5
family= 2 2 0 0 0 0 new D6h genus #   134 with   288 species is 0:3:0,1:1,2
family= 2 2 0 0 0 0 new D6h genus #   135 with   288 species is 0:3:0,1:1,3
family= 2 2 0 0 0 0 new D6h genus #   136 with   288 species is 0:3:0,1:1,4
family= 2 2 0 0 0 0 new D6h genus #   137 with   288 species is 0:3:0,1:1,5
family= 2 2 0 0 0 0 new D6h genus #   138 with   144 species is 0:3:0,1:2,3
family= 2 2 0 0 0 0 new D6h genus #   139 with   288 species is 0:3:0,1:2,4
family= 2 2 0 0 0 0 new D6h genus #   140 with   288 species is 0:3:0,1:2,5
family= 2 2 0 0 0 0 new D6h genus #   141 with   144 species is 0:3:0,1:3,4
family= 2 2 0 0 0 0 new D6h genus #   142 with   288 species is 0:3:0,1:3,5
family= 2 2 0 0 0 0 new D6h genus #   143 with   288 species is 0:3:0,1:4,5
family= 2 2 0 0 0 0 new D6h genus #   144 with   288 species is 0:3:0,2:1,2
family= 2 2 0 0 0 0 new D6h genus #   145 with   144 species is 0:3:0,2:1,3
family= 2 2 0 0 0 0 new D6h genus #   146 with   288 species is 0:3:0,2:1,4
family= 2 2 0 0 0 0 new D6h genus #   147 with   288 species is 0:3:0,2:1,5
family= 2 2 0 0 0 0 new D6h genus #   148 with   288 species is 0:3:0,2:2,4
family= 2 2 0 0 0 0 new D6h genus #   149 with   288 species is 0:3:0,2:2,5
family= 2 2 0 0 0 0 new D6h genus #   150 with   144 species is 0:3:0,2:3,5
family= 2 2 0 0 0 0 new D6h genus #   151 with   288 species is 0:3:0,2:4,5
family= 2 2 0 0 0 0 new D6h genus #   152 with   144 species is 0:3:0,3:1,2
family= 2 2 0 0 0 0 new D6h genus #   153 with   144 species is 0:3:0,3:1,4
family= 2 2 0 0 0 0 new D6h genus #   154 with   144 species is 0:3:0,3:1,5
family= 2 2 0 0 0 0 new D6h genus #   155 with    72 species is 0:3:1,2:1,2
family= 2 2 0 0 0 0 new D6h genus #   156 with   288 species is 0:3:1,2:1,4
family= 2 2 0 0 0 0 new D6h genus #   157 with   288 species is 0:3:1,2:1,5
family= 2 2 0 0 0 0 new D6h genus #   158 with    72 species is 0:3:1,2:4,5
family= 2 2 0 0 0 0 new D6h genus #   159 with    72 species is 0:3:1,4:1,4
family= 2 2 0 0 0 0 new D6h genus #   160 with   288 species is 0:3:1,4:1,5
family= 2 2 0 0 0 0 new D6h genus #   161 with    72 species is 0:3:1,4:2,5
family= 2 2 0 0 0 0 new D6h genus #   162 with    72 species is 0:3:1,5:1,5
family= 2 2 0 0 0 0 new D6h genus #   163 with    72 species is 0:3:1,5:2,4
Nber of genera for this family=  163
 
family= 1 3 0 0 0 0
 
family= 1 3 0 0 0 0 new D6h genus #     1 with   288 species is 0:0,1:1,2:2,3
family= 1 3 0 0 0 0 new D6h genus #     2 with   288 species is 0:0,1:1,2:2,4
family= 1 3 0 0 0 0 new D6h genus #     3 with   288 species is 0:0,1:1,2:2,5
family= 1 3 0 0 0 0 new D6h genus #     4 with   288 species is 0:0,1:1,2:3,4
family= 1 3 0 0 0 0 new D6h genus #     5 with   288 species is 0:0,1:1,2:3,5
family= 1 3 0 0 0 0 new D6h genus #     6 with   288 species is 0:0,1:1,2:4,5
family= 1 3 0 0 0 0 new D6h genus #     7 with   288 species is 0:0,1:1,3:2,3
family= 1 3 0 0 0 0 new D6h genus #     8 with   288 species is 0:0,1:1,3:2,4
family= 1 3 0 0 0 0 new D6h genus #     9 with   288 species is 0:0,1:1,3:2,5
family= 1 3 0 0 0 0 new D6h genus #    10 with   288 species is 0:0,1:1,3:3,4
family= 1 3 0 0 0 0 new D6h genus #    11 with   288 species is 0:0,1:1,3:3,5
family= 1 3 0 0 0 0 new D6h genus #    12 with   288 species is 0:0,1:1,3:4,5
family= 1 3 0 0 0 0 new D6h genus #    13 with   288 species is 0:0,1:1,4:2,3
family= 1 3 0 0 0 0 new D6h genus #    14 with   288 species is 0:0,1:1,4:2,4
family= 1 3 0 0 0 0 new D6h genus #    15 with   288 species is 0:0,1:1,4:2,5
family= 1 3 0 0 0 0 new D6h genus #    16 with   288 species is 0:0,1:1,4:3,4
family= 1 3 0 0 0 0 new D6h genus #    17 with   288 species is 0:0,1:1,4:3,5
family= 1 3 0 0 0 0 new D6h genus #    18 with   288 species is 0:0,1:1,4:4,5
family= 1 3 0 0 0 0 new D6h genus #    19 with   288 species is 0:0,1:1,5:2,3
family= 1 3 0 0 0 0 new D6h genus #    20 with   288 species is 0:0,1:1,5:2,4
family= 1 3 0 0 0 0 new D6h genus #    21 with   288 species is 0:0,1:1,5:2,5
family= 1 3 0 0 0 0 new D6h genus #    22 with   288 species is 0:0,1:1,5:3,4
family= 1 3 0 0 0 0 new D6h genus #    23 with   288 species is 0:0,1:1,5:3,5
family= 1 3 0 0 0 0 new D6h genus #    24 with   288 species is 0:0,1:1,5:4,5
family= 1 3 0 0 0 0 new D6h genus #    25 with   144 species is 0:0,1:2,3:2,3
family= 1 3 0 0 0 0 new D6h genus #    26 with   288 species is 0:0,1:2,3:2,4
family= 1 3 0 0 0 0 new D6h genus #    27 with   288 species is 0:0,1:2,3:2,5
family= 1 3 0 0 0 0 new D6h genus #    28 with   288 species is 0:0,1:2,3:3,4
family= 1 3 0 0 0 0 new D6h genus #    29 with   288 species is 0:0,1:2,3:3,5
family= 1 3 0 0 0 0 new D6h genus #    30 with   288 species is 0:0,1:2,3:4,5
family= 1 3 0 0 0 0 new D6h genus #    31 with   144 species is 0:0,1:2,4:2,4
family= 1 3 0 0 0 0 new D6h genus #    32 with   288 species is 0:0,1:2,4:2,5
family= 1 3 0 0 0 0 new D6h genus #    33 with   288 species is 0:0,1:2,4:3,4
family= 1 3 0 0 0 0 new D6h genus #    34 with   288 species is 0:0,1:2,4:3,5
family= 1 3 0 0 0 0 new D6h genus #    35 with   288 species is 0:0,1:2,4:4,5
family= 1 3 0 0 0 0 new D6h genus #    36 with   144 species is 0:0,1:2,5:2,5
family= 1 3 0 0 0 0 new D6h genus #    37 with   288 species is 0:0,1:2,5:3,4
family= 1 3 0 0 0 0 new D6h genus #    38 with   288 species is 0:0,1:2,5:3,5
family= 1 3 0 0 0 0 new D6h genus #    39 with   288 species is 0:0,1:2,5:4,5
family= 1 3 0 0 0 0 new D6h genus #    40 with   144 species is 0:0,1:3,4:3,4
family= 1 3 0 0 0 0 new D6h genus #    41 with   288 species is 0:0,1:3,4:3,5
family= 1 3 0 0 0 0 new D6h genus #    42 with   288 species is 0:0,1:3,4:4,5
family= 1 3 0 0 0 0 new D6h genus #    43 with   144 species is 0:0,1:3,5:3,5
family= 1 3 0 0 0 0 new D6h genus #    44 with   288 species is 0:0,1:3,5:4,5
family= 1 3 0 0 0 0 new D6h genus #    45 with   144 species is 0:0,1:4,5:4,5
family= 1 3 0 0 0 0 new D6h genus #    46 with   288 species is 0:0,2:1,2:1,3
family= 1 3 0 0 0 0 new D6h genus #    47 with   288 species is 0:0,2:1,2:1,4
family= 1 3 0 0 0 0 new D6h genus #    48 with   288 species is 0:0,2:1,2:1,5
family= 1 3 0 0 0 0 new D6h genus #    49 with   288 species is 0:0,2:1,2:3,4
family= 1 3 0 0 0 0 new D6h genus #    50 with   288 species is 0:0,2:1,2:3,5
family= 1 3 0 0 0 0 new D6h genus #    51 with   288 species is 0:0,2:1,2:4,5
family= 1 3 0 0 0 0 new D6h genus #    52 with   144 species is 0:0,2:1,3:1,3
family= 1 3 0 0 0 0 new D6h genus #    53 with   288 species is 0:0,2:1,3:1,4
family= 1 3 0 0 0 0 new D6h genus #    54 with   288 species is 0:0,2:1,3:1,5
family= 1 3 0 0 0 0 new D6h genus #    55 with   288 species is 0:0,2:1,3:2,3
family= 1 3 0 0 0 0 new D6h genus #    56 with   288 species is 0:0,2:1,3:2,4
family= 1 3 0 0 0 0 new D6h genus #    57 with   288 species is 0:0,2:1,3:2,5
family= 1 3 0 0 0 0 new D6h genus #    58 with   288 species is 0:0,2:1,3:3,4
family= 1 3 0 0 0 0 new D6h genus #    59 with   288 species is 0:0,2:1,3:3,5
family= 1 3 0 0 0 0 new D6h genus #    60 with   288 species is 0:0,2:1,3:4,5
family= 1 3 0 0 0 0 new D6h genus #    61 with   144 species is 0:0,2:1,4:1,4
family= 1 3 0 0 0 0 new D6h genus #    62 with   288 species is 0:0,2:1,4:1,5
family= 1 3 0 0 0 0 new D6h genus #    63 with   288 species is 0:0,2:1,4:2,3
family= 1 3 0 0 0 0 new D6h genus #    64 with   288 species is 0:0,2:1,4:2,4
family= 1 3 0 0 0 0 new D6h genus #    65 with   288 species is 0:0,2:1,4:2,5
family= 1 3 0 0 0 0 new D6h genus #    66 with   288 species is 0:0,2:1,4:3,4
family= 1 3 0 0 0 0 new D6h genus #    67 with   288 species is 0:0,2:1,4:3,5
family= 1 3 0 0 0 0 new D6h genus #    68 with   288 species is 0:0,2:1,4:4,5
family= 1 3 0 0 0 0 new D6h genus #    69 with   144 species is 0:0,2:1,5:1,5
family= 1 3 0 0 0 0 new D6h genus #    70 with   288 species is 0:0,2:1,5:2,3
family= 1 3 0 0 0 0 new D6h genus #    71 with   288 species is 0:0,2:1,5:2,4
family= 1 3 0 0 0 0 new D6h genus #    72 with   288 species is 0:0,2:1,5:2,5
family= 1 3 0 0 0 0 new D6h genus #    73 with   288 species is 0:0,2:1,5:3,4
family= 1 3 0 0 0 0 new D6h genus #    74 with   288 species is 0:0,2:1,5:3,5
family= 1 3 0 0 0 0 new D6h genus #    75 with   288 species is 0:0,2:1,5:4,5
family= 1 3 0 0 0 0 new D6h genus #    76 with   288 species is 0:0,2:2,3:3,4
family= 1 3 0 0 0 0 new D6h genus #    77 with   288 species is 0:0,2:2,3:3,5
family= 1 3 0 0 0 0 new D6h genus #    78 with   288 species is 0:0,2:2,3:4,5
family= 1 3 0 0 0 0 new D6h genus #    79 with   288 species is 0:0,2:2,4:3,4
family= 1 3 0 0 0 0 new D6h genus #    80 with   288 species is 0:0,2:2,4:3,5
family= 1 3 0 0 0 0 new D6h genus #    81 with   288 species is 0:0,2:2,4:4,5
family= 1 3 0 0 0 0 new D6h genus #    82 with   288 species is 0:0,2:2,5:3,4
family= 1 3 0 0 0 0 new D6h genus #    83 with   288 species is 0:0,2:2,5:3,5
family= 1 3 0 0 0 0 new D6h genus #    84 with   288 species is 0:0,2:2,5:4,5
family= 1 3 0 0 0 0 new D6h genus #    85 with   144 species is 0:0,2:3,4:3,4
family= 1 3 0 0 0 0 new D6h genus #    86 with   288 species is 0:0,2:3,4:3,5
family= 1 3 0 0 0 0 new D6h genus #    87 with   288 species is 0:0,2:3,4:4,5
family= 1 3 0 0 0 0 new D6h genus #    88 with   144 species is 0:0,2:3,5:3,5
family= 1 3 0 0 0 0 new D6h genus #    89 with   288 species is 0:0,2:3,5:4,5
family= 1 3 0 0 0 0 new D6h genus #    90 with   144 species is 0:0,2:4,5:4,5
family= 1 3 0 0 0 0 new D6h genus #    91 with   144 species is 0:0,3:1,2:1,2
family= 1 3 0 0 0 0 new D6h genus #    92 with   288 species is 0:0,3:1,2:1,3
family= 1 3 0 0 0 0 new D6h genus #    93 with   288 species is 0:0,3:1,2:1,4
family= 1 3 0 0 0 0 new D6h genus #    94 with   288 species is 0:0,3:1,2:1,5
family= 1 3 0 0 0 0 new D6h genus #    95 with   288 species is 0:0,3:1,2:2,3
family= 1 3 0 0 0 0 new D6h genus #    96 with   288 species is 0:0,3:1,2:2,4
family= 1 3 0 0 0 0 new D6h genus #    97 with   288 species is 0:0,3:1,2:2,5
family= 1 3 0 0 0 0 new D6h genus #    98 with   288 species is 0:0,3:1,2:3,4
family= 1 3 0 0 0 0 new D6h genus #    99 with   288 species is 0:0,3:1,2:3,5
family= 1 3 0 0 0 0 new D6h genus #   100 with   144 species is 0:0,3:1,2:4,5
family= 1 3 0 0 0 0 new D6h genus #   101 with   288 species is 0:0,3:1,3:1,4
family= 1 3 0 0 0 0 new D6h genus #   102 with   288 species is 0:0,3:1,3:1,5
family= 1 3 0 0 0 0 new D6h genus #   103 with   288 species is 0:0,3:1,3:2,4
family= 1 3 0 0 0 0 new D6h genus #   104 with   288 species is 0:0,3:1,3:2,5
family= 1 3 0 0 0 0 new D6h genus #   105 with   144 species is 0:0,3:1,4:1,4
family= 1 3 0 0 0 0 new D6h genus #   106 with   288 species is 0:0,3:1,4:1,5
family= 1 3 0 0 0 0 new D6h genus #   107 with   288 species is 0:0,3:1,4:2,3
family= 1 3 0 0 0 0 new D6h genus #   108 with   288 species is 0:0,3:1,4:2,4
family= 1 3 0 0 0 0 new D6h genus #   109 with   144 species is 0:0,3:1,4:2,5
family= 1 3 0 0 0 0 new D6h genus #   110 with   288 species is 0:0,3:1,4:3,4
family= 1 3 0 0 0 0 new D6h genus #   111 with    72 species is 0:0,3:1,5:1,5
family= 1 3 0 0 0 0 new D6h genus #   112 with   288 species is 0:0,3:1,5:2,3
family= 1 3 0 0 0 0 new D6h genus #   113 with   144 species is 0:0,3:1,5:2,4
family= 1 3 0 0 0 0 new D6h genus #   114 with   288 species is 0:0,3:2,3:2,4
family= 1 3 0 0 0 0 new D6h genus #   115 with    72 species is 0:0,3:2,4:2,4
family= 1 3 0 0 0 0 new D6h genus #   116 with   144 species is 0:1,2:1,2:3,4
family= 1 3 0 0 0 0 new D6h genus #   117 with   144 species is 0:1,2:1,2:3,5
family= 1 3 0 0 0 0 new D6h genus #   118 with   144 species is 0:1,2:1,2:4,5
family= 1 3 0 0 0 0 new D6h genus #   119 with   288 species is 0:1,2:1,3:2,3
family= 1 3 0 0 0 0 new D6h genus #   120 with   288 species is 0:1,2:1,3:2,4
family= 1 3 0 0 0 0 new D6h genus #   121 with   288 species is 0:1,2:1,3:2,5
family= 1 3 0 0 0 0 new D6h genus #   122 with   288 species is 0:1,2:1,3:3,4
family= 1 3 0 0 0 0 new D6h genus #   123 with   288 species is 0:1,2:1,3:3,5
family= 1 3 0 0 0 0 new D6h genus #   124 with   288 species is 0:1,2:1,3:4,5
family= 1 3 0 0 0 0 new D6h genus #   125 with   288 species is 0:1,2:1,4:2,3
family= 1 3 0 0 0 0 new D6h genus #   126 with   288 species is 0:1,2:1,4:2,4
family= 1 3 0 0 0 0 new D6h genus #   127 with   288 species is 0:1,2:1,4:2,5
family= 1 3 0 0 0 0 new D6h genus #   128 with   288 species is 0:1,2:1,4:3,4
family= 1 3 0 0 0 0 new D6h genus #   129 with   288 species is 0:1,2:1,4:3,5
family= 1 3 0 0 0 0 new D6h genus #   130 with   288 species is 0:1,2:1,4:4,5
family= 1 3 0 0 0 0 new D6h genus #   131 with   288 species is 0:1,2:1,5:2,3
family= 1 3 0 0 0 0 new D6h genus #   132 with   288 species is 0:1,2:1,5:2,4
family= 1 3 0 0 0 0 new D6h genus #   133 with   288 species is 0:1,2:1,5:2,5
family= 1 3 0 0 0 0 new D6h genus #   134 with   288 species is 0:1,2:1,5:3,4
family= 1 3 0 0 0 0 new D6h genus #   135 with   288 species is 0:1,2:1,5:3,5
family= 1 3 0 0 0 0 new D6h genus #   136 with   144 species is 0:1,2:1,5:4,5
family= 1 3 0 0 0 0 new D6h genus #   137 with   288 species is 0:1,2:2,3:3,4
family= 1 3 0 0 0 0 new D6h genus #   138 with   288 species is 0:1,2:2,3:3,5
family= 1 3 0 0 0 0 new D6h genus #   139 with   288 species is 0:1,2:2,3:4,5
family= 1 3 0 0 0 0 new D6h genus #   140 with   288 species is 0:1,2:2,4:3,4
family= 1 3 0 0 0 0 new D6h genus #   141 with   288 species is 0:1,2:2,4:3,5
family= 1 3 0 0 0 0 new D6h genus #   142 with   144 species is 0:1,2:2,4:4,5
family= 1 3 0 0 0 0 new D6h genus #   143 with   288 species is 0:1,2:2,5:3,4
family= 1 3 0 0 0 0 new D6h genus #   144 with   288 species is 0:1,2:2,5:3,5
family= 1 3 0 0 0 0 new D6h genus #   145 with   144 species is 0:1,2:3,4:3,4
family= 1 3 0 0 0 0 new D6h genus #   146 with   288 species is 0:1,2:3,4:3,5
family= 1 3 0 0 0 0 new D6h genus #   147 with   144 species is 0:1,2:3,5:3,5
family= 1 3 0 0 0 0 new D6h genus #   148 with   144 species is 0:1,3:1,3:2,4
family= 1 3 0 0 0 0 new D6h genus #   149 with   144 species is 0:1,3:1,3:2,5
family= 1 3 0 0 0 0 new D6h genus #   150 with   288 species is 0:1,3:1,4:2,3
family= 1 3 0 0 0 0 new D6h genus #   151 with   288 species is 0:1,3:1,4:2,4
family= 1 3 0 0 0 0 new D6h genus #   152 with   288 species is 0:1,3:1,4:2,5
family= 1 3 0 0 0 0 new D6h genus #   153 with   288 species is 0:1,3:1,4:3,4
family= 1 3 0 0 0 0 new D6h genus #   154 with   288 species is 0:1,3:1,4:3,5
family= 1 3 0 0 0 0 new D6h genus #   155 with   288 species is 0:1,3:1,5:2,3
family= 1 3 0 0 0 0 new D6h genus #   156 with   288 species is 0:1,3:1,5:2,4
family= 1 3 0 0 0 0 new D6h genus #   157 with   288 species is 0:1,3:1,5:2,5
family= 1 3 0 0 0 0 new D6h genus #   158 with   288 species is 0:1,3:1,5:3,4
family= 1 3 0 0 0 0 new D6h genus #   159 with   144 species is 0:1,3:1,5:3,5
family= 1 3 0 0 0 0 new D6h genus #   160 with   288 species is 0:1,3:2,3:2,4
family= 1 3 0 0 0 0 new D6h genus #   161 with   288 species is 0:1,3:2,3:2,5
family= 1 3 0 0 0 0 new D6h genus #   162 with   144 species is 0:1,3:2,4:2,4
family= 1 3 0 0 0 0 new D6h genus #   163 with   288 species is 0:1,3:2,4:2,5
family= 1 3 0 0 0 0 new D6h genus #   164 with   288 species is 0:1,3:2,4:3,4
family= 1 3 0 0 0 0 new D6h genus #   165 with   144 species is 0:1,3:2,4:3,5
family= 1 3 0 0 0 0 new D6h genus #   166 with   144 species is 0:1,3:2,5:2,5
family= 1 3 0 0 0 0 new D6h genus #   167 with   288 species is 0:1,3:2,5:3,4
family= 1 3 0 0 0 0 new D6h genus #   168 with   144 species is 0:1,4:1,4:2,3
family= 1 3 0 0 0 0 new D6h genus #   169 with   144 species is 0:1,4:1,4:2,5
family= 1 3 0 0 0 0 new D6h genus #   170 with   288 species is 0:1,4:1,5:2,3
family= 1 3 0 0 0 0 new D6h genus #   171 with   288 species is 0:1,4:1,5:2,4
family= 1 3 0 0 0 0 new D6h genus #   172 with   144 species is 0:1,4:1,5:2,5
family= 1 3 0 0 0 0 new D6h genus #   173 with   288 species is 0:1,4:1,5:3,4
family= 1 3 0 0 0 0 new D6h genus #   174 with   144 species is 0:1,4:2,3:2,3
family= 1 3 0 0 0 0 new D6h genus #   175 with   288 species is 0:1,4:2,3:2,4
family= 1 3 0 0 0 0 new D6h genus #   176 with   288 species is 0:1,4:2,3:2,5
family= 1 3 0 0 0 0 new D6h genus #   177 with   288 species is 0:1,4:2,3:3,4
family= 1 3 0 0 0 0 new D6h genus #   178 with   144 species is 0:1,4:2,4:2,5
family= 1 3 0 0 0 0 new D6h genus #   179 with   144 species is 0:1,5:1,5:2,3
family= 1 3 0 0 0 0 new D6h genus #   180 with    72 species is 0:1,5:1,5:2,4
family= 1 3 0 0 0 0 new D6h genus #   181 with   144 species is 0:1,5:2,3:2,3
family= 1 3 0 0 0 0 new D6h genus #   182 with   288 species is 0:1,5:2,3:2,4
family= 1 3 0 0 0 0 new D6h genus #   183 with   144 species is 0:1,5:2,3:3,4
family= 1 3 0 0 0 0 new D6h genus #   184 with    72 species is 0:1,5:2,4:2,4
family= 1 3 0 0 0 0 new D6h genus #   185 with   144 species is 0:2,3:2,4:3,4
Nber of genera for this family=  185
 
family= 0 4 0 0 0 0
 
family= 0 4 0 0 0 0 new D6h genus #     1 with    36 species is 0,1:0,1:2,3:2,3
family= 0 4 0 0 0 0 new D6h genus #     2 with   144 species is 0,1:0,1:2,3:2,4
family= 0 4 0 0 0 0 new D6h genus #     3 with   144 species is 0,1:0,1:2,3:2,5
family= 0 4 0 0 0 0 new D6h genus #     4 with   144 species is 0,1:0,1:2,3:3,4
family= 0 4 0 0 0 0 new D6h genus #     5 with   144 species is 0,1:0,1:2,3:3,5
family= 0 4 0 0 0 0 new D6h genus #     6 with    72 species is 0,1:0,1:2,3:4,5
family= 0 4 0 0 0 0 new D6h genus #     7 with    72 species is 0,1:0,1:2,4:2,4
family= 0 4 0 0 0 0 new D6h genus #     8 with   144 species is 0,1:0,1:2,4:2,5
family= 0 4 0 0 0 0 new D6h genus #     9 with   144 species is 0,1:0,1:2,4:3,4
family= 0 4 0 0 0 0 new D6h genus #    10 with    72 species is 0,1:0,1:2,4:3,5
family= 0 4 0 0 0 0 new D6h genus #    11 with    36 species is 0,1:0,1:2,5:2,5
family= 0 4 0 0 0 0 new D6h genus #    12 with    72 species is 0,1:0,1:2,5:3,4
family= 0 4 0 0 0 0 new D6h genus #    13 with    18 species is 0,1:0,1:3,4:3,4
family= 0 4 0 0 0 0 new D6h genus #    14 with   288 species is 0,1:0,2:1,2:3,4
family= 0 4 0 0 0 0 new D6h genus #    15 with   144 species is 0,1:0,2:1,2:3,5
family= 0 4 0 0 0 0 new D6h genus #    16 with   144 species is 0,1:0,2:1,3:2,3
family= 0 4 0 0 0 0 new D6h genus #    17 with   288 species is 0,1:0,2:1,3:2,4
family= 0 4 0 0 0 0 new D6h genus #    18 with   288 species is 0,1:0,2:1,3:2,5
family= 0 4 0 0 0 0 new D6h genus #    19 with   288 species is 0,1:0,2:1,3:3,4
family= 0 4 0 0 0 0 new D6h genus #    20 with   288 species is 0,1:0,2:1,3:3,5
family= 0 4 0 0 0 0 new D6h genus #    21 with   288 species is 0,1:0,2:1,3:4,5
family= 0 4 0 0 0 0 new D6h genus #    22 with   288 species is 0,1:0,2:1,4:2,3
family= 0 4 0 0 0 0 new D6h genus #    23 with   288 species is 0,1:0,2:1,4:2,4
family= 0 4 0 0 0 0 new D6h genus #    24 with   288 species is 0,1:0,2:1,4:2,5
family= 0 4 0 0 0 0 new D6h genus #    25 with   288 species is 0,1:0,2:1,4:3,4
family= 0 4 0 0 0 0 new D6h genus #    26 with   288 species is 0,1:0,2:1,4:3,5
family= 0 4 0 0 0 0 new D6h genus #    27 with   288 species is 0,1:0,2:1,4:4,5
family= 0 4 0 0 0 0 new D6h genus #    28 with   288 species is 0,1:0,2:1,5:2,3
family= 0 4 0 0 0 0 new D6h genus #    29 with   288 species is 0,1:0,2:1,5:2,4
family= 0 4 0 0 0 0 new D6h genus #    30 with   144 species is 0,1:0,2:1,5:2,5
family= 0 4 0 0 0 0 new D6h genus #    31 with   144 species is 0,1:0,2:1,5:3,4
family= 0 4 0 0 0 0 new D6h genus #    32 with   288 species is 0,1:0,2:2,3:3,4
family= 0 4 0 0 0 0 new D6h genus #    33 with   288 species is 0,1:0,2:2,3:3,5
family= 0 4 0 0 0 0 new D6h genus #    34 with   288 species is 0,1:0,2:2,3:4,5
family= 0 4 0 0 0 0 new D6h genus #    35 with   144 species is 0,1:0,2:2,4:3,4
family= 0 4 0 0 0 0 new D6h genus #    36 with   288 species is 0,1:0,2:2,4:3,5
family= 0 4 0 0 0 0 new D6h genus #    37 with   288 species is 0,1:0,2:2,4:4,5
family= 0 4 0 0 0 0 new D6h genus #    38 with   288 species is 0,1:0,2:2,5:3,4
family= 0 4 0 0 0 0 new D6h genus #    39 with   288 species is 0,1:0,2:2,5:3,5
family= 0 4 0 0 0 0 new D6h genus #    40 with   288 species is 0,1:0,2:2,5:4,5
family= 0 4 0 0 0 0 new D6h genus #    41 with   144 species is 0,1:0,2:3,4:3,5
family= 0 4 0 0 0 0 new D6h genus #    42 with   288 species is 0,1:0,2:3,4:4,5
family= 0 4 0 0 0 0 new D6h genus #    43 with   144 species is 0,1:0,2:3,5:3,5
family= 0 4 0 0 0 0 new D6h genus #    44 with   144 species is 0,1:0,2:3,5:4,5
family= 0 4 0 0 0 0 new D6h genus #    45 with   144 species is 0,1:0,3:1,2:2,3
family= 0 4 0 0 0 0 new D6h genus #    46 with   288 species is 0,1:0,3:1,2:2,4
family= 0 4 0 0 0 0 new D6h genus #    47 with   144 species is 0,1:0,3:1,2:2,5
family= 0 4 0 0 0 0 new D6h genus #    48 with   288 species is 0,1:0,3:1,2:3,4
family= 0 4 0 0 0 0 new D6h genus #    49 with   288 species is 0,1:0,3:1,2:3,5
family= 0 4 0 0 0 0 new D6h genus #    50 with   288 species is 0,1:0,3:1,2:4,5
family= 0 4 0 0 0 0 new D6h genus #    51 with   288 species is 0,1:0,3:1,3:2,4
family= 0 4 0 0 0 0 new D6h genus #    52 with   288 species is 0,1:0,3:1,3:2,5
family= 0 4 0 0 0 0 new D6h genus #    53 with   288 species is 0,1:0,3:1,3:4,5
family= 0 4 0 0 0 0 new D6h genus #    54 with   288 species is 0,1:0,3:1,4:2,3
family= 0 4 0 0 0 0 new D6h genus #    55 with   288 species is 0,1:0,3:1,4:2,4
family= 0 4 0 0 0 0 new D6h genus #    56 with   144 species is 0,1:0,3:1,4:2,5
family= 0 4 0 0 0 0 new D6h genus #    57 with    72 species is 0,1:0,3:1,4:3,4
family= 0 4 0 0 0 0 new D6h genus #    58 with   144 species is 0,1:0,3:2,3:4,5
family= 0 4 0 0 0 0 new D6h genus #    59 with   144 species is 0,1:0,3:2,4:2,4
family= 0 4 0 0 0 0 new D6h genus #    60 with   288 species is 0,1:0,3:2,4:2,5
family= 0 4 0 0 0 0 new D6h genus #    61 with   288 species is 0,1:0,3:2,4:3,5
family= 0 4 0 0 0 0 new D6h genus #    62 with   288 species is 0,1:0,3:2,4:4,5
family= 0 4 0 0 0 0 new D6h genus #    63 with   144 species is 0,1:0,3:2,5:2,5
family= 0 4 0 0 0 0 new D6h genus #    64 with   144 species is 0,1:0,3:2,5:3,4
family= 0 4 0 0 0 0 new D6h genus #    65 with   288 species is 0,1:0,3:2,5:3,5
family= 0 4 0 0 0 0 new D6h genus #    66 with   144 species is 0,1:0,3:2,5:4,5
family= 0 4 0 0 0 0 new D6h genus #    67 with   288 species is 0,1:0,4:1,2:2,3
family= 0 4 0 0 0 0 new D6h genus #    68 with   144 species is 0,1:0,4:1,2:2,4
family= 0 4 0 0 0 0 new D6h genus #    69 with   288 species is 0,1:0,4:1,2:3,4
family= 0 4 0 0 0 0 new D6h genus #    70 with   288 species is 0,1:0,4:1,2:3,5
family= 0 4 0 0 0 0 new D6h genus #    71 with   288 species is 0,1:0,4:1,3:2,4
family= 0 4 0 0 0 0 new D6h genus #    72 with   144 species is 0,1:0,4:1,3:2,5
family= 0 4 0 0 0 0 new D6h genus #    73 with    72 species is 0,1:0,4:1,3:3,4
family= 0 4 0 0 0 0 new D6h genus #    74 with   144 species is 0,1:0,4:2,3:3,5
family= 0 4 0 0 0 0 new D6h genus #    75 with   288 species is 0,1:0,4:2,4:2,5
family= 0 4 0 0 0 0 new D6h genus #    76 with   288 species is 0,1:0,4:2,4:3,5
family= 0 4 0 0 0 0 new D6h genus #    77 with   144 species is 0,1:0,4:2,5:2,5
family= 0 4 0 0 0 0 new D6h genus #    78 with   144 species is 0,1:0,4:2,5:3,4
family= 0 4 0 0 0 0 new D6h genus #    79 with   288 species is 0,1:0,4:2,5:3,5
family= 0 4 0 0 0 0 new D6h genus #    80 with   144 species is 0,1:0,4:3,5:3,5
family= 0 4 0 0 0 0 new D6h genus #    81 with   144 species is 0,1:0,5:1,2:2,3
family= 0 4 0 0 0 0 new D6h genus #    82 with   144 species is 0,1:0,5:1,2:3,4
family= 0 4 0 0 0 0 new D6h genus #    83 with    72 species is 0,1:0,5:2,3:3,4
family= 0 4 0 0 0 0 new D6h genus #    84 with    72 species is 0,1:0,5:2,4:2,4
family= 0 4 0 0 0 0 new D6h genus #    85 with   144 species is 0,1:2,4:2,4:3,5
family= 0 4 0 0 0 0 new D6h genus #    86 with   144 species is 0,1:2,4:2,5:3,5
family= 0 4 0 0 0 0 new D6h genus #    87 with    36 species is 0,1:2,5:2,5:3,4
family= 0 4 0 0 0 0 new D6h genus #    88 with    36 species is 0,2:0,2:1,3:1,3
family= 0 4 0 0 0 0 new D6h genus #    89 with   144 species is 0,2:0,2:1,3:1,4
family= 0 4 0 0 0 0 new D6h genus #    90 with    72 species is 0,2:0,2:1,3:1,5
family= 0 4 0 0 0 0 new D6h genus #    91 with   144 species is 0,2:0,2:1,3:3,5
family= 0 4 0 0 0 0 new D6h genus #    92 with    36 species is 0,2:0,2:1,4:1,4
family= 0 4 0 0 0 0 new D6h genus #    93 with    72 species is 0,2:0,2:1,4:3,5
family= 0 4 0 0 0 0 new D6h genus #    94 with    18 species is 0,2:0,2:3,5:3,5
family= 0 4 0 0 0 0 new D6h genus #    95 with   288 species is 0,2:0,3:1,3:1,4
family= 0 4 0 0 0 0 new D6h genus #    96 with   288 species is 0,2:0,3:1,3:1,5
family= 0 4 0 0 0 0 new D6h genus #    97 with   144 species is 0,2:0,3:1,4:1,4
family= 0 4 0 0 0 0 new D6h genus #    98 with   144 species is 0,2:0,3:1,4:1,5
family= 0 4 0 0 0 0 new D6h genus #    99 with   144 species is 0,2:0,3:1,4:2,4
family= 0 4 0 0 0 0 new D6h genus #   100 with   144 species is 0,2:0,3:1,4:2,5
family= 0 4 0 0 0 0 new D6h genus #   101 with   144 species is 0,2:0,3:1,4:3,5
family= 0 4 0 0 0 0 new D6h genus #   102 with   288 species is 0,2:0,3:1,5:2,4
family= 0 4 0 0 0 0 new D6h genus #   103 with   288 species is 0,2:0,3:1,5:3,5
family= 0 4 0 0 0 0 new D6h genus #   104 with    72 species is 0,2:0,3:2,5:3,5
family= 0 4 0 0 0 0 new D6h genus #   105 with   144 species is 0,2:0,4:1,3:1,5
family= 0 4 0 0 0 0 new D6h genus #   106 with   144 species is 0,2:0,4:1,3:2,4
family= 0 4 0 0 0 0 new D6h genus #   107 with    72 species is 0,2:0,4:1,3:3,5
family= 0 4 0 0 0 0 new D6h genus #   108 with    36 species is 0,2:1,4:1,4:3,5
family= 0 4 0 0 0 0 new D6h genus #   109 with    18 species is 0,3:0,3:1,4:1,4
family= 0 4 0 0 0 0 new D6h genus #   110 with    36 species is 0,3:0,3:1,4:2,5
Nber of genera for this family=  110
 
family= 3 0 1 0 0 0
 
family= 3 0 1 0 0 0 new D6h genus #     1 with   144 species is 0:0:1:1,2,3
family= 3 0 1 0 0 0 new D6h genus #     2 with   144 species is 0:0:1:1,2,4
family= 3 0 1 0 0 0 new D6h genus #     3 with   144 species is 0:0:1:1,2,5
family= 3 0 1 0 0 0 new D6h genus #     4 with   144 species is 0:0:1:1,3,4
family= 3 0 1 0 0 0 new D6h genus #     5 with   144 species is 0:0:1:1,3,5
family= 3 0 1 0 0 0 new D6h genus #     6 with   144 species is 0:0:1:1,4,5
family= 3 0 1 0 0 0 new D6h genus #     7 with   144 species is 0:0:1:2,3,4
family= 3 0 1 0 0 0 new D6h genus #     8 with   144 species is 0:0:1:2,3,5
family= 3 0 1 0 0 0 new D6h genus #     9 with   144 species is 0:0:1:2,4,5
family= 3 0 1 0 0 0 new D6h genus #    10 with   144 species is 0:0:1:3,4,5
family= 3 0 1 0 0 0 new D6h genus #    11 with   144 species is 0:0:2:1,2,3
family= 3 0 1 0 0 0 new D6h genus #    12 with   144 species is 0:0:2:1,2,4
family= 3 0 1 0 0 0 new D6h genus #    13 with   144 species is 0:0:2:1,2,5
family= 3 0 1 0 0 0 new D6h genus #    14 with   144 species is 0:0:2:1,3,4
family= 3 0 1 0 0 0 new D6h genus #    15 with   144 species is 0:0:2:1,3,5
family= 3 0 1 0 0 0 new D6h genus #    16 with   144 species is 0:0:2:1,4,5
family= 3 0 1 0 0 0 new D6h genus #    17 with   144 species is 0:0:2:2,3,4
family= 3 0 1 0 0 0 new D6h genus #    18 with   144 species is 0:0:2:2,3,5
family= 3 0 1 0 0 0 new D6h genus #    19 with   144 species is 0:0:2:2,4,5
family= 3 0 1 0 0 0 new D6h genus #    20 with   144 species is 0:0:2:3,4,5
family= 3 0 1 0 0 0 new D6h genus #    21 with   144 species is 0:0:3:1,2,3
family= 3 0 1 0 0 0 new D6h genus #    22 with   144 species is 0:0:3:1,2,4
family= 3 0 1 0 0 0 new D6h genus #    23 with   144 species is 0:0:3:1,2,5
family= 3 0 1 0 0 0 new D6h genus #    24 with   144 species is 0:0:3:1,3,4
family= 3 0 1 0 0 0 new D6h genus #    25 with    72 species is 0:0:3:1,3,5
family= 3 0 1 0 0 0 new D6h genus #    26 with    72 species is 0:0:3:2,3,4
family= 3 0 1 0 0 0 new D6h genus #    27 with   144 species is 0:1:2:0,1,2
family= 3 0 1 0 0 0 new D6h genus #    28 with   288 species is 0:1:2:0,1,3
family= 3 0 1 0 0 0 new D6h genus #    29 with   288 species is 0:1:2:0,1,4
family= 3 0 1 0 0 0 new D6h genus #    30 with   288 species is 0:1:2:0,1,5
family= 3 0 1 0 0 0 new D6h genus #    31 with   288 species is 0:1:2:0,2,3
family= 3 0 1 0 0 0 new D6h genus #    32 with   144 species is 0:1:2:0,2,4
family= 3 0 1 0 0 0 new D6h genus #    33 with   288 species is 0:1:2:0,3,4
family= 3 0 1 0 0 0 new D6h genus #    34 with   288 species is 0:1:2:0,3,5
family= 3 0 1 0 0 0 new D6h genus #    35 with   288 species is 0:1:2:0,4,5
family= 3 0 1 0 0 0 new D6h genus #    36 with   288 species is 0:1:2:1,3,4
family= 3 0 1 0 0 0 new D6h genus #    37 with   144 species is 0:1:2:1,3,5
family= 3 0 1 0 0 0 new D6h genus #    38 with   144 species is 0:1:2:3,4,5
family= 3 0 1 0 0 0 new D6h genus #    39 with   288 species is 0:1:3:0,1,2
family= 3 0 1 0 0 0 new D6h genus #    40 with   288 species is 0:1:3:0,1,3
family= 3 0 1 0 0 0 new D6h genus #    41 with   288 species is 0:1:3:0,1,4
family= 3 0 1 0 0 0 new D6h genus #    42 with   288 species is 0:1:3:0,1,5
family= 3 0 1 0 0 0 new D6h genus #    43 with   288 species is 0:1:3:0,2,3
family= 3 0 1 0 0 0 new D6h genus #    44 with   288 species is 0:1:3:0,2,4
family= 3 0 1 0 0 0 new D6h genus #    45 with   288 species is 0:1:3:0,2,5
family= 3 0 1 0 0 0 new D6h genus #    46 with   288 species is 0:1:3:0,3,4
family= 3 0 1 0 0 0 new D6h genus #    47 with   288 species is 0:1:3:0,3,5
family= 3 0 1 0 0 0 new D6h genus #    48 with   288 species is 0:1:3:0,4,5
family= 3 0 1 0 0 0 new D6h genus #    49 with   288 species is 0:1:3:1,2,3
family= 3 0 1 0 0 0 new D6h genus #    50 with   288 species is 0:1:3:1,2,4
family= 3 0 1 0 0 0 new D6h genus #    51 with   288 species is 0:1:3:1,2,5
family= 3 0 1 0 0 0 new D6h genus #    52 with   288 species is 0:1:3:1,3,4
family= 3 0 1 0 0 0 new D6h genus #    53 with   288 species is 0:1:3:1,3,5
family= 3 0 1 0 0 0 new D6h genus #    54 with   288 species is 0:1:3:1,4,5
family= 3 0 1 0 0 0 new D6h genus #    55 with   288 species is 0:1:3:2,3,4
family= 3 0 1 0 0 0 new D6h genus #    56 with   288 species is 0:1:3:2,3,5
family= 3 0 1 0 0 0 new D6h genus #    57 with   288 species is 0:1:3:2,4,5
family= 3 0 1 0 0 0 new D6h genus #    58 with   288 species is 0:1:3:3,4,5
family= 3 0 1 0 0 0 new D6h genus #    59 with   144 species is 0:2:4:0,1,2
family= 3 0 1 0 0 0 new D6h genus #    60 with   288 species is 0:2:4:0,1,3
family= 3 0 1 0 0 0 new D6h genus #    61 with   288 species is 0:2:4:0,1,4
family= 3 0 1 0 0 0 new D6h genus #    62 with   144 species is 0:2:4:0,1,5
family= 3 0 1 0 0 0 new D6h genus #    63 with    48 species is 0:2:4:0,2,4
family= 3 0 1 0 0 0 new D6h genus #    64 with    48 species is 0:2:4:1,3,5
Nber of genera for this family=   64
 
family= 2 1 1 0 0 0
 
family= 2 1 1 0 0 0 new D6h genus #     1 with   144 species is 0:0:1,2:1,2,3
family= 2 1 1 0 0 0 new D6h genus #     2 with   144 species is 0:0:1,2:1,2,4
family= 2 1 1 0 0 0 new D6h genus #     3 with   144 species is 0:0:1,2:1,2,5
family= 2 1 1 0 0 0 new D6h genus #     4 with   144 species is 0:0:1,2:1,3,4
family= 2 1 1 0 0 0 new D6h genus #     5 with   144 species is 0:0:1,2:1,3,5
family= 2 1 1 0 0 0 new D6h genus #     6 with   144 species is 0:0:1,2:1,4,5
family= 2 1 1 0 0 0 new D6h genus #     7 with   144 species is 0:0:1,2:2,3,4
family= 2 1 1 0 0 0 new D6h genus #     8 with   144 species is 0:0:1,2:2,3,5
family= 2 1 1 0 0 0 new D6h genus #     9 with   144 species is 0:0:1,2:2,4,5
family= 2 1 1 0 0 0 new D6h genus #    10 with   144 species is 0:0:1,2:3,4,5
family= 2 1 1 0 0 0 new D6h genus #    11 with   144 species is 0:0:1,3:1,2,3
family= 2 1 1 0 0 0 new D6h genus #    12 with   144 species is 0:0:1,3:1,2,4
family= 2 1 1 0 0 0 new D6h genus #    13 with   144 species is 0:0:1,3:1,2,5
family= 2 1 1 0 0 0 new D6h genus #    14 with   144 species is 0:0:1,3:1,3,4
family= 2 1 1 0 0 0 new D6h genus #    15 with   144 species is 0:0:1,3:1,3,5
family= 2 1 1 0 0 0 new D6h genus #    16 with   144 species is 0:0:1,3:1,4,5
family= 2 1 1 0 0 0 new D6h genus #    17 with   144 species is 0:0:1,3:2,3,4
family= 2 1 1 0 0 0 new D6h genus #    18 with   144 species is 0:0:1,3:2,3,5
family= 2 1 1 0 0 0 new D6h genus #    19 with   144 species is 0:0:1,3:2,4,5
family= 2 1 1 0 0 0 new D6h genus #    20 with   144 species is 0:0:1,3:3,4,5
family= 2 1 1 0 0 0 new D6h genus #    21 with   144 species is 0:0:1,4:1,2,3
family= 2 1 1 0 0 0 new D6h genus #    22 with   144 species is 0:0:1,4:1,2,4
family= 2 1 1 0 0 0 new D6h genus #    23 with   144 species is 0:0:1,4:1,2,5
family= 2 1 1 0 0 0 new D6h genus #    24 with   144 species is 0:0:1,4:1,3,4
family= 2 1 1 0 0 0 new D6h genus #    25 with   144 species is 0:0:1,4:1,3,5
family= 2 1 1 0 0 0 new D6h genus #    26 with   144 species is 0:0:1,4:1,4,5
family= 2 1 1 0 0 0 new D6h genus #    27 with   144 species is 0:0:1,4:2,3,4
family= 2 1 1 0 0 0 new D6h genus #    28 with   144 species is 0:0:1,4:2,3,5
family= 2 1 1 0 0 0 new D6h genus #    29 with   144 species is 0:0:1,4:2,4,5
family= 2 1 1 0 0 0 new D6h genus #    30 with   144 species is 0:0:1,4:3,4,5
family= 2 1 1 0 0 0 new D6h genus #    31 with   144 species is 0:0:1,5:1,2,3
family= 2 1 1 0 0 0 new D6h genus #    32 with   144 species is 0:0:1,5:1,2,4
family= 2 1 1 0 0 0 new D6h genus #    33 with   144 species is 0:0:1,5:1,2,5
family= 2 1 1 0 0 0 new D6h genus #    34 with   144 species is 0:0:1,5:1,3,4
family= 2 1 1 0 0 0 new D6h genus #    35 with    72 species is 0:0:1,5:1,3,5
family= 2 1 1 0 0 0 new D6h genus #    36 with    72 species is 0:0:1,5:2,3,4
family= 2 1 1 0 0 0 new D6h genus #    37 with   144 species is 0:0:2,3:1,2,3
family= 2 1 1 0 0 0 new D6h genus #    38 with   144 species is 0:0:2,3:1,2,4
family= 2 1 1 0 0 0 new D6h genus #    39 with   144 species is 0:0:2,3:1,2,5
family= 2 1 1 0 0 0 new D6h genus #    40 with   144 species is 0:0:2,3:1,3,4
family= 2 1 1 0 0 0 new D6h genus #    41 with   144 species is 0:0:2,3:1,3,5
family= 2 1 1 0 0 0 new D6h genus #    42 with   144 species is 0:0:2,3:1,4,5
family= 2 1 1 0 0 0 new D6h genus #    43 with   144 species is 0:0:2,3:2,3,4
family= 2 1 1 0 0 0 new D6h genus #    44 with   144 species is 0:0:2,3:2,3,5
family= 2 1 1 0 0 0 new D6h genus #    45 with   144 species is 0:0:2,3:2,4,5
family= 2 1 1 0 0 0 new D6h genus #    46 with   144 species is 0:0:2,3:3,4,5
family= 2 1 1 0 0 0 new D6h genus #    47 with   144 species is 0:0:2,4:1,2,3
family= 2 1 1 0 0 0 new D6h genus #    48 with   144 species is 0:0:2,4:1,2,4
family= 2 1 1 0 0 0 new D6h genus #    49 with   144 species is 0:0:2,4:1,2,5
family= 2 1 1 0 0 0 new D6h genus #    50 with   144 species is 0:0:2,4:1,3,4
family= 2 1 1 0 0 0 new D6h genus #    51 with    72 species is 0:0:2,4:1,3,5
family= 2 1 1 0 0 0 new D6h genus #    52 with    72 species is 0:0:2,4:2,3,4
family= 2 1 1 0 0 0 new D6h genus #    53 with   288 species is 0:1:0,1:2,3,4
family= 2 1 1 0 0 0 new D6h genus #    54 with   288 species is 0:1:0,1:2,3,5
family= 2 1 1 0 0 0 new D6h genus #    55 with   288 species is 0:1:0,2:1,2,3
family= 2 1 1 0 0 0 new D6h genus #    56 with   288 species is 0:1:0,2:1,2,4
family= 2 1 1 0 0 0 new D6h genus #    57 with   288 species is 0:1:0,2:1,2,5
family= 2 1 1 0 0 0 new D6h genus #    58 with   288 species is 0:1:0,2:1,3,4
family= 2 1 1 0 0 0 new D6h genus #    59 with   288 species is 0:1:0,2:1,3,5
family= 2 1 1 0 0 0 new D6h genus #    60 with   288 species is 0:1:0,2:1,4,5
family= 2 1 1 0 0 0 new D6h genus #    61 with   288 species is 0:1:0,2:2,3,4
family= 2 1 1 0 0 0 new D6h genus #    62 with   288 species is 0:1:0,2:2,3,5
family= 2 1 1 0 0 0 new D6h genus #    63 with   288 species is 0:1:0,2:2,4,5
family= 2 1 1 0 0 0 new D6h genus #    64 with   288 species is 0:1:0,2:3,4,5
family= 2 1 1 0 0 0 new D6h genus #    65 with   288 species is 0:1:0,3:1,2,3
family= 2 1 1 0 0 0 new D6h genus #    66 with   288 species is 0:1:0,3:1,2,4
family= 2 1 1 0 0 0 new D6h genus #    67 with   288 species is 0:1:0,3:1,2,5
family= 2 1 1 0 0 0 new D6h genus #    68 with   288 species is 0:1:0,3:1,3,4
family= 2 1 1 0 0 0 new D6h genus #    69 with   288 species is 0:1:0,3:1,3,5
family= 2 1 1 0 0 0 new D6h genus #    70 with   288 species is 0:1:0,3:1,4,5
family= 2 1 1 0 0 0 new D6h genus #    71 with   288 species is 0:1:0,3:2,3,4
family= 2 1 1 0 0 0 new D6h genus #    72 with   288 species is 0:1:0,3:2,3,5
family= 2 1 1 0 0 0 new D6h genus #    73 with   288 species is 0:1:0,3:2,4,5
family= 2 1 1 0 0 0 new D6h genus #    74 with   288 species is 0:1:0,3:3,4,5
family= 2 1 1 0 0 0 new D6h genus #    75 with   288 species is 0:1:0,4:1,2,3
family= 2 1 1 0 0 0 new D6h genus #    76 with   288 species is 0:1:0,4:1,2,4
family= 2 1 1 0 0 0 new D6h genus #    77 with   288 species is 0:1:0,4:1,2,5
family= 2 1 1 0 0 0 new D6h genus #    78 with   288 species is 0:1:0,4:1,3,4
family= 2 1 1 0 0 0 new D6h genus #    79 with   288 species is 0:1:0,4:1,3,5
family= 2 1 1 0 0 0 new D6h genus #    80 with   288 species is 0:1:0,4:1,4,5
family= 2 1 1 0 0 0 new D6h genus #    81 with   288 species is 0:1:0,4:2,3,4
family= 2 1 1 0 0 0 new D6h genus #    82 with   288 species is 0:1:0,4:2,3,5
family= 2 1 1 0 0 0 new D6h genus #    83 with   288 species is 0:1:0,4:2,4,5
family= 2 1 1 0 0 0 new D6h genus #    84 with   288 species is 0:1:0,4:3,4,5
family= 2 1 1 0 0 0 new D6h genus #    85 with   288 species is 0:1:0,5:1,2,3
family= 2 1 1 0 0 0 new D6h genus #    86 with   288 species is 0:1:0,5:1,2,4
family= 2 1 1 0 0 0 new D6h genus #    87 with   288 species is 0:1:0,5:1,2,5
family= 2 1 1 0 0 0 new D6h genus #    88 with   288 species is 0:1:0,5:1,3,4
family= 2 1 1 0 0 0 new D6h genus #    89 with   288 species is 0:1:0,5:1,3,5
family= 2 1 1 0 0 0 new D6h genus #    90 with   288 species is 0:1:0,5:1,4,5
family= 2 1 1 0 0 0 new D6h genus #    91 with   288 species is 0:1:0,5:2,3,4
family= 2 1 1 0 0 0 new D6h genus #    92 with   288 species is 0:1:0,5:2,3,5
family= 2 1 1 0 0 0 new D6h genus #    93 with   288 species is 0:1:0,5:2,4,5
family= 2 1 1 0 0 0 new D6h genus #    94 with   288 species is 0:1:0,5:3,4,5
family= 2 1 1 0 0 0 new D6h genus #    95 with   288 species is 0:1:2,3:0,1,2
family= 2 1 1 0 0 0 new D6h genus #    96 with   288 species is 0:1:2,3:0,1,3
family= 2 1 1 0 0 0 new D6h genus #    97 with   288 species is 0:1:2,3:0,1,4
family= 2 1 1 0 0 0 new D6h genus #    98 with   288 species is 0:1:2,3:0,1,5
family= 2 1 1 0 0 0 new D6h genus #    99 with   288 species is 0:1:2,3:0,2,3
family= 2 1 1 0 0 0 new D6h genus #   100 with   288 species is 0:1:2,3:0,2,4
family= 2 1 1 0 0 0 new D6h genus #   101 with   288 species is 0:1:2,3:0,2,5
family= 2 1 1 0 0 0 new D6h genus #   102 with   288 species is 0:1:2,3:0,3,4
family= 2 1 1 0 0 0 new D6h genus #   103 with   288 species is 0:1:2,3:0,3,5
family= 2 1 1 0 0 0 new D6h genus #   104 with   288 species is 0:1:2,3:0,4,5
family= 2 1 1 0 0 0 new D6h genus #   105 with   288 species is 0:1:2,3:1,2,3
family= 2 1 1 0 0 0 new D6h genus #   106 with   288 species is 0:1:2,3:1,2,4
family= 2 1 1 0 0 0 new D6h genus #   107 with   288 species is 0:1:2,3:1,2,5
family= 2 1 1 0 0 0 new D6h genus #   108 with   288 species is 0:1:2,3:1,3,4
family= 2 1 1 0 0 0 new D6h genus #   109 with   288 species is 0:1:2,3:1,3,5
family= 2 1 1 0 0 0 new D6h genus #   110 with   288 species is 0:1:2,3:1,4,5
family= 2 1 1 0 0 0 new D6h genus #   111 with   288 species is 0:1:2,3:2,3,4
family= 2 1 1 0 0 0 new D6h genus #   112 with   288 species is 0:1:2,3:2,3,5
family= 2 1 1 0 0 0 new D6h genus #   113 with   288 species is 0:1:2,3:2,4,5
family= 2 1 1 0 0 0 new D6h genus #   114 with   288 species is 0:1:2,3:3,4,5
family= 2 1 1 0 0 0 new D6h genus #   115 with   288 species is 0:1:2,4:0,1,2
family= 2 1 1 0 0 0 new D6h genus #   116 with   288 species is 0:1:2,4:0,1,3
family= 2 1 1 0 0 0 new D6h genus #   117 with   288 species is 0:1:2,4:0,1,4
family= 2 1 1 0 0 0 new D6h genus #   118 with   288 species is 0:1:2,4:0,1,5
family= 2 1 1 0 0 0 new D6h genus #   119 with   288 species is 0:1:2,4:0,2,3
family= 2 1 1 0 0 0 new D6h genus #   120 with   288 species is 0:1:2,4:0,2,4
family= 2 1 1 0 0 0 new D6h genus #   121 with   288 species is 0:1:2,4:0,2,5
family= 2 1 1 0 0 0 new D6h genus #   122 with   288 species is 0:1:2,4:0,3,4
family= 2 1 1 0 0 0 new D6h genus #   123 with   288 species is 0:1:2,4:0,3,5
family= 2 1 1 0 0 0 new D6h genus #   124 with   288 species is 0:1:2,4:0,4,5
family= 2 1 1 0 0 0 new D6h genus #   125 with   288 species is 0:1:2,4:1,2,3
family= 2 1 1 0 0 0 new D6h genus #   126 with   288 species is 0:1:2,4:1,2,4
family= 2 1 1 0 0 0 new D6h genus #   127 with   288 species is 0:1:2,4:1,2,5
family= 2 1 1 0 0 0 new D6h genus #   128 with   288 species is 0:1:2,4:1,3,4
family= 2 1 1 0 0 0 new D6h genus #   129 with   288 species is 0:1:2,4:1,3,5
family= 2 1 1 0 0 0 new D6h genus #   130 with   288 species is 0:1:2,4:1,4,5
family= 2 1 1 0 0 0 new D6h genus #   131 with   288 species is 0:1:2,4:2,3,4
family= 2 1 1 0 0 0 new D6h genus #   132 with   288 species is 0:1:2,4:2,3,5
family= 2 1 1 0 0 0 new D6h genus #   133 with   288 species is 0:1:2,4:2,4,5
family= 2 1 1 0 0 0 new D6h genus #   134 with   288 species is 0:1:2,4:3,4,5
family= 2 1 1 0 0 0 new D6h genus #   135 with   288 species is 0:1:2,5:0,1,2
family= 2 1 1 0 0 0 new D6h genus #   136 with   288 species is 0:1:2,5:0,1,3
family= 2 1 1 0 0 0 new D6h genus #   137 with   288 species is 0:1:2,5:0,2,3
family= 2 1 1 0 0 0 new D6h genus #   138 with   288 species is 0:1:2,5:0,2,4
family= 2 1 1 0 0 0 new D6h genus #   139 with   288 species is 0:1:2,5:0,2,5
family= 2 1 1 0 0 0 new D6h genus #   140 with   288 species is 0:1:2,5:0,3,4
family= 2 1 1 0 0 0 new D6h genus #   141 with   288 species is 0:1:2,5:0,3,5
family= 2 1 1 0 0 0 new D6h genus #   142 with   288 species is 0:1:2,5:0,4,5
family= 2 1 1 0 0 0 new D6h genus #   143 with   288 species is 0:1:2,5:2,3,4
family= 2 1 1 0 0 0 new D6h genus #   144 with   288 species is 0:1:2,5:2,3,5
family= 2 1 1 0 0 0 new D6h genus #   145 with   288 species is 0:1:3,4:0,1,2
family= 2 1 1 0 0 0 new D6h genus #   146 with   288 species is 0:1:3,4:0,1,3
family= 2 1 1 0 0 0 new D6h genus #   147 with   288 species is 0:1:3,4:0,2,3
family= 2 1 1 0 0 0 new D6h genus #   148 with   288 species is 0:1:3,4:0,2,4
family= 2 1 1 0 0 0 new D6h genus #   149 with   288 species is 0:1:3,4:0,2,5
family= 2 1 1 0 0 0 new D6h genus #   150 with   288 species is 0:1:3,4:0,3,4
family= 2 1 1 0 0 0 new D6h genus #   151 with   288 species is 0:1:3,4:0,3,5
family= 2 1 1 0 0 0 new D6h genus #   152 with   288 species is 0:1:3,4:0,4,5
family= 2 1 1 0 0 0 new D6h genus #   153 with   288 species is 0:1:3,4:2,3,4
family= 2 1 1 0 0 0 new D6h genus #   154 with   288 species is 0:1:3,4:2,3,5
family= 2 1 1 0 0 0 new D6h genus #   155 with   288 species is 0:2:0,1:1,2,3
family= 2 1 1 0 0 0 new D6h genus #   156 with   288 species is 0:2:0,1:1,2,4
family= 2 1 1 0 0 0 new D6h genus #   157 with   288 species is 0:2:0,1:1,2,5
family= 2 1 1 0 0 0 new D6h genus #   158 with   288 species is 0:2:0,1:1,3,4
family= 2 1 1 0 0 0 new D6h genus #   159 with   288 species is 0:2:0,1:1,3,5
family= 2 1 1 0 0 0 new D6h genus #   160 with   288 species is 0:2:0,1:1,4,5
family= 2 1 1 0 0 0 new D6h genus #   161 with   288 species is 0:2:0,1:2,3,4
family= 2 1 1 0 0 0 new D6h genus #   162 with   288 species is 0:2:0,1:2,3,5
family= 2 1 1 0 0 0 new D6h genus #   163 with   288 species is 0:2:0,1:2,4,5
family= 2 1 1 0 0 0 new D6h genus #   164 with   288 species is 0:2:0,1:3,4,5
family= 2 1 1 0 0 0 new D6h genus #   165 with   288 species is 0:2:0,2:1,3,4
family= 2 1 1 0 0 0 new D6h genus #   166 with   144 species is 0:2:0,2:1,3,5
family= 2 1 1 0 0 0 new D6h genus #   167 with   144 species is 0:2:0,2:3,4,5
family= 2 1 1 0 0 0 new D6h genus #   168 with   288 species is 0:2:0,3:1,2,3
family= 2 1 1 0 0 0 new D6h genus #   169 with   288 species is 0:2:0,3:1,2,4
family= 2 1 1 0 0 0 new D6h genus #   170 with   288 species is 0:2:0,3:1,2,5
family= 2 1 1 0 0 0 new D6h genus #   171 with   288 species is 0:2:0,3:1,3,4
family= 2 1 1 0 0 0 new D6h genus #   172 with   288 species is 0:2:0,3:1,3,5
family= 2 1 1 0 0 0 new D6h genus #   173 with   288 species is 0:2:0,3:1,4,5
family= 2 1 1 0 0 0 new D6h genus #   174 with   288 species is 0:2:0,3:2,3,4
family= 2 1 1 0 0 0 new D6h genus #   175 with   288 species is 0:2:0,3:2,3,5
family= 2 1 1 0 0 0 new D6h genus #   176 with   288 species is 0:2:0,3:2,4,5
family= 2 1 1 0 0 0 new D6h genus #   177 with   288 species is 0:2:0,3:3,4,5
family= 2 1 1 0 0 0 new D6h genus #   178 with   288 species is 0:2:0,4:1,2,3
family= 2 1 1 0 0 0 new D6h genus #   179 with   288 species is 0:2:0,4:1,2,4
family= 2 1 1 0 0 0 new D6h genus #   180 with   288 species is 0:2:0,4:1,2,5
family= 2 1 1 0 0 0 new D6h genus #   181 with   288 species is 0:2:0,4:1,3,4
family= 2 1 1 0 0 0 new D6h genus #   182 with   288 species is 0:2:0,4:1,3,5
family= 2 1 1 0 0 0 new D6h genus #   183 with   288 species is 0:2:0,4:1,4,5
family= 2 1 1 0 0 0 new D6h genus #   184 with   288 species is 0:2:0,4:2,3,4
family= 2 1 1 0 0 0 new D6h genus #   185 with   288 species is 0:2:0,4:2,3,5
family= 2 1 1 0 0 0 new D6h genus #   186 with   288 species is 0:2:0,4:2,4,5
family= 2 1 1 0 0 0 new D6h genus #   187 with   288 species is 0:2:0,4:3,4,5
family= 2 1 1 0 0 0 new D6h genus #   188 with   288 species is 0:2:0,5:1,2,3
family= 2 1 1 0 0 0 new D6h genus #   189 with   288 species is 0:2:0,5:1,2,4
family= 2 1 1 0 0 0 new D6h genus #   190 with   288 species is 0:2:0,5:1,2,5
family= 2 1 1 0 0 0 new D6h genus #   191 with   288 species is 0:2:0,5:1,3,4
family= 2 1 1 0 0 0 new D6h genus #   192 with   288 species is 0:2:0,5:1,3,5
family= 2 1 1 0 0 0 new D6h genus #   193 with   288 species is 0:2:0,5:1,4,5
family= 2 1 1 0 0 0 new D6h genus #   194 with   288 species is 0:2:0,5:2,3,4
family= 2 1 1 0 0 0 new D6h genus #   195 with   288 species is 0:2:0,5:2,3,5
family= 2 1 1 0 0 0 new D6h genus #   196 with   288 species is 0:2:0,5:2,4,5
family= 2 1 1 0 0 0 new D6h genus #   197 with   288 species is 0:2:0,5:3,4,5
family= 2 1 1 0 0 0 new D6h genus #   198 with   288 species is 0:2:1,3:0,1,2
family= 2 1 1 0 0 0 new D6h genus #   199 with   288 species is 0:2:1,3:0,1,3
family= 2 1 1 0 0 0 new D6h genus #   200 with   288 species is 0:2:1,3:0,1,4
family= 2 1 1 0 0 0 new D6h genus #   201 with   288 species is 0:2:1,3:0,1,5
family= 2 1 1 0 0 0 new D6h genus #   202 with   288 species is 0:2:1,3:0,2,3
family= 2 1 1 0 0 0 new D6h genus #   203 with   288 species is 0:2:1,3:0,2,4
family= 2 1 1 0 0 0 new D6h genus #   204 with   288 species is 0:2:1,3:0,2,5
family= 2 1 1 0 0 0 new D6h genus #   205 with   288 species is 0:2:1,3:0,3,4
family= 2 1 1 0 0 0 new D6h genus #   206 with   288 species is 0:2:1,3:0,3,5
family= 2 1 1 0 0 0 new D6h genus #   207 with   288 species is 0:2:1,3:0,4,5
family= 2 1 1 0 0 0 new D6h genus #   208 with   288 species is 0:2:1,3:1,2,3
family= 2 1 1 0 0 0 new D6h genus #   209 with   288 species is 0:2:1,3:1,2,4
family= 2 1 1 0 0 0 new D6h genus #   210 with   288 species is 0:2:1,3:1,2,5
family= 2 1 1 0 0 0 new D6h genus #   211 with   288 species is 0:2:1,3:1,3,4
family= 2 1 1 0 0 0 new D6h genus #   212 with   288 species is 0:2:1,3:1,3,5
family= 2 1 1 0 0 0 new D6h genus #   213 with   288 species is 0:2:1,3:1,4,5
family= 2 1 1 0 0 0 new D6h genus #   214 with   288 species is 0:2:1,3:2,3,4
family= 2 1 1 0 0 0 new D6h genus #   215 with   288 species is 0:2:1,3:2,3,5
family= 2 1 1 0 0 0 new D6h genus #   216 with   288 species is 0:2:1,3:2,4,5
family= 2 1 1 0 0 0 new D6h genus #   217 with   288 species is 0:2:1,3:3,4,5
family= 2 1 1 0 0 0 new D6h genus #   218 with   144 species is 0:2:1,4:0,1,2
family= 2 1 1 0 0 0 new D6h genus #   219 with   288 species is 0:2:1,4:0,1,3
family= 2 1 1 0 0 0 new D6h genus #   220 with   288 species is 0:2:1,4:0,1,4
family= 2 1 1 0 0 0 new D6h genus #   221 with   288 species is 0:2:1,4:0,1,5
family= 2 1 1 0 0 0 new D6h genus #   222 with   288 species is 0:2:1,4:0,2,3
family= 2 1 1 0 0 0 new D6h genus #   223 with   144 species is 0:2:1,4:0,2,4
family= 2 1 1 0 0 0 new D6h genus #   224 with   288 species is 0:2:1,4:0,3,4
family= 2 1 1 0 0 0 new D6h genus #   225 with   288 species is 0:2:1,4:0,3,5
family= 2 1 1 0 0 0 new D6h genus #   226 with   288 species is 0:2:1,4:0,4,5
family= 2 1 1 0 0 0 new D6h genus #   227 with   288 species is 0:2:1,4:1,3,4
family= 2 1 1 0 0 0 new D6h genus #   228 with   144 species is 0:2:1,4:1,3,5
family= 2 1 1 0 0 0 new D6h genus #   229 with   144 species is 0:2:1,4:3,4,5
family= 2 1 1 0 0 0 new D6h genus #   230 with   288 species is 0:2:3,4:0,1,2
family= 2 1 1 0 0 0 new D6h genus #   231 with   288 species is 0:2:3,4:0,1,3
family= 2 1 1 0 0 0 new D6h genus #   232 with   288 species is 0:2:3,4:0,1,4
family= 2 1 1 0 0 0 new D6h genus #   233 with   288 species is 0:2:3,4:0,1,5
family= 2 1 1 0 0 0 new D6h genus #   234 with   288 species is 0:2:3,4:0,2,3
family= 2 1 1 0 0 0 new D6h genus #   235 with   288 species is 0:2:3,4:0,2,4
family= 2 1 1 0 0 0 new D6h genus #   236 with   288 species is 0:2:3,4:0,2,5
family= 2 1 1 0 0 0 new D6h genus #   237 with   288 species is 0:2:3,4:0,3,4
family= 2 1 1 0 0 0 new D6h genus #   238 with   288 species is 0:2:3,4:0,3,5
family= 2 1 1 0 0 0 new D6h genus #   239 with   288 species is 0:2:3,4:0,4,5
family= 2 1 1 0 0 0 new D6h genus #   240 with   288 species is 0:2:3,4:1,2,3
family= 2 1 1 0 0 0 new D6h genus #   241 with   288 species is 0:2:3,4:1,2,4
family= 2 1 1 0 0 0 new D6h genus #   242 with   288 species is 0:2:3,4:1,2,5
family= 2 1 1 0 0 0 new D6h genus #   243 with   288 species is 0:2:3,4:1,3,4
family= 2 1 1 0 0 0 new D6h genus #   244 with   288 species is 0:2:3,4:1,3,5
family= 2 1 1 0 0 0 new D6h genus #   245 with   288 species is 0:2:3,4:1,4,5
family= 2 1 1 0 0 0 new D6h genus #   246 with   288 species is 0:2:3,4:2,3,4
family= 2 1 1 0 0 0 new D6h genus #   247 with   288 species is 0:2:3,4:2,3,5
family= 2 1 1 0 0 0 new D6h genus #   248 with   288 species is 0:2:3,4:2,4,5
family= 2 1 1 0 0 0 new D6h genus #   249 with   288 species is 0:2:3,4:3,4,5
family= 2 1 1 0 0 0 new D6h genus #   250 with   144 species is 0:2:3,5:0,1,2
family= 2 1 1 0 0 0 new D6h genus #   251 with   288 species is 0:2:3,5:0,1,3
family= 2 1 1 0 0 0 new D6h genus #   252 with   288 species is 0:2:3,5:0,1,4
family= 2 1 1 0 0 0 new D6h genus #   253 with   288 species is 0:2:3,5:0,1,5
family= 2 1 1 0 0 0 new D6h genus #   254 with   288 species is 0:2:3,5:0,2,3
family= 2 1 1 0 0 0 new D6h genus #   255 with   144 species is 0:2:3,5:0,2,4
family= 2 1 1 0 0 0 new D6h genus #   256 with   288 species is 0:2:3,5:0,3,4
family= 2 1 1 0 0 0 new D6h genus #   257 with   288 species is 0:2:3,5:0,3,5
family= 2 1 1 0 0 0 new D6h genus #   258 with   288 species is 0:2:3,5:0,4,5
family= 2 1 1 0 0 0 new D6h genus #   259 with   288 species is 0:2:3,5:1,3,4
family= 2 1 1 0 0 0 new D6h genus #   260 with   144 species is 0:2:3,5:1,3,5
family= 2 1 1 0 0 0 new D6h genus #   261 with   144 species is 0:2:3,5:3,4,5
family= 2 1 1 0 0 0 new D6h genus #   262 with   288 species is 0:3:0,1:1,2,3
family= 2 1 1 0 0 0 new D6h genus #   263 with   288 species is 0:3:0,1:1,2,4
family= 2 1 1 0 0 0 new D6h genus #   264 with   288 species is 0:3:0,1:1,2,5
family= 2 1 1 0 0 0 new D6h genus #   265 with   288 species is 0:3:0,1:1,3,4
family= 2 1 1 0 0 0 new D6h genus #   266 with   288 species is 0:3:0,1:1,3,5
family= 2 1 1 0 0 0 new D6h genus #   267 with   288 species is 0:3:0,1:1,4,5
family= 2 1 1 0 0 0 new D6h genus #   268 with   288 species is 0:3:0,1:2,3,4
family= 2 1 1 0 0 0 new D6h genus #   269 with   288 species is 0:3:0,1:2,3,5
family= 2 1 1 0 0 0 new D6h genus #   270 with   288 species is 0:3:0,1:2,4,5
family= 2 1 1 0 0 0 new D6h genus #   271 with   288 species is 0:3:0,1:3,4,5
family= 2 1 1 0 0 0 new D6h genus #   272 with   288 species is 0:3:0,2:1,2,3
family= 2 1 1 0 0 0 new D6h genus #   273 with   288 species is 0:3:0,2:1,2,4
family= 2 1 1 0 0 0 new D6h genus #   274 with   288 species is 0:3:0,2:1,2,5
family= 2 1 1 0 0 0 new D6h genus #   275 with   288 species is 0:3:0,2:1,3,4
family= 2 1 1 0 0 0 new D6h genus #   276 with   288 species is 0:3:0,2:1,3,5
family= 2 1 1 0 0 0 new D6h genus #   277 with   288 species is 0:3:0,2:1,4,5
family= 2 1 1 0 0 0 new D6h genus #   278 with   288 species is 0:3:0,2:2,3,4
family= 2 1 1 0 0 0 new D6h genus #   279 with   288 species is 0:3:0,2:2,3,5
family= 2 1 1 0 0 0 new D6h genus #   280 with   288 species is 0:3:0,2:2,4,5
family= 2 1 1 0 0 0 new D6h genus #   281 with   288 species is 0:3:0,2:3,4,5
family= 2 1 1 0 0 0 new D6h genus #   282 with   288 species is 0:3:0,3:1,2,4
family= 2 1 1 0 0 0 new D6h genus #   283 with   288 species is 0:3:1,2:0,1,2
family= 2 1 1 0 0 0 new D6h genus #   284 with   288 species is 0:3:1,2:0,1,3
family= 2 1 1 0 0 0 new D6h genus #   285 with   288 species is 0:3:1,2:0,1,4
family= 2 1 1 0 0 0 new D6h genus #   286 with   288 species is 0:3:1,2:0,1,5
family= 2 1 1 0 0 0 new D6h genus #   287 with   288 species is 0:3:1,2:0,2,4
family= 2 1 1 0 0 0 new D6h genus #   288 with   288 species is 0:3:1,2:0,2,5
family= 2 1 1 0 0 0 new D6h genus #   289 with   288 species is 0:3:1,2:0,3,4
family= 2 1 1 0 0 0 new D6h genus #   290 with   288 species is 0:3:1,2:0,4,5
family= 2 1 1 0 0 0 new D6h genus #   291 with   288 species is 0:3:1,2:1,2,4
family= 2 1 1 0 0 0 new D6h genus #   292 with   288 species is 0:3:1,2:1,4,5
family= 2 1 1 0 0 0 new D6h genus #   293 with   288 species is 0:3:1,4:0,1,2
family= 2 1 1 0 0 0 new D6h genus #   294 with   288 species is 0:3:1,4:0,1,3
family= 2 1 1 0 0 0 new D6h genus #   295 with   288 species is 0:3:1,4:0,1,4
family= 2 1 1 0 0 0 new D6h genus #   296 with   288 species is 0:3:1,4:0,1,5
family= 2 1 1 0 0 0 new D6h genus #   297 with   288 species is 0:3:1,4:0,2,3
family= 2 1 1 0 0 0 new D6h genus #   298 with   288 species is 0:3:1,4:0,2,4
family= 2 1 1 0 0 0 new D6h genus #   299 with   288 species is 0:3:1,4:0,2,5
family= 2 1 1 0 0 0 new D6h genus #   300 with   288 species is 0:3:1,4:0,4,5
family= 2 1 1 0 0 0 new D6h genus #   301 with   288 species is 0:3:1,4:1,2,4
family= 2 1 1 0 0 0 new D6h genus #   302 with   288 species is 0:3:1,4:1,2,5
family= 2 1 1 0 0 0 new D6h genus #   303 with   288 species is 0:3:1,5:0,1,2
family= 2 1 1 0 0 0 new D6h genus #   304 with   288 species is 0:3:1,5:0,1,3
family= 2 1 1 0 0 0 new D6h genus #   305 with   288 species is 0:3:1,5:0,1,4
family= 2 1 1 0 0 0 new D6h genus #   306 with   144 species is 0:3:1,5:0,1,5
family= 2 1 1 0 0 0 new D6h genus #   307 with   288 species is 0:3:1,5:0,2,3
family= 2 1 1 0 0 0 new D6h genus #   308 with   144 species is 0:3:1,5:0,2,4
family= 2 1 1 0 0 0 new D6h genus #   309 with   288 species is 0:3:1,5:1,2,3
family= 2 1 1 0 0 0 new D6h genus #   310 with   288 species is 0:3:1,5:1,2,4
family= 2 1 1 0 0 0 new D6h genus #   311 with   288 species is 0:3:1,5:1,2,5
family= 2 1 1 0 0 0 new D6h genus #   312 with   288 species is 0:3:1,5:1,3,4
family= 2 1 1 0 0 0 new D6h genus #   313 with   144 species is 0:3:1,5:1,3,5
family= 2 1 1 0 0 0 new D6h genus #   314 with   144 species is 0:3:1,5:2,3,4
Nber of genera for this family=  314
 
family= 1 2 1 0 0 0
 
family= 1 2 1 0 0 0 new D6h genus #     1 with   288 species is 0:0,1:1,2:2,3,4
family= 1 2 1 0 0 0 new D6h genus #     2 with   288 species is 0:0,1:1,2:2,3,5
family= 1 2 1 0 0 0 new D6h genus #     3 with   288 species is 0:0,1:1,2:2,4,5
family= 1 2 1 0 0 0 new D6h genus #     4 with   288 species is 0:0,1:1,2:3,4,5
family= 1 2 1 0 0 0 new D6h genus #     5 with   288 species is 0:0,1:1,3:2,3,4
family= 1 2 1 0 0 0 new D6h genus #     6 with   288 species is 0:0,1:1,3:2,3,5
family= 1 2 1 0 0 0 new D6h genus #     7 with   288 species is 0:0,1:1,3:2,4,5
family= 1 2 1 0 0 0 new D6h genus #     8 with   288 species is 0:0,1:1,3:3,4,5
family= 1 2 1 0 0 0 new D6h genus #     9 with   288 species is 0:0,1:1,4:2,3,4
family= 1 2 1 0 0 0 new D6h genus #    10 with   288 species is 0:0,1:1,4:2,3,5
family= 1 2 1 0 0 0 new D6h genus #    11 with   288 species is 0:0,1:1,4:2,4,5
family= 1 2 1 0 0 0 new D6h genus #    12 with   288 species is 0:0,1:1,4:3,4,5
family= 1 2 1 0 0 0 new D6h genus #    13 with   288 species is 0:0,1:1,5:2,3,4
family= 1 2 1 0 0 0 new D6h genus #    14 with   288 species is 0:0,1:1,5:2,3,5
family= 1 2 1 0 0 0 new D6h genus #    15 with   288 species is 0:0,1:1,5:2,4,5
family= 1 2 1 0 0 0 new D6h genus #    16 with   288 species is 0:0,1:1,5:3,4,5
family= 1 2 1 0 0 0 new D6h genus #    17 with   288 species is 0:0,1:2,3:1,2,3
family= 1 2 1 0 0 0 new D6h genus #    18 with   288 species is 0:0,1:2,3:1,2,4
family= 1 2 1 0 0 0 new D6h genus #    19 with   288 species is 0:0,1:2,3:1,2,5
family= 1 2 1 0 0 0 new D6h genus #    20 with   288 species is 0:0,1:2,3:1,3,4
family= 1 2 1 0 0 0 new D6h genus #    21 with   288 species is 0:0,1:2,3:1,3,5
family= 1 2 1 0 0 0 new D6h genus #    22 with   288 species is 0:0,1:2,3:1,4,5
family= 1 2 1 0 0 0 new D6h genus #    23 with   288 species is 0:0,1:2,3:2,3,4
family= 1 2 1 0 0 0 new D6h genus #    24 with   288 species is 0:0,1:2,3:2,3,5
family= 1 2 1 0 0 0 new D6h genus #    25 with   288 species is 0:0,1:2,3:2,4,5
family= 1 2 1 0 0 0 new D6h genus #    26 with   288 species is 0:0,1:2,3:3,4,5
family= 1 2 1 0 0 0 new D6h genus #    27 with   288 species is 0:0,1:2,4:1,2,3
family= 1 2 1 0 0 0 new D6h genus #    28 with   288 species is 0:0,1:2,4:1,2,4
family= 1 2 1 0 0 0 new D6h genus #    29 with   288 species is 0:0,1:2,4:1,2,5
family= 1 2 1 0 0 0 new D6h genus #    30 with   288 species is 0:0,1:2,4:1,3,4
family= 1 2 1 0 0 0 new D6h genus #    31 with   288 species is 0:0,1:2,4:1,3,5
family= 1 2 1 0 0 0 new D6h genus #    32 with   288 species is 0:0,1:2,4:1,4,5
family= 1 2 1 0 0 0 new D6h genus #    33 with   288 species is 0:0,1:2,4:2,3,4
family= 1 2 1 0 0 0 new D6h genus #    34 with   288 species is 0:0,1:2,4:2,3,5
family= 1 2 1 0 0 0 new D6h genus #    35 with   288 species is 0:0,1:2,4:2,4,5
family= 1 2 1 0 0 0 new D6h genus #    36 with   288 species is 0:0,1:2,4:3,4,5
family= 1 2 1 0 0 0 new D6h genus #    37 with   288 species is 0:0,1:2,5:1,2,3
family= 1 2 1 0 0 0 new D6h genus #    38 with   288 species is 0:0,1:2,5:1,2,4
family= 1 2 1 0 0 0 new D6h genus #    39 with   288 species is 0:0,1:2,5:1,2,5
family= 1 2 1 0 0 0 new D6h genus #    40 with   288 species is 0:0,1:2,5:1,3,4
family= 1 2 1 0 0 0 new D6h genus #    41 with   288 species is 0:0,1:2,5:1,3,5
family= 1 2 1 0 0 0 new D6h genus #    42 with   288 species is 0:0,1:2,5:1,4,5
family= 1 2 1 0 0 0 new D6h genus #    43 with   288 species is 0:0,1:2,5:2,3,4
family= 1 2 1 0 0 0 new D6h genus #    44 with   288 species is 0:0,1:2,5:2,3,5
family= 1 2 1 0 0 0 new D6h genus #    45 with   288 species is 0:0,1:2,5:2,4,5
family= 1 2 1 0 0 0 new D6h genus #    46 with   288 species is 0:0,1:2,5:3,4,5
family= 1 2 1 0 0 0 new D6h genus #    47 with   288 species is 0:0,1:3,4:1,2,3
family= 1 2 1 0 0 0 new D6h genus #    48 with   288 species is 0:0,1:3,4:1,2,4
family= 1 2 1 0 0 0 new D6h genus #    49 with   288 species is 0:0,1:3,4:1,2,5
family= 1 2 1 0 0 0 new D6h genus #    50 with   288 species is 0:0,1:3,4:1,3,4
family= 1 2 1 0 0 0 new D6h genus #    51 with   288 species is 0:0,1:3,4:1,3,5
family= 1 2 1 0 0 0 new D6h genus #    52 with   288 species is 0:0,1:3,4:1,4,5
family= 1 2 1 0 0 0 new D6h genus #    53 with   288 species is 0:0,1:3,4:2,3,4
family= 1 2 1 0 0 0 new D6h genus #    54 with   288 species is 0:0,1:3,4:2,3,5
family= 1 2 1 0 0 0 new D6h genus #    55 with   288 species is 0:0,1:3,4:2,4,5
family= 1 2 1 0 0 0 new D6h genus #    56 with   288 species is 0:0,1:3,4:3,4,5
family= 1 2 1 0 0 0 new D6h genus #    57 with   288 species is 0:0,1:3,5:1,2,3
family= 1 2 1 0 0 0 new D6h genus #    58 with   288 species is 0:0,1:3,5:1,2,4
family= 1 2 1 0 0 0 new D6h genus #    59 with   288 species is 0:0,1:3,5:1,2,5
family= 1 2 1 0 0 0 new D6h genus #    60 with   288 species is 0:0,1:3,5:1,3,4
family= 1 2 1 0 0 0 new D6h genus #    61 with   288 species is 0:0,1:3,5:1,3,5
family= 1 2 1 0 0 0 new D6h genus #    62 with   288 species is 0:0,1:3,5:1,4,5
family= 1 2 1 0 0 0 new D6h genus #    63 with   288 species is 0:0,1:3,5:2,3,4
family= 1 2 1 0 0 0 new D6h genus #    64 with   288 species is 0:0,1:3,5:2,3,5
family= 1 2 1 0 0 0 new D6h genus #    65 with   288 species is 0:0,1:3,5:2,4,5
family= 1 2 1 0 0 0 new D6h genus #    66 with   288 species is 0:0,1:3,5:3,4,5
family= 1 2 1 0 0 0 new D6h genus #    67 with   288 species is 0:0,1:4,5:1,2,3
family= 1 2 1 0 0 0 new D6h genus #    68 with   288 species is 0:0,1:4,5:1,2,4
family= 1 2 1 0 0 0 new D6h genus #    69 with   288 species is 0:0,1:4,5:1,2,5
family= 1 2 1 0 0 0 new D6h genus #    70 with   288 species is 0:0,1:4,5:1,3,4
family= 1 2 1 0 0 0 new D6h genus #    71 with   288 species is 0:0,1:4,5:1,3,5
family= 1 2 1 0 0 0 new D6h genus #    72 with   288 species is 0:0,1:4,5:1,4,5
family= 1 2 1 0 0 0 new D6h genus #    73 with   288 species is 0:0,1:4,5:2,3,4
family= 1 2 1 0 0 0 new D6h genus #    74 with   288 species is 0:0,1:4,5:2,3,5
family= 1 2 1 0 0 0 new D6h genus #    75 with   288 species is 0:0,1:4,5:2,4,5
family= 1 2 1 0 0 0 new D6h genus #    76 with   288 species is 0:0,1:4,5:3,4,5
family= 1 2 1 0 0 0 new D6h genus #    77 with   288 species is 0:0,2:1,2:1,3,4
family= 1 2 1 0 0 0 new D6h genus #    78 with   288 species is 0:0,2:1,2:1,3,5
family= 1 2 1 0 0 0 new D6h genus #    79 with   288 species is 0:0,2:1,2:1,4,5
family= 1 2 1 0 0 0 new D6h genus #    80 with   288 species is 0:0,2:1,2:3,4,5
family= 1 2 1 0 0 0 new D6h genus #    81 with   288 species is 0:0,2:1,3:1,2,3
family= 1 2 1 0 0 0 new D6h genus #    82 with   288 species is 0:0,2:1,3:1,2,4
family= 1 2 1 0 0 0 new D6h genus #    83 with   288 species is 0:0,2:1,3:1,2,5
family= 1 2 1 0 0 0 new D6h genus #    84 with   288 species is 0:0,2:1,3:1,3,4
family= 1 2 1 0 0 0 new D6h genus #    85 with   288 species is 0:0,2:1,3:1,3,5
family= 1 2 1 0 0 0 new D6h genus #    86 with   288 species is 0:0,2:1,3:1,4,5
family= 1 2 1 0 0 0 new D6h genus #    87 with   288 species is 0:0,2:1,3:2,3,4
family= 1 2 1 0 0 0 new D6h genus #    88 with   288 species is 0:0,2:1,3:2,3,5
family= 1 2 1 0 0 0 new D6h genus #    89 with   288 species is 0:0,2:1,3:2,4,5
family= 1 2 1 0 0 0 new D6h genus #    90 with   288 species is 0:0,2:1,3:3,4,5
family= 1 2 1 0 0 0 new D6h genus #    91 with   288 species is 0:0,2:1,4:1,2,3
family= 1 2 1 0 0 0 new D6h genus #    92 with   288 species is 0:0,2:1,4:1,2,4
family= 1 2 1 0 0 0 new D6h genus #    93 with   288 species is 0:0,2:1,4:1,2,5
family= 1 2 1 0 0 0 new D6h genus #    94 with   288 species is 0:0,2:1,4:1,3,4
family= 1 2 1 0 0 0 new D6h genus #    95 with   288 species is 0:0,2:1,4:1,3,5
family= 1 2 1 0 0 0 new D6h genus #    96 with   288 species is 0:0,2:1,4:1,4,5
family= 1 2 1 0 0 0 new D6h genus #    97 with   288 species is 0:0,2:1,4:2,3,4
family= 1 2 1 0 0 0 new D6h genus #    98 with   288 species is 0:0,2:1,4:2,3,5
family= 1 2 1 0 0 0 new D6h genus #    99 with   288 species is 0:0,2:1,4:2,4,5
family= 1 2 1 0 0 0 new D6h genus #   100 with   288 species is 0:0,2:1,4:3,4,5
family= 1 2 1 0 0 0 new D6h genus #   101 with   288 species is 0:0,2:1,5:1,2,3
family= 1 2 1 0 0 0 new D6h genus #   102 with   288 species is 0:0,2:1,5:1,2,4
family= 1 2 1 0 0 0 new D6h genus #   103 with   288 species is 0:0,2:1,5:1,2,5
family= 1 2 1 0 0 0 new D6h genus #   104 with   288 species is 0:0,2:1,5:1,3,4
family= 1 2 1 0 0 0 new D6h genus #   105 with   288 species is 0:0,2:1,5:1,3,5
family= 1 2 1 0 0 0 new D6h genus #   106 with   288 species is 0:0,2:1,5:1,4,5
family= 1 2 1 0 0 0 new D6h genus #   107 with   288 species is 0:0,2:1,5:2,3,4
family= 1 2 1 0 0 0 new D6h genus #   108 with   288 species is 0:0,2:1,5:2,3,5
family= 1 2 1 0 0 0 new D6h genus #   109 with   288 species is 0:0,2:1,5:2,4,5
family= 1 2 1 0 0 0 new D6h genus #   110 with   288 species is 0:0,2:1,5:3,4,5
family= 1 2 1 0 0 0 new D6h genus #   111 with   288 species is 0:0,2:2,3:1,3,4
family= 1 2 1 0 0 0 new D6h genus #   112 with   288 species is 0:0,2:2,3:1,3,5
family= 1 2 1 0 0 0 new D6h genus #   113 with   288 species is 0:0,2:2,3:1,4,5
family= 1 2 1 0 0 0 new D6h genus #   114 with   288 species is 0:0,2:2,3:3,4,5
family= 1 2 1 0 0 0 new D6h genus #   115 with   288 species is 0:0,2:2,4:1,3,4
family= 1 2 1 0 0 0 new D6h genus #   116 with   288 species is 0:0,2:2,4:1,3,5
family= 1 2 1 0 0 0 new D6h genus #   117 with   288 species is 0:0,2:2,4:1,4,5
family= 1 2 1 0 0 0 new D6h genus #   118 with   288 species is 0:0,2:2,4:3,4,5
family= 1 2 1 0 0 0 new D6h genus #   119 with   288 species is 0:0,2:2,5:1,3,4
family= 1 2 1 0 0 0 new D6h genus #   120 with   288 species is 0:0,2:2,5:1,3,5
family= 1 2 1 0 0 0 new D6h genus #   121 with   288 species is 0:0,2:2,5:1,4,5
family= 1 2 1 0 0 0 new D6h genus #   122 with   288 species is 0:0,2:2,5:3,4,5
family= 1 2 1 0 0 0 new D6h genus #   123 with   288 species is 0:0,2:3,4:1,2,3
family= 1 2 1 0 0 0 new D6h genus #   124 with   288 species is 0:0,2:3,4:1,2,4
family= 1 2 1 0 0 0 new D6h genus #   125 with   288 species is 0:0,2:3,4:1,2,5
family= 1 2 1 0 0 0 new D6h genus #   126 with   288 species is 0:0,2:3,4:1,3,4
family= 1 2 1 0 0 0 new D6h genus #   127 with   288 species is 0:0,2:3,4:1,3,5
family= 1 2 1 0 0 0 new D6h genus #   128 with   288 species is 0:0,2:3,4:1,4,5
family= 1 2 1 0 0 0 new D6h genus #   129 with   288 species is 0:0,2:3,4:2,3,4
family= 1 2 1 0 0 0 new D6h genus #   130 with   288 species is 0:0,2:3,4:2,3,5
family= 1 2 1 0 0 0 new D6h genus #   131 with   288 species is 0:0,2:3,4:2,4,5
family= 1 2 1 0 0 0 new D6h genus #   132 with   288 species is 0:0,2:3,4:3,4,5
family= 1 2 1 0 0 0 new D6h genus #   133 with   288 species is 0:0,2:3,5:1,2,3
family= 1 2 1 0 0 0 new D6h genus #   134 with   288 species is 0:0,2:3,5:1,2,4
family= 1 2 1 0 0 0 new D6h genus #   135 with   288 species is 0:0,2:3,5:1,2,5
family= 1 2 1 0 0 0 new D6h genus #   136 with   288 species is 0:0,2:3,5:1,3,4
family= 1 2 1 0 0 0 new D6h genus #   137 with   288 species is 0:0,2:3,5:1,3,5
family= 1 2 1 0 0 0 new D6h genus #   138 with   288 species is 0:0,2:3,5:1,4,5
family= 1 2 1 0 0 0 new D6h genus #   139 with   288 species is 0:0,2:3,5:2,3,4
family= 1 2 1 0 0 0 new D6h genus #   140 with   288 species is 0:0,2:3,5:2,3,5
family= 1 2 1 0 0 0 new D6h genus #   141 with   288 species is 0:0,2:3,5:2,4,5
family= 1 2 1 0 0 0 new D6h genus #   142 with   288 species is 0:0,2:3,5:3,4,5
family= 1 2 1 0 0 0 new D6h genus #   143 with   288 species is 0:0,2:4,5:1,2,3
family= 1 2 1 0 0 0 new D6h genus #   144 with   288 species is 0:0,2:4,5:1,2,4
family= 1 2 1 0 0 0 new D6h genus #   145 with   288 species is 0:0,2:4,5:1,2,5
family= 1 2 1 0 0 0 new D6h genus #   146 with   288 species is 0:0,2:4,5:1,3,4
family= 1 2 1 0 0 0 new D6h genus #   147 with   288 species is 0:0,2:4,5:1,3,5
family= 1 2 1 0 0 0 new D6h genus #   148 with   288 species is 0:0,2:4,5:1,4,5
family= 1 2 1 0 0 0 new D6h genus #   149 with   288 species is 0:0,2:4,5:2,3,4
family= 1 2 1 0 0 0 new D6h genus #   150 with   288 species is 0:0,2:4,5:2,3,5
family= 1 2 1 0 0 0 new D6h genus #   151 with   288 species is 0:0,2:4,5:2,4,5
family= 1 2 1 0 0 0 new D6h genus #   152 with   288 species is 0:0,2:4,5:3,4,5
family= 1 2 1 0 0 0 new D6h genus #   153 with   288 species is 0:0,3:1,2:1,2,3
family= 1 2 1 0 0 0 new D6h genus #   154 with   288 species is 0:0,3:1,2:1,2,4
family= 1 2 1 0 0 0 new D6h genus #   155 with   288 species is 0:0,3:1,2:1,2,5
family= 1 2 1 0 0 0 new D6h genus #   156 with   288 species is 0:0,3:1,2:1,3,4
family= 1 2 1 0 0 0 new D6h genus #   157 with   288 species is 0:0,3:1,2:1,3,5
family= 1 2 1 0 0 0 new D6h genus #   158 with   288 species is 0:0,3:1,2:1,4,5
family= 1 2 1 0 0 0 new D6h genus #   159 with   288 species is 0:0,3:1,2:2,3,4
family= 1 2 1 0 0 0 new D6h genus #   160 with   288 species is 0:0,3:1,2:2,3,5
family= 1 2 1 0 0 0 new D6h genus #   161 with   288 species is 0:0,3:1,2:2,4,5
family= 1 2 1 0 0 0 new D6h genus #   162 with   288 species is 0:0,3:1,2:3,4,5
family= 1 2 1 0 0 0 new D6h genus #   163 with   288 species is 0:0,3:1,3:1,2,4
family= 1 2 1 0 0 0 new D6h genus #   164 with   288 species is 0:0,3:1,3:1,2,5
family= 1 2 1 0 0 0 new D6h genus #   165 with   288 species is 0:0,3:1,3:1,4,5
family= 1 2 1 0 0 0 new D6h genus #   166 with   288 species is 0:0,3:1,3:2,4,5
family= 1 2 1 0 0 0 new D6h genus #   167 with   288 species is 0:0,3:1,4:1,2,3
family= 1 2 1 0 0 0 new D6h genus #   168 with   288 species is 0:0,3:1,4:1,2,4
family= 1 2 1 0 0 0 new D6h genus #   169 with   288 species is 0:0,3:1,4:1,2,5
family= 1 2 1 0 0 0 new D6h genus #   170 with   288 species is 0:0,3:1,4:1,3,4
family= 1 2 1 0 0 0 new D6h genus #   171 with   288 species is 0:0,3:1,4:1,3,5
family= 1 2 1 0 0 0 new D6h genus #   172 with   288 species is 0:0,3:1,4:1,4,5
family= 1 2 1 0 0 0 new D6h genus #   173 with   288 species is 0:0,3:1,4:2,3,4
family= 1 2 1 0 0 0 new D6h genus #   174 with   288 species is 0:0,3:1,4:2,3,5
family= 1 2 1 0 0 0 new D6h genus #   175 with   288 species is 0:0,3:1,4:2,4,5
family= 1 2 1 0 0 0 new D6h genus #   176 with   288 species is 0:0,3:1,4:3,4,5
family= 1 2 1 0 0 0 new D6h genus #   177 with   288 species is 0:0,3:1,5:1,2,3
family= 1 2 1 0 0 0 new D6h genus #   178 with   288 species is 0:0,3:1,5:1,2,4
family= 1 2 1 0 0 0 new D6h genus #   179 with   288 species is 0:0,3:1,5:1,2,5
family= 1 2 1 0 0 0 new D6h genus #   180 with   288 species is 0:0,3:1,5:1,3,4
family= 1 2 1 0 0 0 new D6h genus #   181 with   144 species is 0:0,3:1,5:1,3,5
family= 1 2 1 0 0 0 new D6h genus #   182 with   144 species is 0:0,3:1,5:2,3,4
family= 1 2 1 0 0 0 new D6h genus #   183 with   288 species is 0:0,3:2,3:1,2,4
family= 1 2 1 0 0 0 new D6h genus #   184 with   288 species is 0:0,3:2,3:1,2,5
family= 1 2 1 0 0 0 new D6h genus #   185 with   288 species is 0:0,3:2,3:1,4,5
family= 1 2 1 0 0 0 new D6h genus #   186 with   288 species is 0:0,3:2,3:2,4,5
family= 1 2 1 0 0 0 new D6h genus #   187 with   288 species is 0:0,3:2,4:1,2,3
family= 1 2 1 0 0 0 new D6h genus #   188 with   288 species is 0:0,3:2,4:1,2,4
family= 1 2 1 0 0 0 new D6h genus #   189 with   288 species is 0:0,3:2,4:1,2,5
family= 1 2 1 0 0 0 new D6h genus #   190 with   288 species is 0:0,3:2,4:1,3,4
family= 1 2 1 0 0 0 new D6h genus #   191 with   144 species is 0:0,3:2,4:1,3,5
family= 1 2 1 0 0 0 new D6h genus #   192 with   144 species is 0:0,3:2,4:2,3,4
family= 1 2 1 0 0 0 new D6h genus #   193 with   144 species is 0:1,2:1,2:0,3,4
family= 1 2 1 0 0 0 new D6h genus #   194 with   144 species is 0:1,2:1,2:0,3,5
family= 1 2 1 0 0 0 new D6h genus #   195 with   144 species is 0:1,2:1,2:0,4,5
family= 1 2 1 0 0 0 new D6h genus #   196 with   144 species is 0:1,2:1,2:3,4,5
family= 1 2 1 0 0 0 new D6h genus #   197 with   288 species is 0:1,2:1,3:0,2,3
family= 1 2 1 0 0 0 new D6h genus #   198 with   288 species is 0:1,2:1,3:0,2,4
family= 1 2 1 0 0 0 new D6h genus #   199 with   288 species is 0:1,2:1,3:0,2,5
family= 1 2 1 0 0 0 new D6h genus #   200 with   288 species is 0:1,2:1,3:0,3,4
family= 1 2 1 0 0 0 new D6h genus #   201 with   288 species is 0:1,2:1,3:0,3,5
family= 1 2 1 0 0 0 new D6h genus #   202 with   288 species is 0:1,2:1,3:0,4,5
family= 1 2 1 0 0 0 new D6h genus #   203 with   288 species is 0:1,2:1,3:2,3,4
family= 1 2 1 0 0 0 new D6h genus #   204 with   288 species is 0:1,2:1,3:2,3,5
family= 1 2 1 0 0 0 new D6h genus #   205 with   288 species is 0:1,2:1,3:2,4,5
family= 1 2 1 0 0 0 new D6h genus #   206 with   288 species is 0:1,2:1,3:3,4,5
family= 1 2 1 0 0 0 new D6h genus #   207 with   288 species is 0:1,2:1,4:0,2,3
family= 1 2 1 0 0 0 new D6h genus #   208 with   288 species is 0:1,2:1,4:0,2,4
family= 1 2 1 0 0 0 new D6h genus #   209 with   288 species is 0:1,2:1,4:0,2,5
family= 1 2 1 0 0 0 new D6h genus #   210 with   288 species is 0:1,2:1,4:0,3,4
family= 1 2 1 0 0 0 new D6h genus #   211 with   288 species is 0:1,2:1,4:0,3,5
family= 1 2 1 0 0 0 new D6h genus #   212 with   288 species is 0:1,2:1,4:0,4,5
family= 1 2 1 0 0 0 new D6h genus #   213 with   288 species is 0:1,2:1,4:2,3,4
family= 1 2 1 0 0 0 new D6h genus #   214 with   288 species is 0:1,2:1,4:2,3,5
family= 1 2 1 0 0 0 new D6h genus #   215 with   288 species is 0:1,2:1,4:2,4,5
family= 1 2 1 0 0 0 new D6h genus #   216 with   288 species is 0:1,2:1,4:3,4,5
family= 1 2 1 0 0 0 new D6h genus #   217 with   288 species is 0:1,2:1,5:0,2,3
family= 1 2 1 0 0 0 new D6h genus #   218 with   288 species is 0:1,2:1,5:0,2,4
family= 1 2 1 0 0 0 new D6h genus #   219 with   288 species is 0:1,2:1,5:0,2,5
family= 1 2 1 0 0 0 new D6h genus #   220 with   288 species is 0:1,2:1,5:0,3,4
family= 1 2 1 0 0 0 new D6h genus #   221 with   288 species is 0:1,2:1,5:0,3,5
family= 1 2 1 0 0 0 new D6h genus #   222 with   288 species is 0:1,2:1,5:0,4,5
family= 1 2 1 0 0 0 new D6h genus #   223 with   288 species is 0:1,2:1,5:2,3,4
family= 1 2 1 0 0 0 new D6h genus #   224 with   288 species is 0:1,2:1,5:2,3,5
family= 1 2 1 0 0 0 new D6h genus #   225 with   288 species is 0:1,2:1,5:2,4,5
family= 1 2 1 0 0 0 new D6h genus #   226 with   288 species is 0:1,2:1,5:3,4,5
family= 1 2 1 0 0 0 new D6h genus #   227 with   288 species is 0:1,2:2,3:0,1,3
family= 1 2 1 0 0 0 new D6h genus #   228 with   288 species is 0:1,2:2,3:0,1,4
family= 1 2 1 0 0 0 new D6h genus #   229 with   288 species is 0:1,2:2,3:0,1,5
family= 1 2 1 0 0 0 new D6h genus #   230 with   288 species is 0:1,2:2,3:0,3,4
family= 1 2 1 0 0 0 new D6h genus #   231 with   288 species is 0:1,2:2,3:0,3,5
family= 1 2 1 0 0 0 new D6h genus #   232 with   288 species is 0:1,2:2,3:0,4,5
family= 1 2 1 0 0 0 new D6h genus #   233 with   288 species is 0:1,2:2,3:1,3,4
family= 1 2 1 0 0 0 new D6h genus #   234 with   288 species is 0:1,2:2,3:1,3,5
family= 1 2 1 0 0 0 new D6h genus #   235 with   288 species is 0:1,2:2,3:1,4,5
family= 1 2 1 0 0 0 new D6h genus #   236 with   288 species is 0:1,2:2,3:3,4,5
family= 1 2 1 0 0 0 new D6h genus #   237 with   288 species is 0:1,2:2,4:0,1,3
family= 1 2 1 0 0 0 new D6h genus #   238 with   288 species is 0:1,2:2,4:0,1,4
family= 1 2 1 0 0 0 new D6h genus #   239 with   288 species is 0:1,2:2,4:0,1,5
family= 1 2 1 0 0 0 new D6h genus #   240 with   288 species is 0:1,2:2,4:0,3,4
family= 1 2 1 0 0 0 new D6h genus #   241 with   288 species is 0:1,2:2,4:0,3,5
family= 1 2 1 0 0 0 new D6h genus #   242 with   288 species is 0:1,2:2,4:0,4,5
family= 1 2 1 0 0 0 new D6h genus #   243 with   288 species is 0:1,2:2,4:1,3,4
family= 1 2 1 0 0 0 new D6h genus #   244 with   288 species is 0:1,2:2,4:1,3,5
family= 1 2 1 0 0 0 new D6h genus #   245 with   288 species is 0:1,2:2,4:1,4,5
family= 1 2 1 0 0 0 new D6h genus #   246 with   288 species is 0:1,2:2,4:3,4,5
family= 1 2 1 0 0 0 new D6h genus #   247 with   288 species is 0:1,2:2,5:0,1,3
family= 1 2 1 0 0 0 new D6h genus #   248 with   288 species is 0:1,2:2,5:0,1,4
family= 1 2 1 0 0 0 new D6h genus #   249 with   288 species is 0:1,2:2,5:0,1,5
family= 1 2 1 0 0 0 new D6h genus #   250 with   288 species is 0:1,2:2,5:0,3,4
family= 1 2 1 0 0 0 new D6h genus #   251 with   288 species is 0:1,2:2,5:0,3,5
family= 1 2 1 0 0 0 new D6h genus #   252 with   288 species is 0:1,2:2,5:0,4,5
family= 1 2 1 0 0 0 new D6h genus #   253 with   288 species is 0:1,2:2,5:1,3,4
family= 1 2 1 0 0 0 new D6h genus #   254 with   288 species is 0:1,2:2,5:1,3,5
family= 1 2 1 0 0 0 new D6h genus #   255 with   288 species is 0:1,2:2,5:1,4,5
family= 1 2 1 0 0 0 new D6h genus #   256 with   288 species is 0:1,2:2,5:3,4,5
family= 1 2 1 0 0 0 new D6h genus #   257 with   288 species is 0:1,2:3,4:0,1,2
family= 1 2 1 0 0 0 new D6h genus #   258 with   288 species is 0:1,2:3,4:0,1,3
family= 1 2 1 0 0 0 new D6h genus #   259 with   288 species is 0:1,2:3,4:0,1,4
family= 1 2 1 0 0 0 new D6h genus #   260 with   288 species is 0:1,2:3,4:0,1,5
family= 1 2 1 0 0 0 new D6h genus #   261 with   288 species is 0:1,2:3,4:0,2,3
family= 1 2 1 0 0 0 new D6h genus #   262 with   288 species is 0:1,2:3,4:0,2,4
family= 1 2 1 0 0 0 new D6h genus #   263 with   288 species is 0:1,2:3,4:0,2,5
family= 1 2 1 0 0 0 new D6h genus #   264 with   288 species is 0:1,2:3,4:0,3,4
family= 1 2 1 0 0 0 new D6h genus #   265 with   288 species is 0:1,2:3,4:0,3,5
family= 1 2 1 0 0 0 new D6h genus #   266 with   288 species is 0:1,2:3,4:0,4,5
family= 1 2 1 0 0 0 new D6h genus #   267 with   288 species is 0:1,2:3,4:1,2,3
family= 1 2 1 0 0 0 new D6h genus #   268 with   288 species is 0:1,2:3,4:1,2,4
family= 1 2 1 0 0 0 new D6h genus #   269 with   288 species is 0:1,2:3,4:1,2,5
family= 1 2 1 0 0 0 new D6h genus #   270 with   288 species is 0:1,2:3,4:1,3,4
family= 1 2 1 0 0 0 new D6h genus #   271 with   288 species is 0:1,2:3,4:1,3,5
family= 1 2 1 0 0 0 new D6h genus #   272 with   288 species is 0:1,2:3,4:1,4,5
family= 1 2 1 0 0 0 new D6h genus #   273 with   288 species is 0:1,2:3,4:2,3,4
family= 1 2 1 0 0 0 new D6h genus #   274 with   288 species is 0:1,2:3,4:2,3,5
family= 1 2 1 0 0 0 new D6h genus #   275 with   288 species is 0:1,2:3,4:2,4,5
family= 1 2 1 0 0 0 new D6h genus #   276 with   288 species is 0:1,2:3,4:3,4,5
family= 1 2 1 0 0 0 new D6h genus #   277 with   288 species is 0:1,2:3,5:0,1,2
family= 1 2 1 0 0 0 new D6h genus #   278 with   288 species is 0:1,2:3,5:0,1,3
family= 1 2 1 0 0 0 new D6h genus #   279 with   288 species is 0:1,2:3,5:0,1,4
family= 1 2 1 0 0 0 new D6h genus #   280 with   288 species is 0:1,2:3,5:0,1,5
family= 1 2 1 0 0 0 new D6h genus #   281 with   288 species is 0:1,2:3,5:0,2,3
family= 1 2 1 0 0 0 new D6h genus #   282 with   288 species is 0:1,2:3,5:0,2,4
family= 1 2 1 0 0 0 new D6h genus #   283 with   288 species is 0:1,2:3,5:0,2,5
family= 1 2 1 0 0 0 new D6h genus #   284 with   288 species is 0:1,2:3,5:0,3,4
family= 1 2 1 0 0 0 new D6h genus #   285 with   288 species is 0:1,2:3,5:0,3,5
family= 1 2 1 0 0 0 new D6h genus #   286 with   288 species is 0:1,2:3,5:0,4,5
family= 1 2 1 0 0 0 new D6h genus #   287 with   288 species is 0:1,2:3,5:1,2,3
family= 1 2 1 0 0 0 new D6h genus #   288 with   288 species is 0:1,2:3,5:1,2,4
family= 1 2 1 0 0 0 new D6h genus #   289 with   288 species is 0:1,2:3,5:1,2,5
family= 1 2 1 0 0 0 new D6h genus #   290 with   288 species is 0:1,2:3,5:1,3,4
family= 1 2 1 0 0 0 new D6h genus #   291 with   288 species is 0:1,2:3,5:1,3,5
family= 1 2 1 0 0 0 new D6h genus #   292 with   288 species is 0:1,2:3,5:1,4,5
family= 1 2 1 0 0 0 new D6h genus #   293 with   288 species is 0:1,2:3,5:2,3,4
family= 1 2 1 0 0 0 new D6h genus #   294 with   288 species is 0:1,2:3,5:2,3,5
family= 1 2 1 0 0 0 new D6h genus #   295 with   288 species is 0:1,2:3,5:2,4,5
family= 1 2 1 0 0 0 new D6h genus #   296 with   288 species is 0:1,2:3,5:3,4,5
family= 1 2 1 0 0 0 new D6h genus #   297 with   288 species is 0:1,2:4,5:0,1,2
family= 1 2 1 0 0 0 new D6h genus #   298 with   288 species is 0:1,2:4,5:0,1,3
family= 1 2 1 0 0 0 new D6h genus #   299 with   288 species is 0:1,2:4,5:0,1,4
family= 1 2 1 0 0 0 new D6h genus #   300 with   144 species is 0:1,2:4,5:0,1,5
family= 1 2 1 0 0 0 new D6h genus #   301 with   288 species is 0:1,2:4,5:0,2,3
family= 1 2 1 0 0 0 new D6h genus #   302 with   144 species is 0:1,2:4,5:0,2,4
family= 1 2 1 0 0 0 new D6h genus #   303 with   288 species is 0:1,2:4,5:1,2,3
family= 1 2 1 0 0 0 new D6h genus #   304 with   288 species is 0:1,2:4,5:1,2,4
family= 1 2 1 0 0 0 new D6h genus #   305 with   288 species is 0:1,2:4,5:1,2,5
family= 1 2 1 0 0 0 new D6h genus #   306 with   288 species is 0:1,2:4,5:1,3,4
family= 1 2 1 0 0 0 new D6h genus #   307 with   144 species is 0:1,2:4,5:1,3,5
family= 1 2 1 0 0 0 new D6h genus #   308 with   144 species is 0:1,2:4,5:2,3,4
family= 1 2 1 0 0 0 new D6h genus #   309 with   144 species is 0:1,3:1,3:0,2,4
family= 1 2 1 0 0 0 new D6h genus #   310 with   144 species is 0:1,3:1,3:0,2,5
family= 1 2 1 0 0 0 new D6h genus #   311 with   144 species is 0:1,3:1,3:0,4,5
family= 1 2 1 0 0 0 new D6h genus #   312 with   144 species is 0:1,3:1,3:2,4,5
family= 1 2 1 0 0 0 new D6h genus #   313 with   288 species is 0:1,3:1,4:0,2,3
family= 1 2 1 0 0 0 new D6h genus #   314 with   288 species is 0:1,3:1,4:0,2,4
family= 1 2 1 0 0 0 new D6h genus #   315 with   288 species is 0:1,3:1,4:0,2,5
family= 1 2 1 0 0 0 new D6h genus #   316 with   288 species is 0:1,3:1,4:0,3,4
family= 1 2 1 0 0 0 new D6h genus #   317 with   288 species is 0:1,3:1,4:0,3,5
family= 1 2 1 0 0 0 new D6h genus #   318 with   288 species is 0:1,3:1,4:0,4,5
family= 1 2 1 0 0 0 new D6h genus #   319 with   288 species is 0:1,3:1,4:2,3,4
family= 1 2 1 0 0 0 new D6h genus #   320 with   288 species is 0:1,3:1,4:2,3,5
family= 1 2 1 0 0 0 new D6h genus #   321 with   288 species is 0:1,3:1,4:2,4,5
family= 1 2 1 0 0 0 new D6h genus #   322 with   288 species is 0:1,3:1,4:3,4,5
family= 1 2 1 0 0 0 new D6h genus #   323 with   288 species is 0:1,3:1,5:0,2,3
family= 1 2 1 0 0 0 new D6h genus #   324 with   288 species is 0:1,3:1,5:0,2,4
family= 1 2 1 0 0 0 new D6h genus #   325 with   288 species is 0:1,3:1,5:0,2,5
family= 1 2 1 0 0 0 new D6h genus #   326 with   288 species is 0:1,3:1,5:0,3,4
family= 1 2 1 0 0 0 new D6h genus #   327 with   288 species is 0:1,3:1,5:0,3,5
family= 1 2 1 0 0 0 new D6h genus #   328 with   288 species is 0:1,3:1,5:0,4,5
family= 1 2 1 0 0 0 new D6h genus #   329 with   288 species is 0:1,3:1,5:2,3,4
family= 1 2 1 0 0 0 new D6h genus #   330 with   288 species is 0:1,3:1,5:2,3,5
family= 1 2 1 0 0 0 new D6h genus #   331 with   288 species is 0:1,3:1,5:2,4,5
family= 1 2 1 0 0 0 new D6h genus #   332 with   288 species is 0:1,3:1,5:3,4,5
family= 1 2 1 0 0 0 new D6h genus #   333 with   288 species is 0:1,3:2,3:0,1,2
family= 1 2 1 0 0 0 new D6h genus #   334 with   288 species is 0:1,3:2,3:0,1,4
family= 1 2 1 0 0 0 new D6h genus #   335 with   288 species is 0:1,3:2,3:0,1,5
family= 1 2 1 0 0 0 new D6h genus #   336 with   288 species is 0:1,3:2,3:0,2,4
family= 1 2 1 0 0 0 new D6h genus #   337 with   288 species is 0:1,3:2,3:0,2,5
family= 1 2 1 0 0 0 new D6h genus #   338 with   288 species is 0:1,3:2,3:0,4,5
family= 1 2 1 0 0 0 new D6h genus #   339 with   288 species is 0:1,3:2,3:1,2,4
family= 1 2 1 0 0 0 new D6h genus #   340 with   288 species is 0:1,3:2,3:1,2,5
family= 1 2 1 0 0 0 new D6h genus #   341 with   288 species is 0:1,3:2,3:1,4,5
family= 1 2 1 0 0 0 new D6h genus #   342 with   288 species is 0:1,3:2,3:2,4,5
family= 1 2 1 0 0 0 new D6h genus #   343 with   288 species is 0:1,3:2,4:0,1,2
family= 1 2 1 0 0 0 new D6h genus #   344 with   288 species is 0:1,3:2,4:0,1,3
family= 1 2 1 0 0 0 new D6h genus #   345 with   288 species is 0:1,3:2,4:0,1,4
family= 1 2 1 0 0 0 new D6h genus #   346 with   288 species is 0:1,3:2,4:0,1,5
family= 1 2 1 0 0 0 new D6h genus #   347 with   288 species is 0:1,3:2,4:0,2,3
family= 1 2 1 0 0 0 new D6h genus #   348 with   288 species is 0:1,3:2,4:0,2,4
family= 1 2 1 0 0 0 new D6h genus #   349 with   288 species is 0:1,3:2,4:0,2,5
family= 1 2 1 0 0 0 new D6h genus #   350 with   288 species is 0:1,3:2,4:0,3,4
family= 1 2 1 0 0 0 new D6h genus #   351 with   288 species is 0:1,3:2,4:0,3,5
family= 1 2 1 0 0 0 new D6h genus #   352 with   288 species is 0:1,3:2,4:0,4,5
family= 1 2 1 0 0 0 new D6h genus #   353 with   288 species is 0:1,3:2,4:1,2,3
family= 1 2 1 0 0 0 new D6h genus #   354 with   288 species is 0:1,3:2,4:1,2,4
family= 1 2 1 0 0 0 new D6h genus #   355 with   288 species is 0:1,3:2,4:1,2,5
family= 1 2 1 0 0 0 new D6h genus #   356 with   288 species is 0:1,3:2,4:1,3,4
family= 1 2 1 0 0 0 new D6h genus #   357 with   288 species is 0:1,3:2,4:1,3,5
family= 1 2 1 0 0 0 new D6h genus #   358 with   288 species is 0:1,3:2,4:1,4,5
family= 1 2 1 0 0 0 new D6h genus #   359 with   288 species is 0:1,3:2,4:2,3,4
family= 1 2 1 0 0 0 new D6h genus #   360 with   288 species is 0:1,3:2,4:2,3,5
family= 1 2 1 0 0 0 new D6h genus #   361 with   288 species is 0:1,3:2,4:2,4,5
family= 1 2 1 0 0 0 new D6h genus #   362 with   288 species is 0:1,3:2,4:3,4,5
family= 1 2 1 0 0 0 new D6h genus #   363 with   288 species is 0:1,3:2,5:0,1,2
family= 1 2 1 0 0 0 new D6h genus #   364 with   288 species is 0:1,3:2,5:0,1,3
family= 1 2 1 0 0 0 new D6h genus #   365 with   288 species is 0:1,3:2,5:0,1,4
family= 1 2 1 0 0 0 new D6h genus #   366 with   288 species is 0:1,3:2,5:0,1,5
family= 1 2 1 0 0 0 new D6h genus #   367 with   288 species is 0:1,3:2,5:0,2,3
family= 1 2 1 0 0 0 new D6h genus #   368 with   288 species is 0:1,3:2,5:0,2,4
family= 1 2 1 0 0 0 new D6h genus #   369 with   288 species is 0:1,3:2,5:0,2,5
family= 1 2 1 0 0 0 new D6h genus #   370 with   288 species is 0:1,3:2,5:0,3,4
family= 1 2 1 0 0 0 new D6h genus #   371 with   288 species is 0:1,3:2,5:0,3,5
family= 1 2 1 0 0 0 new D6h genus #   372 with   288 species is 0:1,3:2,5:0,4,5
family= 1 2 1 0 0 0 new D6h genus #   373 with   288 species is 0:1,3:2,5:1,2,3
family= 1 2 1 0 0 0 new D6h genus #   374 with   288 species is 0:1,3:2,5:1,2,4
family= 1 2 1 0 0 0 new D6h genus #   375 with   288 species is 0:1,3:2,5:1,2,5
family= 1 2 1 0 0 0 new D6h genus #   376 with   288 species is 0:1,3:2,5:1,3,4
family= 1 2 1 0 0 0 new D6h genus #   377 with   288 species is 0:1,3:2,5:1,3,5
family= 1 2 1 0 0 0 new D6h genus #   378 with   288 species is 0:1,3:2,5:1,4,5
family= 1 2 1 0 0 0 new D6h genus #   379 with   288 species is 0:1,3:2,5:2,3,4
family= 1 2 1 0 0 0 new D6h genus #   380 with   288 species is 0:1,3:2,5:2,3,5
family= 1 2 1 0 0 0 new D6h genus #   381 with   288 species is 0:1,3:2,5:2,4,5
family= 1 2 1 0 0 0 new D6h genus #   382 with   288 species is 0:1,3:2,5:3,4,5
family= 1 2 1 0 0 0 new D6h genus #   383 with   288 species is 0:1,3:3,4:0,1,2
family= 1 2 1 0 0 0 new D6h genus #   384 with   288 species is 0:1,3:3,4:0,1,4
family= 1 2 1 0 0 0 new D6h genus #   385 with   288 species is 0:1,3:3,4:0,1,5
family= 1 2 1 0 0 0 new D6h genus #   386 with   288 species is 0:1,3:3,4:0,2,4
family= 1 2 1 0 0 0 new D6h genus #   387 with   288 species is 0:1,3:3,4:0,2,5
family= 1 2 1 0 0 0 new D6h genus #   388 with   288 species is 0:1,3:3,4:0,4,5
family= 1 2 1 0 0 0 new D6h genus #   389 with   288 species is 0:1,3:3,4:1,2,4
family= 1 2 1 0 0 0 new D6h genus #   390 with   288 species is 0:1,3:3,4:1,2,5
family= 1 2 1 0 0 0 new D6h genus #   391 with   288 species is 0:1,3:3,4:1,4,5
family= 1 2 1 0 0 0 new D6h genus #   392 with   288 species is 0:1,3:3,4:2,4,5
family= 1 2 1 0 0 0 new D6h genus #   393 with   288 species is 0:1,3:3,5:0,1,2
family= 1 2 1 0 0 0 new D6h genus #   394 with   288 species is 0:1,3:3,5:0,1,4
family= 1 2 1 0 0 0 new D6h genus #   395 with   144 species is 0:1,3:3,5:0,1,5
family= 1 2 1 0 0 0 new D6h genus #   396 with   144 species is 0:1,3:3,5:0,2,4
family= 1 2 1 0 0 0 new D6h genus #   397 with   288 species is 0:1,3:3,5:1,2,4
family= 1 2 1 0 0 0 new D6h genus #   398 with   288 species is 0:1,3:3,5:1,2,5
family= 1 2 1 0 0 0 new D6h genus #   399 with   144 species is 0:1,4:1,4:0,2,3
family= 1 2 1 0 0 0 new D6h genus #   400 with   144 species is 0:1,4:1,4:0,2,5
family= 1 2 1 0 0 0 new D6h genus #   401 with   144 species is 0:1,4:1,4:0,3,5
family= 1 2 1 0 0 0 new D6h genus #   402 with   144 species is 0:1,4:1,4:2,3,5
family= 1 2 1 0 0 0 new D6h genus #   403 with   288 species is 0:1,4:1,5:0,2,3
family= 1 2 1 0 0 0 new D6h genus #   404 with   288 species is 0:1,4:1,5:0,2,4
family= 1 2 1 0 0 0 new D6h genus #   405 with   288 species is 0:1,4:1,5:0,2,5
family= 1 2 1 0 0 0 new D6h genus #   406 with   288 species is 0:1,4:1,5:0,3,4
family= 1 2 1 0 0 0 new D6h genus #   407 with   288 species is 0:1,4:1,5:0,3,5
family= 1 2 1 0 0 0 new D6h genus #   408 with   288 species is 0:1,4:1,5:0,4,5
family= 1 2 1 0 0 0 new D6h genus #   409 with   288 species is 0:1,4:1,5:2,3,4
family= 1 2 1 0 0 0 new D6h genus #   410 with   288 species is 0:1,4:1,5:2,3,5
family= 1 2 1 0 0 0 new D6h genus #   411 with   288 species is 0:1,4:1,5:2,4,5
family= 1 2 1 0 0 0 new D6h genus #   412 with   288 species is 0:1,4:1,5:3,4,5
family= 1 2 1 0 0 0 new D6h genus #   413 with   288 species is 0:1,4:2,3:0,1,2
family= 1 2 1 0 0 0 new D6h genus #   414 with   288 species is 0:1,4:2,3:0,1,3
family= 1 2 1 0 0 0 new D6h genus #   415 with   288 species is 0:1,4:2,3:0,1,4
family= 1 2 1 0 0 0 new D6h genus #   416 with   288 species is 0:1,4:2,3:0,1,5
family= 1 2 1 0 0 0 new D6h genus #   417 with   288 species is 0:1,4:2,3:0,2,3
family= 1 2 1 0 0 0 new D6h genus #   418 with   288 species is 0:1,4:2,3:0,2,4
family= 1 2 1 0 0 0 new D6h genus #   419 with   288 species is 0:1,4:2,3:0,2,5
family= 1 2 1 0 0 0 new D6h genus #   420 with   288 species is 0:1,4:2,3:0,3,4
family= 1 2 1 0 0 0 new D6h genus #   421 with   288 species is 0:1,4:2,3:0,3,5
family= 1 2 1 0 0 0 new D6h genus #   422 with   288 species is 0:1,4:2,3:0,4,5
family= 1 2 1 0 0 0 new D6h genus #   423 with   288 species is 0:1,4:2,3:1,2,3
family= 1 2 1 0 0 0 new D6h genus #   424 with   288 species is 0:1,4:2,3:1,2,4
family= 1 2 1 0 0 0 new D6h genus #   425 with   288 species is 0:1,4:2,3:1,2,5
family= 1 2 1 0 0 0 new D6h genus #   426 with   288 species is 0:1,4:2,3:1,3,4
family= 1 2 1 0 0 0 new D6h genus #   427 with   288 species is 0:1,4:2,3:1,3,5
family= 1 2 1 0 0 0 new D6h genus #   428 with   288 species is 0:1,4:2,3:1,4,5
family= 1 2 1 0 0 0 new D6h genus #   429 with   288 species is 0:1,4:2,3:2,3,4
family= 1 2 1 0 0 0 new D6h genus #   430 with   288 species is 0:1,4:2,3:2,3,5
family= 1 2 1 0 0 0 new D6h genus #   431 with   288 species is 0:1,4:2,3:2,4,5
family= 1 2 1 0 0 0 new D6h genus #   432 with   288 species is 0:1,4:2,3:3,4,5
family= 1 2 1 0 0 0 new D6h genus #   433 with   288 species is 0:1,4:2,4:0,1,2
family= 1 2 1 0 0 0 new D6h genus #   434 with   288 species is 0:1,4:2,4:0,1,3
family= 1 2 1 0 0 0 new D6h genus #   435 with   288 species is 0:1,4:2,4:0,1,5
family= 1 2 1 0 0 0 new D6h genus #   436 with   288 species is 0:1,4:2,4:0,2,3
family= 1 2 1 0 0 0 new D6h genus #   437 with   288 species is 0:1,4:2,4:0,2,5
family= 1 2 1 0 0 0 new D6h genus #   438 with   288 species is 0:1,4:2,4:0,3,5
family= 1 2 1 0 0 0 new D6h genus #   439 with   288 species is 0:1,4:2,4:1,2,3
family= 1 2 1 0 0 0 new D6h genus #   440 with   288 species is 0:1,4:2,4:1,2,5
family= 1 2 1 0 0 0 new D6h genus #   441 with   288 species is 0:1,4:2,4:1,3,5
family= 1 2 1 0 0 0 new D6h genus #   442 with   288 species is 0:1,4:2,4:2,3,5
family= 1 2 1 0 0 0 new D6h genus #   443 with   288 species is 0:1,4:2,5:0,1,2
family= 1 2 1 0 0 0 new D6h genus #   444 with   288 species is 0:1,4:2,5:0,1,3
family= 1 2 1 0 0 0 new D6h genus #   445 with   288 species is 0:1,4:2,5:0,1,4
family= 1 2 1 0 0 0 new D6h genus #   446 with   144 species is 0:1,4:2,5:0,1,5
family= 1 2 1 0 0 0 new D6h genus #   447 with   288 species is 0:1,4:2,5:0,2,3
family= 1 2 1 0 0 0 new D6h genus #   448 with   144 species is 0:1,4:2,5:0,2,4
family= 1 2 1 0 0 0 new D6h genus #   449 with   288 species is 0:1,4:2,5:1,2,3
family= 1 2 1 0 0 0 new D6h genus #   450 with   288 species is 0:1,4:2,5:1,2,4
family= 1 2 1 0 0 0 new D6h genus #   451 with   288 species is 0:1,4:2,5:1,2,5
family= 1 2 1 0 0 0 new D6h genus #   452 with   288 species is 0:1,4:2,5:1,3,4
family= 1 2 1 0 0 0 new D6h genus #   453 with   144 species is 0:1,4:2,5:1,3,5
family= 1 2 1 0 0 0 new D6h genus #   454 with   144 species is 0:1,4:2,5:2,3,4
family= 1 2 1 0 0 0 new D6h genus #   455 with   288 species is 0:1,4:3,4:0,1,2
family= 1 2 1 0 0 0 new D6h genus #   456 with   288 species is 0:1,4:3,4:0,1,3
family= 1 2 1 0 0 0 new D6h genus #   457 with   288 species is 0:1,4:3,4:0,1,5
family= 1 2 1 0 0 0 new D6h genus #   458 with   288 species is 0:1,4:3,4:0,2,3
family= 1 2 1 0 0 0 new D6h genus #   459 with   288 species is 0:1,4:3,4:0,2,5
family= 1 2 1 0 0 0 new D6h genus #   460 with   288 species is 0:1,4:3,4:0,3,5
family= 1 2 1 0 0 0 new D6h genus #   461 with   288 species is 0:1,4:3,4:1,2,3
family= 1 2 1 0 0 0 new D6h genus #   462 with   288 species is 0:1,4:3,4:1,2,5
family= 1 2 1 0 0 0 new D6h genus #   463 with   288 species is 0:1,4:3,4:1,3,5
family= 1 2 1 0 0 0 new D6h genus #   464 with   288 species is 0:1,4:3,4:2,3,5
family= 1 2 1 0 0 0 new D6h genus #   465 with   144 species is 0:1,5:1,5:0,2,3
family= 1 2 1 0 0 0 new D6h genus #   466 with    72 species is 0:1,5:1,5:0,2,4
family= 1 2 1 0 0 0 new D6h genus #   467 with    72 species is 0:1,5:1,5:2,3,4
family= 1 2 1 0 0 0 new D6h genus #   468 with   288 species is 0:1,5:2,3:0,1,2
family= 1 2 1 0 0 0 new D6h genus #   469 with   288 species is 0:1,5:2,3:0,1,3
family= 1 2 1 0 0 0 new D6h genus #   470 with   288 species is 0:1,5:2,3:0,1,4
family= 1 2 1 0 0 0 new D6h genus #   471 with   288 species is 0:1,5:2,3:0,1,5
family= 1 2 1 0 0 0 new D6h genus #   472 with   288 species is 0:1,5:2,3:0,2,3
family= 1 2 1 0 0 0 new D6h genus #   473 with   288 species is 0:1,5:2,3:0,2,4
family= 1 2 1 0 0 0 new D6h genus #   474 with   288 species is 0:1,5:2,3:0,2,5
family= 1 2 1 0 0 0 new D6h genus #   475 with   288 species is 0:1,5:2,3:0,3,4
family= 1 2 1 0 0 0 new D6h genus #   476 with   288 species is 0:1,5:2,3:0,3,5
family= 1 2 1 0 0 0 new D6h genus #   477 with   288 species is 0:1,5:2,3:0,4,5
family= 1 2 1 0 0 0 new D6h genus #   478 with   288 species is 0:1,5:2,3:1,2,3
family= 1 2 1 0 0 0 new D6h genus #   479 with   288 species is 0:1,5:2,3:1,2,4
family= 1 2 1 0 0 0 new D6h genus #   480 with   288 species is 0:1,5:2,3:1,2,5
family= 1 2 1 0 0 0 new D6h genus #   481 with   288 species is 0:1,5:2,3:1,3,4
family= 1 2 1 0 0 0 new D6h genus #   482 with   288 species is 0:1,5:2,3:1,3,5
family= 1 2 1 0 0 0 new D6h genus #   483 with   288 species is 0:1,5:2,3:1,4,5
family= 1 2 1 0 0 0 new D6h genus #   484 with   288 species is 0:1,5:2,3:2,3,4
family= 1 2 1 0 0 0 new D6h genus #   485 with   288 species is 0:1,5:2,3:2,3,5
family= 1 2 1 0 0 0 new D6h genus #   486 with   288 species is 0:1,5:2,3:2,4,5
family= 1 2 1 0 0 0 new D6h genus #   487 with   288 species is 0:1,5:2,3:3,4,5
family= 1 2 1 0 0 0 new D6h genus #   488 with   288 species is 0:1,5:2,4:0,1,2
family= 1 2 1 0 0 0 new D6h genus #   489 with   288 species is 0:1,5:2,4:0,1,3
family= 1 2 1 0 0 0 new D6h genus #   490 with   288 species is 0:1,5:2,4:0,1,4
family= 1 2 1 0 0 0 new D6h genus #   491 with   144 species is 0:1,5:2,4:0,1,5
family= 1 2 1 0 0 0 new D6h genus #   492 with   288 species is 0:1,5:2,4:0,2,3
family= 1 2 1 0 0 0 new D6h genus #   493 with   144 species is 0:1,5:2,4:0,2,4
family= 1 2 1 0 0 0 new D6h genus #   494 with   288 species is 0:1,5:2,4:1,2,3
family= 1 2 1 0 0 0 new D6h genus #   495 with   288 species is 0:1,5:2,4:1,2,4
family= 1 2 1 0 0 0 new D6h genus #   496 with   288 species is 0:1,5:2,4:1,2,5
family= 1 2 1 0 0 0 new D6h genus #   497 with   288 species is 0:1,5:2,4:1,3,4
family= 1 2 1 0 0 0 new D6h genus #   498 with   144 species is 0:1,5:2,4:1,3,5
family= 1 2 1 0 0 0 new D6h genus #   499 with   144 species is 0:1,5:2,4:2,3,4
family= 1 2 1 0 0 0 new D6h genus #   500 with   144 species is 0:2,3:2,3:0,1,4
family= 1 2 1 0 0 0 new D6h genus #   501 with   144 species is 0:2,3:2,3:0,1,5
family= 1 2 1 0 0 0 new D6h genus #   502 with   144 species is 0:2,3:2,3:0,4,5
family= 1 2 1 0 0 0 new D6h genus #   503 with   144 species is 0:2,3:2,3:1,4,5
family= 1 2 1 0 0 0 new D6h genus #   504 with   288 species is 0:2,3:2,4:0,1,3
family= 1 2 1 0 0 0 new D6h genus #   505 with   288 species is 0:2,3:2,4:0,1,4
family= 1 2 1 0 0 0 new D6h genus #   506 with   288 species is 0:2,3:2,4:0,1,5
family= 1 2 1 0 0 0 new D6h genus #   507 with   288 species is 0:2,3:2,4:0,3,4
family= 1 2 1 0 0 0 new D6h genus #   508 with   288 species is 0:2,3:2,4:0,3,5
family= 1 2 1 0 0 0 new D6h genus #   509 with   288 species is 0:2,3:2,4:0,4,5
family= 1 2 1 0 0 0 new D6h genus #   510 with   288 species is 0:2,3:2,4:1,3,4
family= 1 2 1 0 0 0 new D6h genus #   511 with   288 species is 0:2,3:2,4:1,3,5
family= 1 2 1 0 0 0 new D6h genus #   512 with   288 species is 0:2,3:2,4:1,4,5
family= 1 2 1 0 0 0 new D6h genus #   513 with   288 species is 0:2,3:2,4:3,4,5
family= 1 2 1 0 0 0 new D6h genus #   514 with   288 species is 0:2,3:3,4:0,1,2
family= 1 2 1 0 0 0 new D6h genus #   515 with   288 species is 0:2,3:3,4:0,1,4
family= 1 2 1 0 0 0 new D6h genus #   516 with   144 species is 0:2,3:3,4:0,1,5
family= 1 2 1 0 0 0 new D6h genus #   517 with   144 species is 0:2,3:3,4:0,2,4
family= 1 2 1 0 0 0 new D6h genus #   518 with   288 species is 0:2,3:3,4:1,2,4
family= 1 2 1 0 0 0 new D6h genus #   519 with   288 species is 0:2,3:3,4:1,2,5
family= 1 2 1 0 0 0 new D6h genus #   520 with   144 species is 0:2,4:2,4:0,1,3
family= 1 2 1 0 0 0 new D6h genus #   521 with    72 species is 0:2,4:2,4:0,1,5
family= 1 2 1 0 0 0 new D6h genus #   522 with    72 species is 0:2,4:2,4:1,3,5
Nber of genera for this family=  522
 
family= 0 3 1 0 0 0
 
family= 0 3 1 0 0 0 new D6h genus #     1 with   144 species is 0,1:0,1:2,3:2,3,4
family= 0 3 1 0 0 0 new D6h genus #     2 with   144 species is 0,1:0,1:2,3:2,3,5
family= 0 3 1 0 0 0 new D6h genus #     3 with   144 species is 0,1:0,1:2,3:2,4,5
family= 0 3 1 0 0 0 new D6h genus #     4 with   144 species is 0,1:0,1:2,3:3,4,5
family= 0 3 1 0 0 0 new D6h genus #     5 with   144 species is 0,1:0,1:2,4:2,3,4
family= 0 3 1 0 0 0 new D6h genus #     6 with   144 species is 0,1:0,1:2,4:2,3,5
family= 0 3 1 0 0 0 new D6h genus #     7 with   144 species is 0,1:0,1:2,4:2,4,5
family= 0 3 1 0 0 0 new D6h genus #     8 with   144 species is 0,1:0,1:2,4:3,4,5
family= 0 3 1 0 0 0 new D6h genus #     9 with   144 species is 0,1:0,1:2,5:2,3,4
family= 0 3 1 0 0 0 new D6h genus #    10 with   144 species is 0,1:0,1:2,5:2,3,5
family= 0 3 1 0 0 0 new D6h genus #    11 with   144 species is 0,1:0,1:3,4:2,3,4
family= 0 3 1 0 0 0 new D6h genus #    12 with   144 species is 0,1:0,1:3,4:2,3,5
family= 0 3 1 0 0 0 new D6h genus #    13 with   144 species is 0,1:0,2:1,2:3,4,5
family= 0 3 1 0 0 0 new D6h genus #    14 with   288 species is 0,1:0,2:1,3:2,3,4
family= 0 3 1 0 0 0 new D6h genus #    15 with   288 species is 0,1:0,2:1,3:2,3,5
family= 0 3 1 0 0 0 new D6h genus #    16 with   288 species is 0,1:0,2:1,3:2,4,5
family= 0 3 1 0 0 0 new D6h genus #    17 with   288 species is 0,1:0,2:1,3:3,4,5
family= 0 3 1 0 0 0 new D6h genus #    18 with   288 species is 0,1:0,2:1,4:2,3,4
family= 0 3 1 0 0 0 new D6h genus #    19 with   288 species is 0,1:0,2:1,4:2,3,5
family= 0 3 1 0 0 0 new D6h genus #    20 with   288 species is 0,1:0,2:1,4:2,4,5
family= 0 3 1 0 0 0 new D6h genus #    21 with   288 species is 0,1:0,2:1,4:3,4,5
family= 0 3 1 0 0 0 new D6h genus #    22 with   288 species is 0,1:0,2:1,5:2,3,4
family= 0 3 1 0 0 0 new D6h genus #    23 with   288 species is 0,1:0,2:1,5:2,3,5
family= 0 3 1 0 0 0 new D6h genus #    24 with   288 species is 0,1:0,2:2,3:1,3,4
family= 0 3 1 0 0 0 new D6h genus #    25 with   288 species is 0,1:0,2:2,3:1,3,5
family= 0 3 1 0 0 0 new D6h genus #    26 with   288 species is 0,1:0,2:2,3:1,4,5
family= 0 3 1 0 0 0 new D6h genus #    27 with   288 species is 0,1:0,2:2,3:3,4,5
family= 0 3 1 0 0 0 new D6h genus #    28 with   288 species is 0,1:0,2:2,4:1,3,4
family= 0 3 1 0 0 0 new D6h genus #    29 with   288 species is 0,1:0,2:2,4:1,3,5
family= 0 3 1 0 0 0 new D6h genus #    30 with   288 species is 0,1:0,2:2,4:1,4,5
family= 0 3 1 0 0 0 new D6h genus #    31 with   288 species is 0,1:0,2:2,4:3,4,5
family= 0 3 1 0 0 0 new D6h genus #    32 with   288 species is 0,1:0,2:2,5:1,3,4
family= 0 3 1 0 0 0 new D6h genus #    33 with   288 species is 0,1:0,2:2,5:1,3,5
family= 0 3 1 0 0 0 new D6h genus #    34 with   288 species is 0,1:0,2:2,5:1,4,5
family= 0 3 1 0 0 0 new D6h genus #    35 with   288 species is 0,1:0,2:2,5:3,4,5
family= 0 3 1 0 0 0 new D6h genus #    36 with   288 species is 0,1:0,2:3,4:1,2,3
family= 0 3 1 0 0 0 new D6h genus #    37 with   288 species is 0,1:0,2:3,4:1,2,4
family= 0 3 1 0 0 0 new D6h genus #    38 with   288 species is 0,1:0,2:3,4:1,2,5
family= 0 3 1 0 0 0 new D6h genus #    39 with   288 species is 0,1:0,2:3,4:1,3,4
family= 0 3 1 0 0 0 new D6h genus #    40 with   288 species is 0,1:0,2:3,4:1,3,5
family= 0 3 1 0 0 0 new D6h genus #    41 with   288 species is 0,1:0,2:3,4:1,4,5
family= 0 3 1 0 0 0 new D6h genus #    42 with   288 species is 0,1:0,2:3,4:2,3,4
family= 0 3 1 0 0 0 new D6h genus #    43 with   288 species is 0,1:0,2:3,4:2,3,5
family= 0 3 1 0 0 0 new D6h genus #    44 with   288 species is 0,1:0,2:3,4:2,4,5
family= 0 3 1 0 0 0 new D6h genus #    45 with   288 species is 0,1:0,2:3,4:3,4,5
family= 0 3 1 0 0 0 new D6h genus #    46 with   288 species is 0,1:0,2:3,5:1,2,3
family= 0 3 1 0 0 0 new D6h genus #    47 with   288 species is 0,1:0,2:3,5:1,2,4
family= 0 3 1 0 0 0 new D6h genus #    48 with   288 species is 0,1:0,2:3,5:1,2,5
family= 0 3 1 0 0 0 new D6h genus #    49 with   288 species is 0,1:0,2:3,5:1,3,4
family= 0 3 1 0 0 0 new D6h genus #    50 with   288 species is 0,1:0,2:3,5:1,3,5
family= 0 3 1 0 0 0 new D6h genus #    51 with   288 species is 0,1:0,2:3,5:1,4,5
family= 0 3 1 0 0 0 new D6h genus #    52 with   288 species is 0,1:0,2:3,5:2,3,4
family= 0 3 1 0 0 0 new D6h genus #    53 with   288 species is 0,1:0,2:3,5:2,3,5
family= 0 3 1 0 0 0 new D6h genus #    54 with   288 species is 0,1:0,2:3,5:2,4,5
family= 0 3 1 0 0 0 new D6h genus #    55 with   288 species is 0,1:0,2:3,5:3,4,5
family= 0 3 1 0 0 0 new D6h genus #    56 with   288 species is 0,1:0,2:4,5:1,2,3
family= 0 3 1 0 0 0 new D6h genus #    57 with   288 species is 0,1:0,2:4,5:1,2,4
family= 0 3 1 0 0 0 new D6h genus #    58 with   288 species is 0,1:0,2:4,5:1,2,5
family= 0 3 1 0 0 0 new D6h genus #    59 with   288 species is 0,1:0,2:4,5:1,3,4
family= 0 3 1 0 0 0 new D6h genus #    60 with   288 species is 0,1:0,2:4,5:1,3,5
family= 0 3 1 0 0 0 new D6h genus #    61 with   288 species is 0,1:0,2:4,5:1,4,5
family= 0 3 1 0 0 0 new D6h genus #    62 with   288 species is 0,1:0,2:4,5:2,3,4
family= 0 3 1 0 0 0 new D6h genus #    63 with   288 species is 0,1:0,2:4,5:2,3,5
family= 0 3 1 0 0 0 new D6h genus #    64 with   288 species is 0,1:0,2:4,5:2,4,5
family= 0 3 1 0 0 0 new D6h genus #    65 with   288 species is 0,1:0,2:4,5:3,4,5
family= 0 3 1 0 0 0 new D6h genus #    66 with   288 species is 0,1:0,3:1,2:2,3,4
family= 0 3 1 0 0 0 new D6h genus #    67 with   288 species is 0,1:0,3:1,2:2,3,5
family= 0 3 1 0 0 0 new D6h genus #    68 with   288 species is 0,1:0,3:1,2:2,4,5
family= 0 3 1 0 0 0 new D6h genus #    69 with   288 species is 0,1:0,3:1,2:3,4,5
family= 0 3 1 0 0 0 new D6h genus #    70 with   288 species is 0,1:0,3:1,3:2,4,5
family= 0 3 1 0 0 0 new D6h genus #    71 with   288 species is 0,1:0,3:1,4:2,3,4
family= 0 3 1 0 0 0 new D6h genus #    72 with   288 species is 0,1:0,3:1,4:2,3,5
family= 0 3 1 0 0 0 new D6h genus #    73 with   288 species is 0,1:0,3:2,3:1,2,4
family= 0 3 1 0 0 0 new D6h genus #    74 with   288 species is 0,1:0,3:2,3:1,4,5
family= 0 3 1 0 0 0 new D6h genus #    75 with   288 species is 0,1:0,3:2,4:1,2,3
family= 0 3 1 0 0 0 new D6h genus #    76 with   288 species is 0,1:0,3:2,4:1,2,4
family= 0 3 1 0 0 0 new D6h genus #    77 with   288 species is 0,1:0,3:2,4:1,2,5
family= 0 3 1 0 0 0 new D6h genus #    78 with   288 species is 0,1:0,3:2,4:1,3,4
family= 0 3 1 0 0 0 new D6h genus #    79 with   288 species is 0,1:0,3:2,4:1,3,5
family= 0 3 1 0 0 0 new D6h genus #    80 with   288 species is 0,1:0,3:2,4:1,4,5
family= 0 3 1 0 0 0 new D6h genus #    81 with   288 species is 0,1:0,3:2,4:2,3,4
family= 0 3 1 0 0 0 new D6h genus #    82 with   288 species is 0,1:0,3:2,4:2,3,5
family= 0 3 1 0 0 0 new D6h genus #    83 with   288 species is 0,1:0,3:2,4:2,4,5
family= 0 3 1 0 0 0 new D6h genus #    84 with   288 species is 0,1:0,3:2,4:3,4,5
family= 0 3 1 0 0 0 new D6h genus #    85 with   288 species is 0,1:0,3:2,5:1,2,3
family= 0 3 1 0 0 0 new D6h genus #    86 with   288 species is 0,1:0,3:2,5:1,2,4
family= 0 3 1 0 0 0 new D6h genus #    87 with   288 species is 0,1:0,3:2,5:1,2,5
family= 0 3 1 0 0 0 new D6h genus #    88 with   288 species is 0,1:0,3:2,5:1,3,4
family= 0 3 1 0 0 0 new D6h genus #    89 with   288 species is 0,1:0,3:2,5:1,3,5
family= 0 3 1 0 0 0 new D6h genus #    90 with   288 species is 0,1:0,3:2,5:1,4,5
family= 0 3 1 0 0 0 new D6h genus #    91 with   288 species is 0,1:0,3:2,5:2,3,4
family= 0 3 1 0 0 0 new D6h genus #    92 with   288 species is 0,1:0,3:2,5:2,3,5
family= 0 3 1 0 0 0 new D6h genus #    93 with   288 species is 0,1:0,3:2,5:2,4,5
family= 0 3 1 0 0 0 new D6h genus #    94 with   288 species is 0,1:0,3:2,5:3,4,5
family= 0 3 1 0 0 0 new D6h genus #    95 with   288 species is 0,1:0,3:3,4:1,2,4
family= 0 3 1 0 0 0 new D6h genus #    96 with   288 species is 0,1:0,3:3,4:1,2,5
family= 0 3 1 0 0 0 new D6h genus #    97 with   288 species is 0,1:0,3:3,5:1,2,4
family= 0 3 1 0 0 0 new D6h genus #    98 with   288 species is 0,1:0,3:3,5:1,2,5
family= 0 3 1 0 0 0 new D6h genus #    99 with   288 species is 0,1:0,3:3,5:1,4,5
family= 0 3 1 0 0 0 new D6h genus #   100 with   288 species is 0,1:0,3:3,5:2,4,5
family= 0 3 1 0 0 0 new D6h genus #   101 with   288 species is 0,1:0,3:4,5:1,2,3
family= 0 3 1 0 0 0 new D6h genus #   102 with   288 species is 0,1:0,3:4,5:1,2,4
family= 0 3 1 0 0 0 new D6h genus #   103 with   288 species is 0,1:0,3:4,5:1,2,5
family= 0 3 1 0 0 0 new D6h genus #   104 with   288 species is 0,1:0,3:4,5:1,3,4
family= 0 3 1 0 0 0 new D6h genus #   105 with   288 species is 0,1:0,3:4,5:1,3,5
family= 0 3 1 0 0 0 new D6h genus #   106 with   288 species is 0,1:0,3:4,5:1,4,5
family= 0 3 1 0 0 0 new D6h genus #   107 with   288 species is 0,1:0,3:4,5:2,3,4
family= 0 3 1 0 0 0 new D6h genus #   108 with   288 species is 0,1:0,3:4,5:2,3,5
family= 0 3 1 0 0 0 new D6h genus #   109 with   288 species is 0,1:0,3:4,5:2,4,5
family= 0 3 1 0 0 0 new D6h genus #   110 with   288 species is 0,1:0,3:4,5:3,4,5
family= 0 3 1 0 0 0 new D6h genus #   111 with   288 species is 0,1:0,4:1,2:2,3,4
family= 0 3 1 0 0 0 new D6h genus #   112 with   288 species is 0,1:0,4:1,2:2,3,5
family= 0 3 1 0 0 0 new D6h genus #   113 with   288 species is 0,1:0,4:1,2:2,4,5
family= 0 3 1 0 0 0 new D6h genus #   114 with   288 species is 0,1:0,4:1,2:3,4,5
family= 0 3 1 0 0 0 new D6h genus #   115 with   288 species is 0,1:0,4:1,3:2,3,4
family= 0 3 1 0 0 0 new D6h genus #   116 with   288 species is 0,1:0,4:1,3:2,3,5
family= 0 3 1 0 0 0 new D6h genus #   117 with   288 species is 0,1:0,4:2,3:1,2,3
family= 0 3 1 0 0 0 new D6h genus #   118 with   288 species is 0,1:0,4:2,3:1,2,4
family= 0 3 1 0 0 0 new D6h genus #   119 with   288 species is 0,1:0,4:2,3:1,2,5
family= 0 3 1 0 0 0 new D6h genus #   120 with   288 species is 0,1:0,4:2,3:1,3,4
family= 0 3 1 0 0 0 new D6h genus #   121 with   288 species is 0,1:0,4:2,3:1,3,5
family= 0 3 1 0 0 0 new D6h genus #   122 with   288 species is 0,1:0,4:2,3:1,4,5
family= 0 3 1 0 0 0 new D6h genus #   123 with   288 species is 0,1:0,4:2,3:2,3,4
family= 0 3 1 0 0 0 new D6h genus #   124 with   288 species is 0,1:0,4:2,3:2,3,5
family= 0 3 1 0 0 0 new D6h genus #   125 with   288 species is 0,1:0,4:2,3:2,4,5
family= 0 3 1 0 0 0 new D6h genus #   126 with   288 species is 0,1:0,4:2,3:3,4,5
family= 0 3 1 0 0 0 new D6h genus #   127 with   288 species is 0,1:0,4:2,4:1,2,3
family= 0 3 1 0 0 0 new D6h genus #   128 with   288 species is 0,1:0,4:2,4:1,2,5
family= 0 3 1 0 0 0 new D6h genus #   129 with   288 species is 0,1:0,4:2,4:1,3,5
family= 0 3 1 0 0 0 new D6h genus #   130 with   288 species is 0,1:0,4:2,4:2,3,5
family= 0 3 1 0 0 0 new D6h genus #   131 with   288 species is 0,1:0,4:2,5:1,2,3
family= 0 3 1 0 0 0 new D6h genus #   132 with   288 species is 0,1:0,4:2,5:1,2,4
family= 0 3 1 0 0 0 new D6h genus #   133 with   288 species is 0,1:0,4:2,5:1,2,5
family= 0 3 1 0 0 0 new D6h genus #   134 with   288 species is 0,1:0,4:2,5:1,3,4
family= 0 3 1 0 0 0 new D6h genus #   135 with   288 species is 0,1:0,4:2,5:1,3,5
family= 0 3 1 0 0 0 new D6h genus #   136 with   288 species is 0,1:0,4:2,5:1,4,5
family= 0 3 1 0 0 0 new D6h genus #   137 with   288 species is 0,1:0,4:2,5:2,3,4
family= 0 3 1 0 0 0 new D6h genus #   138 with   288 species is 0,1:0,4:2,5:2,3,5
family= 0 3 1 0 0 0 new D6h genus #   139 with   288 species is 0,1:0,4:2,5:2,4,5
family= 0 3 1 0 0 0 new D6h genus #   140 with   288 species is 0,1:0,4:2,5:3,4,5
family= 0 3 1 0 0 0 new D6h genus #   141 with   144 species is 0,1:0,4:3,4:1,2,3
family= 0 3 1 0 0 0 new D6h genus #   142 with   288 species is 0,1:0,4:3,4:1,2,5
family= 0 3 1 0 0 0 new D6h genus #   143 with   144 species is 0,1:0,4:3,4:1,3,5
family= 0 3 1 0 0 0 new D6h genus #   144 with   288 species is 0,1:0,4:3,5:1,2,3
family= 0 3 1 0 0 0 new D6h genus #   145 with   288 species is 0,1:0,4:3,5:1,2,4
family= 0 3 1 0 0 0 new D6h genus #   146 with   288 species is 0,1:0,4:3,5:1,2,5
family= 0 3 1 0 0 0 new D6h genus #   147 with   288 species is 0,1:0,4:3,5:1,3,4
family= 0 3 1 0 0 0 new D6h genus #   148 with   288 species is 0,1:0,4:3,5:1,3,5
family= 0 3 1 0 0 0 new D6h genus #   149 with   288 species is 0,1:0,4:3,5:1,4,5
family= 0 3 1 0 0 0 new D6h genus #   150 with   288 species is 0,1:0,4:3,5:2,3,4
family= 0 3 1 0 0 0 new D6h genus #   151 with   288 species is 0,1:0,4:3,5:2,3,5
family= 0 3 1 0 0 0 new D6h genus #   152 with   288 species is 0,1:0,4:3,5:2,4,5
family= 0 3 1 0 0 0 new D6h genus #   153 with   288 species is 0,1:0,4:3,5:3,4,5
family= 0 3 1 0 0 0 new D6h genus #   154 with   288 species is 0,1:0,5:1,2:2,3,4
family= 0 3 1 0 0 0 new D6h genus #   155 with   288 species is 0,1:0,5:1,2:2,3,5
family= 0 3 1 0 0 0 new D6h genus #   156 with   288 species is 0,1:0,5:2,3:1,2,3
family= 0 3 1 0 0 0 new D6h genus #   157 with   288 species is 0,1:0,5:2,3:1,2,4
family= 0 3 1 0 0 0 new D6h genus #   158 with   288 species is 0,1:0,5:2,3:1,2,5
family= 0 3 1 0 0 0 new D6h genus #   159 with   288 species is 0,1:0,5:2,3:1,3,4
family= 0 3 1 0 0 0 new D6h genus #   160 with   288 species is 0,1:0,5:2,3:1,3,5
family= 0 3 1 0 0 0 new D6h genus #   161 with   288 species is 0,1:0,5:2,3:1,4,5
family= 0 3 1 0 0 0 new D6h genus #   162 with   288 species is 0,1:0,5:2,3:2,3,4
family= 0 3 1 0 0 0 new D6h genus #   163 with   288 species is 0,1:0,5:2,3:2,3,5
family= 0 3 1 0 0 0 new D6h genus #   164 with   288 species is 0,1:0,5:2,3:2,4,5
family= 0 3 1 0 0 0 new D6h genus #   165 with   288 species is 0,1:0,5:2,3:3,4,5
family= 0 3 1 0 0 0 new D6h genus #   166 with   288 species is 0,1:0,5:2,4:1,2,3
family= 0 3 1 0 0 0 new D6h genus #   167 with   288 species is 0,1:0,5:2,4:1,2,4
family= 0 3 1 0 0 0 new D6h genus #   168 with   288 species is 0,1:0,5:2,4:1,2,5
family= 0 3 1 0 0 0 new D6h genus #   169 with   288 species is 0,1:0,5:2,4:1,3,4
family= 0 3 1 0 0 0 new D6h genus #   170 with   144 species is 0,1:0,5:2,4:1,3,5
family= 0 3 1 0 0 0 new D6h genus #   171 with   144 species is 0,1:0,5:2,4:2,3,4
family= 0 3 1 0 0 0 new D6h genus #   172 with   288 species is 0,1:2,3:4,5:0,1,2
family= 0 3 1 0 0 0 new D6h genus #   173 with   288 species is 0,1:2,3:4,5:0,1,3
family= 0 3 1 0 0 0 new D6h genus #   174 with    96 species is 0,1:2,3:4,5:0,2,4
family= 0 3 1 0 0 0 new D6h genus #   175 with   288 species is 0,1:2,3:4,5:0,2,5
family= 0 3 1 0 0 0 new D6h genus #   176 with   144 species is 0,1:2,4:2,4:0,1,3
family= 0 3 1 0 0 0 new D6h genus #   177 with   144 species is 0,1:2,4:2,4:0,1,5
family= 0 3 1 0 0 0 new D6h genus #   178 with   144 species is 0,1:2,4:2,4:0,3,5
family= 0 3 1 0 0 0 new D6h genus #   179 with   144 species is 0,1:2,4:2,4:1,3,5
family= 0 3 1 0 0 0 new D6h genus #   180 with   288 species is 0,1:2,4:2,5:0,1,3
family= 0 3 1 0 0 0 new D6h genus #   181 with   288 species is 0,1:2,4:2,5:0,1,4
family= 0 3 1 0 0 0 new D6h genus #   182 with   288 species is 0,1:2,4:2,5:0,1,5
family= 0 3 1 0 0 0 new D6h genus #   183 with   288 species is 0,1:2,4:2,5:0,3,4
family= 0 3 1 0 0 0 new D6h genus #   184 with   288 species is 0,1:2,4:2,5:0,3,5
family= 0 3 1 0 0 0 new D6h genus #   185 with   288 species is 0,1:2,4:2,5:0,4,5
family= 0 3 1 0 0 0 new D6h genus #   186 with   288 species is 0,1:2,4:2,5:1,3,4
family= 0 3 1 0 0 0 new D6h genus #   187 with   288 species is 0,1:2,4:2,5:1,3,5
family= 0 3 1 0 0 0 new D6h genus #   188 with   288 species is 0,1:2,4:2,5:1,4,5
family= 0 3 1 0 0 0 new D6h genus #   189 with   288 species is 0,1:2,4:2,5:3,4,5
family= 0 3 1 0 0 0 new D6h genus #   190 with   288 species is 0,1:2,4:3,5:0,1,2
family= 0 3 1 0 0 0 new D6h genus #   191 with   288 species is 0,1:2,4:3,5:0,1,3
family= 0 3 1 0 0 0 new D6h genus #   192 with   288 species is 0,1:2,4:3,5:0,2,3
family= 0 3 1 0 0 0 new D6h genus #   193 with   288 species is 0,1:2,4:3,5:0,2,4
family= 0 3 1 0 0 0 new D6h genus #   194 with   288 species is 0,1:2,4:3,5:0,2,5
family= 0 3 1 0 0 0 new D6h genus #   195 with   288 species is 0,1:2,4:3,5:0,3,4
family= 0 3 1 0 0 0 new D6h genus #   196 with   288 species is 0,1:2,4:3,5:0,3,5
family= 0 3 1 0 0 0 new D6h genus #   197 with   288 species is 0,1:2,4:3,5:0,4,5
family= 0 3 1 0 0 0 new D6h genus #   198 with   288 species is 0,1:2,4:3,5:2,3,4
family= 0 3 1 0 0 0 new D6h genus #   199 with   288 species is 0,1:2,4:3,5:2,3,5
family= 0 3 1 0 0 0 new D6h genus #   200 with   144 species is 0,1:2,5:2,5:0,1,3
family= 0 3 1 0 0 0 new D6h genus #   201 with   144 species is 0,1:2,5:2,5:0,3,4
family= 0 3 1 0 0 0 new D6h genus #   202 with   288 species is 0,1:2,5:3,4:0,1,2
family= 0 3 1 0 0 0 new D6h genus #   203 with   288 species is 0,1:2,5:3,4:0,1,3
family= 0 3 1 0 0 0 new D6h genus #   204 with   288 species is 0,1:2,5:3,4:0,2,3
family= 0 3 1 0 0 0 new D6h genus #   205 with   144 species is 0,1:2,5:3,4:0,2,4
family= 0 3 1 0 0 0 new D6h genus #   206 with   288 species is 0,1:2,5:3,4:0,2,5
family= 0 3 1 0 0 0 new D6h genus #   207 with   144 species is 0,1:2,5:3,4:0,4,5
family= 0 3 1 0 0 0 new D6h genus #   208 with   144 species is 0,2:0,2:1,3:1,3,4
family= 0 3 1 0 0 0 new D6h genus #   209 with   144 species is 0,2:0,2:1,3:1,3,5
family= 0 3 1 0 0 0 new D6h genus #   210 with   144 species is 0,2:0,2:1,3:1,4,5
family= 0 3 1 0 0 0 new D6h genus #   211 with   144 species is 0,2:0,2:1,3:3,4,5
family= 0 3 1 0 0 0 new D6h genus #   212 with   144 species is 0,2:0,2:1,4:1,3,4
family= 0 3 1 0 0 0 new D6h genus #   213 with    72 species is 0,2:0,2:1,4:1,3,5
family= 0 3 1 0 0 0 new D6h genus #   214 with    72 species is 0,2:0,2:1,4:3,4,5
family= 0 3 1 0 0 0 new D6h genus #   215 with   144 species is 0,2:0,2:3,5:1,3,4
family= 0 3 1 0 0 0 new D6h genus #   216 with    72 species is 0,2:0,2:3,5:1,3,5
family= 0 3 1 0 0 0 new D6h genus #   217 with    72 species is 0,2:0,2:3,5:3,4,5
family= 0 3 1 0 0 0 new D6h genus #   218 with   288 species is 0,2:0,3:1,3:1,2,4
family= 0 3 1 0 0 0 new D6h genus #   219 with   288 species is 0,2:0,3:1,3:1,4,5
family= 0 3 1 0 0 0 new D6h genus #   220 with   288 species is 0,2:0,3:1,4:1,2,3
family= 0 3 1 0 0 0 new D6h genus #   221 with   288 species is 0,2:0,3:1,4:1,2,4
family= 0 3 1 0 0 0 new D6h genus #   222 with   288 species is 0,2:0,3:1,4:1,2,5
family= 0 3 1 0 0 0 new D6h genus #   223 with   288 species is 0,2:0,3:1,4:1,3,4
family= 0 3 1 0 0 0 new D6h genus #   224 with   288 species is 0,2:0,3:1,4:1,3,5
family= 0 3 1 0 0 0 new D6h genus #   225 with   288 species is 0,2:0,3:1,4:1,4,5
family= 0 3 1 0 0 0 new D6h genus #   226 with   288 species is 0,2:0,3:1,4:2,3,4
family= 0 3 1 0 0 0 new D6h genus #   227 with   288 species is 0,2:0,3:1,4:2,3,5
family= 0 3 1 0 0 0 new D6h genus #   228 with   288 species is 0,2:0,3:1,4:2,4,5
family= 0 3 1 0 0 0 new D6h genus #   229 with   288 species is 0,2:0,3:1,4:3,4,5
family= 0 3 1 0 0 0 new D6h genus #   230 with   288 species is 0,2:0,3:1,5:1,2,3
family= 0 3 1 0 0 0 new D6h genus #   231 with   288 species is 0,2:0,3:1,5:1,2,4
family= 0 3 1 0 0 0 new D6h genus #   232 with   288 species is 0,2:0,3:1,5:1,2,5
family= 0 3 1 0 0 0 new D6h genus #   233 with   288 species is 0,2:0,3:1,5:1,3,4
family= 0 3 1 0 0 0 new D6h genus #   234 with   288 species is 0,2:0,3:1,5:1,3,5
family= 0 3 1 0 0 0 new D6h genus #   235 with   288 species is 0,2:0,3:1,5:1,4,5
family= 0 3 1 0 0 0 new D6h genus #   236 with   288 species is 0,2:0,3:1,5:2,3,4
family= 0 3 1 0 0 0 new D6h genus #   237 with   288 species is 0,2:0,3:1,5:2,3,5
family= 0 3 1 0 0 0 new D6h genus #   238 with   288 species is 0,2:0,3:1,5:2,4,5
family= 0 3 1 0 0 0 new D6h genus #   239 with   288 species is 0,2:0,3:1,5:3,4,5
family= 0 3 1 0 0 0 new D6h genus #   240 with   288 species is 0,2:0,3:2,4:1,3,4
family= 0 3 1 0 0 0 new D6h genus #   241 with   288 species is 0,2:0,3:2,4:1,3,5
family= 0 3 1 0 0 0 new D6h genus #   242 with   288 species is 0,2:0,3:2,4:1,4,5
family= 0 3 1 0 0 0 new D6h genus #   243 with   288 species is 0,2:0,3:2,4:3,4,5
family= 0 3 1 0 0 0 new D6h genus #   244 with   288 species is 0,2:0,3:2,5:1,3,4
family= 0 3 1 0 0 0 new D6h genus #   245 with   144 species is 0,2:0,3:2,5:1,3,5
family= 0 3 1 0 0 0 new D6h genus #   246 with   144 species is 0,2:0,3:2,5:3,4,5
family= 0 3 1 0 0 0 new D6h genus #   247 with   288 species is 0,2:0,3:3,5:1,2,4
family= 0 3 1 0 0 0 new D6h genus #   248 with   288 species is 0,2:0,3:3,5:1,2,5
family= 0 3 1 0 0 0 new D6h genus #   249 with   288 species is 0,2:0,4:1,3:1,2,3
family= 0 3 1 0 0 0 new D6h genus #   250 with   288 species is 0,2:0,4:1,3:1,2,4
family= 0 3 1 0 0 0 new D6h genus #   251 with   288 species is 0,2:0,4:1,3:1,2,5
family= 0 3 1 0 0 0 new D6h genus #   252 with   288 species is 0,2:0,4:1,3:1,3,4
family= 0 3 1 0 0 0 new D6h genus #   253 with   288 species is 0,2:0,4:1,3:1,3,5
family= 0 3 1 0 0 0 new D6h genus #   254 with   288 species is 0,2:0,4:1,3:1,4,5
family= 0 3 1 0 0 0 new D6h genus #   255 with   288 species is 0,2:0,4:1,3:2,3,4
family= 0 3 1 0 0 0 new D6h genus #   256 with   288 species is 0,2:0,4:1,3:2,3,5
family= 0 3 1 0 0 0 new D6h genus #   257 with   288 species is 0,2:0,4:1,3:2,4,5
family= 0 3 1 0 0 0 new D6h genus #   258 with   288 species is 0,2:0,4:1,3:3,4,5
family= 0 3 1 0 0 0 new D6h genus #   259 with   288 species is 0,2:0,4:1,5:1,2,3
family= 0 3 1 0 0 0 new D6h genus #   260 with   288 species is 0,2:0,4:1,5:1,2,4
family= 0 3 1 0 0 0 new D6h genus #   261 with   288 species is 0,2:0,4:1,5:1,2,5
family= 0 3 1 0 0 0 new D6h genus #   262 with   288 species is 0,2:0,4:1,5:1,3,4
family= 0 3 1 0 0 0 new D6h genus #   263 with   144 species is 0,2:0,4:1,5:1,3,5
family= 0 3 1 0 0 0 new D6h genus #   264 with   144 species is 0,2:0,4:1,5:2,3,4
family= 0 3 1 0 0 0 new D6h genus #   265 with    48 species is 0,2:0,4:2,4:1,3,5
family= 0 3 1 0 0 0 new D6h genus #   266 with   144 species is 0,2:1,4:1,4:0,2,3
family= 0 3 1 0 0 0 new D6h genus #   267 with   144 species is 0,2:1,4:1,4:0,3,5
family= 0 3 1 0 0 0 new D6h genus #   268 with   144 species is 0,2:1,4:3,5:0,1,2
family= 0 3 1 0 0 0 new D6h genus #   269 with   288 species is 0,2:1,4:3,5:0,1,3
family= 0 3 1 0 0 0 new D6h genus #   270 with   288 species is 0,2:1,4:3,5:0,1,4
family= 0 3 1 0 0 0 new D6h genus #   271 with   288 species is 0,2:1,4:3,5:0,1,5
family= 0 3 1 0 0 0 new D6h genus #   272 with   288 species is 0,2:1,4:3,5:0,2,3
family= 0 3 1 0 0 0 new D6h genus #   273 with   144 species is 0,2:1,4:3,5:0,2,4
family= 0 3 1 0 0 0 new D6h genus #   274 with   144 species is 0,3:0,3:1,4:1,2,4
family= 0 3 1 0 0 0 new D6h genus #   275 with   144 species is 0,3:0,3:1,4:1,2,5
family= 0 3 1 0 0 0 new D6h genus #   276 with   144 species is 0,3:1,4:2,5:0,1,2
family= 0 3 1 0 0 0 new D6h genus #   277 with   288 species is 0,3:1,4:2,5:0,1,3
family= 0 3 1 0 0 0 new D6h genus #   278 with    48 species is 0,3:1,4:2,5:0,2,4
Nber of genera for this family=  278
 
family= 2 0 2 0 0 0
 
family= 2 0 2 0 0 0 new D6h genus #     1 with    72 species is 0:0:1,2,3:1,2,3
family= 2 0 2 0 0 0 new D6h genus #     2 with   144 species is 0:0:1,2,3:1,2,4
family= 2 0 2 0 0 0 new D6h genus #     3 with   144 species is 0:0:1,2,3:1,2,5
family= 2 0 2 0 0 0 new D6h genus #     4 with   144 species is 0:0:1,2,3:1,3,4
family= 2 0 2 0 0 0 new D6h genus #     5 with   144 species is 0:0:1,2,3:1,3,5
family= 2 0 2 0 0 0 new D6h genus #     6 with   144 species is 0:0:1,2,3:1,4,5
family= 2 0 2 0 0 0 new D6h genus #     7 with   144 species is 0:0:1,2,3:2,3,4
family= 2 0 2 0 0 0 new D6h genus #     8 with   144 species is 0:0:1,2,3:2,3,5
family= 2 0 2 0 0 0 new D6h genus #     9 with   144 species is 0:0:1,2,3:2,4,5
family= 2 0 2 0 0 0 new D6h genus #    10 with    72 species is 0:0:1,2,3:3,4,5
family= 2 0 2 0 0 0 new D6h genus #    11 with    72 species is 0:0:1,2,4:1,2,4
family= 2 0 2 0 0 0 new D6h genus #    12 with   144 species is 0:0:1,2,4:1,2,5
family= 2 0 2 0 0 0 new D6h genus #    13 with   144 species is 0:0:1,2,4:1,3,4
family= 2 0 2 0 0 0 new D6h genus #    14 with   144 species is 0:0:1,2,4:1,3,5
family= 2 0 2 0 0 0 new D6h genus #    15 with   144 species is 0:0:1,2,4:1,4,5
family= 2 0 2 0 0 0 new D6h genus #    16 with   144 species is 0:0:1,2,4:2,3,4
family= 2 0 2 0 0 0 new D6h genus #    17 with   144 species is 0:0:1,2,4:2,3,5
family= 2 0 2 0 0 0 new D6h genus #    18 with    72 species is 0:0:1,2,4:2,4,5
family= 2 0 2 0 0 0 new D6h genus #    19 with    72 species is 0:0:1,2,5:1,2,5
family= 2 0 2 0 0 0 new D6h genus #    20 with   144 species is 0:0:1,2,5:1,3,4
family= 2 0 2 0 0 0 new D6h genus #    21 with   144 species is 0:0:1,2,5:1,3,5
family= 2 0 2 0 0 0 new D6h genus #    22 with    72 species is 0:0:1,2,5:1,4,5
family= 2 0 2 0 0 0 new D6h genus #    23 with   144 species is 0:0:1,2,5:2,3,4
family= 2 0 2 0 0 0 new D6h genus #    24 with   144 species is 0:0:1,2,5:2,3,5
family= 2 0 2 0 0 0 new D6h genus #    25 with    72 species is 0:0:1,3,4:1,3,4
family= 2 0 2 0 0 0 new D6h genus #    26 with   144 species is 0:0:1,3,4:1,3,5
family= 2 0 2 0 0 0 new D6h genus #    27 with   144 species is 0:0:1,3,4:2,3,4
family= 2 0 2 0 0 0 new D6h genus #    28 with    72 species is 0:0:1,3,4:2,3,5
family= 2 0 2 0 0 0 new D6h genus #    29 with    36 species is 0:0:1,3,5:1,3,5
family= 2 0 2 0 0 0 new D6h genus #    30 with    72 species is 0:0:1,3,5:2,3,4
family= 2 0 2 0 0 0 new D6h genus #    31 with    36 species is 0:0:2,3,4:2,3,4
family= 2 0 2 0 0 0 new D6h genus #    32 with   288 species is 0:1:0,1,2:2,3,4
family= 2 0 2 0 0 0 new D6h genus #    33 with   288 species is 0:1:0,1,2:2,3,5
family= 2 0 2 0 0 0 new D6h genus #    34 with   288 species is 0:1:0,1,2:2,4,5
family= 2 0 2 0 0 0 new D6h genus #    35 with   288 species is 0:1:0,1,2:3,4,5
family= 2 0 2 0 0 0 new D6h genus #    36 with   288 species is 0:1:0,1,3:2,3,4
family= 2 0 2 0 0 0 new D6h genus #    37 with   288 species is 0:1:0,1,3:2,3,5
family= 2 0 2 0 0 0 new D6h genus #    38 with   288 species is 0:1:0,1,3:2,4,5
family= 2 0 2 0 0 0 new D6h genus #    39 with   288 species is 0:1:0,1,3:3,4,5
family= 2 0 2 0 0 0 new D6h genus #    40 with   288 species is 0:1:0,2,3:1,2,3
family= 2 0 2 0 0 0 new D6h genus #    41 with   288 species is 0:1:0,2,3:1,2,4
family= 2 0 2 0 0 0 new D6h genus #    42 with   288 species is 0:1:0,2,3:1,2,5
family= 2 0 2 0 0 0 new D6h genus #    43 with   288 species is 0:1:0,2,3:1,3,4
family= 2 0 2 0 0 0 new D6h genus #    44 with   288 species is 0:1:0,2,3:1,3,5
family= 2 0 2 0 0 0 new D6h genus #    45 with   144 species is 0:1:0,2,3:1,4,5
family= 2 0 2 0 0 0 new D6h genus #    46 with   288 species is 0:1:0,2,3:2,3,4
family= 2 0 2 0 0 0 new D6h genus #    47 with   288 species is 0:1:0,2,3:2,3,5
family= 2 0 2 0 0 0 new D6h genus #    48 with   288 species is 0:1:0,2,3:2,4,5
family= 2 0 2 0 0 0 new D6h genus #    49 with   288 species is 0:1:0,2,3:3,4,5
family= 2 0 2 0 0 0 new D6h genus #    50 with   288 species is 0:1:0,2,4:1,2,3
family= 2 0 2 0 0 0 new D6h genus #    51 with   288 species is 0:1:0,2,4:1,2,4
family= 2 0 2 0 0 0 new D6h genus #    52 with   288 species is 0:1:0,2,4:1,2,5
family= 2 0 2 0 0 0 new D6h genus #    53 with   288 species is 0:1:0,2,4:1,3,4
family= 2 0 2 0 0 0 new D6h genus #    54 with   144 species is 0:1:0,2,4:1,3,5
family= 2 0 2 0 0 0 new D6h genus #    55 with   288 species is 0:1:0,2,4:2,3,4
family= 2 0 2 0 0 0 new D6h genus #    56 with   288 species is 0:1:0,2,4:2,3,5
family= 2 0 2 0 0 0 new D6h genus #    57 with   288 species is 0:1:0,2,4:2,4,5
family= 2 0 2 0 0 0 new D6h genus #    58 with   288 species is 0:1:0,2,4:3,4,5
family= 2 0 2 0 0 0 new D6h genus #    59 with   288 species is 0:1:0,2,5:1,2,3
family= 2 0 2 0 0 0 new D6h genus #    60 with   288 species is 0:1:0,2,5:1,2,4
family= 2 0 2 0 0 0 new D6h genus #    61 with   144 species is 0:1:0,2,5:1,2,5
family= 2 0 2 0 0 0 new D6h genus #    62 with   288 species is 0:1:0,2,5:1,3,4
family= 2 0 2 0 0 0 new D6h genus #    63 with   288 species is 0:1:0,2,5:2,3,4
family= 2 0 2 0 0 0 new D6h genus #    64 with   288 species is 0:1:0,2,5:2,3,5
family= 2 0 2 0 0 0 new D6h genus #    65 with   288 species is 0:1:0,2,5:2,4,5
family= 2 0 2 0 0 0 new D6h genus #    66 with   288 species is 0:1:0,2,5:3,4,5
family= 2 0 2 0 0 0 new D6h genus #    67 with   288 species is 0:1:0,3,4:1,2,3
family= 2 0 2 0 0 0 new D6h genus #    68 with   288 species is 0:1:0,3,4:1,2,4
family= 2 0 2 0 0 0 new D6h genus #    69 with   144 species is 0:1:0,3,4:1,3,4
family= 2 0 2 0 0 0 new D6h genus #    70 with   288 species is 0:1:0,3,4:2,3,4
family= 2 0 2 0 0 0 new D6h genus #    71 with   288 species is 0:1:0,3,4:2,3,5
family= 2 0 2 0 0 0 new D6h genus #    72 with   288 species is 0:1:0,3,4:2,4,5
family= 2 0 2 0 0 0 new D6h genus #    73 with   288 species is 0:1:0,3,4:3,4,5
family= 2 0 2 0 0 0 new D6h genus #    74 with   288 species is 0:1:0,3,5:1,2,3
family= 2 0 2 0 0 0 new D6h genus #    75 with   144 species is 0:1:0,3,5:1,2,4
family= 2 0 2 0 0 0 new D6h genus #    76 with   288 species is 0:1:0,3,5:2,3,4
family= 2 0 2 0 0 0 new D6h genus #    77 with   288 species is 0:1:0,3,5:2,3,5
family= 2 0 2 0 0 0 new D6h genus #    78 with   288 species is 0:1:0,3,5:2,4,5
family= 2 0 2 0 0 0 new D6h genus #    79 with   288 species is 0:1:0,3,5:3,4,5
family= 2 0 2 0 0 0 new D6h genus #    80 with   144 species is 0:1:0,4,5:1,2,3
family= 2 0 2 0 0 0 new D6h genus #    81 with   288 species is 0:1:0,4,5:2,3,4
family= 2 0 2 0 0 0 new D6h genus #    82 with   288 species is 0:1:0,4,5:2,3,5
family= 2 0 2 0 0 0 new D6h genus #    83 with   288 species is 0:1:0,4,5:2,4,5
family= 2 0 2 0 0 0 new D6h genus #    84 with   288 species is 0:1:0,4,5:3,4,5
family= 2 0 2 0 0 0 new D6h genus #    85 with   144 species is 0:1:2,3,4:2,3,4
family= 2 0 2 0 0 0 new D6h genus #    86 with   288 species is 0:1:2,3,4:2,3,5
family= 2 0 2 0 0 0 new D6h genus #    87 with   288 species is 0:1:2,3,4:2,4,5
family= 2 0 2 0 0 0 new D6h genus #    88 with   144 species is 0:1:2,3,4:3,4,5
family= 2 0 2 0 0 0 new D6h genus #    89 with   144 species is 0:1:2,3,5:2,3,5
family= 2 0 2 0 0 0 new D6h genus #    90 with   144 species is 0:1:2,3,5:2,4,5
family= 2 0 2 0 0 0 new D6h genus #    91 with   288 species is 0:2:0,1,2:1,3,4
family= 2 0 2 0 0 0 new D6h genus #    92 with   144 species is 0:2:0,1,2:1,3,5
family= 2 0 2 0 0 0 new D6h genus #    93 with   144 species is 0:2:0,1,2:3,4,5
family= 2 0 2 0 0 0 new D6h genus #    94 with   288 species is 0:2:0,1,3:1,2,3
family= 2 0 2 0 0 0 new D6h genus #    95 with   288 species is 0:2:0,1,3:1,2,4
family= 2 0 2 0 0 0 new D6h genus #    96 with   144 species is 0:2:0,1,3:1,2,5
family= 2 0 2 0 0 0 new D6h genus #    97 with   288 species is 0:2:0,1,3:1,3,4
family= 2 0 2 0 0 0 new D6h genus #    98 with   288 species is 0:2:0,1,3:1,3,5
family= 2 0 2 0 0 0 new D6h genus #    99 with   288 species is 0:2:0,1,3:1,4,5
family= 2 0 2 0 0 0 new D6h genus #   100 with   288 species is 0:2:0,1,3:2,3,4
family= 2 0 2 0 0 0 new D6h genus #   101 with   288 species is 0:2:0,1,3:2,3,5
family= 2 0 2 0 0 0 new D6h genus #   102 with   288 species is 0:2:0,1,3:2,4,5
family= 2 0 2 0 0 0 new D6h genus #   103 with   288 species is 0:2:0,1,3:3,4,5
family= 2 0 2 0 0 0 new D6h genus #   104 with   288 species is 0:2:0,1,4:1,2,3
family= 2 0 2 0 0 0 new D6h genus #   105 with   144 species is 0:2:0,1,4:1,2,4
family= 2 0 2 0 0 0 new D6h genus #   106 with   288 species is 0:2:0,1,4:1,3,4
family= 2 0 2 0 0 0 new D6h genus #   107 with   288 species is 0:2:0,1,4:1,3,5
family= 2 0 2 0 0 0 new D6h genus #   108 with   288 species is 0:2:0,1,4:1,4,5
family= 2 0 2 0 0 0 new D6h genus #   109 with   288 species is 0:2:0,1,4:2,3,4
family= 2 0 2 0 0 0 new D6h genus #   110 with   288 species is 0:2:0,1,4:2,3,5
family= 2 0 2 0 0 0 new D6h genus #   111 with   288 species is 0:2:0,1,4:2,4,5
family= 2 0 2 0 0 0 new D6h genus #   112 with   288 species is 0:2:0,1,4:3,4,5
family= 2 0 2 0 0 0 new D6h genus #   113 with   144 species is 0:2:0,1,5:1,2,3
family= 2 0 2 0 0 0 new D6h genus #   114 with   288 species is 0:2:0,1,5:1,3,4
family= 2 0 2 0 0 0 new D6h genus #   115 with   288 species is 0:2:0,1,5:1,3,5
family= 2 0 2 0 0 0 new D6h genus #   116 with   288 species is 0:2:0,1,5:1,4,5
family= 2 0 2 0 0 0 new D6h genus #   117 with   288 species is 0:2:0,1,5:2,3,4
family= 2 0 2 0 0 0 new D6h genus #   118 with   288 species is 0:2:0,1,5:2,3,5
family= 2 0 2 0 0 0 new D6h genus #   119 with   288 species is 0:2:0,1,5:2,4,5
family= 2 0 2 0 0 0 new D6h genus #   120 with   288 species is 0:2:0,1,5:3,4,5
family= 2 0 2 0 0 0 new D6h genus #   121 with   288 species is 0:2:0,2,3:1,3,4
family= 2 0 2 0 0 0 new D6h genus #   122 with   288 species is 0:2:0,2,3:1,3,5
family= 2 0 2 0 0 0 new D6h genus #   123 with   288 species is 0:2:0,2,3:1,4,5
family= 2 0 2 0 0 0 new D6h genus #   124 with   288 species is 0:2:0,2,3:3,4,5
family= 2 0 2 0 0 0 new D6h genus #   125 with   288 species is 0:2:0,2,4:1,3,4
family= 2 0 2 0 0 0 new D6h genus #   126 with   144 species is 0:2:0,2,4:1,3,5
family= 2 0 2 0 0 0 new D6h genus #   127 with   144 species is 0:2:0,2,4:3,4,5
family= 2 0 2 0 0 0 new D6h genus #   128 with   288 species is 0:2:0,3,4:1,3,4
family= 2 0 2 0 0 0 new D6h genus #   129 with   288 species is 0:2:0,3,4:1,3,5
family= 2 0 2 0 0 0 new D6h genus #   130 with   288 species is 0:2:0,3,4:1,4,5
family= 2 0 2 0 0 0 new D6h genus #   131 with   288 species is 0:2:0,3,4:2,3,4
family= 2 0 2 0 0 0 new D6h genus #   132 with   288 species is 0:2:0,3,4:2,3,5
family= 2 0 2 0 0 0 new D6h genus #   133 with   144 species is 0:2:0,3,4:2,4,5
family= 2 0 2 0 0 0 new D6h genus #   134 with   288 species is 0:2:0,3,4:3,4,5
family= 2 0 2 0 0 0 new D6h genus #   135 with   288 species is 0:2:0,3,5:1,3,4
family= 2 0 2 0 0 0 new D6h genus #   136 with   288 species is 0:2:0,3,5:1,3,5
family= 2 0 2 0 0 0 new D6h genus #   137 with   288 species is 0:2:0,3,5:1,4,5
family= 2 0 2 0 0 0 new D6h genus #   138 with   288 species is 0:2:0,3,5:2,3,4
family= 2 0 2 0 0 0 new D6h genus #   139 with   144 species is 0:2:0,3,5:2,3,5
family= 2 0 2 0 0 0 new D6h genus #   140 with   288 species is 0:2:0,3,5:3,4,5
family= 2 0 2 0 0 0 new D6h genus #   141 with   288 species is 0:2:0,4,5:1,3,4
family= 2 0 2 0 0 0 new D6h genus #   142 with   288 species is 0:2:0,4,5:1,3,5
family= 2 0 2 0 0 0 new D6h genus #   143 with   288 species is 0:2:0,4,5:1,4,5
family= 2 0 2 0 0 0 new D6h genus #   144 with   144 species is 0:2:0,4,5:2,3,4
family= 2 0 2 0 0 0 new D6h genus #   145 with   288 species is 0:2:0,4,5:3,4,5
family= 2 0 2 0 0 0 new D6h genus #   146 with   144 species is 0:2:1,3,4:1,3,4
family= 2 0 2 0 0 0 new D6h genus #   147 with   288 species is 0:2:1,3,4:1,3,5
family= 2 0 2 0 0 0 new D6h genus #   148 with   144 species is 0:2:1,3,4:1,4,5
family= 2 0 2 0 0 0 new D6h genus #   149 with   288 species is 0:2:1,3,4:3,4,5
family= 2 0 2 0 0 0 new D6h genus #   150 with    72 species is 0:2:1,3,5:1,3,5
family= 2 0 2 0 0 0 new D6h genus #   151 with   144 species is 0:2:1,3,5:3,4,5
family= 2 0 2 0 0 0 new D6h genus #   152 with    72 species is 0:2:3,4,5:3,4,5
family= 2 0 2 0 0 0 new D6h genus #   153 with   144 species is 0:3:0,1,2:1,2,3
family= 2 0 2 0 0 0 new D6h genus #   154 with   288 species is 0:3:0,1,2:1,2,4
family= 2 0 2 0 0 0 new D6h genus #   155 with   288 species is 0:3:0,1,2:1,2,5
family= 2 0 2 0 0 0 new D6h genus #   156 with   288 species is 0:3:0,1,2:1,3,4
family= 2 0 2 0 0 0 new D6h genus #   157 with   288 species is 0:3:0,1,2:1,3,5
family= 2 0 2 0 0 0 new D6h genus #   158 with   288 species is 0:3:0,1,2:1,4,5
family= 2 0 2 0 0 0 new D6h genus #   159 with   288 species is 0:3:0,1,2:2,3,4
family= 2 0 2 0 0 0 new D6h genus #   160 with   288 species is 0:3:0,1,2:2,3,5
family= 2 0 2 0 0 0 new D6h genus #   161 with   288 species is 0:3:0,1,2:2,4,5
family= 2 0 2 0 0 0 new D6h genus #   162 with   144 species is 0:3:0,1,2:3,4,5
family= 2 0 2 0 0 0 new D6h genus #   163 with   288 species is 0:3:0,1,3:1,2,4
family= 2 0 2 0 0 0 new D6h genus #   164 with   288 species is 0:3:0,1,3:1,2,5
family= 2 0 2 0 0 0 new D6h genus #   165 with   288 species is 0:3:0,1,3:1,4,5
family= 2 0 2 0 0 0 new D6h genus #   166 with   288 species is 0:3:0,1,3:2,4,5
family= 2 0 2 0 0 0 new D6h genus #   167 with   288 species is 0:3:0,1,4:1,2,4
family= 2 0 2 0 0 0 new D6h genus #   168 with   288 species is 0:3:0,1,4:1,2,5
family= 2 0 2 0 0 0 new D6h genus #   169 with   144 species is 0:3:0,1,4:1,3,4
family= 2 0 2 0 0 0 new D6h genus #   170 with   288 species is 0:3:0,1,4:1,3,5
family= 2 0 2 0 0 0 new D6h genus #   171 with   288 species is 0:3:0,1,4:1,4,5
family= 2 0 2 0 0 0 new D6h genus #   172 with   288 species is 0:3:0,1,4:2,3,4
family= 2 0 2 0 0 0 new D6h genus #   173 with   144 species is 0:3:0,1,4:2,3,5
family= 2 0 2 0 0 0 new D6h genus #   174 with   288 species is 0:3:0,1,4:2,4,5
family= 2 0 2 0 0 0 new D6h genus #   175 with   288 species is 0:3:0,1,5:1,2,4
family= 2 0 2 0 0 0 new D6h genus #   176 with   288 species is 0:3:0,1,5:1,2,5
family= 2 0 2 0 0 0 new D6h genus #   177 with   144 species is 0:3:0,1,5:1,3,5
family= 2 0 2 0 0 0 new D6h genus #   178 with    72 species is 0:3:0,1,5:2,3,4
family= 2 0 2 0 0 0 new D6h genus #   179 with   288 species is 0:3:0,2,4:1,2,4
family= 2 0 2 0 0 0 new D6h genus #   180 with   288 species is 0:3:0,2,4:1,2,5
family= 2 0 2 0 0 0 new D6h genus #   181 with    72 species is 0:3:0,2,4:1,3,5
family= 2 0 2 0 0 0 new D6h genus #   182 with   144 species is 0:3:1,2,4:1,2,4
family= 2 0 2 0 0 0 new D6h genus #   183 with   144 species is 0:3:1,2,4:1,2,5
family= 2 0 2 0 0 0 new D6h genus #   184 with   144 species is 0:3:1,2,4:1,4,5
family= 2 0 2 0 0 0 new D6h genus #   185 with   144 species is 0:3:1,2,4:2,4,5
Nber of genera for this family=  185
 
family= 1 1 2 0 0 0
 
family= 1 1 2 0 0 0 new D6h genus #     1 with   288 species is 0:0,1:1,2,3:2,3,4
family= 1 1 2 0 0 0 new D6h genus #     2 with   288 species is 0:0,1:1,2,3:2,3,5
family= 1 1 2 0 0 0 new D6h genus #     3 with   288 species is 0:0,1:1,2,3:2,4,5
family= 1 1 2 0 0 0 new D6h genus #     4 with   288 species is 0:0,1:1,2,3:3,4,5
family= 1 1 2 0 0 0 new D6h genus #     5 with   288 species is 0:0,1:1,2,4:2,3,4
family= 1 1 2 0 0 0 new D6h genus #     6 with   288 species is 0:0,1:1,2,4:2,3,5
family= 1 1 2 0 0 0 new D6h genus #     7 with   288 species is 0:0,1:1,2,4:2,4,5
family= 1 1 2 0 0 0 new D6h genus #     8 with   288 species is 0:0,1:1,2,4:3,4,5
family= 1 1 2 0 0 0 new D6h genus #     9 with   288 species is 0:0,1:1,2,5:2,3,4
family= 1 1 2 0 0 0 new D6h genus #    10 with   288 species is 0:0,1:1,2,5:2,3,5
family= 1 1 2 0 0 0 new D6h genus #    11 with   288 species is 0:0,1:1,2,5:2,4,5
family= 1 1 2 0 0 0 new D6h genus #    12 with   288 species is 0:0,1:1,2,5:3,4,5
family= 1 1 2 0 0 0 new D6h genus #    13 with   288 species is 0:0,1:1,3,4:2,3,4
family= 1 1 2 0 0 0 new D6h genus #    14 with   288 species is 0:0,1:1,3,4:2,3,5
family= 1 1 2 0 0 0 new D6h genus #    15 with   288 species is 0:0,1:1,3,4:2,4,5
family= 1 1 2 0 0 0 new D6h genus #    16 with   288 species is 0:0,1:1,3,4:3,4,5
family= 1 1 2 0 0 0 new D6h genus #    17 with   288 species is 0:0,1:1,3,5:2,3,4
family= 1 1 2 0 0 0 new D6h genus #    18 with   288 species is 0:0,1:1,3,5:2,3,5
family= 1 1 2 0 0 0 new D6h genus #    19 with   288 species is 0:0,1:1,3,5:2,4,5
family= 1 1 2 0 0 0 new D6h genus #    20 with   288 species is 0:0,1:1,3,5:3,4,5
family= 1 1 2 0 0 0 new D6h genus #    21 with   288 species is 0:0,1:1,4,5:2,3,4
family= 1 1 2 0 0 0 new D6h genus #    22 with   288 species is 0:0,1:1,4,5:2,3,5
family= 1 1 2 0 0 0 new D6h genus #    23 with   288 species is 0:0,1:1,4,5:2,4,5
family= 1 1 2 0 0 0 new D6h genus #    24 with   288 species is 0:0,1:1,4,5:3,4,5
family= 1 1 2 0 0 0 new D6h genus #    25 with   144 species is 0:0,1:2,3,4:2,3,4
family= 1 1 2 0 0 0 new D6h genus #    26 with   288 species is 0:0,1:2,3,4:2,3,5
family= 1 1 2 0 0 0 new D6h genus #    27 with   288 species is 0:0,1:2,3,4:2,4,5
family= 1 1 2 0 0 0 new D6h genus #    28 with   288 species is 0:0,1:2,3,4:3,4,5
family= 1 1 2 0 0 0 new D6h genus #    29 with   144 species is 0:0,1:2,3,5:2,3,5
family= 1 1 2 0 0 0 new D6h genus #    30 with   288 species is 0:0,1:2,3,5:2,4,5
family= 1 1 2 0 0 0 new D6h genus #    31 with   288 species is 0:0,1:2,3,5:3,4,5
family= 1 1 2 0 0 0 new D6h genus #    32 with   144 species is 0:0,1:2,4,5:2,4,5
family= 1 1 2 0 0 0 new D6h genus #    33 with   288 species is 0:0,1:2,4,5:3,4,5
family= 1 1 2 0 0 0 new D6h genus #    34 with   144 species is 0:0,1:3,4,5:3,4,5
family= 1 1 2 0 0 0 new D6h genus #    35 with   288 species is 0:0,2:1,2,3:1,3,4
family= 1 1 2 0 0 0 new D6h genus #    36 with   288 species is 0:0,2:1,2,3:1,3,5
family= 1 1 2 0 0 0 new D6h genus #    37 with   288 species is 0:0,2:1,2,3:1,4,5
family= 1 1 2 0 0 0 new D6h genus #    38 with   288 species is 0:0,2:1,2,3:3,4,5
family= 1 1 2 0 0 0 new D6h genus #    39 with   288 species is 0:0,2:1,2,4:1,3,4
family= 1 1 2 0 0 0 new D6h genus #    40 with   288 species is 0:0,2:1,2,4:1,3,5
family= 1 1 2 0 0 0 new D6h genus #    41 with   288 species is 0:0,2:1,2,4:1,4,5
family= 1 1 2 0 0 0 new D6h genus #    42 with   288 species is 0:0,2:1,2,4:3,4,5
family= 1 1 2 0 0 0 new D6h genus #    43 with   288 species is 0:0,2:1,2,5:1,3,4
family= 1 1 2 0 0 0 new D6h genus #    44 with   288 species is 0:0,2:1,2,5:1,3,5
family= 1 1 2 0 0 0 new D6h genus #    45 with   288 species is 0:0,2:1,2,5:1,4,5
family= 1 1 2 0 0 0 new D6h genus #    46 with   288 species is 0:0,2:1,2,5:3,4,5
family= 1 1 2 0 0 0 new D6h genus #    47 with   144 species is 0:0,2:1,3,4:1,3,4
family= 1 1 2 0 0 0 new D6h genus #    48 with   288 species is 0:0,2:1,3,4:1,3,5
family= 1 1 2 0 0 0 new D6h genus #    49 with   288 species is 0:0,2:1,3,4:1,4,5
family= 1 1 2 0 0 0 new D6h genus #    50 with   288 species is 0:0,2:1,3,4:2,3,4
family= 1 1 2 0 0 0 new D6h genus #    51 with   288 species is 0:0,2:1,3,4:2,3,5
family= 1 1 2 0 0 0 new D6h genus #    52 with   288 species is 0:0,2:1,3,4:2,4,5
family= 1 1 2 0 0 0 new D6h genus #    53 with   288 species is 0:0,2:1,3,4:3,4,5
family= 1 1 2 0 0 0 new D6h genus #    54 with   144 species is 0:0,2:1,3,5:1,3,5
family= 1 1 2 0 0 0 new D6h genus #    55 with   288 species is 0:0,2:1,3,5:1,4,5
family= 1 1 2 0 0 0 new D6h genus #    56 with   288 species is 0:0,2:1,3,5:2,3,4
family= 1 1 2 0 0 0 new D6h genus #    57 with   288 species is 0:0,2:1,3,5:2,3,5
family= 1 1 2 0 0 0 new D6h genus #    58 with   288 species is 0:0,2:1,3,5:2,4,5
family= 1 1 2 0 0 0 new D6h genus #    59 with   288 species is 0:0,2:1,3,5:3,4,5
family= 1 1 2 0 0 0 new D6h genus #    60 with   144 species is 0:0,2:1,4,5:1,4,5
family= 1 1 2 0 0 0 new D6h genus #    61 with   288 species is 0:0,2:1,4,5:2,3,4
family= 1 1 2 0 0 0 new D6h genus #    62 with   288 species is 0:0,2:1,4,5:2,3,5
family= 1 1 2 0 0 0 new D6h genus #    63 with   288 species is 0:0,2:1,4,5:2,4,5
family= 1 1 2 0 0 0 new D6h genus #    64 with   288 species is 0:0,2:1,4,5:3,4,5
family= 1 1 2 0 0 0 new D6h genus #    65 with   288 species is 0:0,2:2,3,4:3,4,5
family= 1 1 2 0 0 0 new D6h genus #    66 with   288 species is 0:0,2:2,3,5:3,4,5
family= 1 1 2 0 0 0 new D6h genus #    67 with   288 species is 0:0,2:2,4,5:3,4,5
family= 1 1 2 0 0 0 new D6h genus #    68 with   144 species is 0:0,2:3,4,5:3,4,5
family= 1 1 2 0 0 0 new D6h genus #    69 with   288 species is 0:0,3:1,2,3:1,2,4
family= 1 1 2 0 0 0 new D6h genus #    70 with   288 species is 0:0,3:1,2,3:1,2,5
family= 1 1 2 0 0 0 new D6h genus #    71 with   288 species is 0:0,3:1,2,3:1,4,5
family= 1 1 2 0 0 0 new D6h genus #    72 with   288 species is 0:0,3:1,2,3:2,4,5
family= 1 1 2 0 0 0 new D6h genus #    73 with   144 species is 0:0,3:1,2,4:1,2,4
family= 1 1 2 0 0 0 new D6h genus #    74 with   288 species is 0:0,3:1,2,4:1,2,5
family= 1 1 2 0 0 0 new D6h genus #    75 with   288 species is 0:0,3:1,2,4:1,3,4
family= 1 1 2 0 0 0 new D6h genus #    76 with   288 species is 0:0,3:1,2,4:1,3,5
family= 1 1 2 0 0 0 new D6h genus #    77 with   288 species is 0:0,3:1,2,4:1,4,5
family= 1 1 2 0 0 0 new D6h genus #    78 with   288 species is 0:0,3:1,2,4:2,3,4
family= 1 1 2 0 0 0 new D6h genus #    79 with   288 species is 0:0,3:1,2,4:2,3,5
family= 1 1 2 0 0 0 new D6h genus #    80 with   144 species is 0:0,3:1,2,4:2,4,5
family= 1 1 2 0 0 0 new D6h genus #    81 with   144 species is 0:0,3:1,2,5:1,2,5
family= 1 1 2 0 0 0 new D6h genus #    82 with   288 species is 0:0,3:1,2,5:1,3,4
family= 1 1 2 0 0 0 new D6h genus #    83 with   288 species is 0:0,3:1,2,5:1,3,5
family= 1 1 2 0 0 0 new D6h genus #    84 with   144 species is 0:0,3:1,2,5:1,4,5
family= 1 1 2 0 0 0 new D6h genus #    85 with   288 species is 0:0,3:1,2,5:2,3,4
family= 1 1 2 0 0 0 new D6h genus #    86 with   288 species is 0:0,3:1,2,5:2,3,5
family= 1 1 2 0 0 0 new D6h genus #    87 with   288 species is 0:1,2:0,1,2:3,4,5
family= 1 1 2 0 0 0 new D6h genus #    88 with   288 species is 0:1,2:0,1,3:2,3,4
family= 1 1 2 0 0 0 new D6h genus #    89 with   288 species is 0:1,2:0,1,3:2,3,5
family= 1 1 2 0 0 0 new D6h genus #    90 with   288 species is 0:1,2:0,1,3:2,4,5
family= 1 1 2 0 0 0 new D6h genus #    91 with   288 species is 0:1,2:0,1,3:3,4,5
family= 1 1 2 0 0 0 new D6h genus #    92 with   288 species is 0:1,2:0,1,4:2,3,4
family= 1 1 2 0 0 0 new D6h genus #    93 with   288 species is 0:1,2:0,1,4:2,3,5
family= 1 1 2 0 0 0 new D6h genus #    94 with   288 species is 0:1,2:0,1,4:2,4,5
family= 1 1 2 0 0 0 new D6h genus #    95 with   288 species is 0:1,2:0,1,4:3,4,5
family= 1 1 2 0 0 0 new D6h genus #    96 with   288 species is 0:1,2:0,1,5:2,3,4
family= 1 1 2 0 0 0 new D6h genus #    97 with   288 species is 0:1,2:0,1,5:2,3,5
family= 1 1 2 0 0 0 new D6h genus #    98 with   288 species is 0:1,2:0,1,5:2,4,5
family= 1 1 2 0 0 0 new D6h genus #    99 with   288 species is 0:1,2:0,1,5:3,4,5
family= 1 1 2 0 0 0 new D6h genus #   100 with   288 species is 0:1,2:0,2,3:1,3,4
family= 1 1 2 0 0 0 new D6h genus #   101 with   288 species is 0:1,2:0,2,3:1,3,5
family= 1 1 2 0 0 0 new D6h genus #   102 with   288 species is 0:1,2:0,2,3:1,4,5
family= 1 1 2 0 0 0 new D6h genus #   103 with   288 species is 0:1,2:0,2,3:3,4,5
family= 1 1 2 0 0 0 new D6h genus #   104 with   288 species is 0:1,2:0,2,4:1,3,4
family= 1 1 2 0 0 0 new D6h genus #   105 with   288 species is 0:1,2:0,2,4:1,3,5
family= 1 1 2 0 0 0 new D6h genus #   106 with   288 species is 0:1,2:0,2,4:1,4,5
family= 1 1 2 0 0 0 new D6h genus #   107 with   288 species is 0:1,2:0,2,4:3,4,5
family= 1 1 2 0 0 0 new D6h genus #   108 with   288 species is 0:1,2:0,2,5:1,3,4
family= 1 1 2 0 0 0 new D6h genus #   109 with   288 species is 0:1,2:0,2,5:1,3,5
family= 1 1 2 0 0 0 new D6h genus #   110 with   288 species is 0:1,2:0,2,5:1,4,5
family= 1 1 2 0 0 0 new D6h genus #   111 with   288 species is 0:1,2:0,2,5:3,4,5
family= 1 1 2 0 0 0 new D6h genus #   112 with   288 species is 0:1,2:0,3,4:1,2,3
family= 1 1 2 0 0 0 new D6h genus #   113 with   288 species is 0:1,2:0,3,4:1,2,4
family= 1 1 2 0 0 0 new D6h genus #   114 with   288 species is 0:1,2:0,3,4:1,2,5
family= 1 1 2 0 0 0 new D6h genus #   115 with   288 species is 0:1,2:0,3,4:1,3,4
family= 1 1 2 0 0 0 new D6h genus #   116 with   288 species is 0:1,2:0,3,4:1,3,5
family= 1 1 2 0 0 0 new D6h genus #   117 with   288 species is 0:1,2:0,3,4:1,4,5
family= 1 1 2 0 0 0 new D6h genus #   118 with   288 species is 0:1,2:0,3,4:2,3,4
family= 1 1 2 0 0 0 new D6h genus #   119 with   288 species is 0:1,2:0,3,4:2,3,5
family= 1 1 2 0 0 0 new D6h genus #   120 with   288 species is 0:1,2:0,3,4:2,4,5
family= 1 1 2 0 0 0 new D6h genus #   121 with   288 species is 0:1,2:0,3,4:3,4,5
family= 1 1 2 0 0 0 new D6h genus #   122 with   288 species is 0:1,2:0,3,5:1,2,3
family= 1 1 2 0 0 0 new D6h genus #   123 with   288 species is 0:1,2:0,3,5:1,2,4
family= 1 1 2 0 0 0 new D6h genus #   124 with   288 species is 0:1,2:0,3,5:1,2,5
family= 1 1 2 0 0 0 new D6h genus #   125 with   288 species is 0:1,2:0,3,5:1,3,4
family= 1 1 2 0 0 0 new D6h genus #   126 with   288 species is 0:1,2:0,3,5:1,3,5
family= 1 1 2 0 0 0 new D6h genus #   127 with   288 species is 0:1,2:0,3,5:1,4,5
family= 1 1 2 0 0 0 new D6h genus #   128 with   288 species is 0:1,2:0,3,5:2,3,4
family= 1 1 2 0 0 0 new D6h genus #   129 with   288 species is 0:1,2:0,3,5:2,3,5
family= 1 1 2 0 0 0 new D6h genus #   130 with   288 species is 0:1,2:0,3,5:2,4,5
family= 1 1 2 0 0 0 new D6h genus #   131 with   288 species is 0:1,2:0,3,5:3,4,5
family= 1 1 2 0 0 0 new D6h genus #   132 with   288 species is 0:1,2:0,4,5:1,2,3
family= 1 1 2 0 0 0 new D6h genus #   133 with   288 species is 0:1,2:0,4,5:1,2,4
family= 1 1 2 0 0 0 new D6h genus #   134 with   288 species is 0:1,2:0,4,5:1,2,5
family= 1 1 2 0 0 0 new D6h genus #   135 with   288 species is 0:1,2:0,4,5:1,3,4
family= 1 1 2 0 0 0 new D6h genus #   136 with   288 species is 0:1,2:0,4,5:1,3,5
family= 1 1 2 0 0 0 new D6h genus #   137 with   288 species is 0:1,2:0,4,5:1,4,5
family= 1 1 2 0 0 0 new D6h genus #   138 with   288 species is 0:1,2:0,4,5:2,3,4
family= 1 1 2 0 0 0 new D6h genus #   139 with   288 species is 0:1,2:0,4,5:2,3,5
family= 1 1 2 0 0 0 new D6h genus #   140 with   288 species is 0:1,2:0,4,5:2,4,5
family= 1 1 2 0 0 0 new D6h genus #   141 with   288 species is 0:1,2:0,4,5:3,4,5
family= 1 1 2 0 0 0 new D6h genus #   142 with   288 species is 0:1,2:1,2,3:3,4,5
family= 1 1 2 0 0 0 new D6h genus #   143 with   288 species is 0:1,2:1,2,4:3,4,5
family= 1 1 2 0 0 0 new D6h genus #   144 with   288 species is 0:1,2:1,2,5:3,4,5
family= 1 1 2 0 0 0 new D6h genus #   145 with   288 species is 0:1,2:1,3,4:2,3,4
family= 1 1 2 0 0 0 new D6h genus #   146 with   288 species is 0:1,2:1,3,4:2,3,5
family= 1 1 2 0 0 0 new D6h genus #   147 with   288 species is 0:1,2:1,3,4:2,4,5
family= 1 1 2 0 0 0 new D6h genus #   148 with   288 species is 0:1,2:1,3,4:3,4,5
family= 1 1 2 0 0 0 new D6h genus #   149 with   288 species is 0:1,2:1,3,5:2,3,4
family= 1 1 2 0 0 0 new D6h genus #   150 with   288 species is 0:1,2:1,3,5:2,3,5
family= 1 1 2 0 0 0 new D6h genus #   151 with   288 species is 0:1,2:1,3,5:2,4,5
family= 1 1 2 0 0 0 new D6h genus #   152 with   288 species is 0:1,2:1,3,5:3,4,5
family= 1 1 2 0 0 0 new D6h genus #   153 with   288 species is 0:1,2:1,4,5:2,3,4
family= 1 1 2 0 0 0 new D6h genus #   154 with   288 species is 0:1,2:1,4,5:2,3,5
family= 1 1 2 0 0 0 new D6h genus #   155 with   288 species is 0:1,2:1,4,5:2,4,5
family= 1 1 2 0 0 0 new D6h genus #   156 with   288 species is 0:1,2:1,4,5:3,4,5
family= 1 1 2 0 0 0 new D6h genus #   157 with   288 species is 0:1,2:2,3,4:3,4,5
family= 1 1 2 0 0 0 new D6h genus #   158 with   288 species is 0:1,2:2,3,5:3,4,5
family= 1 1 2 0 0 0 new D6h genus #   159 with   288 species is 0:1,2:2,4,5:3,4,5
family= 1 1 2 0 0 0 new D6h genus #   160 with   144 species is 0:1,2:3,4,5:3,4,5
family= 1 1 2 0 0 0 new D6h genus #   161 with   288 species is 0:1,3:0,1,2:2,3,4
family= 1 1 2 0 0 0 new D6h genus #   162 with   288 species is 0:1,3:0,1,2:2,3,5
family= 1 1 2 0 0 0 new D6h genus #   163 with   288 species is 0:1,3:0,1,2:2,4,5
family= 1 1 2 0 0 0 new D6h genus #   164 with   288 species is 0:1,3:0,1,2:3,4,5
family= 1 1 2 0 0 0 new D6h genus #   165 with   288 species is 0:1,3:0,1,3:2,4,5
family= 1 1 2 0 0 0 new D6h genus #   166 with   288 species is 0:1,3:0,1,4:2,3,4
family= 1 1 2 0 0 0 new D6h genus #   167 with   288 species is 0:1,3:0,1,4:2,3,5
family= 1 1 2 0 0 0 new D6h genus #   168 with   288 species is 0:1,3:0,1,4:2,4,5
family= 1 1 2 0 0 0 new D6h genus #   169 with   288 species is 0:1,3:0,1,4:3,4,5
family= 1 1 2 0 0 0 new D6h genus #   170 with   288 species is 0:1,3:0,1,5:2,3,4
family= 1 1 2 0 0 0 new D6h genus #   171 with   288 species is 0:1,3:0,1,5:2,3,5
family= 1 1 2 0 0 0 new D6h genus #   172 with   288 species is 0:1,3:0,1,5:2,4,5
family= 1 1 2 0 0 0 new D6h genus #   173 with   288 species is 0:1,3:0,1,5:3,4,5
family= 1 1 2 0 0 0 new D6h genus #   174 with   288 species is 0:1,3:0,2,3:1,2,4
family= 1 1 2 0 0 0 new D6h genus #   175 with   288 species is 0:1,3:0,2,3:1,2,5
family= 1 1 2 0 0 0 new D6h genus #   176 with   288 species is 0:1,3:0,2,3:1,4,5
family= 1 1 2 0 0 0 new D6h genus #   177 with   288 species is 0:1,3:0,2,3:2,4,5
family= 1 1 2 0 0 0 new D6h genus #   178 with   288 species is 0:1,3:0,2,4:1,2,3
family= 1 1 2 0 0 0 new D6h genus #   179 with   288 species is 0:1,3:0,2,4:1,2,4
family= 1 1 2 0 0 0 new D6h genus #   180 with   288 species is 0:1,3:0,2,4:1,2,5
family= 1 1 2 0 0 0 new D6h genus #   181 with   288 species is 0:1,3:0,2,4:1,3,4
family= 1 1 2 0 0 0 new D6h genus #   182 with   288 species is 0:1,3:0,2,4:1,3,5
family= 1 1 2 0 0 0 new D6h genus #   183 with   288 species is 0:1,3:0,2,4:1,4,5
family= 1 1 2 0 0 0 new D6h genus #   184 with   288 species is 0:1,3:0,2,4:2,3,4
family= 1 1 2 0 0 0 new D6h genus #   185 with   288 species is 0:1,3:0,2,4:2,3,5
family= 1 1 2 0 0 0 new D6h genus #   186 with   288 species is 0:1,3:0,2,4:2,4,5
family= 1 1 2 0 0 0 new D6h genus #   187 with   288 species is 0:1,3:0,2,4:3,4,5
family= 1 1 2 0 0 0 new D6h genus #   188 with   288 species is 0:1,3:0,2,5:1,2,3
family= 1 1 2 0 0 0 new D6h genus #   189 with   288 species is 0:1,3:0,2,5:1,2,4
family= 1 1 2 0 0 0 new D6h genus #   190 with   288 species is 0:1,3:0,2,5:1,2,5
family= 1 1 2 0 0 0 new D6h genus #   191 with   288 species is 0:1,3:0,2,5:1,3,4
family= 1 1 2 0 0 0 new D6h genus #   192 with   288 species is 0:1,3:0,2,5:1,3,5
family= 1 1 2 0 0 0 new D6h genus #   193 with   288 species is 0:1,3:0,2,5:1,4,5
family= 1 1 2 0 0 0 new D6h genus #   194 with   288 species is 0:1,3:0,2,5:2,3,4
family= 1 1 2 0 0 0 new D6h genus #   195 with   288 species is 0:1,3:0,2,5:2,3,5
family= 1 1 2 0 0 0 new D6h genus #   196 with   288 species is 0:1,3:0,2,5:2,4,5
family= 1 1 2 0 0 0 new D6h genus #   197 with   288 species is 0:1,3:0,2,5:3,4,5
family= 1 1 2 0 0 0 new D6h genus #   198 with   288 species is 0:1,3:0,3,4:1,2,4
family= 1 1 2 0 0 0 new D6h genus #   199 with   288 species is 0:1,3:0,3,4:1,2,5
family= 1 1 2 0 0 0 new D6h genus #   200 with   288 species is 0:1,3:0,3,4:1,4,5
family= 1 1 2 0 0 0 new D6h genus #   201 with   288 species is 0:1,3:0,3,4:2,4,5
family= 1 1 2 0 0 0 new D6h genus #   202 with   288 species is 0:1,3:0,3,5:1,2,4
family= 1 1 2 0 0 0 new D6h genus #   203 with   288 species is 0:1,3:0,3,5:1,2,5
family= 1 1 2 0 0 0 new D6h genus #   204 with   288 species is 0:1,3:0,3,5:1,4,5
family= 1 1 2 0 0 0 new D6h genus #   205 with   288 species is 0:1,3:0,3,5:2,4,5
family= 1 1 2 0 0 0 new D6h genus #   206 with   288 species is 0:1,3:0,4,5:1,2,3
family= 1 1 2 0 0 0 new D6h genus #   207 with   288 species is 0:1,3:0,4,5:1,2,4
family= 1 1 2 0 0 0 new D6h genus #   208 with   288 species is 0:1,3:0,4,5:1,2,5
family= 1 1 2 0 0 0 new D6h genus #   209 with   288 species is 0:1,3:0,4,5:1,3,4
family= 1 1 2 0 0 0 new D6h genus #   210 with   288 species is 0:1,3:0,4,5:1,3,5
family= 1 1 2 0 0 0 new D6h genus #   211 with   288 species is 0:1,3:0,4,5:1,4,5
family= 1 1 2 0 0 0 new D6h genus #   212 with   288 species is 0:1,3:0,4,5:2,3,4
family= 1 1 2 0 0 0 new D6h genus #   213 with   288 species is 0:1,3:0,4,5:2,3,5
family= 1 1 2 0 0 0 new D6h genus #   214 with   288 species is 0:1,3:0,4,5:2,4,5
family= 1 1 2 0 0 0 new D6h genus #   215 with   288 species is 0:1,3:0,4,5:3,4,5
family= 1 1 2 0 0 0 new D6h genus #   216 with   288 species is 0:1,3:1,2,3:2,4,5
family= 1 1 2 0 0 0 new D6h genus #   217 with   288 species is 0:1,3:1,2,4:2,3,4
family= 1 1 2 0 0 0 new D6h genus #   218 with   288 species is 0:1,3:1,2,4:2,3,5
family= 1 1 2 0 0 0 new D6h genus #   219 with   288 species is 0:1,3:1,2,4:2,4,5
family= 1 1 2 0 0 0 new D6h genus #   220 with   288 species is 0:1,3:1,2,4:3,4,5
family= 1 1 2 0 0 0 new D6h genus #   221 with   288 species is 0:1,3:1,2,5:2,3,4
family= 1 1 2 0 0 0 new D6h genus #   222 with   288 species is 0:1,3:1,2,5:2,3,5
family= 1 1 2 0 0 0 new D6h genus #   223 with   288 species is 0:1,3:1,2,5:2,4,5
family= 1 1 2 0 0 0 new D6h genus #   224 with   288 species is 0:1,3:1,2,5:3,4,5
family= 1 1 2 0 0 0 new D6h genus #   225 with   288 species is 0:1,3:1,3,4:2,4,5
family= 1 1 2 0 0 0 new D6h genus #   226 with   288 species is 0:1,3:1,3,5:2,4,5
family= 1 1 2 0 0 0 new D6h genus #   227 with   288 species is 0:1,3:1,4,5:2,3,4
family= 1 1 2 0 0 0 new D6h genus #   228 with   288 species is 0:1,3:1,4,5:2,3,5
family= 1 1 2 0 0 0 new D6h genus #   229 with   288 species is 0:1,3:1,4,5:2,4,5
family= 1 1 2 0 0 0 new D6h genus #   230 with   288 species is 0:1,3:1,4,5:3,4,5
family= 1 1 2 0 0 0 new D6h genus #   231 with   288 species is 0:1,3:2,3,4:2,4,5
family= 1 1 2 0 0 0 new D6h genus #   232 with   288 species is 0:1,3:2,3,5:2,4,5
family= 1 1 2 0 0 0 new D6h genus #   233 with   144 species is 0:1,3:2,4,5:2,4,5
family= 1 1 2 0 0 0 new D6h genus #   234 with   288 species is 0:1,3:2,4,5:3,4,5
family= 1 1 2 0 0 0 new D6h genus #   235 with   288 species is 0:1,4:0,1,2:2,3,4
family= 1 1 2 0 0 0 new D6h genus #   236 with   288 species is 0:1,4:0,1,2:2,3,5
family= 1 1 2 0 0 0 new D6h genus #   237 with   288 species is 0:1,4:0,1,2:2,4,5
family= 1 1 2 0 0 0 new D6h genus #   238 with   288 species is 0:1,4:0,1,2:3,4,5
family= 1 1 2 0 0 0 new D6h genus #   239 with   288 species is 0:1,4:0,1,3:2,3,4
family= 1 1 2 0 0 0 new D6h genus #   240 with   288 species is 0:1,4:0,1,3:2,3,5
family= 1 1 2 0 0 0 new D6h genus #   241 with   288 species is 0:1,4:0,1,3:2,4,5
family= 1 1 2 0 0 0 new D6h genus #   242 with   288 species is 0:1,4:0,1,3:3,4,5
family= 1 1 2 0 0 0 new D6h genus #   243 with   288 species is 0:1,4:0,1,4:2,3,5
family= 1 1 2 0 0 0 new D6h genus #   244 with   288 species is 0:1,4:0,1,5:2,3,4
family= 1 1 2 0 0 0 new D6h genus #   245 with   288 species is 0:1,4:0,1,5:2,3,5
family= 1 1 2 0 0 0 new D6h genus #   246 with   288 species is 0:1,4:0,1,5:2,4,5
family= 1 1 2 0 0 0 new D6h genus #   247 with   288 species is 0:1,4:0,1,5:3,4,5
family= 1 1 2 0 0 0 new D6h genus #   248 with   288 species is 0:1,4:0,2,3:1,2,3
family= 1 1 2 0 0 0 new D6h genus #   249 with   288 species is 0:1,4:0,2,3:1,2,4
family= 1 1 2 0 0 0 new D6h genus #   250 with   288 species is 0:1,4:0,2,3:1,2,5
family= 1 1 2 0 0 0 new D6h genus #   251 with   288 species is 0:1,4:0,2,3:1,3,4
family= 1 1 2 0 0 0 new D6h genus #   252 with   288 species is 0:1,4:0,2,3:1,3,5
family= 1 1 2 0 0 0 new D6h genus #   253 with   288 species is 0:1,4:0,2,3:1,4,5
family= 1 1 2 0 0 0 new D6h genus #   254 with   288 species is 0:1,4:0,2,3:2,3,4
family= 1 1 2 0 0 0 new D6h genus #   255 with   288 species is 0:1,4:0,2,3:2,3,5
family= 1 1 2 0 0 0 new D6h genus #   256 with   288 species is 0:1,4:0,2,3:2,4,5
family= 1 1 2 0 0 0 new D6h genus #   257 with   288 species is 0:1,4:0,2,3:3,4,5
family= 1 1 2 0 0 0 new D6h genus #   258 with   288 species is 0:1,4:0,2,4:1,2,3
family= 1 1 2 0 0 0 new D6h genus #   259 with   288 species is 0:1,4:0,2,4:1,2,5
family= 1 1 2 0 0 0 new D6h genus #   260 with   288 species is 0:1,4:0,2,4:1,3,5
family= 1 1 2 0 0 0 new D6h genus #   261 with   288 species is 0:1,4:0,2,4:2,3,5
family= 1 1 2 0 0 0 new D6h genus #   262 with   288 species is 0:1,4:0,2,5:1,2,3
family= 1 1 2 0 0 0 new D6h genus #   263 with   288 species is 0:1,4:0,2,5:1,2,4
family= 1 1 2 0 0 0 new D6h genus #   264 with   288 species is 0:1,4:0,2,5:1,2,5
family= 1 1 2 0 0 0 new D6h genus #   265 with   288 species is 0:1,4:0,2,5:1,3,4
family= 1 1 2 0 0 0 new D6h genus #   266 with   288 species is 0:1,4:0,2,5:1,3,5
family= 1 1 2 0 0 0 new D6h genus #   267 with   288 species is 0:1,4:0,2,5:1,4,5
family= 1 1 2 0 0 0 new D6h genus #   268 with   288 species is 0:1,4:0,2,5:2,3,4
family= 1 1 2 0 0 0 new D6h genus #   269 with   288 species is 0:1,4:0,2,5:2,3,5
family= 1 1 2 0 0 0 new D6h genus #   270 with   288 species is 0:1,4:0,2,5:2,4,5
family= 1 1 2 0 0 0 new D6h genus #   271 with   288 species is 0:1,4:0,2,5:3,4,5
family= 1 1 2 0 0 0 new D6h genus #   272 with   288 species is 0:1,4:0,3,4:1,2,3
family= 1 1 2 0 0 0 new D6h genus #   273 with   288 species is 0:1,4:0,3,4:1,2,5
family= 1 1 2 0 0 0 new D6h genus #   274 with   288 species is 0:1,4:0,3,4:1,3,5
family= 1 1 2 0 0 0 new D6h genus #   275 with   288 species is 0:1,4:0,3,4:2,3,5
family= 1 1 2 0 0 0 new D6h genus #   276 with   288 species is 0:1,4:0,3,5:1,2,3
family= 1 1 2 0 0 0 new D6h genus #   277 with   288 species is 0:1,4:0,3,5:1,2,4
family= 1 1 2 0 0 0 new D6h genus #   278 with   288 species is 0:1,4:0,3,5:1,2,5
family= 1 1 2 0 0 0 new D6h genus #   279 with   288 species is 0:1,4:0,3,5:1,3,4
family= 1 1 2 0 0 0 new D6h genus #   280 with   288 species is 0:1,4:0,3,5:1,3,5
family= 1 1 2 0 0 0 new D6h genus #   281 with   288 species is 0:1,4:0,3,5:1,4,5
family= 1 1 2 0 0 0 new D6h genus #   282 with   288 species is 0:1,4:0,3,5:2,3,4
family= 1 1 2 0 0 0 new D6h genus #   283 with   288 species is 0:1,4:0,3,5:2,3,5
family= 1 1 2 0 0 0 new D6h genus #   284 with   288 species is 0:1,4:0,3,5:2,4,5
family= 1 1 2 0 0 0 new D6h genus #   285 with   288 species is 0:1,4:0,3,5:3,4,5
family= 1 1 2 0 0 0 new D6h genus #   286 with   288 species is 0:1,4:0,4,5:1,2,3
family= 1 1 2 0 0 0 new D6h genus #   287 with   288 species is 0:1,4:0,4,5:1,2,5
family= 1 1 2 0 0 0 new D6h genus #   288 with   288 species is 0:1,4:0,4,5:1,3,5
family= 1 1 2 0 0 0 new D6h genus #   289 with   288 species is 0:1,4:0,4,5:2,3,5
family= 1 1 2 0 0 0 new D6h genus #   290 with   288 species is 0:1,4:1,2,3:2,3,4
family= 1 1 2 0 0 0 new D6h genus #   291 with   288 species is 0:1,4:1,2,3:2,3,5
family= 1 1 2 0 0 0 new D6h genus #   292 with   288 species is 0:1,4:1,2,3:2,4,5
family= 1 1 2 0 0 0 new D6h genus #   293 with   288 species is 0:1,4:1,2,3:3,4,5
family= 1 1 2 0 0 0 new D6h genus #   294 with   288 species is 0:1,4:1,2,4:2,3,5
family= 1 1 2 0 0 0 new D6h genus #   295 with   288 species is 0:1,4:1,2,5:2,3,4
family= 1 1 2 0 0 0 new D6h genus #   296 with   288 species is 0:1,4:1,2,5:2,3,5
family= 1 1 2 0 0 0 new D6h genus #   297 with   288 species is 0:1,4:1,2,5:2,4,5
family= 1 1 2 0 0 0 new D6h genus #   298 with   288 species is 0:1,4:1,2,5:3,4,5
family= 1 1 2 0 0 0 new D6h genus #   299 with   288 species is 0:1,4:1,3,4:2,3,5
family= 1 1 2 0 0 0 new D6h genus #   300 with   288 species is 0:1,4:1,3,5:2,3,4
family= 1 1 2 0 0 0 new D6h genus #   301 with   288 species is 0:1,4:1,3,5:2,3,5
family= 1 1 2 0 0 0 new D6h genus #   302 with   288 species is 0:1,4:1,3,5:2,4,5
family= 1 1 2 0 0 0 new D6h genus #   303 with   288 species is 0:1,4:1,3,5:3,4,5
family= 1 1 2 0 0 0 new D6h genus #   304 with   288 species is 0:1,4:1,4,5:2,3,5
family= 1 1 2 0 0 0 new D6h genus #   305 with   288 species is 0:1,4:2,3,4:2,3,5
family= 1 1 2 0 0 0 new D6h genus #   306 with   144 species is 0:1,4:2,3,5:2,3,5
family= 1 1 2 0 0 0 new D6h genus #   307 with   288 species is 0:1,4:2,3,5:2,4,5
family= 1 1 2 0 0 0 new D6h genus #   308 with   288 species is 0:1,4:2,3,5:3,4,5
family= 1 1 2 0 0 0 new D6h genus #   309 with   288 species is 0:1,5:0,1,2:2,3,4
family= 1 1 2 0 0 0 new D6h genus #   310 with   288 species is 0:1,5:0,1,2:2,3,5
family= 1 1 2 0 0 0 new D6h genus #   311 with   288 species is 0:1,5:0,1,2:2,4,5
family= 1 1 2 0 0 0 new D6h genus #   312 with   288 species is 0:1,5:0,1,2:3,4,5
family= 1 1 2 0 0 0 new D6h genus #   313 with   288 species is 0:1,5:0,1,3:2,3,4
family= 1 1 2 0 0 0 new D6h genus #   314 with   288 species is 0:1,5:0,1,3:2,3,5
family= 1 1 2 0 0 0 new D6h genus #   315 with   288 species is 0:1,5:0,1,3:2,4,5
family= 1 1 2 0 0 0 new D6h genus #   316 with   288 species is 0:1,5:0,1,3:3,4,5
family= 1 1 2 0 0 0 new D6h genus #   317 with   288 species is 0:1,5:0,1,4:2,3,4
family= 1 1 2 0 0 0 new D6h genus #   318 with   288 species is 0:1,5:0,1,4:2,3,5
family= 1 1 2 0 0 0 new D6h genus #   319 with   288 species is 0:1,5:0,1,4:2,4,5
family= 1 1 2 0 0 0 new D6h genus #   320 with   288 species is 0:1,5:0,1,4:3,4,5
family= 1 1 2 0 0 0 new D6h genus #   321 with   144 species is 0:1,5:0,1,5:2,3,4
family= 1 1 2 0 0 0 new D6h genus #   322 with   288 species is 0:1,5:0,2,3:1,2,3
family= 1 1 2 0 0 0 new D6h genus #   323 with   288 species is 0:1,5:0,2,3:1,2,4
family= 1 1 2 0 0 0 new D6h genus #   324 with   288 species is 0:1,5:0,2,3:1,2,5
family= 1 1 2 0 0 0 new D6h genus #   325 with   288 species is 0:1,5:0,2,3:1,3,4
family= 1 1 2 0 0 0 new D6h genus #   326 with   288 species is 0:1,5:0,2,3:1,3,5
family= 1 1 2 0 0 0 new D6h genus #   327 with   288 species is 0:1,5:0,2,3:1,4,5
family= 1 1 2 0 0 0 new D6h genus #   328 with   288 species is 0:1,5:0,2,3:2,3,4
family= 1 1 2 0 0 0 new D6h genus #   329 with   288 species is 0:1,5:0,2,3:2,3,5
family= 1 1 2 0 0 0 new D6h genus #   330 with   288 species is 0:1,5:0,2,3:2,4,5
family= 1 1 2 0 0 0 new D6h genus #   331 with   288 species is 0:1,5:0,2,3:3,4,5
family= 1 1 2 0 0 0 new D6h genus #   332 with   288 species is 0:1,5:0,2,4:1,2,3
family= 1 1 2 0 0 0 new D6h genus #   333 with   288 species is 0:1,5:0,2,4:1,2,4
family= 1 1 2 0 0 0 new D6h genus #   334 with   288 species is 0:1,5:0,2,4:1,2,5
family= 1 1 2 0 0 0 new D6h genus #   335 with   288 species is 0:1,5:0,2,4:1,3,4
family= 1 1 2 0 0 0 new D6h genus #   336 with   144 species is 0:1,5:0,2,4:1,3,5
family= 1 1 2 0 0 0 new D6h genus #   337 with   144 species is 0:1,5:0,2,4:2,3,4
family= 1 1 2 0 0 0 new D6h genus #   338 with   288 species is 0:1,5:1,2,3:2,3,4
family= 1 1 2 0 0 0 new D6h genus #   339 with   288 species is 0:1,5:1,2,3:2,3,5
family= 1 1 2 0 0 0 new D6h genus #   340 with   288 species is 0:1,5:1,2,3:2,4,5
family= 1 1 2 0 0 0 new D6h genus #   341 with   144 species is 0:1,5:1,2,3:3,4,5
family= 1 1 2 0 0 0 new D6h genus #   342 with   288 species is 0:1,5:1,2,4:2,3,4
family= 1 1 2 0 0 0 new D6h genus #   343 with   288 species is 0:1,5:1,2,4:2,3,5
family= 1 1 2 0 0 0 new D6h genus #   344 with   144 species is 0:1,5:1,2,4:2,4,5
family= 1 1 2 0 0 0 new D6h genus #   345 with   288 species is 0:1,5:1,2,5:2,3,4
family= 1 1 2 0 0 0 new D6h genus #   346 with   288 species is 0:1,5:1,3,4:2,3,4
family= 1 1 2 0 0 0 new D6h genus #   347 with   144 species is 0:1,5:1,3,4:2,3,5
family= 1 1 2 0 0 0 new D6h genus #   348 with   144 species is 0:1,5:1,3,5:2,3,4
family= 1 1 2 0 0 0 new D6h genus #   349 with    72 species is 0:1,5:2,3,4:2,3,4
family= 1 1 2 0 0 0 new D6h genus #   350 with   288 species is 0:2,3:0,1,2:1,3,4
family= 1 1 2 0 0 0 new D6h genus #   351 with   288 species is 0:2,3:0,1,2:1,3,5
family= 1 1 2 0 0 0 new D6h genus #   352 with   288 species is 0:2,3:0,1,2:1,4,5
family= 1 1 2 0 0 0 new D6h genus #   353 with   288 species is 0:2,3:0,1,2:3,4,5
family= 1 1 2 0 0 0 new D6h genus #   354 with   288 species is 0:2,3:0,1,3:1,2,4
family= 1 1 2 0 0 0 new D6h genus #   355 with   288 species is 0:2,3:0,1,3:1,2,5
family= 1 1 2 0 0 0 new D6h genus #   356 with   288 species is 0:2,3:0,1,3:1,4,5
family= 1 1 2 0 0 0 new D6h genus #   357 with   288 species is 0:2,3:0,1,3:2,4,5
family= 1 1 2 0 0 0 new D6h genus #   358 with   288 species is 0:2,3:0,1,4:1,2,3
family= 1 1 2 0 0 0 new D6h genus #   359 with   288 species is 0:2,3:0,1,4:1,2,4
family= 1 1 2 0 0 0 new D6h genus #   360 with   288 species is 0:2,3:0,1,4:1,2,5
family= 1 1 2 0 0 0 new D6h genus #   361 with   288 species is 0:2,3:0,1,4:1,3,4
family= 1 1 2 0 0 0 new D6h genus #   362 with   288 species is 0:2,3:0,1,4:1,3,5
family= 1 1 2 0 0 0 new D6h genus #   363 with   288 species is 0:2,3:0,1,4:1,4,5
family= 1 1 2 0 0 0 new D6h genus #   364 with   288 species is 0:2,3:0,1,4:2,3,4
family= 1 1 2 0 0 0 new D6h genus #   365 with   288 species is 0:2,3:0,1,4:2,3,5
family= 1 1 2 0 0 0 new D6h genus #   366 with   288 species is 0:2,3:0,1,4:2,4,5
family= 1 1 2 0 0 0 new D6h genus #   367 with   288 species is 0:2,3:0,1,4:3,4,5
family= 1 1 2 0 0 0 new D6h genus #   368 with   288 species is 0:2,3:0,1,5:1,2,3
family= 1 1 2 0 0 0 new D6h genus #   369 with   288 species is 0:2,3:0,1,5:1,2,4
family= 1 1 2 0 0 0 new D6h genus #   370 with   288 species is 0:2,3:0,1,5:1,2,5
family= 1 1 2 0 0 0 new D6h genus #   371 with   288 species is 0:2,3:0,1,5:1,3,4
family= 1 1 2 0 0 0 new D6h genus #   372 with   288 species is 0:2,3:0,1,5:1,3,5
family= 1 1 2 0 0 0 new D6h genus #   373 with   288 species is 0:2,3:0,1,5:1,4,5
family= 1 1 2 0 0 0 new D6h genus #   374 with   288 species is 0:2,3:0,1,5:2,3,4
family= 1 1 2 0 0 0 new D6h genus #   375 with   288 species is 0:2,3:0,1,5:2,3,5
family= 1 1 2 0 0 0 new D6h genus #   376 with   288 species is 0:2,3:0,1,5:2,4,5
family= 1 1 2 0 0 0 new D6h genus #   377 with   288 species is 0:2,3:0,1,5:3,4,5
family= 1 1 2 0 0 0 new D6h genus #   378 with   288 species is 0:2,3:0,2,3:1,4,5
family= 1 1 2 0 0 0 new D6h genus #   379 with   288 species is 0:2,3:0,2,4:1,3,4
family= 1 1 2 0 0 0 new D6h genus #   380 with   288 species is 0:2,3:0,2,4:1,3,5
family= 1 1 2 0 0 0 new D6h genus #   381 with   288 species is 0:2,3:0,2,4:1,4,5
family= 1 1 2 0 0 0 new D6h genus #   382 with   288 species is 0:2,3:0,2,4:3,4,5
family= 1 1 2 0 0 0 new D6h genus #   383 with   288 species is 0:2,3:0,2,5:1,3,4
family= 1 1 2 0 0 0 new D6h genus #   384 with   288 species is 0:2,3:0,2,5:1,3,5
family= 1 1 2 0 0 0 new D6h genus #   385 with   288 species is 0:2,3:0,2,5:1,4,5
family= 1 1 2 0 0 0 new D6h genus #   386 with   288 species is 0:2,3:0,2,5:3,4,5
family= 1 1 2 0 0 0 new D6h genus #   387 with   288 species is 0:2,3:0,3,4:1,2,4
family= 1 1 2 0 0 0 new D6h genus #   388 with   288 species is 0:2,3:0,3,4:1,2,5
family= 1 1 2 0 0 0 new D6h genus #   389 with   288 species is 0:2,3:0,3,4:1,4,5
family= 1 1 2 0 0 0 new D6h genus #   390 with   288 species is 0:2,3:0,3,4:2,4,5
family= 1 1 2 0 0 0 new D6h genus #   391 with   288 species is 0:2,3:0,3,5:1,2,4
family= 1 1 2 0 0 0 new D6h genus #   392 with   288 species is 0:2,3:0,3,5:1,2,5
family= 1 1 2 0 0 0 new D6h genus #   393 with   288 species is 0:2,3:0,3,5:1,4,5
family= 1 1 2 0 0 0 new D6h genus #   394 with   288 species is 0:2,3:0,3,5:2,4,5
family= 1 1 2 0 0 0 new D6h genus #   395 with   288 species is 0:2,3:0,4,5:1,2,3
family= 1 1 2 0 0 0 new D6h genus #   396 with   288 species is 0:2,3:0,4,5:1,2,4
family= 1 1 2 0 0 0 new D6h genus #   397 with   288 species is 0:2,3:0,4,5:1,2,5
family= 1 1 2 0 0 0 new D6h genus #   398 with   288 species is 0:2,3:0,4,5:1,3,4
family= 1 1 2 0 0 0 new D6h genus #   399 with   288 species is 0:2,3:0,4,5:1,3,5
family= 1 1 2 0 0 0 new D6h genus #   400 with   288 species is 0:2,3:0,4,5:1,4,5
family= 1 1 2 0 0 0 new D6h genus #   401 with   288 species is 0:2,3:0,4,5:2,3,4
family= 1 1 2 0 0 0 new D6h genus #   402 with   288 species is 0:2,3:0,4,5:2,3,5
family= 1 1 2 0 0 0 new D6h genus #   403 with   288 species is 0:2,3:0,4,5:2,4,5
family= 1 1 2 0 0 0 new D6h genus #   404 with   288 species is 0:2,3:0,4,5:3,4,5
family= 1 1 2 0 0 0 new D6h genus #   405 with   288 species is 0:2,3:1,2,3:1,4,5
family= 1 1 2 0 0 0 new D6h genus #   406 with   288 species is 0:2,3:1,2,4:1,3,4
family= 1 1 2 0 0 0 new D6h genus #   407 with   288 species is 0:2,3:1,2,4:1,3,5
family= 1 1 2 0 0 0 new D6h genus #   408 with   288 species is 0:2,3:1,2,4:1,4,5
family= 1 1 2 0 0 0 new D6h genus #   409 with   288 species is 0:2,3:1,2,4:3,4,5
family= 1 1 2 0 0 0 new D6h genus #   410 with   288 species is 0:2,3:1,2,5:1,3,4
family= 1 1 2 0 0 0 new D6h genus #   411 with   288 species is 0:2,3:1,2,5:1,3,5
family= 1 1 2 0 0 0 new D6h genus #   412 with   288 species is 0:2,3:1,2,5:1,4,5
family= 1 1 2 0 0 0 new D6h genus #   413 with   288 species is 0:2,3:1,2,5:3,4,5
family= 1 1 2 0 0 0 new D6h genus #   414 with   288 species is 0:2,3:1,3,4:1,4,5
family= 1 1 2 0 0 0 new D6h genus #   415 with   288 species is 0:2,3:1,3,4:2,4,5
family= 1 1 2 0 0 0 new D6h genus #   416 with   288 species is 0:2,3:1,3,5:1,4,5
family= 1 1 2 0 0 0 new D6h genus #   417 with   288 species is 0:2,3:1,3,5:2,4,5
family= 1 1 2 0 0 0 new D6h genus #   418 with   144 species is 0:2,3:1,4,5:1,4,5
family= 1 1 2 0 0 0 new D6h genus #   419 with   288 species is 0:2,3:1,4,5:2,3,4
family= 1 1 2 0 0 0 new D6h genus #   420 with   288 species is 0:2,3:1,4,5:2,3,5
family= 1 1 2 0 0 0 new D6h genus #   421 with   288 species is 0:2,3:1,4,5:2,4,5
family= 1 1 2 0 0 0 new D6h genus #   422 with   288 species is 0:2,3:1,4,5:3,4,5
family= 1 1 2 0 0 0 new D6h genus #   423 with   288 species is 0:2,3:2,4,5:3,4,5
family= 1 1 2 0 0 0 new D6h genus #   424 with   288 species is 0:2,4:0,1,2:1,3,4
family= 1 1 2 0 0 0 new D6h genus #   425 with   288 species is 0:2,4:0,1,2:1,3,5
family= 1 1 2 0 0 0 new D6h genus #   426 with   288 species is 0:2,4:0,1,2:1,4,5
family= 1 1 2 0 0 0 new D6h genus #   427 with   288 species is 0:2,4:0,1,2:3,4,5
family= 1 1 2 0 0 0 new D6h genus #   428 with   288 species is 0:2,4:0,1,3:1,2,3
family= 1 1 2 0 0 0 new D6h genus #   429 with   288 species is 0:2,4:0,1,3:1,2,4
family= 1 1 2 0 0 0 new D6h genus #   430 with   288 species is 0:2,4:0,1,3:1,2,5
family= 1 1 2 0 0 0 new D6h genus #   431 with   288 species is 0:2,4:0,1,3:1,3,4
family= 1 1 2 0 0 0 new D6h genus #   432 with   288 species is 0:2,4:0,1,3:1,3,5
family= 1 1 2 0 0 0 new D6h genus #   433 with   288 species is 0:2,4:0,1,3:1,4,5
family= 1 1 2 0 0 0 new D6h genus #   434 with   288 species is 0:2,4:0,1,3:2,3,4
family= 1 1 2 0 0 0 new D6h genus #   435 with   288 species is 0:2,4:0,1,3:2,3,5
family= 1 1 2 0 0 0 new D6h genus #   436 with   288 species is 0:2,4:0,1,3:2,4,5
family= 1 1 2 0 0 0 new D6h genus #   437 with   288 species is 0:2,4:0,1,3:3,4,5
family= 1 1 2 0 0 0 new D6h genus #   438 with   288 species is 0:2,4:0,1,4:1,2,3
family= 1 1 2 0 0 0 new D6h genus #   439 with   288 species is 0:2,4:0,1,4:1,2,5
family= 1 1 2 0 0 0 new D6h genus #   440 with   288 species is 0:2,4:0,1,4:1,3,5
family= 1 1 2 0 0 0 new D6h genus #   441 with   288 species is 0:2,4:0,1,4:2,3,5
family= 1 1 2 0 0 0 new D6h genus #   442 with   288 species is 0:2,4:0,1,5:1,2,3
family= 1 1 2 0 0 0 new D6h genus #   443 with   288 species is 0:2,4:0,1,5:1,2,4
family= 1 1 2 0 0 0 new D6h genus #   444 with   288 species is 0:2,4:0,1,5:1,2,5
family= 1 1 2 0 0 0 new D6h genus #   445 with   288 species is 0:2,4:0,1,5:1,3,4
family= 1 1 2 0 0 0 new D6h genus #   446 with   144 species is 0:2,4:0,1,5:1,3,5
family= 1 1 2 0 0 0 new D6h genus #   447 with   144 species is 0:2,4:0,1,5:2,3,4
family= 1 1 2 0 0 0 new D6h genus #   448 with   288 species is 0:2,4:0,2,3:1,3,4
family= 1 1 2 0 0 0 new D6h genus #   449 with   288 species is 0:2,4:0,2,3:1,3,5
family= 1 1 2 0 0 0 new D6h genus #   450 with   288 species is 0:2,4:0,2,3:1,4,5
family= 1 1 2 0 0 0 new D6h genus #   451 with   288 species is 0:2,4:0,2,3:3,4,5
family= 1 1 2 0 0 0 new D6h genus #   452 with   144 species is 0:2,4:0,2,4:1,3,5
family= 1 1 2 0 0 0 new D6h genus #   453 with   288 species is 0:2,4:1,2,3:1,3,4
family= 1 1 2 0 0 0 new D6h genus #   454 with   288 species is 0:2,4:1,2,3:1,3,5
family= 1 1 2 0 0 0 new D6h genus #   455 with   288 species is 0:2,4:1,2,3:1,4,5
family= 1 1 2 0 0 0 new D6h genus #   456 with   144 species is 0:2,4:1,2,3:3,4,5
family= 1 1 2 0 0 0 new D6h genus #   457 with   288 species is 0:2,4:1,2,4:1,3,5
family= 1 1 2 0 0 0 new D6h genus #   458 with   288 species is 0:2,4:1,2,5:1,3,4
family= 1 1 2 0 0 0 new D6h genus #   459 with   288 species is 0:2,4:1,2,5:1,3,5
family= 1 1 2 0 0 0 new D6h genus #   460 with   144 species is 0:2,4:1,2,5:1,4,5
family= 1 1 2 0 0 0 new D6h genus #   461 with   288 species is 0:2,4:1,3,4:1,3,5
family= 1 1 2 0 0 0 new D6h genus #   462 with   144 species is 0:2,4:1,3,4:2,3,5
family= 1 1 2 0 0 0 new D6h genus #   463 with    72 species is 0:2,4:1,3,5:1,3,5
family= 1 1 2 0 0 0 new D6h genus #   464 with   144 species is 0:2,4:1,3,5:2,3,4
Nber of genera for this family=  464
 
family= 0 2 2 0 0 0
 
family= 0 2 2 0 0 0 new D6h genus #     1 with    72 species is 0,1:0,1:2,3,4:2,3,4
family= 0 2 2 0 0 0 new D6h genus #     2 with   144 species is 0,1:0,1:2,3,4:2,3,5
family= 0 2 2 0 0 0 new D6h genus #     3 with   144 species is 0,1:0,1:2,3,4:2,4,5
family= 0 2 2 0 0 0 new D6h genus #     4 with    72 species is 0,1:0,1:2,3,4:3,4,5
family= 0 2 2 0 0 0 new D6h genus #     5 with    72 species is 0,1:0,1:2,3,5:2,3,5
family= 0 2 2 0 0 0 new D6h genus #     6 with    72 species is 0,1:0,1:2,3,5:2,4,5
family= 0 2 2 0 0 0 new D6h genus #     7 with   288 species is 0,1:0,2:1,2,3:3,4,5
family= 0 2 2 0 0 0 new D6h genus #     8 with   288 species is 0,1:0,2:1,2,4:3,4,5
family= 0 2 2 0 0 0 new D6h genus #     9 with   288 species is 0,1:0,2:1,2,5:3,4,5
family= 0 2 2 0 0 0 new D6h genus #    10 with   288 species is 0,1:0,2:1,3,4:2,3,4
family= 0 2 2 0 0 0 new D6h genus #    11 with   288 species is 0,1:0,2:1,3,4:2,3,5
family= 0 2 2 0 0 0 new D6h genus #    12 with   288 species is 0,1:0,2:1,3,4:2,4,5
family= 0 2 2 0 0 0 new D6h genus #    13 with   288 species is 0,1:0,2:1,3,4:3,4,5
family= 0 2 2 0 0 0 new D6h genus #    14 with   288 species is 0,1:0,2:1,3,5:2,3,4
family= 0 2 2 0 0 0 new D6h genus #    15 with   288 species is 0,1:0,2:1,3,5:2,3,5
family= 0 2 2 0 0 0 new D6h genus #    16 with   288 species is 0,1:0,2:1,3,5:2,4,5
family= 0 2 2 0 0 0 new D6h genus #    17 with   288 species is 0,1:0,2:1,3,5:3,4,5
family= 0 2 2 0 0 0 new D6h genus #    18 with   288 species is 0,1:0,2:1,4,5:2,3,4
family= 0 2 2 0 0 0 new D6h genus #    19 with   288 species is 0,1:0,2:1,4,5:2,3,5
family= 0 2 2 0 0 0 new D6h genus #    20 with   288 species is 0,1:0,2:1,4,5:2,4,5
family= 0 2 2 0 0 0 new D6h genus #    21 with   288 species is 0,1:0,2:1,4,5:3,4,5
family= 0 2 2 0 0 0 new D6h genus #    22 with   288 species is 0,1:0,2:2,3,4:3,4,5
family= 0 2 2 0 0 0 new D6h genus #    23 with   288 species is 0,1:0,2:2,3,5:3,4,5
family= 0 2 2 0 0 0 new D6h genus #    24 with   288 species is 0,1:0,2:2,4,5:3,4,5
family= 0 2 2 0 0 0 new D6h genus #    25 with   144 species is 0,1:0,2:3,4,5:3,4,5
family= 0 2 2 0 0 0 new D6h genus #    26 with   288 species is 0,1:0,3:1,2,3:2,4,5
family= 0 2 2 0 0 0 new D6h genus #    27 with   288 species is 0,1:0,3:1,2,4:2,3,4
family= 0 2 2 0 0 0 new D6h genus #    28 with   288 species is 0,1:0,3:1,2,4:2,3,5
family= 0 2 2 0 0 0 new D6h genus #    29 with   288 species is 0,1:0,3:1,2,4:2,4,5
family= 0 2 2 0 0 0 new D6h genus #    30 with   288 species is 0,1:0,3:1,2,4:3,4,5
family= 0 2 2 0 0 0 new D6h genus #    31 with   288 species is 0,1:0,3:1,2,5:2,3,4
family= 0 2 2 0 0 0 new D6h genus #    32 with   288 species is 0,1:0,3:1,2,5:2,3,5
family= 0 2 2 0 0 0 new D6h genus #    33 with   288 species is 0,1:0,3:1,2,5:2,4,5
family= 0 2 2 0 0 0 new D6h genus #    34 with   288 species is 0,1:0,3:1,2,5:3,4,5
family= 0 2 2 0 0 0 new D6h genus #    35 with   288 species is 0,1:0,3:1,3,4:2,4,5
family= 0 2 2 0 0 0 new D6h genus #    36 with   288 species is 0,1:0,3:1,3,5:2,4,5
family= 0 2 2 0 0 0 new D6h genus #    37 with   288 species is 0,1:0,3:1,4,5:2,3,4
family= 0 2 2 0 0 0 new D6h genus #    38 with   288 species is 0,1:0,3:1,4,5:2,3,5
family= 0 2 2 0 0 0 new D6h genus #    39 with   288 species is 0,1:0,3:1,4,5:2,4,5
family= 0 2 2 0 0 0 new D6h genus #    40 with   288 species is 0,1:0,3:1,4,5:3,4,5
family= 0 2 2 0 0 0 new D6h genus #    41 with   288 species is 0,1:0,3:2,3,4:2,4,5
family= 0 2 2 0 0 0 new D6h genus #    42 with   288 species is 0,1:0,3:2,3,5:2,4,5
family= 0 2 2 0 0 0 new D6h genus #    43 with   144 species is 0,1:0,3:2,4,5:2,4,5
family= 0 2 2 0 0 0 new D6h genus #    44 with   288 species is 0,1:0,3:2,4,5:3,4,5
family= 0 2 2 0 0 0 new D6h genus #    45 with   288 species is 0,1:0,4:1,2,3:2,3,4
family= 0 2 2 0 0 0 new D6h genus #    46 with   288 species is 0,1:0,4:1,2,3:2,3,5
family= 0 2 2 0 0 0 new D6h genus #    47 with   288 species is 0,1:0,4:1,2,3:2,4,5
family= 0 2 2 0 0 0 new D6h genus #    48 with   288 species is 0,1:0,4:1,2,3:3,4,5
family= 0 2 2 0 0 0 new D6h genus #    49 with   288 species is 0,1:0,4:1,2,4:2,3,5
family= 0 2 2 0 0 0 new D6h genus #    50 with   288 species is 0,1:0,4:1,2,5:2,3,4
family= 0 2 2 0 0 0 new D6h genus #    51 with   288 species is 0,1:0,4:1,2,5:2,3,5
family= 0 2 2 0 0 0 new D6h genus #    52 with   288 species is 0,1:0,4:1,2,5:2,4,5
family= 0 2 2 0 0 0 new D6h genus #    53 with   288 species is 0,1:0,4:1,2,5:3,4,5
family= 0 2 2 0 0 0 new D6h genus #    54 with   288 species is 0,1:0,4:1,3,4:2,3,5
family= 0 2 2 0 0 0 new D6h genus #    55 with   288 species is 0,1:0,4:1,3,5:2,3,4
family= 0 2 2 0 0 0 new D6h genus #    56 with   288 species is 0,1:0,4:1,3,5:2,3,5
family= 0 2 2 0 0 0 new D6h genus #    57 with   288 species is 0,1:0,4:1,3,5:2,4,5
family= 0 2 2 0 0 0 new D6h genus #    58 with   288 species is 0,1:0,4:1,3,5:3,4,5
family= 0 2 2 0 0 0 new D6h genus #    59 with   288 species is 0,1:0,4:1,4,5:2,3,5
family= 0 2 2 0 0 0 new D6h genus #    60 with   288 species is 0,1:0,4:2,3,4:2,3,5
family= 0 2 2 0 0 0 new D6h genus #    61 with   144 species is 0,1:0,4:2,3,5:2,3,5
family= 0 2 2 0 0 0 new D6h genus #    62 with   288 species is 0,1:0,4:2,3,5:2,4,5
family= 0 2 2 0 0 0 new D6h genus #    63 with   288 species is 0,1:0,4:2,3,5:3,4,5
family= 0 2 2 0 0 0 new D6h genus #    64 with   288 species is 0,1:0,5:1,2,3:2,3,4
family= 0 2 2 0 0 0 new D6h genus #    65 with   288 species is 0,1:0,5:1,2,3:2,3,5
family= 0 2 2 0 0 0 new D6h genus #    66 with   288 species is 0,1:0,5:1,2,3:2,4,5
family= 0 2 2 0 0 0 new D6h genus #    67 with   144 species is 0,1:0,5:1,2,3:3,4,5
family= 0 2 2 0 0 0 new D6h genus #    68 with   288 species is 0,1:0,5:1,2,4:2,3,4
family= 0 2 2 0 0 0 new D6h genus #    69 with   288 species is 0,1:0,5:1,2,4:2,3,5
family= 0 2 2 0 0 0 new D6h genus #    70 with   144 species is 0,1:0,5:1,2,4:2,4,5
family= 0 2 2 0 0 0 new D6h genus #    71 with   288 species is 0,1:0,5:1,2,5:2,3,4
family= 0 2 2 0 0 0 new D6h genus #    72 with   288 species is 0,1:0,5:1,3,4:2,3,4
family= 0 2 2 0 0 0 new D6h genus #    73 with   144 species is 0,1:0,5:1,3,4:2,3,5
family= 0 2 2 0 0 0 new D6h genus #    74 with   144 species is 0,1:0,5:1,3,5:2,3,4
family= 0 2 2 0 0 0 new D6h genus #    75 with    72 species is 0,1:0,5:2,3,4:2,3,4
family= 0 2 2 0 0 0 new D6h genus #    76 with   288 species is 0,1:2,3:0,1,2:3,4,5
family= 0 2 2 0 0 0 new D6h genus #    77 with   288 species is 0,1:2,3:0,1,3:2,4,5
family= 0 2 2 0 0 0 new D6h genus #    78 with   288 species is 0,1:2,3:0,1,4:2,3,4
family= 0 2 2 0 0 0 new D6h genus #    79 with   144 species is 0,1:2,3:0,1,4:2,3,5
family= 0 2 2 0 0 0 new D6h genus #    80 with   288 species is 0,1:2,3:0,1,4:2,4,5
family= 0 2 2 0 0 0 new D6h genus #    81 with   288 species is 0,1:2,3:0,1,4:3,4,5
family= 0 2 2 0 0 0 new D6h genus #    82 with   144 species is 0,1:2,3:0,1,5:2,3,4
family= 0 2 2 0 0 0 new D6h genus #    83 with   288 species is 0,1:2,3:0,1,5:2,4,5
family= 0 2 2 0 0 0 new D6h genus #    84 with   288 species is 0,1:2,3:0,1,5:3,4,5
family= 0 2 2 0 0 0 new D6h genus #    85 with   288 species is 0,1:2,3:0,2,4:1,3,4
family= 0 2 2 0 0 0 new D6h genus #    86 with   144 species is 0,1:2,3:0,2,4:1,3,5
family= 0 2 2 0 0 0 new D6h genus #    87 with   288 species is 0,1:2,3:0,2,4:1,4,5
family= 0 2 2 0 0 0 new D6h genus #    88 with   288 species is 0,1:2,3:0,2,4:3,4,5
family= 0 2 2 0 0 0 new D6h genus #    89 with   144 species is 0,1:2,3:0,2,5:1,3,4
family= 0 2 2 0 0 0 new D6h genus #    90 with   288 species is 0,1:2,3:0,2,5:1,4,5
family= 0 2 2 0 0 0 new D6h genus #    91 with   288 species is 0,1:2,3:0,2,5:3,4,5
family= 0 2 2 0 0 0 new D6h genus #    92 with   288 species is 0,1:2,3:0,3,4:1,2,4
family= 0 2 2 0 0 0 new D6h genus #    93 with   288 species is 0,1:2,3:0,3,4:1,2,5
family= 0 2 2 0 0 0 new D6h genus #    94 with   288 species is 0,1:2,3:0,3,4:1,4,5
family= 0 2 2 0 0 0 new D6h genus #    95 with   288 species is 0,1:2,3:0,3,4:2,4,5
family= 0 2 2 0 0 0 new D6h genus #    96 with   288 species is 0,1:2,3:0,4,5:1,2,4
family= 0 2 2 0 0 0 new D6h genus #    97 with   288 species is 0,1:2,3:0,4,5:1,2,5
family= 0 2 2 0 0 0 new D6h genus #    98 with   288 species is 0,1:2,3:0,4,5:1,4,5
family= 0 2 2 0 0 0 new D6h genus #    99 with   288 species is 0,1:2,3:0,4,5:2,4,5
family= 0 2 2 0 0 0 new D6h genus #   100 with   144 species is 0,1:2,3:0,4,5:3,4,5
family= 0 2 2 0 0 0 new D6h genus #   101 with   144 species is 0,1:2,3:1,4,5:2,4,5
family= 0 2 2 0 0 0 new D6h genus #   102 with   288 species is 0,1:2,4:0,1,2:3,4,5
family= 0 2 2 0 0 0 new D6h genus #   103 with   288 species is 0,1:2,4:0,1,3:2,3,4
family= 0 2 2 0 0 0 new D6h genus #   104 with   288 species is 0,1:2,4:0,1,3:2,3,5
family= 0 2 2 0 0 0 new D6h genus #   105 with   288 species is 0,1:2,4:0,1,3:2,4,5
family= 0 2 2 0 0 0 new D6h genus #   106 with   288 species is 0,1:2,4:0,1,3:3,4,5
family= 0 2 2 0 0 0 new D6h genus #   107 with   288 species is 0,1:2,4:0,1,4:2,3,5
family= 0 2 2 0 0 0 new D6h genus #   108 with   288 species is 0,1:2,4:0,1,5:2,3,4
family= 0 2 2 0 0 0 new D6h genus #   109 with   288 species is 0,1:2,4:0,1,5:2,3,5
family= 0 2 2 0 0 0 new D6h genus #   110 with   288 species is 0,1:2,4:0,1,5:2,4,5
family= 0 2 2 0 0 0 new D6h genus #   111 with   288 species is 0,1:2,4:0,1,5:3,4,5
family= 0 2 2 0 0 0 new D6h genus #   112 with   288 species is 0,1:2,4:0,2,3:1,3,4
family= 0 2 2 0 0 0 new D6h genus #   113 with   288 species is 0,1:2,4:0,2,3:1,3,5
family= 0 2 2 0 0 0 new D6h genus #   114 with   288 species is 0,1:2,4:0,2,3:1,4,5
family= 0 2 2 0 0 0 new D6h genus #   115 with   288 species is 0,1:2,4:0,2,3:3,4,5
family= 0 2 2 0 0 0 new D6h genus #   116 with   288 species is 0,1:2,4:0,2,4:1,3,5
family= 0 2 2 0 0 0 new D6h genus #   117 with   288 species is 0,1:2,4:0,2,5:1,3,4
family= 0 2 2 0 0 0 new D6h genus #   118 with   288 species is 0,1:2,4:0,2,5:1,3,5
family= 0 2 2 0 0 0 new D6h genus #   119 with   288 species is 0,1:2,4:0,2,5:1,4,5
family= 0 2 2 0 0 0 new D6h genus #   120 with   288 species is 0,1:2,4:0,2,5:3,4,5
family= 0 2 2 0 0 0 new D6h genus #   121 with   288 species is 0,1:2,4:0,3,4:1,2,3
family= 0 2 2 0 0 0 new D6h genus #   122 with   288 species is 0,1:2,4:0,3,4:1,2,5
family= 0 2 2 0 0 0 new D6h genus #   123 with   288 species is 0,1:2,4:0,3,4:1,3,5
family= 0 2 2 0 0 0 new D6h genus #   124 with   288 species is 0,1:2,4:0,3,4:2,3,5
family= 0 2 2 0 0 0 new D6h genus #   125 with   288 species is 0,1:2,4:0,3,5:1,2,3
family= 0 2 2 0 0 0 new D6h genus #   126 with   288 species is 0,1:2,4:0,3,5:1,2,4
family= 0 2 2 0 0 0 new D6h genus #   127 with   288 species is 0,1:2,4:0,3,5:1,2,5
family= 0 2 2 0 0 0 new D6h genus #   128 with   288 species is 0,1:2,4:0,3,5:1,3,4
family= 0 2 2 0 0 0 new D6h genus #   129 with   288 species is 0,1:2,4:0,3,5:1,3,5
family= 0 2 2 0 0 0 new D6h genus #   130 with   288 species is 0,1:2,4:0,3,5:1,4,5
family= 0 2 2 0 0 0 new D6h genus #   131 with   288 species is 0,1:2,4:0,3,5:2,3,4
family= 0 2 2 0 0 0 new D6h genus #   132 with   288 species is 0,1:2,4:0,3,5:2,3,5
family= 0 2 2 0 0 0 new D6h genus #   133 with   288 species is 0,1:2,4:0,3,5:2,4,5
family= 0 2 2 0 0 0 new D6h genus #   134 with   288 species is 0,1:2,4:0,3,5:3,4,5
family= 0 2 2 0 0 0 new D6h genus #   135 with   288 species is 0,1:2,4:0,4,5:1,2,3
family= 0 2 2 0 0 0 new D6h genus #   136 with   288 species is 0,1:2,4:0,4,5:1,2,5
family= 0 2 2 0 0 0 new D6h genus #   137 with   288 species is 0,1:2,4:0,4,5:1,3,5
family= 0 2 2 0 0 0 new D6h genus #   138 with   288 species is 0,1:2,4:0,4,5:2,3,5
family= 0 2 2 0 0 0 new D6h genus #   139 with   288 species is 0,1:2,4:1,2,3:3,4,5
family= 0 2 2 0 0 0 new D6h genus #   140 with   288 species is 0,1:2,4:1,2,5:3,4,5
family= 0 2 2 0 0 0 new D6h genus #   141 with   288 species is 0,1:2,4:1,3,4:2,3,5
family= 0 2 2 0 0 0 new D6h genus #   142 with   288 species is 0,1:2,4:1,3,5:2,3,4
family= 0 2 2 0 0 0 new D6h genus #   143 with   288 species is 0,1:2,4:1,3,5:2,3,5
family= 0 2 2 0 0 0 new D6h genus #   144 with   288 species is 0,1:2,4:1,3,5:2,4,5
family= 0 2 2 0 0 0 new D6h genus #   145 with   288 species is 0,1:2,4:1,3,5:3,4,5
family= 0 2 2 0 0 0 new D6h genus #   146 with   288 species is 0,1:2,4:1,4,5:2,3,5
family= 0 2 2 0 0 0 new D6h genus #   147 with   288 species is 0,1:2,4:2,3,5:3,4,5
family= 0 2 2 0 0 0 new D6h genus #   148 with   288 species is 0,1:2,5:0,1,2:3,4,5
family= 0 2 2 0 0 0 new D6h genus #   149 with   288 species is 0,1:2,5:0,1,3:2,3,4
family= 0 2 2 0 0 0 new D6h genus #   150 with   288 species is 0,1:2,5:0,1,3:2,3,5
family= 0 2 2 0 0 0 new D6h genus #   151 with   288 species is 0,1:2,5:0,1,3:2,4,5
family= 0 2 2 0 0 0 new D6h genus #   152 with   288 species is 0,1:2,5:0,1,3:3,4,5
family= 0 2 2 0 0 0 new D6h genus #   153 with   288 species is 0,1:2,5:0,2,3:1,3,4
family= 0 2 2 0 0 0 new D6h genus #   154 with   288 species is 0,1:2,5:0,2,3:1,3,5
family= 0 2 2 0 0 0 new D6h genus #   155 with   144 species is 0,1:2,5:0,2,3:1,4,5
family= 0 2 2 0 0 0 new D6h genus #   156 with   288 species is 0,1:2,5:0,2,3:3,4,5
family= 0 2 2 0 0 0 new D6h genus #   157 with   288 species is 0,1:2,5:0,2,4:1,3,4
family= 0 2 2 0 0 0 new D6h genus #   158 with   144 species is 0,1:2,5:0,2,4:1,3,5
family= 0 2 2 0 0 0 new D6h genus #   159 with   288 species is 0,1:2,5:0,2,4:3,4,5
family= 0 2 2 0 0 0 new D6h genus #   160 with   288 species is 0,1:2,5:0,2,5:1,3,4
family= 0 2 2 0 0 0 new D6h genus #   161 with   288 species is 0,1:2,5:0,3,4:1,2,3
family= 0 2 2 0 0 0 new D6h genus #   162 with   288 species is 0,1:2,5:0,3,4:1,2,4
family= 0 2 2 0 0 0 new D6h genus #   163 with   144 species is 0,1:2,5:0,3,4:1,3,4
family= 0 2 2 0 0 0 new D6h genus #   164 with   288 species is 0,1:2,5:0,3,4:2,3,4
family= 0 2 2 0 0 0 new D6h genus #   165 with   288 species is 0,1:2,5:0,3,4:2,3,5
family= 0 2 2 0 0 0 new D6h genus #   166 with   288 species is 0,1:2,5:0,3,4:2,4,5
family= 0 2 2 0 0 0 new D6h genus #   167 with   288 species is 0,1:2,5:0,3,4:3,4,5
family= 0 2 2 0 0 0 new D6h genus #   168 with   288 species is 0,1:2,5:0,3,5:1,2,3
family= 0 2 2 0 0 0 new D6h genus #   169 with   144 species is 0,1:2,5:0,3,5:1,2,4
family= 0 2 2 0 0 0 new D6h genus #   170 with   288 species is 0,1:2,5:0,3,5:2,3,4
family= 0 2 2 0 0 0 new D6h genus #   171 with   144 species is 0,1:2,5:0,4,5:1,2,3
family= 0 2 2 0 0 0 new D6h genus #   172 with   288 species is 0,1:2,5:0,4,5:2,3,4
family= 0 2 2 0 0 0 new D6h genus #   173 with   144 species is 0,1:2,5:2,3,4:3,4,5
family= 0 2 2 0 0 0 new D6h genus #   174 with   144 species is 0,1:3,4:0,1,2:2,3,4
family= 0 2 2 0 0 0 new D6h genus #   175 with   288 species is 0,1:3,4:0,1,2:2,3,5
family= 0 2 2 0 0 0 new D6h genus #   176 with   288 species is 0,1:3,4:0,1,2:2,4,5
family= 0 2 2 0 0 0 new D6h genus #   177 with   144 species is 0,1:3,4:0,1,2:3,4,5
family= 0 2 2 0 0 0 new D6h genus #   178 with   288 species is 0,1:3,4:0,1,3:2,4,5
family= 0 2 2 0 0 0 new D6h genus #   179 with   144 species is 0,1:3,4:0,2,3:1,2,4
family= 0 2 2 0 0 0 new D6h genus #   180 with   288 species is 0,1:3,4:0,2,3:1,2,5
family= 0 2 2 0 0 0 new D6h genus #   181 with   144 species is 0,1:3,4:0,2,3:1,4,5
family= 0 2 2 0 0 0 new D6h genus #   182 with   288 species is 0,1:3,4:0,2,3:2,4,5
family= 0 2 2 0 0 0 new D6h genus #   183 with   144 species is 0,1:3,4:0,2,4:1,2,3
family= 0 2 2 0 0 0 new D6h genus #   184 with   288 species is 0,1:3,4:0,2,4:1,2,5
family= 0 2 2 0 0 0 new D6h genus #   185 with    72 species is 0,1:3,4:0,2,4:1,3,5
family= 0 2 2 0 0 0 new D6h genus #   186 with   288 species is 0,1:3,4:0,2,5:1,2,3
family= 0 2 2 0 0 0 new D6h genus #   187 with   144 species is 0,1:3,4:0,2,5:1,2,5
family= 0 2 2 0 0 0 new D6h genus #   188 with   144 species is 0,1:3,4:0,2,5:2,3,5
family= 0 2 2 0 0 0 new D6h genus #   189 with   144 species is 0,1:3,4:0,2,5:2,4,5
family= 0 2 2 0 0 0 new D6h genus #   190 with    72 species is 0,1:3,4:0,4,5:1,2,3
family= 0 2 2 0 0 0 new D6h genus #   191 with    72 species is 0,2:0,2:1,3,4:1,3,4
family= 0 2 2 0 0 0 new D6h genus #   192 with   144 species is 0,2:0,2:1,3,4:1,3,5
family= 0 2 2 0 0 0 new D6h genus #   193 with    72 species is 0,2:0,2:1,3,4:1,4,5
family= 0 2 2 0 0 0 new D6h genus #   194 with   144 species is 0,2:0,2:1,3,4:3,4,5
family= 0 2 2 0 0 0 new D6h genus #   195 with    36 species is 0,2:0,2:1,3,5:1,3,5
family= 0 2 2 0 0 0 new D6h genus #   196 with    72 species is 0,2:0,2:1,3,5:3,4,5
family= 0 2 2 0 0 0 new D6h genus #   197 with    36 species is 0,2:0,2:3,4,5:3,4,5
family= 0 2 2 0 0 0 new D6h genus #   198 with   288 species is 0,2:0,3:1,2,3:1,4,5
family= 0 2 2 0 0 0 new D6h genus #   199 with   288 species is 0,2:0,3:1,2,4:1,3,4
family= 0 2 2 0 0 0 new D6h genus #   200 with   288 species is 0,2:0,3:1,2,4:1,3,5
family= 0 2 2 0 0 0 new D6h genus #   201 with   288 species is 0,2:0,3:1,2,4:1,4,5
family= 0 2 2 0 0 0 new D6h genus #   202 with   288 species is 0,2:0,3:1,2,4:3,4,5
family= 0 2 2 0 0 0 new D6h genus #   203 with   288 species is 0,2:0,3:1,2,5:1,3,4
family= 0 2 2 0 0 0 new D6h genus #   204 with   288 species is 0,2:0,3:1,2,5:1,3,5
family= 0 2 2 0 0 0 new D6h genus #   205 with   288 species is 0,2:0,3:1,2,5:1,4,5
family= 0 2 2 0 0 0 new D6h genus #   206 with   288 species is 0,2:0,3:1,2,5:3,4,5
family= 0 2 2 0 0 0 new D6h genus #   207 with   288 species is 0,2:0,3:1,3,4:1,4,5
family= 0 2 2 0 0 0 new D6h genus #   208 with   288 species is 0,2:0,3:1,3,4:2,4,5
family= 0 2 2 0 0 0 new D6h genus #   209 with   288 species is 0,2:0,3:1,3,5:1,4,5
family= 0 2 2 0 0 0 new D6h genus #   210 with   288 species is 0,2:0,3:1,3,5:2,4,5
family= 0 2 2 0 0 0 new D6h genus #   211 with   144 species is 0,2:0,3:1,4,5:1,4,5
family= 0 2 2 0 0 0 new D6h genus #   212 with   288 species is 0,2:0,3:1,4,5:2,3,4
family= 0 2 2 0 0 0 new D6h genus #   213 with   288 species is 0,2:0,3:1,4,5:2,3,5
family= 0 2 2 0 0 0 new D6h genus #   214 with   288 species is 0,2:0,3:1,4,5:2,4,5
family= 0 2 2 0 0 0 new D6h genus #   215 with   288 species is 0,2:0,3:1,4,5:3,4,5
family= 0 2 2 0 0 0 new D6h genus #   216 with   288 species is 0,2:0,3:2,4,5:3,4,5
family= 0 2 2 0 0 0 new D6h genus #   217 with   288 species is 0,2:0,4:1,2,3:1,3,4
family= 0 2 2 0 0 0 new D6h genus #   218 with   288 species is 0,2:0,4:1,2,3:1,3,5
family= 0 2 2 0 0 0 new D6h genus #   219 with   288 species is 0,2:0,4:1,2,3:1,4,5
family= 0 2 2 0 0 0 new D6h genus #   220 with   144 species is 0,2:0,4:1,2,3:3,4,5
family= 0 2 2 0 0 0 new D6h genus #   221 with   288 species is 0,2:0,4:1,2,4:1,3,5
family= 0 2 2 0 0 0 new D6h genus #   222 with   288 species is 0,2:0,4:1,2,5:1,3,4
family= 0 2 2 0 0 0 new D6h genus #   223 with   288 species is 0,2:0,4:1,2,5:1,3,5
family= 0 2 2 0 0 0 new D6h genus #   224 with   144 species is 0,2:0,4:1,2,5:1,4,5
family= 0 2 2 0 0 0 new D6h genus #   225 with   288 species is 0,2:0,4:1,3,4:1,3,5
family= 0 2 2 0 0 0 new D6h genus #   226 with   144 species is 0,2:0,4:1,3,4:2,3,5
family= 0 2 2 0 0 0 new D6h genus #   227 with    72 species is 0,2:0,4:1,3,5:1,3,5
family= 0 2 2 0 0 0 new D6h genus #   228 with   144 species is 0,2:0,4:1,3,5:2,3,4
family= 0 2 2 0 0 0 new D6h genus #   229 with   288 species is 0,2:1,3:0,1,2:3,4,5
family= 0 2 2 0 0 0 new D6h genus #   230 with   288 species is 0,2:1,3:0,1,3:2,4,5
family= 0 2 2 0 0 0 new D6h genus #   231 with   288 species is 0,2:1,3:0,1,4:2,3,4
family= 0 2 2 0 0 0 new D6h genus #   232 with   144 species is 0,2:1,3:0,1,4:2,3,5
family= 0 2 2 0 0 0 new D6h genus #   233 with   288 species is 0,2:1,3:0,1,4:2,4,5
family= 0 2 2 0 0 0 new D6h genus #   234 with   288 species is 0,2:1,3:0,1,4:3,4,5
family= 0 2 2 0 0 0 new D6h genus #   235 with   144 species is 0,2:1,3:0,1,5:2,3,4
family= 0 2 2 0 0 0 new D6h genus #   236 with   288 species is 0,2:1,3:0,1,5:2,4,5
family= 0 2 2 0 0 0 new D6h genus #   237 with   288 species is 0,2:1,3:0,1,5:3,4,5
family= 0 2 2 0 0 0 new D6h genus #   238 with   288 species is 0,2:1,3:0,2,4:1,3,4
family= 0 2 2 0 0 0 new D6h genus #   239 with   144 species is 0,2:1,3:0,2,4:1,3,5
family= 0 2 2 0 0 0 new D6h genus #   240 with   288 species is 0,2:1,3:0,2,4:1,4,5
family= 0 2 2 0 0 0 new D6h genus #   241 with   288 species is 0,2:1,3:0,2,4:3,4,5
family= 0 2 2 0 0 0 new D6h genus #   242 with   144 species is 0,2:1,3:0,2,5:1,3,4
family= 0 2 2 0 0 0 new D6h genus #   243 with   288 species is 0,2:1,3:0,2,5:1,4,5
family= 0 2 2 0 0 0 new D6h genus #   244 with   288 species is 0,2:1,3:0,2,5:3,4,5
family= 0 2 2 0 0 0 new D6h genus #   245 with   288 species is 0,2:1,3:0,3,4:1,2,4
family= 0 2 2 0 0 0 new D6h genus #   246 with   288 species is 0,2:1,3:0,3,4:1,2,5
family= 0 2 2 0 0 0 new D6h genus #   247 with   288 species is 0,2:1,3:0,3,4:1,4,5
family= 0 2 2 0 0 0 new D6h genus #   248 with   288 species is 0,2:1,3:0,3,4:2,4,5
family= 0 2 2 0 0 0 new D6h genus #   249 with   288 species is 0,2:1,3:0,4,5:1,2,4
family= 0 2 2 0 0 0 new D6h genus #   250 with   288 species is 0,2:1,3:0,4,5:1,2,5
family= 0 2 2 0 0 0 new D6h genus #   251 with   288 species is 0,2:1,3:0,4,5:1,4,5
family= 0 2 2 0 0 0 new D6h genus #   252 with   288 species is 0,2:1,3:0,4,5:2,4,5
family= 0 2 2 0 0 0 new D6h genus #   253 with   144 species is 0,2:1,3:0,4,5:3,4,5
family= 0 2 2 0 0 0 new D6h genus #   254 with   144 species is 0,2:1,3:1,4,5:2,4,5
family= 0 2 2 0 0 0 new D6h genus #   255 with   144 species is 0,2:1,4:0,1,2:3,4,5
family= 0 2 2 0 0 0 new D6h genus #   256 with   288 species is 0,2:1,4:0,1,3:2,3,4
family= 0 2 2 0 0 0 new D6h genus #   257 with   288 species is 0,2:1,4:0,1,3:2,3,5
family= 0 2 2 0 0 0 new D6h genus #   258 with   288 species is 0,2:1,4:0,1,3:2,4,5
family= 0 2 2 0 0 0 new D6h genus #   259 with   288 species is 0,2:1,4:0,1,3:3,4,5
family= 0 2 2 0 0 0 new D6h genus #   260 with   288 species is 0,2:1,4:0,1,4:2,3,5
family= 0 2 2 0 0 0 new D6h genus #   261 with   288 species is 0,2:1,4:0,1,5:2,3,4
family= 0 2 2 0 0 0 new D6h genus #   262 with   288 species is 0,2:1,4:0,1,5:2,3,5
family= 0 2 2 0 0 0 new D6h genus #   263 with   288 species is 0,2:1,4:0,1,5:2,4,5
family= 0 2 2 0 0 0 new D6h genus #   264 with   288 species is 0,2:1,4:0,1,5:3,4,5
family= 0 2 2 0 0 0 new D6h genus #   265 with   288 species is 0,2:1,4:0,2,3:1,3,4
family= 0 2 2 0 0 0 new D6h genus #   266 with   288 species is 0,2:1,4:0,2,3:1,3,5
family= 0 2 2 0 0 0 new D6h genus #   267 with   288 species is 0,2:1,4:0,2,3:1,4,5
family= 0 2 2 0 0 0 new D6h genus #   268 with   288 species is 0,2:1,4:0,2,3:3,4,5
family= 0 2 2 0 0 0 new D6h genus #   269 with   144 species is 0,2:1,4:0,2,4:1,3,5
family= 0 2 2 0 0 0 new D6h genus #   270 with   288 species is 0,2:1,4:0,3,4:1,3,5
family= 0 2 2 0 0 0 new D6h genus #   271 with   288 species is 0,2:1,4:0,3,4:2,3,5
family= 0 2 2 0 0 0 new D6h genus #   272 with   288 species is 0,2:1,4:0,3,5:1,3,4
family= 0 2 2 0 0 0 new D6h genus #   273 with   288 species is 0,2:1,4:0,3,5:1,3,5
family= 0 2 2 0 0 0 new D6h genus #   274 with   288 species is 0,2:1,4:0,3,5:1,4,5
family= 0 2 2 0 0 0 new D6h genus #   275 with   288 species is 0,2:1,4:0,3,5:2,3,4
family= 0 2 2 0 0 0 new D6h genus #   276 with   144 species is 0,2:1,4:0,3,5:2,3,5
family= 0 2 2 0 0 0 new D6h genus #   277 with   288 species is 0,2:1,4:0,3,5:3,4,5
family= 0 2 2 0 0 0 new D6h genus #   278 with   288 species is 0,2:1,4:0,4,5:1,3,5
family= 0 2 2 0 0 0 new D6h genus #   279 with   144 species is 0,2:1,4:1,3,5:3,4,5
family= 0 2 2 0 0 0 new D6h genus #   280 with   288 species is 0,2:3,5:0,1,2:1,3,4
family= 0 2 2 0 0 0 new D6h genus #   281 with   144 species is 0,2:3,5:0,1,2:1,3,5
family= 0 2 2 0 0 0 new D6h genus #   282 with    72 species is 0,2:3,5:0,1,2:3,4,5
family= 0 2 2 0 0 0 new D6h genus #   283 with   288 species is 0,2:3,5:0,1,3:1,2,4
family= 0 2 2 0 0 0 new D6h genus #   284 with   144 species is 0,2:3,5:0,1,3:1,2,5
family= 0 2 2 0 0 0 new D6h genus #   285 with   288 species is 0,2:3,5:0,1,3:1,4,5
family= 0 2 2 0 0 0 new D6h genus #   286 with   144 species is 0,2:3,5:0,1,3:2,4,5
family= 0 2 2 0 0 0 new D6h genus #   287 with   288 species is 0,2:3,5:0,1,4:1,2,3
family= 0 2 2 0 0 0 new D6h genus #   288 with   144 species is 0,2:3,5:0,1,4:1,2,4
family= 0 2 2 0 0 0 new D6h genus #   289 with   144 species is 0,2:3,5:0,1,4:1,3,4
family= 0 2 2 0 0 0 new D6h genus #   290 with   288 species is 0,2:3,5:0,1,4:1,3,5
family= 0 2 2 0 0 0 new D6h genus #   291 with   144 species is 0,2:3,5:0,1,4:1,4,5
family= 0 2 2 0 0 0 new D6h genus #   292 with   288 species is 0,2:3,5:0,1,4:2,3,4
family= 0 2 2 0 0 0 new D6h genus #   293 with   288 species is 0,2:3,5:0,1,4:2,3,5
family= 0 2 2 0 0 0 new D6h genus #   294 with   144 species is 0,2:3,5:0,1,5:1,2,3
family= 0 2 2 0 0 0 new D6h genus #   295 with   144 species is 0,2:3,5:0,1,5:2,3,4
family= 0 2 2 0 0 0 new D6h genus #   296 with    72 species is 0,2:3,5:0,2,4:1,3,5
family= 0 2 2 0 0 0 new D6h genus #   297 with    72 species is 0,3:0,3:1,2,4:1,2,4
family= 0 2 2 0 0 0 new D6h genus #   298 with    72 species is 0,3:0,3:1,2,4:1,2,5
family= 0 2 2 0 0 0 new D6h genus #   299 with    72 species is 0,3:0,3:1,2,4:1,4,5
family= 0 2 2 0 0 0 new D6h genus #   300 with    72 species is 0,3:0,3:1,2,4:2,4,5
family= 0 2 2 0 0 0 new D6h genus #   301 with   144 species is 0,3:1,4:0,1,2:2,3,4
family= 0 2 2 0 0 0 new D6h genus #   302 with   288 species is 0,3:1,4:0,1,2:2,3,5
family= 0 2 2 0 0 0 new D6h genus #   303 with   288 species is 0,3:1,4:0,1,2:2,4,5
family= 0 2 2 0 0 0 new D6h genus #   304 with   144 species is 0,3:1,4:0,1,2:3,4,5
family= 0 2 2 0 0 0 new D6h genus #   305 with   288 species is 0,3:1,4:0,1,3:2,4,5
family= 0 2 2 0 0 0 new D6h genus #   306 with   144 species is 0,3:1,4:0,2,3:1,2,4
family= 0 2 2 0 0 0 new D6h genus #   307 with   288 species is 0,3:1,4:0,2,3:1,2,5
family= 0 2 2 0 0 0 new D6h genus #   308 with   144 species is 0,3:1,4:0,2,3:1,4,5
family= 0 2 2 0 0 0 new D6h genus #   309 with   288 species is 0,3:1,4:0,2,3:2,4,5
family= 0 2 2 0 0 0 new D6h genus #   310 with   144 species is 0,3:1,4:0,2,4:1,2,3
family= 0 2 2 0 0 0 new D6h genus #   311 with   288 species is 0,3:1,4:0,2,4:1,2,5
family= 0 2 2 0 0 0 new D6h genus #   312 with    72 species is 0,3:1,4:0,2,4:1,3,5
family= 0 2 2 0 0 0 new D6h genus #   313 with   288 species is 0,3:1,4:0,2,5:1,2,3
family= 0 2 2 0 0 0 new D6h genus #   314 with   144 species is 0,3:1,4:0,2,5:1,2,5
family= 0 2 2 0 0 0 new D6h genus #   315 with   144 species is 0,3:1,4:0,2,5:2,3,5
family= 0 2 2 0 0 0 new D6h genus #   316 with   144 species is 0,3:1,4:0,2,5:2,4,5
family= 0 2 2 0 0 0 new D6h genus #   317 with    72 species is 0,3:1,4:0,4,5:1,2,3
Nber of genera for this family=  317
 
family= 1 0 3 0 0 0
 
family= 1 0 3 0 0 0 new D6h genus #     1 with   288 species is 0:0,1,2:1,2,3:3,4,5
family= 1 0 3 0 0 0 new D6h genus #     2 with   288 species is 0:0,1,2:1,2,4:3,4,5
family= 1 0 3 0 0 0 new D6h genus #     3 with   288 species is 0:0,1,2:1,2,5:3,4,5
family= 1 0 3 0 0 0 new D6h genus #     4 with   288 species is 0:0,1,2:1,3,4:2,3,4
family= 1 0 3 0 0 0 new D6h genus #     5 with   288 species is 0:0,1,2:1,3,4:2,3,5
family= 1 0 3 0 0 0 new D6h genus #     6 with   288 species is 0:0,1,2:1,3,4:2,4,5
family= 1 0 3 0 0 0 new D6h genus #     7 with   288 species is 0:0,1,2:1,3,4:3,4,5
family= 1 0 3 0 0 0 new D6h genus #     8 with   288 species is 0:0,1,2:1,3,5:2,3,4
family= 1 0 3 0 0 0 new D6h genus #     9 with   288 species is 0:0,1,2:1,3,5:2,3,5
family= 1 0 3 0 0 0 new D6h genus #    10 with   288 species is 0:0,1,2:1,3,5:2,4,5
family= 1 0 3 0 0 0 new D6h genus #    11 with   288 species is 0:0,1,2:1,3,5:3,4,5
family= 1 0 3 0 0 0 new D6h genus #    12 with   288 species is 0:0,1,2:1,4,5:2,3,4
family= 1 0 3 0 0 0 new D6h genus #    13 with   288 species is 0:0,1,2:1,4,5:2,3,5
family= 1 0 3 0 0 0 new D6h genus #    14 with   288 species is 0:0,1,2:1,4,5:2,4,5
family= 1 0 3 0 0 0 new D6h genus #    15 with   288 species is 0:0,1,2:1,4,5:3,4,5
family= 1 0 3 0 0 0 new D6h genus #    16 with   288 species is 0:0,1,2:2,3,4:3,4,5
family= 1 0 3 0 0 0 new D6h genus #    17 with   288 species is 0:0,1,2:2,3,5:3,4,5
family= 1 0 3 0 0 0 new D6h genus #    18 with   288 species is 0:0,1,2:2,4,5:3,4,5
family= 1 0 3 0 0 0 new D6h genus #    19 with   144 species is 0:0,1,2:3,4,5:3,4,5
family= 1 0 3 0 0 0 new D6h genus #    20 with   288 species is 0:0,1,3:1,2,3:2,4,5
family= 1 0 3 0 0 0 new D6h genus #    21 with   288 species is 0:0,1,3:1,2,4:2,3,4
family= 1 0 3 0 0 0 new D6h genus #    22 with   288 species is 0:0,1,3:1,2,4:2,3,5
family= 1 0 3 0 0 0 new D6h genus #    23 with   288 species is 0:0,1,3:1,2,4:2,4,5
family= 1 0 3 0 0 0 new D6h genus #    24 with   288 species is 0:0,1,3:1,2,4:3,4,5
family= 1 0 3 0 0 0 new D6h genus #    25 with   288 species is 0:0,1,3:1,2,5:2,3,4
family= 1 0 3 0 0 0 new D6h genus #    26 with   288 species is 0:0,1,3:1,2,5:2,3,5
family= 1 0 3 0 0 0 new D6h genus #    27 with   288 species is 0:0,1,3:1,2,5:2,4,5
family= 1 0 3 0 0 0 new D6h genus #    28 with   288 species is 0:0,1,3:1,2,5:3,4,5
family= 1 0 3 0 0 0 new D6h genus #    29 with   288 species is 0:0,1,3:1,3,4:2,4,5
family= 1 0 3 0 0 0 new D6h genus #    30 with   288 species is 0:0,1,3:1,3,5:2,4,5
family= 1 0 3 0 0 0 new D6h genus #    31 with   288 species is 0:0,1,3:1,4,5:2,3,4
family= 1 0 3 0 0 0 new D6h genus #    32 with   288 species is 0:0,1,3:1,4,5:2,3,5
family= 1 0 3 0 0 0 new D6h genus #    33 with   288 species is 0:0,1,3:1,4,5:2,4,5
family= 1 0 3 0 0 0 new D6h genus #    34 with   288 species is 0:0,1,3:1,4,5:3,4,5
family= 1 0 3 0 0 0 new D6h genus #    35 with   288 species is 0:0,1,3:2,3,4:2,4,5
family= 1 0 3 0 0 0 new D6h genus #    36 with   288 species is 0:0,1,3:2,3,5:2,4,5
family= 1 0 3 0 0 0 new D6h genus #    37 with   144 species is 0:0,1,3:2,4,5:2,4,5
family= 1 0 3 0 0 0 new D6h genus #    38 with   288 species is 0:0,1,3:2,4,5:3,4,5
family= 1 0 3 0 0 0 new D6h genus #    39 with   288 species is 0:0,1,4:1,2,3:2,3,4
family= 1 0 3 0 0 0 new D6h genus #    40 with   288 species is 0:0,1,4:1,2,3:2,3,5
family= 1 0 3 0 0 0 new D6h genus #    41 with   288 species is 0:0,1,4:1,2,3:2,4,5
family= 1 0 3 0 0 0 new D6h genus #    42 with   288 species is 0:0,1,4:1,2,3:3,4,5
family= 1 0 3 0 0 0 new D6h genus #    43 with   288 species is 0:0,1,4:1,2,4:2,3,5
family= 1 0 3 0 0 0 new D6h genus #    44 with   288 species is 0:0,1,4:1,2,5:2,3,4
family= 1 0 3 0 0 0 new D6h genus #    45 with   288 species is 0:0,1,4:1,2,5:2,3,5
family= 1 0 3 0 0 0 new D6h genus #    46 with   288 species is 0:0,1,4:1,2,5:2,4,5
family= 1 0 3 0 0 0 new D6h genus #    47 with   288 species is 0:0,1,4:1,2,5:3,4,5
family= 1 0 3 0 0 0 new D6h genus #    48 with   288 species is 0:0,1,4:1,3,4:2,3,5
family= 1 0 3 0 0 0 new D6h genus #    49 with   288 species is 0:0,1,4:1,3,5:2,3,4
family= 1 0 3 0 0 0 new D6h genus #    50 with   288 species is 0:0,1,4:1,3,5:2,3,5
family= 1 0 3 0 0 0 new D6h genus #    51 with   288 species is 0:0,1,4:1,3,5:2,4,5
family= 1 0 3 0 0 0 new D6h genus #    52 with   288 species is 0:0,1,4:1,3,5:3,4,5
family= 1 0 3 0 0 0 new D6h genus #    53 with   288 species is 0:0,1,4:1,4,5:2,3,5
family= 1 0 3 0 0 0 new D6h genus #    54 with   288 species is 0:0,1,4:2,3,4:2,3,5
family= 1 0 3 0 0 0 new D6h genus #    55 with   144 species is 0:0,1,4:2,3,5:2,3,5
family= 1 0 3 0 0 0 new D6h genus #    56 with   288 species is 0:0,1,4:2,3,5:2,4,5
family= 1 0 3 0 0 0 new D6h genus #    57 with   288 species is 0:0,1,4:2,3,5:3,4,5
family= 1 0 3 0 0 0 new D6h genus #    58 with   288 species is 0:0,1,5:1,2,3:2,3,4
family= 1 0 3 0 0 0 new D6h genus #    59 with   288 species is 0:0,1,5:1,2,3:2,3,5
family= 1 0 3 0 0 0 new D6h genus #    60 with   288 species is 0:0,1,5:1,2,3:2,4,5
family= 1 0 3 0 0 0 new D6h genus #    61 with   144 species is 0:0,1,5:1,2,3:3,4,5
family= 1 0 3 0 0 0 new D6h genus #    62 with   288 species is 0:0,1,5:1,2,4:2,3,4
family= 1 0 3 0 0 0 new D6h genus #    63 with   288 species is 0:0,1,5:1,2,4:2,3,5
family= 1 0 3 0 0 0 new D6h genus #    64 with   144 species is 0:0,1,5:1,2,4:2,4,5
family= 1 0 3 0 0 0 new D6h genus #    65 with   288 species is 0:0,1,5:1,2,5:2,3,4
family= 1 0 3 0 0 0 new D6h genus #    66 with   288 species is 0:0,1,5:1,3,4:2,3,4
family= 1 0 3 0 0 0 new D6h genus #    67 with   144 species is 0:0,1,5:1,3,4:2,3,5
family= 1 0 3 0 0 0 new D6h genus #    68 with   144 species is 0:0,1,5:1,3,5:2,3,4
family= 1 0 3 0 0 0 new D6h genus #    69 with    72 species is 0:0,1,5:2,3,4:2,3,4
family= 1 0 3 0 0 0 new D6h genus #    70 with   288 species is 0:0,2,3:1,2,3:1,4,5
family= 1 0 3 0 0 0 new D6h genus #    71 with   288 species is 0:0,2,3:1,2,4:1,3,4
family= 1 0 3 0 0 0 new D6h genus #    72 with   288 species is 0:0,2,3:1,2,4:1,3,5
family= 1 0 3 0 0 0 new D6h genus #    73 with   288 species is 0:0,2,3:1,2,4:1,4,5
family= 1 0 3 0 0 0 new D6h genus #    74 with   288 species is 0:0,2,3:1,2,4:3,4,5
family= 1 0 3 0 0 0 new D6h genus #    75 with   288 species is 0:0,2,3:1,2,5:1,3,4
family= 1 0 3 0 0 0 new D6h genus #    76 with   288 species is 0:0,2,3:1,2,5:1,3,5
family= 1 0 3 0 0 0 new D6h genus #    77 with   288 species is 0:0,2,3:1,2,5:1,4,5
family= 1 0 3 0 0 0 new D6h genus #    78 with   288 species is 0:0,2,3:1,2,5:3,4,5
family= 1 0 3 0 0 0 new D6h genus #    79 with   288 species is 0:0,2,3:1,3,4:1,4,5
family= 1 0 3 0 0 0 new D6h genus #    80 with   288 species is 0:0,2,3:1,3,4:2,4,5
family= 1 0 3 0 0 0 new D6h genus #    81 with   288 species is 0:0,2,3:1,3,5:1,4,5
family= 1 0 3 0 0 0 new D6h genus #    82 with   288 species is 0:0,2,3:1,3,5:2,4,5
family= 1 0 3 0 0 0 new D6h genus #    83 with   144 species is 0:0,2,3:1,4,5:1,4,5
family= 1 0 3 0 0 0 new D6h genus #    84 with   288 species is 0:0,2,3:1,4,5:2,3,4
family= 1 0 3 0 0 0 new D6h genus #    85 with   288 species is 0:0,2,3:1,4,5:2,3,5
family= 1 0 3 0 0 0 new D6h genus #    86 with   288 species is 0:0,2,3:1,4,5:2,4,5
family= 1 0 3 0 0 0 new D6h genus #    87 with   288 species is 0:0,2,3:1,4,5:3,4,5
family= 1 0 3 0 0 0 new D6h genus #    88 with   288 species is 0:0,2,3:2,4,5:3,4,5
family= 1 0 3 0 0 0 new D6h genus #    89 with   288 species is 0:0,2,4:1,2,3:1,3,4
family= 1 0 3 0 0 0 new D6h genus #    90 with   288 species is 0:0,2,4:1,2,3:1,3,5
family= 1 0 3 0 0 0 new D6h genus #    91 with   288 species is 0:0,2,4:1,2,3:1,4,5
family= 1 0 3 0 0 0 new D6h genus #    92 with   144 species is 0:0,2,4:1,2,3:3,4,5
family= 1 0 3 0 0 0 new D6h genus #    93 with   288 species is 0:0,2,4:1,2,4:1,3,5
family= 1 0 3 0 0 0 new D6h genus #    94 with   288 species is 0:0,2,4:1,2,5:1,3,4
family= 1 0 3 0 0 0 new D6h genus #    95 with   288 species is 0:0,2,4:1,2,5:1,3,5
family= 1 0 3 0 0 0 new D6h genus #    96 with   144 species is 0:0,2,4:1,2,5:1,4,5
family= 1 0 3 0 0 0 new D6h genus #    97 with   288 species is 0:0,2,4:1,3,4:1,3,5
family= 1 0 3 0 0 0 new D6h genus #    98 with   144 species is 0:0,2,4:1,3,4:2,3,5
family= 1 0 3 0 0 0 new D6h genus #    99 with    72 species is 0:0,2,4:1,3,5:1,3,5
family= 1 0 3 0 0 0 new D6h genus #   100 with   144 species is 0:0,2,4:1,3,5:2,3,4
family= 1 0 3 0 0 0 new D6h genus #   101 with   288 species is 0:1,2,3:1,2,4:3,4,5
family= 1 0 3 0 0 0 new D6h genus #   102 with   288 species is 0:1,2,3:1,2,5:3,4,5
family= 1 0 3 0 0 0 new D6h genus #   103 with   288 species is 0:1,2,3:1,3,4:2,4,5
family= 1 0 3 0 0 0 new D6h genus #   104 with   288 species is 0:1,2,3:1,3,5:2,4,5
family= 1 0 3 0 0 0 new D6h genus #   105 with   288 species is 0:1,2,3:1,4,5:2,3,4
family= 1 0 3 0 0 0 new D6h genus #   106 with   288 species is 0:1,2,3:1,4,5:2,3,5
family= 1 0 3 0 0 0 new D6h genus #   107 with   288 species is 0:1,2,3:1,4,5:2,4,5
family= 1 0 3 0 0 0 new D6h genus #   108 with   288 species is 0:1,2,4:1,3,4:2,3,5
family= 1 0 3 0 0 0 new D6h genus #   109 with   288 species is 0:1,2,4:1,3,5:2,3,4
family= 1 0 3 0 0 0 new D6h genus #   110 with   288 species is 0:1,2,4:1,3,5:2,3,5
family= 1 0 3 0 0 0 new D6h genus #   111 with   144 species is 0:1,2,4:1,3,5:2,4,5
family= 1 0 3 0 0 0 new D6h genus #   112 with   288 species is 0:1,2,4:1,4,5:2,3,5
family= 1 0 3 0 0 0 new D6h genus #   113 with   288 species is 0:1,2,5:1,3,4:2,3,4
family= 1 0 3 0 0 0 new D6h genus #   114 with   288 species is 0:1,2,5:1,3,4:2,3,5
family= 1 0 3 0 0 0 new D6h genus #   115 with   288 species is 0:1,2,5:1,3,5:2,3,4
family= 1 0 3 0 0 0 new D6h genus #   116 with   144 species is 0:1,2,5:1,4,5:2,3,4
Nber of genera for this family=  116
 
family= 0 1 3 0 0 0
 
family= 0 1 3 0 0 0 new D6h genus #     1 with   288 species is 0,1:0,1,2:2,3,4:3,4,5
family= 0 1 3 0 0 0 new D6h genus #     2 with   288 species is 0,1:0,1,2:2,3,5:3,4,5
family= 0 1 3 0 0 0 new D6h genus #     3 with   288 species is 0,1:0,1,2:2,4,5:3,4,5
family= 0 1 3 0 0 0 new D6h genus #     4 with   144 species is 0,1:0,1,2:3,4,5:3,4,5
family= 0 1 3 0 0 0 new D6h genus #     5 with   288 species is 0,1:0,1,3:2,3,4:2,4,5
family= 0 1 3 0 0 0 new D6h genus #     6 with   288 species is 0,1:0,1,3:2,3,5:2,4,5
family= 0 1 3 0 0 0 new D6h genus #     7 with   144 species is 0,1:0,1,3:2,4,5:2,4,5
family= 0 1 3 0 0 0 new D6h genus #     8 with   288 species is 0,1:0,1,3:2,4,5:3,4,5
family= 0 1 3 0 0 0 new D6h genus #     9 with   288 species is 0,1:0,2,3:1,2,4:3,4,5
family= 0 1 3 0 0 0 new D6h genus #    10 with   288 species is 0,1:0,2,3:1,2,5:3,4,5
family= 0 1 3 0 0 0 new D6h genus #    11 with   288 species is 0,1:0,2,3:1,3,4:2,4,5
family= 0 1 3 0 0 0 new D6h genus #    12 with   288 species is 0,1:0,2,3:1,3,5:2,4,5
family= 0 1 3 0 0 0 new D6h genus #    13 with   288 species is 0,1:0,2,3:1,4,5:2,3,4
family= 0 1 3 0 0 0 new D6h genus #    14 with   288 species is 0,1:0,2,3:1,4,5:2,3,5
family= 0 1 3 0 0 0 new D6h genus #    15 with   288 species is 0,1:0,2,3:2,4,5:3,4,5
family= 0 1 3 0 0 0 new D6h genus #    16 with   288 species is 0,1:0,2,4:1,2,3:3,4,5
family= 0 1 3 0 0 0 new D6h genus #    17 with   288 species is 0,1:0,2,4:1,2,5:3,4,5
family= 0 1 3 0 0 0 new D6h genus #    18 with   288 species is 0,1:0,2,4:1,3,4:2,3,5
family= 0 1 3 0 0 0 new D6h genus #    19 with   288 species is 0,1:0,2,4:1,3,5:2,3,4
family= 0 1 3 0 0 0 new D6h genus #    20 with   288 species is 0,1:0,2,4:1,3,5:2,3,5
family= 0 1 3 0 0 0 new D6h genus #    21 with   288 species is 0,1:0,2,4:2,3,5:3,4,5
family= 0 1 3 0 0 0 new D6h genus #    22 with   288 species is 0,1:0,2,5:1,2,3:3,4,5
family= 0 1 3 0 0 0 new D6h genus #    23 with   288 species is 0,1:0,2,5:1,2,4:3,4,5
family= 0 1 3 0 0 0 new D6h genus #    24 with   288 species is 0,1:0,2,5:1,3,4:2,3,4
family= 0 1 3 0 0 0 new D6h genus #    25 with   288 species is 0,1:0,2,5:1,3,4:2,3,5
family= 0 1 3 0 0 0 new D6h genus #    26 with   288 species is 0,1:0,2,5:1,3,4:2,4,5
family= 0 1 3 0 0 0 new D6h genus #    27 with   288 species is 0,1:0,2,5:1,3,4:3,4,5
family= 0 1 3 0 0 0 new D6h genus #    28 with   288 species is 0,1:0,2,5:2,3,4:3,4,5
family= 0 1 3 0 0 0 new D6h genus #    29 with   288 species is 0,1:0,3,4:1,2,3:2,4,5
family= 0 1 3 0 0 0 new D6h genus #    30 with   288 species is 0,1:0,3,4:1,2,4:2,3,5
family= 0 1 3 0 0 0 new D6h genus #    31 with   288 species is 0,1:0,3,4:2,3,5:2,4,5
family= 0 1 3 0 0 0 new D6h genus #    32 with   288 species is 0,1:0,3,5:1,2,3:2,4,5
family= 0 1 3 0 0 0 new D6h genus #    33 with   288 species is 0,1:0,3,5:1,2,4:2,3,4
family= 0 1 3 0 0 0 new D6h genus #    34 with   288 species is 0,1:0,3,5:1,2,4:2,3,5
family= 0 1 3 0 0 0 new D6h genus #    35 with   288 species is 0,1:0,3,5:2,3,4:2,4,5
family= 0 1 3 0 0 0 new D6h genus #    36 with   288 species is 0,1:0,4,5:1,2,3:2,3,4
family= 0 1 3 0 0 0 new D6h genus #    37 with   288 species is 0,1:0,4,5:1,2,3:2,3,5
family= 0 1 3 0 0 0 new D6h genus #    38 with   288 species is 0,1:0,4,5:2,3,4:2,3,5
family= 0 1 3 0 0 0 new D6h genus #    39 with   288 species is 0,2:0,1,2:1,3,4:3,4,5
family= 0 1 3 0 0 0 new D6h genus #    40 with   144 species is 0,2:0,1,2:1,3,5:3,4,5
family= 0 1 3 0 0 0 new D6h genus #    41 with    72 species is 0,2:0,1,2:3,4,5:3,4,5
family= 0 1 3 0 0 0 new D6h genus #    42 with   288 species is 0,2:0,1,3:1,2,4:3,4,5
family= 0 1 3 0 0 0 new D6h genus #    43 with   144 species is 0,2:0,1,3:1,2,5:3,4,5
family= 0 1 3 0 0 0 new D6h genus #    44 with   288 species is 0,2:0,1,3:1,3,4:2,4,5
family= 0 1 3 0 0 0 new D6h genus #    45 with   288 species is 0,2:0,1,3:1,3,5:2,4,5
family= 0 1 3 0 0 0 new D6h genus #    46 with   288 species is 0,2:0,1,3:1,4,5:2,3,4
family= 0 1 3 0 0 0 new D6h genus #    47 with   288 species is 0,2:0,1,3:1,4,5:2,3,5
family= 0 1 3 0 0 0 new D6h genus #    48 with   288 species is 0,2:0,1,3:1,4,5:2,4,5
family= 0 1 3 0 0 0 new D6h genus #    49 with   288 species is 0,2:0,1,3:1,4,5:3,4,5
family= 0 1 3 0 0 0 new D6h genus #    50 with   288 species is 0,2:0,1,3:2,4,5:3,4,5
family= 0 1 3 0 0 0 new D6h genus #    51 with   288 species is 0,2:0,1,4:1,2,3:3,4,5
family= 0 1 3 0 0 0 new D6h genus #    52 with   288 species is 0,2:0,1,4:1,3,4:2,3,5
family= 0 1 3 0 0 0 new D6h genus #    53 with   288 species is 0,2:0,1,4:1,3,5:2,3,4
family= 0 1 3 0 0 0 new D6h genus #    54 with   288 species is 0,2:0,1,4:1,3,5:2,3,5
family= 0 1 3 0 0 0 new D6h genus #    55 with   288 species is 0,2:0,1,4:1,3,5:2,4,5
family= 0 1 3 0 0 0 new D6h genus #    56 with   288 species is 0,2:0,1,4:1,3,5:3,4,5
family= 0 1 3 0 0 0 new D6h genus #    57 with   288 species is 0,2:0,1,4:1,4,5:2,3,5
family= 0 1 3 0 0 0 new D6h genus #    58 with   288 species is 0,2:0,1,4:2,3,5:3,4,5
family= 0 1 3 0 0 0 new D6h genus #    59 with   144 species is 0,2:0,1,5:1,2,3:3,4,5
family= 0 1 3 0 0 0 new D6h genus #    60 with   288 species is 0,2:0,1,5:1,3,4:2,3,4
family= 0 1 3 0 0 0 new D6h genus #    61 with   288 species is 0,2:0,1,5:1,3,4:2,3,5
family= 0 1 3 0 0 0 new D6h genus #    62 with   288 species is 0,2:0,1,5:1,3,4:2,4,5
family= 0 1 3 0 0 0 new D6h genus #    63 with   288 species is 0,2:0,1,5:1,3,4:3,4,5
family= 0 1 3 0 0 0 new D6h genus #    64 with   288 species is 0,2:0,1,5:1,3,5:2,3,4
family= 0 1 3 0 0 0 new D6h genus #    65 with   288 species is 0,2:0,1,5:1,4,5:2,3,4
family= 0 1 3 0 0 0 new D6h genus #    66 with   288 species is 0,2:0,1,5:2,3,4:3,4,5
family= 0 1 3 0 0 0 new D6h genus #    67 with   288 species is 0,2:0,2,3:1,3,4:1,4,5
family= 0 1 3 0 0 0 new D6h genus #    68 with   288 species is 0,2:0,2,3:1,3,5:1,4,5
family= 0 1 3 0 0 0 new D6h genus #    69 with   144 species is 0,2:0,2,3:1,4,5:1,4,5
family= 0 1 3 0 0 0 new D6h genus #    70 with   288 species is 0,2:0,2,3:1,4,5:3,4,5
family= 0 1 3 0 0 0 new D6h genus #    71 with   288 species is 0,2:0,2,4:1,3,4:1,3,5
family= 0 1 3 0 0 0 new D6h genus #    72 with    72 species is 0,2:0,2,4:1,3,5:1,3,5
family= 0 1 3 0 0 0 new D6h genus #    73 with   144 species is 0,2:0,2,4:1,3,5:3,4,5
family= 0 1 3 0 0 0 new D6h genus #    74 with   288 species is 0,2:0,3,4:1,3,5:1,4,5
family= 0 1 3 0 0 0 new D6h genus #    75 with   144 species is 0,2:0,3,4:1,3,5:2,4,5
family= 0 1 3 0 0 0 new D6h genus #    76 with   288 species is 0,2:0,3,4:1,4,5:2,3,5
family= 0 1 3 0 0 0 new D6h genus #    77 with   288 species is 0,2:0,3,5:1,3,4:1,4,5
family= 0 1 3 0 0 0 new D6h genus #    78 with   288 species is 0,2:0,3,5:1,4,5:2,3,4
family= 0 1 3 0 0 0 new D6h genus #    79 with   288 species is 0,2:0,4,5:1,3,4:1,3,5
family= 0 1 3 0 0 0 new D6h genus #    80 with   144 species is 0,2:0,4,5:1,3,5:2,3,4
family= 0 1 3 0 0 0 new D6h genus #    81 with   288 species is 0,3:0,1,2:1,2,4:3,4,5
family= 0 1 3 0 0 0 new D6h genus #    82 with   288 species is 0,3:0,1,2:1,2,5:3,4,5
family= 0 1 3 0 0 0 new D6h genus #    83 with   288 species is 0,3:0,1,2:1,3,4:2,4,5
family= 0 1 3 0 0 0 new D6h genus #    84 with   288 species is 0,3:0,1,2:1,3,5:2,4,5
family= 0 1 3 0 0 0 new D6h genus #    85 with   288 species is 0,3:0,1,2:1,4,5:2,3,4
family= 0 1 3 0 0 0 new D6h genus #    86 with   288 species is 0,3:0,1,2:1,4,5:2,3,5
family= 0 1 3 0 0 0 new D6h genus #    87 with   288 species is 0,3:0,1,2:1,4,5:2,4,5
family= 0 1 3 0 0 0 new D6h genus #    88 with   288 species is 0,3:0,1,3:1,2,4:2,4,5
family= 0 1 3 0 0 0 new D6h genus #    89 with   288 species is 0,3:0,1,3:1,2,5:2,4,5
family= 0 1 3 0 0 0 new D6h genus #    90 with   288 species is 0,3:0,1,3:1,4,5:2,4,5
family= 0 1 3 0 0 0 new D6h genus #    91 with   144 species is 0,3:0,1,3:2,4,5:2,4,5
family= 0 1 3 0 0 0 new D6h genus #    92 with   288 species is 0,3:0,1,4:1,2,4:2,3,5
family= 0 1 3 0 0 0 new D6h genus #    93 with   288 species is 0,3:0,1,4:1,2,5:2,3,4
family= 0 1 3 0 0 0 new D6h genus #    94 with   288 species is 0,3:0,1,4:1,2,5:2,4,5
family= 0 1 3 0 0 0 new D6h genus #    95 with   288 species is 0,3:0,1,4:1,3,5:2,4,5
family= 0 1 3 0 0 0 new D6h genus #    96 with   288 species is 0,3:0,1,4:1,4,5:2,3,5
family= 0 1 3 0 0 0 new D6h genus #    97 with   288 species is 0,3:0,1,5:1,2,4:2,3,4
family= 0 1 3 0 0 0 new D6h genus #    98 with   144 species is 0,3:0,1,5:1,2,4:2,4,5
family= 0 1 3 0 0 0 new D6h genus #    99 with   288 species is 0,3:0,2,4:1,2,4:1,3,5
family= 0 1 3 0 0 0 new D6h genus #   100 with   144 species is 0,3:0,2,4:1,2,5:1,4,5
Nber of genera for this family=  100
 
family= 0 0 4 0 0 0
 
family= 0 0 4 0 0 0 new D6h genus #     1 with    18 species is 0,1,2:0,1,2:3,4,5:3,4,5
family= 0 0 4 0 0 0 new D6h genus #     2 with   144 species is 0,1,2:0,1,3:2,4,5:3,4,5
family= 0 0 4 0 0 0 new D6h genus #     3 with   288 species is 0,1,2:0,1,4:2,3,5:3,4,5
family= 0 0 4 0 0 0 new D6h genus #     4 with    72 species is 0,1,2:0,1,5:2,3,4:3,4,5
family= 0 0 4 0 0 0 new D6h genus #     5 with    72 species is 0,1,2:0,2,4:1,3,5:3,4,5
family= 0 0 4 0 0 0 new D6h genus #     6 with   144 species is 0,1,2:0,3,4:1,3,5:2,4,5
family= 0 0 4 0 0 0 new D6h genus #     7 with   288 species is 0,1,2:0,3,4:1,4,5:2,3,5
family= 0 0 4 0 0 0 new D6h genus #     8 with   144 species is 0,1,2:0,3,5:1,4,5:2,3,4
family= 0 0 4 0 0 0 new D6h genus #     9 with    48 species is 0,1,2:0,4,5:1,3,5:2,3,4
family= 0 0 4 0 0 0 new D6h genus #    10 with    36 species is 0,1,3:0,1,3:2,4,5:2,4,5
family= 0 0 4 0 0 0 new D6h genus #    11 with   144 species is 0,1,3:0,1,4:2,3,5:2,4,5
family= 0 0 4 0 0 0 new D6h genus #    12 with   144 species is 0,1,3:0,2,4:1,3,5:2,4,5
family= 0 0 4 0 0 0 new D6h genus #    13 with    96 species is 0,1,3:0,2,4:1,4,5:2,3,5
family= 0 0 4 0 0 0 new D6h genus #    14 with   144 species is 0,1,3:0,2,5:1,3,4:2,4,5
family= 0 0 4 0 0 0 new D6h genus #    15 with    72 species is 0,1,3:0,3,4:1,2,5:2,4,5
family= 0 0 4 0 0 0 new D6h genus #    16 with     6 species is 0,2,4:0,2,4:1,3,5:1,3,5
Nber of genera for this family=   16
 
family= 3 0 0 1 0 0
 
family= 3 0 0 1 0 0 new D6h genus #     1 with   144 species is 0:0:1:\0,1
family= 3 0 0 1 0 0 new D6h genus #     2 with   144 species is 0:0:1:\0,2
family= 3 0 0 1 0 0 new D6h genus #     3 with   144 species is 0:0:1:\0,3
family= 3 0 0 1 0 0 new D6h genus #     4 with   144 species is 0:0:1:\0,4
family= 3 0 0 1 0 0 new D6h genus #     5 with   144 species is 0:0:1:\0,5
family= 3 0 0 1 0 0 new D6h genus #     6 with   144 species is 0:0:2:\0,1
family= 3 0 0 1 0 0 new D6h genus #     7 with   144 species is 0:0:2:\0,2
family= 3 0 0 1 0 0 new D6h genus #     8 with   144 species is 0:0:2:\0,3
family= 3 0 0 1 0 0 new D6h genus #     9 with   144 species is 0:0:2:\0,4
family= 3 0 0 1 0 0 new D6h genus #    10 with   144 species is 0:0:2:\0,5
family= 3 0 0 1 0 0 new D6h genus #    11 with   144 species is 0:0:3:\0,1
family= 3 0 0 1 0 0 new D6h genus #    12 with   144 species is 0:0:3:\0,2
family= 3 0 0 1 0 0 new D6h genus #    13 with    72 species is 0:0:3:\0,3
family= 3 0 0 1 0 0 new D6h genus #    14 with   288 species is 0:1:2:\0,1
family= 3 0 0 1 0 0 new D6h genus #    15 with   144 species is 0:1:2:\0,2
family= 3 0 0 1 0 0 new D6h genus #    16 with   288 species is 0:1:2:\0,3
family= 3 0 0 1 0 0 new D6h genus #    17 with   288 species is 0:1:2:\0,4
family= 3 0 0 1 0 0 new D6h genus #    18 with   288 species is 0:1:2:\0,5
family= 3 0 0 1 0 0 new D6h genus #    19 with   288 species is 0:1:2:\1,3
family= 3 0 0 1 0 0 new D6h genus #    20 with   144 species is 0:1:2:\1,4
family= 3 0 0 1 0 0 new D6h genus #    21 with   288 species is 0:1:2:\3,4
family= 3 0 0 1 0 0 new D6h genus #    22 with   144 species is 0:1:2:\3,5
family= 3 0 0 1 0 0 new D6h genus #    23 with   288 species is 0:1:3:\0,1
family= 3 0 0 1 0 0 new D6h genus #    24 with   288 species is 0:1:3:\0,2
family= 3 0 0 1 0 0 new D6h genus #    25 with   288 species is 0:1:3:\0,3
family= 3 0 0 1 0 0 new D6h genus #    26 with   288 species is 0:1:3:\0,4
family= 3 0 0 1 0 0 new D6h genus #    27 with   288 species is 0:1:3:\0,5
family= 3 0 0 1 0 0 new D6h genus #    28 with   288 species is 0:1:3:\1,2
family= 3 0 0 1 0 0 new D6h genus #    29 with   288 species is 0:1:3:\1,3
family= 3 0 0 1 0 0 new D6h genus #    30 with   288 species is 0:1:3:\1,4
family= 3 0 0 1 0 0 new D6h genus #    31 with   288 species is 0:1:3:\1,5
family= 3 0 0 1 0 0 new D6h genus #    32 with   288 species is 0:1:3:\2,3
family= 3 0 0 1 0 0 new D6h genus #    33 with   288 species is 0:1:3:\2,4
family= 3 0 0 1 0 0 new D6h genus #    34 with   288 species is 0:1:3:\2,5
family= 3 0 0 1 0 0 new D6h genus #    35 with   288 species is 0:1:3:\3,4
family= 3 0 0 1 0 0 new D6h genus #    36 with   288 species is 0:1:3:\3,5
family= 3 0 0 1 0 0 new D6h genus #    37 with   288 species is 0:1:3:\4,5
family= 3 0 0 1 0 0 new D6h genus #    38 with   288 species is 0:2:4:\0,1
family= 3 0 0 1 0 0 new D6h genus #    39 with   144 species is 0:2:4:\0,2
family= 3 0 0 1 0 0 new D6h genus #    40 with   144 species is 0:2:4:\0,3
family= 3 0 0 1 0 0 new D6h genus #    41 with   144 species is 0:2:4:\1,3
Nber of genera for this family=   41
 
family= 2 1 0 1 0 0
 
family= 2 1 0 1 0 0 new D6h genus #     1 with   144 species is 0:0:1,2:\0,1
family= 2 1 0 1 0 0 new D6h genus #     2 with   144 species is 0:0:1,2:\0,2
family= 2 1 0 1 0 0 new D6h genus #     3 with   144 species is 0:0:1,2:\0,3
family= 2 1 0 1 0 0 new D6h genus #     4 with   144 species is 0:0:1,2:\0,4
family= 2 1 0 1 0 0 new D6h genus #     5 with   144 species is 0:0:1,2:\0,5
family= 2 1 0 1 0 0 new D6h genus #     6 with   144 species is 0:0:1,3:\0,1
family= 2 1 0 1 0 0 new D6h genus #     7 with   144 species is 0:0:1,3:\0,2
family= 2 1 0 1 0 0 new D6h genus #     8 with   144 species is 0:0:1,3:\0,3
family= 2 1 0 1 0 0 new D6h genus #     9 with   144 species is 0:0:1,3:\0,4
family= 2 1 0 1 0 0 new D6h genus #    10 with   144 species is 0:0:1,3:\0,5
family= 2 1 0 1 0 0 new D6h genus #    11 with   144 species is 0:0:1,4:\0,1
family= 2 1 0 1 0 0 new D6h genus #    12 with   144 species is 0:0:1,4:\0,2
family= 2 1 0 1 0 0 new D6h genus #    13 with   144 species is 0:0:1,4:\0,3
family= 2 1 0 1 0 0 new D6h genus #    14 with   144 species is 0:0:1,4:\0,4
family= 2 1 0 1 0 0 new D6h genus #    15 with   144 species is 0:0:1,4:\0,5
family= 2 1 0 1 0 0 new D6h genus #    16 with   144 species is 0:0:1,5:\0,1
family= 2 1 0 1 0 0 new D6h genus #    17 with   144 species is 0:0:1,5:\0,2
family= 2 1 0 1 0 0 new D6h genus #    18 with    72 species is 0:0:1,5:\0,3
family= 2 1 0 1 0 0 new D6h genus #    19 with   144 species is 0:0:2,3:\0,1
family= 2 1 0 1 0 0 new D6h genus #    20 with   144 species is 0:0:2,3:\0,2
family= 2 1 0 1 0 0 new D6h genus #    21 with   144 species is 0:0:2,3:\0,3
family= 2 1 0 1 0 0 new D6h genus #    22 with   144 species is 0:0:2,3:\0,4
family= 2 1 0 1 0 0 new D6h genus #    23 with   144 species is 0:0:2,3:\0,5
family= 2 1 0 1 0 0 new D6h genus #    24 with   144 species is 0:0:2,4:\0,1
family= 2 1 0 1 0 0 new D6h genus #    25 with   144 species is 0:0:2,4:\0,2
family= 2 1 0 1 0 0 new D6h genus #    26 with    72 species is 0:0:2,4:\0,3
family= 2 1 0 1 0 0 new D6h genus #    27 with   144 species is 0:1:0,1:\0,1
family= 2 1 0 1 0 0 new D6h genus #    28 with   288 species is 0:1:0,2:\0,1
family= 2 1 0 1 0 0 new D6h genus #    29 with   288 species is 0:1:0,2:\0,2
family= 2 1 0 1 0 0 new D6h genus #    30 with   288 species is 0:1:0,2:\0,3
family= 2 1 0 1 0 0 new D6h genus #    31 with   288 species is 0:1:0,2:\0,4
family= 2 1 0 1 0 0 new D6h genus #    32 with   288 species is 0:1:0,2:\0,5
family= 2 1 0 1 0 0 new D6h genus #    33 with   288 species is 0:1:0,3:\0,1
family= 2 1 0 1 0 0 new D6h genus #    34 with   288 species is 0:1:0,3:\0,2
family= 2 1 0 1 0 0 new D6h genus #    35 with   288 species is 0:1:0,3:\0,3
family= 2 1 0 1 0 0 new D6h genus #    36 with   288 species is 0:1:0,3:\0,4
family= 2 1 0 1 0 0 new D6h genus #    37 with   288 species is 0:1:0,3:\0,5
family= 2 1 0 1 0 0 new D6h genus #    38 with   288 species is 0:1:0,4:\0,1
family= 2 1 0 1 0 0 new D6h genus #    39 with   288 species is 0:1:0,4:\0,2
family= 2 1 0 1 0 0 new D6h genus #    40 with   288 species is 0:1:0,4:\0,3
family= 2 1 0 1 0 0 new D6h genus #    41 with   288 species is 0:1:0,4:\0,4
family= 2 1 0 1 0 0 new D6h genus #    42 with   288 species is 0:1:0,4:\0,5
family= 2 1 0 1 0 0 new D6h genus #    43 with   288 species is 0:1:0,5:\0,1
family= 2 1 0 1 0 0 new D6h genus #    44 with   288 species is 0:1:0,5:\0,2
family= 2 1 0 1 0 0 new D6h genus #    45 with   288 species is 0:1:0,5:\0,3
family= 2 1 0 1 0 0 new D6h genus #    46 with   288 species is 0:1:0,5:\0,4
family= 2 1 0 1 0 0 new D6h genus #    47 with   288 species is 0:1:0,5:\0,5
family= 2 1 0 1 0 0 new D6h genus #    48 with   288 species is 0:1:2,3:\0,1
family= 2 1 0 1 0 0 new D6h genus #    49 with   288 species is 0:1:2,3:\0,2
family= 2 1 0 1 0 0 new D6h genus #    50 with   288 species is 0:1:2,3:\0,3
family= 2 1 0 1 0 0 new D6h genus #    51 with   288 species is 0:1:2,3:\0,4
family= 2 1 0 1 0 0 new D6h genus #    52 with   288 species is 0:1:2,3:\0,5
family= 2 1 0 1 0 0 new D6h genus #    53 with   288 species is 0:1:2,3:\1,2
family= 2 1 0 1 0 0 new D6h genus #    54 with   288 species is 0:1:2,3:\1,3
family= 2 1 0 1 0 0 new D6h genus #    55 with   288 species is 0:1:2,3:\1,4
family= 2 1 0 1 0 0 new D6h genus #    56 with   288 species is 0:1:2,3:\1,5
family= 2 1 0 1 0 0 new D6h genus #    57 with   288 species is 0:1:2,3:\2,3
family= 2 1 0 1 0 0 new D6h genus #    58 with   288 species is 0:1:2,3:\2,4
family= 2 1 0 1 0 0 new D6h genus #    59 with   288 species is 0:1:2,3:\2,5
family= 2 1 0 1 0 0 new D6h genus #    60 with   288 species is 0:1:2,3:\3,4
family= 2 1 0 1 0 0 new D6h genus #    61 with   288 species is 0:1:2,3:\3,5
family= 2 1 0 1 0 0 new D6h genus #    62 with   288 species is 0:1:2,3:\4,5
family= 2 1 0 1 0 0 new D6h genus #    63 with   288 species is 0:1:2,4:\0,1
family= 2 1 0 1 0 0 new D6h genus #    64 with   288 species is 0:1:2,4:\0,2
family= 2 1 0 1 0 0 new D6h genus #    65 with   288 species is 0:1:2,4:\0,3
family= 2 1 0 1 0 0 new D6h genus #    66 with   288 species is 0:1:2,4:\0,4
family= 2 1 0 1 0 0 new D6h genus #    67 with   288 species is 0:1:2,4:\0,5
family= 2 1 0 1 0 0 new D6h genus #    68 with   288 species is 0:1:2,4:\1,2
family= 2 1 0 1 0 0 new D6h genus #    69 with   288 species is 0:1:2,4:\1,3
family= 2 1 0 1 0 0 new D6h genus #    70 with   288 species is 0:1:2,4:\1,4
family= 2 1 0 1 0 0 new D6h genus #    71 with   288 species is 0:1:2,4:\1,5
family= 2 1 0 1 0 0 new D6h genus #    72 with   288 species is 0:1:2,4:\2,3
family= 2 1 0 1 0 0 new D6h genus #    73 with   288 species is 0:1:2,4:\2,4
family= 2 1 0 1 0 0 new D6h genus #    74 with   288 species is 0:1:2,4:\2,5
family= 2 1 0 1 0 0 new D6h genus #    75 with   288 species is 0:1:2,4:\3,4
family= 2 1 0 1 0 0 new D6h genus #    76 with   288 species is 0:1:2,4:\3,5
family= 2 1 0 1 0 0 new D6h genus #    77 with   288 species is 0:1:2,4:\4,5
family= 2 1 0 1 0 0 new D6h genus #    78 with   144 species is 0:1:2,5:\0,1
family= 2 1 0 1 0 0 new D6h genus #    79 with   288 species is 0:1:2,5:\0,2
family= 2 1 0 1 0 0 new D6h genus #    80 with   288 species is 0:1:2,5:\0,3
family= 2 1 0 1 0 0 new D6h genus #    81 with   288 species is 0:1:2,5:\0,4
family= 2 1 0 1 0 0 new D6h genus #    82 with   288 species is 0:1:2,5:\0,5
family= 2 1 0 1 0 0 new D6h genus #    83 with   288 species is 0:1:2,5:\2,3
family= 2 1 0 1 0 0 new D6h genus #    84 with   288 species is 0:1:2,5:\2,4
family= 2 1 0 1 0 0 new D6h genus #    85 with   144 species is 0:1:2,5:\2,5
family= 2 1 0 1 0 0 new D6h genus #    86 with   144 species is 0:1:2,5:\3,4
family= 2 1 0 1 0 0 new D6h genus #    87 with   144 species is 0:1:3,4:\0,1
family= 2 1 0 1 0 0 new D6h genus #    88 with   288 species is 0:1:3,4:\0,2
family= 2 1 0 1 0 0 new D6h genus #    89 with   288 species is 0:1:3,4:\0,3
family= 2 1 0 1 0 0 new D6h genus #    90 with   288 species is 0:1:3,4:\0,4
family= 2 1 0 1 0 0 new D6h genus #    91 with   288 species is 0:1:3,4:\0,5
family= 2 1 0 1 0 0 new D6h genus #    92 with   288 species is 0:1:3,4:\2,3
family= 2 1 0 1 0 0 new D6h genus #    93 with   288 species is 0:1:3,4:\2,4
family= 2 1 0 1 0 0 new D6h genus #    94 with   144 species is 0:1:3,4:\2,5
family= 2 1 0 1 0 0 new D6h genus #    95 with   144 species is 0:1:3,4:\3,4
family= 2 1 0 1 0 0 new D6h genus #    96 with   288 species is 0:2:0,1:\0,1
family= 2 1 0 1 0 0 new D6h genus #    97 with   288 species is 0:2:0,1:\0,2
family= 2 1 0 1 0 0 new D6h genus #    98 with   288 species is 0:2:0,1:\0,3
family= 2 1 0 1 0 0 new D6h genus #    99 with   288 species is 0:2:0,1:\0,4
family= 2 1 0 1 0 0 new D6h genus #   100 with   288 species is 0:2:0,1:\0,5
family= 2 1 0 1 0 0 new D6h genus #   101 with   144 species is 0:2:0,2:\0,2
family= 2 1 0 1 0 0 new D6h genus #   102 with   288 species is 0:2:0,3:\0,1
family= 2 1 0 1 0 0 new D6h genus #   103 with   288 species is 0:2:0,3:\0,2
family= 2 1 0 1 0 0 new D6h genus #   104 with   288 species is 0:2:0,3:\0,3
family= 2 1 0 1 0 0 new D6h genus #   105 with   288 species is 0:2:0,3:\0,4
family= 2 1 0 1 0 0 new D6h genus #   106 with   288 species is 0:2:0,3:\0,5
family= 2 1 0 1 0 0 new D6h genus #   107 with   288 species is 0:2:0,4:\0,1
family= 2 1 0 1 0 0 new D6h genus #   108 with   288 species is 0:2:0,4:\0,2
family= 2 1 0 1 0 0 new D6h genus #   109 with   288 species is 0:2:0,4:\0,3
family= 2 1 0 1 0 0 new D6h genus #   110 with   288 species is 0:2:0,4:\0,4
family= 2 1 0 1 0 0 new D6h genus #   111 with   288 species is 0:2:0,4:\0,5
family= 2 1 0 1 0 0 new D6h genus #   112 with   288 species is 0:2:0,5:\0,1
family= 2 1 0 1 0 0 new D6h genus #   113 with   288 species is 0:2:0,5:\0,2
family= 2 1 0 1 0 0 new D6h genus #   114 with   288 species is 0:2:0,5:\0,3
family= 2 1 0 1 0 0 new D6h genus #   115 with   288 species is 0:2:0,5:\0,4
family= 2 1 0 1 0 0 new D6h genus #   116 with   288 species is 0:2:0,5:\0,5
family= 2 1 0 1 0 0 new D6h genus #   117 with   288 species is 0:2:1,3:\0,1
family= 2 1 0 1 0 0 new D6h genus #   118 with   288 species is 0:2:1,3:\0,2
family= 2 1 0 1 0 0 new D6h genus #   119 with   288 species is 0:2:1,3:\0,3
family= 2 1 0 1 0 0 new D6h genus #   120 with   288 species is 0:2:1,3:\0,4
family= 2 1 0 1 0 0 new D6h genus #   121 with   288 species is 0:2:1,3:\0,5
family= 2 1 0 1 0 0 new D6h genus #   122 with   288 species is 0:2:1,3:\1,2
family= 2 1 0 1 0 0 new D6h genus #   123 with   288 species is 0:2:1,3:\1,3
family= 2 1 0 1 0 0 new D6h genus #   124 with   288 species is 0:2:1,3:\1,4
family= 2 1 0 1 0 0 new D6h genus #   125 with   288 species is 0:2:1,3:\1,5
family= 2 1 0 1 0 0 new D6h genus #   126 with   288 species is 0:2:1,3:\2,3
family= 2 1 0 1 0 0 new D6h genus #   127 with   288 species is 0:2:1,3:\2,4
family= 2 1 0 1 0 0 new D6h genus #   128 with   288 species is 0:2:1,3:\2,5
family= 2 1 0 1 0 0 new D6h genus #   129 with   288 species is 0:2:1,3:\3,4
family= 2 1 0 1 0 0 new D6h genus #   130 with   288 species is 0:2:1,3:\3,5
family= 2 1 0 1 0 0 new D6h genus #   131 with   288 species is 0:2:1,3:\4,5
family= 2 1 0 1 0 0 new D6h genus #   132 with   288 species is 0:2:1,4:\0,1
family= 2 1 0 1 0 0 new D6h genus #   133 with   144 species is 0:2:1,4:\0,2
family= 2 1 0 1 0 0 new D6h genus #   134 with   288 species is 0:2:1,4:\0,3
family= 2 1 0 1 0 0 new D6h genus #   135 with   288 species is 0:2:1,4:\0,4
family= 2 1 0 1 0 0 new D6h genus #   136 with   288 species is 0:2:1,4:\0,5
family= 2 1 0 1 0 0 new D6h genus #   137 with   288 species is 0:2:1,4:\1,3
family= 2 1 0 1 0 0 new D6h genus #   138 with   144 species is 0:2:1,4:\1,4
family= 2 1 0 1 0 0 new D6h genus #   139 with   288 species is 0:2:1,4:\3,4
family= 2 1 0 1 0 0 new D6h genus #   140 with   144 species is 0:2:1,4:\3,5
family= 2 1 0 1 0 0 new D6h genus #   141 with   288 species is 0:2:3,4:\0,1
family= 2 1 0 1 0 0 new D6h genus #   142 with   288 species is 0:2:3,4:\0,2
family= 2 1 0 1 0 0 new D6h genus #   143 with   288 species is 0:2:3,4:\0,3
family= 2 1 0 1 0 0 new D6h genus #   144 with   288 species is 0:2:3,4:\0,4
family= 2 1 0 1 0 0 new D6h genus #   145 with   288 species is 0:2:3,4:\0,5
family= 2 1 0 1 0 0 new D6h genus #   146 with   288 species is 0:2:3,4:\1,2
family= 2 1 0 1 0 0 new D6h genus #   147 with   288 species is 0:2:3,4:\1,3
family= 2 1 0 1 0 0 new D6h genus #   148 with   288 species is 0:2:3,4:\1,4
family= 2 1 0 1 0 0 new D6h genus #   149 with   288 species is 0:2:3,4:\1,5
family= 2 1 0 1 0 0 new D6h genus #   150 with   288 species is 0:2:3,4:\2,3
family= 2 1 0 1 0 0 new D6h genus #   151 with   288 species is 0:2:3,4:\2,4
family= 2 1 0 1 0 0 new D6h genus #   152 with   288 species is 0:2:3,4:\2,5
family= 2 1 0 1 0 0 new D6h genus #   153 with   288 species is 0:2:3,4:\3,4
family= 2 1 0 1 0 0 new D6h genus #   154 with   288 species is 0:2:3,4:\3,5
family= 2 1 0 1 0 0 new D6h genus #   155 with   288 species is 0:2:3,4:\4,5
family= 2 1 0 1 0 0 new D6h genus #   156 with   288 species is 0:2:3,5:\0,1
family= 2 1 0 1 0 0 new D6h genus #   157 with   144 species is 0:2:3,5:\0,2
family= 2 1 0 1 0 0 new D6h genus #   158 with   288 species is 0:2:3,5:\0,3
family= 2 1 0 1 0 0 new D6h genus #   159 with   288 species is 0:2:3,5:\0,4
family= 2 1 0 1 0 0 new D6h genus #   160 with   288 species is 0:2:3,5:\0,5
family= 2 1 0 1 0 0 new D6h genus #   161 with   288 species is 0:2:3,5:\1,3
family= 2 1 0 1 0 0 new D6h genus #   162 with   144 species is 0:2:3,5:\1,4
family= 2 1 0 1 0 0 new D6h genus #   163 with   288 species is 0:2:3,5:\3,4
family= 2 1 0 1 0 0 new D6h genus #   164 with   144 species is 0:2:3,5:\3,5
family= 2 1 0 1 0 0 new D6h genus #   165 with   288 species is 0:3:0,1:\0,1
family= 2 1 0 1 0 0 new D6h genus #   166 with   288 species is 0:3:0,1:\0,2
family= 2 1 0 1 0 0 new D6h genus #   167 with   288 species is 0:3:0,1:\0,3
family= 2 1 0 1 0 0 new D6h genus #   168 with   288 species is 0:3:0,1:\0,4
family= 2 1 0 1 0 0 new D6h genus #   169 with   288 species is 0:3:0,1:\0,5
family= 2 1 0 1 0 0 new D6h genus #   170 with   288 species is 0:3:0,2:\0,1
family= 2 1 0 1 0 0 new D6h genus #   171 with   288 species is 0:3:0,2:\0,2
family= 2 1 0 1 0 0 new D6h genus #   172 with   288 species is 0:3:0,2:\0,3
family= 2 1 0 1 0 0 new D6h genus #   173 with   288 species is 0:3:0,2:\0,4
family= 2 1 0 1 0 0 new D6h genus #   174 with   288 species is 0:3:0,2:\0,5
family= 2 1 0 1 0 0 new D6h genus #   175 with    72 species is 0:3:0,3:\0,3
family= 2 1 0 1 0 0 new D6h genus #   176 with   288 species is 0:3:1,2:\0,1
family= 2 1 0 1 0 0 new D6h genus #   177 with   288 species is 0:3:1,2:\0,2
family= 2 1 0 1 0 0 new D6h genus #   178 with   144 species is 0:3:1,2:\0,3
family= 2 1 0 1 0 0 new D6h genus #   179 with   288 species is 0:3:1,2:\0,4
family= 2 1 0 1 0 0 new D6h genus #   180 with   288 species is 0:3:1,2:\0,5
family= 2 1 0 1 0 0 new D6h genus #   181 with   144 species is 0:3:1,2:\1,2
family= 2 1 0 1 0 0 new D6h genus #   182 with   288 species is 0:3:1,2:\1,4
family= 2 1 0 1 0 0 new D6h genus #   183 with   288 species is 0:3:1,2:\1,5
family= 2 1 0 1 0 0 new D6h genus #   184 with   144 species is 0:3:1,2:\4,5
family= 2 1 0 1 0 0 new D6h genus #   185 with   288 species is 0:3:1,4:\0,1
family= 2 1 0 1 0 0 new D6h genus #   186 with   288 species is 0:3:1,4:\0,2
family= 2 1 0 1 0 0 new D6h genus #   187 with   144 species is 0:3:1,4:\0,3
family= 2 1 0 1 0 0 new D6h genus #   188 with   288 species is 0:3:1,4:\0,4
family= 2 1 0 1 0 0 new D6h genus #   189 with   288 species is 0:3:1,4:\0,5
family= 2 1 0 1 0 0 new D6h genus #   190 with   288 species is 0:3:1,4:\1,2
family= 2 1 0 1 0 0 new D6h genus #   191 with   144 species is 0:3:1,4:\1,4
family= 2 1 0 1 0 0 new D6h genus #   192 with   288 species is 0:3:1,4:\1,5
family= 2 1 0 1 0 0 new D6h genus #   193 with   144 species is 0:3:1,4:\2,5
family= 2 1 0 1 0 0 new D6h genus #   194 with   288 species is 0:3:1,5:\0,1
family= 2 1 0 1 0 0 new D6h genus #   195 with   288 species is 0:3:1,5:\0,2
family= 2 1 0 1 0 0 new D6h genus #   196 with   144 species is 0:3:1,5:\0,3
family= 2 1 0 1 0 0 new D6h genus #   197 with   288 species is 0:3:1,5:\1,2
family= 2 1 0 1 0 0 new D6h genus #   198 with   288 species is 0:3:1,5:\1,3
family= 2 1 0 1 0 0 new D6h genus #   199 with   288 species is 0:3:1,5:\1,4
family= 2 1 0 1 0 0 new D6h genus #   200 with   144 species is 0:3:1,5:\1,5
family= 2 1 0 1 0 0 new D6h genus #   201 with   288 species is 0:3:1,5:\2,3
family= 2 1 0 1 0 0 new D6h genus #   202 with   144 species is 0:3:1,5:\2,4
Nber of genera for this family=  202
 
family= 1 2 0 1 0 0
 
family= 1 2 0 1 0 0 new D6h genus #     1 with   288 species is 0:0,1:1,2:\0,1
family= 1 2 0 1 0 0 new D6h genus #     2 with   288 species is 0:0,1:1,3:\0,1
family= 1 2 0 1 0 0 new D6h genus #     3 with   288 species is 0:0,1:1,4:\0,1
family= 1 2 0 1 0 0 new D6h genus #     4 with   288 species is 0:0,1:1,5:\0,1
family= 1 2 0 1 0 0 new D6h genus #     5 with   288 species is 0:0,1:2,3:\0,1
family= 1 2 0 1 0 0 new D6h genus #     6 with   288 species is 0:0,1:2,3:\0,2
family= 1 2 0 1 0 0 new D6h genus #     7 with   288 species is 0:0,1:2,3:\0,3
family= 1 2 0 1 0 0 new D6h genus #     8 with   288 species is 0:0,1:2,3:\0,4
family= 1 2 0 1 0 0 new D6h genus #     9 with   288 species is 0:0,1:2,3:\0,5
family= 1 2 0 1 0 0 new D6h genus #    10 with   288 species is 0:0,1:2,4:\0,1
family= 1 2 0 1 0 0 new D6h genus #    11 with   288 species is 0:0,1:2,4:\0,2
family= 1 2 0 1 0 0 new D6h genus #    12 with   288 species is 0:0,1:2,4:\0,3
family= 1 2 0 1 0 0 new D6h genus #    13 with   288 species is 0:0,1:2,4:\0,4
family= 1 2 0 1 0 0 new D6h genus #    14 with   288 species is 0:0,1:2,4:\0,5
family= 1 2 0 1 0 0 new D6h genus #    15 with   288 species is 0:0,1:2,5:\0,1
family= 1 2 0 1 0 0 new D6h genus #    16 with   288 species is 0:0,1:2,5:\0,2
family= 1 2 0 1 0 0 new D6h genus #    17 with   288 species is 0:0,1:2,5:\0,3
family= 1 2 0 1 0 0 new D6h genus #    18 with   288 species is 0:0,1:2,5:\0,4
family= 1 2 0 1 0 0 new D6h genus #    19 with   288 species is 0:0,1:2,5:\0,5
family= 1 2 0 1 0 0 new D6h genus #    20 with   288 species is 0:0,1:3,4:\0,1
family= 1 2 0 1 0 0 new D6h genus #    21 with   288 species is 0:0,1:3,4:\0,2
family= 1 2 0 1 0 0 new D6h genus #    22 with   288 species is 0:0,1:3,4:\0,3
family= 1 2 0 1 0 0 new D6h genus #    23 with   288 species is 0:0,1:3,4:\0,4
family= 1 2 0 1 0 0 new D6h genus #    24 with   288 species is 0:0,1:3,4:\0,5
family= 1 2 0 1 0 0 new D6h genus #    25 with   288 species is 0:0,1:3,5:\0,1
family= 1 2 0 1 0 0 new D6h genus #    26 with   288 species is 0:0,1:3,5:\0,2
family= 1 2 0 1 0 0 new D6h genus #    27 with   288 species is 0:0,1:3,5:\0,3
family= 1 2 0 1 0 0 new D6h genus #    28 with   288 species is 0:0,1:3,5:\0,4
family= 1 2 0 1 0 0 new D6h genus #    29 with   288 species is 0:0,1:3,5:\0,5
family= 1 2 0 1 0 0 new D6h genus #    30 with   288 species is 0:0,1:4,5:\0,1
family= 1 2 0 1 0 0 new D6h genus #    31 with   288 species is 0:0,1:4,5:\0,2
family= 1 2 0 1 0 0 new D6h genus #    32 with   288 species is 0:0,1:4,5:\0,3
family= 1 2 0 1 0 0 new D6h genus #    33 with   288 species is 0:0,1:4,5:\0,4
family= 1 2 0 1 0 0 new D6h genus #    34 with   288 species is 0:0,1:4,5:\0,5
family= 1 2 0 1 0 0 new D6h genus #    35 with   288 species is 0:0,2:1,2:\0,2
family= 1 2 0 1 0 0 new D6h genus #    36 with   288 species is 0:0,2:1,3:\0,1
family= 1 2 0 1 0 0 new D6h genus #    37 with   288 species is 0:0,2:1,3:\0,2
family= 1 2 0 1 0 0 new D6h genus #    38 with   288 species is 0:0,2:1,3:\0,3
family= 1 2 0 1 0 0 new D6h genus #    39 with   288 species is 0:0,2:1,3:\0,4
family= 1 2 0 1 0 0 new D6h genus #    40 with   288 species is 0:0,2:1,3:\0,5
family= 1 2 0 1 0 0 new D6h genus #    41 with   288 species is 0:0,2:1,4:\0,1
family= 1 2 0 1 0 0 new D6h genus #    42 with   288 species is 0:0,2:1,4:\0,2
family= 1 2 0 1 0 0 new D6h genus #    43 with   288 species is 0:0,2:1,4:\0,3
family= 1 2 0 1 0 0 new D6h genus #    44 with   288 species is 0:0,2:1,4:\0,4
family= 1 2 0 1 0 0 new D6h genus #    45 with   288 species is 0:0,2:1,4:\0,5
family= 1 2 0 1 0 0 new D6h genus #    46 with   288 species is 0:0,2:1,5:\0,1
family= 1 2 0 1 0 0 new D6h genus #    47 with   288 species is 0:0,2:1,5:\0,2
family= 1 2 0 1 0 0 new D6h genus #    48 with   288 species is 0:0,2:1,5:\0,3
family= 1 2 0 1 0 0 new D6h genus #    49 with   288 species is 0:0,2:1,5:\0,4
family= 1 2 0 1 0 0 new D6h genus #    50 with   288 species is 0:0,2:1,5:\0,5
family= 1 2 0 1 0 0 new D6h genus #    51 with   288 species is 0:0,2:2,3:\0,2
family= 1 2 0 1 0 0 new D6h genus #    52 with   288 species is 0:0,2:2,4:\0,2
family= 1 2 0 1 0 0 new D6h genus #    53 with   288 species is 0:0,2:2,5:\0,2
family= 1 2 0 1 0 0 new D6h genus #    54 with   288 species is 0:0,2:3,4:\0,1
family= 1 2 0 1 0 0 new D6h genus #    55 with   288 species is 0:0,2:3,4:\0,2
family= 1 2 0 1 0 0 new D6h genus #    56 with   288 species is 0:0,2:3,4:\0,3
family= 1 2 0 1 0 0 new D6h genus #    57 with   288 species is 0:0,2:3,4:\0,4
family= 1 2 0 1 0 0 new D6h genus #    58 with   288 species is 0:0,2:3,4:\0,5
family= 1 2 0 1 0 0 new D6h genus #    59 with   288 species is 0:0,2:3,5:\0,1
family= 1 2 0 1 0 0 new D6h genus #    60 with   288 species is 0:0,2:3,5:\0,2
family= 1 2 0 1 0 0 new D6h genus #    61 with   288 species is 0:0,2:3,5:\0,3
family= 1 2 0 1 0 0 new D6h genus #    62 with   288 species is 0:0,2:3,5:\0,4
family= 1 2 0 1 0 0 new D6h genus #    63 with   288 species is 0:0,2:3,5:\0,5
family= 1 2 0 1 0 0 new D6h genus #    64 with   288 species is 0:0,2:4,5:\0,1
family= 1 2 0 1 0 0 new D6h genus #    65 with   288 species is 0:0,2:4,5:\0,2
family= 1 2 0 1 0 0 new D6h genus #    66 with   288 species is 0:0,2:4,5:\0,3
family= 1 2 0 1 0 0 new D6h genus #    67 with   288 species is 0:0,2:4,5:\0,4
family= 1 2 0 1 0 0 new D6h genus #    68 with   288 species is 0:0,2:4,5:\0,5
family= 1 2 0 1 0 0 new D6h genus #    69 with   288 species is 0:0,3:1,2:\0,1
family= 1 2 0 1 0 0 new D6h genus #    70 with   288 species is 0:0,3:1,2:\0,2
family= 1 2 0 1 0 0 new D6h genus #    71 with   288 species is 0:0,3:1,2:\0,3
family= 1 2 0 1 0 0 new D6h genus #    72 with   288 species is 0:0,3:1,2:\0,4
family= 1 2 0 1 0 0 new D6h genus #    73 with   288 species is 0:0,3:1,2:\0,5
family= 1 2 0 1 0 0 new D6h genus #    74 with   288 species is 0:0,3:1,3:\0,3
family= 1 2 0 1 0 0 new D6h genus #    75 with   288 species is 0:0,3:1,4:\0,1
family= 1 2 0 1 0 0 new D6h genus #    76 with   288 species is 0:0,3:1,4:\0,2
family= 1 2 0 1 0 0 new D6h genus #    77 with   288 species is 0:0,3:1,4:\0,3
family= 1 2 0 1 0 0 new D6h genus #    78 with   288 species is 0:0,3:1,4:\0,4
family= 1 2 0 1 0 0 new D6h genus #    79 with   288 species is 0:0,3:1,4:\0,5
family= 1 2 0 1 0 0 new D6h genus #    80 with   288 species is 0:0,3:1,5:\0,1
family= 1 2 0 1 0 0 new D6h genus #    81 with   288 species is 0:0,3:1,5:\0,2
family= 1 2 0 1 0 0 new D6h genus #    82 with   144 species is 0:0,3:1,5:\0,3
family= 1 2 0 1 0 0 new D6h genus #    83 with   288 species is 0:0,3:2,3:\0,3
family= 1 2 0 1 0 0 new D6h genus #    84 with   288 species is 0:0,3:2,4:\0,1
family= 1 2 0 1 0 0 new D6h genus #    85 with   288 species is 0:0,3:2,4:\0,2
family= 1 2 0 1 0 0 new D6h genus #    86 with   144 species is 0:0,3:2,4:\0,3
family= 1 2 0 1 0 0 new D6h genus #    87 with   144 species is 0:1,2:1,2:\1,2
family= 1 2 0 1 0 0 new D6h genus #    88 with   288 species is 0:1,2:1,3:\0,1
family= 1 2 0 1 0 0 new D6h genus #    89 with   288 species is 0:1,2:1,3:\1,2
family= 1 2 0 1 0 0 new D6h genus #    90 with   288 species is 0:1,2:1,3:\1,3
family= 1 2 0 1 0 0 new D6h genus #    91 with   288 species is 0:1,2:1,3:\1,4
family= 1 2 0 1 0 0 new D6h genus #    92 with   288 species is 0:1,2:1,3:\1,5
family= 1 2 0 1 0 0 new D6h genus #    93 with   288 species is 0:1,2:1,4:\0,1
family= 1 2 0 1 0 0 new D6h genus #    94 with   288 species is 0:1,2:1,4:\1,2
family= 1 2 0 1 0 0 new D6h genus #    95 with   288 species is 0:1,2:1,4:\1,3
family= 1 2 0 1 0 0 new D6h genus #    96 with   288 species is 0:1,2:1,4:\1,4
family= 1 2 0 1 0 0 new D6h genus #    97 with   288 species is 0:1,2:1,4:\1,5
family= 1 2 0 1 0 0 new D6h genus #    98 with   288 species is 0:1,2:1,5:\0,1
family= 1 2 0 1 0 0 new D6h genus #    99 with   288 species is 0:1,2:1,5:\1,2
family= 1 2 0 1 0 0 new D6h genus #   100 with   288 species is 0:1,2:1,5:\1,3
family= 1 2 0 1 0 0 new D6h genus #   101 with   288 species is 0:1,2:1,5:\1,4
family= 1 2 0 1 0 0 new D6h genus #   102 with   288 species is 0:1,2:1,5:\1,5
family= 1 2 0 1 0 0 new D6h genus #   103 with   288 species is 0:1,2:2,3:\0,2
family= 1 2 0 1 0 0 new D6h genus #   104 with   288 species is 0:1,2:2,3:\1,2
family= 1 2 0 1 0 0 new D6h genus #   105 with   288 species is 0:1,2:2,3:\2,3
family= 1 2 0 1 0 0 new D6h genus #   106 with   288 species is 0:1,2:2,3:\2,4
family= 1 2 0 1 0 0 new D6h genus #   107 with   288 species is 0:1,2:2,3:\2,5
family= 1 2 0 1 0 0 new D6h genus #   108 with   288 species is 0:1,2:2,4:\0,2
family= 1 2 0 1 0 0 new D6h genus #   109 with   288 species is 0:1,2:2,4:\1,2
family= 1 2 0 1 0 0 new D6h genus #   110 with   288 species is 0:1,2:2,4:\2,3
family= 1 2 0 1 0 0 new D6h genus #   111 with   288 species is 0:1,2:2,4:\2,4
family= 1 2 0 1 0 0 new D6h genus #   112 with   288 species is 0:1,2:2,4:\2,5
family= 1 2 0 1 0 0 new D6h genus #   113 with   288 species is 0:1,2:2,5:\0,2
family= 1 2 0 1 0 0 new D6h genus #   114 with   288 species is 0:1,2:2,5:\1,2
family= 1 2 0 1 0 0 new D6h genus #   115 with   288 species is 0:1,2:2,5:\2,3
family= 1 2 0 1 0 0 new D6h genus #   116 with   288 species is 0:1,2:2,5:\2,4
family= 1 2 0 1 0 0 new D6h genus #   117 with   288 species is 0:1,2:2,5:\2,5
family= 1 2 0 1 0 0 new D6h genus #   118 with   288 species is 0:1,2:3,4:\0,1
family= 1 2 0 1 0 0 new D6h genus #   119 with   288 species is 0:1,2:3,4:\0,2
family= 1 2 0 1 0 0 new D6h genus #   120 with   288 species is 0:1,2:3,4:\0,3
family= 1 2 0 1 0 0 new D6h genus #   121 with   288 species is 0:1,2:3,4:\0,4
family= 1 2 0 1 0 0 new D6h genus #   122 with   288 species is 0:1,2:3,4:\0,5
family= 1 2 0 1 0 0 new D6h genus #   123 with   288 species is 0:1,2:3,4:\1,2
family= 1 2 0 1 0 0 new D6h genus #   124 with   288 species is 0:1,2:3,4:\1,3
family= 1 2 0 1 0 0 new D6h genus #   125 with   288 species is 0:1,2:3,4:\1,4
family= 1 2 0 1 0 0 new D6h genus #   126 with   288 species is 0:1,2:3,4:\1,5
family= 1 2 0 1 0 0 new D6h genus #   127 with   288 species is 0:1,2:3,4:\2,3
family= 1 2 0 1 0 0 new D6h genus #   128 with   288 species is 0:1,2:3,4:\2,4
family= 1 2 0 1 0 0 new D6h genus #   129 with   288 species is 0:1,2:3,4:\2,5
family= 1 2 0 1 0 0 new D6h genus #   130 with   288 species is 0:1,2:3,4:\3,4
family= 1 2 0 1 0 0 new D6h genus #   131 with   288 species is 0:1,2:3,4:\3,5
family= 1 2 0 1 0 0 new D6h genus #   132 with   288 species is 0:1,2:3,4:\4,5
family= 1 2 0 1 0 0 new D6h genus #   133 with   288 species is 0:1,2:3,5:\0,1
family= 1 2 0 1 0 0 new D6h genus #   134 with   288 species is 0:1,2:3,5:\0,2
family= 1 2 0 1 0 0 new D6h genus #   135 with   288 species is 0:1,2:3,5:\0,3
family= 1 2 0 1 0 0 new D6h genus #   136 with   288 species is 0:1,2:3,5:\0,4
family= 1 2 0 1 0 0 new D6h genus #   137 with   288 species is 0:1,2:3,5:\0,5
family= 1 2 0 1 0 0 new D6h genus #   138 with   288 species is 0:1,2:3,5:\1,2
family= 1 2 0 1 0 0 new D6h genus #   139 with   288 species is 0:1,2:3,5:\1,3
family= 1 2 0 1 0 0 new D6h genus #   140 with   288 species is 0:1,2:3,5:\1,4
family= 1 2 0 1 0 0 new D6h genus #   141 with   288 species is 0:1,2:3,5:\1,5
family= 1 2 0 1 0 0 new D6h genus #   142 with   288 species is 0:1,2:3,5:\2,3
family= 1 2 0 1 0 0 new D6h genus #   143 with   288 species is 0:1,2:3,5:\2,4
family= 1 2 0 1 0 0 new D6h genus #   144 with   288 species is 0:1,2:3,5:\2,5
family= 1 2 0 1 0 0 new D6h genus #   145 with   288 species is 0:1,2:3,5:\3,4
family= 1 2 0 1 0 0 new D6h genus #   146 with   288 species is 0:1,2:3,5:\3,5
family= 1 2 0 1 0 0 new D6h genus #   147 with   288 species is 0:1,2:3,5:\4,5
family= 1 2 0 1 0 0 new D6h genus #   148 with   288 species is 0:1,2:4,5:\0,1
family= 1 2 0 1 0 0 new D6h genus #   149 with   288 species is 0:1,2:4,5:\0,2
family= 1 2 0 1 0 0 new D6h genus #   150 with   144 species is 0:1,2:4,5:\0,3
family= 1 2 0 1 0 0 new D6h genus #   151 with   288 species is 0:1,2:4,5:\1,2
family= 1 2 0 1 0 0 new D6h genus #   152 with   288 species is 0:1,2:4,5:\1,3
family= 1 2 0 1 0 0 new D6h genus #   153 with   288 species is 0:1,2:4,5:\1,4
family= 1 2 0 1 0 0 new D6h genus #   154 with   144 species is 0:1,2:4,5:\1,5
family= 1 2 0 1 0 0 new D6h genus #   155 with   288 species is 0:1,2:4,5:\2,3
family= 1 2 0 1 0 0 new D6h genus #   156 with   144 species is 0:1,2:4,5:\2,4
family= 1 2 0 1 0 0 new D6h genus #   157 with   144 species is 0:1,3:1,3:\1,3
family= 1 2 0 1 0 0 new D6h genus #   158 with   288 species is 0:1,3:1,4:\0,1
family= 1 2 0 1 0 0 new D6h genus #   159 with   288 species is 0:1,3:1,4:\1,2
family= 1 2 0 1 0 0 new D6h genus #   160 with   288 species is 0:1,3:1,4:\1,3
family= 1 2 0 1 0 0 new D6h genus #   161 with   288 species is 0:1,3:1,4:\1,4
family= 1 2 0 1 0 0 new D6h genus #   162 with   288 species is 0:1,3:1,4:\1,5
family= 1 2 0 1 0 0 new D6h genus #   163 with   288 species is 0:1,3:1,5:\0,1
family= 1 2 0 1 0 0 new D6h genus #   164 with   288 species is 0:1,3:1,5:\1,2
family= 1 2 0 1 0 0 new D6h genus #   165 with   288 species is 0:1,3:1,5:\1,3
family= 1 2 0 1 0 0 new D6h genus #   166 with   288 species is 0:1,3:1,5:\1,4
family= 1 2 0 1 0 0 new D6h genus #   167 with   288 species is 0:1,3:1,5:\1,5
family= 1 2 0 1 0 0 new D6h genus #   168 with   288 species is 0:1,3:2,3:\0,3
family= 1 2 0 1 0 0 new D6h genus #   169 with   288 species is 0:1,3:2,3:\1,3
family= 1 2 0 1 0 0 new D6h genus #   170 with   288 species is 0:1,3:2,3:\2,3
family= 1 2 0 1 0 0 new D6h genus #   171 with   288 species is 0:1,3:2,3:\3,4
family= 1 2 0 1 0 0 new D6h genus #   172 with   288 species is 0:1,3:2,3:\3,5
family= 1 2 0 1 0 0 new D6h genus #   173 with   288 species is 0:1,3:2,4:\0,1
family= 1 2 0 1 0 0 new D6h genus #   174 with   288 species is 0:1,3:2,4:\0,2
family= 1 2 0 1 0 0 new D6h genus #   175 with   288 species is 0:1,3:2,4:\0,3
family= 1 2 0 1 0 0 new D6h genus #   176 with   288 species is 0:1,3:2,4:\0,4
family= 1 2 0 1 0 0 new D6h genus #   177 with   288 species is 0:1,3:2,4:\0,5
family= 1 2 0 1 0 0 new D6h genus #   178 with   288 species is 0:1,3:2,4:\1,2
family= 1 2 0 1 0 0 new D6h genus #   179 with   288 species is 0:1,3:2,4:\1,3
family= 1 2 0 1 0 0 new D6h genus #   180 with   288 species is 0:1,3:2,4:\1,4
family= 1 2 0 1 0 0 new D6h genus #   181 with   288 species is 0:1,3:2,4:\1,5
family= 1 2 0 1 0 0 new D6h genus #   182 with   288 species is 0:1,3:2,4:\2,3
family= 1 2 0 1 0 0 new D6h genus #   183 with   288 species is 0:1,3:2,4:\2,4
family= 1 2 0 1 0 0 new D6h genus #   184 with   288 species is 0:1,3:2,4:\2,5
family= 1 2 0 1 0 0 new D6h genus #   185 with   288 species is 0:1,3:2,4:\3,4
family= 1 2 0 1 0 0 new D6h genus #   186 with   288 species is 0:1,3:2,4:\3,5
family= 1 2 0 1 0 0 new D6h genus #   187 with   288 species is 0:1,3:2,4:\4,5
family= 1 2 0 1 0 0 new D6h genus #   188 with   288 species is 0:1,3:2,5:\0,1
family= 1 2 0 1 0 0 new D6h genus #   189 with   288 species is 0:1,3:2,5:\0,2
family= 1 2 0 1 0 0 new D6h genus #   190 with   288 species is 0:1,3:2,5:\0,3
family= 1 2 0 1 0 0 new D6h genus #   191 with   288 species is 0:1,3:2,5:\0,4
family= 1 2 0 1 0 0 new D6h genus #   192 with   288 species is 0:1,3:2,5:\0,5
family= 1 2 0 1 0 0 new D6h genus #   193 with   288 species is 0:1,3:2,5:\1,2
family= 1 2 0 1 0 0 new D6h genus #   194 with   288 species is 0:1,3:2,5:\1,3
family= 1 2 0 1 0 0 new D6h genus #   195 with   288 species is 0:1,3:2,5:\1,4
family= 1 2 0 1 0 0 new D6h genus #   196 with   288 species is 0:1,3:2,5:\1,5
family= 1 2 0 1 0 0 new D6h genus #   197 with   288 species is 0:1,3:2,5:\2,3
family= 1 2 0 1 0 0 new D6h genus #   198 with   288 species is 0:1,3:2,5:\2,4
family= 1 2 0 1 0 0 new D6h genus #   199 with   288 species is 0:1,3:2,5:\2,5
family= 1 2 0 1 0 0 new D6h genus #   200 with   288 species is 0:1,3:2,5:\3,4
family= 1 2 0 1 0 0 new D6h genus #   201 with   288 species is 0:1,3:2,5:\3,5
family= 1 2 0 1 0 0 new D6h genus #   202 with   288 species is 0:1,3:2,5:\4,5
family= 1 2 0 1 0 0 new D6h genus #   203 with   288 species is 0:1,3:3,4:\0,3
family= 1 2 0 1 0 0 new D6h genus #   204 with   288 species is 0:1,3:3,4:\1,3
family= 1 2 0 1 0 0 new D6h genus #   205 with   288 species is 0:1,3:3,4:\2,3
family= 1 2 0 1 0 0 new D6h genus #   206 with   288 species is 0:1,3:3,4:\3,4
family= 1 2 0 1 0 0 new D6h genus #   207 with   288 species is 0:1,3:3,4:\3,5
family= 1 2 0 1 0 0 new D6h genus #   208 with   144 species is 0:1,3:3,5:\0,3
family= 1 2 0 1 0 0 new D6h genus #   209 with   288 species is 0:1,3:3,5:\1,3
family= 1 2 0 1 0 0 new D6h genus #   210 with   288 species is 0:1,3:3,5:\2,3
family= 1 2 0 1 0 0 new D6h genus #   211 with   144 species is 0:1,4:1,4:\1,4
family= 1 2 0 1 0 0 new D6h genus #   212 with   288 species is 0:1,4:1,5:\0,1
family= 1 2 0 1 0 0 new D6h genus #   213 with   288 species is 0:1,4:1,5:\1,2
family= 1 2 0 1 0 0 new D6h genus #   214 with   288 species is 0:1,4:1,5:\1,3
family= 1 2 0 1 0 0 new D6h genus #   215 with   288 species is 0:1,4:1,5:\1,4
family= 1 2 0 1 0 0 new D6h genus #   216 with   288 species is 0:1,4:1,5:\1,5
family= 1 2 0 1 0 0 new D6h genus #   217 with   288 species is 0:1,4:2,3:\0,1
family= 1 2 0 1 0 0 new D6h genus #   218 with   288 species is 0:1,4:2,3:\0,2
family= 1 2 0 1 0 0 new D6h genus #   219 with   288 species is 0:1,4:2,3:\0,3
family= 1 2 0 1 0 0 new D6h genus #   220 with   288 species is 0:1,4:2,3:\0,4
family= 1 2 0 1 0 0 new D6h genus #   221 with   288 species is 0:1,4:2,3:\0,5
family= 1 2 0 1 0 0 new D6h genus #   222 with   288 species is 0:1,4:2,3:\1,2
family= 1 2 0 1 0 0 new D6h genus #   223 with   288 species is 0:1,4:2,3:\1,3
family= 1 2 0 1 0 0 new D6h genus #   224 with   288 species is 0:1,4:2,3:\1,4
family= 1 2 0 1 0 0 new D6h genus #   225 with   288 species is 0:1,4:2,3:\1,5
family= 1 2 0 1 0 0 new D6h genus #   226 with   288 species is 0:1,4:2,3:\2,3
family= 1 2 0 1 0 0 new D6h genus #   227 with   288 species is 0:1,4:2,3:\2,4
family= 1 2 0 1 0 0 new D6h genus #   228 with   288 species is 0:1,4:2,3:\2,5
family= 1 2 0 1 0 0 new D6h genus #   229 with   288 species is 0:1,4:2,3:\3,4
family= 1 2 0 1 0 0 new D6h genus #   230 with   288 species is 0:1,4:2,3:\3,5
family= 1 2 0 1 0 0 new D6h genus #   231 with   288 species is 0:1,4:2,3:\4,5
family= 1 2 0 1 0 0 new D6h genus #   232 with   288 species is 0:1,4:2,4:\0,4
family= 1 2 0 1 0 0 new D6h genus #   233 with   288 species is 0:1,4:2,4:\1,4
family= 1 2 0 1 0 0 new D6h genus #   234 with   288 species is 0:1,4:2,4:\2,4
family= 1 2 0 1 0 0 new D6h genus #   235 with   288 species is 0:1,4:2,4:\3,4
family= 1 2 0 1 0 0 new D6h genus #   236 with   288 species is 0:1,4:2,4:\4,5
family= 1 2 0 1 0 0 new D6h genus #   237 with   288 species is 0:1,4:2,5:\0,1
family= 1 2 0 1 0 0 new D6h genus #   238 with   288 species is 0:1,4:2,5:\0,2
family= 1 2 0 1 0 0 new D6h genus #   239 with   144 species is 0:1,4:2,5:\0,3
family= 1 2 0 1 0 0 new D6h genus #   240 with   288 species is 0:1,4:2,5:\1,2
family= 1 2 0 1 0 0 new D6h genus #   241 with   288 species is 0:1,4:2,5:\1,3
family= 1 2 0 1 0 0 new D6h genus #   242 with   288 species is 0:1,4:2,5:\1,4
family= 1 2 0 1 0 0 new D6h genus #   243 with   144 species is 0:1,4:2,5:\1,5
family= 1 2 0 1 0 0 new D6h genus #   244 with   288 species is 0:1,4:2,5:\2,3
family= 1 2 0 1 0 0 new D6h genus #   245 with   144 species is 0:1,4:2,5:\2,4
family= 1 2 0 1 0 0 new D6h genus #   246 with   288 species is 0:1,4:3,4:\0,4
family= 1 2 0 1 0 0 new D6h genus #   247 with   288 species is 0:1,4:3,4:\1,4
family= 1 2 0 1 0 0 new D6h genus #   248 with   288 species is 0:1,4:3,4:\2,4
family= 1 2 0 1 0 0 new D6h genus #   249 with   288 species is 0:1,4:3,4:\3,4
family= 1 2 0 1 0 0 new D6h genus #   250 with   288 species is 0:1,4:3,4:\4,5
family= 1 2 0 1 0 0 new D6h genus #   251 with    72 species is 0:1,5:1,5:\1,5
family= 1 2 0 1 0 0 new D6h genus #   252 with   288 species is 0:1,5:2,3:\0,1
family= 1 2 0 1 0 0 new D6h genus #   253 with   288 species is 0:1,5:2,3:\0,2
family= 1 2 0 1 0 0 new D6h genus #   254 with   288 species is 0:1,5:2,3:\0,3
family= 1 2 0 1 0 0 new D6h genus #   255 with   288 species is 0:1,5:2,3:\0,4
family= 1 2 0 1 0 0 new D6h genus #   256 with   288 species is 0:1,5:2,3:\0,5
family= 1 2 0 1 0 0 new D6h genus #   257 with   288 species is 0:1,5:2,3:\1,2
family= 1 2 0 1 0 0 new D6h genus #   258 with   288 species is 0:1,5:2,3:\1,3
family= 1 2 0 1 0 0 new D6h genus #   259 with   288 species is 0:1,5:2,3:\1,4
family= 1 2 0 1 0 0 new D6h genus #   260 with   288 species is 0:1,5:2,3:\1,5
family= 1 2 0 1 0 0 new D6h genus #   261 with   288 species is 0:1,5:2,3:\2,3
family= 1 2 0 1 0 0 new D6h genus #   262 with   288 species is 0:1,5:2,3:\2,4
family= 1 2 0 1 0 0 new D6h genus #   263 with   288 species is 0:1,5:2,3:\2,5
family= 1 2 0 1 0 0 new D6h genus #   264 with   288 species is 0:1,5:2,3:\3,4
family= 1 2 0 1 0 0 new D6h genus #   265 with   288 species is 0:1,5:2,3:\3,5
family= 1 2 0 1 0 0 new D6h genus #   266 with   288 species is 0:1,5:2,3:\4,5
family= 1 2 0 1 0 0 new D6h genus #   267 with   288 species is 0:1,5:2,4:\0,1
family= 1 2 0 1 0 0 new D6h genus #   268 with   288 species is 0:1,5:2,4:\0,2
family= 1 2 0 1 0 0 new D6h genus #   269 with   144 species is 0:1,5:2,4:\0,3
family= 1 2 0 1 0 0 new D6h genus #   270 with   288 species is 0:1,5:2,4:\1,2
family= 1 2 0 1 0 0 new D6h genus #   271 with   288 species is 0:1,5:2,4:\1,3
family= 1 2 0 1 0 0 new D6h genus #   272 with   288 species is 0:1,5:2,4:\1,4
family= 1 2 0 1 0 0 new D6h genus #   273 with   144 species is 0:1,5:2,4:\1,5
family= 1 2 0 1 0 0 new D6h genus #   274 with   288 species is 0:1,5:2,4:\2,3
family= 1 2 0 1 0 0 new D6h genus #   275 with   144 species is 0:1,5:2,4:\2,4
family= 1 2 0 1 0 0 new D6h genus #   276 with   144 species is 0:2,3:2,3:\2,3
family= 1 2 0 1 0 0 new D6h genus #   277 with   288 species is 0:2,3:2,4:\0,2
family= 1 2 0 1 0 0 new D6h genus #   278 with   288 species is 0:2,3:2,4:\1,2
family= 1 2 0 1 0 0 new D6h genus #   279 with   288 species is 0:2,3:2,4:\2,3
family= 1 2 0 1 0 0 new D6h genus #   280 with   288 species is 0:2,3:2,4:\2,4
family= 1 2 0 1 0 0 new D6h genus #   281 with   288 species is 0:2,3:2,4:\2,5
family= 1 2 0 1 0 0 new D6h genus #   282 with   144 species is 0:2,3:3,4:\0,3
family= 1 2 0 1 0 0 new D6h genus #   283 with   288 species is 0:2,3:3,4:\1,3
family= 1 2 0 1 0 0 new D6h genus #   284 with   288 species is 0:2,3:3,4:\2,3
family= 1 2 0 1 0 0 new D6h genus #   285 with    72 species is 0:2,4:2,4:\2,4
Nber of genera for this family=  285
 
family= 0 3 0 1 0 0
 
family= 0 3 0 1 0 0 new D6h genus #     1 with   144 species is 0,1:0,1:2,3:\0,1
family= 0 3 0 1 0 0 new D6h genus #     2 with   144 species is 0,1:0,1:2,4:\0,1
family= 0 3 0 1 0 0 new D6h genus #     3 with    72 species is 0,1:0,1:2,5:\0,1
family= 0 3 0 1 0 0 new D6h genus #     4 with    72 species is 0,1:0,1:3,4:\0,1
family= 0 3 0 1 0 0 new D6h genus #     5 with   288 species is 0,1:0,2:1,3:\0,1
family= 0 3 0 1 0 0 new D6h genus #     6 with   288 species is 0,1:0,2:1,4:\0,1
family= 0 3 0 1 0 0 new D6h genus #     7 with   144 species is 0,1:0,2:1,5:\0,1
family= 0 3 0 1 0 0 new D6h genus #     8 with   288 species is 0,1:0,2:2,3:\0,2
family= 0 3 0 1 0 0 new D6h genus #     9 with   288 species is 0,1:0,2:2,4:\0,2
family= 0 3 0 1 0 0 new D6h genus #    10 with   288 species is 0,1:0,2:2,5:\0,2
family= 0 3 0 1 0 0 new D6h genus #    11 with   288 species is 0,1:0,2:3,4:\0,1
family= 0 3 0 1 0 0 new D6h genus #    12 with   288 species is 0,1:0,2:3,4:\0,2
family= 0 3 0 1 0 0 new D6h genus #    13 with   288 species is 0,1:0,2:3,4:\0,3
family= 0 3 0 1 0 0 new D6h genus #    14 with   288 species is 0,1:0,2:3,4:\0,4
family= 0 3 0 1 0 0 new D6h genus #    15 with   288 species is 0,1:0,2:3,4:\0,5
family= 0 3 0 1 0 0 new D6h genus #    16 with   288 species is 0,1:0,2:3,5:\0,1
family= 0 3 0 1 0 0 new D6h genus #    17 with   288 species is 0,1:0,2:3,5:\0,2
family= 0 3 0 1 0 0 new D6h genus #    18 with   288 species is 0,1:0,2:3,5:\0,3
family= 0 3 0 1 0 0 new D6h genus #    19 with   288 species is 0,1:0,2:3,5:\0,4
family= 0 3 0 1 0 0 new D6h genus #    20 with   288 species is 0,1:0,2:3,5:\0,5
family= 0 3 0 1 0 0 new D6h genus #    21 with   288 species is 0,1:0,2:4,5:\0,1
family= 0 3 0 1 0 0 new D6h genus #    22 with   288 species is 0,1:0,2:4,5:\0,2
family= 0 3 0 1 0 0 new D6h genus #    23 with   288 species is 0,1:0,2:4,5:\0,3
family= 0 3 0 1 0 0 new D6h genus #    24 with   288 species is 0,1:0,2:4,5:\0,4
family= 0 3 0 1 0 0 new D6h genus #    25 with   288 species is 0,1:0,2:4,5:\0,5
family= 0 3 0 1 0 0 new D6h genus #    26 with   288 species is 0,1:0,3:1,2:\0,1
family= 0 3 0 1 0 0 new D6h genus #    27 with   144 species is 0,1:0,3:1,4:\0,1
family= 0 3 0 1 0 0 new D6h genus #    28 with   144 species is 0,1:0,3:2,3:\0,3
family= 0 3 0 1 0 0 new D6h genus #    29 with   288 species is 0,1:0,3:2,4:\0,1
family= 0 3 0 1 0 0 new D6h genus #    30 with   288 species is 0,1:0,3:2,4:\0,2
family= 0 3 0 1 0 0 new D6h genus #    31 with   288 species is 0,1:0,3:2,4:\0,3
family= 0 3 0 1 0 0 new D6h genus #    32 with   288 species is 0,1:0,3:2,4:\0,4
family= 0 3 0 1 0 0 new D6h genus #    33 with   288 species is 0,1:0,3:2,4:\0,5
family= 0 3 0 1 0 0 new D6h genus #    34 with   288 species is 0,1:0,3:2,5:\0,1
family= 0 3 0 1 0 0 new D6h genus #    35 with   288 species is 0,1:0,3:2,5:\0,2
family= 0 3 0 1 0 0 new D6h genus #    36 with   288 species is 0,1:0,3:2,5:\0,3
family= 0 3 0 1 0 0 new D6h genus #    37 with   288 species is 0,1:0,3:2,5:\0,4
family= 0 3 0 1 0 0 new D6h genus #    38 with   288 species is 0,1:0,3:2,5:\0,5
family= 0 3 0 1 0 0 new D6h genus #    39 with   144 species is 0,1:0,3:3,4:\0,3
family= 0 3 0 1 0 0 new D6h genus #    40 with   288 species is 0,1:0,3:3,5:\0,3
family= 0 3 0 1 0 0 new D6h genus #    41 with   288 species is 0,1:0,3:4,5:\0,1
family= 0 3 0 1 0 0 new D6h genus #    42 with   288 species is 0,1:0,3:4,5:\0,2
family= 0 3 0 1 0 0 new D6h genus #    43 with   288 species is 0,1:0,3:4,5:\0,3
family= 0 3 0 1 0 0 new D6h genus #    44 with   288 species is 0,1:0,3:4,5:\0,4
family= 0 3 0 1 0 0 new D6h genus #    45 with   288 species is 0,1:0,3:4,5:\0,5
family= 0 3 0 1 0 0 new D6h genus #    46 with   288 species is 0,1:0,4:1,2:\0,1
family= 0 3 0 1 0 0 new D6h genus #    47 with   144 species is 0,1:0,4:1,3:\0,1
family= 0 3 0 1 0 0 new D6h genus #    48 with   288 species is 0,1:0,4:2,3:\0,1
family= 0 3 0 1 0 0 new D6h genus #    49 with   288 species is 0,1:0,4:2,3:\0,2
family= 0 3 0 1 0 0 new D6h genus #    50 with   288 species is 0,1:0,4:2,3:\0,3
family= 0 3 0 1 0 0 new D6h genus #    51 with   288 species is 0,1:0,4:2,3:\0,4
family= 0 3 0 1 0 0 new D6h genus #    52 with   288 species is 0,1:0,4:2,3:\0,5
family= 0 3 0 1 0 0 new D6h genus #    53 with   288 species is 0,1:0,4:2,4:\0,4
family= 0 3 0 1 0 0 new D6h genus #    54 with   288 species is 0,1:0,4:2,5:\0,1
family= 0 3 0 1 0 0 new D6h genus #    55 with   288 species is 0,1:0,4:2,5:\0,2
family= 0 3 0 1 0 0 new D6h genus #    56 with   288 species is 0,1:0,4:2,5:\0,3
family= 0 3 0 1 0 0 new D6h genus #    57 with   288 species is 0,1:0,4:2,5:\0,4
family= 0 3 0 1 0 0 new D6h genus #    58 with   288 species is 0,1:0,4:2,5:\0,5
family= 0 3 0 1 0 0 new D6h genus #    59 with   144 species is 0,1:0,4:3,4:\0,4
family= 0 3 0 1 0 0 new D6h genus #    60 with   288 species is 0,1:0,4:3,5:\0,1
family= 0 3 0 1 0 0 new D6h genus #    61 with   288 species is 0,1:0,4:3,5:\0,2
family= 0 3 0 1 0 0 new D6h genus #    62 with   288 species is 0,1:0,4:3,5:\0,3
family= 0 3 0 1 0 0 new D6h genus #    63 with   288 species is 0,1:0,4:3,5:\0,4
family= 0 3 0 1 0 0 new D6h genus #    64 with   288 species is 0,1:0,4:3,5:\0,5
family= 0 3 0 1 0 0 new D6h genus #    65 with   144 species is 0,1:0,5:1,2:\0,1
family= 0 3 0 1 0 0 new D6h genus #    66 with   288 species is 0,1:0,5:2,3:\0,1
family= 0 3 0 1 0 0 new D6h genus #    67 with   288 species is 0,1:0,5:2,3:\0,2
family= 0 3 0 1 0 0 new D6h genus #    68 with   288 species is 0,1:0,5:2,3:\0,3
family= 0 3 0 1 0 0 new D6h genus #    69 with   288 species is 0,1:0,5:2,3:\0,4
family= 0 3 0 1 0 0 new D6h genus #    70 with   288 species is 0,1:0,5:2,3:\0,5
family= 0 3 0 1 0 0 new D6h genus #    71 with   288 species is 0,1:0,5:2,4:\0,1
family= 0 3 0 1 0 0 new D6h genus #    72 with   288 species is 0,1:0,5:2,4:\0,2
family= 0 3 0 1 0 0 new D6h genus #    73 with   144 species is 0,1:0,5:2,4:\0,3
family= 0 3 0 1 0 0 new D6h genus #    74 with   144 species is 0,1:2,3:4,5:\0,1
family= 0 3 0 1 0 0 new D6h genus #    75 with   288 species is 0,1:2,3:4,5:\0,2
family= 0 3 0 1 0 0 new D6h genus #    76 with   144 species is 0,1:2,3:4,5:\0,3
family= 0 3 0 1 0 0 new D6h genus #    77 with   144 species is 0,1:2,3:4,5:\0,5
family= 0 3 0 1 0 0 new D6h genus #    78 with   144 species is 0,1:2,4:2,4:\2,4
family= 0 3 0 1 0 0 new D6h genus #    79 with   288 species is 0,1:2,4:2,5:\0,2
family= 0 3 0 1 0 0 new D6h genus #    80 with   288 species is 0,1:2,4:2,5:\1,2
family= 0 3 0 1 0 0 new D6h genus #    81 with   288 species is 0,1:2,4:2,5:\2,3
family= 0 3 0 1 0 0 new D6h genus #    82 with   288 species is 0,1:2,4:2,5:\2,4
family= 0 3 0 1 0 0 new D6h genus #    83 with   288 species is 0,1:2,4:2,5:\2,5
family= 0 3 0 1 0 0 new D6h genus #    84 with   144 species is 0,1:2,4:3,5:\0,1
family= 0 3 0 1 0 0 new D6h genus #    85 with   288 species is 0,1:2,4:3,5:\0,2
family= 0 3 0 1 0 0 new D6h genus #    86 with   288 species is 0,1:2,4:3,5:\0,3
family= 0 3 0 1 0 0 new D6h genus #    87 with   288 species is 0,1:2,4:3,5:\0,4
family= 0 3 0 1 0 0 new D6h genus #    88 with   288 species is 0,1:2,4:3,5:\0,5
family= 0 3 0 1 0 0 new D6h genus #    89 with   288 species is 0,1:2,4:3,5:\2,3
family= 0 3 0 1 0 0 new D6h genus #    90 with   288 species is 0,1:2,4:3,5:\2,4
family= 0 3 0 1 0 0 new D6h genus #    91 with   144 species is 0,1:2,4:3,5:\2,5
family= 0 3 0 1 0 0 new D6h genus #    92 with   144 species is 0,1:2,4:3,5:\3,4
family= 0 3 0 1 0 0 new D6h genus #    93 with    72 species is 0,1:2,5:2,5:\2,5
family= 0 3 0 1 0 0 new D6h genus #    94 with   144 species is 0,1:2,5:3,4:\0,1
family= 0 3 0 1 0 0 new D6h genus #    95 with   288 species is 0,1:2,5:3,4:\0,2
family= 0 3 0 1 0 0 new D6h genus #    96 with   144 species is 0,1:2,5:3,4:\0,3
family= 0 3 0 1 0 0 new D6h genus #    97 with   144 species is 0,1:2,5:3,4:\0,4
family= 0 3 0 1 0 0 new D6h genus #    98 with   288 species is 0,1:2,5:3,4:\0,5
family= 0 3 0 1 0 0 new D6h genus #    99 with    72 species is 0,1:2,5:3,4:\2,5
family= 0 3 0 1 0 0 new D6h genus #   100 with   144 species is 0,2:0,2:1,3:\0,2
family= 0 3 0 1 0 0 new D6h genus #   101 with    72 species is 0,2:0,2:1,4:\0,2
family= 0 3 0 1 0 0 new D6h genus #   102 with    72 species is 0,2:0,2:3,5:\0,2
family= 0 3 0 1 0 0 new D6h genus #   103 with   144 species is 0,2:0,3:1,3:\0,3
family= 0 3 0 1 0 0 new D6h genus #   104 with   288 species is 0,2:0,3:1,4:\0,1
family= 0 3 0 1 0 0 new D6h genus #   105 with   288 species is 0,2:0,3:1,4:\0,2
family= 0 3 0 1 0 0 new D6h genus #   106 with   288 species is 0,2:0,3:1,4:\0,3
family= 0 3 0 1 0 0 new D6h genus #   107 with   288 species is 0,2:0,3:1,4:\0,4
family= 0 3 0 1 0 0 new D6h genus #   108 with   288 species is 0,2:0,3:1,4:\0,5
family= 0 3 0 1 0 0 new D6h genus #   109 with   288 species is 0,2:0,3:1,5:\0,1
family= 0 3 0 1 0 0 new D6h genus #   110 with   288 species is 0,2:0,3:1,5:\0,2
family= 0 3 0 1 0 0 new D6h genus #   111 with   288 species is 0,2:0,3:1,5:\0,3
family= 0 3 0 1 0 0 new D6h genus #   112 with   288 species is 0,2:0,3:1,5:\0,4
family= 0 3 0 1 0 0 new D6h genus #   113 with   288 species is 0,2:0,3:1,5:\0,5
family= 0 3 0 1 0 0 new D6h genus #   114 with   288 species is 0,2:0,3:2,4:\0,2
family= 0 3 0 1 0 0 new D6h genus #   115 with   144 species is 0,2:0,3:2,5:\0,2
family= 0 3 0 1 0 0 new D6h genus #   116 with   144 species is 0,2:0,3:3,5:\0,3
family= 0 3 0 1 0 0 new D6h genus #   117 with   288 species is 0,2:0,4:1,3:\0,1
family= 0 3 0 1 0 0 new D6h genus #   118 with   288 species is 0,2:0,4:1,3:\0,2
family= 0 3 0 1 0 0 new D6h genus #   119 with   288 species is 0,2:0,4:1,3:\0,3
family= 0 3 0 1 0 0 new D6h genus #   120 with   288 species is 0,2:0,4:1,3:\0,4
family= 0 3 0 1 0 0 new D6h genus #   121 with   288 species is 0,2:0,4:1,3:\0,5
family= 0 3 0 1 0 0 new D6h genus #   122 with   288 species is 0,2:0,4:1,5:\0,1
family= 0 3 0 1 0 0 new D6h genus #   123 with   288 species is 0,2:0,4:1,5:\0,2
family= 0 3 0 1 0 0 new D6h genus #   124 with   144 species is 0,2:0,4:1,5:\0,3
family= 0 3 0 1 0 0 new D6h genus #   125 with    72 species is 0,2:1,4:1,4:\1,4
family= 0 3 0 1 0 0 new D6h genus #   126 with   288 species is 0,2:1,4:3,5:\0,1
family= 0 3 0 1 0 0 new D6h genus #   127 with   144 species is 0,2:1,4:3,5:\0,2
family= 0 3 0 1 0 0 new D6h genus #   128 with   144 species is 0,2:1,4:3,5:\0,3
family= 0 3 0 1 0 0 new D6h genus #   129 with   288 species is 0,2:1,4:3,5:\0,4
family= 0 3 0 1 0 0 new D6h genus #   130 with   144 species is 0,2:1,4:3,5:\0,5
family= 0 3 0 1 0 0 new D6h genus #   131 with    72 species is 0,2:1,4:3,5:\1,4
family= 0 3 0 1 0 0 new D6h genus #   132 with    72 species is 0,3:0,3:1,4:\0,3
family= 0 3 0 1 0 0 new D6h genus #   133 with   144 species is 0,3:1,4:2,5:\0,1
family= 0 3 0 1 0 0 new D6h genus #   134 with   144 species is 0,3:1,4:2,5:\0,2
family= 0 3 0 1 0 0 new D6h genus #   135 with    72 species is 0,3:1,4:2,5:\0,3
Nber of genera for this family=  135
 
family= 2 0 1 1 0 0
 
family= 2 0 1 1 0 0 new D6h genus #     1 with   144 species is 0:0:1,2,3:\0,1
family= 2 0 1 1 0 0 new D6h genus #     2 with   144 species is 0:0:1,2,3:\0,2
family= 2 0 1 1 0 0 new D6h genus #     3 with   144 species is 0:0:1,2,3:\0,3
family= 2 0 1 1 0 0 new D6h genus #     4 with   144 species is 0:0:1,2,3:\0,4
family= 2 0 1 1 0 0 new D6h genus #     5 with   144 species is 0:0:1,2,3:\0,5
family= 2 0 1 1 0 0 new D6h genus #     6 with   144 species is 0:0:1,2,4:\0,1
family= 2 0 1 1 0 0 new D6h genus #     7 with   144 species is 0:0:1,2,4:\0,2
family= 2 0 1 1 0 0 new D6h genus #     8 with   144 species is 0:0:1,2,4:\0,3
family= 2 0 1 1 0 0 new D6h genus #     9 with   144 species is 0:0:1,2,4:\0,4
family= 2 0 1 1 0 0 new D6h genus #    10 with   144 species is 0:0:1,2,4:\0,5
family= 2 0 1 1 0 0 new D6h genus #    11 with   144 species is 0:0:1,2,5:\0,1
family= 2 0 1 1 0 0 new D6h genus #    12 with   144 species is 0:0:1,2,5:\0,2
family= 2 0 1 1 0 0 new D6h genus #    13 with   144 species is 0:0:1,2,5:\0,3
family= 2 0 1 1 0 0 new D6h genus #    14 with   144 species is 0:0:1,2,5:\0,4
family= 2 0 1 1 0 0 new D6h genus #    15 with   144 species is 0:0:1,2,5:\0,5
family= 2 0 1 1 0 0 new D6h genus #    16 with   144 species is 0:0:1,3,4:\0,1
family= 2 0 1 1 0 0 new D6h genus #    17 with   144 species is 0:0:1,3,4:\0,2
family= 2 0 1 1 0 0 new D6h genus #    18 with   144 species is 0:0:1,3,4:\0,3
family= 2 0 1 1 0 0 new D6h genus #    19 with   144 species is 0:0:1,3,4:\0,4
family= 2 0 1 1 0 0 new D6h genus #    20 with   144 species is 0:0:1,3,4:\0,5
family= 2 0 1 1 0 0 new D6h genus #    21 with   144 species is 0:0:1,3,5:\0,1
family= 2 0 1 1 0 0 new D6h genus #    22 with   144 species is 0:0:1,3,5:\0,2
family= 2 0 1 1 0 0 new D6h genus #    23 with    72 species is 0:0:1,3,5:\0,3
family= 2 0 1 1 0 0 new D6h genus #    24 with   144 species is 0:0:2,3,4:\0,1
family= 2 0 1 1 0 0 new D6h genus #    25 with   144 species is 0:0:2,3,4:\0,2
family= 2 0 1 1 0 0 new D6h genus #    26 with    72 species is 0:0:2,3,4:\0,3
family= 2 0 1 1 0 0 new D6h genus #    27 with   288 species is 0:1:0,1,2:\0,1
family= 2 0 1 1 0 0 new D6h genus #    28 with   288 species is 0:1:0,1,3:\0,1
family= 2 0 1 1 0 0 new D6h genus #    29 with   288 species is 0:1:0,2,3:\0,1
family= 2 0 1 1 0 0 new D6h genus #    30 with   288 species is 0:1:0,2,3:\0,2
family= 2 0 1 1 0 0 new D6h genus #    31 with   288 species is 0:1:0,2,3:\0,3
family= 2 0 1 1 0 0 new D6h genus #    32 with   288 species is 0:1:0,2,3:\0,4
family= 2 0 1 1 0 0 new D6h genus #    33 with   288 species is 0:1:0,2,3:\0,5
family= 2 0 1 1 0 0 new D6h genus #    34 with   288 species is 0:1:0,2,4:\0,1
family= 2 0 1 1 0 0 new D6h genus #    35 with   288 species is 0:1:0,2,4:\0,2
family= 2 0 1 1 0 0 new D6h genus #    36 with   288 species is 0:1:0,2,4:\0,3
family= 2 0 1 1 0 0 new D6h genus #    37 with   288 species is 0:1:0,2,4:\0,4
family= 2 0 1 1 0 0 new D6h genus #    38 with   288 species is 0:1:0,2,4:\0,5
family= 2 0 1 1 0 0 new D6h genus #    39 with   288 species is 0:1:0,2,5:\0,1
family= 2 0 1 1 0 0 new D6h genus #    40 with   288 species is 0:1:0,2,5:\0,2
family= 2 0 1 1 0 0 new D6h genus #    41 with   288 species is 0:1:0,2,5:\0,3
family= 2 0 1 1 0 0 new D6h genus #    42 with   288 species is 0:1:0,2,5:\0,4
family= 2 0 1 1 0 0 new D6h genus #    43 with   288 species is 0:1:0,2,5:\0,5
family= 2 0 1 1 0 0 new D6h genus #    44 with   288 species is 0:1:0,3,4:\0,1
family= 2 0 1 1 0 0 new D6h genus #    45 with   288 species is 0:1:0,3,4:\0,2
family= 2 0 1 1 0 0 new D6h genus #    46 with   288 species is 0:1:0,3,4:\0,3
family= 2 0 1 1 0 0 new D6h genus #    47 with   288 species is 0:1:0,3,4:\0,4
family= 2 0 1 1 0 0 new D6h genus #    48 with   288 species is 0:1:0,3,4:\0,5
family= 2 0 1 1 0 0 new D6h genus #    49 with   288 species is 0:1:0,3,5:\0,1
family= 2 0 1 1 0 0 new D6h genus #    50 with   288 species is 0:1:0,3,5:\0,2
family= 2 0 1 1 0 0 new D6h genus #    51 with   288 species is 0:1:0,3,5:\0,3
family= 2 0 1 1 0 0 new D6h genus #    52 with   288 species is 0:1:0,3,5:\0,4
family= 2 0 1 1 0 0 new D6h genus #    53 with   288 species is 0:1:0,3,5:\0,5
family= 2 0 1 1 0 0 new D6h genus #    54 with   288 species is 0:1:0,4,5:\0,1
family= 2 0 1 1 0 0 new D6h genus #    55 with   288 species is 0:1:0,4,5:\0,2
family= 2 0 1 1 0 0 new D6h genus #    56 with   288 species is 0:1:0,4,5:\0,3
family= 2 0 1 1 0 0 new D6h genus #    57 with   288 species is 0:1:0,4,5:\0,4
family= 2 0 1 1 0 0 new D6h genus #    58 with   288 species is 0:1:0,4,5:\0,5
family= 2 0 1 1 0 0 new D6h genus #    59 with   288 species is 0:1:2,3,4:\0,1
family= 2 0 1 1 0 0 new D6h genus #    60 with   288 species is 0:1:2,3,4:\0,2
family= 2 0 1 1 0 0 new D6h genus #    61 with   288 species is 0:1:2,3,4:\0,3
family= 2 0 1 1 0 0 new D6h genus #    62 with   288 species is 0:1:2,3,4:\0,4
family= 2 0 1 1 0 0 new D6h genus #    63 with   288 species is 0:1:2,3,4:\0,5
family= 2 0 1 1 0 0 new D6h genus #    64 with   288 species is 0:1:2,3,4:\1,2
family= 2 0 1 1 0 0 new D6h genus #    65 with   288 species is 0:1:2,3,4:\1,3
family= 2 0 1 1 0 0 new D6h genus #    66 with   288 species is 0:1:2,3,4:\1,4
family= 2 0 1 1 0 0 new D6h genus #    67 with   288 species is 0:1:2,3,4:\1,5
family= 2 0 1 1 0 0 new D6h genus #    68 with   288 species is 0:1:2,3,4:\2,3
family= 2 0 1 1 0 0 new D6h genus #    69 with   288 species is 0:1:2,3,4:\2,4
family= 2 0 1 1 0 0 new D6h genus #    70 with   288 species is 0:1:2,3,4:\2,5
family= 2 0 1 1 0 0 new D6h genus #    71 with   288 species is 0:1:2,3,4:\3,4
family= 2 0 1 1 0 0 new D6h genus #    72 with   288 species is 0:1:2,3,4:\3,5
family= 2 0 1 1 0 0 new D6h genus #    73 with   288 species is 0:1:2,3,4:\4,5
family= 2 0 1 1 0 0 new D6h genus #    74 with   288 species is 0:1:2,3,5:\0,1
family= 2 0 1 1 0 0 new D6h genus #    75 with   288 species is 0:1:2,3,5:\0,2
family= 2 0 1 1 0 0 new D6h genus #    76 with   288 species is 0:1:2,3,5:\0,3
family= 2 0 1 1 0 0 new D6h genus #    77 with   288 species is 0:1:2,3,5:\0,4
family= 2 0 1 1 0 0 new D6h genus #    78 with   288 species is 0:1:2,3,5:\0,5
family= 2 0 1 1 0 0 new D6h genus #    79 with   288 species is 0:1:2,3,5:\1,2
family= 2 0 1 1 0 0 new D6h genus #    80 with   288 species is 0:1:2,3,5:\1,3
family= 2 0 1 1 0 0 new D6h genus #    81 with   288 species is 0:1:2,3,5:\1,4
family= 2 0 1 1 0 0 new D6h genus #    82 with   288 species is 0:1:2,3,5:\1,5
family= 2 0 1 1 0 0 new D6h genus #    83 with   288 species is 0:1:2,3,5:\2,3
family= 2 0 1 1 0 0 new D6h genus #    84 with   288 species is 0:1:2,3,5:\2,4
family= 2 0 1 1 0 0 new D6h genus #    85 with   288 species is 0:1:2,3,5:\2,5
family= 2 0 1 1 0 0 new D6h genus #    86 with   288 species is 0:1:2,3,5:\3,4
family= 2 0 1 1 0 0 new D6h genus #    87 with   288 species is 0:1:2,3,5:\3,5
family= 2 0 1 1 0 0 new D6h genus #    88 with   288 species is 0:1:2,3,5:\4,5
family= 2 0 1 1 0 0 new D6h genus #    89 with   144 species is 0:2:0,1,2:\0,2
family= 2 0 1 1 0 0 new D6h genus #    90 with   288 species is 0:2:0,1,3:\0,1
family= 2 0 1 1 0 0 new D6h genus #    91 with   288 species is 0:2:0,1,3:\0,2
family= 2 0 1 1 0 0 new D6h genus #    92 with   288 species is 0:2:0,1,3:\0,3
family= 2 0 1 1 0 0 new D6h genus #    93 with   288 species is 0:2:0,1,3:\0,4
family= 2 0 1 1 0 0 new D6h genus #    94 with   288 species is 0:2:0,1,3:\0,5
family= 2 0 1 1 0 0 new D6h genus #    95 with   288 species is 0:2:0,1,4:\0,1
family= 2 0 1 1 0 0 new D6h genus #    96 with   288 species is 0:2:0,1,4:\0,2
family= 2 0 1 1 0 0 new D6h genus #    97 with   288 species is 0:2:0,1,4:\0,3
family= 2 0 1 1 0 0 new D6h genus #    98 with   288 species is 0:2:0,1,4:\0,4
family= 2 0 1 1 0 0 new D6h genus #    99 with   288 species is 0:2:0,1,4:\0,5
family= 2 0 1 1 0 0 new D6h genus #   100 with   288 species is 0:2:0,1,5:\0,1
family= 2 0 1 1 0 0 new D6h genus #   101 with   288 species is 0:2:0,1,5:\0,2
family= 2 0 1 1 0 0 new D6h genus #   102 with   288 species is 0:2:0,1,5:\0,3
family= 2 0 1 1 0 0 new D6h genus #   103 with   288 species is 0:2:0,1,5:\0,4
family= 2 0 1 1 0 0 new D6h genus #   104 with   288 species is 0:2:0,1,5:\0,5
family= 2 0 1 1 0 0 new D6h genus #   105 with   288 species is 0:2:0,2,3:\0,2
family= 2 0 1 1 0 0 new D6h genus #   106 with   144 species is 0:2:0,2,4:\0,2
family= 2 0 1 1 0 0 new D6h genus #   107 with   288 species is 0:2:0,3,4:\0,1
family= 2 0 1 1 0 0 new D6h genus #   108 with   288 species is 0:2:0,3,4:\0,2
family= 2 0 1 1 0 0 new D6h genus #   109 with   288 species is 0:2:0,3,4:\0,3
family= 2 0 1 1 0 0 new D6h genus #   110 with   288 species is 0:2:0,3,4:\0,4
family= 2 0 1 1 0 0 new D6h genus #   111 with   288 species is 0:2:0,3,4:\0,5
family= 2 0 1 1 0 0 new D6h genus #   112 with   288 species is 0:2:0,3,5:\0,1
family= 2 0 1 1 0 0 new D6h genus #   113 with   288 species is 0:2:0,3,5:\0,2
family= 2 0 1 1 0 0 new D6h genus #   114 with   288 species is 0:2:0,3,5:\0,3
family= 2 0 1 1 0 0 new D6h genus #   115 with   288 species is 0:2:0,3,5:\0,4
family= 2 0 1 1 0 0 new D6h genus #   116 with   288 species is 0:2:0,3,5:\0,5
family= 2 0 1 1 0 0 new D6h genus #   117 with   288 species is 0:2:0,4,5:\0,1
family= 2 0 1 1 0 0 new D6h genus #   118 with   288 species is 0:2:0,4,5:\0,2
family= 2 0 1 1 0 0 new D6h genus #   119 with   288 species is 0:2:0,4,5:\0,3
family= 2 0 1 1 0 0 new D6h genus #   120 with   288 species is 0:2:0,4,5:\0,4
family= 2 0 1 1 0 0 new D6h genus #   121 with   288 species is 0:2:0,4,5:\0,5
family= 2 0 1 1 0 0 new D6h genus #   122 with   288 species is 0:2:1,3,4:\0,1
family= 2 0 1 1 0 0 new D6h genus #   123 with   288 species is 0:2:1,3,4:\0,2
family= 2 0 1 1 0 0 new D6h genus #   124 with   288 species is 0:2:1,3,4:\0,3
family= 2 0 1 1 0 0 new D6h genus #   125 with   288 species is 0:2:1,3,4:\0,4
family= 2 0 1 1 0 0 new D6h genus #   126 with   288 species is 0:2:1,3,4:\0,5
family= 2 0 1 1 0 0 new D6h genus #   127 with   288 species is 0:2:1,3,4:\1,2
family= 2 0 1 1 0 0 new D6h genus #   128 with   288 species is 0:2:1,3,4:\1,3
family= 2 0 1 1 0 0 new D6h genus #   129 with   288 species is 0:2:1,3,4:\1,4
family= 2 0 1 1 0 0 new D6h genus #   130 with   288 species is 0:2:1,3,4:\1,5
family= 2 0 1 1 0 0 new D6h genus #   131 with   288 species is 0:2:1,3,4:\2,3
family= 2 0 1 1 0 0 new D6h genus #   132 with   288 species is 0:2:1,3,4:\2,4
family= 2 0 1 1 0 0 new D6h genus #   133 with   288 species is 0:2:1,3,4:\2,5
family= 2 0 1 1 0 0 new D6h genus #   134 with   288 species is 0:2:1,3,4:\3,4
family= 2 0 1 1 0 0 new D6h genus #   135 with   288 species is 0:2:1,3,4:\3,5
family= 2 0 1 1 0 0 new D6h genus #   136 with   288 species is 0:2:1,3,4:\4,5
family= 2 0 1 1 0 0 new D6h genus #   137 with   288 species is 0:2:1,3,5:\0,1
family= 2 0 1 1 0 0 new D6h genus #   138 with   144 species is 0:2:1,3,5:\0,2
family= 2 0 1 1 0 0 new D6h genus #   139 with   288 species is 0:2:1,3,5:\0,3
family= 2 0 1 1 0 0 new D6h genus #   140 with   288 species is 0:2:1,3,5:\0,4
family= 2 0 1 1 0 0 new D6h genus #   141 with   288 species is 0:2:1,3,5:\0,5
family= 2 0 1 1 0 0 new D6h genus #   142 with   288 species is 0:2:1,3,5:\1,3
family= 2 0 1 1 0 0 new D6h genus #   143 with   144 species is 0:2:1,3,5:\1,4
family= 2 0 1 1 0 0 new D6h genus #   144 with   288 species is 0:2:1,3,5:\3,4
family= 2 0 1 1 0 0 new D6h genus #   145 with   144 species is 0:2:1,3,5:\3,5
family= 2 0 1 1 0 0 new D6h genus #   146 with   288 species is 0:2:3,4,5:\0,1
family= 2 0 1 1 0 0 new D6h genus #   147 with   144 species is 0:2:3,4,5:\0,2
family= 2 0 1 1 0 0 new D6h genus #   148 with   288 species is 0:2:3,4,5:\0,3
family= 2 0 1 1 0 0 new D6h genus #   149 with   288 species is 0:2:3,4,5:\0,4
family= 2 0 1 1 0 0 new D6h genus #   150 with   288 species is 0:2:3,4,5:\0,5
family= 2 0 1 1 0 0 new D6h genus #   151 with   288 species is 0:2:3,4,5:\1,3
family= 2 0 1 1 0 0 new D6h genus #   152 with   144 species is 0:2:3,4,5:\1,4
family= 2 0 1 1 0 0 new D6h genus #   153 with   288 species is 0:2:3,4,5:\3,4
family= 2 0 1 1 0 0 new D6h genus #   154 with   144 species is 0:2:3,4,5:\3,5
family= 2 0 1 1 0 0 new D6h genus #   155 with   288 species is 0:3:0,1,2:\0,1
family= 2 0 1 1 0 0 new D6h genus #   156 with   288 species is 0:3:0,1,2:\0,2
family= 2 0 1 1 0 0 new D6h genus #   157 with   288 species is 0:3:0,1,2:\0,3
family= 2 0 1 1 0 0 new D6h genus #   158 with   288 species is 0:3:0,1,2:\0,4
family= 2 0 1 1 0 0 new D6h genus #   159 with   288 species is 0:3:0,1,2:\0,5
family= 2 0 1 1 0 0 new D6h genus #   160 with   288 species is 0:3:0,1,3:\0,3
family= 2 0 1 1 0 0 new D6h genus #   161 with   288 species is 0:3:0,1,4:\0,1
family= 2 0 1 1 0 0 new D6h genus #   162 with   288 species is 0:3:0,1,4:\0,2
family= 2 0 1 1 0 0 new D6h genus #   163 with   288 species is 0:3:0,1,4:\0,3
family= 2 0 1 1 0 0 new D6h genus #   164 with   288 species is 0:3:0,1,4:\0,4
family= 2 0 1 1 0 0 new D6h genus #   165 with   288 species is 0:3:0,1,4:\0,5
family= 2 0 1 1 0 0 new D6h genus #   166 with   288 species is 0:3:0,1,5:\0,1
family= 2 0 1 1 0 0 new D6h genus #   167 with   288 species is 0:3:0,1,5:\0,2
family= 2 0 1 1 0 0 new D6h genus #   168 with   144 species is 0:3:0,1,5:\0,3
family= 2 0 1 1 0 0 new D6h genus #   169 with   288 species is 0:3:0,2,4:\0,1
family= 2 0 1 1 0 0 new D6h genus #   170 with   288 species is 0:3:0,2,4:\0,2
family= 2 0 1 1 0 0 new D6h genus #   171 with   144 species is 0:3:0,2,4:\0,3
family= 2 0 1 1 0 0 new D6h genus #   172 with   288 species is 0:3:1,2,4:\0,1
family= 2 0 1 1 0 0 new D6h genus #   173 with   288 species is 0:3:1,2,4:\0,2
family= 2 0 1 1 0 0 new D6h genus #   174 with   288 species is 0:3:1,2,4:\0,3
family= 2 0 1 1 0 0 new D6h genus #   175 with   288 species is 0:3:1,2,4:\0,4
family= 2 0 1 1 0 0 new D6h genus #   176 with   288 species is 0:3:1,2,4:\0,5
family= 2 0 1 1 0 0 new D6h genus #   177 with   288 species is 0:3:1,2,4:\1,2
family= 2 0 1 1 0 0 new D6h genus #   178 with   288 species is 0:3:1,2,4:\1,3
family= 2 0 1 1 0 0 new D6h genus #   179 with   288 species is 0:3:1,2,4:\1,4
family= 2 0 1 1 0 0 new D6h genus #   180 with   288 species is 0:3:1,2,4:\1,5
family= 2 0 1 1 0 0 new D6h genus #   181 with   288 species is 0:3:1,2,4:\2,3
family= 2 0 1 1 0 0 new D6h genus #   182 with   288 species is 0:3:1,2,4:\2,4
family= 2 0 1 1 0 0 new D6h genus #   183 with   288 species is 0:3:1,2,4:\2,5
family= 2 0 1 1 0 0 new D6h genus #   184 with   288 species is 0:3:1,2,4:\3,4
family= 2 0 1 1 0 0 new D6h genus #   185 with   288 species is 0:3:1,2,4:\3,5
family= 2 0 1 1 0 0 new D6h genus #   186 with   288 species is 0:3:1,2,4:\4,5
Nber of genera for this family=  186
 
family= 1 1 1 1 0 0
 
family= 1 1 1 1 0 0 new D6h genus #     1 with   288 species is 0:0,1:1,2,3:\0,1
family= 1 1 1 1 0 0 new D6h genus #     2 with   288 species is 0:0,1:1,2,4:\0,1
family= 1 1 1 1 0 0 new D6h genus #     3 with   288 species is 0:0,1:1,2,5:\0,1
family= 1 1 1 1 0 0 new D6h genus #     4 with   288 species is 0:0,1:1,3,4:\0,1
family= 1 1 1 1 0 0 new D6h genus #     5 with   288 species is 0:0,1:1,3,5:\0,1
family= 1 1 1 1 0 0 new D6h genus #     6 with   288 species is 0:0,1:1,4,5:\0,1
family= 1 1 1 1 0 0 new D6h genus #     7 with   288 species is 0:0,1:2,3,4:\0,1
family= 1 1 1 1 0 0 new D6h genus #     8 with   288 species is 0:0,1:2,3,4:\0,2
family= 1 1 1 1 0 0 new D6h genus #     9 with   288 species is 0:0,1:2,3,4:\0,3
family= 1 1 1 1 0 0 new D6h genus #    10 with   288 species is 0:0,1:2,3,4:\0,4
family= 1 1 1 1 0 0 new D6h genus #    11 with   288 species is 0:0,1:2,3,4:\0,5
family= 1 1 1 1 0 0 new D6h genus #    12 with   288 species is 0:0,1:2,3,5:\0,1
family= 1 1 1 1 0 0 new D6h genus #    13 with   288 species is 0:0,1:2,3,5:\0,2
family= 1 1 1 1 0 0 new D6h genus #    14 with   288 species is 0:0,1:2,3,5:\0,3
family= 1 1 1 1 0 0 new D6h genus #    15 with   288 species is 0:0,1:2,3,5:\0,4
family= 1 1 1 1 0 0 new D6h genus #    16 with   288 species is 0:0,1:2,3,5:\0,5
family= 1 1 1 1 0 0 new D6h genus #    17 with   288 species is 0:0,1:2,4,5:\0,1
family= 1 1 1 1 0 0 new D6h genus #    18 with   288 species is 0:0,1:2,4,5:\0,2
family= 1 1 1 1 0 0 new D6h genus #    19 with   288 species is 0:0,1:2,4,5:\0,3
family= 1 1 1 1 0 0 new D6h genus #    20 with   288 species is 0:0,1:2,4,5:\0,4
family= 1 1 1 1 0 0 new D6h genus #    21 with   288 species is 0:0,1:2,4,5:\0,5
family= 1 1 1 1 0 0 new D6h genus #    22 with   288 species is 0:0,1:3,4,5:\0,1
family= 1 1 1 1 0 0 new D6h genus #    23 with   288 species is 0:0,1:3,4,5:\0,2
family= 1 1 1 1 0 0 new D6h genus #    24 with   288 species is 0:0,1:3,4,5:\0,3
family= 1 1 1 1 0 0 new D6h genus #    25 with   288 species is 0:0,1:3,4,5:\0,4
family= 1 1 1 1 0 0 new D6h genus #    26 with   288 species is 0:0,1:3,4,5:\0,5
family= 1 1 1 1 0 0 new D6h genus #    27 with   288 species is 0:0,2:1,2,3:\0,2
family= 1 1 1 1 0 0 new D6h genus #    28 with   288 species is 0:0,2:1,2,4:\0,2
family= 1 1 1 1 0 0 new D6h genus #    29 with   288 species is 0:0,2:1,2,5:\0,2
family= 1 1 1 1 0 0 new D6h genus #    30 with   288 species is 0:0,2:1,3,4:\0,1
family= 1 1 1 1 0 0 new D6h genus #    31 with   288 species is 0:0,2:1,3,4:\0,2
family= 1 1 1 1 0 0 new D6h genus #    32 with   288 species is 0:0,2:1,3,4:\0,3
family= 1 1 1 1 0 0 new D6h genus #    33 with   288 species is 0:0,2:1,3,4:\0,4
family= 1 1 1 1 0 0 new D6h genus #    34 with   288 species is 0:0,2:1,3,4:\0,5
family= 1 1 1 1 0 0 new D6h genus #    35 with   288 species is 0:0,2:1,3,5:\0,1
family= 1 1 1 1 0 0 new D6h genus #    36 with   288 species is 0:0,2:1,3,5:\0,2
family= 1 1 1 1 0 0 new D6h genus #    37 with   288 species is 0:0,2:1,3,5:\0,3
family= 1 1 1 1 0 0 new D6h genus #    38 with   288 species is 0:0,2:1,3,5:\0,4
family= 1 1 1 1 0 0 new D6h genus #    39 with   288 species is 0:0,2:1,3,5:\0,5
family= 1 1 1 1 0 0 new D6h genus #    40 with   288 species is 0:0,2:1,4,5:\0,1
family= 1 1 1 1 0 0 new D6h genus #    41 with   288 species is 0:0,2:1,4,5:\0,2
family= 1 1 1 1 0 0 new D6h genus #    42 with   288 species is 0:0,2:1,4,5:\0,3
family= 1 1 1 1 0 0 new D6h genus #    43 with   288 species is 0:0,2:1,4,5:\0,4
family= 1 1 1 1 0 0 new D6h genus #    44 with   288 species is 0:0,2:1,4,5:\0,5
family= 1 1 1 1 0 0 new D6h genus #    45 with   288 species is 0:0,2:2,3,4:\0,2
family= 1 1 1 1 0 0 new D6h genus #    46 with   288 species is 0:0,2:2,3,5:\0,2
family= 1 1 1 1 0 0 new D6h genus #    47 with   288 species is 0:0,2:2,4,5:\0,2
family= 1 1 1 1 0 0 new D6h genus #    48 with   288 species is 0:0,2:3,4,5:\0,1
family= 1 1 1 1 0 0 new D6h genus #    49 with   288 species is 0:0,2:3,4,5:\0,2
family= 1 1 1 1 0 0 new D6h genus #    50 with   288 species is 0:0,2:3,4,5:\0,3
family= 1 1 1 1 0 0 new D6h genus #    51 with   288 species is 0:0,2:3,4,5:\0,4
family= 1 1 1 1 0 0 new D6h genus #    52 with   288 species is 0:0,2:3,4,5:\0,5
family= 1 1 1 1 0 0 new D6h genus #    53 with   288 species is 0:0,3:1,2,3:\0,3
family= 1 1 1 1 0 0 new D6h genus #    54 with   288 species is 0:0,3:1,2,4:\0,1
family= 1 1 1 1 0 0 new D6h genus #    55 with   288 species is 0:0,3:1,2,4:\0,2
family= 1 1 1 1 0 0 new D6h genus #    56 with   288 species is 0:0,3:1,2,4:\0,3
family= 1 1 1 1 0 0 new D6h genus #    57 with   288 species is 0:0,3:1,2,4:\0,4
family= 1 1 1 1 0 0 new D6h genus #    58 with   288 species is 0:0,3:1,2,4:\0,5
family= 1 1 1 1 0 0 new D6h genus #    59 with   288 species is 0:0,3:1,2,5:\0,1
family= 1 1 1 1 0 0 new D6h genus #    60 with   288 species is 0:0,3:1,2,5:\0,2
family= 1 1 1 1 0 0 new D6h genus #    61 with   288 species is 0:0,3:1,2,5:\0,3
family= 1 1 1 1 0 0 new D6h genus #    62 with   288 species is 0:0,3:1,2,5:\0,4
family= 1 1 1 1 0 0 new D6h genus #    63 with   288 species is 0:0,3:1,2,5:\0,5
family= 1 1 1 1 0 0 new D6h genus #    64 with   288 species is 0:0,3:1,3,4:\0,3
family= 1 1 1 1 0 0 new D6h genus #    65 with   144 species is 0:0,3:1,3,5:\0,3
family= 1 1 1 1 0 0 new D6h genus #    66 with   144 species is 0:0,3:2,3,4:\0,3
family= 1 1 1 1 0 0 new D6h genus #    67 with   288 species is 0:1,2:0,1,3:\0,1
family= 1 1 1 1 0 0 new D6h genus #    68 with   288 species is 0:1,2:0,1,4:\0,1
family= 1 1 1 1 0 0 new D6h genus #    69 with   288 species is 0:1,2:0,1,5:\0,1
family= 1 1 1 1 0 0 new D6h genus #    70 with   288 species is 0:1,2:0,2,3:\0,2
family= 1 1 1 1 0 0 new D6h genus #    71 with   288 species is 0:1,2:0,2,4:\0,2
family= 1 1 1 1 0 0 new D6h genus #    72 with   288 species is 0:1,2:0,2,5:\0,2
family= 1 1 1 1 0 0 new D6h genus #    73 with   288 species is 0:1,2:0,3,4:\0,1
family= 1 1 1 1 0 0 new D6h genus #    74 with   288 species is 0:1,2:0,3,4:\0,2
family= 1 1 1 1 0 0 new D6h genus #    75 with   288 species is 0:1,2:0,3,4:\0,3
family= 1 1 1 1 0 0 new D6h genus #    76 with   288 species is 0:1,2:0,3,4:\0,4
family= 1 1 1 1 0 0 new D6h genus #    77 with   288 species is 0:1,2:0,3,4:\0,5
family= 1 1 1 1 0 0 new D6h genus #    78 with   288 species is 0:1,2:0,3,5:\0,1
family= 1 1 1 1 0 0 new D6h genus #    79 with   288 species is 0:1,2:0,3,5:\0,2
family= 1 1 1 1 0 0 new D6h genus #    80 with   288 species is 0:1,2:0,3,5:\0,3
family= 1 1 1 1 0 0 new D6h genus #    81 with   288 species is 0:1,2:0,3,5:\0,4
family= 1 1 1 1 0 0 new D6h genus #    82 with   288 species is 0:1,2:0,3,5:\0,5
family= 1 1 1 1 0 0 new D6h genus #    83 with   288 species is 0:1,2:0,4,5:\0,1
family= 1 1 1 1 0 0 new D6h genus #    84 with   288 species is 0:1,2:0,4,5:\0,2
family= 1 1 1 1 0 0 new D6h genus #    85 with   288 species is 0:1,2:0,4,5:\0,3
family= 1 1 1 1 0 0 new D6h genus #    86 with   288 species is 0:1,2:0,4,5:\0,4
family= 1 1 1 1 0 0 new D6h genus #    87 with   288 species is 0:1,2:0,4,5:\0,5
family= 1 1 1 1 0 0 new D6h genus #    88 with   288 species is 0:1,2:1,2,3:\1,2
family= 1 1 1 1 0 0 new D6h genus #    89 with   288 species is 0:1,2:1,2,4:\1,2
family= 1 1 1 1 0 0 new D6h genus #    90 with   288 species is 0:1,2:1,2,5:\1,2
family= 1 1 1 1 0 0 new D6h genus #    91 with   288 species is 0:1,2:1,3,4:\0,1
family= 1 1 1 1 0 0 new D6h genus #    92 with   288 species is 0:1,2:1,3,4:\1,2
family= 1 1 1 1 0 0 new D6h genus #    93 with   288 species is 0:1,2:1,3,4:\1,3
family= 1 1 1 1 0 0 new D6h genus #    94 with   288 species is 0:1,2:1,3,4:\1,4
family= 1 1 1 1 0 0 new D6h genus #    95 with   288 species is 0:1,2:1,3,4:\1,5
family= 1 1 1 1 0 0 new D6h genus #    96 with   288 species is 0:1,2:1,3,5:\0,1
family= 1 1 1 1 0 0 new D6h genus #    97 with   288 species is 0:1,2:1,3,5:\1,2
family= 1 1 1 1 0 0 new D6h genus #    98 with   288 species is 0:1,2:1,3,5:\1,3
family= 1 1 1 1 0 0 new D6h genus #    99 with   288 species is 0:1,2:1,3,5:\1,4
family= 1 1 1 1 0 0 new D6h genus #   100 with   288 species is 0:1,2:1,3,5:\1,5
family= 1 1 1 1 0 0 new D6h genus #   101 with   288 species is 0:1,2:1,4,5:\0,1
family= 1 1 1 1 0 0 new D6h genus #   102 with   288 species is 0:1,2:1,4,5:\1,2
family= 1 1 1 1 0 0 new D6h genus #   103 with   288 species is 0:1,2:1,4,5:\1,3
family= 1 1 1 1 0 0 new D6h genus #   104 with   288 species is 0:1,2:1,4,5:\1,4
family= 1 1 1 1 0 0 new D6h genus #   105 with   288 species is 0:1,2:1,4,5:\1,5
family= 1 1 1 1 0 0 new D6h genus #   106 with   288 species is 0:1,2:2,3,4:\0,2
family= 1 1 1 1 0 0 new D6h genus #   107 with   288 species is 0:1,2:2,3,4:\1,2
family= 1 1 1 1 0 0 new D6h genus #   108 with   288 species is 0:1,2:2,3,4:\2,3
family= 1 1 1 1 0 0 new D6h genus #   109 with   288 species is 0:1,2:2,3,4:\2,4
family= 1 1 1 1 0 0 new D6h genus #   110 with   288 species is 0:1,2:2,3,4:\2,5
family= 1 1 1 1 0 0 new D6h genus #   111 with   288 species is 0:1,2:2,3,5:\0,2
family= 1 1 1 1 0 0 new D6h genus #   112 with   288 species is 0:1,2:2,3,5:\1,2
family= 1 1 1 1 0 0 new D6h genus #   113 with   288 species is 0:1,2:2,3,5:\2,3
family= 1 1 1 1 0 0 new D6h genus #   114 with   288 species is 0:1,2:2,3,5:\2,4
family= 1 1 1 1 0 0 new D6h genus #   115 with   288 species is 0:1,2:2,3,5:\2,5
family= 1 1 1 1 0 0 new D6h genus #   116 with   288 species is 0:1,2:2,4,5:\0,2
family= 1 1 1 1 0 0 new D6h genus #   117 with   288 species is 0:1,2:2,4,5:\1,2
family= 1 1 1 1 0 0 new D6h genus #   118 with   288 species is 0:1,2:2,4,5:\2,3
family= 1 1 1 1 0 0 new D6h genus #   119 with   288 species is 0:1,2:2,4,5:\2,4
family= 1 1 1 1 0 0 new D6h genus #   120 with   288 species is 0:1,2:2,4,5:\2,5
family= 1 1 1 1 0 0 new D6h genus #   121 with   288 species is 0:1,2:3,4,5:\0,1
family= 1 1 1 1 0 0 new D6h genus #   122 with   288 species is 0:1,2:3,4,5:\0,2
family= 1 1 1 1 0 0 new D6h genus #   123 with   288 species is 0:1,2:3,4,5:\0,3
family= 1 1 1 1 0 0 new D6h genus #   124 with   288 species is 0:1,2:3,4,5:\0,4
family= 1 1 1 1 0 0 new D6h genus #   125 with   288 species is 0:1,2:3,4,5:\0,5
family= 1 1 1 1 0 0 new D6h genus #   126 with   288 species is 0:1,2:3,4,5:\1,2
family= 1 1 1 1 0 0 new D6h genus #   127 with   288 species is 0:1,2:3,4,5:\1,3
family= 1 1 1 1 0 0 new D6h genus #   128 with   288 species is 0:1,2:3,4,5:\1,4
family= 1 1 1 1 0 0 new D6h genus #   129 with   288 species is 0:1,2:3,4,5:\1,5
family= 1 1 1 1 0 0 new D6h genus #   130 with   288 species is 0:1,2:3,4,5:\2,3
family= 1 1 1 1 0 0 new D6h genus #   131 with   288 species is 0:1,2:3,4,5:\2,4
family= 1 1 1 1 0 0 new D6h genus #   132 with   288 species is 0:1,2:3,4,5:\2,5
family= 1 1 1 1 0 0 new D6h genus #   133 with   288 species is 0:1,2:3,4,5:\3,4
family= 1 1 1 1 0 0 new D6h genus #   134 with   288 species is 0:1,2:3,4,5:\3,5
family= 1 1 1 1 0 0 new D6h genus #   135 with   288 species is 0:1,2:3,4,5:\4,5
family= 1 1 1 1 0 0 new D6h genus #   136 with   288 species is 0:1,3:0,1,2:\0,1
family= 1 1 1 1 0 0 new D6h genus #   137 with   288 species is 0:1,3:0,1,4:\0,1
family= 1 1 1 1 0 0 new D6h genus #   138 with   288 species is 0:1,3:0,1,5:\0,1
family= 1 1 1 1 0 0 new D6h genus #   139 with   288 species is 0:1,3:0,2,3:\0,3
family= 1 1 1 1 0 0 new D6h genus #   140 with   288 species is 0:1,3:0,2,4:\0,1
family= 1 1 1 1 0 0 new D6h genus #   141 with   288 species is 0:1,3:0,2,4:\0,2
family= 1 1 1 1 0 0 new D6h genus #   142 with   288 species is 0:1,3:0,2,4:\0,3
family= 1 1 1 1 0 0 new D6h genus #   143 with   288 species is 0:1,3:0,2,4:\0,4
family= 1 1 1 1 0 0 new D6h genus #   144 with   288 species is 0:1,3:0,2,4:\0,5
family= 1 1 1 1 0 0 new D6h genus #   145 with   288 species is 0:1,3:0,2,5:\0,1
family= 1 1 1 1 0 0 new D6h genus #   146 with   288 species is 0:1,3:0,2,5:\0,2
family= 1 1 1 1 0 0 new D6h genus #   147 with   288 species is 0:1,3:0,2,5:\0,3
family= 1 1 1 1 0 0 new D6h genus #   148 with   288 species is 0:1,3:0,2,5:\0,4
family= 1 1 1 1 0 0 new D6h genus #   149 with   288 species is 0:1,3:0,2,5:\0,5
family= 1 1 1 1 0 0 new D6h genus #   150 with   288 species is 0:1,3:0,3,4:\0,3
family= 1 1 1 1 0 0 new D6h genus #   151 with   288 species is 0:1,3:0,3,5:\0,3
family= 1 1 1 1 0 0 new D6h genus #   152 with   288 species is 0:1,3:0,4,5:\0,1
family= 1 1 1 1 0 0 new D6h genus #   153 with   288 species is 0:1,3:0,4,5:\0,2
family= 1 1 1 1 0 0 new D6h genus #   154 with   288 species is 0:1,3:0,4,5:\0,3
family= 1 1 1 1 0 0 new D6h genus #   155 with   288 species is 0:1,3:0,4,5:\0,4
family= 1 1 1 1 0 0 new D6h genus #   156 with   288 species is 0:1,3:0,4,5:\0,5
family= 1 1 1 1 0 0 new D6h genus #   157 with   288 species is 0:1,3:1,2,3:\1,3
family= 1 1 1 1 0 0 new D6h genus #   158 with   288 species is 0:1,3:1,2,4:\0,1
family= 1 1 1 1 0 0 new D6h genus #   159 with   288 species is 0:1,3:1,2,4:\1,2
family= 1 1 1 1 0 0 new D6h genus #   160 with   288 species is 0:1,3:1,2,4:\1,3
family= 1 1 1 1 0 0 new D6h genus #   161 with   288 species is 0:1,3:1,2,4:\1,4
family= 1 1 1 1 0 0 new D6h genus #   162 with   288 species is 0:1,3:1,2,4:\1,5
family= 1 1 1 1 0 0 new D6h genus #   163 with   288 species is 0:1,3:1,2,5:\0,1
family= 1 1 1 1 0 0 new D6h genus #   164 with   288 species is 0:1,3:1,2,5:\1,2
family= 1 1 1 1 0 0 new D6h genus #   165 with   288 species is 0:1,3:1,2,5:\1,3
family= 1 1 1 1 0 0 new D6h genus #   166 with   288 species is 0:1,3:1,2,5:\1,4
family= 1 1 1 1 0 0 new D6h genus #   167 with   288 species is 0:1,3:1,2,5:\1,5
family= 1 1 1 1 0 0 new D6h genus #   168 with   288 species is 0:1,3:1,3,4:\1,3
family= 1 1 1 1 0 0 new D6h genus #   169 with   288 species is 0:1,3:1,3,5:\1,3
family= 1 1 1 1 0 0 new D6h genus #   170 with   288 species is 0:1,3:1,4,5:\0,1
family= 1 1 1 1 0 0 new D6h genus #   171 with   288 species is 0:1,3:1,4,5:\1,2
family= 1 1 1 1 0 0 new D6h genus #   172 with   288 species is 0:1,3:1,4,5:\1,3
family= 1 1 1 1 0 0 new D6h genus #   173 with   288 species is 0:1,3:1,4,5:\1,4
family= 1 1 1 1 0 0 new D6h genus #   174 with   288 species is 0:1,3:1,4,5:\1,5
family= 1 1 1 1 0 0 new D6h genus #   175 with   288 species is 0:1,3:2,3,4:\0,3
family= 1 1 1 1 0 0 new D6h genus #   176 with   288 species is 0:1,3:2,3,4:\1,3
family= 1 1 1 1 0 0 new D6h genus #   177 with   288 species is 0:1,3:2,3,4:\2,3
family= 1 1 1 1 0 0 new D6h genus #   178 with   288 species is 0:1,3:2,3,4:\3,4
family= 1 1 1 1 0 0 new D6h genus #   179 with   288 species is 0:1,3:2,3,4:\3,5
family= 1 1 1 1 0 0 new D6h genus #   180 with   288 species is 0:1,3:2,3,5:\0,3
family= 1 1 1 1 0 0 new D6h genus #   181 with   288 species is 0:1,3:2,3,5:\1,3
family= 1 1 1 1 0 0 new D6h genus #   182 with   288 species is 0:1,3:2,3,5:\2,3
family= 1 1 1 1 0 0 new D6h genus #   183 with   288 species is 0:1,3:2,3,5:\3,4
family= 1 1 1 1 0 0 new D6h genus #   184 with   288 species is 0:1,3:2,3,5:\3,5
family= 1 1 1 1 0 0 new D6h genus #   185 with   288 species is 0:1,3:2,4,5:\0,1
family= 1 1 1 1 0 0 new D6h genus #   186 with   288 species is 0:1,3:2,4,5:\0,2
family= 1 1 1 1 0 0 new D6h genus #   187 with   288 species is 0:1,3:2,4,5:\0,3
family= 1 1 1 1 0 0 new D6h genus #   188 with   288 species is 0:1,3:2,4,5:\0,4
family= 1 1 1 1 0 0 new D6h genus #   189 with   288 species is 0:1,3:2,4,5:\0,5
family= 1 1 1 1 0 0 new D6h genus #   190 with   288 species is 0:1,3:2,4,5:\1,2
family= 1 1 1 1 0 0 new D6h genus #   191 with   288 species is 0:1,3:2,4,5:\1,3
family= 1 1 1 1 0 0 new D6h genus #   192 with   288 species is 0:1,3:2,4,5:\1,4
family= 1 1 1 1 0 0 new D6h genus #   193 with   288 species is 0:1,3:2,4,5:\1,5
family= 1 1 1 1 0 0 new D6h genus #   194 with   288 species is 0:1,3:2,4,5:\2,3
family= 1 1 1 1 0 0 new D6h genus #   195 with   288 species is 0:1,3:2,4,5:\2,4
family= 1 1 1 1 0 0 new D6h genus #   196 with   288 species is 0:1,3:2,4,5:\2,5
family= 1 1 1 1 0 0 new D6h genus #   197 with   288 species is 0:1,3:2,4,5:\3,4
family= 1 1 1 1 0 0 new D6h genus #   198 with   288 species is 0:1,3:2,4,5:\3,5
family= 1 1 1 1 0 0 new D6h genus #   199 with   288 species is 0:1,3:2,4,5:\4,5
family= 1 1 1 1 0 0 new D6h genus #   200 with   288 species is 0:1,3:3,4,5:\0,3
family= 1 1 1 1 0 0 new D6h genus #   201 with   288 species is 0:1,3:3,4,5:\1,3
family= 1 1 1 1 0 0 new D6h genus #   202 with   288 species is 0:1,3:3,4,5:\2,3
family= 1 1 1 1 0 0 new D6h genus #   203 with   288 species is 0:1,3:3,4,5:\3,4
family= 1 1 1 1 0 0 new D6h genus #   204 with   288 species is 0:1,3:3,4,5:\3,5
family= 1 1 1 1 0 0 new D6h genus #   205 with   288 species is 0:1,4:0,1,2:\0,1
family= 1 1 1 1 0 0 new D6h genus #   206 with   288 species is 0:1,4:0,1,3:\0,1
family= 1 1 1 1 0 0 new D6h genus #   207 with   288 species is 0:1,4:0,1,5:\0,1
family= 1 1 1 1 0 0 new D6h genus #   208 with   288 species is 0:1,4:0,2,3:\0,1
family= 1 1 1 1 0 0 new D6h genus #   209 with   288 species is 0:1,4:0,2,3:\0,2
family= 1 1 1 1 0 0 new D6h genus #   210 with   288 species is 0:1,4:0,2,3:\0,3
family= 1 1 1 1 0 0 new D6h genus #   211 with   288 species is 0:1,4:0,2,3:\0,4
family= 1 1 1 1 0 0 new D6h genus #   212 with   288 species is 0:1,4:0,2,3:\0,5
family= 1 1 1 1 0 0 new D6h genus #   213 with   288 species is 0:1,4:0,2,4:\0,4
family= 1 1 1 1 0 0 new D6h genus #   214 with   288 species is 0:1,4:0,2,5:\0,1
family= 1 1 1 1 0 0 new D6h genus #   215 with   288 species is 0:1,4:0,2,5:\0,2
family= 1 1 1 1 0 0 new D6h genus #   216 with   288 species is 0:1,4:0,2,5:\0,3
family= 1 1 1 1 0 0 new D6h genus #   217 with   288 species is 0:1,4:0,2,5:\0,4
family= 1 1 1 1 0 0 new D6h genus #   218 with   288 species is 0:1,4:0,2,5:\0,5
family= 1 1 1 1 0 0 new D6h genus #   219 with   288 species is 0:1,4:0,3,4:\0,4
family= 1 1 1 1 0 0 new D6h genus #   220 with   288 species is 0:1,4:0,3,5:\0,1
family= 1 1 1 1 0 0 new D6h genus #   221 with   288 species is 0:1,4:0,3,5:\0,2
family= 1 1 1 1 0 0 new D6h genus #   222 with   288 species is 0:1,4:0,3,5:\0,3
family= 1 1 1 1 0 0 new D6h genus #   223 with   288 species is 0:1,4:0,3,5:\0,4
family= 1 1 1 1 0 0 new D6h genus #   224 with   288 species is 0:1,4:0,3,5:\0,5
family= 1 1 1 1 0 0 new D6h genus #   225 with   288 species is 0:1,4:0,4,5:\0,4
family= 1 1 1 1 0 0 new D6h genus #   226 with   288 species is 0:1,4:1,2,3:\0,1
family= 1 1 1 1 0 0 new D6h genus #   227 with   288 species is 0:1,4:1,2,3:\1,2
family= 1 1 1 1 0 0 new D6h genus #   228 with   288 species is 0:1,4:1,2,3:\1,3
family= 1 1 1 1 0 0 new D6h genus #   229 with   288 species is 0:1,4:1,2,3:\1,4
family= 1 1 1 1 0 0 new D6h genus #   230 with   288 species is 0:1,4:1,2,3:\1,5
family= 1 1 1 1 0 0 new D6h genus #   231 with   288 species is 0:1,4:1,2,4:\1,4
family= 1 1 1 1 0 0 new D6h genus #   232 with   288 species is 0:1,4:1,2,5:\0,1
family= 1 1 1 1 0 0 new D6h genus #   233 with   288 species is 0:1,4:1,2,5:\1,2
family= 1 1 1 1 0 0 new D6h genus #   234 with   288 species is 0:1,4:1,2,5:\1,3
family= 1 1 1 1 0 0 new D6h genus #   235 with   288 species is 0:1,4:1,2,5:\1,4
family= 1 1 1 1 0 0 new D6h genus #   236 with   288 species is 0:1,4:1,2,5:\1,5
family= 1 1 1 1 0 0 new D6h genus #   237 with   288 species is 0:1,4:1,3,4:\1,4
family= 1 1 1 1 0 0 new D6h genus #   238 with   288 species is 0:1,4:1,3,5:\0,1
family= 1 1 1 1 0 0 new D6h genus #   239 with   288 species is 0:1,4:1,3,5:\1,2
family= 1 1 1 1 0 0 new D6h genus #   240 with   288 species is 0:1,4:1,3,5:\1,3
family= 1 1 1 1 0 0 new D6h genus #   241 with   288 species is 0:1,4:1,3,5:\1,4
family= 1 1 1 1 0 0 new D6h genus #   242 with   288 species is 0:1,4:1,3,5:\1,5
family= 1 1 1 1 0 0 new D6h genus #   243 with   288 species is 0:1,4:1,4,5:\1,4
family= 1 1 1 1 0 0 new D6h genus #   244 with   288 species is 0:1,4:2,3,4:\0,4
family= 1 1 1 1 0 0 new D6h genus #   245 with   288 species is 0:1,4:2,3,4:\1,4
family= 1 1 1 1 0 0 new D6h genus #   246 with   288 species is 0:1,4:2,3,4:\2,4
family= 1 1 1 1 0 0 new D6h genus #   247 with   288 species is 0:1,4:2,3,4:\3,4
family= 1 1 1 1 0 0 new D6h genus #   248 with   288 species is 0:1,4:2,3,4:\4,5
family= 1 1 1 1 0 0 new D6h genus #   249 with   288 species is 0:1,4:2,3,5:\0,1
family= 1 1 1 1 0 0 new D6h genus #   250 with   288 species is 0:1,4:2,3,5:\0,2
family= 1 1 1 1 0 0 new D6h genus #   251 with   288 species is 0:1,4:2,3,5:\0,3
family= 1 1 1 1 0 0 new D6h genus #   252 with   288 species is 0:1,4:2,3,5:\0,4
family= 1 1 1 1 0 0 new D6h genus #   253 with   288 species is 0:1,4:2,3,5:\0,5
family= 1 1 1 1 0 0 new D6h genus #   254 with   288 species is 0:1,4:2,3,5:\1,2
family= 1 1 1 1 0 0 new D6h genus #   255 with   288 species is 0:1,4:2,3,5:\1,3
family= 1 1 1 1 0 0 new D6h genus #   256 with   288 species is 0:1,4:2,3,5:\1,4
family= 1 1 1 1 0 0 new D6h genus #   257 with   288 species is 0:1,4:2,3,5:\1,5
family= 1 1 1 1 0 0 new D6h genus #   258 with   288 species is 0:1,4:2,3,5:\2,3
family= 1 1 1 1 0 0 new D6h genus #   259 with   288 species is 0:1,4:2,3,5:\2,4
family= 1 1 1 1 0 0 new D6h genus #   260 with   288 species is 0:1,4:2,3,5:\2,5
family= 1 1 1 1 0 0 new D6h genus #   261 with   288 species is 0:1,4:2,3,5:\3,4
family= 1 1 1 1 0 0 new D6h genus #   262 with   288 species is 0:1,4:2,3,5:\3,5
family= 1 1 1 1 0 0 new D6h genus #   263 with   288 species is 0:1,4:2,3,5:\4,5
family= 1 1 1 1 0 0 new D6h genus #   264 with   288 species is 0:1,4:2,4,5:\0,4
family= 1 1 1 1 0 0 new D6h genus #   265 with   288 species is 0:1,4:2,4,5:\1,4
family= 1 1 1 1 0 0 new D6h genus #   266 with   288 species is 0:1,4:2,4,5:\2,4
family= 1 1 1 1 0 0 new D6h genus #   267 with   288 species is 0:1,4:2,4,5:\3,4
family= 1 1 1 1 0 0 new D6h genus #   268 with   288 species is 0:1,4:2,4,5:\4,5
family= 1 1 1 1 0 0 new D6h genus #   269 with   288 species is 0:1,4:3,4,5:\0,4
family= 1 1 1 1 0 0 new D6h genus #   270 with   288 species is 0:1,4:3,4,5:\1,4
family= 1 1 1 1 0 0 new D6h genus #   271 with   288 species is 0:1,4:3,4,5:\2,4
family= 1 1 1 1 0 0 new D6h genus #   272 with   288 species is 0:1,4:3,4,5:\3,4
family= 1 1 1 1 0 0 new D6h genus #   273 with   288 species is 0:1,4:3,4,5:\4,5
family= 1 1 1 1 0 0 new D6h genus #   274 with   288 species is 0:1,5:0,1,2:\0,1
family= 1 1 1 1 0 0 new D6h genus #   275 with   288 species is 0:1,5:0,1,3:\0,1
family= 1 1 1 1 0 0 new D6h genus #   276 with   288 species is 0:1,5:0,1,4:\0,1
family= 1 1 1 1 0 0 new D6h genus #   277 with   288 species is 0:1,5:0,2,3:\0,1
family= 1 1 1 1 0 0 new D6h genus #   278 with   288 species is 0:1,5:0,2,3:\0,2
family= 1 1 1 1 0 0 new D6h genus #   279 with   288 species is 0:1,5:0,2,3:\0,3
family= 1 1 1 1 0 0 new D6h genus #   280 with   288 species is 0:1,5:0,2,3:\0,4
family= 1 1 1 1 0 0 new D6h genus #   281 with   288 species is 0:1,5:0,2,3:\0,5
family= 1 1 1 1 0 0 new D6h genus #   282 with   288 species is 0:1,5:0,2,4:\0,1
family= 1 1 1 1 0 0 new D6h genus #   283 with   288 species is 0:1,5:0,2,4:\0,2
family= 1 1 1 1 0 0 new D6h genus #   284 with   144 species is 0:1,5:0,2,4:\0,3
family= 1 1 1 1 0 0 new D6h genus #   285 with   288 species is 0:1,5:1,2,3:\0,1
family= 1 1 1 1 0 0 new D6h genus #   286 with   288 species is 0:1,5:1,2,3:\1,2
family= 1 1 1 1 0 0 new D6h genus #   287 with   288 species is 0:1,5:1,2,3:\1,3
family= 1 1 1 1 0 0 new D6h genus #   288 with   288 species is 0:1,5:1,2,3:\1,4
family= 1 1 1 1 0 0 new D6h genus #   289 with   288 species is 0:1,5:1,2,3:\1,5
family= 1 1 1 1 0 0 new D6h genus #   290 with   288 species is 0:1,5:1,2,4:\0,1
family= 1 1 1 1 0 0 new D6h genus #   291 with   288 species is 0:1,5:1,2,4:\1,2
family= 1 1 1 1 0 0 new D6h genus #   292 with   288 species is 0:1,5:1,2,4:\1,3
family= 1 1 1 1 0 0 new D6h genus #   293 with   288 species is 0:1,5:1,2,4:\1,4
family= 1 1 1 1 0 0 new D6h genus #   294 with   288 species is 0:1,5:1,2,4:\1,5
family= 1 1 1 1 0 0 new D6h genus #   295 with   288 species is 0:1,5:1,2,5:\1,5
family= 1 1 1 1 0 0 new D6h genus #   296 with   288 species is 0:1,5:1,3,4:\0,1
family= 1 1 1 1 0 0 new D6h genus #   297 with   288 species is 0:1,5:1,3,4:\1,2
family= 1 1 1 1 0 0 new D6h genus #   298 with   288 species is 0:1,5:1,3,4:\1,3
family= 1 1 1 1 0 0 new D6h genus #   299 with   288 species is 0:1,5:1,3,4:\1,4
family= 1 1 1 1 0 0 new D6h genus #   300 with   288 species is 0:1,5:1,3,4:\1,5
family= 1 1 1 1 0 0 new D6h genus #   301 with   144 species is 0:1,5:1,3,5:\1,5
family= 1 1 1 1 0 0 new D6h genus #   302 with   288 species is 0:1,5:2,3,4:\0,1
family= 1 1 1 1 0 0 new D6h genus #   303 with   288 species is 0:1,5:2,3,4:\0,2
family= 1 1 1 1 0 0 new D6h genus #   304 with   144 species is 0:1,5:2,3,4:\0,3
family= 1 1 1 1 0 0 new D6h genus #   305 with   288 species is 0:1,5:2,3,4:\1,2
family= 1 1 1 1 0 0 new D6h genus #   306 with   288 species is 0:1,5:2,3,4:\1,3
family= 1 1 1 1 0 0 new D6h genus #   307 with   288 species is 0:1,5:2,3,4:\1,4
family= 1 1 1 1 0 0 new D6h genus #   308 with   144 species is 0:1,5:2,3,4:\1,5
family= 1 1 1 1 0 0 new D6h genus #   309 with   288 species is 0:1,5:2,3,4:\2,3
family= 1 1 1 1 0 0 new D6h genus #   310 with   144 species is 0:1,5:2,3,4:\2,4
family= 1 1 1 1 0 0 new D6h genus #   311 with   288 species is 0:2,3:0,1,2:\0,2
family= 1 1 1 1 0 0 new D6h genus #   312 with   288 species is 0:2,3:0,1,3:\0,3
family= 1 1 1 1 0 0 new D6h genus #   313 with   288 species is 0:2,3:0,1,4:\0,1
family= 1 1 1 1 0 0 new D6h genus #   314 with   288 species is 0:2,3:0,1,4:\0,2
family= 1 1 1 1 0 0 new D6h genus #   315 with   288 species is 0:2,3:0,1,4:\0,3
family= 1 1 1 1 0 0 new D6h genus #   316 with   288 species is 0:2,3:0,1,4:\0,4
family= 1 1 1 1 0 0 new D6h genus #   317 with   288 species is 0:2,3:0,1,4:\0,5
family= 1 1 1 1 0 0 new D6h genus #   318 with   288 species is 0:2,3:0,1,5:\0,1
family= 1 1 1 1 0 0 new D6h genus #   319 with   288 species is 0:2,3:0,1,5:\0,2
family= 1 1 1 1 0 0 new D6h genus #   320 with   288 species is 0:2,3:0,1,5:\0,3
family= 1 1 1 1 0 0 new D6h genus #   321 with   288 species is 0:2,3:0,1,5:\0,4
family= 1 1 1 1 0 0 new D6h genus #   322 with   288 species is 0:2,3:0,1,5:\0,5
family= 1 1 1 1 0 0 new D6h genus #   323 with   288 species is 0:2,3:0,2,4:\0,2
family= 1 1 1 1 0 0 new D6h genus #   324 with   288 species is 0:2,3:0,2,5:\0,2
family= 1 1 1 1 0 0 new D6h genus #   325 with   288 species is 0:2,3:0,3,4:\0,3
family= 1 1 1 1 0 0 new D6h genus #   326 with   288 species is 0:2,3:0,3,5:\0,3
family= 1 1 1 1 0 0 new D6h genus #   327 with   288 species is 0:2,3:0,4,5:\0,1
family= 1 1 1 1 0 0 new D6h genus #   328 with   288 species is 0:2,3:0,4,5:\0,2
family= 1 1 1 1 0 0 new D6h genus #   329 with   288 species is 0:2,3:0,4,5:\0,3
family= 1 1 1 1 0 0 new D6h genus #   330 with   288 species is 0:2,3:0,4,5:\0,4
family= 1 1 1 1 0 0 new D6h genus #   331 with   288 species is 0:2,3:0,4,5:\0,5
family= 1 1 1 1 0 0 new D6h genus #   332 with   288 species is 0:2,3:1,2,3:\2,3
family= 1 1 1 1 0 0 new D6h genus #   333 with   288 species is 0:2,3:1,2,4:\0,2
family= 1 1 1 1 0 0 new D6h genus #   334 with   288 species is 0:2,3:1,2,4:\1,2
family= 1 1 1 1 0 0 new D6h genus #   335 with   288 species is 0:2,3:1,2,4:\2,3
family= 1 1 1 1 0 0 new D6h genus #   336 with   288 species is 0:2,3:1,2,4:\2,4
family= 1 1 1 1 0 0 new D6h genus #   337 with   288 species is 0:2,3:1,2,4:\2,5
family= 1 1 1 1 0 0 new D6h genus #   338 with   288 species is 0:2,3:1,2,5:\0,2
family= 1 1 1 1 0 0 new D6h genus #   339 with   288 species is 0:2,3:1,2,5:\1,2
family= 1 1 1 1 0 0 new D6h genus #   340 with   288 species is 0:2,3:1,2,5:\2,3
family= 1 1 1 1 0 0 new D6h genus #   341 with   288 species is 0:2,3:1,2,5:\2,4
family= 1 1 1 1 0 0 new D6h genus #   342 with   288 species is 0:2,3:1,2,5:\2,5
family= 1 1 1 1 0 0 new D6h genus #   343 with   288 species is 0:2,3:1,3,4:\0,3
family= 1 1 1 1 0 0 new D6h genus #   344 with   288 species is 0:2,3:1,3,4:\1,3
family= 1 1 1 1 0 0 new D6h genus #   345 with   288 species is 0:2,3:1,3,4:\2,3
family= 1 1 1 1 0 0 new D6h genus #   346 with   288 species is 0:2,3:1,3,4:\3,4
family= 1 1 1 1 0 0 new D6h genus #   347 with   288 species is 0:2,3:1,3,4:\3,5
family= 1 1 1 1 0 0 new D6h genus #   348 with   288 species is 0:2,3:1,3,5:\0,3
family= 1 1 1 1 0 0 new D6h genus #   349 with   288 species is 0:2,3:1,3,5:\1,3
family= 1 1 1 1 0 0 new D6h genus #   350 with   288 species is 0:2,3:1,3,5:\2,3
family= 1 1 1 1 0 0 new D6h genus #   351 with   288 species is 0:2,3:1,3,5:\3,4
family= 1 1 1 1 0 0 new D6h genus #   352 with   288 species is 0:2,3:1,3,5:\3,5
family= 1 1 1 1 0 0 new D6h genus #   353 with   288 species is 0:2,3:1,4,5:\0,1
family= 1 1 1 1 0 0 new D6h genus #   354 with   288 species is 0:2,3:1,4,5:\0,2
family= 1 1 1 1 0 0 new D6h genus #   355 with   288 species is 0:2,3:1,4,5:\0,3
family= 1 1 1 1 0 0 new D6h genus #   356 with   288 species is 0:2,3:1,4,5:\0,4
family= 1 1 1 1 0 0 new D6h genus #   357 with   288 species is 0:2,3:1,4,5:\0,5
family= 1 1 1 1 0 0 new D6h genus #   358 with   288 species is 0:2,3:1,4,5:\1,2
family= 1 1 1 1 0 0 new D6h genus #   359 with   288 species is 0:2,3:1,4,5:\1,3
family= 1 1 1 1 0 0 new D6h genus #   360 with   288 species is 0:2,3:1,4,5:\1,4
family= 1 1 1 1 0 0 new D6h genus #   361 with   288 species is 0:2,3:1,4,5:\1,5
family= 1 1 1 1 0 0 new D6h genus #   362 with   288 species is 0:2,3:1,4,5:\2,3
family= 1 1 1 1 0 0 new D6h genus #   363 with   288 species is 0:2,3:1,4,5:\2,4
family= 1 1 1 1 0 0 new D6h genus #   364 with   288 species is 0:2,3:1,4,5:\2,5
family= 1 1 1 1 0 0 new D6h genus #   365 with   288 species is 0:2,3:1,4,5:\3,4
family= 1 1 1 1 0 0 new D6h genus #   366 with   288 species is 0:2,3:1,4,5:\3,5
family= 1 1 1 1 0 0 new D6h genus #   367 with   288 species is 0:2,3:1,4,5:\4,5
family= 1 1 1 1 0 0 new D6h genus #   368 with   288 species is 0:2,3:2,3,4:\2,3
family= 1 1 1 1 0 0 new D6h genus #   369 with   288 species is 0:2,3:2,3,5:\2,3
family= 1 1 1 1 0 0 new D6h genus #   370 with   288 species is 0:2,3:2,4,5:\0,2
family= 1 1 1 1 0 0 new D6h genus #   371 with   288 species is 0:2,3:2,4,5:\1,2
family= 1 1 1 1 0 0 new D6h genus #   372 with   288 species is 0:2,3:2,4,5:\2,3
family= 1 1 1 1 0 0 new D6h genus #   373 with   288 species is 0:2,3:2,4,5:\2,4
family= 1 1 1 1 0 0 new D6h genus #   374 with   288 species is 0:2,3:2,4,5:\2,5
family= 1 1 1 1 0 0 new D6h genus #   375 with   288 species is 0:2,3:3,4,5:\0,3
family= 1 1 1 1 0 0 new D6h genus #   376 with   288 species is 0:2,3:3,4,5:\1,3
family= 1 1 1 1 0 0 new D6h genus #   377 with   288 species is 0:2,3:3,4,5:\2,3
family= 1 1 1 1 0 0 new D6h genus #   378 with   288 species is 0:2,3:3,4,5:\3,4
family= 1 1 1 1 0 0 new D6h genus #   379 with   288 species is 0:2,3:3,4,5:\3,5
family= 1 1 1 1 0 0 new D6h genus #   380 with   288 species is 0:2,4:0,1,2:\0,2
family= 1 1 1 1 0 0 new D6h genus #   381 with   288 species is 0:2,4:0,1,3:\0,1
family= 1 1 1 1 0 0 new D6h genus #   382 with   288 species is 0:2,4:0,1,3:\0,2
family= 1 1 1 1 0 0 new D6h genus #   383 with   288 species is 0:2,4:0,1,3:\0,3
family= 1 1 1 1 0 0 new D6h genus #   384 with   288 species is 0:2,4:0,1,3:\0,4
family= 1 1 1 1 0 0 new D6h genus #   385 with   288 species is 0:2,4:0,1,3:\0,5
family= 1 1 1 1 0 0 new D6h genus #   386 with   288 species is 0:2,4:0,1,4:\0,4
family= 1 1 1 1 0 0 new D6h genus #   387 with   288 species is 0:2,4:0,1,5:\0,1
family= 1 1 1 1 0 0 new D6h genus #   388 with   288 species is 0:2,4:0,1,5:\0,2
family= 1 1 1 1 0 0 new D6h genus #   389 with   144 species is 0:2,4:0,1,5:\0,3
family= 1 1 1 1 0 0 new D6h genus #   390 with   288 species is 0:2,4:0,2,3:\0,2
family= 1 1 1 1 0 0 new D6h genus #   391 with   288 species is 0:2,4:1,2,3:\0,2
family= 1 1 1 1 0 0 new D6h genus #   392 with   288 species is 0:2,4:1,2,3:\1,2
family= 1 1 1 1 0 0 new D6h genus #   393 with   288 species is 0:2,4:1,2,3:\2,3
family= 1 1 1 1 0 0 new D6h genus #   394 with   288 species is 0:2,4:1,2,3:\2,4
family= 1 1 1 1 0 0 new D6h genus #   395 with   288 species is 0:2,4:1,2,3:\2,5
family= 1 1 1 1 0 0 new D6h genus #   396 with   288 species is 0:2,4:1,2,4:\2,4
family= 1 1 1 1 0 0 new D6h genus #   397 with   288 species is 0:2,4:1,2,5:\0,2
family= 1 1 1 1 0 0 new D6h genus #   398 with   288 species is 0:2,4:1,2,5:\1,2
family= 1 1 1 1 0 0 new D6h genus #   399 with   288 species is 0:2,4:1,2,5:\2,3
family= 1 1 1 1 0 0 new D6h genus #   400 with   288 species is 0:2,4:1,2,5:\2,4
family= 1 1 1 1 0 0 new D6h genus #   401 with   288 species is 0:2,4:1,2,5:\2,5
family= 1 1 1 1 0 0 new D6h genus #   402 with   288 species is 0:2,4:1,3,4:\0,4
family= 1 1 1 1 0 0 new D6h genus #   403 with   288 species is 0:2,4:1,3,4:\1,4
family= 1 1 1 1 0 0 new D6h genus #   404 with   288 species is 0:2,4:1,3,4:\2,4
family= 1 1 1 1 0 0 new D6h genus #   405 with   288 species is 0:2,4:1,3,4:\3,4
family= 1 1 1 1 0 0 new D6h genus #   406 with   288 species is 0:2,4:1,3,4:\4,5
family= 1 1 1 1 0 0 new D6h genus #   407 with   288 species is 0:2,4:1,3,5:\0,1
family= 1 1 1 1 0 0 new D6h genus #   408 with   288 species is 0:2,4:1,3,5:\0,2
family= 1 1 1 1 0 0 new D6h genus #   409 with   144 species is 0:2,4:1,3,5:\0,3
family= 1 1 1 1 0 0 new D6h genus #   410 with   288 species is 0:2,4:1,3,5:\1,2
family= 1 1 1 1 0 0 new D6h genus #   411 with   288 species is 0:2,4:1,3,5:\1,3
family= 1 1 1 1 0 0 new D6h genus #   412 with   288 species is 0:2,4:1,3,5:\1,4
family= 1 1 1 1 0 0 new D6h genus #   413 with   144 species is 0:2,4:1,3,5:\1,5
family= 1 1 1 1 0 0 new D6h genus #   414 with   288 species is 0:2,4:1,3,5:\2,3
family= 1 1 1 1 0 0 new D6h genus #   415 with   144 species is 0:2,4:1,3,5:\2,4
family= 1 1 1 1 0 0 new D6h genus #   416 with   144 species is 0:2,4:2,3,4:\2,4
Nber of genera for this family=  416
 
family= 0 2 1 1 0 0
 
family= 0 2 1 1 0 0 new D6h genus #     1 with   144 species is 0,1:0,1:2,3,4:\0,1
family= 0 2 1 1 0 0 new D6h genus #     2 with   144 species is 0,1:0,1:2,3,5:\0,1
family= 0 2 1 1 0 0 new D6h genus #     3 with   288 species is 0,1:0,2:1,3,4:\0,1
family= 0 2 1 1 0 0 new D6h genus #     4 with   288 species is 0,1:0,2:1,3,5:\0,1
family= 0 2 1 1 0 0 new D6h genus #     5 with   288 species is 0,1:0,2:1,4,5:\0,1
family= 0 2 1 1 0 0 new D6h genus #     6 with   288 species is 0,1:0,2:2,3,4:\0,2
family= 0 2 1 1 0 0 new D6h genus #     7 with   288 species is 0,1:0,2:2,3,5:\0,2
family= 0 2 1 1 0 0 new D6h genus #     8 with   288 species is 0,1:0,2:2,4,5:\0,2
family= 0 2 1 1 0 0 new D6h genus #     9 with   288 species is 0,1:0,2:3,4,5:\0,1
family= 0 2 1 1 0 0 new D6h genus #    10 with   288 species is 0,1:0,2:3,4,5:\0,2
family= 0 2 1 1 0 0 new D6h genus #    11 with   288 species is 0,1:0,2:3,4,5:\0,3
family= 0 2 1 1 0 0 new D6h genus #    12 with   288 species is 0,1:0,2:3,4,5:\0,4
family= 0 2 1 1 0 0 new D6h genus #    13 with   288 species is 0,1:0,2:3,4,5:\0,5
family= 0 2 1 1 0 0 new D6h genus #    14 with   288 species is 0,1:0,3:1,2,4:\0,1
family= 0 2 1 1 0 0 new D6h genus #    15 with   288 species is 0,1:0,3:1,2,5:\0,1
family= 0 2 1 1 0 0 new D6h genus #    16 with   288 species is 0,1:0,3:1,4,5:\0,1
family= 0 2 1 1 0 0 new D6h genus #    17 with   288 species is 0,1:0,3:2,3,4:\0,3
family= 0 2 1 1 0 0 new D6h genus #    18 with   288 species is 0,1:0,3:2,3,5:\0,3
family= 0 2 1 1 0 0 new D6h genus #    19 with   288 species is 0,1:0,3:2,4,5:\0,1
family= 0 2 1 1 0 0 new D6h genus #    20 with   288 species is 0,1:0,3:2,4,5:\0,2
family= 0 2 1 1 0 0 new D6h genus #    21 with   288 species is 0,1:0,3:2,4,5:\0,3
family= 0 2 1 1 0 0 new D6h genus #    22 with   288 species is 0,1:0,3:2,4,5:\0,4
family= 0 2 1 1 0 0 new D6h genus #    23 with   288 species is 0,1:0,3:2,4,5:\0,5
family= 0 2 1 1 0 0 new D6h genus #    24 with   288 species is 0,1:0,3:3,4,5:\0,3
family= 0 2 1 1 0 0 new D6h genus #    25 with   288 species is 0,1:0,4:1,2,3:\0,1
family= 0 2 1 1 0 0 new D6h genus #    26 with   288 species is 0,1:0,4:1,2,5:\0,1
family= 0 2 1 1 0 0 new D6h genus #    27 with   288 species is 0,1:0,4:1,3,5:\0,1
family= 0 2 1 1 0 0 new D6h genus #    28 with   288 species is 0,1:0,4:2,3,4:\0,4
family= 0 2 1 1 0 0 new D6h genus #    29 with   288 species is 0,1:0,4:2,3,5:\0,1
family= 0 2 1 1 0 0 new D6h genus #    30 with   288 species is 0,1:0,4:2,3,5:\0,2
family= 0 2 1 1 0 0 new D6h genus #    31 with   288 species is 0,1:0,4:2,3,5:\0,3
family= 0 2 1 1 0 0 new D6h genus #    32 with   288 species is 0,1:0,4:2,3,5:\0,4
family= 0 2 1 1 0 0 new D6h genus #    33 with   288 species is 0,1:0,4:2,3,5:\0,5
family= 0 2 1 1 0 0 new D6h genus #    34 with   288 species is 0,1:0,4:2,4,5:\0,4
family= 0 2 1 1 0 0 new D6h genus #    35 with   288 species is 0,1:0,4:3,4,5:\0,4
family= 0 2 1 1 0 0 new D6h genus #    36 with   288 species is 0,1:0,5:1,2,3:\0,1
family= 0 2 1 1 0 0 new D6h genus #    37 with   288 species is 0,1:0,5:1,2,4:\0,1
family= 0 2 1 1 0 0 new D6h genus #    38 with   288 species is 0,1:0,5:1,3,4:\0,1
family= 0 2 1 1 0 0 new D6h genus #    39 with   288 species is 0,1:0,5:2,3,4:\0,1
family= 0 2 1 1 0 0 new D6h genus #    40 with   288 species is 0,1:0,5:2,3,4:\0,2
family= 0 2 1 1 0 0 new D6h genus #    41 with   144 species is 0,1:0,5:2,3,4:\0,3
family= 0 2 1 1 0 0 new D6h genus #    42 with   288 species is 0,1:2,3:0,1,4:\0,1
family= 0 2 1 1 0 0 new D6h genus #    43 with   288 species is 0,1:2,3:0,1,5:\0,1
family= 0 2 1 1 0 0 new D6h genus #    44 with   288 species is 0,1:2,3:0,2,4:\0,2
family= 0 2 1 1 0 0 new D6h genus #    45 with   288 species is 0,1:2,3:0,2,5:\0,2
family= 0 2 1 1 0 0 new D6h genus #    46 with   288 species is 0,1:2,3:0,3,4:\0,3
family= 0 2 1 1 0 0 new D6h genus #    47 with   288 species is 0,1:2,3:0,4,5:\0,1
family= 0 2 1 1 0 0 new D6h genus #    48 with   288 species is 0,1:2,3:0,4,5:\0,2
family= 0 2 1 1 0 0 new D6h genus #    49 with   288 species is 0,1:2,3:0,4,5:\0,3
family= 0 2 1 1 0 0 new D6h genus #    50 with   288 species is 0,1:2,3:0,4,5:\0,4
family= 0 2 1 1 0 0 new D6h genus #    51 with   288 species is 0,1:2,3:0,4,5:\0,5
family= 0 2 1 1 0 0 new D6h genus #    52 with   288 species is 0,1:2,3:1,2,4:\1,2
family= 0 2 1 1 0 0 new D6h genus #    53 with   288 species is 0,1:2,3:1,4,5:\0,1
family= 0 2 1 1 0 0 new D6h genus #    54 with   288 species is 0,1:2,3:1,4,5:\1,2
family= 0 2 1 1 0 0 new D6h genus #    55 with   288 species is 0,1:2,3:1,4,5:\1,3
family= 0 2 1 1 0 0 new D6h genus #    56 with   288 species is 0,1:2,3:1,4,5:\1,4
family= 0 2 1 1 0 0 new D6h genus #    57 with   288 species is 0,1:2,3:1,4,5:\1,5
family= 0 2 1 1 0 0 new D6h genus #    58 with   288 species is 0,1:2,4:0,1,3:\0,1
family= 0 2 1 1 0 0 new D6h genus #    59 with   288 species is 0,1:2,4:0,1,5:\0,1
family= 0 2 1 1 0 0 new D6h genus #    60 with   288 species is 0,1:2,4:0,2,3:\0,2
family= 0 2 1 1 0 0 new D6h genus #    61 with   288 species is 0,1:2,4:0,2,5:\0,2
family= 0 2 1 1 0 0 new D6h genus #    62 with   288 species is 0,1:2,4:0,3,4:\0,4
family= 0 2 1 1 0 0 new D6h genus #    63 with   288 species is 0,1:2,4:0,3,5:\0,1
family= 0 2 1 1 0 0 new D6h genus #    64 with   288 species is 0,1:2,4:0,3,5:\0,2
family= 0 2 1 1 0 0 new D6h genus #    65 with   288 species is 0,1:2,4:0,3,5:\0,3
family= 0 2 1 1 0 0 new D6h genus #    66 with   288 species is 0,1:2,4:0,3,5:\0,4
family= 0 2 1 1 0 0 new D6h genus #    67 with   288 species is 0,1:2,4:0,3,5:\0,5
family= 0 2 1 1 0 0 new D6h genus #    68 with   288 species is 0,1:2,4:0,4,5:\0,4
family= 0 2 1 1 0 0 new D6h genus #    69 with   288 species is 0,1:2,4:1,2,3:\1,2
family= 0 2 1 1 0 0 new D6h genus #    70 with   288 species is 0,1:2,4:1,2,5:\1,2
family= 0 2 1 1 0 0 new D6h genus #    71 with   288 species is 0,1:2,4:1,3,4:\1,4
family= 0 2 1 1 0 0 new D6h genus #    72 with   288 species is 0,1:2,4:1,3,5:\0,1
family= 0 2 1 1 0 0 new D6h genus #    73 with   288 species is 0,1:2,4:1,3,5:\1,2
family= 0 2 1 1 0 0 new D6h genus #    74 with   288 species is 0,1:2,4:1,3,5:\1,3
family= 0 2 1 1 0 0 new D6h genus #    75 with   288 species is 0,1:2,4:1,3,5:\1,4
family= 0 2 1 1 0 0 new D6h genus #    76 with   288 species is 0,1:2,4:1,3,5:\1,5
family= 0 2 1 1 0 0 new D6h genus #    77 with   288 species is 0,1:2,4:1,4,5:\1,4
family= 0 2 1 1 0 0 new D6h genus #    78 with   288 species is 0,1:2,4:2,3,4:\2,4
family= 0 2 1 1 0 0 new D6h genus #    79 with   288 species is 0,1:2,4:2,3,5:\0,2
family= 0 2 1 1 0 0 new D6h genus #    80 with   288 species is 0,1:2,4:2,3,5:\1,2
family= 0 2 1 1 0 0 new D6h genus #    81 with   288 species is 0,1:2,4:2,3,5:\2,3
family= 0 2 1 1 0 0 new D6h genus #    82 with   288 species is 0,1:2,4:2,3,5:\2,4
family= 0 2 1 1 0 0 new D6h genus #    83 with   288 species is 0,1:2,4:2,3,5:\2,5
family= 0 2 1 1 0 0 new D6h genus #    84 with   288 species is 0,1:2,4:2,4,5:\2,4
family= 0 2 1 1 0 0 new D6h genus #    85 with   288 species is 0,1:2,4:3,4,5:\0,4
family= 0 2 1 1 0 0 new D6h genus #    86 with   288 species is 0,1:2,4:3,4,5:\1,4
family= 0 2 1 1 0 0 new D6h genus #    87 with   288 species is 0,1:2,4:3,4,5:\2,4
family= 0 2 1 1 0 0 new D6h genus #    88 with   288 species is 0,1:2,4:3,4,5:\3,4
family= 0 2 1 1 0 0 new D6h genus #    89 with   288 species is 0,1:2,4:3,4,5:\4,5
family= 0 2 1 1 0 0 new D6h genus #    90 with   288 species is 0,1:2,5:0,1,3:\0,1
family= 0 2 1 1 0 0 new D6h genus #    91 with   288 species is 0,1:2,5:0,2,3:\0,2
family= 0 2 1 1 0 0 new D6h genus #    92 with   288 species is 0,1:2,5:0,2,4:\0,2
family= 0 2 1 1 0 0 new D6h genus #    93 with   288 species is 0,1:2,5:0,3,4:\0,1
family= 0 2 1 1 0 0 new D6h genus #    94 with   288 species is 0,1:2,5:0,3,4:\0,2
family= 0 2 1 1 0 0 new D6h genus #    95 with   288 species is 0,1:2,5:0,3,4:\0,3
family= 0 2 1 1 0 0 new D6h genus #    96 with   288 species is 0,1:2,5:0,3,4:\0,4
family= 0 2 1 1 0 0 new D6h genus #    97 with   288 species is 0,1:2,5:0,3,4:\0,5
family= 0 2 1 1 0 0 new D6h genus #    98 with   288 species is 0,1:2,5:0,3,5:\0,5
family= 0 2 1 1 0 0 new D6h genus #    99 with   288 species is 0,1:2,5:0,4,5:\0,5
family= 0 2 1 1 0 0 new D6h genus #   100 with   288 species is 0,1:2,5:2,3,4:\0,2
family= 0 2 1 1 0 0 new D6h genus #   101 with   288 species is 0,1:2,5:2,3,4:\1,2
family= 0 2 1 1 0 0 new D6h genus #   102 with   288 species is 0,1:2,5:2,3,4:\2,3
family= 0 2 1 1 0 0 new D6h genus #   103 with   288 species is 0,1:2,5:2,3,4:\2,4
family= 0 2 1 1 0 0 new D6h genus #   104 with   288 species is 0,1:2,5:2,3,4:\2,5
family= 0 2 1 1 0 0 new D6h genus #   105 with   288 species is 0,1:2,5:2,3,5:\2,5
family= 0 2 1 1 0 0 new D6h genus #   106 with   288 species is 0,1:3,4:0,1,2:\0,1
family= 0 2 1 1 0 0 new D6h genus #   107 with   288 species is 0,1:3,4:0,2,3:\0,3
family= 0 2 1 1 0 0 new D6h genus #   108 with   144 species is 0,1:3,4:0,2,4:\0,4
family= 0 2 1 1 0 0 new D6h genus #   109 with   288 species is 0,1:3,4:0,2,5:\0,1
family= 0 2 1 1 0 0 new D6h genus #   110 with   288 species is 0,1:3,4:0,2,5:\0,2
family= 0 2 1 1 0 0 new D6h genus #   111 with   288 species is 0,1:3,4:0,2,5:\0,3
family= 0 2 1 1 0 0 new D6h genus #   112 with   288 species is 0,1:3,4:0,2,5:\0,4
family= 0 2 1 1 0 0 new D6h genus #   113 with   288 species is 0,1:3,4:0,2,5:\0,5
family= 0 2 1 1 0 0 new D6h genus #   114 with   144 species is 0,1:3,4:0,4,5:\0,4
family= 0 2 1 1 0 0 new D6h genus #   115 with   144 species is 0,2:0,2:1,3,4:\0,2
family= 0 2 1 1 0 0 new D6h genus #   116 with    72 species is 0,2:0,2:1,3,5:\0,2
family= 0 2 1 1 0 0 new D6h genus #   117 with    72 species is 0,2:0,2:3,4,5:\0,2
family= 0 2 1 1 0 0 new D6h genus #   118 with   288 species is 0,2:0,3:1,2,4:\0,2
family= 0 2 1 1 0 0 new D6h genus #   119 with   288 species is 0,2:0,3:1,2,5:\0,2
family= 0 2 1 1 0 0 new D6h genus #   120 with   288 species is 0,2:0,3:1,3,4:\0,3
family= 0 2 1 1 0 0 new D6h genus #   121 with   288 species is 0,2:0,3:1,3,5:\0,3
family= 0 2 1 1 0 0 new D6h genus #   122 with   288 species is 0,2:0,3:1,4,5:\0,1
family= 0 2 1 1 0 0 new D6h genus #   123 with   288 species is 0,2:0,3:1,4,5:\0,2
family= 0 2 1 1 0 0 new D6h genus #   124 with   288 species is 0,2:0,3:1,4,5:\0,3
family= 0 2 1 1 0 0 new D6h genus #   125 with   288 species is 0,2:0,3:1,4,5:\0,4
family= 0 2 1 1 0 0 new D6h genus #   126 with   288 species is 0,2:0,3:1,4,5:\0,5
family= 0 2 1 1 0 0 new D6h genus #   127 with   288 species is 0,2:0,3:2,4,5:\0,2
family= 0 2 1 1 0 0 new D6h genus #   128 with   288 species is 0,2:0,3:3,4,5:\0,3
family= 0 2 1 1 0 0 new D6h genus #   129 with   288 species is 0,2:0,4:1,2,3:\0,2
family= 0 2 1 1 0 0 new D6h genus #   130 with   288 species is 0,2:0,4:1,2,5:\0,2
family= 0 2 1 1 0 0 new D6h genus #   131 with   288 species is 0,2:0,4:1,3,4:\0,4
family= 0 2 1 1 0 0 new D6h genus #   132 with   288 species is 0,2:0,4:1,3,5:\0,1
family= 0 2 1 1 0 0 new D6h genus #   133 with   288 species is 0,2:0,4:1,3,5:\0,2
family= 0 2 1 1 0 0 new D6h genus #   134 with   144 species is 0,2:0,4:1,3,5:\0,3
family= 0 2 1 1 0 0 new D6h genus #   135 with   288 species is 0,2:1,3:0,1,4:\0,1
family= 0 2 1 1 0 0 new D6h genus #   136 with   288 species is 0,2:1,3:0,1,5:\0,1
family= 0 2 1 1 0 0 new D6h genus #   137 with   288 species is 0,2:1,3:0,2,4:\0,2
family= 0 2 1 1 0 0 new D6h genus #   138 with   288 species is 0,2:1,3:0,2,5:\0,2
family= 0 2 1 1 0 0 new D6h genus #   139 with   288 species is 0,2:1,3:0,3,4:\0,3
family= 0 2 1 1 0 0 new D6h genus #   140 with   288 species is 0,2:1,3:0,4,5:\0,1
family= 0 2 1 1 0 0 new D6h genus #   141 with   288 species is 0,2:1,3:0,4,5:\0,2
family= 0 2 1 1 0 0 new D6h genus #   142 with   288 species is 0,2:1,3:0,4,5:\0,3
family= 0 2 1 1 0 0 new D6h genus #   143 with   288 species is 0,2:1,3:0,4,5:\0,4
family= 0 2 1 1 0 0 new D6h genus #   144 with   288 species is 0,2:1,3:0,4,5:\0,5
family= 0 2 1 1 0 0 new D6h genus #   145 with   288 species is 0,2:1,3:1,2,4:\1,2
family= 0 2 1 1 0 0 new D6h genus #   146 with   288 species is 0,2:1,3:1,4,5:\0,1
family= 0 2 1 1 0 0 new D6h genus #   147 with   288 species is 0,2:1,3:1,4,5:\1,2
family= 0 2 1 1 0 0 new D6h genus #   148 with   288 species is 0,2:1,3:1,4,5:\1,3
family= 0 2 1 1 0 0 new D6h genus #   149 with   288 species is 0,2:1,3:1,4,5:\1,4
family= 0 2 1 1 0 0 new D6h genus #   150 with   288 species is 0,2:1,3:1,4,5:\1,5
family= 0 2 1 1 0 0 new D6h genus #   151 with   288 species is 0,2:1,4:0,1,3:\0,1
family= 0 2 1 1 0 0 new D6h genus #   152 with   288 species is 0,2:1,4:0,1,5:\0,1
family= 0 2 1 1 0 0 new D6h genus #   153 with   288 species is 0,2:1,4:0,2,3:\0,2
family= 0 2 1 1 0 0 new D6h genus #   154 with   288 species is 0,2:1,4:0,3,4:\0,4
family= 0 2 1 1 0 0 new D6h genus #   155 with   288 species is 0,2:1,4:0,3,5:\0,1
family= 0 2 1 1 0 0 new D6h genus #   156 with   288 species is 0,2:1,4:0,3,5:\0,2
family= 0 2 1 1 0 0 new D6h genus #   157 with   288 species is 0,2:1,4:0,3,5:\0,3
family= 0 2 1 1 0 0 new D6h genus #   158 with   288 species is 0,2:1,4:0,3,5:\0,4
family= 0 2 1 1 0 0 new D6h genus #   159 with   288 species is 0,2:1,4:0,3,5:\0,5
family= 0 2 1 1 0 0 new D6h genus #   160 with   288 species is 0,2:1,4:0,4,5:\0,4
family= 0 2 1 1 0 0 new D6h genus #   161 with   288 species is 0,2:1,4:1,3,4:\1,4
family= 0 2 1 1 0 0 new D6h genus #   162 with   288 species is 0,2:1,4:1,3,5:\0,1
family= 0 2 1 1 0 0 new D6h genus #   163 with   288 species is 0,2:1,4:1,3,5:\1,3
family= 0 2 1 1 0 0 new D6h genus #   164 with   144 species is 0,2:1,4:1,3,5:\1,4
family= 0 2 1 1 0 0 new D6h genus #   165 with   288 species is 0,2:1,4:3,4,5:\0,4
family= 0 2 1 1 0 0 new D6h genus #   166 with   144 species is 0,2:1,4:3,4,5:\1,4
family= 0 2 1 1 0 0 new D6h genus #   167 with   288 species is 0,2:1,4:3,4,5:\3,4
family= 0 2 1 1 0 0 new D6h genus #   168 with   144 species is 0,2:3,5:0,1,2:\0,2
family= 0 2 1 1 0 0 new D6h genus #   169 with   288 species is 0,2:3,5:0,1,3:\0,3
family= 0 2 1 1 0 0 new D6h genus #   170 with   288 species is 0,2:3,5:0,1,4:\0,1
family= 0 2 1 1 0 0 new D6h genus #   171 with   288 species is 0,2:3,5:0,1,4:\0,2
family= 0 2 1 1 0 0 new D6h genus #   172 with   288 species is 0,2:3,5:0,1,4:\0,3
family= 0 2 1 1 0 0 new D6h genus #   173 with   288 species is 0,2:3,5:0,1,4:\0,4
family= 0 2 1 1 0 0 new D6h genus #   174 with   288 species is 0,2:3,5:0,1,4:\0,5
family= 0 2 1 1 0 0 new D6h genus #   175 with   288 species is 0,2:3,5:0,1,5:\0,5
family= 0 2 1 1 0 0 new D6h genus #   176 with   144 species is 0,2:3,5:0,2,4:\0,2
family= 0 2 1 1 0 0 new D6h genus #   177 with   144 species is 0,3:0,3:1,2,4:\0,3
family= 0 2 1 1 0 0 new D6h genus #   178 with   288 species is 0,3:1,4:0,1,2:\0,1
family= 0 2 1 1 0 0 new D6h genus #   179 with   288 species is 0,3:1,4:0,2,3:\0,3
family= 0 2 1 1 0 0 new D6h genus #   180 with   144 species is 0,3:1,4:0,2,4:\0,4
family= 0 2 1 1 0 0 new D6h genus #   181 with   288 species is 0,3:1,4:0,2,5:\0,1
family= 0 2 1 1 0 0 new D6h genus #   182 with   288 species is 0,3:1,4:0,2,5:\0,2
family= 0 2 1 1 0 0 new D6h genus #   183 with   288 species is 0,3:1,4:0,2,5:\0,3
family= 0 2 1 1 0 0 new D6h genus #   184 with   288 species is 0,3:1,4:0,2,5:\0,4
family= 0 2 1 1 0 0 new D6h genus #   185 with   288 species is 0,3:1,4:0,2,5:\0,5
family= 0 2 1 1 0 0 new D6h genus #   186 with   144 species is 0,3:1,4:0,4,5:\0,4
Nber of genera for this family=  186
 
family= 1 0 2 1 0 0
 
family= 1 0 2 1 0 0 new D6h genus #     1 with   288 species is 0:0,1,2:1,3,4:\0,1
family= 1 0 2 1 0 0 new D6h genus #     2 with   288 species is 0:0,1,2:1,3,5:\0,1
family= 1 0 2 1 0 0 new D6h genus #     3 with   288 species is 0:0,1,2:1,4,5:\0,1
family= 1 0 2 1 0 0 new D6h genus #     4 with   288 species is 0:0,1,2:2,3,4:\0,2
family= 1 0 2 1 0 0 new D6h genus #     5 with   288 species is 0:0,1,2:2,3,5:\0,2
family= 1 0 2 1 0 0 new D6h genus #     6 with   288 species is 0:0,1,2:2,4,5:\0,2
family= 1 0 2 1 0 0 new D6h genus #     7 with   288 species is 0:0,1,2:3,4,5:\0,1
family= 1 0 2 1 0 0 new D6h genus #     8 with   288 species is 0:0,1,2:3,4,5:\0,2
family= 1 0 2 1 0 0 new D6h genus #     9 with   288 species is 0:0,1,2:3,4,5:\0,3
family= 1 0 2 1 0 0 new D6h genus #    10 with   288 species is 0:0,1,2:3,4,5:\0,4
family= 1 0 2 1 0 0 new D6h genus #    11 with   288 species is 0:0,1,2:3,4,5:\0,5
family= 1 0 2 1 0 0 new D6h genus #    12 with   288 species is 0:0,1,3:1,2,4:\0,1
family= 1 0 2 1 0 0 new D6h genus #    13 with   288 species is 0:0,1,3:1,2,5:\0,1
family= 1 0 2 1 0 0 new D6h genus #    14 with   288 species is 0:0,1,3:1,4,5:\0,1
family= 1 0 2 1 0 0 new D6h genus #    15 with   288 species is 0:0,1,3:2,3,4:\0,3
family= 1 0 2 1 0 0 new D6h genus #    16 with   288 species is 0:0,1,3:2,3,5:\0,3
family= 1 0 2 1 0 0 new D6h genus #    17 with   288 species is 0:0,1,3:2,4,5:\0,1
family= 1 0 2 1 0 0 new D6h genus #    18 with   288 species is 0:0,1,3:2,4,5:\0,2
family= 1 0 2 1 0 0 new D6h genus #    19 with   288 species is 0:0,1,3:2,4,5:\0,3
family= 1 0 2 1 0 0 new D6h genus #    20 with   288 species is 0:0,1,3:2,4,5:\0,4
family= 1 0 2 1 0 0 new D6h genus #    21 with   288 species is 0:0,1,3:2,4,5:\0,5
family= 1 0 2 1 0 0 new D6h genus #    22 with   288 species is 0:0,1,3:3,4,5:\0,3
family= 1 0 2 1 0 0 new D6h genus #    23 with   288 species is 0:0,1,4:1,2,3:\0,1
family= 1 0 2 1 0 0 new D6h genus #    24 with   288 species is 0:0,1,4:1,2,5:\0,1
family= 1 0 2 1 0 0 new D6h genus #    25 with   288 species is 0:0,1,4:1,3,5:\0,1
family= 1 0 2 1 0 0 new D6h genus #    26 with   288 species is 0:0,1,4:2,3,4:\0,4
family= 1 0 2 1 0 0 new D6h genus #    27 with   288 species is 0:0,1,4:2,3,5:\0,1
family= 1 0 2 1 0 0 new D6h genus #    28 with   288 species is 0:0,1,4:2,3,5:\0,2
family= 1 0 2 1 0 0 new D6h genus #    29 with   288 species is 0:0,1,4:2,3,5:\0,3
family= 1 0 2 1 0 0 new D6h genus #    30 with   288 species is 0:0,1,4:2,3,5:\0,4
family= 1 0 2 1 0 0 new D6h genus #    31 with   288 species is 0:0,1,4:2,3,5:\0,5
family= 1 0 2 1 0 0 new D6h genus #    32 with   288 species is 0:0,1,4:2,4,5:\0,4
family= 1 0 2 1 0 0 new D6h genus #    33 with   288 species is 0:0,1,4:3,4,5:\0,4
family= 1 0 2 1 0 0 new D6h genus #    34 with   288 species is 0:0,1,5:1,2,3:\0,1
family= 1 0 2 1 0 0 new D6h genus #    35 with   288 species is 0:0,1,5:1,2,4:\0,1
family= 1 0 2 1 0 0 new D6h genus #    36 with   288 species is 0:0,1,5:1,3,4:\0,1
family= 1 0 2 1 0 0 new D6h genus #    37 with   288 species is 0:0,1,5:2,3,4:\0,1
family= 1 0 2 1 0 0 new D6h genus #    38 with   288 species is 0:0,1,5:2,3,4:\0,2
family= 1 0 2 1 0 0 new D6h genus #    39 with   144 species is 0:0,1,5:2,3,4:\0,3
family= 1 0 2 1 0 0 new D6h genus #    40 with   288 species is 0:0,2,3:1,2,4:\0,2
family= 1 0 2 1 0 0 new D6h genus #    41 with   288 species is 0:0,2,3:1,2,5:\0,2
family= 1 0 2 1 0 0 new D6h genus #    42 with   288 species is 0:0,2,3:1,3,4:\0,3
family= 1 0 2 1 0 0 new D6h genus #    43 with   288 species is 0:0,2,3:1,3,5:\0,3
family= 1 0 2 1 0 0 new D6h genus #    44 with   288 species is 0:0,2,3:1,4,5:\0,1
family= 1 0 2 1 0 0 new D6h genus #    45 with   288 species is 0:0,2,3:1,4,5:\0,2
family= 1 0 2 1 0 0 new D6h genus #    46 with   288 species is 0:0,2,3:1,4,5:\0,3
family= 1 0 2 1 0 0 new D6h genus #    47 with   288 species is 0:0,2,3:1,4,5:\0,4
family= 1 0 2 1 0 0 new D6h genus #    48 with   288 species is 0:0,2,3:1,4,5:\0,5
family= 1 0 2 1 0 0 new D6h genus #    49 with   288 species is 0:0,2,3:2,4,5:\0,2
family= 1 0 2 1 0 0 new D6h genus #    50 with   288 species is 0:0,2,3:3,4,5:\0,3
family= 1 0 2 1 0 0 new D6h genus #    51 with   288 species is 0:0,2,4:1,2,3:\0,2
family= 1 0 2 1 0 0 new D6h genus #    52 with   288 species is 0:0,2,4:1,2,5:\0,2
family= 1 0 2 1 0 0 new D6h genus #    53 with   288 species is 0:0,2,4:1,3,4:\0,4
family= 1 0 2 1 0 0 new D6h genus #    54 with   288 species is 0:0,2,4:1,3,5:\0,1
family= 1 0 2 1 0 0 new D6h genus #    55 with   288 species is 0:0,2,4:1,3,5:\0,2
family= 1 0 2 1 0 0 new D6h genus #    56 with   144 species is 0:0,2,4:1,3,5:\0,3
family= 1 0 2 1 0 0 new D6h genus #    57 with   288 species is 0:1,2,3:1,2,4:\1,2
family= 1 0 2 1 0 0 new D6h genus #    58 with   288 species is 0:1,2,3:1,2,5:\1,2
family= 1 0 2 1 0 0 new D6h genus #    59 with   288 species is 0:1,2,3:1,3,4:\1,3
family= 1 0 2 1 0 0 new D6h genus #    60 with   288 species is 0:1,2,3:1,3,5:\1,3
family= 1 0 2 1 0 0 new D6h genus #    61 with   288 species is 0:1,2,3:1,4,5:\0,1
family= 1 0 2 1 0 0 new D6h genus #    62 with   288 species is 0:1,2,3:1,4,5:\1,2
family= 1 0 2 1 0 0 new D6h genus #    63 with   288 species is 0:1,2,3:1,4,5:\1,3
family= 1 0 2 1 0 0 new D6h genus #    64 with   288 species is 0:1,2,3:1,4,5:\1,4
family= 1 0 2 1 0 0 new D6h genus #    65 with   288 species is 0:1,2,3:1,4,5:\1,5
family= 1 0 2 1 0 0 new D6h genus #    66 with   288 species is 0:1,2,3:2,3,4:\2,3
family= 1 0 2 1 0 0 new D6h genus #    67 with   288 species is 0:1,2,3:2,3,5:\2,3
family= 1 0 2 1 0 0 new D6h genus #    68 with   288 species is 0:1,2,3:2,4,5:\0,2
family= 1 0 2 1 0 0 new D6h genus #    69 with   288 species is 0:1,2,3:2,4,5:\1,2
family= 1 0 2 1 0 0 new D6h genus #    70 with   288 species is 0:1,2,3:2,4,5:\2,3
family= 1 0 2 1 0 0 new D6h genus #    71 with   288 species is 0:1,2,3:2,4,5:\2,4
family= 1 0 2 1 0 0 new D6h genus #    72 with   288 species is 0:1,2,3:2,4,5:\2,5
family= 1 0 2 1 0 0 new D6h genus #    73 with   144 species is 0:1,2,3:3,4,5:\0,3
family= 1 0 2 1 0 0 new D6h genus #    74 with   288 species is 0:1,2,3:3,4,5:\1,3
family= 1 0 2 1 0 0 new D6h genus #    75 with   288 species is 0:1,2,3:3,4,5:\2,3
family= 1 0 2 1 0 0 new D6h genus #    76 with   288 species is 0:1,2,4:1,2,5:\1,2
family= 1 0 2 1 0 0 new D6h genus #    77 with   288 species is 0:1,2,4:1,3,4:\1,4
family= 1 0 2 1 0 0 new D6h genus #    78 with   288 species is 0:1,2,4:1,3,5:\0,1
family= 1 0 2 1 0 0 new D6h genus #    79 with   288 species is 0:1,2,4:1,3,5:\1,2
family= 1 0 2 1 0 0 new D6h genus #    80 with   288 species is 0:1,2,4:1,3,5:\1,3
family= 1 0 2 1 0 0 new D6h genus #    81 with   288 species is 0:1,2,4:1,3,5:\1,4
family= 1 0 2 1 0 0 new D6h genus #    82 with   288 species is 0:1,2,4:1,3,5:\1,5
family= 1 0 2 1 0 0 new D6h genus #    83 with   288 species is 0:1,2,4:1,4,5:\1,4
family= 1 0 2 1 0 0 new D6h genus #    84 with   288 species is 0:1,2,4:2,3,4:\2,4
family= 1 0 2 1 0 0 new D6h genus #    85 with   288 species is 0:1,2,4:2,3,5:\0,2
family= 1 0 2 1 0 0 new D6h genus #    86 with   288 species is 0:1,2,4:2,3,5:\1,2
family= 1 0 2 1 0 0 new D6h genus #    87 with   288 species is 0:1,2,4:2,3,5:\2,3
family= 1 0 2 1 0 0 new D6h genus #    88 with   288 species is 0:1,2,4:2,3,5:\2,4
family= 1 0 2 1 0 0 new D6h genus #    89 with   288 species is 0:1,2,4:2,3,5:\2,5
family= 1 0 2 1 0 0 new D6h genus #    90 with   144 species is 0:1,2,4:2,4,5:\2,4
family= 1 0 2 1 0 0 new D6h genus #    91 with   288 species is 0:1,2,5:1,3,4:\0,1
family= 1 0 2 1 0 0 new D6h genus #    92 with   288 species is 0:1,2,5:1,3,4:\1,2
family= 1 0 2 1 0 0 new D6h genus #    93 with   288 species is 0:1,2,5:1,3,4:\1,3
family= 1 0 2 1 0 0 new D6h genus #    94 with   288 species is 0:1,2,5:1,3,4:\1,4
family= 1 0 2 1 0 0 new D6h genus #    95 with   288 species is 0:1,2,5:1,3,4:\1,5
family= 1 0 2 1 0 0 new D6h genus #    96 with   288 species is 0:1,2,5:1,3,5:\1,5
family= 1 0 2 1 0 0 new D6h genus #    97 with   144 species is 0:1,2,5:1,4,5:\1,5
family= 1 0 2 1 0 0 new D6h genus #    98 with   288 species is 0:1,2,5:2,3,4:\0,2
family= 1 0 2 1 0 0 new D6h genus #    99 with   288 species is 0:1,2,5:2,3,4:\1,2
family= 1 0 2 1 0 0 new D6h genus #   100 with   288 species is 0:1,2,5:2,3,4:\2,3
family= 1 0 2 1 0 0 new D6h genus #   101 with   288 species is 0:1,2,5:2,3,4:\2,4
family= 1 0 2 1 0 0 new D6h genus #   102 with   288 species is 0:1,2,5:2,3,4:\2,5
family= 1 0 2 1 0 0 new D6h genus #   103 with   288 species is 0:1,2,5:2,3,5:\2,5
family= 1 0 2 1 0 0 new D6h genus #   104 with   288 species is 0:1,3,4:1,3,5:\1,3
family= 1 0 2 1 0 0 new D6h genus #   105 with   288 species is 0:1,3,4:2,3,4:\3,4
family= 1 0 2 1 0 0 new D6h genus #   106 with   144 species is 0:1,3,4:2,3,5:\0,3
family= 1 0 2 1 0 0 new D6h genus #   107 with   288 species is 0:1,3,4:2,3,5:\1,3
family= 1 0 2 1 0 0 new D6h genus #   108 with   288 species is 0:1,3,4:2,3,5:\2,3
family= 1 0 2 1 0 0 new D6h genus #   109 with   144 species is 0:1,3,5:2,3,4:\0,3
family= 1 0 2 1 0 0 new D6h genus #   110 with   288 species is 0:1,3,5:2,3,4:\1,3
family= 1 0 2 1 0 0 new D6h genus #   111 with   288 species is 0:1,3,5:2,3,4:\2,3
Nber of genera for this family=  111
 
family= 0 1 2 1 0 0
 
family= 0 1 2 1 0 0 new D6h genus #     1 with   288 species is 0,1:0,1,2:3,4,5:\0,1
family= 0 1 2 1 0 0 new D6h genus #     2 with   288 species is 0,1:0,1,3:2,4,5:\0,1
family= 0 1 2 1 0 0 new D6h genus #     3 with   144 species is 0,1:0,2,3:1,4,5:\0,1
family= 0 1 2 1 0 0 new D6h genus #     4 with   288 species is 0,1:0,2,3:2,4,5:\0,2
family= 0 1 2 1 0 0 new D6h genus #     5 with   288 species is 0,1:0,2,3:3,4,5:\0,3
family= 0 1 2 1 0 0 new D6h genus #     6 with   144 species is 0,1:0,2,4:1,3,5:\0,1
family= 0 1 2 1 0 0 new D6h genus #     7 with   288 species is 0,1:0,2,4:2,3,5:\0,2
family= 0 1 2 1 0 0 new D6h genus #     8 with   288 species is 0,1:0,2,4:3,4,5:\0,4
family= 0 1 2 1 0 0 new D6h genus #     9 with   288 species is 0,1:0,2,5:1,3,4:\0,1
family= 0 1 2 1 0 0 new D6h genus #    10 with   288 species is 0,1:0,2,5:2,3,4:\0,2
family= 0 1 2 1 0 0 new D6h genus #    11 with   288 species is 0,1:0,2,5:3,4,5:\0,5
family= 0 1 2 1 0 0 new D6h genus #    12 with   288 species is 0,1:0,3,4:2,3,5:\0,3
family= 0 1 2 1 0 0 new D6h genus #    13 with   288 species is 0,1:0,3,4:2,4,5:\0,4
family= 0 1 2 1 0 0 new D6h genus #    14 with   144 species is 0,1:0,3,5:1,2,4:\0,1
family= 0 1 2 1 0 0 new D6h genus #    15 with   288 species is 0,1:0,3,5:2,3,4:\0,3
family= 0 1 2 1 0 0 new D6h genus #    16 with   288 species is 0,1:0,3,5:2,4,5:\0,5
family= 0 1 2 1 0 0 new D6h genus #    17 with   144 species is 0,1:0,4,5:1,2,3:\0,1
family= 0 1 2 1 0 0 new D6h genus #    18 with   288 species is 0,1:0,4,5:2,3,4:\0,4
family= 0 1 2 1 0 0 new D6h genus #    19 with   288 species is 0,1:0,4,5:2,3,5:\0,5
family= 0 1 2 1 0 0 new D6h genus #    20 with   288 species is 0,1:2,3,4:2,3,5:\2,3
family= 0 1 2 1 0 0 new D6h genus #    21 with   288 species is 0,1:2,3,4:2,4,5:\2,4
family= 0 1 2 1 0 0 new D6h genus #    22 with   144 species is 0,1:2,3,4:3,4,5:\3,4
family= 0 1 2 1 0 0 new D6h genus #    23 with   144 species is 0,1:2,3,5:2,4,5:\2,5
family= 0 1 2 1 0 0 new D6h genus #    24 with   144 species is 0,2:0,1,2:3,4,5:\0,2
family= 0 1 2 1 0 0 new D6h genus #    25 with   288 species is 0,2:0,1,3:1,4,5:\0,1
family= 0 1 2 1 0 0 new D6h genus #    26 with   288 species is 0,2:0,1,3:2,4,5:\0,2
family= 0 1 2 1 0 0 new D6h genus #    27 with   288 species is 0,2:0,1,3:3,4,5:\0,3
family= 0 1 2 1 0 0 new D6h genus #    28 with   288 species is 0,2:0,1,4:1,3,5:\0,1
family= 0 1 2 1 0 0 new D6h genus #    29 with   288 species is 0,2:0,1,4:2,3,5:\0,2
family= 0 1 2 1 0 0 new D6h genus #    30 with   288 species is 0,2:0,1,4:3,4,5:\0,4
family= 0 1 2 1 0 0 new D6h genus #    31 with   288 species is 0,2:0,1,5:1,3,4:\0,1
family= 0 1 2 1 0 0 new D6h genus #    32 with   288 species is 0,2:0,1,5:2,3,4:\0,2
family= 0 1 2 1 0 0 new D6h genus #    33 with   288 species is 0,2:0,1,5:3,4,5:\0,5
family= 0 1 2 1 0 0 new D6h genus #    34 with   288 species is 0,2:0,2,3:1,4,5:\0,2
family= 0 1 2 1 0 0 new D6h genus #    35 with   144 species is 0,2:0,2,4:1,3,5:\0,2
family= 0 1 2 1 0 0 new D6h genus #    36 with   288 species is 0,2:0,3,4:1,3,5:\0,3
family= 0 1 2 1 0 0 new D6h genus #    37 with   288 species is 0,2:0,3,4:1,4,5:\0,4
family= 0 1 2 1 0 0 new D6h genus #    38 with   288 species is 0,2:0,3,5:1,3,4:\0,3
family= 0 1 2 1 0 0 new D6h genus #    39 with   288 species is 0,2:0,3,5:1,4,5:\0,5
family= 0 1 2 1 0 0 new D6h genus #    40 with   288 species is 0,2:0,4,5:1,3,4:\0,4
family= 0 1 2 1 0 0 new D6h genus #    41 with   288 species is 0,2:0,4,5:1,3,5:\0,5
family= 0 1 2 1 0 0 new D6h genus #    42 with   288 species is 0,2:1,3,4:1,3,5:\1,3
family= 0 1 2 1 0 0 new D6h genus #    43 with   144 species is 0,2:1,3,4:1,4,5:\1,4
family= 0 1 2 1 0 0 new D6h genus #    44 with   288 species is 0,2:1,3,4:3,4,5:\3,4
family= 0 1 2 1 0 0 new D6h genus #    45 with   144 species is 0,2:1,3,5:3,4,5:\3,5
family= 0 1 2 1 0 0 new D6h genus #    46 with   288 species is 0,3:0,1,2:1,4,5:\0,1
family= 0 1 2 1 0 0 new D6h genus #    47 with   288 species is 0,3:0,1,2:2,4,5:\0,2
family= 0 1 2 1 0 0 new D6h genus #    48 with   144 species is 0,3:0,1,2:3,4,5:\0,3
family= 0 1 2 1 0 0 new D6h genus #    49 with   288 species is 0,3:0,1,3:2,4,5:\0,3
family= 0 1 2 1 0 0 new D6h genus #    50 with   288 species is 0,3:0,1,4:1,2,5:\0,1
family= 0 1 2 1 0 0 new D6h genus #    51 with   144 species is 0,3:0,1,4:2,3,5:\0,3
family= 0 1 2 1 0 0 new D6h genus #    52 with   288 species is 0,3:0,1,4:2,4,5:\0,4
family= 0 1 2 1 0 0 new D6h genus #    53 with   288 species is 0,3:0,1,5:1,2,4:\0,1
family= 0 1 2 1 0 0 new D6h genus #    54 with    72 species is 0,3:0,1,5:2,3,4:\0,3
family= 0 1 2 1 0 0 new D6h genus #    55 with   288 species is 0,3:0,2,4:1,2,5:\0,2
family= 0 1 2 1 0 0 new D6h genus #    56 with    72 species is 0,3:0,2,4:1,3,5:\0,3
family= 0 1 2 1 0 0 new D6h genus #    57 with   144 species is 0,3:1,2,4:1,2,5:\1,2
family= 0 1 2 1 0 0 new D6h genus #    58 with   144 species is 0,3:1,2,4:1,4,5:\1,4
family= 0 1 2 1 0 0 new D6h genus #    59 with   144 species is 0,3:1,2,4:2,4,5:\2,4
Nber of genera for this family=   59
 
family= 2 0 0 2 0 0
 
family= 2 0 0 2 0 0 new D6h genus #     1 with    72 species is 0:0:\0,1:\0,1
family= 2 0 0 2 0 0 new D6h genus #     2 with   144 species is 0:0:\0,1:\0,2
family= 2 0 0 2 0 0 new D6h genus #     3 with   144 species is 0:0:\0,1:\0,3
family= 2 0 0 2 0 0 new D6h genus #     4 with   144 species is 0:0:\0,1:\0,4
family= 2 0 0 2 0 0 new D6h genus #     5 with    72 species is 0:0:\0,1:\0,5
family= 2 0 0 2 0 0 new D6h genus #     6 with    72 species is 0:0:\0,2:\0,2
family= 2 0 0 2 0 0 new D6h genus #     7 with   144 species is 0:0:\0,2:\0,3
family= 2 0 0 2 0 0 new D6h genus #     8 with    72 species is 0:0:\0,2:\0,4
family= 2 0 0 2 0 0 new D6h genus #     9 with    36 species is 0:0:\0,3:\0,3
family= 2 0 0 2 0 0 new D6h genus #    10 with    72 species is 0:1:\0,1:\0,1
family= 2 0 0 2 0 0 new D6h genus #    11 with   288 species is 0:1:\0,1:\0,2
family= 2 0 0 2 0 0 new D6h genus #    12 with   288 species is 0:1:\0,1:\0,3
family= 2 0 0 2 0 0 new D6h genus #    13 with   288 species is 0:1:\0,1:\0,4
family= 2 0 0 2 0 0 new D6h genus #    14 with   288 species is 0:1:\0,1:\0,5
family= 2 0 0 2 0 0 new D6h genus #    15 with   288 species is 0:1:\0,1:\2,3
family= 2 0 0 2 0 0 new D6h genus #    16 with   288 species is 0:1:\0,1:\2,4
family= 2 0 0 2 0 0 new D6h genus #    17 with   144 species is 0:1:\0,1:\2,5
family= 2 0 0 2 0 0 new D6h genus #    18 with   144 species is 0:1:\0,1:\3,4
family= 2 0 0 2 0 0 new D6h genus #    19 with   288 species is 0:1:\0,2:\1,2
family= 2 0 0 2 0 0 new D6h genus #    20 with   288 species is 0:1:\0,2:\1,3
family= 2 0 0 2 0 0 new D6h genus #    21 with   288 species is 0:1:\0,2:\1,4
family= 2 0 0 2 0 0 new D6h genus #    22 with   144 species is 0:1:\0,2:\1,5
family= 2 0 0 2 0 0 new D6h genus #    23 with   288 species is 0:1:\0,3:\1,2
family= 2 0 0 2 0 0 new D6h genus #    24 with   288 species is 0:1:\0,3:\1,3
family= 2 0 0 2 0 0 new D6h genus #    25 with   144 species is 0:1:\0,3:\1,4
family= 2 0 0 2 0 0 new D6h genus #    26 with   288 species is 0:1:\0,4:\1,2
family= 2 0 0 2 0 0 new D6h genus #    27 with   144 species is 0:1:\0,4:\1,3
family= 2 0 0 2 0 0 new D6h genus #    28 with   144 species is 0:1:\0,5:\1,2
family= 2 0 0 2 0 0 new D6h genus #    29 with   288 species is 0:2:\0,1:\0,2
family= 2 0 0 2 0 0 new D6h genus #    30 with   144 species is 0:2:\0,1:\1,2
family= 2 0 0 2 0 0 new D6h genus #    31 with   288 species is 0:2:\0,1:\2,3
family= 2 0 0 2 0 0 new D6h genus #    32 with   288 species is 0:2:\0,1:\2,4
family= 2 0 0 2 0 0 new D6h genus #    33 with   288 species is 0:2:\0,1:\2,5
family= 2 0 0 2 0 0 new D6h genus #    34 with    72 species is 0:2:\0,2:\0,2
family= 2 0 0 2 0 0 new D6h genus #    35 with   288 species is 0:2:\0,2:\0,3
family= 2 0 0 2 0 0 new D6h genus #    36 with   288 species is 0:2:\0,2:\0,4
family= 2 0 0 2 0 0 new D6h genus #    37 with   288 species is 0:2:\0,2:\0,5
family= 2 0 0 2 0 0 new D6h genus #    38 with   288 species is 0:2:\0,2:\1,3
family= 2 0 0 2 0 0 new D6h genus #    39 with   144 species is 0:2:\0,2:\1,4
family= 2 0 0 2 0 0 new D6h genus #    40 with   288 species is 0:2:\0,2:\3,4
family= 2 0 0 2 0 0 new D6h genus #    41 with   144 species is 0:2:\0,2:\3,5
family= 2 0 0 2 0 0 new D6h genus #    42 with   288 species is 0:2:\0,3:\2,3
family= 2 0 0 2 0 0 new D6h genus #    43 with   288 species is 0:2:\0,3:\2,4
family= 2 0 0 2 0 0 new D6h genus #    44 with   144 species is 0:2:\0,3:\2,5
family= 2 0 0 2 0 0 new D6h genus #    45 with   288 species is 0:2:\0,4:\2,3
family= 2 0 0 2 0 0 new D6h genus #    46 with   144 species is 0:2:\0,4:\2,4
family= 2 0 0 2 0 0 new D6h genus #    47 with   144 species is 0:2:\0,5:\2,3
family= 2 0 0 2 0 0 new D6h genus #    48 with   288 species is 0:3:\0,1:\0,3
family= 2 0 0 2 0 0 new D6h genus #    49 with   288 species is 0:3:\0,1:\1,3
family= 2 0 0 2 0 0 new D6h genus #    50 with   144 species is 0:3:\0,1:\2,3
family= 2 0 0 2 0 0 new D6h genus #    51 with   144 species is 0:3:\0,1:\3,4
family= 2 0 0 2 0 0 new D6h genus #    52 with   288 species is 0:3:\0,1:\3,5
family= 2 0 0 2 0 0 new D6h genus #    53 with   288 species is 0:3:\0,2:\0,3
family= 2 0 0 2 0 0 new D6h genus #    54 with   144 species is 0:3:\0,2:\1,3
family= 2 0 0 2 0 0 new D6h genus #    55 with   144 species is 0:3:\0,2:\3,5
family= 2 0 0 2 0 0 new D6h genus #    56 with    36 species is 0:3:\0,3:\0,3
family= 2 0 0 2 0 0 new D6h genus #    57 with   144 species is 0:3:\0,3:\1,2
family= 2 0 0 2 0 0 new D6h genus #    58 with   144 species is 0:3:\0,3:\1,4
family= 2 0 0 2 0 0 new D6h genus #    59 with   144 species is 0:3:\0,3:\1,5
Nber of genera for this family=   59
 
family= 1 1 0 2 0 0
 
family= 1 1 0 2 0 0 new D6h genus #     1 with   144 species is 0:0,1:\0,1:\0,1
family= 1 1 0 2 0 0 new D6h genus #     2 with   288 species is 0:0,1:\0,1:\0,2
family= 1 1 0 2 0 0 new D6h genus #     3 with   288 species is 0:0,1:\0,1:\0,3
family= 1 1 0 2 0 0 new D6h genus #     4 with   288 species is 0:0,1:\0,1:\0,4
family= 1 1 0 2 0 0 new D6h genus #     5 with   288 species is 0:0,1:\0,1:\0,5
family= 1 1 0 2 0 0 new D6h genus #     6 with   288 species is 0:0,2:\0,1:\0,2
family= 1 1 0 2 0 0 new D6h genus #     7 with   144 species is 0:0,2:\0,2:\0,2
family= 1 1 0 2 0 0 new D6h genus #     8 with   288 species is 0:0,2:\0,2:\0,3
family= 1 1 0 2 0 0 new D6h genus #     9 with   288 species is 0:0,2:\0,2:\0,4
family= 1 1 0 2 0 0 new D6h genus #    10 with   288 species is 0:0,2:\0,2:\0,5
family= 1 1 0 2 0 0 new D6h genus #    11 with   288 species is 0:0,3:\0,1:\0,3
family= 1 1 0 2 0 0 new D6h genus #    12 with   288 species is 0:0,3:\0,2:\0,3
family= 1 1 0 2 0 0 new D6h genus #    13 with    72 species is 0:0,3:\0,3:\0,3
family= 1 1 0 2 0 0 new D6h genus #    14 with   288 species is 0:1,2:\0,1:\0,2
family= 1 1 0 2 0 0 new D6h genus #    15 with   288 species is 0:1,2:\0,1:\1,2
family= 1 1 0 2 0 0 new D6h genus #    16 with   288 species is 0:1,2:\0,1:\2,3
family= 1 1 0 2 0 0 new D6h genus #    17 with   288 species is 0:1,2:\0,1:\2,4
family= 1 1 0 2 0 0 new D6h genus #    18 with   288 species is 0:1,2:\0,1:\2,5
family= 1 1 0 2 0 0 new D6h genus #    19 with   288 species is 0:1,2:\0,2:\1,2
family= 1 1 0 2 0 0 new D6h genus #    20 with   288 species is 0:1,2:\0,2:\1,3
family= 1 1 0 2 0 0 new D6h genus #    21 with   288 species is 0:1,2:\0,2:\1,4
family= 1 1 0 2 0 0 new D6h genus #    22 with   288 species is 0:1,2:\0,2:\1,5
family= 1 1 0 2 0 0 new D6h genus #    23 with   288 species is 0:1,2:\0,3:\1,2
family= 1 1 0 2 0 0 new D6h genus #    24 with   288 species is 0:1,2:\0,4:\1,2
family= 1 1 0 2 0 0 new D6h genus #    25 with   288 species is 0:1,2:\0,5:\1,2
family= 1 1 0 2 0 0 new D6h genus #    26 with   288 species is 0:1,3:\0,1:\0,3
family= 1 1 0 2 0 0 new D6h genus #    27 with   288 species is 0:1,3:\0,1:\1,3
family= 1 1 0 2 0 0 new D6h genus #    28 with   288 species is 0:1,3:\0,1:\2,3
family= 1 1 0 2 0 0 new D6h genus #    29 with   288 species is 0:1,3:\0,1:\3,4
family= 1 1 0 2 0 0 new D6h genus #    30 with   288 species is 0:1,3:\0,1:\3,5
family= 1 1 0 2 0 0 new D6h genus #    31 with   288 species is 0:1,3:\0,2:\1,3
family= 1 1 0 2 0 0 new D6h genus #    32 with   288 species is 0:1,3:\0,3:\1,2
family= 1 1 0 2 0 0 new D6h genus #    33 with   288 species is 0:1,3:\0,3:\1,3
family= 1 1 0 2 0 0 new D6h genus #    34 with   288 species is 0:1,3:\0,3:\1,4
family= 1 1 0 2 0 0 new D6h genus #    35 with   288 species is 0:1,3:\0,3:\1,5
family= 1 1 0 2 0 0 new D6h genus #    36 with   288 species is 0:1,3:\0,4:\1,3
family= 1 1 0 2 0 0 new D6h genus #    37 with   288 species is 0:1,3:\0,5:\1,3
family= 1 1 0 2 0 0 new D6h genus #    38 with   288 species is 0:1,4:\0,1:\0,4
family= 1 1 0 2 0 0 new D6h genus #    39 with   288 species is 0:1,4:\0,1:\1,4
family= 1 1 0 2 0 0 new D6h genus #    40 with   288 species is 0:1,4:\0,1:\2,4
family= 1 1 0 2 0 0 new D6h genus #    41 with   288 species is 0:1,4:\0,1:\3,4
family= 1 1 0 2 0 0 new D6h genus #    42 with   288 species is 0:1,4:\0,1:\4,5
family= 1 1 0 2 0 0 new D6h genus #    43 with   288 species is 0:1,4:\0,2:\1,4
family= 1 1 0 2 0 0 new D6h genus #    44 with   288 species is 0:1,4:\0,3:\1,4
family= 1 1 0 2 0 0 new D6h genus #    45 with   288 species is 0:1,4:\0,4:\1,2
family= 1 1 0 2 0 0 new D6h genus #    46 with   288 species is 0:1,4:\0,4:\1,3
family= 1 1 0 2 0 0 new D6h genus #    47 with   288 species is 0:1,4:\0,4:\1,4
family= 1 1 0 2 0 0 new D6h genus #    48 with   288 species is 0:1,4:\0,4:\1,5
family= 1 1 0 2 0 0 new D6h genus #    49 with   288 species is 0:1,4:\0,5:\1,4
family= 1 1 0 2 0 0 new D6h genus #    50 with   144 species is 0:1,5:\0,1:\0,5
family= 1 1 0 2 0 0 new D6h genus #    51 with   288 species is 0:1,5:\0,1:\1,5
family= 1 1 0 2 0 0 new D6h genus #    52 with   288 species is 0:1,5:\0,1:\2,5
family= 1 1 0 2 0 0 new D6h genus #    53 with   288 species is 0:1,5:\0,1:\3,5
family= 1 1 0 2 0 0 new D6h genus #    54 with   288 species is 0:1,5:\0,1:\4,5
family= 1 1 0 2 0 0 new D6h genus #    55 with   288 species is 0:1,5:\0,2:\1,5
family= 1 1 0 2 0 0 new D6h genus #    56 with   144 species is 0:1,5:\0,3:\1,5
family= 1 1 0 2 0 0 new D6h genus #    57 with   288 species is 0:2,3:\0,1:\2,3
family= 1 1 0 2 0 0 new D6h genus #    58 with   288 species is 0:2,3:\0,2:\0,3
family= 1 1 0 2 0 0 new D6h genus #    59 with   288 species is 0:2,3:\0,2:\1,3
family= 1 1 0 2 0 0 new D6h genus #    60 with   288 species is 0:2,3:\0,2:\2,3
family= 1 1 0 2 0 0 new D6h genus #    61 with   288 species is 0:2,3:\0,2:\3,4
family= 1 1 0 2 0 0 new D6h genus #    62 with   288 species is 0:2,3:\0,2:\3,5
family= 1 1 0 2 0 0 new D6h genus #    63 with   288 species is 0:2,3:\0,3:\1,2
family= 1 1 0 2 0 0 new D6h genus #    64 with   288 species is 0:2,3:\0,3:\2,3
family= 1 1 0 2 0 0 new D6h genus #    65 with   288 species is 0:2,3:\0,3:\2,4
family= 1 1 0 2 0 0 new D6h genus #    66 with   288 species is 0:2,3:\0,3:\2,5
family= 1 1 0 2 0 0 new D6h genus #    67 with   288 species is 0:2,3:\0,4:\2,3
family= 1 1 0 2 0 0 new D6h genus #    68 with   288 species is 0:2,3:\0,5:\2,3
family= 1 1 0 2 0 0 new D6h genus #    69 with   288 species is 0:2,4:\0,1:\2,4
family= 1 1 0 2 0 0 new D6h genus #    70 with   144 species is 0:2,4:\0,2:\0,4
family= 1 1 0 2 0 0 new D6h genus #    71 with   288 species is 0:2,4:\0,2:\1,4
family= 1 1 0 2 0 0 new D6h genus #    72 with   288 species is 0:2,4:\0,2:\2,4
family= 1 1 0 2 0 0 new D6h genus #    73 with   288 species is 0:2,4:\0,2:\3,4
family= 1 1 0 2 0 0 new D6h genus #    74 with   288 species is 0:2,4:\0,2:\4,5
family= 1 1 0 2 0 0 new D6h genus #    75 with   144 species is 0:2,4:\0,3:\2,4
Nber of genera for this family=   75
 
family= 0 2 0 2 0 0
 
family= 0 2 0 2 0 0 new D6h genus #     1 with    36 species is 0,1:0,1:\0,1:\0,1
family= 0 2 0 2 0 0 new D6h genus #     2 with   288 species is 0,1:0,2:\0,1:\0,2
family= 0 2 0 2 0 0 new D6h genus #     3 with   288 species is 0,1:0,3:\0,1:\0,3
family= 0 2 0 2 0 0 new D6h genus #     4 with   288 species is 0,1:0,4:\0,1:\0,4
family= 0 2 0 2 0 0 new D6h genus #     5 with   144 species is 0,1:0,5:\0,1:\0,5
family= 0 2 0 2 0 0 new D6h genus #     6 with   144 species is 0,1:2,3:\0,1:\2,3
family= 0 2 0 2 0 0 new D6h genus #     7 with   144 species is 0,1:2,3:\0,2:\1,3
family= 0 2 0 2 0 0 new D6h genus #     8 with   144 species is 0,1:2,3:\0,3:\1,2
family= 0 2 0 2 0 0 new D6h genus #     9 with   288 species is 0,1:2,4:\0,1:\2,4
family= 0 2 0 2 0 0 new D6h genus #    10 with   288 species is 0,1:2,4:\0,2:\1,4
family= 0 2 0 2 0 0 new D6h genus #    11 with   288 species is 0,1:2,4:\0,4:\1,2
family= 0 2 0 2 0 0 new D6h genus #    12 with   144 species is 0,1:2,5:\0,1:\2,5
family= 0 2 0 2 0 0 new D6h genus #    13 with   144 species is 0,1:2,5:\0,2:\1,5
family= 0 2 0 2 0 0 new D6h genus #    14 with   144 species is 0,1:2,5:\0,5:\1,2
family= 0 2 0 2 0 0 new D6h genus #    15 with    72 species is 0,1:3,4:\0,1:\3,4
family= 0 2 0 2 0 0 new D6h genus #    16 with    72 species is 0,1:3,4:\0,3:\1,4
family= 0 2 0 2 0 0 new D6h genus #    17 with    72 species is 0,1:3,4:\0,4:\1,3
family= 0 2 0 2 0 0 new D6h genus #    18 with    36 species is 0,2:0,2:\0,2:\0,2
family= 0 2 0 2 0 0 new D6h genus #    19 with   288 species is 0,2:0,3:\0,2:\0,3
family= 0 2 0 2 0 0 new D6h genus #    20 with   144 species is 0,2:0,4:\0,2:\0,4
family= 0 2 0 2 0 0 new D6h genus #    21 with   144 species is 0,2:1,3:\0,1:\2,3
family= 0 2 0 2 0 0 new D6h genus #    22 with   144 species is 0,2:1,3:\0,2:\1,3
family= 0 2 0 2 0 0 new D6h genus #    23 with   144 species is 0,2:1,3:\0,3:\1,2
family= 0 2 0 2 0 0 new D6h genus #    24 with   288 species is 0,2:1,4:\0,1:\2,4
family= 0 2 0 2 0 0 new D6h genus #    25 with   144 species is 0,2:1,4:\0,2:\1,4
family= 0 2 0 2 0 0 new D6h genus #    26 with    72 species is 0,2:3,5:\0,2:\3,5
family= 0 2 0 2 0 0 new D6h genus #    27 with    72 species is 0,2:3,5:\0,3:\2,5
family= 0 2 0 2 0 0 new D6h genus #    28 with    72 species is 0,2:3,5:\0,5:\2,3
family= 0 2 0 2 0 0 new D6h genus #    29 with    18 species is 0,3:0,3:\0,3:\0,3
family= 0 2 0 2 0 0 new D6h genus #    30 with    72 species is 0,3:1,4:\0,1:\3,4
family= 0 2 0 2 0 0 new D6h genus #    31 with    72 species is 0,3:1,4:\0,3:\1,4
family= 0 2 0 2 0 0 new D6h genus #    32 with    72 species is 0,3:1,4:\0,4:\1,3
Nber of genera for this family=   32
 
family= 1 0 1 2 0 0
 
family= 1 0 1 2 0 0 new D6h genus #     1 with   288 species is 0:0,1,2:\0,1:\0,2
family= 1 0 1 2 0 0 new D6h genus #     2 with   288 species is 0:0,1,3:\0,1:\0,3
family= 1 0 1 2 0 0 new D6h genus #     3 with   288 species is 0:0,1,4:\0,1:\0,4
family= 1 0 1 2 0 0 new D6h genus #     4 with   144 species is 0:0,1,5:\0,1:\0,5
family= 1 0 1 2 0 0 new D6h genus #     5 with   288 species is 0:0,2,3:\0,2:\0,3
family= 1 0 1 2 0 0 new D6h genus #     6 with   144 species is 0:0,2,4:\0,2:\0,4
family= 1 0 1 2 0 0 new D6h genus #     7 with   288 species is 0:1,2,3:\0,1:\2,3
family= 1 0 1 2 0 0 new D6h genus #     8 with   288 species is 0:1,2,3:\0,2:\1,3
family= 1 0 1 2 0 0 new D6h genus #     9 with   288 species is 0:1,2,3:\0,3:\1,2
family= 1 0 1 2 0 0 new D6h genus #    10 with   288 species is 0:1,2,4:\0,1:\2,4
family= 1 0 1 2 0 0 new D6h genus #    11 with   288 species is 0:1,2,4:\0,2:\1,4
family= 1 0 1 2 0 0 new D6h genus #    12 with   288 species is 0:1,2,4:\0,4:\1,2
family= 1 0 1 2 0 0 new D6h genus #    13 with   288 species is 0:1,2,5:\0,1:\2,5
family= 1 0 1 2 0 0 new D6h genus #    14 with   288 species is 0:1,2,5:\0,2:\1,5
family= 1 0 1 2 0 0 new D6h genus #    15 with   288 species is 0:1,2,5:\0,5:\1,2
family= 1 0 1 2 0 0 new D6h genus #    16 with   288 species is 0:1,3,4:\0,1:\3,4
family= 1 0 1 2 0 0 new D6h genus #    17 with   288 species is 0:1,3,4:\0,3:\1,4
family= 1 0 1 2 0 0 new D6h genus #    18 with   288 species is 0:1,3,4:\0,4:\1,3
family= 1 0 1 2 0 0 new D6h genus #    19 with   288 species is 0:1,3,5:\0,1:\3,5
family= 1 0 1 2 0 0 new D6h genus #    20 with   144 species is 0:1,3,5:\0,3:\1,5
family= 1 0 1 2 0 0 new D6h genus #    21 with   288 species is 0:2,3,4:\0,2:\3,4
family= 1 0 1 2 0 0 new D6h genus #    22 with   144 species is 0:2,3,4:\0,3:\2,4
Nber of genera for this family=   22
 
family= 3 0 0 0 1 0
 
family= 3 0 0 0 1 0 new D6h genus #     1 with   144 species is 0:0:1:\0
family= 3 0 0 0 1 0 new D6h genus #     2 with   144 species is 0:0:2:\0
family= 3 0 0 0 1 0 new D6h genus #     3 with    72 species is 0:0:3:\0
family= 3 0 0 0 1 0 new D6h genus #     4 with   288 species is 0:1:2:\0
family= 3 0 0 0 1 0 new D6h genus #     5 with   144 species is 0:1:2:\1
family= 3 0 0 0 1 0 new D6h genus #     6 with   288 species is 0:1:2:\3
family= 3 0 0 0 1 0 new D6h genus #     7 with   144 species is 0:1:2:\4
family= 3 0 0 0 1 0 new D6h genus #     8 with   288 species is 0:1:3:\0
family= 3 0 0 0 1 0 new D6h genus #     9 with   288 species is 0:1:3:\1
family= 3 0 0 0 1 0 new D6h genus #    10 with   288 species is 0:1:3:\2
family= 3 0 0 0 1 0 new D6h genus #    11 with   288 species is 0:1:3:\3
family= 3 0 0 0 1 0 new D6h genus #    12 with   288 species is 0:1:3:\4
family= 3 0 0 0 1 0 new D6h genus #    13 with   288 species is 0:1:3:\5
family= 3 0 0 0 1 0 new D6h genus #    14 with   144 species is 0:2:4:\0
family= 3 0 0 0 1 0 new D6h genus #    15 with   144 species is 0:2:4:\1
Nber of genera for this family=   15
 
family= 2 1 0 0 1 0
 
family= 2 1 0 0 1 0 new D6h genus #     1 with   144 species is 0:0:1,2:\0
family= 2 1 0 0 1 0 new D6h genus #     2 with   144 species is 0:0:1,3:\0
family= 2 1 0 0 1 0 new D6h genus #     3 with   144 species is 0:0:1,4:\0
family= 2 1 0 0 1 0 new D6h genus #     4 with    72 species is 0:0:1,5:\0
family= 2 1 0 0 1 0 new D6h genus #     5 with   144 species is 0:0:2,3:\0
family= 2 1 0 0 1 0 new D6h genus #     6 with    72 species is 0:0:2,4:\0
family= 2 1 0 0 1 0 new D6h genus #     7 with   288 species is 0:1:0,2:\0
family= 2 1 0 0 1 0 new D6h genus #     8 with   288 species is 0:1:0,3:\0
family= 2 1 0 0 1 0 new D6h genus #     9 with   288 species is 0:1:0,4:\0
family= 2 1 0 0 1 0 new D6h genus #    10 with   288 species is 0:1:0,5:\0
family= 2 1 0 0 1 0 new D6h genus #    11 with   288 species is 0:1:2,3:\0
family= 2 1 0 0 1 0 new D6h genus #    12 with   288 species is 0:1:2,3:\1
family= 2 1 0 0 1 0 new D6h genus #    13 with   288 species is 0:1:2,3:\2
family= 2 1 0 0 1 0 new D6h genus #    14 with   288 species is 0:1:2,3:\3
family= 2 1 0 0 1 0 new D6h genus #    15 with   288 species is 0:1:2,3:\4
family= 2 1 0 0 1 0 new D6h genus #    16 with   288 species is 0:1:2,3:\5
family= 2 1 0 0 1 0 new D6h genus #    17 with   288 species is 0:1:2,4:\0
family= 2 1 0 0 1 0 new D6h genus #    18 with   288 species is 0:1:2,4:\1
family= 2 1 0 0 1 0 new D6h genus #    19 with   288 species is 0:1:2,4:\2
family= 2 1 0 0 1 0 new D6h genus #    20 with   288 species is 0:1:2,4:\3
family= 2 1 0 0 1 0 new D6h genus #    21 with   288 species is 0:1:2,4:\4
family= 2 1 0 0 1 0 new D6h genus #    22 with   288 species is 0:1:2,4:\5
family= 2 1 0 0 1 0 new D6h genus #    23 with   288 species is 0:1:2,5:\0
family= 2 1 0 0 1 0 new D6h genus #    24 with   288 species is 0:1:2,5:\2
family= 2 1 0 0 1 0 new D6h genus #    25 with   288 species is 0:1:2,5:\3
family= 2 1 0 0 1 0 new D6h genus #    26 with   288 species is 0:1:3,4:\0
family= 2 1 0 0 1 0 new D6h genus #    27 with   288 species is 0:1:3,4:\2
family= 2 1 0 0 1 0 new D6h genus #    28 with   288 species is 0:1:3,4:\3
family= 2 1 0 0 1 0 new D6h genus #    29 with   288 species is 0:2:0,1:\0
family= 2 1 0 0 1 0 new D6h genus #    30 with   288 species is 0:2:0,3:\0
family= 2 1 0 0 1 0 new D6h genus #    31 with   288 species is 0:2:0,4:\0
family= 2 1 0 0 1 0 new D6h genus #    32 with   288 species is 0:2:0,5:\0
family= 2 1 0 0 1 0 new D6h genus #    33 with   288 species is 0:2:1,3:\0
family= 2 1 0 0 1 0 new D6h genus #    34 with   288 species is 0:2:1,3:\1
family= 2 1 0 0 1 0 new D6h genus #    35 with   288 species is 0:2:1,3:\2
family= 2 1 0 0 1 0 new D6h genus #    36 with   288 species is 0:2:1,3:\3
family= 2 1 0 0 1 0 new D6h genus #    37 with   288 species is 0:2:1,3:\4
family= 2 1 0 0 1 0 new D6h genus #    38 with   288 species is 0:2:1,3:\5
family= 2 1 0 0 1 0 new D6h genus #    39 with   288 species is 0:2:1,4:\0
family= 2 1 0 0 1 0 new D6h genus #    40 with   144 species is 0:2:1,4:\1
family= 2 1 0 0 1 0 new D6h genus #    41 with   288 species is 0:2:1,4:\3
family= 2 1 0 0 1 0 new D6h genus #    42 with   144 species is 0:2:1,4:\4
family= 2 1 0 0 1 0 new D6h genus #    43 with   288 species is 0:2:3,4:\0
family= 2 1 0 0 1 0 new D6h genus #    44 with   288 species is 0:2:3,4:\1
family= 2 1 0 0 1 0 new D6h genus #    45 with   288 species is 0:2:3,4:\2
family= 2 1 0 0 1 0 new D6h genus #    46 with   288 species is 0:2:3,4:\3
family= 2 1 0 0 1 0 new D6h genus #    47 with   288 species is 0:2:3,4:\4
family= 2 1 0 0 1 0 new D6h genus #    48 with   288 species is 0:2:3,4:\5
family= 2 1 0 0 1 0 new D6h genus #    49 with   288 species is 0:2:3,5:\0
family= 2 1 0 0 1 0 new D6h genus #    50 with   144 species is 0:2:3,5:\1
family= 2 1 0 0 1 0 new D6h genus #    51 with   288 species is 0:2:3,5:\3
family= 2 1 0 0 1 0 new D6h genus #    52 with   144 species is 0:2:3,5:\4
family= 2 1 0 0 1 0 new D6h genus #    53 with   288 species is 0:3:0,1:\0
family= 2 1 0 0 1 0 new D6h genus #    54 with   288 species is 0:3:0,2:\0
family= 2 1 0 0 1 0 new D6h genus #    55 with   288 species is 0:3:1,2:\0
family= 2 1 0 0 1 0 new D6h genus #    56 with   288 species is 0:3:1,2:\1
family= 2 1 0 0 1 0 new D6h genus #    57 with   288 species is 0:3:1,2:\4
family= 2 1 0 0 1 0 new D6h genus #    58 with   288 species is 0:3:1,4:\0
family= 2 1 0 0 1 0 new D6h genus #    59 with   288 species is 0:3:1,4:\1
family= 2 1 0 0 1 0 new D6h genus #    60 with   288 species is 0:3:1,4:\2
family= 2 1 0 0 1 0 new D6h genus #    61 with   144 species is 0:3:1,5:\0
family= 2 1 0 0 1 0 new D6h genus #    62 with   288 species is 0:3:1,5:\1
family= 2 1 0 0 1 0 new D6h genus #    63 with   288 species is 0:3:1,5:\2
family= 2 1 0 0 1 0 new D6h genus #    64 with   144 species is 0:3:1,5:\3
Nber of genera for this family=   64
 
family= 1 2 0 0 1 0
 
family= 1 2 0 0 1 0 new D6h genus #     1 with   288 species is 0:0,1:2,3:\0
family= 1 2 0 0 1 0 new D6h genus #     2 with   288 species is 0:0,1:2,4:\0
family= 1 2 0 0 1 0 new D6h genus #     3 with   288 species is 0:0,1:2,5:\0
family= 1 2 0 0 1 0 new D6h genus #     4 with   288 species is 0:0,1:3,4:\0
family= 1 2 0 0 1 0 new D6h genus #     5 with   288 species is 0:0,1:3,5:\0
family= 1 2 0 0 1 0 new D6h genus #     6 with   288 species is 0:0,1:4,5:\0
family= 1 2 0 0 1 0 new D6h genus #     7 with   288 species is 0:0,2:1,3:\0
family= 1 2 0 0 1 0 new D6h genus #     8 with   288 species is 0:0,2:1,4:\0
family= 1 2 0 0 1 0 new D6h genus #     9 with   288 species is 0:0,2:1,5:\0
family= 1 2 0 0 1 0 new D6h genus #    10 with   288 species is 0:0,2:3,4:\0
family= 1 2 0 0 1 0 new D6h genus #    11 with   288 species is 0:0,2:3,5:\0
family= 1 2 0 0 1 0 new D6h genus #    12 with   288 species is 0:0,2:4,5:\0
family= 1 2 0 0 1 0 new D6h genus #    13 with   288 species is 0:0,3:1,2:\0
family= 1 2 0 0 1 0 new D6h genus #    14 with   288 species is 0:0,3:1,4:\0
family= 1 2 0 0 1 0 new D6h genus #    15 with   144 species is 0:0,3:1,5:\0
family= 1 2 0 0 1 0 new D6h genus #    16 with   144 species is 0:0,3:2,4:\0
family= 1 2 0 0 1 0 new D6h genus #    17 with   288 species is 0:1,2:1,3:\1
family= 1 2 0 0 1 0 new D6h genus #    18 with   288 species is 0:1,2:1,4:\1
family= 1 2 0 0 1 0 new D6h genus #    19 with   288 species is 0:1,2:1,5:\1
family= 1 2 0 0 1 0 new D6h genus #    20 with   288 species is 0:1,2:2,3:\2
family= 1 2 0 0 1 0 new D6h genus #    21 with   288 species is 0:1,2:2,4:\2
family= 1 2 0 0 1 0 new D6h genus #    22 with   288 species is 0:1,2:2,5:\2
family= 1 2 0 0 1 0 new D6h genus #    23 with   288 species is 0:1,2:3,4:\0
family= 1 2 0 0 1 0 new D6h genus #    24 with   288 species is 0:1,2:3,4:\1
family= 1 2 0 0 1 0 new D6h genus #    25 with   288 species is 0:1,2:3,4:\2
family= 1 2 0 0 1 0 new D6h genus #    26 with   288 species is 0:1,2:3,4:\3
family= 1 2 0 0 1 0 new D6h genus #    27 with   288 species is 0:1,2:3,4:\4
family= 1 2 0 0 1 0 new D6h genus #    28 with   288 species is 0:1,2:3,4:\5
family= 1 2 0 0 1 0 new D6h genus #    29 with   288 species is 0:1,2:3,5:\0
family= 1 2 0 0 1 0 new D6h genus #    30 with   288 species is 0:1,2:3,5:\1
family= 1 2 0 0 1 0 new D6h genus #    31 with   288 species is 0:1,2:3,5:\2
family= 1 2 0 0 1 0 new D6h genus #    32 with   288 species is 0:1,2:3,5:\3
family= 1 2 0 0 1 0 new D6h genus #    33 with   288 species is 0:1,2:3,5:\4
family= 1 2 0 0 1 0 new D6h genus #    34 with   288 species is 0:1,2:3,5:\5
family= 1 2 0 0 1 0 new D6h genus #    35 with   144 species is 0:1,2:4,5:\0
family= 1 2 0 0 1 0 new D6h genus #    36 with   288 species is 0:1,2:4,5:\1
family= 1 2 0 0 1 0 new D6h genus #    37 with   288 species is 0:1,2:4,5:\2
family= 1 2 0 0 1 0 new D6h genus #    38 with   144 species is 0:1,2:4,5:\3
family= 1 2 0 0 1 0 new D6h genus #    39 with   288 species is 0:1,3:1,4:\1
family= 1 2 0 0 1 0 new D6h genus #    40 with   288 species is 0:1,3:1,5:\1
family= 1 2 0 0 1 0 new D6h genus #    41 with   288 species is 0:1,3:2,3:\3
family= 1 2 0 0 1 0 new D6h genus #    42 with   288 species is 0:1,3:2,4:\0
family= 1 2 0 0 1 0 new D6h genus #    43 with   288 species is 0:1,3:2,4:\1
family= 1 2 0 0 1 0 new D6h genus #    44 with   288 species is 0:1,3:2,4:\2
family= 1 2 0 0 1 0 new D6h genus #    45 with   288 species is 0:1,3:2,4:\3
family= 1 2 0 0 1 0 new D6h genus #    46 with   288 species is 0:1,3:2,4:\4
family= 1 2 0 0 1 0 new D6h genus #    47 with   288 species is 0:1,3:2,4:\5
family= 1 2 0 0 1 0 new D6h genus #    48 with   288 species is 0:1,3:2,5:\0
family= 1 2 0 0 1 0 new D6h genus #    49 with   288 species is 0:1,3:2,5:\1
family= 1 2 0 0 1 0 new D6h genus #    50 with   288 species is 0:1,3:2,5:\2
family= 1 2 0 0 1 0 new D6h genus #    51 with   288 species is 0:1,3:2,5:\3
family= 1 2 0 0 1 0 new D6h genus #    52 with   288 species is 0:1,3:2,5:\4
family= 1 2 0 0 1 0 new D6h genus #    53 with   288 species is 0:1,3:2,5:\5
family= 1 2 0 0 1 0 new D6h genus #    54 with   288 species is 0:1,3:3,4:\3
family= 1 2 0 0 1 0 new D6h genus #    55 with   144 species is 0:1,3:3,5:\3
family= 1 2 0 0 1 0 new D6h genus #    56 with   288 species is 0:1,4:1,5:\1
family= 1 2 0 0 1 0 new D6h genus #    57 with   288 species is 0:1,4:2,3:\0
family= 1 2 0 0 1 0 new D6h genus #    58 with   288 species is 0:1,4:2,3:\1
family= 1 2 0 0 1 0 new D6h genus #    59 with   288 species is 0:1,4:2,3:\2
family= 1 2 0 0 1 0 new D6h genus #    60 with   288 species is 0:1,4:2,3:\3
family= 1 2 0 0 1 0 new D6h genus #    61 with   288 species is 0:1,4:2,3:\4
family= 1 2 0 0 1 0 new D6h genus #    62 with   288 species is 0:1,4:2,3:\5
family= 1 2 0 0 1 0 new D6h genus #    63 with   288 species is 0:1,4:2,4:\4
family= 1 2 0 0 1 0 new D6h genus #    64 with   144 species is 0:1,4:2,5:\0
family= 1 2 0 0 1 0 new D6h genus #    65 with   288 species is 0:1,4:2,5:\1
family= 1 2 0 0 1 0 new D6h genus #    66 with   288 species is 0:1,4:2,5:\2
family= 1 2 0 0 1 0 new D6h genus #    67 with   144 species is 0:1,4:2,5:\3
family= 1 2 0 0 1 0 new D6h genus #    68 with   288 species is 0:1,4:3,4:\4
family= 1 2 0 0 1 0 new D6h genus #    69 with   288 species is 0:1,5:2,3:\0
family= 1 2 0 0 1 0 new D6h genus #    70 with   288 species is 0:1,5:2,3:\1
family= 1 2 0 0 1 0 new D6h genus #    71 with   288 species is 0:1,5:2,3:\2
family= 1 2 0 0 1 0 new D6h genus #    72 with   288 species is 0:1,5:2,3:\3
family= 1 2 0 0 1 0 new D6h genus #    73 with   288 species is 0:1,5:2,3:\4
family= 1 2 0 0 1 0 new D6h genus #    74 with   288 species is 0:1,5:2,3:\5
family= 1 2 0 0 1 0 new D6h genus #    75 with   144 species is 0:1,5:2,4:\0
family= 1 2 0 0 1 0 new D6h genus #    76 with   288 species is 0:1,5:2,4:\1
family= 1 2 0 0 1 0 new D6h genus #    77 with   288 species is 0:1,5:2,4:\2
family= 1 2 0 0 1 0 new D6h genus #    78 with   144 species is 0:1,5:2,4:\3
family= 1 2 0 0 1 0 new D6h genus #    79 with   288 species is 0:2,3:2,4:\2
family= 1 2 0 0 1 0 new D6h genus #    80 with   144 species is 0:2,3:3,4:\3
Nber of genera for this family=   80
 
family= 0 3 0 0 1 0
 
family= 0 3 0 0 1 0 new D6h genus #     1 with   288 species is 0,1:0,2:3,4:\0
family= 0 3 0 0 1 0 new D6h genus #     2 with   288 species is 0,1:0,2:3,5:\0
family= 0 3 0 0 1 0 new D6h genus #     3 with   288 species is 0,1:0,2:4,5:\0
family= 0 3 0 0 1 0 new D6h genus #     4 with   288 species is 0,1:0,3:2,4:\0
family= 0 3 0 0 1 0 new D6h genus #     5 with   288 species is 0,1:0,3:2,5:\0
family= 0 3 0 0 1 0 new D6h genus #     6 with   288 species is 0,1:0,3:4,5:\0
family= 0 3 0 0 1 0 new D6h genus #     7 with   288 species is 0,1:0,4:2,3:\0
family= 0 3 0 0 1 0 new D6h genus #     8 with   288 species is 0,1:0,4:2,5:\0
family= 0 3 0 0 1 0 new D6h genus #     9 with   288 species is 0,1:0,4:3,5:\0
family= 0 3 0 0 1 0 new D6h genus #    10 with   288 species is 0,1:0,5:2,3:\0
family= 0 3 0 0 1 0 new D6h genus #    11 with   144 species is 0,1:0,5:2,4:\0
family= 0 3 0 0 1 0 new D6h genus #    12 with   288 species is 0,1:2,3:4,5:\0
family= 0 3 0 0 1 0 new D6h genus #    13 with   288 species is 0,1:2,4:2,5:\2
family= 0 3 0 0 1 0 new D6h genus #    14 with   288 species is 0,1:2,4:3,5:\0
family= 0 3 0 0 1 0 new D6h genus #    15 with   288 species is 0,1:2,4:3,5:\2
family= 0 3 0 0 1 0 new D6h genus #    16 with   288 species is 0,1:2,4:3,5:\3
family= 0 3 0 0 1 0 new D6h genus #    17 with   288 species is 0,1:2,5:3,4:\0
family= 0 3 0 0 1 0 new D6h genus #    18 with   144 species is 0,1:2,5:3,4:\2
family= 0 3 0 0 1 0 new D6h genus #    19 with   288 species is 0,2:0,3:1,4:\0
family= 0 3 0 0 1 0 new D6h genus #    20 with   288 species is 0,2:0,3:1,5:\0
family= 0 3 0 0 1 0 new D6h genus #    21 with   288 species is 0,2:0,4:1,3:\0
family= 0 3 0 0 1 0 new D6h genus #    22 with   144 species is 0,2:0,4:1,5:\0
family= 0 3 0 0 1 0 new D6h genus #    23 with   288 species is 0,2:1,4:3,5:\0
family= 0 3 0 0 1 0 new D6h genus #    24 with   144 species is 0,2:1,4:3,5:\1
family= 0 3 0 0 1 0 new D6h genus #    25 with   144 species is 0,3:1,4:2,5:\0
Nber of genera for this family=   25
 
family= 2 0 1 0 1 0
 
family= 2 0 1 0 1 0 new D6h genus #     1 with   144 species is 0:0:1,2,3:\0
family= 2 0 1 0 1 0 new D6h genus #     2 with   144 species is 0:0:1,2,4:\0
family= 2 0 1 0 1 0 new D6h genus #     3 with   144 species is 0:0:1,2,5:\0
family= 2 0 1 0 1 0 new D6h genus #     4 with   144 species is 0:0:1,3,4:\0
family= 2 0 1 0 1 0 new D6h genus #     5 with    72 species is 0:0:1,3,5:\0
family= 2 0 1 0 1 0 new D6h genus #     6 with    72 species is 0:0:2,3,4:\0
family= 2 0 1 0 1 0 new D6h genus #     7 with   288 species is 0:1:0,2,3:\0
family= 2 0 1 0 1 0 new D6h genus #     8 with   288 species is 0:1:0,2,4:\0
family= 2 0 1 0 1 0 new D6h genus #     9 with   288 species is 0:1:0,2,5:\0
family= 2 0 1 0 1 0 new D6h genus #    10 with   288 species is 0:1:0,3,4:\0
family= 2 0 1 0 1 0 new D6h genus #    11 with   288 species is 0:1:0,3,5:\0
family= 2 0 1 0 1 0 new D6h genus #    12 with   288 species is 0:1:0,4,5:\0
family= 2 0 1 0 1 0 new D6h genus #    13 with   288 species is 0:1:2,3,4:\0
family= 2 0 1 0 1 0 new D6h genus #    14 with   288 species is 0:1:2,3,4:\1
family= 2 0 1 0 1 0 new D6h genus #    15 with   288 species is 0:1:2,3,4:\2
family= 2 0 1 0 1 0 new D6h genus #    16 with   288 species is 0:1:2,3,4:\3
family= 2 0 1 0 1 0 new D6h genus #    17 with   288 species is 0:1:2,3,4:\4
family= 2 0 1 0 1 0 new D6h genus #    18 with   288 species is 0:1:2,3,4:\5
family= 2 0 1 0 1 0 new D6h genus #    19 with   288 species is 0:1:2,3,5:\0
family= 2 0 1 0 1 0 new D6h genus #    20 with   288 species is 0:1:2,3,5:\1
family= 2 0 1 0 1 0 new D6h genus #    21 with   288 species is 0:1:2,3,5:\2
family= 2 0 1 0 1 0 new D6h genus #    22 with   288 species is 0:1:2,3,5:\3
family= 2 0 1 0 1 0 new D6h genus #    23 with   288 species is 0:1:2,3,5:\4
family= 2 0 1 0 1 0 new D6h genus #    24 with   288 species is 0:1:2,3,5:\5
family= 2 0 1 0 1 0 new D6h genus #    25 with   288 species is 0:2:0,1,3:\0
family= 2 0 1 0 1 0 new D6h genus #    26 with   288 species is 0:2:0,1,4:\0
family= 2 0 1 0 1 0 new D6h genus #    27 with   288 species is 0:2:0,1,5:\0
family= 2 0 1 0 1 0 new D6h genus #    28 with   288 species is 0:2:0,3,4:\0
family= 2 0 1 0 1 0 new D6h genus #    29 with   288 species is 0:2:0,3,5:\0
family= 2 0 1 0 1 0 new D6h genus #    30 with   288 species is 0:2:0,4,5:\0
family= 2 0 1 0 1 0 new D6h genus #    31 with   288 species is 0:2:1,3,4:\0
family= 2 0 1 0 1 0 new D6h genus #    32 with   288 species is 0:2:1,3,4:\1
family= 2 0 1 0 1 0 new D6h genus #    33 with   288 species is 0:2:1,3,4:\2
family= 2 0 1 0 1 0 new D6h genus #    34 with   288 species is 0:2:1,3,4:\3
family= 2 0 1 0 1 0 new D6h genus #    35 with   288 species is 0:2:1,3,4:\4
family= 2 0 1 0 1 0 new D6h genus #    36 with   288 species is 0:2:1,3,4:\5
family= 2 0 1 0 1 0 new D6h genus #    37 with   288 species is 0:2:1,3,5:\0
family= 2 0 1 0 1 0 new D6h genus #    38 with   144 species is 0:2:1,3,5:\1
family= 2 0 1 0 1 0 new D6h genus #    39 with   288 species is 0:2:1,3,5:\3
family= 2 0 1 0 1 0 new D6h genus #    40 with   144 species is 0:2:1,3,5:\4
family= 2 0 1 0 1 0 new D6h genus #    41 with   288 species is 0:2:3,4,5:\0
family= 2 0 1 0 1 0 new D6h genus #    42 with   144 species is 0:2:3,4,5:\1
family= 2 0 1 0 1 0 new D6h genus #    43 with   288 species is 0:2:3,4,5:\3
family= 2 0 1 0 1 0 new D6h genus #    44 with   144 species is 0:2:3,4,5:\4
family= 2 0 1 0 1 0 new D6h genus #    45 with   288 species is 0:3:0,1,2:\0
family= 2 0 1 0 1 0 new D6h genus #    46 with   288 species is 0:3:0,1,4:\0
family= 2 0 1 0 1 0 new D6h genus #    47 with   144 species is 0:3:0,1,5:\0
family= 2 0 1 0 1 0 new D6h genus #    48 with   144 species is 0:3:0,2,4:\0
family= 2 0 1 0 1 0 new D6h genus #    49 with   288 species is 0:3:1,2,4:\0
family= 2 0 1 0 1 0 new D6h genus #    50 with   288 species is 0:3:1,2,4:\1
family= 2 0 1 0 1 0 new D6h genus #    51 with   288 species is 0:3:1,2,4:\2
family= 2 0 1 0 1 0 new D6h genus #    52 with   288 species is 0:3:1,2,4:\3
family= 2 0 1 0 1 0 new D6h genus #    53 with   288 species is 0:3:1,2,4:\4
family= 2 0 1 0 1 0 new D6h genus #    54 with   288 species is 0:3:1,2,4:\5
Nber of genera for this family=   54
 
family= 1 1 1 0 1 0
 
family= 1 1 1 0 1 0 new D6h genus #     1 with   288 species is 0:0,1:2,3,4:\0
family= 1 1 1 0 1 0 new D6h genus #     2 with   288 species is 0:0,1:2,3,5:\0
family= 1 1 1 0 1 0 new D6h genus #     3 with   288 species is 0:0,1:2,4,5:\0
family= 1 1 1 0 1 0 new D6h genus #     4 with   288 species is 0:0,1:3,4,5:\0
family= 1 1 1 0 1 0 new D6h genus #     5 with   288 species is 0:0,2:1,3,4:\0
family= 1 1 1 0 1 0 new D6h genus #     6 with   288 species is 0:0,2:1,3,5:\0
family= 1 1 1 0 1 0 new D6h genus #     7 with   288 species is 0:0,2:1,4,5:\0
family= 1 1 1 0 1 0 new D6h genus #     8 with   288 species is 0:0,2:3,4,5:\0
family= 1 1 1 0 1 0 new D6h genus #     9 with   288 species is 0:0,3:1,2,4:\0
family= 1 1 1 0 1 0 new D6h genus #    10 with   288 species is 0:0,3:1,2,5:\0
family= 1 1 1 0 1 0 new D6h genus #    11 with   288 species is 0:1,2:0,3,4:\0
[truncated: 16,664 more chars]
