# Supplementary material for: The Polytope Formalism: application to molecular constitution and the prospect of a complete description of Chemical Space
Source: Chem Sci. 2026 Jan 8;17(4):2102–18. doi: 10.1039/d5sc08813e (PMC12780917; doi:10.1039/d5sc08813e)
Supplement: SC-017-D5SC08813E-s001 [file SC-017-D5SC08813E-s001.zip › publication files/species/genera_D6h_S6B5_max222222.txt]

D6h_
D6h site symmetry is used to group species into genera
====
 
family= 5 0 0 0 0 0
 
family= 5 0 0 0 0 0 new D6h genus #     1 with   360 species is 0:0:1:1:2
family= 5 0 0 0 0 0 new D6h genus #     2 with   360 species is 0:0:1:1:3
family= 5 0 0 0 0 0 new D6h genus #     3 with   180 species is 0:0:1:2:2
family= 5 0 0 0 0 0 new D6h genus #     4 with   720 species is 0:0:1:2:3
family= 5 0 0 0 0 0 new D6h genus #     5 with   720 species is 0:0:1:2:4
family= 5 0 0 0 0 0 new D6h genus #     6 with   720 species is 0:0:1:2:5
family= 5 0 0 0 0 0 new D6h genus #     7 with   360 species is 0:0:1:3:3
family= 5 0 0 0 0 0 new D6h genus #     8 with   720 species is 0:0:1:3:4
family= 5 0 0 0 0 0 new D6h genus #     9 with   360 species is 0:0:1:3:5
family= 5 0 0 0 0 0 new D6h genus #    10 with   360 species is 0:0:1:4:4
family= 5 0 0 0 0 0 new D6h genus #    11 with   180 species is 0:0:2:2:4
family= 5 0 0 0 0 0 new D6h genus #    12 with   360 species is 0:0:2:3:4
family= 5 0 0 0 0 0 new D6h genus #    13 with   720 species is 0:1:2:3:4
Nber of genera for this family=   13
 
family= 4 1 0 0 0 0
 
family= 4 1 0 0 0 0 new D6h genus #     1 with   360 species is 0:0:1:1:2,3
family= 4 1 0 0 0 0 new D6h genus #     2 with   360 species is 0:0:1:1:2,4
family= 4 1 0 0 0 0 new D6h genus #     3 with   180 species is 0:0:1:1:2,5
family= 4 1 0 0 0 0 new D6h genus #     4 with   180 species is 0:0:1:1:3,4
family= 4 1 0 0 0 0 new D6h genus #     5 with   720 species is 0:0:1:2:1,2
family= 4 1 0 0 0 0 new D6h genus #     6 with   720 species is 0:0:1:2:1,3
family= 4 1 0 0 0 0 new D6h genus #     7 with   720 species is 0:0:1:2:1,4
family= 4 1 0 0 0 0 new D6h genus #     8 with   720 species is 0:0:1:2:1,5
family= 4 1 0 0 0 0 new D6h genus #     9 with   720 species is 0:0:1:2:2,3
family= 4 1 0 0 0 0 new D6h genus #    10 with   720 species is 0:0:1:2:2,4
family= 4 1 0 0 0 0 new D6h genus #    11 with   720 species is 0:0:1:2:2,5
family= 4 1 0 0 0 0 new D6h genus #    12 with   720 species is 0:0:1:2:3,4
family= 4 1 0 0 0 0 new D6h genus #    13 with   720 species is 0:0:1:2:3,5
family= 4 1 0 0 0 0 new D6h genus #    14 with   720 species is 0:0:1:2:4,5
family= 4 1 0 0 0 0 new D6h genus #    15 with   720 species is 0:0:1:3:1,2
family= 4 1 0 0 0 0 new D6h genus #    16 with   720 species is 0:0:1:3:1,3
family= 4 1 0 0 0 0 new D6h genus #    17 with   720 species is 0:0:1:3:1,4
family= 4 1 0 0 0 0 new D6h genus #    18 with   720 species is 0:0:1:3:1,5
family= 4 1 0 0 0 0 new D6h genus #    19 with   720 species is 0:0:1:3:2,3
family= 4 1 0 0 0 0 new D6h genus #    20 with   720 species is 0:0:1:3:2,4
family= 4 1 0 0 0 0 new D6h genus #    21 with   720 species is 0:0:1:3:2,5
family= 4 1 0 0 0 0 new D6h genus #    22 with   720 species is 0:0:1:3:3,4
family= 4 1 0 0 0 0 new D6h genus #    23 with   720 species is 0:0:1:3:3,5
family= 4 1 0 0 0 0 new D6h genus #    24 with   720 species is 0:0:1:3:4,5
family= 4 1 0 0 0 0 new D6h genus #    25 with   720 species is 0:0:1:4:1,2
family= 4 1 0 0 0 0 new D6h genus #    26 with   720 species is 0:0:1:4:1,3
family= 4 1 0 0 0 0 new D6h genus #    27 with   720 species is 0:0:1:4:1,4
family= 4 1 0 0 0 0 new D6h genus #    28 with   720 species is 0:0:1:4:1,5
family= 4 1 0 0 0 0 new D6h genus #    29 with   720 species is 0:0:1:4:2,3
family= 4 1 0 0 0 0 new D6h genus #    30 with   720 species is 0:0:1:4:2,4
family= 4 1 0 0 0 0 new D6h genus #    31 with   720 species is 0:0:1:4:2,5
family= 4 1 0 0 0 0 new D6h genus #    32 with   720 species is 0:0:1:4:3,4
family= 4 1 0 0 0 0 new D6h genus #    33 with   720 species is 0:0:1:4:3,5
family= 4 1 0 0 0 0 new D6h genus #    34 with   720 species is 0:0:1:4:4,5
family= 4 1 0 0 0 0 new D6h genus #    35 with   720 species is 0:0:1:5:1,2
family= 4 1 0 0 0 0 new D6h genus #    36 with   720 species is 0:0:1:5:1,3
family= 4 1 0 0 0 0 new D6h genus #    37 with   720 species is 0:0:1:5:1,4
family= 4 1 0 0 0 0 new D6h genus #    38 with   360 species is 0:0:1:5:1,5
family= 4 1 0 0 0 0 new D6h genus #    39 with   720 species is 0:0:1:5:2,3
family= 4 1 0 0 0 0 new D6h genus #    40 with   360 species is 0:0:1:5:2,4
family= 4 1 0 0 0 0 new D6h genus #    41 with   360 species is 0:0:2:2:1,3
family= 4 1 0 0 0 0 new D6h genus #    42 with   180 species is 0:0:2:2:1,4
family= 4 1 0 0 0 0 new D6h genus #    43 with   360 species is 0:0:2:2:3,4
family= 4 1 0 0 0 0 new D6h genus #    44 with   180 species is 0:0:2:2:3,5
family= 4 1 0 0 0 0 new D6h genus #    45 with   720 species is 0:0:2:3:1,2
family= 4 1 0 0 0 0 new D6h genus #    46 with   720 species is 0:0:2:3:1,3
family= 4 1 0 0 0 0 new D6h genus #    47 with   720 species is 0:0:2:3:1,4
family= 4 1 0 0 0 0 new D6h genus #    48 with   720 species is 0:0:2:3:1,5
family= 4 1 0 0 0 0 new D6h genus #    49 with   720 species is 0:0:2:3:2,3
family= 4 1 0 0 0 0 new D6h genus #    50 with   720 species is 0:0:2:3:2,4
family= 4 1 0 0 0 0 new D6h genus #    51 with   720 species is 0:0:2:3:2,5
family= 4 1 0 0 0 0 new D6h genus #    52 with   720 species is 0:0:2:3:3,4
family= 4 1 0 0 0 0 new D6h genus #    53 with   720 species is 0:0:2:3:3,5
family= 4 1 0 0 0 0 new D6h genus #    54 with   720 species is 0:0:2:3:4,5
family= 4 1 0 0 0 0 new D6h genus #    55 with   720 species is 0:0:2:4:1,2
family= 4 1 0 0 0 0 new D6h genus #    56 with   720 species is 0:0:2:4:1,3
family= 4 1 0 0 0 0 new D6h genus #    57 with   720 species is 0:0:2:4:1,4
family= 4 1 0 0 0 0 new D6h genus #    58 with   360 species is 0:0:2:4:1,5
family= 4 1 0 0 0 0 new D6h genus #    59 with   720 species is 0:0:2:4:2,3
family= 4 1 0 0 0 0 new D6h genus #    60 with   360 species is 0:0:2:4:2,4
family= 4 1 0 0 0 0 new D6h genus #    61 with   180 species is 0:0:3:3:1,2
family= 4 1 0 0 0 0 new D6h genus #    62 with   180 species is 0:0:3:3:1,4
family= 4 1 0 0 0 0 new D6h genus #    63 with   180 species is 0:0:3:3:1,5
family= 4 1 0 0 0 0 new D6h genus #    64 with  1440 species is 0:1:2:3:0,1
family= 4 1 0 0 0 0 new D6h genus #    65 with  1440 species is 0:1:2:3:0,2
family= 4 1 0 0 0 0 new D6h genus #    66 with   720 species is 0:1:2:3:0,3
family= 4 1 0 0 0 0 new D6h genus #    67 with  1440 species is 0:1:2:3:0,4
family= 4 1 0 0 0 0 new D6h genus #    68 with  1440 species is 0:1:2:3:0,5
family= 4 1 0 0 0 0 new D6h genus #    69 with   720 species is 0:1:2:3:1,2
family= 4 1 0 0 0 0 new D6h genus #    70 with  1440 species is 0:1:2:3:1,4
family= 4 1 0 0 0 0 new D6h genus #    71 with  1440 species is 0:1:2:3:1,5
family= 4 1 0 0 0 0 new D6h genus #    72 with   720 species is 0:1:2:3:4,5
family= 4 1 0 0 0 0 new D6h genus #    73 with  1440 species is 0:1:2:4:0,1
family= 4 1 0 0 0 0 new D6h genus #    74 with   720 species is 0:1:2:4:0,2
family= 4 1 0 0 0 0 new D6h genus #    75 with  1440 species is 0:1:2:4:0,3
family= 4 1 0 0 0 0 new D6h genus #    76 with  1440 species is 0:1:2:4:0,4
family= 4 1 0 0 0 0 new D6h genus #    77 with  1440 species is 0:1:2:4:0,5
family= 4 1 0 0 0 0 new D6h genus #    78 with  1440 species is 0:1:2:4:1,3
family= 4 1 0 0 0 0 new D6h genus #    79 with   720 species is 0:1:2:4:1,4
family= 4 1 0 0 0 0 new D6h genus #    80 with  1440 species is 0:1:2:4:3,4
family= 4 1 0 0 0 0 new D6h genus #    81 with   720 species is 0:1:2:4:3,5
family= 4 1 0 0 0 0 new D6h genus #    82 with   720 species is 0:1:3:4:0,1
family= 4 1 0 0 0 0 new D6h genus #    83 with  1440 species is 0:1:3:4:0,2
family= 4 1 0 0 0 0 new D6h genus #    84 with   720 species is 0:1:3:4:0,3
family= 4 1 0 0 0 0 new D6h genus #    85 with   720 species is 0:1:3:4:0,4
family= 4 1 0 0 0 0 new D6h genus #    86 with  1440 species is 0:1:3:4:0,5
family= 4 1 0 0 0 0 new D6h genus #    87 with   360 species is 0:1:3:4:2,5
Nber of genera for this family=   87
 
family= 3 2 0 0 0 0
 
family= 3 2 0 0 0 0 new D6h genus #     1 with   720 species is 0:0:1:1,2:2,3
family= 3 2 0 0 0 0 new D6h genus #     2 with   720 species is 0:0:1:1,2:2,4
family= 3 2 0 0 0 0 new D6h genus #     3 with   720 species is 0:0:1:1,2:2,5
family= 3 2 0 0 0 0 new D6h genus #     4 with   720 species is 0:0:1:1,2:3,4
family= 3 2 0 0 0 0 new D6h genus #     5 with   720 species is 0:0:1:1,2:3,5
family= 3 2 0 0 0 0 new D6h genus #     6 with   720 species is 0:0:1:1,2:4,5
family= 3 2 0 0 0 0 new D6h genus #     7 with   720 species is 0:0:1:1,3:2,3
family= 3 2 0 0 0 0 new D6h genus #     8 with   720 species is 0:0:1:1,3:2,4
family= 3 2 0 0 0 0 new D6h genus #     9 with   720 species is 0:0:1:1,3:2,5
family= 3 2 0 0 0 0 new D6h genus #    10 with   720 species is 0:0:1:1,3:3,4
family= 3 2 0 0 0 0 new D6h genus #    11 with   720 species is 0:0:1:1,3:3,5
family= 3 2 0 0 0 0 new D6h genus #    12 with   720 species is 0:0:1:1,3:4,5
family= 3 2 0 0 0 0 new D6h genus #    13 with   720 species is 0:0:1:1,4:2,3
family= 3 2 0 0 0 0 new D6h genus #    14 with   720 species is 0:0:1:1,4:2,4
family= 3 2 0 0 0 0 new D6h genus #    15 with   720 species is 0:0:1:1,4:2,5
family= 3 2 0 0 0 0 new D6h genus #    16 with   720 species is 0:0:1:1,4:3,4
family= 3 2 0 0 0 0 new D6h genus #    17 with   720 species is 0:0:1:1,4:3,5
family= 3 2 0 0 0 0 new D6h genus #    18 with   720 species is 0:0:1:1,4:4,5
family= 3 2 0 0 0 0 new D6h genus #    19 with   720 species is 0:0:1:1,5:2,3
family= 3 2 0 0 0 0 new D6h genus #    20 with   720 species is 0:0:1:1,5:2,4
family= 3 2 0 0 0 0 new D6h genus #    21 with   720 species is 0:0:1:1,5:2,5
family= 3 2 0 0 0 0 new D6h genus #    22 with   720 species is 0:0:1:1,5:3,4
family= 3 2 0 0 0 0 new D6h genus #    23 with   720 species is 0:0:1:1,5:3,5
family= 3 2 0 0 0 0 new D6h genus #    24 with   720 species is 0:0:1:1,5:4,5
family= 3 2 0 0 0 0 new D6h genus #    25 with   360 species is 0:0:1:2,3:2,3
family= 3 2 0 0 0 0 new D6h genus #    26 with   720 species is 0:0:1:2,3:2,4
family= 3 2 0 0 0 0 new D6h genus #    27 with   720 species is 0:0:1:2,3:2,5
family= 3 2 0 0 0 0 new D6h genus #    28 with   720 species is 0:0:1:2,3:3,4
family= 3 2 0 0 0 0 new D6h genus #    29 with   720 species is 0:0:1:2,3:3,5
family= 3 2 0 0 0 0 new D6h genus #    30 with   720 species is 0:0:1:2,3:4,5
family= 3 2 0 0 0 0 new D6h genus #    31 with   360 species is 0:0:1:2,4:2,4
family= 3 2 0 0 0 0 new D6h genus #    32 with   720 species is 0:0:1:2,4:2,5
family= 3 2 0 0 0 0 new D6h genus #    33 with   720 species is 0:0:1:2,4:3,4
family= 3 2 0 0 0 0 new D6h genus #    34 with   720 species is 0:0:1:2,4:3,5
family= 3 2 0 0 0 0 new D6h genus #    35 with   720 species is 0:0:1:2,4:4,5
family= 3 2 0 0 0 0 new D6h genus #    36 with   360 species is 0:0:1:2,5:2,5
family= 3 2 0 0 0 0 new D6h genus #    37 with   720 species is 0:0:1:2,5:3,4
family= 3 2 0 0 0 0 new D6h genus #    38 with   720 species is 0:0:1:2,5:3,5
family= 3 2 0 0 0 0 new D6h genus #    39 with   720 species is 0:0:1:2,5:4,5
family= 3 2 0 0 0 0 new D6h genus #    40 with   360 species is 0:0:1:3,4:3,4
family= 3 2 0 0 0 0 new D6h genus #    41 with   720 species is 0:0:1:3,4:3,5
family= 3 2 0 0 0 0 new D6h genus #    42 with   720 species is 0:0:1:3,4:4,5
family= 3 2 0 0 0 0 new D6h genus #    43 with   360 species is 0:0:1:3,5:3,5
family= 3 2 0 0 0 0 new D6h genus #    44 with   720 species is 0:0:1:3,5:4,5
family= 3 2 0 0 0 0 new D6h genus #    45 with   360 species is 0:0:1:4,5:4,5
family= 3 2 0 0 0 0 new D6h genus #    46 with   720 species is 0:0:2:1,2:1,3
family= 3 2 0 0 0 0 new D6h genus #    47 with   720 species is 0:0:2:1,2:1,4
family= 3 2 0 0 0 0 new D6h genus #    48 with   720 species is 0:0:2:1,2:1,5
family= 3 2 0 0 0 0 new D6h genus #    49 with   720 species is 0:0:2:1,2:3,4
family= 3 2 0 0 0 0 new D6h genus #    50 with   720 species is 0:0:2:1,2:3,5
family= 3 2 0 0 0 0 new D6h genus #    51 with   720 species is 0:0:2:1,2:4,5
family= 3 2 0 0 0 0 new D6h genus #    52 with   360 species is 0:0:2:1,3:1,3
family= 3 2 0 0 0 0 new D6h genus #    53 with   720 species is 0:0:2:1,3:1,4
family= 3 2 0 0 0 0 new D6h genus #    54 with   720 species is 0:0:2:1,3:1,5
family= 3 2 0 0 0 0 new D6h genus #    55 with   720 species is 0:0:2:1,3:2,3
family= 3 2 0 0 0 0 new D6h genus #    56 with   720 species is 0:0:2:1,3:2,4
family= 3 2 0 0 0 0 new D6h genus #    57 with   720 species is 0:0:2:1,3:2,5
family= 3 2 0 0 0 0 new D6h genus #    58 with   720 species is 0:0:2:1,3:3,4
family= 3 2 0 0 0 0 new D6h genus #    59 with   720 species is 0:0:2:1,3:3,5
family= 3 2 0 0 0 0 new D6h genus #    60 with   720 species is 0:0:2:1,3:4,5
family= 3 2 0 0 0 0 new D6h genus #    61 with   360 species is 0:0:2:1,4:1,4
family= 3 2 0 0 0 0 new D6h genus #    62 with   720 species is 0:0:2:1,4:1,5
family= 3 2 0 0 0 0 new D6h genus #    63 with   720 species is 0:0:2:1,4:2,3
family= 3 2 0 0 0 0 new D6h genus #    64 with   720 species is 0:0:2:1,4:2,4
family= 3 2 0 0 0 0 new D6h genus #    65 with   720 species is 0:0:2:1,4:2,5
family= 3 2 0 0 0 0 new D6h genus #    66 with   720 species is 0:0:2:1,4:3,4
family= 3 2 0 0 0 0 new D6h genus #    67 with   720 species is 0:0:2:1,4:3,5
family= 3 2 0 0 0 0 new D6h genus #    68 with   720 species is 0:0:2:1,4:4,5
family= 3 2 0 0 0 0 new D6h genus #    69 with   360 species is 0:0:2:1,5:1,5
family= 3 2 0 0 0 0 new D6h genus #    70 with   720 species is 0:0:2:1,5:2,3
family= 3 2 0 0 0 0 new D6h genus #    71 with   720 species is 0:0:2:1,5:2,4
family= 3 2 0 0 0 0 new D6h genus #    72 with   720 species is 0:0:2:1,5:2,5
family= 3 2 0 0 0 0 new D6h genus #    73 with   720 species is 0:0:2:1,5:3,4
family= 3 2 0 0 0 0 new D6h genus #    74 with   720 species is 0:0:2:1,5:3,5
family= 3 2 0 0 0 0 new D6h genus #    75 with   720 species is 0:0:2:1,5:4,5
family= 3 2 0 0 0 0 new D6h genus #    76 with   720 species is 0:0:2:2,3:3,4
family= 3 2 0 0 0 0 new D6h genus #    77 with   720 species is 0:0:2:2,3:3,5
family= 3 2 0 0 0 0 new D6h genus #    78 with   720 species is 0:0:2:2,3:4,5
family= 3 2 0 0 0 0 new D6h genus #    79 with   720 species is 0:0:2:2,4:3,4
family= 3 2 0 0 0 0 new D6h genus #    80 with   720 species is 0:0:2:2,4:3,5
family= 3 2 0 0 0 0 new D6h genus #    81 with   720 species is 0:0:2:2,4:4,5
family= 3 2 0 0 0 0 new D6h genus #    82 with   720 species is 0:0:2:2,5:3,4
family= 3 2 0 0 0 0 new D6h genus #    83 with   720 species is 0:0:2:2,5:3,5
family= 3 2 0 0 0 0 new D6h genus #    84 with   720 species is 0:0:2:2,5:4,5
family= 3 2 0 0 0 0 new D6h genus #    85 with   360 species is 0:0:2:3,4:3,4
family= 3 2 0 0 0 0 new D6h genus #    86 with   720 species is 0:0:2:3,4:3,5
family= 3 2 0 0 0 0 new D6h genus #    87 with   720 species is 0:0:2:3,4:4,5
family= 3 2 0 0 0 0 new D6h genus #    88 with   360 species is 0:0:2:3,5:3,5
family= 3 2 0 0 0 0 new D6h genus #    89 with   720 species is 0:0:2:3,5:4,5
family= 3 2 0 0 0 0 new D6h genus #    90 with   360 species is 0:0:2:4,5:4,5
family= 3 2 0 0 0 0 new D6h genus #    91 with   360 species is 0:0:3:1,2:1,2
family= 3 2 0 0 0 0 new D6h genus #    92 with   720 species is 0:0:3:1,2:1,3
family= 3 2 0 0 0 0 new D6h genus #    93 with   720 species is 0:0:3:1,2:1,4
family= 3 2 0 0 0 0 new D6h genus #    94 with   720 species is 0:0:3:1,2:1,5
family= 3 2 0 0 0 0 new D6h genus #    95 with   720 species is 0:0:3:1,2:2,3
family= 3 2 0 0 0 0 new D6h genus #    96 with   720 species is 0:0:3:1,2:2,4
family= 3 2 0 0 0 0 new D6h genus #    97 with   720 species is 0:0:3:1,2:2,5
family= 3 2 0 0 0 0 new D6h genus #    98 with   720 species is 0:0:3:1,2:3,4
family= 3 2 0 0 0 0 new D6h genus #    99 with   720 species is 0:0:3:1,2:3,5
family= 3 2 0 0 0 0 new D6h genus #   100 with   360 species is 0:0:3:1,2:4,5
family= 3 2 0 0 0 0 new D6h genus #   101 with   720 species is 0:0:3:1,3:1,4
family= 3 2 0 0 0 0 new D6h genus #   102 with   720 species is 0:0:3:1,3:1,5
family= 3 2 0 0 0 0 new D6h genus #   103 with   720 species is 0:0:3:1,3:2,4
family= 3 2 0 0 0 0 new D6h genus #   104 with   720 species is 0:0:3:1,3:2,5
family= 3 2 0 0 0 0 new D6h genus #   105 with   360 species is 0:0:3:1,4:1,4
family= 3 2 0 0 0 0 new D6h genus #   106 with   720 species is 0:0:3:1,4:1,5
family= 3 2 0 0 0 0 new D6h genus #   107 with   720 species is 0:0:3:1,4:2,3
family= 3 2 0 0 0 0 new D6h genus #   108 with   720 species is 0:0:3:1,4:2,4
family= 3 2 0 0 0 0 new D6h genus #   109 with   360 species is 0:0:3:1,4:2,5
family= 3 2 0 0 0 0 new D6h genus #   110 with   720 species is 0:0:3:1,4:3,4
family= 3 2 0 0 0 0 new D6h genus #   111 with   180 species is 0:0:3:1,5:1,5
family= 3 2 0 0 0 0 new D6h genus #   112 with   720 species is 0:0:3:1,5:2,3
family= 3 2 0 0 0 0 new D6h genus #   113 with   360 species is 0:0:3:1,5:2,4
family= 3 2 0 0 0 0 new D6h genus #   114 with   720 species is 0:0:3:2,3:2,4
family= 3 2 0 0 0 0 new D6h genus #   115 with   180 species is 0:0:3:2,4:2,4
family= 3 2 0 0 0 0 new D6h genus #   116 with  1440 species is 0:1:2:0,1:2,3
family= 3 2 0 0 0 0 new D6h genus #   117 with  1440 species is 0:1:2:0,1:2,4
family= 3 2 0 0 0 0 new D6h genus #   118 with  1440 species is 0:1:2:0,1:2,5
family= 3 2 0 0 0 0 new D6h genus #   119 with  1440 species is 0:1:2:0,1:3,4
family= 3 2 0 0 0 0 new D6h genus #   120 with  1440 species is 0:1:2:0,1:3,5
family= 3 2 0 0 0 0 new D6h genus #   121 with  1440 species is 0:1:2:0,1:4,5
family= 3 2 0 0 0 0 new D6h genus #   122 with  1440 species is 0:1:2:0,2:1,3
family= 3 2 0 0 0 0 new D6h genus #   123 with   720 species is 0:1:2:0,2:1,4
family= 3 2 0 0 0 0 new D6h genus #   124 with  1440 species is 0:1:2:0,2:3,4
family= 3 2 0 0 0 0 new D6h genus #   125 with   720 species is 0:1:2:0,2:3,5
family= 3 2 0 0 0 0 new D6h genus #   126 with  1440 species is 0:1:2:0,3:1,3
family= 3 2 0 0 0 0 new D6h genus #   127 with  1440 species is 0:1:2:0,3:1,4
family= 3 2 0 0 0 0 new D6h genus #   128 with  1440 species is 0:1:2:0,3:1,5
family= 3 2 0 0 0 0 new D6h genus #   129 with  1440 species is 0:1:2:0,3:2,3
family= 3 2 0 0 0 0 new D6h genus #   130 with  1440 species is 0:1:2:0,3:2,4
family= 3 2 0 0 0 0 new D6h genus #   131 with   720 species is 0:1:2:0,3:2,5
family= 3 2 0 0 0 0 new D6h genus #   132 with  1440 species is 0:1:2:0,3:3,4
family= 3 2 0 0 0 0 new D6h genus #   133 with  1440 species is 0:1:2:0,3:3,5
family= 3 2 0 0 0 0 new D6h genus #   134 with  1440 species is 0:1:2:0,3:4,5
family= 3 2 0 0 0 0 new D6h genus #   135 with  1440 species is 0:1:2:0,4:1,3
family= 3 2 0 0 0 0 new D6h genus #   136 with  1440 species is 0:1:2:0,4:1,4
family= 3 2 0 0 0 0 new D6h genus #   137 with  1440 species is 0:1:2:0,4:1,5
family= 3 2 0 0 0 0 new D6h genus #   138 with  1440 species is 0:1:2:0,4:2,3
family= 3 2 0 0 0 0 new D6h genus #   139 with   720 species is 0:1:2:0,4:2,4
family= 3 2 0 0 0 0 new D6h genus #   140 with  1440 species is 0:1:2:0,4:3,4
family= 3 2 0 0 0 0 new D6h genus #   141 with  1440 species is 0:1:2:0,4:3,5
family= 3 2 0 0 0 0 new D6h genus #   142 with  1440 species is 0:1:2:0,4:4,5
family= 3 2 0 0 0 0 new D6h genus #   143 with  1440 species is 0:1:2:0,5:1,3
family= 3 2 0 0 0 0 new D6h genus #   144 with  1440 species is 0:1:2:0,5:1,4
family= 3 2 0 0 0 0 new D6h genus #   145 with  1440 species is 0:1:2:0,5:1,5
family= 3 2 0 0 0 0 new D6h genus #   146 with   720 species is 0:1:2:0,5:2,3
family= 3 2 0 0 0 0 new D6h genus #   147 with  1440 species is 0:1:2:0,5:3,4
family= 3 2 0 0 0 0 new D6h genus #   148 with  1440 species is 0:1:2:0,5:3,5
family= 3 2 0 0 0 0 new D6h genus #   149 with  1440 species is 0:1:2:0,5:4,5
family= 3 2 0 0 0 0 new D6h genus #   150 with  1440 species is 0:1:2:1,3:3,4
family= 3 2 0 0 0 0 new D6h genus #   151 with  1440 species is 0:1:2:1,3:3,5
family= 3 2 0 0 0 0 new D6h genus #   152 with  1440 species is 0:1:2:1,3:4,5
family= 3 2 0 0 0 0 new D6h genus #   153 with  1440 species is 0:1:2:1,4:3,4
family= 3 2 0 0 0 0 new D6h genus #   154 with   720 species is 0:1:2:1,4:3,5
family= 3 2 0 0 0 0 new D6h genus #   155 with   720 species is 0:1:2:3,4:3,4
family= 3 2 0 0 0 0 new D6h genus #   156 with  1440 species is 0:1:2:3,4:3,5
family= 3 2 0 0 0 0 new D6h genus #   157 with   720 species is 0:1:2:3,4:4,5
family= 3 2 0 0 0 0 new D6h genus #   158 with   360 species is 0:1:2:3,5:3,5
family= 3 2 0 0 0 0 new D6h genus #   159 with  1440 species is 0:1:3:0,1:2,3
family= 3 2 0 0 0 0 new D6h genus #   160 with  1440 species is 0:1:3:0,1:2,4
family= 3 2 0 0 0 0 new D6h genus #   161 with  1440 species is 0:1:3:0,1:2,5
family= 3 2 0 0 0 0 new D6h genus #   162 with  1440 species is 0:1:3:0,1:3,4
family= 3 2 0 0 0 0 new D6h genus #   163 with  1440 species is 0:1:3:0,1:3,5
family= 3 2 0 0 0 0 new D6h genus #   164 with  1440 species is 0:1:3:0,1:4,5
family= 3 2 0 0 0 0 new D6h genus #   165 with  1440 species is 0:1:3:0,2:1,2
family= 3 2 0 0 0 0 new D6h genus #   166 with  1440 species is 0:1:3:0,2:1,3
family= 3 2 0 0 0 0 new D6h genus #   167 with  1440 species is 0:1:3:0,2:1,4
family= 3 2 0 0 0 0 new D6h genus #   168 with  1440 species is 0:1:3:0,2:1,5
family= 3 2 0 0 0 0 new D6h genus #   169 with  1440 species is 0:1:3:0,2:2,3
family= 3 2 0 0 0 0 new D6h genus #   170 with  1440 species is 0:1:3:0,2:2,4
family= 3 2 0 0 0 0 new D6h genus #   171 with  1440 species is 0:1:3:0,2:2,5
family= 3 2 0 0 0 0 new D6h genus #   172 with  1440 species is 0:1:3:0,2:3,4
family= 3 2 0 0 0 0 new D6h genus #   173 with  1440 species is 0:1:3:0,2:3,5
family= 3 2 0 0 0 0 new D6h genus #   174 with  1440 species is 0:1:3:0,2:4,5
family= 3 2 0 0 0 0 new D6h genus #   175 with  1440 species is 0:1:3:0,3:1,2
family= 3 2 0 0 0 0 new D6h genus #   176 with  1440 species is 0:1:3:0,3:1,4
family= 3 2 0 0 0 0 new D6h genus #   177 with  1440 species is 0:1:3:0,3:1,5
family= 3 2 0 0 0 0 new D6h genus #   178 with  1440 species is 0:1:3:0,3:2,4
family= 3 2 0 0 0 0 new D6h genus #   179 with  1440 species is 0:1:3:0,3:2,5
family= 3 2 0 0 0 0 new D6h genus #   180 with  1440 species is 0:1:3:0,3:4,5
family= 3 2 0 0 0 0 new D6h genus #   181 with  1440 species is 0:1:3:0,4:1,2
family= 3 2 0 0 0 0 new D6h genus #   182 with  1440 species is 0:1:3:0,4:1,3
family= 3 2 0 0 0 0 new D6h genus #   183 with  1440 species is 0:1:3:0,4:1,4
family= 3 2 0 0 0 0 new D6h genus #   184 with  1440 species is 0:1:3:0,4:1,5
family= 3 2 0 0 0 0 new D6h genus #   185 with  1440 species is 0:1:3:0,4:2,3
family= 3 2 0 0 0 0 new D6h genus #   186 with  1440 species is 0:1:3:0,4:2,4
family= 3 2 0 0 0 0 new D6h genus #   187 with  1440 species is 0:1:3:0,4:2,5
family= 3 2 0 0 0 0 new D6h genus #   188 with  1440 species is 0:1:3:0,4:3,4
family= 3 2 0 0 0 0 new D6h genus #   189 with  1440 species is 0:1:3:0,4:3,5
family= 3 2 0 0 0 0 new D6h genus #   190 with  1440 species is 0:1:3:0,4:4,5
family= 3 2 0 0 0 0 new D6h genus #   191 with  1440 species is 0:1:3:0,5:1,2
family= 3 2 0 0 0 0 new D6h genus #   192 with  1440 species is 0:1:3:0,5:1,3
family= 3 2 0 0 0 0 new D6h genus #   193 with  1440 species is 0:1:3:0,5:1,4
family= 3 2 0 0 0 0 new D6h genus #   194 with  1440 species is 0:1:3:0,5:1,5
family= 3 2 0 0 0 0 new D6h genus #   195 with  1440 species is 0:1:3:0,5:2,3
family= 3 2 0 0 0 0 new D6h genus #   196 with  1440 species is 0:1:3:0,5:2,4
family= 3 2 0 0 0 0 new D6h genus #   197 with  1440 species is 0:1:3:0,5:2,5
family= 3 2 0 0 0 0 new D6h genus #   198 with  1440 species is 0:1:3:0,5:3,4
family= 3 2 0 0 0 0 new D6h genus #   199 with  1440 species is 0:1:3:0,5:3,5
family= 3 2 0 0 0 0 new D6h genus #   200 with  1440 species is 0:1:3:0,5:4,5
family= 3 2 0 0 0 0 new D6h genus #   201 with  1440 species is 0:1:3:1,2:2,3
family= 3 2 0 0 0 0 new D6h genus #   202 with  1440 species is 0:1:3:1,2:2,4
family= 3 2 0 0 0 0 new D6h genus #   203 with  1440 species is 0:1:3:1,2:2,5
family= 3 2 0 0 0 0 new D6h genus #   204 with  1440 species is 0:1:3:1,2:3,4
family= 3 2 0 0 0 0 new D6h genus #   205 with  1440 species is 0:1:3:1,2:3,5
family= 3 2 0 0 0 0 new D6h genus #   206 with  1440 species is 0:1:3:1,2:4,5
family= 3 2 0 0 0 0 new D6h genus #   207 with  1440 species is 0:1:3:1,3:2,4
family= 3 2 0 0 0 0 new D6h genus #   208 with  1440 species is 0:1:3:1,3:2,5
family= 3 2 0 0 0 0 new D6h genus #   209 with  1440 species is 0:1:3:1,3:4,5
family= 3 2 0 0 0 0 new D6h genus #   210 with  1440 species is 0:1:3:1,4:2,3
family= 3 2 0 0 0 0 new D6h genus #   211 with  1440 species is 0:1:3:1,4:2,4
family= 3 2 0 0 0 0 new D6h genus #   212 with  1440 species is 0:1:3:1,4:2,5
family= 3 2 0 0 0 0 new D6h genus #   213 with  1440 species is 0:1:3:1,4:3,4
family= 3 2 0 0 0 0 new D6h genus #   214 with  1440 species is 0:1:3:1,4:3,5
family= 3 2 0 0 0 0 new D6h genus #   215 with  1440 species is 0:1:3:1,4:4,5
family= 3 2 0 0 0 0 new D6h genus #   216 with  1440 species is 0:1:3:1,5:2,3
family= 3 2 0 0 0 0 new D6h genus #   217 with  1440 species is 0:1:3:1,5:2,4
family= 3 2 0 0 0 0 new D6h genus #   218 with  1440 species is 0:1:3:1,5:2,5
family= 3 2 0 0 0 0 new D6h genus #   219 with  1440 species is 0:1:3:1,5:3,4
family= 3 2 0 0 0 0 new D6h genus #   220 with  1440 species is 0:1:3:1,5:3,5
family= 3 2 0 0 0 0 new D6h genus #   221 with  1440 species is 0:1:3:1,5:4,5
family= 3 2 0 0 0 0 new D6h genus #   222 with  1440 species is 0:1:3:2,3:2,4
family= 3 2 0 0 0 0 new D6h genus #   223 with  1440 species is 0:1:3:2,3:2,5
family= 3 2 0 0 0 0 new D6h genus #   224 with  1440 species is 0:1:3:2,3:4,5
family= 3 2 0 0 0 0 new D6h genus #   225 with   720 species is 0:1:3:2,4:2,4
family= 3 2 0 0 0 0 new D6h genus #   226 with  1440 species is 0:1:3:2,4:2,5
family= 3 2 0 0 0 0 new D6h genus #   227 with  1440 species is 0:1:3:2,4:3,4
family= 3 2 0 0 0 0 new D6h genus #   228 with  1440 species is 0:1:3:2,4:3,5
family= 3 2 0 0 0 0 new D6h genus #   229 with  1440 species is 0:1:3:2,4:4,5
family= 3 2 0 0 0 0 new D6h genus #   230 with   720 species is 0:1:3:2,5:2,5
family= 3 2 0 0 0 0 new D6h genus #   231 with  1440 species is 0:1:3:2,5:3,4
family= 3 2 0 0 0 0 new D6h genus #   232 with  1440 species is 0:1:3:2,5:3,5
family= 3 2 0 0 0 0 new D6h genus #   233 with  1440 species is 0:1:3:2,5:4,5
family= 3 2 0 0 0 0 new D6h genus #   234 with  1440 species is 0:1:3:3,4:4,5
family= 3 2 0 0 0 0 new D6h genus #   235 with  1440 species is 0:1:3:3,5:4,5
family= 3 2 0 0 0 0 new D6h genus #   236 with   720 species is 0:1:3:4,5:4,5
family= 3 2 0 0 0 0 new D6h genus #   237 with   720 species is 0:2:4:0,1:1,2
family= 3 2 0 0 0 0 new D6h genus #   238 with  1440 species is 0:2:4:0,1:1,3
family= 3 2 0 0 0 0 new D6h genus #   239 with  1440 species is 0:2:4:0,1:1,4
family= 3 2 0 0 0 0 new D6h genus #   240 with  1440 species is 0:2:4:0,1:1,5
family= 3 2 0 0 0 0 new D6h genus #   241 with  1440 species is 0:2:4:0,1:2,3
family= 3 2 0 0 0 0 new D6h genus #   242 with  1440 species is 0:2:4:0,1:2,4
family= 3 2 0 0 0 0 new D6h genus #   243 with  1440 species is 0:2:4:0,1:2,5
family= 3 2 0 0 0 0 new D6h genus #   244 with   720 species is 0:2:4:0,1:3,4
family= 3 2 0 0 0 0 new D6h genus #   245 with  1440 species is 0:2:4:0,1:3,5
family= 3 2 0 0 0 0 new D6h genus #   246 with  1440 species is 0:2:4:0,2:1,3
family= 3 2 0 0 0 0 new D6h genus #   247 with   720 species is 0:2:4:0,2:1,4
family= 3 2 0 0 0 0 new D6h genus #   248 with   720 species is 0:2:4:0,2:3,5
family= 3 2 0 0 0 0 new D6h genus #   249 with  1440 species is 0:2:4:0,3:1,3
family= 3 2 0 0 0 0 new D6h genus #   250 with   720 species is 0:2:4:0,3:1,4
family= 3 2 0 0 0 0 new D6h genus #   251 with   720 species is 0:2:4:0,3:1,5
family= 3 2 0 0 0 0 new D6h genus #   252 with   360 species is 0:2:4:1,3:1,3
family= 3 2 0 0 0 0 new D6h genus #   253 with   720 species is 0:2:4:1,3:1,5
Nber of genera for this family=  253
 
family= 2 3 0 0 0 0
 
family= 2 3 0 0 0 0 new D6h genus #     1 with   360 species is 0:0:1,2:1,2:3,4
family= 2 3 0 0 0 0 new D6h genus #     2 with   360 species is 0:0:1,2:1,2:3,5
family= 2 3 0 0 0 0 new D6h genus #     3 with   360 species is 0:0:1,2:1,2:4,5
family= 2 3 0 0 0 0 new D6h genus #     4 with   720 species is 0:0:1,2:1,3:2,3
family= 2 3 0 0 0 0 new D6h genus #     5 with   720 species is 0:0:1,2:1,3:2,4
family= 2 3 0 0 0 0 new D6h genus #     6 with   720 species is 0:0:1,2:1,3:2,5
family= 2 3 0 0 0 0 new D6h genus #     7 with   720 species is 0:0:1,2:1,3:3,4
family= 2 3 0 0 0 0 new D6h genus #     8 with   720 species is 0:0:1,2:1,3:3,5
family= 2 3 0 0 0 0 new D6h genus #     9 with   720 species is 0:0:1,2:1,3:4,5
family= 2 3 0 0 0 0 new D6h genus #    10 with   720 species is 0:0:1,2:1,4:2,3
family= 2 3 0 0 0 0 new D6h genus #    11 with   720 species is 0:0:1,2:1,4:2,4
family= 2 3 0 0 0 0 new D6h genus #    12 with   720 species is 0:0:1,2:1,4:2,5
family= 2 3 0 0 0 0 new D6h genus #    13 with   720 species is 0:0:1,2:1,4:3,4
family= 2 3 0 0 0 0 new D6h genus #    14 with   720 species is 0:0:1,2:1,4:3,5
family= 2 3 0 0 0 0 new D6h genus #    15 with   720 species is 0:0:1,2:1,4:4,5
family= 2 3 0 0 0 0 new D6h genus #    16 with   720 species is 0:0:1,2:1,5:2,3
family= 2 3 0 0 0 0 new D6h genus #    17 with   720 species is 0:0:1,2:1,5:2,4
family= 2 3 0 0 0 0 new D6h genus #    18 with   720 species is 0:0:1,2:1,5:2,5
family= 2 3 0 0 0 0 new D6h genus #    19 with   720 species is 0:0:1,2:1,5:3,4
family= 2 3 0 0 0 0 new D6h genus #    20 with   720 species is 0:0:1,2:1,5:3,5
family= 2 3 0 0 0 0 new D6h genus #    21 with   360 species is 0:0:1,2:1,5:4,5
family= 2 3 0 0 0 0 new D6h genus #    22 with   720 species is 0:0:1,2:2,3:3,4
family= 2 3 0 0 0 0 new D6h genus #    23 with   720 species is 0:0:1,2:2,3:3,5
family= 2 3 0 0 0 0 new D6h genus #    24 with   720 species is 0:0:1,2:2,3:4,5
family= 2 3 0 0 0 0 new D6h genus #    25 with   720 species is 0:0:1,2:2,4:3,4
family= 2 3 0 0 0 0 new D6h genus #    26 with   720 species is 0:0:1,2:2,4:3,5
family= 2 3 0 0 0 0 new D6h genus #    27 with   360 species is 0:0:1,2:2,4:4,5
family= 2 3 0 0 0 0 new D6h genus #    28 with   720 species is 0:0:1,2:2,5:3,4
family= 2 3 0 0 0 0 new D6h genus #    29 with   720 species is 0:0:1,2:2,5:3,5
family= 2 3 0 0 0 0 new D6h genus #    30 with   360 species is 0:0:1,2:3,4:3,4
family= 2 3 0 0 0 0 new D6h genus #    31 with   720 species is 0:0:1,2:3,4:3,5
family= 2 3 0 0 0 0 new D6h genus #    32 with   360 species is 0:0:1,2:3,5:3,5
family= 2 3 0 0 0 0 new D6h genus #    33 with   360 species is 0:0:1,3:1,3:2,4
family= 2 3 0 0 0 0 new D6h genus #    34 with   360 species is 0:0:1,3:1,3:2,5
family= 2 3 0 0 0 0 new D6h genus #    35 with   720 species is 0:0:1,3:1,4:2,3
family= 2 3 0 0 0 0 new D6h genus #    36 with   720 species is 0:0:1,3:1,4:2,4
family= 2 3 0 0 0 0 new D6h genus #    37 with   720 species is 0:0:1,3:1,4:2,5
family= 2 3 0 0 0 0 new D6h genus #    38 with   720 species is 0:0:1,3:1,4:3,4
family= 2 3 0 0 0 0 new D6h genus #    39 with   720 species is 0:0:1,3:1,4:3,5
family= 2 3 0 0 0 0 new D6h genus #    40 with   720 species is 0:0:1,3:1,5:2,3
family= 2 3 0 0 0 0 new D6h genus #    41 with   720 species is 0:0:1,3:1,5:2,4
family= 2 3 0 0 0 0 new D6h genus #    42 with   720 species is 0:0:1,3:1,5:2,5
family= 2 3 0 0 0 0 new D6h genus #    43 with   720 species is 0:0:1,3:1,5:3,4
family= 2 3 0 0 0 0 new D6h genus #    44 with   360 species is 0:0:1,3:1,5:3,5
family= 2 3 0 0 0 0 new D6h genus #    45 with   720 species is 0:0:1,3:2,3:2,4
family= 2 3 0 0 0 0 new D6h genus #    46 with   720 species is 0:0:1,3:2,3:2,5
family= 2 3 0 0 0 0 new D6h genus #    47 with   360 species is 0:0:1,3:2,4:2,4
family= 2 3 0 0 0 0 new D6h genus #    48 with   720 species is 0:0:1,3:2,4:2,5
family= 2 3 0 0 0 0 new D6h genus #    49 with   720 species is 0:0:1,3:2,4:3,4
family= 2 3 0 0 0 0 new D6h genus #    50 with   360 species is 0:0:1,3:2,4:3,5
family= 2 3 0 0 0 0 new D6h genus #    51 with   360 species is 0:0:1,3:2,5:2,5
family= 2 3 0 0 0 0 new D6h genus #    52 with   720 species is 0:0:1,3:2,5:3,4
family= 2 3 0 0 0 0 new D6h genus #    53 with   360 species is 0:0:1,4:1,4:2,3
family= 2 3 0 0 0 0 new D6h genus #    54 with   360 species is 0:0:1,4:1,4:2,5
family= 2 3 0 0 0 0 new D6h genus #    55 with   720 species is 0:0:1,4:1,5:2,3
family= 2 3 0 0 0 0 new D6h genus #    56 with   720 species is 0:0:1,4:1,5:2,4
family= 2 3 0 0 0 0 new D6h genus #    57 with   360 species is 0:0:1,4:1,5:2,5
family= 2 3 0 0 0 0 new D6h genus #    58 with   720 species is 0:0:1,4:1,5:3,4
family= 2 3 0 0 0 0 new D6h genus #    59 with   360 species is 0:0:1,4:2,3:2,3
family= 2 3 0 0 0 0 new D6h genus #    60 with   720 species is 0:0:1,4:2,3:2,4
family= 2 3 0 0 0 0 new D6h genus #    61 with   720 species is 0:0:1,4:2,3:2,5
family= 2 3 0 0 0 0 new D6h genus #    62 with   720 species is 0:0:1,4:2,3:3,4
family= 2 3 0 0 0 0 new D6h genus #    63 with   360 species is 0:0:1,4:2,4:2,5
family= 2 3 0 0 0 0 new D6h genus #    64 with   360 species is 0:0:1,5:1,5:2,3
family= 2 3 0 0 0 0 new D6h genus #    65 with   180 species is 0:0:1,5:1,5:2,4
family= 2 3 0 0 0 0 new D6h genus #    66 with   360 species is 0:0:1,5:2,3:2,3
family= 2 3 0 0 0 0 new D6h genus #    67 with   720 species is 0:0:1,5:2,3:2,4
family= 2 3 0 0 0 0 new D6h genus #    68 with   360 species is 0:0:1,5:2,3:3,4
family= 2 3 0 0 0 0 new D6h genus #    69 with   180 species is 0:0:1,5:2,4:2,4
family= 2 3 0 0 0 0 new D6h genus #    70 with   360 species is 0:0:2,3:2,4:3,4
family= 2 3 0 0 0 0 new D6h genus #    71 with   720 species is 0:1:0,1:2,3:2,3
family= 2 3 0 0 0 0 new D6h genus #    72 with  1440 species is 0:1:0,1:2,3:2,4
family= 2 3 0 0 0 0 new D6h genus #    73 with  1440 species is 0:1:0,1:2,3:2,5
family= 2 3 0 0 0 0 new D6h genus #    74 with  1440 species is 0:1:0,1:2,3:3,4
family= 2 3 0 0 0 0 new D6h genus #    75 with  1440 species is 0:1:0,1:2,3:3,5
family= 2 3 0 0 0 0 new D6h genus #    76 with   720 species is 0:1:0,1:2,3:4,5
family= 2 3 0 0 0 0 new D6h genus #    77 with   720 species is 0:1:0,1:2,4:2,4
family= 2 3 0 0 0 0 new D6h genus #    78 with  1440 species is 0:1:0,1:2,4:2,5
family= 2 3 0 0 0 0 new D6h genus #    79 with  1440 species is 0:1:0,1:2,4:3,4
family= 2 3 0 0 0 0 new D6h genus #    80 with   720 species is 0:1:0,1:2,4:3,5
family= 2 3 0 0 0 0 new D6h genus #    81 with   360 species is 0:1:0,1:2,5:2,5
family= 2 3 0 0 0 0 new D6h genus #    82 with   720 species is 0:1:0,1:2,5:3,4
family= 2 3 0 0 0 0 new D6h genus #    83 with   360 species is 0:1:0,1:3,4:3,4
family= 2 3 0 0 0 0 new D6h genus #    84 with  1440 species is 0:1:0,2:1,2:3,4
family= 2 3 0 0 0 0 new D6h genus #    85 with  1440 species is 0:1:0,2:1,2:3,5
family= 2 3 0 0 0 0 new D6h genus #    86 with  1440 species is 0:1:0,2:1,2:4,5
family= 2 3 0 0 0 0 new D6h genus #    87 with  1440 species is 0:1:0,2:1,3:2,3
family= 2 3 0 0 0 0 new D6h genus #    88 with  1440 species is 0:1:0,2:1,3:2,4
family= 2 3 0 0 0 0 new D6h genus #    89 with  1440 species is 0:1:0,2:1,3:2,5
family= 2 3 0 0 0 0 new D6h genus #    90 with  1440 species is 0:1:0,2:1,3:3,4
family= 2 3 0 0 0 0 new D6h genus #    91 with  1440 species is 0:1:0,2:1,3:3,5
family= 2 3 0 0 0 0 new D6h genus #    92 with  1440 species is 0:1:0,2:1,3:4,5
family= 2 3 0 0 0 0 new D6h genus #    93 with  1440 species is 0:1:0,2:1,4:2,3
family= 2 3 0 0 0 0 new D6h genus #    94 with  1440 species is 0:1:0,2:1,4:2,4
family= 2 3 0 0 0 0 new D6h genus #    95 with  1440 species is 0:1:0,2:1,4:2,5
family= 2 3 0 0 0 0 new D6h genus #    96 with  1440 species is 0:1:0,2:1,4:3,4
family= 2 3 0 0 0 0 new D6h genus #    97 with  1440 species is 0:1:0,2:1,4:3,5
family= 2 3 0 0 0 0 new D6h genus #    98 with  1440 species is 0:1:0,2:1,4:4,5
family= 2 3 0 0 0 0 new D6h genus #    99 with  1440 species is 0:1:0,2:1,5:2,3
family= 2 3 0 0 0 0 new D6h genus #   100 with  1440 species is 0:1:0,2:1,5:2,4
family= 2 3 0 0 0 0 new D6h genus #   101 with   720 species is 0:1:0,2:1,5:2,5
family= 2 3 0 0 0 0 new D6h genus #   102 with   720 species is 0:1:0,2:1,5:3,4
family= 2 3 0 0 0 0 new D6h genus #   103 with  1440 species is 0:1:0,2:2,3:3,4
family= 2 3 0 0 0 0 new D6h genus #   104 with  1440 species is 0:1:0,2:2,3:3,5
family= 2 3 0 0 0 0 new D6h genus #   105 with  1440 species is 0:1:0,2:2,3:4,5
family= 2 3 0 0 0 0 new D6h genus #   106 with  1440 species is 0:1:0,2:2,4:3,4
family= 2 3 0 0 0 0 new D6h genus #   107 with  1440 species is 0:1:0,2:2,4:3,5
family= 2 3 0 0 0 0 new D6h genus #   108 with  1440 species is 0:1:0,2:2,4:4,5
family= 2 3 0 0 0 0 new D6h genus #   109 with  1440 species is 0:1:0,2:2,5:3,4
family= 2 3 0 0 0 0 new D6h genus #   110 with  1440 species is 0:1:0,2:2,5:3,5
family= 2 3 0 0 0 0 new D6h genus #   111 with  1440 species is 0:1:0,2:2,5:4,5
family= 2 3 0 0 0 0 new D6h genus #   112 with   720 species is 0:1:0,2:3,4:3,4
family= 2 3 0 0 0 0 new D6h genus #   113 with  1440 species is 0:1:0,2:3,4:3,5
family= 2 3 0 0 0 0 new D6h genus #   114 with  1440 species is 0:1:0,2:3,4:4,5
family= 2 3 0 0 0 0 new D6h genus #   115 with   720 species is 0:1:0,2:3,5:3,5
family= 2 3 0 0 0 0 new D6h genus #   116 with  1440 species is 0:1:0,2:3,5:4,5
family= 2 3 0 0 0 0 new D6h genus #   117 with   720 species is 0:1:0,2:4,5:4,5
family= 2 3 0 0 0 0 new D6h genus #   118 with  1440 species is 0:1:0,3:1,2:2,3
family= 2 3 0 0 0 0 new D6h genus #   119 with  1440 species is 0:1:0,3:1,2:2,4
family= 2 3 0 0 0 0 new D6h genus #   120 with  1440 species is 0:1:0,3:1,2:2,5
family= 2 3 0 0 0 0 new D6h genus #   121 with  1440 species is 0:1:0,3:1,2:3,4
family= 2 3 0 0 0 0 new D6h genus #   122 with  1440 species is 0:1:0,3:1,2:3,5
family= 2 3 0 0 0 0 new D6h genus #   123 with  1440 species is 0:1:0,3:1,2:4,5
family= 2 3 0 0 0 0 new D6h genus #   124 with  1440 species is 0:1:0,3:1,3:2,4
family= 2 3 0 0 0 0 new D6h genus #   125 with  1440 species is 0:1:0,3:1,3:2,5
family= 2 3 0 0 0 0 new D6h genus #   126 with  1440 species is 0:1:0,3:1,3:4,5
family= 2 3 0 0 0 0 new D6h genus #   127 with  1440 species is 0:1:0,3:1,4:2,3
family= 2 3 0 0 0 0 new D6h genus #   128 with  1440 species is 0:1:0,3:1,4:2,4
family= 2 3 0 0 0 0 new D6h genus #   129 with   720 species is 0:1:0,3:1,4:2,5
family= 2 3 0 0 0 0 new D6h genus #   130 with   720 species is 0:1:0,3:1,4:3,4
family= 2 3 0 0 0 0 new D6h genus #   131 with  1440 species is 0:1:0,3:2,3:2,4
family= 2 3 0 0 0 0 new D6h genus #   132 with  1440 species is 0:1:0,3:2,3:2,5
family= 2 3 0 0 0 0 new D6h genus #   133 with  1440 species is 0:1:0,3:2,3:4,5
family= 2 3 0 0 0 0 new D6h genus #   134 with   720 species is 0:1:0,3:2,4:2,4
family= 2 3 0 0 0 0 new D6h genus #   135 with  1440 species is 0:1:0,3:2,4:2,5
family= 2 3 0 0 0 0 new D6h genus #   136 with  1440 species is 0:1:0,3:2,4:3,4
family= 2 3 0 0 0 0 new D6h genus #   137 with  1440 species is 0:1:0,3:2,4:3,5
family= 2 3 0 0 0 0 new D6h genus #   138 with  1440 species is 0:1:0,3:2,4:4,5
family= 2 3 0 0 0 0 new D6h genus #   139 with   720 species is 0:1:0,3:2,5:2,5
family= 2 3 0 0 0 0 new D6h genus #   140 with  1440 species is 0:1:0,3:2,5:3,4
family= 2 3 0 0 0 0 new D6h genus #   141 with  1440 species is 0:1:0,3:2,5:3,5
family= 2 3 0 0 0 0 new D6h genus #   142 with  1440 species is 0:1:0,3:2,5:4,5
family= 2 3 0 0 0 0 new D6h genus #   143 with  1440 species is 0:1:0,3:3,4:4,5
family= 2 3 0 0 0 0 new D6h genus #   144 with  1440 species is 0:1:0,3:3,5:4,5
family= 2 3 0 0 0 0 new D6h genus #   145 with   720 species is 0:1:0,3:4,5:4,5
family= 2 3 0 0 0 0 new D6h genus #   146 with  1440 species is 0:1:0,4:1,2:2,3
family= 2 3 0 0 0 0 new D6h genus #   147 with  1440 species is 0:1:0,4:1,2:2,4
family= 2 3 0 0 0 0 new D6h genus #   148 with  1440 species is 0:1:0,4:1,2:2,5
family= 2 3 0 0 0 0 new D6h genus #   149 with  1440 species is 0:1:0,4:1,2:3,4
family= 2 3 0 0 0 0 new D6h genus #   150 with  1440 species is 0:1:0,4:1,2:3,5
family= 2 3 0 0 0 0 new D6h genus #   151 with  1440 species is 0:1:0,4:1,2:4,5
family= 2 3 0 0 0 0 new D6h genus #   152 with  1440 species is 0:1:0,4:1,3:2,3
family= 2 3 0 0 0 0 new D6h genus #   153 with  1440 species is 0:1:0,4:1,3:2,4
family= 2 3 0 0 0 0 new D6h genus #   154 with   720 species is 0:1:0,4:1,3:2,5
family= 2 3 0 0 0 0 new D6h genus #   155 with   720 species is 0:1:0,4:1,3:3,4
family= 2 3 0 0 0 0 new D6h genus #   156 with   720 species is 0:1:0,4:2,3:2,3
family= 2 3 0 0 0 0 new D6h genus #   157 with  1440 species is 0:1:0,4:2,3:2,4
family= 2 3 0 0 0 0 new D6h genus #   158 with  1440 species is 0:1:0,4:2,3:2,5
family= 2 3 0 0 0 0 new D6h genus #   159 with  1440 species is 0:1:0,4:2,3:3,4
family= 2 3 0 0 0 0 new D6h genus #   160 with  1440 species is 0:1:0,4:2,3:3,5
family= 2 3 0 0 0 0 new D6h genus #   161 with  1440 species is 0:1:0,4:2,3:4,5
family= 2 3 0 0 0 0 new D6h genus #   162 with  1440 species is 0:1:0,4:2,4:2,5
family= 2 3 0 0 0 0 new D6h genus #   163 with  1440 species is 0:1:0,4:2,4:3,5
family= 2 3 0 0 0 0 new D6h genus #   164 with   720 species is 0:1:0,4:2,5:2,5
family= 2 3 0 0 0 0 new D6h genus #   165 with  1440 species is 0:1:0,4:2,5:3,4
family= 2 3 0 0 0 0 new D6h genus #   166 with  1440 species is 0:1:0,4:2,5:3,5
family= 2 3 0 0 0 0 new D6h genus #   167 with  1440 species is 0:1:0,4:2,5:4,5
family= 2 3 0 0 0 0 new D6h genus #   168 with  1440 species is 0:1:0,4:3,4:3,5
family= 2 3 0 0 0 0 new D6h genus #   169 with   720 species is 0:1:0,4:3,5:3,5
family= 2 3 0 0 0 0 new D6h genus #   170 with  1440 species is 0:1:0,4:3,5:4,5
family= 2 3 0 0 0 0 new D6h genus #   171 with  1440 species is 0:1:0,5:1,2:2,3
family= 2 3 0 0 0 0 new D6h genus #   172 with  1440 species is 0:1:0,5:1,2:2,4
family= 2 3 0 0 0 0 new D6h genus #   173 with   720 species is 0:1:0,5:1,2:2,5
family= 2 3 0 0 0 0 new D6h genus #   174 with   720 species is 0:1:0,5:1,2:3,4
family= 2 3 0 0 0 0 new D6h genus #   175 with   720 species is 0:1:0,5:2,3:2,3
family= 2 3 0 0 0 0 new D6h genus #   176 with  1440 species is 0:1:0,5:2,3:2,4
family= 2 3 0 0 0 0 new D6h genus #   177 with  1440 species is 0:1:0,5:2,3:2,5
family= 2 3 0 0 0 0 new D6h genus #   178 with  1440 species is 0:1:0,5:2,3:3,4
family= 2 3 0 0 0 0 new D6h genus #   179 with  1440 species is 0:1:0,5:2,3:3,5
family= 2 3 0 0 0 0 new D6h genus #   180 with  1440 species is 0:1:0,5:2,3:4,5
family= 2 3 0 0 0 0 new D6h genus #   181 with   720 species is 0:1:0,5:2,4:2,4
family= 2 3 0 0 0 0 new D6h genus #   182 with  1440 species is 0:1:0,5:2,4:2,5
family= 2 3 0 0 0 0 new D6h genus #   183 with  1440 species is 0:1:0,5:2,4:3,4
family= 2 3 0 0 0 0 new D6h genus #   184 with  1440 species is 0:1:0,5:2,4:3,5
family= 2 3 0 0 0 0 new D6h genus #   185 with  1440 species is 0:1:0,5:2,4:4,5
family= 2 3 0 0 0 0 new D6h genus #   186 with  1440 species is 0:1:0,5:2,5:3,4
family= 2 3 0 0 0 0 new D6h genus #   187 with   720 species is 0:1:0,5:3,4:3,4
family= 2 3 0 0 0 0 new D6h genus #   188 with  1440 species is 0:1:0,5:3,4:3,5
family= 2 3 0 0 0 0 new D6h genus #   189 with  1440 species is 0:1:0,5:3,4:4,5
family= 2 3 0 0 0 0 new D6h genus #   190 with   720 species is 0:1:2,3:2,3:4,5
family= 2 3 0 0 0 0 new D6h genus #   191 with  1440 species is 0:1:2,3:2,4:3,4
family= 2 3 0 0 0 0 new D6h genus #   192 with  1440 species is 0:1:2,3:2,4:3,5
family= 2 3 0 0 0 0 new D6h genus #   193 with  1440 species is 0:1:2,3:2,4:4,5
family= 2 3 0 0 0 0 new D6h genus #   194 with  1440 species is 0:1:2,3:2,5:3,4
family= 2 3 0 0 0 0 new D6h genus #   195 with  1440 species is 0:1:2,3:2,5:3,5
family= 2 3 0 0 0 0 new D6h genus #   196 with   720 species is 0:1:2,3:2,5:4,5
family= 2 3 0 0 0 0 new D6h genus #   197 with   720 species is 0:1:2,3:3,4:4,5
family= 2 3 0 0 0 0 new D6h genus #   198 with   720 species is 0:1:2,4:2,4:3,5
family= 2 3 0 0 0 0 new D6h genus #   199 with  1440 species is 0:1:2,4:2,5:3,4
family= 2 3 0 0 0 0 new D6h genus #   200 with   720 species is 0:1:2,4:2,5:3,5
family= 2 3 0 0 0 0 new D6h genus #   201 with   720 species is 0:1:2,4:3,4:3,5
family= 2 3 0 0 0 0 new D6h genus #   202 with   360 species is 0:1:2,5:2,5:3,4
family= 2 3 0 0 0 0 new D6h genus #   203 with   360 species is 0:1:2,5:3,4:3,4
family= 2 3 0 0 0 0 new D6h genus #   204 with  1440 species is 0:2:0,1:1,2:3,4
family= 2 3 0 0 0 0 new D6h genus #   205 with   720 species is 0:2:0,1:1,2:3,5
family= 2 3 0 0 0 0 new D6h genus #   206 with  1440 species is 0:2:0,1:1,3:2,3
family= 2 3 0 0 0 0 new D6h genus #   207 with  1440 species is 0:2:0,1:1,3:2,4
family= 2 3 0 0 0 0 new D6h genus #   208 with  1440 species is 0:2:0,1:1,3:2,5
family= 2 3 0 0 0 0 new D6h genus #   209 with  1440 species is 0:2:0,1:1,3:3,4
family= 2 3 0 0 0 0 new D6h genus #   210 with  1440 species is 0:2:0,1:1,3:3,5
family= 2 3 0 0 0 0 new D6h genus #   211 with  1440 species is 0:2:0,1:1,3:4,5
family= 2 3 0 0 0 0 new D6h genus #   212 with  1440 species is 0:2:0,1:1,4:2,3
family= 2 3 0 0 0 0 new D6h genus #   213 with  1440 species is 0:2:0,1:1,4:2,4
family= 2 3 0 0 0 0 new D6h genus #   214 with  1440 species is 0:2:0,1:1,4:2,5
family= 2 3 0 0 0 0 new D6h genus #   215 with  1440 species is 0:2:0,1:1,4:3,4
family= 2 3 0 0 0 0 new D6h genus #   216 with  1440 species is 0:2:0,1:1,4:3,5
family= 2 3 0 0 0 0 new D6h genus #   217 with  1440 species is 0:2:0,1:1,4:4,5
family= 2 3 0 0 0 0 new D6h genus #   218 with  1440 species is 0:2:0,1:1,5:2,3
family= 2 3 0 0 0 0 new D6h genus #   219 with  1440 species is 0:2:0,1:1,5:2,4
family= 2 3 0 0 0 0 new D6h genus #   220 with  1440 species is 0:2:0,1:1,5:2,5
family= 2 3 0 0 0 0 new D6h genus #   221 with  1440 species is 0:2:0,1:1,5:3,4
family= 2 3 0 0 0 0 new D6h genus #   222 with  1440 species is 0:2:0,1:1,5:3,5
family= 2 3 0 0 0 0 new D6h genus #   223 with  1440 species is 0:2:0,1:1,5:4,5
family= 2 3 0 0 0 0 new D6h genus #   224 with  1440 species is 0:2:0,1:2,3:3,4
family= 2 3 0 0 0 0 new D6h genus #   225 with  1440 species is 0:2:0,1:2,3:3,5
family= 2 3 0 0 0 0 new D6h genus #   226 with  1440 species is 0:2:0,1:2,3:4,5
family= 2 3 0 0 0 0 new D6h genus #   227 with  1440 species is 0:2:0,1:2,4:3,4
family= 2 3 0 0 0 0 new D6h genus #   228 with  1440 species is 0:2:0,1:2,4:3,5
family= 2 3 0 0 0 0 new D6h genus #   229 with  1440 species is 0:2:0,1:2,4:4,5
family= 2 3 0 0 0 0 new D6h genus #   230 with  1440 species is 0:2:0,1:2,5:3,4
family= 2 3 0 0 0 0 new D6h genus #   231 with  1440 species is 0:2:0,1:2,5:3,5
family= 2 3 0 0 0 0 new D6h genus #   232 with  1440 species is 0:2:0,1:2,5:4,5
family= 2 3 0 0 0 0 new D6h genus #   233 with   720 species is 0:2:0,1:3,4:3,4
family= 2 3 0 0 0 0 new D6h genus #   234 with  1440 species is 0:2:0,1:3,4:3,5
family= 2 3 0 0 0 0 new D6h genus #   235 with  1440 species is 0:2:0,1:3,4:4,5
family= 2 3 0 0 0 0 new D6h genus #   236 with   720 species is 0:2:0,1:3,5:3,5
family= 2 3 0 0 0 0 new D6h genus #   237 with  1440 species is 0:2:0,1:3,5:4,5
family= 2 3 0 0 0 0 new D6h genus #   238 with   720 species is 0:2:0,1:4,5:4,5
family= 2 3 0 0 0 0 new D6h genus #   239 with   720 species is 0:2:0,2:1,3:1,3
family= 2 3 0 0 0 0 new D6h genus #   240 with  1440 species is 0:2:0,2:1,3:1,4
family= 2 3 0 0 0 0 new D6h genus #   241 with   720 species is 0:2:0,2:1,3:1,5
family= 2 3 0 0 0 0 new D6h genus #   242 with  1440 species is 0:2:0,2:1,3:3,4
family= 2 3 0 0 0 0 new D6h genus #   243 with  1440 species is 0:2:0,2:1,3:3,5
family= 2 3 0 0 0 0 new D6h genus #   244 with  1440 species is 0:2:0,2:1,3:4,5
family= 2 3 0 0 0 0 new D6h genus #   245 with   360 species is 0:2:0,2:1,4:1,4
family= 2 3 0 0 0 0 new D6h genus #   246 with  1440 species is 0:2:0,2:1,4:3,4
family= 2 3 0 0 0 0 new D6h genus #   247 with   720 species is 0:2:0,2:1,4:3,5
family= 2 3 0 0 0 0 new D6h genus #   248 with   720 species is 0:2:0,2:3,4:3,4
family= 2 3 0 0 0 0 new D6h genus #   249 with  1440 species is 0:2:0,2:3,4:3,5
family= 2 3 0 0 0 0 new D6h genus #   250 with   720 species is 0:2:0,2:3,4:4,5
family= 2 3 0 0 0 0 new D6h genus #   251 with   360 species is 0:2:0,2:3,5:3,5
family= 2 3 0 0 0 0 new D6h genus #   252 with  1440 species is 0:2:0,3:1,3:1,4
family= 2 3 0 0 0 0 new D6h genus #   253 with  1440 species is 0:2:0,3:1,3:1,5
family= 2 3 0 0 0 0 new D6h genus #   254 with  1440 species is 0:2:0,3:1,3:2,4
family= 2 3 0 0 0 0 new D6h genus #   255 with  1440 species is 0:2:0,3:1,3:2,5
family= 2 3 0 0 0 0 new D6h genus #   256 with  1440 species is 0:2:0,3:1,3:4,5
family= 2 3 0 0 0 0 new D6h genus #   257 with   720 species is 0:2:0,3:1,4:1,4
family= 2 3 0 0 0 0 new D6h genus #   258 with  1440 species is 0:2:0,3:1,4:1,5
family= 2 3 0 0 0 0 new D6h genus #   259 with  1440 species is 0:2:0,3:1,4:2,3
family= 2 3 0 0 0 0 new D6h genus #   260 with  1440 species is 0:2:0,3:1,4:2,4
family= 2 3 0 0 0 0 new D6h genus #   261 with   720 species is 0:2:0,3:1,4:2,5
family= 2 3 0 0 0 0 new D6h genus #   262 with  1440 species is 0:2:0,3:1,4:3,4
family= 2 3 0 0 0 0 new D6h genus #   263 with  1440 species is 0:2:0,3:1,4:3,5
family= 2 3 0 0 0 0 new D6h genus #   264 with  1440 species is 0:2:0,3:1,4:4,5
family= 2 3 0 0 0 0 new D6h genus #   265 with   720 species is 0:2:0,3:1,5:1,5
family= 2 3 0 0 0 0 new D6h genus #   266 with  1440 species is 0:2:0,3:1,5:2,3
family= 2 3 0 0 0 0 new D6h genus #   267 with  1440 species is 0:2:0,3:1,5:2,4
family= 2 3 0 0 0 0 new D6h genus #   268 with  1440 species is 0:2:0,3:1,5:3,4
family= 2 3 0 0 0 0 new D6h genus #   269 with  1440 species is 0:2:0,3:1,5:3,5
family= 2 3 0 0 0 0 new D6h genus #   270 with  1440 species is 0:2:0,3:1,5:4,5
family= 2 3 0 0 0 0 new D6h genus #   271 with  1440 species is 0:2:0,3:2,3:4,5
family= 2 3 0 0 0 0 new D6h genus #   272 with  1440 species is 0:2:0,3:2,4:3,4
family= 2 3 0 0 0 0 new D6h genus #   273 with  1440 species is 0:2:0,3:2,4:3,5
family= 2 3 0 0 0 0 new D6h genus #   274 with  1440 species is 0:2:0,3:2,4:4,5
family= 2 3 0 0 0 0 new D6h genus #   275 with  1440 species is 0:2:0,3:2,5:3,4
family= 2 3 0 0 0 0 new D6h genus #   276 with   720 species is 0:2:0,3:2,5:3,5
family= 2 3 0 0 0 0 new D6h genus #   277 with  1440 species is 0:2:0,3:3,4:4,5
family= 2 3 0 0 0 0 new D6h genus #   278 with  1440 species is 0:2:0,3:3,5:4,5
family= 2 3 0 0 0 0 new D6h genus #   279 with   720 species is 0:2:0,3:4,5:4,5
family= 2 3 0 0 0 0 new D6h genus #   280 with   720 species is 0:2:0,4:1,3:1,3
family= 2 3 0 0 0 0 new D6h genus #   281 with  1440 species is 0:2:0,4:1,3:1,4
family= 2 3 0 0 0 0 new D6h genus #   282 with  1440 species is 0:2:0,4:1,3:1,5
family= 2 3 0 0 0 0 new D6h genus #   283 with  1440 species is 0:2:0,4:1,3:2,3
family= 2 3 0 0 0 0 new D6h genus #   284 with  1440 species is 0:2:0,4:1,3:2,4
family= 2 3 0 0 0 0 new D6h genus #   285 with  1440 species is 0:2:0,4:1,3:3,4
family= 2 3 0 0 0 0 new D6h genus #   286 with  1440 species is 0:2:0,4:1,3:3,5
family= 2 3 0 0 0 0 new D6h genus #   287 with  1440 species is 0:2:0,4:1,3:4,5
family= 2 3 0 0 0 0 new D6h genus #   288 with  1440 species is 0:2:0,4:1,4:1,5
family= 2 3 0 0 0 0 new D6h genus #   289 with  1440 species is 0:2:0,4:1,4:2,3
family= 2 3 0 0 0 0 new D6h genus #   290 with  1440 species is 0:2:0,4:1,4:3,5
family= 2 3 0 0 0 0 new D6h genus #   291 with   720 species is 0:2:0,4:1,5:1,5
family= 2 3 0 0 0 0 new D6h genus #   292 with  1440 species is 0:2:0,4:1,5:2,3
family= 2 3 0 0 0 0 new D6h genus #   293 with  1440 species is 0:2:0,4:1,5:3,4
family= 2 3 0 0 0 0 new D6h genus #   294 with  1440 species is 0:2:0,4:1,5:3,5
family= 2 3 0 0 0 0 new D6h genus #   295 with  1440 species is 0:2:0,4:1,5:4,5
family= 2 3 0 0 0 0 new D6h genus #   296 with  1440 species is 0:2:0,4:2,3:3,4
family= 2 3 0 0 0 0 new D6h genus #   297 with  1440 species is 0:2:0,4:2,3:3,5
family= 2 3 0 0 0 0 new D6h genus #   298 with  1440 species is 0:2:0,4:2,3:4,5
family= 2 3 0 0 0 0 new D6h genus #   299 with   720 species is 0:2:0,4:2,4:3,5
family= 2 3 0 0 0 0 new D6h genus #   300 with  1440 species is 0:2:0,4:3,4:3,5
family= 2 3 0 0 0 0 new D6h genus #   301 with   720 species is 0:2:0,4:3,5:3,5
family= 2 3 0 0 0 0 new D6h genus #   302 with  1440 species is 0:2:0,4:3,5:4,5
family= 2 3 0 0 0 0 new D6h genus #   303 with   720 species is 0:2:0,5:1,3:1,3
family= 2 3 0 0 0 0 new D6h genus #   304 with  1440 species is 0:2:0,5:1,3:1,4
family= 2 3 0 0 0 0 new D6h genus #   305 with  1440 species is 0:2:0,5:1,3:1,5
family= 2 3 0 0 0 0 new D6h genus #   306 with  1440 species is 0:2:0,5:1,3:2,3
family= 2 3 0 0 0 0 new D6h genus #   307 with  1440 species is 0:2:0,5:1,3:3,4
family= 2 3 0 0 0 0 new D6h genus #   308 with  1440 species is 0:2:0,5:1,3:3,5
family= 2 3 0 0 0 0 new D6h genus #   309 with  1440 species is 0:2:0,5:1,3:4,5
family= 2 3 0 0 0 0 new D6h genus #   310 with   720 species is 0:2:0,5:1,4:1,4
family= 2 3 0 0 0 0 new D6h genus #   311 with  1440 species is 0:2:0,5:1,4:1,5
family= 2 3 0 0 0 0 new D6h genus #   312 with   720 species is 0:2:0,5:1,4:2,3
family= 2 3 0 0 0 0 new D6h genus #   313 with  1440 species is 0:2:0,5:1,4:3,4
family= 2 3 0 0 0 0 new D6h genus #   314 with  1440 species is 0:2:0,5:1,4:3,5
family= 2 3 0 0 0 0 new D6h genus #   315 with  1440 species is 0:2:0,5:1,4:4,5
family= 2 3 0 0 0 0 new D6h genus #   316 with  1440 species is 0:2:0,5:1,5:3,4
family= 2 3 0 0 0 0 new D6h genus #   317 with  1440 species is 0:2:0,5:2,3:3,4
family= 2 3 0 0 0 0 new D6h genus #   318 with   720 species is 0:2:0,5:2,3:3,5
family= 2 3 0 0 0 0 new D6h genus #   319 with   720 species is 0:2:0,5:3,4:3,4
family= 2 3 0 0 0 0 new D6h genus #   320 with  1440 species is 0:2:0,5:3,4:3,5
family= 2 3 0 0 0 0 new D6h genus #   321 with  1440 species is 0:2:0,5:3,4:4,5
family= 2 3 0 0 0 0 new D6h genus #   322 with   720 species is 0:2:1,3:1,3:4,5
family= 2 3 0 0 0 0 new D6h genus #   323 with  1440 species is 0:2:1,3:1,4:3,4
family= 2 3 0 0 0 0 new D6h genus #   324 with  1440 species is 0:2:1,3:1,4:3,5
family= 2 3 0 0 0 0 new D6h genus #   325 with  1440 species is 0:2:1,3:1,4:4,5
family= 2 3 0 0 0 0 new D6h genus #   326 with  1440 species is 0:2:1,3:1,5:3,4
family= 2 3 0 0 0 0 new D6h genus #   327 with   720 species is 0:2:1,3:1,5:3,5
family= 2 3 0 0 0 0 new D6h genus #   328 with  1440 species is 0:2:1,3:3,4:4,5
family= 2 3 0 0 0 0 new D6h genus #   329 with  1440 species is 0:2:1,3:3,5:4,5
family= 2 3 0 0 0 0 new D6h genus #   330 with   720 species is 0:2:1,3:4,5:4,5
family= 2 3 0 0 0 0 new D6h genus #   331 with   360 species is 0:2:1,4:1,4:3,5
family= 2 3 0 0 0 0 new D6h genus #   332 with  1440 species is 0:2:1,4:3,4:3,5
family= 2 3 0 0 0 0 new D6h genus #   333 with   360 species is 0:2:1,4:3,5:3,5
family= 2 3 0 0 0 0 new D6h genus #   334 with   720 species is 0:2:3,4:3,5:4,5
family= 2 3 0 0 0 0 new D6h genus #   335 with   720 species is 0:3:0,1:1,2:2,3
family= 2 3 0 0 0 0 new D6h genus #   336 with  1440 species is 0:3:0,1:1,2:2,4
family= 2 3 0 0 0 0 new D6h genus #   337 with  1440 species is 0:3:0,1:1,2:2,5
family= 2 3 0 0 0 0 new D6h genus #   338 with  1440 species is 0:3:0,1:1,2:3,4
family= 2 3 0 0 0 0 new D6h genus #   339 with  1440 species is 0:3:0,1:1,2:3,5
family= 2 3 0 0 0 0 new D6h genus #   340 with  1440 species is 0:3:0,1:1,2:4,5
family= 2 3 0 0 0 0 new D6h genus #   341 with  1440 species is 0:3:0,1:1,3:2,4
family= 2 3 0 0 0 0 new D6h genus #   342 with  1440 species is 0:3:0,1:1,3:2,5
family= 2 3 0 0 0 0 new D6h genus #   343 with  1440 species is 0:3:0,1:1,3:4,5
family= 2 3 0 0 0 0 new D6h genus #   344 with  1440 species is 0:3:0,1:1,4:2,3
family= 2 3 0 0 0 0 new D6h genus #   345 with  1440 species is 0:3:0,1:1,4:2,4
family= 2 3 0 0 0 0 new D6h genus #   346 with  1440 species is 0:3:0,1:1,4:2,5
family= 2 3 0 0 0 0 new D6h genus #   347 with   720 species is 0:3:0,1:1,4:3,4
family= 2 3 0 0 0 0 new D6h genus #   348 with  1440 species is 0:3:0,1:1,4:3,5
family= 2 3 0 0 0 0 new D6h genus #   349 with  1440 species is 0:3:0,1:1,4:4,5
family= 2 3 0 0 0 0 new D6h genus #   350 with  1440 species is 0:3:0,1:1,5:2,3
family= 2 3 0 0 0 0 new D6h genus #   351 with  1440 species is 0:3:0,1:1,5:2,4
family= 2 3 0 0 0 0 new D6h genus #   352 with  1440 species is 0:3:0,1:1,5:2,5
family= 2 3 0 0 0 0 new D6h genus #   353 with  1440 species is 0:3:0,1:1,5:3,4
family= 2 3 0 0 0 0 new D6h genus #   354 with  1440 species is 0:3:0,1:1,5:3,5
family= 2 3 0 0 0 0 new D6h genus #   355 with  1440 species is 0:3:0,1:1,5:4,5
family= 2 3 0 0 0 0 new D6h genus #   356 with   720 species is 0:3:0,1:2,3:4,5
family= 2 3 0 0 0 0 new D6h genus #   357 with   720 species is 0:3:0,1:2,4:2,4
family= 2 3 0 0 0 0 new D6h genus #   358 with  1440 species is 0:3:0,1:2,4:2,5
family= 2 3 0 0 0 0 new D6h genus #   359 with  1440 species is 0:3:0,1:2,4:3,5
family= 2 3 0 0 0 0 new D6h genus #   360 with  1440 species is 0:3:0,1:2,4:4,5
family= 2 3 0 0 0 0 new D6h genus #   361 with   720 species is 0:3:0,1:2,5:2,5
family= 2 3 0 0 0 0 new D6h genus #   362 with   720 species is 0:3:0,1:2,5:3,4
family= 2 3 0 0 0 0 new D6h genus #   363 with  1440 species is 0:3:0,1:2,5:3,5
family= 2 3 0 0 0 0 new D6h genus #   364 with  1440 species is 0:3:0,1:2,5:4,5
family= 2 3 0 0 0 0 new D6h genus #   365 with  1440 species is 0:3:0,1:3,5:4,5
family= 2 3 0 0 0 0 new D6h genus #   366 with   720 species is 0:3:0,1:4,5:4,5
family= 2 3 0 0 0 0 new D6h genus #   367 with   720 species is 0:3:0,2:1,2:1,3
family= 2 3 0 0 0 0 new D6h genus #   368 with  1440 species is 0:3:0,2:1,2:1,4
family= 2 3 0 0 0 0 new D6h genus #   369 with  1440 species is 0:3:0,2:1,2:1,5
family= 2 3 0 0 0 0 new D6h genus #   370 with  1440 species is 0:3:0,2:1,2:3,5
family= 2 3 0 0 0 0 new D6h genus #   371 with  1440 species is 0:3:0,2:1,2:4,5
family= 2 3 0 0 0 0 new D6h genus #   372 with  1440 species is 0:3:0,2:1,3:1,4
family= 2 3 0 0 0 0 new D6h genus #   373 with  1440 species is 0:3:0,2:1,3:1,5
family= 2 3 0 0 0 0 new D6h genus #   374 with   720 species is 0:3:0,2:1,3:4,5
family= 2 3 0 0 0 0 new D6h genus #   375 with   720 species is 0:3:0,2:1,4:1,4
family= 2 3 0 0 0 0 new D6h genus #   376 with  1440 species is 0:3:0,2:1,4:1,5
family= 2 3 0 0 0 0 new D6h genus #   377 with  1440 species is 0:3:0,2:1,4:2,4
family= 2 3 0 0 0 0 new D6h genus #   378 with  1440 species is 0:3:0,2:1,4:2,5
family= 2 3 0 0 0 0 new D6h genus #   379 with   720 species is 0:3:0,2:1,4:3,5
family= 2 3 0 0 0 0 new D6h genus #   380 with  1440 species is 0:3:0,2:1,4:4,5
family= 2 3 0 0 0 0 new D6h genus #   381 with   720 species is 0:3:0,2:1,5:1,5
family= 2 3 0 0 0 0 new D6h genus #   382 with  1440 species is 0:3:0,2:1,5:2,4
family= 2 3 0 0 0 0 new D6h genus #   383 with  1440 species is 0:3:0,2:1,5:2,5
family= 2 3 0 0 0 0 new D6h genus #   384 with  1440 species is 0:3:0,2:1,5:3,5
family= 2 3 0 0 0 0 new D6h genus #   385 with  1440 species is 0:3:0,2:1,5:4,5
family= 2 3 0 0 0 0 new D6h genus #   386 with  1440 species is 0:3:0,2:2,4:4,5
family= 2 3 0 0 0 0 new D6h genus #   387 with   720 species is 0:3:0,2:2,5:3,5
family= 2 3 0 0 0 0 new D6h genus #   388 with  1440 species is 0:3:0,2:2,5:4,5
family= 2 3 0 0 0 0 new D6h genus #   389 with   720 species is 0:3:0,2:4,5:4,5
family= 2 3 0 0 0 0 new D6h genus #   390 with   360 species is 0:3:0,3:1,2:1,2
family= 2 3 0 0 0 0 new D6h genus #   391 with  1440 species is 0:3:0,3:1,2:1,4
family= 2 3 0 0 0 0 new D6h genus #   392 with  1440 species is 0:3:0,3:1,2:1,5
family= 2 3 0 0 0 0 new D6h genus #   393 with   360 species is 0:3:0,3:1,2:4,5
family= 2 3 0 0 0 0 new D6h genus #   394 with   360 species is 0:3:0,3:1,4:1,4
family= 2 3 0 0 0 0 new D6h genus #   395 with  1440 species is 0:3:0,3:1,4:1,5
family= 2 3 0 0 0 0 new D6h genus #   396 with   360 species is 0:3:0,3:1,4:2,5
family= 2 3 0 0 0 0 new D6h genus #   397 with   360 species is 0:3:0,3:1,5:1,5
family= 2 3 0 0 0 0 new D6h genus #   398 with   360 species is 0:3:0,3:1,5:2,4
family= 2 3 0 0 0 0 new D6h genus #   399 with   360 species is 0:3:1,2:1,2:4,5
family= 2 3 0 0 0 0 new D6h genus #   400 with  1440 species is 0:3:1,2:1,4:2,4
family= 2 3 0 0 0 0 new D6h genus #   401 with   720 species is 0:3:1,2:1,4:2,5
family= 2 3 0 0 0 0 new D6h genus #   402 with   720 species is 0:3:1,2:1,4:4,5
family= 2 3 0 0 0 0 new D6h genus #   403 with   720 species is 0:3:1,2:1,5:2,4
family= 2 3 0 0 0 0 new D6h genus #   404 with   720 species is 0:3:1,2:1,5:4,5
family= 2 3 0 0 0 0 new D6h genus #   405 with   360 species is 0:3:1,4:1,4:2,5
family= 2 3 0 0 0 0 new D6h genus #   406 with   720 species is 0:3:1,4:1,5:2,4
family= 2 3 0 0 0 0 new D6h genus #   407 with   720 species is 0:3:1,4:1,5:2,5
family= 2 3 0 0 0 0 new D6h genus #   408 with   360 species is 0:3:1,5:1,5:2,4
Nber of genera for this family=  408
 
family= 1 4 0 0 0 0
 
family= 1 4 0 0 0 0 new D6h genus #     1 with  1440 species is 0:0,1:1,2:2,3:3,4
family= 1 4 0 0 0 0 new D6h genus #     2 with  1440 species is 0:0,1:1,2:2,3:3,5
family= 1 4 0 0 0 0 new D6h genus #     3 with  1440 species is 0:0,1:1,2:2,3:4,5
family= 1 4 0 0 0 0 new D6h genus #     4 with  1440 species is 0:0,1:1,2:2,4:3,4
family= 1 4 0 0 0 0 new D6h genus #     5 with  1440 species is 0:0,1:1,2:2,4:3,5
family= 1 4 0 0 0 0 new D6h genus #     6 with  1440 species is 0:0,1:1,2:2,4:4,5
family= 1 4 0 0 0 0 new D6h genus #     7 with  1440 species is 0:0,1:1,2:2,5:3,4
family= 1 4 0 0 0 0 new D6h genus #     8 with  1440 species is 0:0,1:1,2:2,5:3,5
family= 1 4 0 0 0 0 new D6h genus #     9 with  1440 species is 0:0,1:1,2:2,5:4,5
family= 1 4 0 0 0 0 new D6h genus #    10 with   720 species is 0:0,1:1,2:3,4:3,4
family= 1 4 0 0 0 0 new D6h genus #    11 with  1440 species is 0:0,1:1,2:3,4:3,5
family= 1 4 0 0 0 0 new D6h genus #    12 with  1440 species is 0:0,1:1,2:3,4:4,5
family= 1 4 0 0 0 0 new D6h genus #    13 with   720 species is 0:0,1:1,2:3,5:3,5
family= 1 4 0 0 0 0 new D6h genus #    14 with  1440 species is 0:0,1:1,2:3,5:4,5
family= 1 4 0 0 0 0 new D6h genus #    15 with   720 species is 0:0,1:1,2:4,5:4,5
family= 1 4 0 0 0 0 new D6h genus #    16 with  1440 species is 0:0,1:1,3:2,3:2,4
family= 1 4 0 0 0 0 new D6h genus #    17 with  1440 species is 0:0,1:1,3:2,3:2,5
family= 1 4 0 0 0 0 new D6h genus #    18 with  1440 species is 0:0,1:1,3:2,3:4,5
family= 1 4 0 0 0 0 new D6h genus #    19 with   720 species is 0:0,1:1,3:2,4:2,4
family= 1 4 0 0 0 0 new D6h genus #    20 with  1440 species is 0:0,1:1,3:2,4:2,5
family= 1 4 0 0 0 0 new D6h genus #    21 with  1440 species is 0:0,1:1,3:2,4:3,4
family= 1 4 0 0 0 0 new D6h genus #    22 with  1440 species is 0:0,1:1,3:2,4:3,5
family= 1 4 0 0 0 0 new D6h genus #    23 with  1440 species is 0:0,1:1,3:2,4:4,5
family= 1 4 0 0 0 0 new D6h genus #    24 with   720 species is 0:0,1:1,3:2,5:2,5
family= 1 4 0 0 0 0 new D6h genus #    25 with  1440 species is 0:0,1:1,3:2,5:3,4
family= 1 4 0 0 0 0 new D6h genus #    26 with  1440 species is 0:0,1:1,3:2,5:3,5
family= 1 4 0 0 0 0 new D6h genus #    27 with  1440 species is 0:0,1:1,3:2,5:4,5
family= 1 4 0 0 0 0 new D6h genus #    28 with  1440 species is 0:0,1:1,3:3,4:4,5
family= 1 4 0 0 0 0 new D6h genus #    29 with  1440 species is 0:0,1:1,3:3,5:4,5
family= 1 4 0 0 0 0 new D6h genus #    30 with   720 species is 0:0,1:1,3:4,5:4,5
family= 1 4 0 0 0 0 new D6h genus #    31 with   720 species is 0:0,1:1,4:2,3:2,3
family= 1 4 0 0 0 0 new D6h genus #    32 with  1440 species is 0:0,1:1,4:2,3:2,4
family= 1 4 0 0 0 0 new D6h genus #    33 with  1440 species is 0:0,1:1,4:2,3:2,5
family= 1 4 0 0 0 0 new D6h genus #    34 with  1440 species is 0:0,1:1,4:2,3:3,4
family= 1 4 0 0 0 0 new D6h genus #    35 with  1440 species is 0:0,1:1,4:2,3:3,5
family= 1 4 0 0 0 0 new D6h genus #    36 with  1440 species is 0:0,1:1,4:2,3:4,5
family= 1 4 0 0 0 0 new D6h genus #    37 with  1440 species is 0:0,1:1,4:2,4:2,5
family= 1 4 0 0 0 0 new D6h genus #    38 with  1440 species is 0:0,1:1,4:2,4:3,5
family= 1 4 0 0 0 0 new D6h genus #    39 with   720 species is 0:0,1:1,4:2,5:2,5
family= 1 4 0 0 0 0 new D6h genus #    40 with  1440 species is 0:0,1:1,4:2,5:3,4
family= 1 4 0 0 0 0 new D6h genus #    41 with  1440 species is 0:0,1:1,4:2,5:3,5
family= 1 4 0 0 0 0 new D6h genus #    42 with  1440 species is 0:0,1:1,4:2,5:4,5
family= 1 4 0 0 0 0 new D6h genus #    43 with  1440 species is 0:0,1:1,4:3,4:3,5
family= 1 4 0 0 0 0 new D6h genus #    44 with   720 species is 0:0,1:1,4:3,5:3,5
family= 1 4 0 0 0 0 new D6h genus #    45 with  1440 species is 0:0,1:1,4:3,5:4,5
family= 1 4 0 0 0 0 new D6h genus #    46 with   720 species is 0:0,1:1,5:2,3:2,3
family= 1 4 0 0 0 0 new D6h genus #    47 with  1440 species is 0:0,1:1,5:2,3:2,4
family= 1 4 0 0 0 0 new D6h genus #    48 with  1440 species is 0:0,1:1,5:2,3:2,5
family= 1 4 0 0 0 0 new D6h genus #    49 with  1440 species is 0:0,1:1,5:2,3:3,4
family= 1 4 0 0 0 0 new D6h genus #    50 with  1440 species is 0:0,1:1,5:2,3:3,5
family= 1 4 0 0 0 0 new D6h genus #    51 with  1440 species is 0:0,1:1,5:2,3:4,5
family= 1 4 0 0 0 0 new D6h genus #    52 with   720 species is 0:0,1:1,5:2,4:2,4
family= 1 4 0 0 0 0 new D6h genus #    53 with  1440 species is 0:0,1:1,5:2,4:2,5
family= 1 4 0 0 0 0 new D6h genus #    54 with  1440 species is 0:0,1:1,5:2,4:3,4
family= 1 4 0 0 0 0 new D6h genus #    55 with  1440 species is 0:0,1:1,5:2,4:3,5
family= 1 4 0 0 0 0 new D6h genus #    56 with  1440 species is 0:0,1:1,5:2,4:4,5
family= 1 4 0 0 0 0 new D6h genus #    57 with  1440 species is 0:0,1:1,5:2,5:3,4
family= 1 4 0 0 0 0 new D6h genus #    58 with   720 species is 0:0,1:1,5:3,4:3,4
family= 1 4 0 0 0 0 new D6h genus #    59 with  1440 species is 0:0,1:1,5:3,4:3,5
family= 1 4 0 0 0 0 new D6h genus #    60 with  1440 species is 0:0,1:1,5:3,4:4,5
family= 1 4 0 0 0 0 new D6h genus #    61 with   720 species is 0:0,1:2,3:2,3:4,5
family= 1 4 0 0 0 0 new D6h genus #    62 with  1440 species is 0:0,1:2,3:2,4:3,4
family= 1 4 0 0 0 0 new D6h genus #    63 with  1440 species is 0:0,1:2,3:2,4:3,5
family= 1 4 0 0 0 0 new D6h genus #    64 with  1440 species is 0:0,1:2,3:2,4:4,5
family= 1 4 0 0 0 0 new D6h genus #    65 with  1440 species is 0:0,1:2,3:2,5:3,4
family= 1 4 0 0 0 0 new D6h genus #    66 with  1440 species is 0:0,1:2,3:2,5:3,5
family= 1 4 0 0 0 0 new D6h genus #    67 with  1440 species is 0:0,1:2,3:2,5:4,5
family= 1 4 0 0 0 0 new D6h genus #    68 with  1440 species is 0:0,1:2,3:3,4:4,5
family= 1 4 0 0 0 0 new D6h genus #    69 with  1440 species is 0:0,1:2,3:3,5:4,5
family= 1 4 0 0 0 0 new D6h genus #    70 with   720 species is 0:0,1:2,3:4,5:4,5
family= 1 4 0 0 0 0 new D6h genus #    71 with   720 species is 0:0,1:2,4:2,4:3,5
family= 1 4 0 0 0 0 new D6h genus #    72 with  1440 species is 0:0,1:2,4:2,5:3,4
family= 1 4 0 0 0 0 new D6h genus #    73 with  1440 species is 0:0,1:2,4:2,5:3,5
family= 1 4 0 0 0 0 new D6h genus #    74 with  1440 species is 0:0,1:2,4:2,5:4,5
family= 1 4 0 0 0 0 new D6h genus #    75 with  1440 species is 0:0,1:2,4:3,4:3,5
family= 1 4 0 0 0 0 new D6h genus #    76 with   720 species is 0:0,1:2,4:3,5:3,5
family= 1 4 0 0 0 0 new D6h genus #    77 with  1440 species is 0:0,1:2,4:3,5:4,5
family= 1 4 0 0 0 0 new D6h genus #    78 with   720 species is 0:0,1:2,5:2,5:3,4
family= 1 4 0 0 0 0 new D6h genus #    79 with   720 species is 0:0,1:2,5:3,4:3,4
family= 1 4 0 0 0 0 new D6h genus #    80 with  1440 species is 0:0,1:2,5:3,4:3,5
family= 1 4 0 0 0 0 new D6h genus #    81 with  1440 species is 0:0,1:2,5:3,4:4,5
family= 1 4 0 0 0 0 new D6h genus #    82 with  1440 species is 0:0,1:3,4:3,5:4,5
family= 1 4 0 0 0 0 new D6h genus #    83 with  1440 species is 0:0,2:1,2:1,3:3,4
family= 1 4 0 0 0 0 new D6h genus #    84 with  1440 species is 0:0,2:1,2:1,3:3,5
family= 1 4 0 0 0 0 new D6h genus #    85 with  1440 species is 0:0,2:1,2:1,3:4,5
family= 1 4 0 0 0 0 new D6h genus #    86 with  1440 species is 0:0,2:1,2:1,4:3,4
family= 1 4 0 0 0 0 new D6h genus #    87 with  1440 species is 0:0,2:1,2:1,4:3,5
family= 1 4 0 0 0 0 new D6h genus #    88 with  1440 species is 0:0,2:1,2:1,4:4,5
family= 1 4 0 0 0 0 new D6h genus #    89 with  1440 species is 0:0,2:1,2:1,5:3,4
family= 1 4 0 0 0 0 new D6h genus #    90 with  1440 species is 0:0,2:1,2:1,5:3,5
family= 1 4 0 0 0 0 new D6h genus #    91 with  1440 species is 0:0,2:1,2:1,5:4,5
family= 1 4 0 0 0 0 new D6h genus #    92 with   720 species is 0:0,2:1,2:3,4:3,4
family= 1 4 0 0 0 0 new D6h genus #    93 with  1440 species is 0:0,2:1,2:3,4:3,5
family= 1 4 0 0 0 0 new D6h genus #    94 with  1440 species is 0:0,2:1,2:3,4:4,5
family= 1 4 0 0 0 0 new D6h genus #    95 with   720 species is 0:0,2:1,2:3,5:3,5
family= 1 4 0 0 0 0 new D6h genus #    96 with  1440 species is 0:0,2:1,2:3,5:4,5
family= 1 4 0 0 0 0 new D6h genus #    97 with   720 species is 0:0,2:1,2:4,5:4,5
family= 1 4 0 0 0 0 new D6h genus #    98 with   720 species is 0:0,2:1,3:1,3:2,4
family= 1 4 0 0 0 0 new D6h genus #    99 with   720 species is 0:0,2:1,3:1,3:2,5
family= 1 4 0 0 0 0 new D6h genus #   100 with   720 species is 0:0,2:1,3:1,3:4,5
family= 1 4 0 0 0 0 new D6h genus #   101 with  1440 species is 0:0,2:1,3:1,4:2,3
family= 1 4 0 0 0 0 new D6h genus #   102 with  1440 species is 0:0,2:1,3:1,4:2,4
family= 1 4 0 0 0 0 new D6h genus #   103 with  1440 species is 0:0,2:1,3:1,4:2,5
family= 1 4 0 0 0 0 new D6h genus #   104 with  1440 species is 0:0,2:1,3:1,4:3,4
family= 1 4 0 0 0 0 new D6h genus #   105 with  1440 species is 0:0,2:1,3:1,4:3,5
family= 1 4 0 0 0 0 new D6h genus #   106 with  1440 species is 0:0,2:1,3:1,4:4,5
family= 1 4 0 0 0 0 new D6h genus #   107 with  1440 species is 0:0,2:1,3:1,5:2,3
family= 1 4 0 0 0 0 new D6h genus #   108 with  1440 species is 0:0,2:1,3:1,5:2,4
family= 1 4 0 0 0 0 new D6h genus #   109 with  1440 species is 0:0,2:1,3:1,5:2,5
family= 1 4 0 0 0 0 new D6h genus #   110 with  1440 species is 0:0,2:1,3:1,5:3,4
family= 1 4 0 0 0 0 new D6h genus #   111 with  1440 species is 0:0,2:1,3:1,5:3,5
family= 1 4 0 0 0 0 new D6h genus #   112 with  1440 species is 0:0,2:1,3:1,5:4,5
family= 1 4 0 0 0 0 new D6h genus #   113 with  1440 species is 0:0,2:1,3:2,3:4,5
family= 1 4 0 0 0 0 new D6h genus #   114 with  1440 species is 0:0,2:1,3:2,4:3,4
family= 1 4 0 0 0 0 new D6h genus #   115 with  1440 species is 0:0,2:1,3:2,4:3,5
family= 1 4 0 0 0 0 new D6h genus #   116 with  1440 species is 0:0,2:1,3:2,4:4,5
family= 1 4 0 0 0 0 new D6h genus #   117 with  1440 species is 0:0,2:1,3:2,5:3,4
family= 1 4 0 0 0 0 new D6h genus #   118 with  1440 species is 0:0,2:1,3:2,5:3,5
family= 1 4 0 0 0 0 new D6h genus #   119 with  1440 species is 0:0,2:1,3:2,5:4,5
family= 1 4 0 0 0 0 new D6h genus #   120 with  1440 species is 0:0,2:1,3:3,4:4,5
family= 1 4 0 0 0 0 new D6h genus #   121 with  1440 species is 0:0,2:1,3:3,5:4,5
family= 1 4 0 0 0 0 new D6h genus #   122 with   720 species is 0:0,2:1,3:4,5:4,5
family= 1 4 0 0 0 0 new D6h genus #   123 with   720 species is 0:0,2:1,4:1,4:2,3
family= 1 4 0 0 0 0 new D6h genus #   124 with   720 species is 0:0,2:1,4:1,4:2,5
family= 1 4 0 0 0 0 new D6h genus #   125 with   720 species is 0:0,2:1,4:1,4:3,5
family= 1 4 0 0 0 0 new D6h genus #   126 with  1440 species is 0:0,2:1,4:1,5:2,3
family= 1 4 0 0 0 0 new D6h genus #   127 with  1440 species is 0:0,2:1,4:1,5:2,4
family= 1 4 0 0 0 0 new D6h genus #   128 with  1440 species is 0:0,2:1,4:1,5:2,5
family= 1 4 0 0 0 0 new D6h genus #   129 with  1440 species is 0:0,2:1,4:1,5:3,4
family= 1 4 0 0 0 0 new D6h genus #   130 with  1440 species is 0:0,2:1,4:1,5:3,5
family= 1 4 0 0 0 0 new D6h genus #   131 with  1440 species is 0:0,2:1,4:1,5:4,5
family= 1 4 0 0 0 0 new D6h genus #   132 with  1440 species is 0:0,2:1,4:2,3:3,4
family= 1 4 0 0 0 0 new D6h genus #   133 with  1440 species is 0:0,2:1,4:2,3:3,5
family= 1 4 0 0 0 0 new D6h genus #   134 with  1440 species is 0:0,2:1,4:2,3:4,5
family= 1 4 0 0 0 0 new D6h genus #   135 with  1440 species is 0:0,2:1,4:2,4:3,5
family= 1 4 0 0 0 0 new D6h genus #   136 with  1440 species is 0:0,2:1,4:2,5:3,4
family= 1 4 0 0 0 0 new D6h genus #   137 with  1440 species is 0:0,2:1,4:2,5:3,5
family= 1 4 0 0 0 0 new D6h genus #   138 with  1440 species is 0:0,2:1,4:2,5:4,5
family= 1 4 0 0 0 0 new D6h genus #   139 with  1440 species is 0:0,2:1,4:3,4:3,5
family= 1 4 0 0 0 0 new D6h genus #   140 with   720 species is 0:0,2:1,4:3,5:3,5
family= 1 4 0 0 0 0 new D6h genus #   141 with  1440 species is 0:0,2:1,4:3,5:4,5
family= 1 4 0 0 0 0 new D6h genus #   142 with   720 species is 0:0,2:1,5:1,5:2,3
family= 1 4 0 0 0 0 new D6h genus #   143 with   720 species is 0:0,2:1,5:1,5:2,4
family= 1 4 0 0 0 0 new D6h genus #   144 with   720 species is 0:0,2:1,5:1,5:3,4
family= 1 4 0 0 0 0 new D6h genus #   145 with  1440 species is 0:0,2:1,5:2,3:3,4
family= 1 4 0 0 0 0 new D6h genus #   146 with  1440 species is 0:0,2:1,5:2,3:3,5
family= 1 4 0 0 0 0 new D6h genus #   147 with  1440 species is 0:0,2:1,5:2,3:4,5
family= 1 4 0 0 0 0 new D6h genus #   148 with  1440 species is 0:0,2:1,5:2,4:3,4
family= 1 4 0 0 0 0 new D6h genus #   149 with  1440 species is 0:0,2:1,5:2,4:3,5
family= 1 4 0 0 0 0 new D6h genus #   150 with  1440 species is 0:0,2:1,5:2,4:4,5
family= 1 4 0 0 0 0 new D6h genus #   151 with  1440 species is 0:0,2:1,5:2,5:3,4
family= 1 4 0 0 0 0 new D6h genus #   152 with   720 species is 0:0,2:1,5:3,4:3,4
family= 1 4 0 0 0 0 new D6h genus #   153 with  1440 species is 0:0,2:1,5:3,4:3,5
family= 1 4 0 0 0 0 new D6h genus #   154 with  1440 species is 0:0,2:1,5:3,4:4,5
family= 1 4 0 0 0 0 new D6h genus #   155 with  1440 species is 0:0,2:2,3:3,4:4,5
family= 1 4 0 0 0 0 new D6h genus #   156 with  1440 species is 0:0,2:2,3:3,5:4,5
family= 1 4 0 0 0 0 new D6h genus #   157 with   720 species is 0:0,2:2,3:4,5:4,5
family= 1 4 0 0 0 0 new D6h genus #   158 with  1440 species is 0:0,2:2,4:3,4:3,5
family= 1 4 0 0 0 0 new D6h genus #   159 with   720 species is 0:0,2:2,4:3,5:3,5
family= 1 4 0 0 0 0 new D6h genus #   160 with  1440 species is 0:0,2:2,4:3,5:4,5
family= 1 4 0 0 0 0 new D6h genus #   161 with   720 species is 0:0,2:2,5:3,4:3,4
family= 1 4 0 0 0 0 new D6h genus #   162 with  1440 species is 0:0,2:2,5:3,4:3,5
family= 1 4 0 0 0 0 new D6h genus #   163 with  1440 species is 0:0,2:2,5:3,4:4,5
family= 1 4 0 0 0 0 new D6h genus #   164 with  1440 species is 0:0,2:3,4:3,5:4,5
family= 1 4 0 0 0 0 new D6h genus #   165 with   720 species is 0:0,3:1,2:1,2:3,4
family= 1 4 0 0 0 0 new D6h genus #   166 with   720 species is 0:0,3:1,2:1,2:3,5
family= 1 4 0 0 0 0 new D6h genus #   167 with   720 species is 0:0,3:1,2:1,2:4,5
family= 1 4 0 0 0 0 new D6h genus #   168 with  1440 species is 0:0,3:1,2:1,3:2,4
family= 1 4 0 0 0 0 new D6h genus #   169 with  1440 species is 0:0,3:1,2:1,3:2,5
family= 1 4 0 0 0 0 new D6h genus #   170 with  1440 species is 0:0,3:1,2:1,3:4,5
family= 1 4 0 0 0 0 new D6h genus #   171 with  1440 species is 0:0,3:1,2:1,4:2,3
family= 1 4 0 0 0 0 new D6h genus #   172 with  1440 species is 0:0,3:1,2:1,4:2,4
family= 1 4 0 0 0 0 new D6h genus #   173 with  1440 species is 0:0,3:1,2:1,4:2,5
family= 1 4 0 0 0 0 new D6h genus #   174 with  1440 species is 0:0,3:1,2:1,4:3,4
family= 1 4 0 0 0 0 new D6h genus #   175 with  1440 species is 0:0,3:1,2:1,4:3,5
family= 1 4 0 0 0 0 new D6h genus #   176 with  1440 species is 0:0,3:1,2:1,4:4,5
family= 1 4 0 0 0 0 new D6h genus #   177 with  1440 species is 0:0,3:1,2:1,5:2,3
family= 1 4 0 0 0 0 new D6h genus #   178 with  1440 species is 0:0,3:1,2:1,5:2,4
family= 1 4 0 0 0 0 new D6h genus #   179 with  1440 species is 0:0,3:1,2:1,5:2,5
family= 1 4 0 0 0 0 new D6h genus #   180 with  1440 species is 0:0,3:1,2:1,5:3,4
family= 1 4 0 0 0 0 new D6h genus #   181 with  1440 species is 0:0,3:1,2:1,5:3,5
family= 1 4 0 0 0 0 new D6h genus #   182 with   720 species is 0:0,3:1,2:1,5:4,5
family= 1 4 0 0 0 0 new D6h genus #   183 with  1440 species is 0:0,3:1,2:2,3:4,5
family= 1 4 0 0 0 0 new D6h genus #   184 with  1440 species is 0:0,3:1,2:2,4:3,4
family= 1 4 0 0 0 0 new D6h genus #   185 with  1440 species is 0:0,3:1,2:2,4:3,5
family= 1 4 0 0 0 0 new D6h genus #   186 with   720 species is 0:0,3:1,2:2,4:4,5
family= 1 4 0 0 0 0 new D6h genus #   187 with  1440 species is 0:0,3:1,2:2,5:3,4
family= 1 4 0 0 0 0 new D6h genus #   188 with  1440 species is 0:0,3:1,2:2,5:3,5
family= 1 4 0 0 0 0 new D6h genus #   189 with  1440 species is 0:0,3:1,3:1,4:2,4
family= 1 4 0 0 0 0 new D6h genus #   190 with  1440 species is 0:0,3:1,3:1,4:2,5
family= 1 4 0 0 0 0 new D6h genus #   191 with  1440 species is 0:0,3:1,3:1,5:2,4
family= 1 4 0 0 0 0 new D6h genus #   192 with  1440 species is 0:0,3:1,3:1,5:2,5
family= 1 4 0 0 0 0 new D6h genus #   193 with   720 species is 0:0,3:1,3:2,4:2,4
family= 1 4 0 0 0 0 new D6h genus #   194 with  1440 species is 0:0,3:1,3:2,4:2,5
family= 1 4 0 0 0 0 new D6h genus #   195 with   720 species is 0:0,3:1,3:2,5:2,5
family= 1 4 0 0 0 0 new D6h genus #   196 with   720 species is 0:0,3:1,4:1,4:2,3
family= 1 4 0 0 0 0 new D6h genus #   197 with   720 species is 0:0,3:1,4:1,4:2,5
family= 1 4 0 0 0 0 new D6h genus #   198 with  1440 species is 0:0,3:1,4:1,5:2,3
family= 1 4 0 0 0 0 new D6h genus #   199 with  1440 species is 0:0,3:1,4:1,5:2,4
family= 1 4 0 0 0 0 new D6h genus #   200 with   720 species is 0:0,3:1,4:1,5:2,5
family= 1 4 0 0 0 0 new D6h genus #   201 with  1440 species is 0:0,3:1,4:1,5:3,4
family= 1 4 0 0 0 0 new D6h genus #   202 with  1440 species is 0:0,3:1,4:2,3:2,4
family= 1 4 0 0 0 0 new D6h genus #   203 with  1440 species is 0:0,3:1,4:2,3:2,5
family= 1 4 0 0 0 0 new D6h genus #   204 with   720 species is 0:0,3:1,4:2,4:2,5
family= 1 4 0 0 0 0 new D6h genus #   205 with   720 species is 0:0,3:1,5:1,5:2,3
family= 1 4 0 0 0 0 new D6h genus #   206 with   360 species is 0:0,3:1,5:1,5:2,4
family= 1 4 0 0 0 0 new D6h genus #   207 with  1440 species is 0:0,3:1,5:2,3:2,4
family= 1 4 0 0 0 0 new D6h genus #   208 with   360 species is 0:0,3:1,5:2,4:2,4
family= 1 4 0 0 0 0 new D6h genus #   209 with   360 species is 0:1,2:1,2:3,4:3,4
family= 1 4 0 0 0 0 new D6h genus #   210 with   720 species is 0:1,2:1,2:3,4:3,5
family= 1 4 0 0 0 0 new D6h genus #   211 with   720 species is 0:1,2:1,2:3,4:4,5
family= 1 4 0 0 0 0 new D6h genus #   212 with   360 species is 0:1,2:1,2:3,5:3,5
family= 1 4 0 0 0 0 new D6h genus #   213 with   720 species is 0:1,2:1,2:3,5:4,5
family= 1 4 0 0 0 0 new D6h genus #   214 with   180 species is 0:1,2:1,2:4,5:4,5
family= 1 4 0 0 0 0 new D6h genus #   215 with  1440 species is 0:1,2:1,3:2,3:4,5
family= 1 4 0 0 0 0 new D6h genus #   216 with  1440 species is 0:1,2:1,3:2,4:3,4
family= 1 4 0 0 0 0 new D6h genus #   217 with  1440 species is 0:1,2:1,3:2,4:3,5
family= 1 4 0 0 0 0 new D6h genus #   218 with  1440 species is 0:1,2:1,3:2,4:4,5
family= 1 4 0 0 0 0 new D6h genus #   219 with  1440 species is 0:1,2:1,3:2,5:3,4
family= 1 4 0 0 0 0 new D6h genus #   220 with  1440 species is 0:1,2:1,3:2,5:3,5
family= 1 4 0 0 0 0 new D6h genus #   221 with  1440 species is 0:1,2:1,3:2,5:4,5
family= 1 4 0 0 0 0 new D6h genus #   222 with  1440 species is 0:1,2:1,3:3,4:4,5
family= 1 4 0 0 0 0 new D6h genus #   223 with   720 species is 0:1,2:1,3:3,5:4,5
family= 1 4 0 0 0 0 new D6h genus #   224 with  1440 species is 0:1,2:1,4:2,3:3,4
family= 1 4 0 0 0 0 new D6h genus #   225 with  1440 species is 0:1,2:1,4:2,3:3,5
family= 1 4 0 0 0 0 new D6h genus #   226 with  1440 species is 0:1,2:1,4:2,3:4,5
family= 1 4 0 0 0 0 new D6h genus #   227 with  1440 species is 0:1,2:1,4:2,4:3,5
family= 1 4 0 0 0 0 new D6h genus #   228 with  1440 species is 0:1,2:1,4:2,5:3,4
family= 1 4 0 0 0 0 new D6h genus #   229 with  1440 species is 0:1,2:1,4:2,5:3,5
family= 1 4 0 0 0 0 new D6h genus #   230 with   720 species is 0:1,2:1,4:2,5:4,5
family= 1 4 0 0 0 0 new D6h genus #   231 with  1440 species is 0:1,2:1,4:3,4:3,5
family= 1 4 0 0 0 0 new D6h genus #   232 with   720 species is 0:1,2:1,4:3,5:3,5
family= 1 4 0 0 0 0 new D6h genus #   233 with  1440 species is 0:1,2:1,5:2,3:3,4
family= 1 4 0 0 0 0 new D6h genus #   234 with  1440 species is 0:1,2:1,5:2,3:3,5
family= 1 4 0 0 0 0 new D6h genus #   235 with  1440 species is 0:1,2:1,5:2,3:4,5
family= 1 4 0 0 0 0 new D6h genus #   236 with  1440 species is 0:1,2:1,5:2,4:3,4
family= 1 4 0 0 0 0 new D6h genus #   237 with  1440 species is 0:1,2:1,5:2,4:3,5
family= 1 4 0 0 0 0 new D6h genus #   238 with   720 species is 0:1,2:1,5:2,4:4,5
family= 1 4 0 0 0 0 new D6h genus #   239 with  1440 species is 0:1,2:1,5:2,5:3,4
family= 1 4 0 0 0 0 new D6h genus #   240 with   720 species is 0:1,2:1,5:3,4:3,4
family= 1 4 0 0 0 0 new D6h genus #   241 with  1440 species is 0:1,2:1,5:3,4:3,5
family= 1 4 0 0 0 0 new D6h genus #   242 with   720 species is 0:1,2:2,3:3,4:4,5
family= 1 4 0 0 0 0 new D6h genus #   243 with  1440 species is 0:1,2:2,4:3,4:3,5
family= 1 4 0 0 0 0 new D6h genus #   244 with   720 species is 0:1,2:2,4:3,5:3,5
family= 1 4 0 0 0 0 new D6h genus #   245 with   720 species is 0:1,2:2,5:3,4:3,4
family= 1 4 0 0 0 0 new D6h genus #   246 with  1440 species is 0:1,2:2,5:3,4:3,5
family= 1 4 0 0 0 0 new D6h genus #   247 with   360 species is 0:1,3:1,3:2,4:2,4
family= 1 4 0 0 0 0 new D6h genus #   248 with   720 species is 0:1,3:1,3:2,4:2,5
family= 1 4 0 0 0 0 new D6h genus #   249 with   360 species is 0:1,3:1,3:2,5:2,5
family= 1 4 0 0 0 0 new D6h genus #   250 with  1440 species is 0:1,3:1,4:2,3:2,4
family= 1 4 0 0 0 0 new D6h genus #   251 with  1440 species is 0:1,3:1,4:2,3:2,5
family= 1 4 0 0 0 0 new D6h genus #   252 with  1440 species is 0:1,3:1,4:2,4:2,5
family= 1 4 0 0 0 0 new D6h genus #   253 with  1440 species is 0:1,3:1,4:2,4:3,5
family= 1 4 0 0 0 0 new D6h genus #   254 with   720 species is 0:1,3:1,4:2,5:2,5
family= 1 4 0 0 0 0 new D6h genus #   255 with  1440 species is 0:1,3:1,4:2,5:3,4
family= 1 4 0 0 0 0 new D6h genus #   256 with   720 species is 0:1,3:1,4:2,5:3,5
family= 1 4 0 0 0 0 new D6h genus #   257 with  1440 species is 0:1,3:1,5:2,3:2,4
family= 1 4 0 0 0 0 new D6h genus #   258 with  1440 species is 0:1,3:1,5:2,3:2,5
family= 1 4 0 0 0 0 new D6h genus #   259 with   720 species is 0:1,3:1,5:2,4:2,4
family= 1 4 0 0 0 0 new D6h genus #   260 with  1440 species is 0:1,3:1,5:2,4:2,5
family= 1 4 0 0 0 0 new D6h genus #   261 with  1440 species is 0:1,3:1,5:2,4:3,4
family= 1 4 0 0 0 0 new D6h genus #   262 with   720 species is 0:1,3:1,5:2,4:3,5
family= 1 4 0 0 0 0 new D6h genus #   263 with  1440 species is 0:1,3:1,5:2,5:3,4
family= 1 4 0 0 0 0 new D6h genus #   264 with   360 species is 0:1,3:2,4:2,4:3,5
family= 1 4 0 0 0 0 new D6h genus #   265 with  1440 species is 0:1,3:2,4:2,5:3,4
family= 1 4 0 0 0 0 new D6h genus #   266 with   720 species is 0:1,3:2,5:2,5:3,4
family= 1 4 0 0 0 0 new D6h genus #   267 with   360 species is 0:1,4:1,4:2,3:2,3
family= 1 4 0 0 0 0 new D6h genus #   268 with   720 species is 0:1,4:1,4:2,3:2,5
family= 1 4 0 0 0 0 new D6h genus #   269 with   180 species is 0:1,4:1,4:2,5:2,5
family= 1 4 0 0 0 0 new D6h genus #   270 with   720 species is 0:1,4:1,5:2,3:2,3
family= 1 4 0 0 0 0 new D6h genus #   271 with  1440 species is 0:1,4:1,5:2,3:2,4
family= 1 4 0 0 0 0 new D6h genus #   272 with  1440 species is 0:1,4:1,5:2,3:2,5
family= 1 4 0 0 0 0 new D6h genus #   273 with  1440 species is 0:1,4:1,5:2,3:3,4
family= 1 4 0 0 0 0 new D6h genus #   274 with   720 species is 0:1,4:1,5:2,4:2,5
family= 1 4 0 0 0 0 new D6h genus #   275 with   720 species is 0:1,4:2,3:2,5:3,4
family= 1 4 0 0 0 0 new D6h genus #   276 with   360 species is 0:1,5:1,5:2,3:2,3
family= 1 4 0 0 0 0 new D6h genus #   277 with   720 species is 0:1,5:1,5:2,3:2,4
family= 1 4 0 0 0 0 new D6h genus #   278 with   360 species is 0:1,5:1,5:2,3:3,4
family= 1 4 0 0 0 0 new D6h genus #   279 with   180 species is 0:1,5:1,5:2,4:2,4
family= 1 4 0 0 0 0 new D6h genus #   280 with   720 species is 0:1,5:2,3:2,4:3,4
Nber of genera for this family=  280
 
family= 0 5 0 0 0 0
 
family= 0 5 0 0 0 0 new D6h genus #     1 with   180 species is 0,1:0,1:2,3:2,3:4,5
family= 0 5 0 0 0 0 new D6h genus #     2 with   720 species is 0,1:0,1:2,3:2,4:3,4
family= 0 5 0 0 0 0 new D6h genus #     3 with   720 species is 0,1:0,1:2,3:2,4:3,5
family= 0 5 0 0 0 0 new D6h genus #     4 with   720 species is 0,1:0,1:2,3:2,4:4,5
family= 0 5 0 0 0 0 new D6h genus #     5 with   720 species is 0,1:0,1:2,3:2,5:3,4
family= 0 5 0 0 0 0 new D6h genus #     6 with   720 species is 0,1:0,1:2,3:2,5:3,5
family= 0 5 0 0 0 0 new D6h genus #     7 with   360 species is 0,1:0,1:2,3:2,5:4,5
family= 0 5 0 0 0 0 new D6h genus #     8 with   360 species is 0,1:0,1:2,3:3,4:4,5
family= 0 5 0 0 0 0 new D6h genus #     9 with   360 species is 0,1:0,1:2,4:2,4:3,5
family= 0 5 0 0 0 0 new D6h genus #    10 with   720 species is 0,1:0,1:2,4:2,5:3,4
family= 0 5 0 0 0 0 new D6h genus #    11 with   360 species is 0,1:0,1:2,4:2,5:3,5
family= 0 5 0 0 0 0 new D6h genus #    12 with   360 species is 0,1:0,1:2,4:3,4:3,5
family= 0 5 0 0 0 0 new D6h genus #    13 with   180 species is 0,1:0,1:2,5:2,5:3,4
family= 0 5 0 0 0 0 new D6h genus #    14 with    90 species is 0,1:0,1:2,5:3,4:3,4
family= 0 5 0 0 0 0 new D6h genus #    15 with  1440 species is 0,1:0,2:1,2:3,4:3,5
family= 0 5 0 0 0 0 new D6h genus #    16 with   720 species is 0,1:0,2:1,2:3,4:4,5
family= 0 5 0 0 0 0 new D6h genus #    17 with   360 species is 0,1:0,2:1,2:3,5:3,5
family= 0 5 0 0 0 0 new D6h genus #    18 with   720 species is 0,1:0,2:1,3:2,3:4,5
family= 0 5 0 0 0 0 new D6h genus #    19 with   720 species is 0,1:0,2:1,3:2,4:3,4
family= 0 5 0 0 0 0 new D6h genus #    20 with  1440 species is 0,1:0,2:1,3:2,4:3,5
family= 0 5 0 0 0 0 new D6h genus #    21 with  1440 species is 0,1:0,2:1,3:2,4:4,5
family= 0 5 0 0 0 0 new D6h genus #    22 with  1440 species is 0,1:0,2:1,3:2,5:3,4
family= 0 5 0 0 0 0 new D6h genus #    23 with  1440 species is 0,1:0,2:1,3:2,5:3,5
family= 0 5 0 0 0 0 new D6h genus #    24 with  1440 species is 0,1:0,2:1,3:2,5:4,5
family= 0 5 0 0 0 0 new D6h genus #    25 with  1440 species is 0,1:0,2:1,3:3,4:4,5
family= 0 5 0 0 0 0 new D6h genus #    26 with  1440 species is 0,1:0,2:1,3:3,5:4,5
family= 0 5 0 0 0 0 new D6h genus #    27 with  1440 species is 0,1:0,2:1,4:2,3:3,4
family= 0 5 0 0 0 0 new D6h genus #    28 with  1440 species is 0,1:0,2:1,4:2,3:3,5
family= 0 5 0 0 0 0 new D6h genus #    29 with  1440 species is 0,1:0,2:1,4:2,3:4,5
family= 0 5 0 0 0 0 new D6h genus #    30 with  1440 species is 0,1:0,2:1,4:2,4:3,5
family= 0 5 0 0 0 0 new D6h genus #    31 with  1440 species is 0,1:0,2:1,4:2,5:3,4
family= 0 5 0 0 0 0 new D6h genus #    32 with  1440 species is 0,1:0,2:1,4:2,5:3,5
family= 0 5 0 0 0 0 new D6h genus #    33 with  1440 species is 0,1:0,2:1,4:2,5:4,5
family= 0 5 0 0 0 0 new D6h genus #    34 with   720 species is 0,1:0,2:1,4:3,4:3,5
family= 0 5 0 0 0 0 new D6h genus #    35 with   720 species is 0,1:0,2:1,4:3,5:3,5
family= 0 5 0 0 0 0 new D6h genus #    36 with   720 species is 0,1:0,2:1,4:3,5:4,5
family= 0 5 0 0 0 0 new D6h genus #    37 with  1440 species is 0,1:0,2:1,5:2,3:3,4
family= 0 5 0 0 0 0 new D6h genus #    38 with  1440 species is 0,1:0,2:1,5:2,3:3,5
family= 0 5 0 0 0 0 new D6h genus #    39 with   720 species is 0,1:0,2:1,5:2,3:4,5
family= 0 5 0 0 0 0 new D6h genus #    40 with  1440 species is 0,1:0,2:1,5:2,4:3,4
family= 0 5 0 0 0 0 new D6h genus #    41 with   720 species is 0,1:0,2:1,5:2,4:3,5
family= 0 5 0 0 0 0 new D6h genus #    42 with   720 species is 0,1:0,2:1,5:2,5:3,4
family= 0 5 0 0 0 0 new D6h genus #    43 with  1440 species is 0,1:0,2:2,3:3,4:4,5
family= 0 5 0 0 0 0 new D6h genus #    44 with   720 species is 0,1:0,2:2,3:3,5:4,5
family= 0 5 0 0 0 0 new D6h genus #    45 with   720 species is 0,1:0,2:2,4:3,5:3,5
family= 0 5 0 0 0 0 new D6h genus #    46 with   720 species is 0,1:0,2:2,5:3,4:3,5
family= 0 5 0 0 0 0 new D6h genus #    47 with  1440 species is 0,1:0,2:2,5:3,4:4,5
family= 0 5 0 0 0 0 new D6h genus #    48 with   720 species is 0,1:0,3:1,2:2,3:4,5
family= 0 5 0 0 0 0 new D6h genus #    49 with  1440 species is 0,1:0,3:1,2:2,4:3,5
family= 0 5 0 0 0 0 new D6h genus #    50 with  1440 species is 0,1:0,3:1,2:2,4:4,5
family= 0 5 0 0 0 0 new D6h genus #    51 with  1440 species is 0,1:0,3:1,2:2,5:3,4
family= 0 5 0 0 0 0 new D6h genus #    52 with   720 species is 0,1:0,3:1,2:2,5:3,5
family= 0 5 0 0 0 0 new D6h genus #    53 with   720 species is 0,1:0,3:1,2:3,4:4,5
family= 0 5 0 0 0 0 new D6h genus #    54 with   720 species is 0,1:0,3:1,3:2,4:2,4
family= 0 5 0 0 0 0 new D6h genus #    55 with  1440 species is 0,1:0,3:1,3:2,4:2,5
family= 0 5 0 0 0 0 new D6h genus #    56 with  1440 species is 0,1:0,3:1,3:2,4:4,5
family= 0 5 0 0 0 0 new D6h genus #    57 with   720 species is 0,1:0,3:1,3:2,5:2,5
family= 0 5 0 0 0 0 new D6h genus #    58 with  1440 species is 0,1:0,3:1,3:2,5:4,5
family= 0 5 0 0 0 0 new D6h genus #    59 with   720 species is 0,1:0,3:1,4:2,3:2,5
family= 0 5 0 0 0 0 new D6h genus #    60 with   720 species is 0,1:0,3:1,4:2,3:4,5
family= 0 5 0 0 0 0 new D6h genus #    61 with  1440 species is 0,1:0,3:1,4:2,4:2,5
family= 0 5 0 0 0 0 new D6h genus #    62 with   720 species is 0,1:0,3:1,4:2,4:3,5
family= 0 5 0 0 0 0 new D6h genus #    63 with   360 species is 0,1:0,3:1,4:2,5:2,5
family= 0 5 0 0 0 0 new D6h genus #    64 with   360 species is 0,1:0,3:1,4:2,5:3,4
family= 0 5 0 0 0 0 new D6h genus #    65 with   720 species is 0,1:0,3:2,4:2,4:3,5
family= 0 5 0 0 0 0 new D6h genus #    66 with  1440 species is 0,1:0,3:2,4:2,5:3,5
family= 0 5 0 0 0 0 new D6h genus #    67 with   360 species is 0,1:0,3:2,5:2,5:3,4
family= 0 5 0 0 0 0 new D6h genus #    68 with   720 species is 0,1:0,4:1,2:2,3:3,4
family= 0 5 0 0 0 0 new D6h genus #    69 with   720 species is 0,1:0,4:1,2:2,3:3,5
family= 0 5 0 0 0 0 new D6h genus #    70 with   720 species is 0,1:0,4:1,2:2,4:3,5
family= 0 5 0 0 0 0 new D6h genus #    71 with   720 species is 0,1:0,4:1,2:3,5:3,5
family= 0 5 0 0 0 0 new D6h genus #    72 with  1440 species is 0,1:0,4:1,3:2,4:2,5
family= 0 5 0 0 0 0 new D6h genus #    73 with   720 species is 0,1:0,4:1,3:2,4:3,5
family= 0 5 0 0 0 0 new D6h genus #    74 with   360 species is 0,1:0,4:1,3:2,5:2,5
family= 0 5 0 0 0 0 new D6h genus #    75 with   360 species is 0,1:0,4:1,3:2,5:3,4
family= 0 5 0 0 0 0 new D6h genus #    76 with  1440 species is 0,1:0,4:2,4:2,5:3,5
family= 0 5 0 0 0 0 new D6h genus #    77 with   720 species is 0,1:0,4:2,4:3,5:3,5
family= 0 5 0 0 0 0 new D6h genus #    78 with   360 species is 0,1:0,4:2,5:2,5:3,4
family= 0 5 0 0 0 0 new D6h genus #    79 with   720 species is 0,1:0,5:1,2:2,3:3,4
family= 0 5 0 0 0 0 new D6h genus #    80 with   180 species is 0,1:2,4:2,4:3,5:3,5
family= 0 5 0 0 0 0 new D6h genus #    81 with   720 species is 0,2:0,2:1,3:1,4:3,5
family= 0 5 0 0 0 0 new D6h genus #    82 with   360 species is 0,2:0,2:1,3:1,5:3,5
family= 0 5 0 0 0 0 new D6h genus #    83 with   180 species is 0,2:0,2:1,4:1,4:3,5
family= 0 5 0 0 0 0 new D6h genus #    84 with    90 species is 0,2:0,2:1,4:3,5:3,5
family= 0 5 0 0 0 0 new D6h genus #    85 with   720 species is 0,2:0,3:1,3:1,4:2,4
family= 0 5 0 0 0 0 new D6h genus #    86 with   720 species is 0,2:0,3:1,3:1,4:2,5
family= 0 5 0 0 0 0 new D6h genus #    87 with   720 species is 0,2:0,3:1,3:1,5:2,4
family= 0 5 0 0 0 0 new D6h genus #    88 with   360 species is 0,2:0,3:1,4:1,4:2,5
family= 0 5 0 0 0 0 new D6h genus #    89 with   360 species is 0,2:0,3:1,4:1,4:3,5
family= 0 5 0 0 0 0 new D6h genus #    90 with  1440 species is 0,2:0,3:1,4:1,5:2,4
family= 0 5 0 0 0 0 new D6h genus #    91 with   360 species is 0,2:0,3:1,4:2,5:3,5
family= 0 5 0 0 0 0 new D6h genus #    92 with   720 species is 0,2:0,3:1,5:2,4:3,5
family= 0 5 0 0 0 0 new D6h genus #    93 with   720 species is 0,2:0,4:1,3:1,5:2,4
family= 0 5 0 0 0 0 new D6h genus #    94 with    90 species is 0,3:0,3:1,4:1,4:2,5
Nber of genera for this family=   94
 
family= 4 0 1 0 0 0
 
family= 4 0 1 0 0 0 new D6h genus #     1 with   360 species is 0:0:1:1:2,3,4
family= 4 0 1 0 0 0 new D6h genus #     2 with   360 species is 0:0:1:1:2,3,5
family= 4 0 1 0 0 0 new D6h genus #     3 with   720 species is 0:0:1:2:1,2,3
family= 4 0 1 0 0 0 new D6h genus #     4 with   720 species is 0:0:1:2:1,2,4
family= 4 0 1 0 0 0 new D6h genus #     5 with   720 species is 0:0:1:2:1,2,5
family= 4 0 1 0 0 0 new D6h genus #     6 with   720 species is 0:0:1:2:1,3,4
family= 4 0 1 0 0 0 new D6h genus #     7 with   720 species is 0:0:1:2:1,3,5
family= 4 0 1 0 0 0 new D6h genus #     8 with   720 species is 0:0:1:2:1,4,5
family= 4 0 1 0 0 0 new D6h genus #     9 with   720 species is 0:0:1:2:2,3,4
family= 4 0 1 0 0 0 new D6h genus #    10 with   720 species is 0:0:1:2:2,3,5
family= 4 0 1 0 0 0 new D6h genus #    11 with   720 species is 0:0:1:2:2,4,5
family= 4 0 1 0 0 0 new D6h genus #    12 with   720 species is 0:0:1:2:3,4,5
family= 4 0 1 0 0 0 new D6h genus #    13 with   720 species is 0:0:1:3:1,2,3
family= 4 0 1 0 0 0 new D6h genus #    14 with   720 species is 0:0:1:3:1,2,4
family= 4 0 1 0 0 0 new D6h genus #    15 with   720 species is 0:0:1:3:1,2,5
family= 4 0 1 0 0 0 new D6h genus #    16 with   720 species is 0:0:1:3:1,3,4
family= 4 0 1 0 0 0 new D6h genus #    17 with   720 species is 0:0:1:3:1,3,5
family= 4 0 1 0 0 0 new D6h genus #    18 with   720 species is 0:0:1:3:1,4,5
family= 4 0 1 0 0 0 new D6h genus #    19 with   720 species is 0:0:1:3:2,3,4
family= 4 0 1 0 0 0 new D6h genus #    20 with   720 species is 0:0:1:3:2,3,5
family= 4 0 1 0 0 0 new D6h genus #    21 with   720 species is 0:0:1:3:2,4,5
family= 4 0 1 0 0 0 new D6h genus #    22 with   720 species is 0:0:1:3:3,4,5
family= 4 0 1 0 0 0 new D6h genus #    23 with   720 species is 0:0:1:4:1,2,3
family= 4 0 1 0 0 0 new D6h genus #    24 with   720 species is 0:0:1:4:1,2,4
family= 4 0 1 0 0 0 new D6h genus #    25 with   720 species is 0:0:1:4:1,2,5
family= 4 0 1 0 0 0 new D6h genus #    26 with   720 species is 0:0:1:4:1,3,4
family= 4 0 1 0 0 0 new D6h genus #    27 with   720 species is 0:0:1:4:1,3,5
family= 4 0 1 0 0 0 new D6h genus #    28 with   720 species is 0:0:1:4:1,4,5
family= 4 0 1 0 0 0 new D6h genus #    29 with   720 species is 0:0:1:4:2,3,4
family= 4 0 1 0 0 0 new D6h genus #    30 with   720 species is 0:0:1:4:2,3,5
family= 4 0 1 0 0 0 new D6h genus #    31 with   720 species is 0:0:1:4:2,4,5
family= 4 0 1 0 0 0 new D6h genus #    32 with   720 species is 0:0:1:4:3,4,5
family= 4 0 1 0 0 0 new D6h genus #    33 with   720 species is 0:0:1:5:1,2,3
family= 4 0 1 0 0 0 new D6h genus #    34 with   720 species is 0:0:1:5:1,2,4
family= 4 0 1 0 0 0 new D6h genus #    35 with   720 species is 0:0:1:5:1,2,5
family= 4 0 1 0 0 0 new D6h genus #    36 with   720 species is 0:0:1:5:1,3,4
family= 4 0 1 0 0 0 new D6h genus #    37 with   360 species is 0:0:1:5:1,3,5
family= 4 0 1 0 0 0 new D6h genus #    38 with   360 species is 0:0:1:5:2,3,4
family= 4 0 1 0 0 0 new D6h genus #    39 with   360 species is 0:0:2:2:1,3,4
family= 4 0 1 0 0 0 new D6h genus #    40 with   180 species is 0:0:2:2:1,3,5
family= 4 0 1 0 0 0 new D6h genus #    41 with   180 species is 0:0:2:2:3,4,5
family= 4 0 1 0 0 0 new D6h genus #    42 with   720 species is 0:0:2:3:1,2,3
family= 4 0 1 0 0 0 new D6h genus #    43 with   720 species is 0:0:2:3:1,2,4
family= 4 0 1 0 0 0 new D6h genus #    44 with   720 species is 0:0:2:3:1,2,5
family= 4 0 1 0 0 0 new D6h genus #    45 with   720 species is 0:0:2:3:1,3,4
family= 4 0 1 0 0 0 new D6h genus #    46 with   720 species is 0:0:2:3:1,3,5
family= 4 0 1 0 0 0 new D6h genus #    47 with   720 species is 0:0:2:3:1,4,5
family= 4 0 1 0 0 0 new D6h genus #    48 with   720 species is 0:0:2:3:2,3,4
family= 4 0 1 0 0 0 new D6h genus #    49 with   720 species is 0:0:2:3:2,3,5
family= 4 0 1 0 0 0 new D6h genus #    50 with   720 species is 0:0:2:3:2,4,5
family= 4 0 1 0 0 0 new D6h genus #    51 with   720 species is 0:0:2:3:3,4,5
family= 4 0 1 0 0 0 new D6h genus #    52 with   720 species is 0:0:2:4:1,2,3
family= 4 0 1 0 0 0 new D6h genus #    53 with   720 species is 0:0:2:4:1,2,4
family= 4 0 1 0 0 0 new D6h genus #    54 with   720 species is 0:0:2:4:1,2,5
family= 4 0 1 0 0 0 new D6h genus #    55 with   720 species is 0:0:2:4:1,3,4
family= 4 0 1 0 0 0 new D6h genus #    56 with   360 species is 0:0:2:4:1,3,5
family= 4 0 1 0 0 0 new D6h genus #    57 with   360 species is 0:0:2:4:2,3,4
family= 4 0 1 0 0 0 new D6h genus #    58 with   360 species is 0:0:3:3:1,2,4
family= 4 0 1 0 0 0 new D6h genus #    59 with  1440 species is 0:1:2:3:0,1,2
family= 4 0 1 0 0 0 new D6h genus #    60 with  1440 species is 0:1:2:3:0,1,3
family= 4 0 1 0 0 0 new D6h genus #    61 with  1440 species is 0:1:2:3:0,1,4
family= 4 0 1 0 0 0 new D6h genus #    62 with  1440 species is 0:1:2:3:0,1,5
family= 4 0 1 0 0 0 new D6h genus #    63 with  1440 species is 0:1:2:3:0,2,4
family= 4 0 1 0 0 0 new D6h genus #    64 with  1440 species is 0:1:2:3:0,2,5
family= 4 0 1 0 0 0 new D6h genus #    65 with  1440 species is 0:1:2:3:0,3,4
family= 4 0 1 0 0 0 new D6h genus #    66 with  1440 species is 0:1:2:3:0,4,5
family= 4 0 1 0 0 0 new D6h genus #    67 with  1440 species is 0:1:2:3:1,2,4
family= 4 0 1 0 0 0 new D6h genus #    68 with  1440 species is 0:1:2:3:1,4,5
family= 4 0 1 0 0 0 new D6h genus #    69 with   720 species is 0:1:2:4:0,1,2
family= 4 0 1 0 0 0 new D6h genus #    70 with  1440 species is 0:1:2:4:0,1,3
family= 4 0 1 0 0 0 new D6h genus #    71 with  1440 species is 0:1:2:4:0,1,4
family= 4 0 1 0 0 0 new D6h genus #    72 with  1440 species is 0:1:2:4:0,1,5
family= 4 0 1 0 0 0 new D6h genus #    73 with  1440 species is 0:1:2:4:0,2,3
family= 4 0 1 0 0 0 new D6h genus #    74 with   720 species is 0:1:2:4:0,2,4
family= 4 0 1 0 0 0 new D6h genus #    75 with  1440 species is 0:1:2:4:0,3,4
family= 4 0 1 0 0 0 new D6h genus #    76 with  1440 species is 0:1:2:4:0,3,5
family= 4 0 1 0 0 0 new D6h genus #    77 with  1440 species is 0:1:2:4:0,4,5
family= 4 0 1 0 0 0 new D6h genus #    78 with  1440 species is 0:1:2:4:1,3,4
family= 4 0 1 0 0 0 new D6h genus #    79 with   720 species is 0:1:2:4:1,3,5
family= 4 0 1 0 0 0 new D6h genus #    80 with   720 species is 0:1:2:4:3,4,5
family= 4 0 1 0 0 0 new D6h genus #    81 with  1440 species is 0:1:3:4:0,1,2
family= 4 0 1 0 0 0 new D6h genus #    82 with  1440 species is 0:1:3:4:0,1,3
family= 4 0 1 0 0 0 new D6h genus #    83 with  1440 species is 0:1:3:4:0,2,3
family= 4 0 1 0 0 0 new D6h genus #    84 with   720 species is 0:1:3:4:0,2,4
family= 4 0 1 0 0 0 new D6h genus #    85 with  1440 species is 0:1:3:4:0,2,5
family= 4 0 1 0 0 0 new D6h genus #    86 with   720 species is 0:1:3:4:0,4,5
Nber of genera for this family=   86
 
family= 3 1 1 0 0 0
 
family= 3 1 1 0 0 0 new D6h genus #     1 with   720 species is 0:0:1:1,2:2,3,4
family= 3 1 1 0 0 0 new D6h genus #     2 with   720 species is 0:0:1:1,2:2,3,5
family= 3 1 1 0 0 0 new D6h genus #     3 with   720 species is 0:0:1:1,2:2,4,5
family= 3 1 1 0 0 0 new D6h genus #     4 with   720 species is 0:0:1:1,2:3,4,5
family= 3 1 1 0 0 0 new D6h genus #     5 with   720 species is 0:0:1:1,3:2,3,4
family= 3 1 1 0 0 0 new D6h genus #     6 with   720 species is 0:0:1:1,3:2,3,5
family= 3 1 1 0 0 0 new D6h genus #     7 with   720 species is 0:0:1:1,3:2,4,5
family= 3 1 1 0 0 0 new D6h genus #     8 with   720 species is 0:0:1:1,3:3,4,5
family= 3 1 1 0 0 0 new D6h genus #     9 with   720 species is 0:0:1:1,4:2,3,4
family= 3 1 1 0 0 0 new D6h genus #    10 with   720 species is 0:0:1:1,4:2,3,5
family= 3 1 1 0 0 0 new D6h genus #    11 with   720 species is 0:0:1:1,4:2,4,5
family= 3 1 1 0 0 0 new D6h genus #    12 with   720 species is 0:0:1:1,4:3,4,5
family= 3 1 1 0 0 0 new D6h genus #    13 with   720 species is 0:0:1:1,5:2,3,4
family= 3 1 1 0 0 0 new D6h genus #    14 with   720 species is 0:0:1:1,5:2,3,5
family= 3 1 1 0 0 0 new D6h genus #    15 with   720 species is 0:0:1:1,5:2,4,5
family= 3 1 1 0 0 0 new D6h genus #    16 with   720 species is 0:0:1:1,5:3,4,5
family= 3 1 1 0 0 0 new D6h genus #    17 with   720 species is 0:0:1:2,3:1,2,3
family= 3 1 1 0 0 0 new D6h genus #    18 with   720 species is 0:0:1:2,3:1,2,4
family= 3 1 1 0 0 0 new D6h genus #    19 with   720 species is 0:0:1:2,3:1,2,5
family= 3 1 1 0 0 0 new D6h genus #    20 with   720 species is 0:0:1:2,3:1,3,4
family= 3 1 1 0 0 0 new D6h genus #    21 with   720 species is 0:0:1:2,3:1,3,5
family= 3 1 1 0 0 0 new D6h genus #    22 with   720 species is 0:0:1:2,3:1,4,5
family= 3 1 1 0 0 0 new D6h genus #    23 with   720 species is 0:0:1:2,3:2,3,4
family= 3 1 1 0 0 0 new D6h genus #    24 with   720 species is 0:0:1:2,3:2,3,5
family= 3 1 1 0 0 0 new D6h genus #    25 with   720 species is 0:0:1:2,3:2,4,5
family= 3 1 1 0 0 0 new D6h genus #    26 with   720 species is 0:0:1:2,3:3,4,5
family= 3 1 1 0 0 0 new D6h genus #    27 with   720 species is 0:0:1:2,4:1,2,3
family= 3 1 1 0 0 0 new D6h genus #    28 with   720 species is 0:0:1:2,4:1,2,4
family= 3 1 1 0 0 0 new D6h genus #    29 with   720 species is 0:0:1:2,4:1,2,5
family= 3 1 1 0 0 0 new D6h genus #    30 with   720 species is 0:0:1:2,4:1,3,4
family= 3 1 1 0 0 0 new D6h genus #    31 with   720 species is 0:0:1:2,4:1,3,5
family= 3 1 1 0 0 0 new D6h genus #    32 with   720 species is 0:0:1:2,4:1,4,5
family= 3 1 1 0 0 0 new D6h genus #    33 with   720 species is 0:0:1:2,4:2,3,4
family= 3 1 1 0 0 0 new D6h genus #    34 with   720 species is 0:0:1:2,4:2,3,5
family= 3 1 1 0 0 0 new D6h genus #    35 with   720 species is 0:0:1:2,4:2,4,5
family= 3 1 1 0 0 0 new D6h genus #    36 with   720 species is 0:0:1:2,4:3,4,5
family= 3 1 1 0 0 0 new D6h genus #    37 with   720 species is 0:0:1:2,5:1,2,3
family= 3 1 1 0 0 0 new D6h genus #    38 with   720 species is 0:0:1:2,5:1,2,4
family= 3 1 1 0 0 0 new D6h genus #    39 with   720 species is 0:0:1:2,5:1,2,5
family= 3 1 1 0 0 0 new D6h genus #    40 with   720 species is 0:0:1:2,5:1,3,4
family= 3 1 1 0 0 0 new D6h genus #    41 with   720 species is 0:0:1:2,5:1,3,5
family= 3 1 1 0 0 0 new D6h genus #    42 with   720 species is 0:0:1:2,5:1,4,5
family= 3 1 1 0 0 0 new D6h genus #    43 with   720 species is 0:0:1:2,5:2,3,4
family= 3 1 1 0 0 0 new D6h genus #    44 with   720 species is 0:0:1:2,5:2,3,5
family= 3 1 1 0 0 0 new D6h genus #    45 with   720 species is 0:0:1:2,5:2,4,5
family= 3 1 1 0 0 0 new D6h genus #    46 with   720 species is 0:0:1:2,5:3,4,5
family= 3 1 1 0 0 0 new D6h genus #    47 with   720 species is 0:0:1:3,4:1,2,3
family= 3 1 1 0 0 0 new D6h genus #    48 with   720 species is 0:0:1:3,4:1,2,4
family= 3 1 1 0 0 0 new D6h genus #    49 with   720 species is 0:0:1:3,4:1,2,5
family= 3 1 1 0 0 0 new D6h genus #    50 with   720 species is 0:0:1:3,4:1,3,4
family= 3 1 1 0 0 0 new D6h genus #    51 with   720 species is 0:0:1:3,4:1,3,5
family= 3 1 1 0 0 0 new D6h genus #    52 with   720 species is 0:0:1:3,4:1,4,5
family= 3 1 1 0 0 0 new D6h genus #    53 with   720 species is 0:0:1:3,4:2,3,4
family= 3 1 1 0 0 0 new D6h genus #    54 with   720 species is 0:0:1:3,4:2,3,5
family= 3 1 1 0 0 0 new D6h genus #    55 with   720 species is 0:0:1:3,4:2,4,5
family= 3 1 1 0 0 0 new D6h genus #    56 with   720 species is 0:0:1:3,4:3,4,5
family= 3 1 1 0 0 0 new D6h genus #    57 with   720 species is 0:0:1:3,5:1,2,3
family= 3 1 1 0 0 0 new D6h genus #    58 with   720 species is 0:0:1:3,5:1,2,4
family= 3 1 1 0 0 0 new D6h genus #    59 with   720 species is 0:0:1:3,5:1,2,5
family= 3 1 1 0 0 0 new D6h genus #    60 with   720 species is 0:0:1:3,5:1,3,4
family= 3 1 1 0 0 0 new D6h genus #    61 with   720 species is 0:0:1:3,5:1,3,5
family= 3 1 1 0 0 0 new D6h genus #    62 with   720 species is 0:0:1:3,5:1,4,5
family= 3 1 1 0 0 0 new D6h genus #    63 with   720 species is 0:0:1:3,5:2,3,4
family= 3 1 1 0 0 0 new D6h genus #    64 with   720 species is 0:0:1:3,5:2,3,5
family= 3 1 1 0 0 0 new D6h genus #    65 with   720 species is 0:0:1:3,5:2,4,5
family= 3 1 1 0 0 0 new D6h genus #    66 with   720 species is 0:0:1:3,5:3,4,5
family= 3 1 1 0 0 0 new D6h genus #    67 with   720 species is 0:0:1:4,5:1,2,3
family= 3 1 1 0 0 0 new D6h genus #    68 with   720 species is 0:0:1:4,5:1,2,4
family= 3 1 1 0 0 0 new D6h genus #    69 with   720 species is 0:0:1:4,5:1,2,5
family= 3 1 1 0 0 0 new D6h genus #    70 with   720 species is 0:0:1:4,5:1,3,4
family= 3 1 1 0 0 0 new D6h genus #    71 with   720 species is 0:0:1:4,5:1,3,5
family= 3 1 1 0 0 0 new D6h genus #    72 with   720 species is 0:0:1:4,5:1,4,5
family= 3 1 1 0 0 0 new D6h genus #    73 with   720 species is 0:0:1:4,5:2,3,4
family= 3 1 1 0 0 0 new D6h genus #    74 with   720 species is 0:0:1:4,5:2,3,5
family= 3 1 1 0 0 0 new D6h genus #    75 with   720 species is 0:0:1:4,5:2,4,5
family= 3 1 1 0 0 0 new D6h genus #    76 with   720 species is 0:0:1:4,5:3,4,5
family= 3 1 1 0 0 0 new D6h genus #    77 with   720 species is 0:0:2:1,2:1,3,4
family= 3 1 1 0 0 0 new D6h genus #    78 with   720 species is 0:0:2:1,2:1,3,5
family= 3 1 1 0 0 0 new D6h genus #    79 with   720 species is 0:0:2:1,2:1,4,5
family= 3 1 1 0 0 0 new D6h genus #    80 with   720 species is 0:0:2:1,2:3,4,5
family= 3 1 1 0 0 0 new D6h genus #    81 with   720 species is 0:0:2:1,3:1,2,3
family= 3 1 1 0 0 0 new D6h genus #    82 with   720 species is 0:0:2:1,3:1,2,4
family= 3 1 1 0 0 0 new D6h genus #    83 with   720 species is 0:0:2:1,3:1,2,5
family= 3 1 1 0 0 0 new D6h genus #    84 with   720 species is 0:0:2:1,3:1,3,4
family= 3 1 1 0 0 0 new D6h genus #    85 with   720 species is 0:0:2:1,3:1,3,5
family= 3 1 1 0 0 0 new D6h genus #    86 with   720 species is 0:0:2:1,3:1,4,5
family= 3 1 1 0 0 0 new D6h genus #    87 with   720 species is 0:0:2:1,3:2,3,4
family= 3 1 1 0 0 0 new D6h genus #    88 with   720 species is 0:0:2:1,3:2,3,5
family= 3 1 1 0 0 0 new D6h genus #    89 with   720 species is 0:0:2:1,3:2,4,5
family= 3 1 1 0 0 0 new D6h genus #    90 with   720 species is 0:0:2:1,3:3,4,5
family= 3 1 1 0 0 0 new D6h genus #    91 with   720 species is 0:0:2:1,4:1,2,3
family= 3 1 1 0 0 0 new D6h genus #    92 with   720 species is 0:0:2:1,4:1,2,4
family= 3 1 1 0 0 0 new D6h genus #    93 with   720 species is 0:0:2:1,4:1,2,5
family= 3 1 1 0 0 0 new D6h genus #    94 with   720 species is 0:0:2:1,4:1,3,4
family= 3 1 1 0 0 0 new D6h genus #    95 with   720 species is 0:0:2:1,4:1,3,5
family= 3 1 1 0 0 0 new D6h genus #    96 with   720 species is 0:0:2:1,4:1,4,5
family= 3 1 1 0 0 0 new D6h genus #    97 with   720 species is 0:0:2:1,4:2,3,4
family= 3 1 1 0 0 0 new D6h genus #    98 with   720 species is 0:0:2:1,4:2,3,5
family= 3 1 1 0 0 0 new D6h genus #    99 with   720 species is 0:0:2:1,4:2,4,5
family= 3 1 1 0 0 0 new D6h genus #   100 with   720 species is 0:0:2:1,4:3,4,5
family= 3 1 1 0 0 0 new D6h genus #   101 with   720 species is 0:0:2:1,5:1,2,3
family= 3 1 1 0 0 0 new D6h genus #   102 with   720 species is 0:0:2:1,5:1,2,4
family= 3 1 1 0 0 0 new D6h genus #   103 with   720 species is 0:0:2:1,5:1,2,5
family= 3 1 1 0 0 0 new D6h genus #   104 with   720 species is 0:0:2:1,5:1,3,4
family= 3 1 1 0 0 0 new D6h genus #   105 with   720 species is 0:0:2:1,5:1,3,5
family= 3 1 1 0 0 0 new D6h genus #   106 with   720 species is 0:0:2:1,5:1,4,5
family= 3 1 1 0 0 0 new D6h genus #   107 with   720 species is 0:0:2:1,5:2,3,4
family= 3 1 1 0 0 0 new D6h genus #   108 with   720 species is 0:0:2:1,5:2,3,5
family= 3 1 1 0 0 0 new D6h genus #   109 with   720 species is 0:0:2:1,5:2,4,5
family= 3 1 1 0 0 0 new D6h genus #   110 with   720 species is 0:0:2:1,5:3,4,5
family= 3 1 1 0 0 0 new D6h genus #   111 with   720 species is 0:0:2:2,3:1,3,4
family= 3 1 1 0 0 0 new D6h genus #   112 with   720 species is 0:0:2:2,3:1,3,5
family= 3 1 1 0 0 0 new D6h genus #   113 with   720 species is 0:0:2:2,3:1,4,5
family= 3 1 1 0 0 0 new D6h genus #   114 with   720 species is 0:0:2:2,3:3,4,5
family= 3 1 1 0 0 0 new D6h genus #   115 with   720 species is 0:0:2:2,4:1,3,4
family= 3 1 1 0 0 0 new D6h genus #   116 with   720 species is 0:0:2:2,4:1,3,5
family= 3 1 1 0 0 0 new D6h genus #   117 with   720 species is 0:0:2:2,4:1,4,5
family= 3 1 1 0 0 0 new D6h genus #   118 with   720 species is 0:0:2:2,4:3,4,5
family= 3 1 1 0 0 0 new D6h genus #   119 with   720 species is 0:0:2:2,5:1,3,4
family= 3 1 1 0 0 0 new D6h genus #   120 with   720 species is 0:0:2:2,5:1,3,5
family= 3 1 1 0 0 0 new D6h genus #   121 with   720 species is 0:0:2:2,5:1,4,5
family= 3 1 1 0 0 0 new D6h genus #   122 with   720 species is 0:0:2:2,5:3,4,5
family= 3 1 1 0 0 0 new D6h genus #   123 with   720 species is 0:0:2:3,4:1,2,3
family= 3 1 1 0 0 0 new D6h genus #   124 with   720 species is 0:0:2:3,4:1,2,4
family= 3 1 1 0 0 0 new D6h genus #   125 with   720 species is 0:0:2:3,4:1,2,5
family= 3 1 1 0 0 0 new D6h genus #   126 with   720 species is 0:0:2:3,4:1,3,4
family= 3 1 1 0 0 0 new D6h genus #   127 with   720 species is 0:0:2:3,4:1,3,5
family= 3 1 1 0 0 0 new D6h genus #   128 with   720 species is 0:0:2:3,4:1,4,5
family= 3 1 1 0 0 0 new D6h genus #   129 with   720 species is 0:0:2:3,4:2,3,4
family= 3 1 1 0 0 0 new D6h genus #   130 with   720 species is 0:0:2:3,4:2,3,5
family= 3 1 1 0 0 0 new D6h genus #   131 with   720 species is 0:0:2:3,4:2,4,5
family= 3 1 1 0 0 0 new D6h genus #   132 with   720 species is 0:0:2:3,4:3,4,5
family= 3 1 1 0 0 0 new D6h genus #   133 with   720 species is 0:0:2:3,5:1,2,3
family= 3 1 1 0 0 0 new D6h genus #   134 with   720 species is 0:0:2:3,5:1,2,4
family= 3 1 1 0 0 0 new D6h genus #   135 with   720 species is 0:0:2:3,5:1,2,5
family= 3 1 1 0 0 0 new D6h genus #   136 with   720 species is 0:0:2:3,5:1,3,4
family= 3 1 1 0 0 0 new D6h genus #   137 with   720 species is 0:0:2:3,5:1,3,5
family= 3 1 1 0 0 0 new D6h genus #   138 with   720 species is 0:0:2:3,5:1,4,5
family= 3 1 1 0 0 0 new D6h genus #   139 with   720 species is 0:0:2:3,5:2,3,4
family= 3 1 1 0 0 0 new D6h genus #   140 with   720 species is 0:0:2:3,5:2,3,5
family= 3 1 1 0 0 0 new D6h genus #   141 with   720 species is 0:0:2:3,5:2,4,5
family= 3 1 1 0 0 0 new D6h genus #   142 with   720 species is 0:0:2:3,5:3,4,5
family= 3 1 1 0 0 0 new D6h genus #   143 with   720 species is 0:0:2:4,5:1,2,3
family= 3 1 1 0 0 0 new D6h genus #   144 with   720 species is 0:0:2:4,5:1,2,4
family= 3 1 1 0 0 0 new D6h genus #   145 with   720 species is 0:0:2:4,5:1,2,5
family= 3 1 1 0 0 0 new D6h genus #   146 with   720 species is 0:0:2:4,5:1,3,4
family= 3 1 1 0 0 0 new D6h genus #   147 with   720 species is 0:0:2:4,5:1,3,5
family= 3 1 1 0 0 0 new D6h genus #   148 with   720 species is 0:0:2:4,5:1,4,5
family= 3 1 1 0 0 0 new D6h genus #   149 with   720 species is 0:0:2:4,5:2,3,4
family= 3 1 1 0 0 0 new D6h genus #   150 with   720 species is 0:0:2:4,5:2,3,5
family= 3 1 1 0 0 0 new D6h genus #   151 with   720 species is 0:0:2:4,5:2,4,5
family= 3 1 1 0 0 0 new D6h genus #   152 with   720 species is 0:0:2:4,5:3,4,5
family= 3 1 1 0 0 0 new D6h genus #   153 with   720 species is 0:0:3:1,2:1,2,3
family= 3 1 1 0 0 0 new D6h genus #   154 with   720 species is 0:0:3:1,2:1,2,4
family= 3 1 1 0 0 0 new D6h genus #   155 with   720 species is 0:0:3:1,2:1,2,5
family= 3 1 1 0 0 0 new D6h genus #   156 with   720 species is 0:0:3:1,2:1,3,4
family= 3 1 1 0 0 0 new D6h genus #   157 with   720 species is 0:0:3:1,2:1,3,5
family= 3 1 1 0 0 0 new D6h genus #   158 with   720 species is 0:0:3:1,2:1,4,5
family= 3 1 1 0 0 0 new D6h genus #   159 with   720 species is 0:0:3:1,2:2,3,4
family= 3 1 1 0 0 0 new D6h genus #   160 with   720 species is 0:0:3:1,2:2,3,5
family= 3 1 1 0 0 0 new D6h genus #   161 with   720 species is 0:0:3:1,2:2,4,5
family= 3 1 1 0 0 0 new D6h genus #   162 with   720 species is 0:0:3:1,2:3,4,5
family= 3 1 1 0 0 0 new D6h genus #   163 with   720 species is 0:0:3:1,3:1,2,4
family= 3 1 1 0 0 0 new D6h genus #   164 with   720 species is 0:0:3:1,3:1,2,5
family= 3 1 1 0 0 0 new D6h genus #   165 with   720 species is 0:0:3:1,3:1,4,5
family= 3 1 1 0 0 0 new D6h genus #   166 with   720 species is 0:0:3:1,3:2,4,5
family= 3 1 1 0 0 0 new D6h genus #   167 with   720 species is 0:0:3:1,4:1,2,3
family= 3 1 1 0 0 0 new D6h genus #   168 with   720 species is 0:0:3:1,4:1,2,4
family= 3 1 1 0 0 0 new D6h genus #   169 with   720 species is 0:0:3:1,4:1,2,5
family= 3 1 1 0 0 0 new D6h genus #   170 with   720 species is 0:0:3:1,4:1,3,4
family= 3 1 1 0 0 0 new D6h genus #   171 with   720 species is 0:0:3:1,4:1,3,5
family= 3 1 1 0 0 0 new D6h genus #   172 with   720 species is 0:0:3:1,4:1,4,5
family= 3 1 1 0 0 0 new D6h genus #   173 with   720 species is 0:0:3:1,4:2,3,4
family= 3 1 1 0 0 0 new D6h genus #   174 with   720 species is 0:0:3:1,4:2,3,5
family= 3 1 1 0 0 0 new D6h genus #   175 with   720 species is 0:0:3:1,4:2,4,5
family= 3 1 1 0 0 0 new D6h genus #   176 with   720 species is 0:0:3:1,4:3,4,5
family= 3 1 1 0 0 0 new D6h genus #   177 with   720 species is 0:0:3:1,5:1,2,3
family= 3 1 1 0 0 0 new D6h genus #   178 with   720 species is 0:0:3:1,5:1,2,4
family= 3 1 1 0 0 0 new D6h genus #   179 with   720 species is 0:0:3:1,5:1,2,5
family= 3 1 1 0 0 0 new D6h genus #   180 with   720 species is 0:0:3:1,5:1,3,4
family= 3 1 1 0 0 0 new D6h genus #   181 with   360 species is 0:0:3:1,5:1,3,5
family= 3 1 1 0 0 0 new D6h genus #   182 with   360 species is 0:0:3:1,5:2,3,4
family= 3 1 1 0 0 0 new D6h genus #   183 with   720 species is 0:0:3:2,3:1,2,4
family= 3 1 1 0 0 0 new D6h genus #   184 with   720 species is 0:0:3:2,3:1,2,5
family= 3 1 1 0 0 0 new D6h genus #   185 with   720 species is 0:0:3:2,3:1,4,5
family= 3 1 1 0 0 0 new D6h genus #   186 with   720 species is 0:0:3:2,3:2,4,5
family= 3 1 1 0 0 0 new D6h genus #   187 with   720 species is 0:0:3:2,4:1,2,3
family= 3 1 1 0 0 0 new D6h genus #   188 with   720 species is 0:0:3:2,4:1,2,4
family= 3 1 1 0 0 0 new D6h genus #   189 with   720 species is 0:0:3:2,4:1,2,5
family= 3 1 1 0 0 0 new D6h genus #   190 with   720 species is 0:0:3:2,4:1,3,4
family= 3 1 1 0 0 0 new D6h genus #   191 with   360 species is 0:0:3:2,4:1,3,5
family= 3 1 1 0 0 0 new D6h genus #   192 with   360 species is 0:0:3:2,4:2,3,4
family= 3 1 1 0 0 0 new D6h genus #   193 with  1440 species is 0:1:2:0,1:2,3,4
family= 3 1 1 0 0 0 new D6h genus #   194 with  1440 species is 0:1:2:0,1:2,3,5
family= 3 1 1 0 0 0 new D6h genus #   195 with  1440 species is 0:1:2:0,1:2,4,5
family= 3 1 1 0 0 0 new D6h genus #   196 with  1440 species is 0:1:2:0,1:3,4,5
family= 3 1 1 0 0 0 new D6h genus #   197 with  1440 species is 0:1:2:0,2:1,3,4
family= 3 1 1 0 0 0 new D6h genus #   198 with   720 species is 0:1:2:0,2:1,3,5
family= 3 1 1 0 0 0 new D6h genus #   199 with   720 species is 0:1:2:0,2:3,4,5
family= 3 1 1 0 0 0 new D6h genus #   200 with  1440 species is 0:1:2:0,3:1,2,3
family= 3 1 1 0 0 0 new D6h genus #   201 with  1440 species is 0:1:2:0,3:1,2,4
family= 3 1 1 0 0 0 new D6h genus #   202 with  1440 species is 0:1:2:0,3:1,2,5
family= 3 1 1 0 0 0 new D6h genus #   203 with  1440 species is 0:1:2:0,3:1,3,4
family= 3 1 1 0 0 0 new D6h genus #   204 with  1440 species is 0:1:2:0,3:1,3,5
family= 3 1 1 0 0 0 new D6h genus #   205 with  1440 species is 0:1:2:0,3:1,4,5
family= 3 1 1 0 0 0 new D6h genus #   206 with  1440 species is 0:1:2:0,3:2,3,4
family= 3 1 1 0 0 0 new D6h genus #   207 with  1440 species is 0:1:2:0,3:2,3,5
family= 3 1 1 0 0 0 new D6h genus #   208 with  1440 species is 0:1:2:0,3:2,4,5
family= 3 1 1 0 0 0 new D6h genus #   209 with  1440 species is 0:1:2:0,3:3,4,5
family= 3 1 1 0 0 0 new D6h genus #   210 with  1440 species is 0:1:2:0,4:1,2,3
family= 3 1 1 0 0 0 new D6h genus #   211 with  1440 species is 0:1:2:0,4:1,2,4
family= 3 1 1 0 0 0 new D6h genus #   212 with  1440 species is 0:1:2:0,4:1,2,5
family= 3 1 1 0 0 0 new D6h genus #   213 with  1440 species is 0:1:2:0,4:1,3,4
family= 3 1 1 0 0 0 new D6h genus #   214 with  1440 species is 0:1:2:0,4:1,3,5
family= 3 1 1 0 0 0 new D6h genus #   215 with  1440 species is 0:1:2:0,4:1,4,5
family= 3 1 1 0 0 0 new D6h genus #   216 with  1440 species is 0:1:2:0,4:2,3,4
family= 3 1 1 0 0 0 new D6h genus #   217 with  1440 species is 0:1:2:0,4:2,3,5
family= 3 1 1 0 0 0 new D6h genus #   218 with  1440 species is 0:1:2:0,4:2,4,5
family= 3 1 1 0 0 0 new D6h genus #   219 with  1440 species is 0:1:2:0,4:3,4,5
family= 3 1 1 0 0 0 new D6h genus #   220 with  1440 species is 0:1:2:0,5:1,2,3
family= 3 1 1 0 0 0 new D6h genus #   221 with  1440 species is 0:1:2:0,5:1,2,4
family= 3 1 1 0 0 0 new D6h genus #   222 with  1440 species is 0:1:2:0,5:1,2,5
family= 3 1 1 0 0 0 new D6h genus #   223 with  1440 species is 0:1:2:0,5:1,3,4
family= 3 1 1 0 0 0 new D6h genus #   224 with  1440 species is 0:1:2:0,5:1,3,5
family= 3 1 1 0 0 0 new D6h genus #   225 with  1440 species is 0:1:2:0,5:1,4,5
family= 3 1 1 0 0 0 new D6h genus #   226 with  1440 species is 0:1:2:0,5:2,3,4
family= 3 1 1 0 0 0 new D6h genus #   227 with  1440 species is 0:1:2:0,5:2,3,5
family= 3 1 1 0 0 0 new D6h genus #   228 with  1440 species is 0:1:2:0,5:2,4,5
family= 3 1 1 0 0 0 new D6h genus #   229 with  1440 species is 0:1:2:0,5:3,4,5
family= 3 1 1 0 0 0 new D6h genus #   230 with  1440 species is 0:1:2:1,3:0,2,3
family= 3 1 1 0 0 0 new D6h genus #   231 with  1440 species is 0:1:2:1,3:0,2,4
family= 3 1 1 0 0 0 new D6h genus #   232 with  1440 species is 0:1:2:1,3:0,2,5
family= 3 1 1 0 0 0 new D6h genus #   233 with  1440 species is 0:1:2:1,3:0,3,4
family= 3 1 1 0 0 0 new D6h genus #   234 with  1440 species is 0:1:2:1,3:0,3,5
family= 3 1 1 0 0 0 new D6h genus #   235 with  1440 species is 0:1:2:1,3:0,4,5
family= 3 1 1 0 0 0 new D6h genus #   236 with  1440 species is 0:1:2:1,3:2,3,4
family= 3 1 1 0 0 0 new D6h genus #   237 with  1440 species is 0:1:2:1,3:2,3,5
family= 3 1 1 0 0 0 new D6h genus #   238 with  1440 species is 0:1:2:1,3:2,4,5
family= 3 1 1 0 0 0 new D6h genus #   239 with  1440 species is 0:1:2:1,3:3,4,5
family= 3 1 1 0 0 0 new D6h genus #   240 with  1440 species is 0:1:2:1,4:0,2,3
family= 3 1 1 0 0 0 new D6h genus #   241 with   720 species is 0:1:2:1,4:0,2,4
family= 3 1 1 0 0 0 new D6h genus #   242 with  1440 species is 0:1:2:1,4:0,3,4
family= 3 1 1 0 0 0 new D6h genus #   243 with  1440 species is 0:1:2:1,4:0,3,5
family= 3 1 1 0 0 0 new D6h genus #   244 with  1440 species is 0:1:2:1,4:0,4,5
family= 3 1 1 0 0 0 new D6h genus #   245 with   720 species is 0:1:2:1,4:3,4,5
family= 3 1 1 0 0 0 new D6h genus #   246 with  1440 species is 0:1:2:3,4:0,1,2
family= 3 1 1 0 0 0 new D6h genus #   247 with  1440 species is 0:1:2:3,4:0,1,3
family= 3 1 1 0 0 0 new D6h genus #   248 with  1440 species is 0:1:2:3,4:0,1,4
family= 3 1 1 0 0 0 new D6h genus #   249 with  1440 species is 0:1:2:3,4:0,1,5
family= 3 1 1 0 0 0 new D6h genus #   250 with  1440 species is 0:1:2:3,4:0,2,3
family= 3 1 1 0 0 0 new D6h genus #   251 with  1440 species is 0:1:2:3,4:0,2,4
family= 3 1 1 0 0 0 new D6h genus #   252 with  1440 species is 0:1:2:3,4:0,2,5
family= 3 1 1 0 0 0 new D6h genus #   253 with  1440 species is 0:1:2:3,4:0,3,4
family= 3 1 1 0 0 0 new D6h genus #   254 with  1440 species is 0:1:2:3,4:0,3,5
family= 3 1 1 0 0 0 new D6h genus #   255 with  1440 species is 0:1:2:3,4:0,4,5
family= 3 1 1 0 0 0 new D6h genus #   256 with  1440 species is 0:1:2:3,4:1,2,3
family= 3 1 1 0 0 0 new D6h genus #   257 with  1440 species is 0:1:2:3,4:1,2,4
family= 3 1 1 0 0 0 new D6h genus #   258 with  1440 species is 0:1:2:3,4:1,2,5
family= 3 1 1 0 0 0 new D6h genus #   259 with  1440 species is 0:1:2:3,4:1,3,4
family= 3 1 1 0 0 0 new D6h genus #   260 with  1440 species is 0:1:2:3,4:1,3,5
family= 3 1 1 0 0 0 new D6h genus #   261 with  1440 species is 0:1:2:3,4:1,4,5
family= 3 1 1 0 0 0 new D6h genus #   262 with  1440 species is 0:1:2:3,4:2,3,4
family= 3 1 1 0 0 0 new D6h genus #   263 with  1440 species is 0:1:2:3,4:2,3,5
family= 3 1 1 0 0 0 new D6h genus #   264 with  1440 species is 0:1:2:3,4:2,4,5
family= 3 1 1 0 0 0 new D6h genus #   265 with  1440 species is 0:1:2:3,4:3,4,5
family= 3 1 1 0 0 0 new D6h genus #   266 with   720 species is 0:1:2:3,5:0,1,2
family= 3 1 1 0 0 0 new D6h genus #   267 with  1440 species is 0:1:2:3,5:0,1,3
family= 3 1 1 0 0 0 new D6h genus #   268 with  1440 species is 0:1:2:3,5:0,1,4
family= 3 1 1 0 0 0 new D6h genus #   269 with  1440 species is 0:1:2:3,5:0,1,5
family= 3 1 1 0 0 0 new D6h genus #   270 with  1440 species is 0:1:2:3,5:0,2,3
family= 3 1 1 0 0 0 new D6h genus #   271 with   720 species is 0:1:2:3,5:0,2,4
family= 3 1 1 0 0 0 new D6h genus #   272 with  1440 species is 0:1:2:3,5:0,3,4
family= 3 1 1 0 0 0 new D6h genus #   273 with  1440 species is 0:1:2:3,5:0,3,5
family= 3 1 1 0 0 0 new D6h genus #   274 with  1440 species is 0:1:2:3,5:0,4,5
family= 3 1 1 0 0 0 new D6h genus #   275 with  1440 species is 0:1:2:3,5:1,3,4
family= 3 1 1 0 0 0 new D6h genus #   276 with   720 species is 0:1:2:3,5:1,3,5
family= 3 1 1 0 0 0 new D6h genus #   277 with   720 species is 0:1:2:3,5:3,4,5
family= 3 1 1 0 0 0 new D6h genus #   278 with  1440 species is 0:1:3:0,1:2,3,4
family= 3 1 1 0 0 0 new D6h genus #   279 with  1440 species is 0:1:3:0,1:2,3,5
family= 3 1 1 0 0 0 new D6h genus #   280 with  1440 species is 0:1:3:0,1:2,4,5
family= 3 1 1 0 0 0 new D6h genus #   281 with  1440 species is 0:1:3:0,1:3,4,5
family= 3 1 1 0 0 0 new D6h genus #   282 with  1440 species is 0:1:3:0,2:1,2,3
family= 3 1 1 0 0 0 new D6h genus #   283 with  1440 species is 0:1:3:0,2:1,2,4
family= 3 1 1 0 0 0 new D6h genus #   284 with  1440 species is 0:1:3:0,2:1,2,5
family= 3 1 1 0 0 0 new D6h genus #   285 with  1440 species is 0:1:3:0,2:1,3,4
family= 3 1 1 0 0 0 new D6h genus #   286 with  1440 species is 0:1:3:0,2:1,3,5
family= 3 1 1 0 0 0 new D6h genus #   287 with  1440 species is 0:1:3:0,2:1,4,5
family= 3 1 1 0 0 0 new D6h genus #   288 with  1440 species is 0:1:3:0,2:2,3,4
family= 3 1 1 0 0 0 new D6h genus #   289 with  1440 species is 0:1:3:0,2:2,3,5
family= 3 1 1 0 0 0 new D6h genus #   290 with  1440 species is 0:1:3:0,2:2,4,5
family= 3 1 1 0 0 0 new D6h genus #   291 with  1440 species is 0:1:3:0,2:3,4,5
family= 3 1 1 0 0 0 new D6h genus #   292 with  1440 species is 0:1:3:0,3:1,2,4
family= 3 1 1 0 0 0 new D6h genus #   293 with  1440 species is 0:1:3:0,3:1,2,5
family= 3 1 1 0 0 0 new D6h genus #   294 with  1440 species is 0:1:3:0,3:1,4,5
family= 3 1 1 0 0 0 new D6h genus #   295 with  1440 species is 0:1:3:0,3:2,4,5
family= 3 1 1 0 0 0 new D6h genus #   296 with  1440 species is 0:1:3:0,4:1,2,3
family= 3 1 1 0 0 0 new D6h genus #   297 with  1440 species is 0:1:3:0,4:1,2,4
family= 3 1 1 0 0 0 new D6h genus #   298 with  1440 species is 0:1:3:0,4:1,2,5
family= 3 1 1 0 0 0 new D6h genus #   299 with  1440 species is 0:1:3:0,4:1,3,4
family= 3 1 1 0 0 0 new D6h genus #   300 with  1440 species is 0:1:3:0,4:1,3,5
family= 3 1 1 0 0 0 new D6h genus #   301 with  1440 species is 0:1:3:0,4:1,4,5
family= 3 1 1 0 0 0 new D6h genus #   302 with  1440 species is 0:1:3:0,4:2,3,4
family= 3 1 1 0 0 0 new D6h genus #   303 with  1440 species is 0:1:3:0,4:2,3,5
family= 3 1 1 0 0 0 new D6h genus #   304 with  1440 species is 0:1:3:0,4:2,4,5
family= 3 1 1 0 0 0 new D6h genus #   305 with  1440 species is 0:1:3:0,4:3,4,5
family= 3 1 1 0 0 0 new D6h genus #   306 with  1440 species is 0:1:3:0,5:1,2,3
family= 3 1 1 0 0 0 new D6h genus #   307 with  1440 species is 0:1:3:0,5:1,2,4
family= 3 1 1 0 0 0 new D6h genus #   308 with  1440 species is 0:1:3:0,5:1,2,5
family= 3 1 1 0 0 0 new D6h genus #   309 with  1440 species is 0:1:3:0,5:1,3,4
family= 3 1 1 0 0 0 new D6h genus #   310 with  1440 species is 0:1:3:0,5:1,3,5
family= 3 1 1 0 0 0 new D6h genus #   311 with  1440 species is 0:1:3:0,5:1,4,5
family= 3 1 1 0 0 0 new D6h genus #   312 with  1440 species is 0:1:3:0,5:2,3,4
family= 3 1 1 0 0 0 new D6h genus #   313 with  1440 species is 0:1:3:0,5:2,3,5
family= 3 1 1 0 0 0 new D6h genus #   314 with  1440 species is 0:1:3:0,5:2,4,5
family= 3 1 1 0 0 0 new D6h genus #   315 with  1440 species is 0:1:3:0,5:3,4,5
family= 3 1 1 0 0 0 new D6h genus #   316 with  1440 species is 0:1:3:1,2:0,2,3
family= 3 1 1 0 0 0 new D6h genus #   317 with  1440 species is 0:1:3:1,2:0,2,4
family= 3 1 1 0 0 0 new D6h genus #   318 with  1440 species is 0:1:3:1,2:0,2,5
family= 3 1 1 0 0 0 new D6h genus #   319 with  1440 species is 0:1:3:1,2:0,3,4
family= 3 1 1 0 0 0 new D6h genus #   320 with  1440 species is 0:1:3:1,2:0,3,5
family= 3 1 1 0 0 0 new D6h genus #   321 with  1440 species is 0:1:3:1,2:0,4,5
family= 3 1 1 0 0 0 new D6h genus #   322 with  1440 species is 0:1:3:1,2:2,3,4
family= 3 1 1 0 0 0 new D6h genus #   323 with  1440 species is 0:1:3:1,2:2,3,5
family= 3 1 1 0 0 0 new D6h genus #   324 with  1440 species is 0:1:3:1,2:2,4,5
family= 3 1 1 0 0 0 new D6h genus #   325 with  1440 species is 0:1:3:1,2:3,4,5
family= 3 1 1 0 0 0 new D6h genus #   326 with  1440 species is 0:1:3:1,3:0,2,4
family= 3 1 1 0 0 0 new D6h genus #   327 with  1440 species is 0:1:3:1,3:0,2,5
family= 3 1 1 0 0 0 new D6h genus #   328 with  1440 species is 0:1:3:1,3:0,4,5
family= 3 1 1 0 0 0 new D6h genus #   329 with  1440 species is 0:1:3:1,3:2,4,5
family= 3 1 1 0 0 0 new D6h genus #   330 with  1440 species is 0:1:3:1,4:0,2,3
family= 3 1 1 0 0 0 new D6h genus #   331 with  1440 species is 0:1:3:1,4:0,2,4
family= 3 1 1 0 0 0 new D6h genus #   332 with  1440 species is 0:1:3:1,4:0,2,5
family= 3 1 1 0 0 0 new D6h genus #   333 with  1440 species is 0:1:3:1,4:0,3,4
family= 3 1 1 0 0 0 new D6h genus #   334 with  1440 species is 0:1:3:1,4:0,3,5
family= 3 1 1 0 0 0 new D6h genus #   335 with  1440 species is 0:1:3:1,4:0,4,5
family= 3 1 1 0 0 0 new D6h genus #   336 with  1440 species is 0:1:3:1,4:2,3,4
family= 3 1 1 0 0 0 new D6h genus #   337 with  1440 species is 0:1:3:1,4:2,3,5
family= 3 1 1 0 0 0 new D6h genus #   338 with  1440 species is 0:1:3:1,4:2,4,5
family= 3 1 1 0 0 0 new D6h genus #   339 with  1440 species is 0:1:3:1,4:3,4,5
family= 3 1 1 0 0 0 new D6h genus #   340 with  1440 species is 0:1:3:1,5:0,2,3
family= 3 1 1 0 0 0 new D6h genus #   341 with  1440 species is 0:1:3:1,5:0,2,4
family= 3 1 1 0 0 0 new D6h genus #   342 with  1440 species is 0:1:3:1,5:0,2,5
family= 3 1 1 0 0 0 new D6h genus #   343 with  1440 species is 0:1:3:1,5:0,3,4
family= 3 1 1 0 0 0 new D6h genus #   344 with  1440 species is 0:1:3:1,5:0,3,5
family= 3 1 1 0 0 0 new D6h genus #   345 with  1440 species is 0:1:3:1,5:0,4,5
family= 3 1 1 0 0 0 new D6h genus #   346 with  1440 species is 0:1:3:1,5:2,3,4
family= 3 1 1 0 0 0 new D6h genus #   347 with  1440 species is 0:1:3:1,5:2,3,5
family= 3 1 1 0 0 0 new D6h genus #   348 with  1440 species is 0:1:3:1,5:2,4,5
family= 3 1 1 0 0 0 new D6h genus #   349 with  1440 species is 0:1:3:1,5:3,4,5
family= 3 1 1 0 0 0 new D6h genus #   350 with  1440 species is 0:1:3:2,3:0,1,2
family= 3 1 1 0 0 0 new D6h genus #   351 with  1440 species is 0:1:3:2,3:0,1,4
family= 3 1 1 0 0 0 new D6h genus #   352 with  1440 species is 0:1:3:2,3:0,1,5
family= 3 1 1 0 0 0 new D6h genus #   353 with  1440 species is 0:1:3:2,3:0,2,4
family= 3 1 1 0 0 0 new D6h genus #   354 with  1440 species is 0:1:3:2,3:0,2,5
family= 3 1 1 0 0 0 new D6h genus #   355 with  1440 species is 0:1:3:2,3:0,4,5
family= 3 1 1 0 0 0 new D6h genus #   356 with  1440 species is 0:1:3:2,3:1,2,4
family= 3 1 1 0 0 0 new D6h genus #   357 with  1440 species is 0:1:3:2,3:1,2,5
family= 3 1 1 0 0 0 new D6h genus #   358 with  1440 species is 0:1:3:2,3:1,4,5
family= 3 1 1 0 0 0 new D6h genus #   359 with  1440 species is 0:1:3:2,3:2,4,5
family= 3 1 1 0 0 0 new D6h genus #   360 with  1440 species is 0:1:3:2,4:0,1,2
family= 3 1 1 0 0 0 new D6h genus #   361 with  1440 species is 0:1:3:2,4:0,1,3
family= 3 1 1 0 0 0 new D6h genus #   362 with  1440 species is 0:1:3:2,4:0,1,4
family= 3 1 1 0 0 0 new D6h genus #   363 with  1440 species is 0:1:3:2,4:0,1,5
family= 3 1 1 0 0 0 new D6h genus #   364 with  1440 species is 0:1:3:2,4:0,2,3
family= 3 1 1 0 0 0 new D6h genus #   365 with  1440 species is 0:1:3:2,4:0,2,4
family= 3 1 1 0 0 0 new D6h genus #   366 with  1440 species is 0:1:3:2,4:0,2,5
family= 3 1 1 0 0 0 new D6h genus #   367 with  1440 species is 0:1:3:2,4:0,3,4
family= 3 1 1 0 0 0 new D6h genus #   368 with  1440 species is 0:1:3:2,4:0,3,5
family= 3 1 1 0 0 0 new D6h genus #   369 with  1440 species is 0:1:3:2,4:0,4,5
family= 3 1 1 0 0 0 new D6h genus #   370 with  1440 species is 0:1:3:2,4:1,2,3
family= 3 1 1 0 0 0 new D6h genus #   371 with  1440 species is 0:1:3:2,4:1,2,4
family= 3 1 1 0 0 0 new D6h genus #   372 with  1440 species is 0:1:3:2,4:1,2,5
family= 3 1 1 0 0 0 new D6h genus #   373 with  1440 species is 0:1:3:2,4:1,3,4
family= 3 1 1 0 0 0 new D6h genus #   374 with  1440 species is 0:1:3:2,4:1,3,5
family= 3 1 1 0 0 0 new D6h genus #   375 with  1440 species is 0:1:3:2,4:1,4,5
family= 3 1 1 0 0 0 new D6h genus #   376 with  1440 species is 0:1:3:2,4:2,3,4
family= 3 1 1 0 0 0 new D6h genus #   377 with  1440 species is 0:1:3:2,4:2,3,5
family= 3 1 1 0 0 0 new D6h genus #   378 with  1440 species is 0:1:3:2,4:2,4,5
family= 3 1 1 0 0 0 new D6h genus #   379 with  1440 species is 0:1:3:2,4:3,4,5
family= 3 1 1 0 0 0 new D6h genus #   380 with  1440 species is 0:1:3:2,5:0,1,2
family= 3 1 1 0 0 0 new D6h genus #   381 with  1440 species is 0:1:3:2,5:0,1,3
family= 3 1 1 0 0 0 new D6h genus #   382 with  1440 species is 0:1:3:2,5:0,1,4
family= 3 1 1 0 0 0 new D6h genus #   383 with  1440 species is 0:1:3:2,5:0,1,5
family= 3 1 1 0 0 0 new D6h genus #   384 with  1440 species is 0:1:3:2,5:0,2,3
family= 3 1 1 0 0 0 new D6h genus #   385 with  1440 species is 0:1:3:2,5:0,2,4
family= 3 1 1 0 0 0 new D6h genus #   386 with  1440 species is 0:1:3:2,5:0,2,5
family= 3 1 1 0 0 0 new D6h genus #   387 with  1440 species is 0:1:3:2,5:0,3,4
family= 3 1 1 0 0 0 new D6h genus #   388 with  1440 species is 0:1:3:2,5:0,3,5
family= 3 1 1 0 0 0 new D6h genus #   389 with  1440 species is 0:1:3:2,5:0,4,5
family= 3 1 1 0 0 0 new D6h genus #   390 with  1440 species is 0:1:3:2,5:1,2,3
family= 3 1 1 0 0 0 new D6h genus #   391 with  1440 species is 0:1:3:2,5:1,2,4
family= 3 1 1 0 0 0 new D6h genus #   392 with  1440 species is 0:1:3:2,5:1,2,5
family= 3 1 1 0 0 0 new D6h genus #   393 with  1440 species is 0:1:3:2,5:1,3,4
family= 3 1 1 0 0 0 new D6h genus #   394 with  1440 species is 0:1:3:2,5:1,3,5
family= 3 1 1 0 0 0 new D6h genus #   395 with  1440 species is 0:1:3:2,5:1,4,5
family= 3 1 1 0 0 0 new D6h genus #   396 with  1440 species is 0:1:3:2,5:2,3,4
family= 3 1 1 0 0 0 new D6h genus #   397 with  1440 species is 0:1:3:2,5:2,3,5
family= 3 1 1 0 0 0 new D6h genus #   398 with  1440 species is 0:1:3:2,5:2,4,5
family= 3 1 1 0 0 0 new D6h genus #   399 with  1440 species is 0:1:3:2,5:3,4,5
family= 3 1 1 0 0 0 new D6h genus #   400 with  1440 species is 0:1:3:3,4:0,1,2
family= 3 1 1 0 0 0 new D6h genus #   401 with  1440 species is 0:1:3:3,4:0,1,4
family= 3 1 1 0 0 0 new D6h genus #   402 with  1440 species is 0:1:3:3,4:0,1,5
family= 3 1 1 0 0 0 new D6h genus #   403 with  1440 species is 0:1:3:3,4:0,2,4
family= 3 1 1 0 0 0 new D6h genus #   404 with  1440 species is 0:1:3:3,4:0,2,5
family= 3 1 1 0 0 0 new D6h genus #   405 with  1440 species is 0:1:3:3,4:0,4,5
family= 3 1 1 0 0 0 new D6h genus #   406 with  1440 species is 0:1:3:3,4:1,2,4
family= 3 1 1 0 0 0 new D6h genus #   407 with  1440 species is 0:1:3:3,4:1,2,5
family= 3 1 1 0 0 0 new D6h genus #   408 with  1440 species is 0:1:3:3,4:1,4,5
family= 3 1 1 0 0 0 new D6h genus #   409 with  1440 species is 0:1:3:3,4:2,4,5
family= 3 1 1 0 0 0 new D6h genus #   410 with  1440 species is 0:1:3:3,5:0,1,2
family= 3 1 1 0 0 0 new D6h genus #   411 with  1440 species is 0:1:3:3,5:0,1,4
family= 3 1 1 0 0 0 new D6h genus #   412 with  1440 species is 0:1:3:3,5:0,1,5
family= 3 1 1 0 0 0 new D6h genus #   413 with  1440 species is 0:1:3:3,5:0,2,4
family= 3 1 1 0 0 0 new D6h genus #   414 with  1440 species is 0:1:3:3,5:0,2,5
family= 3 1 1 0 0 0 new D6h genus #   415 with  1440 species is 0:1:3:3,5:0,4,5
family= 3 1 1 0 0 0 new D6h genus #   416 with  1440 species is 0:1:3:3,5:1,2,4
family= 3 1 1 0 0 0 new D6h genus #   417 with  1440 species is 0:1:3:3,5:1,2,5
family= 3 1 1 0 0 0 new D6h genus #   418 with  1440 species is 0:1:3:3,5:1,4,5
family= 3 1 1 0 0 0 new D6h genus #   419 with  1440 species is 0:1:3:3,5:2,4,5
family= 3 1 1 0 0 0 new D6h genus #   420 with  1440 species is 0:1:3:4,5:0,1,2
family= 3 1 1 0 0 0 new D6h genus #   421 with  1440 species is 0:1:3:4,5:0,1,3
family= 3 1 1 0 0 0 new D6h genus #   422 with  1440 species is 0:1:3:4,5:0,1,4
family= 3 1 1 0 0 0 new D6h genus #   423 with  1440 species is 0:1:3:4,5:0,1,5
family= 3 1 1 0 0 0 new D6h genus #   424 with  1440 species is 0:1:3:4,5:0,2,3
family= 3 1 1 0 0 0 new D6h genus #   425 with  1440 species is 0:1:3:4,5:0,2,4
family= 3 1 1 0 0 0 new D6h genus #   426 with  1440 species is 0:1:3:4,5:0,2,5
family= 3 1 1 0 0 0 new D6h genus #   427 with  1440 species is 0:1:3:4,5:0,3,4
family= 3 1 1 0 0 0 new D6h genus #   428 with  1440 species is 0:1:3:4,5:0,3,5
family= 3 1 1 0 0 0 new D6h genus #   429 with  1440 species is 0:1:3:4,5:0,4,5
family= 3 1 1 0 0 0 new D6h genus #   430 with  1440 species is 0:1:3:4,5:1,2,3
family= 3 1 1 0 0 0 new D6h genus #   431 with  1440 species is 0:1:3:4,5:1,2,4
family= 3 1 1 0 0 0 new D6h genus #   432 with  1440 species is 0:1:3:4,5:1,2,5
family= 3 1 1 0 0 0 new D6h genus #   433 with  1440 species is 0:1:3:4,5:1,3,4
family= 3 1 1 0 0 0 new D6h genus #   434 with  1440 species is 0:1:3:4,5:1,3,5
family= 3 1 1 0 0 0 new D6h genus #   435 with  1440 species is 0:1:3:4,5:1,4,5
family= 3 1 1 0 0 0 new D6h genus #   436 with  1440 species is 0:1:3:4,5:2,3,4
family= 3 1 1 0 0 0 new D6h genus #   437 with  1440 species is 0:1:3:4,5:2,3,5
family= 3 1 1 0 0 0 new D6h genus #   438 with  1440 species is 0:1:3:4,5:2,4,5
family= 3 1 1 0 0 0 new D6h genus #   439 with  1440 species is 0:1:3:4,5:3,4,5
family= 3 1 1 0 0 0 new D6h genus #   440 with  1440 species is 0:2:4:0,1:1,2,3
family= 3 1 1 0 0 0 new D6h genus #   441 with  1440 species is 0:2:4:0,1:1,2,4
family= 3 1 1 0 0 0 new D6h genus #   442 with  1440 species is 0:2:4:0,1:1,2,5
family= 3 1 1 0 0 0 new D6h genus #   443 with  1440 species is 0:2:4:0,1:1,3,4
family= 3 1 1 0 0 0 new D6h genus #   444 with  1440 species is 0:2:4:0,1:1,3,5
family= 3 1 1 0 0 0 new D6h genus #   445 with  1440 species is 0:2:4:0,1:1,4,5
family= 3 1 1 0 0 0 new D6h genus #   446 with  1440 species is 0:2:4:0,1:2,3,4
family= 3 1 1 0 0 0 new D6h genus #   447 with  1440 species is 0:2:4:0,1:2,3,5
family= 3 1 1 0 0 0 new D6h genus #   448 with  1440 species is 0:2:4:0,1:2,4,5
family= 3 1 1 0 0 0 new D6h genus #   449 with  1440 species is 0:2:4:0,1:3,4,5
family= 3 1 1 0 0 0 new D6h genus #   450 with  1440 species is 0:2:4:0,2:1,3,4
family= 3 1 1 0 0 0 new D6h genus #   451 with   720 species is 0:2:4:0,2:1,3,5
family= 3 1 1 0 0 0 new D6h genus #   452 with   720 species is 0:2:4:0,2:3,4,5
family= 3 1 1 0 0 0 new D6h genus #   453 with  1440 species is 0:2:4:0,3:1,2,3
family= 3 1 1 0 0 0 new D6h genus #   454 with  1440 species is 0:2:4:0,3:1,2,4
family= 3 1 1 0 0 0 new D6h genus #   455 with  1440 species is 0:2:4:0,3:1,2,5
family= 3 1 1 0 0 0 new D6h genus #   456 with  1440 species is 0:2:4:0,3:1,3,4
family= 3 1 1 0 0 0 new D6h genus #   457 with   720 species is 0:2:4:0,3:1,3,5
family= 3 1 1 0 0 0 new D6h genus #   458 with   720 species is 0:2:4:0,3:2,3,4
family= 3 1 1 0 0 0 new D6h genus #   459 with  1440 species is 0:2:4:1,3:0,1,2
family= 3 1 1 0 0 0 new D6h genus #   460 with  1440 species is 0:2:4:1,3:0,1,3
family= 3 1 1 0 0 0 new D6h genus #   461 with  1440 species is 0:2:4:1,3:0,1,4
family= 3 1 1 0 0 0 new D6h genus #   462 with  1440 species is 0:2:4:1,3:0,1,5
family= 3 1 1 0 0 0 new D6h genus #   463 with  1440 species is 0:2:4:1,3:0,2,3
family= 3 1 1 0 0 0 new D6h genus #   464 with   720 species is 0:2:4:1,3:0,2,4
family= 3 1 1 0 0 0 new D6h genus #   465 with  1440 species is 0:2:4:1,3:0,2,5
family= 3 1 1 0 0 0 new D6h genus #   466 with  1440 species is 0:2:4:1,3:0,3,5
family= 3 1 1 0 0 0 new D6h genus #   467 with   720 species is 0:2:4:1,3:0,4,5
family= 3 1 1 0 0 0 new D6h genus #   468 with   720 species is 0:2:4:1,3:1,2,3
family= 3 1 1 0 0 0 new D6h genus #   469 with  1440 species is 0:2:4:1,3:1,2,5
family= 3 1 1 0 0 0 new D6h genus #   470 with   720 species is 0:2:4:1,3:1,3,5
Nber of genera for this family=  470
 
family= 2 2 1 0 0 0
 
family= 2 2 1 0 0 0 new D6h genus #     1 with   360 species is 0:0:1,2:1,2:3,4,5
family= 2 2 1 0 0 0 new D6h genus #     2 with   720 species is 0:0:1,2:1,3:2,3,4
family= 2 2 1 0 0 0 new D6h genus #     3 with   720 species is 0:0:1,2:1,3:2,3,5
family= 2 2 1 0 0 0 new D6h genus #     4 with   720 species is 0:0:1,2:1,3:2,4,5
family= 2 2 1 0 0 0 new D6h genus #     5 with   720 species is 0:0:1,2:1,3:3,4,5
family= 2 2 1 0 0 0 new D6h genus #     6 with   720 species is 0:0:1,2:1,4:2,3,4
family= 2 2 1 0 0 0 new D6h genus #     7 with   720 species is 0:0:1,2:1,4:2,3,5
family= 2 2 1 0 0 0 new D6h genus #     8 with   720 species is 0:0:1,2:1,4:2,4,5
family= 2 2 1 0 0 0 new D6h genus #     9 with   720 species is 0:0:1,2:1,4:3,4,5
family= 2 2 1 0 0 0 new D6h genus #    10 with   720 species is 0:0:1,2:1,5:2,3,4
family= 2 2 1 0 0 0 new D6h genus #    11 with   720 species is 0:0:1,2:1,5:2,3,5
family= 2 2 1 0 0 0 new D6h genus #    12 with   720 species is 0:0:1,2:1,5:2,4,5
family= 2 2 1 0 0 0 new D6h genus #    13 with   720 species is 0:0:1,2:1,5:3,4,5
family= 2 2 1 0 0 0 new D6h genus #    14 with   720 species is 0:0:1,2:2,3:1,3,4
family= 2 2 1 0 0 0 new D6h genus #    15 with   720 species is 0:0:1,2:2,3:1,3,5
family= 2 2 1 0 0 0 new D6h genus #    16 with   720 species is 0:0:1,2:2,3:1,4,5
family= 2 2 1 0 0 0 new D6h genus #    17 with   720 species is 0:0:1,2:2,3:3,4,5
family= 2 2 1 0 0 0 new D6h genus #    18 with   720 species is 0:0:1,2:2,4:1,3,4
family= 2 2 1 0 0 0 new D6h genus #    19 with   720 species is 0:0:1,2:2,4:1,3,5
family= 2 2 1 0 0 0 new D6h genus #    20 with   720 species is 0:0:1,2:2,4:1,4,5
family= 2 2 1 0 0 0 new D6h genus #    21 with   720 species is 0:0:1,2:2,4:3,4,5
family= 2 2 1 0 0 0 new D6h genus #    22 with   720 species is 0:0:1,2:2,5:1,3,4
family= 2 2 1 0 0 0 new D6h genus #    23 with   720 species is 0:0:1,2:2,5:1,3,5
family= 2 2 1 0 0 0 new D6h genus #    24 with   720 species is 0:0:1,2:2,5:1,4,5
family= 2 2 1 0 0 0 new D6h genus #    25 with   720 species is 0:0:1,2:2,5:3,4,5
family= 2 2 1 0 0 0 new D6h genus #    26 with   720 species is 0:0:1,2:3,4:1,2,3
family= 2 2 1 0 0 0 new D6h genus #    27 with   720 species is 0:0:1,2:3,4:1,2,4
family= 2 2 1 0 0 0 new D6h genus #    28 with   720 species is 0:0:1,2:3,4:1,2,5
family= 2 2 1 0 0 0 new D6h genus #    29 with   720 species is 0:0:1,2:3,4:1,3,4
family= 2 2 1 0 0 0 new D6h genus #    30 with   720 species is 0:0:1,2:3,4:1,3,5
family= 2 2 1 0 0 0 new D6h genus #    31 with   720 species is 0:0:1,2:3,4:1,4,5
family= 2 2 1 0 0 0 new D6h genus #    32 with   720 species is 0:0:1,2:3,4:2,3,4
family= 2 2 1 0 0 0 new D6h genus #    33 with   720 species is 0:0:1,2:3,4:2,3,5
family= 2 2 1 0 0 0 new D6h genus #    34 with   720 species is 0:0:1,2:3,4:2,4,5
family= 2 2 1 0 0 0 new D6h genus #    35 with   720 species is 0:0:1,2:3,4:3,4,5
family= 2 2 1 0 0 0 new D6h genus #    36 with   720 species is 0:0:1,2:3,5:1,2,3
family= 2 2 1 0 0 0 new D6h genus #    37 with   720 species is 0:0:1,2:3,5:1,2,4
family= 2 2 1 0 0 0 new D6h genus #    38 with   720 species is 0:0:1,2:3,5:1,2,5
family= 2 2 1 0 0 0 new D6h genus #    39 with   720 species is 0:0:1,2:3,5:1,3,4
family= 2 2 1 0 0 0 new D6h genus #    40 with   720 species is 0:0:1,2:3,5:1,3,5
family= 2 2 1 0 0 0 new D6h genus #    41 with   720 species is 0:0:1,2:3,5:1,4,5
family= 2 2 1 0 0 0 new D6h genus #    42 with   720 species is 0:0:1,2:3,5:2,3,4
family= 2 2 1 0 0 0 new D6h genus #    43 with   720 species is 0:0:1,2:3,5:2,3,5
family= 2 2 1 0 0 0 new D6h genus #    44 with   720 species is 0:0:1,2:3,5:2,4,5
family= 2 2 1 0 0 0 new D6h genus #    45 with   720 species is 0:0:1,2:3,5:3,4,5
family= 2 2 1 0 0 0 new D6h genus #    46 with   720 species is 0:0:1,2:4,5:1,2,3
family= 2 2 1 0 0 0 new D6h genus #    47 with   720 species is 0:0:1,2:4,5:1,2,4
family= 2 2 1 0 0 0 new D6h genus #    48 with   720 species is 0:0:1,2:4,5:1,2,5
family= 2 2 1 0 0 0 new D6h genus #    49 with   720 species is 0:0:1,2:4,5:1,3,4
family= 2 2 1 0 0 0 new D6h genus #    50 with   360 species is 0:0:1,2:4,5:1,3,5
family= 2 2 1 0 0 0 new D6h genus #    51 with   360 species is 0:0:1,2:4,5:2,3,4
family= 2 2 1 0 0 0 new D6h genus #    52 with   360 species is 0:0:1,3:1,3:2,4,5
family= 2 2 1 0 0 0 new D6h genus #    53 with   720 species is 0:0:1,3:1,4:2,3,4
family= 2 2 1 0 0 0 new D6h genus #    54 with   720 species is 0:0:1,3:1,4:2,3,5
family= 2 2 1 0 0 0 new D6h genus #    55 with   720 species is 0:0:1,3:1,4:2,4,5
family= 2 2 1 0 0 0 new D6h genus #    56 with   720 species is 0:0:1,3:1,4:3,4,5
family= 2 2 1 0 0 0 new D6h genus #    57 with   720 species is 0:0:1,3:1,5:2,3,4
family= 2 2 1 0 0 0 new D6h genus #    58 with   720 species is 0:0:1,3:1,5:2,3,5
family= 2 2 1 0 0 0 new D6h genus #    59 with   720 species is 0:0:1,3:1,5:2,4,5
family= 2 2 1 0 0 0 new D6h genus #    60 with   720 species is 0:0:1,3:1,5:3,4,5
family= 2 2 1 0 0 0 new D6h genus #    61 with   720 species is 0:0:1,3:2,3:1,2,4
family= 2 2 1 0 0 0 new D6h genus #    62 with   720 species is 0:0:1,3:2,3:1,2,5
family= 2 2 1 0 0 0 new D6h genus #    63 with   720 species is 0:0:1,3:2,3:1,4,5
family= 2 2 1 0 0 0 new D6h genus #    64 with   720 species is 0:0:1,3:2,3:2,4,5
family= 2 2 1 0 0 0 new D6h genus #    65 with   720 species is 0:0:1,3:2,4:1,2,3
family= 2 2 1 0 0 0 new D6h genus #    66 with   720 species is 0:0:1,3:2,4:1,2,4
family= 2 2 1 0 0 0 new D6h genus #    67 with   720 species is 0:0:1,3:2,4:1,2,5
family= 2 2 1 0 0 0 new D6h genus #    68 with   720 species is 0:0:1,3:2,4:1,3,4
family= 2 2 1 0 0 0 new D6h genus #    69 with   720 species is 0:0:1,3:2,4:1,3,5
family= 2 2 1 0 0 0 new D6h genus #    70 with   720 species is 0:0:1,3:2,4:1,4,5
family= 2 2 1 0 0 0 new D6h genus #    71 with   720 species is 0:0:1,3:2,4:2,3,4
family= 2 2 1 0 0 0 new D6h genus #    72 with   720 species is 0:0:1,3:2,4:2,3,5
family= 2 2 1 0 0 0 new D6h genus #    73 with   720 species is 0:0:1,3:2,4:2,4,5
family= 2 2 1 0 0 0 new D6h genus #    74 with   720 species is 0:0:1,3:2,4:3,4,5
family= 2 2 1 0 0 0 new D6h genus #    75 with   720 species is 0:0:1,3:2,5:1,2,3
family= 2 2 1 0 0 0 new D6h genus #    76 with   720 species is 0:0:1,3:2,5:1,2,4
family= 2 2 1 0 0 0 new D6h genus #    77 with   720 species is 0:0:1,3:2,5:1,2,5
family= 2 2 1 0 0 0 new D6h genus #    78 with   720 species is 0:0:1,3:2,5:1,3,4
family= 2 2 1 0 0 0 new D6h genus #    79 with   720 species is 0:0:1,3:2,5:1,3,5
family= 2 2 1 0 0 0 new D6h genus #    80 with   720 species is 0:0:1,3:2,5:1,4,5
family= 2 2 1 0 0 0 new D6h genus #    81 with   720 species is 0:0:1,3:2,5:2,3,4
family= 2 2 1 0 0 0 new D6h genus #    82 with   720 species is 0:0:1,3:2,5:2,3,5
family= 2 2 1 0 0 0 new D6h genus #    83 with   720 species is 0:0:1,3:2,5:2,4,5
family= 2 2 1 0 0 0 new D6h genus #    84 with   720 species is 0:0:1,3:2,5:3,4,5
family= 2 2 1 0 0 0 new D6h genus #    85 with   720 species is 0:0:1,3:3,4:1,2,4
family= 2 2 1 0 0 0 new D6h genus #    86 with   720 species is 0:0:1,3:3,4:1,2,5
family= 2 2 1 0 0 0 new D6h genus #    87 with   720 species is 0:0:1,3:3,4:1,4,5
family= 2 2 1 0 0 0 new D6h genus #    88 with   720 species is 0:0:1,3:3,4:2,4,5
family= 2 2 1 0 0 0 new D6h genus #    89 with   720 species is 0:0:1,3:3,5:1,2,4
family= 2 2 1 0 0 0 new D6h genus #    90 with   720 species is 0:0:1,3:3,5:1,2,5
family= 2 2 1 0 0 0 new D6h genus #    91 with   360 species is 0:0:1,4:1,4:2,3,5
family= 2 2 1 0 0 0 new D6h genus #    92 with   720 species is 0:0:1,4:1,5:2,3,4
family= 2 2 1 0 0 0 new D6h genus #    93 with   720 species is 0:0:1,4:1,5:2,3,5
family= 2 2 1 0 0 0 new D6h genus #    94 with   720 species is 0:0:1,4:1,5:2,4,5
family= 2 2 1 0 0 0 new D6h genus #    95 with   720 species is 0:0:1,4:1,5:3,4,5
family= 2 2 1 0 0 0 new D6h genus #    96 with   720 species is 0:0:1,4:2,3:1,2,3
family= 2 2 1 0 0 0 new D6h genus #    97 with   720 species is 0:0:1,4:2,3:1,2,4
family= 2 2 1 0 0 0 new D6h genus #    98 with   720 species is 0:0:1,4:2,3:1,2,5
family= 2 2 1 0 0 0 new D6h genus #    99 with   720 species is 0:0:1,4:2,3:1,3,4
family= 2 2 1 0 0 0 new D6h genus #   100 with   720 species is 0:0:1,4:2,3:1,3,5
family= 2 2 1 0 0 0 new D6h genus #   101 with   720 species is 0:0:1,4:2,3:1,4,5
family= 2 2 1 0 0 0 new D6h genus #   102 with   720 species is 0:0:1,4:2,3:2,3,4
family= 2 2 1 0 0 0 new D6h genus #   103 with   720 species is 0:0:1,4:2,3:2,3,5
family= 2 2 1 0 0 0 new D6h genus #   104 with   720 species is 0:0:1,4:2,3:2,4,5
family= 2 2 1 0 0 0 new D6h genus #   105 with   720 species is 0:0:1,4:2,3:3,4,5
family= 2 2 1 0 0 0 new D6h genus #   106 with   720 species is 0:0:1,4:2,4:1,2,3
family= 2 2 1 0 0 0 new D6h genus #   107 with   720 species is 0:0:1,4:2,4:1,2,5
family= 2 2 1 0 0 0 new D6h genus #   108 with   720 species is 0:0:1,4:2,4:1,3,5
family= 2 2 1 0 0 0 new D6h genus #   109 with   720 species is 0:0:1,4:2,4:2,3,5
family= 2 2 1 0 0 0 new D6h genus #   110 with   720 species is 0:0:1,4:2,5:1,2,3
family= 2 2 1 0 0 0 new D6h genus #   111 with   720 species is 0:0:1,4:2,5:1,2,4
family= 2 2 1 0 0 0 new D6h genus #   112 with   720 species is 0:0:1,4:2,5:1,2,5
family= 2 2 1 0 0 0 new D6h genus #   113 with   720 species is 0:0:1,4:2,5:1,3,4
family= 2 2 1 0 0 0 new D6h genus #   114 with   360 species is 0:0:1,4:2,5:1,3,5
family= 2 2 1 0 0 0 new D6h genus #   115 with   360 species is 0:0:1,4:2,5:2,3,4
family= 2 2 1 0 0 0 new D6h genus #   116 with   720 species is 0:0:1,4:3,4:1,2,3
family= 2 2 1 0 0 0 new D6h genus #   117 with   720 species is 0:0:1,4:3,4:1,2,5
family= 2 2 1 0 0 0 new D6h genus #   118 with   720 species is 0:0:1,4:3,4:1,3,5
family= 2 2 1 0 0 0 new D6h genus #   119 with   720 species is 0:0:1,4:3,4:2,3,5
family= 2 2 1 0 0 0 new D6h genus #   120 with   180 species is 0:0:1,5:1,5:2,3,4
family= 2 2 1 0 0 0 new D6h genus #   121 with   720 species is 0:0:1,5:2,3:1,2,3
family= 2 2 1 0 0 0 new D6h genus #   122 with   720 species is 0:0:1,5:2,3:1,2,4
family= 2 2 1 0 0 0 new D6h genus #   123 with   720 species is 0:0:1,5:2,3:1,2,5
family= 2 2 1 0 0 0 new D6h genus #   124 with   720 species is 0:0:1,5:2,3:1,3,4
family= 2 2 1 0 0 0 new D6h genus #   125 with   720 species is 0:0:1,5:2,3:1,3,5
family= 2 2 1 0 0 0 new D6h genus #   126 with   720 species is 0:0:1,5:2,3:1,4,5
family= 2 2 1 0 0 0 new D6h genus #   127 with   720 species is 0:0:1,5:2,3:2,3,4
family= 2 2 1 0 0 0 new D6h genus #   128 with   720 species is 0:0:1,5:2,3:2,3,5
family= 2 2 1 0 0 0 new D6h genus #   129 with   720 species is 0:0:1,5:2,3:2,4,5
family= 2 2 1 0 0 0 new D6h genus #   130 with   720 species is 0:0:1,5:2,3:3,4,5
family= 2 2 1 0 0 0 new D6h genus #   131 with   720 species is 0:0:1,5:2,4:1,2,3
family= 2 2 1 0 0 0 new D6h genus #   132 with   720 species is 0:0:1,5:2,4:1,2,4
family= 2 2 1 0 0 0 new D6h genus #   133 with   720 species is 0:0:1,5:2,4:1,2,5
family= 2 2 1 0 0 0 new D6h genus #   134 with   720 species is 0:0:1,5:2,4:1,3,4
family= 2 2 1 0 0 0 new D6h genus #   135 with   360 species is 0:0:1,5:2,4:1,3,5
family= 2 2 1 0 0 0 new D6h genus #   136 with   360 species is 0:0:1,5:2,4:2,3,4
family= 2 2 1 0 0 0 new D6h genus #   137 with   360 species is 0:0:2,3:2,3:1,4,5
family= 2 2 1 0 0 0 new D6h genus #   138 with   720 species is 0:0:2,3:2,4:1,3,4
family= 2 2 1 0 0 0 new D6h genus #   139 with   720 species is 0:0:2,3:2,4:1,3,5
family= 2 2 1 0 0 0 new D6h genus #   140 with   720 species is 0:0:2,3:2,4:1,4,5
family= 2 2 1 0 0 0 new D6h genus #   141 with   720 species is 0:0:2,3:2,4:3,4,5
family= 2 2 1 0 0 0 new D6h genus #   142 with   720 species is 0:0:2,3:3,4:1,2,4
family= 2 2 1 0 0 0 new D6h genus #   143 with   720 species is 0:0:2,3:3,4:1,2,5
family= 2 2 1 0 0 0 new D6h genus #   144 with   180 species is 0:0:2,4:2,4:1,3,5
family= 2 2 1 0 0 0 new D6h genus #   145 with  1440 species is 0:1:0,1:2,3:2,3,4
family= 2 2 1 0 0 0 new D6h genus #   146 with  1440 species is 0:1:0,1:2,3:2,3,5
family= 2 2 1 0 0 0 new D6h genus #   147 with  1440 species is 0:1:0,1:2,3:2,4,5
family= 2 2 1 0 0 0 new D6h genus #   148 with  1440 species is 0:1:0,1:2,3:3,4,5
family= 2 2 1 0 0 0 new D6h genus #   149 with  1440 species is 0:1:0,1:2,4:2,3,4
family= 2 2 1 0 0 0 new D6h genus #   150 with  1440 species is 0:1:0,1:2,4:2,3,5
family= 2 2 1 0 0 0 new D6h genus #   151 with  1440 species is 0:1:0,1:2,4:2,4,5
family= 2 2 1 0 0 0 new D6h genus #   152 with  1440 species is 0:1:0,1:2,4:3,4,5
family= 2 2 1 0 0 0 new D6h genus #   153 with  1440 species is 0:1:0,1:2,5:2,3,4
family= 2 2 1 0 0 0 new D6h genus #   154 with  1440 species is 0:1:0,1:2,5:2,3,5
family= 2 2 1 0 0 0 new D6h genus #   155 with  1440 species is 0:1:0,1:3,4:2,3,4
family= 2 2 1 0 0 0 new D6h genus #   156 with  1440 species is 0:1:0,1:3,4:2,3,5
family= 2 2 1 0 0 0 new D6h genus #   157 with  1440 species is 0:1:0,2:1,2:3,4,5
family= 2 2 1 0 0 0 new D6h genus #   158 with  1440 species is 0:1:0,2:1,3:2,3,4
family= 2 2 1 0 0 0 new D6h genus #   159 with  1440 species is 0:1:0,2:1,3:2,3,5
family= 2 2 1 0 0 0 new D6h genus #   160 with  1440 species is 0:1:0,2:1,3:2,4,5
family= 2 2 1 0 0 0 new D6h genus #   161 with  1440 species is 0:1:0,2:1,3:3,4,5
family= 2 2 1 0 0 0 new D6h genus #   162 with  1440 species is 0:1:0,2:1,4:2,3,4
family= 2 2 1 0 0 0 new D6h genus #   163 with  1440 species is 0:1:0,2:1,4:2,3,5
family= 2 2 1 0 0 0 new D6h genus #   164 with  1440 species is 0:1:0,2:1,4:2,4,5
family= 2 2 1 0 0 0 new D6h genus #   165 with  1440 species is 0:1:0,2:1,4:3,4,5
family= 2 2 1 0 0 0 new D6h genus #   166 with  1440 species is 0:1:0,2:1,5:2,3,4
family= 2 2 1 0 0 0 new D6h genus #   167 with  1440 species is 0:1:0,2:1,5:2,3,5
family= 2 2 1 0 0 0 new D6h genus #   168 with  1440 species is 0:1:0,2:2,3:1,3,4
family= 2 2 1 0 0 0 new D6h genus #   169 with  1440 species is 0:1:0,2:2,3:1,3,5
family= 2 2 1 0 0 0 new D6h genus #   170 with  1440 species is 0:1:0,2:2,3:1,4,5
family= 2 2 1 0 0 0 new D6h genus #   171 with  1440 species is 0:1:0,2:2,3:3,4,5
family= 2 2 1 0 0 0 new D6h genus #   172 with  1440 species is 0:1:0,2:2,4:1,3,4
family= 2 2 1 0 0 0 new D6h genus #   173 with  1440 species is 0:1:0,2:2,4:1,3,5
family= 2 2 1 0 0 0 new D6h genus #   174 with  1440 species is 0:1:0,2:2,4:1,4,5
family= 2 2 1 0 0 0 new D6h genus #   175 with  1440 species is 0:1:0,2:2,4:3,4,5
family= 2 2 1 0 0 0 new D6h genus #   176 with  1440 species is 0:1:0,2:2,5:1,3,4
family= 2 2 1 0 0 0 new D6h genus #   177 with  1440 species is 0:1:0,2:2,5:1,3,5
family= 2 2 1 0 0 0 new D6h genus #   178 with  1440 species is 0:1:0,2:2,5:1,4,5
family= 2 2 1 0 0 0 new D6h genus #   179 with  1440 species is 0:1:0,2:2,5:3,4,5
family= 2 2 1 0 0 0 new D6h genus #   180 with  1440 species is 0:1:0,2:3,4:1,2,3
family= 2 2 1 0 0 0 new D6h genus #   181 with  1440 species is 0:1:0,2:3,4:1,2,4
family= 2 2 1 0 0 0 new D6h genus #   182 with  1440 species is 0:1:0,2:3,4:1,2,5
family= 2 2 1 0 0 0 new D6h genus #   183 with  1440 species is 0:1:0,2:3,4:1,3,4
family= 2 2 1 0 0 0 new D6h genus #   184 with  1440 species is 0:1:0,2:3,4:1,3,5
family= 2 2 1 0 0 0 new D6h genus #   185 with  1440 species is 0:1:0,2:3,4:1,4,5
family= 2 2 1 0 0 0 new D6h genus #   186 with  1440 species is 0:1:0,2:3,4:2,3,4
family= 2 2 1 0 0 0 new D6h genus #   187 with  1440 species is 0:1:0,2:3,4:2,3,5
family= 2 2 1 0 0 0 new D6h genus #   188 with  1440 species is 0:1:0,2:3,4:2,4,5
family= 2 2 1 0 0 0 new D6h genus #   189 with  1440 species is 0:1:0,2:3,4:3,4,5
family= 2 2 1 0 0 0 new D6h genus #   190 with  1440 species is 0:1:0,2:3,5:1,2,3
family= 2 2 1 0 0 0 new D6h genus #   191 with  1440 species is 0:1:0,2:3,5:1,2,4
family= 2 2 1 0 0 0 new D6h genus #   192 with  1440 species is 0:1:0,2:3,5:1,2,5
family= 2 2 1 0 0 0 new D6h genus #   193 with  1440 species is 0:1:0,2:3,5:1,3,4
family= 2 2 1 0 0 0 new D6h genus #   194 with  1440 species is 0:1:0,2:3,5:1,3,5
family= 2 2 1 0 0 0 new D6h genus #   195 with  1440 species is 0:1:0,2:3,5:1,4,5
family= 2 2 1 0 0 0 new D6h genus #   196 with  1440 species is 0:1:0,2:3,5:2,3,4
family= 2 2 1 0 0 0 new D6h genus #   197 with  1440 species is 0:1:0,2:3,5:2,3,5
family= 2 2 1 0 0 0 new D6h genus #   198 with  1440 species is 0:1:0,2:3,5:2,4,5
family= 2 2 1 0 0 0 new D6h genus #   199 with  1440 species is 0:1:0,2:3,5:3,4,5
family= 2 2 1 0 0 0 new D6h genus #   200 with  1440 species is 0:1:0,2:4,5:1,2,3
family= 2 2 1 0 0 0 new D6h genus #   201 with  1440 species is 0:1:0,2:4,5:1,2,4
family= 2 2 1 0 0 0 new D6h genus #   202 with  1440 species is 0:1:0,2:4,5:1,2,5
family= 2 2 1 0 0 0 new D6h genus #   203 with  1440 species is 0:1:0,2:4,5:1,3,4
family= 2 2 1 0 0 0 new D6h genus #   204 with  1440 species is 0:1:0,2:4,5:1,3,5
family= 2 2 1 0 0 0 new D6h genus #   205 with  1440 species is 0:1:0,2:4,5:1,4,5
family= 2 2 1 0 0 0 new D6h genus #   206 with  1440 species is 0:1:0,2:4,5:2,3,4
family= 2 2 1 0 0 0 new D6h genus #   207 with  1440 species is 0:1:0,2:4,5:2,3,5
family= 2 2 1 0 0 0 new D6h genus #   208 with  1440 species is 0:1:0,2:4,5:2,4,5
family= 2 2 1 0 0 0 new D6h genus #   209 with  1440 species is 0:1:0,2:4,5:3,4,5
family= 2 2 1 0 0 0 new D6h genus #   210 with  1440 species is 0:1:0,3:1,2:2,3,4
family= 2 2 1 0 0 0 new D6h genus #   211 with  1440 species is 0:1:0,3:1,2:2,3,5
family= 2 2 1 0 0 0 new D6h genus #   212 with  1440 species is 0:1:0,3:1,2:2,4,5
family= 2 2 1 0 0 0 new D6h genus #   213 with  1440 species is 0:1:0,3:1,2:3,4,5
family= 2 2 1 0 0 0 new D6h genus #   214 with  1440 species is 0:1:0,3:1,3:2,4,5
family= 2 2 1 0 0 0 new D6h genus #   215 with  1440 species is 0:1:0,3:1,4:2,3,4
family= 2 2 1 0 0 0 new D6h genus #   216 with  1440 species is 0:1:0,3:1,4:2,3,5
family= 2 2 1 0 0 0 new D6h genus #   217 with  1440 species is 0:1:0,3:2,3:1,2,4
family= 2 2 1 0 0 0 new D6h genus #   218 with  1440 species is 0:1:0,3:2,3:1,2,5
family= 2 2 1 0 0 0 new D6h genus #   219 with  1440 species is 0:1:0,3:2,3:1,4,5
family= 2 2 1 0 0 0 new D6h genus #   220 with  1440 species is 0:1:0,3:2,3:2,4,5
family= 2 2 1 0 0 0 new D6h genus #   221 with  1440 species is 0:1:0,3:2,4:1,2,3
family= 2 2 1 0 0 0 new D6h genus #   222 with  1440 species is 0:1:0,3:2,4:1,2,4
family= 2 2 1 0 0 0 new D6h genus #   223 with  1440 species is 0:1:0,3:2,4:1,2,5
family= 2 2 1 0 0 0 new D6h genus #   224 with  1440 species is 0:1:0,3:2,4:1,3,4
family= 2 2 1 0 0 0 new D6h genus #   225 with  1440 species is 0:1:0,3:2,4:1,3,5
family= 2 2 1 0 0 0 new D6h genus #   226 with  1440 species is 0:1:0,3:2,4:1,4,5
family= 2 2 1 0 0 0 new D6h genus #   227 with  1440 species is 0:1:0,3:2,4:2,3,4
family= 2 2 1 0 0 0 new D6h genus #   228 with  1440 species is 0:1:0,3:2,4:2,3,5
family= 2 2 1 0 0 0 new D6h genus #   229 with  1440 species is 0:1:0,3:2,4:2,4,5
family= 2 2 1 0 0 0 new D6h genus #   230 with  1440 species is 0:1:0,3:2,4:3,4,5
family= 2 2 1 0 0 0 new D6h genus #   231 with  1440 species is 0:1:0,3:2,5:1,2,3
family= 2 2 1 0 0 0 new D6h genus #   232 with  1440 species is 0:1:0,3:2,5:1,2,4
family= 2 2 1 0 0 0 new D6h genus #   233 with  1440 species is 0:1:0,3:2,5:1,2,5
family= 2 2 1 0 0 0 new D6h genus #   234 with  1440 species is 0:1:0,3:2,5:1,3,4
family= 2 2 1 0 0 0 new D6h genus #   235 with  1440 species is 0:1:0,3:2,5:1,3,5
family= 2 2 1 0 0 0 new D6h genus #   236 with  1440 species is 0:1:0,3:2,5:1,4,5
family= 2 2 1 0 0 0 new D6h genus #   237 with  1440 species is 0:1:0,3:2,5:2,3,4
family= 2 2 1 0 0 0 new D6h genus #   238 with  1440 species is 0:1:0,3:2,5:2,3,5
family= 2 2 1 0 0 0 new D6h genus #   239 with  1440 species is 0:1:0,3:2,5:2,4,5
family= 2 2 1 0 0 0 new D6h genus #   240 with  1440 species is 0:1:0,3:2,5:3,4,5
family= 2 2 1 0 0 0 new D6h genus #   241 with  1440 species is 0:1:0,3:3,4:1,2,4
family= 2 2 1 0 0 0 new D6h genus #   242 with  1440 species is 0:1:0,3:3,4:1,2,5
family= 2 2 1 0 0 0 new D6h genus #   243 with  1440 species is 0:1:0,3:3,4:1,4,5
family= 2 2 1 0 0 0 new D6h genus #   244 with  1440 species is 0:1:0,3:3,4:2,4,5
family= 2 2 1 0 0 0 new D6h genus #   245 with  1440 species is 0:1:0,3:3,5:1,2,4
family= 2 2 1 0 0 0 new D6h genus #   246 with  1440 species is 0:1:0,3:3,5:1,2,5
family= 2 2 1 0 0 0 new D6h genus #   247 with  1440 species is 0:1:0,3:3,5:1,4,5
family= 2 2 1 0 0 0 new D6h genus #   248 with  1440 species is 0:1:0,3:3,5:2,4,5
family= 2 2 1 0 0 0 new D6h genus #   249 with  1440 species is 0:1:0,3:4,5:1,2,3
family= 2 2 1 0 0 0 new D6h genus #   250 with  1440 species is 0:1:0,3:4,5:1,2,4
family= 2 2 1 0 0 0 new D6h genus #   251 with  1440 species is 0:1:0,3:4,5:1,2,5
family= 2 2 1 0 0 0 new D6h genus #   252 with  1440 species is 0:1:0,3:4,5:1,3,4
family= 2 2 1 0 0 0 new D6h genus #   253 with  1440 species is 0:1:0,3:4,5:1,3,5
family= 2 2 1 0 0 0 new D6h genus #   254 with  1440 species is 0:1:0,3:4,5:1,4,5
family= 2 2 1 0 0 0 new D6h genus #   255 with  1440 species is 0:1:0,3:4,5:2,3,4
family= 2 2 1 0 0 0 new D6h genus #   256 with  1440 species is 0:1:0,3:4,5:2,3,5
family= 2 2 1 0 0 0 new D6h genus #   257 with  1440 species is 0:1:0,3:4,5:2,4,5
family= 2 2 1 0 0 0 new D6h genus #   258 with  1440 species is 0:1:0,3:4,5:3,4,5
family= 2 2 1 0 0 0 new D6h genus #   259 with  1440 species is 0:1:0,4:1,2:2,3,4
family= 2 2 1 0 0 0 new D6h genus #   260 with  1440 species is 0:1:0,4:1,2:2,3,5
family= 2 2 1 0 0 0 new D6h genus #   261 with  1440 species is 0:1:0,4:1,2:2,4,5
family= 2 2 1 0 0 0 new D6h genus #   262 with  1440 species is 0:1:0,4:1,2:3,4,5
family= 2 2 1 0 0 0 new D6h genus #   263 with  1440 species is 0:1:0,4:1,3:2,3,4
family= 2 2 1 0 0 0 new D6h genus #   264 with  1440 species is 0:1:0,4:1,3:2,3,5
family= 2 2 1 0 0 0 new D6h genus #   265 with  1440 species is 0:1:0,4:2,3:1,2,3
family= 2 2 1 0 0 0 new D6h genus #   266 with  1440 species is 0:1:0,4:2,3:1,2,4
family= 2 2 1 0 0 0 new D6h genus #   267 with  1440 species is 0:1:0,4:2,3:1,2,5
family= 2 2 1 0 0 0 new D6h genus #   268 with  1440 species is 0:1:0,4:2,3:1,3,4
family= 2 2 1 0 0 0 new D6h genus #   269 with  1440 species is 0:1:0,4:2,3:1,3,5
family= 2 2 1 0 0 0 new D6h genus #   270 with  1440 species is 0:1:0,4:2,3:1,4,5
family= 2 2 1 0 0 0 new D6h genus #   271 with  1440 species is 0:1:0,4:2,3:2,3,4
family= 2 2 1 0 0 0 new D6h genus #   272 with  1440 species is 0:1:0,4:2,3:2,3,5
family= 2 2 1 0 0 0 new D6h genus #   273 with  1440 species is 0:1:0,4:2,3:2,4,5
family= 2 2 1 0 0 0 new D6h genus #   274 with  1440 species is 0:1:0,4:2,3:3,4,5
family= 2 2 1 0 0 0 new D6h genus #   275 with  1440 species is 0:1:0,4:2,4:1,2,3
family= 2 2 1 0 0 0 new D6h genus #   276 with  1440 species is 0:1:0,4:2,4:1,2,5
family= 2 2 1 0 0 0 new D6h genus #   277 with  1440 species is 0:1:0,4:2,4:1,3,5
family= 2 2 1 0 0 0 new D6h genus #   278 with  1440 species is 0:1:0,4:2,4:2,3,5
family= 2 2 1 0 0 0 new D6h genus #   279 with  1440 species is 0:1:0,4:2,5:1,2,3
family= 2 2 1 0 0 0 new D6h genus #   280 with  1440 species is 0:1:0,4:2,5:1,2,4
family= 2 2 1 0 0 0 new D6h genus #   281 with  1440 species is 0:1:0,4:2,5:1,2,5
family= 2 2 1 0 0 0 new D6h genus #   282 with  1440 species is 0:1:0,4:2,5:1,3,4
family= 2 2 1 0 0 0 new D6h genus #   283 with  1440 species is 0:1:0,4:2,5:1,3,5
family= 2 2 1 0 0 0 new D6h genus #   284 with  1440 species is 0:1:0,4:2,5:1,4,5
family= 2 2 1 0 0 0 new D6h genus #   285 with  1440 species is 0:1:0,4:2,5:2,3,4
family= 2 2 1 0 0 0 new D6h genus #   286 with  1440 species is 0:1:0,4:2,5:2,3,5
family= 2 2 1 0 0 0 new D6h genus #   287 with  1440 species is 0:1:0,4:2,5:2,4,5
family= 2 2 1 0 0 0 new D6h genus #   288 with  1440 species is 0:1:0,4:2,5:3,4,5
family= 2 2 1 0 0 0 new D6h genus #   289 with  1440 species is 0:1:0,4:3,4:1,2,3
family= 2 2 1 0 0 0 new D6h genus #   290 with  1440 species is 0:1:0,4:3,4:1,2,5
family= 2 2 1 0 0 0 new D6h genus #   291 with  1440 species is 0:1:0,4:3,4:1,3,5
family= 2 2 1 0 0 0 new D6h genus #   292 with  1440 species is 0:1:0,4:3,4:2,3,5
family= 2 2 1 0 0 0 new D6h genus #   293 with  1440 species is 0:1:0,4:3,5:1,2,3
family= 2 2 1 0 0 0 new D6h genus #   294 with  1440 species is 0:1:0,4:3,5:1,2,4
family= 2 2 1 0 0 0 new D6h genus #   295 with  1440 species is 0:1:0,4:3,5:1,2,5
family= 2 2 1 0 0 0 new D6h genus #   296 with  1440 species is 0:1:0,4:3,5:1,3,4
family= 2 2 1 0 0 0 new D6h genus #   297 with  1440 species is 0:1:0,4:3,5:1,3,5
family= 2 2 1 0 0 0 new D6h genus #   298 with  1440 species is 0:1:0,4:3,5:1,4,5
family= 2 2 1 0 0 0 new D6h genus #   299 with  1440 species is 0:1:0,4:3,5:2,3,4
family= 2 2 1 0 0 0 new D6h genus #   300 with  1440 species is 0:1:0,4:3,5:2,3,5
family= 2 2 1 0 0 0 new D6h genus #   301 with  1440 species is 0:1:0,4:3,5:2,4,5
family= 2 2 1 0 0 0 new D6h genus #   302 with  1440 species is 0:1:0,4:3,5:3,4,5
family= 2 2 1 0 0 0 new D6h genus #   303 with  1440 species is 0:1:0,4:4,5:1,2,3
family= 2 2 1 0 0 0 new D6h genus #   304 with  1440 species is 0:1:0,4:4,5:1,2,5
family= 2 2 1 0 0 0 new D6h genus #   305 with  1440 species is 0:1:0,4:4,5:1,3,5
family= 2 2 1 0 0 0 new D6h genus #   306 with  1440 species is 0:1:0,4:4,5:2,3,5
family= 2 2 1 0 0 0 new D6h genus #   307 with  1440 species is 0:1:0,5:1,2:2,3,4
family= 2 2 1 0 0 0 new D6h genus #   308 with  1440 species is 0:1:0,5:1,2:2,3,5
family= 2 2 1 0 0 0 new D6h genus #   309 with  1440 species is 0:1:0,5:2,3:1,2,3
family= 2 2 1 0 0 0 new D6h genus #   310 with  1440 species is 0:1:0,5:2,3:1,2,4
family= 2 2 1 0 0 0 new D6h genus #   311 with  1440 species is 0:1:0,5:2,3:1,2,5
family= 2 2 1 0 0 0 new D6h genus #   312 with  1440 species is 0:1:0,5:2,3:1,3,4
family= 2 2 1 0 0 0 new D6h genus #   313 with  1440 species is 0:1:0,5:2,3:1,3,5
family= 2 2 1 0 0 0 new D6h genus #   314 with  1440 species is 0:1:0,5:2,3:1,4,5
family= 2 2 1 0 0 0 new D6h genus #   315 with  1440 species is 0:1:0,5:2,3:2,3,4
family= 2 2 1 0 0 0 new D6h genus #   316 with  1440 species is 0:1:0,5:2,3:2,3,5
family= 2 2 1 0 0 0 new D6h genus #   317 with  1440 species is 0:1:0,5:2,3:2,4,5
family= 2 2 1 0 0 0 new D6h genus #   318 with  1440 species is 0:1:0,5:2,3:3,4,5
family= 2 2 1 0 0 0 new D6h genus #   319 with  1440 species is 0:1:0,5:2,4:1,2,3
family= 2 2 1 0 0 0 new D6h genus #   320 with  1440 species is 0:1:0,5:2,4:1,2,4
family= 2 2 1 0 0 0 new D6h genus #   321 with  1440 species is 0:1:0,5:2,4:1,2,5
family= 2 2 1 0 0 0 new D6h genus #   322 with  1440 species is 0:1:0,5:2,4:1,3,4
family= 2 2 1 0 0 0 new D6h genus #   323 with  1440 species is 0:1:0,5:2,4:1,3,5
family= 2 2 1 0 0 0 new D6h genus #   324 with  1440 species is 0:1:0,5:2,4:1,4,5
family= 2 2 1 0 0 0 new D6h genus #   325 with  1440 species is 0:1:0,5:2,4:2,3,4
family= 2 2 1 0 0 0 new D6h genus #   326 with  1440 species is 0:1:0,5:2,4:2,3,5
family= 2 2 1 0 0 0 new D6h genus #   327 with  1440 species is 0:1:0,5:2,4:2,4,5
family= 2 2 1 0 0 0 new D6h genus #   328 with  1440 species is 0:1:0,5:2,4:3,4,5
family= 2 2 1 0 0 0 new D6h genus #   329 with  1440 species is 0:1:0,5:2,5:1,2,3
family= 2 2 1 0 0 0 new D6h genus #   330 with  1440 species is 0:1:0,5:2,5:1,2,4
family= 2 2 1 0 0 0 new D6h genus #   331 with  1440 species is 0:1:0,5:2,5:1,3,4
family= 2 2 1 0 0 0 new D6h genus #   332 with  1440 species is 0:1:0,5:2,5:2,3,4
family= 2 2 1 0 0 0 new D6h genus #   333 with  1440 species is 0:1:0,5:3,4:1,2,3
family= 2 2 1 0 0 0 new D6h genus #   334 with  1440 species is 0:1:0,5:3,4:1,2,4
family= 2 2 1 0 0 0 new D6h genus #   335 with  1440 species is 0:1:0,5:3,4:1,2,5
family= 2 2 1 0 0 0 new D6h genus #   336 with  1440 species is 0:1:0,5:3,4:1,3,4
family= 2 2 1 0 0 0 new D6h genus #   337 with  1440 species is 0:1:0,5:3,4:1,3,5
family= 2 2 1 0 0 0 new D6h genus #   338 with  1440 species is 0:1:0,5:3,4:1,4,5
family= 2 2 1 0 0 0 new D6h genus #   339 with  1440 species is 0:1:0,5:3,4:2,3,4
family= 2 2 1 0 0 0 new D6h genus #   340 with  1440 species is 0:1:0,5:3,4:2,3,5
family= 2 2 1 0 0 0 new D6h genus #   341 with  1440 species is 0:1:0,5:3,4:2,4,5
family= 2 2 1 0 0 0 new D6h genus #   342 with  1440 species is 0:1:0,5:3,4:3,4,5
family= 2 2 1 0 0 0 new D6h genus #   343 with  1440 species is 0:1:0,5:3,5:1,2,3
family= 2 2 1 0 0 0 new D6h genus #   344 with  1440 species is 0:1:0,5:3,5:1,2,4
family= 2 2 1 0 0 0 new D6h genus #   345 with  1440 species is 0:1:0,5:3,5:1,3,4
family= 2 2 1 0 0 0 new D6h genus #   346 with  1440 species is 0:1:0,5:3,5:2,3,4
family= 2 2 1 0 0 0 new D6h genus #   347 with  1440 species is 0:1:0,5:4,5:1,2,3
family= 2 2 1 0 0 0 new D6h genus #   348 with  1440 species is 0:1:0,5:4,5:1,2,4
family= 2 2 1 0 0 0 new D6h genus #   349 with  1440 species is 0:1:0,5:4,5:1,3,4
family= 2 2 1 0 0 0 new D6h genus #   350 with  1440 species is 0:1:0,5:4,5:2,3,4
family= 2 2 1 0 0 0 new D6h genus #   351 with   720 species is 0:1:2,3:2,3:0,1,4
family= 2 2 1 0 0 0 new D6h genus #   352 with   720 species is 0:1:2,3:2,3:0,1,5
family= 2 2 1 0 0 0 new D6h genus #   353 with   720 species is 0:1:2,3:2,3:0,4,5
family= 2 2 1 0 0 0 new D6h genus #   354 with   720 species is 0:1:2,3:2,3:1,4,5
family= 2 2 1 0 0 0 new D6h genus #   355 with  1440 species is 0:1:2,3:2,4:0,1,3
family= 2 2 1 0 0 0 new D6h genus #   356 with  1440 species is 0:1:2,3:2,4:0,1,4
family= 2 2 1 0 0 0 new D6h genus #   357 with  1440 species is 0:1:2,3:2,4:0,1,5
family= 2 2 1 0 0 0 new D6h genus #   358 with  1440 species is 0:1:2,3:2,4:0,3,4
family= 2 2 1 0 0 0 new D6h genus #   359 with  1440 species is 0:1:2,3:2,4:0,3,5
family= 2 2 1 0 0 0 new D6h genus #   360 with  1440 species is 0:1:2,3:2,4:0,4,5
family= 2 2 1 0 0 0 new D6h genus #   361 with  1440 species is 0:1:2,3:2,4:1,3,4
family= 2 2 1 0 0 0 new D6h genus #   362 with  1440 species is 0:1:2,3:2,4:1,3,5
family= 2 2 1 0 0 0 new D6h genus #   363 with  1440 species is 0:1:2,3:2,4:1,4,5
family= 2 2 1 0 0 0 new D6h genus #   364 with  1440 species is 0:1:2,3:2,4:3,4,5
family= 2 2 1 0 0 0 new D6h genus #   365 with  1440 species is 0:1:2,3:2,5:0,1,3
family= 2 2 1 0 0 0 new D6h genus #   366 with  1440 species is 0:1:2,3:2,5:0,1,4
family= 2 2 1 0 0 0 new D6h genus #   367 with  1440 species is 0:1:2,3:2,5:0,1,5
family= 2 2 1 0 0 0 new D6h genus #   368 with  1440 species is 0:1:2,3:2,5:0,3,4
family= 2 2 1 0 0 0 new D6h genus #   369 with  1440 species is 0:1:2,3:2,5:0,3,5
family= 2 2 1 0 0 0 new D6h genus #   370 with  1440 species is 0:1:2,3:2,5:0,4,5
family= 2 2 1 0 0 0 new D6h genus #   371 with  1440 species is 0:1:2,3:2,5:1,3,4
family= 2 2 1 0 0 0 new D6h genus #   372 with  1440 species is 0:1:2,3:2,5:1,3,5
family= 2 2 1 0 0 0 new D6h genus #   373 with  1440 species is 0:1:2,3:2,5:1,4,5
family= 2 2 1 0 0 0 new D6h genus #   374 with  1440 species is 0:1:2,3:2,5:3,4,5
family= 2 2 1 0 0 0 new D6h genus #   375 with  1440 species is 0:1:2,3:3,4:0,1,2
family= 2 2 1 0 0 0 new D6h genus #   376 with  1440 species is 0:1:2,3:3,4:0,1,4
family= 2 2 1 0 0 0 new D6h genus #   377 with  1440 species is 0:1:2,3:3,4:0,1,5
family= 2 2 1 0 0 0 new D6h genus #   378 with  1440 species is 0:1:2,3:3,4:0,2,4
family= 2 2 1 0 0 0 new D6h genus #   379 with  1440 species is 0:1:2,3:3,4:0,2,5
family= 2 2 1 0 0 0 new D6h genus #   380 with  1440 species is 0:1:2,3:3,4:0,4,5
family= 2 2 1 0 0 0 new D6h genus #   381 with  1440 species is 0:1:2,3:3,4:1,2,4
family= 2 2 1 0 0 0 new D6h genus #   382 with  1440 species is 0:1:2,3:3,4:1,2,5
family= 2 2 1 0 0 0 new D6h genus #   383 with  1440 species is 0:1:2,3:3,4:1,4,5
family= 2 2 1 0 0 0 new D6h genus #   384 with  1440 species is 0:1:2,3:3,4:2,4,5
family= 2 2 1 0 0 0 new D6h genus #   385 with  1440 species is 0:1:2,3:3,5:0,1,2
family= 2 2 1 0 0 0 new D6h genus #   386 with  1440 species is 0:1:2,3:3,5:0,1,4
family= 2 2 1 0 0 0 new D6h genus #   387 with  1440 species is 0:1:2,3:3,5:0,1,5
family= 2 2 1 0 0 0 new D6h genus #   388 with  1440 species is 0:1:2,3:3,5:0,2,4
family= 2 2 1 0 0 0 new D6h genus #   389 with  1440 species is 0:1:2,3:3,5:0,2,5
family= 2 2 1 0 0 0 new D6h genus #   390 with  1440 species is 0:1:2,3:3,5:0,4,5
family= 2 2 1 0 0 0 new D6h genus #   391 with  1440 species is 0:1:2,3:3,5:1,2,4
family= 2 2 1 0 0 0 new D6h genus #   392 with  1440 species is 0:1:2,3:3,5:1,2,5
family= 2 2 1 0 0 0 new D6h genus #   393 with  1440 species is 0:1:2,3:3,5:1,4,5
family= 2 2 1 0 0 0 new D6h genus #   394 with  1440 species is 0:1:2,3:3,5:2,4,5
family= 2 2 1 0 0 0 new D6h genus #   395 with  1440 species is 0:1:2,3:4,5:0,1,2
family= 2 2 1 0 0 0 new D6h genus #   396 with  1440 species is 0:1:2,3:4,5:0,1,3
family= 2 2 1 0 0 0 new D6h genus #   397 with  1440 species is 0:1:2,3:4,5:0,2,3
family= 2 2 1 0 0 0 new D6h genus #   398 with  1440 species is 0:1:2,3:4,5:0,2,4
family= 2 2 1 0 0 0 new D6h genus #   399 with  1440 species is 0:1:2,3:4,5:0,2,5
family= 2 2 1 0 0 0 new D6h genus #   400 with  1440 species is 0:1:2,3:4,5:0,3,4
family= 2 2 1 0 0 0 new D6h genus #   401 with  1440 species is 0:1:2,3:4,5:0,3,5
family= 2 2 1 0 0 0 new D6h genus #   402 with  1440 species is 0:1:2,3:4,5:0,4,5
family= 2 2 1 0 0 0 new D6h genus #   403 with  1440 species is 0:1:2,3:4,5:2,3,4
family= 2 2 1 0 0 0 new D6h genus #   404 with  1440 species is 0:1:2,3:4,5:2,3,5
family= 2 2 1 0 0 0 new D6h genus #   405 with   720 species is 0:1:2,4:2,4:0,1,3
family= 2 2 1 0 0 0 new D6h genus #   406 with   720 species is 0:1:2,4:2,4:0,1,5
family= 2 2 1 0 0 0 new D6h genus #   407 with   720 species is 0:1:2,4:2,4:0,3,5
family= 2 2 1 0 0 0 new D6h genus #   408 with   720 species is 0:1:2,4:2,4:1,3,5
family= 2 2 1 0 0 0 new D6h genus #   409 with  1440 species is 0:1:2,4:2,5:0,1,3
family= 2 2 1 0 0 0 new D6h genus #   410 with  1440 species is 0:1:2,4:2,5:0,1,4
family= 2 2 1 0 0 0 new D6h genus #   411 with  1440 species is 0:1:2,4:2,5:0,1,5
family= 2 2 1 0 0 0 new D6h genus #   412 with  1440 species is 0:1:2,4:2,5:0,3,4
family= 2 2 1 0 0 0 new D6h genus #   413 with  1440 species is 0:1:2,4:2,5:0,3,5
family= 2 2 1 0 0 0 new D6h genus #   414 with  1440 species is 0:1:2,4:2,5:0,4,5
family= 2 2 1 0 0 0 new D6h genus #   415 with  1440 species is 0:1:2,4:2,5:1,3,4
family= 2 2 1 0 0 0 new D6h genus #   416 with  1440 species is 0:1:2,4:2,5:1,3,5
family= 2 2 1 0 0 0 new D6h genus #   417 with  1440 species is 0:1:2,4:2,5:1,4,5
family= 2 2 1 0 0 0 new D6h genus #   418 with  1440 species is 0:1:2,4:2,5:3,4,5
family= 2 2 1 0 0 0 new D6h genus #   419 with  1440 species is 0:1:2,4:3,4:0,1,2
family= 2 2 1 0 0 0 new D6h genus #   420 with  1440 species is 0:1:2,4:3,4:0,1,3
family= 2 2 1 0 0 0 new D6h genus #   421 with  1440 species is 0:1:2,4:3,4:0,1,5
family= 2 2 1 0 0 0 new D6h genus #   422 with  1440 species is 0:1:2,4:3,4:0,2,3
family= 2 2 1 0 0 0 new D6h genus #   423 with  1440 species is 0:1:2,4:3,4:0,2,5
family= 2 2 1 0 0 0 new D6h genus #   424 with  1440 species is 0:1:2,4:3,4:0,3,5
family= 2 2 1 0 0 0 new D6h genus #   425 with  1440 species is 0:1:2,4:3,4:1,2,3
family= 2 2 1 0 0 0 new D6h genus #   426 with  1440 species is 0:1:2,4:3,4:1,2,5
family= 2 2 1 0 0 0 new D6h genus #   427 with  1440 species is 0:1:2,4:3,4:1,3,5
family= 2 2 1 0 0 0 new D6h genus #   428 with  1440 species is 0:1:2,4:3,4:2,3,5
family= 2 2 1 0 0 0 new D6h genus #   429 with  1440 species is 0:1:2,4:3,5:0,1,2
family= 2 2 1 0 0 0 new D6h genus #   430 with  1440 species is 0:1:2,4:3,5:0,1,3
family= 2 2 1 0 0 0 new D6h genus #   431 with  1440 species is 0:1:2,4:3,5:0,2,3
family= 2 2 1 0 0 0 new D6h genus #   432 with  1440 species is 0:1:2,4:3,5:0,2,4
family= 2 2 1 0 0 0 new D6h genus #   433 with  1440 species is 0:1:2,4:3,5:0,2,5
family= 2 2 1 0 0 0 new D6h genus #   434 with  1440 species is 0:1:2,4:3,5:0,3,4
family= 2 2 1 0 0 0 new D6h genus #   435 with  1440 species is 0:1:2,4:3,5:0,3,5
family= 2 2 1 0 0 0 new D6h genus #   436 with  1440 species is 0:1:2,4:3,5:0,4,5
family= 2 2 1 0 0 0 new D6h genus #   437 with  1440 species is 0:1:2,4:3,5:2,3,4
family= 2 2 1 0 0 0 new D6h genus #   438 with  1440 species is 0:1:2,4:3,5:2,3,5
family= 2 2 1 0 0 0 new D6h genus #   439 with   720 species is 0:1:2,5:2,5:0,1,3
family= 2 2 1 0 0 0 new D6h genus #   440 with   720 species is 0:1:2,5:2,5:0,3,4
family= 2 2 1 0 0 0 new D6h genus #   441 with  1440 species is 0:1:2,5:3,4:0,1,2
family= 2 2 1 0 0 0 new D6h genus #   442 with  1440 species is 0:1:2,5:3,4:0,1,3
family= 2 2 1 0 0 0 new D6h genus #   443 with  1440 species is 0:1:2,5:3,4:0,2,3
family= 2 2 1 0 0 0 new D6h genus #   444 with  1440 species is 0:1:2,5:3,4:0,2,4
family= 2 2 1 0 0 0 new D6h genus #   445 with  1440 species is 0:1:2,5:3,4:0,2,5
family= 2 2 1 0 0 0 new D6h genus #   446 with  1440 species is 0:1:2,5:3,4:0,3,4
family= 2 2 1 0 0 0 new D6h genus #   447 with  1440 species is 0:1:2,5:3,4:0,3,5
family= 2 2 1 0 0 0 new D6h genus #   448 with  1440 species is 0:1:2,5:3,4:0,4,5
family= 2 2 1 0 0 0 new D6h genus #   449 with  1440 species is 0:1:2,5:3,4:2,3,4
family= 2 2 1 0 0 0 new D6h genus #   450 with  1440 species is 0:1:2,5:3,4:2,3,5
family= 2 2 1 0 0 0 new D6h genus #   451 with   720 species is 0:1:3,4:3,4:0,1,2
family= 2 2 1 0 0 0 new D6h genus #   452 with   720 species is 0:1:3,4:3,4:0,2,5
family= 2 2 1 0 0 0 new D6h genus #   453 with   720 species is 0:2:0,1:1,2:3,4,5
family= 2 2 1 0 0 0 new D6h genus #   454 with  1440 species is 0:2:0,1:1,3:2,3,4
family= 2 2 1 0 0 0 new D6h genus #   455 with  1440 species is 0:2:0,1:1,3:2,3,5
family= 2 2 1 0 0 0 new D6h genus #   456 with  1440 species is 0:2:0,1:1,3:2,4,5
family= 2 2 1 0 0 0 new D6h genus #   457 with  1440 species is 0:2:0,1:1,3:3,4,5
family= 2 2 1 0 0 0 new D6h genus #   458 with  1440 species is 0:2:0,1:1,4:2,3,4
family= 2 2 1 0 0 0 new D6h genus #   459 with  1440 species is 0:2:0,1:1,4:2,3,5
family= 2 2 1 0 0 0 new D6h genus #   460 with  1440 species is 0:2:0,1:1,4:2,4,5
family= 2 2 1 0 0 0 new D6h genus #   461 with  1440 species is 0:2:0,1:1,4:3,4,5
family= 2 2 1 0 0 0 new D6h genus #   462 with  1440 species is 0:2:0,1:1,5:2,3,4
family= 2 2 1 0 0 0 new D6h genus #   463 with  1440 species is 0:2:0,1:1,5:2,3,5
family= 2 2 1 0 0 0 new D6h genus #   464 with  1440 species is 0:2:0,1:1,5:2,4,5
family= 2 2 1 0 0 0 new D6h genus #   465 with  1440 species is 0:2:0,1:1,5:3,4,5
family= 2 2 1 0 0 0 new D6h genus #   466 with  1440 species is 0:2:0,1:2,3:1,3,4
family= 2 2 1 0 0 0 new D6h genus #   467 with  1440 species is 0:2:0,1:2,3:1,3,5
family= 2 2 1 0 0 0 new D6h genus #   468 with  1440 species is 0:2:0,1:2,3:1,4,5
family= 2 2 1 0 0 0 new D6h genus #   469 with  1440 species is 0:2:0,1:2,3:3,4,5
family= 2 2 1 0 0 0 new D6h genus #   470 with  1440 species is 0:2:0,1:2,4:1,3,4
family= 2 2 1 0 0 0 new D6h genus #   471 with  1440 species is 0:2:0,1:2,4:1,3,5
family= 2 2 1 0 0 0 new D6h genus #   472 with  1440 species is 0:2:0,1:2,4:1,4,5
family= 2 2 1 0 0 0 new D6h genus #   473 with  1440 species is 0:2:0,1:2,4:3,4,5
family= 2 2 1 0 0 0 new D6h genus #   474 with  1440 species is 0:2:0,1:2,5:1,3,4
family= 2 2 1 0 0 0 new D6h genus #   475 with  1440 species is 0:2:0,1:2,5:1,3,5
family= 2 2 1 0 0 0 new D6h genus #   476 with  1440 species is 0:2:0,1:2,5:1,4,5
family= 2 2 1 0 0 0 new D6h genus #   477 with  1440 species is 0:2:0,1:2,5:3,4,5
family= 2 2 1 0 0 0 new D6h genus #   478 with  1440 species is 0:2:0,1:3,4:1,2,3
family= 2 2 1 0 0 0 new D6h genus #   479 with  1440 species is 0:2:0,1:3,4:1,2,4
family= 2 2 1 0 0 0 new D6h genus #   480 with  1440 species is 0:2:0,1:3,4:1,2,5
family= 2 2 1 0 0 0 new D6h genus #   481 with  1440 species is 0:2:0,1:3,4:1,3,4
family= 2 2 1 0 0 0 new D6h genus #   482 with  1440 species is 0:2:0,1:3,4:1,3,5
family= 2 2 1 0 0 0 new D6h genus #   483 with  1440 species is 0:2:0,1:3,4:1,4,5
family= 2 2 1 0 0 0 new D6h genus #   484 with  1440 species is 0:2:0,1:3,4:2,3,4
family= 2 2 1 0 0 0 new D6h genus #   485 with  1440 species is 0:2:0,1:3,4:2,3,5
family= 2 2 1 0 0 0 new D6h genus #   486 with  1440 species is 0:2:0,1:3,4:2,4,5
family= 2 2 1 0 0 0 new D6h genus #   487 with  1440 species is 0:2:0,1:3,4:3,4,5
family= 2 2 1 0 0 0 new D6h genus #   488 with  1440 species is 0:2:0,1:3,5:1,2,3
family= 2 2 1 0 0 0 new D6h genus #   489 with  1440 species is 0:2:0,1:3,5:1,2,4
family= 2 2 1 0 0 0 new D6h genus #   490 with  1440 species is 0:2:0,1:3,5:1,2,5
family= 2 2 1 0 0 0 new D6h genus #   491 with  1440 species is 0:2:0,1:3,5:1,3,4
family= 2 2 1 0 0 0 new D6h genus #   492 with  1440 species is 0:2:0,1:3,5:1,3,5
family= 2 2 1 0 0 0 new D6h genus #   493 with  1440 species is 0:2:0,1:3,5:1,4,5
family= 2 2 1 0 0 0 new D6h genus #   494 with  1440 species is 0:2:0,1:3,5:2,3,4
family= 2 2 1 0 0 0 new D6h genus #   495 with  1440 species is 0:2:0,1:3,5:2,3,5
family= 2 2 1 0 0 0 new D6h genus #   496 with  1440 species is 0:2:0,1:3,5:2,4,5
family= 2 2 1 0 0 0 new D6h genus #   497 with  1440 species is 0:2:0,1:3,5:3,4,5
family= 2 2 1 0 0 0 new D6h genus #   498 with  1440 species is 0:2:0,1:4,5:1,2,3
family= 2 2 1 0 0 0 new D6h genus #   499 with  1440 species is 0:2:0,1:4,5:1,2,4
family= 2 2 1 0 0 0 new D6h genus #   500 with  1440 species is 0:2:0,1:4,5:1,2,5
family= 2 2 1 0 0 0 new D6h genus #   501 with  1440 species is 0:2:0,1:4,5:1,3,4
family= 2 2 1 0 0 0 new D6h genus #   502 with  1440 species is 0:2:0,1:4,5:1,3,5
family= 2 2 1 0 0 0 new D6h genus #   503 with  1440 species is 0:2:0,1:4,5:1,4,5
family= 2 2 1 0 0 0 new D6h genus #   504 with  1440 species is 0:2:0,1:4,5:2,3,4
family= 2 2 1 0 0 0 new D6h genus #   505 with  1440 species is 0:2:0,1:4,5:2,3,5
family= 2 2 1 0 0 0 new D6h genus #   506 with  1440 species is 0:2:0,1:4,5:2,4,5
family= 2 2 1 0 0 0 new D6h genus #   507 with  1440 species is 0:2:0,1:4,5:3,4,5
family= 2 2 1 0 0 0 new D6h genus #   508 with  1440 species is 0:2:0,2:1,3:1,3,4
family= 2 2 1 0 0 0 new D6h genus #   509 with  1440 species is 0:2:0,2:1,3:1,3,5
family= 2 2 1 0 0 0 new D6h genus #   510 with  1440 species is 0:2:0,2:1,3:1,4,5
family= 2 2 1 0 0 0 new D6h genus #   511 with  1440 species is 0:2:0,2:1,3:3,4,5
family= 2 2 1 0 0 0 new D6h genus #   512 with  1440 species is 0:2:0,2:1,4:1,3,4
family= 2 2 1 0 0 0 new D6h genus #   513 with   720 species is 0:2:0,2:1,4:1,3,5
family= 2 2 1 0 0 0 new D6h genus #   514 with   720 species is 0:2:0,2:1,4:3,4,5
family= 2 2 1 0 0 0 new D6h genus #   515 with  1440 species is 0:2:0,2:3,4:1,3,4
family= 2 2 1 0 0 0 new D6h genus #   516 with  1440 species is 0:2:0,2:3,4:1,3,5
family= 2 2 1 0 0 0 new D6h genus #   517 with  1440 species is 0:2:0,2:3,4:1,4,5
family= 2 2 1 0 0 0 new D6h genus #   518 with  1440 species is 0:2:0,2:3,4:3,4,5
family= 2 2 1 0 0 0 new D6h genus #   519 with  1440 species is 0:2:0,2:3,5:1,3,4
family= 2 2 1 0 0 0 new D6h genus #   520 with   720 species is 0:2:0,2:3,5:1,3,5
family= 2 2 1 0 0 0 new D6h genus #   521 with   720 species is 0:2:0,2:3,5:3,4,5
family= 2 2 1 0 0 0 new D6h genus #   522 with  1440 species is 0:2:0,3:1,3:1,2,4
family= 2 2 1 0 0 0 new D6h genus #   523 with  1440 species is 0:2:0,3:1,3:1,2,5
family= 2 2 1 0 0 0 new D6h genus #   524 with  1440 species is 0:2:0,3:1,3:1,4,5
family= 2 2 1 0 0 0 new D6h genus #   525 with  1440 species is 0:2:0,3:1,3:2,4,5
family= 2 2 1 0 0 0 new D6h genus #   526 with  1440 species is 0:2:0,3:1,4:1,2,3
family= 2 2 1 0 0 0 new D6h genus #   527 with  1440 species is 0:2:0,3:1,4:1,2,4
family= 2 2 1 0 0 0 new D6h genus #   528 with  1440 species is 0:2:0,3:1,4:1,2,5
family= 2 2 1 0 0 0 new D6h genus #   529 with  1440 species is 0:2:0,3:1,4:1,3,4
family= 2 2 1 0 0 0 new D6h genus #   530 with  1440 species is 0:2:0,3:1,4:1,3,5
family= 2 2 1 0 0 0 new D6h genus #   531 with  1440 species is 0:2:0,3:1,4:1,4,5
family= 2 2 1 0 0 0 new D6h genus #   532 with  1440 species is 0:2:0,3:1,4:2,3,4
family= 2 2 1 0 0 0 new D6h genus #   533 with  1440 species is 0:2:0,3:1,4:2,3,5
family= 2 2 1 0 0 0 new D6h genus #   534 with  1440 species is 0:2:0,3:1,4:2,4,5
family= 2 2 1 0 0 0 new D6h genus #   535 with  1440 species is 0:2:0,3:1,4:3,4,5
family= 2 2 1 0 0 0 new D6h genus #   536 with  1440 species is 0:2:0,3:1,5:1,2,3
family= 2 2 1 0 0 0 new D6h genus #   537 with  1440 species is 0:2:0,3:1,5:1,2,4
family= 2 2 1 0 0 0 new D6h genus #   538 with  1440 species is 0:2:0,3:1,5:1,2,5
family= 2 2 1 0 0 0 new D6h genus #   539 with  1440 species is 0:2:0,3:1,5:1,3,4
family= 2 2 1 0 0 0 new D6h genus #   540 with  1440 species is 0:2:0,3:1,5:1,3,5
family= 2 2 1 0 0 0 new D6h genus #   541 with  1440 species is 0:2:0,3:1,5:1,4,5
family= 2 2 1 0 0 0 new D6h genus #   542 with  1440 species is 0:2:0,3:1,5:2,3,4
family= 2 2 1 0 0 0 new D6h genus #   543 with  1440 species is 0:2:0,3:1,5:2,3,5
family= 2 2 1 0 0 0 new D6h genus #   544 with  1440 species is 0:2:0,3:1,5:2,4,5
family= 2 2 1 0 0 0 new D6h genus #   545 with  1440 species is 0:2:0,3:1,5:3,4,5
family= 2 2 1 0 0 0 new D6h genus #   546 with  1440 species is 0:2:0,3:2,3:1,4,5
family= 2 2 1 0 0 0 new D6h genus #   547 with  1440 species is 0:2:0,3:2,4:1,3,4
family= 2 2 1 0 0 0 new D6h genus #   548 with  1440 species is 0:2:0,3:2,4:1,3,5
family= 2 2 1 0 0 0 new D6h genus #   549 with  1440 species is 0:2:0,3:2,4:1,4,5
family= 2 2 1 0 0 0 new D6h genus #   550 with  1440 species is 0:2:0,3:2,4:3,4,5
family= 2 2 1 0 0 0 new D6h genus #   551 with  1440 species is 0:2:0,3:2,5:1,3,4
family= 2 2 1 0 0 0 new D6h genus #   552 with   720 species is 0:2:0,3:2,5:1,3,5
family= 2 2 1 0 0 0 new D6h genus #   553 with   720 species is 0:2:0,3:2,5:3,4,5
family= 2 2 1 0 0 0 new D6h genus #   554 with  1440 species is 0:2:0,3:3,4:1,2,4
family= 2 2 1 0 0 0 new D6h genus #   555 with  1440 species is 0:2:0,3:3,4:1,2,5
family= 2 2 1 0 0 0 new D6h genus #   556 with  1440 species is 0:2:0,3:3,4:1,4,5
family= 2 2 1 0 0 0 new D6h genus #   557 with  1440 species is 0:2:0,3:3,4:2,4,5
family= 2 2 1 0 0 0 new D6h genus #   558 with  1440 species is 0:2:0,3:3,5:1,2,4
family= 2 2 1 0 0 0 new D6h genus #   559 with  1440 species is 0:2:0,3:3,5:1,2,5
family= 2 2 1 0 0 0 new D6h genus #   560 with  1440 species is 0:2:0,3:3,5:1,4,5
family= 2 2 1 0 0 0 new D6h genus #   561 with  1440 species is 0:2:0,3:3,5:2,4,5
family= 2 2 1 0 0 0 new D6h genus #   562 with  1440 species is 0:2:0,3:4,5:1,2,3
family= 2 2 1 0 0 0 new D6h genus #   563 with  1440 species is 0:2:0,3:4,5:1,2,4
family= 2 2 1 0 0 0 new D6h genus #   564 with  1440 species is 0:2:0,3:4,5:1,2,5
family= 2 2 1 0 0 0 new D6h genus #   565 with  1440 species is 0:2:0,3:4,5:1,3,4
family= 2 2 1 0 0 0 new D6h genus #   566 with  1440 species is 0:2:0,3:4,5:1,3,5
family= 2 2 1 0 0 0 new D6h genus #   567 with  1440 species is 0:2:0,3:4,5:1,4,5
family= 2 2 1 0 0 0 new D6h genus #   568 with  1440 species is 0:2:0,3:4,5:2,3,4
family= 2 2 1 0 0 0 new D6h genus #   569 with  1440 species is 0:2:0,3:4,5:2,3,5
family= 2 2 1 0 0 0 new D6h genus #   570 with  1440 species is 0:2:0,3:4,5:2,4,5
family= 2 2 1 0 0 0 new D6h genus #   571 with  1440 species is 0:2:0,3:4,5:3,4,5
family= 2 2 1 0 0 0 new D6h genus #   572 with  1440 species is 0:2:0,4:1,3:1,2,3
family= 2 2 1 0 0 0 new D6h genus #   573 with  1440 species is 0:2:0,4:1,3:1,2,4
family= 2 2 1 0 0 0 new D6h genus #   574 with  1440 species is 0:2:0,4:1,3:1,2,5
family= 2 2 1 0 0 0 new D6h genus #   575 with  1440 species is 0:2:0,4:1,3:1,3,4
family= 2 2 1 0 0 0 new D6h genus #   576 with  1440 species is 0:2:0,4:1,3:1,3,5
family= 2 2 1 0 0 0 new D6h genus #   577 with  1440 species is 0:2:0,4:1,3:1,4,5
family= 2 2 1 0 0 0 new D6h genus #   578 with  1440 species is 0:2:0,4:1,3:2,3,4
family= 2 2 1 0 0 0 new D6h genus #   579 with  1440 species is 0:2:0,4:1,3:2,3,5
family= 2 2 1 0 0 0 new D6h genus #   580 with  1440 species is 0:2:0,4:1,3:2,4,5
family= 2 2 1 0 0 0 new D6h genus #   581 with  1440 species is 0:2:0,4:1,3:3,4,5
family= 2 2 1 0 0 0 new D6h genus #   582 with  1440 species is 0:2:0,4:1,4:1,2,3
family= 2 2 1 0 0 0 new D6h genus #   583 with  1440 species is 0:2:0,4:1,4:1,2,5
family= 2 2 1 0 0 0 new D6h genus #   584 with  1440 species is 0:2:0,4:1,4:1,3,5
family= 2 2 1 0 0 0 new D6h genus #   585 with  1440 species is 0:2:0,4:1,4:2,3,5
family= 2 2 1 0 0 0 new D6h genus #   586 with  1440 species is 0:2:0,4:1,5:1,2,3
family= 2 2 1 0 0 0 new D6h genus #   587 with  1440 species is 0:2:0,4:1,5:1,2,4
family= 2 2 1 0 0 0 new D6h genus #   588 with  1440 species is 0:2:0,4:1,5:1,2,5
family= 2 2 1 0 0 0 new D6h genus #   589 with  1440 species is 0:2:0,4:1,5:1,3,4
family= 2 2 1 0 0 0 new D6h genus #   590 with  1440 species is 0:2:0,4:1,5:1,3,5
family= 2 2 1 0 0 0 new D6h genus #   591 with  1440 species is 0:2:0,4:1,5:1,4,5
family= 2 2 1 0 0 0 new D6h genus #   592 with  1440 species is 0:2:0,4:1,5:2,3,4
family= 2 2 1 0 0 0 new D6h genus #   593 with  1440 species is 0:2:0,4:1,5:2,3,5
family= 2 2 1 0 0 0 new D6h genus #   594 with  1440 species is 0:2:0,4:1,5:2,4,5
family= 2 2 1 0 0 0 new D6h genus #   595 with  1440 species is 0:2:0,4:1,5:3,4,5
family= 2 2 1 0 0 0 new D6h genus #   596 with  1440 species is 0:2:0,4:2,3:1,3,4
family= 2 2 1 0 0 0 new D6h genus #   597 with  1440 species is 0:2:0,4:2,3:1,3,5
family= 2 2 1 0 0 0 new D6h genus #   598 with  1440 species is 0:2:0,4:2,3:1,4,5
family= 2 2 1 0 0 0 new D6h genus #   599 with  1440 species is 0:2:0,4:2,3:3,4,5
family= 2 2 1 0 0 0 new D6h genus #   600 with   720 species is 0:2:0,4:2,4:1,3,5
family= 2 2 1 0 0 0 new D6h genus #   601 with  1440 species is 0:2:0,4:3,4:1,2,3
family= 2 2 1 0 0 0 new D6h genus #   602 with  1440 species is 0:2:0,4:3,4:1,2,5
family= 2 2 1 0 0 0 new D6h genus #   603 with  1440 species is 0:2:0,4:3,4:1,3,5
family= 2 2 1 0 0 0 new D6h genus #   604 with  1440 species is 0:2:0,4:3,4:2,3,5
family= 2 2 1 0 0 0 new D6h genus #   605 with  1440 species is 0:2:0,4:3,5:1,2,3
family= 2 2 1 0 0 0 new D6h genus #   606 with  1440 species is 0:2:0,4:3,5:1,2,4
family= 2 2 1 0 0 0 new D6h genus #   607 with  1440 species is 0:2:0,4:3,5:1,2,5
family= 2 2 1 0 0 0 new D6h genus #   608 with  1440 species is 0:2:0,4:3,5:1,3,4
family= 2 2 1 0 0 0 new D6h genus #   609 with  1440 species is 0:2:0,4:3,5:1,3,5
family= 2 2 1 0 0 0 new D6h genus #   610 with  1440 species is 0:2:0,4:3,5:1,4,5
family= 2 2 1 0 0 0 new D6h genus #   611 with  1440 species is 0:2:0,4:3,5:2,3,4
family= 2 2 1 0 0 0 new D6h genus #   612 with  1440 species is 0:2:0,4:3,5:2,3,5
family= 2 2 1 0 0 0 new D6h genus #   613 with  1440 species is 0:2:0,4:3,5:2,4,5
family= 2 2 1 0 0 0 new D6h genus #   614 with  1440 species is 0:2:0,4:3,5:3,4,5
family= 2 2 1 0 0 0 new D6h genus #   615 with  1440 species is 0:2:0,4:4,5:1,2,3
family= 2 2 1 0 0 0 new D6h genus #   616 with  1440 species is 0:2:0,4:4,5:1,2,5
family= 2 2 1 0 0 0 new D6h genus #   617 with  1440 species is 0:2:0,4:4,5:1,3,5
family= 2 2 1 0 0 0 new D6h genus #   618 with  1440 species is 0:2:0,4:4,5:2,3,5
family= 2 2 1 0 0 0 new D6h genus #   619 with  1440 species is 0:2:0,5:1,3:1,2,3
family= 2 2 1 0 0 0 new D6h genus #   620 with  1440 species is 0:2:0,5:1,3:1,2,4
family= 2 2 1 0 0 0 new D6h genus #   621 with  1440 species is 0:2:0,5:1,3:1,2,5
family= 2 2 1 0 0 0 new D6h genus #   622 with  1440 species is 0:2:0,5:1,3:1,3,4
family= 2 2 1 0 0 0 new D6h genus #   623 with  1440 species is 0:2:0,5:1,3:1,3,5
family= 2 2 1 0 0 0 new D6h genus #   624 with  1440 species is 0:2:0,5:1,3:1,4,5
family= 2 2 1 0 0 0 new D6h genus #   625 with  1440 species is 0:2:0,5:1,3:2,3,4
family= 2 2 1 0 0 0 new D6h genus #   626 with  1440 species is 0:2:0,5:1,3:2,3,5
family= 2 2 1 0 0 0 new D6h genus #   627 with  1440 species is 0:2:0,5:1,3:2,4,5
family= 2 2 1 0 0 0 new D6h genus #   628 with  1440 species is 0:2:0,5:1,3:3,4,5
family= 2 2 1 0 0 0 new D6h genus #   629 with  1440 species is 0:2:0,5:1,4:1,2,3
family= 2 2 1 0 0 0 new D6h genus #   630 with  1440 species is 0:2:0,5:1,4:1,2,4
family= 2 2 1 0 0 0 new D6h genus #   631 with  1440 species is 0:2:0,5:1,4:1,2,5
family= 2 2 1 0 0 0 new D6h genus #   632 with  1440 species is 0:2:0,5:1,4:1,3,4
family= 2 2 1 0 0 0 new D6h genus #   633 with  1440 species is 0:2:0,5:1,4:1,3,5
family= 2 2 1 0 0 0 new D6h genus #   634 with  1440 species is 0:2:0,5:1,4:1,4,5
family= 2 2 1 0 0 0 new D6h genus #   635 with  1440 species is 0:2:0,5:1,4:2,3,4
family= 2 2 1 0 0 0 new D6h genus #   636 with  1440 species is 0:2:0,5:1,4:2,3,5
family= 2 2 1 0 0 0 new D6h genus #   637 with  1440 species is 0:2:0,5:1,4:2,4,5
family= 2 2 1 0 0 0 new D6h genus #   638 with  1440 species is 0:2:0,5:1,4:3,4,5
family= 2 2 1 0 0 0 new D6h genus #   639 with  1440 species is 0:2:0,5:1,5:1,2,3
family= 2 2 1 0 0 0 new D6h genus #   640 with  1440 species is 0:2:0,5:1,5:1,2,4
family= 2 2 1 0 0 0 new D6h genus #   641 with  1440 species is 0:2:0,5:1,5:1,3,4
family= 2 2 1 0 0 0 new D6h genus #   642 with  1440 species is 0:2:0,5:1,5:2,3,4
family= 2 2 1 0 0 0 new D6h genus #   643 with  1440 species is 0:2:0,5:2,3:1,3,4
family= 2 2 1 0 0 0 new D6h genus #   644 with   720 species is 0:2:0,5:2,3:1,3,5
family= 2 2 1 0 0 0 new D6h genus #   645 with   720 species is 0:2:0,5:2,3:3,4,5
family= 2 2 1 0 0 0 new D6h genus #   646 with  1440 species is 0:2:0,5:3,4:1,2,3
family= 2 2 1 0 0 0 new D6h genus #   647 with  1440 species is 0:2:0,5:3,4:1,2,4
family= 2 2 1 0 0 0 new D6h genus #   648 with  1440 species is 0:2:0,5:3,4:1,2,5
family= 2 2 1 0 0 0 new D6h genus #   649 with  1440 species is 0:2:0,5:3,4:1,3,4
family= 2 2 1 0 0 0 new D6h genus #   650 with  1440 species is 0:2:0,5:3,4:1,3,5
family= 2 2 1 0 0 0 new D6h genus #   651 with  1440 species is 0:2:0,5:3,4:1,4,5
family= 2 2 1 0 0 0 new D6h genus #   652 with  1440 species is 0:2:0,5:3,4:2,3,4
family= 2 2 1 0 0 0 new D6h genus #   653 with  1440 species is 0:2:0,5:3,4:2,3,5
family= 2 2 1 0 0 0 new D6h genus #   654 with  1440 species is 0:2:0,5:3,4:2,4,5
family= 2 2 1 0 0 0 new D6h genus #   655 with  1440 species is 0:2:0,5:3,4:3,4,5
family= 2 2 1 0 0 0 new D6h genus #   656 with  1440 species is 0:2:0,5:3,5:1,2,3
family= 2 2 1 0 0 0 new D6h genus #   657 with  1440 species is 0:2:0,5:3,5:1,2,4
family= 2 2 1 0 0 0 new D6h genus #   658 with  1440 species is 0:2:0,5:3,5:1,3,4
family= 2 2 1 0 0 0 new D6h genus #   659 with  1440 species is 0:2:0,5:3,5:2,3,4
family= 2 2 1 0 0 0 new D6h genus #   660 with  1440 species is 0:2:0,5:4,5:1,2,3
family= 2 2 1 0 0 0 new D6h genus #   661 with  1440 species is 0:2:0,5:4,5:1,2,4
family= 2 2 1 0 0 0 new D6h genus #   662 with  1440 species is 0:2:0,5:4,5:1,3,4
family= 2 2 1 0 0 0 new D6h genus #   663 with  1440 species is 0:2:0,5:4,5:2,3,4
family= 2 2 1 0 0 0 new D6h genus #   664 with   720 species is 0:2:1,3:1,3:0,2,4
family= 2 2 1 0 0 0 new D6h genus #   665 with   720 species is 0:2:1,3:1,3:0,2,5
family= 2 2 1 0 0 0 new D6h genus #   666 with   720 species is 0:2:1,3:1,3:0,4,5
family= 2 2 1 0 0 0 new D6h genus #   667 with   720 species is 0:2:1,3:1,3:2,4,5
family= 2 2 1 0 0 0 new D6h genus #   668 with  1440 species is 0:2:1,3:1,4:0,2,3
family= 2 2 1 0 0 0 new D6h genus #   669 with  1440 species is 0:2:1,3:1,4:0,2,4
family= 2 2 1 0 0 0 new D6h genus #   670 with  1440 species is 0:2:1,3:1,4:0,2,5
family= 2 2 1 0 0 0 new D6h genus #   671 with  1440 species is 0:2:1,3:1,4:0,3,4
family= 2 2 1 0 0 0 new D6h genus #   672 with  1440 species is 0:2:1,3:1,4:0,3,5
family= 2 2 1 0 0 0 new D6h genus #   673 with  1440 species is 0:2:1,3:1,4:0,4,5
family= 2 2 1 0 0 0 new D6h genus #   674 with  1440 species is 0:2:1,3:1,4:2,3,4
family= 2 2 1 0 0 0 new D6h genus #   675 with  1440 species is 0:2:1,3:1,4:2,3,5
family= 2 2 1 0 0 0 new D6h genus #   676 with  1440 species is 0:2:1,3:1,4:2,4,5
family= 2 2 1 0 0 0 new D6h genus #   677 with  1440 species is 0:2:1,3:1,4:3,4,5
family= 2 2 1 0 0 0 new D6h genus #   678 with  1440 species is 0:2:1,3:1,5:0,2,3
family= 2 2 1 0 0 0 new D6h genus #   679 with   720 species is 0:2:1,3:1,5:0,2,4
family= 2 2 1 0 0 0 new D6h genus #   680 with  1440 species is 0:2:1,3:1,5:0,3,4
family= 2 2 1 0 0 0 new D6h genus #   681 with  1440 species is 0:2:1,3:1,5:0,3,5
family= 2 2 1 0 0 0 new D6h genus #   682 with  1440 species is 0:2:1,3:1,5:0,4,5
family= 2 2 1 0 0 0 new D6h genus #   683 with   720 species is 0:2:1,3:1,5:3,4,5
family= 2 2 1 0 0 0 new D6h genus #   684 with  1440 species is 0:2:1,3:3,4:0,1,2
family= 2 2 1 0 0 0 new D6h genus #   685 with  1440 species is 0:2:1,3:3,4:0,1,4
family= 2 2 1 0 0 0 new D6h genus #   686 with  1440 species is 0:2:1,3:3,4:0,1,5
family= 2 2 1 0 0 0 new D6h genus #   687 with  1440 species is 0:2:1,3:3,4:0,2,4
family= 2 2 1 0 0 0 new D6h genus #   688 with  1440 species is 0:2:1,3:3,4:0,2,5
family= 2 2 1 0 0 0 new D6h genus #   689 with  1440 species is 0:2:1,3:3,4:0,4,5
family= 2 2 1 0 0 0 new D6h genus #   690 with  1440 species is 0:2:1,3:3,4:1,2,4
family= 2 2 1 0 0 0 new D6h genus #   691 with  1440 species is 0:2:1,3:3,4:1,2,5
family= 2 2 1 0 0 0 new D6h genus #   692 with  1440 species is 0:2:1,3:3,4:1,4,5
family= 2 2 1 0 0 0 new D6h genus #   693 with  1440 species is 0:2:1,3:3,4:2,4,5
family= 2 2 1 0 0 0 new D6h genus #   694 with  1440 species is 0:2:1,3:3,5:0,1,2
family= 2 2 1 0 0 0 new D6h genus #   695 with  1440 species is 0:2:1,3:3,5:0,1,4
family= 2 2 1 0 0 0 new D6h genus #   696 with  1440 species is 0:2:1,3:3,5:0,1,5
family= 2 2 1 0 0 0 new D6h genus #   697 with  1440 species is 0:2:1,3:3,5:0,2,4
family= 2 2 1 0 0 0 new D6h genus #   698 with  1440 species is 0:2:1,3:3,5:0,2,5
family= 2 2 1 0 0 0 new D6h genus #   699 with  1440 species is 0:2:1,3:3,5:0,4,5
family= 2 2 1 0 0 0 new D6h genus #   700 with  1440 species is 0:2:1,3:3,5:1,2,4
family= 2 2 1 0 0 0 new D6h genus #   701 with  1440 species is 0:2:1,3:3,5:1,2,5
family= 2 2 1 0 0 0 new D6h genus #   702 with  1440 species is 0:2:1,3:3,5:1,4,5
family= 2 2 1 0 0 0 new D6h genus #   703 with  1440 species is 0:2:1,3:3,5:2,4,5
family= 2 2 1 0 0 0 new D6h genus #   704 with  1440 species is 0:2:1,3:4,5:0,1,2
family= 2 2 1 0 0 0 new D6h genus #   705 with  1440 species is 0:2:1,3:4,5:0,1,3
family= 2 2 1 0 0 0 new D6h genus #   706 with  1440 species is 0:2:1,3:4,5:0,1,4
family= 2 2 1 0 0 0 new D6h genus #   707 with  1440 species is 0:2:1,3:4,5:0,1,5
family= 2 2 1 0 0 0 new D6h genus #   708 with  1440 species is 0:2:1,3:4,5:0,2,3
family= 2 2 1 0 0 0 new D6h genus #   709 with  1440 species is 0:2:1,3:4,5:0,2,4
family= 2 2 1 0 0 0 new D6h genus #   710 with  1440 species is 0:2:1,3:4,5:0,2,5
family= 2 2 1 0 0 0 new D6h genus #   711 with  1440 species is 0:2:1,3:4,5:0,3,4
family= 2 2 1 0 0 0 new D6h genus #   712 with  1440 species is 0:2:1,3:4,5:0,3,5
family= 2 2 1 0 0 0 new D6h genus #   713 with  1440 species is 0:2:1,3:4,5:0,4,5
family= 2 2 1 0 0 0 new D6h genus #   714 with  1440 species is 0:2:1,3:4,5:1,2,3
family= 2 2 1 0 0 0 new D6h genus #   715 with  1440 species is 0:2:1,3:4,5:1,2,4
family= 2 2 1 0 0 0 new D6h genus #   716 with  1440 species is 0:2:1,3:4,5:1,2,5
family= 2 2 1 0 0 0 new D6h genus #   717 with  1440 species is 0:2:1,3:4,5:1,3,4
family= 2 2 1 0 0 0 new D6h genus #   718 with  1440 species is 0:2:1,3:4,5:1,3,5
family= 2 2 1 0 0 0 new D6h genus #   719 with  1440 species is 0:2:1,3:4,5:1,4,5
family= 2 2 1 0 0 0 new D6h genus #   720 with  1440 species is 0:2:1,3:4,5:2,3,4
family= 2 2 1 0 0 0 new D6h genus #   721 with  1440 species is 0:2:1,3:4,5:2,3,5
family= 2 2 1 0 0 0 new D6h genus #   722 with  1440 species is 0:2:1,3:4,5:2,4,5
family= 2 2 1 0 0 0 new D6h genus #   723 with  1440 species is 0:2:1,3:4,5:3,4,5
family= 2 2 1 0 0 0 new D6h genus #   724 with   720 species is 0:2:1,4:1,4:0,2,3
family= 2 2 1 0 0 0 new D6h genus #   725 with   720 species is 0:2:1,4:1,4:0,3,5
family= 2 2 1 0 0 0 new D6h genus #   726 with  1440 species is 0:2:1,4:3,4:0,1,2
family= 2 2 1 0 0 0 new D6h genus #   727 with  1440 species is 0:2:1,4:3,4:0,1,3
family= 2 2 1 0 0 0 new D6h genus #   728 with  1440 species is 0:2:1,4:3,4:0,1,5
family= 2 2 1 0 0 0 new D6h genus #   729 with  1440 species is 0:2:1,4:3,4:0,2,3
family= 2 2 1 0 0 0 new D6h genus #   730 with  1440 species is 0:2:1,4:3,4:0,2,5
family= 2 2 1 0 0 0 new D6h genus #   731 with  1440 species is 0:2:1,4:3,4:0,3,5
family= 2 2 1 0 0 0 new D6h genus #   732 with  1440 species is 0:2:1,4:3,4:1,2,3
family= 2 2 1 0 0 0 new D6h genus #   733 with  1440 species is 0:2:1,4:3,4:1,2,5
family= 2 2 1 0 0 0 new D6h genus #   734 with  1440 species is 0:2:1,4:3,4:1,3,5
family= 2 2 1 0 0 0 new D6h genus #   735 with  1440 species is 0:2:1,4:3,4:2,3,5
family= 2 2 1 0 0 0 new D6h genus #   736 with   720 species is 0:2:1,4:3,5:0,1,2
family= 2 2 1 0 0 0 new D6h genus #   737 with  1440 species is 0:2:1,4:3,5:0,1,3
family= 2 2 1 0 0 0 new D6h genus #   738 with  1440 species is 0:2:1,4:3,5:0,1,4
family= 2 2 1 0 0 0 new D6h genus #   739 with  1440 species is 0:2:1,4:3,5:0,1,5
family= 2 2 1 0 0 0 new D6h genus #   740 with  1440 species is 0:2:1,4:3,5:0,2,3
family= 2 2 1 0 0 0 new D6h genus #   741 with   720 species is 0:2:1,4:3,5:0,2,4
family= 2 2 1 0 0 0 new D6h genus #   742 with  1440 species is 0:2:1,4:3,5:0,3,4
family= 2 2 1 0 0 0 new D6h genus #   743 with  1440 species is 0:2:1,4:3,5:0,3,5
family= 2 2 1 0 0 0 new D6h genus #   744 with  1440 species is 0:2:1,4:3,5:0,4,5
family= 2 2 1 0 0 0 new D6h genus #   745 with  1440 species is 0:2:1,4:3,5:1,3,4
family= 2 2 1 0 0 0 new D6h genus #   746 with   720 species is 0:2:1,4:3,5:1,3,5
family= 2 2 1 0 0 0 new D6h genus #   747 with   720 species is 0:2:1,4:3,5:3,4,5
family= 2 2 1 0 0 0 new D6h genus #   748 with   720 species is 0:2:3,4:3,4:0,1,2
family= 2 2 1 0 0 0 new D6h genus #   749 with   720 species is 0:2:3,4:3,4:0,1,5
family= 2 2 1 0 0 0 new D6h genus #   750 with   720 species is 0:2:3,4:3,4:0,2,5
family= 2 2 1 0 0 0 new D6h genus #   751 with   720 species is 0:2:3,4:3,4:1,2,5
family= 2 2 1 0 0 0 new D6h genus #   752 with  1440 species is 0:2:3,4:3,5:0,1,2
family= 2 2 1 0 0 0 new D6h genus #   753 with  1440 species is 0:2:3,4:3,5:0,1,4
family= 2 2 1 0 0 0 new D6h genus #   754 with  1440 species is 0:2:3,4:3,5:0,1,5
family= 2 2 1 0 0 0 new D6h genus #   755 with  1440 species is 0:2:3,4:3,5:0,2,4
family= 2 2 1 0 0 0 new D6h genus #   756 with  1440 species is 0:2:3,4:3,5:0,2,5
family= 2 2 1 0 0 0 new D6h genus #   757 with  1440 species is 0:2:3,4:3,5:0,4,5
family= 2 2 1 0 0 0 new D6h genus #   758 with  1440 species is 0:2:3,4:3,5:1,2,4
family= 2 2 1 0 0 0 new D6h genus #   759 with  1440 species is 0:2:3,4:3,5:1,2,5
family= 2 2 1 0 0 0 new D6h genus #   760 with  1440 species is 0:2:3,4:3,5:1,4,5
family= 2 2 1 0 0 0 new D6h genus #   761 with  1440 species is 0:2:3,4:3,5:2,4,5
family= 2 2 1 0 0 0 new D6h genus #   762 with   720 species is 0:2:3,4:4,5:0,1,2
family= 2 2 1 0 0 0 new D6h genus #   763 with  1440 species is 0:2:3,4:4,5:0,1,3
family= 2 2 1 0 0 0 new D6h genus #   764 with  1440 species is 0:2:3,4:4,5:0,1,5
family= 2 2 1 0 0 0 new D6h genus #   765 with  1440 species is 0:2:3,4:4,5:0,2,3
family= 2 2 1 0 0 0 new D6h genus #   766 with  1440 species is 0:2:3,4:4,5:0,3,5
family= 2 2 1 0 0 0 new D6h genus #   767 with   720 species is 0:2:3,4:4,5:1,3,5
family= 2 2 1 0 0 0 new D6h genus #   768 with   360 species is 0:2:3,5:3,5:0,1,2
family= 2 2 1 0 0 0 new D6h genus #   769 with   720 species is 0:2:3,5:3,5:0,1,4
family= 2 2 1 0 0 0 new D6h genus #   770 with   360 species is 0:2:3,5:3,5:0,2,4
family= 2 2 1 0 0 0 new D6h genus #   771 with  1440 species is 0:3:0,1:1,2:2,3,4
family= 2 2 1 0 0 0 new D6h genus #   772 with  1440 species is 0:3:0,1:1,2:2,3,5
family= 2 2 1 0 0 0 new D6h genus #   773 with  1440 species is 0:3:0,1:1,2:2,4,5
family= 2 2 1 0 0 0 new D6h genus #   774 with  1440 species is 0:3:0,1:1,2:3,4,5
family= 2 2 1 0 0 0 new D6h genus #   775 with  1440 species is 0:3:0,1:1,3:2,4,5
family= 2 2 1 0 0 0 new D6h genus #   776 with  1440 species is 0:3:0,1:1,4:2,3,4
family= 2 2 1 0 0 0 new D6h genus #   777 with  1440 species is 0:3:0,1:1,4:2,3,5
family= 2 2 1 0 0 0 new D6h genus #   778 with  1440 species is 0:3:0,1:1,4:2,4,5
family= 2 2 1 0 0 0 new D6h genus #   779 with  1440 species is 0:3:0,1:1,4:3,4,5
family= 2 2 1 0 0 0 new D6h genus #   780 with  1440 species is 0:3:0,1:1,5:2,3,4
family= 2 2 1 0 0 0 new D6h genus #   781 with  1440 species is 0:3:0,1:1,5:2,3,5
family= 2 2 1 0 0 0 new D6h genus #   782 with  1440 species is 0:3:0,1:1,5:2,4,5
family= 2 2 1 0 0 0 new D6h genus #   783 with  1440 species is 0:3:0,1:1,5:3,4,5
family= 2 2 1 0 0 0 new D6h genus #   784 with  1440 species is 0:3:0,1:2,3:1,2,4
family= 2 2 1 0 0 0 new D6h genus #   785 with  1440 species is 0:3:0,1:2,3:1,4,5
family= 2 2 1 0 0 0 new D6h genus #   786 with  1440 species is 0:3:0,1:2,4:1,2,3
family= 2 2 1 0 0 0 new D6h genus #   787 with  1440 species is 0:3:0,1:2,4:1,2,4
family= 2 2 1 0 0 0 new D6h genus #   788 with  1440 species is 0:3:0,1:2,4:1,2,5
family= 2 2 1 0 0 0 new D6h genus #   789 with  1440 species is 0:3:0,1:2,4:1,3,4
family= 2 2 1 0 0 0 new D6h genus #   790 with  1440 species is 0:3:0,1:2,4:1,3,5
family= 2 2 1 0 0 0 new D6h genus #   791 with  1440 species is 0:3:0,1:2,4:1,4,5
family= 2 2 1 0 0 0 new D6h genus #   792 with  1440 species is 0:3:0,1:2,4:2,3,4
family= 2 2 1 0 0 0 new D6h genus #   793 with  1440 species is 0:3:0,1:2,4:2,3,5
family= 2 2 1 0 0 0 new D6h genus #   794 with  1440 species is 0:3:0,1:2,4:2,4,5
family= 2 2 1 0 0 0 new D6h genus #   795 with  1440 species is 0:3:0,1:2,4:3,4,5
family= 2 2 1 0 0 0 new D6h genus #   796 with  1440 species is 0:3:0,1:2,5:1,2,3
family= 2 2 1 0 0 0 new D6h genus #   797 with  1440 species is 0:3:0,1:2,5:1,2,4
family= 2 2 1 0 0 0 new D6h genus #   798 with  1440 species is 0:3:0,1:2,5:1,2,5
family= 2 2 1 0 0 0 new D6h genus #   799 with  1440 species is 0:3:0,1:2,5:1,3,4
family= 2 2 1 0 0 0 new D6h genus #   800 with  1440 species is 0:3:0,1:2,5:1,3,5
family= 2 2 1 0 0 0 new D6h genus #   801 with  1440 species is 0:3:0,1:2,5:1,4,5
family= 2 2 1 0 0 0 new D6h genus #   802 with  1440 species is 0:3:0,1:2,5:2,3,4
family= 2 2 1 0 0 0 new D6h genus #   803 with  1440 species is 0:3:0,1:2,5:2,3,5
family= 2 2 1 0 0 0 new D6h genus #   804 with  1440 species is 0:3:0,1:2,5:2,4,5
family= 2 2 1 0 0 0 new D6h genus #   805 with  1440 species is 0:3:0,1:2,5:3,4,5
family= 2 2 1 0 0 0 new D6h genus #   806 with  1440 species is 0:3:0,1:3,4:1,2,4
family= 2 2 1 0 0 0 new D6h genus #   807 with  1440 species is 0:3:0,1:3,4:1,2,5
family= 2 2 1 0 0 0 new D6h genus #   808 with  1440 species is 0:3:0,1:3,5:1,2,4
family= 2 2 1 0 0 0 new D6h genus #   809 with  1440 species is 0:3:0,1:3,5:1,2,5
family= 2 2 1 0 0 0 new D6h genus #   810 with  1440 species is 0:3:0,1:3,5:1,4,5
family= 2 2 1 0 0 0 new D6h genus #   811 with  1440 species is 0:3:0,1:3,5:2,4,5
family= 2 2 1 0 0 0 new D6h genus #   812 with  1440 species is 0:3:0,1:4,5:1,2,3
family= 2 2 1 0 0 0 new D6h genus #   813 with  1440 species is 0:3:0,1:4,5:1,2,4
family= 2 2 1 0 0 0 new D6h genus #   814 with  1440 species is 0:3:0,1:4,5:1,2,5
family= 2 2 1 0 0 0 new D6h genus #   815 with  1440 species is 0:3:0,1:4,5:1,3,4
family= 2 2 1 0 0 0 new D6h genus #   816 with  1440 species is 0:3:0,1:4,5:1,3,5
family= 2 2 1 0 0 0 new D6h genus #   817 with  1440 species is 0:3:0,1:4,5:1,4,5
family= 2 2 1 0 0 0 new D6h genus #   818 with  1440 species is 0:3:0,1:4,5:2,3,4
family= 2 2 1 0 0 0 new D6h genus #   819 with  1440 species is 0:3:0,1:4,5:2,3,5
family= 2 2 1 0 0 0 new D6h genus #   820 with  1440 species is 0:3:0,1:4,5:2,4,5
family= 2 2 1 0 0 0 new D6h genus #   821 with  1440 species is 0:3:0,1:4,5:3,4,5
family= 2 2 1 0 0 0 new D6h genus #   822 with  1440 species is 0:3:0,2:1,2:1,3,4
family= 2 2 1 0 0 0 new D6h genus #   823 with  1440 species is 0:3:0,2:1,2:1,3,5
family= 2 2 1 0 0 0 new D6h genus #   824 with  1440 species is 0:3:0,2:1,2:1,4,5
family= 2 2 1 0 0 0 new D6h genus #   825 with  1440 species is 0:3:0,2:1,2:3,4,5
family= 2 2 1 0 0 0 new D6h genus #   826 with  1440 species is 0:3:0,2:1,3:1,2,4
family= 2 2 1 0 0 0 new D6h genus #   827 with  1440 species is 0:3:0,2:1,3:1,4,5
family= 2 2 1 0 0 0 new D6h genus #   828 with  1440 species is 0:3:0,2:1,4:1,2,3
family= 2 2 1 0 0 0 new D6h genus #   829 with  1440 species is 0:3:0,2:1,4:1,2,4
family= 2 2 1 0 0 0 new D6h genus #   830 with  1440 species is 0:3:0,2:1,4:1,2,5
family= 2 2 1 0 0 0 new D6h genus #   831 with  1440 species is 0:3:0,2:1,4:1,3,4
family= 2 2 1 0 0 0 new D6h genus #   832 with  1440 species is 0:3:0,2:1,4:1,3,5
family= 2 2 1 0 0 0 new D6h genus #   833 with  1440 species is 0:3:0,2:1,4:1,4,5
family= 2 2 1 0 0 0 new D6h genus #   834 with  1440 species is 0:3:0,2:1,4:2,3,4
family= 2 2 1 0 0 0 new D6h genus #   835 with  1440 species is 0:3:0,2:1,4:2,3,5
family= 2 2 1 0 0 0 new D6h genus #   836 with  1440 species is 0:3:0,2:1,4:2,4,5
family= 2 2 1 0 0 0 new D6h genus #   837 with  1440 species is 0:3:0,2:1,4:3,4,5
family= 2 2 1 0 0 0 new D6h genus #   838 with  1440 species is 0:3:0,2:1,5:1,2,3
family= 2 2 1 0 0 0 new D6h genus #   839 with  1440 species is 0:3:0,2:1,5:1,2,4
family= 2 2 1 0 0 0 new D6h genus #   840 with  1440 species is 0:3:0,2:1,5:1,2,5
family= 2 2 1 0 0 0 new D6h genus #   841 with  1440 species is 0:3:0,2:1,5:1,3,4
family= 2 2 1 0 0 0 new D6h genus #   842 with  1440 species is 0:3:0,2:1,5:1,3,5
family= 2 2 1 0 0 0 new D6h genus #   843 with  1440 species is 0:3:0,2:1,5:1,4,5
family= 2 2 1 0 0 0 new D6h genus #   844 with  1440 species is 0:3:0,2:1,5:2,3,4
family= 2 2 1 0 0 0 new D6h genus #   845 with  1440 species is 0:3:0,2:1,5:2,3,5
family= 2 2 1 0 0 0 new D6h genus #   846 with  1440 species is 0:3:0,2:1,5:2,4,5
family= 2 2 1 0 0 0 new D6h genus #   847 with  1440 species is 0:3:0,2:1,5:3,4,5
family= 2 2 1 0 0 0 new D6h genus #   848 with  1440 species is 0:3:0,2:2,4:1,3,4
family= 2 2 1 0 0 0 new D6h genus #   849 with  1440 species is 0:3:0,2:2,4:1,3,5
family= 2 2 1 0 0 0 new D6h genus #   850 with  1440 species is 0:3:0,2:2,4:1,4,5
family= 2 2 1 0 0 0 new D6h genus #   851 with  1440 species is 0:3:0,2:2,4:3,4,5
family= 2 2 1 0 0 0 new D6h genus #   852 with  1440 species is 0:3:0,2:2,5:1,3,4
family= 2 2 1 0 0 0 new D6h genus #   853 with  1440 species is 0:3:0,2:2,5:1,3,5
family= 2 2 1 0 0 0 new D6h genus #   854 with  1440 species is 0:3:0,2:2,5:1,4,5
family= 2 2 1 0 0 0 new D6h genus #   855 with  1440 species is 0:3:0,2:2,5:3,4,5
family= 2 2 1 0 0 0 new D6h genus #   856 with  1440 species is 0:3:0,2:3,5:1,2,4
family= 2 2 1 0 0 0 new D6h genus #   857 with  1440 species is 0:3:0,2:3,5:1,2,5
family= 2 2 1 0 0 0 new D6h genus #   858 with  1440 species is 0:3:0,2:4,5:1,2,3
family= 2 2 1 0 0 0 new D6h genus #   859 with  1440 species is 0:3:0,2:4,5:1,2,4
family= 2 2 1 0 0 0 new D6h genus #   860 with  1440 species is 0:3:0,2:4,5:1,2,5
family= 2 2 1 0 0 0 new D6h genus #   861 with  1440 species is 0:3:0,2:4,5:1,3,4
family= 2 2 1 0 0 0 new D6h genus #   862 with  1440 species is 0:3:0,2:4,5:1,3,5
family= 2 2 1 0 0 0 new D6h genus #   863 with  1440 species is 0:3:0,2:4,5:1,4,5
family= 2 2 1 0 0 0 new D6h genus #   864 with  1440 species is 0:3:0,2:4,5:2,3,4
family= 2 2 1 0 0 0 new D6h genus #   865 with  1440 species is 0:3:0,2:4,5:2,3,5
family= 2 2 1 0 0 0 new D6h genus #   866 with  1440 species is 0:3:0,2:4,5:2,4,5
family= 2 2 1 0 0 0 new D6h genus #   867 with  1440 species is 0:3:0,2:4,5:3,4,5
family= 2 2 1 0 0 0 new D6h genus #   868 with  1440 species is 0:3:0,3:1,2:1,2,4
family= 2 2 1 0 0 0 new D6h genus #   869 with  1440 species is 0:3:0,3:1,2:1,4,5
family= 2 2 1 0 0 0 new D6h genus #   870 with  1440 species is 0:3:0,3:1,4:1,2,4
family= 2 2 1 0 0 0 new D6h genus #   871 with  1440 species is 0:3:0,3:1,4:1,2,5
family= 2 2 1 0 0 0 new D6h genus #   872 with  1440 species is 0:3:0,3:1,5:1,2,4
family= 2 2 1 0 0 0 new D6h genus #   873 with  1440 species is 0:3:0,3:1,5:1,2,5
family= 2 2 1 0 0 0 new D6h genus #   874 with   720 species is 0:3:1,2:1,2:0,3,4
family= 2 2 1 0 0 0 new D6h genus #   875 with   720 species is 0:3:1,2:1,2:0,4,5
family= 2 2 1 0 0 0 new D6h genus #   876 with  1440 species is 0:3:1,2:1,4:0,2,3
family= 2 2 1 0 0 0 new D6h genus #   877 with  1440 species is 0:3:1,2:1,4:0,2,4
family= 2 2 1 0 0 0 new D6h genus #   878 with  1440 species is 0:3:1,2:1,4:0,2,5
family= 2 2 1 0 0 0 new D6h genus #   879 with  1440 species is 0:3:1,2:1,4:0,3,4
family= 2 2 1 0 0 0 new D6h genus #   880 with  1440 species is 0:3:1,2:1,4:0,3,5
family= 2 2 1 0 0 0 new D6h genus #   881 with  1440 species is 0:3:1,2:1,4:0,4,5
family= 2 2 1 0 0 0 new D6h genus #   882 with  1440 species is 0:3:1,2:1,4:2,3,4
family= 2 2 1 0 0 0 new D6h genus #   883 with  1440 species is 0:3:1,2:1,4:2,3,5
family= 2 2 1 0 0 0 new D6h genus #   884 with  1440 species is 0:3:1,2:1,4:2,4,5
family= 2 2 1 0 0 0 new D6h genus #   885 with  1440 species is 0:3:1,2:1,4:3,4,5
family= 2 2 1 0 0 0 new D6h genus #   886 with  1440 species is 0:3:1,2:1,5:0,2,3
family= 2 2 1 0 0 0 new D6h genus #   887 with  1440 species is 0:3:1,2:1,5:0,2,4
family= 2 2 1 0 0 0 new D6h genus #   888 with  1440 species is 0:3:1,2:1,5:0,2,5
family= 2 2 1 0 0 0 new D6h genus #   889 with  1440 species is 0:3:1,2:1,5:0,3,4
family= 2 2 1 0 0 0 new D6h genus #   890 with  1440 species is 0:3:1,2:1,5:0,3,5
family= 2 2 1 0 0 0 new D6h genus #   891 with  1440 species is 0:3:1,2:1,5:0,4,5
family= 2 2 1 0 0 0 new D6h genus #   892 with  1440 species is 0:3:1,2:1,5:2,3,4
family= 2 2 1 0 0 0 new D6h genus #   893 with  1440 species is 0:3:1,2:1,5:2,3,5
family= 2 2 1 0 0 0 new D6h genus #   894 with  1440 species is 0:3:1,2:1,5:2,4,5
family= 2 2 1 0 0 0 new D6h genus #   895 with  1440 species is 0:3:1,2:1,5:3,4,5
family= 2 2 1 0 0 0 new D6h genus #   896 with  1440 species is 0:3:1,2:4,5:0,1,2
family= 2 2 1 0 0 0 new D6h genus #   897 with  1440 species is 0:3:1,2:4,5:0,1,3
family= 2 2 1 0 0 0 new D6h genus #   898 with  1440 species is 0:3:1,2:4,5:0,1,4
family= 2 2 1 0 0 0 new D6h genus #   899 with   720 species is 0:3:1,2:4,5:0,1,5
family= 2 2 1 0 0 0 new D6h genus #   900 with   720 species is 0:3:1,2:4,5:0,2,4
family= 2 2 1 0 0 0 new D6h genus #   901 with  1440 species is 0:3:1,2:4,5:1,2,4
family= 2 2 1 0 0 0 new D6h genus #   902 with   720 species is 0:3:1,4:1,4:0,2,3
family= 2 2 1 0 0 0 new D6h genus #   903 with   720 species is 0:3:1,4:1,4:0,2,5
family= 2 2 1 0 0 0 new D6h genus #   904 with  1440 species is 0:3:1,4:1,5:0,2,3
family= 2 2 1 0 0 0 new D6h genus #   905 with  1440 species is 0:3:1,4:1,5:0,2,4
family= 2 2 1 0 0 0 new D6h genus #   906 with  1440 species is 0:3:1,4:1,5:0,2,5
family= 2 2 1 0 0 0 new D6h genus #   907 with  1440 species is 0:3:1,4:1,5:0,3,4
family= 2 2 1 0 0 0 new D6h genus #   908 with  1440 species is 0:3:1,4:1,5:0,3,5
family= 2 2 1 0 0 0 new D6h genus #   909 with  1440 species is 0:3:1,4:1,5:0,4,5
family= 2 2 1 0 0 0 new D6h genus #   910 with  1440 species is 0:3:1,4:1,5:2,3,4
family= 2 2 1 0 0 0 new D6h genus #   911 with  1440 species is 0:3:1,4:1,5:2,3,5
family= 2 2 1 0 0 0 new D6h genus #   912 with  1440 species is 0:3:1,4:1,5:2,4,5
family= 2 2 1 0 0 0 new D6h genus #   913 with  1440 species is 0:3:1,4:1,5:3,4,5
family= 2 2 1 0 0 0 new D6h genus #   914 with  1440 species is 0:3:1,4:2,5:0,1,2
family= 2 2 1 0 0 0 new D6h genus #   915 with  1440 species is 0:3:1,4:2,5:0,1,3
family= 2 2 1 0 0 0 new D6h genus #   916 with  1440 species is 0:3:1,4:2,5:0,1,4
family= 2 2 1 0 0 0 new D6h genus #   917 with   720 species is 0:3:1,4:2,5:0,1,5
family= 2 2 1 0 0 0 new D6h genus #   918 with   720 species is 0:3:1,4:2,5:0,2,4
family= 2 2 1 0 0 0 new D6h genus #   919 with  1440 species is 0:3:1,4:2,5:1,2,4
family= 2 2 1 0 0 0 new D6h genus #   920 with   720 species is 0:3:1,5:1,5:0,2,3
family= 2 2 1 0 0 0 new D6h genus #   921 with   360 species is 0:3:1,5:1,5:0,2,4
family= 2 2 1 0 0 0 new D6h genus #   922 with   360 species is 0:3:1,5:1,5:2,3,4
family= 2 2 1 0 0 0 new D6h genus #   923 with  1440 species is 0:3:1,5:2,4:0,1,2
family= 2 2 1 0 0 0 new D6h genus #   924 with  1440 species is 0:3:1,5:2,4:0,1,3
family= 2 2 1 0 0 0 new D6h genus #   925 with  1440 species is 0:3:1,5:2,4:0,1,4
family= 2 2 1 0 0 0 new D6h genus #   926 with   720 species is 0:3:1,5:2,4:0,1,5
family= 2 2 1 0 0 0 new D6h genus #   927 with   720 species is 0:3:1,5:2,4:0,2,4
family= 2 2 1 0 0 0 new D6h genus #   928 with  1440 species is 0:3:1,5:2,4:1,2,4
Nber of genera for this family=  928
 
family= 1 3 1 0 0 0
 
family= 1 3 1 0 0 0 new D6h genus #     1 with  1440 species is 0:0,1:1,2:2,3:3,4,5
family= 1 3 1 0 0 0 new D6h genus #     2 with  1440 species is 0:0,1:1,2:2,4:3,4,5
family= 1 3 1 0 0 0 new D6h genus #     3 with  1440 species is 0:0,1:1,2:2,5:3,4,5
family= 1 3 1 0 0 0 new D6h genus #     4 with  1440 species is 0:0,1:1,2:3,4:2,3,4
family= 1 3 1 0 0 0 new D6h genus #     5 with  1440 species is 0:0,1:1,2:3,4:2,3,5
family= 1 3 1 0 0 0 new D6h genus #     6 with  1440 species is 0:0,1:1,2:3,4:2,4,5
family= 1 3 1 0 0 0 new D6h genus #     7 with  1440 species is 0:0,1:1,2:3,4:3,4,5
family= 1 3 1 0 0 0 new D6h genus #     8 with  1440 species is 0:0,1:1,2:3,5:2,3,4
family= 1 3 1 0 0 0 new D6h genus #     9 with  1440 species is 0:0,1:1,2:3,5:2,3,5
family= 1 3 1 0 0 0 new D6h genus #    10 with  1440 species is 0:0,1:1,2:3,5:2,4,5
family= 1 3 1 0 0 0 new D6h genus #    11 with  1440 species is 0:0,1:1,2:3,5:3,4,5
family= 1 3 1 0 0 0 new D6h genus #    12 with  1440 species is 0:0,1:1,2:4,5:2,3,4
family= 1 3 1 0 0 0 new D6h genus #    13 with  1440 species is 0:0,1:1,2:4,5:2,3,5
family= 1 3 1 0 0 0 new D6h genus #    14 with  1440 species is 0:0,1:1,2:4,5:2,4,5
family= 1 3 1 0 0 0 new D6h genus #    15 with  1440 species is 0:0,1:1,2:4,5:3,4,5
family= 1 3 1 0 0 0 new D6h genus #    16 with  1440 species is 0:0,1:1,3:2,3:2,4,5
family= 1 3 1 0 0 0 new D6h genus #    17 with  1440 species is 0:0,1:1,3:2,4:2,3,4
family= 1 3 1 0 0 0 new D6h genus #    18 with  1440 species is 0:0,1:1,3:2,4:2,3,5
family= 1 3 1 0 0 0 new D6h genus #    19 with  1440 species is 0:0,1:1,3:2,4:2,4,5
family= 1 3 1 0 0 0 new D6h genus #    20 with  1440 species is 0:0,1:1,3:2,4:3,4,5
family= 1 3 1 0 0 0 new D6h genus #    21 with  1440 species is 0:0,1:1,3:2,5:2,3,4
family= 1 3 1 0 0 0 new D6h genus #    22 with  1440 species is 0:0,1:1,3:2,5:2,3,5
family= 1 3 1 0 0 0 new D6h genus #    23 with  1440 species is 0:0,1:1,3:2,5:2,4,5
family= 1 3 1 0 0 0 new D6h genus #    24 with  1440 species is 0:0,1:1,3:2,5:3,4,5
family= 1 3 1 0 0 0 new D6h genus #    25 with  1440 species is 0:0,1:1,3:3,4:2,4,5
family= 1 3 1 0 0 0 new D6h genus #    26 with  1440 species is 0:0,1:1,3:3,5:2,4,5
family= 1 3 1 0 0 0 new D6h genus #    27 with  1440 species is 0:0,1:1,3:4,5:2,3,4
family= 1 3 1 0 0 0 new D6h genus #    28 with  1440 species is 0:0,1:1,3:4,5:2,3,5
family= 1 3 1 0 0 0 new D6h genus #    29 with  1440 species is 0:0,1:1,3:4,5:2,4,5
family= 1 3 1 0 0 0 new D6h genus #    30 with  1440 species is 0:0,1:1,3:4,5:3,4,5
family= 1 3 1 0 0 0 new D6h genus #    31 with  1440 species is 0:0,1:1,4:2,3:2,3,4
family= 1 3 1 0 0 0 new D6h genus #    32 with  1440 species is 0:0,1:1,4:2,3:2,3,5
family= 1 3 1 0 0 0 new D6h genus #    33 with  1440 species is 0:0,1:1,4:2,3:2,4,5
family= 1 3 1 0 0 0 new D6h genus #    34 with  1440 species is 0:0,1:1,4:2,3:3,4,5
family= 1 3 1 0 0 0 new D6h genus #    35 with  1440 species is 0:0,1:1,4:2,4:2,3,5
family= 1 3 1 0 0 0 new D6h genus #    36 with  1440 species is 0:0,1:1,4:2,5:2,3,4
family= 1 3 1 0 0 0 new D6h genus #    37 with  1440 species is 0:0,1:1,4:2,5:2,3,5
family= 1 3 1 0 0 0 new D6h genus #    38 with  1440 species is 0:0,1:1,4:2,5:2,4,5
family= 1 3 1 0 0 0 new D6h genus #    39 with  1440 species is 0:0,1:1,4:2,5:3,4,5
family= 1 3 1 0 0 0 new D6h genus #    40 with  1440 species is 0:0,1:1,4:3,4:2,3,5
family= 1 3 1 0 0 0 new D6h genus #    41 with  1440 species is 0:0,1:1,4:3,5:2,3,4
family= 1 3 1 0 0 0 new D6h genus #    42 with  1440 species is 0:0,1:1,4:3,5:2,3,5
family= 1 3 1 0 0 0 new D6h genus #    43 with  1440 species is 0:0,1:1,4:3,5:2,4,5
family= 1 3 1 0 0 0 new D6h genus #    44 with  1440 species is 0:0,1:1,4:3,5:3,4,5
family= 1 3 1 0 0 0 new D6h genus #    45 with  1440 species is 0:0,1:1,4:4,5:2,3,5
family= 1 3 1 0 0 0 new D6h genus #    46 with  1440 species is 0:0,1:1,5:2,3:2,3,4
family= 1 3 1 0 0 0 new D6h genus #    47 with  1440 species is 0:0,1:1,5:2,3:2,3,5
family= 1 3 1 0 0 0 new D6h genus #    48 with  1440 species is 0:0,1:1,5:2,3:2,4,5
family= 1 3 1 0 0 0 new D6h genus #    49 with  1440 species is 0:0,1:1,5:2,3:3,4,5
family= 1 3 1 0 0 0 new D6h genus #    50 with  1440 species is 0:0,1:1,5:2,4:2,3,4
family= 1 3 1 0 0 0 new D6h genus #    51 with  1440 species is 0:0,1:1,5:2,4:2,3,5
family= 1 3 1 0 0 0 new D6h genus #    52 with  1440 species is 0:0,1:1,5:2,4:2,4,5
family= 1 3 1 0 0 0 new D6h genus #    53 with  1440 species is 0:0,1:1,5:2,4:3,4,5
family= 1 3 1 0 0 0 new D6h genus #    54 with  1440 species is 0:0,1:1,5:2,5:2,3,4
family= 1 3 1 0 0 0 new D6h genus #    55 with  1440 species is 0:0,1:1,5:3,4:2,3,4
family= 1 3 1 0 0 0 new D6h genus #    56 with  1440 species is 0:0,1:1,5:3,4:2,3,5
family= 1 3 1 0 0 0 new D6h genus #    57 with  1440 species is 0:0,1:1,5:3,4:2,4,5
family= 1 3 1 0 0 0 new D6h genus #    58 with  1440 species is 0:0,1:1,5:3,4:3,4,5
family= 1 3 1 0 0 0 new D6h genus #    59 with  1440 species is 0:0,1:1,5:3,5:2,3,4
family= 1 3 1 0 0 0 new D6h genus #    60 with  1440 species is 0:0,1:1,5:4,5:2,3,4
family= 1 3 1 0 0 0 new D6h genus #    61 with   720 species is 0:0,1:2,3:2,3:1,4,5
family= 1 3 1 0 0 0 new D6h genus #    62 with  1440 species is 0:0,1:2,3:2,4:1,3,4
family= 1 3 1 0 0 0 new D6h genus #    63 with  1440 species is 0:0,1:2,3:2,4:1,3,5
family= 1 3 1 0 0 0 new D6h genus #    64 with  1440 species is 0:0,1:2,3:2,4:1,4,5
family= 1 3 1 0 0 0 new D6h genus #    65 with  1440 species is 0:0,1:2,3:2,4:3,4,5
family= 1 3 1 0 0 0 new D6h genus #    66 with  1440 species is 0:0,1:2,3:2,5:1,3,4
family= 1 3 1 0 0 0 new D6h genus #    67 with  1440 species is 0:0,1:2,3:2,5:1,3,5
family= 1 3 1 0 0 0 new D6h genus #    68 with  1440 species is 0:0,1:2,3:2,5:1,4,5
family= 1 3 1 0 0 0 new D6h genus #    69 with  1440 species is 0:0,1:2,3:2,5:3,4,5
family= 1 3 1 0 0 0 new D6h genus #    70 with  1440 species is 0:0,1:2,3:3,4:1,2,4
family= 1 3 1 0 0 0 new D6h genus #    71 with  1440 species is 0:0,1:2,3:3,4:1,2,5
family= 1 3 1 0 0 0 new D6h genus #    72 with  1440 species is 0:0,1:2,3:3,4:1,4,5
family= 1 3 1 0 0 0 new D6h genus #    73 with  1440 species is 0:0,1:2,3:3,4:2,4,5
family= 1 3 1 0 0 0 new D6h genus #    74 with  1440 species is 0:0,1:2,3:3,5:1,2,4
family= 1 3 1 0 0 0 new D6h genus #    75 with  1440 species is 0:0,1:2,3:3,5:1,2,5
family= 1 3 1 0 0 0 new D6h genus #    76 with  1440 species is 0:0,1:2,3:3,5:1,4,5
family= 1 3 1 0 0 0 new D6h genus #    77 with  1440 species is 0:0,1:2,3:3,5:2,4,5
family= 1 3 1 0 0 0 new D6h genus #    78 with  1440 species is 0:0,1:2,3:4,5:1,2,3
family= 1 3 1 0 0 0 new D6h genus #    79 with  1440 species is 0:0,1:2,3:4,5:1,2,4
family= 1 3 1 0 0 0 new D6h genus #    80 with  1440 species is 0:0,1:2,3:4,5:1,2,5
family= 1 3 1 0 0 0 new D6h genus #    81 with  1440 species is 0:0,1:2,3:4,5:1,3,4
family= 1 3 1 0 0 0 new D6h genus #    82 with  1440 species is 0:0,1:2,3:4,5:1,3,5
family= 1 3 1 0 0 0 new D6h genus #    83 with  1440 species is 0:0,1:2,3:4,5:1,4,5
family= 1 3 1 0 0 0 new D6h genus #    84 with  1440 species is 0:0,1:2,3:4,5:2,3,4
family= 1 3 1 0 0 0 new D6h genus #    85 with  1440 species is 0:0,1:2,3:4,5:2,3,5
family= 1 3 1 0 0 0 new D6h genus #    86 with  1440 species is 0:0,1:2,3:4,5:2,4,5
family= 1 3 1 0 0 0 new D6h genus #    87 with  1440 species is 0:0,1:2,3:4,5:3,4,5
family= 1 3 1 0 0 0 new D6h genus #    88 with   720 species is 0:0,1:2,4:2,4:1,3,5
family= 1 3 1 0 0 0 new D6h genus #    89 with  1440 species is 0:0,1:2,4:2,5:1,3,4
family= 1 3 1 0 0 0 new D6h genus #    90 with  1440 species is 0:0,1:2,4:2,5:1,3,5
family= 1 3 1 0 0 0 new D6h genus #    91 with  1440 species is 0:0,1:2,4:2,5:1,4,5
family= 1 3 1 0 0 0 new D6h genus #    92 with  1440 species is 0:0,1:2,4:2,5:3,4,5
family= 1 3 1 0 0 0 new D6h genus #    93 with  1440 species is 0:0,1:2,4:3,4:1,2,3
family= 1 3 1 0 0 0 new D6h genus #    94 with  1440 species is 0:0,1:2,4:3,4:1,2,5
family= 1 3 1 0 0 0 new D6h genus #    95 with  1440 species is 0:0,1:2,4:3,4:1,3,5
family= 1 3 1 0 0 0 new D6h genus #    96 with  1440 species is 0:0,1:2,4:3,4:2,3,5
family= 1 3 1 0 0 0 new D6h genus #    97 with  1440 species is 0:0,1:2,4:3,5:1,2,3
family= 1 3 1 0 0 0 new D6h genus #    98 with  1440 species is 0:0,1:2,4:3,5:1,2,4
family= 1 3 1 0 0 0 new D6h genus #    99 with  1440 species is 0:0,1:2,4:3,5:1,2,5
family= 1 3 1 0 0 0 new D6h genus #   100 with  1440 species is 0:0,1:2,4:3,5:1,3,4
family= 1 3 1 0 0 0 new D6h genus #   101 with  1440 species is 0:0,1:2,4:3,5:1,3,5
family= 1 3 1 0 0 0 new D6h genus #   102 with  1440 species is 0:0,1:2,4:3,5:1,4,5
family= 1 3 1 0 0 0 new D6h genus #   103 with  1440 species is 0:0,1:2,4:3,5:2,3,4
family= 1 3 1 0 0 0 new D6h genus #   104 with  1440 species is 0:0,1:2,4:3,5:2,3,5
family= 1 3 1 0 0 0 new D6h genus #   105 with  1440 species is 0:0,1:2,4:3,5:2,4,5
family= 1 3 1 0 0 0 new D6h genus #   106 with  1440 species is 0:0,1:2,4:3,5:3,4,5
family= 1 3 1 0 0 0 new D6h genus #   107 with  1440 species is 0:0,1:2,4:4,5:1,2,3
family= 1 3 1 0 0 0 new D6h genus #   108 with  1440 species is 0:0,1:2,4:4,5:1,2,5
family= 1 3 1 0 0 0 new D6h genus #   109 with  1440 species is 0:0,1:2,4:4,5:1,3,5
family= 1 3 1 0 0 0 new D6h genus #   110 with  1440 species is 0:0,1:2,4:4,5:2,3,5
family= 1 3 1 0 0 0 new D6h genus #   111 with   720 species is 0:0,1:2,5:2,5:1,3,4
family= 1 3 1 0 0 0 new D6h genus #   112 with  1440 species is 0:0,1:2,5:3,4:1,2,3
family= 1 3 1 0 0 0 new D6h genus #   113 with  1440 species is 0:0,1:2,5:3,4:1,2,4
family= 1 3 1 0 0 0 new D6h genus #   114 with  1440 species is 0:0,1:2,5:3,4:1,2,5
family= 1 3 1 0 0 0 new D6h genus #   115 with  1440 species is 0:0,1:2,5:3,4:1,3,4
family= 1 3 1 0 0 0 new D6h genus #   116 with  1440 species is 0:0,1:2,5:3,4:1,3,5
family= 1 3 1 0 0 0 new D6h genus #   117 with  1440 species is 0:0,1:2,5:3,4:1,4,5
family= 1 3 1 0 0 0 new D6h genus #   118 with  1440 species is 0:0,1:2,5:3,4:2,3,4
family= 1 3 1 0 0 0 new D6h genus #   119 with  1440 species is 0:0,1:2,5:3,4:2,3,5
family= 1 3 1 0 0 0 new D6h genus #   120 with  1440 species is 0:0,1:2,5:3,4:2,4,5
family= 1 3 1 0 0 0 new D6h genus #   121 with  1440 species is 0:0,1:2,5:3,4:3,4,5
family= 1 3 1 0 0 0 new D6h genus #   122 with  1440 species is 0:0,1:2,5:3,5:1,2,3
family= 1 3 1 0 0 0 new D6h genus #   123 with  1440 species is 0:0,1:2,5:3,5:1,2,4
family= 1 3 1 0 0 0 new D6h genus #   124 with  1440 species is 0:0,1:2,5:3,5:1,3,4
family= 1 3 1 0 0 0 new D6h genus #   125 with  1440 species is 0:0,1:2,5:3,5:2,3,4
family= 1 3 1 0 0 0 new D6h genus #   126 with  1440 species is 0:0,1:2,5:4,5:1,2,3
family= 1 3 1 0 0 0 new D6h genus #   127 with  1440 species is 0:0,1:2,5:4,5:1,2,4
family= 1 3 1 0 0 0 new D6h genus #   128 with  1440 species is 0:0,1:2,5:4,5:1,3,4
family= 1 3 1 0 0 0 new D6h genus #   129 with  1440 species is 0:0,1:2,5:4,5:2,3,4
family= 1 3 1 0 0 0 new D6h genus #   130 with   720 species is 0:0,1:3,4:3,4:1,2,5
family= 1 3 1 0 0 0 new D6h genus #   131 with  1440 species is 0:0,1:3,4:3,5:1,2,4
family= 1 3 1 0 0 0 new D6h genus #   132 with  1440 species is 0:0,1:3,4:3,5:1,2,5
family= 1 3 1 0 0 0 new D6h genus #   133 with  1440 species is 0:0,1:3,4:3,5:1,4,5
family= 1 3 1 0 0 0 new D6h genus #   134 with  1440 species is 0:0,1:3,4:3,5:2,4,5
family= 1 3 1 0 0 0 new D6h genus #   135 with  1440 species is 0:0,1:3,4:4,5:1,2,3
family= 1 3 1 0 0 0 new D6h genus #   136 with  1440 species is 0:0,1:3,4:4,5:1,2,5
family= 1 3 1 0 0 0 new D6h genus #   137 with  1440 species is 0:0,1:3,4:4,5:1,3,5
family= 1 3 1 0 0 0 new D6h genus #   138 with  1440 species is 0:0,1:3,4:4,5:2,3,5
family= 1 3 1 0 0 0 new D6h genus #   139 with   720 species is 0:0,1:3,5:3,5:1,2,4
family= 1 3 1 0 0 0 new D6h genus #   140 with  1440 species is 0:0,1:3,5:4,5:1,2,3
family= 1 3 1 0 0 0 new D6h genus #   141 with  1440 species is 0:0,1:3,5:4,5:1,2,4
family= 1 3 1 0 0 0 new D6h genus #   142 with  1440 species is 0:0,1:3,5:4,5:1,3,4
family= 1 3 1 0 0 0 new D6h genus #   143 with  1440 species is 0:0,1:3,5:4,5:2,3,4
family= 1 3 1 0 0 0 new D6h genus #   144 with   720 species is 0:0,1:4,5:4,5:1,2,3
family= 1 3 1 0 0 0 new D6h genus #   145 with  1440 species is 0:0,2:1,2:1,3:3,4,5
family= 1 3 1 0 0 0 new D6h genus #   146 with  1440 species is 0:0,2:1,2:1,4:3,4,5
family= 1 3 1 0 0 0 new D6h genus #   147 with  1440 species is 0:0,2:1,2:1,5:3,4,5
family= 1 3 1 0 0 0 new D6h genus #   148 with  1440 species is 0:0,2:1,2:3,4:1,3,4
family= 1 3 1 0 0 0 new D6h genus #   149 with  1440 species is 0:0,2:1,2:3,4:1,3,5
family= 1 3 1 0 0 0 new D6h genus #   150 with  1440 species is 0:0,2:1,2:3,4:1,4,5
family= 1 3 1 0 0 0 new D6h genus #   151 with  1440 species is 0:0,2:1,2:3,4:3,4,5
family= 1 3 1 0 0 0 new D6h genus #   152 with  1440 species is 0:0,2:1,2:3,5:1,3,4
family= 1 3 1 0 0 0 new D6h genus #   153 with  1440 species is 0:0,2:1,2:3,5:1,3,5
family= 1 3 1 0 0 0 new D6h genus #   154 with  1440 species is 0:0,2:1,2:3,5:1,4,5
family= 1 3 1 0 0 0 new D6h genus #   155 with  1440 species is 0:0,2:1,2:3,5:3,4,5
family= 1 3 1 0 0 0 new D6h genus #   156 with  1440 species is 0:0,2:1,2:4,5:1,3,4
family= 1 3 1 0 0 0 new D6h genus #   157 with  1440 species is 0:0,2:1,2:4,5:1,3,5
family= 1 3 1 0 0 0 new D6h genus #   158 with  1440 species is 0:0,2:1,2:4,5:1,4,5
family= 1 3 1 0 0 0 new D6h genus #   159 with  1440 species is 0:0,2:1,2:4,5:3,4,5
family= 1 3 1 0 0 0 new D6h genus #   160 with   720 species is 0:0,2:1,3:1,3:2,4,5
family= 1 3 1 0 0 0 new D6h genus #   161 with  1440 species is 0:0,2:1,3:1,4:2,3,4
family= 1 3 1 0 0 0 new D6h genus #   162 with  1440 species is 0:0,2:1,3:1,4:2,3,5
family= 1 3 1 0 0 0 new D6h genus #   163 with  1440 species is 0:0,2:1,3:1,4:2,4,5
family= 1 3 1 0 0 0 new D6h genus #   164 with  1440 species is 0:0,2:1,3:1,4:3,4,5
family= 1 3 1 0 0 0 new D6h genus #   165 with  1440 species is 0:0,2:1,3:1,5:2,3,4
family= 1 3 1 0 0 0 new D6h genus #   166 with  1440 species is 0:0,2:1,3:1,5:2,3,5
family= 1 3 1 0 0 0 new D6h genus #   167 with  1440 species is 0:0,2:1,3:1,5:2,4,5
family= 1 3 1 0 0 0 new D6h genus #   168 with  1440 species is 0:0,2:1,3:1,5:3,4,5
family= 1 3 1 0 0 0 new D6h genus #   169 with  1440 species is 0:0,2:1,3:2,3:1,4,5
family= 1 3 1 0 0 0 new D6h genus #   170 with  1440 species is 0:0,2:1,3:2,4:1,3,4
family= 1 3 1 0 0 0 new D6h genus #   171 with  1440 species is 0:0,2:1,3:2,4:1,3,5
family= 1 3 1 0 0 0 new D6h genus #   172 with  1440 species is 0:0,2:1,3:2,4:1,4,5
family= 1 3 1 0 0 0 new D6h genus #   173 with  1440 species is 0:0,2:1,3:2,4:3,4,5
family= 1 3 1 0 0 0 new D6h genus #   174 with  1440 species is 0:0,2:1,3:2,5:1,3,4
family= 1 3 1 0 0 0 new D6h genus #   175 with  1440 species is 0:0,2:1,3:2,5:1,3,5
family= 1 3 1 0 0 0 new D6h genus #   176 with  1440 species is 0:0,2:1,3:2,5:1,4,5
family= 1 3 1 0 0 0 new D6h genus #   177 with  1440 species is 0:0,2:1,3:2,5:3,4,5
family= 1 3 1 0 0 0 new D6h genus #   178 with  1440 species is 0:0,2:1,3:3,4:1,2,4
family= 1 3 1 0 0 0 new D6h genus #   179 with  1440 species is 0:0,2:1,3:3,4:1,2,5
family= 1 3 1 0 0 0 new D6h genus #   180 with  1440 species is 0:0,2:1,3:3,4:1,4,5
family= 1 3 1 0 0 0 new D6h genus #   181 with  1440 species is 0:0,2:1,3:3,4:2,4,5
family= 1 3 1 0 0 0 new D6h genus #   182 with  1440 species is 0:0,2:1,3:3,5:1,2,4
family= 1 3 1 0 0 0 new D6h genus #   183 with  1440 species is 0:0,2:1,3:3,5:1,2,5
family= 1 3 1 0 0 0 new D6h genus #   184 with  1440 species is 0:0,2:1,3:3,5:1,4,5
family= 1 3 1 0 0 0 new D6h genus #   185 with  1440 species is 0:0,2:1,3:3,5:2,4,5
family= 1 3 1 0 0 0 new D6h genus #   186 with  1440 species is 0:0,2:1,3:4,5:1,2,3
family= 1 3 1 0 0 0 new D6h genus #   187 with  1440 species is 0:0,2:1,3:4,5:1,2,4
family= 1 3 1 0 0 0 new D6h genus #   188 with  1440 species is 0:0,2:1,3:4,5:1,2,5
family= 1 3 1 0 0 0 new D6h genus #   189 with  1440 species is 0:0,2:1,3:4,5:1,3,4
family= 1 3 1 0 0 0 new D6h genus #   190 with  1440 species is 0:0,2:1,3:4,5:1,3,5
family= 1 3 1 0 0 0 new D6h genus #   191 with  1440 species is 0:0,2:1,3:4,5:1,4,5
family= 1 3 1 0 0 0 new D6h genus #   192 with  1440 species is 0:0,2:1,3:4,5:2,3,4
family= 1 3 1 0 0 0 new D6h genus #   193 with  1440 species is 0:0,2:1,3:4,5:2,3,5
family= 1 3 1 0 0 0 new D6h genus #   194 with  1440 species is 0:0,2:1,3:4,5:2,4,5
family= 1 3 1 0 0 0 new D6h genus #   195 with  1440 species is 0:0,2:1,3:4,5:3,4,5
family= 1 3 1 0 0 0 new D6h genus #   196 with   720 species is 0:0,2:1,4:1,4:2,3,5
family= 1 3 1 0 0 0 new D6h genus #   197 with  1440 species is 0:0,2:1,4:1,5:2,3,4
family= 1 3 1 0 0 0 new D6h genus #   198 with  1440 species is 0:0,2:1,4:1,5:2,3,5
family= 1 3 1 0 0 0 new D6h genus #   199 with  1440 species is 0:0,2:1,4:1,5:2,4,5
family= 1 3 1 0 0 0 new D6h genus #   200 with  1440 species is 0:0,2:1,4:1,5:3,4,5
family= 1 3 1 0 0 0 new D6h genus #   201 with  1440 species is 0:0,2:1,4:2,3:1,3,4
family= 1 3 1 0 0 0 new D6h genus #   202 with  1440 species is 0:0,2:1,4:2,3:1,3,5
family= 1 3 1 0 0 0 new D6h genus #   203 with  1440 species is 0:0,2:1,4:2,3:1,4,5
family= 1 3 1 0 0 0 new D6h genus #   204 with  1440 species is 0:0,2:1,4:2,3:3,4,5
family= 1 3 1 0 0 0 new D6h genus #   205 with  1440 species is 0:0,2:1,4:2,4:1,3,5
family= 1 3 1 0 0 0 new D6h genus #   206 with  1440 species is 0:0,2:1,4:2,5:1,3,4
family= 1 3 1 0 0 0 new D6h genus #   207 with  1440 species is 0:0,2:1,4:2,5:1,3,5
family= 1 3 1 0 0 0 new D6h genus #   208 with  1440 species is 0:0,2:1,4:2,5:1,4,5
family= 1 3 1 0 0 0 new D6h genus #   209 with  1440 species is 0:0,2:1,4:2,5:3,4,5
family= 1 3 1 0 0 0 new D6h genus #   210 with  1440 species is 0:0,2:1,4:3,4:1,2,3
family= 1 3 1 0 0 0 new D6h genus #   211 with  1440 species is 0:0,2:1,4:3,4:1,2,5
family= 1 3 1 0 0 0 new D6h genus #   212 with  1440 species is 0:0,2:1,4:3,4:1,3,5
family= 1 3 1 0 0 0 new D6h genus #   213 with  1440 species is 0:0,2:1,4:3,4:2,3,5
family= 1 3 1 0 0 0 new D6h genus #   214 with  1440 species is 0:0,2:1,4:3,5:1,2,3
family= 1 3 1 0 0 0 new D6h genus #   215 with  1440 species is 0:0,2:1,4:3,5:1,2,4
family= 1 3 1 0 0 0 new D6h genus #   216 with  1440 species is 0:0,2:1,4:3,5:1,2,5
family= 1 3 1 0 0 0 new D6h genus #   217 with  1440 species is 0:0,2:1,4:3,5:1,3,4
family= 1 3 1 0 0 0 new D6h genus #   218 with  1440 species is 0:0,2:1,4:3,5:1,3,5
family= 1 3 1 0 0 0 new D6h genus #   219 with  1440 species is 0:0,2:1,4:3,5:1,4,5
family= 1 3 1 0 0 0 new D6h genus #   220 with  1440 species is 0:0,2:1,4:3,5:2,3,4
family= 1 3 1 0 0 0 new D6h genus #   221 with  1440 species is 0:0,2:1,4:3,5:2,3,5
family= 1 3 1 0 0 0 new D6h genus #   222 with  1440 species is 0:0,2:1,4:3,5:2,4,5
family= 1 3 1 0 0 0 new D6h genus #   223 with  1440 species is 0:0,2:1,4:3,5:3,4,5
family= 1 3 1 0 0 0 new D6h genus #   224 with  1440 species is 0:0,2:1,4:4,5:1,2,3
family= 1 3 1 0 0 0 new D6h genus #   225 with  1440 species is 0:0,2:1,4:4,5:1,2,5
family= 1 3 1 0 0 0 new D6h genus #   226 with  1440 species is 0:0,2:1,4:4,5:1,3,5
family= 1 3 1 0 0 0 new D6h genus #   227 with  1440 species is 0:0,2:1,4:4,5:2,3,5
family= 1 3 1 0 0 0 new D6h genus #   228 with   720 species is 0:0,2:1,5:1,5:2,3,4
family= 1 3 1 0 0 0 new D6h genus #   229 with  1440 species is 0:0,2:1,5:2,3:1,3,4
family= 1 3 1 0 0 0 new D6h genus #   230 with  1440 species is 0:0,2:1,5:2,3:1,3,5
family= 1 3 1 0 0 0 new D6h genus #   231 with  1440 species is 0:0,2:1,5:2,3:1,4,5
family= 1 3 1 0 0 0 new D6h genus #   232 with  1440 species is 0:0,2:1,5:2,3:3,4,5
family= 1 3 1 0 0 0 new D6h genus #   233 with  1440 species is 0:0,2:1,5:2,4:1,3,4
family= 1 3 1 0 0 0 new D6h genus #   234 with  1440 species is 0:0,2:1,5:2,4:1,3,5
family= 1 3 1 0 0 0 new D6h genus #   235 with  1440 species is 0:0,2:1,5:2,4:1,4,5
family= 1 3 1 0 0 0 new D6h genus #   236 with  1440 species is 0:0,2:1,5:2,4:3,4,5
family= 1 3 1 0 0 0 new D6h genus #   237 with  1440 species is 0:0,2:1,5:2,5:1,3,4
family= 1 3 1 0 0 0 new D6h genus #   238 with  1440 species is 0:0,2:1,5:3,4:1,2,3
family= 1 3 1 0 0 0 new D6h genus #   239 with  1440 species is 0:0,2:1,5:3,4:1,2,4
family= 1 3 1 0 0 0 new D6h genus #   240 with  1440 species is 0:0,2:1,5:3,4:1,2,5
family= 1 3 1 0 0 0 new D6h genus #   241 with  1440 species is 0:0,2:1,5:3,4:1,3,4
family= 1 3 1 0 0 0 new D6h genus #   242 with  1440 species is 0:0,2:1,5:3,4:1,3,5
family= 1 3 1 0 0 0 new D6h genus #   243 with  1440 species is 0:0,2:1,5:3,4:1,4,5
family= 1 3 1 0 0 0 new D6h genus #   244 with  1440 species is 0:0,2:1,5:3,4:2,3,4
family= 1 3 1 0 0 0 new D6h genus #   245 with  1440 species is 0:0,2:1,5:3,4:2,3,5
family= 1 3 1 0 0 0 new D6h genus #   246 with  1440 species is 0:0,2:1,5:3,4:2,4,5
family= 1 3 1 0 0 0 new D6h genus #   247 with  1440 species is 0:0,2:1,5:3,4:3,4,5
family= 1 3 1 0 0 0 new D6h genus #   248 with  1440 species is 0:0,2:1,5:3,5:1,2,3
family= 1 3 1 0 0 0 new D6h genus #   249 with  1440 species is 0:0,2:1,5:3,5:1,2,4
family= 1 3 1 0 0 0 new D6h genus #   250 with  1440 species is 0:0,2:1,5:3,5:1,3,4
family= 1 3 1 0 0 0 new D6h genus #   251 with  1440 species is 0:0,2:1,5:3,5:2,3,4
family= 1 3 1 0 0 0 new D6h genus #   252 with  1440 species is 0:0,2:1,5:4,5:1,2,3
family= 1 3 1 0 0 0 new D6h genus #   253 with  1440 species is 0:0,2:1,5:4,5:1,2,4
family= 1 3 1 0 0 0 new D6h genus #   254 with  1440 species is 0:0,2:1,5:4,5:1,3,4
family= 1 3 1 0 0 0 new D6h genus #   255 with  1440 species is 0:0,2:1,5:4,5:2,3,4
family= 1 3 1 0 0 0 new D6h genus #   256 with  1440 species is 0:0,2:2,3:3,4:1,4,5
family= 1 3 1 0 0 0 new D6h genus #   257 with  1440 species is 0:0,2:2,3:3,5:1,4,5
family= 1 3 1 0 0 0 new D6h genus #   258 with  1440 species is 0:0,2:2,3:4,5:1,3,4
family= 1 3 1 0 0 0 new D6h genus #   259 with  1440 species is 0:0,2:2,3:4,5:1,3,5
family= 1 3 1 0 0 0 new D6h genus #   260 with  1440 species is 0:0,2:2,3:4,5:1,4,5
family= 1 3 1 0 0 0 new D6h genus #   261 with  1440 species is 0:0,2:2,3:4,5:3,4,5
family= 1 3 1 0 0 0 new D6h genus #   262 with  1440 species is 0:0,2:2,4:3,4:1,3,5
family= 1 3 1 0 0 0 new D6h genus #   263 with  1440 species is 0:0,2:2,4:3,5:1,3,4
family= 1 3 1 0 0 0 new D6h genus #   264 with  1440 species is 0:0,2:2,4:3,5:1,3,5
family= 1 3 1 0 0 0 new D6h genus #   265 with  1440 species is 0:0,2:2,4:3,5:1,4,5
family= 1 3 1 0 0 0 new D6h genus #   266 with  1440 species is 0:0,2:2,4:3,5:3,4,5
family= 1 3 1 0 0 0 new D6h genus #   267 with  1440 species is 0:0,2:2,4:4,5:1,3,5
family= 1 3 1 0 0 0 new D6h genus #   268 with  1440 species is 0:0,2:2,5:3,4:1,3,4
family= 1 3 1 0 0 0 new D6h genus #   269 with  1440 species is 0:0,2:2,5:3,4:1,3,5
family= 1 3 1 0 0 0 new D6h genus #   270 with  1440 species is 0:0,2:2,5:3,4:1,4,5
family= 1 3 1 0 0 0 new D6h genus #   271 with  1440 species is 0:0,2:2,5:3,4:3,4,5
family= 1 3 1 0 0 0 new D6h genus #   272 with  1440 species is 0:0,2:2,5:3,5:1,3,4
family= 1 3 1 0 0 0 new D6h genus #   273 with  1440 species is 0:0,2:2,5:4,5:1,3,4
family= 1 3 1 0 0 0 new D6h genus #   274 with   720 species is 0:0,2:3,4:3,4:1,2,5
family= 1 3 1 0 0 0 new D6h genus #   275 with  1440 species is 0:0,2:3,4:3,5:1,2,4
family= 1 3 1 0 0 0 new D6h genus #   276 with  1440 species is 0:0,2:3,4:3,5:1,2,5
family= 1 3 1 0 0 0 new D6h genus #   277 with  1440 species is 0:0,2:3,4:3,5:1,4,5
family= 1 3 1 0 0 0 new D6h genus #   278 with  1440 species is 0:0,2:3,4:3,5:2,4,5
family= 1 3 1 0 0 0 new D6h genus #   279 with  1440 species is 0:0,2:3,4:4,5:1,2,3
family= 1 3 1 0 0 0 new D6h genus #   280 with  1440 species is 0:0,2:3,4:4,5:1,2,5
family= 1 3 1 0 0 0 new D6h genus #   281 with  1440 species is 0:0,2:3,4:4,5:1,3,5
family= 1 3 1 0 0 0 new D6h genus #   282 with  1440 species is 0:0,2:3,4:4,5:2,3,5
family= 1 3 1 0 0 0 new D6h genus #   283 with   720 species is 0:0,2:3,5:3,5:1,2,4
family= 1 3 1 0 0 0 new D6h genus #   284 with  1440 species is 0:0,2:3,5:4,5:1,2,3
family= 1 3 1 0 0 0 new D6h genus #   285 with  1440 species is 0:0,2:3,5:4,5:1,2,4
family= 1 3 1 0 0 0 new D6h genus #   286 with  1440 species is 0:0,2:3,5:4,5:1,3,4
family= 1 3 1 0 0 0 new D6h genus #   287 with  1440 species is 0:0,2:3,5:4,5:2,3,4
family= 1 3 1 0 0 0 new D6h genus #   288 with   720 species is 0:0,2:4,5:4,5:1,2,3
family= 1 3 1 0 0 0 new D6h genus #   289 with   720 species is 0:0,3:1,2:1,2:3,4,5
family= 1 3 1 0 0 0 new D6h genus #   290 with  1440 species is 0:0,3:1,2:1,3:2,4,5
family= 1 3 1 0 0 0 new D6h genus #   291 with  1440 species is 0:0,3:1,2:1,4:2,3,4
family= 1 3 1 0 0 0 new D6h genus #   292 with  1440 species is 0:0,3:1,2:1,4:2,3,5
family= 1 3 1 0 0 0 new D6h genus #   293 with  1440 species is 0:0,3:1,2:1,4:2,4,5
family= 1 3 1 0 0 0 new D6h genus #   294 with  1440 species is 0:0,3:1,2:1,4:3,4,5
family= 1 3 1 0 0 0 new D6h genus #   295 with  1440 species is 0:0,3:1,2:1,5:2,3,4
family= 1 3 1 0 0 0 new D6h genus #   296 with  1440 species is 0:0,3:1,2:1,5:2,3,5
family= 1 3 1 0 0 0 new D6h genus #   297 with  1440 species is 0:0,3:1,2:1,5:2,4,5
family= 1 3 1 0 0 0 new D6h genus #   298 with  1440 species is 0:0,3:1,2:1,5:3,4,5
family= 1 3 1 0 0 0 new D6h genus #   299 with  1440 species is 0:0,3:1,2:2,3:1,4,5
family= 1 3 1 0 0 0 new D6h genus #   300 with  1440 species is 0:0,3:1,2:2,4:1,3,4
family= 1 3 1 0 0 0 new D6h genus #   301 with  1440 species is 0:0,3:1,2:2,4:1,3,5
family= 1 3 1 0 0 0 new D6h genus #   302 with  1440 species is 0:0,3:1,2:2,4:1,4,5
family= 1 3 1 0 0 0 new D6h genus #   303 with  1440 species is 0:0,3:1,2:2,4:3,4,5
family= 1 3 1 0 0 0 new D6h genus #   304 with  1440 species is 0:0,3:1,2:2,5:1,3,4
family= 1 3 1 0 0 0 new D6h genus #   305 with  1440 species is 0:0,3:1,2:2,5:1,3,5
family= 1 3 1 0 0 0 new D6h genus #   306 with  1440 species is 0:0,3:1,2:2,5:1,4,5
family= 1 3 1 0 0 0 new D6h genus #   307 with  1440 species is 0:0,3:1,2:2,5:3,4,5
family= 1 3 1 0 0 0 new D6h genus #   308 with  1440 species is 0:0,3:1,2:3,4:1,2,4
family= 1 3 1 0 0 0 new D6h genus #   309 with  1440 species is 0:0,3:1,2:3,4:1,2,5
family= 1 3 1 0 0 0 new D6h genus #   310 with  1440 species is 0:0,3:1,2:3,4:1,4,5
family= 1 3 1 0 0 0 new D6h genus #   311 with  1440 species is 0:0,3:1,2:3,4:2,4,5
family= 1 3 1 0 0 0 new D6h genus #   312 with  1440 species is 0:0,3:1,2:3,5:1,2,4
family= 1 3 1 0 0 0 new D6h genus #   313 with  1440 species is 0:0,3:1,2:3,5:1,2,5
family= 1 3 1 0 0 0 new D6h genus #   314 with  1440 species is 0:0,3:1,2:3,5:1,4,5
family= 1 3 1 0 0 0 new D6h genus #   315 with  1440 species is 0:0,3:1,2:3,5:2,4,5
family= 1 3 1 0 0 0 new D6h genus #   316 with  1440 species is 0:0,3:1,2:4,5:1,2,3
family= 1 3 1 0 0 0 new D6h genus #   317 with  1440 species is 0:0,3:1,2:4,5:1,2,4
family= 1 3 1 0 0 0 new D6h genus #   318 with  1440 species is 0:0,3:1,2:4,5:1,2,5
family= 1 3 1 0 0 0 new D6h genus #   319 with  1440 species is 0:0,3:1,2:4,5:1,3,4
family= 1 3 1 0 0 0 new D6h genus #   320 with   720 species is 0:0,3:1,2:4,5:1,3,5
family= 1 3 1 0 0 0 new D6h genus #   321 with   720 species is 0:0,3:1,2:4,5:2,3,4
family= 1 3 1 0 0 0 new D6h genus #   322 with  1440 species is 0:0,3:1,3:1,4:2,4,5
family= 1 3 1 0 0 0 new D6h genus #   323 with  1440 species is 0:0,3:1,3:1,5:2,4,5
family= 1 3 1 0 0 0 new D6h genus #   324 with  1440 species is 0:0,3:1,3:2,4:1,2,4
family= 1 3 1 0 0 0 new D6h genus #   325 with  1440 species is 0:0,3:1,3:2,4:1,2,5
family= 1 3 1 0 0 0 new D6h genus #   326 with  1440 species is 0:0,3:1,3:2,4:1,4,5
family= 1 3 1 0 0 0 new D6h genus #   327 with  1440 species is 0:0,3:1,3:2,4:2,4,5
family= 1 3 1 0 0 0 new D6h genus #   328 with  1440 species is 0:0,3:1,3:2,5:1,2,4
family= 1 3 1 0 0 0 new D6h genus #   329 with  1440 species is 0:0,3:1,3:2,5:1,2,5
family= 1 3 1 0 0 0 new D6h genus #   330 with  1440 species is 0:0,3:1,3:2,5:1,4,5
family= 1 3 1 0 0 0 new D6h genus #   331 with  1440 species is 0:0,3:1,3:2,5:2,4,5
family= 1 3 1 0 0 0 new D6h genus #   332 with   720 species is 0:0,3:1,4:1,4:2,3,5
family= 1 3 1 0 0 0 new D6h genus #   333 with  1440 species is 0:0,3:1,4:1,5:2,3,4
family= 1 3 1 0 0 0 new D6h genus #   334 with  1440 species is 0:0,3:1,4:1,5:2,3,5
family= 1 3 1 0 0 0 new D6h genus #   335 with  1440 species is 0:0,3:1,4:1,5:2,4,5
family= 1 3 1 0 0 0 new D6h genus #   336 with  1440 species is 0:0,3:1,4:1,5:3,4,5
family= 1 3 1 0 0 0 new D6h genus #   337 with  1440 species is 0:0,3:1,4:2,3:1,2,4
family= 1 3 1 0 0 0 new D6h genus #   338 with  1440 species is 0:0,3:1,4:2,3:1,2,5
family= 1 3 1 0 0 0 new D6h genus #   339 with  1440 species is 0:0,3:1,4:2,3:1,4,5
family= 1 3 1 0 0 0 new D6h genus #   340 with  1440 species is 0:0,3:1,4:2,3:2,4,5
family= 1 3 1 0 0 0 new D6h genus #   341 with  1440 species is 0:0,3:1,4:2,4:1,2,3
family= 1 3 1 0 0 0 new D6h genus #   342 with  1440 species is 0:0,3:1,4:2,4:1,2,5
family= 1 3 1 0 0 0 new D6h genus #   343 with  1440 species is 0:0,3:1,4:2,4:1,3,5
family= 1 3 1 0 0 0 new D6h genus #   344 with  1440 species is 0:0,3:1,4:2,4:2,3,5
family= 1 3 1 0 0 0 new D6h genus #   345 with  1440 species is 0:0,3:1,4:2,5:1,2,3
family= 1 3 1 0 0 0 new D6h genus #   346 with  1440 species is 0:0,3:1,4:2,5:1,2,4
family= 1 3 1 0 0 0 new D6h genus #   347 with  1440 species is 0:0,3:1,4:2,5:1,2,5
family= 1 3 1 0 0 0 new D6h genus #   348 with  1440 species is 0:0,3:1,4:2,5:1,3,4
family= 1 3 1 0 0 0 new D6h genus #   349 with   720 species is 0:0,3:1,4:2,5:1,3,5
family= 1 3 1 0 0 0 new D6h genus #   350 with   720 species is 0:0,3:1,4:2,5:2,3,4
family= 1 3 1 0 0 0 new D6h genus #   351 with  1440 species is 0:0,3:1,4:3,4:1,2,5
family= 1 3 1 0 0 0 new D6h genus #   352 with   360 species is 0:0,3:1,5:1,5:2,3,4
family= 1 3 1 0 0 0 new D6h genus #   353 with  1440 species is 0:0,3:1,5:2,3:1,2,4
family= 1 3 1 0 0 0 new D6h genus #   354 with  1440 species is 0:0,3:1,5:2,3:1,2,5
family= 1 3 1 0 0 0 new D6h genus #   355 with  1440 species is 0:0,3:1,5:2,3:1,4,5
family= 1 3 1 0 0 0 new D6h genus #   356 with  1440 species is 0:0,3:1,5:2,3:2,4,5
family= 1 3 1 0 0 0 new D6h genus #   357 with  1440 species is 0:0,3:1,5:2,4:1,2,3
family= 1 3 1 0 0 0 new D6h genus #   358 with  1440 species is 0:0,3:1,5:2,4:1,2,4
family= 1 3 1 0 0 0 new D6h genus #   359 with  1440 species is 0:0,3:1,5:2,4:1,2,5
family= 1 3 1 0 0 0 new D6h genus #   360 with  1440 species is 0:0,3:1,5:2,4:1,3,4
family= 1 3 1 0 0 0 new D6h genus #   361 with   720 species is 0:0,3:1,5:2,4:1,3,5
family= 1 3 1 0 0 0 new D6h genus #   362 with   720 species is 0:0,3:1,5:2,4:2,3,4
family= 1 3 1 0 0 0 new D6h genus #   363 with  1440 species is 0:0,3:2,3:2,4:1,4,5
family= 1 3 1 0 0 0 new D6h genus #   364 with   360 species is 0:0,3:2,4:2,4:1,3,5
family= 1 3 1 0 0 0 new D6h genus #   365 with   720 species is 0:1,2:1,2:3,4:0,3,4
family= 1 3 1 0 0 0 new D6h genus #   366 with   720 species is 0:1,2:1,2:3,4:0,3,5
family= 1 3 1 0 0 0 new D6h genus #   367 with   720 species is 0:1,2:1,2:3,4:0,4,5
family= 1 3 1 0 0 0 new D6h genus #   368 with   720 species is 0:1,2:1,2:3,4:3,4,5
family= 1 3 1 0 0 0 new D6h genus #   369 with   720 species is 0:1,2:1,2:3,5:0,3,4
family= 1 3 1 0 0 0 new D6h genus #   370 with   720 species is 0:1,2:1,2:3,5:0,3,5
family= 1 3 1 0 0 0 new D6h genus #   371 with   720 species is 0:1,2:1,2:3,5:0,4,5
family= 1 3 1 0 0 0 new D6h genus #   372 with   720 species is 0:1,2:1,2:3,5:3,4,5
family= 1 3 1 0 0 0 new D6h genus #   373 with   720 species is 0:1,2:1,2:4,5:0,3,4
family= 1 3 1 0 0 0 new D6h genus #   374 with   720 species is 0:1,2:1,2:4,5:0,3,5
family= 1 3 1 0 0 0 new D6h genus #   375 with   720 species is 0:1,2:1,2:4,5:0,4,5
family= 1 3 1 0 0 0 new D6h genus #   376 with   720 species is 0:1,2:1,2:4,5:3,4,5
family= 1 3 1 0 0 0 new D6h genus #   377 with  1440 species is 0:1,2:1,3:2,3:0,4,5
family= 1 3 1 0 0 0 new D6h genus #   378 with  1440 species is 0:1,2:1,3:2,4:0,3,4
family= 1 3 1 0 0 0 new D6h genus #   379 with  1440 species is 0:1,2:1,3:2,4:0,3,5
family= 1 3 1 0 0 0 new D6h genus #   380 with  1440 species is 0:1,2:1,3:2,4:0,4,5
family= 1 3 1 0 0 0 new D6h genus #   381 with  1440 species is 0:1,2:1,3:2,4:3,4,5
family= 1 3 1 0 0 0 new D6h genus #   382 with  1440 species is 0:1,2:1,3:2,5:0,3,4
family= 1 3 1 0 0 0 new D6h genus #   383 with  1440 species is 0:1,2:1,3:2,5:0,3,5
family= 1 3 1 0 0 0 new D6h genus #   384 with  1440 species is 0:1,2:1,3:2,5:0,4,5
family= 1 3 1 0 0 0 new D6h genus #   385 with  1440 species is 0:1,2:1,3:2,5:3,4,5
family= 1 3 1 0 0 0 new D6h genus #   386 with  1440 species is 0:1,2:1,3:3,4:0,2,4
family= 1 3 1 0 0 0 new D6h genus #   387 with  1440 species is 0:1,2:1,3:3,4:0,2,5
family= 1 3 1 0 0 0 new D6h genus #   388 with  1440 species is 0:1,2:1,3:3,4:0,4,5
family= 1 3 1 0 0 0 new D6h genus #   389 with  1440 species is 0:1,2:1,3:3,4:2,4,5
family= 1 3 1 0 0 0 new D6h genus #   390 with  1440 species is 0:1,2:1,3:3,5:0,2,4
family= 1 3 1 0 0 0 new D6h genus #   391 with  1440 species is 0:1,2:1,3:3,5:0,2,5
family= 1 3 1 0 0 0 new D6h genus #   392 with  1440 species is 0:1,2:1,3:3,5:0,4,5
family= 1 3 1 0 0 0 new D6h genus #   393 with  1440 species is 0:1,2:1,3:3,5:2,4,5
family= 1 3 1 0 0 0 new D6h genus #   394 with  1440 species is 0:1,2:1,3:4,5:0,2,3
family= 1 3 1 0 0 0 new D6h genus #   395 with  1440 species is 0:1,2:1,3:4,5:0,2,4
family= 1 3 1 0 0 0 new D6h genus #   396 with  1440 species is 0:1,2:1,3:4,5:0,2,5
family= 1 3 1 0 0 0 new D6h genus #   397 with  1440 species is 0:1,2:1,3:4,5:0,3,4
family= 1 3 1 0 0 0 new D6h genus #   398 with  1440 species is 0:1,2:1,3:4,5:0,3,5
family= 1 3 1 0 0 0 new D6h genus #   399 with  1440 species is 0:1,2:1,3:4,5:0,4,5
family= 1 3 1 0 0 0 new D6h genus #   400 with  1440 species is 0:1,2:1,3:4,5:2,3,4
family= 1 3 1 0 0 0 new D6h genus #   401 with  1440 species is 0:1,2:1,3:4,5:2,3,5
family= 1 3 1 0 0 0 new D6h genus #   402 with  1440 species is 0:1,2:1,3:4,5:2,4,5
family= 1 3 1 0 0 0 new D6h genus #   403 with  1440 species is 0:1,2:1,3:4,5:3,4,5
family= 1 3 1 0 0 0 new D6h genus #   404 with  1440 species is 0:1,2:1,4:2,3:0,3,4
family= 1 3 1 0 0 0 new D6h genus #   405 with  1440 species is 0:1,2:1,4:2,3:0,3,5
family= 1 3 1 0 0 0 new D6h genus #   406 with  1440 species is 0:1,2:1,4:2,3:0,4,5
family= 1 3 1 0 0 0 new D6h genus #   407 with  1440 species is 0:1,2:1,4:2,3:3,4,5
family= 1 3 1 0 0 0 new D6h genus #   408 with  1440 species is 0:1,2:1,4:2,4:0,3,5
family= 1 3 1 0 0 0 new D6h genus #   409 with  1440 species is 0:1,2:1,4:2,5:0,3,4
family= 1 3 1 0 0 0 new D6h genus #   410 with  1440 species is 0:1,2:1,4:2,5:0,3,5
family= 1 3 1 0 0 0 new D6h genus #   411 with  1440 species is 0:1,2:1,4:2,5:0,4,5
family= 1 3 1 0 0 0 new D6h genus #   412 with  1440 species is 0:1,2:1,4:2,5:3,4,5
family= 1 3 1 0 0 0 new D6h genus #   413 with  1440 species is 0:1,2:1,4:3,4:0,2,3
family= 1 3 1 0 0 0 new D6h genus #   414 with  1440 species is 0:1,2:1,4:3,4:0,2,5
family= 1 3 1 0 0 0 new D6h genus #   415 with  1440 species is 0:1,2:1,4:3,4:0,3,5
family= 1 3 1 0 0 0 new D6h genus #   416 with  1440 species is 0:1,2:1,4:3,4:2,3,5
family= 1 3 1 0 0 0 new D6h genus #   417 with  1440 species is 0:1,2:1,4:3,5:0,2,3
family= 1 3 1 0 0 0 new D6h genus #   418 with  1440 species is 0:1,2:1,4:3,5:0,2,4
family= 1 3 1 0 0 0 new D6h genus #   419 with  1440 species is 0:1,2:1,4:3,5:0,2,5
family= 1 3 1 0 0 0 new D6h genus #   420 with  1440 species is 0:1,2:1,4:3,5:0,3,4
family= 1 3 1 0 0 0 new D6h genus #   421 with  1440 species is 0:1,2:1,4:3,5:0,3,5
family= 1 3 1 0 0 0 new D6h genus #   422 with  1440 species is 0:1,2:1,4:3,5:0,4,5
family= 1 3 1 0 0 0 new D6h genus #   423 with  1440 species is 0:1,2:1,4:3,5:2,3,4
family= 1 3 1 0 0 0 new D6h genus #   424 with  1440 species is 0:1,2:1,4:3,5:2,3,5
family= 1 3 1 0 0 0 new D6h genus #   425 with  1440 species is 0:1,2:1,4:3,5:2,4,5
family= 1 3 1 0 0 0 new D6h genus #   426 with  1440 species is 0:1,2:1,4:3,5:3,4,5
family= 1 3 1 0 0 0 new D6h genus #   427 with  1440 species is 0:1,2:1,4:4,5:0,2,3
family= 1 3 1 0 0 0 new D6h genus #   428 with  1440 species is 0:1,2:1,4:4,5:0,2,5
family= 1 3 1 0 0 0 new D6h genus #   429 with  1440 species is 0:1,2:1,4:4,5:0,3,5
family= 1 3 1 0 0 0 new D6h genus #   430 with  1440 species is 0:1,2:1,4:4,5:2,3,5
family= 1 3 1 0 0 0 new D6h genus #   431 with  1440 species is 0:1,2:1,5:2,3:0,3,4
family= 1 3 1 0 0 0 new D6h genus #   432 with  1440 species is 0:1,2:1,5:2,3:0,3,5
family= 1 3 1 0 0 0 new D6h genus #   433 with  1440 species is 0:1,2:1,5:2,3:0,4,5
family= 1 3 1 0 0 0 new D6h genus #   434 with  1440 species is 0:1,2:1,5:2,3:3,4,5
family= 1 3 1 0 0 0 new D6h genus #   435 with  1440 species is 0:1,2:1,5:2,4:0,3,4
family= 1 3 1 0 0 0 new D6h genus #   436 with  1440 species is 0:1,2:1,5:2,4:0,3,5
family= 1 3 1 0 0 0 new D6h genus #   437 with  1440 species is 0:1,2:1,5:2,4:0,4,5
family= 1 3 1 0 0 0 new D6h genus #   438 with  1440 species is 0:1,2:1,5:2,4:3,4,5
family= 1 3 1 0 0 0 new D6h genus #   439 with  1440 species is 0:1,2:1,5:2,5:0,3,4
family= 1 3 1 0 0 0 new D6h genus #   440 with  1440 species is 0:1,2:1,5:3,4:0,2,3
family= 1 3 1 0 0 0 new D6h genus #   441 with  1440 species is 0:1,2:1,5:3,4:0,2,4
family= 1 3 1 0 0 0 new D6h genus #   442 with  1440 species is 0:1,2:1,5:3,4:0,2,5
family= 1 3 1 0 0 0 new D6h genus #   443 with  1440 species is 0:1,2:1,5:3,4:0,3,4
family= 1 3 1 0 0 0 new D6h genus #   444 with  1440 species is 0:1,2:1,5:3,4:0,3,5
family= 1 3 1 0 0 0 new D6h genus #   445 with  1440 species is 0:1,2:1,5:3,4:0,4,5
family= 1 3 1 0 0 0 new D6h genus #   446 with  1440 species is 0:1,2:1,5:3,4:2,3,4
family= 1 3 1 0 0 0 new D6h genus #   447 with  1440 species is 0:1,2:1,5:3,4:2,3,5
family= 1 3 1 0 0 0 new D6h genus #   448 with  1440 species is 0:1,2:1,5:3,4:2,4,5
family= 1 3 1 0 0 0 new D6h genus #   449 with  1440 species is 0:1,2:1,5:3,4:3,4,5
family= 1 3 1 0 0 0 new D6h genus #   450 with  1440 species is 0:1,2:1,5:3,5:0,2,3
family= 1 3 1 0 0 0 new D6h genus #   451 with  1440 species is 0:1,2:1,5:3,5:0,2,4
family= 1 3 1 0 0 0 new D6h genus #   452 with  1440 species is 0:1,2:1,5:3,5:0,3,4
family= 1 3 1 0 0 0 new D6h genus #   453 with  1440 species is 0:1,2:1,5:3,5:2,3,4
family= 1 3 1 0 0 0 new D6h genus #   454 with  1440 species is 0:1,2:1,5:4,5:0,2,3
family= 1 3 1 0 0 0 new D6h genus #   455 with   720 species is 0:1,2:1,5:4,5:0,2,4
family= 1 3 1 0 0 0 new D6h genus #   456 with   720 species is 0:1,2:1,5:4,5:2,3,4
family= 1 3 1 0 0 0 new D6h genus #   457 with  1440 species is 0:1,2:2,3:3,4:0,1,4
family= 1 3 1 0 0 0 new D6h genus #   458 with  1440 species is 0:1,2:2,3:3,4:0,1,5
family= 1 3 1 0 0 0 new D6h genus #   459 with  1440 species is 0:1,2:2,3:3,4:0,4,5
family= 1 3 1 0 0 0 new D6h genus #   460 with  1440 species is 0:1,2:2,3:3,4:1,4,5
family= 1 3 1 0 0 0 new D6h genus #   461 with  1440 species is 0:1,2:2,3:3,5:0,1,4
family= 1 3 1 0 0 0 new D6h genus #   462 with  1440 species is 0:1,2:2,3:3,5:0,1,5
family= 1 3 1 0 0 0 new D6h genus #   463 with  1440 species is 0:1,2:2,3:3,5:0,4,5
family= 1 3 1 0 0 0 new D6h genus #   464 with  1440 species is 0:1,2:2,3:3,5:1,4,5
family= 1 3 1 0 0 0 new D6h genus #   465 with  1440 species is 0:1,2:2,3:4,5:0,1,3
family= 1 3 1 0 0 0 new D6h genus #   466 with  1440 species is 0:1,2:2,3:4,5:0,1,4
family= 1 3 1 0 0 0 new D6h genus #   467 with  1440 species is 0:1,2:2,3:4,5:0,1,5
family= 1 3 1 0 0 0 new D6h genus #   468 with  1440 species is 0:1,2:2,3:4,5:0,3,4
family= 1 3 1 0 0 0 new D6h genus #   469 with  1440 species is 0:1,2:2,3:4,5:0,3,5
family= 1 3 1 0 0 0 new D6h genus #   470 with  1440 species is 0:1,2:2,3:4,5:0,4,5
family= 1 3 1 0 0 0 new D6h genus #   471 with  1440 species is 0:1,2:2,3:4,5:1,3,4
family= 1 3 1 0 0 0 new D6h genus #   472 with  1440 species is 0:1,2:2,3:4,5:1,3,5
family= 1 3 1 0 0 0 new D6h genus #   473 with  1440 species is 0:1,2:2,3:4,5:1,4,5
family= 1 3 1 0 0 0 new D6h genus #   474 with  1440 species is 0:1,2:2,3:4,5:3,4,5
family= 1 3 1 0 0 0 new D6h genus #   475 with  1440 species is 0:1,2:2,4:3,4:0,1,3
family= 1 3 1 0 0 0 new D6h genus #   476 with  1440 species is 0:1,2:2,4:3,4:0,1,5
family= 1 3 1 0 0 0 new D6h genus #   477 with  1440 species is 0:1,2:2,4:3,4:0,3,5
family= 1 3 1 0 0 0 new D6h genus #   478 with  1440 species is 0:1,2:2,4:3,4:1,3,5
family= 1 3 1 0 0 0 new D6h genus #   479 with  1440 species is 0:1,2:2,4:3,5:0,1,3
family= 1 3 1 0 0 0 new D6h genus #   480 with  1440 species is 0:1,2:2,4:3,5:0,1,4
family= 1 3 1 0 0 0 new D6h genus #   481 with  1440 species is 0:1,2:2,4:3,5:0,1,5
family= 1 3 1 0 0 0 new D6h genus #   482 with  1440 species is 0:1,2:2,4:3,5:0,3,4
family= 1 3 1 0 0 0 new D6h genus #   483 with  1440 species is 0:1,2:2,4:3,5:0,3,5
family= 1 3 1 0 0 0 new D6h genus #   484 with  1440 species is 0:1,2:2,4:3,5:0,4,5
family= 1 3 1 0 0 0 new D6h genus #   485 with  1440 species is 0:1,2:2,4:3,5:1,3,4
family= 1 3 1 0 0 0 new D6h genus #   486 with  1440 species is 0:1,2:2,4:3,5:1,3,5
family= 1 3 1 0 0 0 new D6h genus #   487 with  1440 species is 0:1,2:2,4:3,5:1,4,5
family= 1 3 1 0 0 0 new D6h genus #   488 with  1440 species is 0:1,2:2,4:3,5:3,4,5
family= 1 3 1 0 0 0 new D6h genus #   489 with  1440 species is 0:1,2:2,4:4,5:0,1,3
family= 1 3 1 0 0 0 new D6h genus #   490 with   720 species is 0:1,2:2,4:4,5:0,1,5
family= 1 3 1 0 0 0 new D6h genus #   491 with   720 species is 0:1,2:2,4:4,5:1,3,5
family= 1 3 1 0 0 0 new D6h genus #   492 with  1440 species is 0:1,2:2,5:3,4:0,1,3
family= 1 3 1 0 0 0 new D6h genus #   493 with  1440 species is 0:1,2:2,5:3,4:0,1,4
family= 1 3 1 0 0 0 new D6h genus #   494 with  1440 species is 0:1,2:2,5:3,4:0,1,5
family= 1 3 1 0 0 0 new D6h genus #   495 with  1440 species is 0:1,2:2,5:3,4:0,3,4
family= 1 3 1 0 0 0 new D6h genus #   496 with  1440 species is 0:1,2:2,5:3,4:0,3,5
family= 1 3 1 0 0 0 new D6h genus #   497 with  1440 species is 0:1,2:2,5:3,4:0,4,5
family= 1 3 1 0 0 0 new D6h genus #   498 with  1440 species is 0:1,2:2,5:3,4:1,3,4
family= 1 3 1 0 0 0 new D6h genus #   499 with  1440 species is 0:1,2:2,5:3,4:1,3,5
family= 1 3 1 0 0 0 new D6h genus #   500 with  1440 species is 0:1,2:2,5:3,4:1,4,5
family= 1 3 1 0 0 0 new D6h genus #   501 with  1440 species is 0:1,2:2,5:3,4:3,4,5
family= 1 3 1 0 0 0 new D6h genus #   502 with  1440 species is 0:1,2:2,5:3,5:0,1,3
family= 1 3 1 0 0 0 new D6h genus #   503 with  1440 species is 0:1,2:2,5:3,5:0,1,4
family= 1 3 1 0 0 0 new D6h genus #   504 with  1440 species is 0:1,2:2,5:3,5:0,3,4
family= 1 3 1 0 0 0 new D6h genus #   505 with  1440 species is 0:1,2:2,5:3,5:1,3,4
family= 1 3 1 0 0 0 new D6h genus #   506 with   720 species is 0:1,2:3,4:3,4:0,1,2
family= 1 3 1 0 0 0 new D6h genus #   507 with   720 species is 0:1,2:3,4:3,4:0,1,5
family= 1 3 1 0 0 0 new D6h genus #   508 with   720 species is 0:1,2:3,4:3,4:0,2,5
family= 1 3 1 0 0 0 new D6h genus #   509 with   720 species is 0:1,2:3,4:3,4:1,2,5
family= 1 3 1 0 0 0 new D6h genus #   510 with  1440 species is 0:1,2:3,4:3,5:0,1,2
family= 1 3 1 0 0 0 new D6h genus #   511 with  1440 species is 0:1,2:3,4:3,5:0,1,4
family= 1 3 1 0 0 0 new D6h genus #   512 with  1440 species is 0:1,2:3,4:3,5:0,1,5
family= 1 3 1 0 0 0 new D6h genus #   513 with  1440 species is 0:1,2:3,4:3,5:0,2,4
family= 1 3 1 0 0 0 new D6h genus #   514 with  1440 species is 0:1,2:3,4:3,5:0,2,5
family= 1 3 1 0 0 0 new D6h genus #   515 with  1440 species is 0:1,2:3,4:3,5:0,4,5
family= 1 3 1 0 0 0 new D6h genus #   516 with  1440 species is 0:1,2:3,4:3,5:1,2,4
family= 1 3 1 0 0 0 new D6h genus #   517 with  1440 species is 0:1,2:3,4:3,5:1,2,5
family= 1 3 1 0 0 0 new D6h genus #   518 with  1440 species is 0:1,2:3,4:3,5:1,4,5
family= 1 3 1 0 0 0 new D6h genus #   519 with  1440 species is 0:1,2:3,4:3,5:2,4,5
family= 1 3 1 0 0 0 new D6h genus #   520 with   720 species is 0:1,2:3,5:3,5:0,1,2
family= 1 3 1 0 0 0 new D6h genus #   521 with   720 species is 0:1,2:3,5:3,5:0,1,4
family= 1 3 1 0 0 0 new D6h genus #   522 with   720 species is 0:1,2:3,5:3,5:0,2,4
family= 1 3 1 0 0 0 new D6h genus #   523 with   720 species is 0:1,2:3,5:3,5:1,2,4
family= 1 3 1 0 0 0 new D6h genus #   524 with   720 species is 0:1,3:1,3:2,4:0,2,4
family= 1 3 1 0 0 0 new D6h genus #   525 with   720 species is 0:1,3:1,3:2,4:0,2,5
family= 1 3 1 0 0 0 new D6h genus #   526 with   720 species is 0:1,3:1,3:2,4:0,4,5
family= 1 3 1 0 0 0 new D6h genus #   527 with   720 species is 0:1,3:1,3:2,4:2,4,5
family= 1 3 1 0 0 0 new D6h genus #   528 with   720 species is 0:1,3:1,3:2,5:0,2,4
family= 1 3 1 0 0 0 new D6h genus #   529 with   720 species is 0:1,3:1,3:2,5:0,2,5
family= 1 3 1 0 0 0 new D6h genus #   530 with   720 species is 0:1,3:1,3:2,5:0,4,5
family= 1 3 1 0 0 0 new D6h genus #   531 with   720 species is 0:1,3:1,3:2,5:2,4,5
family= 1 3 1 0 0 0 new D6h genus #   532 with  1440 species is 0:1,3:1,4:2,3:0,2,4
family= 1 3 1 0 0 0 new D6h genus #   533 with  1440 species is 0:1,3:1,4:2,3:0,2,5
family= 1 3 1 0 0 0 new D6h genus #   534 with  1440 species is 0:1,3:1,4:2,3:0,4,5
family= 1 3 1 0 0 0 new D6h genus #   535 with  1440 species is 0:1,3:1,4:2,3:2,4,5
family= 1 3 1 0 0 0 new D6h genus #   536 with  1440 species is 0:1,3:1,4:2,4:0,2,3
family= 1 3 1 0 0 0 new D6h genus #   537 with  1440 species is 0:1,3:1,4:2,4:0,2,5
family= 1 3 1 0 0 0 new D6h genus #   538 with  1440 species is 0:1,3:1,4:2,4:0,3,5
family= 1 3 1 0 0 0 new D6h genus #   539 with  1440 species is 0:1,3:1,4:2,4:2,3,5
family= 1 3 1 0 0 0 new D6h genus #   540 with  1440 species is 0:1,3:1,4:2,5:0,2,3
family= 1 3 1 0 0 0 new D6h genus #   541 with  1440 species is 0:1,3:1,4:2,5:0,2,4
family= 1 3 1 0 0 0 new D6h genus #   542 with  1440 species is 0:1,3:1,4:2,5:0,2,5
family= 1 3 1 0 0 0 new D6h genus #   543 with  1440 species is 0:1,3:1,4:2,5:0,3,4
family= 1 3 1 0 0 0 new D6h genus #   544 with  1440 species is 0:1,3:1,4:2,5:0,3,5
family= 1 3 1 0 0 0 new D6h genus #   545 with  1440 species is 0:1,3:1,4:2,5:0,4,5
family= 1 3 1 0 0 0 new D6h genus #   546 with  1440 species is 0:1,3:1,4:2,5:2,3,4
family= 1 3 1 0 0 0 new D6h genus #   547 with  1440 species is 0:1,3:1,4:2,5:2,3,5
family= 1 3 1 0 0 0 new D6h genus #   548 with  1440 species is 0:1,3:1,4:2,5:2,4,5
family= 1 3 1 0 0 0 new D6h genus #   549 with  1440 species is 0:1,3:1,4:2,5:3,4,5
family= 1 3 1 0 0 0 new D6h genus #   550 with  1440 species is 0:1,3:1,4:3,4:0,2,5
family= 1 3 1 0 0 0 new D6h genus #   551 with  1440 species is 0:1,3:1,4:3,5:0,2,4
family= 1 3 1 0 0 0 new D6h genus #   552 with  1440 species is 0:1,3:1,4:3,5:0,2,5
family= 1 3 1 0 0 0 new D6h genus #   553 with  1440 species is 0:1,3:1,4:3,5:0,4,5
family= 1 3 1 0 0 0 new D6h genus #   554 with  1440 species is 0:1,3:1,4:3,5:2,4,5
family= 1 3 1 0 0 0 new D6h genus #   555 with  1440 species is 0:1,3:1,5:2,3:0,2,4
family= 1 3 1 0 0 0 new D6h genus #   556 with  1440 species is 0:1,3:1,5:2,3:0,2,5
family= 1 3 1 0 0 0 new D6h genus #   557 with  1440 species is 0:1,3:1,5:2,3:0,4,5
family= 1 3 1 0 0 0 new D6h genus #   558 with  1440 species is 0:1,3:1,5:2,3:2,4,5
family= 1 3 1 0 0 0 new D6h genus #   559 with  1440 species is 0:1,3:1,5:2,4:0,2,3
family= 1 3 1 0 0 0 new D6h genus #   560 with  1440 species is 0:1,3:1,5:2,4:0,2,4
family= 1 3 1 0 0 0 new D6h genus #   561 with  1440 species is 0:1,3:1,5:2,4:0,2,5
family= 1 3 1 0 0 0 new D6h genus #   562 with  1440 species is 0:1,3:1,5:2,4:0,3,4
family= 1 3 1 0 0 0 new D6h genus #   563 with  1440 species is 0:1,3:1,5:2,4:0,3,5
family= 1 3 1 0 0 0 new D6h genus #   564 with  1440 species is 0:1,3:1,5:2,4:0,4,5
family= 1 3 1 0 0 0 new D6h genus #   565 with  1440 species is 0:1,3:1,5:2,4:2,3,4
family= 1 3 1 0 0 0 new D6h genus #   566 with  1440 species is 0:1,3:1,5:2,4:2,3,5
family= 1 3 1 0 0 0 new D6h genus #   567 with  1440 species is 0:1,3:1,5:2,4:2,4,5
family= 1 3 1 0 0 0 new D6h genus #   568 with  1440 species is 0:1,3:1,5:2,4:3,4,5
family= 1 3 1 0 0 0 new D6h genus #   569 with  1440 species is 0:1,3:1,5:2,5:0,2,3
family= 1 3 1 0 0 0 new D6h genus #   570 with  1440 species is 0:1,3:1,5:2,5:0,2,4
family= 1 3 1 0 0 0 new D6h genus #   571 with  1440 species is 0:1,3:1,5:2,5:0,3,4
family= 1 3 1 0 0 0 new D6h genus #   572 with  1440 species is 0:1,3:1,5:2,5:2,3,4
family= 1 3 1 0 0 0 new D6h genus #   573 with  1440 species is 0:1,3:1,5:3,4:0,2,4
family= 1 3 1 0 0 0 new D6h genus #   574 with  1440 species is 0:1,3:1,5:3,4:0,2,5
family= 1 3 1 0 0 0 new D6h genus #   575 with  1440 species is 0:1,3:1,5:3,4:0,4,5
family= 1 3 1 0 0 0 new D6h genus #   576 with  1440 species is 0:1,3:1,5:3,4:2,4,5
family= 1 3 1 0 0 0 new D6h genus #   577 with   720 species is 0:1,3:1,5:3,5:0,2,4
family= 1 3 1 0 0 0 new D6h genus #   578 with  1440 species is 0:1,3:2,3:2,4:0,1,4
family= 1 3 1 0 0 0 new D6h genus #   579 with  1440 species is 0:1,3:2,3:2,4:0,1,5
family= 1 3 1 0 0 0 new D6h genus #   580 with  1440 species is 0:1,3:2,3:2,4:0,4,5
family= 1 3 1 0 0 0 new D6h genus #   581 with  1440 species is 0:1,3:2,3:2,4:1,4,5
family= 1 3 1 0 0 0 new D6h genus #   582 with  1440 species is 0:1,3:2,3:2,5:0,1,4
family= 1 3 1 0 0 0 new D6h genus #   583 with  1440 species is 0:1,3:2,3:2,5:0,1,5
family= 1 3 1 0 0 0 new D6h genus #   584 with  1440 species is 0:1,3:2,3:2,5:0,4,5
family= 1 3 1 0 0 0 new D6h genus #   585 with  1440 species is 0:1,3:2,3:2,5:1,4,5
family= 1 3 1 0 0 0 new D6h genus #   586 with   720 species is 0:1,3:2,4:2,4:0,1,3
family= 1 3 1 0 0 0 new D6h genus #   587 with   720 species is 0:1,3:2,4:2,4:0,1,5
family= 1 3 1 0 0 0 new D6h genus #   588 with   720 species is 0:1,3:2,4:2,4:0,3,5
family= 1 3 1 0 0 0 new D6h genus #   589 with   720 species is 0:1,3:2,4:2,4:1,3,5
family= 1 3 1 0 0 0 new D6h genus #   590 with  1440 species is 0:1,3:2,4:2,5:0,1,3
family= 1 3 1 0 0 0 new D6h genus #   591 with  1440 species is 0:1,3:2,4:2,5:0,1,4
family= 1 3 1 0 0 0 new D6h genus #   592 with  1440 species is 0:1,3:2,4:2,5:0,1,5
family= 1 3 1 0 0 0 new D6h genus #   593 with  1440 species is 0:1,3:2,4:2,5:0,3,4
family= 1 3 1 0 0 0 new D6h genus #   594 with  1440 species is 0:1,3:2,4:2,5:0,3,5
family= 1 3 1 0 0 0 new D6h genus #   595 with  1440 species is 0:1,3:2,4:2,5:0,4,5
family= 1 3 1 0 0 0 new D6h genus #   596 with  1440 species is 0:1,3:2,4:2,5:1,3,4
family= 1 3 1 0 0 0 new D6h genus #   597 with  1440 species is 0:1,3:2,4:2,5:1,3,5
family= 1 3 1 0 0 0 new D6h genus #   598 with  1440 species is 0:1,3:2,4:2,5:1,4,5
family= 1 3 1 0 0 0 new D6h genus #   599 with  1440 species is 0:1,3:2,4:2,5:3,4,5
family= 1 3 1 0 0 0 new D6h genus #   600 with  1440 species is 0:1,3:2,4:3,4:0,1,2
family= 1 3 1 0 0 0 new D6h genus #   601 with  1440 species is 0:1,3:2,4:3,4:0,1,5
family= 1 3 1 0 0 0 new D6h genus #   602 with  1440 species is 0:1,3:2,4:3,4:0,2,5
family= 1 3 1 0 0 0 new D6h genus #   603 with  1440 species is 0:1,3:2,4:3,4:1,2,5
family= 1 3 1 0 0 0 new D6h genus #   604 with  1440 species is 0:1,3:2,4:3,5:0,1,2
family= 1 3 1 0 0 0 new D6h genus #   605 with  1440 species is 0:1,3:2,4:3,5:0,1,4
family= 1 3 1 0 0 0 new D6h genus #   606 with   720 species is 0:1,3:2,4:3,5:0,1,5
family= 1 3 1 0 0 0 new D6h genus #   607 with   720 species is 0:1,3:2,4:3,5:0,2,4
family= 1 3 1 0 0 0 new D6h genus #   608 with  1440 species is 0:1,3:2,4:3,5:1,2,4
family= 1 3 1 0 0 0 new D6h genus #   609 with  1440 species is 0:1,3:2,4:3,5:1,2,5
family= 1 3 1 0 0 0 new D6h genus #   610 with   720 species is 0:1,3:2,5:2,5:0,1,3
family= 1 3 1 0 0 0 new D6h genus #   611 with   720 species is 0:1,3:2,5:2,5:0,1,4
family= 1 3 1 0 0 0 new D6h genus #   612 with   720 species is 0:1,3:2,5:2,5:0,3,4
family= 1 3 1 0 0 0 new D6h genus #   613 with   720 species is 0:1,3:2,5:2,5:1,3,4
family= 1 3 1 0 0 0 new D6h genus #   614 with  1440 species is 0:1,3:2,5:3,4:0,1,2
family= 1 3 1 0 0 0 new D6h genus #   615 with  1440 species is 0:1,3:2,5:3,4:0,1,4
family= 1 3 1 0 0 0 new D6h genus #   616 with  1440 species is 0:1,3:2,5:3,4:0,1,5
family= 1 3 1 0 0 0 new D6h genus #   617 with  1440 species is 0:1,3:2,5:3,4:0,2,4
family= 1 3 1 0 0 0 new D6h genus #   618 with  1440 species is 0:1,3:2,5:3,4:0,2,5
family= 1 3 1 0 0 0 new D6h genus #   619 with  1440 species is 0:1,3:2,5:3,4:0,4,5
family= 1 3 1 0 0 0 new D6h genus #   620 with  1440 species is 0:1,3:2,5:3,4:1,2,4
family= 1 3 1 0 0 0 new D6h genus #   621 with  1440 species is 0:1,3:2,5:3,4:1,2,5
family= 1 3 1 0 0 0 new D6h genus #   622 with  1440 species is 0:1,3:2,5:3,4:1,4,5
family= 1 3 1 0 0 0 new D6h genus #   623 with  1440 species is 0:1,3:2,5:3,4:2,4,5
family= 1 3 1 0 0 0 new D6h genus #   624 with   720 species is 0:1,4:1,4:2,3:0,2,3
family= 1 3 1 0 0 0 new D6h genus #   625 with   720 species is 0:1,4:1,4:2,3:0,2,5
family= 1 3 1 0 0 0 new D6h genus #   626 with   720 species is 0:1,4:1,4:2,3:0,3,5
family= 1 3 1 0 0 0 new D6h genus #   627 with   720 species is 0:1,4:1,4:2,3:2,3,5
family= 1 3 1 0 0 0 new D6h genus #   628 with   720 species is 0:1,4:1,4:2,5:0,2,3
family= 1 3 1 0 0 0 new D6h genus #   629 with   720 species is 0:1,4:1,4:2,5:0,2,5
family= 1 3 1 0 0 0 new D6h genus #   630 with   720 species is 0:1,4:1,4:2,5:0,3,5
family= 1 3 1 0 0 0 new D6h genus #   631 with   720 species is 0:1,4:1,4:2,5:2,3,5
family= 1 3 1 0 0 0 new D6h genus #   632 with  1440 species is 0:1,4:1,5:2,3:0,2,3
family= 1 3 1 0 0 0 new D6h genus #   633 with  1440 species is 0:1,4:1,5:2,3:0,2,4
family= 1 3 1 0 0 0 new D6h genus #   634 with  1440 species is 0:1,4:1,5:2,3:0,2,5
family= 1 3 1 0 0 0 new D6h genus #   635 with  1440 species is 0:1,4:1,5:2,3:0,3,4
family= 1 3 1 0 0 0 new D6h genus #   636 with  1440 species is 0:1,4:1,5:2,3:0,3,5
family= 1 3 1 0 0 0 new D6h genus #   637 with  1440 species is 0:1,4:1,5:2,3:0,4,5
family= 1 3 1 0 0 0 new D6h genus #   638 with  1440 species is 0:1,4:1,5:2,3:2,3,4
family= 1 3 1 0 0 0 new D6h genus #   639 with  1440 species is 0:1,4:1,5:2,3:2,3,5
family= 1 3 1 0 0 0 new D6h genus #   640 with  1440 species is 0:1,4:1,5:2,3:2,4,5
family= 1 3 1 0 0 0 new D6h genus #   641 with  1440 species is 0:1,4:1,5:2,3:3,4,5
family= 1 3 1 0 0 0 new D6h genus #   642 with  1440 species is 0:1,4:1,5:2,4:0,2,3
family= 1 3 1 0 0 0 new D6h genus #   643 with  1440 species is 0:1,4:1,5:2,4:0,2,5
family= 1 3 1 0 0 0 new D6h genus #   644 with  1440 species is 0:1,4:1,5:2,4:0,3,5
family= 1 3 1 0 0 0 new D6h genus #   645 with  1440 species is 0:1,4:1,5:2,4:2,3,5
family= 1 3 1 0 0 0 new D6h genus #   646 with  1440 species is 0:1,4:1,5:2,5:0,2,3
family= 1 3 1 0 0 0 new D6h genus #   647 with   720 species is 0:1,4:1,5:2,5:0,2,4
family= 1 3 1 0 0 0 new D6h genus #   648 with   720 species is 0:1,4:1,5:2,5:2,3,4
family= 1 3 1 0 0 0 new D6h genus #   649 with  1440 species is 0:1,4:1,5:3,4:0,2,3
family= 1 3 1 0 0 0 new D6h genus #   650 with  1440 species is 0:1,4:1,5:3,4:0,2,5
family= 1 3 1 0 0 0 new D6h genus #   651 with  1440 species is 0:1,4:1,5:3,4:0,3,5
family= 1 3 1 0 0 0 new D6h genus #   652 with  1440 species is 0:1,4:1,5:3,4:2,3,5
family= 1 3 1 0 0 0 new D6h genus #   653 with   720 species is 0:1,4:2,3:2,3:0,1,4
family= 1 3 1 0 0 0 new D6h genus #   654 with   720 species is 0:1,4:2,3:2,3:0,1,5
family= 1 3 1 0 0 0 new D6h genus #   655 with   720 species is 0:1,4:2,3:2,3:0,4,5
family= 1 3 1 0 0 0 new D6h genus #   656 with   720 species is 0:1,4:2,3:2,3:1,4,5
family= 1 3 1 0 0 0 new D6h genus #   657 with  1440 species is 0:1,4:2,3:2,4:0,1,3
family= 1 3 1 0 0 0 new D6h genus #   658 with  1440 species is 0:1,4:2,3:2,4:0,1,5
family= 1 3 1 0 0 0 new D6h genus #   659 with  1440 species is 0:1,4:2,3:2,4:0,3,5
family= 1 3 1 0 0 0 new D6h genus #   660 with  1440 species is 0:1,4:2,3:2,4:1,3,5
family= 1 3 1 0 0 0 new D6h genus #   661 with  1440 species is 0:1,4:2,3:2,5:0,1,3
family= 1 3 1 0 0 0 new D6h genus #   662 with  1440 species is 0:1,4:2,3:2,5:0,1,4
family= 1 3 1 0 0 0 new D6h genus #   663 with  1440 species is 0:1,4:2,3:2,5:0,1,5
family= 1 3 1 0 0 0 new D6h genus #   664 with  1440 species is 0:1,4:2,3:2,5:0,3,4
family= 1 3 1 0 0 0 new D6h genus #   665 with  1440 species is 0:1,4:2,3:2,5:0,3,5
family= 1 3 1 0 0 0 new D6h genus #   666 with  1440 species is 0:1,4:2,3:2,5:0,4,5
family= 1 3 1 0 0 0 new D6h genus #   667 with  1440 species is 0:1,4:2,3:2,5:1,3,4
family= 1 3 1 0 0 0 new D6h genus #   668 with  1440 species is 0:1,4:2,3:2,5:1,3,5
family= 1 3 1 0 0 0 new D6h genus #   669 with  1440 species is 0:1,4:2,3:2,5:1,4,5
family= 1 3 1 0 0 0 new D6h genus #   670 with  1440 species is 0:1,4:2,3:2,5:3,4,5
family= 1 3 1 0 0 0 new D6h genus #   671 with  1440 species is 0:1,4:2,3:3,4:0,1,2
family= 1 3 1 0 0 0 new D6h genus #   672 with  1440 species is 0:1,4:2,3:3,4:0,1,5
family= 1 3 1 0 0 0 new D6h genus #   673 with  1440 species is 0:1,4:2,3:3,4:0,2,5
family= 1 3 1 0 0 0 new D6h genus #   674 with  1440 species is 0:1,4:2,3:3,4:1,2,5
family= 1 3 1 0 0 0 new D6h genus #   675 with  1440 species is 0:1,4:2,4:2,5:0,1,3
family= 1 3 1 0 0 0 new D6h genus #   676 with   720 species is 0:1,4:2,4:2,5:0,1,5
family= 1 3 1 0 0 0 new D6h genus #   677 with   720 species is 0:1,4:2,4:2,5:1,3,5
family= 1 3 1 0 0 0 new D6h genus #   678 with   720 species is 0:1,5:1,5:2,3:0,2,3
family= 1 3 1 0 0 0 new D6h genus #   679 with   720 species is 0:1,5:1,5:2,3:0,2,4
family= 1 3 1 0 0 0 new D6h genus #   680 with   720 species is 0:1,5:1,5:2,3:0,3,4
family= 1 3 1 0 0 0 new D6h genus #   681 with   720 species is 0:1,5:1,5:2,3:2,3,4
family= 1 3 1 0 0 0 new D6h genus #   682 with   720 species is 0:1,5:1,5:2,4:0,2,3
family= 1 3 1 0 0 0 new D6h genus #   683 with   360 species is 0:1,5:1,5:2,4:0,2,4
family= 1 3 1 0 0 0 new D6h genus #   684 with   360 species is 0:1,5:1,5:2,4:2,3,4
family= 1 3 1 0 0 0 new D6h genus #   685 with   720 species is 0:1,5:2,3:2,3:0,1,4
family= 1 3 1 0 0 0 new D6h genus #   686 with   720 species is 0:1,5:2,3:2,3:0,1,5
family= 1 3 1 0 0 0 new D6h genus #   687 with   720 species is 0:1,5:2,3:2,3:0,4,5
family= 1 3 1 0 0 0 new D6h genus #   688 with   720 species is 0:1,5:2,3:2,3:1,4,5
family= 1 3 1 0 0 0 new D6h genus #   689 with  1440 species is 0:1,5:2,3:2,4:0,1,3
family= 1 3 1 0 0 0 new D6h genus #   690 with  1440 species is 0:1,5:2,3:2,4:0,1,4
family= 1 3 1 0 0 0 new D6h genus #   691 with  1440 species is 0:1,5:2,3:2,4:0,1,5
family= 1 3 1 0 0 0 new D6h genus #   692 with  1440 species is 0:1,5:2,3:2,4:0,3,4
family= 1 3 1 0 0 0 new D6h genus #   693 with  1440 species is 0:1,5:2,3:2,4:0,3,5
family= 1 3 1 0 0 0 new D6h genus #   694 with  1440 species is 0:1,5:2,3:2,4:0,4,5
family= 1 3 1 0 0 0 new D6h genus #   695 with  1440 species is 0:1,5:2,3:2,4:1,3,4
family= 1 3 1 0 0 0 new D6h genus #   696 with  1440 species is 0:1,5:2,3:2,4:1,3,5
family= 1 3 1 0 0 0 new D6h genus #   697 with  1440 species is 0:1,5:2,3:2,4:1,4,5
family= 1 3 1 0 0 0 new D6h genus #   698 with  1440 species is 0:1,5:2,3:2,4:3,4,5
family= 1 3 1 0 0 0 new D6h genus #   699 with  1440 species is 0:1,5:2,3:3,4:0,1,2
family= 1 3 1 0 0 0 new D6h genus #   700 with  1440 species is 0:1,5:2,3:3,4:0,1,4
family= 1 3 1 0 0 0 new D6h genus #   701 with   720 species is 0:1,5:2,3:3,4:0,1,5
family= 1 3 1 0 0 0 new D6h genus #   702 with   720 species is 0:1,5:2,3:3,4:0,2,4
family= 1 3 1 0 0 0 new D6h genus #   703 with  1440 species is 0:1,5:2,3:3,4:1,2,4
family= 1 3 1 0 0 0 new D6h genus #   704 with  1440 species is 0:1,5:2,3:3,4:1,2,5
family= 1 3 1 0 0 0 new D6h genus #   705 with   720 species is 0:1,5:2,4:2,4:0,1,3
family= 1 3 1 0 0 0 new D6h genus #   706 with   360 species is 0:1,5:2,4:2,4:0,1,5
family= 1 3 1 0 0 0 new D6h genus #   707 with   360 species is 0:1,5:2,4:2,4:1,3,5
family= 1 3 1 0 0 0 new D6h genus #   708 with   720 species is 0:2,3:2,4:3,4:0,1,5
Nber of genera for this family=  708
 
family= 0 4 1 0 0 0
 
family= 0 4 1 0 0 0 new D6h genus #     1 with   720 species is 0,1:0,1:2,3:2,4:3,4,5
family= 0 4 1 0 0 0 new D6h genus #     2 with   720 species is 0,1:0,1:2,3:2,5:3,4,5
family= 0 4 1 0 0 0 new D6h genus #     3 with   720 species is 0,1:0,1:2,3:3,4:2,4,5
family= 0 4 1 0 0 0 new D6h genus #     4 with   720 species is 0,1:0,1:2,3:3,5:2,4,5
family= 0 4 1 0 0 0 new D6h genus #     5 with   720 species is 0,1:0,1:2,3:4,5:2,3,4
family= 0 4 1 0 0 0 new D6h genus #     6 with   720 species is 0,1:0,1:2,3:4,5:2,3,5
family= 0 4 1 0 0 0 new D6h genus #     7 with   720 species is 0,1:0,1:2,4:2,5:3,4,5
family= 0 4 1 0 0 0 new D6h genus #     8 with   720 species is 0,1:0,1:2,4:3,4:2,3,5
family= 0 4 1 0 0 0 new D6h genus #     9 with   720 species is 0,1:0,1:2,4:3,5:2,3,4
family= 0 4 1 0 0 0 new D6h genus #    10 with   720 species is 0,1:0,1:2,4:3,5:2,3,5
family= 0 4 1 0 0 0 new D6h genus #    11 with   720 species is 0,1:0,1:2,5:3,4:2,3,4
family= 0 4 1 0 0 0 new D6h genus #    12 with   720 species is 0,1:0,1:2,5:3,4:2,3,5
family= 0 4 1 0 0 0 new D6h genus #    13 with  1440 species is 0,1:0,2:1,2:3,4:3,4,5
family= 0 4 1 0 0 0 new D6h genus #    14 with   720 species is 0,1:0,2:1,2:3,5:3,4,5
family= 0 4 1 0 0 0 new D6h genus #    15 with  1440 species is 0,1:0,2:1,3:2,4:3,4,5
family= 0 4 1 0 0 0 new D6h genus #    16 with  1440 species is 0,1:0,2:1,3:2,5:3,4,5
family= 0 4 1 0 0 0 new D6h genus #    17 with  1440 species is 0,1:0,2:1,3:3,4:2,4,5
family= 0 4 1 0 0 0 new D6h genus #    18 with  1440 species is 0,1:0,2:1,3:3,5:2,4,5
family= 0 4 1 0 0 0 new D6h genus #    19 with  1440 species is 0,1:0,2:1,3:4,5:2,3,4
family= 0 4 1 0 0 0 new D6h genus #    20 with  1440 species is 0,1:0,2:1,3:4,5:2,3,5
family= 0 4 1 0 0 0 new D6h genus #    21 with  1440 species is 0,1:0,2:1,3:4,5:2,4,5
family= 0 4 1 0 0 0 new D6h genus #    22 with  1440 species is 0,1:0,2:1,3:4,5:3,4,5
family= 0 4 1 0 0 0 new D6h genus #    23 with  1440 species is 0,1:0,2:1,4:2,3:3,4,5
family= 0 4 1 0 0 0 new D6h genus #    24 with  1440 species is 0,1:0,2:1,4:2,5:3,4,5
family= 0 4 1 0 0 0 new D6h genus #    25 with  1440 species is 0,1:0,2:1,4:3,4:2,3,5
family= 0 4 1 0 0 0 new D6h genus #    26 with  1440 species is 0,1:0,2:1,4:3,5:2,3,4
family= 0 4 1 0 0 0 new D6h genus #    27 with  1440 species is 0,1:0,2:1,4:3,5:2,3,5
family= 0 4 1 0 0 0 new D6h genus #    28 with  1440 species is 0,1:0,2:1,4:3,5:2,4,5
family= 0 4 1 0 0 0 new D6h genus #    29 with  1440 species is 0,1:0,2:1,4:3,5:3,4,5
family= 0 4 1 0 0 0 new D6h genus #    30 with  1440 species is 0,1:0,2:1,4:4,5:2,3,5
family= 0 4 1 0 0 0 new D6h genus #    31 with  1440 species is 0,1:0,2:1,5:2,3:3,4,5
family= 0 4 1 0 0 0 new D6h genus #    32 with  1440 species is 0,1:0,2:1,5:2,4:3,4,5
family= 0 4 1 0 0 0 new D6h genus #    33 with  1440 species is 0,1:0,2:1,5:3,4:2,3,4
family= 0 4 1 0 0 0 new D6h genus #    34 with  1440 species is 0,1:0,2:1,5:3,4:2,3,5
family= 0 4 1 0 0 0 new D6h genus #    35 with  1440 species is 0,1:0,2:2,3:3,4:1,4,5
family= 0 4 1 0 0 0 new D6h genus #    36 with  1440 species is 0,1:0,2:2,3:3,5:1,4,5
family= 0 4 1 0 0 0 new D6h genus #    37 with  1440 species is 0,1:0,2:2,3:4,5:1,3,4
family= 0 4 1 0 0 0 new D6h genus #    38 with  1440 species is 0,1:0,2:2,3:4,5:1,3,5
family= 0 4 1 0 0 0 new D6h genus #    39 with  1440 species is 0,1:0,2:2,3:4,5:1,4,5
family= 0 4 1 0 0 0 new D6h genus #    40 with  1440 species is 0,1:0,2:2,3:4,5:3,4,5
family= 0 4 1 0 0 0 new D6h genus #    41 with   720 species is 0,1:0,2:2,4:3,4:1,3,5
family= 0 4 1 0 0 0 new D6h genus #    42 with  1440 species is 0,1:0,2:2,4:3,5:1,3,4
family= 0 4 1 0 0 0 new D6h genus #    43 with  1440 species is 0,1:0,2:2,4:3,5:1,3,5
family= 0 4 1 0 0 0 new D6h genus #    44 with  1440 species is 0,1:0,2:2,4:3,5:1,4,5
family= 0 4 1 0 0 0 new D6h genus #    45 with  1440 species is 0,1:0,2:2,4:3,5:3,4,5
family= 0 4 1 0 0 0 new D6h genus #    46 with  1440 species is 0,1:0,2:2,4:4,5:1,3,5
family= 0 4 1 0 0 0 new D6h genus #    47 with  1440 species is 0,1:0,2:2,5:3,4:1,3,4
family= 0 4 1 0 0 0 new D6h genus #    48 with  1440 species is 0,1:0,2:2,5:3,4:1,3,5
family= 0 4 1 0 0 0 new D6h genus #    49 with  1440 species is 0,1:0,2:2,5:3,4:1,4,5
family= 0 4 1 0 0 0 new D6h genus #    50 with  1440 species is 0,1:0,2:2,5:3,4:3,4,5
family= 0 4 1 0 0 0 new D6h genus #    51 with  1440 species is 0,1:0,2:2,5:3,5:1,3,4
family= 0 4 1 0 0 0 new D6h genus #    52 with  1440 species is 0,1:0,2:2,5:4,5:1,3,4
family= 0 4 1 0 0 0 new D6h genus #    53 with  1440 species is 0,1:0,2:3,4:3,5:1,2,4
family= 0 4 1 0 0 0 new D6h genus #    54 with  1440 species is 0,1:0,2:3,4:3,5:1,2,5
family= 0 4 1 0 0 0 new D6h genus #    55 with  1440 species is 0,1:0,2:3,4:4,5:1,2,3
family= 0 4 1 0 0 0 new D6h genus #    56 with  1440 species is 0,1:0,2:3,4:4,5:1,2,5
family= 0 4 1 0 0 0 new D6h genus #    57 with  1440 species is 0,1:0,2:3,4:4,5:1,3,5
family= 0 4 1 0 0 0 new D6h genus #    58 with  1440 species is 0,1:0,2:3,4:4,5:2,3,5
family= 0 4 1 0 0 0 new D6h genus #    59 with   720 species is 0,1:0,2:3,5:3,5:1,2,4
family= 0 4 1 0 0 0 new D6h genus #    60 with  1440 species is 0,1:0,2:3,5:4,5:1,2,3
family= 0 4 1 0 0 0 new D6h genus #    61 with  1440 species is 0,1:0,2:3,5:4,5:1,2,4
family= 0 4 1 0 0 0 new D6h genus #    62 with  1440 species is 0,1:0,3:1,2:2,4:3,4,5
family= 0 4 1 0 0 0 new D6h genus #    63 with   720 species is 0,1:0,3:1,2:2,5:3,4,5
family= 0 4 1 0 0 0 new D6h genus #    64 with  1440 species is 0,1:0,3:1,2:3,4:2,4,5
family= 0 4 1 0 0 0 new D6h genus #    65 with  1440 species is 0,1:0,3:1,2:3,5:2,4,5
family= 0 4 1 0 0 0 new D6h genus #    66 with  1440 species is 0,1:0,3:1,2:4,5:2,3,4
family= 0 4 1 0 0 0 new D6h genus #    67 with  1440 species is 0,1:0,3:1,2:4,5:2,3,5
family= 0 4 1 0 0 0 new D6h genus #    68 with  1440 species is 0,1:0,3:1,2:4,5:2,4,5
family= 0 4 1 0 0 0 new D6h genus #    69 with  1440 species is 0,1:0,3:1,2:4,5:3,4,5
family= 0 4 1 0 0 0 new D6h genus #    70 with  1440 species is 0,1:0,3:1,3:2,4:2,4,5
family= 0 4 1 0 0 0 new D6h genus #    71 with  1440 species is 0,1:0,3:1,3:2,5:2,4,5
family= 0 4 1 0 0 0 new D6h genus #    72 with  1440 species is 0,1:0,3:1,3:4,5:2,4,5
family= 0 4 1 0 0 0 new D6h genus #    73 with  1440 species is 0,1:0,3:1,4:2,3:2,4,5
family= 0 4 1 0 0 0 new D6h genus #    74 with  1440 species is 0,1:0,3:1,4:2,4:2,3,5
family= 0 4 1 0 0 0 new D6h genus #    75 with  1440 species is 0,1:0,3:1,4:2,5:2,3,4
family= 0 4 1 0 0 0 new D6h genus #    76 with  1440 species is 0,1:0,3:1,4:2,5:2,3,5
family= 0 4 1 0 0 0 new D6h genus #    77 with  1440 species is 0,1:0,3:2,3:4,5:1,2,4
family= 0 4 1 0 0 0 new D6h genus #    78 with  1440 species is 0,1:0,3:2,3:4,5:1,4,5
family= 0 4 1 0 0 0 new D6h genus #    79 with   720 species is 0,1:0,3:2,4:2,4:1,3,5
family= 0 4 1 0 0 0 new D6h genus #    80 with  1440 species is 0,1:0,3:2,4:2,5:1,3,4
family= 0 4 1 0 0 0 new D6h genus #    81 with  1440 species is 0,1:0,3:2,4:2,5:1,3,5
family= 0 4 1 0 0 0 new D6h genus #    82 with  1440 species is 0,1:0,3:2,4:2,5:1,4,5
family= 0 4 1 0 0 0 new D6h genus #    83 with  1440 species is 0,1:0,3:2,4:2,5:3,4,5
family= 0 4 1 0 0 0 new D6h genus #    84 with  1440 species is 0,1:0,3:2,4:3,5:1,2,4
family= 0 4 1 0 0 0 new D6h genus #    85 with  1440 species is 0,1:0,3:2,4:3,5:1,2,5
family= 0 4 1 0 0 0 new D6h genus #    86 with  1440 species is 0,1:0,3:2,4:3,5:1,4,5
family= 0 4 1 0 0 0 new D6h genus #    87 with  1440 species is 0,1:0,3:2,4:3,5:2,4,5
family= 0 4 1 0 0 0 new D6h genus #    88 with  1440 species is 0,1:0,3:2,4:4,5:1,2,3
family= 0 4 1 0 0 0 new D6h genus #    89 with  1440 species is 0,1:0,3:2,4:4,5:1,2,5
family= 0 4 1 0 0 0 new D6h genus #    90 with  1440 species is 0,1:0,3:2,4:4,5:1,3,5
family= 0 4 1 0 0 0 new D6h genus #    91 with  1440 species is 0,1:0,3:2,4:4,5:2,3,5
family= 0 4 1 0 0 0 new D6h genus #    92 with   720 species is 0,1:0,3:2,5:2,5:1,3,4
family= 0 4 1 0 0 0 new D6h genus #    93 with  1440 species is 0,1:0,3:2,5:3,4:1,2,4
family= 0 4 1 0 0 0 new D6h genus #    94 with  1440 species is 0,1:0,3:2,5:3,4:1,2,5
family= 0 4 1 0 0 0 new D6h genus #    95 with  1440 species is 0,1:0,3:2,5:3,5:1,2,4
family= 0 4 1 0 0 0 new D6h genus #    96 with  1440 species is 0,1:0,3:2,5:4,5:1,2,3
family= 0 4 1 0 0 0 new D6h genus #    97 with  1440 species is 0,1:0,3:2,5:4,5:1,2,4
family= 0 4 1 0 0 0 new D6h genus #    98 with  1440 species is 0,1:0,4:1,2:2,3:3,4,5
family= 0 4 1 0 0 0 new D6h genus #    99 with  1440 species is 0,1:0,4:1,2:3,4:2,3,5
family= 0 4 1 0 0 0 new D6h genus #   100 with  1440 species is 0,1:0,4:1,2:3,5:2,3,4
family= 0 4 1 0 0 0 new D6h genus #   101 with  1440 species is 0,1:0,4:1,2:3,5:2,3,5
family= 0 4 1 0 0 0 new D6h genus #   102 with  1440 species is 0,1:0,4:1,2:3,5:2,4,5
family= 0 4 1 0 0 0 new D6h genus #   103 with  1440 species is 0,1:0,4:1,2:3,5:3,4,5
family= 0 4 1 0 0 0 new D6h genus #   104 with  1440 species is 0,1:0,4:1,3:2,4:2,3,5
family= 0 4 1 0 0 0 new D6h genus #   105 with  1440 species is 0,1:0,4:1,3:2,5:2,3,4
family= 0 4 1 0 0 0 new D6h genus #   106 with  1440 species is 0,1:0,4:1,3:2,5:2,3,5
family= 0 4 1 0 0 0 new D6h genus #   107 with  1440 species is 0,1:0,4:2,3:3,5:1,2,4
family= 0 4 1 0 0 0 new D6h genus #   108 with  1440 species is 0,1:0,4:2,3:3,5:1,4,5
family= 0 4 1 0 0 0 new D6h genus #   109 with  1440 species is 0,1:0,4:2,4:2,5:1,3,5
family= 0 4 1 0 0 0 new D6h genus #   110 with  1440 species is 0,1:0,4:2,4:3,5:1,2,3
family= 0 4 1 0 0 0 new D6h genus #   111 with  1440 species is 0,1:0,4:2,4:3,5:1,2,5
family= 0 4 1 0 0 0 new D6h genus #   112 with  1440 species is 0,1:0,4:2,4:3,5:1,3,5
family= 0 4 1 0 0 0 new D6h genus #   113 with  1440 species is 0,1:0,4:2,4:3,5:2,3,5
family= 0 4 1 0 0 0 new D6h genus #   114 with   720 species is 0,1:0,4:2,5:2,5:1,3,4
family= 0 4 1 0 0 0 new D6h genus #   115 with   720 species is 0,1:0,4:2,5:3,4:1,2,3
family= 0 4 1 0 0 0 new D6h genus #   116 with  1440 species is 0,1:0,4:2,5:3,4:1,2,5
family= 0 4 1 0 0 0 new D6h genus #   117 with   720 species is 0,1:0,4:2,5:3,4:1,3,5
family= 0 4 1 0 0 0 new D6h genus #   118 with  1440 species is 0,1:0,4:2,5:3,5:1,2,3
family= 0 4 1 0 0 0 new D6h genus #   119 with  1440 species is 0,1:0,4:2,5:3,5:1,2,4
family= 0 4 1 0 0 0 new D6h genus #   120 with  1440 species is 0,1:0,4:2,5:3,5:1,3,4
family= 0 4 1 0 0 0 new D6h genus #   121 with  1440 species is 0,1:0,4:2,5:3,5:2,3,4
family= 0 4 1 0 0 0 new D6h genus #   122 with   720 species is 0,1:0,4:3,5:3,5:1,2,4
family= 0 4 1 0 0 0 new D6h genus #   123 with   720 species is 0,1:0,5:1,2:2,3:3,4,5
family= 0 4 1 0 0 0 new D6h genus #   124 with  1440 species is 0,1:0,5:1,2:3,4:2,3,4
family= 0 4 1 0 0 0 new D6h genus #   125 with  1440 species is 0,1:0,5:1,2:3,4:2,3,5
family= 0 4 1 0 0 0 new D6h genus #   126 with  1440 species is 0,1:0,5:2,3:3,4:1,2,4
family= 0 4 1 0 0 0 new D6h genus #   127 with   360 species is 0,1:0,5:2,4:2,4:1,3,5
family= 0 4 1 0 0 0 new D6h genus #   128 with   720 species is 0,1:2,4:2,4:3,5:0,1,3
family= 0 4 1 0 0 0 new D6h genus #   129 with   720 species is 0,1:2,4:2,4:3,5:0,1,5
family= 0 4 1 0 0 0 new D6h genus #   130 with   720 species is 0,1:2,4:2,4:3,5:0,3,5
family= 0 4 1 0 0 0 new D6h genus #   131 with   720 species is 0,1:2,4:2,4:3,5:1,3,5
family= 0 4 1 0 0 0 new D6h genus #   132 with  1440 species is 0,1:2,4:2,5:3,5:0,1,3
family= 0 4 1 0 0 0 new D6h genus #   133 with  1440 species is 0,1:2,4:2,5:3,5:0,3,4
family= 0 4 1 0 0 0 new D6h genus #   134 with   720 species is 0,1:2,5:2,5:3,4:0,1,3
family= 0 4 1 0 0 0 new D6h genus #   135 with   720 species is 0,2:0,2:1,3:1,4:3,4,5
family= 0 4 1 0 0 0 new D6h genus #   136 with   360 species is 0,2:0,2:1,3:1,5:3,4,5
family= 0 4 1 0 0 0 new D6h genus #   137 with   720 species is 0,2:0,2:1,3:3,5:1,4,5
family= 0 4 1 0 0 0 new D6h genus #   138 with   720 species is 0,2:0,2:1,4:3,5:1,3,4
family= 0 4 1 0 0 0 new D6h genus #   139 with   360 species is 0,2:0,2:1,4:3,5:1,3,5
family= 0 4 1 0 0 0 new D6h genus #   140 with   360 species is 0,2:0,2:1,4:3,5:3,4,5
family= 0 4 1 0 0 0 new D6h genus #   141 with  1440 species is 0,2:0,3:1,3:1,4:2,4,5
family= 0 4 1 0 0 0 new D6h genus #   142 with  1440 species is 0,2:0,3:1,3:1,5:2,4,5
family= 0 4 1 0 0 0 new D6h genus #   143 with   720 species is 0,2:0,3:1,4:1,4:2,3,5
family= 0 4 1 0 0 0 new D6h genus #   144 with  1440 species is 0,2:0,3:1,4:1,5:2,3,4
family= 0 4 1 0 0 0 new D6h genus #   145 with  1440 species is 0,2:0,3:1,4:1,5:2,3,5
family= 0 4 1 0 0 0 new D6h genus #   146 with   720 species is 0,2:0,3:1,4:2,4:1,3,5
family= 0 4 1 0 0 0 new D6h genus #   147 with  1440 species is 0,2:0,3:1,4:2,5:1,3,4
family= 0 4 1 0 0 0 new D6h genus #   148 with   720 species is 0,2:0,3:1,4:2,5:1,3,5
family= 0 4 1 0 0 0 new D6h genus #   149 with   720 species is 0,2:0,3:1,4:2,5:3,4,5
family= 0 4 1 0 0 0 new D6h genus #   150 with  1440 species is 0,2:0,3:1,4:3,5:1,2,4
family= 0 4 1 0 0 0 new D6h genus #   151 with  1440 species is 0,2:0,3:1,4:3,5:1,2,5
family= 0 4 1 0 0 0 new D6h genus #   152 with  1440 species is 0,2:0,3:1,5:2,4:1,3,4
family= 0 4 1 0 0 0 new D6h genus #   153 with  1440 species is 0,2:0,3:1,5:2,4:1,3,5
family= 0 4 1 0 0 0 new D6h genus #   154 with  1440 species is 0,2:0,3:1,5:2,4:1,4,5
family= 0 4 1 0 0 0 new D6h genus #   155 with  1440 species is 0,2:0,3:1,5:2,4:3,4,5
family= 0 4 1 0 0 0 new D6h genus #   156 with  1440 species is 0,2:0,3:1,5:3,5:1,2,4
family= 0 4 1 0 0 0 new D6h genus #   157 with  1440 species is 0,2:0,4:1,3:1,5:2,3,4
family= 0 4 1 0 0 0 new D6h genus #   158 with  1440 species is 0,2:0,4:1,3:1,5:2,3,5
family= 0 4 1 0 0 0 new D6h genus #   159 with   720 species is 0,2:0,4:1,3:2,4:1,3,5
family= 0 4 1 0 0 0 new D6h genus #   160 with  1440 species is 0,2:0,4:1,3:3,5:1,2,4
family= 0 4 1 0 0 0 new D6h genus #   161 with   720 species is 0,2:1,4:1,4:3,5:0,2,3
family= 0 4 1 0 0 0 new D6h genus #   162 with   720 species is 0,3:0,3:1,4:2,5:1,2,4
Nber of genera for this family=  162
 
family= 3 0 2 0 0 0
 
family= 3 0 2 0 0 0 new D6h genus #     1 with   720 species is 0:0:1:1,2,3:2,3,4
family= 3 0 2 0 0 0 new D6h genus #     2 with   720 species is 0:0:1:1,2,3:2,3,5
family= 3 0 2 0 0 0 new D6h genus #     3 with   720 species is 0:0:1:1,2,3:2,4,5
family= 3 0 2 0 0 0 new D6h genus #     4 with   720 species is 0:0:1:1,2,3:3,4,5
family= 3 0 2 0 0 0 new D6h genus #     5 with   720 species is 0:0:1:1,2,4:2,3,4
family= 3 0 2 0 0 0 new D6h genus #     6 with   720 species is 0:0:1:1,2,4:2,3,5
family= 3 0 2 0 0 0 new D6h genus #     7 with   720 species is 0:0:1:1,2,4:2,4,5
family= 3 0 2 0 0 0 new D6h genus #     8 with   720 species is 0:0:1:1,2,4:3,4,5
family= 3 0 2 0 0 0 new D6h genus #     9 with   720 species is 0:0:1:1,2,5:2,3,4
family= 3 0 2 0 0 0 new D6h genus #    10 with   720 species is 0:0:1:1,2,5:2,3,5
family= 3 0 2 0 0 0 new D6h genus #    11 with   720 species is 0:0:1:1,2,5:2,4,5
family= 3 0 2 0 0 0 new D6h genus #    12 with   720 species is 0:0:1:1,2,5:3,4,5
family= 3 0 2 0 0 0 new D6h genus #    13 with   720 species is 0:0:1:1,3,4:2,3,4
family= 3 0 2 0 0 0 new D6h genus #    14 with   720 species is 0:0:1:1,3,4:2,3,5
family= 3 0 2 0 0 0 new D6h genus #    15 with   720 species is 0:0:1:1,3,4:2,4,5
family= 3 0 2 0 0 0 new D6h genus #    16 with   720 species is 0:0:1:1,3,4:3,4,5
family= 3 0 2 0 0 0 new D6h genus #    17 with   720 species is 0:0:1:1,3,5:2,3,4
family= 3 0 2 0 0 0 new D6h genus #    18 with   720 species is 0:0:1:1,3,5:2,3,5
family= 3 0 2 0 0 0 new D6h genus #    19 with   720 species is 0:0:1:1,3,5:2,4,5
family= 3 0 2 0 0 0 new D6h genus #    20 with   720 species is 0:0:1:1,3,5:3,4,5
family= 3 0 2 0 0 0 new D6h genus #    21 with   720 species is 0:0:1:1,4,5:2,3,4
family= 3 0 2 0 0 0 new D6h genus #    22 with   720 species is 0:0:1:1,4,5:2,3,5
family= 3 0 2 0 0 0 new D6h genus #    23 with   720 species is 0:0:1:1,4,5:2,4,5
family= 3 0 2 0 0 0 new D6h genus #    24 with   720 species is 0:0:1:1,4,5:3,4,5
family= 3 0 2 0 0 0 new D6h genus #    25 with   360 species is 0:0:1:2,3,4:2,3,4
family= 3 0 2 0 0 0 new D6h genus #    26 with   720 species is 0:0:1:2,3,4:2,3,5
family= 3 0 2 0 0 0 new D6h genus #    27 with   720 species is 0:0:1:2,3,4:2,4,5
family= 3 0 2 0 0 0 new D6h genus #    28 with   720 species is 0:0:1:2,3,4:3,4,5
family= 3 0 2 0 0 0 new D6h genus #    29 with   360 species is 0:0:1:2,3,5:2,3,5
family= 3 0 2 0 0 0 new D6h genus #    30 with   720 species is 0:0:1:2,3,5:2,4,5
family= 3 0 2 0 0 0 new D6h genus #    31 with   720 species is 0:0:1:2,3,5:3,4,5
family= 3 0 2 0 0 0 new D6h genus #    32 with   360 species is 0:0:1:2,4,5:2,4,5
family= 3 0 2 0 0 0 new D6h genus #    33 with   720 species is 0:0:1:2,4,5:3,4,5
family= 3 0 2 0 0 0 new D6h genus #    34 with   360 species is 0:0:1:3,4,5:3,4,5
family= 3 0 2 0 0 0 new D6h genus #    35 with   720 species is 0:0:2:1,2,3:1,3,4
family= 3 0 2 0 0 0 new D6h genus #    36 with   720 species is 0:0:2:1,2,3:1,3,5
family= 3 0 2 0 0 0 new D6h genus #    37 with   720 species is 0:0:2:1,2,3:1,4,5
family= 3 0 2 0 0 0 new D6h genus #    38 with   720 species is 0:0:2:1,2,3:3,4,5
family= 3 0 2 0 0 0 new D6h genus #    39 with   720 species is 0:0:2:1,2,4:1,3,4
family= 3 0 2 0 0 0 new D6h genus #    40 with   720 species is 0:0:2:1,2,4:1,3,5
family= 3 0 2 0 0 0 new D6h genus #    41 with   720 species is 0:0:2:1,2,4:1,4,5
family= 3 0 2 0 0 0 new D6h genus #    42 with   720 species is 0:0:2:1,2,4:3,4,5
family= 3 0 2 0 0 0 new D6h genus #    43 with   720 species is 0:0:2:1,2,5:1,3,4
family= 3 0 2 0 0 0 new D6h genus #    44 with   720 species is 0:0:2:1,2,5:1,3,5
family= 3 0 2 0 0 0 new D6h genus #    45 with   720 species is 0:0:2:1,2,5:1,4,5
family= 3 0 2 0 0 0 new D6h genus #    46 with   720 species is 0:0:2:1,2,5:3,4,5
family= 3 0 2 0 0 0 new D6h genus #    47 with   360 species is 0:0:2:1,3,4:1,3,4
family= 3 0 2 0 0 0 new D6h genus #    48 with   720 species is 0:0:2:1,3,4:1,3,5
family= 3 0 2 0 0 0 new D6h genus #    49 with   720 species is 0:0:2:1,3,4:1,4,5
family= 3 0 2 0 0 0 new D6h genus #    50 with   720 species is 0:0:2:1,3,4:2,3,4
family= 3 0 2 0 0 0 new D6h genus #    51 with   720 species is 0:0:2:1,3,4:2,3,5
family= 3 0 2 0 0 0 new D6h genus #    52 with   720 species is 0:0:2:1,3,4:2,4,5
family= 3 0 2 0 0 0 new D6h genus #    53 with   720 species is 0:0:2:1,3,4:3,4,5
family= 3 0 2 0 0 0 new D6h genus #    54 with   360 species is 0:0:2:1,3,5:1,3,5
family= 3 0 2 0 0 0 new D6h genus #    55 with   720 species is 0:0:2:1,3,5:1,4,5
family= 3 0 2 0 0 0 new D6h genus #    56 with   720 species is 0:0:2:1,3,5:2,3,4
family= 3 0 2 0 0 0 new D6h genus #    57 with   720 species is 0:0:2:1,3,5:2,3,5
family= 3 0 2 0 0 0 new D6h genus #    58 with   720 species is 0:0:2:1,3,5:2,4,5
family= 3 0 2 0 0 0 new D6h genus #    59 with   720 species is 0:0:2:1,3,5:3,4,5
family= 3 0 2 0 0 0 new D6h genus #    60 with   360 species is 0:0:2:1,4,5:1,4,5
family= 3 0 2 0 0 0 new D6h genus #    61 with   720 species is 0:0:2:1,4,5:2,3,4
family= 3 0 2 0 0 0 new D6h genus #    62 with   720 species is 0:0:2:1,4,5:2,3,5
family= 3 0 2 0 0 0 new D6h genus #    63 with   720 species is 0:0:2:1,4,5:2,4,5
family= 3 0 2 0 0 0 new D6h genus #    64 with   720 species is 0:0:2:1,4,5:3,4,5
family= 3 0 2 0 0 0 new D6h genus #    65 with   720 species is 0:0:2:2,3,4:3,4,5
family= 3 0 2 0 0 0 new D6h genus #    66 with   720 species is 0:0:2:2,3,5:3,4,5
family= 3 0 2 0 0 0 new D6h genus #    67 with   720 species is 0:0:2:2,4,5:3,4,5
family= 3 0 2 0 0 0 new D6h genus #    68 with   360 species is 0:0:2:3,4,5:3,4,5
family= 3 0 2 0 0 0 new D6h genus #    69 with   720 species is 0:0:3:1,2,3:1,2,4
family= 3 0 2 0 0 0 new D6h genus #    70 with   720 species is 0:0:3:1,2,3:1,2,5
family= 3 0 2 0 0 0 new D6h genus #    71 with   720 species is 0:0:3:1,2,3:1,4,5
family= 3 0 2 0 0 0 new D6h genus #    72 with   720 species is 0:0:3:1,2,3:2,4,5
family= 3 0 2 0 0 0 new D6h genus #    73 with   360 species is 0:0:3:1,2,4:1,2,4
family= 3 0 2 0 0 0 new D6h genus #    74 with   720 species is 0:0:3:1,2,4:1,2,5
family= 3 0 2 0 0 0 new D6h genus #    75 with   720 species is 0:0:3:1,2,4:1,3,4
family= 3 0 2 0 0 0 new D6h genus #    76 with   720 species is 0:0:3:1,2,4:1,3,5
family= 3 0 2 0 0 0 new D6h genus #    77 with   720 species is 0:0:3:1,2,4:1,4,5
family= 3 0 2 0 0 0 new D6h genus #    78 with   720 species is 0:0:3:1,2,4:2,3,4
family= 3 0 2 0 0 0 new D6h genus #    79 with   720 species is 0:0:3:1,2,4:2,3,5
family= 3 0 2 0 0 0 new D6h genus #    80 with   360 species is 0:0:3:1,2,4:2,4,5
family= 3 0 2 0 0 0 new D6h genus #    81 with   360 species is 0:0:3:1,2,5:1,2,5
family= 3 0 2 0 0 0 new D6h genus #    82 with   720 species is 0:0:3:1,2,5:1,3,4
family= 3 0 2 0 0 0 new D6h genus #    83 with   720 species is 0:0:3:1,2,5:1,3,5
family= 3 0 2 0 0 0 new D6h genus #    84 with   360 species is 0:0:3:1,2,5:1,4,5
family= 3 0 2 0 0 0 new D6h genus #    85 with   720 species is 0:0:3:1,2,5:2,3,4
family= 3 0 2 0 0 0 new D6h genus #    86 with   720 species is 0:0:3:1,2,5:2,3,5
family= 3 0 2 0 0 0 new D6h genus #    87 with   720 species is 0:1:2:0,1,2:3,4,5
family= 3 0 2 0 0 0 new D6h genus #    88 with  1440 species is 0:1:2:0,1,3:2,3,4
family= 3 0 2 0 0 0 new D6h genus #    89 with  1440 species is 0:1:2:0,1,3:2,3,5
family= 3 0 2 0 0 0 new D6h genus #    90 with  1440 species is 0:1:2:0,1,3:2,4,5
family= 3 0 2 0 0 0 new D6h genus #    91 with  1440 species is 0:1:2:0,1,3:3,4,5
family= 3 0 2 0 0 0 new D6h genus #    92 with  1440 species is 0:1:2:0,1,4:2,3,4
family= 3 0 2 0 0 0 new D6h genus #    93 with  1440 species is 0:1:2:0,1,4:2,3,5
family= 3 0 2 0 0 0 new D6h genus #    94 with  1440 species is 0:1:2:0,1,4:2,4,5
family= 3 0 2 0 0 0 new D6h genus #    95 with  1440 species is 0:1:2:0,1,4:3,4,5
family= 3 0 2 0 0 0 new D6h genus #    96 with  1440 species is 0:1:2:0,1,5:2,3,4
family= 3 0 2 0 0 0 new D6h genus #    97 with  1440 species is 0:1:2:0,1,5:2,3,5
family= 3 0 2 0 0 0 new D6h genus #    98 with  1440 species is 0:1:2:0,1,5:2,4,5
family= 3 0 2 0 0 0 new D6h genus #    99 with  1440 species is 0:1:2:0,1,5:3,4,5
family= 3 0 2 0 0 0 new D6h genus #   100 with  1440 species is 0:1:2:0,2,3:1,3,4
family= 3 0 2 0 0 0 new D6h genus #   101 with  1440 species is 0:1:2:0,2,3:1,3,5
family= 3 0 2 0 0 0 new D6h genus #   102 with  1440 species is 0:1:2:0,2,3:1,4,5
family= 3 0 2 0 0 0 new D6h genus #   103 with  1440 species is 0:1:2:0,2,3:3,4,5
family= 3 0 2 0 0 0 new D6h genus #   104 with  1440 species is 0:1:2:0,2,4:1,3,4
family= 3 0 2 0 0 0 new D6h genus #   105 with   720 species is 0:1:2:0,2,4:1,3,5
family= 3 0 2 0 0 0 new D6h genus #   106 with   720 species is 0:1:2:0,2,4:3,4,5
family= 3 0 2 0 0 0 new D6h genus #   107 with  1440 species is 0:1:2:0,3,4:1,3,4
family= 3 0 2 0 0 0 new D6h genus #   108 with  1440 species is 0:1:2:0,3,4:1,3,5
family= 3 0 2 0 0 0 new D6h genus #   109 with  1440 species is 0:1:2:0,3,4:1,4,5
family= 3 0 2 0 0 0 new D6h genus #   110 with  1440 species is 0:1:2:0,3,4:2,3,4
family= 3 0 2 0 0 0 new D6h genus #   111 with  1440 species is 0:1:2:0,3,4:2,3,5
family= 3 0 2 0 0 0 new D6h genus #   112 with   720 species is 0:1:2:0,3,4:2,4,5
family= 3 0 2 0 0 0 new D6h genus #   113 with  1440 species is 0:1:2:0,3,4:3,4,5
family= 3 0 2 0 0 0 new D6h genus #   114 with  1440 species is 0:1:2:0,3,5:1,3,4
family= 3 0 2 0 0 0 new D6h genus #   115 with  1440 species is 0:1:2:0,3,5:1,3,5
family= 3 0 2 0 0 0 new D6h genus #   116 with  1440 species is 0:1:2:0,3,5:1,4,5
family= 3 0 2 0 0 0 new D6h genus #   117 with  1440 species is 0:1:2:0,3,5:2,3,4
family= 3 0 2 0 0 0 new D6h genus #   118 with   720 species is 0:1:2:0,3,5:2,3,5
family= 3 0 2 0 0 0 new D6h genus #   119 with  1440 species is 0:1:2:0,3,5:3,4,5
family= 3 0 2 0 0 0 new D6h genus #   120 with  1440 species is 0:1:2:0,4,5:1,3,4
family= 3 0 2 0 0 0 new D6h genus #   121 with  1440 species is 0:1:2:0,4,5:1,3,5
family= 3 0 2 0 0 0 new D6h genus #   122 with  1440 species is 0:1:2:0,4,5:1,4,5
family= 3 0 2 0 0 0 new D6h genus #   123 with   720 species is 0:1:2:0,4,5:2,3,4
family= 3 0 2 0 0 0 new D6h genus #   124 with  1440 species is 0:1:2:0,4,5:3,4,5
family= 3 0 2 0 0 0 new D6h genus #   125 with  1440 species is 0:1:2:1,3,4:3,4,5
family= 3 0 2 0 0 0 new D6h genus #   126 with   720 species is 0:1:2:1,3,5:3,4,5
family= 3 0 2 0 0 0 new D6h genus #   127 with   360 species is 0:1:2:3,4,5:3,4,5
family= 3 0 2 0 0 0 new D6h genus #   128 with  1440 species is 0:1:3:0,1,2:2,3,4
family= 3 0 2 0 0 0 new D6h genus #   129 with  1440 species is 0:1:3:0,1,2:2,3,5
family= 3 0 2 0 0 0 new D6h genus #   130 with  1440 species is 0:1:3:0,1,2:2,4,5
family= 3 0 2 0 0 0 new D6h genus #   131 with  1440 species is 0:1:3:0,1,2:3,4,5
family= 3 0 2 0 0 0 new D6h genus #   132 with  1440 species is 0:1:3:0,1,3:2,4,5
family= 3 0 2 0 0 0 new D6h genus #   133 with  1440 species is 0:1:3:0,1,4:2,3,4
family= 3 0 2 0 0 0 new D6h genus #   134 with  1440 species is 0:1:3:0,1,4:2,3,5
family= 3 0 2 0 0 0 new D6h genus #   135 with  1440 species is 0:1:3:0,1,4:2,4,5
family= 3 0 2 0 0 0 new D6h genus #   136 with  1440 species is 0:1:3:0,1,4:3,4,5
family= 3 0 2 0 0 0 new D6h genus #   137 with  1440 species is 0:1:3:0,1,5:2,3,4
family= 3 0 2 0 0 0 new D6h genus #   138 with  1440 species is 0:1:3:0,1,5:2,3,5
family= 3 0 2 0 0 0 new D6h genus #   139 with  1440 species is 0:1:3:0,1,5:2,4,5
family= 3 0 2 0 0 0 new D6h genus #   140 with  1440 species is 0:1:3:0,1,5:3,4,5
family= 3 0 2 0 0 0 new D6h genus #   141 with  1440 species is 0:1:3:0,2,3:1,2,4
family= 3 0 2 0 0 0 new D6h genus #   142 with  1440 species is 0:1:3:0,2,3:1,2,5
family= 3 0 2 0 0 0 new D6h genus #   143 with  1440 species is 0:1:3:0,2,3:1,4,5
family= 3 0 2 0 0 0 new D6h genus #   144 with  1440 species is 0:1:3:0,2,3:2,4,5
family= 3 0 2 0 0 0 new D6h genus #   145 with  1440 species is 0:1:3:0,2,4:1,2,3
family= 3 0 2 0 0 0 new D6h genus #   146 with  1440 species is 0:1:3:0,2,4:1,2,4
family= 3 0 2 0 0 0 new D6h genus #   147 with  1440 species is 0:1:3:0,2,4:1,2,5
family= 3 0 2 0 0 0 new D6h genus #   148 with  1440 species is 0:1:3:0,2,4:1,3,4
family= 3 0 2 0 0 0 new D6h genus #   149 with  1440 species is 0:1:3:0,2,4:1,3,5
family= 3 0 2 0 0 0 new D6h genus #   150 with  1440 species is 0:1:3:0,2,4:1,4,5
family= 3 0 2 0 0 0 new D6h genus #   151 with  1440 species is 0:1:3:0,2,4:2,3,4
family= 3 0 2 0 0 0 new D6h genus #   152 with  1440 species is 0:1:3:0,2,4:2,3,5
family= 3 0 2 0 0 0 new D6h genus #   153 with  1440 species is 0:1:3:0,2,4:2,4,5
family= 3 0 2 0 0 0 new D6h genus #   154 with  1440 species is 0:1:3:0,2,4:3,4,5
family= 3 0 2 0 0 0 new D6h genus #   155 with  1440 species is 0:1:3:0,2,5:1,2,3
family= 3 0 2 0 0 0 new D6h genus #   156 with  1440 species is 0:1:3:0,2,5:1,2,4
family= 3 0 2 0 0 0 new D6h genus #   157 with  1440 species is 0:1:3:0,2,5:1,2,5
family= 3 0 2 0 0 0 new D6h genus #   158 with  1440 species is 0:1:3:0,2,5:1,3,4
family= 3 0 2 0 0 0 new D6h genus #   159 with  1440 species is 0:1:3:0,2,5:1,3,5
family= 3 0 2 0 0 0 new D6h genus #   160 with  1440 species is 0:1:3:0,2,5:1,4,5
family= 3 0 2 0 0 0 new D6h genus #   161 with  1440 species is 0:1:3:0,2,5:2,3,4
family= 3 0 2 0 0 0 new D6h genus #   162 with  1440 species is 0:1:3:0,2,5:2,3,5
family= 3 0 2 0 0 0 new D6h genus #   163 with  1440 species is 0:1:3:0,2,5:2,4,5
family= 3 0 2 0 0 0 new D6h genus #   164 with  1440 species is 0:1:3:0,2,5:3,4,5
family= 3 0 2 0 0 0 new D6h genus #   165 with  1440 species is 0:1:3:0,3,4:1,2,4
family= 3 0 2 0 0 0 new D6h genus #   166 with  1440 species is 0:1:3:0,3,4:1,2,5
family= 3 0 2 0 0 0 new D6h genus #   167 with  1440 species is 0:1:3:0,3,4:1,4,5
family= 3 0 2 0 0 0 new D6h genus #   168 with  1440 species is 0:1:3:0,3,4:2,4,5
family= 3 0 2 0 0 0 new D6h genus #   169 with  1440 species is 0:1:3:0,3,5:1,2,4
family= 3 0 2 0 0 0 new D6h genus #   170 with  1440 species is 0:1:3:0,3,5:1,2,5
family= 3 0 2 0 0 0 new D6h genus #   171 with  1440 species is 0:1:3:0,3,5:1,4,5
family= 3 0 2 0 0 0 new D6h genus #   172 with  1440 species is 0:1:3:0,3,5:2,4,5
family= 3 0 2 0 0 0 new D6h genus #   173 with  1440 species is 0:1:3:0,4,5:1,2,3
family= 3 0 2 0 0 0 new D6h genus #   174 with  1440 species is 0:1:3:0,4,5:1,2,4
family= 3 0 2 0 0 0 new D6h genus #   175 with  1440 species is 0:1:3:0,4,5:1,2,5
family= 3 0 2 0 0 0 new D6h genus #   176 with  1440 species is 0:1:3:0,4,5:1,3,4
family= 3 0 2 0 0 0 new D6h genus #   177 with  1440 species is 0:1:3:0,4,5:1,3,5
family= 3 0 2 0 0 0 new D6h genus #   178 with  1440 species is 0:1:3:0,4,5:1,4,5
family= 3 0 2 0 0 0 new D6h genus #   179 with  1440 species is 0:1:3:0,4,5:2,3,4
family= 3 0 2 0 0 0 new D6h genus #   180 with  1440 species is 0:1:3:0,4,5:2,3,5
family= 3 0 2 0 0 0 new D6h genus #   181 with  1440 species is 0:1:3:0,4,5:2,4,5
family= 3 0 2 0 0 0 new D6h genus #   182 with  1440 species is 0:1:3:0,4,5:3,4,5
family= 3 0 2 0 0 0 new D6h genus #   183 with  1440 species is 0:1:3:1,2,3:2,4,5
family= 3 0 2 0 0 0 new D6h genus #   184 with  1440 species is 0:1:3:1,2,4:2,3,4
family= 3 0 2 0 0 0 new D6h genus #   185 with  1440 species is 0:1:3:1,2,4:2,3,5
family= 3 0 2 0 0 0 new D6h genus #   186 with  1440 species is 0:1:3:1,2,4:2,4,5
family= 3 0 2 0 0 0 new D6h genus #   187 with  1440 species is 0:1:3:1,2,4:3,4,5
family= 3 0 2 0 0 0 new D6h genus #   188 with  1440 species is 0:1:3:1,2,5:2,3,4
family= 3 0 2 0 0 0 new D6h genus #   189 with  1440 species is 0:1:3:1,2,5:2,3,5
family= 3 0 2 0 0 0 new D6h genus #   190 with  1440 species is 0:1:3:1,2,5:2,4,5
family= 3 0 2 0 0 0 new D6h genus #   191 with  1440 species is 0:1:3:1,2,5:3,4,5
family= 3 0 2 0 0 0 new D6h genus #   192 with  1440 species is 0:1:3:1,3,4:2,4,5
family= 3 0 2 0 0 0 new D6h genus #   193 with  1440 species is 0:1:3:1,3,5:2,4,5
family= 3 0 2 0 0 0 new D6h genus #   194 with  1440 species is 0:1:3:1,4,5:2,3,4
family= 3 0 2 0 0 0 new D6h genus #   195 with  1440 species is 0:1:3:1,4,5:2,3,5
family= 3 0 2 0 0 0 new D6h genus #   196 with  1440 species is 0:1:3:1,4,5:2,4,5
family= 3 0 2 0 0 0 new D6h genus #   197 with  1440 species is 0:1:3:1,4,5:3,4,5
family= 3 0 2 0 0 0 new D6h genus #   198 with  1440 species is 0:1:3:2,3,4:2,4,5
family= 3 0 2 0 0 0 new D6h genus #   199 with  1440 species is 0:1:3:2,3,5:2,4,5
family= 3 0 2 0 0 0 new D6h genus #   200 with   720 species is 0:1:3:2,4,5:2,4,5
family= 3 0 2 0 0 0 new D6h genus #   201 with  1440 species is 0:1:3:2,4,5:3,4,5
family= 3 0 2 0 0 0 new D6h genus #   202 with  1440 species is 0:2:4:0,1,2:1,3,4
family= 3 0 2 0 0 0 new D6h genus #   203 with   720 species is 0:2:4:0,1,2:1,3,5
family= 3 0 2 0 0 0 new D6h genus #   204 with   720 species is 0:2:4:0,1,2:3,4,5
family= 3 0 2 0 0 0 new D6h genus #   205 with  1440 species is 0:2:4:0,1,3:1,2,3
family= 3 0 2 0 0 0 new D6h genus #   206 with  1440 species is 0:2:4:0,1,3:1,2,4
family= 3 0 2 0 0 0 new D6h genus #   207 with   720 species is 0:2:4:0,1,3:1,2,5
family= 3 0 2 0 0 0 new D6h genus #   208 with   720 species is 0:2:4:0,1,3:1,3,4
family= 3 0 2 0 0 0 new D6h genus #   209 with  1440 species is 0:2:4:0,1,3:1,3,5
family= 3 0 2 0 0 0 new D6h genus #   210 with  1440 species is 0:2:4:0,1,3:1,4,5
family= 3 0 2 0 0 0 new D6h genus #   211 with  1440 species is 0:2:4:0,1,3:2,4,5
family= 3 0 2 0 0 0 new D6h genus #   212 with  1440 species is 0:2:4:0,1,3:3,4,5
family= 3 0 2 0 0 0 new D6h genus #   213 with  1440 species is 0:2:4:0,1,4:1,2,3
family= 3 0 2 0 0 0 new D6h genus #   214 with  1440 species is 0:2:4:0,1,4:1,3,5
family= 3 0 2 0 0 0 new D6h genus #   215 with   720 species is 0:2:4:0,1,5:1,2,3
family= 3 0 2 0 0 0 new D6h genus #   216 with   720 species is 0:2:4:0,1,5:1,3,5
family= 3 0 2 0 0 0 new D6h genus #   217 with   240 species is 0:2:4:0,2,4:1,3,5
family= 3 0 2 0 0 0 new D6h genus #   218 with   120 species is 0:2:4:1,3,5:1,3,5
Nber of genera for this family=  218
 
family= 2 1 2 0 0 0
 
family= 2 1 2 0 0 0 new D6h genus #     1 with   720 species is 0:0:1,2:1,2,3:3,4,5
family= 2 1 2 0 0 0 new D6h genus #     2 with   720 species is 0:0:1,2:1,2,4:3,4,5
family= 2 1 2 0 0 0 new D6h genus #     3 with   720 species is 0:0:1,2:1,2,5:3,4,5
family= 2 1 2 0 0 0 new D6h genus #     4 with   720 species is 0:0:1,2:1,3,4:2,3,4
family= 2 1 2 0 0 0 new D6h genus #     5 with   720 species is 0:0:1,2:1,3,4:2,3,5
family= 2 1 2 0 0 0 new D6h genus #     6 with   720 species is 0:0:1,2:1,3,4:2,4,5
family= 2 1 2 0 0 0 new D6h genus #     7 with   720 species is 0:0:1,2:1,3,4:3,4,5
family= 2 1 2 0 0 0 new D6h genus #     8 with   720 species is 0:0:1,2:1,3,5:2,3,4
family= 2 1 2 0 0 0 new D6h genus #     9 with   720 species is 0:0:1,2:1,3,5:2,3,5
family= 2 1 2 0 0 0 new D6h genus #    10 with   720 species is 0:0:1,2:1,3,5:2,4,5
family= 2 1 2 0 0 0 new D6h genus #    11 with   720 species is 0:0:1,2:1,3,5:3,4,5
family= 2 1 2 0 0 0 new D6h genus #    12 with   720 species is 0:0:1,2:1,4,5:2,3,4
family= 2 1 2 0 0 0 new D6h genus #    13 with   720 species is 0:0:1,2:1,4,5:2,3,5
family= 2 1 2 0 0 0 new D6h genus #    14 with   720 species is 0:0:1,2:1,4,5:2,4,5
family= 2 1 2 0 0 0 new D6h genus #    15 with   720 species is 0:0:1,2:1,4,5:3,4,5
family= 2 1 2 0 0 0 new D6h genus #    16 with   720 species is 0:0:1,2:2,3,4:3,4,5
family= 2 1 2 0 0 0 new D6h genus #    17 with   720 species is 0:0:1,2:2,3,5:3,4,5
family= 2 1 2 0 0 0 new D6h genus #    18 with   720 species is 0:0:1,2:2,4,5:3,4,5
family= 2 1 2 0 0 0 new D6h genus #    19 with   360 species is 0:0:1,2:3,4,5:3,4,5
family= 2 1 2 0 0 0 new D6h genus #    20 with   720 species is 0:0:1,3:1,2,3:2,4,5
family= 2 1 2 0 0 0 new D6h genus #    21 with   720 species is 0:0:1,3:1,2,4:2,3,4
family= 2 1 2 0 0 0 new D6h genus #    22 with   720 species is 0:0:1,3:1,2,4:2,3,5
family= 2 1 2 0 0 0 new D6h genus #    23 with   720 species is 0:0:1,3:1,2,4:2,4,5
family= 2 1 2 0 0 0 new D6h genus #    24 with   720 species is 0:0:1,3:1,2,4:3,4,5
family= 2 1 2 0 0 0 new D6h genus #    25 with   720 species is 0:0:1,3:1,2,5:2,3,4
family= 2 1 2 0 0 0 new D6h genus #    26 with   720 species is 0:0:1,3:1,2,5:2,3,5
family= 2 1 2 0 0 0 new D6h genus #    27 with   720 species is 0:0:1,3:1,2,5:2,4,5
family= 2 1 2 0 0 0 new D6h genus #    28 with   720 species is 0:0:1,3:1,2,5:3,4,5
family= 2 1 2 0 0 0 new D6h genus #    29 with   720 species is 0:0:1,3:1,3,4:2,4,5
family= 2 1 2 0 0 0 new D6h genus #    30 with   720 species is 0:0:1,3:1,3,5:2,4,5
family= 2 1 2 0 0 0 new D6h genus #    31 with   720 species is 0:0:1,3:1,4,5:2,3,4
family= 2 1 2 0 0 0 new D6h genus #    32 with   720 species is 0:0:1,3:1,4,5:2,3,5
family= 2 1 2 0 0 0 new D6h genus #    33 with   720 species is 0:0:1,3:1,4,5:2,4,5
family= 2 1 2 0 0 0 new D6h genus #    34 with   720 species is 0:0:1,3:1,4,5:3,4,5
family= 2 1 2 0 0 0 new D6h genus #    35 with   720 species is 0:0:1,3:2,3,4:2,4,5
family= 2 1 2 0 0 0 new D6h genus #    36 with   720 species is 0:0:1,3:2,3,5:2,4,5
family= 2 1 2 0 0 0 new D6h genus #    37 with   360 species is 0:0:1,3:2,4,5:2,4,5
family= 2 1 2 0 0 0 new D6h genus #    38 with   720 species is 0:0:1,3:2,4,5:3,4,5
family= 2 1 2 0 0 0 new D6h genus #    39 with   720 species is 0:0:1,4:1,2,3:2,3,4
family= 2 1 2 0 0 0 new D6h genus #    40 with   720 species is 0:0:1,4:1,2,3:2,3,5
family= 2 1 2 0 0 0 new D6h genus #    41 with   720 species is 0:0:1,4:1,2,3:2,4,5
family= 2 1 2 0 0 0 new D6h genus #    42 with   720 species is 0:0:1,4:1,2,3:3,4,5
family= 2 1 2 0 0 0 new D6h genus #    43 with   720 species is 0:0:1,4:1,2,4:2,3,5
family= 2 1 2 0 0 0 new D6h genus #    44 with   720 species is 0:0:1,4:1,2,5:2,3,4
family= 2 1 2 0 0 0 new D6h genus #    45 with   720 species is 0:0:1,4:1,2,5:2,3,5
family= 2 1 2 0 0 0 new D6h genus #    46 with   720 species is 0:0:1,4:1,2,5:2,4,5
family= 2 1 2 0 0 0 new D6h genus #    47 with   720 species is 0:0:1,4:1,2,5:3,4,5
family= 2 1 2 0 0 0 new D6h genus #    48 with   720 species is 0:0:1,4:1,3,4:2,3,5
family= 2 1 2 0 0 0 new D6h genus #    49 with   720 species is 0:0:1,4:1,3,5:2,3,4
family= 2 1 2 0 0 0 new D6h genus #    50 with   720 species is 0:0:1,4:1,3,5:2,3,5
family= 2 1 2 0 0 0 new D6h genus #    51 with   720 species is 0:0:1,4:1,3,5:2,4,5
family= 2 1 2 0 0 0 new D6h genus #    52 with   720 species is 0:0:1,4:1,3,5:3,4,5
family= 2 1 2 0 0 0 new D6h genus #    53 with   720 species is 0:0:1,4:1,4,5:2,3,5
family= 2 1 2 0 0 0 new D6h genus #    54 with   720 species is 0:0:1,4:2,3,4:2,3,5
family= 2 1 2 0 0 0 new D6h genus #    55 with   360 species is 0:0:1,4:2,3,5:2,3,5
family= 2 1 2 0 0 0 new D6h genus #    56 with   720 species is 0:0:1,4:2,3,5:2,4,5
family= 2 1 2 0 0 0 new D6h genus #    57 with   720 species is 0:0:1,4:2,3,5:3,4,5
family= 2 1 2 0 0 0 new D6h genus #    58 with   720 species is 0:0:1,5:1,2,3:2,3,4
family= 2 1 2 0 0 0 new D6h genus #    59 with   720 species is 0:0:1,5:1,2,3:2,3,5
family= 2 1 2 0 0 0 new D6h genus #    60 with   720 species is 0:0:1,5:1,2,3:2,4,5
family= 2 1 2 0 0 0 new D6h genus #    61 with   360 species is 0:0:1,5:1,2,3:3,4,5
family= 2 1 2 0 0 0 new D6h genus #    62 with   720 species is 0:0:1,5:1,2,4:2,3,4
family= 2 1 2 0 0 0 new D6h genus #    63 with   720 species is 0:0:1,5:1,2,4:2,3,5
family= 2 1 2 0 0 0 new D6h genus #    64 with   360 species is 0:0:1,5:1,2,4:2,4,5
family= 2 1 2 0 0 0 new D6h genus #    65 with   720 species is 0:0:1,5:1,2,5:2,3,4
family= 2 1 2 0 0 0 new D6h genus #    66 with   720 species is 0:0:1,5:1,3,4:2,3,4
family= 2 1 2 0 0 0 new D6h genus #    67 with   360 species is 0:0:1,5:1,3,4:2,3,5
family= 2 1 2 0 0 0 new D6h genus #    68 with   360 species is 0:0:1,5:1,3,5:2,3,4
family= 2 1 2 0 0 0 new D6h genus #    69 with   180 species is 0:0:1,5:2,3,4:2,3,4
family= 2 1 2 0 0 0 new D6h genus #    70 with   720 species is 0:0:2,3:1,2,3:1,4,5
family= 2 1 2 0 0 0 new D6h genus #    71 with   720 species is 0:0:2,3:1,2,4:1,3,4
family= 2 1 2 0 0 0 new D6h genus #    72 with   720 species is 0:0:2,3:1,2,4:1,3,5
family= 2 1 2 0 0 0 new D6h genus #    73 with   720 species is 0:0:2,3:1,2,4:1,4,5
family= 2 1 2 0 0 0 new D6h genus #    74 with   720 species is 0:0:2,3:1,2,4:3,4,5
family= 2 1 2 0 0 0 new D6h genus #    75 with   720 species is 0:0:2,3:1,2,5:1,3,4
family= 2 1 2 0 0 0 new D6h genus #    76 with   720 species is 0:0:2,3:1,2,5:1,3,5
family= 2 1 2 0 0 0 new D6h genus #    77 with   720 species is 0:0:2,3:1,2,5:1,4,5
family= 2 1 2 0 0 0 new D6h genus #    78 with   720 species is 0:0:2,3:1,2,5:3,4,5
family= 2 1 2 0 0 0 new D6h genus #    79 with   720 species is 0:0:2,3:1,3,4:1,4,5
family= 2 1 2 0 0 0 new D6h genus #    80 with   720 species is 0:0:2,3:1,3,4:2,4,5
family= 2 1 2 0 0 0 new D6h genus #    81 with   720 species is 0:0:2,3:1,3,5:1,4,5
family= 2 1 2 0 0 0 new D6h genus #    82 with   720 species is 0:0:2,3:1,3,5:2,4,5
family= 2 1 2 0 0 0 new D6h genus #    83 with   360 species is 0:0:2,3:1,4,5:1,4,5
family= 2 1 2 0 0 0 new D6h genus #    84 with   720 species is 0:0:2,3:1,4,5:2,3,4
family= 2 1 2 0 0 0 new D6h genus #    85 with   720 species is 0:0:2,3:1,4,5:2,3,5
family= 2 1 2 0 0 0 new D6h genus #    86 with   720 species is 0:0:2,3:1,4,5:2,4,5
family= 2 1 2 0 0 0 new D6h genus #    87 with   720 species is 0:0:2,3:1,4,5:3,4,5
family= 2 1 2 0 0 0 new D6h genus #    88 with   720 species is 0:0:2,3:2,4,5:3,4,5
family= 2 1 2 0 0 0 new D6h genus #    89 with   720 species is 0:0:2,4:1,2,3:1,3,4
family= 2 1 2 0 0 0 new D6h genus #    90 with   720 species is 0:0:2,4:1,2,3:1,3,5
family= 2 1 2 0 0 0 new D6h genus #    91 with   720 species is 0:0:2,4:1,2,3:1,4,5
family= 2 1 2 0 0 0 new D6h genus #    92 with   360 species is 0:0:2,4:1,2,3:3,4,5
family= 2 1 2 0 0 0 new D6h genus #    93 with   720 species is 0:0:2,4:1,2,4:1,3,5
family= 2 1 2 0 0 0 new D6h genus #    94 with   720 species is 0:0:2,4:1,2,5:1,3,4
family= 2 1 2 0 0 0 new D6h genus #    95 with   720 species is 0:0:2,4:1,2,5:1,3,5
family= 2 1 2 0 0 0 new D6h genus #    96 with   360 species is 0:0:2,4:1,2,5:1,4,5
family= 2 1 2 0 0 0 new D6h genus #    97 with   720 species is 0:0:2,4:1,3,4:1,3,5
family= 2 1 2 0 0 0 new D6h genus #    98 with   360 species is 0:0:2,4:1,3,4:2,3,5
family= 2 1 2 0 0 0 new D6h genus #    99 with   180 species is 0:0:2,4:1,3,5:1,3,5
family= 2 1 2 0 0 0 new D6h genus #   100 with   360 species is 0:0:2,4:1,3,5:2,3,4
family= 2 1 2 0 0 0 new D6h genus #   101 with   720 species is 0:1:0,1:2,3,4:2,3,4
family= 2 1 2 0 0 0 new D6h genus #   102 with  1440 species is 0:1:0,1:2,3,4:2,3,5
family= 2 1 2 0 0 0 new D6h genus #   103 with  1440 species is 0:1:0,1:2,3,4:2,4,5
family= 2 1 2 0 0 0 new D6h genus #   104 with   720 species is 0:1:0,1:2,3,4:3,4,5
family= 2 1 2 0 0 0 new D6h genus #   105 with   720 species is 0:1:0,1:2,3,5:2,3,5
family= 2 1 2 0 0 0 new D6h genus #   106 with   720 species is 0:1:0,1:2,3,5:2,4,5
family= 2 1 2 0 0 0 new D6h genus #   107 with  1440 species is 0:1:0,2:1,2,3:3,4,5
family= 2 1 2 0 0 0 new D6h genus #   108 with  1440 species is 0:1:0,2:1,2,4:3,4,5
family= 2 1 2 0 0 0 new D6h genus #   109 with  1440 species is 0:1:0,2:1,2,5:3,4,5
family= 2 1 2 0 0 0 new D6h genus #   110 with  1440 species is 0:1:0,2:1,3,4:2,3,4
family= 2 1 2 0 0 0 new D6h genus #   111 with  1440 species is 0:1:0,2:1,3,4:2,3,5
family= 2 1 2 0 0 0 new D6h genus #   112 with  1440 species is 0:1:0,2:1,3,4:2,4,5
family= 2 1 2 0 0 0 new D6h genus #   113 with  1440 species is 0:1:0,2:1,3,4:3,4,5
family= 2 1 2 0 0 0 new D6h genus #   114 with  1440 species is 0:1:0,2:1,3,5:2,3,4
family= 2 1 2 0 0 0 new D6h genus #   115 with  1440 species is 0:1:0,2:1,3,5:2,3,5
family= 2 1 2 0 0 0 new D6h genus #   116 with  1440 species is 0:1:0,2:1,3,5:2,4,5
family= 2 1 2 0 0 0 new D6h genus #   117 with  1440 species is 0:1:0,2:1,3,5:3,4,5
family= 2 1 2 0 0 0 new D6h genus #   118 with  1440 species is 0:1:0,2:1,4,5:2,3,4
family= 2 1 2 0 0 0 new D6h genus #   119 with  1440 species is 0:1:0,2:1,4,5:2,3,5
family= 2 1 2 0 0 0 new D6h genus #   120 with  1440 species is 0:1:0,2:1,4,5:2,4,5
family= 2 1 2 0 0 0 new D6h genus #   121 with  1440 species is 0:1:0,2:1,4,5:3,4,5
family= 2 1 2 0 0 0 new D6h genus #   122 with  1440 species is 0:1:0,2:2,3,4:3,4,5
family= 2 1 2 0 0 0 new D6h genus #   123 with  1440 species is 0:1:0,2:2,3,5:3,4,5
family= 2 1 2 0 0 0 new D6h genus #   124 with  1440 species is 0:1:0,2:2,4,5:3,4,5
family= 2 1 2 0 0 0 new D6h genus #   125 with   720 species is 0:1:0,2:3,4,5:3,4,5
family= 2 1 2 0 0 0 new D6h genus #   126 with  1440 species is 0:1:0,3:1,2,3:2,4,5
family= 2 1 2 0 0 0 new D6h genus #   127 with  1440 species is 0:1:0,3:1,2,4:2,3,4
family= 2 1 2 0 0 0 new D6h genus #   128 with  1440 species is 0:1:0,3:1,2,4:2,3,5
family= 2 1 2 0 0 0 new D6h genus #   129 with  1440 species is 0:1:0,3:1,2,4:2,4,5
family= 2 1 2 0 0 0 new D6h genus #   130 with  1440 species is 0:1:0,3:1,2,4:3,4,5
family= 2 1 2 0 0 0 new D6h genus #   131 with  1440 species is 0:1:0,3:1,2,5:2,3,4
family= 2 1 2 0 0 0 new D6h genus #   132 with  1440 species is 0:1:0,3:1,2,5:2,3,5
family= 2 1 2 0 0 0 new D6h genus #   133 with  1440 species is 0:1:0,3:1,2,5:2,4,5
family= 2 1 2 0 0 0 new D6h genus #   134 with  1440 species is 0:1:0,3:1,2,5:3,4,5
family= 2 1 2 0 0 0 new D6h genus #   135 with  1440 species is 0:1:0,3:1,3,4:2,4,5
family= 2 1 2 0 0 0 new D6h genus #   136 with  1440 species is 0:1:0,3:1,3,5:2,4,5
family= 2 1 2 0 0 0 new D6h genus #   137 with  1440 species is 0:1:0,3:1,4,5:2,3,4
family= 2 1 2 0 0 0 new D6h genus #   138 with  1440 species is 0:1:0,3:1,4,5:2,3,5
family= 2 1 2 0 0 0 new D6h genus #   139 with  1440 species is 0:1:0,3:1,4,5:2,4,5
family= 2 1 2 0 0 0 new D6h genus #   140 with  1440 species is 0:1:0,3:1,4,5:3,4,5
family= 2 1 2 0 0 0 new D6h genus #   141 with  1440 species is 0:1:0,3:2,3,4:2,4,5
family= 2 1 2 0 0 0 new D6h genus #   142 with  1440 species is 0:1:0,3:2,3,5:2,4,5
family= 2 1 2 0 0 0 new D6h genus #   143 with   720 species is 0:1:0,3:2,4,5:2,4,5
family= 2 1 2 0 0 0 new D6h genus #   144 with  1440 species is 0:1:0,3:2,4,5:3,4,5
family= 2 1 2 0 0 0 new D6h genus #   145 with  1440 species is 0:1:0,4:1,2,3:2,3,4
family= 2 1 2 0 0 0 new D6h genus #   146 with  1440 species is 0:1:0,4:1,2,3:2,3,5
family= 2 1 2 0 0 0 new D6h genus #   147 with  1440 species is 0:1:0,4:1,2,3:2,4,5
family= 2 1 2 0 0 0 new D6h genus #   148 with  1440 species is 0:1:0,4:1,2,3:3,4,5
family= 2 1 2 0 0 0 new D6h genus #   149 with  1440 species is 0:1:0,4:1,2,4:2,3,5
family= 2 1 2 0 0 0 new D6h genus #   150 with  1440 species is 0:1:0,4:1,2,5:2,3,4
family= 2 1 2 0 0 0 new D6h genus #   151 with  1440 species is 0:1:0,4:1,2,5:2,3,5
family= 2 1 2 0 0 0 new D6h genus #   152 with  1440 species is 0:1:0,4:1,2,5:2,4,5
family= 2 1 2 0 0 0 new D6h genus #   153 with  1440 species is 0:1:0,4:1,2,5:3,4,5
family= 2 1 2 0 0 0 new D6h genus #   154 with  1440 species is 0:1:0,4:1,3,4:2,3,5
family= 2 1 2 0 0 0 new D6h genus #   155 with  1440 species is 0:1:0,4:1,3,5:2,3,4
family= 2 1 2 0 0 0 new D6h genus #   156 with  1440 species is 0:1:0,4:1,3,5:2,3,5
family= 2 1 2 0 0 0 new D6h genus #   157 with  1440 species is 0:1:0,4:1,3,5:2,4,5
family= 2 1 2 0 0 0 new D6h genus #   158 with  1440 species is 0:1:0,4:1,3,5:3,4,5
family= 2 1 2 0 0 0 new D6h genus #   159 with  1440 species is 0:1:0,4:1,4,5:2,3,5
family= 2 1 2 0 0 0 new D6h genus #   160 with  1440 species is 0:1:0,4:2,3,4:2,3,5
family= 2 1 2 0 0 0 new D6h genus #   161 with   720 species is 0:1:0,4:2,3,5:2,3,5
family= 2 1 2 0 0 0 new D6h genus #   162 with  1440 species is 0:1:0,4:2,3,5:2,4,5
family= 2 1 2 0 0 0 new D6h genus #   163 with  1440 species is 0:1:0,4:2,3,5:3,4,5
family= 2 1 2 0 0 0 new D6h genus #   164 with  1440 species is 0:1:0,5:1,2,3:2,3,4
family= 2 1 2 0 0 0 new D6h genus #   165 with  1440 species is 0:1:0,5:1,2,3:2,3,5
family= 2 1 2 0 0 0 new D6h genus #   166 with  1440 species is 0:1:0,5:1,2,3:2,4,5
family= 2 1 2 0 0 0 new D6h genus #   167 with  1440 species is 0:1:0,5:1,2,3:3,4,5
family= 2 1 2 0 0 0 new D6h genus #   168 with  1440 species is 0:1:0,5:1,2,4:2,3,4
family= 2 1 2 0 0 0 new D6h genus #   169 with  1440 species is 0:1:0,5:1,2,4:2,3,5
family= 2 1 2 0 0 0 new D6h genus #   170 with  1440 species is 0:1:0,5:1,2,4:2,4,5
family= 2 1 2 0 0 0 new D6h genus #   171 with  1440 species is 0:1:0,5:1,2,4:3,4,5
family= 2 1 2 0 0 0 new D6h genus #   172 with  1440 species is 0:1:0,5:1,2,5:2,3,4
family= 2 1 2 0 0 0 new D6h genus #   173 with  1440 species is 0:1:0,5:1,3,4:2,3,4
family= 2 1 2 0 0 0 new D6h genus #   174 with  1440 species is 0:1:0,5:1,3,4:2,3,5
family= 2 1 2 0 0 0 new D6h genus #   175 with  1440 species is 0:1:0,5:1,3,4:2,4,5
family= 2 1 2 0 0 0 new D6h genus #   176 with  1440 species is 0:1:0,5:1,3,4:3,4,5
family= 2 1 2 0 0 0 new D6h genus #   177 with  1440 species is 0:1:0,5:1,3,5:2,3,4
family= 2 1 2 0 0 0 new D6h genus #   178 with  1440 species is 0:1:0,5:1,4,5:2,3,4
family= 2 1 2 0 0 0 new D6h genus #   179 with   720 species is 0:1:0,5:2,3,4:2,3,4
family= 2 1 2 0 0 0 new D6h genus #   180 with  1440 species is 0:1:0,5:2,3,4:2,3,5
family= 2 1 2 0 0 0 new D6h genus #   181 with  1440 species is 0:1:0,5:2,3,4:2,4,5
family= 2 1 2 0 0 0 new D6h genus #   182 with  1440 species is 0:1:0,5:2,3,4:3,4,5
family= 2 1 2 0 0 0 new D6h genus #   183 with  1440 species is 0:1:2,3:0,1,2:3,4,5
family= 2 1 2 0 0 0 new D6h genus #   184 with  1440 species is 0:1:2,3:0,1,3:2,4,5
family= 2 1 2 0 0 0 new D6h genus #   185 with  1440 species is 0:1:2,3:0,1,4:2,3,4
family= 2 1 2 0 0 0 new D6h genus #   186 with  1440 species is 0:1:2,3:0,1,4:2,3,5
family= 2 1 2 0 0 0 new D6h genus #   187 with  1440 species is 0:1:2,3:0,1,4:2,4,5
family= 2 1 2 0 0 0 new D6h genus #   188 with  1440 species is 0:1:2,3:0,1,4:3,4,5
family= 2 1 2 0 0 0 new D6h genus #   189 with  1440 species is 0:1:2,3:0,1,5:2,3,4
family= 2 1 2 0 0 0 new D6h genus #   190 with  1440 species is 0:1:2,3:0,1,5:2,3,5
family= 2 1 2 0 0 0 new D6h genus #   191 with  1440 species is 0:1:2,3:0,1,5:2,4,5
family= 2 1 2 0 0 0 new D6h genus #   192 with  1440 species is 0:1:2,3:0,1,5:3,4,5
family= 2 1 2 0 0 0 new D6h genus #   193 with  1440 species is 0:1:2,3:0,2,3:1,4,5
family= 2 1 2 0 0 0 new D6h genus #   194 with  1440 species is 0:1:2,3:0,2,4:1,3,4
family= 2 1 2 0 0 0 new D6h genus #   195 with  1440 species is 0:1:2,3:0,2,4:1,3,5
family= 2 1 2 0 0 0 new D6h genus #   196 with  1440 species is 0:1:2,3:0,2,4:1,4,5
family= 2 1 2 0 0 0 new D6h genus #   197 with  1440 species is 0:1:2,3:0,2,4:3,4,5
family= 2 1 2 0 0 0 new D6h genus #   198 with  1440 species is 0:1:2,3:0,2,5:1,3,4
family= 2 1 2 0 0 0 new D6h genus #   199 with  1440 species is 0:1:2,3:0,2,5:1,3,5
family= 2 1 2 0 0 0 new D6h genus #   200 with  1440 species is 0:1:2,3:0,2,5:1,4,5
family= 2 1 2 0 0 0 new D6h genus #   201 with  1440 species is 0:1:2,3:0,2,5:3,4,5
family= 2 1 2 0 0 0 new D6h genus #   202 with  1440 species is 0:1:2,3:0,3,4:1,2,4
family= 2 1 2 0 0 0 new D6h genus #   203 with  1440 species is 0:1:2,3:0,3,4:1,2,5
family= 2 1 2 0 0 0 new D6h genus #   204 with  1440 species is 0:1:2,3:0,3,4:1,4,5
family= 2 1 2 0 0 0 new D6h genus #   205 with  1440 species is 0:1:2,3:0,3,4:2,4,5
family= 2 1 2 0 0 0 new D6h genus #   206 with  1440 species is 0:1:2,3:0,3,5:1,2,4
family= 2 1 2 0 0 0 new D6h genus #   207 with  1440 species is 0:1:2,3:0,3,5:1,2,5
family= 2 1 2 0 0 0 new D6h genus #   208 with  1440 species is 0:1:2,3:0,3,5:1,4,5
family= 2 1 2 0 0 0 new D6h genus #   209 with  1440 species is 0:1:2,3:0,3,5:2,4,5
family= 2 1 2 0 0 0 new D6h genus #   210 with  1440 species is 0:1:2,3:0,4,5:1,2,3
family= 2 1 2 0 0 0 new D6h genus #   211 with  1440 species is 0:1:2,3:0,4,5:1,2,4
family= 2 1 2 0 0 0 new D6h genus #   212 with  1440 species is 0:1:2,3:0,4,5:1,2,5
family= 2 1 2 0 0 0 new D6h genus #   213 with  1440 species is 0:1:2,3:0,4,5:1,3,4
family= 2 1 2 0 0 0 new D6h genus #   214 with  1440 species is 0:1:2,3:0,4,5:1,3,5
family= 2 1 2 0 0 0 new D6h genus #   215 with  1440 species is 0:1:2,3:0,4,5:1,4,5
family= 2 1 2 0 0 0 new D6h genus #   216 with  1440 species is 0:1:2,3:0,4,5:2,3,4
family= 2 1 2 0 0 0 new D6h genus #   217 with  1440 species is 0:1:2,3:0,4,5:2,3,5
family= 2 1 2 0 0 0 new D6h genus #   218 with  1440 species is 0:1:2,3:0,4,5:2,4,5
family= 2 1 2 0 0 0 new D6h genus #   219 with  1440 species is 0:1:2,3:0,4,5:3,4,5
family= 2 1 2 0 0 0 new D6h genus #   220 with  1440 species is 0:1:2,3:1,2,4:3,4,5
family= 2 1 2 0 0 0 new D6h genus #   221 with  1440 species is 0:1:2,3:1,2,5:3,4,5
family= 2 1 2 0 0 0 new D6h genus #   222 with  1440 species is 0:1:2,3:1,3,4:2,4,5
family= 2 1 2 0 0 0 new D6h genus #   223 with  1440 species is 0:1:2,3:1,3,5:2,4,5
family= 2 1 2 0 0 0 new D6h genus #   224 with  1440 species is 0:1:2,3:1,4,5:2,3,4
family= 2 1 2 0 0 0 new D6h genus #   225 with  1440 species is 0:1:2,3:1,4,5:2,3,5
family= 2 1 2 0 0 0 new D6h genus #   226 with  1440 species is 0:1:2,3:1,4,5:2,4,5
family= 2 1 2 0 0 0 new D6h genus #   227 with  1440 species is 0:1:2,3:1,4,5:3,4,5
family= 2 1 2 0 0 0 new D6h genus #   228 with  1440 species is 0:1:2,3:2,4,5:3,4,5
family= 2 1 2 0 0 0 new D6h genus #   229 with  1440 species is 0:1:2,4:0,1,2:3,4,5
family= 2 1 2 0 0 0 new D6h genus #   230 with  1440 species is 0:1:2,4:0,1,3:2,3,4
family= 2 1 2 0 0 0 new D6h genus #   231 with  1440 species is 0:1:2,4:0,1,3:2,3,5
family= 2 1 2 0 0 0 new D6h genus #   232 with  1440 species is 0:1:2,4:0,1,3:2,4,5
family= 2 1 2 0 0 0 new D6h genus #   233 with  1440 species is 0:1:2,4:0,1,3:3,4,5
family= 2 1 2 0 0 0 new D6h genus #   234 with  1440 species is 0:1:2,4:0,1,4:2,3,5
family= 2 1 2 0 0 0 new D6h genus #   235 with  1440 species is 0:1:2,4:0,1,5:2,3,4
family= 2 1 2 0 0 0 new D6h genus #   236 with  1440 species is 0:1:2,4:0,1,5:2,3,5
family= 2 1 2 0 0 0 new D6h genus #   237 with  1440 species is 0:1:2,4:0,1,5:2,4,5
family= 2 1 2 0 0 0 new D6h genus #   238 with  1440 species is 0:1:2,4:0,1,5:3,4,5
family= 2 1 2 0 0 0 new D6h genus #   239 with  1440 species is 0:1:2,4:0,2,3:1,3,4
family= 2 1 2 0 0 0 new D6h genus #   240 with  1440 species is 0:1:2,4:0,2,3:1,3,5
family= 2 1 2 0 0 0 new D6h genus #   241 with  1440 species is 0:1:2,4:0,2,3:1,4,5
family= 2 1 2 0 0 0 new D6h genus #   242 with  1440 species is 0:1:2,4:0,2,3:3,4,5
family= 2 1 2 0 0 0 new D6h genus #   243 with  1440 species is 0:1:2,4:0,2,4:1,3,5
family= 2 1 2 0 0 0 new D6h genus #   244 with  1440 species is 0:1:2,4:0,2,5:1,3,4
family= 2 1 2 0 0 0 new D6h genus #   245 with  1440 species is 0:1:2,4:0,2,5:1,3,5
family= 2 1 2 0 0 0 new D6h genus #   246 with  1440 species is 0:1:2,4:0,2,5:1,4,5
family= 2 1 2 0 0 0 new D6h genus #   247 with  1440 species is 0:1:2,4:0,2,5:3,4,5
family= 2 1 2 0 0 0 new D6h genus #   248 with  1440 species is 0:1:2,4:0,3,4:1,2,3
family= 2 1 2 0 0 0 new D6h genus #   249 with  1440 species is 0:1:2,4:0,3,4:1,2,5
family= 2 1 2 0 0 0 new D6h genus #   250 with  1440 species is 0:1:2,4:0,3,4:1,3,5
family= 2 1 2 0 0 0 new D6h genus #   251 with  1440 species is 0:1:2,4:0,3,4:2,3,5
family= 2 1 2 0 0 0 new D6h genus #   252 with  1440 species is 0:1:2,4:0,3,5:1,2,3
family= 2 1 2 0 0 0 new D6h genus #   253 with  1440 species is 0:1:2,4:0,3,5:1,2,4
family= 2 1 2 0 0 0 new D6h genus #   254 with  1440 species is 0:1:2,4:0,3,5:1,2,5
family= 2 1 2 0 0 0 new D6h genus #   255 with  1440 species is 0:1:2,4:0,3,5:1,3,4
family= 2 1 2 0 0 0 new D6h genus #   256 with  1440 species is 0:1:2,4:0,3,5:1,3,5
family= 2 1 2 0 0 0 new D6h genus #   257 with  1440 species is 0:1:2,4:0,3,5:1,4,5
family= 2 1 2 0 0 0 new D6h genus #   258 with  1440 species is 0:1:2,4:0,3,5:2,3,4
family= 2 1 2 0 0 0 new D6h genus #   259 with  1440 species is 0:1:2,4:0,3,5:2,3,5
family= 2 1 2 0 0 0 new D6h genus #   260 with  1440 species is 0:1:2,4:0,3,5:2,4,5
family= 2 1 2 0 0 0 new D6h genus #   261 with  1440 species is 0:1:2,4:0,3,5:3,4,5
family= 2 1 2 0 0 0 new D6h genus #   262 with  1440 species is 0:1:2,4:0,4,5:1,2,3
family= 2 1 2 0 0 0 new D6h genus #   263 with  1440 species is 0:1:2,4:0,4,5:1,2,5
family= 2 1 2 0 0 0 new D6h genus #   264 with  1440 species is 0:1:2,4:0,4,5:1,3,5
family= 2 1 2 0 0 0 new D6h genus #   265 with  1440 species is 0:1:2,4:0,4,5:2,3,5
family= 2 1 2 0 0 0 new D6h genus #   266 with  1440 species is 0:1:2,4:1,2,3:3,4,5
family= 2 1 2 0 0 0 new D6h genus #   267 with  1440 species is 0:1:2,4:1,2,5:3,4,5
family= 2 1 2 0 0 0 new D6h genus #   268 with  1440 species is 0:1:2,4:1,3,4:2,3,5
family= 2 1 2 0 0 0 new D6h genus #   269 with  1440 species is 0:1:2,4:1,3,5:2,3,4
family= 2 1 2 0 0 0 new D6h genus #   270 with  1440 species is 0:1:2,4:1,3,5:2,3,5
family= 2 1 2 0 0 0 new D6h genus #   271 with  1440 species is 0:1:2,4:1,3,5:2,4,5
family= 2 1 2 0 0 0 new D6h genus #   272 with  1440 species is 0:1:2,4:1,3,5:3,4,5
family= 2 1 2 0 0 0 new D6h genus #   273 with  1440 species is 0:1:2,4:1,4,5:2,3,5
family= 2 1 2 0 0 0 new D6h genus #   274 with  1440 species is 0:1:2,4:2,3,5:3,4,5
family= 2 1 2 0 0 0 new D6h genus #   275 with  1440 species is 0:1:2,5:0,1,2:3,4,5
family= 2 1 2 0 0 0 new D6h genus #   276 with  1440 species is 0:1:2,5:0,1,3:2,3,4
family= 2 1 2 0 0 0 new D6h genus #   277 with  1440 species is 0:1:2,5:0,1,3:2,3,5
family= 2 1 2 0 0 0 new D6h genus #   278 with  1440 species is 0:1:2,5:0,1,3:2,4,5
family= 2 1 2 0 0 0 new D6h genus #   279 with  1440 species is 0:1:2,5:0,1,3:3,4,5
family= 2 1 2 0 0 0 new D6h genus #   280 with  1440 species is 0:1:2,5:0,2,3:1,3,4
family= 2 1 2 0 0 0 new D6h genus #   281 with  1440 species is 0:1:2,5:0,2,3:1,3,5
family= 2 1 2 0 0 0 new D6h genus #   282 with   720 species is 0:1:2,5:0,2,3:1,4,5
family= 2 1 2 0 0 0 new D6h genus #   283 with  1440 species is 0:1:2,5:0,2,3:3,4,5
family= 2 1 2 0 0 0 new D6h genus #   284 with  1440 species is 0:1:2,5:0,2,4:1,3,4
family= 2 1 2 0 0 0 new D6h genus #   285 with   720 species is 0:1:2,5:0,2,4:1,3,5
family= 2 1 2 0 0 0 new D6h genus #   286 with  1440 species is 0:1:2,5:0,2,4:3,4,5
family= 2 1 2 0 0 0 new D6h genus #   287 with  1440 species is 0:1:2,5:0,2,5:1,3,4
family= 2 1 2 0 0 0 new D6h genus #   288 with  1440 species is 0:1:2,5:0,3,4:1,2,3
family= 2 1 2 0 0 0 new D6h genus #   289 with  1440 species is 0:1:2,5:0,3,4:1,2,4
family= 2 1 2 0 0 0 new D6h genus #   290 with   720 species is 0:1:2,5:0,3,4:1,3,4
family= 2 1 2 0 0 0 new D6h genus #   291 with  1440 species is 0:1:2,5:0,3,4:2,3,4
family= 2 1 2 0 0 0 new D6h genus #   292 with  1440 species is 0:1:2,5:0,3,4:2,3,5
family= 2 1 2 0 0 0 new D6h genus #   293 with  1440 species is 0:1:2,5:0,3,4:2,4,5
family= 2 1 2 0 0 0 new D6h genus #   294 with  1440 species is 0:1:2,5:0,3,4:3,4,5
family= 2 1 2 0 0 0 new D6h genus #   295 with  1440 species is 0:1:2,5:0,3,5:1,2,3
family= 2 1 2 0 0 0 new D6h genus #   296 with   720 species is 0:1:2,5:0,3,5:1,2,4
family= 2 1 2 0 0 0 new D6h genus #   297 with  1440 species is 0:1:2,5:0,3,5:2,3,4
family= 2 1 2 0 0 0 new D6h genus #   298 with   720 species is 0:1:2,5:0,4,5:1,2,3
family= 2 1 2 0 0 0 new D6h genus #   299 with  1440 species is 0:1:2,5:0,4,5:2,3,4
family= 2 1 2 0 0 0 new D6h genus #   300 with   720 species is 0:1:2,5:2,3,4:3,4,5
family= 2 1 2 0 0 0 new D6h genus #   301 with  1440 species is 0:1:3,4:0,1,2:2,3,4
family= 2 1 2 0 0 0 new D6h genus #   302 with  1440 species is 0:1:3,4:0,1,2:2,3,5
family= 2 1 2 0 0 0 new D6h genus #   303 with  1440 species is 0:1:3,4:0,1,2:2,4,5
family= 2 1 2 0 0 0 new D6h genus #   304 with  1440 species is 0:1:3,4:0,1,2:3,4,5
family= 2 1 2 0 0 0 new D6h genus #   305 with  1440 species is 0:1:3,4:0,1,3:2,4,5
family= 2 1 2 0 0 0 new D6h genus #   306 with  1440 species is 0:1:3,4:0,2,3:1,2,4
family= 2 1 2 0 0 0 new D6h genus #   307 with  1440 species is 0:1:3,4:0,2,3:1,2,5
family= 2 1 2 0 0 0 new D6h genus #   308 with   720 species is 0:1:3,4:0,2,3:1,4,5
family= 2 1 2 0 0 0 new D6h genus #   309 with  1440 species is 0:1:3,4:0,2,3:2,4,5
family= 2 1 2 0 0 0 new D6h genus #   310 with  1440 species is 0:1:3,4:0,2,4:1,2,3
family= 2 1 2 0 0 0 new D6h genus #   311 with  1440 species is 0:1:3,4:0,2,4:1,2,5
family= 2 1 2 0 0 0 new D6h genus #   312 with   720 species is 0:1:3,4:0,2,4:1,3,5
family= 2 1 2 0 0 0 new D6h genus #   313 with  1440 species is 0:1:3,4:0,2,4:2,3,5
family= 2 1 2 0 0 0 new D6h genus #   314 with  1440 species is 0:1:3,4:0,2,5:1,2,3
family= 2 1 2 0 0 0 new D6h genus #   315 with  1440 species is 0:1:3,4:0,2,5:1,2,4
family= 2 1 2 0 0 0 new D6h genus #   316 with   720 species is 0:1:3,4:0,2,5:1,2,5
family= 2 1 2 0 0 0 new D6h genus #   317 with  1440 species is 0:1:3,4:0,2,5:1,3,4
family= 2 1 2 0 0 0 new D6h genus #   318 with  1440 species is 0:1:3,4:0,2,5:2,3,4
family= 2 1 2 0 0 0 new D6h genus #   319 with  1440 species is 0:1:3,4:0,2,5:2,3,5
family= 2 1 2 0 0 0 new D6h genus #   320 with  1440 species is 0:1:3,4:0,2,5:2,4,5
family= 2 1 2 0 0 0 new D6h genus #   321 with  1440 species is 0:1:3,4:0,2,5:3,4,5
family= 2 1 2 0 0 0 new D6h genus #   322 with   720 species is 0:1:3,4:0,3,5:1,2,4
family= 2 1 2 0 0 0 new D6h genus #   323 with  1440 species is 0:1:3,4:0,3,5:2,4,5
family= 2 1 2 0 0 0 new D6h genus #   324 with   720 species is 0:1:3,4:0,4,5:1,2,3
family= 2 1 2 0 0 0 new D6h genus #   325 with  1440 species is 0:1:3,4:0,4,5:2,3,5
family= 2 1 2 0 0 0 new D6h genus #   326 with   720 species is 0:1:3,4:2,3,5:2,4,5
family= 2 1 2 0 0 0 new D6h genus #   327 with  1440 species is 0:2:0,1:1,2,3:3,4,5
family= 2 1 2 0 0 0 new D6h genus #   328 with  1440 species is 0:2:0,1:1,2,4:3,4,5
family= 2 1 2 0 0 0 new D6h genus #   329 with  1440 species is 0:2:0,1:1,2,5:3,4,5
family= 2 1 2 0 0 0 new D6h genus #   330 with  1440 species is 0:2:0,1:1,3,4:2,3,4
family= 2 1 2 0 0 0 new D6h genus #   331 with  1440 species is 0:2:0,1:1,3,4:2,3,5
family= 2 1 2 0 0 0 new D6h genus #   332 with  1440 species is 0:2:0,1:1,3,4:2,4,5
family= 2 1 2 0 0 0 new D6h genus #   333 with  1440 species is 0:2:0,1:1,3,4:3,4,5
family= 2 1 2 0 0 0 new D6h genus #   334 with  1440 species is 0:2:0,1:1,3,5:2,3,4
family= 2 1 2 0 0 0 new D6h genus #   335 with  1440 species is 0:2:0,1:1,3,5:2,3,5
family= 2 1 2 0 0 0 new D6h genus #   336 with  1440 species is 0:2:0,1:1,3,5:2,4,5
family= 2 1 2 0 0 0 new D6h genus #   337 with  1440 species is 0:2:0,1:1,3,5:3,4,5
family= 2 1 2 0 0 0 new D6h genus #   338 with  1440 species is 0:2:0,1:1,4,5:2,3,4
family= 2 1 2 0 0 0 new D6h genus #   339 with  1440 species is 0:2:0,1:1,4,5:2,3,5
family= 2 1 2 0 0 0 new D6h genus #   340 with  1440 species is 0:2:0,1:1,4,5:2,4,5
family= 2 1 2 0 0 0 new D6h genus #   341 with  1440 species is 0:2:0,1:1,4,5:3,4,5
family= 2 1 2 0 0 0 new D6h genus #   342 with  1440 species is 0:2:0,1:2,3,4:3,4,5
family= 2 1 2 0 0 0 new D6h genus #   343 with  1440 species is 0:2:0,1:2,3,5:3,4,5
family= 2 1 2 0 0 0 new D6h genus #   344 with  1440 species is 0:2:0,1:2,4,5:3,4,5
family= 2 1 2 0 0 0 new D6h genus #   345 with   720 species is 0:2:0,1:3,4,5:3,4,5
family= 2 1 2 0 0 0 new D6h genus #   346 with   720 species is 0:2:0,2:1,3,4:1,3,4
family= 2 1 2 0 0 0 new D6h genus #   347 with  1440 species is 0:2:0,2:1,3,4:1,3,5
family= 2 1 2 0 0 0 new D6h genus #   348 with   720 species is 0:2:0,2:1,3,4:1,4,5
family= 2 1 2 0 0 0 new D6h genus #   349 with  1440 species is 0:2:0,2:1,3,4:3,4,5
family= 2 1 2 0 0 0 new D6h genus #   350 with   360 species is 0:2:0,2:1,3,5:1,3,5
family= 2 1 2 0 0 0 new D6h genus #   351 with   720 species is 0:2:0,2:1,3,5:3,4,5
family= 2 1 2 0 0 0 new D6h genus #   352 with   360 species is 0:2:0,2:3,4,5:3,4,5
family= 2 1 2 0 0 0 new D6h genus #   353 with  1440 species is 0:2:0,3:1,2,3:1,4,5
family= 2 1 2 0 0 0 new D6h genus #   354 with  1440 species is 0:2:0,3:1,2,4:1,3,4
family= 2 1 2 0 0 0 new D6h genus #   355 with  1440 species is 0:2:0,3:1,2,4:1,3,5
family= 2 1 2 0 0 0 new D6h genus #   356 with  1440 species is 0:2:0,3:1,2,4:1,4,5
family= 2 1 2 0 0 0 new D6h genus #   357 with  1440 species is 0:2:0,3:1,2,4:3,4,5
family= 2 1 2 0 0 0 new D6h genus #   358 with  1440 species is 0:2:0,3:1,2,5:1,3,4
family= 2 1 2 0 0 0 new D6h genus #   359 with  1440 species is 0:2:0,3:1,2,5:1,3,5
family= 2 1 2 0 0 0 new D6h genus #   360 with  1440 species is 0:2:0,3:1,2,5:1,4,5
family= 2 1 2 0 0 0 new D6h genus #   361 with  1440 species is 0:2:0,3:1,2,5:3,4,5
family= 2 1 2 0 0 0 new D6h genus #   362 with  1440 species is 0:2:0,3:1,3,4:1,4,5
family= 2 1 2 0 0 0 new D6h genus #   363 with  1440 species is 0:2:0,3:1,3,4:2,4,5
family= 2 1 2 0 0 0 new D6h genus #   364 with  1440 species is 0:2:0,3:1,3,5:1,4,5
family= 2 1 2 0 0 0 new D6h genus #   365 with  1440 species is 0:2:0,3:1,3,5:2,4,5
family= 2 1 2 0 0 0 new D6h genus #   366 with   720 species is 0:2:0,3:1,4,5:1,4,5
family= 2 1 2 0 0 0 new D6h genus #   367 with  1440 species is 0:2:0,3:1,4,5:2,3,4
family= 2 1 2 0 0 0 new D6h genus #   368 with  1440 species is 0:2:0,3:1,4,5:2,3,5
family= 2 1 2 0 0 0 new D6h genus #   369 with  1440 species is 0:2:0,3:1,4,5:2,4,5
family= 2 1 2 0 0 0 new D6h genus #   370 with  1440 species is 0:2:0,3:1,4,5:3,4,5
family= 2 1 2 0 0 0 new D6h genus #   371 with  1440 species is 0:2:0,3:2,4,5:3,4,5
family= 2 1 2 0 0 0 new D6h genus #   372 with  1440 species is 0:2:0,4:1,2,3:1,3,4
family= 2 1 2 0 0 0 new D6h genus #   373 with  1440 species is 0:2:0,4:1,2,3:1,3,5
family= 2 1 2 0 0 0 new D6h genus #   374 with  1440 species is 0:2:0,4:1,2,3:1,4,5
family= 2 1 2 0 0 0 new D6h genus #   375 with  1440 species is 0:2:0,4:1,2,3:3,4,5
family= 2 1 2 0 0 0 new D6h genus #   376 with  1440 species is 0:2:0,4:1,2,4:1,3,5
family= 2 1 2 0 0 0 new D6h genus #   377 with  1440 species is 0:2:0,4:1,2,5:1,3,4
family= 2 1 2 0 0 0 new D6h genus #   378 with  1440 species is 0:2:0,4:1,2,5:1,3,5
family= 2 1 2 0 0 0 new D6h genus #   379 with  1440 species is 0:2:0,4:1,2,5:1,4,5
family= 2 1 2 0 0 0 new D6h genus #   380 with  1440 species is 0:2:0,4:1,2,5:3,4,5
family= 2 1 2 0 0 0 new D6h genus #   381 with  1440 species is 0:2:0,4:1,3,4:1,3,5
family= 2 1 2 0 0 0 new D6h genus #   382 with  1440 species is 0:2:0,4:1,3,4:2,3,5
family= 2 1 2 0 0 0 new D6h genus #   383 with   720 species is 0:2:0,4:1,3,5:1,3,5
family= 2 1 2 0 0 0 new D6h genus #   384 with  1440 species is 0:2:0,4:1,3,5:1,4,5
family= 2 1 2 0 0 0 new D6h genus #   385 with  1440 species is 0:2:0,4:1,3,5:2,3,4
family= 2 1 2 0 0 0 new D6h genus #   386 with  1440 species is 0:2:0,4:1,3,5:2,3,5
family= 2 1 2 0 0 0 new D6h genus #   387 with  1440 species is 0:2:0,4:1,3,5:2,4,5
family= 2 1 2 0 0 0 new D6h genus #   388 with  1440 species is 0:2:0,4:1,3,5:3,4,5
family= 2 1 2 0 0 0 new D6h genus #   389 with  1440 species is 0:2:0,4:1,4,5:2,3,5
family= 2 1 2 0 0 0 new D6h genus #   390 with  1440 species is 0:2:0,4:2,3,5:3,4,5
family= 2 1 2 0 0 0 new D6h genus #   391 with  1440 species is 0:2:0,5:1,2,3:1,3,4
family= 2 1 2 0 0 0 new D6h genus #   392 with  1440 species is 0:2:0,5:1,2,3:1,3,5
family= 2 1 2 0 0 0 new D6h genus #   393 with  1440 species is 0:2:0,5:1,2,3:1,4,5
family= 2 1 2 0 0 0 new D6h genus #   394 with  1440 species is 0:2:0,5:1,2,3:3,4,5
family= 2 1 2 0 0 0 new D6h genus #   395 with  1440 species is 0:2:0,5:1,2,4:1,3,4
family= 2 1 2 0 0 0 new D6h genus #   396 with  1440 species is 0:2:0,5:1,2,4:1,3,5
family= 2 1 2 0 0 0 new D6h genus #   397 with  1440 species is 0:2:0,5:1,2,4:1,4,5
family= 2 1 2 0 0 0 new D6h genus #   398 with  1440 species is 0:2:0,5:1,2,4:3,4,5
family= 2 1 2 0 0 0 new D6h genus #   399 with  1440 species is 0:2:0,5:1,2,5:1,3,4
family= 2 1 2 0 0 0 new D6h genus #   400 with   720 species is 0:2:0,5:1,3,4:1,3,4
family= 2 1 2 0 0 0 new D6h genus #   401 with  1440 species is 0:2:0,5:1,3,4:1,3,5
family= 2 1 2 0 0 0 new D6h genus #   402 with  1440 species is 0:2:0,5:1,3,4:1,4,5
family= 2 1 2 0 0 0 new D6h genus #   403 with  1440 species is 0:2:0,5:1,3,4:2,3,4
family= 2 1 2 0 0 0 new D6h genus #   404 with  1440 species is 0:2:0,5:1,3,4:2,3,5
family= 2 1 2 0 0 0 new D6h genus #   405 with  1440 species is 0:2:0,5:1,3,4:2,4,5
family= 2 1 2 0 0 0 new D6h genus #   406 with  1440 species is 0:2:0,5:1,3,4:3,4,5
family= 2 1 2 0 0 0 new D6h genus #   407 with  1440 species is 0:2:0,5:1,3,5:2,3,4
family= 2 1 2 0 0 0 new D6h genus #   408 with  1440 species is 0:2:0,5:1,4,5:2,3,4
family= 2 1 2 0 0 0 new D6h genus #   409 with  1440 species is 0:2:0,5:2,3,4:3,4,5
family= 2 1 2 0 0 0 new D6h genus #   410 with  1440 species is 0:2:1,3:0,1,2:3,4,5
family= 2 1 2 0 0 0 new D6h genus #   411 with  1440 species is 0:2:1,3:0,1,3:2,4,5
family= 2 1 2 0 0 0 new D6h genus #   412 with  1440 species is 0:2:1,3:0,1,4:2,3,4
family= 2 1 2 0 0 0 new D6h genus #   413 with  1440 species is 0:2:1,3:0,1,4:2,3,5
family= 2 1 2 0 0 0 new D6h genus #   414 with  1440 species is 0:2:1,3:0,1,4:2,4,5
family= 2 1 2 0 0 0 new D6h genus #   415 with  1440 species is 0:2:1,3:0,1,4:3,4,5
family= 2 1 2 0 0 0 new D6h genus #   416 with  1440 species is 0:2:1,3:0,1,5:2,3,4
family= 2 1 2 0 0 0 new D6h genus #   417 with  1440 species is 0:2:1,3:0,1,5:2,3,5
family= 2 1 2 0 0 0 new D6h genus #   418 with  1440 species is 0:2:1,3:0,1,5:2,4,5
family= 2 1 2 0 0 0 new D6h genus #   419 with  1440 species is 0:2:1,3:0,1,5:3,4,5
family= 2 1 2 0 0 0 new D6h genus #   420 with  1440 species is 0:2:1,3:0,2,3:1,4,5
family= 2 1 2 0 0 0 new D6h genus #   421 with  1440 species is 0:2:1,3:0,2,4:1,3,4
family= 2 1 2 0 0 0 new D6h genus #   422 with  1440 species is 0:2:1,3:0,2,4:1,3,5
family= 2 1 2 0 0 0 new D6h genus #   423 with  1440 species is 0:2:1,3:0,2,4:1,4,5
family= 2 1 2 0 0 0 new D6h genus #   424 with  1440 species is 0:2:1,3:0,2,4:3,4,5
family= 2 1 2 0 0 0 new D6h genus #   425 with  1440 species is 0:2:1,3:0,2,5:1,3,4
family= 2 1 2 0 0 0 new D6h genus #   426 with  1440 species is 0:2:1,3:0,2,5:1,3,5
family= 2 1 2 0 0 0 new D6h genus #   427 with  1440 species is 0:2:1,3:0,2,5:1,4,5
family= 2 1 2 0 0 0 new D6h genus #   428 with  1440 species is 0:2:1,3:0,2,5:3,4,5
family= 2 1 2 0 0 0 new D6h genus #   429 with  1440 species is 0:2:1,3:0,3,4:1,2,4
family= 2 1 2 0 0 0 new D6h genus #   430 with  1440 species is 0:2:1,3:0,3,4:1,2,5
family= 2 1 2 0 0 0 new D6h genus #   431 with  1440 species is 0:2:1,3:0,3,4:1,4,5
family= 2 1 2 0 0 0 new D6h genus #   432 with  1440 species is 0:2:1,3:0,3,4:2,4,5
family= 2 1 2 0 0 0 new D6h genus #   433 with  1440 species is 0:2:1,3:0,3,5:1,2,4
family= 2 1 2 0 0 0 new D6h genus #   434 with  1440 species is 0:2:1,3:0,3,5:1,2,5
family= 2 1 2 0 0 0 new D6h genus #   435 with  1440 species is 0:2:1,3:0,3,5:1,4,5
family= 2 1 2 0 0 0 new D6h genus #   436 with  1440 species is 0:2:1,3:0,3,5:2,4,5
family= 2 1 2 0 0 0 new D6h genus #   437 with  1440 species is 0:2:1,3:0,4,5:1,2,3
family= 2 1 2 0 0 0 new D6h genus #   438 with  1440 species is 0:2:1,3:0,4,5:1,2,4
family= 2 1 2 0 0 0 new D6h genus #   439 with  1440 species is 0:2:1,3:0,4,5:1,2,5
family= 2 1 2 0 0 0 new D6h genus #   440 with  1440 species is 0:2:1,3:0,4,5:1,3,4
family= 2 1 2 0 0 0 new D6h genus #   441 with  1440 species is 0:2:1,3:0,4,5:1,3,5
family= 2 1 2 0 0 0 new D6h genus #   442 with  1440 species is 0:2:1,3:0,4,5:1,4,5
family= 2 1 2 0 0 0 new D6h genus #   443 with  1440 species is 0:2:1,3:0,4,5:2,3,4
family= 2 1 2 0 0 0 new D6h genus #   444 with  1440 species is 0:2:1,3:0,4,5:2,3,5
family= 2 1 2 0 0 0 new D6h genus #   445 with  1440 species is 0:2:1,3:0,4,5:2,4,5
family= 2 1 2 0 0 0 new D6h genus #   446 with  1440 species is 0:2:1,3:0,4,5:3,4,5
family= 2 1 2 0 0 0 new D6h genus #   447 with  1440 species is 0:2:1,3:1,2,4:3,4,5
family= 2 1 2 0 0 0 new D6h genus #   448 with  1440 species is 0:2:1,3:1,2,5:3,4,5
family= 2 1 2 0 0 0 new D6h genus #   449 with  1440 species is 0:2:1,3:1,3,4:2,4,5
family= 2 1 2 0 0 0 new D6h genus #   450 with  1440 species is 0:2:1,3:1,3,5:2,4,5
family= 2 1 2 0 0 0 new D6h genus #   451 with  1440 species is 0:2:1,3:1,4,5:2,3,4
family= 2 1 2 0 0 0 new D6h genus #   452 with  1440 species is 0:2:1,3:1,4,5:2,3,5
family= 2 1 2 0 0 0 new D6h genus #   453 with  1440 species is 0:2:1,3:1,4,5:2,4,5
family= 2 1 2 0 0 0 new D6h genus #   454 with  1440 species is 0:2:1,3:1,4,5:3,4,5
family= 2 1 2 0 0 0 new D6h genus #   455 with  1440 species is 0:2:1,3:2,4,5:3,4,5
family= 2 1 2 0 0 0 new D6h genus #   456 with   720 species is 0:2:1,4:0,1,2:3,4,5
family= 2 1 2 0 0 0 new D6h genus #   457 with  1440 species is 0:2:1,4:0,1,3:2,3,4
family= 2 1 2 0 0 0 new D6h genus #   458 with  1440 species is 0:2:1,4:0,1,3:2,3,5
family= 2 1 2 0 0 0 new D6h genus #   459 with  1440 species is 0:2:1,4:0,1,3:2,4,5
family= 2 1 2 0 0 0 new D6h genus #   460 with  1440 species is 0:2:1,4:0,1,3:3,4,5
family= 2 1 2 0 0 0 new D6h genus #   461 with  1440 species is 0:2:1,4:0,1,4:2,3,5
family= 2 1 2 0 0 0 new D6h genus #   462 with  1440 species is 0:2:1,4:0,1,5:2,3,4
family= 2 1 2 0 0 0 new D6h genus #   463 with  1440 species is 0:2:1,4:0,1,5:2,3,5
family= 2 1 2 0 0 0 new D6h genus #   464 with  1440 species is 0:2:1,4:0,1,5:2,4,5
family= 2 1 2 0 0 0 new D6h genus #   465 with  1440 species is 0:2:1,4:0,1,5:3,4,5
family= 2 1 2 0 0 0 new D6h genus #   466 with  1440 species is 0:2:1,4:0,2,3:1,3,4
family= 2 1 2 0 0 0 new D6h genus #   467 with  1440 species is 0:2:1,4:0,2,3:1,3,5
family= 2 1 2 0 0 0 new D6h genus #   468 with  1440 species is 0:2:1,4:0,2,3:1,4,5
family= 2 1 2 0 0 0 new D6h genus #   469 with  1440 species is 0:2:1,4:0,2,3:3,4,5
family= 2 1 2 0 0 0 new D6h genus #   470 with   720 species is 0:2:1,4:0,2,4:1,3,5
family= 2 1 2 0 0 0 new D6h genus #   471 with  1440 species is 0:2:1,4:0,3,4:1,3,5
family= 2 1 2 0 0 0 new D6h genus #   472 with  1440 species is 0:2:1,4:0,3,4:2,3,5
family= 2 1 2 0 0 0 new D6h genus #   473 with  1440 species is 0:2:1,4:0,3,5:1,3,4
family= 2 1 2 0 0 0 new D6h genus #   474 with  1440 species is 0:2:1,4:0,3,5:1,3,5
family= 2 1 2 0 0 0 new D6h genus #   475 with  1440 species is 0:2:1,4:0,3,5:1,4,5
family= 2 1 2 0 0 0 new D6h genus #   476 with  1440 species is 0:2:1,4:0,3,5:2,3,4
family= 2 1 2 0 0 0 new D6h genus #   477 with   720 species is 0:2:1,4:0,3,5:2,3,5
family= 2 1 2 0 0 0 new D6h genus #   478 with  1440 species is 0:2:1,4:0,3,5:3,4,5
family= 2 1 2 0 0 0 new D6h genus #   479 with  1440 species is 0:2:1,4:0,4,5:1,3,5
family= 2 1 2 0 0 0 new D6h genus #   480 with   720 species is 0:2:1,4:1,3,5:3,4,5
family= 2 1 2 0 0 0 new D6h genus #   481 with  1440 species is 0:2:3,4:0,1,2:1,3,4
family= 2 1 2 0 0 0 new D6h genus #   482 with  1440 species is 0:2:3,4:0,1,2:1,3,5
family= 2 1 2 0 0 0 new D6h genus #   483 with  1440 species is 0:2:3,4:0,1,2:1,4,5
family= 2 1 2 0 0 0 new D6h genus #   484 with  1440 species is 0:2:3,4:0,1,2:3,4,5
family= 2 1 2 0 0 0 new D6h genus #   485 with  1440 species is 0:2:3,4:0,1,3:1,2,4
family= 2 1 2 0 0 0 new D6h genus #   486 with  1440 species is 0:2:3,4:0,1,3:1,2,5
family= 2 1 2 0 0 0 new D6h genus #   487 with  1440 species is 0:2:3,4:0,1,3:1,4,5
family= 2 1 2 0 0 0 new D6h genus #   488 with  1440 species is 0:2:3,4:0,1,3:2,4,5
family= 2 1 2 0 0 0 new D6h genus #   489 with  1440 species is 0:2:3,4:0,1,4:1,2,3
family= 2 1 2 0 0 0 new D6h genus #   490 with  1440 species is 0:2:3,4:0,1,4:1,2,5
family= 2 1 2 0 0 0 new D6h genus #   491 with  1440 species is 0:2:3,4:0,1,4:1,3,5
family= 2 1 2 0 0 0 new D6h genus #   492 with  1440 species is 0:2:3,4:0,1,4:2,3,5
family= 2 1 2 0 0 0 new D6h genus #   493 with  1440 species is 0:2:3,4:0,1,5:1,2,3
family= 2 1 2 0 0 0 new D6h genus #   494 with  1440 species is 0:2:3,4:0,1,5:1,2,4
family= 2 1 2 0 0 0 new D6h genus #   495 with  1440 species is 0:2:3,4:0,1,5:1,2,5
family= 2 1 2 0 0 0 new D6h genus #   496 with  1440 species is 0:2:3,4:0,1,5:1,3,4
family= 2 1 2 0 0 0 new D6h genus #   497 with  1440 species is 0:2:3,4:0,1,5:1,3,5
family= 2 1 2 0 0 0 new D6h genus #   498 with  1440 species is 0:2:3,4:0,1,5:1,4,5
family= 2 1 2 0 0 0 new D6h genus #   499 with  1440 species is 0:2:3,4:0,1,5:2,3,4
family= 2 1 2 0 0 0 new D6h genus #   500 with  1440 species is 0:2:3,4:0,1,5:2,3,5
family= 2 1 2 0 0 0 new D6h genus #   501 with  1440 species is 0:2:3,4:0,1,5:2,4,5
family= 2 1 2 0 0 0 new D6h genus #   502 with  1440 species is 0:2:3,4:0,1,5:3,4,5
family= 2 1 2 0 0 0 new D6h genus #   503 with  1440 species is 0:2:3,4:0,2,3:1,4,5
family= 2 1 2 0 0 0 new D6h genus #   504 with  1440 species is 0:2:3,4:0,2,4:1,3,5
family= 2 1 2 0 0 0 new D6h genus #   505 with  1440 species is 0:2:3,4:0,2,5:1,3,4
family= 2 1 2 0 0 0 new D6h genus #   506 with  1440 species is 0:2:3,4:0,2,5:1,3,5
family= 2 1 2 0 0 0 new D6h genus #   507 with  1440 species is 0:2:3,4:0,2,5:1,4,5
family= 2 1 2 0 0 0 new D6h genus #   508 with  1440 species is 0:2:3,4:0,2,5:3,4,5
family= 2 1 2 0 0 0 new D6h genus #   509 with  1440 species is 0:2:3,4:0,3,4:1,2,5
family= 2 1 2 0 0 0 new D6h genus #   510 with  1440 species is 0:2:3,4:0,3,5:1,2,4
family= 2 1 2 0 0 0 new D6h genus #   511 with  1440 species is 0:2:3,4:0,3,5:1,2,5
family= 2 1 2 0 0 0 new D6h genus #   512 with  1440 species is 0:2:3,4:0,3,5:1,4,5
family= 2 1 2 0 0 0 new D6h genus #   513 with  1440 species is 0:2:3,4:0,3,5:2,4,5
family= 2 1 2 0 0 0 new D6h genus #   514 with  1440 species is 0:2:3,4:0,4,5:1,2,3
family= 2 1 2 0 0 0 new D6h genus #   515 with  1440 species is 0:2:3,4:0,4,5:1,2,5
family= 2 1 2 0 0 0 new D6h genus #   516 with  1440 species is 0:2:3,4:0,4,5:1,3,5
family= 2 1 2 0 0 0 new D6h genus #   517 with  1440 species is 0:2:3,4:0,4,5:2,3,5
family= 2 1 2 0 0 0 new D6h genus #   518 with  1440 species is 0:2:3,4:1,2,3:1,4,5
family= 2 1 2 0 0 0 new D6h genus #   519 with  1440 species is 0:2:3,4:1,2,4:1,3,5
family= 2 1 2 0 0 0 new D6h genus #   520 with  1440 species is 0:2:3,4:1,2,5:1,3,4
family= 2 1 2 0 0 0 new D6h genus #   521 with  1440 species is 0:2:3,4:1,2,5:1,3,5
family= 2 1 2 0 0 0 new D6h genus #   522 with  1440 species is 0:2:3,4:1,2,5:1,4,5
family= 2 1 2 0 0 0 new D6h genus #   523 with  1440 species is 0:2:3,4:1,2,5:3,4,5
family= 2 1 2 0 0 0 new D6h genus #   524 with  1440 species is 0:2:3,4:1,3,5:1,4,5
family= 2 1 2 0 0 0 new D6h genus #   525 with  1440 species is 0:2:3,4:1,3,5:2,4,5
family= 2 1 2 0 0 0 new D6h genus #   526 with  1440 species is 0:2:3,4:1,4,5:2,3,5
family= 2 1 2 0 0 0 new D6h genus #   527 with  1440 species is 0:2:3,5:0,1,2:1,3,4
family= 2 1 2 0 0 0 new D6h genus #   528 with   720 species is 0:2:3,5:0,1,2:1,3,5
family= 2 1 2 0 0 0 new D6h genus #   529 with   720 species is 0:2:3,5:0,1,2:3,4,5
family= 2 1 2 0 0 0 new D6h genus #   530 with  1440 species is 0:2:3,5:0,1,3:1,2,4
family= 2 1 2 0 0 0 new D6h genus #   531 with   720 species is 0:2:3,5:0,1,3:1,2,5
family= 2 1 2 0 0 0 new D6h genus #   532 with  1440 species is 0:2:3,5:0,1,3:1,4,5
family= 2 1 2 0 0 0 new D6h genus #   533 with  1440 species is 0:2:3,5:0,1,3:2,4,5
family= 2 1 2 0 0 0 new D6h genus #   534 with  1440 species is 0:2:3,5:0,1,4:1,2,3
family= 2 1 2 0 0 0 new D6h genus #   535 with   720 species is 0:2:3,5:0,1,4:1,2,4
family= 2 1 2 0 0 0 new D6h genus #   536 with  1440 species is 0:2:3,5:0,1,4:1,3,4
family= 2 1 2 0 0 0 new D6h genus #   537 with  1440 species is 0:2:3,5:0,1,4:1,3,5
family= 2 1 2 0 0 0 new D6h genus #   538 with  1440 species is 0:2:3,5:0,1,4:1,4,5
family= 2 1 2 0 0 0 new D6h genus #   539 with  1440 species is 0:2:3,5:0,1,4:2,3,4
family= 2 1 2 0 0 0 new D6h genus #   540 with  1440 species is 0:2:3,5:0,1,4:2,3,5
family= 2 1 2 0 0 0 new D6h genus #   541 with  1440 species is 0:2:3,5:0,1,4:2,4,5
family= 2 1 2 0 0 0 new D6h genus #   542 with  1440 species is 0:2:3,5:0,1,4:3,4,5
family= 2 1 2 0 0 0 new D6h genus #   543 with   720 species is 0:2:3,5:0,1,5:1,2,3
family= 2 1 2 0 0 0 new D6h genus #   544 with  1440 species is 0:2:3,5:0,1,5:1,3,4
family= 2 1 2 0 0 0 new D6h genus #   545 with  1440 species is 0:2:3,5:0,1,5:2,3,4
family= 2 1 2 0 0 0 new D6h genus #   546 with  1440 species is 0:2:3,5:0,2,3:1,4,5
family= 2 1 2 0 0 0 new D6h genus #   547 with  1440 species is 0:2:3,5:0,2,4:1,3,4
family= 2 1 2 0 0 0 new D6h genus #   548 with   720 species is 0:2:3,5:0,2,4:1,3,5
family= 2 1 2 0 0 0 new D6h genus #   549 with   720 species is 0:2:3,5:0,2,4:3,4,5
family= 2 1 2 0 0 0 new D6h genus #   550 with  1440 species is 0:2:3,5:0,3,4:1,4,5
family= 2 1 2 0 0 0 new D6h genus #   551 with   720 species is 0:2:3,5:0,3,4:2,4,5
family= 2 1 2 0 0 0 new D6h genus #   552 with  1440 species is 0:2:3,5:0,4,5:1,3,4
family= 2 1 2 0 0 0 new D6h genus #   553 with   720 species is 0:2:3,5:0,4,5:2,3,4
family= 2 1 2 0 0 0 new D6h genus #   554 with   720 species is 0:2:3,5:1,3,4:1,4,5
family= 2 1 2 0 0 0 new D6h genus #   555 with  1440 species is 0:3:0,1:1,2,3:2,4,5
family= 2 1 2 0 0 0 new D6h genus #   556 with  1440 species is 0:3:0,1:1,2,4:2,3,4
family= 2 1 2 0 0 0 new D6h genus #   557 with  1440 species is 0:3:0,1:1,2,4:2,3,5
family= 2 1 2 0 0 0 new D6h genus #   558 with  1440 species is 0:3:0,1:1,2,4:2,4,5
family= 2 1 2 0 0 0 new D6h genus #   559 with  1440 species is 0:3:0,1:1,2,4:3,4,5
family= 2 1 2 0 0 0 new D6h genus #   560 with  1440 species is 0:3:0,1:1,2,5:2,3,4
family= 2 1 2 0 0 0 new D6h genus #   561 with  1440 species is 0:3:0,1:1,2,5:2,3,5
family= 2 1 2 0 0 0 new D6h genus #   562 with  1440 species is 0:3:0,1:1,2,5:2,4,5
family= 2 1 2 0 0 0 new D6h genus #   563 with  1440 species is 0:3:0,1:1,2,5:3,4,5
family= 2 1 2 0 0 0 new D6h genus #   564 with  1440 species is 0:3:0,1:1,3,4:2,4,5
family= 2 1 2 0 0 0 new D6h genus #   565 with  1440 species is 0:3:0,1:1,3,5:2,4,5
family= 2 1 2 0 0 0 new D6h genus #   566 with  1440 species is 0:3:0,1:1,4,5:2,3,4
family= 2 1 2 0 0 0 new D6h genus #   567 with  1440 species is 0:3:0,1:1,4,5:2,3,5
family= 2 1 2 0 0 0 new D6h genus #   568 with  1440 species is 0:3:0,1:1,4,5:2,4,5
family= 2 1 2 0 0 0 new D6h genus #   569 with  1440 species is 0:3:0,1:1,4,5:3,4,5
family= 2 1 2 0 0 0 new D6h genus #   570 with  1440 species is 0:3:0,1:2,3,4:2,4,5
family= 2 1 2 0 0 0 new D6h genus #   571 with  1440 species is 0:3:0,1:2,3,5:2,4,5
family= 2 1 2 0 0 0 new D6h genus #   572 with   720 species is 0:3:0,1:2,4,5:2,4,5
family= 2 1 2 0 0 0 new D6h genus #   573 with  1440 species is 0:3:0,1:2,4,5:3,4,5
family= 2 1 2 0 0 0 new D6h genus #   574 with  1440 species is 0:3:0,2:1,2,3:1,4,5
family= 2 1 2 0 0 0 new D6h genus #   575 with  1440 species is 0:3:0,2:1,2,4:1,3,4
family= 2 1 2 0 0 0 new D6h genus #   576 with  1440 species is 0:3:0,2:1,2,4:1,3,5
family= 2 1 2 0 0 0 new D6h genus #   577 with  1440 species is 0:3:0,2:1,2,4:1,4,5
family= 2 1 2 0 0 0 new D6h genus #   578 with  1440 species is 0:3:0,2:1,2,4:3,4,5
family= 2 1 2 0 0 0 new D6h genus #   579 with  1440 species is 0:3:0,2:1,2,5:1,3,4
family= 2 1 2 0 0 0 new D6h genus #   580 with  1440 species is 0:3:0,2:1,2,5:1,3,5
family= 2 1 2 0 0 0 new D6h genus #   581 with  1440 species is 0:3:0,2:1,2,5:1,4,5
family= 2 1 2 0 0 0 new D6h genus #   582 with  1440 species is 0:3:0,2:1,2,5:3,4,5
family= 2 1 2 0 0 0 new D6h genus #   583 with  1440 species is 0:3:0,2:1,3,4:1,4,5
family= 2 1 2 0 0 0 new D6h genus #   584 with  1440 species is 0:3:0,2:1,3,4:2,4,5
family= 2 1 2 0 0 0 new D6h genus #   585 with  1440 species is 0:3:0,2:1,3,5:1,4,5
family= 2 1 2 0 0 0 new D6h genus #   586 with  1440 species is 0:3:0,2:1,3,5:2,4,5
family= 2 1 2 0 0 0 new D6h genus #   587 with   720 species is 0:3:0,2:1,4,5:1,4,5
family= 2 1 2 0 0 0 new D6h genus #   588 with  1440 species is 0:3:0,2:1,4,5:2,3,4
family= 2 1 2 0 0 0 new D6h genus #   589 with  1440 species is 0:3:0,2:1,4,5:2,3,5
family= 2 1 2 0 0 0 new D6h genus #   590 with  1440 species is 0:3:0,2:1,4,5:2,4,5
family= 2 1 2 0 0 0 new D6h genus #   591 with  1440 species is 0:3:0,2:1,4,5:3,4,5
family= 2 1 2 0 0 0 new D6h genus #   592 with  1440 species is 0:3:0,2:2,4,5:3,4,5
family= 2 1 2 0 0 0 new D6h genus #   593 with   720 species is 0:3:0,3:1,2,4:1,2,4
family= 2 1 2 0 0 0 new D6h genus #   594 with   720 species is 0:3:0,3:1,2,4:1,2,5
family= 2 1 2 0 0 0 new D6h genus #   595 with   720 species is 0:3:0,3:1,2,4:1,4,5
family= 2 1 2 0 0 0 new D6h genus #   596 with   720 species is 0:3:0,3:1,2,4:2,4,5
family= 2 1 2 0 0 0 new D6h genus #   597 with  1440 species is 0:3:1,2:0,1,2:3,4,5
family= 2 1 2 0 0 0 new D6h genus #   598 with  1440 species is 0:3:1,2:0,1,3:2,4,5
family= 2 1 2 0 0 0 new D6h genus #   599 with  1440 species is 0:3:1,2:0,1,4:2,3,4
family= 2 1 2 0 0 0 new D6h genus #   600 with   720 species is 0:3:1,2:0,1,4:2,3,5
family= 2 1 2 0 0 0 new D6h genus #   601 with  1440 species is 0:3:1,2:0,1,4:2,4,5
family= 2 1 2 0 0 0 new D6h genus #   602 with  1440 species is 0:3:1,2:0,1,4:3,4,5
family= 2 1 2 0 0 0 new D6h genus #   603 with   720 species is 0:3:1,2:0,1,5:2,3,4
family= 2 1 2 0 0 0 new D6h genus #   604 with  1440 species is 0:3:1,2:0,1,5:2,4,5
family= 2 1 2 0 0 0 new D6h genus #   605 with  1440 species is 0:3:1,2:0,1,5:3,4,5
family= 2 1 2 0 0 0 new D6h genus #   606 with  1440 species is 0:3:1,2:0,2,4:1,3,4
family= 2 1 2 0 0 0 new D6h genus #   607 with   720 species is 0:3:1,2:0,2,4:1,3,5
family= 2 1 2 0 0 0 new D6h genus #   608 with  1440 species is 0:3:1,2:0,2,4:1,4,5
family= 2 1 2 0 0 0 new D6h genus #   609 with  1440 species is 0:3:1,2:0,2,4:3,4,5
family= 2 1 2 0 0 0 new D6h genus #   610 with   720 species is 0:3:1,2:0,2,5:1,3,4
family= 2 1 2 0 0 0 new D6h genus #   611 with  1440 species is 0:3:1,2:0,2,5:1,4,5
family= 2 1 2 0 0 0 new D6h genus #   612 with  1440 species is 0:3:1,2:0,2,5:3,4,5
family= 2 1 2 0 0 0 new D6h genus #   613 with  1440 species is 0:3:1,2:0,3,4:1,2,4
family= 2 1 2 0 0 0 new D6h genus #   614 with  1440 species is 0:3:1,2:0,3,4:1,2,5
family= 2 1 2 0 0 0 new D6h genus #   615 with  1440 species is 0:3:1,2:0,3,4:1,4,5
family= 2 1 2 0 0 0 new D6h genus #   616 with  1440 species is 0:3:1,2:0,3,4:2,4,5
family= 2 1 2 0 0 0 new D6h genus #   617 with  1440 species is 0:3:1,2:0,4,5:1,2,4
family= 2 1 2 0 0 0 new D6h genus #   618 with  1440 species is 0:3:1,2:0,4,5:1,2,5
family= 2 1 2 0 0 0 new D6h genus #   619 with  1440 species is 0:3:1,2:0,4,5:1,4,5
family= 2 1 2 0 0 0 new D6h genus #   620 with  1440 species is 0:3:1,2:0,4,5:2,4,5
family= 2 1 2 0 0 0 new D6h genus #   621 with   720 species is 0:3:1,2:0,4,5:3,4,5
family= 2 1 2 0 0 0 new D6h genus #   622 with   720 species is 0:3:1,2:1,4,5:2,4,5
family= 2 1 2 0 0 0 new D6h genus #   623 with  1440 species is 0:3:1,4:0,1,2:2,3,4
family= 2 1 2 0 0 0 new D6h genus #   624 with  1440 species is 0:3:1,4:0,1,2:2,3,5
family= 2 1 2 0 0 0 new D6h genus #   625 with  1440 species is 0:3:1,4:0,1,2:2,4,5
family= 2 1 2 0 0 0 new D6h genus #   626 with   720 species is 0:3:1,4:0,1,2:3,4,5
family= 2 1 2 0 0 0 new D6h genus #   627 with  1440 species is 0:3:1,4:0,1,3:2,4,5
family= 2 1 2 0 0 0 new D6h genus #   628 with  1440 species is 0:3:1,4:0,1,4:2,3,5
family= 2 1 2 0 0 0 new D6h genus #   629 with   720 species is 0:3:1,4:0,1,5:2,3,4
family= 2 1 2 0 0 0 new D6h genus #   630 with  1440 species is 0:3:1,4:0,1,5:2,3,5
family= 2 1 2 0 0 0 new D6h genus #   631 with  1440 species is 0:3:1,4:0,1,5:2,4,5
family= 2 1 2 0 0 0 new D6h genus #   632 with  1440 species is 0:3:1,4:0,2,3:1,2,4
family= 2 1 2 0 0 0 new D6h genus #   633 with  1440 species is 0:3:1,4:0,2,3:1,2,5
family= 2 1 2 0 0 0 new D6h genus #   634 with  1440 species is 0:3:1,4:0,2,3:1,4,5
family= 2 1 2 0 0 0 new D6h genus #   635 with  1440 species is 0:3:1,4:0,2,3:2,4,5
family= 2 1 2 0 0 0 new D6h genus #   636 with  1440 species is 0:3:1,4:0,2,4:1,2,3
family= 2 1 2 0 0 0 new D6h genus #   637 with  1440 species is 0:3:1,4:0,2,4:1,2,5
family= 2 1 2 0 0 0 new D6h genus #   638 with   720 species is 0:3:1,4:0,2,4:1,3,5
family= 2 1 2 0 0 0 new D6h genus #   639 with  1440 species is 0:3:1,4:0,2,4:2,3,5
family= 2 1 2 0 0 0 new D6h genus #   640 with  1440 species is 0:3:1,4:0,2,5:1,2,3
family= 2 1 2 0 0 0 new D6h genus #   641 with  1440 species is 0:3:1,4:0,2,5:1,2,4
family= 2 1 2 0 0 0 new D6h genus #   642 with  1440 species is 0:3:1,4:0,2,5:1,2,5
family= 2 1 2 0 0 0 new D6h genus #   643 with  1440 species is 0:3:1,4:0,2,5:1,4,5
family= 2 1 2 0 0 0 new D6h genus #   644 with   720 species is 0:3:1,4:0,2,5:2,3,5
family= 2 1 2 0 0 0 new D6h genus #   645 with  1440 species is 0:3:1,4:0,2,5:2,4,5
family= 2 1 2 0 0 0 new D6h genus #   646 with   720 species is 0:3:1,4:0,4,5:1,2,3
family= 2 1 2 0 0 0 new D6h genus #   647 with  1440 species is 0:3:1,4:0,4,5:1,2,5
family= 2 1 2 0 0 0 new D6h genus #   648 with   720 species is 0:3:1,4:1,2,5:2,4,5
family= 2 1 2 0 0 0 new D6h genus #   649 with  1440 species is 0:3:1,5:0,1,2:2,3,4
family= 2 1 2 0 0 0 new D6h genus #   650 with  1440 species is 0:3:1,5:0,1,2:2,3,5
family= 2 1 2 0 0 0 new D6h genus #   651 with  1440 species is 0:3:1,5:0,1,2:2,4,5
family= 2 1 2 0 0 0 new D6h genus #   652 with  1440 species is 0:3:1,5:0,1,2:3,4,5
family= 2 1 2 0 0 0 new D6h genus #   653 with  1440 species is 0:3:1,5:0,1,3:2,4,5
family= 2 1 2 0 0 0 new D6h genus #   654 with  1440 species is 0:3:1,5:0,1,4:2,3,4
family= 2 1 2 0 0 0 new D6h genus #   655 with  1440 species is 0:3:1,5:0,1,4:2,3,5
family= 2 1 2 0 0 0 new D6h genus #   656 with  1440 species is 0:3:1,5:0,1,4:2,4,5
family= 2 1 2 0 0 0 new D6h genus #   657 with  1440 species is 0:3:1,5:0,1,4:3,4,5
family= 2 1 2 0 0 0 new D6h genus #   658 with   720 species is 0:3:1,5:0,1,5:2,3,4
family= 2 1 2 0 0 0 new D6h genus #   659 with  1440 species is 0:3:1,5:0,2,3:1,2,4
family= 2 1 2 0 0 0 new D6h genus #   660 with  1440 species is 0:3:1,5:0,2,3:1,2,5
family= 2 1 2 0 0 0 new D6h genus #   661 with  1440 species is 0:3:1,5:0,2,3:1,4,5
family= 2 1 2 0 0 0 new D6h genus #   662 with  1440 species is 0:3:1,5:0,2,3:2,4,5
family= 2 1 2 0 0 0 new D6h genus #   663 with  1440 species is 0:3:1,5:0,2,4:1,2,3
family= 2 1 2 0 0 0 new D6h genus #   664 with  1440 species is 0:3:1,5:0,2,4:1,2,4
family= 2 1 2 0 0 0 new D6h genus #   665 with  1440 species is 0:3:1,5:0,2,4:1,2,5
family= 2 1 2 0 0 0 new D6h genus #   666 with  1440 species is 0:3:1,5:0,2,4:1,3,4
family= 2 1 2 0 0 0 new D6h genus #   667 with   720 species is 0:3:1,5:0,2,4:1,3,5
family= 2 1 2 0 0 0 new D6h genus #   668 with   720 species is 0:3:1,5:0,2,4:2,3,4
family= 2 1 2 0 0 0 new D6h genus #   669 with  1440 species is 0:3:1,5:1,2,3:2,4,5
family= 2 1 2 0 0 0 new D6h genus #   670 with  1440 species is 0:3:1,5:1,2,4:2,3,4
family= 2 1 2 0 0 0 new D6h genus #   671 with  1440 species is 0:3:1,5:1,2,4:2,3,5
family= 2 1 2 0 0 0 new D6h genus #   672 with   720 species is 0:3:1,5:1,2,4:2,4,5
family= 2 1 2 0 0 0 new D6h genus #   673 with  1440 species is 0:3:1,5:1,2,5:2,3,4
Nber of genera for this family=  673
 
family= 1 2 2 0 0 0
 
family= 1 2 2 0 0 0 new D6h genus #     1 with  1440 species is 0:0,1:1,2:2,3,4:3,4,5
family= 1 2 2 0 0 0 new D6h genus #     2 with  1440 species is 0:0,1:1,2:2,3,5:3,4,5
family= 1 2 2 0 0 0 new D6h genus #     3 with  1440 species is 0:0,1:1,2:2,4,5:3,4,5
family= 1 2 2 0 0 0 new D6h genus #     4 with   720 species is 0:0,1:1,2:3,4,5:3,4,5
family= 1 2 2 0 0 0 new D6h genus #     5 with  1440 species is 0:0,1:1,3:2,3,4:2,4,5
family= 1 2 2 0 0 0 new D6h genus #     6 with  1440 species is 0:0,1:1,3:2,3,5:2,4,5
family= 1 2 2 0 0 0 new D6h genus #     7 with   720 species is 0:0,1:1,3:2,4,5:2,4,5
family= 1 2 2 0 0 0 new D6h genus #     8 with  1440 species is 0:0,1:1,3:2,4,5:3,4,5
family= 1 2 2 0 0 0 new D6h genus #     9 with  1440 species is 0:0,1:1,4:2,3,4:2,3,5
family= 1 2 2 0 0 0 new D6h genus #    10 with   720 species is 0:0,1:1,4:2,3,5:2,3,5
family= 1 2 2 0 0 0 new D6h genus #    11 with  1440 species is 0:0,1:1,4:2,3,5:2,4,5
family= 1 2 2 0 0 0 new D6h genus #    12 with  1440 species is 0:0,1:1,4:2,3,5:3,4,5
family= 1 2 2 0 0 0 new D6h genus #    13 with   720 species is 0:0,1:1,5:2,3,4:2,3,4
family= 1 2 2 0 0 0 new D6h genus #    14 with  1440 species is 0:0,1:1,5:2,3,4:2,3,5
family= 1 2 2 0 0 0 new D6h genus #    15 with  1440 species is 0:0,1:1,5:2,3,4:2,4,5
family= 1 2 2 0 0 0 new D6h genus #    16 with  1440 species is 0:0,1:1,5:2,3,4:3,4,5
family= 1 2 2 0 0 0 new D6h genus #    17 with  1440 species is 0:0,1:2,3:1,2,4:3,4,5
family= 1 2 2 0 0 0 new D6h genus #    18 with  1440 species is 0:0,1:2,3:1,2,5:3,4,5
family= 1 2 2 0 0 0 new D6h genus #    19 with  1440 species is 0:0,1:2,3:1,3,4:2,4,5
family= 1 2 2 0 0 0 new D6h genus #    20 with  1440 species is 0:0,1:2,3:1,3,5:2,4,5
family= 1 2 2 0 0 0 new D6h genus #    21 with  1440 species is 0:0,1:2,3:1,4,5:2,3,4
family= 1 2 2 0 0 0 new D6h genus #    22 with  1440 species is 0:0,1:2,3:1,4,5:2,3,5
family= 1 2 2 0 0 0 new D6h genus #    23 with  1440 species is 0:0,1:2,3:1,4,5:2,4,5
family= 1 2 2 0 0 0 new D6h genus #    24 with  1440 species is 0:0,1:2,3:1,4,5:3,4,5
family= 1 2 2 0 0 0 new D6h genus #    25 with  1440 species is 0:0,1:2,3:2,4,5:3,4,5
family= 1 2 2 0 0 0 new D6h genus #    26 with  1440 species is 0:0,1:2,4:1,2,3:3,4,5
family= 1 2 2 0 0 0 new D6h genus #    27 with  1440 species is 0:0,1:2,4:1,2,5:3,4,5
family= 1 2 2 0 0 0 new D6h genus #    28 with  1440 species is 0:0,1:2,4:1,3,4:2,3,5
family= 1 2 2 0 0 0 new D6h genus #    29 with  1440 species is 0:0,1:2,4:1,3,5:2,3,4
family= 1 2 2 0 0 0 new D6h genus #    30 with  1440 species is 0:0,1:2,4:1,3,5:2,3,5
family= 1 2 2 0 0 0 new D6h genus #    31 with  1440 species is 0:0,1:2,4:1,3,5:2,4,5
family= 1 2 2 0 0 0 new D6h genus #    32 with  1440 species is 0:0,1:2,4:1,3,5:3,4,5
family= 1 2 2 0 0 0 new D6h genus #    33 with  1440 species is 0:0,1:2,4:1,4,5:2,3,5
family= 1 2 2 0 0 0 new D6h genus #    34 with  1440 species is 0:0,1:2,4:2,3,5:3,4,5
family= 1 2 2 0 0 0 new D6h genus #    35 with  1440 species is 0:0,1:2,5:1,2,3:3,4,5
family= 1 2 2 0 0 0 new D6h genus #    36 with  1440 species is 0:0,1:2,5:1,2,4:3,4,5
family= 1 2 2 0 0 0 new D6h genus #    37 with  1440 species is 0:0,1:2,5:1,3,4:2,3,4
family= 1 2 2 0 0 0 new D6h genus #    38 with  1440 species is 0:0,1:2,5:1,3,4:2,3,5
family= 1 2 2 0 0 0 new D6h genus #    39 with  1440 species is 0:0,1:2,5:1,3,4:2,4,5
family= 1 2 2 0 0 0 new D6h genus #    40 with  1440 species is 0:0,1:2,5:1,3,4:3,4,5
family= 1 2 2 0 0 0 new D6h genus #    41 with  1440 species is 0:0,1:2,5:1,3,5:2,3,4
family= 1 2 2 0 0 0 new D6h genus #    42 with  1440 species is 0:0,1:2,5:1,4,5:2,3,4
family= 1 2 2 0 0 0 new D6h genus #    43 with  1440 species is 0:0,1:2,5:2,3,4:3,4,5
family= 1 2 2 0 0 0 new D6h genus #    44 with  1440 species is 0:0,1:3,4:1,2,3:2,4,5
family= 1 2 2 0 0 0 new D6h genus #    45 with  1440 species is 0:0,1:3,4:1,2,4:2,3,5
family= 1 2 2 0 0 0 new D6h genus #    46 with  1440 species is 0:0,1:3,4:1,2,5:2,3,4
family= 1 2 2 0 0 0 new D6h genus #    47 with  1440 species is 0:0,1:3,4:1,2,5:2,3,5
family= 1 2 2 0 0 0 new D6h genus #    48 with  1440 species is 0:0,1:3,4:1,2,5:2,4,5
family= 1 2 2 0 0 0 new D6h genus #    49 with  1440 species is 0:0,1:3,4:1,2,5:3,4,5
family= 1 2 2 0 0 0 new D6h genus #    50 with  1440 species is 0:0,1:3,4:1,3,5:2,4,5
family= 1 2 2 0 0 0 new D6h genus #    51 with  1440 species is 0:0,1:3,4:1,4,5:2,3,5
family= 1 2 2 0 0 0 new D6h genus #    52 with  1440 species is 0:0,1:3,4:2,3,5:2,4,5
family= 1 2 2 0 0 0 new D6h genus #    53 with  1440 species is 0:0,1:3,5:1,2,3:2,4,5
family= 1 2 2 0 0 0 new D6h genus #    54 with  1440 species is 0:0,1:3,5:1,2,4:2,3,4
family= 1 2 2 0 0 0 new D6h genus #    55 with  1440 species is 0:0,1:3,5:1,2,4:2,3,5
family= 1 2 2 0 0 0 new D6h genus #    56 with  1440 species is 0:0,1:3,5:1,2,4:2,4,5
family= 1 2 2 0 0 0 new D6h genus #    57 with  1440 species is 0:0,1:3,5:1,2,4:3,4,5
family= 1 2 2 0 0 0 new D6h genus #    58 with  1440 species is 0:0,1:3,5:1,2,5:2,3,4
family= 1 2 2 0 0 0 new D6h genus #    59 with  1440 species is 0:0,1:3,5:1,3,4:2,4,5
family= 1 2 2 0 0 0 new D6h genus #    60 with  1440 species is 0:0,1:3,5:1,4,5:2,3,4
family= 1 2 2 0 0 0 new D6h genus #    61 with  1440 species is 0:0,1:3,5:2,3,4:2,4,5
family= 1 2 2 0 0 0 new D6h genus #    62 with  1440 species is 0:0,1:4,5:1,2,3:2,3,4
family= 1 2 2 0 0 0 new D6h genus #    63 with  1440 species is 0:0,1:4,5:1,2,3:2,3,5
family= 1 2 2 0 0 0 new D6h genus #    64 with  1440 species is 0:0,1:4,5:1,2,3:2,4,5
family= 1 2 2 0 0 0 new D6h genus #    65 with  1440 species is 0:0,1:4,5:1,2,3:3,4,5
family= 1 2 2 0 0 0 new D6h genus #    66 with  1440 species is 0:0,1:4,5:1,2,4:2,3,5
family= 1 2 2 0 0 0 new D6h genus #    67 with  1440 species is 0:0,1:4,5:1,2,5:2,3,4
family= 1 2 2 0 0 0 new D6h genus #    68 with  1440 species is 0:0,1:4,5:1,3,4:2,3,5
family= 1 2 2 0 0 0 new D6h genus #    69 with  1440 species is 0:0,1:4,5:1,3,5:2,3,4
family= 1 2 2 0 0 0 new D6h genus #    70 with  1440 species is 0:0,1:4,5:2,3,4:2,3,5
family= 1 2 2 0 0 0 new D6h genus #    71 with  1440 species is 0:0,2:1,2:1,3,4:3,4,5
family= 1 2 2 0 0 0 new D6h genus #    72 with  1440 species is 0:0,2:1,2:1,3,5:3,4,5
family= 1 2 2 0 0 0 new D6h genus #    73 with  1440 species is 0:0,2:1,2:1,4,5:3,4,5
family= 1 2 2 0 0 0 new D6h genus #    74 with   720 species is 0:0,2:1,2:3,4,5:3,4,5
family= 1 2 2 0 0 0 new D6h genus #    75 with  1440 species is 0:0,2:1,3:1,2,4:3,4,5
family= 1 2 2 0 0 0 new D6h genus #    76 with  1440 species is 0:0,2:1,3:1,2,5:3,4,5
family= 1 2 2 0 0 0 new D6h genus #    77 with  1440 species is 0:0,2:1,3:1,3,4:2,4,5
family= 1 2 2 0 0 0 new D6h genus #    78 with  1440 species is 0:0,2:1,3:1,3,5:2,4,5
family= 1 2 2 0 0 0 new D6h genus #    79 with  1440 species is 0:0,2:1,3:1,4,5:2,3,4
family= 1 2 2 0 0 0 new D6h genus #    80 with  1440 species is 0:0,2:1,3:1,4,5:2,3,5
family= 1 2 2 0 0 0 new D6h genus #    81 with  1440 species is 0:0,2:1,3:1,4,5:2,4,5
family= 1 2 2 0 0 0 new D6h genus #    82 with  1440 species is 0:0,2:1,3:1,4,5:3,4,5
family= 1 2 2 0 0 0 new D6h genus #    83 with  1440 species is 0:0,2:1,3:2,4,5:3,4,5
family= 1 2 2 0 0 0 new D6h genus #    84 with  1440 species is 0:0,2:1,4:1,2,3:3,4,5
family= 1 2 2 0 0 0 new D6h genus #    85 with  1440 species is 0:0,2:1,4:1,2,5:3,4,5
family= 1 2 2 0 0 0 new D6h genus #    86 with  1440 species is 0:0,2:1,4:1,3,4:2,3,5
family= 1 2 2 0 0 0 new D6h genus #    87 with  1440 species is 0:0,2:1,4:1,3,5:2,3,4
family= 1 2 2 0 0 0 new D6h genus #    88 with  1440 species is 0:0,2:1,4:1,3,5:2,3,5
family= 1 2 2 0 0 0 new D6h genus #    89 with  1440 species is 0:0,2:1,4:1,3,5:2,4,5
family= 1 2 2 0 0 0 new D6h genus #    90 with  1440 species is 0:0,2:1,4:1,3,5:3,4,5
family= 1 2 2 0 0 0 new D6h genus #    91 with  1440 species is 0:0,2:1,4:1,4,5:2,3,5
family= 1 2 2 0 0 0 new D6h genus #    92 with  1440 species is 0:0,2:1,4:2,3,5:3,4,5
family= 1 2 2 0 0 0 new D6h genus #    93 with  1440 species is 0:0,2:1,5:1,2,3:3,4,5
family= 1 2 2 0 0 0 new D6h genus #    94 with  1440 species is 0:0,2:1,5:1,2,4:3,4,5
family= 1 2 2 0 0 0 new D6h genus #    95 with  1440 species is 0:0,2:1,5:1,3,4:2,3,4
family= 1 2 2 0 0 0 new D6h genus #    96 with  1440 species is 0:0,2:1,5:1,3,4:2,3,5
family= 1 2 2 0 0 0 new D6h genus #    97 with  1440 species is 0:0,2:1,5:1,3,4:2,4,5
family= 1 2 2 0 0 0 new D6h genus #    98 with  1440 species is 0:0,2:1,5:1,3,4:3,4,5
family= 1 2 2 0 0 0 new D6h genus #    99 with  1440 species is 0:0,2:1,5:1,3,5:2,3,4
family= 1 2 2 0 0 0 new D6h genus #   100 with  1440 species is 0:0,2:1,5:1,4,5:2,3,4
family= 1 2 2 0 0 0 new D6h genus #   101 with  1440 species is 0:0,2:1,5:2,3,4:3,4,5
family= 1 2 2 0 0 0 new D6h genus #   102 with  1440 species is 0:0,2:2,3:1,3,4:1,4,5
family= 1 2 2 0 0 0 new D6h genus #   103 with  1440 species is 0:0,2:2,3:1,3,5:1,4,5
family= 1 2 2 0 0 0 new D6h genus #   104 with   720 species is 0:0,2:2,3:1,4,5:1,4,5
family= 1 2 2 0 0 0 new D6h genus #   105 with  1440 species is 0:0,2:2,3:1,4,5:3,4,5
family= 1 2 2 0 0 0 new D6h genus #   106 with  1440 species is 0:0,2:2,4:1,3,4:1,3,5
family= 1 2 2 0 0 0 new D6h genus #   107 with   720 species is 0:0,2:2,4:1,3,5:1,3,5
family= 1 2 2 0 0 0 new D6h genus #   108 with  1440 species is 0:0,2:2,4:1,3,5:1,4,5
family= 1 2 2 0 0 0 new D6h genus #   109 with  1440 species is 0:0,2:2,4:1,3,5:3,4,5
family= 1 2 2 0 0 0 new D6h genus #   110 with   720 species is 0:0,2:2,5:1,3,4:1,3,4
family= 1 2 2 0 0 0 new D6h genus #   111 with  1440 species is 0:0,2:2,5:1,3,4:1,3,5
family= 1 2 2 0 0 0 new D6h genus #   112 with  1440 species is 0:0,2:2,5:1,3,4:1,4,5
family= 1 2 2 0 0 0 new D6h genus #   113 with  1440 species is 0:0,2:2,5:1,3,4:3,4,5
family= 1 2 2 0 0 0 new D6h genus #   114 with  1440 species is 0:0,2:3,4:1,2,3:1,4,5
family= 1 2 2 0 0 0 new D6h genus #   115 with  1440 species is 0:0,2:3,4:1,2,4:1,3,5
family= 1 2 2 0 0 0 new D6h genus #   116 with  1440 species is 0:0,2:3,4:1,2,5:1,3,4
family= 1 2 2 0 0 0 new D6h genus #   117 with  1440 species is 0:0,2:3,4:1,2,5:1,3,5
family= 1 2 2 0 0 0 new D6h genus #   118 with  1440 species is 0:0,2:3,4:1,2,5:1,4,5
family= 1 2 2 0 0 0 new D6h genus #   119 with  1440 species is 0:0,2:3,4:1,2,5:3,4,5
family= 1 2 2 0 0 0 new D6h genus #   120 with  1440 species is 0:0,2:3,4:1,3,5:1,4,5
family= 1 2 2 0 0 0 new D6h genus #   121 with  1440 species is 0:0,2:3,4:1,3,5:2,4,5
family= 1 2 2 0 0 0 new D6h genus #   122 with  1440 species is 0:0,2:3,4:1,4,5:2,3,5
family= 1 2 2 0 0 0 new D6h genus #   123 with  1440 species is 0:0,2:3,5:1,2,3:1,4,5
family= 1 2 2 0 0 0 new D6h genus #   124 with  1440 species is 0:0,2:3,5:1,2,4:1,3,4
family= 1 2 2 0 0 0 new D6h genus #   125 with  1440 species is 0:0,2:3,5:1,2,4:1,3,5
family= 1 2 2 0 0 0 new D6h genus #   126 with  1440 species is 0:0,2:3,5:1,2,4:1,4,5
family= 1 2 2 0 0 0 new D6h genus #   127 with  1440 species is 0:0,2:3,5:1,2,4:3,4,5
family= 1 2 2 0 0 0 new D6h genus #   128 with  1440 species is 0:0,2:3,5:1,2,5:1,3,4
family= 1 2 2 0 0 0 new D6h genus #   129 with  1440 species is 0:0,2:3,5:1,3,4:1,4,5
family= 1 2 2 0 0 0 new D6h genus #   130 with  1440 species is 0:0,2:3,5:1,3,4:2,4,5
family= 1 2 2 0 0 0 new D6h genus #   131 with  1440 species is 0:0,2:3,5:1,4,5:2,3,4
family= 1 2 2 0 0 0 new D6h genus #   132 with  1440 species is 0:0,2:4,5:1,2,3:1,3,4
family= 1 2 2 0 0 0 new D6h genus #   133 with  1440 species is 0:0,2:4,5:1,2,3:1,3,5
family= 1 2 2 0 0 0 new D6h genus #   134 with  1440 species is 0:0,2:4,5:1,2,3:1,4,5
family= 1 2 2 0 0 0 new D6h genus #   135 with  1440 species is 0:0,2:4,5:1,2,3:3,4,5
family= 1 2 2 0 0 0 new D6h genus #   136 with  1440 species is 0:0,2:4,5:1,2,4:1,3,5
family= 1 2 2 0 0 0 new D6h genus #   137 with  1440 species is 0:0,2:4,5:1,2,5:1,3,4
family= 1 2 2 0 0 0 new D6h genus #   138 with  1440 species is 0:0,2:4,5:1,3,4:1,3,5
family= 1 2 2 0 0 0 new D6h genus #   139 with  1440 species is 0:0,2:4,5:1,3,4:2,3,5
family= 1 2 2 0 0 0 new D6h genus #   140 with  1440 species is 0:0,2:4,5:1,3,5:2,3,4
family= 1 2 2 0 0 0 new D6h genus #   141 with  1440 species is 0:0,3:1,2:1,2,4:3,4,5
family= 1 2 2 0 0 0 new D6h genus #   142 with  1440 species is 0:0,3:1,2:1,2,5:3,4,5
family= 1 2 2 0 0 0 new D6h genus #   143 with  1440 species is 0:0,3:1,2:1,3,4:2,4,5
family= 1 2 2 0 0 0 new D6h genus #   144 with  1440 species is 0:0,3:1,2:1,3,5:2,4,5
family= 1 2 2 0 0 0 new D6h genus #   145 with  1440 species is 0:0,3:1,2:1,4,5:2,3,4
family= 1 2 2 0 0 0 new D6h genus #   146 with  1440 species is 0:0,3:1,2:1,4,5:2,3,5
family= 1 2 2 0 0 0 new D6h genus #   147 with  1440 species is 0:0,3:1,2:1,4,5:2,4,5
family= 1 2 2 0 0 0 new D6h genus #   148 with  1440 species is 0:0,3:1,2:1,4,5:3,4,5
family= 1 2 2 0 0 0 new D6h genus #   149 with  1440 species is 0:0,3:1,2:2,4,5:3,4,5
family= 1 2 2 0 0 0 new D6h genus #   150 with  1440 species is 0:0,3:1,3:1,2,4:2,4,5
family= 1 2 2 0 0 0 new D6h genus #   151 with  1440 species is 0:0,3:1,3:1,2,5:2,4,5
family= 1 2 2 0 0 0 new D6h genus #   152 with  1440 species is 0:0,3:1,3:1,4,5:2,4,5
family= 1 2 2 0 0 0 new D6h genus #   153 with   720 species is 0:0,3:1,3:2,4,5:2,4,5
family= 1 2 2 0 0 0 new D6h genus #   154 with  1440 species is 0:0,3:1,4:1,2,3:2,4,5
family= 1 2 2 0 0 0 new D6h genus #   155 with  1440 species is 0:0,3:1,4:1,2,4:2,3,5
family= 1 2 2 0 0 0 new D6h genus #   156 with  1440 species is 0:0,3:1,4:1,2,5:2,3,4
family= 1 2 2 0 0 0 new D6h genus #   157 with  1440 species is 0:0,3:1,4:1,2,5:2,3,5
family= 1 2 2 0 0 0 new D6h genus #   158 with  1440 species is 0:0,3:1,4:1,2,5:2,4,5
family= 1 2 2 0 0 0 new D6h genus #   159 with  1440 species is 0:0,3:1,4:1,2,5:3,4,5
family= 1 2 2 0 0 0 new D6h genus #   160 with  1440 species is 0:0,3:1,4:1,3,5:2,4,5
family= 1 2 2 0 0 0 new D6h genus #   161 with  1440 species is 0:0,3:1,4:1,4,5:2,3,5
family= 1 2 2 0 0 0 new D6h genus #   162 with  1440 species is 0:0,3:1,4:2,3,5:2,4,5
family= 1 2 2 0 0 0 new D6h genus #   163 with  1440 species is 0:0,3:1,5:1,2,3:2,4,5
family= 1 2 2 0 0 0 new D6h genus #   164 with  1440 species is 0:0,3:1,5:1,2,4:2,3,4
family= 1 2 2 0 0 0 new D6h genus #   165 with  1440 species is 0:0,3:1,5:1,2,4:2,3,5
family= 1 2 2 0 0 0 new D6h genus #   166 with   720 species is 0:0,3:1,5:1,2,4:2,4,5
family= 1 2 2 0 0 0 new D6h genus #   167 with  1440 species is 0:0,3:1,5:1,2,5:2,3,4
family= 1 2 2 0 0 0 new D6h genus #   168 with  1440 species is 0:0,3:2,3:1,2,4:1,4,5
family= 1 2 2 0 0 0 new D6h genus #   169 with  1440 species is 0:0,3:2,3:1,2,5:1,4,5
family= 1 2 2 0 0 0 new D6h genus #   170 with   720 species is 0:0,3:2,3:1,4,5:1,4,5
family= 1 2 2 0 0 0 new D6h genus #   171 with  1440 species is 0:0,3:2,3:1,4,5:2,4,5
family= 1 2 2 0 0 0 new D6h genus #   172 with  1440 species is 0:0,3:2,4:1,2,3:1,4,5
family= 1 2 2 0 0 0 new D6h genus #   173 with  1440 species is 0:0,3:2,4:1,2,4:1,3,5
family= 1 2 2 0 0 0 new D6h genus #   174 with  1440 species is 0:0,3:2,4:1,2,5:1,3,4
family= 1 2 2 0 0 0 new D6h genus #   175 with  1440 species is 0:0,3:2,4:1,2,5:1,3,5
family= 1 2 2 0 0 0 new D6h genus #   176 with   720 species is 0:0,3:2,4:1,2,5:1,4,5
family= 1 2 2 0 0 0 new D6h genus #   177 with   720 species is 0:1,2:1,2:0,3,4:3,4,5
family= 1 2 2 0 0 0 new D6h genus #   178 with   720 species is 0:1,2:1,2:0,3,5:3,4,5
family= 1 2 2 0 0 0 new D6h genus #   179 with   720 species is 0:1,2:1,2:0,4,5:3,4,5
family= 1 2 2 0 0 0 new D6h genus #   180 with   360 species is 0:1,2:1,2:3,4,5:3,4,5
family= 1 2 2 0 0 0 new D6h genus #   181 with  1440 species is 0:1,2:1,3:0,2,4:3,4,5
family= 1 2 2 0 0 0 new D6h genus #   182 with  1440 species is 0:1,2:1,3:0,2,5:3,4,5
family= 1 2 2 0 0 0 new D6h genus #   183 with  1440 species is 0:1,2:1,3:0,3,4:2,4,5
family= 1 2 2 0 0 0 new D6h genus #   184 with  1440 species is 0:1,2:1,3:0,3,5:2,4,5
family= 1 2 2 0 0 0 new D6h genus #   185 with  1440 species is 0:1,2:1,3:0,4,5:2,3,4
family= 1 2 2 0 0 0 new D6h genus #   186 with  1440 species is 0:1,2:1,3:0,4,5:2,3,5
family= 1 2 2 0 0 0 new D6h genus #   187 with  1440 species is 0:1,2:1,3:0,4,5:2,4,5
family= 1 2 2 0 0 0 new D6h genus #   188 with  1440 species is 0:1,2:1,3:0,4,5:3,4,5
family= 1 2 2 0 0 0 new D6h genus #   189 with  1440 species is 0:1,2:1,3:2,4,5:3,4,5
family= 1 2 2 0 0 0 new D6h genus #   190 with  1440 species is 0:1,2:1,4:0,2,3:3,4,5
family= 1 2 2 0 0 0 new D6h genus #   191 with  1440 species is 0:1,2:1,4:0,2,5:3,4,5
family= 1 2 2 0 0 0 new D6h genus #   192 with  1440 species is 0:1,2:1,4:0,3,4:2,3,5
family= 1 2 2 0 0 0 new D6h genus #   193 with  1440 species is 0:1,2:1,4:0,3,5:2,3,4
family= 1 2 2 0 0 0 new D6h genus #   194 with  1440 species is 0:1,2:1,4:0,3,5:2,3,5
family= 1 2 2 0 0 0 new D6h genus #   195 with  1440 species is 0:1,2:1,4:0,3,5:2,4,5
family= 1 2 2 0 0 0 new D6h genus #   196 with  1440 species is 0:1,2:1,4:0,3,5:3,4,5
family= 1 2 2 0 0 0 new D6h genus #   197 with  1440 species is 0:1,2:1,4:0,4,5:2,3,5
family= 1 2 2 0 0 0 new D6h genus #   198 with  1440 species is 0:1,2:1,4:2,3,5:3,4,5
family= 1 2 2 0 0 0 new D6h genus #   199 with  1440 species is 0:1,2:1,5:0,2,3:3,4,5
family= 1 2 2 0 0 0 new D6h genus #   200 with  1440 species is 0:1,2:1,5:0,2,4:3,4,5
family= 1 2 2 0 0 0 new D6h genus #   201 with  1440 species is 0:1,2:1,5:0,3,4:2,3,4
family= 1 2 2 0 0 0 new D6h genus #   202 with  1440 species is 0:1,2:1,5:0,3,4:2,3,5
family= 1 2 2 0 0 0 new D6h genus #   203 with  1440 species is 0:1,2:1,5:0,3,4:2,4,5
family= 1 2 2 0 0 0 new D6h genus #   204 with  1440 species is 0:1,2:1,5:0,3,4:3,4,5
family= 1 2 2 0 0 0 new D6h genus #   205 with  1440 species is 0:1,2:1,5:0,3,5:2,3,4
family= 1 2 2 0 0 0 new D6h genus #   206 with  1440 species is 0:1,2:1,5:0,4,5:2,3,4
family= 1 2 2 0 0 0 new D6h genus #   207 with  1440 species is 0:1,2:1,5:2,3,4:3,4,5
family= 1 2 2 0 0 0 new D6h genus #   208 with  1440 species is 0:1,2:2,3:0,1,4:3,4,5
family= 1 2 2 0 0 0 new D6h genus #   209 with  1440 species is 0:1,2:2,3:0,1,5:3,4,5
family= 1 2 2 0 0 0 new D6h genus #   210 with  1440 species is 0:1,2:2,3:0,3,4:1,4,5
family= 1 2 2 0 0 0 new D6h genus #   211 with  1440 species is 0:1,2:2,3:0,3,5:1,4,5
family= 1 2 2 0 0 0 new D6h genus #   212 with  1440 species is 0:1,2:2,3:0,4,5:1,3,4
family= 1 2 2 0 0 0 new D6h genus #   213 with  1440 species is 0:1,2:2,3:0,4,5:1,3,5
family= 1 2 2 0 0 0 new D6h genus #   214 with  1440 species is 0:1,2:2,3:0,4,5:1,4,5
family= 1 2 2 0 0 0 new D6h genus #   215 with  1440 species is 0:1,2:2,3:0,4,5:3,4,5
family= 1 2 2 0 0 0 new D6h genus #   216 with  1440 species is 0:1,2:2,3:1,4,5:3,4,5
family= 1 2 2 0 0 0 new D6h genus #   217 with  1440 species is 0:1,2:2,4:0,1,3:3,4,5
family= 1 2 2 0 0 0 new D6h genus #   218 with  1440 species is 0:1,2:2,4:0,1,5:3,4,5
family= 1 2 2 0 0 0 new D6h genus #   219 with  1440 species is 0:1,2:2,4:0,3,4:1,3,5
family= 1 2 2 0 0 0 new D6h genus #   220 with  1440 species is 0:1,2:2,4:0,3,5:1,3,4
family= 1 2 2 0 0 0 new D6h genus #   221 with  1440 species is 0:1,2:2,4:0,3,5:1,3,5
family= 1 2 2 0 0 0 new D6h genus #   222 with  1440 species is 0:1,2:2,4:0,3,5:1,4,5
family= 1 2 2 0 0 0 new D6h genus #   223 with  1440 species is 0:1,2:2,4:0,3,5:3,4,5
family= 1 2 2 0 0 0 new D6h genus #   224 with  1440 species is 0:1,2:2,4:0,4,5:1,3,5
family= 1 2 2 0 0 0 new D6h genus #   225 with  1440 species is 0:1,2:2,4:1,3,5:3,4,5
family= 1 2 2 0 0 0 new D6h genus #   226 with  1440 species is 0:1,2:2,5:0,1,3:3,4,5
family= 1 2 2 0 0 0 new D6h genus #   227 with  1440 species is 0:1,2:2,5:0,1,4:3,4,5
family= 1 2 2 0 0 0 new D6h genus #   228 with  1440 species is 0:1,2:2,5:0,3,4:1,3,4
family= 1 2 2 0 0 0 new D6h genus #   229 with  1440 species is 0:1,2:2,5:0,3,4:1,3,5
family= 1 2 2 0 0 0 new D6h genus #   230 with  1440 species is 0:1,2:2,5:0,3,4:1,4,5
family= 1 2 2 0 0 0 new D6h genus #   231 with  1440 species is 0:1,2:2,5:0,3,4:3,4,5
family= 1 2 2 0 0 0 new D6h genus #   232 with  1440 species is 0:1,2:2,5:0,3,5:1,3,4
family= 1 2 2 0 0 0 new D6h genus #   233 with  1440 species is 0:1,2:2,5:0,4,5:1,3,4
family= 1 2 2 0 0 0 new D6h genus #   234 with  1440 species is 0:1,2:2,5:1,3,4:3,4,5
family= 1 2 2 0 0 0 new D6h genus #   235 with  1440 species is 0:1,2:3,4:0,1,2:3,4,5
family= 1 2 2 0 0 0 new D6h genus #   236 with  1440 species is 0:1,2:3,4:0,1,3:2,4,5
family= 1 2 2 0 0 0 new D6h genus #   237 with  1440 species is 0:1,2:3,4:0,1,4:2,3,5
family= 1 2 2 0 0 0 new D6h genus #   238 with  1440 species is 0:1,2:3,4:0,1,5:2,3,4
family= 1 2 2 0 0 0 new D6h genus #   239 with  1440 species is 0:1,2:3,4:0,1,5:2,3,5
family= 1 2 2 0 0 0 new D6h genus #   240 with  1440 species is 0:1,2:3,4:0,1,5:2,4,5
family= 1 2 2 0 0 0 new D6h genus #   241 with  1440 species is 0:1,2:3,4:0,1,5:3,4,5
family= 1 2 2 0 0 0 new D6h genus #   242 with  1440 species is 0:1,2:3,4:0,2,3:1,4,5
family= 1 2 2 0 0 0 new D6h genus #   243 with  1440 species is 0:1,2:3,4:0,2,4:1,3,5
family= 1 2 2 0 0 0 new D6h genus #   244 with  1440 species is 0:1,2:3,4:0,2,5:1,3,4
family= 1 2 2 0 0 0 new D6h genus #   245 with  1440 species is 0:1,2:3,4:0,2,5:1,3,5
family= 1 2 2 0 0 0 new D6h genus #   246 with  1440 species is 0:1,2:3,4:0,2,5:1,4,5
family= 1 2 2 0 0 0 new D6h genus #   247 with  1440 species is 0:1,2:3,4:0,2,5:3,4,5
family= 1 2 2 0 0 0 new D6h genus #   248 with  1440 species is 0:1,2:3,4:0,3,4:1,2,5
family= 1 2 2 0 0 0 new D6h genus #   249 with  1440 species is 0:1,2:3,4:0,3,5:1,2,4
family= 1 2 2 0 0 0 new D6h genus #   250 with  1440 species is 0:1,2:3,4:0,3,5:1,2,5
family= 1 2 2 0 0 0 new D6h genus #   251 with  1440 species is 0:1,2:3,4:0,3,5:1,4,5
family= 1 2 2 0 0 0 new D6h genus #   252 with  1440 species is 0:1,2:3,4:0,3,5:2,4,5
family= 1 2 2 0 0 0 new D6h genus #   253 with  1440 species is 0:1,2:3,4:0,4,5:1,2,3
family= 1 2 2 0 0 0 new D6h genus #   254 with  1440 species is 0:1,2:3,4:0,4,5:1,2,5
family= 1 2 2 0 0 0 new D6h genus #   255 with  1440 species is 0:1,2:3,4:0,4,5:1,3,5
family= 1 2 2 0 0 0 new D6h genus #   256 with  1440 species is 0:1,2:3,4:0,4,5:2,3,5
family= 1 2 2 0 0 0 new D6h genus #   257 with  1440 species is 0:1,2:3,4:1,2,5:3,4,5
family= 1 2 2 0 0 0 new D6h genus #   258 with  1440 species is 0:1,2:3,4:1,3,5:2,4,5
family= 1 2 2 0 0 0 new D6h genus #   259 with  1440 species is 0:1,2:3,4:1,4,5:2,3,5
family= 1 2 2 0 0 0 new D6h genus #   260 with  1440 species is 0:1,2:3,5:0,1,2:3,4,5
family= 1 2 2 0 0 0 new D6h genus #   261 with  1440 species is 0:1,2:3,5:0,1,3:2,4,5
family= 1 2 2 0 0 0 new D6h genus #   262 with  1440 species is 0:1,2:3,5:0,1,4:2,3,4
family= 1 2 2 0 0 0 new D6h genus #   263 with  1440 species is 0:1,2:3,5:0,1,4:2,3,5
family= 1 2 2 0 0 0 new D6h genus #   264 with  1440 species is 0:1,2:3,5:0,1,4:2,4,5
family= 1 2 2 0 0 0 new D6h genus #   265 with  1440 species is 0:1,2:3,5:0,1,4:3,4,5
family= 1 2 2 0 0 0 new D6h genus #   266 with  1440 species is 0:1,2:3,5:0,1,5:2,3,4
family= 1 2 2 0 0 0 new D6h genus #   267 with  1440 species is 0:1,2:3,5:0,2,3:1,4,5
family= 1 2 2 0 0 0 new D6h genus #   268 with  1440 species is 0:1,2:3,5:0,2,4:1,3,4
family= 1 2 2 0 0 0 new D6h genus #   269 with  1440 species is 0:1,2:3,5:0,2,4:1,3,5
family= 1 2 2 0 0 0 new D6h genus #   270 with  1440 species is 0:1,2:3,5:0,2,4:1,4,5
family= 1 2 2 0 0 0 new D6h genus #   271 with  1440 species is 0:1,2:3,5:0,2,4:3,4,5
family= 1 2 2 0 0 0 new D6h genus #   272 with  1440 species is 0:1,2:3,5:0,2,5:1,3,4
family= 1 2 2 0 0 0 new D6h genus #   273 with  1440 species is 0:1,2:3,5:0,3,4:1,2,4
family= 1 2 2 0 0 0 new D6h genus #   274 with  1440 species is 0:1,2:3,5:0,3,4:1,2,5
family= 1 2 2 0 0 0 new D6h genus #   275 with  1440 species is 0:1,2:3,5:0,3,4:1,4,5
family= 1 2 2 0 0 0 new D6h genus #   276 with  1440 species is 0:1,2:3,5:0,3,4:2,4,5
family= 1 2 2 0 0 0 new D6h genus #   277 with  1440 species is 0:1,2:3,5:0,3,5:1,2,4
family= 1 2 2 0 0 0 new D6h genus #   278 with  1440 species is 0:1,2:3,5:0,4,5:1,2,3
family= 1 2 2 0 0 0 new D6h genus #   279 with  1440 species is 0:1,2:3,5:0,4,5:1,2,4
family= 1 2 2 0 0 0 new D6h genus #   280 with  1440 species is 0:1,2:3,5:0,4,5:1,3,4
family= 1 2 2 0 0 0 new D6h genus #   281 with  1440 species is 0:1,2:3,5:0,4,5:2,3,4
family= 1 2 2 0 0 0 new D6h genus #   282 with  1440 species is 0:1,2:3,5:1,2,4:3,4,5
family= 1 2 2 0 0 0 new D6h genus #   283 with  1440 species is 0:1,2:3,5:1,3,4:2,4,5
family= 1 2 2 0 0 0 new D6h genus #   284 with  1440 species is 0:1,2:3,5:1,4,5:2,3,4
family= 1 2 2 0 0 0 new D6h genus #   285 with  1440 species is 0:1,2:4,5:0,1,2:3,4,5
family= 1 2 2 0 0 0 new D6h genus #   286 with  1440 species is 0:1,2:4,5:0,1,3:2,3,4
family= 1 2 2 0 0 0 new D6h genus #   287 with  1440 species is 0:1,2:4,5:0,1,3:2,3,5
family= 1 2 2 0 0 0 new D6h genus #   288 with  1440 species is 0:1,2:4,5:0,1,3:2,4,5
family= 1 2 2 0 0 0 new D6h genus #   289 with  1440 species is 0:1,2:4,5:0,1,3:3,4,5
family= 1 2 2 0 0 0 new D6h genus #   290 with  1440 species is 0:1,2:4,5:0,1,4:2,3,5
family= 1 2 2 0 0 0 new D6h genus #   291 with   720 species is 0:1,2:4,5:0,1,5:2,3,4
family= 1 2 2 0 0 0 new D6h genus #   292 with  1440 species is 0:1,2:4,5:0,2,3:1,3,4
family= 1 2 2 0 0 0 new D6h genus #   293 with  1440 species is 0:1,2:4,5:0,2,3:1,3,5
family= 1 2 2 0 0 0 new D6h genus #   294 with  1440 species is 0:1,2:4,5:0,2,3:1,4,5
family= 1 2 2 0 0 0 new D6h genus #   295 with  1440 species is 0:1,2:4,5:0,2,3:3,4,5
family= 1 2 2 0 0 0 new D6h genus #   296 with   720 species is 0:1,2:4,5:0,2,4:1,3,5
family= 1 2 2 0 0 0 new D6h genus #   297 with   720 species is 0:1,2:4,5:1,2,3:3,4,5
family= 1 2 2 0 0 0 new D6h genus #   298 with   720 species is 0:1,2:4,5:1,3,4:2,3,5
family= 1 2 2 0 0 0 new D6h genus #   299 with   720 species is 0:1,2:4,5:1,3,5:2,3,4
family= 1 2 2 0 0 0 new D6h genus #   300 with   720 species is 0:1,3:1,3:0,2,4:2,4,5
family= 1 2 2 0 0 0 new D6h genus #   301 with   720 species is 0:1,3:1,3:0,2,5:2,4,5
family= 1 2 2 0 0 0 new D6h genus #   302 with   720 species is 0:1,3:1,3:0,4,5:2,4,5
family= 1 2 2 0 0 0 new D6h genus #   303 with   360 species is 0:1,3:1,3:2,4,5:2,4,5
family= 1 2 2 0 0 0 new D6h genus #   304 with  1440 species is 0:1,3:1,4:0,2,3:2,4,5
family= 1 2 2 0 0 0 new D6h genus #   305 with  1440 species is 0:1,3:1,4:0,2,4:2,3,5
family= 1 2 2 0 0 0 new D6h genus #   306 with  1440 species is 0:1,3:1,4:0,2,5:2,3,4
family= 1 2 2 0 0 0 new D6h genus #   307 with  1440 species is 0:1,3:1,4:0,2,5:2,3,5
family= 1 2 2 0 0 0 new D6h genus #   308 with  1440 species is 0:1,3:1,4:0,2,5:2,4,5
family= 1 2 2 0 0 0 new D6h genus #   309 with  1440 species is 0:1,3:1,4:0,2,5:3,4,5
family= 1 2 2 0 0 0 new D6h genus #   310 with  1440 species is 0:1,3:1,4:0,3,5:2,4,5
family= 1 2 2 0 0 0 new D6h genus #   311 with  1440 species is 0:1,3:1,4:0,4,5:2,3,5
family= 1 2 2 0 0 0 new D6h genus #   312 with  1440 species is 0:1,3:1,4:2,3,5:2,4,5
family= 1 2 2 0 0 0 new D6h genus #   313 with  1440 species is 0:1,3:1,5:0,2,3:2,4,5
family= 1 2 2 0 0 0 new D6h genus #   314 with  1440 species is 0:1,3:1,5:0,2,4:2,3,4
family= 1 2 2 0 0 0 new D6h genus #   315 with  1440 species is 0:1,3:1,5:0,2,4:2,3,5
family= 1 2 2 0 0 0 new D6h genus #   316 with  1440 species is 0:1,3:1,5:0,2,4:2,4,5
family= 1 2 2 0 0 0 new D6h genus #   317 with  1440 species is 0:1,3:1,5:0,2,4:3,4,5
family= 1 2 2 0 0 0 new D6h genus #   318 with  1440 species is 0:1,3:1,5:0,2,5:2,3,4
family= 1 2 2 0 0 0 new D6h genus #   319 with  1440 species is 0:1,3:1,5:0,3,4:2,4,5
family= 1 2 2 0 0 0 new D6h genus #   320 with  1440 species is 0:1,3:1,5:0,4,5:2,3,4
family= 1 2 2 0 0 0 new D6h genus #   321 with  1440 species is 0:1,3:1,5:2,3,4:2,4,5
family= 1 2 2 0 0 0 new D6h genus #   322 with  1440 species is 0:1,3:2,3:0,1,4:2,4,5
family= 1 2 2 0 0 0 new D6h genus #   323 with  1440 species is 0:1,3:2,3:0,1,5:2,4,5
family= 1 2 2 0 0 0 new D6h genus #   324 with  1440 species is 0:1,3:2,3:0,2,4:1,4,5
family= 1 2 2 0 0 0 new D6h genus #   325 with  1440 species is 0:1,3:2,3:0,2,5:1,4,5
family= 1 2 2 0 0 0 new D6h genus #   326 with  1440 species is 0:1,3:2,3:0,4,5:1,2,4
family= 1 2 2 0 0 0 new D6h genus #   327 with  1440 species is 0:1,3:2,3:0,4,5:1,2,5
family= 1 2 2 0 0 0 new D6h genus #   328 with  1440 species is 0:1,3:2,3:0,4,5:1,4,5
family= 1 2 2 0 0 0 new D6h genus #   329 with  1440 species is 0:1,3:2,3:0,4,5:2,4,5
family= 1 2 2 0 0 0 new D6h genus #   330 with  1440 species is 0:1,3:2,3:1,4,5:2,4,5
family= 1 2 2 0 0 0 new D6h genus #   331 with  1440 species is 0:1,3:2,4:0,1,2:3,4,5
family= 1 2 2 0 0 0 new D6h genus #   332 with  1440 species is 0:1,3:2,4:0,1,3:2,4,5
family= 1 2 2 0 0 0 new D6h genus #   333 with  1440 species is 0:1,3:2,4:0,1,4:2,3,5
family= 1 2 2 0 0 0 new D6h genus #   334 with  1440 species is 0:1,3:2,4:0,1,5:2,3,4
family= 1 2 2 0 0 0 new D6h genus #   335 with  1440 species is 0:1,3:2,4:0,1,5:2,3,5
family= 1 2 2 0 0 0 new D6h genus #   336 with  1440 species is 0:1,3:2,4:0,1,5:2,4,5
family= 1 2 2 0 0 0 new D6h genus #   337 with  1440 species is 0:1,3:2,4:0,1,5:3,4,5
family= 1 2 2 0 0 0 new D6h genus #   338 with  1440 species is 0:1,3:2,4:0,2,3:1,4,5
family= 1 2 2 0 0 0 new D6h genus #   339 with  1440 species is 0:1,3:2,4:0,2,4:1,3,5
family= 1 2 2 0 0 0 new D6h genus #   340 with  1440 species is 0:1,3:2,4:0,2,5:1,3,4
family= 1 2 2 0 0 0 new D6h genus #   341 with  1440 species is 0:1,3:2,4:0,2,5:1,3,5
family= 1 2 2 0 0 0 new D6h genus #   342 with  1440 species is 0:1,3:2,4:0,2,5:1,4,5
family= 1 2 2 0 0 0 new D6h genus #   343 with  1440 species is 0:1,3:2,4:0,2,5:3,4,5
family= 1 2 2 0 0 0 new D6h genus #   344 with  1440 species is 0:1,3:2,4:0,3,4:1,2,5
family= 1 2 2 0 0 0 new D6h genus #   345 with  1440 species is 0:1,3:2,4:0,3,5:1,2,4
family= 1 2 2 0 0 0 new D6h genus #   346 with  1440 species is 0:1,3:2,4:0,3,5:1,2,5
family= 1 2 2 0 0 0 new D6h genus #   347 with  1440 species is 0:1,3:2,4:0,3,5:1,4,5
family= 1 2 2 0 0 0 new D6h genus #   348 with  1440 species is 0:1,3:2,4:0,3,5:2,4,5
family= 1 2 2 0 0 0 new D6h genus #   349 with  1440 species is 0:1,3:2,4:0,4,5:1,2,3
family= 1 2 2 0 0 0 new D6h genus #   350 with  1440 species is 0:1,3:2,4:0,4,5:1,2,5
family= 1 2 2 0 0 0 new D6h genus #   351 with  1440 species is 0:1,3:2,4:0,4,5:1,3,5
family= 1 2 2 0 0 0 new D6h genus #   352 with  1440 species is 0:1,3:2,4:0,4,5:2,3,5
family= 1 2 2 0 0 0 new D6h genus #   353 with  1440 species is 0:1,3:2,4:1,2,5:3,4,5
family= 1 2 2 0 0 0 new D6h genus #   354 with  1440 species is 0:1,3:2,4:1,3,5:2,4,5
family= 1 2 2 0 0 0 new D6h genus #   355 with  1440 species is 0:1,3:2,4:1,4,5:2,3,5
family= 1 2 2 0 0 0 new D6h genus #   356 with  1440 species is 0:1,3:2,5:0,1,2:3,4,5
family= 1 2 2 0 0 0 new D6h genus #   357 with  1440 species is 0:1,3:2,5:0,1,3:2,4,5
family= 1 2 2 0 0 0 new D6h genus #   358 with  1440 species is 0:1,3:2,5:0,1,4:2,3,4
family= 1 2 2 0 0 0 new D6h genus #   359 with  1440 species is 0:1,3:2,5:0,1,4:2,3,5
family= 1 2 2 0 0 0 new D6h genus #   360 with  1440 species is 0:1,3:2,5:0,1,4:2,4,5
family= 1 2 2 0 0 0 new D6h genus #   361 with  1440 species is 0:1,3:2,5:0,1,4:3,4,5
family= 1 2 2 0 0 0 new D6h genus #   362 with  1440 species is 0:1,3:2,5:0,1,5:2,3,4
family= 1 2 2 0 0 0 new D6h genus #   363 with  1440 species is 0:1,3:2,5:0,2,3:1,4,5
family= 1 2 2 0 0 0 new D6h genus #   364 with  1440 species is 0:1,3:2,5:0,2,4:1,3,4
family= 1 2 2 0 0 0 new D6h genus #   365 with  1440 species is 0:1,3:2,5:0,2,4:1,3,5
family= 1 2 2 0 0 0 new D6h genus #   366 with  1440 species is 0:1,3:2,5:0,2,4:1,4,5
family= 1 2 2 0 0 0 new D6h genus #   367 with  1440 species is 0:1,3:2,5:0,2,4:3,4,5
family= 1 2 2 0 0 0 new D6h genus #   368 with  1440 species is 0:1,3:2,5:0,2,5:1,3,4
family= 1 2 2 0 0 0 new D6h genus #   369 with  1440 species is 0:1,3:2,5:0,3,4:1,2,4
family= 1 2 2 0 0 0 new D6h genus #   370 with  1440 species is 0:1,3:2,5:0,3,4:1,2,5
family= 1 2 2 0 0 0 new D6h genus #   371 with  1440 species is 0:1,3:2,5:0,3,4:1,4,5
family= 1 2 2 0 0 0 new D6h genus #   372 with  1440 species is 0:1,3:2,5:0,3,4:2,4,5
family= 1 2 2 0 0 0 new D6h genus #   373 with  1440 species is 0:1,3:2,5:0,3,5:1,2,4
family= 1 2 2 0 0 0 new D6h genus #   374 with  1440 species is 0:1,3:2,5:0,4,5:1,2,3
family= 1 2 2 0 0 0 new D6h genus #   375 with  1440 species is 0:1,3:2,5:0,4,5:1,2,4
family= 1 2 2 0 0 0 new D6h genus #   376 with  1440 species is 0:1,3:2,5:0,4,5:1,3,4
family= 1 2 2 0 0 0 new D6h genus #   377 with  1440 species is 0:1,3:2,5:0,4,5:2,3,4
family= 1 2 2 0 0 0 new D6h genus #   378 with  1440 species is 0:1,3:2,5:1,2,4:3,4,5
family= 1 2 2 0 0 0 new D6h genus #   379 with  1440 species is 0:1,3:2,5:1,3,4:2,4,5
family= 1 2 2 0 0 0 new D6h genus #   380 with  1440 species is 0:1,3:2,5:1,4,5:2,3,4
family= 1 2 2 0 0 0 new D6h genus #   381 with  1440 species is 0:1,3:3,4:0,1,2:2,4,5
family= 1 2 2 0 0 0 new D6h genus #   382 with  1440 species is 0:1,3:3,4:0,1,5:2,4,5
family= 1 2 2 0 0 0 new D6h genus #   383 with  1440 species is 0:1,3:3,4:0,2,4:1,2,5
family= 1 2 2 0 0 0 new D6h genus #   384 with  1440 species is 0:1,3:3,4:0,2,5:1,2,4
family= 1 2 2 0 0 0 new D6h genus #   385 with  1440 species is 0:1,3:3,4:0,2,5:1,2,5
family= 1 2 2 0 0 0 new D6h genus #   386 with  1440 species is 0:1,3:3,4:0,2,5:1,4,5
family= 1 2 2 0 0 0 new D6h genus #   387 with  1440 species is 0:1,3:3,4:0,2,5:2,4,5
family= 1 2 2 0 0 0 new D6h genus #   388 with  1440 species is 0:1,3:3,4:0,4,5:1,2,5
family= 1 2 2 0 0 0 new D6h genus #   389 with  1440 species is 0:1,3:3,4:1,2,5:2,4,5
family= 1 2 2 0 0 0 new D6h genus #   390 with  1440 species is 0:1,3:3,5:0,1,2:2,4,5
family= 1 2 2 0 0 0 new D6h genus #   391 with  1440 species is 0:1,3:3,5:0,1,4:2,4,5
family= 1 2 2 0 0 0 new D6h genus #   392 with  1440 species is 0:1,3:3,5:0,2,4:1,2,4
family= 1 2 2 0 0 0 new D6h genus #   393 with  1440 species is 0:1,3:3,5:0,2,4:1,2,5
family= 1 2 2 0 0 0 new D6h genus #   394 with   720 species is 0:1,3:3,5:1,2,4:2,4,5
family= 1 2 2 0 0 0 new D6h genus #   395 with   720 species is 0:1,4:1,4:0,2,3:2,3,5
family= 1 2 2 0 0 0 new D6h genus #   396 with   720 species is 0:1,4:1,4:0,2,5:2,3,5
family= 1 2 2 0 0 0 new D6h genus #   397 with   720 species is 0:1,4:1,4:0,3,5:2,3,5
family= 1 2 2 0 0 0 new D6h genus #   398 with   360 species is 0:1,4:1,4:2,3,5:2,3,5
family= 1 2 2 0 0 0 new D6h genus #   399 with  1440 species is 0:1,4:1,5:0,2,3:2,3,4
family= 1 2 2 0 0 0 new D6h genus #   400 with  1440 species is 0:1,4:1,5:0,2,3:2,3,5
family= 1 2 2 0 0 0 new D6h genus #   401 with  1440 species is 0:1,4:1,5:0,2,3:2,4,5
family= 1 2 2 0 0 0 new D6h genus #   402 with  1440 species is 0:1,4:1,5:0,2,3:3,4,5
family= 1 2 2 0 0 0 new D6h genus #   403 with  1440 species is 0:1,4:1,5:0,2,4:2,3,5
family= 1 2 2 0 0 0 new D6h genus #   404 with  1440 species is 0:1,4:1,5:0,2,5:2,3,4
family= 1 2 2 0 0 0 new D6h genus #   405 with  1440 species is 0:1,4:1,5:0,3,4:2,3,5
family= 1 2 2 0 0 0 new D6h genus #   406 with  1440 species is 0:1,4:1,5:0,3,5:2,3,4
family= 1 2 2 0 0 0 new D6h genus #   407 with  1440 species is 0:1,4:1,5:2,3,4:2,3,5
family= 1 2 2 0 0 0 new D6h genus #   408 with  1440 species is 0:1,4:2,3:0,1,2:3,4,5
family= 1 2 2 0 0 0 new D6h genus #   409 with  1440 species is 0:1,4:2,3:0,1,3:2,4,5
family= 1 2 2 0 0 0 new D6h genus #   410 with  1440 species is 0:1,4:2,3:0,1,4:2,3,5
family= 1 2 2 0 0 0 new D6h genus #   411 with  1440 species is 0:1,4:2,3:0,1,5:2,3,4
family= 1 2 2 0 0 0 new D6h genus #   412 with  1440 species is 0:1,4:2,3:0,1,5:2,3,5
family= 1 2 2 0 0 0 new D6h genus #   413 with  1440 species is 0:1,4:2,3:0,1,5:2,4,5
family= 1 2 2 0 0 0 new D6h genus #   414 with  1440 species is 0:1,4:2,3:0,1,5:3,4,5
family= 1 2 2 0 0 0 new D6h genus #   415 with  1440 species is 0:1,4:2,3:0,2,3:1,4,5
family= 1 2 2 0 0 0 new D6h genus #   416 with  1440 species is 0:1,4:2,3:0,2,4:1,3,5
family= 1 2 2 0 0 0 new D6h genus #   417 with  1440 species is 0:1,4:2,3:0,2,5:1,3,4
family= 1 2 2 0 0 0 new D6h genus #   418 with  1440 species is 0:1,4:2,3:0,2,5:1,3,5
family= 1 2 2 0 0 0 new D6h genus #   419 with  1440 species is 0:1,4:2,3:0,2,5:1,4,5
family= 1 2 2 0 0 0 new D6h genus #   420 with  1440 species is 0:1,4:2,3:0,2,5:3,4,5
family= 1 2 2 0 0 0 new D6h genus #   421 with  1440 species is 0:1,4:2,3:0,3,4:1,2,5
family= 1 2 2 0 0 0 new D6h genus #   422 with  1440 species is 0:1,4:2,3:0,3,5:1,2,4
family= 1 2 2 0 0 0 new D6h genus #   423 with  1440 species is 0:1,4:2,3:0,3,5:1,2,5
family= 1 2 2 0 0 0 new D6h genus #   424 with  1440 species is 0:1,4:2,3:0,3,5:1,4,5
family= 1 2 2 0 0 0 new D6h genus #   425 with  1440 species is 0:1,4:2,3:0,3,5:2,4,5
family= 1 2 2 0 0 0 new D6h genus #   426 with  1440 species is 0:1,4:2,3:0,4,5:1,2,3
family= 1 2 2 0 0 0 new D6h genus #   427 with  1440 species is 0:1,4:2,3:0,4,5:1,2,5
family= 1 2 2 0 0 0 new D6h genus #   428 with  1440 species is 0:1,4:2,3:0,4,5:1,3,5
family= 1 2 2 0 0 0 new D6h genus #   429 with  1440 species is 0:1,4:2,3:0,4,5:2,3,5
family= 1 2 2 0 0 0 new D6h genus #   430 with  1440 species is 0:1,4:2,3:1,2,5:3,4,5
family= 1 2 2 0 0 0 new D6h genus #   431 with  1440 species is 0:1,4:2,3:1,3,5:2,4,5
family= 1 2 2 0 0 0 new D6h genus #   432 with  1440 species is 0:1,4:2,3:1,4,5:2,3,5
family= 1 2 2 0 0 0 new D6h genus #   433 with  1440 species is 0:1,4:2,4:0,1,3:2,3,5
family= 1 2 2 0 0 0 new D6h genus #   434 with  1440 species is 0:1,4:2,4:0,1,5:2,3,5
family= 1 2 2 0 0 0 new D6h genus #   435 with  1440 species is 0:1,4:2,4:0,2,3:1,3,5
family= 1 2 2 0 0 0 new D6h genus #   436 with  1440 species is 0:1,4:2,4:0,2,5:1,3,5
family= 1 2 2 0 0 0 new D6h genus #   437 with  1440 species is 0:1,4:2,4:0,3,5:1,2,3
family= 1 2 2 0 0 0 new D6h genus #   438 with  1440 species is 0:1,4:2,4:0,3,5:1,2,5
family= 1 2 2 0 0 0 new D6h genus #   439 with  1440 species is 0:1,4:2,4:0,3,5:1,3,5
family= 1 2 2 0 0 0 new D6h genus #   440 with  1440 species is 0:1,4:2,4:0,3,5:2,3,5
family= 1 2 2 0 0 0 new D6h genus #   441 with  1440 species is 0:1,4:2,4:1,3,5:2,3,5
family= 1 2 2 0 0 0 new D6h genus #   442 with  1440 species is 0:1,4:2,5:0,1,2:3,4,5
family= 1 2 2 0 0 0 new D6h genus #   443 with  1440 species is 0:1,4:2,5:0,1,3:2,3,4
family= 1 2 2 0 0 0 new D6h genus #   444 with  1440 species is 0:1,4:2,5:0,1,3:2,3,5
family= 1 2 2 0 0 0 new D6h genus #   445 with  1440 species is 0:1,4:2,5:0,1,3:2,4,5
family= 1 2 2 0 0 0 new D6h genus #   446 with  1440 species is 0:1,4:2,5:0,1,3:3,4,5
family= 1 2 2 0 0 0 new D6h genus #   447 with  1440 species is 0:1,4:2,5:0,1,4:2,3,5
family= 1 2 2 0 0 0 new D6h genus #   448 with   720 species is 0:1,4:2,5:0,1,5:2,3,4
family= 1 2 2 0 0 0 new D6h genus #   449 with  1440 species is 0:1,4:2,5:0,2,3:1,3,4
family= 1 2 2 0 0 0 new D6h genus #   450 with  1440 species is 0:1,4:2,5:0,2,3:1,3,5
family= 1 2 2 0 0 0 new D6h genus #   451 with  1440 species is 0:1,4:2,5:0,2,3:1,4,5
family= 1 2 2 0 0 0 new D6h genus #   452 with  1440 species is 0:1,4:2,5:0,2,3:3,4,5
family= 1 2 2 0 0 0 new D6h genus #   453 with   720 species is 0:1,4:2,5:0,2,4:1,3,5
family= 1 2 2 0 0 0 new D6h genus #   454 with   720 species is 0:1,4:2,5:1,2,3:3,4,5
family= 1 2 2 0 0 0 new D6h genus #   455 with   720 species is 0:1,4:2,5:1,3,4:2,3,5
family= 1 2 2 0 0 0 new D6h genus #   456 with   720 species is 0:1,4:2,5:1,3,5:2,3,4
family= 1 2 2 0 0 0 new D6h genus #   457 with  1440 species is 0:1,4:3,4:0,1,2:2,3,5
family= 1 2 2 0 0 0 new D6h genus #   458 with  1440 species is 0:1,4:3,4:0,1,5:2,3,5
family= 1 2 2 0 0 0 new D6h genus #   459 with  1440 species is 0:1,4:3,4:0,2,3:1,2,5
family= 1 2 2 0 0 0 new D6h genus #   460 with  1440 species is 0:1,4:3,4:0,2,5:1,2,3
family= 1 2 2 0 0 0 new D6h genus #   461 with  1440 species is 0:1,4:3,4:0,2,5:1,2,5
family= 1 2 2 0 0 0 new D6h genus #   462 with  1440 species is 0:1,4:3,4:0,2,5:1,3,5
family= 1 2 2 0 0 0 new D6h genus #   463 with  1440 species is 0:1,4:3,4:0,2,5:2,3,5
family= 1 2 2 0 0 0 new D6h genus #   464 with  1440 species is 0:1,4:3,4:0,3,5:1,2,5
family= 1 2 2 0 0 0 new D6h genus #   465 with  1440 species is 0:1,4:3,4:1,2,5:2,3,5
family= 1 2 2 0 0 0 new D6h genus #   466 with   720 species is 0:1,5:1,5:0,2,3:2,3,4
[truncated: 216,412 more chars]
