# Supplementary material for: The Polytope Formalism: application to molecular constitution and the prospect of a complete description of Chemical Space
Source: Chem Sci. 2026 Jan 8;17(4):2102–18. doi: 10.1039/d5sc08813e (PMC12780917; doi:10.1039/d5sc08813e)
Supplement: SC-017-D5SC08813E-s001 [file SC-017-D5SC08813E-s001.zip › publication files/species/genera_D6h_S6B6_max222222.txt]

D6h_
D6h site symmetry is used to group species into genera
====
 
family= 6 0 0 0 0 0
 
family= 6 0 0 0 0 0 new D6h genus #     1 with   540 species is 0:0:1:1:2:2
family= 6 0 0 0 0 0 new D6h genus #     2 with  2160 species is 0:0:1:1:2:3
family= 6 0 0 0 0 0 new D6h genus #     3 with  2160 species is 0:0:1:1:2:4
family= 6 0 0 0 0 0 new D6h genus #     4 with  1080 species is 0:0:1:1:2:5
family= 6 0 0 0 0 0 new D6h genus #     5 with  1080 species is 0:0:1:1:3:3
family= 6 0 0 0 0 0 new D6h genus #     6 with  1080 species is 0:0:1:1:3:4
family= 6 0 0 0 0 0 new D6h genus #     7 with  2160 species is 0:0:1:2:2:3
family= 6 0 0 0 0 0 new D6h genus #     8 with  1080 species is 0:0:1:2:2:4
family= 6 0 0 0 0 0 new D6h genus #     9 with  1080 species is 0:0:1:2:3:3
family= 6 0 0 0 0 0 new D6h genus #    10 with  4320 species is 0:0:1:2:3:4
family= 6 0 0 0 0 0 new D6h genus #    11 with  4320 species is 0:0:1:2:3:5
family= 6 0 0 0 0 0 new D6h genus #    12 with  2160 species is 0:0:1:2:4:4
family= 6 0 0 0 0 0 new D6h genus #    13 with  2160 species is 0:0:1:2:4:5
family= 6 0 0 0 0 0 new D6h genus #    14 with  1080 species is 0:0:1:3:3:4
family= 6 0 0 0 0 0 new D6h genus #    15 with  1080 species is 0:0:1:3:3:5
family= 6 0 0 0 0 0 new D6h genus #    16 with  1080 species is 0:0:1:3:4:4
family= 6 0 0 0 0 0 new D6h genus #    17 with   180 species is 0:0:2:2:4:4
family= 6 0 0 0 0 0 new D6h genus #    18 with   720 species is 0:1:2:3:4:5
Nber of genera for this family=   18
 
family= 5 1 0 0 0 0
 
family= 5 1 0 0 0 0 new D6h genus #     1 with  2160 species is 0:0:1:1:2:2,3
family= 5 1 0 0 0 0 new D6h genus #     2 with  2160 species is 0:0:1:1:2:2,4
family= 5 1 0 0 0 0 new D6h genus #     3 with  2160 species is 0:0:1:1:2:2,5
family= 5 1 0 0 0 0 new D6h genus #     4 with  2160 species is 0:0:1:1:2:3,4
family= 5 1 0 0 0 0 new D6h genus #     5 with  2160 species is 0:0:1:1:2:3,5
family= 5 1 0 0 0 0 new D6h genus #     6 with  2160 species is 0:0:1:1:2:4,5
family= 5 1 0 0 0 0 new D6h genus #     7 with  2160 species is 0:0:1:1:3:2,3
family= 5 1 0 0 0 0 new D6h genus #     8 with  2160 species is 0:0:1:1:3:2,4
family= 5 1 0 0 0 0 new D6h genus #     9 with  2160 species is 0:0:1:1:3:2,5
family= 5 1 0 0 0 0 new D6h genus #    10 with  2160 species is 0:0:1:1:3:3,4
family= 5 1 0 0 0 0 new D6h genus #    11 with  2160 species is 0:0:1:1:3:3,5
family= 5 1 0 0 0 0 new D6h genus #    12 with  2160 species is 0:0:1:1:3:4,5
family= 5 1 0 0 0 0 new D6h genus #    13 with  2160 species is 0:0:1:2:2:1,3
family= 5 1 0 0 0 0 new D6h genus #    14 with  1080 species is 0:0:1:2:2:1,4
family= 5 1 0 0 0 0 new D6h genus #    15 with  2160 species is 0:0:1:2:2:3,4
family= 5 1 0 0 0 0 new D6h genus #    16 with  1080 species is 0:0:1:2:2:3,5
family= 5 1 0 0 0 0 new D6h genus #    17 with  4320 species is 0:0:1:2:3:1,2
family= 5 1 0 0 0 0 new D6h genus #    18 with  4320 species is 0:0:1:2:3:1,3
family= 5 1 0 0 0 0 new D6h genus #    19 with  4320 species is 0:0:1:2:3:1,4
family= 5 1 0 0 0 0 new D6h genus #    20 with  4320 species is 0:0:1:2:3:1,5
family= 5 1 0 0 0 0 new D6h genus #    21 with  4320 species is 0:0:1:2:3:2,3
family= 5 1 0 0 0 0 new D6h genus #    22 with  4320 species is 0:0:1:2:3:2,4
family= 5 1 0 0 0 0 new D6h genus #    23 with  4320 species is 0:0:1:2:3:2,5
family= 5 1 0 0 0 0 new D6h genus #    24 with  4320 species is 0:0:1:2:3:3,4
family= 5 1 0 0 0 0 new D6h genus #    25 with  4320 species is 0:0:1:2:3:3,5
family= 5 1 0 0 0 0 new D6h genus #    26 with  4320 species is 0:0:1:2:3:4,5
family= 5 1 0 0 0 0 new D6h genus #    27 with  4320 species is 0:0:1:2:4:1,2
family= 5 1 0 0 0 0 new D6h genus #    28 with  4320 species is 0:0:1:2:4:1,3
family= 5 1 0 0 0 0 new D6h genus #    29 with  4320 species is 0:0:1:2:4:1,4
family= 5 1 0 0 0 0 new D6h genus #    30 with  4320 species is 0:0:1:2:4:1,5
family= 5 1 0 0 0 0 new D6h genus #    31 with  4320 species is 0:0:1:2:4:2,3
family= 5 1 0 0 0 0 new D6h genus #    32 with  4320 species is 0:0:1:2:4:2,4
family= 5 1 0 0 0 0 new D6h genus #    33 with  4320 species is 0:0:1:2:4:2,5
family= 5 1 0 0 0 0 new D6h genus #    34 with  4320 species is 0:0:1:2:4:3,4
family= 5 1 0 0 0 0 new D6h genus #    35 with  4320 species is 0:0:1:2:4:3,5
family= 5 1 0 0 0 0 new D6h genus #    36 with  4320 species is 0:0:1:2:4:4,5
family= 5 1 0 0 0 0 new D6h genus #    37 with  4320 species is 0:0:1:2:5:1,2
family= 5 1 0 0 0 0 new D6h genus #    38 with  4320 species is 0:0:1:2:5:1,3
family= 5 1 0 0 0 0 new D6h genus #    39 with  4320 species is 0:0:1:2:5:1,4
family= 5 1 0 0 0 0 new D6h genus #    40 with  4320 species is 0:0:1:2:5:1,5
family= 5 1 0 0 0 0 new D6h genus #    41 with  4320 species is 0:0:1:2:5:2,3
family= 5 1 0 0 0 0 new D6h genus #    42 with  4320 species is 0:0:1:2:5:2,4
family= 5 1 0 0 0 0 new D6h genus #    43 with  4320 species is 0:0:1:2:5:2,5
family= 5 1 0 0 0 0 new D6h genus #    44 with  4320 species is 0:0:1:2:5:3,4
family= 5 1 0 0 0 0 new D6h genus #    45 with  4320 species is 0:0:1:2:5:3,5
family= 5 1 0 0 0 0 new D6h genus #    46 with  4320 species is 0:0:1:2:5:4,5
family= 5 1 0 0 0 0 new D6h genus #    47 with  2160 species is 0:0:1:3:3:1,2
family= 5 1 0 0 0 0 new D6h genus #    48 with  2160 species is 0:0:1:3:3:1,4
family= 5 1 0 0 0 0 new D6h genus #    49 with  2160 species is 0:0:1:3:3:1,5
family= 5 1 0 0 0 0 new D6h genus #    50 with  2160 species is 0:0:1:3:3:2,4
family= 5 1 0 0 0 0 new D6h genus #    51 with  2160 species is 0:0:1:3:3:2,5
family= 5 1 0 0 0 0 new D6h genus #    52 with  2160 species is 0:0:1:3:3:4,5
family= 5 1 0 0 0 0 new D6h genus #    53 with  4320 species is 0:0:1:3:4:1,2
family= 5 1 0 0 0 0 new D6h genus #    54 with  4320 species is 0:0:1:3:4:1,3
family= 5 1 0 0 0 0 new D6h genus #    55 with  4320 species is 0:0:1:3:4:1,4
family= 5 1 0 0 0 0 new D6h genus #    56 with  4320 species is 0:0:1:3:4:1,5
family= 5 1 0 0 0 0 new D6h genus #    57 with  4320 species is 0:0:1:3:4:2,3
family= 5 1 0 0 0 0 new D6h genus #    58 with  4320 species is 0:0:1:3:4:2,4
family= 5 1 0 0 0 0 new D6h genus #    59 with  4320 species is 0:0:1:3:4:2,5
family= 5 1 0 0 0 0 new D6h genus #    60 with  4320 species is 0:0:1:3:4:3,4
family= 5 1 0 0 0 0 new D6h genus #    61 with  4320 species is 0:0:1:3:4:3,5
family= 5 1 0 0 0 0 new D6h genus #    62 with  4320 species is 0:0:1:3:4:4,5
family= 5 1 0 0 0 0 new D6h genus #    63 with  4320 species is 0:0:1:3:5:1,2
family= 5 1 0 0 0 0 new D6h genus #    64 with  4320 species is 0:0:1:3:5:1,3
family= 5 1 0 0 0 0 new D6h genus #    65 with  4320 species is 0:0:1:3:5:1,4
family= 5 1 0 0 0 0 new D6h genus #    66 with  2160 species is 0:0:1:3:5:1,5
family= 5 1 0 0 0 0 new D6h genus #    67 with  4320 species is 0:0:1:3:5:2,3
family= 5 1 0 0 0 0 new D6h genus #    68 with  2160 species is 0:0:1:3:5:2,4
family= 5 1 0 0 0 0 new D6h genus #    69 with  2160 species is 0:0:1:4:4:1,2
family= 5 1 0 0 0 0 new D6h genus #    70 with  2160 species is 0:0:1:4:4:1,3
family= 5 1 0 0 0 0 new D6h genus #    71 with  2160 species is 0:0:1:4:4:1,5
family= 5 1 0 0 0 0 new D6h genus #    72 with  2160 species is 0:0:1:4:4:2,3
family= 5 1 0 0 0 0 new D6h genus #    73 with  2160 species is 0:0:1:4:4:2,5
family= 5 1 0 0 0 0 new D6h genus #    74 with  2160 species is 0:0:1:4:4:3,5
family= 5 1 0 0 0 0 new D6h genus #    75 with  2160 species is 0:0:2:2:4:1,3
family= 5 1 0 0 0 0 new D6h genus #    76 with  1080 species is 0:0:2:2:4:1,4
family= 5 1 0 0 0 0 new D6h genus #    77 with  2160 species is 0:0:2:2:4:3,4
family= 5 1 0 0 0 0 new D6h genus #    78 with  1080 species is 0:0:2:2:4:3,5
family= 5 1 0 0 0 0 new D6h genus #    79 with  4320 species is 0:0:2:3:4:1,2
family= 5 1 0 0 0 0 new D6h genus #    80 with  4320 species is 0:0:2:3:4:1,3
family= 5 1 0 0 0 0 new D6h genus #    81 with  4320 species is 0:0:2:3:4:1,4
family= 5 1 0 0 0 0 new D6h genus #    82 with  2160 species is 0:0:2:3:4:1,5
family= 5 1 0 0 0 0 new D6h genus #    83 with  4320 species is 0:0:2:3:4:2,3
family= 5 1 0 0 0 0 new D6h genus #    84 with  2160 species is 0:0:2:3:4:2,4
family= 5 1 0 0 0 0 new D6h genus #    85 with  8640 species is 0:1:2:3:4:0,1
family= 5 1 0 0 0 0 new D6h genus #    86 with  8640 species is 0:1:2:3:4:0,2
family= 5 1 0 0 0 0 new D6h genus #    87 with  8640 species is 0:1:2:3:4:0,3
family= 5 1 0 0 0 0 new D6h genus #    88 with  4320 species is 0:1:2:3:4:0,4
family= 5 1 0 0 0 0 new D6h genus #    89 with  8640 species is 0:1:2:3:4:0,5
family= 5 1 0 0 0 0 new D6h genus #    90 with  8640 species is 0:1:2:3:4:1,2
family= 5 1 0 0 0 0 new D6h genus #    91 with  4320 species is 0:1:2:3:4:1,3
family= 5 1 0 0 0 0 new D6h genus #    92 with  8640 species is 0:1:2:3:4:1,5
family= 5 1 0 0 0 0 new D6h genus #    93 with  4320 species is 0:1:2:3:4:2,5
Nber of genera for this family=   93
 
family= 4 2 0 0 0 0
 
family= 4 2 0 0 0 0 new D6h genus #     1 with  1080 species is 0:0:1:1:2,3:2,3
family= 4 2 0 0 0 0 new D6h genus #     2 with  2160 species is 0:0:1:1:2,3:2,4
family= 4 2 0 0 0 0 new D6h genus #     3 with  2160 species is 0:0:1:1:2,3:2,5
family= 4 2 0 0 0 0 new D6h genus #     4 with  2160 species is 0:0:1:1:2,3:3,4
family= 4 2 0 0 0 0 new D6h genus #     5 with  2160 species is 0:0:1:1:2,3:3,5
family= 4 2 0 0 0 0 new D6h genus #     6 with  1080 species is 0:0:1:1:2,3:4,5
family= 4 2 0 0 0 0 new D6h genus #     7 with  1080 species is 0:0:1:1:2,4:2,4
family= 4 2 0 0 0 0 new D6h genus #     8 with  2160 species is 0:0:1:1:2,4:2,5
family= 4 2 0 0 0 0 new D6h genus #     9 with  2160 species is 0:0:1:1:2,4:3,4
family= 4 2 0 0 0 0 new D6h genus #    10 with  1080 species is 0:0:1:1:2,4:3,5
family= 4 2 0 0 0 0 new D6h genus #    11 with   540 species is 0:0:1:1:2,5:2,5
family= 4 2 0 0 0 0 new D6h genus #    12 with  1080 species is 0:0:1:1:2,5:3,4
family= 4 2 0 0 0 0 new D6h genus #    13 with   540 species is 0:0:1:1:3,4:3,4
family= 4 2 0 0 0 0 new D6h genus #    14 with  4320 species is 0:0:1:2:1,2:3,4
family= 4 2 0 0 0 0 new D6h genus #    15 with  4320 species is 0:0:1:2:1,2:3,5
family= 4 2 0 0 0 0 new D6h genus #    16 with  4320 species is 0:0:1:2:1,2:4,5
family= 4 2 0 0 0 0 new D6h genus #    17 with  4320 species is 0:0:1:2:1,3:2,3
family= 4 2 0 0 0 0 new D6h genus #    18 with  4320 species is 0:0:1:2:1,3:2,4
family= 4 2 0 0 0 0 new D6h genus #    19 with  4320 species is 0:0:1:2:1,3:2,5
family= 4 2 0 0 0 0 new D6h genus #    20 with  4320 species is 0:0:1:2:1,3:3,4
family= 4 2 0 0 0 0 new D6h genus #    21 with  4320 species is 0:0:1:2:1,3:3,5
family= 4 2 0 0 0 0 new D6h genus #    22 with  4320 species is 0:0:1:2:1,3:4,5
family= 4 2 0 0 0 0 new D6h genus #    23 with  4320 species is 0:0:1:2:1,4:2,3
family= 4 2 0 0 0 0 new D6h genus #    24 with  4320 species is 0:0:1:2:1,4:2,4
family= 4 2 0 0 0 0 new D6h genus #    25 with  4320 species is 0:0:1:2:1,4:2,5
family= 4 2 0 0 0 0 new D6h genus #    26 with  4320 species is 0:0:1:2:1,4:3,4
family= 4 2 0 0 0 0 new D6h genus #    27 with  4320 species is 0:0:1:2:1,4:3,5
family= 4 2 0 0 0 0 new D6h genus #    28 with  4320 species is 0:0:1:2:1,4:4,5
family= 4 2 0 0 0 0 new D6h genus #    29 with  4320 species is 0:0:1:2:1,5:2,3
family= 4 2 0 0 0 0 new D6h genus #    30 with  4320 species is 0:0:1:2:1,5:2,4
family= 4 2 0 0 0 0 new D6h genus #    31 with  4320 species is 0:0:1:2:1,5:2,5
family= 4 2 0 0 0 0 new D6h genus #    32 with  4320 species is 0:0:1:2:1,5:3,4
family= 4 2 0 0 0 0 new D6h genus #    33 with  4320 species is 0:0:1:2:1,5:3,5
family= 4 2 0 0 0 0 new D6h genus #    34 with  4320 species is 0:0:1:2:1,5:4,5
family= 4 2 0 0 0 0 new D6h genus #    35 with  4320 species is 0:0:1:2:2,3:3,4
family= 4 2 0 0 0 0 new D6h genus #    36 with  4320 species is 0:0:1:2:2,3:3,5
family= 4 2 0 0 0 0 new D6h genus #    37 with  4320 species is 0:0:1:2:2,3:4,5
family= 4 2 0 0 0 0 new D6h genus #    38 with  4320 species is 0:0:1:2:2,4:3,4
family= 4 2 0 0 0 0 new D6h genus #    39 with  4320 species is 0:0:1:2:2,4:3,5
family= 4 2 0 0 0 0 new D6h genus #    40 with  4320 species is 0:0:1:2:2,4:4,5
family= 4 2 0 0 0 0 new D6h genus #    41 with  4320 species is 0:0:1:2:2,5:3,4
family= 4 2 0 0 0 0 new D6h genus #    42 with  4320 species is 0:0:1:2:2,5:3,5
family= 4 2 0 0 0 0 new D6h genus #    43 with  4320 species is 0:0:1:2:2,5:4,5
family= 4 2 0 0 0 0 new D6h genus #    44 with  2160 species is 0:0:1:2:3,4:3,4
family= 4 2 0 0 0 0 new D6h genus #    45 with  4320 species is 0:0:1:2:3,4:3,5
family= 4 2 0 0 0 0 new D6h genus #    46 with  4320 species is 0:0:1:2:3,4:4,5
family= 4 2 0 0 0 0 new D6h genus #    47 with  2160 species is 0:0:1:2:3,5:3,5
family= 4 2 0 0 0 0 new D6h genus #    48 with  4320 species is 0:0:1:2:3,5:4,5
family= 4 2 0 0 0 0 new D6h genus #    49 with  2160 species is 0:0:1:2:4,5:4,5
family= 4 2 0 0 0 0 new D6h genus #    50 with  4320 species is 0:0:1:3:1,2:2,3
family= 4 2 0 0 0 0 new D6h genus #    51 with  4320 species is 0:0:1:3:1,2:2,4
family= 4 2 0 0 0 0 new D6h genus #    52 with  4320 species is 0:0:1:3:1,2:2,5
family= 4 2 0 0 0 0 new D6h genus #    53 with  4320 species is 0:0:1:3:1,2:3,4
family= 4 2 0 0 0 0 new D6h genus #    54 with  4320 species is 0:0:1:3:1,2:3,5
family= 4 2 0 0 0 0 new D6h genus #    55 with  4320 species is 0:0:1:3:1,2:4,5
family= 4 2 0 0 0 0 new D6h genus #    56 with  4320 species is 0:0:1:3:1,3:2,4
family= 4 2 0 0 0 0 new D6h genus #    57 with  4320 species is 0:0:1:3:1,3:2,5
family= 4 2 0 0 0 0 new D6h genus #    58 with  4320 species is 0:0:1:3:1,3:4,5
family= 4 2 0 0 0 0 new D6h genus #    59 with  4320 species is 0:0:1:3:1,4:2,3
family= 4 2 0 0 0 0 new D6h genus #    60 with  4320 species is 0:0:1:3:1,4:2,4
family= 4 2 0 0 0 0 new D6h genus #    61 with  4320 species is 0:0:1:3:1,4:2,5
family= 4 2 0 0 0 0 new D6h genus #    62 with  4320 species is 0:0:1:3:1,4:3,4
family= 4 2 0 0 0 0 new D6h genus #    63 with  4320 species is 0:0:1:3:1,4:3,5
family= 4 2 0 0 0 0 new D6h genus #    64 with  4320 species is 0:0:1:3:1,4:4,5
family= 4 2 0 0 0 0 new D6h genus #    65 with  4320 species is 0:0:1:3:1,5:2,3
family= 4 2 0 0 0 0 new D6h genus #    66 with  4320 species is 0:0:1:3:1,5:2,4
family= 4 2 0 0 0 0 new D6h genus #    67 with  4320 species is 0:0:1:3:1,5:2,5
family= 4 2 0 0 0 0 new D6h genus #    68 with  4320 species is 0:0:1:3:1,5:3,4
family= 4 2 0 0 0 0 new D6h genus #    69 with  4320 species is 0:0:1:3:1,5:3,5
family= 4 2 0 0 0 0 new D6h genus #    70 with  4320 species is 0:0:1:3:1,5:4,5
family= 4 2 0 0 0 0 new D6h genus #    71 with  4320 species is 0:0:1:3:2,3:2,4
family= 4 2 0 0 0 0 new D6h genus #    72 with  4320 species is 0:0:1:3:2,3:2,5
family= 4 2 0 0 0 0 new D6h genus #    73 with  4320 species is 0:0:1:3:2,3:4,5
family= 4 2 0 0 0 0 new D6h genus #    74 with  2160 species is 0:0:1:3:2,4:2,4
family= 4 2 0 0 0 0 new D6h genus #    75 with  4320 species is 0:0:1:3:2,4:2,5
family= 4 2 0 0 0 0 new D6h genus #    76 with  4320 species is 0:0:1:3:2,4:3,4
family= 4 2 0 0 0 0 new D6h genus #    77 with  4320 species is 0:0:1:3:2,4:3,5
family= 4 2 0 0 0 0 new D6h genus #    78 with  4320 species is 0:0:1:3:2,4:4,5
family= 4 2 0 0 0 0 new D6h genus #    79 with  2160 species is 0:0:1:3:2,5:2,5
family= 4 2 0 0 0 0 new D6h genus #    80 with  4320 species is 0:0:1:3:2,5:3,4
family= 4 2 0 0 0 0 new D6h genus #    81 with  4320 species is 0:0:1:3:2,5:3,5
family= 4 2 0 0 0 0 new D6h genus #    82 with  4320 species is 0:0:1:3:2,5:4,5
family= 4 2 0 0 0 0 new D6h genus #    83 with  4320 species is 0:0:1:3:3,4:4,5
family= 4 2 0 0 0 0 new D6h genus #    84 with  4320 species is 0:0:1:3:3,5:4,5
family= 4 2 0 0 0 0 new D6h genus #    85 with  2160 species is 0:0:1:3:4,5:4,5
family= 4 2 0 0 0 0 new D6h genus #    86 with  4320 species is 0:0:1:4:1,2:2,3
family= 4 2 0 0 0 0 new D6h genus #    87 with  4320 species is 0:0:1:4:1,2:2,4
family= 4 2 0 0 0 0 new D6h genus #    88 with  4320 species is 0:0:1:4:1,2:2,5
family= 4 2 0 0 0 0 new D6h genus #    89 with  4320 species is 0:0:1:4:1,2:3,4
family= 4 2 0 0 0 0 new D6h genus #    90 with  4320 species is 0:0:1:4:1,2:3,5
family= 4 2 0 0 0 0 new D6h genus #    91 with  4320 species is 0:0:1:4:1,2:4,5
family= 4 2 0 0 0 0 new D6h genus #    92 with  4320 species is 0:0:1:4:1,3:2,3
family= 4 2 0 0 0 0 new D6h genus #    93 with  4320 species is 0:0:1:4:1,3:2,4
family= 4 2 0 0 0 0 new D6h genus #    94 with  4320 species is 0:0:1:4:1,3:2,5
family= 4 2 0 0 0 0 new D6h genus #    95 with  4320 species is 0:0:1:4:1,3:3,4
family= 4 2 0 0 0 0 new D6h genus #    96 with  4320 species is 0:0:1:4:1,3:3,5
family= 4 2 0 0 0 0 new D6h genus #    97 with  4320 species is 0:0:1:4:1,3:4,5
family= 4 2 0 0 0 0 new D6h genus #    98 with  4320 species is 0:0:1:4:1,4:2,3
family= 4 2 0 0 0 0 new D6h genus #    99 with  4320 species is 0:0:1:4:1,4:2,5
family= 4 2 0 0 0 0 new D6h genus #   100 with  4320 species is 0:0:1:4:1,4:3,5
family= 4 2 0 0 0 0 new D6h genus #   101 with  4320 species is 0:0:1:4:1,5:2,3
family= 4 2 0 0 0 0 new D6h genus #   102 with  4320 species is 0:0:1:4:1,5:2,4
family= 4 2 0 0 0 0 new D6h genus #   103 with  4320 species is 0:0:1:4:1,5:2,5
family= 4 2 0 0 0 0 new D6h genus #   104 with  4320 species is 0:0:1:4:1,5:3,4
family= 4 2 0 0 0 0 new D6h genus #   105 with  4320 species is 0:0:1:4:1,5:3,5
family= 4 2 0 0 0 0 new D6h genus #   106 with  4320 species is 0:0:1:4:1,5:4,5
family= 4 2 0 0 0 0 new D6h genus #   107 with  2160 species is 0:0:1:4:2,3:2,3
family= 4 2 0 0 0 0 new D6h genus #   108 with  4320 species is 0:0:1:4:2,3:2,4
family= 4 2 0 0 0 0 new D6h genus #   109 with  4320 species is 0:0:1:4:2,3:2,5
family= 4 2 0 0 0 0 new D6h genus #   110 with  4320 species is 0:0:1:4:2,3:3,4
family= 4 2 0 0 0 0 new D6h genus #   111 with  4320 species is 0:0:1:4:2,3:3,5
family= 4 2 0 0 0 0 new D6h genus #   112 with  4320 species is 0:0:1:4:2,3:4,5
family= 4 2 0 0 0 0 new D6h genus #   113 with  4320 species is 0:0:1:4:2,4:2,5
family= 4 2 0 0 0 0 new D6h genus #   114 with  4320 species is 0:0:1:4:2,4:3,5
family= 4 2 0 0 0 0 new D6h genus #   115 with  2160 species is 0:0:1:4:2,5:2,5
family= 4 2 0 0 0 0 new D6h genus #   116 with  4320 species is 0:0:1:4:2,5:3,4
family= 4 2 0 0 0 0 new D6h genus #   117 with  4320 species is 0:0:1:4:2,5:3,5
family= 4 2 0 0 0 0 new D6h genus #   118 with  4320 species is 0:0:1:4:2,5:4,5
family= 4 2 0 0 0 0 new D6h genus #   119 with  4320 species is 0:0:1:4:3,4:3,5
family= 4 2 0 0 0 0 new D6h genus #   120 with  2160 species is 0:0:1:4:3,5:3,5
family= 4 2 0 0 0 0 new D6h genus #   121 with  4320 species is 0:0:1:4:3,5:4,5
family= 4 2 0 0 0 0 new D6h genus #   122 with  4320 species is 0:0:1:5:1,2:2,3
family= 4 2 0 0 0 0 new D6h genus #   123 with  4320 species is 0:0:1:5:1,2:2,4
family= 4 2 0 0 0 0 new D6h genus #   124 with  4320 species is 0:0:1:5:1,2:2,5
family= 4 2 0 0 0 0 new D6h genus #   125 with  4320 species is 0:0:1:5:1,2:3,4
family= 4 2 0 0 0 0 new D6h genus #   126 with  4320 species is 0:0:1:5:1,2:3,5
family= 4 2 0 0 0 0 new D6h genus #   127 with  2160 species is 0:0:1:5:1,2:4,5
family= 4 2 0 0 0 0 new D6h genus #   128 with  4320 species is 0:0:1:5:1,3:2,3
family= 4 2 0 0 0 0 new D6h genus #   129 with  4320 species is 0:0:1:5:1,3:2,4
family= 4 2 0 0 0 0 new D6h genus #   130 with  4320 species is 0:0:1:5:1,3:2,5
family= 4 2 0 0 0 0 new D6h genus #   131 with  4320 species is 0:0:1:5:1,3:3,4
family= 4 2 0 0 0 0 new D6h genus #   132 with  2160 species is 0:0:1:5:1,3:3,5
family= 4 2 0 0 0 0 new D6h genus #   133 with  4320 species is 0:0:1:5:1,4:2,3
family= 4 2 0 0 0 0 new D6h genus #   134 with  4320 species is 0:0:1:5:1,4:2,4
family= 4 2 0 0 0 0 new D6h genus #   135 with  2160 species is 0:0:1:5:1,4:2,5
family= 4 2 0 0 0 0 new D6h genus #   136 with  4320 species is 0:0:1:5:1,4:3,4
family= 4 2 0 0 0 0 new D6h genus #   137 with  4320 species is 0:0:1:5:1,5:2,3
family= 4 2 0 0 0 0 new D6h genus #   138 with  2160 species is 0:0:1:5:1,5:2,4
family= 4 2 0 0 0 0 new D6h genus #   139 with  2160 species is 0:0:1:5:2,3:2,3
family= 4 2 0 0 0 0 new D6h genus #   140 with  4320 species is 0:0:1:5:2,3:2,4
family= 4 2 0 0 0 0 new D6h genus #   141 with  2160 species is 0:0:1:5:2,3:3,4
family= 4 2 0 0 0 0 new D6h genus #   142 with  1080 species is 0:0:1:5:2,4:2,4
family= 4 2 0 0 0 0 new D6h genus #   143 with  1080 species is 0:0:2:2:1,3:1,3
family= 4 2 0 0 0 0 new D6h genus #   144 with  2160 species is 0:0:2:2:1,3:1,4
family= 4 2 0 0 0 0 new D6h genus #   145 with  1080 species is 0:0:2:2:1,3:1,5
family= 4 2 0 0 0 0 new D6h genus #   146 with  2160 species is 0:0:2:2:1,3:3,4
family= 4 2 0 0 0 0 new D6h genus #   147 with  2160 species is 0:0:2:2:1,3:3,5
family= 4 2 0 0 0 0 new D6h genus #   148 with  2160 species is 0:0:2:2:1,3:4,5
family= 4 2 0 0 0 0 new D6h genus #   149 with   540 species is 0:0:2:2:1,4:1,4
family= 4 2 0 0 0 0 new D6h genus #   150 with  2160 species is 0:0:2:2:1,4:3,4
family= 4 2 0 0 0 0 new D6h genus #   151 with  1080 species is 0:0:2:2:1,4:3,5
family= 4 2 0 0 0 0 new D6h genus #   152 with  1080 species is 0:0:2:2:3,4:3,4
family= 4 2 0 0 0 0 new D6h genus #   153 with  2160 species is 0:0:2:2:3,4:3,5
family= 4 2 0 0 0 0 new D6h genus #   154 with  1080 species is 0:0:2:2:3,4:4,5
family= 4 2 0 0 0 0 new D6h genus #   155 with   540 species is 0:0:2:2:3,5:3,5
family= 4 2 0 0 0 0 new D6h genus #   156 with  4320 species is 0:0:2:3:1,2:1,3
family= 4 2 0 0 0 0 new D6h genus #   157 with  4320 species is 0:0:2:3:1,2:1,4
family= 4 2 0 0 0 0 new D6h genus #   158 with  4320 species is 0:0:2:3:1,2:1,5
family= 4 2 0 0 0 0 new D6h genus #   159 with  4320 species is 0:0:2:3:1,2:3,4
family= 4 2 0 0 0 0 new D6h genus #   160 with  4320 species is 0:0:2:3:1,2:3,5
family= 4 2 0 0 0 0 new D6h genus #   161 with  4320 species is 0:0:2:3:1,2:4,5
family= 4 2 0 0 0 0 new D6h genus #   162 with  4320 species is 0:0:2:3:1,3:1,4
family= 4 2 0 0 0 0 new D6h genus #   163 with  4320 species is 0:0:2:3:1,3:1,5
family= 4 2 0 0 0 0 new D6h genus #   164 with  4320 species is 0:0:2:3:1,3:2,4
family= 4 2 0 0 0 0 new D6h genus #   165 with  4320 species is 0:0:2:3:1,3:2,5
family= 4 2 0 0 0 0 new D6h genus #   166 with  4320 species is 0:0:2:3:1,3:4,5
family= 4 2 0 0 0 0 new D6h genus #   167 with  2160 species is 0:0:2:3:1,4:1,4
family= 4 2 0 0 0 0 new D6h genus #   168 with  4320 species is 0:0:2:3:1,4:1,5
family= 4 2 0 0 0 0 new D6h genus #   169 with  4320 species is 0:0:2:3:1,4:2,3
family= 4 2 0 0 0 0 new D6h genus #   170 with  4320 species is 0:0:2:3:1,4:2,4
family= 4 2 0 0 0 0 new D6h genus #   171 with  4320 species is 0:0:2:3:1,4:2,5
family= 4 2 0 0 0 0 new D6h genus #   172 with  4320 species is 0:0:2:3:1,4:3,4
family= 4 2 0 0 0 0 new D6h genus #   173 with  4320 species is 0:0:2:3:1,4:3,5
family= 4 2 0 0 0 0 new D6h genus #   174 with  4320 species is 0:0:2:3:1,4:4,5
family= 4 2 0 0 0 0 new D6h genus #   175 with  2160 species is 0:0:2:3:1,5:1,5
family= 4 2 0 0 0 0 new D6h genus #   176 with  4320 species is 0:0:2:3:1,5:2,3
family= 4 2 0 0 0 0 new D6h genus #   177 with  4320 species is 0:0:2:3:1,5:2,4
family= 4 2 0 0 0 0 new D6h genus #   178 with  4320 species is 0:0:2:3:1,5:2,5
family= 4 2 0 0 0 0 new D6h genus #   179 with  4320 species is 0:0:2:3:1,5:3,4
family= 4 2 0 0 0 0 new D6h genus #   180 with  4320 species is 0:0:2:3:1,5:3,5
family= 4 2 0 0 0 0 new D6h genus #   181 with  4320 species is 0:0:2:3:1,5:4,5
family= 4 2 0 0 0 0 new D6h genus #   182 with  4320 species is 0:0:2:3:2,3:4,5
family= 4 2 0 0 0 0 new D6h genus #   183 with  4320 species is 0:0:2:3:2,4:3,4
family= 4 2 0 0 0 0 new D6h genus #   184 with  4320 species is 0:0:2:3:2,4:3,5
family= 4 2 0 0 0 0 new D6h genus #   185 with  4320 species is 0:0:2:3:2,4:4,5
family= 4 2 0 0 0 0 new D6h genus #   186 with  4320 species is 0:0:2:3:2,5:3,4
family= 4 2 0 0 0 0 new D6h genus #   187 with  4320 species is 0:0:2:3:2,5:3,5
family= 4 2 0 0 0 0 new D6h genus #   188 with  4320 species is 0:0:2:3:2,5:4,5
family= 4 2 0 0 0 0 new D6h genus #   189 with  4320 species is 0:0:2:3:3,4:4,5
family= 4 2 0 0 0 0 new D6h genus #   190 with  4320 species is 0:0:2:3:3,5:4,5
family= 4 2 0 0 0 0 new D6h genus #   191 with  2160 species is 0:0:2:3:4,5:4,5
family= 4 2 0 0 0 0 new D6h genus #   192 with  4320 species is 0:0:2:4:1,2:1,3
family= 4 2 0 0 0 0 new D6h genus #   193 with  4320 species is 0:0:2:4:1,2:1,4
family= 4 2 0 0 0 0 new D6h genus #   194 with  4320 species is 0:0:2:4:1,2:1,5
family= 4 2 0 0 0 0 new D6h genus #   195 with  4320 species is 0:0:2:4:1,2:3,4
family= 4 2 0 0 0 0 new D6h genus #   196 with  4320 species is 0:0:2:4:1,2:3,5
family= 4 2 0 0 0 0 new D6h genus #   197 with  2160 species is 0:0:2:4:1,2:4,5
family= 4 2 0 0 0 0 new D6h genus #   198 with  2160 species is 0:0:2:4:1,3:1,3
family= 4 2 0 0 0 0 new D6h genus #   199 with  4320 species is 0:0:2:4:1,3:1,4
family= 4 2 0 0 0 0 new D6h genus #   200 with  4320 species is 0:0:2:4:1,3:1,5
family= 4 2 0 0 0 0 new D6h genus #   201 with  4320 species is 0:0:2:4:1,3:2,3
family= 4 2 0 0 0 0 new D6h genus #   202 with  4320 species is 0:0:2:4:1,3:2,4
family= 4 2 0 0 0 0 new D6h genus #   203 with  4320 species is 0:0:2:4:1,3:2,5
family= 4 2 0 0 0 0 new D6h genus #   204 with  4320 species is 0:0:2:4:1,3:3,4
family= 4 2 0 0 0 0 new D6h genus #   205 with  2160 species is 0:0:2:4:1,3:3,5
family= 4 2 0 0 0 0 new D6h genus #   206 with  4320 species is 0:0:2:4:1,4:1,5
family= 4 2 0 0 0 0 new D6h genus #   207 with  4320 species is 0:0:2:4:1,4:2,3
family= 4 2 0 0 0 0 new D6h genus #   208 with  2160 species is 0:0:2:4:1,4:2,5
family= 4 2 0 0 0 0 new D6h genus #   209 with  1080 species is 0:0:2:4:1,5:1,5
family= 4 2 0 0 0 0 new D6h genus #   210 with  4320 species is 0:0:2:4:1,5:2,3
family= 4 2 0 0 0 0 new D6h genus #   211 with  2160 species is 0:0:2:4:1,5:2,4
family= 4 2 0 0 0 0 new D6h genus #   212 with  2160 species is 0:0:2:4:2,3:3,4
family= 4 2 0 0 0 0 new D6h genus #   213 with   540 species is 0:0:3:3:1,2:1,2
family= 4 2 0 0 0 0 new D6h genus #   214 with  2160 species is 0:0:3:3:1,2:1,4
family= 4 2 0 0 0 0 new D6h genus #   215 with  2160 species is 0:0:3:3:1,2:1,5
family= 4 2 0 0 0 0 new D6h genus #   216 with   540 species is 0:0:3:3:1,2:4,5
family= 4 2 0 0 0 0 new D6h genus #   217 with   540 species is 0:0:3:3:1,4:1,4
family= 4 2 0 0 0 0 new D6h genus #   218 with  2160 species is 0:0:3:3:1,4:1,5
family= 4 2 0 0 0 0 new D6h genus #   219 with   540 species is 0:0:3:3:1,4:2,5
family= 4 2 0 0 0 0 new D6h genus #   220 with   540 species is 0:0:3:3:1,5:1,5
family= 4 2 0 0 0 0 new D6h genus #   221 with   540 species is 0:0:3:3:1,5:2,4
family= 4 2 0 0 0 0 new D6h genus #   222 with  4320 species is 0:1:2:3:0,1:2,3
family= 4 2 0 0 0 0 new D6h genus #   223 with  8640 species is 0:1:2:3:0,1:2,4
family= 4 2 0 0 0 0 new D6h genus #   224 with  8640 species is 0:1:2:3:0,1:2,5
family= 4 2 0 0 0 0 new D6h genus #   225 with  8640 species is 0:1:2:3:0,1:3,4
family= 4 2 0 0 0 0 new D6h genus #   226 with  8640 species is 0:1:2:3:0,1:3,5
family= 4 2 0 0 0 0 new D6h genus #   227 with  8640 species is 0:1:2:3:0,1:4,5
family= 4 2 0 0 0 0 new D6h genus #   228 with  4320 species is 0:1:2:3:0,2:1,3
family= 4 2 0 0 0 0 new D6h genus #   229 with  8640 species is 0:1:2:3:0,2:1,4
family= 4 2 0 0 0 0 new D6h genus #   230 with  8640 species is 0:1:2:3:0,2:1,5
family= 4 2 0 0 0 0 new D6h genus #   231 with  8640 species is 0:1:2:3:0,2:3,4
family= 4 2 0 0 0 0 new D6h genus #   232 with  8640 species is 0:1:2:3:0,2:3,5
family= 4 2 0 0 0 0 new D6h genus #   233 with  8640 species is 0:1:2:3:0,2:4,5
family= 4 2 0 0 0 0 new D6h genus #   234 with  4320 species is 0:1:2:3:0,3:1,2
family= 4 2 0 0 0 0 new D6h genus #   235 with  8640 species is 0:1:2:3:0,3:1,4
family= 4 2 0 0 0 0 new D6h genus #   236 with  8640 species is 0:1:2:3:0,3:1,5
family= 4 2 0 0 0 0 new D6h genus #   237 with  4320 species is 0:1:2:3:0,3:4,5
family= 4 2 0 0 0 0 new D6h genus #   238 with  8640 species is 0:1:2:3:0,4:1,2
family= 4 2 0 0 0 0 new D6h genus #   239 with  8640 species is 0:1:2:3:0,4:1,4
family= 4 2 0 0 0 0 new D6h genus #   240 with  8640 species is 0:1:2:3:0,4:1,5
family= 4 2 0 0 0 0 new D6h genus #   241 with  8640 species is 0:1:2:3:0,4:2,4
family= 4 2 0 0 0 0 new D6h genus #   242 with  8640 species is 0:1:2:3:0,4:2,5
family= 4 2 0 0 0 0 new D6h genus #   243 with  8640 species is 0:1:2:3:0,4:3,4
family= 4 2 0 0 0 0 new D6h genus #   244 with  4320 species is 0:1:2:3:0,4:3,5
family= 4 2 0 0 0 0 new D6h genus #   245 with  8640 species is 0:1:2:3:0,4:4,5
family= 4 2 0 0 0 0 new D6h genus #   246 with  8640 species is 0:1:2:3:0,5:1,2
family= 4 2 0 0 0 0 new D6h genus #   247 with  8640 species is 0:1:2:3:0,5:1,4
family= 4 2 0 0 0 0 new D6h genus #   248 with  8640 species is 0:1:2:3:0,5:1,5
family= 4 2 0 0 0 0 new D6h genus #   249 with  8640 species is 0:1:2:3:0,5:2,4
family= 4 2 0 0 0 0 new D6h genus #   250 with  8640 species is 0:1:2:3:0,5:2,5
family= 4 2 0 0 0 0 new D6h genus #   251 with  4320 species is 0:1:2:3:0,5:3,4
family= 4 2 0 0 0 0 new D6h genus #   252 with  8640 species is 0:1:2:3:0,5:4,5
family= 4 2 0 0 0 0 new D6h genus #   253 with  4320 species is 0:1:2:3:1,2:4,5
family= 4 2 0 0 0 0 new D6h genus #   254 with  8640 species is 0:1:2:3:1,4:2,4
family= 4 2 0 0 0 0 new D6h genus #   255 with  4320 species is 0:1:2:3:1,4:2,5
family= 4 2 0 0 0 0 new D6h genus #   256 with  8640 species is 0:1:2:3:1,4:4,5
family= 4 2 0 0 0 0 new D6h genus #   257 with  4320 species is 0:1:2:3:1,5:2,4
family= 4 2 0 0 0 0 new D6h genus #   258 with  8640 species is 0:1:2:3:1,5:4,5
family= 4 2 0 0 0 0 new D6h genus #   259 with  2160 species is 0:1:2:3:4,5:4,5
family= 4 2 0 0 0 0 new D6h genus #   260 with  8640 species is 0:1:2:4:0,1:2,3
family= 4 2 0 0 0 0 new D6h genus #   261 with  8640 species is 0:1:2:4:0,1:2,4
family= 4 2 0 0 0 0 new D6h genus #   262 with  8640 species is 0:1:2:4:0,1:2,5
family= 4 2 0 0 0 0 new D6h genus #   263 with  8640 species is 0:1:2:4:0,1:3,4
family= 4 2 0 0 0 0 new D6h genus #   264 with  8640 species is 0:1:2:4:0,1:3,5
family= 4 2 0 0 0 0 new D6h genus #   265 with  8640 species is 0:1:2:4:0,1:4,5
family= 4 2 0 0 0 0 new D6h genus #   266 with  8640 species is 0:1:2:4:0,2:1,3
family= 4 2 0 0 0 0 new D6h genus #   267 with  4320 species is 0:1:2:4:0,2:1,4
family= 4 2 0 0 0 0 new D6h genus #   268 with  8640 species is 0:1:2:4:0,2:3,4
family= 4 2 0 0 0 0 new D6h genus #   269 with  4320 species is 0:1:2:4:0,2:3,5
family= 4 2 0 0 0 0 new D6h genus #   270 with  8640 species is 0:1:2:4:0,3:1,3
family= 4 2 0 0 0 0 new D6h genus #   271 with  8640 species is 0:1:2:4:0,3:1,4
family= 4 2 0 0 0 0 new D6h genus #   272 with  8640 species is 0:1:2:4:0,3:1,5
family= 4 2 0 0 0 0 new D6h genus #   273 with  8640 species is 0:1:2:4:0,3:2,3
family= 4 2 0 0 0 0 new D6h genus #   274 with  8640 species is 0:1:2:4:0,3:2,4
family= 4 2 0 0 0 0 new D6h genus #   275 with  4320 species is 0:1:2:4:0,3:2,5
family= 4 2 0 0 0 0 new D6h genus #   276 with  8640 species is 0:1:2:4:0,3:3,4
family= 4 2 0 0 0 0 new D6h genus #   277 with  8640 species is 0:1:2:4:0,3:3,5
family= 4 2 0 0 0 0 new D6h genus #   278 with  8640 species is 0:1:2:4:0,3:4,5
family= 4 2 0 0 0 0 new D6h genus #   279 with  8640 species is 0:1:2:4:0,4:1,3
family= 4 2 0 0 0 0 new D6h genus #   280 with  8640 species is 0:1:2:4:0,4:1,5
family= 4 2 0 0 0 0 new D6h genus #   281 with  8640 species is 0:1:2:4:0,4:2,3
family= 4 2 0 0 0 0 new D6h genus #   282 with  8640 species is 0:1:2:4:0,4:3,5
family= 4 2 0 0 0 0 new D6h genus #   283 with  8640 species is 0:1:2:4:0,5:1,3
family= 4 2 0 0 0 0 new D6h genus #   284 with  8640 species is 0:1:2:4:0,5:1,4
family= 4 2 0 0 0 0 new D6h genus #   285 with  8640 species is 0:1:2:4:0,5:1,5
family= 4 2 0 0 0 0 new D6h genus #   286 with  4320 species is 0:1:2:4:0,5:2,3
family= 4 2 0 0 0 0 new D6h genus #   287 with  8640 species is 0:1:2:4:0,5:3,4
family= 4 2 0 0 0 0 new D6h genus #   288 with  8640 species is 0:1:2:4:0,5:3,5
family= 4 2 0 0 0 0 new D6h genus #   289 with  8640 species is 0:1:2:4:0,5:4,5
family= 4 2 0 0 0 0 new D6h genus #   290 with  8640 species is 0:1:2:4:1,3:3,4
family= 4 2 0 0 0 0 new D6h genus #   291 with  8640 species is 0:1:2:4:1,3:3,5
family= 4 2 0 0 0 0 new D6h genus #   292 with  8640 species is 0:1:2:4:1,3:4,5
family= 4 2 0 0 0 0 new D6h genus #   293 with  4320 species is 0:1:2:4:1,4:3,5
family= 4 2 0 0 0 0 new D6h genus #   294 with  8640 species is 0:1:2:4:3,4:3,5
family= 4 2 0 0 0 0 new D6h genus #   295 with  2160 species is 0:1:2:4:3,5:3,5
family= 4 2 0 0 0 0 new D6h genus #   296 with  8640 species is 0:1:3:4:0,1:2,3
family= 4 2 0 0 0 0 new D6h genus #   297 with  8640 species is 0:1:3:4:0,1:2,4
family= 4 2 0 0 0 0 new D6h genus #   298 with  4320 species is 0:1:3:4:0,1:2,5
family= 4 2 0 0 0 0 new D6h genus #   299 with  2160 species is 0:1:3:4:0,1:3,4
family= 4 2 0 0 0 0 new D6h genus #   300 with  8640 species is 0:1:3:4:0,2:1,2
family= 4 2 0 0 0 0 new D6h genus #   301 with  8640 species is 0:1:3:4:0,2:1,3
family= 4 2 0 0 0 0 new D6h genus #   302 with  8640 species is 0:1:3:4:0,2:1,4
family= 4 2 0 0 0 0 new D6h genus #   303 with  4320 species is 0:1:3:4:0,2:1,5
family= 4 2 0 0 0 0 new D6h genus #   304 with  8640 species is 0:1:3:4:0,2:2,3
family= 4 2 0 0 0 0 new D6h genus #   305 with  4320 species is 0:1:3:4:0,2:2,4
family= 4 2 0 0 0 0 new D6h genus #   306 with  8640 species is 0:1:3:4:0,2:2,5
family= 4 2 0 0 0 0 new D6h genus #   307 with  4320 species is 0:1:3:4:0,2:3,5
family= 4 2 0 0 0 0 new D6h genus #   308 with  8640 species is 0:1:3:4:0,2:4,5
family= 4 2 0 0 0 0 new D6h genus #   309 with  8640 species is 0:1:3:4:0,3:1,2
family= 4 2 0 0 0 0 new D6h genus #   310 with  2160 species is 0:1:3:4:0,3:1,4
family= 4 2 0 0 0 0 new D6h genus #   311 with  4320 species is 0:1:3:4:0,3:2,5
family= 4 2 0 0 0 0 new D6h genus #   312 with  8640 species is 0:1:3:4:0,4:1,2
family= 4 2 0 0 0 0 new D6h genus #   313 with  2160 species is 0:1:3:4:0,4:1,3
family= 4 2 0 0 0 0 new D6h genus #   314 with  4320 species is 0:1:3:4:0,4:2,5
family= 4 2 0 0 0 0 new D6h genus #   315 with  4320 species is 0:1:3:4:0,5:1,2
family= 4 2 0 0 0 0 new D6h genus #   316 with  4320 species is 0:1:3:4:0,5:2,3
family= 4 2 0 0 0 0 new D6h genus #   317 with  8640 species is 0:1:3:4:0,5:2,5
family= 4 2 0 0 0 0 new D6h genus #   318 with  4320 species is 0:1:3:4:0,5:4,5
family= 4 2 0 0 0 0 new D6h genus #   319 with  1080 species is 0:1:3:4:2,5:2,5
Nber of genera for this family=  319
 
family= 3 3 0 0 0 0
 
family= 3 3 0 0 0 0 new D6h genus #     1 with  4320 species is 0:0:1:1,2:2,3:3,4
family= 3 3 0 0 0 0 new D6h genus #     2 with  4320 species is 0:0:1:1,2:2,3:3,5
family= 3 3 0 0 0 0 new D6h genus #     3 with  4320 species is 0:0:1:1,2:2,3:4,5
family= 3 3 0 0 0 0 new D6h genus #     4 with  4320 species is 0:0:1:1,2:2,4:3,4
family= 3 3 0 0 0 0 new D6h genus #     5 with  4320 species is 0:0:1:1,2:2,4:3,5
family= 3 3 0 0 0 0 new D6h genus #     6 with  4320 species is 0:0:1:1,2:2,4:4,5
family= 3 3 0 0 0 0 new D6h genus #     7 with  4320 species is 0:0:1:1,2:2,5:3,4
family= 3 3 0 0 0 0 new D6h genus #     8 with  4320 species is 0:0:1:1,2:2,5:3,5
family= 3 3 0 0 0 0 new D6h genus #     9 with  4320 species is 0:0:1:1,2:2,5:4,5
family= 3 3 0 0 0 0 new D6h genus #    10 with  2160 species is 0:0:1:1,2:3,4:3,4
family= 3 3 0 0 0 0 new D6h genus #    11 with  4320 species is 0:0:1:1,2:3,4:3,5
family= 3 3 0 0 0 0 new D6h genus #    12 with  4320 species is 0:0:1:1,2:3,4:4,5
family= 3 3 0 0 0 0 new D6h genus #    13 with  2160 species is 0:0:1:1,2:3,5:3,5
family= 3 3 0 0 0 0 new D6h genus #    14 with  4320 species is 0:0:1:1,2:3,5:4,5
family= 3 3 0 0 0 0 new D6h genus #    15 with  2160 species is 0:0:1:1,2:4,5:4,5
family= 3 3 0 0 0 0 new D6h genus #    16 with  4320 species is 0:0:1:1,3:2,3:2,4
family= 3 3 0 0 0 0 new D6h genus #    17 with  4320 species is 0:0:1:1,3:2,3:2,5
family= 3 3 0 0 0 0 new D6h genus #    18 with  4320 species is 0:0:1:1,3:2,3:4,5
family= 3 3 0 0 0 0 new D6h genus #    19 with  2160 species is 0:0:1:1,3:2,4:2,4
family= 3 3 0 0 0 0 new D6h genus #    20 with  4320 species is 0:0:1:1,3:2,4:2,5
family= 3 3 0 0 0 0 new D6h genus #    21 with  4320 species is 0:0:1:1,3:2,4:3,4
family= 3 3 0 0 0 0 new D6h genus #    22 with  4320 species is 0:0:1:1,3:2,4:3,5
family= 3 3 0 0 0 0 new D6h genus #    23 with  4320 species is 0:0:1:1,3:2,4:4,5
family= 3 3 0 0 0 0 new D6h genus #    24 with  2160 species is 0:0:1:1,3:2,5:2,5
family= 3 3 0 0 0 0 new D6h genus #    25 with  4320 species is 0:0:1:1,3:2,5:3,4
family= 3 3 0 0 0 0 new D6h genus #    26 with  4320 species is 0:0:1:1,3:2,5:3,5
family= 3 3 0 0 0 0 new D6h genus #    27 with  4320 species is 0:0:1:1,3:2,5:4,5
family= 3 3 0 0 0 0 new D6h genus #    28 with  4320 species is 0:0:1:1,3:3,4:4,5
family= 3 3 0 0 0 0 new D6h genus #    29 with  4320 species is 0:0:1:1,3:3,5:4,5
family= 3 3 0 0 0 0 new D6h genus #    30 with  2160 species is 0:0:1:1,3:4,5:4,5
family= 3 3 0 0 0 0 new D6h genus #    31 with  2160 species is 0:0:1:1,4:2,3:2,3
family= 3 3 0 0 0 0 new D6h genus #    32 with  4320 species is 0:0:1:1,4:2,3:2,4
family= 3 3 0 0 0 0 new D6h genus #    33 with  4320 species is 0:0:1:1,4:2,3:2,5
family= 3 3 0 0 0 0 new D6h genus #    34 with  4320 species is 0:0:1:1,4:2,3:3,4
family= 3 3 0 0 0 0 new D6h genus #    35 with  4320 species is 0:0:1:1,4:2,3:3,5
family= 3 3 0 0 0 0 new D6h genus #    36 with  4320 species is 0:0:1:1,4:2,3:4,5
family= 3 3 0 0 0 0 new D6h genus #    37 with  4320 species is 0:0:1:1,4:2,4:2,5
family= 3 3 0 0 0 0 new D6h genus #    38 with  4320 species is 0:0:1:1,4:2,4:3,5
family= 3 3 0 0 0 0 new D6h genus #    39 with  2160 species is 0:0:1:1,4:2,5:2,5
family= 3 3 0 0 0 0 new D6h genus #    40 with  4320 species is 0:0:1:1,4:2,5:3,4
family= 3 3 0 0 0 0 new D6h genus #    41 with  4320 species is 0:0:1:1,4:2,5:3,5
family= 3 3 0 0 0 0 new D6h genus #    42 with  4320 species is 0:0:1:1,4:2,5:4,5
family= 3 3 0 0 0 0 new D6h genus #    43 with  4320 species is 0:0:1:1,4:3,4:3,5
family= 3 3 0 0 0 0 new D6h genus #    44 with  2160 species is 0:0:1:1,4:3,5:3,5
family= 3 3 0 0 0 0 new D6h genus #    45 with  4320 species is 0:0:1:1,4:3,5:4,5
family= 3 3 0 0 0 0 new D6h genus #    46 with  2160 species is 0:0:1:1,5:2,3:2,3
family= 3 3 0 0 0 0 new D6h genus #    47 with  4320 species is 0:0:1:1,5:2,3:2,4
family= 3 3 0 0 0 0 new D6h genus #    48 with  4320 species is 0:0:1:1,5:2,3:2,5
family= 3 3 0 0 0 0 new D6h genus #    49 with  4320 species is 0:0:1:1,5:2,3:3,4
family= 3 3 0 0 0 0 new D6h genus #    50 with  4320 species is 0:0:1:1,5:2,3:3,5
family= 3 3 0 0 0 0 new D6h genus #    51 with  4320 species is 0:0:1:1,5:2,3:4,5
family= 3 3 0 0 0 0 new D6h genus #    52 with  2160 species is 0:0:1:1,5:2,4:2,4
family= 3 3 0 0 0 0 new D6h genus #    53 with  4320 species is 0:0:1:1,5:2,4:2,5
family= 3 3 0 0 0 0 new D6h genus #    54 with  4320 species is 0:0:1:1,5:2,4:3,4
family= 3 3 0 0 0 0 new D6h genus #    55 with  4320 species is 0:0:1:1,5:2,4:3,5
family= 3 3 0 0 0 0 new D6h genus #    56 with  4320 species is 0:0:1:1,5:2,4:4,5
family= 3 3 0 0 0 0 new D6h genus #    57 with  4320 species is 0:0:1:1,5:2,5:3,4
family= 3 3 0 0 0 0 new D6h genus #    58 with  2160 species is 0:0:1:1,5:3,4:3,4
family= 3 3 0 0 0 0 new D6h genus #    59 with  4320 species is 0:0:1:1,5:3,4:3,5
family= 3 3 0 0 0 0 new D6h genus #    60 with  4320 species is 0:0:1:1,5:3,4:4,5
family= 3 3 0 0 0 0 new D6h genus #    61 with  2160 species is 0:0:1:2,3:2,3:4,5
family= 3 3 0 0 0 0 new D6h genus #    62 with  4320 species is 0:0:1:2,3:2,4:3,4
family= 3 3 0 0 0 0 new D6h genus #    63 with  4320 species is 0:0:1:2,3:2,4:3,5
family= 3 3 0 0 0 0 new D6h genus #    64 with  4320 species is 0:0:1:2,3:2,4:4,5
family= 3 3 0 0 0 0 new D6h genus #    65 with  4320 species is 0:0:1:2,3:2,5:3,4
family= 3 3 0 0 0 0 new D6h genus #    66 with  4320 species is 0:0:1:2,3:2,5:3,5
family= 3 3 0 0 0 0 new D6h genus #    67 with  4320 species is 0:0:1:2,3:2,5:4,5
family= 3 3 0 0 0 0 new D6h genus #    68 with  4320 species is 0:0:1:2,3:3,4:4,5
family= 3 3 0 0 0 0 new D6h genus #    69 with  4320 species is 0:0:1:2,3:3,5:4,5
family= 3 3 0 0 0 0 new D6h genus #    70 with  2160 species is 0:0:1:2,3:4,5:4,5
family= 3 3 0 0 0 0 new D6h genus #    71 with  2160 species is 0:0:1:2,4:2,4:3,5
family= 3 3 0 0 0 0 new D6h genus #    72 with  4320 species is 0:0:1:2,4:2,5:3,4
family= 3 3 0 0 0 0 new D6h genus #    73 with  4320 species is 0:0:1:2,4:2,5:3,5
family= 3 3 0 0 0 0 new D6h genus #    74 with  4320 species is 0:0:1:2,4:2,5:4,5
family= 3 3 0 0 0 0 new D6h genus #    75 with  4320 species is 0:0:1:2,4:3,4:3,5
family= 3 3 0 0 0 0 new D6h genus #    76 with  2160 species is 0:0:1:2,4:3,5:3,5
family= 3 3 0 0 0 0 new D6h genus #    77 with  4320 species is 0:0:1:2,4:3,5:4,5
family= 3 3 0 0 0 0 new D6h genus #    78 with  2160 species is 0:0:1:2,5:2,5:3,4
family= 3 3 0 0 0 0 new D6h genus #    79 with  2160 species is 0:0:1:2,5:3,4:3,4
family= 3 3 0 0 0 0 new D6h genus #    80 with  4320 species is 0:0:1:2,5:3,4:3,5
family= 3 3 0 0 0 0 new D6h genus #    81 with  4320 species is 0:0:1:2,5:3,4:4,5
family= 3 3 0 0 0 0 new D6h genus #    82 with  4320 species is 0:0:1:3,4:3,5:4,5
family= 3 3 0 0 0 0 new D6h genus #    83 with  4320 species is 0:0:2:1,2:1,3:3,4
family= 3 3 0 0 0 0 new D6h genus #    84 with  4320 species is 0:0:2:1,2:1,3:3,5
family= 3 3 0 0 0 0 new D6h genus #    85 with  4320 species is 0:0:2:1,2:1,3:4,5
family= 3 3 0 0 0 0 new D6h genus #    86 with  4320 species is 0:0:2:1,2:1,4:3,4
family= 3 3 0 0 0 0 new D6h genus #    87 with  4320 species is 0:0:2:1,2:1,4:3,5
family= 3 3 0 0 0 0 new D6h genus #    88 with  4320 species is 0:0:2:1,2:1,4:4,5
family= 3 3 0 0 0 0 new D6h genus #    89 with  4320 species is 0:0:2:1,2:1,5:3,4
family= 3 3 0 0 0 0 new D6h genus #    90 with  4320 species is 0:0:2:1,2:1,5:3,5
family= 3 3 0 0 0 0 new D6h genus #    91 with  4320 species is 0:0:2:1,2:1,5:4,5
family= 3 3 0 0 0 0 new D6h genus #    92 with  2160 species is 0:0:2:1,2:3,4:3,4
family= 3 3 0 0 0 0 new D6h genus #    93 with  4320 species is 0:0:2:1,2:3,4:3,5
family= 3 3 0 0 0 0 new D6h genus #    94 with  4320 species is 0:0:2:1,2:3,4:4,5
family= 3 3 0 0 0 0 new D6h genus #    95 with  2160 species is 0:0:2:1,2:3,5:3,5
family= 3 3 0 0 0 0 new D6h genus #    96 with  4320 species is 0:0:2:1,2:3,5:4,5
family= 3 3 0 0 0 0 new D6h genus #    97 with  2160 species is 0:0:2:1,2:4,5:4,5
family= 3 3 0 0 0 0 new D6h genus #    98 with  2160 species is 0:0:2:1,3:1,3:2,4
family= 3 3 0 0 0 0 new D6h genus #    99 with  2160 species is 0:0:2:1,3:1,3:2,5
family= 3 3 0 0 0 0 new D6h genus #   100 with  2160 species is 0:0:2:1,3:1,3:4,5
family= 3 3 0 0 0 0 new D6h genus #   101 with  4320 species is 0:0:2:1,3:1,4:2,3
family= 3 3 0 0 0 0 new D6h genus #   102 with  4320 species is 0:0:2:1,3:1,4:2,4
family= 3 3 0 0 0 0 new D6h genus #   103 with  4320 species is 0:0:2:1,3:1,4:2,5
family= 3 3 0 0 0 0 new D6h genus #   104 with  4320 species is 0:0:2:1,3:1,4:3,4
family= 3 3 0 0 0 0 new D6h genus #   105 with  4320 species is 0:0:2:1,3:1,4:3,5
family= 3 3 0 0 0 0 new D6h genus #   106 with  4320 species is 0:0:2:1,3:1,4:4,5
family= 3 3 0 0 0 0 new D6h genus #   107 with  4320 species is 0:0:2:1,3:1,5:2,3
family= 3 3 0 0 0 0 new D6h genus #   108 with  4320 species is 0:0:2:1,3:1,5:2,4
family= 3 3 0 0 0 0 new D6h genus #   109 with  4320 species is 0:0:2:1,3:1,5:2,5
family= 3 3 0 0 0 0 new D6h genus #   110 with  4320 species is 0:0:2:1,3:1,5:3,4
family= 3 3 0 0 0 0 new D6h genus #   111 with  4320 species is 0:0:2:1,3:1,5:3,5
family= 3 3 0 0 0 0 new D6h genus #   112 with  4320 species is 0:0:2:1,3:1,5:4,5
family= 3 3 0 0 0 0 new D6h genus #   113 with  4320 species is 0:0:2:1,3:2,3:4,5
family= 3 3 0 0 0 0 new D6h genus #   114 with  4320 species is 0:0:2:1,3:2,4:3,4
family= 3 3 0 0 0 0 new D6h genus #   115 with  4320 species is 0:0:2:1,3:2,4:3,5
family= 3 3 0 0 0 0 new D6h genus #   116 with  4320 species is 0:0:2:1,3:2,4:4,5
family= 3 3 0 0 0 0 new D6h genus #   117 with  4320 species is 0:0:2:1,3:2,5:3,4
family= 3 3 0 0 0 0 new D6h genus #   118 with  4320 species is 0:0:2:1,3:2,5:3,5
family= 3 3 0 0 0 0 new D6h genus #   119 with  4320 species is 0:0:2:1,3:2,5:4,5
family= 3 3 0 0 0 0 new D6h genus #   120 with  4320 species is 0:0:2:1,3:3,4:4,5
family= 3 3 0 0 0 0 new D6h genus #   121 with  4320 species is 0:0:2:1,3:3,5:4,5
family= 3 3 0 0 0 0 new D6h genus #   122 with  2160 species is 0:0:2:1,3:4,5:4,5
family= 3 3 0 0 0 0 new D6h genus #   123 with  2160 species is 0:0:2:1,4:1,4:2,3
family= 3 3 0 0 0 0 new D6h genus #   124 with  2160 species is 0:0:2:1,4:1,4:2,5
family= 3 3 0 0 0 0 new D6h genus #   125 with  2160 species is 0:0:2:1,4:1,4:3,5
family= 3 3 0 0 0 0 new D6h genus #   126 with  4320 species is 0:0:2:1,4:1,5:2,3
family= 3 3 0 0 0 0 new D6h genus #   127 with  4320 species is 0:0:2:1,4:1,5:2,4
family= 3 3 0 0 0 0 new D6h genus #   128 with  4320 species is 0:0:2:1,4:1,5:2,5
family= 3 3 0 0 0 0 new D6h genus #   129 with  4320 species is 0:0:2:1,4:1,5:3,4
family= 3 3 0 0 0 0 new D6h genus #   130 with  4320 species is 0:0:2:1,4:1,5:3,5
family= 3 3 0 0 0 0 new D6h genus #   131 with  4320 species is 0:0:2:1,4:1,5:4,5
family= 3 3 0 0 0 0 new D6h genus #   132 with  4320 species is 0:0:2:1,4:2,3:3,4
family= 3 3 0 0 0 0 new D6h genus #   133 with  4320 species is 0:0:2:1,4:2,3:3,5
family= 3 3 0 0 0 0 new D6h genus #   134 with  4320 species is 0:0:2:1,4:2,3:4,5
family= 3 3 0 0 0 0 new D6h genus #   135 with  4320 species is 0:0:2:1,4:2,4:3,5
family= 3 3 0 0 0 0 new D6h genus #   136 with  4320 species is 0:0:2:1,4:2,5:3,4
family= 3 3 0 0 0 0 new D6h genus #   137 with  4320 species is 0:0:2:1,4:2,5:3,5
family= 3 3 0 0 0 0 new D6h genus #   138 with  4320 species is 0:0:2:1,4:2,5:4,5
family= 3 3 0 0 0 0 new D6h genus #   139 with  4320 species is 0:0:2:1,4:3,4:3,5
family= 3 3 0 0 0 0 new D6h genus #   140 with  2160 species is 0:0:2:1,4:3,5:3,5
family= 3 3 0 0 0 0 new D6h genus #   141 with  4320 species is 0:0:2:1,4:3,5:4,5
family= 3 3 0 0 0 0 new D6h genus #   142 with  2160 species is 0:0:2:1,5:1,5:2,3
family= 3 3 0 0 0 0 new D6h genus #   143 with  2160 species is 0:0:2:1,5:1,5:2,4
family= 3 3 0 0 0 0 new D6h genus #   144 with  2160 species is 0:0:2:1,5:1,5:3,4
family= 3 3 0 0 0 0 new D6h genus #   145 with  4320 species is 0:0:2:1,5:2,3:3,4
family= 3 3 0 0 0 0 new D6h genus #   146 with  4320 species is 0:0:2:1,5:2,3:3,5
family= 3 3 0 0 0 0 new D6h genus #   147 with  4320 species is 0:0:2:1,5:2,3:4,5
family= 3 3 0 0 0 0 new D6h genus #   148 with  4320 species is 0:0:2:1,5:2,4:3,4
family= 3 3 0 0 0 0 new D6h genus #   149 with  4320 species is 0:0:2:1,5:2,4:3,5
family= 3 3 0 0 0 0 new D6h genus #   150 with  4320 species is 0:0:2:1,5:2,4:4,5
family= 3 3 0 0 0 0 new D6h genus #   151 with  4320 species is 0:0:2:1,5:2,5:3,4
family= 3 3 0 0 0 0 new D6h genus #   152 with  2160 species is 0:0:2:1,5:3,4:3,4
family= 3 3 0 0 0 0 new D6h genus #   153 with  4320 species is 0:0:2:1,5:3,4:3,5
family= 3 3 0 0 0 0 new D6h genus #   154 with  4320 species is 0:0:2:1,5:3,4:4,5
family= 3 3 0 0 0 0 new D6h genus #   155 with  4320 species is 0:0:2:2,3:3,4:4,5
family= 3 3 0 0 0 0 new D6h genus #   156 with  4320 species is 0:0:2:2,3:3,5:4,5
family= 3 3 0 0 0 0 new D6h genus #   157 with  2160 species is 0:0:2:2,3:4,5:4,5
family= 3 3 0 0 0 0 new D6h genus #   158 with  4320 species is 0:0:2:2,4:3,4:3,5
family= 3 3 0 0 0 0 new D6h genus #   159 with  2160 species is 0:0:2:2,4:3,5:3,5
family= 3 3 0 0 0 0 new D6h genus #   160 with  4320 species is 0:0:2:2,4:3,5:4,5
family= 3 3 0 0 0 0 new D6h genus #   161 with  2160 species is 0:0:2:2,5:3,4:3,4
family= 3 3 0 0 0 0 new D6h genus #   162 with  4320 species is 0:0:2:2,5:3,4:3,5
family= 3 3 0 0 0 0 new D6h genus #   163 with  4320 species is 0:0:2:2,5:3,4:4,5
family= 3 3 0 0 0 0 new D6h genus #   164 with  4320 species is 0:0:2:3,4:3,5:4,5
family= 3 3 0 0 0 0 new D6h genus #   165 with  2160 species is 0:0:3:1,2:1,2:3,4
family= 3 3 0 0 0 0 new D6h genus #   166 with  2160 species is 0:0:3:1,2:1,2:3,5
family= 3 3 0 0 0 0 new D6h genus #   167 with  2160 species is 0:0:3:1,2:1,2:4,5
family= 3 3 0 0 0 0 new D6h genus #   168 with  4320 species is 0:0:3:1,2:1,3:2,4
family= 3 3 0 0 0 0 new D6h genus #   169 with  4320 species is 0:0:3:1,2:1,3:2,5
family= 3 3 0 0 0 0 new D6h genus #   170 with  4320 species is 0:0:3:1,2:1,3:4,5
family= 3 3 0 0 0 0 new D6h genus #   171 with  4320 species is 0:0:3:1,2:1,4:2,3
family= 3 3 0 0 0 0 new D6h genus #   172 with  4320 species is 0:0:3:1,2:1,4:2,4
family= 3 3 0 0 0 0 new D6h genus #   173 with  4320 species is 0:0:3:1,2:1,4:2,5
family= 3 3 0 0 0 0 new D6h genus #   174 with  4320 species is 0:0:3:1,2:1,4:3,4
family= 3 3 0 0 0 0 new D6h genus #   175 with  4320 species is 0:0:3:1,2:1,4:3,5
family= 3 3 0 0 0 0 new D6h genus #   176 with  4320 species is 0:0:3:1,2:1,4:4,5
family= 3 3 0 0 0 0 new D6h genus #   177 with  4320 species is 0:0:3:1,2:1,5:2,3
family= 3 3 0 0 0 0 new D6h genus #   178 with  4320 species is 0:0:3:1,2:1,5:2,4
family= 3 3 0 0 0 0 new D6h genus #   179 with  4320 species is 0:0:3:1,2:1,5:2,5
family= 3 3 0 0 0 0 new D6h genus #   180 with  4320 species is 0:0:3:1,2:1,5:3,4
family= 3 3 0 0 0 0 new D6h genus #   181 with  4320 species is 0:0:3:1,2:1,5:3,5
family= 3 3 0 0 0 0 new D6h genus #   182 with  2160 species is 0:0:3:1,2:1,5:4,5
family= 3 3 0 0 0 0 new D6h genus #   183 with  4320 species is 0:0:3:1,2:2,3:4,5
family= 3 3 0 0 0 0 new D6h genus #   184 with  4320 species is 0:0:3:1,2:2,4:3,4
family= 3 3 0 0 0 0 new D6h genus #   185 with  4320 species is 0:0:3:1,2:2,4:3,5
family= 3 3 0 0 0 0 new D6h genus #   186 with  2160 species is 0:0:3:1,2:2,4:4,5
family= 3 3 0 0 0 0 new D6h genus #   187 with  4320 species is 0:0:3:1,2:2,5:3,4
family= 3 3 0 0 0 0 new D6h genus #   188 with  4320 species is 0:0:3:1,2:2,5:3,5
family= 3 3 0 0 0 0 new D6h genus #   189 with  4320 species is 0:0:3:1,3:1,4:2,4
family= 3 3 0 0 0 0 new D6h genus #   190 with  4320 species is 0:0:3:1,3:1,4:2,5
family= 3 3 0 0 0 0 new D6h genus #   191 with  4320 species is 0:0:3:1,3:1,5:2,4
family= 3 3 0 0 0 0 new D6h genus #   192 with  4320 species is 0:0:3:1,3:1,5:2,5
family= 3 3 0 0 0 0 new D6h genus #   193 with  2160 species is 0:0:3:1,3:2,4:2,4
family= 3 3 0 0 0 0 new D6h genus #   194 with  4320 species is 0:0:3:1,3:2,4:2,5
family= 3 3 0 0 0 0 new D6h genus #   195 with  2160 species is 0:0:3:1,3:2,5:2,5
family= 3 3 0 0 0 0 new D6h genus #   196 with  2160 species is 0:0:3:1,4:1,4:2,3
family= 3 3 0 0 0 0 new D6h genus #   197 with  2160 species is 0:0:3:1,4:1,4:2,5
family= 3 3 0 0 0 0 new D6h genus #   198 with  4320 species is 0:0:3:1,4:1,5:2,3
family= 3 3 0 0 0 0 new D6h genus #   199 with  4320 species is 0:0:3:1,4:1,5:2,4
family= 3 3 0 0 0 0 new D6h genus #   200 with  2160 species is 0:0:3:1,4:1,5:2,5
family= 3 3 0 0 0 0 new D6h genus #   201 with  4320 species is 0:0:3:1,4:1,5:3,4
family= 3 3 0 0 0 0 new D6h genus #   202 with  4320 species is 0:0:3:1,4:2,3:2,4
family= 3 3 0 0 0 0 new D6h genus #   203 with  4320 species is 0:0:3:1,4:2,3:2,5
family= 3 3 0 0 0 0 new D6h genus #   204 with  2160 species is 0:0:3:1,4:2,4:2,5
family= 3 3 0 0 0 0 new D6h genus #   205 with  2160 species is 0:0:3:1,5:1,5:2,3
family= 3 3 0 0 0 0 new D6h genus #   206 with  1080 species is 0:0:3:1,5:1,5:2,4
family= 3 3 0 0 0 0 new D6h genus #   207 with  4320 species is 0:0:3:1,5:2,3:2,4
family= 3 3 0 0 0 0 new D6h genus #   208 with  1080 species is 0:0:3:1,5:2,4:2,4
family= 3 3 0 0 0 0 new D6h genus #   209 with  8640 species is 0:1:2:0,1:2,3:3,4
family= 3 3 0 0 0 0 new D6h genus #   210 with  8640 species is 0:1:2:0,1:2,3:3,5
family= 3 3 0 0 0 0 new D6h genus #   211 with  8640 species is 0:1:2:0,1:2,3:4,5
family= 3 3 0 0 0 0 new D6h genus #   212 with  8640 species is 0:1:2:0,1:2,4:3,4
family= 3 3 0 0 0 0 new D6h genus #   213 with  8640 species is 0:1:2:0,1:2,4:3,5
family= 3 3 0 0 0 0 new D6h genus #   214 with  8640 species is 0:1:2:0,1:2,4:4,5
family= 3 3 0 0 0 0 new D6h genus #   215 with  8640 species is 0:1:2:0,1:2,5:3,4
family= 3 3 0 0 0 0 new D6h genus #   216 with  8640 species is 0:1:2:0,1:2,5:3,5
family= 3 3 0 0 0 0 new D6h genus #   217 with  8640 species is 0:1:2:0,1:2,5:4,5
family= 3 3 0 0 0 0 new D6h genus #   218 with  4320 species is 0:1:2:0,1:3,4:3,4
family= 3 3 0 0 0 0 new D6h genus #   219 with  8640 species is 0:1:2:0,1:3,4:3,5
family= 3 3 0 0 0 0 new D6h genus #   220 with  8640 species is 0:1:2:0,1:3,4:4,5
family= 3 3 0 0 0 0 new D6h genus #   221 with  4320 species is 0:1:2:0,1:3,5:3,5
family= 3 3 0 0 0 0 new D6h genus #   222 with  8640 species is 0:1:2:0,1:3,5:4,5
family= 3 3 0 0 0 0 new D6h genus #   223 with  4320 species is 0:1:2:0,1:4,5:4,5
family= 3 3 0 0 0 0 new D6h genus #   224 with  8640 species is 0:1:2:0,2:1,3:3,4
family= 3 3 0 0 0 0 new D6h genus #   225 with  8640 species is 0:1:2:0,2:1,3:3,5
family= 3 3 0 0 0 0 new D6h genus #   226 with  8640 species is 0:1:2:0,2:1,3:4,5
family= 3 3 0 0 0 0 new D6h genus #   227 with  8640 species is 0:1:2:0,2:1,4:3,4
family= 3 3 0 0 0 0 new D6h genus #   228 with  4320 species is 0:1:2:0,2:1,4:3,5
family= 3 3 0 0 0 0 new D6h genus #   229 with  4320 species is 0:1:2:0,2:3,4:3,4
family= 3 3 0 0 0 0 new D6h genus #   230 with  8640 species is 0:1:2:0,2:3,4:3,5
family= 3 3 0 0 0 0 new D6h genus #   231 with  4320 species is 0:1:2:0,2:3,4:4,5
family= 3 3 0 0 0 0 new D6h genus #   232 with  2160 species is 0:1:2:0,2:3,5:3,5
family= 3 3 0 0 0 0 new D6h genus #   233 with  8640 species is 0:1:2:0,3:1,3:2,4
family= 3 3 0 0 0 0 new D6h genus #   234 with  8640 species is 0:1:2:0,3:1,3:2,5
family= 3 3 0 0 0 0 new D6h genus #   235 with  8640 species is 0:1:2:0,3:1,3:4,5
family= 3 3 0 0 0 0 new D6h genus #   236 with  8640 species is 0:1:2:0,3:1,4:2,3
family= 3 3 0 0 0 0 new D6h genus #   237 with  8640 species is 0:1:2:0,3:1,4:2,4
family= 3 3 0 0 0 0 new D6h genus #   238 with  4320 species is 0:1:2:0,3:1,4:2,5
family= 3 3 0 0 0 0 new D6h genus #   239 with  8640 species is 0:1:2:0,3:1,4:3,4
family= 3 3 0 0 0 0 new D6h genus #   240 with  8640 species is 0:1:2:0,3:1,4:3,5
family= 3 3 0 0 0 0 new D6h genus #   241 with  8640 species is 0:1:2:0,3:1,4:4,5
family= 3 3 0 0 0 0 new D6h genus #   242 with  8640 species is 0:1:2:0,3:1,5:2,3
family= 3 3 0 0 0 0 new D6h genus #   243 with  8640 species is 0:1:2:0,3:1,5:2,4
family= 3 3 0 0 0 0 new D6h genus #   244 with  8640 species is 0:1:2:0,3:1,5:3,4
family= 3 3 0 0 0 0 new D6h genus #   245 with  8640 species is 0:1:2:0,3:1,5:3,5
family= 3 3 0 0 0 0 new D6h genus #   246 with  8640 species is 0:1:2:0,3:1,5:4,5
family= 3 3 0 0 0 0 new D6h genus #   247 with  8640 species is 0:1:2:0,3:2,3:4,5
family= 3 3 0 0 0 0 new D6h genus #   248 with  8640 species is 0:1:2:0,3:2,4:3,4
family= 3 3 0 0 0 0 new D6h genus #   249 with  8640 species is 0:1:2:0,3:2,4:3,5
family= 3 3 0 0 0 0 new D6h genus #   250 with  8640 species is 0:1:2:0,3:2,4:4,5
family= 3 3 0 0 0 0 new D6h genus #   251 with  8640 species is 0:1:2:0,3:2,5:3,4
family= 3 3 0 0 0 0 new D6h genus #   252 with  4320 species is 0:1:2:0,3:2,5:3,5
family= 3 3 0 0 0 0 new D6h genus #   253 with  8640 species is 0:1:2:0,3:3,4:4,5
family= 3 3 0 0 0 0 new D6h genus #   254 with  8640 species is 0:1:2:0,3:3,5:4,5
family= 3 3 0 0 0 0 new D6h genus #   255 with  4320 species is 0:1:2:0,3:4,5:4,5
family= 3 3 0 0 0 0 new D6h genus #   256 with  8640 species is 0:1:2:0,4:1,3:2,3
family= 3 3 0 0 0 0 new D6h genus #   257 with  8640 species is 0:1:2:0,4:1,3:2,4
family= 3 3 0 0 0 0 new D6h genus #   258 with  8640 species is 0:1:2:0,4:1,3:3,4
family= 3 3 0 0 0 0 new D6h genus #   259 with  8640 species is 0:1:2:0,4:1,3:3,5
family= 3 3 0 0 0 0 new D6h genus #   260 with  8640 species is 0:1:2:0,4:1,3:4,5
family= 3 3 0 0 0 0 new D6h genus #   261 with  8640 species is 0:1:2:0,4:1,4:2,3
family= 3 3 0 0 0 0 new D6h genus #   262 with  8640 species is 0:1:2:0,4:1,4:3,5
family= 3 3 0 0 0 0 new D6h genus #   263 with  8640 species is 0:1:2:0,4:1,5:2,3
family= 3 3 0 0 0 0 new D6h genus #   264 with  8640 species is 0:1:2:0,4:1,5:3,4
family= 3 3 0 0 0 0 new D6h genus #   265 with  8640 species is 0:1:2:0,4:1,5:3,5
family= 3 3 0 0 0 0 new D6h genus #   266 with  8640 species is 0:1:2:0,4:1,5:4,5
family= 3 3 0 0 0 0 new D6h genus #   267 with  8640 species is 0:1:2:0,4:2,3:3,4
family= 3 3 0 0 0 0 new D6h genus #   268 with  8640 species is 0:1:2:0,4:2,3:3,5
family= 3 3 0 0 0 0 new D6h genus #   269 with  8640 species is 0:1:2:0,4:2,3:4,5
family= 3 3 0 0 0 0 new D6h genus #   270 with  4320 species is 0:1:2:0,4:2,4:3,5
family= 3 3 0 0 0 0 new D6h genus #   271 with  8640 species is 0:1:2:0,4:3,4:3,5
family= 3 3 0 0 0 0 new D6h genus #   272 with  4320 species is 0:1:2:0,4:3,5:3,5
family= 3 3 0 0 0 0 new D6h genus #   273 with  8640 species is 0:1:2:0,4:3,5:4,5
family= 3 3 0 0 0 0 new D6h genus #   274 with  8640 species is 0:1:2:0,5:1,3:2,3
family= 3 3 0 0 0 0 new D6h genus #   275 with  8640 species is 0:1:2:0,5:1,3:3,4
family= 3 3 0 0 0 0 new D6h genus #   276 with  8640 species is 0:1:2:0,5:1,3:3,5
family= 3 3 0 0 0 0 new D6h genus #   277 with  8640 species is 0:1:2:0,5:1,3:4,5
family= 3 3 0 0 0 0 new D6h genus #   278 with  4320 species is 0:1:2:0,5:1,4:2,3
family= 3 3 0 0 0 0 new D6h genus #   279 with  8640 species is 0:1:2:0,5:1,4:3,4
family= 3 3 0 0 0 0 new D6h genus #   280 with  8640 species is 0:1:2:0,5:1,4:3,5
family= 3 3 0 0 0 0 new D6h genus #   281 with  8640 species is 0:1:2:0,5:1,4:4,5
family= 3 3 0 0 0 0 new D6h genus #   282 with  8640 species is 0:1:2:0,5:1,5:3,4
family= 3 3 0 0 0 0 new D6h genus #   283 with  8640 species is 0:1:2:0,5:2,3:3,4
family= 3 3 0 0 0 0 new D6h genus #   284 with  4320 species is 0:1:2:0,5:2,3:3,5
family= 3 3 0 0 0 0 new D6h genus #   285 with  4320 species is 0:1:2:0,5:3,4:3,4
family= 3 3 0 0 0 0 new D6h genus #   286 with  8640 species is 0:1:2:0,5:3,4:3,5
family= 3 3 0 0 0 0 new D6h genus #   287 with  8640 species is 0:1:2:0,5:3,4:4,5
family= 3 3 0 0 0 0 new D6h genus #   288 with  8640 species is 0:1:2:1,3:3,4:4,5
family= 3 3 0 0 0 0 new D6h genus #   289 with  8640 species is 0:1:2:1,3:3,5:4,5
family= 3 3 0 0 0 0 new D6h genus #   290 with  4320 species is 0:1:2:1,3:4,5:4,5
family= 3 3 0 0 0 0 new D6h genus #   291 with  8640 species is 0:1:2:1,4:3,4:3,5
family= 3 3 0 0 0 0 new D6h genus #   292 with  2160 species is 0:1:2:1,4:3,5:3,5
family= 3 3 0 0 0 0 new D6h genus #   293 with  4320 species is 0:1:2:3,4:3,5:4,5
family= 3 3 0 0 0 0 new D6h genus #   294 with  8640 species is 0:1:3:0,1:2,3:2,4
family= 3 3 0 0 0 0 new D6h genus #   295 with  8640 species is 0:1:3:0,1:2,3:2,5
family= 3 3 0 0 0 0 new D6h genus #   296 with  8640 species is 0:1:3:0,1:2,3:4,5
family= 3 3 0 0 0 0 new D6h genus #   297 with  4320 species is 0:1:3:0,1:2,4:2,4
family= 3 3 0 0 0 0 new D6h genus #   298 with  8640 species is 0:1:3:0,1:2,4:2,5
family= 3 3 0 0 0 0 new D6h genus #   299 with  8640 species is 0:1:3:0,1:2,4:3,4
family= 3 3 0 0 0 0 new D6h genus #   300 with  8640 species is 0:1:3:0,1:2,4:3,5
family= 3 3 0 0 0 0 new D6h genus #   301 with  8640 species is 0:1:3:0,1:2,4:4,5
family= 3 3 0 0 0 0 new D6h genus #   302 with  4320 species is 0:1:3:0,1:2,5:2,5
family= 3 3 0 0 0 0 new D6h genus #   303 with  8640 species is 0:1:3:0,1:2,5:3,4
family= 3 3 0 0 0 0 new D6h genus #   304 with  8640 species is 0:1:3:0,1:2,5:3,5
family= 3 3 0 0 0 0 new D6h genus #   305 with  8640 species is 0:1:3:0,1:2,5:4,5
family= 3 3 0 0 0 0 new D6h genus #   306 with  8640 species is 0:1:3:0,1:3,4:4,5
family= 3 3 0 0 0 0 new D6h genus #   307 with  8640 species is 0:1:3:0,1:3,5:4,5
family= 3 3 0 0 0 0 new D6h genus #   308 with  4320 species is 0:1:3:0,1:4,5:4,5
family= 3 3 0 0 0 0 new D6h genus #   309 with  8640 species is 0:1:3:0,2:1,2:3,4
family= 3 3 0 0 0 0 new D6h genus #   310 with  8640 species is 0:1:3:0,2:1,2:3,5
family= 3 3 0 0 0 0 new D6h genus #   311 with  8640 species is 0:1:3:0,2:1,2:4,5
family= 3 3 0 0 0 0 new D6h genus #   312 with  8640 species is 0:1:3:0,2:1,3:2,4
family= 3 3 0 0 0 0 new D6h genus #   313 with  8640 species is 0:1:3:0,2:1,3:2,5
family= 3 3 0 0 0 0 new D6h genus #   314 with  8640 species is 0:1:3:0,2:1,3:4,5
family= 3 3 0 0 0 0 new D6h genus #   315 with  8640 species is 0:1:3:0,2:1,4:2,3
family= 3 3 0 0 0 0 new D6h genus #   316 with  8640 species is 0:1:3:0,2:1,4:2,4
family= 3 3 0 0 0 0 new D6h genus #   317 with  8640 species is 0:1:3:0,2:1,4:2,5
family= 3 3 0 0 0 0 new D6h genus #   318 with  8640 species is 0:1:3:0,2:1,4:3,4
family= 3 3 0 0 0 0 new D6h genus #   319 with  8640 species is 0:1:3:0,2:1,4:3,5
family= 3 3 0 0 0 0 new D6h genus #   320 with  8640 species is 0:1:3:0,2:1,4:4,5
family= 3 3 0 0 0 0 new D6h genus #   321 with  8640 species is 0:1:3:0,2:1,5:2,3
family= 3 3 0 0 0 0 new D6h genus #   322 with  8640 species is 0:1:3:0,2:1,5:2,4
family= 3 3 0 0 0 0 new D6h genus #   323 with  8640 species is 0:1:3:0,2:1,5:2,5
family= 3 3 0 0 0 0 new D6h genus #   324 with  8640 species is 0:1:3:0,2:1,5:3,4
family= 3 3 0 0 0 0 new D6h genus #   325 with  8640 species is 0:1:3:0,2:1,5:3,5
family= 3 3 0 0 0 0 new D6h genus #   326 with  8640 species is 0:1:3:0,2:1,5:4,5
family= 3 3 0 0 0 0 new D6h genus #   327 with  8640 species is 0:1:3:0,2:2,3:4,5
family= 3 3 0 0 0 0 new D6h genus #   328 with  8640 species is 0:1:3:0,2:2,4:3,4
family= 3 3 0 0 0 0 new D6h genus #   329 with  8640 species is 0:1:3:0,2:2,4:3,5
family= 3 3 0 0 0 0 new D6h genus #   330 with  8640 species is 0:1:3:0,2:2,4:4,5
family= 3 3 0 0 0 0 new D6h genus #   331 with  8640 species is 0:1:3:0,2:2,5:3,4
family= 3 3 0 0 0 0 new D6h genus #   332 with  8640 species is 0:1:3:0,2:2,5:3,5
family= 3 3 0 0 0 0 new D6h genus #   333 with  8640 species is 0:1:3:0,2:2,5:4,5
family= 3 3 0 0 0 0 new D6h genus #   334 with  8640 species is 0:1:3:0,2:3,4:4,5
family= 3 3 0 0 0 0 new D6h genus #   335 with  8640 species is 0:1:3:0,2:3,5:4,5
family= 3 3 0 0 0 0 new D6h genus #   336 with  4320 species is 0:1:3:0,2:4,5:4,5
family= 3 3 0 0 0 0 new D6h genus #   337 with  8640 species is 0:1:3:0,3:1,2:2,4
family= 3 3 0 0 0 0 new D6h genus #   338 with  8640 species is 0:1:3:0,3:1,2:2,5
family= 3 3 0 0 0 0 new D6h genus #   339 with  8640 species is 0:1:3:0,3:1,2:4,5
family= 3 3 0 0 0 0 new D6h genus #   340 with  8640 species is 0:1:3:0,3:1,4:2,4
family= 3 3 0 0 0 0 new D6h genus #   341 with  8640 species is 0:1:3:0,3:1,4:2,5
family= 3 3 0 0 0 0 new D6h genus #   342 with  8640 species is 0:1:3:0,3:1,4:4,5
family= 3 3 0 0 0 0 new D6h genus #   343 with  8640 species is 0:1:3:0,3:1,5:2,4
family= 3 3 0 0 0 0 new D6h genus #   344 with  8640 species is 0:1:3:0,3:1,5:2,5
family= 3 3 0 0 0 0 new D6h genus #   345 with  8640 species is 0:1:3:0,3:1,5:4,5
family= 3 3 0 0 0 0 new D6h genus #   346 with  4320 species is 0:1:3:0,3:2,4:2,4
family= 3 3 0 0 0 0 new D6h genus #   347 with  8640 species is 0:1:3:0,3:2,4:2,5
family= 3 3 0 0 0 0 new D6h genus #   348 with  8640 species is 0:1:3:0,3:2,4:4,5
family= 3 3 0 0 0 0 new D6h genus #   349 with  4320 species is 0:1:3:0,3:2,5:2,5
family= 3 3 0 0 0 0 new D6h genus #   350 with  8640 species is 0:1:3:0,3:2,5:4,5
family= 3 3 0 0 0 0 new D6h genus #   351 with  4320 species is 0:1:3:0,3:4,5:4,5
family= 3 3 0 0 0 0 new D6h genus #   352 with  8640 species is 0:1:3:0,4:1,2:2,3
family= 3 3 0 0 0 0 new D6h genus #   353 with  8640 species is 0:1:3:0,4:1,2:2,4
family= 3 3 0 0 0 0 new D6h genus #   354 with  8640 species is 0:1:3:0,4:1,2:2,5
family= 3 3 0 0 0 0 new D6h genus #   355 with  8640 species is 0:1:3:0,4:1,2:3,4
family= 3 3 0 0 0 0 new D6h genus #   356 with  8640 species is 0:1:3:0,4:1,2:3,5
family= 3 3 0 0 0 0 new D6h genus #   357 with  8640 species is 0:1:3:0,4:1,2:4,5
family= 3 3 0 0 0 0 new D6h genus #   358 with  8640 species is 0:1:3:0,4:1,3:2,4
family= 3 3 0 0 0 0 new D6h genus #   359 with  8640 species is 0:1:3:0,4:1,3:2,5
family= 3 3 0 0 0 0 new D6h genus #   360 with  8640 species is 0:1:3:0,4:1,3:4,5
family= 3 3 0 0 0 0 new D6h genus #   361 with  8640 species is 0:1:3:0,4:1,4:2,3
family= 3 3 0 0 0 0 new D6h genus #   362 with  8640 species is 0:1:3:0,4:1,4:2,5
family= 3 3 0 0 0 0 new D6h genus #   363 with  8640 species is 0:1:3:0,4:1,4:3,5
family= 3 3 0 0 0 0 new D6h genus #   364 with  8640 species is 0:1:3:0,4:1,5:2,3
family= 3 3 0 0 0 0 new D6h genus #   365 with  8640 species is 0:1:3:0,4:1,5:2,4
family= 3 3 0 0 0 0 new D6h genus #   366 with  8640 species is 0:1:3:0,4:1,5:2,5
family= 3 3 0 0 0 0 new D6h genus #   367 with  8640 species is 0:1:3:0,4:1,5:3,4
family= 3 3 0 0 0 0 new D6h genus #   368 with  8640 species is 0:1:3:0,4:1,5:3,5
family= 3 3 0 0 0 0 new D6h genus #   369 with  8640 species is 0:1:3:0,4:1,5:4,5
family= 3 3 0 0 0 0 new D6h genus #   370 with  8640 species is 0:1:3:0,4:2,3:2,4
family= 3 3 0 0 0 0 new D6h genus #   371 with  8640 species is 0:1:3:0,4:2,3:2,5
family= 3 3 0 0 0 0 new D6h genus #   372 with  8640 species is 0:1:3:0,4:2,3:4,5
family= 3 3 0 0 0 0 new D6h genus #   373 with  8640 species is 0:1:3:0,4:2,4:2,5
family= 3 3 0 0 0 0 new D6h genus #   374 with  8640 species is 0:1:3:0,4:2,4:3,5
family= 3 3 0 0 0 0 new D6h genus #   375 with  4320 species is 0:1:3:0,4:2,5:2,5
family= 3 3 0 0 0 0 new D6h genus #   376 with  8640 species is 0:1:3:0,4:2,5:3,4
family= 3 3 0 0 0 0 new D6h genus #   377 with  8640 species is 0:1:3:0,4:2,5:3,5
family= 3 3 0 0 0 0 new D6h genus #   378 with  8640 species is 0:1:3:0,4:2,5:4,5
family= 3 3 0 0 0 0 new D6h genus #   379 with  8640 species is 0:1:3:0,4:3,5:4,5
family= 3 3 0 0 0 0 new D6h genus #   380 with  8640 species is 0:1:3:0,5:1,2:2,3
family= 3 3 0 0 0 0 new D6h genus #   381 with  8640 species is 0:1:3:0,5:1,2:2,4
family= 3 3 0 0 0 0 new D6h genus #   382 with  8640 species is 0:1:3:0,5:1,2:2,5
family= 3 3 0 0 0 0 new D6h genus #   383 with  8640 species is 0:1:3:0,5:1,2:3,4
family= 3 3 0 0 0 0 new D6h genus #   384 with  8640 species is 0:1:3:0,5:1,2:3,5
family= 3 3 0 0 0 0 new D6h genus #   385 with  8640 species is 0:1:3:0,5:1,2:4,5
family= 3 3 0 0 0 0 new D6h genus #   386 with  8640 species is 0:1:3:0,5:1,3:2,4
family= 3 3 0 0 0 0 new D6h genus #   387 with  8640 species is 0:1:3:0,5:1,3:2,5
family= 3 3 0 0 0 0 new D6h genus #   388 with  8640 species is 0:1:3:0,5:1,3:4,5
family= 3 3 0 0 0 0 new D6h genus #   389 with  8640 species is 0:1:3:0,5:1,4:2,3
family= 3 3 0 0 0 0 new D6h genus #   390 with  8640 species is 0:1:3:0,5:1,4:2,4
family= 3 3 0 0 0 0 new D6h genus #   391 with  8640 species is 0:1:3:0,5:1,4:2,5
family= 3 3 0 0 0 0 new D6h genus #   392 with  8640 species is 0:1:3:0,5:1,4:3,4
family= 3 3 0 0 0 0 new D6h genus #   393 with  8640 species is 0:1:3:0,5:1,4:3,5
family= 3 3 0 0 0 0 new D6h genus #   394 with  8640 species is 0:1:3:0,5:1,4:4,5
family= 3 3 0 0 0 0 new D6h genus #   395 with  8640 species is 0:1:3:0,5:1,5:2,3
family= 3 3 0 0 0 0 new D6h genus #   396 with  8640 species is 0:1:3:0,5:1,5:2,4
family= 3 3 0 0 0 0 new D6h genus #   397 with  8640 species is 0:1:3:0,5:1,5:3,4
family= 3 3 0 0 0 0 new D6h genus #   398 with  8640 species is 0:1:3:0,5:2,3:2,4
family= 3 3 0 0 0 0 new D6h genus #   399 with  8640 species is 0:1:3:0,5:2,3:2,5
family= 3 3 0 0 0 0 new D6h genus #   400 with  8640 species is 0:1:3:0,5:2,3:4,5
family= 3 3 0 0 0 0 new D6h genus #   401 with  4320 species is 0:1:3:0,5:2,4:2,4
family= 3 3 0 0 0 0 new D6h genus #   402 with  8640 species is 0:1:3:0,5:2,4:2,5
family= 3 3 0 0 0 0 new D6h genus #   403 with  8640 species is 0:1:3:0,5:2,4:3,4
family= 3 3 0 0 0 0 new D6h genus #   404 with  8640 species is 0:1:3:0,5:2,4:3,5
family= 3 3 0 0 0 0 new D6h genus #   405 with  8640 species is 0:1:3:0,5:2,4:4,5
family= 3 3 0 0 0 0 new D6h genus #   406 with  8640 species is 0:1:3:0,5:2,5:3,4
family= 3 3 0 0 0 0 new D6h genus #   407 with  8640 species is 0:1:3:0,5:3,4:4,5
family= 3 3 0 0 0 0 new D6h genus #   408 with  8640 species is 0:1:3:1,2:2,3:4,5
family= 3 3 0 0 0 0 new D6h genus #   409 with  8640 species is 0:1:3:1,2:2,4:3,4
family= 3 3 0 0 0 0 new D6h genus #   410 with  8640 species is 0:1:3:1,2:2,4:3,5
family= 3 3 0 0 0 0 new D6h genus #   411 with  8640 species is 0:1:3:1,2:2,4:4,5
family= 3 3 0 0 0 0 new D6h genus #   412 with  8640 species is 0:1:3:1,2:2,5:3,4
family= 3 3 0 0 0 0 new D6h genus #   413 with  8640 species is 0:1:3:1,2:2,5:3,5
family= 3 3 0 0 0 0 new D6h genus #   414 with  8640 species is 0:1:3:1,2:2,5:4,5
family= 3 3 0 0 0 0 new D6h genus #   415 with  8640 species is 0:1:3:1,2:3,4:4,5
family= 3 3 0 0 0 0 new D6h genus #   416 with  8640 species is 0:1:3:1,2:3,5:4,5
family= 3 3 0 0 0 0 new D6h genus #   417 with  4320 species is 0:1:3:1,2:4,5:4,5
family= 3 3 0 0 0 0 new D6h genus #   418 with  4320 species is 0:1:3:1,3:2,4:2,4
family= 3 3 0 0 0 0 new D6h genus #   419 with  8640 species is 0:1:3:1,3:2,4:2,5
family= 3 3 0 0 0 0 new D6h genus #   420 with  8640 species is 0:1:3:1,3:2,4:4,5
family= 3 3 0 0 0 0 new D6h genus #   421 with  4320 species is 0:1:3:1,3:2,5:2,5
family= 3 3 0 0 0 0 new D6h genus #   422 with  8640 species is 0:1:3:1,3:2,5:4,5
family= 3 3 0 0 0 0 new D6h genus #   423 with  4320 species is 0:1:3:1,3:4,5:4,5
family= 3 3 0 0 0 0 new D6h genus #   424 with  8640 species is 0:1:3:1,4:2,3:2,4
family= 3 3 0 0 0 0 new D6h genus #   425 with  8640 species is 0:1:3:1,4:2,3:2,5
family= 3 3 0 0 0 0 new D6h genus #   426 with  8640 species is 0:1:3:1,4:2,3:4,5
family= 3 3 0 0 0 0 new D6h genus #   427 with  8640 species is 0:1:3:1,4:2,4:2,5
family= 3 3 0 0 0 0 new D6h genus #   428 with  8640 species is 0:1:3:1,4:2,4:3,5
family= 3 3 0 0 0 0 new D6h genus #   429 with  4320 species is 0:1:3:1,4:2,5:2,5
family= 3 3 0 0 0 0 new D6h genus #   430 with  8640 species is 0:1:3:1,4:2,5:3,4
family= 3 3 0 0 0 0 new D6h genus #   431 with  8640 species is 0:1:3:1,4:2,5:3,5
family= 3 3 0 0 0 0 new D6h genus #   432 with  8640 species is 0:1:3:1,4:2,5:4,5
family= 3 3 0 0 0 0 new D6h genus #   433 with  8640 species is 0:1:3:1,4:3,5:4,5
family= 3 3 0 0 0 0 new D6h genus #   434 with  8640 species is 0:1:3:1,5:2,3:2,4
family= 3 3 0 0 0 0 new D6h genus #   435 with  8640 species is 0:1:3:1,5:2,3:2,5
family= 3 3 0 0 0 0 new D6h genus #   436 with  8640 species is 0:1:3:1,5:2,3:4,5
family= 3 3 0 0 0 0 new D6h genus #   437 with  4320 species is 0:1:3:1,5:2,4:2,4
family= 3 3 0 0 0 0 new D6h genus #   438 with  8640 species is 0:1:3:1,5:2,4:2,5
family= 3 3 0 0 0 0 new D6h genus #   439 with  8640 species is 0:1:3:1,5:2,4:3,4
family= 3 3 0 0 0 0 new D6h genus #   440 with  8640 species is 0:1:3:1,5:2,4:3,5
family= 3 3 0 0 0 0 new D6h genus #   441 with  8640 species is 0:1:3:1,5:2,4:4,5
family= 3 3 0 0 0 0 new D6h genus #   442 with  8640 species is 0:1:3:1,5:2,5:3,4
family= 3 3 0 0 0 0 new D6h genus #   443 with  8640 species is 0:1:3:1,5:3,4:4,5
family= 3 3 0 0 0 0 new D6h genus #   444 with  8640 species is 0:1:3:2,3:2,4:4,5
family= 3 3 0 0 0 0 new D6h genus #   445 with  8640 species is 0:1:3:2,3:2,5:4,5
family= 3 3 0 0 0 0 new D6h genus #   446 with  4320 species is 0:1:3:2,3:4,5:4,5
family= 3 3 0 0 0 0 new D6h genus #   447 with  4320 species is 0:1:3:2,4:2,4:3,5
family= 3 3 0 0 0 0 new D6h genus #   448 with  8640 species is 0:1:3:2,4:2,5:3,4
family= 3 3 0 0 0 0 new D6h genus #   449 with  8640 species is 0:1:3:2,4:2,5:3,5
family= 3 3 0 0 0 0 new D6h genus #   450 with  8640 species is 0:1:3:2,4:2,5:4,5
family= 3 3 0 0 0 0 new D6h genus #   451 with  8640 species is 0:1:3:2,4:3,5:4,5
family= 3 3 0 0 0 0 new D6h genus #   452 with  4320 species is 0:1:3:2,5:2,5:3,4
family= 3 3 0 0 0 0 new D6h genus #   453 with  8640 species is 0:1:3:2,5:3,4:4,5
family= 3 3 0 0 0 0 new D6h genus #   454 with  8640 species is 0:2:4:0,1:1,2:3,4
family= 3 3 0 0 0 0 new D6h genus #   455 with  4320 species is 0:2:4:0,1:1,2:3,5
family= 3 3 0 0 0 0 new D6h genus #   456 with  8640 species is 0:2:4:0,1:1,3:2,3
family= 3 3 0 0 0 0 new D6h genus #   457 with  8640 species is 0:2:4:0,1:1,3:2,4
family= 3 3 0 0 0 0 new D6h genus #   458 with  8640 species is 0:2:4:0,1:1,3:2,5
family= 3 3 0 0 0 0 new D6h genus #   459 with  4320 species is 0:2:4:0,1:1,3:3,4
family= 3 3 0 0 0 0 new D6h genus #   460 with  8640 species is 0:2:4:0,1:1,3:3,5
family= 3 3 0 0 0 0 new D6h genus #   461 with  8640 species is 0:2:4:0,1:1,3:4,5
family= 3 3 0 0 0 0 new D6h genus #   462 with  8640 species is 0:2:4:0,1:1,4:2,3
family= 3 3 0 0 0 0 new D6h genus #   463 with  8640 species is 0:2:4:0,1:1,4:2,5
family= 3 3 0 0 0 0 new D6h genus #   464 with  8640 species is 0:2:4:0,1:1,4:3,5
family= 3 3 0 0 0 0 new D6h genus #   465 with  8640 species is 0:2:4:0,1:1,5:2,3
family= 3 3 0 0 0 0 new D6h genus #   466 with  8640 species is 0:2:4:0,1:1,5:2,4
family= 3 3 0 0 0 0 new D6h genus #   467 with  8640 species is 0:2:4:0,1:1,5:2,5
family= 3 3 0 0 0 0 new D6h genus #   468 with  8640 species is 0:2:4:0,1:1,5:3,4
family= 3 3 0 0 0 0 new D6h genus #   469 with  8640 species is 0:2:4:0,1:1,5:3,5
family= 3 3 0 0 0 0 new D6h genus #   470 with  2880 species is 0:2:4:0,1:2,3:4,5
family= 3 3 0 0 0 0 new D6h genus #   471 with  8640 species is 0:2:4:0,1:2,4:3,5
family= 3 3 0 0 0 0 new D6h genus #   472 with  4320 species is 0:2:4:0,1:2,5:3,4
family= 3 3 0 0 0 0 new D6h genus #   473 with  8640 species is 0:2:4:0,1:2,5:3,5
family= 3 3 0 0 0 0 new D6h genus #   474 with  4320 species is 0:2:4:0,1:3,5:3,5
family= 3 3 0 0 0 0 new D6h genus #   475 with  4320 species is 0:2:4:0,2:1,3:1,3
family= 3 3 0 0 0 0 new D6h genus #   476 with  8640 species is 0:2:4:0,2:1,3:1,4
family= 3 3 0 0 0 0 new D6h genus #   477 with  4320 species is 0:2:4:0,2:1,3:1,5
family= 3 3 0 0 0 0 new D6h genus #   478 with  8640 species is 0:2:4:0,2:1,3:3,5
family= 3 3 0 0 0 0 new D6h genus #   479 with  4320 species is 0:2:4:0,2:1,4:3,5
family= 3 3 0 0 0 0 new D6h genus #   480 with  2160 species is 0:2:4:0,2:3,5:3,5
family= 3 3 0 0 0 0 new D6h genus #   481 with  4320 species is 0:2:4:0,3:1,3:1,4
family= 3 3 0 0 0 0 new D6h genus #   482 with  8640 species is 0:2:4:0,3:1,3:1,5
family= 3 3 0 0 0 0 new D6h genus #   483 with  8640 species is 0:2:4:0,3:1,3:2,5
family= 3 3 0 0 0 0 new D6h genus #   484 with  1440 species is 0:2:4:0,3:1,4:2,5
family= 3 3 0 0 0 0 new D6h genus #   485 with  2160 species is 0:2:4:0,3:1,5:1,5
family= 3 3 0 0 0 0 new D6h genus #   486 with  1440 species is 0:2:4:1,3:1,5:3,5
Nber of genera for this family=  486
 
family= 2 4 0 0 0 0
 
family= 2 4 0 0 0 0 new D6h genus #     1 with  1080 species is 0:0:1,2:1,2:3,4:3,4
family= 2 4 0 0 0 0 new D6h genus #     2 with  2160 species is 0:0:1,2:1,2:3,4:3,5
family= 2 4 0 0 0 0 new D6h genus #     3 with  2160 species is 0:0:1,2:1,2:3,4:4,5
family= 2 4 0 0 0 0 new D6h genus #     4 with  1080 species is 0:0:1,2:1,2:3,5:3,5
family= 2 4 0 0 0 0 new D6h genus #     5 with  2160 species is 0:0:1,2:1,2:3,5:4,5
family= 2 4 0 0 0 0 new D6h genus #     6 with   540 species is 0:0:1,2:1,2:4,5:4,5
family= 2 4 0 0 0 0 new D6h genus #     7 with  4320 species is 0:0:1,2:1,3:2,3:4,5
family= 2 4 0 0 0 0 new D6h genus #     8 with  4320 species is 0:0:1,2:1,3:2,4:3,4
family= 2 4 0 0 0 0 new D6h genus #     9 with  4320 species is 0:0:1,2:1,3:2,4:3,5
family= 2 4 0 0 0 0 new D6h genus #    10 with  4320 species is 0:0:1,2:1,3:2,4:4,5
family= 2 4 0 0 0 0 new D6h genus #    11 with  4320 species is 0:0:1,2:1,3:2,5:3,4
family= 2 4 0 0 0 0 new D6h genus #    12 with  4320 species is 0:0:1,2:1,3:2,5:3,5
family= 2 4 0 0 0 0 new D6h genus #    13 with  4320 species is 0:0:1,2:1,3:2,5:4,5
family= 2 4 0 0 0 0 new D6h genus #    14 with  4320 species is 0:0:1,2:1,3:3,4:4,5
family= 2 4 0 0 0 0 new D6h genus #    15 with  2160 species is 0:0:1,2:1,3:3,5:4,5
family= 2 4 0 0 0 0 new D6h genus #    16 with  4320 species is 0:0:1,2:1,4:2,3:3,4
family= 2 4 0 0 0 0 new D6h genus #    17 with  4320 species is 0:0:1,2:1,4:2,3:3,5
family= 2 4 0 0 0 0 new D6h genus #    18 with  4320 species is 0:0:1,2:1,4:2,3:4,5
family= 2 4 0 0 0 0 new D6h genus #    19 with  4320 species is 0:0:1,2:1,4:2,4:3,5
family= 2 4 0 0 0 0 new D6h genus #    20 with  4320 species is 0:0:1,2:1,4:2,5:3,4
family= 2 4 0 0 0 0 new D6h genus #    21 with  4320 species is 0:0:1,2:1,4:2,5:3,5
family= 2 4 0 0 0 0 new D6h genus #    22 with  2160 species is 0:0:1,2:1,4:2,5:4,5
family= 2 4 0 0 0 0 new D6h genus #    23 with  4320 species is 0:0:1,2:1,4:3,4:3,5
family= 2 4 0 0 0 0 new D6h genus #    24 with  2160 species is 0:0:1,2:1,4:3,5:3,5
family= 2 4 0 0 0 0 new D6h genus #    25 with  4320 species is 0:0:1,2:1,5:2,3:3,4
family= 2 4 0 0 0 0 new D6h genus #    26 with  4320 species is 0:0:1,2:1,5:2,3:3,5
family= 2 4 0 0 0 0 new D6h genus #    27 with  4320 species is 0:0:1,2:1,5:2,3:4,5
family= 2 4 0 0 0 0 new D6h genus #    28 with  4320 species is 0:0:1,2:1,5:2,4:3,4
family= 2 4 0 0 0 0 new D6h genus #    29 with  4320 species is 0:0:1,2:1,5:2,4:3,5
family= 2 4 0 0 0 0 new D6h genus #    30 with  2160 species is 0:0:1,2:1,5:2,4:4,5
family= 2 4 0 0 0 0 new D6h genus #    31 with  4320 species is 0:0:1,2:1,5:2,5:3,4
family= 2 4 0 0 0 0 new D6h genus #    32 with  2160 species is 0:0:1,2:1,5:3,4:3,4
family= 2 4 0 0 0 0 new D6h genus #    33 with  4320 species is 0:0:1,2:1,5:3,4:3,5
family= 2 4 0 0 0 0 new D6h genus #    34 with  2160 species is 0:0:1,2:2,3:3,4:4,5
family= 2 4 0 0 0 0 new D6h genus #    35 with  4320 species is 0:0:1,2:2,4:3,4:3,5
family= 2 4 0 0 0 0 new D6h genus #    36 with  2160 species is 0:0:1,2:2,4:3,5:3,5
family= 2 4 0 0 0 0 new D6h genus #    37 with  2160 species is 0:0:1,2:2,5:3,4:3,4
family= 2 4 0 0 0 0 new D6h genus #    38 with  4320 species is 0:0:1,2:2,5:3,4:3,5
family= 2 4 0 0 0 0 new D6h genus #    39 with  1080 species is 0:0:1,3:1,3:2,4:2,4
family= 2 4 0 0 0 0 new D6h genus #    40 with  2160 species is 0:0:1,3:1,3:2,4:2,5
family= 2 4 0 0 0 0 new D6h genus #    41 with  1080 species is 0:0:1,3:1,3:2,5:2,5
family= 2 4 0 0 0 0 new D6h genus #    42 with  4320 species is 0:0:1,3:1,4:2,3:2,4
family= 2 4 0 0 0 0 new D6h genus #    43 with  4320 species is 0:0:1,3:1,4:2,3:2,5
family= 2 4 0 0 0 0 new D6h genus #    44 with  4320 species is 0:0:1,3:1,4:2,4:2,5
family= 2 4 0 0 0 0 new D6h genus #    45 with  4320 species is 0:0:1,3:1,4:2,4:3,5
family= 2 4 0 0 0 0 new D6h genus #    46 with  2160 species is 0:0:1,3:1,4:2,5:2,5
family= 2 4 0 0 0 0 new D6h genus #    47 with  4320 species is 0:0:1,3:1,4:2,5:3,4
family= 2 4 0 0 0 0 new D6h genus #    48 with  2160 species is 0:0:1,3:1,4:2,5:3,5
family= 2 4 0 0 0 0 new D6h genus #    49 with  4320 species is 0:0:1,3:1,5:2,3:2,4
family= 2 4 0 0 0 0 new D6h genus #    50 with  4320 species is 0:0:1,3:1,5:2,3:2,5
family= 2 4 0 0 0 0 new D6h genus #    51 with  2160 species is 0:0:1,3:1,5:2,4:2,4
family= 2 4 0 0 0 0 new D6h genus #    52 with  4320 species is 0:0:1,3:1,5:2,4:2,5
family= 2 4 0 0 0 0 new D6h genus #    53 with  4320 species is 0:0:1,3:1,5:2,4:3,4
family= 2 4 0 0 0 0 new D6h genus #    54 with  2160 species is 0:0:1,3:1,5:2,4:3,5
family= 2 4 0 0 0 0 new D6h genus #    55 with  4320 species is 0:0:1,3:1,5:2,5:3,4
family= 2 4 0 0 0 0 new D6h genus #    56 with  1080 species is 0:0:1,3:2,4:2,4:3,5
family= 2 4 0 0 0 0 new D6h genus #    57 with  4320 species is 0:0:1,3:2,4:2,5:3,4
family= 2 4 0 0 0 0 new D6h genus #    58 with  2160 species is 0:0:1,3:2,5:2,5:3,4
family= 2 4 0 0 0 0 new D6h genus #    59 with  1080 species is 0:0:1,4:1,4:2,3:2,3
family= 2 4 0 0 0 0 new D6h genus #    60 with  2160 species is 0:0:1,4:1,4:2,3:2,5
family= 2 4 0 0 0 0 new D6h genus #    61 with   540 species is 0:0:1,4:1,4:2,5:2,5
family= 2 4 0 0 0 0 new D6h genus #    62 with  2160 species is 0:0:1,4:1,5:2,3:2,3
family= 2 4 0 0 0 0 new D6h genus #    63 with  4320 species is 0:0:1,4:1,5:2,3:2,4
family= 2 4 0 0 0 0 new D6h genus #    64 with  4320 species is 0:0:1,4:1,5:2,3:2,5
family= 2 4 0 0 0 0 new D6h genus #    65 with  4320 species is 0:0:1,4:1,5:2,3:3,4
family= 2 4 0 0 0 0 new D6h genus #    66 with  2160 species is 0:0:1,4:1,5:2,4:2,5
family= 2 4 0 0 0 0 new D6h genus #    67 with  2160 species is 0:0:1,4:2,3:2,5:3,4
family= 2 4 0 0 0 0 new D6h genus #    68 with  1080 species is 0:0:1,5:1,5:2,3:2,3
family= 2 4 0 0 0 0 new D6h genus #    69 with  2160 species is 0:0:1,5:1,5:2,3:2,4
family= 2 4 0 0 0 0 new D6h genus #    70 with  1080 species is 0:0:1,5:1,5:2,3:3,4
family= 2 4 0 0 0 0 new D6h genus #    71 with   540 species is 0:0:1,5:1,5:2,4:2,4
family= 2 4 0 0 0 0 new D6h genus #    72 with  2160 species is 0:0:1,5:2,3:2,4:3,4
family= 2 4 0 0 0 0 new D6h genus #    73 with  4320 species is 0:1:0,1:2,3:2,3:4,5
family= 2 4 0 0 0 0 new D6h genus #    74 with  8640 species is 0:1:0,1:2,3:2,4:3,4
family= 2 4 0 0 0 0 new D6h genus #    75 with  8640 species is 0:1:0,1:2,3:2,4:3,5
family= 2 4 0 0 0 0 new D6h genus #    76 with  8640 species is 0:1:0,1:2,3:2,4:4,5
family= 2 4 0 0 0 0 new D6h genus #    77 with  8640 species is 0:1:0,1:2,3:2,5:3,4
family= 2 4 0 0 0 0 new D6h genus #    78 with  8640 species is 0:1:0,1:2,3:2,5:3,5
family= 2 4 0 0 0 0 new D6h genus #    79 with  4320 species is 0:1:0,1:2,3:2,5:4,5
family= 2 4 0 0 0 0 new D6h genus #    80 with  4320 species is 0:1:0,1:2,3:3,4:4,5
family= 2 4 0 0 0 0 new D6h genus #    81 with  4320 species is 0:1:0,1:2,4:2,4:3,5
family= 2 4 0 0 0 0 new D6h genus #    82 with  8640 species is 0:1:0,1:2,4:2,5:3,4
family= 2 4 0 0 0 0 new D6h genus #    83 with  4320 species is 0:1:0,1:2,4:2,5:3,5
family= 2 4 0 0 0 0 new D6h genus #    84 with  4320 species is 0:1:0,1:2,4:3,4:3,5
family= 2 4 0 0 0 0 new D6h genus #    85 with  2160 species is 0:1:0,1:2,5:2,5:3,4
family= 2 4 0 0 0 0 new D6h genus #    86 with  2160 species is 0:1:0,1:2,5:3,4:3,4
family= 2 4 0 0 0 0 new D6h genus #    87 with  4320 species is 0:1:0,2:1,2:3,4:3,4
family= 2 4 0 0 0 0 new D6h genus #    88 with  8640 species is 0:1:0,2:1,2:3,4:3,5
family= 2 4 0 0 0 0 new D6h genus #    89 with  8640 species is 0:1:0,2:1,2:3,4:4,5
family= 2 4 0 0 0 0 new D6h genus #    90 with  4320 species is 0:1:0,2:1,2:3,5:3,5
family= 2 4 0 0 0 0 new D6h genus #    91 with  8640 species is 0:1:0,2:1,2:3,5:4,5
family= 2 4 0 0 0 0 new D6h genus #    92 with  4320 species is 0:1:0,2:1,2:4,5:4,5
family= 2 4 0 0 0 0 new D6h genus #    93 with  8640 species is 0:1:0,2:1,3:2,3:4,5
family= 2 4 0 0 0 0 new D6h genus #    94 with  8640 species is 0:1:0,2:1,3:2,4:3,4
family= 2 4 0 0 0 0 new D6h genus #    95 with  8640 species is 0:1:0,2:1,3:2,4:3,5
family= 2 4 0 0 0 0 new D6h genus #    96 with  8640 species is 0:1:0,2:1,3:2,4:4,5
family= 2 4 0 0 0 0 new D6h genus #    97 with  8640 species is 0:1:0,2:1,3:2,5:3,4
family= 2 4 0 0 0 0 new D6h genus #    98 with  8640 species is 0:1:0,2:1,3:2,5:3,5
family= 2 4 0 0 0 0 new D6h genus #    99 with  8640 species is 0:1:0,2:1,3:2,5:4,5
family= 2 4 0 0 0 0 new D6h genus #   100 with  8640 species is 0:1:0,2:1,3:3,4:4,5
family= 2 4 0 0 0 0 new D6h genus #   101 with  8640 species is 0:1:0,2:1,3:3,5:4,5
family= 2 4 0 0 0 0 new D6h genus #   102 with  4320 species is 0:1:0,2:1,3:4,5:4,5
family= 2 4 0 0 0 0 new D6h genus #   103 with  8640 species is 0:1:0,2:1,4:2,3:3,4
family= 2 4 0 0 0 0 new D6h genus #   104 with  8640 species is 0:1:0,2:1,4:2,3:3,5
family= 2 4 0 0 0 0 new D6h genus #   105 with  8640 species is 0:1:0,2:1,4:2,3:4,5
family= 2 4 0 0 0 0 new D6h genus #   106 with  8640 species is 0:1:0,2:1,4:2,4:3,5
family= 2 4 0 0 0 0 new D6h genus #   107 with  8640 species is 0:1:0,2:1,4:2,5:3,4
family= 2 4 0 0 0 0 new D6h genus #   108 with  8640 species is 0:1:0,2:1,4:2,5:3,5
family= 2 4 0 0 0 0 new D6h genus #   109 with  8640 species is 0:1:0,2:1,4:2,5:4,5
family= 2 4 0 0 0 0 new D6h genus #   110 with  8640 species is 0:1:0,2:1,4:3,4:3,5
family= 2 4 0 0 0 0 new D6h genus #   111 with  4320 species is 0:1:0,2:1,4:3,5:3,5
family= 2 4 0 0 0 0 new D6h genus #   112 with  8640 species is 0:1:0,2:1,4:3,5:4,5
family= 2 4 0 0 0 0 new D6h genus #   113 with  8640 species is 0:1:0,2:1,5:2,3:3,4
family= 2 4 0 0 0 0 new D6h genus #   114 with  8640 species is 0:1:0,2:1,5:2,3:3,5
family= 2 4 0 0 0 0 new D6h genus #   115 with  4320 species is 0:1:0,2:1,5:2,3:4,5
family= 2 4 0 0 0 0 new D6h genus #   116 with  8640 species is 0:1:0,2:1,5:2,4:3,4
family= 2 4 0 0 0 0 new D6h genus #   117 with  4320 species is 0:1:0,2:1,5:2,4:3,5
family= 2 4 0 0 0 0 new D6h genus #   118 with  4320 species is 0:1:0,2:1,5:2,5:3,4
family= 2 4 0 0 0 0 new D6h genus #   119 with  2160 species is 0:1:0,2:1,5:3,4:3,4
family= 2 4 0 0 0 0 new D6h genus #   120 with  8640 species is 0:1:0,2:2,3:3,4:4,5
family= 2 4 0 0 0 0 new D6h genus #   121 with  8640 species is 0:1:0,2:2,3:3,5:4,5
family= 2 4 0 0 0 0 new D6h genus #   122 with  4320 species is 0:1:0,2:2,3:4,5:4,5
family= 2 4 0 0 0 0 new D6h genus #   123 with  8640 species is 0:1:0,2:2,4:3,4:3,5
family= 2 4 0 0 0 0 new D6h genus #   124 with  4320 species is 0:1:0,2:2,4:3,5:3,5
family= 2 4 0 0 0 0 new D6h genus #   125 with  8640 species is 0:1:0,2:2,4:3,5:4,5
family= 2 4 0 0 0 0 new D6h genus #   126 with  4320 species is 0:1:0,2:2,5:3,4:3,4
family= 2 4 0 0 0 0 new D6h genus #   127 with  8640 species is 0:1:0,2:2,5:3,4:3,5
family= 2 4 0 0 0 0 new D6h genus #   128 with  8640 species is 0:1:0,2:2,5:3,4:4,5
family= 2 4 0 0 0 0 new D6h genus #   129 with  8640 species is 0:1:0,2:3,4:3,5:4,5
family= 2 4 0 0 0 0 new D6h genus #   130 with  8640 species is 0:1:0,3:1,2:2,3:4,5
family= 2 4 0 0 0 0 new D6h genus #   131 with  8640 species is 0:1:0,3:1,2:2,4:3,4
family= 2 4 0 0 0 0 new D6h genus #   132 with  8640 species is 0:1:0,3:1,2:2,4:3,5
family= 2 4 0 0 0 0 new D6h genus #   133 with  8640 species is 0:1:0,3:1,2:2,4:4,5
family= 2 4 0 0 0 0 new D6h genus #   134 with  8640 species is 0:1:0,3:1,2:2,5:3,4
family= 2 4 0 0 0 0 new D6h genus #   135 with  8640 species is 0:1:0,3:1,2:2,5:3,5
family= 2 4 0 0 0 0 new D6h genus #   136 with  8640 species is 0:1:0,3:1,2:2,5:4,5
family= 2 4 0 0 0 0 new D6h genus #   137 with  8640 species is 0:1:0,3:1,2:3,4:4,5
family= 2 4 0 0 0 0 new D6h genus #   138 with  8640 species is 0:1:0,3:1,2:3,5:4,5
family= 2 4 0 0 0 0 new D6h genus #   139 with  4320 species is 0:1:0,3:1,2:4,5:4,5
family= 2 4 0 0 0 0 new D6h genus #   140 with  4320 species is 0:1:0,3:1,3:2,4:2,4
family= 2 4 0 0 0 0 new D6h genus #   141 with  8640 species is 0:1:0,3:1,3:2,4:2,5
family= 2 4 0 0 0 0 new D6h genus #   142 with  8640 species is 0:1:0,3:1,3:2,4:4,5
family= 2 4 0 0 0 0 new D6h genus #   143 with  4320 species is 0:1:0,3:1,3:2,5:2,5
family= 2 4 0 0 0 0 new D6h genus #   144 with  8640 species is 0:1:0,3:1,3:2,5:4,5
family= 2 4 0 0 0 0 new D6h genus #   145 with  4320 species is 0:1:0,3:1,3:4,5:4,5
family= 2 4 0 0 0 0 new D6h genus #   146 with  8640 species is 0:1:0,3:1,4:2,3:2,4
family= 2 4 0 0 0 0 new D6h genus #   147 with  8640 species is 0:1:0,3:1,4:2,3:2,5
family= 2 4 0 0 0 0 new D6h genus #   148 with  4320 species is 0:1:0,3:1,4:2,3:4,5
family= 2 4 0 0 0 0 new D6h genus #   149 with  8640 species is 0:1:0,3:1,4:2,4:2,5
family= 2 4 0 0 0 0 new D6h genus #   150 with  4320 species is 0:1:0,3:1,4:2,4:3,5
family= 2 4 0 0 0 0 new D6h genus #   151 with  2160 species is 0:1:0,3:1,4:2,5:2,5
family= 2 4 0 0 0 0 new D6h genus #   152 with  4320 species is 0:1:0,3:1,4:2,5:3,4
family= 2 4 0 0 0 0 new D6h genus #   153 with  8640 species is 0:1:0,3:2,3:2,4:4,5
family= 2 4 0 0 0 0 new D6h genus #   154 with  8640 species is 0:1:0,3:2,3:2,5:4,5
family= 2 4 0 0 0 0 new D6h genus #   155 with  4320 species is 0:1:0,3:2,3:4,5:4,5
family= 2 4 0 0 0 0 new D6h genus #   156 with  4320 species is 0:1:0,3:2,4:2,4:3,5
family= 2 4 0 0 0 0 new D6h genus #   157 with  8640 species is 0:1:0,3:2,4:2,5:3,4
family= 2 4 0 0 0 0 new D6h genus #   158 with  8640 species is 0:1:0,3:2,4:2,5:3,5
family= 2 4 0 0 0 0 new D6h genus #   159 with  8640 species is 0:1:0,3:2,4:2,5:4,5
family= 2 4 0 0 0 0 new D6h genus #   160 with  8640 species is 0:1:0,3:2,4:3,5:4,5
family= 2 4 0 0 0 0 new D6h genus #   161 with  4320 species is 0:1:0,3:2,5:2,5:3,4
family= 2 4 0 0 0 0 new D6h genus #   162 with  8640 species is 0:1:0,3:2,5:3,4:4,5
family= 2 4 0 0 0 0 new D6h genus #   163 with  8640 species is 0:1:0,4:1,2:2,3:3,4
family= 2 4 0 0 0 0 new D6h genus #   164 with  8640 species is 0:1:0,4:1,2:2,3:3,5
family= 2 4 0 0 0 0 new D6h genus #   165 with  8640 species is 0:1:0,4:1,2:2,3:4,5
family= 2 4 0 0 0 0 new D6h genus #   166 with  8640 species is 0:1:0,4:1,2:2,4:3,5
family= 2 4 0 0 0 0 new D6h genus #   167 with  8640 species is 0:1:0,4:1,2:2,5:3,4
family= 2 4 0 0 0 0 new D6h genus #   168 with  8640 species is 0:1:0,4:1,2:2,5:3,5
family= 2 4 0 0 0 0 new D6h genus #   169 with  8640 species is 0:1:0,4:1,2:2,5:4,5
family= 2 4 0 0 0 0 new D6h genus #   170 with  8640 species is 0:1:0,4:1,2:3,4:3,5
family= 2 4 0 0 0 0 new D6h genus #   171 with  4320 species is 0:1:0,4:1,2:3,5:3,5
family= 2 4 0 0 0 0 new D6h genus #   172 with  8640 species is 0:1:0,4:1,2:3,5:4,5
family= 2 4 0 0 0 0 new D6h genus #   173 with  8640 species is 0:1:0,4:1,3:2,3:2,4
family= 2 4 0 0 0 0 new D6h genus #   174 with  8640 species is 0:1:0,4:1,3:2,3:2,5
family= 2 4 0 0 0 0 new D6h genus #   175 with  4320 species is 0:1:0,4:1,3:2,3:4,5
family= 2 4 0 0 0 0 new D6h genus #   176 with  8640 species is 0:1:0,4:1,3:2,4:2,5
family= 2 4 0 0 0 0 new D6h genus #   177 with  4320 species is 0:1:0,4:1,3:2,4:3,5
family= 2 4 0 0 0 0 new D6h genus #   178 with  2160 species is 0:1:0,4:1,3:2,5:2,5
family= 2 4 0 0 0 0 new D6h genus #   179 with  4320 species is 0:1:0,4:1,3:2,5:3,4
family= 2 4 0 0 0 0 new D6h genus #   180 with  4320 species is 0:1:0,4:2,3:2,3:4,5
family= 2 4 0 0 0 0 new D6h genus #   181 with  8640 species is 0:1:0,4:2,3:2,4:3,5
family= 2 4 0 0 0 0 new D6h genus #   182 with  8640 species is 0:1:0,4:2,3:2,5:3,4
family= 2 4 0 0 0 0 new D6h genus #   183 with  8640 species is 0:1:0,4:2,3:2,5:3,5
family= 2 4 0 0 0 0 new D6h genus #   184 with  8640 species is 0:1:0,4:2,3:2,5:4,5
family= 2 4 0 0 0 0 new D6h genus #   185 with  8640 species is 0:1:0,4:2,3:3,5:4,5
family= 2 4 0 0 0 0 new D6h genus #   186 with  8640 species is 0:1:0,4:2,4:2,5:3,5
family= 2 4 0 0 0 0 new D6h genus #   187 with  4320 species is 0:1:0,4:2,4:3,5:3,5
family= 2 4 0 0 0 0 new D6h genus #   188 with  4320 species is 0:1:0,4:2,5:2,5:3,4
family= 2 4 0 0 0 0 new D6h genus #   189 with  8640 species is 0:1:0,4:2,5:3,4:3,5
family= 2 4 0 0 0 0 new D6h genus #   190 with  8640 species is 0:1:0,5:1,2:2,3:3,4
family= 2 4 0 0 0 0 new D6h genus #   191 with  8640 species is 0:1:0,5:1,2:2,3:3,5
family= 2 4 0 0 0 0 new D6h genus #   192 with  4320 species is 0:1:0,5:1,2:2,3:4,5
family= 2 4 0 0 0 0 new D6h genus #   193 with  8640 species is 0:1:0,5:1,2:2,4:3,4
family= 2 4 0 0 0 0 new D6h genus #   194 with  4320 species is 0:1:0,5:1,2:2,4:3,5
family= 2 4 0 0 0 0 new D6h genus #   195 with  4320 species is 0:1:0,5:1,2:2,5:3,4
family= 2 4 0 0 0 0 new D6h genus #   196 with  2160 species is 0:1:0,5:1,2:3,4:3,4
family= 2 4 0 0 0 0 new D6h genus #   197 with  4320 species is 0:1:0,5:2,3:2,3:4,5
family= 2 4 0 0 0 0 new D6h genus #   198 with  8640 species is 0:1:0,5:2,3:2,4:3,4
family= 2 4 0 0 0 0 new D6h genus #   199 with  8640 species is 0:1:0,5:2,3:2,4:3,5
family= 2 4 0 0 0 0 new D6h genus #   200 with  8640 species is 0:1:0,5:2,3:2,4:4,5
family= 2 4 0 0 0 0 new D6h genus #   201 with  8640 species is 0:1:0,5:2,3:2,5:3,4
family= 2 4 0 0 0 0 new D6h genus #   202 with  8640 species is 0:1:0,5:2,3:3,4:4,5
family= 2 4 0 0 0 0 new D6h genus #   203 with  4320 species is 0:1:0,5:2,4:2,4:3,5
family= 2 4 0 0 0 0 new D6h genus #   204 with  8640 species is 0:1:0,5:2,4:2,5:3,4
family= 2 4 0 0 0 0 new D6h genus #   205 with  8640 species is 0:1:0,5:2,4:3,4:3,5
family= 2 4 0 0 0 0 new D6h genus #   206 with  4320 species is 0:1:0,5:2,5:3,4:3,4
family= 2 4 0 0 0 0 new D6h genus #   207 with  1080 species is 0:1:2,3:2,3:4,5:4,5
family= 2 4 0 0 0 0 new D6h genus #   208 with  4320 species is 0:1:2,3:2,4:3,5:4,5
family= 2 4 0 0 0 0 new D6h genus #   209 with  4320 species is 0:1:2,3:2,5:3,4:4,5
family= 2 4 0 0 0 0 new D6h genus #   210 with  1080 species is 0:1:2,4:2,4:3,5:3,5
family= 2 4 0 0 0 0 new D6h genus #   211 with  4320 species is 0:1:2,4:2,5:3,4:3,5
family= 2 4 0 0 0 0 new D6h genus #   212 with  1080 species is 0:1:2,5:2,5:3,4:3,4
family= 2 4 0 0 0 0 new D6h genus #   213 with  4320 species is 0:2:0,1:1,2:3,4:3,4
family= 2 4 0 0 0 0 new D6h genus #   214 with  8640 species is 0:2:0,1:1,2:3,4:3,5
family= 2 4 0 0 0 0 new D6h genus #   215 with  4320 species is 0:2:0,1:1,2:3,4:4,5
family= 2 4 0 0 0 0 new D6h genus #   216 with  2160 species is 0:2:0,1:1,2:3,5:3,5
family= 2 4 0 0 0 0 new D6h genus #   217 with  8640 species is 0:2:0,1:1,3:2,3:4,5
family= 2 4 0 0 0 0 new D6h genus #   218 with  8640 species is 0:2:0,1:1,3:2,4:3,4
family= 2 4 0 0 0 0 new D6h genus #   219 with  8640 species is 0:2:0,1:1,3:2,4:3,5
family= 2 4 0 0 0 0 new D6h genus #   220 with  8640 species is 0:2:0,1:1,3:2,4:4,5
family= 2 4 0 0 0 0 new D6h genus #   221 with  8640 species is 0:2:0,1:1,3:2,5:3,4
family= 2 4 0 0 0 0 new D6h genus #   222 with  8640 species is 0:2:0,1:1,3:2,5:3,5
family= 2 4 0 0 0 0 new D6h genus #   223 with  8640 species is 0:2:0,1:1,3:2,5:4,5
family= 2 4 0 0 0 0 new D6h genus #   224 with  8640 species is 0:2:0,1:1,3:3,4:4,5
family= 2 4 0 0 0 0 new D6h genus #   225 with  8640 species is 0:2:0,1:1,3:3,5:4,5
family= 2 4 0 0 0 0 new D6h genus #   226 with  4320 species is 0:2:0,1:1,3:4,5:4,5
family= 2 4 0 0 0 0 new D6h genus #   227 with  8640 species is 0:2:0,1:1,4:2,3:3,4
family= 2 4 0 0 0 0 new D6h genus #   228 with  8640 species is 0:2:0,1:1,4:2,3:3,5
family= 2 4 0 0 0 0 new D6h genus #   229 with  8640 species is 0:2:0,1:1,4:2,3:4,5
family= 2 4 0 0 0 0 new D6h genus #   230 with  8640 species is 0:2:0,1:1,4:2,4:3,5
family= 2 4 0 0 0 0 new D6h genus #   231 with  8640 species is 0:2:0,1:1,4:2,5:3,4
family= 2 4 0 0 0 0 new D6h genus #   232 with  8640 species is 0:2:0,1:1,4:2,5:3,5
family= 2 4 0 0 0 0 new D6h genus #   233 with  8640 species is 0:2:0,1:1,4:2,5:4,5
family= 2 4 0 0 0 0 new D6h genus #   234 with  8640 species is 0:2:0,1:1,4:3,4:3,5
family= 2 4 0 0 0 0 new D6h genus #   235 with  4320 species is 0:2:0,1:1,4:3,5:3,5
family= 2 4 0 0 0 0 new D6h genus #   236 with  8640 species is 0:2:0,1:1,4:3,5:4,5
family= 2 4 0 0 0 0 new D6h genus #   237 with  8640 species is 0:2:0,1:1,5:2,3:3,4
family= 2 4 0 0 0 0 new D6h genus #   238 with  8640 species is 0:2:0,1:1,5:2,3:3,5
family= 2 4 0 0 0 0 new D6h genus #   239 with  8640 species is 0:2:0,1:1,5:2,3:4,5
family= 2 4 0 0 0 0 new D6h genus #   240 with  8640 species is 0:2:0,1:1,5:2,4:3,4
family= 2 4 0 0 0 0 new D6h genus #   241 with  8640 species is 0:2:0,1:1,5:2,4:3,5
family= 2 4 0 0 0 0 new D6h genus #   242 with  8640 species is 0:2:0,1:1,5:2,4:4,5
family= 2 4 0 0 0 0 new D6h genus #   243 with  8640 species is 0:2:0,1:1,5:2,5:3,4
family= 2 4 0 0 0 0 new D6h genus #   244 with  4320 species is 0:2:0,1:1,5:3,4:3,4
family= 2 4 0 0 0 0 new D6h genus #   245 with  8640 species is 0:2:0,1:1,5:3,4:3,5
family= 2 4 0 0 0 0 new D6h genus #   246 with  8640 species is 0:2:0,1:1,5:3,4:4,5
family= 2 4 0 0 0 0 new D6h genus #   247 with  8640 species is 0:2:0,1:2,3:3,4:4,5
family= 2 4 0 0 0 0 new D6h genus #   248 with  8640 species is 0:2:0,1:2,3:3,5:4,5
family= 2 4 0 0 0 0 new D6h genus #   249 with  4320 species is 0:2:0,1:2,3:4,5:4,5
family= 2 4 0 0 0 0 new D6h genus #   250 with  8640 species is 0:2:0,1:2,4:3,4:3,5
family= 2 4 0 0 0 0 new D6h genus #   251 with  4320 species is 0:2:0,1:2,4:3,5:3,5
family= 2 4 0 0 0 0 new D6h genus #   252 with  8640 species is 0:2:0,1:2,4:3,5:4,5
family= 2 4 0 0 0 0 new D6h genus #   253 with  4320 species is 0:2:0,1:2,5:3,4:3,4
family= 2 4 0 0 0 0 new D6h genus #   254 with  8640 species is 0:2:0,1:2,5:3,4:3,5
family= 2 4 0 0 0 0 new D6h genus #   255 with  8640 species is 0:2:0,1:2,5:3,4:4,5
family= 2 4 0 0 0 0 new D6h genus #   256 with  8640 species is 0:2:0,1:3,4:3,5:4,5
family= 2 4 0 0 0 0 new D6h genus #   257 with  4320 species is 0:2:0,2:1,3:1,3:4,5
family= 2 4 0 0 0 0 new D6h genus #   258 with  8640 species is 0:2:0,2:1,3:1,4:3,4
family= 2 4 0 0 0 0 new D6h genus #   259 with  8640 species is 0:2:0,2:1,3:1,4:3,5
family= 2 4 0 0 0 0 new D6h genus #   260 with  8640 species is 0:2:0,2:1,3:1,4:4,5
family= 2 4 0 0 0 0 new D6h genus #   261 with  8640 species is 0:2:0,2:1,3:1,5:3,4
family= 2 4 0 0 0 0 new D6h genus #   262 with  4320 species is 0:2:0,2:1,3:1,5:3,5
family= 2 4 0 0 0 0 new D6h genus #   263 with  8640 species is 0:2:0,2:1,3:3,4:4,5
family= 2 4 0 0 0 0 new D6h genus #   264 with  8640 species is 0:2:0,2:1,3:3,5:4,5
family= 2 4 0 0 0 0 new D6h genus #   265 with  4320 species is 0:2:0,2:1,3:4,5:4,5
family= 2 4 0 0 0 0 new D6h genus #   266 with  2160 species is 0:2:0,2:1,4:1,4:3,5
family= 2 4 0 0 0 0 new D6h genus #   267 with  8640 species is 0:2:0,2:1,4:3,4:3,5
family= 2 4 0 0 0 0 new D6h genus #   268 with  2160 species is 0:2:0,2:1,4:3,5:3,5
family= 2 4 0 0 0 0 new D6h genus #   269 with  4320 species is 0:2:0,2:3,4:3,5:4,5
family= 2 4 0 0 0 0 new D6h genus #   270 with  8640 species is 0:2:0,3:1,3:1,4:2,4
family= 2 4 0 0 0 0 new D6h genus #   271 with  8640 species is 0:2:0,3:1,3:1,4:2,5
family= 2 4 0 0 0 0 new D6h genus #   272 with  8640 species is 0:2:0,3:1,3:1,4:4,5
family= 2 4 0 0 0 0 new D6h genus #   273 with  8640 species is 0:2:0,3:1,3:1,5:2,4
family= 2 4 0 0 0 0 new D6h genus #   274 with  4320 species is 0:2:0,3:1,3:1,5:2,5
family= 2 4 0 0 0 0 new D6h genus #   275 with  8640 species is 0:2:0,3:1,3:1,5:4,5
family= 2 4 0 0 0 0 new D6h genus #   276 with  8640 species is 0:2:0,3:1,3:2,4:4,5
family= 2 4 0 0 0 0 new D6h genus #   277 with  8640 species is 0:2:0,3:1,3:2,5:4,5
family= 2 4 0 0 0 0 new D6h genus #   278 with  4320 species is 0:2:0,3:1,3:4,5:4,5
family= 2 4 0 0 0 0 new D6h genus #   279 with  4320 species is 0:2:0,3:1,4:1,4:2,3
family= 2 4 0 0 0 0 new D6h genus #   280 with  2160 species is 0:2:0,3:1,4:1,4:2,5
family= 2 4 0 0 0 0 new D6h genus #   281 with  4320 species is 0:2:0,3:1,4:1,4:3,5
family= 2 4 0 0 0 0 new D6h genus #   282 with  8640 species is 0:2:0,3:1,4:1,5:2,3
family= 2 4 0 0 0 0 new D6h genus #   283 with  8640 species is 0:2:0,3:1,4:1,5:2,4
family= 2 4 0 0 0 0 new D6h genus #   284 with  8640 species is 0:2:0,3:1,4:1,5:3,4
family= 2 4 0 0 0 0 new D6h genus #   285 with  8640 species is 0:2:0,3:1,4:1,5:3,5
family= 2 4 0 0 0 0 new D6h genus #   286 with  8640 species is 0:2:0,3:1,4:1,5:4,5
family= 2 4 0 0 0 0 new D6h genus #   287 with  8640 species is 0:2:0,3:1,4:2,3:4,5
family= 2 4 0 0 0 0 new D6h genus #   288 with  8640 species is 0:2:0,3:1,4:2,4:3,5
family= 2 4 0 0 0 0 new D6h genus #   289 with  8640 species is 0:2:0,3:1,4:2,5:3,4
family= 2 4 0 0 0 0 new D6h genus #   290 with  4320 species is 0:2:0,3:1,4:2,5:3,5
family= 2 4 0 0 0 0 new D6h genus #   291 with  8640 species is 0:2:0,3:1,4:3,5:4,5
family= 2 4 0 0 0 0 new D6h genus #   292 with  4320 species is 0:2:0,3:1,5:1,5:2,3
family= 2 4 0 0 0 0 new D6h genus #   293 with  4320 species is 0:2:0,3:1,5:1,5:2,4
family= 2 4 0 0 0 0 new D6h genus #   294 with  4320 species is 0:2:0,3:1,5:1,5:3,4
family= 2 4 0 0 0 0 new D6h genus #   295 with  8640 species is 0:2:0,3:1,5:2,3:4,5
family= 2 4 0 0 0 0 new D6h genus #   296 with  8640 species is 0:2:0,3:1,5:2,4:3,4
family= 2 4 0 0 0 0 new D6h genus #   297 with  8640 species is 0:2:0,3:1,5:2,4:3,5
family= 2 4 0 0 0 0 new D6h genus #   298 with  8640 species is 0:2:0,3:1,5:2,4:4,5
family= 2 4 0 0 0 0 new D6h genus #   299 with  8640 species is 0:2:0,3:1,5:3,4:4,5
family= 2 4 0 0 0 0 new D6h genus #   300 with  4320 species is 0:2:0,3:2,3:4,5:4,5
family= 2 4 0 0 0 0 new D6h genus #   301 with  8640 species is 0:2:0,3:2,4:3,5:4,5
family= 2 4 0 0 0 0 new D6h genus #   302 with  4320 species is 0:2:0,3:2,5:3,4:4,5
family= 2 4 0 0 0 0 new D6h genus #   303 with  4320 species is 0:2:0,4:1,3:1,3:2,4
family= 2 4 0 0 0 0 new D6h genus #   304 with  4320 species is 0:2:0,4:1,3:1,3:4,5
family= 2 4 0 0 0 0 new D6h genus #   305 with  8640 species is 0:2:0,4:1,3:1,4:2,3
family= 2 4 0 0 0 0 new D6h genus #   306 with  8640 species is 0:2:0,4:1,3:1,4:3,5
family= 2 4 0 0 0 0 new D6h genus #   307 with  8640 species is 0:2:0,4:1,3:1,5:2,3
family= 2 4 0 0 0 0 new D6h genus #   308 with  4320 species is 0:2:0,4:1,3:1,5:2,4
family= 2 4 0 0 0 0 new D6h genus #   309 with  8640 species is 0:2:0,4:1,3:1,5:3,4
family= 2 4 0 0 0 0 new D6h genus #   310 with  8640 species is 0:2:0,4:1,3:1,5:3,5
family= 2 4 0 0 0 0 new D6h genus #   311 with  8640 species is 0:2:0,4:1,3:1,5:4,5
family= 2 4 0 0 0 0 new D6h genus #   312 with  8640 species is 0:2:0,4:1,3:2,3:4,5
family= 2 4 0 0 0 0 new D6h genus #   313 with  8640 species is 0:2:0,4:1,3:2,4:3,5
family= 2 4 0 0 0 0 new D6h genus #   314 with  8640 species is 0:2:0,4:1,3:3,5:4,5
family= 2 4 0 0 0 0 new D6h genus #   315 with  8640 species is 0:2:0,4:1,4:1,5:2,3
family= 2 4 0 0 0 0 new D6h genus #   316 with  8640 species is 0:2:0,4:1,4:1,5:3,5
family= 2 4 0 0 0 0 new D6h genus #   317 with  8640 species is 0:2:0,4:1,4:2,3:3,5
family= 2 4 0 0 0 0 new D6h genus #   318 with  4320 species is 0:2:0,4:1,4:3,5:3,5
family= 2 4 0 0 0 0 new D6h genus #   319 with  4320 species is 0:2:0,4:1,5:1,5:2,3
family= 2 4 0 0 0 0 new D6h genus #   320 with  4320 species is 0:2:0,4:1,5:1,5:3,4
family= 2 4 0 0 0 0 new D6h genus #   321 with  8640 species is 0:2:0,4:1,5:2,3:3,4
family= 2 4 0 0 0 0 new D6h genus #   322 with  8640 species is 0:2:0,4:1,5:2,3:3,5
family= 2 4 0 0 0 0 new D6h genus #   323 with  8640 species is 0:2:0,4:1,5:2,3:4,5
family= 2 4 0 0 0 0 new D6h genus #   324 with  8640 species is 0:2:0,4:1,5:3,4:3,5
family= 2 4 0 0 0 0 new D6h genus #   325 with  8640 species is 0:2:0,4:2,3:3,5:4,5
family= 2 4 0 0 0 0 new D6h genus #   326 with  2160 species is 0:2:0,4:2,4:3,5:3,5
family= 2 4 0 0 0 0 new D6h genus #   327 with  4320 species is 0:2:0,5:1,3:1,3:4,5
family= 2 4 0 0 0 0 new D6h genus #   328 with  8640 species is 0:2:0,5:1,3:1,4:2,3
family= 2 4 0 0 0 0 new D6h genus #   329 with  8640 species is 0:2:0,5:1,3:1,4:3,4
family= 2 4 0 0 0 0 new D6h genus #   330 with  8640 species is 0:2:0,5:1,3:1,4:3,5
family= 2 4 0 0 0 0 new D6h genus #   331 with  8640 species is 0:2:0,5:1,3:1,4:4,5
family= 2 4 0 0 0 0 new D6h genus #   332 with  4320 species is 0:2:0,5:1,3:1,5:2,3
family= 2 4 0 0 0 0 new D6h genus #   333 with  8640 species is 0:2:0,5:1,3:1,5:3,4
family= 2 4 0 0 0 0 new D6h genus #   334 with  8640 species is 0:2:0,5:1,3:2,3:4,5
family= 2 4 0 0 0 0 new D6h genus #   335 with  8640 species is 0:2:0,5:1,3:3,4:4,5
family= 2 4 0 0 0 0 new D6h genus #   336 with  2160 species is 0:2:0,5:1,4:1,4:2,3
family= 2 4 0 0 0 0 new D6h genus #   337 with  4320 species is 0:2:0,5:1,4:1,4:3,5
family= 2 4 0 0 0 0 new D6h genus #   338 with  8640 species is 0:2:0,5:1,4:1,5:3,4
family= 2 4 0 0 0 0 new D6h genus #   339 with  8640 species is 0:2:0,5:1,4:2,3:3,4
family= 2 4 0 0 0 0 new D6h genus #   340 with  4320 species is 0:2:0,5:1,4:2,3:3,5
family= 2 4 0 0 0 0 new D6h genus #   341 with  8640 species is 0:2:0,5:1,4:3,4:3,5
family= 2 4 0 0 0 0 new D6h genus #   342 with  4320 species is 0:2:0,5:1,5:3,4:3,4
family= 2 4 0 0 0 0 new D6h genus #   343 with  4320 species is 0:2:0,5:2,3:3,4:4,5
family= 2 4 0 0 0 0 new D6h genus #   344 with  2160 species is 0:2:1,3:1,3:4,5:4,5
family= 2 4 0 0 0 0 new D6h genus #   345 with  8640 species is 0:2:1,3:1,4:3,5:4,5
family= 2 4 0 0 0 0 new D6h genus #   346 with  4320 species is 0:2:1,3:1,5:3,4:4,5
family= 2 4 0 0 0 0 new D6h genus #   347 with  1080 species is 0:2:1,4:1,4:3,5:3,5
family= 2 4 0 0 0 0 new D6h genus #   348 with  4320 species is 0:3:0,1:1,2:2,3:4,5
family= 2 4 0 0 0 0 new D6h genus #   349 with  8640 species is 0:3:0,1:1,2:2,4:3,4
family= 2 4 0 0 0 0 new D6h genus #   350 with  8640 species is 0:3:0,1:1,2:2,4:3,5
family= 2 4 0 0 0 0 new D6h genus #   351 with  8640 species is 0:3:0,1:1,2:2,4:4,5
family= 2 4 0 0 0 0 new D6h genus #   352 with  8640 species is 0:3:0,1:1,2:2,5:3,4
family= 2 4 0 0 0 0 new D6h genus #   353 with  8640 species is 0:3:0,1:1,2:2,5:3,5
family= 2 4 0 0 0 0 new D6h genus #   354 with  8640 species is 0:3:0,1:1,2:2,5:4,5
family= 2 4 0 0 0 0 new D6h genus #   355 with  4320 species is 0:3:0,1:1,2:3,4:4,5
family= 2 4 0 0 0 0 new D6h genus #   356 with  8640 species is 0:3:0,1:1,2:3,5:4,5
family= 2 4 0 0 0 0 new D6h genus #   357 with  4320 species is 0:3:0,1:1,2:4,5:4,5
family= 2 4 0 0 0 0 new D6h genus #   358 with  4320 species is 0:3:0,1:1,3:2,4:2,4
family= 2 4 0 0 0 0 new D6h genus #   359 with  8640 species is 0:3:0,1:1,3:2,4:2,5
family= 2 4 0 0 0 0 new D6h genus #   360 with  8640 species is 0:3:0,1:1,3:2,4:4,5
family= 2 4 0 0 0 0 new D6h genus #   361 with  4320 species is 0:3:0,1:1,3:2,5:2,5
family= 2 4 0 0 0 0 new D6h genus #   362 with  8640 species is 0:3:0,1:1,3:2,5:4,5
family= 2 4 0 0 0 0 new D6h genus #   363 with  4320 species is 0:3:0,1:1,3:4,5:4,5
family= 2 4 0 0 0 0 new D6h genus #   364 with  8640 species is 0:3:0,1:1,4:2,3:2,4
family= 2 4 0 0 0 0 new D6h genus #   365 with  4320 species is 0:3:0,1:1,4:2,3:2,5
family= 2 4 0 0 0 0 new D6h genus #   366 with  8640 species is 0:3:0,1:1,4:2,3:4,5
family= 2 4 0 0 0 0 new D6h genus #   367 with  8640 species is 0:3:0,1:1,4:2,4:2,5
family= 2 4 0 0 0 0 new D6h genus #   368 with  8640 species is 0:3:0,1:1,4:2,4:3,5
family= 2 4 0 0 0 0 new D6h genus #   369 with  4320 species is 0:3:0,1:1,4:2,5:2,5
family= 2 4 0 0 0 0 new D6h genus #   370 with  4320 species is 0:3:0,1:1,4:2,5:3,4
family= 2 4 0 0 0 0 new D6h genus #   371 with  8640 species is 0:3:0,1:1,4:2,5:3,5
family= 2 4 0 0 0 0 new D6h genus #   372 with  8640 species is 0:3:0,1:1,4:2,5:4,5
family= 2 4 0 0 0 0 new D6h genus #   373 with  8640 species is 0:3:0,1:1,4:3,5:4,5
family= 2 4 0 0 0 0 new D6h genus #   374 with  4320 species is 0:3:0,1:1,5:2,3:2,4
family= 2 4 0 0 0 0 new D6h genus #   375 with  8640 species is 0:3:0,1:1,5:2,3:4,5
family= 2 4 0 0 0 0 new D6h genus #   376 with  4320 species is 0:3:0,1:1,5:2,4:2,4
family= 2 4 0 0 0 0 new D6h genus #   377 with  8640 species is 0:3:0,1:1,5:2,4:2,5
family= 2 4 0 0 0 0 new D6h genus #   378 with  4320 species is 0:3:0,1:1,5:2,4:3,4
family= 2 4 0 0 0 0 new D6h genus #   379 with  8640 species is 0:3:0,1:1,5:2,4:3,5
family= 2 4 0 0 0 0 new D6h genus #   380 with  8640 species is 0:3:0,1:1,5:2,4:4,5
family= 2 4 0 0 0 0 new D6h genus #   381 with  8640 species is 0:3:0,1:1,5:2,5:3,4
family= 2 4 0 0 0 0 new D6h genus #   382 with  2160 species is 0:3:0,1:2,3:4,5:4,5
family= 2 4 0 0 0 0 new D6h genus #   383 with  4320 species is 0:3:0,1:2,4:2,4:3,5
family= 2 4 0 0 0 0 new D6h genus #   384 with  8640 species is 0:3:0,1:2,4:2,5:3,5
family= 2 4 0 0 0 0 new D6h genus #   385 with  8640 species is 0:3:0,1:2,4:2,5:4,5
family= 2 4 0 0 0 0 new D6h genus #   386 with  8640 species is 0:3:0,1:2,4:3,5:4,5
family= 2 4 0 0 0 0 new D6h genus #   387 with  2160 species is 0:3:0,1:2,5:2,5:3,4
family= 2 4 0 0 0 0 new D6h genus #   388 with  4320 species is 0:3:0,2:1,2:1,3:4,5
family= 2 4 0 0 0 0 new D6h genus #   389 with  8640 species is 0:3:0,2:1,2:1,4:3,5
family= 2 4 0 0 0 0 new D6h genus #   390 with  8640 species is 0:3:0,2:1,2:1,4:4,5
family= 2 4 0 0 0 0 new D6h genus #   391 with  8640 species is 0:3:0,2:1,2:1,5:3,5
family= 2 4 0 0 0 0 new D6h genus #   392 with  8640 species is 0:3:0,2:1,2:1,5:4,5
family= 2 4 0 0 0 0 new D6h genus #   393 with  4320 species is 0:3:0,2:1,2:3,5:4,5
family= 2 4 0 0 0 0 new D6h genus #   394 with  4320 species is 0:3:0,2:1,2:4,5:4,5
family= 2 4 0 0 0 0 new D6h genus #   395 with  8640 species is 0:3:0,2:1,3:1,4:2,4
family= 2 4 0 0 0 0 new D6h genus #   396 with  4320 species is 0:3:0,2:1,3:1,4:2,5
family= 2 4 0 0 0 0 new D6h genus #   397 with  8640 species is 0:3:0,2:1,3:1,4:4,5
family= 2 4 0 0 0 0 new D6h genus #   398 with  4320 species is 0:3:0,2:1,3:1,5:2,4
family= 2 4 0 0 0 0 new D6h genus #   399 with  8640 species is 0:3:0,2:1,3:1,5:4,5
family= 2 4 0 0 0 0 new D6h genus #   400 with  2160 species is 0:3:0,2:1,3:4,5:4,5
family= 2 4 0 0 0 0 new D6h genus #   401 with  4320 species is 0:3:0,2:1,4:1,4:2,5
family= 2 4 0 0 0 0 new D6h genus #   402 with  2160 species is 0:3:0,2:1,4:1,4:3,5
family= 2 4 0 0 0 0 new D6h genus #   403 with  8640 species is 0:3:0,2:1,4:1,5:2,4
family= 2 4 0 0 0 0 new D6h genus #   404 with  8640 species is 0:3:0,2:1,4:1,5:2,5
family= 2 4 0 0 0 0 new D6h genus #   405 with  8640 species is 0:3:0,2:1,4:1,5:3,5
family= 2 4 0 0 0 0 new D6h genus #   406 with  8640 species is 0:3:0,2:1,4:1,5:4,5
family= 2 4 0 0 0 0 new D6h genus #   407 with  4320 species is 0:3:0,2:1,4:2,5:3,5
family= 2 4 0 0 0 0 new D6h genus #   408 with  8640 species is 0:3:0,2:1,4:2,5:4,5
family= 2 4 0 0 0 0 new D6h genus #   409 with  4320 species is 0:3:0,2:1,5:1,5:2,4
family= 2 4 0 0 0 0 new D6h genus #   410 with  4320 species is 0:3:0,2:1,5:2,4:3,5
family= 2 4 0 0 0 0 new D6h genus #   411 with  8640 species is 0:3:0,2:1,5:2,4:4,5
family= 2 4 0 0 0 0 new D6h genus #   412 with  2160 species is 0:3:0,3:1,2:1,2:4,5
family= 2 4 0 0 0 0 new D6h genus #   413 with  8640 species is 0:3:0,3:1,2:1,4:2,4
family= 2 4 0 0 0 0 new D6h genus #   414 with  4320 species is 0:3:0,3:1,2:1,4:2,5
family= 2 4 0 0 0 0 new D6h genus #   415 with  4320 species is 0:3:0,3:1,2:1,4:4,5
family= 2 4 0 0 0 0 new D6h genus #   416 with  4320 species is 0:3:0,3:1,2:1,5:2,4
family= 2 4 0 0 0 0 new D6h genus #   417 with  4320 species is 0:3:0,3:1,2:1,5:4,5
family= 2 4 0 0 0 0 new D6h genus #   418 with  2160 species is 0:3:0,3:1,4:1,4:2,5
family= 2 4 0 0 0 0 new D6h genus #   419 with  4320 species is 0:3:0,3:1,4:1,5:2,4
family= 2 4 0 0 0 0 new D6h genus #   420 with  4320 species is 0:3:0,3:1,4:1,5:2,5
family= 2 4 0 0 0 0 new D6h genus #   421 with  2160 species is 0:3:0,3:1,5:1,5:2,4
family= 2 4 0 0 0 0 new D6h genus #   422 with   540 species is 0:3:1,2:1,2:4,5:4,5
family= 2 4 0 0 0 0 new D6h genus #   423 with  2160 species is 0:3:1,2:1,4:2,5:4,5
family= 2 4 0 0 0 0 new D6h genus #   424 with  2160 species is 0:3:1,2:1,5:2,4:4,5
family= 2 4 0 0 0 0 new D6h genus #   425 with   540 species is 0:3:1,4:1,4:2,5:2,5
family= 2 4 0 0 0 0 new D6h genus #   426 with  2160 species is 0:3:1,4:1,5:2,4:2,5
family= 2 4 0 0 0 0 new D6h genus #   427 with   540 species is 0:3:1,5:1,5:2,4:2,4
Nber of genera for this family=  427
 
family= 1 5 0 0 0 0
 
family= 1 5 0 0 0 0 new D6h genus #     1 with  8640 species is 0:0,1:1,2:2,3:3,4:4,5
family= 1 5 0 0 0 0 new D6h genus #     2 with  8640 species is 0:0,1:1,2:2,3:3,5:4,5
family= 1 5 0 0 0 0 new D6h genus #     3 with  4320 species is 0:0,1:1,2:2,3:4,5:4,5
family= 1 5 0 0 0 0 new D6h genus #     4 with  8640 species is 0:0,1:1,2:2,4:3,4:3,5
family= 1 5 0 0 0 0 new D6h genus #     5 with  4320 species is 0:0,1:1,2:2,4:3,5:3,5
family= 1 5 0 0 0 0 new D6h genus #     6 with  8640 species is 0:0,1:1,2:2,4:3,5:4,5
family= 1 5 0 0 0 0 new D6h genus #     7 with  4320 species is 0:0,1:1,2:2,5:3,4:3,4
family= 1 5 0 0 0 0 new D6h genus #     8 with  8640 species is 0:0,1:1,2:2,5:3,4:3,5
family= 1 5 0 0 0 0 new D6h genus #     9 with  8640 species is 0:0,1:1,2:2,5:3,4:4,5
family= 1 5 0 0 0 0 new D6h genus #    10 with  8640 species is 0:0,1:1,2:3,4:3,5:4,5
family= 1 5 0 0 0 0 new D6h genus #    11 with  8640 species is 0:0,1:1,3:2,3:2,4:4,5
family= 1 5 0 0 0 0 new D6h genus #    12 with  8640 species is 0:0,1:1,3:2,3:2,5:4,5
family= 1 5 0 0 0 0 new D6h genus #    13 with  4320 species is 0:0,1:1,3:2,3:4,5:4,5
family= 1 5 0 0 0 0 new D6h genus #    14 with  4320 species is 0:0,1:1,3:2,4:2,4:3,5
family= 1 5 0 0 0 0 new D6h genus #    15 with  8640 species is 0:0,1:1,3:2,4:2,5:3,4
family= 1 5 0 0 0 0 new D6h genus #    16 with  8640 species is 0:0,1:1,3:2,4:2,5:3,5
family= 1 5 0 0 0 0 new D6h genus #    17 with  8640 species is 0:0,1:1,3:2,4:2,5:4,5
family= 1 5 0 0 0 0 new D6h genus #    18 with  8640 species is 0:0,1:1,3:2,4:3,5:4,5
family= 1 5 0 0 0 0 new D6h genus #    19 with  4320 species is 0:0,1:1,3:2,5:2,5:3,4
family= 1 5 0 0 0 0 new D6h genus #    20 with  8640 species is 0:0,1:1,3:2,5:3,4:4,5
family= 1 5 0 0 0 0 new D6h genus #    21 with  4320 species is 0:0,1:1,4:2,3:2,3:4,5
family= 1 5 0 0 0 0 new D6h genus #    22 with  8640 species is 0:0,1:1,4:2,3:2,4:3,5
family= 1 5 0 0 0 0 new D6h genus #    23 with  8640 species is 0:0,1:1,4:2,3:2,5:3,4
family= 1 5 0 0 0 0 new D6h genus #    24 with  8640 species is 0:0,1:1,4:2,3:2,5:3,5
family= 1 5 0 0 0 0 new D6h genus #    25 with  8640 species is 0:0,1:1,4:2,3:2,5:4,5
family= 1 5 0 0 0 0 new D6h genus #    26 with  8640 species is 0:0,1:1,4:2,3:3,5:4,5
family= 1 5 0 0 0 0 new D6h genus #    27 with  8640 species is 0:0,1:1,4:2,4:2,5:3,5
family= 1 5 0 0 0 0 new D6h genus #    28 with  4320 species is 0:0,1:1,4:2,4:3,5:3,5
family= 1 5 0 0 0 0 new D6h genus #    29 with  4320 species is 0:0,1:1,4:2,5:2,5:3,4
family= 1 5 0 0 0 0 new D6h genus #    30 with  8640 species is 0:0,1:1,4:2,5:3,4:3,5
family= 1 5 0 0 0 0 new D6h genus #    31 with  4320 species is 0:0,1:1,5:2,3:2,3:4,5
family= 1 5 0 0 0 0 new D6h genus #    32 with  8640 species is 0:0,1:1,5:2,3:2,4:3,4
family= 1 5 0 0 0 0 new D6h genus #    33 with  8640 species is 0:0,1:1,5:2,3:2,4:3,5
family= 1 5 0 0 0 0 new D6h genus #    34 with  8640 species is 0:0,1:1,5:2,3:2,4:4,5
family= 1 5 0 0 0 0 new D6h genus #    35 with  8640 species is 0:0,1:1,5:2,3:2,5:3,4
family= 1 5 0 0 0 0 new D6h genus #    36 with  8640 species is 0:0,1:1,5:2,3:3,4:4,5
family= 1 5 0 0 0 0 new D6h genus #    37 with  4320 species is 0:0,1:1,5:2,4:2,4:3,5
family= 1 5 0 0 0 0 new D6h genus #    38 with  8640 species is 0:0,1:1,5:2,4:2,5:3,4
family= 1 5 0 0 0 0 new D6h genus #    39 with  8640 species is 0:0,1:1,5:2,4:3,4:3,5
family= 1 5 0 0 0 0 new D6h genus #    40 with  4320 species is 0:0,1:1,5:2,5:3,4:3,4
family= 1 5 0 0 0 0 new D6h genus #    41 with  2160 species is 0:0,1:2,3:2,3:4,5:4,5
family= 1 5 0 0 0 0 new D6h genus #    42 with  8640 species is 0:0,1:2,3:2,4:3,5:4,5
family= 1 5 0 0 0 0 new D6h genus #    43 with  8640 species is 0:0,1:2,3:2,5:3,4:4,5
family= 1 5 0 0 0 0 new D6h genus #    44 with  2160 species is 0:0,1:2,4:2,4:3,5:3,5
family= 1 5 0 0 0 0 new D6h genus #    45 with  8640 species is 0:0,1:2,4:2,5:3,4:3,5
family= 1 5 0 0 0 0 new D6h genus #    46 with  2160 species is 0:0,1:2,5:2,5:3,4:3,4
family= 1 5 0 0 0 0 new D6h genus #    47 with  8640 species is 0:0,2:1,2:1,3:3,4:4,5
family= 1 5 0 0 0 0 new D6h genus #    48 with  8640 species is 0:0,2:1,2:1,3:3,5:4,5
family= 1 5 0 0 0 0 new D6h genus #    49 with  4320 species is 0:0,2:1,2:1,3:4,5:4,5
family= 1 5 0 0 0 0 new D6h genus #    50 with  8640 species is 0:0,2:1,2:1,4:3,4:3,5
family= 1 5 0 0 0 0 new D6h genus #    51 with  4320 species is 0:0,2:1,2:1,4:3,5:3,5
family= 1 5 0 0 0 0 new D6h genus #    52 with  8640 species is 0:0,2:1,2:1,4:3,5:4,5
family= 1 5 0 0 0 0 new D6h genus #    53 with  4320 species is 0:0,2:1,2:1,5:3,4:3,4
family= 1 5 0 0 0 0 new D6h genus #    54 with  8640 species is 0:0,2:1,2:1,5:3,4:3,5
family= 1 5 0 0 0 0 new D6h genus #    55 with  8640 species is 0:0,2:1,2:1,5:3,4:4,5
family= 1 5 0 0 0 0 new D6h genus #    56 with  8640 species is 0:0,2:1,2:3,4:3,5:4,5
family= 1 5 0 0 0 0 new D6h genus #    57 with  4320 species is 0:0,2:1,3:1,3:2,4:4,5
family= 1 5 0 0 0 0 new D6h genus #    58 with  4320 species is 0:0,2:1,3:1,3:2,5:4,5
family= 1 5 0 0 0 0 new D6h genus #    59 with  2160 species is 0:0,2:1,3:1,3:4,5:4,5
family= 1 5 0 0 0 0 new D6h genus #    60 with  8640 species is 0:0,2:1,3:1,4:2,3:4,5
family= 1 5 0 0 0 0 new D6h genus #    61 with  8640 species is 0:0,2:1,3:1,4:2,4:3,5
family= 1 5 0 0 0 0 new D6h genus #    62 with  8640 species is 0:0,2:1,3:1,4:2,5:3,4
family= 1 5 0 0 0 0 new D6h genus #    63 with  8640 species is 0:0,2:1,3:1,4:2,5:3,5
family= 1 5 0 0 0 0 new D6h genus #    64 with  8640 species is 0:0,2:1,3:1,4:2,5:4,5
family= 1 5 0 0 0 0 new D6h genus #    65 with  8640 species is 0:0,2:1,3:1,4:3,5:4,5
family= 1 5 0 0 0 0 new D6h genus #    66 with  8640 species is 0:0,2:1,3:1,5:2,3:4,5
family= 1 5 0 0 0 0 new D6h genus #    67 with  8640 species is 0:0,2:1,3:1,5:2,4:3,4
family= 1 5 0 0 0 0 new D6h genus #    68 with  8640 species is 0:0,2:1,3:1,5:2,4:3,5
family= 1 5 0 0 0 0 new D6h genus #    69 with  8640 species is 0:0,2:1,3:1,5:2,4:4,5
family= 1 5 0 0 0 0 new D6h genus #    70 with  8640 species is 0:0,2:1,3:1,5:2,5:3,4
family= 1 5 0 0 0 0 new D6h genus #    71 with  8640 species is 0:0,2:1,3:1,5:3,4:4,5
family= 1 5 0 0 0 0 new D6h genus #    72 with  4320 species is 0:0,2:1,3:2,3:4,5:4,5
family= 1 5 0 0 0 0 new D6h genus #    73 with  8640 species is 0:0,2:1,3:2,4:3,5:4,5
family= 1 5 0 0 0 0 new D6h genus #    74 with  8640 species is 0:0,2:1,3:2,5:3,4:4,5
family= 1 5 0 0 0 0 new D6h genus #    75 with  4320 species is 0:0,2:1,4:1,4:2,3:3,5
family= 1 5 0 0 0 0 new D6h genus #    76 with  4320 species is 0:0,2:1,4:1,4:2,5:3,5
family= 1 5 0 0 0 0 new D6h genus #    77 with  2160 species is 0:0,2:1,4:1,4:3,5:3,5
family= 1 5 0 0 0 0 new D6h genus #    78 with  8640 species is 0:0,2:1,4:1,5:2,3:3,4
family= 1 5 0 0 0 0 new D6h genus #    79 with  8640 species is 0:0,2:1,4:1,5:2,3:3,5
family= 1 5 0 0 0 0 new D6h genus #    80 with  8640 species is 0:0,2:1,4:1,5:2,3:4,5
family= 1 5 0 0 0 0 new D6h genus #    81 with  8640 species is 0:0,2:1,4:1,5:2,4:3,5
family= 1 5 0 0 0 0 new D6h genus #    82 with  8640 species is 0:0,2:1,4:1,5:2,5:3,4
family= 1 5 0 0 0 0 new D6h genus #    83 with  8640 species is 0:0,2:1,4:1,5:3,4:3,5
family= 1 5 0 0 0 0 new D6h genus #    84 with  8640 species is 0:0,2:1,4:2,3:3,5:4,5
family= 1 5 0 0 0 0 new D6h genus #    85 with  4320 species is 0:0,2:1,4:2,4:3,5:3,5
family= 1 5 0 0 0 0 new D6h genus #    86 with  8640 species is 0:0,2:1,4:2,5:3,4:3,5
family= 1 5 0 0 0 0 new D6h genus #    87 with  4320 species is 0:0,2:1,5:1,5:2,3:3,4
family= 1 5 0 0 0 0 new D6h genus #    88 with  4320 species is 0:0,2:1,5:1,5:2,4:3,4
family= 1 5 0 0 0 0 new D6h genus #    89 with  2160 species is 0:0,2:1,5:1,5:3,4:3,4
family= 1 5 0 0 0 0 new D6h genus #    90 with  8640 species is 0:0,2:1,5:2,3:3,4:4,5
family= 1 5 0 0 0 0 new D6h genus #    91 with  8640 species is 0:0,2:1,5:2,4:3,4:3,5
family= 1 5 0 0 0 0 new D6h genus #    92 with  4320 species is 0:0,2:1,5:2,5:3,4:3,4
family= 1 5 0 0 0 0 new D6h genus #    93 with  4320 species is 0:0,3:1,2:1,2:3,4:4,5
family= 1 5 0 0 0 0 new D6h genus #    94 with  4320 species is 0:0,3:1,2:1,2:3,5:4,5
family= 1 5 0 0 0 0 new D6h genus #    95 with  1080 species is 0:0,3:1,2:1,2:4,5:4,5
family= 1 5 0 0 0 0 new D6h genus #    96 with  8640 species is 0:0,3:1,2:1,3:2,4:4,5
family= 1 5 0 0 0 0 new D6h genus #    97 with  8640 species is 0:0,3:1,2:1,3:2,5:4,5
family= 1 5 0 0 0 0 new D6h genus #    98 with  8640 species is 0:0,3:1,2:1,4:2,3:4,5
family= 1 5 0 0 0 0 new D6h genus #    99 with  8640 species is 0:0,3:1,2:1,4:2,4:3,5
family= 1 5 0 0 0 0 new D6h genus #   100 with  8640 species is 0:0,3:1,2:1,4:2,5:3,4
family= 1 5 0 0 0 0 new D6h genus #   101 with  8640 species is 0:0,3:1,2:1,4:2,5:3,5
family= 1 5 0 0 0 0 new D6h genus #   102 with  4320 species is 0:0,3:1,2:1,4:2,5:4,5
family= 1 5 0 0 0 0 new D6h genus #   103 with  8640 species is 0:0,3:1,2:1,5:2,3:4,5
family= 1 5 0 0 0 0 new D6h genus #   104 with  8640 species is 0:0,3:1,2:1,5:2,4:3,4
family= 1 5 0 0 0 0 new D6h genus #   105 with  8640 species is 0:0,3:1,2:1,5:2,4:3,5
family= 1 5 0 0 0 0 new D6h genus #   106 with  4320 species is 0:0,3:1,2:1,5:2,4:4,5
family= 1 5 0 0 0 0 new D6h genus #   107 with  8640 species is 0:0,3:1,2:1,5:2,5:3,4
family= 1 5 0 0 0 0 new D6h genus #   108 with  8640 species is 0:0,3:1,3:1,4:2,4:2,5
family= 1 5 0 0 0 0 new D6h genus #   109 with  4320 species is 0:0,3:1,3:1,4:2,5:2,5
family= 1 5 0 0 0 0 new D6h genus #   110 with  4320 species is 0:0,3:1,3:1,5:2,4:2,4
family= 1 5 0 0 0 0 new D6h genus #   111 with  8640 species is 0:0,3:1,3:1,5:2,4:2,5
family= 1 5 0 0 0 0 new D6h genus #   112 with  4320 species is 0:0,3:1,4:1,4:2,3:2,5
family= 1 5 0 0 0 0 new D6h genus #   113 with  1080 species is 0:0,3:1,4:1,4:2,5:2,5
family= 1 5 0 0 0 0 new D6h genus #   114 with  8640 species is 0:0,3:1,4:1,5:2,3:2,4
family= 1 5 0 0 0 0 new D6h genus #   115 with  8640 species is 0:0,3:1,4:1,5:2,3:2,5
family= 1 5 0 0 0 0 new D6h genus #   116 with  4320 species is 0:0,3:1,4:1,5:2,4:2,5
family= 1 5 0 0 0 0 new D6h genus #   117 with  4320 species is 0:0,3:1,5:1,5:2,3:2,4
family= 1 5 0 0 0 0 new D6h genus #   118 with  1080 species is 0:0,3:1,5:1,5:2,4:2,4
family= 1 5 0 0 0 0 new D6h genus #   119 with  4320 species is 0:1,2:1,2:3,4:3,5:4,5
family= 1 5 0 0 0 0 new D6h genus #   120 with  4320 species is 0:1,2:1,3:2,4:3,5:4,5
family= 1 5 0 0 0 0 new D6h genus #   121 with  8640 species is 0:1,2:1,3:2,5:3,4:4,5
family= 1 5 0 0 0 0 new D6h genus #   122 with  4320 species is 0:1,2:1,4:2,4:3,5:3,5
family= 1 5 0 0 0 0 new D6h genus #   123 with  8640 species is 0:1,2:1,4:2,5:3,4:3,5
family= 1 5 0 0 0 0 new D6h genus #   124 with  4320 species is 0:1,2:1,5:2,3:3,4:4,5
family= 1 5 0 0 0 0 new D6h genus #   125 with  8640 species is 0:1,2:1,5:2,4:3,4:3,5
family= 1 5 0 0 0 0 new D6h genus #   126 with  4320 species is 0:1,2:1,5:2,5:3,4:3,4
family= 1 5 0 0 0 0 new D6h genus #   127 with  4320 species is 0:1,3:1,4:2,4:2,5:3,5
family= 1 5 0 0 0 0 new D6h genus #   128 with  4320 species is 0:1,3:1,4:2,5:2,5:3,4
family= 1 5 0 0 0 0 new D6h genus #   129 with  2160 species is 0:1,3:1,5:2,4:2,4:3,5
family= 1 5 0 0 0 0 new D6h genus #   130 with  8640 species is 0:1,3:1,5:2,4:2,5:3,4
family= 1 5 0 0 0 0 new D6h genus #   131 with  4320 species is 0:1,4:1,5:2,3:2,5:3,4
family= 1 5 0 0 0 0 new D6h genus #   132 with  2160 species is 0:1,5:1,5:2,3:2,4:3,4
Nber of genera for this family=  132
 
family= 0 6 0 0 0 0
 
family= 0 6 0 0 0 0 new D6h genus #     1 with   180 species is 0,1:0,1:2,3:2,3:4,5:4,5
family= 0 6 0 0 0 0 new D6h genus #     2 with  2160 species is 0,1:0,1:2,3:2,4:3,5:4,5
family= 0 6 0 0 0 0 new D6h genus #     3 with  2160 species is 0,1:0,1:2,3:2,5:3,4:4,5
family= 0 6 0 0 0 0 new D6h genus #     4 with   540 species is 0,1:0,1:2,4:2,4:3,5:3,5
family= 0 6 0 0 0 0 new D6h genus #     5 with  2160 species is 0,1:0,1:2,4:2,5:3,4:3,5
family= 0 6 0 0 0 0 new D6h genus #     6 with   270 species is 0,1:0,1:2,5:2,5:3,4:3,4
family= 0 6 0 0 0 0 new D6h genus #     7 with  2160 species is 0,1:0,2:1,2:3,4:3,5:4,5
family= 0 6 0 0 0 0 new D6h genus #     8 with  4320 species is 0,1:0,2:1,3:2,4:3,5:4,5
family= 0 6 0 0 0 0 new D6h genus #     9 with  8640 species is 0,1:0,2:1,3:2,5:3,4:4,5
family= 0 6 0 0 0 0 new D6h genus #    10 with  4320 species is 0,1:0,2:1,4:2,3:3,5:4,5
family= 0 6 0 0 0 0 new D6h genus #    11 with  4320 species is 0,1:0,2:1,4:2,4:3,5:3,5
family= 0 6 0 0 0 0 new D6h genus #    12 with  4320 species is 0,1:0,2:1,4:2,5:3,4:3,5
family= 0 6 0 0 0 0 new D6h genus #    13 with  4320 species is 0,1:0,2:1,5:2,3:3,4:4,5
family= 0 6 0 0 0 0 new D6h genus #    14 with  2160 species is 0,1:0,2:1,5:2,4:3,4:3,5
family= 0 6 0 0 0 0 new D6h genus #    15 with  2160 species is 0,1:0,3:1,2:2,5:3,4:4,5
family= 0 6 0 0 0 0 new D6h genus #    16 with  4320 species is 0,1:0,3:1,3:2,4:2,5:4,5
family= 0 6 0 0 0 0 new D6h genus #    17 with  1440 species is 0,1:0,3:1,4:2,3:2,5:4,5
family= 0 6 0 0 0 0 new D6h genus #    18 with  4320 species is 0,1:0,3:1,4:2,4:2,5:3,5
family= 0 6 0 0 0 0 new D6h genus #    19 with  1080 species is 0,1:0,3:1,4:2,5:2,5:3,4
family= 0 6 0 0 0 0 new D6h genus #    20 with  2160 species is 0,1:0,4:1,2:2,4:3,5:3,5
family= 0 6 0 0 0 0 new D6h genus #    21 with  4320 species is 0,1:0,4:1,3:2,4:2,5:3,5
family= 0 6 0 0 0 0 new D6h genus #    22 with  1080 species is 0,1:0,4:1,3:2,5:2,5:3,4
family= 0 6 0 0 0 0 new D6h genus #    23 with   720 species is 0,1:0,5:1,2:2,3:3,4:4,5
family= 0 6 0 0 0 0 new D6h genus #    24 with   270 species is 0,2:0,2:1,4:1,4:3,5:3,5
family= 0 6 0 0 0 0 new D6h genus #    25 with  1080 species is 0,2:0,3:1,4:1,4:2,5:3,5
family= 0 6 0 0 0 0 new D6h genus #    26 with  2160 species is 0,2:0,3:1,4:1,5:2,4:3,5
family= 0 6 0 0 0 0 new D6h genus #    27 with   720 species is 0,2:0,4:1,3:1,5:2,4:3,5
family= 0 6 0 0 0 0 new D6h genus #    28 with    90 species is 0,3:0,3:1,4:1,4:2,5:2,5
Nber of genera for this family=   28
 
family= 5 0 1 0 0 0
 
family= 5 0 1 0 0 0 new D6h genus #     1 with  2160 species is 0:0:1:1:2:2,3,4
family= 5 0 1 0 0 0 new D6h genus #     2 with  2160 species is 0:0:1:1:2:2,3,5
family= 5 0 1 0 0 0 new D6h genus #     3 with  2160 species is 0:0:1:1:2:2,4,5
family= 5 0 1 0 0 0 new D6h genus #     4 with  2160 species is 0:0:1:1:2:3,4,5
family= 5 0 1 0 0 0 new D6h genus #     5 with  2160 species is 0:0:1:1:3:2,3,4
family= 5 0 1 0 0 0 new D6h genus #     6 with  2160 species is 0:0:1:1:3:2,3,5
family= 5 0 1 0 0 0 new D6h genus #     7 with  2160 species is 0:0:1:1:3:2,4,5
family= 5 0 1 0 0 0 new D6h genus #     8 with  2160 species is 0:0:1:1:3:3,4,5
family= 5 0 1 0 0 0 new D6h genus #     9 with  2160 species is 0:0:1:2:2:1,3,4
family= 5 0 1 0 0 0 new D6h genus #    10 with  1080 species is 0:0:1:2:2:1,3,5
family= 5 0 1 0 0 0 new D6h genus #    11 with  1080 species is 0:0:1:2:2:3,4,5
family= 5 0 1 0 0 0 new D6h genus #    12 with  4320 species is 0:0:1:2:3:1,2,3
family= 5 0 1 0 0 0 new D6h genus #    13 with  4320 species is 0:0:1:2:3:1,2,4
family= 5 0 1 0 0 0 new D6h genus #    14 with  4320 species is 0:0:1:2:3:1,2,5
family= 5 0 1 0 0 0 new D6h genus #    15 with  4320 species is 0:0:1:2:3:1,3,4
family= 5 0 1 0 0 0 new D6h genus #    16 with  4320 species is 0:0:1:2:3:1,3,5
family= 5 0 1 0 0 0 new D6h genus #    17 with  4320 species is 0:0:1:2:3:1,4,5
family= 5 0 1 0 0 0 new D6h genus #    18 with  4320 species is 0:0:1:2:3:2,3,4
family= 5 0 1 0 0 0 new D6h genus #    19 with  4320 species is 0:0:1:2:3:2,3,5
family= 5 0 1 0 0 0 new D6h genus #    20 with  4320 species is 0:0:1:2:3:2,4,5
family= 5 0 1 0 0 0 new D6h genus #    21 with  4320 species is 0:0:1:2:3:3,4,5
family= 5 0 1 0 0 0 new D6h genus #    22 with  4320 species is 0:0:1:2:4:1,2,3
family= 5 0 1 0 0 0 new D6h genus #    23 with  4320 species is 0:0:1:2:4:1,2,4
family= 5 0 1 0 0 0 new D6h genus #    24 with  4320 species is 0:0:1:2:4:1,2,5
family= 5 0 1 0 0 0 new D6h genus #    25 with  4320 species is 0:0:1:2:4:1,3,4
family= 5 0 1 0 0 0 new D6h genus #    26 with  4320 species is 0:0:1:2:4:1,3,5
family= 5 0 1 0 0 0 new D6h genus #    27 with  4320 species is 0:0:1:2:4:1,4,5
family= 5 0 1 0 0 0 new D6h genus #    28 with  4320 species is 0:0:1:2:4:2,3,4
family= 5 0 1 0 0 0 new D6h genus #    29 with  4320 species is 0:0:1:2:4:2,3,5
family= 5 0 1 0 0 0 new D6h genus #    30 with  4320 species is 0:0:1:2:4:2,4,5
family= 5 0 1 0 0 0 new D6h genus #    31 with  4320 species is 0:0:1:2:4:3,4,5
family= 5 0 1 0 0 0 new D6h genus #    32 with  4320 species is 0:0:1:2:5:1,2,3
family= 5 0 1 0 0 0 new D6h genus #    33 with  4320 species is 0:0:1:2:5:1,2,4
family= 5 0 1 0 0 0 new D6h genus #    34 with  4320 species is 0:0:1:2:5:1,2,5
family= 5 0 1 0 0 0 new D6h genus #    35 with  4320 species is 0:0:1:2:5:1,3,4
family= 5 0 1 0 0 0 new D6h genus #    36 with  4320 species is 0:0:1:2:5:1,3,5
family= 5 0 1 0 0 0 new D6h genus #    37 with  4320 species is 0:0:1:2:5:1,4,5
family= 5 0 1 0 0 0 new D6h genus #    38 with  4320 species is 0:0:1:2:5:2,3,4
family= 5 0 1 0 0 0 new D6h genus #    39 with  4320 species is 0:0:1:2:5:2,3,5
family= 5 0 1 0 0 0 new D6h genus #    40 with  4320 species is 0:0:1:2:5:2,4,5
family= 5 0 1 0 0 0 new D6h genus #    41 with  4320 species is 0:0:1:2:5:3,4,5
family= 5 0 1 0 0 0 new D6h genus #    42 with  2160 species is 0:0:1:3:3:1,2,4
family= 5 0 1 0 0 0 new D6h genus #    43 with  2160 species is 0:0:1:3:3:1,2,5
family= 5 0 1 0 0 0 new D6h genus #    44 with  2160 species is 0:0:1:3:3:1,4,5
family= 5 0 1 0 0 0 new D6h genus #    45 with  2160 species is 0:0:1:3:3:2,4,5
family= 5 0 1 0 0 0 new D6h genus #    46 with  4320 species is 0:0:1:3:4:1,2,3
family= 5 0 1 0 0 0 new D6h genus #    47 with  4320 species is 0:0:1:3:4:1,2,4
family= 5 0 1 0 0 0 new D6h genus #    48 with  4320 species is 0:0:1:3:4:1,2,5
family= 5 0 1 0 0 0 new D6h genus #    49 with  4320 species is 0:0:1:3:4:1,3,4
family= 5 0 1 0 0 0 new D6h genus #    50 with  4320 species is 0:0:1:3:4:1,3,5
family= 5 0 1 0 0 0 new D6h genus #    51 with  4320 species is 0:0:1:3:4:1,4,5
family= 5 0 1 0 0 0 new D6h genus #    52 with  4320 species is 0:0:1:3:4:2,3,4
family= 5 0 1 0 0 0 new D6h genus #    53 with  4320 species is 0:0:1:3:4:2,3,5
family= 5 0 1 0 0 0 new D6h genus #    54 with  4320 species is 0:0:1:3:4:2,4,5
family= 5 0 1 0 0 0 new D6h genus #    55 with  4320 species is 0:0:1:3:4:3,4,5
family= 5 0 1 0 0 0 new D6h genus #    56 with  4320 species is 0:0:1:3:5:1,2,3
family= 5 0 1 0 0 0 new D6h genus #    57 with  4320 species is 0:0:1:3:5:1,2,4
family= 5 0 1 0 0 0 new D6h genus #    58 with  4320 species is 0:0:1:3:5:1,2,5
family= 5 0 1 0 0 0 new D6h genus #    59 with  4320 species is 0:0:1:3:5:1,3,4
family= 5 0 1 0 0 0 new D6h genus #    60 with  2160 species is 0:0:1:3:5:1,3,5
family= 5 0 1 0 0 0 new D6h genus #    61 with  2160 species is 0:0:1:3:5:2,3,4
family= 5 0 1 0 0 0 new D6h genus #    62 with  2160 species is 0:0:1:4:4:1,2,3
family= 5 0 1 0 0 0 new D6h genus #    63 with  2160 species is 0:0:1:4:4:1,2,5
family= 5 0 1 0 0 0 new D6h genus #    64 with  2160 species is 0:0:1:4:4:1,3,5
family= 5 0 1 0 0 0 new D6h genus #    65 with  2160 species is 0:0:1:4:4:2,3,5
family= 5 0 1 0 0 0 new D6h genus #    66 with  2160 species is 0:0:2:2:4:1,3,4
family= 5 0 1 0 0 0 new D6h genus #    67 with  1080 species is 0:0:2:2:4:1,3,5
family= 5 0 1 0 0 0 new D6h genus #    68 with  1080 species is 0:0:2:2:4:3,4,5
family= 5 0 1 0 0 0 new D6h genus #    69 with  4320 species is 0:0:2:3:4:1,2,3
family= 5 0 1 0 0 0 new D6h genus #    70 with  4320 species is 0:0:2:3:4:1,2,4
family= 5 0 1 0 0 0 new D6h genus #    71 with  4320 species is 0:0:2:3:4:1,2,5
family= 5 0 1 0 0 0 new D6h genus #    72 with  4320 species is 0:0:2:3:4:1,3,4
family= 5 0 1 0 0 0 new D6h genus #    73 with  2160 species is 0:0:2:3:4:1,3,5
family= 5 0 1 0 0 0 new D6h genus #    74 with  2160 species is 0:0:2:3:4:2,3,4
family= 5 0 1 0 0 0 new D6h genus #    75 with  8640 species is 0:1:2:3:4:0,1,2
family= 5 0 1 0 0 0 new D6h genus #    76 with  8640 species is 0:1:2:3:4:0,1,3
family= 5 0 1 0 0 0 new D6h genus #    77 with  8640 species is 0:1:2:3:4:0,1,4
family= 5 0 1 0 0 0 new D6h genus #    78 with  8640 species is 0:1:2:3:4:0,1,5
family= 5 0 1 0 0 0 new D6h genus #    79 with  8640 species is 0:1:2:3:4:0,2,3
family= 5 0 1 0 0 0 new D6h genus #    80 with  4320 species is 0:1:2:3:4:0,2,4
family= 5 0 1 0 0 0 new D6h genus #    81 with  8640 species is 0:1:2:3:4:0,2,5
family= 5 0 1 0 0 0 new D6h genus #    82 with  8640 species is 0:1:2:3:4:0,3,5
family= 5 0 1 0 0 0 new D6h genus #    83 with  4320 species is 0:1:2:3:4:0,4,5
family= 5 0 1 0 0 0 new D6h genus #    84 with  4320 species is 0:1:2:3:4:1,2,3
family= 5 0 1 0 0 0 new D6h genus #    85 with  8640 species is 0:1:2:3:4:1,2,5
family= 5 0 1 0 0 0 new D6h genus #    86 with  4320 species is 0:1:2:3:4:1,3,5
Nber of genera for this family=   86
 
family= 4 1 1 0 0 0
 
family= 4 1 1 0 0 0 new D6h genus #     1 with  2160 species is 0:0:1:1:2,3:2,3,4
family= 4 1 1 0 0 0 new D6h genus #     2 with  2160 species is 0:0:1:1:2,3:2,3,5
family= 4 1 1 0 0 0 new D6h genus #     3 with  2160 species is 0:0:1:1:2,3:2,4,5
family= 4 1 1 0 0 0 new D6h genus #     4 with  2160 species is 0:0:1:1:2,3:3,4,5
family= 4 1 1 0 0 0 new D6h genus #     5 with  2160 species is 0:0:1:1:2,4:2,3,4
family= 4 1 1 0 0 0 new D6h genus #     6 with  2160 species is 0:0:1:1:2,4:2,3,5
family= 4 1 1 0 0 0 new D6h genus #     7 with  2160 species is 0:0:1:1:2,4:2,4,5
family= 4 1 1 0 0 0 new D6h genus #     8 with  2160 species is 0:0:1:1:2,4:3,4,5
family= 4 1 1 0 0 0 new D6h genus #     9 with  2160 species is 0:0:1:1:2,5:2,3,4
family= 4 1 1 0 0 0 new D6h genus #    10 with  2160 species is 0:0:1:1:2,5:2,3,5
family= 4 1 1 0 0 0 new D6h genus #    11 with  2160 species is 0:0:1:1:3,4:2,3,4
family= 4 1 1 0 0 0 new D6h genus #    12 with  2160 species is 0:0:1:1:3,4:2,3,5
family= 4 1 1 0 0 0 new D6h genus #    13 with  4320 species is 0:0:1:2:1,2:3,4,5
family= 4 1 1 0 0 0 new D6h genus #    14 with  4320 species is 0:0:1:2:1,3:2,3,4
family= 4 1 1 0 0 0 new D6h genus #    15 with  4320 species is 0:0:1:2:1,3:2,3,5
family= 4 1 1 0 0 0 new D6h genus #    16 with  4320 species is 0:0:1:2:1,3:2,4,5
family= 4 1 1 0 0 0 new D6h genus #    17 with  4320 species is 0:0:1:2:1,3:3,4,5
family= 4 1 1 0 0 0 new D6h genus #    18 with  4320 species is 0:0:1:2:1,4:2,3,4
family= 4 1 1 0 0 0 new D6h genus #    19 with  4320 species is 0:0:1:2:1,4:2,3,5
family= 4 1 1 0 0 0 new D6h genus #    20 with  4320 species is 0:0:1:2:1,4:2,4,5
family= 4 1 1 0 0 0 new D6h genus #    21 with  4320 species is 0:0:1:2:1,4:3,4,5
family= 4 1 1 0 0 0 new D6h genus #    22 with  4320 species is 0:0:1:2:1,5:2,3,4
family= 4 1 1 0 0 0 new D6h genus #    23 with  4320 species is 0:0:1:2:1,5:2,3,5
family= 4 1 1 0 0 0 new D6h genus #    24 with  4320 species is 0:0:1:2:1,5:2,4,5
family= 4 1 1 0 0 0 new D6h genus #    25 with  4320 species is 0:0:1:2:1,5:3,4,5
family= 4 1 1 0 0 0 new D6h genus #    26 with  4320 species is 0:0:1:2:2,3:1,3,4
family= 4 1 1 0 0 0 new D6h genus #    27 with  4320 species is 0:0:1:2:2,3:1,3,5
family= 4 1 1 0 0 0 new D6h genus #    28 with  4320 species is 0:0:1:2:2,3:1,4,5
family= 4 1 1 0 0 0 new D6h genus #    29 with  4320 species is 0:0:1:2:2,3:3,4,5
family= 4 1 1 0 0 0 new D6h genus #    30 with  4320 species is 0:0:1:2:2,4:1,3,4
family= 4 1 1 0 0 0 new D6h genus #    31 with  4320 species is 0:0:1:2:2,4:1,3,5
family= 4 1 1 0 0 0 new D6h genus #    32 with  4320 species is 0:0:1:2:2,4:1,4,5
family= 4 1 1 0 0 0 new D6h genus #    33 with  4320 species is 0:0:1:2:2,4:3,4,5
family= 4 1 1 0 0 0 new D6h genus #    34 with  4320 species is 0:0:1:2:2,5:1,3,4
family= 4 1 1 0 0 0 new D6h genus #    35 with  4320 species is 0:0:1:2:2,5:1,3,5
family= 4 1 1 0 0 0 new D6h genus #    36 with  4320 species is 0:0:1:2:2,5:1,4,5
family= 4 1 1 0 0 0 new D6h genus #    37 with  4320 species is 0:0:1:2:2,5:3,4,5
family= 4 1 1 0 0 0 new D6h genus #    38 with  4320 species is 0:0:1:2:3,4:1,2,3
family= 4 1 1 0 0 0 new D6h genus #    39 with  4320 species is 0:0:1:2:3,4:1,2,4
family= 4 1 1 0 0 0 new D6h genus #    40 with  4320 species is 0:0:1:2:3,4:1,2,5
family= 4 1 1 0 0 0 new D6h genus #    41 with  4320 species is 0:0:1:2:3,4:1,3,4
family= 4 1 1 0 0 0 new D6h genus #    42 with  4320 species is 0:0:1:2:3,4:1,3,5
family= 4 1 1 0 0 0 new D6h genus #    43 with  4320 species is 0:0:1:2:3,4:1,4,5
family= 4 1 1 0 0 0 new D6h genus #    44 with  4320 species is 0:0:1:2:3,4:2,3,4
family= 4 1 1 0 0 0 new D6h genus #    45 with  4320 species is 0:0:1:2:3,4:2,3,5
family= 4 1 1 0 0 0 new D6h genus #    46 with  4320 species is 0:0:1:2:3,4:2,4,5
family= 4 1 1 0 0 0 new D6h genus #    47 with  4320 species is 0:0:1:2:3,4:3,4,5
family= 4 1 1 0 0 0 new D6h genus #    48 with  4320 species is 0:0:1:2:3,5:1,2,3
family= 4 1 1 0 0 0 new D6h genus #    49 with  4320 species is 0:0:1:2:3,5:1,2,4
family= 4 1 1 0 0 0 new D6h genus #    50 with  4320 species is 0:0:1:2:3,5:1,2,5
family= 4 1 1 0 0 0 new D6h genus #    51 with  4320 species is 0:0:1:2:3,5:1,3,4
family= 4 1 1 0 0 0 new D6h genus #    52 with  4320 species is 0:0:1:2:3,5:1,3,5
family= 4 1 1 0 0 0 new D6h genus #    53 with  4320 species is 0:0:1:2:3,5:1,4,5
family= 4 1 1 0 0 0 new D6h genus #    54 with  4320 species is 0:0:1:2:3,5:2,3,4
family= 4 1 1 0 0 0 new D6h genus #    55 with  4320 species is 0:0:1:2:3,5:2,3,5
family= 4 1 1 0 0 0 new D6h genus #    56 with  4320 species is 0:0:1:2:3,5:2,4,5
family= 4 1 1 0 0 0 new D6h genus #    57 with  4320 species is 0:0:1:2:3,5:3,4,5
family= 4 1 1 0 0 0 new D6h genus #    58 with  4320 species is 0:0:1:2:4,5:1,2,3
family= 4 1 1 0 0 0 new D6h genus #    59 with  4320 species is 0:0:1:2:4,5:1,2,4
family= 4 1 1 0 0 0 new D6h genus #    60 with  4320 species is 0:0:1:2:4,5:1,2,5
family= 4 1 1 0 0 0 new D6h genus #    61 with  4320 species is 0:0:1:2:4,5:1,3,4
family= 4 1 1 0 0 0 new D6h genus #    62 with  4320 species is 0:0:1:2:4,5:1,3,5
family= 4 1 1 0 0 0 new D6h genus #    63 with  4320 species is 0:0:1:2:4,5:1,4,5
family= 4 1 1 0 0 0 new D6h genus #    64 with  4320 species is 0:0:1:2:4,5:2,3,4
family= 4 1 1 0 0 0 new D6h genus #    65 with  4320 species is 0:0:1:2:4,5:2,3,5
family= 4 1 1 0 0 0 new D6h genus #    66 with  4320 species is 0:0:1:2:4,5:2,4,5
family= 4 1 1 0 0 0 new D6h genus #    67 with  4320 species is 0:0:1:2:4,5:3,4,5
family= 4 1 1 0 0 0 new D6h genus #    68 with  4320 species is 0:0:1:3:1,2:2,3,4
family= 4 1 1 0 0 0 new D6h genus #    69 with  4320 species is 0:0:1:3:1,2:2,3,5
family= 4 1 1 0 0 0 new D6h genus #    70 with  4320 species is 0:0:1:3:1,2:2,4,5
family= 4 1 1 0 0 0 new D6h genus #    71 with  4320 species is 0:0:1:3:1,2:3,4,5
family= 4 1 1 0 0 0 new D6h genus #    72 with  4320 species is 0:0:1:3:1,3:2,4,5
family= 4 1 1 0 0 0 new D6h genus #    73 with  4320 species is 0:0:1:3:1,4:2,3,4
family= 4 1 1 0 0 0 new D6h genus #    74 with  4320 species is 0:0:1:3:1,4:2,3,5
family= 4 1 1 0 0 0 new D6h genus #    75 with  4320 species is 0:0:1:3:1,4:2,4,5
family= 4 1 1 0 0 0 new D6h genus #    76 with  4320 species is 0:0:1:3:1,4:3,4,5
family= 4 1 1 0 0 0 new D6h genus #    77 with  4320 species is 0:0:1:3:1,5:2,3,4
family= 4 1 1 0 0 0 new D6h genus #    78 with  4320 species is 0:0:1:3:1,5:2,3,5
family= 4 1 1 0 0 0 new D6h genus #    79 with  4320 species is 0:0:1:3:1,5:2,4,5
family= 4 1 1 0 0 0 new D6h genus #    80 with  4320 species is 0:0:1:3:1,5:3,4,5
family= 4 1 1 0 0 0 new D6h genus #    81 with  4320 species is 0:0:1:3:2,3:1,2,4
family= 4 1 1 0 0 0 new D6h genus #    82 with  4320 species is 0:0:1:3:2,3:1,2,5
family= 4 1 1 0 0 0 new D6h genus #    83 with  4320 species is 0:0:1:3:2,3:1,4,5
family= 4 1 1 0 0 0 new D6h genus #    84 with  4320 species is 0:0:1:3:2,3:2,4,5
family= 4 1 1 0 0 0 new D6h genus #    85 with  4320 species is 0:0:1:3:2,4:1,2,3
family= 4 1 1 0 0 0 new D6h genus #    86 with  4320 species is 0:0:1:3:2,4:1,2,4
family= 4 1 1 0 0 0 new D6h genus #    87 with  4320 species is 0:0:1:3:2,4:1,2,5
family= 4 1 1 0 0 0 new D6h genus #    88 with  4320 species is 0:0:1:3:2,4:1,3,4
family= 4 1 1 0 0 0 new D6h genus #    89 with  4320 species is 0:0:1:3:2,4:1,3,5
family= 4 1 1 0 0 0 new D6h genus #    90 with  4320 species is 0:0:1:3:2,4:1,4,5
family= 4 1 1 0 0 0 new D6h genus #    91 with  4320 species is 0:0:1:3:2,4:2,3,4
family= 4 1 1 0 0 0 new D6h genus #    92 with  4320 species is 0:0:1:3:2,4:2,3,5
family= 4 1 1 0 0 0 new D6h genus #    93 with  4320 species is 0:0:1:3:2,4:2,4,5
family= 4 1 1 0 0 0 new D6h genus #    94 with  4320 species is 0:0:1:3:2,4:3,4,5
family= 4 1 1 0 0 0 new D6h genus #    95 with  4320 species is 0:0:1:3:2,5:1,2,3
family= 4 1 1 0 0 0 new D6h genus #    96 with  4320 species is 0:0:1:3:2,5:1,2,4
family= 4 1 1 0 0 0 new D6h genus #    97 with  4320 species is 0:0:1:3:2,5:1,2,5
family= 4 1 1 0 0 0 new D6h genus #    98 with  4320 species is 0:0:1:3:2,5:1,3,4
family= 4 1 1 0 0 0 new D6h genus #    99 with  4320 species is 0:0:1:3:2,5:1,3,5
family= 4 1 1 0 0 0 new D6h genus #   100 with  4320 species is 0:0:1:3:2,5:1,4,5
family= 4 1 1 0 0 0 new D6h genus #   101 with  4320 species is 0:0:1:3:2,5:2,3,4
family= 4 1 1 0 0 0 new D6h genus #   102 with  4320 species is 0:0:1:3:2,5:2,3,5
family= 4 1 1 0 0 0 new D6h genus #   103 with  4320 species is 0:0:1:3:2,5:2,4,5
family= 4 1 1 0 0 0 new D6h genus #   104 with  4320 species is 0:0:1:3:2,5:3,4,5
family= 4 1 1 0 0 0 new D6h genus #   105 with  4320 species is 0:0:1:3:3,4:1,2,4
family= 4 1 1 0 0 0 new D6h genus #   106 with  4320 species is 0:0:1:3:3,4:1,2,5
family= 4 1 1 0 0 0 new D6h genus #   107 with  4320 species is 0:0:1:3:3,4:1,4,5
family= 4 1 1 0 0 0 new D6h genus #   108 with  4320 species is 0:0:1:3:3,4:2,4,5
family= 4 1 1 0 0 0 new D6h genus #   109 with  4320 species is 0:0:1:3:3,5:1,2,4
family= 4 1 1 0 0 0 new D6h genus #   110 with  4320 species is 0:0:1:3:3,5:1,2,5
family= 4 1 1 0 0 0 new D6h genus #   111 with  4320 species is 0:0:1:3:3,5:1,4,5
family= 4 1 1 0 0 0 new D6h genus #   112 with  4320 species is 0:0:1:3:3,5:2,4,5
family= 4 1 1 0 0 0 new D6h genus #   113 with  4320 species is 0:0:1:3:4,5:1,2,3
family= 4 1 1 0 0 0 new D6h genus #   114 with  4320 species is 0:0:1:3:4,5:1,2,4
family= 4 1 1 0 0 0 new D6h genus #   115 with  4320 species is 0:0:1:3:4,5:1,2,5
family= 4 1 1 0 0 0 new D6h genus #   116 with  4320 species is 0:0:1:3:4,5:1,3,4
family= 4 1 1 0 0 0 new D6h genus #   117 with  4320 species is 0:0:1:3:4,5:1,3,5
family= 4 1 1 0 0 0 new D6h genus #   118 with  4320 species is 0:0:1:3:4,5:1,4,5
family= 4 1 1 0 0 0 new D6h genus #   119 with  4320 species is 0:0:1:3:4,5:2,3,4
family= 4 1 1 0 0 0 new D6h genus #   120 with  4320 species is 0:0:1:3:4,5:2,3,5
family= 4 1 1 0 0 0 new D6h genus #   121 with  4320 species is 0:0:1:3:4,5:2,4,5
family= 4 1 1 0 0 0 new D6h genus #   122 with  4320 species is 0:0:1:3:4,5:3,4,5
family= 4 1 1 0 0 0 new D6h genus #   123 with  4320 species is 0:0:1:4:1,2:2,3,4
family= 4 1 1 0 0 0 new D6h genus #   124 with  4320 species is 0:0:1:4:1,2:2,3,5
family= 4 1 1 0 0 0 new D6h genus #   125 with  4320 species is 0:0:1:4:1,2:2,4,5
family= 4 1 1 0 0 0 new D6h genus #   126 with  4320 species is 0:0:1:4:1,2:3,4,5
family= 4 1 1 0 0 0 new D6h genus #   127 with  4320 species is 0:0:1:4:1,3:2,3,4
family= 4 1 1 0 0 0 new D6h genus #   128 with  4320 species is 0:0:1:4:1,3:2,3,5
family= 4 1 1 0 0 0 new D6h genus #   129 with  4320 species is 0:0:1:4:1,3:2,4,5
family= 4 1 1 0 0 0 new D6h genus #   130 with  4320 species is 0:0:1:4:1,3:3,4,5
family= 4 1 1 0 0 0 new D6h genus #   131 with  4320 species is 0:0:1:4:1,4:2,3,5
family= 4 1 1 0 0 0 new D6h genus #   132 with  4320 species is 0:0:1:4:1,5:2,3,4
family= 4 1 1 0 0 0 new D6h genus #   133 with  4320 species is 0:0:1:4:1,5:2,3,5
family= 4 1 1 0 0 0 new D6h genus #   134 with  4320 species is 0:0:1:4:1,5:2,4,5
family= 4 1 1 0 0 0 new D6h genus #   135 with  4320 species is 0:0:1:4:1,5:3,4,5
family= 4 1 1 0 0 0 new D6h genus #   136 with  4320 species is 0:0:1:4:2,3:1,2,3
family= 4 1 1 0 0 0 new D6h genus #   137 with  4320 species is 0:0:1:4:2,3:1,2,4
family= 4 1 1 0 0 0 new D6h genus #   138 with  4320 species is 0:0:1:4:2,3:1,2,5
family= 4 1 1 0 0 0 new D6h genus #   139 with  4320 species is 0:0:1:4:2,3:1,3,4
family= 4 1 1 0 0 0 new D6h genus #   140 with  4320 species is 0:0:1:4:2,3:1,3,5
family= 4 1 1 0 0 0 new D6h genus #   141 with  4320 species is 0:0:1:4:2,3:1,4,5
family= 4 1 1 0 0 0 new D6h genus #   142 with  4320 species is 0:0:1:4:2,3:2,3,4
family= 4 1 1 0 0 0 new D6h genus #   143 with  4320 species is 0:0:1:4:2,3:2,3,5
family= 4 1 1 0 0 0 new D6h genus #   144 with  4320 species is 0:0:1:4:2,3:2,4,5
family= 4 1 1 0 0 0 new D6h genus #   145 with  4320 species is 0:0:1:4:2,3:3,4,5
family= 4 1 1 0 0 0 new D6h genus #   146 with  4320 species is 0:0:1:4:2,4:1,2,3
family= 4 1 1 0 0 0 new D6h genus #   147 with  4320 species is 0:0:1:4:2,4:1,2,5
family= 4 1 1 0 0 0 new D6h genus #   148 with  4320 species is 0:0:1:4:2,4:1,3,5
family= 4 1 1 0 0 0 new D6h genus #   149 with  4320 species is 0:0:1:4:2,4:2,3,5
family= 4 1 1 0 0 0 new D6h genus #   150 with  4320 species is 0:0:1:4:2,5:1,2,3
family= 4 1 1 0 0 0 new D6h genus #   151 with  4320 species is 0:0:1:4:2,5:1,2,4
family= 4 1 1 0 0 0 new D6h genus #   152 with  4320 species is 0:0:1:4:2,5:1,2,5
family= 4 1 1 0 0 0 new D6h genus #   153 with  4320 species is 0:0:1:4:2,5:1,3,4
family= 4 1 1 0 0 0 new D6h genus #   154 with  4320 species is 0:0:1:4:2,5:1,3,5
family= 4 1 1 0 0 0 new D6h genus #   155 with  4320 species is 0:0:1:4:2,5:1,4,5
family= 4 1 1 0 0 0 new D6h genus #   156 with  4320 species is 0:0:1:4:2,5:2,3,4
family= 4 1 1 0 0 0 new D6h genus #   157 with  4320 species is 0:0:1:4:2,5:2,3,5
family= 4 1 1 0 0 0 new D6h genus #   158 with  4320 species is 0:0:1:4:2,5:2,4,5
family= 4 1 1 0 0 0 new D6h genus #   159 with  4320 species is 0:0:1:4:2,5:3,4,5
family= 4 1 1 0 0 0 new D6h genus #   160 with  4320 species is 0:0:1:4:3,4:1,2,3
family= 4 1 1 0 0 0 new D6h genus #   161 with  4320 species is 0:0:1:4:3,4:1,2,5
family= 4 1 1 0 0 0 new D6h genus #   162 with  4320 species is 0:0:1:4:3,4:1,3,5
family= 4 1 1 0 0 0 new D6h genus #   163 with  4320 species is 0:0:1:4:3,4:2,3,5
family= 4 1 1 0 0 0 new D6h genus #   164 with  4320 species is 0:0:1:4:3,5:1,2,3
family= 4 1 1 0 0 0 new D6h genus #   165 with  4320 species is 0:0:1:4:3,5:1,2,4
family= 4 1 1 0 0 0 new D6h genus #   166 with  4320 species is 0:0:1:4:3,5:1,2,5
family= 4 1 1 0 0 0 new D6h genus #   167 with  4320 species is 0:0:1:4:3,5:1,3,4
family= 4 1 1 0 0 0 new D6h genus #   168 with  4320 species is 0:0:1:4:3,5:1,3,5
family= 4 1 1 0 0 0 new D6h genus #   169 with  4320 species is 0:0:1:4:3,5:1,4,5
family= 4 1 1 0 0 0 new D6h genus #   170 with  4320 species is 0:0:1:4:3,5:2,3,4
family= 4 1 1 0 0 0 new D6h genus #   171 with  4320 species is 0:0:1:4:3,5:2,3,5
family= 4 1 1 0 0 0 new D6h genus #   172 with  4320 species is 0:0:1:4:3,5:2,4,5
family= 4 1 1 0 0 0 new D6h genus #   173 with  4320 species is 0:0:1:4:3,5:3,4,5
family= 4 1 1 0 0 0 new D6h genus #   174 with  4320 species is 0:0:1:4:4,5:1,2,3
family= 4 1 1 0 0 0 new D6h genus #   175 with  4320 species is 0:0:1:4:4,5:1,2,5
family= 4 1 1 0 0 0 new D6h genus #   176 with  4320 species is 0:0:1:4:4,5:1,3,5
family= 4 1 1 0 0 0 new D6h genus #   177 with  4320 species is 0:0:1:4:4,5:2,3,5
family= 4 1 1 0 0 0 new D6h genus #   178 with  4320 species is 0:0:1:5:1,2:2,3,4
family= 4 1 1 0 0 0 new D6h genus #   179 with  4320 species is 0:0:1:5:1,2:2,3,5
family= 4 1 1 0 0 0 new D6h genus #   180 with  4320 species is 0:0:1:5:1,2:2,4,5
family= 4 1 1 0 0 0 new D6h genus #   181 with  4320 species is 0:0:1:5:1,2:3,4,5
family= 4 1 1 0 0 0 new D6h genus #   182 with  4320 species is 0:0:1:5:1,3:2,3,4
family= 4 1 1 0 0 0 new D6h genus #   183 with  4320 species is 0:0:1:5:1,3:2,3,5
family= 4 1 1 0 0 0 new D6h genus #   184 with  4320 species is 0:0:1:5:1,3:2,4,5
family= 4 1 1 0 0 0 new D6h genus #   185 with  4320 species is 0:0:1:5:1,3:3,4,5
family= 4 1 1 0 0 0 new D6h genus #   186 with  4320 species is 0:0:1:5:1,4:2,3,4
family= 4 1 1 0 0 0 new D6h genus #   187 with  4320 species is 0:0:1:5:1,4:2,3,5
family= 4 1 1 0 0 0 new D6h genus #   188 with  4320 species is 0:0:1:5:1,4:2,4,5
family= 4 1 1 0 0 0 new D6h genus #   189 with  4320 species is 0:0:1:5:1,4:3,4,5
family= 4 1 1 0 0 0 new D6h genus #   190 with  2160 species is 0:0:1:5:1,5:2,3,4
family= 4 1 1 0 0 0 new D6h genus #   191 with  4320 species is 0:0:1:5:2,3:1,2,3
family= 4 1 1 0 0 0 new D6h genus #   192 with  4320 species is 0:0:1:5:2,3:1,2,4
family= 4 1 1 0 0 0 new D6h genus #   193 with  4320 species is 0:0:1:5:2,3:1,2,5
family= 4 1 1 0 0 0 new D6h genus #   194 with  4320 species is 0:0:1:5:2,3:1,3,4
family= 4 1 1 0 0 0 new D6h genus #   195 with  4320 species is 0:0:1:5:2,3:1,3,5
family= 4 1 1 0 0 0 new D6h genus #   196 with  4320 species is 0:0:1:5:2,3:1,4,5
family= 4 1 1 0 0 0 new D6h genus #   197 with  4320 species is 0:0:1:5:2,3:2,3,4
family= 4 1 1 0 0 0 new D6h genus #   198 with  4320 species is 0:0:1:5:2,3:2,3,5
family= 4 1 1 0 0 0 new D6h genus #   199 with  4320 species is 0:0:1:5:2,3:2,4,5
family= 4 1 1 0 0 0 new D6h genus #   200 with  4320 species is 0:0:1:5:2,3:3,4,5
family= 4 1 1 0 0 0 new D6h genus #   201 with  4320 species is 0:0:1:5:2,4:1,2,3
family= 4 1 1 0 0 0 new D6h genus #   202 with  4320 species is 0:0:1:5:2,4:1,2,4
family= 4 1 1 0 0 0 new D6h genus #   203 with  4320 species is 0:0:1:5:2,4:1,2,5
family= 4 1 1 0 0 0 new D6h genus #   204 with  4320 species is 0:0:1:5:2,4:1,3,4
family= 4 1 1 0 0 0 new D6h genus #   205 with  2160 species is 0:0:1:5:2,4:1,3,5
family= 4 1 1 0 0 0 new D6h genus #   206 with  2160 species is 0:0:1:5:2,4:2,3,4
family= 4 1 1 0 0 0 new D6h genus #   207 with  2160 species is 0:0:2:2:1,3:1,3,4
family= 4 1 1 0 0 0 new D6h genus #   208 with  2160 species is 0:0:2:2:1,3:1,3,5
family= 4 1 1 0 0 0 new D6h genus #   209 with  2160 species is 0:0:2:2:1,3:1,4,5
family= 4 1 1 0 0 0 new D6h genus #   210 with  2160 species is 0:0:2:2:1,3:3,4,5
family= 4 1 1 0 0 0 new D6h genus #   211 with  2160 species is 0:0:2:2:1,4:1,3,4
family= 4 1 1 0 0 0 new D6h genus #   212 with  1080 species is 0:0:2:2:1,4:1,3,5
family= 4 1 1 0 0 0 new D6h genus #   213 with  1080 species is 0:0:2:2:1,4:3,4,5
family= 4 1 1 0 0 0 new D6h genus #   214 with  2160 species is 0:0:2:2:3,4:1,3,4
family= 4 1 1 0 0 0 new D6h genus #   215 with  2160 species is 0:0:2:2:3,4:1,3,5
family= 4 1 1 0 0 0 new D6h genus #   216 with  2160 species is 0:0:2:2:3,4:1,4,5
family= 4 1 1 0 0 0 new D6h genus #   217 with  2160 species is 0:0:2:2:3,4:3,4,5
family= 4 1 1 0 0 0 new D6h genus #   218 with  2160 species is 0:0:2:2:3,5:1,3,4
family= 4 1 1 0 0 0 new D6h genus #   219 with  1080 species is 0:0:2:2:3,5:1,3,5
family= 4 1 1 0 0 0 new D6h genus #   220 with  1080 species is 0:0:2:2:3,5:3,4,5
family= 4 1 1 0 0 0 new D6h genus #   221 with  4320 species is 0:0:2:3:1,2:1,3,4
family= 4 1 1 0 0 0 new D6h genus #   222 with  4320 species is 0:0:2:3:1,2:1,3,5
family= 4 1 1 0 0 0 new D6h genus #   223 with  4320 species is 0:0:2:3:1,2:1,4,5
family= 4 1 1 0 0 0 new D6h genus #   224 with  4320 species is 0:0:2:3:1,2:3,4,5
family= 4 1 1 0 0 0 new D6h genus #   225 with  4320 species is 0:0:2:3:1,3:1,2,4
family= 4 1 1 0 0 0 new D6h genus #   226 with  4320 species is 0:0:2:3:1,3:1,2,5
family= 4 1 1 0 0 0 new D6h genus #   227 with  4320 species is 0:0:2:3:1,3:1,4,5
family= 4 1 1 0 0 0 new D6h genus #   228 with  4320 species is 0:0:2:3:1,3:2,4,5
family= 4 1 1 0 0 0 new D6h genus #   229 with  4320 species is 0:0:2:3:1,4:1,2,3
family= 4 1 1 0 0 0 new D6h genus #   230 with  4320 species is 0:0:2:3:1,4:1,2,4
family= 4 1 1 0 0 0 new D6h genus #   231 with  4320 species is 0:0:2:3:1,4:1,2,5
family= 4 1 1 0 0 0 new D6h genus #   232 with  4320 species is 0:0:2:3:1,4:1,3,4
family= 4 1 1 0 0 0 new D6h genus #   233 with  4320 species is 0:0:2:3:1,4:1,3,5
family= 4 1 1 0 0 0 new D6h genus #   234 with  4320 species is 0:0:2:3:1,4:1,4,5
family= 4 1 1 0 0 0 new D6h genus #   235 with  4320 species is 0:0:2:3:1,4:2,3,4
family= 4 1 1 0 0 0 new D6h genus #   236 with  4320 species is 0:0:2:3:1,4:2,3,5
family= 4 1 1 0 0 0 new D6h genus #   237 with  4320 species is 0:0:2:3:1,4:2,4,5
family= 4 1 1 0 0 0 new D6h genus #   238 with  4320 species is 0:0:2:3:1,4:3,4,5
family= 4 1 1 0 0 0 new D6h genus #   239 with  4320 species is 0:0:2:3:1,5:1,2,3
family= 4 1 1 0 0 0 new D6h genus #   240 with  4320 species is 0:0:2:3:1,5:1,2,4
family= 4 1 1 0 0 0 new D6h genus #   241 with  4320 species is 0:0:2:3:1,5:1,2,5
family= 4 1 1 0 0 0 new D6h genus #   242 with  4320 species is 0:0:2:3:1,5:1,3,4
family= 4 1 1 0 0 0 new D6h genus #   243 with  4320 species is 0:0:2:3:1,5:1,3,5
family= 4 1 1 0 0 0 new D6h genus #   244 with  4320 species is 0:0:2:3:1,5:1,4,5
family= 4 1 1 0 0 0 new D6h genus #   245 with  4320 species is 0:0:2:3:1,5:2,3,4
family= 4 1 1 0 0 0 new D6h genus #   246 with  4320 species is 0:0:2:3:1,5:2,3,5
family= 4 1 1 0 0 0 new D6h genus #   247 with  4320 species is 0:0:2:3:1,5:2,4,5
family= 4 1 1 0 0 0 new D6h genus #   248 with  4320 species is 0:0:2:3:1,5:3,4,5
family= 4 1 1 0 0 0 new D6h genus #   249 with  4320 species is 0:0:2:3:2,3:1,4,5
family= 4 1 1 0 0 0 new D6h genus #   250 with  4320 species is 0:0:2:3:2,4:1,3,4
family= 4 1 1 0 0 0 new D6h genus #   251 with  4320 species is 0:0:2:3:2,4:1,3,5
family= 4 1 1 0 0 0 new D6h genus #   252 with  4320 species is 0:0:2:3:2,4:1,4,5
family= 4 1 1 0 0 0 new D6h genus #   253 with  4320 species is 0:0:2:3:2,4:3,4,5
family= 4 1 1 0 0 0 new D6h genus #   254 with  4320 species is 0:0:2:3:2,5:1,3,4
family= 4 1 1 0 0 0 new D6h genus #   255 with  4320 species is 0:0:2:3:2,5:1,3,5
family= 4 1 1 0 0 0 new D6h genus #   256 with  4320 species is 0:0:2:3:2,5:1,4,5
family= 4 1 1 0 0 0 new D6h genus #   257 with  4320 species is 0:0:2:3:2,5:3,4,5
family= 4 1 1 0 0 0 new D6h genus #   258 with  4320 species is 0:0:2:3:3,4:1,2,4
family= 4 1 1 0 0 0 new D6h genus #   259 with  4320 species is 0:0:2:3:3,4:1,2,5
family= 4 1 1 0 0 0 new D6h genus #   260 with  4320 species is 0:0:2:3:3,4:1,4,5
family= 4 1 1 0 0 0 new D6h genus #   261 with  4320 species is 0:0:2:3:3,4:2,4,5
family= 4 1 1 0 0 0 new D6h genus #   262 with  4320 species is 0:0:2:3:3,5:1,2,4
family= 4 1 1 0 0 0 new D6h genus #   263 with  4320 species is 0:0:2:3:3,5:1,2,5
family= 4 1 1 0 0 0 new D6h genus #   264 with  4320 species is 0:0:2:3:3,5:1,4,5
family= 4 1 1 0 0 0 new D6h genus #   265 with  4320 species is 0:0:2:3:3,5:2,4,5
family= 4 1 1 0 0 0 new D6h genus #   266 with  4320 species is 0:0:2:3:4,5:1,2,3
family= 4 1 1 0 0 0 new D6h genus #   267 with  4320 species is 0:0:2:3:4,5:1,2,4
family= 4 1 1 0 0 0 new D6h genus #   268 with  4320 species is 0:0:2:3:4,5:1,2,5
family= 4 1 1 0 0 0 new D6h genus #   269 with  4320 species is 0:0:2:3:4,5:1,3,4
family= 4 1 1 0 0 0 new D6h genus #   270 with  4320 species is 0:0:2:3:4,5:1,3,5
family= 4 1 1 0 0 0 new D6h genus #   271 with  4320 species is 0:0:2:3:4,5:1,4,5
family= 4 1 1 0 0 0 new D6h genus #   272 with  4320 species is 0:0:2:3:4,5:2,3,4
family= 4 1 1 0 0 0 new D6h genus #   273 with  4320 species is 0:0:2:3:4,5:2,3,5
family= 4 1 1 0 0 0 new D6h genus #   274 with  4320 species is 0:0:2:3:4,5:2,4,5
family= 4 1 1 0 0 0 new D6h genus #   275 with  4320 species is 0:0:2:3:4,5:3,4,5
family= 4 1 1 0 0 0 new D6h genus #   276 with  4320 species is 0:0:2:4:1,2:1,3,4
family= 4 1 1 0 0 0 new D6h genus #   277 with  4320 species is 0:0:2:4:1,2:1,3,5
family= 4 1 1 0 0 0 new D6h genus #   278 with  4320 species is 0:0:2:4:1,2:1,4,5
family= 4 1 1 0 0 0 new D6h genus #   279 with  4320 species is 0:0:2:4:1,2:3,4,5
family= 4 1 1 0 0 0 new D6h genus #   280 with  4320 species is 0:0:2:4:1,3:1,2,3
family= 4 1 1 0 0 0 new D6h genus #   281 with  4320 species is 0:0:2:4:1,3:1,2,4
family= 4 1 1 0 0 0 new D6h genus #   282 with  4320 species is 0:0:2:4:1,3:1,2,5
family= 4 1 1 0 0 0 new D6h genus #   283 with  4320 species is 0:0:2:4:1,3:1,3,4
family= 4 1 1 0 0 0 new D6h genus #   284 with  4320 species is 0:0:2:4:1,3:1,3,5
family= 4 1 1 0 0 0 new D6h genus #   285 with  4320 species is 0:0:2:4:1,3:1,4,5
family= 4 1 1 0 0 0 new D6h genus #   286 with  4320 species is 0:0:2:4:1,3:2,3,4
family= 4 1 1 0 0 0 new D6h genus #   287 with  4320 species is 0:0:2:4:1,3:2,3,5
family= 4 1 1 0 0 0 new D6h genus #   288 with  4320 species is 0:0:2:4:1,3:2,4,5
family= 4 1 1 0 0 0 new D6h genus #   289 with  4320 species is 0:0:2:4:1,3:3,4,5
family= 4 1 1 0 0 0 new D6h genus #   290 with  4320 species is 0:0:2:4:1,4:1,2,3
family= 4 1 1 0 0 0 new D6h genus #   291 with  4320 species is 0:0:2:4:1,4:1,2,5
family= 4 1 1 0 0 0 new D6h genus #   292 with  4320 species is 0:0:2:4:1,4:1,3,5
family= 4 1 1 0 0 0 new D6h genus #   293 with  4320 species is 0:0:2:4:1,4:2,3,5
family= 4 1 1 0 0 0 new D6h genus #   294 with  4320 species is 0:0:2:4:1,5:1,2,3
family= 4 1 1 0 0 0 new D6h genus #   295 with  4320 species is 0:0:2:4:1,5:1,2,4
family= 4 1 1 0 0 0 new D6h genus #   296 with  4320 species is 0:0:2:4:1,5:1,2,5
family= 4 1 1 0 0 0 new D6h genus #   297 with  4320 species is 0:0:2:4:1,5:1,3,4
family= 4 1 1 0 0 0 new D6h genus #   298 with  2160 species is 0:0:2:4:1,5:1,3,5
family= 4 1 1 0 0 0 new D6h genus #   299 with  2160 species is 0:0:2:4:1,5:2,3,4
family= 4 1 1 0 0 0 new D6h genus #   300 with  4320 species is 0:0:2:4:2,3:1,3,4
family= 4 1 1 0 0 0 new D6h genus #   301 with  4320 species is 0:0:2:4:2,3:1,3,5
family= 4 1 1 0 0 0 new D6h genus #   302 with  4320 species is 0:0:2:4:2,3:1,4,5
family= 4 1 1 0 0 0 new D6h genus #   303 with  4320 species is 0:0:2:4:2,3:3,4,5
family= 4 1 1 0 0 0 new D6h genus #   304 with  2160 species is 0:0:2:4:2,4:1,3,5
family= 4 1 1 0 0 0 new D6h genus #   305 with  2160 species is 0:0:3:3:1,2:1,2,4
family= 4 1 1 0 0 0 new D6h genus #   306 with  2160 species is 0:0:3:3:1,2:1,4,5
family= 4 1 1 0 0 0 new D6h genus #   307 with  2160 species is 0:0:3:3:1,4:1,2,4
family= 4 1 1 0 0 0 new D6h genus #   308 with  2160 species is 0:0:3:3:1,4:1,2,5
family= 4 1 1 0 0 0 new D6h genus #   309 with  2160 species is 0:0:3:3:1,5:1,2,4
family= 4 1 1 0 0 0 new D6h genus #   310 with  2160 species is 0:0:3:3:1,5:1,2,5
family= 4 1 1 0 0 0 new D6h genus #   311 with  8640 species is 0:1:2:3:0,1:2,3,4
family= 4 1 1 0 0 0 new D6h genus #   312 with  8640 species is 0:1:2:3:0,1:2,3,5
family= 4 1 1 0 0 0 new D6h genus #   313 with  8640 species is 0:1:2:3:0,1:2,4,5
family= 4 1 1 0 0 0 new D6h genus #   314 with  8640 species is 0:1:2:3:0,1:3,4,5
family= 4 1 1 0 0 0 new D6h genus #   315 with  8640 species is 0:1:2:3:0,2:1,3,4
family= 4 1 1 0 0 0 new D6h genus #   316 with  8640 species is 0:1:2:3:0,2:1,3,5
family= 4 1 1 0 0 0 new D6h genus #   317 with  8640 species is 0:1:2:3:0,2:1,4,5
family= 4 1 1 0 0 0 new D6h genus #   318 with  8640 species is 0:1:2:3:0,2:3,4,5
family= 4 1 1 0 0 0 new D6h genus #   319 with  8640 species is 0:1:2:3:0,3:1,2,4
family= 4 1 1 0 0 0 new D6h genus #   320 with  8640 species is 0:1:2:3:0,3:1,4,5
family= 4 1 1 0 0 0 new D6h genus #   321 with  8640 species is 0:1:2:3:0,4:1,2,3
family= 4 1 1 0 0 0 new D6h genus #   322 with  8640 species is 0:1:2:3:0,4:1,2,4
family= 4 1 1 0 0 0 new D6h genus #   323 with  8640 species is 0:1:2:3:0,4:1,2,5
family= 4 1 1 0 0 0 new D6h genus #   324 with  8640 species is 0:1:2:3:0,4:1,3,4
family= 4 1 1 0 0 0 new D6h genus #   325 with  8640 species is 0:1:2:3:0,4:1,3,5
family= 4 1 1 0 0 0 new D6h genus #   326 with  8640 species is 0:1:2:3:0,4:1,4,5
family= 4 1 1 0 0 0 new D6h genus #   327 with  8640 species is 0:1:2:3:0,4:2,3,4
family= 4 1 1 0 0 0 new D6h genus #   328 with  8640 species is 0:1:2:3:0,4:2,3,5
family= 4 1 1 0 0 0 new D6h genus #   329 with  8640 species is 0:1:2:3:0,4:2,4,5
family= 4 1 1 0 0 0 new D6h genus #   330 with  8640 species is 0:1:2:3:0,4:3,4,5
family= 4 1 1 0 0 0 new D6h genus #   331 with  8640 species is 0:1:2:3:0,5:1,2,3
family= 4 1 1 0 0 0 new D6h genus #   332 with  8640 species is 0:1:2:3:0,5:1,2,4
family= 4 1 1 0 0 0 new D6h genus #   333 with  8640 species is 0:1:2:3:0,5:1,2,5
family= 4 1 1 0 0 0 new D6h genus #   334 with  8640 species is 0:1:2:3:0,5:1,3,4
family= 4 1 1 0 0 0 new D6h genus #   335 with  8640 species is 0:1:2:3:0,5:1,3,5
family= 4 1 1 0 0 0 new D6h genus #   336 with  8640 species is 0:1:2:3:0,5:1,4,5
family= 4 1 1 0 0 0 new D6h genus #   337 with  8640 species is 0:1:2:3:0,5:2,3,4
family= 4 1 1 0 0 0 new D6h genus #   338 with  8640 species is 0:1:2:3:0,5:2,3,5
family= 4 1 1 0 0 0 new D6h genus #   339 with  8640 species is 0:1:2:3:0,5:2,4,5
family= 4 1 1 0 0 0 new D6h genus #   340 with  8640 species is 0:1:2:3:0,5:3,4,5
family= 4 1 1 0 0 0 new D6h genus #   341 with  8640 species is 0:1:2:3:1,2:0,3,4
family= 4 1 1 0 0 0 new D6h genus #   342 with  8640 species is 0:1:2:3:1,2:0,4,5
family= 4 1 1 0 0 0 new D6h genus #   343 with  8640 species is 0:1:2:3:1,4:0,2,3
family= 4 1 1 0 0 0 new D6h genus #   344 with  8640 species is 0:1:2:3:1,4:0,2,4
family= 4 1 1 0 0 0 new D6h genus #   345 with  8640 species is 0:1:2:3:1,4:0,2,5
family= 4 1 1 0 0 0 new D6h genus #   346 with  8640 species is 0:1:2:3:1,4:0,3,4
family= 4 1 1 0 0 0 new D6h genus #   347 with  8640 species is 0:1:2:3:1,4:0,3,5
family= 4 1 1 0 0 0 new D6h genus #   348 with  8640 species is 0:1:2:3:1,4:0,4,5
family= 4 1 1 0 0 0 new D6h genus #   349 with  8640 species is 0:1:2:3:1,4:2,3,4
family= 4 1 1 0 0 0 new D6h genus #   350 with  8640 species is 0:1:2:3:1,4:2,3,5
family= 4 1 1 0 0 0 new D6h genus #   351 with  8640 species is 0:1:2:3:1,4:2,4,5
family= 4 1 1 0 0 0 new D6h genus #   352 with  8640 species is 0:1:2:3:1,4:3,4,5
family= 4 1 1 0 0 0 new D6h genus #   353 with  8640 species is 0:1:2:3:1,5:0,2,3
family= 4 1 1 0 0 0 new D6h genus #   354 with  8640 species is 0:1:2:3:1,5:0,2,4
family= 4 1 1 0 0 0 new D6h genus #   355 with  8640 species is 0:1:2:3:1,5:0,2,5
family= 4 1 1 0 0 0 new D6h genus #   356 with  8640 species is 0:1:2:3:1,5:0,3,4
family= 4 1 1 0 0 0 new D6h genus #   357 with  8640 species is 0:1:2:3:1,5:0,3,5
family= 4 1 1 0 0 0 new D6h genus #   358 with  8640 species is 0:1:2:3:1,5:0,4,5
family= 4 1 1 0 0 0 new D6h genus #   359 with  8640 species is 0:1:2:3:1,5:2,3,4
family= 4 1 1 0 0 0 new D6h genus #   360 with  8640 species is 0:1:2:3:1,5:2,3,5
family= 4 1 1 0 0 0 new D6h genus #   361 with  8640 species is 0:1:2:3:1,5:2,4,5
family= 4 1 1 0 0 0 new D6h genus #   362 with  8640 species is 0:1:2:3:1,5:3,4,5
family= 4 1 1 0 0 0 new D6h genus #   363 with  8640 species is 0:1:2:3:4,5:0,1,2
family= 4 1 1 0 0 0 new D6h genus #   364 with  8640 species is 0:1:2:3:4,5:0,1,3
family= 4 1 1 0 0 0 new D6h genus #   365 with  8640 species is 0:1:2:3:4,5:0,1,4
family= 4 1 1 0 0 0 new D6h genus #   366 with  8640 species is 0:1:2:3:4,5:0,1,5
family= 4 1 1 0 0 0 new D6h genus #   367 with  8640 species is 0:1:2:3:4,5:0,2,4
family= 4 1 1 0 0 0 new D6h genus #   368 with  8640 species is 0:1:2:3:4,5:0,2,5
family= 4 1 1 0 0 0 new D6h genus #   369 with  8640 species is 0:1:2:3:4,5:0,3,4
family= 4 1 1 0 0 0 new D6h genus #   370 with  8640 species is 0:1:2:3:4,5:0,4,5
family= 4 1 1 0 0 0 new D6h genus #   371 with  8640 species is 0:1:2:3:4,5:1,2,4
family= 4 1 1 0 0 0 new D6h genus #   372 with  8640 species is 0:1:2:3:4,5:1,4,5
family= 4 1 1 0 0 0 new D6h genus #   373 with  8640 species is 0:1:2:4:0,1:2,3,4
family= 4 1 1 0 0 0 new D6h genus #   374 with  8640 species is 0:1:2:4:0,1:2,3,5
family= 4 1 1 0 0 0 new D6h genus #   375 with  8640 species is 0:1:2:4:0,1:2,4,5
family= 4 1 1 0 0 0 new D6h genus #   376 with  8640 species is 0:1:2:4:0,1:3,4,5
family= 4 1 1 0 0 0 new D6h genus #   377 with  8640 species is 0:1:2:4:0,2:1,3,4
family= 4 1 1 0 0 0 new D6h genus #   378 with  4320 species is 0:1:2:4:0,2:1,3,5
family= 4 1 1 0 0 0 new D6h genus #   379 with  4320 species is 0:1:2:4:0,2:3,4,5
family= 4 1 1 0 0 0 new D6h genus #   380 with  8640 species is 0:1:2:4:0,3:1,2,3
family= 4 1 1 0 0 0 new D6h genus #   381 with  8640 species is 0:1:2:4:0,3:1,2,4
family= 4 1 1 0 0 0 new D6h genus #   382 with  8640 species is 0:1:2:4:0,3:1,2,5
family= 4 1 1 0 0 0 new D6h genus #   383 with  8640 species is 0:1:2:4:0,3:1,3,4
family= 4 1 1 0 0 0 new D6h genus #   384 with  8640 species is 0:1:2:4:0,3:1,3,5
family= 4 1 1 0 0 0 new D6h genus #   385 with  8640 species is 0:1:2:4:0,3:1,4,5
family= 4 1 1 0 0 0 new D6h genus #   386 with  8640 species is 0:1:2:4:0,3:2,3,4
family= 4 1 1 0 0 0 new D6h genus #   387 with  8640 species is 0:1:2:4:0,3:2,3,5
family= 4 1 1 0 0 0 new D6h genus #   388 with  8640 species is 0:1:2:4:0,3:2,4,5
family= 4 1 1 0 0 0 new D6h genus #   389 with  8640 species is 0:1:2:4:0,3:3,4,5
family= 4 1 1 0 0 0 new D6h genus #   390 with  8640 species is 0:1:2:4:0,4:1,2,3
family= 4 1 1 0 0 0 new D6h genus #   391 with  8640 species is 0:1:2:4:0,4:1,2,5
family= 4 1 1 0 0 0 new D6h genus #   392 with  8640 species is 0:1:2:4:0,4:1,3,5
family= 4 1 1 0 0 0 new D6h genus #   393 with  8640 species is 0:1:2:4:0,4:2,3,5
family= 4 1 1 0 0 0 new D6h genus #   394 with  8640 species is 0:1:2:4:0,5:1,2,3
family= 4 1 1 0 0 0 new D6h genus #   395 with  8640 species is 0:1:2:4:0,5:1,2,4
family= 4 1 1 0 0 0 new D6h genus #   396 with  8640 species is 0:1:2:4:0,5:1,2,5
family= 4 1 1 0 0 0 new D6h genus #   397 with  8640 species is 0:1:2:4:0,5:1,3,4
family= 4 1 1 0 0 0 new D6h genus #   398 with  8640 species is 0:1:2:4:0,5:1,3,5
family= 4 1 1 0 0 0 new D6h genus #   399 with  8640 species is 0:1:2:4:0,5:1,4,5
family= 4 1 1 0 0 0 new D6h genus #   400 with  8640 species is 0:1:2:4:0,5:2,3,4
family= 4 1 1 0 0 0 new D6h genus #   401 with  8640 species is 0:1:2:4:0,5:2,3,5
family= 4 1 1 0 0 0 new D6h genus #   402 with  8640 species is 0:1:2:4:0,5:2,4,5
family= 4 1 1 0 0 0 new D6h genus #   403 with  8640 species is 0:1:2:4:0,5:3,4,5
family= 4 1 1 0 0 0 new D6h genus #   404 with  8640 species is 0:1:2:4:1,3:0,2,3
family= 4 1 1 0 0 0 new D6h genus #   405 with  8640 species is 0:1:2:4:1,3:0,2,4
family= 4 1 1 0 0 0 new D6h genus #   406 with  8640 species is 0:1:2:4:1,3:0,2,5
family= 4 1 1 0 0 0 new D6h genus #   407 with  8640 species is 0:1:2:4:1,3:0,3,4
family= 4 1 1 0 0 0 new D6h genus #   408 with  8640 species is 0:1:2:4:1,3:0,3,5
family= 4 1 1 0 0 0 new D6h genus #   409 with  8640 species is 0:1:2:4:1,3:0,4,5
family= 4 1 1 0 0 0 new D6h genus #   410 with  8640 species is 0:1:2:4:1,3:2,3,4
family= 4 1 1 0 0 0 new D6h genus #   411 with  8640 species is 0:1:2:4:1,3:2,3,5
family= 4 1 1 0 0 0 new D6h genus #   412 with  8640 species is 0:1:2:4:1,3:2,4,5
family= 4 1 1 0 0 0 new D6h genus #   413 with  8640 species is 0:1:2:4:1,3:3,4,5
family= 4 1 1 0 0 0 new D6h genus #   414 with  8640 species is 0:1:2:4:1,4:0,2,3
family= 4 1 1 0 0 0 new D6h genus #   415 with  8640 species is 0:1:2:4:1,4:0,3,5
family= 4 1 1 0 0 0 new D6h genus #   416 with  8640 species is 0:1:2:4:3,4:0,1,2
family= 4 1 1 0 0 0 new D6h genus #   417 with  8640 species is 0:1:2:4:3,4:0,1,3
family= 4 1 1 0 0 0 new D6h genus #   418 with  8640 species is 0:1:2:4:3,4:0,1,5
family= 4 1 1 0 0 0 new D6h genus #   419 with  8640 species is 0:1:2:4:3,4:0,2,3
family= 4 1 1 0 0 0 new D6h genus #   420 with  8640 species is 0:1:2:4:3,4:0,2,5
family= 4 1 1 0 0 0 new D6h genus #   421 with  8640 species is 0:1:2:4:3,4:0,3,5
family= 4 1 1 0 0 0 new D6h genus #   422 with  8640 species is 0:1:2:4:3,4:1,2,3
family= 4 1 1 0 0 0 new D6h genus #   423 with  8640 species is 0:1:2:4:3,4:1,2,5
family= 4 1 1 0 0 0 new D6h genus #   424 with  8640 species is 0:1:2:4:3,4:1,3,5
family= 4 1 1 0 0 0 new D6h genus #   425 with  8640 species is 0:1:2:4:3,4:2,3,5
family= 4 1 1 0 0 0 new D6h genus #   426 with  4320 species is 0:1:2:4:3,5:0,1,2
family= 4 1 1 0 0 0 new D6h genus #   427 with  8640 species is 0:1:2:4:3,5:0,1,3
family= 4 1 1 0 0 0 new D6h genus #   428 with  8640 species is 0:1:2:4:3,5:0,1,4
family= 4 1 1 0 0 0 new D6h genus #   429 with  8640 species is 0:1:2:4:3,5:0,1,5
family= 4 1 1 0 0 0 new D6h genus #   430 with  8640 species is 0:1:2:4:3,5:0,2,3
family= 4 1 1 0 0 0 new D6h genus #   431 with  4320 species is 0:1:2:4:3,5:0,2,4
family= 4 1 1 0 0 0 new D6h genus #   432 with  8640 species is 0:1:2:4:3,5:0,3,4
family= 4 1 1 0 0 0 new D6h genus #   433 with  8640 species is 0:1:2:4:3,5:0,3,5
family= 4 1 1 0 0 0 new D6h genus #   434 with  8640 species is 0:1:2:4:3,5:0,4,5
family= 4 1 1 0 0 0 new D6h genus #   435 with  8640 species is 0:1:2:4:3,5:1,3,4
family= 4 1 1 0 0 0 new D6h genus #   436 with  4320 species is 0:1:2:4:3,5:1,3,5
family= 4 1 1 0 0 0 new D6h genus #   437 with  4320 species is 0:1:2:4:3,5:3,4,5
family= 4 1 1 0 0 0 new D6h genus #   438 with  8640 species is 0:1:3:4:0,1:2,3,4
family= 4 1 1 0 0 0 new D6h genus #   439 with  8640 species is 0:1:3:4:0,1:2,3,5
family= 4 1 1 0 0 0 new D6h genus #   440 with  8640 species is 0:1:3:4:0,2:1,2,3
family= 4 1 1 0 0 0 new D6h genus #   441 with  8640 species is 0:1:3:4:0,2:1,2,4
family= 4 1 1 0 0 0 new D6h genus #   442 with  8640 species is 0:1:3:4:0,2:1,2,5
family= 4 1 1 0 0 0 new D6h genus #   443 with  8640 species is 0:1:3:4:0,2:1,3,4
family= 4 1 1 0 0 0 new D6h genus #   444 with  8640 species is 0:1:3:4:0,2:1,3,5
family= 4 1 1 0 0 0 new D6h genus #   445 with  8640 species is 0:1:3:4:0,2:1,4,5
family= 4 1 1 0 0 0 new D6h genus #   446 with  8640 species is 0:1:3:4:0,2:2,3,4
family= 4 1 1 0 0 0 new D6h genus #   447 with  8640 species is 0:1:3:4:0,2:2,3,5
family= 4 1 1 0 0 0 new D6h genus #   448 with  8640 species is 0:1:3:4:0,2:2,4,5
family= 4 1 1 0 0 0 new D6h genus #   449 with  8640 species is 0:1:3:4:0,2:3,4,5
family= 4 1 1 0 0 0 new D6h genus #   450 with  8640 species is 0:1:3:4:0,3:1,2,4
family= 4 1 1 0 0 0 new D6h genus #   451 with  8640 species is 0:1:3:4:0,3:1,2,5
family= 4 1 1 0 0 0 new D6h genus #   452 with  4320 species is 0:1:3:4:0,4:1,2,3
family= 4 1 1 0 0 0 new D6h genus #   453 with  8640 species is 0:1:3:4:0,4:1,2,5
family= 4 1 1 0 0 0 new D6h genus #   454 with  4320 species is 0:1:3:4:0,4:1,3,5
family= 4 1 1 0 0 0 new D6h genus #   455 with  8640 species is 0:1:3:4:0,5:1,2,3
family= 4 1 1 0 0 0 new D6h genus #   456 with  8640 species is 0:1:3:4:0,5:1,2,4
family= 4 1 1 0 0 0 new D6h genus #   457 with  8640 species is 0:1:3:4:0,5:1,2,5
family= 4 1 1 0 0 0 new D6h genus #   458 with  8640 species is 0:1:3:4:0,5:1,3,4
family= 4 1 1 0 0 0 new D6h genus #   459 with  8640 species is 0:1:3:4:0,5:1,3,5
family= 4 1 1 0 0 0 new D6h genus #   460 with  8640 species is 0:1:3:4:0,5:1,4,5
family= 4 1 1 0 0 0 new D6h genus #   461 with  8640 species is 0:1:3:4:0,5:2,3,4
family= 4 1 1 0 0 0 new D6h genus #   462 with  8640 species is 0:1:3:4:0,5:2,3,5
family= 4 1 1 0 0 0 new D6h genus #   463 with  8640 species is 0:1:3:4:0,5:2,4,5
family= 4 1 1 0 0 0 new D6h genus #   464 with  8640 species is 0:1:3:4:0,5:3,4,5
family= 4 1 1 0 0 0 new D6h genus #   465 with  8640 species is 0:1:3:4:2,5:0,1,2
family= 4 1 1 0 0 0 new D6h genus #   466 with  8640 species is 0:1:3:4:2,5:0,1,3
family= 4 1 1 0 0 0 new D6h genus #   467 with  8640 species is 0:1:3:4:2,5:0,2,3
family= 4 1 1 0 0 0 new D6h genus #   468 with  4320 species is 0:1:3:4:2,5:0,2,4
family= 4 1 1 0 0 0 new D6h genus #   469 with  8640 species is 0:1:3:4:2,5:0,2,5
family= 4 1 1 0 0 0 new D6h genus #   470 with  4320 species is 0:1:3:4:2,5:0,4,5
Nber of genera for this family=  470
 
family= 3 2 1 0 0 0
 
family= 3 2 1 0 0 0 new D6h genus #     1 with  4320 species is 0:0:1:1,2:2,3:3,4,5
family= 3 2 1 0 0 0 new D6h genus #     2 with  4320 species is 0:0:1:1,2:2,4:3,4,5
family= 3 2 1 0 0 0 new D6h genus #     3 with  4320 species is 0:0:1:1,2:2,5:3,4,5
family= 3 2 1 0 0 0 new D6h genus #     4 with  4320 species is 0:0:1:1,2:3,4:2,3,4
family= 3 2 1 0 0 0 new D6h genus #     5 with  4320 species is 0:0:1:1,2:3,4:2,3,5
family= 3 2 1 0 0 0 new D6h genus #     6 with  4320 species is 0:0:1:1,2:3,4:2,4,5
family= 3 2 1 0 0 0 new D6h genus #     7 with  4320 species is 0:0:1:1,2:3,4:3,4,5
family= 3 2 1 0 0 0 new D6h genus #     8 with  4320 species is 0:0:1:1,2:3,5:2,3,4
family= 3 2 1 0 0 0 new D6h genus #     9 with  4320 species is 0:0:1:1,2:3,5:2,3,5
family= 3 2 1 0 0 0 new D6h genus #    10 with  4320 species is 0:0:1:1,2:3,5:2,4,5
family= 3 2 1 0 0 0 new D6h genus #    11 with  4320 species is 0:0:1:1,2:3,5:3,4,5
family= 3 2 1 0 0 0 new D6h genus #    12 with  4320 species is 0:0:1:1,2:4,5:2,3,4
family= 3 2 1 0 0 0 new D6h genus #    13 with  4320 species is 0:0:1:1,2:4,5:2,3,5
family= 3 2 1 0 0 0 new D6h genus #    14 with  4320 species is 0:0:1:1,2:4,5:2,4,5
family= 3 2 1 0 0 0 new D6h genus #    15 with  4320 species is 0:0:1:1,2:4,5:3,4,5
family= 3 2 1 0 0 0 new D6h genus #    16 with  4320 species is 0:0:1:1,3:2,3:2,4,5
family= 3 2 1 0 0 0 new D6h genus #    17 with  4320 species is 0:0:1:1,3:2,4:2,3,4
family= 3 2 1 0 0 0 new D6h genus #    18 with  4320 species is 0:0:1:1,3:2,4:2,3,5
family= 3 2 1 0 0 0 new D6h genus #    19 with  4320 species is 0:0:1:1,3:2,4:2,4,5
family= 3 2 1 0 0 0 new D6h genus #    20 with  4320 species is 0:0:1:1,3:2,4:3,4,5
family= 3 2 1 0 0 0 new D6h genus #    21 with  4320 species is 0:0:1:1,3:2,5:2,3,4
family= 3 2 1 0 0 0 new D6h genus #    22 with  4320 species is 0:0:1:1,3:2,5:2,3,5
family= 3 2 1 0 0 0 new D6h genus #    23 with  4320 species is 0:0:1:1,3:2,5:2,4,5
family= 3 2 1 0 0 0 new D6h genus #    24 with  4320 species is 0:0:1:1,3:2,5:3,4,5
family= 3 2 1 0 0 0 new D6h genus #    25 with  4320 species is 0:0:1:1,3:3,4:2,4,5
family= 3 2 1 0 0 0 new D6h genus #    26 with  4320 species is 0:0:1:1,3:3,5:2,4,5
family= 3 2 1 0 0 0 new D6h genus #    27 with  4320 species is 0:0:1:1,3:4,5:2,3,4
family= 3 2 1 0 0 0 new D6h genus #    28 with  4320 species is 0:0:1:1,3:4,5:2,3,5
family= 3 2 1 0 0 0 new D6h genus #    29 with  4320 species is 0:0:1:1,3:4,5:2,4,5
family= 3 2 1 0 0 0 new D6h genus #    30 with  4320 species is 0:0:1:1,3:4,5:3,4,5
family= 3 2 1 0 0 0 new D6h genus #    31 with  4320 species is 0:0:1:1,4:2,3:2,3,4
family= 3 2 1 0 0 0 new D6h genus #    32 with  4320 species is 0:0:1:1,4:2,3:2,3,5
family= 3 2 1 0 0 0 new D6h genus #    33 with  4320 species is 0:0:1:1,4:2,3:2,4,5
family= 3 2 1 0 0 0 new D6h genus #    34 with  4320 species is 0:0:1:1,4:2,3:3,4,5
family= 3 2 1 0 0 0 new D6h genus #    35 with  4320 species is 0:0:1:1,4:2,4:2,3,5
family= 3 2 1 0 0 0 new D6h genus #    36 with  4320 species is 0:0:1:1,4:2,5:2,3,4
family= 3 2 1 0 0 0 new D6h genus #    37 with  4320 species is 0:0:1:1,4:2,5:2,3,5
family= 3 2 1 0 0 0 new D6h genus #    38 with  4320 species is 0:0:1:1,4:2,5:2,4,5
family= 3 2 1 0 0 0 new D6h genus #    39 with  4320 species is 0:0:1:1,4:2,5:3,4,5
family= 3 2 1 0 0 0 new D6h genus #    40 with  4320 species is 0:0:1:1,4:3,4:2,3,5
family= 3 2 1 0 0 0 new D6h genus #    41 with  4320 species is 0:0:1:1,4:3,5:2,3,4
family= 3 2 1 0 0 0 new D6h genus #    42 with  4320 species is 0:0:1:1,4:3,5:2,3,5
family= 3 2 1 0 0 0 new D6h genus #    43 with  4320 species is 0:0:1:1,4:3,5:2,4,5
family= 3 2 1 0 0 0 new D6h genus #    44 with  4320 species is 0:0:1:1,4:3,5:3,4,5
family= 3 2 1 0 0 0 new D6h genus #    45 with  4320 species is 0:0:1:1,4:4,5:2,3,5
family= 3 2 1 0 0 0 new D6h genus #    46 with  4320 species is 0:0:1:1,5:2,3:2,3,4
family= 3 2 1 0 0 0 new D6h genus #    47 with  4320 species is 0:0:1:1,5:2,3:2,3,5
family= 3 2 1 0 0 0 new D6h genus #    48 with  4320 species is 0:0:1:1,5:2,3:2,4,5
family= 3 2 1 0 0 0 new D6h genus #    49 with  4320 species is 0:0:1:1,5:2,3:3,4,5
family= 3 2 1 0 0 0 new D6h genus #    50 with  4320 species is 0:0:1:1,5:2,4:2,3,4
family= 3 2 1 0 0 0 new D6h genus #    51 with  4320 species is 0:0:1:1,5:2,4:2,3,5
family= 3 2 1 0 0 0 new D6h genus #    52 with  4320 species is 0:0:1:1,5:2,4:2,4,5
family= 3 2 1 0 0 0 new D6h genus #    53 with  4320 species is 0:0:1:1,5:2,4:3,4,5
family= 3 2 1 0 0 0 new D6h genus #    54 with  4320 species is 0:0:1:1,5:2,5:2,3,4
family= 3 2 1 0 0 0 new D6h genus #    55 with  4320 species is 0:0:1:1,5:3,4:2,3,4
family= 3 2 1 0 0 0 new D6h genus #    56 with  4320 species is 0:0:1:1,5:3,4:2,3,5
family= 3 2 1 0 0 0 new D6h genus #    57 with  4320 species is 0:0:1:1,5:3,4:2,4,5
family= 3 2 1 0 0 0 new D6h genus #    58 with  4320 species is 0:0:1:1,5:3,4:3,4,5
family= 3 2 1 0 0 0 new D6h genus #    59 with  4320 species is 0:0:1:1,5:3,5:2,3,4
family= 3 2 1 0 0 0 new D6h genus #    60 with  4320 species is 0:0:1:1,5:4,5:2,3,4
family= 3 2 1 0 0 0 new D6h genus #    61 with  2160 species is 0:0:1:2,3:2,3:1,4,5
family= 3 2 1 0 0 0 new D6h genus #    62 with  4320 species is 0:0:1:2,3:2,4:1,3,4
family= 3 2 1 0 0 0 new D6h genus #    63 with  4320 species is 0:0:1:2,3:2,4:1,3,5
family= 3 2 1 0 0 0 new D6h genus #    64 with  4320 species is 0:0:1:2,3:2,4:1,4,5
family= 3 2 1 0 0 0 new D6h genus #    65 with  4320 species is 0:0:1:2,3:2,4:3,4,5
family= 3 2 1 0 0 0 new D6h genus #    66 with  4320 species is 0:0:1:2,3:2,5:1,3,4
family= 3 2 1 0 0 0 new D6h genus #    67 with  4320 species is 0:0:1:2,3:2,5:1,3,5
family= 3 2 1 0 0 0 new D6h genus #    68 with  4320 species is 0:0:1:2,3:2,5:1,4,5
family= 3 2 1 0 0 0 new D6h genus #    69 with  4320 species is 0:0:1:2,3:2,5:3,4,5
family= 3 2 1 0 0 0 new D6h genus #    70 with  4320 species is 0:0:1:2,3:3,4:1,2,4
family= 3 2 1 0 0 0 new D6h genus #    71 with  4320 species is 0:0:1:2,3:3,4:1,2,5
family= 3 2 1 0 0 0 new D6h genus #    72 with  4320 species is 0:0:1:2,3:3,4:1,4,5
family= 3 2 1 0 0 0 new D6h genus #    73 with  4320 species is 0:0:1:2,3:3,4:2,4,5
family= 3 2 1 0 0 0 new D6h genus #    74 with  4320 species is 0:0:1:2,3:3,5:1,2,4
family= 3 2 1 0 0 0 new D6h genus #    75 with  4320 species is 0:0:1:2,3:3,5:1,2,5
family= 3 2 1 0 0 0 new D6h genus #    76 with  4320 species is 0:0:1:2,3:3,5:1,4,5
family= 3 2 1 0 0 0 new D6h genus #    77 with  4320 species is 0:0:1:2,3:3,5:2,4,5
family= 3 2 1 0 0 0 new D6h genus #    78 with  4320 species is 0:0:1:2,3:4,5:1,2,3
family= 3 2 1 0 0 0 new D6h genus #    79 with  4320 species is 0:0:1:2,3:4,5:1,2,4
family= 3 2 1 0 0 0 new D6h genus #    80 with  4320 species is 0:0:1:2,3:4,5:1,2,5
family= 3 2 1 0 0 0 new D6h genus #    81 with  4320 species is 0:0:1:2,3:4,5:1,3,4
family= 3 2 1 0 0 0 new D6h genus #    82 with  4320 species is 0:0:1:2,3:4,5:1,3,5
family= 3 2 1 0 0 0 new D6h genus #    83 with  4320 species is 0:0:1:2,3:4,5:1,4,5
family= 3 2 1 0 0 0 new D6h genus #    84 with  4320 species is 0:0:1:2,3:4,5:2,3,4
family= 3 2 1 0 0 0 new D6h genus #    85 with  4320 species is 0:0:1:2,3:4,5:2,3,5
family= 3 2 1 0 0 0 new D6h genus #    86 with  4320 species is 0:0:1:2,3:4,5:2,4,5
family= 3 2 1 0 0 0 new D6h genus #    87 with  4320 species is 0:0:1:2,3:4,5:3,4,5
family= 3 2 1 0 0 0 new D6h genus #    88 with  2160 species is 0:0:1:2,4:2,4:1,3,5
family= 3 2 1 0 0 0 new D6h genus #    89 with  4320 species is 0:0:1:2,4:2,5:1,3,4
family= 3 2 1 0 0 0 new D6h genus #    90 with  4320 species is 0:0:1:2,4:2,5:1,3,5
family= 3 2 1 0 0 0 new D6h genus #    91 with  4320 species is 0:0:1:2,4:2,5:1,4,5
family= 3 2 1 0 0 0 new D6h genus #    92 with  4320 species is 0:0:1:2,4:2,5:3,4,5
family= 3 2 1 0 0 0 new D6h genus #    93 with  4320 species is 0:0:1:2,4:3,4:1,2,3
family= 3 2 1 0 0 0 new D6h genus #    94 with  4320 species is 0:0:1:2,4:3,4:1,2,5
family= 3 2 1 0 0 0 new D6h genus #    95 with  4320 species is 0:0:1:2,4:3,4:1,3,5
family= 3 2 1 0 0 0 new D6h genus #    96 with  4320 species is 0:0:1:2,4:3,4:2,3,5
family= 3 2 1 0 0 0 new D6h genus #    97 with  4320 species is 0:0:1:2,4:3,5:1,2,3
family= 3 2 1 0 0 0 new D6h genus #    98 with  4320 species is 0:0:1:2,4:3,5:1,2,4
family= 3 2 1 0 0 0 new D6h genus #    99 with  4320 species is 0:0:1:2,4:3,5:1,2,5
family= 3 2 1 0 0 0 new D6h genus #   100 with  4320 species is 0:0:1:2,4:3,5:1,3,4
family= 3 2 1 0 0 0 new D6h genus #   101 with  4320 species is 0:0:1:2,4:3,5:1,3,5
family= 3 2 1 0 0 0 new D6h genus #   102 with  4320 species is 0:0:1:2,4:3,5:1,4,5
family= 3 2 1 0 0 0 new D6h genus #   103 with  4320 species is 0:0:1:2,4:3,5:2,3,4
family= 3 2 1 0 0 0 new D6h genus #   104 with  4320 species is 0:0:1:2,4:3,5:2,3,5
family= 3 2 1 0 0 0 new D6h genus #   105 with  4320 species is 0:0:1:2,4:3,5:2,4,5
family= 3 2 1 0 0 0 new D6h genus #   106 with  4320 species is 0:0:1:2,4:3,5:3,4,5
family= 3 2 1 0 0 0 new D6h genus #   107 with  4320 species is 0:0:1:2,4:4,5:1,2,3
family= 3 2 1 0 0 0 new D6h genus #   108 with  4320 species is 0:0:1:2,4:4,5:1,2,5
family= 3 2 1 0 0 0 new D6h genus #   109 with  4320 species is 0:0:1:2,4:4,5:1,3,5
family= 3 2 1 0 0 0 new D6h genus #   110 with  4320 species is 0:0:1:2,4:4,5:2,3,5
family= 3 2 1 0 0 0 new D6h genus #   111 with  2160 species is 0:0:1:2,5:2,5:1,3,4
family= 3 2 1 0 0 0 new D6h genus #   112 with  4320 species is 0:0:1:2,5:3,4:1,2,3
family= 3 2 1 0 0 0 new D6h genus #   113 with  4320 species is 0:0:1:2,5:3,4:1,2,4
family= 3 2 1 0 0 0 new D6h genus #   114 with  4320 species is 0:0:1:2,5:3,4:1,2,5
family= 3 2 1 0 0 0 new D6h genus #   115 with  4320 species is 0:0:1:2,5:3,4:1,3,4
family= 3 2 1 0 0 0 new D6h genus #   116 with  4320 species is 0:0:1:2,5:3,4:1,3,5
family= 3 2 1 0 0 0 new D6h genus #   117 with  4320 species is 0:0:1:2,5:3,4:1,4,5
family= 3 2 1 0 0 0 new D6h genus #   118 with  4320 species is 0:0:1:2,5:3,4:2,3,4
family= 3 2 1 0 0 0 new D6h genus #   119 with  4320 species is 0:0:1:2,5:3,4:2,3,5
family= 3 2 1 0 0 0 new D6h genus #   120 with  4320 species is 0:0:1:2,5:3,4:2,4,5
family= 3 2 1 0 0 0 new D6h genus #   121 with  4320 species is 0:0:1:2,5:3,4:3,4,5
family= 3 2 1 0 0 0 new D6h genus #   122 with  4320 species is 0:0:1:2,5:3,5:1,2,3
family= 3 2 1 0 0 0 new D6h genus #   123 with  4320 species is 0:0:1:2,5:3,5:1,2,4
family= 3 2 1 0 0 0 new D6h genus #   124 with  4320 species is 0:0:1:2,5:3,5:1,3,4
family= 3 2 1 0 0 0 new D6h genus #   125 with  4320 species is 0:0:1:2,5:3,5:2,3,4
family= 3 2 1 0 0 0 new D6h genus #   126 with  4320 species is 0:0:1:2,5:4,5:1,2,3
family= 3 2 1 0 0 0 new D6h genus #   127 with  4320 species is 0:0:1:2,5:4,5:1,2,4
family= 3 2 1 0 0 0 new D6h genus #   128 with  4320 species is 0:0:1:2,5:4,5:1,3,4
family= 3 2 1 0 0 0 new D6h genus #   129 with  4320 species is 0:0:1:2,5:4,5:2,3,4
family= 3 2 1 0 0 0 new D6h genus #   130 with  2160 species is 0:0:1:3,4:3,4:1,2,5
family= 3 2 1 0 0 0 new D6h genus #   131 with  4320 species is 0:0:1:3,4:3,5:1,2,4
family= 3 2 1 0 0 0 new D6h genus #   132 with  4320 species is 0:0:1:3,4:3,5:1,2,5
family= 3 2 1 0 0 0 new D6h genus #   133 with  4320 species is 0:0:1:3,4:3,5:1,4,5
family= 3 2 1 0 0 0 new D6h genus #   134 with  4320 species is 0:0:1:3,4:3,5:2,4,5
family= 3 2 1 0 0 0 new D6h genus #   135 with  4320 species is 0:0:1:3,4:4,5:1,2,3
family= 3 2 1 0 0 0 new D6h genus #   136 with  4320 species is 0:0:1:3,4:4,5:1,2,5
family= 3 2 1 0 0 0 new D6h genus #   137 with  4320 species is 0:0:1:3,4:4,5:1,3,5
family= 3 2 1 0 0 0 new D6h genus #   138 with  4320 species is 0:0:1:3,4:4,5:2,3,5
family= 3 2 1 0 0 0 new D6h genus #   139 with  2160 species is 0:0:1:3,5:3,5:1,2,4
family= 3 2 1 0 0 0 new D6h genus #   140 with  4320 species is 0:0:1:3,5:4,5:1,2,3
family= 3 2 1 0 0 0 new D6h genus #   141 with  4320 species is 0:0:1:3,5:4,5:1,2,4
family= 3 2 1 0 0 0 new D6h genus #   142 with  4320 species is 0:0:1:3,5:4,5:1,3,4
family= 3 2 1 0 0 0 new D6h genus #   143 with  4320 species is 0:0:1:3,5:4,5:2,3,4
family= 3 2 1 0 0 0 new D6h genus #   144 with  2160 species is 0:0:1:4,5:4,5:1,2,3
family= 3 2 1 0 0 0 new D6h genus #   145 with  4320 species is 0:0:2:1,2:1,3:3,4,5
family= 3 2 1 0 0 0 new D6h genus #   146 with  4320 species is 0:0:2:1,2:1,4:3,4,5
family= 3 2 1 0 0 0 new D6h genus #   147 with  4320 species is 0:0:2:1,2:1,5:3,4,5
family= 3 2 1 0 0 0 new D6h genus #   148 with  4320 species is 0:0:2:1,2:3,4:1,3,4
family= 3 2 1 0 0 0 new D6h genus #   149 with  4320 species is 0:0:2:1,2:3,4:1,3,5
family= 3 2 1 0 0 0 new D6h genus #   150 with  4320 species is 0:0:2:1,2:3,4:1,4,5
family= 3 2 1 0 0 0 new D6h genus #   151 with  4320 species is 0:0:2:1,2:3,4:3,4,5
family= 3 2 1 0 0 0 new D6h genus #   152 with  4320 species is 0:0:2:1,2:3,5:1,3,4
family= 3 2 1 0 0 0 new D6h genus #   153 with  4320 species is 0:0:2:1,2:3,5:1,3,5
family= 3 2 1 0 0 0 new D6h genus #   154 with  4320 species is 0:0:2:1,2:3,5:1,4,5
family= 3 2 1 0 0 0 new D6h genus #   155 with  4320 species is 0:0:2:1,2:3,5:3,4,5
family= 3 2 1 0 0 0 new D6h genus #   156 with  4320 species is 0:0:2:1,2:4,5:1,3,4
family= 3 2 1 0 0 0 new D6h genus #   157 with  4320 species is 0:0:2:1,2:4,5:1,3,5
family= 3 2 1 0 0 0 new D6h genus #   158 with  4320 species is 0:0:2:1,2:4,5:1,4,5
family= 3 2 1 0 0 0 new D6h genus #   159 with  4320 species is 0:0:2:1,2:4,5:3,4,5
family= 3 2 1 0 0 0 new D6h genus #   160 with  2160 species is 0:0:2:1,3:1,3:2,4,5
family= 3 2 1 0 0 0 new D6h genus #   161 with  4320 species is 0:0:2:1,3:1,4:2,3,4
family= 3 2 1 0 0 0 new D6h genus #   162 with  4320 species is 0:0:2:1,3:1,4:2,3,5
family= 3 2 1 0 0 0 new D6h genus #   163 with  4320 species is 0:0:2:1,3:1,4:2,4,5
family= 3 2 1 0 0 0 new D6h genus #   164 with  4320 species is 0:0:2:1,3:1,4:3,4,5
family= 3 2 1 0 0 0 new D6h genus #   165 with  4320 species is 0:0:2:1,3:1,5:2,3,4
family= 3 2 1 0 0 0 new D6h genus #   166 with  4320 species is 0:0:2:1,3:1,5:2,3,5
family= 3 2 1 0 0 0 new D6h genus #   167 with  4320 species is 0:0:2:1,3:1,5:2,4,5
family= 3 2 1 0 0 0 new D6h genus #   168 with  4320 species is 0:0:2:1,3:1,5:3,4,5
family= 3 2 1 0 0 0 new D6h genus #   169 with  4320 species is 0:0:2:1,3:2,3:1,4,5
family= 3 2 1 0 0 0 new D6h genus #   170 with  4320 species is 0:0:2:1,3:2,4:1,3,4
family= 3 2 1 0 0 0 new D6h genus #   171 with  4320 species is 0:0:2:1,3:2,4:1,3,5
family= 3 2 1 0 0 0 new D6h genus #   172 with  4320 species is 0:0:2:1,3:2,4:1,4,5
family= 3 2 1 0 0 0 new D6h genus #   173 with  4320 species is 0:0:2:1,3:2,4:3,4,5
family= 3 2 1 0 0 0 new D6h genus #   174 with  4320 species is 0:0:2:1,3:2,5:1,3,4
family= 3 2 1 0 0 0 new D6h genus #   175 with  4320 species is 0:0:2:1,3:2,5:1,3,5
family= 3 2 1 0 0 0 new D6h genus #   176 with  4320 species is 0:0:2:1,3:2,5:1,4,5
family= 3 2 1 0 0 0 new D6h genus #   177 with  4320 species is 0:0:2:1,3:2,5:3,4,5
family= 3 2 1 0 0 0 new D6h genus #   178 with  4320 species is 0:0:2:1,3:3,4:1,2,4
family= 3 2 1 0 0 0 new D6h genus #   179 with  4320 species is 0:0:2:1,3:3,4:1,2,5
family= 3 2 1 0 0 0 new D6h genus #   180 with  4320 species is 0:0:2:1,3:3,4:1,4,5
family= 3 2 1 0 0 0 new D6h genus #   181 with  4320 species is 0:0:2:1,3:3,4:2,4,5
family= 3 2 1 0 0 0 new D6h genus #   182 with  4320 species is 0:0:2:1,3:3,5:1,2,4
family= 3 2 1 0 0 0 new D6h genus #   183 with  4320 species is 0:0:2:1,3:3,5:1,2,5
family= 3 2 1 0 0 0 new D6h genus #   184 with  4320 species is 0:0:2:1,3:3,5:1,4,5
family= 3 2 1 0 0 0 new D6h genus #   185 with  4320 species is 0:0:2:1,3:3,5:2,4,5
family= 3 2 1 0 0 0 new D6h genus #   186 with  4320 species is 0:0:2:1,3:4,5:1,2,3
family= 3 2 1 0 0 0 new D6h genus #   187 with  4320 species is 0:0:2:1,3:4,5:1,2,4
family= 3 2 1 0 0 0 new D6h genus #   188 with  4320 species is 0:0:2:1,3:4,5:1,2,5
family= 3 2 1 0 0 0 new D6h genus #   189 with  4320 species is 0:0:2:1,3:4,5:1,3,4
family= 3 2 1 0 0 0 new D6h genus #   190 with  4320 species is 0:0:2:1,3:4,5:1,3,5
family= 3 2 1 0 0 0 new D6h genus #   191 with  4320 species is 0:0:2:1,3:4,5:1,4,5
family= 3 2 1 0 0 0 new D6h genus #   192 with  4320 species is 0:0:2:1,3:4,5:2,3,4
family= 3 2 1 0 0 0 new D6h genus #   193 with  4320 species is 0:0:2:1,3:4,5:2,3,5
family= 3 2 1 0 0 0 new D6h genus #   194 with  4320 species is 0:0:2:1,3:4,5:2,4,5
family= 3 2 1 0 0 0 new D6h genus #   195 with  4320 species is 0:0:2:1,3:4,5:3,4,5
family= 3 2 1 0 0 0 new D6h genus #   196 with  2160 species is 0:0:2:1,4:1,4:2,3,5
family= 3 2 1 0 0 0 new D6h genus #   197 with  4320 species is 0:0:2:1,4:1,5:2,3,4
family= 3 2 1 0 0 0 new D6h genus #   198 with  4320 species is 0:0:2:1,4:1,5:2,3,5
family= 3 2 1 0 0 0 new D6h genus #   199 with  4320 species is 0:0:2:1,4:1,5:2,4,5
family= 3 2 1 0 0 0 new D6h genus #   200 with  4320 species is 0:0:2:1,4:1,5:3,4,5
family= 3 2 1 0 0 0 new D6h genus #   201 with  4320 species is 0:0:2:1,4:2,3:1,3,4
family= 3 2 1 0 0 0 new D6h genus #   202 with  4320 species is 0:0:2:1,4:2,3:1,3,5
family= 3 2 1 0 0 0 new D6h genus #   203 with  4320 species is 0:0:2:1,4:2,3:1,4,5
family= 3 2 1 0 0 0 new D6h genus #   204 with  4320 species is 0:0:2:1,4:2,3:3,4,5
family= 3 2 1 0 0 0 new D6h genus #   205 with  4320 species is 0:0:2:1,4:2,4:1,3,5
family= 3 2 1 0 0 0 new D6h genus #   206 with  4320 species is 0:0:2:1,4:2,5:1,3,4
family= 3 2 1 0 0 0 new D6h genus #   207 with  4320 species is 0:0:2:1,4:2,5:1,3,5
family= 3 2 1 0 0 0 new D6h genus #   208 with  4320 species is 0:0:2:1,4:2,5:1,4,5
family= 3 2 1 0 0 0 new D6h genus #   209 with  4320 species is 0:0:2:1,4:2,5:3,4,5
family= 3 2 1 0 0 0 new D6h genus #   210 with  4320 species is 0:0:2:1,4:3,4:1,2,3
family= 3 2 1 0 0 0 new D6h genus #   211 with  4320 species is 0:0:2:1,4:3,4:1,2,5
family= 3 2 1 0 0 0 new D6h genus #   212 with  4320 species is 0:0:2:1,4:3,4:1,3,5
family= 3 2 1 0 0 0 new D6h genus #   213 with  4320 species is 0:0:2:1,4:3,4:2,3,5
family= 3 2 1 0 0 0 new D6h genus #   214 with  4320 species is 0:0:2:1,4:3,5:1,2,3
family= 3 2 1 0 0 0 new D6h genus #   215 with  4320 species is 0:0:2:1,4:3,5:1,2,4
family= 3 2 1 0 0 0 new D6h genus #   216 with  4320 species is 0:0:2:1,4:3,5:1,2,5
family= 3 2 1 0 0 0 new D6h genus #   217 with  4320 species is 0:0:2:1,4:3,5:1,3,4
family= 3 2 1 0 0 0 new D6h genus #   218 with  4320 species is 0:0:2:1,4:3,5:1,3,5
family= 3 2 1 0 0 0 new D6h genus #   219 with  4320 species is 0:0:2:1,4:3,5:1,4,5
family= 3 2 1 0 0 0 new D6h genus #   220 with  4320 species is 0:0:2:1,4:3,5:2,3,4
family= 3 2 1 0 0 0 new D6h genus #   221 with  4320 species is 0:0:2:1,4:3,5:2,3,5
family= 3 2 1 0 0 0 new D6h genus #   222 with  4320 species is 0:0:2:1,4:3,5:2,4,5
family= 3 2 1 0 0 0 new D6h genus #   223 with  4320 species is 0:0:2:1,4:3,5:3,4,5
family= 3 2 1 0 0 0 new D6h genus #   224 with  4320 species is 0:0:2:1,4:4,5:1,2,3
family= 3 2 1 0 0 0 new D6h genus #   225 with  4320 species is 0:0:2:1,4:4,5:1,2,5
family= 3 2 1 0 0 0 new D6h genus #   226 with  4320 species is 0:0:2:1,4:4,5:1,3,5
family= 3 2 1 0 0 0 new D6h genus #   227 with  4320 species is 0:0:2:1,4:4,5:2,3,5
family= 3 2 1 0 0 0 new D6h genus #   228 with  2160 species is 0:0:2:1,5:1,5:2,3,4
family= 3 2 1 0 0 0 new D6h genus #   229 with  4320 species is 0:0:2:1,5:2,3:1,3,4
family= 3 2 1 0 0 0 new D6h genus #   230 with  4320 species is 0:0:2:1,5:2,3:1,3,5
family= 3 2 1 0 0 0 new D6h genus #   231 with  4320 species is 0:0:2:1,5:2,3:1,4,5
family= 3 2 1 0 0 0 new D6h genus #   232 with  4320 species is 0:0:2:1,5:2,3:3,4,5
family= 3 2 1 0 0 0 new D6h genus #   233 with  4320 species is 0:0:2:1,5:2,4:1,3,4
family= 3 2 1 0 0 0 new D6h genus #   234 with  4320 species is 0:0:2:1,5:2,4:1,3,5
family= 3 2 1 0 0 0 new D6h genus #   235 with  4320 species is 0:0:2:1,5:2,4:1,4,5
family= 3 2 1 0 0 0 new D6h genus #   236 with  4320 species is 0:0:2:1,5:2,4:3,4,5
family= 3 2 1 0 0 0 new D6h genus #   237 with  4320 species is 0:0:2:1,5:2,5:1,3,4
family= 3 2 1 0 0 0 new D6h genus #   238 with  4320 species is 0:0:2:1,5:3,4:1,2,3
family= 3 2 1 0 0 0 new D6h genus #   239 with  4320 species is 0:0:2:1,5:3,4:1,2,4
family= 3 2 1 0 0 0 new D6h genus #   240 with  4320 species is 0:0:2:1,5:3,4:1,2,5
family= 3 2 1 0 0 0 new D6h genus #   241 with  4320 species is 0:0:2:1,5:3,4:1,3,4
family= 3 2 1 0 0 0 new D6h genus #   242 with  4320 species is 0:0:2:1,5:3,4:1,3,5
family= 3 2 1 0 0 0 new D6h genus #   243 with  4320 species is 0:0:2:1,5:3,4:1,4,5
family= 3 2 1 0 0 0 new D6h genus #   244 with  4320 species is 0:0:2:1,5:3,4:2,3,4
family= 3 2 1 0 0 0 new D6h genus #   245 with  4320 species is 0:0:2:1,5:3,4:2,3,5
family= 3 2 1 0 0 0 new D6h genus #   246 with  4320 species is 0:0:2:1,5:3,4:2,4,5
family= 3 2 1 0 0 0 new D6h genus #   247 with  4320 species is 0:0:2:1,5:3,4:3,4,5
family= 3 2 1 0 0 0 new D6h genus #   248 with  4320 species is 0:0:2:1,5:3,5:1,2,3
family= 3 2 1 0 0 0 new D6h genus #   249 with  4320 species is 0:0:2:1,5:3,5:1,2,4
family= 3 2 1 0 0 0 new D6h genus #   250 with  4320 species is 0:0:2:1,5:3,5:1,3,4
family= 3 2 1 0 0 0 new D6h genus #   251 with  4320 species is 0:0:2:1,5:3,5:2,3,4
family= 3 2 1 0 0 0 new D6h genus #   252 with  4320 species is 0:0:2:1,5:4,5:1,2,3
family= 3 2 1 0 0 0 new D6h genus #   253 with  4320 species is 0:0:2:1,5:4,5:1,2,4
family= 3 2 1 0 0 0 new D6h genus #   254 with  4320 species is 0:0:2:1,5:4,5:1,3,4
family= 3 2 1 0 0 0 new D6h genus #   255 with  4320 species is 0:0:2:1,5:4,5:2,3,4
family= 3 2 1 0 0 0 new D6h genus #   256 with  4320 species is 0:0:2:2,3:3,4:1,4,5
family= 3 2 1 0 0 0 new D6h genus #   257 with  4320 species is 0:0:2:2,3:3,5:1,4,5
family= 3 2 1 0 0 0 new D6h genus #   258 with  4320 species is 0:0:2:2,3:4,5:1,3,4
family= 3 2 1 0 0 0 new D6h genus #   259 with  4320 species is 0:0:2:2,3:4,5:1,3,5
family= 3 2 1 0 0 0 new D6h genus #   260 with  4320 species is 0:0:2:2,3:4,5:1,4,5
family= 3 2 1 0 0 0 new D6h genus #   261 with  4320 species is 0:0:2:2,3:4,5:3,4,5
family= 3 2 1 0 0 0 new D6h genus #   262 with  4320 species is 0:0:2:2,4:3,4:1,3,5
family= 3 2 1 0 0 0 new D6h genus #   263 with  4320 species is 0:0:2:2,4:3,5:1,3,4
family= 3 2 1 0 0 0 new D6h genus #   264 with  4320 species is 0:0:2:2,4:3,5:1,3,5
family= 3 2 1 0 0 0 new D6h genus #   265 with  4320 species is 0:0:2:2,4:3,5:1,4,5
family= 3 2 1 0 0 0 new D6h genus #   266 with  4320 species is 0:0:2:2,4:3,5:3,4,5
family= 3 2 1 0 0 0 new D6h genus #   267 with  4320 species is 0:0:2:2,4:4,5:1,3,5
family= 3 2 1 0 0 0 new D6h genus #   268 with  4320 species is 0:0:2:2,5:3,4:1,3,4
family= 3 2 1 0 0 0 new D6h genus #   269 with  4320 species is 0:0:2:2,5:3,4:1,3,5
family= 3 2 1 0 0 0 new D6h genus #   270 with  4320 species is 0:0:2:2,5:3,4:1,4,5
family= 3 2 1 0 0 0 new D6h genus #   271 with  4320 species is 0:0:2:2,5:3,4:3,4,5
family= 3 2 1 0 0 0 new D6h genus #   272 with  4320 species is 0:0:2:2,5:3,5:1,3,4
family= 3 2 1 0 0 0 new D6h genus #   273 with  4320 species is 0:0:2:2,5:4,5:1,3,4
family= 3 2 1 0 0 0 new D6h genus #   274 with  2160 species is 0:0:2:3,4:3,4:1,2,5
family= 3 2 1 0 0 0 new D6h genus #   275 with  4320 species is 0:0:2:3,4:3,5:1,2,4
family= 3 2 1 0 0 0 new D6h genus #   276 with  4320 species is 0:0:2:3,4:3,5:1,2,5
family= 3 2 1 0 0 0 new D6h genus #   277 with  4320 species is 0:0:2:3,4:3,5:1,4,5
family= 3 2 1 0 0 0 new D6h genus #   278 with  4320 species is 0:0:2:3,4:3,5:2,4,5
family= 3 2 1 0 0 0 new D6h genus #   279 with  4320 species is 0:0:2:3,4:4,5:1,2,3
family= 3 2 1 0 0 0 new D6h genus #   280 with  4320 species is 0:0:2:3,4:4,5:1,2,5
family= 3 2 1 0 0 0 new D6h genus #   281 with  4320 species is 0:0:2:3,4:4,5:1,3,5
family= 3 2 1 0 0 0 new D6h genus #   282 with  4320 species is 0:0:2:3,4:4,5:2,3,5
family= 3 2 1 0 0 0 new D6h genus #   283 with  2160 species is 0:0:2:3,5:3,5:1,2,4
family= 3 2 1 0 0 0 new D6h genus #   284 with  4320 species is 0:0:2:3,5:4,5:1,2,3
family= 3 2 1 0 0 0 new D6h genus #   285 with  4320 species is 0:0:2:3,5:4,5:1,2,4
family= 3 2 1 0 0 0 new D6h genus #   286 with  4320 species is 0:0:2:3,5:4,5:1,3,4
family= 3 2 1 0 0 0 new D6h genus #   287 with  4320 species is 0:0:2:3,5:4,5:2,3,4
family= 3 2 1 0 0 0 new D6h genus #   288 with  2160 species is 0:0:2:4,5:4,5:1,2,3
family= 3 2 1 0 0 0 new D6h genus #   289 with  2160 species is 0:0:3:1,2:1,2:3,4,5
family= 3 2 1 0 0 0 new D6h genus #   290 with  4320 species is 0:0:3:1,2:1,3:2,4,5
family= 3 2 1 0 0 0 new D6h genus #   291 with  4320 species is 0:0:3:1,2:1,4:2,3,4
family= 3 2 1 0 0 0 new D6h genus #   292 with  4320 species is 0:0:3:1,2:1,4:2,3,5
family= 3 2 1 0 0 0 new D6h genus #   293 with  4320 species is 0:0:3:1,2:1,4:2,4,5
family= 3 2 1 0 0 0 new D6h genus #   294 with  4320 species is 0:0:3:1,2:1,4:3,4,5
family= 3 2 1 0 0 0 new D6h genus #   295 with  4320 species is 0:0:3:1,2:1,5:2,3,4
family= 3 2 1 0 0 0 new D6h genus #   296 with  4320 species is 0:0:3:1,2:1,5:2,3,5
family= 3 2 1 0 0 0 new D6h genus #   297 with  4320 species is 0:0:3:1,2:1,5:2,4,5
family= 3 2 1 0 0 0 new D6h genus #   298 with  4320 species is 0:0:3:1,2:1,5:3,4,5
family= 3 2 1 0 0 0 new D6h genus #   299 with  4320 species is 0:0:3:1,2:2,3:1,4,5
family= 3 2 1 0 0 0 new D6h genus #   300 with  4320 species is 0:0:3:1,2:2,4:1,3,4
family= 3 2 1 0 0 0 new D6h genus #   301 with  4320 species is 0:0:3:1,2:2,4:1,3,5
family= 3 2 1 0 0 0 new D6h genus #   302 with  4320 species is 0:0:3:1,2:2,4:1,4,5
family= 3 2 1 0 0 0 new D6h genus #   303 with  4320 species is 0:0:3:1,2:2,4:3,4,5
family= 3 2 1 0 0 0 new D6h genus #   304 with  4320 species is 0:0:3:1,2:2,5:1,3,4
family= 3 2 1 0 0 0 new D6h genus #   305 with  4320 species is 0:0:3:1,2:2,5:1,3,5
family= 3 2 1 0 0 0 new D6h genus #   306 with  4320 species is 0:0:3:1,2:2,5:1,4,5
family= 3 2 1 0 0 0 new D6h genus #   307 with  4320 species is 0:0:3:1,2:2,5:3,4,5
family= 3 2 1 0 0 0 new D6h genus #   308 with  4320 species is 0:0:3:1,2:3,4:1,2,4
family= 3 2 1 0 0 0 new D6h genus #   309 with  4320 species is 0:0:3:1,2:3,4:1,2,5
family= 3 2 1 0 0 0 new D6h genus #   310 with  4320 species is 0:0:3:1,2:3,4:1,4,5
family= 3 2 1 0 0 0 new D6h genus #   311 with  4320 species is 0:0:3:1,2:3,4:2,4,5
family= 3 2 1 0 0 0 new D6h genus #   312 with  4320 species is 0:0:3:1,2:3,5:1,2,4
family= 3 2 1 0 0 0 new D6h genus #   313 with  4320 species is 0:0:3:1,2:3,5:1,2,5
family= 3 2 1 0 0 0 new D6h genus #   314 with  4320 species is 0:0:3:1,2:3,5:1,4,5
family= 3 2 1 0 0 0 new D6h genus #   315 with  4320 species is 0:0:3:1,2:3,5:2,4,5
family= 3 2 1 0 0 0 new D6h genus #   316 with  4320 species is 0:0:3:1,2:4,5:1,2,3
family= 3 2 1 0 0 0 new D6h genus #   317 with  4320 species is 0:0:3:1,2:4,5:1,2,4
family= 3 2 1 0 0 0 new D6h genus #   318 with  4320 species is 0:0:3:1,2:4,5:1,2,5
family= 3 2 1 0 0 0 new D6h genus #   319 with  4320 species is 0:0:3:1,2:4,5:1,3,4
family= 3 2 1 0 0 0 new D6h genus #   320 with  2160 species is 0:0:3:1,2:4,5:1,3,5
family= 3 2 1 0 0 0 new D6h genus #   321 with  2160 species is 0:0:3:1,2:4,5:2,3,4
family= 3 2 1 0 0 0 new D6h genus #   322 with  4320 species is 0:0:3:1,3:1,4:2,4,5
family= 3 2 1 0 0 0 new D6h genus #   323 with  4320 species is 0:0:3:1,3:1,5:2,4,5
family= 3 2 1 0 0 0 new D6h genus #   324 with  4320 species is 0:0:3:1,3:2,4:1,2,4
family= 3 2 1 0 0 0 new D6h genus #   325 with  4320 species is 0:0:3:1,3:2,4:1,2,5
family= 3 2 1 0 0 0 new D6h genus #   326 with  4320 species is 0:0:3:1,3:2,4:1,4,5
family= 3 2 1 0 0 0 new D6h genus #   327 with  4320 species is 0:0:3:1,3:2,4:2,4,5
family= 3 2 1 0 0 0 new D6h genus #   328 with  4320 species is 0:0:3:1,3:2,5:1,2,4
family= 3 2 1 0 0 0 new D6h genus #   329 with  4320 species is 0:0:3:1,3:2,5:1,2,5
family= 3 2 1 0 0 0 new D6h genus #   330 with  4320 species is 0:0:3:1,3:2,5:1,4,5
family= 3 2 1 0 0 0 new D6h genus #   331 with  4320 species is 0:0:3:1,3:2,5:2,4,5
family= 3 2 1 0 0 0 new D6h genus #   332 with  2160 species is 0:0:3:1,4:1,4:2,3,5
family= 3 2 1 0 0 0 new D6h genus #   333 with  4320 species is 0:0:3:1,4:1,5:2,3,4
family= 3 2 1 0 0 0 new D6h genus #   334 with  4320 species is 0:0:3:1,4:1,5:2,3,5
family= 3 2 1 0 0 0 new D6h genus #   335 with  4320 species is 0:0:3:1,4:1,5:2,4,5
family= 3 2 1 0 0 0 new D6h genus #   336 with  4320 species is 0:0:3:1,4:1,5:3,4,5
family= 3 2 1 0 0 0 new D6h genus #   337 with  4320 species is 0:0:3:1,4:2,3:1,2,4
family= 3 2 1 0 0 0 new D6h genus #   338 with  4320 species is 0:0:3:1,4:2,3:1,2,5
family= 3 2 1 0 0 0 new D6h genus #   339 with  4320 species is 0:0:3:1,4:2,3:1,4,5
family= 3 2 1 0 0 0 new D6h genus #   340 with  4320 species is 0:0:3:1,4:2,3:2,4,5
family= 3 2 1 0 0 0 new D6h genus #   341 with  4320 species is 0:0:3:1,4:2,4:1,2,3
family= 3 2 1 0 0 0 new D6h genus #   342 with  4320 species is 0:0:3:1,4:2,4:1,2,5
family= 3 2 1 0 0 0 new D6h genus #   343 with  4320 species is 0:0:3:1,4:2,4:1,3,5
family= 3 2 1 0 0 0 new D6h genus #   344 with  4320 species is 0:0:3:1,4:2,4:2,3,5
family= 3 2 1 0 0 0 new D6h genus #   345 with  4320 species is 0:0:3:1,4:2,5:1,2,3
family= 3 2 1 0 0 0 new D6h genus #   346 with  4320 species is 0:0:3:1,4:2,5:1,2,4
family= 3 2 1 0 0 0 new D6h genus #   347 with  4320 species is 0:0:3:1,4:2,5:1,2,5
family= 3 2 1 0 0 0 new D6h genus #   348 with  4320 species is 0:0:3:1,4:2,5:1,3,4
family= 3 2 1 0 0 0 new D6h genus #   349 with  2160 species is 0:0:3:1,4:2,5:1,3,5
family= 3 2 1 0 0 0 new D6h genus #   350 with  2160 species is 0:0:3:1,4:2,5:2,3,4
family= 3 2 1 0 0 0 new D6h genus #   351 with  4320 species is 0:0:3:1,4:3,4:1,2,5
family= 3 2 1 0 0 0 new D6h genus #   352 with  1080 species is 0:0:3:1,5:1,5:2,3,4
family= 3 2 1 0 0 0 new D6h genus #   353 with  4320 species is 0:0:3:1,5:2,3:1,2,4
family= 3 2 1 0 0 0 new D6h genus #   354 with  4320 species is 0:0:3:1,5:2,3:1,2,5
family= 3 2 1 0 0 0 new D6h genus #   355 with  4320 species is 0:0:3:1,5:2,3:1,4,5
family= 3 2 1 0 0 0 new D6h genus #   356 with  4320 species is 0:0:3:1,5:2,3:2,4,5
family= 3 2 1 0 0 0 new D6h genus #   357 with  4320 species is 0:0:3:1,5:2,4:1,2,3
family= 3 2 1 0 0 0 new D6h genus #   358 with  4320 species is 0:0:3:1,5:2,4:1,2,4
family= 3 2 1 0 0 0 new D6h genus #   359 with  4320 species is 0:0:3:1,5:2,4:1,2,5
family= 3 2 1 0 0 0 new D6h genus #   360 with  4320 species is 0:0:3:1,5:2,4:1,3,4
family= 3 2 1 0 0 0 new D6h genus #   361 with  2160 species is 0:0:3:1,5:2,4:1,3,5
family= 3 2 1 0 0 0 new D6h genus #   362 with  2160 species is 0:0:3:1,5:2,4:2,3,4
family= 3 2 1 0 0 0 new D6h genus #   363 with  4320 species is 0:0:3:2,3:2,4:1,4,5
family= 3 2 1 0 0 0 new D6h genus #   364 with  1080 species is 0:0:3:2,4:2,4:1,3,5
family= 3 2 1 0 0 0 new D6h genus #   365 with  8640 species is 0:1:2:0,1:2,3:3,4,5
family= 3 2 1 0 0 0 new D6h genus #   366 with  8640 species is 0:1:2:0,1:2,4:3,4,5
family= 3 2 1 0 0 0 new D6h genus #   367 with  8640 species is 0:1:2:0,1:2,5:3,4,5
family= 3 2 1 0 0 0 new D6h genus #   368 with  8640 species is 0:1:2:0,1:3,4:2,3,4
family= 3 2 1 0 0 0 new D6h genus #   369 with  8640 species is 0:1:2:0,1:3,4:2,3,5
family= 3 2 1 0 0 0 new D6h genus #   370 with  8640 species is 0:1:2:0,1:3,4:2,4,5
family= 3 2 1 0 0 0 new D6h genus #   371 with  8640 species is 0:1:2:0,1:3,4:3,4,5
family= 3 2 1 0 0 0 new D6h genus #   372 with  8640 species is 0:1:2:0,1:3,5:2,3,4
family= 3 2 1 0 0 0 new D6h genus #   373 with  8640 species is 0:1:2:0,1:3,5:2,3,5
family= 3 2 1 0 0 0 new D6h genus #   374 with  8640 species is 0:1:2:0,1:3,5:2,4,5
family= 3 2 1 0 0 0 new D6h genus #   375 with  8640 species is 0:1:2:0,1:3,5:3,4,5
family= 3 2 1 0 0 0 new D6h genus #   376 with  8640 species is 0:1:2:0,1:4,5:2,3,4
family= 3 2 1 0 0 0 new D6h genus #   377 with  8640 species is 0:1:2:0,1:4,5:2,3,5
family= 3 2 1 0 0 0 new D6h genus #   378 with  8640 species is 0:1:2:0,1:4,5:2,4,5
family= 3 2 1 0 0 0 new D6h genus #   379 with  8640 species is 0:1:2:0,1:4,5:3,4,5
family= 3 2 1 0 0 0 new D6h genus #   380 with  8640 species is 0:1:2:0,2:1,3:3,4,5
family= 3 2 1 0 0 0 new D6h genus #   381 with  4320 species is 0:1:2:0,2:1,4:3,4,5
family= 3 2 1 0 0 0 new D6h genus #   382 with  8640 species is 0:1:2:0,2:3,4:1,3,4
family= 3 2 1 0 0 0 new D6h genus #   383 with  8640 species is 0:1:2:0,2:3,4:1,3,5
family= 3 2 1 0 0 0 new D6h genus #   384 with  8640 species is 0:1:2:0,2:3,4:1,4,5
family= 3 2 1 0 0 0 new D6h genus #   385 with  8640 species is 0:1:2:0,2:3,4:3,4,5
family= 3 2 1 0 0 0 new D6h genus #   386 with  8640 species is 0:1:2:0,2:3,5:1,3,4
family= 3 2 1 0 0 0 new D6h genus #   387 with  4320 species is 0:1:2:0,2:3,5:1,3,5
family= 3 2 1 0 0 0 new D6h genus #   388 with  4320 species is 0:1:2:0,2:3,5:3,4,5
family= 3 2 1 0 0 0 new D6h genus #   389 with  8640 species is 0:1:2:0,3:1,3:2,4,5
family= 3 2 1 0 0 0 new D6h genus #   390 with  8640 species is 0:1:2:0,3:1,4:2,3,4
family= 3 2 1 0 0 0 new D6h genus #   391 with  8640 species is 0:1:2:0,3:1,4:2,3,5
family= 3 2 1 0 0 0 new D6h genus #   392 with  8640 species is 0:1:2:0,3:1,4:2,4,5
family= 3 2 1 0 0 0 new D6h genus #   393 with  8640 species is 0:1:2:0,3:1,4:3,4,5
family= 3 2 1 0 0 0 new D6h genus #   394 with  8640 species is 0:1:2:0,3:1,5:2,3,4
family= 3 2 1 0 0 0 new D6h genus #   395 with  8640 species is 0:1:2:0,3:1,5:2,3,5
family= 3 2 1 0 0 0 new D6h genus #   396 with  8640 species is 0:1:2:0,3:1,5:2,4,5
family= 3 2 1 0 0 0 new D6h genus #   397 with  8640 species is 0:1:2:0,3:1,5:3,4,5
family= 3 2 1 0 0 0 new D6h genus #   398 with  8640 species is 0:1:2:0,3:2,3:1,4,5
family= 3 2 1 0 0 0 new D6h genus #   399 with  8640 species is 0:1:2:0,3:2,4:1,3,4
family= 3 2 1 0 0 0 new D6h genus #   400 with  8640 species is 0:1:2:0,3:2,4:1,3,5
family= 3 2 1 0 0 0 new D6h genus #   401 with  8640 species is 0:1:2:0,3:2,4:1,4,5
family= 3 2 1 0 0 0 new D6h genus #   402 with  8640 species is 0:1:2:0,3:2,4:3,4,5
family= 3 2 1 0 0 0 new D6h genus #   403 with  8640 species is 0:1:2:0,3:2,5:1,3,4
family= 3 2 1 0 0 0 new D6h genus #   404 with  4320 species is 0:1:2:0,3:2,5:1,3,5
family= 3 2 1 0 0 0 new D6h genus #   405 with  4320 species is 0:1:2:0,3:2,5:3,4,5
family= 3 2 1 0 0 0 new D6h genus #   406 with  8640 species is 0:1:2:0,3:3,4:1,2,4
family= 3 2 1 0 0 0 new D6h genus #   407 with  8640 species is 0:1:2:0,3:3,4:1,2,5
family= 3 2 1 0 0 0 new D6h genus #   408 with  8640 species is 0:1:2:0,3:3,4:1,4,5
family= 3 2 1 0 0 0 new D6h genus #   409 with  8640 species is 0:1:2:0,3:3,4:2,4,5
family= 3 2 1 0 0 0 new D6h genus #   410 with  8640 species is 0:1:2:0,3:3,5:1,2,4
family= 3 2 1 0 0 0 new D6h genus #   411 with  8640 species is 0:1:2:0,3:3,5:1,2,5
family= 3 2 1 0 0 0 new D6h genus #   412 with  8640 species is 0:1:2:0,3:3,5:1,4,5
family= 3 2 1 0 0 0 new D6h genus #   413 with  8640 species is 0:1:2:0,3:3,5:2,4,5
family= 3 2 1 0 0 0 new D6h genus #   414 with  8640 species is 0:1:2:0,3:4,5:1,2,3
family= 3 2 1 0 0 0 new D6h genus #   415 with  8640 species is 0:1:2:0,3:4,5:1,2,4
family= 3 2 1 0 0 0 new D6h genus #   416 with  8640 species is 0:1:2:0,3:4,5:1,2,5
family= 3 2 1 0 0 0 new D6h genus #   417 with  8640 species is 0:1:2:0,3:4,5:1,3,4
family= 3 2 1 0 0 0 new D6h genus #   418 with  8640 species is 0:1:2:0,3:4,5:1,3,5
family= 3 2 1 0 0 0 new D6h genus #   419 with  8640 species is 0:1:2:0,3:4,5:1,4,5
family= 3 2 1 0 0 0 new D6h genus #   420 with  8640 species is 0:1:2:0,3:4,5:2,3,4
family= 3 2 1 0 0 0 new D6h genus #   421 with  8640 species is 0:1:2:0,3:4,5:2,3,5
family= 3 2 1 0 0 0 new D6h genus #   422 with  8640 species is 0:1:2:0,3:4,5:2,4,5
family= 3 2 1 0 0 0 new D6h genus #   423 with  8640 species is 0:1:2:0,3:4,5:3,4,5
family= 3 2 1 0 0 0 new D6h genus #   424 with  8640 species is 0:1:2:0,4:1,3:2,3,4
family= 3 2 1 0 0 0 new D6h genus #   425 with  8640 species is 0:1:2:0,4:1,3:2,3,5
family= 3 2 1 0 0 0 new D6h genus #   426 with  8640 species is 0:1:2:0,4:1,3:2,4,5
family= 3 2 1 0 0 0 new D6h genus #   427 with  8640 species is 0:1:2:0,4:1,3:3,4,5
family= 3 2 1 0 0 0 new D6h genus #   428 with  8640 species is 0:1:2:0,4:1,4:2,3,5
family= 3 2 1 0 0 0 new D6h genus #   429 with  8640 species is 0:1:2:0,4:1,5:2,3,4
family= 3 2 1 0 0 0 new D6h genus #   430 with  8640 species is 0:1:2:0,4:1,5:2,3,5
family= 3 2 1 0 0 0 new D6h genus #   431 with  8640 species is 0:1:2:0,4:1,5:2,4,5
family= 3 2 1 0 0 0 new D6h genus #   432 with  8640 species is 0:1:2:0,4:1,5:3,4,5
family= 3 2 1 0 0 0 new D6h genus #   433 with  8640 species is 0:1:2:0,4:2,3:1,3,4
family= 3 2 1 0 0 0 new D6h genus #   434 with  8640 species is 0:1:2:0,4:2,3:1,3,5
family= 3 2 1 0 0 0 new D6h genus #   435 with  8640 species is 0:1:2:0,4:2,3:1,4,5
family= 3 2 1 0 0 0 new D6h genus #   436 with  8640 species is 0:1:2:0,4:2,3:3,4,5
family= 3 2 1 0 0 0 new D6h genus #   437 with  4320 species is 0:1:2:0,4:2,4:1,3,5
family= 3 2 1 0 0 0 new D6h genus #   438 with  8640 species is 0:1:2:0,4:3,4:1,2,3
family= 3 2 1 0 0 0 new D6h genus #   439 with  8640 species is 0:1:2:0,4:3,4:1,2,5
family= 3 2 1 0 0 0 new D6h genus #   440 with  8640 species is 0:1:2:0,4:3,4:1,3,5
family= 3 2 1 0 0 0 new D6h genus #   441 with  8640 species is 0:1:2:0,4:3,4:2,3,5
family= 3 2 1 0 0 0 new D6h genus #   442 with  8640 species is 0:1:2:0,4:3,5:1,2,3
family= 3 2 1 0 0 0 new D6h genus #   443 with  8640 species is 0:1:2:0,4:3,5:1,2,4
family= 3 2 1 0 0 0 new D6h genus #   444 with  8640 species is 0:1:2:0,4:3,5:1,2,5
family= 3 2 1 0 0 0 new D6h genus #   445 with  8640 species is 0:1:2:0,4:3,5:1,3,4
family= 3 2 1 0 0 0 new D6h genus #   446 with  8640 species is 0:1:2:0,4:3,5:1,3,5
family= 3 2 1 0 0 0 new D6h genus #   447 with  8640 species is 0:1:2:0,4:3,5:1,4,5
family= 3 2 1 0 0 0 new D6h genus #   448 with  8640 species is 0:1:2:0,4:3,5:2,3,4
family= 3 2 1 0 0 0 new D6h genus #   449 with  8640 species is 0:1:2:0,4:3,5:2,3,5
family= 3 2 1 0 0 0 new D6h genus #   450 with  8640 species is 0:1:2:0,4:3,5:2,4,5
family= 3 2 1 0 0 0 new D6h genus #   451 with  8640 species is 0:1:2:0,4:3,5:3,4,5
family= 3 2 1 0 0 0 new D6h genus #   452 with  8640 species is 0:1:2:0,4:4,5:1,2,3
family= 3 2 1 0 0 0 new D6h genus #   453 with  8640 species is 0:1:2:0,4:4,5:1,2,5
family= 3 2 1 0 0 0 new D6h genus #   454 with  8640 species is 0:1:2:0,4:4,5:1,3,5
family= 3 2 1 0 0 0 new D6h genus #   455 with  8640 species is 0:1:2:0,4:4,5:2,3,5
family= 3 2 1 0 0 0 new D6h genus #   456 with  8640 species is 0:1:2:0,5:1,3:2,3,4
family= 3 2 1 0 0 0 new D6h genus #   457 with  8640 species is 0:1:2:0,5:1,3:2,3,5
family= 3 2 1 0 0 0 new D6h genus #   458 with  8640 species is 0:1:2:0,5:1,3:2,4,5
family= 3 2 1 0 0 0 new D6h genus #   459 with  8640 species is 0:1:2:0,5:1,3:3,4,5
family= 3 2 1 0 0 0 new D6h genus #   460 with  8640 species is 0:1:2:0,5:1,4:2,3,4
family= 3 2 1 0 0 0 new D6h genus #   461 with  8640 species is 0:1:2:0,5:1,4:2,3,5
family= 3 2 1 0 0 0 new D6h genus #   462 with  8640 species is 0:1:2:0,5:1,4:2,4,5
family= 3 2 1 0 0 0 new D6h genus #   463 with  8640 species is 0:1:2:0,5:1,4:3,4,5
family= 3 2 1 0 0 0 new D6h genus #   464 with  8640 species is 0:1:2:0,5:1,5:2,3,4
family= 3 2 1 0 0 0 new D6h genus #   465 with  8640 species is 0:1:2:0,5:2,3:1,3,4
family= 3 2 1 0 0 0 new D6h genus #   466 with  4320 species is 0:1:2:0,5:2,3:1,3,5
family= 3 2 1 0 0 0 new D6h genus #   467 with  4320 species is 0:1:2:0,5:2,3:3,4,5
family= 3 2 1 0 0 0 new D6h genus #   468 with  8640 species is 0:1:2:0,5:3,4:1,2,3
family= 3 2 1 0 0 0 new D6h genus #   469 with  8640 species is 0:1:2:0,5:3,4:1,2,4
family= 3 2 1 0 0 0 new D6h genus #   470 with  8640 species is 0:1:2:0,5:3,4:1,2,5
family= 3 2 1 0 0 0 new D6h genus #   471 with  8640 species is 0:1:2:0,5:3,4:1,3,4
family= 3 2 1 0 0 0 new D6h genus #   472 with  8640 species is 0:1:2:0,5:3,4:1,3,5
family= 3 2 1 0 0 0 new D6h genus #   473 with  8640 species is 0:1:2:0,5:3,4:1,4,5
family= 3 2 1 0 0 0 new D6h genus #   474 with  8640 species is 0:1:2:0,5:3,4:2,3,4
family= 3 2 1 0 0 0 new D6h genus #   475 with  8640 species is 0:1:2:0,5:3,4:2,3,5
family= 3 2 1 0 0 0 new D6h genus #   476 with  8640 species is 0:1:2:0,5:3,4:2,4,5
family= 3 2 1 0 0 0 new D6h genus #   477 with  8640 species is 0:1:2:0,5:3,4:3,4,5
family= 3 2 1 0 0 0 new D6h genus #   478 with  8640 species is 0:1:2:0,5:3,5:1,2,3
family= 3 2 1 0 0 0 new D6h genus #   479 with  8640 species is 0:1:2:0,5:3,5:1,2,4
family= 3 2 1 0 0 0 new D6h genus #   480 with  8640 species is 0:1:2:0,5:3,5:1,3,4
family= 3 2 1 0 0 0 new D6h genus #   481 with  8640 species is 0:1:2:0,5:3,5:2,3,4
family= 3 2 1 0 0 0 new D6h genus #   482 with  8640 species is 0:1:2:0,5:4,5:1,2,3
family= 3 2 1 0 0 0 new D6h genus #   483 with  8640 species is 0:1:2:0,5:4,5:1,2,4
family= 3 2 1 0 0 0 new D6h genus #   484 with  8640 species is 0:1:2:0,5:4,5:1,3,4
family= 3 2 1 0 0 0 new D6h genus #   485 with  8640 species is 0:1:2:0,5:4,5:2,3,4
family= 3 2 1 0 0 0 new D6h genus #   486 with  8640 species is 0:1:2:1,3:3,4:0,2,4
family= 3 2 1 0 0 0 new D6h genus #   487 with  8640 species is 0:1:2:1,3:3,4:0,2,5
family= 3 2 1 0 0 0 new D6h genus #   488 with  8640 species is 0:1:2:1,3:3,4:0,4,5
family= 3 2 1 0 0 0 new D6h genus #   489 with  8640 species is 0:1:2:1,3:3,4:2,4,5
family= 3 2 1 0 0 0 new D6h genus #   490 with  8640 species is 0:1:2:1,3:3,5:0,2,4
family= 3 2 1 0 0 0 new D6h genus #   491 with  8640 species is 0:1:2:1,3:3,5:0,2,5
family= 3 2 1 0 0 0 new D6h genus #   492 with  8640 species is 0:1:2:1,3:3,5:0,4,5
family= 3 2 1 0 0 0 new D6h genus #   493 with  8640 species is 0:1:2:1,3:3,5:2,4,5
family= 3 2 1 0 0 0 new D6h genus #   494 with  8640 species is 0:1:2:1,3:4,5:0,2,3
family= 3 2 1 0 0 0 new D6h genus #   495 with  8640 species is 0:1:2:1,3:4,5:0,2,4
family= 3 2 1 0 0 0 new D6h genus #   496 with  8640 species is 0:1:2:1,3:4,5:0,2,5
family= 3 2 1 0 0 0 new D6h genus #   497 with  8640 species is 0:1:2:1,3:4,5:0,3,4
family= 3 2 1 0 0 0 new D6h genus #   498 with  8640 species is 0:1:2:1,3:4,5:0,3,5
family= 3 2 1 0 0 0 new D6h genus #   499 with  8640 species is 0:1:2:1,3:4,5:0,4,5
family= 3 2 1 0 0 0 new D6h genus #   500 with  8640 species is 0:1:2:1,3:4,5:2,3,4
family= 3 2 1 0 0 0 new D6h genus #   501 with  8640 species is 0:1:2:1,3:4,5:2,3,5
family= 3 2 1 0 0 0 new D6h genus #   502 with  8640 species is 0:1:2:1,3:4,5:2,4,5
family= 3 2 1 0 0 0 new D6h genus #   503 with  8640 species is 0:1:2:1,3:4,5:3,4,5
family= 3 2 1 0 0 0 new D6h genus #   504 with  8640 species is 0:1:2:1,4:3,4:0,2,3
family= 3 2 1 0 0 0 new D6h genus #   505 with  8640 species is 0:1:2:1,4:3,4:0,2,5
family= 3 2 1 0 0 0 new D6h genus #   506 with  8640 species is 0:1:2:1,4:3,4:0,3,5
family= 3 2 1 0 0 0 new D6h genus #   507 with  8640 species is 0:1:2:1,4:3,4:2,3,5
family= 3 2 1 0 0 0 new D6h genus #   508 with  8640 species is 0:1:2:1,4:3,5:0,2,3
family= 3 2 1 0 0 0 new D6h genus #   509 with  4320 species is 0:1:2:1,4:3,5:0,2,4
family= 3 2 1 0 0 0 new D6h genus #   510 with  8640 species is 0:1:2:1,4:3,5:0,3,4
family= 3 2 1 0 0 0 new D6h genus #   511 with  8640 species is 0:1:2:1,4:3,5:0,3,5
family= 3 2 1 0 0 0 new D6h genus #   512 with  8640 species is 0:1:2:1,4:3,5:0,4,5
family= 3 2 1 0 0 0 new D6h genus #   513 with  4320 species is 0:1:2:1,4:3,5:3,4,5
family= 3 2 1 0 0 0 new D6h genus #   514 with  4320 species is 0:1:2:3,4:3,4:0,1,2
family= 3 2 1 0 0 0 new D6h genus #   515 with  4320 species is 0:1:2:3,4:3,4:0,1,5
family= 3 2 1 0 0 0 new D6h genus #   516 with  4320 species is 0:1:2:3,4:3,4:0,2,5
family= 3 2 1 0 0 0 new D6h genus #   517 with  4320 species is 0:1:2:3,4:3,4:1,2,5
family= 3 2 1 0 0 0 new D6h genus #   518 with  8640 species is 0:1:2:3,4:3,5:0,1,2
family= 3 2 1 0 0 0 new D6h genus #   519 with  8640 species is 0:1:2:3,4:3,5:0,1,4
family= 3 2 1 0 0 0 new D6h genus #   520 with  8640 species is 0:1:2:3,4:3,5:0,1,5
family= 3 2 1 0 0 0 new D6h genus #   521 with  8640 species is 0:1:2:3,4:3,5:0,2,4
family= 3 2 1 0 0 0 new D6h genus #   522 with  8640 species is 0:1:2:3,4:3,5:0,2,5
family= 3 2 1 0 0 0 new D6h genus #   523 with  8640 species is 0:1:2:3,4:3,5:0,4,5
family= 3 2 1 0 0 0 new D6h genus #   524 with  8640 species is 0:1:2:3,4:3,5:1,2,4
family= 3 2 1 0 0 0 new D6h genus #   525 with  8640 species is 0:1:2:3,4:3,5:1,2,5
family= 3 2 1 0 0 0 new D6h genus #   526 with  8640 species is 0:1:2:3,4:3,5:1,4,5
family= 3 2 1 0 0 0 new D6h genus #   527 with  8640 species is 0:1:2:3,4:3,5:2,4,5
family= 3 2 1 0 0 0 new D6h genus #   528 with  4320 species is 0:1:2:3,4:4,5:0,1,2
family= 3 2 1 0 0 0 new D6h genus #   529 with  8640 species is 0:1:2:3,4:4,5:0,1,3
family= 3 2 1 0 0 0 new D6h genus #   530 with  8640 species is 0:1:2:3,4:4,5:0,1,5
family= 3 2 1 0 0 0 new D6h genus #   531 with  8640 species is 0:1:2:3,4:4,5:0,2,3
family= 3 2 1 0 0 0 new D6h genus #   532 with  8640 species is 0:1:2:3,4:4,5:0,3,5
family= 3 2 1 0 0 0 new D6h genus #   533 with  4320 species is 0:1:2:3,4:4,5:1,3,5
family= 3 2 1 0 0 0 new D6h genus #   534 with  2160 species is 0:1:2:3,5:3,5:0,1,2
family= 3 2 1 0 0 0 new D6h genus #   535 with  4320 species is 0:1:2:3,5:3,5:0,1,4
family= 3 2 1 0 0 0 new D6h genus #   536 with  2160 species is 0:1:2:3,5:3,5:0,2,4
family= 3 2 1 0 0 0 new D6h genus #   537 with  8640 species is 0:1:3:0,1:2,3:2,4,5
family= 3 2 1 0 0 0 new D6h genus #   538 with  8640 species is 0:1:3:0,1:2,4:2,3,4
family= 3 2 1 0 0 0 new D6h genus #   539 with  8640 species is 0:1:3:0,1:2,4:2,3,5
family= 3 2 1 0 0 0 new D6h genus #   540 with  8640 species is 0:1:3:0,1:2,4:2,4,5
family= 3 2 1 0 0 0 new D6h genus #   541 with  8640 species is 0:1:3:0,1:2,4:3,4,5
family= 3 2 1 0 0 0 new D6h genus #   542 with  8640 species is 0:1:3:0,1:2,5:2,3,4
family= 3 2 1 0 0 0 new D6h genus #   543 with  8640 species is 0:1:3:0,1:2,5:2,3,5
family= 3 2 1 0 0 0 new D6h genus #   544 with  8640 species is 0:1:3:0,1:2,5:2,4,5
family= 3 2 1 0 0 0 new D6h genus #   545 with  8640 species is 0:1:3:0,1:2,5:3,4,5
family= 3 2 1 0 0 0 new D6h genus #   546 with  8640 species is 0:1:3:0,1:3,4:2,4,5
family= 3 2 1 0 0 0 new D6h genus #   547 with  8640 species is 0:1:3:0,1:3,5:2,4,5
family= 3 2 1 0 0 0 new D6h genus #   548 with  8640 species is 0:1:3:0,1:4,5:2,3,4
family= 3 2 1 0 0 0 new D6h genus #   549 with  8640 species is 0:1:3:0,1:4,5:2,3,5
family= 3 2 1 0 0 0 new D6h genus #   550 with  8640 species is 0:1:3:0,1:4,5:2,4,5
family= 3 2 1 0 0 0 new D6h genus #   551 with  8640 species is 0:1:3:0,1:4,5:3,4,5
family= 3 2 1 0 0 0 new D6h genus #   552 with  8640 species is 0:1:3:0,2:1,2:3,4,5
family= 3 2 1 0 0 0 new D6h genus #   553 with  8640 species is 0:1:3:0,2:1,3:2,4,5
family= 3 2 1 0 0 0 new D6h genus #   554 with  8640 species is 0:1:3:0,2:1,4:2,3,4
family= 3 2 1 0 0 0 new D6h genus #   555 with  8640 species is 0:1:3:0,2:1,4:2,3,5
family= 3 2 1 0 0 0 new D6h genus #   556 with  8640 species is 0:1:3:0,2:1,4:2,4,5
family= 3 2 1 0 0 0 new D6h genus #   557 with  8640 species is 0:1:3:0,2:1,4:3,4,5
family= 3 2 1 0 0 0 new D6h genus #   558 with  8640 species is 0:1:3:0,2:1,5:2,3,4
family= 3 2 1 0 0 0 new D6h genus #   559 with  8640 species is 0:1:3:0,2:1,5:2,3,5
family= 3 2 1 0 0 0 new D6h genus #   560 with  8640 species is 0:1:3:0,2:1,5:2,4,5
family= 3 2 1 0 0 0 new D6h genus #   561 with  8640 species is 0:1:3:0,2:1,5:3,4,5
family= 3 2 1 0 0 0 new D6h genus #   562 with  8640 species is 0:1:3:0,2:2,3:1,4,5
family= 3 2 1 0 0 0 new D6h genus #   563 with  8640 species is 0:1:3:0,2:2,4:1,3,4
family= 3 2 1 0 0 0 new D6h genus #   564 with  8640 species is 0:1:3:0,2:2,4:1,3,5
family= 3 2 1 0 0 0 new D6h genus #   565 with  8640 species is 0:1:3:0,2:2,4:1,4,5
family= 3 2 1 0 0 0 new D6h genus #   566 with  8640 species is 0:1:3:0,2:2,4:3,4,5
family= 3 2 1 0 0 0 new D6h genus #   567 with  8640 species is 0:1:3:0,2:2,5:1,3,4
family= 3 2 1 0 0 0 new D6h genus #   568 with  8640 species is 0:1:3:0,2:2,5:1,3,5
family= 3 2 1 0 0 0 new D6h genus #   569 with  8640 species is 0:1:3:0,2:2,5:1,4,5
family= 3 2 1 0 0 0 new D6h genus #   570 with  8640 species is 0:1:3:0,2:2,5:3,4,5
family= 3 2 1 0 0 0 new D6h genus #   571 with  8640 species is 0:1:3:0,2:3,4:1,2,4
family= 3 2 1 0 0 0 new D6h genus #   572 with  8640 species is 0:1:3:0,2:3,4:1,2,5
family= 3 2 1 0 0 0 new D6h genus #   573 with  8640 species is 0:1:3:0,2:3,4:1,4,5
family= 3 2 1 0 0 0 new D6h genus #   574 with  8640 species is 0:1:3:0,2:3,4:2,4,5
family= 3 2 1 0 0 0 new D6h genus #   575 with  8640 species is 0:1:3:0,2:3,5:1,2,4
family= 3 2 1 0 0 0 new D6h genus #   576 with  8640 species is 0:1:3:0,2:3,5:1,2,5
family= 3 2 1 0 0 0 new D6h genus #   577 with  8640 species is 0:1:3:0,2:3,5:1,4,5
family= 3 2 1 0 0 0 new D6h genus #   578 with  8640 species is 0:1:3:0,2:3,5:2,4,5
family= 3 2 1 0 0 0 new D6h genus #   579 with  8640 species is 0:1:3:0,2:4,5:1,2,3
family= 3 2 1 0 0 0 new D6h genus #   580 with  8640 species is 0:1:3:0,2:4,5:1,2,4
family= 3 2 1 0 0 0 new D6h genus #   581 with  8640 species is 0:1:3:0,2:4,5:1,2,5
family= 3 2 1 0 0 0 new D6h genus #   582 with  8640 species is 0:1:3:0,2:4,5:1,3,4
family= 3 2 1 0 0 0 new D6h genus #   583 with  8640 species is 0:1:3:0,2:4,5:1,3,5
family= 3 2 1 0 0 0 new D6h genus #   584 with  8640 species is 0:1:3:0,2:4,5:1,4,5
family= 3 2 1 0 0 0 new D6h genus #   585 with  8640 species is 0:1:3:0,2:4,5:2,3,4
family= 3 2 1 0 0 0 new D6h genus #   586 with  8640 species is 0:1:3:0,2:4,5:2,3,5
family= 3 2 1 0 0 0 new D6h genus #   587 with  8640 species is 0:1:3:0,2:4,5:2,4,5
family= 3 2 1 0 0 0 new D6h genus #   588 with  8640 species is 0:1:3:0,2:4,5:3,4,5
family= 3 2 1 0 0 0 new D6h genus #   589 with  8640 species is 0:1:3:0,3:1,2:2,4,5
family= 3 2 1 0 0 0 new D6h genus #   590 with  8640 species is 0:1:3:0,3:1,4:2,4,5
family= 3 2 1 0 0 0 new D6h genus #   591 with  8640 species is 0:1:3:0,3:1,5:2,4,5
family= 3 2 1 0 0 0 new D6h genus #   592 with  8640 species is 0:1:3:0,3:2,4:1,2,4
family= 3 2 1 0 0 0 new D6h genus #   593 with  8640 species is 0:1:3:0,3:2,4:1,2,5
family= 3 2 1 0 0 0 new D6h genus #   594 with  8640 species is 0:1:3:0,3:2,4:1,4,5
family= 3 2 1 0 0 0 new D6h genus #   595 with  8640 species is 0:1:3:0,3:2,4:2,4,5
family= 3 2 1 0 0 0 new D6h genus #   596 with  8640 species is 0:1:3:0,3:2,5:1,2,4
family= 3 2 1 0 0 0 new D6h genus #   597 with  8640 species is 0:1:3:0,3:2,5:1,2,5
family= 3 2 1 0 0 0 new D6h genus #   598 with  8640 species is 0:1:3:0,3:2,5:1,4,5
family= 3 2 1 0 0 0 new D6h genus #   599 with  8640 species is 0:1:3:0,3:2,5:2,4,5
family= 3 2 1 0 0 0 new D6h genus #   600 with  8640 species is 0:1:3:0,3:4,5:1,2,4
family= 3 2 1 0 0 0 new D6h genus #   601 with  8640 species is 0:1:3:0,3:4,5:1,2,5
family= 3 2 1 0 0 0 new D6h genus #   602 with  8640 species is 0:1:3:0,3:4,5:1,4,5
family= 3 2 1 0 0 0 new D6h genus #   603 with  8640 species is 0:1:3:0,3:4,5:2,4,5
family= 3 2 1 0 0 0 new D6h genus #   604 with  8640 species is 0:1:3:0,4:1,2:2,3,4
family= 3 2 1 0 0 0 new D6h genus #   605 with  8640 species is 0:1:3:0,4:1,2:2,3,5
family= 3 2 1 0 0 0 new D6h genus #   606 with  8640 species is 0:1:3:0,4:1,2:2,4,5
family= 3 2 1 0 0 0 new D6h genus #   607 with  8640 species is 0:1:3:0,4:1,2:3,4,5
family= 3 2 1 0 0 0 new D6h genus #   608 with  8640 species is 0:1:3:0,4:1,3:2,4,5
family= 3 2 1 0 0 0 new D6h genus #   609 with  8640 species is 0:1:3:0,4:1,4:2,3,5
family= 3 2 1 0 0 0 new D6h genus #   610 with  8640 species is 0:1:3:0,4:1,5:2,3,4
family= 3 2 1 0 0 0 new D6h genus #   611 with  8640 species is 0:1:3:0,4:1,5:2,3,5
family= 3 2 1 0 0 0 new D6h genus #   612 with  8640 species is 0:1:3:0,4:1,5:2,4,5
family= 3 2 1 0 0 0 new D6h genus #   613 with  8640 species is 0:1:3:0,4:1,5:3,4,5
family= 3 2 1 0 0 0 new D6h genus #   614 with  8640 species is 0:1:3:0,4:2,3:1,2,4
family= 3 2 1 0 0 0 new D6h genus #   615 with  8640 species is 0:1:3:0,4:2,3:1,2,5
family= 3 2 1 0 0 0 new D6h genus #   616 with  8640 species is 0:1:3:0,4:2,3:1,4,5
family= 3 2 1 0 0 0 new D6h genus #   617 with  8640 species is 0:1:3:0,4:2,3:2,4,5
family= 3 2 1 0 0 0 new D6h genus #   618 with  8640 species is 0:1:3:0,4:2,4:1,2,3
family= 3 2 1 0 0 0 new D6h genus #   619 with  8640 species is 0:1:3:0,4:2,4:1,2,5
family= 3 2 1 0 0 0 new D6h genus #   620 with  8640 species is 0:1:3:0,4:2,4:1,3,5
family= 3 2 1 0 0 0 new D6h genus #   621 with  8640 species is 0:1:3:0,4:2,4:2,3,5
family= 3 2 1 0 0 0 new D6h genus #   622 with  8640 species is 0:1:3:0,4:2,5:1,2,3
family= 3 2 1 0 0 0 new D6h genus #   623 with  8640 species is 0:1:3:0,4:2,5:1,2,4
family= 3 2 1 0 0 0 new D6h genus #   624 with  8640 species is 0:1:3:0,4:2,5:1,2,5
family= 3 2 1 0 0 0 new D6h genus #   625 with  8640 species is 0:1:3:0,4:2,5:1,3,4
family= 3 2 1 0 0 0 new D6h genus #   626 with  8640 species is 0:1:3:0,4:2,5:1,3,5
family= 3 2 1 0 0 0 new D6h genus #   627 with  8640 species is 0:1:3:0,4:2,5:1,4,5
family= 3 2 1 0 0 0 new D6h genus #   628 with  8640 species is 0:1:3:0,4:2,5:2,3,4
family= 3 2 1 0 0 0 new D6h genus #   629 with  8640 species is 0:1:3:0,4:2,5:2,3,5
family= 3 2 1 0 0 0 new D6h genus #   630 with  8640 species is 0:1:3:0,4:2,5:2,4,5
family= 3 2 1 0 0 0 new D6h genus #   631 with  8640 species is 0:1:3:0,4:2,5:3,4,5
family= 3 2 1 0 0 0 new D6h genus #   632 with  8640 species is 0:1:3:0,4:3,4:1,2,5
family= 3 2 1 0 0 0 new D6h genus #   633 with  8640 species is 0:1:3:0,4:3,5:1,2,4
family= 3 2 1 0 0 0 new D6h genus #   634 with  8640 species is 0:1:3:0,4:3,5:1,2,5
family= 3 2 1 0 0 0 new D6h genus #   635 with  8640 species is 0:1:3:0,4:3,5:1,4,5
family= 3 2 1 0 0 0 new D6h genus #   636 with  8640 species is 0:1:3:0,4:3,5:2,4,5
family= 3 2 1 0 0 0 new D6h genus #   637 with  8640 species is 0:1:3:0,4:4,5:1,2,3
family= 3 2 1 0 0 0 new D6h genus #   638 with  8640 species is 0:1:3:0,4:4,5:1,2,5
family= 3 2 1 0 0 0 new D6h genus #   639 with  8640 species is 0:1:3:0,4:4,5:1,3,5
family= 3 2 1 0 0 0 new D6h genus #   640 with  8640 species is 0:1:3:0,4:4,5:2,3,5
family= 3 2 1 0 0 0 new D6h genus #   641 with  8640 species is 0:1:3:0,5:1,2:2,3,4
family= 3 2 1 0 0 0 new D6h genus #   642 with  8640 species is 0:1:3:0,5:1,2:2,3,5
family= 3 2 1 0 0 0 new D6h genus #   643 with  8640 species is 0:1:3:0,5:1,2:2,4,5
family= 3 2 1 0 0 0 new D6h genus #   644 with  8640 species is 0:1:3:0,5:1,2:3,4,5
family= 3 2 1 0 0 0 new D6h genus #   645 with  8640 species is 0:1:3:0,5:1,3:2,4,5
family= 3 2 1 0 0 0 new D6h genus #   646 with  8640 species is 0:1:3:0,5:1,4:2,3,4
family= 3 2 1 0 0 0 new D6h genus #   647 with  8640 species is 0:1:3:0,5:1,4:2,3,5
family= 3 2 1 0 0 0 new D6h genus #   648 with  8640 species is 0:1:3:0,5:1,4:2,4,5
family= 3 2 1 0 0 0 new D6h genus #   649 with  8640 species is 0:1:3:0,5:1,4:3,4,5
family= 3 2 1 0 0 0 new D6h genus #   650 with  8640 species is 0:1:3:0,5:1,5:2,3,4
family= 3 2 1 0 0 0 new D6h genus #   651 with  8640 species is 0:1:3:0,5:2,3:1,2,4
family= 3 2 1 0 0 0 new D6h genus #   652 with  8640 species is 0:1:3:0,5:2,3:1,2,5
family= 3 2 1 0 0 0 new D6h genus #   653 with  8640 species is 0:1:3:0,5:2,3:1,4,5
family= 3 2 1 0 0 0 new D6h genus #   654 with  8640 species is 0:1:3:0,5:2,3:2,4,5
family= 3 2 1 0 0 0 new D6h genus #   655 with  8640 species is 0:1:3:0,5:2,4:1,2,3
family= 3 2 1 0 0 0 new D6h genus #   656 with  8640 species is 0:1:3:0,5:2,4:1,2,4
family= 3 2 1 0 0 0 new D6h genus #   657 with  8640 species is 0:1:3:0,5:2,4:1,2,5
family= 3 2 1 0 0 0 new D6h genus #   658 with  8640 species is 0:1:3:0,5:2,4:1,3,4
family= 3 2 1 0 0 0 new D6h genus #   659 with  8640 species is 0:1:3:0,5:2,4:1,3,5
family= 3 2 1 0 0 0 new D6h genus #   660 with  8640 species is 0:1:3:0,5:2,4:1,4,5
family= 3 2 1 0 0 0 new D6h genus #   661 with  8640 species is 0:1:3:0,5:2,4:2,3,4
family= 3 2 1 0 0 0 new D6h genus #   662 with  8640 species is 0:1:3:0,5:2,4:2,3,5
family= 3 2 1 0 0 0 new D6h genus #   663 with  8640 species is 0:1:3:0,5:2,4:2,4,5
family= 3 2 1 0 0 0 new D6h genus #   664 with  8640 species is 0:1:3:0,5:2,4:3,4,5
family= 3 2 1 0 0 0 new D6h genus #   665 with  8640 species is 0:1:3:0,5:2,5:1,2,3
family= 3 2 1 0 0 0 new D6h genus #   666 with  8640 species is 0:1:3:0,5:2,5:1,2,4
family= 3 2 1 0 0 0 new D6h genus #   667 with  8640 species is 0:1:3:0,5:2,5:1,3,4
family= 3 2 1 0 0 0 new D6h genus #   668 with  8640 species is 0:1:3:0,5:2,5:2,3,4
family= 3 2 1 0 0 0 new D6h genus #   669 with  8640 species is 0:1:3:0,5:3,4:1,2,4
family= 3 2 1 0 0 0 new D6h genus #   670 with  8640 species is 0:1:3:0,5:3,4:1,2,5
family= 3 2 1 0 0 0 new D6h genus #   671 with  8640 species is 0:1:3:0,5:3,4:1,4,5
family= 3 2 1 0 0 0 new D6h genus #   672 with  8640 species is 0:1:3:0,5:3,4:2,4,5
family= 3 2 1 0 0 0 new D6h genus #   673 with  8640 species is 0:1:3:0,5:3,5:1,2,4
family= 3 2 1 0 0 0 new D6h genus #   674 with  8640 species is 0:1:3:0,5:4,5:1,2,3
family= 3 2 1 0 0 0 new D6h genus #   675 with  8640 species is 0:1:3:0,5:4,5:1,2,4
family= 3 2 1 0 0 0 new D6h genus #   676 with  8640 species is 0:1:3:0,5:4,5:1,3,4
family= 3 2 1 0 0 0 new D6h genus #   677 with  8640 species is 0:1:3:0,5:4,5:2,3,4
family= 3 2 1 0 0 0 new D6h genus #   678 with  8640 species is 0:1:3:1,2:2,3:0,4,5
family= 3 2 1 0 0 0 new D6h genus #   679 with  8640 species is 0:1:3:1,2:2,4:0,3,4
family= 3 2 1 0 0 0 new D6h genus #   680 with  8640 species is 0:1:3:1,2:2,4:0,3,5
family= 3 2 1 0 0 0 new D6h genus #   681 with  8640 species is 0:1:3:1,2:2,4:0,4,5
family= 3 2 1 0 0 0 new D6h genus #   682 with  8640 species is 0:1:3:1,2:2,4:3,4,5
family= 3 2 1 0 0 0 new D6h genus #   683 with  8640 species is 0:1:3:1,2:2,5:0,3,4
family= 3 2 1 0 0 0 new D6h genus #   684 with  8640 species is 0:1:3:1,2:2,5:0,3,5
family= 3 2 1 0 0 0 new D6h genus #   685 with  8640 species is 0:1:3:1,2:2,5:0,4,5
family= 3 2 1 0 0 0 new D6h genus #   686 with  8640 species is 0:1:3:1,2:2,5:3,4,5
family= 3 2 1 0 0 0 new D6h genus #   687 with  8640 species is 0:1:3:1,2:3,4:0,2,4
family= 3 2 1 0 0 0 new D6h genus #   688 with  8640 species is 0:1:3:1,2:3,4:0,2,5
family= 3 2 1 0 0 0 new D6h genus #   689 with  8640 species is 0:1:3:1,2:3,4:0,4,5
family= 3 2 1 0 0 0 new D6h genus #   690 with  8640 species is 0:1:3:1,2:3,4:2,4,5
family= 3 2 1 0 0 0 new D6h genus #   691 with  8640 species is 0:1:3:1,2:3,5:0,2,4
family= 3 2 1 0 0 0 new D6h genus #   692 with  8640 species is 0:1:3:1,2:3,5:0,2,5
family= 3 2 1 0 0 0 new D6h genus #   693 with  8640 species is 0:1:3:1,2:3,5:0,4,5
family= 3 2 1 0 0 0 new D6h genus #   694 with  8640 species is 0:1:3:1,2:3,5:2,4,5
family= 3 2 1 0 0 0 new D6h genus #   695 with  8640 species is 0:1:3:1,2:4,5:0,2,3
family= 3 2 1 0 0 0 new D6h genus #   696 with  8640 species is 0:1:3:1,2:4,5:0,2,4
family= 3 2 1 0 0 0 new D6h genus #   697 with  8640 species is 0:1:3:1,2:4,5:0,2,5
family= 3 2 1 0 0 0 new D6h genus #   698 with  8640 species is 0:1:3:1,2:4,5:0,3,4
family= 3 2 1 0 0 0 new D6h genus #   699 with  8640 species is 0:1:3:1,2:4,5:0,3,5
family= 3 2 1 0 0 0 new D6h genus #   700 with  8640 species is 0:1:3:1,2:4,5:0,4,5
family= 3 2 1 0 0 0 new D6h genus #   701 with  8640 species is 0:1:3:1,2:4,5:2,3,4
family= 3 2 1 0 0 0 new D6h genus #   702 with  8640 species is 0:1:3:1,2:4,5:2,3,5
family= 3 2 1 0 0 0 new D6h genus #   703 with  8640 species is 0:1:3:1,2:4,5:2,4,5
family= 3 2 1 0 0 0 new D6h genus #   704 with  8640 species is 0:1:3:1,2:4,5:3,4,5
family= 3 2 1 0 0 0 new D6h genus #   705 with  8640 species is 0:1:3:1,3:2,4:0,2,4
family= 3 2 1 0 0 0 new D6h genus #   706 with  8640 species is 0:1:3:1,3:2,4:0,2,5
family= 3 2 1 0 0 0 new D6h genus #   707 with  8640 species is 0:1:3:1,3:2,4:0,4,5
family= 3 2 1 0 0 0 new D6h genus #   708 with  8640 species is 0:1:3:1,3:2,4:2,4,5
family= 3 2 1 0 0 0 new D6h genus #   709 with  8640 species is 0:1:3:1,3:2,5:0,2,4
family= 3 2 1 0 0 0 new D6h genus #   710 with  8640 species is 0:1:3:1,3:2,5:0,2,5
family= 3 2 1 0 0 0 new D6h genus #   711 with  8640 species is 0:1:3:1,3:2,5:0,4,5
family= 3 2 1 0 0 0 new D6h genus #   712 with  8640 species is 0:1:3:1,3:2,5:2,4,5
family= 3 2 1 0 0 0 new D6h genus #   713 with  8640 species is 0:1:3:1,3:4,5:0,2,4
family= 3 2 1 0 0 0 new D6h genus #   714 with  8640 species is 0:1:3:1,3:4,5:0,2,5
family= 3 2 1 0 0 0 new D6h genus #   715 with  8640 species is 0:1:3:1,3:4,5:0,4,5
family= 3 2 1 0 0 0 new D6h genus #   716 with  8640 species is 0:1:3:1,3:4,5:2,4,5
family= 3 2 1 0 0 0 new D6h genus #   717 with  8640 species is 0:1:3:1,4:2,3:0,2,4
family= 3 2 1 0 0 0 new D6h genus #   718 with  8640 species is 0:1:3:1,4:2,3:0,2,5
family= 3 2 1 0 0 0 new D6h genus #   719 with  8640 species is 0:1:3:1,4:2,3:0,4,5
family= 3 2 1 0 0 0 new D6h genus #   720 with  8640 species is 0:1:3:1,4:2,3:2,4,5
family= 3 2 1 0 0 0 new D6h genus #   721 with  8640 species is 0:1:3:1,4:2,4:0,2,3
family= 3 2 1 0 0 0 new D6h genus #   722 with  8640 species is 0:1:3:1,4:2,4:0,2,5
family= 3 2 1 0 0 0 new D6h genus #   723 with  8640 species is 0:1:3:1,4:2,4:0,3,5
family= 3 2 1 0 0 0 new D6h genus #   724 with  8640 species is 0:1:3:1,4:2,4:2,3,5
family= 3 2 1 0 0 0 new D6h genus #   725 with  8640 species is 0:1:3:1,4:2,5:0,2,3
family= 3 2 1 0 0 0 new D6h genus #   726 with  8640 species is 0:1:3:1,4:2,5:0,2,4
family= 3 2 1 0 0 0 new D6h genus #   727 with  8640 species is 0:1:3:1,4:2,5:0,2,5
family= 3 2 1 0 0 0 new D6h genus #   728 with  8640 species is 0:1:3:1,4:2,5:0,3,4
family= 3 2 1 0 0 0 new D6h genus #   729 with  8640 species is 0:1:3:1,4:2,5:0,3,5
family= 3 2 1 0 0 0 new D6h genus #   730 with  8640 species is 0:1:3:1,4:2,5:0,4,5
family= 3 2 1 0 0 0 new D6h genus #   731 with  8640 species is 0:1:3:1,4:2,5:2,3,4
family= 3 2 1 0 0 0 new D6h genus #   732 with  8640 species is 0:1:3:1,4:2,5:2,3,5
family= 3 2 1 0 0 0 new D6h genus #   733 with  8640 species is 0:1:3:1,4:2,5:2,4,5
family= 3 2 1 0 0 0 new D6h genus #   734 with  8640 species is 0:1:3:1,4:2,5:3,4,5
family= 3 2 1 0 0 0 new D6h genus #   735 with  8640 species is 0:1:3:1,4:3,4:0,2,5
family= 3 2 1 0 0 0 new D6h genus #   736 with  8640 species is 0:1:3:1,4:3,5:0,2,4
family= 3 2 1 0 0 0 new D6h genus #   737 with  8640 species is 0:1:3:1,4:3,5:0,2,5
family= 3 2 1 0 0 0 new D6h genus #   738 with  8640 species is 0:1:3:1,4:3,5:0,4,5
family= 3 2 1 0 0 0 new D6h genus #   739 with  8640 species is 0:1:3:1,4:3,5:2,4,5
family= 3 2 1 0 0 0 new D6h genus #   740 with  8640 species is 0:1:3:1,4:4,5:0,2,3
family= 3 2 1 0 0 0 new D6h genus #   741 with  8640 species is 0:1:3:1,4:4,5:0,2,5
family= 3 2 1 0 0 0 new D6h genus #   742 with  8640 species is 0:1:3:1,4:4,5:0,3,5
family= 3 2 1 0 0 0 new D6h genus #   743 with  8640 species is 0:1:3:1,4:4,5:2,3,5
family= 3 2 1 0 0 0 new D6h genus #   744 with  8640 species is 0:1:3:1,5:2,3:0,2,4
family= 3 2 1 0 0 0 new D6h genus #   745 with  8640 species is 0:1:3:1,5:2,3:0,2,5
family= 3 2 1 0 0 0 new D6h genus #   746 with  8640 species is 0:1:3:1,5:2,3:0,4,5
family= 3 2 1 0 0 0 new D6h genus #   747 with  8640 species is 0:1:3:1,5:2,3:2,4,5
family= 3 2 1 0 0 0 new D6h genus #   748 with  8640 species is 0:1:3:1,5:2,4:0,2,3
family= 3 2 1 0 0 0 new D6h genus #   749 with  8640 species is 0:1:3:1,5:2,4:0,2,4
family= 3 2 1 0 0 0 new D6h genus #   750 with  8640 species is 0:1:3:1,5:2,4:0,2,5
family= 3 2 1 0 0 0 new D6h genus #   751 with  8640 species is 0:1:3:1,5:2,4:0,3,4
family= 3 2 1 0 0 0 new D6h genus #   752 with  8640 species is 0:1:3:1,5:2,4:0,3,5
family= 3 2 1 0 0 0 new D6h genus #   753 with  8640 species is 0:1:3:1,5:2,4:0,4,5
family= 3 2 1 0 0 0 new D6h genus #   754 with  8640 species is 0:1:3:1,5:2,4:2,3,4
family= 3 2 1 0 0 0 new D6h genus #   755 with  8640 species is 0:1:3:1,5:2,4:2,3,5
family= 3 2 1 0 0 0 new D6h genus #   756 with  8640 species is 0:1:3:1,5:2,4:2,4,5
family= 3 2 1 0 0 0 new D6h genus #   757 with  8640 species is 0:1:3:1,5:2,4:3,4,5
family= 3 2 1 0 0 0 new D6h genus #   758 with  8640 species is 0:1:3:1,5:2,5:0,2,3
family= 3 2 1 0 0 0 new D6h genus #   759 with  8640 species is 0:1:3:1,5:2,5:0,2,4
family= 3 2 1 0 0 0 new D6h genus #   760 with  8640 species is 0:1:3:1,5:2,5:0,3,4
family= 3 2 1 0 0 0 new D6h genus #   761 with  8640 species is 0:1:3:1,5:2,5:2,3,4
family= 3 2 1 0 0 0 new D6h genus #   762 with  8640 species is 0:1:3:1,5:3,4:0,2,4
family= 3 2 1 0 0 0 new D6h genus #   763 with  8640 species is 0:1:3:1,5:3,4:0,2,5
family= 3 2 1 0 0 0 new D6h genus #   764 with  8640 species is 0:1:3:1,5:3,4:0,4,5
family= 3 2 1 0 0 0 new D6h genus #   765 with  8640 species is 0:1:3:1,5:3,4:2,4,5
family= 3 2 1 0 0 0 new D6h genus #   766 with  8640 species is 0:1:3:1,5:3,5:0,2,4
family= 3 2 1 0 0 0 new D6h genus #   767 with  8640 species is 0:1:3:1,5:4,5:0,2,3
family= 3 2 1 0 0 0 new D6h genus #   768 with  8640 species is 0:1:3:1,5:4,5:0,2,4
family= 3 2 1 0 0 0 new D6h genus #   769 with  8640 species is 0:1:3:1,5:4,5:0,3,4
family= 3 2 1 0 0 0 new D6h genus #   770 with  8640 species is 0:1:3:1,5:4,5:2,3,4
family= 3 2 1 0 0 0 new D6h genus #   771 with  8640 species is 0:1:3:2,3:2,4:0,1,4
family= 3 2 1 0 0 0 new D6h genus #   772 with  8640 species is 0:1:3:2,3:2,4:0,1,5
family= 3 2 1 0 0 0 new D6h genus #   773 with  8640 species is 0:1:3:2,3:2,4:0,4,5
family= 3 2 1 0 0 0 new D6h genus #   774 with  8640 species is 0:1:3:2,3:2,4:1,4,5
family= 3 2 1 0 0 0 new D6h genus #   775 with  8640 species is 0:1:3:2,3:2,5:0,1,4
family= 3 2 1 0 0 0 new D6h genus #   776 with  8640 species is 0:1:3:2,3:2,5:0,1,5
family= 3 2 1 0 0 0 new D6h genus #   777 with  8640 species is 0:1:3:2,3:2,5:0,4,5
family= 3 2 1 0 0 0 new D6h genus #   778 with  8640 species is 0:1:3:2,3:2,5:1,4,5
family= 3 2 1 0 0 0 new D6h genus #   779 with  8640 species is 0:1:3:2,3:4,5:0,1,2
family= 3 2 1 0 0 0 new D6h genus #   780 with  8640 species is 0:1:3:2,3:4,5:0,1,4
family= 3 2 1 0 0 0 new D6h genus #   781 with  8640 species is 0:1:3:2,3:4,5:0,1,5
family= 3 2 1 0 0 0 new D6h genus #   782 with  8640 species is 0:1:3:2,3:4,5:0,2,4
family= 3 2 1 0 0 0 new D6h genus #   783 with  8640 species is 0:1:3:2,3:4,5:0,2,5
family= 3 2 1 0 0 0 new D6h genus #   784 with  8640 species is 0:1:3:2,3:4,5:0,4,5
family= 3 2 1 0 0 0 new D6h genus #   785 with  8640 species is 0:1:3:2,3:4,5:1,2,4
family= 3 2 1 0 0 0 new D6h genus #   786 with  8640 species is 0:1:3:2,3:4,5:1,2,5
family= 3 2 1 0 0 0 new D6h genus #   787 with  8640 species is 0:1:3:2,3:4,5:1,4,5
family= 3 2 1 0 0 0 new D6h genus #   788 with  8640 species is 0:1:3:2,3:4,5:2,4,5
family= 3 2 1 0 0 0 new D6h genus #   789 with  4320 species is 0:1:3:2,4:2,4:0,1,3
family= 3 2 1 0 0 0 new D6h genus #   790 with  4320 species is 0:1:3:2,4:2,4:0,1,5
family= 3 2 1 0 0 0 new D6h genus #   791 with  4320 species is 0:1:3:2,4:2,4:0,3,5
family= 3 2 1 0 0 0 new D6h genus #   792 with  4320 species is 0:1:3:2,4:2,4:1,3,5
family= 3 2 1 0 0 0 new D6h genus #   793 with  8640 species is 0:1:3:2,4:2,5:0,1,3
family= 3 2 1 0 0 0 new D6h genus #   794 with  8640 species is 0:1:3:2,4:2,5:0,1,4
family= 3 2 1 0 0 0 new D6h genus #   795 with  8640 species is 0:1:3:2,4:2,5:0,1,5
family= 3 2 1 0 0 0 new D6h genus #   796 with  8640 species is 0:1:3:2,4:2,5:0,3,4
family= 3 2 1 0 0 0 new D6h genus #   797 with  8640 species is 0:1:3:2,4:2,5:0,3,5
family= 3 2 1 0 0 0 new D6h genus #   798 with  8640 species is 0:1:3:2,4:2,5:0,4,5
family= 3 2 1 0 0 0 new D6h genus #   799 with  8640 species is 0:1:3:2,4:2,5:1,3,4
family= 3 2 1 0 0 0 new D6h genus #   800 with  8640 species is 0:1:3:2,4:2,5:1,3,5
family= 3 2 1 0 0 0 new D6h genus #   801 with  8640 species is 0:1:3:2,4:2,5:1,4,5
family= 3 2 1 0 0 0 new D6h genus #   802 with  8640 species is 0:1:3:2,4:2,5:3,4,5
family= 3 2 1 0 0 0 new D6h genus #   803 with  8640 species is 0:1:3:2,4:3,4:0,1,2
family= 3 2 1 0 0 0 new D6h genus #   804 with  8640 species is 0:1:3:2,4:3,4:0,1,5
family= 3 2 1 0 0 0 new D6h genus #   805 with  8640 species is 0:1:3:2,4:3,4:0,2,5
family= 3 2 1 0 0 0 new D6h genus #   806 with  8640 species is 0:1:3:2,4:3,4:1,2,5
family= 3 2 1 0 0 0 new D6h genus #   807 with  8640 species is 0:1:3:2,4:3,5:0,1,2
family= 3 2 1 0 0 0 new D6h genus #   808 with  8640 species is 0:1:3:2,4:3,5:0,1,4
family= 3 2 1 0 0 0 new D6h genus #   809 with  8640 species is 0:1:3:2,4:3,5:0,1,5
family= 3 2 1 0 0 0 new D6h genus #   810 with  8640 species is 0:1:3:2,4:3,5:0,2,4
family= 3 2 1 0 0 0 new D6h genus #   811 with  8640 species is 0:1:3:2,4:3,5:0,2,5
family= 3 2 1 0 0 0 new D6h genus #   812 with  8640 species is 0:1:3:2,4:3,5:0,4,5
family= 3 2 1 0 0 0 new D6h genus #   813 with  8640 species is 0:1:3:2,4:3,5:1,2,4
family= 3 2 1 0 0 0 new D6h genus #   814 with  8640 species is 0:1:3:2,4:3,5:1,2,5
family= 3 2 1 0 0 0 new D6h genus #   815 with  8640 species is 0:1:3:2,4:3,5:1,4,5
family= 3 2 1 0 0 0 new D6h genus #   816 with  8640 species is 0:1:3:2,4:3,5:2,4,5
family= 3 2 1 0 0 0 new D6h genus #   817 with  8640 species is 0:1:3:2,4:4,5:0,1,2
family= 3 2 1 0 0 0 new D6h genus #   818 with  8640 species is 0:1:3:2,4:4,5:0,1,3
family= 3 2 1 0 0 0 new D6h genus #   819 with  8640 species is 0:1:3:2,4:4,5:0,1,5
family= 3 2 1 0 0 0 new D6h genus #   820 with  8640 species is 0:1:3:2,4:4,5:0,2,3
family= 3 2 1 0 0 0 new D6h genus #   821 with  8640 species is 0:1:3:2,4:4,5:0,2,5
family= 3 2 1 0 0 0 new D6h genus #   822 with  8640 species is 0:1:3:2,4:4,5:0,3,5
family= 3 2 1 0 0 0 new D6h genus #   823 with  8640 species is 0:1:3:2,4:4,5:1,2,3
family= 3 2 1 0 0 0 new D6h genus #   824 with  8640 species is 0:1:3:2,4:4,5:1,2,5
family= 3 2 1 0 0 0 new D6h genus #   825 with  8640 species is 0:1:3:2,4:4,5:1,3,5
family= 3 2 1 0 0 0 new D6h genus #   826 with  8640 species is 0:1:3:2,4:4,5:2,3,5
family= 3 2 1 0 0 0 new D6h genus #   827 with  4320 species is 0:1:3:2,5:2,5:0,1,3
family= 3 2 1 0 0 0 new D6h genus #   828 with  4320 species is 0:1:3:2,5:2,5:0,1,4
family= 3 2 1 0 0 0 new D6h genus #   829 with  4320 species is 0:1:3:2,5:2,5:0,3,4
family= 3 2 1 0 0 0 new D6h genus #   830 with  4320 species is 0:1:3:2,5:2,5:1,3,4
family= 3 2 1 0 0 0 new D6h genus #   831 with  8640 species is 0:1:3:2,5:3,4:0,1,2
family= 3 2 1 0 0 0 new D6h genus #   832 with  8640 species is 0:1:3:2,5:3,4:0,1,4
family= 3 2 1 0 0 0 new D6h genus #   833 with  8640 species is 0:1:3:2,5:3,4:0,1,5
family= 3 2 1 0 0 0 new D6h genus #   834 with  8640 species is 0:1:3:2,5:3,4:0,2,4
family= 3 2 1 0 0 0 new D6h genus #   835 with  8640 species is 0:1:3:2,5:3,4:0,2,5
family= 3 2 1 0 0 0 new D6h genus #   836 with  8640 species is 0:1:3:2,5:3,4:0,4,5
family= 3 2 1 0 0 0 new D6h genus #   837 with  8640 species is 0:1:3:2,5:3,4:1,2,4
family= 3 2 1 0 0 0 new D6h genus #   838 with  8640 species is 0:1:3:2,5:3,4:1,2,5
family= 3 2 1 0 0 0 new D6h genus #   839 with  8640 species is 0:1:3:2,5:3,4:1,4,5
family= 3 2 1 0 0 0 new D6h genus #   840 with  8640 species is 0:1:3:2,5:3,4:2,4,5
family= 3 2 1 0 0 0 new D6h genus #   841 with  8640 species is 0:1:3:2,5:3,5:0,1,2
family= 3 2 1 0 0 0 new D6h genus #   842 with  8640 species is 0:1:3:2,5:3,5:0,1,4
family= 3 2 1 0 0 0 new D6h genus #   843 with  8640 species is 0:1:3:2,5:3,5:0,2,4
family= 3 2 1 0 0 0 new D6h genus #   844 with  8640 species is 0:1:3:2,5:3,5:1,2,4
family= 3 2 1 0 0 0 new D6h genus #   845 with  8640 species is 0:1:3:2,5:4,5:0,1,2
family= 3 2 1 0 0 0 new D6h genus #   846 with  8640 species is 0:1:3:2,5:4,5:0,1,3
family= 3 2 1 0 0 0 new D6h genus #   847 with  8640 species is 0:1:3:2,5:4,5:0,1,4
family= 3 2 1 0 0 0 new D6h genus #   848 with  8640 species is 0:1:3:2,5:4,5:0,2,3
family= 3 2 1 0 0 0 new D6h genus #   849 with  8640 species is 0:1:3:2,5:4,5:0,2,4
family= 3 2 1 0 0 0 new D6h genus #   850 with  8640 species is 0:1:3:2,5:4,5:0,3,4
family= 3 2 1 0 0 0 new D6h genus #   851 with  8640 species is 0:1:3:2,5:4,5:1,2,3
family= 3 2 1 0 0 0 new D6h genus #   852 with  8640 species is 0:1:3:2,5:4,5:1,2,4
family= 3 2 1 0 0 0 new D6h genus #   853 with  8640 species is 0:1:3:2,5:4,5:1,3,4
family= 3 2 1 0 0 0 new D6h genus #   854 with  8640 species is 0:1:3:2,5:4,5:2,3,4
family= 3 2 1 0 0 0 new D6h genus #   855 with  8640 species is 0:1:3:3,4:4,5:0,1,2
family= 3 2 1 0 0 0 new D6h genus #   856 with  8640 species is 0:1:3:3,4:4,5:0,1,5
family= 3 2 1 0 0 0 new D6h genus #   857 with  8640 species is 0:1:3:3,4:4,5:0,2,5
family= 3 2 1 0 0 0 new D6h genus #   858 with  8640 species is 0:1:3:3,4:4,5:1,2,5
family= 3 2 1 0 0 0 new D6h genus #   859 with  8640 species is 0:1:3:3,5:4,5:0,1,2
family= 3 2 1 0 0 0 new D6h genus #   860 with  8640 species is 0:1:3:3,5:4,5:0,1,4
family= 3 2 1 0 0 0 new D6h genus #   861 with  8640 species is 0:1:3:3,5:4,5:0,2,4
family= 3 2 1 0 0 0 new D6h genus #   862 with  8640 species is 0:1:3:3,5:4,5:1,2,4
family= 3 2 1 0 0 0 new D6h genus #   863 with  4320 species is 0:1:3:4,5:4,5:0,1,2
family= 3 2 1 0 0 0 new D6h genus #   864 with  4320 species is 0:1:3:4,5:4,5:0,1,3
family= 3 2 1 0 0 0 new D6h genus #   865 with  4320 species is 0:1:3:4,5:4,5:0,2,3
family= 3 2 1 0 0 0 new D6h genus #   866 with  4320 species is 0:1:3:4,5:4,5:1,2,3
family= 3 2 1 0 0 0 new D6h genus #   867 with  4320 species is 0:2:4:0,1:1,2:3,4,5
family= 3 2 1 0 0 0 new D6h genus #   868 with  8640 species is 0:2:4:0,1:1,3:2,3,4
family= 3 2 1 0 0 0 new D6h genus #   869 with  8640 species is 0:2:4:0,1:1,3:2,3,5
family= 3 2 1 0 0 0 new D6h genus #   870 with  8640 species is 0:2:4:0,1:1,3:2,4,5
family= 3 2 1 0 0 0 new D6h genus #   871 with  8640 species is 0:2:4:0,1:1,3:3,4,5
family= 3 2 1 0 0 0 new D6h genus #   872 with  8640 species is 0:2:4:0,1:1,4:2,3,5
family= 3 2 1 0 0 0 new D6h genus #   873 with  8640 species is 0:2:4:0,1:1,5:2,3,4
family= 3 2 1 0 0 0 new D6h genus #   874 with  8640 species is 0:2:4:0,1:1,5:2,3,5
family= 3 2 1 0 0 0 new D6h genus #   875 with  8640 species is 0:2:4:0,1:1,5:2,4,5
family= 3 2 1 0 0 0 new D6h genus #   876 with  8640 species is 0:2:4:0,1:1,5:3,4,5
family= 3 2 1 0 0 0 new D6h genus #   877 with  8640 species is 0:2:4:0,1:2,3:1,3,4
family= 3 2 1 0 0 0 new D6h genus #   878 with  8640 species is 0:2:4:0,1:2,3:1,3,5
family= 3 2 1 0 0 0 new D6h genus #   879 with  8640 species is 0:2:4:0,1:2,3:1,4,5
family= 3 2 1 0 0 0 new D6h genus #   880 with  8640 species is 0:2:4:0,1:2,3:3,4,5
family= 3 2 1 0 0 0 new D6h genus #   881 with  8640 species is 0:2:4:0,1:2,4:1,3,5
family= 3 2 1 0 0 0 new D6h genus #   882 with  8640 species is 0:2:4:0,1:2,5:1,3,4
family= 3 2 1 0 0 0 new D6h genus #   883 with  8640 species is 0:2:4:0,1:2,5:1,3,5
family= 3 2 1 0 0 0 new D6h genus #   884 with  8640 species is 0:2:4:0,1:2,5:1,4,5
family= 3 2 1 0 0 0 new D6h genus #   885 with  8640 species is 0:2:4:0,1:2,5:3,4,5
family= 3 2 1 0 0 0 new D6h genus #   886 with  4320 species is 0:2:4:0,1:3,4:1,2,3
family= 3 2 1 0 0 0 new D6h genus #   887 with  8640 species is 0:2:4:0,1:3,4:1,2,5
family= 3 2 1 0 0 0 new D6h genus #   888 with  4320 species is 0:2:4:0,1:3,4:1,3,5
family= 3 2 1 0 0 0 new D6h genus #   889 with  8640 species is 0:2:4:0,1:3,5:1,2,3
family= 3 2 1 0 0 0 new D6h genus #   890 with  8640 species is 0:2:4:0,1:3,5:1,2,4
family= 3 2 1 0 0 0 new D6h genus #   891 with  8640 species is 0:2:4:0,1:3,5:1,2,5
family= 3 2 1 0 0 0 new D6h genus #   892 with  8640 species is 0:2:4:0,1:3,5:1,3,4
family= 3 2 1 0 0 0 new D6h genus #   893 with  8640 species is 0:2:4:0,1:3,5:1,3,5
family= 3 2 1 0 0 0 new D6h genus #   894 with  8640 species is 0:2:4:0,1:3,5:1,4,5
family= 3 2 1 0 0 0 new D6h genus #   895 with  8640 species is 0:2:4:0,1:3,5:2,3,4
family= 3 2 1 0 0 0 new D6h genus #   896 with  8640 species is 0:2:4:0,1:3,5:2,3,5
family= 3 2 1 0 0 0 new D6h genus #   897 with  8640 species is 0:2:4:0,1:3,5:2,4,5
family= 3 2 1 0 0 0 new D6h genus #   898 with  8640 species is 0:2:4:0,1:3,5:3,4,5
family= 3 2 1 0 0 0 new D6h genus #   899 with  8640 species is 0:2:4:0,2:1,3:1,3,4
family= 3 2 1 0 0 0 new D6h genus #   900 with  8640 species is 0:2:4:0,2:1,3:1,3,5
family= 3 2 1 0 0 0 new D6h genus #   901 with  8640 species is 0:2:4:0,2:1,3:1,4,5
family= 3 2 1 0 0 0 new D6h genus #   902 with  8640 species is 0:2:4:0,2:1,3:3,4,5
family= 3 2 1 0 0 0 new D6h genus #   903 with  4320 species is 0:2:4:0,2:1,4:1,3,5
family= 3 2 1 0 0 0 new D6h genus #   904 with  8640 species is 0:2:4:0,2:3,5:1,3,4
family= 3 2 1 0 0 0 new D6h genus #   905 with  4320 species is 0:2:4:0,2:3,5:1,3,5
family= 3 2 1 0 0 0 new D6h genus #   906 with  4320 species is 0:2:4:0,2:3,5:3,4,5
family= 3 2 1 0 0 0 new D6h genus #   907 with  8640 species is 0:2:4:0,3:1,3:1,2,4
family= 3 2 1 0 0 0 new D6h genus #   908 with  8640 species is 0:2:4:0,3:1,3:1,2,5
family= 3 2 1 0 0 0 new D6h genus #   909 with  8640 species is 0:2:4:0,3:1,3:1,4,5
family= 3 2 1 0 0 0 new D6h genus #   910 with  8640 species is 0:2:4:0,3:1,3:2,4,5
family= 3 2 1 0 0 0 new D6h genus #   911 with  4320 species is 0:2:4:0,3:1,4:1,2,3
family= 3 2 1 0 0 0 new D6h genus #   912 with  8640 species is 0:2:4:0,3:1,4:1,2,5
family= 3 2 1 0 0 0 new D6h genus #   913 with  4320 species is 0:2:4:0,3:1,4:1,3,5
family= 3 2 1 0 0 0 new D6h genus #   914 with  8640 species is 0:2:4:0,3:1,5:1,2,3
family= 3 2 1 0 0 0 new D6h genus #   915 with  8640 species is 0:2:4:0,3:1,5:1,2,4
family= 3 2 1 0 0 0 new D6h genus #   916 with  8640 species is 0:2:4:0,3:1,5:1,2,5
family= 3 2 1 0 0 0 new D6h genus #   917 with  8640 species is 0:2:4:0,3:1,5:1,3,4
family= 3 2 1 0 0 0 new D6h genus #   918 with  4320 species is 0:2:4:0,3:1,5:1,3,5
family= 3 2 1 0 0 0 new D6h genus #   919 with  4320 species is 0:2:4:0,3:1,5:2,3,4
family= 3 2 1 0 0 0 new D6h genus #   920 with  2160 species is 0:2:4:1,3:1,3:0,2,4
family= 3 2 1 0 0 0 new D6h genus #   921 with  4320 species is 0:2:4:1,3:1,3:0,2,5
family= 3 2 1 0 0 0 new D6h genus #   922 with  2160 species is 0:2:4:1,3:1,3:0,4,5
family= 3 2 1 0 0 0 new D6h genus #   923 with  8640 species is 0:2:4:1,3:1,5:0,2,3
family= 3 2 1 0 0 0 new D6h genus #   924 with  4320 species is 0:2:4:1,3:1,5:0,2,4
family= 3 2 1 0 0 0 new D6h genus #   925 with  8640 species is 0:2:4:1,3:1,5:0,3,4
family= 3 2 1 0 0 0 new D6h genus #   926 with  8640 species is 0:2:4:1,3:1,5:0,3,5
family= 3 2 1 0 0 0 new D6h genus #   927 with  8640 species is 0:2:4:1,3:1,5:0,4,5
family= 3 2 1 0 0 0 new D6h genus #   928 with  4320 species is 0:2:4:1,3:1,5:3,4,5
Nber of genera for this family=  928
 
family= 2 3 1 0 0 0
 
family= 2 3 1 0 0 0 new D6h genus #     1 with  2160 species is 0:0:1,2:1,2:3,4:3,4,5
family= 2 3 1 0 0 0 new D6h genus #     2 with  2160 species is 0:0:1,2:1,2:3,5:3,4,5
family= 2 3 1 0 0 0 new D6h genus #     3 with  2160 species is 0:0:1,2:1,2:4,5:3,4,5
family= 2 3 1 0 0 0 new D6h genus #     4 with  4320 species is 0:0:1,2:1,3:2,4:3,4,5
family= 2 3 1 0 0 0 new D6h genus #     5 with  4320 species is 0:0:1,2:1,3:2,5:3,4,5
family= 2 3 1 0 0 0 new D6h genus #     6 with  4320 species is 0:0:1,2:1,3:3,4:2,4,5
family= 2 3 1 0 0 0 new D6h genus #     7 with  4320 species is 0:0:1,2:1,3:3,5:2,4,5
family= 2 3 1 0 0 0 new D6h genus #     8 with  4320 species is 0:0:1,2:1,3:4,5:2,3,4
family= 2 3 1 0 0 0 new D6h genus #     9 with  4320 species is 0:0:1,2:1,3:4,5:2,3,5
family= 2 3 1 0 0 0 new D6h genus #    10 with  4320 species is 0:0:1,2:1,3:4,5:2,4,5
family= 2 3 1 0 0 0 new D6h genus #    11 with  4320 species is 0:0:1,2:1,3:4,5:3,4,5
family= 2 3 1 0 0 0 new D6h genus #    12 with  4320 species is 0:0:1,2:1,4:2,3:3,4,5
family= 2 3 1 0 0 0 new D6h genus #    13 with  4320 species is 0:0:1,2:1,4:2,5:3,4,5
family= 2 3 1 0 0 0 new D6h genus #    14 with  4320 species is 0:0:1,2:1,4:3,4:2,3,5
family= 2 3 1 0 0 0 new D6h genus #    15 with  4320 species is 0:0:1,2:1,4:3,5:2,3,4
family= 2 3 1 0 0 0 new D6h genus #    16 with  4320 species is 0:0:1,2:1,4:3,5:2,3,5
family= 2 3 1 0 0 0 new D6h genus #    17 with  4320 species is 0:0:1,2:1,4:3,5:2,4,5
family= 2 3 1 0 0 0 new D6h genus #    18 with  4320 species is 0:0:1,2:1,4:3,5:3,4,5
family= 2 3 1 0 0 0 new D6h genus #    19 with  4320 species is 0:0:1,2:1,4:4,5:2,3,5
family= 2 3 1 0 0 0 new D6h genus #    20 with  4320 species is 0:0:1,2:1,5:2,3:3,4,5
family= 2 3 1 0 0 0 new D6h genus #    21 with  4320 species is 0:0:1,2:1,5:2,4:3,4,5
family= 2 3 1 0 0 0 new D6h genus #    22 with  4320 species is 0:0:1,2:1,5:3,4:2,3,4
family= 2 3 1 0 0 0 new D6h genus #    23 with  4320 species is 0:0:1,2:1,5:3,4:2,3,5
family= 2 3 1 0 0 0 new D6h genus #    24 with  4320 species is 0:0:1,2:1,5:3,4:2,4,5
family= 2 3 1 0 0 0 new D6h genus #    25 with  4320 species is 0:0:1,2:1,5:3,4:3,4,5
family= 2 3 1 0 0 0 new D6h genus #    26 with  4320 species is 0:0:1,2:1,5:3,5:2,3,4
family= 2 3 1 0 0 0 new D6h genus #    27 with  2160 species is 0:0:1,2:1,5:4,5:2,3,4
family= 2 3 1 0 0 0 new D6h genus #    28 with  4320 species is 0:0:1,2:2,3:3,4:1,4,5
family= 2 3 1 0 0 0 new D6h genus #    29 with  4320 species is 0:0:1,2:2,3:3,5:1,4,5
family= 2 3 1 0 0 0 new D6h genus #    30 with  4320 species is 0:0:1,2:2,3:4,5:1,3,4
family= 2 3 1 0 0 0 new D6h genus #    31 with  4320 species is 0:0:1,2:2,3:4,5:1,3,5
family= 2 3 1 0 0 0 new D6h genus #    32 with  4320 species is 0:0:1,2:2,3:4,5:1,4,5
family= 2 3 1 0 0 0 new D6h genus #    33 with  4320 species is 0:0:1,2:2,3:4,5:3,4,5
family= 2 3 1 0 0 0 new D6h genus #    34 with  4320 species is 0:0:1,2:2,4:3,4:1,3,5
family= 2 3 1 0 0 0 new D6h genus #    35 with  4320 species is 0:0:1,2:2,4:3,5:1,3,4
family= 2 3 1 0 0 0 new D6h genus #    36 with  4320 species is 0:0:1,2:2,4:3,5:1,3,5
family= 2 3 1 0 0 0 new D6h genus #    37 with  4320 species is 0:0:1,2:2,4:3,5:1,4,5
family= 2 3 1 0 0 0 new D6h genus #    38 with  4320 species is 0:0:1,2:2,4:3,5:3,4,5
family= 2 3 1 0 0 0 new D6h genus #    39 with  2160 species is 0:0:1,2:2,4:4,5:1,3,5
family= 2 3 1 0 0 0 new D6h genus #    40 with  4320 species is 0:0:1,2:2,5:3,4:1,3,4
family= 2 3 1 0 0 0 new D6h genus #    41 with  4320 species is 0:0:1,2:2,5:3,4:1,3,5
family= 2 3 1 0 0 0 new D6h genus #    42 with  4320 species is 0:0:1,2:2,5:3,4:1,4,5
family= 2 3 1 0 0 0 new D6h genus #    43 with  4320 species is 0:0:1,2:2,5:3,4:3,4,5
family= 2 3 1 0 0 0 new D6h genus #    44 with  4320 species is 0:0:1,2:2,5:3,5:1,3,4
family= 2 3 1 0 0 0 new D6h genus #    45 with  2160 species is 0:0:1,2:3,4:3,4:1,2,5
family= 2 3 1 0 0 0 new D6h genus #    46 with  4320 species is 0:0:1,2:3,4:3,5:1,2,4
family= 2 3 1 0 0 0 new D6h genus #    47 with  4320 species is 0:0:1,2:3,4:3,5:1,2,5
family= 2 3 1 0 0 0 new D6h genus #    48 with  4320 species is 0:0:1,2:3,4:3,5:1,4,5
family= 2 3 1 0 0 0 new D6h genus #    49 with  4320 species is 0:0:1,2:3,4:3,5:2,4,5
family= 2 3 1 0 0 0 new D6h genus #    50 with  2160 species is 0:0:1,2:3,5:3,5:1,2,4
family= 2 3 1 0 0 0 new D6h genus #    51 with  2160 species is 0:0:1,3:1,3:2,4:2,4,5
family= 2 3 1 0 0 0 new D6h genus #    52 with  2160 species is 0:0:1,3:1,3:2,5:2,4,5
family= 2 3 1 0 0 0 new D6h genus #    53 with  4320 species is 0:0:1,3:1,4:2,3:2,4,5
family= 2 3 1 0 0 0 new D6h genus #    54 with  4320 species is 0:0:1,3:1,4:2,4:2,3,5
family= 2 3 1 0 0 0 new D6h genus #    55 with  4320 species is 0:0:1,3:1,4:2,5:2,3,4
family= 2 3 1 0 0 0 new D6h genus #    56 with  4320 species is 0:0:1,3:1,4:2,5:2,3,5
family= 2 3 1 0 0 0 new D6h genus #    57 with  4320 species is 0:0:1,3:1,4:2,5:2,4,5
family= 2 3 1 0 0 0 new D6h genus #    58 with  4320 species is 0:0:1,3:1,4:2,5:3,4,5
family= 2 3 1 0 0 0 new D6h genus #    59 with  4320 species is 0:0:1,3:1,4:3,5:2,4,5
family= 2 3 1 0 0 0 new D6h genus #    60 with  4320 species is 0:0:1,3:1,5:2,3:2,4,5
family= 2 3 1 0 0 0 new D6h genus #    61 with  4320 species is 0:0:1,3:1,5:2,4:2,3,4
family= 2 3 1 0 0 0 new D6h genus #    62 with  4320 species is 0:0:1,3:1,5:2,4:2,3,5
family= 2 3 1 0 0 0 new D6h genus #    63 with  4320 species is 0:0:1,3:1,5:2,4:2,4,5
family= 2 3 1 0 0 0 new D6h genus #    64 with  4320 species is 0:0:1,3:1,5:2,4:3,4,5
family= 2 3 1 0 0 0 new D6h genus #    65 with  4320 species is 0:0:1,3:1,5:2,5:2,3,4
family= 2 3 1 0 0 0 new D6h genus #    66 with  4320 species is 0:0:1,3:1,5:3,4:2,4,5
family= 2 3 1 0 0 0 new D6h genus #    67 with  4320 species is 0:0:1,3:2,3:2,4:1,4,5
family= 2 3 1 0 0 0 new D6h genus #    68 with  4320 species is 0:0:1,3:2,3:2,5:1,4,5
family= 2 3 1 0 0 0 new D6h genus #    69 with  2160 species is 0:0:1,3:2,4:2,4:1,3,5
family= 2 3 1 0 0 0 new D6h genus #    70 with  4320 species is 0:0:1,3:2,4:2,5:1,3,4
family= 2 3 1 0 0 0 new D6h genus #    71 with  4320 species is 0:0:1,3:2,4:2,5:1,3,5
family= 2 3 1 0 0 0 new D6h genus #    72 with  4320 species is 0:0:1,3:2,4:2,5:1,4,5
family= 2 3 1 0 0 0 new D6h genus #    73 with  4320 species is 0:0:1,3:2,4:2,5:3,4,5
family= 2 3 1 0 0 0 new D6h genus #    74 with  4320 species is 0:0:1,3:2,4:3,4:1,2,5
family= 2 3 1 0 0 0 new D6h genus #    75 with  4320 species is 0:0:1,3:2,4:3,5:1,2,4
family= 2 3 1 0 0 0 new D6h genus #    76 with  4320 species is 0:0:1,3:2,4:3,5:1,2,5
family= 2 3 1 0 0 0 new D6h genus #    77 with  2160 species is 0:0:1,3:2,5:2,5:1,3,4
family= 2 3 1 0 0 0 new D6h genus #    78 with  4320 species is 0:0:1,3:2,5:3,4:1,2,4
family= 2 3 1 0 0 0 new D6h genus #    79 with  4320 species is 0:0:1,3:2,5:3,4:1,2,5
family= 2 3 1 0 0 0 new D6h genus #    80 with  4320 species is 0:0:1,3:2,5:3,4:1,4,5
family= 2 3 1 0 0 0 new D6h genus #    81 with  4320 species is 0:0:1,3:2,5:3,4:2,4,5
family= 2 3 1 0 0 0 new D6h genus #    82 with  2160 species is 0:0:1,4:1,4:2,3:2,3,5
family= 2 3 1 0 0 0 new D6h genus #    83 with  2160 species is 0:0:1,4:1,4:2,5:2,3,5
family= 2 3 1 0 0 0 new D6h genus #    84 with  4320 species is 0:0:1,4:1,5:2,3:2,3,4
family= 2 3 1 0 0 0 new D6h genus #    85 with  4320 species is 0:0:1,4:1,5:2,3:2,3,5
family= 2 3 1 0 0 0 new D6h genus #    86 with  4320 species is 0:0:1,4:1,5:2,3:2,4,5
family= 2 3 1 0 0 0 new D6h genus #    87 with  4320 species is 0:0:1,4:1,5:2,3:3,4,5
family= 2 3 1 0 0 0 new D6h genus #    88 with  4320 species is 0:0:1,4:1,5:2,4:2,3,5
family= 2 3 1 0 0 0 new D6h genus #    89 with  2160 species is 0:0:1,4:1,5:2,5:2,3,4
family= 2 3 1 0 0 0 new D6h genus #    90 with  4320 species is 0:0:1,4:1,5:3,4:2,3,5
family= 2 3 1 0 0 0 new D6h genus #    91 with  2160 species is 0:0:1,4:2,3:2,3:1,4,5
family= 2 3 1 0 0 0 new D6h genus #    92 with  4320 species is 0:0:1,4:2,3:2,4:1,3,5
family= 2 3 1 0 0 0 new D6h genus #    93 with  4320 species is 0:0:1,4:2,3:2,5:1,3,4
family= 2 3 1 0 0 0 new D6h genus #    94 with  4320 species is 0:0:1,4:2,3:2,5:1,3,5
family= 2 3 1 0 0 0 new D6h genus #    95 with  4320 species is 0:0:1,4:2,3:2,5:1,4,5
family= 2 3 1 0 0 0 new D6h genus #    96 with  4320 species is 0:0:1,4:2,3:2,5:3,4,5
family= 2 3 1 0 0 0 new D6h genus #    97 with  4320 species is 0:0:1,4:2,3:3,4:1,2,5
family= 2 3 1 0 0 0 new D6h genus #    98 with  2160 species is 0:0:1,4:2,4:2,5:1,3,5
family= 2 3 1 0 0 0 new D6h genus #    99 with  2160 species is 0:0:1,5:1,5:2,3:2,3,4
family= 2 3 1 0 0 0 new D6h genus #   100 with  1080 species is 0:0:1,5:1,5:2,4:2,3,4
family= 2 3 1 0 0 0 new D6h genus #   101 with  2160 species is 0:0:1,5:2,3:2,3:1,4,5
family= 2 3 1 0 0 0 new D6h genus #   102 with  4320 species is 0:0:1,5:2,3:2,4:1,3,4
family= 2 3 1 0 0 0 new D6h genus #   103 with  4320 species is 0:0:1,5:2,3:2,4:1,3,5
family= 2 3 1 0 0 0 new D6h genus #   104 with  4320 species is 0:0:1,5:2,3:2,4:1,4,5
family= 2 3 1 0 0 0 new D6h genus #   105 with  4320 species is 0:0:1,5:2,3:2,4:3,4,5
family= 2 3 1 0 0 0 new D6h genus #   106 with  4320 species is 0:0:1,5:2,3:3,4:1,2,4
family= 2 3 1 0 0 0 new D6h genus #   107 with  4320 species is 0:0:1,5:2,3:3,4:1,2,5
family= 2 3 1 0 0 0 new D6h genus #   108 with  1080 species is 0:0:1,5:2,4:2,4:1,3,5
family= 2 3 1 0 0 0 new D6h genus #   109 with  8640 species is 0:1:0,1:2,3:2,4:3,4,5
family= 2 3 1 0 0 0 new D6h genus #   110 with  8640 species is 0:1:0,1:2,3:2,5:3,4,5
family= 2 3 1 0 0 0 new D6h genus #   111 with  8640 species is 0:1:0,1:2,3:3,4:2,4,5
family= 2 3 1 0 0 0 new D6h genus #   112 with  8640 species is 0:1:0,1:2,3:3,5:2,4,5
family= 2 3 1 0 0 0 new D6h genus #   113 with  8640 species is 0:1:0,1:2,3:4,5:2,3,4
family= 2 3 1 0 0 0 new D6h genus #   114 with  8640 species is 0:1:0,1:2,3:4,5:2,3,5
family= 2 3 1 0 0 0 new D6h genus #   115 with  8640 species is 0:1:0,1:2,4:2,5:3,4,5
family= 2 3 1 0 0 0 new D6h genus #   116 with  8640 species is 0:1:0,1:2,4:3,4:2,3,5
family= 2 3 1 0 0 0 new D6h genus #   117 with  8640 species is 0:1:0,1:2,4:3,5:2,3,4
family= 2 3 1 0 0 0 new D6h genus #   118 with  8640 species is 0:1:0,1:2,4:3,5:2,3,5
family= 2 3 1 0 0 0 new D6h genus #   119 with  8640 species is 0:1:0,1:2,5:3,4:2,3,4
family= 2 3 1 0 0 0 new D6h genus #   120 with  8640 species is 0:1:0,1:2,5:3,4:2,3,5
family= 2 3 1 0 0 0 new D6h genus #   121 with  8640 species is 0:1:0,2:1,2:3,4:3,4,5
family= 2 3 1 0 0 0 new D6h genus #   122 with  8640 species is 0:1:0,2:1,2:3,5:3,4,5
family= 2 3 1 0 0 0 new D6h genus #   123 with  8640 species is 0:1:0,2:1,2:4,5:3,4,5
family= 2 3 1 0 0 0 new D6h genus #   124 with  8640 species is 0:1:0,2:1,3:2,4:3,4,5
family= 2 3 1 0 0 0 new D6h genus #   125 with  8640 species is 0:1:0,2:1,3:2,5:3,4,5
family= 2 3 1 0 0 0 new D6h genus #   126 with  8640 species is 0:1:0,2:1,3:3,4:2,4,5
family= 2 3 1 0 0 0 new D6h genus #   127 with  8640 species is 0:1:0,2:1,3:3,5:2,4,5
family= 2 3 1 0 0 0 new D6h genus #   128 with  8640 species is 0:1:0,2:1,3:4,5:2,3,4
family= 2 3 1 0 0 0 new D6h genus #   129 with  8640 species is 0:1:0,2:1,3:4,5:2,3,5
family= 2 3 1 0 0 0 new D6h genus #   130 with  8640 species is 0:1:0,2:1,3:4,5:2,4,5
family= 2 3 1 0 0 0 new D6h genus #   131 with  8640 species is 0:1:0,2:1,3:4,5:3,4,5
family= 2 3 1 0 0 0 new D6h genus #   132 with  8640 species is 0:1:0,2:1,4:2,3:3,4,5
family= 2 3 1 0 0 0 new D6h genus #   133 with  8640 species is 0:1:0,2:1,4:2,5:3,4,5
family= 2 3 1 0 0 0 new D6h genus #   134 with  8640 species is 0:1:0,2:1,4:3,4:2,3,5
family= 2 3 1 0 0 0 new D6h genus #   135 with  8640 species is 0:1:0,2:1,4:3,5:2,3,4
family= 2 3 1 0 0 0 new D6h genus #   136 with  8640 species is 0:1:0,2:1,4:3,5:2,3,5
family= 2 3 1 0 0 0 new D6h genus #   137 with  8640 species is 0:1:0,2:1,4:3,5:2,4,5
family= 2 3 1 0 0 0 new D6h genus #   138 with  8640 species is 0:1:0,2:1,4:3,5:3,4,5
family= 2 3 1 0 0 0 new D6h genus #   139 with  8640 species is 0:1:0,2:1,4:4,5:2,3,5
family= 2 3 1 0 0 0 new D6h genus #   140 with  8640 species is 0:1:0,2:1,5:2,3:3,4,5
family= 2 3 1 0 0 0 new D6h genus #   141 with  8640 species is 0:1:0,2:1,5:2,4:3,4,5
family= 2 3 1 0 0 0 new D6h genus #   142 with  8640 species is 0:1:0,2:1,5:3,4:2,3,4
family= 2 3 1 0 0 0 new D6h genus #   143 with  8640 species is 0:1:0,2:1,5:3,4:2,3,5
family= 2 3 1 0 0 0 new D6h genus #   144 with  8640 species is 0:1:0,2:2,3:3,4:1,4,5
family= 2 3 1 0 0 0 new D6h genus #   145 with  8640 species is 0:1:0,2:2,3:3,5:1,4,5
family= 2 3 1 0 0 0 new D6h genus #   146 with  8640 species is 0:1:0,2:2,3:4,5:1,3,4
family= 2 3 1 0 0 0 new D6h genus #   147 with  8640 species is 0:1:0,2:2,3:4,5:1,3,5
family= 2 3 1 0 0 0 new D6h genus #   148 with  8640 species is 0:1:0,2:2,3:4,5:1,4,5
family= 2 3 1 0 0 0 new D6h genus #   149 with  8640 species is 0:1:0,2:2,3:4,5:3,4,5
family= 2 3 1 0 0 0 new D6h genus #   150 with  8640 species is 0:1:0,2:2,4:3,4:1,3,5
family= 2 3 1 0 0 0 new D6h genus #   151 with  8640 species is 0:1:0,2:2,4:3,5:1,3,4
family= 2 3 1 0 0 0 new D6h genus #   152 with  8640 species is 0:1:0,2:2,4:3,5:1,3,5
family= 2 3 1 0 0 0 new D6h genus #   153 with  8640 species is 0:1:0,2:2,4:3,5:1,4,5
family= 2 3 1 0 0 0 new D6h genus #   154 with  8640 species is 0:1:0,2:2,4:3,5:3,4,5
family= 2 3 1 0 0 0 new D6h genus #   155 with  8640 species is 0:1:0,2:2,4:4,5:1,3,5
family= 2 3 1 0 0 0 new D6h genus #   156 with  8640 species is 0:1:0,2:2,5:3,4:1,3,4
family= 2 3 1 0 0 0 new D6h genus #   157 with  8640 species is 0:1:0,2:2,5:3,4:1,3,5
family= 2 3 1 0 0 0 new D6h genus #   158 with  8640 species is 0:1:0,2:2,5:3,4:1,4,5
family= 2 3 1 0 0 0 new D6h genus #   159 with  8640 species is 0:1:0,2:2,5:3,4:3,4,5
family= 2 3 1 0 0 0 new D6h genus #   160 with  8640 species is 0:1:0,2:2,5:3,5:1,3,4
family= 2 3 1 0 0 0 new D6h genus #   161 with  8640 species is 0:1:0,2:2,5:4,5:1,3,4
family= 2 3 1 0 0 0 new D6h genus #   162 with  4320 species is 0:1:0,2:3,4:3,4:1,2,5
family= 2 3 1 0 0 0 new D6h genus #   163 with  8640 species is 0:1:0,2:3,4:3,5:1,2,4
family= 2 3 1 0 0 0 new D6h genus #   164 with  8640 species is 0:1:0,2:3,4:3,5:1,2,5
family= 2 3 1 0 0 0 new D6h genus #   165 with  8640 species is 0:1:0,2:3,4:3,5:1,4,5
family= 2 3 1 0 0 0 new D6h genus #   166 with  8640 species is 0:1:0,2:3,4:3,5:2,4,5
family= 2 3 1 0 0 0 new D6h genus #   167 with  8640 species is 0:1:0,2:3,4:4,5:1,2,3
family= 2 3 1 0 0 0 new D6h genus #   168 with  8640 species is 0:1:0,2:3,4:4,5:1,2,5
family= 2 3 1 0 0 0 new D6h genus #   169 with  8640 species is 0:1:0,2:3,4:4,5:1,3,5
family= 2 3 1 0 0 0 new D6h genus #   170 with  8640 species is 0:1:0,2:3,4:4,5:2,3,5
family= 2 3 1 0 0 0 new D6h genus #   171 with  4320 species is 0:1:0,2:3,5:3,5:1,2,4
family= 2 3 1 0 0 0 new D6h genus #   172 with  8640 species is 0:1:0,2:3,5:4,5:1,2,3
family= 2 3 1 0 0 0 new D6h genus #   173 with  8640 species is 0:1:0,2:3,5:4,5:1,2,4
family= 2 3 1 0 0 0 new D6h genus #   174 with  8640 species is 0:1:0,2:3,5:4,5:1,3,4
family= 2 3 1 0 0 0 new D6h genus #   175 with  8640 species is 0:1:0,2:3,5:4,5:2,3,4
family= 2 3 1 0 0 0 new D6h genus #   176 with  4320 species is 0:1:0,2:4,5:4,5:1,2,3
family= 2 3 1 0 0 0 new D6h genus #   177 with  8640 species is 0:1:0,3:1,2:2,4:3,4,5
family= 2 3 1 0 0 0 new D6h genus #   178 with  8640 species is 0:1:0,3:1,2:2,5:3,4,5
family= 2 3 1 0 0 0 new D6h genus #   179 with  8640 species is 0:1:0,3:1,2:3,4:2,4,5
family= 2 3 1 0 0 0 new D6h genus #   180 with  8640 species is 0:1:0,3:1,2:3,5:2,4,5
family= 2 3 1 0 0 0 new D6h genus #   181 with  8640 species is 0:1:0,3:1,2:4,5:2,3,4
family= 2 3 1 0 0 0 new D6h genus #   182 with  8640 species is 0:1:0,3:1,2:4,5:2,3,5
family= 2 3 1 0 0 0 new D6h genus #   183 with  8640 species is 0:1:0,3:1,2:4,5:2,4,5
family= 2 3 1 0 0 0 new D6h genus #   184 with  8640 species is 0:1:0,3:1,2:4,5:3,4,5
family= 2 3 1 0 0 0 new D6h genus #   185 with  8640 species is 0:1:0,3:1,3:2,4:2,4,5
family= 2 3 1 0 0 0 new D6h genus #   186 with  8640 species is 0:1:0,3:1,3:2,5:2,4,5
family= 2 3 1 0 0 0 new D6h genus #   187 with  8640 species is 0:1:0,3:1,3:4,5:2,4,5
family= 2 3 1 0 0 0 new D6h genus #   188 with  8640 species is 0:1:0,3:1,4:2,3:2,4,5
family= 2 3 1 0 0 0 new D6h genus #   189 with  8640 species is 0:1:0,3:1,4:2,4:2,3,5
family= 2 3 1 0 0 0 new D6h genus #   190 with  8640 species is 0:1:0,3:1,4:2,5:2,3,4
family= 2 3 1 0 0 0 new D6h genus #   191 with  8640 species is 0:1:0,3:1,4:2,5:2,3,5
family= 2 3 1 0 0 0 new D6h genus #   192 with  8640 species is 0:1:0,3:2,3:2,4:1,4,5
family= 2 3 1 0 0 0 new D6h genus #   193 with  8640 species is 0:1:0,3:2,3:2,5:1,4,5
family= 2 3 1 0 0 0 new D6h genus #   194 with  8640 species is 0:1:0,3:2,3:4,5:1,2,4
family= 2 3 1 0 0 0 new D6h genus #   195 with  8640 species is 0:1:0,3:2,3:4,5:1,2,5
family= 2 3 1 0 0 0 new D6h genus #   196 with  8640 species is 0:1:0,3:2,3:4,5:1,4,5
family= 2 3 1 0 0 0 new D6h genus #   197 with  8640 species is 0:1:0,3:2,3:4,5:2,4,5
family= 2 3 1 0 0 0 new D6h genus #   198 with  4320 species is 0:1:0,3:2,4:2,4:1,3,5
family= 2 3 1 0 0 0 new D6h genus #   199 with  8640 species is 0:1:0,3:2,4:2,5:1,3,4
family= 2 3 1 0 0 0 new D6h genus #   200 with  8640 species is 0:1:0,3:2,4:2,5:1,3,5
family= 2 3 1 0 0 0 new D6h genus #   201 with  8640 species is 0:1:0,3:2,4:2,5:1,4,5
family= 2 3 1 0 0 0 new D6h genus #   202 with  8640 species is 0:1:0,3:2,4:2,5:3,4,5
family= 2 3 1 0 0 0 new D6h genus #   203 with  8640 species is 0:1:0,3:2,4:3,4:1,2,5
family= 2 3 1 0 0 0 new D6h genus #   204 with  8640 species is 0:1:0,3:2,4:3,5:1,2,4
family= 2 3 1 0 0 0 new D6h genus #   205 with  8640 species is 0:1:0,3:2,4:3,5:1,2,5
family= 2 3 1 0 0 0 new D6h genus #   206 with  8640 species is 0:1:0,3:2,4:3,5:1,4,5
family= 2 3 1 0 0 0 new D6h genus #   207 with  8640 species is 0:1:0,3:2,4:3,5:2,4,5
family= 2 3 1 0 0 0 new D6h genus #   208 with  8640 species is 0:1:0,3:2,4:4,5:1,2,3
family= 2 3 1 0 0 0 new D6h genus #   209 with  8640 species is 0:1:0,3:2,4:4,5:1,2,5
family= 2 3 1 0 0 0 new D6h genus #   210 with  8640 species is 0:1:0,3:2,4:4,5:1,3,5
family= 2 3 1 0 0 0 new D6h genus #   211 with  8640 species is 0:1:0,3:2,4:4,5:2,3,5
family= 2 3 1 0 0 0 new D6h genus #   212 with  4320 species is 0:1:0,3:2,5:2,5:1,3,4
family= 2 3 1 0 0 0 new D6h genus #   213 with  8640 species is 0:1:0,3:2,5:3,4:1,2,4
family= 2 3 1 0 0 0 new D6h genus #   214 with  8640 species is 0:1:0,3:2,5:3,4:1,2,5
family= 2 3 1 0 0 0 new D6h genus #   215 with  8640 species is 0:1:0,3:2,5:3,4:1,4,5
family= 2 3 1 0 0 0 new D6h genus #   216 with  8640 species is 0:1:0,3:2,5:3,4:2,4,5
family= 2 3 1 0 0 0 new D6h genus #   217 with  8640 species is 0:1:0,3:2,5:3,5:1,2,4
family= 2 3 1 0 0 0 new D6h genus #   218 with  8640 species is 0:1:0,3:2,5:4,5:1,2,3
family= 2 3 1 0 0 0 new D6h genus #   219 with  8640 species is 0:1:0,3:2,5:4,5:1,2,4
family= 2 3 1 0 0 0 new D6h genus #   220 with  8640 species is 0:1:0,3:2,5:4,5:1,3,4
family= 2 3 1 0 0 0 new D6h genus #   221 with  8640 species is 0:1:0,3:2,5:4,5:2,3,4
family= 2 3 1 0 0 0 new D6h genus #   222 with  8640 species is 0:1:0,3:3,4:4,5:1,2,5
family= 2 3 1 0 0 0 new D6h genus #   223 with  8640 species is 0:1:0,3:3,5:4,5:1,2,4
family= 2 3 1 0 0 0 new D6h genus #   224 with  4320 species is 0:1:0,3:4,5:4,5:1,2,3
family= 2 3 1 0 0 0 new D6h genus #   225 with  8640 species is 0:1:0,4:1,2:2,3:3,4,5
family= 2 3 1 0 0 0 new D6h genus #   226 with  8640 species is 0:1:0,4:1,2:2,5:3,4,5
family= 2 3 1 0 0 0 new D6h genus #   227 with  8640 species is 0:1:0,4:1,2:3,4:2,3,5
family= 2 3 1 0 0 0 new D6h genus #   228 with  8640 species is 0:1:0,4:1,2:3,5:2,3,4
family= 2 3 1 0 0 0 new D6h genus #   229 with  8640 species is 0:1:0,4:1,2:3,5:2,3,5
family= 2 3 1 0 0 0 new D6h genus #   230 with  8640 species is 0:1:0,4:1,2:3,5:2,4,5
family= 2 3 1 0 0 0 new D6h genus #   231 with  8640 species is 0:1:0,4:1,2:3,5:3,4,5
family= 2 3 1 0 0 0 new D6h genus #   232 with  8640 species is 0:1:0,4:1,2:4,5:2,3,5
family= 2 3 1 0 0 0 new D6h genus #   233 with  8640 species is 0:1:0,4:1,3:2,3:2,4,5
family= 2 3 1 0 0 0 new D6h genus #   234 with  8640 species is 0:1:0,4:1,3:2,4:2,3,5
family= 2 3 1 0 0 0 new D6h genus #   235 with  8640 species is 0:1:0,4:1,3:2,5:2,3,4
family= 2 3 1 0 0 0 new D6h genus #   236 with  8640 species is 0:1:0,4:1,3:2,5:2,3,5
family= 2 3 1 0 0 0 new D6h genus #   237 with  4320 species is 0:1:0,4:2,3:2,3:1,4,5
family= 2 3 1 0 0 0 new D6h genus #   238 with  8640 species is 0:1:0,4:2,3:2,4:1,3,5
family= 2 3 1 0 0 0 new D6h genus #   239 with  8640 species is 0:1:0,4:2,3:2,5:1,3,4
family= 2 3 1 0 0 0 new D6h genus #   240 with  8640 species is 0:1:0,4:2,3:2,5:1,3,5
family= 2 3 1 0 0 0 new D6h genus #   241 with  8640 species is 0:1:0,4:2,3:2,5:1,4,5
family= 2 3 1 0 0 0 new D6h genus #   242 with  8640 species is 0:1:0,4:2,3:2,5:3,4,5
family= 2 3 1 0 0 0 new D6h genus #   243 with  8640 species is 0:1:0,4:2,3:3,4:1,2,5
family= 2 3 1 0 0 0 new D6h genus #   244 with  8640 species is 0:1:0,4:2,3:3,5:1,2,4
family= 2 3 1 0 0 0 new D6h genus #   245 with  8640 species is 0:1:0,4:2,3:3,5:1,2,5
family= 2 3 1 0 0 0 new D6h genus #   246 with  8640 species is 0:1:0,4:2,3:3,5:1,4,5
family= 2 3 1 0 0 0 new D6h genus #   247 with  8640 species is 0:1:0,4:2,3:3,5:2,4,5
family= 2 3 1 0 0 0 new D6h genus #   248 with  8640 species is 0:1:0,4:2,3:4,5:1,2,3
family= 2 3 1 0 0 0 new D6h genus #   249 with  8640 species is 0:1:0,4:2,3:4,5:1,2,5
family= 2 3 1 0 0 0 new D6h genus #   250 with  8640 species is 0:1:0,4:2,3:4,5:1,3,5
family= 2 3 1 0 0 0 new D6h genus #   251 with  8640 species is 0:1:0,4:2,3:4,5:2,3,5
family= 2 3 1 0 0 0 new D6h genus #   252 with  8640 species is 0:1:0,4:2,4:2,5:1,3,5
family= 2 3 1 0 0 0 new D6h genus #   253 with  8640 species is 0:1:0,4:2,4:3,5:1,2,3
family= 2 3 1 0 0 0 new D6h genus #   254 with  8640 species is 0:1:0,4:2,4:3,5:1,2,5
family= 2 3 1 0 0 0 new D6h genus #   255 with  8640 species is 0:1:0,4:2,4:3,5:1,3,5
family= 2 3 1 0 0 0 new D6h genus #   256 with  8640 species is 0:1:0,4:2,4:3,5:2,3,5
family= 2 3 1 0 0 0 new D6h genus #   257 with  4320 species is 0:1:0,4:2,5:2,5:1,3,4
family= 2 3 1 0 0 0 new D6h genus #   258 with  8640 species is 0:1:0,4:2,5:3,4:1,2,3
family= 2 3 1 0 0 0 new D6h genus #   259 with  8640 species is 0:1:0,4:2,5:3,4:1,2,5
family= 2 3 1 0 0 0 new D6h genus #   260 with  8640 species is 0:1:0,4:2,5:3,4:1,3,5
family= 2 3 1 0 0 0 new D6h genus #   261 with  8640 species is 0:1:0,4:2,5:3,4:2,3,5
family= 2 3 1 0 0 0 new D6h genus #   262 with  8640 species is 0:1:0,4:2,5:3,5:1,2,3
family= 2 3 1 0 0 0 new D6h genus #   263 with  8640 species is 0:1:0,4:2,5:3,5:1,2,4
family= 2 3 1 0 0 0 new D6h genus #   264 with  8640 species is 0:1:0,4:2,5:3,5:1,3,4
family= 2 3 1 0 0 0 new D6h genus #   265 with  8640 species is 0:1:0,4:2,5:3,5:2,3,4
family= 2 3 1 0 0 0 new D6h genus #   266 with  8640 species is 0:1:0,4:2,5:4,5:1,2,3
family= 2 3 1 0 0 0 new D6h genus #   267 with  8640 species is 0:1:0,4:3,4:3,5:1,2,5
family= 2 3 1 0 0 0 new D6h genus #   268 with  4320 species is 0:1:0,4:3,5:3,5:1,2,4
family= 2 3 1 0 0 0 new D6h genus #   269 with  8640 species is 0:1:0,4:3,5:4,5:1,2,3
family= 2 3 1 0 0 0 new D6h genus #   270 with  8640 species is 0:1:0,5:1,2:2,3:3,4,5
family= 2 3 1 0 0 0 new D6h genus #   271 with  8640 species is 0:1:0,5:1,2:2,4:3,4,5
family= 2 3 1 0 0 0 new D6h genus #   272 with  8640 species is 0:1:0,5:1,2:3,4:2,3,4
family= 2 3 1 0 0 0 new D6h genus #   273 with  8640 species is 0:1:0,5:1,2:3,4:2,3,5
family= 2 3 1 0 0 0 new D6h genus #   274 with  4320 species is 0:1:0,5:2,3:2,3:1,4,5
family= 2 3 1 0 0 0 new D6h genus #   275 with  8640 species is 0:1:0,5:2,3:2,4:1,3,4
family= 2 3 1 0 0 0 new D6h genus #   276 with  8640 species is 0:1:0,5:2,3:2,4:1,3,5
family= 2 3 1 0 0 0 new D6h genus #   277 with  8640 species is 0:1:0,5:2,3:2,4:1,4,5
family= 2 3 1 0 0 0 new D6h genus #   278 with  8640 species is 0:1:0,5:2,3:2,4:3,4,5
family= 2 3 1 0 0 0 new D6h genus #   279 with  8640 species is 0:1:0,5:2,3:2,5:1,3,4
family= 2 3 1 0 0 0 new D6h genus #   280 with  8640 species is 0:1:0,5:2,3:3,4:1,2,4
family= 2 3 1 0 0 0 new D6h genus #   281 with  8640 species is 0:1:0,5:2,3:3,4:1,2,5
family= 2 3 1 0 0 0 new D6h genus #   282 with  8640 species is 0:1:0,5:2,3:3,4:1,4,5
family= 2 3 1 0 0 0 new D6h genus #   283 with  8640 species is 0:1:0,5:2,3:3,4:2,4,5
family= 2 3 1 0 0 0 new D6h genus #   284 with  8640 species is 0:1:0,5:2,3:3,5:1,2,4
family= 2 3 1 0 0 0 new D6h genus #   285 with  8640 species is 0:1:0,5:2,3:4,5:1,2,3
family= 2 3 1 0 0 0 new D6h genus #   286 with  8640 species is 0:1:0,5:2,3:4,5:1,2,4
family= 2 3 1 0 0 0 new D6h genus #   287 with  8640 species is 0:1:0,5:2,3:4,5:1,3,4
family= 2 3 1 0 0 0 new D6h genus #   288 with  8640 species is 0:1:0,5:2,3:4,5:2,3,4
family= 2 3 1 0 0 0 new D6h genus #   289 with  4320 species is 0:1:0,5:2,4:2,4:1,3,5
family= 2 3 1 0 0 0 new D6h genus #   290 with  8640 species is 0:1:0,5:2,4:2,5:1,3,4
family= 2 3 1 0 0 0 new D6h genus #   291 with  8640 species is 0:1:0,5:2,4:3,4:1,2,3
family= 2 3 1 0 0 0 new D6h genus #   292 with  8640 species is 0:1:0,5:2,4:3,4:1,2,5
family= 2 3 1 0 0 0 new D6h genus #   293 with  8640 species is 0:1:0,5:2,4:3,4:1,3,5
family= 2 3 1 0 0 0 new D6h genus #   294 with  8640 species is 0:1:0,5:2,4:3,4:2,3,5
family= 2 3 1 0 0 0 new D6h genus #   295 with  8640 species is 0:1:0,5:2,4:3,5:1,2,3
family= 2 3 1 0 0 0 new D6h genus #   296 with  8640 species is 0:1:0,5:2,4:3,5:1,2,4
family= 2 3 1 0 0 0 new D6h genus #   297 with  8640 species is 0:1:0,5:2,4:3,5:1,3,4
family= 2 3 1 0 0 0 new D6h genus #   298 with  8640 species is 0:1:0,5:2,4:3,5:2,3,4
family= 2 3 1 0 0 0 new D6h genus #   299 with  8640 species is 0:1:0,5:2,4:4,5:1,2,3
family= 2 3 1 0 0 0 new D6h genus #   300 with  8640 species is 0:1:0,5:2,5:3,4:1,2,3
family= 2 3 1 0 0 0 new D6h genus #   301 with  8640 species is 0:1:0,5:2,5:3,4:1,2,4
family= 2 3 1 0 0 0 new D6h genus #   302 with  8640 species is 0:1:0,5:2,5:3,4:1,3,4
family= 2 3 1 0 0 0 new D6h genus #   303 with  8640 species is 0:1:0,5:2,5:3,4:2,3,4
family= 2 3 1 0 0 0 new D6h genus #   304 with  4320 species is 0:1:0,5:3,4:3,4:1,2,5
family= 2 3 1 0 0 0 new D6h genus #   305 with  8640 species is 0:1:0,5:3,4:3,5:1,2,4
family= 2 3 1 0 0 0 new D6h genus #   306 with  8640 species is 0:1:0,5:3,4:4,5:1,2,3
family= 2 3 1 0 0 0 new D6h genus #   307 with  4320 species is 0:1:2,3:2,3:4,5:0,1,4
family= 2 3 1 0 0 0 new D6h genus #   308 with  4320 species is 0:1:2,3:2,3:4,5:0,1,5
family= 2 3 1 0 0 0 new D6h genus #   309 with  4320 species is 0:1:2,3:2,3:4,5:0,4,5
family= 2 3 1 0 0 0 new D6h genus #   310 with  4320 species is 0:1:2,3:2,3:4,5:1,4,5
family= 2 3 1 0 0 0 new D6h genus #   311 with  8640 species is 0:1:2,3:2,4:3,4:0,1,5
family= 2 3 1 0 0 0 new D6h genus #   312 with  8640 species is 0:1:2,3:2,4:3,5:0,1,4
family= 2 3 1 0 0 0 new D6h genus #   313 with  8640 species is 0:1:2,3:2,4:3,5:0,1,5
family= 2 3 1 0 0 0 new D6h genus #   314 with  8640 species is 0:1:2,3:2,4:3,5:0,4,5
family= 2 3 1 0 0 0 new D6h genus #   315 with  8640 species is 0:1:2,3:2,4:3,5:1,4,5
family= 2 3 1 0 0 0 new D6h genus #   316 with  8640 species is 0:1:2,3:2,4:4,5:0,1,3
family= 2 3 1 0 0 0 new D6h genus #   317 with  8640 species is 0:1:2,3:2,4:4,5:0,1,5
family= 2 3 1 0 0 0 new D6h genus #   318 with  8640 species is 0:1:2,3:2,4:4,5:0,3,5
family= 2 3 1 0 0 0 new D6h genus #   319 with  8640 species is 0:1:2,3:2,4:4,5:1,3,5
family= 2 3 1 0 0 0 new D6h genus #   320 with  8640 species is 0:1:2,3:2,5:3,4:0,1,4
family= 2 3 1 0 0 0 new D6h genus #   321 with  8640 species is 0:1:2,3:2,5:3,4:0,1,5
family= 2 3 1 0 0 0 new D6h genus #   322 with  8640 species is 0:1:2,3:2,5:3,4:0,4,5
family= 2 3 1 0 0 0 new D6h genus #   323 with  8640 species is 0:1:2,3:2,5:3,4:1,4,5
family= 2 3 1 0 0 0 new D6h genus #   324 with  8640 species is 0:1:2,3:2,5:3,5:0,1,4
family= 2 3 1 0 0 0 new D6h genus #   325 with  8640 species is 0:1:2,3:2,5:4,5:0,1,3
family= 2 3 1 0 0 0 new D6h genus #   326 with  8640 species is 0:1:2,3:2,5:4,5:0,3,4
family= 2 3 1 0 0 0 new D6h genus #   327 with  8640 species is 0:1:2,3:3,4:4,5:0,1,2
family= 2 3 1 0 0 0 new D6h genus #   328 with  8640 species is 0:1:2,3:3,4:4,5:0,2,5
family= 2 3 1 0 0 0 new D6h genus #   329 with  4320 species is 0:1:2,4:2,4:3,5:0,1,3
family= 2 3 1 0 0 0 new D6h genus #   330 with  4320 species is 0:1:2,4:2,4:3,5:0,1,5
family= 2 3 1 0 0 0 new D6h genus #   331 with  4320 species is 0:1:2,4:2,4:3,5:0,3,5
family= 2 3 1 0 0 0 new D6h genus #   332 with  4320 species is 0:1:2,4:2,4:3,5:1,3,5
family= 2 3 1 0 0 0 new D6h genus #   333 with  8640 species is 0:1:2,4:2,5:3,4:0,1,3
family= 2 3 1 0 0 0 new D6h genus #   334 with  8640 species is 0:1:2,4:2,5:3,4:0,1,5
family= 2 3 1 0 0 0 new D6h genus #   335 with  8640 species is 0:1:2,4:2,5:3,4:0,3,5
family= 2 3 1 0 0 0 new D6h genus #   336 with  8640 species is 0:1:2,4:2,5:3,4:1,3,5
family= 2 3 1 0 0 0 new D6h genus #   337 with  8640 species is 0:1:2,4:2,5:3,5:0,1,3
family= 2 3 1 0 0 0 new D6h genus #   338 with  8640 species is 0:1:2,4:2,5:3,5:0,3,4
family= 2 3 1 0 0 0 new D6h genus #   339 with  8640 species is 0:1:2,4:3,4:3,5:0,1,2
family= 2 3 1 0 0 0 new D6h genus #   340 with  8640 species is 0:1:2,4:3,4:3,5:0,2,5
family= 2 3 1 0 0 0 new D6h genus #   341 with  4320 species is 0:1:2,5:2,5:3,4:0,1,3
family= 2 3 1 0 0 0 new D6h genus #   342 with  4320 species is 0:1:2,5:2,5:3,4:0,3,4
family= 2 3 1 0 0 0 new D6h genus #   343 with  4320 species is 0:1:2,5:3,4:3,4:0,1,2
family= 2 3 1 0 0 0 new D6h genus #   344 with  4320 species is 0:1:2,5:3,4:3,4:0,2,5
family= 2 3 1 0 0 0 new D6h genus #   345 with  8640 species is 0:2:0,1:1,2:3,4:3,4,5
family= 2 3 1 0 0 0 new D6h genus #   346 with  4320 species is 0:2:0,1:1,2:3,5:3,4,5
family= 2 3 1 0 0 0 new D6h genus #   347 with  8640 species is 0:2:0,1:1,3:2,4:3,4,5
family= 2 3 1 0 0 0 new D6h genus #   348 with  8640 species is 0:2:0,1:1,3:2,5:3,4,5
family= 2 3 1 0 0 0 new D6h genus #   349 with  8640 species is 0:2:0,1:1,3:3,4:2,4,5
family= 2 3 1 0 0 0 new D6h genus #   350 with  8640 species is 0:2:0,1:1,3:3,5:2,4,5
family= 2 3 1 0 0 0 new D6h genus #   351 with  8640 species is 0:2:0,1:1,3:4,5:2,3,4
family= 2 3 1 0 0 0 new D6h genus #   352 with  8640 species is 0:2:0,1:1,3:4,5:2,3,5
family= 2 3 1 0 0 0 new D6h genus #   353 with  8640 species is 0:2:0,1:1,3:4,5:2,4,5
family= 2 3 1 0 0 0 new D6h genus #   354 with  8640 species is 0:2:0,1:1,3:4,5:3,4,5
family= 2 3 1 0 0 0 new D6h genus #   355 with  8640 species is 0:2:0,1:1,4:2,3:3,4,5
family= 2 3 1 0 0 0 new D6h genus #   356 with  8640 species is 0:2:0,1:1,4:2,5:3,4,5
family= 2 3 1 0 0 0 new D6h genus #   357 with  8640 species is 0:2:0,1:1,4:3,4:2,3,5
family= 2 3 1 0 0 0 new D6h genus #   358 with  8640 species is 0:2:0,1:1,4:3,5:2,3,4
family= 2 3 1 0 0 0 new D6h genus #   359 with  8640 species is 0:2:0,1:1,4:3,5:2,3,5
family= 2 3 1 0 0 0 new D6h genus #   360 with  8640 species is 0:2:0,1:1,4:3,5:2,4,5
family= 2 3 1 0 0 0 new D6h genus #   361 with  8640 species is 0:2:0,1:1,4:3,5:3,4,5
family= 2 3 1 0 0 0 new D6h genus #   362 with  8640 species is 0:2:0,1:1,4:4,5:2,3,5
family= 2 3 1 0 0 0 new D6h genus #   363 with  8640 species is 0:2:0,1:1,5:2,3:3,4,5
family= 2 3 1 0 0 0 new D6h genus #   364 with  8640 species is 0:2:0,1:1,5:2,4:3,4,5
family= 2 3 1 0 0 0 new D6h genus #   365 with  8640 species is 0:2:0,1:1,5:3,4:2,3,4
family= 2 3 1 0 0 0 new D6h genus #   366 with  8640 species is 0:2:0,1:1,5:3,4:2,3,5
family= 2 3 1 0 0 0 new D6h genus #   367 with  8640 species is 0:2:0,1:1,5:3,4:2,4,5
family= 2 3 1 0 0 0 new D6h genus #   368 with  8640 species is 0:2:0,1:1,5:3,4:3,4,5
family= 2 3 1 0 0 0 new D6h genus #   369 with  8640 species is 0:2:0,1:1,5:3,5:2,3,4
family= 2 3 1 0 0 0 new D6h genus #   370 with  8640 species is 0:2:0,1:1,5:4,5:2,3,4
family= 2 3 1 0 0 0 new D6h genus #   371 with  8640 species is 0:2:0,1:2,3:3,4:1,4,5
family= 2 3 1 0 0 0 new D6h genus #   372 with  8640 species is 0:2:0,1:2,3:3,5:1,4,5
family= 2 3 1 0 0 0 new D6h genus #   373 with  8640 species is 0:2:0,1:2,3:4,5:1,3,4
family= 2 3 1 0 0 0 new D6h genus #   374 with  8640 species is 0:2:0,1:2,3:4,5:1,3,5
family= 2 3 1 0 0 0 new D6h genus #   375 with  8640 species is 0:2:0,1:2,3:4,5:1,4,5
family= 2 3 1 0 0 0 new D6h genus #   376 with  8640 species is 0:2:0,1:2,3:4,5:3,4,5
family= 2 3 1 0 0 0 new D6h genus #   377 with  8640 species is 0:2:0,1:2,4:3,4:1,3,5
family= 2 3 1 0 0 0 new D6h genus #   378 with  8640 species is 0:2:0,1:2,4:3,5:1,3,4
family= 2 3 1 0 0 0 new D6h genus #   379 with  8640 species is 0:2:0,1:2,4:3,5:1,3,5
family= 2 3 1 0 0 0 new D6h genus #   380 with  8640 species is 0:2:0,1:2,4:3,5:1,4,5
family= 2 3 1 0 0 0 new D6h genus #   381 with  8640 species is 0:2:0,1:2,4:3,5:3,4,5
family= 2 3 1 0 0 0 new D6h genus #   382 with  8640 species is 0:2:0,1:2,4:4,5:1,3,5
family= 2 3 1 0 0 0 new D6h genus #   383 with  8640 species is 0:2:0,1:2,5:3,4:1,3,4
family= 2 3 1 0 0 0 new D6h genus #   384 with  8640 species is 0:2:0,1:2,5:3,4:1,3,5
family= 2 3 1 0 0 0 new D6h genus #   385 with  8640 species is 0:2:0,1:2,5:3,4:1,4,5
family= 2 3 1 0 0 0 new D6h genus #   386 with  8640 species is 0:2:0,1:2,5:3,4:3,4,5
family= 2 3 1 0 0 0 new D6h genus #   387 with  8640 species is 0:2:0,1:2,5:3,5:1,3,4
family= 2 3 1 0 0 0 new D6h genus #   388 with  8640 species is 0:2:0,1:2,5:4,5:1,3,4
family= 2 3 1 0 0 0 new D6h genus #   389 with  4320 species is 0:2:0,1:3,4:3,4:1,2,5
family= 2 3 1 0 0 0 new D6h genus #   390 with  8640 species is 0:2:0,1:3,4:3,5:1,2,4
family= 2 3 1 0 0 0 new D6h genus #   391 with  8640 species is 0:2:0,1:3,4:3,5:1,2,5
family= 2 3 1 0 0 0 new D6h genus #   392 with  8640 species is 0:2:0,1:3,4:3,5:1,4,5
family= 2 3 1 0 0 0 new D6h genus #   393 with  8640 species is 0:2:0,1:3,4:3,5:2,4,5
family= 2 3 1 0 0 0 new D6h genus #   394 with  8640 species is 0:2:0,1:3,4:4,5:1,2,3
family= 2 3 1 0 0 0 new D6h genus #   395 with  8640 species is 0:2:0,1:3,4:4,5:1,2,5
family= 2 3 1 0 0 0 new D6h genus #   396 with  8640 species is 0:2:0,1:3,4:4,5:1,3,5
family= 2 3 1 0 0 0 new D6h genus #   397 with  8640 species is 0:2:0,1:3,4:4,5:2,3,5
family= 2 3 1 0 0 0 new D6h genus #   398 with  4320 species is 0:2:0,1:3,5:3,5:1,2,4
family= 2 3 1 0 0 0 new D6h genus #   399 with  8640 species is 0:2:0,1:3,5:4,5:1,2,3
family= 2 3 1 0 0 0 new D6h genus #   400 with  8640 species is 0:2:0,1:3,5:4,5:1,2,4
family= 2 3 1 0 0 0 new D6h genus #   401 with  8640 species is 0:2:0,1:3,5:4,5:1,3,4
family= 2 3 1 0 0 0 new D6h genus #   402 with  8640 species is 0:2:0,1:3,5:4,5:2,3,4
family= 2 3 1 0 0 0 new D6h genus #   403 with  4320 species is 0:2:0,1:4,5:4,5:1,2,3
family= 2 3 1 0 0 0 new D6h genus #   404 with  8640 species is 0:2:0,2:1,3:1,4:3,4,5
family= 2 3 1 0 0 0 new D6h genus #   405 with  4320 species is 0:2:0,2:1,3:1,5:3,4,5
family= 2 3 1 0 0 0 new D6h genus #   406 with  8640 species is 0:2:0,2:1,3:3,4:1,4,5
family= 2 3 1 0 0 0 new D6h genus #   407 with  8640 species is 0:2:0,2:1,3:3,5:1,4,5
family= 2 3 1 0 0 0 new D6h genus #   408 with  8640 species is 0:2:0,2:1,3:4,5:1,3,4
family= 2 3 1 0 0 0 new D6h genus #   409 with  8640 species is 0:2:0,2:1,3:4,5:1,3,5
family= 2 3 1 0 0 0 new D6h genus #   410 with  8640 species is 0:2:0,2:1,3:4,5:1,4,5
family= 2 3 1 0 0 0 new D6h genus #   411 with  8640 species is 0:2:0,2:1,3:4,5:3,4,5
family= 2 3 1 0 0 0 new D6h genus #   412 with  8640 species is 0:2:0,2:1,4:3,4:1,3,5
family= 2 3 1 0 0 0 new D6h genus #   413 with  8640 species is 0:2:0,2:1,4:3,5:1,3,4
family= 2 3 1 0 0 0 new D6h genus #   414 with  4320 species is 0:2:0,2:1,4:3,5:1,3,5
family= 2 3 1 0 0 0 new D6h genus #   415 with  4320 species is 0:2:0,2:1,4:3,5:3,4,5
family= 2 3 1 0 0 0 new D6h genus #   416 with  8640 species is 0:2:0,2:3,4:3,5:1,4,5
family= 2 3 1 0 0 0 new D6h genus #   417 with  4320 species is 0:2:0,2:3,4:4,5:1,3,5
family= 2 3 1 0 0 0 new D6h genus #   418 with  8640 species is 0:2:0,3:1,3:1,4:2,4,5
family= 2 3 1 0 0 0 new D6h genus #   419 with  8640 species is 0:2:0,3:1,3:1,5:2,4,5
family= 2 3 1 0 0 0 new D6h genus #   420 with  8640 species is 0:2:0,3:1,3:2,4:1,4,5
family= 2 3 1 0 0 0 new D6h genus #   421 with  8640 species is 0:2:0,3:1,3:2,5:1,4,5
family= 2 3 1 0 0 0 new D6h genus #   422 with  8640 species is 0:2:0,3:1,3:4,5:1,2,4
family= 2 3 1 0 0 0 new D6h genus #   423 with  8640 species is 0:2:0,3:1,3:4,5:1,2,5
family= 2 3 1 0 0 0 new D6h genus #   424 with  8640 species is 0:2:0,3:1,3:4,5:1,4,5
family= 2 3 1 0 0 0 new D6h genus #   425 with  8640 species is 0:2:0,3:1,3:4,5:2,4,5
family= 2 3 1 0 0 0 new D6h genus #   426 with  4320 species is 0:2:0,3:1,4:1,4:2,3,5
family= 2 3 1 0 0 0 new D6h genus #   427 with  8640 species is 0:2:0,3:1,4:1,5:2,3,4
family= 2 3 1 0 0 0 new D6h genus #   428 with  8640 species is 0:2:0,3:1,4:1,5:2,3,5
family= 2 3 1 0 0 0 new D6h genus #   429 with  8640 species is 0:2:0,3:1,4:1,5:2,4,5
family= 2 3 1 0 0 0 new D6h genus #   430 with  8640 species is 0:2:0,3:1,4:1,5:3,4,5
family= 2 3 1 0 0 0 new D6h genus #   431 with  8640 species is 0:2:0,3:1,4:2,3:1,4,5
family= 2 3 1 0 0 0 new D6h genus #   432 with  8640 species is 0:2:0,3:1,4:2,4:1,3,5
family= 2 3 1 0 0 0 new D6h genus #   433 with  8640 species is 0:2:0,3:1,4:2,5:1,3,4
family= 2 3 1 0 0 0 new D6h genus #   434 with  4320 species is 0:2:0,3:1,4:2,5:1,3,5
family= 2 3 1 0 0 0 new D6h genus #   435 with  4320 species is 0:2:0,3:1,4:2,5:3,4,5
family= 2 3 1 0 0 0 new D6h genus #   436 with  8640 species is 0:2:0,3:1,4:3,4:1,2,5
family= 2 3 1 0 0 0 new D6h genus #   437 with  8640 species is 0:2:0,3:1,4:3,5:1,2,4
family= 2 3 1 0 0 0 new D6h genus #   438 with  8640 species is 0:2:0,3:1,4:3,5:1,2,5
family= 2 3 1 0 0 0 new D6h genus #   439 with  8640 species is 0:2:0,3:1,4:3,5:1,4,5
family= 2 3 1 0 0 0 new D6h genus #   440 with  8640 species is 0:2:0,3:1,4:3,5:2,4,5
family= 2 3 1 0 0 0 new D6h genus #   441 with  8640 species is 0:2:0,3:1,4:4,5:1,2,3
family= 2 3 1 0 0 0 new D6h genus #   442 with  8640 species is 0:2:0,3:1,4:4,5:1,2,5
family= 2 3 1 0 0 0 new D6h genus #   443 with  8640 species is 0:2:0,3:1,4:4,5:1,3,5
family= 2 3 1 0 0 0 new D6h genus #   444 with  8640 species is 0:2:0,3:1,4:4,5:2,3,5
family= 2 3 1 0 0 0 new D6h genus #   445 with  4320 species is 0:2:0,3:1,5:1,5:2,3,4
family= 2 3 1 0 0 0 new D6h genus #   446 with  8640 species is 0:2:0,3:1,5:2,3:1,4,5
family= 2 3 1 0 0 0 new D6h genus #   447 with  8640 species is 0:2:0,3:1,5:2,4:1,3,4
family= 2 3 1 0 0 0 new D6h genus #   448 with  8640 species is 0:2:0,3:1,5:2,4:1,3,5
family= 2 3 1 0 0 0 new D6h genus #   449 with  8640 species is 0:2:0,3:1,5:2,4:1,4,5
family= 2 3 1 0 0 0 new D6h genus #   450 with  8640 species is 0:2:0,3:1,5:2,4:3,4,5
family= 2 3 1 0 0 0 new D6h genus #   451 with  8640 species is 0:2:0,3:1,5:3,4:1,2,4
family= 2 3 1 0 0 0 new D6h genus #   452 with  8640 species is 0:2:0,3:1,5:3,4:1,2,5
family= 2 3 1 0 0 0 new D6h genus #   453 with  8640 species is 0:2:0,3:1,5:3,4:1,4,5
family= 2 3 1 0 0 0 new D6h genus #   454 with  8640 species is 0:2:0,3:1,5:3,4:2,4,5
family= 2 3 1 0 0 0 new D6h genus #   455 with  8640 species is 0:2:0,3:1,5:3,5:1,2,4
family= 2 3 1 0 0 0 new D6h genus #   456 with  8640 species is 0:2:0,3:1,5:4,5:1,2,3
family= 2 3 1 0 0 0 new D6h genus #   457 with  8640 species is 0:2:0,3:1,5:4,5:1,2,4
family= 2 3 1 0 0 0 new D6h genus #   458 with  8640 species is 0:2:0,3:1,5:4,5:1,3,4
family= 2 3 1 0 0 0 new D6h genus #   459 with  8640 species is 0:2:0,3:1,5:4,5:2,3,4
family= 2 3 1 0 0 0 new D6h genus #   460 with  8640 species is 0:2:0,3:2,3:4,5:1,4,5
family= 2 3 1 0 0 0 new D6h genus #   461 with  8640 species is 0:2:0,3:2,4:3,5:1,4,5
family= 2 3 1 0 0 0 new D6h genus #   462 with  8640 species is 0:2:0,3:2,4:4,5:1,3,5
family= 2 3 1 0 0 0 new D6h genus #   463 with  8640 species is 0:2:0,3:2,5:3,4:1,4,5
family= 2 3 1 0 0 0 new D6h genus #   464 with  8640 species is 0:2:0,3:3,4:4,5:1,2,5
family= 2 3 1 0 0 0 new D6h genus #   465 with  8640 species is 0:2:0,3:3,5:4,5:1,2,4
family= 2 3 1 0 0 0 new D6h genus #   466 with  4320 species is 0:2:0,3:4,5:4,5:1,2,3
family= 2 3 1 0 0 0 new D6h genus #   467 with  4320 species is 0:2:0,4:1,3:1,3:2,4,5
family= 2 3 1 0 0 0 new D6h genus #   468 with  8640 species is 0:2:0,4:1,3:1,4:2,3,5
family= 2 3 1 0 0 0 new D6h genus #   469 with  8640 species is 0:2:0,4:1,3:1,5:2,3,4
family= 2 3 1 0 0 0 new D6h genus #   470 with  8640 species is 0:2:0,4:1,3:1,5:2,3,5
family= 2 3 1 0 0 0 new D6h genus #   471 with  8640 species is 0:2:0,4:1,3:1,5:2,4,5
family= 2 3 1 0 0 0 new D6h genus #   472 with  8640 species is 0:2:0,4:1,3:1,5:3,4,5
family= 2 3 1 0 0 0 new D6h genus #   473 with  8640 species is 0:2:0,4:1,3:2,3:1,4,5
family= 2 3 1 0 0 0 new D6h genus #   474 with  8640 species is 0:2:0,4:1,3:2,4:1,3,5
family= 2 3 1 0 0 0 new D6h genus #   475 with  8640 species is 0:2:0,4:1,3:3,4:1,2,5
family= 2 3 1 0 0 0 new D6h genus #   476 with  8640 species is 0:2:0,4:1,3:3,5:1,2,4
family= 2 3 1 0 0 0 new D6h genus #   477 with  8640 species is 0:2:0,4:1,3:3,5:1,2,5
family= 2 3 1 0 0 0 new D6h genus #   478 with  8640 species is 0:2:0,4:1,3:3,5:1,4,5
family= 2 3 1 0 0 0 new D6h genus #   479 with  8640 species is 0:2:0,4:1,3:3,5:2,4,5
family= 2 3 1 0 0 0 new D6h genus #   480 with  8640 species is 0:2:0,4:1,3:4,5:1,2,3
family= 2 3 1 0 0 0 new D6h genus #   481 with  8640 species is 0:2:0,4:1,3:4,5:1,2,5
family= 2 3 1 0 0 0 new D6h genus #   482 with  8640 species is 0:2:0,4:1,3:4,5:1,3,5
family= 2 3 1 0 0 0 new D6h genus #   483 with  8640 species is 0:2:0,4:1,3:4,5:2,3,5
family= 2 3 1 0 0 0 new D6h genus #   484 with  8640 species is 0:2:0,4:1,4:1,5:2,3,5
family= 2 3 1 0 0 0 new D6h genus #   485 with  8640 species is 0:2:0,4:1,4:2,3:1,3,5
family= 2 3 1 0 0 0 new D6h genus #   486 with  8640 species is 0:2:0,4:1,4:3,5:1,2,3
family= 2 3 1 0 0 0 new D6h genus #   487 with  8640 species is 0:2:0,4:1,4:3,5:1,2,5
family= 2 3 1 0 0 0 new D6h genus #   488 with  8640 species is 0:2:0,4:1,4:3,5:1,3,5
family= 2 3 1 0 0 0 new D6h genus #   489 with  8640 species is 0:2:0,4:1,4:3,5:2,3,5
family= 2 3 1 0 0 0 new D6h genus #   490 with  4320 species is 0:2:0,4:1,5:1,5:2,3,4
family= 2 3 1 0 0 0 new D6h genus #   491 with  8640 species is 0:2:0,4:1,5:2,3:1,3,4
family= 2 3 1 0 0 0 new D6h genus #   492 with  8640 species is 0:2:0,4:1,5:2,3:1,3,5
family= 2 3 1 0 0 0 new D6h genus #   493 with  8640 species is 0:2:0,4:1,5:2,3:1,4,5
family= 2 3 1 0 0 0 new D6h genus #   494 with  8640 species is 0:2:0,4:1,5:2,3:3,4,5
family= 2 3 1 0 0 0 new D6h genus #   495 with  8640 species is 0:2:0,4:1,5:3,4:1,2,3
family= 2 3 1 0 0 0 new D6h genus #   496 with  8640 species is 0:2:0,4:1,5:3,4:1,2,5
family= 2 3 1 0 0 0 new D6h genus #   497 with  8640 species is 0:2:0,4:1,5:3,4:1,3,5
family= 2 3 1 0 0 0 new D6h genus #   498 with  8640 species is 0:2:0,4:1,5:3,4:2,3,5
family= 2 3 1 0 0 0 new D6h genus #   499 with  8640 species is 0:2:0,4:1,5:3,5:1,2,3
family= 2 3 1 0 0 0 new D6h genus #   500 with  8640 species is 0:2:0,4:1,5:3,5:1,2,4
family= 2 3 1 0 0 0 new D6h genus #   501 with  8640 species is 0:2:0,4:1,5:3,5:1,3,4
family= 2 3 1 0 0 0 new D6h genus #   502 with  8640 species is 0:2:0,4:1,5:3,5:2,3,4
family= 2 3 1 0 0 0 new D6h genus #   503 with  8640 species is 0:2:0,4:1,5:4,5:1,2,3
family= 2 3 1 0 0 0 new D6h genus #   504 with  8640 species is 0:2:0,4:2,3:3,5:1,4,5
family= 2 3 1 0 0 0 new D6h genus #   505 with  8640 species is 0:2:0,4:2,3:4,5:1,3,5
family= 2 3 1 0 0 0 new D6h genus #   506 with  4320 species is 0:2:0,4:2,4:3,5:1,3,5
family= 2 3 1 0 0 0 new D6h genus #   507 with  8640 species is 0:2:0,4:3,4:3,5:1,2,5
family= 2 3 1 0 0 0 new D6h genus #   508 with  4320 species is 0:2:0,4:3,5:3,5:1,2,4
family= 2 3 1 0 0 0 new D6h genus #   509 with  8640 species is 0:2:0,4:3,5:4,5:1,2,3
family= 2 3 1 0 0 0 new D6h genus #   510 with  4320 species is 0:2:0,5:1,3:1,3:2,4,5
family= 2 3 1 0 0 0 new D6h genus #   511 with  8640 species is 0:2:0,5:1,3:1,4:2,3,4
family= 2 3 1 0 0 0 new D6h genus #   512 with  8640 species is 0:2:0,5:1,3:1,4:2,3,5
family= 2 3 1 0 0 0 new D6h genus #   513 with  8640 species is 0:2:0,5:1,3:1,4:2,4,5
family= 2 3 1 0 0 0 new D6h genus #   514 with  8640 species is 0:2:0,5:1,3:1,4:3,4,5
family= 2 3 1 0 0 0 new D6h genus #   515 with  8640 species is 0:2:0,5:1,3:1,5:2,3,4
family= 2 3 1 0 0 0 new D6h genus #   516 with  8640 species is 0:2:0,5:1,3:2,3:1,4,5
family= 2 3 1 0 0 0 new D6h genus #   517 with  8640 species is 0:2:0,5:1,3:3,4:1,2,4
family= 2 3 1 0 0 0 new D6h genus #   518 with  8640 species is 0:2:0,5:1,3:3,4:1,2,5
family= 2 3 1 0 0 0 new D6h genus #   519 with  8640 species is 0:2:0,5:1,3:3,4:1,4,5
family= 2 3 1 0 0 0 new D6h genus #   520 with  8640 species is 0:2:0,5:1,3:3,4:2,4,5
family= 2 3 1 0 0 0 new D6h genus #   521 with  8640 species is 0:2:0,5:1,3:3,5:1,2,4
family= 2 3 1 0 0 0 new D6h genus #   522 with  8640 species is 0:2:0,5:1,3:4,5:1,2,3
family= 2 3 1 0 0 0 new D6h genus #   523 with  8640 species is 0:2:0,5:1,3:4,5:1,2,4
family= 2 3 1 0 0 0 new D6h genus #   524 with  8640 species is 0:2:0,5:1,3:4,5:1,3,4
family= 2 3 1 0 0 0 new D6h genus #   525 with  8640 species is 0:2:0,5:1,3:4,5:2,3,4
family= 2 3 1 0 0 0 new D6h genus #   526 with  4320 species is 0:2:0,5:1,4:1,4:2,3,5
family= 2 3 1 0 0 0 new D6h genus #   527 with  8640 species is 0:2:0,5:1,4:1,5:2,3,4
family= 2 3 1 0 0 0 new D6h genus #   528 with  8640 species is 0:2:0,5:1,4:2,3:1,3,4
family= 2 3 1 0 0 0 new D6h genus #   529 with  4320 species is 0:2:0,5:1,4:2,3:1,3,5
family= 2 3 1 0 0 0 new D6h genus #   530 with  4320 species is 0:2:0,5:1,4:2,3:3,4,5
family= 2 3 1 0 0 0 new D6h genus #   531 with  8640 species is 0:2:0,5:1,4:3,4:1,2,3
family= 2 3 1 0 0 0 new D6h genus #   532 with  8640 species is 0:2:0,5:1,4:3,4:1,2,5
family= 2 3 1 0 0 0 new D6h genus #   533 with  8640 species is 0:2:0,5:1,4:3,4:1,3,5
family= 2 3 1 0 0 0 new D6h genus #   534 with  8640 species is 0:2:0,5:1,4:3,4:2,3,5
family= 2 3 1 0 0 0 new D6h genus #   535 with  8640 species is 0:2:0,5:1,4:3,5:1,2,3
family= 2 3 1 0 0 0 new D6h genus #   536 with  8640 species is 0:2:0,5:1,4:3,5:1,2,4
family= 2 3 1 0 0 0 new D6h genus #   537 with  8640 species is 0:2:0,5:1,4:3,5:1,3,4
family= 2 3 1 0 0 0 new D6h genus #   538 with  8640 species is 0:2:0,5:1,4:3,5:2,3,4
family= 2 3 1 0 0 0 new D6h genus #   539 with  8640 species is 0:2:0,5:1,4:4,5:1,2,3
family= 2 3 1 0 0 0 new D6h genus #   540 with  8640 species is 0:2:0,5:1,5:3,4:1,2,3
family= 2 3 1 0 0 0 new D6h genus #   541 with  8640 species is 0:2:0,5:1,5:3,4:1,2,4
family= 2 3 1 0 0 0 new D6h genus #   542 with  8640 species is 0:2:0,5:1,5:3,4:1,3,4
family= 2 3 1 0 0 0 new D6h genus #   543 with  8640 species is 0:2:0,5:1,5:3,4:2,3,4
family= 2 3 1 0 0 0 new D6h genus #   544 with  8640 species is 0:2:0,5:2,3:3,4:1,4,5
family= 2 3 1 0 0 0 new D6h genus #   545 with  4320 species is 0:2:0,5:3,4:3,4:1,2,5
family= 2 3 1 0 0 0 new D6h genus #   546 with  8640 species is 0:2:0,5:3,4:3,5:1,2,4
family= 2 3 1 0 0 0 new D6h genus #   547 with  8640 species is 0:2:0,5:3,4:4,5:1,2,3
family= 2 3 1 0 0 0 new D6h genus #   548 with  4320 species is 0:2:1,3:1,3:4,5:0,2,4
family= 2 3 1 0 0 0 new D6h genus #   549 with  4320 species is 0:2:1,3:1,3:4,5:0,2,5
family= 2 3 1 0 0 0 new D6h genus #   550 with  4320 species is 0:2:1,3:1,3:4,5:0,4,5
family= 2 3 1 0 0 0 new D6h genus #   551 with  4320 species is 0:2:1,3:1,3:4,5:2,4,5
family= 2 3 1 0 0 0 new D6h genus #   552 with  8640 species is 0:2:1,3:1,4:3,4:0,2,5
family= 2 3 1 0 0 0 new D6h genus #   553 with  8640 species is 0:2:1,3:1,4:3,5:0,2,4
family= 2 3 1 0 0 0 new D6h genus #   554 with  8640 species is 0:2:1,3:1,4:3,5:0,2,5
family= 2 3 1 0 0 0 new D6h genus #   555 with  8640 species is 0:2:1,3:1,4:3,5:0,4,5
family= 2 3 1 0 0 0 new D6h genus #   556 with  8640 species is 0:2:1,3:1,4:3,5:2,4,5
family= 2 3 1 0 0 0 new D6h genus #   557 with  8640 species is 0:2:1,3:1,4:4,5:0,2,3
family= 2 3 1 0 0 0 new D6h genus #   558 with  8640 species is 0:2:1,3:1,4:4,5:0,2,5
family= 2 3 1 0 0 0 new D6h genus #   559 with  8640 species is 0:2:1,3:1,4:4,5:0,3,5
family= 2 3 1 0 0 0 new D6h genus #   560 with  8640 species is 0:2:1,3:1,4:4,5:2,3,5
family= 2 3 1 0 0 0 new D6h genus #   561 with  8640 species is 0:2:1,3:1,5:3,4:0,2,4
family= 2 3 1 0 0 0 new D6h genus #   562 with  8640 species is 0:2:1,3:1,5:3,4:0,2,5
family= 2 3 1 0 0 0 new D6h genus #   563 with  8640 species is 0:2:1,3:1,5:3,4:0,4,5
family= 2 3 1 0 0 0 new D6h genus #   564 with  8640 species is 0:2:1,3:1,5:3,4:2,4,5
family= 2 3 1 0 0 0 new D6h genus #   565 with  4320 species is 0:2:1,3:1,5:3,5:0,2,4
family= 2 3 1 0 0 0 new D6h genus #   566 with  8640 species is 0:2:1,3:3,4:4,5:0,1,2
family= 2 3 1 0 0 0 new D6h genus #   567 with  8640 species is 0:2:1,3:3,4:4,5:0,1,5
family= 2 3 1 0 0 0 new D6h genus #   568 with  8640 species is 0:2:1,3:3,4:4,5:0,2,5
family= 2 3 1 0 0 0 new D6h genus #   569 with  8640 species is 0:2:1,3:3,4:4,5:1,2,5
family= 2 3 1 0 0 0 new D6h genus #   570 with  8640 species is 0:2:1,3:3,5:4,5:0,1,2
family= 2 3 1 0 0 0 new D6h genus #   571 with  8640 species is 0:2:1,3:3,5:4,5:0,1,4
family= 2 3 1 0 0 0 new D6h genus #   572 with  8640 species is 0:2:1,3:3,5:4,5:0,2,4
family= 2 3 1 0 0 0 new D6h genus #   573 with  8640 species is 0:2:1,3:3,5:4,5:1,2,4
family= 2 3 1 0 0 0 new D6h genus #   574 with  4320 species is 0:2:1,3:4,5:4,5:0,1,2
family= 2 3 1 0 0 0 new D6h genus #   575 with  4320 species is 0:2:1,3:4,5:4,5:0,1,3
family= 2 3 1 0 0 0 new D6h genus #   576 with  4320 species is 0:2:1,3:4,5:4,5:0,2,3
family= 2 3 1 0 0 0 new D6h genus #   577 with  4320 species is 0:2:1,3:4,5:4,5:1,2,3
family= 2 3 1 0 0 0 new D6h genus #   578 with  4320 species is 0:2:1,4:1,4:3,5:0,2,3
family= 2 3 1 0 0 0 new D6h genus #   579 with  4320 species is 0:2:1,4:1,4:3,5:0,3,5
family= 2 3 1 0 0 0 new D6h genus #   580 with  8640 species is 0:2:1,4:3,4:3,5:0,1,2
family= 2 3 1 0 0 0 new D6h genus #   581 with  8640 species is 0:2:1,4:3,4:3,5:0,1,5
family= 2 3 1 0 0 0 new D6h genus #   582 with  8640 species is 0:2:1,4:3,4:3,5:0,2,5
family= 2 3 1 0 0 0 new D6h genus #   583 with  8640 species is 0:2:1,4:3,4:3,5:1,2,5
family= 2 3 1 0 0 0 new D6h genus #   584 with  2160 species is 0:2:1,4:3,5:3,5:0,1,2
family= 2 3 1 0 0 0 new D6h genus #   585 with  4320 species is 0:2:1,4:3,5:3,5:0,1,4
family= 2 3 1 0 0 0 new D6h genus #   586 with  2160 species is 0:2:1,4:3,5:3,5:0,2,4
family= 2 3 1 0 0 0 new D6h genus #   587 with  4320 species is 0:2:3,4:3,5:4,5:0,1,2
family= 2 3 1 0 0 0 new D6h genus #   588 with  8640 species is 0:3:0,1:1,2:2,4:3,4,5
family= 2 3 1 0 0 0 new D6h genus #   589 with  8640 species is 0:3:0,1:1,2:2,5:3,4,5
family= 2 3 1 0 0 0 new D6h genus #   590 with  8640 species is 0:3:0,1:1,2:3,4:2,4,5
family= 2 3 1 0 0 0 new D6h genus #   591 with  8640 species is 0:3:0,1:1,2:3,5:2,4,5
family= 2 3 1 0 0 0 new D6h genus #   592 with  8640 species is 0:3:0,1:1,2:4,5:2,3,4
family= 2 3 1 0 0 0 new D6h genus #   593 with  8640 species is 0:3:0,1:1,2:4,5:2,3,5
family= 2 3 1 0 0 0 new D6h genus #   594 with  8640 species is 0:3:0,1:1,2:4,5:2,4,5
family= 2 3 1 0 0 0 new D6h genus #   595 with  8640 species is 0:3:0,1:1,2:4,5:3,4,5
family= 2 3 1 0 0 0 new D6h genus #   596 with  8640 species is 0:3:0,1:1,3:2,4:2,4,5
family= 2 3 1 0 0 0 new D6h genus #   597 with  8640 species is 0:3:0,1:1,3:2,5:2,4,5
family= 2 3 1 0 0 0 new D6h genus #   598 with  8640 species is 0:3:0,1:1,3:4,5:2,4,5
family= 2 3 1 0 0 0 new D6h genus #   599 with  8640 species is 0:3:0,1:1,4:2,3:2,4,5
family= 2 3 1 0 0 0 new D6h genus #   600 with  8640 species is 0:3:0,1:1,4:2,4:2,3,5
family= 2 3 1 0 0 0 new D6h genus #   601 with  8640 species is 0:3:0,1:1,4:2,5:2,3,4
family= 2 3 1 0 0 0 new D6h genus #   602 with  8640 species is 0:3:0,1:1,4:2,5:2,3,5
family= 2 3 1 0 0 0 new D6h genus #   603 with  8640 species is 0:3:0,1:1,4:2,5:2,4,5
family= 2 3 1 0 0 0 new D6h genus #   604 with  8640 species is 0:3:0,1:1,4:2,5:3,4,5
family= 2 3 1 0 0 0 new D6h genus #   605 with  8640 species is 0:3:0,1:1,4:3,5:2,4,5
family= 2 3 1 0 0 0 new D6h genus #   606 with  8640 species is 0:3:0,1:1,4:4,5:2,3,5
family= 2 3 1 0 0 0 new D6h genus #   607 with  8640 species is 0:3:0,1:1,5:2,3:2,4,5
family= 2 3 1 0 0 0 new D6h genus #   608 with  8640 species is 0:3:0,1:1,5:2,4:2,3,4
family= 2 3 1 0 0 0 new D6h genus #   609 with  8640 species is 0:3:0,1:1,5:2,4:2,3,5
family= 2 3 1 0 0 0 new D6h genus #   610 with  8640 species is 0:3:0,1:1,5:2,4:2,4,5
family= 2 3 1 0 0 0 new D6h genus #   611 with  8640 species is 0:3:0,1:1,5:2,4:3,4,5
family= 2 3 1 0 0 0 new D6h genus #   612 with  8640 species is 0:3:0,1:1,5:2,5:2,3,4
family= 2 3 1 0 0 0 new D6h genus #   613 with  8640 species is 0:3:0,1:1,5:3,4:2,4,5
family= 2 3 1 0 0 0 new D6h genus #   614 with  8640 species is 0:3:0,1:1,5:4,5:2,3,4
family= 2 3 1 0 0 0 new D6h genus #   615 with  8640 species is 0:3:0,1:2,3:4,5:1,2,4
family= 2 3 1 0 0 0 new D6h genus #   616 with  8640 species is 0:3:0,1:2,3:4,5:1,4,5
family= 2 3 1 0 0 0 new D6h genus #   617 with  4320 species is 0:3:0,1:2,4:2,4:1,3,5
family= 2 3 1 0 0 0 new D6h genus #   618 with  8640 species is 0:3:0,1:2,4:2,5:1,3,4
family= 2 3 1 0 0 0 new D6h genus #   619 with  8640 species is 0:3:0,1:2,4:2,5:1,3,5
family= 2 3 1 0 0 0 new D6h genus #   620 with  8640 species is 0:3:0,1:2,4:2,5:1,4,5
family= 2 3 1 0 0 0 new D6h genus #   621 with  8640 species is 0:3:0,1:2,4:2,5:3,4,5
family= 2 3 1 0 0 0 new D6h genus #   622 with  8640 species is 0:3:0,1:2,4:3,5:1,2,4
family= 2 3 1 0 0 0 new D6h genus #   623 with  8640 species is 0:3:0,1:2,4:3,5:1,2,5
family= 2 3 1 0 0 0 new D6h genus #   624 with  8640 species is 0:3:0,1:2,4:3,5:1,4,5
family= 2 3 1 0 0 0 new D6h genus #   625 with  8640 species is 0:3:0,1:2,4:3,5:2,4,5
family= 2 3 1 0 0 0 new D6h genus #   626 with  8640 species is 0:3:0,1:2,4:4,5:1,2,3
family= 2 3 1 0 0 0 new D6h genus #   627 with  8640 species is 0:3:0,1:2,4:4,5:1,2,5
family= 2 3 1 0 0 0 new D6h genus #   628 with  8640 species is 0:3:0,1:2,4:4,5:1,3,5
family= 2 3 1 0 0 0 new D6h genus #   629 with  8640 species is 0:3:0,1:2,4:4,5:2,3,5
family= 2 3 1 0 0 0 new D6h genus #   630 with  4320 species is 0:3:0,1:2,5:2,5:1,3,4
family= 2 3 1 0 0 0 new D6h genus #   631 with  8640 species is 0:3:0,1:2,5:3,4:1,2,4
family= 2 3 1 0 0 0 new D6h genus #   632 with  8640 species is 0:3:0,1:2,5:3,4:1,2,5
family= 2 3 1 0 0 0 new D6h genus #   633 with  8640 species is 0:3:0,1:2,5:3,5:1,2,4
family= 2 3 1 0 0 0 new D6h genus #   634 with  8640 species is 0:3:0,1:2,5:4,5:1,2,3
family= 2 3 1 0 0 0 new D6h genus #   635 with  8640 species is 0:3:0,1:2,5:4,5:1,2,4
family= 2 3 1 0 0 0 new D6h genus #   636 with  8640 species is 0:3:0,1:2,5:4,5:1,3,4
family= 2 3 1 0 0 0 new D6h genus #   637 with  8640 species is 0:3:0,1:2,5:4,5:2,3,4
family= 2 3 1 0 0 0 new D6h genus #   638 with  8640 species is 0:3:0,1:3,5:4,5:1,2,4
family= 2 3 1 0 0 0 new D6h genus #   639 with  4320 species is 0:3:0,1:4,5:4,5:1,2,3
family= 2 3 1 0 0 0 new D6h genus #   640 with  8640 species is 0:3:0,2:1,2:1,4:3,4,5
family= 2 3 1 0 0 0 new D6h genus #   641 with  8640 species is 0:3:0,2:1,2:1,5:3,4,5
family= 2 3 1 0 0 0 new D6h genus #   642 with  8640 species is 0:3:0,2:1,2:3,5:1,4,5
family= 2 3 1 0 0 0 new D6h genus #   643 with  8640 species is 0:3:0,2:1,2:4,5:1,3,4
family= 2 3 1 0 0 0 new D6h genus #   644 with  8640 species is 0:3:0,2:1,2:4,5:1,3,5
family= 2 3 1 0 0 0 new D6h genus #   645 with  8640 species is 0:3:0,2:1,2:4,5:1,4,5
family= 2 3 1 0 0 0 new D6h genus #   646 with  8640 species is 0:3:0,2:1,2:4,5:3,4,5
family= 2 3 1 0 0 0 new D6h genus #   647 with  8640 species is 0:3:0,2:1,3:1,4:2,4,5
family= 2 3 1 0 0 0 new D6h genus #   648 with  8640 species is 0:3:0,2:1,3:1,5:2,4,5
family= 2 3 1 0 0 0 new D6h genus #   649 with  8640 species is 0:3:0,2:1,3:4,5:1,2,4
family= 2 3 1 0 0 0 new D6h genus #   650 with  8640 species is 0:3:0,2:1,3:4,5:1,4,5
family= 2 3 1 0 0 0 new D6h genus #   651 with  4320 species is 0:3:0,2:1,4:1,4:2,3,5
family= 2 3 1 0 0 0 new D6h genus #   652 with  8640 species is 0:3:0,2:1,4:1,5:2,3,4
family= 2 3 1 0 0 0 new D6h genus #   653 with  8640 species is 0:3:0,2:1,4:1,5:2,3,5
family= 2 3 1 0 0 0 new D6h genus #   654 with  8640 species is 0:3:0,2:1,4:1,5:2,4,5
family= 2 3 1 0 0 0 new D6h genus #   655 with  8640 species is 0:3:0,2:1,4:1,5:3,4,5
family= 2 3 1 0 0 0 new D6h genus #   656 with  8640 species is 0:3:0,2:1,4:2,4:1,3,5
family= 2 3 1 0 0 0 new D6h genus #   657 with  8640 species is 0:3:0,2:1,4:2,5:1,3,4
family= 2 3 1 0 0 0 new D6h genus #   658 with  8640 species is 0:3:0,2:1,4:2,5:1,3,5
family= 2 3 1 0 0 0 new D6h genus #   659 with  8640 species is 0:3:0,2:1,4:2,5:1,4,5
family= 2 3 1 0 0 0 new D6h genus #   660 with  8640 species is 0:3:0,2:1,4:2,5:3,4,5
family= 2 3 1 0 0 0 new D6h genus #   661 with  8640 species is 0:3:0,2:1,4:3,5:1,2,4
family= 2 3 1 0 0 0 new D6h genus #   662 with  8640 species is 0:3:0,2:1,4:3,5:1,2,5
family= 2 3 1 0 0 0 new D6h genus #   663 with  8640 species is 0:3:0,2:1,4:4,5:1,2,3
family= 2 3 1 0 0 0 new D6h genus #   664 with  8640 species is 0:3:0,2:1,4:4,5:1,2,5
family= 2 3 1 0 0 0 new D6h genus #   665 with  8640 species is 0:3:0,2:1,4:4,5:1,3,5
family= 2 3 1 0 0 0 new D6h genus #   666 with  8640 species is 0:3:0,2:1,4:4,5:2,3,5
family= 2 3 1 0 0 0 new D6h genus #   667 with  4320 species is 0:3:0,2:1,5:1,5:2,3,4
family= 2 3 1 0 0 0 new D6h genus #   668 with  8640 species is 0:3:0,2:1,5:2,4:1,3,4
family= 2 3 1 0 0 0 new D6h genus #   669 with  8640 species is 0:3:0,2:1,5:2,4:1,3,5
family= 2 3 1 0 0 0 new D6h genus #   670 with  8640 species is 0:3:0,2:1,5:2,4:1,4,5
family= 2 3 1 0 0 0 new D6h genus #   671 with  8640 species is 0:3:0,2:1,5:2,4:3,4,5
family= 2 3 1 0 0 0 new D6h genus #   672 with  8640 species is 0:3:0,2:1,5:2,5:1,3,4
family= 2 3 1 0 0 0 new D6h genus #   673 with  8640 species is 0:3:0,2:1,5:3,5:1,2,4
family= 2 3 1 0 0 0 new D6h genus #   674 with  8640 species is 0:3:0,2:1,5:4,5:1,2,3
family= 2 3 1 0 0 0 new D6h genus #   675 with  8640 species is 0:3:0,2:1,5:4,5:1,2,4
family= 2 3 1 0 0 0 new D6h genus #   676 with  8640 species is 0:3:0,2:1,5:4,5:1,3,4
family= 2 3 1 0 0 0 new D6h genus #   677 with  8640 species is 0:3:0,2:1,5:4,5:2,3,4
family= 2 3 1 0 0 0 new D6h genus #   678 with  8640 species is 0:3:0,2:2,4:4,5:1,3,5
family= 2 3 1 0 0 0 new D6h genus #   679 with  8640 species is 0:3:0,2:2,5:4,5:1,3,4
family= 2 3 1 0 0 0 new D6h genus #   680 with  4320 species is 0:3:0,2:4,5:4,5:1,2,3
family= 2 3 1 0 0 0 new D6h genus #   681 with  8640 species is 0:3:0,3:1,2:1,4:2,4,5
family= 2 3 1 0 0 0 new D6h genus #   682 with  8640 species is 0:3:0,3:1,2:1,5:2,4,5
family= 2 3 1 0 0 0 new D6h genus #   683 with  8640 species is 0:3:0,3:1,2:4,5:1,2,4
family= 2 3 1 0 0 0 new D6h genus #   684 with  8640 species is 0:3:0,3:1,4:1,5:2,4,5
family= 2 3 1 0 0 0 new D6h genus #   685 with  8640 species is 0:3:0,3:1,4:2,5:1,2,4
family= 2 3 1 0 0 0 new D6h genus #   686 with  8640 species is 0:3:0,3:1,5:2,4:1,2,4
family= 2 3 1 0 0 0 new D6h genus #   687 with  4320 species is 0:3:1,2:1,2:4,5:0,3,4
family= 2 3 1 0 0 0 new D6h genus #   688 with  4320 species is 0:3:1,2:1,2:4,5:0,4,5
family= 2 3 1 0 0 0 new D6h genus #   689 with  8640 species is 0:3:1,2:1,4:2,4:0,3,5
family= 2 3 1 0 0 0 new D6h genus #   690 with  8640 species is 0:3:1,2:1,4:2,5:0,3,4
family= 2 3 1 0 0 0 new D6h genus #   691 with  8640 species is 0:3:1,2:1,4:2,5:0,4,5
family= 2 3 1 0 0 0 new D6h genus #   692 with  8640 species is 0:3:1,2:1,4:4,5:0,2,3
family= 2 3 1 0 0 0 new D6h genus #   693 with  8640 species is 0:3:1,2:1,4:4,5:0,2,5
family= 2 3 1 0 0 0 new D6h genus #   694 with  8640 species is 0:3:1,2:1,5:2,4:0,3,4
family= 2 3 1 0 0 0 new D6h genus #   695 with  8640 species is 0:3:1,2:1,5:2,4:0,4,5
family= 2 3 1 0 0 0 new D6h genus #   696 with  8640 species is 0:3:1,2:1,5:4,5:0,2,3
family= 2 3 1 0 0 0 new D6h genus #   697 with  4320 species is 0:3:1,2:1,5:4,5:0,2,4
family= 2 3 1 0 0 0 new D6h genus #   698 with  4320 species is 0:3:1,2:1,5:4,5:2,3,4
family= 2 3 1 0 0 0 new D6h genus #   699 with  4320 species is 0:3:1,4:1,4:2,5:0,2,3
family= 2 3 1 0 0 0 new D6h genus #   700 with  4320 species is 0:3:1,4:1,4:2,5:0,2,5
family= 2 3 1 0 0 0 new D6h genus #   701 with  8640 species is 0:3:1,4:1,5:2,4:0,2,3
family= 2 3 1 0 0 0 new D6h genus #   702 with  8640 species is 0:3:1,4:1,5:2,4:0,2,5
family= 2 3 1 0 0 0 new D6h genus #   703 with  8640 species is 0:3:1,4:1,5:2,5:0,2,3
family= 2 3 1 0 0 0 new D6h genus #   704 with  4320 species is 0:3:1,4:1,5:2,5:0,2,4
family= 2 3 1 0 0 0 new D6h genus #   705 with  4320 species is 0:3:1,4:1,5:2,5:2,3,4
family= 2 3 1 0 0 0 new D6h genus #   706 with  4320 species is 0:3:1,5:1,5:2,4:0,2,3
family= 2 3 1 0 0 0 new D6h genus #   707 with  2160 species is 0:3:1,5:1,5:2,4:0,2,4
family= 2 3 1 0 0 0 new D6h genus #   708 with  2160 species is 0:3:1,5:1,5:2,4:2,3,4
Nber of genera for this family=  708
 
family= 1 4 1 0 0 0
 
family= 1 4 1 0 0 0 new D6h genus #     1 with  8640 species is 0:0,1:1,2:2,3:4,5:3,4,5
family= 1 4 1 0 0 0 new D6h genus #     2 with  8640 species is 0:0,1:1,2:2,4:3,5:3,4,5
family= 1 4 1 0 0 0 new D6h genus #     3 with  8640 species is 0:0,1:1,2:2,5:3,4:3,4,5
family= 1 4 1 0 0 0 new D6h genus #     4 with  8640 species is 0:0,1:1,2:3,4:3,5:2,4,5
family= 1 4 1 0 0 0 new D6h genus #     5 with  8640 species is 0:0,1:1,2:3,4:4,5:2,3,5
family= 1 4 1 0 0 0 new D6h genus #     6 with  8640 species is 0:0,1:1,2:3,5:4,5:2,3,4
family= 1 4 1 0 0 0 new D6h genus #     7 with  8640 species is 0:0,1:1,3:2,3:4,5:2,4,5
family= 1 4 1 0 0 0 new D6h genus #     8 with  8640 species is 0:0,1:1,3:2,4:2,5:3,4,5
family= 1 4 1 0 0 0 new D6h genus #     9 with  8640 species is 0:0,1:1,3:2,4:3,5:2,4,5
family= 1 4 1 0 0 0 new D6h genus #    10 with  8640 species is 0:0,1:1,3:2,4:4,5:2,3,5
family= 1 4 1 0 0 0 new D6h genus #    11 with  8640 species is 0:0,1:1,3:2,5:3,4:2,4,5
family= 1 4 1 0 0 0 new D6h genus #    12 with  8640 species is 0:0,1:1,3:2,5:4,5:2,3,4
family= 1 4 1 0 0 0 new D6h genus #    13 with  8640 species is 0:0,1:1,4:2,3:2,5:3,4,5
family= 1 4 1 0 0 0 new D6h genus #    14 with  8640 species is 0:0,1:1,4:2,3:3,5:2,4,5
family= 1 4 1 0 0 0 new D6h genus #    15 with  8640 species is 0:0,1:1,4:2,3:4,5:2,3,5
family= 1 4 1 0 0 0 new D6h genus #    16 with  8640 species is 0:0,1:1,4:2,4:3,5:2,3,5
family= 1 4 1 0 0 0 new D6h genus #    17 with  8640 species is 0:0,1:1,4:2,5:3,4:2,3,5
family= 1 4 1 0 0 0 new D6h genus #    18 with  8640 species is 0:0,1:1,4:2,5:3,5:2,3,4
family= 1 4 1 0 0 0 new D6h genus #    19 with  8640 species is 0:0,1:1,5:2,3:2,4:3,4,5
family= 1 4 1 0 0 0 new D6h genus #    20 with  8640 species is 0:0,1:1,5:2,3:3,4:2,4,5
family= 1 4 1 0 0 0 new D6h genus #    21 with  8640 species is 0:0,1:1,5:2,3:4,5:2,3,4
family= 1 4 1 0 0 0 new D6h genus #    22 with  8640 species is 0:0,1:1,5:2,4:3,4:2,3,5
family= 1 4 1 0 0 0 new D6h genus #    23 with  8640 species is 0:0,1:1,5:2,4:3,5:2,3,4
family= 1 4 1 0 0 0 new D6h genus #    24 with  8640 species is 0:0,1:1,5:2,5:3,4:2,3,4
family= 1 4 1 0 0 0 new D6h genus #    25 with  4320 species is 0:0,1:2,3:2,3:4,5:1,4,5
family= 1 4 1 0 0 0 new D6h genus #    26 with  8640 species is 0:0,1:2,3:2,4:3,5:1,4,5
family= 1 4 1 0 0 0 new D6h genus #    27 with  8640 species is 0:0,1:2,3:2,4:4,5:1,3,5
family= 1 4 1 0 0 0 new D6h genus #    28 with  8640 species is 0:0,1:2,3:2,5:3,4:1,4,5
family= 1 4 1 0 0 0 new D6h genus #    29 with  8640 species is 0:0,1:2,3:2,5:4,5:1,3,4
family= 1 4 1 0 0 0 new D6h genus #    30 with  8640 species is 0:0,1:2,3:3,4:4,5:1,2,5
family= 1 4 1 0 0 0 new D6h genus #    31 with  8640 species is 0:0,1:2,3:3,5:4,5:1,2,4
family= 1 4 1 0 0 0 new D6h genus #    32 with  4320 species is 0:0,1:2,3:4,5:4,5:1,2,3
family= 1 4 1 0 0 0 new D6h genus #    33 with  4320 species is 0:0,1:2,4:2,4:3,5:1,3,5
family= 1 4 1 0 0 0 new D6h genus #    34 with  8640 species is 0:0,1:2,4:2,5:3,4:1,3,5
family= 1 4 1 0 0 0 new D6h genus #    35 with  8640 species is 0:0,1:2,4:2,5:3,5:1,3,4
family= 1 4 1 0 0 0 new D6h genus #    36 with  8640 species is 0:0,1:2,4:3,4:3,5:1,2,5
family= 1 4 1 0 0 0 new D6h genus #    37 with  4320 species is 0:0,1:2,4:3,5:3,5:1,2,4
family= 1 4 1 0 0 0 new D6h genus #    38 with  8640 species is 0:0,1:2,4:3,5:4,5:1,2,3
family= 1 4 1 0 0 0 new D6h genus #    39 with  4320 species is 0:0,1:2,5:2,5:3,4:1,3,4
family= 1 4 1 0 0 0 new D6h genus #    40 with  4320 species is 0:0,1:2,5:3,4:3,4:1,2,5
family= 1 4 1 0 0 0 new D6h genus #    41 with  8640 species is 0:0,1:2,5:3,4:3,5:1,2,4
family= 1 4 1 0 0 0 new D6h genus #    42 with  8640 species is 0:0,1:2,5:3,4:4,5:1,2,3
family= 1 4 1 0 0 0 new D6h genus #    43 with  8640 species is 0:0,2:1,2:1,3:4,5:3,4,5
family= 1 4 1 0 0 0 new D6h genus #    44 with  8640 species is 0:0,2:1,2:1,4:3,5:3,4,5
family= 1 4 1 0 0 0 new D6h genus #    45 with  8640 species is 0:0,2:1,2:1,5:3,4:3,4,5
family= 1 4 1 0 0 0 new D6h genus #    46 with  8640 species is 0:0,2:1,2:3,4:3,5:1,4,5
family= 1 4 1 0 0 0 new D6h genus #    47 with  8640 species is 0:0,2:1,2:3,4:4,5:1,3,5
family= 1 4 1 0 0 0 new D6h genus #    48 with  8640 species is 0:0,2:1,2:3,5:4,5:1,3,4
family= 1 4 1 0 0 0 new D6h genus #    49 with  4320 species is 0:0,2:1,3:1,3:4,5:2,4,5
family= 1 4 1 0 0 0 new D6h genus #    50 with  8640 species is 0:0,2:1,3:1,4:2,5:3,4,5
family= 1 4 1 0 0 0 new D6h genus #    51 with  8640 species is 0:0,2:1,3:1,4:3,5:2,4,5
family= 1 4 1 0 0 0 new D6h genus #    52 with  8640 species is 0:0,2:1,3:1,4:4,5:2,3,5
family= 1 4 1 0 0 0 new D6h genus #    53 with  8640 species is 0:0,2:1,3:1,5:2,4:3,4,5
family= 1 4 1 0 0 0 new D6h genus #    54 with  8640 species is 0:0,2:1,3:1,5:3,4:2,4,5
family= 1 4 1 0 0 0 new D6h genus #    55 with  8640 species is 0:0,2:1,3:1,5:4,5:2,3,4
family= 1 4 1 0 0 0 new D6h genus #    56 with  8640 species is 0:0,2:1,3:2,3:4,5:1,4,5
family= 1 4 1 0 0 0 new D6h genus #    57 with  8640 species is 0:0,2:1,3:2,4:3,5:1,4,5
family= 1 4 1 0 0 0 new D6h genus #    58 with  8640 species is 0:0,2:1,3:2,4:4,5:1,3,5
family= 1 4 1 0 0 0 new D6h genus #    59 with  8640 species is 0:0,2:1,3:2,5:3,4:1,4,5
family= 1 4 1 0 0 0 new D6h genus #    60 with  8640 species is 0:0,2:1,3:2,5:4,5:1,3,4
family= 1 4 1 0 0 0 new D6h genus #    61 with  8640 species is 0:0,2:1,3:3,4:4,5:1,2,5
family= 1 4 1 0 0 0 new D6h genus #    62 with  8640 species is 0:0,2:1,3:3,5:4,5:1,2,4
family= 1 4 1 0 0 0 new D6h genus #    63 with  4320 species is 0:0,2:1,3:4,5:4,5:1,2,3
family= 1 4 1 0 0 0 new D6h genus #    64 with  4320 species is 0:0,2:1,4:1,4:3,5:2,3,5
family= 1 4 1 0 0 0 new D6h genus #    65 with  8640 species is 0:0,2:1,4:1,5:2,3:3,4,5
family= 1 4 1 0 0 0 new D6h genus #    66 with  8640 species is 0:0,2:1,4:1,5:3,4:2,3,5
family= 1 4 1 0 0 0 new D6h genus #    67 with  8640 species is 0:0,2:1,4:1,5:3,5:2,3,4
family= 1 4 1 0 0 0 new D6h genus #    68 with  8640 species is 0:0,2:1,4:2,3:3,5:1,4,5
family= 1 4 1 0 0 0 new D6h genus #    69 with  8640 species is 0:0,2:1,4:2,3:4,5:1,3,5
family= 1 4 1 0 0 0 new D6h genus #    70 with  8640 species is 0:0,2:1,4:2,4:3,5:1,3,5
family= 1 4 1 0 0 0 new D6h genus #    71 with  8640 species is 0:0,2:1,4:2,5:3,4:1,3,5
family= 1 4 1 0 0 0 new D6h genus #    72 with  8640 species is 0:0,2:1,4:2,5:3,5:1,3,4
family= 1 4 1 0 0 0 new D6h genus #    73 with  8640 species is 0:0,2:1,4:3,4:3,5:1,2,5
family= 1 4 1 0 0 0 new D6h genus #    74 with  4320 species is 0:0,2:1,4:3,5:3,5:1,2,4
family= 1 4 1 0 0 0 new D6h genus #    75 with  8640 species is 0:0,2:1,4:3,5:4,5:1,2,3
family= 1 4 1 0 0 0 new D6h genus #    76 with  4320 species is 0:0,2:1,5:1,5:3,4:2,3,4
family= 1 4 1 0 0 0 new D6h genus #    77 with  8640 species is 0:0,2:1,5:2,3:3,4:1,4,5
family= 1 4 1 0 0 0 new D6h genus #    78 with  8640 species is 0:0,2:1,5:2,3:4,5:1,3,4
family= 1 4 1 0 0 0 new D6h genus #    79 with  8640 species is 0:0,2:1,5:2,4:3,4:1,3,5
family= 1 4 1 0 0 0 new D6h genus #    80 with  8640 species is 0:0,2:1,5:2,4:3,5:1,3,4
family= 1 4 1 0 0 0 new D6h genus #    81 with  8640 species is 0:0,2:1,5:2,5:3,4:1,3,4
family= 1 4 1 0 0 0 new D6h genus #    82 with  4320 species is 0:0,2:1,5:3,4:3,4:1,2,5
family= 1 4 1 0 0 0 new D6h genus #    83 with  8640 species is 0:0,2:1,5:3,4:3,5:1,2,4
family= 1 4 1 0 0 0 new D6h genus #    84 with  8640 species is 0:0,2:1,5:3,4:4,5:1,2,3
family= 1 4 1 0 0 0 new D6h genus #    85 with  4320 species is 0:0,3:1,2:1,2:4,5:3,4,5
family= 1 4 1 0 0 0 new D6h genus #    86 with  8640 species is 0:0,3:1,2:1,3:4,5:2,4,5
family= 1 4 1 0 0 0 new D6h genus #    87 with  8640 species is 0:0,3:1,2:1,4:2,5:3,4,5
family= 1 4 1 0 0 0 new D6h genus #    88 with  8640 species is 0:0,3:1,2:1,4:3,5:2,4,5
family= 1 4 1 0 0 0 new D6h genus #    89 with  8640 species is 0:0,3:1,2:1,4:4,5:2,3,5
family= 1 4 1 0 0 0 new D6h genus #    90 with  8640 species is 0:0,3:1,2:1,5:2,4:3,4,5
family= 1 4 1 0 0 0 new D6h genus #    91 with  8640 species is 0:0,3:1,2:1,5:3,4:2,4,5
family= 1 4 1 0 0 0 new D6h genus #    92 with  4320 species is 0:0,3:1,2:1,5:4,5:2,3,4
family= 1 4 1 0 0 0 new D6h genus #    93 with  8640 species is 0:0,3:1,2:2,3:4,5:1,4,5
family= 1 4 1 0 0 0 new D6h genus #    94 with  8640 species is 0:0,3:1,2:2,4:3,5:1,4,5
family= 1 4 1 0 0 0 new D6h genus #    95 with  4320 species is 0:0,3:1,2:2,4:4,5:1,3,5
family= 1 4 1 0 0 0 new D6h genus #    96 with  8640 species is 0:0,3:1,2:2,5:3,4:1,4,5
family= 1 4 1 0 0 0 new D6h genus #    97 with  8640 species is 0:0,3:1,3:1,4:2,5:2,4,5
family= 1 4 1 0 0 0 new D6h genus #    98 with  8640 species is 0:0,3:1,3:1,5:2,4:2,4,5
family= 1 4 1 0 0 0 new D6h genus #    99 with  8640 species is 0:0,3:1,3:2,4:2,5:1,4,5
family= 1 4 1 0 0 0 new D6h genus #   100 with  4320 species is 0:0,3:1,4:1,4:2,5:2,3,5
family= 1 4 1 0 0 0 new D6h genus #   101 with  8640 species is 0:0,3:1,4:1,5:2,3:2,4,5
family= 1 4 1 0 0 0 new D6h genus #   102 with  8640 species is 0:0,3:1,4:1,5:2,4:2,3,5
family= 1 4 1 0 0 0 new D6h genus #   103 with  4320 species is 0:0,3:1,4:1,5:2,5:2,3,4
family= 1 4 1 0 0 0 new D6h genus #   104 with  8640 species is 0:0,3:1,4:2,3:2,5:1,4,5
family= 1 4 1 0 0 0 new D6h genus #   105 with  4320 species is 0:0,3:1,4:2,4:2,5:1,3,5
family= 1 4 1 0 0 0 new D6h genus #   106 with  2160 species is 0:0,3:1,5:1,5:2,4:2,3,4
family= 1 4 1 0 0 0 new D6h genus #   107 with  8640 species is 0:0,3:1,5:2,3:2,4:1,4,5
family= 1 4 1 0 0 0 new D6h genus #   108 with  2160 species is 0:0,3:1,5:2,4:2,4:1,3,5
family= 1 4 1 0 0 0 new D6h genus #   109 with  4320 species is 0:1,2:1,2:3,4:3,5:0,4,5
family= 1 4 1 0 0 0 new D6h genus #   110 with  4320 species is 0:1,2:1,2:3,4:4,5:0,3,5
family= 1 4 1 0 0 0 new D6h genus #   111 with  4320 species is 0:1,2:1,2:3,5:4,5:0,3,4
family= 1 4 1 0 0 0 new D6h genus #   112 with  8640 species is 0:1,2:1,3:2,3:4,5:0,4,5
family= 1 4 1 0 0 0 new D6h genus #   113 with  8640 species is 0:1,2:1,3:2,4:3,5:0,4,5
family= 1 4 1 0 0 0 new D6h genus #   114 with  8640 species is 0:1,2:1,3:2,4:4,5:0,3,5
family= 1 4 1 0 0 0 new D6h genus #   115 with  8640 species is 0:1,2:1,3:2,5:3,4:0,4,5
family= 1 4 1 0 0 0 new D6h genus #   116 with  8640 species is 0:1,2:1,3:2,5:4,5:0,3,4
family= 1 4 1 0 0 0 new D6h genus #   117 with  8640 species is 0:1,2:1,3:3,4:4,5:0,2,5
family= 1 4 1 0 0 0 new D6h genus #   118 with  4320 species is 0:1,2:1,3:3,5:4,5:0,2,4
family= 1 4 1 0 0 0 new D6h genus #   119 with  8640 species is 0:1,2:1,4:2,3:3,5:0,4,5
family= 1 4 1 0 0 0 new D6h genus #   120 with  8640 species is 0:1,2:1,4:2,3:4,5:0,3,5
family= 1 4 1 0 0 0 new D6h genus #   121 with  8640 species is 0:1,2:1,4:2,4:3,5:0,3,5
family= 1 4 1 0 0 0 new D6h genus #   122 with  8640 species is 0:1,2:1,4:2,5:3,4:0,3,5
family= 1 4 1 0 0 0 new D6h genus #   123 with  8640 species is 0:1,2:1,4:2,5:3,5:0,3,4
family= 1 4 1 0 0 0 new D6h genus #   124 with  8640 species is 0:1,2:1,4:3,4:3,5:0,2,5
family= 1 4 1 0 0 0 new D6h genus #   125 with  4320 species is 0:1,2:1,4:3,5:3,5:0,2,4
family= 1 4 1 0 0 0 new D6h genus #   126 with  8640 species is 0:1,2:1,5:2,3:3,4:0,4,5
family= 1 4 1 0 0 0 new D6h genus #   127 with  8640 species is 0:1,2:1,5:2,3:4,5:0,3,4
family= 1 4 1 0 0 0 new D6h genus #   128 with  8640 species is 0:1,2:1,5:2,4:3,4:0,3,5
family= 1 4 1 0 0 0 new D6h genus #   129 with  8640 species is 0:1,2:1,5:2,4:3,5:0,3,4
family= 1 4 1 0 0 0 new D6h genus #   130 with  8640 species is 0:1,2:1,5:2,5:3,4:0,3,4
family= 1 4 1 0 0 0 new D6h genus #   131 with  4320 species is 0:1,2:1,5:3,4:3,4:0,2,5
family= 1 4 1 0 0 0 new D6h genus #   132 with  8640 species is 0:1,2:1,5:3,4:3,5:0,2,4
family= 1 4 1 0 0 0 new D6h genus #   133 with  4320 species is 0:1,2:2,3:3,4:4,5:0,1,5
family= 1 4 1 0 0 0 new D6h genus #   134 with  8640 species is 0:1,2:2,4:3,4:3,5:0,1,5
family= 1 4 1 0 0 0 new D6h genus #   135 with  4320 species is 0:1,2:2,4:3,5:3,5:0,1,4
family= 1 4 1 0 0 0 new D6h genus #   136 with  4320 species is 0:1,2:2,5:3,4:3,4:0,1,5
family= 1 4 1 0 0 0 new D6h genus #   137 with  8640 species is 0:1,2:2,5:3,4:3,5:0,1,4
family= 1 4 1 0 0 0 new D6h genus #   138 with  4320 species is 0:1,3:1,3:2,4:2,5:0,4,5
family= 1 4 1 0 0 0 new D6h genus #   139 with  8640 species is 0:1,3:1,4:2,3:2,5:0,4,5
family= 1 4 1 0 0 0 new D6h genus #   140 with  8640 species is 0:1,3:1,4:2,4:2,5:0,3,5
family= 1 4 1 0 0 0 new D6h genus #   141 with  8640 species is 0:1,3:1,4:2,4:3,5:0,2,5
family= 1 4 1 0 0 0 new D6h genus #   142 with  4320 species is 0:1,3:1,4:2,5:2,5:0,3,4
family= 1 4 1 0 0 0 new D6h genus #   143 with  8640 species is 0:1,3:1,4:2,5:3,4:0,2,5
family= 1 4 1 0 0 0 new D6h genus #   144 with  4320 species is 0:1,3:1,4:2,5:3,5:0,2,4
family= 1 4 1 0 0 0 new D6h genus #   145 with  8640 species is 0:1,3:1,5:2,3:2,4:0,4,5
family= 1 4 1 0 0 0 new D6h genus #   146 with  4320 species is 0:1,3:1,5:2,4:2,4:0,3,5
family= 1 4 1 0 0 0 new D6h genus #   147 with  8640 species is 0:1,3:1,5:2,4:2,5:0,3,4
family= 1 4 1 0 0 0 new D6h genus #   148 with  8640 species is 0:1,3:1,5:2,4:3,4:0,2,5
family= 1 4 1 0 0 0 new D6h genus #   149 with  4320 species is 0:1,3:1,5:2,4:3,5:0,2,4
family= 1 4 1 0 0 0 new D6h genus #   150 with  8640 species is 0:1,3:1,5:2,5:3,4:0,2,4
family= 1 4 1 0 0 0 new D6h genus #   151 with  2160 species is 0:1,3:2,4:2,4:3,5:0,1,5
family= 1 4 1 0 0 0 new D6h genus #   152 with  8640 species is 0:1,3:2,4:2,5:3,4:0,1,5
family= 1 4 1 0 0 0 new D6h genus #   153 with  4320 species is 0:1,3:2,5:2,5:3,4:0,1,4
family= 1 4 1 0 0 0 new D6h genus #   154 with  4320 species is 0:1,4:1,4:2,3:2,5:0,3,5
family= 1 4 1 0 0 0 new D6h genus #   155 with  4320 species is 0:1,4:1,5:2,3:2,3:0,4,5
family= 1 4 1 0 0 0 new D6h genus #   156 with  8640 species is 0:1,4:1,5:2,3:2,4:0,3,5
family= 1 4 1 0 0 0 new D6h genus #   157 with  8640 species is 0:1,4:1,5:2,3:2,5:0,3,4
family= 1 4 1 0 0 0 new D6h genus #   158 with  8640 species is 0:1,4:1,5:2,3:3,4:0,2,5
family= 1 4 1 0 0 0 new D6h genus #   159 with  4320 species is 0:1,4:2,3:2,5:3,4:0,1,5
family= 1 4 1 0 0 0 new D6h genus #   160 with  4320 species is 0:1,5:1,5:2,3:2,4:0,3,4
family= 1 4 1 0 0 0 new D6h genus #   161 with  2160 species is 0:1,5:1,5:2,3:3,4:0,2,4
family= 1 4 1 0 0 0 new D6h genus #   162 with  4320 species is 0:1,5:2,3:2,4:3,4:0,1,5
Nber of genera for this family=  162
 
family= 4 0 2 0 0 0
 
family= 4 0 2 0 0 0 new D6h genus #     1 with  1080 species is 0:0:1:1:2,3,4:2,3,4
family= 4 0 2 0 0 0 new D6h genus #     2 with  2160 species is 0:0:1:1:2,3,4:2,3,5
family= 4 0 2 0 0 0 new D6h genus #     3 with  2160 species is 0:0:1:1:2,3,4:2,4,5
family= 4 0 2 0 0 0 new D6h genus #     4 with  1080 species is 0:0:1:1:2,3,4:3,4,5
family= 4 0 2 0 0 0 new D6h genus #     5 with  1080 species is 0:0:1:1:2,3,5:2,3,5
family= 4 0 2 0 0 0 new D6h genus #     6 with  1080 species is 0:0:1:1:2,3,5:2,4,5
family= 4 0 2 0 0 0 new D6h genus #     7 with  4320 species is 0:0:1:2:1,2,3:3,4,5
family= 4 0 2 0 0 0 new D6h genus #     8 with  4320 species is 0:0:1:2:1,2,4:3,4,5
family= 4 0 2 0 0 0 new D6h genus #     9 with  4320 species is 0:0:1:2:1,2,5:3,4,5
family= 4 0 2 0 0 0 new D6h genus #    10 with  4320 species is 0:0:1:2:1,3,4:2,3,4
family= 4 0 2 0 0 0 new D6h genus #    11 with  4320 species is 0:0:1:2:1,3,4:2,3,5
family= 4 0 2 0 0 0 new D6h genus #    12 with  4320 species is 0:0:1:2:1,3,4:2,4,5
family= 4 0 2 0 0 0 new D6h genus #    13 with  4320 species is 0:0:1:2:1,3,4:3,4,5
family= 4 0 2 0 0 0 new D6h genus #    14 with  4320 species is 0:0:1:2:1,3,5:2,3,4
family= 4 0 2 0 0 0 new D6h genus #    15 with  4320 species is 0:0:1:2:1,3,5:2,3,5
family= 4 0 2 0 0 0 new D6h genus #    16 with  4320 species is 0:0:1:2:1,3,5:2,4,5
family= 4 0 2 0 0 0 new D6h genus #    17 with  4320 species is 0:0:1:2:1,3,5:3,4,5
family= 4 0 2 0 0 0 new D6h genus #    18 with  4320 species is 0:0:1:2:1,4,5:2,3,4
family= 4 0 2 0 0 0 new D6h genus #    19 with  4320 species is 0:0:1:2:1,4,5:2,3,5
family= 4 0 2 0 0 0 new D6h genus #    20 with  4320 species is 0:0:1:2:1,4,5:2,4,5
family= 4 0 2 0 0 0 new D6h genus #    21 with  4320 species is 0:0:1:2:1,4,5:3,4,5
family= 4 0 2 0 0 0 new D6h genus #    22 with  4320 species is 0:0:1:2:2,3,4:3,4,5
family= 4 0 2 0 0 0 new D6h genus #    23 with  4320 species is 0:0:1:2:2,3,5:3,4,5
family= 4 0 2 0 0 0 new D6h genus #    24 with  4320 species is 0:0:1:2:2,4,5:3,4,5
family= 4 0 2 0 0 0 new D6h genus #    25 with  2160 species is 0:0:1:2:3,4,5:3,4,5
family= 4 0 2 0 0 0 new D6h genus #    26 with  4320 species is 0:0:1:3:1,2,3:2,4,5
family= 4 0 2 0 0 0 new D6h genus #    27 with  4320 species is 0:0:1:3:1,2,4:2,3,4
family= 4 0 2 0 0 0 new D6h genus #    28 with  4320 species is 0:0:1:3:1,2,4:2,3,5
family= 4 0 2 0 0 0 new D6h genus #    29 with  4320 species is 0:0:1:3:1,2,4:2,4,5
family= 4 0 2 0 0 0 new D6h genus #    30 with  4320 species is 0:0:1:3:1,2,4:3,4,5
family= 4 0 2 0 0 0 new D6h genus #    31 with  4320 species is 0:0:1:3:1,2,5:2,3,4
family= 4 0 2 0 0 0 new D6h genus #    32 with  4320 species is 0:0:1:3:1,2,5:2,3,5
family= 4 0 2 0 0 0 new D6h genus #    33 with  4320 species is 0:0:1:3:1,2,5:2,4,5
family= 4 0 2 0 0 0 new D6h genus #    34 with  4320 species is 0:0:1:3:1,2,5:3,4,5
family= 4 0 2 0 0 0 new D6h genus #    35 with  4320 species is 0:0:1:3:1,3,4:2,4,5
family= 4 0 2 0 0 0 new D6h genus #    36 with  4320 species is 0:0:1:3:1,3,5:2,4,5
family= 4 0 2 0 0 0 new D6h genus #    37 with  4320 species is 0:0:1:3:1,4,5:2,3,4
family= 4 0 2 0 0 0 new D6h genus #    38 with  4320 species is 0:0:1:3:1,4,5:2,3,5
family= 4 0 2 0 0 0 new D6h genus #    39 with  4320 species is 0:0:1:3:1,4,5:2,4,5
family= 4 0 2 0 0 0 new D6h genus #    40 with  4320 species is 0:0:1:3:1,4,5:3,4,5
family= 4 0 2 0 0 0 new D6h genus #    41 with  4320 species is 0:0:1:3:2,3,4:2,4,5
family= 4 0 2 0 0 0 new D6h genus #    42 with  4320 species is 0:0:1:3:2,3,5:2,4,5
family= 4 0 2 0 0 0 new D6h genus #    43 with  2160 species is 0:0:1:3:2,4,5:2,4,5
family= 4 0 2 0 0 0 new D6h genus #    44 with  4320 species is 0:0:1:3:2,4,5:3,4,5
family= 4 0 2 0 0 0 new D6h genus #    45 with  4320 species is 0:0:1:4:1,2,3:2,3,4
family= 4 0 2 0 0 0 new D6h genus #    46 with  4320 species is 0:0:1:4:1,2,3:2,3,5
family= 4 0 2 0 0 0 new D6h genus #    47 with  4320 species is 0:0:1:4:1,2,3:2,4,5
family= 4 0 2 0 0 0 new D6h genus #    48 with  4320 species is 0:0:1:4:1,2,3:3,4,5
family= 4 0 2 0 0 0 new D6h genus #    49 with  4320 species is 0:0:1:4:1,2,4:2,3,5
family= 4 0 2 0 0 0 new D6h genus #    50 with  4320 species is 0:0:1:4:1,2,5:2,3,4
family= 4 0 2 0 0 0 new D6h genus #    51 with  4320 species is 0:0:1:4:1,2,5:2,3,5
family= 4 0 2 0 0 0 new D6h genus #    52 with  4320 species is 0:0:1:4:1,2,5:2,4,5
family= 4 0 2 0 0 0 new D6h genus #    53 with  4320 species is 0:0:1:4:1,2,5:3,4,5
family= 4 0 2 0 0 0 new D6h genus #    54 with  4320 species is 0:0:1:4:1,3,4:2,3,5
family= 4 0 2 0 0 0 new D6h genus #    55 with  4320 species is 0:0:1:4:1,3,5:2,3,4
family= 4 0 2 0 0 0 new D6h genus #    56 with  4320 species is 0:0:1:4:1,3,5:2,3,5
family= 4 0 2 0 0 0 new D6h genus #    57 with  4320 species is 0:0:1:4:1,3,5:2,4,5
family= 4 0 2 0 0 0 new D6h genus #    58 with  4320 species is 0:0:1:4:1,3,5:3,4,5
family= 4 0 2 0 0 0 new D6h genus #    59 with  4320 species is 0:0:1:4:1,4,5:2,3,5
family= 4 0 2 0 0 0 new D6h genus #    60 with  4320 species is 0:0:1:4:2,3,4:2,3,5
family= 4 0 2 0 0 0 new D6h genus #    61 with  2160 species is 0:0:1:4:2,3,5:2,3,5
family= 4 0 2 0 0 0 new D6h genus #    62 with  4320 species is 0:0:1:4:2,3,5:2,4,5
family= 4 0 2 0 0 0 new D6h genus #    63 with  4320 species is 0:0:1:4:2,3,5:3,4,5
family= 4 0 2 0 0 0 new D6h genus #    64 with  4320 species is 0:0:1:5:1,2,3:2,3,4
family= 4 0 2 0 0 0 new D6h genus #    65 with  4320 species is 0:0:1:5:1,2,3:2,3,5
family= 4 0 2 0 0 0 new D6h genus #    66 with  4320 species is 0:0:1:5:1,2,3:2,4,5
family= 4 0 2 0 0 0 new D6h genus #    67 with  2160 species is 0:0:1:5:1,2,3:3,4,5
family= 4 0 2 0 0 0 new D6h genus #    68 with  4320 species is 0:0:1:5:1,2,4:2,3,4
family= 4 0 2 0 0 0 new D6h genus #    69 with  4320 species is 0:0:1:5:1,2,4:2,3,5
family= 4 0 2 0 0 0 new D6h genus #    70 with  2160 species is 0:0:1:5:1,2,4:2,4,5
family= 4 0 2 0 0 0 new D6h genus #    71 with  4320 species is 0:0:1:5:1,2,5:2,3,4
family= 4 0 2 0 0 0 new D6h genus #    72 with  4320 species is 0:0:1:5:1,3,4:2,3,4
family= 4 0 2 0 0 0 new D6h genus #    73 with  2160 species is 0:0:1:5:1,3,4:2,3,5
family= 4 0 2 0 0 0 new D6h genus #    74 with  2160 species is 0:0:1:5:1,3,5:2,3,4
family= 4 0 2 0 0 0 new D6h genus #    75 with  1080 species is 0:0:1:5:2,3,4:2,3,4
family= 4 0 2 0 0 0 new D6h genus #    76 with  1080 species is 0:0:2:2:1,3,4:1,3,4
family= 4 0 2 0 0 0 new D6h genus #    77 with  2160 species is 0:0:2:2:1,3,4:1,3,5
family= 4 0 2 0 0 0 new D6h genus #    78 with  1080 species is 0:0:2:2:1,3,4:1,4,5
family= 4 0 2 0 0 0 new D6h genus #    79 with  2160 species is 0:0:2:2:1,3,4:3,4,5
family= 4 0 2 0 0 0 new D6h genus #    80 with   540 species is 0:0:2:2:1,3,5:1,3,5
family= 4 0 2 0 0 0 new D6h genus #    81 with  1080 species is 0:0:2:2:1,3,5:3,4,5
family= 4 0 2 0 0 0 new D6h genus #    82 with   540 species is 0:0:2:2:3,4,5:3,4,5
family= 4 0 2 0 0 0 new D6h genus #    83 with  4320 species is 0:0:2:3:1,2,3:1,4,5
family= 4 0 2 0 0 0 new D6h genus #    84 with  4320 species is 0:0:2:3:1,2,4:1,3,4
family= 4 0 2 0 0 0 new D6h genus #    85 with  4320 species is 0:0:2:3:1,2,4:1,3,5
family= 4 0 2 0 0 0 new D6h genus #    86 with  4320 species is 0:0:2:3:1,2,4:1,4,5
family= 4 0 2 0 0 0 new D6h genus #    87 with  4320 species is 0:0:2:3:1,2,4:3,4,5
family= 4 0 2 0 0 0 new D6h genus #    88 with  4320 species is 0:0:2:3:1,2,5:1,3,4
family= 4 0 2 0 0 0 new D6h genus #    89 with  4320 species is 0:0:2:3:1,2,5:1,3,5
family= 4 0 2 0 0 0 new D6h genus #    90 with  4320 species is 0:0:2:3:1,2,5:1,4,5
family= 4 0 2 0 0 0 new D6h genus #    91 with  4320 species is 0:0:2:3:1,2,5:3,4,5
family= 4 0 2 0 0 0 new D6h genus #    92 with  4320 species is 0:0:2:3:1,3,4:1,4,5
family= 4 0 2 0 0 0 new D6h genus #    93 with  4320 species is 0:0:2:3:1,3,4:2,4,5
family= 4 0 2 0 0 0 new D6h genus #    94 with  4320 species is 0:0:2:3:1,3,5:1,4,5
family= 4 0 2 0 0 0 new D6h genus #    95 with  4320 species is 0:0:2:3:1,3,5:2,4,5
family= 4 0 2 0 0 0 new D6h genus #    96 with  2160 species is 0:0:2:3:1,4,5:1,4,5
family= 4 0 2 0 0 0 new D6h genus #    97 with  4320 species is 0:0:2:3:1,4,5:2,3,4
family= 4 0 2 0 0 0 new D6h genus #    98 with  4320 species is 0:0:2:3:1,4,5:2,3,5
family= 4 0 2 0 0 0 new D6h genus #    99 with  4320 species is 0:0:2:3:1,4,5:2,4,5
family= 4 0 2 0 0 0 new D6h genus #   100 with  4320 species is 0:0:2:3:1,4,5:3,4,5
family= 4 0 2 0 0 0 new D6h genus #   101 with  4320 species is 0:0:2:3:2,4,5:3,4,5
family= 4 0 2 0 0 0 new D6h genus #   102 with  4320 species is 0:0:2:4:1,2,3:1,3,4
family= 4 0 2 0 0 0 new D6h genus #   103 with  4320 species is 0:0:2:4:1,2,3:1,3,5
family= 4 0 2 0 0 0 new D6h genus #   104 with  4320 species is 0:0:2:4:1,2,3:1,4,5
family= 4 0 2 0 0 0 new D6h genus #   105 with  2160 species is 0:0:2:4:1,2,3:3,4,5
family= 4 0 2 0 0 0 new D6h genus #   106 with  4320 species is 0:0:2:4:1,2,4:1,3,5
family= 4 0 2 0 0 0 new D6h genus #   107 with  4320 species is 0:0:2:4:1,2,5:1,3,4
family= 4 0 2 0 0 0 new D6h genus #   108 with  4320 species is 0:0:2:4:1,2,5:1,3,5
family= 4 0 2 0 0 0 new D6h genus #   109 with  2160 species is 0:0:2:4:1,2,5:1,4,5
family= 4 0 2 0 0 0 new D6h genus #   110 with  4320 species is 0:0:2:4:1,3,4:1,3,5
family= 4 0 2 0 0 0 new D6h genus #   111 with  2160 species is 0:0:2:4:1,3,4:2,3,5
family= 4 0 2 0 0 0 new D6h genus #   112 with  1080 species is 0:0:2:4:1,3,5:1,3,5
family= 4 0 2 0 0 0 new D6h genus #   113 with  2160 species is 0:0:2:4:1,3,5:2,3,4
family= 4 0 2 0 0 0 new D6h genus #   114 with  1080 species is 0:0:3:3:1,2,4:1,2,4
family= 4 0 2 0 0 0 new D6h genus #   115 with  1080 species is 0:0:3:3:1,2,4:1,2,5
family= 4 0 2 0 0 0 new D6h genus #   116 with  1080 species is 0:0:3:3:1,2,4:1,4,5
family= 4 0 2 0 0 0 new D6h genus #   117 with  1080 species is 0:0:3:3:1,2,4:2,4,5
family= 4 0 2 0 0 0 new D6h genus #   118 with  8640 species is 0:1:2:3:0,1,2:3,4,5
family= 4 0 2 0 0 0 new D6h genus #   119 with  8640 species is 0:1:2:3:0,1,3:2,4,5
family= 4 0 2 0 0 0 new D6h genus #   120 with  8640 species is 0:1:2:3:0,1,4:2,3,4
family= 4 0 2 0 0 0 new D6h genus #   121 with  4320 species is 0:1:2:3:0,1,4:2,3,5
family= 4 0 2 0 0 0 new D6h genus #   122 with  8640 species is 0:1:2:3:0,1,4:2,4,5
family= 4 0 2 0 0 0 new D6h genus #   123 with  8640 species is 0:1:2:3:0,1,4:3,4,5
family= 4 0 2 0 0 0 new D6h genus #   124 with  4320 species is 0:1:2:3:0,1,5:2,3,4
family= 4 0 2 0 0 0 new D6h genus #   125 with  8640 species is 0:1:2:3:0,1,5:2,4,5
family= 4 0 2 0 0 0 new D6h genus #   126 with  8640 species is 0:1:2:3:0,1,5:3,4,5
family= 4 0 2 0 0 0 new D6h genus #   127 with  8640 species is 0:1:2:3:0,2,4:1,3,4
family= 4 0 2 0 0 0 new D6h genus #   128 with  4320 species is 0:1:2:3:0,2,4:1,3,5
family= 4 0 2 0 0 0 new D6h genus #   129 with  8640 species is 0:1:2:3:0,2,4:1,4,5
family= 4 0 2 0 0 0 new D6h genus #   130 with  8640 species is 0:1:2:3:0,2,4:3,4,5
family= 4 0 2 0 0 0 new D6h genus #   131 with  4320 species is 0:1:2:3:0,2,5:1,3,4
family= 4 0 2 0 0 0 new D6h genus #   132 with  8640 species is 0:1:2:3:0,2,5:1,4,5
family= 4 0 2 0 0 0 new D6h genus #   133 with  8640 species is 0:1:2:3:0,2,5:3,4,5
family= 4 0 2 0 0 0 new D6h genus #   134 with  8640 species is 0:1:2:3:0,3,4:1,2,4
family= 4 0 2 0 0 0 new D6h genus #   135 with  8640 species is 0:1:2:3:0,3,4:1,2,5
family= 4 0 2 0 0 0 new D6h genus #   136 with  8640 species is 0:1:2:3:0,3,4:1,4,5
family= 4 0 2 0 0 0 new D6h genus #   137 with  8640 species is 0:1:2:3:0,3,4:2,4,5
family= 4 0 2 0 0 0 new D6h genus #   138 with  8640 species is 0:1:2:3:0,4,5:1,2,4
family= 4 0 2 0 0 0 new D6h genus #   139 with  8640 species is 0:1:2:3:0,4,5:1,2,5
family= 4 0 2 0 0 0 new D6h genus #   140 with  8640 species is 0:1:2:3:0,4,5:1,4,5
family= 4 0 2 0 0 0 new D6h genus #   141 with  8640 species is 0:1:2:3:0,4,5:2,4,5
family= 4 0 2 0 0 0 new D6h genus #   142 with  4320 species is 0:1:2:3:0,4,5:3,4,5
family= 4 0 2 0 0 0 new D6h genus #   143 with  4320 species is 0:1:2:3:1,4,5:2,4,5
family= 4 0 2 0 0 0 new D6h genus #   144 with  4320 species is 0:1:2:4:0,1,2:3,4,5
family= 4 0 2 0 0 0 new D6h genus #   145 with  8640 species is 0:1:2:4:0,1,3:2,3,4
family= 4 0 2 0 0 0 new D6h genus #   146 with  8640 species is 0:1:2:4:0,1,3:2,3,5
family= 4 0 2 0 0 0 new D6h genus #   147 with  8640 species is 0:1:2:4:0,1,3:2,4,5
family= 4 0 2 0 0 0 new D6h genus #   148 with  8640 species is 0:1:2:4:0,1,3:3,4,5
family= 4 0 2 0 0 0 new D6h genus #   149 with  8640 species is 0:1:2:4:0,1,4:2,3,5
family= 4 0 2 0 0 0 new D6h genus #   150 with  8640 species is 0:1:2:4:0,1,5:2,3,4
family= 4 0 2 0 0 0 new D6h genus #   151 with  8640 species is 0:1:2:4:0,1,5:2,3,5
family= 4 0 2 0 0 0 new D6h genus #   152 with  8640 species is 0:1:2:4:0,1,5:2,4,5
family= 4 0 2 0 0 0 new D6h genus #   153 with  8640 species is 0:1:2:4:0,1,5:3,4,5
family= 4 0 2 0 0 0 new D6h genus #   154 with  8640 species is 0:1:2:4:0,2,3:1,3,4
family= 4 0 2 0 0 0 new D6h genus #   155 with  8640 species is 0:1:2:4:0,2,3:1,3,5
family= 4 0 2 0 0 0 new D6h genus #   156 with  8640 species is 0:1:2:4:0,2,3:1,4,5
family= 4 0 2 0 0 0 new D6h genus #   157 with  8640 species is 0:1:2:4:0,2,3:3,4,5
family= 4 0 2 0 0 0 new D6h genus #   158 with  4320 species is 0:1:2:4:0,2,4:1,3,5
family= 4 0 2 0 0 0 new D6h genus #   159 with  8640 species is 0:1:2:4:0,3,4:1,3,5
family= 4 0 2 0 0 0 new D6h genus #   160 with  8640 species is 0:1:2:4:0,3,4:2,3,5
family= 4 0 2 0 0 0 new D6h genus #   161 with  8640 species is 0:1:2:4:0,3,5:1,3,4
family= 4 0 2 0 0 0 new D6h genus #   162 with  8640 species is 0:1:2:4:0,3,5:1,3,5
family= 4 0 2 0 0 0 new D6h genus #   163 with  8640 species is 0:1:2:4:0,3,5:1,4,5
family= 4 0 2 0 0 0 new D6h genus #   164 with  8640 species is 0:1:2:4:0,3,5:2,3,4
family= 4 0 2 0 0 0 new D6h genus #   165 with  4320 species is 0:1:2:4:0,3,5:2,3,5
family= 4 0 2 0 0 0 new D6h genus #   166 with  8640 species is 0:1:2:4:0,3,5:3,4,5
family= 4 0 2 0 0 0 new D6h genus #   167 with  8640 species is 0:1:2:4:0,4,5:1,3,5
family= 4 0 2 0 0 0 new D6h genus #   168 with  4320 species is 0:1:2:4:1,3,5:3,4,5
family= 4 0 2 0 0 0 new D6h genus #   169 with  4320 species is 0:1:3:4:0,1,2:2,3,4
family= 4 0 2 0 0 0 new D6h genus #   170 with  8640 species is 0:1:3:4:0,1,2:2,3,5
family= 4 0 2 0 0 0 new D6h genus #   171 with  8640 species is 0:1:3:4:0,1,2:2,4,5
family= 4 0 2 0 0 0 new D6h genus #   172 with  4320 species is 0:1:3:4:0,1,2:3,4,5
family= 4 0 2 0 0 0 new D6h genus #   173 with  8640 species is 0:1:3:4:0,1,3:2,4,5
family= 4 0 2 0 0 0 new D6h genus #   174 with  4320 species is 0:1:3:4:0,2,3:1,2,4
family= 4 0 2 0 0 0 new D6h genus #   175 with  8640 species is 0:1:3:4:0,2,3:1,2,5
family= 4 0 2 0 0 0 new D6h genus #   176 with  4320 species is 0:1:3:4:0,2,3:1,4,5
family= 4 0 2 0 0 0 new D6h genus #   177 with  8640 species is 0:1:3:4:0,2,3:2,4,5
family= 4 0 2 0 0 0 new D6h genus #   178 with  4320 species is 0:1:3:4:0,2,4:1,2,3
family= 4 0 2 0 0 0 new D6h genus #   179 with  8640 species is 0:1:3:4:0,2,4:1,2,5
family= 4 0 2 0 0 0 new D6h genus #   180 with  2160 species is 0:1:3:4:0,2,4:1,3,5
family= 4 0 2 0 0 0 new D6h genus #   181 with  8640 species is 0:1:3:4:0,2,5:1,2,3
family= 4 0 2 0 0 0 new D6h genus #   182 with  4320 species is 0:1:3:4:0,2,5:1,2,5
family= 4 0 2 0 0 0 new D6h genus #   183 with  4320 species is 0:1:3:4:0,2,5:2,3,5
family= 4 0 2 0 0 0 new D6h genus #   184 with  4320 species is 0:1:3:4:0,2,5:2,4,5
family= 4 0 2 0 0 0 new D6h genus #   185 with  2160 species is 0:1:3:4:0,4,5:1,2,3
Nber of genera for this family=  185
 
family= 3 1 2 0 0 0
 
family= 3 1 2 0 0 0 new D6h genus #     1 with  4320 species is 0:0:1:1,2:2,3,4:3,4,5
family= 3 1 2 0 0 0 new D6h genus #     2 with  4320 species is 0:0:1:1,2:2,3,5:3,4,5
family= 3 1 2 0 0 0 new D6h genus #     3 with  4320 species is 0:0:1:1,2:2,4,5:3,4,5
family= 3 1 2 0 0 0 new D6h genus #     4 with  2160 species is 0:0:1:1,2:3,4,5:3,4,5
family= 3 1 2 0 0 0 new D6h genus #     5 with  4320 species is 0:0:1:1,3:2,3,4:2,4,5
family= 3 1 2 0 0 0 new D6h genus #     6 with  4320 species is 0:0:1:1,3:2,3,5:2,4,5
family= 3 1 2 0 0 0 new D6h genus #     7 with  2160 species is 0:0:1:1,3:2,4,5:2,4,5
family= 3 1 2 0 0 0 new D6h genus #     8 with  4320 species is 0:0:1:1,3:2,4,5:3,4,5
family= 3 1 2 0 0 0 new D6h genus #     9 with  4320 species is 0:0:1:1,4:2,3,4:2,3,5
family= 3 1 2 0 0 0 new D6h genus #    10 with  2160 species is 0:0:1:1,4:2,3,5:2,3,5
family= 3 1 2 0 0 0 new D6h genus #    11 with  4320 species is 0:0:1:1,4:2,3,5:2,4,5
family= 3 1 2 0 0 0 new D6h genus #    12 with  4320 species is 0:0:1:1,4:2,3,5:3,4,5
family= 3 1 2 0 0 0 new D6h genus #    13 with  2160 species is 0:0:1:1,5:2,3,4:2,3,4
family= 3 1 2 0 0 0 new D6h genus #    14 with  4320 species is 0:0:1:1,5:2,3,4:2,3,5
family= 3 1 2 0 0 0 new D6h genus #    15 with  4320 species is 0:0:1:1,5:2,3,4:2,4,5
family= 3 1 2 0 0 0 new D6h genus #    16 with  4320 species is 0:0:1:1,5:2,3,4:3,4,5
family= 3 1 2 0 0 0 new D6h genus #    17 with  4320 species is 0:0:1:2,3:1,2,4:3,4,5
family= 3 1 2 0 0 0 new D6h genus #    18 with  4320 species is 0:0:1:2,3:1,2,5:3,4,5
family= 3 1 2 0 0 0 new D6h genus #    19 with  4320 species is 0:0:1:2,3:1,3,4:2,4,5
family= 3 1 2 0 0 0 new D6h genus #    20 with  4320 species is 0:0:1:2,3:1,3,5:2,4,5
family= 3 1 2 0 0 0 new D6h genus #    21 with  4320 species is 0:0:1:2,3:1,4,5:2,3,4
family= 3 1 2 0 0 0 new D6h genus #    22 with  4320 species is 0:0:1:2,3:1,4,5:2,3,5
family= 3 1 2 0 0 0 new D6h genus #    23 with  4320 species is 0:0:1:2,3:1,4,5:2,4,5
family= 3 1 2 0 0 0 new D6h genus #    24 with  4320 species is 0:0:1:2,3:1,4,5:3,4,5
family= 3 1 2 0 0 0 new D6h genus #    25 with  4320 species is 0:0:1:2,3:2,4,5:3,4,5
family= 3 1 2 0 0 0 new D6h genus #    26 with  4320 species is 0:0:1:2,4:1,2,3:3,4,5
family= 3 1 2 0 0 0 new D6h genus #    27 with  4320 species is 0:0:1:2,4:1,2,5:3,4,5
family= 3 1 2 0 0 0 new D6h genus #    28 with  4320 species is 0:0:1:2,4:1,3,4:2,3,5
family= 3 1 2 0 0 0 new D6h genus #    29 with  4320 species is 0:0:1:2,4:1,3,5:2,3,4
family= 3 1 2 0 0 0 new D6h genus #    30 with  4320 species is 0:0:1:2,4:1,3,5:2,3,5
family= 3 1 2 0 0 0 new D6h genus #    31 with  4320 species is 0:0:1:2,4:1,3,5:2,4,5
family= 3 1 2 0 0 0 new D6h genus #    32 with  4320 species is 0:0:1:2,4:1,3,5:3,4,5
family= 3 1 2 0 0 0 new D6h genus #    33 with  4320 species is 0:0:1:2,4:1,4,5:2,3,5
family= 3 1 2 0 0 0 new D6h genus #    34 with  4320 species is 0:0:1:2,4:2,3,5:3,4,5
family= 3 1 2 0 0 0 new D6h genus #    35 with  4320 species is 0:0:1:2,5:1,2,3:3,4,5
family= 3 1 2 0 0 0 new D6h genus #    36 with  4320 species is 0:0:1:2,5:1,2,4:3,4,5
family= 3 1 2 0 0 0 new D6h genus #    37 with  4320 species is 0:0:1:2,5:1,3,4:2,3,4
family= 3 1 2 0 0 0 new D6h genus #    38 with  4320 species is 0:0:1:2,5:1,3,4:2,3,5
family= 3 1 2 0 0 0 new D6h genus #    39 with  4320 species is 0:0:1:2,5:1,3,4:2,4,5
family= 3 1 2 0 0 0 new D6h genus #    40 with  4320 species is 0:0:1:2,5:1,3,4:3,4,5
family= 3 1 2 0 0 0 new D6h genus #    41 with  4320 species is 0:0:1:2,5:1,3,5:2,3,4
family= 3 1 2 0 0 0 new D6h genus #    42 with  4320 species is 0:0:1:2,5:1,4,5:2,3,4
family= 3 1 2 0 0 0 new D6h genus #    43 with  4320 species is 0:0:1:2,5:2,3,4:3,4,5
family= 3 1 2 0 0 0 new D6h genus #    44 with  4320 species is 0:0:1:3,4:1,2,3:2,4,5
family= 3 1 2 0 0 0 new D6h genus #    45 with  4320 species is 0:0:1:3,4:1,2,4:2,3,5
family= 3 1 2 0 0 0 new D6h genus #    46 with  4320 species is 0:0:1:3,4:1,2,5:2,3,4
family= 3 1 2 0 0 0 new D6h genus #    47 with  4320 species is 0:0:1:3,4:1,2,5:2,3,5
family= 3 1 2 0 0 0 new D6h genus #    48 with  4320 species is 0:0:1:3,4:1,2,5:2,4,5
family= 3 1 2 0 0 0 new D6h genus #    49 with  4320 species is 0:0:1:3,4:1,2,5:3,4,5
family= 3 1 2 0 0 0 new D6h genus #    50 with  4320 species is 0:0:1:3,4:1,3,5:2,4,5
family= 3 1 2 0 0 0 new D6h genus #    51 with  4320 species is 0:0:1:3,4:1,4,5:2,3,5
family= 3 1 2 0 0 0 new D6h genus #    52 with  4320 species is 0:0:1:3,4:2,3,5:2,4,5
family= 3 1 2 0 0 0 new D6h genus #    53 with  4320 species is 0:0:1:3,5:1,2,3:2,4,5
family= 3 1 2 0 0 0 new D6h genus #    54 with  4320 species is 0:0:1:3,5:1,2,4:2,3,4
family= 3 1 2 0 0 0 new D6h genus #    55 with  4320 species is 0:0:1:3,5:1,2,4:2,3,5
family= 3 1 2 0 0 0 new D6h genus #    56 with  4320 species is 0:0:1:3,5:1,2,4:2,4,5
family= 3 1 2 0 0 0 new D6h genus #    57 with  4320 species is 0:0:1:3,5:1,2,4:3,4,5
family= 3 1 2 0 0 0 new D6h genus #    58 with  4320 species is 0:0:1:3,5:1,2,5:2,3,4
family= 3 1 2 0 0 0 new D6h genus #    59 with  4320 species is 0:0:1:3,5:1,3,4:2,4,5
family= 3 1 2 0 0 0 new D6h genus #    60 with  4320 species is 0:0:1:3,5:1,4,5:2,3,4
family= 3 1 2 0 0 0 new D6h genus #    61 with  4320 species is 0:0:1:3,5:2,3,4:2,4,5
family= 3 1 2 0 0 0 new D6h genus #    62 with  4320 species is 0:0:1:4,5:1,2,3:2,3,4
family= 3 1 2 0 0 0 new D6h genus #    63 with  4320 species is 0:0:1:4,5:1,2,3:2,3,5
family= 3 1 2 0 0 0 new D6h genus #    64 with  4320 species is 0:0:1:4,5:1,2,3:2,4,5
family= 3 1 2 0 0 0 new D6h genus #    65 with  4320 species is 0:0:1:4,5:1,2,3:3,4,5
family= 3 1 2 0 0 0 new D6h genus #    66 with  4320 species is 0:0:1:4,5:1,2,4:2,3,5
family= 3 1 2 0 0 0 new D6h genus #    67 with  4320 species is 0:0:1:4,5:1,2,5:2,3,4
family= 3 1 2 0 0 0 new D6h genus #    68 with  4320 species is 0:0:1:4,5:1,3,4:2,3,5
family= 3 1 2 0 0 0 new D6h genus #    69 with  4320 species is 0:0:1:4,5:1,3,5:2,3,4
family= 3 1 2 0 0 0 new D6h genus #    70 with  4320 species is 0:0:1:4,5:2,3,4:2,3,5
family= 3 1 2 0 0 0 new D6h genus #    71 with  4320 species is 0:0:2:1,2:1,3,4:3,4,5
family= 3 1 2 0 0 0 new D6h genus #    72 with  4320 species is 0:0:2:1,2:1,3,5:3,4,5
family= 3 1 2 0 0 0 new D6h genus #    73 with  4320 species is 0:0:2:1,2:1,4,5:3,4,5
family= 3 1 2 0 0 0 new D6h genus #    74 with  2160 species is 0:0:2:1,2:3,4,5:3,4,5
family= 3 1 2 0 0 0 new D6h genus #    75 with  4320 species is 0:0:2:1,3:1,2,4:3,4,5
family= 3 1 2 0 0 0 new D6h genus #    76 with  4320 species is 0:0:2:1,3:1,2,5:3,4,5
family= 3 1 2 0 0 0 new D6h genus #    77 with  4320 species is 0:0:2:1,3:1,3,4:2,4,5
family= 3 1 2 0 0 0 new D6h genus #    78 with  4320 species is 0:0:2:1,3:1,3,5:2,4,5
family= 3 1 2 0 0 0 new D6h genus #    79 with  4320 species is 0:0:2:1,3:1,4,5:2,3,4
family= 3 1 2 0 0 0 new D6h genus #    80 with  4320 species is 0:0:2:1,3:1,4,5:2,3,5
family= 3 1 2 0 0 0 new D6h genus #    81 with  4320 species is 0:0:2:1,3:1,4,5:2,4,5
family= 3 1 2 0 0 0 new D6h genus #    82 with  4320 species is 0:0:2:1,3:1,4,5:3,4,5
family= 3 1 2 0 0 0 new D6h genus #    83 with  4320 species is 0:0:2:1,3:2,4,5:3,4,5
family= 3 1 2 0 0 0 new D6h genus #    84 with  4320 species is 0:0:2:1,4:1,2,3:3,4,5
family= 3 1 2 0 0 0 new D6h genus #    85 with  4320 species is 0:0:2:1,4:1,2,5:3,4,5
family= 3 1 2 0 0 0 new D6h genus #    86 with  4320 species is 0:0:2:1,4:1,3,4:2,3,5
family= 3 1 2 0 0 0 new D6h genus #    87 with  4320 species is 0:0:2:1,4:1,3,5:2,3,4
family= 3 1 2 0 0 0 new D6h genus #    88 with  4320 species is 0:0:2:1,4:1,3,5:2,3,5
family= 3 1 2 0 0 0 new D6h genus #    89 with  4320 species is 0:0:2:1,4:1,3,5:2,4,5
family= 3 1 2 0 0 0 new D6h genus #    90 with  4320 species is 0:0:2:1,4:1,3,5:3,4,5
family= 3 1 2 0 0 0 new D6h genus #    91 with  4320 species is 0:0:2:1,4:1,4,5:2,3,5
family= 3 1 2 0 0 0 new D6h genus #    92 with  4320 species is 0:0:2:1,4:2,3,5:3,4,5
family= 3 1 2 0 0 0 new D6h genus #    93 with  4320 species is 0:0:2:1,5:1,2,3:3,4,5
family= 3 1 2 0 0 0 new D6h genus #    94 with  4320 species is 0:0:2:1,5:1,2,4:3,4,5
family= 3 1 2 0 0 0 new D6h genus #    95 with  4320 species is 0:0:2:1,5:1,3,4:2,3,4
family= 3 1 2 0 0 0 new D6h genus #    96 with  4320 species is 0:0:2:1,5:1,3,4:2,3,5
family= 3 1 2 0 0 0 new D6h genus #    97 with  4320 species is 0:0:2:1,5:1,3,4:2,4,5
family= 3 1 2 0 0 0 new D6h genus #    98 with  4320 species is 0:0:2:1,5:1,3,4:3,4,5
family= 3 1 2 0 0 0 new D6h genus #    99 with  4320 species is 0:0:2:1,5:1,3,5:2,3,4
family= 3 1 2 0 0 0 new D6h genus #   100 with  4320 species is 0:0:2:1,5:1,4,5:2,3,4
family= 3 1 2 0 0 0 new D6h genus #   101 with  4320 species is 0:0:2:1,5:2,3,4:3,4,5
family= 3 1 2 0 0 0 new D6h genus #   102 with  4320 species is 0:0:2:2,3:1,3,4:1,4,5
family= 3 1 2 0 0 0 new D6h genus #   103 with  4320 species is 0:0:2:2,3:1,3,5:1,4,5
family= 3 1 2 0 0 0 new D6h genus #   104 with  2160 species is 0:0:2:2,3:1,4,5:1,4,5
family= 3 1 2 0 0 0 new D6h genus #   105 with  4320 species is 0:0:2:2,3:1,4,5:3,4,5
family= 3 1 2 0 0 0 new D6h genus #   106 with  4320 species is 0:0:2:2,4:1,3,4:1,3,5
family= 3 1 2 0 0 0 new D6h genus #   107 with  2160 species is 0:0:2:2,4:1,3,5:1,3,5
family= 3 1 2 0 0 0 new D6h genus #   108 with  4320 species is 0:0:2:2,4:1,3,5:1,4,5
family= 3 1 2 0 0 0 new D6h genus #   109 with  4320 species is 0:0:2:2,4:1,3,5:3,4,5
family= 3 1 2 0 0 0 new D6h genus #   110 with  2160 species is 0:0:2:2,5:1,3,4:1,3,4
family= 3 1 2 0 0 0 new D6h genus #   111 with  4320 species is 0:0:2:2,5:1,3,4:1,3,5
family= 3 1 2 0 0 0 new D6h genus #   112 with  4320 species is 0:0:2:2,5:1,3,4:1,4,5
family= 3 1 2 0 0 0 new D6h genus #   113 with  4320 species is 0:0:2:2,5:1,3,4:3,4,5
family= 3 1 2 0 0 0 new D6h genus #   114 with  4320 species is 0:0:2:3,4:1,2,3:1,4,5
family= 3 1 2 0 0 0 new D6h genus #   115 with  4320 species is 0:0:2:3,4:1,2,4:1,3,5
family= 3 1 2 0 0 0 new D6h genus #   116 with  4320 species is 0:0:2:3,4:1,2,5:1,3,4
family= 3 1 2 0 0 0 new D6h genus #   117 with  4320 species is 0:0:2:3,4:1,2,5:1,3,5
family= 3 1 2 0 0 0 new D6h genus #   118 with  4320 species is 0:0:2:3,4:1,2,5:1,4,5
family= 3 1 2 0 0 0 new D6h genus #   119 with  4320 species is 0:0:2:3,4:1,2,5:3,4,5
family= 3 1 2 0 0 0 new D6h genus #   120 with  4320 species is 0:0:2:3,4:1,3,5:1,4,5
family= 3 1 2 0 0 0 new D6h genus #   121 with  4320 species is 0:0:2:3,4:1,3,5:2,4,5
family= 3 1 2 0 0 0 new D6h genus #   122 with  4320 species is 0:0:2:3,4:1,4,5:2,3,5
family= 3 1 2 0 0 0 new D6h genus #   123 with  4320 species is 0:0:2:3,5:1,2,3:1,4,5
family= 3 1 2 0 0 0 new D6h genus #   124 with  4320 species is 0:0:2:3,5:1,2,4:1,3,4
family= 3 1 2 0 0 0 new D6h genus #   125 with  4320 species is 0:0:2:3,5:1,2,4:1,3,5
family= 3 1 2 0 0 0 new D6h genus #   126 with  4320 species is 0:0:2:3,5:1,2,4:1,4,5
family= 3 1 2 0 0 0 new D6h genus #   127 with  4320 species is 0:0:2:3,5:1,2,4:3,4,5
family= 3 1 2 0 0 0 new D6h genus #   128 with  4320 species is 0:0:2:3,5:1,2,5:1,3,4
family= 3 1 2 0 0 0 new D6h genus #   129 with  4320 species is 0:0:2:3,5:1,3,4:1,4,5
family= 3 1 2 0 0 0 new D6h genus #   130 with  4320 species is 0:0:2:3,5:1,3,4:2,4,5
family= 3 1 2 0 0 0 new D6h genus #   131 with  4320 species is 0:0:2:3,5:1,4,5:2,3,4
family= 3 1 2 0 0 0 new D6h genus #   132 with  4320 species is 0:0:2:4,5:1,2,3:1,3,4
family= 3 1 2 0 0 0 new D6h genus #   133 with  4320 species is 0:0:2:4,5:1,2,3:1,3,5
family= 3 1 2 0 0 0 new D6h genus #   134 with  4320 species is 0:0:2:4,5:1,2,3:1,4,5
family= 3 1 2 0 0 0 new D6h genus #   135 with  4320 species is 0:0:2:4,5:1,2,3:3,4,5
family= 3 1 2 0 0 0 new D6h genus #   136 with  4320 species is 0:0:2:4,5:1,2,4:1,3,5
family= 3 1 2 0 0 0 new D6h genus #   137 with  4320 species is 0:0:2:4,5:1,2,5:1,3,4
family= 3 1 2 0 0 0 new D6h genus #   138 with  4320 species is 0:0:2:4,5:1,3,4:1,3,5
family= 3 1 2 0 0 0 new D6h genus #   139 with  4320 species is 0:0:2:4,5:1,3,4:2,3,5
family= 3 1 2 0 0 0 new D6h genus #   140 with  4320 species is 0:0:2:4,5:1,3,5:2,3,4
family= 3 1 2 0 0 0 new D6h genus #   141 with  4320 species is 0:0:3:1,2:1,2,4:3,4,5
family= 3 1 2 0 0 0 new D6h genus #   142 with  4320 species is 0:0:3:1,2:1,2,5:3,4,5
family= 3 1 2 0 0 0 new D6h genus #   143 with  4320 species is 0:0:3:1,2:1,3,4:2,4,5
family= 3 1 2 0 0 0 new D6h genus #   144 with  4320 species is 0:0:3:1,2:1,3,5:2,4,5
family= 3 1 2 0 0 0 new D6h genus #   145 with  4320 species is 0:0:3:1,2:1,4,5:2,3,4
family= 3 1 2 0 0 0 new D6h genus #   146 with  4320 species is 0:0:3:1,2:1,4,5:2,3,5
family= 3 1 2 0 0 0 new D6h genus #   147 with  4320 species is 0:0:3:1,2:1,4,5:2,4,5
family= 3 1 2 0 0 0 new D6h genus #   148 with  4320 species is 0:0:3:1,2:1,4,5:3,4,5
family= 3 1 2 0 0 0 new D6h genus #   149 with  4320 species is 0:0:3:1,2:2,4,5:3,4,5
family= 3 1 2 0 0 0 new D6h genus #   150 with  4320 species is 0:0:3:1,3:1,2,4:2,4,5
family= 3 1 2 0 0 0 new D6h genus #   151 with  4320 species is 0:0:3:1,3:1,2,5:2,4,5
family= 3 1 2 0 0 0 new D6h genus #   152 with  4320 species is 0:0:3:1,3:1,4,5:2,4,5
family= 3 1 2 0 0 0 new D6h genus #   153 with  2160 species is 0:0:3:1,3:2,4,5:2,4,5
family= 3 1 2 0 0 0 new D6h genus #   154 with  4320 species is 0:0:3:1,4:1,2,3:2,4,5
family= 3 1 2 0 0 0 new D6h genus #   155 with  4320 species is 0:0:3:1,4:1,2,4:2,3,5
family= 3 1 2 0 0 0 new D6h genus #   156 with  4320 species is 0:0:3:1,4:1,2,5:2,3,4
family= 3 1 2 0 0 0 new D6h genus #   157 with  4320 species is 0:0:3:1,4:1,2,5:2,3,5
family= 3 1 2 0 0 0 new D6h genus #   158 with  4320 species is 0:0:3:1,4:1,2,5:2,4,5
family= 3 1 2 0 0 0 new D6h genus #   159 with  4320 species is 0:0:3:1,4:1,2,5:3,4,5
family= 3 1 2 0 0 0 new D6h genus #   160 with  4320 species is 0:0:3:1,4:1,3,5:2,4,5
family= 3 1 2 0 0 0 new D6h genus #   161 with  4320 species is 0:0:3:1,4:1,4,5:2,3,5
family= 3 1 2 0 0 0 new D6h genus #   162 with  4320 species is 0:0:3:1,4:2,3,5:2,4,5
family= 3 1 2 0 0 0 new D6h genus #   163 with  4320 species is 0:0:3:1,5:1,2,3:2,4,5
family= 3 1 2 0 0 0 new D6h genus #   164 with  4320 species is 0:0:3:1,5:1,2,4:2,3,4
family= 3 1 2 0 0 0 new D6h genus #   165 with  4320 species is 0:0:3:1,5:1,2,4:2,3,5
family= 3 1 2 0 0 0 new D6h genus #   166 with  2160 species is 0:0:3:1,5:1,2,4:2,4,5
family= 3 1 2 0 0 0 new D6h genus #   167 with  4320 species is 0:0:3:1,5:1,2,5:2,3,4
family= 3 1 2 0 0 0 new D6h genus #   168 with  4320 species is 0:0:3:2,3:1,2,4:1,4,5
family= 3 1 2 0 0 0 new D6h genus #   169 with  4320 species is 0:0:3:2,3:1,2,5:1,4,5
family= 3 1 2 0 0 0 new D6h genus #   170 with  2160 species is 0:0:3:2,3:1,4,5:1,4,5
family= 3 1 2 0 0 0 new D6h genus #   171 with  4320 species is 0:0:3:2,3:1,4,5:2,4,5
family= 3 1 2 0 0 0 new D6h genus #   172 with  4320 species is 0:0:3:2,4:1,2,3:1,4,5
family= 3 1 2 0 0 0 new D6h genus #   173 with  4320 species is 0:0:3:2,4:1,2,4:1,3,5
family= 3 1 2 0 0 0 new D6h genus #   174 with  4320 species is 0:0:3:2,4:1,2,5:1,3,4
family= 3 1 2 0 0 0 new D6h genus #   175 with  4320 species is 0:0:3:2,4:1,2,5:1,3,5
family= 3 1 2 0 0 0 new D6h genus #   176 with  2160 species is 0:0:3:2,4:1,2,5:1,4,5
family= 3 1 2 0 0 0 new D6h genus #   177 with  8640 species is 0:1:2:0,1:2,3,4:3,4,5
family= 3 1 2 0 0 0 new D6h genus #   178 with  8640 species is 0:1:2:0,1:2,3,5:3,4,5
family= 3 1 2 0 0 0 new D6h genus #   179 with  8640 species is 0:1:2:0,1:2,4,5:3,4,5
family= 3 1 2 0 0 0 new D6h genus #   180 with  4320 species is 0:1:2:0,1:3,4,5:3,4,5
family= 3 1 2 0 0 0 new D6h genus #   181 with  8640 species is 0:1:2:0,2:1,3,4:3,4,5
family= 3 1 2 0 0 0 new D6h genus #   182 with  4320 species is 0:1:2:0,2:1,3,5:3,4,5
family= 3 1 2 0 0 0 new D6h genus #   183 with  2160 species is 0:1:2:0,2:3,4,5:3,4,5
family= 3 1 2 0 0 0 new D6h genus #   184 with  8640 species is 0:1:2:0,3:1,2,4:3,4,5
family= 3 1 2 0 0 0 new D6h genus #   185 with  8640 species is 0:1:2:0,3:1,2,5:3,4,5
family= 3 1 2 0 0 0 new D6h genus #   186 with  8640 species is 0:1:2:0,3:1,3,4:2,4,5
family= 3 1 2 0 0 0 new D6h genus #   187 with  8640 species is 0:1:2:0,3:1,3,5:2,4,5
family= 3 1 2 0 0 0 new D6h genus #   188 with  8640 species is 0:1:2:0,3:1,4,5:2,3,4
family= 3 1 2 0 0 0 new D6h genus #   189 with  8640 species is 0:1:2:0,3:1,4,5:2,3,5
family= 3 1 2 0 0 0 new D6h genus #   190 with  8640 species is 0:1:2:0,3:1,4,5:2,4,5
family= 3 1 2 0 0 0 new D6h genus #   191 with  8640 species is 0:1:2:0,3:1,4,5:3,4,5
family= 3 1 2 0 0 0 new D6h genus #   192 with  8640 species is 0:1:2:0,3:2,4,5:3,4,5
family= 3 1 2 0 0 0 new D6h genus #   193 with  8640 species is 0:1:2:0,4:1,2,3:3,4,5
family= 3 1 2 0 0 0 new D6h genus #   194 with  8640 species is 0:1:2:0,4:1,2,5:3,4,5
family= 3 1 2 0 0 0 new D6h genus #   195 with  8640 species is 0:1:2:0,4:1,3,4:2,3,5
family= 3 1 2 0 0 0 new D6h genus #   196 with  8640 species is 0:1:2:0,4:1,3,5:2,3,4
family= 3 1 2 0 0 0 new D6h genus #   197 with  8640 species is 0:1:2:0,4:1,3,5:2,3,5
family= 3 1 2 0 0 0 new D6h genus #   198 with  8640 species is 0:1:2:0,4:1,3,5:2,4,5
family= 3 1 2 0 0 0 new D6h genus #   199 with  8640 species is 0:1:2:0,4:1,3,5:3,4,5
family= 3 1 2 0 0 0 new D6h genus #   200 with  8640 species is 0:1:2:0,4:1,4,5:2,3,5
family= 3 1 2 0 0 0 new D6h genus #   201 with  8640 species is 0:1:2:0,4:2,3,5:3,4,5
family= 3 1 2 0 0 0 new D6h genus #   202 with  8640 species is 0:1:2:0,5:1,2,3:3,4,5
family= 3 1 2 0 0 0 new D6h genus #   203 with  8640 species is 0:1:2:0,5:1,2,4:3,4,5
family= 3 1 2 0 0 0 new D6h genus #   204 with  8640 species is 0:1:2:0,5:1,3,4:2,3,4
family= 3 1 2 0 0 0 new D6h genus #   205 with  8640 species is 0:1:2:0,5:1,3,4:2,3,5
family= 3 1 2 0 0 0 new D6h genus #   206 with  8640 species is 0:1:2:0,5:1,3,4:2,4,5
family= 3 1 2 0 0 0 new D6h genus #   207 with  8640 species is 0:1:2:0,5:1,3,4:3,4,5
family= 3 1 2 0 0 0 new D6h genus #   208 with  8640 species is 0:1:2:0,5:1,3,5:2,3,4
family= 3 1 2 0 0 0 new D6h genus #   209 with  8640 species is 0:1:2:0,5:1,4,5:2,3,4
family= 3 1 2 0 0 0 new D6h genus #   210 with  8640 species is 0:1:2:0,5:2,3,4:3,4,5
family= 3 1 2 0 0 0 new D6h genus #   211 with  8640 species is 0:1:2:1,3:0,2,4:3,4,5
family= 3 1 2 0 0 0 new D6h genus #   212 with  8640 species is 0:1:2:1,3:0,2,5:3,4,5
family= 3 1 2 0 0 0 new D6h genus #   213 with  8640 species is 0:1:2:1,3:0,3,4:2,4,5
family= 3 1 2 0 0 0 new D6h genus #   214 with  8640 species is 0:1:2:1,3:0,3,5:2,4,5
family= 3 1 2 0 0 0 new D6h genus #   215 with  8640 species is 0:1:2:1,3:0,4,5:2,3,4
family= 3 1 2 0 0 0 new D6h genus #   216 with  8640 species is 0:1:2:1,3:0,4,5:2,3,5
family= 3 1 2 0 0 0 new D6h genus #   217 with  8640 species is 0:1:2:1,3:0,4,5:2,4,5
family= 3 1 2 0 0 0 new D6h genus #   218 with  8640 species is 0:1:2:1,3:0,4,5:3,4,5
family= 3 1 2 0 0 0 new D6h genus #   219 with  8640 species is 0:1:2:1,3:2,4,5:3,4,5
family= 3 1 2 0 0 0 new D6h genus #   220 with  8640 species is 0:1:2:1,4:0,2,3:3,4,5
family= 3 1 2 0 0 0 new D6h genus #   221 with  8640 species is 0:1:2:1,4:0,3,4:2,3,5
family= 3 1 2 0 0 0 new D6h genus #   222 with  8640 species is 0:1:2:1,4:0,3,5:2,3,4
family= 3 1 2 0 0 0 new D6h genus #   223 with  4320 species is 0:1:2:1,4:0,3,5:2,3,5
family= 3 1 2 0 0 0 new D6h genus #   224 with  8640 species is 0:1:2:1,4:0,3,5:3,4,5
family= 3 1 2 0 0 0 new D6h genus #   225 with  8640 species is 0:1:2:3,4:0,1,2:3,4,5
family= 3 1 2 0 0 0 new D6h genus #   226 with  8640 species is 0:1:2:3,4:0,1,3:2,4,5
family= 3 1 2 0 0 0 new D6h genus #   227 with  8640 species is 0:1:2:3,4:0,1,4:2,3,5
family= 3 1 2 0 0 0 new D6h genus #   228 with  8640 species is 0:1:2:3,4:0,1,5:2,3,4
family= 3 1 2 0 0 0 new D6h genus #   229 with  8640 species is 0:1:2:3,4:0,1,5:2,3,5
family= 3 1 2 0 0 0 new D6h genus #   230 with  8640 species is 0:1:2:3,4:0,1,5:2,4,5
family= 3 1 2 0 0 0 new D6h genus #   231 with  8640 species is 0:1:2:3,4:0,1,5:3,4,5
family= 3 1 2 0 0 0 new D6h genus #   232 with  8640 species is 0:1:2:3,4:0,2,3:1,4,5
family= 3 1 2 0 0 0 new D6h genus #   233 with  8640 species is 0:1:2:3,4:0,2,4:1,3,5
family= 3 1 2 0 0 0 new D6h genus #   234 with  8640 species is 0:1:2:3,4:0,2,5:1,3,4
family= 3 1 2 0 0 0 new D6h genus #   235 with  8640 species is 0:1:2:3,4:0,2,5:1,3,5
family= 3 1 2 0 0 0 new D6h genus #   236 with  8640 species is 0:1:2:3,4:0,2,5:1,4,5
family= 3 1 2 0 0 0 new D6h genus #   237 with  8640 species is 0:1:2:3,4:0,2,5:3,4,5
family= 3 1 2 0 0 0 new D6h genus #   238 with  8640 species is 0:1:2:3,4:0,3,4:1,2,5
family= 3 1 2 0 0 0 new D6h genus #   239 with  8640 species is 0:1:2:3,4:0,3,5:1,2,4
family= 3 1 2 0 0 0 new D6h genus #   240 with  8640 species is 0:1:2:3,4:0,3,5:1,2,5
family= 3 1 2 0 0 0 new D6h genus #   241 with  8640 species is 0:1:2:3,4:0,3,5:1,4,5
family= 3 1 2 0 0 0 new D6h genus #   242 with  8640 species is 0:1:2:3,4:0,3,5:2,4,5
family= 3 1 2 0 0 0 new D6h genus #   243 with  8640 species is 0:1:2:3,4:0,4,5:1,2,3
family= 3 1 2 0 0 0 new D6h genus #   244 with  8640 species is 0:1:2:3,4:0,4,5:1,2,5
family= 3 1 2 0 0 0 new D6h genus #   245 with  8640 species is 0:1:2:3,4:0,4,5:1,3,5
family= 3 1 2 0 0 0 new D6h genus #   246 with  8640 species is 0:1:2:3,4:0,4,5:2,3,5
family= 3 1 2 0 0 0 new D6h genus #   247 with  8640 species is 0:1:2:3,4:1,2,5:3,4,5
family= 3 1 2 0 0 0 new D6h genus #   248 with  8640 species is 0:1:2:3,4:1,3,5:2,4,5
family= 3 1 2 0 0 0 new D6h genus #   249 with  8640 species is 0:1:2:3,4:1,4,5:2,3,5
family= 3 1 2 0 0 0 new D6h genus #   250 with  4320 species is 0:1:2:3,5:0,1,2:3,4,5
family= 3 1 2 0 0 0 new D6h genus #   251 with  8640 species is 0:1:2:3,5:0,1,3:2,4,5
family= 3 1 2 0 0 0 new D6h genus #   252 with  8640 species is 0:1:2:3,5:0,1,4:2,3,4
family= 3 1 2 0 0 0 new D6h genus #   253 with  8640 species is 0:1:2:3,5:0,1,4:2,3,5
family= 3 1 2 0 0 0 new D6h genus #   254 with  8640 species is 0:1:2:3,5:0,1,4:2,4,5
family= 3 1 2 0 0 0 new D6h genus #   255 with  8640 species is 0:1:2:3,5:0,1,4:3,4,5
family= 3 1 2 0 0 0 new D6h genus #   256 with  8640 species is 0:1:2:3,5:0,1,5:2,3,4
family= 3 1 2 0 0 0 new D6h genus #   257 with  8640 species is 0:1:2:3,5:0,2,3:1,4,5
family= 3 1 2 0 0 0 new D6h genus #   258 with  8640 species is 0:1:2:3,5:0,2,4:1,3,4
family= 3 1 2 0 0 0 new D6h genus #   259 with  4320 species is 0:1:2:3,5:0,2,4:1,3,5
family= 3 1 2 0 0 0 new D6h genus #   260 with  4320 species is 0:1:2:3,5:0,2,4:3,4,5
family= 3 1 2 0 0 0 new D6h genus #   261 with  8640 species is 0:1:2:3,5:0,3,4:1,4,5
family= 3 1 2 0 0 0 new D6h genus #   262 with  4320 species is 0:1:2:3,5:0,3,4:2,4,5
family= 3 1 2 0 0 0 new D6h genus #   263 with  8640 species is 0:1:2:3,5:0,4,5:1,3,4
family= 3 1 2 0 0 0 new D6h genus #   264 with  4320 species is 0:1:2:3,5:0,4,5:2,3,4
family= 3 1 2 0 0 0 new D6h genus #   265 with  8640 species is 0:1:3:0,1:2,3,4:2,4,5
family= 3 1 2 0 0 0 new D6h genus #   266 with  8640 species is 0:1:3:0,1:2,3,5:2,4,5
family= 3 1 2 0 0 0 new D6h genus #   267 with  4320 species is 0:1:3:0,1:2,4,5:2,4,5
family= 3 1 2 0 0 0 new D6h genus #   268 with  8640 species is 0:1:3:0,1:2,4,5:3,4,5
family= 3 1 2 0 0 0 new D6h genus #   269 with  8640 species is 0:1:3:0,2:1,2,4:3,4,5
family= 3 1 2 0 0 0 new D6h genus #   270 with  8640 species is 0:1:3:0,2:1,2,5:3,4,5
family= 3 1 2 0 0 0 new D6h genus #   271 with  8640 species is 0:1:3:0,2:1,3,4:2,4,5
family= 3 1 2 0 0 0 new D6h genus #   272 with  8640 species is 0:1:3:0,2:1,3,5:2,4,5
family= 3 1 2 0 0 0 new D6h genus #   273 with  8640 species is 0:1:3:0,2:1,4,5:2,3,4
family= 3 1 2 0 0 0 new D6h genus #   274 with  8640 species is 0:1:3:0,2:1,4,5:2,3,5
family= 3 1 2 0 0 0 new D6h genus #   275 with  8640 species is 0:1:3:0,2:1,4,5:2,4,5
family= 3 1 2 0 0 0 new D6h genus #   276 with  8640 species is 0:1:3:0,2:1,4,5:3,4,5
family= 3 1 2 0 0 0 new D6h genus #   277 with  8640 species is 0:1:3:0,2:2,4,5:3,4,5
family= 3 1 2 0 0 0 new D6h genus #   278 with  8640 species is 0:1:3:0,3:1,2,4:2,4,5
family= 3 1 2 0 0 0 new D6h genus #   279 with  8640 species is 0:1:3:0,3:1,2,5:2,4,5
family= 3 1 2 0 0 0 new D6h genus #   280 with  8640 species is 0:1:3:0,3:1,4,5:2,4,5
family= 3 1 2 0 0 0 new D6h genus #   281 with  4320 species is 0:1:3:0,3:2,4,5:2,4,5
family= 3 1 2 0 0 0 new D6h genus #   282 with  8640 species is 0:1:3:0,4:1,2,3:2,4,5
family= 3 1 2 0 0 0 new D6h genus #   283 with  8640 species is 0:1:3:0,4:1,2,4:2,3,5
family= 3 1 2 0 0 0 new D6h genus #   284 with  8640 species is 0:1:3:0,4:1,2,5:2,3,4
family= 3 1 2 0 0 0 new D6h genus #   285 with  8640 species is 0:1:3:0,4:1,2,5:2,3,5
family= 3 1 2 0 0 0 new D6h genus #   286 with  8640 species is 0:1:3:0,4:1,2,5:2,4,5
family= 3 1 2 0 0 0 new D6h genus #   287 with  8640 species is 0:1:3:0,4:1,2,5:3,4,5
family= 3 1 2 0 0 0 new D6h genus #   288 with  8640 species is 0:1:3:0,4:1,3,5:2,4,5
family= 3 1 2 0 0 0 new D6h genus #   289 with  8640 species is 0:1:3:0,4:1,4,5:2,3,5
family= 3 1 2 0 0 0 new D6h genus #   290 with  8640 species is 0:1:3:0,4:2,3,5:2,4,5
family= 3 1 2 0 0 0 new D6h genus #   291 with  8640 species is 0:1:3:0,5:1,2,3:2,4,5
family= 3 1 2 0 0 0 new D6h genus #   292 with  8640 species is 0:1:3:0,5:1,2,4:2,3,4
family= 3 1 2 0 0 0 new D6h genus #   293 with  8640 species is 0:1:3:0,5:1,2,4:2,3,5
family= 3 1 2 0 0 0 new D6h genus #   294 with  8640 species is 0:1:3:0,5:1,2,4:2,4,5
family= 3 1 2 0 0 0 new D6h genus #   295 with  8640 species is 0:1:3:0,5:1,2,4:3,4,5
family= 3 1 2 0 0 0 new D6h genus #   296 with  8640 species is 0:1:3:0,5:1,2,5:2,3,4
family= 3 1 2 0 0 0 new D6h genus #   297 with  8640 species is 0:1:3:0,5:1,3,4:2,4,5
family= 3 1 2 0 0 0 new D6h genus #   298 with  8640 species is 0:1:3:0,5:1,4,5:2,3,4
family= 3 1 2 0 0 0 new D6h genus #   299 with  8640 species is 0:1:3:0,5:2,3,4:2,4,5
family= 3 1 2 0 0 0 new D6h genus #   300 with  8640 species is 0:1:3:1,2:0,2,4:3,4,5
family= 3 1 2 0 0 0 new D6h genus #   301 with  8640 species is 0:1:3:1,2:0,2,5:3,4,5
family= 3 1 2 0 0 0 new D6h genus #   302 with  8640 species is 0:1:3:1,2:0,3,4:2,4,5
family= 3 1 2 0 0 0 new D6h genus #   303 with  8640 species is 0:1:3:1,2:0,3,5:2,4,5
family= 3 1 2 0 0 0 new D6h genus #   304 with  8640 species is 0:1:3:1,2:0,4,5:2,3,4
family= 3 1 2 0 0 0 new D6h genus #   305 with  8640 species is 0:1:3:1,2:0,4,5:2,3,5
family= 3 1 2 0 0 0 new D6h genus #   306 with  8640 species is 0:1:3:1,2:0,4,5:2,4,5
family= 3 1 2 0 0 0 new D6h genus #   307 with  8640 species is 0:1:3:1,2:0,4,5:3,4,5
family= 3 1 2 0 0 0 new D6h genus #   308 with  8640 species is 0:1:3:1,2:2,4,5:3,4,5
family= 3 1 2 0 0 0 new D6h genus #   309 with  8640 species is 0:1:3:1,3:0,2,4:2,4,5
family= 3 1 2 0 0 0 new D6h genus #   310 with  8640 species is 0:1:3:1,3:0,2,5:2,4,5
family= 3 1 2 0 0 0 new D6h genus #   311 with  8640 species is 0:1:3:1,3:0,4,5:2,4,5
family= 3 1 2 0 0 0 new D6h genus #   312 with  4320 species is 0:1:3:1,3:2,4,5:2,4,5
family= 3 1 2 0 0 0 new D6h genus #   313 with  8640 species is 0:1:3:1,4:0,2,3:2,4,5
family= 3 1 2 0 0 0 new D6h genus #   314 with  8640 species is 0:1:3:1,4:0,2,4:2,3,5
family= 3 1 2 0 0 0 new D6h genus #   315 with  8640 species is 0:1:3:1,4:0,2,5:2,3,4
family= 3 1 2 0 0 0 new D6h genus #   316 with  8640 species is 0:1:3:1,4:0,2,5:2,3,5
family= 3 1 2 0 0 0 new D6h genus #   317 with  8640 species is 0:1:3:1,4:0,2,5:2,4,5
family= 3 1 2 0 0 0 new D6h genus #   318 with  8640 species is 0:1:3:1,4:0,2,5:3,4,5
family= 3 1 2 0 0 0 new D6h genus #   319 with  8640 species is 0:1:3:1,4:0,3,5:2,4,5
family= 3 1 2 0 0 0 new D6h genus #   320 with  8640 species is 0:1:3:1,4:0,4,5:2,3,5
family= 3 1 2 0 0 0 new D6h genus #   321 with  8640 species is 0:1:3:1,4:2,3,5:2,4,5
family= 3 1 2 0 0 0 new D6h genus #   322 with  8640 species is 0:1:3:1,5:0,2,3:2,4,5
family= 3 1 2 0 0 0 new D6h genus #   323 with  8640 species is 0:1:3:1,5:0,2,4:2,3,4
family= 3 1 2 0 0 0 new D6h genus #   324 with  8640 species is 0:1:3:1,5:0,2,4:2,3,5
family= 3 1 2 0 0 0 new D6h genus #   325 with  8640 species is 0:1:3:1,5:0,2,4:2,4,5
family= 3 1 2 0 0 0 new D6h genus #   326 with  8640 species is 0:1:3:1,5:0,2,4:3,4,5
family= 3 1 2 0 0 0 new D6h genus #   327 with  8640 species is 0:1:3:1,5:0,2,5:2,3,4
family= 3 1 2 0 0 0 new D6h genus #   328 with  8640 species is 0:1:3:1,5:0,3,4:2,4,5
family= 3 1 2 0 0 0 new D6h genus #   329 with  8640 species is 0:1:3:1,5:0,4,5:2,3,4
family= 3 1 2 0 0 0 new D6h genus #   330 with  8640 species is 0:1:3:1,5:2,3,4:2,4,5
family= 3 1 2 0 0 0 new D6h genus #   331 with  8640 species is 0:1:3:2,3:0,1,4:2,4,5
family= 3 1 2 0 0 0 new D6h genus #   332 with  8640 species is 0:1:3:2,3:0,1,5:2,4,5
family= 3 1 2 0 0 0 new D6h genus #   333 with  8640 species is 0:1:3:2,3:0,2,4:1,4,5
family= 3 1 2 0 0 0 new D6h genus #   334 with  8640 species is 0:1:3:2,3:0,2,5:1,4,5
family= 3 1 2 0 0 0 new D6h genus #   335 with  8640 species is 0:1:3:2,3:0,4,5:1,2,4
family= 3 1 2 0 0 0 new D6h genus #   336 with  8640 species is 0:1:3:2,3:0,4,5:1,2,5
family= 3 1 2 0 0 0 new D6h genus #   337 with  8640 species is 0:1:3:2,3:0,4,5:1,4,5
family= 3 1 2 0 0 0 new D6h genus #   338 with  8640 species is 0:1:3:2,3:0,4,5:2,4,5
family= 3 1 2 0 0 0 new D6h genus #   339 with  8640 species is 0:1:3:2,3:1,4,5:2,4,5
family= 3 1 2 0 0 0 new D6h genus #   340 with  8640 species is 0:1:3:2,4:0,1,2:3,4,5
family= 3 1 2 0 0 0 new D6h genus #   341 with  8640 species is 0:1:3:2,4:0,1,3:2,4,5
family= 3 1 2 0 0 0 new D6h genus #   342 with  8640 species is 0:1:3:2,4:0,1,4:2,3,5
family= 3 1 2 0 0 0 new D6h genus #   343 with  8640 species is 0:1:3:2,4:0,1,5:2,3,4
family= 3 1 2 0 0 0 new D6h genus #   344 with  8640 species is 0:1:3:2,4:0,1,5:2,3,5
family= 3 1 2 0 0 0 new D6h genus #   345 with  8640 species is 0:1:3:2,4:0,1,5:2,4,5
family= 3 1 2 0 0 0 new D6h genus #   346 with  8640 species is 0:1:3:2,4:0,1,5:3,4,5
family= 3 1 2 0 0 0 new D6h genus #   347 with  8640 species is 0:1:3:2,4:0,2,3:1,4,5
family= 3 1 2 0 0 0 new D6h genus #   348 with  8640 species is 0:1:3:2,4:0,2,4:1,3,5
family= 3 1 2 0 0 0 new D6h genus #   349 with  8640 species is 0:1:3:2,4:0,2,5:1,3,4
family= 3 1 2 0 0 0 new D6h genus #   350 with  8640 species is 0:1:3:2,4:0,2,5:1,3,5
family= 3 1 2 0 0 0 new D6h genus #   351 with  8640 species is 0:1:3:2,4:0,2,5:1,4,5
family= 3 1 2 0 0 0 new D6h genus #   352 with  8640 species is 0:1:3:2,4:0,2,5:3,4,5
family= 3 1 2 0 0 0 new D6h genus #   353 with  8640 species is 0:1:3:2,4:0,3,4:1,2,5
family= 3 1 2 0 0 0 new D6h genus #   354 with  8640 species is 0:1:3:2,4:0,3,5:1,2,4
family= 3 1 2 0 0 0 new D6h genus #   355 with  8640 species is 0:1:3:2,4:0,3,5:1,2,5
family= 3 1 2 0 0 0 new D6h genus #   356 with  8640 species is 0:1:3:2,4:0,3,5:1,4,5
family= 3 1 2 0 0 0 new D6h genus #   357 with  8640 species is 0:1:3:2,4:0,3,5:2,4,5
family= 3 1 2 0 0 0 new D6h genus #   358 with  8640 species is 0:1:3:2,4:0,4,5:1,2,3
family= 3 1 2 0 0 0 new D6h genus #   359 with  8640 species is 0:1:3:2,4:0,4,5:1,2,5
family= 3 1 2 0 0 0 new D6h genus #   360 with  8640 species is 0:1:3:2,4:0,4,5:1,3,5
family= 3 1 2 0 0 0 new D6h genus #   361 with  8640 species is 0:1:3:2,4:0,4,5:2,3,5
family= 3 1 2 0 0 0 new D6h genus #   362 with  8640 species is 0:1:3:2,4:1,2,5:3,4,5
family= 3 1 2 0 0 0 new D6h genus #   363 with  8640 species is 0:1:3:2,4:1,3,5:2,4,5
family= 3 1 2 0 0 0 new D6h genus #   364 with  8640 species is 0:1:3:2,4:1,4,5:2,3,5
family= 3 1 2 0 0 0 new D6h genus #   365 with  8640 species is 0:1:3:2,5:0,1,2:3,4,5
family= 3 1 2 0 0 0 new D6h genus #   366 with  8640 species is 0:1:3:2,5:0,1,3:2,4,5
family= 3 1 2 0 0 0 new D6h genus #   367 with  8640 species is 0:1:3:2,5:0,1,4:2,3,4
family= 3 1 2 0 0 0 new D6h genus #   368 with  8640 species is 0:1:3:2,5:0,1,4:2,3,5
family= 3 1 2 0 0 0 new D6h genus #   369 with  8640 species is 0:1:3:2,5:0,1,4:2,4,5
family= 3 1 2 0 0 0 new D6h genus #   370 with  8640 species is 0:1:3:2,5:0,1,4:3,4,5
family= 3 1 2 0 0 0 new D6h genus #   371 with  8640 species is 0:1:3:2,5:0,1,5:2,3,4
family= 3 1 2 0 0 0 new D6h genus #   372 with  8640 species is 0:1:3:2,5:0,2,3:1,4,5
family= 3 1 2 0 0 0 new D6h genus #   373 with  8640 species is 0:1:3:2,5:0,2,4:1,3,4
family= 3 1 2 0 0 0 new D6h genus #   374 with  8640 species is 0:1:3:2,5:0,2,4:1,3,5
family= 3 1 2 0 0 0 new D6h genus #   375 with  8640 species is 0:1:3:2,5:0,2,4:1,4,5
family= 3 1 2 0 0 0 new D6h genus #   376 with  8640 species is 0:1:3:2,5:0,2,4:3,4,5
family= 3 1 2 0 0 0 new D6h genus #   377 with  8640 species is 0:1:3:2,5:0,2,5:1,3,4
family= 3 1 2 0 0 0 new D6h genus #   378 with  8640 species is 0:1:3:2,5:0,3,4:1,2,4
family= 3 1 2 0 0 0 new D6h genus #   379 with  8640 species is 0:1:3:2,5:0,3,4:1,2,5
family= 3 1 2 0 0 0 new D6h genus #   380 with  8640 species is 0:1:3:2,5:0,3,4:1,4,5
family= 3 1 2 0 0 0 new D6h genus #   381 with  8640 species is 0:1:3:2,5:0,3,4:2,4,5
family= 3 1 2 0 0 0 new D6h genus #   382 with  8640 species is 0:1:3:2,5:0,3,5:1,2,4
family= 3 1 2 0 0 0 new D6h genus #   383 with  8640 species is 0:1:3:2,5:0,4,5:1,2,3
family= 3 1 2 0 0 0 new D6h genus #   384 with  8640 species is 0:1:3:2,5:0,4,5:1,2,4
family= 3 1 2 0 0 0 new D6h genus #   385 with  8640 species is 0:1:3:2,5:0,4,5:1,3,4
family= 3 1 2 0 0 0 new D6h genus #   386 with  8640 species is 0:1:3:2,5:0,4,5:2,3,4
family= 3 1 2 0 0 0 new D6h genus #   387 with  8640 species is 0:1:3:2,5:1,2,4:3,4,5
family= 3 1 2 0 0 0 new D6h genus #   388 with  8640 species is 0:1:3:2,5:1,3,4:2,4,5
family= 3 1 2 0 0 0 new D6h genus #   389 with  8640 species is 0:1:3:2,5:1,4,5:2,3,4
family= 3 1 2 0 0 0 new D6h genus #   390 with  8640 species is 0:1:3:3,4:0,1,2:2,4,5
family= 3 1 2 0 0 0 new D6h genus #   391 with  8640 species is 0:1:3:3,4:0,1,5:2,4,5
family= 3 1 2 0 0 0 new D6h genus #   392 with  8640 species is 0:1:3:3,4:0,2,4:1,2,5
family= 3 1 2 0 0 0 new D6h genus #   393 with  8640 species is 0:1:3:3,4:0,2,5:1,2,4
family= 3 1 2 0 0 0 new D6h genus #   394 with  8640 species is 0:1:3:3,4:0,2,5:1,2,5
family= 3 1 2 0 0 0 new D6h genus #   395 with  8640 species is 0:1:3:3,4:0,2,5:1,4,5
family= 3 1 2 0 0 0 new D6h genus #   396 with  8640 species is 0:1:3:3,4:0,2,5:2,4,5
family= 3 1 2 0 0 0 new D6h genus #   397 with  8640 species is 0:1:3:3,4:0,4,5:1,2,5
family= 3 1 2 0 0 0 new D6h genus #   398 with  8640 species is 0:1:3:3,4:1,2,5:2,4,5
family= 3 1 2 0 0 0 new D6h genus #   399 with  8640 species is 0:1:3:3,5:0,1,2:2,4,5
family= 3 1 2 0 0 0 new D6h genus #   400 with  8640 species is 0:1:3:3,5:0,1,4:2,4,5
family= 3 1 2 0 0 0 new D6h genus #   401 with  8640 species is 0:1:3:3,5:0,2,4:1,2,4
family= 3 1 2 0 0 0 new D6h genus #   402 with  8640 species is 0:1:3:3,5:0,2,4:1,2,5
family= 3 1 2 0 0 0 new D6h genus #   403 with  8640 species is 0:1:3:3,5:0,2,4:1,4,5
family= 3 1 2 0 0 0 new D6h genus #   404 with  8640 species is 0:1:3:3,5:0,2,4:2,4,5
family= 3 1 2 0 0 0 new D6h genus #   405 with  8640 species is 0:1:3:3,5:0,2,5:1,2,4
family= 3 1 2 0 0 0 new D6h genus #   406 with  8640 species is 0:1:3:3,5:0,4,5:1,2,4
family= 3 1 2 0 0 0 new D6h genus #   407 with  8640 species is 0:1:3:3,5:1,2,4:2,4,5
family= 3 1 2 0 0 0 new D6h genus #   408 with  8640 species is 0:1:3:4,5:0,1,2:2,3,4
family= 3 1 2 0 0 0 new D6h genus #   409 with  8640 species is 0:1:3:4,5:0,1,2:2,3,5
family= 3 1 2 0 0 0 new D6h genus #   410 with  8640 species is 0:1:3:4,5:0,1,2:2,4,5
family= 3 1 2 0 0 0 new D6h genus #   411 with  8640 species is 0:1:3:4,5:0,1,2:3,4,5
family= 3 1 2 0 0 0 new D6h genus #   412 with  8640 species is 0:1:3:4,5:0,1,3:2,4,5
family= 3 1 2 0 0 0 new D6h genus #   413 with  8640 species is 0:1:3:4,5:0,1,4:2,3,5
family= 3 1 2 0 0 0 new D6h genus #   414 with  8640 species is 0:1:3:4,5:0,1,5:2,3,4
family= 3 1 2 0 0 0 new D6h genus #   415 with  8640 species is 0:1:3:4,5:0,2,3:1,2,4
family= 3 1 2 0 0 0 new D6h genus #   416 with  8640 species is 0:1:3:4,5:0,2,3:1,2,5
family= 3 1 2 0 0 0 new D6h genus #   417 with  8640 species is 0:1:3:4,5:0,2,3:1,4,5
family= 3 1 2 0 0 0 new D6h genus #   418 with  8640 species is 0:1:3:4,5:0,2,3:2,4,5
family= 3 1 2 0 0 0 new D6h genus #   419 with  8640 species is 0:1:3:4,5:0,2,4:1,2,3
family= 3 1 2 0 0 0 new D6h genus #   420 with  8640 species is 0:1:3:4,5:0,2,4:1,2,5
family= 3 1 2 0 0 0 new D6h genus #   421 with  8640 species is 0:1:3:4,5:0,2,4:1,3,5
family= 3 1 2 0 0 0 new D6h genus #   422 with  8640 species is 0:1:3:4,5:0,2,4:2,3,5
family= 3 1 2 0 0 0 new D6h genus #   423 with  8640 species is 0:1:3:4,5:0,2,5:1,2,3
family= 3 1 2 0 0 0 new D6h genus #   424 with  8640 species is 0:1:3:4,5:0,2,5:1,2,4
family= 3 1 2 0 0 0 new D6h genus #   425 with  8640 species is 0:1:3:4,5:0,2,5:1,3,4
family= 3 1 2 0 0 0 new D6h genus #   426 with  8640 species is 0:1:3:4,5:0,2,5:2,3,4
family= 3 1 2 0 0 0 new D6h genus #   427 with  8640 species is 0:1:3:4,5:0,3,4:1,2,5
family= 3 1 2 0 0 0 new D6h genus #   428 with  8640 species is 0:1:3:4,5:0,3,5:1,2,4
family= 3 1 2 0 0 0 new D6h genus #   429 with  8640 species is 0:1:3:4,5:0,4,5:1,2,3
family= 3 1 2 0 0 0 new D6h genus #   430 with  8640 species is 0:1:3:4,5:1,2,3:2,4,5
family= 3 1 2 0 0 0 new D6h genus #   431 with  8640 species is 0:1:3:4,5:1,2,4:2,3,5
family= 3 1 2 0 0 0 new D6h genus #   432 with  8640 species is 0:1:3:4,5:1,2,5:2,3,4
family= 3 1 2 0 0 0 new D6h genus #   433 with  8640 species is 0:2:4:0,1:1,2,3:3,4,5
family= 3 1 2 0 0 0 new D6h genus #   434 with  8640 species is 0:2:4:0,1:1,2,5:3,4,5
family= 3 1 2 0 0 0 new D6h genus #   435 with  8640 species is 0:2:4:0,1:1,3,4:2,3,5
family= 3 1 2 0 0 0 new D6h genus #   436 with  8640 species is 0:2:4:0,1:1,3,5:2,3,4
family= 3 1 2 0 0 0 new D6h genus #   437 with  8640 species is 0:2:4:0,1:1,3,5:2,3,5
family= 3 1 2 0 0 0 new D6h genus #   438 with  8640 species is 0:2:4:0,1:1,3,5:2,4,5
family= 3 1 2 0 0 0 new D6h genus #   439 with  8640 species is 0:2:4:0,1:1,3,5:3,4,5
family= 3 1 2 0 0 0 new D6h genus #   440 with  8640 species is 0:2:4:0,1:1,4,5:2,3,5
family= 3 1 2 0 0 0 new D6h genus #   441 with  8640 species is 0:2:4:0,1:2,3,5:3,4,5
family= 3 1 2 0 0 0 new D6h genus #   442 with  8640 species is 0:2:4:0,2:1,3,4:1,3,5
family= 3 1 2 0 0 0 new D6h genus #   443 with  2160 species is 0:2:4:0,2:1,3,5:1,3,5
family= 3 1 2 0 0 0 new D6h genus #   444 with  4320 species is 0:2:4:0,2:1,3,5:3,4,5
family= 3 1 2 0 0 0 new D6h genus #   445 with  8640 species is 0:2:4:0,3:1,2,3:1,4,5
family= 3 1 2 0 0 0 new D6h genus #   446 with  8640 species is 0:2:4:0,3:1,2,4:1,3,5
family= 3 1 2 0 0 0 new D6h genus #   447 with  8640 species is 0:2:4:0,3:1,2,5:1,3,4
family= 3 1 2 0 0 0 new D6h genus #   448 with  8640 species is 0:2:4:0,3:1,2,5:1,3,5
family= 3 1 2 0 0 0 new D6h genus #   449 with  4320 species is 0:2:4:0,3:1,2,5:1,4,5
family= 3 1 2 0 0 0 new D6h genus #   450 with  8640 species is 0:2:4:1,3:0,1,2:3,4,5
family= 3 1 2 0 0 0 new D6h genus #   451 with  8640 species is 0:2:4:1,3:0,1,3:2,4,5
family= 3 1 2 0 0 0 new D6h genus #   452 with  8640 species is 0:2:4:1,3:0,1,4:2,3,5
family= 3 1 2 0 0 0 new D6h genus #   453 with  8640 species is 0:2:4:1,3:0,1,5:2,3,5
family= 3 1 2 0 0 0 new D6h genus #   454 with  8640 species is 0:2:4:1,3:0,1,5:2,4,5
family= 3 1 2 0 0 0 new D6h genus #   455 with  4320 species is 0:2:4:1,3:0,1,5:3,4,5
family= 3 1 2 0 0 0 new D6h genus #   456 with  8640 species is 0:2:4:1,3:0,2,3:1,4,5
family= 3 1 2 0 0 0 new D6h genus #   457 with  4320 species is 0:2:4:1,3:0,2,4:1,3,5
family= 3 1 2 0 0 0 new D6h genus #   458 with  8640 species is 0:2:4:1,3:0,2,5:1,3,5
family= 3 1 2 0 0 0 new D6h genus #   459 with  8640 species is 0:2:4:1,3:0,2,5:1,4,5
family= 3 1 2 0 0 0 new D6h genus #   460 with  8640 species is 0:2:4:1,3:0,3,5:1,2,5
family= 3 1 2 0 0 0 new D6h genus #   461 with  4320 species is 0:2:4:1,3:0,3,5:1,4,5
family= 3 1 2 0 0 0 new D6h genus #   462 with  4320 species is 0:2:4:1,3:0,4,5:1,2,3
family= 3 1 2 0 0 0 new D6h genus #   463 with  8640 species is 0:2:4:1,3:0,4,5:1,2,5
family= 3 1 2 0 0 0 new D6h genus #   464 with  4320 species is 0:2:4:1,3:0,4,5:1,3,5
Nber of genera for this family=  464
 
family= 2 2 2 0 0 0
 
family= 2 2 2 0 0 0 new D6h genus #     1 with  1080 species is 0:0:1,2:1,2:3,4,5:3,4,5
family= 2 2 2 0 0 0 new D6h genus #     2 with  4320 species is 0:0:1,2:1,3:2,4,5:3,4,5
family= 2 2 2 0 0 0 new D6h genus #     3 with  4320 species is 0:0:1,2:1,4:2,3,5:3,4,5
family= 2 2 2 0 0 0 new D6h genus #     4 with  4320 species is 0:0:1,2:1,5:2,3,4:3,4,5
family= 2 2 2 0 0 0 new D6h genus #     5 with  4320 species is 0:0:1,2:2,3:1,4,5:3,4,5
family= 2 2 2 0 0 0 new D6h genus #     6 with  4320 species is 0:0:1,2:2,4:1,3,5:3,4,5
family= 2 2 2 0 0 0 new D6h genus #     7 with  4320 species is 0:0:1,2:2,5:1,3,4:3,4,5
family= 2 2 2 0 0 0 new D6h genus #     8 with  4320 species is 0:0:1,2:3,4:1,2,5:3,4,5
family= 2 2 2 0 0 0 new D6h genus #     9 with  4320 species is 0:0:1,2:3,4:1,3,5:2,4,5
family= 2 2 2 0 0 0 new D6h genus #    10 with  4320 species is 0:0:1,2:3,4:1,4,5:2,3,5
family= 2 2 2 0 0 0 new D6h genus #    11 with  4320 species is 0:0:1,2:3,5:1,2,4:3,4,5
family= 2 2 2 0 0 0 new D6h genus #    12 with  4320 species is 0:0:1,2:3,5:1,3,4:2,4,5
family= 2 2 2 0 0 0 new D6h genus #    13 with  4320 species is 0:0:1,2:3,5:1,4,5:2,3,4
family= 2 2 2 0 0 0 new D6h genus #    14 with  2160 species is 0:0:1,2:4,5:1,2,3:3,4,5
family= 2 2 2 0 0 0 new D6h genus #    15 with  2160 species is 0:0:1,2:4,5:1,3,4:2,3,5
family= 2 2 2 0 0 0 new D6h genus #    16 with  2160 species is 0:0:1,2:4,5:1,3,5:2,3,4
family= 2 2 2 0 0 0 new D6h genus #    17 with  1080 species is 0:0:1,3:1,3:2,4,5:2,4,5
family= 2 2 2 0 0 0 new D6h genus #    18 with  4320 species is 0:0:1,3:1,4:2,3,5:2,4,5
family= 2 2 2 0 0 0 new D6h genus #    19 with  4320 species is 0:0:1,3:1,5:2,3,4:2,4,5
family= 2 2 2 0 0 0 new D6h genus #    20 with  4320 species is 0:0:1,3:2,3:1,4,5:2,4,5
family= 2 2 2 0 0 0 new D6h genus #    21 with  4320 species is 0:0:1,3:2,4:1,2,5:3,4,5
family= 2 2 2 0 0 0 new D6h genus #    22 with  4320 species is 0:0:1,3:2,4:1,3,5:2,4,5
family= 2 2 2 0 0 0 new D6h genus #    23 with  4320 species is 0:0:1,3:2,4:1,4,5:2,3,5
family= 2 2 2 0 0 0 new D6h genus #    24 with  4320 species is 0:0:1,3:2,5:1,2,4:3,4,5
family= 2 2 2 0 0 0 new D6h genus #    25 with  4320 species is 0:0:1,3:2,5:1,3,4:2,4,5
family= 2 2 2 0 0 0 new D6h genus #    26 with  4320 species is 0:0:1,3:2,5:1,4,5:2,3,4
family= 2 2 2 0 0 0 new D6h genus #    27 with  4320 species is 0:0:1,3:3,4:1,2,5:2,4,5
family= 2 2 2 0 0 0 new D6h genus #    28 with  2160 species is 0:0:1,3:3,5:1,2,4:2,4,5
family= 2 2 2 0 0 0 new D6h genus #    29 with  1080 species is 0:0:1,4:1,4:2,3,5:2,3,5
family= 2 2 2 0 0 0 new D6h genus #    30 with  4320 species is 0:0:1,4:1,5:2,3,4:2,3,5
family= 2 2 2 0 0 0 new D6h genus #    31 with  4320 species is 0:0:1,4:2,3:1,2,5:3,4,5
family= 2 2 2 0 0 0 new D6h genus #    32 with  4320 species is 0:0:1,4:2,3:1,3,5:2,4,5
family= 2 2 2 0 0 0 new D6h genus #    33 with  4320 species is 0:0:1,4:2,3:1,4,5:2,3,5
family= 2 2 2 0 0 0 new D6h genus #    34 with  4320 species is 0:0:1,4:2,4:1,3,5:2,3,5
family= 2 2 2 0 0 0 new D6h genus #    35 with  2160 species is 0:0:1,4:2,5:1,2,3:3,4,5
family= 2 2 2 0 0 0 new D6h genus #    36 with  2160 species is 0:0:1,4:2,5:1,3,4:2,3,5
family= 2 2 2 0 0 0 new D6h genus #    37 with  2160 species is 0:0:1,4:2,5:1,3,5:2,3,4
family= 2 2 2 0 0 0 new D6h genus #    38 with  4320 species is 0:0:1,4:3,4:1,2,5:2,3,5
family= 2 2 2 0 0 0 new D6h genus #    39 with   540 species is 0:0:1,5:1,5:2,3,4:2,3,4
family= 2 2 2 0 0 0 new D6h genus #    40 with  4320 species is 0:0:1,5:2,3:1,2,4:3,4,5
family= 2 2 2 0 0 0 new D6h genus #    41 with  4320 species is 0:0:1,5:2,3:1,3,4:2,4,5
family= 2 2 2 0 0 0 new D6h genus #    42 with  4320 species is 0:0:1,5:2,3:1,4,5:2,3,4
family= 2 2 2 0 0 0 new D6h genus #    43 with  2160 species is 0:0:1,5:2,4:1,2,3:3,4,5
family= 2 2 2 0 0 0 new D6h genus #    44 with  2160 species is 0:0:1,5:2,4:1,3,4:2,3,5
family= 2 2 2 0 0 0 new D6h genus #    45 with  2160 species is 0:0:1,5:2,4:1,3,5:2,3,4
family= 2 2 2 0 0 0 new D6h genus #    46 with  1080 species is 0:0:2,3:2,3:1,4,5:1,4,5
family= 2 2 2 0 0 0 new D6h genus #    47 with  4320 species is 0:0:2,3:2,4:1,3,5:1,4,5
family= 2 2 2 0 0 0 new D6h genus #    48 with  2160 species is 0:0:2,3:3,4:1,2,5:1,4,5
family= 2 2 2 0 0 0 new D6h genus #    49 with   540 species is 0:0:2,4:2,4:1,3,5:1,3,5
family= 2 2 2 0 0 0 new D6h genus #    50 with  8640 species is 0:1:0,1:2,3:2,4,5:3,4,5
family= 2 2 2 0 0 0 new D6h genus #    51 with  8640 species is 0:1:0,1:2,4:2,3,5:3,4,5
family= 2 2 2 0 0 0 new D6h genus #    52 with  4320 species is 0:1:0,1:2,5:2,3,4:3,4,5
family= 2 2 2 0 0 0 new D6h genus #    53 with  4320 species is 0:1:0,1:3,4:2,3,5:2,4,5
family= 2 2 2 0 0 0 new D6h genus #    54 with  4320 species is 0:1:0,2:1,2:3,4,5:3,4,5
family= 2 2 2 0 0 0 new D6h genus #    55 with  8640 species is 0:1:0,2:1,3:2,4,5:3,4,5
family= 2 2 2 0 0 0 new D6h genus #    56 with  8640 species is 0:1:0,2:1,4:2,3,5:3,4,5
family= 2 2 2 0 0 0 new D6h genus #    57 with  4320 species is 0:1:0,2:1,5:2,3,4:3,4,5
family= 2 2 2 0 0 0 new D6h genus #    58 with  8640 species is 0:1:0,2:2,3:1,4,5:3,4,5
family= 2 2 2 0 0 0 new D6h genus #    59 with  8640 species is 0:1:0,2:2,4:1,3,5:3,4,5
family= 2 2 2 0 0 0 new D6h genus #    60 with  8640 species is 0:1:0,2:2,5:1,3,4:3,4,5
family= 2 2 2 0 0 0 new D6h genus #    61 with  8640 species is 0:1:0,2:3,4:1,2,5:3,4,5
family= 2 2 2 0 0 0 new D6h genus #    62 with  8640 species is 0:1:0,2:3,4:1,3,5:2,4,5
family= 2 2 2 0 0 0 new D6h genus #    63 with  8640 species is 0:1:0,2:3,4:1,4,5:2,3,5
family= 2 2 2 0 0 0 new D6h genus #    64 with  8640 species is 0:1:0,2:3,5:1,2,4:3,4,5
family= 2 2 2 0 0 0 new D6h genus #    65 with  8640 species is 0:1:0,2:3,5:1,3,4:2,4,5
family= 2 2 2 0 0 0 new D6h genus #    66 with  8640 species is 0:1:0,2:3,5:1,4,5:2,3,4
family= 2 2 2 0 0 0 new D6h genus #    67 with  8640 species is 0:1:0,2:4,5:1,2,3:3,4,5
family= 2 2 2 0 0 0 new D6h genus #    68 with  8640 species is 0:1:0,2:4,5:1,3,4:2,3,5
family= 2 2 2 0 0 0 new D6h genus #    69 with  8640 species is 0:1:0,2:4,5:1,3,5:2,3,4
family= 2 2 2 0 0 0 new D6h genus #    70 with  8640 species is 0:1:0,3:1,2:2,4,5:3,4,5
family= 2 2 2 0 0 0 new D6h genus #    71 with  4320 species is 0:1:0,3:1,3:2,4,5:2,4,5
family= 2 2 2 0 0 0 new D6h genus #    72 with  4320 species is 0:1:0,3:1,4:2,3,5:2,4,5
family= 2 2 2 0 0 0 new D6h genus #    73 with  8640 species is 0:1:0,3:2,3:1,4,5:2,4,5
family= 2 2 2 0 0 0 new D6h genus #    74 with  8640 species is 0:1:0,3:2,4:1,2,5:3,4,5
family= 2 2 2 0 0 0 new D6h genus #    75 with  8640 species is 0:1:0,3:2,4:1,3,5:2,4,5
family= 2 2 2 0 0 0 new D6h genus #    76 with  8640 species is 0:1:0,3:2,4:1,4,5:2,3,5
family= 2 2 2 0 0 0 new D6h genus #    77 with  8640 species is 0:1:0,3:2,5:1,2,4:3,4,5
family= 2 2 2 0 0 0 new D6h genus #    78 with  8640 species is 0:1:0,3:2,5:1,3,4:2,4,5
family= 2 2 2 0 0 0 new D6h genus #    79 with  8640 species is 0:1:0,3:2,5:1,4,5:2,3,4
family= 2 2 2 0 0 0 new D6h genus #    80 with  8640 species is 0:1:0,3:3,4:1,2,5:2,4,5
family= 2 2 2 0 0 0 new D6h genus #    81 with  8640 species is 0:1:0,3:3,5:1,2,4:2,4,5
family= 2 2 2 0 0 0 new D6h genus #    82 with  8640 species is 0:1:0,3:4,5:1,2,3:2,4,5
family= 2 2 2 0 0 0 new D6h genus #    83 with  8640 species is 0:1:0,3:4,5:1,2,4:2,3,5
family= 2 2 2 0 0 0 new D6h genus #    84 with  8640 species is 0:1:0,3:4,5:1,2,5:2,3,4
family= 2 2 2 0 0 0 new D6h genus #    85 with  8640 species is 0:1:0,4:1,2:2,3,5:3,4,5
family= 2 2 2 0 0 0 new D6h genus #    86 with  4320 species is 0:1:0,4:1,3:2,3,5:2,4,5
family= 2 2 2 0 0 0 new D6h genus #    87 with  8640 species is 0:1:0,4:2,3:1,2,5:3,4,5
family= 2 2 2 0 0 0 new D6h genus #    88 with  8640 species is 0:1:0,4:2,3:1,3,5:2,4,5
family= 2 2 2 0 0 0 new D6h genus #    89 with  8640 species is 0:1:0,4:2,3:1,4,5:2,3,5
family= 2 2 2 0 0 0 new D6h genus #    90 with  8640 species is 0:1:0,4:2,4:1,3,5:2,3,5
family= 2 2 2 0 0 0 new D6h genus #    91 with  8640 species is 0:1:0,4:2,5:1,2,3:3,4,5
family= 2 2 2 0 0 0 new D6h genus #    92 with  8640 species is 0:1:0,4:2,5:1,3,4:2,3,5
family= 2 2 2 0 0 0 new D6h genus #    93 with  8640 species is 0:1:0,4:2,5:1,3,5:2,3,4
family= 2 2 2 0 0 0 new D6h genus #    94 with  8640 species is 0:1:0,4:3,4:1,2,5:2,3,5
family= 2 2 2 0 0 0 new D6h genus #    95 with  8640 species is 0:1:0,4:3,5:1,2,3:2,4,5
family= 2 2 2 0 0 0 new D6h genus #    96 with  8640 species is 0:1:0,4:3,5:1,2,4:2,3,5
family= 2 2 2 0 0 0 new D6h genus #    97 with  8640 species is 0:1:0,4:3,5:1,2,5:2,3,4
family= 2 2 2 0 0 0 new D6h genus #    98 with  8640 species is 0:1:0,4:4,5:1,2,3:2,3,5
family= 2 2 2 0 0 0 new D6h genus #    99 with  4320 species is 0:1:0,5:1,2:2,3,4:3,4,5
family= 2 2 2 0 0 0 new D6h genus #   100 with  8640 species is 0:1:0,5:2,3:1,2,4:3,4,5
family= 2 2 2 0 0 0 new D6h genus #   101 with  8640 species is 0:1:0,5:2,3:1,3,4:2,4,5
family= 2 2 2 0 0 0 new D6h genus #   102 with  8640 species is 0:1:0,5:2,3:1,4,5:2,3,4
family= 2 2 2 0 0 0 new D6h genus #   103 with  8640 species is 0:1:0,5:2,4:1,2,3:3,4,5
family= 2 2 2 0 0 0 new D6h genus #   104 with  8640 species is 0:1:0,5:2,4:1,3,4:2,3,5
family= 2 2 2 0 0 0 new D6h genus #   105 with  8640 species is 0:1:0,5:2,4:1,3,5:2,3,4
family= 2 2 2 0 0 0 new D6h genus #   106 with  8640 species is 0:1:0,5:2,5:1,3,4:2,3,4
family= 2 2 2 0 0 0 new D6h genus #   107 with  8640 species is 0:1:0,5:3,4:1,2,3:2,4,5
family= 2 2 2 0 0 0 new D6h genus #   108 with  8640 species is 0:1:0,5:3,4:1,2,4:2,3,5
family= 2 2 2 0 0 0 new D6h genus #   109 with  8640 species is 0:1:0,5:3,4:1,2,5:2,3,4
family= 2 2 2 0 0 0 new D6h genus #   110 with  8640 species is 0:1:0,5:3,5:1,2,4:2,3,4
family= 2 2 2 0 0 0 new D6h genus #   111 with  8640 species is 0:1:0,5:4,5:1,2,3:2,3,4
family= 2 2 2 0 0 0 new D6h genus #   112 with  4320 species is 0:1:2,3:2,3:0,4,5:1,4,5
family= 2 2 2 0 0 0 new D6h genus #   113 with  8640 species is 0:1:2,3:2,4:0,1,5:3,4,5
family= 2 2 2 0 0 0 new D6h genus #   114 with  8640 species is 0:1:2,3:2,4:0,3,5:1,4,5
family= 2 2 2 0 0 0 new D6h genus #   115 with  8640 species is 0:1:2,3:2,4:0,4,5:1,3,5
family= 2 2 2 0 0 0 new D6h genus #   116 with  8640 species is 0:1:2,3:2,5:0,1,4:3,4,5
family= 2 2 2 0 0 0 new D6h genus #   117 with  8640 species is 0:1:2,3:2,5:0,3,4:1,4,5
family= 2 2 2 0 0 0 new D6h genus #   118 with  8640 species is 0:1:2,3:2,5:0,4,5:1,3,4
family= 2 2 2 0 0 0 new D6h genus #   119 with  8640 species is 0:1:2,3:3,4:0,1,5:2,4,5
family= 2 2 2 0 0 0 new D6h genus #   120 with  8640 species is 0:1:2,3:3,4:0,2,5:1,4,5
family= 2 2 2 0 0 0 new D6h genus #   121 with  8640 species is 0:1:2,3:3,4:0,4,5:1,2,5
family= 2 2 2 0 0 0 new D6h genus #   122 with  8640 species is 0:1:2,3:3,5:0,1,4:2,4,5
family= 2 2 2 0 0 0 new D6h genus #   123 with  8640 species is 0:1:2,3:3,5:0,2,4:1,4,5
family= 2 2 2 0 0 0 new D6h genus #   124 with  8640 species is 0:1:2,3:3,5:0,4,5:1,2,4
family= 2 2 2 0 0 0 new D6h genus #   125 with  8640 species is 0:1:2,3:4,5:0,1,2:3,4,5
family= 2 2 2 0 0 0 new D6h genus #   126 with  8640 species is 0:1:2,3:4,5:0,1,3:2,4,5
family= 2 2 2 0 0 0 new D6h genus #   127 with  4320 species is 0:1:2,3:4,5:0,2,3:1,4,5
family= 2 2 2 0 0 0 new D6h genus #   128 with  4320 species is 0:1:2,3:4,5:0,2,4:1,3,5
family= 2 2 2 0 0 0 new D6h genus #   129 with  8640 species is 0:1:2,3:4,5:0,2,5:1,3,4
family= 2 2 2 0 0 0 new D6h genus #   130 with  4320 species is 0:1:2,3:4,5:0,3,5:1,2,4
family= 2 2 2 0 0 0 new D6h genus #   131 with  4320 species is 0:1:2,3:4,5:0,4,5:1,2,3
family= 2 2 2 0 0 0 new D6h genus #   132 with  4320 species is 0:1:2,4:2,4:0,3,5:1,3,5
family= 2 2 2 0 0 0 new D6h genus #   133 with  8640 species is 0:1:2,4:2,5:0,1,3:3,4,5
family= 2 2 2 0 0 0 new D6h genus #   134 with  8640 species is 0:1:2,4:2,5:0,3,4:1,3,5
family= 2 2 2 0 0 0 new D6h genus #   135 with  8640 species is 0:1:2,4:2,5:0,3,5:1,3,4
family= 2 2 2 0 0 0 new D6h genus #   136 with  8640 species is 0:1:2,4:3,4:0,1,5:2,3,5
family= 2 2 2 0 0 0 new D6h genus #   137 with  8640 species is 0:1:2,4:3,4:0,2,5:1,3,5
family= 2 2 2 0 0 0 new D6h genus #   138 with  8640 species is 0:1:2,4:3,4:0,3,5:1,2,5
family= 2 2 2 0 0 0 new D6h genus #   139 with  8640 species is 0:1:2,4:3,5:0,1,2:3,4,5
family= 2 2 2 0 0 0 new D6h genus #   140 with  8640 species is 0:1:2,4:3,5:0,1,3:2,4,5
family= 2 2 2 0 0 0 new D6h genus #   141 with  4320 species is 0:1:2,4:3,5:0,2,3:1,4,5
family= 2 2 2 0 0 0 new D6h genus #   142 with  4320 species is 0:1:2,4:3,5:0,2,4:1,3,5
family= 2 2 2 0 0 0 new D6h genus #   143 with  8640 species is 0:1:2,4:3,5:0,2,5:1,3,4
family= 2 2 2 0 0 0 new D6h genus #   144 with  4320 species is 0:1:2,4:3,5:0,3,5:1,2,4
family= 2 2 2 0 0 0 new D6h genus #   145 with  4320 species is 0:1:2,4:3,5:0,4,5:1,2,3
family= 2 2 2 0 0 0 new D6h genus #   146 with  2160 species is 0:1:2,5:2,5:0,3,4:1,3,4
family= 2 2 2 0 0 0 new D6h genus #   147 with  8640 species is 0:1:2,5:3,4:0,1,2:3,4,5
family= 2 2 2 0 0 0 new D6h genus #   148 with  8640 species is 0:1:2,5:3,4:0,1,3:2,4,5
family= 2 2 2 0 0 0 new D6h genus #   149 with  4320 species is 0:1:2,5:3,4:0,2,3:1,4,5
family= 2 2 2 0 0 0 new D6h genus #   150 with  4320 species is 0:1:2,5:3,4:0,2,4:1,3,5
family= 2 2 2 0 0 0 new D6h genus #   151 with  8640 species is 0:1:2,5:3,4:0,2,5:1,3,4
family= 2 2 2 0 0 0 new D6h genus #   152 with  4320 species is 0:1:2,5:3,4:0,3,5:1,2,4
family= 2 2 2 0 0 0 new D6h genus #   153 with  4320 species is 0:1:2,5:3,4:0,4,5:1,2,3
family= 2 2 2 0 0 0 new D6h genus #   154 with  2160 species is 0:1:3,4:3,4:0,2,5:1,2,5
family= 2 2 2 0 0 0 new D6h genus #   155 with  2160 species is 0:2:0,1:1,2:3,4,5:3,4,5
family= 2 2 2 0 0 0 new D6h genus #   156 with  8640 species is 0:2:0,1:1,3:2,4,5:3,4,5
family= 2 2 2 0 0 0 new D6h genus #   157 with  8640 species is 0:2:0,1:1,4:2,3,5:3,4,5
family= 2 2 2 0 0 0 new D6h genus #   158 with  8640 species is 0:2:0,1:1,5:2,3,4:3,4,5
family= 2 2 2 0 0 0 new D6h genus #   159 with  8640 species is 0:2:0,1:2,3:1,4,5:3,4,5
family= 2 2 2 0 0 0 new D6h genus #   160 with  8640 species is 0:2:0,1:2,4:1,3,5:3,4,5
family= 2 2 2 0 0 0 new D6h genus #   161 with  8640 species is 0:2:0,1:2,5:1,3,4:3,4,5
family= 2 2 2 0 0 0 new D6h genus #   162 with  8640 species is 0:2:0,1:3,4:1,2,5:3,4,5
family= 2 2 2 0 0 0 new D6h genus #   163 with  8640 species is 0:2:0,1:3,4:1,3,5:2,4,5
family= 2 2 2 0 0 0 new D6h genus #   164 with  8640 species is 0:2:0,1:3,4:1,4,5:2,3,5
family= 2 2 2 0 0 0 new D6h genus #   165 with  8640 species is 0:2:0,1:3,5:1,2,4:3,4,5
family= 2 2 2 0 0 0 new D6h genus #   166 with  8640 species is 0:2:0,1:3,5:1,3,4:2,4,5
family= 2 2 2 0 0 0 new D6h genus #   167 with  8640 species is 0:2:0,1:3,5:1,4,5:2,3,4
family= 2 2 2 0 0 0 new D6h genus #   168 with  8640 species is 0:2:0,1:4,5:1,2,3:3,4,5
family= 2 2 2 0 0 0 new D6h genus #   169 with  8640 species is 0:2:0,1:4,5:1,3,4:2,3,5
family= 2 2 2 0 0 0 new D6h genus #   170 with  8640 species is 0:2:0,1:4,5:1,3,5:2,3,4
family= 2 2 2 0 0 0 new D6h genus #   171 with  8640 species is 0:2:0,2:1,3:1,4,5:3,4,5
family= 2 2 2 0 0 0 new D6h genus #   172 with  4320 species is 0:2:0,2:1,4:1,3,5:3,4,5
family= 2 2 2 0 0 0 new D6h genus #   173 with  8640 species is 0:2:0,2:3,4:1,3,5:1,4,5
family= 2 2 2 0 0 0 new D6h genus #   174 with  4320 species is 0:2:0,2:3,5:1,3,4:1,4,5
family= 2 2 2 0 0 0 new D6h genus #   175 with  8640 species is 0:2:0,3:1,3:1,4,5:2,4,5
family= 2 2 2 0 0 0 new D6h genus #   176 with  8640 species is 0:2:0,3:1,4:1,2,5:3,4,5
family= 2 2 2 0 0 0 new D6h genus #   177 with  8640 species is 0:2:0,3:1,4:1,3,5:2,4,5
family= 2 2 2 0 0 0 new D6h genus #   178 with  8640 species is 0:2:0,3:1,4:1,4,5:2,3,5
family= 2 2 2 0 0 0 new D6h genus #   179 with  8640 species is 0:2:0,3:1,5:1,2,4:3,4,5
family= 2 2 2 0 0 0 new D6h genus #   180 with  8640 species is 0:2:0,3:1,5:1,3,4:2,4,5
family= 2 2 2 0 0 0 new D6h genus #   181 with  8640 species is 0:2:0,3:1,5:1,4,5:2,3,4
family= 2 2 2 0 0 0 new D6h genus #   182 with  4320 species is 0:2:0,3:2,3:1,4,5:1,4,5
family= 2 2 2 0 0 0 new D6h genus #   183 with  8640 species is 0:2:0,3:2,4:1,3,5:1,4,5
family= 2 2 2 0 0 0 new D6h genus #   184 with  4320 species is 0:2:0,3:2,5:1,3,4:1,4,5
family= 2 2 2 0 0 0 new D6h genus #   185 with  8640 species is 0:2:0,3:3,4:1,2,5:1,4,5
family= 2 2 2 0 0 0 new D6h genus #   186 with  8640 species is 0:2:0,3:3,5:1,2,4:1,4,5
family= 2 2 2 0 0 0 new D6h genus #   187 with  8640 species is 0:2:0,3:4,5:1,2,3:1,4,5
family= 2 2 2 0 0 0 new D6h genus #   188 with  8640 species is 0:2:0,3:4,5:1,2,4:1,3,5
family= 2 2 2 0 0 0 new D6h genus #   189 with  8640 species is 0:2:0,3:4,5:1,2,5:1,3,4
family= 2 2 2 0 0 0 new D6h genus #   190 with  8640 species is 0:2:0,4:1,3:1,2,5:3,4,5
family= 2 2 2 0 0 0 new D6h genus #   191 with  8640 species is 0:2:0,4:1,3:1,3,5:2,4,5
family= 2 2 2 0 0 0 new D6h genus #   192 with  8640 species is 0:2:0,4:1,3:1,4,5:2,3,5
family= 2 2 2 0 0 0 new D6h genus #   193 with  8640 species is 0:2:0,4:1,4:1,3,5:2,3,5
family= 2 2 2 0 0 0 new D6h genus #   194 with  8640 species is 0:2:0,4:1,5:1,2,3:3,4,5
family= 2 2 2 0 0 0 new D6h genus #   195 with  8640 species is 0:2:0,4:1,5:1,3,4:2,3,5
family= 2 2 2 0 0 0 new D6h genus #   196 with  8640 species is 0:2:0,4:1,5:1,3,5:2,3,4
family= 2 2 2 0 0 0 new D6h genus #   197 with  8640 species is 0:2:0,4:2,3:1,3,5:1,4,5
family= 2 2 2 0 0 0 new D6h genus #   198 with  2160 species is 0:2:0,4:2,4:1,3,5:1,3,5
family= 2 2 2 0 0 0 new D6h genus #   199 with  8640 species is 0:2:0,4:3,4:1,2,5:1,3,5
family= 2 2 2 0 0 0 new D6h genus #   200 with  8640 species is 0:2:0,4:3,5:1,2,3:1,4,5
family= 2 2 2 0 0 0 new D6h genus #   201 with  8640 species is 0:2:0,4:3,5:1,2,4:1,3,5
family= 2 2 2 0 0 0 new D6h genus #   202 with  8640 species is 0:2:0,4:3,5:1,2,5:1,3,4
family= 2 2 2 0 0 0 new D6h genus #   203 with  8640 species is 0:2:0,4:4,5:1,2,3:1,3,5
family= 2 2 2 0 0 0 new D6h genus #   204 with  8640 species is 0:2:0,5:1,3:1,2,4:3,4,5
family= 2 2 2 0 0 0 new D6h genus #   205 with  8640 species is 0:2:0,5:1,3:1,3,4:2,4,5
family= 2 2 2 0 0 0 new D6h genus #   206 with  8640 species is 0:2:0,5:1,3:1,4,5:2,3,4
family= 2 2 2 0 0 0 new D6h genus #   207 with  8640 species is 0:2:0,5:1,4:1,2,3:3,4,5
family= 2 2 2 0 0 0 new D6h genus #   208 with  8640 species is 0:2:0,5:1,4:1,3,4:2,3,5
family= 2 2 2 0 0 0 new D6h genus #   209 with  8640 species is 0:2:0,5:1,4:1,3,5:2,3,4
family= 2 2 2 0 0 0 new D6h genus #   210 with  8640 species is 0:2:0,5:1,5:1,3,4:2,3,4
family= 2 2 2 0 0 0 new D6h genus #   211 with  4320 species is 0:2:0,5:2,3:1,3,4:1,4,5
family= 2 2 2 0 0 0 new D6h genus #   212 with  8640 species is 0:2:0,5:3,4:1,2,3:1,4,5
family= 2 2 2 0 0 0 new D6h genus #   213 with  8640 species is 0:2:0,5:3,4:1,2,4:1,3,5
family= 2 2 2 0 0 0 new D6h genus #   214 with  8640 species is 0:2:0,5:3,4:1,2,5:1,3,4
family= 2 2 2 0 0 0 new D6h genus #   215 with  8640 species is 0:2:0,5:3,5:1,2,4:1,3,4
family= 2 2 2 0 0 0 new D6h genus #   216 with  8640 species is 0:2:0,5:4,5:1,2,3:1,3,4
family= 2 2 2 0 0 0 new D6h genus #   217 with  4320 species is 0:2:1,3:1,3:0,4,5:2,4,5
family= 2 2 2 0 0 0 new D6h genus #   218 with  8640 species is 0:2:1,3:1,4:0,2,5:3,4,5
family= 2 2 2 0 0 0 new D6h genus #   219 with  8640 species is 0:2:1,3:1,4:0,3,5:2,4,5
family= 2 2 2 0 0 0 new D6h genus #   220 with  8640 species is 0:2:1,3:1,4:0,4,5:2,3,5
family= 2 2 2 0 0 0 new D6h genus #   221 with  4320 species is 0:2:1,3:1,5:0,2,4:3,4,5
family= 2 2 2 0 0 0 new D6h genus #   222 with  4320 species is 0:2:1,3:1,5:0,3,4:2,4,5
family= 2 2 2 0 0 0 new D6h genus #   223 with  4320 species is 0:2:1,3:1,5:0,4,5:2,3,4
family= 2 2 2 0 0 0 new D6h genus #   224 with  8640 species is 0:2:1,3:3,4:0,1,5:2,4,5
family= 2 2 2 0 0 0 new D6h genus #   225 with  8640 species is 0:2:1,3:3,4:0,2,5:1,4,5
family= 2 2 2 0 0 0 new D6h genus #   226 with  8640 species is 0:2:1,3:3,4:0,4,5:1,2,5
family= 2 2 2 0 0 0 new D6h genus #   227 with  8640 species is 0:2:1,3:3,5:0,1,4:2,4,5
family= 2 2 2 0 0 0 new D6h genus #   228 with  8640 species is 0:2:1,3:3,5:0,2,4:1,4,5
family= 2 2 2 0 0 0 new D6h genus #   229 with  8640 species is 0:2:1,3:3,5:0,4,5:1,2,4
family= 2 2 2 0 0 0 new D6h genus #   230 with  8640 species is 0:2:1,3:4,5:0,1,2:3,4,5
family= 2 2 2 0 0 0 new D6h genus #   231 with  8640 species is 0:2:1,3:4,5:0,1,3:2,4,5
family= 2 2 2 0 0 0 new D6h genus #   232 with  8640 species is 0:2:1,3:4,5:0,1,4:2,3,5
family= 2 2 2 0 0 0 new D6h genus #   233 with  8640 species is 0:2:1,3:4,5:0,1,5:2,3,4
family= 2 2 2 0 0 0 new D6h genus #   234 with  8640 species is 0:2:1,3:4,5:0,2,3:1,4,5
family= 2 2 2 0 0 0 new D6h genus #   235 with  8640 species is 0:2:1,3:4,5:0,2,4:1,3,5
family= 2 2 2 0 0 0 new D6h genus #   236 with  8640 species is 0:2:1,3:4,5:0,2,5:1,3,4
family= 2 2 2 0 0 0 new D6h genus #   237 with  8640 species is 0:2:1,3:4,5:0,3,4:1,2,5
family= 2 2 2 0 0 0 new D6h genus #   238 with  8640 species is 0:2:1,3:4,5:0,3,5:1,2,4
family= 2 2 2 0 0 0 new D6h genus #   239 with  8640 species is 0:2:1,3:4,5:0,4,5:1,2,3
family= 2 2 2 0 0 0 new D6h genus #   240 with  2160 species is 0:2:1,4:1,4:0,3,5:2,3,5
family= 2 2 2 0 0 0 new D6h genus #   241 with  8640 species is 0:2:1,4:3,4:0,1,5:2,3,5
family= 2 2 2 0 0 0 new D6h genus #   242 with  8640 species is 0:2:1,4:3,4:0,2,5:1,3,5
family= 2 2 2 0 0 0 new D6h genus #   243 with  8640 species is 0:2:1,4:3,4:0,3,5:1,2,5
[truncated: 97,424 more chars]
