# Supplementary material for: The Polytope Formalism: application to molecular constitution and the prospect of a complete description of Chemical Space
Source: Chem Sci. 2026 Jan 8;17(4):2102–18. doi: 10.1039/d5sc08813e (PMC12780917; doi:10.1039/d5sc08813e)
Supplement: SC-017-D5SC08813E-s001 [file SC-017-D5SC08813E-s001.zip › publication files/species/genera_D7h_S7B2.txt]

D7h_
D7h site symmetry is used to group species into genera
====
 
family= 2 0 0 0 0 0 0
 
family= 2 0 0 0 0 0 0 new D7h genus #     1 with     7 species is 0:0
family= 2 0 0 0 0 0 0 new D7h genus #     2 with    14 species is 0:1
family= 2 0 0 0 0 0 0 new D7h genus #     3 with    14 species is 0:2
family= 2 0 0 0 0 0 0 new D7h genus #     4 with    14 species is 0:3
Nber of genera for this family=    4
 
family= 1 1 0 0 0 0 0
 
family= 1 1 0 0 0 0 0 new D7h genus #     1 with    28 species is 0:0,1
family= 1 1 0 0 0 0 0 new D7h genus #     2 with    28 species is 0:0,2
family= 1 1 0 0 0 0 0 new D7h genus #     3 with    28 species is 0:0,3
family= 1 1 0 0 0 0 0 new D7h genus #     4 with    28 species is 0:1,2
family= 1 1 0 0 0 0 0 new D7h genus #     5 with    28 species is 0:1,3
family= 1 1 0 0 0 0 0 new D7h genus #     6 with    28 species is 0:1,4
family= 1 1 0 0 0 0 0 new D7h genus #     7 with    28 species is 0:1,5
family= 1 1 0 0 0 0 0 new D7h genus #     8 with    14 species is 0:1,6
family= 1 1 0 0 0 0 0 new D7h genus #     9 with    28 species is 0:2,3
family= 1 1 0 0 0 0 0 new D7h genus #    10 with    28 species is 0:2,4
family= 1 1 0 0 0 0 0 new D7h genus #    11 with    14 species is 0:2,5
family= 1 1 0 0 0 0 0 new D7h genus #    12 with    14 species is 0:3,4
Nber of genera for this family=   12
 
family= 0 2 0 0 0 0 0
 
family= 0 2 0 0 0 0 0 new D7h genus #     1 with     7 species is 0,1:0,1
family= 0 2 0 0 0 0 0 new D7h genus #     2 with    28 species is 0,1:0,2
family= 0 2 0 0 0 0 0 new D7h genus #     3 with    28 species is 0,1:0,3
family= 0 2 0 0 0 0 0 new D7h genus #     4 with    28 species is 0,1:0,4
family= 0 2 0 0 0 0 0 new D7h genus #     5 with    28 species is 0,1:0,5
family= 0 2 0 0 0 0 0 new D7h genus #     6 with    14 species is 0,1:0,6
family= 0 2 0 0 0 0 0 new D7h genus #     7 with    14 species is 0,1:2,3
family= 0 2 0 0 0 0 0 new D7h genus #     8 with    28 species is 0,1:2,4
family= 0 2 0 0 0 0 0 new D7h genus #     9 with    28 species is 0,1:2,5
family= 0 2 0 0 0 0 0 new D7h genus #    10 with    14 species is 0,1:2,6
family= 0 2 0 0 0 0 0 new D7h genus #    11 with    14 species is 0,1:3,4
family= 0 2 0 0 0 0 0 new D7h genus #    12 with    14 species is 0,1:3,5
family= 0 2 0 0 0 0 0 new D7h genus #    13 with     7 species is 0,2:0,2
family= 0 2 0 0 0 0 0 new D7h genus #    14 with    28 species is 0,2:0,3
family= 0 2 0 0 0 0 0 new D7h genus #    15 with    28 species is 0,2:0,4
family= 0 2 0 0 0 0 0 new D7h genus #    16 with    14 species is 0,2:0,5
family= 0 2 0 0 0 0 0 new D7h genus #    17 with    14 species is 0,2:1,3
family= 0 2 0 0 0 0 0 new D7h genus #    18 with    28 species is 0,2:1,4
family= 0 2 0 0 0 0 0 new D7h genus #    19 with    14 species is 0,2:3,5
family= 0 2 0 0 0 0 0 new D7h genus #    20 with    14 species is 0,2:3,6
family= 0 2 0 0 0 0 0 new D7h genus #    21 with     7 species is 0,3:0,3
family= 0 2 0 0 0 0 0 new D7h genus #    22 with    14 species is 0,3:0,4
family= 0 2 0 0 0 0 0 new D7h genus #    23 with    14 species is 0,3:1,4
family= 0 2 0 0 0 0 0 new D7h genus #    24 with    14 species is 0,3:1,5
Nber of genera for this family=   24
 
family= 1 0 1 0 0 0 0
 
family= 1 0 1 0 0 0 0 new D7h genus #     1 with    28 species is 0:0,1,2
family= 1 0 1 0 0 0 0 new D7h genus #     2 with    28 species is 0:0,1,3
family= 1 0 1 0 0 0 0 new D7h genus #     3 with    28 species is 0:0,1,4
family= 1 0 1 0 0 0 0 new D7h genus #     4 with    28 species is 0:0,1,5
family= 1 0 1 0 0 0 0 new D7h genus #     5 with    14 species is 0:0,1,6
family= 1 0 1 0 0 0 0 new D7h genus #     6 with    28 species is 0:0,2,3
family= 1 0 1 0 0 0 0 new D7h genus #     7 with    28 species is 0:0,2,4
family= 1 0 1 0 0 0 0 new D7h genus #     8 with    14 species is 0:0,2,5
family= 1 0 1 0 0 0 0 new D7h genus #     9 with    14 species is 0:0,3,4
family= 1 0 1 0 0 0 0 new D7h genus #    10 with    28 species is 0:1,2,3
family= 1 0 1 0 0 0 0 new D7h genus #    11 with    28 species is 0:1,2,4
family= 1 0 1 0 0 0 0 new D7h genus #    12 with    28 species is 0:1,2,5
family= 1 0 1 0 0 0 0 new D7h genus #    13 with    28 species is 0:1,2,6
family= 1 0 1 0 0 0 0 new D7h genus #    14 with    28 species is 0:1,3,4
family= 1 0 1 0 0 0 0 new D7h genus #    15 with    28 species is 0:1,3,5
family= 1 0 1 0 0 0 0 new D7h genus #    16 with    28 species is 0:1,3,6
family= 1 0 1 0 0 0 0 new D7h genus #    17 with    28 species is 0:1,4,5
family= 1 0 1 0 0 0 0 new D7h genus #    18 with    28 species is 0:2,3,4
family= 1 0 1 0 0 0 0 new D7h genus #    19 with    28 species is 0:2,3,5
Nber of genera for this family=   19
 
family= 0 1 1 0 0 0 0
 
family= 0 1 1 0 0 0 0 new D7h genus #     1 with    28 species is 0,1:0,1,2
family= 0 1 1 0 0 0 0 new D7h genus #     2 with    28 species is 0,1:0,1,3
family= 0 1 1 0 0 0 0 new D7h genus #     3 with    14 species is 0,1:0,1,4
family= 0 1 1 0 0 0 0 new D7h genus #     4 with    28 species is 0,1:0,2,3
family= 0 1 1 0 0 0 0 new D7h genus #     5 with    28 species is 0,1:0,2,4
family= 0 1 1 0 0 0 0 new D7h genus #     6 with    28 species is 0,1:0,2,5
family= 0 1 1 0 0 0 0 new D7h genus #     7 with    28 species is 0,1:0,2,6
family= 0 1 1 0 0 0 0 new D7h genus #     8 with    28 species is 0,1:0,3,4
family= 0 1 1 0 0 0 0 new D7h genus #     9 with    28 species is 0,1:0,3,5
family= 0 1 1 0 0 0 0 new D7h genus #    10 with    28 species is 0,1:0,3,6
family= 0 1 1 0 0 0 0 new D7h genus #    11 with    28 species is 0,1:0,4,5
family= 0 1 1 0 0 0 0 new D7h genus #    12 with    28 species is 0,1:0,4,6
family= 0 1 1 0 0 0 0 new D7h genus #    13 with    28 species is 0,1:0,5,6
family= 0 1 1 0 0 0 0 new D7h genus #    14 with    28 species is 0,1:2,3,4
family= 0 1 1 0 0 0 0 new D7h genus #    15 with    28 species is 0,1:2,3,5
family= 0 1 1 0 0 0 0 new D7h genus #    16 with    28 species is 0,1:2,3,6
family= 0 1 1 0 0 0 0 new D7h genus #    17 with    28 species is 0,1:2,4,5
family= 0 1 1 0 0 0 0 new D7h genus #    18 with    14 species is 0,1:2,4,6
family= 0 1 1 0 0 0 0 new D7h genus #    19 with    14 species is 0,1:3,4,5
family= 0 1 1 0 0 0 0 new D7h genus #    20 with    14 species is 0,2:0,1,2
family= 0 1 1 0 0 0 0 new D7h genus #    21 with    28 species is 0,2:0,1,3
family= 0 1 1 0 0 0 0 new D7h genus #    22 with    28 species is 0,2:0,1,4
family= 0 1 1 0 0 0 0 new D7h genus #    23 with    28 species is 0,2:0,1,5
family= 0 1 1 0 0 0 0 new D7h genus #    24 with    28 species is 0,2:0,1,6
family= 0 1 1 0 0 0 0 new D7h genus #    25 with    28 species is 0,2:0,2,3
family= 0 1 1 0 0 0 0 new D7h genus #    26 with    28 species is 0,2:0,2,4
family= 0 1 1 0 0 0 0 new D7h genus #    27 with    28 species is 0,2:0,3,4
family= 0 1 1 0 0 0 0 new D7h genus #    28 with    28 species is 0,2:0,3,5
family= 0 1 1 0 0 0 0 new D7h genus #    29 with    28 species is 0,2:0,3,6
family= 0 1 1 0 0 0 0 new D7h genus #    30 with    28 species is 0,2:0,4,5
family= 0 1 1 0 0 0 0 new D7h genus #    31 with    28 species is 0,2:0,4,6
family= 0 1 1 0 0 0 0 new D7h genus #    32 with    28 species is 0,2:0,5,6
family= 0 1 1 0 0 0 0 new D7h genus #    33 with    28 species is 0,2:1,3,4
family= 0 1 1 0 0 0 0 new D7h genus #    34 with    28 species is 0,2:1,3,5
family= 0 1 1 0 0 0 0 new D7h genus #    35 with    14 species is 0,2:1,3,6
family= 0 1 1 0 0 0 0 new D7h genus #    36 with    14 species is 0,2:1,4,5
family= 0 1 1 0 0 0 0 new D7h genus #    37 with    28 species is 0,2:3,4,5
family= 0 1 1 0 0 0 0 new D7h genus #    38 with    28 species is 0,2:3,4,6
family= 0 1 1 0 0 0 0 new D7h genus #    39 with    28 species is 0,3:0,1,2
family= 0 1 1 0 0 0 0 new D7h genus #    40 with    28 species is 0,3:0,1,3
family= 0 1 1 0 0 0 0 new D7h genus #    41 with    28 species is 0,3:0,1,4
family= 0 1 1 0 0 0 0 new D7h genus #    42 with    28 species is 0,3:0,1,5
family= 0 1 1 0 0 0 0 new D7h genus #    43 with    28 species is 0,3:0,1,6
family= 0 1 1 0 0 0 0 new D7h genus #    44 with    28 species is 0,3:0,2,4
family= 0 1 1 0 0 0 0 new D7h genus #    45 with    28 species is 0,3:0,2,5
family= 0 1 1 0 0 0 0 new D7h genus #    46 with    28 species is 0,3:0,2,6
family= 0 1 1 0 0 0 0 new D7h genus #    47 with    28 species is 0,3:0,3,4
family= 0 1 1 0 0 0 0 new D7h genus #    48 with    14 species is 0,3:0,3,5
family= 0 1 1 0 0 0 0 new D7h genus #    49 with    28 species is 0,3:0,4,5
family= 0 1 1 0 0 0 0 new D7h genus #    50 with    28 species is 0,3:0,4,6
family= 0 1 1 0 0 0 0 new D7h genus #    51 with    28 species is 0,3:0,5,6
family= 0 1 1 0 0 0 0 new D7h genus #    52 with    28 species is 0,3:1,2,4
family= 0 1 1 0 0 0 0 new D7h genus #    53 with    14 species is 0,3:1,2,5
family= 0 1 1 0 0 0 0 new D7h genus #    54 with    28 species is 0,3:1,4,5
family= 0 1 1 0 0 0 0 new D7h genus #    55 with    28 species is 0,3:1,4,6
family= 0 1 1 0 0 0 0 new D7h genus #    56 with    28 species is 0,3:1,5,6
family= 0 1 1 0 0 0 0 new D7h genus #    57 with    14 species is 0,3:4,5,6
Nber of genera for this family=   57
 
family= 0 0 2 0 0 0 0
 
family= 0 0 2 0 0 0 0 new D7h genus #     1 with     7 species is 0,1,2:0,1,2
family= 0 0 2 0 0 0 0 new D7h genus #     2 with    28 species is 0,1,2:0,1,3
family= 0 0 2 0 0 0 0 new D7h genus #     3 with    28 species is 0,1,2:0,1,4
family= 0 0 2 0 0 0 0 new D7h genus #     4 with    28 species is 0,1,2:0,1,5
family= 0 0 2 0 0 0 0 new D7h genus #     5 with    14 species is 0,1,2:0,1,6
family= 0 0 2 0 0 0 0 new D7h genus #     6 with    28 species is 0,1,2:0,2,3
family= 0 0 2 0 0 0 0 new D7h genus #     7 with    28 species is 0,1,2:0,2,4
family= 0 0 2 0 0 0 0 new D7h genus #     8 with    28 species is 0,1,2:0,3,4
family= 0 0 2 0 0 0 0 new D7h genus #     9 with    28 species is 0,1,2:0,3,5
family= 0 0 2 0 0 0 0 new D7h genus #    10 with    28 species is 0,1,2:0,3,6
family= 0 0 2 0 0 0 0 new D7h genus #    11 with    28 species is 0,1,2:0,4,5
family= 0 0 2 0 0 0 0 new D7h genus #    12 with    28 species is 0,1,2:0,4,6
family= 0 0 2 0 0 0 0 new D7h genus #    13 with    14 species is 0,1,2:0,5,6
family= 0 0 2 0 0 0 0 new D7h genus #    14 with    28 species is 0,1,2:1,3,4
family= 0 0 2 0 0 0 0 new D7h genus #    15 with    28 species is 0,1,2:1,3,5
family= 0 0 2 0 0 0 0 new D7h genus #    16 with    14 species is 0,1,2:1,3,6
family= 0 0 2 0 0 0 0 new D7h genus #    17 with    14 species is 0,1,2:1,4,5
family= 0 0 2 0 0 0 0 new D7h genus #    18 with    14 species is 0,1,2:3,4,5
family= 0 0 2 0 0 0 0 new D7h genus #    19 with    28 species is 0,1,2:3,4,6
family= 0 0 2 0 0 0 0 new D7h genus #    20 with    14 species is 0,1,3:0,1,3
family= 0 0 2 0 0 0 0 new D7h genus #    21 with    28 species is 0,1,3:0,1,4
family= 0 0 2 0 0 0 0 new D7h genus #    22 with    14 species is 0,1,3:0,1,5
family= 0 0 2 0 0 0 0 new D7h genus #    23 with    14 species is 0,1,3:0,2,3
family= 0 0 2 0 0 0 0 new D7h genus #    24 with    28 species is 0,1,3:0,2,4
family= 0 0 2 0 0 0 0 new D7h genus #    25 with    28 species is 0,1,3:0,2,5
family= 0 0 2 0 0 0 0 new D7h genus #    26 with    28 species is 0,1,3:0,2,6
family= 0 0 2 0 0 0 0 new D7h genus #    27 with    28 species is 0,1,3:0,3,4
family= 0 0 2 0 0 0 0 new D7h genus #    28 with    28 species is 0,1,3:0,3,5
family= 0 0 2 0 0 0 0 new D7h genus #    29 with    28 species is 0,1,3:0,3,6
family= 0 0 2 0 0 0 0 new D7h genus #    30 with    28 species is 0,1,3:0,4,5
family= 0 0 2 0 0 0 0 new D7h genus #    31 with    14 species is 0,1,3:0,4,6
family= 0 0 2 0 0 0 0 new D7h genus #    32 with    28 species is 0,1,3:1,2,5
family= 0 0 2 0 0 0 0 new D7h genus #    33 with    14 species is 0,1,3:1,2,6
family= 0 0 2 0 0 0 0 new D7h genus #    34 with    14 species is 0,1,3:1,3,4
family= 0 0 2 0 0 0 0 new D7h genus #    35 with    28 species is 0,1,3:1,3,5
family= 0 0 2 0 0 0 0 new D7h genus #    36 with    28 species is 0,1,3:1,3,6
family= 0 0 2 0 0 0 0 new D7h genus #    37 with    28 species is 0,1,3:1,4,5
family= 0 0 2 0 0 0 0 new D7h genus #    38 with    28 species is 0,1,3:1,4,6
family= 0 0 2 0 0 0 0 new D7h genus #    39 with    28 species is 0,1,3:1,5,6
family= 0 0 2 0 0 0 0 new D7h genus #    40 with    28 species is 0,1,3:2,3,6
family= 0 0 2 0 0 0 0 new D7h genus #    41 with    14 species is 0,1,3:2,4,5
family= 0 0 2 0 0 0 0 new D7h genus #    42 with    28 species is 0,1,3:2,4,6
family= 0 0 2 0 0 0 0 new D7h genus #    43 with    28 species is 0,1,3:2,5,6
family= 0 0 2 0 0 0 0 new D7h genus #    44 with    14 species is 0,1,3:3,5,6
family= 0 0 2 0 0 0 0 new D7h genus #    45 with     7 species is 0,1,4:0,1,4
family= 0 0 2 0 0 0 0 new D7h genus #    46 with    28 species is 0,1,4:0,2,4
family= 0 0 2 0 0 0 0 new D7h genus #    47 with    28 species is 0,1,4:0,2,5
family= 0 0 2 0 0 0 0 new D7h genus #    48 with    14 species is 0,1,4:0,3,4
family= 0 0 2 0 0 0 0 new D7h genus #    49 with    28 species is 0,1,4:0,3,5
family= 0 0 2 0 0 0 0 new D7h genus #    50 with    14 species is 0,1,4:0,3,6
family= 0 0 2 0 0 0 0 new D7h genus #    51 with    14 species is 0,1,4:2,3,6
family= 0 0 2 0 0 0 0 new D7h genus #    52 with    14 species is 0,1,4:2,4,6
family= 0 0 2 0 0 0 0 new D7h genus #    53 with     7 species is 0,2,4:0,2,4
family= 0 0 2 0 0 0 0 new D7h genus #    54 with    14 species is 0,2,4:0,2,5
family= 0 0 2 0 0 0 0 new D7h genus #    55 with    14 species is 0,2,4:0,3,5
family= 0 0 2 0 0 0 0 new D7h genus #    56 with    14 species is 0,2,4:1,3,5
Nber of genera for this family=   56
 
family= 1 0 0 1 0 0 0
 
family= 1 0 0 1 0 0 0 new D7h genus #     1 with    28 species is 0:\0,1,2
family= 1 0 0 1 0 0 0 new D7h genus #     2 with    28 species is 0:\0,1,3
family= 1 0 0 1 0 0 0 new D7h genus #     3 with    28 species is 0:\0,1,4
family= 1 0 0 1 0 0 0 new D7h genus #     4 with    28 species is 0:\0,1,5
family= 1 0 0 1 0 0 0 new D7h genus #     5 with    14 species is 0:\0,1,6
family= 1 0 0 1 0 0 0 new D7h genus #     6 with    28 species is 0:\0,2,3
family= 1 0 0 1 0 0 0 new D7h genus #     7 with    28 species is 0:\0,2,4
family= 1 0 0 1 0 0 0 new D7h genus #     8 with    14 species is 0:\0,2,5
family= 1 0 0 1 0 0 0 new D7h genus #     9 with    14 species is 0:\0,3,4
family= 1 0 0 1 0 0 0 new D7h genus #    10 with    28 species is 0:\1,2,3
family= 1 0 0 1 0 0 0 new D7h genus #    11 with    28 species is 0:\1,2,4
family= 1 0 0 1 0 0 0 new D7h genus #    12 with    28 species is 0:\1,2,5
family= 1 0 0 1 0 0 0 new D7h genus #    13 with    28 species is 0:\1,2,6
family= 1 0 0 1 0 0 0 new D7h genus #    14 with    28 species is 0:\1,3,4
family= 1 0 0 1 0 0 0 new D7h genus #    15 with    28 species is 0:\1,3,5
family= 1 0 0 1 0 0 0 new D7h genus #    16 with    28 species is 0:\1,3,6
family= 1 0 0 1 0 0 0 new D7h genus #    17 with    28 species is 0:\1,4,5
family= 1 0 0 1 0 0 0 new D7h genus #    18 with    28 species is 0:\2,3,4
family= 1 0 0 1 0 0 0 new D7h genus #    19 with    28 species is 0:\2,3,5
Nber of genera for this family=   19
 
family= 0 1 0 1 0 0 0
 
family= 0 1 0 1 0 0 0 new D7h genus #     1 with    28 species is 0,1:\0,1,2
family= 0 1 0 1 0 0 0 new D7h genus #     2 with    28 species is 0,1:\0,1,3
family= 0 1 0 1 0 0 0 new D7h genus #     3 with    14 species is 0,1:\0,1,4
family= 0 1 0 1 0 0 0 new D7h genus #     4 with    28 species is 0,1:\0,2,3
family= 0 1 0 1 0 0 0 new D7h genus #     5 with    28 species is 0,1:\0,2,4
family= 0 1 0 1 0 0 0 new D7h genus #     6 with    28 species is 0,1:\0,2,5
family= 0 1 0 1 0 0 0 new D7h genus #     7 with    28 species is 0,1:\0,2,6
family= 0 1 0 1 0 0 0 new D7h genus #     8 with    28 species is 0,1:\0,3,4
family= 0 1 0 1 0 0 0 new D7h genus #     9 with    28 species is 0,1:\0,3,5
family= 0 1 0 1 0 0 0 new D7h genus #    10 with    28 species is 0,1:\0,3,6
family= 0 1 0 1 0 0 0 new D7h genus #    11 with    28 species is 0,1:\0,4,5
family= 0 1 0 1 0 0 0 new D7h genus #    12 with    28 species is 0,1:\0,4,6
family= 0 1 0 1 0 0 0 new D7h genus #    13 with    28 species is 0,1:\0,5,6
family= 0 1 0 1 0 0 0 new D7h genus #    14 with    28 species is 0,1:\2,3,4
family= 0 1 0 1 0 0 0 new D7h genus #    15 with    28 species is 0,1:\2,3,5
family= 0 1 0 1 0 0 0 new D7h genus #    16 with    28 species is 0,1:\2,3,6
family= 0 1 0 1 0 0 0 new D7h genus #    17 with    28 species is 0,1:\2,4,5
family= 0 1 0 1 0 0 0 new D7h genus #    18 with    14 species is 0,1:\2,4,6
family= 0 1 0 1 0 0 0 new D7h genus #    19 with    14 species is 0,1:\3,4,5
family= 0 1 0 1 0 0 0 new D7h genus #    20 with    14 species is 0,2:\0,1,2
family= 0 1 0 1 0 0 0 new D7h genus #    21 with    28 species is 0,2:\0,1,3
family= 0 1 0 1 0 0 0 new D7h genus #    22 with    28 species is 0,2:\0,1,4
family= 0 1 0 1 0 0 0 new D7h genus #    23 with    28 species is 0,2:\0,1,5
family= 0 1 0 1 0 0 0 new D7h genus #    24 with    28 species is 0,2:\0,1,6
family= 0 1 0 1 0 0 0 new D7h genus #    25 with    28 species is 0,2:\0,2,3
family= 0 1 0 1 0 0 0 new D7h genus #    26 with    28 species is 0,2:\0,2,4
family= 0 1 0 1 0 0 0 new D7h genus #    27 with    28 species is 0,2:\0,3,4
family= 0 1 0 1 0 0 0 new D7h genus #    28 with    28 species is 0,2:\0,3,5
family= 0 1 0 1 0 0 0 new D7h genus #    29 with    28 species is 0,2:\0,3,6
family= 0 1 0 1 0 0 0 new D7h genus #    30 with    28 species is 0,2:\0,4,5
family= 0 1 0 1 0 0 0 new D7h genus #    31 with    28 species is 0,2:\0,4,6
family= 0 1 0 1 0 0 0 new D7h genus #    32 with    28 species is 0,2:\0,5,6
family= 0 1 0 1 0 0 0 new D7h genus #    33 with    28 species is 0,2:\1,3,4
family= 0 1 0 1 0 0 0 new D7h genus #    34 with    28 species is 0,2:\1,3,5
family= 0 1 0 1 0 0 0 new D7h genus #    35 with    14 species is 0,2:\1,3,6
family= 0 1 0 1 0 0 0 new D7h genus #    36 with    14 species is 0,2:\1,4,5
family= 0 1 0 1 0 0 0 new D7h genus #    37 with    28 species is 0,2:\3,4,5
family= 0 1 0 1 0 0 0 new D7h genus #    38 with    28 species is 0,2:\3,4,6
family= 0 1 0 1 0 0 0 new D7h genus #    39 with    28 species is 0,3:\0,1,2
family= 0 1 0 1 0 0 0 new D7h genus #    40 with    28 species is 0,3:\0,1,3
family= 0 1 0 1 0 0 0 new D7h genus #    41 with    28 species is 0,3:\0,1,4
family= 0 1 0 1 0 0 0 new D7h genus #    42 with    28 species is 0,3:\0,1,5
family= 0 1 0 1 0 0 0 new D7h genus #    43 with    28 species is 0,3:\0,1,6
family= 0 1 0 1 0 0 0 new D7h genus #    44 with    28 species is 0,3:\0,2,4
family= 0 1 0 1 0 0 0 new D7h genus #    45 with    28 species is 0,3:\0,2,5
family= 0 1 0 1 0 0 0 new D7h genus #    46 with    28 species is 0,3:\0,2,6
family= 0 1 0 1 0 0 0 new D7h genus #    47 with    28 species is 0,3:\0,3,4
family= 0 1 0 1 0 0 0 new D7h genus #    48 with    14 species is 0,3:\0,3,5
family= 0 1 0 1 0 0 0 new D7h genus #    49 with    28 species is 0,3:\0,4,5
family= 0 1 0 1 0 0 0 new D7h genus #    50 with    28 species is 0,3:\0,4,6
family= 0 1 0 1 0 0 0 new D7h genus #    51 with    28 species is 0,3:\0,5,6
family= 0 1 0 1 0 0 0 new D7h genus #    52 with    28 species is 0,3:\1,2,4
family= 0 1 0 1 0 0 0 new D7h genus #    53 with    14 species is 0,3:\1,2,5
family= 0 1 0 1 0 0 0 new D7h genus #    54 with    28 species is 0,3:\1,4,5
family= 0 1 0 1 0 0 0 new D7h genus #    55 with    28 species is 0,3:\1,4,6
family= 0 1 0 1 0 0 0 new D7h genus #    56 with    28 species is 0,3:\1,5,6
family= 0 1 0 1 0 0 0 new D7h genus #    57 with    14 species is 0,3:\4,5,6
Nber of genera for this family=   57
 
family= 0 0 1 1 0 0 0
 
family= 0 0 1 1 0 0 0 new D7h genus #     1 with    14 species is 0,1,2:\0,1,2
family= 0 0 1 1 0 0 0 new D7h genus #     2 with    28 species is 0,1,2:\0,1,3
family= 0 0 1 1 0 0 0 new D7h genus #     3 with    28 species is 0,1,2:\0,1,4
family= 0 0 1 1 0 0 0 new D7h genus #     4 with    28 species is 0,1,2:\0,1,5
family= 0 0 1 1 0 0 0 new D7h genus #     5 with    28 species is 0,1,2:\0,1,6
family= 0 0 1 1 0 0 0 new D7h genus #     6 with    28 species is 0,1,2:\0,2,3
family= 0 0 1 1 0 0 0 new D7h genus #     7 with    28 species is 0,1,2:\0,2,4
family= 0 0 1 1 0 0 0 new D7h genus #     8 with    28 species is 0,1,2:\0,3,4
family= 0 0 1 1 0 0 0 new D7h genus #     9 with    28 species is 0,1,2:\0,3,5
family= 0 0 1 1 0 0 0 new D7h genus #    10 with    28 species is 0,1,2:\0,3,6
family= 0 0 1 1 0 0 0 new D7h genus #    11 with    28 species is 0,1,2:\0,4,5
family= 0 0 1 1 0 0 0 new D7h genus #    12 with    28 species is 0,1,2:\0,4,6
family= 0 0 1 1 0 0 0 new D7h genus #    13 with    28 species is 0,1,2:\0,5,6
family= 0 0 1 1 0 0 0 new D7h genus #    14 with    28 species is 0,1,2:\1,3,4
family= 0 0 1 1 0 0 0 new D7h genus #    15 with    28 species is 0,1,2:\1,3,5
family= 0 0 1 1 0 0 0 new D7h genus #    16 with    14 species is 0,1,2:\1,3,6
family= 0 0 1 1 0 0 0 new D7h genus #    17 with    14 species is 0,1,2:\1,4,5
family= 0 0 1 1 0 0 0 new D7h genus #    18 with    28 species is 0,1,2:\3,4,5
family= 0 0 1 1 0 0 0 new D7h genus #    19 with    28 species is 0,1,2:\3,4,6
family= 0 0 1 1 0 0 0 new D7h genus #    20 with    28 species is 0,1,3:\0,1,2
family= 0 0 1 1 0 0 0 new D7h genus #    21 with    28 species is 0,1,3:\0,1,3
family= 0 0 1 1 0 0 0 new D7h genus #    22 with    28 species is 0,1,3:\0,1,4
family= 0 0 1 1 0 0 0 new D7h genus #    23 with    28 species is 0,1,3:\0,1,5
family= 0 0 1 1 0 0 0 new D7h genus #    24 with    28 species is 0,1,3:\0,1,6
family= 0 0 1 1 0 0 0 new D7h genus #    25 with    28 species is 0,1,3:\0,2,3
family= 0 0 1 1 0 0 0 new D7h genus #    26 with    28 species is 0,1,3:\0,2,4
family= 0 0 1 1 0 0 0 new D7h genus #    27 with    28 species is 0,1,3:\0,2,5
family= 0 0 1 1 0 0 0 new D7h genus #    28 with    28 species is 0,1,3:\0,2,6
family= 0 0 1 1 0 0 0 new D7h genus #    29 with    28 species is 0,1,3:\0,3,4
family= 0 0 1 1 0 0 0 new D7h genus #    30 with    28 species is 0,1,3:\0,3,5
family= 0 0 1 1 0 0 0 new D7h genus #    31 with    28 species is 0,1,3:\0,3,6
family= 0 0 1 1 0 0 0 new D7h genus #    32 with    28 species is 0,1,3:\0,4,5
family= 0 0 1 1 0 0 0 new D7h genus #    33 with    28 species is 0,1,3:\0,4,6
family= 0 0 1 1 0 0 0 new D7h genus #    34 with    28 species is 0,1,3:\0,5,6
family= 0 0 1 1 0 0 0 new D7h genus #    35 with    28 species is 0,1,3:\1,2,3
family= 0 0 1 1 0 0 0 new D7h genus #    36 with    28 species is 0,1,3:\1,2,4
family= 0 0 1 1 0 0 0 new D7h genus #    37 with    28 species is 0,1,3:\1,2,5
family= 0 0 1 1 0 0 0 new D7h genus #    38 with    28 species is 0,1,3:\1,2,6
family= 0 0 1 1 0 0 0 new D7h genus #    39 with    28 species is 0,1,3:\1,3,4
family= 0 0 1 1 0 0 0 new D7h genus #    40 with    28 species is 0,1,3:\1,3,5
family= 0 0 1 1 0 0 0 new D7h genus #    41 with    28 species is 0,1,3:\1,3,6
family= 0 0 1 1 0 0 0 new D7h genus #    42 with    28 species is 0,1,3:\1,4,5
family= 0 0 1 1 0 0 0 new D7h genus #    43 with    28 species is 0,1,3:\1,4,6
family= 0 0 1 1 0 0 0 new D7h genus #    44 with    28 species is 0,1,3:\1,5,6
family= 0 0 1 1 0 0 0 new D7h genus #    45 with    28 species is 0,1,3:\2,3,4
family= 0 0 1 1 0 0 0 new D7h genus #    46 with    28 species is 0,1,3:\2,3,5
family= 0 0 1 1 0 0 0 new D7h genus #    47 with    28 species is 0,1,3:\2,3,6
family= 0 0 1 1 0 0 0 new D7h genus #    48 with    28 species is 0,1,3:\2,4,5
family= 0 0 1 1 0 0 0 new D7h genus #    49 with    28 species is 0,1,3:\2,4,6
family= 0 0 1 1 0 0 0 new D7h genus #    50 with    28 species is 0,1,3:\2,5,6
family= 0 0 1 1 0 0 0 new D7h genus #    51 with    28 species is 0,1,3:\3,4,5
family= 0 0 1 1 0 0 0 new D7h genus #    52 with    28 species is 0,1,3:\3,4,6
family= 0 0 1 1 0 0 0 new D7h genus #    53 with    28 species is 0,1,3:\3,5,6
family= 0 0 1 1 0 0 0 new D7h genus #    54 with    28 species is 0,1,3:\4,5,6
family= 0 0 1 1 0 0 0 new D7h genus #    55 with    28 species is 0,1,4:\0,1,2
family= 0 0 1 1 0 0 0 new D7h genus #    56 with    28 species is 0,1,4:\0,1,3
family= 0 0 1 1 0 0 0 new D7h genus #    57 with    14 species is 0,1,4:\0,1,4
family= 0 0 1 1 0 0 0 new D7h genus #    58 with    28 species is 0,1,4:\0,2,3
family= 0 0 1 1 0 0 0 new D7h genus #    59 with    28 species is 0,1,4:\0,2,4
family= 0 0 1 1 0 0 0 new D7h genus #    60 with    28 species is 0,1,4:\0,2,5
family= 0 0 1 1 0 0 0 new D7h genus #    61 with    28 species is 0,1,4:\0,2,6
family= 0 0 1 1 0 0 0 new D7h genus #    62 with    28 species is 0,1,4:\0,3,4
family= 0 0 1 1 0 0 0 new D7h genus #    63 with    28 species is 0,1,4:\0,3,5
family= 0 0 1 1 0 0 0 new D7h genus #    64 with    28 species is 0,1,4:\0,3,6
family= 0 0 1 1 0 0 0 new D7h genus #    65 with    28 species is 0,1,4:\0,4,5
family= 0 0 1 1 0 0 0 new D7h genus #    66 with    28 species is 0,1,4:\0,4,6
family= 0 0 1 1 0 0 0 new D7h genus #    67 with    28 species is 0,1,4:\0,5,6
family= 0 0 1 1 0 0 0 new D7h genus #    68 with    28 species is 0,1,4:\2,3,4
family= 0 0 1 1 0 0 0 new D7h genus #    69 with    28 species is 0,1,4:\2,3,5
family= 0 0 1 1 0 0 0 new D7h genus #    70 with    28 species is 0,1,4:\2,3,6
family= 0 0 1 1 0 0 0 new D7h genus #    71 with    28 species is 0,1,4:\2,4,5
family= 0 0 1 1 0 0 0 new D7h genus #    72 with    14 species is 0,1,4:\2,4,6
family= 0 0 1 1 0 0 0 new D7h genus #    73 with    14 species is 0,1,4:\3,4,5
family= 0 0 1 1 0 0 0 new D7h genus #    74 with    28 species is 0,2,4:\0,1,2
family= 0 0 1 1 0 0 0 new D7h genus #    75 with    28 species is 0,2,4:\0,1,3
family= 0 0 1 1 0 0 0 new D7h genus #    76 with    28 species is 0,2,4:\0,1,4
family= 0 0 1 1 0 0 0 new D7h genus #    77 with    28 species is 0,2,4:\0,1,5
family= 0 0 1 1 0 0 0 new D7h genus #    78 with    28 species is 0,2,4:\0,1,6
family= 0 0 1 1 0 0 0 new D7h genus #    79 with    28 species is 0,2,4:\0,2,3
family= 0 0 1 1 0 0 0 new D7h genus #    80 with    14 species is 0,2,4:\0,2,4
family= 0 0 1 1 0 0 0 new D7h genus #    81 with    28 species is 0,2,4:\0,2,5
family= 0 0 1 1 0 0 0 new D7h genus #    82 with    28 species is 0,2,4:\0,2,6
family= 0 0 1 1 0 0 0 new D7h genus #    83 with    28 species is 0,2,4:\0,3,5
family= 0 0 1 1 0 0 0 new D7h genus #    84 with    28 species is 0,2,4:\0,3,6
family= 0 0 1 1 0 0 0 new D7h genus #    85 with    28 species is 0,2,4:\0,4,5
family= 0 0 1 1 0 0 0 new D7h genus #    86 with    28 species is 0,2,4:\0,5,6
family= 0 0 1 1 0 0 0 new D7h genus #    87 with    14 species is 0,2,4:\1,2,3
family= 0 0 1 1 0 0 0 new D7h genus #    88 with    28 species is 0,2,4:\1,2,5
family= 0 0 1 1 0 0 0 new D7h genus #    89 with    28 species is 0,2,4:\1,2,6
family= 0 0 1 1 0 0 0 new D7h genus #    90 with    28 species is 0,2,4:\1,3,5
family= 0 0 1 1 0 0 0 new D7h genus #    91 with    28 species is 0,2,4:\1,5,6
family= 0 0 1 1 0 0 0 new D7h genus #    92 with    14 species is 0,2,4:\2,5,6
Nber of genera for this family=   92
 
family= 0 0 0 2 0 0 0
 
family= 0 0 0 2 0 0 0 new D7h genus #     1 with     7 species is \0,1,2:\0,1,2
family= 0 0 0 2 0 0 0 new D7h genus #     2 with    28 species is \0,1,2:\0,1,3
family= 0 0 0 2 0 0 0 new D7h genus #     3 with    28 species is \0,1,2:\0,1,4
family= 0 0 0 2 0 0 0 new D7h genus #     4 with    28 species is \0,1,2:\0,1,5
family= 0 0 0 2 0 0 0 new D7h genus #     5 with    14 species is \0,1,2:\0,1,6
family= 0 0 0 2 0 0 0 new D7h genus #     6 with    28 species is \0,1,2:\0,2,3
family= 0 0 0 2 0 0 0 new D7h genus #     7 with    28 species is \0,1,2:\0,2,4
family= 0 0 0 2 0 0 0 new D7h genus #     8 with    28 species is \0,1,2:\0,3,4
family= 0 0 0 2 0 0 0 new D7h genus #     9 with    28 species is \0,1,2:\0,3,5
family= 0 0 0 2 0 0 0 new D7h genus #    10 with    28 species is \0,1,2:\0,3,6
family= 0 0 0 2 0 0 0 new D7h genus #    11 with    28 species is \0,1,2:\0,4,5
family= 0 0 0 2 0 0 0 new D7h genus #    12 with    28 species is \0,1,2:\0,4,6
family= 0 0 0 2 0 0 0 new D7h genus #    13 with    14 species is \0,1,2:\0,5,6
family= 0 0 0 2 0 0 0 new D7h genus #    14 with    28 species is \0,1,2:\1,3,4
family= 0 0 0 2 0 0 0 new D7h genus #    15 with    28 species is \0,1,2:\1,3,5
family= 0 0 0 2 0 0 0 new D7h genus #    16 with    14 species is \0,1,2:\1,3,6
family= 0 0 0 2 0 0 0 new D7h genus #    17 with    14 species is \0,1,2:\1,4,5
family= 0 0 0 2 0 0 0 new D7h genus #    18 with    14 species is \0,1,2:\3,4,5
family= 0 0 0 2 0 0 0 new D7h genus #    19 with    28 species is \0,1,2:\3,4,6
family= 0 0 0 2 0 0 0 new D7h genus #    20 with    14 species is \0,1,3:\0,1,3
family= 0 0 0 2 0 0 0 new D7h genus #    21 with    28 species is \0,1,3:\0,1,4
family= 0 0 0 2 0 0 0 new D7h genus #    22 with    14 species is \0,1,3:\0,1,5
family= 0 0 0 2 0 0 0 new D7h genus #    23 with    14 species is \0,1,3:\0,2,3
family= 0 0 0 2 0 0 0 new D7h genus #    24 with    28 species is \0,1,3:\0,2,4
family= 0 0 0 2 0 0 0 new D7h genus #    25 with    28 species is \0,1,3:\0,2,5
family= 0 0 0 2 0 0 0 new D7h genus #    26 with    28 species is \0,1,3:\0,2,6
family= 0 0 0 2 0 0 0 new D7h genus #    27 with    28 species is \0,1,3:\0,3,4
family= 0 0 0 2 0 0 0 new D7h genus #    28 with    28 species is \0,1,3:\0,3,5
family= 0 0 0 2 0 0 0 new D7h genus #    29 with    28 species is \0,1,3:\0,3,6
family= 0 0 0 2 0 0 0 new D7h genus #    30 with    28 species is \0,1,3:\0,4,5
family= 0 0 0 2 0 0 0 new D7h genus #    31 with    14 species is \0,1,3:\0,4,6
family= 0 0 0 2 0 0 0 new D7h genus #    32 with    28 species is \0,1,3:\1,2,5
family= 0 0 0 2 0 0 0 new D7h genus #    33 with    14 species is \0,1,3:\1,2,6
family= 0 0 0 2 0 0 0 new D7h genus #    34 with    14 species is \0,1,3:\1,3,4
family= 0 0 0 2 0 0 0 new D7h genus #    35 with    28 species is \0,1,3:\1,3,5
family= 0 0 0 2 0 0 0 new D7h genus #    36 with    28 species is \0,1,3:\1,3,6
family= 0 0 0 2 0 0 0 new D7h genus #    37 with    28 species is \0,1,3:\1,4,5
family= 0 0 0 2 0 0 0 new D7h genus #    38 with    28 species is \0,1,3:\1,4,6
family= 0 0 0 2 0 0 0 new D7h genus #    39 with    28 species is \0,1,3:\1,5,6
family= 0 0 0 2 0 0 0 new D7h genus #    40 with    28 species is \0,1,3:\2,3,6
family= 0 0 0 2 0 0 0 new D7h genus #    41 with    14 species is \0,1,3:\2,4,5
family= 0 0 0 2 0 0 0 new D7h genus #    42 with    28 species is \0,1,3:\2,4,6
family= 0 0 0 2 0 0 0 new D7h genus #    43 with    28 species is \0,1,3:\2,5,6
family= 0 0 0 2 0 0 0 new D7h genus #    44 with    14 species is \0,1,3:\3,5,6
family= 0 0 0 2 0 0 0 new D7h genus #    45 with     7 species is \0,1,4:\0,1,4
family= 0 0 0 2 0 0 0 new D7h genus #    46 with    28 species is \0,1,4:\0,2,4
family= 0 0 0 2 0 0 0 new D7h genus #    47 with    28 species is \0,1,4:\0,2,5
family= 0 0 0 2 0 0 0 new D7h genus #    48 with    14 species is \0,1,4:\0,3,4
family= 0 0 0 2 0 0 0 new D7h genus #    49 with    28 species is \0,1,4:\0,3,5
family= 0 0 0 2 0 0 0 new D7h genus #    50 with    14 species is \0,1,4:\0,3,6
family= 0 0 0 2 0 0 0 new D7h genus #    51 with    14 species is \0,1,4:\2,3,6
family= 0 0 0 2 0 0 0 new D7h genus #    52 with    14 species is \0,1,4:\2,4,6
family= 0 0 0 2 0 0 0 new D7h genus #    53 with     7 species is \0,2,4:\0,2,4
family= 0 0 0 2 0 0 0 new D7h genus #    54 with    14 species is \0,2,4:\0,2,5
family= 0 0 0 2 0 0 0 new D7h genus #    55 with    14 species is \0,2,4:\0,3,5
family= 0 0 0 2 0 0 0 new D7h genus #    56 with    14 species is \0,2,4:\1,3,5
Nber of genera for this family=   56
 
family= 1 0 0 0 1 0 0
 
family= 1 0 0 0 1 0 0 new D7h genus #     1 with    28 species is 0:\0,1
family= 1 0 0 0 1 0 0 new D7h genus #     2 with    28 species is 0:\0,2
family= 1 0 0 0 1 0 0 new D7h genus #     3 with    28 species is 0:\0,3
family= 1 0 0 0 1 0 0 new D7h genus #     4 with    28 species is 0:\1,2
family= 1 0 0 0 1 0 0 new D7h genus #     5 with    28 species is 0:\1,3
family= 1 0 0 0 1 0 0 new D7h genus #     6 with    28 species is 0:\1,4
family= 1 0 0 0 1 0 0 new D7h genus #     7 with    28 species is 0:\1,5
family= 1 0 0 0 1 0 0 new D7h genus #     8 with    14 species is 0:\1,6
family= 1 0 0 0 1 0 0 new D7h genus #     9 with    28 species is 0:\2,3
family= 1 0 0 0 1 0 0 new D7h genus #    10 with    28 species is 0:\2,4
family= 1 0 0 0 1 0 0 new D7h genus #    11 with    14 species is 0:\2,5
family= 1 0 0 0 1 0 0 new D7h genus #    12 with    14 species is 0:\3,4
Nber of genera for this family=   12
 
family= 0 1 0 0 1 0 0
 
family= 0 1 0 0 1 0 0 new D7h genus #     1 with    14 species is 0,1:\0,1
family= 0 1 0 0 1 0 0 new D7h genus #     2 with    28 species is 0,1:\0,2
family= 0 1 0 0 1 0 0 new D7h genus #     3 with    28 species is 0,1:\0,3
family= 0 1 0 0 1 0 0 new D7h genus #     4 with    28 species is 0,1:\0,4
family= 0 1 0 0 1 0 0 new D7h genus #     5 with    28 species is 0,1:\0,5
family= 0 1 0 0 1 0 0 new D7h genus #     6 with    28 species is 0,1:\0,6
family= 0 1 0 0 1 0 0 new D7h genus #     7 with    28 species is 0,1:\2,3
family= 0 1 0 0 1 0 0 new D7h genus #     8 with    28 species is 0,1:\2,4
family= 0 1 0 0 1 0 0 new D7h genus #     9 with    28 species is 0,1:\2,5
family= 0 1 0 0 1 0 0 new D7h genus #    10 with    14 species is 0,1:\2,6
family= 0 1 0 0 1 0 0 new D7h genus #    11 with    28 species is 0,1:\3,4
family= 0 1 0 0 1 0 0 new D7h genus #    12 with    14 species is 0,1:\3,5
family= 0 1 0 0 1 0 0 new D7h genus #    13 with    28 species is 0,2:\0,1
family= 0 1 0 0 1 0 0 new D7h genus #    14 with    14 species is 0,2:\0,2
family= 0 1 0 0 1 0 0 new D7h genus #    15 with    28 species is 0,2:\0,3
family= 0 1 0 0 1 0 0 new D7h genus #    16 with    28 species is 0,2:\0,4
family= 0 1 0 0 1 0 0 new D7h genus #    17 with    28 species is 0,2:\0,5
family= 0 1 0 0 1 0 0 new D7h genus #    18 with    28 species is 0,2:\0,6
family= 0 1 0 0 1 0 0 new D7h genus #    19 with    28 species is 0,2:\1,3
family= 0 1 0 0 1 0 0 new D7h genus #    20 with    28 species is 0,2:\1,4
family= 0 1 0 0 1 0 0 new D7h genus #    21 with    28 species is 0,2:\3,4
family= 0 1 0 0 1 0 0 new D7h genus #    22 with    28 species is 0,2:\3,5
family= 0 1 0 0 1 0 0 new D7h genus #    23 with    14 species is 0,2:\3,6
family= 0 1 0 0 1 0 0 new D7h genus #    24 with    14 species is 0,2:\4,5
family= 0 1 0 0 1 0 0 new D7h genus #    25 with    28 species is 0,3:\0,1
family= 0 1 0 0 1 0 0 new D7h genus #    26 with    28 species is 0,3:\0,2
family= 0 1 0 0 1 0 0 new D7h genus #    27 with    14 species is 0,3:\0,3
family= 0 1 0 0 1 0 0 new D7h genus #    28 with    28 species is 0,3:\0,4
family= 0 1 0 0 1 0 0 new D7h genus #    29 with    28 species is 0,3:\0,5
family= 0 1 0 0 1 0 0 new D7h genus #    30 with    28 species is 0,3:\0,6
family= 0 1 0 0 1 0 0 new D7h genus #    31 with    14 species is 0,3:\1,2
family= 0 1 0 0 1 0 0 new D7h genus #    32 with    28 species is 0,3:\1,4
family= 0 1 0 0 1 0 0 new D7h genus #    33 with    28 species is 0,3:\1,5
family= 0 1 0 0 1 0 0 new D7h genus #    34 with    28 species is 0,3:\1,6
family= 0 1 0 0 1 0 0 new D7h genus #    35 with    28 species is 0,3:\4,5
family= 0 1 0 0 1 0 0 new D7h genus #    36 with    14 species is 0,3:\4,6
Nber of genera for this family=   36
 
family= 0 0 1 0 1 0 0
 
family= 0 0 1 0 1 0 0 new D7h genus #     1 with    28 species is 0,1,2:\0,1
family= 0 0 1 0 1 0 0 new D7h genus #     2 with    14 species is 0,1,2:\0,2
family= 0 0 1 0 1 0 0 new D7h genus #     3 with    28 species is 0,1,2:\0,3
family= 0 0 1 0 1 0 0 new D7h genus #     4 with    28 species is 0,1,2:\0,4
family= 0 0 1 0 1 0 0 new D7h genus #     5 with    28 species is 0,1,2:\0,5
family= 0 0 1 0 1 0 0 new D7h genus #     6 with    28 species is 0,1,2:\0,6
family= 0 0 1 0 1 0 0 new D7h genus #     7 with    28 species is 0,1,2:\1,3
family= 0 0 1 0 1 0 0 new D7h genus #     8 with    28 species is 0,1,2:\1,4
family= 0 0 1 0 1 0 0 new D7h genus #     9 with    28 species is 0,1,2:\3,4
family= 0 0 1 0 1 0 0 new D7h genus #    10 with    28 species is 0,1,2:\3,5
family= 0 0 1 0 1 0 0 new D7h genus #    11 with    14 species is 0,1,2:\3,6
family= 0 0 1 0 1 0 0 new D7h genus #    12 with    14 species is 0,1,2:\4,5
family= 0 0 1 0 1 0 0 new D7h genus #    13 with    28 species is 0,1,3:\0,1
family= 0 0 1 0 1 0 0 new D7h genus #    14 with    28 species is 0,1,3:\0,2
family= 0 0 1 0 1 0 0 new D7h genus #    15 with    28 species is 0,1,3:\0,3
family= 0 0 1 0 1 0 0 new D7h genus #    16 with    28 species is 0,1,3:\0,4
family= 0 0 1 0 1 0 0 new D7h genus #    17 with    28 species is 0,1,3:\0,5
family= 0 0 1 0 1 0 0 new D7h genus #    18 with    28 species is 0,1,3:\0,6
family= 0 0 1 0 1 0 0 new D7h genus #    19 with    28 species is 0,1,3:\1,2
family= 0 0 1 0 1 0 0 new D7h genus #    20 with    28 species is 0,1,3:\1,3
family= 0 0 1 0 1 0 0 new D7h genus #    21 with    28 species is 0,1,3:\1,4
family= 0 0 1 0 1 0 0 new D7h genus #    22 with    28 species is 0,1,3:\1,5
family= 0 0 1 0 1 0 0 new D7h genus #    23 with    28 species is 0,1,3:\1,6
family= 0 0 1 0 1 0 0 new D7h genus #    24 with    28 species is 0,1,3:\2,3
family= 0 0 1 0 1 0 0 new D7h genus #    25 with    28 species is 0,1,3:\2,4
family= 0 0 1 0 1 0 0 new D7h genus #    26 with    28 species is 0,1,3:\2,5
family= 0 0 1 0 1 0 0 new D7h genus #    27 with    28 species is 0,1,3:\2,6
family= 0 0 1 0 1 0 0 new D7h genus #    28 with    28 species is 0,1,3:\3,4
family= 0 0 1 0 1 0 0 new D7h genus #    29 with    28 species is 0,1,3:\3,5
family= 0 0 1 0 1 0 0 new D7h genus #    30 with    28 species is 0,1,3:\3,6
family= 0 0 1 0 1 0 0 new D7h genus #    31 with    28 species is 0,1,3:\4,5
family= 0 0 1 0 1 0 0 new D7h genus #    32 with    28 species is 0,1,3:\4,6
family= 0 0 1 0 1 0 0 new D7h genus #    33 with    28 species is 0,1,3:\5,6
family= 0 0 1 0 1 0 0 new D7h genus #    34 with    14 species is 0,1,4:\0,1
family= 0 0 1 0 1 0 0 new D7h genus #    35 with    28 species is 0,1,4:\0,2
family= 0 0 1 0 1 0 0 new D7h genus #    36 with    28 species is 0,1,4:\0,3
family= 0 0 1 0 1 0 0 new D7h genus #    37 with    28 species is 0,1,4:\0,4
family= 0 0 1 0 1 0 0 new D7h genus #    38 with    28 species is 0,1,4:\0,5
family= 0 0 1 0 1 0 0 new D7h genus #    39 with    28 species is 0,1,4:\0,6
family= 0 0 1 0 1 0 0 new D7h genus #    40 with    28 species is 0,1,4:\2,3
family= 0 0 1 0 1 0 0 new D7h genus #    41 with    28 species is 0,1,4:\2,4
family= 0 0 1 0 1 0 0 new D7h genus #    42 with    28 species is 0,1,4:\2,5
family= 0 0 1 0 1 0 0 new D7h genus #    43 with    14 species is 0,1,4:\2,6
family= 0 0 1 0 1 0 0 new D7h genus #    44 with    28 species is 0,1,4:\3,4
family= 0 0 1 0 1 0 0 new D7h genus #    45 with    14 species is 0,1,4:\3,5
family= 0 0 1 0 1 0 0 new D7h genus #    46 with    28 species is 0,2,4:\0,1
family= 0 0 1 0 1 0 0 new D7h genus #    47 with    28 species is 0,2,4:\0,2
family= 0 0 1 0 1 0 0 new D7h genus #    48 with    28 species is 0,2,4:\0,3
family= 0 0 1 0 1 0 0 new D7h genus #    49 with    14 species is 0,2,4:\0,4
family= 0 0 1 0 1 0 0 new D7h genus #    50 with    28 species is 0,2,4:\0,5
family= 0 0 1 0 1 0 0 new D7h genus #    51 with    28 species is 0,2,4:\0,6
family= 0 0 1 0 1 0 0 new D7h genus #    52 with    28 species is 0,2,4:\1,2
family= 0 0 1 0 1 0 0 new D7h genus #    53 with    14 species is 0,2,4:\1,3
family= 0 0 1 0 1 0 0 new D7h genus #    54 with    28 species is 0,2,4:\1,5
family= 0 0 1 0 1 0 0 new D7h genus #    55 with    28 species is 0,2,4:\1,6
family= 0 0 1 0 1 0 0 new D7h genus #    56 with    28 species is 0,2,4:\2,5
family= 0 0 1 0 1 0 0 new D7h genus #    57 with    14 species is 0,2,4:\5,6
Nber of genera for this family=   57
 
family= 0 0 0 1 1 0 0
 
family= 0 0 0 1 1 0 0 new D7h genus #     1 with    28 species is \0,1,2:\0,1
family= 0 0 0 1 1 0 0 new D7h genus #     2 with    14 species is \0,1,2:\0,2
family= 0 0 0 1 1 0 0 new D7h genus #     3 with    28 species is \0,1,2:\0,3
family= 0 0 0 1 1 0 0 new D7h genus #     4 with    28 species is \0,1,2:\0,4
family= 0 0 0 1 1 0 0 new D7h genus #     5 with    28 species is \0,1,2:\0,5
family= 0 0 0 1 1 0 0 new D7h genus #     6 with    28 species is \0,1,2:\0,6
family= 0 0 0 1 1 0 0 new D7h genus #     7 with    28 species is \0,1,2:\1,3
family= 0 0 0 1 1 0 0 new D7h genus #     8 with    28 species is \0,1,2:\1,4
family= 0 0 0 1 1 0 0 new D7h genus #     9 with    28 species is \0,1,2:\3,4
family= 0 0 0 1 1 0 0 new D7h genus #    10 with    28 species is \0,1,2:\3,5
family= 0 0 0 1 1 0 0 new D7h genus #    11 with    14 species is \0,1,2:\3,6
family= 0 0 0 1 1 0 0 new D7h genus #    12 with    14 species is \0,1,2:\4,5
family= 0 0 0 1 1 0 0 new D7h genus #    13 with    28 species is \0,1,3:\0,1
family= 0 0 0 1 1 0 0 new D7h genus #    14 with    28 species is \0,1,3:\0,2
family= 0 0 0 1 1 0 0 new D7h genus #    15 with    28 species is \0,1,3:\0,3
family= 0 0 0 1 1 0 0 new D7h genus #    16 with    28 species is \0,1,3:\0,4
family= 0 0 0 1 1 0 0 new D7h genus #    17 with    28 species is \0,1,3:\0,5
family= 0 0 0 1 1 0 0 new D7h genus #    18 with    28 species is \0,1,3:\0,6
family= 0 0 0 1 1 0 0 new D7h genus #    19 with    28 species is \0,1,3:\1,2
family= 0 0 0 1 1 0 0 new D7h genus #    20 with    28 species is \0,1,3:\1,3
family= 0 0 0 1 1 0 0 new D7h genus #    21 with    28 species is \0,1,3:\1,4
family= 0 0 0 1 1 0 0 new D7h genus #    22 with    28 species is \0,1,3:\1,5
family= 0 0 0 1 1 0 0 new D7h genus #    23 with    28 species is \0,1,3:\1,6
family= 0 0 0 1 1 0 0 new D7h genus #    24 with    28 species is \0,1,3:\2,3
family= 0 0 0 1 1 0 0 new D7h genus #    25 with    28 species is \0,1,3:\2,4
family= 0 0 0 1 1 0 0 new D7h genus #    26 with    28 species is \0,1,3:\2,5
family= 0 0 0 1 1 0 0 new D7h genus #    27 with    28 species is \0,1,3:\2,6
family= 0 0 0 1 1 0 0 new D7h genus #    28 with    28 species is \0,1,3:\3,4
family= 0 0 0 1 1 0 0 new D7h genus #    29 with    28 species is \0,1,3:\3,5
family= 0 0 0 1 1 0 0 new D7h genus #    30 with    28 species is \0,1,3:\3,6
family= 0 0 0 1 1 0 0 new D7h genus #    31 with    28 species is \0,1,3:\4,5
family= 0 0 0 1 1 0 0 new D7h genus #    32 with    28 species is \0,1,3:\4,6
family= 0 0 0 1 1 0 0 new D7h genus #    33 with    28 species is \0,1,3:\5,6
family= 0 0 0 1 1 0 0 new D7h genus #    34 with    14 species is \0,1,4:\0,1
family= 0 0 0 1 1 0 0 new D7h genus #    35 with    28 species is \0,1,4:\0,2
family= 0 0 0 1 1 0 0 new D7h genus #    36 with    28 species is \0,1,4:\0,3
family= 0 0 0 1 1 0 0 new D7h genus #    37 with    28 species is \0,1,4:\0,4
family= 0 0 0 1 1 0 0 new D7h genus #    38 with    28 species is \0,1,4:\0,5
family= 0 0 0 1 1 0 0 new D7h genus #    39 with    28 species is \0,1,4:\0,6
family= 0 0 0 1 1 0 0 new D7h genus #    40 with    28 species is \0,1,4:\2,3
family= 0 0 0 1 1 0 0 new D7h genus #    41 with    28 species is \0,1,4:\2,4
family= 0 0 0 1 1 0 0 new D7h genus #    42 with    28 species is \0,1,4:\2,5
family= 0 0 0 1 1 0 0 new D7h genus #    43 with    14 species is \0,1,4:\2,6
family= 0 0 0 1 1 0 0 new D7h genus #    44 with    28 species is \0,1,4:\3,4
family= 0 0 0 1 1 0 0 new D7h genus #    45 with    14 species is \0,1,4:\3,5
family= 0 0 0 1 1 0 0 new D7h genus #    46 with    28 species is \0,2,4:\0,1
family= 0 0 0 1 1 0 0 new D7h genus #    47 with    28 species is \0,2,4:\0,2
family= 0 0 0 1 1 0 0 new D7h genus #    48 with    28 species is \0,2,4:\0,3
family= 0 0 0 1 1 0 0 new D7h genus #    49 with    14 species is \0,2,4:\0,4
family= 0 0 0 1 1 0 0 new D7h genus #    50 with    28 species is \0,2,4:\0,5
family= 0 0 0 1 1 0 0 new D7h genus #    51 with    28 species is \0,2,4:\0,6
family= 0 0 0 1 1 0 0 new D7h genus #    52 with    28 species is \0,2,4:\1,2
family= 0 0 0 1 1 0 0 new D7h genus #    53 with    14 species is \0,2,4:\1,3
family= 0 0 0 1 1 0 0 new D7h genus #    54 with    28 species is \0,2,4:\1,5
family= 0 0 0 1 1 0 0 new D7h genus #    55 with    28 species is \0,2,4:\1,6
family= 0 0 0 1 1 0 0 new D7h genus #    56 with    28 species is \0,2,4:\2,5
family= 0 0 0 1 1 0 0 new D7h genus #    57 with    14 species is \0,2,4:\5,6
Nber of genera for this family=   57
 
family= 0 0 0 0 2 0 0
 
family= 0 0 0 0 2 0 0 new D7h genus #     1 with     7 species is \0,1:\0,1
family= 0 0 0 0 2 0 0 new D7h genus #     2 with    28 species is \0,1:\0,2
family= 0 0 0 0 2 0 0 new D7h genus #     3 with    28 species is \0,1:\0,3
family= 0 0 0 0 2 0 0 new D7h genus #     4 with    28 species is \0,1:\0,4
family= 0 0 0 0 2 0 0 new D7h genus #     5 with    28 species is \0,1:\0,5
family= 0 0 0 0 2 0 0 new D7h genus #     6 with    14 species is \0,1:\0,6
family= 0 0 0 0 2 0 0 new D7h genus #     7 with    14 species is \0,1:\2,3
family= 0 0 0 0 2 0 0 new D7h genus #     8 with    28 species is \0,1:\2,4
family= 0 0 0 0 2 0 0 new D7h genus #     9 with    28 species is \0,1:\2,5
family= 0 0 0 0 2 0 0 new D7h genus #    10 with    14 species is \0,1:\2,6
family= 0 0 0 0 2 0 0 new D7h genus #    11 with    14 species is \0,1:\3,4
family= 0 0 0 0 2 0 0 new D7h genus #    12 with    14 species is \0,1:\3,5
family= 0 0 0 0 2 0 0 new D7h genus #    13 with     7 species is \0,2:\0,2
family= 0 0 0 0 2 0 0 new D7h genus #    14 with    28 species is \0,2:\0,3
family= 0 0 0 0 2 0 0 new D7h genus #    15 with    28 species is \0,2:\0,4
family= 0 0 0 0 2 0 0 new D7h genus #    16 with    14 species is \0,2:\0,5
family= 0 0 0 0 2 0 0 new D7h genus #    17 with    14 species is \0,2:\1,3
family= 0 0 0 0 2 0 0 new D7h genus #    18 with    28 species is \0,2:\1,4
family= 0 0 0 0 2 0 0 new D7h genus #    19 with    14 species is \0,2:\3,5
family= 0 0 0 0 2 0 0 new D7h genus #    20 with    14 species is \0,2:\3,6
family= 0 0 0 0 2 0 0 new D7h genus #    21 with     7 species is \0,3:\0,3
family= 0 0 0 0 2 0 0 new D7h genus #    22 with    14 species is \0,3:\0,4
family= 0 0 0 0 2 0 0 new D7h genus #    23 with    14 species is \0,3:\1,4
family= 0 0 0 0 2 0 0 new D7h genus #    24 with    14 species is \0,3:\1,5
Nber of genera for this family=   24
 
family= 1 0 0 0 0 1 0
 
family= 1 0 0 0 0 1 0 new D7h genus #     1 with    14 species is 0:\0
family= 1 0 0 0 0 1 0 new D7h genus #     2 with    28 species is 0:\1
family= 1 0 0 0 0 1 0 new D7h genus #     3 with    28 species is 0:\2
family= 1 0 0 0 0 1 0 new D7h genus #     4 with    28 species is 0:\3
Nber of genera for this family=    4
 
family= 0 1 0 0 0 1 0
 
family= 0 1 0 0 0 1 0 new D7h genus #     1 with    28 species is 0,1:\0
family= 0 1 0 0 0 1 0 new D7h genus #     2 with    28 species is 0,1:\2
family= 0 1 0 0 0 1 0 new D7h genus #     3 with    28 species is 0,1:\3
family= 0 1 0 0 0 1 0 new D7h genus #     4 with    14 species is 0,1:\4
family= 0 1 0 0 0 1 0 new D7h genus #     5 with    28 species is 0,2:\0
family= 0 1 0 0 0 1 0 new D7h genus #     6 with    14 species is 0,2:\1
family= 0 1 0 0 0 1 0 new D7h genus #     7 with    28 species is 0,2:\3
family= 0 1 0 0 0 1 0 new D7h genus #     8 with    28 species is 0,2:\4
family= 0 1 0 0 0 1 0 new D7h genus #     9 with    28 species is 0,3:\0
family= 0 1 0 0 0 1 0 new D7h genus #    10 with    28 species is 0,3:\1
family= 0 1 0 0 0 1 0 new D7h genus #    11 with    28 species is 0,3:\4
family= 0 1 0 0 0 1 0 new D7h genus #    12 with    14 species is 0,3:\5
Nber of genera for this family=   12
 
family= 0 0 1 0 0 1 0
 
family= 0 0 1 0 0 1 0 new D7h genus #     1 with    28 species is 0,1,2:\0
family= 0 0 1 0 0 1 0 new D7h genus #     2 with    14 species is 0,1,2:\1
family= 0 0 1 0 0 1 0 new D7h genus #     3 with    28 species is 0,1,2:\3
family= 0 0 1 0 0 1 0 new D7h genus #     4 with    28 species is 0,1,2:\4
family= 0 0 1 0 0 1 0 new D7h genus #     5 with    28 species is 0,1,3:\0
family= 0 0 1 0 0 1 0 new D7h genus #     6 with    28 species is 0,1,3:\1
family= 0 0 1 0 0 1 0 new D7h genus #     7 with    28 species is 0,1,3:\2
family= 0 0 1 0 0 1 0 new D7h genus #     8 with    28 species is 0,1,3:\3
family= 0 0 1 0 0 1 0 new D7h genus #     9 with    28 species is 0,1,3:\4
family= 0 0 1 0 0 1 0 new D7h genus #    10 with    28 species is 0,1,3:\5
family= 0 0 1 0 0 1 0 new D7h genus #    11 with    28 species is 0,1,3:\6
family= 0 0 1 0 0 1 0 new D7h genus #    12 with    28 species is 0,1,4:\0
family= 0 0 1 0 0 1 0 new D7h genus #    13 with    28 species is 0,1,4:\2
family= 0 0 1 0 0 1 0 new D7h genus #    14 with    28 species is 0,1,4:\3
family= 0 0 1 0 0 1 0 new D7h genus #    15 with    14 species is 0,1,4:\4
family= 0 0 1 0 0 1 0 new D7h genus #    16 with    28 species is 0,2,4:\0
family= 0 0 1 0 0 1 0 new D7h genus #    17 with    28 species is 0,2,4:\1
family= 0 0 1 0 0 1 0 new D7h genus #    18 with    14 species is 0,2,4:\2
family= 0 0 1 0 0 1 0 new D7h genus #    19 with    28 species is 0,2,4:\5
Nber of genera for this family=   19
 
family= 0 0 0 1 0 1 0
 
family= 0 0 0 1 0 1 0 new D7h genus #     1 with    28 species is \0,1,2:\0
family= 0 0 0 1 0 1 0 new D7h genus #     2 with    14 species is \0,1,2:\1
family= 0 0 0 1 0 1 0 new D7h genus #     3 with    28 species is \0,1,2:\3
family= 0 0 0 1 0 1 0 new D7h genus #     4 with    28 species is \0,1,2:\4
family= 0 0 0 1 0 1 0 new D7h genus #     5 with    28 species is \0,1,3:\0
family= 0 0 0 1 0 1 0 new D7h genus #     6 with    28 species is \0,1,3:\1
family= 0 0 0 1 0 1 0 new D7h genus #     7 with    28 species is \0,1,3:\2
family= 0 0 0 1 0 1 0 new D7h genus #     8 with    28 species is \0,1,3:\3
family= 0 0 0 1 0 1 0 new D7h genus #     9 with    28 species is \0,1,3:\4
family= 0 0 0 1 0 1 0 new D7h genus #    10 with    28 species is \0,1,3:\5
family= 0 0 0 1 0 1 0 new D7h genus #    11 with    28 species is \0,1,3:\6
family= 0 0 0 1 0 1 0 new D7h genus #    12 with    28 species is \0,1,4:\0
family= 0 0 0 1 0 1 0 new D7h genus #    13 with    28 species is \0,1,4:\2
family= 0 0 0 1 0 1 0 new D7h genus #    14 with    28 species is \0,1,4:\3
family= 0 0 0 1 0 1 0 new D7h genus #    15 with    14 species is \0,1,4:\4
family= 0 0 0 1 0 1 0 new D7h genus #    16 with    28 species is \0,2,4:\0
family= 0 0 0 1 0 1 0 new D7h genus #    17 with    28 species is \0,2,4:\1
family= 0 0 0 1 0 1 0 new D7h genus #    18 with    14 species is \0,2,4:\2
family= 0 0 0 1 0 1 0 new D7h genus #    19 with    28 species is \0,2,4:\5
Nber of genera for this family=   19
 
family= 0 0 0 0 1 1 0
 
family= 0 0 0 0 1 1 0 new D7h genus #     1 with    28 species is \0,1:\0
family= 0 0 0 0 1 1 0 new D7h genus #     2 with    28 species is \0,1:\2
family= 0 0 0 0 1 1 0 new D7h genus #     3 with    28 species is \0,1:\3
family= 0 0 0 0 1 1 0 new D7h genus #     4 with    14 species is \0,1:\4
family= 0 0 0 0 1 1 0 new D7h genus #     5 with    28 species is \0,2:\0
family= 0 0 0 0 1 1 0 new D7h genus #     6 with    14 species is \0,2:\1
family= 0 0 0 0 1 1 0 new D7h genus #     7 with    28 species is \0,2:\3
family= 0 0 0 0 1 1 0 new D7h genus #     8 with    28 species is \0,2:\4
family= 0 0 0 0 1 1 0 new D7h genus #     9 with    28 species is \0,3:\0
family= 0 0 0 0 1 1 0 new D7h genus #    10 with    28 species is \0,3:\1
family= 0 0 0 0 1 1 0 new D7h genus #    11 with    28 species is \0,3:\4
family= 0 0 0 0 1 1 0 new D7h genus #    12 with    14 species is \0,3:\5
Nber of genera for this family=   12
 
family= 0 0 0 0 0 2 0
 
family= 0 0 0 0 0 2 0 new D7h genus #     1 with     7 species is \0:\0
family= 0 0 0 0 0 2 0 new D7h genus #     2 with    14 species is \0:\1
family= 0 0 0 0 0 2 0 new D7h genus #     3 with    14 species is \0:\2
family= 0 0 0 0 0 2 0 new D7h genus #     4 with    14 species is \0:\3
Nber of genera for this family=    4
 
family= 1 0 0 0 0 0 1
 
family= 1 0 0 0 0 0 1 new D7h genus #     1 with    14 species is 0:\
Nber of genera for this family=    1
 
family= 0 1 0 0 0 0 1
 
family= 0 1 0 0 0 0 1 new D7h genus #     1 with    14 species is 0,1:\
family= 0 1 0 0 0 0 1 new D7h genus #     2 with    14 species is 0,2:\
family= 0 1 0 0 0 0 1 new D7h genus #     3 with    14 species is 0,3:\
Nber of genera for this family=    3
 
family= 0 0 1 0 0 0 1
 
family= 0 0 1 0 0 0 1 new D7h genus #     1 with    14 species is 0,1,2:\
family= 0 0 1 0 0 0 1 new D7h genus #     2 with    28 species is 0,1,3:\
family= 0 0 1 0 0 0 1 new D7h genus #     3 with    14 species is 0,1,4:\
family= 0 0 1 0 0 0 1 new D7h genus #     4 with    14 species is 0,2,4:\
Nber of genera for this family=    4
 
family= 0 0 0 1 0 0 1
 
family= 0 0 0 1 0 0 1 new D7h genus #     1 with    14 species is \0,1,2:\
family= 0 0 0 1 0 0 1 new D7h genus #     2 with    28 species is \0,1,3:\
family= 0 0 0 1 0 0 1 new D7h genus #     3 with    14 species is \0,1,4:\
family= 0 0 0 1 0 0 1 new D7h genus #     4 with    14 species is \0,2,4:\
Nber of genera for this family=    4
 
family= 0 0 0 0 1 0 1
 
family= 0 0 0 0 1 0 1 new D7h genus #     1 with    14 species is \0,1:\
family= 0 0 0 0 1 0 1 new D7h genus #     2 with    14 species is \0,2:\
family= 0 0 0 0 1 0 1 new D7h genus #     3 with    14 species is \0,3:\
Nber of genera for this family=    3
 
family= 0 0 0 0 0 1 1
 
family= 0 0 0 0 0 1 1 new D7h genus #     1 with    14 species is \0:\
Nber of genera for this family=    1
 
family= 0 0 0 0 0 0 2
 
family= 0 0 0 0 0 0 2 new D7h genus #     1 with     1 species is \:\
Nber of genera for this family=    1
 
----------------------------------------

Nber families=     28
Nber genera=      669
Nber species=    16129
