# Supplementary material for: The Polytope Formalism: application to molecular constitution and the prospect of a complete description of Chemical Space
Source: Chem Sci. 2026 Jan 8;17(4):2102–18. doi: 10.1039/d5sc08813e (PMC12780917; doi:10.1039/d5sc08813e)
Supplement: SC-017-D5SC08813E-s001 [file SC-017-D5SC08813E-s001.zip › publication files/species/genera_D7h_S7B2_max1111111.txt]

D7h_
D7h site symmetry is used to group species into genera
====
 
family= 2 0 0 0 0 0 0
 
family= 2 0 0 0 0 0 0 new D7h genus #     1 with    14 species is 0:1
family= 2 0 0 0 0 0 0 new D7h genus #     2 with    14 species is 0:2
family= 2 0 0 0 0 0 0 new D7h genus #     3 with    14 species is 0:3
Nber of genera for this family=    3
 
family= 1 1 0 0 0 0 0
 
family= 1 1 0 0 0 0 0 new D7h genus #     1 with    28 species is 0:1,2
family= 1 1 0 0 0 0 0 new D7h genus #     2 with    28 species is 0:1,3
family= 1 1 0 0 0 0 0 new D7h genus #     3 with    28 species is 0:1,4
family= 1 1 0 0 0 0 0 new D7h genus #     4 with    28 species is 0:1,5
family= 1 1 0 0 0 0 0 new D7h genus #     5 with    14 species is 0:1,6
family= 1 1 0 0 0 0 0 new D7h genus #     6 with    28 species is 0:2,3
family= 1 1 0 0 0 0 0 new D7h genus #     7 with    28 species is 0:2,4
family= 1 1 0 0 0 0 0 new D7h genus #     8 with    14 species is 0:2,5
family= 1 1 0 0 0 0 0 new D7h genus #     9 with    14 species is 0:3,4
Nber of genera for this family=    9
 
family= 0 2 0 0 0 0 0
 
family= 0 2 0 0 0 0 0 new D7h genus #     1 with    14 species is 0,1:2,3
family= 0 2 0 0 0 0 0 new D7h genus #     2 with    28 species is 0,1:2,4
family= 0 2 0 0 0 0 0 new D7h genus #     3 with    28 species is 0,1:2,5
family= 0 2 0 0 0 0 0 new D7h genus #     4 with    14 species is 0,1:2,6
family= 0 2 0 0 0 0 0 new D7h genus #     5 with    14 species is 0,1:3,4
family= 0 2 0 0 0 0 0 new D7h genus #     6 with    14 species is 0,1:3,5
family= 0 2 0 0 0 0 0 new D7h genus #     7 with    14 species is 0,2:1,3
family= 0 2 0 0 0 0 0 new D7h genus #     8 with    28 species is 0,2:1,4
family= 0 2 0 0 0 0 0 new D7h genus #     9 with    14 species is 0,2:3,5
family= 0 2 0 0 0 0 0 new D7h genus #    10 with    14 species is 0,2:3,6
family= 0 2 0 0 0 0 0 new D7h genus #    11 with    14 species is 0,3:1,4
family= 0 2 0 0 0 0 0 new D7h genus #    12 with    14 species is 0,3:1,5
Nber of genera for this family=   12
 
family= 1 0 1 0 0 0 0
 
family= 1 0 1 0 0 0 0 new D7h genus #     1 with    28 species is 0:1,2,3
family= 1 0 1 0 0 0 0 new D7h genus #     2 with    28 species is 0:1,2,4
family= 1 0 1 0 0 0 0 new D7h genus #     3 with    28 species is 0:1,2,5
family= 1 0 1 0 0 0 0 new D7h genus #     4 with    28 species is 0:1,2,6
family= 1 0 1 0 0 0 0 new D7h genus #     5 with    28 species is 0:1,3,4
family= 1 0 1 0 0 0 0 new D7h genus #     6 with    28 species is 0:1,3,5
family= 1 0 1 0 0 0 0 new D7h genus #     7 with    28 species is 0:1,3,6
family= 1 0 1 0 0 0 0 new D7h genus #     8 with    28 species is 0:1,4,5
family= 1 0 1 0 0 0 0 new D7h genus #     9 with    28 species is 0:2,3,4
family= 1 0 1 0 0 0 0 new D7h genus #    10 with    28 species is 0:2,3,5
Nber of genera for this family=   10
 
family= 0 1 1 0 0 0 0
 
family= 0 1 1 0 0 0 0 new D7h genus #     1 with    28 species is 0,1:2,3,4
family= 0 1 1 0 0 0 0 new D7h genus #     2 with    28 species is 0,1:2,3,5
family= 0 1 1 0 0 0 0 new D7h genus #     3 with    28 species is 0,1:2,3,6
family= 0 1 1 0 0 0 0 new D7h genus #     4 with    28 species is 0,1:2,4,5
family= 0 1 1 0 0 0 0 new D7h genus #     5 with    14 species is 0,1:2,4,6
family= 0 1 1 0 0 0 0 new D7h genus #     6 with    14 species is 0,1:3,4,5
family= 0 1 1 0 0 0 0 new D7h genus #     7 with    28 species is 0,2:1,3,4
family= 0 1 1 0 0 0 0 new D7h genus #     8 with    28 species is 0,2:1,3,5
family= 0 1 1 0 0 0 0 new D7h genus #     9 with    14 species is 0,2:1,3,6
family= 0 1 1 0 0 0 0 new D7h genus #    10 with    14 species is 0,2:1,4,5
family= 0 1 1 0 0 0 0 new D7h genus #    11 with    28 species is 0,2:3,4,5
family= 0 1 1 0 0 0 0 new D7h genus #    12 with    28 species is 0,2:3,4,6
family= 0 1 1 0 0 0 0 new D7h genus #    13 with    28 species is 0,3:1,2,4
family= 0 1 1 0 0 0 0 new D7h genus #    14 with    14 species is 0,3:1,2,5
family= 0 1 1 0 0 0 0 new D7h genus #    15 with    28 species is 0,3:1,4,5
family= 0 1 1 0 0 0 0 new D7h genus #    16 with    28 species is 0,3:1,4,6
family= 0 1 1 0 0 0 0 new D7h genus #    17 with    28 species is 0,3:1,5,6
family= 0 1 1 0 0 0 0 new D7h genus #    18 with    14 species is 0,3:4,5,6
Nber of genera for this family=   18
 
family= 0 0 2 0 0 0 0
 
family= 0 0 2 0 0 0 0 new D7h genus #     1 with    14 species is 0,1,2:3,4,5
family= 0 0 2 0 0 0 0 new D7h genus #     2 with    28 species is 0,1,2:3,4,6
family= 0 0 2 0 0 0 0 new D7h genus #     3 with    14 species is 0,1,3:2,4,5
family= 0 0 2 0 0 0 0 new D7h genus #     4 with    28 species is 0,1,3:2,4,6
family= 0 0 2 0 0 0 0 new D7h genus #     5 with    28 species is 0,1,3:2,5,6
family= 0 0 2 0 0 0 0 new D7h genus #     6 with    14 species is 0,1,4:2,3,6
family= 0 0 2 0 0 0 0 new D7h genus #     7 with    14 species is 0,2,4:1,3,5
Nber of genera for this family=    7
 
family= 1 0 0 1 0 0 0
 
family= 1 0 0 1 0 0 0 new D7h genus #     1 with    28 species is 0:\0,1,2
family= 1 0 0 1 0 0 0 new D7h genus #     2 with    28 species is 0:\0,1,3
family= 1 0 0 1 0 0 0 new D7h genus #     3 with    28 species is 0:\0,1,4
family= 1 0 0 1 0 0 0 new D7h genus #     4 with    28 species is 0:\0,1,5
family= 1 0 0 1 0 0 0 new D7h genus #     5 with    14 species is 0:\0,1,6
family= 1 0 0 1 0 0 0 new D7h genus #     6 with    28 species is 0:\0,2,3
family= 1 0 0 1 0 0 0 new D7h genus #     7 with    28 species is 0:\0,2,4
family= 1 0 0 1 0 0 0 new D7h genus #     8 with    14 species is 0:\0,2,5
family= 1 0 0 1 0 0 0 new D7h genus #     9 with    14 species is 0:\0,3,4
Nber of genera for this family=    9
 
family= 0 1 0 1 0 0 0
 
family= 0 1 0 1 0 0 0 new D7h genus #     1 with    28 species is 0,1:\0,1,2
family= 0 1 0 1 0 0 0 new D7h genus #     2 with    28 species is 0,1:\0,1,3
family= 0 1 0 1 0 0 0 new D7h genus #     3 with    14 species is 0,1:\0,1,4
family= 0 1 0 1 0 0 0 new D7h genus #     4 with    14 species is 0,2:\0,1,2
family= 0 1 0 1 0 0 0 new D7h genus #     5 with    28 species is 0,2:\0,2,3
family= 0 1 0 1 0 0 0 new D7h genus #     6 with    28 species is 0,2:\0,2,4
family= 0 1 0 1 0 0 0 new D7h genus #     7 with    28 species is 0,3:\0,1,3
family= 0 1 0 1 0 0 0 new D7h genus #     8 with    28 species is 0,3:\0,3,4
family= 0 1 0 1 0 0 0 new D7h genus #     9 with    14 species is 0,3:\0,3,5
Nber of genera for this family=    9
 
family= 0 0 1 1 0 0 0
 
family= 0 0 1 1 0 0 0 new D7h genus #     1 with    14 species is 0,1,2:\0,1,2
family= 0 0 1 1 0 0 0 new D7h genus #     2 with    28 species is 0,1,3:\0,1,3
family= 0 0 1 1 0 0 0 new D7h genus #     3 with    14 species is 0,1,4:\0,1,4
family= 0 0 1 1 0 0 0 new D7h genus #     4 with    14 species is 0,2,4:\0,2,4
Nber of genera for this family=    4
 
family= 1 0 0 0 1 0 0
 
family= 1 0 0 0 1 0 0 new D7h genus #     1 with    28 species is 0:\0,1
family= 1 0 0 0 1 0 0 new D7h genus #     2 with    28 species is 0:\0,2
family= 1 0 0 0 1 0 0 new D7h genus #     3 with    28 species is 0:\0,3
Nber of genera for this family=    3
 
family= 0 1 0 0 1 0 0
 
family= 0 1 0 0 1 0 0 new D7h genus #     1 with    14 species is 0,1:\0,1
family= 0 1 0 0 1 0 0 new D7h genus #     2 with    14 species is 0,2:\0,2
family= 0 1 0 0 1 0 0 new D7h genus #     3 with    14 species is 0,3:\0,3
Nber of genera for this family=    3
 
family= 1 0 0 0 0 1 0
 
family= 1 0 0 0 0 1 0 new D7h genus #     1 with    14 species is 0:\0
Nber of genera for this family=    1
 
----------------------------------------

Nber families=     12
Nber genera=       88
Nber species=     1932
