# Supplementary material for: The Polytope Formalism: application to molecular constitution and the prospect of a complete description of Chemical Space
Source: Chem Sci. 2026 Jan 8;17(4):2102–18. doi: 10.1039/d5sc08813e (PMC12780917; doi:10.1039/d5sc08813e)
Supplement: SC-017-D5SC08813E-s001 [file SC-017-D5SC08813E-s001.zip › publication files/species/genera_D7h_S7B3_max2222222.txt]

D7h_
D7h site symmetry is used to group species into genera
====
 
family= 3 0 0 0 0 0 0
 
family= 3 0 0 0 0 0 0 new D7h genus #     1 with    42 species is 0:0:1
family= 3 0 0 0 0 0 0 new D7h genus #     2 with    42 species is 0:0:2
family= 3 0 0 0 0 0 0 new D7h genus #     3 with    42 species is 0:0:3
family= 3 0 0 0 0 0 0 new D7h genus #     4 with    42 species is 0:1:2
family= 3 0 0 0 0 0 0 new D7h genus #     5 with    84 species is 0:1:3
family= 3 0 0 0 0 0 0 new D7h genus #     6 with    42 species is 0:1:4
family= 3 0 0 0 0 0 0 new D7h genus #     7 with    42 species is 0:2:4
Nber of genera for this family=    7
 
family= 2 1 0 0 0 0 0
 
family= 2 1 0 0 0 0 0 new D7h genus #     1 with    42 species is 0:0:1,2
family= 2 1 0 0 0 0 0 new D7h genus #     2 with    42 species is 0:0:1,3
family= 2 1 0 0 0 0 0 new D7h genus #     3 with    42 species is 0:0:1,4
family= 2 1 0 0 0 0 0 new D7h genus #     4 with    42 species is 0:0:1,5
family= 2 1 0 0 0 0 0 new D7h genus #     5 with    21 species is 0:0:1,6
family= 2 1 0 0 0 0 0 new D7h genus #     6 with    42 species is 0:0:2,3
family= 2 1 0 0 0 0 0 new D7h genus #     7 with    42 species is 0:0:2,4
family= 2 1 0 0 0 0 0 new D7h genus #     8 with    21 species is 0:0:2,5
family= 2 1 0 0 0 0 0 new D7h genus #     9 with    21 species is 0:0:3,4
family= 2 1 0 0 0 0 0 new D7h genus #    10 with    42 species is 0:1:0,1
family= 2 1 0 0 0 0 0 new D7h genus #    11 with    84 species is 0:1:0,2
family= 2 1 0 0 0 0 0 new D7h genus #    12 with    84 species is 0:1:0,3
family= 2 1 0 0 0 0 0 new D7h genus #    13 with    84 species is 0:1:0,4
family= 2 1 0 0 0 0 0 new D7h genus #    14 with    84 species is 0:1:0,5
family= 2 1 0 0 0 0 0 new D7h genus #    15 with    84 species is 0:1:0,6
family= 2 1 0 0 0 0 0 new D7h genus #    16 with    84 species is 0:1:2,3
family= 2 1 0 0 0 0 0 new D7h genus #    17 with    84 species is 0:1:2,4
family= 2 1 0 0 0 0 0 new D7h genus #    18 with    84 species is 0:1:2,5
family= 2 1 0 0 0 0 0 new D7h genus #    19 with    42 species is 0:1:2,6
family= 2 1 0 0 0 0 0 new D7h genus #    20 with    84 species is 0:1:3,4
family= 2 1 0 0 0 0 0 new D7h genus #    21 with    42 species is 0:1:3,5
family= 2 1 0 0 0 0 0 new D7h genus #    22 with    84 species is 0:2:0,1
family= 2 1 0 0 0 0 0 new D7h genus #    23 with    42 species is 0:2:0,2
family= 2 1 0 0 0 0 0 new D7h genus #    24 with    84 species is 0:2:0,3
family= 2 1 0 0 0 0 0 new D7h genus #    25 with    84 species is 0:2:0,4
family= 2 1 0 0 0 0 0 new D7h genus #    26 with    84 species is 0:2:0,5
family= 2 1 0 0 0 0 0 new D7h genus #    27 with    84 species is 0:2:0,6
family= 2 1 0 0 0 0 0 new D7h genus #    28 with    84 species is 0:2:1,3
family= 2 1 0 0 0 0 0 new D7h genus #    29 with    84 species is 0:2:1,4
family= 2 1 0 0 0 0 0 new D7h genus #    30 with    84 species is 0:2:3,4
family= 2 1 0 0 0 0 0 new D7h genus #    31 with    84 species is 0:2:3,5
family= 2 1 0 0 0 0 0 new D7h genus #    32 with    42 species is 0:2:3,6
family= 2 1 0 0 0 0 0 new D7h genus #    33 with    42 species is 0:2:4,5
family= 2 1 0 0 0 0 0 new D7h genus #    34 with    84 species is 0:3:0,1
family= 2 1 0 0 0 0 0 new D7h genus #    35 with    84 species is 0:3:0,2
family= 2 1 0 0 0 0 0 new D7h genus #    36 with    42 species is 0:3:0,3
family= 2 1 0 0 0 0 0 new D7h genus #    37 with    84 species is 0:3:0,4
family= 2 1 0 0 0 0 0 new D7h genus #    38 with    84 species is 0:3:0,5
family= 2 1 0 0 0 0 0 new D7h genus #    39 with    84 species is 0:3:0,6
family= 2 1 0 0 0 0 0 new D7h genus #    40 with    42 species is 0:3:1,2
family= 2 1 0 0 0 0 0 new D7h genus #    41 with    84 species is 0:3:1,4
family= 2 1 0 0 0 0 0 new D7h genus #    42 with    84 species is 0:3:1,5
family= 2 1 0 0 0 0 0 new D7h genus #    43 with    84 species is 0:3:1,6
family= 2 1 0 0 0 0 0 new D7h genus #    44 with    84 species is 0:3:4,5
family= 2 1 0 0 0 0 0 new D7h genus #    45 with    42 species is 0:3:4,6
Nber of genera for this family=   45
 
family= 1 2 0 0 0 0 0
 
family= 1 2 0 0 0 0 0 new D7h genus #     1 with    84 species is 0:0,1:1,2
family= 1 2 0 0 0 0 0 new D7h genus #     2 with    84 species is 0:0,1:1,3
family= 1 2 0 0 0 0 0 new D7h genus #     3 with    84 species is 0:0,1:1,4
family= 1 2 0 0 0 0 0 new D7h genus #     4 with    84 species is 0:0,1:1,5
family= 1 2 0 0 0 0 0 new D7h genus #     5 with    84 species is 0:0,1:1,6
family= 1 2 0 0 0 0 0 new D7h genus #     6 with    84 species is 0:0,1:2,3
family= 1 2 0 0 0 0 0 new D7h genus #     7 with    84 species is 0:0,1:2,4
family= 1 2 0 0 0 0 0 new D7h genus #     8 with    84 species is 0:0,1:2,5
family= 1 2 0 0 0 0 0 new D7h genus #     9 with    84 species is 0:0,1:2,6
family= 1 2 0 0 0 0 0 new D7h genus #    10 with    84 species is 0:0,1:3,4
family= 1 2 0 0 0 0 0 new D7h genus #    11 with    84 species is 0:0,1:3,5
family= 1 2 0 0 0 0 0 new D7h genus #    12 with    84 species is 0:0,1:3,6
family= 1 2 0 0 0 0 0 new D7h genus #    13 with    84 species is 0:0,1:4,5
family= 1 2 0 0 0 0 0 new D7h genus #    14 with    84 species is 0:0,1:4,6
family= 1 2 0 0 0 0 0 new D7h genus #    15 with    84 species is 0:0,1:5,6
family= 1 2 0 0 0 0 0 new D7h genus #    16 with    84 species is 0:0,2:1,2
family= 1 2 0 0 0 0 0 new D7h genus #    17 with    84 species is 0:0,2:1,3
family= 1 2 0 0 0 0 0 new D7h genus #    18 with    84 species is 0:0,2:1,4
family= 1 2 0 0 0 0 0 new D7h genus #    19 with    84 species is 0:0,2:1,5
family= 1 2 0 0 0 0 0 new D7h genus #    20 with    84 species is 0:0,2:1,6
family= 1 2 0 0 0 0 0 new D7h genus #    21 with    84 species is 0:0,2:2,3
family= 1 2 0 0 0 0 0 new D7h genus #    22 with    84 species is 0:0,2:2,4
family= 1 2 0 0 0 0 0 new D7h genus #    23 with    84 species is 0:0,2:2,5
family= 1 2 0 0 0 0 0 new D7h genus #    24 with    84 species is 0:0,2:2,6
family= 1 2 0 0 0 0 0 new D7h genus #    25 with    84 species is 0:0,2:3,4
family= 1 2 0 0 0 0 0 new D7h genus #    26 with    84 species is 0:0,2:3,5
family= 1 2 0 0 0 0 0 new D7h genus #    27 with    84 species is 0:0,2:3,6
family= 1 2 0 0 0 0 0 new D7h genus #    28 with    84 species is 0:0,2:4,5
family= 1 2 0 0 0 0 0 new D7h genus #    29 with    84 species is 0:0,2:4,6
family= 1 2 0 0 0 0 0 new D7h genus #    30 with    84 species is 0:0,2:5,6
family= 1 2 0 0 0 0 0 new D7h genus #    31 with    84 species is 0:0,3:1,2
family= 1 2 0 0 0 0 0 new D7h genus #    32 with    84 species is 0:0,3:1,3
family= 1 2 0 0 0 0 0 new D7h genus #    33 with    84 species is 0:0,3:1,4
family= 1 2 0 0 0 0 0 new D7h genus #    34 with    84 species is 0:0,3:1,5
family= 1 2 0 0 0 0 0 new D7h genus #    35 with    84 species is 0:0,3:1,6
family= 1 2 0 0 0 0 0 new D7h genus #    36 with    84 species is 0:0,3:2,3
family= 1 2 0 0 0 0 0 new D7h genus #    37 with    84 species is 0:0,3:2,4
family= 1 2 0 0 0 0 0 new D7h genus #    38 with    84 species is 0:0,3:2,5
family= 1 2 0 0 0 0 0 new D7h genus #    39 with    84 species is 0:0,3:2,6
family= 1 2 0 0 0 0 0 new D7h genus #    40 with    84 species is 0:0,3:3,4
family= 1 2 0 0 0 0 0 new D7h genus #    41 with    84 species is 0:0,3:3,5
family= 1 2 0 0 0 0 0 new D7h genus #    42 with    84 species is 0:0,3:3,6
family= 1 2 0 0 0 0 0 new D7h genus #    43 with    84 species is 0:0,3:4,5
family= 1 2 0 0 0 0 0 new D7h genus #    44 with    84 species is 0:0,3:4,6
family= 1 2 0 0 0 0 0 new D7h genus #    45 with    84 species is 0:0,3:5,6
family= 1 2 0 0 0 0 0 new D7h genus #    46 with    42 species is 0:1,2:1,2
family= 1 2 0 0 0 0 0 new D7h genus #    47 with    84 species is 0:1,2:1,3
family= 1 2 0 0 0 0 0 new D7h genus #    48 with    84 species is 0:1,2:1,4
family= 1 2 0 0 0 0 0 new D7h genus #    49 with    84 species is 0:1,2:1,5
family= 1 2 0 0 0 0 0 new D7h genus #    50 with    84 species is 0:1,2:1,6
family= 1 2 0 0 0 0 0 new D7h genus #    51 with    84 species is 0:1,2:2,3
family= 1 2 0 0 0 0 0 new D7h genus #    52 with    84 species is 0:1,2:2,4
family= 1 2 0 0 0 0 0 new D7h genus #    53 with    84 species is 0:1,2:2,5
family= 1 2 0 0 0 0 0 new D7h genus #    54 with    84 species is 0:1,2:2,6
family= 1 2 0 0 0 0 0 new D7h genus #    55 with    84 species is 0:1,2:3,4
family= 1 2 0 0 0 0 0 new D7h genus #    56 with    84 species is 0:1,2:3,5
family= 1 2 0 0 0 0 0 new D7h genus #    57 with    84 species is 0:1,2:3,6
family= 1 2 0 0 0 0 0 new D7h genus #    58 with    84 species is 0:1,2:4,5
family= 1 2 0 0 0 0 0 new D7h genus #    59 with    84 species is 0:1,2:4,6
family= 1 2 0 0 0 0 0 new D7h genus #    60 with    42 species is 0:1,2:5,6
family= 1 2 0 0 0 0 0 new D7h genus #    61 with    42 species is 0:1,3:1,3
family= 1 2 0 0 0 0 0 new D7h genus #    62 with    84 species is 0:1,3:1,4
family= 1 2 0 0 0 0 0 new D7h genus #    63 with    84 species is 0:1,3:1,5
family= 1 2 0 0 0 0 0 new D7h genus #    64 with    84 species is 0:1,3:1,6
family= 1 2 0 0 0 0 0 new D7h genus #    65 with    84 species is 0:1,3:2,3
family= 1 2 0 0 0 0 0 new D7h genus #    66 with    84 species is 0:1,3:2,4
family= 1 2 0 0 0 0 0 new D7h genus #    67 with    84 species is 0:1,3:2,5
family= 1 2 0 0 0 0 0 new D7h genus #    68 with    84 species is 0:1,3:2,6
family= 1 2 0 0 0 0 0 new D7h genus #    69 with    84 species is 0:1,3:3,4
family= 1 2 0 0 0 0 0 new D7h genus #    70 with    84 species is 0:1,3:3,5
family= 1 2 0 0 0 0 0 new D7h genus #    71 with    84 species is 0:1,3:3,6
family= 1 2 0 0 0 0 0 new D7h genus #    72 with    84 species is 0:1,3:4,5
family= 1 2 0 0 0 0 0 new D7h genus #    73 with    42 species is 0:1,3:4,6
family= 1 2 0 0 0 0 0 new D7h genus #    74 with    42 species is 0:1,4:1,4
family= 1 2 0 0 0 0 0 new D7h genus #    75 with    84 species is 0:1,4:1,5
family= 1 2 0 0 0 0 0 new D7h genus #    76 with    84 species is 0:1,4:1,6
family= 1 2 0 0 0 0 0 new D7h genus #    77 with    84 species is 0:1,4:2,3
family= 1 2 0 0 0 0 0 new D7h genus #    78 with    84 species is 0:1,4:2,4
family= 1 2 0 0 0 0 0 new D7h genus #    79 with    84 species is 0:1,4:2,5
family= 1 2 0 0 0 0 0 new D7h genus #    80 with    84 species is 0:1,4:2,6
family= 1 2 0 0 0 0 0 new D7h genus #    81 with    84 species is 0:1,4:3,4
family= 1 2 0 0 0 0 0 new D7h genus #    82 with    84 species is 0:1,4:3,5
family= 1 2 0 0 0 0 0 new D7h genus #    83 with    42 species is 0:1,4:3,6
family= 1 2 0 0 0 0 0 new D7h genus #    84 with    84 species is 0:1,4:4,5
family= 1 2 0 0 0 0 0 new D7h genus #    85 with    42 species is 0:1,5:1,5
family= 1 2 0 0 0 0 0 new D7h genus #    86 with    84 species is 0:1,5:1,6
family= 1 2 0 0 0 0 0 new D7h genus #    87 with    84 species is 0:1,5:2,3
family= 1 2 0 0 0 0 0 new D7h genus #    88 with    84 species is 0:1,5:2,4
family= 1 2 0 0 0 0 0 new D7h genus #    89 with    84 species is 0:1,5:2,5
family= 1 2 0 0 0 0 0 new D7h genus #    90 with    42 species is 0:1,5:2,6
family= 1 2 0 0 0 0 0 new D7h genus #    91 with    84 species is 0:1,5:3,4
family= 1 2 0 0 0 0 0 new D7h genus #    92 with    84 species is 0:1,5:3,5
family= 1 2 0 0 0 0 0 new D7h genus #    93 with    84 species is 0:1,5:4,5
family= 1 2 0 0 0 0 0 new D7h genus #    94 with    21 species is 0:1,6:1,6
family= 1 2 0 0 0 0 0 new D7h genus #    95 with    84 species is 0:1,6:2,3
family= 1 2 0 0 0 0 0 new D7h genus #    96 with    84 species is 0:1,6:2,4
family= 1 2 0 0 0 0 0 new D7h genus #    97 with    42 species is 0:1,6:2,5
family= 1 2 0 0 0 0 0 new D7h genus #    98 with    42 species is 0:1,6:3,4
family= 1 2 0 0 0 0 0 new D7h genus #    99 with    42 species is 0:2,3:2,3
family= 1 2 0 0 0 0 0 new D7h genus #   100 with    84 species is 0:2,3:2,4
family= 1 2 0 0 0 0 0 new D7h genus #   101 with    84 species is 0:2,3:2,5
family= 1 2 0 0 0 0 0 new D7h genus #   102 with    84 species is 0:2,3:3,4
family= 1 2 0 0 0 0 0 new D7h genus #   103 with    84 species is 0:2,3:3,5
family= 1 2 0 0 0 0 0 new D7h genus #   104 with    42 species is 0:2,3:4,5
family= 1 2 0 0 0 0 0 new D7h genus #   105 with    42 species is 0:2,4:2,4
family= 1 2 0 0 0 0 0 new D7h genus #   106 with    84 species is 0:2,4:2,5
family= 1 2 0 0 0 0 0 new D7h genus #   107 with    84 species is 0:2,4:3,4
family= 1 2 0 0 0 0 0 new D7h genus #   108 with    42 species is 0:2,4:3,5
family= 1 2 0 0 0 0 0 new D7h genus #   109 with    21 species is 0:2,5:2,5
family= 1 2 0 0 0 0 0 new D7h genus #   110 with    42 species is 0:2,5:3,4
family= 1 2 0 0 0 0 0 new D7h genus #   111 with    21 species is 0:3,4:3,4
Nber of genera for this family=  111
 
family= 0 3 0 0 0 0 0
 
family= 0 3 0 0 0 0 0 new D7h genus #     1 with    42 species is 0,1:0,1:2,3
family= 0 3 0 0 0 0 0 new D7h genus #     2 with    42 species is 0,1:0,1:2,4
family= 0 3 0 0 0 0 0 new D7h genus #     3 with    42 species is 0,1:0,1:2,5
family= 0 3 0 0 0 0 0 new D7h genus #     4 with    21 species is 0,1:0,1:2,6
family= 0 3 0 0 0 0 0 new D7h genus #     5 with    42 species is 0,1:0,1:3,4
family= 0 3 0 0 0 0 0 new D7h genus #     6 with    21 species is 0,1:0,1:3,5
family= 0 3 0 0 0 0 0 new D7h genus #     7 with    42 species is 0,1:0,2:1,2
family= 0 3 0 0 0 0 0 new D7h genus #     8 with    84 species is 0,1:0,2:1,3
family= 0 3 0 0 0 0 0 new D7h genus #     9 with    84 species is 0,1:0,2:1,4
family= 0 3 0 0 0 0 0 new D7h genus #    10 with    84 species is 0,1:0,2:1,5
family= 0 3 0 0 0 0 0 new D7h genus #    11 with    42 species is 0,1:0,2:1,6
family= 0 3 0 0 0 0 0 new D7h genus #    12 with    84 species is 0,1:0,2:2,3
family= 0 3 0 0 0 0 0 new D7h genus #    13 with    84 species is 0,1:0,2:2,4
family= 0 3 0 0 0 0 0 new D7h genus #    14 with    84 species is 0,1:0,2:2,5
family= 0 3 0 0 0 0 0 new D7h genus #    15 with    84 species is 0,1:0,2:2,6
family= 0 3 0 0 0 0 0 new D7h genus #    16 with    84 species is 0,1:0,2:3,4
family= 0 3 0 0 0 0 0 new D7h genus #    17 with    84 species is 0,1:0,2:3,5
family= 0 3 0 0 0 0 0 new D7h genus #    18 with    84 species is 0,1:0,2:3,6
family= 0 3 0 0 0 0 0 new D7h genus #    19 with    84 species is 0,1:0,2:4,5
family= 0 3 0 0 0 0 0 new D7h genus #    20 with    84 species is 0,1:0,2:4,6
family= 0 3 0 0 0 0 0 new D7h genus #    21 with    84 species is 0,1:0,2:5,6
family= 0 3 0 0 0 0 0 new D7h genus #    22 with    84 species is 0,1:0,3:1,2
family= 0 3 0 0 0 0 0 new D7h genus #    23 with    84 species is 0,1:0,3:1,3
family= 0 3 0 0 0 0 0 new D7h genus #    24 with    84 species is 0,1:0,3:1,4
family= 0 3 0 0 0 0 0 new D7h genus #    25 with    42 species is 0,1:0,3:1,5
family= 0 3 0 0 0 0 0 new D7h genus #    26 with    42 species is 0,1:0,3:2,3
family= 0 3 0 0 0 0 0 new D7h genus #    27 with    84 species is 0,1:0,3:2,4
family= 0 3 0 0 0 0 0 new D7h genus #    28 with    84 species is 0,1:0,3:2,5
family= 0 3 0 0 0 0 0 new D7h genus #    29 with    84 species is 0,1:0,3:2,6
family= 0 3 0 0 0 0 0 new D7h genus #    30 with    84 species is 0,1:0,3:3,4
family= 0 3 0 0 0 0 0 new D7h genus #    31 with    84 species is 0,1:0,3:3,5
family= 0 3 0 0 0 0 0 new D7h genus #    32 with    84 species is 0,1:0,3:3,6
family= 0 3 0 0 0 0 0 new D7h genus #    33 with    84 species is 0,1:0,3:4,5
family= 0 3 0 0 0 0 0 new D7h genus #    34 with    84 species is 0,1:0,3:4,6
family= 0 3 0 0 0 0 0 new D7h genus #    35 with    84 species is 0,1:0,3:5,6
family= 0 3 0 0 0 0 0 new D7h genus #    36 with    84 species is 0,1:0,4:1,2
family= 0 3 0 0 0 0 0 new D7h genus #    37 with    84 species is 0,1:0,4:1,3
family= 0 3 0 0 0 0 0 new D7h genus #    38 with    42 species is 0,1:0,4:1,4
family= 0 3 0 0 0 0 0 new D7h genus #    39 with    84 species is 0,1:0,4:2,3
family= 0 3 0 0 0 0 0 new D7h genus #    40 with    84 species is 0,1:0,4:2,4
family= 0 3 0 0 0 0 0 new D7h genus #    41 with    84 species is 0,1:0,4:2,5
family= 0 3 0 0 0 0 0 new D7h genus #    42 with    84 species is 0,1:0,4:2,6
family= 0 3 0 0 0 0 0 new D7h genus #    43 with    42 species is 0,1:0,4:3,4
family= 0 3 0 0 0 0 0 new D7h genus #    44 with    84 species is 0,1:0,4:3,5
family= 0 3 0 0 0 0 0 new D7h genus #    45 with    84 species is 0,1:0,4:3,6
family= 0 3 0 0 0 0 0 new D7h genus #    46 with    84 species is 0,1:0,4:4,6
family= 0 3 0 0 0 0 0 new D7h genus #    47 with    84 species is 0,1:0,4:5,6
family= 0 3 0 0 0 0 0 new D7h genus #    48 with    84 species is 0,1:0,5:1,2
family= 0 3 0 0 0 0 0 new D7h genus #    49 with    42 species is 0,1:0,5:1,3
family= 0 3 0 0 0 0 0 new D7h genus #    50 with    84 species is 0,1:0,5:2,3
family= 0 3 0 0 0 0 0 new D7h genus #    51 with    84 species is 0,1:0,5:2,4
family= 0 3 0 0 0 0 0 new D7h genus #    52 with    84 species is 0,1:0,5:2,5
family= 0 3 0 0 0 0 0 new D7h genus #    53 with    84 species is 0,1:0,5:2,6
family= 0 3 0 0 0 0 0 new D7h genus #    54 with    84 species is 0,1:0,5:3,4
family= 0 3 0 0 0 0 0 new D7h genus #    55 with    84 species is 0,1:0,5:3,5
family= 0 3 0 0 0 0 0 new D7h genus #    56 with    84 species is 0,1:0,5:3,6
family= 0 3 0 0 0 0 0 new D7h genus #    57 with    42 species is 0,1:0,5:4,5
family= 0 3 0 0 0 0 0 new D7h genus #    58 with    84 species is 0,1:0,5:4,6
family= 0 3 0 0 0 0 0 new D7h genus #    59 with    42 species is 0,1:0,6:1,2
family= 0 3 0 0 0 0 0 new D7h genus #    60 with    84 species is 0,1:0,6:2,3
family= 0 3 0 0 0 0 0 new D7h genus #    61 with    84 species is 0,1:0,6:2,4
family= 0 3 0 0 0 0 0 new D7h genus #    62 with    42 species is 0,1:0,6:2,5
family= 0 3 0 0 0 0 0 new D7h genus #    63 with    42 species is 0,1:0,6:3,4
family= 0 3 0 0 0 0 0 new D7h genus #    64 with    42 species is 0,1:2,3:4,5
family= 0 3 0 0 0 0 0 new D7h genus #    65 with    42 species is 0,1:2,3:4,6
family= 0 3 0 0 0 0 0 new D7h genus #    66 with    42 species is 0,1:2,4:2,4
family= 0 3 0 0 0 0 0 new D7h genus #    67 with    84 species is 0,1:2,4:2,5
family= 0 3 0 0 0 0 0 new D7h genus #    68 with    84 species is 0,1:2,4:2,6
family= 0 3 0 0 0 0 0 new D7h genus #    69 with    84 species is 0,1:2,4:3,5
family= 0 3 0 0 0 0 0 new D7h genus #    70 with    84 species is 0,1:2,4:3,6
family= 0 3 0 0 0 0 0 new D7h genus #    71 with    42 species is 0,1:2,4:4,6
family= 0 3 0 0 0 0 0 new D7h genus #    72 with    42 species is 0,1:2,5:2,5
family= 0 3 0 0 0 0 0 new D7h genus #    73 with    84 species is 0,1:2,5:2,6
family= 0 3 0 0 0 0 0 new D7h genus #    74 with    84 species is 0,1:2,5:3,4
family= 0 3 0 0 0 0 0 new D7h genus #    75 with    84 species is 0,1:2,5:3,5
family= 0 3 0 0 0 0 0 new D7h genus #    76 with    42 species is 0,1:2,5:3,6
family= 0 3 0 0 0 0 0 new D7h genus #    77 with    21 species is 0,1:2,6:2,6
family= 0 3 0 0 0 0 0 new D7h genus #    78 with    42 species is 0,1:2,6:3,5
family= 0 3 0 0 0 0 0 new D7h genus #    79 with    21 species is 0,1:3,5:3,5
family= 0 3 0 0 0 0 0 new D7h genus #    80 with    42 species is 0,2:0,2:1,3
family= 0 3 0 0 0 0 0 new D7h genus #    81 with    42 species is 0,2:0,2:1,4
family= 0 3 0 0 0 0 0 new D7h genus #    82 with    42 species is 0,2:0,2:3,5
family= 0 3 0 0 0 0 0 new D7h genus #    83 with    21 species is 0,2:0,2:3,6
family= 0 3 0 0 0 0 0 new D7h genus #    84 with    42 species is 0,2:0,3:1,3
family= 0 3 0 0 0 0 0 new D7h genus #    85 with    84 species is 0,2:0,3:1,4
family= 0 3 0 0 0 0 0 new D7h genus #    86 with    84 species is 0,2:0,3:1,5
family= 0 3 0 0 0 0 0 new D7h genus #    87 with    84 species is 0,2:0,3:1,6
family= 0 3 0 0 0 0 0 new D7h genus #    88 with    84 species is 0,2:0,3:2,4
family= 0 3 0 0 0 0 0 new D7h genus #    89 with    84 species is 0,2:0,3:2,5
family= 0 3 0 0 0 0 0 new D7h genus #    90 with    42 species is 0,2:0,3:2,6
family= 0 3 0 0 0 0 0 new D7h genus #    91 with    84 species is 0,2:0,3:3,5
family= 0 3 0 0 0 0 0 new D7h genus #    92 with    84 species is 0,2:0,3:3,6
family= 0 3 0 0 0 0 0 new D7h genus #    93 with    84 species is 0,2:0,3:4,6
family= 0 3 0 0 0 0 0 new D7h genus #    94 with    84 species is 0,2:0,4:1,3
family= 0 3 0 0 0 0 0 new D7h genus #    95 with    84 species is 0,2:0,4:1,4
family= 0 3 0 0 0 0 0 new D7h genus #    96 with    84 species is 0,2:0,4:1,5
family= 0 3 0 0 0 0 0 new D7h genus #    97 with    84 species is 0,2:0,4:1,6
family= 0 3 0 0 0 0 0 new D7h genus #    98 with    42 species is 0,2:0,4:2,4
family= 0 3 0 0 0 0 0 new D7h genus #    99 with    42 species is 0,2:0,4:2,5
family= 0 3 0 0 0 0 0 new D7h genus #   100 with    84 species is 0,2:0,4:3,5
family= 0 3 0 0 0 0 0 new D7h genus #   101 with    84 species is 0,2:0,4:3,6
family= 0 3 0 0 0 0 0 new D7h genus #   102 with    84 species is 0,2:0,5:1,3
family= 0 3 0 0 0 0 0 new D7h genus #   103 with    84 species is 0,2:0,5:1,4
family= 0 3 0 0 0 0 0 new D7h genus #   104 with    42 species is 0,2:0,5:1,6
family= 0 3 0 0 0 0 0 new D7h genus #   105 with    42 species is 0,2:0,5:2,4
family= 0 3 0 0 0 0 0 new D7h genus #   106 with    42 species is 0,2:1,3:4,6
family= 0 3 0 0 0 0 0 new D7h genus #   107 with    42 species is 0,2:1,4:1,4
family= 0 3 0 0 0 0 0 new D7h genus #   108 with    42 species is 0,2:1,4:1,5
family= 0 3 0 0 0 0 0 new D7h genus #   109 with    42 species is 0,2:1,4:3,5
family= 0 3 0 0 0 0 0 new D7h genus #   110 with    84 species is 0,2:1,4:3,6
family= 0 3 0 0 0 0 0 new D7h genus #   111 with    21 species is 0,2:3,6:3,6
family= 0 3 0 0 0 0 0 new D7h genus #   112 with    42 species is 0,3:0,3:1,4
family= 0 3 0 0 0 0 0 new D7h genus #   113 with    42 species is 0,3:0,3:1,5
family= 0 3 0 0 0 0 0 new D7h genus #   114 with    42 species is 0,3:0,4:1,4
family= 0 3 0 0 0 0 0 new D7h genus #   115 with    84 species is 0,3:0,4:1,5
family= 0 3 0 0 0 0 0 new D7h genus #   116 with    42 species is 0,3:0,4:2,5
family= 0 3 0 0 0 0 0 new D7h genus #   117 with    42 species is 0,3:1,4:2,5
Nber of genera for this family=  117
 
family= 2 0 1 0 0 0 0
 
family= 2 0 1 0 0 0 0 new D7h genus #     1 with    42 species is 0:0:1,2,3
family= 2 0 1 0 0 0 0 new D7h genus #     2 with    42 species is 0:0:1,2,4
family= 2 0 1 0 0 0 0 new D7h genus #     3 with    42 species is 0:0:1,2,5
family= 2 0 1 0 0 0 0 new D7h genus #     4 with    42 species is 0:0:1,2,6
family= 2 0 1 0 0 0 0 new D7h genus #     5 with    42 species is 0:0:1,3,4
family= 2 0 1 0 0 0 0 new D7h genus #     6 with    42 species is 0:0:1,3,5
family= 2 0 1 0 0 0 0 new D7h genus #     7 with    42 species is 0:0:1,3,6
family= 2 0 1 0 0 0 0 new D7h genus #     8 with    42 species is 0:0:1,4,5
family= 2 0 1 0 0 0 0 new D7h genus #     9 with    42 species is 0:0:2,3,4
family= 2 0 1 0 0 0 0 new D7h genus #    10 with    42 species is 0:0:2,3,5
family= 2 0 1 0 0 0 0 new D7h genus #    11 with    84 species is 0:1:0,1,2
family= 2 0 1 0 0 0 0 new D7h genus #    12 with    84 species is 0:1:0,1,3
family= 2 0 1 0 0 0 0 new D7h genus #    13 with    42 species is 0:1:0,1,4
family= 2 0 1 0 0 0 0 new D7h genus #    14 with    84 species is 0:1:0,2,3
family= 2 0 1 0 0 0 0 new D7h genus #    15 with    84 species is 0:1:0,2,4
family= 2 0 1 0 0 0 0 new D7h genus #    16 with    84 species is 0:1:0,2,5
family= 2 0 1 0 0 0 0 new D7h genus #    17 with    84 species is 0:1:0,2,6
family= 2 0 1 0 0 0 0 new D7h genus #    18 with    84 species is 0:1:0,3,4
family= 2 0 1 0 0 0 0 new D7h genus #    19 with    84 species is 0:1:0,3,5
family= 2 0 1 0 0 0 0 new D7h genus #    20 with    84 species is 0:1:0,3,6
family= 2 0 1 0 0 0 0 new D7h genus #    21 with    84 species is 0:1:0,4,5
family= 2 0 1 0 0 0 0 new D7h genus #    22 with    84 species is 0:1:0,4,6
family= 2 0 1 0 0 0 0 new D7h genus #    23 with    84 species is 0:1:0,5,6
family= 2 0 1 0 0 0 0 new D7h genus #    24 with    84 species is 0:1:2,3,4
family= 2 0 1 0 0 0 0 new D7h genus #    25 with    84 species is 0:1:2,3,5
family= 2 0 1 0 0 0 0 new D7h genus #    26 with    84 species is 0:1:2,3,6
family= 2 0 1 0 0 0 0 new D7h genus #    27 with    84 species is 0:1:2,4,5
family= 2 0 1 0 0 0 0 new D7h genus #    28 with    42 species is 0:1:2,4,6
family= 2 0 1 0 0 0 0 new D7h genus #    29 with    42 species is 0:1:3,4,5
family= 2 0 1 0 0 0 0 new D7h genus #    30 with    42 species is 0:2:0,1,2
family= 2 0 1 0 0 0 0 new D7h genus #    31 with    84 species is 0:2:0,1,3
family= 2 0 1 0 0 0 0 new D7h genus #    32 with    84 species is 0:2:0,1,4
family= 2 0 1 0 0 0 0 new D7h genus #    33 with    84 species is 0:2:0,1,5
family= 2 0 1 0 0 0 0 new D7h genus #    34 with    84 species is 0:2:0,1,6
family= 2 0 1 0 0 0 0 new D7h genus #    35 with    84 species is 0:2:0,2,3
family= 2 0 1 0 0 0 0 new D7h genus #    36 with    84 species is 0:2:0,2,4
family= 2 0 1 0 0 0 0 new D7h genus #    37 with    84 species is 0:2:0,3,4
family= 2 0 1 0 0 0 0 new D7h genus #    38 with    84 species is 0:2:0,3,5
family= 2 0 1 0 0 0 0 new D7h genus #    39 with    84 species is 0:2:0,3,6
family= 2 0 1 0 0 0 0 new D7h genus #    40 with    84 species is 0:2:0,4,5
family= 2 0 1 0 0 0 0 new D7h genus #    41 with    84 species is 0:2:0,4,6
family= 2 0 1 0 0 0 0 new D7h genus #    42 with    84 species is 0:2:0,5,6
family= 2 0 1 0 0 0 0 new D7h genus #    43 with    84 species is 0:2:1,3,4
family= 2 0 1 0 0 0 0 new D7h genus #    44 with    84 species is 0:2:1,3,5
family= 2 0 1 0 0 0 0 new D7h genus #    45 with    42 species is 0:2:1,3,6
family= 2 0 1 0 0 0 0 new D7h genus #    46 with    42 species is 0:2:1,4,5
family= 2 0 1 0 0 0 0 new D7h genus #    47 with    84 species is 0:2:3,4,5
family= 2 0 1 0 0 0 0 new D7h genus #    48 with    84 species is 0:2:3,4,6
family= 2 0 1 0 0 0 0 new D7h genus #    49 with    84 species is 0:3:0,1,2
family= 2 0 1 0 0 0 0 new D7h genus #    50 with    84 species is 0:3:0,1,3
family= 2 0 1 0 0 0 0 new D7h genus #    51 with    84 species is 0:3:0,1,4
family= 2 0 1 0 0 0 0 new D7h genus #    52 with    84 species is 0:3:0,1,5
family= 2 0 1 0 0 0 0 new D7h genus #    53 with    84 species is 0:3:0,1,6
family= 2 0 1 0 0 0 0 new D7h genus #    54 with    84 species is 0:3:0,2,4
family= 2 0 1 0 0 0 0 new D7h genus #    55 with    84 species is 0:3:0,2,5
family= 2 0 1 0 0 0 0 new D7h genus #    56 with    84 species is 0:3:0,2,6
family= 2 0 1 0 0 0 0 new D7h genus #    57 with    84 species is 0:3:0,3,4
family= 2 0 1 0 0 0 0 new D7h genus #    58 with    42 species is 0:3:0,3,5
family= 2 0 1 0 0 0 0 new D7h genus #    59 with    84 species is 0:3:0,4,5
family= 2 0 1 0 0 0 0 new D7h genus #    60 with    84 species is 0:3:0,4,6
family= 2 0 1 0 0 0 0 new D7h genus #    61 with    84 species is 0:3:0,5,6
family= 2 0 1 0 0 0 0 new D7h genus #    62 with    84 species is 0:3:1,2,4
family= 2 0 1 0 0 0 0 new D7h genus #    63 with    42 species is 0:3:1,2,5
family= 2 0 1 0 0 0 0 new D7h genus #    64 with    84 species is 0:3:1,4,5
family= 2 0 1 0 0 0 0 new D7h genus #    65 with    84 species is 0:3:1,4,6
family= 2 0 1 0 0 0 0 new D7h genus #    66 with    84 species is 0:3:1,5,6
family= 2 0 1 0 0 0 0 new D7h genus #    67 with    42 species is 0:3:4,5,6
Nber of genera for this family=   67
 
family= 1 1 1 0 0 0 0
 
family= 1 1 1 0 0 0 0 new D7h genus #     1 with    84 species is 0:0,1:1,2,3
family= 1 1 1 0 0 0 0 new D7h genus #     2 with    84 species is 0:0,1:1,2,4
family= 1 1 1 0 0 0 0 new D7h genus #     3 with    84 species is 0:0,1:1,2,5
family= 1 1 1 0 0 0 0 new D7h genus #     4 with    84 species is 0:0,1:1,2,6
family= 1 1 1 0 0 0 0 new D7h genus #     5 with    84 species is 0:0,1:1,3,4
family= 1 1 1 0 0 0 0 new D7h genus #     6 with    84 species is 0:0,1:1,3,5
family= 1 1 1 0 0 0 0 new D7h genus #     7 with    84 species is 0:0,1:1,3,6
family= 1 1 1 0 0 0 0 new D7h genus #     8 with    84 species is 0:0,1:1,4,5
family= 1 1 1 0 0 0 0 new D7h genus #     9 with    84 species is 0:0,1:1,4,6
family= 1 1 1 0 0 0 0 new D7h genus #    10 with    84 species is 0:0,1:1,5,6
family= 1 1 1 0 0 0 0 new D7h genus #    11 with    84 species is 0:0,1:2,3,4
family= 1 1 1 0 0 0 0 new D7h genus #    12 with    84 species is 0:0,1:2,3,5
family= 1 1 1 0 0 0 0 new D7h genus #    13 with    84 species is 0:0,1:2,3,6
family= 1 1 1 0 0 0 0 new D7h genus #    14 with    84 species is 0:0,1:2,4,5
family= 1 1 1 0 0 0 0 new D7h genus #    15 with    84 species is 0:0,1:2,4,6
family= 1 1 1 0 0 0 0 new D7h genus #    16 with    84 species is 0:0,1:2,5,6
family= 1 1 1 0 0 0 0 new D7h genus #    17 with    84 species is 0:0,1:3,4,5
family= 1 1 1 0 0 0 0 new D7h genus #    18 with    84 species is 0:0,1:3,4,6
family= 1 1 1 0 0 0 0 new D7h genus #    19 with    84 species is 0:0,1:3,5,6
family= 1 1 1 0 0 0 0 new D7h genus #    20 with    84 species is 0:0,1:4,5,6
family= 1 1 1 0 0 0 0 new D7h genus #    21 with    84 species is 0:0,2:1,2,3
family= 1 1 1 0 0 0 0 new D7h genus #    22 with    84 species is 0:0,2:1,2,4
family= 1 1 1 0 0 0 0 new D7h genus #    23 with    84 species is 0:0,2:1,2,5
family= 1 1 1 0 0 0 0 new D7h genus #    24 with    84 species is 0:0,2:1,2,6
family= 1 1 1 0 0 0 0 new D7h genus #    25 with    84 species is 0:0,2:1,3,4
family= 1 1 1 0 0 0 0 new D7h genus #    26 with    84 species is 0:0,2:1,3,5
family= 1 1 1 0 0 0 0 new D7h genus #    27 with    84 species is 0:0,2:1,3,6
family= 1 1 1 0 0 0 0 new D7h genus #    28 with    84 species is 0:0,2:1,4,5
family= 1 1 1 0 0 0 0 new D7h genus #    29 with    84 species is 0:0,2:1,4,6
family= 1 1 1 0 0 0 0 new D7h genus #    30 with    84 species is 0:0,2:1,5,6
family= 1 1 1 0 0 0 0 new D7h genus #    31 with    84 species is 0:0,2:2,3,4
family= 1 1 1 0 0 0 0 new D7h genus #    32 with    84 species is 0:0,2:2,3,5
family= 1 1 1 0 0 0 0 new D7h genus #    33 with    84 species is 0:0,2:2,3,6
family= 1 1 1 0 0 0 0 new D7h genus #    34 with    84 species is 0:0,2:2,4,5
family= 1 1 1 0 0 0 0 new D7h genus #    35 with    84 species is 0:0,2:2,4,6
family= 1 1 1 0 0 0 0 new D7h genus #    36 with    84 species is 0:0,2:2,5,6
family= 1 1 1 0 0 0 0 new D7h genus #    37 with    84 species is 0:0,2:3,4,5
family= 1 1 1 0 0 0 0 new D7h genus #    38 with    84 species is 0:0,2:3,4,6
family= 1 1 1 0 0 0 0 new D7h genus #    39 with    84 species is 0:0,2:3,5,6
family= 1 1 1 0 0 0 0 new D7h genus #    40 with    84 species is 0:0,2:4,5,6
family= 1 1 1 0 0 0 0 new D7h genus #    41 with    84 species is 0:0,3:1,2,3
family= 1 1 1 0 0 0 0 new D7h genus #    42 with    84 species is 0:0,3:1,2,4
family= 1 1 1 0 0 0 0 new D7h genus #    43 with    84 species is 0:0,3:1,2,5
family= 1 1 1 0 0 0 0 new D7h genus #    44 with    84 species is 0:0,3:1,2,6
family= 1 1 1 0 0 0 0 new D7h genus #    45 with    84 species is 0:0,3:1,3,4
family= 1 1 1 0 0 0 0 new D7h genus #    46 with    84 species is 0:0,3:1,3,5
family= 1 1 1 0 0 0 0 new D7h genus #    47 with    84 species is 0:0,3:1,3,6
family= 1 1 1 0 0 0 0 new D7h genus #    48 with    84 species is 0:0,3:1,4,5
family= 1 1 1 0 0 0 0 new D7h genus #    49 with    84 species is 0:0,3:1,4,6
family= 1 1 1 0 0 0 0 new D7h genus #    50 with    84 species is 0:0,3:1,5,6
family= 1 1 1 0 0 0 0 new D7h genus #    51 with    84 species is 0:0,3:2,3,4
family= 1 1 1 0 0 0 0 new D7h genus #    52 with    84 species is 0:0,3:2,3,5
family= 1 1 1 0 0 0 0 new D7h genus #    53 with    84 species is 0:0,3:2,3,6
family= 1 1 1 0 0 0 0 new D7h genus #    54 with    84 species is 0:0,3:2,4,5
family= 1 1 1 0 0 0 0 new D7h genus #    55 with    84 species is 0:0,3:2,4,6
family= 1 1 1 0 0 0 0 new D7h genus #    56 with    84 species is 0:0,3:2,5,6
family= 1 1 1 0 0 0 0 new D7h genus #    57 with    84 species is 0:0,3:3,4,5
family= 1 1 1 0 0 0 0 new D7h genus #    58 with    84 species is 0:0,3:3,4,6
family= 1 1 1 0 0 0 0 new D7h genus #    59 with    84 species is 0:0,3:3,5,6
family= 1 1 1 0 0 0 0 new D7h genus #    60 with    84 species is 0:0,3:4,5,6
family= 1 1 1 0 0 0 0 new D7h genus #    61 with    84 species is 0:1,2:0,1,2
family= 1 1 1 0 0 0 0 new D7h genus #    62 with    84 species is 0:1,2:0,1,3
family= 1 1 1 0 0 0 0 new D7h genus #    63 with    84 species is 0:1,2:0,1,4
family= 1 1 1 0 0 0 0 new D7h genus #    64 with    84 species is 0:1,2:0,1,5
family= 1 1 1 0 0 0 0 new D7h genus #    65 with    84 species is 0:1,2:0,1,6
family= 1 1 1 0 0 0 0 new D7h genus #    66 with    84 species is 0:1,2:0,2,3
family= 1 1 1 0 0 0 0 new D7h genus #    67 with    84 species is 0:1,2:0,2,4
family= 1 1 1 0 0 0 0 new D7h genus #    68 with    84 species is 0:1,2:0,2,5
family= 1 1 1 0 0 0 0 new D7h genus #    69 with    84 species is 0:1,2:0,2,6
family= 1 1 1 0 0 0 0 new D7h genus #    70 with    84 species is 0:1,2:0,3,4
family= 1 1 1 0 0 0 0 new D7h genus #    71 with    84 species is 0:1,2:0,3,5
family= 1 1 1 0 0 0 0 new D7h genus #    72 with    84 species is 0:1,2:0,3,6
family= 1 1 1 0 0 0 0 new D7h genus #    73 with    84 species is 0:1,2:0,4,5
family= 1 1 1 0 0 0 0 new D7h genus #    74 with    84 species is 0:1,2:0,4,6
family= 1 1 1 0 0 0 0 new D7h genus #    75 with    84 species is 0:1,2:0,5,6
family= 1 1 1 0 0 0 0 new D7h genus #    76 with    84 species is 0:1,2:1,2,3
family= 1 1 1 0 0 0 0 new D7h genus #    77 with    84 species is 0:1,2:1,2,4
family= 1 1 1 0 0 0 0 new D7h genus #    78 with    84 species is 0:1,2:1,2,5
family= 1 1 1 0 0 0 0 new D7h genus #    79 with    84 species is 0:1,2:1,2,6
family= 1 1 1 0 0 0 0 new D7h genus #    80 with    84 species is 0:1,2:1,3,4
family= 1 1 1 0 0 0 0 new D7h genus #    81 with    84 species is 0:1,2:1,3,5
family= 1 1 1 0 0 0 0 new D7h genus #    82 with    84 species is 0:1,2:1,3,6
family= 1 1 1 0 0 0 0 new D7h genus #    83 with    84 species is 0:1,2:1,4,5
family= 1 1 1 0 0 0 0 new D7h genus #    84 with    84 species is 0:1,2:1,4,6
family= 1 1 1 0 0 0 0 new D7h genus #    85 with    84 species is 0:1,2:1,5,6
family= 1 1 1 0 0 0 0 new D7h genus #    86 with    84 species is 0:1,2:2,3,4
family= 1 1 1 0 0 0 0 new D7h genus #    87 with    84 species is 0:1,2:2,3,5
family= 1 1 1 0 0 0 0 new D7h genus #    88 with    84 species is 0:1,2:2,3,6
family= 1 1 1 0 0 0 0 new D7h genus #    89 with    84 species is 0:1,2:2,4,5
family= 1 1 1 0 0 0 0 new D7h genus #    90 with    84 species is 0:1,2:2,4,6
family= 1 1 1 0 0 0 0 new D7h genus #    91 with    84 species is 0:1,2:2,5,6
family= 1 1 1 0 0 0 0 new D7h genus #    92 with    84 species is 0:1,2:3,4,5
family= 1 1 1 0 0 0 0 new D7h genus #    93 with    84 species is 0:1,2:3,4,6
family= 1 1 1 0 0 0 0 new D7h genus #    94 with    84 species is 0:1,2:3,5,6
family= 1 1 1 0 0 0 0 new D7h genus #    95 with    84 species is 0:1,2:4,5,6
family= 1 1 1 0 0 0 0 new D7h genus #    96 with    84 species is 0:1,3:0,1,2
family= 1 1 1 0 0 0 0 new D7h genus #    97 with    84 species is 0:1,3:0,1,3
family= 1 1 1 0 0 0 0 new D7h genus #    98 with    84 species is 0:1,3:0,1,4
family= 1 1 1 0 0 0 0 new D7h genus #    99 with    84 species is 0:1,3:0,1,5
family= 1 1 1 0 0 0 0 new D7h genus #   100 with    84 species is 0:1,3:0,1,6
family= 1 1 1 0 0 0 0 new D7h genus #   101 with    84 species is 0:1,3:0,2,3
family= 1 1 1 0 0 0 0 new D7h genus #   102 with    84 species is 0:1,3:0,2,4
family= 1 1 1 0 0 0 0 new D7h genus #   103 with    84 species is 0:1,3:0,2,5
family= 1 1 1 0 0 0 0 new D7h genus #   104 with    84 species is 0:1,3:0,2,6
family= 1 1 1 0 0 0 0 new D7h genus #   105 with    84 species is 0:1,3:0,3,4
family= 1 1 1 0 0 0 0 new D7h genus #   106 with    84 species is 0:1,3:0,3,5
family= 1 1 1 0 0 0 0 new D7h genus #   107 with    84 species is 0:1,3:0,3,6
family= 1 1 1 0 0 0 0 new D7h genus #   108 with    84 species is 0:1,3:0,4,5
family= 1 1 1 0 0 0 0 new D7h genus #   109 with    84 species is 0:1,3:0,4,6
family= 1 1 1 0 0 0 0 new D7h genus #   110 with    84 species is 0:1,3:0,5,6
family= 1 1 1 0 0 0 0 new D7h genus #   111 with    84 species is 0:1,3:1,2,3
family= 1 1 1 0 0 0 0 new D7h genus #   112 with    84 species is 0:1,3:1,2,4
family= 1 1 1 0 0 0 0 new D7h genus #   113 with    84 species is 0:1,3:1,2,5
family= 1 1 1 0 0 0 0 new D7h genus #   114 with    84 species is 0:1,3:1,2,6
family= 1 1 1 0 0 0 0 new D7h genus #   115 with    84 species is 0:1,3:1,3,4
family= 1 1 1 0 0 0 0 new D7h genus #   116 with    84 species is 0:1,3:1,3,5
family= 1 1 1 0 0 0 0 new D7h genus #   117 with    84 species is 0:1,3:1,3,6
family= 1 1 1 0 0 0 0 new D7h genus #   118 with    84 species is 0:1,3:1,4,5
family= 1 1 1 0 0 0 0 new D7h genus #   119 with    84 species is 0:1,3:1,4,6
family= 1 1 1 0 0 0 0 new D7h genus #   120 with    84 species is 0:1,3:1,5,6
family= 1 1 1 0 0 0 0 new D7h genus #   121 with    84 species is 0:1,3:2,3,4
family= 1 1 1 0 0 0 0 new D7h genus #   122 with    84 species is 0:1,3:2,3,5
family= 1 1 1 0 0 0 0 new D7h genus #   123 with    84 species is 0:1,3:2,3,6
family= 1 1 1 0 0 0 0 new D7h genus #   124 with    84 species is 0:1,3:2,4,5
family= 1 1 1 0 0 0 0 new D7h genus #   125 with    84 species is 0:1,3:2,4,6
family= 1 1 1 0 0 0 0 new D7h genus #   126 with    84 species is 0:1,3:2,5,6
family= 1 1 1 0 0 0 0 new D7h genus #   127 with    84 species is 0:1,3:3,4,5
family= 1 1 1 0 0 0 0 new D7h genus #   128 with    84 species is 0:1,3:3,4,6
family= 1 1 1 0 0 0 0 new D7h genus #   129 with    84 species is 0:1,3:3,5,6
family= 1 1 1 0 0 0 0 new D7h genus #   130 with    84 species is 0:1,3:4,5,6
family= 1 1 1 0 0 0 0 new D7h genus #   131 with    84 species is 0:1,4:0,1,2
family= 1 1 1 0 0 0 0 new D7h genus #   132 with    84 species is 0:1,4:0,1,3
family= 1 1 1 0 0 0 0 new D7h genus #   133 with    84 species is 0:1,4:0,1,4
family= 1 1 1 0 0 0 0 new D7h genus #   134 with    84 species is 0:1,4:0,1,5
family= 1 1 1 0 0 0 0 new D7h genus #   135 with    84 species is 0:1,4:0,1,6
family= 1 1 1 0 0 0 0 new D7h genus #   136 with    84 species is 0:1,4:0,2,3
family= 1 1 1 0 0 0 0 new D7h genus #   137 with    84 species is 0:1,4:0,2,4
family= 1 1 1 0 0 0 0 new D7h genus #   138 with    84 species is 0:1,4:0,2,5
family= 1 1 1 0 0 0 0 new D7h genus #   139 with    84 species is 0:1,4:0,2,6
family= 1 1 1 0 0 0 0 new D7h genus #   140 with    84 species is 0:1,4:0,3,4
family= 1 1 1 0 0 0 0 new D7h genus #   141 with    84 species is 0:1,4:0,3,5
family= 1 1 1 0 0 0 0 new D7h genus #   142 with    84 species is 0:1,4:0,3,6
family= 1 1 1 0 0 0 0 new D7h genus #   143 with    84 species is 0:1,4:0,4,5
family= 1 1 1 0 0 0 0 new D7h genus #   144 with    84 species is 0:1,4:0,4,6
family= 1 1 1 0 0 0 0 new D7h genus #   145 with    84 species is 0:1,4:0,5,6
family= 1 1 1 0 0 0 0 new D7h genus #   146 with    84 species is 0:1,4:1,2,3
family= 1 1 1 0 0 0 0 new D7h genus #   147 with    84 species is 0:1,4:1,2,4
family= 1 1 1 0 0 0 0 new D7h genus #   148 with    84 species is 0:1,4:1,2,5
family= 1 1 1 0 0 0 0 new D7h genus #   149 with    84 species is 0:1,4:1,2,6
family= 1 1 1 0 0 0 0 new D7h genus #   150 with    84 species is 0:1,4:1,3,4
family= 1 1 1 0 0 0 0 new D7h genus #   151 with    84 species is 0:1,4:1,3,5
family= 1 1 1 0 0 0 0 new D7h genus #   152 with    84 species is 0:1,4:1,3,6
family= 1 1 1 0 0 0 0 new D7h genus #   153 with    84 species is 0:1,4:1,4,5
family= 1 1 1 0 0 0 0 new D7h genus #   154 with    84 species is 0:1,4:1,4,6
family= 1 1 1 0 0 0 0 new D7h genus #   155 with    84 species is 0:1,4:1,5,6
family= 1 1 1 0 0 0 0 new D7h genus #   156 with    84 species is 0:1,4:2,3,4
family= 1 1 1 0 0 0 0 new D7h genus #   157 with    84 species is 0:1,4:2,3,5
family= 1 1 1 0 0 0 0 new D7h genus #   158 with    84 species is 0:1,4:2,3,6
family= 1 1 1 0 0 0 0 new D7h genus #   159 with    84 species is 0:1,4:2,4,5
family= 1 1 1 0 0 0 0 new D7h genus #   160 with    84 species is 0:1,4:2,4,6
family= 1 1 1 0 0 0 0 new D7h genus #   161 with    84 species is 0:1,4:2,5,6
family= 1 1 1 0 0 0 0 new D7h genus #   162 with    84 species is 0:1,4:3,4,5
family= 1 1 1 0 0 0 0 new D7h genus #   163 with    84 species is 0:1,4:3,4,6
family= 1 1 1 0 0 0 0 new D7h genus #   164 with    84 species is 0:1,4:3,5,6
family= 1 1 1 0 0 0 0 new D7h genus #   165 with    84 species is 0:1,4:4,5,6
family= 1 1 1 0 0 0 0 new D7h genus #   166 with    84 species is 0:1,5:0,1,2
family= 1 1 1 0 0 0 0 new D7h genus #   167 with    84 species is 0:1,5:0,1,3
family= 1 1 1 0 0 0 0 new D7h genus #   168 with    84 species is 0:1,5:0,1,4
family= 1 1 1 0 0 0 0 new D7h genus #   169 with    84 species is 0:1,5:0,1,5
family= 1 1 1 0 0 0 0 new D7h genus #   170 with    84 species is 0:1,5:0,1,6
family= 1 1 1 0 0 0 0 new D7h genus #   171 with    84 species is 0:1,5:0,2,3
family= 1 1 1 0 0 0 0 new D7h genus #   172 with    84 species is 0:1,5:0,2,4
family= 1 1 1 0 0 0 0 new D7h genus #   173 with    84 species is 0:1,5:0,2,5
family= 1 1 1 0 0 0 0 new D7h genus #   174 with    84 species is 0:1,5:0,2,6
family= 1 1 1 0 0 0 0 new D7h genus #   175 with    84 species is 0:1,5:0,3,4
family= 1 1 1 0 0 0 0 new D7h genus #   176 with    84 species is 0:1,5:0,3,5
family= 1 1 1 0 0 0 0 new D7h genus #   177 with    84 species is 0:1,5:0,3,6
family= 1 1 1 0 0 0 0 new D7h genus #   178 with    84 species is 0:1,5:0,4,5
family= 1 1 1 0 0 0 0 new D7h genus #   179 with    84 species is 0:1,5:0,4,6
family= 1 1 1 0 0 0 0 new D7h genus #   180 with    84 species is 0:1,5:0,5,6
family= 1 1 1 0 0 0 0 new D7h genus #   181 with    84 species is 0:1,5:1,2,3
family= 1 1 1 0 0 0 0 new D7h genus #   182 with    84 species is 0:1,5:1,2,4
family= 1 1 1 0 0 0 0 new D7h genus #   183 with    84 species is 0:1,5:1,2,5
family= 1 1 1 0 0 0 0 new D7h genus #   184 with    84 species is 0:1,5:1,2,6
family= 1 1 1 0 0 0 0 new D7h genus #   185 with    84 species is 0:1,5:1,3,4
family= 1 1 1 0 0 0 0 new D7h genus #   186 with    84 species is 0:1,5:1,3,5
family= 1 1 1 0 0 0 0 new D7h genus #   187 with    84 species is 0:1,5:1,3,6
family= 1 1 1 0 0 0 0 new D7h genus #   188 with    84 species is 0:1,5:1,4,5
family= 1 1 1 0 0 0 0 new D7h genus #   189 with    84 species is 0:1,5:1,4,6
family= 1 1 1 0 0 0 0 new D7h genus #   190 with    84 species is 0:1,5:1,5,6
family= 1 1 1 0 0 0 0 new D7h genus #   191 with    84 species is 0:1,5:2,3,4
family= 1 1 1 0 0 0 0 new D7h genus #   192 with    84 species is 0:1,5:2,3,5
family= 1 1 1 0 0 0 0 new D7h genus #   193 with    84 species is 0:1,5:2,3,6
family= 1 1 1 0 0 0 0 new D7h genus #   194 with    84 species is 0:1,5:2,4,5
family= 1 1 1 0 0 0 0 new D7h genus #   195 with    84 species is 0:1,5:2,4,6
family= 1 1 1 0 0 0 0 new D7h genus #   196 with    84 species is 0:1,5:2,5,6
family= 1 1 1 0 0 0 0 new D7h genus #   197 with    84 species is 0:1,5:3,4,5
family= 1 1 1 0 0 0 0 new D7h genus #   198 with    84 species is 0:1,5:3,4,6
family= 1 1 1 0 0 0 0 new D7h genus #   199 with    84 species is 0:1,5:3,5,6
family= 1 1 1 0 0 0 0 new D7h genus #   200 with    84 species is 0:1,5:4,5,6
family= 1 1 1 0 0 0 0 new D7h genus #   201 with    84 species is 0:1,6:0,1,2
family= 1 1 1 0 0 0 0 new D7h genus #   202 with    84 species is 0:1,6:0,1,3
family= 1 1 1 0 0 0 0 new D7h genus #   203 with    84 species is 0:1,6:0,1,4
family= 1 1 1 0 0 0 0 new D7h genus #   204 with    84 species is 0:1,6:0,1,5
family= 1 1 1 0 0 0 0 new D7h genus #   205 with    42 species is 0:1,6:0,1,6
family= 1 1 1 0 0 0 0 new D7h genus #   206 with    84 species is 0:1,6:0,2,3
family= 1 1 1 0 0 0 0 new D7h genus #   207 with    84 species is 0:1,6:0,2,4
family= 1 1 1 0 0 0 0 new D7h genus #   208 with    42 species is 0:1,6:0,2,5
family= 1 1 1 0 0 0 0 new D7h genus #   209 with    42 species is 0:1,6:0,3,4
family= 1 1 1 0 0 0 0 new D7h genus #   210 with    84 species is 0:1,6:1,2,3
family= 1 1 1 0 0 0 0 new D7h genus #   211 with    84 species is 0:1,6:1,2,4
family= 1 1 1 0 0 0 0 new D7h genus #   212 with    84 species is 0:1,6:1,2,5
family= 1 1 1 0 0 0 0 new D7h genus #   213 with    84 species is 0:1,6:1,2,6
family= 1 1 1 0 0 0 0 new D7h genus #   214 with    84 species is 0:1,6:1,3,4
family= 1 1 1 0 0 0 0 new D7h genus #   215 with    84 species is 0:1,6:1,3,5
family= 1 1 1 0 0 0 0 new D7h genus #   216 with    84 species is 0:1,6:1,3,6
family= 1 1 1 0 0 0 0 new D7h genus #   217 with    84 species is 0:1,6:1,4,5
family= 1 1 1 0 0 0 0 new D7h genus #   218 with    84 species is 0:1,6:2,3,4
family= 1 1 1 0 0 0 0 new D7h genus #   219 with    84 species is 0:1,6:2,3,5
family= 1 1 1 0 0 0 0 new D7h genus #   220 with    84 species is 0:2,3:0,1,2
family= 1 1 1 0 0 0 0 new D7h genus #   221 with    84 species is 0:2,3:0,1,3
family= 1 1 1 0 0 0 0 new D7h genus #   222 with    84 species is 0:2,3:0,1,4
family= 1 1 1 0 0 0 0 new D7h genus #   223 with    84 species is 0:2,3:0,1,5
family= 1 1 1 0 0 0 0 new D7h genus #   224 with    84 species is 0:2,3:0,1,6
family= 1 1 1 0 0 0 0 new D7h genus #   225 with    84 species is 0:2,3:0,2,3
family= 1 1 1 0 0 0 0 new D7h genus #   226 with    84 species is 0:2,3:0,2,4
family= 1 1 1 0 0 0 0 new D7h genus #   227 with    84 species is 0:2,3:0,2,5
family= 1 1 1 0 0 0 0 new D7h genus #   228 with    84 species is 0:2,3:0,2,6
family= 1 1 1 0 0 0 0 new D7h genus #   229 with    84 species is 0:2,3:0,3,4
family= 1 1 1 0 0 0 0 new D7h genus #   230 with    84 species is 0:2,3:0,3,5
family= 1 1 1 0 0 0 0 new D7h genus #   231 with    84 species is 0:2,3:0,3,6
family= 1 1 1 0 0 0 0 new D7h genus #   232 with    84 species is 0:2,3:0,4,5
family= 1 1 1 0 0 0 0 new D7h genus #   233 with    84 species is 0:2,3:0,4,6
family= 1 1 1 0 0 0 0 new D7h genus #   234 with    84 species is 0:2,3:0,5,6
family= 1 1 1 0 0 0 0 new D7h genus #   235 with    84 species is 0:2,3:1,2,3
family= 1 1 1 0 0 0 0 new D7h genus #   236 with    84 species is 0:2,3:1,2,4
family= 1 1 1 0 0 0 0 new D7h genus #   237 with    84 species is 0:2,3:1,2,5
family= 1 1 1 0 0 0 0 new D7h genus #   238 with    84 species is 0:2,3:1,2,6
family= 1 1 1 0 0 0 0 new D7h genus #   239 with    84 species is 0:2,3:1,3,4
family= 1 1 1 0 0 0 0 new D7h genus #   240 with    84 species is 0:2,3:1,3,5
family= 1 1 1 0 0 0 0 new D7h genus #   241 with    84 species is 0:2,3:1,3,6
family= 1 1 1 0 0 0 0 new D7h genus #   242 with    84 species is 0:2,3:1,4,5
family= 1 1 1 0 0 0 0 new D7h genus #   243 with    84 species is 0:2,3:1,4,6
family= 1 1 1 0 0 0 0 new D7h genus #   244 with    84 species is 0:2,3:1,5,6
family= 1 1 1 0 0 0 0 new D7h genus #   245 with    84 species is 0:2,3:2,3,4
family= 1 1 1 0 0 0 0 new D7h genus #   246 with    84 species is 0:2,3:2,3,5
family= 1 1 1 0 0 0 0 new D7h genus #   247 with    84 species is 0:2,3:2,3,6
family= 1 1 1 0 0 0 0 new D7h genus #   248 with    84 species is 0:2,3:2,4,5
family= 1 1 1 0 0 0 0 new D7h genus #   249 with    84 species is 0:2,3:2,4,6
family= 1 1 1 0 0 0 0 new D7h genus #   250 with    84 species is 0:2,3:2,5,6
family= 1 1 1 0 0 0 0 new D7h genus #   251 with    84 species is 0:2,3:3,4,5
family= 1 1 1 0 0 0 0 new D7h genus #   252 with    84 species is 0:2,3:3,4,6
family= 1 1 1 0 0 0 0 new D7h genus #   253 with    84 species is 0:2,3:3,5,6
family= 1 1 1 0 0 0 0 new D7h genus #   254 with    84 species is 0:2,3:4,5,6
family= 1 1 1 0 0 0 0 new D7h genus #   255 with    84 species is 0:2,4:0,1,2
family= 1 1 1 0 0 0 0 new D7h genus #   256 with    84 species is 0:2,4:0,1,3
family= 1 1 1 0 0 0 0 new D7h genus #   257 with    84 species is 0:2,4:0,1,4
family= 1 1 1 0 0 0 0 new D7h genus #   258 with    84 species is 0:2,4:0,1,5
family= 1 1 1 0 0 0 0 new D7h genus #   259 with    84 species is 0:2,4:0,1,6
family= 1 1 1 0 0 0 0 new D7h genus #   260 with    84 species is 0:2,4:0,2,3
family= 1 1 1 0 0 0 0 new D7h genus #   261 with    84 species is 0:2,4:0,2,4
family= 1 1 1 0 0 0 0 new D7h genus #   262 with    84 species is 0:2,4:0,2,5
family= 1 1 1 0 0 0 0 new D7h genus #   263 with    84 species is 0:2,4:0,2,6
family= 1 1 1 0 0 0 0 new D7h genus #   264 with    84 species is 0:2,4:0,3,4
family= 1 1 1 0 0 0 0 new D7h genus #   265 with    84 species is 0:2,4:0,3,5
family= 1 1 1 0 0 0 0 new D7h genus #   266 with    84 species is 0:2,4:0,3,6
family= 1 1 1 0 0 0 0 new D7h genus #   267 with    84 species is 0:2,4:0,4,5
family= 1 1 1 0 0 0 0 new D7h genus #   268 with    84 species is 0:2,4:0,4,6
family= 1 1 1 0 0 0 0 new D7h genus #   269 with    84 species is 0:2,4:0,5,6
family= 1 1 1 0 0 0 0 new D7h genus #   270 with    84 species is 0:2,4:1,2,3
family= 1 1 1 0 0 0 0 new D7h genus #   271 with    84 species is 0:2,4:1,2,4
family= 1 1 1 0 0 0 0 new D7h genus #   272 with    84 species is 0:2,4:1,2,5
family= 1 1 1 0 0 0 0 new D7h genus #   273 with    84 species is 0:2,4:1,2,6
family= 1 1 1 0 0 0 0 new D7h genus #   274 with    84 species is 0:2,4:1,3,4
family= 1 1 1 0 0 0 0 new D7h genus #   275 with    84 species is 0:2,4:1,3,5
family= 1 1 1 0 0 0 0 new D7h genus #   276 with    84 species is 0:2,4:1,3,6
family= 1 1 1 0 0 0 0 new D7h genus #   277 with    84 species is 0:2,4:1,4,5
family= 1 1 1 0 0 0 0 new D7h genus #   278 with    84 species is 0:2,4:1,4,6
family= 1 1 1 0 0 0 0 new D7h genus #   279 with    84 species is 0:2,4:1,5,6
family= 1 1 1 0 0 0 0 new D7h genus #   280 with    84 species is 0:2,4:2,3,4
family= 1 1 1 0 0 0 0 new D7h genus #   281 with    84 species is 0:2,4:2,3,5
family= 1 1 1 0 0 0 0 new D7h genus #   282 with    84 species is 0:2,4:2,3,6
family= 1 1 1 0 0 0 0 new D7h genus #   283 with    84 species is 0:2,4:2,4,5
family= 1 1 1 0 0 0 0 new D7h genus #   284 with    84 species is 0:2,4:2,4,6
family= 1 1 1 0 0 0 0 new D7h genus #   285 with    84 species is 0:2,4:2,5,6
family= 1 1 1 0 0 0 0 new D7h genus #   286 with    84 species is 0:2,4:3,4,5
family= 1 1 1 0 0 0 0 new D7h genus #   287 with    84 species is 0:2,4:3,4,6
family= 1 1 1 0 0 0 0 new D7h genus #   288 with    84 species is 0:2,4:3,5,6
family= 1 1 1 0 0 0 0 new D7h genus #   289 with    84 species is 0:2,4:4,5,6
family= 1 1 1 0 0 0 0 new D7h genus #   290 with    84 species is 0:2,5:0,1,2
family= 1 1 1 0 0 0 0 new D7h genus #   291 with    84 species is 0:2,5:0,1,3
family= 1 1 1 0 0 0 0 new D7h genus #   292 with    84 species is 0:2,5:0,1,4
family= 1 1 1 0 0 0 0 new D7h genus #   293 with    84 species is 0:2,5:0,1,5
family= 1 1 1 0 0 0 0 new D7h genus #   294 with    42 species is 0:2,5:0,1,6
family= 1 1 1 0 0 0 0 new D7h genus #   295 with    84 species is 0:2,5:0,2,3
family= 1 1 1 0 0 0 0 new D7h genus #   296 with    84 species is 0:2,5:0,2,4
family= 1 1 1 0 0 0 0 new D7h genus #   297 with    42 species is 0:2,5:0,2,5
family= 1 1 1 0 0 0 0 new D7h genus #   298 with    42 species is 0:2,5:0,3,4
family= 1 1 1 0 0 0 0 new D7h genus #   299 with    84 species is 0:2,5:1,2,3
family= 1 1 1 0 0 0 0 new D7h genus #   300 with    84 species is 0:2,5:1,2,4
family= 1 1 1 0 0 0 0 new D7h genus #   301 with    84 species is 0:2,5:1,2,5
family= 1 1 1 0 0 0 0 new D7h genus #   302 with    84 species is 0:2,5:1,2,6
family= 1 1 1 0 0 0 0 new D7h genus #   303 with    84 species is 0:2,5:1,3,4
family= 1 1 1 0 0 0 0 new D7h genus #   304 with    84 species is 0:2,5:1,3,5
family= 1 1 1 0 0 0 0 new D7h genus #   305 with    84 species is 0:2,5:1,3,6
family= 1 1 1 0 0 0 0 new D7h genus #   306 with    84 species is 0:2,5:1,4,5
family= 1 1 1 0 0 0 0 new D7h genus #   307 with    84 species is 0:2,5:2,3,4
family= 1 1 1 0 0 0 0 new D7h genus #   308 with    84 species is 0:2,5:2,3,5
family= 1 1 1 0 0 0 0 new D7h genus #   309 with    84 species is 0:3,4:0,1,2
family= 1 1 1 0 0 0 0 new D7h genus #   310 with    84 species is 0:3,4:0,1,3
family= 1 1 1 0 0 0 0 new D7h genus #   311 with    84 species is 0:3,4:0,1,4
family= 1 1 1 0 0 0 0 new D7h genus #   312 with    84 species is 0:3,4:0,1,5
family= 1 1 1 0 0 0 0 new D7h genus #   313 with    42 species is 0:3,4:0,1,6
family= 1 1 1 0 0 0 0 new D7h genus #   314 with    84 species is 0:3,4:0,2,3
family= 1 1 1 0 0 0 0 new D7h genus #   315 with    84 species is 0:3,4:0,2,4
family= 1 1 1 0 0 0 0 new D7h genus #   316 with    42 species is 0:3,4:0,2,5
family= 1 1 1 0 0 0 0 new D7h genus #   317 with    42 species is 0:3,4:0,3,4
family= 1 1 1 0 0 0 0 new D7h genus #   318 with    84 species is 0:3,4:1,2,3
family= 1 1 1 0 0 0 0 new D7h genus #   319 with    84 species is 0:3,4:1,2,4
family= 1 1 1 0 0 0 0 new D7h genus #   320 with    84 species is 0:3,4:1,2,5
family= 1 1 1 0 0 0 0 new D7h genus #   321 with    84 species is 0:3,4:1,2,6
family= 1 1 1 0 0 0 0 new D7h genus #   322 with    84 species is 0:3,4:1,3,4
family= 1 1 1 0 0 0 0 new D7h genus #   323 with    84 species is 0:3,4:1,3,5
family= 1 1 1 0 0 0 0 new D7h genus #   324 with    84 species is 0:3,4:1,3,6
family= 1 1 1 0 0 0 0 new D7h genus #   325 with    84 species is 0:3,4:1,4,5
family= 1 1 1 0 0 0 0 new D7h genus #   326 with    84 species is 0:3,4:2,3,4
family= 1 1 1 0 0 0 0 new D7h genus #   327 with    84 species is 0:3,4:2,3,5
Nber of genera for this family=  327
 
family= 0 2 1 0 0 0 0
 
family= 0 2 1 0 0 0 0 new D7h genus #     1 with    42 species is 0,1:0,1:2,3,4
family= 0 2 1 0 0 0 0 new D7h genus #     2 with    42 species is 0,1:0,1:2,3,5
family= 0 2 1 0 0 0 0 new D7h genus #     3 with    42 species is 0,1:0,1:2,3,6
family= 0 2 1 0 0 0 0 new D7h genus #     4 with    42 species is 0,1:0,1:2,4,5
family= 0 2 1 0 0 0 0 new D7h genus #     5 with    21 species is 0,1:0,1:2,4,6
family= 0 2 1 0 0 0 0 new D7h genus #     6 with    21 species is 0,1:0,1:3,4,5
family= 0 2 1 0 0 0 0 new D7h genus #     7 with    84 species is 0,1:0,2:1,2,3
family= 0 2 1 0 0 0 0 new D7h genus #     8 with    84 species is 0,1:0,2:1,2,4
family= 0 2 1 0 0 0 0 new D7h genus #     9 with    84 species is 0,1:0,2:1,2,5
family= 0 2 1 0 0 0 0 new D7h genus #    10 with    84 species is 0,1:0,2:1,2,6
family= 0 2 1 0 0 0 0 new D7h genus #    11 with    84 species is 0,1:0,2:1,3,4
family= 0 2 1 0 0 0 0 new D7h genus #    12 with    84 species is 0,1:0,2:1,3,5
family= 0 2 1 0 0 0 0 new D7h genus #    13 with    84 species is 0,1:0,2:1,3,6
family= 0 2 1 0 0 0 0 new D7h genus #    14 with    84 species is 0,1:0,2:1,4,5
family= 0 2 1 0 0 0 0 new D7h genus #    15 with    84 species is 0,1:0,2:1,4,6
family= 0 2 1 0 0 0 0 new D7h genus #    16 with    84 species is 0,1:0,2:1,5,6
family= 0 2 1 0 0 0 0 new D7h genus #    17 with    84 species is 0,1:0,2:2,3,4
family= 0 2 1 0 0 0 0 new D7h genus #    18 with    84 species is 0,1:0,2:2,3,5
family= 0 2 1 0 0 0 0 new D7h genus #    19 with    84 species is 0,1:0,2:2,3,6
family= 0 2 1 0 0 0 0 new D7h genus #    20 with    84 species is 0,1:0,2:2,4,5
family= 0 2 1 0 0 0 0 new D7h genus #    21 with    84 species is 0,1:0,2:2,4,6
family= 0 2 1 0 0 0 0 new D7h genus #    22 with    84 species is 0,1:0,2:2,5,6
family= 0 2 1 0 0 0 0 new D7h genus #    23 with    84 species is 0,1:0,2:3,4,5
family= 0 2 1 0 0 0 0 new D7h genus #    24 with    84 species is 0,1:0,2:3,4,6
family= 0 2 1 0 0 0 0 new D7h genus #    25 with    84 species is 0,1:0,2:3,5,6
family= 0 2 1 0 0 0 0 new D7h genus #    26 with    84 species is 0,1:0,2:4,5,6
family= 0 2 1 0 0 0 0 new D7h genus #    27 with    84 species is 0,1:0,3:1,2,3
family= 0 2 1 0 0 0 0 new D7h genus #    28 with    84 species is 0,1:0,3:1,2,4
family= 0 2 1 0 0 0 0 new D7h genus #    29 with    84 species is 0,1:0,3:1,2,5
family= 0 2 1 0 0 0 0 new D7h genus #    30 with    84 species is 0,1:0,3:1,2,6
family= 0 2 1 0 0 0 0 new D7h genus #    31 with    84 species is 0,1:0,3:1,3,4
family= 0 2 1 0 0 0 0 new D7h genus #    32 with    84 species is 0,1:0,3:1,3,5
family= 0 2 1 0 0 0 0 new D7h genus #    33 with    84 species is 0,1:0,3:1,3,6
family= 0 2 1 0 0 0 0 new D7h genus #    34 with    84 species is 0,1:0,3:1,4,5
family= 0 2 1 0 0 0 0 new D7h genus #    35 with    84 species is 0,1:0,3:1,4,6
family= 0 2 1 0 0 0 0 new D7h genus #    36 with    84 species is 0,1:0,3:1,5,6
family= 0 2 1 0 0 0 0 new D7h genus #    37 with    84 species is 0,1:0,3:2,3,4
family= 0 2 1 0 0 0 0 new D7h genus #    38 with    84 species is 0,1:0,3:2,3,5
family= 0 2 1 0 0 0 0 new D7h genus #    39 with    84 species is 0,1:0,3:2,3,6
family= 0 2 1 0 0 0 0 new D7h genus #    40 with    84 species is 0,1:0,3:2,4,5
family= 0 2 1 0 0 0 0 new D7h genus #    41 with    84 species is 0,1:0,3:2,4,6
family= 0 2 1 0 0 0 0 new D7h genus #    42 with    84 species is 0,1:0,3:2,5,6
family= 0 2 1 0 0 0 0 new D7h genus #    43 with    84 species is 0,1:0,3:3,4,5
family= 0 2 1 0 0 0 0 new D7h genus #    44 with    84 species is 0,1:0,3:3,4,6
family= 0 2 1 0 0 0 0 new D7h genus #    45 with    84 species is 0,1:0,3:3,5,6
family= 0 2 1 0 0 0 0 new D7h genus #    46 with    84 species is 0,1:0,3:4,5,6
family= 0 2 1 0 0 0 0 new D7h genus #    47 with    84 species is 0,1:0,4:1,2,3
family= 0 2 1 0 0 0 0 new D7h genus #    48 with    84 species is 0,1:0,4:1,2,4
family= 0 2 1 0 0 0 0 new D7h genus #    49 with    84 species is 0,1:0,4:1,2,5
family= 0 2 1 0 0 0 0 new D7h genus #    50 with    84 species is 0,1:0,4:1,2,6
family= 0 2 1 0 0 0 0 new D7h genus #    51 with    84 species is 0,1:0,4:1,3,4
family= 0 2 1 0 0 0 0 new D7h genus #    52 with    84 species is 0,1:0,4:1,3,5
family= 0 2 1 0 0 0 0 new D7h genus #    53 with    84 species is 0,1:0,4:1,3,6
family= 0 2 1 0 0 0 0 new D7h genus #    54 with    84 species is 0,1:0,4:1,4,5
family= 0 2 1 0 0 0 0 new D7h genus #    55 with    84 species is 0,1:0,4:1,4,6
family= 0 2 1 0 0 0 0 new D7h genus #    56 with    84 species is 0,1:0,4:1,5,6
family= 0 2 1 0 0 0 0 new D7h genus #    57 with    84 species is 0,1:0,4:2,3,4
family= 0 2 1 0 0 0 0 new D7h genus #    58 with    84 species is 0,1:0,4:2,3,5
family= 0 2 1 0 0 0 0 new D7h genus #    59 with    84 species is 0,1:0,4:2,3,6
family= 0 2 1 0 0 0 0 new D7h genus #    60 with    84 species is 0,1:0,4:2,4,5
family= 0 2 1 0 0 0 0 new D7h genus #    61 with    84 species is 0,1:0,4:2,4,6
family= 0 2 1 0 0 0 0 new D7h genus #    62 with    84 species is 0,1:0,4:2,5,6
family= 0 2 1 0 0 0 0 new D7h genus #    63 with    84 species is 0,1:0,4:3,4,5
family= 0 2 1 0 0 0 0 new D7h genus #    64 with    84 species is 0,1:0,4:3,4,6
family= 0 2 1 0 0 0 0 new D7h genus #    65 with    84 species is 0,1:0,4:3,5,6
family= 0 2 1 0 0 0 0 new D7h genus #    66 with    84 species is 0,1:0,4:4,5,6
family= 0 2 1 0 0 0 0 new D7h genus #    67 with    84 species is 0,1:0,5:1,2,3
family= 0 2 1 0 0 0 0 new D7h genus #    68 with    84 species is 0,1:0,5:1,2,4
family= 0 2 1 0 0 0 0 new D7h genus #    69 with    84 species is 0,1:0,5:1,2,5
family= 0 2 1 0 0 0 0 new D7h genus #    70 with    84 species is 0,1:0,5:1,2,6
family= 0 2 1 0 0 0 0 new D7h genus #    71 with    84 species is 0,1:0,5:1,3,4
family= 0 2 1 0 0 0 0 new D7h genus #    72 with    84 species is 0,1:0,5:1,3,5
family= 0 2 1 0 0 0 0 new D7h genus #    73 with    84 species is 0,1:0,5:1,3,6
family= 0 2 1 0 0 0 0 new D7h genus #    74 with    84 species is 0,1:0,5:1,4,5
family= 0 2 1 0 0 0 0 new D7h genus #    75 with    84 species is 0,1:0,5:1,4,6
family= 0 2 1 0 0 0 0 new D7h genus #    76 with    84 species is 0,1:0,5:1,5,6
family= 0 2 1 0 0 0 0 new D7h genus #    77 with    84 species is 0,1:0,5:2,3,4
family= 0 2 1 0 0 0 0 new D7h genus #    78 with    84 species is 0,1:0,5:2,3,5
family= 0 2 1 0 0 0 0 new D7h genus #    79 with    84 species is 0,1:0,5:2,3,6
family= 0 2 1 0 0 0 0 new D7h genus #    80 with    84 species is 0,1:0,5:2,4,5
family= 0 2 1 0 0 0 0 new D7h genus #    81 with    84 species is 0,1:0,5:2,4,6
family= 0 2 1 0 0 0 0 new D7h genus #    82 with    84 species is 0,1:0,5:2,5,6
family= 0 2 1 0 0 0 0 new D7h genus #    83 with    84 species is 0,1:0,5:3,4,5
family= 0 2 1 0 0 0 0 new D7h genus #    84 with    84 species is 0,1:0,5:3,4,6
family= 0 2 1 0 0 0 0 new D7h genus #    85 with    84 species is 0,1:0,5:3,5,6
family= 0 2 1 0 0 0 0 new D7h genus #    86 with    84 species is 0,1:0,5:4,5,6
family= 0 2 1 0 0 0 0 new D7h genus #    87 with    84 species is 0,1:0,6:1,2,3
family= 0 2 1 0 0 0 0 new D7h genus #    88 with    84 species is 0,1:0,6:1,2,4
family= 0 2 1 0 0 0 0 new D7h genus #    89 with    84 species is 0,1:0,6:1,2,5
family= 0 2 1 0 0 0 0 new D7h genus #    90 with    84 species is 0,1:0,6:1,2,6
family= 0 2 1 0 0 0 0 new D7h genus #    91 with    84 species is 0,1:0,6:1,3,4
family= 0 2 1 0 0 0 0 new D7h genus #    92 with    84 species is 0,1:0,6:1,3,5
family= 0 2 1 0 0 0 0 new D7h genus #    93 with    84 species is 0,1:0,6:1,3,6
family= 0 2 1 0 0 0 0 new D7h genus #    94 with    84 species is 0,1:0,6:1,4,5
family= 0 2 1 0 0 0 0 new D7h genus #    95 with    84 species is 0,1:0,6:2,3,4
family= 0 2 1 0 0 0 0 new D7h genus #    96 with    84 species is 0,1:0,6:2,3,5
family= 0 2 1 0 0 0 0 new D7h genus #    97 with    84 species is 0,1:2,3:0,1,2
family= 0 2 1 0 0 0 0 new D7h genus #    98 with    84 species is 0,1:2,3:0,1,3
family= 0 2 1 0 0 0 0 new D7h genus #    99 with    84 species is 0,1:2,3:0,1,4
family= 0 2 1 0 0 0 0 new D7h genus #   100 with    84 species is 0,1:2,3:0,1,5
family= 0 2 1 0 0 0 0 new D7h genus #   101 with    84 species is 0,1:2,3:0,1,6
family= 0 2 1 0 0 0 0 new D7h genus #   102 with    84 species is 0,1:2,3:0,2,4
family= 0 2 1 0 0 0 0 new D7h genus #   103 with    84 species is 0,1:2,3:0,2,5
family= 0 2 1 0 0 0 0 new D7h genus #   104 with    84 species is 0,1:2,3:0,2,6
family= 0 2 1 0 0 0 0 new D7h genus #   105 with    84 species is 0,1:2,3:0,3,4
family= 0 2 1 0 0 0 0 new D7h genus #   106 with    42 species is 0,1:2,3:0,3,5
family= 0 2 1 0 0 0 0 new D7h genus #   107 with    84 species is 0,1:2,3:0,4,5
family= 0 2 1 0 0 0 0 new D7h genus #   108 with    84 species is 0,1:2,3:0,4,6
family= 0 2 1 0 0 0 0 new D7h genus #   109 with    84 species is 0,1:2,3:0,5,6
family= 0 2 1 0 0 0 0 new D7h genus #   110 with    84 species is 0,1:2,3:1,2,4
family= 0 2 1 0 0 0 0 new D7h genus #   111 with    42 species is 0,1:2,3:1,2,5
family= 0 2 1 0 0 0 0 new D7h genus #   112 with    84 species is 0,1:2,3:1,4,5
family= 0 2 1 0 0 0 0 new D7h genus #   113 with    84 species is 0,1:2,3:1,4,6
family= 0 2 1 0 0 0 0 new D7h genus #   114 with    84 species is 0,1:2,3:1,5,6
family= 0 2 1 0 0 0 0 new D7h genus #   115 with    42 species is 0,1:2,3:4,5,6
family= 0 2 1 0 0 0 0 new D7h genus #   116 with    84 species is 0,1:2,4:0,1,2
family= 0 2 1 0 0 0 0 new D7h genus #   117 with    84 species is 0,1:2,4:0,1,3
family= 0 2 1 0 0 0 0 new D7h genus #   118 with    84 species is 0,1:2,4:0,1,4
family= 0 2 1 0 0 0 0 new D7h genus #   119 with    84 species is 0,1:2,4:0,1,5
family= 0 2 1 0 0 0 0 new D7h genus #   120 with    84 species is 0,1:2,4:0,1,6
family= 0 2 1 0 0 0 0 new D7h genus #   121 with    84 species is 0,1:2,4:0,2,3
family= 0 2 1 0 0 0 0 new D7h genus #   122 with    84 species is 0,1:2,4:0,2,4
family= 0 2 1 0 0 0 0 new D7h genus #   123 with    84 species is 0,1:2,4:0,2,5
family= 0 2 1 0 0 0 0 new D7h genus #   124 with    84 species is 0,1:2,4:0,2,6
family= 0 2 1 0 0 0 0 new D7h genus #   125 with    84 species is 0,1:2,4:0,3,4
family= 0 2 1 0 0 0 0 new D7h genus #   126 with    84 species is 0,1:2,4:0,3,5
family= 0 2 1 0 0 0 0 new D7h genus #   127 with    84 species is 0,1:2,4:0,3,6
family= 0 2 1 0 0 0 0 new D7h genus #   128 with    84 species is 0,1:2,4:0,4,5
family= 0 2 1 0 0 0 0 new D7h genus #   129 with    84 species is 0,1:2,4:0,4,6
family= 0 2 1 0 0 0 0 new D7h genus #   130 with    84 species is 0,1:2,4:0,5,6
family= 0 2 1 0 0 0 0 new D7h genus #   131 with    84 species is 0,1:2,4:1,2,3
family= 0 2 1 0 0 0 0 new D7h genus #   132 with    84 species is 0,1:2,4:1,2,4
family= 0 2 1 0 0 0 0 new D7h genus #   133 with    84 species is 0,1:2,4:1,2,5
family= 0 2 1 0 0 0 0 new D7h genus #   134 with    84 species is 0,1:2,4:1,2,6
family= 0 2 1 0 0 0 0 new D7h genus #   135 with    84 species is 0,1:2,4:1,3,4
family= 0 2 1 0 0 0 0 new D7h genus #   136 with    84 species is 0,1:2,4:1,3,5
family= 0 2 1 0 0 0 0 new D7h genus #   137 with    84 species is 0,1:2,4:1,3,6
family= 0 2 1 0 0 0 0 new D7h genus #   138 with    84 species is 0,1:2,4:1,4,5
family= 0 2 1 0 0 0 0 new D7h genus #   139 with    84 species is 0,1:2,4:1,4,6
family= 0 2 1 0 0 0 0 new D7h genus #   140 with    84 species is 0,1:2,4:1,5,6
family= 0 2 1 0 0 0 0 new D7h genus #   141 with    84 species is 0,1:2,4:2,3,4
family= 0 2 1 0 0 0 0 new D7h genus #   142 with    84 species is 0,1:2,4:2,3,5
family= 0 2 1 0 0 0 0 new D7h genus #   143 with    84 species is 0,1:2,4:2,3,6
family= 0 2 1 0 0 0 0 new D7h genus #   144 with    84 species is 0,1:2,4:2,4,5
family= 0 2 1 0 0 0 0 new D7h genus #   145 with    84 species is 0,1:2,4:2,4,6
family= 0 2 1 0 0 0 0 new D7h genus #   146 with    84 species is 0,1:2,4:2,5,6
family= 0 2 1 0 0 0 0 new D7h genus #   147 with    84 species is 0,1:2,4:3,4,5
family= 0 2 1 0 0 0 0 new D7h genus #   148 with    84 species is 0,1:2,4:3,4,6
family= 0 2 1 0 0 0 0 new D7h genus #   149 with    84 species is 0,1:2,4:3,5,6
family= 0 2 1 0 0 0 0 new D7h genus #   150 with    84 species is 0,1:2,4:4,5,6
family= 0 2 1 0 0 0 0 new D7h genus #   151 with    84 species is 0,1:2,5:0,1,2
family= 0 2 1 0 0 0 0 new D7h genus #   152 with    84 species is 0,1:2,5:0,1,3
family= 0 2 1 0 0 0 0 new D7h genus #   153 with    84 species is 0,1:2,5:0,1,4
family= 0 2 1 0 0 0 0 new D7h genus #   154 with    84 species is 0,1:2,5:0,1,5
family= 0 2 1 0 0 0 0 new D7h genus #   155 with    84 species is 0,1:2,5:0,1,6
family= 0 2 1 0 0 0 0 new D7h genus #   156 with    84 species is 0,1:2,5:0,2,3
family= 0 2 1 0 0 0 0 new D7h genus #   157 with    84 species is 0,1:2,5:0,2,4
family= 0 2 1 0 0 0 0 new D7h genus #   158 with    84 species is 0,1:2,5:0,2,5
family= 0 2 1 0 0 0 0 new D7h genus #   159 with    84 species is 0,1:2,5:0,2,6
family= 0 2 1 0 0 0 0 new D7h genus #   160 with    84 species is 0,1:2,5:0,3,4
family= 0 2 1 0 0 0 0 new D7h genus #   161 with    84 species is 0,1:2,5:0,3,5
family= 0 2 1 0 0 0 0 new D7h genus #   162 with    84 species is 0,1:2,5:0,3,6
family= 0 2 1 0 0 0 0 new D7h genus #   163 with    84 species is 0,1:2,5:0,4,5
family= 0 2 1 0 0 0 0 new D7h genus #   164 with    84 species is 0,1:2,5:0,4,6
family= 0 2 1 0 0 0 0 new D7h genus #   165 with    84 species is 0,1:2,5:0,5,6
family= 0 2 1 0 0 0 0 new D7h genus #   166 with    84 species is 0,1:2,5:1,2,3
family= 0 2 1 0 0 0 0 new D7h genus #   167 with    84 species is 0,1:2,5:1,2,4
family= 0 2 1 0 0 0 0 new D7h genus #   168 with    84 species is 0,1:2,5:1,2,5
family= 0 2 1 0 0 0 0 new D7h genus #   169 with    84 species is 0,1:2,5:1,2,6
family= 0 2 1 0 0 0 0 new D7h genus #   170 with    84 species is 0,1:2,5:1,3,4
family= 0 2 1 0 0 0 0 new D7h genus #   171 with    84 species is 0,1:2,5:1,3,5
family= 0 2 1 0 0 0 0 new D7h genus #   172 with    84 species is 0,1:2,5:1,3,6
family= 0 2 1 0 0 0 0 new D7h genus #   173 with    84 species is 0,1:2,5:1,4,5
family= 0 2 1 0 0 0 0 new D7h genus #   174 with    84 species is 0,1:2,5:1,4,6
family= 0 2 1 0 0 0 0 new D7h genus #   175 with    84 species is 0,1:2,5:1,5,6
family= 0 2 1 0 0 0 0 new D7h genus #   176 with    84 species is 0,1:2,5:2,3,4
family= 0 2 1 0 0 0 0 new D7h genus #   177 with    84 species is 0,1:2,5:2,3,5
family= 0 2 1 0 0 0 0 new D7h genus #   178 with    84 species is 0,1:2,5:2,3,6
family= 0 2 1 0 0 0 0 new D7h genus #   179 with    84 species is 0,1:2,5:2,4,5
family= 0 2 1 0 0 0 0 new D7h genus #   180 with    84 species is 0,1:2,5:2,4,6
family= 0 2 1 0 0 0 0 new D7h genus #   181 with    84 species is 0,1:2,5:2,5,6
family= 0 2 1 0 0 0 0 new D7h genus #   182 with    84 species is 0,1:2,5:3,4,5
family= 0 2 1 0 0 0 0 new D7h genus #   183 with    84 species is 0,1:2,5:3,4,6
family= 0 2 1 0 0 0 0 new D7h genus #   184 with    84 species is 0,1:2,5:3,5,6
family= 0 2 1 0 0 0 0 new D7h genus #   185 with    84 species is 0,1:2,5:4,5,6
family= 0 2 1 0 0 0 0 new D7h genus #   186 with    84 species is 0,1:2,6:0,1,2
family= 0 2 1 0 0 0 0 new D7h genus #   187 with    84 species is 0,1:2,6:0,1,3
family= 0 2 1 0 0 0 0 new D7h genus #   188 with    42 species is 0,1:2,6:0,1,4
family= 0 2 1 0 0 0 0 new D7h genus #   189 with    84 species is 0,1:2,6:0,2,3
family= 0 2 1 0 0 0 0 new D7h genus #   190 with    84 species is 0,1:2,6:0,2,4
family= 0 2 1 0 0 0 0 new D7h genus #   191 with    84 species is 0,1:2,6:0,2,5
family= 0 2 1 0 0 0 0 new D7h genus #   192 with    84 species is 0,1:2,6:0,2,6
family= 0 2 1 0 0 0 0 new D7h genus #   193 with    84 species is 0,1:2,6:0,3,4
family= 0 2 1 0 0 0 0 new D7h genus #   194 with    84 species is 0,1:2,6:0,3,5
family= 0 2 1 0 0 0 0 new D7h genus #   195 with    84 species is 0,1:2,6:0,3,6
family= 0 2 1 0 0 0 0 new D7h genus #   196 with    84 species is 0,1:2,6:0,4,5
family= 0 2 1 0 0 0 0 new D7h genus #   197 with    84 species is 0,1:2,6:0,4,6
family= 0 2 1 0 0 0 0 new D7h genus #   198 with    84 species is 0,1:2,6:0,5,6
family= 0 2 1 0 0 0 0 new D7h genus #   199 with    84 species is 0,1:2,6:2,3,4
family= 0 2 1 0 0 0 0 new D7h genus #   200 with    84 species is 0,1:2,6:2,3,5
family= 0 2 1 0 0 0 0 new D7h genus #   201 with    84 species is 0,1:2,6:2,3,6
family= 0 2 1 0 0 0 0 new D7h genus #   202 with    84 species is 0,1:2,6:2,4,5
family= 0 2 1 0 0 0 0 new D7h genus #   203 with    42 species is 0,1:2,6:2,4,6
family= 0 2 1 0 0 0 0 new D7h genus #   204 with    42 species is 0,1:2,6:3,4,5
family= 0 2 1 0 0 0 0 new D7h genus #   205 with    84 species is 0,1:3,4:0,1,2
family= 0 2 1 0 0 0 0 new D7h genus #   206 with    84 species is 0,1:3,4:0,1,3
family= 0 2 1 0 0 0 0 new D7h genus #   207 with    84 species is 0,1:3,4:0,1,4
family= 0 2 1 0 0 0 0 new D7h genus #   208 with    84 species is 0,1:3,4:0,1,5
family= 0 2 1 0 0 0 0 new D7h genus #   209 with    84 species is 0,1:3,4:0,1,6
family= 0 2 1 0 0 0 0 new D7h genus #   210 with    84 species is 0,1:3,4:0,2,3
family= 0 2 1 0 0 0 0 new D7h genus #   211 with    42 species is 0,1:3,4:0,2,4
family= 0 2 1 0 0 0 0 new D7h genus #   212 with    84 species is 0,1:3,4:0,2,5
family= 0 2 1 0 0 0 0 new D7h genus #   213 with    84 species is 0,1:3,4:0,2,6
family= 0 2 1 0 0 0 0 new D7h genus #   214 with    84 species is 0,1:3,4:0,3,5
family= 0 2 1 0 0 0 0 new D7h genus #   215 with    84 species is 0,1:3,4:0,3,6
family= 0 2 1 0 0 0 0 new D7h genus #   216 with    84 species is 0,1:3,4:0,4,5
family= 0 2 1 0 0 0 0 new D7h genus #   217 with    84 species is 0,1:3,4:0,5,6
family= 0 2 1 0 0 0 0 new D7h genus #   218 with    42 species is 0,1:3,4:1,2,3
family= 0 2 1 0 0 0 0 new D7h genus #   219 with    84 species is 0,1:3,4:1,2,5
family= 0 2 1 0 0 0 0 new D7h genus #   220 with    84 species is 0,1:3,4:1,2,6
family= 0 2 1 0 0 0 0 new D7h genus #   221 with    84 species is 0,1:3,4:1,3,5
family= 0 2 1 0 0 0 0 new D7h genus #   222 with    84 species is 0,1:3,4:1,5,6
family= 0 2 1 0 0 0 0 new D7h genus #   223 with    42 species is 0,1:3,4:2,5,6
family= 0 2 1 0 0 0 0 new D7h genus #   224 with    84 species is 0,1:3,5:0,1,2
family= 0 2 1 0 0 0 0 new D7h genus #   225 with    84 species is 0,1:3,5:0,1,3
family= 0 2 1 0 0 0 0 new D7h genus #   226 with    42 species is 0,1:3,5:0,1,4
family= 0 2 1 0 0 0 0 new D7h genus #   227 with    84 species is 0,1:3,5:0,2,3
family= 0 2 1 0 0 0 0 new D7h genus #   228 with    84 species is 0,1:3,5:0,2,4
family= 0 2 1 0 0 0 0 new D7h genus #   229 with    84 species is 0,1:3,5:0,2,5
family= 0 2 1 0 0 0 0 new D7h genus #   230 with    84 species is 0,1:3,5:0,2,6
family= 0 2 1 0 0 0 0 new D7h genus #   231 with    84 species is 0,1:3,5:0,3,4
family= 0 2 1 0 0 0 0 new D7h genus #   232 with    84 species is 0,1:3,5:0,3,5
family= 0 2 1 0 0 0 0 new D7h genus #   233 with    84 species is 0,1:3,5:0,3,6
family= 0 2 1 0 0 0 0 new D7h genus #   234 with    84 species is 0,1:3,5:0,4,5
family= 0 2 1 0 0 0 0 new D7h genus #   235 with    84 species is 0,1:3,5:0,4,6
family= 0 2 1 0 0 0 0 new D7h genus #   236 with    84 species is 0,1:3,5:0,5,6
family= 0 2 1 0 0 0 0 new D7h genus #   237 with    84 species is 0,1:3,5:2,3,4
family= 0 2 1 0 0 0 0 new D7h genus #   238 with    84 species is 0,1:3,5:2,3,5
family= 0 2 1 0 0 0 0 new D7h genus #   239 with    84 species is 0,1:3,5:2,3,6
family= 0 2 1 0 0 0 0 new D7h genus #   240 with    84 species is 0,1:3,5:2,4,5
family= 0 2 1 0 0 0 0 new D7h genus #   241 with    42 species is 0,1:3,5:2,4,6
family= 0 2 1 0 0 0 0 new D7h genus #   242 with    42 species is 0,1:3,5:3,4,5
family= 0 2 1 0 0 0 0 new D7h genus #   243 with    42 species is 0,2:0,2:1,3,4
family= 0 2 1 0 0 0 0 new D7h genus #   244 with    42 species is 0,2:0,2:1,3,5
family= 0 2 1 0 0 0 0 new D7h genus #   245 with    21 species is 0,2:0,2:1,3,6
family= 0 2 1 0 0 0 0 new D7h genus #   246 with    21 species is 0,2:0,2:1,4,5
family= 0 2 1 0 0 0 0 new D7h genus #   247 with    42 species is 0,2:0,2:3,4,5
family= 0 2 1 0 0 0 0 new D7h genus #   248 with    42 species is 0,2:0,2:3,4,6
family= 0 2 1 0 0 0 0 new D7h genus #   249 with    84 species is 0,2:0,3:1,2,3
family= 0 2 1 0 0 0 0 new D7h genus #   250 with    84 species is 0,2:0,3:1,2,4
family= 0 2 1 0 0 0 0 new D7h genus #   251 with    84 species is 0,2:0,3:1,2,5
family= 0 2 1 0 0 0 0 new D7h genus #   252 with    84 species is 0,2:0,3:1,2,6
family= 0 2 1 0 0 0 0 new D7h genus #   253 with    84 species is 0,2:0,3:1,3,4
family= 0 2 1 0 0 0 0 new D7h genus #   254 with    84 species is 0,2:0,3:1,3,5
family= 0 2 1 0 0 0 0 new D7h genus #   255 with    84 species is 0,2:0,3:1,3,6
family= 0 2 1 0 0 0 0 new D7h genus #   256 with    84 species is 0,2:0,3:1,4,5
family= 0 2 1 0 0 0 0 new D7h genus #   257 with    84 species is 0,2:0,3:1,4,6
family= 0 2 1 0 0 0 0 new D7h genus #   258 with    84 species is 0,2:0,3:1,5,6
family= 0 2 1 0 0 0 0 new D7h genus #   259 with    84 species is 0,2:0,3:2,3,4
family= 0 2 1 0 0 0 0 new D7h genus #   260 with    84 species is 0,2:0,3:2,3,5
family= 0 2 1 0 0 0 0 new D7h genus #   261 with    84 species is 0,2:0,3:2,3,6
family= 0 2 1 0 0 0 0 new D7h genus #   262 with    84 species is 0,2:0,3:2,4,5
family= 0 2 1 0 0 0 0 new D7h genus #   263 with    84 species is 0,2:0,3:2,4,6
family= 0 2 1 0 0 0 0 new D7h genus #   264 with    84 species is 0,2:0,3:2,5,6
family= 0 2 1 0 0 0 0 new D7h genus #   265 with    84 species is 0,2:0,3:3,4,5
family= 0 2 1 0 0 0 0 new D7h genus #   266 with    84 species is 0,2:0,3:3,4,6
family= 0 2 1 0 0 0 0 new D7h genus #   267 with    84 species is 0,2:0,3:3,5,6
family= 0 2 1 0 0 0 0 new D7h genus #   268 with    84 species is 0,2:0,3:4,5,6
family= 0 2 1 0 0 0 0 new D7h genus #   269 with    84 species is 0,2:0,4:1,2,3
family= 0 2 1 0 0 0 0 new D7h genus #   270 with    84 species is 0,2:0,4:1,2,4
family= 0 2 1 0 0 0 0 new D7h genus #   271 with    84 species is 0,2:0,4:1,2,5
family= 0 2 1 0 0 0 0 new D7h genus #   272 with    84 species is 0,2:0,4:1,2,6
family= 0 2 1 0 0 0 0 new D7h genus #   273 with    84 species is 0,2:0,4:1,3,4
family= 0 2 1 0 0 0 0 new D7h genus #   274 with    84 species is 0,2:0,4:1,3,5
family= 0 2 1 0 0 0 0 new D7h genus #   275 with    84 species is 0,2:0,4:1,3,6
family= 0 2 1 0 0 0 0 new D7h genus #   276 with    84 species is 0,2:0,4:1,4,5
family= 0 2 1 0 0 0 0 new D7h genus #   277 with    84 species is 0,2:0,4:1,4,6
family= 0 2 1 0 0 0 0 new D7h genus #   278 with    84 species is 0,2:0,4:1,5,6
family= 0 2 1 0 0 0 0 new D7h genus #   279 with    84 species is 0,2:0,4:2,3,4
family= 0 2 1 0 0 0 0 new D7h genus #   280 with    84 species is 0,2:0,4:2,3,5
family= 0 2 1 0 0 0 0 new D7h genus #   281 with    84 species is 0,2:0,4:2,3,6
family= 0 2 1 0 0 0 0 new D7h genus #   282 with    84 species is 0,2:0,4:2,4,5
family= 0 2 1 0 0 0 0 new D7h genus #   283 with    84 species is 0,2:0,4:2,4,6
family= 0 2 1 0 0 0 0 new D7h genus #   284 with    84 species is 0,2:0,4:2,5,6
family= 0 2 1 0 0 0 0 new D7h genus #   285 with    84 species is 0,2:0,4:3,4,5
family= 0 2 1 0 0 0 0 new D7h genus #   286 with    84 species is 0,2:0,4:3,4,6
family= 0 2 1 0 0 0 0 new D7h genus #   287 with    84 species is 0,2:0,4:3,5,6
family= 0 2 1 0 0 0 0 new D7h genus #   288 with    84 species is 0,2:0,4:4,5,6
family= 0 2 1 0 0 0 0 new D7h genus #   289 with    84 species is 0,2:0,5:1,2,3
family= 0 2 1 0 0 0 0 new D7h genus #   290 with    84 species is 0,2:0,5:1,2,4
family= 0 2 1 0 0 0 0 new D7h genus #   291 with    84 species is 0,2:0,5:1,2,5
family= 0 2 1 0 0 0 0 new D7h genus #   292 with    84 species is 0,2:0,5:1,2,6
family= 0 2 1 0 0 0 0 new D7h genus #   293 with    84 species is 0,2:0,5:1,3,4
family= 0 2 1 0 0 0 0 new D7h genus #   294 with    84 species is 0,2:0,5:1,3,5
family= 0 2 1 0 0 0 0 new D7h genus #   295 with    84 species is 0,2:0,5:1,3,6
family= 0 2 1 0 0 0 0 new D7h genus #   296 with    84 species is 0,2:0,5:1,4,5
family= 0 2 1 0 0 0 0 new D7h genus #   297 with    84 species is 0,2:0,5:2,3,4
family= 0 2 1 0 0 0 0 new D7h genus #   298 with    84 species is 0,2:0,5:2,3,5
family= 0 2 1 0 0 0 0 new D7h genus #   299 with    84 species is 0,2:1,3:0,1,2
family= 0 2 1 0 0 0 0 new D7h genus #   300 with    84 species is 0,2:1,3:0,1,3
family= 0 2 1 0 0 0 0 new D7h genus #   301 with    84 species is 0,2:1,3:0,1,4
family= 0 2 1 0 0 0 0 new D7h genus #   302 with    84 species is 0,2:1,3:0,1,5
family= 0 2 1 0 0 0 0 new D7h genus #   303 with    84 species is 0,2:1,3:0,1,6
family= 0 2 1 0 0 0 0 new D7h genus #   304 with    84 species is 0,2:1,3:0,2,4
family= 0 2 1 0 0 0 0 new D7h genus #   305 with    84 species is 0,2:1,3:0,2,5
family= 0 2 1 0 0 0 0 new D7h genus #   306 with    84 species is 0,2:1,3:0,2,6
family= 0 2 1 0 0 0 0 new D7h genus #   307 with    84 species is 0,2:1,3:0,3,4
family= 0 2 1 0 0 0 0 new D7h genus #   308 with    42 species is 0,2:1,3:0,3,5
family= 0 2 1 0 0 0 0 new D7h genus #   309 with    84 species is 0,2:1,3:0,4,5
family= 0 2 1 0 0 0 0 new D7h genus #   310 with    84 species is 0,2:1,3:0,4,6
family= 0 2 1 0 0 0 0 new D7h genus #   311 with    84 species is 0,2:1,3:0,5,6
family= 0 2 1 0 0 0 0 new D7h genus #   312 with    84 species is 0,2:1,3:1,2,4
family= 0 2 1 0 0 0 0 new D7h genus #   313 with    42 species is 0,2:1,3:1,2,5
family= 0 2 1 0 0 0 0 new D7h genus #   314 with    84 species is 0,2:1,3:1,4,5
family= 0 2 1 0 0 0 0 new D7h genus #   315 with    84 species is 0,2:1,3:1,4,6
family= 0 2 1 0 0 0 0 new D7h genus #   316 with    84 species is 0,2:1,3:1,5,6
family= 0 2 1 0 0 0 0 new D7h genus #   317 with    42 species is 0,2:1,3:4,5,6
family= 0 2 1 0 0 0 0 new D7h genus #   318 with    84 species is 0,2:1,4:0,1,2
family= 0 2 1 0 0 0 0 new D7h genus #   319 with    84 species is 0,2:1,4:0,1,3
family= 0 2 1 0 0 0 0 new D7h genus #   320 with    84 species is 0,2:1,4:0,1,4
family= 0 2 1 0 0 0 0 new D7h genus #   321 with    84 species is 0,2:1,4:0,1,5
family= 0 2 1 0 0 0 0 new D7h genus #   322 with    84 species is 0,2:1,4:0,1,6
family= 0 2 1 0 0 0 0 new D7h genus #   323 with    84 species is 0,2:1,4:0,2,3
family= 0 2 1 0 0 0 0 new D7h genus #   324 with    84 species is 0,2:1,4:0,2,4
family= 0 2 1 0 0 0 0 new D7h genus #   325 with    84 species is 0,2:1,4:0,2,5
family= 0 2 1 0 0 0 0 new D7h genus #   326 with    84 species is 0,2:1,4:0,2,6
family= 0 2 1 0 0 0 0 new D7h genus #   327 with    84 species is 0,2:1,4:0,3,4
family= 0 2 1 0 0 0 0 new D7h genus #   328 with    84 species is 0,2:1,4:0,3,5
family= 0 2 1 0 0 0 0 new D7h genus #   329 with    84 species is 0,2:1,4:0,3,6
family= 0 2 1 0 0 0 0 new D7h genus #   330 with    84 species is 0,2:1,4:0,4,5
family= 0 2 1 0 0 0 0 new D7h genus #   331 with    84 species is 0,2:1,4:0,4,6
family= 0 2 1 0 0 0 0 new D7h genus #   332 with    84 species is 0,2:1,4:0,5,6
family= 0 2 1 0 0 0 0 new D7h genus #   333 with    84 species is 0,2:1,4:1,2,3
family= 0 2 1 0 0 0 0 new D7h genus #   334 with    84 species is 0,2:1,4:1,2,4
family= 0 2 1 0 0 0 0 new D7h genus #   335 with    84 species is 0,2:1,4:1,2,5
family= 0 2 1 0 0 0 0 new D7h genus #   336 with    84 species is 0,2:1,4:1,2,6
family= 0 2 1 0 0 0 0 new D7h genus #   337 with    84 species is 0,2:1,4:1,3,4
family= 0 2 1 0 0 0 0 new D7h genus #   338 with    84 species is 0,2:1,4:1,3,5
family= 0 2 1 0 0 0 0 new D7h genus #   339 with    84 species is 0,2:1,4:1,3,6
family= 0 2 1 0 0 0 0 new D7h genus #   340 with    84 species is 0,2:1,4:1,4,5
family= 0 2 1 0 0 0 0 new D7h genus #   341 with    84 species is 0,2:1,4:1,4,6
family= 0 2 1 0 0 0 0 new D7h genus #   342 with    84 species is 0,2:1,4:1,5,6
family= 0 2 1 0 0 0 0 new D7h genus #   343 with    84 species is 0,2:1,4:2,3,4
family= 0 2 1 0 0 0 0 new D7h genus #   344 with    84 species is 0,2:1,4:2,3,5
family= 0 2 1 0 0 0 0 new D7h genus #   345 with    84 species is 0,2:1,4:2,3,6
family= 0 2 1 0 0 0 0 new D7h genus #   346 with    84 species is 0,2:1,4:2,4,5
family= 0 2 1 0 0 0 0 new D7h genus #   347 with    84 species is 0,2:1,4:2,4,6
family= 0 2 1 0 0 0 0 new D7h genus #   348 with    84 species is 0,2:1,4:2,5,6
family= 0 2 1 0 0 0 0 new D7h genus #   349 with    84 species is 0,2:1,4:3,4,5
family= 0 2 1 0 0 0 0 new D7h genus #   350 with    84 species is 0,2:1,4:3,4,6
family= 0 2 1 0 0 0 0 new D7h genus #   351 with    84 species is 0,2:1,4:3,5,6
family= 0 2 1 0 0 0 0 new D7h genus #   352 with    84 species is 0,2:1,4:4,5,6
family= 0 2 1 0 0 0 0 new D7h genus #   353 with    84 species is 0,2:3,5:0,1,2
family= 0 2 1 0 0 0 0 new D7h genus #   354 with    84 species is 0,2:3,5:0,1,3
family= 0 2 1 0 0 0 0 new D7h genus #   355 with    84 species is 0,2:3,5:0,1,4
family= 0 2 1 0 0 0 0 new D7h genus #   356 with    84 species is 0,2:3,5:0,1,5
family= 0 2 1 0 0 0 0 new D7h genus #   357 with    84 species is 0,2:3,5:0,1,6
family= 0 2 1 0 0 0 0 new D7h genus #   358 with    84 species is 0,2:3,5:0,2,3
family= 0 2 1 0 0 0 0 new D7h genus #   359 with    84 species is 0,2:3,5:0,2,4
family= 0 2 1 0 0 0 0 new D7h genus #   360 with    84 species is 0,2:3,5:0,2,5
family= 0 2 1 0 0 0 0 new D7h genus #   361 with    84 species is 0,2:3,5:0,2,6
family= 0 2 1 0 0 0 0 new D7h genus #   362 with    84 species is 0,2:3,5:0,3,4
family= 0 2 1 0 0 0 0 new D7h genus #   363 with    84 species is 0,2:3,5:0,3,6
family= 0 2 1 0 0 0 0 new D7h genus #   364 with    84 species is 0,2:3,5:0,4,6
family= 0 2 1 0 0 0 0 new D7h genus #   365 with    42 species is 0,2:3,5:0,5,6
family= 0 2 1 0 0 0 0 new D7h genus #   366 with    84 species is 0,2:3,5:1,2,3
family= 0 2 1 0 0 0 0 new D7h genus #   367 with    84 species is 0,2:3,5:1,2,4
family= 0 2 1 0 0 0 0 new D7h genus #   368 with    84 species is 0,2:3,5:1,2,6
family= 0 2 1 0 0 0 0 new D7h genus #   369 with    84 species is 0,2:3,5:1,3,6
family= 0 2 1 0 0 0 0 new D7h genus #   370 with    42 species is 0,2:3,5:1,4,6
family= 0 2 1 0 0 0 0 new D7h genus #   371 with    42 species is 0,2:3,5:2,3,6
family= 0 2 1 0 0 0 0 new D7h genus #   372 with    42 species is 0,2:3,6:0,1,2
family= 0 2 1 0 0 0 0 new D7h genus #   373 with    84 species is 0,2:3,6:0,1,3
family= 0 2 1 0 0 0 0 new D7h genus #   374 with    84 species is 0,2:3,6:0,1,4
family= 0 2 1 0 0 0 0 new D7h genus #   375 with    84 species is 0,2:3,6:0,1,5
family= 0 2 1 0 0 0 0 new D7h genus #   376 with    84 species is 0,2:3,6:0,1,6
family= 0 2 1 0 0 0 0 new D7h genus #   377 with    84 species is 0,2:3,6:0,2,3
family= 0 2 1 0 0 0 0 new D7h genus #   378 with    84 species is 0,2:3,6:0,2,4
family= 0 2 1 0 0 0 0 new D7h genus #   379 with    84 species is 0,2:3,6:0,3,4
family= 0 2 1 0 0 0 0 new D7h genus #   380 with    84 species is 0,2:3,6:0,3,5
family= 0 2 1 0 0 0 0 new D7h genus #   381 with    84 species is 0,2:3,6:0,3,6
family= 0 2 1 0 0 0 0 new D7h genus #   382 with    84 species is 0,2:3,6:0,4,5
family= 0 2 1 0 0 0 0 new D7h genus #   383 with    84 species is 0,2:3,6:0,4,6
family= 0 2 1 0 0 0 0 new D7h genus #   384 with    84 species is 0,2:3,6:0,5,6
family= 0 2 1 0 0 0 0 new D7h genus #   385 with    84 species is 0,2:3,6:1,3,4
family= 0 2 1 0 0 0 0 new D7h genus #   386 with    84 species is 0,2:3,6:1,3,5
family= 0 2 1 0 0 0 0 new D7h genus #   387 with    42 species is 0,2:3,6:1,3,6
family= 0 2 1 0 0 0 0 new D7h genus #   388 with    42 species is 0,2:3,6:1,4,5
family= 0 2 1 0 0 0 0 new D7h genus #   389 with    84 species is 0,2:3,6:3,4,5
family= 0 2 1 0 0 0 0 new D7h genus #   390 with    84 species is 0,2:3,6:3,4,6
family= 0 2 1 0 0 0 0 new D7h genus #   391 with    42 species is 0,3:0,3:1,2,4
family= 0 2 1 0 0 0 0 new D7h genus #   392 with    21 species is 0,3:0,3:1,2,5
family= 0 2 1 0 0 0 0 new D7h genus #   393 with    42 species is 0,3:0,3:1,4,5
family= 0 2 1 0 0 0 0 new D7h genus #   394 with    42 species is 0,3:0,3:1,4,6
family= 0 2 1 0 0 0 0 new D7h genus #   395 with    42 species is 0,3:0,3:1,5,6
family= 0 2 1 0 0 0 0 new D7h genus #   396 with    21 species is 0,3:0,3:4,5,6
family= 0 2 1 0 0 0 0 new D7h genus #   397 with    84 species is 0,3:0,4:1,2,3
family= 0 2 1 0 0 0 0 new D7h genus #   398 with    84 species is 0,3:0,4:1,2,4
family= 0 2 1 0 0 0 0 new D7h genus #   399 with    84 species is 0,3:0,4:1,2,5
family= 0 2 1 0 0 0 0 new D7h genus #   400 with    84 species is 0,3:0,4:1,2,6
family= 0 2 1 0 0 0 0 new D7h genus #   401 with    84 species is 0,3:0,4:1,3,4
family= 0 2 1 0 0 0 0 new D7h genus #   402 with    84 species is 0,3:0,4:1,3,5
family= 0 2 1 0 0 0 0 new D7h genus #   403 with    84 species is 0,3:0,4:1,3,6
family= 0 2 1 0 0 0 0 new D7h genus #   404 with    84 species is 0,3:0,4:1,4,5
family= 0 2 1 0 0 0 0 new D7h genus #   405 with    84 species is 0,3:0,4:2,3,4
family= 0 2 1 0 0 0 0 new D7h genus #   406 with    84 species is 0,3:0,4:2,3,5
family= 0 2 1 0 0 0 0 new D7h genus #   407 with    84 species is 0,3:1,4:0,1,2
family= 0 2 1 0 0 0 0 new D7h genus #   408 with    84 species is 0,3:1,4:0,1,3
family= 0 2 1 0 0 0 0 new D7h genus #   409 with    84 species is 0,3:1,4:0,1,4
family= 0 2 1 0 0 0 0 new D7h genus #   410 with    84 species is 0,3:1,4:0,1,5
family= 0 2 1 0 0 0 0 new D7h genus #   411 with    84 species is 0,3:1,4:0,1,6
family= 0 2 1 0 0 0 0 new D7h genus #   412 with    84 species is 0,3:1,4:0,2,3
family= 0 2 1 0 0 0 0 new D7h genus #   413 with    42 species is 0,3:1,4:0,2,4
family= 0 2 1 0 0 0 0 new D7h genus #   414 with    84 species is 0,3:1,4:0,2,5
family= 0 2 1 0 0 0 0 new D7h genus #   415 with    84 species is 0,3:1,4:0,2,6
family= 0 2 1 0 0 0 0 new D7h genus #   416 with    84 species is 0,3:1,4:0,3,5
family= 0 2 1 0 0 0 0 new D7h genus #   417 with    84 species is 0,3:1,4:0,3,6
family= 0 2 1 0 0 0 0 new D7h genus #   418 with    84 species is 0,3:1,4:0,4,5
family= 0 2 1 0 0 0 0 new D7h genus #   419 with    84 species is 0,3:1,4:0,5,6
family= 0 2 1 0 0 0 0 new D7h genus #   420 with    42 species is 0,3:1,4:1,2,3
family= 0 2 1 0 0 0 0 new D7h genus #   421 with    84 species is 0,3:1,4:1,2,5
family= 0 2 1 0 0 0 0 new D7h genus #   422 with    84 species is 0,3:1,4:1,2,6
family= 0 2 1 0 0 0 0 new D7h genus #   423 with    84 species is 0,3:1,4:1,3,5
family= 0 2 1 0 0 0 0 new D7h genus #   424 with    84 species is 0,3:1,4:1,5,6
family= 0 2 1 0 0 0 0 new D7h genus #   425 with    42 species is 0,3:1,4:2,5,6
family= 0 2 1 0 0 0 0 new D7h genus #   426 with    84 species is 0,3:1,5:0,1,2
family= 0 2 1 0 0 0 0 new D7h genus #   427 with    84 species is 0,3:1,5:0,1,3
family= 0 2 1 0 0 0 0 new D7h genus #   428 with    42 species is 0,3:1,5:0,1,4
family= 0 2 1 0 0 0 0 new D7h genus #   429 with    84 species is 0,3:1,5:0,2,3
family= 0 2 1 0 0 0 0 new D7h genus #   430 with    84 species is 0,3:1,5:0,2,4
family= 0 2 1 0 0 0 0 new D7h genus #   431 with    84 species is 0,3:1,5:0,2,5
family= 0 2 1 0 0 0 0 new D7h genus #   432 with    84 species is 0,3:1,5:0,2,6
family= 0 2 1 0 0 0 0 new D7h genus #   433 with    84 species is 0,3:1,5:0,3,4
family= 0 2 1 0 0 0 0 new D7h genus #   434 with    84 species is 0,3:1,5:0,3,5
family= 0 2 1 0 0 0 0 new D7h genus #   435 with    84 species is 0,3:1,5:0,3,6
family= 0 2 1 0 0 0 0 new D7h genus #   436 with    84 species is 0,3:1,5:0,4,5
family= 0 2 1 0 0 0 0 new D7h genus #   437 with    84 species is 0,3:1,5:0,4,6
family= 0 2 1 0 0 0 0 new D7h genus #   438 with    84 species is 0,3:1,5:0,5,6
family= 0 2 1 0 0 0 0 new D7h genus #   439 with    84 species is 0,3:1,5:2,3,4
family= 0 2 1 0 0 0 0 new D7h genus #   440 with    84 species is 0,3:1,5:2,3,5
family= 0 2 1 0 0 0 0 new D7h genus #   441 with    84 species is 0,3:1,5:2,3,6
family= 0 2 1 0 0 0 0 new D7h genus #   442 with    84 species is 0,3:1,5:2,4,5
family= 0 2 1 0 0 0 0 new D7h genus #   443 with    42 species is 0,3:1,5:2,4,6
family= 0 2 1 0 0 0 0 new D7h genus #   444 with    42 species is 0,3:1,5:3,4,5
Nber of genera for this family=  444
 
family= 1 0 2 0 0 0 0
 
family= 1 0 2 0 0 0 0 new D7h genus #     1 with    84 species is 0:0,1,2:1,2,3
family= 1 0 2 0 0 0 0 new D7h genus #     2 with    84 species is 0:0,1,2:1,2,4
family= 1 0 2 0 0 0 0 new D7h genus #     3 with    84 species is 0:0,1,2:1,2,5
family= 1 0 2 0 0 0 0 new D7h genus #     4 with    84 species is 0:0,1,2:1,2,6
family= 1 0 2 0 0 0 0 new D7h genus #     5 with    84 species is 0:0,1,2:1,3,4
family= 1 0 2 0 0 0 0 new D7h genus #     6 with    84 species is 0:0,1,2:1,3,5
family= 1 0 2 0 0 0 0 new D7h genus #     7 with    84 species is 0:0,1,2:1,3,6
family= 1 0 2 0 0 0 0 new D7h genus #     8 with    84 species is 0:0,1,2:1,4,5
family= 1 0 2 0 0 0 0 new D7h genus #     9 with    84 species is 0:0,1,2:1,4,6
family= 1 0 2 0 0 0 0 new D7h genus #    10 with    84 species is 0:0,1,2:1,5,6
family= 1 0 2 0 0 0 0 new D7h genus #    11 with    84 species is 0:0,1,2:2,3,4
family= 1 0 2 0 0 0 0 new D7h genus #    12 with    84 species is 0:0,1,2:2,3,5
family= 1 0 2 0 0 0 0 new D7h genus #    13 with    84 species is 0:0,1,2:2,3,6
family= 1 0 2 0 0 0 0 new D7h genus #    14 with    84 species is 0:0,1,2:2,4,5
family= 1 0 2 0 0 0 0 new D7h genus #    15 with    84 species is 0:0,1,2:2,4,6
family= 1 0 2 0 0 0 0 new D7h genus #    16 with    84 species is 0:0,1,2:2,5,6
family= 1 0 2 0 0 0 0 new D7h genus #    17 with    84 species is 0:0,1,2:3,4,5
family= 1 0 2 0 0 0 0 new D7h genus #    18 with    84 species is 0:0,1,2:3,4,6
family= 1 0 2 0 0 0 0 new D7h genus #    19 with    84 species is 0:0,1,2:3,5,6
family= 1 0 2 0 0 0 0 new D7h genus #    20 with    84 species is 0:0,1,2:4,5,6
family= 1 0 2 0 0 0 0 new D7h genus #    21 with    84 species is 0:0,1,3:1,2,3
family= 1 0 2 0 0 0 0 new D7h genus #    22 with    84 species is 0:0,1,3:1,2,4
family= 1 0 2 0 0 0 0 new D7h genus #    23 with    84 species is 0:0,1,3:1,2,5
family= 1 0 2 0 0 0 0 new D7h genus #    24 with    84 species is 0:0,1,3:1,2,6
family= 1 0 2 0 0 0 0 new D7h genus #    25 with    84 species is 0:0,1,3:1,3,4
family= 1 0 2 0 0 0 0 new D7h genus #    26 with    84 species is 0:0,1,3:1,3,5
family= 1 0 2 0 0 0 0 new D7h genus #    27 with    84 species is 0:0,1,3:1,3,6
family= 1 0 2 0 0 0 0 new D7h genus #    28 with    84 species is 0:0,1,3:1,4,5
family= 1 0 2 0 0 0 0 new D7h genus #    29 with    84 species is 0:0,1,3:1,4,6
family= 1 0 2 0 0 0 0 new D7h genus #    30 with    84 species is 0:0,1,3:1,5,6
family= 1 0 2 0 0 0 0 new D7h genus #    31 with    84 species is 0:0,1,3:2,3,4
family= 1 0 2 0 0 0 0 new D7h genus #    32 with    84 species is 0:0,1,3:2,3,5
family= 1 0 2 0 0 0 0 new D7h genus #    33 with    84 species is 0:0,1,3:2,3,6
family= 1 0 2 0 0 0 0 new D7h genus #    34 with    84 species is 0:0,1,3:2,4,5
family= 1 0 2 0 0 0 0 new D7h genus #    35 with    84 species is 0:0,1,3:2,4,6
family= 1 0 2 0 0 0 0 new D7h genus #    36 with    84 species is 0:0,1,3:2,5,6
family= 1 0 2 0 0 0 0 new D7h genus #    37 with    84 species is 0:0,1,3:3,4,5
family= 1 0 2 0 0 0 0 new D7h genus #    38 with    84 species is 0:0,1,3:3,4,6
family= 1 0 2 0 0 0 0 new D7h genus #    39 with    84 species is 0:0,1,3:3,5,6
family= 1 0 2 0 0 0 0 new D7h genus #    40 with    84 species is 0:0,1,3:4,5,6
family= 1 0 2 0 0 0 0 new D7h genus #    41 with    84 species is 0:0,1,4:1,2,3
family= 1 0 2 0 0 0 0 new D7h genus #    42 with    84 species is 0:0,1,4:1,2,4
family= 1 0 2 0 0 0 0 new D7h genus #    43 with    84 species is 0:0,1,4:1,2,5
family= 1 0 2 0 0 0 0 new D7h genus #    44 with    84 species is 0:0,1,4:1,2,6
family= 1 0 2 0 0 0 0 new D7h genus #    45 with    84 species is 0:0,1,4:1,3,4
family= 1 0 2 0 0 0 0 new D7h genus #    46 with    84 species is 0:0,1,4:1,3,5
family= 1 0 2 0 0 0 0 new D7h genus #    47 with    84 species is 0:0,1,4:1,3,6
family= 1 0 2 0 0 0 0 new D7h genus #    48 with    84 species is 0:0,1,4:1,4,5
family= 1 0 2 0 0 0 0 new D7h genus #    49 with    84 species is 0:0,1,4:1,4,6
family= 1 0 2 0 0 0 0 new D7h genus #    50 with    84 species is 0:0,1,4:1,5,6
family= 1 0 2 0 0 0 0 new D7h genus #    51 with    84 species is 0:0,1,4:2,3,4
family= 1 0 2 0 0 0 0 new D7h genus #    52 with    84 species is 0:0,1,4:2,3,5
family= 1 0 2 0 0 0 0 new D7h genus #    53 with    84 species is 0:0,1,4:2,3,6
family= 1 0 2 0 0 0 0 new D7h genus #    54 with    84 species is 0:0,1,4:2,4,5
family= 1 0 2 0 0 0 0 new D7h genus #    55 with    84 species is 0:0,1,4:2,4,6
family= 1 0 2 0 0 0 0 new D7h genus #    56 with    84 species is 0:0,1,4:2,5,6
family= 1 0 2 0 0 0 0 new D7h genus #    57 with    84 species is 0:0,1,4:3,4,5
family= 1 0 2 0 0 0 0 new D7h genus #    58 with    84 species is 0:0,1,4:3,4,6
family= 1 0 2 0 0 0 0 new D7h genus #    59 with    84 species is 0:0,1,4:3,5,6
family= 1 0 2 0 0 0 0 new D7h genus #    60 with    84 species is 0:0,1,4:4,5,6
family= 1 0 2 0 0 0 0 new D7h genus #    61 with    84 species is 0:0,1,5:1,2,3
family= 1 0 2 0 0 0 0 new D7h genus #    62 with    84 species is 0:0,1,5:1,2,4
family= 1 0 2 0 0 0 0 new D7h genus #    63 with    84 species is 0:0,1,5:1,2,5
family= 1 0 2 0 0 0 0 new D7h genus #    64 with    84 species is 0:0,1,5:1,2,6
family= 1 0 2 0 0 0 0 new D7h genus #    65 with    84 species is 0:0,1,5:1,3,4
family= 1 0 2 0 0 0 0 new D7h genus #    66 with    84 species is 0:0,1,5:1,3,5
family= 1 0 2 0 0 0 0 new D7h genus #    67 with    84 species is 0:0,1,5:1,3,6
family= 1 0 2 0 0 0 0 new D7h genus #    68 with    84 species is 0:0,1,5:1,4,5
family= 1 0 2 0 0 0 0 new D7h genus #    69 with    84 species is 0:0,1,5:1,4,6
family= 1 0 2 0 0 0 0 new D7h genus #    70 with    84 species is 0:0,1,5:1,5,6
family= 1 0 2 0 0 0 0 new D7h genus #    71 with    84 species is 0:0,1,5:2,3,4
family= 1 0 2 0 0 0 0 new D7h genus #    72 with    84 species is 0:0,1,5:2,3,5
family= 1 0 2 0 0 0 0 new D7h genus #    73 with    84 species is 0:0,1,5:2,3,6
family= 1 0 2 0 0 0 0 new D7h genus #    74 with    84 species is 0:0,1,5:2,4,5
family= 1 0 2 0 0 0 0 new D7h genus #    75 with    84 species is 0:0,1,5:2,4,6
family= 1 0 2 0 0 0 0 new D7h genus #    76 with    84 species is 0:0,1,5:2,5,6
family= 1 0 2 0 0 0 0 new D7h genus #    77 with    84 species is 0:0,1,5:3,4,5
family= 1 0 2 0 0 0 0 new D7h genus #    78 with    84 species is 0:0,1,5:3,4,6
family= 1 0 2 0 0 0 0 new D7h genus #    79 with    84 species is 0:0,1,5:3,5,6
family= 1 0 2 0 0 0 0 new D7h genus #    80 with    84 species is 0:0,1,5:4,5,6
family= 1 0 2 0 0 0 0 new D7h genus #    81 with    84 species is 0:0,1,6:1,2,3
family= 1 0 2 0 0 0 0 new D7h genus #    82 with    84 species is 0:0,1,6:1,2,4
family= 1 0 2 0 0 0 0 new D7h genus #    83 with    84 species is 0:0,1,6:1,2,5
family= 1 0 2 0 0 0 0 new D7h genus #    84 with    84 species is 0:0,1,6:1,2,6
family= 1 0 2 0 0 0 0 new D7h genus #    85 with    84 species is 0:0,1,6:1,3,4
family= 1 0 2 0 0 0 0 new D7h genus #    86 with    84 species is 0:0,1,6:1,3,5
family= 1 0 2 0 0 0 0 new D7h genus #    87 with    84 species is 0:0,1,6:1,3,6
family= 1 0 2 0 0 0 0 new D7h genus #    88 with    84 species is 0:0,1,6:1,4,5
family= 1 0 2 0 0 0 0 new D7h genus #    89 with    84 species is 0:0,1,6:2,3,4
family= 1 0 2 0 0 0 0 new D7h genus #    90 with    84 species is 0:0,1,6:2,3,5
family= 1 0 2 0 0 0 0 new D7h genus #    91 with    84 species is 0:0,2,3:1,2,3
family= 1 0 2 0 0 0 0 new D7h genus #    92 with    84 species is 0:0,2,3:1,2,4
family= 1 0 2 0 0 0 0 new D7h genus #    93 with    84 species is 0:0,2,3:1,2,5
family= 1 0 2 0 0 0 0 new D7h genus #    94 with    84 species is 0:0,2,3:1,2,6
family= 1 0 2 0 0 0 0 new D7h genus #    95 with    84 species is 0:0,2,3:1,3,4
family= 1 0 2 0 0 0 0 new D7h genus #    96 with    84 species is 0:0,2,3:1,3,5
family= 1 0 2 0 0 0 0 new D7h genus #    97 with    84 species is 0:0,2,3:1,3,6
family= 1 0 2 0 0 0 0 new D7h genus #    98 with    84 species is 0:0,2,3:1,4,5
family= 1 0 2 0 0 0 0 new D7h genus #    99 with    84 species is 0:0,2,3:1,4,6
family= 1 0 2 0 0 0 0 new D7h genus #   100 with    84 species is 0:0,2,3:1,5,6
family= 1 0 2 0 0 0 0 new D7h genus #   101 with    84 species is 0:0,2,3:2,3,4
family= 1 0 2 0 0 0 0 new D7h genus #   102 with    84 species is 0:0,2,3:2,3,5
family= 1 0 2 0 0 0 0 new D7h genus #   103 with    84 species is 0:0,2,3:2,3,6
family= 1 0 2 0 0 0 0 new D7h genus #   104 with    84 species is 0:0,2,3:2,4,5
family= 1 0 2 0 0 0 0 new D7h genus #   105 with    84 species is 0:0,2,3:2,4,6
family= 1 0 2 0 0 0 0 new D7h genus #   106 with    84 species is 0:0,2,3:2,5,6
family= 1 0 2 0 0 0 0 new D7h genus #   107 with    84 species is 0:0,2,3:3,4,5
family= 1 0 2 0 0 0 0 new D7h genus #   108 with    84 species is 0:0,2,3:3,4,6
family= 1 0 2 0 0 0 0 new D7h genus #   109 with    84 species is 0:0,2,3:3,5,6
family= 1 0 2 0 0 0 0 new D7h genus #   110 with    84 species is 0:0,2,3:4,5,6
family= 1 0 2 0 0 0 0 new D7h genus #   111 with    84 species is 0:0,2,4:1,2,3
family= 1 0 2 0 0 0 0 new D7h genus #   112 with    84 species is 0:0,2,4:1,2,4
family= 1 0 2 0 0 0 0 new D7h genus #   113 with    84 species is 0:0,2,4:1,2,5
family= 1 0 2 0 0 0 0 new D7h genus #   114 with    84 species is 0:0,2,4:1,2,6
family= 1 0 2 0 0 0 0 new D7h genus #   115 with    84 species is 0:0,2,4:1,3,4
family= 1 0 2 0 0 0 0 new D7h genus #   116 with    84 species is 0:0,2,4:1,3,5
family= 1 0 2 0 0 0 0 new D7h genus #   117 with    84 species is 0:0,2,4:1,3,6
family= 1 0 2 0 0 0 0 new D7h genus #   118 with    84 species is 0:0,2,4:1,4,5
family= 1 0 2 0 0 0 0 new D7h genus #   119 with    84 species is 0:0,2,4:1,4,6
family= 1 0 2 0 0 0 0 new D7h genus #   120 with    84 species is 0:0,2,4:1,5,6
family= 1 0 2 0 0 0 0 new D7h genus #   121 with    84 species is 0:0,2,4:2,3,4
family= 1 0 2 0 0 0 0 new D7h genus #   122 with    84 species is 0:0,2,4:2,3,5
family= 1 0 2 0 0 0 0 new D7h genus #   123 with    84 species is 0:0,2,4:2,3,6
family= 1 0 2 0 0 0 0 new D7h genus #   124 with    84 species is 0:0,2,4:2,4,5
family= 1 0 2 0 0 0 0 new D7h genus #   125 with    84 species is 0:0,2,4:2,4,6
family= 1 0 2 0 0 0 0 new D7h genus #   126 with    84 species is 0:0,2,4:2,5,6
family= 1 0 2 0 0 0 0 new D7h genus #   127 with    84 species is 0:0,2,4:3,4,5
family= 1 0 2 0 0 0 0 new D7h genus #   128 with    84 species is 0:0,2,4:3,4,6
family= 1 0 2 0 0 0 0 new D7h genus #   129 with    84 species is 0:0,2,4:3,5,6
family= 1 0 2 0 0 0 0 new D7h genus #   130 with    84 species is 0:0,2,4:4,5,6
family= 1 0 2 0 0 0 0 new D7h genus #   131 with    84 species is 0:0,2,5:1,2,3
family= 1 0 2 0 0 0 0 new D7h genus #   132 with    84 species is 0:0,2,5:1,2,4
family= 1 0 2 0 0 0 0 new D7h genus #   133 with    84 species is 0:0,2,5:1,2,5
family= 1 0 2 0 0 0 0 new D7h genus #   134 with    84 species is 0:0,2,5:1,2,6
family= 1 0 2 0 0 0 0 new D7h genus #   135 with    84 species is 0:0,2,5:1,3,4
family= 1 0 2 0 0 0 0 new D7h genus #   136 with    84 species is 0:0,2,5:1,3,5
family= 1 0 2 0 0 0 0 new D7h genus #   137 with    84 species is 0:0,2,5:1,3,6
family= 1 0 2 0 0 0 0 new D7h genus #   138 with    84 species is 0:0,2,5:1,4,5
family= 1 0 2 0 0 0 0 new D7h genus #   139 with    84 species is 0:0,2,5:2,3,4
family= 1 0 2 0 0 0 0 new D7h genus #   140 with    84 species is 0:0,2,5:2,3,5
family= 1 0 2 0 0 0 0 new D7h genus #   141 with    84 species is 0:0,3,4:1,2,3
family= 1 0 2 0 0 0 0 new D7h genus #   142 with    84 species is 0:0,3,4:1,2,4
family= 1 0 2 0 0 0 0 new D7h genus #   143 with    84 species is 0:0,3,4:1,2,5
family= 1 0 2 0 0 0 0 new D7h genus #   144 with    84 species is 0:0,3,4:1,2,6
family= 1 0 2 0 0 0 0 new D7h genus #   145 with    84 species is 0:0,3,4:1,3,4
family= 1 0 2 0 0 0 0 new D7h genus #   146 with    84 species is 0:0,3,4:1,3,5
family= 1 0 2 0 0 0 0 new D7h genus #   147 with    84 species is 0:0,3,4:1,3,6
family= 1 0 2 0 0 0 0 new D7h genus #   148 with    84 species is 0:0,3,4:1,4,5
family= 1 0 2 0 0 0 0 new D7h genus #   149 with    84 species is 0:0,3,4:2,3,4
family= 1 0 2 0 0 0 0 new D7h genus #   150 with    84 species is 0:0,3,4:2,3,5
family= 1 0 2 0 0 0 0 new D7h genus #   151 with    42 species is 0:1,2,3:1,2,3
family= 1 0 2 0 0 0 0 new D7h genus #   152 with    84 species is 0:1,2,3:1,2,4
family= 1 0 2 0 0 0 0 new D7h genus #   153 with    84 species is 0:1,2,3:1,2,5
family= 1 0 2 0 0 0 0 new D7h genus #   154 with    84 species is 0:1,2,3:1,2,6
family= 1 0 2 0 0 0 0 new D7h genus #   155 with    84 species is 0:1,2,3:1,3,4
family= 1 0 2 0 0 0 0 new D7h genus #   156 with    84 species is 0:1,2,3:1,3,5
family= 1 0 2 0 0 0 0 new D7h genus #   157 with    84 species is 0:1,2,3:1,3,6
family= 1 0 2 0 0 0 0 new D7h genus #   158 with    84 species is 0:1,2,3:1,4,5
family= 1 0 2 0 0 0 0 new D7h genus #   159 with    84 species is 0:1,2,3:1,4,6
family= 1 0 2 0 0 0 0 new D7h genus #   160 with    84 species is 0:1,2,3:1,5,6
family= 1 0 2 0 0 0 0 new D7h genus #   161 with    84 species is 0:1,2,3:2,3,4
family= 1 0 2 0 0 0 0 new D7h genus #   162 with    84 species is 0:1,2,3:2,3,5
family= 1 0 2 0 0 0 0 new D7h genus #   163 with    84 species is 0:1,2,3:2,3,6
family= 1 0 2 0 0 0 0 new D7h genus #   164 with    84 species is 0:1,2,3:2,4,5
family= 1 0 2 0 0 0 0 new D7h genus #   165 with    84 species is 0:1,2,3:2,4,6
family= 1 0 2 0 0 0 0 new D7h genus #   166 with    84 species is 0:1,2,3:2,5,6
family= 1 0 2 0 0 0 0 new D7h genus #   167 with    84 species is 0:1,2,3:3,4,5
family= 1 0 2 0 0 0 0 new D7h genus #   168 with    84 species is 0:1,2,3:3,4,6
family= 1 0 2 0 0 0 0 new D7h genus #   169 with    84 species is 0:1,2,3:3,5,6
family= 1 0 2 0 0 0 0 new D7h genus #   170 with    42 species is 0:1,2,3:4,5,6
family= 1 0 2 0 0 0 0 new D7h genus #   171 with    42 species is 0:1,2,4:1,2,4
family= 1 0 2 0 0 0 0 new D7h genus #   172 with    84 species is 0:1,2,4:1,2,5
family= 1 0 2 0 0 0 0 new D7h genus #   173 with    84 species is 0:1,2,4:1,2,6
family= 1 0 2 0 0 0 0 new D7h genus #   174 with    84 species is 0:1,2,4:1,3,4
family= 1 0 2 0 0 0 0 new D7h genus #   175 with    84 species is 0:1,2,4:1,3,5
family= 1 0 2 0 0 0 0 new D7h genus #   176 with    84 species is 0:1,2,4:1,3,6
family= 1 0 2 0 0 0 0 new D7h genus #   177 with    84 species is 0:1,2,4:1,4,5
family= 1 0 2 0 0 0 0 new D7h genus #   178 with    84 species is 0:1,2,4:1,4,6
family= 1 0 2 0 0 0 0 new D7h genus #   179 with    84 species is 0:1,2,4:1,5,6
family= 1 0 2 0 0 0 0 new D7h genus #   180 with    84 species is 0:1,2,4:2,3,4
family= 1 0 2 0 0 0 0 new D7h genus #   181 with    84 species is 0:1,2,4:2,3,5
family= 1 0 2 0 0 0 0 new D7h genus #   182 with    84 species is 0:1,2,4:2,3,6
family= 1 0 2 0 0 0 0 new D7h genus #   183 with    84 species is 0:1,2,4:2,4,5
family= 1 0 2 0 0 0 0 new D7h genus #   184 with    84 species is 0:1,2,4:2,4,6
family= 1 0 2 0 0 0 0 new D7h genus #   185 with    84 species is 0:1,2,4:2,5,6
family= 1 0 2 0 0 0 0 new D7h genus #   186 with    84 species is 0:1,2,4:3,4,5
family= 1 0 2 0 0 0 0 new D7h genus #   187 with    84 species is 0:1,2,4:3,4,6
family= 1 0 2 0 0 0 0 new D7h genus #   188 with    42 species is 0:1,2,4:3,5,6
family= 1 0 2 0 0 0 0 new D7h genus #   189 with    42 species is 0:1,2,5:1,2,5
family= 1 0 2 0 0 0 0 new D7h genus #   190 with    84 species is 0:1,2,5:1,2,6
family= 1 0 2 0 0 0 0 new D7h genus #   191 with    84 species is 0:1,2,5:1,3,4
family= 1 0 2 0 0 0 0 new D7h genus #   192 with    84 species is 0:1,2,5:1,3,5
family= 1 0 2 0 0 0 0 new D7h genus #   193 with    84 species is 0:1,2,5:1,3,6
family= 1 0 2 0 0 0 0 new D7h genus #   194 with    84 species is 0:1,2,5:1,4,5
family= 1 0 2 0 0 0 0 new D7h genus #   195 with    84 species is 0:1,2,5:1,4,6
family= 1 0 2 0 0 0 0 new D7h genus #   196 with    84 species is 0:1,2,5:1,5,6
family= 1 0 2 0 0 0 0 new D7h genus #   197 with    84 species is 0:1,2,5:2,3,4
family= 1 0 2 0 0 0 0 new D7h genus #   198 with    84 species is 0:1,2,5:2,3,5
family= 1 0 2 0 0 0 0 new D7h genus #   199 with    84 species is 0:1,2,5:2,3,6
family= 1 0 2 0 0 0 0 new D7h genus #   200 with    84 species is 0:1,2,5:2,4,5
family= 1 0 2 0 0 0 0 new D7h genus #   201 with    84 species is 0:1,2,5:2,4,6
family= 1 0 2 0 0 0 0 new D7h genus #   202 with    42 species is 0:1,2,5:2,5,6
family= 1 0 2 0 0 0 0 new D7h genus #   203 with    84 species is 0:1,2,5:3,4,5
family= 1 0 2 0 0 0 0 new D7h genus #   204 with    84 species is 0:1,2,5:3,4,6
family= 1 0 2 0 0 0 0 new D7h genus #   205 with    42 species is 0:1,2,6:1,2,6
family= 1 0 2 0 0 0 0 new D7h genus #   206 with    84 species is 0:1,2,6:1,3,4
family= 1 0 2 0 0 0 0 new D7h genus #   207 with    84 species is 0:1,2,6:1,3,5
family= 1 0 2 0 0 0 0 new D7h genus #   208 with    84 species is 0:1,2,6:1,3,6
family= 1 0 2 0 0 0 0 new D7h genus #   209 with    84 species is 0:1,2,6:1,4,5
family= 1 0 2 0 0 0 0 new D7h genus #   210 with    84 species is 0:1,2,6:1,4,6
family= 1 0 2 0 0 0 0 new D7h genus #   211 with    42 species is 0:1,2,6:1,5,6
family= 1 0 2 0 0 0 0 new D7h genus #   212 with    84 species is 0:1,2,6:2,3,4
family= 1 0 2 0 0 0 0 new D7h genus #   213 with    84 species is 0:1,2,6:2,3,5
family= 1 0 2 0 0 0 0 new D7h genus #   214 with    84 species is 0:1,2,6:2,3,6
family= 1 0 2 0 0 0 0 new D7h genus #   215 with    84 species is 0:1,2,6:2,4,5
family= 1 0 2 0 0 0 0 new D7h genus #   216 with    84 species is 0:1,2,6:2,4,6
family= 1 0 2 0 0 0 0 new D7h genus #   217 with    84 species is 0:1,2,6:3,4,5
family= 1 0 2 0 0 0 0 new D7h genus #   218 with    84 species is 0:1,2,6:3,4,6
family= 1 0 2 0 0 0 0 new D7h genus #   219 with    42 species is 0:1,3,4:1,3,4
family= 1 0 2 0 0 0 0 new D7h genus #   220 with    84 species is 0:1,3,4:1,3,5
family= 1 0 2 0 0 0 0 new D7h genus #   221 with    84 species is 0:1,3,4:1,3,6
family= 1 0 2 0 0 0 0 new D7h genus #   222 with    84 species is 0:1,3,4:1,4,5
family= 1 0 2 0 0 0 0 new D7h genus #   223 with    84 species is 0:1,3,4:1,4,6
family= 1 0 2 0 0 0 0 new D7h genus #   224 with    84 species is 0:1,3,4:2,3,4
family= 1 0 2 0 0 0 0 new D7h genus #   225 with    84 species is 0:1,3,4:2,3,5
family= 1 0 2 0 0 0 0 new D7h genus #   226 with    84 species is 0:1,3,4:2,3,6
family= 1 0 2 0 0 0 0 new D7h genus #   227 with    84 species is 0:1,3,4:2,4,5
family= 1 0 2 0 0 0 0 new D7h genus #   228 with    84 species is 0:1,3,4:2,4,6
family= 1 0 2 0 0 0 0 new D7h genus #   229 with    84 species is 0:1,3,4:3,4,5
family= 1 0 2 0 0 0 0 new D7h genus #   230 with    42 species is 0:1,3,4:3,4,6
family= 1 0 2 0 0 0 0 new D7h genus #   231 with    42 species is 0:1,3,5:1,3,5
family= 1 0 2 0 0 0 0 new D7h genus #   232 with    84 species is 0:1,3,5:1,3,6
family= 1 0 2 0 0 0 0 new D7h genus #   233 with    84 species is 0:1,3,5:1,4,5
family= 1 0 2 0 0 0 0 new D7h genus #   234 with    84 species is 0:1,3,5:1,4,6
family= 1 0 2 0 0 0 0 new D7h genus #   235 with    84 species is 0:1,3,5:2,3,4
family= 1 0 2 0 0 0 0 new D7h genus #   236 with    84 species is 0:1,3,5:2,3,5
family= 1 0 2 0 0 0 0 new D7h genus #   237 with    84 species is 0:1,3,5:2,3,6
family= 1 0 2 0 0 0 0 new D7h genus #   238 with    84 species is 0:1,3,5:2,4,5
family= 1 0 2 0 0 0 0 new D7h genus #   239 with    42 species is 0:1,3,5:2,4,6
family= 1 0 2 0 0 0 0 new D7h genus #   240 with    84 species is 0:1,3,5:3,4,5
family= 1 0 2 0 0 0 0 new D7h genus #   241 with    42 species is 0:1,3,6:1,3,6
family= 1 0 2 0 0 0 0 new D7h genus #   242 with    84 species is 0:1,3,6:1,4,5
family= 1 0 2 0 0 0 0 new D7h genus #   243 with    42 species is 0:1,3,6:1,4,6
family= 1 0 2 0 0 0 0 new D7h genus #   244 with    84 species is 0:1,3,6:2,3,4
family= 1 0 2 0 0 0 0 new D7h genus #   245 with    84 species is 0:1,3,6:2,3,5
family= 1 0 2 0 0 0 0 new D7h genus #   246 with    84 species is 0:1,3,6:2,3,6
family= 1 0 2 0 0 0 0 new D7h genus #   247 with    84 species is 0:1,3,6:2,4,5
family= 1 0 2 0 0 0 0 new D7h genus #   248 with    84 species is 0:1,3,6:3,4,5
family= 1 0 2 0 0 0 0 new D7h genus #   249 with    42 species is 0:1,4,5:1,4,5
family= 1 0 2 0 0 0 0 new D7h genus #   250 with    84 species is 0:1,4,5:2,3,4
family= 1 0 2 0 0 0 0 new D7h genus #   251 with    84 species is 0:1,4,5:2,3,5
family= 1 0 2 0 0 0 0 new D7h genus #   252 with    42 species is 0:1,4,5:2,3,6
family= 1 0 2 0 0 0 0 new D7h genus #   253 with    84 species is 0:1,4,5:2,4,5
family= 1 0 2 0 0 0 0 new D7h genus #   254 with    84 species is 0:1,4,5:3,4,5
family= 1 0 2 0 0 0 0 new D7h genus #   255 with    42 species is 0:2,3,4:2,3,4
family= 1 0 2 0 0 0 0 new D7h genus #   256 with    84 species is 0:2,3,4:2,3,5
family= 1 0 2 0 0 0 0 new D7h genus #   257 with    84 species is 0:2,3,4:2,4,5
family= 1 0 2 0 0 0 0 new D7h genus #   258 with    42 species is 0:2,3,4:3,4,5
family= 1 0 2 0 0 0 0 new D7h genus #   259 with    42 species is 0:2,3,5:2,3,5
family= 1 0 2 0 0 0 0 new D7h genus #   260 with    42 species is 0:2,3,5:2,4,5
Nber of genera for this family=  260
 
family= 0 1 2 0 0 0 0
 
family= 0 1 2 0 0 0 0 new D7h genus #     1 with    84 species is 0,1:0,1,2:2,3,4
family= 0 1 2 0 0 0 0 new D7h genus #     2 with    84 species is 0,1:0,1,2:2,3,5
family= 0 1 2 0 0 0 0 new D7h genus #     3 with    84 species is 0,1:0,1,2:2,3,6
family= 0 1 2 0 0 0 0 new D7h genus #     4 with    84 species is 0,1:0,1,2:2,4,5
family= 0 1 2 0 0 0 0 new D7h genus #     5 with    84 species is 0,1:0,1,2:2,4,6
family= 0 1 2 0 0 0 0 new D7h genus #     6 with    84 species is 0,1:0,1,2:2,5,6
family= 0 1 2 0 0 0 0 new D7h genus #     7 with    84 species is 0,1:0,1,2:3,4,5
family= 0 1 2 0 0 0 0 new D7h genus #     8 with    84 species is 0,1:0,1,2:3,4,6
family= 0 1 2 0 0 0 0 new D7h genus #     9 with    84 species is 0,1:0,1,2:3,5,6
family= 0 1 2 0 0 0 0 new D7h genus #    10 with    84 species is 0,1:0,1,2:4,5,6
family= 0 1 2 0 0 0 0 new D7h genus #    11 with    84 species is 0,1:0,1,3:2,3,4
family= 0 1 2 0 0 0 0 new D7h genus #    12 with    84 species is 0,1:0,1,3:2,3,5
family= 0 1 2 0 0 0 0 new D7h genus #    13 with    84 species is 0,1:0,1,3:2,3,6
family= 0 1 2 0 0 0 0 new D7h genus #    14 with    84 species is 0,1:0,1,3:2,4,5
family= 0 1 2 0 0 0 0 new D7h genus #    15 with    84 species is 0,1:0,1,3:2,4,6
family= 0 1 2 0 0 0 0 new D7h genus #    16 with    84 species is 0,1:0,1,3:2,5,6
family= 0 1 2 0 0 0 0 new D7h genus #    17 with    84 species is 0,1:0,1,3:3,4,5
family= 0 1 2 0 0 0 0 new D7h genus #    18 with    84 species is 0,1:0,1,3:3,4,6
family= 0 1 2 0 0 0 0 new D7h genus #    19 with    84 species is 0,1:0,1,3:3,5,6
family= 0 1 2 0 0 0 0 new D7h genus #    20 with    84 species is 0,1:0,1,3:4,5,6
family= 0 1 2 0 0 0 0 new D7h genus #    21 with    84 species is 0,1:0,1,4:2,3,4
family= 0 1 2 0 0 0 0 new D7h genus #    22 with    84 species is 0,1:0,1,4:2,3,5
family= 0 1 2 0 0 0 0 new D7h genus #    23 with    84 species is 0,1:0,1,4:2,3,6
family= 0 1 2 0 0 0 0 new D7h genus #    24 with    84 species is 0,1:0,1,4:2,4,5
family= 0 1 2 0 0 0 0 new D7h genus #    25 with    42 species is 0,1:0,1,4:2,4,6
family= 0 1 2 0 0 0 0 new D7h genus #    26 with    42 species is 0,1:0,1,4:3,4,5
family= 0 1 2 0 0 0 0 new D7h genus #    27 with    84 species is 0,1:0,2,3:1,2,3
family= 0 1 2 0 0 0 0 new D7h genus #    28 with    84 species is 0,1:0,2,3:1,2,4
family= 0 1 2 0 0 0 0 new D7h genus #    29 with    84 species is 0,1:0,2,3:1,2,5
family= 0 1 2 0 0 0 0 new D7h genus #    30 with    84 species is 0,1:0,2,3:1,2,6
family= 0 1 2 0 0 0 0 new D7h genus #    31 with    84 species is 0,1:0,2,3:1,3,4
family= 0 1 2 0 0 0 0 new D7h genus #    32 with    84 species is 0,1:0,2,3:1,3,5
family= 0 1 2 0 0 0 0 new D7h genus #    33 with    84 species is 0,1:0,2,3:1,3,6
family= 0 1 2 0 0 0 0 new D7h genus #    34 with    84 species is 0,1:0,2,3:1,4,5
family= 0 1 2 0 0 0 0 new D7h genus #    35 with    84 species is 0,1:0,2,3:1,4,6
family= 0 1 2 0 0 0 0 new D7h genus #    36 with    42 species is 0,1:0,2,3:1,5,6
family= 0 1 2 0 0 0 0 new D7h genus #    37 with    84 species is 0,1:0,2,3:2,3,4
family= 0 1 2 0 0 0 0 new D7h genus #    38 with    84 species is 0,1:0,2,3:2,3,5
family= 0 1 2 0 0 0 0 new D7h genus #    39 with    84 species is 0,1:0,2,3:2,3,6
family= 0 1 2 0 0 0 0 new D7h genus #    40 with    84 species is 0,1:0,2,3:2,4,5
family= 0 1 2 0 0 0 0 new D7h genus #    41 with    84 species is 0,1:0,2,3:2,4,6
family= 0 1 2 0 0 0 0 new D7h genus #    42 with    84 species is 0,1:0,2,3:2,5,6
family= 0 1 2 0 0 0 0 new D7h genus #    43 with    84 species is 0,1:0,2,3:3,4,5
family= 0 1 2 0 0 0 0 new D7h genus #    44 with    84 species is 0,1:0,2,3:3,4,6
family= 0 1 2 0 0 0 0 new D7h genus #    45 with    84 species is 0,1:0,2,3:3,5,6
family= 0 1 2 0 0 0 0 new D7h genus #    46 with    84 species is 0,1:0,2,3:4,5,6
family= 0 1 2 0 0 0 0 new D7h genus #    47 with    84 species is 0,1:0,2,4:1,2,3
family= 0 1 2 0 0 0 0 new D7h genus #    48 with    84 species is 0,1:0,2,4:1,2,4
family= 0 1 2 0 0 0 0 new D7h genus #    49 with    84 species is 0,1:0,2,4:1,2,5
family= 0 1 2 0 0 0 0 new D7h genus #    50 with    84 species is 0,1:0,2,4:1,2,6
family= 0 1 2 0 0 0 0 new D7h genus #    51 with    84 species is 0,1:0,2,4:1,3,4
family= 0 1 2 0 0 0 0 new D7h genus #    52 with    84 species is 0,1:0,2,4:1,3,5
family= 0 1 2 0 0 0 0 new D7h genus #    53 with    84 species is 0,1:0,2,4:1,3,6
family= 0 1 2 0 0 0 0 new D7h genus #    54 with    84 species is 0,1:0,2,4:1,4,5
family= 0 1 2 0 0 0 0 new D7h genus #    55 with    42 species is 0,1:0,2,4:1,4,6
family= 0 1 2 0 0 0 0 new D7h genus #    56 with    84 species is 0,1:0,2,4:2,3,4
family= 0 1 2 0 0 0 0 new D7h genus #    57 with    84 species is 0,1:0,2,4:2,3,5
family= 0 1 2 0 0 0 0 new D7h genus #    58 with    84 species is 0,1:0,2,4:2,3,6
family= 0 1 2 0 0 0 0 new D7h genus #    59 with    84 species is 0,1:0,2,4:2,4,5
family= 0 1 2 0 0 0 0 new D7h genus #    60 with    84 species is 0,1:0,2,4:2,4,6
family= 0 1 2 0 0 0 0 new D7h genus #    61 with    84 species is 0,1:0,2,4:2,5,6
family= 0 1 2 0 0 0 0 new D7h genus #    62 with    84 species is 0,1:0,2,4:3,4,5
family= 0 1 2 0 0 0 0 new D7h genus #    63 with    84 species is 0,1:0,2,4:3,4,6
family= 0 1 2 0 0 0 0 new D7h genus #    64 with    84 species is 0,1:0,2,4:3,5,6
family= 0 1 2 0 0 0 0 new D7h genus #    65 with    84 species is 0,1:0,2,4:4,5,6
family= 0 1 2 0 0 0 0 new D7h genus #    66 with    84 species is 0,1:0,2,5:1,2,3
family= 0 1 2 0 0 0 0 new D7h genus #    67 with    84 species is 0,1:0,2,5:1,2,4
family= 0 1 2 0 0 0 0 new D7h genus #    68 with    84 species is 0,1:0,2,5:1,2,5
family= 0 1 2 0 0 0 0 new D7h genus #    69 with    84 species is 0,1:0,2,5:1,2,6
family= 0 1 2 0 0 0 0 new D7h genus #    70 with    84 species is 0,1:0,2,5:1,3,4
family= 0 1 2 0 0 0 0 new D7h genus #    71 with    84 species is 0,1:0,2,5:1,3,5
family= 0 1 2 0 0 0 0 new D7h genus #    72 with    42 species is 0,1:0,2,5:1,3,6
family= 0 1 2 0 0 0 0 new D7h genus #    73 with    84 species is 0,1:0,2,5:1,4,5
family= 0 1 2 0 0 0 0 new D7h genus #    74 with    84 species is 0,1:0,2,5:2,3,4
family= 0 1 2 0 0 0 0 new D7h genus #    75 with    84 species is 0,1:0,2,5:2,3,5
family= 0 1 2 0 0 0 0 new D7h genus #    76 with    84 species is 0,1:0,2,5:2,3,6
family= 0 1 2 0 0 0 0 new D7h genus #    77 with    84 species is 0,1:0,2,5:2,4,5
family= 0 1 2 0 0 0 0 new D7h genus #    78 with    84 species is 0,1:0,2,5:2,4,6
family= 0 1 2 0 0 0 0 new D7h genus #    79 with    84 species is 0,1:0,2,5:2,5,6
family= 0 1 2 0 0 0 0 new D7h genus #    80 with    84 species is 0,1:0,2,5:3,4,5
family= 0 1 2 0 0 0 0 new D7h genus #    81 with    84 species is 0,1:0,2,5:3,4,6
family= 0 1 2 0 0 0 0 new D7h genus #    82 with    84 species is 0,1:0,2,5:3,5,6
family= 0 1 2 0 0 0 0 new D7h genus #    83 with    84 species is 0,1:0,2,5:4,5,6
family= 0 1 2 0 0 0 0 new D7h genus #    84 with    84 species is 0,1:0,2,6:1,2,3
family= 0 1 2 0 0 0 0 new D7h genus #    85 with    84 species is 0,1:0,2,6:1,2,4
family= 0 1 2 0 0 0 0 new D7h genus #    86 with    84 species is 0,1:0,2,6:1,2,5
family= 0 1 2 0 0 0 0 new D7h genus #    87 with    42 species is 0,1:0,2,6:1,2,6
family= 0 1 2 0 0 0 0 new D7h genus #    88 with    84 species is 0,1:0,2,6:1,3,4
family= 0 1 2 0 0 0 0 new D7h genus #    89 with    84 species is 0,1:0,2,6:1,3,5
family= 0 1 2 0 0 0 0 new D7h genus #    90 with    84 species is 0,1:0,2,6:1,4,5
family= 0 1 2 0 0 0 0 new D7h genus #    91 with    84 species is 0,1:0,2,6:2,3,4
family= 0 1 2 0 0 0 0 new D7h genus #    92 with    84 species is 0,1:0,2,6:2,3,5
family= 0 1 2 0 0 0 0 new D7h genus #    93 with    84 species is 0,1:0,2,6:2,3,6
family= 0 1 2 0 0 0 0 new D7h genus #    94 with    84 species is 0,1:0,2,6:2,4,5
family= 0 1 2 0 0 0 0 new D7h genus #    95 with    84 species is 0,1:0,2,6:2,4,6
family= 0 1 2 0 0 0 0 new D7h genus #    96 with    84 species is 0,1:0,2,6:2,5,6
family= 0 1 2 0 0 0 0 new D7h genus #    97 with    84 species is 0,1:0,2,6:3,4,5
family= 0 1 2 0 0 0 0 new D7h genus #    98 with    84 species is 0,1:0,2,6:3,4,6
family= 0 1 2 0 0 0 0 new D7h genus #    99 with    84 species is 0,1:0,2,6:3,5,6
family= 0 1 2 0 0 0 0 new D7h genus #   100 with    84 species is 0,1:0,2,6:4,5,6
family= 0 1 2 0 0 0 0 new D7h genus #   101 with    84 species is 0,1:0,3,4:1,2,3
family= 0 1 2 0 0 0 0 new D7h genus #   102 with    84 species is 0,1:0,3,4:1,2,4
family= 0 1 2 0 0 0 0 new D7h genus #   103 with    84 species is 0,1:0,3,4:1,2,5
family= 0 1 2 0 0 0 0 new D7h genus #   104 with    84 species is 0,1:0,3,4:1,3,4
family= 0 1 2 0 0 0 0 new D7h genus #   105 with    84 species is 0,1:0,3,4:1,3,5
family= 0 1 2 0 0 0 0 new D7h genus #   106 with    42 species is 0,1:0,3,4:1,4,5
family= 0 1 2 0 0 0 0 new D7h genus #   107 with    84 species is 0,1:0,3,4:2,3,4
family= 0 1 2 0 0 0 0 new D7h genus #   108 with    84 species is 0,1:0,3,4:2,3,5
family= 0 1 2 0 0 0 0 new D7h genus #   109 with    84 species is 0,1:0,3,4:2,3,6
family= 0 1 2 0 0 0 0 new D7h genus #   110 with    84 species is 0,1:0,3,4:2,4,5
family= 0 1 2 0 0 0 0 new D7h genus #   111 with    84 species is 0,1:0,3,4:2,4,6
family= 0 1 2 0 0 0 0 new D7h genus #   112 with    84 species is 0,1:0,3,4:2,5,6
family= 0 1 2 0 0 0 0 new D7h genus #   113 with    84 species is 0,1:0,3,4:3,4,5
family= 0 1 2 0 0 0 0 new D7h genus #   114 with    84 species is 0,1:0,3,4:3,4,6
family= 0 1 2 0 0 0 0 new D7h genus #   115 with    84 species is 0,1:0,3,4:3,5,6
family= 0 1 2 0 0 0 0 new D7h genus #   116 with    84 species is 0,1:0,3,4:4,5,6
family= 0 1 2 0 0 0 0 new D7h genus #   117 with    84 species is 0,1:0,3,5:1,2,3
family= 0 1 2 0 0 0 0 new D7h genus #   118 with    84 species is 0,1:0,3,5:1,2,4
family= 0 1 2 0 0 0 0 new D7h genus #   119 with    84 species is 0,1:0,3,5:1,2,5
family= 0 1 2 0 0 0 0 new D7h genus #   120 with    84 species is 0,1:0,3,5:1,3,4
family= 0 1 2 0 0 0 0 new D7h genus #   121 with    42 species is 0,1:0,3,5:1,3,5
family= 0 1 2 0 0 0 0 new D7h genus #   122 with    84 species is 0,1:0,3,5:2,3,4
family= 0 1 2 0 0 0 0 new D7h genus #   123 with    84 species is 0,1:0,3,5:2,3,5
family= 0 1 2 0 0 0 0 new D7h genus #   124 with    84 species is 0,1:0,3,5:2,3,6
family= 0 1 2 0 0 0 0 new D7h genus #   125 with    84 species is 0,1:0,3,5:2,4,5
family= 0 1 2 0 0 0 0 new D7h genus #   126 with    84 species is 0,1:0,3,5:2,4,6
family= 0 1 2 0 0 0 0 new D7h genus #   127 with    84 species is 0,1:0,3,5:2,5,6
family= 0 1 2 0 0 0 0 new D7h genus #   128 with    84 species is 0,1:0,3,5:3,4,5
family= 0 1 2 0 0 0 0 new D7h genus #   129 with    84 species is 0,1:0,3,5:3,4,6
family= 0 1 2 0 0 0 0 new D7h genus #   130 with    84 species is 0,1:0,3,5:3,5,6
family= 0 1 2 0 0 0 0 new D7h genus #   131 with    84 species is 0,1:0,3,5:4,5,6
family= 0 1 2 0 0 0 0 new D7h genus #   132 with    84 species is 0,1:0,3,6:1,2,3
family= 0 1 2 0 0 0 0 new D7h genus #   133 with    84 species is 0,1:0,3,6:1,2,4
family= 0 1 2 0 0 0 0 new D7h genus #   134 with    42 species is 0,1:0,3,6:1,2,5
family= 0 1 2 0 0 0 0 new D7h genus #   135 with    84 species is 0,1:0,3,6:1,3,4
family= 0 1 2 0 0 0 0 new D7h genus #   136 with    84 species is 0,1:0,3,6:2,3,4
family= 0 1 2 0 0 0 0 new D7h genus #   137 with    84 species is 0,1:0,3,6:2,3,5
family= 0 1 2 0 0 0 0 new D7h genus #   138 with    84 species is 0,1:0,3,6:2,3,6
family= 0 1 2 0 0 0 0 new D7h genus #   139 with    84 species is 0,1:0,3,6:2,4,5
family= 0 1 2 0 0 0 0 new D7h genus #   140 with    84 species is 0,1:0,3,6:2,4,6
family= 0 1 2 0 0 0 0 new D7h genus #   141 with    84 species is 0,1:0,3,6:2,5,6
family= 0 1 2 0 0 0 0 new D7h genus #   142 with    84 species is 0,1:0,3,6:3,4,5
family= 0 1 2 0 0 0 0 new D7h genus #   143 with    84 species is 0,1:0,3,6:3,4,6
family= 0 1 2 0 0 0 0 new D7h genus #   144 with    84 species is 0,1:0,3,6:3,5,6
family= 0 1 2 0 0 0 0 new D7h genus #   145 with    84 species is 0,1:0,3,6:4,5,6
family= 0 1 2 0 0 0 0 new D7h genus #   146 with    84 species is 0,1:0,4,5:1,2,3
family= 0 1 2 0 0 0 0 new D7h genus #   147 with    84 species is 0,1:0,4,5:1,2,4
family= 0 1 2 0 0 0 0 new D7h genus #   148 with    42 species is 0,1:0,4,5:1,3,4
family= 0 1 2 0 0 0 0 new D7h genus #   149 with    84 species is 0,1:0,4,5:2,3,4
family= 0 1 2 0 0 0 0 new D7h genus #   150 with    84 species is 0,1:0,4,5:2,3,5
family= 0 1 2 0 0 0 0 new D7h genus #   151 with    84 species is 0,1:0,4,5:2,3,6
family= 0 1 2 0 0 0 0 new D7h genus #   152 with    84 species is 0,1:0,4,5:2,4,5
family= 0 1 2 0 0 0 0 new D7h genus #   153 with    84 species is 0,1:0,4,5:2,4,6
family= 0 1 2 0 0 0 0 new D7h genus #   154 with    84 species is 0,1:0,4,5:2,5,6
family= 0 1 2 0 0 0 0 new D7h genus #   155 with    84 species is 0,1:0,4,5:3,4,5
family= 0 1 2 0 0 0 0 new D7h genus #   156 with    84 species is 0,1:0,4,5:3,4,6
family= 0 1 2 0 0 0 0 new D7h genus #   157 with    84 species is 0,1:0,4,5:3,5,6
family= 0 1 2 0 0 0 0 new D7h genus #   158 with    84 species is 0,1:0,4,5:4,5,6
family= 0 1 2 0 0 0 0 new D7h genus #   159 with    84 species is 0,1:0,4,6:1,2,3
family= 0 1 2 0 0 0 0 new D7h genus #   160 with    42 species is 0,1:0,4,6:1,2,4
family= 0 1 2 0 0 0 0 new D7h genus #   161 with    84 species is 0,1:0,4,6:2,3,4
family= 0 1 2 0 0 0 0 new D7h genus #   162 with    84 species is 0,1:0,4,6:2,3,5
family= 0 1 2 0 0 0 0 new D7h genus #   163 with    84 species is 0,1:0,4,6:2,3,6
family= 0 1 2 0 0 0 0 new D7h genus #   164 with    84 species is 0,1:0,4,6:2,4,5
family= 0 1 2 0 0 0 0 new D7h genus #   165 with    84 species is 0,1:0,4,6:2,4,6
family= 0 1 2 0 0 0 0 new D7h genus #   166 with    84 species is 0,1:0,4,6:2,5,6
family= 0 1 2 0 0 0 0 new D7h genus #   167 with    84 species is 0,1:0,4,6:3,4,5
family= 0 1 2 0 0 0 0 new D7h genus #   168 with    84 species is 0,1:0,4,6:3,4,6
family= 0 1 2 0 0 0 0 new D7h genus #   169 with    84 species is 0,1:0,4,6:3,5,6
family= 0 1 2 0 0 0 0 new D7h genus #   170 with    84 species is 0,1:0,4,6:4,5,6
family= 0 1 2 0 0 0 0 new D7h genus #   171 with    42 species is 0,1:0,5,6:1,2,3
family= 0 1 2 0 0 0 0 new D7h genus #   172 with    84 species is 0,1:0,5,6:2,3,4
family= 0 1 2 0 0 0 0 new D7h genus #   173 with    84 species is 0,1:0,5,6:2,3,5
family= 0 1 2 0 0 0 0 new D7h genus #   174 with    84 species is 0,1:0,5,6:2,3,6
family= 0 1 2 0 0 0 0 new D7h genus #   175 with    84 species is 0,1:0,5,6:2,4,5
family= 0 1 2 0 0 0 0 new D7h genus #   176 with    84 species is 0,1:0,5,6:2,4,6
family= 0 1 2 0 0 0 0 new D7h genus #   177 with    84 species is 0,1:0,5,6:2,5,6
family= 0 1 2 0 0 0 0 new D7h genus #   178 with    84 species is 0,1:0,5,6:3,4,5
family= 0 1 2 0 0 0 0 new D7h genus #   179 with    84 species is 0,1:0,5,6:3,4,6
family= 0 1 2 0 0 0 0 new D7h genus #   180 with    84 species is 0,1:0,5,6:3,5,6
family= 0 1 2 0 0 0 0 new D7h genus #   181 with    84 species is 0,1:0,5,6:4,5,6
family= 0 1 2 0 0 0 0 new D7h genus #   182 with    42 species is 0,1:2,3,4:2,3,4
family= 0 1 2 0 0 0 0 new D7h genus #   183 with    84 species is 0,1:2,3,4:2,3,5
family= 0 1 2 0 0 0 0 new D7h genus #   184 with    84 species is 0,1:2,3,4:2,3,6
family= 0 1 2 0 0 0 0 new D7h genus #   185 with    84 species is 0,1:2,3,4:2,4,5
family= 0 1 2 0 0 0 0 new D7h genus #   186 with    84 species is 0,1:2,3,4:2,4,6
family= 0 1 2 0 0 0 0 new D7h genus #   187 with    84 species is 0,1:2,3,4:2,5,6
family= 0 1 2 0 0 0 0 new D7h genus #   188 with    84 species is 0,1:2,3,4:3,4,5
family= 0 1 2 0 0 0 0 new D7h genus #   189 with    84 species is 0,1:2,3,4:3,4,6
family= 0 1 2 0 0 0 0 new D7h genus #   190 with    84 species is 0,1:2,3,4:3,5,6
family= 0 1 2 0 0 0 0 new D7h genus #   191 with    42 species is 0,1:2,3,4:4,5,6
family= 0 1 2 0 0 0 0 new D7h genus #   192 with    42 species is 0,1:2,3,5:2,3,5
family= 0 1 2 0 0 0 0 new D7h genus #   193 with    84 species is 0,1:2,3,5:2,3,6
family= 0 1 2 0 0 0 0 new D7h genus #   194 with    84 species is 0,1:2,3,5:2,4,5
family= 0 1 2 0 0 0 0 new D7h genus #   195 with    84 species is 0,1:2,3,5:2,4,6
family= 0 1 2 0 0 0 0 new D7h genus #   196 with    84 species is 0,1:2,3,5:2,5,6
family= 0 1 2 0 0 0 0 new D7h genus #   197 with    84 species is 0,1:2,3,5:3,4,5
family= 0 1 2 0 0 0 0 new D7h genus #   198 with    84 species is 0,1:2,3,5:3,4,6
family= 0 1 2 0 0 0 0 new D7h genus #   199 with    42 species is 0,1:2,3,5:3,5,6
family= 0 1 2 0 0 0 0 new D7h genus #   200 with    42 species is 0,1:2,3,6:2,3,6
family= 0 1 2 0 0 0 0 new D7h genus #   201 with    84 species is 0,1:2,3,6:2,4,5
family= 0 1 2 0 0 0 0 new D7h genus #   202 with    84 species is 0,1:2,3,6:2,4,6
family= 0 1 2 0 0 0 0 new D7h genus #   203 with    42 species is 0,1:2,3,6:2,5,6
family= 0 1 2 0 0 0 0 new D7h genus #   204 with    84 species is 0,1:2,3,6:3,4,5
family= 0 1 2 0 0 0 0 new D7h genus #   205 with    84 species is 0,1:2,3,6:3,4,6
family= 0 1 2 0 0 0 0 new D7h genus #   206 with    42 species is 0,1:2,4,5:2,4,5
family= 0 1 2 0 0 0 0 new D7h genus #   207 with    84 species is 0,1:2,4,5:2,4,6
family= 0 1 2 0 0 0 0 new D7h genus #   208 with    84 species is 0,1:2,4,5:3,4,5
family= 0 1 2 0 0 0 0 new D7h genus #   209 with    42 species is 0,1:2,4,5:3,4,6
family= 0 1 2 0 0 0 0 new D7h genus #   210 with    21 species is 0,1:2,4,6:2,4,6
family= 0 1 2 0 0 0 0 new D7h genus #   211 with    42 species is 0,1:2,4,6:3,4,5
family= 0 1 2 0 0 0 0 new D7h genus #   212 with    21 species is 0,1:3,4,5:3,4,5
family= 0 1 2 0 0 0 0 new D7h genus #   213 with    84 species is 0,2:0,1,2:1,3,4
family= 0 1 2 0 0 0 0 new D7h genus #   214 with    84 species is 0,2:0,1,2:1,3,5
family= 0 1 2 0 0 0 0 new D7h genus #   215 with    42 species is 0,2:0,1,2:1,3,6
family= 0 1 2 0 0 0 0 new D7h genus #   216 with    42 species is 0,2:0,1,2:1,4,5
family= 0 1 2 0 0 0 0 new D7h genus #   217 with    84 species is 0,2:0,1,2:3,4,5
family= 0 1 2 0 0 0 0 new D7h genus #   218 with    84 species is 0,2:0,1,2:3,4,6
family= 0 1 2 0 0 0 0 new D7h genus #   219 with    84 species is 0,2:0,1,3:1,2,3
family= 0 1 2 0 0 0 0 new D7h genus #   220 with    84 species is 0,2:0,1,3:1,2,4
family= 0 1 2 0 0 0 0 new D7h genus #   221 with    84 species is 0,2:0,1,3:1,2,5
family= 0 1 2 0 0 0 0 new D7h genus #   222 with    42 species is 0,2:0,1,3:1,2,6
family= 0 1 2 0 0 0 0 new D7h genus #   223 with    84 species is 0,2:0,1,3:1,3,4
family= 0 1 2 0 0 0 0 new D7h genus #   224 with    84 species is 0,2:0,1,3:1,3,5
family= 0 1 2 0 0 0 0 new D7h genus #   225 with    84 species is 0,2:0,1,3:1,3,6
family= 0 1 2 0 0 0 0 new D7h genus #   226 with    84 species is 0,2:0,1,3:1,4,5
family= 0 1 2 0 0 0 0 new D7h genus #   227 with    84 species is 0,2:0,1,3:1,4,6
family= 0 1 2 0 0 0 0 new D7h genus #   228 with    84 species is 0,2:0,1,3:1,5,6
family= 0 1 2 0 0 0 0 new D7h genus #   229 with    84 species is 0,2:0,1,3:2,3,4
family= 0 1 2 0 0 0 0 new D7h genus #   230 with    84 species is 0,2:0,1,3:2,3,5
family= 0 1 2 0 0 0 0 new D7h genus #   231 with    84 species is 0,2:0,1,3:2,3,6
family= 0 1 2 0 0 0 0 new D7h genus #   232 with    84 species is 0,2:0,1,3:2,4,5
family= 0 1 2 0 0 0 0 new D7h genus #   233 with    84 species is 0,2:0,1,3:2,4,6
family= 0 1 2 0 0 0 0 new D7h genus #   234 with    84 species is 0,2:0,1,3:2,5,6
family= 0 1 2 0 0 0 0 new D7h genus #   235 with    84 species is 0,2:0,1,3:3,4,5
family= 0 1 2 0 0 0 0 new D7h genus #   236 with    84 species is 0,2:0,1,3:3,4,6
family= 0 1 2 0 0 0 0 new D7h genus #   237 with    84 species is 0,2:0,1,3:3,5,6
family= 0 1 2 0 0 0 0 new D7h genus #   238 with    84 species is 0,2:0,1,3:4,5,6
family= 0 1 2 0 0 0 0 new D7h genus #   239 with    84 species is 0,2:0,1,4:1,2,3
family= 0 1 2 0 0 0 0 new D7h genus #   240 with    84 species is 0,2:0,1,4:1,2,4
family= 0 1 2 0 0 0 0 new D7h genus #   241 with    42 species is 0,2:0,1,4:1,2,5
family= 0 1 2 0 0 0 0 new D7h genus #   242 with    84 species is 0,2:0,1,4:1,3,4
family= 0 1 2 0 0 0 0 new D7h genus #   243 with    84 species is 0,2:0,1,4:1,3,5
family= 0 1 2 0 0 0 0 new D7h genus #   244 with    84 species is 0,2:0,1,4:1,3,6
family= 0 1 2 0 0 0 0 new D7h genus #   245 with    84 species is 0,2:0,1,4:1,4,5
family= 0 1 2 0 0 0 0 new D7h genus #   246 with    84 species is 0,2:0,1,4:1,4,6
family= 0 1 2 0 0 0 0 new D7h genus #   247 with    84 species is 0,2:0,1,4:1,5,6
family= 0 1 2 0 0 0 0 new D7h genus #   248 with    84 species is 0,2:0,1,4:2,3,4
family= 0 1 2 0 0 0 0 new D7h genus #   249 with    84 species is 0,2:0,1,4:2,3,5
family= 0 1 2 0 0 0 0 new D7h genus #   250 with    84 species is 0,2:0,1,4:2,3,6
family= 0 1 2 0 0 0 0 new D7h genus #   251 with    84 species is 0,2:0,1,4:2,4,5
family= 0 1 2 0 0 0 0 new D7h genus #   252 with    84 species is 0,2:0,1,4:2,4,6
family= 0 1 2 0 0 0 0 new D7h genus #   253 with    84 species is 0,2:0,1,4:2,5,6
family= 0 1 2 0 0 0 0 new D7h genus #   254 with    84 species is 0,2:0,1,4:3,4,5
family= 0 1 2 0 0 0 0 new D7h genus #   255 with    84 species is 0,2:0,1,4:3,4,6
family= 0 1 2 0 0 0 0 new D7h genus #   256 with    84 species is 0,2:0,1,4:3,5,6
family= 0 1 2 0 0 0 0 new D7h genus #   257 with    84 species is 0,2:0,1,4:4,5,6
family= 0 1 2 0 0 0 0 new D7h genus #   258 with    84 species is 0,2:0,1,5:1,2,3
family= 0 1 2 0 0 0 0 new D7h genus #   259 with    42 species is 0,2:0,1,5:1,2,4
family= 0 1 2 0 0 0 0 new D7h genus #   260 with    84 species is 0,2:0,1,5:1,3,4
family= 0 1 2 0 0 0 0 new D7h genus #   261 with    84 species is 0,2:0,1,5:1,3,5
family= 0 1 2 0 0 0 0 new D7h genus #   262 with    84 species is 0,2:0,1,5:1,3,6
family= 0 1 2 0 0 0 0 new D7h genus #   263 with    84 species is 0,2:0,1,5:1,4,5
family= 0 1 2 0 0 0 0 new D7h genus #   264 with    84 species is 0,2:0,1,5:1,4,6
family= 0 1 2 0 0 0 0 new D7h genus #   265 with    84 species is 0,2:0,1,5:1,5,6
family= 0 1 2 0 0 0 0 new D7h genus #   266 with    84 species is 0,2:0,1,5:2,3,4
family= 0 1 2 0 0 0 0 new D7h genus #   267 with    84 species is 0,2:0,1,5:2,3,5
family= 0 1 2 0 0 0 0 new D7h genus #   268 with    84 species is 0,2:0,1,5:2,3,6
family= 0 1 2 0 0 0 0 new D7h genus #   269 with    84 species is 0,2:0,1,5:2,4,5
family= 0 1 2 0 0 0 0 new D7h genus #   270 with    84 species is 0,2:0,1,5:2,4,6
family= 0 1 2 0 0 0 0 new D7h genus #   271 with    84 species is 0,2:0,1,5:2,5,6
family= 0 1 2 0 0 0 0 new D7h genus #   272 with    84 species is 0,2:0,1,5:3,4,5
family= 0 1 2 0 0 0 0 new D7h genus #   273 with    84 species is 0,2:0,1,5:3,4,6
family= 0 1 2 0 0 0 0 new D7h genus #   274 with    84 species is 0,2:0,1,5:3,5,6
family= 0 1 2 0 0 0 0 new D7h genus #   275 with    84 species is 0,2:0,1,5:4,5,6
family= 0 1 2 0 0 0 0 new D7h genus #   276 with    42 species is 0,2:0,1,6:1,2,3
family= 0 1 2 0 0 0 0 new D7h genus #   277 with    84 species is 0,2:0,1,6:1,3,4
family= 0 1 2 0 0 0 0 new D7h genus #   278 with    84 species is 0,2:0,1,6:1,3,5
family= 0 1 2 0 0 0 0 new D7h genus #   279 with    84 species is 0,2:0,1,6:1,3,6
family= 0 1 2 0 0 0 0 new D7h genus #   280 with    84 species is 0,2:0,1,6:1,4,5
family= 0 1 2 0 0 0 0 new D7h genus #   281 with    84 species is 0,2:0,1,6:1,4,6
family= 0 1 2 0 0 0 0 new D7h genus #   282 with    84 species is 0,2:0,1,6:1,5,6
family= 0 1 2 0 0 0 0 new D7h genus #   283 with    84 species is 0,2:0,1,6:2,3,4
family= 0 1 2 0 0 0 0 new D7h genus #   284 with    84 species is 0,2:0,1,6:2,3,5
family= 0 1 2 0 0 0 0 new D7h genus #   285 with    84 species is 0,2:0,1,6:2,3,6
family= 0 1 2 0 0 0 0 new D7h genus #   286 with    84 species is 0,2:0,1,6:2,4,5
family= 0 1 2 0 0 0 0 new D7h genus #   287 with    84 species is 0,2:0,1,6:2,4,6
family= 0 1 2 0 0 0 0 new D7h genus #   288 with    84 species is 0,2:0,1,6:2,5,6
family= 0 1 2 0 0 0 0 new D7h genus #   289 with    84 species is 0,2:0,1,6:3,4,5
family= 0 1 2 0 0 0 0 new D7h genus #   290 with    84 species is 0,2:0,1,6:3,4,6
family= 0 1 2 0 0 0 0 new D7h genus #   291 with    84 species is 0,2:0,1,6:3,5,6
family= 0 1 2 0 0 0 0 new D7h genus #   292 with    84 species is 0,2:0,1,6:4,5,6
family= 0 1 2 0 0 0 0 new D7h genus #   293 with    84 species is 0,2:0,2,3:1,3,4
family= 0 1 2 0 0 0 0 new D7h genus #   294 with    84 species is 0,2:0,2,3:1,3,5
family= 0 1 2 0 0 0 0 new D7h genus #   295 with    84 species is 0,2:0,2,3:1,3,6
family= 0 1 2 0 0 0 0 new D7h genus #   296 with    84 species is 0,2:0,2,3:1,4,5
family= 0 1 2 0 0 0 0 new D7h genus #   297 with    84 species is 0,2:0,2,3:1,4,6
family= 0 1 2 0 0 0 0 new D7h genus #   298 with    84 species is 0,2:0,2,3:1,5,6
family= 0 1 2 0 0 0 0 new D7h genus #   299 with    84 species is 0,2:0,2,3:3,4,5
family= 0 1 2 0 0 0 0 new D7h genus #   300 with    84 species is 0,2:0,2,3:3,4,6
family= 0 1 2 0 0 0 0 new D7h genus #   301 with    84 species is 0,2:0,2,3:3,5,6
family= 0 1 2 0 0 0 0 new D7h genus #   302 with    84 species is 0,2:0,2,3:4,5,6
family= 0 1 2 0 0 0 0 new D7h genus #   303 with    84 species is 0,2:0,2,4:1,3,4
family= 0 1 2 0 0 0 0 new D7h genus #   304 with    84 species is 0,2:0,2,4:1,3,5
family= 0 1 2 0 0 0 0 new D7h genus #   305 with    84 species is 0,2:0,2,4:1,3,6
family= 0 1 2 0 0 0 0 new D7h genus #   306 with    84 species is 0,2:0,2,4:1,4,5
family= 0 1 2 0 0 0 0 new D7h genus #   307 with    84 species is 0,2:0,2,4:1,4,6
family= 0 1 2 0 0 0 0 new D7h genus #   308 with    84 species is 0,2:0,2,4:1,5,6
family= 0 1 2 0 0 0 0 new D7h genus #   309 with    84 species is 0,2:0,2,4:3,4,5
family= 0 1 2 0 0 0 0 new D7h genus #   310 with    84 species is 0,2:0,2,4:3,4,6
family= 0 1 2 0 0 0 0 new D7h genus #   311 with    84 species is 0,2:0,2,4:3,5,6
family= 0 1 2 0 0 0 0 new D7h genus #   312 with    84 species is 0,2:0,2,4:4,5,6
family= 0 1 2 0 0 0 0 new D7h genus #   313 with    84 species is 0,2:0,3,4:1,3,4
family= 0 1 2 0 0 0 0 new D7h genus #   314 with    84 species is 0,2:0,3,4:1,3,5
family= 0 1 2 0 0 0 0 new D7h genus #   315 with    84 species is 0,2:0,3,4:1,3,6
family= 0 1 2 0 0 0 0 new D7h genus #   316 with    84 species is 0,2:0,3,4:1,4,5
family= 0 1 2 0 0 0 0 new D7h genus #   317 with    84 species is 0,2:0,3,4:1,4,6
family= 0 1 2 0 0 0 0 new D7h genus #   318 with    84 species is 0,2:0,3,4:1,5,6
family= 0 1 2 0 0 0 0 new D7h genus #   319 with    84 species is 0,2:0,3,4:2,3,4
family= 0 1 2 0 0 0 0 new D7h genus #   320 with    84 species is 0,2:0,3,4:2,3,5
family= 0 1 2 0 0 0 0 new D7h genus #   321 with    84 species is 0,2:0,3,4:2,3,6
family= 0 1 2 0 0 0 0 new D7h genus #   322 with    84 species is 0,2:0,3,4:2,4,5
family= 0 1 2 0 0 0 0 new D7h genus #   323 with    84 species is 0,2:0,3,4:2,4,6
family= 0 1 2 0 0 0 0 new D7h genus #   324 with    42 species is 0,2:0,3,4:2,5,6
family= 0 1 2 0 0 0 0 new D7h genus #   325 with    84 species is 0,2:0,3,4:3,4,5
family= 0 1 2 0 0 0 0 new D7h genus #   326 with    84 species is 0,2:0,3,4:3,4,6
family= 0 1 2 0 0 0 0 new D7h genus #   327 with    84 species is 0,2:0,3,4:3,5,6
family= 0 1 2 0 0 0 0 new D7h genus #   328 with    84 species is 0,2:0,3,4:4,5,6
family= 0 1 2 0 0 0 0 new D7h genus #   329 with    84 species is 0,2:0,3,5:1,3,4
family= 0 1 2 0 0 0 0 new D7h genus #   330 with    84 species is 0,2:0,3,5:1,3,5
family= 0 1 2 0 0 0 0 new D7h genus #   331 with    84 species is 0,2:0,3,5:1,3,6
family= 0 1 2 0 0 0 0 new D7h genus #   332 with    84 species is 0,2:0,3,5:1,4,5
family= 0 1 2 0 0 0 0 new D7h genus #   333 with    84 species is 0,2:0,3,5:1,4,6
family= 0 1 2 0 0 0 0 new D7h genus #   334 with    84 species is 0,2:0,3,5:1,5,6
family= 0 1 2 0 0 0 0 new D7h genus #   335 with    84 species is 0,2:0,3,5:2,3,4
family= 0 1 2 0 0 0 0 new D7h genus #   336 with    84 species is 0,2:0,3,5:2,3,5
family= 0 1 2 0 0 0 0 new D7h genus #   337 with    84 species is 0,2:0,3,5:2,3,6
family= 0 1 2 0 0 0 0 new D7h genus #   338 with    84 species is 0,2:0,3,5:2,4,5
family= 0 1 2 0 0 0 0 new D7h genus #   339 with    42 species is 0,2:0,3,5:2,4,6
family= 0 1 2 0 0 0 0 new D7h genus #   340 with    84 species is 0,2:0,3,5:3,4,5
family= 0 1 2 0 0 0 0 new D7h genus #   341 with    84 species is 0,2:0,3,5:3,4,6
family= 0 1 2 0 0 0 0 new D7h genus #   342 with    84 species is 0,2:0,3,5:3,5,6
family= 0 1 2 0 0 0 0 new D7h genus #   343 with    84 species is 0,2:0,3,5:4,5,6
family= 0 1 2 0 0 0 0 new D7h genus #   344 with    84 species is 0,2:0,3,6:1,3,4
family= 0 1 2 0 0 0 0 new D7h genus #   345 with    84 species is 0,2:0,3,6:1,3,5
family= 0 1 2 0 0 0 0 new D7h genus #   346 with    84 species is 0,2:0,3,6:1,3,6
family= 0 1 2 0 0 0 0 new D7h genus #   347 with    84 species is 0,2:0,3,6:1,4,5
family= 0 1 2 0 0 0 0 new D7h genus #   348 with    84 species is 0,2:0,3,6:1,4,6
family= 0 1 2 0 0 0 0 new D7h genus #   349 with    84 species is 0,2:0,3,6:1,5,6
family= 0 1 2 0 0 0 0 new D7h genus #   350 with    84 species is 0,2:0,3,6:2,3,4
family= 0 1 2 0 0 0 0 new D7h genus #   351 with    84 species is 0,2:0,3,6:2,3,5
family= 0 1 2 0 0 0 0 new D7h genus #   352 with    42 species is 0,2:0,3,6:2,3,6
family= 0 1 2 0 0 0 0 new D7h genus #   353 with    84 species is 0,2:0,3,6:2,4,5
family= 0 1 2 0 0 0 0 new D7h genus #   354 with    84 species is 0,2:0,3,6:3,4,5
family= 0 1 2 0 0 0 0 new D7h genus #   355 with    84 species is 0,2:0,3,6:3,4,6
family= 0 1 2 0 0 0 0 new D7h genus #   356 with    84 species is 0,2:0,3,6:3,5,6
family= 0 1 2 0 0 0 0 new D7h genus #   357 with    84 species is 0,2:0,3,6:4,5,6
family= 0 1 2 0 0 0 0 new D7h genus #   358 with    84 species is 0,2:0,4,5:1,3,4
family= 0 1 2 0 0 0 0 new D7h genus #   359 with    84 species is 0,2:0,4,5:1,3,5
family= 0 1 2 0 0 0 0 new D7h genus #   360 with    84 species is 0,2:0,4,5:1,3,6
family= 0 1 2 0 0 0 0 new D7h genus #   361 with    84 species is 0,2:0,4,5:1,4,5
family= 0 1 2 0 0 0 0 new D7h genus #   362 with    84 species is 0,2:0,4,5:1,4,6
family= 0 1 2 0 0 0 0 new D7h genus #   363 with    84 species is 0,2:0,4,5:1,5,6
family= 0 1 2 0 0 0 0 new D7h genus #   364 with    84 species is 0,2:0,4,5:2,3,4
family= 0 1 2 0 0 0 0 new D7h genus #   365 with    84 species is 0,2:0,4,5:2,3,5
family= 0 1 2 0 0 0 0 new D7h genus #   366 with    42 species is 0,2:0,4,5:2,4,5
family= 0 1 2 0 0 0 0 new D7h genus #   367 with    84 species is 0,2:0,4,5:3,4,5
family= 0 1 2 0 0 0 0 new D7h genus #   368 with    84 species is 0,2:0,4,5:3,4,6
family= 0 1 2 0 0 0 0 new D7h genus #   369 with    84 species is 0,2:0,4,5:3,5,6
family= 0 1 2 0 0 0 0 new D7h genus #   370 with    84 species is 0,2:0,4,5:4,5,6
family= 0 1 2 0 0 0 0 new D7h genus #   371 with    84 species is 0,2:0,4,6:1,3,4
family= 0 1 2 0 0 0 0 new D7h genus #   372 with    84 species is 0,2:0,4,6:1,3,5
family= 0 1 2 0 0 0 0 new D7h genus #   373 with    84 species is 0,2:0,4,6:1,3,6
family= 0 1 2 0 0 0 0 new D7h genus #   374 with    84 species is 0,2:0,4,6:1,4,5
family= 0 1 2 0 0 0 0 new D7h genus #   375 with    84 species is 0,2:0,4,6:1,4,6
family= 0 1 2 0 0 0 0 new D7h genus #   376 with    84 species is 0,2:0,4,6:1,5,6
family= 0 1 2 0 0 0 0 new D7h genus #   377 with    84 species is 0,2:0,4,6:2,3,4
family= 0 1 2 0 0 0 0 new D7h genus #   378 with    42 species is 0,2:0,4,6:2,3,5
family= 0 1 2 0 0 0 0 new D7h genus #   379 with    84 species is 0,2:0,4,6:3,4,5
family= 0 1 2 0 0 0 0 new D7h genus #   380 with    84 species is 0,2:0,4,6:3,4,6
family= 0 1 2 0 0 0 0 new D7h genus #   381 with    84 species is 0,2:0,4,6:3,5,6
family= 0 1 2 0 0 0 0 new D7h genus #   382 with    84 species is 0,2:0,4,6:4,5,6
family= 0 1 2 0 0 0 0 new D7h genus #   383 with    84 species is 0,2:0,5,6:1,3,4
family= 0 1 2 0 0 0 0 new D7h genus #   384 with    84 species is 0,2:0,5,6:1,3,5
family= 0 1 2 0 0 0 0 new D7h genus #   385 with    84 species is 0,2:0,5,6:1,3,6
family= 0 1 2 0 0 0 0 new D7h genus #   386 with    84 species is 0,2:0,5,6:1,4,5
family= 0 1 2 0 0 0 0 new D7h genus #   387 with    84 species is 0,2:0,5,6:1,4,6
family= 0 1 2 0 0 0 0 new D7h genus #   388 with    84 species is 0,2:0,5,6:1,5,6
family= 0 1 2 0 0 0 0 new D7h genus #   389 with    42 species is 0,2:0,5,6:2,3,4
family= 0 1 2 0 0 0 0 new D7h genus #   390 with    84 species is 0,2:0,5,6:3,4,5
family= 0 1 2 0 0 0 0 new D7h genus #   391 with    84 species is 0,2:0,5,6:3,4,6
family= 0 1 2 0 0 0 0 new D7h genus #   392 with    84 species is 0,2:0,5,6:3,5,6
family= 0 1 2 0 0 0 0 new D7h genus #   393 with    84 species is 0,2:0,5,6:4,5,6
family= 0 1 2 0 0 0 0 new D7h genus #   394 with    42 species is 0,2:1,3,4:1,3,4
family= 0 1 2 0 0 0 0 new D7h genus #   395 with    84 species is 0,2:1,3,4:1,3,5
family= 0 1 2 0 0 0 0 new D7h genus #   396 with    84 species is 0,2:1,3,4:1,3,6
family= 0 1 2 0 0 0 0 new D7h genus #   397 with    84 species is 0,2:1,3,4:1,4,5
family= 0 1 2 0 0 0 0 new D7h genus #   398 with    84 species is 0,2:1,3,4:1,4,6
family= 0 1 2 0 0 0 0 new D7h genus #   399 with    42 species is 0,2:1,3,4:1,5,6
family= 0 1 2 0 0 0 0 new D7h genus #   400 with    84 species is 0,2:1,3,4:3,4,5
family= 0 1 2 0 0 0 0 new D7h genus #   401 with    84 species is 0,2:1,3,4:3,4,6
family= 0 1 2 0 0 0 0 new D7h genus #   402 with    84 species is 0,2:1,3,4:3,5,6
family= 0 1 2 0 0 0 0 new D7h genus #   403 with    84 species is 0,2:1,3,4:4,5,6
family= 0 1 2 0 0 0 0 new D7h genus #   404 with    42 species is 0,2:1,3,5:1,3,5
family= 0 1 2 0 0 0 0 new D7h genus #   405 with    84 species is 0,2:1,3,5:1,3,6
family= 0 1 2 0 0 0 0 new D7h genus #   406 with    84 species is 0,2:1,3,5:1,4,5
family= 0 1 2 0 0 0 0 new D7h genus #   407 with    42 species is 0,2:1,3,5:1,4,6
family= 0 1 2 0 0 0 0 new D7h genus #   408 with    84 species is 0,2:1,3,5:3,4,5
family= 0 1 2 0 0 0 0 new D7h genus #   409 with    84 species is 0,2:1,3,5:3,4,6
family= 0 1 2 0 0 0 0 new D7h genus #   410 with    84 species is 0,2:1,3,5:3,5,6
family= 0 1 2 0 0 0 0 new D7h genus #   411 with    84 species is 0,2:1,3,5:4,5,6
family= 0 1 2 0 0 0 0 new D7h genus #   412 with    21 species is 0,2:1,3,6:1,3,6
family= 0 1 2 0 0 0 0 new D7h genus #   413 with    42 species is 0,2:1,3,6:1,4,5
family= 0 1 2 0 0 0 0 new D7h genus #   414 with    84 species is 0,2:1,3,6:3,4,5
family= 0 1 2 0 0 0 0 new D7h genus #   415 with    84 species is 0,2:1,3,6:3,4,6
family= 0 1 2 0 0 0 0 new D7h genus #   416 with    21 species is 0,2:1,4,5:1,4,5
family= 0 1 2 0 0 0 0 new D7h genus #   417 with    84 species is 0,2:1,4,5:3,4,5
family= 0 1 2 0 0 0 0 new D7h genus #   418 with    84 species is 0,2:1,4,5:3,4,6
family= 0 1 2 0 0 0 0 new D7h genus #   419 with    42 species is 0,2:3,4,5:3,4,5
family= 0 1 2 0 0 0 0 new D7h genus #   420 with    84 species is 0,2:3,4,5:3,4,6
family= 0 1 2 0 0 0 0 new D7h genus #   421 with    84 species is 0,2:3,4,5:3,5,6
family= 0 1 2 0 0 0 0 new D7h genus #   422 with    42 species is 0,2:3,4,5:4,5,6
family= 0 1 2 0 0 0 0 new D7h genus #   423 with    42 species is 0,2:3,4,6:3,4,6
family= 0 1 2 0 0 0 0 new D7h genus #   424 with    42 species is 0,2:3,4,6:3,5,6
family= 0 1 2 0 0 0 0 new D7h genus #   425 with    42 species is 0,3:0,1,2:1,2,3
family= 0 1 2 0 0 0 0 new D7h genus #   426 with    84 species is 0,3:0,1,2:1,2,4
family= 0 1 2 0 0 0 0 new D7h genus #   427 with    84 species is 0,3:0,1,2:1,2,5
family= 0 1 2 0 0 0 0 new D7h genus #   428 with    84 species is 0,3:0,1,2:1,2,6
family= 0 1 2 0 0 0 0 new D7h genus #   429 with    84 species is 0,3:0,1,2:1,3,4
family= 0 1 2 0 0 0 0 new D7h genus #   430 with    84 species is 0,3:0,1,2:1,3,5
family= 0 1 2 0 0 0 0 new D7h genus #   431 with    84 species is 0,3:0,1,2:1,3,6
family= 0 1 2 0 0 0 0 new D7h genus #   432 with    84 species is 0,3:0,1,2:1,4,5
family= 0 1 2 0 0 0 0 new D7h genus #   433 with    84 species is 0,3:0,1,2:1,4,6
family= 0 1 2 0 0 0 0 new D7h genus #   434 with    84 species is 0,3:0,1,2:1,5,6
family= 0 1 2 0 0 0 0 new D7h genus #   435 with    84 species is 0,3:0,1,2:2,3,4
family= 0 1 2 0 0 0 0 new D7h genus #   436 with    84 species is 0,3:0,1,2:2,3,5
family= 0 1 2 0 0 0 0 new D7h genus #   437 with    84 species is 0,3:0,1,2:2,3,6
family= 0 1 2 0 0 0 0 new D7h genus #   438 with    84 species is 0,3:0,1,2:2,4,5
family= 0 1 2 0 0 0 0 new D7h genus #   439 with    84 species is 0,3:0,1,2:2,4,6
family= 0 1 2 0 0 0 0 new D7h genus #   440 with    84 species is 0,3:0,1,2:2,5,6
family= 0 1 2 0 0 0 0 new D7h genus #   441 with    84 species is 0,3:0,1,2:3,4,5
family= 0 1 2 0 0 0 0 new D7h genus #   442 with    84 species is 0,3:0,1,2:3,4,6
family= 0 1 2 0 0 0 0 new D7h genus #   443 with    84 species is 0,3:0,1,2:3,5,6
family= 0 1 2 0 0 0 0 new D7h genus #   444 with    84 species is 0,3:0,1,2:4,5,6
family= 0 1 2 0 0 0 0 new D7h genus #   445 with    84 species is 0,3:0,1,3:1,2,4
family= 0 1 2 0 0 0 0 new D7h genus #   446 with    84 species is 0,3:0,1,3:1,2,5
family= 0 1 2 0 0 0 0 new D7h genus #   447 with    84 species is 0,3:0,1,3:1,2,6
family= 0 1 2 0 0 0 0 new D7h genus #   448 with    84 species is 0,3:0,1,3:1,4,5
family= 0 1 2 0 0 0 0 new D7h genus #   449 with    84 species is 0,3:0,1,3:1,4,6
family= 0 1 2 0 0 0 0 new D7h genus #   450 with    84 species is 0,3:0,1,3:1,5,6
family= 0 1 2 0 0 0 0 new D7h genus #   451 with    84 species is 0,3:0,1,3:2,4,5
family= 0 1 2 0 0 0 0 new D7h genus #   452 with    84 species is 0,3:0,1,3:2,4,6
family= 0 1 2 0 0 0 0 new D7h genus #   453 with    84 species is 0,3:0,1,3:2,5,6
family= 0 1 2 0 0 0 0 new D7h genus #   454 with    84 species is 0,3:0,1,3:4,5,6
family= 0 1 2 0 0 0 0 new D7h genus #   455 with    84 species is 0,3:0,1,4:1,2,4
family= 0 1 2 0 0 0 0 new D7h genus #   456 with    84 species is 0,3:0,1,4:1,2,5
family= 0 1 2 0 0 0 0 new D7h genus #   457 with    84 species is 0,3:0,1,4:1,2,6
family= 0 1 2 0 0 0 0 new D7h genus #   458 with    84 species is 0,3:0,1,4:1,3,4
family= 0 1 2 0 0 0 0 new D7h genus #   459 with    84 species is 0,3:0,1,4:1,3,5
family= 0 1 2 0 0 0 0 new D7h genus #   460 with    84 species is 0,3:0,1,4:1,3,6
family= 0 1 2 0 0 0 0 new D7h genus #   461 with    84 species is 0,3:0,1,4:1,4,5
family= 0 1 2 0 0 0 0 new D7h genus #   462 with    84 species is 0,3:0,1,4:1,4,6
family= 0 1 2 0 0 0 0 new D7h genus #   463 with    84 species is 0,3:0,1,4:1,5,6
family= 0 1 2 0 0 0 0 new D7h genus #   464 with    84 species is 0,3:0,1,4:2,3,4
family= 0 1 2 0 0 0 0 new D7h genus #   465 with    84 species is 0,3:0,1,4:2,3,5
family= 0 1 2 0 0 0 0 new D7h genus #   466 with    42 species is 0,3:0,1,4:2,3,6
family= 0 1 2 0 0 0 0 new D7h genus #   467 with    84 species is 0,3:0,1,4:2,4,5
family= 0 1 2 0 0 0 0 new D7h genus #   468 with    84 species is 0,3:0,1,4:2,4,6
family= 0 1 2 0 0 0 0 new D7h genus #   469 with    84 species is 0,3:0,1,4:2,5,6
family= 0 1 2 0 0 0 0 new D7h genus #   470 with    84 species is 0,3:0,1,4:3,4,5
family= 0 1 2 0 0 0 0 new D7h genus #   471 with    84 species is 0,3:0,1,4:3,4,6
family= 0 1 2 0 0 0 0 new D7h genus #   472 with    84 species is 0,3:0,1,4:3,5,6
family= 0 1 2 0 0 0 0 new D7h genus #   473 with    84 species is 0,3:0,1,4:4,5,6
family= 0 1 2 0 0 0 0 new D7h genus #   474 with    84 species is 0,3:0,1,5:1,2,4
family= 0 1 2 0 0 0 0 new D7h genus #   475 with    84 species is 0,3:0,1,5:1,2,5
family= 0 1 2 0 0 0 0 new D7h genus #   476 with    84 species is 0,3:0,1,5:1,2,6
family= 0 1 2 0 0 0 0 new D7h genus #   477 with    84 species is 0,3:0,1,5:1,3,4
family= 0 1 2 0 0 0 0 new D7h genus #   478 with    84 species is 0,3:0,1,5:1,3,5
family= 0 1 2 0 0 0 0 new D7h genus #   479 with    84 species is 0,3:0,1,5:1,3,6
family= 0 1 2 0 0 0 0 new D7h genus #   480 with    84 species is 0,3:0,1,5:1,4,5
family= 0 1 2 0 0 0 0 new D7h genus #   481 with    84 species is 0,3:0,1,5:1,4,6
family= 0 1 2 0 0 0 0 new D7h genus #   482 with    84 species is 0,3:0,1,5:1,5,6
family= 0 1 2 0 0 0 0 new D7h genus #   483 with    84 species is 0,3:0,1,5:2,3,4
family= 0 1 2 0 0 0 0 new D7h genus #   484 with    42 species is 0,3:0,1,5:2,3,5
family= 0 1 2 0 0 0 0 new D7h genus #   485 with    84 species is 0,3:0,1,5:2,4,5
family= 0 1 2 0 0 0 0 new D7h genus #   486 with    84 species is 0,3:0,1,5:2,4,6
family= 0 1 2 0 0 0 0 new D7h genus #   487 with    84 species is 0,3:0,1,5:2,5,6
family= 0 1 2 0 0 0 0 new D7h genus #   488 with    84 species is 0,3:0,1,5:3,4,5
family= 0 1 2 0 0 0 0 new D7h genus #   489 with    84 species is 0,3:0,1,5:3,4,6
family= 0 1 2 0 0 0 0 new D7h genus #   490 with    84 species is 0,3:0,1,5:3,5,6
family= 0 1 2 0 0 0 0 new D7h genus #   491 with    84 species is 0,3:0,1,5:4,5,6
family= 0 1 2 0 0 0 0 new D7h genus #   492 with    84 species is 0,3:0,1,6:1,2,4
family= 0 1 2 0 0 0 0 new D7h genus #   493 with    84 species is 0,3:0,1,6:1,2,5
family= 0 1 2 0 0 0 0 new D7h genus #   494 with    84 species is 0,3:0,1,6:1,2,6
family= 0 1 2 0 0 0 0 new D7h genus #   495 with    84 species is 0,3:0,1,6:1,3,4
family= 0 1 2 0 0 0 0 new D7h genus #   496 with    84 species is 0,3:0,1,6:1,3,5
family= 0 1 2 0 0 0 0 new D7h genus #   497 with    84 species is 0,3:0,1,6:1,3,6
family= 0 1 2 0 0 0 0 new D7h genus #   498 with    84 species is 0,3:0,1,6:1,4,5
family= 0 1 2 0 0 0 0 new D7h genus #   499 with    84 species is 0,3:0,1,6:1,4,6
family= 0 1 2 0 0 0 0 new D7h genus #   500 with    84 species is 0,3:0,1,6:1,5,6
family= 0 1 2 0 0 0 0 new D7h genus #   501 with    42 species is 0,3:0,1,6:2,3,4
family= 0 1 2 0 0 0 0 new D7h genus #   502 with    84 species is 0,3:0,1,6:2,4,5
family= 0 1 2 0 0 0 0 new D7h genus #   503 with    84 species is 0,3:0,1,6:2,4,6
family= 0 1 2 0 0 0 0 new D7h genus #   504 with    84 species is 0,3:0,1,6:2,5,6
family= 0 1 2 0 0 0 0 new D7h genus #   505 with    84 species is 0,3:0,1,6:3,4,5
family= 0 1 2 0 0 0 0 new D7h genus #   506 with    84 species is 0,3:0,1,6:3,4,6
family= 0 1 2 0 0 0 0 new D7h genus #   507 with    84 species is 0,3:0,1,6:3,5,6
family= 0 1 2 0 0 0 0 new D7h genus #   508 with    84 species is 0,3:0,1,6:4,5,6
family= 0 1 2 0 0 0 0 new D7h genus #   509 with    84 species is 0,3:0,2,4:1,2,4
family= 0 1 2 0 0 0 0 new D7h genus #   510 with    84 species is 0,3:0,2,4:1,2,5
family= 0 1 2 0 0 0 0 new D7h genus #   511 with    84 species is 0,3:0,2,4:1,2,6
family= 0 1 2 0 0 0 0 new D7h genus #   512 with    84 species is 0,3:0,2,4:1,3,4
family= 0 1 2 0 0 0 0 new D7h genus #   513 with    84 species is 0,3:0,2,4:1,3,5
family= 0 1 2 0 0 0 0 new D7h genus #   514 with    42 species is 0,3:0,2,4:1,3,6
family= 0 1 2 0 0 0 0 new D7h genus #   515 with    84 species is 0,3:0,2,4:1,4,5
family= 0 1 2 0 0 0 0 new D7h genus #   516 with    84 species is 0,3:0,2,4:1,4,6
family= 0 1 2 0 0 0 0 new D7h genus #   517 with    84 species is 0,3:0,2,4:1,5,6
family= 0 1 2 0 0 0 0 new D7h genus #   518 with    84 species is 0,3:0,2,4:2,4,5
family= 0 1 2 0 0 0 0 new D7h genus #   519 with    84 species is 0,3:0,2,4:2,4,6
family= 0 1 2 0 0 0 0 new D7h genus #   520 with    84 species is 0,3:0,2,4:2,5,6
family= 0 1 2 0 0 0 0 new D7h genus #   521 with    84 species is 0,3:0,2,4:3,4,5
family= 0 1 2 0 0 0 0 new D7h genus #   522 with    84 species is 0,3:0,2,4:3,4,6
family= 0 1 2 0 0 0 0 new D7h genus #   523 with    84 species is 0,3:0,2,4:3,5,6
family= 0 1 2 0 0 0 0 new D7h genus #   524 with    84 species is 0,3:0,2,4:4,5,6
family= 0 1 2 0 0 0 0 new D7h genus #   525 with    84 species is 0,3:0,2,5:1,2,4
family= 0 1 2 0 0 0 0 new D7h genus #   526 with    84 species is 0,3:0,2,5:1,2,5
family= 0 1 2 0 0 0 0 new D7h genus #   527 with    84 species is 0,3:0,2,5:1,2,6
family= 0 1 2 0 0 0 0 new D7h genus #   528 with    84 species is 0,3:0,2,5:1,3,4
family= 0 1 2 0 0 0 0 new D7h genus #   529 with    42 species is 0,3:0,2,5:1,3,5
family= 0 1 2 0 0 0 0 new D7h genus #   530 with    84 species is 0,3:0,2,5:1,4,5
family= 0 1 2 0 0 0 0 new D7h genus #   531 with    84 species is 0,3:0,2,5:1,4,6
family= 0 1 2 0 0 0 0 new D7h genus #   532 with    84 species is 0,3:0,2,5:1,5,6
family= 0 1 2 0 0 0 0 new D7h genus #   533 with    84 species is 0,3:0,2,5:2,4,5
family= 0 1 2 0 0 0 0 new D7h genus #   534 with    84 species is 0,3:0,2,5:2,4,6
family= 0 1 2 0 0 0 0 new D7h genus #   535 with    84 species is 0,3:0,2,5:2,5,6
family= 0 1 2 0 0 0 0 new D7h genus #   536 with    84 species is 0,3:0,2,5:3,4,5
family= 0 1 2 0 0 0 0 new D7h genus #   537 with    84 species is 0,3:0,2,5:3,4,6
family= 0 1 2 0 0 0 0 new D7h genus #   538 with    84 species is 0,3:0,2,5:3,5,6
family= 0 1 2 0 0 0 0 new D7h genus #   539 with    84 species is 0,3:0,2,5:4,5,6
family= 0 1 2 0 0 0 0 new D7h genus #   540 with    84 species is 0,3:0,2,6:1,2,4
family= 0 1 2 0 0 0 0 new D7h genus #   541 with    84 species is 0,3:0,2,6:1,2,5
family= 0 1 2 0 0 0 0 new D7h genus #   542 with    84 species is 0,3:0,2,6:1,2,6
family= 0 1 2 0 0 0 0 new D7h genus #   543 with    42 species is 0,3:0,2,6:1,3,4
family= 0 1 2 0 0 0 0 new D7h genus #   544 with    84 species is 0,3:0,2,6:1,4,5
family= 0 1 2 0 0 0 0 new D7h genus #   545 with    84 species is 0,3:0,2,6:1,4,6
family= 0 1 2 0 0 0 0 new D7h genus #   546 with    84 species is 0,3:0,2,6:1,5,6
family= 0 1 2 0 0 0 0 new D7h genus #   547 with    84 species is 0,3:0,2,6:2,4,5
family= 0 1 2 0 0 0 0 new D7h genus #   548 with    84 species is 0,3:0,2,6:2,4,6
family= 0 1 2 0 0 0 0 new D7h genus #   549 with    84 species is 0,3:0,2,6:2,5,6
family= 0 1 2 0 0 0 0 new D7h genus #   550 with    84 species is 0,3:0,2,6:3,4,5
family= 0 1 2 0 0 0 0 new D7h genus #   551 with    84 species is 0,3:0,2,6:3,4,6
family= 0 1 2 0 0 0 0 new D7h genus #   552 with    84 species is 0,3:0,2,6:3,5,6
family= 0 1 2 0 0 0 0 new D7h genus #   553 with    84 species is 0,3:0,2,6:4,5,6
family= 0 1 2 0 0 0 0 new D7h genus #   554 with    84 species is 0,3:0,3,4:1,2,4
family= 0 1 2 0 0 0 0 new D7h genus #   555 with    84 species is 0,3:0,3,4:1,2,5
family= 0 1 2 0 0 0 0 new D7h genus #   556 with    84 species is 0,3:0,3,4:1,2,6
family= 0 1 2 0 0 0 0 new D7h genus #   557 with    84 species is 0,3:0,3,4:1,4,5
family= 0 1 2 0 0 0 0 new D7h genus #   558 with    84 species is 0,3:0,3,4:1,4,6
family= 0 1 2 0 0 0 0 new D7h genus #   559 with    84 species is 0,3:0,3,4:1,5,6
family= 0 1 2 0 0 0 0 new D7h genus #   560 with    84 species is 0,3:0,3,4:2,4,5
family= 0 1 2 0 0 0 0 new D7h genus #   561 with    84 species is 0,3:0,3,4:2,4,6
family= 0 1 2 0 0 0 0 new D7h genus #   562 with    84 species is 0,3:0,3,4:2,5,6
family= 0 1 2 0 0 0 0 new D7h genus #   563 with    84 species is 0,3:0,3,4:4,5,6
family= 0 1 2 0 0 0 0 new D7h genus #   564 with    84 species is 0,3:0,3,5:1,2,4
family= 0 1 2 0 0 0 0 new D7h genus #   565 with    42 species is 0,3:0,3,5:1,2,5
family= 0 1 2 0 0 0 0 new D7h genus #   566 with    84 species is 0,3:0,3,5:1,4,5
family= 0 1 2 0 0 0 0 new D7h genus #   567 with    84 species is 0,3:0,3,5:1,4,6
family= 0 1 2 0 0 0 0 new D7h genus #   568 with    84 species is 0,3:0,3,5:1,5,6
family= 0 1 2 0 0 0 0 new D7h genus #   569 with    42 species is 0,3:0,3,5:4,5,6
family= 0 1 2 0 0 0 0 new D7h genus #   570 with    84 species is 0,3:0,4,5:1,2,4
family= 0 1 2 0 0 0 0 new D7h genus #   571 with    84 species is 0,3:0,4,5:1,2,5
family= 0 1 2 0 0 0 0 new D7h genus #   572 with    84 species is 0,3:0,4,5:1,2,6
family= 0 1 2 0 0 0 0 new D7h genus #   573 with    84 species is 0,3:0,4,5:1,4,5
family= 0 1 2 0 0 0 0 new D7h genus #   574 with    84 species is 0,3:0,4,5:1,4,6
family= 0 1 2 0 0 0 0 new D7h genus #   575 with    84 species is 0,3:0,4,5:1,5,6
family= 0 1 2 0 0 0 0 new D7h genus #   576 with    84 species is 0,3:0,4,5:2,4,5
family= 0 1 2 0 0 0 0 new D7h genus #   577 with    84 species is 0,3:0,4,5:2,4,6
family= 0 1 2 0 0 0 0 new D7h genus #   578 with    84 species is 0,3:0,4,5:2,5,6
family= 0 1 2 0 0 0 0 new D7h genus #   579 with    84 species is 0,3:0,4,5:3,4,5
family= 0 1 2 0 0 0 0 new D7h genus #   580 with    84 species is 0,3:0,4,5:3,4,6
family= 0 1 2 0 0 0 0 new D7h genus #   581 with    42 species is 0,3:0,4,5:3,5,6
family= 0 1 2 0 0 0 0 new D7h genus #   582 with    84 species is 0,3:0,4,5:4,5,6
family= 0 1 2 0 0 0 0 new D7h genus #   583 with    84 species is 0,3:0,4,6:1,2,4
family= 0 1 2 0 0 0 0 new D7h genus #   584 with    84 species is 0,3:0,4,6:1,2,5
family= 0 1 2 0 0 0 0 new D7h genus #   585 with    84 species is 0,3:0,4,6:1,2,6
family= 0 1 2 0 0 0 0 new D7h genus #   586 with    84 species is 0,3:0,4,6:1,4,5
family= 0 1 2 0 0 0 0 new D7h genus #   587 with    84 species is 0,3:0,4,6:1,4,6
family= 0 1 2 0 0 0 0 new D7h genus #   588 with    84 species is 0,3:0,4,6:1,5,6
family= 0 1 2 0 0 0 0 new D7h genus #   589 with    84 species is 0,3:0,4,6:2,4,5
family= 0 1 2 0 0 0 0 new D7h genus #   590 with    84 species is 0,3:0,4,6:2,4,6
family= 0 1 2 0 0 0 0 new D7h genus #   591 with    84 species is 0,3:0,4,6:2,5,6
family= 0 1 2 0 0 0 0 new D7h genus #   592 with    84 species is 0,3:0,4,6:3,4,5
family= 0 1 2 0 0 0 0 new D7h genus #   593 with    42 species is 0,3:0,4,6:3,4,6
family= 0 1 2 0 0 0 0 new D7h genus #   594 with    84 species is 0,3:0,4,6:4,5,6
family= 0 1 2 0 0 0 0 new D7h genus #   595 with    84 species is 0,3:0,5,6:1,2,4
family= 0 1 2 0 0 0 0 new D7h genus #   596 with    84 species is 0,3:0,5,6:1,2,5
family= 0 1 2 0 0 0 0 new D7h genus #   597 with    84 species is 0,3:0,5,6:1,2,6
family= 0 1 2 0 0 0 0 new D7h genus #   598 with    84 species is 0,3:0,5,6:1,4,5
family= 0 1 2 0 0 0 0 new D7h genus #   599 with    84 species is 0,3:0,5,6:1,4,6
family= 0 1 2 0 0 0 0 new D7h genus #   600 with    84 species is 0,3:0,5,6:1,5,6
family= 0 1 2 0 0 0 0 new D7h genus #   601 with    84 species is 0,3:0,5,6:2,4,5
family= 0 1 2 0 0 0 0 new D7h genus #   602 with    84 species is 0,3:0,5,6:2,4,6
family= 0 1 2 0 0 0 0 new D7h genus #   603 with    84 species is 0,3:0,5,6:2,5,6
family= 0 1 2 0 0 0 0 new D7h genus #   604 with    42 species is 0,3:0,5,6:3,4,5
family= 0 1 2 0 0 0 0 new D7h genus #   605 with    84 species is 0,3:0,5,6:4,5,6
family= 0 1 2 0 0 0 0 new D7h genus #   606 with    42 species is 0,3:1,2,4:1,2,4
family= 0 1 2 0 0 0 0 new D7h genus #   607 with    84 species is 0,3:1,2,4:1,2,5
family= 0 1 2 0 0 0 0 new D7h genus #   608 with    42 species is 0,3:1,2,4:1,2,6
family= 0 1 2 0 0 0 0 new D7h genus #   609 with    84 species is 0,3:1,2,4:1,4,5
family= 0 1 2 0 0 0 0 new D7h genus #   610 with    84 species is 0,3:1,2,4:1,4,6
family= 0 1 2 0 0 0 0 new D7h genus #   611 with    84 species is 0,3:1,2,4:1,5,6
family= 0 1 2 0 0 0 0 new D7h genus #   612 with    84 species is 0,3:1,2,4:2,4,5
family= 0 1 2 0 0 0 0 new D7h genus #   613 with    84 species is 0,3:1,2,4:2,4,6
family= 0 1 2 0 0 0 0 new D7h genus #   614 with    84 species is 0,3:1,2,4:2,5,6
family= 0 1 2 0 0 0 0 new D7h genus #   615 with    84 species is 0,3:1,2,4:4,5,6
family= 0 1 2 0 0 0 0 new D7h genus #   616 with    21 species is 0,3:1,2,5:1,2,5
family= 0 1 2 0 0 0 0 new D7h genus #   617 with    84 species is 0,3:1,2,5:1,4,5
family= 0 1 2 0 0 0 0 new D7h genus #   618 with    84 species is 0,3:1,2,5:1,4,6
family= 0 1 2 0 0 0 0 new D7h genus #   619 with    84 species is 0,3:1,2,5:1,5,6
family= 0 1 2 0 0 0 0 new D7h genus #   620 with    42 species is 0,3:1,2,5:4,5,6
family= 0 1 2 0 0 0 0 new D7h genus #   621 with    42 species is 0,3:1,4,5:1,4,5
family= 0 1 2 0 0 0 0 new D7h genus #   622 with    84 species is 0,3:1,4,5:1,4,6
family= 0 1 2 0 0 0 0 new D7h genus #   623 with    84 species is 0,3:1,4,5:1,5,6
family= 0 1 2 0 0 0 0 new D7h genus #   624 with    84 species is 0,3:1,4,5:2,4,5
family= 0 1 2 0 0 0 0 new D7h genus #   625 with    84 species is 0,3:1,4,5:2,4,6
family= 0 1 2 0 0 0 0 new D7h genus #   626 with    42 species is 0,3:1,4,5:2,5,6
family= 0 1 2 0 0 0 0 new D7h genus #   627 with    84 species is 0,3:1,4,5:4,5,6
family= 0 1 2 0 0 0 0 new D7h genus #   628 with    42 species is 0,3:1,4,6:1,4,6
family= 0 1 2 0 0 0 0 new D7h genus #   629 with    84 species is 0,3:1,4,6:1,5,6
family= 0 1 2 0 0 0 0 new D7h genus #   630 with    84 species is 0,3:1,4,6:2,4,5
family= 0 1 2 0 0 0 0 new D7h genus #   631 with    42 species is 0,3:1,4,6:2,4,6
family= 0 1 2 0 0 0 0 new D7h genus #   632 with    84 species is 0,3:1,4,6:4,5,6
family= 0 1 2 0 0 0 0 new D7h genus #   633 with    42 species is 0,3:1,5,6:1,5,6
family= 0 1 2 0 0 0 0 new D7h genus #   634 with    42 species is 0,3:1,5,6:2,4,5
family= 0 1 2 0 0 0 0 new D7h genus #   635 with    84 species is 0,3:1,5,6:4,5,6
family= 0 1 2 0 0 0 0 new D7h genus #   636 with    21 species is 0,3:4,5,6:4,5,6
Nber of genera for this family=  636
 
family= 0 0 3 0 0 0 0
 
family= 0 0 3 0 0 0 0 new D7h genus #     1 with    42 species is 0,1,2:0,1,2:3,4,5
family= 0 0 3 0 0 0 0 new D7h genus #     2 with    42 species is 0,1,2:0,1,2:3,4,6
family= 0 0 3 0 0 0 0 new D7h genus #     3 with    84 species is 0,1,2:0,1,3:2,3,4
family= 0 0 3 0 0 0 0 new D7h genus #     4 with    84 species is 0,1,2:0,1,3:2,3,5
family= 0 0 3 0 0 0 0 new D7h genus #     5 with    84 species is 0,1,2:0,1,3:2,3,6
family= 0 0 3 0 0 0 0 new D7h genus #     6 with    84 species is 0,1,2:0,1,3:2,4,5
family= 0 0 3 0 0 0 0 new D7h genus #     7 with    84 species is 0,1,2:0,1,3:2,4,6
family= 0 0 3 0 0 0 0 new D7h genus #     8 with    84 species is 0,1,2:0,1,3:2,5,6
family= 0 0 3 0 0 0 0 new D7h genus #     9 with    84 species is 0,1,2:0,1,3:3,4,5
family= 0 0 3 0 0 0 0 new D7h genus #    10 with    84 species is 0,1,2:0,1,3:3,4,6
family= 0 0 3 0 0 0 0 new D7h genus #    11 with    84 species is 0,1,2:0,1,3:3,5,6
family= 0 0 3 0 0 0 0 new D7h genus #    12 with    84 species is 0,1,2:0,1,3:4,5,6
family= 0 0 3 0 0 0 0 new D7h genus #    13 with    84 species is 0,1,2:0,1,4:2,3,4
family= 0 0 3 0 0 0 0 new D7h genus #    14 with    84 species is 0,1,2:0,1,4:2,3,5
family= 0 0 3 0 0 0 0 new D7h genus #    15 with    84 species is 0,1,2:0,1,4:2,3,6
family= 0 0 3 0 0 0 0 new D7h genus #    16 with    84 species is 0,1,2:0,1,4:2,4,5
family= 0 0 3 0 0 0 0 new D7h genus #    17 with    84 species is 0,1,2:0,1,4:2,4,6
family= 0 0 3 0 0 0 0 new D7h genus #    18 with    84 species is 0,1,2:0,1,4:2,5,6
family= 0 0 3 0 0 0 0 new D7h genus #    19 with    84 species is 0,1,2:0,1,4:3,4,5
family= 0 0 3 0 0 0 0 new D7h genus #    20 with    84 species is 0,1,2:0,1,4:3,4,6
family= 0 0 3 0 0 0 0 new D7h genus #    21 with    84 species is 0,1,2:0,1,4:3,5,6
family= 0 0 3 0 0 0 0 new D7h genus #    22 with    84 species is 0,1,2:0,1,4:4,5,6
family= 0 0 3 0 0 0 0 new D7h genus #    23 with    84 species is 0,1,2:0,1,5:2,3,4
family= 0 0 3 0 0 0 0 new D7h genus #    24 with    84 species is 0,1,2:0,1,5:2,3,5
family= 0 0 3 0 0 0 0 new D7h genus #    25 with    84 species is 0,1,2:0,1,5:2,3,6
family= 0 0 3 0 0 0 0 new D7h genus #    26 with    84 species is 0,1,2:0,1,5:2,4,5
family= 0 0 3 0 0 0 0 new D7h genus #    27 with    84 species is 0,1,2:0,1,5:2,4,6
family= 0 0 3 0 0 0 0 new D7h genus #    28 with    84 species is 0,1,2:0,1,5:2,5,6
family= 0 0 3 0 0 0 0 new D7h genus #    29 with    84 species is 0,1,2:0,1,5:3,4,5
family= 0 0 3 0 0 0 0 new D7h genus #    30 with    84 species is 0,1,2:0,1,5:3,4,6
family= 0 0 3 0 0 0 0 new D7h genus #    31 with    84 species is 0,1,2:0,1,5:3,5,6
family= 0 0 3 0 0 0 0 new D7h genus #    32 with    84 species is 0,1,2:0,1,5:4,5,6
family= 0 0 3 0 0 0 0 new D7h genus #    33 with    84 species is 0,1,2:0,1,6:2,3,4
family= 0 0 3 0 0 0 0 new D7h genus #    34 with    84 species is 0,1,2:0,1,6:2,3,5
family= 0 0 3 0 0 0 0 new D7h genus #    35 with    84 species is 0,1,2:0,1,6:2,3,6
family= 0 0 3 0 0 0 0 new D7h genus #    36 with    84 species is 0,1,2:0,1,6:2,4,5
family= 0 0 3 0 0 0 0 new D7h genus #    37 with    42 species is 0,1,2:0,1,6:2,4,6
family= 0 0 3 0 0 0 0 new D7h genus #    38 with    42 species is 0,1,2:0,1,6:3,4,5
family= 0 0 3 0 0 0 0 new D7h genus #    39 with    84 species is 0,1,2:0,2,3:1,3,4
family= 0 0 3 0 0 0 0 new D7h genus #    40 with    84 species is 0,1,2:0,2,3:1,3,5
family= 0 0 3 0 0 0 0 new D7h genus #    41 with    84 species is 0,1,2:0,2,3:1,3,6
family= 0 0 3 0 0 0 0 new D7h genus #    42 with    84 species is 0,1,2:0,2,3:1,4,5
family= 0 0 3 0 0 0 0 new D7h genus #    43 with    84 species is 0,1,2:0,2,3:1,4,6
family= 0 0 3 0 0 0 0 new D7h genus #    44 with    84 species is 0,1,2:0,2,3:1,5,6
family= 0 0 3 0 0 0 0 new D7h genus #    45 with    84 species is 0,1,2:0,2,3:3,4,5
family= 0 0 3 0 0 0 0 new D7h genus #    46 with    84 species is 0,1,2:0,2,3:3,4,6
family= 0 0 3 0 0 0 0 new D7h genus #    47 with    84 species is 0,1,2:0,2,3:3,5,6
family= 0 0 3 0 0 0 0 new D7h genus #    48 with    84 species is 0,1,2:0,2,3:4,5,6
family= 0 0 3 0 0 0 0 new D7h genus #    49 with    84 species is 0,1,2:0,2,4:1,3,4
family= 0 0 3 0 0 0 0 new D7h genus #    50 with    84 species is 0,1,2:0,2,4:1,3,5
family= 0 0 3 0 0 0 0 new D7h genus #    51 with    84 species is 0,1,2:0,2,4:1,3,6
family= 0 0 3 0 0 0 0 new D7h genus #    52 with    84 species is 0,1,2:0,2,4:1,4,5
family= 0 0 3 0 0 0 0 new D7h genus #    53 with    84 species is 0,1,2:0,2,4:1,4,6
family= 0 0 3 0 0 0 0 new D7h genus #    54 with    84 species is 0,1,2:0,2,4:1,5,6
family= 0 0 3 0 0 0 0 new D7h genus #    55 with    84 species is 0,1,2:0,2,4:3,4,5
family= 0 0 3 0 0 0 0 new D7h genus #    56 with    84 species is 0,1,2:0,2,4:3,4,6
family= 0 0 3 0 0 0 0 new D7h genus #    57 with    84 species is 0,1,2:0,2,4:3,5,6
family= 0 0 3 0 0 0 0 new D7h genus #    58 with    84 species is 0,1,2:0,2,4:4,5,6
family= 0 0 3 0 0 0 0 new D7h genus #    59 with    84 species is 0,1,2:0,3,4:1,3,4
family= 0 0 3 0 0 0 0 new D7h genus #    60 with    84 species is 0,1,2:0,3,4:1,3,5
family= 0 0 3 0 0 0 0 new D7h genus #    61 with    84 species is 0,1,2:0,3,4:1,3,6
family= 0 0 3 0 0 0 0 new D7h genus #    62 with    84 species is 0,1,2:0,3,4:1,4,5
family= 0 0 3 0 0 0 0 new D7h genus #    63 with    84 species is 0,1,2:0,3,4:1,4,6
family= 0 0 3 0 0 0 0 new D7h genus #    64 with    84 species is 0,1,2:0,3,4:1,5,6
family= 0 0 3 0 0 0 0 new D7h genus #    65 with    84 species is 0,1,2:0,3,4:2,3,5
family= 0 0 3 0 0 0 0 new D7h genus #    66 with    84 species is 0,1,2:0,3,4:2,3,6
family= 0 0 3 0 0 0 0 new D7h genus #    67 with    84 species is 0,1,2:0,3,4:2,4,5
family= 0 0 3 0 0 0 0 new D7h genus #    68 with    84 species is 0,1,2:0,3,4:2,4,6
family= 0 0 3 0 0 0 0 new D7h genus #    69 with    42 species is 0,1,2:0,3,4:2,5,6
family= 0 0 3 0 0 0 0 new D7h genus #    70 with    84 species is 0,1,2:0,3,4:3,4,6
family= 0 0 3 0 0 0 0 new D7h genus #    71 with    84 species is 0,1,2:0,3,4:3,5,6
family= 0 0 3 0 0 0 0 new D7h genus #    72 with    84 species is 0,1,2:0,3,4:4,5,6
family= 0 0 3 0 0 0 0 new D7h genus #    73 with    84 species is 0,1,2:0,3,5:1,3,4
family= 0 0 3 0 0 0 0 new D7h genus #    74 with    84 species is 0,1,2:0,3,5:1,3,5
family= 0 0 3 0 0 0 0 new D7h genus #    75 with    84 species is 0,1,2:0,3,5:1,3,6
family= 0 0 3 0 0 0 0 new D7h genus #    76 with    84 species is 0,1,2:0,3,5:1,4,5
family= 0 0 3 0 0 0 0 new D7h genus #    77 with    84 species is 0,1,2:0,3,5:1,4,6
family= 0 0 3 0 0 0 0 new D7h genus #    78 with    84 species is 0,1,2:0,3,5:1,5,6
family= 0 0 3 0 0 0 0 new D7h genus #    79 with    84 species is 0,1,2:0,3,5:2,3,4
family= 0 0 3 0 0 0 0 new D7h genus #    80 with    84 species is 0,1,2:0,3,5:2,3,5
family= 0 0 3 0 0 0 0 new D7h genus #    81 with    84 species is 0,1,2:0,3,5:2,3,6
family= 0 0 3 0 0 0 0 new D7h genus #    82 with    84 species is 0,1,2:0,3,5:2,4,5
family= 0 0 3 0 0 0 0 new D7h genus #    83 with    42 species is 0,1,2:0,3,5:2,4,6
family= 0 0 3 0 0 0 0 new D7h genus #    84 with    84 species is 0,1,2:0,3,5:3,4,6
family= 0 0 3 0 0 0 0 new D7h genus #    85 with    84 species is 0,1,2:0,3,5:3,5,6
family= 0 0 3 0 0 0 0 new D7h genus #    86 with    84 species is 0,1,2:0,3,5:4,5,6
family= 0 0 3 0 0 0 0 new D7h genus #    87 with    84 species is 0,1,2:0,3,6:1,3,4
family= 0 0 3 0 0 0 0 new D7h genus #    88 with    84 species is 0,1,2:0,3,6:1,3,5
family= 0 0 3 0 0 0 0 new D7h genus #    89 with    84 species is 0,1,2:0,3,6:1,3,6
family= 0 0 3 0 0 0 0 new D7h genus #    90 with    84 species is 0,1,2:0,3,6:1,4,5
family= 0 0 3 0 0 0 0 new D7h genus #    91 with    84 species is 0,1,2:0,3,6:1,4,6
family= 0 0 3 0 0 0 0 new D7h genus #    92 with    84 species is 0,1,2:0,3,6:1,5,6
family= 0 0 3 0 0 0 0 new D7h genus #    93 with    84 species is 0,1,2:0,3,6:2,3,4
family= 0 0 3 0 0 0 0 new D7h genus #    94 with    84 species is 0,1,2:0,3,6:2,3,5
family= 0 0 3 0 0 0 0 new D7h genus #    95 with    42 species is 0,1,2:0,3,6:2,3,6
family= 0 0 3 0 0 0 0 new D7h genus #    96 with    84 species is 0,1,2:0,3,6:2,4,5
family= 0 0 3 0 0 0 0 new D7h genus #    97 with    84 species is 0,1,2:0,3,6:3,4,6
family= 0 0 3 0 0 0 0 new D7h genus #    98 with    84 species is 0,1,2:0,3,6:3,5,6
family= 0 0 3 0 0 0 0 new D7h genus #    99 with    42 species is 0,1,2:0,3,6:4,5,6
family= 0 0 3 0 0 0 0 new D7h genus #   100 with    84 species is 0,1,2:0,4,5:1,3,4
family= 0 0 3 0 0 0 0 new D7h genus #   101 with    84 species is 0,1,2:0,4,5:1,3,5
family= 0 0 3 0 0 0 0 new D7h genus #   102 with    84 species is 0,1,2:0,4,5:1,3,6
family= 0 0 3 0 0 0 0 new D7h genus #   103 with    84 species is 0,1,2:0,4,5:1,4,5
family= 0 0 3 0 0 0 0 new D7h genus #   104 with    84 species is 0,1,2:0,4,5:1,4,6
family= 0 0 3 0 0 0 0 new D7h genus #   105 with    84 species is 0,1,2:0,4,5:1,5,6
family= 0 0 3 0 0 0 0 new D7h genus #   106 with    84 species is 0,1,2:0,4,5:2,3,4
family= 0 0 3 0 0 0 0 new D7h genus #   107 with    84 species is 0,1,2:0,4,5:2,3,5
family= 0 0 3 0 0 0 0 new D7h genus #   108 with    42 species is 0,1,2:0,4,5:2,4,5
family= 0 0 3 0 0 0 0 new D7h genus #   109 with    84 species is 0,1,2:0,4,5:3,4,6
family= 0 0 3 0 0 0 0 new D7h genus #   110 with    84 species is 0,1,2:0,4,5:3,5,6
family= 0 0 3 0 0 0 0 new D7h genus #   111 with    84 species is 0,1,2:0,4,6:1,3,4
family= 0 0 3 0 0 0 0 new D7h genus #   112 with    84 species is 0,1,2:0,4,6:1,3,5
family= 0 0 3 0 0 0 0 new D7h genus #   113 with    84 species is 0,1,2:0,4,6:1,3,6
family= 0 0 3 0 0 0 0 new D7h genus #   114 with    84 species is 0,1,2:0,4,6:1,4,5
family= 0 0 3 0 0 0 0 new D7h genus #   115 with    84 species is 0,1,2:0,4,6:1,4,6
family= 0 0 3 0 0 0 0 new D7h genus #   116 with    84 species is 0,1,2:0,4,6:1,5,6
family= 0 0 3 0 0 0 0 new D7h genus #   117 with    42 species is 0,1,2:0,4,6:2,3,5
family= 0 0 3 0 0 0 0 new D7h genus #   118 with    84 species is 0,1,2:0,4,6:3,4,5
family= 0 0 3 0 0 0 0 new D7h genus #   119 with    84 species is 0,1,2:0,4,6:3,4,6
family= 0 0 3 0 0 0 0 new D7h genus #   120 with    84 species is 0,1,2:0,4,6:3,5,6
family= 0 0 3 0 0 0 0 new D7h genus #   121 with    84 species is 0,1,2:0,5,6:1,3,4
family= 0 0 3 0 0 0 0 new D7h genus #   122 with    84 species is 0,1,2:0,5,6:1,3,6
family= 0 0 3 0 0 0 0 new D7h genus #   123 with    42 species is 0,1,2:0,5,6:2,3,4
family= 0 0 3 0 0 0 0 new D7h genus #   124 with    84 species is 0,1,2:1,3,4:3,4,6
family= 0 0 3 0 0 0 0 new D7h genus #   125 with    84 species is 0,1,2:1,3,4:3,5,6
family= 0 0 3 0 0 0 0 new D7h genus #   126 with    84 species is 0,1,2:1,3,5:3,4,6
family= 0 0 3 0 0 0 0 new D7h genus #   127 with    84 species is 0,1,2:1,3,5:3,5,6
family= 0 0 3 0 0 0 0 new D7h genus #   128 with    42 species is 0,1,2:1,3,5:4,5,6
family= 0 0 3 0 0 0 0 new D7h genus #   129 with    84 species is 0,1,2:1,3,6:3,4,6
family= 0 0 3 0 0 0 0 new D7h genus #   130 with    84 species is 0,1,2:1,4,5:3,4,6
family= 0 0 3 0 0 0 0 new D7h genus #   131 with    42 species is 0,1,2:3,4,6:3,4,6
family= 0 0 3 0 0 0 0 new D7h genus #   132 with    42 species is 0,1,2:3,4,6:3,5,6
family= 0 0 3 0 0 0 0 new D7h genus #   133 with    42 species is 0,1,3:0,1,3:2,4,5
family= 0 0 3 0 0 0 0 new D7h genus #   134 with    42 species is 0,1,3:0,1,3:2,4,6
family= 0 0 3 0 0 0 0 new D7h genus #   135 with    42 species is 0,1,3:0,1,3:2,5,6
family= 0 0 3 0 0 0 0 new D7h genus #   136 with    84 species is 0,1,3:0,1,4:2,3,5
family= 0 0 3 0 0 0 0 new D7h genus #   137 with    84 species is 0,1,3:0,1,4:2,3,6
family= 0 0 3 0 0 0 0 new D7h genus #   138 with    84 species is 0,1,3:0,1,4:2,4,5
family= 0 0 3 0 0 0 0 new D7h genus #   139 with    84 species is 0,1,3:0,1,4:2,4,6
family= 0 0 3 0 0 0 0 new D7h genus #   140 with    84 species is 0,1,3:0,1,4:2,5,6
family= 0 0 3 0 0 0 0 new D7h genus #   141 with    84 species is 0,1,3:0,1,4:3,4,6
family= 0 0 3 0 0 0 0 new D7h genus #   142 with    84 species is 0,1,3:0,1,4:3,5,6
family= 0 0 3 0 0 0 0 new D7h genus #   143 with    84 species is 0,1,3:0,1,5:2,3,5
family= 0 0 3 0 0 0 0 new D7h genus #   144 with    84 species is 0,1,3:0,1,5:2,3,6
family= 0 0 3 0 0 0 0 new D7h genus #   145 with    84 species is 0,1,3:0,1,5:2,4,5
family= 0 0 3 0 0 0 0 new D7h genus #   146 with    42 species is 0,1,3:0,1,5:2,4,6
family= 0 0 3 0 0 0 0 new D7h genus #   147 with    84 species is 0,1,3:0,2,3:1,2,4
family= 0 0 3 0 0 0 0 new D7h genus #   148 with    42 species is 0,1,3:0,2,3:1,2,5
family= 0 0 3 0 0 0 0 new D7h genus #   149 with    84 species is 0,1,3:0,2,3:1,4,5
family= 0 0 3 0 0 0 0 new D7h genus #   150 with    84 species is 0,1,3:0,2,3:1,4,6
family= 0 0 3 0 0 0 0 new D7h genus #   151 with    84 species is 0,1,3:0,2,3:1,5,6
family= 0 0 3 0 0 0 0 new D7h genus #   152 with    84 species is 0,1,3:0,2,4:1,2,4
family= 0 0 3 0 0 0 0 new D7h genus #   153 with    84 species is 0,1,3:0,2,4:1,2,5
family= 0 0 3 0 0 0 0 new D7h genus #   154 with    84 species is 0,1,3:0,2,4:1,2,6
family= 0 0 3 0 0 0 0 new D7h genus #   155 with    42 species is 0,1,3:0,2,4:1,3,4
family= 0 0 3 0 0 0 0 new D7h genus #   156 with    84 species is 0,1,3:0,2,4:1,3,5
family= 0 0 3 0 0 0 0 new D7h genus #   157 with    84 species is 0,1,3:0,2,4:1,3,6
family= 0 0 3 0 0 0 0 new D7h genus #   158 with    84 species is 0,1,3:0,2,4:1,4,5
family= 0 0 3 0 0 0 0 new D7h genus #   159 with    84 species is 0,1,3:0,2,4:1,4,6
family= 0 0 3 0 0 0 0 new D7h genus #   160 with    84 species is 0,1,3:0,2,4:1,5,6
family= 0 0 3 0 0 0 0 new D7h genus #   161 with    84 species is 0,1,3:0,2,4:2,3,5
family= 0 0 3 0 0 0 0 new D7h genus #   162 with    84 species is 0,1,3:0,2,4:2,3,6
family= 0 0 3 0 0 0 0 new D7h genus #   163 with    84 species is 0,1,3:0,2,4:2,4,5
family= 0 0 3 0 0 0 0 new D7h genus #   164 with    84 species is 0,1,3:0,2,4:2,4,6
family= 0 0 3 0 0 0 0 new D7h genus #   165 with    84 species is 0,1,3:0,2,4:2,5,6
family= 0 0 3 0 0 0 0 new D7h genus #   166 with    84 species is 0,1,3:0,2,4:3,4,6
family= 0 0 3 0 0 0 0 new D7h genus #   167 with    84 species is 0,1,3:0,2,4:3,5,6
family= 0 0 3 0 0 0 0 new D7h genus #   168 with    84 species is 0,1,3:0,2,5:1,2,4
family= 0 0 3 0 0 0 0 new D7h genus #   169 with    84 species is 0,1,3:0,2,5:1,2,5
family= 0 0 3 0 0 0 0 new D7h genus #   170 with    84 species is 0,1,3:0,2,5:1,3,4
family= 0 0 3 0 0 0 0 new D7h genus #   171 with    84 species is 0,1,3:0,2,5:1,3,5
family= 0 0 3 0 0 0 0 new D7h genus #   172 with    84 species is 0,1,3:0,2,5:1,3,6
family= 0 0 3 0 0 0 0 new D7h genus #   173 with    84 species is 0,1,3:0,2,5:1,4,5
family= 0 0 3 0 0 0 0 new D7h genus #   174 with    84 species is 0,1,3:0,2,5:1,4,6
family= 0 0 3 0 0 0 0 new D7h genus #   175 with    84 species is 0,1,3:0,2,5:2,3,5
family= 0 0 3 0 0 0 0 new D7h genus #   176 with    84 species is 0,1,3:0,2,5:2,3,6
family= 0 0 3 0 0 0 0 new D7h genus #   177 with    84 species is 0,1,3:0,2,5:2,4,5
family= 0 0 3 0 0 0 0 new D7h genus #   178 with    84 species is 0,1,3:0,2,5:2,4,6
family= 0 0 3 0 0 0 0 new D7h genus #   179 with    84 species is 0,1,3:0,2,5:2,5,6
family= 0 0 3 0 0 0 0 new D7h genus #   180 with    84 species is 0,1,3:0,2,5:3,4,6
family= 0 0 3 0 0 0 0 new D7h genus #   181 with    84 species is 0,1,3:0,2,5:3,5,6
family= 0 0 3 0 0 0 0 new D7h genus #   182 with    84 species is 0,1,3:0,2,6:1,2,4
family= 0 0 3 0 0 0 0 new D7h genus #   183 with    84 species is 0,1,3:0,2,6:1,2,5
family= 0 0 3 0 0 0 0 new D7h genus #   184 with    84 species is 0,1,3:0,2,6:1,3,4
family= 0 0 3 0 0 0 0 new D7h genus #   185 with    84 species is 0,1,3:0,2,6:1,3,5
family= 0 0 3 0 0 0 0 new D7h genus #   186 with    84 species is 0,1,3:0,2,6:1,4,5
family= 0 0 3 0 0 0 0 new D7h genus #   187 with    84 species is 0,1,3:0,2,6:2,3,5
family= 0 0 3 0 0 0 0 new D7h genus #   188 with    84 species is 0,1,3:0,2,6:2,3,6
family= 0 0 3 0 0 0 0 new D7h genus #   189 with    84 species is 0,1,3:0,2,6:2,4,5
family= 0 0 3 0 0 0 0 new D7h genus #   190 with    84 species is 0,1,3:0,2,6:2,4,6
family= 0 0 3 0 0 0 0 new D7h genus #   191 with    84 species is 0,1,3:0,2,6:2,5,6
family= 0 0 3 0 0 0 0 new D7h genus #   192 with    84 species is 0,1,3:0,2,6:3,4,6
family= 0 0 3 0 0 0 0 new D7h genus #   193 with    84 species is 0,1,3:0,2,6:3,5,6
family= 0 0 3 0 0 0 0 new D7h genus #   194 with    84 species is 0,1,3:0,3,4:1,2,5
family= 0 0 3 0 0 0 0 new D7h genus #   195 with    84 species is 0,1,3:0,3,4:1,2,6
family= 0 0 3 0 0 0 0 new D7h genus #   196 with    84 species is 0,1,3:0,3,4:1,4,5
family= 0 0 3 0 0 0 0 new D7h genus #   197 with    84 species is 0,1,3:0,3,4:1,4,6
family= 0 0 3 0 0 0 0 new D7h genus #   198 with    84 species is 0,1,3:0,3,4:1,5,6
family= 0 0 3 0 0 0 0 new D7h genus #   199 with    84 species is 0,1,3:0,3,4:2,4,5
family= 0 0 3 0 0 0 0 new D7h genus #   200 with    84 species is 0,1,3:0,3,4:2,4,6
family= 0 0 3 0 0 0 0 new D7h genus #   201 with    84 species is 0,1,3:0,3,4:2,5,6
family= 0 0 3 0 0 0 0 new D7h genus #   202 with    84 species is 0,1,3:0,3,5:1,2,5
family= 0 0 3 0 0 0 0 new D7h genus #   203 with    84 species is 0,1,3:0,3,5:1,2,6
family= 0 0 3 0 0 0 0 new D7h genus #   204 with    84 species is 0,1,3:0,3,5:1,4,5
family= 0 0 3 0 0 0 0 new D7h genus #   205 with    84 species is 0,1,3:0,3,5:1,4,6
family= 0 0 3 0 0 0 0 new D7h genus #   206 with    84 species is 0,1,3:0,3,5:2,4,6
family= 0 0 3 0 0 0 0 new D7h genus #   207 with    84 species is 0,1,3:0,3,5:2,5,6
family= 0 0 3 0 0 0 0 new D7h genus #   208 with    84 species is 0,1,3:0,3,6:1,2,5
family= 0 0 3 0 0 0 0 new D7h genus #   209 with    84 species is 0,1,3:0,3,6:1,2,6
family= 0 0 3 0 0 0 0 new D7h genus #   210 with    84 species is 0,1,3:0,3,6:1,4,5
family= 0 0 3 0 0 0 0 new D7h genus #   211 with    84 species is 0,1,3:0,3,6:1,4,6
family= 0 0 3 0 0 0 0 new D7h genus #   212 with    84 species is 0,1,3:0,3,6:1,5,6
family= 0 0 3 0 0 0 0 new D7h genus #   213 with    84 species is 0,1,3:0,3,6:2,4,5
family= 0 0 3 0 0 0 0 new D7h genus #   214 with    84 species is 0,1,3:0,3,6:2,4,6
family= 0 0 3 0 0 0 0 new D7h genus #   215 with    84 species is 0,1,3:0,3,6:2,5,6
family= 0 0 3 0 0 0 0 new D7h genus #   216 with    84 species is 0,1,3:0,4,5:1,2,5
family= 0 0 3 0 0 0 0 new D7h genus #   217 with    84 species is 0,1,3:0,4,5:1,2,6
family= 0 0 3 0 0 0 0 new D7h genus #   218 with    84 species is 0,1,3:0,4,5:1,3,4
family= 0 0 3 0 0 0 0 new D7h genus #   219 with    84 species is 0,1,3:0,4,5:1,3,5
family= 0 0 3 0 0 0 0 new D7h genus #   220 with    84 species is 0,1,3:0,4,5:1,3,6
family= 0 0 3 0 0 0 0 new D7h genus #   221 with    84 species is 0,1,3:0,4,5:2,3,5
family= 0 0 3 0 0 0 0 new D7h genus #   222 with    84 species is 0,1,3:0,4,5:2,3,6
family= 0 0 3 0 0 0 0 new D7h genus #   223 with    84 species is 0,1,3:0,4,5:2,5,6
family= 0 0 3 0 0 0 0 new D7h genus #   224 with    84 species is 0,1,3:0,4,5:3,5,6
family= 0 0 3 0 0 0 0 new D7h genus #   225 with    84 species is 0,1,3:0,4,6:1,2,5
family= 0 0 3 0 0 0 0 new D7h genus #   226 with    84 species is 0,1,3:0,4,6:1,2,6
family= 0 0 3 0 0 0 0 new D7h genus #   227 with    84 species is 0,1,3:0,4,6:1,3,5
family= 0 0 3 0 0 0 0 new D7h genus #   228 with    84 species is 0,1,3:0,4,6:1,3,6
family= 0 0 3 0 0 0 0 new D7h genus #   229 with    84 species is 0,1,3:0,4,6:1,4,5
family= 0 0 3 0 0 0 0 new D7h genus #   230 with    84 species is 0,1,3:0,4,6:2,3,5
family= 0 0 3 0 0 0 0 new D7h genus #   231 with    84 species is 0,1,3:1,2,5:2,3,6
family= 0 0 3 0 0 0 0 new D7h genus #   232 with    84 species is 0,1,3:1,2,5:2,4,6
family= 0 0 3 0 0 0 0 new D7h genus #   233 with    84 species is 0,1,3:1,2,5:2,5,6
family= 0 0 3 0 0 0 0 new D7h genus #   234 with    84 species is 0,1,3:1,2,5:3,5,6
family= 0 0 3 0 0 0 0 new D7h genus #   235 with    42 species is 0,1,3:1,3,4:2,5,6
family= 0 0 3 0 0 0 0 new D7h genus #   236 with    84 species is 0,1,3:1,3,5:2,4,6
family= 0 0 3 0 0 0 0 new D7h genus #   237 with    84 species is 0,1,3:1,3,5:2,5,6
family= 0 0 3 0 0 0 0 new D7h genus #   238 with    84 species is 0,1,3:1,3,6:2,4,5
family= 0 0 3 0 0 0 0 new D7h genus #   239 with    84 species is 0,1,3:1,3,6:2,4,6
family= 0 0 3 0 0 0 0 new D7h genus #   240 with    84 species is 0,1,3:1,3,6:2,5,6
family= 0 0 3 0 0 0 0 new D7h genus #   241 with    84 species is 0,1,3:1,4,5:2,3,5
family= 0 0 3 0 0 0 0 new D7h genus #   242 with    84 species is 0,1,3:1,4,5:2,3,6
family= 0 0 3 0 0 0 0 new D7h genus #   243 with    84 species is 0,1,3:1,4,5:2,4,6
family= 0 0 3 0 0 0 0 new D7h genus #   244 with    84 species is 0,1,3:1,4,5:2,5,6
family= 0 0 3 0 0 0 0 new D7h genus #   245 with    84 species is 0,1,3:1,4,6:2,3,5
family= 0 0 3 0 0 0 0 new D7h genus #   246 with    84 species is 0,1,3:1,4,6:2,3,6
family= 0 0 3 0 0 0 0 new D7h genus #   247 with    42 species is 0,1,3:1,4,6:2,4,5
family= 0 0 3 0 0 0 0 new D7h genus #   248 with    84 species is 0,1,3:1,4,6:2,4,6
family= 0 0 3 0 0 0 0 new D7h genus #   249 with    84 species is 0,1,3:1,4,6:2,5,6
family= 0 0 3 0 0 0 0 new D7h genus #   250 with    42 species is 0,1,3:2,3,6:2,4,5
family= 0 0 3 0 0 0 0 new D7h genus #   251 with    84 species is 0,1,3:2,3,6:2,4,6
family= 0 0 3 0 0 0 0 new D7h genus #   252 with    84 species is 0,1,3:2,3,6:2,5,6
family= 0 0 3 0 0 0 0 new D7h genus #   253 with    42 species is 0,1,3:2,4,6:2,4,6
family= 0 0 3 0 0 0 0 new D7h genus #   254 with    84 species is 0,1,3:2,4,6:2,5,6
family= 0 0 3 0 0 0 0 new D7h genus #   255 with    42 species is 0,1,3:2,5,6:2,5,6
family= 0 0 3 0 0 0 0 new D7h genus #   256 with    42 species is 0,1,4:0,1,4:2,3,6
family= 0 0 3 0 0 0 0 new D7h genus #   257 with    84 species is 0,1,4:0,2,4:1,2,5
family= 0 0 3 0 0 0 0 new D7h genus #   258 with    84 species is 0,1,4:0,2,4:1,3,5
family= 0 0 3 0 0 0 0 new D7h genus #   259 with    84 species is 0,1,4:0,2,4:1,3,6
family= 0 0 3 0 0 0 0 new D7h genus #   260 with    84 species is 0,1,4:0,2,4:2,3,6
family= 0 0 3 0 0 0 0 new D7h genus #   261 with    84 species is 0,1,4:0,2,4:2,5,6
family= 0 0 3 0 0 0 0 new D7h genus #   262 with    84 species is 0,1,4:0,2,5:1,3,5
family= 0 0 3 0 0 0 0 new D7h genus #   263 with    42 species is 0,1,4:0,2,5:1,3,6
family= 0 0 3 0 0 0 0 new D7h genus #   264 with    84 species is 0,1,4:0,2,5:1,4,5
family= 0 0 3 0 0 0 0 new D7h genus #   265 with    84 species is 0,1,4:0,2,5:2,3,6
family= 0 0 3 0 0 0 0 new D7h genus #   266 with    84 species is 0,1,4:0,2,5:2,4,6
family= 0 0 3 0 0 0 0 new D7h genus #   267 with    84 species is 0,1,4:0,3,4:1,2,5
family= 0 0 3 0 0 0 0 new D7h genus #   268 with    42 species is 0,1,4:0,3,4:2,5,6
family= 0 0 3 0 0 0 0 new D7h genus #   269 with    84 species is 0,1,4:0,3,5:1,2,5
family= 0 0 3 0 0 0 0 new D7h genus #   270 with    42 species is 0,1,4:0,3,5:1,3,5
family= 0 0 3 0 0 0 0 new D7h genus #   271 with    42 species is 0,1,4:0,3,5:2,3,6
family= 0 0 3 0 0 0 0 new D7h genus #   272 with    84 species is 0,1,4:0,3,5:2,4,6
family= 0 0 3 0 0 0 0 new D7h genus #   273 with    42 species is 0,1,4:0,3,6:1,2,5
family= 0 0 3 0 0 0 0 new D7h genus #   274 with    42 species is 0,2,4:0,2,4:1,3,5
family= 0 0 3 0 0 0 0 new D7h genus #   275 with    84 species is 0,2,4:0,2,5:1,3,5
family= 0 0 3 0 0 0 0 new D7h genus #   276 with    42 species is 0,2,4:0,2,5:1,3,6
family= 0 0 3 0 0 0 0 new D7h genus #   277 with    42 species is 0,2,4:0,3,5:1,3,6
Nber of genera for this family=  277
 
family= 2 0 0 1 0 0 0
 
family= 2 0 0 1 0 0 0 new D7h genus #     1 with    42 species is 0:0:\0,1,2
family= 2 0 0 1 0 0 0 new D7h genus #     2 with    42 species is 0:0:\0,1,3
family= 2 0 0 1 0 0 0 new D7h genus #     3 with    42 species is 0:0:\0,1,4
family= 2 0 0 1 0 0 0 new D7h genus #     4 with    42 species is 0:0:\0,1,5
family= 2 0 0 1 0 0 0 new D7h genus #     5 with    21 species is 0:0:\0,1,6
family= 2 0 0 1 0 0 0 new D7h genus #     6 with    42 species is 0:0:\0,2,3
family= 2 0 0 1 0 0 0 new D7h genus #     7 with    42 species is 0:0:\0,2,4
family= 2 0 0 1 0 0 0 new D7h genus #     8 with    21 species is 0:0:\0,2,5
family= 2 0 0 1 0 0 0 new D7h genus #     9 with    21 species is 0:0:\0,3,4
family= 2 0 0 1 0 0 0 new D7h genus #    10 with    84 species is 0:1:\0,1,2
family= 2 0 0 1 0 0 0 new D7h genus #    11 with    84 species is 0:1:\0,1,3
family= 2 0 0 1 0 0 0 new D7h genus #    12 with    42 species is 0:1:\0,1,4
family= 2 0 0 1 0 0 0 new D7h genus #    13 with    84 species is 0:1:\0,2,3
family= 2 0 0 1 0 0 0 new D7h genus #    14 with    84 species is 0:1:\0,2,4
family= 2 0 0 1 0 0 0 new D7h genus #    15 with    84 species is 0:1:\0,2,5
family= 2 0 0 1 0 0 0 new D7h genus #    16 with    84 species is 0:1:\0,2,6
family= 2 0 0 1 0 0 0 new D7h genus #    17 with    84 species is 0:1:\0,3,4
family= 2 0 0 1 0 0 0 new D7h genus #    18 with    84 species is 0:1:\0,3,5
family= 2 0 0 1 0 0 0 new D7h genus #    19 with    84 species is 0:1:\0,3,6
family= 2 0 0 1 0 0 0 new D7h genus #    20 with    84 species is 0:1:\0,4,5
family= 2 0 0 1 0 0 0 new D7h genus #    21 with    84 species is 0:1:\0,4,6
family= 2 0 0 1 0 0 0 new D7h genus #    22 with    84 species is 0:1:\0,5,6
family= 2 0 0 1 0 0 0 new D7h genus #    23 with    84 species is 0:1:\2,3,4
family= 2 0 0 1 0 0 0 new D7h genus #    24 with    84 species is 0:1:\2,3,5
family= 2 0 0 1 0 0 0 new D7h genus #    25 with    84 species is 0:1:\2,3,6
family= 2 0 0 1 0 0 0 new D7h genus #    26 with    84 species is 0:1:\2,4,5
family= 2 0 0 1 0 0 0 new D7h genus #    27 with    42 species is 0:1:\2,4,6
family= 2 0 0 1 0 0 0 new D7h genus #    28 with    42 species is 0:1:\3,4,5
family= 2 0 0 1 0 0 0 new D7h genus #    29 with    42 species is 0:2:\0,1,2
family= 2 0 0 1 0 0 0 new D7h genus #    30 with    84 species is 0:2:\0,1,3
family= 2 0 0 1 0 0 0 new D7h genus #    31 with    84 species is 0:2:\0,1,4
family= 2 0 0 1 0 0 0 new D7h genus #    32 with    84 species is 0:2:\0,1,5
family= 2 0 0 1 0 0 0 new D7h genus #    33 with    84 species is 0:2:\0,1,6
family= 2 0 0 1 0 0 0 new D7h genus #    34 with    84 species is 0:2:\0,2,3
family= 2 0 0 1 0 0 0 new D7h genus #    35 with    84 species is 0:2:\0,2,4
family= 2 0 0 1 0 0 0 new D7h genus #    36 with    84 species is 0:2:\0,3,4
family= 2 0 0 1 0 0 0 new D7h genus #    37 with    84 species is 0:2:\0,3,5
family= 2 0 0 1 0 0 0 new D7h genus #    38 with    84 species is 0:2:\0,3,6
family= 2 0 0 1 0 0 0 new D7h genus #    39 with    84 species is 0:2:\0,4,5
family= 2 0 0 1 0 0 0 new D7h genus #    40 with    84 species is 0:2:\0,4,6
family= 2 0 0 1 0 0 0 new D7h genus #    41 with    84 species is 0:2:\0,5,6
family= 2 0 0 1 0 0 0 new D7h genus #    42 with    84 species is 0:2:\1,3,4
family= 2 0 0 1 0 0 0 new D7h genus #    43 with    84 species is 0:2:\1,3,5
family= 2 0 0 1 0 0 0 new D7h genus #    44 with    42 species is 0:2:\1,3,6
family= 2 0 0 1 0 0 0 new D7h genus #    45 with    42 species is 0:2:\1,4,5
family= 2 0 0 1 0 0 0 new D7h genus #    46 with    84 species is 0:2:\3,4,5
family= 2 0 0 1 0 0 0 new D7h genus #    47 with    84 species is 0:2:\3,4,6
family= 2 0 0 1 0 0 0 new D7h genus #    48 with    84 species is 0:3:\0,1,2
family= 2 0 0 1 0 0 0 new D7h genus #    49 with    84 species is 0:3:\0,1,3
family= 2 0 0 1 0 0 0 new D7h genus #    50 with    84 species is 0:3:\0,1,4
family= 2 0 0 1 0 0 0 new D7h genus #    51 with    84 species is 0:3:\0,1,5
family= 2 0 0 1 0 0 0 new D7h genus #    52 with    84 species is 0:3:\0,1,6
family= 2 0 0 1 0 0 0 new D7h genus #    53 with    84 species is 0:3:\0,2,4
family= 2 0 0 1 0 0 0 new D7h genus #    54 with    84 species is 0:3:\0,2,5
family= 2 0 0 1 0 0 0 new D7h genus #    55 with    84 species is 0:3:\0,2,6
family= 2 0 0 1 0 0 0 new D7h genus #    56 with    84 species is 0:3:\0,3,4
family= 2 0 0 1 0 0 0 new D7h genus #    57 with    42 species is 0:3:\0,3,5
family= 2 0 0 1 0 0 0 new D7h genus #    58 with    84 species is 0:3:\0,4,5
family= 2 0 0 1 0 0 0 new D7h genus #    59 with    84 species is 0:3:\0,4,6
family= 2 0 0 1 0 0 0 new D7h genus #    60 with    84 species is 0:3:\0,5,6
family= 2 0 0 1 0 0 0 new D7h genus #    61 with    84 species is 0:3:\1,2,4
family= 2 0 0 1 0 0 0 new D7h genus #    62 with    42 species is 0:3:\1,2,5
family= 2 0 0 1 0 0 0 new D7h genus #    63 with    84 species is 0:3:\1,4,5
family= 2 0 0 1 0 0 0 new D7h genus #    64 with    84 species is 0:3:\1,4,6
family= 2 0 0 1 0 0 0 new D7h genus #    65 with    84 species is 0:3:\1,5,6
family= 2 0 0 1 0 0 0 new D7h genus #    66 with    42 species is 0:3:\4,5,6
Nber of genera for this family=   66
 
family= 1 1 0 1 0 0 0
 
family= 1 1 0 1 0 0 0 new D7h genus #     1 with    84 species is 0:0,1:\0,1,2
family= 1 1 0 1 0 0 0 new D7h genus #     2 with    84 species is 0:0,1:\0,1,3
family= 1 1 0 1 0 0 0 new D7h genus #     3 with    84 species is 0:0,1:\0,1,4
family= 1 1 0 1 0 0 0 new D7h genus #     4 with    84 species is 0:0,1:\0,1,5
family= 1 1 0 1 0 0 0 new D7h genus #     5 with    84 species is 0:0,1:\0,1,6
family= 1 1 0 1 0 0 0 new D7h genus #     6 with    84 species is 0:0,1:\0,2,3
family= 1 1 0 1 0 0 0 new D7h genus #     7 with    84 species is 0:0,1:\0,2,4
family= 1 1 0 1 0 0 0 new D7h genus #     8 with    84 species is 0:0,1:\0,2,5
family= 1 1 0 1 0 0 0 new D7h genus #     9 with    84 species is 0:0,1:\0,2,6
family= 1 1 0 1 0 0 0 new D7h genus #    10 with    84 species is 0:0,1:\0,3,4
family= 1 1 0 1 0 0 0 new D7h genus #    11 with    84 species is 0:0,1:\0,3,5
family= 1 1 0 1 0 0 0 new D7h genus #    12 with    84 species is 0:0,1:\0,3,6
family= 1 1 0 1 0 0 0 new D7h genus #    13 with    84 species is 0:0,1:\0,4,5
family= 1 1 0 1 0 0 0 new D7h genus #    14 with    84 species is 0:0,1:\0,4,6
family= 1 1 0 1 0 0 0 new D7h genus #    15 with    84 species is 0:0,1:\0,5,6
family= 1 1 0 1 0 0 0 new D7h genus #    16 with    84 species is 0:0,2:\0,1,2
family= 1 1 0 1 0 0 0 new D7h genus #    17 with    84 species is 0:0,2:\0,1,3
family= 1 1 0 1 0 0 0 new D7h genus #    18 with    84 species is 0:0,2:\0,1,4
family= 1 1 0 1 0 0 0 new D7h genus #    19 with    84 species is 0:0,2:\0,1,5
family= 1 1 0 1 0 0 0 new D7h genus #    20 with    84 species is 0:0,2:\0,1,6
family= 1 1 0 1 0 0 0 new D7h genus #    21 with    84 species is 0:0,2:\0,2,3
family= 1 1 0 1 0 0 0 new D7h genus #    22 with    84 species is 0:0,2:\0,2,4
family= 1 1 0 1 0 0 0 new D7h genus #    23 with    84 species is 0:0,2:\0,2,5
family= 1 1 0 1 0 0 0 new D7h genus #    24 with    84 species is 0:0,2:\0,2,6
family= 1 1 0 1 0 0 0 new D7h genus #    25 with    84 species is 0:0,2:\0,3,4
family= 1 1 0 1 0 0 0 new D7h genus #    26 with    84 species is 0:0,2:\0,3,5
family= 1 1 0 1 0 0 0 new D7h genus #    27 with    84 species is 0:0,2:\0,3,6
family= 1 1 0 1 0 0 0 new D7h genus #    28 with    84 species is 0:0,2:\0,4,5
family= 1 1 0 1 0 0 0 new D7h genus #    29 with    84 species is 0:0,2:\0,4,6
family= 1 1 0 1 0 0 0 new D7h genus #    30 with    84 species is 0:0,2:\0,5,6
family= 1 1 0 1 0 0 0 new D7h genus #    31 with    84 species is 0:0,3:\0,1,2
family= 1 1 0 1 0 0 0 new D7h genus #    32 with    84 species is 0:0,3:\0,1,3
family= 1 1 0 1 0 0 0 new D7h genus #    33 with    84 species is 0:0,3:\0,1,4
family= 1 1 0 1 0 0 0 new D7h genus #    34 with    84 species is 0:0,3:\0,1,5
family= 1 1 0 1 0 0 0 new D7h genus #    35 with    84 species is 0:0,3:\0,1,6
family= 1 1 0 1 0 0 0 new D7h genus #    36 with    84 species is 0:0,3:\0,2,3
family= 1 1 0 1 0 0 0 new D7h genus #    37 with    84 species is 0:0,3:\0,2,4
family= 1 1 0 1 0 0 0 new D7h genus #    38 with    84 species is 0:0,3:\0,2,5
family= 1 1 0 1 0 0 0 new D7h genus #    39 with    84 species is 0:0,3:\0,2,6
family= 1 1 0 1 0 0 0 new D7h genus #    40 with    84 species is 0:0,3:\0,3,4
family= 1 1 0 1 0 0 0 new D7h genus #    41 with    84 species is 0:0,3:\0,3,5
family= 1 1 0 1 0 0 0 new D7h genus #    42 with    84 species is 0:0,3:\0,3,6
family= 1 1 0 1 0 0 0 new D7h genus #    43 with    84 species is 0:0,3:\0,4,5
family= 1 1 0 1 0 0 0 new D7h genus #    44 with    84 species is 0:0,3:\0,4,6
family= 1 1 0 1 0 0 0 new D7h genus #    45 with    84 species is 0:0,3:\0,5,6
family= 1 1 0 1 0 0 0 new D7h genus #    46 with    84 species is 0:1,2:\0,1,2
family= 1 1 0 1 0 0 0 new D7h genus #    47 with    84 species is 0:1,2:\0,1,3
family= 1 1 0 1 0 0 0 new D7h genus #    48 with    84 species is 0:1,2:\0,1,4
family= 1 1 0 1 0 0 0 new D7h genus #    49 with    84 species is 0:1,2:\0,1,5
family= 1 1 0 1 0 0 0 new D7h genus #    50 with    84 species is 0:1,2:\0,1,6
family= 1 1 0 1 0 0 0 new D7h genus #    51 with    84 species is 0:1,2:\0,2,3
family= 1 1 0 1 0 0 0 new D7h genus #    52 with    84 species is 0:1,2:\0,2,4
family= 1 1 0 1 0 0 0 new D7h genus #    53 with    84 species is 0:1,2:\0,2,5
family= 1 1 0 1 0 0 0 new D7h genus #    54 with    84 species is 0:1,2:\0,2,6
family= 1 1 0 1 0 0 0 new D7h genus #    55 with    84 species is 0:1,2:\0,3,4
family= 1 1 0 1 0 0 0 new D7h genus #    56 with    84 species is 0:1,2:\0,3,5
family= 1 1 0 1 0 0 0 new D7h genus #    57 with    84 species is 0:1,2:\0,3,6
family= 1 1 0 1 0 0 0 new D7h genus #    58 with    84 species is 0:1,2:\0,4,5
family= 1 1 0 1 0 0 0 new D7h genus #    59 with    84 species is 0:1,2:\0,4,6
family= 1 1 0 1 0 0 0 new D7h genus #    60 with    84 species is 0:1,2:\0,5,6
family= 1 1 0 1 0 0 0 new D7h genus #    61 with    84 species is 0:1,2:\1,2,3
family= 1 1 0 1 0 0 0 new D7h genus #    62 with    84 species is 0:1,2:\1,2,4
family= 1 1 0 1 0 0 0 new D7h genus #    63 with    84 species is 0:1,2:\1,2,5
family= 1 1 0 1 0 0 0 new D7h genus #    64 with    84 species is 0:1,2:\1,2,6
family= 1 1 0 1 0 0 0 new D7h genus #    65 with    84 species is 0:1,2:\1,3,4
family= 1 1 0 1 0 0 0 new D7h genus #    66 with    84 species is 0:1,2:\1,3,5
family= 1 1 0 1 0 0 0 new D7h genus #    67 with    84 species is 0:1,2:\1,3,6
family= 1 1 0 1 0 0 0 new D7h genus #    68 with    84 species is 0:1,2:\1,4,5
family= 1 1 0 1 0 0 0 new D7h genus #    69 with    84 species is 0:1,2:\1,4,6
family= 1 1 0 1 0 0 0 new D7h genus #    70 with    84 species is 0:1,2:\1,5,6
family= 1 1 0 1 0 0 0 new D7h genus #    71 with    84 species is 0:1,2:\2,3,4
family= 1 1 0 1 0 0 0 new D7h genus #    72 with    84 species is 0:1,2:\2,3,5
family= 1 1 0 1 0 0 0 new D7h genus #    73 with    84 species is 0:1,2:\2,3,6
family= 1 1 0 1 0 0 0 new D7h genus #    74 with    84 species is 0:1,2:\2,4,5
family= 1 1 0 1 0 0 0 new D7h genus #    75 with    84 species is 0:1,2:\2,4,6
family= 1 1 0 1 0 0 0 new D7h genus #    76 with    84 species is 0:1,2:\2,5,6
family= 1 1 0 1 0 0 0 new D7h genus #    77 with    84 species is 0:1,2:\3,4,5
family= 1 1 0 1 0 0 0 new D7h genus #    78 with    84 species is 0:1,2:\3,4,6
family= 1 1 0 1 0 0 0 new D7h genus #    79 with    84 species is 0:1,2:\3,5,6
family= 1 1 0 1 0 0 0 new D7h genus #    80 with    84 species is 0:1,2:\4,5,6
family= 1 1 0 1 0 0 0 new D7h genus #    81 with    84 species is 0:1,3:\0,1,2
family= 1 1 0 1 0 0 0 new D7h genus #    82 with    84 species is 0:1,3:\0,1,3
family= 1 1 0 1 0 0 0 new D7h genus #    83 with    84 species is 0:1,3:\0,1,4
family= 1 1 0 1 0 0 0 new D7h genus #    84 with    84 species is 0:1,3:\0,1,5
family= 1 1 0 1 0 0 0 new D7h genus #    85 with    84 species is 0:1,3:\0,1,6
family= 1 1 0 1 0 0 0 new D7h genus #    86 with    84 species is 0:1,3:\0,2,3
family= 1 1 0 1 0 0 0 new D7h genus #    87 with    84 species is 0:1,3:\0,2,4
family= 1 1 0 1 0 0 0 new D7h genus #    88 with    84 species is 0:1,3:\0,2,5
family= 1 1 0 1 0 0 0 new D7h genus #    89 with    84 species is 0:1,3:\0,2,6
family= 1 1 0 1 0 0 0 new D7h genus #    90 with    84 species is 0:1,3:\0,3,4
family= 1 1 0 1 0 0 0 new D7h genus #    91 with    84 species is 0:1,3:\0,3,5
family= 1 1 0 1 0 0 0 new D7h genus #    92 with    84 species is 0:1,3:\0,3,6
family= 1 1 0 1 0 0 0 new D7h genus #    93 with    84 species is 0:1,3:\0,4,5
family= 1 1 0 1 0 0 0 new D7h genus #    94 with    84 species is 0:1,3:\0,4,6
family= 1 1 0 1 0 0 0 new D7h genus #    95 with    84 species is 0:1,3:\0,5,6
family= 1 1 0 1 0 0 0 new D7h genus #    96 with    84 species is 0:1,3:\1,2,3
family= 1 1 0 1 0 0 0 new D7h genus #    97 with    84 species is 0:1,3:\1,2,4
family= 1 1 0 1 0 0 0 new D7h genus #    98 with    84 species is 0:1,3:\1,2,5
family= 1 1 0 1 0 0 0 new D7h genus #    99 with    84 species is 0:1,3:\1,2,6
family= 1 1 0 1 0 0 0 new D7h genus #   100 with    84 species is 0:1,3:\1,3,4
family= 1 1 0 1 0 0 0 new D7h genus #   101 with    84 species is 0:1,3:\1,3,5
family= 1 1 0 1 0 0 0 new D7h genus #   102 with    84 species is 0:1,3:\1,3,6
family= 1 1 0 1 0 0 0 new D7h genus #   103 with    84 species is 0:1,3:\1,4,5
family= 1 1 0 1 0 0 0 new D7h genus #   104 with    84 species is 0:1,3:\1,4,6
family= 1 1 0 1 0 0 0 new D7h genus #   105 with    84 species is 0:1,3:\1,5,6
family= 1 1 0 1 0 0 0 new D7h genus #   106 with    84 species is 0:1,3:\2,3,4
family= 1 1 0 1 0 0 0 new D7h genus #   107 with    84 species is 0:1,3:\2,3,5
family= 1 1 0 1 0 0 0 new D7h genus #   108 with    84 species is 0:1,3:\2,3,6
family= 1 1 0 1 0 0 0 new D7h genus #   109 with    84 species is 0:1,3:\2,4,5
family= 1 1 0 1 0 0 0 new D7h genus #   110 with    84 species is 0:1,3:\2,4,6
family= 1 1 0 1 0 0 0 new D7h genus #   111 with    84 species is 0:1,3:\2,5,6
family= 1 1 0 1 0 0 0 new D7h genus #   112 with    84 species is 0:1,3:\3,4,5
family= 1 1 0 1 0 0 0 new D7h genus #   113 with    84 species is 0:1,3:\3,4,6
family= 1 1 0 1 0 0 0 new D7h genus #   114 with    84 species is 0:1,3:\3,5,6
family= 1 1 0 1 0 0 0 new D7h genus #   115 with    84 species is 0:1,3:\4,5,6
family= 1 1 0 1 0 0 0 new D7h genus #   116 with    84 species is 0:1,4:\0,1,2
family= 1 1 0 1 0 0 0 new D7h genus #   117 with    84 species is 0:1,4:\0,1,3
family= 1 1 0 1 0 0 0 new D7h genus #   118 with    84 species is 0:1,4:\0,1,4
family= 1 1 0 1 0 0 0 new D7h genus #   119 with    84 species is 0:1,4:\0,1,5
family= 1 1 0 1 0 0 0 new D7h genus #   120 with    84 species is 0:1,4:\0,1,6
family= 1 1 0 1 0 0 0 new D7h genus #   121 with    84 species is 0:1,4:\0,2,3
family= 1 1 0 1 0 0 0 new D7h genus #   122 with    84 species is 0:1,4:\0,2,4
family= 1 1 0 1 0 0 0 new D7h genus #   123 with    84 species is 0:1,4:\0,2,5
family= 1 1 0 1 0 0 0 new D7h genus #   124 with    84 species is 0:1,4:\0,2,6
family= 1 1 0 1 0 0 0 new D7h genus #   125 with    84 species is 0:1,4:\0,3,4
family= 1 1 0 1 0 0 0 new D7h genus #   126 with    84 species is 0:1,4:\0,3,5
family= 1 1 0 1 0 0 0 new D7h genus #   127 with    84 species is 0:1,4:\0,3,6
family= 1 1 0 1 0 0 0 new D7h genus #   128 with    84 species is 0:1,4:\0,4,5
family= 1 1 0 1 0 0 0 new D7h genus #   129 with    84 species is 0:1,4:\0,4,6
family= 1 1 0 1 0 0 0 new D7h genus #   130 with    84 species is 0:1,4:\0,5,6
family= 1 1 0 1 0 0 0 new D7h genus #   131 with    84 species is 0:1,4:\1,2,3
family= 1 1 0 1 0 0 0 new D7h genus #   132 with    84 species is 0:1,4:\1,2,4
family= 1 1 0 1 0 0 0 new D7h genus #   133 with    84 species is 0:1,4:\1,2,5
family= 1 1 0 1 0 0 0 new D7h genus #   134 with    84 species is 0:1,4:\1,2,6
family= 1 1 0 1 0 0 0 new D7h genus #   135 with    84 species is 0:1,4:\1,3,4
family= 1 1 0 1 0 0 0 new D7h genus #   136 with    84 species is 0:1,4:\1,3,5
family= 1 1 0 1 0 0 0 new D7h genus #   137 with    84 species is 0:1,4:\1,3,6
family= 1 1 0 1 0 0 0 new D7h genus #   138 with    84 species is 0:1,4:\1,4,5
family= 1 1 0 1 0 0 0 new D7h genus #   139 with    84 species is 0:1,4:\1,4,6
family= 1 1 0 1 0 0 0 new D7h genus #   140 with    84 species is 0:1,4:\1,5,6
family= 1 1 0 1 0 0 0 new D7h genus #   141 with    84 species is 0:1,4:\2,3,4
family= 1 1 0 1 0 0 0 new D7h genus #   142 with    84 species is 0:1,4:\2,3,5
family= 1 1 0 1 0 0 0 new D7h genus #   143 with    84 species is 0:1,4:\2,3,6
family= 1 1 0 1 0 0 0 new D7h genus #   144 with    84 species is 0:1,4:\2,4,5
family= 1 1 0 1 0 0 0 new D7h genus #   145 with    84 species is 0:1,4:\2,4,6
family= 1 1 0 1 0 0 0 new D7h genus #   146 with    84 species is 0:1,4:\2,5,6
family= 1 1 0 1 0 0 0 new D7h genus #   147 with    84 species is 0:1,4:\3,4,5
family= 1 1 0 1 0 0 0 new D7h genus #   148 with    84 species is 0:1,4:\3,4,6
family= 1 1 0 1 0 0 0 new D7h genus #   149 with    84 species is 0:1,4:\3,5,6
family= 1 1 0 1 0 0 0 new D7h genus #   150 with    84 species is 0:1,4:\4,5,6
family= 1 1 0 1 0 0 0 new D7h genus #   151 with    84 species is 0:1,5:\0,1,2
family= 1 1 0 1 0 0 0 new D7h genus #   152 with    84 species is 0:1,5:\0,1,3
family= 1 1 0 1 0 0 0 new D7h genus #   153 with    84 species is 0:1,5:\0,1,4
family= 1 1 0 1 0 0 0 new D7h genus #   154 with    84 species is 0:1,5:\0,1,5
family= 1 1 0 1 0 0 0 new D7h genus #   155 with    84 species is 0:1,5:\0,1,6
family= 1 1 0 1 0 0 0 new D7h genus #   156 with    84 species is 0:1,5:\0,2,3
family= 1 1 0 1 0 0 0 new D7h genus #   157 with    84 species is 0:1,5:\0,2,4
family= 1 1 0 1 0 0 0 new D7h genus #   158 with    84 species is 0:1,5:\0,2,5
family= 1 1 0 1 0 0 0 new D7h genus #   159 with    84 species is 0:1,5:\0,2,6
family= 1 1 0 1 0 0 0 new D7h genus #   160 with    84 species is 0:1,5:\0,3,4
family= 1 1 0 1 0 0 0 new D7h genus #   161 with    84 species is 0:1,5:\0,3,5
family= 1 1 0 1 0 0 0 new D7h genus #   162 with    84 species is 0:1,5:\0,3,6
family= 1 1 0 1 0 0 0 new D7h genus #   163 with    84 species is 0:1,5:\0,4,5
family= 1 1 0 1 0 0 0 new D7h genus #   164 with    84 species is 0:1,5:\0,4,6
family= 1 1 0 1 0 0 0 new D7h genus #   165 with    84 species is 0:1,5:\0,5,6
family= 1 1 0 1 0 0 0 new D7h genus #   166 with    84 species is 0:1,5:\1,2,3
family= 1 1 0 1 0 0 0 new D7h genus #   167 with    84 species is 0:1,5:\1,2,4
family= 1 1 0 1 0 0 0 new D7h genus #   168 with    84 species is 0:1,5:\1,2,5
family= 1 1 0 1 0 0 0 new D7h genus #   169 with    84 species is 0:1,5:\1,2,6
family= 1 1 0 1 0 0 0 new D7h genus #   170 with    84 species is 0:1,5:\1,3,4
family= 1 1 0 1 0 0 0 new D7h genus #   171 with    84 species is 0:1,5:\1,3,5
family= 1 1 0 1 0 0 0 new D7h genus #   172 with    84 species is 0:1,5:\1,3,6
family= 1 1 0 1 0 0 0 new D7h genus #   173 with    84 species is 0:1,5:\1,4,5
family= 1 1 0 1 0 0 0 new D7h genus #   174 with    84 species is 0:1,5:\1,4,6
family= 1 1 0 1 0 0 0 new D7h genus #   175 with    84 species is 0:1,5:\1,5,6
family= 1 1 0 1 0 0 0 new D7h genus #   176 with    84 species is 0:1,5:\2,3,4
family= 1 1 0 1 0 0 0 new D7h genus #   177 with    84 species is 0:1,5:\2,3,5
family= 1 1 0 1 0 0 0 new D7h genus #   178 with    84 species is 0:1,5:\2,3,6
family= 1 1 0 1 0 0 0 new D7h genus #   179 with    84 species is 0:1,5:\2,4,5
family= 1 1 0 1 0 0 0 new D7h genus #   180 with    84 species is 0:1,5:\2,4,6
family= 1 1 0 1 0 0 0 new D7h genus #   181 with    84 species is 0:1,5:\2,5,6
family= 1 1 0 1 0 0 0 new D7h genus #   182 with    84 species is 0:1,5:\3,4,5
family= 1 1 0 1 0 0 0 new D7h genus #   183 with    84 species is 0:1,5:\3,4,6
family= 1 1 0 1 0 0 0 new D7h genus #   184 with    84 species is 0:1,5:\3,5,6
family= 1 1 0 1 0 0 0 new D7h genus #   185 with    84 species is 0:1,5:\4,5,6
family= 1 1 0 1 0 0 0 new D7h genus #   186 with    84 species is 0:1,6:\0,1,2
family= 1 1 0 1 0 0 0 new D7h genus #   187 with    84 species is 0:1,6:\0,1,3
family= 1 1 0 1 0 0 0 new D7h genus #   188 with    84 species is 0:1,6:\0,1,4
family= 1 1 0 1 0 0 0 new D7h genus #   189 with    84 species is 0:1,6:\0,1,5
family= 1 1 0 1 0 0 0 new D7h genus #   190 with    42 species is 0:1,6:\0,1,6
family= 1 1 0 1 0 0 0 new D7h genus #   191 with    84 species is 0:1,6:\0,2,3
family= 1 1 0 1 0 0 0 new D7h genus #   192 with    84 species is 0:1,6:\0,2,4
family= 1 1 0 1 0 0 0 new D7h genus #   193 with    42 species is 0:1,6:\0,2,5
family= 1 1 0 1 0 0 0 new D7h genus #   194 with    42 species is 0:1,6:\0,3,4
family= 1 1 0 1 0 0 0 new D7h genus #   195 with    84 species is 0:1,6:\1,2,3
family= 1 1 0 1 0 0 0 new D7h genus #   196 with    84 species is 0:1,6:\1,2,4
family= 1 1 0 1 0 0 0 new D7h genus #   197 with    84 species is 0:1,6:\1,2,5
family= 1 1 0 1 0 0 0 new D7h genus #   198 with    84 species is 0:1,6:\1,2,6
family= 1 1 0 1 0 0 0 new D7h genus #   199 with    84 species is 0:1,6:\1,3,4
family= 1 1 0 1 0 0 0 new D7h genus #   200 with    84 species is 0:1,6:\1,3,5
family= 1 1 0 1 0 0 0 new D7h genus #   201 with    84 species is 0:1,6:\1,3,6
family= 1 1 0 1 0 0 0 new D7h genus #   202 with    84 species is 0:1,6:\1,4,5
family= 1 1 0 1 0 0 0 new D7h genus #   203 with    84 species is 0:1,6:\2,3,4
family= 1 1 0 1 0 0 0 new D7h genus #   204 with    84 species is 0:1,6:\2,3,5
family= 1 1 0 1 0 0 0 new D7h genus #   205 with    84 species is 0:2,3:\0,1,2
family= 1 1 0 1 0 0 0 new D7h genus #   206 with    84 species is 0:2,3:\0,1,3
family= 1 1 0 1 0 0 0 new D7h genus #   207 with    84 species is 0:2,3:\0,1,4
family= 1 1 0 1 0 0 0 new D7h genus #   208 with    84 species is 0:2,3:\0,1,5
family= 1 1 0 1 0 0 0 new D7h genus #   209 with    84 species is 0:2,3:\0,1,6
family= 1 1 0 1 0 0 0 new D7h genus #   210 with    84 species is 0:2,3:\0,2,3
family= 1 1 0 1 0 0 0 new D7h genus #   211 with    84 species is 0:2,3:\0,2,4
family= 1 1 0 1 0 0 0 new D7h genus #   212 with    84 species is 0:2,3:\0,2,5
family= 1 1 0 1 0 0 0 new D7h genus #   213 with    84 species is 0:2,3:\0,2,6
family= 1 1 0 1 0 0 0 new D7h genus #   214 with    84 species is 0:2,3:\0,3,4
family= 1 1 0 1 0 0 0 new D7h genus #   215 with    84 species is 0:2,3:\0,3,5
family= 1 1 0 1 0 0 0 new D7h genus #   216 with    84 species is 0:2,3:\0,3,6
family= 1 1 0 1 0 0 0 new D7h genus #   217 with    84 species is 0:2,3:\0,4,5
family= 1 1 0 1 0 0 0 new D7h genus #   218 with    84 species is 0:2,3:\0,4,6
family= 1 1 0 1 0 0 0 new D7h genus #   219 with    84 species is 0:2,3:\0,5,6
family= 1 1 0 1 0 0 0 new D7h genus #   220 with    84 species is 0:2,3:\1,2,3
family= 1 1 0 1 0 0 0 new D7h genus #   221 with    84 species is 0:2,3:\1,2,4
family= 1 1 0 1 0 0 0 new D7h genus #   222 with    84 species is 0:2,3:\1,2,5
family= 1 1 0 1 0 0 0 new D7h genus #   223 with    84 species is 0:2,3:\1,2,6
family= 1 1 0 1 0 0 0 new D7h genus #   224 with    84 species is 0:2,3:\1,3,4
family= 1 1 0 1 0 0 0 new D7h genus #   225 with    84 species is 0:2,3:\1,3,5
family= 1 1 0 1 0 0 0 new D7h genus #   226 with    84 species is 0:2,3:\1,3,6
family= 1 1 0 1 0 0 0 new D7h genus #   227 with    84 species is 0:2,3:\1,4,5
family= 1 1 0 1 0 0 0 new D7h genus #   228 with    84 species is 0:2,3:\1,4,6
family= 1 1 0 1 0 0 0 new D7h genus #   229 with    84 species is 0:2,3:\1,5,6
family= 1 1 0 1 0 0 0 new D7h genus #   230 with    84 species is 0:2,3:\2,3,4
family= 1 1 0 1 0 0 0 new D7h genus #   231 with    84 species is 0:2,3:\2,3,5
family= 1 1 0 1 0 0 0 new D7h genus #   232 with    84 species is 0:2,3:\2,3,6
family= 1 1 0 1 0 0 0 new D7h genus #   233 with    84 species is 0:2,3:\2,4,5
family= 1 1 0 1 0 0 0 new D7h genus #   234 with    84 species is 0:2,3:\2,4,6
family= 1 1 0 1 0 0 0 new D7h genus #   235 with    84 species is 0:2,3:\2,5,6
family= 1 1 0 1 0 0 0 new D7h genus #   236 with    84 species is 0:2,3:\3,4,5
family= 1 1 0 1 0 0 0 new D7h genus #   237 with    84 species is 0:2,3:\3,4,6
family= 1 1 0 1 0 0 0 new D7h genus #   238 with    84 species is 0:2,3:\3,5,6
family= 1 1 0 1 0 0 0 new D7h genus #   239 with    84 species is 0:2,3:\4,5,6
family= 1 1 0 1 0 0 0 new D7h genus #   240 with    84 species is 0:2,4:\0,1,2
family= 1 1 0 1 0 0 0 new D7h genus #   241 with    84 species is 0:2,4:\0,1,3
family= 1 1 0 1 0 0 0 new D7h genus #   242 with    84 species is 0:2,4:\0,1,4
family= 1 1 0 1 0 0 0 new D7h genus #   243 with    84 species is 0:2,4:\0,1,5
family= 1 1 0 1 0 0 0 new D7h genus #   244 with    84 species is 0:2,4:\0,1,6
family= 1 1 0 1 0 0 0 new D7h genus #   245 with    84 species is 0:2,4:\0,2,3
family= 1 1 0 1 0 0 0 new D7h genus #   246 with    84 species is 0:2,4:\0,2,4
family= 1 1 0 1 0 0 0 new D7h genus #   247 with    84 species is 0:2,4:\0,2,5
family= 1 1 0 1 0 0 0 new D7h genus #   248 with    84 species is 0:2,4:\0,2,6
family= 1 1 0 1 0 0 0 new D7h genus #   249 with    84 species is 0:2,4:\0,3,4
family= 1 1 0 1 0 0 0 new D7h genus #   250 with    84 species is 0:2,4:\0,3,5
family= 1 1 0 1 0 0 0 new D7h genus #   251 with    84 species is 0:2,4:\0,3,6
family= 1 1 0 1 0 0 0 new D7h genus #   252 with    84 species is 0:2,4:\0,4,5
family= 1 1 0 1 0 0 0 new D7h genus #   253 with    84 species is 0:2,4:\0,4,6
family= 1 1 0 1 0 0 0 new D7h genus #   254 with    84 species is 0:2,4:\0,5,6
family= 1 1 0 1 0 0 0 new D7h genus #   255 with    84 species is 0:2,4:\1,2,3
family= 1 1 0 1 0 0 0 new D7h genus #   256 with    84 species is 0:2,4:\1,2,4
family= 1 1 0 1 0 0 0 new D7h genus #   257 with    84 species is 0:2,4:\1,2,5
family= 1 1 0 1 0 0 0 new D7h genus #   258 with    84 species is 0:2,4:\1,2,6
family= 1 1 0 1 0 0 0 new D7h genus #   259 with    84 species is 0:2,4:\1,3,4
family= 1 1 0 1 0 0 0 new D7h genus #   260 with    84 species is 0:2,4:\1,3,5
family= 1 1 0 1 0 0 0 new D7h genus #   261 with    84 species is 0:2,4:\1,3,6
family= 1 1 0 1 0 0 0 new D7h genus #   262 with    84 species is 0:2,4:\1,4,5
family= 1 1 0 1 0 0 0 new D7h genus #   263 with    84 species is 0:2,4:\1,4,6
family= 1 1 0 1 0 0 0 new D7h genus #   264 with    84 species is 0:2,4:\1,5,6
family= 1 1 0 1 0 0 0 new D7h genus #   265 with    84 species is 0:2,4:\2,3,4
family= 1 1 0 1 0 0 0 new D7h genus #   266 with    84 species is 0:2,4:\2,3,5
family= 1 1 0 1 0 0 0 new D7h genus #   267 with    84 species is 0:2,4:\2,3,6
family= 1 1 0 1 0 0 0 new D7h genus #   268 with    84 species is 0:2,4:\2,4,5
family= 1 1 0 1 0 0 0 new D7h genus #   269 with    84 species is 0:2,4:\2,4,6
family= 1 1 0 1 0 0 0 new D7h genus #   270 with    84 species is 0:2,4:\2,5,6
family= 1 1 0 1 0 0 0 new D7h genus #   271 with    84 species is 0:2,4:\3,4,5
family= 1 1 0 1 0 0 0 new D7h genus #   272 with    84 species is 0:2,4:\3,4,6
family= 1 1 0 1 0 0 0 new D7h genus #   273 with    84 species is 0:2,4:\3,5,6
family= 1 1 0 1 0 0 0 new D7h genus #   274 with    84 species is 0:2,4:\4,5,6
family= 1 1 0 1 0 0 0 new D7h genus #   275 with    84 species is 0:2,5:\0,1,2
family= 1 1 0 1 0 0 0 new D7h genus #   276 with    84 species is 0:2,5:\0,1,3
family= 1 1 0 1 0 0 0 new D7h genus #   277 with    84 species is 0:2,5:\0,1,4
family= 1 1 0 1 0 0 0 new D7h genus #   278 with    84 species is 0:2,5:\0,1,5
family= 1 1 0 1 0 0 0 new D7h genus #   279 with    42 species is 0:2,5:\0,1,6
family= 1 1 0 1 0 0 0 new D7h genus #   280 with    84 species is 0:2,5:\0,2,3
family= 1 1 0 1 0 0 0 new D7h genus #   281 with    84 species is 0:2,5:\0,2,4
family= 1 1 0 1 0 0 0 new D7h genus #   282 with    42 species is 0:2,5:\0,2,5
family= 1 1 0 1 0 0 0 new D7h genus #   283 with    42 species is 0:2,5:\0,3,4
family= 1 1 0 1 0 0 0 new D7h genus #   284 with    84 species is 0:2,5:\1,2,3
family= 1 1 0 1 0 0 0 new D7h genus #   285 with    84 species is 0:2,5:\1,2,4
family= 1 1 0 1 0 0 0 new D7h genus #   286 with    84 species is 0:2,5:\1,2,5
family= 1 1 0 1 0 0 0 new D7h genus #   287 with    84 species is 0:2,5:\1,2,6
family= 1 1 0 1 0 0 0 new D7h genus #   288 with    84 species is 0:2,5:\1,3,4
family= 1 1 0 1 0 0 0 new D7h genus #   289 with    84 species is 0:2,5:\1,3,5
family= 1 1 0 1 0 0 0 new D7h genus #   290 with    84 species is 0:2,5:\1,3,6
family= 1 1 0 1 0 0 0 new D7h genus #   291 with    84 species is 0:2,5:\1,4,5
family= 1 1 0 1 0 0 0 new D7h genus #   292 with    84 species is 0:2,5:\2,3,4
family= 1 1 0 1 0 0 0 new D7h genus #   293 with    84 species is 0:2,5:\2,3,5
family= 1 1 0 1 0 0 0 new D7h genus #   294 with    84 species is 0:3,4:\0,1,2
family= 1 1 0 1 0 0 0 new D7h genus #   295 with    84 species is 0:3,4:\0,1,3
family= 1 1 0 1 0 0 0 new D7h genus #   296 with    84 species is 0:3,4:\0,1,4
family= 1 1 0 1 0 0 0 new D7h genus #   297 with    84 species is 0:3,4:\0,1,5
family= 1 1 0 1 0 0 0 new D7h genus #   298 with    42 species is 0:3,4:\0,1,6
family= 1 1 0 1 0 0 0 new D7h genus #   299 with    84 species is 0:3,4:\0,2,3
family= 1 1 0 1 0 0 0 new D7h genus #   300 with    84 species is 0:3,4:\0,2,4
family= 1 1 0 1 0 0 0 new D7h genus #   301 with    42 species is 0:3,4:\0,2,5
family= 1 1 0 1 0 0 0 new D7h genus #   302 with    42 species is 0:3,4:\0,3,4
family= 1 1 0 1 0 0 0 new D7h genus #   303 with    84 species is 0:3,4:\1,2,3
family= 1 1 0 1 0 0 0 new D7h genus #   304 with    84 species is 0:3,4:\1,2,4
family= 1 1 0 1 0 0 0 new D7h genus #   305 with    84 species is 0:3,4:\1,2,5
family= 1 1 0 1 0 0 0 new D7h genus #   306 with    84 species is 0:3,4:\1,2,6
family= 1 1 0 1 0 0 0 new D7h genus #   307 with    84 species is 0:3,4:\1,3,4
family= 1 1 0 1 0 0 0 new D7h genus #   308 with    84 species is 0:3,4:\1,3,5
family= 1 1 0 1 0 0 0 new D7h genus #   309 with    84 species is 0:3,4:\1,3,6
family= 1 1 0 1 0 0 0 new D7h genus #   310 with    84 species is 0:3,4:\1,4,5
family= 1 1 0 1 0 0 0 new D7h genus #   311 with    84 species is 0:3,4:\2,3,4
family= 1 1 0 1 0 0 0 new D7h genus #   312 with    84 species is 0:3,4:\2,3,5
Nber of genera for this family=  312
 
family= 0 2 0 1 0 0 0
 
family= 0 2 0 1 0 0 0 new D7h genus #     1 with    42 species is 0,1:0,1:\0,1,2
family= 0 2 0 1 0 0 0 new D7h genus #     2 with    42 species is 0,1:0,1:\0,1,3
family= 0 2 0 1 0 0 0 new D7h genus #     3 with    21 species is 0,1:0,1:\0,1,4
family= 0 2 0 1 0 0 0 new D7h genus #     4 with    84 species is 0,1:0,2:\0,1,2
family= 0 2 0 1 0 0 0 new D7h genus #     5 with    84 species is 0,1:0,2:\0,1,3
family= 0 2 0 1 0 0 0 new D7h genus #     6 with    84 species is 0,1:0,2:\0,1,4
family= 0 2 0 1 0 0 0 new D7h genus #     7 with    84 species is 0,1:0,2:\0,1,5
family= 0 2 0 1 0 0 0 new D7h genus #     8 with    84 species is 0,1:0,2:\0,1,6
family= 0 2 0 1 0 0 0 new D7h genus #     9 with    84 species is 0,1:0,2:\0,2,3
family= 0 2 0 1 0 0 0 new D7h genus #    10 with    84 species is 0,1:0,2:\0,2,4
family= 0 2 0 1 0 0 0 new D7h genus #    11 with    84 species is 0,1:0,2:\0,2,5
family= 0 2 0 1 0 0 0 new D7h genus #    12 with    84 species is 0,1:0,2:\0,2,6
family= 0 2 0 1 0 0 0 new D7h genus #    13 with    84 species is 0,1:0,2:\0,3,4
family= 0 2 0 1 0 0 0 new D7h genus #    14 with    84 species is 0,1:0,2:\0,3,5
family= 0 2 0 1 0 0 0 new D7h genus #    15 with    84 species is 0,1:0,2:\0,3,6
family= 0 2 0 1 0 0 0 new D7h genus #    16 with    84 species is 0,1:0,2:\0,4,5
family= 0 2 0 1 0 0 0 new D7h genus #    17 with    84 species is 0,1:0,2:\0,4,6
family= 0 2 0 1 0 0 0 new D7h genus #    18 with    84 species is 0,1:0,2:\0,5,6
family= 0 2 0 1 0 0 0 new D7h genus #    19 with    84 species is 0,1:0,3:\0,1,2
family= 0 2 0 1 0 0 0 new D7h genus #    20 with    84 species is 0,1:0,3:\0,1,3
family= 0 2 0 1 0 0 0 new D7h genus #    21 with    84 species is 0,1:0,3:\0,1,4
family= 0 2 0 1 0 0 0 new D7h genus #    22 with    84 species is 0,1:0,3:\0,1,5
family= 0 2 0 1 0 0 0 new D7h genus #    23 with    84 species is 0,1:0,3:\0,1,6
family= 0 2 0 1 0 0 0 new D7h genus #    24 with    84 species is 0,1:0,3:\0,2,3
family= 0 2 0 1 0 0 0 new D7h genus #    25 with    84 species is 0,1:0,3:\0,2,4
family= 0 2 0 1 0 0 0 new D7h genus #    26 with    84 species is 0,1:0,3:\0,2,5
family= 0 2 0 1 0 0 0 new D7h genus #    27 with    84 species is 0,1:0,3:\0,2,6
family= 0 2 0 1 0 0 0 new D7h genus #    28 with    84 species is 0,1:0,3:\0,3,4
family= 0 2 0 1 0 0 0 new D7h genus #    29 with    84 species is 0,1:0,3:\0,3,5
family= 0 2 0 1 0 0 0 new D7h genus #    30 with    84 species is 0,1:0,3:\0,3,6
family= 0 2 0 1 0 0 0 new D7h genus #    31 with    84 species is 0,1:0,3:\0,4,5
family= 0 2 0 1 0 0 0 new D7h genus #    32 with    84 species is 0,1:0,3:\0,4,6
family= 0 2 0 1 0 0 0 new D7h genus #    33 with    84 species is 0,1:0,3:\0,5,6
family= 0 2 0 1 0 0 0 new D7h genus #    34 with    84 species is 0,1:0,4:\0,1,2
family= 0 2 0 1 0 0 0 new D7h genus #    35 with    84 species is 0,1:0,4:\0,1,3
family= 0 2 0 1 0 0 0 new D7h genus #    36 with    84 species is 0,1:0,4:\0,1,4
family= 0 2 0 1 0 0 0 new D7h genus #    37 with    84 species is 0,1:0,4:\0,1,5
family= 0 2 0 1 0 0 0 new D7h genus #    38 with    84 species is 0,1:0,4:\0,1,6
family= 0 2 0 1 0 0 0 new D7h genus #    39 with    84 species is 0,1:0,4:\0,2,3
family= 0 2 0 1 0 0 0 new D7h genus #    40 with    84 species is 0,1:0,4:\0,2,4
family= 0 2 0 1 0 0 0 new D7h genus #    41 with    84 species is 0,1:0,4:\0,2,5
family= 0 2 0 1 0 0 0 new D7h genus #    42 with    84 species is 0,1:0,4:\0,2,6
family= 0 2 0 1 0 0 0 new D7h genus #    43 with    84 species is 0,1:0,4:\0,3,4
family= 0 2 0 1 0 0 0 new D7h genus #    44 with    84 species is 0,1:0,4:\0,3,5
family= 0 2 0 1 0 0 0 new D7h genus #    45 with    84 species is 0,1:0,4:\0,3,6
family= 0 2 0 1 0 0 0 new D7h genus #    46 with    84 species is 0,1:0,4:\0,4,5
family= 0 2 0 1 0 0 0 new D7h genus #    47 with    84 species is 0,1:0,4:\0,4,6
family= 0 2 0 1 0 0 0 new D7h genus #    48 with    84 species is 0,1:0,4:\0,5,6
family= 0 2 0 1 0 0 0 new D7h genus #    49 with    84 species is 0,1:0,5:\0,1,2
family= 0 2 0 1 0 0 0 new D7h genus #    50 with    84 species is 0,1:0,5:\0,1,3
family= 0 2 0 1 0 0 0 new D7h genus #    51 with    84 species is 0,1:0,5:\0,1,4
family= 0 2 0 1 0 0 0 new D7h genus #    52 with    84 species is 0,1:0,5:\0,1,5
family= 0 2 0 1 0 0 0 new D7h genus #    53 with    84 species is 0,1:0,5:\0,1,6
family= 0 2 0 1 0 0 0 new D7h genus #    54 with    84 species is 0,1:0,5:\0,2,3
family= 0 2 0 1 0 0 0 new D7h genus #    55 with    84 species is 0,1:0,5:\0,2,4
family= 0 2 0 1 0 0 0 new D7h genus #    56 with    84 species is 0,1:0,5:\0,2,5
family= 0 2 0 1 0 0 0 new D7h genus #    57 with    84 species is 0,1:0,5:\0,2,6
family= 0 2 0 1 0 0 0 new D7h genus #    58 with    84 species is 0,1:0,5:\0,3,4
family= 0 2 0 1 0 0 0 new D7h genus #    59 with    84 species is 0,1:0,5:\0,3,5
family= 0 2 0 1 0 0 0 new D7h genus #    60 with    84 species is 0,1:0,5:\0,3,6
family= 0 2 0 1 0 0 0 new D7h genus #    61 with    84 species is 0,1:0,5:\0,4,5
family= 0 2 0 1 0 0 0 new D7h genus #    62 with    84 species is 0,1:0,5:\0,4,6
family= 0 2 0 1 0 0 0 new D7h genus #    63 with    84 species is 0,1:0,5:\0,5,6
family= 0 2 0 1 0 0 0 new D7h genus #    64 with    84 species is 0,1:0,6:\0,1,2
family= 0 2 0 1 0 0 0 new D7h genus #    65 with    84 species is 0,1:0,6:\0,1,3
family= 0 2 0 1 0 0 0 new D7h genus #    66 with    84 species is 0,1:0,6:\0,1,4
family= 0 2 0 1 0 0 0 new D7h genus #    67 with    84 species is 0,1:0,6:\0,1,5
family= 0 2 0 1 0 0 0 new D7h genus #    68 with    42 species is 0,1:0,6:\0,1,6
family= 0 2 0 1 0 0 0 new D7h genus #    69 with    84 species is 0,1:0,6:\0,2,3
family= 0 2 0 1 0 0 0 new D7h genus #    70 with    84 species is 0,1:0,6:\0,2,4
family= 0 2 0 1 0 0 0 new D7h genus #    71 with    42 species is 0,1:0,6:\0,2,5
family= 0 2 0 1 0 0 0 new D7h genus #    72 with    42 species is 0,1:0,6:\0,3,4
family= 0 2 0 1 0 0 0 new D7h genus #    73 with    84 species is 0,1:2,3:\0,1,2
family= 0 2 0 1 0 0 0 new D7h genus #    74 with    84 species is 0,1:2,3:\0,1,3
family= 0 2 0 1 0 0 0 new D7h genus #    75 with    84 species is 0,1:2,3:\0,1,4
family= 0 2 0 1 0 0 0 new D7h genus #    76 with    84 species is 0,1:2,3:\0,1,5
family= 0 2 0 1 0 0 0 new D7h genus #    77 with    84 species is 0,1:2,3:\0,1,6
family= 0 2 0 1 0 0 0 new D7h genus #    78 with    84 species is 0,1:2,3:\0,2,4
family= 0 2 0 1 0 0 0 new D7h genus #    79 with    84 species is 0,1:2,3:\0,2,5
family= 0 2 0 1 0 0 0 new D7h genus #    80 with    84 species is 0,1:2,3:\0,2,6
family= 0 2 0 1 0 0 0 new D7h genus #    81 with    84 species is 0,1:2,3:\0,3,4
family= 0 2 0 1 0 0 0 new D7h genus #    82 with    42 species is 0,1:2,3:\0,3,5
family= 0 2 0 1 0 0 0 new D7h genus #    83 with    84 species is 0,1:2,3:\0,4,5
family= 0 2 0 1 0 0 0 new D7h genus #    84 with    84 species is 0,1:2,3:\0,4,6
family= 0 2 0 1 0 0 0 new D7h genus #    85 with    84 species is 0,1:2,3:\0,5,6
family= 0 2 0 1 0 0 0 new D7h genus #    86 with    84 species is 0,1:2,3:\1,2,4
family= 0 2 0 1 0 0 0 new D7h genus #    87 with    42 species is 0,1:2,3:\1,2,5
family= 0 2 0 1 0 0 0 new D7h genus #    88 with    84 species is 0,1:2,3:\1,4,5
family= 0 2 0 1 0 0 0 new D7h genus #    89 with    84 species is 0,1:2,3:\1,4,6
family= 0 2 0 1 0 0 0 new D7h genus #    90 with    84 species is 0,1:2,3:\1,5,6
family= 0 2 0 1 0 0 0 new D7h genus #    91 with    42 species is 0,1:2,3:\4,5,6
family= 0 2 0 1 0 0 0 new D7h genus #    92 with    84 species is 0,1:2,4:\0,1,2
family= 0 2 0 1 0 0 0 new D7h genus #    93 with    84 species is 0,1:2,4:\0,1,3
family= 0 2 0 1 0 0 0 new D7h genus #    94 with    84 species is 0,1:2,4:\0,1,4
family= 0 2 0 1 0 0 0 new D7h genus #    95 with    84 species is 0,1:2,4:\0,1,5
family= 0 2 0 1 0 0 0 new D7h genus #    96 with    84 species is 0,1:2,4:\0,1,6
family= 0 2 0 1 0 0 0 new D7h genus #    97 with    84 species is 0,1:2,4:\0,2,3
family= 0 2 0 1 0 0 0 new D7h genus #    98 with    84 species is 0,1:2,4:\0,2,4
family= 0 2 0 1 0 0 0 new D7h genus #    99 with    84 species is 0,1:2,4:\0,2,5
family= 0 2 0 1 0 0 0 new D7h genus #   100 with    84 species is 0,1:2,4:\0,2,6
family= 0 2 0 1 0 0 0 new D7h genus #   101 with    84 species is 0,1:2,4:\0,3,4
family= 0 2 0 1 0 0 0 new D7h genus #   102 with    84 species is 0,1:2,4:\0,3,5
family= 0 2 0 1 0 0 0 new D7h genus #   103 with    84 species is 0,1:2,4:\0,3,6
family= 0 2 0 1 0 0 0 new D7h genus #   104 with    84 species is 0,1:2,4:\0,4,5
family= 0 2 0 1 0 0 0 new D7h genus #   105 with    84 species is 0,1:2,4:\0,4,6
family= 0 2 0 1 0 0 0 new D7h genus #   106 with    84 species is 0,1:2,4:\0,5,6
family= 0 2 0 1 0 0 0 new D7h genus #   107 with    84 species is 0,1:2,4:\1,2,3
family= 0 2 0 1 0 0 0 new D7h genus #   108 with    84 species is 0,1:2,4:\1,2,4
family= 0 2 0 1 0 0 0 new D7h genus #   109 with    84 species is 0,1:2,4:\1,2,5
family= 0 2 0 1 0 0 0 new D7h genus #   110 with    84 species is 0,1:2,4:\1,2,6
family= 0 2 0 1 0 0 0 new D7h genus #   111 with    84 species is 0,1:2,4:\1,3,4
family= 0 2 0 1 0 0 0 new D7h genus #   112 with    84 species is 0,1:2,4:\1,3,5
family= 0 2 0 1 0 0 0 new D7h genus #   113 with    84 species is 0,1:2,4:\1,3,6
family= 0 2 0 1 0 0 0 new D7h genus #   114 with    84 species is 0,1:2,4:\1,4,5
family= 0 2 0 1 0 0 0 new D7h genus #   115 with    84 species is 0,1:2,4:\1,4,6
family= 0 2 0 1 0 0 0 new D7h genus #   116 with    84 species is 0,1:2,4:\1,5,6
family= 0 2 0 1 0 0 0 new D7h genus #   117 with    84 species is 0,1:2,4:\2,3,4
family= 0 2 0 1 0 0 0 new D7h genus #   118 with    84 species is 0,1:2,4:\2,3,5
family= 0 2 0 1 0 0 0 new D7h genus #   119 with    84 species is 0,1:2,4:\2,3,6
family= 0 2 0 1 0 0 0 new D7h genus #   120 with    84 species is 0,1:2,4:\2,4,5
family= 0 2 0 1 0 0 0 new D7h genus #   121 with    84 species is 0,1:2,4:\2,4,6
family= 0 2 0 1 0 0 0 new D7h genus #   122 with    84 species is 0,1:2,4:\2,5,6
family= 0 2 0 1 0 0 0 new D7h genus #   123 with    84 species is 0,1:2,4:\3,4,5
family= 0 2 0 1 0 0 0 new D7h genus #   124 with    84 species is 0,1:2,4:\3,4,6
family= 0 2 0 1 0 0 0 new D7h genus #   125 with    84 species is 0,1:2,4:\3,5,6
family= 0 2 0 1 0 0 0 new D7h genus #   126 with    84 species is 0,1:2,4:\4,5,6
family= 0 2 0 1 0 0 0 new D7h genus #   127 with    84 species is 0,1:2,5:\0,1,2
family= 0 2 0 1 0 0 0 new D7h genus #   128 with    84 species is 0,1:2,5:\0,1,3
family= 0 2 0 1 0 0 0 new D7h genus #   129 with    84 species is 0,1:2,5:\0,1,4
family= 0 2 0 1 0 0 0 new D7h genus #   130 with    84 species is 0,1:2,5:\0,1,5
family= 0 2 0 1 0 0 0 new D7h genus #   131 with    84 species is 0,1:2,5:\0,1,6
family= 0 2 0 1 0 0 0 new D7h genus #   132 with    84 species is 0,1:2,5:\0,2,3
family= 0 2 0 1 0 0 0 new D7h genus #   133 with    84 species is 0,1:2,5:\0,2,4
family= 0 2 0 1 0 0 0 new D7h genus #   134 with    84 species is 0,1:2,5:\0,2,5
family= 0 2 0 1 0 0 0 new D7h genus #   135 with    84 species is 0,1:2,5:\0,2,6
family= 0 2 0 1 0 0 0 new D7h genus #   136 with    84 species is 0,1:2,5:\0,3,4
family= 0 2 0 1 0 0 0 new D7h genus #   137 with    84 species is 0,1:2,5:\0,3,5
family= 0 2 0 1 0 0 0 new D7h genus #   138 with    84 species is 0,1:2,5:\0,3,6
family= 0 2 0 1 0 0 0 new D7h genus #   139 with    84 species is 0,1:2,5:\0,4,5
family= 0 2 0 1 0 0 0 new D7h genus #   140 with    84 species is 0,1:2,5:\0,4,6
family= 0 2 0 1 0 0 0 new D7h genus #   141 with    84 species is 0,1:2,5:\0,5,6
family= 0 2 0 1 0 0 0 new D7h genus #   142 with    84 species is 0,1:2,5:\1,2,3
family= 0 2 0 1 0 0 0 new D7h genus #   143 with    84 species is 0,1:2,5:\1,2,4
family= 0 2 0 1 0 0 0 new D7h genus #   144 with    84 species is 0,1:2,5:\1,2,5
family= 0 2 0 1 0 0 0 new D7h genus #   145 with    84 species is 0,1:2,5:\1,2,6
family= 0 2 0 1 0 0 0 new D7h genus #   146 with    84 species is 0,1:2,5:\1,3,4
family= 0 2 0 1 0 0 0 new D7h genus #   147 with    84 species is 0,1:2,5:\1,3,5
family= 0 2 0 1 0 0 0 new D7h genus #   148 with    84 species is 0,1:2,5:\1,3,6
family= 0 2 0 1 0 0 0 new D7h genus #   149 with    84 species is 0,1:2,5:\1,4,5
family= 0 2 0 1 0 0 0 new D7h genus #   150 with    84 species is 0,1:2,5:\1,4,6
family= 0 2 0 1 0 0 0 new D7h genus #   151 with    84 species is 0,1:2,5:\1,5,6
family= 0 2 0 1 0 0 0 new D7h genus #   152 with    84 species is 0,1:2,5:\2,3,4
family= 0 2 0 1 0 0 0 new D7h genus #   153 with    84 species is 0,1:2,5:\2,3,5
family= 0 2 0 1 0 0 0 new D7h genus #   154 with    84 species is 0,1:2,5:\2,3,6
family= 0 2 0 1 0 0 0 new D7h genus #   155 with    84 species is 0,1:2,5:\2,4,5
family= 0 2 0 1 0 0 0 new D7h genus #   156 with    84 species is 0,1:2,5:\2,4,6
family= 0 2 0 1 0 0 0 new D7h genus #   157 with    84 species is 0,1:2,5:\2,5,6
family= 0 2 0 1 0 0 0 new D7h genus #   158 with    84 species is 0,1:2,5:\3,4,5
family= 0 2 0 1 0 0 0 new D7h genus #   159 with    84 species is 0,1:2,5:\3,4,6
family= 0 2 0 1 0 0 0 new D7h genus #   160 with    84 species is 0,1:2,5:\3,5,6
family= 0 2 0 1 0 0 0 new D7h genus #   161 with    84 species is 0,1:2,5:\4,5,6
family= 0 2 0 1 0 0 0 new D7h genus #   162 with    84 species is 0,1:2,6:\0,1,2
family= 0 2 0 1 0 0 0 new D7h genus #   163 with    84 species is 0,1:2,6:\0,1,3
family= 0 2 0 1 0 0 0 new D7h genus #   164 with    42 species is 0,1:2,6:\0,1,4
family= 0 2 0 1 0 0 0 new D7h genus #   165 with    84 species is 0,1:2,6:\0,2,3
family= 0 2 0 1 0 0 0 new D7h genus #   166 with    84 species is 0,1:2,6:\0,2,4
family= 0 2 0 1 0 0 0 new D7h genus #   167 with    84 species is 0,1:2,6:\0,2,5
family= 0 2 0 1 0 0 0 new D7h genus #   168 with    84 species is 0,1:2,6:\0,2,6
family= 0 2 0 1 0 0 0 new D7h genus #   169 with    84 species is 0,1:2,6:\0,3,4
family= 0 2 0 1 0 0 0 new D7h genus #   170 with    84 species is 0,1:2,6:\0,3,5
family= 0 2 0 1 0 0 0 new D7h genus #   171 with    84 species is 0,1:2,6:\0,3,6
family= 0 2 0 1 0 0 0 new D7h genus #   172 with    84 species is 0,1:2,6:\0,4,5
family= 0 2 0 1 0 0 0 new D7h genus #   173 with    84 species is 0,1:2,6:\0,4,6
family= 0 2 0 1 0 0 0 new D7h genus #   174 with    84 species is 0,1:2,6:\0,5,6
family= 0 2 0 1 0 0 0 new D7h genus #   175 with    84 species is 0,1:2,6:\2,3,4
family= 0 2 0 1 0 0 0 new D7h genus #   176 with    84 species is 0,1:2,6:\2,3,5
family= 0 2 0 1 0 0 0 new D7h genus #   177 with    84 species is 0,1:2,6:\2,3,6
family= 0 2 0 1 0 0 0 new D7h genus #   178 with    84 species is 0,1:2,6:\2,4,5
family= 0 2 0 1 0 0 0 new D7h genus #   179 with    42 species is 0,1:2,6:\2,4,6
family= 0 2 0 1 0 0 0 new D7h genus #   180 with    42 species is 0,1:2,6:\3,4,5
family= 0 2 0 1 0 0 0 new D7h genus #   181 with    84 species is 0,1:3,4:\0,1,2
family= 0 2 0 1 0 0 0 new D7h genus #   182 with    84 species is 0,1:3,4:\0,1,3
family= 0 2 0 1 0 0 0 new D7h genus #   183 with    84 species is 0,1:3,4:\0,1,4
family= 0 2 0 1 0 0 0 new D7h genus #   184 with    84 species is 0,1:3,4:\0,1,5
family= 0 2 0 1 0 0 0 new D7h genus #   185 with    84 species is 0,1:3,4:\0,1,6
family= 0 2 0 1 0 0 0 new D7h genus #   186 with    84 species is 0,1:3,4:\0,2,3
family= 0 2 0 1 0 0 0 new D7h genus #   187 with    42 species is 0,1:3,4:\0,2,4
family= 0 2 0 1 0 0 0 new D7h genus #   188 with    84 species is 0,1:3,4:\0,2,5
family= 0 2 0 1 0 0 0 new D7h genus #   189 with    84 species is 0,1:3,4:\0,2,6
family= 0 2 0 1 0 0 0 new D7h genus #   190 with    84 species is 0,1:3,4:\0,3,5
family= 0 2 0 1 0 0 0 new D7h genus #   191 with    84 species is 0,1:3,4:\0,3,6
family= 0 2 0 1 0 0 0 new D7h genus #   192 with    84 species is 0,1:3,4:\0,4,5
family= 0 2 0 1 0 0 0 new D7h genus #   193 with    84 species is 0,1:3,4:\0,5,6
family= 0 2 0 1 0 0 0 new D7h genus #   194 with    42 species is 0,1:3,4:\1,2,3
family= 0 2 0 1 0 0 0 new D7h genus #   195 with    84 species is 0,1:3,4:\1,2,5
family= 0 2 0 1 0 0 0 new D7h genus #   196 with    84 species is 0,1:3,4:\1,2,6
family= 0 2 0 1 0 0 0 new D7h genus #   197 with    84 species is 0,1:3,4:\1,3,5
family= 0 2 0 1 0 0 0 new D7h genus #   198 with    84 species is 0,1:3,4:\1,5,6
family= 0 2 0 1 0 0 0 new D7h genus #   199 with    42 species is 0,1:3,4:\2,5,6
family= 0 2 0 1 0 0 0 new D7h genus #   200 with    84 species is 0,1:3,5:\0,1,2
family= 0 2 0 1 0 0 0 new D7h genus #   201 with    84 species is 0,1:3,5:\0,1,3
family= 0 2 0 1 0 0 0 new D7h genus #   202 with    42 species is 0,1:3,5:\0,1,4
family= 0 2 0 1 0 0 0 new D7h genus #   203 with    84 species is 0,1:3,5:\0,2,3
family= 0 2 0 1 0 0 0 new D7h genus #   204 with    84 species is 0,1:3,5:\0,2,4
family= 0 2 0 1 0 0 0 new D7h genus #   205 with    84 species is 0,1:3,5:\0,2,5
family= 0 2 0 1 0 0 0 new D7h genus #   206 with    84 species is 0,1:3,5:\0,2,6
family= 0 2 0 1 0 0 0 new D7h genus #   207 with    84 species is 0,1:3,5:\0,3,4
family= 0 2 0 1 0 0 0 new D7h genus #   208 with    84 species is 0,1:3,5:\0,3,5
family= 0 2 0 1 0 0 0 new D7h genus #   209 with    84 species is 0,1:3,5:\0,3,6
family= 0 2 0 1 0 0 0 new D7h genus #   210 with    84 species is 0,1:3,5:\0,4,5
family= 0 2 0 1 0 0 0 new D7h genus #   211 with    84 species is 0,1:3,5:\0,4,6
family= 0 2 0 1 0 0 0 new D7h genus #   212 with    84 species is 0,1:3,5:\0,5,6
family= 0 2 0 1 0 0 0 new D7h genus #   213 with    84 species is 0,1:3,5:\2,3,4
family= 0 2 0 1 0 0 0 new D7h genus #   214 with    84 species is 0,1:3,5:\2,3,5
family= 0 2 0 1 0 0 0 new D7h genus #   215 with    84 species is 0,1:3,5:\2,3,6
family= 0 2 0 1 0 0 0 new D7h genus #   216 with    84 species is 0,1:3,5:\2,4,5
family= 0 2 0 1 0 0 0 new D7h genus #   217 with    42 species is 0,1:3,5:\2,4,6
family= 0 2 0 1 0 0 0 new D7h genus #   218 with    42 species is 0,1:3,5:\3,4,5
family= 0 2 0 1 0 0 0 new D7h genus #   219 with    21 species is 0,2:0,2:\0,1,2
family= 0 2 0 1 0 0 0 new D7h genus #   220 with    42 species is 0,2:0,2:\0,2,3
family= 0 2 0 1 0 0 0 new D7h genus #   221 with    42 species is 0,2:0,2:\0,2,4
family= 0 2 0 1 0 0 0 new D7h genus #   222 with    84 species is 0,2:0,3:\0,1,2
family= 0 2 0 1 0 0 0 new D7h genus #   223 with    84 species is 0,2:0,3:\0,1,3
family= 0 2 0 1 0 0 0 new D7h genus #   224 with    84 species is 0,2:0,3:\0,1,4
family= 0 2 0 1 0 0 0 new D7h genus #   225 with    84 species is 0,2:0,3:\0,1,5
family= 0 2 0 1 0 0 0 new D7h genus #   226 with    84 species is 0,2:0,3:\0,1,6
family= 0 2 0 1 0 0 0 new D7h genus #   227 with    84 species is 0,2:0,3:\0,2,3
family= 0 2 0 1 0 0 0 new D7h genus #   228 with    84 species is 0,2:0,3:\0,2,4
family= 0 2 0 1 0 0 0 new D7h genus #   229 with    84 species is 0,2:0,3:\0,2,5
family= 0 2 0 1 0 0 0 new D7h genus #   230 with    84 species is 0,2:0,3:\0,2,6
family= 0 2 0 1 0 0 0 new D7h genus #   231 with    84 species is 0,2:0,3:\0,3,4
family= 0 2 0 1 0 0 0 new D7h genus #   232 with    84 species is 0,2:0,3:\0,3,5
family= 0 2 0 1 0 0 0 new D7h genus #   233 with    84 species is 0,2:0,3:\0,3,6
family= 0 2 0 1 0 0 0 new D7h genus #   234 with    84 species is 0,2:0,3:\0,4,5
family= 0 2 0 1 0 0 0 new D7h genus #   235 with    84 species is 0,2:0,3:\0,4,6
family= 0 2 0 1 0 0 0 new D7h genus #   236 with    84 species is 0,2:0,3:\0,5,6
family= 0 2 0 1 0 0 0 new D7h genus #   237 with    84 species is 0,2:0,4:\0,1,2
family= 0 2 0 1 0 0 0 new D7h genus #   238 with    84 species is 0,2:0,4:\0,1,3
family= 0 2 0 1 0 0 0 new D7h genus #   239 with    84 species is 0,2:0,4:\0,1,4
family= 0 2 0 1 0 0 0 new D7h genus #   240 with    84 species is 0,2:0,4:\0,1,5
family= 0 2 0 1 0 0 0 new D7h genus #   241 with    84 species is 0,2:0,4:\0,1,6
family= 0 2 0 1 0 0 0 new D7h genus #   242 with    84 species is 0,2:0,4:\0,2,3
family= 0 2 0 1 0 0 0 new D7h genus #   243 with    84 species is 0,2:0,4:\0,2,4
family= 0 2 0 1 0 0 0 new D7h genus #   244 with    84 species is 0,2:0,4:\0,2,5
family= 0 2 0 1 0 0 0 new D7h genus #   245 with    84 species is 0,2:0,4:\0,2,6
family= 0 2 0 1 0 0 0 new D7h genus #   246 with    84 species is 0,2:0,4:\0,3,4
family= 0 2 0 1 0 0 0 new D7h genus #   247 with    84 species is 0,2:0,4:\0,3,5
family= 0 2 0 1 0 0 0 new D7h genus #   248 with    84 species is 0,2:0,4:\0,3,6
family= 0 2 0 1 0 0 0 new D7h genus #   249 with    84 species is 0,2:0,4:\0,4,5
family= 0 2 0 1 0 0 0 new D7h genus #   250 with    84 species is 0,2:0,4:\0,4,6
family= 0 2 0 1 0 0 0 new D7h genus #   251 with    84 species is 0,2:0,4:\0,5,6
family= 0 2 0 1 0 0 0 new D7h genus #   252 with    84 species is 0,2:0,5:\0,1,2
family= 0 2 0 1 0 0 0 new D7h genus #   253 with    84 species is 0,2:0,5:\0,1,3
family= 0 2 0 1 0 0 0 new D7h genus #   254 with    84 species is 0,2:0,5:\0,1,4
family= 0 2 0 1 0 0 0 new D7h genus #   255 with    84 species is 0,2:0,5:\0,1,5
family= 0 2 0 1 0 0 0 new D7h genus #   256 with    42 species is 0,2:0,5:\0,1,6
family= 0 2 0 1 0 0 0 new D7h genus #   257 with    84 species is 0,2:0,5:\0,2,3
family= 0 2 0 1 0 0 0 new D7h genus #   258 with    84 species is 0,2:0,5:\0,2,4
family= 0 2 0 1 0 0 0 new D7h genus #   259 with    42 species is 0,2:0,5:\0,2,5
family= 0 2 0 1 0 0 0 new D7h genus #   260 with    42 species is 0,2:0,5:\0,3,4
family= 0 2 0 1 0 0 0 new D7h genus #   261 with    84 species is 0,2:1,3:\0,1,2
family= 0 2 0 1 0 0 0 new D7h genus #   262 with    84 species is 0,2:1,3:\0,1,3
family= 0 2 0 1 0 0 0 new D7h genus #   263 with    84 species is 0,2:1,3:\0,1,4
family= 0 2 0 1 0 0 0 new D7h genus #   264 with    84 species is 0,2:1,3:\0,1,5
family= 0 2 0 1 0 0 0 new D7h genus #   265 with    84 species is 0,2:1,3:\0,1,6
family= 0 2 0 1 0 0 0 new D7h genus #   266 with    84 species is 0,2:1,3:\0,2,4
family= 0 2 0 1 0 0 0 new D7h genus #   267 with    84 species is 0,2:1,3:\0,2,5
family= 0 2 0 1 0 0 0 new D7h genus #   268 with    84 species is 0,2:1,3:\0,2,6
family= 0 2 0 1 0 0 0 new D7h genus #   269 with    84 species is 0,2:1,3:\0,3,4
family= 0 2 0 1 0 0 0 new D7h genus #   270 with    42 species is 0,2:1,3:\0,3,5
family= 0 2 0 1 0 0 0 new D7h genus #   271 with    84 species is 0,2:1,3:\0,4,5
family= 0 2 0 1 0 0 0 new D7h genus #   272 with    84 species is 0,2:1,3:\0,4,6
family= 0 2 0 1 0 0 0 new D7h genus #   273 with    84 species is 0,2:1,3:\0,5,6
family= 0 2 0 1 0 0 0 new D7h genus #   274 with    84 species is 0,2:1,3:\1,2,4
family= 0 2 0 1 0 0 0 new D7h genus #   275 with    42 species is 0,2:1,3:\1,2,5
family= 0 2 0 1 0 0 0 new D7h genus #   276 with    84 species is 0,2:1,3:\1,4,5
family= 0 2 0 1 0 0 0 new D7h genus #   277 with    84 species is 0,2:1,3:\1,4,6
family= 0 2 0 1 0 0 0 new D7h genus #   278 with    84 species is 0,2:1,3:\1,5,6
family= 0 2 0 1 0 0 0 new D7h genus #   279 with    42 species is 0,2:1,3:\4,5,6
family= 0 2 0 1 0 0 0 new D7h genus #   280 with    84 species is 0,2:1,4:\0,1,2
family= 0 2 0 1 0 0 0 new D7h genus #   281 with    84 species is 0,2:1,4:\0,1,3
family= 0 2 0 1 0 0 0 new D7h genus #   282 with    84 species is 0,2:1,4:\0,1,4
family= 0 2 0 1 0 0 0 new D7h genus #   283 with    84 species is 0,2:1,4:\0,1,5
family= 0 2 0 1 0 0 0 new D7h genus #   284 with    84 species is 0,2:1,4:\0,1,6
family= 0 2 0 1 0 0 0 new D7h genus #   285 with    84 species is 0,2:1,4:\0,2,3
family= 0 2 0 1 0 0 0 new D7h genus #   286 with    84 species is 0,2:1,4:\0,2,4
family= 0 2 0 1 0 0 0 new D7h genus #   287 with    84 species is 0,2:1,4:\0,2,5
family= 0 2 0 1 0 0 0 new D7h genus #   288 with    84 species is 0,2:1,4:\0,2,6
family= 0 2 0 1 0 0 0 new D7h genus #   289 with    84 species is 0,2:1,4:\0,3,4
family= 0 2 0 1 0 0 0 new D7h genus #   290 with    84 species is 0,2:1,4:\0,3,5
family= 0 2 0 1 0 0 0 new D7h genus #   291 with    84 species is 0,2:1,4:\0,3,6
family= 0 2 0 1 0 0 0 new D7h genus #   292 with    84 species is 0,2:1,4:\0,4,5
family= 0 2 0 1 0 0 0 new D7h genus #   293 with    84 species is 0,2:1,4:\0,4,6
family= 0 2 0 1 0 0 0 new D7h genus #   294 with    84 species is 0,2:1,4:\0,5,6
family= 0 2 0 1 0 0 0 new D7h genus #   295 with    84 species is 0,2:1,4:\1,2,3
family= 0 2 0 1 0 0 0 new D7h genus #   296 with    84 species is 0,2:1,4:\1,2,4
family= 0 2 0 1 0 0 0 new D7h genus #   297 with    84 species is 0,2:1,4:\1,2,5
family= 0 2 0 1 0 0 0 new D7h genus #   298 with    84 species is 0,2:1,4:\1,2,6
family= 0 2 0 1 0 0 0 new D7h genus #   299 with    84 species is 0,2:1,4:\1,3,4
family= 0 2 0 1 0 0 0 new D7h genus #   300 with    84 species is 0,2:1,4:\1,3,5
family= 0 2 0 1 0 0 0 new D7h genus #   301 with    84 species is 0,2:1,4:\1,3,6
family= 0 2 0 1 0 0 0 new D7h genus #   302 with    84 species is 0,2:1,4:\1,4,5
family= 0 2 0 1 0 0 0 new D7h genus #   303 with    84 species is 0,2:1,4:\1,4,6
family= 0 2 0 1 0 0 0 new D7h genus #   304 with    84 species is 0,2:1,4:\1,5,6
family= 0 2 0 1 0 0 0 new D7h genus #   305 with    84 species is 0,2:1,4:\2,3,4
family= 0 2 0 1 0 0 0 new D7h genus #   306 with    84 species is 0,2:1,4:\2,3,5
family= 0 2 0 1 0 0 0 new D7h genus #   307 with    84 species is 0,2:1,4:\2,3,6
family= 0 2 0 1 0 0 0 new D7h genus #   308 with    84 species is 0,2:1,4:\2,4,5
family= 0 2 0 1 0 0 0 new D7h genus #   309 with    84 species is 0,2:1,4:\2,4,6
family= 0 2 0 1 0 0 0 new D7h genus #   310 with    84 species is 0,2:1,4:\2,5,6
family= 0 2 0 1 0 0 0 new D7h genus #   311 with    84 species is 0,2:1,4:\3,4,5
family= 0 2 0 1 0 0 0 new D7h genus #   312 with    84 species is 0,2:1,4:\3,4,6
family= 0 2 0 1 0 0 0 new D7h genus #   313 with    84 species is 0,2:1,4:\3,5,6
family= 0 2 0 1 0 0 0 new D7h genus #   314 with    84 species is 0,2:1,4:\4,5,6
family= 0 2 0 1 0 0 0 new D7h genus #   315 with    84 species is 0,2:3,5:\0,1,2
family= 0 2 0 1 0 0 0 new D7h genus #   316 with    84 species is 0,2:3,5:\0,1,3
family= 0 2 0 1 0 0 0 new D7h genus #   317 with    84 species is 0,2:3,5:\0,1,4
family= 0 2 0 1 0 0 0 new D7h genus #   318 with    84 species is 0,2:3,5:\0,1,5
family= 0 2 0 1 0 0 0 new D7h genus #   319 with    84 species is 0,2:3,5:\0,1,6
family= 0 2 0 1 0 0 0 new D7h genus #   320 with    84 species is 0,2:3,5:\0,2,3
family= 0 2 0 1 0 0 0 new D7h genus #   321 with    84 species is 0,2:3,5:\0,2,4
family= 0 2 0 1 0 0 0 new D7h genus #   322 with    84 species is 0,2:3,5:\0,2,5
family= 0 2 0 1 0 0 0 new D7h genus #   323 with    84 species is 0,2:3,5:\0,2,6
family= 0 2 0 1 0 0 0 new D7h genus #   324 with    84 species is 0,2:3,5:\0,3,4
family= 0 2 0 1 0 0 0 new D7h genus #   325 with    84 species is 0,2:3,5:\0,3,6
family= 0 2 0 1 0 0 0 new D7h genus #   326 with    84 species is 0,2:3,5:\0,4,6
family= 0 2 0 1 0 0 0 new D7h genus #   327 with    42 species is 0,2:3,5:\0,5,6
family= 0 2 0 1 0 0 0 new D7h genus #   328 with    84 species is 0,2:3,5:\1,2,3
family= 0 2 0 1 0 0 0 new D7h genus #   329 with    84 species is 0,2:3,5:\1,2,4
family= 0 2 0 1 0 0 0 new D7h genus #   330 with    84 species is 0,2:3,5:\1,2,6
family= 0 2 0 1 0 0 0 new D7h genus #   331 with    84 species is 0,2:3,5:\1,3,6
family= 0 2 0 1 0 0 0 new D7h genus #   332 with    42 species is 0,2:3,5:\1,4,6
family= 0 2 0 1 0 0 0 new D7h genus #   333 with    42 species is 0,2:3,5:\2,3,6
family= 0 2 0 1 0 0 0 new D7h genus #   334 with    42 species is 0,2:3,6:\0,1,2
family= 0 2 0 1 0 0 0 new D7h genus #   335 with    84 species is 0,2:3,6:\0,1,3
family= 0 2 0 1 0 0 0 new D7h genus #   336 with    84 species is 0,2:3,6:\0,1,4
family= 0 2 0 1 0 0 0 new D7h genus #   337 with    84 species is 0,2:3,6:\0,1,5
family= 0 2 0 1 0 0 0 new D7h genus #   338 with    84 species is 0,2:3,6:\0,1,6
family= 0 2 0 1 0 0 0 new D7h genus #   339 with    84 species is 0,2:3,6:\0,2,3
family= 0 2 0 1 0 0 0 new D7h genus #   340 with    84 species is 0,2:3,6:\0,2,4
family= 0 2 0 1 0 0 0 new D7h genus #   341 with    84 species is 0,2:3,6:\0,3,4
family= 0 2 0 1 0 0 0 new D7h genus #   342 with    84 species is 0,2:3,6:\0,3,5
family= 0 2 0 1 0 0 0 new D7h genus #   343 with    84 species is 0,2:3,6:\0,3,6
family= 0 2 0 1 0 0 0 new D7h genus #   344 with    84 species is 0,2:3,6:\0,4,5
family= 0 2 0 1 0 0 0 new D7h genus #   345 with    84 species is 0,2:3,6:\0,4,6
family= 0 2 0 1 0 0 0 new D7h genus #   346 with    84 species is 0,2:3,6:\0,5,6
family= 0 2 0 1 0 0 0 new D7h genus #   347 with    84 species is 0,2:3,6:\1,3,4
family= 0 2 0 1 0 0 0 new D7h genus #   348 with    84 species is 0,2:3,6:\1,3,5
family= 0 2 0 1 0 0 0 new D7h genus #   349 with    42 species is 0,2:3,6:\1,3,6
family= 0 2 0 1 0 0 0 new D7h genus #   350 with    42 species is 0,2:3,6:\1,4,5
family= 0 2 0 1 0 0 0 new D7h genus #   351 with    84 species is 0,2:3,6:\3,4,5
family= 0 2 0 1 0 0 0 new D7h genus #   352 with    84 species is 0,2:3,6:\3,4,6
family= 0 2 0 1 0 0 0 new D7h genus #   353 with    42 species is 0,3:0,3:\0,1,3
family= 0 2 0 1 0 0 0 new D7h genus #   354 with    42 species is 0,3:0,3:\0,3,4
family= 0 2 0 1 0 0 0 new D7h genus #   355 with    21 species is 0,3:0,3:\0,3,5
family= 0 2 0 1 0 0 0 new D7h genus #   356 with    84 species is 0,3:0,4:\0,1,2
family= 0 2 0 1 0 0 0 new D7h genus #   357 with    84 species is 0,3:0,4:\0,1,3
family= 0 2 0 1 0 0 0 new D7h genus #   358 with    84 species is 0,3:0,4:\0,1,4
family= 0 2 0 1 0 0 0 new D7h genus #   359 with    84 species is 0,3:0,4:\0,1,5
family= 0 2 0 1 0 0 0 new D7h genus #   360 with    42 species is 0,3:0,4:\0,1,6
family= 0 2 0 1 0 0 0 new D7h genus #   361 with    84 species is 0,3:0,4:\0,2,3
family= 0 2 0 1 0 0 0 new D7h genus #   362 with    84 species is 0,3:0,4:\0,2,4
family= 0 2 0 1 0 0 0 new D7h genus #   363 with    42 species is 0,3:0,4:\0,2,5
family= 0 2 0 1 0 0 0 new D7h genus #   364 with    42 species is 0,3:0,4:\0,3,4
family= 0 2 0 1 0 0 0 new D7h genus #   365 with    84 species is 0,3:1,4:\0,1,2
family= 0 2 0 1 0 0 0 new D7h genus #   366 with    84 species is 0,3:1,4:\0,1,3
family= 0 2 0 1 0 0 0 new D7h genus #   367 with    84 species is 0,3:1,4:\0,1,4
family= 0 2 0 1 0 0 0 new D7h genus #   368 with    84 species is 0,3:1,4:\0,1,5
family= 0 2 0 1 0 0 0 new D7h genus #   369 with    84 species is 0,3:1,4:\0,1,6
family= 0 2 0 1 0 0 0 new D7h genus #   370 with    84 species is 0,3:1,4:\0,2,3
family= 0 2 0 1 0 0 0 new D7h genus #   371 with    42 species is 0,3:1,4:\0,2,4
family= 0 2 0 1 0 0 0 new D7h genus #   372 with    84 species is 0,3:1,4:\0,2,5
family= 0 2 0 1 0 0 0 new D7h genus #   373 with    84 species is 0,3:1,4:\0,2,6
family= 0 2 0 1 0 0 0 new D7h genus #   374 with    84 species is 0,3:1,4:\0,3,5
family= 0 2 0 1 0 0 0 new D7h genus #   375 with    84 species is 0,3:1,4:\0,3,6
family= 0 2 0 1 0 0 0 new D7h genus #   376 with    84 species is 0,3:1,4:\0,4,5
family= 0 2 0 1 0 0 0 new D7h genus #   377 with    84 species is 0,3:1,4:\0,5,6
family= 0 2 0 1 0 0 0 new D7h genus #   378 with    42 species is 0,3:1,4:\1,2,3
family= 0 2 0 1 0 0 0 new D7h genus #   379 with    84 species is 0,3:1,4:\1,2,5
family= 0 2 0 1 0 0 0 new D7h genus #   380 with    84 species is 0,3:1,4:\1,2,6
family= 0 2 0 1 0 0 0 new D7h genus #   381 with    84 species is 0,3:1,4:\1,3,5
family= 0 2 0 1 0 0 0 new D7h genus #   382 with    84 species is 0,3:1,4:\1,5,6
family= 0 2 0 1 0 0 0 new D7h genus #   383 with    42 species is 0,3:1,4:\2,5,6
family= 0 2 0 1 0 0 0 new D7h genus #   384 with    84 species is 0,3:1,5:\0,1,2
family= 0 2 0 1 0 0 0 new D7h genus #   385 with    84 species is 0,3:1,5:\0,1,3
family= 0 2 0 1 0 0 0 new D7h genus #   386 with    42 species is 0,3:1,5:\0,1,4
family= 0 2 0 1 0 0 0 new D7h genus #   387 with    84 species is 0,3:1,5:\0,2,3
family= 0 2 0 1 0 0 0 new D7h genus #   388 with    84 species is 0,3:1,5:\0,2,4
family= 0 2 0 1 0 0 0 new D7h genus #   389 with    84 species is 0,3:1,5:\0,2,5
family= 0 2 0 1 0 0 0 new D7h genus #   390 with    84 species is 0,3:1,5:\0,2,6
family= 0 2 0 1 0 0 0 new D7h genus #   391 with    84 species is 0,3:1,5:\0,3,4
family= 0 2 0 1 0 0 0 new D7h genus #   392 with    84 species is 0,3:1,5:\0,3,5
family= 0 2 0 1 0 0 0 new D7h genus #   393 with    84 species is 0,3:1,5:\0,3,6
family= 0 2 0 1 0 0 0 new D7h genus #   394 with    84 species is 0,3:1,5:\0,4,5
family= 0 2 0 1 0 0 0 new D7h genus #   395 with    84 species is 0,3:1,5:\0,4,6
family= 0 2 0 1 0 0 0 new D7h genus #   396 with    84 species is 0,3:1,5:\0,5,6
family= 0 2 0 1 0 0 0 new D7h genus #   397 with    84 species is 0,3:1,5:\2,3,4
family= 0 2 0 1 0 0 0 new D7h genus #   398 with    84 species is 0,3:1,5:\2,3,5
family= 0 2 0 1 0 0 0 new D7h genus #   399 with    84 species is 0,3:1,5:\2,3,6
family= 0 2 0 1 0 0 0 new D7h genus #   400 with    84 species is 0,3:1,5:\2,4,5
family= 0 2 0 1 0 0 0 new D7h genus #   401 with    42 species is 0,3:1,5:\2,4,6
family= 0 2 0 1 0 0 0 new D7h genus #   402 with    42 species is 0,3:1,5:\3,4,5
Nber of genera for this family=  402
 
family= 1 0 1 1 0 0 0
 
family= 1 0 1 1 0 0 0 new D7h genus #     1 with    84 species is 0:0,1,2:\0,1,2
family= 1 0 1 1 0 0 0 new D7h genus #     2 with    84 species is 0:0,1,2:\0,1,3
family= 1 0 1 1 0 0 0 new D7h genus #     3 with    84 species is 0:0,1,2:\0,1,4
family= 1 0 1 1 0 0 0 new D7h genus #     4 with    84 species is 0:0,1,2:\0,1,5
family= 1 0 1 1 0 0 0 new D7h genus #     5 with    84 species is 0:0,1,2:\0,1,6
family= 1 0 1 1 0 0 0 new D7h genus #     6 with    84 species is 0:0,1,2:\0,2,3
family= 1 0 1 1 0 0 0 new D7h genus #     7 with    84 species is 0:0,1,2:\0,2,4
family= 1 0 1 1 0 0 0 new D7h genus #     8 with    84 species is 0:0,1,2:\0,2,5
family= 1 0 1 1 0 0 0 new D7h genus #     9 with    84 species is 0:0,1,2:\0,2,6
family= 1 0 1 1 0 0 0 new D7h genus #    10 with    84 species is 0:0,1,2:\0,3,4
family= 1 0 1 1 0 0 0 new D7h genus #    11 with    84 species is 0:0,1,2:\0,3,5
family= 1 0 1 1 0 0 0 new D7h genus #    12 with    84 species is 0:0,1,2:\0,3,6
family= 1 0 1 1 0 0 0 new D7h genus #    13 with    84 species is 0:0,1,2:\0,4,5
family= 1 0 1 1 0 0 0 new D7h genus #    14 with    84 species is 0:0,1,2:\0,4,6
family= 1 0 1 1 0 0 0 new D7h genus #    15 with    84 species is 0:0,1,2:\0,5,6
family= 1 0 1 1 0 0 0 new D7h genus #    16 with    84 species is 0:0,1,3:\0,1,2
family= 1 0 1 1 0 0 0 new D7h genus #    17 with    84 species is 0:0,1,3:\0,1,3
family= 1 0 1 1 0 0 0 new D7h genus #    18 with    84 species is 0:0,1,3:\0,1,4
family= 1 0 1 1 0 0 0 new D7h genus #    19 with    84 species is 0:0,1,3:\0,1,5
family= 1 0 1 1 0 0 0 new D7h genus #    20 with    84 species is 0:0,1,3:\0,1,6
family= 1 0 1 1 0 0 0 new D7h genus #    21 with    84 species is 0:0,1,3:\0,2,3
family= 1 0 1 1 0 0 0 new D7h genus #    22 with    84 species is 0:0,1,3:\0,2,4
family= 1 0 1 1 0 0 0 new D7h genus #    23 with    84 species is 0:0,1,3:\0,2,5
family= 1 0 1 1 0 0 0 new D7h genus #    24 with    84 species is 0:0,1,3:\0,2,6
family= 1 0 1 1 0 0 0 new D7h genus #    25 with    84 species is 0:0,1,3:\0,3,4
family= 1 0 1 1 0 0 0 new D7h genus #    26 with    84 species is 0:0,1,3:\0,3,5
family= 1 0 1 1 0 0 0 new D7h genus #    27 with    84 species is 0:0,1,3:\0,3,6
family= 1 0 1 1 0 0 0 new D7h genus #    28 with    84 species is 0:0,1,3:\0,4,5
family= 1 0 1 1 0 0 0 new D7h genus #    29 with    84 species is 0:0,1,3:\0,4,6
family= 1 0 1 1 0 0 0 new D7h genus #    30 with    84 species is 0:0,1,3:\0,5,6
family= 1 0 1 1 0 0 0 new D7h genus #    31 with    84 species is 0:0,1,4:\0,1,2
family= 1 0 1 1 0 0 0 new D7h genus #    32 with    84 species is 0:0,1,4:\0,1,3
family= 1 0 1 1 0 0 0 new D7h genus #    33 with    84 species is 0:0,1,4:\0,1,4
family= 1 0 1 1 0 0 0 new D7h genus #    34 with    84 species is 0:0,1,4:\0,1,5
family= 1 0 1 1 0 0 0 new D7h genus #    35 with    84 species is 0:0,1,4:\0,1,6
family= 1 0 1 1 0 0 0 new D7h genus #    36 with    84 species is 0:0,1,4:\0,2,3
family= 1 0 1 1 0 0 0 new D7h genus #    37 with    84 species is 0:0,1,4:\0,2,4
family= 1 0 1 1 0 0 0 new D7h genus #    38 with    84 species is 0:0,1,4:\0,2,5
family= 1 0 1 1 0 0 0 new D7h genus #    39 with    84 species is 0:0,1,4:\0,2,6
family= 1 0 1 1 0 0 0 new D7h genus #    40 with    84 species is 0:0,1,4:\0,3,4
family= 1 0 1 1 0 0 0 new D7h genus #    41 with    84 species is 0:0,1,4:\0,3,5
family= 1 0 1 1 0 0 0 new D7h genus #    42 with    84 species is 0:0,1,4:\0,3,6
family= 1 0 1 1 0 0 0 new D7h genus #    43 with    84 species is 0:0,1,4:\0,4,5
family= 1 0 1 1 0 0 0 new D7h genus #    44 with    84 species is 0:0,1,4:\0,4,6
family= 1 0 1 1 0 0 0 new D7h genus #    45 with    84 species is 0:0,1,4:\0,5,6
family= 1 0 1 1 0 0 0 new D7h genus #    46 with    84 species is 0:0,1,5:\0,1,2
family= 1 0 1 1 0 0 0 new D7h genus #    47 with    84 species is 0:0,1,5:\0,1,3
family= 1 0 1 1 0 0 0 new D7h genus #    48 with    84 species is 0:0,1,5:\0,1,4
family= 1 0 1 1 0 0 0 new D7h genus #    49 with    84 species is 0:0,1,5:\0,1,5
family= 1 0 1 1 0 0 0 new D7h genus #    50 with    84 species is 0:0,1,5:\0,1,6
family= 1 0 1 1 0 0 0 new D7h genus #    51 with    84 species is 0:0,1,5:\0,2,3
family= 1 0 1 1 0 0 0 new D7h genus #    52 with    84 species is 0:0,1,5:\0,2,4
family= 1 0 1 1 0 0 0 new D7h genus #    53 with    84 species is 0:0,1,5:\0,2,5
family= 1 0 1 1 0 0 0 new D7h genus #    54 with    84 species is 0:0,1,5:\0,2,6
family= 1 0 1 1 0 0 0 new D7h genus #    55 with    84 species is 0:0,1,5:\0,3,4
family= 1 0 1 1 0 0 0 new D7h genus #    56 with    84 species is 0:0,1,5:\0,3,5
family= 1 0 1 1 0 0 0 new D7h genus #    57 with    84 species is 0:0,1,5:\0,3,6
family= 1 0 1 1 0 0 0 new D7h genus #    58 with    84 species is 0:0,1,5:\0,4,5
family= 1 0 1 1 0 0 0 new D7h genus #    59 with    84 species is 0:0,1,5:\0,4,6
family= 1 0 1 1 0 0 0 new D7h genus #    60 with    84 species is 0:0,1,5:\0,5,6
family= 1 0 1 1 0 0 0 new D7h genus #    61 with    84 species is 0:0,1,6:\0,1,2
family= 1 0 1 1 0 0 0 new D7h genus #    62 with    84 species is 0:0,1,6:\0,1,3
family= 1 0 1 1 0 0 0 new D7h genus #    63 with    84 species is 0:0,1,6:\0,1,4
family= 1 0 1 1 0 0 0 new D7h genus #    64 with    84 species is 0:0,1,6:\0,1,5
family= 1 0 1 1 0 0 0 new D7h genus #    65 with    42 species is 0:0,1,6:\0,1,6
family= 1 0 1 1 0 0 0 new D7h genus #    66 with    84 species is 0:0,1,6:\0,2,3
family= 1 0 1 1 0 0 0 new D7h genus #    67 with    84 species is 0:0,1,6:\0,2,4
family= 1 0 1 1 0 0 0 new D7h genus #    68 with    42 species is 0:0,1,6:\0,2,5
family= 1 0 1 1 0 0 0 new D7h genus #    69 with    42 species is 0:0,1,6:\0,3,4
family= 1 0 1 1 0 0 0 new D7h genus #    70 with    84 species is 0:0,2,3:\0,1,2
family= 1 0 1 1 0 0 0 new D7h genus #    71 with    84 species is 0:0,2,3:\0,1,3
family= 1 0 1 1 0 0 0 new D7h genus #    72 with    84 species is 0:0,2,3:\0,1,4
family= 1 0 1 1 0 0 0 new D7h genus #    73 with    84 species is 0:0,2,3:\0,1,5
family= 1 0 1 1 0 0 0 new D7h genus #    74 with    84 species is 0:0,2,3:\0,1,6
family= 1 0 1 1 0 0 0 new D7h genus #    75 with    84 species is 0:0,2,3:\0,2,3
family= 1 0 1 1 0 0 0 new D7h genus #    76 with    84 species is 0:0,2,3:\0,2,4
family= 1 0 1 1 0 0 0 new D7h genus #    77 with    84 species is 0:0,2,3:\0,2,5
family= 1 0 1 1 0 0 0 new D7h genus #    78 with    84 species is 0:0,2,3:\0,2,6
family= 1 0 1 1 0 0 0 new D7h genus #    79 with    84 species is 0:0,2,3:\0,3,4
family= 1 0 1 1 0 0 0 new D7h genus #    80 with    84 species is 0:0,2,3:\0,3,5
family= 1 0 1 1 0 0 0 new D7h genus #    81 with    84 species is 0:0,2,3:\0,3,6
family= 1 0 1 1 0 0 0 new D7h genus #    82 with    84 species is 0:0,2,3:\0,4,5
family= 1 0 1 1 0 0 0 new D7h genus #    83 with    84 species is 0:0,2,3:\0,4,6
family= 1 0 1 1 0 0 0 new D7h genus #    84 with    84 species is 0:0,2,3:\0,5,6
family= 1 0 1 1 0 0 0 new D7h genus #    85 with    84 species is 0:0,2,4:\0,1,2
family= 1 0 1 1 0 0 0 new D7h genus #    86 with    84 species is 0:0,2,4:\0,1,3
family= 1 0 1 1 0 0 0 new D7h genus #    87 with    84 species is 0:0,2,4:\0,1,4
family= 1 0 1 1 0 0 0 new D7h genus #    88 with    84 species is 0:0,2,4:\0,1,5
family= 1 0 1 1 0 0 0 new D7h genus #    89 with    84 species is 0:0,2,4:\0,1,6
family= 1 0 1 1 0 0 0 new D7h genus #    90 with    84 species is 0:0,2,4:\0,2,3
family= 1 0 1 1 0 0 0 new D7h genus #    91 with    84 species is 0:0,2,4:\0,2,4
family= 1 0 1 1 0 0 0 new D7h genus #    92 with    84 species is 0:0,2,4:\0,2,5
family= 1 0 1 1 0 0 0 new D7h genus #    93 with    84 species is 0:0,2,4:\0,2,6
family= 1 0 1 1 0 0 0 new D7h genus #    94 with    84 species is 0:0,2,4:\0,3,4
family= 1 0 1 1 0 0 0 new D7h genus #    95 with    84 species is 0:0,2,4:\0,3,5
family= 1 0 1 1 0 0 0 new D7h genus #    96 with    84 species is 0:0,2,4:\0,3,6
family= 1 0 1 1 0 0 0 new D7h genus #    97 with    84 species is 0:0,2,4:\0,4,5
family= 1 0 1 1 0 0 0 new D7h genus #    98 with    84 species is 0:0,2,4:\0,4,6
family= 1 0 1 1 0 0 0 new D7h genus #    99 with    84 species is 0:0,2,4:\0,5,6
family= 1 0 1 1 0 0 0 new D7h genus #   100 with    84 species is 0:0,2,5:\0,1,2
family= 1 0 1 1 0 0 0 new D7h genus #   101 with    84 species is 0:0,2,5:\0,1,3
family= 1 0 1 1 0 0 0 new D7h genus #   102 with    84 species is 0:0,2,5:\0,1,4
family= 1 0 1 1 0 0 0 new D7h genus #   103 with    84 species is 0:0,2,5:\0,1,5
family= 1 0 1 1 0 0 0 new D7h genus #   104 with    42 species is 0:0,2,5:\0,1,6
family= 1 0 1 1 0 0 0 new D7h genus #   105 with    84 species is 0:0,2,5:\0,2,3
family= 1 0 1 1 0 0 0 new D7h genus #   106 with    84 species is 0:0,2,5:\0,2,4
family= 1 0 1 1 0 0 0 new D7h genus #   107 with    42 species is 0:0,2,5:\0,2,5
family= 1 0 1 1 0 0 0 new D7h genus #   108 with    42 species is 0:0,2,5:\0,3,4
family= 1 0 1 1 0 0 0 new D7h genus #   109 with    84 species is 0:0,3,4:\0,1,2
family= 1 0 1 1 0 0 0 new D7h genus #   110 with    84 species is 0:0,3,4:\0,1,3
family= 1 0 1 1 0 0 0 new D7h genus #   111 with    84 species is 0:0,3,4:\0,1,4
family= 1 0 1 1 0 0 0 new D7h genus #   112 with    84 species is 0:0,3,4:\0,1,5
family= 1 0 1 1 0 0 0 new D7h genus #   113 with    42 species is 0:0,3,4:\0,1,6
family= 1 0 1 1 0 0 0 new D7h genus #   114 with    84 species is 0:0,3,4:\0,2,3
family= 1 0 1 1 0 0 0 new D7h genus #   115 with    84 species is 0:0,3,4:\0,2,4
family= 1 0 1 1 0 0 0 new D7h genus #   116 with    42 species is 0:0,3,4:\0,2,5
family= 1 0 1 1 0 0 0 new D7h genus #   117 with    42 species is 0:0,3,4:\0,3,4
family= 1 0 1 1 0 0 0 new D7h genus #   118 with    84 species is 0:1,2,3:\0,1,2
family= 1 0 1 1 0 0 0 new D7h genus #   119 with    84 species is 0:1,2,3:\0,1,3
family= 1 0 1 1 0 0 0 new D7h genus #   120 with    84 species is 0:1,2,3:\0,1,4
family= 1 0 1 1 0 0 0 new D7h genus #   121 with    84 species is 0:1,2,3:\0,1,5
family= 1 0 1 1 0 0 0 new D7h genus #   122 with    84 species is 0:1,2,3:\0,1,6
family= 1 0 1 1 0 0 0 new D7h genus #   123 with    84 species is 0:1,2,3:\0,2,3
family= 1 0 1 1 0 0 0 new D7h genus #   124 with    84 species is 0:1,2,3:\0,2,4
family= 1 0 1 1 0 0 0 new D7h genus #   125 with    84 species is 0:1,2,3:\0,2,5
family= 1 0 1 1 0 0 0 new D7h genus #   126 with    84 species is 0:1,2,3:\0,2,6
family= 1 0 1 1 0 0 0 new D7h genus #   127 with    84 species is 0:1,2,3:\0,3,4
family= 1 0 1 1 0 0 0 new D7h genus #   128 with    84 species is 0:1,2,3:\0,3,5
family= 1 0 1 1 0 0 0 new D7h genus #   129 with    84 species is 0:1,2,3:\0,3,6
family= 1 0 1 1 0 0 0 new D7h genus #   130 with    84 species is 0:1,2,3:\0,4,5
family= 1 0 1 1 0 0 0 new D7h genus #   131 with    84 species is 0:1,2,3:\0,4,6
family= 1 0 1 1 0 0 0 new D7h genus #   132 with    84 species is 0:1,2,3:\0,5,6
family= 1 0 1 1 0 0 0 new D7h genus #   133 with    84 species is 0:1,2,3:\1,2,3
family= 1 0 1 1 0 0 0 new D7h genus #   134 with    84 species is 0:1,2,3:\1,2,4
family= 1 0 1 1 0 0 0 new D7h genus #   135 with    84 species is 0:1,2,3:\1,2,5
family= 1 0 1 1 0 0 0 new D7h genus #   136 with    84 species is 0:1,2,3:\1,2,6
family= 1 0 1 1 0 0 0 new D7h genus #   137 with    84 species is 0:1,2,3:\1,3,4
family= 1 0 1 1 0 0 0 new D7h genus #   138 with    84 species is 0:1,2,3:\1,3,5
family= 1 0 1 1 0 0 0 new D7h genus #   139 with    84 species is 0:1,2,3:\1,3,6
family= 1 0 1 1 0 0 0 new D7h genus #   140 with    84 species is 0:1,2,3:\1,4,5
family= 1 0 1 1 0 0 0 new D7h genus #   141 with    84 species is 0:1,2,3:\1,4,6
family= 1 0 1 1 0 0 0 new D7h genus #   142 with    84 species is 0:1,2,3:\1,5,6
family= 1 0 1 1 0 0 0 new D7h genus #   143 with    84 species is 0:1,2,3:\2,3,4
family= 1 0 1 1 0 0 0 new D7h genus #   144 with    84 species is 0:1,2,3:\2,3,5
family= 1 0 1 1 0 0 0 new D7h genus #   145 with    84 species is 0:1,2,3:\2,3,6
family= 1 0 1 1 0 0 0 new D7h genus #   146 with    84 species is 0:1,2,3:\2,4,5
family= 1 0 1 1 0 0 0 new D7h genus #   147 with    84 species is 0:1,2,3:\2,4,6
family= 1 0 1 1 0 0 0 new D7h genus #   148 with    84 species is 0:1,2,3:\2,5,6
family= 1 0 1 1 0 0 0 new D7h genus #   149 with    84 species is 0:1,2,3:\3,4,5
family= 1 0 1 1 0 0 0 new D7h genus #   150 with    84 species is 0:1,2,3:\3,4,6
family= 1 0 1 1 0 0 0 new D7h genus #   151 with    84 species is 0:1,2,3:\3,5,6
family= 1 0 1 1 0 0 0 new D7h genus #   152 with    84 species is 0:1,2,3:\4,5,6
family= 1 0 1 1 0 0 0 new D7h genus #   153 with    84 species is 0:1,2,4:\0,1,2
family= 1 0 1 1 0 0 0 new D7h genus #   154 with    84 species is 0:1,2,4:\0,1,3
family= 1 0 1 1 0 0 0 new D7h genus #   155 with    84 species is 0:1,2,4:\0,1,4
family= 1 0 1 1 0 0 0 new D7h genus #   156 with    84 species is 0:1,2,4:\0,1,5
family= 1 0 1 1 0 0 0 new D7h genus #   157 with    84 species is 0:1,2,4:\0,1,6
family= 1 0 1 1 0 0 0 new D7h genus #   158 with    84 species is 0:1,2,4:\0,2,3
family= 1 0 1 1 0 0 0 new D7h genus #   159 with    84 species is 0:1,2,4:\0,2,4
family= 1 0 1 1 0 0 0 new D7h genus #   160 with    84 species is 0:1,2,4:\0,2,5
family= 1 0 1 1 0 0 0 new D7h genus #   161 with    84 species is 0:1,2,4:\0,2,6
family= 1 0 1 1 0 0 0 new D7h genus #   162 with    84 species is 0:1,2,4:\0,3,4
family= 1 0 1 1 0 0 0 new D7h genus #   163 with    84 species is 0:1,2,4:\0,3,5
family= 1 0 1 1 0 0 0 new D7h genus #   164 with    84 species is 0:1,2,4:\0,3,6
family= 1 0 1 1 0 0 0 new D7h genus #   165 with    84 species is 0:1,2,4:\0,4,5
family= 1 0 1 1 0 0 0 new D7h genus #   166 with    84 species is 0:1,2,4:\0,4,6
family= 1 0 1 1 0 0 0 new D7h genus #   167 with    84 species is 0:1,2,4:\0,5,6
family= 1 0 1 1 0 0 0 new D7h genus #   168 with    84 species is 0:1,2,4:\1,2,3
family= 1 0 1 1 0 0 0 new D7h genus #   169 with    84 species is 0:1,2,4:\1,2,4
family= 1 0 1 1 0 0 0 new D7h genus #   170 with    84 species is 0:1,2,4:\1,2,5
family= 1 0 1 1 0 0 0 new D7h genus #   171 with    84 species is 0:1,2,4:\1,2,6
family= 1 0 1 1 0 0 0 new D7h genus #   172 with    84 species is 0:1,2,4:\1,3,4
family= 1 0 1 1 0 0 0 new D7h genus #   173 with    84 species is 0:1,2,4:\1,3,5
family= 1 0 1 1 0 0 0 new D7h genus #   174 with    84 species is 0:1,2,4:\1,3,6
family= 1 0 1 1 0 0 0 new D7h genus #   175 with    84 species is 0:1,2,4:\1,4,5
family= 1 0 1 1 0 0 0 new D7h genus #   176 with    84 species is 0:1,2,4:\1,4,6
family= 1 0 1 1 0 0 0 new D7h genus #   177 with    84 species is 0:1,2,4:\1,5,6
family= 1 0 1 1 0 0 0 new D7h genus #   178 with    84 species is 0:1,2,4:\2,3,4
family= 1 0 1 1 0 0 0 new D7h genus #   179 with    84 species is 0:1,2,4:\2,3,5
family= 1 0 1 1 0 0 0 new D7h genus #   180 with    84 species is 0:1,2,4:\2,3,6
family= 1 0 1 1 0 0 0 new D7h genus #   181 with    84 species is 0:1,2,4:\2,4,5
family= 1 0 1 1 0 0 0 new D7h genus #   182 with    84 species is 0:1,2,4:\2,4,6
family= 1 0 1 1 0 0 0 new D7h genus #   183 with    84 species is 0:1,2,4:\2,5,6
family= 1 0 1 1 0 0 0 new D7h genus #   184 with    84 species is 0:1,2,4:\3,4,5
family= 1 0 1 1 0 0 0 new D7h genus #   185 with    84 species is 0:1,2,4:\3,4,6
family= 1 0 1 1 0 0 0 new D7h genus #   186 with    84 species is 0:1,2,4:\3,5,6
family= 1 0 1 1 0 0 0 new D7h genus #   187 with    84 species is 0:1,2,4:\4,5,6
family= 1 0 1 1 0 0 0 new D7h genus #   188 with    84 species is 0:1,2,5:\0,1,2
family= 1 0 1 1 0 0 0 new D7h genus #   189 with    84 species is 0:1,2,5:\0,1,3
family= 1 0 1 1 0 0 0 new D7h genus #   190 with    84 species is 0:1,2,5:\0,1,4
family= 1 0 1 1 0 0 0 new D7h genus #   191 with    84 species is 0:1,2,5:\0,1,5
family= 1 0 1 1 0 0 0 new D7h genus #   192 with    84 species is 0:1,2,5:\0,1,6
family= 1 0 1 1 0 0 0 new D7h genus #   193 with    84 species is 0:1,2,5:\0,2,3
family= 1 0 1 1 0 0 0 new D7h genus #   194 with    84 species is 0:1,2,5:\0,2,4
family= 1 0 1 1 0 0 0 new D7h genus #   195 with    84 species is 0:1,2,5:\0,2,5
family= 1 0 1 1 0 0 0 new D7h genus #   196 with    84 species is 0:1,2,5:\0,2,6
family= 1 0 1 1 0 0 0 new D7h genus #   197 with    84 species is 0:1,2,5:\0,3,4
family= 1 0 1 1 0 0 0 new D7h genus #   198 with    84 species is 0:1,2,5:\0,3,5
family= 1 0 1 1 0 0 0 new D7h genus #   199 with    84 species is 0:1,2,5:\0,3,6
family= 1 0 1 1 0 0 0 new D7h genus #   200 with    84 species is 0:1,2,5:\0,4,5
family= 1 0 1 1 0 0 0 new D7h genus #   201 with    84 species is 0:1,2,5:\0,4,6
family= 1 0 1 1 0 0 0 new D7h genus #   202 with    84 species is 0:1,2,5:\0,5,6
family= 1 0 1 1 0 0 0 new D7h genus #   203 with    84 species is 0:1,2,5:\1,2,3
family= 1 0 1 1 0 0 0 new D7h genus #   204 with    84 species is 0:1,2,5:\1,2,4
family= 1 0 1 1 0 0 0 new D7h genus #   205 with    84 species is 0:1,2,5:\1,2,5
family= 1 0 1 1 0 0 0 new D7h genus #   206 with    84 species is 0:1,2,5:\1,2,6
family= 1 0 1 1 0 0 0 new D7h genus #   207 with    84 species is 0:1,2,5:\1,3,4
family= 1 0 1 1 0 0 0 new D7h genus #   208 with    84 species is 0:1,2,5:\1,3,5
family= 1 0 1 1 0 0 0 new D7h genus #   209 with    84 species is 0:1,2,5:\1,3,6
family= 1 0 1 1 0 0 0 new D7h genus #   210 with    84 species is 0:1,2,5:\1,4,5
family= 1 0 1 1 0 0 0 new D7h genus #   211 with    84 species is 0:1,2,5:\1,4,6
family= 1 0 1 1 0 0 0 new D7h genus #   212 with    84 species is 0:1,2,5:\1,5,6
family= 1 0 1 1 0 0 0 new D7h genus #   213 with    84 species is 0:1,2,5:\2,3,4
family= 1 0 1 1 0 0 0 new D7h genus #   214 with    84 species is 0:1,2,5:\2,3,5
family= 1 0 1 1 0 0 0 new D7h genus #   215 with    84 species is 0:1,2,5:\2,3,6
family= 1 0 1 1 0 0 0 new D7h genus #   216 with    84 species is 0:1,2,5:\2,4,5
family= 1 0 1 1 0 0 0 new D7h genus #   217 with    84 species is 0:1,2,5:\2,4,6
family= 1 0 1 1 0 0 0 new D7h genus #   218 with    84 species is 0:1,2,5:\2,5,6
family= 1 0 1 1 0 0 0 new D7h genus #   219 with    84 species is 0:1,2,5:\3,4,5
family= 1 0 1 1 0 0 0 new D7h genus #   220 with    84 species is 0:1,2,5:\3,4,6
family= 1 0 1 1 0 0 0 new D7h genus #   221 with    84 species is 0:1,2,5:\3,5,6
family= 1 0 1 1 0 0 0 new D7h genus #   222 with    84 species is 0:1,2,5:\4,5,6
family= 1 0 1 1 0 0 0 new D7h genus #   223 with    84 species is 0:1,2,6:\0,1,2
family= 1 0 1 1 0 0 0 new D7h genus #   224 with    84 species is 0:1,2,6:\0,1,3
family= 1 0 1 1 0 0 0 new D7h genus #   225 with    84 species is 0:1,2,6:\0,1,4
family= 1 0 1 1 0 0 0 new D7h genus #   226 with    84 species is 0:1,2,6:\0,1,5
family= 1 0 1 1 0 0 0 new D7h genus #   227 with    84 species is 0:1,2,6:\0,1,6
family= 1 0 1 1 0 0 0 new D7h genus #   228 with    84 species is 0:1,2,6:\0,2,3
family= 1 0 1 1 0 0 0 new D7h genus #   229 with    84 species is 0:1,2,6:\0,2,4
family= 1 0 1 1 0 0 0 new D7h genus #   230 with    84 species is 0:1,2,6:\0,2,5
family= 1 0 1 1 0 0 0 new D7h genus #   231 with    84 species is 0:1,2,6:\0,2,6
family= 1 0 1 1 0 0 0 new D7h genus #   232 with    84 species is 0:1,2,6:\0,3,4
family= 1 0 1 1 0 0 0 new D7h genus #   233 with    84 species is 0:1,2,6:\0,3,5
family= 1 0 1 1 0 0 0 new D7h genus #   234 with    84 species is 0:1,2,6:\0,3,6
family= 1 0 1 1 0 0 0 new D7h genus #   235 with    84 species is 0:1,2,6:\0,4,5
family= 1 0 1 1 0 0 0 new D7h genus #   236 with    84 species is 0:1,2,6:\0,4,6
family= 1 0 1 1 0 0 0 new D7h genus #   237 with    84 species is 0:1,2,6:\0,5,6
family= 1 0 1 1 0 0 0 new D7h genus #   238 with    84 species is 0:1,2,6:\1,2,3
family= 1 0 1 1 0 0 0 new D7h genus #   239 with    84 species is 0:1,2,6:\1,2,4
family= 1 0 1 1 0 0 0 new D7h genus #   240 with    84 species is 0:1,2,6:\1,2,5
family= 1 0 1 1 0 0 0 new D7h genus #   241 with    84 species is 0:1,2,6:\1,2,6
family= 1 0 1 1 0 0 0 new D7h genus #   242 with    84 species is 0:1,2,6:\1,3,4
family= 1 0 1 1 0 0 0 new D7h genus #   243 with    84 species is 0:1,2,6:\1,3,5
family= 1 0 1 1 0 0 0 new D7h genus #   244 with    84 species is 0:1,2,6:\1,3,6
family= 1 0 1 1 0 0 0 new D7h genus #   245 with    84 species is 0:1,2,6:\1,4,5
family= 1 0 1 1 0 0 0 new D7h genus #   246 with    84 species is 0:1,2,6:\1,4,6
family= 1 0 1 1 0 0 0 new D7h genus #   247 with    84 species is 0:1,2,6:\1,5,6
family= 1 0 1 1 0 0 0 new D7h genus #   248 with    84 species is 0:1,2,6:\2,3,4
family= 1 0 1 1 0 0 0 new D7h genus #   249 with    84 species is 0:1,2,6:\2,3,5
family= 1 0 1 1 0 0 0 new D7h genus #   250 with    84 species is 0:1,2,6:\2,3,6
family= 1 0 1 1 0 0 0 new D7h genus #   251 with    84 species is 0:1,2,6:\2,4,5
family= 1 0 1 1 0 0 0 new D7h genus #   252 with    84 species is 0:1,2,6:\2,4,6
family= 1 0 1 1 0 0 0 new D7h genus #   253 with    84 species is 0:1,2,6:\2,5,6
family= 1 0 1 1 0 0 0 new D7h genus #   254 with    84 species is 0:1,2,6:\3,4,5
family= 1 0 1 1 0 0 0 new D7h genus #   255 with    84 species is 0:1,2,6:\3,4,6
family= 1 0 1 1 0 0 0 new D7h genus #   256 with    84 species is 0:1,2,6:\3,5,6
family= 1 0 1 1 0 0 0 new D7h genus #   257 with    84 species is 0:1,2,6:\4,5,6
family= 1 0 1 1 0 0 0 new D7h genus #   258 with    84 species is 0:1,3,4:\0,1,2
family= 1 0 1 1 0 0 0 new D7h genus #   259 with    84 species is 0:1,3,4:\0,1,3
family= 1 0 1 1 0 0 0 new D7h genus #   260 with    84 species is 0:1,3,4:\0,1,4
family= 1 0 1 1 0 0 0 new D7h genus #   261 with    84 species is 0:1,3,4:\0,1,5
family= 1 0 1 1 0 0 0 new D7h genus #   262 with    84 species is 0:1,3,4:\0,1,6
family= 1 0 1 1 0 0 0 new D7h genus #   263 with    84 species is 0:1,3,4:\0,2,3
family= 1 0 1 1 0 0 0 new D7h genus #   264 with    84 species is 0:1,3,4:\0,2,4
family= 1 0 1 1 0 0 0 new D7h genus #   265 with    84 species is 0:1,3,4:\0,2,5
family= 1 0 1 1 0 0 0 new D7h genus #   266 with    84 species is 0:1,3,4:\0,2,6
family= 1 0 1 1 0 0 0 new D7h genus #   267 with    84 species is 0:1,3,4:\0,3,4
family= 1 0 1 1 0 0 0 new D7h genus #   268 with    84 species is 0:1,3,4:\0,3,5
family= 1 0 1 1 0 0 0 new D7h genus #   269 with    84 species is 0:1,3,4:\0,3,6
family= 1 0 1 1 0 0 0 new D7h genus #   270 with    84 species is 0:1,3,4:\0,4,5
family= 1 0 1 1 0 0 0 new D7h genus #   271 with    84 species is 0:1,3,4:\0,4,6
family= 1 0 1 1 0 0 0 new D7h genus #   272 with    84 species is 0:1,3,4:\0,5,6
family= 1 0 1 1 0 0 0 new D7h genus #   273 with    84 species is 0:1,3,4:\1,2,3
family= 1 0 1 1 0 0 0 new D7h genus #   274 with    84 species is 0:1,3,4:\1,2,4
family= 1 0 1 1 0 0 0 new D7h genus #   275 with    84 species is 0:1,3,4:\1,2,5
family= 1 0 1 1 0 0 0 new D7h genus #   276 with    84 species is 0:1,3,4:\1,2,6
family= 1 0 1 1 0 0 0 new D7h genus #   277 with    84 species is 0:1,3,4:\1,3,4
family= 1 0 1 1 0 0 0 new D7h genus #   278 with    84 species is 0:1,3,4:\1,3,5
family= 1 0 1 1 0 0 0 new D7h genus #   279 with    84 species is 0:1,3,4:\1,3,6
family= 1 0 1 1 0 0 0 new D7h genus #   280 with    84 species is 0:1,3,4:\1,4,5
family= 1 0 1 1 0 0 0 new D7h genus #   281 with    84 species is 0:1,3,4:\1,4,6
family= 1 0 1 1 0 0 0 new D7h genus #   282 with    84 species is 0:1,3,4:\1,5,6
family= 1 0 1 1 0 0 0 new D7h genus #   283 with    84 species is 0:1,3,4:\2,3,4
family= 1 0 1 1 0 0 0 new D7h genus #   284 with    84 species is 0:1,3,4:\2,3,5
family= 1 0 1 1 0 0 0 new D7h genus #   285 with    84 species is 0:1,3,4:\2,3,6
family= 1 0 1 1 0 0 0 new D7h genus #   286 with    84 species is 0:1,3,4:\2,4,5
family= 1 0 1 1 0 0 0 new D7h genus #   287 with    84 species is 0:1,3,4:\2,4,6
family= 1 0 1 1 0 0 0 new D7h genus #   288 with    84 species is 0:1,3,4:\2,5,6
family= 1 0 1 1 0 0 0 new D7h genus #   289 with    84 species is 0:1,3,4:\3,4,5
family= 1 0 1 1 0 0 0 new D7h genus #   290 with    84 species is 0:1,3,4:\3,4,6
family= 1 0 1 1 0 0 0 new D7h genus #   291 with    84 species is 0:1,3,4:\3,5,6
family= 1 0 1 1 0 0 0 new D7h genus #   292 with    84 species is 0:1,3,4:\4,5,6
family= 1 0 1 1 0 0 0 new D7h genus #   293 with    84 species is 0:1,3,5:\0,1,2
family= 1 0 1 1 0 0 0 new D7h genus #   294 with    84 species is 0:1,3,5:\0,1,3
family= 1 0 1 1 0 0 0 new D7h genus #   295 with    84 species is 0:1,3,5:\0,1,4
family= 1 0 1 1 0 0 0 new D7h genus #   296 with    84 species is 0:1,3,5:\0,1,5
family= 1 0 1 1 0 0 0 new D7h genus #   297 with    84 species is 0:1,3,5:\0,1,6
family= 1 0 1 1 0 0 0 new D7h genus #   298 with    84 species is 0:1,3,5:\0,2,3
family= 1 0 1 1 0 0 0 new D7h genus #   299 with    84 species is 0:1,3,5:\0,2,4
family= 1 0 1 1 0 0 0 new D7h genus #   300 with    84 species is 0:1,3,5:\0,2,5
family= 1 0 1 1 0 0 0 new D7h genus #   301 with    84 species is 0:1,3,5:\0,2,6
family= 1 0 1 1 0 0 0 new D7h genus #   302 with    84 species is 0:1,3,5:\0,3,4
family= 1 0 1 1 0 0 0 new D7h genus #   303 with    84 species is 0:1,3,5:\0,3,5
family= 1 0 1 1 0 0 0 new D7h genus #   304 with    84 species is 0:1,3,5:\0,3,6
family= 1 0 1 1 0 0 0 new D7h genus #   305 with    84 species is 0:1,3,5:\0,4,5
family= 1 0 1 1 0 0 0 new D7h genus #   306 with    84 species is 0:1,3,5:\0,4,6
family= 1 0 1 1 0 0 0 new D7h genus #   307 with    84 species is 0:1,3,5:\0,5,6
family= 1 0 1 1 0 0 0 new D7h genus #   308 with    84 species is 0:1,3,5:\1,2,3
family= 1 0 1 1 0 0 0 new D7h genus #   309 with    84 species is 0:1,3,5:\1,2,4
family= 1 0 1 1 0 0 0 new D7h genus #   310 with    84 species is 0:1,3,5:\1,2,5
family= 1 0 1 1 0 0 0 new D7h genus #   311 with    84 species is 0:1,3,5:\1,2,6
family= 1 0 1 1 0 0 0 new D7h genus #   312 with    84 species is 0:1,3,5:\1,3,4
family= 1 0 1 1 0 0 0 new D7h genus #   313 with    84 species is 0:1,3,5:\1,3,5
family= 1 0 1 1 0 0 0 new D7h genus #   314 with    84 species is 0:1,3,5:\1,3,6
family= 1 0 1 1 0 0 0 new D7h genus #   315 with    84 species is 0:1,3,5:\1,4,5
family= 1 0 1 1 0 0 0 new D7h genus #   316 with    84 species is 0:1,3,5:\1,4,6
family= 1 0 1 1 0 0 0 new D7h genus #   317 with    84 species is 0:1,3,5:\1,5,6
family= 1 0 1 1 0 0 0 new D7h genus #   318 with    84 species is 0:1,3,5:\2,3,4
family= 1 0 1 1 0 0 0 new D7h genus #   319 with    84 species is 0:1,3,5:\2,3,5
family= 1 0 1 1 0 0 0 new D7h genus #   320 with    84 species is 0:1,3,5:\2,3,6
family= 1 0 1 1 0 0 0 new D7h genus #   321 with    84 species is 0:1,3,5:\2,4,5
family= 1 0 1 1 0 0 0 new D7h genus #   322 with    84 species is 0:1,3,5:\2,4,6
family= 1 0 1 1 0 0 0 new D7h genus #   323 with    84 species is 0:1,3,5:\2,5,6
family= 1 0 1 1 0 0 0 new D7h genus #   324 with    84 species is 0:1,3,5:\3,4,5
family= 1 0 1 1 0 0 0 new D7h genus #   325 with    84 species is 0:1,3,5:\3,4,6
family= 1 0 1 1 0 0 0 new D7h genus #   326 with    84 species is 0:1,3,5:\3,5,6
family= 1 0 1 1 0 0 0 new D7h genus #   327 with    84 species is 0:1,3,5:\4,5,6
family= 1 0 1 1 0 0 0 new D7h genus #   328 with    84 species is 0:1,3,6:\0,1,2
family= 1 0 1 1 0 0 0 new D7h genus #   329 with    84 species is 0:1,3,6:\0,1,3
family= 1 0 1 1 0 0 0 new D7h genus #   330 with    84 species is 0:1,3,6:\0,1,4
family= 1 0 1 1 0 0 0 new D7h genus #   331 with    84 species is 0:1,3,6:\0,1,5
family= 1 0 1 1 0 0 0 new D7h genus #   332 with    84 species is 0:1,3,6:\0,1,6
family= 1 0 1 1 0 0 0 new D7h genus #   333 with    84 species is 0:1,3,6:\0,2,3
family= 1 0 1 1 0 0 0 new D7h genus #   334 with    84 species is 0:1,3,6:\0,2,4
family= 1 0 1 1 0 0 0 new D7h genus #   335 with    84 species is 0:1,3,6:\0,2,5
family= 1 0 1 1 0 0 0 new D7h genus #   336 with    84 species is 0:1,3,6:\0,2,6
family= 1 0 1 1 0 0 0 new D7h genus #   337 with    84 species is 0:1,3,6:\0,3,4
family= 1 0 1 1 0 0 0 new D7h genus #   338 with    84 species is 0:1,3,6:\0,3,5
family= 1 0 1 1 0 0 0 new D7h genus #   339 with    84 species is 0:1,3,6:\0,3,6
family= 1 0 1 1 0 0 0 new D7h genus #   340 with    84 species is 0:1,3,6:\0,4,5
family= 1 0 1 1 0 0 0 new D7h genus #   341 with    84 species is 0:1,3,6:\0,4,6
family= 1 0 1 1 0 0 0 new D7h genus #   342 with    84 species is 0:1,3,6:\0,5,6
family= 1 0 1 1 0 0 0 new D7h genus #   343 with    84 species is 0:1,3,6:\1,2,3
family= 1 0 1 1 0 0 0 new D7h genus #   344 with    84 species is 0:1,3,6:\1,2,4
family= 1 0 1 1 0 0 0 new D7h genus #   345 with    84 species is 0:1,3,6:\1,2,5
family= 1 0 1 1 0 0 0 new D7h genus #   346 with    84 species is 0:1,3,6:\1,2,6
family= 1 0 1 1 0 0 0 new D7h genus #   347 with    84 species is 0:1,3,6:\1,3,4
family= 1 0 1 1 0 0 0 new D7h genus #   348 with    84 species is 0:1,3,6:\1,3,5
family= 1 0 1 1 0 0 0 new D7h genus #   349 with    84 species is 0:1,3,6:\1,3,6
family= 1 0 1 1 0 0 0 new D7h genus #   350 with    84 species is 0:1,3,6:\1,4,5
family= 1 0 1 1 0 0 0 new D7h genus #   351 with    84 species is 0:1,3,6:\1,4,6
family= 1 0 1 1 0 0 0 new D7h genus #   352 with    84 species is 0:1,3,6:\1,5,6
family= 1 0 1 1 0 0 0 new D7h genus #   353 with    84 species is 0:1,3,6:\2,3,4
family= 1 0 1 1 0 0 0 new D7h genus #   354 with    84 species is 0:1,3,6:\2,3,5
family= 1 0 1 1 0 0 0 new D7h genus #   355 with    84 species is 0:1,3,6:\2,3,6
family= 1 0 1 1 0 0 0 new D7h genus #   356 with    84 species is 0:1,3,6:\2,4,5
family= 1 0 1 1 0 0 0 new D7h genus #   357 with    84 species is 0:1,3,6:\2,4,6
family= 1 0 1 1 0 0 0 new D7h genus #   358 with    84 species is 0:1,3,6:\2,5,6
family= 1 0 1 1 0 0 0 new D7h genus #   359 with    84 species is 0:1,3,6:\3,4,5
family= 1 0 1 1 0 0 0 new D7h genus #   360 with    84 species is 0:1,3,6:\3,4,6
family= 1 0 1 1 0 0 0 new D7h genus #   361 with    84 species is 0:1,3,6:\3,5,6
family= 1 0 1 1 0 0 0 new D7h genus #   362 with    84 species is 0:1,3,6:\4,5,6
family= 1 0 1 1 0 0 0 new D7h genus #   363 with    84 species is 0:1,4,5:\0,1,2
family= 1 0 1 1 0 0 0 new D7h genus #   364 with    84 species is 0:1,4,5:\0,1,3
family= 1 0 1 1 0 0 0 new D7h genus #   365 with    84 species is 0:1,4,5:\0,1,4
family= 1 0 1 1 0 0 0 new D7h genus #   366 with    84 species is 0:1,4,5:\0,1,5
family= 1 0 1 1 0 0 0 new D7h genus #   367 with    84 species is 0:1,4,5:\0,1,6
family= 1 0 1 1 0 0 0 new D7h genus #   368 with    84 species is 0:1,4,5:\0,2,3
family= 1 0 1 1 0 0 0 new D7h genus #   369 with    84 species is 0:1,4,5:\0,2,4
family= 1 0 1 1 0 0 0 new D7h genus #   370 with    84 species is 0:1,4,5:\0,2,5
family= 1 0 1 1 0 0 0 new D7h genus #   371 with    84 species is 0:1,4,5:\0,2,6
family= 1 0 1 1 0 0 0 new D7h genus #   372 with    84 species is 0:1,4,5:\0,3,4
family= 1 0 1 1 0 0 0 new D7h genus #   373 with    84 species is 0:1,4,5:\0,3,5
family= 1 0 1 1 0 0 0 new D7h genus #   374 with    84 species is 0:1,4,5:\0,3,6
family= 1 0 1 1 0 0 0 new D7h genus #   375 with    84 species is 0:1,4,5:\0,4,5
family= 1 0 1 1 0 0 0 new D7h genus #   376 with    84 species is 0:1,4,5:\0,4,6
family= 1 0 1 1 0 0 0 new D7h genus #   377 with    84 species is 0:1,4,5:\0,5,6
family= 1 0 1 1 0 0 0 new D7h genus #   378 with    84 species is 0:1,4,5:\1,2,3
family= 1 0 1 1 0 0 0 new D7h genus #   379 with    84 species is 0:1,4,5:\1,2,4
family= 1 0 1 1 0 0 0 new D7h genus #   380 with    84 species is 0:1,4,5:\1,2,5
family= 1 0 1 1 0 0 0 new D7h genus #   381 with    84 species is 0:1,4,5:\1,2,6
family= 1 0 1 1 0 0 0 new D7h genus #   382 with    84 species is 0:1,4,5:\1,3,4
family= 1 0 1 1 0 0 0 new D7h genus #   383 with    84 species is 0:1,4,5:\1,3,5
family= 1 0 1 1 0 0 0 new D7h genus #   384 with    84 species is 0:1,4,5:\1,3,6
family= 1 0 1 1 0 0 0 new D7h genus #   385 with    84 species is 0:1,4,5:\1,4,5
family= 1 0 1 1 0 0 0 new D7h genus #   386 with    84 species is 0:1,4,5:\1,4,6
family= 1 0 1 1 0 0 0 new D7h genus #   387 with    84 species is 0:1,4,5:\1,5,6
family= 1 0 1 1 0 0 0 new D7h genus #   388 with    84 species is 0:1,4,5:\2,3,4
family= 1 0 1 1 0 0 0 new D7h genus #   389 with    84 species is 0:1,4,5:\2,3,5
family= 1 0 1 1 0 0 0 new D7h genus #   390 with    84 species is 0:1,4,5:\2,3,6
family= 1 0 1 1 0 0 0 new D7h genus #   391 with    84 species is 0:1,4,5:\2,4,5
family= 1 0 1 1 0 0 0 new D7h genus #   392 with    84 species is 0:1,4,5:\2,4,6
family= 1 0 1 1 0 0 0 new D7h genus #   393 with    84 species is 0:1,4,5:\2,5,6
family= 1 0 1 1 0 0 0 new D7h genus #   394 with    84 species is 0:1,4,5:\3,4,5
family= 1 0 1 1 0 0 0 new D7h genus #   395 with    84 species is 0:1,4,5:\3,4,6
family= 1 0 1 1 0 0 0 new D7h genus #   396 with    84 species is 0:1,4,5:\3,5,6
family= 1 0 1 1 0 0 0 new D7h genus #   397 with    84 species is 0:1,4,5:\4,5,6
family= 1 0 1 1 0 0 0 new D7h genus #   398 with    84 species is 0:2,3,4:\0,1,2
family= 1 0 1 1 0 0 0 new D7h genus #   399 with    84 species is 0:2,3,4:\0,1,3
family= 1 0 1 1 0 0 0 new D7h genus #   400 with    84 species is 0:2,3,4:\0,1,4
family= 1 0 1 1 0 0 0 new D7h genus #   401 with    84 species is 0:2,3,4:\0,1,5
family= 1 0 1 1 0 0 0 new D7h genus #   402 with    84 species is 0:2,3,4:\0,1,6
family= 1 0 1 1 0 0 0 new D7h genus #   403 with    84 species is 0:2,3,4:\0,2,3
family= 1 0 1 1 0 0 0 new D7h genus #   404 with    84 species is 0:2,3,4:\0,2,4
family= 1 0 1 1 0 0 0 new D7h genus #   405 with    84 species is 0:2,3,4:\0,2,5
family= 1 0 1 1 0 0 0 new D7h genus #   406 with    84 species is 0:2,3,4:\0,2,6
family= 1 0 1 1 0 0 0 new D7h genus #   407 with    84 species is 0:2,3,4:\0,3,4
family= 1 0 1 1 0 0 0 new D7h genus #   408 with    84 species is 0:2,3,4:\0,3,5
family= 1 0 1 1 0 0 0 new D7h genus #   409 with    84 species is 0:2,3,4:\0,3,6
family= 1 0 1 1 0 0 0 new D7h genus #   410 with    84 species is 0:2,3,4:\0,4,5
family= 1 0 1 1 0 0 0 new D7h genus #   411 with    84 species is 0:2,3,4:\0,4,6
family= 1 0 1 1 0 0 0 new D7h genus #   412 with    84 species is 0:2,3,4:\0,5,6
family= 1 0 1 1 0 0 0 new D7h genus #   413 with    84 species is 0:2,3,4:\1,2,3
family= 1 0 1 1 0 0 0 new D7h genus #   414 with    84 species is 0:2,3,4:\1,2,4
family= 1 0 1 1 0 0 0 new D7h genus #   415 with    84 species is 0:2,3,4:\1,2,5
family= 1 0 1 1 0 0 0 new D7h genus #   416 with    84 species is 0:2,3,4:\1,2,6
family= 1 0 1 1 0 0 0 new D7h genus #   417 with    84 species is 0:2,3,4:\1,3,4
family= 1 0 1 1 0 0 0 new D7h genus #   418 with    84 species is 0:2,3,4:\1,3,5
family= 1 0 1 1 0 0 0 new D7h genus #   419 with    84 species is 0:2,3,4:\1,3,6
family= 1 0 1 1 0 0 0 new D7h genus #   420 with    84 species is 0:2,3,4:\1,4,5
family= 1 0 1 1 0 0 0 new D7h genus #   421 with    84 species is 0:2,3,4:\1,4,6
family= 1 0 1 1 0 0 0 new D7h genus #   422 with    84 species is 0:2,3,4:\1,5,6
family= 1 0 1 1 0 0 0 new D7h genus #   423 with    84 species is 0:2,3,4:\2,3,4
family= 1 0 1 1 0 0 0 new D7h genus #   424 with    84 species is 0:2,3,4:\2,3,5
family= 1 0 1 1 0 0 0 new D7h genus #   425 with    84 species is 0:2,3,4:\2,3,6
family= 1 0 1 1 0 0 0 new D7h genus #   426 with    84 species is 0:2,3,4:\2,4,5
family= 1 0 1 1 0 0 0 new D7h genus #   427 with    84 species is 0:2,3,4:\2,4,6
family= 1 0 1 1 0 0 0 new D7h genus #   428 with    84 species is 0:2,3,4:\2,5,6
family= 1 0 1 1 0 0 0 new D7h genus #   429 with    84 species is 0:2,3,4:\3,4,5
family= 1 0 1 1 0 0 0 new D7h genus #   430 with    84 species is 0:2,3,4:\3,4,6
family= 1 0 1 1 0 0 0 new D7h genus #   431 with    84 species is 0:2,3,4:\3,5,6
family= 1 0 1 1 0 0 0 new D7h genus #   432 with    84 species is 0:2,3,4:\4,5,6
family= 1 0 1 1 0 0 0 new D7h genus #   433 with    84 species is 0:2,3,5:\0,1,2
family= 1 0 1 1 0 0 0 new D7h genus #   434 with    84 species is 0:2,3,5:\0,1,3
family= 1 0 1 1 0 0 0 new D7h genus #   435 with    84 species is 0:2,3,5:\0,1,4
family= 1 0 1 1 0 0 0 new D7h genus #   436 with    84 species is 0:2,3,5:\0,1,5
family= 1 0 1 1 0 0 0 new D7h genus #   437 with    84 species is 0:2,3,5:\0,1,6
family= 1 0 1 1 0 0 0 new D7h genus #   438 with    84 species is 0:2,3,5:\0,2,3
family= 1 0 1 1 0 0 0 new D7h genus #   439 with    84 species is 0:2,3,5:\0,2,4
family= 1 0 1 1 0 0 0 new D7h genus #   440 with    84 species is 0:2,3,5:\0,2,5
family= 1 0 1 1 0 0 0 new D7h genus #   441 with    84 species is 0:2,3,5:\0,2,6
family= 1 0 1 1 0 0 0 new D7h genus #   442 with    84 species is 0:2,3,5:\0,3,4
family= 1 0 1 1 0 0 0 new D7h genus #   443 with    84 species is 0:2,3,5:\0,3,5
family= 1 0 1 1 0 0 0 new D7h genus #   444 with    84 species is 0:2,3,5:\0,3,6
family= 1 0 1 1 0 0 0 new D7h genus #   445 with    84 species is 0:2,3,5:\0,4,5
family= 1 0 1 1 0 0 0 new D7h genus #   446 with    84 species is 0:2,3,5:\0,4,6
family= 1 0 1 1 0 0 0 new D7h genus #   447 with    84 species is 0:2,3,5:\0,5,6
family= 1 0 1 1 0 0 0 new D7h genus #   448 with    84 species is 0:2,3,5:\1,2,3
family= 1 0 1 1 0 0 0 new D7h genus #   449 with    84 species is 0:2,3,5:\1,2,4
family= 1 0 1 1 0 0 0 new D7h genus #   450 with    84 species is 0:2,3,5:\1,2,5
family= 1 0 1 1 0 0 0 new D7h genus #   451 with    84 species is 0:2,3,5:\1,2,6
family= 1 0 1 1 0 0 0 new D7h genus #   452 with    84 species is 0:2,3,5:\1,3,4
family= 1 0 1 1 0 0 0 new D7h genus #   453 with    84 species is 0:2,3,5:\1,3,5
family= 1 0 1 1 0 0 0 new D7h genus #   454 with    84 species is 0:2,3,5:\1,3,6
family= 1 0 1 1 0 0 0 new D7h genus #   455 with    84 species is 0:2,3,5:\1,4,5
family= 1 0 1 1 0 0 0 new D7h genus #   456 with    84 species is 0:2,3,5:\1,4,6
family= 1 0 1 1 0 0 0 new D7h genus #   457 with    84 species is 0:2,3,5:\1,5,6
family= 1 0 1 1 0 0 0 new D7h genus #   458 with    84 species is 0:2,3,5:\2,3,4
family= 1 0 1 1 0 0 0 new D7h genus #   459 with    84 species is 0:2,3,5:\2,3,5
family= 1 0 1 1 0 0 0 new D7h genus #   460 with    84 species is 0:2,3,5:\2,3,6
family= 1 0 1 1 0 0 0 new D7h genus #   461 with    84 species is 0:2,3,5:\2,4,5
family= 1 0 1 1 0 0 0 new D7h genus #   462 with    84 species is 0:2,3,5:\2,4,6
family= 1 0 1 1 0 0 0 new D7h genus #   463 with    84 species is 0:2,3,5:\2,5,6
family= 1 0 1 1 0 0 0 new D7h genus #   464 with    84 species is 0:2,3,5:\3,4,5
family= 1 0 1 1 0 0 0 new D7h genus #   465 with    84 species is 0:2,3,5:\3,4,6
family= 1 0 1 1 0 0 0 new D7h genus #   466 with    84 species is 0:2,3,5:\3,5,6
family= 1 0 1 1 0 0 0 new D7h genus #   467 with    84 species is 0:2,3,5:\4,5,6
Nber of genera for this family=  467
 
family= 0 1 1 1 0 0 0
 
family= 0 1 1 1 0 0 0 new D7h genus #     1 with    84 species is 0,1:0,1,2:\0,1,2
family= 0 1 1 1 0 0 0 new D7h genus #     2 with    84 species is 0,1:0,1,2:\0,1,3
family= 0 1 1 1 0 0 0 new D7h genus #     3 with    84 species is 0,1:0,1,2:\0,1,4
family= 0 1 1 1 0 0 0 new D7h genus #     4 with    84 species is 0,1:0,1,2:\0,1,5
family= 0 1 1 1 0 0 0 new D7h genus #     5 with    84 species is 0,1:0,1,2:\0,1,6
family= 0 1 1 1 0 0 0 new D7h genus #     6 with    84 species is 0,1:0,1,3:\0,1,2
family= 0 1 1 1 0 0 0 new D7h genus #     7 with    84 species is 0,1:0,1,3:\0,1,3
family= 0 1 1 1 0 0 0 new D7h genus #     8 with    84 species is 0,1:0,1,3:\0,1,4
family= 0 1 1 1 0 0 0 new D7h genus #     9 with    84 species is 0,1:0,1,3:\0,1,5
family= 0 1 1 1 0 0 0 new D7h genus #    10 with    84 species is 0,1:0,1,3:\0,1,6
family= 0 1 1 1 0 0 0 new D7h genus #    11 with    84 species is 0,1:0,1,4:\0,1,2
family= 0 1 1 1 0 0 0 new D7h genus #    12 with    84 species is 0,1:0,1,4:\0,1,3
family= 0 1 1 1 0 0 0 new D7h genus #    13 with    42 species is 0,1:0,1,4:\0,1,4
family= 0 1 1 1 0 0 0 new D7h genus #    14 with    84 species is 0,1:0,2,3:\0,1,2
family= 0 1 1 1 0 0 0 new D7h genus #    15 with    84 species is 0,1:0,2,3:\0,1,3
family= 0 1 1 1 0 0 0 new D7h genus #    16 with    84 species is 0,1:0,2,3:\0,1,4
family= 0 1 1 1 0 0 0 new D7h genus #    17 with    84 species is 0,1:0,2,3:\0,1,5
family= 0 1 1 1 0 0 0 new D7h genus #    18 with    84 species is 0,1:0,2,3:\0,1,6
family= 0 1 1 1 0 0 0 new D7h genus #    19 with    84 species is 0,1:0,2,3:\0,2,3
family= 0 1 1 1 0 0 0 new D7h genus #    20 with    84 species is 0,1:0,2,3:\0,2,4
family= 0 1 1 1 0 0 0 new D7h genus #    21 with    84 species is 0,1:0,2,3:\0,2,5
family= 0 1 1 1 0 0 0 new D7h genus #    22 with    84 species is 0,1:0,2,3:\0,2,6
family= 0 1 1 1 0 0 0 new D7h genus #    23 with    84 species is 0,1:0,2,3:\0,3,4
family= 0 1 1 1 0 0 0 new D7h genus #    24 with    84 species is 0,1:0,2,3:\0,3,5
family= 0 1 1 1 0 0 0 new D7h genus #    25 with    84 species is 0,1:0,2,3:\0,3,6
family= 0 1 1 1 0 0 0 new D7h genus #    26 with    84 species is 0,1:0,2,3:\0,4,5
family= 0 1 1 1 0 0 0 new D7h genus #    27 with    84 species is 0,1:0,2,3:\0,4,6
family= 0 1 1 1 0 0 0 new D7h genus #    28 with    84 species is 0,1:0,2,3:\0,5,6
family= 0 1 1 1 0 0 0 new D7h genus #    29 with    84 species is 0,1:0,2,4:\0,1,2
family= 0 1 1 1 0 0 0 new D7h genus #    30 with    84 species is 0,1:0,2,4:\0,1,3
family= 0 1 1 1 0 0 0 new D7h genus #    31 with    84 species is 0,1:0,2,4:\0,1,4
family= 0 1 1 1 0 0 0 new D7h genus #    32 with    84 species is 0,1:0,2,4:\0,1,5
family= 0 1 1 1 0 0 0 new D7h genus #    33 with    84 species is 0,1:0,2,4:\0,1,6
family= 0 1 1 1 0 0 0 new D7h genus #    34 with    84 species is 0,1:0,2,4:\0,2,3
family= 0 1 1 1 0 0 0 new D7h genus #    35 with    84 species is 0,1:0,2,4:\0,2,4
family= 0 1 1 1 0 0 0 new D7h genus #    36 with    84 species is 0,1:0,2,4:\0,2,5
family= 0 1 1 1 0 0 0 new D7h genus #    37 with    84 species is 0,1:0,2,4:\0,2,6
family= 0 1 1 1 0 0 0 new D7h genus #    38 with    84 species is 0,1:0,2,4:\0,3,4
family= 0 1 1 1 0 0 0 new D7h genus #    39 with    84 species is 0,1:0,2,4:\0,3,5
family= 0 1 1 1 0 0 0 new D7h genus #    40 with    84 species is 0,1:0,2,4:\0,3,6
family= 0 1 1 1 0 0 0 new D7h genus #    41 with    84 species is 0,1:0,2,4:\0,4,5
family= 0 1 1 1 0 0 0 new D7h genus #    42 with    84 species is 0,1:0,2,4:\0,4,6
family= 0 1 1 1 0 0 0 new D7h genus #    43 with    84 species is 0,1:0,2,4:\0,5,6
family= 0 1 1 1 0 0 0 new D7h genus #    44 with    84 species is 0,1:0,2,5:\0,1,2
family= 0 1 1 1 0 0 0 new D7h genus #    45 with    84 species is 0,1:0,2,5:\0,1,3
family= 0 1 1 1 0 0 0 new D7h genus #    46 with    84 species is 0,1:0,2,5:\0,1,4
family= 0 1 1 1 0 0 0 new D7h genus #    47 with    84 species is 0,1:0,2,5:\0,1,5
family= 0 1 1 1 0 0 0 new D7h genus #    48 with    84 species is 0,1:0,2,5:\0,1,6
family= 0 1 1 1 0 0 0 new D7h genus #    49 with    84 species is 0,1:0,2,5:\0,2,3
family= 0 1 1 1 0 0 0 new D7h genus #    50 with    84 species is 0,1:0,2,5:\0,2,4
family= 0 1 1 1 0 0 0 new D7h genus #    51 with    84 species is 0,1:0,2,5:\0,2,5
family= 0 1 1 1 0 0 0 new D7h genus #    52 with    84 species is 0,1:0,2,5:\0,2,6
family= 0 1 1 1 0 0 0 new D7h genus #    53 with    84 species is 0,1:0,2,5:\0,3,4
family= 0 1 1 1 0 0 0 new D7h genus #    54 with    84 species is 0,1:0,2,5:\0,3,5
family= 0 1 1 1 0 0 0 new D7h genus #    55 with    84 species is 0,1:0,2,5:\0,3,6
family= 0 1 1 1 0 0 0 new D7h genus #    56 with    84 species is 0,1:0,2,5:\0,4,5
family= 0 1 1 1 0 0 0 new D7h genus #    57 with    84 species is 0,1:0,2,5:\0,4,6
family= 0 1 1 1 0 0 0 new D7h genus #    58 with    84 species is 0,1:0,2,5:\0,5,6
family= 0 1 1 1 0 0 0 new D7h genus #    59 with    84 species is 0,1:0,2,6:\0,1,2
family= 0 1 1 1 0 0 0 new D7h genus #    60 with    84 species is 0,1:0,2,6:\0,1,3
family= 0 1 1 1 0 0 0 new D7h genus #    61 with    84 species is 0,1:0,2,6:\0,1,4
family= 0 1 1 1 0 0 0 new D7h genus #    62 with    84 species is 0,1:0,2,6:\0,1,5
family= 0 1 1 1 0 0 0 new D7h genus #    63 with    84 species is 0,1:0,2,6:\0,1,6
family= 0 1 1 1 0 0 0 new D7h genus #    64 with    84 species is 0,1:0,2,6:\0,2,3
family= 0 1 1 1 0 0 0 new D7h genus #    65 with    84 species is 0,1:0,2,6:\0,2,4
family= 0 1 1 1 0 0 0 new D7h genus #    66 with    84 species is 0,1:0,2,6:\0,2,5
family= 0 1 1 1 0 0 0 new D7h genus #    67 with    84 species is 0,1:0,2,6:\0,2,6
family= 0 1 1 1 0 0 0 new D7h genus #    68 with    84 species is 0,1:0,2,6:\0,3,4
family= 0 1 1 1 0 0 0 new D7h genus #    69 with    84 species is 0,1:0,2,6:\0,3,5
family= 0 1 1 1 0 0 0 new D7h genus #    70 with    84 species is 0,1:0,2,6:\0,3,6
family= 0 1 1 1 0 0 0 new D7h genus #    71 with    84 species is 0,1:0,2,6:\0,4,5
family= 0 1 1 1 0 0 0 new D7h genus #    72 with    84 species is 0,1:0,2,6:\0,4,6
family= 0 1 1 1 0 0 0 new D7h genus #    73 with    84 species is 0,1:0,2,6:\0,5,6
family= 0 1 1 1 0 0 0 new D7h genus #    74 with    84 species is 0,1:0,3,4:\0,1,2
family= 0 1 1 1 0 0 0 new D7h genus #    75 with    84 species is 0,1:0,3,4:\0,1,3
family= 0 1 1 1 0 0 0 new D7h genus #    76 with    84 species is 0,1:0,3,4:\0,1,4
family= 0 1 1 1 0 0 0 new D7h genus #    77 with    84 species is 0,1:0,3,4:\0,1,5
family= 0 1 1 1 0 0 0 new D7h genus #    78 with    84 species is 0,1:0,3,4:\0,1,6
family= 0 1 1 1 0 0 0 new D7h genus #    79 with    84 species is 0,1:0,3,4:\0,2,3
family= 0 1 1 1 0 0 0 new D7h genus #    80 with    84 species is 0,1:0,3,4:\0,2,4
family= 0 1 1 1 0 0 0 new D7h genus #    81 with    84 species is 0,1:0,3,4:\0,2,5
family= 0 1 1 1 0 0 0 new D7h genus #    82 with    84 species is 0,1:0,3,4:\0,2,6
family= 0 1 1 1 0 0 0 new D7h genus #    83 with    84 species is 0,1:0,3,4:\0,3,4
family= 0 1 1 1 0 0 0 new D7h genus #    84 with    84 species is 0,1:0,3,4:\0,3,5
family= 0 1 1 1 0 0 0 new D7h genus #    85 with    84 species is 0,1:0,3,4:\0,3,6
family= 0 1 1 1 0 0 0 new D7h genus #    86 with    84 species is 0,1:0,3,4:\0,4,5
family= 0 1 1 1 0 0 0 new D7h genus #    87 with    84 species is 0,1:0,3,4:\0,4,6
family= 0 1 1 1 0 0 0 new D7h genus #    88 with    84 species is 0,1:0,3,4:\0,5,6
family= 0 1 1 1 0 0 0 new D7h genus #    89 with    84 species is 0,1:0,3,5:\0,1,2
family= 0 1 1 1 0 0 0 new D7h genus #    90 with    84 species is 0,1:0,3,5:\0,1,3
family= 0 1 1 1 0 0 0 new D7h genus #    91 with    84 species is 0,1:0,3,5:\0,1,4
family= 0 1 1 1 0 0 0 new D7h genus #    92 with    84 species is 0,1:0,3,5:\0,1,5
family= 0 1 1 1 0 0 0 new D7h genus #    93 with    84 species is 0,1:0,3,5:\0,1,6
family= 0 1 1 1 0 0 0 new D7h genus #    94 with    84 species is 0,1:0,3,5:\0,2,3
family= 0 1 1 1 0 0 0 new D7h genus #    95 with    84 species is 0,1:0,3,5:\0,2,4
family= 0 1 1 1 0 0 0 new D7h genus #    96 with    84 species is 0,1:0,3,5:\0,2,5
family= 0 1 1 1 0 0 0 new D7h genus #    97 with    84 species is 0,1:0,3,5:\0,2,6
family= 0 1 1 1 0 0 0 new D7h genus #    98 with    84 species is 0,1:0,3,5:\0,3,4
family= 0 1 1 1 0 0 0 new D7h genus #    99 with    84 species is 0,1:0,3,5:\0,3,5
family= 0 1 1 1 0 0 0 new D7h genus #   100 with    84 species is 0,1:0,3,5:\0,3,6
family= 0 1 1 1 0 0 0 new D7h genus #   101 with    84 species is 0,1:0,3,5:\0,4,5
family= 0 1 1 1 0 0 0 new D7h genus #   102 with    84 species is 0,1:0,3,5:\0,4,6
family= 0 1 1 1 0 0 0 new D7h genus #   103 with    84 species is 0,1:0,3,5:\0,5,6
family= 0 1 1 1 0 0 0 new D7h genus #   104 with    84 species is 0,1:0,3,6:\0,1,2
family= 0 1 1 1 0 0 0 new D7h genus #   105 with    84 species is 0,1:0,3,6:\0,1,3
family= 0 1 1 1 0 0 0 new D7h genus #   106 with    84 species is 0,1:0,3,6:\0,1,4
family= 0 1 1 1 0 0 0 new D7h genus #   107 with    84 species is 0,1:0,3,6:\0,1,5
family= 0 1 1 1 0 0 0 new D7h genus #   108 with    84 species is 0,1:0,3,6:\0,1,6
family= 0 1 1 1 0 0 0 new D7h genus #   109 with    84 species is 0,1:0,3,6:\0,2,3
family= 0 1 1 1 0 0 0 new D7h genus #   110 with    84 species is 0,1:0,3,6:\0,2,4
family= 0 1 1 1 0 0 0 new D7h genus #   111 with    84 species is 0,1:0,3,6:\0,2,5
family= 0 1 1 1 0 0 0 new D7h genus #   112 with    84 species is 0,1:0,3,6:\0,2,6
family= 0 1 1 1 0 0 0 new D7h genus #   113 with    84 species is 0,1:0,3,6:\0,3,4
family= 0 1 1 1 0 0 0 new D7h genus #   114 with    84 species is 0,1:0,3,6:\0,3,5
family= 0 1 1 1 0 0 0 new D7h genus #   115 with    84 species is 0,1:0,3,6:\0,3,6
family= 0 1 1 1 0 0 0 new D7h genus #   116 with    84 species is 0,1:0,3,6:\0,4,5
family= 0 1 1 1 0 0 0 new D7h genus #   117 with    84 species is 0,1:0,3,6:\0,4,6
family= 0 1 1 1 0 0 0 new D7h genus #   118 with    84 species is 0,1:0,3,6:\0,5,6
family= 0 1 1 1 0 0 0 new D7h genus #   119 with    84 species is 0,1:0,4,5:\0,1,2
family= 0 1 1 1 0 0 0 new D7h genus #   120 with    84 species is 0,1:0,4,5:\0,1,3
family= 0 1 1 1 0 0 0 new D7h genus #   121 with    84 species is 0,1:0,4,5:\0,1,4
family= 0 1 1 1 0 0 0 new D7h genus #   122 with    84 species is 0,1:0,4,5:\0,1,5
family= 0 1 1 1 0 0 0 new D7h genus #   123 with    84 species is 0,1:0,4,5:\0,1,6
family= 0 1 1 1 0 0 0 new D7h genus #   124 with    84 species is 0,1:0,4,5:\0,2,3
family= 0 1 1 1 0 0 0 new D7h genus #   125 with    84 species is 0,1:0,4,5:\0,2,4
family= 0 1 1 1 0 0 0 new D7h genus #   126 with    84 species is 0,1:0,4,5:\0,2,5
family= 0 1 1 1 0 0 0 new D7h genus #   127 with    84 species is 0,1:0,4,5:\0,2,6
family= 0 1 1 1 0 0 0 new D7h genus #   128 with    84 species is 0,1:0,4,5:\0,3,4
family= 0 1 1 1 0 0 0 new D7h genus #   129 with    84 species is 0,1:0,4,5:\0,3,5
family= 0 1 1 1 0 0 0 new D7h genus #   130 with    84 species is 0,1:0,4,5:\0,3,6
family= 0 1 1 1 0 0 0 new D7h genus #   131 with    84 species is 0,1:0,4,5:\0,4,5
family= 0 1 1 1 0 0 0 new D7h genus #   132 with    84 species is 0,1:0,4,5:\0,4,6
family= 0 1 1 1 0 0 0 new D7h genus #   133 with    84 species is 0,1:0,4,5:\0,5,6
family= 0 1 1 1 0 0 0 new D7h genus #   134 with    84 species is 0,1:0,4,6:\0,1,2
family= 0 1 1 1 0 0 0 new D7h genus #   135 with    84 species is 0,1:0,4,6:\0,1,3
family= 0 1 1 1 0 0 0 new D7h genus #   136 with    84 species is 0,1:0,4,6:\0,1,4
family= 0 1 1 1 0 0 0 new D7h genus #   137 with    84 species is 0,1:0,4,6:\0,1,5
family= 0 1 1 1 0 0 0 new D7h genus #   138 with    84 species is 0,1:0,4,6:\0,1,6
family= 0 1 1 1 0 0 0 new D7h genus #   139 with    84 species is 0,1:0,4,6:\0,2,3
family= 0 1 1 1 0 0 0 new D7h genus #   140 with    84 species is 0,1:0,4,6:\0,2,4
family= 0 1 1 1 0 0 0 new D7h genus #   141 with    84 species is 0,1:0,4,6:\0,2,5
family= 0 1 1 1 0 0 0 new D7h genus #   142 with    84 species is 0,1:0,4,6:\0,2,6
family= 0 1 1 1 0 0 0 new D7h genus #   143 with    84 species is 0,1:0,4,6:\0,3,4
family= 0 1 1 1 0 0 0 new D7h genus #   144 with    84 species is 0,1:0,4,6:\0,3,5
family= 0 1 1 1 0 0 0 new D7h genus #   145 with    84 species is 0,1:0,4,6:\0,3,6
family= 0 1 1 1 0 0 0 new D7h genus #   146 with    84 species is 0,1:0,4,6:\0,4,5
family= 0 1 1 1 0 0 0 new D7h genus #   147 with    84 species is 0,1:0,4,6:\0,4,6
family= 0 1 1 1 0 0 0 new D7h genus #   148 with    84 species is 0,1:0,4,6:\0,5,6
family= 0 1 1 1 0 0 0 new D7h genus #   149 with    84 species is 0,1:0,5,6:\0,1,2
family= 0 1 1 1 0 0 0 new D7h genus #   150 with    84 species is 0,1:0,5,6:\0,1,3
family= 0 1 1 1 0 0 0 new D7h genus #   151 with    84 species is 0,1:0,5,6:\0,1,4
family= 0 1 1 1 0 0 0 new D7h genus #   152 with    84 species is 0,1:0,5,6:\0,1,5
family= 0 1 1 1 0 0 0 new D7h genus #   153 with    84 species is 0,1:0,5,6:\0,1,6
family= 0 1 1 1 0 0 0 new D7h genus #   154 with    84 species is 0,1:0,5,6:\0,2,3
family= 0 1 1 1 0 0 0 new D7h genus #   155 with    84 species is 0,1:0,5,6:\0,2,4
family= 0 1 1 1 0 0 0 new D7h genus #   156 with    84 species is 0,1:0,5,6:\0,2,5
family= 0 1 1 1 0 0 0 new D7h genus #   157 with    84 species is 0,1:0,5,6:\0,2,6
family= 0 1 1 1 0 0 0 new D7h genus #   158 with    84 species is 0,1:0,5,6:\0,3,4
family= 0 1 1 1 0 0 0 new D7h genus #   159 with    84 species is 0,1:0,5,6:\0,3,5
family= 0 1 1 1 0 0 0 new D7h genus #   160 with    84 species is 0,1:0,5,6:\0,3,6
family= 0 1 1 1 0 0 0 new D7h genus #   161 with    84 species is 0,1:0,5,6:\0,4,5
family= 0 1 1 1 0 0 0 new D7h genus #   162 with    84 species is 0,1:0,5,6:\0,4,6
family= 0 1 1 1 0 0 0 new D7h genus #   163 with    84 species is 0,1:0,5,6:\0,5,6
family= 0 1 1 1 0 0 0 new D7h genus #   164 with    84 species is 0,1:2,3,4:\0,1,2
family= 0 1 1 1 0 0 0 new D7h genus #   165 with    84 species is 0,1:2,3,4:\0,1,3
family= 0 1 1 1 0 0 0 new D7h genus #   166 with    84 species is 0,1:2,3,4:\0,1,4
family= 0 1 1 1 0 0 0 new D7h genus #   167 with    84 species is 0,1:2,3,4:\0,1,5
family= 0 1 1 1 0 0 0 new D7h genus #   168 with    84 species is 0,1:2,3,4:\0,1,6
family= 0 1 1 1 0 0 0 new D7h genus #   169 with    84 species is 0,1:2,3,4:\0,2,3
family= 0 1 1 1 0 0 0 new D7h genus #   170 with    84 species is 0,1:2,3,4:\0,2,4
family= 0 1 1 1 0 0 0 new D7h genus #   171 with    84 species is 0,1:2,3,4:\0,2,5
family= 0 1 1 1 0 0 0 new D7h genus #   172 with    84 species is 0,1:2,3,4:\0,2,6
family= 0 1 1 1 0 0 0 new D7h genus #   173 with    84 species is 0,1:2,3,4:\0,3,4
family= 0 1 1 1 0 0 0 new D7h genus #   174 with    84 species is 0,1:2,3,4:\0,3,5
family= 0 1 1 1 0 0 0 new D7h genus #   175 with    84 species is 0,1:2,3,4:\0,3,6
family= 0 1 1 1 0 0 0 new D7h genus #   176 with    84 species is 0,1:2,3,4:\0,4,5
family= 0 1 1 1 0 0 0 new D7h genus #   177 with    84 species is 0,1:2,3,4:\0,4,6
family= 0 1 1 1 0 0 0 new D7h genus #   178 with    84 species is 0,1:2,3,4:\0,5,6
family= 0 1 1 1 0 0 0 new D7h genus #   179 with    84 species is 0,1:2,3,4:\1,2,3
family= 0 1 1 1 0 0 0 new D7h genus #   180 with    84 species is 0,1:2,3,4:\1,2,4
family= 0 1 1 1 0 0 0 new D7h genus #   181 with    84 species is 0,1:2,3,4:\1,2,5
family= 0 1 1 1 0 0 0 new D7h genus #   182 with    84 species is 0,1:2,3,4:\1,2,6
family= 0 1 1 1 0 0 0 new D7h genus #   183 with    84 species is 0,1:2,3,4:\1,3,4
family= 0 1 1 1 0 0 0 new D7h genus #   184 with    84 species is 0,1:2,3,4:\1,3,5
family= 0 1 1 1 0 0 0 new D7h genus #   185 with    84 species is 0,1:2,3,4:\1,3,6
family= 0 1 1 1 0 0 0 new D7h genus #   186 with    84 species is 0,1:2,3,4:\1,4,5
family= 0 1 1 1 0 0 0 new D7h genus #   187 with    84 species is 0,1:2,3,4:\1,4,6
family= 0 1 1 1 0 0 0 new D7h genus #   188 with    84 species is 0,1:2,3,4:\1,5,6
family= 0 1 1 1 0 0 0 new D7h genus #   189 with    84 species is 0,1:2,3,4:\2,3,4
family= 0 1 1 1 0 0 0 new D7h genus #   190 with    84 species is 0,1:2,3,4:\2,3,5
family= 0 1 1 1 0 0 0 new D7h genus #   191 with    84 species is 0,1:2,3,4:\2,3,6
family= 0 1 1 1 0 0 0 new D7h genus #   192 with    84 species is 0,1:2,3,4:\2,4,5
family= 0 1 1 1 0 0 0 new D7h genus #   193 with    84 species is 0,1:2,3,4:\2,4,6
family= 0 1 1 1 0 0 0 new D7h genus #   194 with    84 species is 0,1:2,3,4:\2,5,6
family= 0 1 1 1 0 0 0 new D7h genus #   195 with    84 species is 0,1:2,3,4:\3,4,5
family= 0 1 1 1 0 0 0 new D7h genus #   196 with    84 species is 0,1:2,3,4:\3,4,6
family= 0 1 1 1 0 0 0 new D7h genus #   197 with    84 species is 0,1:2,3,4:\3,5,6
family= 0 1 1 1 0 0 0 new D7h genus #   198 with    84 species is 0,1:2,3,4:\4,5,6
family= 0 1 1 1 0 0 0 new D7h genus #   199 with    84 species is 0,1:2,3,5:\0,1,2
family= 0 1 1 1 0 0 0 new D7h genus #   200 with    84 species is 0,1:2,3,5:\0,1,3
family= 0 1 1 1 0 0 0 new D7h genus #   201 with    84 species is 0,1:2,3,5:\0,1,4
family= 0 1 1 1 0 0 0 new D7h genus #   202 with    84 species is 0,1:2,3,5:\0,1,5
family= 0 1 1 1 0 0 0 new D7h genus #   203 with    84 species is 0,1:2,3,5:\0,1,6
family= 0 1 1 1 0 0 0 new D7h genus #   204 with    84 species is 0,1:2,3,5:\0,2,3
family= 0 1 1 1 0 0 0 new D7h genus #   205 with    84 species is 0,1:2,3,5:\0,2,4
family= 0 1 1 1 0 0 0 new D7h genus #   206 with    84 species is 0,1:2,3,5:\0,2,5
family= 0 1 1 1 0 0 0 new D7h genus #   207 with    84 species is 0,1:2,3,5:\0,2,6
family= 0 1 1 1 0 0 0 new D7h genus #   208 with    84 species is 0,1:2,3,5:\0,3,4
family= 0 1 1 1 0 0 0 new D7h genus #   209 with    84 species is 0,1:2,3,5:\0,3,5
family= 0 1 1 1 0 0 0 new D7h genus #   210 with    84 species is 0,1:2,3,5:\0,3,6
family= 0 1 1 1 0 0 0 new D7h genus #   211 with    84 species is 0,1:2,3,5:\0,4,5
family= 0 1 1 1 0 0 0 new D7h genus #   212 with    84 species is 0,1:2,3,5:\0,4,6
family= 0 1 1 1 0 0 0 new D7h genus #   213 with    84 species is 0,1:2,3,5:\0,5,6
family= 0 1 1 1 0 0 0 new D7h genus #   214 with    84 species is 0,1:2,3,5:\1,2,3
family= 0 1 1 1 0 0 0 new D7h genus #   215 with    84 species is 0,1:2,3,5:\1,2,4
family= 0 1 1 1 0 0 0 new D7h genus #   216 with    84 species is 0,1:2,3,5:\1,2,5
family= 0 1 1 1 0 0 0 new D7h genus #   217 with    84 species is 0,1:2,3,5:\1,2,6
family= 0 1 1 1 0 0 0 new D7h genus #   218 with    84 species is 0,1:2,3,5:\1,3,4
family= 0 1 1 1 0 0 0 new D7h genus #   219 with    84 species is 0,1:2,3,5:\1,3,5
family= 0 1 1 1 0 0 0 new D7h genus #   220 with    84 species is 0,1:2,3,5:\1,3,6
family= 0 1 1 1 0 0 0 new D7h genus #   221 with    84 species is 0,1:2,3,5:\1,4,5
family= 0 1 1 1 0 0 0 new D7h genus #   222 with    84 species is 0,1:2,3,5:\1,4,6
family= 0 1 1 1 0 0 0 new D7h genus #   223 with    84 species is 0,1:2,3,5:\1,5,6
family= 0 1 1 1 0 0 0 new D7h genus #   224 with    84 species is 0,1:2,3,5:\2,3,4
family= 0 1 1 1 0 0 0 new D7h genus #   225 with    84 species is 0,1:2,3,5:\2,3,5
family= 0 1 1 1 0 0 0 new D7h genus #   226 with    84 species is 0,1:2,3,5:\2,3,6
family= 0 1 1 1 0 0 0 new D7h genus #   227 with    84 species is 0,1:2,3,5:\2,4,5
family= 0 1 1 1 0 0 0 new D7h genus #   228 with    84 species is 0,1:2,3,5:\2,4,6
family= 0 1 1 1 0 0 0 new D7h genus #   229 with    84 species is 0,1:2,3,5:\2,5,6
family= 0 1 1 1 0 0 0 new D7h genus #   230 with    84 species is 0,1:2,3,5:\3,4,5
family= 0 1 1 1 0 0 0 new D7h genus #   231 with    84 species is 0,1:2,3,5:\3,4,6
family= 0 1 1 1 0 0 0 new D7h genus #   232 with    84 species is 0,1:2,3,5:\3,5,6
family= 0 1 1 1 0 0 0 new D7h genus #   233 with    84 species is 0,1:2,3,5:\4,5,6
family= 0 1 1 1 0 0 0 new D7h genus #   234 with    84 species is 0,1:2,3,6:\0,1,2
family= 0 1 1 1 0 0 0 new D7h genus #   235 with    84 species is 0,1:2,3,6:\0,1,3
family= 0 1 1 1 0 0 0 new D7h genus #   236 with    84 species is 0,1:2,3,6:\0,1,4
family= 0 1 1 1 0 0 0 new D7h genus #   237 with    84 species is 0,1:2,3,6:\0,1,5
family= 0 1 1 1 0 0 0 new D7h genus #   238 with    84 species is 0,1:2,3,6:\0,1,6
family= 0 1 1 1 0 0 0 new D7h genus #   239 with    84 species is 0,1:2,3,6:\0,2,3
family= 0 1 1 1 0 0 0 new D7h genus #   240 with    84 species is 0,1:2,3,6:\0,2,4
family= 0 1 1 1 0 0 0 new D7h genus #   241 with    84 species is 0,1:2,3,6:\0,2,5
family= 0 1 1 1 0 0 0 new D7h genus #   242 with    84 species is 0,1:2,3,6:\0,2,6
family= 0 1 1 1 0 0 0 new D7h genus #   243 with    84 species is 0,1:2,3,6:\0,3,4
family= 0 1 1 1 0 0 0 new D7h genus #   244 with    84 species is 0,1:2,3,6:\0,3,5
family= 0 1 1 1 0 0 0 new D7h genus #   245 with    84 species is 0,1:2,3,6:\0,3,6
family= 0 1 1 1 0 0 0 new D7h genus #   246 with    84 species is 0,1:2,3,6:\0,4,5
family= 0 1 1 1 0 0 0 new D7h genus #   247 with    84 species is 0,1:2,3,6:\0,4,6
family= 0 1 1 1 0 0 0 new D7h genus #   248 with    84 species is 0,1:2,3,6:\0,5,6
family= 0 1 1 1 0 0 0 new D7h genus #   249 with    84 species is 0,1:2,3,6:\1,2,3
family= 0 1 1 1 0 0 0 new D7h genus #   250 with    84 species is 0,1:2,3,6:\1,2,4
family= 0 1 1 1 0 0 0 new D7h genus #   251 with    84 species is 0,1:2,3,6:\1,2,5
family= 0 1 1 1 0 0 0 new D7h genus #   252 with    84 species is 0,1:2,3,6:\1,2,6
family= 0 1 1 1 0 0 0 new D7h genus #   253 with    84 species is 0,1:2,3,6:\1,3,4
family= 0 1 1 1 0 0 0 new D7h genus #   254 with    84 species is 0,1:2,3,6:\1,3,5
family= 0 1 1 1 0 0 0 new D7h genus #   255 with    84 species is 0,1:2,3,6:\1,3,6
family= 0 1 1 1 0 0 0 new D7h genus #   256 with    84 species is 0,1:2,3,6:\1,4,5
family= 0 1 1 1 0 0 0 new D7h genus #   257 with    84 species is 0,1:2,3,6:\1,4,6
family= 0 1 1 1 0 0 0 new D7h genus #   258 with    84 species is 0,1:2,3,6:\1,5,6
family= 0 1 1 1 0 0 0 new D7h genus #   259 with    84 species is 0,1:2,3,6:\2,3,4
family= 0 1 1 1 0 0 0 new D7h genus #   260 with    84 species is 0,1:2,3,6:\2,3,5
family= 0 1 1 1 0 0 0 new D7h genus #   261 with    84 species is 0,1:2,3,6:\2,3,6
family= 0 1 1 1 0 0 0 new D7h genus #   262 with    84 species is 0,1:2,3,6:\2,4,5
family= 0 1 1 1 0 0 0 new D7h genus #   263 with    84 species is 0,1:2,3,6:\2,4,6
family= 0 1 1 1 0 0 0 new D7h genus #   264 with    84 species is 0,1:2,3,6:\2,5,6
family= 0 1 1 1 0 0 0 new D7h genus #   265 with    84 species is 0,1:2,3,6:\3,4,5
family= 0 1 1 1 0 0 0 new D7h genus #   266 with    84 species is 0,1:2,3,6:\3,4,6
family= 0 1 1 1 0 0 0 new D7h genus #   267 with    84 species is 0,1:2,3,6:\3,5,6
family= 0 1 1 1 0 0 0 new D7h genus #   268 with    84 species is 0,1:2,3,6:\4,5,6
family= 0 1 1 1 0 0 0 new D7h genus #   269 with    84 species is 0,1:2,4,5:\0,1,2
family= 0 1 1 1 0 0 0 new D7h genus #   270 with    84 species is 0,1:2,4,5:\0,1,3
family= 0 1 1 1 0 0 0 new D7h genus #   271 with    84 species is 0,1:2,4,5:\0,1,4
family= 0 1 1 1 0 0 0 new D7h genus #   272 with    84 species is 0,1:2,4,5:\0,1,5
family= 0 1 1 1 0 0 0 new D7h genus #   273 with    84 species is 0,1:2,4,5:\0,1,6
family= 0 1 1 1 0 0 0 new D7h genus #   274 with    84 species is 0,1:2,4,5:\0,2,3
family= 0 1 1 1 0 0 0 new D7h genus #   275 with    84 species is 0,1:2,4,5:\0,2,4
family= 0 1 1 1 0 0 0 new D7h genus #   276 with    84 species is 0,1:2,4,5:\0,2,5
family= 0 1 1 1 0 0 0 new D7h genus #   277 with    84 species is 0,1:2,4,5:\0,2,6
family= 0 1 1 1 0 0 0 new D7h genus #   278 with    84 species is 0,1:2,4,5:\0,3,4
family= 0 1 1 1 0 0 0 new D7h genus #   279 with    84 species is 0,1:2,4,5:\0,3,5
family= 0 1 1 1 0 0 0 new D7h genus #   280 with    84 species is 0,1:2,4,5:\0,3,6
family= 0 1 1 1 0 0 0 new D7h genus #   281 with    84 species is 0,1:2,4,5:\0,4,5
family= 0 1 1 1 0 0 0 new D7h genus #   282 with    84 species is 0,1:2,4,5:\0,4,6
family= 0 1 1 1 0 0 0 new D7h genus #   283 with    84 species is 0,1:2,4,5:\0,5,6
family= 0 1 1 1 0 0 0 new D7h genus #   284 with    84 species is 0,1:2,4,5:\1,2,3
family= 0 1 1 1 0 0 0 new D7h genus #   285 with    84 species is 0,1:2,4,5:\1,2,4
family= 0 1 1 1 0 0 0 new D7h genus #   286 with    84 species is 0,1:2,4,5:\1,2,5
family= 0 1 1 1 0 0 0 new D7h genus #   287 with    84 species is 0,1:2,4,5:\1,2,6
family= 0 1 1 1 0 0 0 new D7h genus #   288 with    84 species is 0,1:2,4,5:\1,3,4
family= 0 1 1 1 0 0 0 new D7h genus #   289 with    84 species is 0,1:2,4,5:\1,3,5
family= 0 1 1 1 0 0 0 new D7h genus #   290 with    84 species is 0,1:2,4,5:\1,3,6
family= 0 1 1 1 0 0 0 new D7h genus #   291 with    84 species is 0,1:2,4,5:\1,4,5
family= 0 1 1 1 0 0 0 new D7h genus #   292 with    84 species is 0,1:2,4,5:\1,4,6
family= 0 1 1 1 0 0 0 new D7h genus #   293 with    84 species is 0,1:2,4,5:\1,5,6
family= 0 1 1 1 0 0 0 new D7h genus #   294 with    84 species is 0,1:2,4,5:\2,3,4
family= 0 1 1 1 0 0 0 new D7h genus #   295 with    84 species is 0,1:2,4,5:\2,3,5
family= 0 1 1 1 0 0 0 new D7h genus #   296 with    84 species is 0,1:2,4,5:\2,3,6
family= 0 1 1 1 0 0 0 new D7h genus #   297 with    84 species is 0,1:2,4,5:\2,4,5
family= 0 1 1 1 0 0 0 new D7h genus #   298 with    84 species is 0,1:2,4,5:\2,4,6
family= 0 1 1 1 0 0 0 new D7h genus #   299 with    84 species is 0,1:2,4,5:\2,5,6
family= 0 1 1 1 0 0 0 new D7h genus #   300 with    84 species is 0,1:2,4,5:\3,4,5
family= 0 1 1 1 0 0 0 new D7h genus #   301 with    84 species is 0,1:2,4,5:\3,4,6
family= 0 1 1 1 0 0 0 new D7h genus #   302 with    84 species is 0,1:2,4,5:\3,5,6
family= 0 1 1 1 0 0 0 new D7h genus #   303 with    84 species is 0,1:2,4,5:\4,5,6
family= 0 1 1 1 0 0 0 new D7h genus #   304 with    84 species is 0,1:2,4,6:\0,1,2
family= 0 1 1 1 0 0 0 new D7h genus #   305 with    84 species is 0,1:2,4,6:\0,1,3
family= 0 1 1 1 0 0 0 new D7h genus #   306 with    42 species is 0,1:2,4,6:\0,1,4
family= 0 1 1 1 0 0 0 new D7h genus #   307 with    84 species is 0,1:2,4,6:\0,2,3
family= 0 1 1 1 0 0 0 new D7h genus #   308 with    84 species is 0,1:2,4,6:\0,2,4
family= 0 1 1 1 0 0 0 new D7h genus #   309 with    84 species is 0,1:2,4,6:\0,2,5
family= 0 1 1 1 0 0 0 new D7h genus #   310 with    84 species is 0,1:2,4,6:\0,2,6
family= 0 1 1 1 0 0 0 new D7h genus #   311 with    84 species is 0,1:2,4,6:\0,3,4
family= 0 1 1 1 0 0 0 new D7h genus #   312 with    84 species is 0,1:2,4,6:\0,3,5
family= 0 1 1 1 0 0 0 new D7h genus #   313 with    84 species is 0,1:2,4,6:\0,3,6
family= 0 1 1 1 0 0 0 new D7h genus #   314 with    84 species is 0,1:2,4,6:\0,4,5
family= 0 1 1 1 0 0 0 new D7h genus #   315 with    84 species is 0,1:2,4,6:\0,4,6
family= 0 1 1 1 0 0 0 new D7h genus #   316 with    84 species is 0,1:2,4,6:\0,5,6
family= 0 1 1 1 0 0 0 new D7h genus #   317 with    84 species is 0,1:2,4,6:\2,3,4
family= 0 1 1 1 0 0 0 new D7h genus #   318 with    84 species is 0,1:2,4,6:\2,3,5
family= 0 1 1 1 0 0 0 new D7h genus #   319 with    84 species is 0,1:2,4,6:\2,3,6
family= 0 1 1 1 0 0 0 new D7h genus #   320 with    84 species is 0,1:2,4,6:\2,4,5
family= 0 1 1 1 0 0 0 new D7h genus #   321 with    42 species is 0,1:2,4,6:\2,4,6
family= 0 1 1 1 0 0 0 new D7h genus #   322 with    42 species is 0,1:2,4,6:\3,4,5
family= 0 1 1 1 0 0 0 new D7h genus #   323 with    84 species is 0,1:3,4,5:\0,1,2
family= 0 1 1 1 0 0 0 new D7h genus #   324 with    84 species is 0,1:3,4,5:\0,1,3
family= 0 1 1 1 0 0 0 new D7h genus #   325 with    42 species is 0,1:3,4,5:\0,1,4
family= 0 1 1 1 0 0 0 new D7h genus #   326 with    84 species is 0,1:3,4,5:\0,2,3
family= 0 1 1 1 0 0 0 new D7h genus #   327 with    84 species is 0,1:3,4,5:\0,2,4
family= 0 1 1 1 0 0 0 new D7h genus #   328 with    84 species is 0,1:3,4,5:\0,2,5
family= 0 1 1 1 0 0 0 new D7h genus #   329 with    84 species is 0,1:3,4,5:\0,2,6
family= 0 1 1 1 0 0 0 new D7h genus #   330 with    84 species is 0,1:3,4,5:\0,3,4
family= 0 1 1 1 0 0 0 new D7h genus #   331 with    84 species is 0,1:3,4,5:\0,3,5
family= 0 1 1 1 0 0 0 new D7h genus #   332 with    84 species is 0,1:3,4,5:\0,3,6
family= 0 1 1 1 0 0 0 new D7h genus #   333 with    84 species is 0,1:3,4,5:\0,4,5
family= 0 1 1 1 0 0 0 new D7h genus #   334 with    84 species is 0,1:3,4,5:\0,4,6
family= 0 1 1 1 0 0 0 new D7h genus #   335 with    84 species is 0,1:3,4,5:\0,5,6
family= 0 1 1 1 0 0 0 new D7h genus #   336 with    84 species is 0,1:3,4,5:\2,3,4
family= 0 1 1 1 0 0 0 new D7h genus #   337 with    84 species is 0,1:3,4,5:\2,3,5
family= 0 1 1 1 0 0 0 new D7h genus #   338 with    84 species is 0,1:3,4,5:\2,3,6
family= 0 1 1 1 0 0 0 new D7h genus #   339 with    84 species is 0,1:3,4,5:\2,4,5
family= 0 1 1 1 0 0 0 new D7h genus #   340 with    42 species is 0,1:3,4,5:\2,4,6
family= 0 1 1 1 0 0 0 new D7h genus #   341 with    42 species is 0,1:3,4,5:\3,4,5
family= 0 1 1 1 0 0 0 new D7h genus #   342 with    42 species is 0,2:0,1,2:\0,1,2
family= 0 1 1 1 0 0 0 new D7h genus #   343 with    84 species is 0,2:0,1,2:\0,2,3
family= 0 1 1 1 0 0 0 new D7h genus #   344 with    84 species is 0,2:0,1,2:\0,2,4
family= 0 1 1 1 0 0 0 new D7h genus #   345 with    84 species is 0,2:0,1,3:\0,1,2
family= 0 1 1 1 0 0 0 new D7h genus #   346 with    84 species is 0,2:0,1,3:\0,1,3
family= 0 1 1 1 0 0 0 new D7h genus #   347 with    84 species is 0,2:0,1,3:\0,1,4
family= 0 1 1 1 0 0 0 new D7h genus #   348 with    84 species is 0,2:0,1,3:\0,1,5
family= 0 1 1 1 0 0 0 new D7h genus #   349 with    84 species is 0,2:0,1,3:\0,1,6
family= 0 1 1 1 0 0 0 new D7h genus #   350 with    84 species is 0,2:0,1,3:\0,2,3
family= 0 1 1 1 0 0 0 new D7h genus #   351 with    84 species is 0,2:0,1,3:\0,2,4
family= 0 1 1 1 0 0 0 new D7h genus #   352 with    84 species is 0,2:0,1,3:\0,2,5
family= 0 1 1 1 0 0 0 new D7h genus #   353 with    84 species is 0,2:0,1,3:\0,2,6
family= 0 1 1 1 0 0 0 new D7h genus #   354 with    84 species is 0,2:0,1,3:\0,3,4
family= 0 1 1 1 0 0 0 new D7h genus #   355 with    84 species is 0,2:0,1,3:\0,3,5
family= 0 1 1 1 0 0 0 new D7h genus #   356 with    84 species is 0,2:0,1,3:\0,3,6
family= 0 1 1 1 0 0 0 new D7h genus #   357 with    84 species is 0,2:0,1,3:\0,4,5
family= 0 1 1 1 0 0 0 new D7h genus #   358 with    84 species is 0,2:0,1,3:\0,4,6
family= 0 1 1 1 0 0 0 new D7h genus #   359 with    84 species is 0,2:0,1,3:\0,5,6
family= 0 1 1 1 0 0 0 new D7h genus #   360 with    84 species is 0,2:0,1,4:\0,1,2
family= 0 1 1 1 0 0 0 new D7h genus #   361 with    84 species is 0,2:0,1,4:\0,1,3
family= 0 1 1 1 0 0 0 new D7h genus #   362 with    84 species is 0,2:0,1,4:\0,1,4
family= 0 1 1 1 0 0 0 new D7h genus #   363 with    84 species is 0,2:0,1,4:\0,1,5
family= 0 1 1 1 0 0 0 new D7h genus #   364 with    84 species is 0,2:0,1,4:\0,1,6
family= 0 1 1 1 0 0 0 new D7h genus #   365 with    84 species is 0,2:0,1,4:\0,2,3
family= 0 1 1 1 0 0 0 new D7h genus #   366 with    84 species is 0,2:0,1,4:\0,2,4
family= 0 1 1 1 0 0 0 new D7h genus #   367 with    84 species is 0,2:0,1,4:\0,2,5
family= 0 1 1 1 0 0 0 new D7h genus #   368 with    84 species is 0,2:0,1,4:\0,2,6
family= 0 1 1 1 0 0 0 new D7h genus #   369 with    84 species is 0,2:0,1,4:\0,3,4
family= 0 1 1 1 0 0 0 new D7h genus #   370 with    84 species is 0,2:0,1,4:\0,3,5
family= 0 1 1 1 0 0 0 new D7h genus #   371 with    84 species is 0,2:0,1,4:\0,3,6
family= 0 1 1 1 0 0 0 new D7h genus #   372 with    84 species is 0,2:0,1,4:\0,4,5
family= 0 1 1 1 0 0 0 new D7h genus #   373 with    84 species is 0,2:0,1,4:\0,4,6
family= 0 1 1 1 0 0 0 new D7h genus #   374 with    84 species is 0,2:0,1,4:\0,5,6
family= 0 1 1 1 0 0 0 new D7h genus #   375 with    84 species is 0,2:0,1,5:\0,1,2
family= 0 1 1 1 0 0 0 new D7h genus #   376 with    84 species is 0,2:0,1,5:\0,1,3
family= 0 1 1 1 0 0 0 new D7h genus #   377 with    84 species is 0,2:0,1,5:\0,1,4
family= 0 1 1 1 0 0 0 new D7h genus #   378 with    84 species is 0,2:0,1,5:\0,1,5
family= 0 1 1 1 0 0 0 new D7h genus #   379 with    84 species is 0,2:0,1,5:\0,1,6
family= 0 1 1 1 0 0 0 new D7h genus #   380 with    84 species is 0,2:0,1,5:\0,2,3
family= 0 1 1 1 0 0 0 new D7h genus #   381 with    84 species is 0,2:0,1,5:\0,2,4
family= 0 1 1 1 0 0 0 new D7h genus #   382 with    84 species is 0,2:0,1,5:\0,2,5
family= 0 1 1 1 0 0 0 new D7h genus #   383 with    84 species is 0,2:0,1,5:\0,2,6
family= 0 1 1 1 0 0 0 new D7h genus #   384 with    84 species is 0,2:0,1,5:\0,3,4
family= 0 1 1 1 0 0 0 new D7h genus #   385 with    84 species is 0,2:0,1,5:\0,3,5
family= 0 1 1 1 0 0 0 new D7h genus #   386 with    84 species is 0,2:0,1,5:\0,3,6
family= 0 1 1 1 0 0 0 new D7h genus #   387 with    84 species is 0,2:0,1,5:\0,4,5
family= 0 1 1 1 0 0 0 new D7h genus #   388 with    84 species is 0,2:0,1,5:\0,4,6
family= 0 1 1 1 0 0 0 new D7h genus #   389 with    84 species is 0,2:0,1,5:\0,5,6
family= 0 1 1 1 0 0 0 new D7h genus #   390 with    84 species is 0,2:0,1,6:\0,1,2
family= 0 1 1 1 0 0 0 new D7h genus #   391 with    84 species is 0,2:0,1,6:\0,1,3
family= 0 1 1 1 0 0 0 new D7h genus #   392 with    84 species is 0,2:0,1,6:\0,1,4
family= 0 1 1 1 0 0 0 new D7h genus #   393 with    84 species is 0,2:0,1,6:\0,1,5
family= 0 1 1 1 0 0 0 new D7h genus #   394 with    84 species is 0,2:0,1,6:\0,1,6
family= 0 1 1 1 0 0 0 new D7h genus #   395 with    84 species is 0,2:0,1,6:\0,2,3
family= 0 1 1 1 0 0 0 new D7h genus #   396 with    84 species is 0,2:0,1,6:\0,2,4
family= 0 1 1 1 0 0 0 new D7h genus #   397 with    84 species is 0,2:0,1,6:\0,2,5
family= 0 1 1 1 0 0 0 new D7h genus #   398 with    84 species is 0,2:0,1,6:\0,2,6
family= 0 1 1 1 0 0 0 new D7h genus #   399 with    84 species is 0,2:0,1,6:\0,3,4
family= 0 1 1 1 0 0 0 new D7h genus #   400 with    84 species is 0,2:0,1,6:\0,3,5
family= 0 1 1 1 0 0 0 new D7h genus #   401 with    84 species is 0,2:0,1,6:\0,3,6
family= 0 1 1 1 0 0 0 new D7h genus #   402 with    84 species is 0,2:0,1,6:\0,4,5
family= 0 1 1 1 0 0 0 new D7h genus #   403 with    84 species is 0,2:0,1,6:\0,4,6
family= 0 1 1 1 0 0 0 new D7h genus #   404 with    84 species is 0,2:0,1,6:\0,5,6
family= 0 1 1 1 0 0 0 new D7h genus #   405 with    84 species is 0,2:0,2,3:\0,1,2
family= 0 1 1 1 0 0 0 new D7h genus #   406 with    84 species is 0,2:0,2,3:\0,2,3
family= 0 1 1 1 0 0 0 new D7h genus #   407 with    84 species is 0,2:0,2,3:\0,2,4
family= 0 1 1 1 0 0 0 new D7h genus #   408 with    84 species is 0,2:0,2,3:\0,2,5
family= 0 1 1 1 0 0 0 new D7h genus #   409 with    84 species is 0,2:0,2,3:\0,2,6
family= 0 1 1 1 0 0 0 new D7h genus #   410 with    84 species is 0,2:0,2,4:\0,1,2
family= 0 1 1 1 0 0 0 new D7h genus #   411 with    84 species is 0,2:0,2,4:\0,2,3
family= 0 1 1 1 0 0 0 new D7h genus #   412 with    84 species is 0,2:0,2,4:\0,2,4
family= 0 1 1 1 0 0 0 new D7h genus #   413 with    84 species is 0,2:0,2,4:\0,2,5
family= 0 1 1 1 0 0 0 new D7h genus #   414 with    84 species is 0,2:0,2,4:\0,2,6
family= 0 1 1 1 0 0 0 new D7h genus #   415 with    84 species is 0,2:0,3,4:\0,1,2
family= 0 1 1 1 0 0 0 new D7h genus #   416 with    84 species is 0,2:0,3,4:\0,1,3
family= 0 1 1 1 0 0 0 new D7h genus #   417 with    84 species is 0,2:0,3,4:\0,1,4
family= 0 1 1 1 0 0 0 new D7h genus #   418 with    84 species is 0,2:0,3,4:\0,1,5
family= 0 1 1 1 0 0 0 new D7h genus #   419 with    84 species is 0,2:0,3,4:\0,1,6
family= 0 1 1 1 0 0 0 new D7h genus #   420 with    84 species is 0,2:0,3,4:\0,2,3
family= 0 1 1 1 0 0 0 new D7h genus #   421 with    84 species is 0,2:0,3,4:\0,2,4
family= 0 1 1 1 0 0 0 new D7h genus #   422 with    84 species is 0,2:0,3,4:\0,2,5
family= 0 1 1 1 0 0 0 new D7h genus #   423 with    84 species is 0,2:0,3,4:\0,2,6
family= 0 1 1 1 0 0 0 new D7h genus #   424 with    84 species is 0,2:0,3,4:\0,3,4
family= 0 1 1 1 0 0 0 new D7h genus #   425 with    84 species is 0,2:0,3,4:\0,3,5
family= 0 1 1 1 0 0 0 new D7h genus #   426 with    84 species is 0,2:0,3,4:\0,3,6
family= 0 1 1 1 0 0 0 new D7h genus #   427 with    84 species is 0,2:0,3,4:\0,4,5
family= 0 1 1 1 0 0 0 new D7h genus #   428 with    84 species is 0,2:0,3,4:\0,4,6
family= 0 1 1 1 0 0 0 new D7h genus #   429 with    84 species is 0,2:0,3,4:\0,5,6
family= 0 1 1 1 0 0 0 new D7h genus #   430 with    84 species is 0,2:0,3,5:\0,1,2
family= 0 1 1 1 0 0 0 new D7h genus #   431 with    84 species is 0,2:0,3,5:\0,1,3
family= 0 1 1 1 0 0 0 new D7h genus #   432 with    84 species is 0,2:0,3,5:\0,1,4
family= 0 1 1 1 0 0 0 new D7h genus #   433 with    84 species is 0,2:0,3,5:\0,1,5
family= 0 1 1 1 0 0 0 new D7h genus #   434 with    84 species is 0,2:0,3,5:\0,1,6
family= 0 1 1 1 0 0 0 new D7h genus #   435 with    84 species is 0,2:0,3,5:\0,2,3
family= 0 1 1 1 0 0 0 new D7h genus #   436 with    84 species is 0,2:0,3,5:\0,2,4
family= 0 1 1 1 0 0 0 new D7h genus #   437 with    84 species is 0,2:0,3,5:\0,2,5
family= 0 1 1 1 0 0 0 new D7h genus #   438 with    84 species is 0,2:0,3,5:\0,2,6
family= 0 1 1 1 0 0 0 new D7h genus #   439 with    84 species is 0,2:0,3,5:\0,3,4
family= 0 1 1 1 0 0 0 new D7h genus #   440 with    84 species is 0,2:0,3,5:\0,3,5
family= 0 1 1 1 0 0 0 new D7h genus #   441 with    84 species is 0,2:0,3,5:\0,3,6
family= 0 1 1 1 0 0 0 new D7h genus #   442 with    84 species is 0,2:0,3,5:\0,4,5
family= 0 1 1 1 0 0 0 new D7h genus #   443 with    84 species is 0,2:0,3,5:\0,4,6
family= 0 1 1 1 0 0 0 new D7h genus #   444 with    84 species is 0,2:0,3,5:\0,5,6
family= 0 1 1 1 0 0 0 new D7h genus #   445 with    84 species is 0,2:0,3,6:\0,1,2
family= 0 1 1 1 0 0 0 new D7h genus #   446 with    84 species is 0,2:0,3,6:\0,1,3
family= 0 1 1 1 0 0 0 new D7h genus #   447 with    84 species is 0,2:0,3,6:\0,1,4
family= 0 1 1 1 0 0 0 new D7h genus #   448 with    84 species is 0,2:0,3,6:\0,1,5
family= 0 1 1 1 0 0 0 new D7h genus #   449 with    84 species is 0,2:0,3,6:\0,1,6
family= 0 1 1 1 0 0 0 new D7h genus #   450 with    84 species is 0,2:0,3,6:\0,2,3
family= 0 1 1 1 0 0 0 new D7h genus #   451 with    84 species is 0,2:0,3,6:\0,2,4
family= 0 1 1 1 0 0 0 new D7h genus #   452 with    84 species is 0,2:0,3,6:\0,2,5
family= 0 1 1 1 0 0 0 new D7h genus #   453 with    84 species is 0,2:0,3,6:\0,2,6
family= 0 1 1 1 0 0 0 new D7h genus #   454 with    84 species is 0,2:0,3,6:\0,3,4
family= 0 1 1 1 0 0 0 new D7h genus #   455 with    84 species is 0,2:0,3,6:\0,3,5
family= 0 1 1 1 0 0 0 new D7h genus #   456 with    84 species is 0,2:0,3,6:\0,3,6
family= 0 1 1 1 0 0 0 new D7h genus #   457 with    84 species is 0,2:0,3,6:\0,4,5
family= 0 1 1 1 0 0 0 new D7h genus #   458 with    84 species is 0,2:0,3,6:\0,4,6
family= 0 1 1 1 0 0 0 new D7h genus #   459 with    84 species is 0,2:0,3,6:\0,5,6
family= 0 1 1 1 0 0 0 new D7h genus #   460 with    84 species is 0,2:0,4,5:\0,1,2
family= 0 1 1 1 0 0 0 new D7h genus #   461 with    84 species is 0,2:0,4,5:\0,1,3
family= 0 1 1 1 0 0 0 new D7h genus #   462 with    84 species is 0,2:0,4,5:\0,1,4
family= 0 1 1 1 0 0 0 new D7h genus #   463 with    84 species is 0,2:0,4,5:\0,1,5
family= 0 1 1 1 0 0 0 new D7h genus #   464 with    84 species is 0,2:0,4,5:\0,1,6
family= 0 1 1 1 0 0 0 new D7h genus #   465 with    84 species is 0,2:0,4,5:\0,2,3
family= 0 1 1 1 0 0 0 new D7h genus #   466 with    84 species is 0,2:0,4,5:\0,2,4
family= 0 1 1 1 0 0 0 new D7h genus #   467 with    84 species is 0,2:0,4,5:\0,2,5
family= 0 1 1 1 0 0 0 new D7h genus #   468 with    84 species is 0,2:0,4,5:\0,2,6
family= 0 1 1 1 0 0 0 new D7h genus #   469 with    84 species is 0,2:0,4,5:\0,3,4
family= 0 1 1 1 0 0 0 new D7h genus #   470 with    84 species is 0,2:0,4,5:\0,3,5
family= 0 1 1 1 0 0 0 new D7h genus #   471 with    84 species is 0,2:0,4,5:\0,3,6
family= 0 1 1 1 0 0 0 new D7h genus #   472 with    84 species is 0,2:0,4,5:\0,4,5
family= 0 1 1 1 0 0 0 new D7h genus #   473 with    84 species is 0,2:0,4,5:\0,4,6
family= 0 1 1 1 0 0 0 new D7h genus #   474 with    84 species is 0,2:0,4,5:\0,5,6
family= 0 1 1 1 0 0 0 new D7h genus #   475 with    84 species is 0,2:0,4,6:\0,1,2
family= 0 1 1 1 0 0 0 new D7h genus #   476 with    84 species is 0,2:0,4,6:\0,1,3
family= 0 1 1 1 0 0 0 new D7h genus #   477 with    84 species is 0,2:0,4,6:\0,1,4
family= 0 1 1 1 0 0 0 new D7h genus #   478 with    84 species is 0,2:0,4,6:\0,1,5
family= 0 1 1 1 0 0 0 new D7h genus #   479 with    84 species is 0,2:0,4,6:\0,1,6
family= 0 1 1 1 0 0 0 new D7h genus #   480 with    84 species is 0,2:0,4,6:\0,2,3
family= 0 1 1 1 0 0 0 new D7h genus #   481 with    84 species is 0,2:0,4,6:\0,2,4
family= 0 1 1 1 0 0 0 new D7h genus #   482 with    84 species is 0,2:0,4,6:\0,2,5
family= 0 1 1 1 0 0 0 new D7h genus #   483 with    84 species is 0,2:0,4,6:\0,2,6
family= 0 1 1 1 0 0 0 new D7h genus #   484 with    84 species is 0,2:0,4,6:\0,3,4
family= 0 1 1 1 0 0 0 new D7h genus #   485 with    84 species is 0,2:0,4,6:\0,3,5
family= 0 1 1 1 0 0 0 new D7h genus #   486 with    84 species is 0,2:0,4,6:\0,3,6
family= 0 1 1 1 0 0 0 new D7h genus #   487 with    84 species is 0,2:0,4,6:\0,4,5
family= 0 1 1 1 0 0 0 new D7h genus #   488 with    84 species is 0,2:0,4,6:\0,4,6
family= 0 1 1 1 0 0 0 new D7h genus #   489 with    84 species is 0,2:0,4,6:\0,5,6
family= 0 1 1 1 0 0 0 new D7h genus #   490 with    84 species is 0,2:0,5,6:\0,1,2
family= 0 1 1 1 0 0 0 new D7h genus #   491 with    84 species is 0,2:0,5,6:\0,1,3
family= 0 1 1 1 0 0 0 new D7h genus #   492 with    84 species is 0,2:0,5,6:\0,1,4
family= 0 1 1 1 0 0 0 new D7h genus #   493 with    84 species is 0,2:0,5,6:\0,1,5
family= 0 1 1 1 0 0 0 new D7h genus #   494 with    84 species is 0,2:0,5,6:\0,1,6
family= 0 1 1 1 0 0 0 new D7h genus #   495 with    84 species is 0,2:0,5,6:\0,2,3
family= 0 1 1 1 0 0 0 new D7h genus #   496 with    84 species is 0,2:0,5,6:\0,2,4
family= 0 1 1 1 0 0 0 new D7h genus #   497 with    84 species is 0,2:0,5,6:\0,2,5
family= 0 1 1 1 0 0 0 new D7h genus #   498 with    84 species is 0,2:0,5,6:\0,2,6
family= 0 1 1 1 0 0 0 new D7h genus #   499 with    84 species is 0,2:0,5,6:\0,3,4
family= 0 1 1 1 0 0 0 new D7h genus #   500 with    84 species is 0,2:0,5,6:\0,3,5
family= 0 1 1 1 0 0 0 new D7h genus #   501 with    84 species is 0,2:0,5,6:\0,3,6
family= 0 1 1 1 0 0 0 new D7h genus #   502 with    84 species is 0,2:0,5,6:\0,4,5
family= 0 1 1 1 0 0 0 new D7h genus #   503 with    84 species is 0,2:0,5,6:\0,4,6
family= 0 1 1 1 0 0 0 new D7h genus #   504 with    84 species is 0,2:0,5,6:\0,5,6
family= 0 1 1 1 0 0 0 new D7h genus #   505 with    84 species is 0,2:1,3,4:\0,1,2
family= 0 1 1 1 0 0 0 new D7h genus #   506 with    84 species is 0,2:1,3,4:\0,1,3
family= 0 1 1 1 0 0 0 new D7h genus #   507 with    84 species is 0,2:1,3,4:\0,1,4
family= 0 1 1 1 0 0 0 new D7h genus #   508 with    84 species is 0,2:1,3,4:\0,1,5
family= 0 1 1 1 0 0 0 new D7h genus #   509 with    84 species is 0,2:1,3,4:\0,1,6
family= 0 1 1 1 0 0 0 new D7h genus #   510 with    84 species is 0,2:1,3,4:\0,2,3
family= 0 1 1 1 0 0 0 new D7h genus #   511 with    84 species is 0,2:1,3,4:\0,2,4
family= 0 1 1 1 0 0 0 new D7h genus #   512 with    84 species is 0,2:1,3,4:\0,2,5
family= 0 1 1 1 0 0 0 new D7h genus #   513 with    84 species is 0,2:1,3,4:\0,2,6
family= 0 1 1 1 0 0 0 new D7h genus #   514 with    84 species is 0,2:1,3,4:\0,3,4
family= 0 1 1 1 0 0 0 new D7h genus #   515 with    84 species is 0,2:1,3,4:\0,3,5
family= 0 1 1 1 0 0 0 new D7h genus #   516 with    84 species is 0,2:1,3,4:\0,3,6
family= 0 1 1 1 0 0 0 new D7h genus #   517 with    84 species is 0,2:1,3,4:\0,4,5
family= 0 1 1 1 0 0 0 new D7h genus #   518 with    84 species is 0,2:1,3,4:\0,4,6
family= 0 1 1 1 0 0 0 new D7h genus #   519 with    84 species is 0,2:1,3,4:\0,5,6
family= 0 1 1 1 0 0 0 new D7h genus #   520 with    84 species is 0,2:1,3,4:\1,2,3
family= 0 1 1 1 0 0 0 new D7h genus #   521 with    84 species is 0,2:1,3,4:\1,2,4
family= 0 1 1 1 0 0 0 new D7h genus #   522 with    84 species is 0,2:1,3,4:\1,2,5
family= 0 1 1 1 0 0 0 new D7h genus #   523 with    84 species is 0,2:1,3,4:\1,2,6
family= 0 1 1 1 0 0 0 new D7h genus #   524 with    84 species is 0,2:1,3,4:\1,3,4
family= 0 1 1 1 0 0 0 new D7h genus #   525 with    84 species is 0,2:1,3,4:\1,3,5
family= 0 1 1 1 0 0 0 new D7h genus #   526 with    84 species is 0,2:1,3,4:\1,3,6
family= 0 1 1 1 0 0 0 new D7h genus #   527 with    84 species is 0,2:1,3,4:\1,4,5
family= 0 1 1 1 0 0 0 new D7h genus #   528 with    84 species is 0,2:1,3,4:\1,4,6
family= 0 1 1 1 0 0 0 new D7h genus #   529 with    84 species is 0,2:1,3,4:\1,5,6
family= 0 1 1 1 0 0 0 new D7h genus #   530 with    84 species is 0,2:1,3,4:\2,3,4
family= 0 1 1 1 0 0 0 new D7h genus #   531 with    84 species is 0,2:1,3,4:\2,3,5
family= 0 1 1 1 0 0 0 new D7h genus #   532 with    84 species is 0,2:1,3,4:\2,3,6
family= 0 1 1 1 0 0 0 new D7h genus #   533 with    84 species is 0,2:1,3,4:\2,4,5
family= 0 1 1 1 0 0 0 new D7h genus #   534 with    84 species is 0,2:1,3,4:\2,4,6
family= 0 1 1 1 0 0 0 new D7h genus #   535 with    84 species is 0,2:1,3,4:\2,5,6
family= 0 1 1 1 0 0 0 new D7h genus #   536 with    84 species is 0,2:1,3,4:\3,4,5
family= 0 1 1 1 0 0 0 new D7h genus #   537 with    84 species is 0,2:1,3,4:\3,4,6
family= 0 1 1 1 0 0 0 new D7h genus #   538 with    84 species is 0,2:1,3,4:\3,5,6
family= 0 1 1 1 0 0 0 new D7h genus #   539 with    84 species is 0,2:1,3,4:\4,5,6
family= 0 1 1 1 0 0 0 new D7h genus #   540 with    84 species is 0,2:1,3,5:\0,1,2
family= 0 1 1 1 0 0 0 new D7h genus #   541 with    84 species is 0,2:1,3,5:\0,1,3
family= 0 1 1 1 0 0 0 new D7h genus #   542 with    84 species is 0,2:1,3,5:\0,1,4
family= 0 1 1 1 0 0 0 new D7h genus #   543 with    84 species is 0,2:1,3,5:\0,1,5
family= 0 1 1 1 0 0 0 new D7h genus #   544 with    84 species is 0,2:1,3,5:\0,1,6
family= 0 1 1 1 0 0 0 new D7h genus #   545 with    84 species is 0,2:1,3,5:\0,2,3
family= 0 1 1 1 0 0 0 new D7h genus #   546 with    84 species is 0,2:1,3,5:\0,2,4
family= 0 1 1 1 0 0 0 new D7h genus #   547 with    84 species is 0,2:1,3,5:\0,2,5
family= 0 1 1 1 0 0 0 new D7h genus #   548 with    84 species is 0,2:1,3,5:\0,2,6
family= 0 1 1 1 0 0 0 new D7h genus #   549 with    84 species is 0,2:1,3,5:\0,3,4
family= 0 1 1 1 0 0 0 new D7h genus #   550 with    84 species is 0,2:1,3,5:\0,3,5
family= 0 1 1 1 0 0 0 new D7h genus #   551 with    84 species is 0,2:1,3,5:\0,3,6
family= 0 1 1 1 0 0 0 new D7h genus #   552 with    84 species is 0,2:1,3,5:\0,4,5
family= 0 1 1 1 0 0 0 new D7h genus #   553 with    84 species is 0,2:1,3,5:\0,4,6
family= 0 1 1 1 0 0 0 new D7h genus #   554 with    84 species is 0,2:1,3,5:\0,5,6
family= 0 1 1 1 0 0 0 new D7h genus #   555 with    84 species is 0,2:1,3,5:\1,2,3
family= 0 1 1 1 0 0 0 new D7h genus #   556 with    84 species is 0,2:1,3,5:\1,2,4
family= 0 1 1 1 0 0 0 new D7h genus #   557 with    84 species is 0,2:1,3,5:\1,2,5
family= 0 1 1 1 0 0 0 new D7h genus #   558 with    84 species is 0,2:1,3,5:\1,2,6
family= 0 1 1 1 0 0 0 new D7h genus #   559 with    84 species is 0,2:1,3,5:\1,3,4
family= 0 1 1 1 0 0 0 new D7h genus #   560 with    84 species is 0,2:1,3,5:\1,3,5
family= 0 1 1 1 0 0 0 new D7h genus #   561 with    84 species is 0,2:1,3,5:\1,3,6
family= 0 1 1 1 0 0 0 new D7h genus #   562 with    84 species is 0,2:1,3,5:\1,4,5
family= 0 1 1 1 0 0 0 new D7h genus #   563 with    84 species is 0,2:1,3,5:\1,4,6
family= 0 1 1 1 0 0 0 new D7h genus #   564 with    84 species is 0,2:1,3,5:\1,5,6
family= 0 1 1 1 0 0 0 new D7h genus #   565 with    84 species is 0,2:1,3,5:\2,3,4
family= 0 1 1 1 0 0 0 new D7h genus #   566 with    84 species is 0,2:1,3,5:\2,3,5
family= 0 1 1 1 0 0 0 new D7h genus #   567 with    84 species is 0,2:1,3,5:\2,3,6
family= 0 1 1 1 0 0 0 new D7h genus #   568 with    84 species is 0,2:1,3,5:\2,4,5
family= 0 1 1 1 0 0 0 new D7h genus #   569 with    84 species is 0,2:1,3,5:\2,4,6
family= 0 1 1 1 0 0 0 new D7h genus #   570 with    84 species is 0,2:1,3,5:\2,5,6
family= 0 1 1 1 0 0 0 new D7h genus #   571 with    84 species is 0,2:1,3,5:\3,4,5
family= 0 1 1 1 0 0 0 new D7h genus #   572 with    84 species is 0,2:1,3,5:\3,4,6
family= 0 1 1 1 0 0 0 new D7h genus #   573 with    84 species is 0,2:1,3,5:\3,5,6
family= 0 1 1 1 0 0 0 new D7h genus #   574 with    84 species is 0,2:1,3,5:\4,5,6
family= 0 1 1 1 0 0 0 new D7h genus #   575 with    42 species is 0,2:1,3,6:\0,1,2
family= 0 1 1 1 0 0 0 new D7h genus #   576 with    84 species is 0,2:1,3,6:\0,1,3
family= 0 1 1 1 0 0 0 new D7h genus #   577 with    84 species is 0,2:1,3,6:\0,1,4
family= 0 1 1 1 0 0 0 new D7h genus #   578 with    84 species is 0,2:1,3,6:\0,1,5
family= 0 1 1 1 0 0 0 new D7h genus #   579 with    84 species is 0,2:1,3,6:\0,1,6
family= 0 1 1 1 0 0 0 new D7h genus #   580 with    84 species is 0,2:1,3,6:\0,2,3
family= 0 1 1 1 0 0 0 new D7h genus #   581 with    84 species is 0,2:1,3,6:\0,2,4
family= 0 1 1 1 0 0 0 new D7h genus #   582 with    84 species is 0,2:1,3,6:\0,3,4
family= 0 1 1 1 0 0 0 new D7h genus #   583 with    84 species is 0,2:1,3,6:\0,3,5
family= 0 1 1 1 0 0 0 new D7h genus #   584 with    84 species is 0,2:1,3,6:\0,3,6
family= 0 1 1 1 0 0 0 new D7h genus #   585 with    84 species is 0,2:1,3,6:\0,4,5
family= 0 1 1 1 0 0 0 new D7h genus #   586 with    84 species is 0,2:1,3,6:\0,4,6
family= 0 1 1 1 0 0 0 new D7h genus #   587 with    84 species is 0,2:1,3,6:\0,5,6
family= 0 1 1 1 0 0 0 new D7h genus #   588 with    84 species is 0,2:1,3,6:\1,3,4
family= 0 1 1 1 0 0 0 new D7h genus #   589 with    84 species is 0,2:1,3,6:\1,3,5
family= 0 1 1 1 0 0 0 new D7h genus #   590 with    42 species is 0,2:1,3,6:\1,3,6
family= 0 1 1 1 0 0 0 new D7h genus #   591 with    42 species is 0,2:1,3,6:\1,4,5
family= 0 1 1 1 0 0 0 new D7h genus #   592 with    84 species is 0,2:1,3,6:\3,4,5
family= 0 1 1 1 0 0 0 new D7h genus #   593 with    84 species is 0,2:1,3,6:\3,4,6
family= 0 1 1 1 0 0 0 new D7h genus #   594 with    42 species is 0,2:1,4,5:\0,1,2
family= 0 1 1 1 0 0 0 new D7h genus #   595 with    84 species is 0,2:1,4,5:\0,1,3
family= 0 1 1 1 0 0 0 new D7h genus #   596 with    84 species is 0,2:1,4,5:\0,1,4
family= 0 1 1 1 0 0 0 new D7h genus #   597 with    84 species is 0,2:1,4,5:\0,1,5
family= 0 1 1 1 0 0 0 new D7h genus #   598 with    84 species is 0,2:1,4,5:\0,1,6
family= 0 1 1 1 0 0 0 new D7h genus #   599 with    84 species is 0,2:1,4,5:\0,2,3
family= 0 1 1 1 0 0 0 new D7h genus #   600 with    84 species is 0,2:1,4,5:\0,2,4
family= 0 1 1 1 0 0 0 new D7h genus #   601 with    84 species is 0,2:1,4,5:\0,3,4
family= 0 1 1 1 0 0 0 new D7h genus #   602 with    84 species is 0,2:1,4,5:\0,3,5
family= 0 1 1 1 0 0 0 new D7h genus #   603 with    84 species is 0,2:1,4,5:\0,3,6
family= 0 1 1 1 0 0 0 new D7h genus #   604 with    84 species is 0,2:1,4,5:\0,4,5
family= 0 1 1 1 0 0 0 new D7h genus #   605 with    84 species is 0,2:1,4,5:\0,4,6
family= 0 1 1 1 0 0 0 new D7h genus #   606 with    84 species is 0,2:1,4,5:\0,5,6
family= 0 1 1 1 0 0 0 new D7h genus #   607 with    84 species is 0,2:1,4,5:\1,3,4
family= 0 1 1 1 0 0 0 new D7h genus #   608 with    84 species is 0,2:1,4,5:\1,3,5
family= 0 1 1 1 0 0 0 new D7h genus #   609 with    42 species is 0,2:1,4,5:\1,3,6
family= 0 1 1 1 0 0 0 new D7h genus #   610 with    42 species is 0,2:1,4,5:\1,4,5
family= 0 1 1 1 0 0 0 new D7h genus #   611 with    84 species is 0,2:1,4,5:\3,4,5
family= 0 1 1 1 0 0 0 new D7h genus #   612 with    84 species is 0,2:1,4,5:\3,4,6
family= 0 1 1 1 0 0 0 new D7h genus #   613 with    84 species is 0,2:3,4,5:\0,1,2
family= 0 1 1 1 0 0 0 new D7h genus #   614 with    84 species is 0,2:3,4,5:\0,1,3
family= 0 1 1 1 0 0 0 new D7h genus #   615 with    84 species is 0,2:3,4,5:\0,1,4
family= 0 1 1 1 0 0 0 new D7h genus #   616 with    84 species is 0,2:3,4,5:\0,1,5
family= 0 1 1 1 0 0 0 new D7h genus #   617 with    84 species is 0,2:3,4,5:\0,1,6
family= 0 1 1 1 0 0 0 new D7h genus #   618 with    84 species is 0,2:3,4,5:\0,2,3
family= 0 1 1 1 0 0 0 new D7h genus #   619 with    84 species is 0,2:3,4,5:\0,2,4
family= 0 1 1 1 0 0 0 new D7h genus #   620 with    84 species is 0,2:3,4,5:\0,2,5
family= 0 1 1 1 0 0 0 new D7h genus #   621 with    84 species is 0,2:3,4,5:\0,2,6
family= 0 1 1 1 0 0 0 new D7h genus #   622 with    84 species is 0,2:3,4,5:\0,3,4
family= 0 1 1 1 0 0 0 new D7h genus #   623 with    84 species is 0,2:3,4,5:\0,3,5
family= 0 1 1 1 0 0 0 new D7h genus #   624 with    84 species is 0,2:3,4,5:\0,3,6
family= 0 1 1 1 0 0 0 new D7h genus #   625 with    84 species is 0,2:3,4,5:\0,4,5
family= 0 1 1 1 0 0 0 new D7h genus #   626 with    84 species is 0,2:3,4,5:\0,4,6
family= 0 1 1 1 0 0 0 new D7h genus #   627 with    84 species is 0,2:3,4,5:\0,5,6
family= 0 1 1 1 0 0 0 new D7h genus #   628 with    84 species is 0,2:3,4,5:\1,2,3
family= 0 1 1 1 0 0 0 new D7h genus #   629 with    84 species is 0,2:3,4,5:\1,2,4
family= 0 1 1 1 0 0 0 new D7h genus #   630 with    84 species is 0,2:3,4,5:\1,2,5
family= 0 1 1 1 0 0 0 new D7h genus #   631 with    84 species is 0,2:3,4,5:\1,2,6
family= 0 1 1 1 0 0 0 new D7h genus #   632 with    84 species is 0,2:3,4,5:\1,3,4
family= 0 1 1 1 0 0 0 new D7h genus #   633 with    84 species is 0,2:3,4,5:\1,3,5
family= 0 1 1 1 0 0 0 new D7h genus #   634 with    84 species is 0,2:3,4,5:\1,3,6
family= 0 1 1 1 0 0 0 new D7h genus #   635 with    84 species is 0,2:3,4,5:\1,4,5
family= 0 1 1 1 0 0 0 new D7h genus #   636 with    84 species is 0,2:3,4,5:\1,4,6
family= 0 1 1 1 0 0 0 new D7h genus #   637 with    84 species is 0,2:3,4,5:\1,5,6
family= 0 1 1 1 0 0 0 new D7h genus #   638 with    84 species is 0,2:3,4,5:\2,3,4
family= 0 1 1 1 0 0 0 new D7h genus #   639 with    84 species is 0,2:3,4,5:\2,3,5
family= 0 1 1 1 0 0 0 new D7h genus #   640 with    84 species is 0,2:3,4,5:\2,3,6
family= 0 1 1 1 0 0 0 new D7h genus #   641 with    84 species is 0,2:3,4,5:\2,4,5
family= 0 1 1 1 0 0 0 new D7h genus #   642 with    84 species is 0,2:3,4,5:\2,4,6
family= 0 1 1 1 0 0 0 new D7h genus #   643 with    84 species is 0,2:3,4,5:\2,5,6
family= 0 1 1 1 0 0 0 new D7h genus #   644 with    84 species is 0,2:3,4,5:\3,4,5
family= 0 1 1 1 0 0 0 new D7h genus #   645 with    84 species is 0,2:3,4,5:\3,4,6
family= 0 1 1 1 0 0 0 new D7h genus #   646 with    84 species is 0,2:3,4,5:\3,5,6
family= 0 1 1 1 0 0 0 new D7h genus #   647 with    84 species is 0,2:3,4,5:\4,5,6
family= 0 1 1 1 0 0 0 new D7h genus #   648 with    84 species is 0,2:3,4,6:\0,1,2
family= 0 1 1 1 0 0 0 new D7h genus #   649 with    84 species is 0,2:3,4,6:\0,1,3
family= 0 1 1 1 0 0 0 new D7h genus #   650 with    84 species is 0,2:3,4,6:\0,1,4
family= 0 1 1 1 0 0 0 new D7h genus #   651 with    84 species is 0,2:3,4,6:\0,1,5
family= 0 1 1 1 0 0 0 new D7h genus #   652 with    84 species is 0,2:3,4,6:\0,1,6
family= 0 1 1 1 0 0 0 new D7h genus #   653 with    84 species is 0,2:3,4,6:\0,2,3
family= 0 1 1 1 0 0 0 new D7h genus #   654 with    84 species is 0,2:3,4,6:\0,2,4
family= 0 1 1 1 0 0 0 new D7h genus #   655 with    84 species is 0,2:3,4,6:\0,2,5
family= 0 1 1 1 0 0 0 new D7h genus #   656 with    84 species is 0,2:3,4,6:\0,2,6
family= 0 1 1 1 0 0 0 new D7h genus #   657 with    84 species is 0,2:3,4,6:\0,3,4
family= 0 1 1 1 0 0 0 new D7h genus #   658 with    84 species is 0,2:3,4,6:\0,3,5
family= 0 1 1 1 0 0 0 new D7h genus #   659 with    84 species is 0,2:3,4,6:\0,3,6
family= 0 1 1 1 0 0 0 new D7h genus #   660 with    84 species is 0,2:3,4,6:\0,4,5
family= 0 1 1 1 0 0 0 new D7h genus #   661 with    84 species is 0,2:3,4,6:\0,4,6
family= 0 1 1 1 0 0 0 new D7h genus #   662 with    84 species is 0,2:3,4,6:\0,5,6
family= 0 1 1 1 0 0 0 new D7h genus #   663 with    84 species is 0,2:3,4,6:\1,2,3
family= 0 1 1 1 0 0 0 new D7h genus #   664 with    84 species is 0,2:3,4,6:\1,2,4
family= 0 1 1 1 0 0 0 new D7h genus #   665 with    84 species is 0,2:3,4,6:\1,2,5
family= 0 1 1 1 0 0 0 new D7h genus #   666 with    84 species is 0,2:3,4,6:\1,2,6
family= 0 1 1 1 0 0 0 new D7h genus #   667 with    84 species is 0,2:3,4,6:\1,3,4
family= 0 1 1 1 0 0 0 new D7h genus #   668 with    84 species is 0,2:3,4,6:\1,3,5
family= 0 1 1 1 0 0 0 new D7h genus #   669 with    84 species is 0,2:3,4,6:\1,3,6
family= 0 1 1 1 0 0 0 new D7h genus #   670 with    84 species is 0,2:3,4,6:\1,4,5
family= 0 1 1 1 0 0 0 new D7h genus #   671 with    84 species is 0,2:3,4,6:\1,4,6
family= 0 1 1 1 0 0 0 new D7h genus #   672 with    84 species is 0,2:3,4,6:\1,5,6
family= 0 1 1 1 0 0 0 new D7h genus #   673 with    84 species is 0,2:3,4,6:\2,3,4
family= 0 1 1 1 0 0 0 new D7h genus #   674 with    84 species is 0,2:3,4,6:\2,3,5
family= 0 1 1 1 0 0 0 new D7h genus #   675 with    84 species is 0,2:3,4,6:\2,3,6
family= 0 1 1 1 0 0 0 new D7h genus #   676 with    84 species is 0,2:3,4,6:\2,4,5
family= 0 1 1 1 0 0 0 new D7h genus #   677 with    84 species is 0,2:3,4,6:\2,4,6
family= 0 1 1 1 0 0 0 new D7h genus #   678 with    84 species is 0,2:3,4,6:\2,5,6
family= 0 1 1 1 0 0 0 new D7h genus #   679 with    84 species is 0,2:3,4,6:\3,4,5
family= 0 1 1 1 0 0 0 new D7h genus #   680 with    84 species is 0,2:3,4,6:\3,4,6
family= 0 1 1 1 0 0 0 new D7h genus #   681 with    84 species is 0,2:3,4,6:\3,5,6
family= 0 1 1 1 0 0 0 new D7h genus #   682 with    84 species is 0,2:3,4,6:\4,5,6
family= 0 1 1 1 0 0 0 new D7h genus #   683 with    84 species is 0,3:0,1,2:\0,1,2
family= 0 1 1 1 0 0 0 new D7h genus #   684 with    84 species is 0,3:0,1,2:\0,1,3
family= 0 1 1 1 0 0 0 new D7h genus #   685 with    84 species is 0,3:0,1,2:\0,1,4
family= 0 1 1 1 0 0 0 new D7h genus #   686 with    84 species is 0,3:0,1,2:\0,1,5
family= 0 1 1 1 0 0 0 new D7h genus #   687 with    84 species is 0,3:0,1,2:\0,1,6
family= 0 1 1 1 0 0 0 new D7h genus #   688 with    84 species is 0,3:0,1,2:\0,2,3
family= 0 1 1 1 0 0 0 new D7h genus #   689 with    84 species is 0,3:0,1,2:\0,2,4
family= 0 1 1 1 0 0 0 new D7h genus #   690 with    84 species is 0,3:0,1,2:\0,2,5
family= 0 1 1 1 0 0 0 new D7h genus #   691 with    84 species is 0,3:0,1,2:\0,2,6
family= 0 1 1 1 0 0 0 new D7h genus #   692 with    84 species is 0,3:0,1,2:\0,3,4
family= 0 1 1 1 0 0 0 new D7h genus #   693 with    84 species is 0,3:0,1,2:\0,3,5
family= 0 1 1 1 0 0 0 new D7h genus #   694 with    84 species is 0,3:0,1,2:\0,3,6
family= 0 1 1 1 0 0 0 new D7h genus #   695 with    84 species is 0,3:0,1,2:\0,4,5
family= 0 1 1 1 0 0 0 new D7h genus #   696 with    84 species is 0,3:0,1,2:\0,4,6
family= 0 1 1 1 0 0 0 new D7h genus #   697 with    84 species is 0,3:0,1,2:\0,5,6
family= 0 1 1 1 0 0 0 new D7h genus #   698 with    84 species is 0,3:0,1,3:\0,1,3
family= 0 1 1 1 0 0 0 new D7h genus #   699 with    84 species is 0,3:0,1,3:\0,2,3
family= 0 1 1 1 0 0 0 new D7h genus #   700 with    84 species is 0,3:0,1,3:\0,3,4
family= 0 1 1 1 0 0 0 new D7h genus #   701 with    84 species is 0,3:0,1,3:\0,3,5
family= 0 1 1 1 0 0 0 new D7h genus #   702 with    84 species is 0,3:0,1,3:\0,3,6
family= 0 1 1 1 0 0 0 new D7h genus #   703 with    84 species is 0,3:0,1,4:\0,1,2
family= 0 1 1 1 0 0 0 new D7h genus #   704 with    84 species is 0,3:0,1,4:\0,1,3
family= 0 1 1 1 0 0 0 new D7h genus #   705 with    84 species is 0,3:0,1,4:\0,1,4
family= 0 1 1 1 0 0 0 new D7h genus #   706 with    84 species is 0,3:0,1,4:\0,1,5
family= 0 1 1 1 0 0 0 new D7h genus #   707 with    84 species is 0,3:0,1,4:\0,1,6
family= 0 1 1 1 0 0 0 new D7h genus #   708 with    84 species is 0,3:0,1,4:\0,2,3
family= 0 1 1 1 0 0 0 new D7h genus #   709 with    84 species is 0,3:0,1,4:\0,2,4
family= 0 1 1 1 0 0 0 new D7h genus #   710 with    84 species is 0,3:0,1,4:\0,2,5
family= 0 1 1 1 0 0 0 new D7h genus #   711 with    84 species is 0,3:0,1,4:\0,2,6
family= 0 1 1 1 0 0 0 new D7h genus #   712 with    84 species is 0,3:0,1,4:\0,3,4
family= 0 1 1 1 0 0 0 new D7h genus #   713 with    84 species is 0,3:0,1,4:\0,3,5
family= 0 1 1 1 0 0 0 new D7h genus #   714 with    84 species is 0,3:0,1,4:\0,3,6
family= 0 1 1 1 0 0 0 new D7h genus #   715 with    84 species is 0,3:0,1,4:\0,4,5
family= 0 1 1 1 0 0 0 new D7h genus #   716 with    84 species is 0,3:0,1,4:\0,4,6
family= 0 1 1 1 0 0 0 new D7h genus #   717 with    84 species is 0,3:0,1,4:\0,5,6
family= 0 1 1 1 0 0 0 new D7h genus #   718 with    84 species is 0,3:0,1,5:\0,1,2
family= 0 1 1 1 0 0 0 new D7h genus #   719 with    84 species is 0,3:0,1,5:\0,1,3
family= 0 1 1 1 0 0 0 new D7h genus #   720 with    84 species is 0,3:0,1,5:\0,1,4
family= 0 1 1 1 0 0 0 new D7h genus #   721 with    84 species is 0,3:0,1,5:\0,1,5
family= 0 1 1 1 0 0 0 new D7h genus #   722 with    84 species is 0,3:0,1,5:\0,1,6
family= 0 1 1 1 0 0 0 new D7h genus #   723 with    84 species is 0,3:0,1,5:\0,2,3
family= 0 1 1 1 0 0 0 new D7h genus #   724 with    84 species is 0,3:0,1,5:\0,2,4
family= 0 1 1 1 0 0 0 new D7h genus #   725 with    84 species is 0,3:0,1,5:\0,2,5
family= 0 1 1 1 0 0 0 new D7h genus #   726 with    84 species is 0,3:0,1,5:\0,2,6
family= 0 1 1 1 0 0 0 new D7h genus #   727 with    84 species is 0,3:0,1,5:\0,3,4
family= 0 1 1 1 0 0 0 new D7h genus #   728 with    84 species is 0,3:0,1,5:\0,3,5
family= 0 1 1 1 0 0 0 new D7h genus #   729 with    84 species is 0,3:0,1,5:\0,3,6
family= 0 1 1 1 0 0 0 new D7h genus #   730 with    84 species is 0,3:0,1,5:\0,4,5
family= 0 1 1 1 0 0 0 new D7h genus #   731 with    84 species is 0,3:0,1,5:\0,4,6
family= 0 1 1 1 0 0 0 new D7h genus #   732 with    84 species is 0,3:0,1,5:\0,5,6
family= 0 1 1 1 0 0 0 new D7h genus #   733 with    84 species is 0,3:0,1,6:\0,1,2
family= 0 1 1 1 0 0 0 new D7h genus #   734 with    84 species is 0,3:0,1,6:\0,1,3
family= 0 1 1 1 0 0 0 new D7h genus #   735 with    84 species is 0,3:0,1,6:\0,1,4
family= 0 1 1 1 0 0 0 new D7h genus #   736 with    84 species is 0,3:0,1,6:\0,1,5
family= 0 1 1 1 0 0 0 new D7h genus #   737 with    84 species is 0,3:0,1,6:\0,1,6
family= 0 1 1 1 0 0 0 new D7h genus #   738 with    84 species is 0,3:0,1,6:\0,2,3
family= 0 1 1 1 0 0 0 new D7h genus #   739 with    84 species is 0,3:0,1,6:\0,2,4
family= 0 1 1 1 0 0 0 new D7h genus #   740 with    84 species is 0,3:0,1,6:\0,2,5
family= 0 1 1 1 0 0 0 new D7h genus #   741 with    84 species is 0,3:0,1,6:\0,2,6
family= 0 1 1 1 0 0 0 new D7h genus #   742 with    84 species is 0,3:0,1,6:\0,3,4
family= 0 1 1 1 0 0 0 new D7h genus #   743 with    84 species is 0,3:0,1,6:\0,3,5
family= 0 1 1 1 0 0 0 new D7h genus #   744 with    84 species is 0,3:0,1,6:\0,3,6
family= 0 1 1 1 0 0 0 new D7h genus #   745 with    84 species is 0,3:0,1,6:\0,4,5
family= 0 1 1 1 0 0 0 new D7h genus #   746 with    84 species is 0,3:0,1,6:\0,4,6
family= 0 1 1 1 0 0 0 new D7h genus #   747 with    84 species is 0,3:0,1,6:\0,5,6
family= 0 1 1 1 0 0 0 new D7h genus #   748 with    84 species is 0,3:0,2,4:\0,1,2
family= 0 1 1 1 0 0 0 new D7h genus #   749 with    84 species is 0,3:0,2,4:\0,1,3
family= 0 1 1 1 0 0 0 new D7h genus #   750 with    84 species is 0,3:0,2,4:\0,1,4
family= 0 1 1 1 0 0 0 new D7h genus #   751 with    84 species is 0,3:0,2,4:\0,1,5
family= 0 1 1 1 0 0 0 new D7h genus #   752 with    84 species is 0,3:0,2,4:\0,1,6
family= 0 1 1 1 0 0 0 new D7h genus #   753 with    84 species is 0,3:0,2,4:\0,2,3
family= 0 1 1 1 0 0 0 new D7h genus #   754 with    84 species is 0,3:0,2,4:\0,2,4
family= 0 1 1 1 0 0 0 new D7h genus #   755 with    84 species is 0,3:0,2,4:\0,2,5
family= 0 1 1 1 0 0 0 new D7h genus #   756 with    84 species is 0,3:0,2,4:\0,2,6
family= 0 1 1 1 0 0 0 new D7h genus #   757 with    84 species is 0,3:0,2,4:\0,3,4
family= 0 1 1 1 0 0 0 new D7h genus #   758 with    84 species is 0,3:0,2,4:\0,3,5
family= 0 1 1 1 0 0 0 new D7h genus #   759 with    84 species is 0,3:0,2,4:\0,3,6
family= 0 1 1 1 0 0 0 new D7h genus #   760 with    84 species is 0,3:0,2,4:\0,4,5
family= 0 1 1 1 0 0 0 new D7h genus #   761 with    84 species is 0,3:0,2,4:\0,4,6
family= 0 1 1 1 0 0 0 new D7h genus #   762 with    84 species is 0,3:0,2,4:\0,5,6
family= 0 1 1 1 0 0 0 new D7h genus #   763 with    84 species is 0,3:0,2,5:\0,1,2
family= 0 1 1 1 0 0 0 new D7h genus #   764 with    84 species is 0,3:0,2,5:\0,1,3
family= 0 1 1 1 0 0 0 new D7h genus #   765 with    84 species is 0,3:0,2,5:\0,1,4
family= 0 1 1 1 0 0 0 new D7h genus #   766 with    84 species is 0,3:0,2,5:\0,1,5
family= 0 1 1 1 0 0 0 new D7h genus #   767 with    84 species is 0,3:0,2,5:\0,1,6
family= 0 1 1 1 0 0 0 new D7h genus #   768 with    84 species is 0,3:0,2,5:\0,2,3
family= 0 1 1 1 0 0 0 new D7h genus #   769 with    84 species is 0,3:0,2,5:\0,2,4
family= 0 1 1 1 0 0 0 new D7h genus #   770 with    84 species is 0,3:0,2,5:\0,2,5
family= 0 1 1 1 0 0 0 new D7h genus #   771 with    84 species is 0,3:0,2,5:\0,2,6
family= 0 1 1 1 0 0 0 new D7h genus #   772 with    84 species is 0,3:0,2,5:\0,3,4
family= 0 1 1 1 0 0 0 new D7h genus #   773 with    84 species is 0,3:0,2,5:\0,3,5
family= 0 1 1 1 0 0 0 new D7h genus #   774 with    84 species is 0,3:0,2,5:\0,3,6
family= 0 1 1 1 0 0 0 new D7h genus #   775 with    84 species is 0,3:0,2,5:\0,4,5
family= 0 1 1 1 0 0 0 new D7h genus #   776 with    84 species is 0,3:0,2,5:\0,4,6
family= 0 1 1 1 0 0 0 new D7h genus #   777 with    84 species is 0,3:0,2,5:\0,5,6
family= 0 1 1 1 0 0 0 new D7h genus #   778 with    84 species is 0,3:0,2,6:\0,1,2
family= 0 1 1 1 0 0 0 new D7h genus #   779 with    84 species is 0,3:0,2,6:\0,1,3
family= 0 1 1 1 0 0 0 new D7h genus #   780 with    84 species is 0,3:0,2,6:\0,1,4
family= 0 1 1 1 0 0 0 new D7h genus #   781 with    84 species is 0,3:0,2,6:\0,1,5
family= 0 1 1 1 0 0 0 new D7h genus #   782 with    84 species is 0,3:0,2,6:\0,1,6
family= 0 1 1 1 0 0 0 new D7h genus #   783 with    84 species is 0,3:0,2,6:\0,2,3
family= 0 1 1 1 0 0 0 new D7h genus #   784 with    84 species is 0,3:0,2,6:\0,2,4
family= 0 1 1 1 0 0 0 new D7h genus #   785 with    84 species is 0,3:0,2,6:\0,2,5
family= 0 1 1 1 0 0 0 new D7h genus #   786 with    84 species is 0,3:0,2,6:\0,2,6
family= 0 1 1 1 0 0 0 new D7h genus #   787 with    84 species is 0,3:0,2,6:\0,3,4
family= 0 1 1 1 0 0 0 new D7h genus #   788 with    84 species is 0,3:0,2,6:\0,3,5
family= 0 1 1 1 0 0 0 new D7h genus #   789 with    84 species is 0,3:0,2,6:\0,3,6
family= 0 1 1 1 0 0 0 new D7h genus #   790 with    84 species is 0,3:0,2,6:\0,4,5
family= 0 1 1 1 0 0 0 new D7h genus #   791 with    84 species is 0,3:0,2,6:\0,4,6
family= 0 1 1 1 0 0 0 new D7h genus #   792 with    84 species is 0,3:0,2,6:\0,5,6
family= 0 1 1 1 0 0 0 new D7h genus #   793 with    84 species is 0,3:0,3,4:\0,1,3
family= 0 1 1 1 0 0 0 new D7h genus #   794 with    84 species is 0,3:0,3,4:\0,2,3
family= 0 1 1 1 0 0 0 new D7h genus #   795 with    84 species is 0,3:0,3,4:\0,3,4
family= 0 1 1 1 0 0 0 new D7h genus #   796 with    84 species is 0,3:0,3,4:\0,3,5
family= 0 1 1 1 0 0 0 new D7h genus #   797 with    84 species is 0,3:0,3,4:\0,3,6
family= 0 1 1 1 0 0 0 new D7h genus #   798 with    84 species is 0,3:0,3,5:\0,1,3
family= 0 1 1 1 0 0 0 new D7h genus #   799 with    84 species is 0,3:0,3,5:\0,3,4
family= 0 1 1 1 0 0 0 new D7h genus #   800 with    42 species is 0,3:0,3,5:\0,3,5
family= 0 1 1 1 0 0 0 new D7h genus #   801 with    84 species is 0,3:0,4,5:\0,1,2
family= 0 1 1 1 0 0 0 new D7h genus #   802 with    84 species is 0,3:0,4,5:\0,1,3
family= 0 1 1 1 0 0 0 new D7h genus #   803 with    84 species is 0,3:0,4,5:\0,1,4
family= 0 1 1 1 0 0 0 new D7h genus #   804 with    84 species is 0,3:0,4,5:\0,1,5
family= 0 1 1 1 0 0 0 new D7h genus #   805 with    84 species is 0,3:0,4,5:\0,1,6
family= 0 1 1 1 0 0 0 new D7h genus #   806 with    84 species is 0,3:0,4,5:\0,2,3
family= 0 1 1 1 0 0 0 new D7h genus #   807 with    84 species is 0,3:0,4,5:\0,2,4
family= 0 1 1 1 0 0 0 new D7h genus #   808 with    84 species is 0,3:0,4,5:\0,2,5
family= 0 1 1 1 0 0 0 new D7h genus #   809 with    84 species is 0,3:0,4,5:\0,2,6
family= 0 1 1 1 0 0 0 new D7h genus #   810 with    84 species is 0,3:0,4,5:\0,3,4
family= 0 1 1 1 0 0 0 new D7h genus #   811 with    84 species is 0,3:0,4,5:\0,3,5
family= 0 1 1 1 0 0 0 new D7h genus #   812 with    84 species is 0,3:0,4,5:\0,3,6
family= 0 1 1 1 0 0 0 new D7h genus #   813 with    84 species is 0,3:0,4,5:\0,4,5
family= 0 1 1 1 0 0 0 new D7h genus #   814 with    84 species is 0,3:0,4,5:\0,4,6
family= 0 1 1 1 0 0 0 new D7h genus #   815 with    84 species is 0,3:0,4,5:\0,5,6
family= 0 1 1 1 0 0 0 new D7h genus #   816 with    84 species is 0,3:0,4,6:\0,1,2
family= 0 1 1 1 0 0 0 new D7h genus #   817 with    84 species is 0,3:0,4,6:\0,1,3
family= 0 1 1 1 0 0 0 new D7h genus #   818 with    84 species is 0,3:0,4,6:\0,1,4
family= 0 1 1 1 0 0 0 new D7h genus #   819 with    84 species is 0,3:0,4,6:\0,1,5
family= 0 1 1 1 0 0 0 new D7h genus #   820 with    84 species is 0,3:0,4,6:\0,1,6
family= 0 1 1 1 0 0 0 new D7h genus #   821 with    84 species is 0,3:0,4,6:\0,2,3
family= 0 1 1 1 0 0 0 new D7h genus #   822 with    84 species is 0,3:0,4,6:\0,2,4
family= 0 1 1 1 0 0 0 new D7h genus #   823 with    84 species is 0,3:0,4,6:\0,2,5
family= 0 1 1 1 0 0 0 new D7h genus #   824 with    84 species is 0,3:0,4,6:\0,2,6
family= 0 1 1 1 0 0 0 new D7h genus #   825 with    84 species is 0,3:0,4,6:\0,3,4
family= 0 1 1 1 0 0 0 new D7h genus #   826 with    84 species is 0,3:0,4,6:\0,3,5
family= 0 1 1 1 0 0 0 new D7h genus #   827 with    84 species is 0,3:0,4,6:\0,3,6
family= 0 1 1 1 0 0 0 new D7h genus #   828 with    84 species is 0,3:0,4,6:\0,4,5
family= 0 1 1 1 0 0 0 new D7h genus #   829 with    84 species is 0,3:0,4,6:\0,4,6
family= 0 1 1 1 0 0 0 new D7h genus #   830 with    84 species is 0,3:0,4,6:\0,5,6
family= 0 1 1 1 0 0 0 new D7h genus #   831 with    84 species is 0,3:0,5,6:\0,1,2
family= 0 1 1 1 0 0 0 new D7h genus #   832 with    84 species is 0,3:0,5,6:\0,1,3
family= 0 1 1 1 0 0 0 new D7h genus #   833 with    84 species is 0,3:0,5,6:\0,1,4
family= 0 1 1 1 0 0 0 new D7h genus #   834 with    84 species is 0,3:0,5,6:\0,1,5
family= 0 1 1 1 0 0 0 new D7h genus #   835 with    84 species is 0,3:0,5,6:\0,1,6
family= 0 1 1 1 0 0 0 new D7h genus #   836 with    84 species is 0,3:0,5,6:\0,2,3
family= 0 1 1 1 0 0 0 new D7h genus #   837 with    84 species is 0,3:0,5,6:\0,2,4
family= 0 1 1 1 0 0 0 new D7h genus #   838 with    84 species is 0,3:0,5,6:\0,2,5
family= 0 1 1 1 0 0 0 new D7h genus #   839 with    84 species is 0,3:0,5,6:\0,2,6
family= 0 1 1 1 0 0 0 new D7h genus #   840 with    84 species is 0,3:0,5,6:\0,3,4
family= 0 1 1 1 0 0 0 new D7h genus #   841 with    84 species is 0,3:0,5,6:\0,3,5
family= 0 1 1 1 0 0 0 new D7h genus #   842 with    84 species is 0,3:0,5,6:\0,3,6
family= 0 1 1 1 0 0 0 new D7h genus #   843 with    84 species is 0,3:0,5,6:\0,4,5
family= 0 1 1 1 0 0 0 new D7h genus #   844 with    84 species is 0,3:0,5,6:\0,4,6
family= 0 1 1 1 0 0 0 new D7h genus #   845 with    84 species is 0,3:0,5,6:\0,5,6
family= 0 1 1 1 0 0 0 new D7h genus #   846 with    84 species is 0,3:1,2,4:\0,1,2
family= 0 1 1 1 0 0 0 new D7h genus #   847 with    84 species is 0,3:1,2,4:\0,1,3
family= 0 1 1 1 0 0 0 new D7h genus #   848 with    84 species is 0,3:1,2,4:\0,1,4
family= 0 1 1 1 0 0 0 new D7h genus #   849 with    84 species is 0,3:1,2,4:\0,1,5
family= 0 1 1 1 0 0 0 new D7h genus #   850 with    84 species is 0,3:1,2,4:\0,1,6
family= 0 1 1 1 0 0 0 new D7h genus #   851 with    84 species is 0,3:1,2,4:\0,2,3
family= 0 1 1 1 0 0 0 new D7h genus #   852 with    84 species is 0,3:1,2,4:\0,2,4
family= 0 1 1 1 0 0 0 new D7h genus #   853 with    84 species is 0,3:1,2,4:\0,2,5
family= 0 1 1 1 0 0 0 new D7h genus #   854 with    84 species is 0,3:1,2,4:\0,2,6
family= 0 1 1 1 0 0 0 new D7h genus #   855 with    84 species is 0,3:1,2,4:\0,3,4
family= 0 1 1 1 0 0 0 new D7h genus #   856 with    84 species is 0,3:1,2,4:\0,3,5
family= 0 1 1 1 0 0 0 new D7h genus #   857 with    84 species is 0,3:1,2,4:\0,3,6
family= 0 1 1 1 0 0 0 new D7h genus #   858 with    84 species is 0,3:1,2,4:\0,4,5
family= 0 1 1 1 0 0 0 new D7h genus #   859 with    84 species is 0,3:1,2,4:\0,4,6
family= 0 1 1 1 0 0 0 new D7h genus #   860 with    84 species is 0,3:1,2,4:\0,5,6
family= 0 1 1 1 0 0 0 new D7h genus #   861 with    84 species is 0,3:1,2,4:\1,2,3
family= 0 1 1 1 0 0 0 new D7h genus #   862 with    84 species is 0,3:1,2,4:\1,2,4
family= 0 1 1 1 0 0 0 new D7h genus #   863 with    84 species is 0,3:1,2,4:\1,2,5
family= 0 1 1 1 0 0 0 new D7h genus #   864 with    84 species is 0,3:1,2,4:\1,2,6
family= 0 1 1 1 0 0 0 new D7h genus #   865 with    84 species is 0,3:1,2,4:\1,3,4
family= 0 1 1 1 0 0 0 new D7h genus #   866 with    84 species is 0,3:1,2,4:\1,3,5
family= 0 1 1 1 0 0 0 new D7h genus #   867 with    84 species is 0,3:1,2,4:\1,3,6
family= 0 1 1 1 0 0 0 new D7h genus #   868 with    84 species is 0,3:1,2,4:\1,4,5
family= 0 1 1 1 0 0 0 new D7h genus #   869 with    84 species is 0,3:1,2,4:\1,4,6
family= 0 1 1 1 0 0 0 new D7h genus #   870 with    84 species is 0,3:1,2,4:\1,5,6
family= 0 1 1 1 0 0 0 new D7h genus #   871 with    84 species is 0,3:1,2,4:\2,3,4
family= 0 1 1 1 0 0 0 new D7h genus #   872 with    84 species is 0,3:1,2,4:\2,3,5
family= 0 1 1 1 0 0 0 new D7h genus #   873 with    84 species is 0,3:1,2,4:\2,3,6
family= 0 1 1 1 0 0 0 new D7h genus #   874 with    84 species is 0,3:1,2,4:\2,4,5
family= 0 1 1 1 0 0 0 new D7h genus #   875 with    84 species is 0,3:1,2,4:\2,4,6
family= 0 1 1 1 0 0 0 new D7h genus #   876 with    84 species is 0,3:1,2,4:\2,5,6
family= 0 1 1 1 0 0 0 new D7h genus #   877 with    84 species is 0,3:1,2,4:\3,4,5
family= 0 1 1 1 0 0 0 new D7h genus #   878 with    84 species is 0,3:1,2,4:\3,4,6
family= 0 1 1 1 0 0 0 new D7h genus #   879 with    84 species is 0,3:1,2,4:\3,5,6
family= 0 1 1 1 0 0 0 new D7h genus #   880 with    84 species is 0,3:1,2,4:\4,5,6
family= 0 1 1 1 0 0 0 new D7h genus #   881 with    84 species is 0,3:1,2,5:\0,1,2
family= 0 1 1 1 0 0 0 new D7h genus #   882 with    84 species is 0,3:1,2,5:\0,1,3
family= 0 1 1 1 0 0 0 new D7h genus #   883 with    84 species is 0,3:1,2,5:\0,1,4
family= 0 1 1 1 0 0 0 new D7h genus #   884 with    84 species is 0,3:1,2,5:\0,1,5
family= 0 1 1 1 0 0 0 new D7h genus #   885 with    84 species is 0,3:1,2,5:\0,1,6
family= 0 1 1 1 0 0 0 new D7h genus #   886 with    84 species is 0,3:1,2,5:\0,2,4
family= 0 1 1 1 0 0 0 new D7h genus #   887 with    84 species is 0,3:1,2,5:\0,2,5
family= 0 1 1 1 0 0 0 new D7h genus #   888 with    84 species is 0,3:1,2,5:\0,2,6
family= 0 1 1 1 0 0 0 new D7h genus #   889 with    84 species is 0,3:1,2,5:\0,3,4
family= 0 1 1 1 0 0 0 new D7h genus #   890 with    42 species is 0,3:1,2,5:\0,3,5
family= 0 1 1 1 0 0 0 new D7h genus #   891 with    84 species is 0,3:1,2,5:\0,4,5
family= 0 1 1 1 0 0 0 new D7h genus #   892 with    84 species is 0,3:1,2,5:\0,4,6
family= 0 1 1 1 0 0 0 new D7h genus #   893 with    84 species is 0,3:1,2,5:\0,5,6
family= 0 1 1 1 0 0 0 new D7h genus #   894 with    84 species is 0,3:1,2,5:\1,2,4
family= 0 1 1 1 0 0 0 new D7h genus #   895 with    42 species is 0,3:1,2,5:\1,2,5
family= 0 1 1 1 0 0 0 new D7h genus #   896 with    84 species is 0,3:1,2,5:\1,4,5
family= 0 1 1 1 0 0 0 new D7h genus #   897 with    84 species is 0,3:1,2,5:\1,4,6
family= 0 1 1 1 0 0 0 new D7h genus #   898 with    84 species is 0,3:1,2,5:\1,5,6
family= 0 1 1 1 0 0 0 new D7h genus #   899 with    42 species is 0,3:1,2,5:\4,5,6
family= 0 1 1 1 0 0 0 new D7h genus #   900 with    84 species is 0,3:1,4,5:\0,1,2
family= 0 1 1 1 0 0 0 new D7h genus #   901 with    84 species is 0,3:1,4,5:\0,1,3
family= 0 1 1 1 0 0 0 new D7h genus #   902 with    84 species is 0,3:1,4,5:\0,1,4
family= 0 1 1 1 0 0 0 new D7h genus #   903 with    84 species is 0,3:1,4,5:\0,1,5
family= 0 1 1 1 0 0 0 new D7h genus #   904 with    84 species is 0,3:1,4,5:\0,1,6
family= 0 1 1 1 0 0 0 new D7h genus #   905 with    84 species is 0,3:1,4,5:\0,2,3
family= 0 1 1 1 0 0 0 new D7h genus #   906 with    84 species is 0,3:1,4,5:\0,2,4
family= 0 1 1 1 0 0 0 new D7h genus #   907 with    84 species is 0,3:1,4,5:\0,2,5
family= 0 1 1 1 0 0 0 new D7h genus #   908 with    84 species is 0,3:1,4,5:\0,2,6
family= 0 1 1 1 0 0 0 new D7h genus #   909 with    84 species is 0,3:1,4,5:\0,3,4
family= 0 1 1 1 0 0 0 new D7h genus #   910 with    84 species is 0,3:1,4,5:\0,3,5
family= 0 1 1 1 0 0 0 new D7h genus #   911 with    84 species is 0,3:1,4,5:\0,3,6
family= 0 1 1 1 0 0 0 new D7h genus #   912 with    84 species is 0,3:1,4,5:\0,4,5
family= 0 1 1 1 0 0 0 new D7h genus #   913 with    84 species is 0,3:1,4,5:\0,4,6
family= 0 1 1 1 0 0 0 new D7h genus #   914 with    84 species is 0,3:1,4,5:\0,5,6
family= 0 1 1 1 0 0 0 new D7h genus #   915 with    84 species is 0,3:1,4,5:\1,2,3
family= 0 1 1 1 0 0 0 new D7h genus #   916 with    84 species is 0,3:1,4,5:\1,2,4
family= 0 1 1 1 0 0 0 new D7h genus #   917 with    84 species is 0,3:1,4,5:\1,2,5
family= 0 1 1 1 0 0 0 new D7h genus #   918 with    84 species is 0,3:1,4,5:\1,2,6
family= 0 1 1 1 0 0 0 new D7h genus #   919 with    84 species is 0,3:1,4,5:\1,3,4
family= 0 1 1 1 0 0 0 new D7h genus #   920 with    84 species is 0,3:1,4,5:\1,3,5
family= 0 1 1 1 0 0 0 new D7h genus #   921 with    84 species is 0,3:1,4,5:\1,3,6
family= 0 1 1 1 0 0 0 new D7h genus #   922 with    84 species is 0,3:1,4,5:\1,4,5
family= 0 1 1 1 0 0 0 new D7h genus #   923 with    84 species is 0,3:1,4,5:\1,4,6
family= 0 1 1 1 0 0 0 new D7h genus #   924 with    84 species is 0,3:1,4,5:\1,5,6
family= 0 1 1 1 0 0 0 new D7h genus #   925 with    84 species is 0,3:1,4,5:\2,3,4
family= 0 1 1 1 0 0 0 new D7h genus #   926 with    84 species is 0,3:1,4,5:\2,3,5
family= 0 1 1 1 0 0 0 new D7h genus #   927 with    84 species is 0,3:1,4,5:\2,3,6
family= 0 1 1 1 0 0 0 new D7h genus #   928 with    84 species is 0,3:1,4,5:\2,4,5
family= 0 1 1 1 0 0 0 new D7h genus #   929 with    84 species is 0,3:1,4,5:\2,4,6
family= 0 1 1 1 0 0 0 new D7h genus #   930 with    84 species is 0,3:1,4,5:\2,5,6
family= 0 1 1 1 0 0 0 new D7h genus #   931 with    84 species is 0,3:1,4,5:\3,4,5
family= 0 1 1 1 0 0 0 new D7h genus #   932 with    84 species is 0,3:1,4,5:\3,4,6
family= 0 1 1 1 0 0 0 new D7h genus #   933 with    84 species is 0,3:1,4,5:\3,5,6
family= 0 1 1 1 0 0 0 new D7h genus #   934 with    84 species is 0,3:1,4,5:\4,5,6
family= 0 1 1 1 0 0 0 new D7h genus #   935 with    84 species is 0,3:1,4,6:\0,1,2
family= 0 1 1 1 0 0 0 new D7h genus #   936 with    84 species is 0,3:1,4,6:\0,1,3
family= 0 1 1 1 0 0 0 new D7h genus #   937 with    84 species is 0,3:1,4,6:\0,1,4
family= 0 1 1 1 0 0 0 new D7h genus #   938 with    84 species is 0,3:1,4,6:\0,1,5
family= 0 1 1 1 0 0 0 new D7h genus #   939 with    84 species is 0,3:1,4,6:\0,1,6
family= 0 1 1 1 0 0 0 new D7h genus #   940 with    84 species is 0,3:1,4,6:\0,2,3
family= 0 1 1 1 0 0 0 new D7h genus #   941 with    84 species is 0,3:1,4,6:\0,2,4
family= 0 1 1 1 0 0 0 new D7h genus #   942 with    84 species is 0,3:1,4,6:\0,2,5
family= 0 1 1 1 0 0 0 new D7h genus #   943 with    84 species is 0,3:1,4,6:\0,2,6
family= 0 1 1 1 0 0 0 new D7h genus #   944 with    84 species is 0,3:1,4,6:\0,3,4
family= 0 1 1 1 0 0 0 new D7h genus #   945 with    84 species is 0,3:1,4,6:\0,3,5
family= 0 1 1 1 0 0 0 new D7h genus #   946 with    84 species is 0,3:1,4,6:\0,3,6
family= 0 1 1 1 0 0 0 new D7h genus #   947 with    84 species is 0,3:1,4,6:\0,4,5
family= 0 1 1 1 0 0 0 new D7h genus #   948 with    84 species is 0,3:1,4,6:\0,4,6
family= 0 1 1 1 0 0 0 new D7h genus #   949 with    84 species is 0,3:1,4,6:\0,5,6
family= 0 1 1 1 0 0 0 new D7h genus #   950 with    84 species is 0,3:1,4,6:\1,2,3
family= 0 1 1 1 0 0 0 new D7h genus #   951 with    84 species is 0,3:1,4,6:\1,2,4
family= 0 1 1 1 0 0 0 new D7h genus #   952 with    84 species is 0,3:1,4,6:\1,2,5
family= 0 1 1 1 0 0 0 new D7h genus #   953 with    84 species is 0,3:1,4,6:\1,2,6
family= 0 1 1 1 0 0 0 new D7h genus #   954 with    84 species is 0,3:1,4,6:\1,3,4
family= 0 1 1 1 0 0 0 new D7h genus #   955 with    84 species is 0,3:1,4,6:\1,3,5
family= 0 1 1 1 0 0 0 new D7h genus #   956 with    84 species is 0,3:1,4,6:\1,3,6
family= 0 1 1 1 0 0 0 new D7h genus #   957 with    84 species is 0,3:1,4,6:\1,4,5
family= 0 1 1 1 0 0 0 new D7h genus #   958 with    84 species is 0,3:1,4,6:\1,4,6
family= 0 1 1 1 0 0 0 new D7h genus #   959 with    84 species is 0,3:1,4,6:\1,5,6
family= 0 1 1 1 0 0 0 new D7h genus #   960 with    84 species is 0,3:1,4,6:\2,3,4
family= 0 1 1 1 0 0 0 new D7h genus #   961 with    84 species is 0,3:1,4,6:\2,3,5
family= 0 1 1 1 0 0 0 new D7h genus #   962 with    84 species is 0,3:1,4,6:\2,3,6
family= 0 1 1 1 0 0 0 new D7h genus #   963 with    84 species is 0,3:1,4,6:\2,4,5
family= 0 1 1 1 0 0 0 new D7h genus #   964 with    84 species is 0,3:1,4,6:\2,4,6
family= 0 1 1 1 0 0 0 new D7h genus #   965 with    84 species is 0,3:1,4,6:\2,5,6
family= 0 1 1 1 0 0 0 new D7h genus #   966 with    84 species is 0,3:1,4,6:\3,4,5
family= 0 1 1 1 0 0 0 new D7h genus #   967 with    84 species is 0,3:1,4,6:\3,4,6
family= 0 1 1 1 0 0 0 new D7h genus #   968 with    84 species is 0,3:1,4,6:\3,5,6
family= 0 1 1 1 0 0 0 new D7h genus #   969 with    84 species is 0,3:1,4,6:\4,5,6
family= 0 1 1 1 0 0 0 new D7h genus #   970 with    84 species is 0,3:1,5,6:\0,1,2
family= 0 1 1 1 0 0 0 new D7h genus #   971 with    84 species is 0,3:1,5,6:\0,1,3
family= 0 1 1 1 0 0 0 new D7h genus #   972 with    84 species is 0,3:1,5,6:\0,1,4
family= 0 1 1 1 0 0 0 new D7h genus #   973 with    84 species is 0,3:1,5,6:\0,1,5
family= 0 1 1 1 0 0 0 new D7h genus #   974 with    84 species is 0,3:1,5,6:\0,1,6
family= 0 1 1 1 0 0 0 new D7h genus #   975 with    84 species is 0,3:1,5,6:\0,2,3
family= 0 1 1 1 0 0 0 new D7h genus #   976 with    84 species is 0,3:1,5,6:\0,2,4
family= 0 1 1 1 0 0 0 new D7h genus #   977 with    84 species is 0,3:1,5,6:\0,2,5
family= 0 1 1 1 0 0 0 new D7h genus #   978 with    84 species is 0,3:1,5,6:\0,2,6
family= 0 1 1 1 0 0 0 new D7h genus #   979 with    84 species is 0,3:1,5,6:\0,3,4
family= 0 1 1 1 0 0 0 new D7h genus #   980 with    84 species is 0,3:1,5,6:\0,3,5
family= 0 1 1 1 0 0 0 new D7h genus #   981 with    84 species is 0,3:1,5,6:\0,3,6
family= 0 1 1 1 0 0 0 new D7h genus #   982 with    84 species is 0,3:1,5,6:\0,4,5
family= 0 1 1 1 0 0 0 new D7h genus #   983 with    84 species is 0,3:1,5,6:\0,4,6
family= 0 1 1 1 0 0 0 new D7h genus #   984 with    84 species is 0,3:1,5,6:\0,5,6
family= 0 1 1 1 0 0 0 new D7h genus #   985 with    84 species is 0,3:1,5,6:\1,2,3
family= 0 1 1 1 0 0 0 new D7h genus #   986 with    84 species is 0,3:1,5,6:\1,2,4
family= 0 1 1 1 0 0 0 new D7h genus #   987 with    84 species is 0,3:1,5,6:\1,2,5
family= 0 1 1 1 0 0 0 new D7h genus #   988 with    84 species is 0,3:1,5,6:\1,2,6
family= 0 1 1 1 0 0 0 new D7h genus #   989 with    84 species is 0,3:1,5,6:\1,3,4
family= 0 1 1 1 0 0 0 new D7h genus #   990 with    84 species is 0,3:1,5,6:\1,3,5
family= 0 1 1 1 0 0 0 new D7h genus #   991 with    84 species is 0,3:1,5,6:\1,3,6
family= 0 1 1 1 0 0 0 new D7h genus #   992 with    84 species is 0,3:1,5,6:\1,4,5
family= 0 1 1 1 0 0 0 new D7h genus #   993 with    84 species is 0,3:1,5,6:\1,4,6
family= 0 1 1 1 0 0 0 new D7h genus #   994 with    84 species is 0,3:1,5,6:\1,5,6
family= 0 1 1 1 0 0 0 new D7h genus #   995 with    84 species is 0,3:1,5,6:\2,3,4
family= 0 1 1 1 0 0 0 new D7h genus #   996 with    84 species is 0,3:1,5,6:\2,3,5
family= 0 1 1 1 0 0 0 new D7h genus #   997 with    84 species is 0,3:1,5,6:\2,3,6
family= 0 1 1 1 0 0 0 new D7h genus #   998 with    84 species is 0,3:1,5,6:\2,4,5
family= 0 1 1 1 0 0 0 new D7h genus #   999 with    84 species is 0,3:1,5,6:\2,4,6
family= 0 1 1 1 0 0 0 new D7h genus #  1000 with    84 species is 0,3:1,5,6:\2,5,6
family= 0 1 1 1 0 0 0 new D7h genus #  1001 with    84 species is 0,3:1,5,6:\3,4,5
family= 0 1 1 1 0 0 0 new D7h genus #  1002 with    84 species is 0,3:1,5,6:\3,4,6
family= 0 1 1 1 0 0 0 new D7h genus #  1003 with    84 species is 0,3:1,5,6:\3,5,6
family= 0 1 1 1 0 0 0 new D7h genus #  1004 with    84 species is 0,3:1,5,6:\4,5,6
family= 0 1 1 1 0 0 0 new D7h genus #  1005 with    84 species is 0,3:4,5,6:\0,1,2
family= 0 1 1 1 0 0 0 new D7h genus #  1006 with    84 species is 0,3:4,5,6:\0,1,3
family= 0 1 1 1 0 0 0 new D7h genus #  1007 with    84 species is 0,3:4,5,6:\0,1,4
family= 0 1 1 1 0 0 0 new D7h genus #  1008 with    84 species is 0,3:4,5,6:\0,1,5
family= 0 1 1 1 0 0 0 new D7h genus #  1009 with    84 species is 0,3:4,5,6:\0,1,6
family= 0 1 1 1 0 0 0 new D7h genus #  1010 with    84 species is 0,3:4,5,6:\0,2,4
family= 0 1 1 1 0 0 0 new D7h genus #  1011 with    84 species is 0,3:4,5,6:\0,2,5
family= 0 1 1 1 0 0 0 new D7h genus #  1012 with    84 species is 0,3:4,5,6:\0,2,6
family= 0 1 1 1 0 0 0 new D7h genus #  1013 with    84 species is 0,3:4,5,6:\0,3,4
family= 0 1 1 1 0 0 0 new D7h genus #  1014 with    42 species is 0,3:4,5,6:\0,3,5
family= 0 1 1 1 0 0 0 new D7h genus #  1015 with    84 species is 0,3:4,5,6:\0,4,5
family= 0 1 1 1 0 0 0 new D7h genus #  1016 with    84 species is 0,3:4,5,6:\0,4,6
family= 0 1 1 1 0 0 0 new D7h genus #  1017 with    84 species is 0,3:4,5,6:\0,5,6
family= 0 1 1 1 0 0 0 new D7h genus #  1018 with    84 species is 0,3:4,5,6:\1,2,4
family= 0 1 1 1 0 0 0 new D7h genus #  1019 with    42 species is 0,3:4,5,6:\1,2,5
family= 0 1 1 1 0 0 0 new D7h genus #  1020 with    84 species is 0,3:4,5,6:\1,4,5
family= 0 1 1 1 0 0 0 new D7h genus #  1021 with    84 species is 0,3:4,5,6:\1,4,6
family= 0 1 1 1 0 0 0 new D7h genus #  1022 with    84 species is 0,3:4,5,6:\1,5,6
family= 0 1 1 1 0 0 0 new D7h genus #  1023 with    42 species is 0,3:4,5,6:\4,5,6
Nber of genera for this family= 1023
 
family= 0 0 2 1 0 0 0
 
family= 0 0 2 1 0 0 0 new D7h genus #     1 with    21 species is 0,1,2:0,1,2:\0,1,2
family= 0 0 2 1 0 0 0 new D7h genus #     2 with    84 species is 0,1,2:0,1,3:\0,1,2
family= 0 0 2 1 0 0 0 new D7h genus #     3 with    84 species is 0,1,2:0,1,3:\0,1,3
family= 0 0 2 1 0 0 0 new D7h genus #     4 with    84 species is 0,1,2:0,1,3:\0,1,4
family= 0 0 2 1 0 0 0 new D7h genus #     5 with    84 species is 0,1,2:0,1,3:\0,1,5
family= 0 0 2 1 0 0 0 new D7h genus #     6 with    84 species is 0,1,2:0,1,3:\0,1,6
family= 0 0 2 1 0 0 0 new D7h genus #     7 with    84 species is 0,1,2:0,1,4:\0,1,2
family= 0 0 2 1 0 0 0 new D7h genus #     8 with    84 species is 0,1,2:0,1,4:\0,1,3
family= 0 0 2 1 0 0 0 new D7h genus #     9 with    84 species is 0,1,2:0,1,4:\0,1,4
family= 0 0 2 1 0 0 0 new D7h genus #    10 with    84 species is 0,1,2:0,1,4:\0,1,5
family= 0 0 2 1 0 0 0 new D7h genus #    11 with    84 species is 0,1,2:0,1,4:\0,1,6
family= 0 0 2 1 0 0 0 new D7h genus #    12 with    84 species is 0,1,2:0,1,5:\0,1,2
family= 0 0 2 1 0 0 0 new D7h genus #    13 with    84 species is 0,1,2:0,1,5:\0,1,3
family= 0 0 2 1 0 0 0 new D7h genus #    14 with    84 species is 0,1,2:0,1,5:\0,1,4
family= 0 0 2 1 0 0 0 new D7h genus #    15 with    84 species is 0,1,2:0,1,5:\0,1,5
family= 0 0 2 1 0 0 0 new D7h genus #    16 with    84 species is 0,1,2:0,1,5:\0,1,6
family= 0 0 2 1 0 0 0 new D7h genus #    17 with    84 species is 0,1,2:0,1,6:\0,1,2
family= 0 0 2 1 0 0 0 new D7h genus #    18 with    84 species is 0,1,2:0,1,6:\0,1,3
family= 0 0 2 1 0 0 0 new D7h genus #    19 with    42 species is 0,1,2:0,1,6:\0,1,4
family= 0 0 2 1 0 0 0 new D7h genus #    20 with    84 species is 0,1,2:0,2,3:\0,1,2
family= 0 0 2 1 0 0 0 new D7h genus #    21 with    84 species is 0,1,2:0,2,3:\0,2,3
family= 0 0 2 1 0 0 0 new D7h genus #    22 with    84 species is 0,1,2:0,2,3:\0,2,4
family= 0 0 2 1 0 0 0 new D7h genus #    23 with    84 species is 0,1,2:0,2,3:\0,2,5
family= 0 0 2 1 0 0 0 new D7h genus #    24 with    84 species is 0,1,2:0,2,3:\0,2,6
family= 0 0 2 1 0 0 0 new D7h genus #    25 with    84 species is 0,1,2:0,2,4:\0,1,2
family= 0 0 2 1 0 0 0 new D7h genus #    26 with    84 species is 0,1,2:0,2,4:\0,2,3
family= 0 0 2 1 0 0 0 new D7h genus #    27 with    84 species is 0,1,2:0,2,4:\0,2,4
family= 0 0 2 1 0 0 0 new D7h genus #    28 with    84 species is 0,1,2:0,2,4:\0,2,5
family= 0 0 2 1 0 0 0 new D7h genus #    29 with    84 species is 0,1,2:0,2,4:\0,2,6
family= 0 0 2 1 0 0 0 new D7h genus #    30 with    84 species is 0,1,2:0,3,4:\0,1,2
family= 0 0 2 1 0 0 0 new D7h genus #    31 with    84 species is 0,1,2:0,3,4:\0,1,3
family= 0 0 2 1 0 0 0 new D7h genus #    32 with    84 species is 0,1,2:0,3,4:\0,1,4
family= 0 0 2 1 0 0 0 new D7h genus #    33 with    84 species is 0,1,2:0,3,4:\0,1,5
family= 0 0 2 1 0 0 0 new D7h genus #    34 with    84 species is 0,1,2:0,3,4:\0,1,6
family= 0 0 2 1 0 0 0 new D7h genus #    35 with    84 species is 0,1,2:0,3,4:\0,2,3
family= 0 0 2 1 0 0 0 new D7h genus #    36 with    84 species is 0,1,2:0,3,4:\0,2,4
family= 0 0 2 1 0 0 0 new D7h genus #    37 with    84 species is 0,1,2:0,3,4:\0,2,5
family= 0 0 2 1 0 0 0 new D7h genus #    38 with    84 species is 0,1,2:0,3,4:\0,2,6
family= 0 0 2 1 0 0 0 new D7h genus #    39 with    84 species is 0,1,2:0,3,4:\0,3,4
family= 0 0 2 1 0 0 0 new D7h genus #    40 with    84 species is 0,1,2:0,3,4:\0,3,5
family= 0 0 2 1 0 0 0 new D7h genus #    41 with    84 species is 0,1,2:0,3,4:\0,3,6
family= 0 0 2 1 0 0 0 new D7h genus #    42 with    84 species is 0,1,2:0,3,4:\0,4,5
family= 0 0 2 1 0 0 0 new D7h genus #    43 with    84 species is 0,1,2:0,3,4:\0,4,6
family= 0 0 2 1 0 0 0 new D7h genus #    44 with    84 species is 0,1,2:0,3,4:\0,5,6
family= 0 0 2 1 0 0 0 new D7h genus #    45 with    84 species is 0,1,2:0,3,5:\0,1,2
family= 0 0 2 1 0 0 0 new D7h genus #    46 with    84 species is 0,1,2:0,3,5:\0,1,3
family= 0 0 2 1 0 0 0 new D7h genus #    47 with    84 species is 0,1,2:0,3,5:\0,1,4
family= 0 0 2 1 0 0 0 new D7h genus #    48 with    84 species is 0,1,2:0,3,5:\0,1,5
family= 0 0 2 1 0 0 0 new D7h genus #    49 with    84 species is 0,1,2:0,3,5:\0,1,6
family= 0 0 2 1 0 0 0 new D7h genus #    50 with    84 species is 0,1,2:0,3,5:\0,2,3
family= 0 0 2 1 0 0 0 new D7h genus #    51 with    84 species is 0,1,2:0,3,5:\0,2,4
family= 0 0 2 1 0 0 0 new D7h genus #    52 with    84 species is 0,1,2:0,3,5:\0,2,5
family= 0 0 2 1 0 0 0 new D7h genus #    53 with    84 species is 0,1,2:0,3,5:\0,2,6
family= 0 0 2 1 0 0 0 new D7h genus #    54 with    84 species is 0,1,2:0,3,5:\0,3,4
family= 0 0 2 1 0 0 0 new D7h genus #    55 with    84 species is 0,1,2:0,3,5:\0,3,5
family= 0 0 2 1 0 0 0 new D7h genus #    56 with    84 species is 0,1,2:0,3,5:\0,3,6
family= 0 0 2 1 0 0 0 new D7h genus #    57 with    84 species is 0,1,2:0,3,5:\0,4,5
family= 0 0 2 1 0 0 0 new D7h genus #    58 with    84 species is 0,1,2:0,3,5:\0,4,6
family= 0 0 2 1 0 0 0 new D7h genus #    59 with    84 species is 0,1,2:0,3,5:\0,5,6
family= 0 0 2 1 0 0 0 new D7h genus #    60 with    84 species is 0,1,2:0,3,6:\0,1,2
family= 0 0 2 1 0 0 0 new D7h genus #    61 with    84 species is 0,1,2:0,3,6:\0,1,3
family= 0 0 2 1 0 0 0 new D7h genus #    62 with    84 species is 0,1,2:0,3,6:\0,1,4
family= 0 0 2 1 0 0 0 new D7h genus #    63 with    84 species is 0,1,2:0,3,6:\0,1,5
family= 0 0 2 1 0 0 0 new D7h genus #    64 with    84 species is 0,1,2:0,3,6:\0,1,6
family= 0 0 2 1 0 0 0 new D7h genus #    65 with    84 species is 0,1,2:0,3,6:\0,2,3
family= 0 0 2 1 0 0 0 new D7h genus #    66 with    84 species is 0,1,2:0,3,6:\0,2,4
family= 0 0 2 1 0 0 0 new D7h genus #    67 with    84 species is 0,1,2:0,3,6:\0,2,5
family= 0 0 2 1 0 0 0 new D7h genus #    68 with    84 species is 0,1,2:0,3,6:\0,2,6
family= 0 0 2 1 0 0 0 new D7h genus #    69 with    84 species is 0,1,2:0,3,6:\0,3,4
family= 0 0 2 1 0 0 0 new D7h genus #    70 with    84 species is 0,1,2:0,3,6:\0,3,5
family= 0 0 2 1 0 0 0 new D7h genus #    71 with    84 species is 0,1,2:0,3,6:\0,3,6
family= 0 0 2 1 0 0 0 new D7h genus #    72 with    84 species is 0,1,2:0,3,6:\0,4,5
family= 0 0 2 1 0 0 0 new D7h genus #    73 with    84 species is 0,1,2:0,3,6:\0,4,6
family= 0 0 2 1 0 0 0 new D7h genus #    74 with    84 species is 0,1,2:0,3,6:\0,5,6
family= 0 0 2 1 0 0 0 new D7h genus #    75 with    84 species is 0,1,2:0,4,5:\0,1,2
family= 0 0 2 1 0 0 0 new D7h genus #    76 with    84 species is 0,1,2:0,4,5:\0,1,3
family= 0 0 2 1 0 0 0 new D7h genus #    77 with    84 species is 0,1,2:0,4,5:\0,1,4
family= 0 0 2 1 0 0 0 new D7h genus #    78 with    84 species is 0,1,2:0,4,5:\0,1,5
family= 0 0 2 1 0 0 0 new D7h genus #    79 with    84 species is 0,1,2:0,4,5:\0,1,6
family= 0 0 2 1 0 0 0 new D7h genus #    80 with    84 species is 0,1,2:0,4,5:\0,2,3
family= 0 0 2 1 0 0 0 new D7h genus #    81 with    84 species is 0,1,2:0,4,5:\0,2,4
family= 0 0 2 1 0 0 0 new D7h genus #    82 with    84 species is 0,1,2:0,4,5:\0,2,5
family= 0 0 2 1 0 0 0 new D7h genus #    83 with    84 species is 0,1,2:0,4,5:\0,2,6
family= 0 0 2 1 0 0 0 new D7h genus #    84 with    84 species is 0,1,2:0,4,5:\0,3,4
family= 0 0 2 1 0 0 0 new D7h genus #    85 with    84 species is 0,1,2:0,4,5:\0,3,5
family= 0 0 2 1 0 0 0 new D7h genus #    86 with    84 species is 0,1,2:0,4,5:\0,3,6
family= 0 0 2 1 0 0 0 new D7h genus #    87 with    84 species is 0,1,2:0,4,5:\0,4,5
family= 0 0 2 1 0 0 0 new D7h genus #    88 with    84 species is 0,1,2:0,4,5:\0,4,6
family= 0 0 2 1 0 0 0 new D7h genus #    89 with    84 species is 0,1,2:0,4,5:\0,5,6
family= 0 0 2 1 0 0 0 new D7h genus #    90 with    84 species is 0,1,2:0,4,6:\0,1,2
family= 0 0 2 1 0 0 0 new D7h genus #    91 with    84 species is 0,1,2:0,4,6:\0,1,3
family= 0 0 2 1 0 0 0 new D7h genus #    92 with    84 species is 0,1,2:0,4,6:\0,1,4
family= 0 0 2 1 0 0 0 new D7h genus #    93 with    84 species is 0,1,2:0,4,6:\0,1,5
family= 0 0 2 1 0 0 0 new D7h genus #    94 with    84 species is 0,1,2:0,4,6:\0,1,6
family= 0 0 2 1 0 0 0 new D7h genus #    95 with    84 species is 0,1,2:0,4,6:\0,2,3
family= 0 0 2 1 0 0 0 new D7h genus #    96 with    84 species is 0,1,2:0,4,6:\0,2,4
family= 0 0 2 1 0 0 0 new D7h genus #    97 with    84 species is 0,1,2:0,4,6:\0,2,5
family= 0 0 2 1 0 0 0 new D7h genus #    98 with    84 species is 0,1,2:0,4,6:\0,2,6
family= 0 0 2 1 0 0 0 new D7h genus #    99 with    84 species is 0,1,2:0,4,6:\0,3,4
family= 0 0 2 1 0 0 0 new D7h genus #   100 with    84 species is 0,1,2:0,4,6:\0,3,5
family= 0 0 2 1 0 0 0 new D7h genus #   101 with    84 species is 0,1,2:0,4,6:\0,3,6
family= 0 0 2 1 0 0 0 new D7h genus #   102 with    84 species is 0,1,2:0,4,6:\0,4,5
family= 0 0 2 1 0 0 0 new D7h genus #   103 with    84 species is 0,1,2:0,4,6:\0,4,6
family= 0 0 2 1 0 0 0 new D7h genus #   104 with    84 species is 0,1,2:0,4,6:\0,5,6
family= 0 0 2 1 0 0 0 new D7h genus #   105 with    84 species is 0,1,2:0,5,6:\0,1,2
family= 0 0 2 1 0 0 0 new D7h genus #   106 with    84 species is 0,1,2:0,5,6:\0,1,3
family= 0 0 2 1 0 0 0 new D7h genus #   107 with    84 species is 0,1,2:0,5,6:\0,1,4
family= 0 0 2 1 0 0 0 new D7h genus #   108 with    84 species is 0,1,2:0,5,6:\0,1,5
family= 0 0 2 1 0 0 0 new D7h genus #   109 with    42 species is 0,1,2:0,5,6:\0,1,6
family= 0 0 2 1 0 0 0 new D7h genus #   110 with    84 species is 0,1,2:0,5,6:\0,2,3
family= 0 0 2 1 0 0 0 new D7h genus #   111 with    84 species is 0,1,2:0,5,6:\0,2,4
family= 0 0 2 1 0 0 0 new D7h genus #   112 with    42 species is 0,1,2:0,5,6:\0,2,5
family= 0 0 2 1 0 0 0 new D7h genus #   113 with    42 species is 0,1,2:0,5,6:\0,3,4
family= 0 0 2 1 0 0 0 new D7h genus #   114 with    84 species is 0,1,2:1,3,4:\0,1,2
family= 0 0 2 1 0 0 0 new D7h genus #   115 with    84 species is 0,1,2:1,3,4:\0,1,3
family= 0 0 2 1 0 0 0 new D7h genus #   116 with    84 species is 0,1,2:1,3,4:\0,1,4
family= 0 0 2 1 0 0 0 new D7h genus #   117 with    84 species is 0,1,2:1,3,4:\0,1,5
family= 0 0 2 1 0 0 0 new D7h genus #   118 with    84 species is 0,1,2:1,3,4:\0,1,6
family= 0 0 2 1 0 0 0 new D7h genus #   119 with    84 species is 0,1,2:1,3,4:\1,2,3
family= 0 0 2 1 0 0 0 new D7h genus #   120 with    84 species is 0,1,2:1,3,4:\1,2,4
family= 0 0 2 1 0 0 0 new D7h genus #   121 with    84 species is 0,1,2:1,3,4:\1,2,5
family= 0 0 2 1 0 0 0 new D7h genus #   122 with    84 species is 0,1,2:1,3,4:\1,2,6
family= 0 0 2 1 0 0 0 new D7h genus #   123 with    84 species is 0,1,2:1,3,4:\1,3,4
family= 0 0 2 1 0 0 0 new D7h genus #   124 with    84 species is 0,1,2:1,3,4:\1,3,5
family= 0 0 2 1 0 0 0 new D7h genus #   125 with    84 species is 0,1,2:1,3,4:\1,3,6
family= 0 0 2 1 0 0 0 new D7h genus #   126 with    84 species is 0,1,2:1,3,4:\1,4,5
family= 0 0 2 1 0 0 0 new D7h genus #   127 with    84 species is 0,1,2:1,3,4:\1,4,6
family= 0 0 2 1 0 0 0 new D7h genus #   128 with    84 species is 0,1,2:1,3,4:\1,5,6
family= 0 0 2 1 0 0 0 new D7h genus #   129 with    84 species is 0,1,2:1,3,5:\0,1,2
family= 0 0 2 1 0 0 0 new D7h genus #   130 with    84 species is 0,1,2:1,3,5:\0,1,3
family= 0 0 2 1 0 0 0 new D7h genus #   131 with    84 species is 0,1,2:1,3,5:\0,1,4
family= 0 0 2 1 0 0 0 new D7h genus #   132 with    84 species is 0,1,2:1,3,5:\0,1,5
family= 0 0 2 1 0 0 0 new D7h genus #   133 with    84 species is 0,1,2:1,3,5:\0,1,6
family= 0 0 2 1 0 0 0 new D7h genus #   134 with    84 species is 0,1,2:1,3,5:\1,2,3
family= 0 0 2 1 0 0 0 new D7h genus #   135 with    84 species is 0,1,2:1,3,5:\1,2,4
family= 0 0 2 1 0 0 0 new D7h genus #   136 with    84 species is 0,1,2:1,3,5:\1,2,5
family= 0 0 2 1 0 0 0 new D7h genus #   137 with    84 species is 0,1,2:1,3,5:\1,2,6
family= 0 0 2 1 0 0 0 new D7h genus #   138 with    84 species is 0,1,2:1,3,5:\1,3,4
family= 0 0 2 1 0 0 0 new D7h genus #   139 with    84 species is 0,1,2:1,3,5:\1,3,5
family= 0 0 2 1 0 0 0 new D7h genus #   140 with    84 species is 0,1,2:1,3,5:\1,3,6
family= 0 0 2 1 0 0 0 new D7h genus #   141 with    84 species is 0,1,2:1,3,5:\1,4,5
family= 0 0 2 1 0 0 0 new D7h genus #   142 with    84 species is 0,1,2:1,3,5:\1,4,6
family= 0 0 2 1 0 0 0 new D7h genus #   143 with    84 species is 0,1,2:1,3,5:\1,5,6
family= 0 0 2 1 0 0 0 new D7h genus #   144 with    42 species is 0,1,2:1,3,6:\0,1,2
family= 0 0 2 1 0 0 0 new D7h genus #   145 with    84 species is 0,1,2:1,3,6:\0,1,3
family= 0 0 2 1 0 0 0 new D7h genus #   146 with    84 species is 0,1,2:1,3,6:\0,1,4
family= 0 0 2 1 0 0 0 new D7h genus #   147 with    84 species is 0,1,2:1,3,6:\0,1,5
family= 0 0 2 1 0 0 0 new D7h genus #   148 with    84 species is 0,1,2:1,3,6:\0,1,6
family= 0 0 2 1 0 0 0 new D7h genus #   149 with    84 species is 0,1,2:1,3,6:\1,3,4
family= 0 0 2 1 0 0 0 new D7h genus #   150 with    84 species is 0,1,2:1,3,6:\1,3,5
family= 0 0 2 1 0 0 0 new D7h genus #   151 with    42 species is 0,1,2:1,3,6:\1,3,6
family= 0 0 2 1 0 0 0 new D7h genus #   152 with    42 species is 0,1,2:1,3,6:\1,4,5
family= 0 0 2 1 0 0 0 new D7h genus #   153 with    42 species is 0,1,2:1,4,5:\0,1,2
family= 0 0 2 1 0 0 0 new D7h genus #   154 with    84 species is 0,1,2:1,4,5:\0,1,3
family= 0 0 2 1 0 0 0 new D7h genus #   155 with    84 species is 0,1,2:1,4,5:\0,1,4
family= 0 0 2 1 0 0 0 new D7h genus #   156 with    84 species is 0,1,2:1,4,5:\0,1,5
family= 0 0 2 1 0 0 0 new D7h genus #   157 with    84 species is 0,1,2:1,4,5:\0,1,6
family= 0 0 2 1 0 0 0 new D7h genus #   158 with    84 species is 0,1,2:1,4,5:\1,3,4
family= 0 0 2 1 0 0 0 new D7h genus #   159 with    84 species is 0,1,2:1,4,5:\1,3,5
family= 0 0 2 1 0 0 0 new D7h genus #   160 with    42 species is 0,1,2:1,4,5:\1,3,6
family= 0 0 2 1 0 0 0 new D7h genus #   161 with    42 species is 0,1,2:1,4,5:\1,4,5
family= 0 0 2 1 0 0 0 new D7h genus #   162 with    84 species is 0,1,2:3,4,5:\0,1,2
family= 0 0 2 1 0 0 0 new D7h genus #   163 with    84 species is 0,1,2:3,4,5:\0,1,3
family= 0 0 2 1 0 0 0 new D7h genus #   164 with    84 species is 0,1,2:3,4,5:\0,1,4
family= 0 0 2 1 0 0 0 new D7h genus #   165 with    84 species is 0,1,2:3,4,5:\0,1,5
family= 0 0 2 1 0 0 0 new D7h genus #   166 with    84 species is 0,1,2:3,4,5:\0,1,6
family= 0 0 2 1 0 0 0 new D7h genus #   167 with    84 species is 0,1,2:3,4,5:\0,2,3
family= 0 0 2 1 0 0 0 new D7h genus #   168 with    84 species is 0,1,2:3,4,5:\0,2,4
family= 0 0 2 1 0 0 0 new D7h genus #   169 with    84 species is 0,1,2:3,4,5:\0,2,5
family= 0 0 2 1 0 0 0 new D7h genus #   170 with    84 species is 0,1,2:3,4,5:\0,2,6
family= 0 0 2 1 0 0 0 new D7h genus #   171 with    84 species is 0,1,2:3,4,5:\0,3,4
family= 0 0 2 1 0 0 0 new D7h genus #   172 with    84 species is 0,1,2:3,4,5:\0,3,6
family= 0 0 2 1 0 0 0 new D7h genus #   173 with    84 species is 0,1,2:3,4,5:\0,4,6
family= 0 0 2 1 0 0 0 new D7h genus #   174 with    42 species is 0,1,2:3,4,5:\0,5,6
family= 0 0 2 1 0 0 0 new D7h genus #   175 with    84 species is 0,1,2:3,4,5:\1,2,3
family= 0 0 2 1 0 0 0 new D7h genus #   176 with    84 species is 0,1,2:3,4,5:\1,2,4
family= 0 0 2 1 0 0 0 new D7h genus #   177 with    84 species is 0,1,2:3,4,5:\1,2,6
family= 0 0 2 1 0 0 0 new D7h genus #   178 with    84 species is 0,1,2:3,4,5:\1,3,6
family= 0 0 2 1 0 0 0 new D7h genus #   179 with    42 species is 0,1,2:3,4,5:\1,4,6
family= 0 0 2 1 0 0 0 new D7h genus #   180 with    42 species is 0,1,2:3,4,5:\2,3,6
family= 0 0 2 1 0 0 0 new D7h genus #   181 with    84 species is 0,1,2:3,4,6:\0,1,2
family= 0 0 2 1 0 0 0 new D7h genus #   182 with    84 species is 0,1,2:3,4,6:\0,1,3
family= 0 0 2 1 0 0 0 new D7h genus #   183 with    84 species is 0,1,2:3,4,6:\0,1,4
family= 0 0 2 1 0 0 0 new D7h genus #   184 with    84 species is 0,1,2:3,4,6:\0,1,5
family= 0 0 2 1 0 0 0 new D7h genus #   185 with    84 species is 0,1,2:3,4,6:\0,1,6
family= 0 0 2 1 0 0 0 new D7h genus #   186 with    84 species is 0,1,2:3,4,6:\0,2,3
family= 0 0 2 1 0 0 0 new D7h genus #   187 with    84 species is 0,1,2:3,4,6:\0,2,4
family= 0 0 2 1 0 0 0 new D7h genus #   188 with    84 species is 0,1,2:3,4,6:\0,2,5
family= 0 0 2 1 0 0 0 new D7h genus #   189 with    84 species is 0,1,2:3,4,6:\0,2,6
family= 0 0 2 1 0 0 0 new D7h genus #   190 with    84 species is 0,1,2:3,4,6:\0,3,4
family= 0 0 2 1 0 0 0 new D7h genus #   191 with    84 species is 0,1,2:3,4,6:\0,3,5
family= 0 0 2 1 0 0 0 new D7h genus #   192 with    84 species is 0,1,2:3,4,6:\0,3,6
family= 0 0 2 1 0 0 0 new D7h genus #   193 with    84 species is 0,1,2:3,4,6:\0,4,5
family= 0 0 2 1 0 0 0 new D7h genus #   194 with    84 species is 0,1,2:3,4,6:\0,4,6
family= 0 0 2 1 0 0 0 new D7h genus #   195 with    84 species is 0,1,2:3,4,6:\0,5,6
family= 0 0 2 1 0 0 0 new D7h genus #   196 with    84 species is 0,1,2:3,4,6:\1,2,3
family= 0 0 2 1 0 0 0 new D7h genus #   197 with    84 species is 0,1,2:3,4,6:\1,2,4
family= 0 0 2 1 0 0 0 new D7h genus #   198 with    84 species is 0,1,2:3,4,6:\1,2,5
family= 0 0 2 1 0 0 0 new D7h genus #   199 with    84 species is 0,1,2:3,4,6:\1,2,6
family= 0 0 2 1 0 0 0 new D7h genus #   200 with    84 species is 0,1,2:3,4,6:\1,3,4
family= 0 0 2 1 0 0 0 new D7h genus #   201 with    84 species is 0,1,2:3,4,6:\1,3,5
family= 0 0 2 1 0 0 0 new D7h genus #   202 with    84 species is 0,1,2:3,4,6:\1,3,6
family= 0 0 2 1 0 0 0 new D7h genus #   203 with    84 species is 0,1,2:3,4,6:\1,4,5
family= 0 0 2 1 0 0 0 new D7h genus #   204 with    84 species is 0,1,2:3,4,6:\1,4,6
family= 0 0 2 1 0 0 0 new D7h genus #   205 with    84 species is 0,1,2:3,4,6:\1,5,6
family= 0 0 2 1 0 0 0 new D7h genus #   206 with    84 species is 0,1,2:3,4,6:\2,3,4
family= 0 0 2 1 0 0 0 new D7h genus #   207 with    84 species is 0,1,2:3,4,6:\2,3,5
family= 0 0 2 1 0 0 0 new D7h genus #   208 with    84 species is 0,1,2:3,4,6:\2,3,6
family= 0 0 2 1 0 0 0 new D7h genus #   209 with    84 species is 0,1,2:3,4,6:\2,4,5
family= 0 0 2 1 0 0 0 new D7h genus #   210 with    84 species is 0,1,2:3,4,6:\2,4,6
family= 0 0 2 1 0 0 0 new D7h genus #   211 with    84 species is 0,1,2:3,4,6:\2,5,6
family= 0 0 2 1 0 0 0 new D7h genus #   212 with    84 species is 0,1,2:3,4,6:\3,4,5
family= 0 0 2 1 0 0 0 new D7h genus #   213 with    84 species is 0,1,2:3,4,6:\3,4,6
family= 0 0 2 1 0 0 0 new D7h genus #   214 with    84 species is 0,1,2:3,4,6:\3,5,6
family= 0 0 2 1 0 0 0 new D7h genus #   215 with    84 species is 0,1,2:3,4,6:\4,5,6
family= 0 0 2 1 0 0 0 new D7h genus #   216 with    42 species is 0,1,3:0,1,3:\0,1,3
family= 0 0 2 1 0 0 0 new D7h genus #   217 with    84 species is 0,1,3:0,1,4:\0,1,2
family= 0 0 2 1 0 0 0 new D7h genus #   218 with    84 species is 0,1,3:0,1,4:\0,1,3
family= 0 0 2 1 0 0 0 new D7h genus #   219 with    84 species is 0,1,3:0,1,4:\0,1,4
family= 0 0 2 1 0 0 0 new D7h genus #   220 with    84 species is 0,1,3:0,1,4:\0,1,5
family= 0 0 2 1 0 0 0 new D7h genus #   221 with    84 species is 0,1,3:0,1,4:\0,1,6
family= 0 0 2 1 0 0 0 new D7h genus #   222 with    84 species is 0,1,3:0,1,5:\0,1,2
family= 0 0 2 1 0 0 0 new D7h genus #   223 with    84 species is 0,1,3:0,1,5:\0,1,3
family= 0 0 2 1 0 0 0 new D7h genus #   224 with    42 species is 0,1,3:0,1,5:\0,1,4
family= 0 0 2 1 0 0 0 new D7h genus #   225 with    84 species is 0,1,3:0,2,3:\0,1,3
family= 0 0 2 1 0 0 0 new D7h genus #   226 with    84 species is 0,1,3:0,2,3:\0,3,4
family= 0 0 2 1 0 0 0 new D7h genus #   227 with    42 species is 0,1,3:0,2,3:\0,3,5
family= 0 0 2 1 0 0 0 new D7h genus #   228 with    84 species is 0,1,3:0,2,4:\0,1,2
family= 0 0 2 1 0 0 0 new D7h genus #   229 with    84 species is 0,1,3:0,2,4:\0,1,3
family= 0 0 2 1 0 0 0 new D7h genus #   230 with    84 species is 0,1,3:0,2,4:\0,1,4
family= 0 0 2 1 0 0 0 new D7h genus #   231 with    84 species is 0,1,3:0,2,4:\0,1,5
family= 0 0 2 1 0 0 0 new D7h genus #   232 with    84 species is 0,1,3:0,2,4:\0,1,6
family= 0 0 2 1 0 0 0 new D7h genus #   233 with    84 species is 0,1,3:0,2,4:\0,2,3
family= 0 0 2 1 0 0 0 new D7h genus #   234 with    84 species is 0,1,3:0,2,4:\0,2,4
family= 0 0 2 1 0 0 0 new D7h genus #   235 with    84 species is 0,1,3:0,2,4:\0,2,5
family= 0 0 2 1 0 0 0 new D7h genus #   236 with    84 species is 0,1,3:0,2,4:\0,2,6
family= 0 0 2 1 0 0 0 new D7h genus #   237 with    84 species is 0,1,3:0,2,4:\0,3,4
family= 0 0 2 1 0 0 0 new D7h genus #   238 with    84 species is 0,1,3:0,2,4:\0,3,5
family= 0 0 2 1 0 0 0 new D7h genus #   239 with    84 species is 0,1,3:0,2,4:\0,3,6
family= 0 0 2 1 0 0 0 new D7h genus #   240 with    84 species is 0,1,3:0,2,4:\0,4,5
family= 0 0 2 1 0 0 0 new D7h genus #   241 with    84 species is 0,1,3:0,2,4:\0,4,6
family= 0 0 2 1 0 0 0 new D7h genus #   242 with    84 species is 0,1,3:0,2,4:\0,5,6
family= 0 0 2 1 0 0 0 new D7h genus #   243 with    84 species is 0,1,3:0,2,5:\0,1,2
family= 0 0 2 1 0 0 0 new D7h genus #   244 with    84 species is 0,1,3:0,2,5:\0,1,3
family= 0 0 2 1 0 0 0 new D7h genus #   245 with    84 species is 0,1,3:0,2,5:\0,1,4
family= 0 0 2 1 0 0 0 new D7h genus #   246 with    84 species is 0,1,3:0,2,5:\0,1,5
family= 0 0 2 1 0 0 0 new D7h genus #   247 with    84 species is 0,1,3:0,2,5:\0,1,6
family= 0 0 2 1 0 0 0 new D7h genus #   248 with    84 species is 0,1,3:0,2,5:\0,2,3
family= 0 0 2 1 0 0 0 new D7h genus #   249 with    84 species is 0,1,3:0,2,5:\0,2,4
family= 0 0 2 1 0 0 0 new D7h genus #   250 with    84 species is 0,1,3:0,2,5:\0,2,5
family= 0 0 2 1 0 0 0 new D7h genus #   251 with    84 species is 0,1,3:0,2,5:\0,2,6
family= 0 0 2 1 0 0 0 new D7h genus #   252 with    84 species is 0,1,3:0,2,5:\0,3,4
family= 0 0 2 1 0 0 0 new D7h genus #   253 with    84 species is 0,1,3:0,2,5:\0,3,5
family= 0 0 2 1 0 0 0 new D7h genus #   254 with    84 species is 0,1,3:0,2,5:\0,3,6
family= 0 0 2 1 0 0 0 new D7h genus #   255 with    84 species is 0,1,3:0,2,5:\0,4,5
family= 0 0 2 1 0 0 0 new D7h genus #   256 with    84 species is 0,1,3:0,2,5:\0,4,6
family= 0 0 2 1 0 0 0 new D7h genus #   257 with    84 species is 0,1,3:0,2,5:\0,5,6
family= 0 0 2 1 0 0 0 new D7h genus #   258 with    84 species is 0,1,3:0,2,6:\0,1,2
family= 0 0 2 1 0 0 0 new D7h genus #   259 with    84 species is 0,1,3:0,2,6:\0,1,3
family= 0 0 2 1 0 0 0 new D7h genus #   260 with    84 species is 0,1,3:0,2,6:\0,1,4
family= 0 0 2 1 0 0 0 new D7h genus #   261 with    84 species is 0,1,3:0,2,6:\0,1,5
family= 0 0 2 1 0 0 0 new D7h genus #   262 with    84 species is 0,1,3:0,2,6:\0,1,6
family= 0 0 2 1 0 0 0 new D7h genus #   263 with    84 species is 0,1,3:0,2,6:\0,2,3
family= 0 0 2 1 0 0 0 new D7h genus #   264 with    84 species is 0,1,3:0,2,6:\0,2,4
family= 0 0 2 1 0 0 0 new D7h genus #   265 with    84 species is 0,1,3:0,2,6:\0,2,5
family= 0 0 2 1 0 0 0 new D7h genus #   266 with    84 species is 0,1,3:0,2,6:\0,2,6
family= 0 0 2 1 0 0 0 new D7h genus #   267 with    84 species is 0,1,3:0,2,6:\0,3,4
family= 0 0 2 1 0 0 0 new D7h genus #   268 with    84 species is 0,1,3:0,2,6:\0,3,5
family= 0 0 2 1 0 0 0 new D7h genus #   269 with    84 species is 0,1,3:0,2,6:\0,3,6
family= 0 0 2 1 0 0 0 new D7h genus #   270 with    84 species is 0,1,3:0,2,6:\0,4,5
family= 0 0 2 1 0 0 0 new D7h genus #   271 with    84 species is 0,1,3:0,2,6:\0,4,6
family= 0 0 2 1 0 0 0 new D7h genus #   272 with    84 species is 0,1,3:0,2,6:\0,5,6
family= 0 0 2 1 0 0 0 new D7h genus #   273 with    84 species is 0,1,3:0,3,4:\0,1,3
family= 0 0 2 1 0 0 0 new D7h genus #   274 with    84 species is 0,1,3:0,3,4:\0,2,3
family= 0 0 2 1 0 0 0 new D7h genus #   275 with    84 species is 0,1,3:0,3,4:\0,3,4
family= 0 0 2 1 0 0 0 new D7h genus #   276 with    84 species is 0,1,3:0,3,4:\0,3,5
family= 0 0 2 1 0 0 0 new D7h genus #   277 with    84 species is 0,1,3:0,3,4:\0,3,6
family= 0 0 2 1 0 0 0 new D7h genus #   278 with    84 species is 0,1,3:0,3,5:\0,1,3
family= 0 0 2 1 0 0 0 new D7h genus #   279 with    84 species is 0,1,3:0,3,5:\0,2,3
family= 0 0 2 1 0 0 0 new D7h genus #   280 with    84 species is 0,1,3:0,3,5:\0,3,4
family= 0 0 2 1 0 0 0 new D7h genus #   281 with    84 species is 0,1,3:0,3,5:\0,3,5
family= 0 0 2 1 0 0 0 new D7h genus #   282 with    84 species is 0,1,3:0,3,5:\0,3,6
family= 0 0 2 1 0 0 0 new D7h genus #   283 with    84 species is 0,1,3:0,3,6:\0,1,3
family= 0 0 2 1 0 0 0 new D7h genus #   284 with    84 species is 0,1,3:0,3,6:\0,2,3
family= 0 0 2 1 0 0 0 new D7h genus #   285 with    84 species is 0,1,3:0,3,6:\0,3,4
family= 0 0 2 1 0 0 0 new D7h genus #   286 with    84 species is 0,1,3:0,3,6:\0,3,5
family= 0 0 2 1 0 0 0 new D7h genus #   287 with    84 species is 0,1,3:0,3,6:\0,3,6
family= 0 0 2 1 0 0 0 new D7h genus #   288 with    84 species is 0,1,3:0,4,5:\0,1,2
family= 0 0 2 1 0 0 0 new D7h genus #   289 with    84 species is 0,1,3:0,4,5:\0,1,3
family= 0 0 2 1 0 0 0 new D7h genus #   290 with    84 species is 0,1,3:0,4,5:\0,1,4
family= 0 0 2 1 0 0 0 new D7h genus #   291 with    84 species is 0,1,3:0,4,5:\0,1,5
family= 0 0 2 1 0 0 0 new D7h genus #   292 with    84 species is 0,1,3:0,4,5:\0,1,6
family= 0 0 2 1 0 0 0 new D7h genus #   293 with    84 species is 0,1,3:0,4,5:\0,2,3
family= 0 0 2 1 0 0 0 new D7h genus #   294 with    84 species is 0,1,3:0,4,5:\0,2,4
family= 0 0 2 1 0 0 0 new D7h genus #   295 with    84 species is 0,1,3:0,4,5:\0,2,5
family= 0 0 2 1 0 0 0 new D7h genus #   296 with    84 species is 0,1,3:0,4,5:\0,2,6
family= 0 0 2 1 0 0 0 new D7h genus #   297 with    84 species is 0,1,3:0,4,5:\0,3,4
family= 0 0 2 1 0 0 0 new D7h genus #   298 with    84 species is 0,1,3:0,4,5:\0,3,5
family= 0 0 2 1 0 0 0 new D7h genus #   299 with    84 species is 0,1,3:0,4,5:\0,3,6
family= 0 0 2 1 0 0 0 new D7h genus #   300 with    84 species is 0,1,3:0,4,5:\0,4,5
family= 0 0 2 1 0 0 0 new D7h genus #   301 with    84 species is 0,1,3:0,4,5:\0,4,6
family= 0 0 2 1 0 0 0 new D7h genus #   302 with    84 species is 0,1,3:0,4,5:\0,5,6
family= 0 0 2 1 0 0 0 new D7h genus #   303 with    84 species is 0,1,3:0,4,6:\0,1,2
family= 0 0 2 1 0 0 0 new D7h genus #   304 with    84 species is 0,1,3:0,4,6:\0,1,3
family= 0 0 2 1 0 0 0 new D7h genus #   305 with    84 species is 0,1,3:0,4,6:\0,1,4
family= 0 0 2 1 0 0 0 new D7h genus #   306 with    84 species is 0,1,3:0,4,6:\0,1,5
family= 0 0 2 1 0 0 0 new D7h genus #   307 with    42 species is 0,1,3:0,4,6:\0,1,6
family= 0 0 2 1 0 0 0 new D7h genus #   308 with    84 species is 0,1,3:0,4,6:\0,2,3
family= 0 0 2 1 0 0 0 new D7h genus #   309 with    84 species is 0,1,3:0,4,6:\0,2,4
family= 0 0 2 1 0 0 0 new D7h genus #   310 with    42 species is 0,1,3:0,4,6:\0,2,5
family= 0 0 2 1 0 0 0 new D7h genus #   311 with    42 species is 0,1,3:0,4,6:\0,3,4
family= 0 0 2 1 0 0 0 new D7h genus #   312 with    84 species is 0,1,3:1,2,5:\0,1,2
family= 0 0 2 1 0 0 0 new D7h genus #   313 with    84 species is 0,1,3:1,2,5:\0,1,3
family= 0 0 2 1 0 0 0 new D7h genus #   314 with    84 species is 0,1,3:1,2,5:\0,1,4
family= 0 0 2 1 0 0 0 new D7h genus #   315 with    84 species is 0,1,3:1,2,5:\0,1,5
family= 0 0 2 1 0 0 0 new D7h genus #   316 with    84 species is 0,1,3:1,2,5:\0,1,6
family= 0 0 2 1 0 0 0 new D7h genus #   317 with    84 species is 0,1,3:1,2,5:\1,2,3
family= 0 0 2 1 0 0 0 new D7h genus #   318 with    84 species is 0,1,3:1,2,5:\1,2,4
family= 0 0 2 1 0 0 0 new D7h genus #   319 with    84 species is 0,1,3:1,2,5:\1,2,5
family= 0 0 2 1 0 0 0 new D7h genus #   320 with    84 species is 0,1,3:1,2,5:\1,2,6
family= 0 0 2 1 0 0 0 new D7h genus #   321 with    84 species is 0,1,3:1,2,5:\1,3,4
family= 0 0 2 1 0 0 0 new D7h genus #   322 with    84 species is 0,1,3:1,2,5:\1,3,5
family= 0 0 2 1 0 0 0 new D7h genus #   323 with    84 species is 0,1,3:1,2,5:\1,3,6
family= 0 0 2 1 0 0 0 new D7h genus #   324 with    84 species is 0,1,3:1,2,5:\1,4,5
family= 0 0 2 1 0 0 0 new D7h genus #   325 with    84 species is 0,1,3:1,2,5:\1,4,6
family= 0 0 2 1 0 0 0 new D7h genus #   326 with    84 species is 0,1,3:1,2,5:\1,5,6
family= 0 0 2 1 0 0 0 new D7h genus #   327 with    42 species is 0,1,3:1,2,6:\0,1,2
family= 0 0 2 1 0 0 0 new D7h genus #   328 with    84 species is 0,1,3:1,2,6:\0,1,3
family= 0 0 2 1 0 0 0 new D7h genus #   329 with    84 species is 0,1,3:1,2,6:\0,1,4
family= 0 0 2 1 0 0 0 new D7h genus #   330 with    84 species is 0,1,3:1,2,6:\0,1,5
family= 0 0 2 1 0 0 0 new D7h genus #   331 with    84 species is 0,1,3:1,2,6:\0,1,6
family= 0 0 2 1 0 0 0 new D7h genus #   332 with    84 species is 0,1,3:1,2,6:\1,3,4
family= 0 0 2 1 0 0 0 new D7h genus #   333 with    84 species is 0,1,3:1,2,6:\1,3,5
family= 0 0 2 1 0 0 0 new D7h genus #   334 with    42 species is 0,1,3:1,2,6:\1,3,6
family= 0 0 2 1 0 0 0 new D7h genus #   335 with    42 species is 0,1,3:1,2,6:\1,4,5
family= 0 0 2 1 0 0 0 new D7h genus #   336 with    84 species is 0,1,3:1,3,4:\0,1,3
family= 0 0 2 1 0 0 0 new D7h genus #   337 with    42 species is 0,1,3:1,3,4:\1,2,3
family= 0 0 2 1 0 0 0 new D7h genus #   338 with    84 species is 0,1,3:1,3,4:\1,3,5
family= 0 0 2 1 0 0 0 new D7h genus #   339 with    84 species is 0,1,3:1,3,5:\0,1,3
family= 0 0 2 1 0 0 0 new D7h genus #   340 with    84 species is 0,1,3:1,3,5:\1,2,3
family= 0 0 2 1 0 0 0 new D7h genus #   341 with    84 species is 0,1,3:1,3,5:\1,3,4
family= 0 0 2 1 0 0 0 new D7h genus #   342 with    84 species is 0,1,3:1,3,5:\1,3,5
family= 0 0 2 1 0 0 0 new D7h genus #   343 with    84 species is 0,1,3:1,3,5:\1,3,6
family= 0 0 2 1 0 0 0 new D7h genus #   344 with    84 species is 0,1,3:1,3,6:\0,1,3
family= 0 0 2 1 0 0 0 new D7h genus #   345 with    84 species is 0,1,3:1,3,6:\1,2,3
family= 0 0 2 1 0 0 0 new D7h genus #   346 with    84 species is 0,1,3:1,3,6:\1,3,4
family= 0 0 2 1 0 0 0 new D7h genus #   347 with    84 species is 0,1,3:1,3,6:\1,3,5
family= 0 0 2 1 0 0 0 new D7h genus #   348 with    84 species is 0,1,3:1,3,6:\1,3,6
family= 0 0 2 1 0 0 0 new D7h genus #   349 with    84 species is 0,1,3:1,4,5:\0,1,2
family= 0 0 2 1 0 0 0 new D7h genus #   350 with    84 species is 0,1,3:1,4,5:\0,1,3
family= 0 0 2 1 0 0 0 new D7h genus #   351 with    84 species is 0,1,3:1,4,5:\0,1,4
family= 0 0 2 1 0 0 0 new D7h genus #   352 with    84 species is 0,1,3:1,4,5:\0,1,5
family= 0 0 2 1 0 0 0 new D7h genus #   353 with    84 species is 0,1,3:1,4,5:\0,1,6
family= 0 0 2 1 0 0 0 new D7h genus #   354 with    84 species is 0,1,3:1,4,5:\1,2,3
family= 0 0 2 1 0 0 0 new D7h genus #   355 with    84 species is 0,1,3:1,4,5:\1,2,4
[truncated: 389,251 more chars]
