# Supplementary material for: The Polytope Formalism: application to molecular constitution and the prospect of a complete description of Chemical Space
Source: Chem Sci. 2026 Jan 8;17(4):2102–18. doi: 10.1039/d5sc08813e (PMC12780917; doi:10.1039/d5sc08813e)
Supplement: SC-017-D5SC08813E-s001 [file SC-017-D5SC08813E-s001.zip › publication files/species/genera_D7h_S7B4_max1111111.txt]

D7h_
D7h site symmetry is used to group species into genera
====
 
family= 4 0 0 0 0 0 0
 
family= 4 0 0 0 0 0 0 new D7h genus #     1 with   168 species is 0:1:2:3
family= 4 0 0 0 0 0 0 new D7h genus #     2 with   336 species is 0:1:2:4
family= 4 0 0 0 0 0 0 new D7h genus #     3 with   168 species is 0:1:3:4
family= 4 0 0 0 0 0 0 new D7h genus #     4 with   168 species is 0:1:3:5
Nber of genera for this family=    4
 
family= 3 1 0 0 0 0 0
 
family= 3 1 0 0 0 0 0 new D7h genus #     1 with   336 species is 0:1:2:3,4
family= 3 1 0 0 0 0 0 new D7h genus #     2 with   336 species is 0:1:2:3,5
family= 3 1 0 0 0 0 0 new D7h genus #     3 with   168 species is 0:1:2:3,6
family= 3 1 0 0 0 0 0 new D7h genus #     4 with   168 species is 0:1:2:4,5
family= 3 1 0 0 0 0 0 new D7h genus #     5 with   336 species is 0:1:3:2,4
family= 3 1 0 0 0 0 0 new D7h genus #     6 with   336 species is 0:1:3:2,5
family= 3 1 0 0 0 0 0 new D7h genus #     7 with   336 species is 0:1:3:2,6
family= 3 1 0 0 0 0 0 new D7h genus #     8 with   336 species is 0:1:3:4,5
family= 3 1 0 0 0 0 0 new D7h genus #     9 with   336 species is 0:1:3:4,6
family= 3 1 0 0 0 0 0 new D7h genus #    10 with   336 species is 0:1:3:5,6
family= 3 1 0 0 0 0 0 new D7h genus #    11 with   336 species is 0:1:4:2,3
family= 3 1 0 0 0 0 0 new D7h genus #    12 with   336 species is 0:1:4:2,5
family= 3 1 0 0 0 0 0 new D7h genus #    13 with   168 species is 0:1:4:2,6
family= 3 1 0 0 0 0 0 new D7h genus #    14 with   168 species is 0:1:4:3,5
family= 3 1 0 0 0 0 0 new D7h genus #    15 with   168 species is 0:2:4:1,3
family= 3 1 0 0 0 0 0 new D7h genus #    16 with   336 species is 0:2:4:1,5
family= 3 1 0 0 0 0 0 new D7h genus #    17 with   336 species is 0:2:4:1,6
family= 3 1 0 0 0 0 0 new D7h genus #    18 with   168 species is 0:2:4:5,6
Nber of genera for this family=   18
 
family= 2 2 0 0 0 0 0
 
family= 2 2 0 0 0 0 0 new D7h genus #     1 with   336 species is 0:1:2,3:4,5
family= 2 2 0 0 0 0 0 new D7h genus #     2 with   336 species is 0:1:2,3:4,6
family= 2 2 0 0 0 0 0 new D7h genus #     3 with   168 species is 0:1:2,3:5,6
family= 2 2 0 0 0 0 0 new D7h genus #     4 with   336 species is 0:1:2,4:3,5
family= 2 2 0 0 0 0 0 new D7h genus #     5 with   336 species is 0:1:2,4:3,6
family= 2 2 0 0 0 0 0 new D7h genus #     6 with   336 species is 0:1:2,5:3,4
family= 2 2 0 0 0 0 0 new D7h genus #     7 with   168 species is 0:1:2,5:3,6
family= 2 2 0 0 0 0 0 new D7h genus #     8 with   336 species is 0:1:2,6:3,4
family= 2 2 0 0 0 0 0 new D7h genus #     9 with   168 species is 0:1:2,6:3,5
family= 2 2 0 0 0 0 0 new D7h genus #    10 with   336 species is 0:2:1,3:4,5
family= 2 2 0 0 0 0 0 new D7h genus #    11 with   336 species is 0:2:1,3:4,6
family= 2 2 0 0 0 0 0 new D7h genus #    12 with   336 species is 0:2:1,3:5,6
family= 2 2 0 0 0 0 0 new D7h genus #    13 with   336 species is 0:2:1,4:3,5
family= 2 2 0 0 0 0 0 new D7h genus #    14 with   336 species is 0:2:1,4:3,6
family= 2 2 0 0 0 0 0 new D7h genus #    15 with   336 species is 0:2:1,4:5,6
family= 2 2 0 0 0 0 0 new D7h genus #    16 with   168 species is 0:2:3,4:5,6
family= 2 2 0 0 0 0 0 new D7h genus #    17 with   168 species is 0:2:3,5:4,6
family= 2 2 0 0 0 0 0 new D7h genus #    18 with   168 species is 0:2:3,6:4,5
family= 2 2 0 0 0 0 0 new D7h genus #    19 with   336 species is 0:3:1,2:4,5
family= 2 2 0 0 0 0 0 new D7h genus #    20 with   168 species is 0:3:1,2:4,6
family= 2 2 0 0 0 0 0 new D7h genus #    21 with   336 species is 0:3:1,4:2,5
family= 2 2 0 0 0 0 0 new D7h genus #    22 with   168 species is 0:3:1,4:2,6
family= 2 2 0 0 0 0 0 new D7h genus #    23 with   336 species is 0:3:1,4:5,6
family= 2 2 0 0 0 0 0 new D7h genus #    24 with   336 species is 0:3:1,5:2,4
family= 2 2 0 0 0 0 0 new D7h genus #    25 with   336 species is 0:3:1,5:4,6
family= 2 2 0 0 0 0 0 new D7h genus #    26 with   168 species is 0:3:1,6:2,4
family= 2 2 0 0 0 0 0 new D7h genus #    27 with   336 species is 0:3:1,6:4,5
Nber of genera for this family=   27
 
family= 1 3 0 0 0 0 0
 
family= 1 3 0 0 0 0 0 new D7h genus #     1 with   168 species is 0:1,2:3,4:5,6
family= 1 3 0 0 0 0 0 new D7h genus #     2 with   336 species is 0:1,2:3,5:4,6
family= 1 3 0 0 0 0 0 new D7h genus #     3 with   336 species is 0:1,2:3,6:4,5
family= 1 3 0 0 0 0 0 new D7h genus #     4 with   168 species is 0:1,3:2,5:4,6
family= 1 3 0 0 0 0 0 new D7h genus #     5 with   336 species is 0:1,3:2,6:4,5
family= 1 3 0 0 0 0 0 new D7h genus #     6 with   168 species is 0:1,4:2,5:3,6
family= 1 3 0 0 0 0 0 new D7h genus #     7 with   336 species is 0:1,4:2,6:3,5
family= 1 3 0 0 0 0 0 new D7h genus #     8 with   168 species is 0:1,5:2,6:3,4
family= 1 3 0 0 0 0 0 new D7h genus #     9 with   168 species is 0:1,6:2,3:4,5
family= 1 3 0 0 0 0 0 new D7h genus #    10 with   168 species is 0:1,6:2,4:3,5
family= 1 3 0 0 0 0 0 new D7h genus #    11 with   168 species is 0:1,6:2,5:3,4
Nber of genera for this family=   11
 
family= 3 0 1 0 0 0 0
 
family= 3 0 1 0 0 0 0 new D7h genus #     1 with   336 species is 0:1:2:3,4,5
family= 3 0 1 0 0 0 0 new D7h genus #     2 with   336 species is 0:1:2:3,4,6
family= 3 0 1 0 0 0 0 new D7h genus #     3 with   336 species is 0:1:3:2,4,5
family= 3 0 1 0 0 0 0 new D7h genus #     4 with   336 species is 0:1:3:2,4,6
family= 3 0 1 0 0 0 0 new D7h genus #     5 with   336 species is 0:1:3:2,5,6
family= 3 0 1 0 0 0 0 new D7h genus #     6 with   336 species is 0:1:3:4,5,6
family= 3 0 1 0 0 0 0 new D7h genus #     7 with   336 species is 0:1:4:2,3,5
family= 3 0 1 0 0 0 0 new D7h genus #     8 with   336 species is 0:1:4:2,3,6
family= 3 0 1 0 0 0 0 new D7h genus #     9 with   336 species is 0:2:4:1,3,5
family= 3 0 1 0 0 0 0 new D7h genus #    10 with   336 species is 0:2:4:1,5,6
Nber of genera for this family=   10
 
family= 2 1 1 0 0 0 0
 
family= 2 1 1 0 0 0 0 new D7h genus #     1 with   336 species is 0:1:2,3:4,5,6
family= 2 1 1 0 0 0 0 new D7h genus #     2 with   336 species is 0:1:2,4:3,5,6
family= 2 1 1 0 0 0 0 new D7h genus #     3 with   336 species is 0:1:2,5:3,4,6
family= 2 1 1 0 0 0 0 new D7h genus #     4 with   168 species is 0:1:2,6:3,4,5
family= 2 1 1 0 0 0 0 new D7h genus #     5 with   336 species is 0:1:3,4:2,5,6
family= 2 1 1 0 0 0 0 new D7h genus #     6 with   168 species is 0:1:3,5:2,4,6
family= 2 1 1 0 0 0 0 new D7h genus #     7 with   336 species is 0:2:1,3:4,5,6
family= 2 1 1 0 0 0 0 new D7h genus #     8 with   336 species is 0:2:1,4:3,5,6
family= 2 1 1 0 0 0 0 new D7h genus #     9 with   336 species is 0:2:3,4:1,5,6
family= 2 1 1 0 0 0 0 new D7h genus #    10 with   336 species is 0:2:3,5:1,4,6
family= 2 1 1 0 0 0 0 new D7h genus #    11 with   168 species is 0:2:3,6:1,4,5
family= 2 1 1 0 0 0 0 new D7h genus #    12 with   168 species is 0:2:4,5:1,3,6
family= 2 1 1 0 0 0 0 new D7h genus #    13 with   168 species is 0:3:1,2:4,5,6
family= 2 1 1 0 0 0 0 new D7h genus #    14 with   336 species is 0:3:1,4:2,5,6
family= 2 1 1 0 0 0 0 new D7h genus #    15 with   336 species is 0:3:1,5:2,4,6
family= 2 1 1 0 0 0 0 new D7h genus #    16 with   336 species is 0:3:1,6:2,4,5
family= 2 1 1 0 0 0 0 new D7h genus #    17 with   336 species is 0:3:4,5:1,2,6
family= 2 1 1 0 0 0 0 new D7h genus #    18 with   168 species is 0:3:4,6:1,2,5
Nber of genera for this family=   18
 
family= 3 0 0 1 0 0 0
 
family= 3 0 0 1 0 0 0 new D7h genus #     1 with   168 species is 0:1:2:\0,1,2
family= 3 0 0 1 0 0 0 new D7h genus #     2 with   336 species is 0:1:3:\0,1,3
family= 3 0 0 1 0 0 0 new D7h genus #     3 with   168 species is 0:1:4:\0,1,4
family= 3 0 0 1 0 0 0 new D7h genus #     4 with   168 species is 0:2:4:\0,2,4
Nber of genera for this family=    4
 
----------------------------------------

Nber families=      7
Nber genera=       92
Nber species=    25200
