# Supplementary material for: The Polytope Formalism: application to molecular constitution and the prospect of a complete description of Chemical Space
Source: Chem Sci. 2026 Jan 8;17(4):2102–18. doi: 10.1039/d5sc08813e (PMC12780917; doi:10.1039/d5sc08813e)
Supplement: SC-017-D5SC08813E-s001 [file SC-017-D5SC08813E-s001.zip › publication files/species/genera_D7h_S7B4_max2222222.txt]

D7h_
D7h site symmetry is used to group species into genera
====
 
family= 4 0 0 0 0 0 0
 
family= 4 0 0 0 0 0 0 new D7h genus #     1 with    42 species is 0:0:1:1
family= 4 0 0 0 0 0 0 new D7h genus #     2 with   168 species is 0:0:1:2
family= 4 0 0 0 0 0 0 new D7h genus #     3 with   168 species is 0:0:1:3
family= 4 0 0 0 0 0 0 new D7h genus #     4 with   168 species is 0:0:1:4
family= 4 0 0 0 0 0 0 new D7h genus #     5 with   168 species is 0:0:1:5
family= 4 0 0 0 0 0 0 new D7h genus #     6 with    84 species is 0:0:1:6
family= 4 0 0 0 0 0 0 new D7h genus #     7 with    42 species is 0:0:2:2
family= 4 0 0 0 0 0 0 new D7h genus #     8 with   168 species is 0:0:2:3
family= 4 0 0 0 0 0 0 new D7h genus #     9 with   168 species is 0:0:2:4
family= 4 0 0 0 0 0 0 new D7h genus #    10 with    84 species is 0:0:2:5
family= 4 0 0 0 0 0 0 new D7h genus #    11 with    42 species is 0:0:3:3
family= 4 0 0 0 0 0 0 new D7h genus #    12 with    84 species is 0:0:3:4
family= 4 0 0 0 0 0 0 new D7h genus #    13 with   168 species is 0:1:2:3
family= 4 0 0 0 0 0 0 new D7h genus #    14 with   336 species is 0:1:2:4
family= 4 0 0 0 0 0 0 new D7h genus #    15 with   168 species is 0:1:3:4
family= 4 0 0 0 0 0 0 new D7h genus #    16 with   168 species is 0:1:3:5
Nber of genera for this family=   16
 
family= 3 1 0 0 0 0 0
 
family= 3 1 0 0 0 0 0 new D7h genus #     1 with   168 species is 0:0:1:1,2
family= 3 1 0 0 0 0 0 new D7h genus #     2 with   168 species is 0:0:1:1,3
family= 3 1 0 0 0 0 0 new D7h genus #     3 with   168 species is 0:0:1:1,4
family= 3 1 0 0 0 0 0 new D7h genus #     4 with   168 species is 0:0:1:1,5
family= 3 1 0 0 0 0 0 new D7h genus #     5 with   168 species is 0:0:1:1,6
family= 3 1 0 0 0 0 0 new D7h genus #     6 with   168 species is 0:0:1:2,3
family= 3 1 0 0 0 0 0 new D7h genus #     7 with   168 species is 0:0:1:2,4
family= 3 1 0 0 0 0 0 new D7h genus #     8 with   168 species is 0:0:1:2,5
family= 3 1 0 0 0 0 0 new D7h genus #     9 with   168 species is 0:0:1:2,6
family= 3 1 0 0 0 0 0 new D7h genus #    10 with   168 species is 0:0:1:3,4
family= 3 1 0 0 0 0 0 new D7h genus #    11 with   168 species is 0:0:1:3,5
family= 3 1 0 0 0 0 0 new D7h genus #    12 with   168 species is 0:0:1:3,6
family= 3 1 0 0 0 0 0 new D7h genus #    13 with   168 species is 0:0:1:4,5
family= 3 1 0 0 0 0 0 new D7h genus #    14 with   168 species is 0:0:1:4,6
family= 3 1 0 0 0 0 0 new D7h genus #    15 with   168 species is 0:0:1:5,6
family= 3 1 0 0 0 0 0 new D7h genus #    16 with   168 species is 0:0:2:1,2
family= 3 1 0 0 0 0 0 new D7h genus #    17 with   168 species is 0:0:2:1,3
family= 3 1 0 0 0 0 0 new D7h genus #    18 with   168 species is 0:0:2:1,4
family= 3 1 0 0 0 0 0 new D7h genus #    19 with   168 species is 0:0:2:1,5
family= 3 1 0 0 0 0 0 new D7h genus #    20 with   168 species is 0:0:2:1,6
family= 3 1 0 0 0 0 0 new D7h genus #    21 with   168 species is 0:0:2:2,3
family= 3 1 0 0 0 0 0 new D7h genus #    22 with   168 species is 0:0:2:2,4
family= 3 1 0 0 0 0 0 new D7h genus #    23 with   168 species is 0:0:2:2,5
family= 3 1 0 0 0 0 0 new D7h genus #    24 with   168 species is 0:0:2:2,6
family= 3 1 0 0 0 0 0 new D7h genus #    25 with   168 species is 0:0:2:3,4
family= 3 1 0 0 0 0 0 new D7h genus #    26 with   168 species is 0:0:2:3,5
family= 3 1 0 0 0 0 0 new D7h genus #    27 with   168 species is 0:0:2:3,6
family= 3 1 0 0 0 0 0 new D7h genus #    28 with   168 species is 0:0:2:4,5
family= 3 1 0 0 0 0 0 new D7h genus #    29 with   168 species is 0:0:2:4,6
family= 3 1 0 0 0 0 0 new D7h genus #    30 with   168 species is 0:0:2:5,6
family= 3 1 0 0 0 0 0 new D7h genus #    31 with   168 species is 0:0:3:1,2
family= 3 1 0 0 0 0 0 new D7h genus #    32 with   168 species is 0:0:3:1,3
family= 3 1 0 0 0 0 0 new D7h genus #    33 with   168 species is 0:0:3:1,4
family= 3 1 0 0 0 0 0 new D7h genus #    34 with   168 species is 0:0:3:1,5
family= 3 1 0 0 0 0 0 new D7h genus #    35 with   168 species is 0:0:3:1,6
family= 3 1 0 0 0 0 0 new D7h genus #    36 with   168 species is 0:0:3:2,3
family= 3 1 0 0 0 0 0 new D7h genus #    37 with   168 species is 0:0:3:2,4
family= 3 1 0 0 0 0 0 new D7h genus #    38 with   168 species is 0:0:3:2,5
family= 3 1 0 0 0 0 0 new D7h genus #    39 with   168 species is 0:0:3:2,6
family= 3 1 0 0 0 0 0 new D7h genus #    40 with   168 species is 0:0:3:3,4
family= 3 1 0 0 0 0 0 new D7h genus #    41 with   168 species is 0:0:3:3,5
family= 3 1 0 0 0 0 0 new D7h genus #    42 with   168 species is 0:0:3:3,6
family= 3 1 0 0 0 0 0 new D7h genus #    43 with   168 species is 0:0:3:4,5
family= 3 1 0 0 0 0 0 new D7h genus #    44 with   168 species is 0:0:3:4,6
family= 3 1 0 0 0 0 0 new D7h genus #    45 with   168 species is 0:0:3:5,6
family= 3 1 0 0 0 0 0 new D7h genus #    46 with   336 species is 0:1:2:0,1
family= 3 1 0 0 0 0 0 new D7h genus #    47 with   168 species is 0:1:2:0,2
family= 3 1 0 0 0 0 0 new D7h genus #    48 with   336 species is 0:1:2:0,3
family= 3 1 0 0 0 0 0 new D7h genus #    49 with   336 species is 0:1:2:0,4
family= 3 1 0 0 0 0 0 new D7h genus #    50 with   336 species is 0:1:2:0,5
family= 3 1 0 0 0 0 0 new D7h genus #    51 with   336 species is 0:1:2:0,6
family= 3 1 0 0 0 0 0 new D7h genus #    52 with   336 species is 0:1:2:1,3
family= 3 1 0 0 0 0 0 new D7h genus #    53 with   336 species is 0:1:2:1,4
family= 3 1 0 0 0 0 0 new D7h genus #    54 with   336 species is 0:1:2:3,4
family= 3 1 0 0 0 0 0 new D7h genus #    55 with   336 species is 0:1:2:3,5
family= 3 1 0 0 0 0 0 new D7h genus #    56 with   168 species is 0:1:2:3,6
family= 3 1 0 0 0 0 0 new D7h genus #    57 with   168 species is 0:1:2:4,5
family= 3 1 0 0 0 0 0 new D7h genus #    58 with   336 species is 0:1:3:0,1
family= 3 1 0 0 0 0 0 new D7h genus #    59 with   336 species is 0:1:3:0,2
family= 3 1 0 0 0 0 0 new D7h genus #    60 with   336 species is 0:1:3:0,3
family= 3 1 0 0 0 0 0 new D7h genus #    61 with   336 species is 0:1:3:0,4
family= 3 1 0 0 0 0 0 new D7h genus #    62 with   336 species is 0:1:3:0,5
family= 3 1 0 0 0 0 0 new D7h genus #    63 with   336 species is 0:1:3:0,6
family= 3 1 0 0 0 0 0 new D7h genus #    64 with   336 species is 0:1:3:1,2
family= 3 1 0 0 0 0 0 new D7h genus #    65 with   336 species is 0:1:3:1,3
family= 3 1 0 0 0 0 0 new D7h genus #    66 with   336 species is 0:1:3:1,4
family= 3 1 0 0 0 0 0 new D7h genus #    67 with   336 species is 0:1:3:1,5
family= 3 1 0 0 0 0 0 new D7h genus #    68 with   336 species is 0:1:3:1,6
family= 3 1 0 0 0 0 0 new D7h genus #    69 with   336 species is 0:1:3:2,3
family= 3 1 0 0 0 0 0 new D7h genus #    70 with   336 species is 0:1:3:2,4
family= 3 1 0 0 0 0 0 new D7h genus #    71 with   336 species is 0:1:3:2,5
family= 3 1 0 0 0 0 0 new D7h genus #    72 with   336 species is 0:1:3:2,6
family= 3 1 0 0 0 0 0 new D7h genus #    73 with   336 species is 0:1:3:3,4
family= 3 1 0 0 0 0 0 new D7h genus #    74 with   336 species is 0:1:3:3,5
family= 3 1 0 0 0 0 0 new D7h genus #    75 with   336 species is 0:1:3:3,6
family= 3 1 0 0 0 0 0 new D7h genus #    76 with   336 species is 0:1:3:4,5
family= 3 1 0 0 0 0 0 new D7h genus #    77 with   336 species is 0:1:3:4,6
family= 3 1 0 0 0 0 0 new D7h genus #    78 with   336 species is 0:1:3:5,6
family= 3 1 0 0 0 0 0 new D7h genus #    79 with   168 species is 0:1:4:0,1
family= 3 1 0 0 0 0 0 new D7h genus #    80 with   336 species is 0:1:4:0,2
family= 3 1 0 0 0 0 0 new D7h genus #    81 with   336 species is 0:1:4:0,3
family= 3 1 0 0 0 0 0 new D7h genus #    82 with   336 species is 0:1:4:0,4
family= 3 1 0 0 0 0 0 new D7h genus #    83 with   336 species is 0:1:4:0,5
family= 3 1 0 0 0 0 0 new D7h genus #    84 with   336 species is 0:1:4:0,6
family= 3 1 0 0 0 0 0 new D7h genus #    85 with   336 species is 0:1:4:2,3
family= 3 1 0 0 0 0 0 new D7h genus #    86 with   336 species is 0:1:4:2,4
family= 3 1 0 0 0 0 0 new D7h genus #    87 with   336 species is 0:1:4:2,5
family= 3 1 0 0 0 0 0 new D7h genus #    88 with   168 species is 0:1:4:2,6
family= 3 1 0 0 0 0 0 new D7h genus #    89 with   336 species is 0:1:4:3,4
family= 3 1 0 0 0 0 0 new D7h genus #    90 with   168 species is 0:1:4:3,5
family= 3 1 0 0 0 0 0 new D7h genus #    91 with   336 species is 0:2:4:0,1
family= 3 1 0 0 0 0 0 new D7h genus #    92 with   336 species is 0:2:4:0,2
family= 3 1 0 0 0 0 0 new D7h genus #    93 with   336 species is 0:2:4:0,3
family= 3 1 0 0 0 0 0 new D7h genus #    94 with   168 species is 0:2:4:0,4
family= 3 1 0 0 0 0 0 new D7h genus #    95 with   336 species is 0:2:4:0,5
family= 3 1 0 0 0 0 0 new D7h genus #    96 with   336 species is 0:2:4:0,6
family= 3 1 0 0 0 0 0 new D7h genus #    97 with   336 species is 0:2:4:1,2
family= 3 1 0 0 0 0 0 new D7h genus #    98 with   168 species is 0:2:4:1,3
family= 3 1 0 0 0 0 0 new D7h genus #    99 with   336 species is 0:2:4:1,5
family= 3 1 0 0 0 0 0 new D7h genus #   100 with   336 species is 0:2:4:1,6
family= 3 1 0 0 0 0 0 new D7h genus #   101 with   336 species is 0:2:4:2,5
family= 3 1 0 0 0 0 0 new D7h genus #   102 with   168 species is 0:2:4:5,6
Nber of genera for this family=  102
 
family= 2 2 0 0 0 0 0
 
family= 2 2 0 0 0 0 0 new D7h genus #     1 with    84 species is 0:0:1,2:1,2
family= 2 2 0 0 0 0 0 new D7h genus #     2 with   168 species is 0:0:1,2:1,3
family= 2 2 0 0 0 0 0 new D7h genus #     3 with   168 species is 0:0:1,2:1,4
family= 2 2 0 0 0 0 0 new D7h genus #     4 with   168 species is 0:0:1,2:1,5
family= 2 2 0 0 0 0 0 new D7h genus #     5 with   168 species is 0:0:1,2:1,6
family= 2 2 0 0 0 0 0 new D7h genus #     6 with   168 species is 0:0:1,2:2,3
family= 2 2 0 0 0 0 0 new D7h genus #     7 with   168 species is 0:0:1,2:2,4
family= 2 2 0 0 0 0 0 new D7h genus #     8 with   168 species is 0:0:1,2:2,5
family= 2 2 0 0 0 0 0 new D7h genus #     9 with   168 species is 0:0:1,2:2,6
family= 2 2 0 0 0 0 0 new D7h genus #    10 with   168 species is 0:0:1,2:3,4
family= 2 2 0 0 0 0 0 new D7h genus #    11 with   168 species is 0:0:1,2:3,5
family= 2 2 0 0 0 0 0 new D7h genus #    12 with   168 species is 0:0:1,2:3,6
family= 2 2 0 0 0 0 0 new D7h genus #    13 with   168 species is 0:0:1,2:4,5
family= 2 2 0 0 0 0 0 new D7h genus #    14 with   168 species is 0:0:1,2:4,6
family= 2 2 0 0 0 0 0 new D7h genus #    15 with    84 species is 0:0:1,2:5,6
family= 2 2 0 0 0 0 0 new D7h genus #    16 with    84 species is 0:0:1,3:1,3
family= 2 2 0 0 0 0 0 new D7h genus #    17 with   168 species is 0:0:1,3:1,4
family= 2 2 0 0 0 0 0 new D7h genus #    18 with   168 species is 0:0:1,3:1,5
family= 2 2 0 0 0 0 0 new D7h genus #    19 with   168 species is 0:0:1,3:1,6
family= 2 2 0 0 0 0 0 new D7h genus #    20 with   168 species is 0:0:1,3:2,3
family= 2 2 0 0 0 0 0 new D7h genus #    21 with   168 species is 0:0:1,3:2,4
family= 2 2 0 0 0 0 0 new D7h genus #    22 with   168 species is 0:0:1,3:2,5
family= 2 2 0 0 0 0 0 new D7h genus #    23 with   168 species is 0:0:1,3:2,6
family= 2 2 0 0 0 0 0 new D7h genus #    24 with   168 species is 0:0:1,3:3,4
family= 2 2 0 0 0 0 0 new D7h genus #    25 with   168 species is 0:0:1,3:3,5
family= 2 2 0 0 0 0 0 new D7h genus #    26 with   168 species is 0:0:1,3:3,6
family= 2 2 0 0 0 0 0 new D7h genus #    27 with   168 species is 0:0:1,3:4,5
family= 2 2 0 0 0 0 0 new D7h genus #    28 with    84 species is 0:0:1,3:4,6
family= 2 2 0 0 0 0 0 new D7h genus #    29 with    84 species is 0:0:1,4:1,4
family= 2 2 0 0 0 0 0 new D7h genus #    30 with   168 species is 0:0:1,4:1,5
family= 2 2 0 0 0 0 0 new D7h genus #    31 with   168 species is 0:0:1,4:1,6
family= 2 2 0 0 0 0 0 new D7h genus #    32 with   168 species is 0:0:1,4:2,3
family= 2 2 0 0 0 0 0 new D7h genus #    33 with   168 species is 0:0:1,4:2,4
family= 2 2 0 0 0 0 0 new D7h genus #    34 with   168 species is 0:0:1,4:2,5
family= 2 2 0 0 0 0 0 new D7h genus #    35 with   168 species is 0:0:1,4:2,6
family= 2 2 0 0 0 0 0 new D7h genus #    36 with   168 species is 0:0:1,4:3,4
family= 2 2 0 0 0 0 0 new D7h genus #    37 with   168 species is 0:0:1,4:3,5
family= 2 2 0 0 0 0 0 new D7h genus #    38 with    84 species is 0:0:1,4:3,6
family= 2 2 0 0 0 0 0 new D7h genus #    39 with   168 species is 0:0:1,4:4,5
family= 2 2 0 0 0 0 0 new D7h genus #    40 with    84 species is 0:0:1,5:1,5
family= 2 2 0 0 0 0 0 new D7h genus #    41 with   168 species is 0:0:1,5:1,6
family= 2 2 0 0 0 0 0 new D7h genus #    42 with   168 species is 0:0:1,5:2,3
family= 2 2 0 0 0 0 0 new D7h genus #    43 with   168 species is 0:0:1,5:2,4
family= 2 2 0 0 0 0 0 new D7h genus #    44 with   168 species is 0:0:1,5:2,5
family= 2 2 0 0 0 0 0 new D7h genus #    45 with    84 species is 0:0:1,5:2,6
family= 2 2 0 0 0 0 0 new D7h genus #    46 with   168 species is 0:0:1,5:3,4
family= 2 2 0 0 0 0 0 new D7h genus #    47 with   168 species is 0:0:1,5:3,5
family= 2 2 0 0 0 0 0 new D7h genus #    48 with   168 species is 0:0:1,5:4,5
family= 2 2 0 0 0 0 0 new D7h genus #    49 with    42 species is 0:0:1,6:1,6
family= 2 2 0 0 0 0 0 new D7h genus #    50 with   168 species is 0:0:1,6:2,3
family= 2 2 0 0 0 0 0 new D7h genus #    51 with   168 species is 0:0:1,6:2,4
family= 2 2 0 0 0 0 0 new D7h genus #    52 with    84 species is 0:0:1,6:2,5
family= 2 2 0 0 0 0 0 new D7h genus #    53 with    84 species is 0:0:1,6:3,4
family= 2 2 0 0 0 0 0 new D7h genus #    54 with    84 species is 0:0:2,3:2,3
family= 2 2 0 0 0 0 0 new D7h genus #    55 with   168 species is 0:0:2,3:2,4
family= 2 2 0 0 0 0 0 new D7h genus #    56 with   168 species is 0:0:2,3:2,5
family= 2 2 0 0 0 0 0 new D7h genus #    57 with   168 species is 0:0:2,3:3,4
family= 2 2 0 0 0 0 0 new D7h genus #    58 with   168 species is 0:0:2,3:3,5
family= 2 2 0 0 0 0 0 new D7h genus #    59 with    84 species is 0:0:2,3:4,5
family= 2 2 0 0 0 0 0 new D7h genus #    60 with    84 species is 0:0:2,4:2,4
family= 2 2 0 0 0 0 0 new D7h genus #    61 with   168 species is 0:0:2,4:2,5
family= 2 2 0 0 0 0 0 new D7h genus #    62 with   168 species is 0:0:2,4:3,4
family= 2 2 0 0 0 0 0 new D7h genus #    63 with    84 species is 0:0:2,4:3,5
family= 2 2 0 0 0 0 0 new D7h genus #    64 with    42 species is 0:0:2,5:2,5
family= 2 2 0 0 0 0 0 new D7h genus #    65 with    84 species is 0:0:2,5:3,4
family= 2 2 0 0 0 0 0 new D7h genus #    66 with    42 species is 0:0:3,4:3,4
family= 2 2 0 0 0 0 0 new D7h genus #    67 with   336 species is 0:1:0,1:2,3
family= 2 2 0 0 0 0 0 new D7h genus #    68 with   336 species is 0:1:0,1:2,4
family= 2 2 0 0 0 0 0 new D7h genus #    69 with   336 species is 0:1:0,1:2,5
family= 2 2 0 0 0 0 0 new D7h genus #    70 with   168 species is 0:1:0,1:2,6
family= 2 2 0 0 0 0 0 new D7h genus #    71 with   336 species is 0:1:0,1:3,4
family= 2 2 0 0 0 0 0 new D7h genus #    72 with   168 species is 0:1:0,1:3,5
family= 2 2 0 0 0 0 0 new D7h genus #    73 with   336 species is 0:1:0,2:1,2
family= 2 2 0 0 0 0 0 new D7h genus #    74 with   336 species is 0:1:0,2:1,3
family= 2 2 0 0 0 0 0 new D7h genus #    75 with   336 species is 0:1:0,2:1,4
family= 2 2 0 0 0 0 0 new D7h genus #    76 with   336 species is 0:1:0,2:1,5
family= 2 2 0 0 0 0 0 new D7h genus #    77 with   168 species is 0:1:0,2:1,6
family= 2 2 0 0 0 0 0 new D7h genus #    78 with   336 species is 0:1:0,2:2,3
family= 2 2 0 0 0 0 0 new D7h genus #    79 with   336 species is 0:1:0,2:2,4
family= 2 2 0 0 0 0 0 new D7h genus #    80 with   336 species is 0:1:0,2:2,5
family= 2 2 0 0 0 0 0 new D7h genus #    81 with   336 species is 0:1:0,2:2,6
family= 2 2 0 0 0 0 0 new D7h genus #    82 with   336 species is 0:1:0,2:3,4
family= 2 2 0 0 0 0 0 new D7h genus #    83 with   336 species is 0:1:0,2:3,5
family= 2 2 0 0 0 0 0 new D7h genus #    84 with   336 species is 0:1:0,2:3,6
family= 2 2 0 0 0 0 0 new D7h genus #    85 with   336 species is 0:1:0,2:4,5
family= 2 2 0 0 0 0 0 new D7h genus #    86 with   336 species is 0:1:0,2:4,6
family= 2 2 0 0 0 0 0 new D7h genus #    87 with   336 species is 0:1:0,2:5,6
family= 2 2 0 0 0 0 0 new D7h genus #    88 with   336 species is 0:1:0,3:1,2
family= 2 2 0 0 0 0 0 new D7h genus #    89 with   336 species is 0:1:0,3:1,3
family= 2 2 0 0 0 0 0 new D7h genus #    90 with   336 species is 0:1:0,3:1,4
family= 2 2 0 0 0 0 0 new D7h genus #    91 with   168 species is 0:1:0,3:1,5
family= 2 2 0 0 0 0 0 new D7h genus #    92 with   336 species is 0:1:0,3:2,3
family= 2 2 0 0 0 0 0 new D7h genus #    93 with   336 species is 0:1:0,3:2,4
family= 2 2 0 0 0 0 0 new D7h genus #    94 with   336 species is 0:1:0,3:2,5
family= 2 2 0 0 0 0 0 new D7h genus #    95 with   336 species is 0:1:0,3:2,6
family= 2 2 0 0 0 0 0 new D7h genus #    96 with   336 species is 0:1:0,3:3,4
family= 2 2 0 0 0 0 0 new D7h genus #    97 with   336 species is 0:1:0,3:3,5
family= 2 2 0 0 0 0 0 new D7h genus #    98 with   336 species is 0:1:0,3:3,6
family= 2 2 0 0 0 0 0 new D7h genus #    99 with   336 species is 0:1:0,3:4,5
family= 2 2 0 0 0 0 0 new D7h genus #   100 with   336 species is 0:1:0,3:4,6
family= 2 2 0 0 0 0 0 new D7h genus #   101 with   336 species is 0:1:0,3:5,6
family= 2 2 0 0 0 0 0 new D7h genus #   102 with   336 species is 0:1:0,4:1,2
family= 2 2 0 0 0 0 0 new D7h genus #   103 with   336 species is 0:1:0,4:1,3
family= 2 2 0 0 0 0 0 new D7h genus #   104 with   168 species is 0:1:0,4:1,4
family= 2 2 0 0 0 0 0 new D7h genus #   105 with   336 species is 0:1:0,4:2,3
family= 2 2 0 0 0 0 0 new D7h genus #   106 with   336 species is 0:1:0,4:2,4
family= 2 2 0 0 0 0 0 new D7h genus #   107 with   336 species is 0:1:0,4:2,5
family= 2 2 0 0 0 0 0 new D7h genus #   108 with   336 species is 0:1:0,4:2,6
family= 2 2 0 0 0 0 0 new D7h genus #   109 with   336 species is 0:1:0,4:3,4
family= 2 2 0 0 0 0 0 new D7h genus #   110 with   336 species is 0:1:0,4:3,5
family= 2 2 0 0 0 0 0 new D7h genus #   111 with   336 species is 0:1:0,4:3,6
family= 2 2 0 0 0 0 0 new D7h genus #   112 with   336 species is 0:1:0,4:4,5
family= 2 2 0 0 0 0 0 new D7h genus #   113 with   336 species is 0:1:0,4:4,6
family= 2 2 0 0 0 0 0 new D7h genus #   114 with   336 species is 0:1:0,4:5,6
family= 2 2 0 0 0 0 0 new D7h genus #   115 with   336 species is 0:1:0,5:1,2
family= 2 2 0 0 0 0 0 new D7h genus #   116 with   168 species is 0:1:0,5:1,3
family= 2 2 0 0 0 0 0 new D7h genus #   117 with   336 species is 0:1:0,5:2,3
family= 2 2 0 0 0 0 0 new D7h genus #   118 with   336 species is 0:1:0,5:2,4
family= 2 2 0 0 0 0 0 new D7h genus #   119 with   336 species is 0:1:0,5:2,5
family= 2 2 0 0 0 0 0 new D7h genus #   120 with   336 species is 0:1:0,5:2,6
family= 2 2 0 0 0 0 0 new D7h genus #   121 with   336 species is 0:1:0,5:3,4
family= 2 2 0 0 0 0 0 new D7h genus #   122 with   336 species is 0:1:0,5:3,5
family= 2 2 0 0 0 0 0 new D7h genus #   123 with   336 species is 0:1:0,5:3,6
family= 2 2 0 0 0 0 0 new D7h genus #   124 with   336 species is 0:1:0,5:4,5
family= 2 2 0 0 0 0 0 new D7h genus #   125 with   336 species is 0:1:0,5:4,6
family= 2 2 0 0 0 0 0 new D7h genus #   126 with   336 species is 0:1:0,5:5,6
family= 2 2 0 0 0 0 0 new D7h genus #   127 with   168 species is 0:1:0,6:1,2
family= 2 2 0 0 0 0 0 new D7h genus #   128 with   336 species is 0:1:0,6:2,3
family= 2 2 0 0 0 0 0 new D7h genus #   129 with   336 species is 0:1:0,6:2,4
family= 2 2 0 0 0 0 0 new D7h genus #   130 with   336 species is 0:1:0,6:2,5
family= 2 2 0 0 0 0 0 new D7h genus #   131 with   336 species is 0:1:0,6:2,6
family= 2 2 0 0 0 0 0 new D7h genus #   132 with   336 species is 0:1:0,6:3,4
family= 2 2 0 0 0 0 0 new D7h genus #   133 with   336 species is 0:1:0,6:3,5
family= 2 2 0 0 0 0 0 new D7h genus #   134 with   336 species is 0:1:0,6:3,6
family= 2 2 0 0 0 0 0 new D7h genus #   135 with   336 species is 0:1:0,6:4,5
family= 2 2 0 0 0 0 0 new D7h genus #   136 with   336 species is 0:1:0,6:4,6
family= 2 2 0 0 0 0 0 new D7h genus #   137 with   336 species is 0:1:0,6:5,6
family= 2 2 0 0 0 0 0 new D7h genus #   138 with   168 species is 0:1:2,3:2,3
family= 2 2 0 0 0 0 0 new D7h genus #   139 with   336 species is 0:1:2,3:2,4
family= 2 2 0 0 0 0 0 new D7h genus #   140 with   336 species is 0:1:2,3:2,5
family= 2 2 0 0 0 0 0 new D7h genus #   141 with   336 species is 0:1:2,3:2,6
family= 2 2 0 0 0 0 0 new D7h genus #   142 with   336 species is 0:1:2,3:3,4
family= 2 2 0 0 0 0 0 new D7h genus #   143 with   336 species is 0:1:2,3:3,5
family= 2 2 0 0 0 0 0 new D7h genus #   144 with   336 species is 0:1:2,3:3,6
family= 2 2 0 0 0 0 0 new D7h genus #   145 with   336 species is 0:1:2,3:4,5
family= 2 2 0 0 0 0 0 new D7h genus #   146 with   336 species is 0:1:2,3:4,6
family= 2 2 0 0 0 0 0 new D7h genus #   147 with   168 species is 0:1:2,3:5,6
family= 2 2 0 0 0 0 0 new D7h genus #   148 with   168 species is 0:1:2,4:2,4
family= 2 2 0 0 0 0 0 new D7h genus #   149 with   336 species is 0:1:2,4:2,5
family= 2 2 0 0 0 0 0 new D7h genus #   150 with   336 species is 0:1:2,4:2,6
family= 2 2 0 0 0 0 0 new D7h genus #   151 with   336 species is 0:1:2,4:3,4
family= 2 2 0 0 0 0 0 new D7h genus #   152 with   336 species is 0:1:2,4:3,5
family= 2 2 0 0 0 0 0 new D7h genus #   153 with   336 species is 0:1:2,4:3,6
family= 2 2 0 0 0 0 0 new D7h genus #   154 with   336 species is 0:1:2,4:4,5
family= 2 2 0 0 0 0 0 new D7h genus #   155 with   168 species is 0:1:2,4:4,6
family= 2 2 0 0 0 0 0 new D7h genus #   156 with   168 species is 0:1:2,5:2,5
family= 2 2 0 0 0 0 0 new D7h genus #   157 with   336 species is 0:1:2,5:2,6
family= 2 2 0 0 0 0 0 new D7h genus #   158 with   336 species is 0:1:2,5:3,4
family= 2 2 0 0 0 0 0 new D7h genus #   159 with   336 species is 0:1:2,5:3,5
family= 2 2 0 0 0 0 0 new D7h genus #   160 with   168 species is 0:1:2,5:3,6
family= 2 2 0 0 0 0 0 new D7h genus #   161 with   336 species is 0:1:2,5:4,5
family= 2 2 0 0 0 0 0 new D7h genus #   162 with    84 species is 0:1:2,6:2,6
family= 2 2 0 0 0 0 0 new D7h genus #   163 with   336 species is 0:1:2,6:3,4
family= 2 2 0 0 0 0 0 new D7h genus #   164 with   168 species is 0:1:2,6:3,5
family= 2 2 0 0 0 0 0 new D7h genus #   165 with   168 species is 0:1:3,4:3,4
family= 2 2 0 0 0 0 0 new D7h genus #   166 with   336 species is 0:1:3,4:3,5
family= 2 2 0 0 0 0 0 new D7h genus #   167 with   168 species is 0:1:3,4:4,5
family= 2 2 0 0 0 0 0 new D7h genus #   168 with    84 species is 0:1:3,5:3,5
family= 2 2 0 0 0 0 0 new D7h genus #   169 with   168 species is 0:2:0,1:1,2
family= 2 2 0 0 0 0 0 new D7h genus #   170 with   336 species is 0:2:0,1:1,3
family= 2 2 0 0 0 0 0 new D7h genus #   171 with   336 species is 0:2:0,1:1,4
family= 2 2 0 0 0 0 0 new D7h genus #   172 with   336 species is 0:2:0,1:1,5
family= 2 2 0 0 0 0 0 new D7h genus #   173 with   336 species is 0:2:0,1:1,6
family= 2 2 0 0 0 0 0 new D7h genus #   174 with   336 species is 0:2:0,1:2,3
family= 2 2 0 0 0 0 0 new D7h genus #   175 with   336 species is 0:2:0,1:2,4
family= 2 2 0 0 0 0 0 new D7h genus #   176 with   336 species is 0:2:0,1:2,5
family= 2 2 0 0 0 0 0 new D7h genus #   177 with   336 species is 0:2:0,1:2,6
family= 2 2 0 0 0 0 0 new D7h genus #   178 with   336 species is 0:2:0,1:3,4
family= 2 2 0 0 0 0 0 new D7h genus #   179 with   336 species is 0:2:0,1:3,5
family= 2 2 0 0 0 0 0 new D7h genus #   180 with   336 species is 0:2:0,1:3,6
family= 2 2 0 0 0 0 0 new D7h genus #   181 with   336 species is 0:2:0,1:4,5
family= 2 2 0 0 0 0 0 new D7h genus #   182 with   336 species is 0:2:0,1:4,6
family= 2 2 0 0 0 0 0 new D7h genus #   183 with   336 species is 0:2:0,1:5,6
family= 2 2 0 0 0 0 0 new D7h genus #   184 with   336 species is 0:2:0,2:1,3
family= 2 2 0 0 0 0 0 new D7h genus #   185 with   336 species is 0:2:0,2:1,4
family= 2 2 0 0 0 0 0 new D7h genus #   186 with   336 species is 0:2:0,2:3,4
family= 2 2 0 0 0 0 0 new D7h genus #   187 with   336 species is 0:2:0,2:3,5
family= 2 2 0 0 0 0 0 new D7h genus #   188 with   168 species is 0:2:0,2:3,6
family= 2 2 0 0 0 0 0 new D7h genus #   189 with   168 species is 0:2:0,2:4,5
family= 2 2 0 0 0 0 0 new D7h genus #   190 with   336 species is 0:2:0,3:1,3
family= 2 2 0 0 0 0 0 new D7h genus #   191 with   336 species is 0:2:0,3:1,4
family= 2 2 0 0 0 0 0 new D7h genus #   192 with   336 species is 0:2:0,3:1,5
family= 2 2 0 0 0 0 0 new D7h genus #   193 with   336 species is 0:2:0,3:1,6
family= 2 2 0 0 0 0 0 new D7h genus #   194 with   336 species is 0:2:0,3:2,3
family= 2 2 0 0 0 0 0 new D7h genus #   195 with   336 species is 0:2:0,3:2,4
family= 2 2 0 0 0 0 0 new D7h genus #   196 with   336 species is 0:2:0,3:2,5
family= 2 2 0 0 0 0 0 new D7h genus #   197 with   168 species is 0:2:0,3:2,6
family= 2 2 0 0 0 0 0 new D7h genus #   198 with   336 species is 0:2:0,3:3,4
family= 2 2 0 0 0 0 0 new D7h genus #   199 with   336 species is 0:2:0,3:3,5
family= 2 2 0 0 0 0 0 new D7h genus #   200 with   336 species is 0:2:0,3:3,6
family= 2 2 0 0 0 0 0 new D7h genus #   201 with   336 species is 0:2:0,3:4,5
family= 2 2 0 0 0 0 0 new D7h genus #   202 with   336 species is 0:2:0,3:4,6
family= 2 2 0 0 0 0 0 new D7h genus #   203 with   336 species is 0:2:0,3:5,6
family= 2 2 0 0 0 0 0 new D7h genus #   204 with   336 species is 0:2:0,4:1,3
family= 2 2 0 0 0 0 0 new D7h genus #   205 with   336 species is 0:2:0,4:1,4
family= 2 2 0 0 0 0 0 new D7h genus #   206 with   336 species is 0:2:0,4:1,5
family= 2 2 0 0 0 0 0 new D7h genus #   207 with   336 species is 0:2:0,4:1,6
family= 2 2 0 0 0 0 0 new D7h genus #   208 with   336 species is 0:2:0,4:2,3
family= 2 2 0 0 0 0 0 new D7h genus #   209 with   336 species is 0:2:0,4:2,4
family= 2 2 0 0 0 0 0 new D7h genus #   210 with   168 species is 0:2:0,4:2,5
family= 2 2 0 0 0 0 0 new D7h genus #   211 with   336 species is 0:2:0,4:3,4
family= 2 2 0 0 0 0 0 new D7h genus #   212 with   336 species is 0:2:0,4:3,5
family= 2 2 0 0 0 0 0 new D7h genus #   213 with   336 species is 0:2:0,4:3,6
family= 2 2 0 0 0 0 0 new D7h genus #   214 with   336 species is 0:2:0,4:4,5
family= 2 2 0 0 0 0 0 new D7h genus #   215 with   336 species is 0:2:0,4:4,6
family= 2 2 0 0 0 0 0 new D7h genus #   216 with   336 species is 0:2:0,4:5,6
family= 2 2 0 0 0 0 0 new D7h genus #   217 with   336 species is 0:2:0,5:1,3
family= 2 2 0 0 0 0 0 new D7h genus #   218 with   336 species is 0:2:0,5:1,4
family= 2 2 0 0 0 0 0 new D7h genus #   219 with   336 species is 0:2:0,5:1,5
family= 2 2 0 0 0 0 0 new D7h genus #   220 with   336 species is 0:2:0,5:1,6
family= 2 2 0 0 0 0 0 new D7h genus #   221 with   336 species is 0:2:0,5:2,3
family= 2 2 0 0 0 0 0 new D7h genus #   222 with   168 species is 0:2:0,5:2,4
family= 2 2 0 0 0 0 0 new D7h genus #   223 with   336 species is 0:2:0,5:3,4
family= 2 2 0 0 0 0 0 new D7h genus #   224 with   336 species is 0:2:0,5:3,5
family= 2 2 0 0 0 0 0 new D7h genus #   225 with   336 species is 0:2:0,5:3,6
family= 2 2 0 0 0 0 0 new D7h genus #   226 with   336 species is 0:2:0,5:4,5
family= 2 2 0 0 0 0 0 new D7h genus #   227 with   336 species is 0:2:0,5:4,6
family= 2 2 0 0 0 0 0 new D7h genus #   228 with   336 species is 0:2:0,5:5,6
family= 2 2 0 0 0 0 0 new D7h genus #   229 with   336 species is 0:2:0,6:1,3
family= 2 2 0 0 0 0 0 new D7h genus #   230 with   336 species is 0:2:0,6:1,4
family= 2 2 0 0 0 0 0 new D7h genus #   231 with   336 species is 0:2:0,6:1,5
family= 2 2 0 0 0 0 0 new D7h genus #   232 with   336 species is 0:2:0,6:1,6
family= 2 2 0 0 0 0 0 new D7h genus #   233 with   168 species is 0:2:0,6:2,3
family= 2 2 0 0 0 0 0 new D7h genus #   234 with   336 species is 0:2:0,6:3,4
family= 2 2 0 0 0 0 0 new D7h genus #   235 with   336 species is 0:2:0,6:3,5
family= 2 2 0 0 0 0 0 new D7h genus #   236 with   336 species is 0:2:0,6:3,6
family= 2 2 0 0 0 0 0 new D7h genus #   237 with   336 species is 0:2:0,6:4,5
family= 2 2 0 0 0 0 0 new D7h genus #   238 with   336 species is 0:2:0,6:4,6
family= 2 2 0 0 0 0 0 new D7h genus #   239 with   336 species is 0:2:0,6:5,6
family= 2 2 0 0 0 0 0 new D7h genus #   240 with   168 species is 0:2:1,3:1,3
family= 2 2 0 0 0 0 0 new D7h genus #   241 with   336 species is 0:2:1,3:1,4
family= 2 2 0 0 0 0 0 new D7h genus #   242 with   336 species is 0:2:1,3:1,5
family= 2 2 0 0 0 0 0 new D7h genus #   243 with   168 species is 0:2:1,3:1,6
family= 2 2 0 0 0 0 0 new D7h genus #   244 with   336 species is 0:2:1,3:3,4
family= 2 2 0 0 0 0 0 new D7h genus #   245 with   336 species is 0:2:1,3:3,5
family= 2 2 0 0 0 0 0 new D7h genus #   246 with   336 species is 0:2:1,3:3,6
family= 2 2 0 0 0 0 0 new D7h genus #   247 with   336 species is 0:2:1,3:4,5
family= 2 2 0 0 0 0 0 new D7h genus #   248 with   336 species is 0:2:1,3:4,6
family= 2 2 0 0 0 0 0 new D7h genus #   249 with   336 species is 0:2:1,3:5,6
family= 2 2 0 0 0 0 0 new D7h genus #   250 with   168 species is 0:2:1,4:1,4
family= 2 2 0 0 0 0 0 new D7h genus #   251 with   168 species is 0:2:1,4:1,5
family= 2 2 0 0 0 0 0 new D7h genus #   252 with   336 species is 0:2:1,4:3,4
family= 2 2 0 0 0 0 0 new D7h genus #   253 with   336 species is 0:2:1,4:3,5
family= 2 2 0 0 0 0 0 new D7h genus #   254 with   336 species is 0:2:1,4:3,6
family= 2 2 0 0 0 0 0 new D7h genus #   255 with   336 species is 0:2:1,4:4,5
family= 2 2 0 0 0 0 0 new D7h genus #   256 with   336 species is 0:2:1,4:4,6
family= 2 2 0 0 0 0 0 new D7h genus #   257 with   336 species is 0:2:1,4:5,6
family= 2 2 0 0 0 0 0 new D7h genus #   258 with   168 species is 0:2:3,4:3,4
family= 2 2 0 0 0 0 0 new D7h genus #   259 with   336 species is 0:2:3,4:3,5
family= 2 2 0 0 0 0 0 new D7h genus #   260 with   336 species is 0:2:3,4:3,6
family= 2 2 0 0 0 0 0 new D7h genus #   261 with   336 species is 0:2:3,4:4,5
family= 2 2 0 0 0 0 0 new D7h genus #   262 with   336 species is 0:2:3,4:4,6
family= 2 2 0 0 0 0 0 new D7h genus #   263 with   168 species is 0:2:3,4:5,6
family= 2 2 0 0 0 0 0 new D7h genus #   264 with   168 species is 0:2:3,5:3,5
family= 2 2 0 0 0 0 0 new D7h genus #   265 with   336 species is 0:2:3,5:3,6
family= 2 2 0 0 0 0 0 new D7h genus #   266 with   336 species is 0:2:3,5:4,5
family= 2 2 0 0 0 0 0 new D7h genus #   267 with   168 species is 0:2:3,5:4,6
family= 2 2 0 0 0 0 0 new D7h genus #   268 with    84 species is 0:2:3,6:3,6
family= 2 2 0 0 0 0 0 new D7h genus #   269 with   168 species is 0:2:3,6:4,5
family= 2 2 0 0 0 0 0 new D7h genus #   270 with    84 species is 0:2:4,5:4,5
family= 2 2 0 0 0 0 0 new D7h genus #   271 with   336 species is 0:3:0,1:1,2
family= 2 2 0 0 0 0 0 new D7h genus #   272 with   336 species is 0:3:0,1:1,3
family= 2 2 0 0 0 0 0 new D7h genus #   273 with   336 species is 0:3:0,1:1,4
family= 2 2 0 0 0 0 0 new D7h genus #   274 with   336 species is 0:3:0,1:1,5
family= 2 2 0 0 0 0 0 new D7h genus #   275 with   336 species is 0:3:0,1:1,6
family= 2 2 0 0 0 0 0 new D7h genus #   276 with   168 species is 0:3:0,1:2,3
family= 2 2 0 0 0 0 0 new D7h genus #   277 with   336 species is 0:3:0,1:2,4
family= 2 2 0 0 0 0 0 new D7h genus #   278 with   336 species is 0:3:0,1:2,5
family= 2 2 0 0 0 0 0 new D7h genus #   279 with   336 species is 0:3:0,1:2,6
family= 2 2 0 0 0 0 0 new D7h genus #   280 with   336 species is 0:3:0,1:3,4
family= 2 2 0 0 0 0 0 new D7h genus #   281 with   336 species is 0:3:0,1:3,5
family= 2 2 0 0 0 0 0 new D7h genus #   282 with   336 species is 0:3:0,1:3,6
family= 2 2 0 0 0 0 0 new D7h genus #   283 with   336 species is 0:3:0,1:4,5
family= 2 2 0 0 0 0 0 new D7h genus #   284 with   336 species is 0:3:0,1:4,6
family= 2 2 0 0 0 0 0 new D7h genus #   285 with   336 species is 0:3:0,1:5,6
family= 2 2 0 0 0 0 0 new D7h genus #   286 with   336 species is 0:3:0,2:1,2
family= 2 2 0 0 0 0 0 new D7h genus #   287 with   168 species is 0:3:0,2:1,3
family= 2 2 0 0 0 0 0 new D7h genus #   288 with   336 species is 0:3:0,2:1,4
family= 2 2 0 0 0 0 0 new D7h genus #   289 with   336 species is 0:3:0,2:1,5
family= 2 2 0 0 0 0 0 new D7h genus #   290 with   336 species is 0:3:0,2:1,6
family= 2 2 0 0 0 0 0 new D7h genus #   291 with   336 species is 0:3:0,2:2,4
family= 2 2 0 0 0 0 0 new D7h genus #   292 with   336 species is 0:3:0,2:2,5
family= 2 2 0 0 0 0 0 new D7h genus #   293 with   336 species is 0:3:0,2:2,6
family= 2 2 0 0 0 0 0 new D7h genus #   294 with   336 species is 0:3:0,2:3,4
family= 2 2 0 0 0 0 0 new D7h genus #   295 with   336 species is 0:3:0,2:3,5
family= 2 2 0 0 0 0 0 new D7h genus #   296 with   336 species is 0:3:0,2:3,6
family= 2 2 0 0 0 0 0 new D7h genus #   297 with   336 species is 0:3:0,2:4,5
family= 2 2 0 0 0 0 0 new D7h genus #   298 with   336 species is 0:3:0,2:4,6
family= 2 2 0 0 0 0 0 new D7h genus #   299 with   336 species is 0:3:0,2:5,6
family= 2 2 0 0 0 0 0 new D7h genus #   300 with   168 species is 0:3:0,3:1,2
family= 2 2 0 0 0 0 0 new D7h genus #   301 with   336 species is 0:3:0,3:1,4
family= 2 2 0 0 0 0 0 new D7h genus #   302 with   336 species is 0:3:0,3:1,5
family= 2 2 0 0 0 0 0 new D7h genus #   303 with   336 species is 0:3:0,3:1,6
family= 2 2 0 0 0 0 0 new D7h genus #   304 with   336 species is 0:3:0,3:4,5
family= 2 2 0 0 0 0 0 new D7h genus #   305 with   168 species is 0:3:0,3:4,6
family= 2 2 0 0 0 0 0 new D7h genus #   306 with   336 species is 0:3:0,4:1,2
family= 2 2 0 0 0 0 0 new D7h genus #   307 with   336 species is 0:3:0,4:1,4
family= 2 2 0 0 0 0 0 new D7h genus #   308 with   336 species is 0:3:0,4:1,5
family= 2 2 0 0 0 0 0 new D7h genus #   309 with   336 species is 0:3:0,4:1,6
family= 2 2 0 0 0 0 0 new D7h genus #   310 with   336 species is 0:3:0,4:2,4
family= 2 2 0 0 0 0 0 new D7h genus #   311 with   336 species is 0:3:0,4:2,5
family= 2 2 0 0 0 0 0 new D7h genus #   312 with   336 species is 0:3:0,4:2,6
family= 2 2 0 0 0 0 0 new D7h genus #   313 with   336 species is 0:3:0,4:3,4
family= 2 2 0 0 0 0 0 new D7h genus #   314 with   336 species is 0:3:0,4:3,5
family= 2 2 0 0 0 0 0 new D7h genus #   315 with   168 species is 0:3:0,4:3,6
family= 2 2 0 0 0 0 0 new D7h genus #   316 with   336 species is 0:3:0,4:4,5
family= 2 2 0 0 0 0 0 new D7h genus #   317 with   336 species is 0:3:0,4:4,6
family= 2 2 0 0 0 0 0 new D7h genus #   318 with   336 species is 0:3:0,4:5,6
family= 2 2 0 0 0 0 0 new D7h genus #   319 with   336 species is 0:3:0,5:1,2
family= 2 2 0 0 0 0 0 new D7h genus #   320 with   336 species is 0:3:0,5:1,4
family= 2 2 0 0 0 0 0 new D7h genus #   321 with   336 species is 0:3:0,5:1,5
family= 2 2 0 0 0 0 0 new D7h genus #   322 with   336 species is 0:3:0,5:1,6
family= 2 2 0 0 0 0 0 new D7h genus #   323 with   336 species is 0:3:0,5:2,4
family= 2 2 0 0 0 0 0 new D7h genus #   324 with   336 species is 0:3:0,5:2,5
family= 2 2 0 0 0 0 0 new D7h genus #   325 with   336 species is 0:3:0,5:2,6
family= 2 2 0 0 0 0 0 new D7h genus #   326 with   336 species is 0:3:0,5:3,4
family= 2 2 0 0 0 0 0 new D7h genus #   327 with   168 species is 0:3:0,5:3,5
family= 2 2 0 0 0 0 0 new D7h genus #   328 with   336 species is 0:3:0,5:4,5
family= 2 2 0 0 0 0 0 new D7h genus #   329 with   336 species is 0:3:0,5:4,6
family= 2 2 0 0 0 0 0 new D7h genus #   330 with   336 species is 0:3:0,5:5,6
family= 2 2 0 0 0 0 0 new D7h genus #   331 with   336 species is 0:3:0,6:1,2
family= 2 2 0 0 0 0 0 new D7h genus #   332 with   336 species is 0:3:0,6:1,4
family= 2 2 0 0 0 0 0 new D7h genus #   333 with   336 species is 0:3:0,6:1,5
family= 2 2 0 0 0 0 0 new D7h genus #   334 with   336 species is 0:3:0,6:1,6
family= 2 2 0 0 0 0 0 new D7h genus #   335 with   336 species is 0:3:0,6:2,4
family= 2 2 0 0 0 0 0 new D7h genus #   336 with   336 species is 0:3:0,6:2,5
family= 2 2 0 0 0 0 0 new D7h genus #   337 with   336 species is 0:3:0,6:2,6
family= 2 2 0 0 0 0 0 new D7h genus #   338 with   168 species is 0:3:0,6:3,4
family= 2 2 0 0 0 0 0 new D7h genus #   339 with   336 species is 0:3:0,6:4,5
family= 2 2 0 0 0 0 0 new D7h genus #   340 with   336 species is 0:3:0,6:4,6
family= 2 2 0 0 0 0 0 new D7h genus #   341 with   336 species is 0:3:0,6:5,6
family= 2 2 0 0 0 0 0 new D7h genus #   342 with    84 species is 0:3:1,2:1,2
family= 2 2 0 0 0 0 0 new D7h genus #   343 with   336 species is 0:3:1,2:1,4
family= 2 2 0 0 0 0 0 new D7h genus #   344 with   336 species is 0:3:1,2:1,5
family= 2 2 0 0 0 0 0 new D7h genus #   345 with   336 species is 0:3:1,2:1,6
family= 2 2 0 0 0 0 0 new D7h genus #   346 with   336 species is 0:3:1,2:4,5
family= 2 2 0 0 0 0 0 new D7h genus #   347 with   168 species is 0:3:1,2:4,6
family= 2 2 0 0 0 0 0 new D7h genus #   348 with   168 species is 0:3:1,4:1,4
family= 2 2 0 0 0 0 0 new D7h genus #   349 with   336 species is 0:3:1,4:1,5
family= 2 2 0 0 0 0 0 new D7h genus #   350 with   336 species is 0:3:1,4:1,6
family= 2 2 0 0 0 0 0 new D7h genus #   351 with   336 species is 0:3:1,4:2,4
family= 2 2 0 0 0 0 0 new D7h genus #   352 with   336 species is 0:3:1,4:2,5
family= 2 2 0 0 0 0 0 new D7h genus #   353 with   168 species is 0:3:1,4:2,6
family= 2 2 0 0 0 0 0 new D7h genus #   354 with   336 species is 0:3:1,4:4,5
family= 2 2 0 0 0 0 0 new D7h genus #   355 with   336 species is 0:3:1,4:4,6
family= 2 2 0 0 0 0 0 new D7h genus #   356 with   336 species is 0:3:1,4:5,6
family= 2 2 0 0 0 0 0 new D7h genus #   357 with   168 species is 0:3:1,5:1,5
family= 2 2 0 0 0 0 0 new D7h genus #   358 with   336 species is 0:3:1,5:1,6
family= 2 2 0 0 0 0 0 new D7h genus #   359 with   336 species is 0:3:1,5:2,4
family= 2 2 0 0 0 0 0 new D7h genus #   360 with   168 species is 0:3:1,5:2,5
family= 2 2 0 0 0 0 0 new D7h genus #   361 with   336 species is 0:3:1,5:4,5
family= 2 2 0 0 0 0 0 new D7h genus #   362 with   336 species is 0:3:1,5:4,6
family= 2 2 0 0 0 0 0 new D7h genus #   363 with   336 species is 0:3:1,5:5,6
family= 2 2 0 0 0 0 0 new D7h genus #   364 with   168 species is 0:3:1,6:1,6
family= 2 2 0 0 0 0 0 new D7h genus #   365 with   168 species is 0:3:1,6:2,4
family= 2 2 0 0 0 0 0 new D7h genus #   366 with   336 species is 0:3:1,6:4,5
family= 2 2 0 0 0 0 0 new D7h genus #   367 with   336 species is 0:3:1,6:4,6
family= 2 2 0 0 0 0 0 new D7h genus #   368 with   336 species is 0:3:1,6:5,6
family= 2 2 0 0 0 0 0 new D7h genus #   369 with   168 species is 0:3:4,5:4,5
family= 2 2 0 0 0 0 0 new D7h genus #   370 with   336 species is 0:3:4,5:4,6
family= 2 2 0 0 0 0 0 new D7h genus #   371 with   168 species is 0:3:4,5:5,6
family= 2 2 0 0 0 0 0 new D7h genus #   372 with    84 species is 0:3:4,6:4,6
Nber of genera for this family=  372
 
family= 1 3 0 0 0 0 0
 
family= 1 3 0 0 0 0 0 new D7h genus #     1 with   336 species is 0:0,1:1,2:2,3
family= 1 3 0 0 0 0 0 new D7h genus #     2 with   336 species is 0:0,1:1,2:2,4
family= 1 3 0 0 0 0 0 new D7h genus #     3 with   336 species is 0:0,1:1,2:2,5
family= 1 3 0 0 0 0 0 new D7h genus #     4 with   336 species is 0:0,1:1,2:2,6
family= 1 3 0 0 0 0 0 new D7h genus #     5 with   336 species is 0:0,1:1,2:3,4
family= 1 3 0 0 0 0 0 new D7h genus #     6 with   336 species is 0:0,1:1,2:3,5
family= 1 3 0 0 0 0 0 new D7h genus #     7 with   336 species is 0:0,1:1,2:3,6
family= 1 3 0 0 0 0 0 new D7h genus #     8 with   336 species is 0:0,1:1,2:4,5
family= 1 3 0 0 0 0 0 new D7h genus #     9 with   336 species is 0:0,1:1,2:4,6
family= 1 3 0 0 0 0 0 new D7h genus #    10 with   336 species is 0:0,1:1,2:5,6
family= 1 3 0 0 0 0 0 new D7h genus #    11 with   336 species is 0:0,1:1,3:2,3
family= 1 3 0 0 0 0 0 new D7h genus #    12 with   336 species is 0:0,1:1,3:2,4
family= 1 3 0 0 0 0 0 new D7h genus #    13 with   336 species is 0:0,1:1,3:2,5
family= 1 3 0 0 0 0 0 new D7h genus #    14 with   336 species is 0:0,1:1,3:2,6
family= 1 3 0 0 0 0 0 new D7h genus #    15 with   336 species is 0:0,1:1,3:3,4
family= 1 3 0 0 0 0 0 new D7h genus #    16 with   336 species is 0:0,1:1,3:3,5
family= 1 3 0 0 0 0 0 new D7h genus #    17 with   336 species is 0:0,1:1,3:3,6
family= 1 3 0 0 0 0 0 new D7h genus #    18 with   336 species is 0:0,1:1,3:4,5
family= 1 3 0 0 0 0 0 new D7h genus #    19 with   336 species is 0:0,1:1,3:4,6
family= 1 3 0 0 0 0 0 new D7h genus #    20 with   336 species is 0:0,1:1,3:5,6
family= 1 3 0 0 0 0 0 new D7h genus #    21 with   336 species is 0:0,1:1,4:2,3
family= 1 3 0 0 0 0 0 new D7h genus #    22 with   336 species is 0:0,1:1,4:2,4
family= 1 3 0 0 0 0 0 new D7h genus #    23 with   336 species is 0:0,1:1,4:2,5
family= 1 3 0 0 0 0 0 new D7h genus #    24 with   336 species is 0:0,1:1,4:2,6
family= 1 3 0 0 0 0 0 new D7h genus #    25 with   336 species is 0:0,1:1,4:3,4
family= 1 3 0 0 0 0 0 new D7h genus #    26 with   336 species is 0:0,1:1,4:3,5
family= 1 3 0 0 0 0 0 new D7h genus #    27 with   336 species is 0:0,1:1,4:3,6
family= 1 3 0 0 0 0 0 new D7h genus #    28 with   336 species is 0:0,1:1,4:4,5
family= 1 3 0 0 0 0 0 new D7h genus #    29 with   336 species is 0:0,1:1,4:4,6
family= 1 3 0 0 0 0 0 new D7h genus #    30 with   336 species is 0:0,1:1,4:5,6
family= 1 3 0 0 0 0 0 new D7h genus #    31 with   336 species is 0:0,1:1,5:2,3
family= 1 3 0 0 0 0 0 new D7h genus #    32 with   336 species is 0:0,1:1,5:2,4
family= 1 3 0 0 0 0 0 new D7h genus #    33 with   336 species is 0:0,1:1,5:2,5
family= 1 3 0 0 0 0 0 new D7h genus #    34 with   336 species is 0:0,1:1,5:2,6
family= 1 3 0 0 0 0 0 new D7h genus #    35 with   336 species is 0:0,1:1,5:3,4
family= 1 3 0 0 0 0 0 new D7h genus #    36 with   336 species is 0:0,1:1,5:3,5
family= 1 3 0 0 0 0 0 new D7h genus #    37 with   336 species is 0:0,1:1,5:3,6
family= 1 3 0 0 0 0 0 new D7h genus #    38 with   336 species is 0:0,1:1,5:4,5
family= 1 3 0 0 0 0 0 new D7h genus #    39 with   336 species is 0:0,1:1,5:4,6
family= 1 3 0 0 0 0 0 new D7h genus #    40 with   336 species is 0:0,1:1,5:5,6
family= 1 3 0 0 0 0 0 new D7h genus #    41 with   336 species is 0:0,1:1,6:2,3
family= 1 3 0 0 0 0 0 new D7h genus #    42 with   336 species is 0:0,1:1,6:2,4
family= 1 3 0 0 0 0 0 new D7h genus #    43 with   336 species is 0:0,1:1,6:2,5
family= 1 3 0 0 0 0 0 new D7h genus #    44 with   336 species is 0:0,1:1,6:2,6
family= 1 3 0 0 0 0 0 new D7h genus #    45 with   336 species is 0:0,1:1,6:3,4
family= 1 3 0 0 0 0 0 new D7h genus #    46 with   336 species is 0:0,1:1,6:3,5
family= 1 3 0 0 0 0 0 new D7h genus #    47 with   336 species is 0:0,1:1,6:3,6
family= 1 3 0 0 0 0 0 new D7h genus #    48 with   336 species is 0:0,1:1,6:4,5
family= 1 3 0 0 0 0 0 new D7h genus #    49 with   336 species is 0:0,1:1,6:4,6
family= 1 3 0 0 0 0 0 new D7h genus #    50 with   336 species is 0:0,1:1,6:5,6
family= 1 3 0 0 0 0 0 new D7h genus #    51 with   168 species is 0:0,1:2,3:2,3
family= 1 3 0 0 0 0 0 new D7h genus #    52 with   336 species is 0:0,1:2,3:2,4
family= 1 3 0 0 0 0 0 new D7h genus #    53 with   336 species is 0:0,1:2,3:2,5
family= 1 3 0 0 0 0 0 new D7h genus #    54 with   336 species is 0:0,1:2,3:2,6
family= 1 3 0 0 0 0 0 new D7h genus #    55 with   336 species is 0:0,1:2,3:3,4
family= 1 3 0 0 0 0 0 new D7h genus #    56 with   336 species is 0:0,1:2,3:3,5
family= 1 3 0 0 0 0 0 new D7h genus #    57 with   336 species is 0:0,1:2,3:3,6
family= 1 3 0 0 0 0 0 new D7h genus #    58 with   336 species is 0:0,1:2,3:4,5
family= 1 3 0 0 0 0 0 new D7h genus #    59 with   336 species is 0:0,1:2,3:4,6
family= 1 3 0 0 0 0 0 new D7h genus #    60 with   336 species is 0:0,1:2,3:5,6
family= 1 3 0 0 0 0 0 new D7h genus #    61 with   168 species is 0:0,1:2,4:2,4
family= 1 3 0 0 0 0 0 new D7h genus #    62 with   336 species is 0:0,1:2,4:2,5
family= 1 3 0 0 0 0 0 new D7h genus #    63 with   336 species is 0:0,1:2,4:2,6
family= 1 3 0 0 0 0 0 new D7h genus #    64 with   336 species is 0:0,1:2,4:3,4
family= 1 3 0 0 0 0 0 new D7h genus #    65 with   336 species is 0:0,1:2,4:3,5
family= 1 3 0 0 0 0 0 new D7h genus #    66 with   336 species is 0:0,1:2,4:3,6
family= 1 3 0 0 0 0 0 new D7h genus #    67 with   336 species is 0:0,1:2,4:4,5
family= 1 3 0 0 0 0 0 new D7h genus #    68 with   336 species is 0:0,1:2,4:4,6
family= 1 3 0 0 0 0 0 new D7h genus #    69 with   336 species is 0:0,1:2,4:5,6
family= 1 3 0 0 0 0 0 new D7h genus #    70 with   168 species is 0:0,1:2,5:2,5
family= 1 3 0 0 0 0 0 new D7h genus #    71 with   336 species is 0:0,1:2,5:2,6
family= 1 3 0 0 0 0 0 new D7h genus #    72 with   336 species is 0:0,1:2,5:3,4
family= 1 3 0 0 0 0 0 new D7h genus #    73 with   336 species is 0:0,1:2,5:3,5
family= 1 3 0 0 0 0 0 new D7h genus #    74 with   336 species is 0:0,1:2,5:3,6
family= 1 3 0 0 0 0 0 new D7h genus #    75 with   336 species is 0:0,1:2,5:4,5
family= 1 3 0 0 0 0 0 new D7h genus #    76 with   336 species is 0:0,1:2,5:4,6
family= 1 3 0 0 0 0 0 new D7h genus #    77 with   336 species is 0:0,1:2,5:5,6
family= 1 3 0 0 0 0 0 new D7h genus #    78 with   168 species is 0:0,1:2,6:2,6
family= 1 3 0 0 0 0 0 new D7h genus #    79 with   336 species is 0:0,1:2,6:3,4
family= 1 3 0 0 0 0 0 new D7h genus #    80 with   336 species is 0:0,1:2,6:3,5
family= 1 3 0 0 0 0 0 new D7h genus #    81 with   336 species is 0:0,1:2,6:3,6
family= 1 3 0 0 0 0 0 new D7h genus #    82 with   336 species is 0:0,1:2,6:4,5
family= 1 3 0 0 0 0 0 new D7h genus #    83 with   336 species is 0:0,1:2,6:4,6
family= 1 3 0 0 0 0 0 new D7h genus #    84 with   336 species is 0:0,1:2,6:5,6
family= 1 3 0 0 0 0 0 new D7h genus #    85 with   168 species is 0:0,1:3,4:3,4
family= 1 3 0 0 0 0 0 new D7h genus #    86 with   336 species is 0:0,1:3,4:3,5
family= 1 3 0 0 0 0 0 new D7h genus #    87 with   336 species is 0:0,1:3,4:3,6
family= 1 3 0 0 0 0 0 new D7h genus #    88 with   336 species is 0:0,1:3,4:4,5
family= 1 3 0 0 0 0 0 new D7h genus #    89 with   336 species is 0:0,1:3,4:4,6
family= 1 3 0 0 0 0 0 new D7h genus #    90 with   336 species is 0:0,1:3,4:5,6
family= 1 3 0 0 0 0 0 new D7h genus #    91 with   168 species is 0:0,1:3,5:3,5
family= 1 3 0 0 0 0 0 new D7h genus #    92 with   336 species is 0:0,1:3,5:3,6
family= 1 3 0 0 0 0 0 new D7h genus #    93 with   336 species is 0:0,1:3,5:4,5
family= 1 3 0 0 0 0 0 new D7h genus #    94 with   336 species is 0:0,1:3,5:4,6
family= 1 3 0 0 0 0 0 new D7h genus #    95 with   336 species is 0:0,1:3,5:5,6
family= 1 3 0 0 0 0 0 new D7h genus #    96 with   168 species is 0:0,1:3,6:3,6
family= 1 3 0 0 0 0 0 new D7h genus #    97 with   336 species is 0:0,1:3,6:4,5
family= 1 3 0 0 0 0 0 new D7h genus #    98 with   336 species is 0:0,1:3,6:4,6
family= 1 3 0 0 0 0 0 new D7h genus #    99 with   336 species is 0:0,1:3,6:5,6
family= 1 3 0 0 0 0 0 new D7h genus #   100 with   168 species is 0:0,1:4,5:4,5
family= 1 3 0 0 0 0 0 new D7h genus #   101 with   336 species is 0:0,1:4,5:4,6
family= 1 3 0 0 0 0 0 new D7h genus #   102 with   336 species is 0:0,1:4,5:5,6
family= 1 3 0 0 0 0 0 new D7h genus #   103 with   168 species is 0:0,1:4,6:4,6
family= 1 3 0 0 0 0 0 new D7h genus #   104 with   336 species is 0:0,1:4,6:5,6
family= 1 3 0 0 0 0 0 new D7h genus #   105 with   168 species is 0:0,1:5,6:5,6
family= 1 3 0 0 0 0 0 new D7h genus #   106 with   336 species is 0:0,2:1,2:1,3
family= 1 3 0 0 0 0 0 new D7h genus #   107 with   336 species is 0:0,2:1,2:1,4
family= 1 3 0 0 0 0 0 new D7h genus #   108 with   336 species is 0:0,2:1,2:1,5
family= 1 3 0 0 0 0 0 new D7h genus #   109 with   336 species is 0:0,2:1,2:1,6
family= 1 3 0 0 0 0 0 new D7h genus #   110 with   336 species is 0:0,2:1,2:3,4
family= 1 3 0 0 0 0 0 new D7h genus #   111 with   336 species is 0:0,2:1,2:3,5
family= 1 3 0 0 0 0 0 new D7h genus #   112 with   336 species is 0:0,2:1,2:3,6
family= 1 3 0 0 0 0 0 new D7h genus #   113 with   336 species is 0:0,2:1,2:4,5
family= 1 3 0 0 0 0 0 new D7h genus #   114 with   336 species is 0:0,2:1,2:4,6
family= 1 3 0 0 0 0 0 new D7h genus #   115 with   336 species is 0:0,2:1,2:5,6
family= 1 3 0 0 0 0 0 new D7h genus #   116 with   168 species is 0:0,2:1,3:1,3
family= 1 3 0 0 0 0 0 new D7h genus #   117 with   336 species is 0:0,2:1,3:1,4
family= 1 3 0 0 0 0 0 new D7h genus #   118 with   336 species is 0:0,2:1,3:1,5
family= 1 3 0 0 0 0 0 new D7h genus #   119 with   336 species is 0:0,2:1,3:1,6
family= 1 3 0 0 0 0 0 new D7h genus #   120 with   336 species is 0:0,2:1,3:2,3
family= 1 3 0 0 0 0 0 new D7h genus #   121 with   336 species is 0:0,2:1,3:2,4
family= 1 3 0 0 0 0 0 new D7h genus #   122 with   336 species is 0:0,2:1,3:2,5
family= 1 3 0 0 0 0 0 new D7h genus #   123 with   336 species is 0:0,2:1,3:2,6
family= 1 3 0 0 0 0 0 new D7h genus #   124 with   336 species is 0:0,2:1,3:3,4
family= 1 3 0 0 0 0 0 new D7h genus #   125 with   336 species is 0:0,2:1,3:3,5
family= 1 3 0 0 0 0 0 new D7h genus #   126 with   336 species is 0:0,2:1,3:3,6
family= 1 3 0 0 0 0 0 new D7h genus #   127 with   336 species is 0:0,2:1,3:4,5
family= 1 3 0 0 0 0 0 new D7h genus #   128 with   336 species is 0:0,2:1,3:4,6
family= 1 3 0 0 0 0 0 new D7h genus #   129 with   336 species is 0:0,2:1,3:5,6
family= 1 3 0 0 0 0 0 new D7h genus #   130 with   168 species is 0:0,2:1,4:1,4
family= 1 3 0 0 0 0 0 new D7h genus #   131 with   336 species is 0:0,2:1,4:1,5
family= 1 3 0 0 0 0 0 new D7h genus #   132 with   336 species is 0:0,2:1,4:1,6
family= 1 3 0 0 0 0 0 new D7h genus #   133 with   336 species is 0:0,2:1,4:2,3
family= 1 3 0 0 0 0 0 new D7h genus #   134 with   336 species is 0:0,2:1,4:2,4
family= 1 3 0 0 0 0 0 new D7h genus #   135 with   336 species is 0:0,2:1,4:2,5
family= 1 3 0 0 0 0 0 new D7h genus #   136 with   336 species is 0:0,2:1,4:2,6
family= 1 3 0 0 0 0 0 new D7h genus #   137 with   336 species is 0:0,2:1,4:3,4
family= 1 3 0 0 0 0 0 new D7h genus #   138 with   336 species is 0:0,2:1,4:3,5
family= 1 3 0 0 0 0 0 new D7h genus #   139 with   336 species is 0:0,2:1,4:3,6
family= 1 3 0 0 0 0 0 new D7h genus #   140 with   336 species is 0:0,2:1,4:4,5
family= 1 3 0 0 0 0 0 new D7h genus #   141 with   336 species is 0:0,2:1,4:4,6
family= 1 3 0 0 0 0 0 new D7h genus #   142 with   336 species is 0:0,2:1,4:5,6
family= 1 3 0 0 0 0 0 new D7h genus #   143 with   168 species is 0:0,2:1,5:1,5
family= 1 3 0 0 0 0 0 new D7h genus #   144 with   336 species is 0:0,2:1,5:1,6
family= 1 3 0 0 0 0 0 new D7h genus #   145 with   336 species is 0:0,2:1,5:2,3
family= 1 3 0 0 0 0 0 new D7h genus #   146 with   336 species is 0:0,2:1,5:2,4
family= 1 3 0 0 0 0 0 new D7h genus #   147 with   336 species is 0:0,2:1,5:2,5
family= 1 3 0 0 0 0 0 new D7h genus #   148 with   336 species is 0:0,2:1,5:2,6
family= 1 3 0 0 0 0 0 new D7h genus #   149 with   336 species is 0:0,2:1,5:3,4
family= 1 3 0 0 0 0 0 new D7h genus #   150 with   336 species is 0:0,2:1,5:3,5
family= 1 3 0 0 0 0 0 new D7h genus #   151 with   336 species is 0:0,2:1,5:3,6
family= 1 3 0 0 0 0 0 new D7h genus #   152 with   336 species is 0:0,2:1,5:4,5
family= 1 3 0 0 0 0 0 new D7h genus #   153 with   336 species is 0:0,2:1,5:4,6
family= 1 3 0 0 0 0 0 new D7h genus #   154 with   336 species is 0:0,2:1,5:5,6
family= 1 3 0 0 0 0 0 new D7h genus #   155 with   168 species is 0:0,2:1,6:1,6
family= 1 3 0 0 0 0 0 new D7h genus #   156 with   336 species is 0:0,2:1,6:2,3
family= 1 3 0 0 0 0 0 new D7h genus #   157 with   336 species is 0:0,2:1,6:2,4
family= 1 3 0 0 0 0 0 new D7h genus #   158 with   336 species is 0:0,2:1,6:2,5
family= 1 3 0 0 0 0 0 new D7h genus #   159 with   336 species is 0:0,2:1,6:2,6
family= 1 3 0 0 0 0 0 new D7h genus #   160 with   336 species is 0:0,2:1,6:3,4
family= 1 3 0 0 0 0 0 new D7h genus #   161 with   336 species is 0:0,2:1,6:3,5
family= 1 3 0 0 0 0 0 new D7h genus #   162 with   336 species is 0:0,2:1,6:3,6
family= 1 3 0 0 0 0 0 new D7h genus #   163 with   336 species is 0:0,2:1,6:4,5
family= 1 3 0 0 0 0 0 new D7h genus #   164 with   336 species is 0:0,2:1,6:4,6
family= 1 3 0 0 0 0 0 new D7h genus #   165 with   336 species is 0:0,2:1,6:5,6
family= 1 3 0 0 0 0 0 new D7h genus #   166 with   336 species is 0:0,2:2,3:3,4
family= 1 3 0 0 0 0 0 new D7h genus #   167 with   336 species is 0:0,2:2,3:3,5
family= 1 3 0 0 0 0 0 new D7h genus #   168 with   336 species is 0:0,2:2,3:3,6
family= 1 3 0 0 0 0 0 new D7h genus #   169 with   336 species is 0:0,2:2,3:4,5
family= 1 3 0 0 0 0 0 new D7h genus #   170 with   336 species is 0:0,2:2,3:4,6
family= 1 3 0 0 0 0 0 new D7h genus #   171 with   336 species is 0:0,2:2,3:5,6
family= 1 3 0 0 0 0 0 new D7h genus #   172 with   336 species is 0:0,2:2,4:3,4
family= 1 3 0 0 0 0 0 new D7h genus #   173 with   336 species is 0:0,2:2,4:3,5
family= 1 3 0 0 0 0 0 new D7h genus #   174 with   336 species is 0:0,2:2,4:3,6
family= 1 3 0 0 0 0 0 new D7h genus #   175 with   336 species is 0:0,2:2,4:4,5
family= 1 3 0 0 0 0 0 new D7h genus #   176 with   336 species is 0:0,2:2,4:4,6
family= 1 3 0 0 0 0 0 new D7h genus #   177 with   336 species is 0:0,2:2,4:5,6
family= 1 3 0 0 0 0 0 new D7h genus #   178 with   336 species is 0:0,2:2,5:3,4
family= 1 3 0 0 0 0 0 new D7h genus #   179 with   336 species is 0:0,2:2,5:3,5
family= 1 3 0 0 0 0 0 new D7h genus #   180 with   336 species is 0:0,2:2,5:3,6
family= 1 3 0 0 0 0 0 new D7h genus #   181 with   336 species is 0:0,2:2,5:4,5
family= 1 3 0 0 0 0 0 new D7h genus #   182 with   336 species is 0:0,2:2,5:4,6
family= 1 3 0 0 0 0 0 new D7h genus #   183 with   336 species is 0:0,2:2,5:5,6
family= 1 3 0 0 0 0 0 new D7h genus #   184 with   336 species is 0:0,2:2,6:3,4
family= 1 3 0 0 0 0 0 new D7h genus #   185 with   336 species is 0:0,2:2,6:3,5
family= 1 3 0 0 0 0 0 new D7h genus #   186 with   336 species is 0:0,2:2,6:3,6
family= 1 3 0 0 0 0 0 new D7h genus #   187 with   336 species is 0:0,2:2,6:4,5
family= 1 3 0 0 0 0 0 new D7h genus #   188 with   336 species is 0:0,2:2,6:4,6
family= 1 3 0 0 0 0 0 new D7h genus #   189 with   336 species is 0:0,2:2,6:5,6
family= 1 3 0 0 0 0 0 new D7h genus #   190 with   168 species is 0:0,2:3,4:3,4
family= 1 3 0 0 0 0 0 new D7h genus #   191 with   336 species is 0:0,2:3,4:3,5
family= 1 3 0 0 0 0 0 new D7h genus #   192 with   336 species is 0:0,2:3,4:3,6
family= 1 3 0 0 0 0 0 new D7h genus #   193 with   336 species is 0:0,2:3,4:4,5
family= 1 3 0 0 0 0 0 new D7h genus #   194 with   336 species is 0:0,2:3,4:4,6
family= 1 3 0 0 0 0 0 new D7h genus #   195 with   336 species is 0:0,2:3,4:5,6
family= 1 3 0 0 0 0 0 new D7h genus #   196 with   168 species is 0:0,2:3,5:3,5
family= 1 3 0 0 0 0 0 new D7h genus #   197 with   336 species is 0:0,2:3,5:3,6
family= 1 3 0 0 0 0 0 new D7h genus #   198 with   336 species is 0:0,2:3,5:4,5
family= 1 3 0 0 0 0 0 new D7h genus #   199 with   336 species is 0:0,2:3,5:4,6
family= 1 3 0 0 0 0 0 new D7h genus #   200 with   336 species is 0:0,2:3,5:5,6
family= 1 3 0 0 0 0 0 new D7h genus #   201 with   168 species is 0:0,2:3,6:3,6
family= 1 3 0 0 0 0 0 new D7h genus #   202 with   336 species is 0:0,2:3,6:4,5
family= 1 3 0 0 0 0 0 new D7h genus #   203 with   336 species is 0:0,2:3,6:4,6
family= 1 3 0 0 0 0 0 new D7h genus #   204 with   336 species is 0:0,2:3,6:5,6
family= 1 3 0 0 0 0 0 new D7h genus #   205 with   168 species is 0:0,2:4,5:4,5
family= 1 3 0 0 0 0 0 new D7h genus #   206 with   336 species is 0:0,2:4,5:4,6
family= 1 3 0 0 0 0 0 new D7h genus #   207 with   336 species is 0:0,2:4,5:5,6
family= 1 3 0 0 0 0 0 new D7h genus #   208 with   168 species is 0:0,2:4,6:4,6
family= 1 3 0 0 0 0 0 new D7h genus #   209 with   336 species is 0:0,2:4,6:5,6
family= 1 3 0 0 0 0 0 new D7h genus #   210 with   168 species is 0:0,2:5,6:5,6
family= 1 3 0 0 0 0 0 new D7h genus #   211 with   168 species is 0:0,3:1,2:1,2
family= 1 3 0 0 0 0 0 new D7h genus #   212 with   336 species is 0:0,3:1,2:1,3
family= 1 3 0 0 0 0 0 new D7h genus #   213 with   336 species is 0:0,3:1,2:1,4
family= 1 3 0 0 0 0 0 new D7h genus #   214 with   336 species is 0:0,3:1,2:1,5
family= 1 3 0 0 0 0 0 new D7h genus #   215 with   336 species is 0:0,3:1,2:1,6
family= 1 3 0 0 0 0 0 new D7h genus #   216 with   336 species is 0:0,3:1,2:2,3
family= 1 3 0 0 0 0 0 new D7h genus #   217 with   336 species is 0:0,3:1,2:2,4
family= 1 3 0 0 0 0 0 new D7h genus #   218 with   336 species is 0:0,3:1,2:2,5
family= 1 3 0 0 0 0 0 new D7h genus #   219 with   336 species is 0:0,3:1,2:2,6
family= 1 3 0 0 0 0 0 new D7h genus #   220 with   336 species is 0:0,3:1,2:3,4
family= 1 3 0 0 0 0 0 new D7h genus #   221 with   336 species is 0:0,3:1,2:3,5
family= 1 3 0 0 0 0 0 new D7h genus #   222 with   336 species is 0:0,3:1,2:3,6
family= 1 3 0 0 0 0 0 new D7h genus #   223 with   336 species is 0:0,3:1,2:4,5
family= 1 3 0 0 0 0 0 new D7h genus #   224 with   336 species is 0:0,3:1,2:4,6
family= 1 3 0 0 0 0 0 new D7h genus #   225 with   336 species is 0:0,3:1,2:5,6
family= 1 3 0 0 0 0 0 new D7h genus #   226 with   336 species is 0:0,3:1,3:1,4
family= 1 3 0 0 0 0 0 new D7h genus #   227 with   336 species is 0:0,3:1,3:1,5
family= 1 3 0 0 0 0 0 new D7h genus #   228 with   336 species is 0:0,3:1,3:1,6
family= 1 3 0 0 0 0 0 new D7h genus #   229 with   336 species is 0:0,3:1,3:2,4
family= 1 3 0 0 0 0 0 new D7h genus #   230 with   336 species is 0:0,3:1,3:2,5
family= 1 3 0 0 0 0 0 new D7h genus #   231 with   336 species is 0:0,3:1,3:2,6
family= 1 3 0 0 0 0 0 new D7h genus #   232 with   336 species is 0:0,3:1,3:4,5
family= 1 3 0 0 0 0 0 new D7h genus #   233 with   336 species is 0:0,3:1,3:4,6
family= 1 3 0 0 0 0 0 new D7h genus #   234 with   336 species is 0:0,3:1,3:5,6
family= 1 3 0 0 0 0 0 new D7h genus #   235 with   168 species is 0:0,3:1,4:1,4
family= 1 3 0 0 0 0 0 new D7h genus #   236 with   336 species is 0:0,3:1,4:1,5
family= 1 3 0 0 0 0 0 new D7h genus #   237 with   336 species is 0:0,3:1,4:1,6
family= 1 3 0 0 0 0 0 new D7h genus #   238 with   336 species is 0:0,3:1,4:2,3
family= 1 3 0 0 0 0 0 new D7h genus #   239 with   336 species is 0:0,3:1,4:2,4
family= 1 3 0 0 0 0 0 new D7h genus #   240 with   336 species is 0:0,3:1,4:2,5
family= 1 3 0 0 0 0 0 new D7h genus #   241 with   336 species is 0:0,3:1,4:2,6
family= 1 3 0 0 0 0 0 new D7h genus #   242 with   336 species is 0:0,3:1,4:3,4
family= 1 3 0 0 0 0 0 new D7h genus #   243 with   336 species is 0:0,3:1,4:3,5
family= 1 3 0 0 0 0 0 new D7h genus #   244 with   336 species is 0:0,3:1,4:3,6
family= 1 3 0 0 0 0 0 new D7h genus #   245 with   336 species is 0:0,3:1,4:4,5
family= 1 3 0 0 0 0 0 new D7h genus #   246 with   336 species is 0:0,3:1,4:4,6
family= 1 3 0 0 0 0 0 new D7h genus #   247 with   336 species is 0:0,3:1,4:5,6
family= 1 3 0 0 0 0 0 new D7h genus #   248 with   168 species is 0:0,3:1,5:1,5
family= 1 3 0 0 0 0 0 new D7h genus #   249 with   336 species is 0:0,3:1,5:1,6
family= 1 3 0 0 0 0 0 new D7h genus #   250 with   336 species is 0:0,3:1,5:2,3
family= 1 3 0 0 0 0 0 new D7h genus #   251 with   336 species is 0:0,3:1,5:2,4
family= 1 3 0 0 0 0 0 new D7h genus #   252 with   336 species is 0:0,3:1,5:2,5
family= 1 3 0 0 0 0 0 new D7h genus #   253 with   336 species is 0:0,3:1,5:2,6
family= 1 3 0 0 0 0 0 new D7h genus #   254 with   336 species is 0:0,3:1,5:3,4
family= 1 3 0 0 0 0 0 new D7h genus #   255 with   336 species is 0:0,3:1,5:3,5
family= 1 3 0 0 0 0 0 new D7h genus #   256 with   336 species is 0:0,3:1,5:3,6
family= 1 3 0 0 0 0 0 new D7h genus #   257 with   336 species is 0:0,3:1,5:4,5
family= 1 3 0 0 0 0 0 new D7h genus #   258 with   336 species is 0:0,3:1,5:4,6
family= 1 3 0 0 0 0 0 new D7h genus #   259 with   336 species is 0:0,3:1,5:5,6
family= 1 3 0 0 0 0 0 new D7h genus #   260 with   168 species is 0:0,3:1,6:1,6
family= 1 3 0 0 0 0 0 new D7h genus #   261 with   336 species is 0:0,3:1,6:2,3
family= 1 3 0 0 0 0 0 new D7h genus #   262 with   336 species is 0:0,3:1,6:2,4
family= 1 3 0 0 0 0 0 new D7h genus #   263 with   336 species is 0:0,3:1,6:2,5
family= 1 3 0 0 0 0 0 new D7h genus #   264 with   336 species is 0:0,3:1,6:2,6
family= 1 3 0 0 0 0 0 new D7h genus #   265 with   336 species is 0:0,3:1,6:3,4
family= 1 3 0 0 0 0 0 new D7h genus #   266 with   336 species is 0:0,3:1,6:3,5
family= 1 3 0 0 0 0 0 new D7h genus #   267 with   336 species is 0:0,3:1,6:3,6
family= 1 3 0 0 0 0 0 new D7h genus #   268 with   336 species is 0:0,3:1,6:4,5
family= 1 3 0 0 0 0 0 new D7h genus #   269 with   336 species is 0:0,3:1,6:4,6
family= 1 3 0 0 0 0 0 new D7h genus #   270 with   336 species is 0:0,3:1,6:5,6
family= 1 3 0 0 0 0 0 new D7h genus #   271 with   336 species is 0:0,3:2,3:2,4
family= 1 3 0 0 0 0 0 new D7h genus #   272 with   336 species is 0:0,3:2,3:2,5
family= 1 3 0 0 0 0 0 new D7h genus #   273 with   336 species is 0:0,3:2,3:2,6
family= 1 3 0 0 0 0 0 new D7h genus #   274 with   336 species is 0:0,3:2,3:4,5
family= 1 3 0 0 0 0 0 new D7h genus #   275 with   336 species is 0:0,3:2,3:4,6
family= 1 3 0 0 0 0 0 new D7h genus #   276 with   336 species is 0:0,3:2,3:5,6
family= 1 3 0 0 0 0 0 new D7h genus #   277 with   168 species is 0:0,3:2,4:2,4
family= 1 3 0 0 0 0 0 new D7h genus #   278 with   336 species is 0:0,3:2,4:2,5
family= 1 3 0 0 0 0 0 new D7h genus #   279 with   336 species is 0:0,3:2,4:2,6
family= 1 3 0 0 0 0 0 new D7h genus #   280 with   336 species is 0:0,3:2,4:3,4
family= 1 3 0 0 0 0 0 new D7h genus #   281 with   336 species is 0:0,3:2,4:3,5
family= 1 3 0 0 0 0 0 new D7h genus #   282 with   336 species is 0:0,3:2,4:3,6
family= 1 3 0 0 0 0 0 new D7h genus #   283 with   336 species is 0:0,3:2,4:4,5
family= 1 3 0 0 0 0 0 new D7h genus #   284 with   336 species is 0:0,3:2,4:4,6
family= 1 3 0 0 0 0 0 new D7h genus #   285 with   336 species is 0:0,3:2,4:5,6
family= 1 3 0 0 0 0 0 new D7h genus #   286 with   168 species is 0:0,3:2,5:2,5
family= 1 3 0 0 0 0 0 new D7h genus #   287 with   336 species is 0:0,3:2,5:2,6
family= 1 3 0 0 0 0 0 new D7h genus #   288 with   336 species is 0:0,3:2,5:3,4
family= 1 3 0 0 0 0 0 new D7h genus #   289 with   336 species is 0:0,3:2,5:3,5
family= 1 3 0 0 0 0 0 new D7h genus #   290 with   336 species is 0:0,3:2,5:3,6
family= 1 3 0 0 0 0 0 new D7h genus #   291 with   336 species is 0:0,3:2,5:4,5
family= 1 3 0 0 0 0 0 new D7h genus #   292 with   336 species is 0:0,3:2,5:4,6
family= 1 3 0 0 0 0 0 new D7h genus #   293 with   336 species is 0:0,3:2,5:5,6
family= 1 3 0 0 0 0 0 new D7h genus #   294 with   168 species is 0:0,3:2,6:2,6
family= 1 3 0 0 0 0 0 new D7h genus #   295 with   336 species is 0:0,3:2,6:3,4
family= 1 3 0 0 0 0 0 new D7h genus #   296 with   336 species is 0:0,3:2,6:3,5
family= 1 3 0 0 0 0 0 new D7h genus #   297 with   336 species is 0:0,3:2,6:3,6
family= 1 3 0 0 0 0 0 new D7h genus #   298 with   336 species is 0:0,3:2,6:4,5
family= 1 3 0 0 0 0 0 new D7h genus #   299 with   336 species is 0:0,3:2,6:4,6
family= 1 3 0 0 0 0 0 new D7h genus #   300 with   336 species is 0:0,3:2,6:5,6
family= 1 3 0 0 0 0 0 new D7h genus #   301 with   336 species is 0:0,3:3,4:4,5
family= 1 3 0 0 0 0 0 new D7h genus #   302 with   336 species is 0:0,3:3,4:4,6
family= 1 3 0 0 0 0 0 new D7h genus #   303 with   336 species is 0:0,3:3,4:5,6
family= 1 3 0 0 0 0 0 new D7h genus #   304 with   336 species is 0:0,3:3,5:4,5
family= 1 3 0 0 0 0 0 new D7h genus #   305 with   336 species is 0:0,3:3,5:4,6
family= 1 3 0 0 0 0 0 new D7h genus #   306 with   336 species is 0:0,3:3,5:5,6
family= 1 3 0 0 0 0 0 new D7h genus #   307 with   336 species is 0:0,3:3,6:4,5
family= 1 3 0 0 0 0 0 new D7h genus #   308 with   336 species is 0:0,3:3,6:4,6
family= 1 3 0 0 0 0 0 new D7h genus #   309 with   336 species is 0:0,3:3,6:5,6
family= 1 3 0 0 0 0 0 new D7h genus #   310 with   168 species is 0:0,3:4,5:4,5
family= 1 3 0 0 0 0 0 new D7h genus #   311 with   336 species is 0:0,3:4,5:4,6
family= 1 3 0 0 0 0 0 new D7h genus #   312 with   336 species is 0:0,3:4,5:5,6
family= 1 3 0 0 0 0 0 new D7h genus #   313 with   168 species is 0:0,3:4,6:4,6
family= 1 3 0 0 0 0 0 new D7h genus #   314 with   336 species is 0:0,3:4,6:5,6
family= 1 3 0 0 0 0 0 new D7h genus #   315 with   168 species is 0:0,3:5,6:5,6
family= 1 3 0 0 0 0 0 new D7h genus #   316 with   168 species is 0:1,2:1,2:3,4
family= 1 3 0 0 0 0 0 new D7h genus #   317 with   168 species is 0:1,2:1,2:3,5
family= 1 3 0 0 0 0 0 new D7h genus #   318 with   168 species is 0:1,2:1,2:3,6
family= 1 3 0 0 0 0 0 new D7h genus #   319 with   168 species is 0:1,2:1,2:4,5
family= 1 3 0 0 0 0 0 new D7h genus #   320 with   168 species is 0:1,2:1,2:4,6
family= 1 3 0 0 0 0 0 new D7h genus #   321 with   168 species is 0:1,2:1,2:5,6
family= 1 3 0 0 0 0 0 new D7h genus #   322 with   336 species is 0:1,2:1,3:2,3
family= 1 3 0 0 0 0 0 new D7h genus #   323 with   336 species is 0:1,2:1,3:2,4
family= 1 3 0 0 0 0 0 new D7h genus #   324 with   336 species is 0:1,2:1,3:2,5
family= 1 3 0 0 0 0 0 new D7h genus #   325 with   336 species is 0:1,2:1,3:2,6
family= 1 3 0 0 0 0 0 new D7h genus #   326 with   336 species is 0:1,2:1,3:3,4
family= 1 3 0 0 0 0 0 new D7h genus #   327 with   336 species is 0:1,2:1,3:3,5
family= 1 3 0 0 0 0 0 new D7h genus #   328 with   336 species is 0:1,2:1,3:3,6
family= 1 3 0 0 0 0 0 new D7h genus #   329 with   336 species is 0:1,2:1,3:4,5
family= 1 3 0 0 0 0 0 new D7h genus #   330 with   336 species is 0:1,2:1,3:4,6
family= 1 3 0 0 0 0 0 new D7h genus #   331 with   336 species is 0:1,2:1,3:5,6
family= 1 3 0 0 0 0 0 new D7h genus #   332 with   336 species is 0:1,2:1,4:2,3
family= 1 3 0 0 0 0 0 new D7h genus #   333 with   336 species is 0:1,2:1,4:2,4
family= 1 3 0 0 0 0 0 new D7h genus #   334 with   336 species is 0:1,2:1,4:2,5
family= 1 3 0 0 0 0 0 new D7h genus #   335 with   336 species is 0:1,2:1,4:2,6
family= 1 3 0 0 0 0 0 new D7h genus #   336 with   336 species is 0:1,2:1,4:3,4
family= 1 3 0 0 0 0 0 new D7h genus #   337 with   336 species is 0:1,2:1,4:3,5
family= 1 3 0 0 0 0 0 new D7h genus #   338 with   336 species is 0:1,2:1,4:3,6
family= 1 3 0 0 0 0 0 new D7h genus #   339 with   336 species is 0:1,2:1,4:4,5
family= 1 3 0 0 0 0 0 new D7h genus #   340 with   336 species is 0:1,2:1,4:4,6
family= 1 3 0 0 0 0 0 new D7h genus #   341 with   336 species is 0:1,2:1,4:5,6
family= 1 3 0 0 0 0 0 new D7h genus #   342 with   336 species is 0:1,2:1,5:2,3
family= 1 3 0 0 0 0 0 new D7h genus #   343 with   336 species is 0:1,2:1,5:2,4
family= 1 3 0 0 0 0 0 new D7h genus #   344 with   336 species is 0:1,2:1,5:2,5
family= 1 3 0 0 0 0 0 new D7h genus #   345 with   336 species is 0:1,2:1,5:2,6
family= 1 3 0 0 0 0 0 new D7h genus #   346 with   336 species is 0:1,2:1,5:3,4
family= 1 3 0 0 0 0 0 new D7h genus #   347 with   336 species is 0:1,2:1,5:3,5
family= 1 3 0 0 0 0 0 new D7h genus #   348 with   336 species is 0:1,2:1,5:3,6
family= 1 3 0 0 0 0 0 new D7h genus #   349 with   336 species is 0:1,2:1,5:4,5
family= 1 3 0 0 0 0 0 new D7h genus #   350 with   336 species is 0:1,2:1,5:4,6
family= 1 3 0 0 0 0 0 new D7h genus #   351 with   336 species is 0:1,2:1,5:5,6
family= 1 3 0 0 0 0 0 new D7h genus #   352 with   336 species is 0:1,2:1,6:2,3
family= 1 3 0 0 0 0 0 new D7h genus #   353 with   336 species is 0:1,2:1,6:2,4
family= 1 3 0 0 0 0 0 new D7h genus #   354 with   336 species is 0:1,2:1,6:2,5
family= 1 3 0 0 0 0 0 new D7h genus #   355 with   336 species is 0:1,2:1,6:2,6
family= 1 3 0 0 0 0 0 new D7h genus #   356 with   336 species is 0:1,2:1,6:3,4
family= 1 3 0 0 0 0 0 new D7h genus #   357 with   336 species is 0:1,2:1,6:3,5
family= 1 3 0 0 0 0 0 new D7h genus #   358 with   336 species is 0:1,2:1,6:3,6
family= 1 3 0 0 0 0 0 new D7h genus #   359 with   336 species is 0:1,2:1,6:4,5
family= 1 3 0 0 0 0 0 new D7h genus #   360 with   336 species is 0:1,2:1,6:4,6
family= 1 3 0 0 0 0 0 new D7h genus #   361 with   168 species is 0:1,2:1,6:5,6
family= 1 3 0 0 0 0 0 new D7h genus #   362 with   336 species is 0:1,2:2,3:3,4
family= 1 3 0 0 0 0 0 new D7h genus #   363 with   336 species is 0:1,2:2,3:3,5
family= 1 3 0 0 0 0 0 new D7h genus #   364 with   336 species is 0:1,2:2,3:3,6
family= 1 3 0 0 0 0 0 new D7h genus #   365 with   336 species is 0:1,2:2,3:4,5
family= 1 3 0 0 0 0 0 new D7h genus #   366 with   336 species is 0:1,2:2,3:4,6
family= 1 3 0 0 0 0 0 new D7h genus #   367 with   336 species is 0:1,2:2,3:5,6
family= 1 3 0 0 0 0 0 new D7h genus #   368 with   336 species is 0:1,2:2,4:3,4
family= 1 3 0 0 0 0 0 new D7h genus #   369 with   336 species is 0:1,2:2,4:3,5
family= 1 3 0 0 0 0 0 new D7h genus #   370 with   336 species is 0:1,2:2,4:3,6
family= 1 3 0 0 0 0 0 new D7h genus #   371 with   336 species is 0:1,2:2,4:4,5
family= 1 3 0 0 0 0 0 new D7h genus #   372 with   336 species is 0:1,2:2,4:4,6
family= 1 3 0 0 0 0 0 new D7h genus #   373 with   336 species is 0:1,2:2,4:5,6
family= 1 3 0 0 0 0 0 new D7h genus #   374 with   336 species is 0:1,2:2,5:3,4
family= 1 3 0 0 0 0 0 new D7h genus #   375 with   336 species is 0:1,2:2,5:3,5
family= 1 3 0 0 0 0 0 new D7h genus #   376 with   336 species is 0:1,2:2,5:3,6
family= 1 3 0 0 0 0 0 new D7h genus #   377 with   336 species is 0:1,2:2,5:4,5
family= 1 3 0 0 0 0 0 new D7h genus #   378 with   336 species is 0:1,2:2,5:4,6
family= 1 3 0 0 0 0 0 new D7h genus #   379 with   168 species is 0:1,2:2,5:5,6
family= 1 3 0 0 0 0 0 new D7h genus #   380 with   336 species is 0:1,2:2,6:3,4
family= 1 3 0 0 0 0 0 new D7h genus #   381 with   336 species is 0:1,2:2,6:3,5
family= 1 3 0 0 0 0 0 new D7h genus #   382 with   336 species is 0:1,2:2,6:3,6
family= 1 3 0 0 0 0 0 new D7h genus #   383 with   336 species is 0:1,2:2,6:4,5
family= 1 3 0 0 0 0 0 new D7h genus #   384 with   336 species is 0:1,2:2,6:4,6
family= 1 3 0 0 0 0 0 new D7h genus #   385 with   168 species is 0:1,2:3,4:3,4
family= 1 3 0 0 0 0 0 new D7h genus #   386 with   336 species is 0:1,2:3,4:3,5
family= 1 3 0 0 0 0 0 new D7h genus #   387 with   336 species is 0:1,2:3,4:3,6
family= 1 3 0 0 0 0 0 new D7h genus #   388 with   336 species is 0:1,2:3,4:4,5
family= 1 3 0 0 0 0 0 new D7h genus #   389 with   336 species is 0:1,2:3,4:4,6
family= 1 3 0 0 0 0 0 new D7h genus #   390 with   168 species is 0:1,2:3,4:5,6
family= 1 3 0 0 0 0 0 new D7h genus #   391 with   168 species is 0:1,2:3,5:3,5
family= 1 3 0 0 0 0 0 new D7h genus #   392 with   336 species is 0:1,2:3,5:3,6
family= 1 3 0 0 0 0 0 new D7h genus #   393 with   336 species is 0:1,2:3,5:4,5
family= 1 3 0 0 0 0 0 new D7h genus #   394 with   336 species is 0:1,2:3,5:4,6
family= 1 3 0 0 0 0 0 new D7h genus #   395 with   168 species is 0:1,2:3,6:3,6
family= 1 3 0 0 0 0 0 new D7h genus #   396 with   336 species is 0:1,2:3,6:4,5
family= 1 3 0 0 0 0 0 new D7h genus #   397 with   336 species is 0:1,2:3,6:4,6
family= 1 3 0 0 0 0 0 new D7h genus #   398 with   168 species is 0:1,2:4,5:4,5
family= 1 3 0 0 0 0 0 new D7h genus #   399 with   336 species is 0:1,2:4,5:4,6
family= 1 3 0 0 0 0 0 new D7h genus #   400 with   168 species is 0:1,2:4,6:4,6
family= 1 3 0 0 0 0 0 new D7h genus #   401 with   168 species is 0:1,3:1,3:2,4
family= 1 3 0 0 0 0 0 new D7h genus #   402 with   168 species is 0:1,3:1,3:2,5
family= 1 3 0 0 0 0 0 new D7h genus #   403 with   168 species is 0:1,3:1,3:2,6
family= 1 3 0 0 0 0 0 new D7h genus #   404 with   168 species is 0:1,3:1,3:4,5
family= 1 3 0 0 0 0 0 new D7h genus #   405 with   168 species is 0:1,3:1,3:4,6
family= 1 3 0 0 0 0 0 new D7h genus #   406 with   336 species is 0:1,3:1,4:2,3
family= 1 3 0 0 0 0 0 new D7h genus #   407 with   336 species is 0:1,3:1,4:2,4
family= 1 3 0 0 0 0 0 new D7h genus #   408 with   336 species is 0:1,3:1,4:2,5
family= 1 3 0 0 0 0 0 new D7h genus #   409 with   336 species is 0:1,3:1,4:2,6
family= 1 3 0 0 0 0 0 new D7h genus #   410 with   336 species is 0:1,3:1,4:3,4
family= 1 3 0 0 0 0 0 new D7h genus #   411 with   336 species is 0:1,3:1,4:3,5
family= 1 3 0 0 0 0 0 new D7h genus #   412 with   336 species is 0:1,3:1,4:3,6
family= 1 3 0 0 0 0 0 new D7h genus #   413 with   336 species is 0:1,3:1,4:4,5
family= 1 3 0 0 0 0 0 new D7h genus #   414 with   336 species is 0:1,3:1,4:4,6
family= 1 3 0 0 0 0 0 new D7h genus #   415 with   336 species is 0:1,3:1,5:2,3
family= 1 3 0 0 0 0 0 new D7h genus #   416 with   336 species is 0:1,3:1,5:2,4
family= 1 3 0 0 0 0 0 new D7h genus #   417 with   336 species is 0:1,3:1,5:2,5
family= 1 3 0 0 0 0 0 new D7h genus #   418 with   336 species is 0:1,3:1,5:2,6
family= 1 3 0 0 0 0 0 new D7h genus #   419 with   336 species is 0:1,3:1,5:3,4
family= 1 3 0 0 0 0 0 new D7h genus #   420 with   336 species is 0:1,3:1,5:3,5
family= 1 3 0 0 0 0 0 new D7h genus #   421 with   336 species is 0:1,3:1,5:3,6
family= 1 3 0 0 0 0 0 new D7h genus #   422 with   336 species is 0:1,3:1,5:4,5
family= 1 3 0 0 0 0 0 new D7h genus #   423 with   336 species is 0:1,3:1,5:4,6
family= 1 3 0 0 0 0 0 new D7h genus #   424 with   336 species is 0:1,3:1,6:2,3
family= 1 3 0 0 0 0 0 new D7h genus #   425 with   336 species is 0:1,3:1,6:2,4
family= 1 3 0 0 0 0 0 new D7h genus #   426 with   336 species is 0:1,3:1,6:2,5
family= 1 3 0 0 0 0 0 new D7h genus #   427 with   336 species is 0:1,3:1,6:2,6
family= 1 3 0 0 0 0 0 new D7h genus #   428 with   336 species is 0:1,3:1,6:3,4
family= 1 3 0 0 0 0 0 new D7h genus #   429 with   336 species is 0:1,3:1,6:3,5
family= 1 3 0 0 0 0 0 new D7h genus #   430 with   336 species is 0:1,3:1,6:3,6
family= 1 3 0 0 0 0 0 new D7h genus #   431 with   336 species is 0:1,3:1,6:4,5
family= 1 3 0 0 0 0 0 new D7h genus #   432 with   168 species is 0:1,3:1,6:4,6
family= 1 3 0 0 0 0 0 new D7h genus #   433 with   336 species is 0:1,3:2,3:2,4
family= 1 3 0 0 0 0 0 new D7h genus #   434 with   336 species is 0:1,3:2,3:2,5
family= 1 3 0 0 0 0 0 new D7h genus #   435 with   336 species is 0:1,3:2,3:2,6
family= 1 3 0 0 0 0 0 new D7h genus #   436 with   336 species is 0:1,3:2,3:4,5
family= 1 3 0 0 0 0 0 new D7h genus #   437 with   336 species is 0:1,3:2,3:4,6
family= 1 3 0 0 0 0 0 new D7h genus #   438 with   168 species is 0:1,3:2,4:2,4
family= 1 3 0 0 0 0 0 new D7h genus #   439 with   336 species is 0:1,3:2,4:2,5
family= 1 3 0 0 0 0 0 new D7h genus #   440 with   336 species is 0:1,3:2,4:2,6
family= 1 3 0 0 0 0 0 new D7h genus #   441 with   336 species is 0:1,3:2,4:3,4
family= 1 3 0 0 0 0 0 new D7h genus #   442 with   336 species is 0:1,3:2,4:3,5
family= 1 3 0 0 0 0 0 new D7h genus #   443 with   336 species is 0:1,3:2,4:3,6
family= 1 3 0 0 0 0 0 new D7h genus #   444 with   336 species is 0:1,3:2,4:4,5
family= 1 3 0 0 0 0 0 new D7h genus #   445 with   336 species is 0:1,3:2,4:4,6
family= 1 3 0 0 0 0 0 new D7h genus #   446 with   168 species is 0:1,3:2,5:2,5
family= 1 3 0 0 0 0 0 new D7h genus #   447 with   336 species is 0:1,3:2,5:2,6
family= 1 3 0 0 0 0 0 new D7h genus #   448 with   336 species is 0:1,3:2,5:3,4
family= 1 3 0 0 0 0 0 new D7h genus #   449 with   336 species is 0:1,3:2,5:3,5
family= 1 3 0 0 0 0 0 new D7h genus #   450 with   336 species is 0:1,3:2,5:3,6
family= 1 3 0 0 0 0 0 new D7h genus #   451 with   336 species is 0:1,3:2,5:4,5
family= 1 3 0 0 0 0 0 new D7h genus #   452 with   168 species is 0:1,3:2,5:4,6
family= 1 3 0 0 0 0 0 new D7h genus #   453 with   168 species is 0:1,3:2,6:2,6
family= 1 3 0 0 0 0 0 new D7h genus #   454 with   336 species is 0:1,3:2,6:3,4
family= 1 3 0 0 0 0 0 new D7h genus #   455 with   336 species is 0:1,3:2,6:3,5
family= 1 3 0 0 0 0 0 new D7h genus #   456 with   336 species is 0:1,3:2,6:3,6
family= 1 3 0 0 0 0 0 new D7h genus #   457 with   336 species is 0:1,3:2,6:4,5
family= 1 3 0 0 0 0 0 new D7h genus #   458 with   336 species is 0:1,3:3,4:4,5
family= 1 3 0 0 0 0 0 new D7h genus #   459 with   168 species is 0:1,3:3,4:4,6
family= 1 3 0 0 0 0 0 new D7h genus #   460 with   336 species is 0:1,3:3,5:4,5
family= 1 3 0 0 0 0 0 new D7h genus #   461 with   336 species is 0:1,3:3,6:4,5
family= 1 3 0 0 0 0 0 new D7h genus #   462 with   168 species is 0:1,3:4,5:4,5
family= 1 3 0 0 0 0 0 new D7h genus #   463 with   168 species is 0:1,4:1,4:2,3
family= 1 3 0 0 0 0 0 new D7h genus #   464 with   168 species is 0:1,4:1,4:2,5
family= 1 3 0 0 0 0 0 new D7h genus #   465 with   168 species is 0:1,4:1,4:2,6
family= 1 3 0 0 0 0 0 new D7h genus #   466 with   168 species is 0:1,4:1,4:3,5
family= 1 3 0 0 0 0 0 new D7h genus #   467 with   168 species is 0:1,4:1,4:3,6
family= 1 3 0 0 0 0 0 new D7h genus #   468 with   336 species is 0:1,4:1,5:2,3
family= 1 3 0 0 0 0 0 new D7h genus #   469 with   336 species is 0:1,4:1,5:2,4
family= 1 3 0 0 0 0 0 new D7h genus #   470 with   336 species is 0:1,4:1,5:2,5
family= 1 3 0 0 0 0 0 new D7h genus #   471 with   336 species is 0:1,4:1,5:2,6
family= 1 3 0 0 0 0 0 new D7h genus #   472 with   336 species is 0:1,4:1,5:3,4
family= 1 3 0 0 0 0 0 new D7h genus #   473 with   336 species is 0:1,4:1,5:3,5
family= 1 3 0 0 0 0 0 new D7h genus #   474 with   336 species is 0:1,4:1,5:3,6
family= 1 3 0 0 0 0 0 new D7h genus #   475 with   336 species is 0:1,4:1,5:4,5
family= 1 3 0 0 0 0 0 new D7h genus #   476 with   336 species is 0:1,4:1,6:2,3
family= 1 3 0 0 0 0 0 new D7h genus #   477 with   336 species is 0:1,4:1,6:2,4
family= 1 3 0 0 0 0 0 new D7h genus #   478 with   336 species is 0:1,4:1,6:2,5
family= 1 3 0 0 0 0 0 new D7h genus #   479 with   336 species is 0:1,4:1,6:2,6
family= 1 3 0 0 0 0 0 new D7h genus #   480 with   336 species is 0:1,4:1,6:3,4
family= 1 3 0 0 0 0 0 new D7h genus #   481 with   336 species is 0:1,4:1,6:3,5
family= 1 3 0 0 0 0 0 new D7h genus #   482 with   168 species is 0:1,4:1,6:3,6
family= 1 3 0 0 0 0 0 new D7h genus #   483 with   336 species is 0:1,4:1,6:4,5
family= 1 3 0 0 0 0 0 new D7h genus #   484 with   168 species is 0:1,4:2,3:2,3
family= 1 3 0 0 0 0 0 new D7h genus #   485 with   336 species is 0:1,4:2,3:2,4
family= 1 3 0 0 0 0 0 new D7h genus #   486 with   336 species is 0:1,4:2,3:2,5
family= 1 3 0 0 0 0 0 new D7h genus #   487 with   336 species is 0:1,4:2,3:2,6
family= 1 3 0 0 0 0 0 new D7h genus #   488 with   336 species is 0:1,4:2,3:3,4
family= 1 3 0 0 0 0 0 new D7h genus #   489 with   336 species is 0:1,4:2,3:3,5
family= 1 3 0 0 0 0 0 new D7h genus #   490 with   336 species is 0:1,4:2,3:3,6
family= 1 3 0 0 0 0 0 new D7h genus #   491 with   336 species is 0:1,4:2,3:4,5
family= 1 3 0 0 0 0 0 new D7h genus #   492 with   336 species is 0:1,4:2,4:2,5
family= 1 3 0 0 0 0 0 new D7h genus #   493 with   336 species is 0:1,4:2,4:2,6
family= 1 3 0 0 0 0 0 new D7h genus #   494 with   336 species is 0:1,4:2,4:3,5
family= 1 3 0 0 0 0 0 new D7h genus #   495 with   336 species is 0:1,4:2,4:3,6
family= 1 3 0 0 0 0 0 new D7h genus #   496 with   168 species is 0:1,4:2,5:2,5
family= 1 3 0 0 0 0 0 new D7h genus #   497 with   336 species is 0:1,4:2,5:2,6
family= 1 3 0 0 0 0 0 new D7h genus #   498 with   336 species is 0:1,4:2,5:3,4
family= 1 3 0 0 0 0 0 new D7h genus #   499 with   336 species is 0:1,4:2,5:3,5
family= 1 3 0 0 0 0 0 new D7h genus #   500 with   168 species is 0:1,4:2,5:3,6
family= 1 3 0 0 0 0 0 new D7h genus #   501 with   336 species is 0:1,4:2,5:4,5
family= 1 3 0 0 0 0 0 new D7h genus #   502 with   168 species is 0:1,4:2,6:2,6
family= 1 3 0 0 0 0 0 new D7h genus #   503 with   336 species is 0:1,4:2,6:3,4
family= 1 3 0 0 0 0 0 new D7h genus #   504 with   336 species is 0:1,4:2,6:3,5
family= 1 3 0 0 0 0 0 new D7h genus #   505 with   336 species is 0:1,4:2,6:4,5
family= 1 3 0 0 0 0 0 new D7h genus #   506 with   336 species is 0:1,4:3,4:3,5
family= 1 3 0 0 0 0 0 new D7h genus #   507 with   168 species is 0:1,4:3,4:3,6
family= 1 3 0 0 0 0 0 new D7h genus #   508 with   168 species is 0:1,4:3,5:3,5
family= 1 3 0 0 0 0 0 new D7h genus #   509 with   336 species is 0:1,4:3,5:4,5
family= 1 3 0 0 0 0 0 new D7h genus #   510 with   168 species is 0:1,5:1,5:2,3
family= 1 3 0 0 0 0 0 new D7h genus #   511 with   168 species is 0:1,5:1,5:2,4
family= 1 3 0 0 0 0 0 new D7h genus #   512 with   168 species is 0:1,5:1,5:2,6
family= 1 3 0 0 0 0 0 new D7h genus #   513 with   168 species is 0:1,5:1,5:3,4
family= 1 3 0 0 0 0 0 new D7h genus #   514 with   336 species is 0:1,5:1,6:2,3
family= 1 3 0 0 0 0 0 new D7h genus #   515 with   336 species is 0:1,5:1,6:2,4
family= 1 3 0 0 0 0 0 new D7h genus #   516 with   336 species is 0:1,5:1,6:2,5
family= 1 3 0 0 0 0 0 new D7h genus #   517 with   168 species is 0:1,5:1,6:2,6
family= 1 3 0 0 0 0 0 new D7h genus #   518 with   336 species is 0:1,5:1,6:3,4
family= 1 3 0 0 0 0 0 new D7h genus #   519 with   336 species is 0:1,5:1,6:3,5
family= 1 3 0 0 0 0 0 new D7h genus #   520 with   336 species is 0:1,5:1,6:4,5
family= 1 3 0 0 0 0 0 new D7h genus #   521 with   168 species is 0:1,5:2,3:2,3
family= 1 3 0 0 0 0 0 new D7h genus #   522 with   336 species is 0:1,5:2,3:2,4
family= 1 3 0 0 0 0 0 new D7h genus #   523 with   336 species is 0:1,5:2,3:2,5
family= 1 3 0 0 0 0 0 new D7h genus #   524 with   336 species is 0:1,5:2,3:2,6
family= 1 3 0 0 0 0 0 new D7h genus #   525 with   336 species is 0:1,5:2,3:3,4
family= 1 3 0 0 0 0 0 new D7h genus #   526 with   336 species is 0:1,5:2,3:3,5
family= 1 3 0 0 0 0 0 new D7h genus #   527 with   336 species is 0:1,5:2,3:4,5
family= 1 3 0 0 0 0 0 new D7h genus #   528 with   168 species is 0:1,5:2,4:2,4
family= 1 3 0 0 0 0 0 new D7h genus #   529 with   336 species is 0:1,5:2,4:2,5
family= 1 3 0 0 0 0 0 new D7h genus #   530 with   336 species is 0:1,5:2,4:2,6
family= 1 3 0 0 0 0 0 new D7h genus #   531 with   336 species is 0:1,5:2,4:3,4
family= 1 3 0 0 0 0 0 new D7h genus #   532 with   336 species is 0:1,5:2,4:3,5
family= 1 3 0 0 0 0 0 new D7h genus #   533 with   336 species is 0:1,5:2,4:4,5
family= 1 3 0 0 0 0 0 new D7h genus #   534 with   168 species is 0:1,5:2,5:2,6
family= 1 3 0 0 0 0 0 new D7h genus #   535 with   336 species is 0:1,5:2,5:3,4
family= 1 3 0 0 0 0 0 new D7h genus #   536 with   168 species is 0:1,5:2,6:3,4
family= 1 3 0 0 0 0 0 new D7h genus #   537 with   168 species is 0:1,5:3,4:3,4
family= 1 3 0 0 0 0 0 new D7h genus #   538 with   336 species is 0:1,5:3,4:3,5
family= 1 3 0 0 0 0 0 new D7h genus #   539 with   336 species is 0:1,5:3,4:4,5
family= 1 3 0 0 0 0 0 new D7h genus #   540 with   168 species is 0:1,6:1,6:2,3
family= 1 3 0 0 0 0 0 new D7h genus #   541 with   168 species is 0:1,6:1,6:2,4
family= 1 3 0 0 0 0 0 new D7h genus #   542 with    84 species is 0:1,6:1,6:2,5
family= 1 3 0 0 0 0 0 new D7h genus #   543 with    84 species is 0:1,6:1,6:3,4
family= 1 3 0 0 0 0 0 new D7h genus #   544 with   168 species is 0:1,6:2,3:2,3
family= 1 3 0 0 0 0 0 new D7h genus #   545 with   336 species is 0:1,6:2,3:2,4
family= 1 3 0 0 0 0 0 new D7h genus #   546 with   336 species is 0:1,6:2,3:2,5
family= 1 3 0 0 0 0 0 new D7h genus #   547 with   336 species is 0:1,6:2,3:3,4
family= 1 3 0 0 0 0 0 new D7h genus #   548 with   336 species is 0:1,6:2,3:3,5
family= 1 3 0 0 0 0 0 new D7h genus #   549 with   168 species is 0:1,6:2,3:4,5
family= 1 3 0 0 0 0 0 new D7h genus #   550 with   168 species is 0:1,6:2,4:2,4
family= 1 3 0 0 0 0 0 new D7h genus #   551 with   336 species is 0:1,6:2,4:2,5
family= 1 3 0 0 0 0 0 new D7h genus #   552 with   336 species is 0:1,6:2,4:3,4
family= 1 3 0 0 0 0 0 new D7h genus #   553 with   168 species is 0:1,6:2,4:3,5
family= 1 3 0 0 0 0 0 new D7h genus #   554 with    84 species is 0:1,6:2,5:2,5
family= 1 3 0 0 0 0 0 new D7h genus #   555 with   168 species is 0:1,6:2,5:3,4
family= 1 3 0 0 0 0 0 new D7h genus #   556 with    84 species is 0:1,6:3,4:3,4
family= 1 3 0 0 0 0 0 new D7h genus #   557 with   168 species is 0:2,3:2,3:4,5
family= 1 3 0 0 0 0 0 new D7h genus #   558 with   336 species is 0:2,3:2,4:3,4
family= 1 3 0 0 0 0 0 new D7h genus #   559 with   336 species is 0:2,3:2,4:3,5
family= 1 3 0 0 0 0 0 new D7h genus #   560 with   336 species is 0:2,3:2,4:4,5
family= 1 3 0 0 0 0 0 new D7h genus #   561 with   336 species is 0:2,3:2,5:3,4
family= 1 3 0 0 0 0 0 new D7h genus #   562 with   336 species is 0:2,3:2,5:3,5
family= 1 3 0 0 0 0 0 new D7h genus #   563 with   168 species is 0:2,3:2,5:4,5
family= 1 3 0 0 0 0 0 new D7h genus #   564 with   168 species is 0:2,3:3,4:4,5
family= 1 3 0 0 0 0 0 new D7h genus #   565 with   168 species is 0:2,4:2,4:3,5
family= 1 3 0 0 0 0 0 new D7h genus #   566 with   336 species is 0:2,4:2,5:3,4
family= 1 3 0 0 0 0 0 new D7h genus #   567 with   168 species is 0:2,4:2,5:3,5
family= 1 3 0 0 0 0 0 new D7h genus #   568 with   168 species is 0:2,4:3,4:3,5
family= 1 3 0 0 0 0 0 new D7h genus #   569 with    84 species is 0:2,5:2,5:3,4
family= 1 3 0 0 0 0 0 new D7h genus #   570 with    84 species is 0:2,5:3,4:3,4
Nber of genera for this family=  570
 
family= 0 4 0 0 0 0 0
 
family= 0 4 0 0 0 0 0 new D7h genus #     1 with    42 species is 0,1:0,1:2,3:2,3
family= 0 4 0 0 0 0 0 new D7h genus #     2 with   168 species is 0,1:0,1:2,3:2,4
family= 0 4 0 0 0 0 0 new D7h genus #     3 with   168 species is 0,1:0,1:2,3:2,5
family= 0 4 0 0 0 0 0 new D7h genus #     4 with   168 species is 0,1:0,1:2,3:2,6
family= 0 4 0 0 0 0 0 new D7h genus #     5 with   168 species is 0,1:0,1:2,3:3,4
family= 0 4 0 0 0 0 0 new D7h genus #     6 with   168 species is 0,1:0,1:2,3:3,5
family= 0 4 0 0 0 0 0 new D7h genus #     7 with   168 species is 0,1:0,1:2,3:3,6
family= 0 4 0 0 0 0 0 new D7h genus #     8 with   168 species is 0,1:0,1:2,3:4,5
family= 0 4 0 0 0 0 0 new D7h genus #     9 with   168 species is 0,1:0,1:2,3:4,6
family= 0 4 0 0 0 0 0 new D7h genus #    10 with    84 species is 0,1:0,1:2,3:5,6
family= 0 4 0 0 0 0 0 new D7h genus #    11 with    84 species is 0,1:0,1:2,4:2,4
family= 0 4 0 0 0 0 0 new D7h genus #    12 with   168 species is 0,1:0,1:2,4:2,5
family= 0 4 0 0 0 0 0 new D7h genus #    13 with   168 species is 0,1:0,1:2,4:2,6
family= 0 4 0 0 0 0 0 new D7h genus #    14 with   168 species is 0,1:0,1:2,4:3,4
family= 0 4 0 0 0 0 0 new D7h genus #    15 with   168 species is 0,1:0,1:2,4:3,5
family= 0 4 0 0 0 0 0 new D7h genus #    16 with   168 species is 0,1:0,1:2,4:3,6
family= 0 4 0 0 0 0 0 new D7h genus #    17 with   168 species is 0,1:0,1:2,4:4,5
family= 0 4 0 0 0 0 0 new D7h genus #    18 with    84 species is 0,1:0,1:2,4:4,6
family= 0 4 0 0 0 0 0 new D7h genus #    19 with    84 species is 0,1:0,1:2,5:2,5
family= 0 4 0 0 0 0 0 new D7h genus #    20 with   168 species is 0,1:0,1:2,5:2,6
family= 0 4 0 0 0 0 0 new D7h genus #    21 with   168 species is 0,1:0,1:2,5:3,4
family= 0 4 0 0 0 0 0 new D7h genus #    22 with   168 species is 0,1:0,1:2,5:3,5
family= 0 4 0 0 0 0 0 new D7h genus #    23 with    84 species is 0,1:0,1:2,5:3,6
family= 0 4 0 0 0 0 0 new D7h genus #    24 with   168 species is 0,1:0,1:2,5:4,5
family= 0 4 0 0 0 0 0 new D7h genus #    25 with    42 species is 0,1:0,1:2,6:2,6
family= 0 4 0 0 0 0 0 new D7h genus #    26 with   168 species is 0,1:0,1:2,6:3,4
family= 0 4 0 0 0 0 0 new D7h genus #    27 with    84 species is 0,1:0,1:2,6:3,5
family= 0 4 0 0 0 0 0 new D7h genus #    28 with    42 species is 0,1:0,1:3,4:3,4
family= 0 4 0 0 0 0 0 new D7h genus #    29 with   168 species is 0,1:0,1:3,4:3,5
family= 0 4 0 0 0 0 0 new D7h genus #    30 with    84 species is 0,1:0,1:3,4:4,5
family= 0 4 0 0 0 0 0 new D7h genus #    31 with    42 species is 0,1:0,1:3,5:3,5
family= 0 4 0 0 0 0 0 new D7h genus #    32 with   336 species is 0,1:0,2:1,2:3,4
family= 0 4 0 0 0 0 0 new D7h genus #    33 with   336 species is 0,1:0,2:1,2:3,5
family= 0 4 0 0 0 0 0 new D7h genus #    34 with   168 species is 0,1:0,2:1,2:3,6
family= 0 4 0 0 0 0 0 new D7h genus #    35 with   168 species is 0,1:0,2:1,2:4,5
family= 0 4 0 0 0 0 0 new D7h genus #    36 with   168 species is 0,1:0,2:1,3:2,3
family= 0 4 0 0 0 0 0 new D7h genus #    37 with   336 species is 0,1:0,2:1,3:2,4
family= 0 4 0 0 0 0 0 new D7h genus #    38 with   336 species is 0,1:0,2:1,3:2,5
family= 0 4 0 0 0 0 0 new D7h genus #    39 with   336 species is 0,1:0,2:1,3:2,6
family= 0 4 0 0 0 0 0 new D7h genus #    40 with   336 species is 0,1:0,2:1,3:3,4
family= 0 4 0 0 0 0 0 new D7h genus #    41 with   336 species is 0,1:0,2:1,3:3,5
family= 0 4 0 0 0 0 0 new D7h genus #    42 with   336 species is 0,1:0,2:1,3:3,6
family= 0 4 0 0 0 0 0 new D7h genus #    43 with   336 species is 0,1:0,2:1,3:4,5
family= 0 4 0 0 0 0 0 new D7h genus #    44 with   336 species is 0,1:0,2:1,3:4,6
family= 0 4 0 0 0 0 0 new D7h genus #    45 with   336 species is 0,1:0,2:1,3:5,6
family= 0 4 0 0 0 0 0 new D7h genus #    46 with   336 species is 0,1:0,2:1,4:2,3
family= 0 4 0 0 0 0 0 new D7h genus #    47 with   336 species is 0,1:0,2:1,4:2,4
family= 0 4 0 0 0 0 0 new D7h genus #    48 with   336 species is 0,1:0,2:1,4:2,5
family= 0 4 0 0 0 0 0 new D7h genus #    49 with   336 species is 0,1:0,2:1,4:2,6
family= 0 4 0 0 0 0 0 new D7h genus #    50 with   336 species is 0,1:0,2:1,4:3,4
family= 0 4 0 0 0 0 0 new D7h genus #    51 with   336 species is 0,1:0,2:1,4:3,5
family= 0 4 0 0 0 0 0 new D7h genus #    52 with   336 species is 0,1:0,2:1,4:3,6
family= 0 4 0 0 0 0 0 new D7h genus #    53 with   336 species is 0,1:0,2:1,4:4,5
family= 0 4 0 0 0 0 0 new D7h genus #    54 with   336 species is 0,1:0,2:1,4:4,6
family= 0 4 0 0 0 0 0 new D7h genus #    55 with   336 species is 0,1:0,2:1,4:5,6
family= 0 4 0 0 0 0 0 new D7h genus #    56 with   336 species is 0,1:0,2:1,5:2,3
family= 0 4 0 0 0 0 0 new D7h genus #    57 with   336 species is 0,1:0,2:1,5:2,4
family= 0 4 0 0 0 0 0 new D7h genus #    58 with   336 species is 0,1:0,2:1,5:2,5
family= 0 4 0 0 0 0 0 new D7h genus #    59 with   336 species is 0,1:0,2:1,5:2,6
family= 0 4 0 0 0 0 0 new D7h genus #    60 with   336 species is 0,1:0,2:1,5:3,4
family= 0 4 0 0 0 0 0 new D7h genus #    61 with   336 species is 0,1:0,2:1,5:3,5
family= 0 4 0 0 0 0 0 new D7h genus #    62 with   336 species is 0,1:0,2:1,5:3,6
family= 0 4 0 0 0 0 0 new D7h genus #    63 with   336 species is 0,1:0,2:1,5:4,5
family= 0 4 0 0 0 0 0 new D7h genus #    64 with   336 species is 0,1:0,2:1,5:4,6
family= 0 4 0 0 0 0 0 new D7h genus #    65 with   336 species is 0,1:0,2:1,5:5,6
family= 0 4 0 0 0 0 0 new D7h genus #    66 with   336 species is 0,1:0,2:1,6:2,3
family= 0 4 0 0 0 0 0 new D7h genus #    67 with   336 species is 0,1:0,2:1,6:2,4
family= 0 4 0 0 0 0 0 new D7h genus #    68 with   336 species is 0,1:0,2:1,6:2,5
family= 0 4 0 0 0 0 0 new D7h genus #    69 with   168 species is 0,1:0,2:1,6:2,6
family= 0 4 0 0 0 0 0 new D7h genus #    70 with   336 species is 0,1:0,2:1,6:3,4
family= 0 4 0 0 0 0 0 new D7h genus #    71 with   168 species is 0,1:0,2:1,6:3,5
family= 0 4 0 0 0 0 0 new D7h genus #    72 with   336 species is 0,1:0,2:2,3:3,4
family= 0 4 0 0 0 0 0 new D7h genus #    73 with   336 species is 0,1:0,2:2,3:3,5
family= 0 4 0 0 0 0 0 new D7h genus #    74 with   336 species is 0,1:0,2:2,3:3,6
family= 0 4 0 0 0 0 0 new D7h genus #    75 with   336 species is 0,1:0,2:2,3:4,5
family= 0 4 0 0 0 0 0 new D7h genus #    76 with   336 species is 0,1:0,2:2,3:4,6
family= 0 4 0 0 0 0 0 new D7h genus #    77 with   336 species is 0,1:0,2:2,3:5,6
family= 0 4 0 0 0 0 0 new D7h genus #    78 with   168 species is 0,1:0,2:2,4:3,4
family= 0 4 0 0 0 0 0 new D7h genus #    79 with   336 species is 0,1:0,2:2,4:3,5
family= 0 4 0 0 0 0 0 new D7h genus #    80 with   336 species is 0,1:0,2:2,4:3,6
family= 0 4 0 0 0 0 0 new D7h genus #    81 with   336 species is 0,1:0,2:2,4:4,5
family= 0 4 0 0 0 0 0 new D7h genus #    82 with   336 species is 0,1:0,2:2,4:4,6
family= 0 4 0 0 0 0 0 new D7h genus #    83 with   336 species is 0,1:0,2:2,4:5,6
family= 0 4 0 0 0 0 0 new D7h genus #    84 with   336 species is 0,1:0,2:2,5:3,4
family= 0 4 0 0 0 0 0 new D7h genus #    85 with   336 species is 0,1:0,2:2,5:3,5
family= 0 4 0 0 0 0 0 new D7h genus #    86 with   336 species is 0,1:0,2:2,5:3,6
family= 0 4 0 0 0 0 0 new D7h genus #    87 with   336 species is 0,1:0,2:2,5:4,5
family= 0 4 0 0 0 0 0 new D7h genus #    88 with   336 species is 0,1:0,2:2,5:4,6
family= 0 4 0 0 0 0 0 new D7h genus #    89 with   336 species is 0,1:0,2:2,5:5,6
family= 0 4 0 0 0 0 0 new D7h genus #    90 with   336 species is 0,1:0,2:2,6:3,4
family= 0 4 0 0 0 0 0 new D7h genus #    91 with   336 species is 0,1:0,2:2,6:3,5
family= 0 4 0 0 0 0 0 new D7h genus #    92 with   336 species is 0,1:0,2:2,6:3,6
family= 0 4 0 0 0 0 0 new D7h genus #    93 with   336 species is 0,1:0,2:2,6:4,5
family= 0 4 0 0 0 0 0 new D7h genus #    94 with   336 species is 0,1:0,2:2,6:4,6
family= 0 4 0 0 0 0 0 new D7h genus #    95 with   336 species is 0,1:0,2:2,6:5,6
family= 0 4 0 0 0 0 0 new D7h genus #    96 with   336 species is 0,1:0,2:3,4:3,5
family= 0 4 0 0 0 0 0 new D7h genus #    97 with   336 species is 0,1:0,2:3,4:3,6
family= 0 4 0 0 0 0 0 new D7h genus #    98 with   336 species is 0,1:0,2:3,4:4,5
family= 0 4 0 0 0 0 0 new D7h genus #    99 with   336 species is 0,1:0,2:3,4:4,6
family= 0 4 0 0 0 0 0 new D7h genus #   100 with   336 species is 0,1:0,2:3,4:5,6
family= 0 4 0 0 0 0 0 new D7h genus #   101 with   168 species is 0,1:0,2:3,5:3,5
family= 0 4 0 0 0 0 0 new D7h genus #   102 with   336 species is 0,1:0,2:3,5:3,6
family= 0 4 0 0 0 0 0 new D7h genus #   103 with   168 species is 0,1:0,2:3,5:4,5
family= 0 4 0 0 0 0 0 new D7h genus #   104 with   336 species is 0,1:0,2:3,5:4,6
family= 0 4 0 0 0 0 0 new D7h genus #   105 with   336 species is 0,1:0,2:3,5:5,6
family= 0 4 0 0 0 0 0 new D7h genus #   106 with   168 species is 0,1:0,2:3,6:3,6
family= 0 4 0 0 0 0 0 new D7h genus #   107 with   336 species is 0,1:0,2:3,6:4,5
family= 0 4 0 0 0 0 0 new D7h genus #   108 with   336 species is 0,1:0,2:3,6:4,6
family= 0 4 0 0 0 0 0 new D7h genus #   109 with   336 species is 0,1:0,2:3,6:5,6
family= 0 4 0 0 0 0 0 new D7h genus #   110 with   336 species is 0,1:0,2:4,5:5,6
family= 0 4 0 0 0 0 0 new D7h genus #   111 with   168 species is 0,1:0,2:4,6:4,6
family= 0 4 0 0 0 0 0 new D7h genus #   112 with   168 species is 0,1:0,2:4,6:5,6
family= 0 4 0 0 0 0 0 new D7h genus #   113 with   168 species is 0,1:0,3:1,2:2,3
family= 0 4 0 0 0 0 0 new D7h genus #   114 with   336 species is 0,1:0,3:1,2:2,4
family= 0 4 0 0 0 0 0 new D7h genus #   115 with   336 species is 0,1:0,3:1,2:2,5
family= 0 4 0 0 0 0 0 new D7h genus #   116 with   168 species is 0,1:0,3:1,2:2,6
family= 0 4 0 0 0 0 0 new D7h genus #   117 with   336 species is 0,1:0,3:1,2:3,4
family= 0 4 0 0 0 0 0 new D7h genus #   118 with   336 species is 0,1:0,3:1,2:3,5
family= 0 4 0 0 0 0 0 new D7h genus #   119 with   336 species is 0,1:0,3:1,2:3,6
family= 0 4 0 0 0 0 0 new D7h genus #   120 with   336 species is 0,1:0,3:1,2:4,5
family= 0 4 0 0 0 0 0 new D7h genus #   121 with   336 species is 0,1:0,3:1,2:4,6
family= 0 4 0 0 0 0 0 new D7h genus #   122 with   336 species is 0,1:0,3:1,2:5,6
family= 0 4 0 0 0 0 0 new D7h genus #   123 with   336 species is 0,1:0,3:1,3:2,4
family= 0 4 0 0 0 0 0 new D7h genus #   124 with   336 species is 0,1:0,3:1,3:2,5
family= 0 4 0 0 0 0 0 new D7h genus #   125 with   336 species is 0,1:0,3:1,3:2,6
family= 0 4 0 0 0 0 0 new D7h genus #   126 with   336 species is 0,1:0,3:1,3:4,5
family= 0 4 0 0 0 0 0 new D7h genus #   127 with   336 species is 0,1:0,3:1,3:4,6
family= 0 4 0 0 0 0 0 new D7h genus #   128 with   336 species is 0,1:0,3:1,3:5,6
family= 0 4 0 0 0 0 0 new D7h genus #   129 with   336 species is 0,1:0,3:1,4:2,3
family= 0 4 0 0 0 0 0 new D7h genus #   130 with   336 species is 0,1:0,3:1,4:2,4
family= 0 4 0 0 0 0 0 new D7h genus #   131 with   336 species is 0,1:0,3:1,4:2,5
family= 0 4 0 0 0 0 0 new D7h genus #   132 with   336 species is 0,1:0,3:1,4:2,6
family= 0 4 0 0 0 0 0 new D7h genus #   133 with   168 species is 0,1:0,3:1,4:3,4
family= 0 4 0 0 0 0 0 new D7h genus #   134 with   336 species is 0,1:0,3:1,4:3,5
family= 0 4 0 0 0 0 0 new D7h genus #   135 with   336 species is 0,1:0,3:1,4:3,6
family= 0 4 0 0 0 0 0 new D7h genus #   136 with   336 species is 0,1:0,3:1,4:4,5
family= 0 4 0 0 0 0 0 new D7h genus #   137 with   336 species is 0,1:0,3:1,4:4,6
family= 0 4 0 0 0 0 0 new D7h genus #   138 with   336 species is 0,1:0,3:1,4:5,6
family= 0 4 0 0 0 0 0 new D7h genus #   139 with   336 species is 0,1:0,3:1,5:2,3
family= 0 4 0 0 0 0 0 new D7h genus #   140 with   336 species is 0,1:0,3:1,5:2,4
family= 0 4 0 0 0 0 0 new D7h genus #   141 with   336 species is 0,1:0,3:1,5:2,5
family= 0 4 0 0 0 0 0 new D7h genus #   142 with   168 species is 0,1:0,3:1,5:2,6
family= 0 4 0 0 0 0 0 new D7h genus #   143 with   336 species is 0,1:0,3:1,5:3,4
family= 0 4 0 0 0 0 0 new D7h genus #   144 with   168 species is 0,1:0,3:1,5:3,5
family= 0 4 0 0 0 0 0 new D7h genus #   145 with   336 species is 0,1:0,3:2,3:4,5
family= 0 4 0 0 0 0 0 new D7h genus #   146 with   168 species is 0,1:0,3:2,3:4,6
family= 0 4 0 0 0 0 0 new D7h genus #   147 with   168 species is 0,1:0,3:2,4:2,4
family= 0 4 0 0 0 0 0 new D7h genus #   148 with   336 species is 0,1:0,3:2,4:2,5
family= 0 4 0 0 0 0 0 new D7h genus #   149 with   336 species is 0,1:0,3:2,4:2,6
family= 0 4 0 0 0 0 0 new D7h genus #   150 with   336 species is 0,1:0,3:2,4:3,5
family= 0 4 0 0 0 0 0 new D7h genus #   151 with   336 species is 0,1:0,3:2,4:3,6
family= 0 4 0 0 0 0 0 new D7h genus #   152 with   336 species is 0,1:0,3:2,4:4,5
family= 0 4 0 0 0 0 0 new D7h genus #   153 with   336 species is 0,1:0,3:2,4:4,6
family= 0 4 0 0 0 0 0 new D7h genus #   154 with   336 species is 0,1:0,3:2,4:5,6
family= 0 4 0 0 0 0 0 new D7h genus #   155 with   168 species is 0,1:0,3:2,5:2,5
family= 0 4 0 0 0 0 0 new D7h genus #   156 with   336 species is 0,1:0,3:2,5:2,6
family= 0 4 0 0 0 0 0 new D7h genus #   157 with   336 species is 0,1:0,3:2,5:3,4
family= 0 4 0 0 0 0 0 new D7h genus #   158 with   336 species is 0,1:0,3:2,5:3,5
family= 0 4 0 0 0 0 0 new D7h genus #   159 with   336 species is 0,1:0,3:2,5:3,6
family= 0 4 0 0 0 0 0 new D7h genus #   160 with   168 species is 0,1:0,3:2,5:4,5
family= 0 4 0 0 0 0 0 new D7h genus #   161 with   336 species is 0,1:0,3:2,5:4,6
family= 0 4 0 0 0 0 0 new D7h genus #   162 with   336 species is 0,1:0,3:2,5:5,6
family= 0 4 0 0 0 0 0 new D7h genus #   163 with   168 species is 0,1:0,3:2,6:2,6
family= 0 4 0 0 0 0 0 new D7h genus #   164 with   336 species is 0,1:0,3:2,6:3,4
family= 0 4 0 0 0 0 0 new D7h genus #   165 with   336 species is 0,1:0,3:2,6:3,5
family= 0 4 0 0 0 0 0 new D7h genus #   166 with   336 species is 0,1:0,3:2,6:3,6
family= 0 4 0 0 0 0 0 new D7h genus #   167 with   336 species is 0,1:0,3:2,6:4,5
family= 0 4 0 0 0 0 0 new D7h genus #   168 with   336 species is 0,1:0,3:2,6:4,6
family= 0 4 0 0 0 0 0 new D7h genus #   169 with   336 species is 0,1:0,3:2,6:5,6
family= 0 4 0 0 0 0 0 new D7h genus #   170 with   336 species is 0,1:0,3:3,4:4,5
family= 0 4 0 0 0 0 0 new D7h genus #   171 with   336 species is 0,1:0,3:3,4:4,6
family= 0 4 0 0 0 0 0 new D7h genus #   172 with   336 species is 0,1:0,3:3,4:5,6
family= 0 4 0 0 0 0 0 new D7h genus #   173 with   336 species is 0,1:0,3:3,5:4,6
family= 0 4 0 0 0 0 0 new D7h genus #   174 with   336 species is 0,1:0,3:3,5:5,6
family= 0 4 0 0 0 0 0 new D7h genus #   175 with   336 species is 0,1:0,3:3,6:4,5
family= 0 4 0 0 0 0 0 new D7h genus #   176 with   336 species is 0,1:0,3:3,6:4,6
family= 0 4 0 0 0 0 0 new D7h genus #   177 with   168 species is 0,1:0,3:3,6:5,6
family= 0 4 0 0 0 0 0 new D7h genus #   178 with   336 species is 0,1:0,3:4,5:5,6
family= 0 4 0 0 0 0 0 new D7h genus #   179 with   168 species is 0,1:0,3:4,6:4,6
family= 0 4 0 0 0 0 0 new D7h genus #   180 with   336 species is 0,1:0,4:1,2:2,3
family= 0 4 0 0 0 0 0 new D7h genus #   181 with   336 species is 0,1:0,4:1,2:2,4
family= 0 4 0 0 0 0 0 new D7h genus #   182 with   168 species is 0,1:0,4:1,2:2,5
family= 0 4 0 0 0 0 0 new D7h genus #   183 with   336 species is 0,1:0,4:1,2:3,4
family= 0 4 0 0 0 0 0 new D7h genus #   184 with   336 species is 0,1:0,4:1,2:3,5
family= 0 4 0 0 0 0 0 new D7h genus #   185 with   336 species is 0,1:0,4:1,2:3,6
family= 0 4 0 0 0 0 0 new D7h genus #   186 with   336 species is 0,1:0,4:1,2:4,6
family= 0 4 0 0 0 0 0 new D7h genus #   187 with   336 species is 0,1:0,4:1,2:5,6
family= 0 4 0 0 0 0 0 new D7h genus #   188 with   336 species is 0,1:0,4:1,3:2,4
family= 0 4 0 0 0 0 0 new D7h genus #   189 with   336 species is 0,1:0,4:1,3:2,5
family= 0 4 0 0 0 0 0 new D7h genus #   190 with   336 species is 0,1:0,4:1,3:2,6
family= 0 4 0 0 0 0 0 new D7h genus #   191 with   168 species is 0,1:0,4:1,3:3,4
family= 0 4 0 0 0 0 0 new D7h genus #   192 with   336 species is 0,1:0,4:1,3:3,5
family= 0 4 0 0 0 0 0 new D7h genus #   193 with   336 species is 0,1:0,4:1,3:3,6
family= 0 4 0 0 0 0 0 new D7h genus #   194 with   336 species is 0,1:0,4:1,3:4,6
family= 0 4 0 0 0 0 0 new D7h genus #   195 with   336 species is 0,1:0,4:1,3:5,6
family= 0 4 0 0 0 0 0 new D7h genus #   196 with   336 species is 0,1:0,4:1,4:2,3
family= 0 4 0 0 0 0 0 new D7h genus #   197 with   336 species is 0,1:0,4:1,4:2,5
family= 0 4 0 0 0 0 0 new D7h genus #   198 with   168 species is 0,1:0,4:1,4:2,6
family= 0 4 0 0 0 0 0 new D7h genus #   199 with   168 species is 0,1:0,4:1,4:3,5
family= 0 4 0 0 0 0 0 new D7h genus #   200 with   336 species is 0,1:0,4:2,3:2,6
family= 0 4 0 0 0 0 0 new D7h genus #   201 with   336 species is 0,1:0,4:2,3:3,5
family= 0 4 0 0 0 0 0 new D7h genus #   202 with   168 species is 0,1:0,4:2,3:3,6
family= 0 4 0 0 0 0 0 new D7h genus #   203 with   336 species is 0,1:0,4:2,3:4,6
family= 0 4 0 0 0 0 0 new D7h genus #   204 with   336 species is 0,1:0,4:2,3:5,6
family= 0 4 0 0 0 0 0 new D7h genus #   205 with   336 species is 0,1:0,4:2,4:2,5
family= 0 4 0 0 0 0 0 new D7h genus #   206 with   336 species is 0,1:0,4:2,4:2,6
family= 0 4 0 0 0 0 0 new D7h genus #   207 with   336 species is 0,1:0,4:2,4:3,5
family= 0 4 0 0 0 0 0 new D7h genus #   208 with   336 species is 0,1:0,4:2,4:3,6
family= 0 4 0 0 0 0 0 new D7h genus #   209 with   336 species is 0,1:0,4:2,4:5,6
family= 0 4 0 0 0 0 0 new D7h genus #   210 with   168 species is 0,1:0,4:2,5:2,5
family= 0 4 0 0 0 0 0 new D7h genus #   211 with   336 species is 0,1:0,4:2,5:2,6
family= 0 4 0 0 0 0 0 new D7h genus #   212 with   336 species is 0,1:0,4:2,5:3,4
family= 0 4 0 0 0 0 0 new D7h genus #   213 with   336 species is 0,1:0,4:2,5:3,5
family= 0 4 0 0 0 0 0 new D7h genus #   214 with   336 species is 0,1:0,4:2,5:3,6
family= 0 4 0 0 0 0 0 new D7h genus #   215 with   336 species is 0,1:0,4:2,5:4,6
family= 0 4 0 0 0 0 0 new D7h genus #   216 with   168 species is 0,1:0,4:2,6:2,6
family= 0 4 0 0 0 0 0 new D7h genus #   217 with   336 species is 0,1:0,4:2,6:3,5
family= 0 4 0 0 0 0 0 new D7h genus #   218 with   336 species is 0,1:0,4:2,6:3,6
family= 0 4 0 0 0 0 0 new D7h genus #   219 with   336 species is 0,1:0,4:2,6:4,6
family= 0 4 0 0 0 0 0 new D7h genus #   220 with   168 species is 0,1:0,4:2,6:5,6
family= 0 4 0 0 0 0 0 new D7h genus #   221 with   168 species is 0,1:0,4:3,4:5,6
family= 0 4 0 0 0 0 0 new D7h genus #   222 with   168 species is 0,1:0,4:3,5:3,5
family= 0 4 0 0 0 0 0 new D7h genus #   223 with   336 species is 0,1:0,4:3,5:3,6
family= 0 4 0 0 0 0 0 new D7h genus #   224 with   336 species is 0,1:0,4:3,5:4,6
family= 0 4 0 0 0 0 0 new D7h genus #   225 with   336 species is 0,1:0,4:3,5:5,6
family= 0 4 0 0 0 0 0 new D7h genus #   226 with   168 species is 0,1:0,4:3,6:3,6
family= 0 4 0 0 0 0 0 new D7h genus #   227 with   336 species is 0,1:0,4:3,6:4,6
family= 0 4 0 0 0 0 0 new D7h genus #   228 with   336 species is 0,1:0,5:1,2:2,3
family= 0 4 0 0 0 0 0 new D7h genus #   229 with   168 species is 0,1:0,5:1,2:2,4
family= 0 4 0 0 0 0 0 new D7h genus #   230 with   336 species is 0,1:0,5:1,2:3,4
family= 0 4 0 0 0 0 0 new D7h genus #   231 with   336 species is 0,1:0,5:1,2:3,5
family= 0 4 0 0 0 0 0 new D7h genus #   232 with   336 species is 0,1:0,5:1,2:3,6
family= 0 4 0 0 0 0 0 new D7h genus #   233 with   336 species is 0,1:0,5:1,2:4,5
family= 0 4 0 0 0 0 0 new D7h genus #   234 with   336 species is 0,1:0,5:1,2:4,6
family= 0 4 0 0 0 0 0 new D7h genus #   235 with   336 species is 0,1:0,5:1,3:2,4
family= 0 4 0 0 0 0 0 new D7h genus #   236 with   336 species is 0,1:0,5:1,3:2,5
family= 0 4 0 0 0 0 0 new D7h genus #   237 with   168 species is 0,1:0,5:1,3:2,6
family= 0 4 0 0 0 0 0 new D7h genus #   238 with   336 species is 0,1:0,5:1,3:3,4
family= 0 4 0 0 0 0 0 new D7h genus #   239 with   168 species is 0,1:0,5:1,3:3,5
family= 0 4 0 0 0 0 0 new D7h genus #   240 with   336 species is 0,1:0,5:2,3:3,4
family= 0 4 0 0 0 0 0 new D7h genus #   241 with   168 species is 0,1:0,5:2,3:3,5
family= 0 4 0 0 0 0 0 new D7h genus #   242 with   168 species is 0,1:0,5:2,3:4,5
family= 0 4 0 0 0 0 0 new D7h genus #   243 with   336 species is 0,1:0,5:2,3:4,6
family= 0 4 0 0 0 0 0 new D7h genus #   244 with   168 species is 0,1:0,5:2,4:2,4
family= 0 4 0 0 0 0 0 new D7h genus #   245 with   336 species is 0,1:0,5:2,4:2,5
family= 0 4 0 0 0 0 0 new D7h genus #   246 with   336 species is 0,1:0,5:2,4:2,6
family= 0 4 0 0 0 0 0 new D7h genus #   247 with   336 species is 0,1:0,5:2,4:3,5
family= 0 4 0 0 0 0 0 new D7h genus #   248 with   336 species is 0,1:0,5:2,4:3,6
family= 0 4 0 0 0 0 0 new D7h genus #   249 with   336 species is 0,1:0,5:2,4:4,6
family= 0 4 0 0 0 0 0 new D7h genus #   250 with   336 species is 0,1:0,5:2,5:2,6
family= 0 4 0 0 0 0 0 new D7h genus #   251 with   336 species is 0,1:0,5:2,5:3,4
family= 0 4 0 0 0 0 0 new D7h genus #   252 with   336 species is 0,1:0,5:2,5:3,6
family= 0 4 0 0 0 0 0 new D7h genus #   253 with   336 species is 0,1:0,5:2,5:4,6
family= 0 4 0 0 0 0 0 new D7h genus #   254 with   168 species is 0,1:0,5:2,6:2,6
family= 0 4 0 0 0 0 0 new D7h genus #   255 with   336 species is 0,1:0,5:2,6:3,4
family= 0 4 0 0 0 0 0 new D7h genus #   256 with   336 species is 0,1:0,5:2,6:3,5
family= 0 4 0 0 0 0 0 new D7h genus #   257 with   336 species is 0,1:0,5:2,6:3,6
family= 0 4 0 0 0 0 0 new D7h genus #   258 with   336 species is 0,1:0,5:2,6:4,5
family= 0 4 0 0 0 0 0 new D7h genus #   259 with   336 species is 0,1:0,5:2,6:4,6
family= 0 4 0 0 0 0 0 new D7h genus #   260 with   168 species is 0,1:0,5:3,4:4,6
family= 0 4 0 0 0 0 0 new D7h genus #   261 with   336 species is 0,1:0,5:3,5:3,6
family= 0 4 0 0 0 0 0 new D7h genus #   262 with   336 species is 0,1:0,5:3,5:4,6
family= 0 4 0 0 0 0 0 new D7h genus #   263 with   168 species is 0,1:0,5:3,6:3,6
family= 0 4 0 0 0 0 0 new D7h genus #   264 with   336 species is 0,1:0,5:3,6:4,6
family= 0 4 0 0 0 0 0 new D7h genus #   265 with   168 species is 0,1:0,5:4,6:4,6
family= 0 4 0 0 0 0 0 new D7h genus #   266 with   168 species is 0,1:0,6:1,2:2,3
family= 0 4 0 0 0 0 0 new D7h genus #   267 with   336 species is 0,1:0,6:1,2:3,4
family= 0 4 0 0 0 0 0 new D7h genus #   268 with   168 species is 0,1:0,6:1,2:3,5
family= 0 4 0 0 0 0 0 new D7h genus #   269 with   168 species is 0,1:0,6:2,3:3,4
family= 0 4 0 0 0 0 0 new D7h genus #   270 with   168 species is 0,1:0,6:2,3:4,5
family= 0 4 0 0 0 0 0 new D7h genus #   271 with   168 species is 0,1:0,6:2,4:2,4
family= 0 4 0 0 0 0 0 new D7h genus #   272 with   336 species is 0,1:0,6:2,4:2,5
family= 0 4 0 0 0 0 0 new D7h genus #   273 with   168 species is 0,1:0,6:2,4:3,5
family= 0 4 0 0 0 0 0 new D7h genus #   274 with    84 species is 0,1:0,6:2,5:2,5
family= 0 4 0 0 0 0 0 new D7h genus #   275 with   168 species is 0,1:0,6:2,5:3,4
family= 0 4 0 0 0 0 0 new D7h genus #   276 with    84 species is 0,1:2,3:4,6:4,6
family= 0 4 0 0 0 0 0 new D7h genus #   277 with   168 species is 0,1:2,4:2,4:3,5
family= 0 4 0 0 0 0 0 new D7h genus #   278 with   168 species is 0,1:2,4:2,4:3,6
family= 0 4 0 0 0 0 0 new D7h genus #   279 with   336 species is 0,1:2,4:2,5:3,5
family= 0 4 0 0 0 0 0 new D7h genus #   280 with   336 species is 0,1:2,4:2,5:3,6
family= 0 4 0 0 0 0 0 new D7h genus #   281 with   336 species is 0,1:2,4:2,5:4,6
family= 0 4 0 0 0 0 0 new D7h genus #   282 with   336 species is 0,1:2,4:2,6:3,5
family= 0 4 0 0 0 0 0 new D7h genus #   283 with   336 species is 0,1:2,4:2,6:3,6
family= 0 4 0 0 0 0 0 new D7h genus #   284 with   168 species is 0,1:2,4:2,6:4,6
family= 0 4 0 0 0 0 0 new D7h genus #   285 with   168 species is 0,1:2,4:3,5:3,5
family= 0 4 0 0 0 0 0 new D7h genus #   286 with   336 species is 0,1:2,4:3,5:3,6
family= 0 4 0 0 0 0 0 new D7h genus #   287 with   168 species is 0,1:2,4:3,5:4,6
family= 0 4 0 0 0 0 0 new D7h genus #   288 with   168 species is 0,1:2,4:3,6:3,6
family= 0 4 0 0 0 0 0 new D7h genus #   289 with   168 species is 0,1:2,5:2,5:3,4
family= 0 4 0 0 0 0 0 new D7h genus #   290 with   168 species is 0,1:2,5:2,5:3,6
family= 0 4 0 0 0 0 0 new D7h genus #   291 with   168 species is 0,1:2,5:2,6:3,4
family= 0 4 0 0 0 0 0 new D7h genus #   292 with   336 species is 0,1:2,5:2,6:3,5
family= 0 4 0 0 0 0 0 new D7h genus #   293 with   168 species is 0,1:2,5:2,6:3,6
family= 0 4 0 0 0 0 0 new D7h genus #   294 with   168 species is 0,1:2,5:3,5:3,6
family= 0 4 0 0 0 0 0 new D7h genus #   295 with    84 species is 0,1:2,6:2,6:3,5
family= 0 4 0 0 0 0 0 new D7h genus #   296 with    84 species is 0,1:2,6:3,5:3,5
family= 0 4 0 0 0 0 0 new D7h genus #   297 with    42 species is 0,2:0,2:1,3:1,3
family= 0 4 0 0 0 0 0 new D7h genus #   298 with   168 species is 0,2:0,2:1,3:1,4
family= 0 4 0 0 0 0 0 new D7h genus #   299 with   168 species is 0,2:0,2:1,3:1,5
family= 0 4 0 0 0 0 0 new D7h genus #   300 with    84 species is 0,2:0,2:1,3:1,6
family= 0 4 0 0 0 0 0 new D7h genus #   301 with   168 species is 0,2:0,2:1,3:3,5
family= 0 4 0 0 0 0 0 new D7h genus #   302 with   168 species is 0,2:0,2:1,3:3,6
family= 0 4 0 0 0 0 0 new D7h genus #   303 with   168 species is 0,2:0,2:1,3:4,6
family= 0 4 0 0 0 0 0 new D7h genus #   304 with    84 species is 0,2:0,2:1,4:1,4
family= 0 4 0 0 0 0 0 new D7h genus #   305 with    84 species is 0,2:0,2:1,4:1,5
family= 0 4 0 0 0 0 0 new D7h genus #   306 with   168 species is 0,2:0,2:1,4:3,5
family= 0 4 0 0 0 0 0 new D7h genus #   307 with   168 species is 0,2:0,2:1,4:3,6
family= 0 4 0 0 0 0 0 new D7h genus #   308 with   168 species is 0,2:0,2:1,4:4,6
family= 0 4 0 0 0 0 0 new D7h genus #   309 with    42 species is 0,2:0,2:3,5:3,5
family= 0 4 0 0 0 0 0 new D7h genus #   310 with   168 species is 0,2:0,2:3,5:3,6
family= 0 4 0 0 0 0 0 new D7h genus #   311 with    84 species is 0,2:0,2:3,5:4,6
family= 0 4 0 0 0 0 0 new D7h genus #   312 with    42 species is 0,2:0,2:3,6:3,6
family= 0 4 0 0 0 0 0 new D7h genus #   313 with   336 species is 0,2:0,3:1,3:1,4
family= 0 4 0 0 0 0 0 new D7h genus #   314 with   336 species is 0,2:0,3:1,3:1,5
family= 0 4 0 0 0 0 0 new D7h genus #   315 with   336 species is 0,2:0,3:1,3:1,6
family= 0 4 0 0 0 0 0 new D7h genus #   316 with   168 species is 0,2:0,3:1,3:4,6
family= 0 4 0 0 0 0 0 new D7h genus #   317 with   168 species is 0,2:0,3:1,4:1,4
family= 0 4 0 0 0 0 0 new D7h genus #   318 with   336 species is 0,2:0,3:1,4:1,5
family= 0 4 0 0 0 0 0 new D7h genus #   319 with   336 species is 0,2:0,3:1,4:1,6
family= 0 4 0 0 0 0 0 new D7h genus #   320 with   168 species is 0,2:0,3:1,4:2,4
family= 0 4 0 0 0 0 0 new D7h genus #   321 with   336 species is 0,2:0,3:1,4:2,5
family= 0 4 0 0 0 0 0 new D7h genus #   322 with   336 species is 0,2:0,3:1,4:2,6
family= 0 4 0 0 0 0 0 new D7h genus #   323 with   336 species is 0,2:0,3:1,4:3,5
family= 0 4 0 0 0 0 0 new D7h genus #   324 with   336 species is 0,2:0,3:1,4:3,6
family= 0 4 0 0 0 0 0 new D7h genus #   325 with   336 species is 0,2:0,3:1,4:4,6
family= 0 4 0 0 0 0 0 new D7h genus #   326 with   168 species is 0,2:0,3:1,5:1,5
family= 0 4 0 0 0 0 0 new D7h genus #   327 with   168 species is 0,2:0,3:1,5:1,6
family= 0 4 0 0 0 0 0 new D7h genus #   328 with   336 species is 0,2:0,3:1,5:2,4
family= 0 4 0 0 0 0 0 new D7h genus #   329 with   336 species is 0,2:0,3:1,5:2,5
family= 0 4 0 0 0 0 0 new D7h genus #   330 with   336 species is 0,2:0,3:1,5:3,5
family= 0 4 0 0 0 0 0 new D7h genus #   331 with   336 species is 0,2:0,3:1,5:3,6
family= 0 4 0 0 0 0 0 new D7h genus #   332 with   336 species is 0,2:0,3:1,5:4,6
family= 0 4 0 0 0 0 0 new D7h genus #   333 with   336 species is 0,2:0,3:1,6:2,4
family= 0 4 0 0 0 0 0 new D7h genus #   334 with   336 species is 0,2:0,3:1,6:2,5
family= 0 4 0 0 0 0 0 new D7h genus #   335 with   336 species is 0,2:0,3:1,6:3,5
family= 0 4 0 0 0 0 0 new D7h genus #   336 with   336 species is 0,2:0,3:1,6:3,6
family= 0 4 0 0 0 0 0 new D7h genus #   337 with   336 species is 0,2:0,3:1,6:4,6
family= 0 4 0 0 0 0 0 new D7h genus #   338 with   336 species is 0,2:0,3:2,4:3,5
family= 0 4 0 0 0 0 0 new D7h genus #   339 with   336 species is 0,2:0,3:2,4:3,6
family= 0 4 0 0 0 0 0 new D7h genus #   340 with   336 species is 0,2:0,3:2,4:4,6
family= 0 4 0 0 0 0 0 new D7h genus #   341 with   168 species is 0,2:0,3:2,5:3,5
family= 0 4 0 0 0 0 0 new D7h genus #   342 with   336 species is 0,2:0,3:2,5:3,6
family= 0 4 0 0 0 0 0 new D7h genus #   343 with   336 species is 0,2:0,3:2,5:4,6
family= 0 4 0 0 0 0 0 new D7h genus #   344 with   336 species is 0,2:0,3:2,6:3,5
family= 0 4 0 0 0 0 0 new D7h genus #   345 with   168 species is 0,2:0,3:2,6:3,6
family= 0 4 0 0 0 0 0 new D7h genus #   346 with   336 species is 0,2:0,3:3,5:4,6
family= 0 4 0 0 0 0 0 new D7h genus #   347 with   168 species is 0,2:0,3:3,6:4,6
family= 0 4 0 0 0 0 0 new D7h genus #   348 with   336 species is 0,2:0,4:1,3:1,5
family= 0 4 0 0 0 0 0 new D7h genus #   349 with   336 species is 0,2:0,4:1,3:1,6
family= 0 4 0 0 0 0 0 new D7h genus #   350 with   168 species is 0,2:0,4:1,3:2,4
family= 0 4 0 0 0 0 0 new D7h genus #   351 with   336 species is 0,2:0,4:1,3:2,5
family= 0 4 0 0 0 0 0 new D7h genus #   352 with   336 species is 0,2:0,4:1,3:3,5
family= 0 4 0 0 0 0 0 new D7h genus #   353 with   168 species is 0,2:0,4:1,3:3,6
family= 0 4 0 0 0 0 0 new D7h genus #   354 with   336 species is 0,2:0,4:1,4:1,5
family= 0 4 0 0 0 0 0 new D7h genus #   355 with   168 species is 0,2:0,4:1,4:1,6
family= 0 4 0 0 0 0 0 new D7h genus #   356 with   336 species is 0,2:0,4:1,4:2,5
family= 0 4 0 0 0 0 0 new D7h genus #   357 with   336 species is 0,2:0,4:1,4:3,5
family= 0 4 0 0 0 0 0 new D7h genus #   358 with   336 species is 0,2:0,4:1,4:3,6
family= 0 4 0 0 0 0 0 new D7h genus #   359 with   168 species is 0,2:0,4:1,5:1,5
family= 0 4 0 0 0 0 0 new D7h genus #   360 with   336 species is 0,2:0,4:1,5:2,4
family= 0 4 0 0 0 0 0 new D7h genus #   361 with   168 species is 0,2:0,4:1,5:3,5
family= 0 4 0 0 0 0 0 new D7h genus #   362 with   336 species is 0,2:0,4:1,5:3,6
family= 0 4 0 0 0 0 0 new D7h genus #   363 with   336 species is 0,2:0,4:1,6:2,4
family= 0 4 0 0 0 0 0 new D7h genus #   364 with   336 species is 0,2:0,4:1,6:3,5
family= 0 4 0 0 0 0 0 new D7h genus #   365 with   168 species is 0,2:0,4:2,5:3,6
family= 0 4 0 0 0 0 0 new D7h genus #   366 with   168 species is 0,2:0,4:3,6:3,6
family= 0 4 0 0 0 0 0 new D7h genus #   367 with   168 species is 0,2:0,5:1,3:1,6
family= 0 4 0 0 0 0 0 new D7h genus #   368 with   336 species is 0,2:0,5:1,3:2,4
family= 0 4 0 0 0 0 0 new D7h genus #   369 with   168 species is 0,2:0,5:1,3:3,5
family= 0 4 0 0 0 0 0 new D7h genus #   370 with   168 species is 0,2:0,5:1,3:4,6
family= 0 4 0 0 0 0 0 new D7h genus #   371 with   168 species is 0,2:0,5:1,4:1,4
family= 0 4 0 0 0 0 0 new D7h genus #   372 with   168 species is 0,2:0,5:1,4:3,5
family= 0 4 0 0 0 0 0 new D7h genus #   373 with   168 species is 0,2:0,5:1,4:3,6
family= 0 4 0 0 0 0 0 new D7h genus #   374 with    84 species is 0,2:1,4:1,4:3,5
family= 0 4 0 0 0 0 0 new D7h genus #   375 with   168 species is 0,2:1,4:1,4:3,6
family= 0 4 0 0 0 0 0 new D7h genus #   376 with   168 species is 0,2:1,4:1,5:3,6
family= 0 4 0 0 0 0 0 new D7h genus #   377 with   168 species is 0,2:1,4:3,6:3,6
family= 0 4 0 0 0 0 0 new D7h genus #   378 with    42 species is 0,3:0,3:1,4:1,4
family= 0 4 0 0 0 0 0 new D7h genus #   379 with   168 species is 0,3:0,3:1,4:1,5
family= 0 4 0 0 0 0 0 new D7h genus #   380 with   168 species is 0,3:0,3:1,4:2,5
family= 0 4 0 0 0 0 0 new D7h genus #   381 with    84 species is 0,3:0,3:1,4:2,6
family= 0 4 0 0 0 0 0 new D7h genus #   382 with    42 species is 0,3:0,3:1,5:1,5
family= 0 4 0 0 0 0 0 new D7h genus #   383 with    84 species is 0,3:0,3:1,5:2,5
family= 0 4 0 0 0 0 0 new D7h genus #   384 with   168 species is 0,3:0,4:1,4:1,5
family= 0 4 0 0 0 0 0 new D7h genus #   385 with   336 species is 0,3:0,4:1,4:2,5
family= 0 4 0 0 0 0 0 new D7h genus #   386 with   168 species is 0,3:0,4:1,5:2,5
family= 0 4 0 0 0 0 0 new D7h genus #   387 with   168 species is 0,3:0,4:1,5:2,6
Nber of genera for this family=  387
 
family= 3 0 1 0 0 0 0
 
family= 3 0 1 0 0 0 0 new D7h genus #     1 with   168 species is 0:0:1:1,2,3
family= 3 0 1 0 0 0 0 new D7h genus #     2 with   168 species is 0:0:1:1,2,4
family= 3 0 1 0 0 0 0 new D7h genus #     3 with   168 species is 0:0:1:1,2,5
family= 3 0 1 0 0 0 0 new D7h genus #     4 with   168 species is 0:0:1:1,2,6
family= 3 0 1 0 0 0 0 new D7h genus #     5 with   168 species is 0:0:1:1,3,4
family= 3 0 1 0 0 0 0 new D7h genus #     6 with   168 species is 0:0:1:1,3,5
family= 3 0 1 0 0 0 0 new D7h genus #     7 with   168 species is 0:0:1:1,3,6
family= 3 0 1 0 0 0 0 new D7h genus #     8 with   168 species is 0:0:1:1,4,5
family= 3 0 1 0 0 0 0 new D7h genus #     9 with   168 species is 0:0:1:1,4,6
family= 3 0 1 0 0 0 0 new D7h genus #    10 with   168 species is 0:0:1:1,5,6
family= 3 0 1 0 0 0 0 new D7h genus #    11 with   168 species is 0:0:1:2,3,4
family= 3 0 1 0 0 0 0 new D7h genus #    12 with   168 species is 0:0:1:2,3,5
family= 3 0 1 0 0 0 0 new D7h genus #    13 with   168 species is 0:0:1:2,3,6
family= 3 0 1 0 0 0 0 new D7h genus #    14 with   168 species is 0:0:1:2,4,5
family= 3 0 1 0 0 0 0 new D7h genus #    15 with   168 species is 0:0:1:2,4,6
family= 3 0 1 0 0 0 0 new D7h genus #    16 with   168 species is 0:0:1:2,5,6
family= 3 0 1 0 0 0 0 new D7h genus #    17 with   168 species is 0:0:1:3,4,5
family= 3 0 1 0 0 0 0 new D7h genus #    18 with   168 species is 0:0:1:3,4,6
family= 3 0 1 0 0 0 0 new D7h genus #    19 with   168 species is 0:0:1:3,5,6
family= 3 0 1 0 0 0 0 new D7h genus #    20 with   168 species is 0:0:1:4,5,6
family= 3 0 1 0 0 0 0 new D7h genus #    21 with   168 species is 0:0:2:1,2,3
family= 3 0 1 0 0 0 0 new D7h genus #    22 with   168 species is 0:0:2:1,2,4
family= 3 0 1 0 0 0 0 new D7h genus #    23 with   168 species is 0:0:2:1,2,5
family= 3 0 1 0 0 0 0 new D7h genus #    24 with   168 species is 0:0:2:1,2,6
family= 3 0 1 0 0 0 0 new D7h genus #    25 with   168 species is 0:0:2:1,3,4
family= 3 0 1 0 0 0 0 new D7h genus #    26 with   168 species is 0:0:2:1,3,5
family= 3 0 1 0 0 0 0 new D7h genus #    27 with   168 species is 0:0:2:1,3,6
family= 3 0 1 0 0 0 0 new D7h genus #    28 with   168 species is 0:0:2:1,4,5
family= 3 0 1 0 0 0 0 new D7h genus #    29 with   168 species is 0:0:2:1,4,6
family= 3 0 1 0 0 0 0 new D7h genus #    30 with   168 species is 0:0:2:1,5,6
family= 3 0 1 0 0 0 0 new D7h genus #    31 with   168 species is 0:0:2:2,3,4
family= 3 0 1 0 0 0 0 new D7h genus #    32 with   168 species is 0:0:2:2,3,5
family= 3 0 1 0 0 0 0 new D7h genus #    33 with   168 species is 0:0:2:2,3,6
family= 3 0 1 0 0 0 0 new D7h genus #    34 with   168 species is 0:0:2:2,4,5
family= 3 0 1 0 0 0 0 new D7h genus #    35 with   168 species is 0:0:2:2,4,6
family= 3 0 1 0 0 0 0 new D7h genus #    36 with   168 species is 0:0:2:2,5,6
family= 3 0 1 0 0 0 0 new D7h genus #    37 with   168 species is 0:0:2:3,4,5
family= 3 0 1 0 0 0 0 new D7h genus #    38 with   168 species is 0:0:2:3,4,6
family= 3 0 1 0 0 0 0 new D7h genus #    39 with   168 species is 0:0:2:3,5,6
family= 3 0 1 0 0 0 0 new D7h genus #    40 with   168 species is 0:0:2:4,5,6
family= 3 0 1 0 0 0 0 new D7h genus #    41 with   168 species is 0:0:3:1,2,3
family= 3 0 1 0 0 0 0 new D7h genus #    42 with   168 species is 0:0:3:1,2,4
family= 3 0 1 0 0 0 0 new D7h genus #    43 with   168 species is 0:0:3:1,2,5
family= 3 0 1 0 0 0 0 new D7h genus #    44 with   168 species is 0:0:3:1,2,6
family= 3 0 1 0 0 0 0 new D7h genus #    45 with   168 species is 0:0:3:1,3,4
family= 3 0 1 0 0 0 0 new D7h genus #    46 with   168 species is 0:0:3:1,3,5
family= 3 0 1 0 0 0 0 new D7h genus #    47 with   168 species is 0:0:3:1,3,6
family= 3 0 1 0 0 0 0 new D7h genus #    48 with   168 species is 0:0:3:1,4,5
family= 3 0 1 0 0 0 0 new D7h genus #    49 with   168 species is 0:0:3:1,4,6
family= 3 0 1 0 0 0 0 new D7h genus #    50 with   168 species is 0:0:3:1,5,6
family= 3 0 1 0 0 0 0 new D7h genus #    51 with   168 species is 0:0:3:2,3,4
family= 3 0 1 0 0 0 0 new D7h genus #    52 with   168 species is 0:0:3:2,3,5
family= 3 0 1 0 0 0 0 new D7h genus #    53 with   168 species is 0:0:3:2,3,6
family= 3 0 1 0 0 0 0 new D7h genus #    54 with   168 species is 0:0:3:2,4,5
family= 3 0 1 0 0 0 0 new D7h genus #    55 with   168 species is 0:0:3:2,4,6
family= 3 0 1 0 0 0 0 new D7h genus #    56 with   168 species is 0:0:3:2,5,6
family= 3 0 1 0 0 0 0 new D7h genus #    57 with   168 species is 0:0:3:3,4,5
family= 3 0 1 0 0 0 0 new D7h genus #    58 with   168 species is 0:0:3:3,4,6
family= 3 0 1 0 0 0 0 new D7h genus #    59 with   168 species is 0:0:3:3,5,6
family= 3 0 1 0 0 0 0 new D7h genus #    60 with   168 species is 0:0:3:4,5,6
family= 3 0 1 0 0 0 0 new D7h genus #    61 with   168 species is 0:1:2:0,1,2
family= 3 0 1 0 0 0 0 new D7h genus #    62 with   336 species is 0:1:2:0,1,3
family= 3 0 1 0 0 0 0 new D7h genus #    63 with   336 species is 0:1:2:0,1,4
family= 3 0 1 0 0 0 0 new D7h genus #    64 with   336 species is 0:1:2:0,1,5
family= 3 0 1 0 0 0 0 new D7h genus #    65 with   336 species is 0:1:2:0,1,6
family= 3 0 1 0 0 0 0 new D7h genus #    66 with   336 species is 0:1:2:0,2,3
family= 3 0 1 0 0 0 0 new D7h genus #    67 with   336 species is 0:1:2:0,2,4
family= 3 0 1 0 0 0 0 new D7h genus #    68 with   336 species is 0:1:2:0,3,4
family= 3 0 1 0 0 0 0 new D7h genus #    69 with   336 species is 0:1:2:0,3,5
family= 3 0 1 0 0 0 0 new D7h genus #    70 with   336 species is 0:1:2:0,3,6
family= 3 0 1 0 0 0 0 new D7h genus #    71 with   336 species is 0:1:2:0,4,5
family= 3 0 1 0 0 0 0 new D7h genus #    72 with   336 species is 0:1:2:0,4,6
family= 3 0 1 0 0 0 0 new D7h genus #    73 with   336 species is 0:1:2:0,5,6
family= 3 0 1 0 0 0 0 new D7h genus #    74 with   336 species is 0:1:2:1,3,4
family= 3 0 1 0 0 0 0 new D7h genus #    75 with   336 species is 0:1:2:1,3,5
family= 3 0 1 0 0 0 0 new D7h genus #    76 with   168 species is 0:1:2:1,3,6
family= 3 0 1 0 0 0 0 new D7h genus #    77 with   168 species is 0:1:2:1,4,5
family= 3 0 1 0 0 0 0 new D7h genus #    78 with   336 species is 0:1:2:3,4,5
family= 3 0 1 0 0 0 0 new D7h genus #    79 with   336 species is 0:1:2:3,4,6
family= 3 0 1 0 0 0 0 new D7h genus #    80 with   336 species is 0:1:3:0,1,2
family= 3 0 1 0 0 0 0 new D7h genus #    81 with   336 species is 0:1:3:0,1,3
family= 3 0 1 0 0 0 0 new D7h genus #    82 with   336 species is 0:1:3:0,1,4
family= 3 0 1 0 0 0 0 new D7h genus #    83 with   336 species is 0:1:3:0,1,5
family= 3 0 1 0 0 0 0 new D7h genus #    84 with   336 species is 0:1:3:0,1,6
family= 3 0 1 0 0 0 0 new D7h genus #    85 with   336 species is 0:1:3:0,2,3
family= 3 0 1 0 0 0 0 new D7h genus #    86 with   336 species is 0:1:3:0,2,4
family= 3 0 1 0 0 0 0 new D7h genus #    87 with   336 species is 0:1:3:0,2,5
family= 3 0 1 0 0 0 0 new D7h genus #    88 with   336 species is 0:1:3:0,2,6
family= 3 0 1 0 0 0 0 new D7h genus #    89 with   336 species is 0:1:3:0,3,4
family= 3 0 1 0 0 0 0 new D7h genus #    90 with   336 species is 0:1:3:0,3,5
family= 3 0 1 0 0 0 0 new D7h genus #    91 with   336 species is 0:1:3:0,3,6
family= 3 0 1 0 0 0 0 new D7h genus #    92 with   336 species is 0:1:3:0,4,5
family= 3 0 1 0 0 0 0 new D7h genus #    93 with   336 species is 0:1:3:0,4,6
family= 3 0 1 0 0 0 0 new D7h genus #    94 with   336 species is 0:1:3:0,5,6
family= 3 0 1 0 0 0 0 new D7h genus #    95 with   336 species is 0:1:3:1,2,3
family= 3 0 1 0 0 0 0 new D7h genus #    96 with   336 species is 0:1:3:1,2,4
family= 3 0 1 0 0 0 0 new D7h genus #    97 with   336 species is 0:1:3:1,2,5
family= 3 0 1 0 0 0 0 new D7h genus #    98 with   336 species is 0:1:3:1,2,6
family= 3 0 1 0 0 0 0 new D7h genus #    99 with   336 species is 0:1:3:1,3,4
family= 3 0 1 0 0 0 0 new D7h genus #   100 with   336 species is 0:1:3:1,3,5
family= 3 0 1 0 0 0 0 new D7h genus #   101 with   336 species is 0:1:3:1,3,6
family= 3 0 1 0 0 0 0 new D7h genus #   102 with   336 species is 0:1:3:1,4,5
family= 3 0 1 0 0 0 0 new D7h genus #   103 with   336 species is 0:1:3:1,4,6
family= 3 0 1 0 0 0 0 new D7h genus #   104 with   336 species is 0:1:3:1,5,6
family= 3 0 1 0 0 0 0 new D7h genus #   105 with   336 species is 0:1:3:2,3,4
family= 3 0 1 0 0 0 0 new D7h genus #   106 with   336 species is 0:1:3:2,3,5
family= 3 0 1 0 0 0 0 new D7h genus #   107 with   336 species is 0:1:3:2,3,6
family= 3 0 1 0 0 0 0 new D7h genus #   108 with   336 species is 0:1:3:2,4,5
family= 3 0 1 0 0 0 0 new D7h genus #   109 with   336 species is 0:1:3:2,4,6
family= 3 0 1 0 0 0 0 new D7h genus #   110 with   336 species is 0:1:3:2,5,6
family= 3 0 1 0 0 0 0 new D7h genus #   111 with   336 species is 0:1:3:3,4,5
family= 3 0 1 0 0 0 0 new D7h genus #   112 with   336 species is 0:1:3:3,4,6
family= 3 0 1 0 0 0 0 new D7h genus #   113 with   336 species is 0:1:3:3,5,6
family= 3 0 1 0 0 0 0 new D7h genus #   114 with   336 species is 0:1:3:4,5,6
family= 3 0 1 0 0 0 0 new D7h genus #   115 with   336 species is 0:1:4:0,1,2
family= 3 0 1 0 0 0 0 new D7h genus #   116 with   336 species is 0:1:4:0,1,3
family= 3 0 1 0 0 0 0 new D7h genus #   117 with   168 species is 0:1:4:0,1,4
family= 3 0 1 0 0 0 0 new D7h genus #   118 with   336 species is 0:1:4:0,2,3
family= 3 0 1 0 0 0 0 new D7h genus #   119 with   336 species is 0:1:4:0,2,4
family= 3 0 1 0 0 0 0 new D7h genus #   120 with   336 species is 0:1:4:0,2,5
family= 3 0 1 0 0 0 0 new D7h genus #   121 with   336 species is 0:1:4:0,2,6
family= 3 0 1 0 0 0 0 new D7h genus #   122 with   336 species is 0:1:4:0,3,4
family= 3 0 1 0 0 0 0 new D7h genus #   123 with   336 species is 0:1:4:0,3,5
family= 3 0 1 0 0 0 0 new D7h genus #   124 with   336 species is 0:1:4:0,3,6
family= 3 0 1 0 0 0 0 new D7h genus #   125 with   336 species is 0:1:4:0,4,5
family= 3 0 1 0 0 0 0 new D7h genus #   126 with   336 species is 0:1:4:0,4,6
family= 3 0 1 0 0 0 0 new D7h genus #   127 with   336 species is 0:1:4:0,5,6
family= 3 0 1 0 0 0 0 new D7h genus #   128 with   336 species is 0:1:4:2,3,4
family= 3 0 1 0 0 0 0 new D7h genus #   129 with   336 species is 0:1:4:2,3,5
family= 3 0 1 0 0 0 0 new D7h genus #   130 with   336 species is 0:1:4:2,3,6
family= 3 0 1 0 0 0 0 new D7h genus #   131 with   336 species is 0:1:4:2,4,5
family= 3 0 1 0 0 0 0 new D7h genus #   132 with   168 species is 0:1:4:2,4,6
family= 3 0 1 0 0 0 0 new D7h genus #   133 with   168 species is 0:1:4:3,4,5
family= 3 0 1 0 0 0 0 new D7h genus #   134 with   336 species is 0:2:4:0,1,2
family= 3 0 1 0 0 0 0 new D7h genus #   135 with   336 species is 0:2:4:0,1,3
family= 3 0 1 0 0 0 0 new D7h genus #   136 with   336 species is 0:2:4:0,1,4
family= 3 0 1 0 0 0 0 new D7h genus #   137 with   336 species is 0:2:4:0,1,5
family= 3 0 1 0 0 0 0 new D7h genus #   138 with   336 species is 0:2:4:0,1,6
family= 3 0 1 0 0 0 0 new D7h genus #   139 with   336 species is 0:2:4:0,2,3
family= 3 0 1 0 0 0 0 new D7h genus #   140 with   168 species is 0:2:4:0,2,4
family= 3 0 1 0 0 0 0 new D7h genus #   141 with   336 species is 0:2:4:0,2,5
family= 3 0 1 0 0 0 0 new D7h genus #   142 with   336 species is 0:2:4:0,2,6
family= 3 0 1 0 0 0 0 new D7h genus #   143 with   336 species is 0:2:4:0,3,5
family= 3 0 1 0 0 0 0 new D7h genus #   144 with   336 species is 0:2:4:0,3,6
family= 3 0 1 0 0 0 0 new D7h genus #   145 with   336 species is 0:2:4:0,4,5
family= 3 0 1 0 0 0 0 new D7h genus #   146 with   336 species is 0:2:4:0,5,6
family= 3 0 1 0 0 0 0 new D7h genus #   147 with   168 species is 0:2:4:1,2,3
family= 3 0 1 0 0 0 0 new D7h genus #   148 with   336 species is 0:2:4:1,2,5
family= 3 0 1 0 0 0 0 new D7h genus #   149 with   336 species is 0:2:4:1,2,6
family= 3 0 1 0 0 0 0 new D7h genus #   150 with   336 species is 0:2:4:1,3,5
family= 3 0 1 0 0 0 0 new D7h genus #   151 with   336 species is 0:2:4:1,5,6
family= 3 0 1 0 0 0 0 new D7h genus #   152 with   168 species is 0:2:4:2,5,6
Nber of genera for this family=  152
 
family= 2 1 1 0 0 0 0
 
family= 2 1 1 0 0 0 0 new D7h genus #     1 with   168 species is 0:0:1,2:1,2,3
family= 2 1 1 0 0 0 0 new D7h genus #     2 with   168 species is 0:0:1,2:1,2,4
family= 2 1 1 0 0 0 0 new D7h genus #     3 with   168 species is 0:0:1,2:1,2,5
family= 2 1 1 0 0 0 0 new D7h genus #     4 with   168 species is 0:0:1,2:1,2,6
family= 2 1 1 0 0 0 0 new D7h genus #     5 with   168 species is 0:0:1,2:1,3,4
family= 2 1 1 0 0 0 0 new D7h genus #     6 with   168 species is 0:0:1,2:1,3,5
family= 2 1 1 0 0 0 0 new D7h genus #     7 with   168 species is 0:0:1,2:1,3,6
family= 2 1 1 0 0 0 0 new D7h genus #     8 with   168 species is 0:0:1,2:1,4,5
family= 2 1 1 0 0 0 0 new D7h genus #     9 with   168 species is 0:0:1,2:1,4,6
family= 2 1 1 0 0 0 0 new D7h genus #    10 with   168 species is 0:0:1,2:1,5,6
family= 2 1 1 0 0 0 0 new D7h genus #    11 with   168 species is 0:0:1,2:2,3,4
family= 2 1 1 0 0 0 0 new D7h genus #    12 with   168 species is 0:0:1,2:2,3,5
family= 2 1 1 0 0 0 0 new D7h genus #    13 with   168 species is 0:0:1,2:2,3,6
family= 2 1 1 0 0 0 0 new D7h genus #    14 with   168 species is 0:0:1,2:2,4,5
family= 2 1 1 0 0 0 0 new D7h genus #    15 with   168 species is 0:0:1,2:2,4,6
family= 2 1 1 0 0 0 0 new D7h genus #    16 with   168 species is 0:0:1,2:2,5,6
family= 2 1 1 0 0 0 0 new D7h genus #    17 with   168 species is 0:0:1,2:3,4,5
family= 2 1 1 0 0 0 0 new D7h genus #    18 with   168 species is 0:0:1,2:3,4,6
family= 2 1 1 0 0 0 0 new D7h genus #    19 with   168 species is 0:0:1,2:3,5,6
family= 2 1 1 0 0 0 0 new D7h genus #    20 with   168 species is 0:0:1,2:4,5,6
family= 2 1 1 0 0 0 0 new D7h genus #    21 with   168 species is 0:0:1,3:1,2,3
family= 2 1 1 0 0 0 0 new D7h genus #    22 with   168 species is 0:0:1,3:1,2,4
family= 2 1 1 0 0 0 0 new D7h genus #    23 with   168 species is 0:0:1,3:1,2,5
family= 2 1 1 0 0 0 0 new D7h genus #    24 with   168 species is 0:0:1,3:1,2,6
family= 2 1 1 0 0 0 0 new D7h genus #    25 with   168 species is 0:0:1,3:1,3,4
family= 2 1 1 0 0 0 0 new D7h genus #    26 with   168 species is 0:0:1,3:1,3,5
family= 2 1 1 0 0 0 0 new D7h genus #    27 with   168 species is 0:0:1,3:1,3,6
family= 2 1 1 0 0 0 0 new D7h genus #    28 with   168 species is 0:0:1,3:1,4,5
family= 2 1 1 0 0 0 0 new D7h genus #    29 with   168 species is 0:0:1,3:1,4,6
family= 2 1 1 0 0 0 0 new D7h genus #    30 with   168 species is 0:0:1,3:1,5,6
family= 2 1 1 0 0 0 0 new D7h genus #    31 with   168 species is 0:0:1,3:2,3,4
family= 2 1 1 0 0 0 0 new D7h genus #    32 with   168 species is 0:0:1,3:2,3,5
family= 2 1 1 0 0 0 0 new D7h genus #    33 with   168 species is 0:0:1,3:2,3,6
family= 2 1 1 0 0 0 0 new D7h genus #    34 with   168 species is 0:0:1,3:2,4,5
family= 2 1 1 0 0 0 0 new D7h genus #    35 with   168 species is 0:0:1,3:2,4,6
family= 2 1 1 0 0 0 0 new D7h genus #    36 with   168 species is 0:0:1,3:2,5,6
family= 2 1 1 0 0 0 0 new D7h genus #    37 with   168 species is 0:0:1,3:3,4,5
family= 2 1 1 0 0 0 0 new D7h genus #    38 with   168 species is 0:0:1,3:3,4,6
family= 2 1 1 0 0 0 0 new D7h genus #    39 with   168 species is 0:0:1,3:3,5,6
family= 2 1 1 0 0 0 0 new D7h genus #    40 with   168 species is 0:0:1,3:4,5,6
family= 2 1 1 0 0 0 0 new D7h genus #    41 with   168 species is 0:0:1,4:1,2,3
family= 2 1 1 0 0 0 0 new D7h genus #    42 with   168 species is 0:0:1,4:1,2,4
family= 2 1 1 0 0 0 0 new D7h genus #    43 with   168 species is 0:0:1,4:1,2,5
family= 2 1 1 0 0 0 0 new D7h genus #    44 with   168 species is 0:0:1,4:1,2,6
family= 2 1 1 0 0 0 0 new D7h genus #    45 with   168 species is 0:0:1,4:1,3,4
family= 2 1 1 0 0 0 0 new D7h genus #    46 with   168 species is 0:0:1,4:1,3,5
family= 2 1 1 0 0 0 0 new D7h genus #    47 with   168 species is 0:0:1,4:1,3,6
family= 2 1 1 0 0 0 0 new D7h genus #    48 with   168 species is 0:0:1,4:1,4,5
family= 2 1 1 0 0 0 0 new D7h genus #    49 with   168 species is 0:0:1,4:1,4,6
family= 2 1 1 0 0 0 0 new D7h genus #    50 with   168 species is 0:0:1,4:1,5,6
family= 2 1 1 0 0 0 0 new D7h genus #    51 with   168 species is 0:0:1,4:2,3,4
family= 2 1 1 0 0 0 0 new D7h genus #    52 with   168 species is 0:0:1,4:2,3,5
family= 2 1 1 0 0 0 0 new D7h genus #    53 with   168 species is 0:0:1,4:2,3,6
family= 2 1 1 0 0 0 0 new D7h genus #    54 with   168 species is 0:0:1,4:2,4,5
family= 2 1 1 0 0 0 0 new D7h genus #    55 with   168 species is 0:0:1,4:2,4,6
family= 2 1 1 0 0 0 0 new D7h genus #    56 with   168 species is 0:0:1,4:2,5,6
family= 2 1 1 0 0 0 0 new D7h genus #    57 with   168 species is 0:0:1,4:3,4,5
family= 2 1 1 0 0 0 0 new D7h genus #    58 with   168 species is 0:0:1,4:3,4,6
family= 2 1 1 0 0 0 0 new D7h genus #    59 with   168 species is 0:0:1,4:3,5,6
family= 2 1 1 0 0 0 0 new D7h genus #    60 with   168 species is 0:0:1,4:4,5,6
family= 2 1 1 0 0 0 0 new D7h genus #    61 with   168 species is 0:0:1,5:1,2,3
family= 2 1 1 0 0 0 0 new D7h genus #    62 with   168 species is 0:0:1,5:1,2,4
family= 2 1 1 0 0 0 0 new D7h genus #    63 with   168 species is 0:0:1,5:1,2,5
family= 2 1 1 0 0 0 0 new D7h genus #    64 with   168 species is 0:0:1,5:1,2,6
family= 2 1 1 0 0 0 0 new D7h genus #    65 with   168 species is 0:0:1,5:1,3,4
family= 2 1 1 0 0 0 0 new D7h genus #    66 with   168 species is 0:0:1,5:1,3,5
family= 2 1 1 0 0 0 0 new D7h genus #    67 with   168 species is 0:0:1,5:1,3,6
family= 2 1 1 0 0 0 0 new D7h genus #    68 with   168 species is 0:0:1,5:1,4,5
family= 2 1 1 0 0 0 0 new D7h genus #    69 with   168 species is 0:0:1,5:1,4,6
family= 2 1 1 0 0 0 0 new D7h genus #    70 with   168 species is 0:0:1,5:1,5,6
family= 2 1 1 0 0 0 0 new D7h genus #    71 with   168 species is 0:0:1,5:2,3,4
family= 2 1 1 0 0 0 0 new D7h genus #    72 with   168 species is 0:0:1,5:2,3,5
family= 2 1 1 0 0 0 0 new D7h genus #    73 with   168 species is 0:0:1,5:2,3,6
family= 2 1 1 0 0 0 0 new D7h genus #    74 with   168 species is 0:0:1,5:2,4,5
family= 2 1 1 0 0 0 0 new D7h genus #    75 with   168 species is 0:0:1,5:2,4,6
family= 2 1 1 0 0 0 0 new D7h genus #    76 with   168 species is 0:0:1,5:2,5,6
family= 2 1 1 0 0 0 0 new D7h genus #    77 with   168 species is 0:0:1,5:3,4,5
family= 2 1 1 0 0 0 0 new D7h genus #    78 with   168 species is 0:0:1,5:3,4,6
family= 2 1 1 0 0 0 0 new D7h genus #    79 with   168 species is 0:0:1,5:3,5,6
family= 2 1 1 0 0 0 0 new D7h genus #    80 with   168 species is 0:0:1,5:4,5,6
family= 2 1 1 0 0 0 0 new D7h genus #    81 with   168 species is 0:0:1,6:1,2,3
family= 2 1 1 0 0 0 0 new D7h genus #    82 with   168 species is 0:0:1,6:1,2,4
family= 2 1 1 0 0 0 0 new D7h genus #    83 with   168 species is 0:0:1,6:1,2,5
family= 2 1 1 0 0 0 0 new D7h genus #    84 with   168 species is 0:0:1,6:1,2,6
family= 2 1 1 0 0 0 0 new D7h genus #    85 with   168 species is 0:0:1,6:1,3,4
family= 2 1 1 0 0 0 0 new D7h genus #    86 with   168 species is 0:0:1,6:1,3,5
family= 2 1 1 0 0 0 0 new D7h genus #    87 with   168 species is 0:0:1,6:1,3,6
family= 2 1 1 0 0 0 0 new D7h genus #    88 with   168 species is 0:0:1,6:1,4,5
family= 2 1 1 0 0 0 0 new D7h genus #    89 with   168 species is 0:0:1,6:2,3,4
family= 2 1 1 0 0 0 0 new D7h genus #    90 with   168 species is 0:0:1,6:2,3,5
family= 2 1 1 0 0 0 0 new D7h genus #    91 with   168 species is 0:0:2,3:1,2,3
family= 2 1 1 0 0 0 0 new D7h genus #    92 with   168 species is 0:0:2,3:1,2,4
family= 2 1 1 0 0 0 0 new D7h genus #    93 with   168 species is 0:0:2,3:1,2,5
family= 2 1 1 0 0 0 0 new D7h genus #    94 with   168 species is 0:0:2,3:1,2,6
family= 2 1 1 0 0 0 0 new D7h genus #    95 with   168 species is 0:0:2,3:1,3,4
family= 2 1 1 0 0 0 0 new D7h genus #    96 with   168 species is 0:0:2,3:1,3,5
family= 2 1 1 0 0 0 0 new D7h genus #    97 with   168 species is 0:0:2,3:1,3,6
family= 2 1 1 0 0 0 0 new D7h genus #    98 with   168 species is 0:0:2,3:1,4,5
family= 2 1 1 0 0 0 0 new D7h genus #    99 with   168 species is 0:0:2,3:1,4,6
family= 2 1 1 0 0 0 0 new D7h genus #   100 with   168 species is 0:0:2,3:1,5,6
family= 2 1 1 0 0 0 0 new D7h genus #   101 with   168 species is 0:0:2,3:2,3,4
family= 2 1 1 0 0 0 0 new D7h genus #   102 with   168 species is 0:0:2,3:2,3,5
family= 2 1 1 0 0 0 0 new D7h genus #   103 with   168 species is 0:0:2,3:2,3,6
family= 2 1 1 0 0 0 0 new D7h genus #   104 with   168 species is 0:0:2,3:2,4,5
family= 2 1 1 0 0 0 0 new D7h genus #   105 with   168 species is 0:0:2,3:2,4,6
family= 2 1 1 0 0 0 0 new D7h genus #   106 with   168 species is 0:0:2,3:2,5,6
family= 2 1 1 0 0 0 0 new D7h genus #   107 with   168 species is 0:0:2,3:3,4,5
family= 2 1 1 0 0 0 0 new D7h genus #   108 with   168 species is 0:0:2,3:3,4,6
family= 2 1 1 0 0 0 0 new D7h genus #   109 with   168 species is 0:0:2,3:3,5,6
family= 2 1 1 0 0 0 0 new D7h genus #   110 with   168 species is 0:0:2,3:4,5,6
family= 2 1 1 0 0 0 0 new D7h genus #   111 with   168 species is 0:0:2,4:1,2,3
family= 2 1 1 0 0 0 0 new D7h genus #   112 with   168 species is 0:0:2,4:1,2,4
family= 2 1 1 0 0 0 0 new D7h genus #   113 with   168 species is 0:0:2,4:1,2,5
family= 2 1 1 0 0 0 0 new D7h genus #   114 with   168 species is 0:0:2,4:1,2,6
family= 2 1 1 0 0 0 0 new D7h genus #   115 with   168 species is 0:0:2,4:1,3,4
family= 2 1 1 0 0 0 0 new D7h genus #   116 with   168 species is 0:0:2,4:1,3,5
family= 2 1 1 0 0 0 0 new D7h genus #   117 with   168 species is 0:0:2,4:1,3,6
family= 2 1 1 0 0 0 0 new D7h genus #   118 with   168 species is 0:0:2,4:1,4,5
family= 2 1 1 0 0 0 0 new D7h genus #   119 with   168 species is 0:0:2,4:1,4,6
family= 2 1 1 0 0 0 0 new D7h genus #   120 with   168 species is 0:0:2,4:1,5,6
family= 2 1 1 0 0 0 0 new D7h genus #   121 with   168 species is 0:0:2,4:2,3,4
family= 2 1 1 0 0 0 0 new D7h genus #   122 with   168 species is 0:0:2,4:2,3,5
family= 2 1 1 0 0 0 0 new D7h genus #   123 with   168 species is 0:0:2,4:2,3,6
family= 2 1 1 0 0 0 0 new D7h genus #   124 with   168 species is 0:0:2,4:2,4,5
family= 2 1 1 0 0 0 0 new D7h genus #   125 with   168 species is 0:0:2,4:2,4,6
family= 2 1 1 0 0 0 0 new D7h genus #   126 with   168 species is 0:0:2,4:2,5,6
family= 2 1 1 0 0 0 0 new D7h genus #   127 with   168 species is 0:0:2,4:3,4,5
family= 2 1 1 0 0 0 0 new D7h genus #   128 with   168 species is 0:0:2,4:3,4,6
family= 2 1 1 0 0 0 0 new D7h genus #   129 with   168 species is 0:0:2,4:3,5,6
family= 2 1 1 0 0 0 0 new D7h genus #   130 with   168 species is 0:0:2,4:4,5,6
family= 2 1 1 0 0 0 0 new D7h genus #   131 with   168 species is 0:0:2,5:1,2,3
family= 2 1 1 0 0 0 0 new D7h genus #   132 with   168 species is 0:0:2,5:1,2,4
family= 2 1 1 0 0 0 0 new D7h genus #   133 with   168 species is 0:0:2,5:1,2,5
family= 2 1 1 0 0 0 0 new D7h genus #   134 with   168 species is 0:0:2,5:1,2,6
family= 2 1 1 0 0 0 0 new D7h genus #   135 with   168 species is 0:0:2,5:1,3,4
family= 2 1 1 0 0 0 0 new D7h genus #   136 with   168 species is 0:0:2,5:1,3,5
family= 2 1 1 0 0 0 0 new D7h genus #   137 with   168 species is 0:0:2,5:1,3,6
family= 2 1 1 0 0 0 0 new D7h genus #   138 with   168 species is 0:0:2,5:1,4,5
family= 2 1 1 0 0 0 0 new D7h genus #   139 with   168 species is 0:0:2,5:2,3,4
family= 2 1 1 0 0 0 0 new D7h genus #   140 with   168 species is 0:0:2,5:2,3,5
family= 2 1 1 0 0 0 0 new D7h genus #   141 with   168 species is 0:0:3,4:1,2,3
family= 2 1 1 0 0 0 0 new D7h genus #   142 with   168 species is 0:0:3,4:1,2,4
family= 2 1 1 0 0 0 0 new D7h genus #   143 with   168 species is 0:0:3,4:1,2,5
family= 2 1 1 0 0 0 0 new D7h genus #   144 with   168 species is 0:0:3,4:1,2,6
family= 2 1 1 0 0 0 0 new D7h genus #   145 with   168 species is 0:0:3,4:1,3,4
family= 2 1 1 0 0 0 0 new D7h genus #   146 with   168 species is 0:0:3,4:1,3,5
family= 2 1 1 0 0 0 0 new D7h genus #   147 with   168 species is 0:0:3,4:1,3,6
family= 2 1 1 0 0 0 0 new D7h genus #   148 with   168 species is 0:0:3,4:1,4,5
family= 2 1 1 0 0 0 0 new D7h genus #   149 with   168 species is 0:0:3,4:2,3,4
family= 2 1 1 0 0 0 0 new D7h genus #   150 with   168 species is 0:0:3,4:2,3,5
family= 2 1 1 0 0 0 0 new D7h genus #   151 with   336 species is 0:1:0,1:2,3,4
family= 2 1 1 0 0 0 0 new D7h genus #   152 with   336 species is 0:1:0,1:2,3,5
family= 2 1 1 0 0 0 0 new D7h genus #   153 with   336 species is 0:1:0,1:2,3,6
family= 2 1 1 0 0 0 0 new D7h genus #   154 with   336 species is 0:1:0,1:2,4,5
family= 2 1 1 0 0 0 0 new D7h genus #   155 with   168 species is 0:1:0,1:2,4,6
family= 2 1 1 0 0 0 0 new D7h genus #   156 with   168 species is 0:1:0,1:3,4,5
family= 2 1 1 0 0 0 0 new D7h genus #   157 with   336 species is 0:1:0,2:1,2,3
family= 2 1 1 0 0 0 0 new D7h genus #   158 with   336 species is 0:1:0,2:1,2,4
family= 2 1 1 0 0 0 0 new D7h genus #   159 with   336 species is 0:1:0,2:1,2,5
family= 2 1 1 0 0 0 0 new D7h genus #   160 with   336 species is 0:1:0,2:1,2,6
family= 2 1 1 0 0 0 0 new D7h genus #   161 with   336 species is 0:1:0,2:1,3,4
family= 2 1 1 0 0 0 0 new D7h genus #   162 with   336 species is 0:1:0,2:1,3,5
family= 2 1 1 0 0 0 0 new D7h genus #   163 with   336 species is 0:1:0,2:1,3,6
family= 2 1 1 0 0 0 0 new D7h genus #   164 with   336 species is 0:1:0,2:1,4,5
family= 2 1 1 0 0 0 0 new D7h genus #   165 with   336 species is 0:1:0,2:1,4,6
family= 2 1 1 0 0 0 0 new D7h genus #   166 with   336 species is 0:1:0,2:1,5,6
family= 2 1 1 0 0 0 0 new D7h genus #   167 with   336 species is 0:1:0,2:2,3,4
family= 2 1 1 0 0 0 0 new D7h genus #   168 with   336 species is 0:1:0,2:2,3,5
family= 2 1 1 0 0 0 0 new D7h genus #   169 with   336 species is 0:1:0,2:2,3,6
family= 2 1 1 0 0 0 0 new D7h genus #   170 with   336 species is 0:1:0,2:2,4,5
family= 2 1 1 0 0 0 0 new D7h genus #   171 with   336 species is 0:1:0,2:2,4,6
family= 2 1 1 0 0 0 0 new D7h genus #   172 with   336 species is 0:1:0,2:2,5,6
family= 2 1 1 0 0 0 0 new D7h genus #   173 with   336 species is 0:1:0,2:3,4,5
family= 2 1 1 0 0 0 0 new D7h genus #   174 with   336 species is 0:1:0,2:3,4,6
family= 2 1 1 0 0 0 0 new D7h genus #   175 with   336 species is 0:1:0,2:3,5,6
family= 2 1 1 0 0 0 0 new D7h genus #   176 with   336 species is 0:1:0,2:4,5,6
family= 2 1 1 0 0 0 0 new D7h genus #   177 with   336 species is 0:1:0,3:1,2,3
family= 2 1 1 0 0 0 0 new D7h genus #   178 with   336 species is 0:1:0,3:1,2,4
family= 2 1 1 0 0 0 0 new D7h genus #   179 with   336 species is 0:1:0,3:1,2,5
family= 2 1 1 0 0 0 0 new D7h genus #   180 with   336 species is 0:1:0,3:1,2,6
family= 2 1 1 0 0 0 0 new D7h genus #   181 with   336 species is 0:1:0,3:1,3,4
family= 2 1 1 0 0 0 0 new D7h genus #   182 with   336 species is 0:1:0,3:1,3,5
family= 2 1 1 0 0 0 0 new D7h genus #   183 with   336 species is 0:1:0,3:1,3,6
family= 2 1 1 0 0 0 0 new D7h genus #   184 with   336 species is 0:1:0,3:1,4,5
family= 2 1 1 0 0 0 0 new D7h genus #   185 with   336 species is 0:1:0,3:1,4,6
family= 2 1 1 0 0 0 0 new D7h genus #   186 with   336 species is 0:1:0,3:1,5,6
family= 2 1 1 0 0 0 0 new D7h genus #   187 with   336 species is 0:1:0,3:2,3,4
family= 2 1 1 0 0 0 0 new D7h genus #   188 with   336 species is 0:1:0,3:2,3,5
family= 2 1 1 0 0 0 0 new D7h genus #   189 with   336 species is 0:1:0,3:2,3,6
family= 2 1 1 0 0 0 0 new D7h genus #   190 with   336 species is 0:1:0,3:2,4,5
family= 2 1 1 0 0 0 0 new D7h genus #   191 with   336 species is 0:1:0,3:2,4,6
family= 2 1 1 0 0 0 0 new D7h genus #   192 with   336 species is 0:1:0,3:2,5,6
family= 2 1 1 0 0 0 0 new D7h genus #   193 with   336 species is 0:1:0,3:3,4,5
family= 2 1 1 0 0 0 0 new D7h genus #   194 with   336 species is 0:1:0,3:3,4,6
family= 2 1 1 0 0 0 0 new D7h genus #   195 with   336 species is 0:1:0,3:3,5,6
family= 2 1 1 0 0 0 0 new D7h genus #   196 with   336 species is 0:1:0,3:4,5,6
family= 2 1 1 0 0 0 0 new D7h genus #   197 with   336 species is 0:1:0,4:1,2,3
family= 2 1 1 0 0 0 0 new D7h genus #   198 with   336 species is 0:1:0,4:1,2,4
family= 2 1 1 0 0 0 0 new D7h genus #   199 with   336 species is 0:1:0,4:1,2,5
family= 2 1 1 0 0 0 0 new D7h genus #   200 with   336 species is 0:1:0,4:1,2,6
family= 2 1 1 0 0 0 0 new D7h genus #   201 with   336 species is 0:1:0,4:1,3,4
family= 2 1 1 0 0 0 0 new D7h genus #   202 with   336 species is 0:1:0,4:1,3,5
family= 2 1 1 0 0 0 0 new D7h genus #   203 with   336 species is 0:1:0,4:1,3,6
family= 2 1 1 0 0 0 0 new D7h genus #   204 with   336 species is 0:1:0,4:1,4,5
family= 2 1 1 0 0 0 0 new D7h genus #   205 with   336 species is 0:1:0,4:1,4,6
family= 2 1 1 0 0 0 0 new D7h genus #   206 with   336 species is 0:1:0,4:1,5,6
family= 2 1 1 0 0 0 0 new D7h genus #   207 with   336 species is 0:1:0,4:2,3,4
family= 2 1 1 0 0 0 0 new D7h genus #   208 with   336 species is 0:1:0,4:2,3,5
family= 2 1 1 0 0 0 0 new D7h genus #   209 with   336 species is 0:1:0,4:2,3,6
family= 2 1 1 0 0 0 0 new D7h genus #   210 with   336 species is 0:1:0,4:2,4,5
family= 2 1 1 0 0 0 0 new D7h genus #   211 with   336 species is 0:1:0,4:2,4,6
family= 2 1 1 0 0 0 0 new D7h genus #   212 with   336 species is 0:1:0,4:2,5,6
family= 2 1 1 0 0 0 0 new D7h genus #   213 with   336 species is 0:1:0,4:3,4,5
family= 2 1 1 0 0 0 0 new D7h genus #   214 with   336 species is 0:1:0,4:3,4,6
family= 2 1 1 0 0 0 0 new D7h genus #   215 with   336 species is 0:1:0,4:3,5,6
family= 2 1 1 0 0 0 0 new D7h genus #   216 with   336 species is 0:1:0,4:4,5,6
family= 2 1 1 0 0 0 0 new D7h genus #   217 with   336 species is 0:1:0,5:1,2,3
family= 2 1 1 0 0 0 0 new D7h genus #   218 with   336 species is 0:1:0,5:1,2,4
family= 2 1 1 0 0 0 0 new D7h genus #   219 with   336 species is 0:1:0,5:1,2,5
family= 2 1 1 0 0 0 0 new D7h genus #   220 with   336 species is 0:1:0,5:1,2,6
family= 2 1 1 0 0 0 0 new D7h genus #   221 with   336 species is 0:1:0,5:1,3,4
family= 2 1 1 0 0 0 0 new D7h genus #   222 with   336 species is 0:1:0,5:1,3,5
family= 2 1 1 0 0 0 0 new D7h genus #   223 with   336 species is 0:1:0,5:1,3,6
family= 2 1 1 0 0 0 0 new D7h genus #   224 with   336 species is 0:1:0,5:1,4,5
family= 2 1 1 0 0 0 0 new D7h genus #   225 with   336 species is 0:1:0,5:1,4,6
family= 2 1 1 0 0 0 0 new D7h genus #   226 with   336 species is 0:1:0,5:1,5,6
family= 2 1 1 0 0 0 0 new D7h genus #   227 with   336 species is 0:1:0,5:2,3,4
family= 2 1 1 0 0 0 0 new D7h genus #   228 with   336 species is 0:1:0,5:2,3,5
family= 2 1 1 0 0 0 0 new D7h genus #   229 with   336 species is 0:1:0,5:2,3,6
family= 2 1 1 0 0 0 0 new D7h genus #   230 with   336 species is 0:1:0,5:2,4,5
family= 2 1 1 0 0 0 0 new D7h genus #   231 with   336 species is 0:1:0,5:2,4,6
family= 2 1 1 0 0 0 0 new D7h genus #   232 with   336 species is 0:1:0,5:2,5,6
family= 2 1 1 0 0 0 0 new D7h genus #   233 with   336 species is 0:1:0,5:3,4,5
family= 2 1 1 0 0 0 0 new D7h genus #   234 with   336 species is 0:1:0,5:3,4,6
family= 2 1 1 0 0 0 0 new D7h genus #   235 with   336 species is 0:1:0,5:3,5,6
family= 2 1 1 0 0 0 0 new D7h genus #   236 with   336 species is 0:1:0,5:4,5,6
family= 2 1 1 0 0 0 0 new D7h genus #   237 with   336 species is 0:1:0,6:1,2,3
family= 2 1 1 0 0 0 0 new D7h genus #   238 with   336 species is 0:1:0,6:1,2,4
family= 2 1 1 0 0 0 0 new D7h genus #   239 with   336 species is 0:1:0,6:1,2,5
family= 2 1 1 0 0 0 0 new D7h genus #   240 with   336 species is 0:1:0,6:1,2,6
family= 2 1 1 0 0 0 0 new D7h genus #   241 with   336 species is 0:1:0,6:1,3,4
family= 2 1 1 0 0 0 0 new D7h genus #   242 with   336 species is 0:1:0,6:1,3,5
family= 2 1 1 0 0 0 0 new D7h genus #   243 with   336 species is 0:1:0,6:1,3,6
family= 2 1 1 0 0 0 0 new D7h genus #   244 with   336 species is 0:1:0,6:1,4,5
family= 2 1 1 0 0 0 0 new D7h genus #   245 with   336 species is 0:1:0,6:1,4,6
family= 2 1 1 0 0 0 0 new D7h genus #   246 with   336 species is 0:1:0,6:1,5,6
family= 2 1 1 0 0 0 0 new D7h genus #   247 with   336 species is 0:1:0,6:2,3,4
family= 2 1 1 0 0 0 0 new D7h genus #   248 with   336 species is 0:1:0,6:2,3,5
family= 2 1 1 0 0 0 0 new D7h genus #   249 with   336 species is 0:1:0,6:2,3,6
family= 2 1 1 0 0 0 0 new D7h genus #   250 with   336 species is 0:1:0,6:2,4,5
family= 2 1 1 0 0 0 0 new D7h genus #   251 with   336 species is 0:1:0,6:2,4,6
family= 2 1 1 0 0 0 0 new D7h genus #   252 with   336 species is 0:1:0,6:2,5,6
family= 2 1 1 0 0 0 0 new D7h genus #   253 with   336 species is 0:1:0,6:3,4,5
family= 2 1 1 0 0 0 0 new D7h genus #   254 with   336 species is 0:1:0,6:3,4,6
family= 2 1 1 0 0 0 0 new D7h genus #   255 with   336 species is 0:1:0,6:3,5,6
family= 2 1 1 0 0 0 0 new D7h genus #   256 with   336 species is 0:1:0,6:4,5,6
family= 2 1 1 0 0 0 0 new D7h genus #   257 with   336 species is 0:1:2,3:0,1,2
family= 2 1 1 0 0 0 0 new D7h genus #   258 with   336 species is 0:1:2,3:0,1,3
family= 2 1 1 0 0 0 0 new D7h genus #   259 with   336 species is 0:1:2,3:0,1,4
family= 2 1 1 0 0 0 0 new D7h genus #   260 with   336 species is 0:1:2,3:0,1,5
family= 2 1 1 0 0 0 0 new D7h genus #   261 with   336 species is 0:1:2,3:0,1,6
family= 2 1 1 0 0 0 0 new D7h genus #   262 with   336 species is 0:1:2,3:0,2,3
family= 2 1 1 0 0 0 0 new D7h genus #   263 with   336 species is 0:1:2,3:0,2,4
family= 2 1 1 0 0 0 0 new D7h genus #   264 with   336 species is 0:1:2,3:0,2,5
family= 2 1 1 0 0 0 0 new D7h genus #   265 with   336 species is 0:1:2,3:0,2,6
family= 2 1 1 0 0 0 0 new D7h genus #   266 with   336 species is 0:1:2,3:0,3,4
family= 2 1 1 0 0 0 0 new D7h genus #   267 with   336 species is 0:1:2,3:0,3,5
family= 2 1 1 0 0 0 0 new D7h genus #   268 with   336 species is 0:1:2,3:0,3,6
family= 2 1 1 0 0 0 0 new D7h genus #   269 with   336 species is 0:1:2,3:0,4,5
family= 2 1 1 0 0 0 0 new D7h genus #   270 with   336 species is 0:1:2,3:0,4,6
family= 2 1 1 0 0 0 0 new D7h genus #   271 with   336 species is 0:1:2,3:0,5,6
family= 2 1 1 0 0 0 0 new D7h genus #   272 with   336 species is 0:1:2,3:1,2,3
family= 2 1 1 0 0 0 0 new D7h genus #   273 with   336 species is 0:1:2,3:1,2,4
family= 2 1 1 0 0 0 0 new D7h genus #   274 with   336 species is 0:1:2,3:1,2,5
family= 2 1 1 0 0 0 0 new D7h genus #   275 with   336 species is 0:1:2,3:1,2,6
family= 2 1 1 0 0 0 0 new D7h genus #   276 with   336 species is 0:1:2,3:1,3,4
family= 2 1 1 0 0 0 0 new D7h genus #   277 with   336 species is 0:1:2,3:1,3,5
family= 2 1 1 0 0 0 0 new D7h genus #   278 with   336 species is 0:1:2,3:1,3,6
family= 2 1 1 0 0 0 0 new D7h genus #   279 with   336 species is 0:1:2,3:1,4,5
family= 2 1 1 0 0 0 0 new D7h genus #   280 with   336 species is 0:1:2,3:1,4,6
family= 2 1 1 0 0 0 0 new D7h genus #   281 with   336 species is 0:1:2,3:1,5,6
family= 2 1 1 0 0 0 0 new D7h genus #   282 with   336 species is 0:1:2,3:2,3,4
family= 2 1 1 0 0 0 0 new D7h genus #   283 with   336 species is 0:1:2,3:2,3,5
family= 2 1 1 0 0 0 0 new D7h genus #   284 with   336 species is 0:1:2,3:2,3,6
family= 2 1 1 0 0 0 0 new D7h genus #   285 with   336 species is 0:1:2,3:2,4,5
family= 2 1 1 0 0 0 0 new D7h genus #   286 with   336 species is 0:1:2,3:2,4,6
family= 2 1 1 0 0 0 0 new D7h genus #   287 with   336 species is 0:1:2,3:2,5,6
family= 2 1 1 0 0 0 0 new D7h genus #   288 with   336 species is 0:1:2,3:3,4,5
family= 2 1 1 0 0 0 0 new D7h genus #   289 with   336 species is 0:1:2,3:3,4,6
family= 2 1 1 0 0 0 0 new D7h genus #   290 with   336 species is 0:1:2,3:3,5,6
family= 2 1 1 0 0 0 0 new D7h genus #   291 with   336 species is 0:1:2,3:4,5,6
family= 2 1 1 0 0 0 0 new D7h genus #   292 with   336 species is 0:1:2,4:0,1,2
family= 2 1 1 0 0 0 0 new D7h genus #   293 with   336 species is 0:1:2,4:0,1,3
family= 2 1 1 0 0 0 0 new D7h genus #   294 with   336 species is 0:1:2,4:0,1,4
family= 2 1 1 0 0 0 0 new D7h genus #   295 with   336 species is 0:1:2,4:0,1,5
family= 2 1 1 0 0 0 0 new D7h genus #   296 with   336 species is 0:1:2,4:0,1,6
family= 2 1 1 0 0 0 0 new D7h genus #   297 with   336 species is 0:1:2,4:0,2,3
family= 2 1 1 0 0 0 0 new D7h genus #   298 with   336 species is 0:1:2,4:0,2,4
family= 2 1 1 0 0 0 0 new D7h genus #   299 with   336 species is 0:1:2,4:0,2,5
family= 2 1 1 0 0 0 0 new D7h genus #   300 with   336 species is 0:1:2,4:0,2,6
family= 2 1 1 0 0 0 0 new D7h genus #   301 with   336 species is 0:1:2,4:0,3,4
family= 2 1 1 0 0 0 0 new D7h genus #   302 with   336 species is 0:1:2,4:0,3,5
family= 2 1 1 0 0 0 0 new D7h genus #   303 with   336 species is 0:1:2,4:0,3,6
family= 2 1 1 0 0 0 0 new D7h genus #   304 with   336 species is 0:1:2,4:0,4,5
family= 2 1 1 0 0 0 0 new D7h genus #   305 with   336 species is 0:1:2,4:0,4,6
family= 2 1 1 0 0 0 0 new D7h genus #   306 with   336 species is 0:1:2,4:0,5,6
family= 2 1 1 0 0 0 0 new D7h genus #   307 with   336 species is 0:1:2,4:1,2,3
family= 2 1 1 0 0 0 0 new D7h genus #   308 with   336 species is 0:1:2,4:1,2,4
family= 2 1 1 0 0 0 0 new D7h genus #   309 with   336 species is 0:1:2,4:1,2,5
family= 2 1 1 0 0 0 0 new D7h genus #   310 with   336 species is 0:1:2,4:1,2,6
family= 2 1 1 0 0 0 0 new D7h genus #   311 with   336 species is 0:1:2,4:1,3,4
family= 2 1 1 0 0 0 0 new D7h genus #   312 with   336 species is 0:1:2,4:1,3,5
family= 2 1 1 0 0 0 0 new D7h genus #   313 with   336 species is 0:1:2,4:1,3,6
family= 2 1 1 0 0 0 0 new D7h genus #   314 with   336 species is 0:1:2,4:1,4,5
family= 2 1 1 0 0 0 0 new D7h genus #   315 with   336 species is 0:1:2,4:1,4,6
family= 2 1 1 0 0 0 0 new D7h genus #   316 with   336 species is 0:1:2,4:1,5,6
family= 2 1 1 0 0 0 0 new D7h genus #   317 with   336 species is 0:1:2,4:2,3,4
family= 2 1 1 0 0 0 0 new D7h genus #   318 with   336 species is 0:1:2,4:2,3,5
family= 2 1 1 0 0 0 0 new D7h genus #   319 with   336 species is 0:1:2,4:2,3,6
family= 2 1 1 0 0 0 0 new D7h genus #   320 with   336 species is 0:1:2,4:2,4,5
family= 2 1 1 0 0 0 0 new D7h genus #   321 with   336 species is 0:1:2,4:2,4,6
family= 2 1 1 0 0 0 0 new D7h genus #   322 with   336 species is 0:1:2,4:2,5,6
family= 2 1 1 0 0 0 0 new D7h genus #   323 with   336 species is 0:1:2,4:3,4,5
family= 2 1 1 0 0 0 0 new D7h genus #   324 with   336 species is 0:1:2,4:3,4,6
family= 2 1 1 0 0 0 0 new D7h genus #   325 with   336 species is 0:1:2,4:3,5,6
family= 2 1 1 0 0 0 0 new D7h genus #   326 with   336 species is 0:1:2,4:4,5,6
family= 2 1 1 0 0 0 0 new D7h genus #   327 with   336 species is 0:1:2,5:0,1,2
family= 2 1 1 0 0 0 0 new D7h genus #   328 with   336 species is 0:1:2,5:0,1,3
family= 2 1 1 0 0 0 0 new D7h genus #   329 with   336 species is 0:1:2,5:0,1,4
family= 2 1 1 0 0 0 0 new D7h genus #   330 with   336 species is 0:1:2,5:0,1,5
family= 2 1 1 0 0 0 0 new D7h genus #   331 with   336 species is 0:1:2,5:0,1,6
family= 2 1 1 0 0 0 0 new D7h genus #   332 with   336 species is 0:1:2,5:0,2,3
family= 2 1 1 0 0 0 0 new D7h genus #   333 with   336 species is 0:1:2,5:0,2,4
family= 2 1 1 0 0 0 0 new D7h genus #   334 with   336 species is 0:1:2,5:0,2,5
family= 2 1 1 0 0 0 0 new D7h genus #   335 with   336 species is 0:1:2,5:0,2,6
family= 2 1 1 0 0 0 0 new D7h genus #   336 with   336 species is 0:1:2,5:0,3,4
family= 2 1 1 0 0 0 0 new D7h genus #   337 with   336 species is 0:1:2,5:0,3,5
family= 2 1 1 0 0 0 0 new D7h genus #   338 with   336 species is 0:1:2,5:0,3,6
family= 2 1 1 0 0 0 0 new D7h genus #   339 with   336 species is 0:1:2,5:0,4,5
family= 2 1 1 0 0 0 0 new D7h genus #   340 with   336 species is 0:1:2,5:0,4,6
family= 2 1 1 0 0 0 0 new D7h genus #   341 with   336 species is 0:1:2,5:0,5,6
family= 2 1 1 0 0 0 0 new D7h genus #   342 with   336 species is 0:1:2,5:1,2,3
family= 2 1 1 0 0 0 0 new D7h genus #   343 with   336 species is 0:1:2,5:1,2,4
family= 2 1 1 0 0 0 0 new D7h genus #   344 with   336 species is 0:1:2,5:1,2,5
family= 2 1 1 0 0 0 0 new D7h genus #   345 with   336 species is 0:1:2,5:1,2,6
family= 2 1 1 0 0 0 0 new D7h genus #   346 with   336 species is 0:1:2,5:1,3,4
family= 2 1 1 0 0 0 0 new D7h genus #   347 with   336 species is 0:1:2,5:1,3,5
family= 2 1 1 0 0 0 0 new D7h genus #   348 with   336 species is 0:1:2,5:1,3,6
family= 2 1 1 0 0 0 0 new D7h genus #   349 with   336 species is 0:1:2,5:1,4,5
family= 2 1 1 0 0 0 0 new D7h genus #   350 with   336 species is 0:1:2,5:1,4,6
family= 2 1 1 0 0 0 0 new D7h genus #   351 with   336 species is 0:1:2,5:1,5,6
family= 2 1 1 0 0 0 0 new D7h genus #   352 with   336 species is 0:1:2,5:2,3,4
family= 2 1 1 0 0 0 0 new D7h genus #   353 with   336 species is 0:1:2,5:2,3,5
family= 2 1 1 0 0 0 0 new D7h genus #   354 with   336 species is 0:1:2,5:2,3,6
family= 2 1 1 0 0 0 0 new D7h genus #   355 with   336 species is 0:1:2,5:2,4,5
family= 2 1 1 0 0 0 0 new D7h genus #   356 with   336 species is 0:1:2,5:2,4,6
family= 2 1 1 0 0 0 0 new D7h genus #   357 with   336 species is 0:1:2,5:2,5,6
family= 2 1 1 0 0 0 0 new D7h genus #   358 with   336 species is 0:1:2,5:3,4,5
family= 2 1 1 0 0 0 0 new D7h genus #   359 with   336 species is 0:1:2,5:3,4,6
family= 2 1 1 0 0 0 0 new D7h genus #   360 with   336 species is 0:1:2,5:3,5,6
family= 2 1 1 0 0 0 0 new D7h genus #   361 with   336 species is 0:1:2,5:4,5,6
family= 2 1 1 0 0 0 0 new D7h genus #   362 with   336 species is 0:1:2,6:0,1,2
family= 2 1 1 0 0 0 0 new D7h genus #   363 with   336 species is 0:1:2,6:0,1,3
family= 2 1 1 0 0 0 0 new D7h genus #   364 with   168 species is 0:1:2,6:0,1,4
family= 2 1 1 0 0 0 0 new D7h genus #   365 with   336 species is 0:1:2,6:0,2,3
family= 2 1 1 0 0 0 0 new D7h genus #   366 with   336 species is 0:1:2,6:0,2,4
family= 2 1 1 0 0 0 0 new D7h genus #   367 with   336 species is 0:1:2,6:0,2,5
family= 2 1 1 0 0 0 0 new D7h genus #   368 with   336 species is 0:1:2,6:0,2,6
family= 2 1 1 0 0 0 0 new D7h genus #   369 with   336 species is 0:1:2,6:0,3,4
family= 2 1 1 0 0 0 0 new D7h genus #   370 with   336 species is 0:1:2,6:0,3,5
family= 2 1 1 0 0 0 0 new D7h genus #   371 with   336 species is 0:1:2,6:0,3,6
family= 2 1 1 0 0 0 0 new D7h genus #   372 with   336 species is 0:1:2,6:0,4,5
family= 2 1 1 0 0 0 0 new D7h genus #   373 with   336 species is 0:1:2,6:0,4,6
family= 2 1 1 0 0 0 0 new D7h genus #   374 with   336 species is 0:1:2,6:0,5,6
family= 2 1 1 0 0 0 0 new D7h genus #   375 with   336 species is 0:1:2,6:2,3,4
family= 2 1 1 0 0 0 0 new D7h genus #   376 with   336 species is 0:1:2,6:2,3,5
family= 2 1 1 0 0 0 0 new D7h genus #   377 with   336 species is 0:1:2,6:2,3,6
family= 2 1 1 0 0 0 0 new D7h genus #   378 with   336 species is 0:1:2,6:2,4,5
family= 2 1 1 0 0 0 0 new D7h genus #   379 with   168 species is 0:1:2,6:2,4,6
family= 2 1 1 0 0 0 0 new D7h genus #   380 with   168 species is 0:1:2,6:3,4,5
family= 2 1 1 0 0 0 0 new D7h genus #   381 with   336 species is 0:1:3,4:0,1,2
family= 2 1 1 0 0 0 0 new D7h genus #   382 with   336 species is 0:1:3,4:0,1,3
family= 2 1 1 0 0 0 0 new D7h genus #   383 with   336 species is 0:1:3,4:0,1,4
family= 2 1 1 0 0 0 0 new D7h genus #   384 with   336 species is 0:1:3,4:0,1,5
family= 2 1 1 0 0 0 0 new D7h genus #   385 with   336 species is 0:1:3,4:0,1,6
family= 2 1 1 0 0 0 0 new D7h genus #   386 with   336 species is 0:1:3,4:0,2,3
family= 2 1 1 0 0 0 0 new D7h genus #   387 with   336 species is 0:1:3,4:0,2,4
family= 2 1 1 0 0 0 0 new D7h genus #   388 with   336 species is 0:1:3,4:0,2,5
family= 2 1 1 0 0 0 0 new D7h genus #   389 with   336 species is 0:1:3,4:0,2,6
family= 2 1 1 0 0 0 0 new D7h genus #   390 with   336 species is 0:1:3,4:0,3,4
family= 2 1 1 0 0 0 0 new D7h genus #   391 with   336 species is 0:1:3,4:0,3,5
family= 2 1 1 0 0 0 0 new D7h genus #   392 with   336 species is 0:1:3,4:0,3,6
family= 2 1 1 0 0 0 0 new D7h genus #   393 with   336 species is 0:1:3,4:0,4,5
family= 2 1 1 0 0 0 0 new D7h genus #   394 with   336 species is 0:1:3,4:0,4,6
family= 2 1 1 0 0 0 0 new D7h genus #   395 with   336 species is 0:1:3,4:0,5,6
family= 2 1 1 0 0 0 0 new D7h genus #   396 with   336 species is 0:1:3,4:1,2,3
family= 2 1 1 0 0 0 0 new D7h genus #   397 with   336 species is 0:1:3,4:1,2,4
family= 2 1 1 0 0 0 0 new D7h genus #   398 with   336 species is 0:1:3,4:1,2,5
family= 2 1 1 0 0 0 0 new D7h genus #   399 with   336 species is 0:1:3,4:1,2,6
family= 2 1 1 0 0 0 0 new D7h genus #   400 with   336 species is 0:1:3,4:1,3,4
family= 2 1 1 0 0 0 0 new D7h genus #   401 with   336 species is 0:1:3,4:1,3,5
family= 2 1 1 0 0 0 0 new D7h genus #   402 with   336 species is 0:1:3,4:1,3,6
family= 2 1 1 0 0 0 0 new D7h genus #   403 with   336 species is 0:1:3,4:1,4,5
family= 2 1 1 0 0 0 0 new D7h genus #   404 with   336 species is 0:1:3,4:1,4,6
family= 2 1 1 0 0 0 0 new D7h genus #   405 with   336 species is 0:1:3,4:1,5,6
family= 2 1 1 0 0 0 0 new D7h genus #   406 with   336 species is 0:1:3,4:2,3,4
family= 2 1 1 0 0 0 0 new D7h genus #   407 with   336 species is 0:1:3,4:2,3,5
family= 2 1 1 0 0 0 0 new D7h genus #   408 with   336 species is 0:1:3,4:2,3,6
family= 2 1 1 0 0 0 0 new D7h genus #   409 with   336 species is 0:1:3,4:2,4,5
family= 2 1 1 0 0 0 0 new D7h genus #   410 with   336 species is 0:1:3,4:2,4,6
family= 2 1 1 0 0 0 0 new D7h genus #   411 with   336 species is 0:1:3,4:2,5,6
family= 2 1 1 0 0 0 0 new D7h genus #   412 with   336 species is 0:1:3,4:3,4,5
family= 2 1 1 0 0 0 0 new D7h genus #   413 with   336 species is 0:1:3,4:3,4,6
family= 2 1 1 0 0 0 0 new D7h genus #   414 with   336 species is 0:1:3,4:3,5,6
family= 2 1 1 0 0 0 0 new D7h genus #   415 with   336 species is 0:1:3,4:4,5,6
family= 2 1 1 0 0 0 0 new D7h genus #   416 with   336 species is 0:1:3,5:0,1,2
family= 2 1 1 0 0 0 0 new D7h genus #   417 with   336 species is 0:1:3,5:0,1,3
family= 2 1 1 0 0 0 0 new D7h genus #   418 with   168 species is 0:1:3,5:0,1,4
family= 2 1 1 0 0 0 0 new D7h genus #   419 with   336 species is 0:1:3,5:0,2,3
family= 2 1 1 0 0 0 0 new D7h genus #   420 with   336 species is 0:1:3,5:0,2,4
family= 2 1 1 0 0 0 0 new D7h genus #   421 with   336 species is 0:1:3,5:0,2,5
family= 2 1 1 0 0 0 0 new D7h genus #   422 with   336 species is 0:1:3,5:0,2,6
family= 2 1 1 0 0 0 0 new D7h genus #   423 with   336 species is 0:1:3,5:0,3,4
family= 2 1 1 0 0 0 0 new D7h genus #   424 with   336 species is 0:1:3,5:0,3,5
family= 2 1 1 0 0 0 0 new D7h genus #   425 with   336 species is 0:1:3,5:0,3,6
family= 2 1 1 0 0 0 0 new D7h genus #   426 with   336 species is 0:1:3,5:0,4,5
family= 2 1 1 0 0 0 0 new D7h genus #   427 with   336 species is 0:1:3,5:0,4,6
family= 2 1 1 0 0 0 0 new D7h genus #   428 with   336 species is 0:1:3,5:0,5,6
family= 2 1 1 0 0 0 0 new D7h genus #   429 with   336 species is 0:1:3,5:2,3,4
family= 2 1 1 0 0 0 0 new D7h genus #   430 with   336 species is 0:1:3,5:2,3,5
family= 2 1 1 0 0 0 0 new D7h genus #   431 with   336 species is 0:1:3,5:2,3,6
family= 2 1 1 0 0 0 0 new D7h genus #   432 with   336 species is 0:1:3,5:2,4,5
family= 2 1 1 0 0 0 0 new D7h genus #   433 with   168 species is 0:1:3,5:2,4,6
family= 2 1 1 0 0 0 0 new D7h genus #   434 with   168 species is 0:1:3,5:3,4,5
family= 2 1 1 0 0 0 0 new D7h genus #   435 with   336 species is 0:2:0,1:1,2,3
family= 2 1 1 0 0 0 0 new D7h genus #   436 with   336 species is 0:2:0,1:1,2,4
family= 2 1 1 0 0 0 0 new D7h genus #   437 with   336 species is 0:2:0,1:1,2,5
family= 2 1 1 0 0 0 0 new D7h genus #   438 with   336 species is 0:2:0,1:1,2,6
family= 2 1 1 0 0 0 0 new D7h genus #   439 with   336 species is 0:2:0,1:1,3,4
family= 2 1 1 0 0 0 0 new D7h genus #   440 with   336 species is 0:2:0,1:1,3,5
family= 2 1 1 0 0 0 0 new D7h genus #   441 with   336 species is 0:2:0,1:1,3,6
family= 2 1 1 0 0 0 0 new D7h genus #   442 with   336 species is 0:2:0,1:1,4,5
family= 2 1 1 0 0 0 0 new D7h genus #   443 with   336 species is 0:2:0,1:1,4,6
family= 2 1 1 0 0 0 0 new D7h genus #   444 with   336 species is 0:2:0,1:1,5,6
family= 2 1 1 0 0 0 0 new D7h genus #   445 with   336 species is 0:2:0,1:2,3,4
family= 2 1 1 0 0 0 0 new D7h genus #   446 with   336 species is 0:2:0,1:2,3,5
family= 2 1 1 0 0 0 0 new D7h genus #   447 with   336 species is 0:2:0,1:2,3,6
family= 2 1 1 0 0 0 0 new D7h genus #   448 with   336 species is 0:2:0,1:2,4,5
family= 2 1 1 0 0 0 0 new D7h genus #   449 with   336 species is 0:2:0,1:2,4,6
family= 2 1 1 0 0 0 0 new D7h genus #   450 with   336 species is 0:2:0,1:2,5,6
family= 2 1 1 0 0 0 0 new D7h genus #   451 with   336 species is 0:2:0,1:3,4,5
family= 2 1 1 0 0 0 0 new D7h genus #   452 with   336 species is 0:2:0,1:3,4,6
family= 2 1 1 0 0 0 0 new D7h genus #   453 with   336 species is 0:2:0,1:3,5,6
family= 2 1 1 0 0 0 0 new D7h genus #   454 with   336 species is 0:2:0,1:4,5,6
family= 2 1 1 0 0 0 0 new D7h genus #   455 with   336 species is 0:2:0,2:1,3,4
family= 2 1 1 0 0 0 0 new D7h genus #   456 with   336 species is 0:2:0,2:1,3,5
family= 2 1 1 0 0 0 0 new D7h genus #   457 with   168 species is 0:2:0,2:1,3,6
family= 2 1 1 0 0 0 0 new D7h genus #   458 with   168 species is 0:2:0,2:1,4,5
family= 2 1 1 0 0 0 0 new D7h genus #   459 with   336 species is 0:2:0,2:3,4,5
family= 2 1 1 0 0 0 0 new D7h genus #   460 with   336 species is 0:2:0,2:3,4,6
family= 2 1 1 0 0 0 0 new D7h genus #   461 with   336 species is 0:2:0,3:1,2,3
family= 2 1 1 0 0 0 0 new D7h genus #   462 with   336 species is 0:2:0,3:1,2,4
family= 2 1 1 0 0 0 0 new D7h genus #   463 with   336 species is 0:2:0,3:1,2,5
family= 2 1 1 0 0 0 0 new D7h genus #   464 with   336 species is 0:2:0,3:1,2,6
family= 2 1 1 0 0 0 0 new D7h genus #   465 with   336 species is 0:2:0,3:1,3,4
family= 2 1 1 0 0 0 0 new D7h genus #   466 with   336 species is 0:2:0,3:1,3,5
family= 2 1 1 0 0 0 0 new D7h genus #   467 with   336 species is 0:2:0,3:1,3,6
family= 2 1 1 0 0 0 0 new D7h genus #   468 with   336 species is 0:2:0,3:1,4,5
family= 2 1 1 0 0 0 0 new D7h genus #   469 with   336 species is 0:2:0,3:1,4,6
family= 2 1 1 0 0 0 0 new D7h genus #   470 with   336 species is 0:2:0,3:1,5,6
family= 2 1 1 0 0 0 0 new D7h genus #   471 with   336 species is 0:2:0,3:2,3,4
family= 2 1 1 0 0 0 0 new D7h genus #   472 with   336 species is 0:2:0,3:2,3,5
family= 2 1 1 0 0 0 0 new D7h genus #   473 with   336 species is 0:2:0,3:2,3,6
family= 2 1 1 0 0 0 0 new D7h genus #   474 with   336 species is 0:2:0,3:2,4,5
family= 2 1 1 0 0 0 0 new D7h genus #   475 with   336 species is 0:2:0,3:2,4,6
family= 2 1 1 0 0 0 0 new D7h genus #   476 with   336 species is 0:2:0,3:2,5,6
family= 2 1 1 0 0 0 0 new D7h genus #   477 with   336 species is 0:2:0,3:3,4,5
family= 2 1 1 0 0 0 0 new D7h genus #   478 with   336 species is 0:2:0,3:3,4,6
family= 2 1 1 0 0 0 0 new D7h genus #   479 with   336 species is 0:2:0,3:3,5,6
family= 2 1 1 0 0 0 0 new D7h genus #   480 with   336 species is 0:2:0,3:4,5,6
family= 2 1 1 0 0 0 0 new D7h genus #   481 with   336 species is 0:2:0,4:1,2,3
family= 2 1 1 0 0 0 0 new D7h genus #   482 with   336 species is 0:2:0,4:1,2,4
family= 2 1 1 0 0 0 0 new D7h genus #   483 with   336 species is 0:2:0,4:1,2,5
family= 2 1 1 0 0 0 0 new D7h genus #   484 with   336 species is 0:2:0,4:1,2,6
family= 2 1 1 0 0 0 0 new D7h genus #   485 with   336 species is 0:2:0,4:1,3,4
family= 2 1 1 0 0 0 0 new D7h genus #   486 with   336 species is 0:2:0,4:1,3,5
family= 2 1 1 0 0 0 0 new D7h genus #   487 with   336 species is 0:2:0,4:1,3,6
family= 2 1 1 0 0 0 0 new D7h genus #   488 with   336 species is 0:2:0,4:1,4,5
family= 2 1 1 0 0 0 0 new D7h genus #   489 with   336 species is 0:2:0,4:1,4,6
family= 2 1 1 0 0 0 0 new D7h genus #   490 with   336 species is 0:2:0,4:1,5,6
family= 2 1 1 0 0 0 0 new D7h genus #   491 with   336 species is 0:2:0,4:2,3,4
family= 2 1 1 0 0 0 0 new D7h genus #   492 with   336 species is 0:2:0,4:2,3,5
family= 2 1 1 0 0 0 0 new D7h genus #   493 with   336 species is 0:2:0,4:2,3,6
family= 2 1 1 0 0 0 0 new D7h genus #   494 with   336 species is 0:2:0,4:2,4,5
family= 2 1 1 0 0 0 0 new D7h genus #   495 with   336 species is 0:2:0,4:2,4,6
family= 2 1 1 0 0 0 0 new D7h genus #   496 with   336 species is 0:2:0,4:2,5,6
family= 2 1 1 0 0 0 0 new D7h genus #   497 with   336 species is 0:2:0,4:3,4,5
family= 2 1 1 0 0 0 0 new D7h genus #   498 with   336 species is 0:2:0,4:3,4,6
family= 2 1 1 0 0 0 0 new D7h genus #   499 with   336 species is 0:2:0,4:3,5,6
family= 2 1 1 0 0 0 0 new D7h genus #   500 with   336 species is 0:2:0,4:4,5,6
family= 2 1 1 0 0 0 0 new D7h genus #   501 with   336 species is 0:2:0,5:1,2,3
family= 2 1 1 0 0 0 0 new D7h genus #   502 with   336 species is 0:2:0,5:1,2,4
family= 2 1 1 0 0 0 0 new D7h genus #   503 with   336 species is 0:2:0,5:1,2,5
family= 2 1 1 0 0 0 0 new D7h genus #   504 with   336 species is 0:2:0,5:1,2,6
family= 2 1 1 0 0 0 0 new D7h genus #   505 with   336 species is 0:2:0,5:1,3,4
family= 2 1 1 0 0 0 0 new D7h genus #   506 with   336 species is 0:2:0,5:1,3,5
family= 2 1 1 0 0 0 0 new D7h genus #   507 with   336 species is 0:2:0,5:1,3,6
family= 2 1 1 0 0 0 0 new D7h genus #   508 with   336 species is 0:2:0,5:1,4,5
family= 2 1 1 0 0 0 0 new D7h genus #   509 with   336 species is 0:2:0,5:1,4,6
family= 2 1 1 0 0 0 0 new D7h genus #   510 with   336 species is 0:2:0,5:1,5,6
family= 2 1 1 0 0 0 0 new D7h genus #   511 with   336 species is 0:2:0,5:2,3,4
family= 2 1 1 0 0 0 0 new D7h genus #   512 with   336 species is 0:2:0,5:2,3,5
family= 2 1 1 0 0 0 0 new D7h genus #   513 with   336 species is 0:2:0,5:2,3,6
family= 2 1 1 0 0 0 0 new D7h genus #   514 with   336 species is 0:2:0,5:2,4,5
family= 2 1 1 0 0 0 0 new D7h genus #   515 with   336 species is 0:2:0,5:2,4,6
family= 2 1 1 0 0 0 0 new D7h genus #   516 with   336 species is 0:2:0,5:2,5,6
family= 2 1 1 0 0 0 0 new D7h genus #   517 with   336 species is 0:2:0,5:3,4,5
family= 2 1 1 0 0 0 0 new D7h genus #   518 with   336 species is 0:2:0,5:3,4,6
family= 2 1 1 0 0 0 0 new D7h genus #   519 with   336 species is 0:2:0,5:3,5,6
family= 2 1 1 0 0 0 0 new D7h genus #   520 with   336 species is 0:2:0,5:4,5,6
family= 2 1 1 0 0 0 0 new D7h genus #   521 with   336 species is 0:2:0,6:1,2,3
family= 2 1 1 0 0 0 0 new D7h genus #   522 with   336 species is 0:2:0,6:1,2,4
family= 2 1 1 0 0 0 0 new D7h genus #   523 with   336 species is 0:2:0,6:1,2,5
family= 2 1 1 0 0 0 0 new D7h genus #   524 with   336 species is 0:2:0,6:1,2,6
family= 2 1 1 0 0 0 0 new D7h genus #   525 with   336 species is 0:2:0,6:1,3,4
family= 2 1 1 0 0 0 0 new D7h genus #   526 with   336 species is 0:2:0,6:1,3,5
family= 2 1 1 0 0 0 0 new D7h genus #   527 with   336 species is 0:2:0,6:1,3,6
family= 2 1 1 0 0 0 0 new D7h genus #   528 with   336 species is 0:2:0,6:1,4,5
family= 2 1 1 0 0 0 0 new D7h genus #   529 with   336 species is 0:2:0,6:1,4,6
family= 2 1 1 0 0 0 0 new D7h genus #   530 with   336 species is 0:2:0,6:1,5,6
family= 2 1 1 0 0 0 0 new D7h genus #   531 with   336 species is 0:2:0,6:2,3,4
family= 2 1 1 0 0 0 0 new D7h genus #   532 with   336 species is 0:2:0,6:2,3,5
family= 2 1 1 0 0 0 0 new D7h genus #   533 with   336 species is 0:2:0,6:2,3,6
family= 2 1 1 0 0 0 0 new D7h genus #   534 with   336 species is 0:2:0,6:2,4,5
family= 2 1 1 0 0 0 0 new D7h genus #   535 with   336 species is 0:2:0,6:2,4,6
family= 2 1 1 0 0 0 0 new D7h genus #   536 with   336 species is 0:2:0,6:2,5,6
family= 2 1 1 0 0 0 0 new D7h genus #   537 with   336 species is 0:2:0,6:3,4,5
family= 2 1 1 0 0 0 0 new D7h genus #   538 with   336 species is 0:2:0,6:3,4,6
family= 2 1 1 0 0 0 0 new D7h genus #   539 with   336 species is 0:2:0,6:3,5,6
family= 2 1 1 0 0 0 0 new D7h genus #   540 with   336 species is 0:2:0,6:4,5,6
family= 2 1 1 0 0 0 0 new D7h genus #   541 with   336 species is 0:2:1,3:0,1,2
family= 2 1 1 0 0 0 0 new D7h genus #   542 with   336 species is 0:2:1,3:0,1,3
family= 2 1 1 0 0 0 0 new D7h genus #   543 with   336 species is 0:2:1,3:0,1,4
family= 2 1 1 0 0 0 0 new D7h genus #   544 with   336 species is 0:2:1,3:0,1,5
family= 2 1 1 0 0 0 0 new D7h genus #   545 with   336 species is 0:2:1,3:0,1,6
family= 2 1 1 0 0 0 0 new D7h genus #   546 with   336 species is 0:2:1,3:0,2,3
family= 2 1 1 0 0 0 0 new D7h genus #   547 with   336 species is 0:2:1,3:0,2,4
family= 2 1 1 0 0 0 0 new D7h genus #   548 with   336 species is 0:2:1,3:0,2,5
family= 2 1 1 0 0 0 0 new D7h genus #   549 with   336 species is 0:2:1,3:0,2,6
family= 2 1 1 0 0 0 0 new D7h genus #   550 with   336 species is 0:2:1,3:0,3,4
family= 2 1 1 0 0 0 0 new D7h genus #   551 with   336 species is 0:2:1,3:0,3,5
family= 2 1 1 0 0 0 0 new D7h genus #   552 with   336 species is 0:2:1,3:0,3,6
family= 2 1 1 0 0 0 0 new D7h genus #   553 with   336 species is 0:2:1,3:0,4,5
family= 2 1 1 0 0 0 0 new D7h genus #   554 with   336 species is 0:2:1,3:0,4,6
family= 2 1 1 0 0 0 0 new D7h genus #   555 with   336 species is 0:2:1,3:0,5,6
family= 2 1 1 0 0 0 0 new D7h genus #   556 with   336 species is 0:2:1,3:1,2,3
family= 2 1 1 0 0 0 0 new D7h genus #   557 with   336 species is 0:2:1,3:1,2,4
family= 2 1 1 0 0 0 0 new D7h genus #   558 with   336 species is 0:2:1,3:1,2,5
family= 2 1 1 0 0 0 0 new D7h genus #   559 with   336 species is 0:2:1,3:1,2,6
family= 2 1 1 0 0 0 0 new D7h genus #   560 with   336 species is 0:2:1,3:1,3,4
family= 2 1 1 0 0 0 0 new D7h genus #   561 with   336 species is 0:2:1,3:1,3,5
family= 2 1 1 0 0 0 0 new D7h genus #   562 with   336 species is 0:2:1,3:1,3,6
family= 2 1 1 0 0 0 0 new D7h genus #   563 with   336 species is 0:2:1,3:1,4,5
family= 2 1 1 0 0 0 0 new D7h genus #   564 with   336 species is 0:2:1,3:1,4,6
family= 2 1 1 0 0 0 0 new D7h genus #   565 with   336 species is 0:2:1,3:1,5,6
family= 2 1 1 0 0 0 0 new D7h genus #   566 with   336 species is 0:2:1,3:2,3,4
family= 2 1 1 0 0 0 0 new D7h genus #   567 with   336 species is 0:2:1,3:2,3,5
family= 2 1 1 0 0 0 0 new D7h genus #   568 with   336 species is 0:2:1,3:2,3,6
family= 2 1 1 0 0 0 0 new D7h genus #   569 with   336 species is 0:2:1,3:2,4,5
family= 2 1 1 0 0 0 0 new D7h genus #   570 with   336 species is 0:2:1,3:2,4,6
family= 2 1 1 0 0 0 0 new D7h genus #   571 with   336 species is 0:2:1,3:2,5,6
family= 2 1 1 0 0 0 0 new D7h genus #   572 with   336 species is 0:2:1,3:3,4,5
family= 2 1 1 0 0 0 0 new D7h genus #   573 with   336 species is 0:2:1,3:3,4,6
family= 2 1 1 0 0 0 0 new D7h genus #   574 with   336 species is 0:2:1,3:3,5,6
family= 2 1 1 0 0 0 0 new D7h genus #   575 with   336 species is 0:2:1,3:4,5,6
family= 2 1 1 0 0 0 0 new D7h genus #   576 with   336 species is 0:2:1,4:0,1,2
family= 2 1 1 0 0 0 0 new D7h genus #   577 with   336 species is 0:2:1,4:0,1,3
family= 2 1 1 0 0 0 0 new D7h genus #   578 with   336 species is 0:2:1,4:0,1,4
family= 2 1 1 0 0 0 0 new D7h genus #   579 with   336 species is 0:2:1,4:0,1,5
family= 2 1 1 0 0 0 0 new D7h genus #   580 with   336 species is 0:2:1,4:0,1,6
family= 2 1 1 0 0 0 0 new D7h genus #   581 with   336 species is 0:2:1,4:0,2,3
family= 2 1 1 0 0 0 0 new D7h genus #   582 with   336 species is 0:2:1,4:0,2,4
family= 2 1 1 0 0 0 0 new D7h genus #   583 with   336 species is 0:2:1,4:0,2,5
family= 2 1 1 0 0 0 0 new D7h genus #   584 with   336 species is 0:2:1,4:0,2,6
family= 2 1 1 0 0 0 0 new D7h genus #   585 with   336 species is 0:2:1,4:0,3,4
family= 2 1 1 0 0 0 0 new D7h genus #   586 with   336 species is 0:2:1,4:0,3,5
family= 2 1 1 0 0 0 0 new D7h genus #   587 with   336 species is 0:2:1,4:0,3,6
family= 2 1 1 0 0 0 0 new D7h genus #   588 with   336 species is 0:2:1,4:0,4,5
family= 2 1 1 0 0 0 0 new D7h genus #   589 with   336 species is 0:2:1,4:0,4,6
family= 2 1 1 0 0 0 0 new D7h genus #   590 with   336 species is 0:2:1,4:0,5,6
family= 2 1 1 0 0 0 0 new D7h genus #   591 with   336 species is 0:2:1,4:1,2,3
family= 2 1 1 0 0 0 0 new D7h genus #   592 with   336 species is 0:2:1,4:1,2,4
family= 2 1 1 0 0 0 0 new D7h genus #   593 with   336 species is 0:2:1,4:1,2,5
family= 2 1 1 0 0 0 0 new D7h genus #   594 with   336 species is 0:2:1,4:1,2,6
family= 2 1 1 0 0 0 0 new D7h genus #   595 with   336 species is 0:2:1,4:1,3,4
family= 2 1 1 0 0 0 0 new D7h genus #   596 with   336 species is 0:2:1,4:1,3,5
family= 2 1 1 0 0 0 0 new D7h genus #   597 with   336 species is 0:2:1,4:1,3,6
family= 2 1 1 0 0 0 0 new D7h genus #   598 with   336 species is 0:2:1,4:1,4,5
family= 2 1 1 0 0 0 0 new D7h genus #   599 with   336 species is 0:2:1,4:1,4,6
family= 2 1 1 0 0 0 0 new D7h genus #   600 with   336 species is 0:2:1,4:1,5,6
family= 2 1 1 0 0 0 0 new D7h genus #   601 with   336 species is 0:2:1,4:2,3,4
family= 2 1 1 0 0 0 0 new D7h genus #   602 with   336 species is 0:2:1,4:2,3,5
family= 2 1 1 0 0 0 0 new D7h genus #   603 with   336 species is 0:2:1,4:2,3,6
family= 2 1 1 0 0 0 0 new D7h genus #   604 with   336 species is 0:2:1,4:2,4,5
family= 2 1 1 0 0 0 0 new D7h genus #   605 with   336 species is 0:2:1,4:2,4,6
family= 2 1 1 0 0 0 0 new D7h genus #   606 with   336 species is 0:2:1,4:2,5,6
family= 2 1 1 0 0 0 0 new D7h genus #   607 with   336 species is 0:2:1,4:3,4,5
family= 2 1 1 0 0 0 0 new D7h genus #   608 with   336 species is 0:2:1,4:3,4,6
family= 2 1 1 0 0 0 0 new D7h genus #   609 with   336 species is 0:2:1,4:3,5,6
family= 2 1 1 0 0 0 0 new D7h genus #   610 with   336 species is 0:2:1,4:4,5,6
family= 2 1 1 0 0 0 0 new D7h genus #   611 with   336 species is 0:2:3,4:0,1,2
family= 2 1 1 0 0 0 0 new D7h genus #   612 with   336 species is 0:2:3,4:0,1,3
family= 2 1 1 0 0 0 0 new D7h genus #   613 with   336 species is 0:2:3,4:0,1,4
family= 2 1 1 0 0 0 0 new D7h genus #   614 with   336 species is 0:2:3,4:0,1,5
family= 2 1 1 0 0 0 0 new D7h genus #   615 with   336 species is 0:2:3,4:0,1,6
family= 2 1 1 0 0 0 0 new D7h genus #   616 with   336 species is 0:2:3,4:0,2,3
family= 2 1 1 0 0 0 0 new D7h genus #   617 with   336 species is 0:2:3,4:0,2,4
family= 2 1 1 0 0 0 0 new D7h genus #   618 with   336 species is 0:2:3,4:0,2,5
family= 2 1 1 0 0 0 0 new D7h genus #   619 with   336 species is 0:2:3,4:0,2,6
family= 2 1 1 0 0 0 0 new D7h genus #   620 with   336 species is 0:2:3,4:0,3,4
family= 2 1 1 0 0 0 0 new D7h genus #   621 with   336 species is 0:2:3,4:0,3,5
family= 2 1 1 0 0 0 0 new D7h genus #   622 with   336 species is 0:2:3,4:0,3,6
family= 2 1 1 0 0 0 0 new D7h genus #   623 with   336 species is 0:2:3,4:0,4,5
family= 2 1 1 0 0 0 0 new D7h genus #   624 with   336 species is 0:2:3,4:0,4,6
family= 2 1 1 0 0 0 0 new D7h genus #   625 with   336 species is 0:2:3,4:0,5,6
family= 2 1 1 0 0 0 0 new D7h genus #   626 with   336 species is 0:2:3,4:1,2,3
family= 2 1 1 0 0 0 0 new D7h genus #   627 with   336 species is 0:2:3,4:1,2,4
family= 2 1 1 0 0 0 0 new D7h genus #   628 with   336 species is 0:2:3,4:1,2,5
family= 2 1 1 0 0 0 0 new D7h genus #   629 with   336 species is 0:2:3,4:1,2,6
family= 2 1 1 0 0 0 0 new D7h genus #   630 with   336 species is 0:2:3,4:1,3,4
family= 2 1 1 0 0 0 0 new D7h genus #   631 with   336 species is 0:2:3,4:1,3,5
family= 2 1 1 0 0 0 0 new D7h genus #   632 with   336 species is 0:2:3,4:1,3,6
family= 2 1 1 0 0 0 0 new D7h genus #   633 with   336 species is 0:2:3,4:1,4,5
family= 2 1 1 0 0 0 0 new D7h genus #   634 with   336 species is 0:2:3,4:1,4,6
family= 2 1 1 0 0 0 0 new D7h genus #   635 with   336 species is 0:2:3,4:1,5,6
family= 2 1 1 0 0 0 0 new D7h genus #   636 with   336 species is 0:2:3,4:2,3,4
family= 2 1 1 0 0 0 0 new D7h genus #   637 with   336 species is 0:2:3,4:2,3,5
family= 2 1 1 0 0 0 0 new D7h genus #   638 with   336 species is 0:2:3,4:2,3,6
family= 2 1 1 0 0 0 0 new D7h genus #   639 with   336 species is 0:2:3,4:2,4,5
family= 2 1 1 0 0 0 0 new D7h genus #   640 with   336 species is 0:2:3,4:2,4,6
family= 2 1 1 0 0 0 0 new D7h genus #   641 with   336 species is 0:2:3,4:2,5,6
family= 2 1 1 0 0 0 0 new D7h genus #   642 with   336 species is 0:2:3,4:3,4,5
family= 2 1 1 0 0 0 0 new D7h genus #   643 with   336 species is 0:2:3,4:3,4,6
family= 2 1 1 0 0 0 0 new D7h genus #   644 with   336 species is 0:2:3,4:3,5,6
family= 2 1 1 0 0 0 0 new D7h genus #   645 with   336 species is 0:2:3,4:4,5,6
family= 2 1 1 0 0 0 0 new D7h genus #   646 with   336 species is 0:2:3,5:0,1,2
family= 2 1 1 0 0 0 0 new D7h genus #   647 with   336 species is 0:2:3,5:0,1,3
family= 2 1 1 0 0 0 0 new D7h genus #   648 with   336 species is 0:2:3,5:0,1,4
family= 2 1 1 0 0 0 0 new D7h genus #   649 with   336 species is 0:2:3,5:0,1,5
family= 2 1 1 0 0 0 0 new D7h genus #   650 with   336 species is 0:2:3,5:0,1,6
family= 2 1 1 0 0 0 0 new D7h genus #   651 with   336 species is 0:2:3,5:0,2,3
family= 2 1 1 0 0 0 0 new D7h genus #   652 with   336 species is 0:2:3,5:0,2,4
family= 2 1 1 0 0 0 0 new D7h genus #   653 with   336 species is 0:2:3,5:0,2,5
family= 2 1 1 0 0 0 0 new D7h genus #   654 with   336 species is 0:2:3,5:0,2,6
family= 2 1 1 0 0 0 0 new D7h genus #   655 with   336 species is 0:2:3,5:0,3,4
family= 2 1 1 0 0 0 0 new D7h genus #   656 with   336 species is 0:2:3,5:0,3,5
family= 2 1 1 0 0 0 0 new D7h genus #   657 with   336 species is 0:2:3,5:0,3,6
family= 2 1 1 0 0 0 0 new D7h genus #   658 with   336 species is 0:2:3,5:0,4,5
family= 2 1 1 0 0 0 0 new D7h genus #   659 with   336 species is 0:2:3,5:0,4,6
family= 2 1 1 0 0 0 0 new D7h genus #   660 with   336 species is 0:2:3,5:0,5,6
family= 2 1 1 0 0 0 0 new D7h genus #   661 with   336 species is 0:2:3,5:1,2,3
family= 2 1 1 0 0 0 0 new D7h genus #   662 with   336 species is 0:2:3,5:1,2,4
family= 2 1 1 0 0 0 0 new D7h genus #   663 with   336 species is 0:2:3,5:1,2,5
family= 2 1 1 0 0 0 0 new D7h genus #   664 with   336 species is 0:2:3,5:1,2,6
family= 2 1 1 0 0 0 0 new D7h genus #   665 with   336 species is 0:2:3,5:1,3,4
family= 2 1 1 0 0 0 0 new D7h genus #   666 with   336 species is 0:2:3,5:1,3,5
family= 2 1 1 0 0 0 0 new D7h genus #   667 with   336 species is 0:2:3,5:1,3,6
family= 2 1 1 0 0 0 0 new D7h genus #   668 with   336 species is 0:2:3,5:1,4,5
family= 2 1 1 0 0 0 0 new D7h genus #   669 with   336 species is 0:2:3,5:1,4,6
family= 2 1 1 0 0 0 0 new D7h genus #   670 with   336 species is 0:2:3,5:1,5,6
family= 2 1 1 0 0 0 0 new D7h genus #   671 with   336 species is 0:2:3,5:2,3,4
family= 2 1 1 0 0 0 0 new D7h genus #   672 with   336 species is 0:2:3,5:2,3,5
family= 2 1 1 0 0 0 0 new D7h genus #   673 with   336 species is 0:2:3,5:2,3,6
family= 2 1 1 0 0 0 0 new D7h genus #   674 with   336 species is 0:2:3,5:2,4,5
family= 2 1 1 0 0 0 0 new D7h genus #   675 with   336 species is 0:2:3,5:2,4,6
family= 2 1 1 0 0 0 0 new D7h genus #   676 with   336 species is 0:2:3,5:2,5,6
family= 2 1 1 0 0 0 0 new D7h genus #   677 with   336 species is 0:2:3,5:3,4,5
family= 2 1 1 0 0 0 0 new D7h genus #   678 with   336 species is 0:2:3,5:3,4,6
family= 2 1 1 0 0 0 0 new D7h genus #   679 with   336 species is 0:2:3,5:3,5,6
family= 2 1 1 0 0 0 0 new D7h genus #   680 with   336 species is 0:2:3,5:4,5,6
family= 2 1 1 0 0 0 0 new D7h genus #   681 with   168 species is 0:2:3,6:0,1,2
family= 2 1 1 0 0 0 0 new D7h genus #   682 with   336 species is 0:2:3,6:0,1,3
family= 2 1 1 0 0 0 0 new D7h genus #   683 with   336 species is 0:2:3,6:0,1,4
family= 2 1 1 0 0 0 0 new D7h genus #   684 with   336 species is 0:2:3,6:0,1,5
family= 2 1 1 0 0 0 0 new D7h genus #   685 with   336 species is 0:2:3,6:0,1,6
family= 2 1 1 0 0 0 0 new D7h genus #   686 with   336 species is 0:2:3,6:0,2,3
family= 2 1 1 0 0 0 0 new D7h genus #   687 with   336 species is 0:2:3,6:0,2,4
family= 2 1 1 0 0 0 0 new D7h genus #   688 with   336 species is 0:2:3,6:0,3,4
family= 2 1 1 0 0 0 0 new D7h genus #   689 with   336 species is 0:2:3,6:0,3,5
family= 2 1 1 0 0 0 0 new D7h genus #   690 with   336 species is 0:2:3,6:0,3,6
family= 2 1 1 0 0 0 0 new D7h genus #   691 with   336 species is 0:2:3,6:0,4,5
family= 2 1 1 0 0 0 0 new D7h genus #   692 with   336 species is 0:2:3,6:0,4,6
family= 2 1 1 0 0 0 0 new D7h genus #   693 with   336 species is 0:2:3,6:0,5,6
family= 2 1 1 0 0 0 0 new D7h genus #   694 with   336 species is 0:2:3,6:1,3,4
family= 2 1 1 0 0 0 0 new D7h genus #   695 with   336 species is 0:2:3,6:1,3,5
family= 2 1 1 0 0 0 0 new D7h genus #   696 with   168 species is 0:2:3,6:1,3,6
family= 2 1 1 0 0 0 0 new D7h genus #   697 with   168 species is 0:2:3,6:1,4,5
family= 2 1 1 0 0 0 0 new D7h genus #   698 with   336 species is 0:2:3,6:3,4,5
family= 2 1 1 0 0 0 0 new D7h genus #   699 with   336 species is 0:2:3,6:3,4,6
family= 2 1 1 0 0 0 0 new D7h genus #   700 with   168 species is 0:2:4,5:0,1,2
family= 2 1 1 0 0 0 0 new D7h genus #   701 with   336 species is 0:2:4,5:0,1,3
family= 2 1 1 0 0 0 0 new D7h genus #   702 with   336 species is 0:2:4,5:0,1,4
family= 2 1 1 0 0 0 0 new D7h genus #   703 with   336 species is 0:2:4,5:0,1,5
family= 2 1 1 0 0 0 0 new D7h genus #   704 with   336 species is 0:2:4,5:0,1,6
family= 2 1 1 0 0 0 0 new D7h genus #   705 with   336 species is 0:2:4,5:0,2,3
family= 2 1 1 0 0 0 0 new D7h genus #   706 with   336 species is 0:2:4,5:0,2,4
family= 2 1 1 0 0 0 0 new D7h genus #   707 with   336 species is 0:2:4,5:0,3,4
family= 2 1 1 0 0 0 0 new D7h genus #   708 with   336 species is 0:2:4,5:0,3,5
family= 2 1 1 0 0 0 0 new D7h genus #   709 with   336 species is 0:2:4,5:0,3,6
family= 2 1 1 0 0 0 0 new D7h genus #   710 with   336 species is 0:2:4,5:0,4,5
family= 2 1 1 0 0 0 0 new D7h genus #   711 with   336 species is 0:2:4,5:0,4,6
family= 2 1 1 0 0 0 0 new D7h genus #   712 with   336 species is 0:2:4,5:0,5,6
family= 2 1 1 0 0 0 0 new D7h genus #   713 with   336 species is 0:2:4,5:1,3,4
family= 2 1 1 0 0 0 0 new D7h genus #   714 with   336 species is 0:2:4,5:1,3,5
family= 2 1 1 0 0 0 0 new D7h genus #   715 with   168 species is 0:2:4,5:1,3,6
family= 2 1 1 0 0 0 0 new D7h genus #   716 with   168 species is 0:2:4,5:1,4,5
family= 2 1 1 0 0 0 0 new D7h genus #   717 with   336 species is 0:2:4,5:3,4,5
family= 2 1 1 0 0 0 0 new D7h genus #   718 with   336 species is 0:2:4,5:3,4,6
family= 2 1 1 0 0 0 0 new D7h genus #   719 with   336 species is 0:3:0,1:1,2,3
family= 2 1 1 0 0 0 0 new D7h genus #   720 with   336 species is 0:3:0,1:1,2,4
family= 2 1 1 0 0 0 0 new D7h genus #   721 with   336 species is 0:3:0,1:1,2,5
family= 2 1 1 0 0 0 0 new D7h genus #   722 with   336 species is 0:3:0,1:1,2,6
family= 2 1 1 0 0 0 0 new D7h genus #   723 with   336 species is 0:3:0,1:1,3,4
family= 2 1 1 0 0 0 0 new D7h genus #   724 with   336 species is 0:3:0,1:1,3,5
family= 2 1 1 0 0 0 0 new D7h genus #   725 with   336 species is 0:3:0,1:1,3,6
family= 2 1 1 0 0 0 0 new D7h genus #   726 with   336 species is 0:3:0,1:1,4,5
family= 2 1 1 0 0 0 0 new D7h genus #   727 with   336 species is 0:3:0,1:1,4,6
family= 2 1 1 0 0 0 0 new D7h genus #   728 with   336 species is 0:3:0,1:1,5,6
family= 2 1 1 0 0 0 0 new D7h genus #   729 with   336 species is 0:3:0,1:2,3,4
family= 2 1 1 0 0 0 0 new D7h genus #   730 with   336 species is 0:3:0,1:2,3,5
family= 2 1 1 0 0 0 0 new D7h genus #   731 with   336 species is 0:3:0,1:2,3,6
family= 2 1 1 0 0 0 0 new D7h genus #   732 with   336 species is 0:3:0,1:2,4,5
family= 2 1 1 0 0 0 0 new D7h genus #   733 with   336 species is 0:3:0,1:2,4,6
family= 2 1 1 0 0 0 0 new D7h genus #   734 with   336 species is 0:3:0,1:2,5,6
family= 2 1 1 0 0 0 0 new D7h genus #   735 with   336 species is 0:3:0,1:3,4,5
family= 2 1 1 0 0 0 0 new D7h genus #   736 with   336 species is 0:3:0,1:3,4,6
family= 2 1 1 0 0 0 0 new D7h genus #   737 with   336 species is 0:3:0,1:3,5,6
family= 2 1 1 0 0 0 0 new D7h genus #   738 with   336 species is 0:3:0,1:4,5,6
family= 2 1 1 0 0 0 0 new D7h genus #   739 with   336 species is 0:3:0,2:1,2,3
family= 2 1 1 0 0 0 0 new D7h genus #   740 with   336 species is 0:3:0,2:1,2,4
family= 2 1 1 0 0 0 0 new D7h genus #   741 with   336 species is 0:3:0,2:1,2,5
family= 2 1 1 0 0 0 0 new D7h genus #   742 with   336 species is 0:3:0,2:1,2,6
family= 2 1 1 0 0 0 0 new D7h genus #   743 with   336 species is 0:3:0,2:1,3,4
family= 2 1 1 0 0 0 0 new D7h genus #   744 with   336 species is 0:3:0,2:1,3,5
family= 2 1 1 0 0 0 0 new D7h genus #   745 with   336 species is 0:3:0,2:1,3,6
family= 2 1 1 0 0 0 0 new D7h genus #   746 with   336 species is 0:3:0,2:1,4,5
family= 2 1 1 0 0 0 0 new D7h genus #   747 with   336 species is 0:3:0,2:1,4,6
family= 2 1 1 0 0 0 0 new D7h genus #   748 with   336 species is 0:3:0,2:1,5,6
family= 2 1 1 0 0 0 0 new D7h genus #   749 with   336 species is 0:3:0,2:2,3,4
family= 2 1 1 0 0 0 0 new D7h genus #   750 with   336 species is 0:3:0,2:2,3,5
family= 2 1 1 0 0 0 0 new D7h genus #   751 with   336 species is 0:3:0,2:2,3,6
family= 2 1 1 0 0 0 0 new D7h genus #   752 with   336 species is 0:3:0,2:2,4,5
family= 2 1 1 0 0 0 0 new D7h genus #   753 with   336 species is 0:3:0,2:2,4,6
family= 2 1 1 0 0 0 0 new D7h genus #   754 with   336 species is 0:3:0,2:2,5,6
family= 2 1 1 0 0 0 0 new D7h genus #   755 with   336 species is 0:3:0,2:3,4,5
family= 2 1 1 0 0 0 0 new D7h genus #   756 with   336 species is 0:3:0,2:3,4,6
family= 2 1 1 0 0 0 0 new D7h genus #   757 with   336 species is 0:3:0,2:3,5,6
family= 2 1 1 0 0 0 0 new D7h genus #   758 with   336 species is 0:3:0,2:4,5,6
family= 2 1 1 0 0 0 0 new D7h genus #   759 with   336 species is 0:3:0,3:1,2,4
family= 2 1 1 0 0 0 0 new D7h genus #   760 with   168 species is 0:3:0,3:1,2,5
family= 2 1 1 0 0 0 0 new D7h genus #   761 with   336 species is 0:3:0,3:1,4,5
family= 2 1 1 0 0 0 0 new D7h genus #   762 with   336 species is 0:3:0,3:1,4,6
family= 2 1 1 0 0 0 0 new D7h genus #   763 with   336 species is 0:3:0,3:1,5,6
family= 2 1 1 0 0 0 0 new D7h genus #   764 with   168 species is 0:3:0,3:4,5,6
family= 2 1 1 0 0 0 0 new D7h genus #   765 with   336 species is 0:3:0,4:1,2,3
family= 2 1 1 0 0 0 0 new D7h genus #   766 with   336 species is 0:3:0,4:1,2,4
family= 2 1 1 0 0 0 0 new D7h genus #   767 with   336 species is 0:3:0,4:1,2,5
family= 2 1 1 0 0 0 0 new D7h genus #   768 with   336 species is 0:3:0,4:1,2,6
family= 2 1 1 0 0 0 0 new D7h genus #   769 with   336 species is 0:3:0,4:1,3,4
family= 2 1 1 0 0 0 0 new D7h genus #   770 with   336 species is 0:3:0,4:1,3,5
family= 2 1 1 0 0 0 0 new D7h genus #   771 with   336 species is 0:3:0,4:1,3,6
family= 2 1 1 0 0 0 0 new D7h genus #   772 with   336 species is 0:3:0,4:1,4,5
family= 2 1 1 0 0 0 0 new D7h genus #   773 with   336 species is 0:3:0,4:1,4,6
family= 2 1 1 0 0 0 0 new D7h genus #   774 with   336 species is 0:3:0,4:1,5,6
family= 2 1 1 0 0 0 0 new D7h genus #   775 with   336 species is 0:3:0,4:2,3,4
family= 2 1 1 0 0 0 0 new D7h genus #   776 with   336 species is 0:3:0,4:2,3,5
family= 2 1 1 0 0 0 0 new D7h genus #   777 with   336 species is 0:3:0,4:2,3,6
family= 2 1 1 0 0 0 0 new D7h genus #   778 with   336 species is 0:3:0,4:2,4,5
family= 2 1 1 0 0 0 0 new D7h genus #   779 with   336 species is 0:3:0,4:2,4,6
family= 2 1 1 0 0 0 0 new D7h genus #   780 with   336 species is 0:3:0,4:2,5,6
family= 2 1 1 0 0 0 0 new D7h genus #   781 with   336 species is 0:3:0,4:3,4,5
family= 2 1 1 0 0 0 0 new D7h genus #   782 with   336 species is 0:3:0,4:3,4,6
family= 2 1 1 0 0 0 0 new D7h genus #   783 with   336 species is 0:3:0,4:3,5,6
family= 2 1 1 0 0 0 0 new D7h genus #   784 with   336 species is 0:3:0,4:4,5,6
family= 2 1 1 0 0 0 0 new D7h genus #   785 with   336 species is 0:3:0,5:1,2,3
family= 2 1 1 0 0 0 0 new D7h genus #   786 with   336 species is 0:3:0,5:1,2,4
family= 2 1 1 0 0 0 0 new D7h genus #   787 with   336 species is 0:3:0,5:1,2,5
family= 2 1 1 0 0 0 0 new D7h genus #   788 with   336 species is 0:3:0,5:1,2,6
family= 2 1 1 0 0 0 0 new D7h genus #   789 with   336 species is 0:3:0,5:1,3,4
family= 2 1 1 0 0 0 0 new D7h genus #   790 with   336 species is 0:3:0,5:1,3,5
family= 2 1 1 0 0 0 0 new D7h genus #   791 with   336 species is 0:3:0,5:1,3,6
family= 2 1 1 0 0 0 0 new D7h genus #   792 with   336 species is 0:3:0,5:1,4,5
family= 2 1 1 0 0 0 0 new D7h genus #   793 with   336 species is 0:3:0,5:1,4,6
family= 2 1 1 0 0 0 0 new D7h genus #   794 with   336 species is 0:3:0,5:1,5,6
family= 2 1 1 0 0 0 0 new D7h genus #   795 with   336 species is 0:3:0,5:2,3,4
family= 2 1 1 0 0 0 0 new D7h genus #   796 with   336 species is 0:3:0,5:2,3,5
family= 2 1 1 0 0 0 0 new D7h genus #   797 with   336 species is 0:3:0,5:2,3,6
family= 2 1 1 0 0 0 0 new D7h genus #   798 with   336 species is 0:3:0,5:2,4,5
family= 2 1 1 0 0 0 0 new D7h genus #   799 with   336 species is 0:3:0,5:2,4,6
family= 2 1 1 0 0 0 0 new D7h genus #   800 with   336 species is 0:3:0,5:2,5,6
family= 2 1 1 0 0 0 0 new D7h genus #   801 with   336 species is 0:3:0,5:3,4,5
family= 2 1 1 0 0 0 0 new D7h genus #   802 with   336 species is 0:3:0,5:3,4,6
family= 2 1 1 0 0 0 0 new D7h genus #   803 with   336 species is 0:3:0,5:3,5,6
family= 2 1 1 0 0 0 0 new D7h genus #   804 with   336 species is 0:3:0,5:4,5,6
family= 2 1 1 0 0 0 0 new D7h genus #   805 with   336 species is 0:3:0,6:1,2,3
family= 2 1 1 0 0 0 0 new D7h genus #   806 with   336 species is 0:3:0,6:1,2,4
family= 2 1 1 0 0 0 0 new D7h genus #   807 with   336 species is 0:3:0,6:1,2,5
family= 2 1 1 0 0 0 0 new D7h genus #   808 with   336 species is 0:3:0,6:1,2,6
family= 2 1 1 0 0 0 0 new D7h genus #   809 with   336 species is 0:3:0,6:1,3,4
family= 2 1 1 0 0 0 0 new D7h genus #   810 with   336 species is 0:3:0,6:1,3,5
family= 2 1 1 0 0 0 0 new D7h genus #   811 with   336 species is 0:3:0,6:1,3,6
family= 2 1 1 0 0 0 0 new D7h genus #   812 with   336 species is 0:3:0,6:1,4,5
family= 2 1 1 0 0 0 0 new D7h genus #   813 with   336 species is 0:3:0,6:1,4,6
family= 2 1 1 0 0 0 0 new D7h genus #   814 with   336 species is 0:3:0,6:1,5,6
family= 2 1 1 0 0 0 0 new D7h genus #   815 with   336 species is 0:3:0,6:2,3,4
family= 2 1 1 0 0 0 0 new D7h genus #   816 with   336 species is 0:3:0,6:2,3,5
family= 2 1 1 0 0 0 0 new D7h genus #   817 with   336 species is 0:3:0,6:2,3,6
family= 2 1 1 0 0 0 0 new D7h genus #   818 with   336 species is 0:3:0,6:2,4,5
family= 2 1 1 0 0 0 0 new D7h genus #   819 with   336 species is 0:3:0,6:2,4,6
family= 2 1 1 0 0 0 0 new D7h genus #   820 with   336 species is 0:3:0,6:2,5,6
family= 2 1 1 0 0 0 0 new D7h genus #   821 with   336 species is 0:3:0,6:3,4,5
family= 2 1 1 0 0 0 0 new D7h genus #   822 with   336 species is 0:3:0,6:3,4,6
family= 2 1 1 0 0 0 0 new D7h genus #   823 with   336 species is 0:3:0,6:3,5,6
family= 2 1 1 0 0 0 0 new D7h genus #   824 with   336 species is 0:3:0,6:4,5,6
family= 2 1 1 0 0 0 0 new D7h genus #   825 with   336 species is 0:3:1,2:0,1,2
family= 2 1 1 0 0 0 0 new D7h genus #   826 with   336 species is 0:3:1,2:0,1,3
family= 2 1 1 0 0 0 0 new D7h genus #   827 with   336 species is 0:3:1,2:0,1,4
family= 2 1 1 0 0 0 0 new D7h genus #   828 with   336 species is 0:3:1,2:0,1,5
family= 2 1 1 0 0 0 0 new D7h genus #   829 with   336 species is 0:3:1,2:0,1,6
family= 2 1 1 0 0 0 0 new D7h genus #   830 with   336 species is 0:3:1,2:0,2,4
family= 2 1 1 0 0 0 0 new D7h genus #   831 with   336 species is 0:3:1,2:0,2,5
family= 2 1 1 0 0 0 0 new D7h genus #   832 with   336 species is 0:3:1,2:0,2,6
family= 2 1 1 0 0 0 0 new D7h genus #   833 with   336 species is 0:3:1,2:0,3,4
family= 2 1 1 0 0 0 0 new D7h genus #   834 with   168 species is 0:3:1,2:0,3,5
family= 2 1 1 0 0 0 0 new D7h genus #   835 with   336 species is 0:3:1,2:0,4,5
family= 2 1 1 0 0 0 0 new D7h genus #   836 with   336 species is 0:3:1,2:0,4,6
family= 2 1 1 0 0 0 0 new D7h genus #   837 with   336 species is 0:3:1,2:0,5,6
family= 2 1 1 0 0 0 0 new D7h genus #   838 with   336 species is 0:3:1,2:1,2,4
family= 2 1 1 0 0 0 0 new D7h genus #   839 with   168 species is 0:3:1,2:1,2,5
family= 2 1 1 0 0 0 0 new D7h genus #   840 with   336 species is 0:3:1,2:1,4,5
family= 2 1 1 0 0 0 0 new D7h genus #   841 with   336 species is 0:3:1,2:1,4,6
family= 2 1 1 0 0 0 0 new D7h genus #   842 with   336 species is 0:3:1,2:1,5,6
family= 2 1 1 0 0 0 0 new D7h genus #   843 with   168 species is 0:3:1,2:4,5,6
family= 2 1 1 0 0 0 0 new D7h genus #   844 with   336 species is 0:3:1,4:0,1,2
family= 2 1 1 0 0 0 0 new D7h genus #   845 with   336 species is 0:3:1,4:0,1,3
family= 2 1 1 0 0 0 0 new D7h genus #   846 with   336 species is 0:3:1,4:0,1,4
family= 2 1 1 0 0 0 0 new D7h genus #   847 with   336 species is 0:3:1,4:0,1,5
family= 2 1 1 0 0 0 0 new D7h genus #   848 with   336 species is 0:3:1,4:0,1,6
family= 2 1 1 0 0 0 0 new D7h genus #   849 with   336 species is 0:3:1,4:0,2,3
family= 2 1 1 0 0 0 0 new D7h genus #   850 with   336 species is 0:3:1,4:0,2,4
family= 2 1 1 0 0 0 0 new D7h genus #   851 with   336 species is 0:3:1,4:0,2,5
family= 2 1 1 0 0 0 0 new D7h genus #   852 with   336 species is 0:3:1,4:0,2,6
family= 2 1 1 0 0 0 0 new D7h genus #   853 with   336 species is 0:3:1,4:0,3,4
family= 2 1 1 0 0 0 0 new D7h genus #   854 with   336 species is 0:3:1,4:0,3,5
family= 2 1 1 0 0 0 0 new D7h genus #   855 with   336 species is 0:3:1,4:0,3,6
family= 2 1 1 0 0 0 0 new D7h genus #   856 with   336 species is 0:3:1,4:0,4,5
family= 2 1 1 0 0 0 0 new D7h genus #   857 with   336 species is 0:3:1,4:0,4,6
family= 2 1 1 0 0 0 0 new D7h genus #   858 with   336 species is 0:3:1,4:0,5,6
family= 2 1 1 0 0 0 0 new D7h genus #   859 with   336 species is 0:3:1,4:1,2,3
family= 2 1 1 0 0 0 0 new D7h genus #   860 with   336 species is 0:3:1,4:1,2,4
family= 2 1 1 0 0 0 0 new D7h genus #   861 with   336 species is 0:3:1,4:1,2,5
family= 2 1 1 0 0 0 0 new D7h genus #   862 with   336 species is 0:3:1,4:1,2,6
family= 2 1 1 0 0 0 0 new D7h genus #   863 with   336 species is 0:3:1,4:1,3,4
family= 2 1 1 0 0 0 0 new D7h genus #   864 with   336 species is 0:3:1,4:1,3,5
family= 2 1 1 0 0 0 0 new D7h genus #   865 with   336 species is 0:3:1,4:1,3,6
family= 2 1 1 0 0 0 0 new D7h genus #   866 with   336 species is 0:3:1,4:1,4,5
family= 2 1 1 0 0 0 0 new D7h genus #   867 with   336 species is 0:3:1,4:1,4,6
family= 2 1 1 0 0 0 0 new D7h genus #   868 with   336 species is 0:3:1,4:1,5,6
family= 2 1 1 0 0 0 0 new D7h genus #   869 with   336 species is 0:3:1,4:2,3,4
family= 2 1 1 0 0 0 0 new D7h genus #   870 with   336 species is 0:3:1,4:2,3,5
family= 2 1 1 0 0 0 0 new D7h genus #   871 with   336 species is 0:3:1,4:2,3,6
family= 2 1 1 0 0 0 0 new D7h genus #   872 with   336 species is 0:3:1,4:2,4,5
family= 2 1 1 0 0 0 0 new D7h genus #   873 with   336 species is 0:3:1,4:2,4,6
family= 2 1 1 0 0 0 0 new D7h genus #   874 with   336 species is 0:3:1,4:2,5,6
family= 2 1 1 0 0 0 0 new D7h genus #   875 with   336 species is 0:3:1,4:3,4,5
family= 2 1 1 0 0 0 0 new D7h genus #   876 with   336 species is 0:3:1,4:3,4,6
family= 2 1 1 0 0 0 0 new D7h genus #   877 with   336 species is 0:3:1,4:3,5,6
family= 2 1 1 0 0 0 0 new D7h genus #   878 with   336 species is 0:3:1,4:4,5,6
family= 2 1 1 0 0 0 0 new D7h genus #   879 with   336 species is 0:3:1,5:0,1,2
family= 2 1 1 0 0 0 0 new D7h genus #   880 with   336 species is 0:3:1,5:0,1,3
family= 2 1 1 0 0 0 0 new D7h genus #   881 with   336 species is 0:3:1,5:0,1,4
family= 2 1 1 0 0 0 0 new D7h genus #   882 with   336 species is 0:3:1,5:0,1,5
family= 2 1 1 0 0 0 0 new D7h genus #   883 with   336 species is 0:3:1,5:0,1,6
family= 2 1 1 0 0 0 0 new D7h genus #   884 with   336 species is 0:3:1,5:0,2,3
family= 2 1 1 0 0 0 0 new D7h genus #   885 with   336 species is 0:3:1,5:0,2,4
family= 2 1 1 0 0 0 0 new D7h genus #   886 with   336 species is 0:3:1,5:0,2,5
family= 2 1 1 0 0 0 0 new D7h genus #   887 with   336 species is 0:3:1,5:0,2,6
family= 2 1 1 0 0 0 0 new D7h genus #   888 with   336 species is 0:3:1,5:0,3,4
family= 2 1 1 0 0 0 0 new D7h genus #   889 with   336 species is 0:3:1,5:0,3,5
family= 2 1 1 0 0 0 0 new D7h genus #   890 with   336 species is 0:3:1,5:0,3,6
family= 2 1 1 0 0 0 0 new D7h genus #   891 with   336 species is 0:3:1,5:0,4,5
family= 2 1 1 0 0 0 0 new D7h genus #   892 with   336 species is 0:3:1,5:0,4,6
family= 2 1 1 0 0 0 0 new D7h genus #   893 with   336 species is 0:3:1,5:0,5,6
family= 2 1 1 0 0 0 0 new D7h genus #   894 with   336 species is 0:3:1,5:1,2,3
family= 2 1 1 0 0 0 0 new D7h genus #   895 with   336 species is 0:3:1,5:1,2,4
family= 2 1 1 0 0 0 0 new D7h genus #   896 with   336 species is 0:3:1,5:1,2,5
family= 2 1 1 0 0 0 0 new D7h genus #   897 with   336 species is 0:3:1,5:1,2,6
family= 2 1 1 0 0 0 0 new D7h genus #   898 with   336 species is 0:3:1,5:1,3,4
family= 2 1 1 0 0 0 0 new D7h genus #   899 with   336 species is 0:3:1,5:1,3,5
family= 2 1 1 0 0 0 0 new D7h genus #   900 with   336 species is 0:3:1,5:1,3,6
family= 2 1 1 0 0 0 0 new D7h genus #   901 with   336 species is 0:3:1,5:1,4,5
family= 2 1 1 0 0 0 0 new D7h genus #   902 with   336 species is 0:3:1,5:1,4,6
family= 2 1 1 0 0 0 0 new D7h genus #   903 with   336 species is 0:3:1,5:1,5,6
family= 2 1 1 0 0 0 0 new D7h genus #   904 with   336 species is 0:3:1,5:2,3,4
family= 2 1 1 0 0 0 0 new D7h genus #   905 with   336 species is 0:3:1,5:2,3,5
family= 2 1 1 0 0 0 0 new D7h genus #   906 with   336 species is 0:3:1,5:2,3,6
family= 2 1 1 0 0 0 0 new D7h genus #   907 with   336 species is 0:3:1,5:2,4,5
family= 2 1 1 0 0 0 0 new D7h genus #   908 with   336 species is 0:3:1,5:2,4,6
family= 2 1 1 0 0 0 0 new D7h genus #   909 with   336 species is 0:3:1,5:2,5,6
family= 2 1 1 0 0 0 0 new D7h genus #   910 with   336 species is 0:3:1,5:3,4,5
family= 2 1 1 0 0 0 0 new D7h genus #   911 with   336 species is 0:3:1,5:3,4,6
family= 2 1 1 0 0 0 0 new D7h genus #   912 with   336 species is 0:3:1,5:3,5,6
family= 2 1 1 0 0 0 0 new D7h genus #   913 with   336 species is 0:3:1,5:4,5,6
family= 2 1 1 0 0 0 0 new D7h genus #   914 with   336 species is 0:3:1,6:0,1,2
family= 2 1 1 0 0 0 0 new D7h genus #   915 with   336 species is 0:3:1,6:0,1,3
family= 2 1 1 0 0 0 0 new D7h genus #   916 with   336 species is 0:3:1,6:0,1,4
family= 2 1 1 0 0 0 0 new D7h genus #   917 with   336 species is 0:3:1,6:0,1,5
family= 2 1 1 0 0 0 0 new D7h genus #   918 with   336 species is 0:3:1,6:0,1,6
family= 2 1 1 0 0 0 0 new D7h genus #   919 with   336 species is 0:3:1,6:0,2,3
family= 2 1 1 0 0 0 0 new D7h genus #   920 with   336 species is 0:3:1,6:0,2,4
family= 2 1 1 0 0 0 0 new D7h genus #   921 with   336 species is 0:3:1,6:0,2,5
family= 2 1 1 0 0 0 0 new D7h genus #   922 with   336 species is 0:3:1,6:0,2,6
family= 2 1 1 0 0 0 0 new D7h genus #   923 with   336 species is 0:3:1,6:0,3,4
family= 2 1 1 0 0 0 0 new D7h genus #   924 with   336 species is 0:3:1,6:0,3,5
family= 2 1 1 0 0 0 0 new D7h genus #   925 with   336 species is 0:3:1,6:0,3,6
family= 2 1 1 0 0 0 0 new D7h genus #   926 with   336 species is 0:3:1,6:0,4,5
family= 2 1 1 0 0 0 0 new D7h genus #   927 with   336 species is 0:3:1,6:0,4,6
family= 2 1 1 0 0 0 0 new D7h genus #   928 with   336 species is 0:3:1,6:0,5,6
family= 2 1 1 0 0 0 0 new D7h genus #   929 with   336 species is 0:3:1,6:1,2,3
family= 2 1 1 0 0 0 0 new D7h genus #   930 with   336 species is 0:3:1,6:1,2,4
family= 2 1 1 0 0 0 0 new D7h genus #   931 with   336 species is 0:3:1,6:1,2,5
family= 2 1 1 0 0 0 0 new D7h genus #   932 with   336 species is 0:3:1,6:1,2,6
family= 2 1 1 0 0 0 0 new D7h genus #   933 with   336 species is 0:3:1,6:1,3,4
family= 2 1 1 0 0 0 0 new D7h genus #   934 with   336 species is 0:3:1,6:1,3,5
family= 2 1 1 0 0 0 0 new D7h genus #   935 with   336 species is 0:3:1,6:1,3,6
family= 2 1 1 0 0 0 0 new D7h genus #   936 with   336 species is 0:3:1,6:1,4,5
family= 2 1 1 0 0 0 0 new D7h genus #   937 with   336 species is 0:3:1,6:1,4,6
family= 2 1 1 0 0 0 0 new D7h genus #   938 with   336 species is 0:3:1,6:1,5,6
family= 2 1 1 0 0 0 0 new D7h genus #   939 with   336 species is 0:3:1,6:2,3,4
family= 2 1 1 0 0 0 0 new D7h genus #   940 with   336 species is 0:3:1,6:2,3,5
family= 2 1 1 0 0 0 0 new D7h genus #   941 with   336 species is 0:3:1,6:2,3,6
family= 2 1 1 0 0 0 0 new D7h genus #   942 with   336 species is 0:3:1,6:2,4,5
family= 2 1 1 0 0 0 0 new D7h genus #   943 with   336 species is 0:3:1,6:2,4,6
family= 2 1 1 0 0 0 0 new D7h genus #   944 with   336 species is 0:3:1,6:2,5,6
family= 2 1 1 0 0 0 0 new D7h genus #   945 with   336 species is 0:3:1,6:3,4,5
family= 2 1 1 0 0 0 0 new D7h genus #   946 with   336 species is 0:3:1,6:3,4,6
family= 2 1 1 0 0 0 0 new D7h genus #   947 with   336 species is 0:3:1,6:3,5,6
family= 2 1 1 0 0 0 0 new D7h genus #   948 with   336 species is 0:3:1,6:4,5,6
family= 2 1 1 0 0 0 0 new D7h genus #   949 with   336 species is 0:3:4,5:0,1,2
family= 2 1 1 0 0 0 0 new D7h genus #   950 with   336 species is 0:3:4,5:0,1,3
family= 2 1 1 0 0 0 0 new D7h genus #   951 with   336 species is 0:3:4,5:0,1,4
family= 2 1 1 0 0 0 0 new D7h genus #   952 with   336 species is 0:3:4,5:0,1,5
family= 2 1 1 0 0 0 0 new D7h genus #   953 with   336 species is 0:3:4,5:0,1,6
family= 2 1 1 0 0 0 0 new D7h genus #   954 with   336 species is 0:3:4,5:0,2,3
family= 2 1 1 0 0 0 0 new D7h genus #   955 with   336 species is 0:3:4,5:0,2,4
family= 2 1 1 0 0 0 0 new D7h genus #   956 with   336 species is 0:3:4,5:0,2,5
family= 2 1 1 0 0 0 0 new D7h genus #   957 with   336 species is 0:3:4,5:0,2,6
family= 2 1 1 0 0 0 0 new D7h genus #   958 with   336 species is 0:3:4,5:0,3,4
family= 2 1 1 0 0 0 0 new D7h genus #   959 with   336 species is 0:3:4,5:0,3,5
family= 2 1 1 0 0 0 0 new D7h genus #   960 with   336 species is 0:3:4,5:0,3,6
family= 2 1 1 0 0 0 0 new D7h genus #   961 with   336 species is 0:3:4,5:0,4,5
family= 2 1 1 0 0 0 0 new D7h genus #   962 with   336 species is 0:3:4,5:0,4,6
family= 2 1 1 0 0 0 0 new D7h genus #   963 with   336 species is 0:3:4,5:0,5,6
family= 2 1 1 0 0 0 0 new D7h genus #   964 with   336 species is 0:3:4,5:1,2,3
family= 2 1 1 0 0 0 0 new D7h genus #   965 with   336 species is 0:3:4,5:1,2,4
family= 2 1 1 0 0 0 0 new D7h genus #   966 with   336 species is 0:3:4,5:1,2,5
family= 2 1 1 0 0 0 0 new D7h genus #   967 with   336 species is 0:3:4,5:1,2,6
family= 2 1 1 0 0 0 0 new D7h genus #   968 with   336 species is 0:3:4,5:1,3,4
family= 2 1 1 0 0 0 0 new D7h genus #   969 with   336 species is 0:3:4,5:1,3,5
family= 2 1 1 0 0 0 0 new D7h genus #   970 with   336 species is 0:3:4,5:1,3,6
family= 2 1 1 0 0 0 0 new D7h genus #   971 with   336 species is 0:3:4,5:1,4,5
family= 2 1 1 0 0 0 0 new D7h genus #   972 with   336 species is 0:3:4,5:1,4,6
family= 2 1 1 0 0 0 0 new D7h genus #   973 with   336 species is 0:3:4,5:1,5,6
family= 2 1 1 0 0 0 0 new D7h genus #   974 with   336 species is 0:3:4,5:2,3,4
family= 2 1 1 0 0 0 0 new D7h genus #   975 with   336 species is 0:3:4,5:2,3,5
family= 2 1 1 0 0 0 0 new D7h genus #   976 with   336 species is 0:3:4,5:2,3,6
family= 2 1 1 0 0 0 0 new D7h genus #   977 with   336 species is 0:3:4,5:2,4,5
family= 2 1 1 0 0 0 0 new D7h genus #   978 with   336 species is 0:3:4,5:2,4,6
family= 2 1 1 0 0 0 0 new D7h genus #   979 with   336 species is 0:3:4,5:2,5,6
family= 2 1 1 0 0 0 0 new D7h genus #   980 with   336 species is 0:3:4,5:3,4,5
family= 2 1 1 0 0 0 0 new D7h genus #   981 with   336 species is 0:3:4,5:3,4,6
family= 2 1 1 0 0 0 0 new D7h genus #   982 with   336 species is 0:3:4,5:3,5,6
family= 2 1 1 0 0 0 0 new D7h genus #   983 with   336 species is 0:3:4,5:4,5,6
family= 2 1 1 0 0 0 0 new D7h genus #   984 with   336 species is 0:3:4,6:0,1,2
family= 2 1 1 0 0 0 0 new D7h genus #   985 with   336 species is 0:3:4,6:0,1,3
family= 2 1 1 0 0 0 0 new D7h genus #   986 with   336 species is 0:3:4,6:0,1,4
family= 2 1 1 0 0 0 0 new D7h genus #   987 with   336 species is 0:3:4,6:0,1,5
family= 2 1 1 0 0 0 0 new D7h genus #   988 with   336 species is 0:3:4,6:0,1,6
family= 2 1 1 0 0 0 0 new D7h genus #   989 with   336 species is 0:3:4,6:0,2,4
family= 2 1 1 0 0 0 0 new D7h genus #   990 with   336 species is 0:3:4,6:0,2,5
family= 2 1 1 0 0 0 0 new D7h genus #   991 with   336 species is 0:3:4,6:0,2,6
family= 2 1 1 0 0 0 0 new D7h genus #   992 with   336 species is 0:3:4,6:0,3,4
family= 2 1 1 0 0 0 0 new D7h genus #   993 with   168 species is 0:3:4,6:0,3,5
family= 2 1 1 0 0 0 0 new D7h genus #   994 with   336 species is 0:3:4,6:0,4,5
family= 2 1 1 0 0 0 0 new D7h genus #   995 with   336 species is 0:3:4,6:0,4,6
family= 2 1 1 0 0 0 0 new D7h genus #   996 with   336 species is 0:3:4,6:0,5,6
family= 2 1 1 0 0 0 0 new D7h genus #   997 with   336 species is 0:3:4,6:1,2,4
family= 2 1 1 0 0 0 0 new D7h genus #   998 with   168 species is 0:3:4,6:1,2,5
family= 2 1 1 0 0 0 0 new D7h genus #   999 with   336 species is 0:3:4,6:1,4,5
family= 2 1 1 0 0 0 0 new D7h genus #  1000 with   336 species is 0:3:4,6:1,4,6
family= 2 1 1 0 0 0 0 new D7h genus #  1001 with   336 species is 0:3:4,6:1,5,6
family= 2 1 1 0 0 0 0 new D7h genus #  1002 with   168 species is 0:3:4,6:4,5,6
Nber of genera for this family= 1002
 
family= 1 2 1 0 0 0 0
 
family= 1 2 1 0 0 0 0 new D7h genus #     1 with   336 species is 0:0,1:1,2:2,3,4
family= 1 2 1 0 0 0 0 new D7h genus #     2 with   336 species is 0:0,1:1,2:2,3,5
family= 1 2 1 0 0 0 0 new D7h genus #     3 with   336 species is 0:0,1:1,2:2,3,6
family= 1 2 1 0 0 0 0 new D7h genus #     4 with   336 species is 0:0,1:1,2:2,4,5
family= 1 2 1 0 0 0 0 new D7h genus #     5 with   336 species is 0:0,1:1,2:2,4,6
family= 1 2 1 0 0 0 0 new D7h genus #     6 with   336 species is 0:0,1:1,2:2,5,6
family= 1 2 1 0 0 0 0 new D7h genus #     7 with   336 species is 0:0,1:1,2:3,4,5
family= 1 2 1 0 0 0 0 new D7h genus #     8 with   336 species is 0:0,1:1,2:3,4,6
family= 1 2 1 0 0 0 0 new D7h genus #     9 with   336 species is 0:0,1:1,2:3,5,6
family= 1 2 1 0 0 0 0 new D7h genus #    10 with   336 species is 0:0,1:1,2:4,5,6
family= 1 2 1 0 0 0 0 new D7h genus #    11 with   336 species is 0:0,1:1,3:2,3,4
family= 1 2 1 0 0 0 0 new D7h genus #    12 with   336 species is 0:0,1:1,3:2,3,5
family= 1 2 1 0 0 0 0 new D7h genus #    13 with   336 species is 0:0,1:1,3:2,3,6
family= 1 2 1 0 0 0 0 new D7h genus #    14 with   336 species is 0:0,1:1,3:2,4,5
family= 1 2 1 0 0 0 0 new D7h genus #    15 with   336 species is 0:0,1:1,3:2,4,6
family= 1 2 1 0 0 0 0 new D7h genus #    16 with   336 species is 0:0,1:1,3:2,5,6
family= 1 2 1 0 0 0 0 new D7h genus #    17 with   336 species is 0:0,1:1,3:3,4,5
family= 1 2 1 0 0 0 0 new D7h genus #    18 with   336 species is 0:0,1:1,3:3,4,6
family= 1 2 1 0 0 0 0 new D7h genus #    19 with   336 species is 0:0,1:1,3:3,5,6
family= 1 2 1 0 0 0 0 new D7h genus #    20 with   336 species is 0:0,1:1,3:4,5,6
family= 1 2 1 0 0 0 0 new D7h genus #    21 with   336 species is 0:0,1:1,4:2,3,4
family= 1 2 1 0 0 0 0 new D7h genus #    22 with   336 species is 0:0,1:1,4:2,3,5
family= 1 2 1 0 0 0 0 new D7h genus #    23 with   336 species is 0:0,1:1,4:2,3,6
family= 1 2 1 0 0 0 0 new D7h genus #    24 with   336 species is 0:0,1:1,4:2,4,5
family= 1 2 1 0 0 0 0 new D7h genus #    25 with   336 species is 0:0,1:1,4:2,4,6
family= 1 2 1 0 0 0 0 new D7h genus #    26 with   336 species is 0:0,1:1,4:2,5,6
family= 1 2 1 0 0 0 0 new D7h genus #    27 with   336 species is 0:0,1:1,4:3,4,5
family= 1 2 1 0 0 0 0 new D7h genus #    28 with   336 species is 0:0,1:1,4:3,4,6
family= 1 2 1 0 0 0 0 new D7h genus #    29 with   336 species is 0:0,1:1,4:3,5,6
family= 1 2 1 0 0 0 0 new D7h genus #    30 with   336 species is 0:0,1:1,4:4,5,6
family= 1 2 1 0 0 0 0 new D7h genus #    31 with   336 species is 0:0,1:1,5:2,3,4
family= 1 2 1 0 0 0 0 new D7h genus #    32 with   336 species is 0:0,1:1,5:2,3,5
family= 1 2 1 0 0 0 0 new D7h genus #    33 with   336 species is 0:0,1:1,5:2,3,6
family= 1 2 1 0 0 0 0 new D7h genus #    34 with   336 species is 0:0,1:1,5:2,4,5
family= 1 2 1 0 0 0 0 new D7h genus #    35 with   336 species is 0:0,1:1,5:2,4,6
family= 1 2 1 0 0 0 0 new D7h genus #    36 with   336 species is 0:0,1:1,5:2,5,6
family= 1 2 1 0 0 0 0 new D7h genus #    37 with   336 species is 0:0,1:1,5:3,4,5
family= 1 2 1 0 0 0 0 new D7h genus #    38 with   336 species is 0:0,1:1,5:3,4,6
family= 1 2 1 0 0 0 0 new D7h genus #    39 with   336 species is 0:0,1:1,5:3,5,6
family= 1 2 1 0 0 0 0 new D7h genus #    40 with   336 species is 0:0,1:1,5:4,5,6
family= 1 2 1 0 0 0 0 new D7h genus #    41 with   336 species is 0:0,1:1,6:2,3,4
family= 1 2 1 0 0 0 0 new D7h genus #    42 with   336 species is 0:0,1:1,6:2,3,5
family= 1 2 1 0 0 0 0 new D7h genus #    43 with   336 species is 0:0,1:1,6:2,3,6
family= 1 2 1 0 0 0 0 new D7h genus #    44 with   336 species is 0:0,1:1,6:2,4,5
family= 1 2 1 0 0 0 0 new D7h genus #    45 with   336 species is 0:0,1:1,6:2,4,6
family= 1 2 1 0 0 0 0 new D7h genus #    46 with   336 species is 0:0,1:1,6:2,5,6
family= 1 2 1 0 0 0 0 new D7h genus #    47 with   336 species is 0:0,1:1,6:3,4,5
family= 1 2 1 0 0 0 0 new D7h genus #    48 with   336 species is 0:0,1:1,6:3,4,6
family= 1 2 1 0 0 0 0 new D7h genus #    49 with   336 species is 0:0,1:1,6:3,5,6
family= 1 2 1 0 0 0 0 new D7h genus #    50 with   336 species is 0:0,1:1,6:4,5,6
family= 1 2 1 0 0 0 0 new D7h genus #    51 with   336 species is 0:0,1:2,3:1,2,3
family= 1 2 1 0 0 0 0 new D7h genus #    52 with   336 species is 0:0,1:2,3:1,2,4
family= 1 2 1 0 0 0 0 new D7h genus #    53 with   336 species is 0:0,1:2,3:1,2,5
family= 1 2 1 0 0 0 0 new D7h genus #    54 with   336 species is 0:0,1:2,3:1,2,6
family= 1 2 1 0 0 0 0 new D7h genus #    55 with   336 species is 0:0,1:2,3:1,3,4
family= 1 2 1 0 0 0 0 new D7h genus #    56 with   336 species is 0:0,1:2,3:1,3,5
family= 1 2 1 0 0 0 0 new D7h genus #    57 with   336 species is 0:0,1:2,3:1,3,6
family= 1 2 1 0 0 0 0 new D7h genus #    58 with   336 species is 0:0,1:2,3:1,4,5
family= 1 2 1 0 0 0 0 new D7h genus #    59 with   336 species is 0:0,1:2,3:1,4,6
family= 1 2 1 0 0 0 0 new D7h genus #    60 with   336 species is 0:0,1:2,3:1,5,6
family= 1 2 1 0 0 0 0 new D7h genus #    61 with   336 species is 0:0,1:2,3:2,3,4
family= 1 2 1 0 0 0 0 new D7h genus #    62 with   336 species is 0:0,1:2,3:2,3,5
family= 1 2 1 0 0 0 0 new D7h genus #    63 with   336 species is 0:0,1:2,3:2,3,6
family= 1 2 1 0 0 0 0 new D7h genus #    64 with   336 species is 0:0,1:2,3:2,4,5
family= 1 2 1 0 0 0 0 new D7h genus #    65 with   336 species is 0:0,1:2,3:2,4,6
family= 1 2 1 0 0 0 0 new D7h genus #    66 with   336 species is 0:0,1:2,3:2,5,6
family= 1 2 1 0 0 0 0 new D7h genus #    67 with   336 species is 0:0,1:2,3:3,4,5
family= 1 2 1 0 0 0 0 new D7h genus #    68 with   336 species is 0:0,1:2,3:3,4,6
family= 1 2 1 0 0 0 0 new D7h genus #    69 with   336 species is 0:0,1:2,3:3,5,6
family= 1 2 1 0 0 0 0 new D7h genus #    70 with   336 species is 0:0,1:2,3:4,5,6
family= 1 2 1 0 0 0 0 new D7h genus #    71 with   336 species is 0:0,1:2,4:1,2,3
family= 1 2 1 0 0 0 0 new D7h genus #    72 with   336 species is 0:0,1:2,4:1,2,4
family= 1 2 1 0 0 0 0 new D7h genus #    73 with   336 species is 0:0,1:2,4:1,2,5
family= 1 2 1 0 0 0 0 new D7h genus #    74 with   336 species is 0:0,1:2,4:1,2,6
family= 1 2 1 0 0 0 0 new D7h genus #    75 with   336 species is 0:0,1:2,4:1,3,4
family= 1 2 1 0 0 0 0 new D7h genus #    76 with   336 species is 0:0,1:2,4:1,3,5
family= 1 2 1 0 0 0 0 new D7h genus #    77 with   336 species is 0:0,1:2,4:1,3,6
family= 1 2 1 0 0 0 0 new D7h genus #    78 with   336 species is 0:0,1:2,4:1,4,5
family= 1 2 1 0 0 0 0 new D7h genus #    79 with   336 species is 0:0,1:2,4:1,4,6
family= 1 2 1 0 0 0 0 new D7h genus #    80 with   336 species is 0:0,1:2,4:1,5,6
family= 1 2 1 0 0 0 0 new D7h genus #    81 with   336 species is 0:0,1:2,4:2,3,4
family= 1 2 1 0 0 0 0 new D7h genus #    82 with   336 species is 0:0,1:2,4:2,3,5
family= 1 2 1 0 0 0 0 new D7h genus #    83 with   336 species is 0:0,1:2,4:2,3,6
family= 1 2 1 0 0 0 0 new D7h genus #    84 with   336 species is 0:0,1:2,4:2,4,5
family= 1 2 1 0 0 0 0 new D7h genus #    85 with   336 species is 0:0,1:2,4:2,4,6
family= 1 2 1 0 0 0 0 new D7h genus #    86 with   336 species is 0:0,1:2,4:2,5,6
family= 1 2 1 0 0 0 0 new D7h genus #    87 with   336 species is 0:0,1:2,4:3,4,5
family= 1 2 1 0 0 0 0 new D7h genus #    88 with   336 species is 0:0,1:2,4:3,4,6
family= 1 2 1 0 0 0 0 new D7h genus #    89 with   336 species is 0:0,1:2,4:3,5,6
family= 1 2 1 0 0 0 0 new D7h genus #    90 with   336 species is 0:0,1:2,4:4,5,6
family= 1 2 1 0 0 0 0 new D7h genus #    91 with   336 species is 0:0,1:2,5:1,2,3
family= 1 2 1 0 0 0 0 new D7h genus #    92 with   336 species is 0:0,1:2,5:1,2,4
family= 1 2 1 0 0 0 0 new D7h genus #    93 with   336 species is 0:0,1:2,5:1,2,5
family= 1 2 1 0 0 0 0 new D7h genus #    94 with   336 species is 0:0,1:2,5:1,2,6
family= 1 2 1 0 0 0 0 new D7h genus #    95 with   336 species is 0:0,1:2,5:1,3,4
family= 1 2 1 0 0 0 0 new D7h genus #    96 with   336 species is 0:0,1:2,5:1,3,5
family= 1 2 1 0 0 0 0 new D7h genus #    97 with   336 species is 0:0,1:2,5:1,3,6
family= 1 2 1 0 0 0 0 new D7h genus #    98 with   336 species is 0:0,1:2,5:1,4,5
family= 1 2 1 0 0 0 0 new D7h genus #    99 with   336 species is 0:0,1:2,5:1,4,6
family= 1 2 1 0 0 0 0 new D7h genus #   100 with   336 species is 0:0,1:2,5:1,5,6
family= 1 2 1 0 0 0 0 new D7h genus #   101 with   336 species is 0:0,1:2,5:2,3,4
family= 1 2 1 0 0 0 0 new D7h genus #   102 with   336 species is 0:0,1:2,5:2,3,5
family= 1 2 1 0 0 0 0 new D7h genus #   103 with   336 species is 0:0,1:2,5:2,3,6
family= 1 2 1 0 0 0 0 new D7h genus #   104 with   336 species is 0:0,1:2,5:2,4,5
family= 1 2 1 0 0 0 0 new D7h genus #   105 with   336 species is 0:0,1:2,5:2,4,6
family= 1 2 1 0 0 0 0 new D7h genus #   106 with   336 species is 0:0,1:2,5:2,5,6
family= 1 2 1 0 0 0 0 new D7h genus #   107 with   336 species is 0:0,1:2,5:3,4,5
family= 1 2 1 0 0 0 0 new D7h genus #   108 with   336 species is 0:0,1:2,5:3,4,6
family= 1 2 1 0 0 0 0 new D7h genus #   109 with   336 species is 0:0,1:2,5:3,5,6
family= 1 2 1 0 0 0 0 new D7h genus #   110 with   336 species is 0:0,1:2,5:4,5,6
family= 1 2 1 0 0 0 0 new D7h genus #   111 with   336 species is 0:0,1:2,6:1,2,3
family= 1 2 1 0 0 0 0 new D7h genus #   112 with   336 species is 0:0,1:2,6:1,2,4
family= 1 2 1 0 0 0 0 new D7h genus #   113 with   336 species is 0:0,1:2,6:1,2,5
family= 1 2 1 0 0 0 0 new D7h genus #   114 with   336 species is 0:0,1:2,6:1,2,6
family= 1 2 1 0 0 0 0 new D7h genus #   115 with   336 species is 0:0,1:2,6:1,3,4
family= 1 2 1 0 0 0 0 new D7h genus #   116 with   336 species is 0:0,1:2,6:1,3,5
family= 1 2 1 0 0 0 0 new D7h genus #   117 with   336 species is 0:0,1:2,6:1,3,6
family= 1 2 1 0 0 0 0 new D7h genus #   118 with   336 species is 0:0,1:2,6:1,4,5
family= 1 2 1 0 0 0 0 new D7h genus #   119 with   336 species is 0:0,1:2,6:1,4,6
family= 1 2 1 0 0 0 0 new D7h genus #   120 with   336 species is 0:0,1:2,6:1,5,6
family= 1 2 1 0 0 0 0 new D7h genus #   121 with   336 species is 0:0,1:2,6:2,3,4
family= 1 2 1 0 0 0 0 new D7h genus #   122 with   336 species is 0:0,1:2,6:2,3,5
family= 1 2 1 0 0 0 0 new D7h genus #   123 with   336 species is 0:0,1:2,6:2,3,6
family= 1 2 1 0 0 0 0 new D7h genus #   124 with   336 species is 0:0,1:2,6:2,4,5
family= 1 2 1 0 0 0 0 new D7h genus #   125 with   336 species is 0:0,1:2,6:2,4,6
family= 1 2 1 0 0 0 0 new D7h genus #   126 with   336 species is 0:0,1:2,6:2,5,6
family= 1 2 1 0 0 0 0 new D7h genus #   127 with   336 species is 0:0,1:2,6:3,4,5
family= 1 2 1 0 0 0 0 new D7h genus #   128 with   336 species is 0:0,1:2,6:3,4,6
family= 1 2 1 0 0 0 0 new D7h genus #   129 with   336 species is 0:0,1:2,6:3,5,6
family= 1 2 1 0 0 0 0 new D7h genus #   130 with   336 species is 0:0,1:2,6:4,5,6
family= 1 2 1 0 0 0 0 new D7h genus #   131 with   336 species is 0:0,1:3,4:1,2,3
family= 1 2 1 0 0 0 0 new D7h genus #   132 with   336 species is 0:0,1:3,4:1,2,4
family= 1 2 1 0 0 0 0 new D7h genus #   133 with   336 species is 0:0,1:3,4:1,2,5
family= 1 2 1 0 0 0 0 new D7h genus #   134 with   336 species is 0:0,1:3,4:1,2,6
family= 1 2 1 0 0 0 0 new D7h genus #   135 with   336 species is 0:0,1:3,4:1,3,4
family= 1 2 1 0 0 0 0 new D7h genus #   136 with   336 species is 0:0,1:3,4:1,3,5
family= 1 2 1 0 0 0 0 new D7h genus #   137 with   336 species is 0:0,1:3,4:1,3,6
family= 1 2 1 0 0 0 0 new D7h genus #   138 with   336 species is 0:0,1:3,4:1,4,5
family= 1 2 1 0 0 0 0 new D7h genus #   139 with   336 species is 0:0,1:3,4:1,4,6
family= 1 2 1 0 0 0 0 new D7h genus #   140 with   336 species is 0:0,1:3,4:1,5,6
family= 1 2 1 0 0 0 0 new D7h genus #   141 with   336 species is 0:0,1:3,4:2,3,4
family= 1 2 1 0 0 0 0 new D7h genus #   142 with   336 species is 0:0,1:3,4:2,3,5
family= 1 2 1 0 0 0 0 new D7h genus #   143 with   336 species is 0:0,1:3,4:2,3,6
family= 1 2 1 0 0 0 0 new D7h genus #   144 with   336 species is 0:0,1:3,4:2,4,5
family= 1 2 1 0 0 0 0 new D7h genus #   145 with   336 species is 0:0,1:3,4:2,4,6
family= 1 2 1 0 0 0 0 new D7h genus #   146 with   336 species is 0:0,1:3,4:2,5,6
family= 1 2 1 0 0 0 0 new D7h genus #   147 with   336 species is 0:0,1:3,4:3,4,5
family= 1 2 1 0 0 0 0 new D7h genus #   148 with   336 species is 0:0,1:3,4:3,4,6
family= 1 2 1 0 0 0 0 new D7h genus #   149 with   336 species is 0:0,1:3,4:3,5,6
family= 1 2 1 0 0 0 0 new D7h genus #   150 with   336 species is 0:0,1:3,4:4,5,6
family= 1 2 1 0 0 0 0 new D7h genus #   151 with   336 species is 0:0,1:3,5:1,2,3
family= 1 2 1 0 0 0 0 new D7h genus #   152 with   336 species is 0:0,1:3,5:1,2,4
family= 1 2 1 0 0 0 0 new D7h genus #   153 with   336 species is 0:0,1:3,5:1,2,5
family= 1 2 1 0 0 0 0 new D7h genus #   154 with   336 species is 0:0,1:3,5:1,2,6
family= 1 2 1 0 0 0 0 new D7h genus #   155 with   336 species is 0:0,1:3,5:1,3,4
family= 1 2 1 0 0 0 0 new D7h genus #   156 with   336 species is 0:0,1:3,5:1,3,5
family= 1 2 1 0 0 0 0 new D7h genus #   157 with   336 species is 0:0,1:3,5:1,3,6
family= 1 2 1 0 0 0 0 new D7h genus #   158 with   336 species is 0:0,1:3,5:1,4,5
family= 1 2 1 0 0 0 0 new D7h genus #   159 with   336 species is 0:0,1:3,5:1,4,6
family= 1 2 1 0 0 0 0 new D7h genus #   160 with   336 species is 0:0,1:3,5:1,5,6
family= 1 2 1 0 0 0 0 new D7h genus #   161 with   336 species is 0:0,1:3,5:2,3,4
family= 1 2 1 0 0 0 0 new D7h genus #   162 with   336 species is 0:0,1:3,5:2,3,5
family= 1 2 1 0 0 0 0 new D7h genus #   163 with   336 species is 0:0,1:3,5:2,3,6
family= 1 2 1 0 0 0 0 new D7h genus #   164 with   336 species is 0:0,1:3,5:2,4,5
family= 1 2 1 0 0 0 0 new D7h genus #   165 with   336 species is 0:0,1:3,5:2,4,6
family= 1 2 1 0 0 0 0 new D7h genus #   166 with   336 species is 0:0,1:3,5:2,5,6
family= 1 2 1 0 0 0 0 new D7h genus #   167 with   336 species is 0:0,1:3,5:3,4,5
family= 1 2 1 0 0 0 0 new D7h genus #   168 with   336 species is 0:0,1:3,5:3,4,6
family= 1 2 1 0 0 0 0 new D7h genus #   169 with   336 species is 0:0,1:3,5:3,5,6
family= 1 2 1 0 0 0 0 new D7h genus #   170 with   336 species is 0:0,1:3,5:4,5,6
family= 1 2 1 0 0 0 0 new D7h genus #   171 with   336 species is 0:0,1:3,6:1,2,3
family= 1 2 1 0 0 0 0 new D7h genus #   172 with   336 species is 0:0,1:3,6:1,2,4
family= 1 2 1 0 0 0 0 new D7h genus #   173 with   336 species is 0:0,1:3,6:1,2,5
family= 1 2 1 0 0 0 0 new D7h genus #   174 with   336 species is 0:0,1:3,6:1,2,6
family= 1 2 1 0 0 0 0 new D7h genus #   175 with   336 species is 0:0,1:3,6:1,3,4
family= 1 2 1 0 0 0 0 new D7h genus #   176 with   336 species is 0:0,1:3,6:1,3,5
family= 1 2 1 0 0 0 0 new D7h genus #   177 with   336 species is 0:0,1:3,6:1,3,6
family= 1 2 1 0 0 0 0 new D7h genus #   178 with   336 species is 0:0,1:3,6:1,4,5
family= 1 2 1 0 0 0 0 new D7h genus #   179 with   336 species is 0:0,1:3,6:1,4,6
family= 1 2 1 0 0 0 0 new D7h genus #   180 with   336 species is 0:0,1:3,6:1,5,6
family= 1 2 1 0 0 0 0 new D7h genus #   181 with   336 species is 0:0,1:3,6:2,3,4
family= 1 2 1 0 0 0 0 new D7h genus #   182 with   336 species is 0:0,1:3,6:2,3,5
family= 1 2 1 0 0 0 0 new D7h genus #   183 with   336 species is 0:0,1:3,6:2,3,6
family= 1 2 1 0 0 0 0 new D7h genus #   184 with   336 species is 0:0,1:3,6:2,4,5
family= 1 2 1 0 0 0 0 new D7h genus #   185 with   336 species is 0:0,1:3,6:2,4,6
family= 1 2 1 0 0 0 0 new D7h genus #   186 with   336 species is 0:0,1:3,6:2,5,6
family= 1 2 1 0 0 0 0 new D7h genus #   187 with   336 species is 0:0,1:3,6:3,4,5
family= 1 2 1 0 0 0 0 new D7h genus #   188 with   336 species is 0:0,1:3,6:3,4,6
family= 1 2 1 0 0 0 0 new D7h genus #   189 with   336 species is 0:0,1:3,6:3,5,6
family= 1 2 1 0 0 0 0 new D7h genus #   190 with   336 species is 0:0,1:3,6:4,5,6
family= 1 2 1 0 0 0 0 new D7h genus #   191 with   336 species is 0:0,1:4,5:1,2,3
family= 1 2 1 0 0 0 0 new D7h genus #   192 with   336 species is 0:0,1:4,5:1,2,4
family= 1 2 1 0 0 0 0 new D7h genus #   193 with   336 species is 0:0,1:4,5:1,2,5
family= 1 2 1 0 0 0 0 new D7h genus #   194 with   336 species is 0:0,1:4,5:1,2,6
family= 1 2 1 0 0 0 0 new D7h genus #   195 with   336 species is 0:0,1:4,5:1,3,4
family= 1 2 1 0 0 0 0 new D7h genus #   196 with   336 species is 0:0,1:4,5:1,3,5
family= 1 2 1 0 0 0 0 new D7h genus #   197 with   336 species is 0:0,1:4,5:1,3,6
family= 1 2 1 0 0 0 0 new D7h genus #   198 with   336 species is 0:0,1:4,5:1,4,5
family= 1 2 1 0 0 0 0 new D7h genus #   199 with   336 species is 0:0,1:4,5:1,4,6
family= 1 2 1 0 0 0 0 new D7h genus #   200 with   336 species is 0:0,1:4,5:1,5,6
family= 1 2 1 0 0 0 0 new D7h genus #   201 with   336 species is 0:0,1:4,5:2,3,4
family= 1 2 1 0 0 0 0 new D7h genus #   202 with   336 species is 0:0,1:4,5:2,3,5
family= 1 2 1 0 0 0 0 new D7h genus #   203 with   336 species is 0:0,1:4,5:2,3,6
family= 1 2 1 0 0 0 0 new D7h genus #   204 with   336 species is 0:0,1:4,5:2,4,5
family= 1 2 1 0 0 0 0 new D7h genus #   205 with   336 species is 0:0,1:4,5:2,4,6
family= 1 2 1 0 0 0 0 new D7h genus #   206 with   336 species is 0:0,1:4,5:2,5,6
family= 1 2 1 0 0 0 0 new D7h genus #   207 with   336 species is 0:0,1:4,5:3,4,5
family= 1 2 1 0 0 0 0 new D7h genus #   208 with   336 species is 0:0,1:4,5:3,4,6
family= 1 2 1 0 0 0 0 new D7h genus #   209 with   336 species is 0:0,1:4,5:3,5,6
family= 1 2 1 0 0 0 0 new D7h genus #   210 with   336 species is 0:0,1:4,5:4,5,6
family= 1 2 1 0 0 0 0 new D7h genus #   211 with   336 species is 0:0,1:4,6:1,2,3
family= 1 2 1 0 0 0 0 new D7h genus #   212 with   336 species is 0:0,1:4,6:1,2,4
family= 1 2 1 0 0 0 0 new D7h genus #   213 with   336 species is 0:0,1:4,6:1,2,5
family= 1 2 1 0 0 0 0 new D7h genus #   214 with   336 species is 0:0,1:4,6:1,2,6
family= 1 2 1 0 0 0 0 new D7h genus #   215 with   336 species is 0:0,1:4,6:1,3,4
family= 1 2 1 0 0 0 0 new D7h genus #   216 with   336 species is 0:0,1:4,6:1,3,5
family= 1 2 1 0 0 0 0 new D7h genus #   217 with   336 species is 0:0,1:4,6:1,3,6
family= 1 2 1 0 0 0 0 new D7h genus #   218 with   336 species is 0:0,1:4,6:1,4,5
family= 1 2 1 0 0 0 0 new D7h genus #   219 with   336 species is 0:0,1:4,6:1,4,6
family= 1 2 1 0 0 0 0 new D7h genus #   220 with   336 species is 0:0,1:4,6:1,5,6
family= 1 2 1 0 0 0 0 new D7h genus #   221 with   336 species is 0:0,1:4,6:2,3,4
family= 1 2 1 0 0 0 0 new D7h genus #   222 with   336 species is 0:0,1:4,6:2,3,5
family= 1 2 1 0 0 0 0 new D7h genus #   223 with   336 species is 0:0,1:4,6:2,3,6
family= 1 2 1 0 0 0 0 new D7h genus #   224 with   336 species is 0:0,1:4,6:2,4,5
family= 1 2 1 0 0 0 0 new D7h genus #   225 with   336 species is 0:0,1:4,6:2,4,6
family= 1 2 1 0 0 0 0 new D7h genus #   226 with   336 species is 0:0,1:4,6:2,5,6
family= 1 2 1 0 0 0 0 new D7h genus #   227 with   336 species is 0:0,1:4,6:3,4,5
family= 1 2 1 0 0 0 0 new D7h genus #   228 with   336 species is 0:0,1:4,6:3,4,6
family= 1 2 1 0 0 0 0 new D7h genus #   229 with   336 species is 0:0,1:4,6:3,5,6
family= 1 2 1 0 0 0 0 new D7h genus #   230 with   336 species is 0:0,1:4,6:4,5,6
family= 1 2 1 0 0 0 0 new D7h genus #   231 with   336 species is 0:0,1:5,6:1,2,3
family= 1 2 1 0 0 0 0 new D7h genus #   232 with   336 species is 0:0,1:5,6:1,2,4
family= 1 2 1 0 0 0 0 new D7h genus #   233 with   336 species is 0:0,1:5,6:1,2,5
family= 1 2 1 0 0 0 0 new D7h genus #   234 with   336 species is 0:0,1:5,6:1,2,6
family= 1 2 1 0 0 0 0 new D7h genus #   235 with   336 species is 0:0,1:5,6:1,3,4
family= 1 2 1 0 0 0 0 new D7h genus #   236 with   336 species is 0:0,1:5,6:1,3,5
family= 1 2 1 0 0 0 0 new D7h genus #   237 with   336 species is 0:0,1:5,6:1,3,6
family= 1 2 1 0 0 0 0 new D7h genus #   238 with   336 species is 0:0,1:5,6:1,4,5
family= 1 2 1 0 0 0 0 new D7h genus #   239 with   336 species is 0:0,1:5,6:1,4,6
family= 1 2 1 0 0 0 0 new D7h genus #   240 with   336 species is 0:0,1:5,6:1,5,6
family= 1 2 1 0 0 0 0 new D7h genus #   241 with   336 species is 0:0,1:5,6:2,3,4
family= 1 2 1 0 0 0 0 new D7h genus #   242 with   336 species is 0:0,1:5,6:2,3,5
family= 1 2 1 0 0 0 0 new D7h genus #   243 with   336 species is 0:0,1:5,6:2,3,6
family= 1 2 1 0 0 0 0 new D7h genus #   244 with   336 species is 0:0,1:5,6:2,4,5
family= 1 2 1 0 0 0 0 new D7h genus #   245 with   336 species is 0:0,1:5,6:2,4,6
family= 1 2 1 0 0 0 0 new D7h genus #   246 with   336 species is 0:0,1:5,6:2,5,6
family= 1 2 1 0 0 0 0 new D7h genus #   247 with   336 species is 0:0,1:5,6:3,4,5
family= 1 2 1 0 0 0 0 new D7h genus #   248 with   336 species is 0:0,1:5,6:3,4,6
family= 1 2 1 0 0 0 0 new D7h genus #   249 with   336 species is 0:0,1:5,6:3,5,6
family= 1 2 1 0 0 0 0 new D7h genus #   250 with   336 species is 0:0,1:5,6:4,5,6
family= 1 2 1 0 0 0 0 new D7h genus #   251 with   336 species is 0:0,2:1,2:1,3,4
family= 1 2 1 0 0 0 0 new D7h genus #   252 with   336 species is 0:0,2:1,2:1,3,5
family= 1 2 1 0 0 0 0 new D7h genus #   253 with   336 species is 0:0,2:1,2:1,3,6
family= 1 2 1 0 0 0 0 new D7h genus #   254 with   336 species is 0:0,2:1,2:1,4,5
family= 1 2 1 0 0 0 0 new D7h genus #   255 with   336 species is 0:0,2:1,2:1,4,6
family= 1 2 1 0 0 0 0 new D7h genus #   256 with   336 species is 0:0,2:1,2:1,5,6
family= 1 2 1 0 0 0 0 new D7h genus #   257 with   336 species is 0:0,2:1,2:3,4,5
family= 1 2 1 0 0 0 0 new D7h genus #   258 with   336 species is 0:0,2:1,2:3,4,6
family= 1 2 1 0 0 0 0 new D7h genus #   259 with   336 species is 0:0,2:1,2:3,5,6
family= 1 2 1 0 0 0 0 new D7h genus #   260 with   336 species is 0:0,2:1,2:4,5,6
family= 1 2 1 0 0 0 0 new D7h genus #   261 with   336 species is 0:0,2:1,3:1,2,3
family= 1 2 1 0 0 0 0 new D7h genus #   262 with   336 species is 0:0,2:1,3:1,2,4
family= 1 2 1 0 0 0 0 new D7h genus #   263 with   336 species is 0:0,2:1,3:1,2,5
family= 1 2 1 0 0 0 0 new D7h genus #   264 with   336 species is 0:0,2:1,3:1,2,6
family= 1 2 1 0 0 0 0 new D7h genus #   265 with   336 species is 0:0,2:1,3:1,3,4
family= 1 2 1 0 0 0 0 new D7h genus #   266 with   336 species is 0:0,2:1,3:1,3,5
family= 1 2 1 0 0 0 0 new D7h genus #   267 with   336 species is 0:0,2:1,3:1,3,6
family= 1 2 1 0 0 0 0 new D7h genus #   268 with   336 species is 0:0,2:1,3:1,4,5
family= 1 2 1 0 0 0 0 new D7h genus #   269 with   336 species is 0:0,2:1,3:1,4,6
family= 1 2 1 0 0 0 0 new D7h genus #   270 with   336 species is 0:0,2:1,3:1,5,6
family= 1 2 1 0 0 0 0 new D7h genus #   271 with   336 species is 0:0,2:1,3:2,3,4
family= 1 2 1 0 0 0 0 new D7h genus #   272 with   336 species is 0:0,2:1,3:2,3,5
family= 1 2 1 0 0 0 0 new D7h genus #   273 with   336 species is 0:0,2:1,3:2,3,6
family= 1 2 1 0 0 0 0 new D7h genus #   274 with   336 species is 0:0,2:1,3:2,4,5
family= 1 2 1 0 0 0 0 new D7h genus #   275 with   336 species is 0:0,2:1,3:2,4,6
family= 1 2 1 0 0 0 0 new D7h genus #   276 with   336 species is 0:0,2:1,3:2,5,6
family= 1 2 1 0 0 0 0 new D7h genus #   277 with   336 species is 0:0,2:1,3:3,4,5
family= 1 2 1 0 0 0 0 new D7h genus #   278 with   336 species is 0:0,2:1,3:3,4,6
family= 1 2 1 0 0 0 0 new D7h genus #   279 with   336 species is 0:0,2:1,3:3,5,6
family= 1 2 1 0 0 0 0 new D7h genus #   280 with   336 species is 0:0,2:1,3:4,5,6
family= 1 2 1 0 0 0 0 new D7h genus #   281 with   336 species is 0:0,2:1,4:1,2,3
family= 1 2 1 0 0 0 0 new D7h genus #   282 with   336 species is 0:0,2:1,4:1,2,4
family= 1 2 1 0 0 0 0 new D7h genus #   283 with   336 species is 0:0,2:1,4:1,2,5
family= 1 2 1 0 0 0 0 new D7h genus #   284 with   336 species is 0:0,2:1,4:1,2,6
family= 1 2 1 0 0 0 0 new D7h genus #   285 with   336 species is 0:0,2:1,4:1,3,4
family= 1 2 1 0 0 0 0 new D7h genus #   286 with   336 species is 0:0,2:1,4:1,3,5
family= 1 2 1 0 0 0 0 new D7h genus #   287 with   336 species is 0:0,2:1,4:1,3,6
family= 1 2 1 0 0 0 0 new D7h genus #   288 with   336 species is 0:0,2:1,4:1,4,5
family= 1 2 1 0 0 0 0 new D7h genus #   289 with   336 species is 0:0,2:1,4:1,4,6
family= 1 2 1 0 0 0 0 new D7h genus #   290 with   336 species is 0:0,2:1,4:1,5,6
family= 1 2 1 0 0 0 0 new D7h genus #   291 with   336 species is 0:0,2:1,4:2,3,4
family= 1 2 1 0 0 0 0 new D7h genus #   292 with   336 species is 0:0,2:1,4:2,3,5
family= 1 2 1 0 0 0 0 new D7h genus #   293 with   336 species is 0:0,2:1,4:2,3,6
family= 1 2 1 0 0 0 0 new D7h genus #   294 with   336 species is 0:0,2:1,4:2,4,5
family= 1 2 1 0 0 0 0 new D7h genus #   295 with   336 species is 0:0,2:1,4:2,4,6
family= 1 2 1 0 0 0 0 new D7h genus #   296 with   336 species is 0:0,2:1,4:2,5,6
family= 1 2 1 0 0 0 0 new D7h genus #   297 with   336 species is 0:0,2:1,4:3,4,5
family= 1 2 1 0 0 0 0 new D7h genus #   298 with   336 species is 0:0,2:1,4:3,4,6
family= 1 2 1 0 0 0 0 new D7h genus #   299 with   336 species is 0:0,2:1,4:3,5,6
family= 1 2 1 0 0 0 0 new D7h genus #   300 with   336 species is 0:0,2:1,4:4,5,6
family= 1 2 1 0 0 0 0 new D7h genus #   301 with   336 species is 0:0,2:1,5:1,2,3
family= 1 2 1 0 0 0 0 new D7h genus #   302 with   336 species is 0:0,2:1,5:1,2,4
family= 1 2 1 0 0 0 0 new D7h genus #   303 with   336 species is 0:0,2:1,5:1,2,5
family= 1 2 1 0 0 0 0 new D7h genus #   304 with   336 species is 0:0,2:1,5:1,2,6
family= 1 2 1 0 0 0 0 new D7h genus #   305 with   336 species is 0:0,2:1,5:1,3,4
family= 1 2 1 0 0 0 0 new D7h genus #   306 with   336 species is 0:0,2:1,5:1,3,5
family= 1 2 1 0 0 0 0 new D7h genus #   307 with   336 species is 0:0,2:1,5:1,3,6
family= 1 2 1 0 0 0 0 new D7h genus #   308 with   336 species is 0:0,2:1,5:1,4,5
family= 1 2 1 0 0 0 0 new D7h genus #   309 with   336 species is 0:0,2:1,5:1,4,6
family= 1 2 1 0 0 0 0 new D7h genus #   310 with   336 species is 0:0,2:1,5:1,5,6
family= 1 2 1 0 0 0 0 new D7h genus #   311 with   336 species is 0:0,2:1,5:2,3,4
family= 1 2 1 0 0 0 0 new D7h genus #   312 with   336 species is 0:0,2:1,5:2,3,5
family= 1 2 1 0 0 0 0 new D7h genus #   313 with   336 species is 0:0,2:1,5:2,3,6
family= 1 2 1 0 0 0 0 new D7h genus #   314 with   336 species is 0:0,2:1,5:2,4,5
family= 1 2 1 0 0 0 0 new D7h genus #   315 with   336 species is 0:0,2:1,5:2,4,6
family= 1 2 1 0 0 0 0 new D7h genus #   316 with   336 species is 0:0,2:1,5:2,5,6
family= 1 2 1 0 0 0 0 new D7h genus #   317 with   336 species is 0:0,2:1,5:3,4,5
family= 1 2 1 0 0 0 0 new D7h genus #   318 with   336 species is 0:0,2:1,5:3,4,6
family= 1 2 1 0 0 0 0 new D7h genus #   319 with   336 species is 0:0,2:1,5:3,5,6
family= 1 2 1 0 0 0 0 new D7h genus #   320 with   336 species is 0:0,2:1,5:4,5,6
family= 1 2 1 0 0 0 0 new D7h genus #   321 with   336 species is 0:0,2:1,6:1,2,3
family= 1 2 1 0 0 0 0 new D7h genus #   322 with   336 species is 0:0,2:1,6:1,2,4
family= 1 2 1 0 0 0 0 new D7h genus #   323 with   336 species is 0:0,2:1,6:1,2,5
family= 1 2 1 0 0 0 0 new D7h genus #   324 with   336 species is 0:0,2:1,6:1,2,6
family= 1 2 1 0 0 0 0 new D7h genus #   325 with   336 species is 0:0,2:1,6:1,3,4
family= 1 2 1 0 0 0 0 new D7h genus #   326 with   336 species is 0:0,2:1,6:1,3,5
family= 1 2 1 0 0 0 0 new D7h genus #   327 with   336 species is 0:0,2:1,6:1,3,6
family= 1 2 1 0 0 0 0 new D7h genus #   328 with   336 species is 0:0,2:1,6:1,4,5
family= 1 2 1 0 0 0 0 new D7h genus #   329 with   336 species is 0:0,2:1,6:1,4,6
family= 1 2 1 0 0 0 0 new D7h genus #   330 with   336 species is 0:0,2:1,6:1,5,6
family= 1 2 1 0 0 0 0 new D7h genus #   331 with   336 species is 0:0,2:1,6:2,3,4
family= 1 2 1 0 0 0 0 new D7h genus #   332 with   336 species is 0:0,2:1,6:2,3,5
family= 1 2 1 0 0 0 0 new D7h genus #   333 with   336 species is 0:0,2:1,6:2,3,6
family= 1 2 1 0 0 0 0 new D7h genus #   334 with   336 species is 0:0,2:1,6:2,4,5
family= 1 2 1 0 0 0 0 new D7h genus #   335 with   336 species is 0:0,2:1,6:2,4,6
family= 1 2 1 0 0 0 0 new D7h genus #   336 with   336 species is 0:0,2:1,6:2,5,6
family= 1 2 1 0 0 0 0 new D7h genus #   337 with   336 species is 0:0,2:1,6:3,4,5
family= 1 2 1 0 0 0 0 new D7h genus #   338 with   336 species is 0:0,2:1,6:3,4,6
family= 1 2 1 0 0 0 0 new D7h genus #   339 with   336 species is 0:0,2:1,6:3,5,6
family= 1 2 1 0 0 0 0 new D7h genus #   340 with   336 species is 0:0,2:1,6:4,5,6
family= 1 2 1 0 0 0 0 new D7h genus #   341 with   336 species is 0:0,2:2,3:1,3,4
family= 1 2 1 0 0 0 0 new D7h genus #   342 with   336 species is 0:0,2:2,3:1,3,5
family= 1 2 1 0 0 0 0 new D7h genus #   343 with   336 species is 0:0,2:2,3:1,3,6
family= 1 2 1 0 0 0 0 new D7h genus #   344 with   336 species is 0:0,2:2,3:1,4,5
family= 1 2 1 0 0 0 0 new D7h genus #   345 with   336 species is 0:0,2:2,3:1,4,6
family= 1 2 1 0 0 0 0 new D7h genus #   346 with   336 species is 0:0,2:2,3:1,5,6
family= 1 2 1 0 0 0 0 new D7h genus #   347 with   336 species is 0:0,2:2,3:3,4,5
family= 1 2 1 0 0 0 0 new D7h genus #   348 with   336 species is 0:0,2:2,3:3,4,6
family= 1 2 1 0 0 0 0 new D7h genus #   349 with   336 species is 0:0,2:2,3:3,5,6
family= 1 2 1 0 0 0 0 new D7h genus #   350 with   336 species is 0:0,2:2,3:4,5,6
family= 1 2 1 0 0 0 0 new D7h genus #   351 with   336 species is 0:0,2:2,4:1,3,4
family= 1 2 1 0 0 0 0 new D7h genus #   352 with   336 species is 0:0,2:2,4:1,3,5
family= 1 2 1 0 0 0 0 new D7h genus #   353 with   336 species is 0:0,2:2,4:1,3,6
family= 1 2 1 0 0 0 0 new D7h genus #   354 with   336 species is 0:0,2:2,4:1,4,5
family= 1 2 1 0 0 0 0 new D7h genus #   355 with   336 species is 0:0,2:2,4:1,4,6
family= 1 2 1 0 0 0 0 new D7h genus #   356 with   336 species is 0:0,2:2,4:1,5,6
family= 1 2 1 0 0 0 0 new D7h genus #   357 with   336 species is 0:0,2:2,4:3,4,5
family= 1 2 1 0 0 0 0 new D7h genus #   358 with   336 species is 0:0,2:2,4:3,4,6
family= 1 2 1 0 0 0 0 new D7h genus #   359 with   336 species is 0:0,2:2,4:3,5,6
family= 1 2 1 0 0 0 0 new D7h genus #   360 with   336 species is 0:0,2:2,4:4,5,6
family= 1 2 1 0 0 0 0 new D7h genus #   361 with   336 species is 0:0,2:2,5:1,3,4
family= 1 2 1 0 0 0 0 new D7h genus #   362 with   336 species is 0:0,2:2,5:1,3,5
family= 1 2 1 0 0 0 0 new D7h genus #   363 with   336 species is 0:0,2:2,5:1,3,6
family= 1 2 1 0 0 0 0 new D7h genus #   364 with   336 species is 0:0,2:2,5:1,4,5
family= 1 2 1 0 0 0 0 new D7h genus #   365 with   336 species is 0:0,2:2,5:1,4,6
family= 1 2 1 0 0 0 0 new D7h genus #   366 with   336 species is 0:0,2:2,5:1,5,6
family= 1 2 1 0 0 0 0 new D7h genus #   367 with   336 species is 0:0,2:2,5:3,4,5
family= 1 2 1 0 0 0 0 new D7h genus #   368 with   336 species is 0:0,2:2,5:3,4,6
family= 1 2 1 0 0 0 0 new D7h genus #   369 with   336 species is 0:0,2:2,5:3,5,6
family= 1 2 1 0 0 0 0 new D7h genus #   370 with   336 species is 0:0,2:2,5:4,5,6
family= 1 2 1 0 0 0 0 new D7h genus #   371 with   336 species is 0:0,2:2,6:1,3,4
family= 1 2 1 0 0 0 0 new D7h genus #   372 with   336 species is 0:0,2:2,6:1,3,5
family= 1 2 1 0 0 0 0 new D7h genus #   373 with   336 species is 0:0,2:2,6:1,3,6
family= 1 2 1 0 0 0 0 new D7h genus #   374 with   336 species is 0:0,2:2,6:1,4,5
family= 1 2 1 0 0 0 0 new D7h genus #   375 with   336 species is 0:0,2:2,6:1,4,6
family= 1 2 1 0 0 0 0 new D7h genus #   376 with   336 species is 0:0,2:2,6:1,5,6
family= 1 2 1 0 0 0 0 new D7h genus #   377 with   336 species is 0:0,2:2,6:3,4,5
family= 1 2 1 0 0 0 0 new D7h genus #   378 with   336 species is 0:0,2:2,6:3,4,6
family= 1 2 1 0 0 0 0 new D7h genus #   379 with   336 species is 0:0,2:2,6:3,5,6
family= 1 2 1 0 0 0 0 new D7h genus #   380 with   336 species is 0:0,2:2,6:4,5,6
family= 1 2 1 0 0 0 0 new D7h genus #   381 with   336 species is 0:0,2:3,4:1,2,3
family= 1 2 1 0 0 0 0 new D7h genus #   382 with   336 species is 0:0,2:3,4:1,2,4
family= 1 2 1 0 0 0 0 new D7h genus #   383 with   336 species is 0:0,2:3,4:1,2,5
family= 1 2 1 0 0 0 0 new D7h genus #   384 with   336 species is 0:0,2:3,4:1,2,6
family= 1 2 1 0 0 0 0 new D7h genus #   385 with   336 species is 0:0,2:3,4:1,3,4
family= 1 2 1 0 0 0 0 new D7h genus #   386 with   336 species is 0:0,2:3,4:1,3,5
family= 1 2 1 0 0 0 0 new D7h genus #   387 with   336 species is 0:0,2:3,4:1,3,6
family= 1 2 1 0 0 0 0 new D7h genus #   388 with   336 species is 0:0,2:3,4:1,4,5
family= 1 2 1 0 0 0 0 new D7h genus #   389 with   336 species is 0:0,2:3,4:1,4,6
family= 1 2 1 0 0 0 0 new D7h genus #   390 with   336 species is 0:0,2:3,4:1,5,6
family= 1 2 1 0 0 0 0 new D7h genus #   391 with   336 species is 0:0,2:3,4:2,3,4
family= 1 2 1 0 0 0 0 new D7h genus #   392 with   336 species is 0:0,2:3,4:2,3,5
family= 1 2 1 0 0 0 0 new D7h genus #   393 with   336 species is 0:0,2:3,4:2,3,6
family= 1 2 1 0 0 0 0 new D7h genus #   394 with   336 species is 0:0,2:3,4:2,4,5
family= 1 2 1 0 0 0 0 new D7h genus #   395 with   336 species is 0:0,2:3,4:2,4,6
family= 1 2 1 0 0 0 0 new D7h genus #   396 with   336 species is 0:0,2:3,4:2,5,6
family= 1 2 1 0 0 0 0 new D7h genus #   397 with   336 species is 0:0,2:3,4:3,4,5
family= 1 2 1 0 0 0 0 new D7h genus #   398 with   336 species is 0:0,2:3,4:3,4,6
family= 1 2 1 0 0 0 0 new D7h genus #   399 with   336 species is 0:0,2:3,4:3,5,6
family= 1 2 1 0 0 0 0 new D7h genus #   400 with   336 species is 0:0,2:3,4:4,5,6
family= 1 2 1 0 0 0 0 new D7h genus #   401 with   336 species is 0:0,2:3,5:1,2,3
family= 1 2 1 0 0 0 0 new D7h genus #   402 with   336 species is 0:0,2:3,5:1,2,4
family= 1 2 1 0 0 0 0 new D7h genus #   403 with   336 species is 0:0,2:3,5:1,2,5
family= 1 2 1 0 0 0 0 new D7h genus #   404 with   336 species is 0:0,2:3,5:1,2,6
family= 1 2 1 0 0 0 0 new D7h genus #   405 with   336 species is 0:0,2:3,5:1,3,4
family= 1 2 1 0 0 0 0 new D7h genus #   406 with   336 species is 0:0,2:3,5:1,3,5
family= 1 2 1 0 0 0 0 new D7h genus #   407 with   336 species is 0:0,2:3,5:1,3,6
family= 1 2 1 0 0 0 0 new D7h genus #   408 with   336 species is 0:0,2:3,5:1,4,5
family= 1 2 1 0 0 0 0 new D7h genus #   409 with   336 species is 0:0,2:3,5:1,4,6
family= 1 2 1 0 0 0 0 new D7h genus #   410 with   336 species is 0:0,2:3,5:1,5,6
family= 1 2 1 0 0 0 0 new D7h genus #   411 with   336 species is 0:0,2:3,5:2,3,4
family= 1 2 1 0 0 0 0 new D7h genus #   412 with   336 species is 0:0,2:3,5:2,3,5
family= 1 2 1 0 0 0 0 new D7h genus #   413 with   336 species is 0:0,2:3,5:2,3,6
family= 1 2 1 0 0 0 0 new D7h genus #   414 with   336 species is 0:0,2:3,5:2,4,5
family= 1 2 1 0 0 0 0 new D7h genus #   415 with   336 species is 0:0,2:3,5:2,4,6
family= 1 2 1 0 0 0 0 new D7h genus #   416 with   336 species is 0:0,2:3,5:2,5,6
family= 1 2 1 0 0 0 0 new D7h genus #   417 with   336 species is 0:0,2:3,5:3,4,5
family= 1 2 1 0 0 0 0 new D7h genus #   418 with   336 species is 0:0,2:3,5:3,4,6
family= 1 2 1 0 0 0 0 new D7h genus #   419 with   336 species is 0:0,2:3,5:3,5,6
family= 1 2 1 0 0 0 0 new D7h genus #   420 with   336 species is 0:0,2:3,5:4,5,6
family= 1 2 1 0 0 0 0 new D7h genus #   421 with   336 species is 0:0,2:3,6:1,2,3
family= 1 2 1 0 0 0 0 new D7h genus #   422 with   336 species is 0:0,2:3,6:1,2,4
family= 1 2 1 0 0 0 0 new D7h genus #   423 with   336 species is 0:0,2:3,6:1,2,5
family= 1 2 1 0 0 0 0 new D7h genus #   424 with   336 species is 0:0,2:3,6:1,2,6
family= 1 2 1 0 0 0 0 new D7h genus #   425 with   336 species is 0:0,2:3,6:1,3,4
family= 1 2 1 0 0 0 0 new D7h genus #   426 with   336 species is 0:0,2:3,6:1,3,5
family= 1 2 1 0 0 0 0 new D7h genus #   427 with   336 species is 0:0,2:3,6:1,3,6
family= 1 2 1 0 0 0 0 new D7h genus #   428 with   336 species is 0:0,2:3,6:1,4,5
family= 1 2 1 0 0 0 0 new D7h genus #   429 with   336 species is 0:0,2:3,6:1,4,6
family= 1 2 1 0 0 0 0 new D7h genus #   430 with   336 species is 0:0,2:3,6:1,5,6
family= 1 2 1 0 0 0 0 new D7h genus #   431 with   336 species is 0:0,2:3,6:2,3,4
family= 1 2 1 0 0 0 0 new D7h genus #   432 with   336 species is 0:0,2:3,6:2,3,5
family= 1 2 1 0 0 0 0 new D7h genus #   433 with   336 species is 0:0,2:3,6:2,3,6
family= 1 2 1 0 0 0 0 new D7h genus #   434 with   336 species is 0:0,2:3,6:2,4,5
family= 1 2 1 0 0 0 0 new D7h genus #   435 with   336 species is 0:0,2:3,6:2,4,6
family= 1 2 1 0 0 0 0 new D7h genus #   436 with   336 species is 0:0,2:3,6:2,5,6
family= 1 2 1 0 0 0 0 new D7h genus #   437 with   336 species is 0:0,2:3,6:3,4,5
family= 1 2 1 0 0 0 0 new D7h genus #   438 with   336 species is 0:0,2:3,6:3,4,6
family= 1 2 1 0 0 0 0 new D7h genus #   439 with   336 species is 0:0,2:3,6:3,5,6
family= 1 2 1 0 0 0 0 new D7h genus #   440 with   336 species is 0:0,2:3,6:4,5,6
family= 1 2 1 0 0 0 0 new D7h genus #   441 with   336 species is 0:0,2:4,5:1,2,3
family= 1 2 1 0 0 0 0 new D7h genus #   442 with   336 species is 0:0,2:4,5:1,2,4
family= 1 2 1 0 0 0 0 new D7h genus #   443 with   336 species is 0:0,2:4,5:1,2,5
family= 1 2 1 0 0 0 0 new D7h genus #   444 with   336 species is 0:0,2:4,5:1,2,6
family= 1 2 1 0 0 0 0 new D7h genus #   445 with   336 species is 0:0,2:4,5:1,3,4
family= 1 2 1 0 0 0 0 new D7h genus #   446 with   336 species is 0:0,2:4,5:1,3,5
family= 1 2 1 0 0 0 0 new D7h genus #   447 with   336 species is 0:0,2:4,5:1,3,6
family= 1 2 1 0 0 0 0 new D7h genus #   448 with   336 species is 0:0,2:4,5:1,4,5
family= 1 2 1 0 0 0 0 new D7h genus #   449 with   336 species is 0:0,2:4,5:1,4,6
family= 1 2 1 0 0 0 0 new D7h genus #   450 with   336 species is 0:0,2:4,5:1,5,6
family= 1 2 1 0 0 0 0 new D7h genus #   451 with   336 species is 0:0,2:4,5:2,3,4
family= 1 2 1 0 0 0 0 new D7h genus #   452 with   336 species is 0:0,2:4,5:2,3,5
family= 1 2 1 0 0 0 0 new D7h genus #   453 with   336 species is 0:0,2:4,5:2,3,6
family= 1 2 1 0 0 0 0 new D7h genus #   454 with   336 species is 0:0,2:4,5:2,4,5
family= 1 2 1 0 0 0 0 new D7h genus #   455 with   336 species is 0:0,2:4,5:2,4,6
family= 1 2 1 0 0 0 0 new D7h genus #   456 with   336 species is 0:0,2:4,5:2,5,6
family= 1 2 1 0 0 0 0 new D7h genus #   457 with   336 species is 0:0,2:4,5:3,4,5
family= 1 2 1 0 0 0 0 new D7h genus #   458 with   336 species is 0:0,2:4,5:3,4,6
family= 1 2 1 0 0 0 0 new D7h genus #   459 with   336 species is 0:0,2:4,5:3,5,6
family= 1 2 1 0 0 0 0 new D7h genus #   460 with   336 species is 0:0,2:4,5:4,5,6
family= 1 2 1 0 0 0 0 new D7h genus #   461 with   336 species is 0:0,2:4,6:1,2,3
family= 1 2 1 0 0 0 0 new D7h genus #   462 with   336 species is 0:0,2:4,6:1,2,4
family= 1 2 1 0 0 0 0 new D7h genus #   463 with   336 species is 0:0,2:4,6:1,2,5
family= 1 2 1 0 0 0 0 new D7h genus #   464 with   336 species is 0:0,2:4,6:1,2,6
family= 1 2 1 0 0 0 0 new D7h genus #   465 with   336 species is 0:0,2:4,6:1,3,4
family= 1 2 1 0 0 0 0 new D7h genus #   466 with   336 species is 0:0,2:4,6:1,3,5
family= 1 2 1 0 0 0 0 new D7h genus #   467 with   336 species is 0:0,2:4,6:1,3,6
family= 1 2 1 0 0 0 0 new D7h genus #   468 with   336 species is 0:0,2:4,6:1,4,5
family= 1 2 1 0 0 0 0 new D7h genus #   469 with   336 species is 0:0,2:4,6:1,4,6
family= 1 2 1 0 0 0 0 new D7h genus #   470 with   336 species is 0:0,2:4,6:1,5,6
family= 1 2 1 0 0 0 0 new D7h genus #   471 with   336 species is 0:0,2:4,6:2,3,4
family= 1 2 1 0 0 0 0 new D7h genus #   472 with   336 species is 0:0,2:4,6:2,3,5
family= 1 2 1 0 0 0 0 new D7h genus #   473 with   336 species is 0:0,2:4,6:2,3,6
family= 1 2 1 0 0 0 0 new D7h genus #   474 with   336 species is 0:0,2:4,6:2,4,5
family= 1 2 1 0 0 0 0 new D7h genus #   475 with   336 species is 0:0,2:4,6:2,4,6
family= 1 2 1 0 0 0 0 new D7h genus #   476 with   336 species is 0:0,2:4,6:2,5,6
family= 1 2 1 0 0 0 0 new D7h genus #   477 with   336 species is 0:0,2:4,6:3,4,5
family= 1 2 1 0 0 0 0 new D7h genus #   478 with   336 species is 0:0,2:4,6:3,4,6
family= 1 2 1 0 0 0 0 new D7h genus #   479 with   336 species is 0:0,2:4,6:3,5,6
family= 1 2 1 0 0 0 0 new D7h genus #   480 with   336 species is 0:0,2:4,6:4,5,6
family= 1 2 1 0 0 0 0 new D7h genus #   481 with   336 species is 0:0,2:5,6:1,2,3
family= 1 2 1 0 0 0 0 new D7h genus #   482 with   336 species is 0:0,2:5,6:1,2,4
family= 1 2 1 0 0 0 0 new D7h genus #   483 with   336 species is 0:0,2:5,6:1,2,5
family= 1 2 1 0 0 0 0 new D7h genus #   484 with   336 species is 0:0,2:5,6:1,2,6
family= 1 2 1 0 0 0 0 new D7h genus #   485 with   336 species is 0:0,2:5,6:1,3,4
family= 1 2 1 0 0 0 0 new D7h genus #   486 with   336 species is 0:0,2:5,6:1,3,5
family= 1 2 1 0 0 0 0 new D7h genus #   487 with   336 species is 0:0,2:5,6:1,3,6
family= 1 2 1 0 0 0 0 new D7h genus #   488 with   336 species is 0:0,2:5,6:1,4,5
family= 1 2 1 0 0 0 0 new D7h genus #   489 with   336 species is 0:0,2:5,6:1,4,6
family= 1 2 1 0 0 0 0 new D7h genus #   490 with   336 species is 0:0,2:5,6:1,5,6
family= 1 2 1 0 0 0 0 new D7h genus #   491 with   336 species is 0:0,2:5,6:2,3,4
family= 1 2 1 0 0 0 0 new D7h genus #   492 with   336 species is 0:0,2:5,6:2,3,5
family= 1 2 1 0 0 0 0 new D7h genus #   493 with   336 species is 0:0,2:5,6:2,3,6
family= 1 2 1 0 0 0 0 new D7h genus #   494 with   336 species is 0:0,2:5,6:2,4,5
family= 1 2 1 0 0 0 0 new D7h genus #   495 with   336 species is 0:0,2:5,6:2,4,6
family= 1 2 1 0 0 0 0 new D7h genus #   496 with   336 species is 0:0,2:5,6:2,5,6
family= 1 2 1 0 0 0 0 new D7h genus #   497 with   336 species is 0:0,2:5,6:3,4,5
family= 1 2 1 0 0 0 0 new D7h genus #   498 with   336 species is 0:0,2:5,6:3,4,6
family= 1 2 1 0 0 0 0 new D7h genus #   499 with   336 species is 0:0,2:5,6:3,5,6
family= 1 2 1 0 0 0 0 new D7h genus #   500 with   336 species is 0:0,2:5,6:4,5,6
family= 1 2 1 0 0 0 0 new D7h genus #   501 with   336 species is 0:0,3:1,2:1,2,3
family= 1 2 1 0 0 0 0 new D7h genus #   502 with   336 species is 0:0,3:1,2:1,2,4
family= 1 2 1 0 0 0 0 new D7h genus #   503 with   336 species is 0:0,3:1,2:1,2,5
family= 1 2 1 0 0 0 0 new D7h genus #   504 with   336 species is 0:0,3:1,2:1,2,6
family= 1 2 1 0 0 0 0 new D7h genus #   505 with   336 species is 0:0,3:1,2:1,3,4
family= 1 2 1 0 0 0 0 new D7h genus #   506 with   336 species is 0:0,3:1,2:1,3,5
family= 1 2 1 0 0 0 0 new D7h genus #   507 with   336 species is 0:0,3:1,2:1,3,6
family= 1 2 1 0 0 0 0 new D7h genus #   508 with   336 species is 0:0,3:1,2:1,4,5
family= 1 2 1 0 0 0 0 new D7h genus #   509 with   336 species is 0:0,3:1,2:1,4,6
family= 1 2 1 0 0 0 0 new D7h genus #   510 with   336 species is 0:0,3:1,2:1,5,6
family= 1 2 1 0 0 0 0 new D7h genus #   511 with   336 species is 0:0,3:1,2:2,3,4
family= 1 2 1 0 0 0 0 new D7h genus #   512 with   336 species is 0:0,3:1,2:2,3,5
family= 1 2 1 0 0 0 0 new D7h genus #   513 with   336 species is 0:0,3:1,2:2,3,6
family= 1 2 1 0 0 0 0 new D7h genus #   514 with   336 species is 0:0,3:1,2:2,4,5
family= 1 2 1 0 0 0 0 new D7h genus #   515 with   336 species is 0:0,3:1,2:2,4,6
family= 1 2 1 0 0 0 0 new D7h genus #   516 with   336 species is 0:0,3:1,2:2,5,6
family= 1 2 1 0 0 0 0 new D7h genus #   517 with   336 species is 0:0,3:1,2:3,4,5
family= 1 2 1 0 0 0 0 new D7h genus #   518 with   336 species is 0:0,3:1,2:3,4,6
family= 1 2 1 0 0 0 0 new D7h genus #   519 with   336 species is 0:0,3:1,2:3,5,6
family= 1 2 1 0 0 0 0 new D7h genus #   520 with   336 species is 0:0,3:1,2:4,5,6
family= 1 2 1 0 0 0 0 new D7h genus #   521 with   336 species is 0:0,3:1,3:1,2,4
family= 1 2 1 0 0 0 0 new D7h genus #   522 with   336 species is 0:0,3:1,3:1,2,5
family= 1 2 1 0 0 0 0 new D7h genus #   523 with   336 species is 0:0,3:1,3:1,2,6
family= 1 2 1 0 0 0 0 new D7h genus #   524 with   336 species is 0:0,3:1,3:1,4,5
family= 1 2 1 0 0 0 0 new D7h genus #   525 with   336 species is 0:0,3:1,3:1,4,6
family= 1 2 1 0 0 0 0 new D7h genus #   526 with   336 species is 0:0,3:1,3:1,5,6
family= 1 2 1 0 0 0 0 new D7h genus #   527 with   336 species is 0:0,3:1,3:2,4,5
family= 1 2 1 0 0 0 0 new D7h genus #   528 with   336 species is 0:0,3:1,3:2,4,6
family= 1 2 1 0 0 0 0 new D7h genus #   529 with   336 species is 0:0,3:1,3:2,5,6
family= 1 2 1 0 0 0 0 new D7h genus #   530 with   336 species is 0:0,3:1,3:4,5,6
family= 1 2 1 0 0 0 0 new D7h genus #   531 with   336 species is 0:0,3:1,4:1,2,3
family= 1 2 1 0 0 0 0 new D7h genus #   532 with   336 species is 0:0,3:1,4:1,2,4
family= 1 2 1 0 0 0 0 new D7h genus #   533 with   336 species is 0:0,3:1,4:1,2,5
family= 1 2 1 0 0 0 0 new D7h genus #   534 with   336 species is 0:0,3:1,4:1,2,6
family= 1 2 1 0 0 0 0 new D7h genus #   535 with   336 species is 0:0,3:1,4:1,3,4
family= 1 2 1 0 0 0 0 new D7h genus #   536 with   336 species is 0:0,3:1,4:1,3,5
family= 1 2 1 0 0 0 0 new D7h genus #   537 with   336 species is 0:0,3:1,4:1,3,6
family= 1 2 1 0 0 0 0 new D7h genus #   538 with   336 species is 0:0,3:1,4:1,4,5
family= 1 2 1 0 0 0 0 new D7h genus #   539 with   336 species is 0:0,3:1,4:1,4,6
family= 1 2 1 0 0 0 0 new D7h genus #   540 with   336 species is 0:0,3:1,4:1,5,6
family= 1 2 1 0 0 0 0 new D7h genus #   541 with   336 species is 0:0,3:1,4:2,3,4
family= 1 2 1 0 0 0 0 new D7h genus #   542 with   336 species is 0:0,3:1,4:2,3,5
family= 1 2 1 0 0 0 0 new D7h genus #   543 with   336 species is 0:0,3:1,4:2,3,6
family= 1 2 1 0 0 0 0 new D7h genus #   544 with   336 species is 0:0,3:1,4:2,4,5
family= 1 2 1 0 0 0 0 new D7h genus #   545 with   336 species is 0:0,3:1,4:2,4,6
family= 1 2 1 0 0 0 0 new D7h genus #   546 with   336 species is 0:0,3:1,4:2,5,6
family= 1 2 1 0 0 0 0 new D7h genus #   547 with   336 species is 0:0,3:1,4:3,4,5
family= 1 2 1 0 0 0 0 new D7h genus #   548 with   336 species is 0:0,3:1,4:3,4,6
family= 1 2 1 0 0 0 0 new D7h genus #   549 with   336 species is 0:0,3:1,4:3,5,6
family= 1 2 1 0 0 0 0 new D7h genus #   550 with   336 species is 0:0,3:1,4:4,5,6
family= 1 2 1 0 0 0 0 new D7h genus #   551 with   336 species is 0:0,3:1,5:1,2,3
family= 1 2 1 0 0 0 0 new D7h genus #   552 with   336 species is 0:0,3:1,5:1,2,4
family= 1 2 1 0 0 0 0 new D7h genus #   553 with   336 species is 0:0,3:1,5:1,2,5
family= 1 2 1 0 0 0 0 new D7h genus #   554 with   336 species is 0:0,3:1,5:1,2,6
family= 1 2 1 0 0 0 0 new D7h genus #   555 with   336 species is 0:0,3:1,5:1,3,4
family= 1 2 1 0 0 0 0 new D7h genus #   556 with   336 species is 0:0,3:1,5:1,3,5
family= 1 2 1 0 0 0 0 new D7h genus #   557 with   336 species is 0:0,3:1,5:1,3,6
family= 1 2 1 0 0 0 0 new D7h genus #   558 with   336 species is 0:0,3:1,5:1,4,5
family= 1 2 1 0 0 0 0 new D7h genus #   559 with   336 species is 0:0,3:1,5:1,4,6
family= 1 2 1 0 0 0 0 new D7h genus #   560 with   336 species is 0:0,3:1,5:1,5,6
family= 1 2 1 0 0 0 0 new D7h genus #   561 with   336 species is 0:0,3:1,5:2,3,4
family= 1 2 1 0 0 0 0 new D7h genus #   562 with   336 species is 0:0,3:1,5:2,3,5
family= 1 2 1 0 0 0 0 new D7h genus #   563 with   336 species is 0:0,3:1,5:2,3,6
family= 1 2 1 0 0 0 0 new D7h genus #   564 with   336 species is 0:0,3:1,5:2,4,5
family= 1 2 1 0 0 0 0 new D7h genus #   565 with   336 species is 0:0,3:1,5:2,4,6
family= 1 2 1 0 0 0 0 new D7h genus #   566 with   336 species is 0:0,3:1,5:2,5,6
family= 1 2 1 0 0 0 0 new D7h genus #   567 with   336 species is 0:0,3:1,5:3,4,5
family= 1 2 1 0 0 0 0 new D7h genus #   568 with   336 species is 0:0,3:1,5:3,4,6
family= 1 2 1 0 0 0 0 new D7h genus #   569 with   336 species is 0:0,3:1,5:3,5,6
family= 1 2 1 0 0 0 0 new D7h genus #   570 with   336 species is 0:0,3:1,5:4,5,6
family= 1 2 1 0 0 0 0 new D7h genus #   571 with   336 species is 0:0,3:1,6:1,2,3
family= 1 2 1 0 0 0 0 new D7h genus #   572 with   336 species is 0:0,3:1,6:1,2,4
family= 1 2 1 0 0 0 0 new D7h genus #   573 with   336 species is 0:0,3:1,6:1,2,5
family= 1 2 1 0 0 0 0 new D7h genus #   574 with   336 species is 0:0,3:1,6:1,2,6
family= 1 2 1 0 0 0 0 new D7h genus #   575 with   336 species is 0:0,3:1,6:1,3,4
family= 1 2 1 0 0 0 0 new D7h genus #   576 with   336 species is 0:0,3:1,6:1,3,5
family= 1 2 1 0 0 0 0 new D7h genus #   577 with   336 species is 0:0,3:1,6:1,3,6
family= 1 2 1 0 0 0 0 new D7h genus #   578 with   336 species is 0:0,3:1,6:1,4,5
family= 1 2 1 0 0 0 0 new D7h genus #   579 with   336 species is 0:0,3:1,6:1,4,6
family= 1 2 1 0 0 0 0 new D7h genus #   580 with   336 species is 0:0,3:1,6:1,5,6
family= 1 2 1 0 0 0 0 new D7h genus #   581 with   336 species is 0:0,3:1,6:2,3,4
family= 1 2 1 0 0 0 0 new D7h genus #   582 with   336 species is 0:0,3:1,6:2,3,5
family= 1 2 1 0 0 0 0 new D7h genus #   583 with   336 species is 0:0,3:1,6:2,3,6
family= 1 2 1 0 0 0 0 new D7h genus #   584 with   336 species is 0:0,3:1,6:2,4,5
family= 1 2 1 0 0 0 0 new D7h genus #   585 with   336 species is 0:0,3:1,6:2,4,6
family= 1 2 1 0 0 0 0 new D7h genus #   586 with   336 species is 0:0,3:1,6:2,5,6
family= 1 2 1 0 0 0 0 new D7h genus #   587 with   336 species is 0:0,3:1,6:3,4,5
family= 1 2 1 0 0 0 0 new D7h genus #   588 with   336 species is 0:0,3:1,6:3,4,6
family= 1 2 1 0 0 0 0 new D7h genus #   589 with   336 species is 0:0,3:1,6:3,5,6
family= 1 2 1 0 0 0 0 new D7h genus #   590 with   336 species is 0:0,3:1,6:4,5,6
family= 1 2 1 0 0 0 0 new D7h genus #   591 with   336 species is 0:0,3:2,3:1,2,4
family= 1 2 1 0 0 0 0 new D7h genus #   592 with   336 species is 0:0,3:2,3:1,2,5
family= 1 2 1 0 0 0 0 new D7h genus #   593 with   336 species is 0:0,3:2,3:1,2,6
family= 1 2 1 0 0 0 0 new D7h genus #   594 with   336 species is 0:0,3:2,3:1,4,5
family= 1 2 1 0 0 0 0 new D7h genus #   595 with   336 species is 0:0,3:2,3:1,4,6
family= 1 2 1 0 0 0 0 new D7h genus #   596 with   336 species is 0:0,3:2,3:1,5,6
family= 1 2 1 0 0 0 0 new D7h genus #   597 with   336 species is 0:0,3:2,3:2,4,5
family= 1 2 1 0 0 0 0 new D7h genus #   598 with   336 species is 0:0,3:2,3:2,4,6
family= 1 2 1 0 0 0 0 new D7h genus #   599 with   336 species is 0:0,3:2,3:2,5,6
family= 1 2 1 0 0 0 0 new D7h genus #   600 with   336 species is 0:0,3:2,3:4,5,6
family= 1 2 1 0 0 0 0 new D7h genus #   601 with   336 species is 0:0,3:2,4:1,2,3
family= 1 2 1 0 0 0 0 new D7h genus #   602 with   336 species is 0:0,3:2,4:1,2,4
family= 1 2 1 0 0 0 0 new D7h genus #   603 with   336 species is 0:0,3:2,4:1,2,5
family= 1 2 1 0 0 0 0 new D7h genus #   604 with   336 species is 0:0,3:2,4:1,2,6
family= 1 2 1 0 0 0 0 new D7h genus #   605 with   336 species is 0:0,3:2,4:1,3,4
family= 1 2 1 0 0 0 0 new D7h genus #   606 with   336 species is 0:0,3:2,4:1,3,5
family= 1 2 1 0 0 0 0 new D7h genus #   607 with   336 species is 0:0,3:2,4:1,3,6
family= 1 2 1 0 0 0 0 new D7h genus #   608 with   336 species is 0:0,3:2,4:1,4,5
family= 1 2 1 0 0 0 0 new D7h genus #   609 with   336 species is 0:0,3:2,4:1,4,6
family= 1 2 1 0 0 0 0 new D7h genus #   610 with   336 species is 0:0,3:2,4:1,5,6
family= 1 2 1 0 0 0 0 new D7h genus #   611 with   336 species is 0:0,3:2,4:2,3,4
family= 1 2 1 0 0 0 0 new D7h genus #   612 with   336 species is 0:0,3:2,4:2,3,5
family= 1 2 1 0 0 0 0 new D7h genus #   613 with   336 species is 0:0,3:2,4:2,3,6
family= 1 2 1 0 0 0 0 new D7h genus #   614 with   336 species is 0:0,3:2,4:2,4,5
family= 1 2 1 0 0 0 0 new D7h genus #   615 with   336 species is 0:0,3:2,4:2,4,6
family= 1 2 1 0 0 0 0 new D7h genus #   616 with   336 species is 0:0,3:2,4:2,5,6
family= 1 2 1 0 0 0 0 new D7h genus #   617 with   336 species is 0:0,3:2,4:3,4,5
family= 1 2 1 0 0 0 0 new D7h genus #   618 with   336 species is 0:0,3:2,4:3,4,6
family= 1 2 1 0 0 0 0 new D7h genus #   619 with   336 species is 0:0,3:2,4:3,5,6
family= 1 2 1 0 0 0 0 new D7h genus #   620 with   336 species is 0:0,3:2,4:4,5,6
family= 1 2 1 0 0 0 0 new D7h genus #   621 with   336 species is 0:0,3:2,5:1,2,3
family= 1 2 1 0 0 0 0 new D7h genus #   622 with   336 species is 0:0,3:2,5:1,2,4
family= 1 2 1 0 0 0 0 new D7h genus #   623 with   336 species is 0:0,3:2,5:1,2,5
family= 1 2 1 0 0 0 0 new D7h genus #   624 with   336 species is 0:0,3:2,5:1,2,6
family= 1 2 1 0 0 0 0 new D7h genus #   625 with   336 species is 0:0,3:2,5:1,3,4
family= 1 2 1 0 0 0 0 new D7h genus #   626 with   336 species is 0:0,3:2,5:1,3,5
family= 1 2 1 0 0 0 0 new D7h genus #   627 with   336 species is 0:0,3:2,5:1,3,6
family= 1 2 1 0 0 0 0 new D7h genus #   628 with   336 species is 0:0,3:2,5:1,4,5
family= 1 2 1 0 0 0 0 new D7h genus #   629 with   336 species is 0:0,3:2,5:1,4,6
family= 1 2 1 0 0 0 0 new D7h genus #   630 with   336 species is 0:0,3:2,5:1,5,6
family= 1 2 1 0 0 0 0 new D7h genus #   631 with   336 species is 0:0,3:2,5:2,3,4
family= 1 2 1 0 0 0 0 new D7h genus #   632 with   336 species is 0:0,3:2,5:2,3,5
family= 1 2 1 0 0 0 0 new D7h genus #   633 with   336 species is 0:0,3:2,5:2,3,6
family= 1 2 1 0 0 0 0 new D7h genus #   634 with   336 species is 0:0,3:2,5:2,4,5
family= 1 2 1 0 0 0 0 new D7h genus #   635 with   336 species is 0:0,3:2,5:2,4,6
family= 1 2 1 0 0 0 0 new D7h genus #   636 with   336 species is 0:0,3:2,5:2,5,6
family= 1 2 1 0 0 0 0 new D7h genus #   637 with   336 species is 0:0,3:2,5:3,4,5
family= 1 2 1 0 0 0 0 new D7h genus #   638 with   336 species is 0:0,3:2,5:3,4,6
family= 1 2 1 0 0 0 0 new D7h genus #   639 with   336 species is 0:0,3:2,5:3,5,6
family= 1 2 1 0 0 0 0 new D7h genus #   640 with   336 species is 0:0,3:2,5:4,5,6
family= 1 2 1 0 0 0 0 new D7h genus #   641 with   336 species is 0:0,3:2,6:1,2,3
family= 1 2 1 0 0 0 0 new D7h genus #   642 with   336 species is 0:0,3:2,6:1,2,4
family= 1 2 1 0 0 0 0 new D7h genus #   643 with   336 species is 0:0,3:2,6:1,2,5
family= 1 2 1 0 0 0 0 new D7h genus #   644 with   336 species is 0:0,3:2,6:1,2,6
family= 1 2 1 0 0 0 0 new D7h genus #   645 with   336 species is 0:0,3:2,6:1,3,4
family= 1 2 1 0 0 0 0 new D7h genus #   646 with   336 species is 0:0,3:2,6:1,3,5
family= 1 2 1 0 0 0 0 new D7h genus #   647 with   336 species is 0:0,3:2,6:1,3,6
family= 1 2 1 0 0 0 0 new D7h genus #   648 with   336 species is 0:0,3:2,6:1,4,5
family= 1 2 1 0 0 0 0 new D7h genus #   649 with   336 species is 0:0,3:2,6:1,4,6
family= 1 2 1 0 0 0 0 new D7h genus #   650 with   336 species is 0:0,3:2,6:1,5,6
family= 1 2 1 0 0 0 0 new D7h genus #   651 with   336 species is 0:0,3:2,6:2,3,4
family= 1 2 1 0 0 0 0 new D7h genus #   652 with   336 species is 0:0,3:2,6:2,3,5
family= 1 2 1 0 0 0 0 new D7h genus #   653 with   336 species is 0:0,3:2,6:2,3,6
family= 1 2 1 0 0 0 0 new D7h genus #   654 with   336 species is 0:0,3:2,6:2,4,5
family= 1 2 1 0 0 0 0 new D7h genus #   655 with   336 species is 0:0,3:2,6:2,4,6
family= 1 2 1 0 0 0 0 new D7h genus #   656 with   336 species is 0:0,3:2,6:2,5,6
family= 1 2 1 0 0 0 0 new D7h genus #   657 with   336 species is 0:0,3:2,6:3,4,5
family= 1 2 1 0 0 0 0 new D7h genus #   658 with   336 species is 0:0,3:2,6:3,4,6
family= 1 2 1 0 0 0 0 new D7h genus #   659 with   336 species is 0:0,3:2,6:3,5,6
family= 1 2 1 0 0 0 0 new D7h genus #   660 with   336 species is 0:0,3:2,6:4,5,6
family= 1 2 1 0 0 0 0 new D7h genus #   661 with   336 species is 0:0,3:3,4:1,2,4
family= 1 2 1 0 0 0 0 new D7h genus #   662 with   336 species is 0:0,3:3,4:1,2,5
family= 1 2 1 0 0 0 0 new D7h genus #   663 with   336 species is 0:0,3:3,4:1,2,6
family= 1 2 1 0 0 0 0 new D7h genus #   664 with   336 species is 0:0,3:3,4:1,4,5
family= 1 2 1 0 0 0 0 new D7h genus #   665 with   336 species is 0:0,3:3,4:1,4,6
family= 1 2 1 0 0 0 0 new D7h genus #   666 with   336 species is 0:0,3:3,4:1,5,6
family= 1 2 1 0 0 0 0 new D7h genus #   667 with   336 species is 0:0,3:3,4:2,4,5
family= 1 2 1 0 0 0 0 new D7h genus #   668 with   336 species is 0:0,3:3,4:2,4,6
family= 1 2 1 0 0 0 0 new D7h genus #   669 with   336 species is 0:0,3:3,4:2,5,6
family= 1 2 1 0 0 0 0 new D7h genus #   670 with   336 species is 0:0,3:3,4:4,5,6
family= 1 2 1 0 0 0 0 new D7h genus #   671 with   336 species is 0:0,3:3,5:1,2,4
family= 1 2 1 0 0 0 0 new D7h genus #   672 with   336 species is 0:0,3:3,5:1,2,5
family= 1 2 1 0 0 0 0 new D7h genus #   673 with   336 species is 0:0,3:3,5:1,2,6
family= 1 2 1 0 0 0 0 new D7h genus #   674 with   336 species is 0:0,3:3,5:1,4,5
family= 1 2 1 0 0 0 0 new D7h genus #   675 with   336 species is 0:0,3:3,5:1,4,6
family= 1 2 1 0 0 0 0 new D7h genus #   676 with   336 species is 0:0,3:3,5:1,5,6
family= 1 2 1 0 0 0 0 new D7h genus #   677 with   336 species is 0:0,3:3,5:2,4,5
family= 1 2 1 0 0 0 0 new D7h genus #   678 with   336 species is 0:0,3:3,5:2,4,6
family= 1 2 1 0 0 0 0 new D7h genus #   679 with   336 species is 0:0,3:3,5:2,5,6
family= 1 2 1 0 0 0 0 new D7h genus #   680 with   336 species is 0:0,3:3,5:4,5,6
family= 1 2 1 0 0 0 0 new D7h genus #   681 with   336 species is 0:0,3:3,6:1,2,4
family= 1 2 1 0 0 0 0 new D7h genus #   682 with   336 species is 0:0,3:3,6:1,2,5
family= 1 2 1 0 0 0 0 new D7h genus #   683 with   336 species is 0:0,3:3,6:1,2,6
family= 1 2 1 0 0 0 0 new D7h genus #   684 with   336 species is 0:0,3:3,6:1,4,5
family= 1 2 1 0 0 0 0 new D7h genus #   685 with   336 species is 0:0,3:3,6:1,4,6
family= 1 2 1 0 0 0 0 new D7h genus #   686 with   336 species is 0:0,3:3,6:1,5,6
family= 1 2 1 0 0 0 0 new D7h genus #   687 with   336 species is 0:0,3:3,6:2,4,5
family= 1 2 1 0 0 0 0 new D7h genus #   688 with   336 species is 0:0,3:3,6:2,4,6
family= 1 2 1 0 0 0 0 new D7h genus #   689 with   336 species is 0:0,3:3,6:2,5,6
family= 1 2 1 0 0 0 0 new D7h genus #   690 with   336 species is 0:0,3:3,6:4,5,6
family= 1 2 1 0 0 0 0 new D7h genus #   691 with   336 species is 0:0,3:4,5:1,2,3
family= 1 2 1 0 0 0 0 new D7h genus #   692 with   336 species is 0:0,3:4,5:1,2,4
family= 1 2 1 0 0 0 0 new D7h genus #   693 with   336 species is 0:0,3:4,5:1,2,5
family= 1 2 1 0 0 0 0 new D7h genus #   694 with   336 species is 0:0,3:4,5:1,2,6
family= 1 2 1 0 0 0 0 new D7h genus #   695 with   336 species is 0:0,3:4,5:1,3,4
family= 1 2 1 0 0 0 0 new D7h genus #   696 with   336 species is 0:0,3:4,5:1,3,5
family= 1 2 1 0 0 0 0 new D7h genus #   697 with   336 species is 0:0,3:4,5:1,3,6
family= 1 2 1 0 0 0 0 new D7h genus #   698 with   336 species is 0:0,3:4,5:1,4,5
family= 1 2 1 0 0 0 0 new D7h genus #   699 with   336 species is 0:0,3:4,5:1,4,6
family= 1 2 1 0 0 0 0 new D7h genus #   700 with   336 species is 0:0,3:4,5:1,5,6
family= 1 2 1 0 0 0 0 new D7h genus #   701 with   336 species is 0:0,3:4,5:2,3,4
family= 1 2 1 0 0 0 0 new D7h genus #   702 with   336 species is 0:0,3:4,5:2,3,5
family= 1 2 1 0 0 0 0 new D7h genus #   703 with   336 species is 0:0,3:4,5:2,3,6
family= 1 2 1 0 0 0 0 new D7h genus #   704 with   336 species is 0:0,3:4,5:2,4,5
family= 1 2 1 0 0 0 0 new D7h genus #   705 with   336 species is 0:0,3:4,5:2,4,6
family= 1 2 1 0 0 0 0 new D7h genus #   706 with   336 species is 0:0,3:4,5:2,5,6
family= 1 2 1 0 0 0 0 new D7h genus #   707 with   336 species is 0:0,3:4,5:3,4,5
family= 1 2 1 0 0 0 0 new D7h genus #   708 with   336 species is 0:0,3:4,5:3,4,6
family= 1 2 1 0 0 0 0 new D7h genus #   709 with   336 species is 0:0,3:4,5:3,5,6
family= 1 2 1 0 0 0 0 new D7h genus #   710 with   336 species is 0:0,3:4,5:4,5,6
family= 1 2 1 0 0 0 0 new D7h genus #   711 with   336 species is 0:0,3:4,6:1,2,3
family= 1 2 1 0 0 0 0 new D7h genus #   712 with   336 species is 0:0,3:4,6:1,2,4
family= 1 2 1 0 0 0 0 new D7h genus #   713 with   336 species is 0:0,3:4,6:1,2,5
family= 1 2 1 0 0 0 0 new D7h genus #   714 with   336 species is 0:0,3:4,6:1,2,6
family= 1 2 1 0 0 0 0 new D7h genus #   715 with   336 species is 0:0,3:4,6:1,3,4
family= 1 2 1 0 0 0 0 new D7h genus #   716 with   336 species is 0:0,3:4,6:1,3,5
family= 1 2 1 0 0 0 0 new D7h genus #   717 with   336 species is 0:0,3:4,6:1,3,6
family= 1 2 1 0 0 0 0 new D7h genus #   718 with   336 species is 0:0,3:4,6:1,4,5
family= 1 2 1 0 0 0 0 new D7h genus #   719 with   336 species is 0:0,3:4,6:1,4,6
family= 1 2 1 0 0 0 0 new D7h genus #   720 with   336 species is 0:0,3:4,6:1,5,6
family= 1 2 1 0 0 0 0 new D7h genus #   721 with   336 species is 0:0,3:4,6:2,3,4
family= 1 2 1 0 0 0 0 new D7h genus #   722 with   336 species is 0:0,3:4,6:2,3,5
family= 1 2 1 0 0 0 0 new D7h genus #   723 with   336 species is 0:0,3:4,6:2,3,6
family= 1 2 1 0 0 0 0 new D7h genus #   724 with   336 species is 0:0,3:4,6:2,4,5
family= 1 2 1 0 0 0 0 new D7h genus #   725 with   336 species is 0:0,3:4,6:2,4,6
family= 1 2 1 0 0 0 0 new D7h genus #   726 with   336 species is 0:0,3:4,6:2,5,6
family= 1 2 1 0 0 0 0 new D7h genus #   727 with   336 species is 0:0,3:4,6:3,4,5
family= 1 2 1 0 0 0 0 new D7h genus #   728 with   336 species is 0:0,3:4,6:3,4,6
family= 1 2 1 0 0 0 0 new D7h genus #   729 with   336 species is 0:0,3:4,6:3,5,6
family= 1 2 1 0 0 0 0 new D7h genus #   730 with   336 species is 0:0,3:4,6:4,5,6
family= 1 2 1 0 0 0 0 new D7h genus #   731 with   336 species is 0:0,3:5,6:1,2,3
family= 1 2 1 0 0 0 0 new D7h genus #   732 with   336 species is 0:0,3:5,6:1,2,4
family= 1 2 1 0 0 0 0 new D7h genus #   733 with   336 species is 0:0,3:5,6:1,2,5
family= 1 2 1 0 0 0 0 new D7h genus #   734 with   336 species is 0:0,3:5,6:1,2,6
family= 1 2 1 0 0 0 0 new D7h genus #   735 with   336 species is 0:0,3:5,6:1,3,4
family= 1 2 1 0 0 0 0 new D7h genus #   736 with   336 species is 0:0,3:5,6:1,3,5
family= 1 2 1 0 0 0 0 new D7h genus #   737 with   336 species is 0:0,3:5,6:1,3,6
family= 1 2 1 0 0 0 0 new D7h genus #   738 with   336 species is 0:0,3:5,6:1,4,5
family= 1 2 1 0 0 0 0 new D7h genus #   739 with   336 species is 0:0,3:5,6:1,4,6
family= 1 2 1 0 0 0 0 new D7h genus #   740 with   336 species is 0:0,3:5,6:1,5,6
family= 1 2 1 0 0 0 0 new D7h genus #   741 with   336 species is 0:0,3:5,6:2,3,4
family= 1 2 1 0 0 0 0 new D7h genus #   742 with   336 species is 0:0,3:5,6:2,3,5
family= 1 2 1 0 0 0 0 new D7h genus #   743 with   336 species is 0:0,3:5,6:2,3,6
family= 1 2 1 0 0 0 0 new D7h genus #   744 with   336 species is 0:0,3:5,6:2,4,5
family= 1 2 1 0 0 0 0 new D7h genus #   745 with   336 species is 0:0,3:5,6:2,4,6
family= 1 2 1 0 0 0 0 new D7h genus #   746 with   336 species is 0:0,3:5,6:2,5,6
family= 1 2 1 0 0 0 0 new D7h genus #   747 with   336 species is 0:0,3:5,6:3,4,5
family= 1 2 1 0 0 0 0 new D7h genus #   748 with   336 species is 0:0,3:5,6:3,4,6
family= 1 2 1 0 0 0 0 new D7h genus #   749 with   336 species is 0:0,3:5,6:3,5,6
family= 1 2 1 0 0 0 0 new D7h genus #   750 with   336 species is 0:0,3:5,6:4,5,6
family= 1 2 1 0 0 0 0 new D7h genus #   751 with   168 species is 0:1,2:1,2:0,3,4
family= 1 2 1 0 0 0 0 new D7h genus #   752 with   168 species is 0:1,2:1,2:0,3,5
family= 1 2 1 0 0 0 0 new D7h genus #   753 with   168 species is 0:1,2:1,2:0,3,6
family= 1 2 1 0 0 0 0 new D7h genus #   754 with   168 species is 0:1,2:1,2:0,4,5
family= 1 2 1 0 0 0 0 new D7h genus #   755 with   168 species is 0:1,2:1,2:0,4,6
family= 1 2 1 0 0 0 0 new D7h genus #   756 with   168 species is 0:1,2:1,2:0,5,6
family= 1 2 1 0 0 0 0 new D7h genus #   757 with   168 species is 0:1,2:1,2:3,4,5
family= 1 2 1 0 0 0 0 new D7h genus #   758 with   168 species is 0:1,2:1,2:3,4,6
family= 1 2 1 0 0 0 0 new D7h genus #   759 with   168 species is 0:1,2:1,2:3,5,6
family= 1 2 1 0 0 0 0 new D7h genus #   760 with   168 species is 0:1,2:1,2:4,5,6
family= 1 2 1 0 0 0 0 new D7h genus #   761 with   336 species is 0:1,2:1,3:0,2,3
family= 1 2 1 0 0 0 0 new D7h genus #   762 with   336 species is 0:1,2:1,3:0,2,4
family= 1 2 1 0 0 0 0 new D7h genus #   763 with   336 species is 0:1,2:1,3:0,2,5
family= 1 2 1 0 0 0 0 new D7h genus #   764 with   336 species is 0:1,2:1,3:0,2,6
family= 1 2 1 0 0 0 0 new D7h genus #   765 with   336 species is 0:1,2:1,3:0,3,4
family= 1 2 1 0 0 0 0 new D7h genus #   766 with   336 species is 0:1,2:1,3:0,3,5
family= 1 2 1 0 0 0 0 new D7h genus #   767 with   336 species is 0:1,2:1,3:0,3,6
family= 1 2 1 0 0 0 0 new D7h genus #   768 with   336 species is 0:1,2:1,3:0,4,5
family= 1 2 1 0 0 0 0 new D7h genus #   769 with   336 species is 0:1,2:1,3:0,4,6
family= 1 2 1 0 0 0 0 new D7h genus #   770 with   336 species is 0:1,2:1,3:0,5,6
family= 1 2 1 0 0 0 0 new D7h genus #   771 with   336 species is 0:1,2:1,3:2,3,4
family= 1 2 1 0 0 0 0 new D7h genus #   772 with   336 species is 0:1,2:1,3:2,3,5
family= 1 2 1 0 0 0 0 new D7h genus #   773 with   336 species is 0:1,2:1,3:2,3,6
family= 1 2 1 0 0 0 0 new D7h genus #   774 with   336 species is 0:1,2:1,3:2,4,5
family= 1 2 1 0 0 0 0 new D7h genus #   775 with   336 species is 0:1,2:1,3:2,4,6
family= 1 2 1 0 0 0 0 new D7h genus #   776 with   336 species is 0:1,2:1,3:2,5,6
family= 1 2 1 0 0 0 0 new D7h genus #   777 with   336 species is 0:1,2:1,3:3,4,5
family= 1 2 1 0 0 0 0 new D7h genus #   778 with   336 species is 0:1,2:1,3:3,4,6
family= 1 2 1 0 0 0 0 new D7h genus #   779 with   336 species is 0:1,2:1,3:3,5,6
family= 1 2 1 0 0 0 0 new D7h genus #   780 with   336 species is 0:1,2:1,3:4,5,6
family= 1 2 1 0 0 0 0 new D7h genus #   781 with   336 species is 0:1,2:1,4:0,2,3
family= 1 2 1 0 0 0 0 new D7h genus #   782 with   336 species is 0:1,2:1,4:0,2,4
family= 1 2 1 0 0 0 0 new D7h genus #   783 with   336 species is 0:1,2:1,4:0,2,5
family= 1 2 1 0 0 0 0 new D7h genus #   784 with   336 species is 0:1,2:1,4:0,2,6
family= 1 2 1 0 0 0 0 new D7h genus #   785 with   336 species is 0:1,2:1,4:0,3,4
family= 1 2 1 0 0 0 0 new D7h genus #   786 with   336 species is 0:1,2:1,4:0,3,5
family= 1 2 1 0 0 0 0 new D7h genus #   787 with   336 species is 0:1,2:1,4:0,3,6
family= 1 2 1 0 0 0 0 new D7h genus #   788 with   336 species is 0:1,2:1,4:0,4,5
family= 1 2 1 0 0 0 0 new D7h genus #   789 with   336 species is 0:1,2:1,4:0,4,6
family= 1 2 1 0 0 0 0 new D7h genus #   790 with   336 species is 0:1,2:1,4:0,5,6
family= 1 2 1 0 0 0 0 new D7h genus #   791 with   336 species is 0:1,2:1,4:2,3,4
family= 1 2 1 0 0 0 0 new D7h genus #   792 with   336 species is 0:1,2:1,4:2,3,5
family= 1 2 1 0 0 0 0 new D7h genus #   793 with   336 species is 0:1,2:1,4:2,3,6
family= 1 2 1 0 0 0 0 new D7h genus #   794 with   336 species is 0:1,2:1,4:2,4,5
family= 1 2 1 0 0 0 0 new D7h genus #   795 with   336 species is 0:1,2:1,4:2,4,6
family= 1 2 1 0 0 0 0 new D7h genus #   796 with   336 species is 0:1,2:1,4:2,5,6
family= 1 2 1 0 0 0 0 new D7h genus #   797 with   336 species is 0:1,2:1,4:3,4,5
family= 1 2 1 0 0 0 0 new D7h genus #   798 with   336 species is 0:1,2:1,4:3,4,6
family= 1 2 1 0 0 0 0 new D7h genus #   799 with   336 species is 0:1,2:1,4:3,5,6
family= 1 2 1 0 0 0 0 new D7h genus #   800 with   336 species is 0:1,2:1,4:4,5,6
family= 1 2 1 0 0 0 0 new D7h genus #   801 with   336 species is 0:1,2:1,5:0,2,3
family= 1 2 1 0 0 0 0 new D7h genus #   802 with   336 species is 0:1,2:1,5:0,2,4
family= 1 2 1 0 0 0 0 new D7h genus #   803 with   336 species is 0:1,2:1,5:0,2,5
family= 1 2 1 0 0 0 0 new D7h genus #   804 with   336 species is 0:1,2:1,5:0,2,6
family= 1 2 1 0 0 0 0 new D7h genus #   805 with   336 species is 0:1,2:1,5:0,3,4
family= 1 2 1 0 0 0 0 new D7h genus #   806 with   336 species is 0:1,2:1,5:0,3,5
family= 1 2 1 0 0 0 0 new D7h genus #   807 with   336 species is 0:1,2:1,5:0,3,6
family= 1 2 1 0 0 0 0 new D7h genus #   808 with   336 species is 0:1,2:1,5:0,4,5
family= 1 2 1 0 0 0 0 new D7h genus #   809 with   336 species is 0:1,2:1,5:0,4,6
family= 1 2 1 0 0 0 0 new D7h genus #   810 with   336 species is 0:1,2:1,5:0,5,6
family= 1 2 1 0 0 0 0 new D7h genus #   811 with   336 species is 0:1,2:1,5:2,3,4
family= 1 2 1 0 0 0 0 new D7h genus #   812 with   336 species is 0:1,2:1,5:2,3,5
family= 1 2 1 0 0 0 0 new D7h genus #   813 with   336 species is 0:1,2:1,5:2,3,6
family= 1 2 1 0 0 0 0 new D7h genus #   814 with   336 species is 0:1,2:1,5:2,4,5
family= 1 2 1 0 0 0 0 new D7h genus #   815 with   336 species is 0:1,2:1,5:2,4,6
family= 1 2 1 0 0 0 0 new D7h genus #   816 with   336 species is 0:1,2:1,5:2,5,6
family= 1 2 1 0 0 0 0 new D7h genus #   817 with   336 species is 0:1,2:1,5:3,4,5
family= 1 2 1 0 0 0 0 new D7h genus #   818 with   336 species is 0:1,2:1,5:3,4,6
family= 1 2 1 0 0 0 0 new D7h genus #   819 with   336 species is 0:1,2:1,5:3,5,6
family= 1 2 1 0 0 0 0 new D7h genus #   820 with   336 species is 0:1,2:1,5:4,5,6
family= 1 2 1 0 0 0 0 new D7h genus #   821 with   336 species is 0:1,2:1,6:0,2,3
family= 1 2 1 0 0 0 0 new D7h genus #   822 with   336 species is 0:1,2:1,6:0,2,4
family= 1 2 1 0 0 0 0 new D7h genus #   823 with   336 species is 0:1,2:1,6:0,2,5
family= 1 2 1 0 0 0 0 new D7h genus #   824 with   336 species is 0:1,2:1,6:0,2,6
family= 1 2 1 0 0 0 0 new D7h genus #   825 with   336 species is 0:1,2:1,6:0,3,4
family= 1 2 1 0 0 0 0 new D7h genus #   826 with   336 species is 0:1,2:1,6:0,3,5
family= 1 2 1 0 0 0 0 new D7h genus #   827 with   336 species is 0:1,2:1,6:0,3,6
family= 1 2 1 0 0 0 0 new D7h genus #   828 with   336 species is 0:1,2:1,6:0,4,5
family= 1 2 1 0 0 0 0 new D7h genus #   829 with   336 species is 0:1,2:1,6:0,4,6
family= 1 2 1 0 0 0 0 new D7h genus #   830 with   336 species is 0:1,2:1,6:0,5,6
family= 1 2 1 0 0 0 0 new D7h genus #   831 with   336 species is 0:1,2:1,6:2,3,4
family= 1 2 1 0 0 0 0 new D7h genus #   832 with   336 species is 0:1,2:1,6:2,3,5
family= 1 2 1 0 0 0 0 new D7h genus #   833 with   336 species is 0:1,2:1,6:2,3,6
family= 1 2 1 0 0 0 0 new D7h genus #   834 with   336 species is 0:1,2:1,6:2,4,5
family= 1 2 1 0 0 0 0 new D7h genus #   835 with   336 species is 0:1,2:1,6:2,4,6
family= 1 2 1 0 0 0 0 new D7h genus #   836 with   336 species is 0:1,2:1,6:2,5,6
family= 1 2 1 0 0 0 0 new D7h genus #   837 with   336 species is 0:1,2:1,6:3,4,5
family= 1 2 1 0 0 0 0 new D7h genus #   838 with   336 species is 0:1,2:1,6:3,4,6
family= 1 2 1 0 0 0 0 new D7h genus #   839 with   336 species is 0:1,2:1,6:3,5,6
family= 1 2 1 0 0 0 0 new D7h genus #   840 with   336 species is 0:1,2:1,6:4,5,6
family= 1 2 1 0 0 0 0 new D7h genus #   841 with   336 species is 0:1,2:2,3:0,1,3
family= 1 2 1 0 0 0 0 new D7h genus #   842 with   336 species is 0:1,2:2,3:0,1,4
family= 1 2 1 0 0 0 0 new D7h genus #   843 with   336 species is 0:1,2:2,3:0,1,5
family= 1 2 1 0 0 0 0 new D7h genus #   844 with   336 species is 0:1,2:2,3:0,1,6
family= 1 2 1 0 0 0 0 new D7h genus #   845 with   336 species is 0:1,2:2,3:0,3,4
family= 1 2 1 0 0 0 0 new D7h genus #   846 with   336 species is 0:1,2:2,3:0,3,5
family= 1 2 1 0 0 0 0 new D7h genus #   847 with   336 species is 0:1,2:2,3:0,3,6
family= 1 2 1 0 0 0 0 new D7h genus #   848 with   336 species is 0:1,2:2,3:0,4,5
family= 1 2 1 0 0 0 0 new D7h genus #   849 with   336 species is 0:1,2:2,3:0,4,6
family= 1 2 1 0 0 0 0 new D7h genus #   850 with   336 species is 0:1,2:2,3:0,5,6
family= 1 2 1 0 0 0 0 new D7h genus #   851 with   336 species is 0:1,2:2,3:1,3,4
family= 1 2 1 0 0 0 0 new D7h genus #   852 with   336 species is 0:1,2:2,3:1,3,5
family= 1 2 1 0 0 0 0 new D7h genus #   853 with   336 species is 0:1,2:2,3:1,3,6
family= 1 2 1 0 0 0 0 new D7h genus #   854 with   336 species is 0:1,2:2,3:1,4,5
family= 1 2 1 0 0 0 0 new D7h genus #   855 with   336 species is 0:1,2:2,3:1,4,6
family= 1 2 1 0 0 0 0 new D7h genus #   856 with   336 species is 0:1,2:2,3:1,5,6
family= 1 2 1 0 0 0 0 new D7h genus #   857 with   336 species is 0:1,2:2,3:3,4,5
family= 1 2 1 0 0 0 0 new D7h genus #   858 with   336 species is 0:1,2:2,3:3,4,6
family= 1 2 1 0 0 0 0 new D7h genus #   859 with   336 species is 0:1,2:2,3:3,5,6
family= 1 2 1 0 0 0 0 new D7h genus #   860 with   336 species is 0:1,2:2,3:4,5,6
family= 1 2 1 0 0 0 0 new D7h genus #   861 with   336 species is 0:1,2:2,4:0,1,3
family= 1 2 1 0 0 0 0 new D7h genus #   862 with   336 species is 0:1,2:2,4:0,1,4
family= 1 2 1 0 0 0 0 new D7h genus #   863 with   336 species is 0:1,2:2,4:0,1,5
family= 1 2 1 0 0 0 0 new D7h genus #   864 with   336 species is 0:1,2:2,4:0,1,6
family= 1 2 1 0 0 0 0 new D7h genus #   865 with   336 species is 0:1,2:2,4:0,3,4
family= 1 2 1 0 0 0 0 new D7h genus #   866 with   336 species is 0:1,2:2,4:0,3,5
family= 1 2 1 0 0 0 0 new D7h genus #   867 with   336 species is 0:1,2:2,4:0,3,6
family= 1 2 1 0 0 0 0 new D7h genus #   868 with   336 species is 0:1,2:2,4:0,4,5
family= 1 2 1 0 0 0 0 new D7h genus #   869 with   336 species is 0:1,2:2,4:0,4,6
family= 1 2 1 0 0 0 0 new D7h genus #   870 with   336 species is 0:1,2:2,4:0,5,6
family= 1 2 1 0 0 0 0 new D7h genus #   871 with   336 species is 0:1,2:2,4:1,3,4
family= 1 2 1 0 0 0 0 new D7h genus #   872 with   336 species is 0:1,2:2,4:1,3,5
family= 1 2 1 0 0 0 0 new D7h genus #   873 with   336 species is 0:1,2:2,4:1,3,6
family= 1 2 1 0 0 0 0 new D7h genus #   874 with   336 species is 0:1,2:2,4:1,4,5
family= 1 2 1 0 0 0 0 new D7h genus #   875 with   336 species is 0:1,2:2,4:1,4,6
family= 1 2 1 0 0 0 0 new D7h genus #   876 with   336 species is 0:1,2:2,4:1,5,6
family= 1 2 1 0 0 0 0 new D7h genus #   877 with   336 species is 0:1,2:2,4:3,4,5
family= 1 2 1 0 0 0 0 new D7h genus #   878 with   336 species is 0:1,2:2,4:3,4,6
family= 1 2 1 0 0 0 0 new D7h genus #   879 with   336 species is 0:1,2:2,4:3,5,6
family= 1 2 1 0 0 0 0 new D7h genus #   880 with   336 species is 0:1,2:2,4:4,5,6
family= 1 2 1 0 0 0 0 new D7h genus #   881 with   336 species is 0:1,2:2,5:0,1,3
family= 1 2 1 0 0 0 0 new D7h genus #   882 with   336 species is 0:1,2:2,5:0,1,4
family= 1 2 1 0 0 0 0 new D7h genus #   883 with   336 species is 0:1,2:2,5:0,1,5
family= 1 2 1 0 0 0 0 new D7h genus #   884 with   336 species is 0:1,2:2,5:0,1,6
family= 1 2 1 0 0 0 0 new D7h genus #   885 with   336 species is 0:1,2:2,5:0,3,4
family= 1 2 1 0 0 0 0 new D7h genus #   886 with   336 species is 0:1,2:2,5:0,3,5
family= 1 2 1 0 0 0 0 new D7h genus #   887 with   336 species is 0:1,2:2,5:0,3,6
family= 1 2 1 0 0 0 0 new D7h genus #   888 with   336 species is 0:1,2:2,5:0,4,5
family= 1 2 1 0 0 0 0 new D7h genus #   889 with   336 species is 0:1,2:2,5:0,4,6
family= 1 2 1 0 0 0 0 new D7h genus #   890 with   336 species is 0:1,2:2,5:0,5,6
family= 1 2 1 0 0 0 0 new D7h genus #   891 with   336 species is 0:1,2:2,5:1,3,4
family= 1 2 1 0 0 0 0 new D7h genus #   892 with   336 species is 0:1,2:2,5:1,3,5
family= 1 2 1 0 0 0 0 new D7h genus #   893 with   336 species is 0:1,2:2,5:1,3,6
family= 1 2 1 0 0 0 0 new D7h genus #   894 with   336 species is 0:1,2:2,5:1,4,5
family= 1 2 1 0 0 0 0 new D7h genus #   895 with   336 species is 0:1,2:2,5:1,4,6
family= 1 2 1 0 0 0 0 new D7h genus #   896 with   336 species is 0:1,2:2,5:1,5,6
family= 1 2 1 0 0 0 0 new D7h genus #   897 with   336 species is 0:1,2:2,5:3,4,5
family= 1 2 1 0 0 0 0 new D7h genus #   898 with   336 species is 0:1,2:2,5:3,4,6
family= 1 2 1 0 0 0 0 new D7h genus #   899 with   336 species is 0:1,2:2,5:3,5,6
family= 1 2 1 0 0 0 0 new D7h genus #   900 with   336 species is 0:1,2:2,5:4,5,6
family= 1 2 1 0 0 0 0 new D7h genus #   901 with   336 species is 0:1,2:2,6:0,1,3
family= 1 2 1 0 0 0 0 new D7h genus #   902 with   336 species is 0:1,2:2,6:0,1,4
family= 1 2 1 0 0 0 0 new D7h genus #   903 with   336 species is 0:1,2:2,6:0,1,5
family= 1 2 1 0 0 0 0 new D7h genus #   904 with   336 species is 0:1,2:2,6:0,1,6
family= 1 2 1 0 0 0 0 new D7h genus #   905 with   336 species is 0:1,2:2,6:0,3,4
family= 1 2 1 0 0 0 0 new D7h genus #   906 with   336 species is 0:1,2:2,6:0,3,5
family= 1 2 1 0 0 0 0 new D7h genus #   907 with   336 species is 0:1,2:2,6:0,3,6
family= 1 2 1 0 0 0 0 new D7h genus #   908 with   336 species is 0:1,2:2,6:0,4,5
family= 1 2 1 0 0 0 0 new D7h genus #   909 with   336 species is 0:1,2:2,6:0,4,6
family= 1 2 1 0 0 0 0 new D7h genus #   910 with   336 species is 0:1,2:2,6:0,5,6
family= 1 2 1 0 0 0 0 new D7h genus #   911 with   336 species is 0:1,2:2,6:1,3,4
family= 1 2 1 0 0 0 0 new D7h genus #   912 with   336 species is 0:1,2:2,6:1,3,5
family= 1 2 1 0 0 0 0 new D7h genus #   913 with   336 species is 0:1,2:2,6:1,3,6
family= 1 2 1 0 0 0 0 new D7h genus #   914 with   336 species is 0:1,2:2,6:1,4,5
family= 1 2 1 0 0 0 0 new D7h genus #   915 with   336 species is 0:1,2:2,6:1,4,6
family= 1 2 1 0 0 0 0 new D7h genus #   916 with   336 species is 0:1,2:2,6:1,5,6
family= 1 2 1 0 0 0 0 new D7h genus #   917 with   336 species is 0:1,2:2,6:3,4,5
family= 1 2 1 0 0 0 0 new D7h genus #   918 with   336 species is 0:1,2:2,6:3,4,6
family= 1 2 1 0 0 0 0 new D7h genus #   919 with   336 species is 0:1,2:2,6:3,5,6
family= 1 2 1 0 0 0 0 new D7h genus #   920 with   336 species is 0:1,2:2,6:4,5,6
family= 1 2 1 0 0 0 0 new D7h genus #   921 with   336 species is 0:1,2:3,4:0,1,2
family= 1 2 1 0 0 0 0 new D7h genus #   922 with   336 species is 0:1,2:3,4:0,1,3
family= 1 2 1 0 0 0 0 new D7h genus #   923 with   336 species is 0:1,2:3,4:0,1,4
family= 1 2 1 0 0 0 0 new D7h genus #   924 with   336 species is 0:1,2:3,4:0,1,5
family= 1 2 1 0 0 0 0 new D7h genus #   925 with   336 species is 0:1,2:3,4:0,1,6
family= 1 2 1 0 0 0 0 new D7h genus #   926 with   336 species is 0:1,2:3,4:0,2,3
family= 1 2 1 0 0 0 0 new D7h genus #   927 with   336 species is 0:1,2:3,4:0,2,4
family= 1 2 1 0 0 0 0 new D7h genus #   928 with   336 species is 0:1,2:3,4:0,2,5
family= 1 2 1 0 0 0 0 new D7h genus #   929 with   336 species is 0:1,2:3,4:0,2,6
family= 1 2 1 0 0 0 0 new D7h genus #   930 with   336 species is 0:1,2:3,4:0,3,4
family= 1 2 1 0 0 0 0 new D7h genus #   931 with   336 species is 0:1,2:3,4:0,3,5
family= 1 2 1 0 0 0 0 new D7h genus #   932 with   336 species is 0:1,2:3,4:0,3,6
family= 1 2 1 0 0 0 0 new D7h genus #   933 with   336 species is 0:1,2:3,4:0,4,5
family= 1 2 1 0 0 0 0 new D7h genus #   934 with   336 species is 0:1,2:3,4:0,4,6
family= 1 2 1 0 0 0 0 new D7h genus #   935 with   336 species is 0:1,2:3,4:0,5,6
family= 1 2 1 0 0 0 0 new D7h genus #   936 with   336 species is 0:1,2:3,4:1,2,3
family= 1 2 1 0 0 0 0 new D7h genus #   937 with   336 species is 0:1,2:3,4:1,2,4
family= 1 2 1 0 0 0 0 new D7h genus #   938 with   336 species is 0:1,2:3,4:1,2,5
family= 1 2 1 0 0 0 0 new D7h genus #   939 with   336 species is 0:1,2:3,4:1,2,6
family= 1 2 1 0 0 0 0 new D7h genus #   940 with   336 species is 0:1,2:3,4:1,3,4
family= 1 2 1 0 0 0 0 new D7h genus #   941 with   336 species is 0:1,2:3,4:1,3,5
family= 1 2 1 0 0 0 0 new D7h genus #   942 with   336 species is 0:1,2:3,4:1,3,6
family= 1 2 1 0 0 0 0 new D7h genus #   943 with   336 species is 0:1,2:3,4:1,4,5
family= 1 2 1 0 0 0 0 new D7h genus #   944 with   336 species is 0:1,2:3,4:1,4,6
family= 1 2 1 0 0 0 0 new D7h genus #   945 with   336 species is 0:1,2:3,4:1,5,6
family= 1 2 1 0 0 0 0 new D7h genus #   946 with   336 species is 0:1,2:3,4:2,3,4
family= 1 2 1 0 0 0 0 new D7h genus #   947 with   336 species is 0:1,2:3,4:2,3,5
family= 1 2 1 0 0 0 0 new D7h genus #   948 with   336 species is 0:1,2:3,4:2,3,6
family= 1 2 1 0 0 0 0 new D7h genus #   949 with   336 species is 0:1,2:3,4:2,4,5
family= 1 2 1 0 0 0 0 new D7h genus #   950 with   336 species is 0:1,2:3,4:2,4,6
family= 1 2 1 0 0 0 0 new D7h genus #   951 with   336 species is 0:1,2:3,4:2,5,6
family= 1 2 1 0 0 0 0 new D7h genus #   952 with   336 species is 0:1,2:3,4:3,4,5
family= 1 2 1 0 0 0 0 new D7h genus #   953 with   336 species is 0:1,2:3,4:3,4,6
family= 1 2 1 0 0 0 0 new D7h genus #   954 with   336 species is 0:1,2:3,4:3,5,6
family= 1 2 1 0 0 0 0 new D7h genus #   955 with   336 species is 0:1,2:3,4:4,5,6
family= 1 2 1 0 0 0 0 new D7h genus #   956 with   336 species is 0:1,2:3,5:0,1,2
family= 1 2 1 0 0 0 0 new D7h genus #   957 with   336 species is 0:1,2:3,5:0,1,3
family= 1 2 1 0 0 0 0 new D7h genus #   958 with   336 species is 0:1,2:3,5:0,1,4
family= 1 2 1 0 0 0 0 new D7h genus #   959 with   336 species is 0:1,2:3,5:0,1,5
family= 1 2 1 0 0 0 0 new D7h genus #   960 with   336 species is 0:1,2:3,5:0,1,6
family= 1 2 1 0 0 0 0 new D7h genus #   961 with   336 species is 0:1,2:3,5:0,2,3
family= 1 2 1 0 0 0 0 new D7h genus #   962 with   336 species is 0:1,2:3,5:0,2,4
family= 1 2 1 0 0 0 0 new D7h genus #   963 with   336 species is 0:1,2:3,5:0,2,5
family= 1 2 1 0 0 0 0 new D7h genus #   964 with   336 species is 0:1,2:3,5:0,2,6
family= 1 2 1 0 0 0 0 new D7h genus #   965 with   336 species is 0:1,2:3,5:0,3,4
family= 1 2 1 0 0 0 0 new D7h genus #   966 with   336 species is 0:1,2:3,5:0,3,5
family= 1 2 1 0 0 0 0 new D7h genus #   967 with   336 species is 0:1,2:3,5:0,3,6
family= 1 2 1 0 0 0 0 new D7h genus #   968 with   336 species is 0:1,2:3,5:0,4,5
family= 1 2 1 0 0 0 0 new D7h genus #   969 with   336 species is 0:1,2:3,5:0,4,6
family= 1 2 1 0 0 0 0 new D7h genus #   970 with   336 species is 0:1,2:3,5:0,5,6
family= 1 2 1 0 0 0 0 new D7h genus #   971 with   336 species is 0:1,2:3,5:1,2,3
family= 1 2 1 0 0 0 0 new D7h genus #   972 with   336 species is 0:1,2:3,5:1,2,4
family= 1 2 1 0 0 0 0 new D7h genus #   973 with   336 species is 0:1,2:3,5:1,2,5
family= 1 2 1 0 0 0 0 new D7h genus #   974 with   336 species is 0:1,2:3,5:1,2,6
family= 1 2 1 0 0 0 0 new D7h genus #   975 with   336 species is 0:1,2:3,5:1,3,4
family= 1 2 1 0 0 0 0 new D7h genus #   976 with   336 species is 0:1,2:3,5:1,3,5
family= 1 2 1 0 0 0 0 new D7h genus #   977 with   336 species is 0:1,2:3,5:1,3,6
family= 1 2 1 0 0 0 0 new D7h genus #   978 with   336 species is 0:1,2:3,5:1,4,5
family= 1 2 1 0 0 0 0 new D7h genus #   979 with   336 species is 0:1,2:3,5:1,4,6
family= 1 2 1 0 0 0 0 new D7h genus #   980 with   336 species is 0:1,2:3,5:1,5,6
family= 1 2 1 0 0 0 0 new D7h genus #   981 with   336 species is 0:1,2:3,5:2,3,4
family= 1 2 1 0 0 0 0 new D7h genus #   982 with   336 species is 0:1,2:3,5:2,3,5
family= 1 2 1 0 0 0 0 new D7h genus #   983 with   336 species is 0:1,2:3,5:2,3,6
family= 1 2 1 0 0 0 0 new D7h genus #   984 with   336 species is 0:1,2:3,5:2,4,5
family= 1 2 1 0 0 0 0 new D7h genus #   985 with   336 species is 0:1,2:3,5:2,4,6
family= 1 2 1 0 0 0 0 new D7h genus #   986 with   336 species is 0:1,2:3,5:2,5,6
family= 1 2 1 0 0 0 0 new D7h genus #   987 with   336 species is 0:1,2:3,5:3,4,5
family= 1 2 1 0 0 0 0 new D7h genus #   988 with   336 species is 0:1,2:3,5:3,4,6
family= 1 2 1 0 0 0 0 new D7h genus #   989 with   336 species is 0:1,2:3,5:3,5,6
family= 1 2 1 0 0 0 0 new D7h genus #   990 with   336 species is 0:1,2:3,5:4,5,6
family= 1 2 1 0 0 0 0 new D7h genus #   991 with   336 species is 0:1,2:3,6:0,1,2
family= 1 2 1 0 0 0 0 new D7h genus #   992 with   336 species is 0:1,2:3,6:0,1,3
family= 1 2 1 0 0 0 0 new D7h genus #   993 with   336 species is 0:1,2:3,6:0,1,4
family= 1 2 1 0 0 0 0 new D7h genus #   994 with   336 species is 0:1,2:3,6:0,1,5
family= 1 2 1 0 0 0 0 new D7h genus #   995 with   336 species is 0:1,2:3,6:0,1,6
family= 1 2 1 0 0 0 0 new D7h genus #   996 with   336 species is 0:1,2:3,6:0,2,3
family= 1 2 1 0 0 0 0 new D7h genus #   997 with   336 species is 0:1,2:3,6:0,2,4
family= 1 2 1 0 0 0 0 new D7h genus #   998 with   336 species is 0:1,2:3,6:0,2,5
family= 1 2 1 0 0 0 0 new D7h genus #   999 with   336 species is 0:1,2:3,6:0,2,6
family= 1 2 1 0 0 0 0 new D7h genus #  1000 with   336 species is 0:1,2:3,6:0,3,4
family= 1 2 1 0 0 0 0 new D7h genus #  1001 with   336 species is 0:1,2:3,6:0,3,5
family= 1 2 1 0 0 0 0 new D7h genus #  1002 with   336 species is 0:1,2:3,6:0,3,6
family= 1 2 1 0 0 0 0 new D7h genus #  1003 with   336 species is 0:1,2:3,6:0,4,5
family= 1 2 1 0 0 0 0 new D7h genus #  1004 with   336 species is 0:1,2:3,6:0,4,6
family= 1 2 1 0 0 0 0 new D7h genus #  1005 with   336 species is 0:1,2:3,6:0,5,6
family= 1 2 1 0 0 0 0 new D7h genus #  1006 with   336 species is 0:1,2:3,6:1,2,3
family= 1 2 1 0 0 0 0 new D7h genus #  1007 with   336 species is 0:1,2:3,6:1,2,4
family= 1 2 1 0 0 0 0 new D7h genus #  1008 with   336 species is 0:1,2:3,6:1,2,5
family= 1 2 1 0 0 0 0 new D7h genus #  1009 with   336 species is 0:1,2:3,6:1,2,6
family= 1 2 1 0 0 0 0 new D7h genus #  1010 with   336 species is 0:1,2:3,6:1,3,4
family= 1 2 1 0 0 0 0 new D7h genus #  1011 with   336 species is 0:1,2:3,6:1,3,5
family= 1 2 1 0 0 0 0 new D7h genus #  1012 with   336 species is 0:1,2:3,6:1,3,6
family= 1 2 1 0 0 0 0 new D7h genus #  1013 with   336 species is 0:1,2:3,6:1,4,5
family= 1 2 1 0 0 0 0 new D7h genus #  1014 with   336 species is 0:1,2:3,6:1,4,6
family= 1 2 1 0 0 0 0 new D7h genus #  1015 with   336 species is 0:1,2:3,6:1,5,6
family= 1 2 1 0 0 0 0 new D7h genus #  1016 with   336 species is 0:1,2:3,6:2,3,4
family= 1 2 1 0 0 0 0 new D7h genus #  1017 with   336 species is 0:1,2:3,6:2,3,5
family= 1 2 1 0 0 0 0 new D7h genus #  1018 with   336 species is 0:1,2:3,6:2,3,6
family= 1 2 1 0 0 0 0 new D7h genus #  1019 with   336 species is 0:1,2:3,6:2,4,5
family= 1 2 1 0 0 0 0 new D7h genus #  1020 with   336 species is 0:1,2:3,6:2,4,6
family= 1 2 1 0 0 0 0 new D7h genus #  1021 with   336 species is 0:1,2:3,6:2,5,6
family= 1 2 1 0 0 0 0 new D7h genus #  1022 with   336 species is 0:1,2:3,6:3,4,5
family= 1 2 1 0 0 0 0 new D7h genus #  1023 with   336 species is 0:1,2:3,6:3,4,6
family= 1 2 1 0 0 0 0 new D7h genus #  1024 with   336 species is 0:1,2:3,6:3,5,6
family= 1 2 1 0 0 0 0 new D7h genus #  1025 with   336 species is 0:1,2:3,6:4,5,6
family= 1 2 1 0 0 0 0 new D7h genus #  1026 with   336 species is 0:1,2:4,5:0,1,2
family= 1 2 1 0 0 0 0 new D7h genus #  1027 with   336 species is 0:1,2:4,5:0,1,3
family= 1 2 1 0 0 0 0 new D7h genus #  1028 with   336 species is 0:1,2:4,5:0,1,4
family= 1 2 1 0 0 0 0 new D7h genus #  1029 with   336 species is 0:1,2:4,5:0,1,5
family= 1 2 1 0 0 0 0 new D7h genus #  1030 with   336 species is 0:1,2:4,5:0,1,6
family= 1 2 1 0 0 0 0 new D7h genus #  1031 with   336 species is 0:1,2:4,5:0,2,3
family= 1 2 1 0 0 0 0 new D7h genus #  1032 with   336 species is 0:1,2:4,5:0,2,4
family= 1 2 1 0 0 0 0 new D7h genus #  1033 with   336 species is 0:1,2:4,5:0,2,5
family= 1 2 1 0 0 0 0 new D7h genus #  1034 with   336 species is 0:1,2:4,5:0,2,6
family= 1 2 1 0 0 0 0 new D7h genus #  1035 with   336 species is 0:1,2:4,5:0,3,4
family= 1 2 1 0 0 0 0 new D7h genus #  1036 with   336 species is 0:1,2:4,5:0,3,5
family= 1 2 1 0 0 0 0 new D7h genus #  1037 with   336 species is 0:1,2:4,5:0,3,6
family= 1 2 1 0 0 0 0 new D7h genus #  1038 with   336 species is 0:1,2:4,5:0,4,5
family= 1 2 1 0 0 0 0 new D7h genus #  1039 with   336 species is 0:1,2:4,5:0,4,6
family= 1 2 1 0 0 0 0 new D7h genus #  1040 with   336 species is 0:1,2:4,5:0,5,6
family= 1 2 1 0 0 0 0 new D7h genus #  1041 with   336 species is 0:1,2:4,5:1,2,3
family= 1 2 1 0 0 0 0 new D7h genus #  1042 with   336 species is 0:1,2:4,5:1,2,4
family= 1 2 1 0 0 0 0 new D7h genus #  1043 with   336 species is 0:1,2:4,5:1,2,5
family= 1 2 1 0 0 0 0 new D7h genus #  1044 with   336 species is 0:1,2:4,5:1,2,6
family= 1 2 1 0 0 0 0 new D7h genus #  1045 with   336 species is 0:1,2:4,5:1,3,4
family= 1 2 1 0 0 0 0 new D7h genus #  1046 with   336 species is 0:1,2:4,5:1,3,5
family= 1 2 1 0 0 0 0 new D7h genus #  1047 with   336 species is 0:1,2:4,5:1,3,6
family= 1 2 1 0 0 0 0 new D7h genus #  1048 with   336 species is 0:1,2:4,5:1,4,5
family= 1 2 1 0 0 0 0 new D7h genus #  1049 with   336 species is 0:1,2:4,5:1,4,6
family= 1 2 1 0 0 0 0 new D7h genus #  1050 with   336 species is 0:1,2:4,5:1,5,6
family= 1 2 1 0 0 0 0 new D7h genus #  1051 with   336 species is 0:1,2:4,5:2,3,4
family= 1 2 1 0 0 0 0 new D7h genus #  1052 with   336 species is 0:1,2:4,5:2,3,5
family= 1 2 1 0 0 0 0 new D7h genus #  1053 with   336 species is 0:1,2:4,5:2,3,6
family= 1 2 1 0 0 0 0 new D7h genus #  1054 with   336 species is 0:1,2:4,5:2,4,5
family= 1 2 1 0 0 0 0 new D7h genus #  1055 with   336 species is 0:1,2:4,5:2,4,6
family= 1 2 1 0 0 0 0 new D7h genus #  1056 with   336 species is 0:1,2:4,5:2,5,6
family= 1 2 1 0 0 0 0 new D7h genus #  1057 with   336 species is 0:1,2:4,5:3,4,5
family= 1 2 1 0 0 0 0 new D7h genus #  1058 with   336 species is 0:1,2:4,5:3,4,6
family= 1 2 1 0 0 0 0 new D7h genus #  1059 with   336 species is 0:1,2:4,5:3,5,6
family= 1 2 1 0 0 0 0 new D7h genus #  1060 with   336 species is 0:1,2:4,5:4,5,6
family= 1 2 1 0 0 0 0 new D7h genus #  1061 with   336 species is 0:1,2:4,6:0,1,2
family= 1 2 1 0 0 0 0 new D7h genus #  1062 with   336 species is 0:1,2:4,6:0,1,3
family= 1 2 1 0 0 0 0 new D7h genus #  1063 with   336 species is 0:1,2:4,6:0,1,4
family= 1 2 1 0 0 0 0 new D7h genus #  1064 with   336 species is 0:1,2:4,6:0,1,5
family= 1 2 1 0 0 0 0 new D7h genus #  1065 with   336 species is 0:1,2:4,6:0,1,6
family= 1 2 1 0 0 0 0 new D7h genus #  1066 with   336 species is 0:1,2:4,6:0,2,3
family= 1 2 1 0 0 0 0 new D7h genus #  1067 with   336 species is 0:1,2:4,6:0,2,4
family= 1 2 1 0 0 0 0 new D7h genus #  1068 with   336 species is 0:1,2:4,6:0,2,5
family= 1 2 1 0 0 0 0 new D7h genus #  1069 with   336 species is 0:1,2:4,6:0,2,6
family= 1 2 1 0 0 0 0 new D7h genus #  1070 with   336 species is 0:1,2:4,6:0,3,4
family= 1 2 1 0 0 0 0 new D7h genus #  1071 with   336 species is 0:1,2:4,6:0,3,5
family= 1 2 1 0 0 0 0 new D7h genus #  1072 with   336 species is 0:1,2:4,6:0,3,6
family= 1 2 1 0 0 0 0 new D7h genus #  1073 with   336 species is 0:1,2:4,6:0,4,5
family= 1 2 1 0 0 0 0 new D7h genus #  1074 with   336 species is 0:1,2:4,6:0,4,6
family= 1 2 1 0 0 0 0 new D7h genus #  1075 with   336 species is 0:1,2:4,6:0,5,6
family= 1 2 1 0 0 0 0 new D7h genus #  1076 with   336 species is 0:1,2:4,6:1,2,3
family= 1 2 1 0 0 0 0 new D7h genus #  1077 with   336 species is 0:1,2:4,6:1,2,4
family= 1 2 1 0 0 0 0 new D7h genus #  1078 with   336 species is 0:1,2:4,6:1,2,5
family= 1 2 1 0 0 0 0 new D7h genus #  1079 with   336 species is 0:1,2:4,6:1,2,6
family= 1 2 1 0 0 0 0 new D7h genus #  1080 with   336 species is 0:1,2:4,6:1,3,4
family= 1 2 1 0 0 0 0 new D7h genus #  1081 with   336 species is 0:1,2:4,6:1,3,5
family= 1 2 1 0 0 0 0 new D7h genus #  1082 with   336 species is 0:1,2:4,6:1,3,6
family= 1 2 1 0 0 0 0 new D7h genus #  1083 with   336 species is 0:1,2:4,6:1,4,5
family= 1 2 1 0 0 0 0 new D7h genus #  1084 with   336 species is 0:1,2:4,6:1,4,6
family= 1 2 1 0 0 0 0 new D7h genus #  1085 with   336 species is 0:1,2:4,6:1,5,6
family= 1 2 1 0 0 0 0 new D7h genus #  1086 with   336 species is 0:1,2:4,6:2,3,4
family= 1 2 1 0 0 0 0 new D7h genus #  1087 with   336 species is 0:1,2:4,6:2,3,5
family= 1 2 1 0 0 0 0 new D7h genus #  1088 with   336 species is 0:1,2:4,6:2,3,6
family= 1 2 1 0 0 0 0 new D7h genus #  1089 with   336 species is 0:1,2:4,6:2,4,5
family= 1 2 1 0 0 0 0 new D7h genus #  1090 with   336 species is 0:1,2:4,6:2,4,6
family= 1 2 1 0 0 0 0 new D7h genus #  1091 with   336 species is 0:1,2:4,6:2,5,6
family= 1 2 1 0 0 0 0 new D7h genus #  1092 with   336 species is 0:1,2:4,6:3,4,5
family= 1 2 1 0 0 0 0 new D7h genus #  1093 with   336 species is 0:1,2:4,6:3,4,6
family= 1 2 1 0 0 0 0 new D7h genus #  1094 with   336 species is 0:1,2:4,6:3,5,6
family= 1 2 1 0 0 0 0 new D7h genus #  1095 with   336 species is 0:1,2:4,6:4,5,6
family= 1 2 1 0 0 0 0 new D7h genus #  1096 with   336 species is 0:1,2:5,6:0,1,2
family= 1 2 1 0 0 0 0 new D7h genus #  1097 with   336 species is 0:1,2:5,6:0,1,3
family= 1 2 1 0 0 0 0 new D7h genus #  1098 with   336 species is 0:1,2:5,6:0,1,4
family= 1 2 1 0 0 0 0 new D7h genus #  1099 with   336 species is 0:1,2:5,6:0,1,5
family= 1 2 1 0 0 0 0 new D7h genus #  1100 with   168 species is 0:1,2:5,6:0,1,6
family= 1 2 1 0 0 0 0 new D7h genus #  1101 with   336 species is 0:1,2:5,6:0,2,3
family= 1 2 1 0 0 0 0 new D7h genus #  1102 with   336 species is 0:1,2:5,6:0,2,4
family= 1 2 1 0 0 0 0 new D7h genus #  1103 with   168 species is 0:1,2:5,6:0,2,5
family= 1 2 1 0 0 0 0 new D7h genus #  1104 with   168 species is 0:1,2:5,6:0,3,4
family= 1 2 1 0 0 0 0 new D7h genus #  1105 with   336 species is 0:1,2:5,6:1,2,3
family= 1 2 1 0 0 0 0 new D7h genus #  1106 with   336 species is 0:1,2:5,6:1,2,4
family= 1 2 1 0 0 0 0 new D7h genus #  1107 with   336 species is 0:1,2:5,6:1,2,5
family= 1 2 1 0 0 0 0 new D7h genus #  1108 with   336 species is 0:1,2:5,6:1,2,6
family= 1 2 1 0 0 0 0 new D7h genus #  1109 with   336 species is 0:1,2:5,6:1,3,4
family= 1 2 1 0 0 0 0 new D7h genus #  1110 with   336 species is 0:1,2:5,6:1,3,5
family= 1 2 1 0 0 0 0 new D7h genus #  1111 with   336 species is 0:1,2:5,6:1,3,6
family= 1 2 1 0 0 0 0 new D7h genus #  1112 with   336 species is 0:1,2:5,6:1,4,5
family= 1 2 1 0 0 0 0 new D7h genus #  1113 with   336 species is 0:1,2:5,6:2,3,4
family= 1 2 1 0 0 0 0 new D7h genus #  1114 with   336 species is 0:1,2:5,6:2,3,5
family= 1 2 1 0 0 0 0 new D7h genus #  1115 with   168 species is 0:1,3:1,3:0,2,4
family= 1 2 1 0 0 0 0 new D7h genus #  1116 with   168 species is 0:1,3:1,3:0,2,5
family= 1 2 1 0 0 0 0 new D7h genus #  1117 with   168 species is 0:1,3:1,3:0,2,6
family= 1 2 1 0 0 0 0 new D7h genus #  1118 with   168 species is 0:1,3:1,3:0,4,5
family= 1 2 1 0 0 0 0 new D7h genus #  1119 with   168 species is 0:1,3:1,3:0,4,6
family= 1 2 1 0 0 0 0 new D7h genus #  1120 with   168 species is 0:1,3:1,3:0,5,6
family= 1 2 1 0 0 0 0 new D7h genus #  1121 with   168 species is 0:1,3:1,3:2,4,5
family= 1 2 1 0 0 0 0 new D7h genus #  1122 with   168 species is 0:1,3:1,3:2,4,6
family= 1 2 1 0 0 0 0 new D7h genus #  1123 with   168 species is 0:1,3:1,3:2,5,6
family= 1 2 1 0 0 0 0 new D7h genus #  1124 with   168 species is 0:1,3:1,3:4,5,6
family= 1 2 1 0 0 0 0 new D7h genus #  1125 with   336 species is 0:1,3:1,4:0,2,3
family= 1 2 1 0 0 0 0 new D7h genus #  1126 with   336 species is 0:1,3:1,4:0,2,4
family= 1 2 1 0 0 0 0 new D7h genus #  1127 with   336 species is 0:1,3:1,4:0,2,5
family= 1 2 1 0 0 0 0 new D7h genus #  1128 with   336 species is 0:1,3:1,4:0,2,6
family= 1 2 1 0 0 0 0 new D7h genus #  1129 with   336 species is 0:1,3:1,4:0,3,4
family= 1 2 1 0 0 0 0 new D7h genus #  1130 with   336 species is 0:1,3:1,4:0,3,5
family= 1 2 1 0 0 0 0 new D7h genus #  1131 with   336 species is 0:1,3:1,4:0,3,6
family= 1 2 1 0 0 0 0 new D7h genus #  1132 with   336 species is 0:1,3:1,4:0,4,5
family= 1 2 1 0 0 0 0 new D7h genus #  1133 with   336 species is 0:1,3:1,4:0,4,6
family= 1 2 1 0 0 0 0 new D7h genus #  1134 with   336 species is 0:1,3:1,4:0,5,6
family= 1 2 1 0 0 0 0 new D7h genus #  1135 with   336 species is 0:1,3:1,4:2,3,4
family= 1 2 1 0 0 0 0 new D7h genus #  1136 with   336 species is 0:1,3:1,4:2,3,5
family= 1 2 1 0 0 0 0 new D7h genus #  1137 with   336 species is 0:1,3:1,4:2,3,6
family= 1 2 1 0 0 0 0 new D7h genus #  1138 with   336 species is 0:1,3:1,4:2,4,5
family= 1 2 1 0 0 0 0 new D7h genus #  1139 with   336 species is 0:1,3:1,4:2,4,6
family= 1 2 1 0 0 0 0 new D7h genus #  1140 with   336 species is 0:1,3:1,4:2,5,6
family= 1 2 1 0 0 0 0 new D7h genus #  1141 with   336 species is 0:1,3:1,4:3,4,5
family= 1 2 1 0 0 0 0 new D7h genus #  1142 with   336 species is 0:1,3:1,4:3,4,6
family= 1 2 1 0 0 0 0 new D7h genus #  1143 with   336 species is 0:1,3:1,4:3,5,6
family= 1 2 1 0 0 0 0 new D7h genus #  1144 with   336 species is 0:1,3:1,4:4,5,6
family= 1 2 1 0 0 0 0 new D7h genus #  1145 with   336 species is 0:1,3:1,5:0,2,3
family= 1 2 1 0 0 0 0 new D7h genus #  1146 with   336 species is 0:1,3:1,5:0,2,4
family= 1 2 1 0 0 0 0 new D7h genus #  1147 with   336 species is 0:1,3:1,5:0,2,5
family= 1 2 1 0 0 0 0 new D7h genus #  1148 with   336 species is 0:1,3:1,5:0,2,6
family= 1 2 1 0 0 0 0 new D7h genus #  1149 with   336 species is 0:1,3:1,5:0,3,4
family= 1 2 1 0 0 0 0 new D7h genus #  1150 with   336 species is 0:1,3:1,5:0,3,5
family= 1 2 1 0 0 0 0 new D7h genus #  1151 with   336 species is 0:1,3:1,5:0,3,6
family= 1 2 1 0 0 0 0 new D7h genus #  1152 with   336 species is 0:1,3:1,5:0,4,5
family= 1 2 1 0 0 0 0 new D7h genus #  1153 with   336 species is 0:1,3:1,5:0,4,6
family= 1 2 1 0 0 0 0 new D7h genus #  1154 with   336 species is 0:1,3:1,5:0,5,6
family= 1 2 1 0 0 0 0 new D7h genus #  1155 with   336 species is 0:1,3:1,5:2,3,4
family= 1 2 1 0 0 0 0 new D7h genus #  1156 with   336 species is 0:1,3:1,5:2,3,5
family= 1 2 1 0 0 0 0 new D7h genus #  1157 with   336 species is 0:1,3:1,5:2,3,6
family= 1 2 1 0 0 0 0 new D7h genus #  1158 with   336 species is 0:1,3:1,5:2,4,5
family= 1 2 1 0 0 0 0 new D7h genus #  1159 with   336 species is 0:1,3:1,5:2,4,6
family= 1 2 1 0 0 0 0 new D7h genus #  1160 with   336 species is 0:1,3:1,5:2,5,6
family= 1 2 1 0 0 0 0 new D7h genus #  1161 with   336 species is 0:1,3:1,5:3,4,5
family= 1 2 1 0 0 0 0 new D7h genus #  1162 with   336 species is 0:1,3:1,5:3,4,6
family= 1 2 1 0 0 0 0 new D7h genus #  1163 with   336 species is 0:1,3:1,5:3,5,6
family= 1 2 1 0 0 0 0 new D7h genus #  1164 with   336 species is 0:1,3:1,5:4,5,6
family= 1 2 1 0 0 0 0 new D7h genus #  1165 with   336 species is 0:1,3:1,6:0,2,3
family= 1 2 1 0 0 0 0 new D7h genus #  1166 with   336 species is 0:1,3:1,6:0,2,4
family= 1 2 1 0 0 0 0 new D7h genus #  1167 with   336 species is 0:1,3:1,6:0,2,5
family= 1 2 1 0 0 0 0 new D7h genus #  1168 with   336 species is 0:1,3:1,6:0,2,6
family= 1 2 1 0 0 0 0 new D7h genus #  1169 with   336 species is 0:1,3:1,6:0,3,4
family= 1 2 1 0 0 0 0 new D7h genus #  1170 with   336 species is 0:1,3:1,6:0,3,5
family= 1 2 1 0 0 0 0 new D7h genus #  1171 with   336 species is 0:1,3:1,6:0,3,6
family= 1 2 1 0 0 0 0 new D7h genus #  1172 with   336 species is 0:1,3:1,6:0,4,5
family= 1 2 1 0 0 0 0 new D7h genus #  1173 with   336 species is 0:1,3:1,6:0,4,6
family= 1 2 1 0 0 0 0 new D7h genus #  1174 with   336 species is 0:1,3:1,6:0,5,6
family= 1 2 1 0 0 0 0 new D7h genus #  1175 with   336 species is 0:1,3:1,6:2,3,4
family= 1 2 1 0 0 0 0 new D7h genus #  1176 with   336 species is 0:1,3:1,6:2,3,5
family= 1 2 1 0 0 0 0 new D7h genus #  1177 with   336 species is 0:1,3:1,6:2,3,6
family= 1 2 1 0 0 0 0 new D7h genus #  1178 with   336 species is 0:1,3:1,6:2,4,5
family= 1 2 1 0 0 0 0 new D7h genus #  1179 with   336 species is 0:1,3:1,6:2,4,6
family= 1 2 1 0 0 0 0 new D7h genus #  1180 with   336 species is 0:1,3:1,6:2,5,6
family= 1 2 1 0 0 0 0 new D7h genus #  1181 with   336 species is 0:1,3:1,6:3,4,5
family= 1 2 1 0 0 0 0 new D7h genus #  1182 with   336 species is 0:1,3:1,6:3,4,6
family= 1 2 1 0 0 0 0 new D7h genus #  1183 with   336 species is 0:1,3:1,6:3,5,6
family= 1 2 1 0 0 0 0 new D7h genus #  1184 with   336 species is 0:1,3:1,6:4,5,6
family= 1 2 1 0 0 0 0 new D7h genus #  1185 with   336 species is 0:1,3:2,3:0,1,2
family= 1 2 1 0 0 0 0 new D7h genus #  1186 with   336 species is 0:1,3:2,3:0,1,4
family= 1 2 1 0 0 0 0 new D7h genus #  1187 with   336 species is 0:1,3:2,3:0,1,5
family= 1 2 1 0 0 0 0 new D7h genus #  1188 with   336 species is 0:1,3:2,3:0,1,6
family= 1 2 1 0 0 0 0 new D7h genus #  1189 with   336 species is 0:1,3:2,3:0,2,4
family= 1 2 1 0 0 0 0 new D7h genus #  1190 with   336 species is 0:1,3:2,3:0,2,5
family= 1 2 1 0 0 0 0 new D7h genus #  1191 with   336 species is 0:1,3:2,3:0,2,6
family= 1 2 1 0 0 0 0 new D7h genus #  1192 with   336 species is 0:1,3:2,3:0,4,5
family= 1 2 1 0 0 0 0 new D7h genus #  1193 with   336 species is 0:1,3:2,3:0,4,6
family= 1 2 1 0 0 0 0 new D7h genus #  1194 with   336 species is 0:1,3:2,3:0,5,6
family= 1 2 1 0 0 0 0 new D7h genus #  1195 with   336 species is 0:1,3:2,3:1,2,4
family= 1 2 1 0 0 0 0 new D7h genus #  1196 with   336 species is 0:1,3:2,3:1,2,5
family= 1 2 1 0 0 0 0 new D7h genus #  1197 with   336 species is 0:1,3:2,3:1,2,6
family= 1 2 1 0 0 0 0 new D7h genus #  1198 with   336 species is 0:1,3:2,3:1,4,5
family= 1 2 1 0 0 0 0 new D7h genus #  1199 with   336 species is 0:1,3:2,3:1,4,6
family= 1 2 1 0 0 0 0 new D7h genus #  1200 with   336 species is 0:1,3:2,3:1,5,6
family= 1 2 1 0 0 0 0 new D7h genus #  1201 with   336 species is 0:1,3:2,3:2,4,5
family= 1 2 1 0 0 0 0 new D7h genus #  1202 with   336 species is 0:1,3:2,3:2,4,6
family= 1 2 1 0 0 0 0 new D7h genus #  1203 with   336 species is 0:1,3:2,3:2,5,6
family= 1 2 1 0 0 0 0 new D7h genus #  1204 with   336 species is 0:1,3:2,3:4,5,6
family= 1 2 1 0 0 0 0 new D7h genus #  1205 with   336 species is 0:1,3:2,4:0,1,2
family= 1 2 1 0 0 0 0 new D7h genus #  1206 with   336 species is 0:1,3:2,4:0,1,3
family= 1 2 1 0 0 0 0 new D7h genus #  1207 with   336 species is 0:1,3:2,4:0,1,4
family= 1 2 1 0 0 0 0 new D7h genus #  1208 with   336 species is 0:1,3:2,4:0,1,5
family= 1 2 1 0 0 0 0 new D7h genus #  1209 with   336 species is 0:1,3:2,4:0,1,6
family= 1 2 1 0 0 0 0 new D7h genus #  1210 with   336 species is 0:1,3:2,4:0,2,3
family= 1 2 1 0 0 0 0 new D7h genus #  1211 with   336 species is 0:1,3:2,4:0,2,4
family= 1 2 1 0 0 0 0 new D7h genus #  1212 with   336 species is 0:1,3:2,4:0,2,5
family= 1 2 1 0 0 0 0 new D7h genus #  1213 with   336 species is 0:1,3:2,4:0,2,6
family= 1 2 1 0 0 0 0 new D7h genus #  1214 with   336 species is 0:1,3:2,4:0,3,4
family= 1 2 1 0 0 0 0 new D7h genus #  1215 with   336 species is 0:1,3:2,4:0,3,5
family= 1 2 1 0 0 0 0 new D7h genus #  1216 with   336 species is 0:1,3:2,4:0,3,6
family= 1 2 1 0 0 0 0 new D7h genus #  1217 with   336 species is 0:1,3:2,4:0,4,5
family= 1 2 1 0 0 0 0 new D7h genus #  1218 with   336 species is 0:1,3:2,4:0,4,6
family= 1 2 1 0 0 0 0 new D7h genus #  1219 with   336 species is 0:1,3:2,4:0,5,6
family= 1 2 1 0 0 0 0 new D7h genus #  1220 with   336 species is 0:1,3:2,4:1,2,3
family= 1 2 1 0 0 0 0 new D7h genus #  1221 with   336 species is 0:1,3:2,4:1,2,4
family= 1 2 1 0 0 0 0 new D7h genus #  1222 with   336 species is 0:1,3:2,4:1,2,5
family= 1 2 1 0 0 0 0 new D7h genus #  1223 with   336 species is 0:1,3:2,4:1,2,6
family= 1 2 1 0 0 0 0 new D7h genus #  1224 with   336 species is 0:1,3:2,4:1,3,4
family= 1 2 1 0 0 0 0 new D7h genus #  1225 with   336 species is 0:1,3:2,4:1,3,5
family= 1 2 1 0 0 0 0 new D7h genus #  1226 with   336 species is 0:1,3:2,4:1,3,6
family= 1 2 1 0 0 0 0 new D7h genus #  1227 with   336 species is 0:1,3:2,4:1,4,5
family= 1 2 1 0 0 0 0 new D7h genus #  1228 with   336 species is 0:1,3:2,4:1,4,6
family= 1 2 1 0 0 0 0 new D7h genus #  1229 with   336 species is 0:1,3:2,4:1,5,6
family= 1 2 1 0 0 0 0 new D7h genus #  1230 with   336 species is 0:1,3:2,4:2,3,4
family= 1 2 1 0 0 0 0 new D7h genus #  1231 with   336 species is 0:1,3:2,4:2,3,5
family= 1 2 1 0 0 0 0 new D7h genus #  1232 with   336 species is 0:1,3:2,4:2,3,6
family= 1 2 1 0 0 0 0 new D7h genus #  1233 with   336 species is 0:1,3:2,4:2,4,5
family= 1 2 1 0 0 0 0 new D7h genus #  1234 with   336 species is 0:1,3:2,4:2,4,6
family= 1 2 1 0 0 0 0 new D7h genus #  1235 with   336 species is 0:1,3:2,4:2,5,6
family= 1 2 1 0 0 0 0 new D7h genus #  1236 with   336 species is 0:1,3:2,4:3,4,5
family= 1 2 1 0 0 0 0 new D7h genus #  1237 with   336 species is 0:1,3:2,4:3,4,6
family= 1 2 1 0 0 0 0 new D7h genus #  1238 with   336 species is 0:1,3:2,4:3,5,6
family= 1 2 1 0 0 0 0 new D7h genus #  1239 with   336 species is 0:1,3:2,4:4,5,6
family= 1 2 1 0 0 0 0 new D7h genus #  1240 with   336 species is 0:1,3:2,5:0,1,2
family= 1 2 1 0 0 0 0 new D7h genus #  1241 with   336 species is 0:1,3:2,5:0,1,3
family= 1 2 1 0 0 0 0 new D7h genus #  1242 with   336 species is 0:1,3:2,5:0,1,4
family= 1 2 1 0 0 0 0 new D7h genus #  1243 with   336 species is 0:1,3:2,5:0,1,5
family= 1 2 1 0 0 0 0 new D7h genus #  1244 with   336 species is 0:1,3:2,5:0,1,6
family= 1 2 1 0 0 0 0 new D7h genus #  1245 with   336 species is 0:1,3:2,5:0,2,3
family= 1 2 1 0 0 0 0 new D7h genus #  1246 with   336 species is 0:1,3:2,5:0,2,4
family= 1 2 1 0 0 0 0 new D7h genus #  1247 with   336 species is 0:1,3:2,5:0,2,5
family= 1 2 1 0 0 0 0 new D7h genus #  1248 with   336 species is 0:1,3:2,5:0,2,6
family= 1 2 1 0 0 0 0 new D7h genus #  1249 with   336 species is 0:1,3:2,5:0,3,4
family= 1 2 1 0 0 0 0 new D7h genus #  1250 with   336 species is 0:1,3:2,5:0,3,5
family= 1 2 1 0 0 0 0 new D7h genus #  1251 with   336 species is 0:1,3:2,5:0,3,6
family= 1 2 1 0 0 0 0 new D7h genus #  1252 with   336 species is 0:1,3:2,5:0,4,5
family= 1 2 1 0 0 0 0 new D7h genus #  1253 with   336 species is 0:1,3:2,5:0,4,6
family= 1 2 1 0 0 0 0 new D7h genus #  1254 with   336 species is 0:1,3:2,5:0,5,6
family= 1 2 1 0 0 0 0 new D7h genus #  1255 with   336 species is 0:1,3:2,5:1,2,3
family= 1 2 1 0 0 0 0 new D7h genus #  1256 with   336 species is 0:1,3:2,5:1,2,4
family= 1 2 1 0 0 0 0 new D7h genus #  1257 with   336 species is 0:1,3:2,5:1,2,5
family= 1 2 1 0 0 0 0 new D7h genus #  1258 with   336 species is 0:1,3:2,5:1,2,6
family= 1 2 1 0 0 0 0 new D7h genus #  1259 with   336 species is 0:1,3:2,5:1,3,4
family= 1 2 1 0 0 0 0 new D7h genus #  1260 with   336 species is 0:1,3:2,5:1,3,5
family= 1 2 1 0 0 0 0 new D7h genus #  1261 with   336 species is 0:1,3:2,5:1,3,6
family= 1 2 1 0 0 0 0 new D7h genus #  1262 with   336 species is 0:1,3:2,5:1,4,5
family= 1 2 1 0 0 0 0 new D7h genus #  1263 with   336 species is 0:1,3:2,5:1,4,6
family= 1 2 1 0 0 0 0 new D7h genus #  1264 with   336 species is 0:1,3:2,5:1,5,6
family= 1 2 1 0 0 0 0 new D7h genus #  1265 with   336 species is 0:1,3:2,5:2,3,4
family= 1 2 1 0 0 0 0 new D7h genus #  1266 with   336 species is 0:1,3:2,5:2,3,5
family= 1 2 1 0 0 0 0 new D7h genus #  1267 with   336 species is 0:1,3:2,5:2,3,6
family= 1 2 1 0 0 0 0 new D7h genus #  1268 with   336 species is 0:1,3:2,5:2,4,5
family= 1 2 1 0 0 0 0 new D7h genus #  1269 with   336 species is 0:1,3:2,5:2,4,6
family= 1 2 1 0 0 0 0 new D7h genus #  1270 with   336 species is 0:1,3:2,5:2,5,6
family= 1 2 1 0 0 0 0 new D7h genus #  1271 with   336 species is 0:1,3:2,5:3,4,5
family= 1 2 1 0 0 0 0 new D7h genus #  1272 with   336 species is 0:1,3:2,5:3,4,6
family= 1 2 1 0 0 0 0 new D7h genus #  1273 with   336 species is 0:1,3:2,5:3,5,6
family= 1 2 1 0 0 0 0 new D7h genus #  1274 with   336 species is 0:1,3:2,5:4,5,6
family= 1 2 1 0 0 0 0 new D7h genus #  1275 with   336 species is 0:1,3:2,6:0,1,2
family= 1 2 1 0 0 0 0 new D7h genus #  1276 with   336 species is 0:1,3:2,6:0,1,3
family= 1 2 1 0 0 0 0 new D7h genus #  1277 with   336 species is 0:1,3:2,6:0,1,4
family= 1 2 1 0 0 0 0 new D7h genus #  1278 with   336 species is 0:1,3:2,6:0,1,5
family= 1 2 1 0 0 0 0 new D7h genus #  1279 with   336 species is 0:1,3:2,6:0,1,6
family= 1 2 1 0 0 0 0 new D7h genus #  1280 with   336 species is 0:1,3:2,6:0,2,3
family= 1 2 1 0 0 0 0 new D7h genus #  1281 with   336 species is 0:1,3:2,6:0,2,4
family= 1 2 1 0 0 0 0 new D7h genus #  1282 with   336 species is 0:1,3:2,6:0,2,5
family= 1 2 1 0 0 0 0 new D7h genus #  1283 with   336 species is 0:1,3:2,6:0,2,6
family= 1 2 1 0 0 0 0 new D7h genus #  1284 with   336 species is 0:1,3:2,6:0,3,4
family= 1 2 1 0 0 0 0 new D7h genus #  1285 with   336 species is 0:1,3:2,6:0,3,5
family= 1 2 1 0 0 0 0 new D7h genus #  1286 with   336 species is 0:1,3:2,6:0,3,6
family= 1 2 1 0 0 0 0 new D7h genus #  1287 with   336 species is 0:1,3:2,6:0,4,5
family= 1 2 1 0 0 0 0 new D7h genus #  1288 with   336 species is 0:1,3:2,6:0,4,6
family= 1 2 1 0 0 0 0 new D7h genus #  1289 with   336 species is 0:1,3:2,6:0,5,6
family= 1 2 1 0 0 0 0 new D7h genus #  1290 with   336 species is 0:1,3:2,6:1,2,3
family= 1 2 1 0 0 0 0 new D7h genus #  1291 with   336 species is 0:1,3:2,6:1,2,4
family= 1 2 1 0 0 0 0 new D7h genus #  1292 with   336 species is 0:1,3:2,6:1,2,5
family= 1 2 1 0 0 0 0 new D7h genus #  1293 with   336 species is 0:1,3:2,6:1,2,6
family= 1 2 1 0 0 0 0 new D7h genus #  1294 with   336 species is 0:1,3:2,6:1,3,4
family= 1 2 1 0 0 0 0 new D7h genus #  1295 with   336 species is 0:1,3:2,6:1,3,5
family= 1 2 1 0 0 0 0 new D7h genus #  1296 with   336 species is 0:1,3:2,6:1,3,6
family= 1 2 1 0 0 0 0 new D7h genus #  1297 with   336 species is 0:1,3:2,6:1,4,5
family= 1 2 1 0 0 0 0 new D7h genus #  1298 with   336 species is 0:1,3:2,6:1,4,6
family= 1 2 1 0 0 0 0 new D7h genus #  1299 with   336 species is 0:1,3:2,6:1,5,6
family= 1 2 1 0 0 0 0 new D7h genus #  1300 with   336 species is 0:1,3:2,6:2,3,4
family= 1 2 1 0 0 0 0 new D7h genus #  1301 with   336 species is 0:1,3:2,6:2,3,5
family= 1 2 1 0 0 0 0 new D7h genus #  1302 with   336 species is 0:1,3:2,6:2,3,6
family= 1 2 1 0 0 0 0 new D7h genus #  1303 with   336 species is 0:1,3:2,6:2,4,5
family= 1 2 1 0 0 0 0 new D7h genus #  1304 with   336 species is 0:1,3:2,6:2,4,6
family= 1 2 1 0 0 0 0 new D7h genus #  1305 with   336 species is 0:1,3:2,6:2,5,6
family= 1 2 1 0 0 0 0 new D7h genus #  1306 with   336 species is 0:1,3:2,6:3,4,5
family= 1 2 1 0 0 0 0 new D7h genus #  1307 with   336 species is 0:1,3:2,6:3,4,6
family= 1 2 1 0 0 0 0 new D7h genus #  1308 with   336 species is 0:1,3:2,6:3,5,6
family= 1 2 1 0 0 0 0 new D7h genus #  1309 with   336 species is 0:1,3:2,6:4,5,6
family= 1 2 1 0 0 0 0 new D7h genus #  1310 with   336 species is 0:1,3:3,4:0,1,2
family= 1 2 1 0 0 0 0 new D7h genus #  1311 with   336 species is 0:1,3:3,4:0,1,4
family= 1 2 1 0 0 0 0 new D7h genus #  1312 with   336 species is 0:1,3:3,4:0,1,5
family= 1 2 1 0 0 0 0 new D7h genus #  1313 with   336 species is 0:1,3:3,4:0,1,6
family= 1 2 1 0 0 0 0 new D7h genus #  1314 with   336 species is 0:1,3:3,4:0,2,4
family= 1 2 1 0 0 0 0 new D7h genus #  1315 with   336 species is 0:1,3:3,4:0,2,5
family= 1 2 1 0 0 0 0 new D7h genus #  1316 with   336 species is 0:1,3:3,4:0,2,6
family= 1 2 1 0 0 0 0 new D7h genus #  1317 with   336 species is 0:1,3:3,4:0,4,5
family= 1 2 1 0 0 0 0 new D7h genus #  1318 with   336 species is 0:1,3:3,4:0,4,6
family= 1 2 1 0 0 0 0 new D7h genus #  1319 with   336 species is 0:1,3:3,4:0,5,6
family= 1 2 1 0 0 0 0 new D7h genus #  1320 with   336 species is 0:1,3:3,4:1,2,4
family= 1 2 1 0 0 0 0 new D7h genus #  1321 with   336 species is 0:1,3:3,4:1,2,5
family= 1 2 1 0 0 0 0 new D7h genus #  1322 with   336 species is 0:1,3:3,4:1,2,6
family= 1 2 1 0 0 0 0 new D7h genus #  1323 with   336 species is 0:1,3:3,4:1,4,5
family= 1 2 1 0 0 0 0 new D7h genus #  1324 with   336 species is 0:1,3:3,4:1,4,6
family= 1 2 1 0 0 0 0 new D7h genus #  1325 with   336 species is 0:1,3:3,4:1,5,6
family= 1 2 1 0 0 0 0 new D7h genus #  1326 with   336 species is 0:1,3:3,4:2,4,5
family= 1 2 1 0 0 0 0 new D7h genus #  1327 with   336 species is 0:1,3:3,4:2,4,6
family= 1 2 1 0 0 0 0 new D7h genus #  1328 with   336 species is 0:1,3:3,4:2,5,6
family= 1 2 1 0 0 0 0 new D7h genus #  1329 with   336 species is 0:1,3:3,4:4,5,6
family= 1 2 1 0 0 0 0 new D7h genus #  1330 with   336 species is 0:1,3:3,5:0,1,2
family= 1 2 1 0 0 0 0 new D7h genus #  1331 with   336 species is 0:1,3:3,5:0,1,4
family= 1 2 1 0 0 0 0 new D7h genus #  1332 with   336 species is 0:1,3:3,5:0,1,5
family= 1 2 1 0 0 0 0 new D7h genus #  1333 with   336 species is 0:1,3:3,5:0,1,6
family= 1 2 1 0 0 0 0 new D7h genus #  1334 with   336 species is 0:1,3:3,5:0,2,4
family= 1 2 1 0 0 0 0 new D7h genus #  1335 with   336 species is 0:1,3:3,5:0,2,5
family= 1 2 1 0 0 0 0 new D7h genus #  1336 with   336 species is 0:1,3:3,5:0,2,6
family= 1 2 1 0 0 0 0 new D7h genus #  1337 with   336 species is 0:1,3:3,5:0,4,5
family= 1 2 1 0 0 0 0 new D7h genus #  1338 with   336 species is 0:1,3:3,5:0,4,6
family= 1 2 1 0 0 0 0 new D7h genus #  1339 with   336 species is 0:1,3:3,5:0,5,6
family= 1 2 1 0 0 0 0 new D7h genus #  1340 with   336 species is 0:1,3:3,5:1,2,4
family= 1 2 1 0 0 0 0 new D7h genus #  1341 with   336 species is 0:1,3:3,5:1,2,5
family= 1 2 1 0 0 0 0 new D7h genus #  1342 with   336 species is 0:1,3:3,5:1,2,6
family= 1 2 1 0 0 0 0 new D7h genus #  1343 with   336 species is 0:1,3:3,5:1,4,5
family= 1 2 1 0 0 0 0 new D7h genus #  1344 with   336 species is 0:1,3:3,5:1,4,6
family= 1 2 1 0 0 0 0 new D7h genus #  1345 with   336 species is 0:1,3:3,5:1,5,6
family= 1 2 1 0 0 0 0 new D7h genus #  1346 with   336 species is 0:1,3:3,5:2,4,5
family= 1 2 1 0 0 0 0 new D7h genus #  1347 with   336 species is 0:1,3:3,5:2,4,6
family= 1 2 1 0 0 0 0 new D7h genus #  1348 with   336 species is 0:1,3:3,5:2,5,6
family= 1 2 1 0 0 0 0 new D7h genus #  1349 with   336 species is 0:1,3:3,5:4,5,6
family= 1 2 1 0 0 0 0 new D7h genus #  1350 with   336 species is 0:1,3:3,6:0,1,2
family= 1 2 1 0 0 0 0 new D7h genus #  1351 with   336 species is 0:1,3:3,6:0,1,4
family= 1 2 1 0 0 0 0 new D7h genus #  1352 with   336 species is 0:1,3:3,6:0,1,5
family= 1 2 1 0 0 0 0 new D7h genus #  1353 with   336 species is 0:1,3:3,6:0,1,6
family= 1 2 1 0 0 0 0 new D7h genus #  1354 with   336 species is 0:1,3:3,6:0,2,4
family= 1 2 1 0 0 0 0 new D7h genus #  1355 with   336 species is 0:1,3:3,6:0,2,5
family= 1 2 1 0 0 0 0 new D7h genus #  1356 with   336 species is 0:1,3:3,6:0,2,6
family= 1 2 1 0 0 0 0 new D7h genus #  1357 with   336 species is 0:1,3:3,6:0,4,5
family= 1 2 1 0 0 0 0 new D7h genus #  1358 with   336 species is 0:1,3:3,6:0,4,6
family= 1 2 1 0 0 0 0 new D7h genus #  1359 with   336 species is 0:1,3:3,6:0,5,6
family= 1 2 1 0 0 0 0 new D7h genus #  1360 with   336 species is 0:1,3:3,6:1,2,4
family= 1 2 1 0 0 0 0 new D7h genus #  1361 with   336 species is 0:1,3:3,6:1,2,5
family= 1 2 1 0 0 0 0 new D7h genus #  1362 with   336 species is 0:1,3:3,6:1,2,6
family= 1 2 1 0 0 0 0 new D7h genus #  1363 with   336 species is 0:1,3:3,6:1,4,5
family= 1 2 1 0 0 0 0 new D7h genus #  1364 with   336 species is 0:1,3:3,6:1,4,6
family= 1 2 1 0 0 0 0 new D7h genus #  1365 with   336 species is 0:1,3:3,6:1,5,6
family= 1 2 1 0 0 0 0 new D7h genus #  1366 with   336 species is 0:1,3:3,6:2,4,5
family= 1 2 1 0 0 0 0 new D7h genus #  1367 with   336 species is 0:1,3:3,6:2,4,6
family= 1 2 1 0 0 0 0 new D7h genus #  1368 with   336 species is 0:1,3:3,6:2,5,6
family= 1 2 1 0 0 0 0 new D7h genus #  1369 with   336 species is 0:1,3:3,6:4,5,6
family= 1 2 1 0 0 0 0 new D7h genus #  1370 with   336 species is 0:1,3:4,5:0,1,2
family= 1 2 1 0 0 0 0 new D7h genus #  1371 with   336 species is 0:1,3:4,5:0,1,3
family= 1 2 1 0 0 0 0 new D7h genus #  1372 with   336 species is 0:1,3:4,5:0,1,4
family= 1 2 1 0 0 0 0 new D7h genus #  1373 with   336 species is 0:1,3:4,5:0,1,5
family= 1 2 1 0 0 0 0 new D7h genus #  1374 with   336 species is 0:1,3:4,5:0,1,6
family= 1 2 1 0 0 0 0 new D7h genus #  1375 with   336 species is 0:1,3:4,5:0,2,3
family= 1 2 1 0 0 0 0 new D7h genus #  1376 with   336 species is 0:1,3:4,5:0,2,4
family= 1 2 1 0 0 0 0 new D7h genus #  1377 with   336 species is 0:1,3:4,5:0,2,5
family= 1 2 1 0 0 0 0 new D7h genus #  1378 with   336 species is 0:1,3:4,5:0,2,6
family= 1 2 1 0 0 0 0 new D7h genus #  1379 with   336 species is 0:1,3:4,5:0,3,4
family= 1 2 1 0 0 0 0 new D7h genus #  1380 with   336 species is 0:1,3:4,5:0,3,5
family= 1 2 1 0 0 0 0 new D7h genus #  1381 with   336 species is 0:1,3:4,5:0,3,6
family= 1 2 1 0 0 0 0 new D7h genus #  1382 with   336 species is 0:1,3:4,5:0,4,5
family= 1 2 1 0 0 0 0 new D7h genus #  1383 with   336 species is 0:1,3:4,5:0,4,6
family= 1 2 1 0 0 0 0 new D7h genus #  1384 with   336 species is 0:1,3:4,5:0,5,6
family= 1 2 1 0 0 0 0 new D7h genus #  1385 with   336 species is 0:1,3:4,5:1,2,3
family= 1 2 1 0 0 0 0 new D7h genus #  1386 with   336 species is 0:1,3:4,5:1,2,4
family= 1 2 1 0 0 0 0 new D7h genus #  1387 with   336 species is 0:1,3:4,5:1,2,5
family= 1 2 1 0 0 0 0 new D7h genus #  1388 with   336 species is 0:1,3:4,5:1,2,6
family= 1 2 1 0 0 0 0 new D7h genus #  1389 with   336 species is 0:1,3:4,5:1,3,4
family= 1 2 1 0 0 0 0 new D7h genus #  1390 with   336 species is 0:1,3:4,5:1,3,5
family= 1 2 1 0 0 0 0 new D7h genus #  1391 with   336 species is 0:1,3:4,5:1,3,6
family= 1 2 1 0 0 0 0 new D7h genus #  1392 with   336 species is 0:1,3:4,5:1,4,5
family= 1 2 1 0 0 0 0 new D7h genus #  1393 with   336 species is 0:1,3:4,5:1,4,6
family= 1 2 1 0 0 0 0 new D7h genus #  1394 with   336 species is 0:1,3:4,5:1,5,6
family= 1 2 1 0 0 0 0 new D7h genus #  1395 with   336 species is 0:1,3:4,5:2,3,4
family= 1 2 1 0 0 0 0 new D7h genus #  1396 with   336 species is 0:1,3:4,5:2,3,5
family= 1 2 1 0 0 0 0 new D7h genus #  1397 with   336 species is 0:1,3:4,5:2,3,6
family= 1 2 1 0 0 0 0 new D7h genus #  1398 with   336 species is 0:1,3:4,5:2,4,5
family= 1 2 1 0 0 0 0 new D7h genus #  1399 with   336 species is 0:1,3:4,5:2,4,6
family= 1 2 1 0 0 0 0 new D7h genus #  1400 with   336 species is 0:1,3:4,5:2,5,6
family= 1 2 1 0 0 0 0 new D7h genus #  1401 with   336 species is 0:1,3:4,5:3,4,5
family= 1 2 1 0 0 0 0 new D7h genus #  1402 with   336 species is 0:1,3:4,5:3,4,6
family= 1 2 1 0 0 0 0 new D7h genus #  1403 with   336 species is 0:1,3:4,5:3,5,6
family= 1 2 1 0 0 0 0 new D7h genus #  1404 with   336 species is 0:1,3:4,5:4,5,6
family= 1 2 1 0 0 0 0 new D7h genus #  1405 with   336 species is 0:1,3:4,6:0,1,2
family= 1 2 1 0 0 0 0 new D7h genus #  1406 with   336 species is 0:1,3:4,6:0,1,3
family= 1 2 1 0 0 0 0 new D7h genus #  1407 with   336 species is 0:1,3:4,6:0,1,4
family= 1 2 1 0 0 0 0 new D7h genus #  1408 with   336 species is 0:1,3:4,6:0,1,5
family= 1 2 1 0 0 0 0 new D7h genus #  1409 with   168 species is 0:1,3:4,6:0,1,6
family= 1 2 1 0 0 0 0 new D7h genus #  1410 with   336 species is 0:1,3:4,6:0,2,3
family= 1 2 1 0 0 0 0 new D7h genus #  1411 with   336 species is 0:1,3:4,6:0,2,4
family= 1 2 1 0 0 0 0 new D7h genus #  1412 with   168 species is 0:1,3:4,6:0,2,5
family= 1 2 1 0 0 0 0 new D7h genus #  1413 with   168 species is 0:1,3:4,6:0,3,4
family= 1 2 1 0 0 0 0 new D7h genus #  1414 with   336 species is 0:1,3:4,6:1,2,3
family= 1 2 1 0 0 0 0 new D7h genus #  1415 with   336 species is 0:1,3:4,6:1,2,4
family= 1 2 1 0 0 0 0 new D7h genus #  1416 with   336 species is 0:1,3:4,6:1,2,5
family= 1 2 1 0 0 0 0 new D7h genus #  1417 with   336 species is 0:1,3:4,6:1,2,6
family= 1 2 1 0 0 0 0 new D7h genus #  1418 with   336 species is 0:1,3:4,6:1,3,4
family= 1 2 1 0 0 0 0 new D7h genus #  1419 with   336 species is 0:1,3:4,6:1,3,5
family= 1 2 1 0 0 0 0 new D7h genus #  1420 with   336 species is 0:1,3:4,6:1,3,6
family= 1 2 1 0 0 0 0 new D7h genus #  1421 with   336 species is 0:1,3:4,6:1,4,5
family= 1 2 1 0 0 0 0 new D7h genus #  1422 with   336 species is 0:1,3:4,6:2,3,4
family= 1 2 1 0 0 0 0 new D7h genus #  1423 with   336 species is 0:1,3:4,6:2,3,5
family= 1 2 1 0 0 0 0 new D7h genus #  1424 with   168 species is 0:1,4:1,4:0,2,3
family= 1 2 1 0 0 0 0 new D7h genus #  1425 with   168 species is 0:1,4:1,4:0,2,5
family= 1 2 1 0 0 0 0 new D7h genus #  1426 with   168 species is 0:1,4:1,4:0,2,6
family= 1 2 1 0 0 0 0 new D7h genus #  1427 with   168 species is 0:1,4:1,4:0,3,5
family= 1 2 1 0 0 0 0 new D7h genus #  1428 with   168 species is 0:1,4:1,4:0,3,6
family= 1 2 1 0 0 0 0 new D7h genus #  1429 with   168 species is 0:1,4:1,4:0,5,6
family= 1 2 1 0 0 0 0 new D7h genus #  1430 with   168 species is 0:1,4:1,4:2,3,5
family= 1 2 1 0 0 0 0 new D7h genus #  1431 with   168 species is 0:1,4:1,4:2,3,6
family= 1 2 1 0 0 0 0 new D7h genus #  1432 with   168 species is 0:1,4:1,4:2,5,6
family= 1 2 1 0 0 0 0 new D7h genus #  1433 with   168 species is 0:1,4:1,4:3,5,6
family= 1 2 1 0 0 0 0 new D7h genus #  1434 with   336 species is 0:1,4:1,5:0,2,3
family= 1 2 1 0 0 0 0 new D7h genus #  1435 with   336 species is 0:1,4:1,5:0,2,4
family= 1 2 1 0 0 0 0 new D7h genus #  1436 with   336 species is 0:1,4:1,5:0,2,5
family= 1 2 1 0 0 0 0 new D7h genus #  1437 with   336 species is 0:1,4:1,5:0,2,6
family= 1 2 1 0 0 0 0 new D7h genus #  1438 with   336 species is 0:1,4:1,5:0,3,4
family= 1 2 1 0 0 0 0 new D7h genus #  1439 with   336 species is 0:1,4:1,5:0,3,5
family= 1 2 1 0 0 0 0 new D7h genus #  1440 with   336 species is 0:1,4:1,5:0,3,6
family= 1 2 1 0 0 0 0 new D7h genus #  1441 with   336 species is 0:1,4:1,5:0,4,5
family= 1 2 1 0 0 0 0 new D7h genus #  1442 with   336 species is 0:1,4:1,5:0,4,6
family= 1 2 1 0 0 0 0 new D7h genus #  1443 with   336 species is 0:1,4:1,5:0,5,6
family= 1 2 1 0 0 0 0 new D7h genus #  1444 with   336 species is 0:1,4:1,5:2,3,4
family= 1 2 1 0 0 0 0 new D7h genus #  1445 with   336 species is 0:1,4:1,5:2,3,5
family= 1 2 1 0 0 0 0 new D7h genus #  1446 with   336 species is 0:1,4:1,5:2,3,6
family= 1 2 1 0 0 0 0 new D7h genus #  1447 with   336 species is 0:1,4:1,5:2,4,5
family= 1 2 1 0 0 0 0 new D7h genus #  1448 with   336 species is 0:1,4:1,5:2,4,6
family= 1 2 1 0 0 0 0 new D7h genus #  1449 with   336 species is 0:1,4:1,5:2,5,6
family= 1 2 1 0 0 0 0 new D7h genus #  1450 with   336 species is 0:1,4:1,5:3,4,5
family= 1 2 1 0 0 0 0 new D7h genus #  1451 with   336 species is 0:1,4:1,5:3,4,6
family= 1 2 1 0 0 0 0 new D7h genus #  1452 with   336 species is 0:1,4:1,5:3,5,6
family= 1 2 1 0 0 0 0 new D7h genus #  1453 with   336 species is 0:1,4:1,5:4,5,6
family= 1 2 1 0 0 0 0 new D7h genus #  1454 with   336 species is 0:1,4:1,6:0,2,3
family= 1 2 1 0 0 0 0 new D7h genus #  1455 with   336 species is 0:1,4:1,6:0,2,4
family= 1 2 1 0 0 0 0 new D7h genus #  1456 with   336 species is 0:1,4:1,6:0,2,5
family= 1 2 1 0 0 0 0 new D7h genus #  1457 with   336 species is 0:1,4:1,6:0,2,6
family= 1 2 1 0 0 0 0 new D7h genus #  1458 with   336 species is 0:1,4:1,6:0,3,4
family= 1 2 1 0 0 0 0 new D7h genus #  1459 with   336 species is 0:1,4:1,6:0,3,5
family= 1 2 1 0 0 0 0 new D7h genus #  1460 with   336 species is 0:1,4:1,6:0,3,6
family= 1 2 1 0 0 0 0 new D7h genus #  1461 with   336 species is 0:1,4:1,6:0,4,5
family= 1 2 1 0 0 0 0 new D7h genus #  1462 with   336 species is 0:1,4:1,6:0,4,6
family= 1 2 1 0 0 0 0 new D7h genus #  1463 with   336 species is 0:1,4:1,6:0,5,6
family= 1 2 1 0 0 0 0 new D7h genus #  1464 with   336 species is 0:1,4:1,6:2,3,4
family= 1 2 1 0 0 0 0 new D7h genus #  1465 with   336 species is 0:1,4:1,6:2,3,5
family= 1 2 1 0 0 0 0 new D7h genus #  1466 with   336 species is 0:1,4:1,6:2,3,6
family= 1 2 1 0 0 0 0 new D7h genus #  1467 with   336 species is 0:1,4:1,6:2,4,5
family= 1 2 1 0 0 0 0 new D7h genus #  1468 with   336 species is 0:1,4:1,6:2,4,6
family= 1 2 1 0 0 0 0 new D7h genus #  1469 with   336 species is 0:1,4:1,6:2,5,6
family= 1 2 1 0 0 0 0 new D7h genus #  1470 with   336 species is 0:1,4:1,6:3,4,5
family= 1 2 1 0 0 0 0 new D7h genus #  1471 with   336 species is 0:1,4:1,6:3,4,6
family= 1 2 1 0 0 0 0 new D7h genus #  1472 with   336 species is 0:1,4:1,6:3,5,6
family= 1 2 1 0 0 0 0 new D7h genus #  1473 with   336 species is 0:1,4:1,6:4,5,6
family= 1 2 1 0 0 0 0 new D7h genus #  1474 with   336 species is 0:1,4:2,3:0,1,2
family= 1 2 1 0 0 0 0 new D7h genus #  1475 with   336 species is 0:1,4:2,3:0,1,3
family= 1 2 1 0 0 0 0 new D7h genus #  1476 with   336 species is 0:1,4:2,3:0,1,4
family= 1 2 1 0 0 0 0 new D7h genus #  1477 with   336 species is 0:1,4:2,3:0,1,5
family= 1 2 1 0 0 0 0 new D7h genus #  1478 with   336 species is 0:1,4:2,3:0,1,6
family= 1 2 1 0 0 0 0 new D7h genus #  1479 with   336 species is 0:1,4:2,3:0,2,3
family= 1 2 1 0 0 0 0 new D7h genus #  1480 with   336 species is 0:1,4:2,3:0,2,4
family= 1 2 1 0 0 0 0 new D7h genus #  1481 with   336 species is 0:1,4:2,3:0,2,5
family= 1 2 1 0 0 0 0 new D7h genus #  1482 with   336 species is 0:1,4:2,3:0,2,6
family= 1 2 1 0 0 0 0 new D7h genus #  1483 with   336 species is 0:1,4:2,3:0,3,4
family= 1 2 1 0 0 0 0 new D7h genus #  1484 with   336 species is 0:1,4:2,3:0,3,5
family= 1 2 1 0 0 0 0 new D7h genus #  1485 with   336 species is 0:1,4:2,3:0,3,6
family= 1 2 1 0 0 0 0 new D7h genus #  1486 with   336 species is 0:1,4:2,3:0,4,5
family= 1 2 1 0 0 0 0 new D7h genus #  1487 with   336 species is 0:1,4:2,3:0,4,6
family= 1 2 1 0 0 0 0 new D7h genus #  1488 with   336 species is 0:1,4:2,3:0,5,6
family= 1 2 1 0 0 0 0 new D7h genus #  1489 with   336 species is 0:1,4:2,3:1,2,3
family= 1 2 1 0 0 0 0 new D7h genus #  1490 with   336 species is 0:1,4:2,3:1,2,4
family= 1 2 1 0 0 0 0 new D7h genus #  1491 with   336 species is 0:1,4:2,3:1,2,5
family= 1 2 1 0 0 0 0 new D7h genus #  1492 with   336 species is 0:1,4:2,3:1,2,6
family= 1 2 1 0 0 0 0 new D7h genus #  1493 with   336 species is 0:1,4:2,3:1,3,4
family= 1 2 1 0 0 0 0 new D7h genus #  1494 with   336 species is 0:1,4:2,3:1,3,5
family= 1 2 1 0 0 0 0 new D7h genus #  1495 with   336 species is 0:1,4:2,3:1,3,6
family= 1 2 1 0 0 0 0 new D7h genus #  1496 with   336 species is 0:1,4:2,3:1,4,5
family= 1 2 1 0 0 0 0 new D7h genus #  1497 with   336 species is 0:1,4:2,3:1,4,6
family= 1 2 1 0 0 0 0 new D7h genus #  1498 with   336 species is 0:1,4:2,3:1,5,6
family= 1 2 1 0 0 0 0 new D7h genus #  1499 with   336 species is 0:1,4:2,3:2,3,4
family= 1 2 1 0 0 0 0 new D7h genus #  1500 with   336 species is 0:1,4:2,3:2,3,5
family= 1 2 1 0 0 0 0 new D7h genus #  1501 with   336 species is 0:1,4:2,3:2,3,6
family= 1 2 1 0 0 0 0 new D7h genus #  1502 with   336 species is 0:1,4:2,3:2,4,5
family= 1 2 1 0 0 0 0 new D7h genus #  1503 with   336 species is 0:1,4:2,3:2,4,6
family= 1 2 1 0 0 0 0 new D7h genus #  1504 with   336 species is 0:1,4:2,3:2,5,6
family= 1 2 1 0 0 0 0 new D7h genus #  1505 with   336 species is 0:1,4:2,3:3,4,5
family= 1 2 1 0 0 0 0 new D7h genus #  1506 with   336 species is 0:1,4:2,3:3,4,6
family= 1 2 1 0 0 0 0 new D7h genus #  1507 with   336 species is 0:1,4:2,3:3,5,6
family= 1 2 1 0 0 0 0 new D7h genus #  1508 with   336 species is 0:1,4:2,3:4,5,6
family= 1 2 1 0 0 0 0 new D7h genus #  1509 with   336 species is 0:1,4:2,4:0,1,2
family= 1 2 1 0 0 0 0 new D7h genus #  1510 with   336 species is 0:1,4:2,4:0,1,3
family= 1 2 1 0 0 0 0 new D7h genus #  1511 with   336 species is 0:1,4:2,4:0,1,5
family= 1 2 1 0 0 0 0 new D7h genus #  1512 with   336 species is 0:1,4:2,4:0,1,6
family= 1 2 1 0 0 0 0 new D7h genus #  1513 with   336 species is 0:1,4:2,4:0,2,3
family= 1 2 1 0 0 0 0 new D7h genus #  1514 with   336 species is 0:1,4:2,4:0,2,5
family= 1 2 1 0 0 0 0 new D7h genus #  1515 with   336 species is 0:1,4:2,4:0,2,6
family= 1 2 1 0 0 0 0 new D7h genus #  1516 with   336 species is 0:1,4:2,4:0,3,5
family= 1 2 1 0 0 0 0 new D7h genus #  1517 with   336 species is 0:1,4:2,4:0,3,6
family= 1 2 1 0 0 0 0 new D7h genus #  1518 with   336 species is 0:1,4:2,4:0,5,6
family= 1 2 1 0 0 0 0 new D7h genus #  1519 with   336 species is 0:1,4:2,4:1,2,3
family= 1 2 1 0 0 0 0 new D7h genus #  1520 with   336 species is 0:1,4:2,4:1,2,5
family= 1 2 1 0 0 0 0 new D7h genus #  1521 with   336 species is 0:1,4:2,4:1,2,6
family= 1 2 1 0 0 0 0 new D7h genus #  1522 with   336 species is 0:1,4:2,4:1,3,5
family= 1 2 1 0 0 0 0 new D7h genus #  1523 with   336 species is 0:1,4:2,4:1,3,6
family= 1 2 1 0 0 0 0 new D7h genus #  1524 with   336 species is 0:1,4:2,4:1,5,6
family= 1 2 1 0 0 0 0 new D7h genus #  1525 with   336 species is 0:1,4:2,4:2,3,5
family= 1 2 1 0 0 0 0 new D7h genus #  1526 with   336 species is 0:1,4:2,4:2,3,6
family= 1 2 1 0 0 0 0 new D7h genus #  1527 with   336 species is 0:1,4:2,4:2,5,6
family= 1 2 1 0 0 0 0 new D7h genus #  1528 with   336 species is 0:1,4:2,4:3,5,6
family= 1 2 1 0 0 0 0 new D7h genus #  1529 with   336 species is 0:1,4:2,5:0,1,2
family= 1 2 1 0 0 0 0 new D7h genus #  1530 with   336 species is 0:1,4:2,5:0,1,3
family= 1 2 1 0 0 0 0 new D7h genus #  1531 with   336 species is 0:1,4:2,5:0,1,4
family= 1 2 1 0 0 0 0 new D7h genus #  1532 with   336 species is 0:1,4:2,5:0,1,5
family= 1 2 1 0 0 0 0 new D7h genus #  1533 with   336 species is 0:1,4:2,5:0,1,6
family= 1 2 1 0 0 0 0 new D7h genus #  1534 with   336 species is 0:1,4:2,5:0,2,3
family= 1 2 1 0 0 0 0 new D7h genus #  1535 with   336 species is 0:1,4:2,5:0,2,4
family= 1 2 1 0 0 0 0 new D7h genus #  1536 with   336 species is 0:1,4:2,5:0,2,5
family= 1 2 1 0 0 0 0 new D7h genus #  1537 with   336 species is 0:1,4:2,5:0,2,6
family= 1 2 1 0 0 0 0 new D7h genus #  1538 with   336 species is 0:1,4:2,5:0,3,4
family= 1 2 1 0 0 0 0 new D7h genus #  1539 with   336 species is 0:1,4:2,5:0,3,5
family= 1 2 1 0 0 0 0 new D7h genus #  1540 with   336 species is 0:1,4:2,5:0,3,6
family= 1 2 1 0 0 0 0 new D7h genus #  1541 with   336 species is 0:1,4:2,5:0,4,5
family= 1 2 1 0 0 0 0 new D7h genus #  1542 with   336 species is 0:1,4:2,5:0,4,6
family= 1 2 1 0 0 0 0 new D7h genus #  1543 with   336 species is 0:1,4:2,5:0,5,6
family= 1 2 1 0 0 0 0 new D7h genus #  1544 with   336 species is 0:1,4:2,5:1,2,3
family= 1 2 1 0 0 0 0 new D7h genus #  1545 with   336 species is 0:1,4:2,5:1,2,4
family= 1 2 1 0 0 0 0 new D7h genus #  1546 with   336 species is 0:1,4:2,5:1,2,5
family= 1 2 1 0 0 0 0 new D7h genus #  1547 with   336 species is 0:1,4:2,5:1,2,6
family= 1 2 1 0 0 0 0 new D7h genus #  1548 with   336 species is 0:1,4:2,5:1,3,4
family= 1 2 1 0 0 0 0 new D7h genus #  1549 with   336 species is 0:1,4:2,5:1,3,5
family= 1 2 1 0 0 0 0 new D7h genus #  1550 with   336 species is 0:1,4:2,5:1,3,6
family= 1 2 1 0 0 0 0 new D7h genus #  1551 with   336 species is 0:1,4:2,5:1,4,5
family= 1 2 1 0 0 0 0 new D7h genus #  1552 with   336 species is 0:1,4:2,5:1,4,6
family= 1 2 1 0 0 0 0 new D7h genus #  1553 with   336 species is 0:1,4:2,5:1,5,6
family= 1 2 1 0 0 0 0 new D7h genus #  1554 with   336 species is 0:1,4:2,5:2,3,4
family= 1 2 1 0 0 0 0 new D7h genus #  1555 with   336 species is 0:1,4:2,5:2,3,5
family= 1 2 1 0 0 0 0 new D7h genus #  1556 with   336 species is 0:1,4:2,5:2,3,6
family= 1 2 1 0 0 0 0 new D7h genus #  1557 with   336 species is 0:1,4:2,5:2,4,5
family= 1 2 1 0 0 0 0 new D7h genus #  1558 with   336 species is 0:1,4:2,5:2,4,6
family= 1 2 1 0 0 0 0 new D7h genus #  1559 with   336 species is 0:1,4:2,5:2,5,6
family= 1 2 1 0 0 0 0 new D7h genus #  1560 with   336 species is 0:1,4:2,5:3,4,5
family= 1 2 1 0 0 0 0 new D7h genus #  1561 with   336 species is 0:1,4:2,5:3,4,6
family= 1 2 1 0 0 0 0 new D7h genus #  1562 with   336 species is 0:1,4:2,5:3,5,6
family= 1 2 1 0 0 0 0 new D7h genus #  1563 with   336 species is 0:1,4:2,5:4,5,6
family= 1 2 1 0 0 0 0 new D7h genus #  1564 with   336 species is 0:1,4:2,6:0,1,2
family= 1 2 1 0 0 0 0 new D7h genus #  1565 with   336 species is 0:1,4:2,6:0,1,3
family= 1 2 1 0 0 0 0 new D7h genus #  1566 with   336 species is 0:1,4:2,6:0,1,4
family= 1 2 1 0 0 0 0 new D7h genus #  1567 with   336 species is 0:1,4:2,6:0,1,5
family= 1 2 1 0 0 0 0 new D7h genus #  1568 with   336 species is 0:1,4:2,6:0,1,6
family= 1 2 1 0 0 0 0 new D7h genus #  1569 with   336 species is 0:1,4:2,6:0,2,3
family= 1 2 1 0 0 0 0 new D7h genus #  1570 with   336 species is 0:1,4:2,6:0,2,4
family= 1 2 1 0 0 0 0 new D7h genus #  1571 with   336 species is 0:1,4:2,6:0,2,5
family= 1 2 1 0 0 0 0 new D7h genus #  1572 with   336 species is 0:1,4:2,6:0,2,6
family= 1 2 1 0 0 0 0 new D7h genus #  1573 with   336 species is 0:1,4:2,6:0,3,4
family= 1 2 1 0 0 0 0 new D7h genus #  1574 with   336 species is 0:1,4:2,6:0,3,5
family= 1 2 1 0 0 0 0 new D7h genus #  1575 with   336 species is 0:1,4:2,6:0,3,6
family= 1 2 1 0 0 0 0 new D7h genus #  1576 with   336 species is 0:1,4:2,6:0,4,5
family= 1 2 1 0 0 0 0 new D7h genus #  1577 with   336 species is 0:1,4:2,6:0,4,6
family= 1 2 1 0 0 0 0 new D7h genus #  1578 with   336 species is 0:1,4:2,6:0,5,6
family= 1 2 1 0 0 0 0 new D7h genus #  1579 with   336 species is 0:1,4:2,6:1,2,3
family= 1 2 1 0 0 0 0 new D7h genus #  1580 with   336 species is 0:1,4:2,6:1,2,4
family= 1 2 1 0 0 0 0 new D7h genus #  1581 with   336 species is 0:1,4:2,6:1,2,5
family= 1 2 1 0 0 0 0 new D7h genus #  1582 with   336 species is 0:1,4:2,6:1,2,6
family= 1 2 1 0 0 0 0 new D7h genus #  1583 with   336 species is 0:1,4:2,6:1,3,4
family= 1 2 1 0 0 0 0 new D7h genus #  1584 with   336 species is 0:1,4:2,6:1,3,5
family= 1 2 1 0 0 0 0 new D7h genus #  1585 with   336 species is 0:1,4:2,6:1,3,6
family= 1 2 1 0 0 0 0 new D7h genus #  1586 with   336 species is 0:1,4:2,6:1,4,5
family= 1 2 1 0 0 0 0 new D7h genus #  1587 with   336 species is 0:1,4:2,6:1,4,6
family= 1 2 1 0 0 0 0 new D7h genus #  1588 with   336 species is 0:1,4:2,6:1,5,6
family= 1 2 1 0 0 0 0 new D7h genus #  1589 with   336 species is 0:1,4:2,6:2,3,4
family= 1 2 1 0 0 0 0 new D7h genus #  1590 with   336 species is 0:1,4:2,6:2,3,5
family= 1 2 1 0 0 0 0 new D7h genus #  1591 with   336 species is 0:1,4:2,6:2,3,6
family= 1 2 1 0 0 0 0 new D7h genus #  1592 with   336 species is 0:1,4:2,6:2,4,5
family= 1 2 1 0 0 0 0 new D7h genus #  1593 with   336 species is 0:1,4:2,6:2,4,6
family= 1 2 1 0 0 0 0 new D7h genus #  1594 with   336 species is 0:1,4:2,6:2,5,6
family= 1 2 1 0 0 0 0 new D7h genus #  1595 with   336 species is 0:1,4:2,6:3,4,5
family= 1 2 1 0 0 0 0 new D7h genus #  1596 with   336 species is 0:1,4:2,6:3,4,6
family= 1 2 1 0 0 0 0 new D7h genus #  1597 with   336 species is 0:1,4:2,6:3,5,6
family= 1 2 1 0 0 0 0 new D7h genus #  1598 with   336 species is 0:1,4:2,6:4,5,6
family= 1 2 1 0 0 0 0 new D7h genus #  1599 with   336 species is 0:1,4:3,4:0,1,2
family= 1 2 1 0 0 0 0 new D7h genus #  1600 with   336 species is 0:1,4:3,4:0,1,3
family= 1 2 1 0 0 0 0 new D7h genus #  1601 with   336 species is 0:1,4:3,4:0,1,5
family= 1 2 1 0 0 0 0 new D7h genus #  1602 with   336 species is 0:1,4:3,4:0,1,6
family= 1 2 1 0 0 0 0 new D7h genus #  1603 with   336 species is 0:1,4:3,4:0,2,3
family= 1 2 1 0 0 0 0 new D7h genus #  1604 with   336 species is 0:1,4:3,4:0,2,5
family= 1 2 1 0 0 0 0 new D7h genus #  1605 with   336 species is 0:1,4:3,4:0,2,6
family= 1 2 1 0 0 0 0 new D7h genus #  1606 with   336 species is 0:1,4:3,4:0,3,5
family= 1 2 1 0 0 0 0 new D7h genus #  1607 with   336 species is 0:1,4:3,4:0,3,6
family= 1 2 1 0 0 0 0 new D7h genus #  1608 with   336 species is 0:1,4:3,4:0,5,6
family= 1 2 1 0 0 0 0 new D7h genus #  1609 with   336 species is 0:1,4:3,4:1,2,3
family= 1 2 1 0 0 0 0 new D7h genus #  1610 with   336 species is 0:1,4:3,4:1,2,5
family= 1 2 1 0 0 0 0 new D7h genus #  1611 with   336 species is 0:1,4:3,4:1,2,6
family= 1 2 1 0 0 0 0 new D7h genus #  1612 with   336 species is 0:1,4:3,4:1,3,5
family= 1 2 1 0 0 0 0 new D7h genus #  1613 with   336 species is 0:1,4:3,4:1,3,6
family= 1 2 1 0 0 0 0 new D7h genus #  1614 with   336 species is 0:1,4:3,4:1,5,6
family= 1 2 1 0 0 0 0 new D7h genus #  1615 with   336 species is 0:1,4:3,4:2,3,5
family= 1 2 1 0 0 0 0 new D7h genus #  1616 with   336 species is 0:1,4:3,4:2,3,6
family= 1 2 1 0 0 0 0 new D7h genus #  1617 with   336 species is 0:1,4:3,4:2,5,6
family= 1 2 1 0 0 0 0 new D7h genus #  1618 with   336 species is 0:1,4:3,4:3,5,6
family= 1 2 1 0 0 0 0 new D7h genus #  1619 with   336 species is 0:1,4:3,5:0,1,2
family= 1 2 1 0 0 0 0 new D7h genus #  1620 with   336 species is 0:1,4:3,5:0,1,3
family= 1 2 1 0 0 0 0 new D7h genus #  1621 with   336 species is 0:1,4:3,5:0,1,4
family= 1 2 1 0 0 0 0 new D7h genus #  1622 with   336 species is 0:1,4:3,5:0,1,5
family= 1 2 1 0 0 0 0 new D7h genus #  1623 with   336 species is 0:1,4:3,5:0,1,6
family= 1 2 1 0 0 0 0 new D7h genus #  1624 with   336 species is 0:1,4:3,5:0,2,3
family= 1 2 1 0 0 0 0 new D7h genus #  1625 with   336 species is 0:1,4:3,5:0,2,4
family= 1 2 1 0 0 0 0 new D7h genus #  1626 with   336 species is 0:1,4:3,5:0,2,5
family= 1 2 1 0 0 0 0 new D7h genus #  1627 with   336 species is 0:1,4:3,5:0,2,6
family= 1 2 1 0 0 0 0 new D7h genus #  1628 with   336 species is 0:1,4:3,5:0,3,4
family= 1 2 1 0 0 0 0 new D7h genus #  1629 with   336 species is 0:1,4:3,5:0,3,5
family= 1 2 1 0 0 0 0 new D7h genus #  1630 with   336 species is 0:1,4:3,5:0,3,6
family= 1 2 1 0 0 0 0 new D7h genus #  1631 with   336 species is 0:1,4:3,5:0,4,5
family= 1 2 1 0 0 0 0 new D7h genus #  1632 with   336 species is 0:1,4:3,5:0,4,6
family= 1 2 1 0 0 0 0 new D7h genus #  1633 with   336 species is 0:1,4:3,5:0,5,6
family= 1 2 1 0 0 0 0 new D7h genus #  1634 with   336 species is 0:1,4:3,5:1,2,3
family= 1 2 1 0 0 0 0 new D7h genus #  1635 with   336 species is 0:1,4:3,5:1,2,4
family= 1 2 1 0 0 0 0 new D7h genus #  1636 with   336 species is 0:1,4:3,5:1,2,5
family= 1 2 1 0 0 0 0 new D7h genus #  1637 with   336 species is 0:1,4:3,5:1,2,6
family= 1 2 1 0 0 0 0 new D7h genus #  1638 with   336 species is 0:1,4:3,5:1,3,4
family= 1 2 1 0 0 0 0 new D7h genus #  1639 with   336 species is 0:1,4:3,5:1,3,5
family= 1 2 1 0 0 0 0 new D7h genus #  1640 with   336 species is 0:1,4:3,5:1,3,6
family= 1 2 1 0 0 0 0 new D7h genus #  1641 with   336 species is 0:1,4:3,5:1,4,5
family= 1 2 1 0 0 0 0 new D7h genus #  1642 with   336 species is 0:1,4:3,5:1,4,6
family= 1 2 1 0 0 0 0 new D7h genus #  1643 with   336 species is 0:1,4:3,5:1,5,6
family= 1 2 1 0 0 0 0 new D7h genus #  1644 with   336 species is 0:1,4:3,5:2,3,4
family= 1 2 1 0 0 0 0 new D7h genus #  1645 with   336 species is 0:1,4:3,5:2,3,5
family= 1 2 1 0 0 0 0 new D7h genus #  1646 with   336 species is 0:1,4:3,5:2,3,6
family= 1 2 1 0 0 0 0 new D7h genus #  1647 with   336 species is 0:1,4:3,5:2,4,5
family= 1 2 1 0 0 0 0 new D7h genus #  1648 with   336 species is 0:1,4:3,5:2,4,6
family= 1 2 1 0 0 0 0 new D7h genus #  1649 with   336 species is 0:1,4:3,5:2,5,6
family= 1 2 1 0 0 0 0 new D7h genus #  1650 with   336 species is 0:1,4:3,5:3,4,5
family= 1 2 1 0 0 0 0 new D7h genus #  1651 with   336 species is 0:1,4:3,5:3,4,6
family= 1 2 1 0 0 0 0 new D7h genus #  1652 with   336 species is 0:1,4:3,5:3,5,6
family= 1 2 1 0 0 0 0 new D7h genus #  1653 with   336 species is 0:1,4:3,5:4,5,6
family= 1 2 1 0 0 0 0 new D7h genus #  1654 with   336 species is 0:1,4:3,6:0,1,2
family= 1 2 1 0 0 0 0 new D7h genus #  1655 with   336 species is 0:1,4:3,6:0,1,3
family= 1 2 1 0 0 0 0 new D7h genus #  1656 with   336 species is 0:1,4:3,6:0,1,4
family= 1 2 1 0 0 0 0 new D7h genus #  1657 with   336 species is 0:1,4:3,6:0,1,5
family= 1 2 1 0 0 0 0 new D7h genus #  1658 with   168 species is 0:1,4:3,6:0,1,6
family= 1 2 1 0 0 0 0 new D7h genus #  1659 with   336 species is 0:1,4:3,6:0,2,3
family= 1 2 1 0 0 0 0 new D7h genus #  1660 with   336 species is 0:1,4:3,6:0,2,4
family= 1 2 1 0 0 0 0 new D7h genus #  1661 with   168 species is 0:1,4:3,6:0,2,5
family= 1 2 1 0 0 0 0 new D7h genus #  1662 with   168 species is 0:1,4:3,6:0,3,4
family= 1 2 1 0 0 0 0 new D7h genus #  1663 with   336 species is 0:1,4:3,6:1,2,3
family= 1 2 1 0 0 0 0 new D7h genus #  1664 with   336 species is 0:1,4:3,6:1,2,4
family= 1 2 1 0 0 0 0 new D7h genus #  1665 with   336 species is 0:1,4:3,6:1,2,5
family= 1 2 1 0 0 0 0 new D7h genus #  1666 with   336 species is 0:1,4:3,6:1,2,6
family= 1 2 1 0 0 0 0 new D7h genus #  1667 with   336 species is 0:1,4:3,6:1,3,4
family= 1 2 1 0 0 0 0 new D7h genus #  1668 with   336 species is 0:1,4:3,6:1,3,5
family= 1 2 1 0 0 0 0 new D7h genus #  1669 with   336 species is 0:1,4:3,6:1,3,6
family= 1 2 1 0 0 0 0 new D7h genus #  1670 with   336 species is 0:1,4:3,6:1,4,5
family= 1 2 1 0 0 0 0 new D7h genus #  1671 with   336 species is 0:1,4:3,6:2,3,4
family= 1 2 1 0 0 0 0 new D7h genus #  1672 with   336 species is 0:1,4:3,6:2,3,5
family= 1 2 1 0 0 0 0 new D7h genus #  1673 with   336 species is 0:1,4:4,5:0,1,2
family= 1 2 1 0 0 0 0 new D7h genus #  1674 with   336 species is 0:1,4:4,5:0,1,3
family= 1 2 1 0 0 0 0 new D7h genus #  1675 with   336 species is 0:1,4:4,5:0,1,5
family= 1 2 1 0 0 0 0 new D7h genus #  1676 with   336 species is 0:1,4:4,5:0,1,6
family= 1 2 1 0 0 0 0 new D7h genus #  1677 with   336 species is 0:1,4:4,5:0,2,3
family= 1 2 1 0 0 0 0 new D7h genus #  1678 with   336 species is 0:1,4:4,5:0,2,5
family= 1 2 1 0 0 0 0 new D7h genus #  1679 with   336 species is 0:1,4:4,5:0,2,6
family= 1 2 1 0 0 0 0 new D7h genus #  1680 with   336 species is 0:1,4:4,5:0,3,5
family= 1 2 1 0 0 0 0 new D7h genus #  1681 with   336 species is 0:1,4:4,5:0,3,6
family= 1 2 1 0 0 0 0 new D7h genus #  1682 with   336 species is 0:1,4:4,5:0,5,6
family= 1 2 1 0 0 0 0 new D7h genus #  1683 with   336 species is 0:1,4:4,5:1,2,3
family= 1 2 1 0 0 0 0 new D7h genus #  1684 with   336 species is 0:1,4:4,5:1,2,5
family= 1 2 1 0 0 0 0 new D7h genus #  1685 with   336 species is 0:1,4:4,5:1,2,6
family= 1 2 1 0 0 0 0 new D7h genus #  1686 with   336 species is 0:1,4:4,5:1,3,5
family= 1 2 1 0 0 0 0 new D7h genus #  1687 with   336 species is 0:1,4:4,5:1,3,6
family= 1 2 1 0 0 0 0 new D7h genus #  1688 with   336 species is 0:1,4:4,5:1,5,6
family= 1 2 1 0 0 0 0 new D7h genus #  1689 with   336 species is 0:1,4:4,5:2,3,5
family= 1 2 1 0 0 0 0 new D7h genus #  1690 with   336 species is 0:1,4:4,5:2,3,6
family= 1 2 1 0 0 0 0 new D7h genus #  1691 with   336 species is 0:1,4:4,5:2,5,6
family= 1 2 1 0 0 0 0 new D7h genus #  1692 with   336 species is 0:1,4:4,5:3,5,6
family= 1 2 1 0 0 0 0 new D7h genus #  1693 with   168 species is 0:1,5:1,5:0,2,3
family= 1 2 1 0 0 0 0 new D7h genus #  1694 with   168 species is 0:1,5:1,5:0,2,4
family= 1 2 1 0 0 0 0 new D7h genus #  1695 with   168 species is 0:1,5:1,5:0,2,6
family= 1 2 1 0 0 0 0 new D7h genus #  1696 with   168 species is 0:1,5:1,5:0,3,4
family= 1 2 1 0 0 0 0 new D7h genus #  1697 with   168 species is 0:1,5:1,5:0,3,6
family= 1 2 1 0 0 0 0 new D7h genus #  1698 with   168 species is 0:1,5:1,5:0,4,6
family= 1 2 1 0 0 0 0 new D7h genus #  1699 with   168 species is 0:1,5:1,5:2,3,4
family= 1 2 1 0 0 0 0 new D7h genus #  1700 with   168 species is 0:1,5:1,5:2,3,6
family= 1 2 1 0 0 0 0 new D7h genus #  1701 with   168 species is 0:1,5:1,5:2,4,6
family= 1 2 1 0 0 0 0 new D7h genus #  1702 with   168 species is 0:1,5:1,5:3,4,6
family= 1 2 1 0 0 0 0 new D7h genus #  1703 with   336 species is 0:1,5:1,6:0,2,3
family= 1 2 1 0 0 0 0 new D7h genus #  1704 with   336 species is 0:1,5:1,6:0,2,4
family= 1 2 1 0 0 0 0 new D7h genus #  1705 with   336 species is 0:1,5:1,6:0,2,5
family= 1 2 1 0 0 0 0 new D7h genus #  1706 with   336 species is 0:1,5:1,6:0,2,6
family= 1 2 1 0 0 0 0 new D7h genus #  1707 with   336 species is 0:1,5:1,6:0,3,4
family= 1 2 1 0 0 0 0 new D7h genus #  1708 with   336 species is 0:1,5:1,6:0,3,5
family= 1 2 1 0 0 0 0 new D7h genus #  1709 with   336 species is 0:1,5:1,6:0,3,6
family= 1 2 1 0 0 0 0 new D7h genus #  1710 with   336 species is 0:1,5:1,6:0,4,5
family= 1 2 1 0 0 0 0 new D7h genus #  1711 with   336 species is 0:1,5:1,6:0,4,6
family= 1 2 1 0 0 0 0 new D7h genus #  1712 with   336 species is 0:1,5:1,6:0,5,6
family= 1 2 1 0 0 0 0 new D7h genus #  1713 with   336 species is 0:1,5:1,6:2,3,4
family= 1 2 1 0 0 0 0 new D7h genus #  1714 with   336 species is 0:1,5:1,6:2,3,5
family= 1 2 1 0 0 0 0 new D7h genus #  1715 with   336 species is 0:1,5:1,6:2,3,6
family= 1 2 1 0 0 0 0 new D7h genus #  1716 with   336 species is 0:1,5:1,6:2,4,5
family= 1 2 1 0 0 0 0 new D7h genus #  1717 with   336 species is 0:1,5:1,6:2,4,6
family= 1 2 1 0 0 0 0 new D7h genus #  1718 with   336 species is 0:1,5:1,6:2,5,6
family= 1 2 1 0 0 0 0 new D7h genus #  1719 with   336 species is 0:1,5:1,6:3,4,5
family= 1 2 1 0 0 0 0 new D7h genus #  1720 with   336 species is 0:1,5:1,6:3,4,6
family= 1 2 1 0 0 0 0 new D7h genus #  1721 with   336 species is 0:1,5:1,6:3,5,6
family= 1 2 1 0 0 0 0 new D7h genus #  1722 with   336 species is 0:1,5:1,6:4,5,6
family= 1 2 1 0 0 0 0 new D7h genus #  1723 with   336 species is 0:1,5:2,3:0,1,2
family= 1 2 1 0 0 0 0 new D7h genus #  1724 with   336 species is 0:1,5:2,3:0,1,3
family= 1 2 1 0 0 0 0 new D7h genus #  1725 with   336 species is 0:1,5:2,3:0,1,4
family= 1 2 1 0 0 0 0 new D7h genus #  1726 with   336 species is 0:1,5:2,3:0,1,5
family= 1 2 1 0 0 0 0 new D7h genus #  1727 with   336 species is 0:1,5:2,3:0,1,6
family= 1 2 1 0 0 0 0 new D7h genus #  1728 with   336 species is 0:1,5:2,3:0,2,3
family= 1 2 1 0 0 0 0 new D7h genus #  1729 with   336 species is 0:1,5:2,3:0,2,4
family= 1 2 1 0 0 0 0 new D7h genus #  1730 with   336 species is 0:1,5:2,3:0,2,5
family= 1 2 1 0 0 0 0 new D7h genus #  1731 with   336 species is 0:1,5:2,3:0,2,6
family= 1 2 1 0 0 0 0 new D7h genus #  1732 with   336 species is 0:1,5:2,3:0,3,4
family= 1 2 1 0 0 0 0 new D7h genus #  1733 with   336 species is 0:1,5:2,3:0,3,5
family= 1 2 1 0 0 0 0 new D7h genus #  1734 with   336 species is 0:1,5:2,3:0,3,6
family= 1 2 1 0 0 0 0 new D7h genus #  1735 with   336 species is 0:1,5:2,3:0,4,5
family= 1 2 1 0 0 0 0 new D7h genus #  1736 with   336 species is 0:1,5:2,3:0,4,6
family= 1 2 1 0 0 0 0 new D7h genus #  1737 with   336 species is 0:1,5:2,3:0,5,6
family= 1 2 1 0 0 0 0 new D7h genus #  1738 with   336 species is 0:1,5:2,3:1,2,3
family= 1 2 1 0 0 0 0 new D7h genus #  1739 with   336 species is 0:1,5:2,3:1,2,4
family= 1 2 1 0 0 0 0 new D7h genus #  1740 with   336 species is 0:1,5:2,3:1,2,5
family= 1 2 1 0 0 0 0 new D7h genus #  1741 with   336 species is 0:1,5:2,3:1,2,6
family= 1 2 1 0 0 0 0 new D7h genus #  1742 with   336 species is 0:1,5:2,3:1,3,4
family= 1 2 1 0 0 0 0 new D7h genus #  1743 with   336 species is 0:1,5:2,3:1,3,5
family= 1 2 1 0 0 0 0 new D7h genus #  1744 with   336 species is 0:1,5:2,3:1,3,6
family= 1 2 1 0 0 0 0 new D7h genus #  1745 with   336 species is 0:1,5:2,3:1,4,5
family= 1 2 1 0 0 0 0 new D7h genus #  1746 with   336 species is 0:1,5:2,3:1,4,6
family= 1 2 1 0 0 0 0 new D7h genus #  1747 with   336 species is 0:1,5:2,3:1,5,6
family= 1 2 1 0 0 0 0 new D7h genus #  1748 with   336 species is 0:1,5:2,3:2,3,4
family= 1 2 1 0 0 0 0 new D7h genus #  1749 with   336 species is 0:1,5:2,3:2,3,5
family= 1 2 1 0 0 0 0 new D7h genus #  1750 with   336 species is 0:1,5:2,3:2,3,6
family= 1 2 1 0 0 0 0 new D7h genus #  1751 with   336 species is 0:1,5:2,3:2,4,5
family= 1 2 1 0 0 0 0 new D7h genus #  1752 with   336 species is 0:1,5:2,3:2,4,6
family= 1 2 1 0 0 0 0 new D7h genus #  1753 with   336 species is 0:1,5:2,3:2,5,6
family= 1 2 1 0 0 0 0 new D7h genus #  1754 with   336 species is 0:1,5:2,3:3,4,5
family= 1 2 1 0 0 0 0 new D7h genus #  1755 with   336 species is 0:1,5:2,3:3,4,6
family= 1 2 1 0 0 0 0 new D7h genus #  1756 with   336 species is 0:1,5:2,3:3,5,6
family= 1 2 1 0 0 0 0 new D7h genus #  1757 with   336 species is 0:1,5:2,3:4,5,6
family= 1 2 1 0 0 0 0 new D7h genus #  1758 with   336 species is 0:1,5:2,4:0,1,2
family= 1 2 1 0 0 0 0 new D7h genus #  1759 with   336 species is 0:1,5:2,4:0,1,3
family= 1 2 1 0 0 0 0 new D7h genus #  1760 with   336 species is 0:1,5:2,4:0,1,4
family= 1 2 1 0 0 0 0 new D7h genus #  1761 with   336 species is 0:1,5:2,4:0,1,5
family= 1 2 1 0 0 0 0 new D7h genus #  1762 with   336 species is 0:1,5:2,4:0,1,6
family= 1 2 1 0 0 0 0 new D7h genus #  1763 with   336 species is 0:1,5:2,4:0,2,3
family= 1 2 1 0 0 0 0 new D7h genus #  1764 with   336 species is 0:1,5:2,4:0,2,4
family= 1 2 1 0 0 0 0 new D7h genus #  1765 with   336 species is 0:1,5:2,4:0,2,5
family= 1 2 1 0 0 0 0 new D7h genus #  1766 with   336 species is 0:1,5:2,4:0,2,6
family= 1 2 1 0 0 0 0 new D7h genus #  1767 with   336 species is 0:1,5:2,4:0,3,4
family= 1 2 1 0 0 0 0 new D7h genus #  1768 with   336 species is 0:1,5:2,4:0,3,5
family= 1 2 1 0 0 0 0 new D7h genus #  1769 with   336 species is 0:1,5:2,4:0,3,6
family= 1 2 1 0 0 0 0 new D7h genus #  1770 with   336 species is 0:1,5:2,4:0,4,5
family= 1 2 1 0 0 0 0 new D7h genus #  1771 with   336 species is 0:1,5:2,4:0,4,6
family= 1 2 1 0 0 0 0 new D7h genus #  1772 with   336 species is 0:1,5:2,4:0,5,6
family= 1 2 1 0 0 0 0 new D7h genus #  1773 with   336 species is 0:1,5:2,4:1,2,3
family= 1 2 1 0 0 0 0 new D7h genus #  1774 with   336 species is 0:1,5:2,4:1,2,4
family= 1 2 1 0 0 0 0 new D7h genus #  1775 with   336 species is 0:1,5:2,4:1,2,5
family= 1 2 1 0 0 0 0 new D7h genus #  1776 with   336 species is 0:1,5:2,4:1,2,6
family= 1 2 1 0 0 0 0 new D7h genus #  1777 with   336 species is 0:1,5:2,4:1,3,4
family= 1 2 1 0 0 0 0 new D7h genus #  1778 with   336 species is 0:1,5:2,4:1,3,5
family= 1 2 1 0 0 0 0 new D7h genus #  1779 with   336 species is 0:1,5:2,4:1,3,6
family= 1 2 1 0 0 0 0 new D7h genus #  1780 with   336 species is 0:1,5:2,4:1,4,5
family= 1 2 1 0 0 0 0 new D7h genus #  1781 with   336 species is 0:1,5:2,4:1,4,6
family= 1 2 1 0 0 0 0 new D7h genus #  1782 with   336 species is 0:1,5:2,4:1,5,6
family= 1 2 1 0 0 0 0 new D7h genus #  1783 with   336 species is 0:1,5:2,4:2,3,4
family= 1 2 1 0 0 0 0 new D7h genus #  1784 with   336 species is 0:1,5:2,4:2,3,5
family= 1 2 1 0 0 0 0 new D7h genus #  1785 with   336 species is 0:1,5:2,4:2,3,6
family= 1 2 1 0 0 0 0 new D7h genus #  1786 with   336 species is 0:1,5:2,4:2,4,5
family= 1 2 1 0 0 0 0 new D7h genus #  1787 with   336 species is 0:1,5:2,4:2,4,6
family= 1 2 1 0 0 0 0 new D7h genus #  1788 with   336 species is 0:1,5:2,4:2,5,6
family= 1 2 1 0 0 0 0 new D7h genus #  1789 with   336 species is 0:1,5:2,4:3,4,5
family= 1 2 1 0 0 0 0 new D7h genus #  1790 with   336 species is 0:1,5:2,4:3,4,6
family= 1 2 1 0 0 0 0 new D7h genus #  1791 with   336 species is 0:1,5:2,4:3,5,6
family= 1 2 1 0 0 0 0 new D7h genus #  1792 with   336 species is 0:1,5:2,4:4,5,6
family= 1 2 1 0 0 0 0 new D7h genus #  1793 with   336 species is 0:1,5:2,5:0,1,2
family= 1 2 1 0 0 0 0 new D7h genus #  1794 with   336 species is 0:1,5:2,5:0,1,3
family= 1 2 1 0 0 0 0 new D7h genus #  1795 with   336 species is 0:1,5:2,5:0,1,4
family= 1 2 1 0 0 0 0 new D7h genus #  1796 with   336 species is 0:1,5:2,5:0,1,6
family= 1 2 1 0 0 0 0 new D7h genus #  1797 with   336 species is 0:1,5:2,5:0,2,3
family= 1 2 1 0 0 0 0 new D7h genus #  1798 with   336 species is 0:1,5:2,5:0,2,4
family= 1 2 1 0 0 0 0 new D7h genus #  1799 with   336 species is 0:1,5:2,5:0,2,6
family= 1 2 1 0 0 0 0 new D7h genus #  1800 with   336 species is 0:1,5:2,5:0,3,4
family= 1 2 1 0 0 0 0 new D7h genus #  1801 with   336 species is 0:1,5:2,5:0,3,6
family= 1 2 1 0 0 0 0 new D7h genus #  1802 with   336 species is 0:1,5:2,5:0,4,6
family= 1 2 1 0 0 0 0 new D7h genus #  1803 with   336 species is 0:1,5:2,5:1,2,3
family= 1 2 1 0 0 0 0 new D7h genus #  1804 with   336 species is 0:1,5:2,5:1,2,4
family= 1 2 1 0 0 0 0 new D7h genus #  1805 with   336 species is 0:1,5:2,5:1,2,6
family= 1 2 1 0 0 0 0 new D7h genus #  1806 with   336 species is 0:1,5:2,5:1,3,4
family= 1 2 1 0 0 0 0 new D7h genus #  1807 with   336 species is 0:1,5:2,5:1,3,6
family= 1 2 1 0 0 0 0 new D7h genus #  1808 with   336 species is 0:1,5:2,5:1,4,6
family= 1 2 1 0 0 0 0 new D7h genus #  1809 with   336 species is 0:1,5:2,5:2,3,4
family= 1 2 1 0 0 0 0 new D7h genus #  1810 with   336 species is 0:1,5:2,5:2,3,6
family= 1 2 1 0 0 0 0 new D7h genus #  1811 with   336 species is 0:1,5:2,5:2,4,6
family= 1 2 1 0 0 0 0 new D7h genus #  1812 with   336 species is 0:1,5:2,5:3,4,6
family= 1 2 1 0 0 0 0 new D7h genus #  1813 with   336 species is 0:1,5:2,6:0,1,2
family= 1 2 1 0 0 0 0 new D7h genus #  1814 with   336 species is 0:1,5:2,6:0,1,3
family= 1 2 1 0 0 0 0 new D7h genus #  1815 with   336 species is 0:1,5:2,6:0,1,4
family= 1 2 1 0 0 0 0 new D7h genus #  1816 with   336 species is 0:1,5:2,6:0,1,5
family= 1 2 1 0 0 0 0 new D7h genus #  1817 with   168 species is 0:1,5:2,6:0,1,6
family= 1 2 1 0 0 0 0 new D7h genus #  1818 with   336 species is 0:1,5:2,6:0,2,3
family= 1 2 1 0 0 0 0 new D7h genus #  1819 with   336 species is 0:1,5:2,6:0,2,4
family= 1 2 1 0 0 0 0 new D7h genus #  1820 with   168 species is 0:1,5:2,6:0,2,5
family= 1 2 1 0 0 0 0 new D7h genus #  1821 with   168 species is 0:1,5:2,6:0,3,4
family= 1 2 1 0 0 0 0 new D7h genus #  1822 with   336 species is 0:1,5:2,6:1,2,3
family= 1 2 1 0 0 0 0 new D7h genus #  1823 with   336 species is 0:1,5:2,6:1,2,4
family= 1 2 1 0 0 0 0 new D7h genus #  1824 with   336 species is 0:1,5:2,6:1,2,5
family= 1 2 1 0 0 0 0 new D7h genus #  1825 with   336 species is 0:1,5:2,6:1,2,6
family= 1 2 1 0 0 0 0 new D7h genus #  1826 with   336 species is 0:1,5:2,6:1,3,4
family= 1 2 1 0 0 0 0 new D7h genus #  1827 with   336 species is 0:1,5:2,6:1,3,5
family= 1 2 1 0 0 0 0 new D7h genus #  1828 with   336 species is 0:1,5:2,6:1,3,6
family= 1 2 1 0 0 0 0 new D7h genus #  1829 with   336 species is 0:1,5:2,6:1,4,5
family= 1 2 1 0 0 0 0 new D7h genus #  1830 with   336 species is 0:1,5:2,6:2,3,4
family= 1 2 1 0 0 0 0 new D7h genus #  1831 with   336 species is 0:1,5:2,6:2,3,5
family= 1 2 1 0 0 0 0 new D7h genus #  1832 with   336 species is 0:1,5:3,4:0,1,2
family= 1 2 1 0 0 0 0 new D7h genus #  1833 with   336 species is 0:1,5:3,4:0,1,3
family= 1 2 1 0 0 0 0 new D7h genus #  1834 with   336 species is 0:1,5:3,4:0,1,4
family= 1 2 1 0 0 0 0 new D7h genus #  1835 with   336 species is 0:1,5:3,4:0,1,5
family= 1 2 1 0 0 0 0 new D7h genus #  1836 with   336 species is 0:1,5:3,4:0,1,6
family= 1 2 1 0 0 0 0 new D7h genus #  1837 with   336 species is 0:1,5:3,4:0,2,3
family= 1 2 1 0 0 0 0 new D7h genus #  1838 with   336 species is 0:1,5:3,4:0,2,4
family= 1 2 1 0 0 0 0 new D7h genus #  1839 with   336 species is 0:1,5:3,4:0,2,5
family= 1 2 1 0 0 0 0 new D7h genus #  1840 with   336 species is 0:1,5:3,4:0,2,6
family= 1 2 1 0 0 0 0 new D7h genus #  1841 with   336 species is 0:1,5:3,4:0,3,4
family= 1 2 1 0 0 0 0 new D7h genus #  1842 with   336 species is 0:1,5:3,4:0,3,5
family= 1 2 1 0 0 0 0 new D7h genus #  1843 with   336 species is 0:1,5:3,4:0,3,6
family= 1 2 1 0 0 0 0 new D7h genus #  1844 with   336 species is 0:1,5:3,4:0,4,5
family= 1 2 1 0 0 0 0 new D7h genus #  1845 with   336 species is 0:1,5:3,4:0,4,6
family= 1 2 1 0 0 0 0 new D7h genus #  1846 with   336 species is 0:1,5:3,4:0,5,6
family= 1 2 1 0 0 0 0 new D7h genus #  1847 with   336 species is 0:1,5:3,4:1,2,3
family= 1 2 1 0 0 0 0 new D7h genus #  1848 with   336 species is 0:1,5:3,4:1,2,4
family= 1 2 1 0 0 0 0 new D7h genus #  1849 with   336 species is 0:1,5:3,4:1,2,5
family= 1 2 1 0 0 0 0 new D7h genus #  1850 with   336 species is 0:1,5:3,4:1,2,6
family= 1 2 1 0 0 0 0 new D7h genus #  1851 with   336 species is 0:1,5:3,4:1,3,4
family= 1 2 1 0 0 0 0 new D7h genus #  1852 with   336 species is 0:1,5:3,4:1,3,5
family= 1 2 1 0 0 0 0 new D7h genus #  1853 with   336 species is 0:1,5:3,4:1,3,6
family= 1 2 1 0 0 0 0 new D7h genus #  1854 with   336 species is 0:1,5:3,4:1,4,5
family= 1 2 1 0 0 0 0 new D7h genus #  1855 with   336 species is 0:1,5:3,4:1,4,6
family= 1 2 1 0 0 0 0 new D7h genus #  1856 with   336 species is 0:1,5:3,4:1,5,6
family= 1 2 1 0 0 0 0 new D7h genus #  1857 with   336 species is 0:1,5:3,4:2,3,4
family= 1 2 1 0 0 0 0 new D7h genus #  1858 with   336 species is 0:1,5:3,4:2,3,5
family= 1 2 1 0 0 0 0 new D7h genus #  1859 with   336 species is 0:1,5:3,4:2,3,6
family= 1 2 1 0 0 0 0 new D7h genus #  1860 with   336 species is 0:1,5:3,4:2,4,5
family= 1 2 1 0 0 0 0 new D7h genus #  1861 with   336 species is 0:1,5:3,4:2,4,6
family= 1 2 1 0 0 0 0 new D7h genus #  1862 with   336 species is 0:1,5:3,4:2,5,6
family= 1 2 1 0 0 0 0 new D7h genus #  1863 with   336 species is 0:1,5:3,4:3,4,5
family= 1 2 1 0 0 0 0 new D7h genus #  1864 with   336 species is 0:1,5:3,4:3,4,6
family= 1 2 1 0 0 0 0 new D7h genus #  1865 with   336 species is 0:1,5:3,4:3,5,6
family= 1 2 1 0 0 0 0 new D7h genus #  1866 with   336 species is 0:1,5:3,4:4,5,6
family= 1 2 1 0 0 0 0 new D7h genus #  1867 with   336 species is 0:1,5:3,5:0,1,2
family= 1 2 1 0 0 0 0 new D7h genus #  1868 with   336 species is 0:1,5:3,5:0,1,3
family= 1 2 1 0 0 0 0 new D7h genus #  1869 with   336 species is 0:1,5:3,5:0,1,4
family= 1 2 1 0 0 0 0 new D7h genus #  1870 with   336 species is 0:1,5:3,5:0,1,6
family= 1 2 1 0 0 0 0 new D7h genus #  1871 with   336 species is 0:1,5:3,5:0,2,3
family= 1 2 1 0 0 0 0 new D7h genus #  1872 with   336 species is 0:1,5:3,5:0,2,4
family= 1 2 1 0 0 0 0 new D7h genus #  1873 with   336 species is 0:1,5:3,5:0,2,6
family= 1 2 1 0 0 0 0 new D7h genus #  1874 with   336 species is 0:1,5:3,5:0,3,4
family= 1 2 1 0 0 0 0 new D7h genus #  1875 with   336 species is 0:1,5:3,5:0,3,6
family= 1 2 1 0 0 0 0 new D7h genus #  1876 with   336 species is 0:1,5:3,5:0,4,6
family= 1 2 1 0 0 0 0 new D7h genus #  1877 with   336 species is 0:1,5:3,5:1,2,3
family= 1 2 1 0 0 0 0 new D7h genus #  1878 with   336 species is 0:1,5:3,5:1,2,4
family= 1 2 1 0 0 0 0 new D7h genus #  1879 with   336 species is 0:1,5:3,5:1,2,6
family= 1 2 1 0 0 0 0 new D7h genus #  1880 with   336 species is 0:1,5:3,5:1,3,4
family= 1 2 1 0 0 0 0 new D7h genus #  1881 with   336 species is 0:1,5:3,5:1,3,6
family= 1 2 1 0 0 0 0 new D7h genus #  1882 with   336 species is 0:1,5:3,5:1,4,6
family= 1 2 1 0 0 0 0 new D7h genus #  1883 with   336 species is 0:1,5:3,5:2,3,4
family= 1 2 1 0 0 0 0 new D7h genus #  1884 with   336 species is 0:1,5:3,5:2,3,6
family= 1 2 1 0 0 0 0 new D7h genus #  1885 with   336 species is 0:1,5:3,5:2,4,6
family= 1 2 1 0 0 0 0 new D7h genus #  1886 with   336 species is 0:1,5:3,5:3,4,6
family= 1 2 1 0 0 0 0 new D7h genus #  1887 with   336 species is 0:1,5:4,5:0,1,2
family= 1 2 1 0 0 0 0 new D7h genus #  1888 with   336 species is 0:1,5:4,5:0,1,3
family= 1 2 1 0 0 0 0 new D7h genus #  1889 with   336 species is 0:1,5:4,5:0,1,4
family= 1 2 1 0 0 0 0 new D7h genus #  1890 with   336 species is 0:1,5:4,5:0,1,6
family= 1 2 1 0 0 0 0 new D7h genus #  1891 with   336 species is 0:1,5:4,5:0,2,3
family= 1 2 1 0 0 0 0 new D7h genus #  1892 with   336 species is 0:1,5:4,5:0,2,4
family= 1 2 1 0 0 0 0 new D7h genus #  1893 with   336 species is 0:1,5:4,5:0,2,6
family= 1 2 1 0 0 0 0 new D7h genus #  1894 with   336 species is 0:1,5:4,5:0,3,4
family= 1 2 1 0 0 0 0 new D7h genus #  1895 with   336 species is 0:1,5:4,5:0,3,6
family= 1 2 1 0 0 0 0 new D7h genus #  1896 with   336 species is 0:1,5:4,5:0,4,6
family= 1 2 1 0 0 0 0 new D7h genus #  1897 with   336 species is 0:1,5:4,5:1,2,3
family= 1 2 1 0 0 0 0 new D7h genus #  1898 with   336 species is 0:1,5:4,5:1,2,4
family= 1 2 1 0 0 0 0 new D7h genus #  1899 with   336 species is 0:1,5:4,5:1,2,6
family= 1 2 1 0 0 0 0 new D7h genus #  1900 with   336 species is 0:1,5:4,5:1,3,4
family= 1 2 1 0 0 0 0 new D7h genus #  1901 with   336 species is 0:1,5:4,5:1,3,6
family= 1 2 1 0 0 0 0 new D7h genus #  1902 with   336 species is 0:1,5:4,5:1,4,6
family= 1 2 1 0 0 0 0 new D7h genus #  1903 with   336 species is 0:1,5:4,5:2,3,4
family= 1 2 1 0 0 0 0 new D7h genus #  1904 with   336 species is 0:1,5:4,5:2,3,6
family= 1 2 1 0 0 0 0 new D7h genus #  1905 with   336 species is 0:1,5:4,5:2,4,6
family= 1 2 1 0 0 0 0 new D7h genus #  1906 with   336 species is 0:1,5:4,5:3,4,6
family= 1 2 1 0 0 0 0 new D7h genus #  1907 with   168 species is 0:1,6:1,6:0,2,3
family= 1 2 1 0 0 0 0 new D7h genus #  1908 with   168 species is 0:1,6:1,6:0,2,4
family= 1 2 1 0 0 0 0 new D7h genus #  1909 with    84 species is 0:1,6:1,6:0,2,5
family= 1 2 1 0 0 0 0 new D7h genus #  1910 with    84 species is 0:1,6:1,6:0,3,4
family= 1 2 1 0 0 0 0 new D7h genus #  1911 with   168 species is 0:1,6:1,6:2,3,4
family= 1 2 1 0 0 0 0 new D7h genus #  1912 with   168 species is 0:1,6:1,6:2,3,5
family= 1 2 1 0 0 0 0 new D7h genus #  1913 with   336 species is 0:1,6:2,3:0,1,2
family= 1 2 1 0 0 0 0 new D7h genus #  1914 with   336 species is 0:1,6:2,3:0,1,3
family= 1 2 1 0 0 0 0 new D7h genus #  1915 with   336 species is 0:1,6:2,3:0,1,4
family= 1 2 1 0 0 0 0 new D7h genus #  1916 with   336 species is 0:1,6:2,3:0,1,5
family= 1 2 1 0 0 0 0 new D7h genus #  1917 with   336 species is 0:1,6:2,3:0,1,6
family= 1 2 1 0 0 0 0 new D7h genus #  1918 with   336 species is 0:1,6:2,3:0,2,3
family= 1 2 1 0 0 0 0 new D7h genus #  1919 with   336 species is 0:1,6:2,3:0,2,4
family= 1 2 1 0 0 0 0 new D7h genus #  1920 with   336 species is 0:1,6:2,3:0,2,5
family= 1 2 1 0 0 0 0 new D7h genus #  1921 with   336 species is 0:1,6:2,3:0,2,6
family= 1 2 1 0 0 0 0 new D7h genus #  1922 with   336 species is 0:1,6:2,3:0,3,4
family= 1 2 1 0 0 0 0 new D7h genus #  1923 with   336 species is 0:1,6:2,3:0,3,5
family= 1 2 1 0 0 0 0 new D7h genus #  1924 with   336 species is 0:1,6:2,3:0,3,6
family= 1 2 1 0 0 0 0 new D7h genus #  1925 with   336 species is 0:1,6:2,3:0,4,5
family= 1 2 1 0 0 0 0 new D7h genus #  1926 with   336 species is 0:1,6:2,3:0,4,6
family= 1 2 1 0 0 0 0 new D7h genus #  1927 with   336 species is 0:1,6:2,3:0,5,6
family= 1 2 1 0 0 0 0 new D7h genus #  1928 with   336 species is 0:1,6:2,3:1,2,3
family= 1 2 1 0 0 0 0 new D7h genus #  1929 with   336 species is 0:1,6:2,3:1,2,4
family= 1 2 1 0 0 0 0 new D7h genus #  1930 with   336 species is 0:1,6:2,3:1,2,5
family= 1 2 1 0 0 0 0 new D7h genus #  1931 with   336 species is 0:1,6:2,3:1,2,6
family= 1 2 1 0 0 0 0 new D7h genus #  1932 with   336 species is 0:1,6:2,3:1,3,4
family= 1 2 1 0 0 0 0 new D7h genus #  1933 with   336 species is 0:1,6:2,3:1,3,5
family= 1 2 1 0 0 0 0 new D7h genus #  1934 with   336 species is 0:1,6:2,3:1,3,6
family= 1 2 1 0 0 0 0 new D7h genus #  1935 with   336 species is 0:1,6:2,3:1,4,5
family= 1 2 1 0 0 0 0 new D7h genus #  1936 with   336 species is 0:1,6:2,3:1,4,6
family= 1 2 1 0 0 0 0 new D7h genus #  1937 with   336 species is 0:1,6:2,3:1,5,6
family= 1 2 1 0 0 0 0 new D7h genus #  1938 with   336 species is 0:1,6:2,3:2,3,4
family= 1 2 1 0 0 0 0 new D7h genus #  1939 with   336 species is 0:1,6:2,3:2,3,5
family= 1 2 1 0 0 0 0 new D7h genus #  1940 with   336 species is 0:1,6:2,3:2,3,6
family= 1 2 1 0 0 0 0 new D7h genus #  1941 with   336 species is 0:1,6:2,3:2,4,5
family= 1 2 1 0 0 0 0 new D7h genus #  1942 with   336 species is 0:1,6:2,3:2,4,6
family= 1 2 1 0 0 0 0 new D7h genus #  1943 with   336 species is 0:1,6:2,3:2,5,6
family= 1 2 1 0 0 0 0 new D7h genus #  1944 with   336 species is 0:1,6:2,3:3,4,5
family= 1 2 1 0 0 0 0 new D7h genus #  1945 with   336 species is 0:1,6:2,3:3,4,6
family= 1 2 1 0 0 0 0 new D7h genus #  1946 with   336 species is 0:1,6:2,3:3,5,6
family= 1 2 1 0 0 0 0 new D7h genus #  1947 with   336 species is 0:1,6:2,3:4,5,6
family= 1 2 1 0 0 0 0 new D7h genus #  1948 with   336 species is 0:1,6:2,4:0,1,2
family= 1 2 1 0 0 0 0 new D7h genus #  1949 with   336 species is 0:1,6:2,4:0,1,3
family= 1 2 1 0 0 0 0 new D7h genus #  1950 with   336 species is 0:1,6:2,4:0,1,4
family= 1 2 1 0 0 0 0 new D7h genus #  1951 with   336 species is 0:1,6:2,4:0,1,5
family= 1 2 1 0 0 0 0 new D7h genus #  1952 with   336 species is 0:1,6:2,4:0,1,6
family= 1 2 1 0 0 0 0 new D7h genus #  1953 with   336 species is 0:1,6:2,4:0,2,3
family= 1 2 1 0 0 0 0 new D7h genus #  1954 with   336 species is 0:1,6:2,4:0,2,4
family= 1 2 1 0 0 0 0 new D7h genus #  1955 with   336 species is 0:1,6:2,4:0,2,5
family= 1 2 1 0 0 0 0 new D7h genus #  1956 with   336 species is 0:1,6:2,4:0,2,6
family= 1 2 1 0 0 0 0 new D7h genus #  1957 with   336 species is 0:1,6:2,4:0,3,4
family= 1 2 1 0 0 0 0 new D7h genus #  1958 with   336 species is 0:1,6:2,4:0,3,5
family= 1 2 1 0 0 0 0 new D7h genus #  1959 with   336 species is 0:1,6:2,4:0,3,6
family= 1 2 1 0 0 0 0 new D7h genus #  1960 with   336 species is 0:1,6:2,4:0,4,5
family= 1 2 1 0 0 0 0 new D7h genus #  1961 with   336 species is 0:1,6:2,4:0,4,6
family= 1 2 1 0 0 0 0 new D7h genus #  1962 with   336 species is 0:1,6:2,4:0,5,6
family= 1 2 1 0 0 0 0 new D7h genus #  1963 with   336 species is 0:1,6:2,4:1,2,3
family= 1 2 1 0 0 0 0 new D7h genus #  1964 with   336 species is 0:1,6:2,4:1,2,4
family= 1 2 1 0 0 0 0 new D7h genus #  1965 with   336 species is 0:1,6:2,4:1,2,5
family= 1 2 1 0 0 0 0 new D7h genus #  1966 with   336 species is 0:1,6:2,4:1,2,6
family= 1 2 1 0 0 0 0 new D7h genus #  1967 with   336 species is 0:1,6:2,4:1,3,4
family= 1 2 1 0 0 0 0 new D7h genus #  1968 with   336 species is 0:1,6:2,4:1,3,5
family= 1 2 1 0 0 0 0 new D7h genus #  1969 with   336 species is 0:1,6:2,4:1,3,6
family= 1 2 1 0 0 0 0 new D7h genus #  1970 with   336 species is 0:1,6:2,4:1,4,5
family= 1 2 1 0 0 0 0 new D7h genus #  1971 with   336 species is 0:1,6:2,4:1,4,6
family= 1 2 1 0 0 0 0 new D7h genus #  1972 with   336 species is 0:1,6:2,4:1,5,6
family= 1 2 1 0 0 0 0 new D7h genus #  1973 with   336 species is 0:1,6:2,4:2,3,4
family= 1 2 1 0 0 0 0 new D7h genus #  1974 with   336 species is 0:1,6:2,4:2,3,5
family= 1 2 1 0 0 0 0 new D7h genus #  1975 with   336 species is 0:1,6:2,4:2,3,6
family= 1 2 1 0 0 0 0 new D7h genus #  1976 with   336 species is 0:1,6:2,4:2,4,5
family= 1 2 1 0 0 0 0 new D7h genus #  1977 with   336 species is 0:1,6:2,4:2,4,6
family= 1 2 1 0 0 0 0 new D7h genus #  1978 with   336 species is 0:1,6:2,4:2,5,6
family= 1 2 1 0 0 0 0 new D7h genus #  1979 with   336 species is 0:1,6:2,4:3,4,5
family= 1 2 1 0 0 0 0 new D7h genus #  1980 with   336 species is 0:1,6:2,4:3,4,6
family= 1 2 1 0 0 0 0 new D7h genus #  1981 with   336 species is 0:1,6:2,4:3,5,6
family= 1 2 1 0 0 0 0 new D7h genus #  1982 with   336 species is 0:1,6:2,4:4,5,6
family= 1 2 1 0 0 0 0 new D7h genus #  1983 with   336 species is 0:1,6:2,5:0,1,2
family= 1 2 1 0 0 0 0 new D7h genus #  1984 with   336 species is 0:1,6:2,5:0,1,3
family= 1 2 1 0 0 0 0 new D7h genus #  1985 with   336 species is 0:1,6:2,5:0,1,4
family= 1 2 1 0 0 0 0 new D7h genus #  1986 with   336 species is 0:1,6:2,5:0,1,5
family= 1 2 1 0 0 0 0 new D7h genus #  1987 with   168 species is 0:1,6:2,5:0,1,6
family= 1 2 1 0 0 0 0 new D7h genus #  1988 with   336 species is 0:1,6:2,5:0,2,3
family= 1 2 1 0 0 0 0 new D7h genus #  1989 with   336 species is 0:1,6:2,5:0,2,4
family= 1 2 1 0 0 0 0 new D7h genus #  1990 with   168 species is 0:1,6:2,5:0,2,5
family= 1 2 1 0 0 0 0 new D7h genus #  1991 with   168 species is 0:1,6:2,5:0,3,4
family= 1 2 1 0 0 0 0 new D7h genus #  1992 with   336 species is 0:1,6:2,5:1,2,3
family= 1 2 1 0 0 0 0 new D7h genus #  1993 with   336 species is 0:1,6:2,5:1,2,4
family= 1 2 1 0 0 0 0 new D7h genus #  1994 with   336 species is 0:1,6:2,5:1,2,5
family= 1 2 1 0 0 0 0 new D7h genus #  1995 with   336 species is 0:1,6:2,5:1,2,6
family= 1 2 1 0 0 0 0 new D7h genus #  1996 with   336 species is 0:1,6:2,5:1,3,4
family= 1 2 1 0 0 0 0 new D7h genus #  1997 with   336 species is 0:1,6:2,5:1,3,5
family= 1 2 1 0 0 0 0 new D7h genus #  1998 with   336 species is 0:1,6:2,5:1,3,6
family= 1 2 1 0 0 0 0 new D7h genus #  1999 with   336 species is 0:1,6:2,5:1,4,5
family= 1 2 1 0 0 0 0 new D7h genus #  2000 with   336 species is 0:1,6:2,5:2,3,4
family= 1 2 1 0 0 0 0 new D7h genus #  2001 with   336 species is 0:1,6:2,5:2,3,5
family= 1 2 1 0 0 0 0 new D7h genus #  2002 with   336 species is 0:1,6:3,4:0,1,2
family= 1 2 1 0 0 0 0 new D7h genus #  2003 with   336 species is 0:1,6:3,4:0,1,3
family= 1 2 1 0 0 0 0 new D7h genus #  2004 with   336 species is 0:1,6:3,4:0,1,4
family= 1 2 1 0 0 0 0 new D7h genus #  2005 with   336 species is 0:1,6:3,4:0,1,5
family= 1 2 1 0 0 0 0 new D7h genus #  2006 with   168 species is 0:1,6:3,4:0,1,6
family= 1 2 1 0 0 0 0 new D7h genus #  2007 with   336 species is 0:1,6:3,4:0,2,3
family= 1 2 1 0 0 0 0 new D7h genus #  2008 with   336 species is 0:1,6:3,4:0,2,4
family= 1 2 1 0 0 0 0 new D7h genus #  2009 with   168 species is 0:1,6:3,4:0,2,5
family= 1 2 1 0 0 0 0 new D7h genus #  2010 with   168 species is 0:1,6:3,4:0,3,4
family= 1 2 1 0 0 0 0 new D7h genus #  2011 with   336 species is 0:1,6:3,4:1,2,3
family= 1 2 1 0 0 0 0 new D7h genus #  2012 with   336 species is 0:1,6:3,4:1,2,4
family= 1 2 1 0 0 0 0 new D7h genus #  2013 with   336 species is 0:1,6:3,4:1,2,5
family= 1 2 1 0 0 0 0 new D7h genus #  2014 with   336 species is 0:1,6:3,4:1,2,6
family= 1 2 1 0 0 0 0 new D7h genus #  2015 with   336 species is 0:1,6:3,4:1,3,4
family= 1 2 1 0 0 0 0 new D7h genus #  2016 with   336 species is 0:1,6:3,4:1,3,5
family= 1 2 1 0 0 0 0 new D7h genus #  2017 with   336 species is 0:1,6:3,4:1,3,6
family= 1 2 1 0 0 0 0 new D7h genus #  2018 with   336 species is 0:1,6:3,4:1,4,5
family= 1 2 1 0 0 0 0 new D7h genus #  2019 with   336 species is 0:1,6:3,4:2,3,4
family= 1 2 1 0 0 0 0 new D7h genus #  2020 with   336 species is 0:1,6:3,4:2,3,5
family= 1 2 1 0 0 0 0 new D7h genus #  2021 with   168 species is 0:2,3:2,3:0,1,4
family= 1 2 1 0 0 0 0 new D7h genus #  2022 with   168 species is 0:2,3:2,3:0,1,5
family= 1 2 1 0 0 0 0 new D7h genus #  2023 with   168 species is 0:2,3:2,3:0,1,6
family= 1 2 1 0 0 0 0 new D7h genus #  2024 with   168 species is 0:2,3:2,3:0,4,5
family= 1 2 1 0 0 0 0 new D7h genus #  2025 with   168 species is 0:2,3:2,3:0,4,6
family= 1 2 1 0 0 0 0 new D7h genus #  2026 with   168 species is 0:2,3:2,3:0,5,6
family= 1 2 1 0 0 0 0 new D7h genus #  2027 with   168 species is 0:2,3:2,3:1,4,5
family= 1 2 1 0 0 0 0 new D7h genus #  2028 with   168 species is 0:2,3:2,3:1,4,6
family= 1 2 1 0 0 0 0 new D7h genus #  2029 with   168 species is 0:2,3:2,3:1,5,6
family= 1 2 1 0 0 0 0 new D7h genus #  2030 with   168 species is 0:2,3:2,3:4,5,6
family= 1 2 1 0 0 0 0 new D7h genus #  2031 with   336 species is 0:2,3:2,4:0,1,3
family= 1 2 1 0 0 0 0 new D7h genus #  2032 with   336 species is 0:2,3:2,4:0,1,4
family= 1 2 1 0 0 0 0 new D7h genus #  2033 with   336 species is 0:2,3:2,4:0,1,5
family= 1 2 1 0 0 0 0 new D7h genus #  2034 with   336 species is 0:2,3:2,4:0,1,6
family= 1 2 1 0 0 0 0 new D7h genus #  2035 with   336 species is 0:2,3:2,4:0,3,4
family= 1 2 1 0 0 0 0 new D7h genus #  2036 with   336 species is 0:2,3:2,4:0,3,5
family= 1 2 1 0 0 0 0 new D7h genus #  2037 with   336 species is 0:2,3:2,4:0,3,6
family= 1 2 1 0 0 0 0 new D7h genus #  2038 with   336 species is 0:2,3:2,4:0,4,5
family= 1 2 1 0 0 0 0 new D7h genus #  2039 with   336 species is 0:2,3:2,4:0,4,6
family= 1 2 1 0 0 0 0 new D7h genus #  2040 with   336 species is 0:2,3:2,4:0,5,6
family= 1 2 1 0 0 0 0 new D7h genus #  2041 with   336 species is 0:2,3:2,4:1,3,4
family= 1 2 1 0 0 0 0 new D7h genus #  2042 with   336 species is 0:2,3:2,4:1,3,5
family= 1 2 1 0 0 0 0 new D7h genus #  2043 with   336 species is 0:2,3:2,4:1,3,6
family= 1 2 1 0 0 0 0 new D7h genus #  2044 with   336 species is 0:2,3:2,4:1,4,5
family= 1 2 1 0 0 0 0 new D7h genus #  2045 with   336 species is 0:2,3:2,4:1,4,6
family= 1 2 1 0 0 0 0 new D7h genus #  2046 with   336 species is 0:2,3:2,4:1,5,6
family= 1 2 1 0 0 0 0 new D7h genus #  2047 with   336 species is 0:2,3:2,4:3,4,5
family= 1 2 1 0 0 0 0 new D7h genus #  2048 with   336 species is 0:2,3:2,4:3,4,6
family= 1 2 1 0 0 0 0 new D7h genus #  2049 with   336 species is 0:2,3:2,4:3,5,6
family= 1 2 1 0 0 0 0 new D7h genus #  2050 with   336 species is 0:2,3:2,4:4,5,6
family= 1 2 1 0 0 0 0 new D7h genus #  2051 with   336 species is 0:2,3:2,5:0,1,3
family= 1 2 1 0 0 0 0 new D7h genus #  2052 with   336 species is 0:2,3:2,5:0,1,4
family= 1 2 1 0 0 0 0 new D7h genus #  2053 with   336 species is 0:2,3:2,5:0,1,5
family= 1 2 1 0 0 0 0 new D7h genus #  2054 with   336 species is 0:2,3:2,5:0,1,6
family= 1 2 1 0 0 0 0 new D7h genus #  2055 with   336 species is 0:2,3:2,5:0,3,4
family= 1 2 1 0 0 0 0 new D7h genus #  2056 with   336 species is 0:2,3:2,5:0,3,5
family= 1 2 1 0 0 0 0 new D7h genus #  2057 with   336 species is 0:2,3:2,5:0,3,6
family= 1 2 1 0 0 0 0 new D7h genus #  2058 with   336 species is 0:2,3:2,5:0,4,5
family= 1 2 1 0 0 0 0 new D7h genus #  2059 with   336 species is 0:2,3:2,5:0,4,6
family= 1 2 1 0 0 0 0 new D7h genus #  2060 with   336 species is 0:2,3:2,5:0,5,6
family= 1 2 1 0 0 0 0 new D7h genus #  2061 with   336 species is 0:2,3:2,5:1,3,4
family= 1 2 1 0 0 0 0 new D7h genus #  2062 with   336 species is 0:2,3:2,5:1,3,5
family= 1 2 1 0 0 0 0 new D7h genus #  2063 with   336 species is 0:2,3:2,5:1,3,6
family= 1 2 1 0 0 0 0 new D7h genus #  2064 with   336 species is 0:2,3:2,5:1,4,5
family= 1 2 1 0 0 0 0 new D7h genus #  2065 with   336 species is 0:2,3:2,5:1,4,6
family= 1 2 1 0 0 0 0 new D7h genus #  2066 with   336 species is 0:2,3:2,5:1,5,6
family= 1 2 1 0 0 0 0 new D7h genus #  2067 with   336 species is 0:2,3:2,5:3,4,5
family= 1 2 1 0 0 0 0 new D7h genus #  2068 with   336 species is 0:2,3:2,5:3,4,6
family= 1 2 1 0 0 0 0 new D7h genus #  2069 with   336 species is 0:2,3:2,5:3,5,6
family= 1 2 1 0 0 0 0 new D7h genus #  2070 with   336 species is 0:2,3:2,5:4,5,6
family= 1 2 1 0 0 0 0 new D7h genus #  2071 with   336 species is 0:2,3:3,4:0,1,2
family= 1 2 1 0 0 0 0 new D7h genus #  2072 with   336 species is 0:2,3:3,4:0,1,4
family= 1 2 1 0 0 0 0 new D7h genus #  2073 with   336 species is 0:2,3:3,4:0,1,5
family= 1 2 1 0 0 0 0 new D7h genus #  2074 with   336 species is 0:2,3:3,4:0,1,6
family= 1 2 1 0 0 0 0 new D7h genus #  2075 with   336 species is 0:2,3:3,4:0,2,4
family= 1 2 1 0 0 0 0 new D7h genus #  2076 with   336 species is 0:2,3:3,4:0,2,5
family= 1 2 1 0 0 0 0 new D7h genus #  2077 with   336 species is 0:2,3:3,4:0,2,6
family= 1 2 1 0 0 0 0 new D7h genus #  2078 with   336 species is 0:2,3:3,4:0,4,5
family= 1 2 1 0 0 0 0 new D7h genus #  2079 with   336 species is 0:2,3:3,4:0,4,6
family= 1 2 1 0 0 0 0 new D7h genus #  2080 with   336 species is 0:2,3:3,4:0,5,6
family= 1 2 1 0 0 0 0 new D7h genus #  2081 with   336 species is 0:2,3:3,4:1,2,4
family= 1 2 1 0 0 0 0 new D7h genus #  2082 with   336 species is 0:2,3:3,4:1,2,5
family= 1 2 1 0 0 0 0 new D7h genus #  2083 with   336 species is 0:2,3:3,4:1,2,6
family= 1 2 1 0 0 0 0 new D7h genus #  2084 with   336 species is 0:2,3:3,4:1,4,5
family= 1 2 1 0 0 0 0 new D7h genus #  2085 with   336 species is 0:2,3:3,4:1,4,6
family= 1 2 1 0 0 0 0 new D7h genus #  2086 with   336 species is 0:2,3:3,4:1,5,6
family= 1 2 1 0 0 0 0 new D7h genus #  2087 with   336 species is 0:2,3:3,4:2,4,5
family= 1 2 1 0 0 0 0 new D7h genus #  2088 with   336 species is 0:2,3:3,4:2,4,6
family= 1 2 1 0 0 0 0 new D7h genus #  2089 with   336 species is 0:2,3:3,4:2,5,6
family= 1 2 1 0 0 0 0 new D7h genus #  2090 with   336 species is 0:2,3:3,4:4,5,6
family= 1 2 1 0 0 0 0 new D7h genus #  2091 with   336 species is 0:2,3:3,5:0,1,2
family= 1 2 1 0 0 0 0 new D7h genus #  2092 with   336 species is 0:2,3:3,5:0,1,4
family= 1 2 1 0 0 0 0 new D7h genus #  2093 with   336 species is 0:2,3:3,5:0,1,5
family= 1 2 1 0 0 0 0 new D7h genus #  2094 with   336 species is 0:2,3:3,5:0,1,6
family= 1 2 1 0 0 0 0 new D7h genus #  2095 with   336 species is 0:2,3:3,5:0,2,4
family= 1 2 1 0 0 0 0 new D7h genus #  2096 with   336 species is 0:2,3:3,5:0,2,5
family= 1 2 1 0 0 0 0 new D7h genus #  2097 with   336 species is 0:2,3:3,5:0,2,6
family= 1 2 1 0 0 0 0 new D7h genus #  2098 with   336 species is 0:2,3:3,5:0,4,5
family= 1 2 1 0 0 0 0 new D7h genus #  2099 with   336 species is 0:2,3:3,5:0,4,6
family= 1 2 1 0 0 0 0 new D7h genus #  2100 with   336 species is 0:2,3:3,5:0,5,6
family= 1 2 1 0 0 0 0 new D7h genus #  2101 with   336 species is 0:2,3:3,5:1,2,4
family= 1 2 1 0 0 0 0 new D7h genus #  2102 with   336 species is 0:2,3:3,5:1,2,5
family= 1 2 1 0 0 0 0 new D7h genus #  2103 with   336 species is 0:2,3:3,5:1,2,6
family= 1 2 1 0 0 0 0 new D7h genus #  2104 with   336 species is 0:2,3:3,5:1,4,5
family= 1 2 1 0 0 0 0 new D7h genus #  2105 with   336 species is 0:2,3:3,5:1,4,6
family= 1 2 1 0 0 0 0 new D7h genus #  2106 with   336 species is 0:2,3:3,5:1,5,6
family= 1 2 1 0 0 0 0 new D7h genus #  2107 with   336 species is 0:2,3:3,5:2,4,5
family= 1 2 1 0 0 0 0 new D7h genus #  2108 with   336 species is 0:2,3:3,5:2,4,6
family= 1 2 1 0 0 0 0 new D7h genus #  2109 with   336 species is 0:2,3:3,5:2,5,6
family= 1 2 1 0 0 0 0 new D7h genus #  2110 with   336 species is 0:2,3:3,5:4,5,6
family= 1 2 1 0 0 0 0 new D7h genus #  2111 with   336 species is 0:2,3:4,5:0,1,2
family= 1 2 1 0 0 0 0 new D7h genus #  2112 with   336 species is 0:2,3:4,5:0,1,3
family= 1 2 1 0 0 0 0 new D7h genus #  2113 with   336 species is 0:2,3:4,5:0,1,4
family= 1 2 1 0 0 0 0 new D7h genus #  2114 with   336 species is 0:2,3:4,5:0,1,5
family= 1 2 1 0 0 0 0 new D7h genus #  2115 with   168 species is 0:2,3:4,5:0,1,6
family= 1 2 1 0 0 0 0 new D7h genus #  2116 with   336 species is 0:2,3:4,5:0,2,3
family= 1 2 1 0 0 0 0 new D7h genus #  2117 with   336 species is 0:2,3:4,5:0,2,4
family= 1 2 1 0 0 0 0 new D7h genus #  2118 with   168 species is 0:2,3:4,5:0,2,5
family= 1 2 1 0 0 0 0 new D7h genus #  2119 with   168 species is 0:2,3:4,5:0,3,4
family= 1 2 1 0 0 0 0 new D7h genus #  2120 with   336 species is 0:2,3:4,5:1,2,3
family= 1 2 1 0 0 0 0 new D7h genus #  2121 with   336 species is 0:2,3:4,5:1,2,4
family= 1 2 1 0 0 0 0 new D7h genus #  2122 with   336 species is 0:2,3:4,5:1,2,5
family= 1 2 1 0 0 0 0 new D7h genus #  2123 with   336 species is 0:2,3:4,5:1,2,6
family= 1 2 1 0 0 0 0 new D7h genus #  2124 with   336 species is 0:2,3:4,5:1,3,4
family= 1 2 1 0 0 0 0 new D7h genus #  2125 with   336 species is 0:2,3:4,5:1,3,5
family= 1 2 1 0 0 0 0 new D7h genus #  2126 with   336 species is 0:2,3:4,5:1,3,6
family= 1 2 1 0 0 0 0 new D7h genus #  2127 with   336 species is 0:2,3:4,5:1,4,5
family= 1 2 1 0 0 0 0 new D7h genus #  2128 with   336 species is 0:2,3:4,5:2,3,4
family= 1 2 1 0 0 0 0 new D7h genus #  2129 with   336 species is 0:2,3:4,5:2,3,5
family= 1 2 1 0 0 0 0 new D7h genus #  2130 with   168 species is 0:2,4:2,4:0,1,3
family= 1 2 1 0 0 0 0 new D7h genus #  2131 with   168 species is 0:2,4:2,4:0,1,5
family= 1 2 1 0 0 0 0 new D7h genus #  2132 with   168 species is 0:2,4:2,4:0,1,6
family= 1 2 1 0 0 0 0 new D7h genus #  2133 with   168 species is 0:2,4:2,4:0,3,5
family= 1 2 1 0 0 0 0 new D7h genus #  2134 with   168 species is 0:2,4:2,4:0,3,6
family= 1 2 1 0 0 0 0 new D7h genus #  2135 with   168 species is 0:2,4:2,4:0,5,6
family= 1 2 1 0 0 0 0 new D7h genus #  2136 with   168 species is 0:2,4:2,4:1,3,5
family= 1 2 1 0 0 0 0 new D7h genus #  2137 with   168 species is 0:2,4:2,4:1,3,6
family= 1 2 1 0 0 0 0 new D7h genus #  2138 with   168 species is 0:2,4:2,4:1,5,6
family= 1 2 1 0 0 0 0 new D7h genus #  2139 with   168 species is 0:2,4:2,4:3,5,6
family= 1 2 1 0 0 0 0 new D7h genus #  2140 with   336 species is 0:2,4:2,5:0,1,3
family= 1 2 1 0 0 0 0 new D7h genus #  2141 with   336 species is 0:2,4:2,5:0,1,4
family= 1 2 1 0 0 0 0 new D7h genus #  2142 with   336 species is 0:2,4:2,5:0,1,5
family= 1 2 1 0 0 0 0 new D7h genus #  2143 with   336 species is 0:2,4:2,5:0,1,6
family= 1 2 1 0 0 0 0 new D7h genus #  2144 with   336 species is 0:2,4:2,5:0,3,4
family= 1 2 1 0 0 0 0 new D7h genus #  2145 with   336 species is 0:2,4:2,5:0,3,5
family= 1 2 1 0 0 0 0 new D7h genus #  2146 with   336 species is 0:2,4:2,5:0,3,6
family= 1 2 1 0 0 0 0 new D7h genus #  2147 with   336 species is 0:2,4:2,5:0,4,5
family= 1 2 1 0 0 0 0 new D7h genus #  2148 with   336 species is 0:2,4:2,5:0,4,6
family= 1 2 1 0 0 0 0 new D7h genus #  2149 with   336 species is 0:2,4:2,5:0,5,6
family= 1 2 1 0 0 0 0 new D7h genus #  2150 with   336 species is 0:2,4:2,5:1,3,4
family= 1 2 1 0 0 0 0 new D7h genus #  2151 with   336 species is 0:2,4:2,5:1,3,5
family= 1 2 1 0 0 0 0 new D7h genus #  2152 with   336 species is 0:2,4:2,5:1,3,6
family= 1 2 1 0 0 0 0 new D7h genus #  2153 with   336 species is 0:2,4:2,5:1,4,5
family= 1 2 1 0 0 0 0 new D7h genus #  2154 with   336 species is 0:2,4:2,5:1,4,6
family= 1 2 1 0 0 0 0 new D7h genus #  2155 with   336 species is 0:2,4:2,5:1,5,6
family= 1 2 1 0 0 0 0 new D7h genus #  2156 with   336 species is 0:2,4:2,5:3,4,5
family= 1 2 1 0 0 0 0 new D7h genus #  2157 with   336 species is 0:2,4:2,5:3,4,6
family= 1 2 1 0 0 0 0 new D7h genus #  2158 with   336 species is 0:2,4:2,5:3,5,6
family= 1 2 1 0 0 0 0 new D7h genus #  2159 with   336 species is 0:2,4:2,5:4,5,6
family= 1 2 1 0 0 0 0 new D7h genus #  2160 with   336 species is 0:2,4:3,4:0,1,2
family= 1 2 1 0 0 0 0 new D7h genus #  2161 with   336 species is 0:2,4:3,4:0,1,3
family= 1 2 1 0 0 0 0 new D7h genus #  2162 with   336 species is 0:2,4:3,4:0,1,5
family= 1 2 1 0 0 0 0 new D7h genus #  2163 with   336 species is 0:2,4:3,4:0,1,6
family= 1 2 1 0 0 0 0 new D7h genus #  2164 with   336 species is 0:2,4:3,4:0,2,3
family= 1 2 1 0 0 0 0 new D7h genus #  2165 with   336 species is 0:2,4:3,4:0,2,5
family= 1 2 1 0 0 0 0 new D7h genus #  2166 with   336 species is 0:2,4:3,4:0,2,6
family= 1 2 1 0 0 0 0 new D7h genus #  2167 with   336 species is 0:2,4:3,4:0,3,5
family= 1 2 1 0 0 0 0 new D7h genus #  2168 with   336 species is 0:2,4:3,4:0,3,6
family= 1 2 1 0 0 0 0 new D7h genus #  2169 with   336 species is 0:2,4:3,4:0,5,6
family= 1 2 1 0 0 0 0 new D7h genus #  2170 with   336 species is 0:2,4:3,4:1,2,3
family= 1 2 1 0 0 0 0 new D7h genus #  2171 with   336 species is 0:2,4:3,4:1,2,5
family= 1 2 1 0 0 0 0 new D7h genus #  2172 with   336 species is 0:2,4:3,4:1,2,6
family= 1 2 1 0 0 0 0 new D7h genus #  2173 with   336 species is 0:2,4:3,4:1,3,5
family= 1 2 1 0 0 0 0 new D7h genus #  2174 with   336 species is 0:2,4:3,4:1,3,6
family= 1 2 1 0 0 0 0 new D7h genus #  2175 with   336 species is 0:2,4:3,4:1,5,6
family= 1 2 1 0 0 0 0 new D7h genus #  2176 with   336 species is 0:2,4:3,4:2,3,5
family= 1 2 1 0 0 0 0 new D7h genus #  2177 with   336 species is 0:2,4:3,4:2,3,6
family= 1 2 1 0 0 0 0 new D7h genus #  2178 with   336 species is 0:2,4:3,4:2,5,6
family= 1 2 1 0 0 0 0 new D7h genus #  2179 with   336 species is 0:2,4:3,4:3,5,6
family= 1 2 1 0 0 0 0 new D7h genus #  2180 with   336 species is 0:2,4:3,5:0,1,2
family= 1 2 1 0 0 0 0 new D7h genus #  2181 with   336 species is 0:2,4:3,5:0,1,3
family= 1 2 1 0 0 0 0 new D7h genus #  2182 with   336 species is 0:2,4:3,5:0,1,4
family= 1 2 1 0 0 0 0 new D7h genus #  2183 with   336 species is 0:2,4:3,5:0,1,5
family= 1 2 1 0 0 0 0 new D7h genus #  2184 with   168 species is 0:2,4:3,5:0,1,6
family= 1 2 1 0 0 0 0 new D7h genus #  2185 with   336 species is 0:2,4:3,5:0,2,3
family= 1 2 1 0 0 0 0 new D7h genus #  2186 with   336 species is 0:2,4:3,5:0,2,4
family= 1 2 1 0 0 0 0 new D7h genus #  2187 with   168 species is 0:2,4:3,5:0,2,5
family= 1 2 1 0 0 0 0 new D7h genus #  2188 with   168 species is 0:2,4:3,5:0,3,4
family= 1 2 1 0 0 0 0 new D7h genus #  2189 with   336 species is 0:2,4:3,5:1,2,3
family= 1 2 1 0 0 0 0 new D7h genus #  2190 with   336 species is 0:2,4:3,5:1,2,4
family= 1 2 1 0 0 0 0 new D7h genus #  2191 with   336 species is 0:2,4:3,5:1,2,5
family= 1 2 1 0 0 0 0 new D7h genus #  2192 with   336 species is 0:2,4:3,5:1,2,6
family= 1 2 1 0 0 0 0 new D7h genus #  2193 with   336 species is 0:2,4:3,5:1,3,4
family= 1 2 1 0 0 0 0 new D7h genus #  2194 with   336 species is 0:2,4:3,5:1,3,5
family= 1 2 1 0 0 0 0 new D7h genus #  2195 with   336 species is 0:2,4:3,5:1,3,6
family= 1 2 1 0 0 0 0 new D7h genus #  2196 with   336 species is 0:2,4:3,5:1,4,5
family= 1 2 1 0 0 0 0 new D7h genus #  2197 with   336 species is 0:2,4:3,5:2,3,4
family= 1 2 1 0 0 0 0 new D7h genus #  2198 with   336 species is 0:2,4:3,5:2,3,5
family= 1 2 1 0 0 0 0 new D7h genus #  2199 with   168 species is 0:2,5:2,5:0,1,3
family= 1 2 1 0 0 0 0 new D7h genus #  2200 with   168 species is 0:2,5:2,5:0,1,4
family= 1 2 1 0 0 0 0 new D7h genus #  2201 with    84 species is 0:2,5:2,5:0,1,6
family= 1 2 1 0 0 0 0 new D7h genus #  2202 with    84 species is 0:2,5:2,5:0,3,4
family= 1 2 1 0 0 0 0 new D7h genus #  2203 with   168 species is 0:2,5:2,5:1,3,4
family= 1 2 1 0 0 0 0 new D7h genus #  2204 with   168 species is 0:2,5:2,5:1,3,6
family= 1 2 1 0 0 0 0 new D7h genus #  2205 with   336 species is 0:2,5:3,4:0,1,2
family= 1 2 1 0 0 0 0 new D7h genus #  2206 with   336 species is 0:2,5:3,4:0,1,3
family= 1 2 1 0 0 0 0 new D7h genus #  2207 with   336 species is 0:2,5:3,4:0,1,4
family= 1 2 1 0 0 0 0 new D7h genus #  2208 with   336 species is 0:2,5:3,4:0,1,5
family= 1 2 1 0 0 0 0 new D7h genus #  2209 with   168 species is 0:2,5:3,4:0,1,6
family= 1 2 1 0 0 0 0 new D7h genus #  2210 with   336 species is 0:2,5:3,4:0,2,3
family= 1 2 1 0 0 0 0 new D7h genus #  2211 with   336 species is 0:2,5:3,4:0,2,4
family= 1 2 1 0 0 0 0 new D7h genus #  2212 with   168 species is 0:2,5:3,4:0,2,5
family= 1 2 1 0 0 0 0 new D7h genus #  2213 with   168 species is 0:2,5:3,4:0,3,4
family= 1 2 1 0 0 0 0 new D7h genus #  2214 with   336 species is 0:2,5:3,4:1,2,3
family= 1 2 1 0 0 0 0 new D7h genus #  2215 with   336 species is 0:2,5:3,4:1,2,4
family= 1 2 1 0 0 0 0 new D7h genus #  2216 with   336 species is 0:2,5:3,4:1,2,5
family= 1 2 1 0 0 0 0 new D7h genus #  2217 with   336 species is 0:2,5:3,4:1,2,6
family= 1 2 1 0 0 0 0 new D7h genus #  2218 with   336 species is 0:2,5:3,4:1,3,4
family= 1 2 1 0 0 0 0 new D7h genus #  2219 with   336 species is 0:2,5:3,4:1,3,5
family= 1 2 1 0 0 0 0 new D7h genus #  2220 with   336 species is 0:2,5:3,4:1,3,6
family= 1 2 1 0 0 0 0 new D7h genus #  2221 with   336 species is 0:2,5:3,4:1,4,5
family= 1 2 1 0 0 0 0 new D7h genus #  2222 with   336 species is 0:2,5:3,4:2,3,4
family= 1 2 1 0 0 0 0 new D7h genus #  2223 with   336 species is 0:2,5:3,4:2,3,5
family= 1 2 1 0 0 0 0 new D7h genus #  2224 with   168 species is 0:3,4:3,4:0,1,2
family= 1 2 1 0 0 0 0 new D7h genus #  2225 with   168 species is 0:3,4:3,4:0,1,5
family= 1 2 1 0 0 0 0 new D7h genus #  2226 with    84 species is 0:3,4:3,4:0,1,6
family= 1 2 1 0 0 0 0 new D7h genus #  2227 with    84 species is 0:3,4:3,4:0,2,5
family= 1 2 1 0 0 0 0 new D7h genus #  2228 with   168 species is 0:3,4:3,4:1,2,5
family= 1 2 1 0 0 0 0 new D7h genus #  2229 with   168 species is 0:3,4:3,4:1,2,6
Nber of genera for this family= 2229
 
family= 0 3 1 0 0 0 0
 
family= 0 3 1 0 0 0 0 new D7h genus #     1 with   168 species is 0,1:0,1:2,3:2,3,4
family= 0 3 1 0 0 0 0 new D7h genus #     2 with   168 species is 0,1:0,1:2,3:2,3,5
family= 0 3 1 0 0 0 0 new D7h genus #     3 with   168 species is 0,1:0,1:2,3:2,3,6
family= 0 3 1 0 0 0 0 new D7h genus #     4 with   168 species is 0,1:0,1:2,3:2,4,5
family= 0 3 1 0 0 0 0 new D7h genus #     5 with   168 species is 0,1:0,1:2,3:2,4,6
family= 0 3 1 0 0 0 0 new D7h genus #     6 with   168 species is 0,1:0,1:2,3:2,5,6
family= 0 3 1 0 0 0 0 new D7h genus #     7 with   168 species is 0,1:0,1:2,3:3,4,5
family= 0 3 1 0 0 0 0 new D7h genus #     8 with   168 species is 0,1:0,1:2,3:3,4,6
family= 0 3 1 0 0 0 0 new D7h genus #     9 with   168 species is 0,1:0,1:2,3:3,5,6
family= 0 3 1 0 0 0 0 new D7h genus #    10 with   168 species is 0,1:0,1:2,3:4,5,6
family= 0 3 1 0 0 0 0 new D7h genus #    11 with   168 species is 0,1:0,1:2,4:2,3,4
family= 0 3 1 0 0 0 0 new D7h genus #    12 with   168 species is 0,1:0,1:2,4:2,3,5
family= 0 3 1 0 0 0 0 new D7h genus #    13 with   168 species is 0,1:0,1:2,4:2,3,6
family= 0 3 1 0 0 0 0 new D7h genus #    14 with   168 species is 0,1:0,1:2,4:2,4,5
family= 0 3 1 0 0 0 0 new D7h genus #    15 with   168 species is 0,1:0,1:2,4:2,4,6
family= 0 3 1 0 0 0 0 new D7h genus #    16 with   168 species is 0,1:0,1:2,4:2,5,6
family= 0 3 1 0 0 0 0 new D7h genus #    17 with   168 species is 0,1:0,1:2,4:3,4,5
family= 0 3 1 0 0 0 0 new D7h genus #    18 with   168 species is 0,1:0,1:2,4:3,4,6
family= 0 3 1 0 0 0 0 new D7h genus #    19 with   168 species is 0,1:0,1:2,4:3,5,6
family= 0 3 1 0 0 0 0 new D7h genus #    20 with   168 species is 0,1:0,1:2,4:4,5,6
family= 0 3 1 0 0 0 0 new D7h genus #    21 with   168 species is 0,1:0,1:2,5:2,3,4
family= 0 3 1 0 0 0 0 new D7h genus #    22 with   168 species is 0,1:0,1:2,5:2,3,5
family= 0 3 1 0 0 0 0 new D7h genus #    23 with   168 species is 0,1:0,1:2,5:2,3,6
family= 0 3 1 0 0 0 0 new D7h genus #    24 with   168 species is 0,1:0,1:2,5:2,4,5
family= 0 3 1 0 0 0 0 new D7h genus #    25 with   168 species is 0,1:0,1:2,5:2,4,6
family= 0 3 1 0 0 0 0 new D7h genus #    26 with   168 species is 0,1:0,1:2,5:2,5,6
family= 0 3 1 0 0 0 0 new D7h genus #    27 with   168 species is 0,1:0,1:2,5:3,4,5
family= 0 3 1 0 0 0 0 new D7h genus #    28 with   168 species is 0,1:0,1:2,5:3,4,6
family= 0 3 1 0 0 0 0 new D7h genus #    29 with   168 species is 0,1:0,1:2,5:3,5,6
family= 0 3 1 0 0 0 0 new D7h genus #    30 with   168 species is 0,1:0,1:2,5:4,5,6
family= 0 3 1 0 0 0 0 new D7h genus #    31 with   168 species is 0,1:0,1:2,6:2,3,4
family= 0 3 1 0 0 0 0 new D7h genus #    32 with   168 species is 0,1:0,1:2,6:2,3,5
family= 0 3 1 0 0 0 0 new D7h genus #    33 with   168 species is 0,1:0,1:2,6:2,3,6
family= 0 3 1 0 0 0 0 new D7h genus #    34 with   168 species is 0,1:0,1:2,6:2,4,5
family= 0 3 1 0 0 0 0 new D7h genus #    35 with    84 species is 0,1:0,1:2,6:2,4,6
family= 0 3 1 0 0 0 0 new D7h genus #    36 with    84 species is 0,1:0,1:2,6:3,4,5
family= 0 3 1 0 0 0 0 new D7h genus #    37 with   168 species is 0,1:0,1:3,4:2,3,4
family= 0 3 1 0 0 0 0 new D7h genus #    38 with   168 species is 0,1:0,1:3,4:2,3,5
family= 0 3 1 0 0 0 0 new D7h genus #    39 with   168 species is 0,1:0,1:3,4:2,3,6
family= 0 3 1 0 0 0 0 new D7h genus #    40 with   168 species is 0,1:0,1:3,4:2,4,5
family= 0 3 1 0 0 0 0 new D7h genus #    41 with   168 species is 0,1:0,1:3,4:2,4,6
family= 0 3 1 0 0 0 0 new D7h genus #    42 with   168 species is 0,1:0,1:3,4:2,5,6
family= 0 3 1 0 0 0 0 new D7h genus #    43 with   168 species is 0,1:0,1:3,4:3,4,5
family= 0 3 1 0 0 0 0 new D7h genus #    44 with   168 species is 0,1:0,1:3,4:3,4,6
family= 0 3 1 0 0 0 0 new D7h genus #    45 with   168 species is 0,1:0,1:3,4:3,5,6
family= 0 3 1 0 0 0 0 new D7h genus #    46 with   168 species is 0,1:0,1:3,4:4,5,6
family= 0 3 1 0 0 0 0 new D7h genus #    47 with   168 species is 0,1:0,1:3,5:2,3,4
family= 0 3 1 0 0 0 0 new D7h genus #    48 with   168 species is 0,1:0,1:3,5:2,3,5
family= 0 3 1 0 0 0 0 new D7h genus #    49 with   168 species is 0,1:0,1:3,5:2,3,6
family= 0 3 1 0 0 0 0 new D7h genus #    50 with   168 species is 0,1:0,1:3,5:2,4,5
family= 0 3 1 0 0 0 0 new D7h genus #    51 with    84 species is 0,1:0,1:3,5:2,4,6
family= 0 3 1 0 0 0 0 new D7h genus #    52 with    84 species is 0,1:0,1:3,5:3,4,5
family= 0 3 1 0 0 0 0 new D7h genus #    53 with   336 species is 0,1:0,2:1,2:3,4,5
family= 0 3 1 0 0 0 0 new D7h genus #    54 with   336 species is 0,1:0,2:1,2:3,4,6
family= 0 3 1 0 0 0 0 new D7h genus #    55 with   336 species is 0,1:0,2:1,3:2,3,4
family= 0 3 1 0 0 0 0 new D7h genus #    56 with   336 species is 0,1:0,2:1,3:2,3,5
family= 0 3 1 0 0 0 0 new D7h genus #    57 with   336 species is 0,1:0,2:1,3:2,3,6
family= 0 3 1 0 0 0 0 new D7h genus #    58 with   336 species is 0,1:0,2:1,3:2,4,5
family= 0 3 1 0 0 0 0 new D7h genus #    59 with   336 species is 0,1:0,2:1,3:2,4,6
family= 0 3 1 0 0 0 0 new D7h genus #    60 with   336 species is 0,1:0,2:1,3:2,5,6
family= 0 3 1 0 0 0 0 new D7h genus #    61 with   336 species is 0,1:0,2:1,3:3,4,5
family= 0 3 1 0 0 0 0 new D7h genus #    62 with   336 species is 0,1:0,2:1,3:3,4,6
family= 0 3 1 0 0 0 0 new D7h genus #    63 with   336 species is 0,1:0,2:1,3:3,5,6
family= 0 3 1 0 0 0 0 new D7h genus #    64 with   336 species is 0,1:0,2:1,3:4,5,6
family= 0 3 1 0 0 0 0 new D7h genus #    65 with   336 species is 0,1:0,2:1,4:2,3,4
family= 0 3 1 0 0 0 0 new D7h genus #    66 with   336 species is 0,1:0,2:1,4:2,3,5
family= 0 3 1 0 0 0 0 new D7h genus #    67 with   336 species is 0,1:0,2:1,4:2,3,6
family= 0 3 1 0 0 0 0 new D7h genus #    68 with   336 species is 0,1:0,2:1,4:2,4,5
family= 0 3 1 0 0 0 0 new D7h genus #    69 with   336 species is 0,1:0,2:1,4:2,4,6
family= 0 3 1 0 0 0 0 new D7h genus #    70 with   336 species is 0,1:0,2:1,4:2,5,6
family= 0 3 1 0 0 0 0 new D7h genus #    71 with   336 species is 0,1:0,2:1,4:3,4,5
family= 0 3 1 0 0 0 0 new D7h genus #    72 with   336 species is 0,1:0,2:1,4:3,4,6
family= 0 3 1 0 0 0 0 new D7h genus #    73 with   336 species is 0,1:0,2:1,4:3,5,6
family= 0 3 1 0 0 0 0 new D7h genus #    74 with   336 species is 0,1:0,2:1,4:4,5,6
family= 0 3 1 0 0 0 0 new D7h genus #    75 with   336 species is 0,1:0,2:1,5:2,3,4
family= 0 3 1 0 0 0 0 new D7h genus #    76 with   336 species is 0,1:0,2:1,5:2,3,5
family= 0 3 1 0 0 0 0 new D7h genus #    77 with   336 species is 0,1:0,2:1,5:2,3,6
family= 0 3 1 0 0 0 0 new D7h genus #    78 with   336 species is 0,1:0,2:1,5:2,4,5
family= 0 3 1 0 0 0 0 new D7h genus #    79 with   336 species is 0,1:0,2:1,5:2,4,6
family= 0 3 1 0 0 0 0 new D7h genus #    80 with   336 species is 0,1:0,2:1,5:2,5,6
family= 0 3 1 0 0 0 0 new D7h genus #    81 with   336 species is 0,1:0,2:1,5:3,4,5
family= 0 3 1 0 0 0 0 new D7h genus #    82 with   336 species is 0,1:0,2:1,5:3,4,6
family= 0 3 1 0 0 0 0 new D7h genus #    83 with   336 species is 0,1:0,2:1,5:3,5,6
family= 0 3 1 0 0 0 0 new D7h genus #    84 with   336 species is 0,1:0,2:1,5:4,5,6
family= 0 3 1 0 0 0 0 new D7h genus #    85 with   336 species is 0,1:0,2:1,6:2,3,4
family= 0 3 1 0 0 0 0 new D7h genus #    86 with   336 species is 0,1:0,2:1,6:2,3,5
family= 0 3 1 0 0 0 0 new D7h genus #    87 with   336 species is 0,1:0,2:1,6:2,3,6
family= 0 3 1 0 0 0 0 new D7h genus #    88 with   336 species is 0,1:0,2:1,6:2,4,5
family= 0 3 1 0 0 0 0 new D7h genus #    89 with   168 species is 0,1:0,2:1,6:2,4,6
family= 0 3 1 0 0 0 0 new D7h genus #    90 with   168 species is 0,1:0,2:1,6:3,4,5
family= 0 3 1 0 0 0 0 new D7h genus #    91 with   336 species is 0,1:0,2:2,3:1,3,4
family= 0 3 1 0 0 0 0 new D7h genus #    92 with   336 species is 0,1:0,2:2,3:1,3,5
family= 0 3 1 0 0 0 0 new D7h genus #    93 with   336 species is 0,1:0,2:2,3:1,3,6
family= 0 3 1 0 0 0 0 new D7h genus #    94 with   336 species is 0,1:0,2:2,3:1,4,5
family= 0 3 1 0 0 0 0 new D7h genus #    95 with   336 species is 0,1:0,2:2,3:1,4,6
family= 0 3 1 0 0 0 0 new D7h genus #    96 with   336 species is 0,1:0,2:2,3:1,5,6
family= 0 3 1 0 0 0 0 new D7h genus #    97 with   336 species is 0,1:0,2:2,3:3,4,5
family= 0 3 1 0 0 0 0 new D7h genus #    98 with   336 species is 0,1:0,2:2,3:3,4,6
family= 0 3 1 0 0 0 0 new D7h genus #    99 with   336 species is 0,1:0,2:2,3:3,5,6
family= 0 3 1 0 0 0 0 new D7h genus #   100 with   336 species is 0,1:0,2:2,3:4,5,6
family= 0 3 1 0 0 0 0 new D7h genus #   101 with   336 species is 0,1:0,2:2,4:1,3,4
family= 0 3 1 0 0 0 0 new D7h genus #   102 with   336 species is 0,1:0,2:2,4:1,3,5
family= 0 3 1 0 0 0 0 new D7h genus #   103 with   336 species is 0,1:0,2:2,4:1,3,6
family= 0 3 1 0 0 0 0 new D7h genus #   104 with   336 species is 0,1:0,2:2,4:1,4,5
family= 0 3 1 0 0 0 0 new D7h genus #   105 with   336 species is 0,1:0,2:2,4:1,4,6
family= 0 3 1 0 0 0 0 new D7h genus #   106 with   336 species is 0,1:0,2:2,4:1,5,6
family= 0 3 1 0 0 0 0 new D7h genus #   107 with   336 species is 0,1:0,2:2,4:3,4,5
family= 0 3 1 0 0 0 0 new D7h genus #   108 with   336 species is 0,1:0,2:2,4:3,4,6
family= 0 3 1 0 0 0 0 new D7h genus #   109 with   336 species is 0,1:0,2:2,4:3,5,6
family= 0 3 1 0 0 0 0 new D7h genus #   110 with   336 species is 0,1:0,2:2,4:4,5,6
family= 0 3 1 0 0 0 0 new D7h genus #   111 with   336 species is 0,1:0,2:2,5:1,3,4
[truncated: 3,883,952 more chars]
