# Supplementary material for: The Polytope Formalism: application to molecular constitution and the prospect of a complete description of Chemical Space
Source: Chem Sci. 2026 Jan 8;17(4):2102–18. doi: 10.1039/d5sc08813e (PMC12780917; doi:10.1039/d5sc08813e)
Supplement: SC-017-D5SC08813E-s001 [file SC-017-D5SC08813E-s001.zip › publication files/species/genera_D7h_S7B5_max1111111.txt]

D7h_
D7h site symmetry is used to group species into genera
====
 
family= 5 0 0 0 0 0 0
 
family= 5 0 0 0 0 0 0 new D7h genus #     1 with   840 species is 0:1:2:3:4
family= 5 0 0 0 0 0 0 new D7h genus #     2 with   840 species is 0:1:2:3:5
family= 5 0 0 0 0 0 0 new D7h genus #     3 with   840 species is 0:1:2:4:5
Nber of genera for this family=    3
 
family= 4 1 0 0 0 0 0
 
family= 4 1 0 0 0 0 0 new D7h genus #     1 with  1680 species is 0:1:2:3:4,5
family= 4 1 0 0 0 0 0 new D7h genus #     2 with   840 species is 0:1:2:3:4,6
family= 4 1 0 0 0 0 0 new D7h genus #     3 with  1680 species is 0:1:2:4:3,5
family= 4 1 0 0 0 0 0 new D7h genus #     4 with  1680 species is 0:1:2:4:3,6
family= 4 1 0 0 0 0 0 new D7h genus #     5 with  1680 species is 0:1:2:4:5,6
family= 4 1 0 0 0 0 0 new D7h genus #     6 with  1680 species is 0:1:3:4:2,5
family= 4 1 0 0 0 0 0 new D7h genus #     7 with   840 species is 0:1:3:4:5,6
family= 4 1 0 0 0 0 0 new D7h genus #     8 with  1680 species is 0:1:3:5:2,4
family= 4 1 0 0 0 0 0 new D7h genus #     9 with   840 species is 0:1:3:5:2,6
Nber of genera for this family=    9
 
family= 3 2 0 0 0 0 0
 
family= 3 2 0 0 0 0 0 new D7h genus #     1 with   840 species is 0:1:2:3,4:5,6
family= 3 2 0 0 0 0 0 new D7h genus #     2 with   840 species is 0:1:2:3,5:4,6
family= 3 2 0 0 0 0 0 new D7h genus #     3 with   840 species is 0:1:2:3,6:4,5
family= 3 2 0 0 0 0 0 new D7h genus #     4 with  1680 species is 0:1:3:2,4:5,6
family= 3 2 0 0 0 0 0 new D7h genus #     5 with  1680 species is 0:1:3:2,5:4,6
family= 3 2 0 0 0 0 0 new D7h genus #     6 with  1680 species is 0:1:3:2,6:4,5
family= 3 2 0 0 0 0 0 new D7h genus #     7 with   840 species is 0:1:4:2,3:5,6
family= 3 2 0 0 0 0 0 new D7h genus #     8 with   840 species is 0:1:4:2,5:3,6
family= 3 2 0 0 0 0 0 new D7h genus #     9 with   840 species is 0:1:4:2,6:3,5
family= 3 2 0 0 0 0 0 new D7h genus #    10 with   840 species is 0:2:4:1,3:5,6
family= 3 2 0 0 0 0 0 new D7h genus #    11 with   840 species is 0:2:4:1,5:3,6
family= 3 2 0 0 0 0 0 new D7h genus #    12 with   840 species is 0:2:4:1,6:3,5
Nber of genera for this family=   12
 
family= 4 0 1 0 0 0 0
 
family= 4 0 1 0 0 0 0 new D7h genus #     1 with   840 species is 0:1:2:3:4,5,6
family= 4 0 1 0 0 0 0 new D7h genus #     2 with  1680 species is 0:1:2:4:3,5,6
family= 4 0 1 0 0 0 0 new D7h genus #     3 with   840 species is 0:1:3:4:2,5,6
family= 4 0 1 0 0 0 0 new D7h genus #     4 with   840 species is 0:1:3:5:2,4,6
Nber of genera for this family=    4
 
----------------------------------------

Nber families=      4
Nber genera=       28
Nber species=    31920
