# Supplementary material for: The Polytope Formalism: application to molecular constitution and the prospect of a complete description of Chemical Space
Source: Chem Sci. 2026 Jan 8;17(4):2102–18. doi: 10.1039/d5sc08813e (PMC12780917; doi:10.1039/d5sc08813e)
Supplement: SC-017-D5SC08813E-s001 [file SC-017-D5SC08813E-s001.zip › publication files/species/genera_D7h_S7B6_max1111111.txt]

D7h_
D7h site symmetry is used to group species into genera
====
 
family= 6 0 0 0 0 0 0
 
family= 6 0 0 0 0 0 0 new D7h genus #     1 with  5040 species is 0:1:2:3:4:5
Nber of genera for this family=    1
 
family= 5 1 0 0 0 0 0
 
family= 5 1 0 0 0 0 0 new D7h genus #     1 with  5040 species is 0:1:2:3:4:5,6
family= 5 1 0 0 0 0 0 new D7h genus #     2 with  5040 species is 0:1:2:3:5:4,6
family= 5 1 0 0 0 0 0 new D7h genus #     3 with  5040 species is 0:1:2:4:5:3,6
Nber of genera for this family=    3
 
----------------------------------------

Nber families=      2
Nber genera=        4
Nber species=    20160
