# Supplementary material for: The Polytope Formalism: application to molecular constitution and the prospect of a complete description of Chemical Space
Source: Chem Sci. 2026 Jan 8;17(4):2102–18. doi: 10.1039/d5sc08813e (PMC12780917; doi:10.1039/d5sc08813e)
Supplement: SC-017-D5SC08813E-s001 [file SC-017-D5SC08813E-s001.zip › publication files/species/genera_D8h_S8B1.txt]

D8h_
D8h site symmetry is used to group species into genera
====
 
family= 1 0 0 0 0 0 0 0
 
family= 1 0 0 0 0 0 0 0 new D8h genus #     1 with     8 species is 0
Nber of genera for this family=    1
 
family= 0 1 0 0 0 0 0 0
 
family= 0 1 0 0 0 0 0 0 new D8h genus #     1 with     8 species is 0,1
family= 0 1 0 0 0 0 0 0 new D8h genus #     2 with     8 species is 0,2
family= 0 1 0 0 0 0 0 0 new D8h genus #     3 with     8 species is 0,3
family= 0 1 0 0 0 0 0 0 new D8h genus #     4 with     4 species is 0,4
Nber of genera for this family=    4
 
family= 0 0 1 0 0 0 0 0
 
family= 0 0 1 0 0 0 0 0 new D8h genus #     1 with     8 species is 0,1,2
family= 0 0 1 0 0 0 0 0 new D8h genus #     2 with    16 species is 0,1,3
family= 0 0 1 0 0 0 0 0 new D8h genus #     3 with    16 species is 0,1,4
family= 0 0 1 0 0 0 0 0 new D8h genus #     4 with     8 species is 0,2,4
family= 0 0 1 0 0 0 0 0 new D8h genus #     5 with     8 species is 0,2,5
Nber of genera for this family=    5
 
family= 0 0 0 1 0 0 0 0
 
family= 0 0 0 1 0 0 0 0 new D8h genus #     1 with     8 species is 0,1,2,3
family= 0 0 0 1 0 0 0 0 new D8h genus #     2 with    16 species is 0,1,2,4
family= 0 0 0 1 0 0 0 0 new D8h genus #     3 with     8 species is 0,1,2,5
family= 0 0 0 1 0 0 0 0 new D8h genus #     4 with     8 species is 0,1,3,4
family= 0 0 0 1 0 0 0 0 new D8h genus #     5 with    16 species is 0,1,3,5
family= 0 0 0 1 0 0 0 0 new D8h genus #     6 with     8 species is 0,1,3,6
family= 0 0 0 1 0 0 0 0 new D8h genus #     7 with     4 species is 0,1,4,5
family= 0 0 0 1 0 0 0 0 new D8h genus #     8 with     2 species is 0,2,4,6
Nber of genera for this family=    8
 
family= 0 0 0 0 1 0 0 0
 
family= 0 0 0 0 1 0 0 0 new D8h genus #     1 with     8 species is \0,1,2
family= 0 0 0 0 1 0 0 0 new D8h genus #     2 with    16 species is \0,1,3
family= 0 0 0 0 1 0 0 0 new D8h genus #     3 with    16 species is \0,1,4
family= 0 0 0 0 1 0 0 0 new D8h genus #     4 with     8 species is \0,2,4
family= 0 0 0 0 1 0 0 0 new D8h genus #     5 with     8 species is \0,2,5
Nber of genera for this family=    5
 
family= 0 0 0 0 0 1 0 0
 
family= 0 0 0 0 0 1 0 0 new D8h genus #     1 with     8 species is \0,1
family= 0 0 0 0 0 1 0 0 new D8h genus #     2 with     8 species is \0,2
family= 0 0 0 0 0 1 0 0 new D8h genus #     3 with     8 species is \0,3
family= 0 0 0 0 0 1 0 0 new D8h genus #     4 with     4 species is \0,4
Nber of genera for this family=    4
 
family= 0 0 0 0 0 0 1 0
 
family= 0 0 0 0 0 0 1 0 new D8h genus #     1 with     8 species is \0
Nber of genera for this family=    1
 
family= 0 0 0 0 0 0 0 1
 
family= 0 0 0 0 0 0 0 1 new D8h genus #     1 with     1 species is \
Nber of genera for this family=    1
 
----------------------------------------

Nber families=      8
Nber genera=       29
Nber species=      255
