# Supplementary material for: The Polytope Formalism: application to molecular constitution and the prospect of a complete description of Chemical Space
Source: Chem Sci. 2026 Jan 8;17(4):2102–18. doi: 10.1039/d5sc08813e (PMC12780917; doi:10.1039/d5sc08813e)
Supplement: SC-017-D5SC08813E-s001 [file SC-017-D5SC08813E-s001.zip › publication files/species/genera_D8h_S8B2.txt]

D8h_
D8h site symmetry is used to group species into genera
====
 
family= 2 0 0 0 0 0 0 0
 
family= 2 0 0 0 0 0 0 0 new D8h genus #     1 with     8 species is 0:0
family= 2 0 0 0 0 0 0 0 new D8h genus #     2 with    16 species is 0:1
family= 2 0 0 0 0 0 0 0 new D8h genus #     3 with    16 species is 0:2
family= 2 0 0 0 0 0 0 0 new D8h genus #     4 with    16 species is 0:3
family= 2 0 0 0 0 0 0 0 new D8h genus #     5 with     8 species is 0:4
Nber of genera for this family=    5
 
family= 1 1 0 0 0 0 0 0
 
family= 1 1 0 0 0 0 0 0 new D8h genus #     1 with    32 species is 0:0,1
family= 1 1 0 0 0 0 0 0 new D8h genus #     2 with    32 species is 0:0,2
family= 1 1 0 0 0 0 0 0 new D8h genus #     3 with    32 species is 0:0,3
family= 1 1 0 0 0 0 0 0 new D8h genus #     4 with    16 species is 0:0,4
family= 1 1 0 0 0 0 0 0 new D8h genus #     5 with    32 species is 0:1,2
family= 1 1 0 0 0 0 0 0 new D8h genus #     6 with    32 species is 0:1,3
family= 1 1 0 0 0 0 0 0 new D8h genus #     7 with    32 species is 0:1,4
family= 1 1 0 0 0 0 0 0 new D8h genus #     8 with    32 species is 0:1,5
family= 1 1 0 0 0 0 0 0 new D8h genus #     9 with    32 species is 0:1,6
family= 1 1 0 0 0 0 0 0 new D8h genus #    10 with    16 species is 0:1,7
family= 1 1 0 0 0 0 0 0 new D8h genus #    11 with    32 species is 0:2,3
family= 1 1 0 0 0 0 0 0 new D8h genus #    12 with    32 species is 0:2,4
family= 1 1 0 0 0 0 0 0 new D8h genus #    13 with    32 species is 0:2,5
family= 1 1 0 0 0 0 0 0 new D8h genus #    14 with    16 species is 0:2,6
family= 1 1 0 0 0 0 0 0 new D8h genus #    15 with    32 species is 0:3,4
family= 1 1 0 0 0 0 0 0 new D8h genus #    16 with    16 species is 0:3,5
Nber of genera for this family=   16
 
family= 0 2 0 0 0 0 0 0
 
family= 0 2 0 0 0 0 0 0 new D8h genus #     1 with     8 species is 0,1:0,1
family= 0 2 0 0 0 0 0 0 new D8h genus #     2 with    32 species is 0,1:0,2
family= 0 2 0 0 0 0 0 0 new D8h genus #     3 with    32 species is 0,1:0,3
family= 0 2 0 0 0 0 0 0 new D8h genus #     4 with    32 species is 0,1:0,4
family= 0 2 0 0 0 0 0 0 new D8h genus #     5 with    32 species is 0,1:0,5
family= 0 2 0 0 0 0 0 0 new D8h genus #     6 with    32 species is 0,1:0,6
family= 0 2 0 0 0 0 0 0 new D8h genus #     7 with    16 species is 0,1:0,7
family= 0 2 0 0 0 0 0 0 new D8h genus #     8 with    16 species is 0,1:2,3
family= 0 2 0 0 0 0 0 0 new D8h genus #     9 with    32 species is 0,1:2,4
family= 0 2 0 0 0 0 0 0 new D8h genus #    10 with    32 species is 0,1:2,5
family= 0 2 0 0 0 0 0 0 new D8h genus #    11 with    32 species is 0,1:2,6
family= 0 2 0 0 0 0 0 0 new D8h genus #    12 with    16 species is 0,1:2,7
family= 0 2 0 0 0 0 0 0 new D8h genus #    13 with    16 species is 0,1:3,4
family= 0 2 0 0 0 0 0 0 new D8h genus #    14 with    32 species is 0,1:3,5
family= 0 2 0 0 0 0 0 0 new D8h genus #    15 with    16 species is 0,1:3,6
family= 0 2 0 0 0 0 0 0 new D8h genus #    16 with     8 species is 0,1:4,5
family= 0 2 0 0 0 0 0 0 new D8h genus #    17 with     8 species is 0,2:0,2
family= 0 2 0 0 0 0 0 0 new D8h genus #    18 with    32 species is 0,2:0,3
family= 0 2 0 0 0 0 0 0 new D8h genus #    19 with    32 species is 0,2:0,4
family= 0 2 0 0 0 0 0 0 new D8h genus #    20 with    32 species is 0,2:0,5
family= 0 2 0 0 0 0 0 0 new D8h genus #    21 with    16 species is 0,2:0,6
family= 0 2 0 0 0 0 0 0 new D8h genus #    22 with    16 species is 0,2:1,3
family= 0 2 0 0 0 0 0 0 new D8h genus #    23 with    32 species is 0,2:1,4
family= 0 2 0 0 0 0 0 0 new D8h genus #    24 with    16 species is 0,2:1,5
family= 0 2 0 0 0 0 0 0 new D8h genus #    25 with    16 species is 0,2:3,5
family= 0 2 0 0 0 0 0 0 new D8h genus #    26 with    32 species is 0,2:3,6
family= 0 2 0 0 0 0 0 0 new D8h genus #    27 with    16 species is 0,2:3,7
family= 0 2 0 0 0 0 0 0 new D8h genus #    28 with     8 species is 0,2:4,6
family= 0 2 0 0 0 0 0 0 new D8h genus #    29 with     8 species is 0,3:0,3
family= 0 2 0 0 0 0 0 0 new D8h genus #    30 with    32 species is 0,3:0,4
family= 0 2 0 0 0 0 0 0 new D8h genus #    31 with    16 species is 0,3:0,5
family= 0 2 0 0 0 0 0 0 new D8h genus #    32 with    16 species is 0,3:1,4
family= 0 2 0 0 0 0 0 0 new D8h genus #    33 with    32 species is 0,3:1,5
family= 0 2 0 0 0 0 0 0 new D8h genus #    34 with    16 species is 0,3:1,6
family= 0 2 0 0 0 0 0 0 new D8h genus #    35 with     8 species is 0,3:4,7
family= 0 2 0 0 0 0 0 0 new D8h genus #    36 with     4 species is 0,4:0,4
family= 0 2 0 0 0 0 0 0 new D8h genus #    37 with     8 species is 0,4:1,5
family= 0 2 0 0 0 0 0 0 new D8h genus #    38 with     4 species is 0,4:2,6
Nber of genera for this family=   38
 
family= 1 0 1 0 0 0 0 0
 
family= 1 0 1 0 0 0 0 0 new D8h genus #     1 with    32 species is 0:0,1,2
family= 1 0 1 0 0 0 0 0 new D8h genus #     2 with    32 species is 0:0,1,3
family= 1 0 1 0 0 0 0 0 new D8h genus #     3 with    32 species is 0:0,1,4
family= 1 0 1 0 0 0 0 0 new D8h genus #     4 with    32 species is 0:0,1,5
family= 1 0 1 0 0 0 0 0 new D8h genus #     5 with    32 species is 0:0,1,6
family= 1 0 1 0 0 0 0 0 new D8h genus #     6 with    16 species is 0:0,1,7
family= 1 0 1 0 0 0 0 0 new D8h genus #     7 with    32 species is 0:0,2,3
family= 1 0 1 0 0 0 0 0 new D8h genus #     8 with    32 species is 0:0,2,4
family= 1 0 1 0 0 0 0 0 new D8h genus #     9 with    32 species is 0:0,2,5
family= 1 0 1 0 0 0 0 0 new D8h genus #    10 with    16 species is 0:0,2,6
family= 1 0 1 0 0 0 0 0 new D8h genus #    11 with    32 species is 0:0,3,4
family= 1 0 1 0 0 0 0 0 new D8h genus #    12 with    16 species is 0:0,3,5
family= 1 0 1 0 0 0 0 0 new D8h genus #    13 with    32 species is 0:1,2,3
family= 1 0 1 0 0 0 0 0 new D8h genus #    14 with    32 species is 0:1,2,4
family= 1 0 1 0 0 0 0 0 new D8h genus #    15 with    32 species is 0:1,2,5
family= 1 0 1 0 0 0 0 0 new D8h genus #    16 with    32 species is 0:1,2,6
family= 1 0 1 0 0 0 0 0 new D8h genus #    17 with    32 species is 0:1,2,7
family= 1 0 1 0 0 0 0 0 new D8h genus #    18 with    32 species is 0:1,3,4
family= 1 0 1 0 0 0 0 0 new D8h genus #    19 with    32 species is 0:1,3,5
family= 1 0 1 0 0 0 0 0 new D8h genus #    20 with    32 species is 0:1,3,6
family= 1 0 1 0 0 0 0 0 new D8h genus #    21 with    32 species is 0:1,3,7
family= 1 0 1 0 0 0 0 0 new D8h genus #    22 with    32 species is 0:1,4,5
family= 1 0 1 0 0 0 0 0 new D8h genus #    23 with    32 species is 0:1,4,6
family= 1 0 1 0 0 0 0 0 new D8h genus #    24 with    16 species is 0:1,4,7
family= 1 0 1 0 0 0 0 0 new D8h genus #    25 with    32 species is 0:1,5,6
family= 1 0 1 0 0 0 0 0 new D8h genus #    26 with    32 species is 0:2,3,4
family= 1 0 1 0 0 0 0 0 new D8h genus #    27 with    32 species is 0:2,3,5
family= 1 0 1 0 0 0 0 0 new D8h genus #    28 with    32 species is 0:2,3,6
family= 1 0 1 0 0 0 0 0 new D8h genus #    29 with    32 species is 0:2,4,5
family= 1 0 1 0 0 0 0 0 new D8h genus #    30 with    16 species is 0:2,4,6
family= 1 0 1 0 0 0 0 0 new D8h genus #    31 with    16 species is 0:3,4,5
Nber of genera for this family=   31
 
family= 0 1 1 0 0 0 0 0
 
family= 0 1 1 0 0 0 0 0 new D8h genus #     1 with    32 species is 0,1:0,1,2
family= 0 1 1 0 0 0 0 0 new D8h genus #     2 with    32 species is 0,1:0,1,3
family= 0 1 1 0 0 0 0 0 new D8h genus #     3 with    32 species is 0,1:0,1,4
family= 0 1 1 0 0 0 0 0 new D8h genus #     4 with    32 species is 0,1:0,2,3
family= 0 1 1 0 0 0 0 0 new D8h genus #     5 with    32 species is 0,1:0,2,4
family= 0 1 1 0 0 0 0 0 new D8h genus #     6 with    32 species is 0,1:0,2,5
family= 0 1 1 0 0 0 0 0 new D8h genus #     7 with    32 species is 0,1:0,2,6
family= 0 1 1 0 0 0 0 0 new D8h genus #     8 with    32 species is 0,1:0,2,7
family= 0 1 1 0 0 0 0 0 new D8h genus #     9 with    32 species is 0,1:0,3,4
family= 0 1 1 0 0 0 0 0 new D8h genus #    10 with    32 species is 0,1:0,3,5
family= 0 1 1 0 0 0 0 0 new D8h genus #    11 with    32 species is 0,1:0,3,6
family= 0 1 1 0 0 0 0 0 new D8h genus #    12 with    32 species is 0,1:0,3,7
family= 0 1 1 0 0 0 0 0 new D8h genus #    13 with    32 species is 0,1:0,4,5
family= 0 1 1 0 0 0 0 0 new D8h genus #    14 with    32 species is 0,1:0,4,6
family= 0 1 1 0 0 0 0 0 new D8h genus #    15 with    32 species is 0,1:0,4,7
family= 0 1 1 0 0 0 0 0 new D8h genus #    16 with    32 species is 0,1:0,5,6
family= 0 1 1 0 0 0 0 0 new D8h genus #    17 with    32 species is 0,1:0,5,7
family= 0 1 1 0 0 0 0 0 new D8h genus #    18 with    32 species is 0,1:0,6,7
family= 0 1 1 0 0 0 0 0 new D8h genus #    19 with    32 species is 0,1:2,3,4
family= 0 1 1 0 0 0 0 0 new D8h genus #    20 with    32 species is 0,1:2,3,5
family= 0 1 1 0 0 0 0 0 new D8h genus #    21 with    32 species is 0,1:2,3,6
family= 0 1 1 0 0 0 0 0 new D8h genus #    22 with    32 species is 0,1:2,3,7
family= 0 1 1 0 0 0 0 0 new D8h genus #    23 with    32 species is 0,1:2,4,5
family= 0 1 1 0 0 0 0 0 new D8h genus #    24 with    32 species is 0,1:2,4,6
family= 0 1 1 0 0 0 0 0 new D8h genus #    25 with    32 species is 0,1:2,4,7
family= 0 1 1 0 0 0 0 0 new D8h genus #    26 with    32 species is 0,1:2,5,6
family= 0 1 1 0 0 0 0 0 new D8h genus #    27 with    32 species is 0,1:3,4,5
family= 0 1 1 0 0 0 0 0 new D8h genus #    28 with    32 species is 0,1:3,4,6
family= 0 1 1 0 0 0 0 0 new D8h genus #    29 with    16 species is 0,2:0,1,2
family= 0 1 1 0 0 0 0 0 new D8h genus #    30 with    32 species is 0,2:0,1,3
family= 0 1 1 0 0 0 0 0 new D8h genus #    31 with    32 species is 0,2:0,1,4
family= 0 1 1 0 0 0 0 0 new D8h genus #    32 with    32 species is 0,2:0,1,5
family= 0 1 1 0 0 0 0 0 new D8h genus #    33 with    32 species is 0,2:0,1,6
family= 0 1 1 0 0 0 0 0 new D8h genus #    34 with    32 species is 0,2:0,1,7
family= 0 1 1 0 0 0 0 0 new D8h genus #    35 with    32 species is 0,2:0,2,3
family= 0 1 1 0 0 0 0 0 new D8h genus #    36 with    32 species is 0,2:0,2,4
family= 0 1 1 0 0 0 0 0 new D8h genus #    37 with    16 species is 0,2:0,2,5
family= 0 1 1 0 0 0 0 0 new D8h genus #    38 with    32 species is 0,2:0,3,4
family= 0 1 1 0 0 0 0 0 new D8h genus #    39 with    32 species is 0,2:0,3,5
family= 0 1 1 0 0 0 0 0 new D8h genus #    40 with    32 species is 0,2:0,3,6
family= 0 1 1 0 0 0 0 0 new D8h genus #    41 with    32 species is 0,2:0,3,7
family= 0 1 1 0 0 0 0 0 new D8h genus #    42 with    32 species is 0,2:0,4,5
family= 0 1 1 0 0 0 0 0 new D8h genus #    43 with    32 species is 0,2:0,4,6
family= 0 1 1 0 0 0 0 0 new D8h genus #    44 with    32 species is 0,2:0,4,7
family= 0 1 1 0 0 0 0 0 new D8h genus #    45 with    32 species is 0,2:0,5,6
family= 0 1 1 0 0 0 0 0 new D8h genus #    46 with    32 species is 0,2:0,5,7
family= 0 1 1 0 0 0 0 0 new D8h genus #    47 with    32 species is 0,2:0,6,7
family= 0 1 1 0 0 0 0 0 new D8h genus #    48 with    32 species is 0,2:1,3,4
family= 0 1 1 0 0 0 0 0 new D8h genus #    49 with    32 species is 0,2:1,3,5
family= 0 1 1 0 0 0 0 0 new D8h genus #    50 with    32 species is 0,2:1,3,6
family= 0 1 1 0 0 0 0 0 new D8h genus #    51 with    16 species is 0,2:1,3,7
family= 0 1 1 0 0 0 0 0 new D8h genus #    52 with    32 species is 0,2:1,4,5
family= 0 1 1 0 0 0 0 0 new D8h genus #    53 with    16 species is 0,2:1,4,6
family= 0 1 1 0 0 0 0 0 new D8h genus #    54 with    32 species is 0,2:3,4,5
family= 0 1 1 0 0 0 0 0 new D8h genus #    55 with    32 species is 0,2:3,4,6
family= 0 1 1 0 0 0 0 0 new D8h genus #    56 with    32 species is 0,2:3,4,7
family= 0 1 1 0 0 0 0 0 new D8h genus #    57 with    32 species is 0,2:3,5,6
family= 0 1 1 0 0 0 0 0 new D8h genus #    58 with    16 species is 0,2:3,5,7
family= 0 1 1 0 0 0 0 0 new D8h genus #    59 with    16 species is 0,2:4,5,6
family= 0 1 1 0 0 0 0 0 new D8h genus #    60 with    32 species is 0,3:0,1,2
family= 0 1 1 0 0 0 0 0 new D8h genus #    61 with    32 species is 0,3:0,1,3
family= 0 1 1 0 0 0 0 0 new D8h genus #    62 with    32 species is 0,3:0,1,4
family= 0 1 1 0 0 0 0 0 new D8h genus #    63 with    32 species is 0,3:0,1,5
family= 0 1 1 0 0 0 0 0 new D8h genus #    64 with    32 species is 0,3:0,1,6
family= 0 1 1 0 0 0 0 0 new D8h genus #    65 with    32 species is 0,3:0,1,7
family= 0 1 1 0 0 0 0 0 new D8h genus #    66 with    32 species is 0,3:0,2,4
family= 0 1 1 0 0 0 0 0 new D8h genus #    67 with    32 species is 0,3:0,2,5
family= 0 1 1 0 0 0 0 0 new D8h genus #    68 with    32 species is 0,3:0,2,6
family= 0 1 1 0 0 0 0 0 new D8h genus #    69 with    32 species is 0,3:0,2,7
family= 0 1 1 0 0 0 0 0 new D8h genus #    70 with    32 species is 0,3:0,3,4
family= 0 1 1 0 0 0 0 0 new D8h genus #    71 with    32 species is 0,3:0,3,5
family= 0 1 1 0 0 0 0 0 new D8h genus #    72 with    32 species is 0,3:0,4,5
family= 0 1 1 0 0 0 0 0 new D8h genus #    73 with    32 species is 0,3:0,4,6
family= 0 1 1 0 0 0 0 0 new D8h genus #    74 with    32 species is 0,3:0,4,7
family= 0 1 1 0 0 0 0 0 new D8h genus #    75 with    32 species is 0,3:0,5,6
family= 0 1 1 0 0 0 0 0 new D8h genus #    76 with    32 species is 0,3:0,5,7
family= 0 1 1 0 0 0 0 0 new D8h genus #    77 with    32 species is 0,3:0,6,7
family= 0 1 1 0 0 0 0 0 new D8h genus #    78 with    32 species is 0,3:1,2,4
family= 0 1 1 0 0 0 0 0 new D8h genus #    79 with    32 species is 0,3:1,2,5
family= 0 1 1 0 0 0 0 0 new D8h genus #    80 with    32 species is 0,3:1,4,5
family= 0 1 1 0 0 0 0 0 new D8h genus #    81 with    32 species is 0,3:1,4,6
family= 0 1 1 0 0 0 0 0 new D8h genus #    82 with    32 species is 0,3:1,4,7
family= 0 1 1 0 0 0 0 0 new D8h genus #    83 with    32 species is 0,3:1,5,6
family= 0 1 1 0 0 0 0 0 new D8h genus #    84 with    32 species is 0,3:1,5,7
family= 0 1 1 0 0 0 0 0 new D8h genus #    85 with    32 species is 0,3:1,6,7
family= 0 1 1 0 0 0 0 0 new D8h genus #    86 with    32 species is 0,3:4,5,6
family= 0 1 1 0 0 0 0 0 new D8h genus #    87 with    32 species is 0,3:4,5,7
family= 0 1 1 0 0 0 0 0 new D8h genus #    88 with    32 species is 0,4:0,1,2
family= 0 1 1 0 0 0 0 0 new D8h genus #    89 with    32 species is 0,4:0,1,3
family= 0 1 1 0 0 0 0 0 new D8h genus #    90 with    32 species is 0,4:0,1,4
family= 0 1 1 0 0 0 0 0 new D8h genus #    91 with    32 species is 0,4:0,1,5
family= 0 1 1 0 0 0 0 0 new D8h genus #    92 with    32 species is 0,4:0,1,6
family= 0 1 1 0 0 0 0 0 new D8h genus #    93 with    16 species is 0,4:0,1,7
family= 0 1 1 0 0 0 0 0 new D8h genus #    94 with    32 species is 0,4:0,2,3
family= 0 1 1 0 0 0 0 0 new D8h genus #    95 with    16 species is 0,4:0,2,4
family= 0 1 1 0 0 0 0 0 new D8h genus #    96 with    32 species is 0,4:0,2,5
family= 0 1 1 0 0 0 0 0 new D8h genus #    97 with    16 species is 0,4:0,2,6
family= 0 1 1 0 0 0 0 0 new D8h genus #    98 with    16 species is 0,4:0,3,5
family= 0 1 1 0 0 0 0 0 new D8h genus #    99 with    16 species is 0,4:1,2,3
family= 0 1 1 0 0 0 0 0 new D8h genus #   100 with    32 species is 0,4:1,2,5
family= 0 1 1 0 0 0 0 0 new D8h genus #   101 with    32 species is 0,4:1,2,6
family= 0 1 1 0 0 0 0 0 new D8h genus #   102 with    32 species is 0,4:1,2,7
family= 0 1 1 0 0 0 0 0 new D8h genus #   103 with    32 species is 0,4:1,3,5
family= 0 1 1 0 0 0 0 0 new D8h genus #   104 with    16 species is 0,4:1,3,6
Nber of genera for this family=  104
 
family= 0 0 2 0 0 0 0 0
 
family= 0 0 2 0 0 0 0 0 new D8h genus #     1 with     8 species is 0,1,2:0,1,2
family= 0 0 2 0 0 0 0 0 new D8h genus #     2 with    32 species is 0,1,2:0,1,3
family= 0 0 2 0 0 0 0 0 new D8h genus #     3 with    32 species is 0,1,2:0,1,4
family= 0 0 2 0 0 0 0 0 new D8h genus #     4 with    32 species is 0,1,2:0,1,5
family= 0 0 2 0 0 0 0 0 new D8h genus #     5 with    32 species is 0,1,2:0,1,6
family= 0 0 2 0 0 0 0 0 new D8h genus #     6 with    16 species is 0,1,2:0,1,7
family= 0 0 2 0 0 0 0 0 new D8h genus #     7 with    32 species is 0,1,2:0,2,3
family= 0 0 2 0 0 0 0 0 new D8h genus #     8 with    32 species is 0,1,2:0,2,4
family= 0 0 2 0 0 0 0 0 new D8h genus #     9 with    16 species is 0,1,2:0,2,5
family= 0 0 2 0 0 0 0 0 new D8h genus #    10 with    32 species is 0,1,2:0,3,4
family= 0 0 2 0 0 0 0 0 new D8h genus #    11 with    32 species is 0,1,2:0,3,5
family= 0 0 2 0 0 0 0 0 new D8h genus #    12 with    32 species is 0,1,2:0,3,6
family= 0 0 2 0 0 0 0 0 new D8h genus #    13 with    32 species is 0,1,2:0,3,7
family= 0 0 2 0 0 0 0 0 new D8h genus #    14 with    32 species is 0,1,2:0,4,5
family= 0 0 2 0 0 0 0 0 new D8h genus #    15 with    32 species is 0,1,2:0,4,6
family= 0 0 2 0 0 0 0 0 new D8h genus #    16 with    32 species is 0,1,2:0,4,7
family= 0 0 2 0 0 0 0 0 new D8h genus #    17 with    32 species is 0,1,2:0,5,6
family= 0 0 2 0 0 0 0 0 new D8h genus #    18 with    32 species is 0,1,2:0,5,7
family= 0 0 2 0 0 0 0 0 new D8h genus #    19 with    16 species is 0,1,2:0,6,7
family= 0 0 2 0 0 0 0 0 new D8h genus #    20 with    32 species is 0,1,2:1,3,4
family= 0 0 2 0 0 0 0 0 new D8h genus #    21 with    32 species is 0,1,2:1,3,5
family= 0 0 2 0 0 0 0 0 new D8h genus #    22 with    32 species is 0,1,2:1,3,6
family= 0 0 2 0 0 0 0 0 new D8h genus #    23 with    16 species is 0,1,2:1,3,7
family= 0 0 2 0 0 0 0 0 new D8h genus #    24 with    32 species is 0,1,2:1,4,5
family= 0 0 2 0 0 0 0 0 new D8h genus #    25 with    16 species is 0,1,2:1,4,6
family= 0 0 2 0 0 0 0 0 new D8h genus #    26 with    16 species is 0,1,2:3,4,5
family= 0 0 2 0 0 0 0 0 new D8h genus #    27 with    32 species is 0,1,2:3,4,6
family= 0 0 2 0 0 0 0 0 new D8h genus #    28 with    32 species is 0,1,2:3,4,7
family= 0 0 2 0 0 0 0 0 new D8h genus #    29 with    32 species is 0,1,2:3,5,6
family= 0 0 2 0 0 0 0 0 new D8h genus #    30 with    16 species is 0,1,2:3,5,7
family= 0 0 2 0 0 0 0 0 new D8h genus #    31 with     8 species is 0,1,2:4,5,6
family= 0 0 2 0 0 0 0 0 new D8h genus #    32 with    16 species is 0,1,3:0,1,3
family= 0 0 2 0 0 0 0 0 new D8h genus #    33 with    32 species is 0,1,3:0,1,4
family= 0 0 2 0 0 0 0 0 new D8h genus #    34 with    32 species is 0,1,3:0,1,5
family= 0 0 2 0 0 0 0 0 new D8h genus #    35 with    16 species is 0,1,3:0,1,6
family= 0 0 2 0 0 0 0 0 new D8h genus #    36 with    16 species is 0,1,3:0,2,3
family= 0 0 2 0 0 0 0 0 new D8h genus #    37 with    32 species is 0,1,3:0,2,4
family= 0 0 2 0 0 0 0 0 new D8h genus #    38 with    32 species is 0,1,3:0,2,5
family= 0 0 2 0 0 0 0 0 new D8h genus #    39 with    32 species is 0,1,3:0,2,6
family= 0 0 2 0 0 0 0 0 new D8h genus #    40 with    32 species is 0,1,3:0,2,7
family= 0 0 2 0 0 0 0 0 new D8h genus #    41 with    32 species is 0,1,3:0,3,4
family= 0 0 2 0 0 0 0 0 new D8h genus #    42 with    32 species is 0,1,3:0,3,5
family= 0 0 2 0 0 0 0 0 new D8h genus #    43 with    32 species is 0,1,3:0,3,6
family= 0 0 2 0 0 0 0 0 new D8h genus #    44 with    32 species is 0,1,3:0,3,7
family= 0 0 2 0 0 0 0 0 new D8h genus #    45 with    32 species is 0,1,3:0,4,5
family= 0 0 2 0 0 0 0 0 new D8h genus #    46 with    32 species is 0,1,3:0,4,6
family= 0 0 2 0 0 0 0 0 new D8h genus #    47 with    32 species is 0,1,3:0,4,7
family= 0 0 2 0 0 0 0 0 new D8h genus #    48 with    32 species is 0,1,3:0,5,6
family= 0 0 2 0 0 0 0 0 new D8h genus #    49 with    16 species is 0,1,3:0,5,7
family= 0 0 2 0 0 0 0 0 new D8h genus #    50 with    32 species is 0,1,3:1,2,5
family= 0 0 2 0 0 0 0 0 new D8h genus #    51 with    32 species is 0,1,3:1,2,6
family= 0 0 2 0 0 0 0 0 new D8h genus #    52 with    16 species is 0,1,3:1,2,7
family= 0 0 2 0 0 0 0 0 new D8h genus #    53 with    16 species is 0,1,3:1,3,4
family= 0 0 2 0 0 0 0 0 new D8h genus #    54 with    32 species is 0,1,3:1,3,5
family= 0 0 2 0 0 0 0 0 new D8h genus #    55 with    32 species is 0,1,3:1,3,6
family= 0 0 2 0 0 0 0 0 new D8h genus #    56 with    32 species is 0,1,3:1,3,7
family= 0 0 2 0 0 0 0 0 new D8h genus #    57 with    32 species is 0,1,3:1,4,5
family= 0 0 2 0 0 0 0 0 new D8h genus #    58 with    32 species is 0,1,3:1,4,6
family= 0 0 2 0 0 0 0 0 new D8h genus #    59 with    32 species is 0,1,3:1,4,7
family= 0 0 2 0 0 0 0 0 new D8h genus #    60 with    32 species is 0,1,3:1,5,6
family= 0 0 2 0 0 0 0 0 new D8h genus #    61 with    32 species is 0,1,3:1,5,7
family= 0 0 2 0 0 0 0 0 new D8h genus #    62 with    32 species is 0,1,3:1,6,7
family= 0 0 2 0 0 0 0 0 new D8h genus #    63 with    32 species is 0,1,3:2,3,6
family= 0 0 2 0 0 0 0 0 new D8h genus #    64 with    32 species is 0,1,3:2,3,7
family= 0 0 2 0 0 0 0 0 new D8h genus #    65 with    16 species is 0,1,3:2,4,5
family= 0 0 2 0 0 0 0 0 new D8h genus #    66 with    32 species is 0,1,3:2,4,6
family= 0 0 2 0 0 0 0 0 new D8h genus #    67 with    32 species is 0,1,3:2,4,7
family= 0 0 2 0 0 0 0 0 new D8h genus #    68 with    32 species is 0,1,3:2,5,6
family= 0 0 2 0 0 0 0 0 new D8h genus #    69 with    32 species is 0,1,3:2,5,7
family= 0 0 2 0 0 0 0 0 new D8h genus #    70 with    32 species is 0,1,3:2,6,7
family= 0 0 2 0 0 0 0 0 new D8h genus #    71 with    32 species is 0,1,3:3,4,7
family= 0 0 2 0 0 0 0 0 new D8h genus #    72 with    16 species is 0,1,3:3,5,6
family= 0 0 2 0 0 0 0 0 new D8h genus #    73 with    32 species is 0,1,3:3,5,7
family= 0 0 2 0 0 0 0 0 new D8h genus #    74 with    32 species is 0,1,3:3,6,7
family= 0 0 2 0 0 0 0 0 new D8h genus #    75 with    16 species is 0,1,3:4,5,7
family= 0 0 2 0 0 0 0 0 new D8h genus #    76 with    16 species is 0,1,3:4,6,7
family= 0 0 2 0 0 0 0 0 new D8h genus #    77 with    16 species is 0,1,4:0,1,4
family= 0 0 2 0 0 0 0 0 new D8h genus #    78 with    16 species is 0,1,4:0,1,5
family= 0 0 2 0 0 0 0 0 new D8h genus #    79 with    32 species is 0,1,4:0,2,4
family= 0 0 2 0 0 0 0 0 new D8h genus #    80 with    32 species is 0,1,4:0,2,5
family= 0 0 2 0 0 0 0 0 new D8h genus #    81 with    32 species is 0,1,4:0,2,6
family= 0 0 2 0 0 0 0 0 new D8h genus #    82 with    16 species is 0,1,4:0,3,4
family= 0 0 2 0 0 0 0 0 new D8h genus #    83 with    32 species is 0,1,4:0,3,5
family= 0 0 2 0 0 0 0 0 new D8h genus #    84 with    32 species is 0,1,4:0,3,6
family= 0 0 2 0 0 0 0 0 new D8h genus #    85 with    32 species is 0,1,4:0,3,7
family= 0 0 2 0 0 0 0 0 new D8h genus #    86 with    16 species is 0,1,4:0,4,5
family= 0 0 2 0 0 0 0 0 new D8h genus #    87 with    32 species is 0,1,4:0,4,6
family= 0 0 2 0 0 0 0 0 new D8h genus #    88 with    16 species is 0,1,4:0,4,7
family= 0 0 2 0 0 0 0 0 new D8h genus #    89 with    16 species is 0,1,4:1,2,6
family= 0 0 2 0 0 0 0 0 new D8h genus #    90 with    32 species is 0,1,4:1,3,5
family= 0 0 2 0 0 0 0 0 new D8h genus #    91 with    32 species is 0,1,4:1,3,6
family= 0 0 2 0 0 0 0 0 new D8h genus #    92 with    32 species is 0,1,4:1,3,7
family= 0 0 2 0 0 0 0 0 new D8h genus #    93 with    16 species is 0,1,4:1,4,5
family= 0 0 2 0 0 0 0 0 new D8h genus #    94 with    32 species is 0,1,4:1,4,6
family= 0 0 2 0 0 0 0 0 new D8h genus #    95 with    32 species is 0,1,4:1,4,7
family= 0 0 2 0 0 0 0 0 new D8h genus #    96 with    32 species is 0,1,4:1,5,6
family= 0 0 2 0 0 0 0 0 new D8h genus #    97 with    32 species is 0,1,4:1,5,7
family= 0 0 2 0 0 0 0 0 new D8h genus #    98 with    32 species is 0,1,4:2,3,6
family= 0 0 2 0 0 0 0 0 new D8h genus #    99 with    16 species is 0,1,4:2,3,7
family= 0 0 2 0 0 0 0 0 new D8h genus #   100 with    32 species is 0,1,4:2,4,6
family= 0 0 2 0 0 0 0 0 new D8h genus #   101 with    32 species is 0,1,4:2,4,7
family= 0 0 2 0 0 0 0 0 new D8h genus #   102 with    16 species is 0,1,4:2,5,6
family= 0 0 2 0 0 0 0 0 new D8h genus #   103 with    32 species is 0,1,4:2,5,7
family= 0 0 2 0 0 0 0 0 new D8h genus #   104 with    32 species is 0,1,4:3,5,7
family= 0 0 2 0 0 0 0 0 new D8h genus #   105 with    16 species is 0,1,4:3,6,7
family= 0 0 2 0 0 0 0 0 new D8h genus #   106 with     8 species is 0,2,4:0,2,4
family= 0 0 2 0 0 0 0 0 new D8h genus #   107 with    32 species is 0,2,4:0,2,5
family= 0 0 2 0 0 0 0 0 new D8h genus #   108 with    16 species is 0,2,4:0,2,6
family= 0 0 2 0 0 0 0 0 new D8h genus #   109 with    32 species is 0,2,4:0,3,5
family= 0 0 2 0 0 0 0 0 new D8h genus #   110 with    32 species is 0,2,4:0,3,6
family= 0 0 2 0 0 0 0 0 new D8h genus #   111 with     8 species is 0,2,4:0,4,6
family= 0 0 2 0 0 0 0 0 new D8h genus #   112 with    16 species is 0,2,4:1,3,5
family= 0 0 2 0 0 0 0 0 new D8h genus #   113 with    16 species is 0,2,4:1,3,6
family= 0 0 2 0 0 0 0 0 new D8h genus #   114 with    16 species is 0,2,4:1,5,7
family= 0 0 2 0 0 0 0 0 new D8h genus #   115 with    16 species is 0,2,4:2,5,7
family= 0 0 2 0 0 0 0 0 new D8h genus #   116 with     8 species is 0,2,5:0,2,5
family= 0 0 2 0 0 0 0 0 new D8h genus #   117 with    16 species is 0,2,5:0,3,5
family= 0 0 2 0 0 0 0 0 new D8h genus #   118 with    16 species is 0,2,5:0,3,6
family= 0 0 2 0 0 0 0 0 new D8h genus #   119 with    16 species is 0,2,5:1,3,6
family= 0 0 2 0 0 0 0 0 new D8h genus #   120 with     8 species is 0,2,5:1,4,6
Nber of genera for this family=  120
 
family= 1 0 0 1 0 0 0 0
 
family= 1 0 0 1 0 0 0 0 new D8h genus #     1 with    32 species is 0:0,1,2,3
family= 1 0 0 1 0 0 0 0 new D8h genus #     2 with    32 species is 0:0,1,2,4
family= 1 0 0 1 0 0 0 0 new D8h genus #     3 with    32 species is 0:0,1,2,5
family= 1 0 0 1 0 0 0 0 new D8h genus #     4 with    32 species is 0:0,1,2,6
family= 1 0 0 1 0 0 0 0 new D8h genus #     5 with    32 species is 0:0,1,2,7
family= 1 0 0 1 0 0 0 0 new D8h genus #     6 with    32 species is 0:0,1,3,4
family= 1 0 0 1 0 0 0 0 new D8h genus #     7 with    32 species is 0:0,1,3,5
family= 1 0 0 1 0 0 0 0 new D8h genus #     8 with    32 species is 0:0,1,3,6
family= 1 0 0 1 0 0 0 0 new D8h genus #     9 with    32 species is 0:0,1,3,7
family= 1 0 0 1 0 0 0 0 new D8h genus #    10 with    32 species is 0:0,1,4,5
family= 1 0 0 1 0 0 0 0 new D8h genus #    11 with    32 species is 0:0,1,4,6
family= 1 0 0 1 0 0 0 0 new D8h genus #    12 with    16 species is 0:0,1,4,7
family= 1 0 0 1 0 0 0 0 new D8h genus #    13 with    32 species is 0:0,1,5,6
family= 1 0 0 1 0 0 0 0 new D8h genus #    14 with    32 species is 0:0,2,3,4
family= 1 0 0 1 0 0 0 0 new D8h genus #    15 with    32 species is 0:0,2,3,5
family= 1 0 0 1 0 0 0 0 new D8h genus #    16 with    32 species is 0:0,2,3,6
family= 1 0 0 1 0 0 0 0 new D8h genus #    17 with    32 species is 0:0,2,4,5
family= 1 0 0 1 0 0 0 0 new D8h genus #    18 with    16 species is 0:0,2,4,6
family= 1 0 0 1 0 0 0 0 new D8h genus #    19 with    16 species is 0:0,3,4,5
family= 1 0 0 1 0 0 0 0 new D8h genus #    20 with    32 species is 0:1,2,3,4
family= 1 0 0 1 0 0 0 0 new D8h genus #    21 with    32 species is 0:1,2,3,5
family= 1 0 0 1 0 0 0 0 new D8h genus #    22 with    32 species is 0:1,2,3,6
family= 1 0 0 1 0 0 0 0 new D8h genus #    23 with    32 species is 0:1,2,3,7
family= 1 0 0 1 0 0 0 0 new D8h genus #    24 with    32 species is 0:1,2,4,5
family= 1 0 0 1 0 0 0 0 new D8h genus #    25 with    32 species is 0:1,2,4,6
family= 1 0 0 1 0 0 0 0 new D8h genus #    26 with    32 species is 0:1,2,4,7
family= 1 0 0 1 0 0 0 0 new D8h genus #    27 with    32 species is 0:1,2,5,6
family= 1 0 0 1 0 0 0 0 new D8h genus #    28 with    32 species is 0:1,2,5,7
family= 1 0 0 1 0 0 0 0 new D8h genus #    29 with    16 species is 0:1,2,6,7
family= 1 0 0 1 0 0 0 0 new D8h genus #    30 with    32 species is 0:1,3,4,5
family= 1 0 0 1 0 0 0 0 new D8h genus #    31 with    32 species is 0:1,3,4,6
family= 1 0 0 1 0 0 0 0 new D8h genus #    32 with    32 species is 0:1,3,4,7
family= 1 0 0 1 0 0 0 0 new D8h genus #    33 with    32 species is 0:1,3,5,6
family= 1 0 0 1 0 0 0 0 new D8h genus #    34 with    16 species is 0:1,3,5,7
family= 1 0 0 1 0 0 0 0 new D8h genus #    35 with    32 species is 0:1,4,5,6
family= 1 0 0 1 0 0 0 0 new D8h genus #    36 with    32 species is 0:2,3,4,5
family= 1 0 0 1 0 0 0 0 new D8h genus #    37 with    32 species is 0:2,3,4,6
family= 1 0 0 1 0 0 0 0 new D8h genus #    38 with    16 species is 0:2,3,5,6
Nber of genera for this family=   38
 
family= 0 1 0 1 0 0 0 0
 
family= 0 1 0 1 0 0 0 0 new D8h genus #     1 with    32 species is 0,1:0,1,2,3
family= 0 1 0 1 0 0 0 0 new D8h genus #     2 with    32 species is 0,1:0,1,2,4
family= 0 1 0 1 0 0 0 0 new D8h genus #     3 with    32 species is 0,1:0,1,2,5
family= 0 1 0 1 0 0 0 0 new D8h genus #     4 with    32 species is 0,1:0,1,2,6
family= 0 1 0 1 0 0 0 0 new D8h genus #     5 with    16 species is 0,1:0,1,2,7
family= 0 1 0 1 0 0 0 0 new D8h genus #     6 with    32 species is 0,1:0,1,3,4
family= 0 1 0 1 0 0 0 0 new D8h genus #     7 with    32 species is 0,1:0,1,3,5
family= 0 1 0 1 0 0 0 0 new D8h genus #     8 with    16 species is 0,1:0,1,3,6
family= 0 1 0 1 0 0 0 0 new D8h genus #     9 with    16 species is 0,1:0,1,4,5
family= 0 1 0 1 0 0 0 0 new D8h genus #    10 with    32 species is 0,1:0,2,3,4
family= 0 1 0 1 0 0 0 0 new D8h genus #    11 with    32 species is 0,1:0,2,3,5
family= 0 1 0 1 0 0 0 0 new D8h genus #    12 with    32 species is 0,1:0,2,3,6
family= 0 1 0 1 0 0 0 0 new D8h genus #    13 with    32 species is 0,1:0,2,3,7
family= 0 1 0 1 0 0 0 0 new D8h genus #    14 with    32 species is 0,1:0,2,4,5
family= 0 1 0 1 0 0 0 0 new D8h genus #    15 with    32 species is 0,1:0,2,4,6
family= 0 1 0 1 0 0 0 0 new D8h genus #    16 with    32 species is 0,1:0,2,4,7
family= 0 1 0 1 0 0 0 0 new D8h genus #    17 with    32 species is 0,1:0,2,5,6
family= 0 1 0 1 0 0 0 0 new D8h genus #    18 with    32 species is 0,1:0,2,5,7
family= 0 1 0 1 0 0 0 0 new D8h genus #    19 with    32 species is 0,1:0,2,6,7
family= 0 1 0 1 0 0 0 0 new D8h genus #    20 with    32 species is 0,1:0,3,4,5
family= 0 1 0 1 0 0 0 0 new D8h genus #    21 with    32 species is 0,1:0,3,4,6
family= 0 1 0 1 0 0 0 0 new D8h genus #    22 with    32 species is 0,1:0,3,4,7
family= 0 1 0 1 0 0 0 0 new D8h genus #    23 with    32 species is 0,1:0,3,5,6
family= 0 1 0 1 0 0 0 0 new D8h genus #    24 with    32 species is 0,1:0,3,5,7
family= 0 1 0 1 0 0 0 0 new D8h genus #    25 with    32 species is 0,1:0,3,6,7
family= 0 1 0 1 0 0 0 0 new D8h genus #    26 with    32 species is 0,1:0,4,5,6
family= 0 1 0 1 0 0 0 0 new D8h genus #    27 with    32 species is 0,1:0,4,5,7
family= 0 1 0 1 0 0 0 0 new D8h genus #    28 with    32 species is 0,1:0,4,6,7
family= 0 1 0 1 0 0 0 0 new D8h genus #    29 with    32 species is 0,1:0,5,6,7
family= 0 1 0 1 0 0 0 0 new D8h genus #    30 with    32 species is 0,1:2,3,4,5
family= 0 1 0 1 0 0 0 0 new D8h genus #    31 with    32 species is 0,1:2,3,4,6
family= 0 1 0 1 0 0 0 0 new D8h genus #    32 with    32 species is 0,1:2,3,4,7
family= 0 1 0 1 0 0 0 0 new D8h genus #    33 with    32 species is 0,1:2,3,5,6
family= 0 1 0 1 0 0 0 0 new D8h genus #    34 with    32 species is 0,1:2,3,5,7
family= 0 1 0 1 0 0 0 0 new D8h genus #    35 with    16 species is 0,1:2,3,6,7
family= 0 1 0 1 0 0 0 0 new D8h genus #    36 with    32 species is 0,1:2,4,5,6
family= 0 1 0 1 0 0 0 0 new D8h genus #    37 with    16 species is 0,1:2,4,5,7
family= 0 1 0 1 0 0 0 0 new D8h genus #    38 with    16 species is 0,1:3,4,5,6
family= 0 1 0 1 0 0 0 0 new D8h genus #    39 with    32 species is 0,2:0,1,2,3
family= 0 1 0 1 0 0 0 0 new D8h genus #    40 with    32 species is 0,2:0,1,2,4
family= 0 1 0 1 0 0 0 0 new D8h genus #    41 with    16 species is 0,2:0,1,2,5
family= 0 1 0 1 0 0 0 0 new D8h genus #    42 with    32 species is 0,2:0,1,3,4
family= 0 1 0 1 0 0 0 0 new D8h genus #    43 with    32 species is 0,2:0,1,3,5
family= 0 1 0 1 0 0 0 0 new D8h genus #    44 with    32 species is 0,2:0,1,3,6
family= 0 1 0 1 0 0 0 0 new D8h genus #    45 with    32 species is 0,2:0,1,3,7
family= 0 1 0 1 0 0 0 0 new D8h genus #    46 with    32 species is 0,2:0,1,4,5
family= 0 1 0 1 0 0 0 0 new D8h genus #    47 with    32 species is 0,2:0,1,4,6
family= 0 1 0 1 0 0 0 0 new D8h genus #    48 with    32 species is 0,2:0,1,4,7
family= 0 1 0 1 0 0 0 0 new D8h genus #    49 with    32 species is 0,2:0,1,5,6
family= 0 1 0 1 0 0 0 0 new D8h genus #    50 with    32 species is 0,2:0,1,5,7
family= 0 1 0 1 0 0 0 0 new D8h genus #    51 with    32 species is 0,2:0,1,6,7
family= 0 1 0 1 0 0 0 0 new D8h genus #    52 with    32 species is 0,2:0,2,3,4
family= 0 1 0 1 0 0 0 0 new D8h genus #    53 with    32 species is 0,2:0,2,3,5
family= 0 1 0 1 0 0 0 0 new D8h genus #    54 with    32 species is 0,2:0,2,3,6
family= 0 1 0 1 0 0 0 0 new D8h genus #    55 with    16 species is 0,2:0,2,3,7
family= 0 1 0 1 0 0 0 0 new D8h genus #    56 with    32 species is 0,2:0,2,4,5
family= 0 1 0 1 0 0 0 0 new D8h genus #    57 with    16 species is 0,2:0,2,4,6
family= 0 1 0 1 0 0 0 0 new D8h genus #    58 with    32 species is 0,2:0,3,4,5
family= 0 1 0 1 0 0 0 0 new D8h genus #    59 with    32 species is 0,2:0,3,4,6
family= 0 1 0 1 0 0 0 0 new D8h genus #    60 with    32 species is 0,2:0,3,4,7
family= 0 1 0 1 0 0 0 0 new D8h genus #    61 with    32 species is 0,2:0,3,5,6
family= 0 1 0 1 0 0 0 0 new D8h genus #    62 with    32 species is 0,2:0,3,5,7
family= 0 1 0 1 0 0 0 0 new D8h genus #    63 with    32 species is 0,2:0,3,6,7
family= 0 1 0 1 0 0 0 0 new D8h genus #    64 with    32 species is 0,2:0,4,5,6
family= 0 1 0 1 0 0 0 0 new D8h genus #    65 with    32 species is 0,2:0,4,5,7
family= 0 1 0 1 0 0 0 0 new D8h genus #    66 with    32 species is 0,2:0,4,6,7
family= 0 1 0 1 0 0 0 0 new D8h genus #    67 with    32 species is 0,2:0,5,6,7
family= 0 1 0 1 0 0 0 0 new D8h genus #    68 with    32 species is 0,2:1,3,4,5
family= 0 1 0 1 0 0 0 0 new D8h genus #    69 with    32 species is 0,2:1,3,4,6
family= 0 1 0 1 0 0 0 0 new D8h genus #    70 with    32 species is 0,2:1,3,4,7
family= 0 1 0 1 0 0 0 0 new D8h genus #    71 with    32 species is 0,2:1,3,5,6
family= 0 1 0 1 0 0 0 0 new D8h genus #    72 with    16 species is 0,2:1,3,5,7
family= 0 1 0 1 0 0 0 0 new D8h genus #    73 with    16 species is 0,2:1,4,5,6
family= 0 1 0 1 0 0 0 0 new D8h genus #    74 with    32 species is 0,2:3,4,5,6
family= 0 1 0 1 0 0 0 0 new D8h genus #    75 with    32 species is 0,2:3,4,5,7
family= 0 1 0 1 0 0 0 0 new D8h genus #    76 with    16 species is 0,2:3,4,6,7
family= 0 1 0 1 0 0 0 0 new D8h genus #    77 with    16 species is 0,3:0,1,2,3
family= 0 1 0 1 0 0 0 0 new D8h genus #    78 with    32 species is 0,3:0,1,2,4
family= 0 1 0 1 0 0 0 0 new D8h genus #    79 with    32 species is 0,3:0,1,2,5
family= 0 1 0 1 0 0 0 0 new D8h genus #    80 with    32 species is 0,3:0,1,2,6
family= 0 1 0 1 0 0 0 0 new D8h genus #    81 with    32 species is 0,3:0,1,2,7
family= 0 1 0 1 0 0 0 0 new D8h genus #    82 with    32 species is 0,3:0,1,3,4
family= 0 1 0 1 0 0 0 0 new D8h genus #    83 with    32 species is 0,3:0,1,3,5
family= 0 1 0 1 0 0 0 0 new D8h genus #    84 with    32 species is 0,3:0,1,3,6
family= 0 1 0 1 0 0 0 0 new D8h genus #    85 with    32 species is 0,3:0,1,3,7
family= 0 1 0 1 0 0 0 0 new D8h genus #    86 with    32 species is 0,3:0,1,4,5
family= 0 1 0 1 0 0 0 0 new D8h genus #    87 with    32 species is 0,3:0,1,4,6
family= 0 1 0 1 0 0 0 0 new D8h genus #    88 with    32 species is 0,3:0,1,4,7
family= 0 1 0 1 0 0 0 0 new D8h genus #    89 with    32 species is 0,3:0,1,5,6
family= 0 1 0 1 0 0 0 0 new D8h genus #    90 with    32 species is 0,3:0,1,5,7
family= 0 1 0 1 0 0 0 0 new D8h genus #    91 with    32 species is 0,3:0,1,6,7
family= 0 1 0 1 0 0 0 0 new D8h genus #    92 with    32 species is 0,3:0,2,4,5
family= 0 1 0 1 0 0 0 0 new D8h genus #    93 with    32 species is 0,3:0,2,4,6
family= 0 1 0 1 0 0 0 0 new D8h genus #    94 with    32 species is 0,3:0,2,4,7
family= 0 1 0 1 0 0 0 0 new D8h genus #    95 with    32 species is 0,3:0,2,5,6
family= 0 1 0 1 0 0 0 0 new D8h genus #    96 with    32 species is 0,3:0,2,5,7
family= 0 1 0 1 0 0 0 0 new D8h genus #    97 with    32 species is 0,3:0,2,6,7
family= 0 1 0 1 0 0 0 0 new D8h genus #    98 with    32 species is 0,3:0,3,4,5
family= 0 1 0 1 0 0 0 0 new D8h genus #    99 with    32 species is 0,3:0,3,4,6
family= 0 1 0 1 0 0 0 0 new D8h genus #   100 with    16 species is 0,3:0,3,4,7
family= 0 1 0 1 0 0 0 0 new D8h genus #   101 with    16 species is 0,3:0,3,5,6
family= 0 1 0 1 0 0 0 0 new D8h genus #   102 with    32 species is 0,3:0,4,5,6
family= 0 1 0 1 0 0 0 0 new D8h genus #   103 with    32 species is 0,3:0,4,5,7
family= 0 1 0 1 0 0 0 0 new D8h genus #   104 with    32 species is 0,3:0,4,6,7
family= 0 1 0 1 0 0 0 0 new D8h genus #   105 with    32 species is 0,3:0,5,6,7
family= 0 1 0 1 0 0 0 0 new D8h genus #   106 with    32 species is 0,3:1,2,4,5
family= 0 1 0 1 0 0 0 0 new D8h genus #   107 with    32 species is 0,3:1,2,4,6
family= 0 1 0 1 0 0 0 0 new D8h genus #   108 with    16 species is 0,3:1,2,4,7
family= 0 1 0 1 0 0 0 0 new D8h genus #   109 with    16 species is 0,3:1,2,5,6
family= 0 1 0 1 0 0 0 0 new D8h genus #   110 with    32 species is 0,3:1,4,5,6
family= 0 1 0 1 0 0 0 0 new D8h genus #   111 with    32 species is 0,3:1,4,5,7
family= 0 1 0 1 0 0 0 0 new D8h genus #   112 with    32 species is 0,3:1,4,6,7
family= 0 1 0 1 0 0 0 0 new D8h genus #   113 with    32 species is 0,3:1,5,6,7
family= 0 1 0 1 0 0 0 0 new D8h genus #   114 with    16 species is 0,3:4,5,6,7
family= 0 1 0 1 0 0 0 0 new D8h genus #   115 with    32 species is 0,4:0,1,2,3
family= 0 1 0 1 0 0 0 0 new D8h genus #   116 with    32 species is 0,4:0,1,2,4
family= 0 1 0 1 0 0 0 0 new D8h genus #   117 with    32 species is 0,4:0,1,2,5
family= 0 1 0 1 0 0 0 0 new D8h genus #   118 with    32 species is 0,4:0,1,2,6
family= 0 1 0 1 0 0 0 0 new D8h genus #   119 with    32 species is 0,4:0,1,2,7
family= 0 1 0 1 0 0 0 0 new D8h genus #   120 with    16 species is 0,4:0,1,3,4
family= 0 1 0 1 0 0 0 0 new D8h genus #   121 with    32 species is 0,4:0,1,3,5
family= 0 1 0 1 0 0 0 0 new D8h genus #   122 with    32 species is 0,4:0,1,3,6
family= 0 1 0 1 0 0 0 0 new D8h genus #   123 with    32 species is 0,4:0,1,3,7
family= 0 1 0 1 0 0 0 0 new D8h genus #   124 with    16 species is 0,4:0,1,4,5
family= 0 1 0 1 0 0 0 0 new D8h genus #   125 with    32 species is 0,4:0,1,4,6
family= 0 1 0 1 0 0 0 0 new D8h genus #   126 with    16 species is 0,4:0,1,4,7
family= 0 1 0 1 0 0 0 0 new D8h genus #   127 with    32 species is 0,4:0,1,5,6
family= 0 1 0 1 0 0 0 0 new D8h genus #   128 with    32 species is 0,4:0,2,3,5
family= 0 1 0 1 0 0 0 0 new D8h genus #   129 with    32 species is 0,4:0,2,3,6
family= 0 1 0 1 0 0 0 0 new D8h genus #   130 with     8 species is 0,4:0,2,4,6
family= 0 1 0 1 0 0 0 0 new D8h genus #   131 with    32 species is 0,4:1,2,3,5
family= 0 1 0 1 0 0 0 0 new D8h genus #   132 with    16 species is 0,4:1,2,3,6
family= 0 1 0 1 0 0 0 0 new D8h genus #   133 with    16 species is 0,4:1,2,5,6
family= 0 1 0 1 0 0 0 0 new D8h genus #   134 with    32 species is 0,4:1,2,5,7
family= 0 1 0 1 0 0 0 0 new D8h genus #   135 with    16 species is 0,4:1,2,6,7
family= 0 1 0 1 0 0 0 0 new D8h genus #   136 with     8 species is 0,4:1,3,5,7
Nber of genera for this family=  136
 
family= 0 0 1 1 0 0 0 0
 
family= 0 0 1 1 0 0 0 0 new D8h genus #     1 with    32 species is 0,1,2:0,1,2,3
family= 0 0 1 1 0 0 0 0 new D8h genus #     2 with    32 species is 0,1,2:0,1,2,4
family= 0 0 1 1 0 0 0 0 new D8h genus #     3 with    16 species is 0,1,2:0,1,2,5
family= 0 0 1 1 0 0 0 0 new D8h genus #     4 with    32 species is 0,1,2:0,1,3,4
family= 0 0 1 1 0 0 0 0 new D8h genus #     5 with    32 species is 0,1,2:0,1,3,5
family= 0 0 1 1 0 0 0 0 new D8h genus #     6 with    32 species is 0,1,2:0,1,3,6
family= 0 0 1 1 0 0 0 0 new D8h genus #     7 with    32 species is 0,1,2:0,1,3,7
family= 0 0 1 1 0 0 0 0 new D8h genus #     8 with    32 species is 0,1,2:0,1,4,5
family= 0 0 1 1 0 0 0 0 new D8h genus #     9 with    32 species is 0,1,2:0,1,4,6
family= 0 0 1 1 0 0 0 0 new D8h genus #    10 with    32 species is 0,1,2:0,1,4,7
family= 0 0 1 1 0 0 0 0 new D8h genus #    11 with    32 species is 0,1,2:0,1,5,6
family= 0 0 1 1 0 0 0 0 new D8h genus #    12 with    32 species is 0,1,2:0,1,5,7
family= 0 0 1 1 0 0 0 0 new D8h genus #    13 with    32 species is 0,1,2:0,1,6,7
family= 0 0 1 1 0 0 0 0 new D8h genus #    14 with    32 species is 0,1,2:0,2,3,4
family= 0 0 1 1 0 0 0 0 new D8h genus #    15 with    32 species is 0,1,2:0,2,3,5
family= 0 0 1 1 0 0 0 0 new D8h genus #    16 with    32 species is 0,1,2:0,2,3,6
family= 0 0 1 1 0 0 0 0 new D8h genus #    17 with    16 species is 0,1,2:0,2,3,7
family= 0 0 1 1 0 0 0 0 new D8h genus #    18 with    32 species is 0,1,2:0,2,4,5
family= 0 0 1 1 0 0 0 0 new D8h genus #    19 with    16 species is 0,1,2:0,2,4,6
family= 0 0 1 1 0 0 0 0 new D8h genus #    20 with    32 species is 0,1,2:0,3,4,5
family= 0 0 1 1 0 0 0 0 new D8h genus #    21 with    32 species is 0,1,2:0,3,4,6
family= 0 0 1 1 0 0 0 0 new D8h genus #    22 with    32 species is 0,1,2:0,3,4,7
family= 0 0 1 1 0 0 0 0 new D8h genus #    23 with    32 species is 0,1,2:0,3,5,6
family= 0 0 1 1 0 0 0 0 new D8h genus #    24 with    32 species is 0,1,2:0,3,5,7
family= 0 0 1 1 0 0 0 0 new D8h genus #    25 with    32 species is 0,1,2:0,3,6,7
family= 0 0 1 1 0 0 0 0 new D8h genus #    26 with    32 species is 0,1,2:0,4,5,6
family= 0 0 1 1 0 0 0 0 new D8h genus #    27 with    32 species is 0,1,2:0,4,5,7
family= 0 0 1 1 0 0 0 0 new D8h genus #    28 with    32 species is 0,1,2:0,4,6,7
family= 0 0 1 1 0 0 0 0 new D8h genus #    29 with    32 species is 0,1,2:0,5,6,7
family= 0 0 1 1 0 0 0 0 new D8h genus #    30 with    32 species is 0,1,2:1,3,4,5
family= 0 0 1 1 0 0 0 0 new D8h genus #    31 with    32 species is 0,1,2:1,3,4,6
family= 0 0 1 1 0 0 0 0 new D8h genus #    32 with    32 species is 0,1,2:1,3,4,7
family= 0 0 1 1 0 0 0 0 new D8h genus #    33 with    32 species is 0,1,2:1,3,5,6
family= 0 0 1 1 0 0 0 0 new D8h genus #    34 with    16 species is 0,1,2:1,3,5,7
family= 0 0 1 1 0 0 0 0 new D8h genus #    35 with    16 species is 0,1,2:1,4,5,6
family= 0 0 1 1 0 0 0 0 new D8h genus #    36 with    32 species is 0,1,2:3,4,5,6
family= 0 0 1 1 0 0 0 0 new D8h genus #    37 with    32 species is 0,1,2:3,4,5,7
family= 0 0 1 1 0 0 0 0 new D8h genus #    38 with    16 species is 0,1,2:3,4,6,7
family= 0 0 1 1 0 0 0 0 new D8h genus #    39 with    32 species is 0,1,3:0,1,2,3
family= 0 0 1 1 0 0 0 0 new D8h genus #    40 with    32 species is 0,1,3:0,1,2,4
family= 0 0 1 1 0 0 0 0 new D8h genus #    41 with    32 species is 0,1,3:0,1,2,5
family= 0 0 1 1 0 0 0 0 new D8h genus #    42 with    32 species is 0,1,3:0,1,2,6
family= 0 0 1 1 0 0 0 0 new D8h genus #    43 with    32 species is 0,1,3:0,1,2,7
family= 0 0 1 1 0 0 0 0 new D8h genus #    44 with    32 species is 0,1,3:0,1,3,4
family= 0 0 1 1 0 0 0 0 new D8h genus #    45 with    32 species is 0,1,3:0,1,3,5
family= 0 0 1 1 0 0 0 0 new D8h genus #    46 with    32 species is 0,1,3:0,1,3,6
family= 0 0 1 1 0 0 0 0 new D8h genus #    47 with    32 species is 0,1,3:0,1,3,7
family= 0 0 1 1 0 0 0 0 new D8h genus #    48 with    32 species is 0,1,3:0,1,4,5
family= 0 0 1 1 0 0 0 0 new D8h genus #    49 with    32 species is 0,1,3:0,1,4,6
family= 0 0 1 1 0 0 0 0 new D8h genus #    50 with    32 species is 0,1,3:0,1,4,7
family= 0 0 1 1 0 0 0 0 new D8h genus #    51 with    32 species is 0,1,3:0,1,5,6
family= 0 0 1 1 0 0 0 0 new D8h genus #    52 with    32 species is 0,1,3:0,1,5,7
family= 0 0 1 1 0 0 0 0 new D8h genus #    53 with    32 species is 0,1,3:0,1,6,7
family= 0 0 1 1 0 0 0 0 new D8h genus #    54 with    32 species is 0,1,3:0,2,3,4
family= 0 0 1 1 0 0 0 0 new D8h genus #    55 with    32 species is 0,1,3:0,2,3,5
family= 0 0 1 1 0 0 0 0 new D8h genus #    56 with    32 species is 0,1,3:0,2,3,6
family= 0 0 1 1 0 0 0 0 new D8h genus #    57 with    32 species is 0,1,3:0,2,3,7
family= 0 0 1 1 0 0 0 0 new D8h genus #    58 with    32 species is 0,1,3:0,2,4,5
family= 0 0 1 1 0 0 0 0 new D8h genus #    59 with    32 species is 0,1,3:0,2,4,6
family= 0 0 1 1 0 0 0 0 new D8h genus #    60 with    32 species is 0,1,3:0,2,4,7
family= 0 0 1 1 0 0 0 0 new D8h genus #    61 with    32 species is 0,1,3:0,2,5,6
family= 0 0 1 1 0 0 0 0 new D8h genus #    62 with    32 species is 0,1,3:0,2,5,7
family= 0 0 1 1 0 0 0 0 new D8h genus #    63 with    32 species is 0,1,3:0,2,6,7
family= 0 0 1 1 0 0 0 0 new D8h genus #    64 with    32 species is 0,1,3:0,3,4,5
family= 0 0 1 1 0 0 0 0 new D8h genus #    65 with    32 species is 0,1,3:0,3,4,6
family= 0 0 1 1 0 0 0 0 new D8h genus #    66 with    32 species is 0,1,3:0,3,4,7
family= 0 0 1 1 0 0 0 0 new D8h genus #    67 with    32 species is 0,1,3:0,3,5,6
family= 0 0 1 1 0 0 0 0 new D8h genus #    68 with    32 species is 0,1,3:0,3,5,7
family= 0 0 1 1 0 0 0 0 new D8h genus #    69 with    32 species is 0,1,3:0,3,6,7
family= 0 0 1 1 0 0 0 0 new D8h genus #    70 with    32 species is 0,1,3:0,4,5,6
family= 0 0 1 1 0 0 0 0 new D8h genus #    71 with    32 species is 0,1,3:0,4,5,7
family= 0 0 1 1 0 0 0 0 new D8h genus #    72 with    32 species is 0,1,3:0,4,6,7
family= 0 0 1 1 0 0 0 0 new D8h genus #    73 with    32 species is 0,1,3:0,5,6,7
family= 0 0 1 1 0 0 0 0 new D8h genus #    74 with    32 species is 0,1,3:1,2,3,4
family= 0 0 1 1 0 0 0 0 new D8h genus #    75 with    32 species is 0,1,3:1,2,3,5
family= 0 0 1 1 0 0 0 0 new D8h genus #    76 with    32 species is 0,1,3:1,2,3,6
family= 0 0 1 1 0 0 0 0 new D8h genus #    77 with    32 species is 0,1,3:1,2,3,7
family= 0 0 1 1 0 0 0 0 new D8h genus #    78 with    32 species is 0,1,3:1,2,4,5
family= 0 0 1 1 0 0 0 0 new D8h genus #    79 with    32 species is 0,1,3:1,2,4,6
family= 0 0 1 1 0 0 0 0 new D8h genus #    80 with    32 species is 0,1,3:1,2,4,7
family= 0 0 1 1 0 0 0 0 new D8h genus #    81 with    32 species is 0,1,3:1,2,5,6
family= 0 0 1 1 0 0 0 0 new D8h genus #    82 with    32 species is 0,1,3:1,2,5,7
family= 0 0 1 1 0 0 0 0 new D8h genus #    83 with    32 species is 0,1,3:1,2,6,7
family= 0 0 1 1 0 0 0 0 new D8h genus #    84 with    32 species is 0,1,3:1,3,4,5
family= 0 0 1 1 0 0 0 0 new D8h genus #    85 with    32 species is 0,1,3:1,3,4,6
family= 0 0 1 1 0 0 0 0 new D8h genus #    86 with    32 species is 0,1,3:1,3,4,7
family= 0 0 1 1 0 0 0 0 new D8h genus #    87 with    32 species is 0,1,3:1,3,5,6
family= 0 0 1 1 0 0 0 0 new D8h genus #    88 with    32 species is 0,1,3:1,3,5,7
family= 0 0 1 1 0 0 0 0 new D8h genus #    89 with    32 species is 0,1,3:1,3,6,7
family= 0 0 1 1 0 0 0 0 new D8h genus #    90 with    32 species is 0,1,3:1,4,5,6
family= 0 0 1 1 0 0 0 0 new D8h genus #    91 with    32 species is 0,1,3:1,4,5,7
family= 0 0 1 1 0 0 0 0 new D8h genus #    92 with    32 species is 0,1,3:1,4,6,7
family= 0 0 1 1 0 0 0 0 new D8h genus #    93 with    32 species is 0,1,3:1,5,6,7
family= 0 0 1 1 0 0 0 0 new D8h genus #    94 with    32 species is 0,1,3:2,3,4,5
family= 0 0 1 1 0 0 0 0 new D8h genus #    95 with    32 species is 0,1,3:2,3,4,6
family= 0 0 1 1 0 0 0 0 new D8h genus #    96 with    32 species is 0,1,3:2,3,4,7
family= 0 0 1 1 0 0 0 0 new D8h genus #    97 with    32 species is 0,1,3:2,3,5,6
family= 0 0 1 1 0 0 0 0 new D8h genus #    98 with    32 species is 0,1,3:2,3,5,7
family= 0 0 1 1 0 0 0 0 new D8h genus #    99 with    32 species is 0,1,3:2,3,6,7
family= 0 0 1 1 0 0 0 0 new D8h genus #   100 with    32 species is 0,1,3:2,4,5,6
family= 0 0 1 1 0 0 0 0 new D8h genus #   101 with    32 species is 0,1,3:2,4,5,7
family= 0 0 1 1 0 0 0 0 new D8h genus #   102 with    32 species is 0,1,3:2,4,6,7
family= 0 0 1 1 0 0 0 0 new D8h genus #   103 with    32 species is 0,1,3:2,5,6,7
family= 0 0 1 1 0 0 0 0 new D8h genus #   104 with    32 species is 0,1,3:3,4,5,6
family= 0 0 1 1 0 0 0 0 new D8h genus #   105 with    32 species is 0,1,3:3,4,5,7
family= 0 0 1 1 0 0 0 0 new D8h genus #   106 with    32 species is 0,1,3:3,4,6,7
family= 0 0 1 1 0 0 0 0 new D8h genus #   107 with    32 species is 0,1,3:3,5,6,7
family= 0 0 1 1 0 0 0 0 new D8h genus #   108 with    32 species is 0,1,3:4,5,6,7
family= 0 0 1 1 0 0 0 0 new D8h genus #   109 with    32 species is 0,1,4:0,1,2,3
family= 0 0 1 1 0 0 0 0 new D8h genus #   110 with    32 species is 0,1,4:0,1,2,4
family= 0 0 1 1 0 0 0 0 new D8h genus #   111 with    32 species is 0,1,4:0,1,2,5
family= 0 0 1 1 0 0 0 0 new D8h genus #   112 with    32 species is 0,1,4:0,1,2,6
family= 0 0 1 1 0 0 0 0 new D8h genus #   113 with    32 species is 0,1,4:0,1,2,7
family= 0 0 1 1 0 0 0 0 new D8h genus #   114 with    32 species is 0,1,4:0,1,3,4
family= 0 0 1 1 0 0 0 0 new D8h genus #   115 with    32 species is 0,1,4:0,1,3,5
family= 0 0 1 1 0 0 0 0 new D8h genus #   116 with    32 species is 0,1,4:0,1,3,6
family= 0 0 1 1 0 0 0 0 new D8h genus #   117 with    32 species is 0,1,4:0,1,3,7
family= 0 0 1 1 0 0 0 0 new D8h genus #   118 with    32 species is 0,1,4:0,1,4,5
family= 0 0 1 1 0 0 0 0 new D8h genus #   119 with    32 species is 0,1,4:0,1,4,6
family= 0 0 1 1 0 0 0 0 new D8h genus #   120 with    32 species is 0,1,4:0,1,4,7
family= 0 0 1 1 0 0 0 0 new D8h genus #   121 with    32 species is 0,1,4:0,1,5,6
family= 0 0 1 1 0 0 0 0 new D8h genus #   122 with    32 species is 0,1,4:0,1,5,7
family= 0 0 1 1 0 0 0 0 new D8h genus #   123 with    32 species is 0,1,4:0,1,6,7
family= 0 0 1 1 0 0 0 0 new D8h genus #   124 with    32 species is 0,1,4:0,2,3,4
family= 0 0 1 1 0 0 0 0 new D8h genus #   125 with    32 species is 0,1,4:0,2,3,5
family= 0 0 1 1 0 0 0 0 new D8h genus #   126 with    32 species is 0,1,4:0,2,3,6
family= 0 0 1 1 0 0 0 0 new D8h genus #   127 with    32 species is 0,1,4:0,2,3,7
family= 0 0 1 1 0 0 0 0 new D8h genus #   128 with    32 species is 0,1,4:0,2,4,5
family= 0 0 1 1 0 0 0 0 new D8h genus #   129 with    32 species is 0,1,4:0,2,4,6
family= 0 0 1 1 0 0 0 0 new D8h genus #   130 with    32 species is 0,1,4:0,2,4,7
family= 0 0 1 1 0 0 0 0 new D8h genus #   131 with    32 species is 0,1,4:0,2,5,6
family= 0 0 1 1 0 0 0 0 new D8h genus #   132 with    32 species is 0,1,4:0,2,5,7
family= 0 0 1 1 0 0 0 0 new D8h genus #   133 with    32 species is 0,1,4:0,2,6,7
family= 0 0 1 1 0 0 0 0 new D8h genus #   134 with    32 species is 0,1,4:0,3,4,5
family= 0 0 1 1 0 0 0 0 new D8h genus #   135 with    32 species is 0,1,4:0,3,4,6
family= 0 0 1 1 0 0 0 0 new D8h genus #   136 with    32 species is 0,1,4:0,3,4,7
family= 0 0 1 1 0 0 0 0 new D8h genus #   137 with    32 species is 0,1,4:0,3,5,6
family= 0 0 1 1 0 0 0 0 new D8h genus #   138 with    32 species is 0,1,4:0,3,5,7
family= 0 0 1 1 0 0 0 0 new D8h genus #   139 with    32 species is 0,1,4:0,3,6,7
family= 0 0 1 1 0 0 0 0 new D8h genus #   140 with    32 species is 0,1,4:0,4,5,6
family= 0 0 1 1 0 0 0 0 new D8h genus #   141 with    32 species is 0,1,4:0,4,5,7
family= 0 0 1 1 0 0 0 0 new D8h genus #   142 with    32 species is 0,1,4:0,4,6,7
family= 0 0 1 1 0 0 0 0 new D8h genus #   143 with    32 species is 0,1,4:0,5,6,7
family= 0 0 1 1 0 0 0 0 new D8h genus #   144 with    32 species is 0,1,4:1,2,3,4
family= 0 0 1 1 0 0 0 0 new D8h genus #   145 with    32 species is 0,1,4:1,2,3,5
family= 0 0 1 1 0 0 0 0 new D8h genus #   146 with    32 species is 0,1,4:1,2,3,6
family= 0 0 1 1 0 0 0 0 new D8h genus #   147 with    32 species is 0,1,4:1,2,3,7
family= 0 0 1 1 0 0 0 0 new D8h genus #   148 with    32 species is 0,1,4:1,2,4,5
family= 0 0 1 1 0 0 0 0 new D8h genus #   149 with    32 species is 0,1,4:1,2,4,6
family= 0 0 1 1 0 0 0 0 new D8h genus #   150 with    32 species is 0,1,4:1,2,4,7
family= 0 0 1 1 0 0 0 0 new D8h genus #   151 with    32 species is 0,1,4:1,2,5,6
family= 0 0 1 1 0 0 0 0 new D8h genus #   152 with    32 species is 0,1,4:1,2,5,7
family= 0 0 1 1 0 0 0 0 new D8h genus #   153 with    32 species is 0,1,4:1,2,6,7
family= 0 0 1 1 0 0 0 0 new D8h genus #   154 with    32 species is 0,1,4:1,3,4,5
family= 0 0 1 1 0 0 0 0 new D8h genus #   155 with    32 species is 0,1,4:1,3,4,6
family= 0 0 1 1 0 0 0 0 new D8h genus #   156 with    32 species is 0,1,4:1,3,4,7
family= 0 0 1 1 0 0 0 0 new D8h genus #   157 with    32 species is 0,1,4:1,3,5,6
family= 0 0 1 1 0 0 0 0 new D8h genus #   158 with    32 species is 0,1,4:1,3,5,7
family= 0 0 1 1 0 0 0 0 new D8h genus #   159 with    32 species is 0,1,4:1,3,6,7
family= 0 0 1 1 0 0 0 0 new D8h genus #   160 with    32 species is 0,1,4:1,4,5,6
family= 0 0 1 1 0 0 0 0 new D8h genus #   161 with    32 species is 0,1,4:1,4,5,7
family= 0 0 1 1 0 0 0 0 new D8h genus #   162 with    32 species is 0,1,4:1,4,6,7
family= 0 0 1 1 0 0 0 0 new D8h genus #   163 with    32 species is 0,1,4:1,5,6,7
family= 0 0 1 1 0 0 0 0 new D8h genus #   164 with    32 species is 0,1,4:2,3,4,5
family= 0 0 1 1 0 0 0 0 new D8h genus #   165 with    32 species is 0,1,4:2,3,4,6
family= 0 0 1 1 0 0 0 0 new D8h genus #   166 with    32 species is 0,1,4:2,3,4,7
family= 0 0 1 1 0 0 0 0 new D8h genus #   167 with    32 species is 0,1,4:2,3,5,6
family= 0 0 1 1 0 0 0 0 new D8h genus #   168 with    32 species is 0,1,4:2,3,5,7
family= 0 0 1 1 0 0 0 0 new D8h genus #   169 with    32 species is 0,1,4:2,3,6,7
family= 0 0 1 1 0 0 0 0 new D8h genus #   170 with    32 species is 0,1,4:2,4,5,6
family= 0 0 1 1 0 0 0 0 new D8h genus #   171 with    32 species is 0,1,4:2,4,5,7
family= 0 0 1 1 0 0 0 0 new D8h genus #   172 with    32 species is 0,1,4:2,4,6,7
family= 0 0 1 1 0 0 0 0 new D8h genus #   173 with    32 species is 0,1,4:2,5,6,7
family= 0 0 1 1 0 0 0 0 new D8h genus #   174 with    32 species is 0,1,4:3,4,5,6
family= 0 0 1 1 0 0 0 0 new D8h genus #   175 with    32 species is 0,1,4:3,4,5,7
family= 0 0 1 1 0 0 0 0 new D8h genus #   176 with    32 species is 0,1,4:3,4,6,7
family= 0 0 1 1 0 0 0 0 new D8h genus #   177 with    32 species is 0,1,4:3,5,6,7
family= 0 0 1 1 0 0 0 0 new D8h genus #   178 with    32 species is 0,1,4:4,5,6,7
family= 0 0 1 1 0 0 0 0 new D8h genus #   179 with    32 species is 0,2,4:0,1,2,3
family= 0 0 1 1 0 0 0 0 new D8h genus #   180 with    32 species is 0,2,4:0,1,2,4
family= 0 0 1 1 0 0 0 0 new D8h genus #   181 with    32 species is 0,2,4:0,1,2,5
family= 0 0 1 1 0 0 0 0 new D8h genus #   182 with    32 species is 0,2,4:0,1,2,6
family= 0 0 1 1 0 0 0 0 new D8h genus #   183 with    32 species is 0,2,4:0,1,2,7
family= 0 0 1 1 0 0 0 0 new D8h genus #   184 with    16 species is 0,2,4:0,1,3,4
family= 0 0 1 1 0 0 0 0 new D8h genus #   185 with    32 species is 0,2,4:0,1,3,5
family= 0 0 1 1 0 0 0 0 new D8h genus #   186 with    32 species is 0,2,4:0,1,3,6
family= 0 0 1 1 0 0 0 0 new D8h genus #   187 with    32 species is 0,2,4:0,1,3,7
family= 0 0 1 1 0 0 0 0 new D8h genus #   188 with    32 species is 0,2,4:0,1,4,5
family= 0 0 1 1 0 0 0 0 new D8h genus #   189 with    32 species is 0,2,4:0,1,4,6
family= 0 0 1 1 0 0 0 0 new D8h genus #   190 with    32 species is 0,2,4:0,1,4,7
family= 0 0 1 1 0 0 0 0 new D8h genus #   191 with    32 species is 0,2,4:0,1,5,6
family= 0 0 1 1 0 0 0 0 new D8h genus #   192 with    32 species is 0,2,4:0,1,5,7
family= 0 0 1 1 0 0 0 0 new D8h genus #   193 with    32 species is 0,2,4:0,1,6,7
family= 0 0 1 1 0 0 0 0 new D8h genus #   194 with    32 species is 0,2,4:0,2,3,5
family= 0 0 1 1 0 0 0 0 new D8h genus #   195 with    32 species is 0,2,4:0,2,3,6
family= 0 0 1 1 0 0 0 0 new D8h genus #   196 with    32 species is 0,2,4:0,2,3,7
family= 0 0 1 1 0 0 0 0 new D8h genus #   197 with    32 species is 0,2,4:0,2,4,5
family= 0 0 1 1 0 0 0 0 new D8h genus #   198 with    16 species is 0,2,4:0,2,4,6
family= 0 0 1 1 0 0 0 0 new D8h genus #   199 with    32 species is 0,2,4:0,2,5,6
family= 0 0 1 1 0 0 0 0 new D8h genus #   200 with    32 species is 0,2,4:0,2,5,7
family= 0 0 1 1 0 0 0 0 new D8h genus #   201 with    32 species is 0,2,4:0,2,6,7
family= 0 0 1 1 0 0 0 0 new D8h genus #   202 with    32 species is 0,2,4:0,3,5,6
family= 0 0 1 1 0 0 0 0 new D8h genus #   203 with    32 species is 0,2,4:0,3,5,7
family= 0 0 1 1 0 0 0 0 new D8h genus #   204 with    32 species is 0,2,4:0,3,6,7
family= 0 0 1 1 0 0 0 0 new D8h genus #   205 with    32 species is 0,2,4:0,4,5,6
family= 0 0 1 1 0 0 0 0 new D8h genus #   206 with    16 species is 0,2,4:0,4,5,7
family= 0 0 1 1 0 0 0 0 new D8h genus #   207 with    32 species is 0,2,4:0,5,6,7
family= 0 0 1 1 0 0 0 0 new D8h genus #   208 with    32 species is 0,2,4:1,2,3,5
family= 0 0 1 1 0 0 0 0 new D8h genus #   209 with    16 species is 0,2,4:1,2,3,6
family= 0 0 1 1 0 0 0 0 new D8h genus #   210 with    32 species is 0,2,4:1,2,5,6
family= 0 0 1 1 0 0 0 0 new D8h genus #   211 with    32 species is 0,2,4:1,2,5,7
family= 0 0 1 1 0 0 0 0 new D8h genus #   212 with    32 species is 0,2,4:1,2,6,7
family= 0 0 1 1 0 0 0 0 new D8h genus #   213 with    32 species is 0,2,4:1,3,5,6
family= 0 0 1 1 0 0 0 0 new D8h genus #   214 with    16 species is 0,2,4:1,3,5,7
family= 0 0 1 1 0 0 0 0 new D8h genus #   215 with    32 species is 0,2,4:1,5,6,7
family= 0 0 1 1 0 0 0 0 new D8h genus #   216 with    16 species is 0,2,4:2,5,6,7
family= 0 0 1 1 0 0 0 0 new D8h genus #   217 with    32 species is 0,2,5:0,1,2,3
family= 0 0 1 1 0 0 0 0 new D8h genus #   218 with    32 species is 0,2,5:0,1,2,4
family= 0 0 1 1 0 0 0 0 new D8h genus #   219 with    16 species is 0,2,5:0,1,2,5
family= 0 0 1 1 0 0 0 0 new D8h genus #   220 with    32 species is 0,2,5:0,1,3,4
family= 0 0 1 1 0 0 0 0 new D8h genus #   221 with    32 species is 0,2,5:0,1,3,5
family= 0 0 1 1 0 0 0 0 new D8h genus #   222 with    32 species is 0,2,5:0,1,3,6
family= 0 0 1 1 0 0 0 0 new D8h genus #   223 with    32 species is 0,2,5:0,1,3,7
family= 0 0 1 1 0 0 0 0 new D8h genus #   224 with    32 species is 0,2,5:0,1,4,5
family= 0 0 1 1 0 0 0 0 new D8h genus #   225 with    32 species is 0,2,5:0,1,4,6
family= 0 0 1 1 0 0 0 0 new D8h genus #   226 with    32 species is 0,2,5:0,1,4,7
family= 0 0 1 1 0 0 0 0 new D8h genus #   227 with    32 species is 0,2,5:0,1,5,6
family= 0 0 1 1 0 0 0 0 new D8h genus #   228 with    32 species is 0,2,5:0,1,5,7
family= 0 0 1 1 0 0 0 0 new D8h genus #   229 with    32 species is 0,2,5:0,1,6,7
family= 0 0 1 1 0 0 0 0 new D8h genus #   230 with    32 species is 0,2,5:0,2,3,4
family= 0 0 1 1 0 0 0 0 new D8h genus #   231 with    32 species is 0,2,5:0,2,3,5
family= 0 0 1 1 0 0 0 0 new D8h genus #   232 with    32 species is 0,2,5:0,2,3,6
family= 0 0 1 1 0 0 0 0 new D8h genus #   233 with    16 species is 0,2,5:0,2,3,7
family= 0 0 1 1 0 0 0 0 new D8h genus #   234 with    32 species is 0,2,5:0,2,4,5
family= 0 0 1 1 0 0 0 0 new D8h genus #   235 with    16 species is 0,2,5:0,2,4,6
family= 0 0 1 1 0 0 0 0 new D8h genus #   236 with    32 species is 0,2,5:0,3,4,5
family= 0 0 1 1 0 0 0 0 new D8h genus #   237 with    32 species is 0,2,5:0,3,4,6
family= 0 0 1 1 0 0 0 0 new D8h genus #   238 with    32 species is 0,2,5:0,3,4,7
family= 0 0 1 1 0 0 0 0 new D8h genus #   239 with    32 species is 0,2,5:0,3,5,6
family= 0 0 1 1 0 0 0 0 new D8h genus #   240 with    32 species is 0,2,5:0,3,5,7
family= 0 0 1 1 0 0 0 0 new D8h genus #   241 with    32 species is 0,2,5:0,3,6,7
family= 0 0 1 1 0 0 0 0 new D8h genus #   242 with    32 species is 0,2,5:0,4,5,6
family= 0 0 1 1 0 0 0 0 new D8h genus #   243 with    32 species is 0,2,5:0,4,5,7
family= 0 0 1 1 0 0 0 0 new D8h genus #   244 with    32 species is 0,2,5:0,4,6,7
family= 0 0 1 1 0 0 0 0 new D8h genus #   245 with    32 species is 0,2,5:0,5,6,7
family= 0 0 1 1 0 0 0 0 new D8h genus #   246 with    32 species is 0,2,5:1,3,4,5
family= 0 0 1 1 0 0 0 0 new D8h genus #   247 with    32 species is 0,2,5:1,3,4,6
family= 0 0 1 1 0 0 0 0 new D8h genus #   248 with    32 species is 0,2,5:1,3,4,7
family= 0 0 1 1 0 0 0 0 new D8h genus #   249 with    32 species is 0,2,5:1,3,5,6
family= 0 0 1 1 0 0 0 0 new D8h genus #   250 with    16 species is 0,2,5:1,3,5,7
family= 0 0 1 1 0 0 0 0 new D8h genus #   251 with    16 species is 0,2,5:1,4,5,6
family= 0 0 1 1 0 0 0 0 new D8h genus #   252 with    32 species is 0,2,5:3,4,5,6
family= 0 0 1 1 0 0 0 0 new D8h genus #   253 with    32 species is 0,2,5:3,4,5,7
family= 0 0 1 1 0 0 0 0 new D8h genus #   254 with    16 species is 0,2,5:3,4,6,7
Nber of genera for this family=  254
 
family= 0 0 0 2 0 0 0 0
 
family= 0 0 0 2 0 0 0 0 new D8h genus #     1 with     8 species is 0,1,2,3:0,1,2,3
family= 0 0 0 2 0 0 0 0 new D8h genus #     2 with    32 species is 0,1,2,3:0,1,2,4
family= 0 0 0 2 0 0 0 0 new D8h genus #     3 with    32 species is 0,1,2,3:0,1,2,5
family= 0 0 0 2 0 0 0 0 new D8h genus #     4 with    32 species is 0,1,2,3:0,1,2,6
family= 0 0 0 2 0 0 0 0 new D8h genus #     5 with    16 species is 0,1,2,3:0,1,2,7
family= 0 0 0 2 0 0 0 0 new D8h genus #     6 with    32 species is 0,1,2,3:0,1,3,4
family= 0 0 0 2 0 0 0 0 new D8h genus #     7 with    32 species is 0,1,2,3:0,1,3,5
family= 0 0 0 2 0 0 0 0 new D8h genus #     8 with    32 species is 0,1,2,3:0,1,3,6
family= 0 0 0 2 0 0 0 0 new D8h genus #     9 with    32 species is 0,1,2,3:0,1,3,7
family= 0 0 0 2 0 0 0 0 new D8h genus #    10 with    32 species is 0,1,2,3:0,1,4,5
family= 0 0 0 2 0 0 0 0 new D8h genus #    11 with    32 species is 0,1,2,3:0,1,4,6
family= 0 0 0 2 0 0 0 0 new D8h genus #    12 with    32 species is 0,1,2,3:0,1,4,7
family= 0 0 0 2 0 0 0 0 new D8h genus #    13 with    32 species is 0,1,2,3:0,1,5,6
family= 0 0 0 2 0 0 0 0 new D8h genus #    14 with    32 species is 0,1,2,3:0,1,5,7
family= 0 0 0 2 0 0 0 0 new D8h genus #    15 with    16 species is 0,1,2,3:0,1,6,7
family= 0 0 0 2 0 0 0 0 new D8h genus #    16 with    32 species is 0,1,2,3:0,2,4,5
family= 0 0 0 2 0 0 0 0 new D8h genus #    17 with    32 species is 0,1,2,3:0,2,4,6
family= 0 0 0 2 0 0 0 0 new D8h genus #    18 with    32 species is 0,1,2,3:0,2,4,7
family= 0 0 0 2 0 0 0 0 new D8h genus #    19 with    32 species is 0,1,2,3:0,2,5,6
family= 0 0 0 2 0 0 0 0 new D8h genus #    20 with    32 species is 0,1,2,3:0,2,5,7
family= 0 0 0 2 0 0 0 0 new D8h genus #    21 with    32 species is 0,1,2,3:0,2,6,7
family= 0 0 0 2 0 0 0 0 new D8h genus #    22 with    32 species is 0,1,2,3:0,3,4,5
family= 0 0 0 2 0 0 0 0 new D8h genus #    23 with    32 species is 0,1,2,3:0,3,4,6
family= 0 0 0 2 0 0 0 0 new D8h genus #    24 with    16 species is 0,1,2,3:0,3,4,7
family= 0 0 0 2 0 0 0 0 new D8h genus #    25 with    16 species is 0,1,2,3:0,3,5,6
family= 0 0 0 2 0 0 0 0 new D8h genus #    26 with    32 species is 0,1,2,3:0,4,5,6
family= 0 0 0 2 0 0 0 0 new D8h genus #    27 with    32 species is 0,1,2,3:0,4,5,7
family= 0 0 0 2 0 0 0 0 new D8h genus #    28 with    32 species is 0,1,2,3:0,4,6,7
family= 0 0 0 2 0 0 0 0 new D8h genus #    29 with    16 species is 0,1,2,3:0,5,6,7
family= 0 0 0 2 0 0 0 0 new D8h genus #    30 with    32 species is 0,1,2,3:1,2,4,5
family= 0 0 0 2 0 0 0 0 new D8h genus #    31 with    32 species is 0,1,2,3:1,2,4,6
family= 0 0 0 2 0 0 0 0 new D8h genus #    32 with    16 species is 0,1,2,3:1,2,4,7
family= 0 0 0 2 0 0 0 0 new D8h genus #    33 with    16 species is 0,1,2,3:1,2,5,6
family= 0 0 0 2 0 0 0 0 new D8h genus #    34 with    32 species is 0,1,2,3:1,4,5,6
family= 0 0 0 2 0 0 0 0 new D8h genus #    35 with    32 species is 0,1,2,3:1,4,5,7
family= 0 0 0 2 0 0 0 0 new D8h genus #    36 with    32 species is 0,1,2,3:1,4,6,7
family= 0 0 0 2 0 0 0 0 new D8h genus #    37 with    32 species is 0,1,2,3:1,5,6,7
family= 0 0 0 2 0 0 0 0 new D8h genus #    38 with     8 species is 0,1,2,3:4,5,6,7
family= 0 0 0 2 0 0 0 0 new D8h genus #    39 with    16 species is 0,1,2,4:0,1,2,4
family= 0 0 0 2 0 0 0 0 new D8h genus #    40 with    32 species is 0,1,2,4:0,1,2,5
family= 0 0 0 2 0 0 0 0 new D8h genus #    41 with    16 species is 0,1,2,4:0,1,2,6
family= 0 0 0 2 0 0 0 0 new D8h genus #    42 with    32 species is 0,1,2,4:0,1,3,4
family= 0 0 0 2 0 0 0 0 new D8h genus #    43 with    32 species is 0,1,2,4:0,1,3,5
family= 0 0 0 2 0 0 0 0 new D8h genus #    44 with    32 species is 0,1,2,4:0,1,3,6
family= 0 0 0 2 0 0 0 0 new D8h genus #    45 with    32 species is 0,1,2,4:0,1,3,7
family= 0 0 0 2 0 0 0 0 new D8h genus #    46 with    32 species is 0,1,2,4:0,1,4,5
family= 0 0 0 2 0 0 0 0 new D8h genus #    47 with    32 species is 0,1,2,4:0,1,4,6
family= 0 0 0 2 0 0 0 0 new D8h genus #    48 with    32 species is 0,1,2,4:0,1,4,7
family= 0 0 0 2 0 0 0 0 new D8h genus #    49 with    32 species is 0,1,2,4:0,1,5,6
family= 0 0 0 2 0 0 0 0 new D8h genus #    50 with    16 species is 0,1,2,4:0,1,5,7
family= 0 0 0 2 0 0 0 0 new D8h genus #    51 with    16 species is 0,1,2,4:0,2,3,4
family= 0 0 0 2 0 0 0 0 new D8h genus #    52 with    32 species is 0,1,2,4:0,2,3,5
family= 0 0 0 2 0 0 0 0 new D8h genus #    53 with    32 species is 0,1,2,4:0,2,3,6
family= 0 0 0 2 0 0 0 0 new D8h genus #    54 with    32 species is 0,1,2,4:0,2,3,7
family= 0 0 0 2 0 0 0 0 new D8h genus #    55 with    32 species is 0,1,2,4:0,2,4,5
family= 0 0 0 2 0 0 0 0 new D8h genus #    56 with    32 species is 0,1,2,4:0,2,4,6
family= 0 0 0 2 0 0 0 0 new D8h genus #    57 with    32 species is 0,1,2,4:0,2,4,7
family= 0 0 0 2 0 0 0 0 new D8h genus #    58 with    32 species is 0,1,2,4:0,2,5,6
family= 0 0 0 2 0 0 0 0 new D8h genus #    59 with    32 species is 0,1,2,4:0,2,5,7
family= 0 0 0 2 0 0 0 0 new D8h genus #    60 with    32 species is 0,1,2,4:0,2,6,7
family= 0 0 0 2 0 0 0 0 new D8h genus #    61 with    32 species is 0,1,2,4:0,3,4,5
family= 0 0 0 2 0 0 0 0 new D8h genus #    62 with    32 species is 0,1,2,4:0,3,4,6
family= 0 0 0 2 0 0 0 0 new D8h genus #    63 with    32 species is 0,1,2,4:0,3,4,7
family= 0 0 0 2 0 0 0 0 new D8h genus #    64 with    32 species is 0,1,2,4:0,3,5,6
family= 0 0 0 2 0 0 0 0 new D8h genus #    65 with    32 species is 0,1,2,4:0,3,5,7
family= 0 0 0 2 0 0 0 0 new D8h genus #    66 with    32 species is 0,1,2,4:0,3,6,7
family= 0 0 0 2 0 0 0 0 new D8h genus #    67 with    16 species is 0,1,2,4:0,4,5,6
family= 0 0 0 2 0 0 0 0 new D8h genus #    68 with    32 species is 0,1,2,4:0,4,5,7
family= 0 0 0 2 0 0 0 0 new D8h genus #    69 with    16 species is 0,1,2,4:0,4,6,7
family= 0 0 0 2 0 0 0 0 new D8h genus #    70 with    32 species is 0,1,2,4:1,2,3,6
family= 0 0 0 2 0 0 0 0 new D8h genus #    71 with    16 species is 0,1,2,4:1,2,3,7
family= 0 0 0 2 0 0 0 0 new D8h genus #    72 with    32 species is 0,1,2,4:1,2,4,5
family= 0 0 0 2 0 0 0 0 new D8h genus #    73 with    32 species is 0,1,2,4:1,2,4,6
family= 0 0 0 2 0 0 0 0 new D8h genus #    74 with    32 species is 0,1,2,4:1,2,4,7
family= 0 0 0 2 0 0 0 0 new D8h genus #    75 with    32 species is 0,1,2,4:1,2,5,6
family= 0 0 0 2 0 0 0 0 new D8h genus #    76 with    32 species is 0,1,2,4:1,2,5,7
family= 0 0 0 2 0 0 0 0 new D8h genus #    77 with    32 species is 0,1,2,4:1,2,6,7
family= 0 0 0 2 0 0 0 0 new D8h genus #    78 with    16 species is 0,1,2,4:1,3,4,5
family= 0 0 0 2 0 0 0 0 new D8h genus #    79 with    32 species is 0,1,2,4:1,3,4,6
family= 0 0 0 2 0 0 0 0 new D8h genus #    80 with    32 species is 0,1,2,4:1,3,4,7
family= 0 0 0 2 0 0 0 0 new D8h genus #    81 with    32 species is 0,1,2,4:1,3,5,6
family= 0 0 0 2 0 0 0 0 new D8h genus #    82 with    32 species is 0,1,2,4:1,3,5,7
family= 0 0 0 2 0 0 0 0 new D8h genus #    83 with    32 species is 0,1,2,4:1,3,6,7
family= 0 0 0 2 0 0 0 0 new D8h genus #    84 with    32 species is 0,1,2,4:1,4,5,6
family= 0 0 0 2 0 0 0 0 new D8h genus #    85 with    32 species is 0,1,2,4:1,4,5,7
family= 0 0 0 2 0 0 0 0 new D8h genus #    86 with    32 species is 0,1,2,4:1,4,6,7
family= 0 0 0 2 0 0 0 0 new D8h genus #    87 with    32 species is 0,1,2,4:1,5,6,7
family= 0 0 0 2 0 0 0 0 new D8h genus #    88 with    32 species is 0,1,2,4:2,3,4,7
family= 0 0 0 2 0 0 0 0 new D8h genus #    89 with    32 species is 0,1,2,4:2,3,5,6
family= 0 0 0 2 0 0 0 0 new D8h genus #    90 with    32 species is 0,1,2,4:2,3,5,7
family= 0 0 0 2 0 0 0 0 new D8h genus #    91 with    32 species is 0,1,2,4:2,3,6,7
family= 0 0 0 2 0 0 0 0 new D8h genus #    92 with    16 species is 0,1,2,4:2,4,5,6
family= 0 0 0 2 0 0 0 0 new D8h genus #    93 with    32 species is 0,1,2,4:2,4,5,7
family= 0 0 0 2 0 0 0 0 new D8h genus #    94 with    32 species is 0,1,2,4:2,4,6,7
family= 0 0 0 2 0 0 0 0 new D8h genus #    95 with    32 species is 0,1,2,4:2,5,6,7
family= 0 0 0 2 0 0 0 0 new D8h genus #    96 with    32 species is 0,1,2,4:3,4,6,7
family= 0 0 0 2 0 0 0 0 new D8h genus #    97 with    16 species is 0,1,2,4:3,5,6,7
family= 0 0 0 2 0 0 0 0 new D8h genus #    98 with     8 species is 0,1,2,5:0,1,2,5
family= 0 0 0 2 0 0 0 0 new D8h genus #    99 with    32 species is 0,1,2,5:0,1,3,4
family= 0 0 0 2 0 0 0 0 new D8h genus #   100 with    32 species is 0,1,2,5:0,1,3,5
family= 0 0 0 2 0 0 0 0 new D8h genus #   101 with    32 species is 0,1,2,5:0,1,3,6
family= 0 0 0 2 0 0 0 0 new D8h genus #   102 with    32 species is 0,1,2,5:0,1,4,5
family= 0 0 0 2 0 0 0 0 new D8h genus #   103 with    32 species is 0,1,2,5:0,1,4,6
family= 0 0 0 2 0 0 0 0 new D8h genus #   104 with    16 species is 0,1,2,5:0,1,4,7
family= 0 0 0 2 0 0 0 0 new D8h genus #   105 with    32 species is 0,1,2,5:0,1,5,6
family= 0 0 0 2 0 0 0 0 new D8h genus #   106 with    32 species is 0,1,2,5:0,2,3,5
family= 0 0 0 2 0 0 0 0 new D8h genus #   107 with    32 species is 0,1,2,5:0,2,3,6
family= 0 0 0 2 0 0 0 0 new D8h genus #   108 with    16 species is 0,1,2,5:0,2,3,7
family= 0 0 0 2 0 0 0 0 new D8h genus #   109 with    32 species is 0,1,2,5:0,2,4,5
family= 0 0 0 2 0 0 0 0 new D8h genus #   110 with    16 species is 0,1,2,5:0,2,4,6
family= 0 0 0 2 0 0 0 0 new D8h genus #   111 with    16 species is 0,1,2,5:0,3,4,5
family= 0 0 0 2 0 0 0 0 new D8h genus #   112 with    32 species is 0,1,2,5:0,3,4,6
family= 0 0 0 2 0 0 0 0 new D8h genus #   113 with    32 species is 0,1,2,5:0,3,4,7
family= 0 0 0 2 0 0 0 0 new D8h genus #   114 with    32 species is 0,1,2,5:0,3,5,6
family= 0 0 0 2 0 0 0 0 new D8h genus #   115 with    32 species is 0,1,2,5:0,3,5,7
family= 0 0 0 2 0 0 0 0 new D8h genus #   116 with    16 species is 0,1,2,5:0,3,6,7
family= 0 0 0 2 0 0 0 0 new D8h genus #   117 with    32 species is 0,1,2,5:0,4,5,7
family= 0 0 0 2 0 0 0 0 new D8h genus #   118 with    32 species is 0,1,2,5:1,3,4,6
family= 0 0 0 2 0 0 0 0 new D8h genus #   119 with    32 species is 0,1,2,5:1,3,4,7
family= 0 0 0 2 0 0 0 0 new D8h genus #   120 with    32 species is 0,1,2,5:1,3,5,6
family= 0 0 0 2 0 0 0 0 new D8h genus #   121 with    16 species is 0,1,2,5:1,3,5,7
family= 0 0 0 2 0 0 0 0 new D8h genus #   122 with     8 species is 0,1,2,5:1,4,5,6
family= 0 0 0 2 0 0 0 0 new D8h genus #   123 with    16 species is 0,1,2,5:3,4,6,7
family= 0 0 0 2 0 0 0 0 new D8h genus #   124 with     8 species is 0,1,3,4:0,1,3,4
family= 0 0 0 2 0 0 0 0 new D8h genus #   125 with    32 species is 0,1,3,4:0,1,3,5
family= 0 0 0 2 0 0 0 0 new D8h genus #   126 with    32 species is 0,1,3,4:0,1,3,6
family= 0 0 0 2 0 0 0 0 new D8h genus #   127 with    32 species is 0,1,3,4:0,1,4,5
family= 0 0 0 2 0 0 0 0 new D8h genus #   128 with    32 species is 0,1,3,4:0,1,4,6
family= 0 0 0 2 0 0 0 0 new D8h genus #   129 with    16 species is 0,1,3,4:0,1,5,6
family= 0 0 0 2 0 0 0 0 new D8h genus #   130 with    32 species is 0,1,3,4:0,2,3,5
family= 0 0 0 2 0 0 0 0 new D8h genus #   131 with    32 species is 0,1,3,4:0,2,3,6
family= 0 0 0 2 0 0 0 0 new D8h genus #   132 with    16 species is 0,1,3,4:0,2,3,7
family= 0 0 0 2 0 0 0 0 new D8h genus #   133 with    32 species is 0,1,3,4:0,2,4,5
family= 0 0 0 2 0 0 0 0 new D8h genus #   134 with    16 species is 0,1,3,4:0,2,4,6
family= 0 0 0 2 0 0 0 0 new D8h genus #   135 with    32 species is 0,1,3,4:0,2,5,6
family= 0 0 0 2 0 0 0 0 new D8h genus #   136 with    32 species is 0,1,3,4:0,2,5,7
family= 0 0 0 2 0 0 0 0 new D8h genus #   137 with    32 species is 0,1,3,4:0,3,5,6
family= 0 0 0 2 0 0 0 0 new D8h genus #   138 with    32 species is 0,1,3,4:0,3,5,7
family= 0 0 0 2 0 0 0 0 new D8h genus #   139 with     8 species is 0,1,3,4:0,4,5,7
family= 0 0 0 2 0 0 0 0 new D8h genus #   140 with    32 species is 0,1,3,4:1,2,5,6
family= 0 0 0 2 0 0 0 0 new D8h genus #   141 with    32 species is 0,1,3,4:1,2,5,7
family= 0 0 0 2 0 0 0 0 new D8h genus #   142 with    16 species is 0,1,3,4:1,2,6,7
family= 0 0 0 2 0 0 0 0 new D8h genus #   143 with    32 species is 0,1,3,4:1,3,5,6
family= 0 0 0 2 0 0 0 0 new D8h genus #   144 with    16 species is 0,1,3,4:1,3,5,7
family= 0 0 0 2 0 0 0 0 new D8h genus #   145 with    16 species is 0,1,3,5:0,1,3,5
family= 0 0 0 2 0 0 0 0 new D8h genus #   146 with    32 species is 0,1,3,5:0,1,3,6
family= 0 0 0 2 0 0 0 0 new D8h genus #   147 with    32 species is 0,1,3,5:0,1,4,5
family= 0 0 0 2 0 0 0 0 new D8h genus #   148 with    16 species is 0,1,3,5:0,1,4,6
family= 0 0 0 2 0 0 0 0 new D8h genus #   149 with    32 species is 0,1,3,5:0,2,3,5
family= 0 0 0 2 0 0 0 0 new D8h genus #   150 with    16 species is 0,1,3,5:0,2,3,6
family= 0 0 0 2 0 0 0 0 new D8h genus #   151 with    16 species is 0,1,3,5:0,2,4,5
family= 0 0 0 2 0 0 0 0 new D8h genus #   152 with    32 species is 0,1,3,5:0,2,4,6
family= 0 0 0 2 0 0 0 0 new D8h genus #   153 with    32 species is 0,1,3,5:0,2,4,7
family= 0 0 0 2 0 0 0 0 new D8h genus #   154 with    32 species is 0,1,3,5:0,2,5,6
family= 0 0 0 2 0 0 0 0 new D8h genus #   155 with    32 species is 0,1,3,5:0,2,5,7
family= 0 0 0 2 0 0 0 0 new D8h genus #   156 with    32 species is 0,1,3,5:0,3,4,7
family= 0 0 0 2 0 0 0 0 new D8h genus #   157 with    32 species is 0,1,3,5:0,3,5,6
family= 0 0 0 2 0 0 0 0 new D8h genus #   158 with    16 species is 0,1,3,5:0,3,5,7
family= 0 0 0 2 0 0 0 0 new D8h genus #   159 with    32 species is 0,1,3,5:1,2,4,7
family= 0 0 0 2 0 0 0 0 new D8h genus #   160 with    32 species is 0,1,3,5:1,2,5,6
family= 0 0 0 2 0 0 0 0 new D8h genus #   161 with    16 species is 0,1,3,5:1,2,5,7
family= 0 0 0 2 0 0 0 0 new D8h genus #   162 with    32 species is 0,1,3,5:1,3,4,6
family= 0 0 0 2 0 0 0 0 new D8h genus #   163 with    16 species is 0,1,3,5:1,3,4,7
family= 0 0 0 2 0 0 0 0 new D8h genus #   164 with    16 species is 0,1,3,5:1,3,5,6
family= 0 0 0 2 0 0 0 0 new D8h genus #   165 with    32 species is 0,1,3,5:1,3,5,7
family= 0 0 0 2 0 0 0 0 new D8h genus #   166 with    32 species is 0,1,3,5:1,3,6,7
family= 0 0 0 2 0 0 0 0 new D8h genus #   167 with    16 species is 0,1,3,5:1,4,5,7
family= 0 0 0 2 0 0 0 0 new D8h genus #   168 with    32 species is 0,1,3,5:1,4,6,7
family= 0 0 0 2 0 0 0 0 new D8h genus #   169 with    32 species is 0,1,3,5:2,3,6,7
family= 0 0 0 2 0 0 0 0 new D8h genus #   170 with    32 species is 0,1,3,5:2,4,5,7
family= 0 0 0 2 0 0 0 0 new D8h genus #   171 with    16 species is 0,1,3,5:2,4,6,7
family= 0 0 0 2 0 0 0 0 new D8h genus #   172 with     8 species is 0,1,3,6:0,1,3,6
family= 0 0 0 2 0 0 0 0 new D8h genus #   173 with    16 species is 0,1,3,6:0,1,4,5
family= 0 0 0 2 0 0 0 0 new D8h genus #   174 with    16 species is 0,1,3,6:0,2,3,5
family= 0 0 0 2 0 0 0 0 new D8h genus #   175 with    32 species is 0,1,3,6:0,2,4,6
family= 0 0 0 2 0 0 0 0 new D8h genus #   176 with    16 species is 0,1,3,6:0,2,5,7
family= 0 0 0 2 0 0 0 0 new D8h genus #   177 with    32 species is 0,1,3,6:0,3,4,7
family= 0 0 0 2 0 0 0 0 new D8h genus #   178 with    16 species is 0,1,3,6:0,3,5,6
family= 0 0 0 2 0 0 0 0 new D8h genus #   179 with    16 species is 0,1,3,6:2,3,6,7
family= 0 0 0 2 0 0 0 0 new D8h genus #   180 with     8 species is 0,1,3,6:2,4,5,7
family= 0 0 0 2 0 0 0 0 new D8h genus #   181 with     4 species is 0,1,4,5:0,1,4,5
family= 0 0 0 2 0 0 0 0 new D8h genus #   182 with    16 species is 0,1,4,5:0,2,4,6
family= 0 0 0 2 0 0 0 0 new D8h genus #   183 with     8 species is 0,1,4,5:0,3,4,7
family= 0 0 0 2 0 0 0 0 new D8h genus #   184 with     4 species is 0,1,4,5:2,3,6,7
family= 0 0 0 2 0 0 0 0 new D8h genus #   185 with     2 species is 0,2,4,6:0,2,4,6
family= 0 0 0 2 0 0 0 0 new D8h genus #   186 with     2 species is 0,2,4,6:1,3,5,7
Nber of genera for this family=  186
 
family= 1 0 0 0 1 0 0 0
 
family= 1 0 0 0 1 0 0 0 new D8h genus #     1 with    32 species is 0:\0,1,2
family= 1 0 0 0 1 0 0 0 new D8h genus #     2 with    32 species is 0:\0,1,3
family= 1 0 0 0 1 0 0 0 new D8h genus #     3 with    32 species is 0:\0,1,4
family= 1 0 0 0 1 0 0 0 new D8h genus #     4 with    32 species is 0:\0,1,5
family= 1 0 0 0 1 0 0 0 new D8h genus #     5 with    32 species is 0:\0,1,6
family= 1 0 0 0 1 0 0 0 new D8h genus #     6 with    16 species is 0:\0,1,7
family= 1 0 0 0 1 0 0 0 new D8h genus #     7 with    32 species is 0:\0,2,3
family= 1 0 0 0 1 0 0 0 new D8h genus #     8 with    32 species is 0:\0,2,4
family= 1 0 0 0 1 0 0 0 new D8h genus #     9 with    32 species is 0:\0,2,5
family= 1 0 0 0 1 0 0 0 new D8h genus #    10 with    16 species is 0:\0,2,6
family= 1 0 0 0 1 0 0 0 new D8h genus #    11 with    32 species is 0:\0,3,4
family= 1 0 0 0 1 0 0 0 new D8h genus #    12 with    16 species is 0:\0,3,5
family= 1 0 0 0 1 0 0 0 new D8h genus #    13 with    32 species is 0:\1,2,3
family= 1 0 0 0 1 0 0 0 new D8h genus #    14 with    32 species is 0:\1,2,4
family= 1 0 0 0 1 0 0 0 new D8h genus #    15 with    32 species is 0:\1,2,5
family= 1 0 0 0 1 0 0 0 new D8h genus #    16 with    32 species is 0:\1,2,6
family= 1 0 0 0 1 0 0 0 new D8h genus #    17 with    32 species is 0:\1,2,7
family= 1 0 0 0 1 0 0 0 new D8h genus #    18 with    32 species is 0:\1,3,4
family= 1 0 0 0 1 0 0 0 new D8h genus #    19 with    32 species is 0:\1,3,5
family= 1 0 0 0 1 0 0 0 new D8h genus #    20 with    32 species is 0:\1,3,6
family= 1 0 0 0 1 0 0 0 new D8h genus #    21 with    32 species is 0:\1,3,7
family= 1 0 0 0 1 0 0 0 new D8h genus #    22 with    32 species is 0:\1,4,5
family= 1 0 0 0 1 0 0 0 new D8h genus #    23 with    32 species is 0:\1,4,6
family= 1 0 0 0 1 0 0 0 new D8h genus #    24 with    16 species is 0:\1,4,7
family= 1 0 0 0 1 0 0 0 new D8h genus #    25 with    32 species is 0:\1,5,6
family= 1 0 0 0 1 0 0 0 new D8h genus #    26 with    32 species is 0:\2,3,4
family= 1 0 0 0 1 0 0 0 new D8h genus #    27 with    32 species is 0:\2,3,5
family= 1 0 0 0 1 0 0 0 new D8h genus #    28 with    32 species is 0:\2,3,6
family= 1 0 0 0 1 0 0 0 new D8h genus #    29 with    32 species is 0:\2,4,5
family= 1 0 0 0 1 0 0 0 new D8h genus #    30 with    16 species is 0:\2,4,6
family= 1 0 0 0 1 0 0 0 new D8h genus #    31 with    16 species is 0:\3,4,5
Nber of genera for this family=   31
 
family= 0 1 0 0 1 0 0 0
 
family= 0 1 0 0 1 0 0 0 new D8h genus #     1 with    32 species is 0,1:\0,1,2
family= 0 1 0 0 1 0 0 0 new D8h genus #     2 with    32 species is 0,1:\0,1,3
family= 0 1 0 0 1 0 0 0 new D8h genus #     3 with    32 species is 0,1:\0,1,4
family= 0 1 0 0 1 0 0 0 new D8h genus #     4 with    32 species is 0,1:\0,2,3
family= 0 1 0 0 1 0 0 0 new D8h genus #     5 with    32 species is 0,1:\0,2,4
family= 0 1 0 0 1 0 0 0 new D8h genus #     6 with    32 species is 0,1:\0,2,5
family= 0 1 0 0 1 0 0 0 new D8h genus #     7 with    32 species is 0,1:\0,2,6
family= 0 1 0 0 1 0 0 0 new D8h genus #     8 with    32 species is 0,1:\0,2,7
family= 0 1 0 0 1 0 0 0 new D8h genus #     9 with    32 species is 0,1:\0,3,4
family= 0 1 0 0 1 0 0 0 new D8h genus #    10 with    32 species is 0,1:\0,3,5
family= 0 1 0 0 1 0 0 0 new D8h genus #    11 with    32 species is 0,1:\0,3,6
family= 0 1 0 0 1 0 0 0 new D8h genus #    12 with    32 species is 0,1:\0,3,7
family= 0 1 0 0 1 0 0 0 new D8h genus #    13 with    32 species is 0,1:\0,4,5
family= 0 1 0 0 1 0 0 0 new D8h genus #    14 with    32 species is 0,1:\0,4,6
family= 0 1 0 0 1 0 0 0 new D8h genus #    15 with    32 species is 0,1:\0,4,7
family= 0 1 0 0 1 0 0 0 new D8h genus #    16 with    32 species is 0,1:\0,5,6
family= 0 1 0 0 1 0 0 0 new D8h genus #    17 with    32 species is 0,1:\0,5,7
family= 0 1 0 0 1 0 0 0 new D8h genus #    18 with    32 species is 0,1:\0,6,7
family= 0 1 0 0 1 0 0 0 new D8h genus #    19 with    32 species is 0,1:\2,3,4
family= 0 1 0 0 1 0 0 0 new D8h genus #    20 with    32 species is 0,1:\2,3,5
family= 0 1 0 0 1 0 0 0 new D8h genus #    21 with    32 species is 0,1:\2,3,6
family= 0 1 0 0 1 0 0 0 new D8h genus #    22 with    32 species is 0,1:\2,3,7
family= 0 1 0 0 1 0 0 0 new D8h genus #    23 with    32 species is 0,1:\2,4,5
family= 0 1 0 0 1 0 0 0 new D8h genus #    24 with    32 species is 0,1:\2,4,6
family= 0 1 0 0 1 0 0 0 new D8h genus #    25 with    32 species is 0,1:\2,4,7
family= 0 1 0 0 1 0 0 0 new D8h genus #    26 with    32 species is 0,1:\2,5,6
family= 0 1 0 0 1 0 0 0 new D8h genus #    27 with    32 species is 0,1:\3,4,5
family= 0 1 0 0 1 0 0 0 new D8h genus #    28 with    32 species is 0,1:\3,4,6
family= 0 1 0 0 1 0 0 0 new D8h genus #    29 with    16 species is 0,2:\0,1,2
family= 0 1 0 0 1 0 0 0 new D8h genus #    30 with    32 species is 0,2:\0,1,3
family= 0 1 0 0 1 0 0 0 new D8h genus #    31 with    32 species is 0,2:\0,1,4
family= 0 1 0 0 1 0 0 0 new D8h genus #    32 with    32 species is 0,2:\0,1,5
family= 0 1 0 0 1 0 0 0 new D8h genus #    33 with    32 species is 0,2:\0,1,6
family= 0 1 0 0 1 0 0 0 new D8h genus #    34 with    32 species is 0,2:\0,1,7
family= 0 1 0 0 1 0 0 0 new D8h genus #    35 with    32 species is 0,2:\0,2,3
family= 0 1 0 0 1 0 0 0 new D8h genus #    36 with    32 species is 0,2:\0,2,4
family= 0 1 0 0 1 0 0 0 new D8h genus #    37 with    16 species is 0,2:\0,2,5
family= 0 1 0 0 1 0 0 0 new D8h genus #    38 with    32 species is 0,2:\0,3,4
family= 0 1 0 0 1 0 0 0 new D8h genus #    39 with    32 species is 0,2:\0,3,5
family= 0 1 0 0 1 0 0 0 new D8h genus #    40 with    32 species is 0,2:\0,3,6
family= 0 1 0 0 1 0 0 0 new D8h genus #    41 with    32 species is 0,2:\0,3,7
family= 0 1 0 0 1 0 0 0 new D8h genus #    42 with    32 species is 0,2:\0,4,5
family= 0 1 0 0 1 0 0 0 new D8h genus #    43 with    32 species is 0,2:\0,4,6
family= 0 1 0 0 1 0 0 0 new D8h genus #    44 with    32 species is 0,2:\0,4,7
family= 0 1 0 0 1 0 0 0 new D8h genus #    45 with    32 species is 0,2:\0,5,6
family= 0 1 0 0 1 0 0 0 new D8h genus #    46 with    32 species is 0,2:\0,5,7
family= 0 1 0 0 1 0 0 0 new D8h genus #    47 with    32 species is 0,2:\0,6,7
family= 0 1 0 0 1 0 0 0 new D8h genus #    48 with    32 species is 0,2:\1,3,4
family= 0 1 0 0 1 0 0 0 new D8h genus #    49 with    32 species is 0,2:\1,3,5
family= 0 1 0 0 1 0 0 0 new D8h genus #    50 with    32 species is 0,2:\1,3,6
family= 0 1 0 0 1 0 0 0 new D8h genus #    51 with    16 species is 0,2:\1,3,7
family= 0 1 0 0 1 0 0 0 new D8h genus #    52 with    32 species is 0,2:\1,4,5
family= 0 1 0 0 1 0 0 0 new D8h genus #    53 with    16 species is 0,2:\1,4,6
family= 0 1 0 0 1 0 0 0 new D8h genus #    54 with    32 species is 0,2:\3,4,5
family= 0 1 0 0 1 0 0 0 new D8h genus #    55 with    32 species is 0,2:\3,4,6
family= 0 1 0 0 1 0 0 0 new D8h genus #    56 with    32 species is 0,2:\3,4,7
family= 0 1 0 0 1 0 0 0 new D8h genus #    57 with    32 species is 0,2:\3,5,6
family= 0 1 0 0 1 0 0 0 new D8h genus #    58 with    16 species is 0,2:\3,5,7
family= 0 1 0 0 1 0 0 0 new D8h genus #    59 with    16 species is 0,2:\4,5,6
family= 0 1 0 0 1 0 0 0 new D8h genus #    60 with    32 species is 0,3:\0,1,2
family= 0 1 0 0 1 0 0 0 new D8h genus #    61 with    32 species is 0,3:\0,1,3
family= 0 1 0 0 1 0 0 0 new D8h genus #    62 with    32 species is 0,3:\0,1,4
family= 0 1 0 0 1 0 0 0 new D8h genus #    63 with    32 species is 0,3:\0,1,5
family= 0 1 0 0 1 0 0 0 new D8h genus #    64 with    32 species is 0,3:\0,1,6
family= 0 1 0 0 1 0 0 0 new D8h genus #    65 with    32 species is 0,3:\0,1,7
family= 0 1 0 0 1 0 0 0 new D8h genus #    66 with    32 species is 0,3:\0,2,4
family= 0 1 0 0 1 0 0 0 new D8h genus #    67 with    32 species is 0,3:\0,2,5
family= 0 1 0 0 1 0 0 0 new D8h genus #    68 with    32 species is 0,3:\0,2,6
family= 0 1 0 0 1 0 0 0 new D8h genus #    69 with    32 species is 0,3:\0,2,7
family= 0 1 0 0 1 0 0 0 new D8h genus #    70 with    32 species is 0,3:\0,3,4
family= 0 1 0 0 1 0 0 0 new D8h genus #    71 with    32 species is 0,3:\0,3,5
family= 0 1 0 0 1 0 0 0 new D8h genus #    72 with    32 species is 0,3:\0,4,5
family= 0 1 0 0 1 0 0 0 new D8h genus #    73 with    32 species is 0,3:\0,4,6
family= 0 1 0 0 1 0 0 0 new D8h genus #    74 with    32 species is 0,3:\0,4,7
family= 0 1 0 0 1 0 0 0 new D8h genus #    75 with    32 species is 0,3:\0,5,6
family= 0 1 0 0 1 0 0 0 new D8h genus #    76 with    32 species is 0,3:\0,5,7
family= 0 1 0 0 1 0 0 0 new D8h genus #    77 with    32 species is 0,3:\0,6,7
family= 0 1 0 0 1 0 0 0 new D8h genus #    78 with    32 species is 0,3:\1,2,4
family= 0 1 0 0 1 0 0 0 new D8h genus #    79 with    32 species is 0,3:\1,2,5
family= 0 1 0 0 1 0 0 0 new D8h genus #    80 with    32 species is 0,3:\1,4,5
family= 0 1 0 0 1 0 0 0 new D8h genus #    81 with    32 species is 0,3:\1,4,6
family= 0 1 0 0 1 0 0 0 new D8h genus #    82 with    32 species is 0,3:\1,4,7
family= 0 1 0 0 1 0 0 0 new D8h genus #    83 with    32 species is 0,3:\1,5,6
family= 0 1 0 0 1 0 0 0 new D8h genus #    84 with    32 species is 0,3:\1,5,7
family= 0 1 0 0 1 0 0 0 new D8h genus #    85 with    32 species is 0,3:\1,6,7
family= 0 1 0 0 1 0 0 0 new D8h genus #    86 with    32 species is 0,3:\4,5,6
family= 0 1 0 0 1 0 0 0 new D8h genus #    87 with    32 species is 0,3:\4,5,7
family= 0 1 0 0 1 0 0 0 new D8h genus #    88 with    32 species is 0,4:\0,1,2
family= 0 1 0 0 1 0 0 0 new D8h genus #    89 with    32 species is 0,4:\0,1,3
family= 0 1 0 0 1 0 0 0 new D8h genus #    90 with    32 species is 0,4:\0,1,4
family= 0 1 0 0 1 0 0 0 new D8h genus #    91 with    32 species is 0,4:\0,1,5
family= 0 1 0 0 1 0 0 0 new D8h genus #    92 with    32 species is 0,4:\0,1,6
family= 0 1 0 0 1 0 0 0 new D8h genus #    93 with    16 species is 0,4:\0,1,7
family= 0 1 0 0 1 0 0 0 new D8h genus #    94 with    32 species is 0,4:\0,2,3
family= 0 1 0 0 1 0 0 0 new D8h genus #    95 with    16 species is 0,4:\0,2,4
family= 0 1 0 0 1 0 0 0 new D8h genus #    96 with    32 species is 0,4:\0,2,5
family= 0 1 0 0 1 0 0 0 new D8h genus #    97 with    16 species is 0,4:\0,2,6
family= 0 1 0 0 1 0 0 0 new D8h genus #    98 with    16 species is 0,4:\0,3,5
family= 0 1 0 0 1 0 0 0 new D8h genus #    99 with    16 species is 0,4:\1,2,3
family= 0 1 0 0 1 0 0 0 new D8h genus #   100 with    32 species is 0,4:\1,2,5
family= 0 1 0 0 1 0 0 0 new D8h genus #   101 with    32 species is 0,4:\1,2,6
family= 0 1 0 0 1 0 0 0 new D8h genus #   102 with    32 species is 0,4:\1,2,7
family= 0 1 0 0 1 0 0 0 new D8h genus #   103 with    32 species is 0,4:\1,3,5
family= 0 1 0 0 1 0 0 0 new D8h genus #   104 with    16 species is 0,4:\1,3,6
Nber of genera for this family=  104
 
family= 0 0 1 0 1 0 0 0
 
family= 0 0 1 0 1 0 0 0 new D8h genus #     1 with    16 species is 0,1,2:\0,1,2
family= 0 0 1 0 1 0 0 0 new D8h genus #     2 with    32 species is 0,1,2:\0,1,3
family= 0 0 1 0 1 0 0 0 new D8h genus #     3 with    32 species is 0,1,2:\0,1,4
family= 0 0 1 0 1 0 0 0 new D8h genus #     4 with    32 species is 0,1,2:\0,1,5
family= 0 0 1 0 1 0 0 0 new D8h genus #     5 with    32 species is 0,1,2:\0,1,6
family= 0 0 1 0 1 0 0 0 new D8h genus #     6 with    32 species is 0,1,2:\0,1,7
family= 0 0 1 0 1 0 0 0 new D8h genus #     7 with    32 species is 0,1,2:\0,2,3
family= 0 0 1 0 1 0 0 0 new D8h genus #     8 with    32 species is 0,1,2:\0,2,4
family= 0 0 1 0 1 0 0 0 new D8h genus #     9 with    16 species is 0,1,2:\0,2,5
family= 0 0 1 0 1 0 0 0 new D8h genus #    10 with    32 species is 0,1,2:\0,3,4
family= 0 0 1 0 1 0 0 0 new D8h genus #    11 with    32 species is 0,1,2:\0,3,5
family= 0 0 1 0 1 0 0 0 new D8h genus #    12 with    32 species is 0,1,2:\0,3,6
family= 0 0 1 0 1 0 0 0 new D8h genus #    13 with    32 species is 0,1,2:\0,3,7
family= 0 0 1 0 1 0 0 0 new D8h genus #    14 with    32 species is 0,1,2:\0,4,5
family= 0 0 1 0 1 0 0 0 new D8h genus #    15 with    32 species is 0,1,2:\0,4,6
family= 0 0 1 0 1 0 0 0 new D8h genus #    16 with    32 species is 0,1,2:\0,4,7
family= 0 0 1 0 1 0 0 0 new D8h genus #    17 with    32 species is 0,1,2:\0,5,6
family= 0 0 1 0 1 0 0 0 new D8h genus #    18 with    32 species is 0,1,2:\0,5,7
family= 0 0 1 0 1 0 0 0 new D8h genus #    19 with    32 species is 0,1,2:\0,6,7
family= 0 0 1 0 1 0 0 0 new D8h genus #    20 with    32 species is 0,1,2:\1,3,4
family= 0 0 1 0 1 0 0 0 new D8h genus #    21 with    32 species is 0,1,2:\1,3,5
family= 0 0 1 0 1 0 0 0 new D8h genus #    22 with    32 species is 0,1,2:\1,3,6
family= 0 0 1 0 1 0 0 0 new D8h genus #    23 with    16 species is 0,1,2:\1,3,7
family= 0 0 1 0 1 0 0 0 new D8h genus #    24 with    32 species is 0,1,2:\1,4,5
family= 0 0 1 0 1 0 0 0 new D8h genus #    25 with    16 species is 0,1,2:\1,4,6
family= 0 0 1 0 1 0 0 0 new D8h genus #    26 with    32 species is 0,1,2:\3,4,5
family= 0 0 1 0 1 0 0 0 new D8h genus #    27 with    32 species is 0,1,2:\3,4,6
family= 0 0 1 0 1 0 0 0 new D8h genus #    28 with    32 species is 0,1,2:\3,4,7
family= 0 0 1 0 1 0 0 0 new D8h genus #    29 with    32 species is 0,1,2:\3,5,6
family= 0 0 1 0 1 0 0 0 new D8h genus #    30 with    16 species is 0,1,2:\3,5,7
family= 0 0 1 0 1 0 0 0 new D8h genus #    31 with    16 species is 0,1,2:\4,5,6
family= 0 0 1 0 1 0 0 0 new D8h genus #    32 with    32 species is 0,1,3:\0,1,2
family= 0 0 1 0 1 0 0 0 new D8h genus #    33 with    32 species is 0,1,3:\0,1,3
family= 0 0 1 0 1 0 0 0 new D8h genus #    34 with    32 species is 0,1,3:\0,1,4
family= 0 0 1 0 1 0 0 0 new D8h genus #    35 with    32 species is 0,1,3:\0,1,5
family= 0 0 1 0 1 0 0 0 new D8h genus #    36 with    32 species is 0,1,3:\0,1,6
family= 0 0 1 0 1 0 0 0 new D8h genus #    37 with    32 species is 0,1,3:\0,1,7
family= 0 0 1 0 1 0 0 0 new D8h genus #    38 with    32 species is 0,1,3:\0,2,3
family= 0 0 1 0 1 0 0 0 new D8h genus #    39 with    32 species is 0,1,3:\0,2,4
family= 0 0 1 0 1 0 0 0 new D8h genus #    40 with    32 species is 0,1,3:\0,2,5
family= 0 0 1 0 1 0 0 0 new D8h genus #    41 with    32 species is 0,1,3:\0,2,6
family= 0 0 1 0 1 0 0 0 new D8h genus #    42 with    32 species is 0,1,3:\0,2,7
family= 0 0 1 0 1 0 0 0 new D8h genus #    43 with    32 species is 0,1,3:\0,3,4
family= 0 0 1 0 1 0 0 0 new D8h genus #    44 with    32 species is 0,1,3:\0,3,5
family= 0 0 1 0 1 0 0 0 new D8h genus #    45 with    32 species is 0,1,3:\0,3,6
family= 0 0 1 0 1 0 0 0 new D8h genus #    46 with    32 species is 0,1,3:\0,3,7
family= 0 0 1 0 1 0 0 0 new D8h genus #    47 with    32 species is 0,1,3:\0,4,5
family= 0 0 1 0 1 0 0 0 new D8h genus #    48 with    32 species is 0,1,3:\0,4,6
family= 0 0 1 0 1 0 0 0 new D8h genus #    49 with    32 species is 0,1,3:\0,4,7
family= 0 0 1 0 1 0 0 0 new D8h genus #    50 with    32 species is 0,1,3:\0,5,6
family= 0 0 1 0 1 0 0 0 new D8h genus #    51 with    32 species is 0,1,3:\0,5,7
family= 0 0 1 0 1 0 0 0 new D8h genus #    52 with    32 species is 0,1,3:\0,6,7
family= 0 0 1 0 1 0 0 0 new D8h genus #    53 with    32 species is 0,1,3:\1,2,3
family= 0 0 1 0 1 0 0 0 new D8h genus #    54 with    32 species is 0,1,3:\1,2,4
family= 0 0 1 0 1 0 0 0 new D8h genus #    55 with    32 species is 0,1,3:\1,2,5
family= 0 0 1 0 1 0 0 0 new D8h genus #    56 with    32 species is 0,1,3:\1,2,6
family= 0 0 1 0 1 0 0 0 new D8h genus #    57 with    32 species is 0,1,3:\1,2,7
family= 0 0 1 0 1 0 0 0 new D8h genus #    58 with    32 species is 0,1,3:\1,3,4
family= 0 0 1 0 1 0 0 0 new D8h genus #    59 with    32 species is 0,1,3:\1,3,5
family= 0 0 1 0 1 0 0 0 new D8h genus #    60 with    32 species is 0,1,3:\1,3,6
family= 0 0 1 0 1 0 0 0 new D8h genus #    61 with    32 species is 0,1,3:\1,3,7
family= 0 0 1 0 1 0 0 0 new D8h genus #    62 with    32 species is 0,1,3:\1,4,5
family= 0 0 1 0 1 0 0 0 new D8h genus #    63 with    32 species is 0,1,3:\1,4,6
family= 0 0 1 0 1 0 0 0 new D8h genus #    64 with    32 species is 0,1,3:\1,4,7
family= 0 0 1 0 1 0 0 0 new D8h genus #    65 with    32 species is 0,1,3:\1,5,6
family= 0 0 1 0 1 0 0 0 new D8h genus #    66 with    32 species is 0,1,3:\1,5,7
family= 0 0 1 0 1 0 0 0 new D8h genus #    67 with    32 species is 0,1,3:\1,6,7
family= 0 0 1 0 1 0 0 0 new D8h genus #    68 with    32 species is 0,1,3:\2,3,4
family= 0 0 1 0 1 0 0 0 new D8h genus #    69 with    32 species is 0,1,3:\2,3,5
family= 0 0 1 0 1 0 0 0 new D8h genus #    70 with    32 species is 0,1,3:\2,3,6
family= 0 0 1 0 1 0 0 0 new D8h genus #    71 with    32 species is 0,1,3:\2,3,7
family= 0 0 1 0 1 0 0 0 new D8h genus #    72 with    32 species is 0,1,3:\2,4,5
family= 0 0 1 0 1 0 0 0 new D8h genus #    73 with    32 species is 0,1,3:\2,4,6
family= 0 0 1 0 1 0 0 0 new D8h genus #    74 with    32 species is 0,1,3:\2,4,7
family= 0 0 1 0 1 0 0 0 new D8h genus #    75 with    32 species is 0,1,3:\2,5,6
family= 0 0 1 0 1 0 0 0 new D8h genus #    76 with    32 species is 0,1,3:\2,5,7
family= 0 0 1 0 1 0 0 0 new D8h genus #    77 with    32 species is 0,1,3:\2,6,7
family= 0 0 1 0 1 0 0 0 new D8h genus #    78 with    32 species is 0,1,3:\3,4,5
family= 0 0 1 0 1 0 0 0 new D8h genus #    79 with    32 species is 0,1,3:\3,4,6
family= 0 0 1 0 1 0 0 0 new D8h genus #    80 with    32 species is 0,1,3:\3,4,7
family= 0 0 1 0 1 0 0 0 new D8h genus #    81 with    32 species is 0,1,3:\3,5,6
family= 0 0 1 0 1 0 0 0 new D8h genus #    82 with    32 species is 0,1,3:\3,5,7
family= 0 0 1 0 1 0 0 0 new D8h genus #    83 with    32 species is 0,1,3:\3,6,7
family= 0 0 1 0 1 0 0 0 new D8h genus #    84 with    32 species is 0,1,3:\4,5,6
family= 0 0 1 0 1 0 0 0 new D8h genus #    85 with    32 species is 0,1,3:\4,5,7
family= 0 0 1 0 1 0 0 0 new D8h genus #    86 with    32 species is 0,1,3:\4,6,7
family= 0 0 1 0 1 0 0 0 new D8h genus #    87 with    32 species is 0,1,3:\5,6,7
family= 0 0 1 0 1 0 0 0 new D8h genus #    88 with    32 species is 0,1,4:\0,1,2
family= 0 0 1 0 1 0 0 0 new D8h genus #    89 with    32 species is 0,1,4:\0,1,3
family= 0 0 1 0 1 0 0 0 new D8h genus #    90 with    32 species is 0,1,4:\0,1,4
family= 0 0 1 0 1 0 0 0 new D8h genus #    91 with    32 species is 0,1,4:\0,1,5
family= 0 0 1 0 1 0 0 0 new D8h genus #    92 with    32 species is 0,1,4:\0,1,6
family= 0 0 1 0 1 0 0 0 new D8h genus #    93 with    32 species is 0,1,4:\0,1,7
family= 0 0 1 0 1 0 0 0 new D8h genus #    94 with    32 species is 0,1,4:\0,2,3
family= 0 0 1 0 1 0 0 0 new D8h genus #    95 with    32 species is 0,1,4:\0,2,4
family= 0 0 1 0 1 0 0 0 new D8h genus #    96 with    32 species is 0,1,4:\0,2,5
family= 0 0 1 0 1 0 0 0 new D8h genus #    97 with    32 species is 0,1,4:\0,2,6
family= 0 0 1 0 1 0 0 0 new D8h genus #    98 with    32 species is 0,1,4:\0,2,7
family= 0 0 1 0 1 0 0 0 new D8h genus #    99 with    32 species is 0,1,4:\0,3,4
family= 0 0 1 0 1 0 0 0 new D8h genus #   100 with    32 species is 0,1,4:\0,3,5
family= 0 0 1 0 1 0 0 0 new D8h genus #   101 with    32 species is 0,1,4:\0,3,6
family= 0 0 1 0 1 0 0 0 new D8h genus #   102 with    32 species is 0,1,4:\0,3,7
family= 0 0 1 0 1 0 0 0 new D8h genus #   103 with    32 species is 0,1,4:\0,4,5
family= 0 0 1 0 1 0 0 0 new D8h genus #   104 with    32 species is 0,1,4:\0,4,6
family= 0 0 1 0 1 0 0 0 new D8h genus #   105 with    32 species is 0,1,4:\0,4,7
family= 0 0 1 0 1 0 0 0 new D8h genus #   106 with    32 species is 0,1,4:\0,5,6
family= 0 0 1 0 1 0 0 0 new D8h genus #   107 with    32 species is 0,1,4:\0,5,7
family= 0 0 1 0 1 0 0 0 new D8h genus #   108 with    32 species is 0,1,4:\0,6,7
family= 0 0 1 0 1 0 0 0 new D8h genus #   109 with    32 species is 0,1,4:\1,2,3
family= 0 0 1 0 1 0 0 0 new D8h genus #   110 with    32 species is 0,1,4:\1,2,4
family= 0 0 1 0 1 0 0 0 new D8h genus #   111 with    32 species is 0,1,4:\1,2,5
family= 0 0 1 0 1 0 0 0 new D8h genus #   112 with    32 species is 0,1,4:\1,2,6
family= 0 0 1 0 1 0 0 0 new D8h genus #   113 with    32 species is 0,1,4:\1,2,7
family= 0 0 1 0 1 0 0 0 new D8h genus #   114 with    32 species is 0,1,4:\1,3,4
family= 0 0 1 0 1 0 0 0 new D8h genus #   115 with    32 species is 0,1,4:\1,3,5
family= 0 0 1 0 1 0 0 0 new D8h genus #   116 with    32 species is 0,1,4:\1,3,6
family= 0 0 1 0 1 0 0 0 new D8h genus #   117 with    32 species is 0,1,4:\1,3,7
family= 0 0 1 0 1 0 0 0 new D8h genus #   118 with    32 species is 0,1,4:\1,4,5
family= 0 0 1 0 1 0 0 0 new D8h genus #   119 with    32 species is 0,1,4:\1,4,6
family= 0 0 1 0 1 0 0 0 new D8h genus #   120 with    32 species is 0,1,4:\1,4,7
family= 0 0 1 0 1 0 0 0 new D8h genus #   121 with    32 species is 0,1,4:\1,5,6
family= 0 0 1 0 1 0 0 0 new D8h genus #   122 with    32 species is 0,1,4:\1,5,7
family= 0 0 1 0 1 0 0 0 new D8h genus #   123 with    32 species is 0,1,4:\1,6,7
family= 0 0 1 0 1 0 0 0 new D8h genus #   124 with    32 species is 0,1,4:\2,3,4
family= 0 0 1 0 1 0 0 0 new D8h genus #   125 with    32 species is 0,1,4:\2,3,5
family= 0 0 1 0 1 0 0 0 new D8h genus #   126 with    32 species is 0,1,4:\2,3,6
family= 0 0 1 0 1 0 0 0 new D8h genus #   127 with    32 species is 0,1,4:\2,3,7
family= 0 0 1 0 1 0 0 0 new D8h genus #   128 with    32 species is 0,1,4:\2,4,5
family= 0 0 1 0 1 0 0 0 new D8h genus #   129 with    32 species is 0,1,4:\2,4,6
family= 0 0 1 0 1 0 0 0 new D8h genus #   130 with    32 species is 0,1,4:\2,4,7
family= 0 0 1 0 1 0 0 0 new D8h genus #   131 with    32 species is 0,1,4:\2,5,6
family= 0 0 1 0 1 0 0 0 new D8h genus #   132 with    32 species is 0,1,4:\2,5,7
family= 0 0 1 0 1 0 0 0 new D8h genus #   133 with    32 species is 0,1,4:\2,6,7
family= 0 0 1 0 1 0 0 0 new D8h genus #   134 with    32 species is 0,1,4:\3,4,5
family= 0 0 1 0 1 0 0 0 new D8h genus #   135 with    32 species is 0,1,4:\3,4,6
family= 0 0 1 0 1 0 0 0 new D8h genus #   136 with    32 species is 0,1,4:\3,4,7
family= 0 0 1 0 1 0 0 0 new D8h genus #   137 with    32 species is 0,1,4:\3,5,6
family= 0 0 1 0 1 0 0 0 new D8h genus #   138 with    32 species is 0,1,4:\3,5,7
family= 0 0 1 0 1 0 0 0 new D8h genus #   139 with    32 species is 0,1,4:\3,6,7
family= 0 0 1 0 1 0 0 0 new D8h genus #   140 with    32 species is 0,1,4:\4,5,6
family= 0 0 1 0 1 0 0 0 new D8h genus #   141 with    32 species is 0,1,4:\4,5,7
family= 0 0 1 0 1 0 0 0 new D8h genus #   142 with    32 species is 0,1,4:\4,6,7
family= 0 0 1 0 1 0 0 0 new D8h genus #   143 with    32 species is 0,1,4:\5,6,7
family= 0 0 1 0 1 0 0 0 new D8h genus #   144 with    32 species is 0,2,4:\0,1,2
family= 0 0 1 0 1 0 0 0 new D8h genus #   145 with    32 species is 0,2,4:\0,1,3
family= 0 0 1 0 1 0 0 0 new D8h genus #   146 with    32 species is 0,2,4:\0,1,4
family= 0 0 1 0 1 0 0 0 new D8h genus #   147 with    32 species is 0,2,4:\0,1,5
family= 0 0 1 0 1 0 0 0 new D8h genus #   148 with    32 species is 0,2,4:\0,1,6
family= 0 0 1 0 1 0 0 0 new D8h genus #   149 with    32 species is 0,2,4:\0,1,7
family= 0 0 1 0 1 0 0 0 new D8h genus #   150 with    32 species is 0,2,4:\0,2,3
family= 0 0 1 0 1 0 0 0 new D8h genus #   151 with    16 species is 0,2,4:\0,2,4
family= 0 0 1 0 1 0 0 0 new D8h genus #   152 with    32 species is 0,2,4:\0,2,5
family= 0 0 1 0 1 0 0 0 new D8h genus #   153 with    32 species is 0,2,4:\0,2,6
family= 0 0 1 0 1 0 0 0 new D8h genus #   154 with    32 species is 0,2,4:\0,2,7
family= 0 0 1 0 1 0 0 0 new D8h genus #   155 with    32 species is 0,2,4:\0,3,5
family= 0 0 1 0 1 0 0 0 new D8h genus #   156 with    32 species is 0,2,4:\0,3,6
family= 0 0 1 0 1 0 0 0 new D8h genus #   157 with    32 species is 0,2,4:\0,3,7
family= 0 0 1 0 1 0 0 0 new D8h genus #   158 with    32 species is 0,2,4:\0,4,5
family= 0 0 1 0 1 0 0 0 new D8h genus #   159 with    16 species is 0,2,4:\0,4,6
family= 0 0 1 0 1 0 0 0 new D8h genus #   160 with    32 species is 0,2,4:\0,5,6
family= 0 0 1 0 1 0 0 0 new D8h genus #   161 with    32 species is 0,2,4:\0,5,7
family= 0 0 1 0 1 0 0 0 new D8h genus #   162 with    32 species is 0,2,4:\0,6,7
family= 0 0 1 0 1 0 0 0 new D8h genus #   163 with    16 species is 0,2,4:\1,2,3
family= 0 0 1 0 1 0 0 0 new D8h genus #   164 with    32 species is 0,2,4:\1,2,5
family= 0 0 1 0 1 0 0 0 new D8h genus #   165 with    32 species is 0,2,4:\1,2,6
family= 0 0 1 0 1 0 0 0 new D8h genus #   166 with    32 species is 0,2,4:\1,2,7
family= 0 0 1 0 1 0 0 0 new D8h genus #   167 with    32 species is 0,2,4:\1,3,5
family= 0 0 1 0 1 0 0 0 new D8h genus #   168 with    16 species is 0,2,4:\1,3,6
family= 0 0 1 0 1 0 0 0 new D8h genus #   169 with    32 species is 0,2,4:\1,5,6
family= 0 0 1 0 1 0 0 0 new D8h genus #   170 with    32 species is 0,2,4:\1,5,7
family= 0 0 1 0 1 0 0 0 new D8h genus #   171 with    32 species is 0,2,4:\1,6,7
family= 0 0 1 0 1 0 0 0 new D8h genus #   172 with    32 species is 0,2,4:\2,5,6
family= 0 0 1 0 1 0 0 0 new D8h genus #   173 with    16 species is 0,2,4:\2,5,7
family= 0 0 1 0 1 0 0 0 new D8h genus #   174 with    16 species is 0,2,4:\5,6,7
family= 0 0 1 0 1 0 0 0 new D8h genus #   175 with    16 species is 0,2,5:\0,1,2
family= 0 0 1 0 1 0 0 0 new D8h genus #   176 with    32 species is 0,2,5:\0,1,3
family= 0 0 1 0 1 0 0 0 new D8h genus #   177 with    32 species is 0,2,5:\0,1,4
family= 0 0 1 0 1 0 0 0 new D8h genus #   178 with    32 species is 0,2,5:\0,1,5
family= 0 0 1 0 1 0 0 0 new D8h genus #   179 with    32 species is 0,2,5:\0,1,6
family= 0 0 1 0 1 0 0 0 new D8h genus #   180 with    32 species is 0,2,5:\0,1,7
family= 0 0 1 0 1 0 0 0 new D8h genus #   181 with    32 species is 0,2,5:\0,2,3
family= 0 0 1 0 1 0 0 0 new D8h genus #   182 with    32 species is 0,2,5:\0,2,4
family= 0 0 1 0 1 0 0 0 new D8h genus #   183 with    16 species is 0,2,5:\0,2,5
family= 0 0 1 0 1 0 0 0 new D8h genus #   184 with    32 species is 0,2,5:\0,3,4
family= 0 0 1 0 1 0 0 0 new D8h genus #   185 with    32 species is 0,2,5:\0,3,5
family= 0 0 1 0 1 0 0 0 new D8h genus #   186 with    32 species is 0,2,5:\0,3,6
family= 0 0 1 0 1 0 0 0 new D8h genus #   187 with    32 species is 0,2,5:\0,3,7
family= 0 0 1 0 1 0 0 0 new D8h genus #   188 with    32 species is 0,2,5:\0,4,5
family= 0 0 1 0 1 0 0 0 new D8h genus #   189 with    32 species is 0,2,5:\0,4,6
family= 0 0 1 0 1 0 0 0 new D8h genus #   190 with    32 species is 0,2,5:\0,4,7
family= 0 0 1 0 1 0 0 0 new D8h genus #   191 with    32 species is 0,2,5:\0,5,6
family= 0 0 1 0 1 0 0 0 new D8h genus #   192 with    32 species is 0,2,5:\0,5,7
family= 0 0 1 0 1 0 0 0 new D8h genus #   193 with    32 species is 0,2,5:\0,6,7
family= 0 0 1 0 1 0 0 0 new D8h genus #   194 with    32 species is 0,2,5:\1,3,4
family= 0 0 1 0 1 0 0 0 new D8h genus #   195 with    32 species is 0,2,5:\1,3,5
family= 0 0 1 0 1 0 0 0 new D8h genus #   196 with    32 species is 0,2,5:\1,3,6
family= 0 0 1 0 1 0 0 0 new D8h genus #   197 with    16 species is 0,2,5:\1,3,7
family= 0 0 1 0 1 0 0 0 new D8h genus #   198 with    32 species is 0,2,5:\1,4,5
family= 0 0 1 0 1 0 0 0 new D8h genus #   199 with    16 species is 0,2,5:\1,4,6
family= 0 0 1 0 1 0 0 0 new D8h genus #   200 with    32 species is 0,2,5:\3,4,5
family= 0 0 1 0 1 0 0 0 new D8h genus #   201 with    32 species is 0,2,5:\3,4,6
family= 0 0 1 0 1 0 0 0 new D8h genus #   202 with    32 species is 0,2,5:\3,4,7
family= 0 0 1 0 1 0 0 0 new D8h genus #   203 with    32 species is 0,2,5:\3,5,6
family= 0 0 1 0 1 0 0 0 new D8h genus #   204 with    16 species is 0,2,5:\3,5,7
family= 0 0 1 0 1 0 0 0 new D8h genus #   205 with    16 species is 0,2,5:\4,5,6
Nber of genera for this family=  205
 
family= 0 0 0 1 1 0 0 0
 
family= 0 0 0 1 1 0 0 0 new D8h genus #     1 with    32 species is 0,1,2,3:\0,1,2
family= 0 0 0 1 1 0 0 0 new D8h genus #     2 with    32 species is 0,1,2,3:\0,1,3
family= 0 0 0 1 1 0 0 0 new D8h genus #     3 with    32 species is 0,1,2,3:\0,1,4
family= 0 0 0 1 1 0 0 0 new D8h genus #     4 with    32 species is 0,1,2,3:\0,1,5
family= 0 0 0 1 1 0 0 0 new D8h genus #     5 with    32 species is 0,1,2,3:\0,1,6
family= 0 0 0 1 1 0 0 0 new D8h genus #     6 with    32 species is 0,1,2,3:\0,1,7
family= 0 0 0 1 1 0 0 0 new D8h genus #     7 with    32 species is 0,1,2,3:\0,2,4
family= 0 0 0 1 1 0 0 0 new D8h genus #     8 with    32 species is 0,1,2,3:\0,2,5
family= 0 0 0 1 1 0 0 0 new D8h genus #     9 with    32 species is 0,1,2,3:\0,2,6
family= 0 0 0 1 1 0 0 0 new D8h genus #    10 with    32 species is 0,1,2,3:\0,2,7
family= 0 0 0 1 1 0 0 0 new D8h genus #    11 with    32 species is 0,1,2,3:\0,3,4
family= 0 0 0 1 1 0 0 0 new D8h genus #    12 with    32 species is 0,1,2,3:\0,3,5
family= 0 0 0 1 1 0 0 0 new D8h genus #    13 with    32 species is 0,1,2,3:\0,4,5
family= 0 0 0 1 1 0 0 0 new D8h genus #    14 with    32 species is 0,1,2,3:\0,4,6
family= 0 0 0 1 1 0 0 0 new D8h genus #    15 with    32 species is 0,1,2,3:\0,4,7
family= 0 0 0 1 1 0 0 0 new D8h genus #    16 with    32 species is 0,1,2,3:\0,5,6
family= 0 0 0 1 1 0 0 0 new D8h genus #    17 with    32 species is 0,1,2,3:\0,5,7
family= 0 0 0 1 1 0 0 0 new D8h genus #    18 with    32 species is 0,1,2,3:\0,6,7
family= 0 0 0 1 1 0 0 0 new D8h genus #    19 with    32 species is 0,1,2,3:\1,2,4
family= 0 0 0 1 1 0 0 0 new D8h genus #    20 with    32 species is 0,1,2,3:\1,2,5
family= 0 0 0 1 1 0 0 0 new D8h genus #    21 with    32 species is 0,1,2,3:\1,4,5
family= 0 0 0 1 1 0 0 0 new D8h genus #    22 with    32 species is 0,1,2,3:\1,4,6
family= 0 0 0 1 1 0 0 0 new D8h genus #    23 with    32 species is 0,1,2,3:\1,4,7
family= 0 0 0 1 1 0 0 0 new D8h genus #    24 with    32 species is 0,1,2,3:\1,5,6
family= 0 0 0 1 1 0 0 0 new D8h genus #    25 with    32 species is 0,1,2,3:\1,5,7
family= 0 0 0 1 1 0 0 0 new D8h genus #    26 with    32 species is 0,1,2,3:\1,6,7
family= 0 0 0 1 1 0 0 0 new D8h genus #    27 with    32 species is 0,1,2,3:\4,5,6
family= 0 0 0 1 1 0 0 0 new D8h genus #    28 with    32 species is 0,1,2,3:\4,5,7
family= 0 0 0 1 1 0 0 0 new D8h genus #    29 with    32 species is 0,1,2,4:\0,1,2
family= 0 0 0 1 1 0 0 0 new D8h genus #    30 with    32 species is 0,1,2,4:\0,1,3
family= 0 0 0 1 1 0 0 0 new D8h genus #    31 with    32 species is 0,1,2,4:\0,1,4
family= 0 0 0 1 1 0 0 0 new D8h genus #    32 with    32 species is 0,1,2,4:\0,1,5
family= 0 0 0 1 1 0 0 0 new D8h genus #    33 with    32 species is 0,1,2,4:\0,1,6
family= 0 0 0 1 1 0 0 0 new D8h genus #    34 with    32 species is 0,1,2,4:\0,1,7
family= 0 0 0 1 1 0 0 0 new D8h genus #    35 with    32 species is 0,1,2,4:\0,2,3
family= 0 0 0 1 1 0 0 0 new D8h genus #    36 with    32 species is 0,1,2,4:\0,2,4
family= 0 0 0 1 1 0 0 0 new D8h genus #    37 with    32 species is 0,1,2,4:\0,2,5
family= 0 0 0 1 1 0 0 0 new D8h genus #    38 with    32 species is 0,1,2,4:\0,2,6
family= 0 0 0 1 1 0 0 0 new D8h genus #    39 with    32 species is 0,1,2,4:\0,2,7
family= 0 0 0 1 1 0 0 0 new D8h genus #    40 with    32 species is 0,1,2,4:\0,3,4
family= 0 0 0 1 1 0 0 0 new D8h genus #    41 with    32 species is 0,1,2,4:\0,3,5
family= 0 0 0 1 1 0 0 0 new D8h genus #    42 with    32 species is 0,1,2,4:\0,3,6
family= 0 0 0 1 1 0 0 0 new D8h genus #    43 with    32 species is 0,1,2,4:\0,3,7
family= 0 0 0 1 1 0 0 0 new D8h genus #    44 with    32 species is 0,1,2,4:\0,4,5
family= 0 0 0 1 1 0 0 0 new D8h genus #    45 with    32 species is 0,1,2,4:\0,4,6
family= 0 0 0 1 1 0 0 0 new D8h genus #    46 with    32 species is 0,1,2,4:\0,4,7
family= 0 0 0 1 1 0 0 0 new D8h genus #    47 with    32 species is 0,1,2,4:\0,5,6
family= 0 0 0 1 1 0 0 0 new D8h genus #    48 with    32 species is 0,1,2,4:\0,5,7
family= 0 0 0 1 1 0 0 0 new D8h genus #    49 with    32 species is 0,1,2,4:\0,6,7
family= 0 0 0 1 1 0 0 0 new D8h genus #    50 with    32 species is 0,1,2,4:\1,2,3
family= 0 0 0 1 1 0 0 0 new D8h genus #    51 with    32 species is 0,1,2,4:\1,2,4
family= 0 0 0 1 1 0 0 0 new D8h genus #    52 with    32 species is 0,1,2,4:\1,2,5
family= 0 0 0 1 1 0 0 0 new D8h genus #    53 with    32 species is 0,1,2,4:\1,2,6
family= 0 0 0 1 1 0 0 0 new D8h genus #    54 with    32 species is 0,1,2,4:\1,2,7
family= 0 0 0 1 1 0 0 0 new D8h genus #    55 with    32 species is 0,1,2,4:\1,3,4
family= 0 0 0 1 1 0 0 0 new D8h genus #    56 with    32 species is 0,1,2,4:\1,3,5
family= 0 0 0 1 1 0 0 0 new D8h genus #    57 with    32 species is 0,1,2,4:\1,3,6
family= 0 0 0 1 1 0 0 0 new D8h genus #    58 with    32 species is 0,1,2,4:\1,3,7
family= 0 0 0 1 1 0 0 0 new D8h genus #    59 with    32 species is 0,1,2,4:\1,4,5
family= 0 0 0 1 1 0 0 0 new D8h genus #    60 with    32 species is 0,1,2,4:\1,4,6
family= 0 0 0 1 1 0 0 0 new D8h genus #    61 with    32 species is 0,1,2,4:\1,4,7
family= 0 0 0 1 1 0 0 0 new D8h genus #    62 with    32 species is 0,1,2,4:\1,5,6
family= 0 0 0 1 1 0 0 0 new D8h genus #    63 with    32 species is 0,1,2,4:\1,5,7
family= 0 0 0 1 1 0 0 0 new D8h genus #    64 with    32 species is 0,1,2,4:\1,6,7
family= 0 0 0 1 1 0 0 0 new D8h genus #    65 with    32 species is 0,1,2,4:\2,3,4
family= 0 0 0 1 1 0 0 0 new D8h genus #    66 with    32 species is 0,1,2,4:\2,3,5
family= 0 0 0 1 1 0 0 0 new D8h genus #    67 with    32 species is 0,1,2,4:\2,3,6
family= 0 0 0 1 1 0 0 0 new D8h genus #    68 with    32 species is 0,1,2,4:\2,3,7
family= 0 0 0 1 1 0 0 0 new D8h genus #    69 with    32 species is 0,1,2,4:\2,4,5
family= 0 0 0 1 1 0 0 0 new D8h genus #    70 with    32 species is 0,1,2,4:\2,4,6
family= 0 0 0 1 1 0 0 0 new D8h genus #    71 with    32 species is 0,1,2,4:\2,4,7
family= 0 0 0 1 1 0 0 0 new D8h genus #    72 with    32 species is 0,1,2,4:\2,5,6
family= 0 0 0 1 1 0 0 0 new D8h genus #    73 with    32 species is 0,1,2,4:\2,5,7
family= 0 0 0 1 1 0 0 0 new D8h genus #    74 with    32 species is 0,1,2,4:\2,6,7
family= 0 0 0 1 1 0 0 0 new D8h genus #    75 with    32 species is 0,1,2,4:\3,4,5
family= 0 0 0 1 1 0 0 0 new D8h genus #    76 with    32 species is 0,1,2,4:\3,4,6
family= 0 0 0 1 1 0 0 0 new D8h genus #    77 with    32 species is 0,1,2,4:\3,4,7
family= 0 0 0 1 1 0 0 0 new D8h genus #    78 with    32 species is 0,1,2,4:\3,5,6
family= 0 0 0 1 1 0 0 0 new D8h genus #    79 with    32 species is 0,1,2,4:\3,5,7
family= 0 0 0 1 1 0 0 0 new D8h genus #    80 with    32 species is 0,1,2,4:\3,6,7
family= 0 0 0 1 1 0 0 0 new D8h genus #    81 with    32 species is 0,1,2,4:\4,5,6
family= 0 0 0 1 1 0 0 0 new D8h genus #    82 with    32 species is 0,1,2,4:\4,5,7
family= 0 0 0 1 1 0 0 0 new D8h genus #    83 with    32 species is 0,1,2,4:\4,6,7
family= 0 0 0 1 1 0 0 0 new D8h genus #    84 with    32 species is 0,1,2,4:\5,6,7
family= 0 0 0 1 1 0 0 0 new D8h genus #    85 with    16 species is 0,1,2,5:\0,1,2
family= 0 0 0 1 1 0 0 0 new D8h genus #    86 with    32 species is 0,1,2,5:\0,1,3
family= 0 0 0 1 1 0 0 0 new D8h genus #    87 with    32 species is 0,1,2,5:\0,1,4
family= 0 0 0 1 1 0 0 0 new D8h genus #    88 with    32 species is 0,1,2,5:\0,1,5
family= 0 0 0 1 1 0 0 0 new D8h genus #    89 with    32 species is 0,1,2,5:\0,1,6
family= 0 0 0 1 1 0 0 0 new D8h genus #    90 with    32 species is 0,1,2,5:\0,1,7
family= 0 0 0 1 1 0 0 0 new D8h genus #    91 with    32 species is 0,1,2,5:\0,2,3
family= 0 0 0 1 1 0 0 0 new D8h genus #    92 with    32 species is 0,1,2,5:\0,2,4
family= 0 0 0 1 1 0 0 0 new D8h genus #    93 with    16 species is 0,1,2,5:\0,2,5
family= 0 0 0 1 1 0 0 0 new D8h genus #    94 with    32 species is 0,1,2,5:\0,3,4
family= 0 0 0 1 1 0 0 0 new D8h genus #    95 with    32 species is 0,1,2,5:\0,3,5
family= 0 0 0 1 1 0 0 0 new D8h genus #    96 with    32 species is 0,1,2,5:\0,3,6
family= 0 0 0 1 1 0 0 0 new D8h genus #    97 with    32 species is 0,1,2,5:\0,3,7
family= 0 0 0 1 1 0 0 0 new D8h genus #    98 with    32 species is 0,1,2,5:\0,4,5
family= 0 0 0 1 1 0 0 0 new D8h genus #    99 with    32 species is 0,1,2,5:\0,4,6
family= 0 0 0 1 1 0 0 0 new D8h genus #   100 with    32 species is 0,1,2,5:\0,4,7
family= 0 0 0 1 1 0 0 0 new D8h genus #   101 with    32 species is 0,1,2,5:\0,5,6
family= 0 0 0 1 1 0 0 0 new D8h genus #   102 with    32 species is 0,1,2,5:\0,5,7
family= 0 0 0 1 1 0 0 0 new D8h genus #   103 with    32 species is 0,1,2,5:\0,6,7
family= 0 0 0 1 1 0 0 0 new D8h genus #   104 with    32 species is 0,1,2,5:\1,3,4
family= 0 0 0 1 1 0 0 0 new D8h genus #   105 with    32 species is 0,1,2,5:\1,3,5
family= 0 0 0 1 1 0 0 0 new D8h genus #   106 with    32 species is 0,1,2,5:\1,3,6
family= 0 0 0 1 1 0 0 0 new D8h genus #   107 with    16 species is 0,1,2,5:\1,3,7
family= 0 0 0 1 1 0 0 0 new D8h genus #   108 with    32 species is 0,1,2,5:\1,4,5
family= 0 0 0 1 1 0 0 0 new D8h genus #   109 with    16 species is 0,1,2,5:\1,4,6
family= 0 0 0 1 1 0 0 0 new D8h genus #   110 with    32 species is 0,1,2,5:\3,4,5
family= 0 0 0 1 1 0 0 0 new D8h genus #   111 with    32 species is 0,1,2,5:\3,4,6
family= 0 0 0 1 1 0 0 0 new D8h genus #   112 with    32 species is 0,1,2,5:\3,4,7
family= 0 0 0 1 1 0 0 0 new D8h genus #   113 with    32 species is 0,1,2,5:\3,5,6
family= 0 0 0 1 1 0 0 0 new D8h genus #   114 with    16 species is 0,1,2,5:\3,5,7
family= 0 0 0 1 1 0 0 0 new D8h genus #   115 with    16 species is 0,1,2,5:\4,5,6
family= 0 0 0 1 1 0 0 0 new D8h genus #   116 with    32 species is 0,1,3,4:\0,1,2
family= 0 0 0 1 1 0 0 0 new D8h genus #   117 with    32 species is 0,1,3,4:\0,1,3
family= 0 0 0 1 1 0 0 0 new D8h genus #   118 with    32 species is 0,1,3,4:\0,1,4
family= 0 0 0 1 1 0 0 0 new D8h genus #   119 with    32 species is 0,1,3,4:\0,1,5
family= 0 0 0 1 1 0 0 0 new D8h genus #   120 with    32 species is 0,1,3,4:\0,1,6
family= 0 0 0 1 1 0 0 0 new D8h genus #   121 with    32 species is 0,1,3,4:\0,1,7
family= 0 0 0 1 1 0 0 0 new D8h genus #   122 with    32 species is 0,1,3,4:\0,2,3
family= 0 0 0 1 1 0 0 0 new D8h genus #   123 with    16 species is 0,1,3,4:\0,2,4
family= 0 0 0 1 1 0 0 0 new D8h genus #   124 with    32 species is 0,1,3,4:\0,2,5
family= 0 0 0 1 1 0 0 0 new D8h genus #   125 with    32 species is 0,1,3,4:\0,2,6
family= 0 0 0 1 1 0 0 0 new D8h genus #   126 with    32 species is 0,1,3,4:\0,2,7
family= 0 0 0 1 1 0 0 0 new D8h genus #   127 with    32 species is 0,1,3,4:\0,3,5
family= 0 0 0 1 1 0 0 0 new D8h genus #   128 with    32 species is 0,1,3,4:\0,3,6
family= 0 0 0 1 1 0 0 0 new D8h genus #   129 with    32 species is 0,1,3,4:\0,3,7
family= 0 0 0 1 1 0 0 0 new D8h genus #   130 with    32 species is 0,1,3,4:\0,4,5
family= 0 0 0 1 1 0 0 0 new D8h genus #   131 with    16 species is 0,1,3,4:\0,4,6
family= 0 0 0 1 1 0 0 0 new D8h genus #   132 with    32 species is 0,1,3,4:\0,5,6
family= 0 0 0 1 1 0 0 0 new D8h genus #   133 with    32 species is 0,1,3,4:\0,5,7
family= 0 0 0 1 1 0 0 0 new D8h genus #   134 with    32 species is 0,1,3,4:\0,6,7
family= 0 0 0 1 1 0 0 0 new D8h genus #   135 with    16 species is 0,1,3,4:\1,2,3
family= 0 0 0 1 1 0 0 0 new D8h genus #   136 with    32 species is 0,1,3,4:\1,2,5
family= 0 0 0 1 1 0 0 0 new D8h genus #   137 with    32 species is 0,1,3,4:\1,2,6
family= 0 0 0 1 1 0 0 0 new D8h genus #   138 with    32 species is 0,1,3,4:\1,2,7
family= 0 0 0 1 1 0 0 0 new D8h genus #   139 with    32 species is 0,1,3,4:\1,3,5
family= 0 0 0 1 1 0 0 0 new D8h genus #   140 with    16 species is 0,1,3,4:\1,3,6
family= 0 0 0 1 1 0 0 0 new D8h genus #   141 with    32 species is 0,1,3,4:\1,5,6
family= 0 0 0 1 1 0 0 0 new D8h genus #   142 with    32 species is 0,1,3,4:\1,5,7
family= 0 0 0 1 1 0 0 0 new D8h genus #   143 with    32 species is 0,1,3,4:\1,6,7
family= 0 0 0 1 1 0 0 0 new D8h genus #   144 with    32 species is 0,1,3,4:\2,5,6
family= 0 0 0 1 1 0 0 0 new D8h genus #   145 with    16 species is 0,1,3,4:\2,5,7
family= 0 0 0 1 1 0 0 0 new D8h genus #   146 with    16 species is 0,1,3,4:\5,6,7
family= 0 0 0 1 1 0 0 0 new D8h genus #   147 with    32 species is 0,1,3,5:\0,1,2
family= 0 0 0 1 1 0 0 0 new D8h genus #   148 with    32 species is 0,1,3,5:\0,1,3
family= 0 0 0 1 1 0 0 0 new D8h genus #   149 with    32 species is 0,1,3,5:\0,1,4
family= 0 0 0 1 1 0 0 0 new D8h genus #   150 with    32 species is 0,1,3,5:\0,1,5
family= 0 0 0 1 1 0 0 0 new D8h genus #   151 with    32 species is 0,1,3,5:\0,1,6
family= 0 0 0 1 1 0 0 0 new D8h genus #   152 with    32 species is 0,1,3,5:\0,1,7
family= 0 0 0 1 1 0 0 0 new D8h genus #   153 with    32 species is 0,1,3,5:\0,2,3
family= 0 0 0 1 1 0 0 0 new D8h genus #   154 with    32 species is 0,1,3,5:\0,2,4
family= 0 0 0 1 1 0 0 0 new D8h genus #   155 with    32 species is 0,1,3,5:\0,2,5
family= 0 0 0 1 1 0 0 0 new D8h genus #   156 with    32 species is 0,1,3,5:\0,2,6
family= 0 0 0 1 1 0 0 0 new D8h genus #   157 with    32 species is 0,1,3,5:\0,2,7
family= 0 0 0 1 1 0 0 0 new D8h genus #   158 with    32 species is 0,1,3,5:\0,3,4
family= 0 0 0 1 1 0 0 0 new D8h genus #   159 with    32 species is 0,1,3,5:\0,3,5
family= 0 0 0 1 1 0 0 0 new D8h genus #   160 with    32 species is 0,1,3,5:\0,3,6
family= 0 0 0 1 1 0 0 0 new D8h genus #   161 with    32 species is 0,1,3,5:\0,3,7
family= 0 0 0 1 1 0 0 0 new D8h genus #   162 with    32 species is 0,1,3,5:\0,4,5
family= 0 0 0 1 1 0 0 0 new D8h genus #   163 with    32 species is 0,1,3,5:\0,4,6
family= 0 0 0 1 1 0 0 0 new D8h genus #   164 with    32 species is 0,1,3,5:\0,4,7
family= 0 0 0 1 1 0 0 0 new D8h genus #   165 with    32 species is 0,1,3,5:\0,5,6
family= 0 0 0 1 1 0 0 0 new D8h genus #   166 with    32 species is 0,1,3,5:\0,5,7
family= 0 0 0 1 1 0 0 0 new D8h genus #   167 with    32 species is 0,1,3,5:\0,6,7
family= 0 0 0 1 1 0 0 0 new D8h genus #   168 with    32 species is 0,1,3,5:\1,2,3
family= 0 0 0 1 1 0 0 0 new D8h genus #   169 with    32 species is 0,1,3,5:\1,2,4
family= 0 0 0 1 1 0 0 0 new D8h genus #   170 with    32 species is 0,1,3,5:\1,2,5
family= 0 0 0 1 1 0 0 0 new D8h genus #   171 with    32 species is 0,1,3,5:\1,2,6
family= 0 0 0 1 1 0 0 0 new D8h genus #   172 with    32 species is 0,1,3,5:\1,2,7
family= 0 0 0 1 1 0 0 0 new D8h genus #   173 with    32 species is 0,1,3,5:\1,3,4
family= 0 0 0 1 1 0 0 0 new D8h genus #   174 with    32 species is 0,1,3,5:\1,3,5
family= 0 0 0 1 1 0 0 0 new D8h genus #   175 with    32 species is 0,1,3,5:\1,3,6
family= 0 0 0 1 1 0 0 0 new D8h genus #   176 with    32 species is 0,1,3,5:\1,3,7
family= 0 0 0 1 1 0 0 0 new D8h genus #   177 with    32 species is 0,1,3,5:\1,4,5
family= 0 0 0 1 1 0 0 0 new D8h genus #   178 with    32 species is 0,1,3,5:\1,4,6
family= 0 0 0 1 1 0 0 0 new D8h genus #   179 with    32 species is 0,1,3,5:\1,4,7
family= 0 0 0 1 1 0 0 0 new D8h genus #   180 with    32 species is 0,1,3,5:\1,5,6
family= 0 0 0 1 1 0 0 0 new D8h genus #   181 with    32 species is 0,1,3,5:\1,5,7
family= 0 0 0 1 1 0 0 0 new D8h genus #   182 with    32 species is 0,1,3,5:\1,6,7
family= 0 0 0 1 1 0 0 0 new D8h genus #   183 with    32 species is 0,1,3,5:\2,3,4
family= 0 0 0 1 1 0 0 0 new D8h genus #   184 with    32 species is 0,1,3,5:\2,3,5
family= 0 0 0 1 1 0 0 0 new D8h genus #   185 with    32 species is 0,1,3,5:\2,3,6
family= 0 0 0 1 1 0 0 0 new D8h genus #   186 with    32 species is 0,1,3,5:\2,3,7
family= 0 0 0 1 1 0 0 0 new D8h genus #   187 with    32 species is 0,1,3,5:\2,4,5
family= 0 0 0 1 1 0 0 0 new D8h genus #   188 with    32 species is 0,1,3,5:\2,4,6
family= 0 0 0 1 1 0 0 0 new D8h genus #   189 with    32 species is 0,1,3,5:\2,4,7
family= 0 0 0 1 1 0 0 0 new D8h genus #   190 with    32 species is 0,1,3,5:\2,5,6
family= 0 0 0 1 1 0 0 0 new D8h genus #   191 with    32 species is 0,1,3,5:\2,5,7
family= 0 0 0 1 1 0 0 0 new D8h genus #   192 with    32 species is 0,1,3,5:\2,6,7
family= 0 0 0 1 1 0 0 0 new D8h genus #   193 with    32 species is 0,1,3,5:\3,4,5
family= 0 0 0 1 1 0 0 0 new D8h genus #   194 with    32 species is 0,1,3,5:\3,4,6
family= 0 0 0 1 1 0 0 0 new D8h genus #   195 with    32 species is 0,1,3,5:\3,4,7
family= 0 0 0 1 1 0 0 0 new D8h genus #   196 with    32 species is 0,1,3,5:\3,5,6
family= 0 0 0 1 1 0 0 0 new D8h genus #   197 with    32 species is 0,1,3,5:\3,5,7
family= 0 0 0 1 1 0 0 0 new D8h genus #   198 with    32 species is 0,1,3,5:\3,6,7
family= 0 0 0 1 1 0 0 0 new D8h genus #   199 with    32 species is 0,1,3,5:\4,5,6
family= 0 0 0 1 1 0 0 0 new D8h genus #   200 with    32 species is 0,1,3,5:\4,5,7
family= 0 0 0 1 1 0 0 0 new D8h genus #   201 with    32 species is 0,1,3,5:\4,6,7
family= 0 0 0 1 1 0 0 0 new D8h genus #   202 with    32 species is 0,1,3,5:\5,6,7
family= 0 0 0 1 1 0 0 0 new D8h genus #   203 with    32 species is 0,1,3,6:\0,1,2
family= 0 0 0 1 1 0 0 0 new D8h genus #   204 with    32 species is 0,1,3,6:\0,1,3
family= 0 0 0 1 1 0 0 0 new D8h genus #   205 with    32 species is 0,1,3,6:\0,1,4
family= 0 0 0 1 1 0 0 0 new D8h genus #   206 with    32 species is 0,1,3,6:\0,2,3
family= 0 0 0 1 1 0 0 0 new D8h genus #   207 with    32 species is 0,1,3,6:\0,2,4
family= 0 0 0 1 1 0 0 0 new D8h genus #   208 with    32 species is 0,1,3,6:\0,2,5
family= 0 0 0 1 1 0 0 0 new D8h genus #   209 with    32 species is 0,1,3,6:\0,2,6
family= 0 0 0 1 1 0 0 0 new D8h genus #   210 with    32 species is 0,1,3,6:\0,2,7
family= 0 0 0 1 1 0 0 0 new D8h genus #   211 with    32 species is 0,1,3,6:\0,3,4
family= 0 0 0 1 1 0 0 0 new D8h genus #   212 with    32 species is 0,1,3,6:\0,3,5
family= 0 0 0 1 1 0 0 0 new D8h genus #   213 with    32 species is 0,1,3,6:\0,3,6
family= 0 0 0 1 1 0 0 0 new D8h genus #   214 with    32 species is 0,1,3,6:\0,3,7
family= 0 0 0 1 1 0 0 0 new D8h genus #   215 with    32 species is 0,1,3,6:\0,4,5
family= 0 0 0 1 1 0 0 0 new D8h genus #   216 with    32 species is 0,1,3,6:\0,4,6
family= 0 0 0 1 1 0 0 0 new D8h genus #   217 with    32 species is 0,1,3,6:\0,4,7
family= 0 0 0 1 1 0 0 0 new D8h genus #   218 with    32 species is 0,1,3,6:\0,5,6
family= 0 0 0 1 1 0 0 0 new D8h genus #   219 with    32 species is 0,1,3,6:\0,5,7
family= 0 0 0 1 1 0 0 0 new D8h genus #   220 with    32 species is 0,1,3,6:\0,6,7
family= 0 0 0 1 1 0 0 0 new D8h genus #   221 with    32 species is 0,1,3,6:\2,3,4
family= 0 0 0 1 1 0 0 0 new D8h genus #   222 with    32 species is 0,1,3,6:\2,3,5
family= 0 0 0 1 1 0 0 0 new D8h genus #   223 with    32 species is 0,1,3,6:\2,3,6
family= 0 0 0 1 1 0 0 0 new D8h genus #   224 with    32 species is 0,1,3,6:\2,3,7
family= 0 0 0 1 1 0 0 0 new D8h genus #   225 with    32 species is 0,1,3,6:\2,4,5
family= 0 0 0 1 1 0 0 0 new D8h genus #   226 with    32 species is 0,1,3,6:\2,4,6
family= 0 0 0 1 1 0 0 0 new D8h genus #   227 with    32 species is 0,1,3,6:\2,4,7
family= 0 0 0 1 1 0 0 0 new D8h genus #   228 with    32 species is 0,1,3,6:\2,5,6
family= 0 0 0 1 1 0 0 0 new D8h genus #   229 with    32 species is 0,1,3,6:\3,4,5
family= 0 0 0 1 1 0 0 0 new D8h genus #   230 with    32 species is 0,1,3,6:\3,4,6
family= 0 0 0 1 1 0 0 0 new D8h genus #   231 with    32 species is 0,1,4,5:\0,1,2
family= 0 0 0 1 1 0 0 0 new D8h genus #   232 with    32 species is 0,1,4,5:\0,1,3
family= 0 0 0 1 1 0 0 0 new D8h genus #   233 with    32 species is 0,1,4,5:\0,1,4
family= 0 0 0 1 1 0 0 0 new D8h genus #   234 with    32 species is 0,1,4,5:\0,2,3
family= 0 0 0 1 1 0 0 0 new D8h genus #   235 with    32 species is 0,1,4,5:\0,2,4
family= 0 0 0 1 1 0 0 0 new D8h genus #   236 with    32 species is 0,1,4,5:\0,2,5
family= 0 0 0 1 1 0 0 0 new D8h genus #   237 with    32 species is 0,1,4,5:\0,2,6
family= 0 0 0 1 1 0 0 0 new D8h genus #   238 with    32 species is 0,1,4,5:\0,2,7
family= 0 0 0 1 1 0 0 0 new D8h genus #   239 with    32 species is 0,1,4,5:\0,3,4
family= 0 0 0 1 1 0 0 0 new D8h genus #   240 with    32 species is 0,1,4,5:\0,3,6
family= 0 0 0 1 1 0 0 0 new D8h genus #   241 with    32 species is 0,1,4,5:\0,3,7
family= 0 0 0 1 1 0 0 0 new D8h genus #   242 with    32 species is 0,1,4,5:\0,5,6
family= 0 0 0 1 1 0 0 0 new D8h genus #   243 with    32 species is 0,1,4,5:\0,6,7
family= 0 0 0 1 1 0 0 0 new D8h genus #   244 with    32 species is 0,1,4,5:\2,3,6
family= 0 0 0 1 1 0 0 0 new D8h genus #   245 with    16 species is 0,2,4,6:\0,1,2
family= 0 0 0 1 1 0 0 0 new D8h genus #   246 with    32 species is 0,2,4,6:\0,1,3
family= 0 0 0 1 1 0 0 0 new D8h genus #   247 with    32 species is 0,2,4,6:\0,1,4
family= 0 0 0 1 1 0 0 0 new D8h genus #   248 with    32 species is 0,2,4,6:\0,1,5
family= 0 0 0 1 1 0 0 0 new D8h genus #   249 with    32 species is 0,2,4,6:\0,1,6
family= 0 0 0 1 1 0 0 0 new D8h genus #   250 with    16 species is 0,2,4,6:\0,1,7
family= 0 0 0 1 1 0 0 0 new D8h genus #   251 with    16 species is 0,2,4,6:\0,2,4
family= 0 0 0 1 1 0 0 0 new D8h genus #   252 with    16 species is 0,2,4,6:\0,2,5
family= 0 0 0 1 1 0 0 0 new D8h genus #   253 with    16 species is 0,2,4,6:\0,3,5
family= 0 0 0 1 1 0 0 0 new D8h genus #   254 with    16 species is 0,2,4,6:\1,3,5
Nber of genera for this family=  254
 
family= 0 0 0 0 2 0 0 0
 
family= 0 0 0 0 2 0 0 0 new D8h genus #     1 with     8 species is \0,1,2:\0,1,2
family= 0 0 0 0 2 0 0 0 new D8h genus #     2 with    32 species is \0,1,2:\0,1,3
family= 0 0 0 0 2 0 0 0 new D8h genus #     3 with    32 species is \0,1,2:\0,1,4
family= 0 0 0 0 2 0 0 0 new D8h genus #     4 with    32 species is \0,1,2:\0,1,5
family= 0 0 0 0 2 0 0 0 new D8h genus #     5 with    32 species is \0,1,2:\0,1,6
family= 0 0 0 0 2 0 0 0 new D8h genus #     6 with    16 species is \0,1,2:\0,1,7
family= 0 0 0 0 2 0 0 0 new D8h genus #     7 with    32 species is \0,1,2:\0,2,3
family= 0 0 0 0 2 0 0 0 new D8h genus #     8 with    32 species is \0,1,2:\0,2,4
family= 0 0 0 0 2 0 0 0 new D8h genus #     9 with    16 species is \0,1,2:\0,2,5
family= 0 0 0 0 2 0 0 0 new D8h genus #    10 with    32 species is \0,1,2:\0,3,4
family= 0 0 0 0 2 0 0 0 new D8h genus #    11 with    32 species is \0,1,2:\0,3,5
family= 0 0 0 0 2 0 0 0 new D8h genus #    12 with    32 species is \0,1,2:\0,3,6
family= 0 0 0 0 2 0 0 0 new D8h genus #    13 with    32 species is \0,1,2:\0,3,7
family= 0 0 0 0 2 0 0 0 new D8h genus #    14 with    32 species is \0,1,2:\0,4,5
family= 0 0 0 0 2 0 0 0 new D8h genus #    15 with    32 species is \0,1,2:\0,4,6
family= 0 0 0 0 2 0 0 0 new D8h genus #    16 with    32 species is \0,1,2:\0,4,7
family= 0 0 0 0 2 0 0 0 new D8h genus #    17 with    32 species is \0,1,2:\0,5,6
family= 0 0 0 0 2 0 0 0 new D8h genus #    18 with    32 species is \0,1,2:\0,5,7
family= 0 0 0 0 2 0 0 0 new D8h genus #    19 with    16 species is \0,1,2:\0,6,7
family= 0 0 0 0 2 0 0 0 new D8h genus #    20 with    32 species is \0,1,2:\1,3,4
family= 0 0 0 0 2 0 0 0 new D8h genus #    21 with    32 species is \0,1,2:\1,3,5
family= 0 0 0 0 2 0 0 0 new D8h genus #    22 with    32 species is \0,1,2:\1,3,6
family= 0 0 0 0 2 0 0 0 new D8h genus #    23 with    16 species is \0,1,2:\1,3,7
family= 0 0 0 0 2 0 0 0 new D8h genus #    24 with    32 species is \0,1,2:\1,4,5
family= 0 0 0 0 2 0 0 0 new D8h genus #    25 with    16 species is \0,1,2:\1,4,6
family= 0 0 0 0 2 0 0 0 new D8h genus #    26 with    16 species is \0,1,2:\3,4,5
family= 0 0 0 0 2 0 0 0 new D8h genus #    27 with    32 species is \0,1,2:\3,4,6
family= 0 0 0 0 2 0 0 0 new D8h genus #    28 with    32 species is \0,1,2:\3,4,7
family= 0 0 0 0 2 0 0 0 new D8h genus #    29 with    32 species is \0,1,2:\3,5,6
family= 0 0 0 0 2 0 0 0 new D8h genus #    30 with    16 species is \0,1,2:\3,5,7
family= 0 0 0 0 2 0 0 0 new D8h genus #    31 with     8 species is \0,1,2:\4,5,6
family= 0 0 0 0 2 0 0 0 new D8h genus #    32 with    16 species is \0,1,3:\0,1,3
family= 0 0 0 0 2 0 0 0 new D8h genus #    33 with    32 species is \0,1,3:\0,1,4
family= 0 0 0 0 2 0 0 0 new D8h genus #    34 with    32 species is \0,1,3:\0,1,5
family= 0 0 0 0 2 0 0 0 new D8h genus #    35 with    16 species is \0,1,3:\0,1,6
family= 0 0 0 0 2 0 0 0 new D8h genus #    36 with    16 species is \0,1,3:\0,2,3
family= 0 0 0 0 2 0 0 0 new D8h genus #    37 with    32 species is \0,1,3:\0,2,4
family= 0 0 0 0 2 0 0 0 new D8h genus #    38 with    32 species is \0,1,3:\0,2,5
family= 0 0 0 0 2 0 0 0 new D8h genus #    39 with    32 species is \0,1,3:\0,2,6
family= 0 0 0 0 2 0 0 0 new D8h genus #    40 with    32 species is \0,1,3:\0,2,7
family= 0 0 0 0 2 0 0 0 new D8h genus #    41 with    32 species is \0,1,3:\0,3,4
family= 0 0 0 0 2 0 0 0 new D8h genus #    42 with    32 species is \0,1,3:\0,3,5
family= 0 0 0 0 2 0 0 0 new D8h genus #    43 with    32 species is \0,1,3:\0,3,6
family= 0 0 0 0 2 0 0 0 new D8h genus #    44 with    32 species is \0,1,3:\0,3,7
family= 0 0 0 0 2 0 0 0 new D8h genus #    45 with    32 species is \0,1,3:\0,4,5
family= 0 0 0 0 2 0 0 0 new D8h genus #    46 with    32 species is \0,1,3:\0,4,6
family= 0 0 0 0 2 0 0 0 new D8h genus #    47 with    32 species is \0,1,3:\0,4,7
family= 0 0 0 0 2 0 0 0 new D8h genus #    48 with    32 species is \0,1,3:\0,5,6
family= 0 0 0 0 2 0 0 0 new D8h genus #    49 with    16 species is \0,1,3:\0,5,7
family= 0 0 0 0 2 0 0 0 new D8h genus #    50 with    32 species is \0,1,3:\1,2,5
family= 0 0 0 0 2 0 0 0 new D8h genus #    51 with    32 species is \0,1,3:\1,2,6
family= 0 0 0 0 2 0 0 0 new D8h genus #    52 with    16 species is \0,1,3:\1,2,7
family= 0 0 0 0 2 0 0 0 new D8h genus #    53 with    16 species is \0,1,3:\1,3,4
family= 0 0 0 0 2 0 0 0 new D8h genus #    54 with    32 species is \0,1,3:\1,3,5
family= 0 0 0 0 2 0 0 0 new D8h genus #    55 with    32 species is \0,1,3:\1,3,6
family= 0 0 0 0 2 0 0 0 new D8h genus #    56 with    32 species is \0,1,3:\1,3,7
family= 0 0 0 0 2 0 0 0 new D8h genus #    57 with    32 species is \0,1,3:\1,4,5
family= 0 0 0 0 2 0 0 0 new D8h genus #    58 with    32 species is \0,1,3:\1,4,6
family= 0 0 0 0 2 0 0 0 new D8h genus #    59 with    32 species is \0,1,3:\1,4,7
family= 0 0 0 0 2 0 0 0 new D8h genus #    60 with    32 species is \0,1,3:\1,5,6
family= 0 0 0 0 2 0 0 0 new D8h genus #    61 with    32 species is \0,1,3:\1,5,7
family= 0 0 0 0 2 0 0 0 new D8h genus #    62 with    32 species is \0,1,3:\1,6,7
family= 0 0 0 0 2 0 0 0 new D8h genus #    63 with    32 species is \0,1,3:\2,3,6
family= 0 0 0 0 2 0 0 0 new D8h genus #    64 with    32 species is \0,1,3:\2,3,7
family= 0 0 0 0 2 0 0 0 new D8h genus #    65 with    16 species is \0,1,3:\2,4,5
family= 0 0 0 0 2 0 0 0 new D8h genus #    66 with    32 species is \0,1,3:\2,4,6
family= 0 0 0 0 2 0 0 0 new D8h genus #    67 with    32 species is \0,1,3:\2,4,7
family= 0 0 0 0 2 0 0 0 new D8h genus #    68 with    32 species is \0,1,3:\2,5,6
family= 0 0 0 0 2 0 0 0 new D8h genus #    69 with    32 species is \0,1,3:\2,5,7
family= 0 0 0 0 2 0 0 0 new D8h genus #    70 with    32 species is \0,1,3:\2,6,7
family= 0 0 0 0 2 0 0 0 new D8h genus #    71 with    32 species is \0,1,3:\3,4,7
family= 0 0 0 0 2 0 0 0 new D8h genus #    72 with    16 species is \0,1,3:\3,5,6
family= 0 0 0 0 2 0 0 0 new D8h genus #    73 with    32 species is \0,1,3:\3,5,7
family= 0 0 0 0 2 0 0 0 new D8h genus #    74 with    32 species is \0,1,3:\3,6,7
family= 0 0 0 0 2 0 0 0 new D8h genus #    75 with    16 species is \0,1,3:\4,5,7
family= 0 0 0 0 2 0 0 0 new D8h genus #    76 with    16 species is \0,1,3:\4,6,7
family= 0 0 0 0 2 0 0 0 new D8h genus #    77 with    16 species is \0,1,4:\0,1,4
family= 0 0 0 0 2 0 0 0 new D8h genus #    78 with    16 species is \0,1,4:\0,1,5
family= 0 0 0 0 2 0 0 0 new D8h genus #    79 with    32 species is \0,1,4:\0,2,4
family= 0 0 0 0 2 0 0 0 new D8h genus #    80 with    32 species is \0,1,4:\0,2,5
family= 0 0 0 0 2 0 0 0 new D8h genus #    81 with    32 species is \0,1,4:\0,2,6
family= 0 0 0 0 2 0 0 0 new D8h genus #    82 with    16 species is \0,1,4:\0,3,4
family= 0 0 0 0 2 0 0 0 new D8h genus #    83 with    32 species is \0,1,4:\0,3,5
family= 0 0 0 0 2 0 0 0 new D8h genus #    84 with    32 species is \0,1,4:\0,3,6
family= 0 0 0 0 2 0 0 0 new D8h genus #    85 with    32 species is \0,1,4:\0,3,7
family= 0 0 0 0 2 0 0 0 new D8h genus #    86 with    16 species is \0,1,4:\0,4,5
family= 0 0 0 0 2 0 0 0 new D8h genus #    87 with    32 species is \0,1,4:\0,4,6
family= 0 0 0 0 2 0 0 0 new D8h genus #    88 with    16 species is \0,1,4:\0,4,7
family= 0 0 0 0 2 0 0 0 new D8h genus #    89 with    16 species is \0,1,4:\1,2,6
family= 0 0 0 0 2 0 0 0 new D8h genus #    90 with    32 species is \0,1,4:\1,3,5
family= 0 0 0 0 2 0 0 0 new D8h genus #    91 with    32 species is \0,1,4:\1,3,6
family= 0 0 0 0 2 0 0 0 new D8h genus #    92 with    32 species is \0,1,4:\1,3,7
family= 0 0 0 0 2 0 0 0 new D8h genus #    93 with    16 species is \0,1,4:\1,4,5
family= 0 0 0 0 2 0 0 0 new D8h genus #    94 with    32 species is \0,1,4:\1,4,6
family= 0 0 0 0 2 0 0 0 new D8h genus #    95 with    32 species is \0,1,4:\1,4,7
family= 0 0 0 0 2 0 0 0 new D8h genus #    96 with    32 species is \0,1,4:\1,5,6
family= 0 0 0 0 2 0 0 0 new D8h genus #    97 with    32 species is \0,1,4:\1,5,7
family= 0 0 0 0 2 0 0 0 new D8h genus #    98 with    32 species is \0,1,4:\2,3,6
family= 0 0 0 0 2 0 0 0 new D8h genus #    99 with    16 species is \0,1,4:\2,3,7
family= 0 0 0 0 2 0 0 0 new D8h genus #   100 with    32 species is \0,1,4:\2,4,6
family= 0 0 0 0 2 0 0 0 new D8h genus #   101 with    32 species is \0,1,4:\2,4,7
family= 0 0 0 0 2 0 0 0 new D8h genus #   102 with    16 species is \0,1,4:\2,5,6
family= 0 0 0 0 2 0 0 0 new D8h genus #   103 with    32 species is \0,1,4:\2,5,7
family= 0 0 0 0 2 0 0 0 new D8h genus #   104 with    32 species is \0,1,4:\3,5,7
family= 0 0 0 0 2 0 0 0 new D8h genus #   105 with    16 species is \0,1,4:\3,6,7
family= 0 0 0 0 2 0 0 0 new D8h genus #   106 with     8 species is \0,2,4:\0,2,4
family= 0 0 0 0 2 0 0 0 new D8h genus #   107 with    32 species is \0,2,4:\0,2,5
family= 0 0 0 0 2 0 0 0 new D8h genus #   108 with    16 species is \0,2,4:\0,2,6
family= 0 0 0 0 2 0 0 0 new D8h genus #   109 with    32 species is \0,2,4:\0,3,5
family= 0 0 0 0 2 0 0 0 new D8h genus #   110 with    32 species is \0,2,4:\0,3,6
family= 0 0 0 0 2 0 0 0 new D8h genus #   111 with     8 species is \0,2,4:\0,4,6
family= 0 0 0 0 2 0 0 0 new D8h genus #   112 with    16 species is \0,2,4:\1,3,5
family= 0 0 0 0 2 0 0 0 new D8h genus #   113 with    16 species is \0,2,4:\1,3,6
family= 0 0 0 0 2 0 0 0 new D8h genus #   114 with    16 species is \0,2,4:\1,5,7
family= 0 0 0 0 2 0 0 0 new D8h genus #   115 with    16 species is \0,2,4:\2,5,7
family= 0 0 0 0 2 0 0 0 new D8h genus #   116 with     8 species is \0,2,5:\0,2,5
family= 0 0 0 0 2 0 0 0 new D8h genus #   117 with    16 species is \0,2,5:\0,3,5
family= 0 0 0 0 2 0 0 0 new D8h genus #   118 with    16 species is \0,2,5:\0,3,6
family= 0 0 0 0 2 0 0 0 new D8h genus #   119 with    16 species is \0,2,5:\1,3,6
family= 0 0 0 0 2 0 0 0 new D8h genus #   120 with     8 species is \0,2,5:\1,4,6
Nber of genera for this family=  120
 
family= 1 0 0 0 0 1 0 0
 
family= 1 0 0 0 0 1 0 0 new D8h genus #     1 with    32 species is 0:\0,1
family= 1 0 0 0 0 1 0 0 new D8h genus #     2 with    32 species is 0:\0,2
family= 1 0 0 0 0 1 0 0 new D8h genus #     3 with    32 species is 0:\0,3
family= 1 0 0 0 0 1 0 0 new D8h genus #     4 with    16 species is 0:\0,4
family= 1 0 0 0 0 1 0 0 new D8h genus #     5 with    32 species is 0:\1,2
family= 1 0 0 0 0 1 0 0 new D8h genus #     6 with    32 species is 0:\1,3
family= 1 0 0 0 0 1 0 0 new D8h genus #     7 with    32 species is 0:\1,4
family= 1 0 0 0 0 1 0 0 new D8h genus #     8 with    32 species is 0:\1,5
family= 1 0 0 0 0 1 0 0 new D8h genus #     9 with    32 species is 0:\1,6
family= 1 0 0 0 0 1 0 0 new D8h genus #    10 with    16 species is 0:\1,7
family= 1 0 0 0 0 1 0 0 new D8h genus #    11 with    32 species is 0:\2,3
family= 1 0 0 0 0 1 0 0 new D8h genus #    12 with    32 species is 0:\2,4
family= 1 0 0 0 0 1 0 0 new D8h genus #    13 with    32 species is 0:\2,5
family= 1 0 0 0 0 1 0 0 new D8h genus #    14 with    16 species is 0:\2,6
family= 1 0 0 0 0 1 0 0 new D8h genus #    15 with    32 species is 0:\3,4
family= 1 0 0 0 0 1 0 0 new D8h genus #    16 with    16 species is 0:\3,5
Nber of genera for this family=   16
 
family= 0 1 0 0 0 1 0 0
 
family= 0 1 0 0 0 1 0 0 new D8h genus #     1 with    16 species is 0,1:\0,1
family= 0 1 0 0 0 1 0 0 new D8h genus #     2 with    32 species is 0,1:\0,2
family= 0 1 0 0 0 1 0 0 new D8h genus #     3 with    32 species is 0,1:\0,3
family= 0 1 0 0 0 1 0 0 new D8h genus #     4 with    32 species is 0,1:\0,4
family= 0 1 0 0 0 1 0 0 new D8h genus #     5 with    32 species is 0,1:\0,5
family= 0 1 0 0 0 1 0 0 new D8h genus #     6 with    32 species is 0,1:\0,6
family= 0 1 0 0 0 1 0 0 new D8h genus #     7 with    32 species is 0,1:\0,7
family= 0 1 0 0 0 1 0 0 new D8h genus #     8 with    32 species is 0,1:\2,3
family= 0 1 0 0 0 1 0 0 new D8h genus #     9 with    32 species is 0,1:\2,4
family= 0 1 0 0 0 1 0 0 new D8h genus #    10 with    32 species is 0,1:\2,5
family= 0 1 0 0 0 1 0 0 new D8h genus #    11 with    32 species is 0,1:\2,6
family= 0 1 0 0 0 1 0 0 new D8h genus #    12 with    16 species is 0,1:\2,7
family= 0 1 0 0 0 1 0 0 new D8h genus #    13 with    32 species is 0,1:\3,4
family= 0 1 0 0 0 1 0 0 new D8h genus #    14 with    32 species is 0,1:\3,5
family= 0 1 0 0 0 1 0 0 new D8h genus #    15 with    16 species is 0,1:\3,6
family= 0 1 0 0 0 1 0 0 new D8h genus #    16 with    16 species is 0,1:\4,5
family= 0 1 0 0 0 1 0 0 new D8h genus #    17 with    32 species is 0,2:\0,1
family= 0 1 0 0 0 1 0 0 new D8h genus #    18 with    16 species is 0,2:\0,2
family= 0 1 0 0 0 1 0 0 new D8h genus #    19 with    32 species is 0,2:\0,3
family= 0 1 0 0 0 1 0 0 new D8h genus #    20 with    32 species is 0,2:\0,4
family= 0 1 0 0 0 1 0 0 new D8h genus #    21 with    32 species is 0,2:\0,5
family= 0 1 0 0 0 1 0 0 new D8h genus #    22 with    32 species is 0,2:\0,6
family= 0 1 0 0 0 1 0 0 new D8h genus #    23 with    32 species is 0,2:\0,7
family= 0 1 0 0 0 1 0 0 new D8h genus #    24 with    32 species is 0,2:\1,3
family= 0 1 0 0 0 1 0 0 new D8h genus #    25 with    32 species is 0,2:\1,4
family= 0 1 0 0 0 1 0 0 new D8h genus #    26 with    16 species is 0,2:\1,5
family= 0 1 0 0 0 1 0 0 new D8h genus #    27 with    32 species is 0,2:\3,4
family= 0 1 0 0 0 1 0 0 new D8h genus #    28 with    32 species is 0,2:\3,5
family= 0 1 0 0 0 1 0 0 new D8h genus #    29 with    32 species is 0,2:\3,6
family= 0 1 0 0 0 1 0 0 new D8h genus #    30 with    16 species is 0,2:\3,7
family= 0 1 0 0 0 1 0 0 new D8h genus #    31 with    32 species is 0,2:\4,5
family= 0 1 0 0 0 1 0 0 new D8h genus #    32 with    16 species is 0,2:\4,6
family= 0 1 0 0 0 1 0 0 new D8h genus #    33 with    32 species is 0,3:\0,1
family= 0 1 0 0 0 1 0 0 new D8h genus #    34 with    32 species is 0,3:\0,2
family= 0 1 0 0 0 1 0 0 new D8h genus #    35 with    16 species is 0,3:\0,3
family= 0 1 0 0 0 1 0 0 new D8h genus #    36 with    32 species is 0,3:\0,4
family= 0 1 0 0 0 1 0 0 new D8h genus #    37 with    32 species is 0,3:\0,5
family= 0 1 0 0 0 1 0 0 new D8h genus #    38 with    32 species is 0,3:\0,6
family= 0 1 0 0 0 1 0 0 new D8h genus #    39 with    32 species is 0,3:\0,7
family= 0 1 0 0 0 1 0 0 new D8h genus #    40 with    16 species is 0,3:\1,2
family= 0 1 0 0 0 1 0 0 new D8h genus #    41 with    32 species is 0,3:\1,4
family= 0 1 0 0 0 1 0 0 new D8h genus #    42 with    32 species is 0,3:\1,5
family= 0 1 0 0 0 1 0 0 new D8h genus #    43 with    32 species is 0,3:\1,6
family= 0 1 0 0 0 1 0 0 new D8h genus #    44 with    32 species is 0,3:\1,7
family= 0 1 0 0 0 1 0 0 new D8h genus #    45 with    32 species is 0,3:\4,5
family= 0 1 0 0 0 1 0 0 new D8h genus #    46 with    32 species is 0,3:\4,6
family= 0 1 0 0 0 1 0 0 new D8h genus #    47 with    16 species is 0,3:\4,7
family= 0 1 0 0 0 1 0 0 new D8h genus #    48 with    16 species is 0,3:\5,6
family= 0 1 0 0 0 1 0 0 new D8h genus #    49 with    32 species is 0,4:\0,1
family= 0 1 0 0 0 1 0 0 new D8h genus #    50 with    32 species is 0,4:\0,2
family= 0 1 0 0 0 1 0 0 new D8h genus #    51 with    32 species is 0,4:\0,3
family= 0 1 0 0 0 1 0 0 new D8h genus #    52 with     8 species is 0,4:\0,4
family= 0 1 0 0 0 1 0 0 new D8h genus #    53 with    32 species is 0,4:\1,2
family= 0 1 0 0 0 1 0 0 new D8h genus #    54 with    16 species is 0,4:\1,3
family= 0 1 0 0 0 1 0 0 new D8h genus #    55 with    16 species is 0,4:\1,5
family= 0 1 0 0 0 1 0 0 new D8h genus #    56 with    32 species is 0,4:\1,6
family= 0 1 0 0 0 1 0 0 new D8h genus #    57 with    16 species is 0,4:\1,7
family= 0 1 0 0 0 1 0 0 new D8h genus #    58 with     8 species is 0,4:\2,6
Nber of genera for this family=   58
 
family= 0 0 1 0 0 1 0 0
 
family= 0 0 1 0 0 1 0 0 new D8h genus #     1 with    32 species is 0,1,2:\0,1
family= 0 0 1 0 0 1 0 0 new D8h genus #     2 with    16 species is 0,1,2:\0,2
family= 0 0 1 0 0 1 0 0 new D8h genus #     3 with    32 species is 0,1,2:\0,3
family= 0 0 1 0 0 1 0 0 new D8h genus #     4 with    32 species is 0,1,2:\0,4
family= 0 0 1 0 0 1 0 0 new D8h genus #     5 with    32 species is 0,1,2:\0,5
family= 0 0 1 0 0 1 0 0 new D8h genus #     6 with    32 species is 0,1,2:\0,6
family= 0 0 1 0 0 1 0 0 new D8h genus #     7 with    32 species is 0,1,2:\0,7
family= 0 0 1 0 0 1 0 0 new D8h genus #     8 with    32 species is 0,1,2:\1,3
family= 0 0 1 0 0 1 0 0 new D8h genus #     9 with    32 species is 0,1,2:\1,4
family= 0 0 1 0 0 1 0 0 new D8h genus #    10 with    16 species is 0,1,2:\1,5
family= 0 0 1 0 0 1 0 0 new D8h genus #    11 with    32 species is 0,1,2:\3,4
family= 0 0 1 0 0 1 0 0 new D8h genus #    12 with    32 species is 0,1,2:\3,5
family= 0 0 1 0 0 1 0 0 new D8h genus #    13 with    32 species is 0,1,2:\3,6
family= 0 0 1 0 0 1 0 0 new D8h genus #    14 with    16 species is 0,1,2:\3,7
family= 0 0 1 0 0 1 0 0 new D8h genus #    15 with    32 species is 0,1,2:\4,5
family= 0 0 1 0 0 1 0 0 new D8h genus #    16 with    16 species is 0,1,2:\4,6
family= 0 0 1 0 0 1 0 0 new D8h genus #    17 with    32 species is 0,1,3:\0,1
family= 0 0 1 0 0 1 0 0 new D8h genus #    18 with    32 species is 0,1,3:\0,2
family= 0 0 1 0 0 1 0 0 new D8h genus #    19 with    32 species is 0,1,3:\0,3
family= 0 0 1 0 0 1 0 0 new D8h genus #    20 with    32 species is 0,1,3:\0,4
family= 0 0 1 0 0 1 0 0 new D8h genus #    21 with    32 species is 0,1,3:\0,5
family= 0 0 1 0 0 1 0 0 new D8h genus #    22 with    32 species is 0,1,3:\0,6
family= 0 0 1 0 0 1 0 0 new D8h genus #    23 with    32 species is 0,1,3:\0,7
family= 0 0 1 0 0 1 0 0 new D8h genus #    24 with    32 species is 0,1,3:\1,2
family= 0 0 1 0 0 1 0 0 new D8h genus #    25 with    32 species is 0,1,3:\1,3
family= 0 0 1 0 0 1 0 0 new D8h genus #    26 with    32 species is 0,1,3:\1,4
family= 0 0 1 0 0 1 0 0 new D8h genus #    27 with    32 species is 0,1,3:\1,5
family= 0 0 1 0 0 1 0 0 new D8h genus #    28 with    32 species is 0,1,3:\1,6
family= 0 0 1 0 0 1 0 0 new D8h genus #    29 with    32 species is 0,1,3:\1,7
family= 0 0 1 0 0 1 0 0 new D8h genus #    30 with    32 species is 0,1,3:\2,3
family= 0 0 1 0 0 1 0 0 new D8h genus #    31 with    32 species is 0,1,3:\2,4
family= 0 0 1 0 0 1 0 0 new D8h genus #    32 with    32 species is 0,1,3:\2,5
family= 0 0 1 0 0 1 0 0 new D8h genus #    33 with    32 species is 0,1,3:\2,6
family= 0 0 1 0 0 1 0 0 new D8h genus #    34 with    32 species is 0,1,3:\2,7
family= 0 0 1 0 0 1 0 0 new D8h genus #    35 with    32 species is 0,1,3:\3,4
family= 0 0 1 0 0 1 0 0 new D8h genus #    36 with    32 species is 0,1,3:\3,5
family= 0 0 1 0 0 1 0 0 new D8h genus #    37 with    32 species is 0,1,3:\3,6
family= 0 0 1 0 0 1 0 0 new D8h genus #    38 with    32 species is 0,1,3:\3,7
family= 0 0 1 0 0 1 0 0 new D8h genus #    39 with    32 species is 0,1,3:\4,5
family= 0 0 1 0 0 1 0 0 new D8h genus #    40 with    32 species is 0,1,3:\4,6
family= 0 0 1 0 0 1 0 0 new D8h genus #    41 with    32 species is 0,1,3:\4,7
family= 0 0 1 0 0 1 0 0 new D8h genus #    42 with    32 species is 0,1,3:\5,6
family= 0 0 1 0 0 1 0 0 new D8h genus #    43 with    32 species is 0,1,3:\5,7
family= 0 0 1 0 0 1 0 0 new D8h genus #    44 with    32 species is 0,1,3:\6,7
family= 0 0 1 0 0 1 0 0 new D8h genus #    45 with    32 species is 0,1,4:\0,1
family= 0 0 1 0 0 1 0 0 new D8h genus #    46 with    32 species is 0,1,4:\0,2
family= 0 0 1 0 0 1 0 0 new D8h genus #    47 with    32 species is 0,1,4:\0,3
family= 0 0 1 0 0 1 0 0 new D8h genus #    48 with    32 species is 0,1,4:\0,4
family= 0 0 1 0 0 1 0 0 new D8h genus #    49 with    32 species is 0,1,4:\0,5
family= 0 0 1 0 0 1 0 0 new D8h genus #    50 with    32 species is 0,1,4:\0,6
family= 0 0 1 0 0 1 0 0 new D8h genus #    51 with    32 species is 0,1,4:\0,7
family= 0 0 1 0 0 1 0 0 new D8h genus #    52 with    32 species is 0,1,4:\1,2
family= 0 0 1 0 0 1 0 0 new D8h genus #    53 with    32 species is 0,1,4:\1,3
family= 0 0 1 0 0 1 0 0 new D8h genus #    54 with    32 species is 0,1,4:\1,4
family= 0 0 1 0 0 1 0 0 new D8h genus #    55 with    32 species is 0,1,4:\1,5
family= 0 0 1 0 0 1 0 0 new D8h genus #    56 with    32 species is 0,1,4:\1,6
family= 0 0 1 0 0 1 0 0 new D8h genus #    57 with    32 species is 0,1,4:\1,7
family= 0 0 1 0 0 1 0 0 new D8h genus #    58 with    32 species is 0,1,4:\2,3
family= 0 0 1 0 0 1 0 0 new D8h genus #    59 with    32 species is 0,1,4:\2,4
family= 0 0 1 0 0 1 0 0 new D8h genus #    60 with    32 species is 0,1,4:\2,5
family= 0 0 1 0 0 1 0 0 new D8h genus #    61 with    32 species is 0,1,4:\2,6
family= 0 0 1 0 0 1 0 0 new D8h genus #    62 with    32 species is 0,1,4:\2,7
family= 0 0 1 0 0 1 0 0 new D8h genus #    63 with    32 species is 0,1,4:\3,4
family= 0 0 1 0 0 1 0 0 new D8h genus #    64 with    32 species is 0,1,4:\3,5
family= 0 0 1 0 0 1 0 0 new D8h genus #    65 with    32 species is 0,1,4:\3,6
family= 0 0 1 0 0 1 0 0 new D8h genus #    66 with    32 species is 0,1,4:\3,7
family= 0 0 1 0 0 1 0 0 new D8h genus #    67 with    32 species is 0,1,4:\4,5
family= 0 0 1 0 0 1 0 0 new D8h genus #    68 with    32 species is 0,1,4:\4,6
family= 0 0 1 0 0 1 0 0 new D8h genus #    69 with    32 species is 0,1,4:\4,7
family= 0 0 1 0 0 1 0 0 new D8h genus #    70 with    32 species is 0,1,4:\5,6
family= 0 0 1 0 0 1 0 0 new D8h genus #    71 with    32 species is 0,1,4:\5,7
family= 0 0 1 0 0 1 0 0 new D8h genus #    72 with    32 species is 0,1,4:\6,7
family= 0 0 1 0 0 1 0 0 new D8h genus #    73 with    32 species is 0,2,4:\0,1
family= 0 0 1 0 0 1 0 0 new D8h genus #    74 with    32 species is 0,2,4:\0,2
family= 0 0 1 0 0 1 0 0 new D8h genus #    75 with    32 species is 0,2,4:\0,3
family= 0 0 1 0 0 1 0 0 new D8h genus #    76 with    16 species is 0,2,4:\0,4
family= 0 0 1 0 0 1 0 0 new D8h genus #    77 with    32 species is 0,2,4:\0,5
family= 0 0 1 0 0 1 0 0 new D8h genus #    78 with    32 species is 0,2,4:\0,6
family= 0 0 1 0 0 1 0 0 new D8h genus #    79 with    32 species is 0,2,4:\0,7
family= 0 0 1 0 0 1 0 0 new D8h genus #    80 with    32 species is 0,2,4:\1,2
family= 0 0 1 0 0 1 0 0 new D8h genus #    81 with    16 species is 0,2,4:\1,3
family= 0 0 1 0 0 1 0 0 new D8h genus #    82 with    32 species is 0,2,4:\1,5
family= 0 0 1 0 0 1 0 0 new D8h genus #    83 with    32 species is 0,2,4:\1,6
family= 0 0 1 0 0 1 0 0 new D8h genus #    84 with    32 species is 0,2,4:\1,7
family= 0 0 1 0 0 1 0 0 new D8h genus #    85 with    32 species is 0,2,4:\2,5
family= 0 0 1 0 0 1 0 0 new D8h genus #    86 with    16 species is 0,2,4:\2,6
family= 0 0 1 0 0 1 0 0 new D8h genus #    87 with    32 species is 0,2,4:\5,6
family= 0 0 1 0 0 1 0 0 new D8h genus #    88 with    16 species is 0,2,4:\5,7
family= 0 0 1 0 0 1 0 0 new D8h genus #    89 with    32 species is 0,2,5:\0,1
family= 0 0 1 0 0 1 0 0 new D8h genus #    90 with    16 species is 0,2,5:\0,2
family= 0 0 1 0 0 1 0 0 new D8h genus #    91 with    32 species is 0,2,5:\0,3
family= 0 0 1 0 0 1 0 0 new D8h genus #    92 with    32 species is 0,2,5:\0,4
family= 0 0 1 0 0 1 0 0 new D8h genus #    93 with    32 species is 0,2,5:\0,5
family= 0 0 1 0 0 1 0 0 new D8h genus #    94 with    32 species is 0,2,5:\0,6
family= 0 0 1 0 0 1 0 0 new D8h genus #    95 with    32 species is 0,2,5:\0,7
family= 0 0 1 0 0 1 0 0 new D8h genus #    96 with    32 species is 0,2,5:\1,3
family= 0 0 1 0 0 1 0 0 new D8h genus #    97 with    32 species is 0,2,5:\1,4
family= 0 0 1 0 0 1 0 0 new D8h genus #    98 with    16 species is 0,2,5:\1,5
family= 0 0 1 0 0 1 0 0 new D8h genus #    99 with    32 species is 0,2,5:\3,4
family= 0 0 1 0 0 1 0 0 new D8h genus #   100 with    32 species is 0,2,5:\3,5
family= 0 0 1 0 0 1 0 0 new D8h genus #   101 with    32 species is 0,2,5:\3,6
family= 0 0 1 0 0 1 0 0 new D8h genus #   102 with    16 species is 0,2,5:\3,7
family= 0 0 1 0 0 1 0 0 new D8h genus #   103 with    32 species is 0,2,5:\4,5
family= 0 0 1 0 0 1 0 0 new D8h genus #   104 with    16 species is 0,2,5:\4,6
Nber of genera for this family=  104
 
family= 0 0 0 1 0 1 0 0
 
family= 0 0 0 1 0 1 0 0 new D8h genus #     1 with    32 species is 0,1,2,3:\0,1
family= 0 0 0 1 0 1 0 0 new D8h genus #     2 with    32 species is 0,1,2,3:\0,2
family= 0 0 0 1 0 1 0 0 new D8h genus #     3 with    16 species is 0,1,2,3:\0,3
family= 0 0 0 1 0 1 0 0 new D8h genus #     4 with    32 species is 0,1,2,3:\0,4
family= 0 0 0 1 0 1 0 0 new D8h genus #     5 with    32 species is 0,1,2,3:\0,5
family= 0 0 0 1 0 1 0 0 new D8h genus #     6 with    32 species is 0,1,2,3:\0,6
family= 0 0 0 1 0 1 0 0 new D8h genus #     7 with    32 species is 0,1,2,3:\0,7
family= 0 0 0 1 0 1 0 0 new D8h genus #     8 with    16 species is 0,1,2,3:\1,2
family= 0 0 0 1 0 1 0 0 new D8h genus #     9 with    32 species is 0,1,2,3:\1,4
family= 0 0 0 1 0 1 0 0 new D8h genus #    10 with    32 species is 0,1,2,3:\1,5
family= 0 0 0 1 0 1 0 0 new D8h genus #    11 with    32 species is 0,1,2,3:\1,6
family= 0 0 0 1 0 1 0 0 new D8h genus #    12 with    32 species is 0,1,2,3:\1,7
family= 0 0 0 1 0 1 0 0 new D8h genus #    13 with    32 species is 0,1,2,3:\4,5
family= 0 0 0 1 0 1 0 0 new D8h genus #    14 with    32 species is 0,1,2,3:\4,6
family= 0 0 0 1 0 1 0 0 new D8h genus #    15 with    16 species is 0,1,2,3:\4,7
family= 0 0 0 1 0 1 0 0 new D8h genus #    16 with    16 species is 0,1,2,3:\5,6
family= 0 0 0 1 0 1 0 0 new D8h genus #    17 with    32 species is 0,1,2,4:\0,1
family= 0 0 0 1 0 1 0 0 new D8h genus #    18 with    32 species is 0,1,2,4:\0,2
family= 0 0 0 1 0 1 0 0 new D8h genus #    19 with    32 species is 0,1,2,4:\0,3
family= 0 0 0 1 0 1 0 0 new D8h genus #    20 with    32 species is 0,1,2,4:\0,4
family= 0 0 0 1 0 1 0 0 new D8h genus #    21 with    32 species is 0,1,2,4:\0,5
family= 0 0 0 1 0 1 0 0 new D8h genus #    22 with    32 species is 0,1,2,4:\0,6
family= 0 0 0 1 0 1 0 0 new D8h genus #    23 with    32 species is 0,1,2,4:\0,7
family= 0 0 0 1 0 1 0 0 new D8h genus #    24 with    32 species is 0,1,2,4:\1,2
family= 0 0 0 1 0 1 0 0 new D8h genus #    25 with    32 species is 0,1,2,4:\1,3
family= 0 0 0 1 0 1 0 0 new D8h genus #    26 with    32 species is 0,1,2,4:\1,4
family= 0 0 0 1 0 1 0 0 new D8h genus #    27 with    32 species is 0,1,2,4:\1,5
family= 0 0 0 1 0 1 0 0 new D8h genus #    28 with    32 species is 0,1,2,4:\1,6
family= 0 0 0 1 0 1 0 0 new D8h genus #    29 with    32 species is 0,1,2,4:\1,7
family= 0 0 0 1 0 1 0 0 new D8h genus #    30 with    32 species is 0,1,2,4:\2,3
family= 0 0 0 1 0 1 0 0 new D8h genus #    31 with    32 species is 0,1,2,4:\2,4
family= 0 0 0 1 0 1 0 0 new D8h genus #    32 with    32 species is 0,1,2,4:\2,5
family= 0 0 0 1 0 1 0 0 new D8h genus #    33 with    32 species is 0,1,2,4:\2,6
family= 0 0 0 1 0 1 0 0 new D8h genus #    34 with    32 species is 0,1,2,4:\2,7
family= 0 0 0 1 0 1 0 0 new D8h genus #    35 with    32 species is 0,1,2,4:\3,4
family= 0 0 0 1 0 1 0 0 new D8h genus #    36 with    32 species is 0,1,2,4:\3,5
family= 0 0 0 1 0 1 0 0 new D8h genus #    37 with    32 species is 0,1,2,4:\3,6
family= 0 0 0 1 0 1 0 0 new D8h genus #    38 with    32 species is 0,1,2,4:\3,7
family= 0 0 0 1 0 1 0 0 new D8h genus #    39 with    32 species is 0,1,2,4:\4,5
family= 0 0 0 1 0 1 0 0 new D8h genus #    40 with    32 species is 0,1,2,4:\4,6
family= 0 0 0 1 0 1 0 0 new D8h genus #    41 with    32 species is 0,1,2,4:\4,7
family= 0 0 0 1 0 1 0 0 new D8h genus #    42 with    32 species is 0,1,2,4:\5,6
family= 0 0 0 1 0 1 0 0 new D8h genus #    43 with    32 species is 0,1,2,4:\5,7
family= 0 0 0 1 0 1 0 0 new D8h genus #    44 with    32 species is 0,1,2,4:\6,7
family= 0 0 0 1 0 1 0 0 new D8h genus #    45 with    32 species is 0,1,2,5:\0,1
family= 0 0 0 1 0 1 0 0 new D8h genus #    46 with    16 species is 0,1,2,5:\0,2
family= 0 0 0 1 0 1 0 0 new D8h genus #    47 with    32 species is 0,1,2,5:\0,3
family= 0 0 0 1 0 1 0 0 new D8h genus #    48 with    32 species is 0,1,2,5:\0,4
family= 0 0 0 1 0 1 0 0 new D8h genus #    49 with    32 species is 0,1,2,5:\0,5
family= 0 0 0 1 0 1 0 0 new D8h genus #    50 with    32 species is 0,1,2,5:\0,6
family= 0 0 0 1 0 1 0 0 new D8h genus #    51 with    32 species is 0,1,2,5:\0,7
family= 0 0 0 1 0 1 0 0 new D8h genus #    52 with    32 species is 0,1,2,5:\1,3
family= 0 0 0 1 0 1 0 0 new D8h genus #    53 with    32 species is 0,1,2,5:\1,4
family= 0 0 0 1 0 1 0 0 new D8h genus #    54 with    16 species is 0,1,2,5:\1,5
family= 0 0 0 1 0 1 0 0 new D8h genus #    55 with    32 species is 0,1,2,5:\3,4
family= 0 0 0 1 0 1 0 0 new D8h genus #    56 with    32 species is 0,1,2,5:\3,5
family= 0 0 0 1 0 1 0 0 new D8h genus #    57 with    32 species is 0,1,2,5:\3,6
family= 0 0 0 1 0 1 0 0 new D8h genus #    58 with    16 species is 0,1,2,5:\3,7
family= 0 0 0 1 0 1 0 0 new D8h genus #    59 with    32 species is 0,1,2,5:\4,5
family= 0 0 0 1 0 1 0 0 new D8h genus #    60 with    16 species is 0,1,2,5:\4,6
family= 0 0 0 1 0 1 0 0 new D8h genus #    61 with    32 species is 0,1,3,4:\0,1
family= 0 0 0 1 0 1 0 0 new D8h genus #    62 with    32 species is 0,1,3,4:\0,2
family= 0 0 0 1 0 1 0 0 new D8h genus #    63 with    32 species is 0,1,3,4:\0,3
family= 0 0 0 1 0 1 0 0 new D8h genus #    64 with    16 species is 0,1,3,4:\0,4
family= 0 0 0 1 0 1 0 0 new D8h genus #    65 with    32 species is 0,1,3,4:\0,5
family= 0 0 0 1 0 1 0 0 new D8h genus #    66 with    32 species is 0,1,3,4:\0,6
family= 0 0 0 1 0 1 0 0 new D8h genus #    67 with    32 species is 0,1,3,4:\0,7
family= 0 0 0 1 0 1 0 0 new D8h genus #    68 with    32 species is 0,1,3,4:\1,2
family= 0 0 0 1 0 1 0 0 new D8h genus #    69 with    16 species is 0,1,3,4:\1,3
family= 0 0 0 1 0 1 0 0 new D8h genus #    70 with    32 species is 0,1,3,4:\1,5
family= 0 0 0 1 0 1 0 0 new D8h genus #    71 with    32 species is 0,1,3,4:\1,6
family= 0 0 0 1 0 1 0 0 new D8h genus #    72 with    32 species is 0,1,3,4:\1,7
family= 0 0 0 1 0 1 0 0 new D8h genus #    73 with    32 species is 0,1,3,4:\2,5
family= 0 0 0 1 0 1 0 0 new D8h genus #    74 with    16 species is 0,1,3,4:\2,6
family= 0 0 0 1 0 1 0 0 new D8h genus #    75 with    32 species is 0,1,3,4:\5,6
family= 0 0 0 1 0 1 0 0 new D8h genus #    76 with    16 species is 0,1,3,4:\5,7
family= 0 0 0 1 0 1 0 0 new D8h genus #    77 with    32 species is 0,1,3,5:\0,1
family= 0 0 0 1 0 1 0 0 new D8h genus #    78 with    32 species is 0,1,3,5:\0,2
family= 0 0 0 1 0 1 0 0 new D8h genus #    79 with    32 species is 0,1,3,5:\0,3
family= 0 0 0 1 0 1 0 0 new D8h genus #    80 with    32 species is 0,1,3,5:\0,4
family= 0 0 0 1 0 1 0 0 new D8h genus #    81 with    32 species is 0,1,3,5:\0,5
family= 0 0 0 1 0 1 0 0 new D8h genus #    82 with    32 species is 0,1,3,5:\0,6
family= 0 0 0 1 0 1 0 0 new D8h genus #    83 with    32 species is 0,1,3,5:\0,7
family= 0 0 0 1 0 1 0 0 new D8h genus #    84 with    32 species is 0,1,3,5:\1,2
family= 0 0 0 1 0 1 0 0 new D8h genus #    85 with    32 species is 0,1,3,5:\1,3
family= 0 0 0 1 0 1 0 0 new D8h genus #    86 with    32 species is 0,1,3,5:\1,4
family= 0 0 0 1 0 1 0 0 new D8h genus #    87 with    32 species is 0,1,3,5:\1,5
family= 0 0 0 1 0 1 0 0 new D8h genus #    88 with    32 species is 0,1,3,5:\1,6
family= 0 0 0 1 0 1 0 0 new D8h genus #    89 with    32 species is 0,1,3,5:\1,7
family= 0 0 0 1 0 1 0 0 new D8h genus #    90 with    32 species is 0,1,3,5:\2,3
family= 0 0 0 1 0 1 0 0 new D8h genus #    91 with    32 species is 0,1,3,5:\2,4
family= 0 0 0 1 0 1 0 0 new D8h genus #    92 with    32 species is 0,1,3,5:\2,5
family= 0 0 0 1 0 1 0 0 new D8h genus #    93 with    32 species is 0,1,3,5:\2,6
family= 0 0 0 1 0 1 0 0 new D8h genus #    94 with    32 species is 0,1,3,5:\2,7
family= 0 0 0 1 0 1 0 0 new D8h genus #    95 with    32 species is 0,1,3,5:\3,4
family= 0 0 0 1 0 1 0 0 new D8h genus #    96 with    32 species is 0,1,3,5:\3,5
family= 0 0 0 1 0 1 0 0 new D8h genus #    97 with    32 species is 0,1,3,5:\3,6
family= 0 0 0 1 0 1 0 0 new D8h genus #    98 with    32 species is 0,1,3,5:\3,7
family= 0 0 0 1 0 1 0 0 new D8h genus #    99 with    32 species is 0,1,3,5:\4,5
family= 0 0 0 1 0 1 0 0 new D8h genus #   100 with    32 species is 0,1,3,5:\4,6
family= 0 0 0 1 0 1 0 0 new D8h genus #   101 with    32 species is 0,1,3,5:\4,7
family= 0 0 0 1 0 1 0 0 new D8h genus #   102 with    32 species is 0,1,3,5:\5,6
family= 0 0 0 1 0 1 0 0 new D8h genus #   103 with    32 species is 0,1,3,5:\5,7
family= 0 0 0 1 0 1 0 0 new D8h genus #   104 with    32 species is 0,1,3,5:\6,7
family= 0 0 0 1 0 1 0 0 new D8h genus #   105 with    16 species is 0,1,3,6:\0,1
family= 0 0 0 1 0 1 0 0 new D8h genus #   106 with    32 species is 0,1,3,6:\0,2
family= 0 0 0 1 0 1 0 0 new D8h genus #   107 with    32 species is 0,1,3,6:\0,3
family= 0 0 0 1 0 1 0 0 new D8h genus #   108 with    32 species is 0,1,3,6:\0,4
family= 0 0 0 1 0 1 0 0 new D8h genus #   109 with    32 species is 0,1,3,6:\0,5
family= 0 0 0 1 0 1 0 0 new D8h genus #   110 with    32 species is 0,1,3,6:\0,6
family= 0 0 0 1 0 1 0 0 new D8h genus #   111 with    32 species is 0,1,3,6:\0,7
family= 0 0 0 1 0 1 0 0 new D8h genus #   112 with    32 species is 0,1,3,6:\2,3
family= 0 0 0 1 0 1 0 0 new D8h genus #   113 with    32 species is 0,1,3,6:\2,4
family= 0 0 0 1 0 1 0 0 new D8h genus #   114 with    32 species is 0,1,3,6:\2,5
family= 0 0 0 1 0 1 0 0 new D8h genus #   115 with    32 species is 0,1,3,6:\2,6
family= 0 0 0 1 0 1 0 0 new D8h genus #   116 with    16 species is 0,1,3,6:\2,7
family= 0 0 0 1 0 1 0 0 new D8h genus #   117 with    32 species is 0,1,3,6:\3,4
family= 0 0 0 1 0 1 0 0 new D8h genus #   118 with    32 species is 0,1,3,6:\3,5
family= 0 0 0 1 0 1 0 0 new D8h genus #   119 with    16 species is 0,1,3,6:\3,6
family= 0 0 0 1 0 1 0 0 new D8h genus #   120 with    16 species is 0,1,3,6:\4,5
family= 0 0 0 1 0 1 0 0 new D8h genus #   121 with    16 species is 0,1,4,5:\0,1
family= 0 0 0 1 0 1 0 0 new D8h genus #   122 with    32 species is 0,1,4,5:\0,2
family= 0 0 0 1 0 1 0 0 new D8h genus #   123 with    32 species is 0,1,4,5:\0,3
family= 0 0 0 1 0 1 0 0 new D8h genus #   124 with    16 species is 0,1,4,5:\0,4
family= 0 0 0 1 0 1 0 0 new D8h genus #   125 with    16 species is 0,1,4,5:\0,5
family= 0 0 0 1 0 1 0 0 new D8h genus #   126 with    32 species is 0,1,4,5:\0,6
family= 0 0 0 1 0 1 0 0 new D8h genus #   127 with    32 species is 0,1,4,5:\0,7
family= 0 0 0 1 0 1 0 0 new D8h genus #   128 with    16 species is 0,1,4,5:\2,3
family= 0 0 0 1 0 1 0 0 new D8h genus #   129 with    16 species is 0,1,4,5:\2,6
family= 0 0 0 1 0 1 0 0 new D8h genus #   130 with    16 species is 0,1,4,5:\2,7
family= 0 0 0 1 0 1 0 0 new D8h genus #   131 with    32 species is 0,2,4,6:\0,1
family= 0 0 0 1 0 1 0 0 new D8h genus #   132 with    16 species is 0,2,4,6:\0,2
family= 0 0 0 1 0 1 0 0 new D8h genus #   133 with    32 species is 0,2,4,6:\0,3
family= 0 0 0 1 0 1 0 0 new D8h genus #   134 with     8 species is 0,2,4,6:\0,4
family= 0 0 0 1 0 1 0 0 new D8h genus #   135 with    16 species is 0,2,4,6:\1,3
family= 0 0 0 1 0 1 0 0 new D8h genus #   136 with     8 species is 0,2,4,6:\1,5
Nber of genera for this family=  136
 
family= 0 0 0 0 1 1 0 0
 
family= 0 0 0 0 1 1 0 0 new D8h genus #     1 with    32 species is \0,1,2:\0,1
family= 0 0 0 0 1 1 0 0 new D8h genus #     2 with    16 species is \0,1,2:\0,2
family= 0 0 0 0 1 1 0 0 new D8h genus #     3 with    32 species is \0,1,2:\0,3
family= 0 0 0 0 1 1 0 0 new D8h genus #     4 with    32 species is \0,1,2:\0,4
family= 0 0 0 0 1 1 0 0 new D8h genus #     5 with    32 species is \0,1,2:\0,5
family= 0 0 0 0 1 1 0 0 new D8h genus #     6 with    32 species is \0,1,2:\0,6
family= 0 0 0 0 1 1 0 0 new D8h genus #     7 with    32 species is \0,1,2:\0,7
family= 0 0 0 0 1 1 0 0 new D8h genus #     8 with    32 species is \0,1,2:\1,3
family= 0 0 0 0 1 1 0 0 new D8h genus #     9 with    32 species is \0,1,2:\1,4
family= 0 0 0 0 1 1 0 0 new D8h genus #    10 with    16 species is \0,1,2:\1,5
family= 0 0 0 0 1 1 0 0 new D8h genus #    11 with    32 species is \0,1,2:\3,4
family= 0 0 0 0 1 1 0 0 new D8h genus #    12 with    32 species is \0,1,2:\3,5
family= 0 0 0 0 1 1 0 0 new D8h genus #    13 with    32 species is \0,1,2:\3,6
family= 0 0 0 0 1 1 0 0 new D8h genus #    14 with    16 species is \0,1,2:\3,7
family= 0 0 0 0 1 1 0 0 new D8h genus #    15 with    32 species is \0,1,2:\4,5
family= 0 0 0 0 1 1 0 0 new D8h genus #    16 with    16 species is \0,1,2:\4,6
family= 0 0 0 0 1 1 0 0 new D8h genus #    17 with    32 species is \0,1,3:\0,1
family= 0 0 0 0 1 1 0 0 new D8h genus #    18 with    32 species is \0,1,3:\0,2
family= 0 0 0 0 1 1 0 0 new D8h genus #    19 with    32 species is \0,1,3:\0,3
family= 0 0 0 0 1 1 0 0 new D8h genus #    20 with    32 species is \0,1,3:\0,4
family= 0 0 0 0 1 1 0 0 new D8h genus #    21 with    32 species is \0,1,3:\0,5
family= 0 0 0 0 1 1 0 0 new D8h genus #    22 with    32 species is \0,1,3:\0,6
family= 0 0 0 0 1 1 0 0 new D8h genus #    23 with    32 species is \0,1,3:\0,7
family= 0 0 0 0 1 1 0 0 new D8h genus #    24 with    32 species is \0,1,3:\1,2
family= 0 0 0 0 1 1 0 0 new D8h genus #    25 with    32 species is \0,1,3:\1,3
family= 0 0 0 0 1 1 0 0 new D8h genus #    26 with    32 species is \0,1,3:\1,4
family= 0 0 0 0 1 1 0 0 new D8h genus #    27 with    32 species is \0,1,3:\1,5
family= 0 0 0 0 1 1 0 0 new D8h genus #    28 with    32 species is \0,1,3:\1,6
family= 0 0 0 0 1 1 0 0 new D8h genus #    29 with    32 species is \0,1,3:\1,7
family= 0 0 0 0 1 1 0 0 new D8h genus #    30 with    32 species is \0,1,3:\2,3
family= 0 0 0 0 1 1 0 0 new D8h genus #    31 with    32 species is \0,1,3:\2,4
family= 0 0 0 0 1 1 0 0 new D8h genus #    32 with    32 species is \0,1,3:\2,5
family= 0 0 0 0 1 1 0 0 new D8h genus #    33 with    32 species is \0,1,3:\2,6
family= 0 0 0 0 1 1 0 0 new D8h genus #    34 with    32 species is \0,1,3:\2,7
family= 0 0 0 0 1 1 0 0 new D8h genus #    35 with    32 species is \0,1,3:\3,4
family= 0 0 0 0 1 1 0 0 new D8h genus #    36 with    32 species is \0,1,3:\3,5
family= 0 0 0 0 1 1 0 0 new D8h genus #    37 with    32 species is \0,1,3:\3,6
family= 0 0 0 0 1 1 0 0 new D8h genus #    38 with    32 species is \0,1,3:\3,7
family= 0 0 0 0 1 1 0 0 new D8h genus #    39 with    32 species is \0,1,3:\4,5
family= 0 0 0 0 1 1 0 0 new D8h genus #    40 with    32 species is \0,1,3:\4,6
family= 0 0 0 0 1 1 0 0 new D8h genus #    41 with    32 species is \0,1,3:\4,7
family= 0 0 0 0 1 1 0 0 new D8h genus #    42 with    32 species is \0,1,3:\5,6
family= 0 0 0 0 1 1 0 0 new D8h genus #    43 with    32 species is \0,1,3:\5,7
family= 0 0 0 0 1 1 0 0 new D8h genus #    44 with    32 species is \0,1,3:\6,7
family= 0 0 0 0 1 1 0 0 new D8h genus #    45 with    32 species is \0,1,4:\0,1
family= 0 0 0 0 1 1 0 0 new D8h genus #    46 with    32 species is \0,1,4:\0,2
family= 0 0 0 0 1 1 0 0 new D8h genus #    47 with    32 species is \0,1,4:\0,3
family= 0 0 0 0 1 1 0 0 new D8h genus #    48 with    32 species is \0,1,4:\0,4
family= 0 0 0 0 1 1 0 0 new D8h genus #    49 with    32 species is \0,1,4:\0,5
family= 0 0 0 0 1 1 0 0 new D8h genus #    50 with    32 species is \0,1,4:\0,6
family= 0 0 0 0 1 1 0 0 new D8h genus #    51 with    32 species is \0,1,4:\0,7
family= 0 0 0 0 1 1 0 0 new D8h genus #    52 with    32 species is \0,1,4:\1,2
family= 0 0 0 0 1 1 0 0 new D8h genus #    53 with    32 species is \0,1,4:\1,3
family= 0 0 0 0 1 1 0 0 new D8h genus #    54 with    32 species is \0,1,4:\1,4
family= 0 0 0 0 1 1 0 0 new D8h genus #    55 with    32 species is \0,1,4:\1,5
family= 0 0 0 0 1 1 0 0 new D8h genus #    56 with    32 species is \0,1,4:\1,6
family= 0 0 0 0 1 1 0 0 new D8h genus #    57 with    32 species is \0,1,4:\1,7
family= 0 0 0 0 1 1 0 0 new D8h genus #    58 with    32 species is \0,1,4:\2,3
family= 0 0 0 0 1 1 0 0 new D8h genus #    59 with    32 species is \0,1,4:\2,4
family= 0 0 0 0 1 1 0 0 new D8h genus #    60 with    32 species is \0,1,4:\2,5
family= 0 0 0 0 1 1 0 0 new D8h genus #    61 with    32 species is \0,1,4:\2,6
family= 0 0 0 0 1 1 0 0 new D8h genus #    62 with    32 species is \0,1,4:\2,7
family= 0 0 0 0 1 1 0 0 new D8h genus #    63 with    32 species is \0,1,4:\3,4
family= 0 0 0 0 1 1 0 0 new D8h genus #    64 with    32 species is \0,1,4:\3,5
family= 0 0 0 0 1 1 0 0 new D8h genus #    65 with    32 species is \0,1,4:\3,6
family= 0 0 0 0 1 1 0 0 new D8h genus #    66 with    32 species is \0,1,4:\3,7
family= 0 0 0 0 1 1 0 0 new D8h genus #    67 with    32 species is \0,1,4:\4,5
family= 0 0 0 0 1 1 0 0 new D8h genus #    68 with    32 species is \0,1,4:\4,6
family= 0 0 0 0 1 1 0 0 new D8h genus #    69 with    32 species is \0,1,4:\4,7
family= 0 0 0 0 1 1 0 0 new D8h genus #    70 with    32 species is \0,1,4:\5,6
family= 0 0 0 0 1 1 0 0 new D8h genus #    71 with    32 species is \0,1,4:\5,7
family= 0 0 0 0 1 1 0 0 new D8h genus #    72 with    32 species is \0,1,4:\6,7
family= 0 0 0 0 1 1 0 0 new D8h genus #    73 with    32 species is \0,2,4:\0,1
family= 0 0 0 0 1 1 0 0 new D8h genus #    74 with    32 species is \0,2,4:\0,2
family= 0 0 0 0 1 1 0 0 new D8h genus #    75 with    32 species is \0,2,4:\0,3
family= 0 0 0 0 1 1 0 0 new D8h genus #    76 with    16 species is \0,2,4:\0,4
family= 0 0 0 0 1 1 0 0 new D8h genus #    77 with    32 species is \0,2,4:\0,5
family= 0 0 0 0 1 1 0 0 new D8h genus #    78 with    32 species is \0,2,4:\0,6
family= 0 0 0 0 1 1 0 0 new D8h genus #    79 with    32 species is \0,2,4:\0,7
family= 0 0 0 0 1 1 0 0 new D8h genus #    80 with    32 species is \0,2,4:\1,2
family= 0 0 0 0 1 1 0 0 new D8h genus #    81 with    16 species is \0,2,4:\1,3
family= 0 0 0 0 1 1 0 0 new D8h genus #    82 with    32 species is \0,2,4:\1,5
family= 0 0 0 0 1 1 0 0 new D8h genus #    83 with    32 species is \0,2,4:\1,6
family= 0 0 0 0 1 1 0 0 new D8h genus #    84 with    32 species is \0,2,4:\1,7
family= 0 0 0 0 1 1 0 0 new D8h genus #    85 with    32 species is \0,2,4:\2,5
family= 0 0 0 0 1 1 0 0 new D8h genus #    86 with    16 species is \0,2,4:\2,6
family= 0 0 0 0 1 1 0 0 new D8h genus #    87 with    32 species is \0,2,4:\5,6
family= 0 0 0 0 1 1 0 0 new D8h genus #    88 with    16 species is \0,2,4:\5,7
family= 0 0 0 0 1 1 0 0 new D8h genus #    89 with    32 species is \0,2,5:\0,1
family= 0 0 0 0 1 1 0 0 new D8h genus #    90 with    16 species is \0,2,5:\0,2
family= 0 0 0 0 1 1 0 0 new D8h genus #    91 with    32 species is \0,2,5:\0,3
family= 0 0 0 0 1 1 0 0 new D8h genus #    92 with    32 species is \0,2,5:\0,4
family= 0 0 0 0 1 1 0 0 new D8h genus #    93 with    32 species is \0,2,5:\0,5
family= 0 0 0 0 1 1 0 0 new D8h genus #    94 with    32 species is \0,2,5:\0,6
family= 0 0 0 0 1 1 0 0 new D8h genus #    95 with    32 species is \0,2,5:\0,7
family= 0 0 0 0 1 1 0 0 new D8h genus #    96 with    32 species is \0,2,5:\1,3
family= 0 0 0 0 1 1 0 0 new D8h genus #    97 with    32 species is \0,2,5:\1,4
family= 0 0 0 0 1 1 0 0 new D8h genus #    98 with    16 species is \0,2,5:\1,5
family= 0 0 0 0 1 1 0 0 new D8h genus #    99 with    32 species is \0,2,5:\3,4
family= 0 0 0 0 1 1 0 0 new D8h genus #   100 with    32 species is \0,2,5:\3,5
family= 0 0 0 0 1 1 0 0 new D8h genus #   101 with    32 species is \0,2,5:\3,6
family= 0 0 0 0 1 1 0 0 new D8h genus #   102 with    16 species is \0,2,5:\3,7
family= 0 0 0 0 1 1 0 0 new D8h genus #   103 with    32 species is \0,2,5:\4,5
family= 0 0 0 0 1 1 0 0 new D8h genus #   104 with    16 species is \0,2,5:\4,6
Nber of genera for this family=  104
 
family= 0 0 0 0 0 2 0 0
 
family= 0 0 0 0 0 2 0 0 new D8h genus #     1 with     8 species is \0,1:\0,1
family= 0 0 0 0 0 2 0 0 new D8h genus #     2 with    32 species is \0,1:\0,2
family= 0 0 0 0 0 2 0 0 new D8h genus #     3 with    32 species is \0,1:\0,3
family= 0 0 0 0 0 2 0 0 new D8h genus #     4 with    32 species is \0,1:\0,4
family= 0 0 0 0 0 2 0 0 new D8h genus #     5 with    32 species is \0,1:\0,5
family= 0 0 0 0 0 2 0 0 new D8h genus #     6 with    32 species is \0,1:\0,6
family= 0 0 0 0 0 2 0 0 new D8h genus #     7 with    16 species is \0,1:\0,7
family= 0 0 0 0 0 2 0 0 new D8h genus #     8 with    16 species is \0,1:\2,3
family= 0 0 0 0 0 2 0 0 new D8h genus #     9 with    32 species is \0,1:\2,4
family= 0 0 0 0 0 2 0 0 new D8h genus #    10 with    32 species is \0,1:\2,5
family= 0 0 0 0 0 2 0 0 new D8h genus #    11 with    32 species is \0,1:\2,6
family= 0 0 0 0 0 2 0 0 new D8h genus #    12 with    16 species is \0,1:\2,7
family= 0 0 0 0 0 2 0 0 new D8h genus #    13 with    16 species is \0,1:\3,4
family= 0 0 0 0 0 2 0 0 new D8h genus #    14 with    32 species is \0,1:\3,5
family= 0 0 0 0 0 2 0 0 new D8h genus #    15 with    16 species is \0,1:\3,6
family= 0 0 0 0 0 2 0 0 new D8h genus #    16 with     8 species is \0,1:\4,5
family= 0 0 0 0 0 2 0 0 new D8h genus #    17 with     8 species is \0,2:\0,2
family= 0 0 0 0 0 2 0 0 new D8h genus #    18 with    32 species is \0,2:\0,3
family= 0 0 0 0 0 2 0 0 new D8h genus #    19 with    32 species is \0,2:\0,4
family= 0 0 0 0 0 2 0 0 new D8h genus #    20 with    32 species is \0,2:\0,5
family= 0 0 0 0 0 2 0 0 new D8h genus #    21 with    16 species is \0,2:\0,6
family= 0 0 0 0 0 2 0 0 new D8h genus #    22 with    16 species is \0,2:\1,3
family= 0 0 0 0 0 2 0 0 new D8h genus #    23 with    32 species is \0,2:\1,4
family= 0 0 0 0 0 2 0 0 new D8h genus #    24 with    16 species is \0,2:\1,5
family= 0 0 0 0 0 2 0 0 new D8h genus #    25 with    16 species is \0,2:\3,5
family= 0 0 0 0 0 2 0 0 new D8h genus #    26 with    32 species is \0,2:\3,6
family= 0 0 0 0 0 2 0 0 new D8h genus #    27 with    16 species is \0,2:\3,7
family= 0 0 0 0 0 2 0 0 new D8h genus #    28 with     8 species is \0,2:\4,6
family= 0 0 0 0 0 2 0 0 new D8h genus #    29 with     8 species is \0,3:\0,3
family= 0 0 0 0 0 2 0 0 new D8h genus #    30 with    32 species is \0,3:\0,4
family= 0 0 0 0 0 2 0 0 new D8h genus #    31 with    16 species is \0,3:\0,5
family= 0 0 0 0 0 2 0 0 new D8h genus #    32 with    16 species is \0,3:\1,4
family= 0 0 0 0 0 2 0 0 new D8h genus #    33 with    32 species is \0,3:\1,5
family= 0 0 0 0 0 2 0 0 new D8h genus #    34 with    16 species is \0,3:\1,6
family= 0 0 0 0 0 2 0 0 new D8h genus #    35 with     8 species is \0,3:\4,7
family= 0 0 0 0 0 2 0 0 new D8h genus #    36 with     4 species is \0,4:\0,4
family= 0 0 0 0 0 2 0 0 new D8h genus #    37 with     8 species is \0,4:\1,5
family= 0 0 0 0 0 2 0 0 new D8h genus #    38 with     4 species is \0,4:\2,6
Nber of genera for this family=   38
 
family= 1 0 0 0 0 0 1 0
 
family= 1 0 0 0 0 0 1 0 new D8h genus #     1 with    16 species is 0:\0
family= 1 0 0 0 0 0 1 0 new D8h genus #     2 with    32 species is 0:\1
family= 1 0 0 0 0 0 1 0 new D8h genus #     3 with    32 species is 0:\2
family= 1 0 0 0 0 0 1 0 new D8h genus #     4 with    32 species is 0:\3
family= 1 0 0 0 0 0 1 0 new D8h genus #     5 with    16 species is 0:\4
Nber of genera for this family=    5
 
family= 0 1 0 0 0 0 1 0
 
family= 0 1 0 0 0 0 1 0 new D8h genus #     1 with    32 species is 0,1:\0
family= 0 1 0 0 0 0 1 0 new D8h genus #     2 with    32 species is 0,1:\2
family= 0 1 0 0 0 0 1 0 new D8h genus #     3 with    32 species is 0,1:\3
family= 0 1 0 0 0 0 1 0 new D8h genus #     4 with    32 species is 0,1:\4
family= 0 1 0 0 0 0 1 0 new D8h genus #     5 with    32 species is 0,2:\0
family= 0 1 0 0 0 0 1 0 new D8h genus #     6 with    16 species is 0,2:\1
family= 0 1 0 0 0 0 1 0 new D8h genus #     7 with    32 species is 0,2:\3
family= 0 1 0 0 0 0 1 0 new D8h genus #     8 with    32 species is 0,2:\4
family= 0 1 0 0 0 0 1 0 new D8h genus #     9 with    16 species is 0,2:\5
family= 0 1 0 0 0 0 1 0 new D8h genus #    10 with    32 species is 0,3:\0
family= 0 1 0 0 0 0 1 0 new D8h genus #    11 with    32 species is 0,3:\1
family= 0 1 0 0 0 0 1 0 new D8h genus #    12 with    32 species is 0,3:\4
family= 0 1 0 0 0 0 1 0 new D8h genus #    13 with    32 species is 0,3:\5
family= 0 1 0 0 0 0 1 0 new D8h genus #    14 with    16 species is 0,4:\0
family= 0 1 0 0 0 0 1 0 new D8h genus #    15 with    32 species is 0,4:\1
family= 0 1 0 0 0 0 1 0 new D8h genus #    16 with    16 species is 0,4:\2
Nber of genera for this family=   16
 
family= 0 0 1 0 0 0 1 0
 
family= 0 0 1 0 0 0 1 0 new D8h genus #     1 with    32 species is 0,1,2:\0
family= 0 0 1 0 0 0 1 0 new D8h genus #     2 with    16 species is 0,1,2:\1
family= 0 0 1 0 0 0 1 0 new D8h genus #     3 with    32 species is 0,1,2:\3
family= 0 0 1 0 0 0 1 0 new D8h genus #     4 with    32 species is 0,1,2:\4
family= 0 0 1 0 0 0 1 0 new D8h genus #     5 with    16 species is 0,1,2:\5
family= 0 0 1 0 0 0 1 0 new D8h genus #     6 with    32 species is 0,1,3:\0
family= 0 0 1 0 0 0 1 0 new D8h genus #     7 with    32 species is 0,1,3:\1
family= 0 0 1 0 0 0 1 0 new D8h genus #     8 with    32 species is 0,1,3:\2
family= 0 0 1 0 0 0 1 0 new D8h genus #     9 with    32 species is 0,1,3:\3
family= 0 0 1 0 0 0 1 0 new D8h genus #    10 with    32 species is 0,1,3:\4
family= 0 0 1 0 0 0 1 0 new D8h genus #    11 with    32 species is 0,1,3:\5
family= 0 0 1 0 0 0 1 0 new D8h genus #    12 with    32 species is 0,1,3:\6
family= 0 0 1 0 0 0 1 0 new D8h genus #    13 with    32 species is 0,1,3:\7
family= 0 0 1 0 0 0 1 0 new D8h genus #    14 with    32 species is 0,1,4:\0
family= 0 0 1 0 0 0 1 0 new D8h genus #    15 with    32 species is 0,1,4:\1
family= 0 0 1 0 0 0 1 0 new D8h genus #    16 with    32 species is 0,1,4:\2
family= 0 0 1 0 0 0 1 0 new D8h genus #    17 with    32 species is 0,1,4:\3
family= 0 0 1 0 0 0 1 0 new D8h genus #    18 with    32 species is 0,1,4:\4
family= 0 0 1 0 0 0 1 0 new D8h genus #    19 with    32 species is 0,1,4:\5
family= 0 0 1 0 0 0 1 0 new D8h genus #    20 with    32 species is 0,1,4:\6
family= 0 0 1 0 0 0 1 0 new D8h genus #    21 with    32 species is 0,1,4:\7
family= 0 0 1 0 0 0 1 0 new D8h genus #    22 with    32 species is 0,2,4:\0
family= 0 0 1 0 0 0 1 0 new D8h genus #    23 with    32 species is 0,2,4:\1
family= 0 0 1 0 0 0 1 0 new D8h genus #    24 with    16 species is 0,2,4:\2
family= 0 0 1 0 0 0 1 0 new D8h genus #    25 with    32 species is 0,2,4:\5
family= 0 0 1 0 0 0 1 0 new D8h genus #    26 with    16 species is 0,2,4:\6
family= 0 0 1 0 0 0 1 0 new D8h genus #    27 with    32 species is 0,2,5:\0
family= 0 0 1 0 0 0 1 0 new D8h genus #    28 with    16 species is 0,2,5:\1
family= 0 0 1 0 0 0 1 0 new D8h genus #    29 with    32 species is 0,2,5:\3
family= 0 0 1 0 0 0 1 0 new D8h genus #    30 with    32 species is 0,2,5:\4
family= 0 0 1 0 0 0 1 0 new D8h genus #    31 with    16 species is 0,2,5:\5
Nber of genera for this family=   31
 
family= 0 0 0 1 0 0 1 0
 
family= 0 0 0 1 0 0 1 0 new D8h genus #     1 with    32 species is 0,1,2,3:\0
family= 0 0 0 1 0 0 1 0 new D8h genus #     2 with    32 species is 0,1,2,3:\1
family= 0 0 0 1 0 0 1 0 new D8h genus #     3 with    32 species is 0,1,2,3:\4
family= 0 0 0 1 0 0 1 0 new D8h genus #     4 with    32 species is 0,1,2,3:\5
family= 0 0 0 1 0 0 1 0 new D8h genus #     5 with    32 species is 0,1,2,4:\0
family= 0 0 0 1 0 0 1 0 new D8h genus #     6 with    32 species is 0,1,2,4:\1
family= 0 0 0 1 0 0 1 0 new D8h genus #     7 with    32 species is 0,1,2,4:\2
family= 0 0 0 1 0 0 1 0 new D8h genus #     8 with    32 species is 0,1,2,4:\3
family= 0 0 0 1 0 0 1 0 new D8h genus #     9 with    32 species is 0,1,2,4:\4
family= 0 0 0 1 0 0 1 0 new D8h genus #    10 with    32 species is 0,1,2,4:\5
family= 0 0 0 1 0 0 1 0 new D8h genus #    11 with    32 species is 0,1,2,4:\6
family= 0 0 0 1 0 0 1 0 new D8h genus #    12 with    32 species is 0,1,2,4:\7
family= 0 0 0 1 0 0 1 0 new D8h genus #    13 with    32 species is 0,1,2,5:\0
family= 0 0 0 1 0 0 1 0 new D8h genus #    14 with    16 species is 0,1,2,5:\1
family= 0 0 0 1 0 0 1 0 new D8h genus #    15 with    32 species is 0,1,2,5:\3
family= 0 0 0 1 0 0 1 0 new D8h genus #    16 with    32 species is 0,1,2,5:\4
family= 0 0 0 1 0 0 1 0 new D8h genus #    17 with    16 species is 0,1,2,5:\5
family= 0 0 0 1 0 0 1 0 new D8h genus #    18 with    32 species is 0,1,3,4:\0
family= 0 0 0 1 0 0 1 0 new D8h genus #    19 with    32 species is 0,1,3,4:\1
family= 0 0 0 1 0 0 1 0 new D8h genus #    20 with    16 species is 0,1,3,4:\2
family= 0 0 0 1 0 0 1 0 new D8h genus #    21 with    32 species is 0,1,3,4:\5
family= 0 0 0 1 0 0 1 0 new D8h genus #    22 with    16 species is 0,1,3,4:\6
family= 0 0 0 1 0 0 1 0 new D8h genus #    23 with    32 species is 0,1,3,5:\0
family= 0 0 0 1 0 0 1 0 new D8h genus #    24 with    32 species is 0,1,3,5:\1
family= 0 0 0 1 0 0 1 0 new D8h genus #    25 with    32 species is 0,1,3,5:\2
family= 0 0 0 1 0 0 1 0 new D8h genus #    26 with    32 species is 0,1,3,5:\3
family= 0 0 0 1 0 0 1 0 new D8h genus #    27 with    32 species is 0,1,3,5:\4
family= 0 0 0 1 0 0 1 0 new D8h genus #    28 with    32 species is 0,1,3,5:\5
family= 0 0 0 1 0 0 1 0 new D8h genus #    29 with    32 species is 0,1,3,5:\6
family= 0 0 0 1 0 0 1 0 new D8h genus #    30 with    32 species is 0,1,3,5:\7
family= 0 0 0 1 0 0 1 0 new D8h genus #    31 with    32 species is 0,1,3,6:\0
family= 0 0 0 1 0 0 1 0 new D8h genus #    32 with    32 species is 0,1,3,6:\2
family= 0 0 0 1 0 0 1 0 new D8h genus #    33 with    32 species is 0,1,3,6:\3
family= 0 0 0 1 0 0 1 0 new D8h genus #    34 with    32 species is 0,1,3,6:\4
family= 0 0 0 1 0 0 1 0 new D8h genus #    35 with    32 species is 0,1,4,5:\0
family= 0 0 0 1 0 0 1 0 new D8h genus #    36 with    32 species is 0,1,4,5:\2
family= 0 0 0 1 0 0 1 0 new D8h genus #    37 with    16 species is 0,2,4,6:\0
family= 0 0 0 1 0 0 1 0 new D8h genus #    38 with    16 species is 0,2,4,6:\1
Nber of genera for this family=   38
 
family= 0 0 0 0 1 0 1 0
 
family= 0 0 0 0 1 0 1 0 new D8h genus #     1 with    32 species is \0,1,2:\0
family= 0 0 0 0 1 0 1 0 new D8h genus #     2 with    16 species is \0,1,2:\1
family= 0 0 0 0 1 0 1 0 new D8h genus #     3 with    32 species is \0,1,2:\3
family= 0 0 0 0 1 0 1 0 new D8h genus #     4 with    32 species is \0,1,2:\4
family= 0 0 0 0 1 0 1 0 new D8h genus #     5 with    16 species is \0,1,2:\5
family= 0 0 0 0 1 0 1 0 new D8h genus #     6 with    32 species is \0,1,3:\0
family= 0 0 0 0 1 0 1 0 new D8h genus #     7 with    32 species is \0,1,3:\1
family= 0 0 0 0 1 0 1 0 new D8h genus #     8 with    32 species is \0,1,3:\2
family= 0 0 0 0 1 0 1 0 new D8h genus #     9 with    32 species is \0,1,3:\3
family= 0 0 0 0 1 0 1 0 new D8h genus #    10 with    32 species is \0,1,3:\4
family= 0 0 0 0 1 0 1 0 new D8h genus #    11 with    32 species is \0,1,3:\5
family= 0 0 0 0 1 0 1 0 new D8h genus #    12 with    32 species is \0,1,3:\6
family= 0 0 0 0 1 0 1 0 new D8h genus #    13 with    32 species is \0,1,3:\7
family= 0 0 0 0 1 0 1 0 new D8h genus #    14 with    32 species is \0,1,4:\0
family= 0 0 0 0 1 0 1 0 new D8h genus #    15 with    32 species is \0,1,4:\1
family= 0 0 0 0 1 0 1 0 new D8h genus #    16 with    32 species is \0,1,4:\2
family= 0 0 0 0 1 0 1 0 new D8h genus #    17 with    32 species is \0,1,4:\3
family= 0 0 0 0 1 0 1 0 new D8h genus #    18 with    32 species is \0,1,4:\4
family= 0 0 0 0 1 0 1 0 new D8h genus #    19 with    32 species is \0,1,4:\5
family= 0 0 0 0 1 0 1 0 new D8h genus #    20 with    32 species is \0,1,4:\6
family= 0 0 0 0 1 0 1 0 new D8h genus #    21 with    32 species is \0,1,4:\7
family= 0 0 0 0 1 0 1 0 new D8h genus #    22 with    32 species is \0,2,4:\0
family= 0 0 0 0 1 0 1 0 new D8h genus #    23 with    32 species is \0,2,4:\1
family= 0 0 0 0 1 0 1 0 new D8h genus #    24 with    16 species is \0,2,4:\2
family= 0 0 0 0 1 0 1 0 new D8h genus #    25 with    32 species is \0,2,4:\5
family= 0 0 0 0 1 0 1 0 new D8h genus #    26 with    16 species is \0,2,4:\6
family= 0 0 0 0 1 0 1 0 new D8h genus #    27 with    32 species is \0,2,5:\0
family= 0 0 0 0 1 0 1 0 new D8h genus #    28 with    16 species is \0,2,5:\1
family= 0 0 0 0 1 0 1 0 new D8h genus #    29 with    32 species is \0,2,5:\3
family= 0 0 0 0 1 0 1 0 new D8h genus #    30 with    32 species is \0,2,5:\4
family= 0 0 0 0 1 0 1 0 new D8h genus #    31 with    16 species is \0,2,5:\5
Nber of genera for this family=   31
 
family= 0 0 0 0 0 1 1 0
 
family= 0 0 0 0 0 1 1 0 new D8h genus #     1 with    32 species is \0,1:\0
family= 0 0 0 0 0 1 1 0 new D8h genus #     2 with    32 species is \0,1:\2
family= 0 0 0 0 0 1 1 0 new D8h genus #     3 with    32 species is \0,1:\3
family= 0 0 0 0 0 1 1 0 new D8h genus #     4 with    32 species is \0,1:\4
family= 0 0 0 0 0 1 1 0 new D8h genus #     5 with    32 species is \0,2:\0
family= 0 0 0 0 0 1 1 0 new D8h genus #     6 with    16 species is \0,2:\1
family= 0 0 0 0 0 1 1 0 new D8h genus #     7 with    32 species is \0,2:\3
family= 0 0 0 0 0 1 1 0 new D8h genus #     8 with    32 species is \0,2:\4
family= 0 0 0 0 0 1 1 0 new D8h genus #     9 with    16 species is \0,2:\5
family= 0 0 0 0 0 1 1 0 new D8h genus #    10 with    32 species is \0,3:\0
family= 0 0 0 0 0 1 1 0 new D8h genus #    11 with    32 species is \0,3:\1
family= 0 0 0 0 0 1 1 0 new D8h genus #    12 with    32 species is \0,3:\4
family= 0 0 0 0 0 1 1 0 new D8h genus #    13 with    32 species is \0,3:\5
family= 0 0 0 0 0 1 1 0 new D8h genus #    14 with    16 species is \0,4:\0
family= 0 0 0 0 0 1 1 0 new D8h genus #    15 with    32 species is \0,4:\1
family= 0 0 0 0 0 1 1 0 new D8h genus #    16 with    16 species is \0,4:\2
Nber of genera for this family=   16
 
family= 0 0 0 0 0 0 2 0
 
family= 0 0 0 0 0 0 2 0 new D8h genus #     1 with     8 species is \0:\0
family= 0 0 0 0 0 0 2 0 new D8h genus #     2 with    16 species is \0:\1
family= 0 0 0 0 0 0 2 0 new D8h genus #     3 with    16 species is \0:\2
family= 0 0 0 0 0 0 2 0 new D8h genus #     4 with    16 species is \0:\3
family= 0 0 0 0 0 0 2 0 new D8h genus #     5 with     8 species is \0:\4
Nber of genera for this family=    5
 
family= 1 0 0 0 0 0 0 1
 
family= 1 0 0 0 0 0 0 1 new D8h genus #     1 with    16 species is 0:\
Nber of genera for this family=    1
 
family= 0 1 0 0 0 0 0 1
 
family= 0 1 0 0 0 0 0 1 new D8h genus #     1 with    16 species is 0,1:\
family= 0 1 0 0 0 0 0 1 new D8h genus #     2 with    16 species is 0,2:\
family= 0 1 0 0 0 0 0 1 new D8h genus #     3 with    16 species is 0,3:\
family= 0 1 0 0 0 0 0 1 new D8h genus #     4 with     8 species is 0,4:\
Nber of genera for this family=    4
 
family= 0 0 1 0 0 0 0 1
 
family= 0 0 1 0 0 0 0 1 new D8h genus #     1 with    16 species is 0,1,2:\
family= 0 0 1 0 0 0 0 1 new D8h genus #     2 with    32 species is 0,1,3:\
family= 0 0 1 0 0 0 0 1 new D8h genus #     3 with    32 species is 0,1,4:\
family= 0 0 1 0 0 0 0 1 new D8h genus #     4 with    16 species is 0,2,4:\
family= 0 0 1 0 0 0 0 1 new D8h genus #     5 with    16 species is 0,2,5:\
Nber of genera for this family=    5
 
family= 0 0 0 1 0 0 0 1
 
family= 0 0 0 1 0 0 0 1 new D8h genus #     1 with    16 species is 0,1,2,3:\
family= 0 0 0 1 0 0 0 1 new D8h genus #     2 with    32 species is 0,1,2,4:\
family= 0 0 0 1 0 0 0 1 new D8h genus #     3 with    16 species is 0,1,2,5:\
family= 0 0 0 1 0 0 0 1 new D8h genus #     4 with    16 species is 0,1,3,4:\
family= 0 0 0 1 0 0 0 1 new D8h genus #     5 with    32 species is 0,1,3,5:\
family= 0 0 0 1 0 0 0 1 new D8h genus #     6 with    16 species is 0,1,3,6:\
family= 0 0 0 1 0 0 0 1 new D8h genus #     7 with     8 species is 0,1,4,5:\
family= 0 0 0 1 0 0 0 1 new D8h genus #     8 with     4 species is 0,2,4,6:\
Nber of genera for this family=    8
 
family= 0 0 0 0 1 0 0 1
 
family= 0 0 0 0 1 0 0 1 new D8h genus #     1 with    16 species is \0,1,2:\
family= 0 0 0 0 1 0 0 1 new D8h genus #     2 with    32 species is \0,1,3:\
family= 0 0 0 0 1 0 0 1 new D8h genus #     3 with    32 species is \0,1,4:\
family= 0 0 0 0 1 0 0 1 new D8h genus #     4 with    16 species is \0,2,4:\
family= 0 0 0 0 1 0 0 1 new D8h genus #     5 with    16 species is \0,2,5:\
Nber of genera for this family=    5
 
family= 0 0 0 0 0 1 0 1
 
family= 0 0 0 0 0 1 0 1 new D8h genus #     1 with    16 species is \0,1:\
family= 0 0 0 0 0 1 0 1 new D8h genus #     2 with    16 species is \0,2:\
family= 0 0 0 0 0 1 0 1 new D8h genus #     3 with    16 species is \0,3:\
family= 0 0 0 0 0 1 0 1 new D8h genus #     4 with     8 species is \0,4:\
Nber of genera for this family=    4
 
family= 0 0 0 0 0 0 1 1
 
family= 0 0 0 0 0 0 1 1 new D8h genus #     1 with    16 species is \0:\
Nber of genera for this family=    1
 
family= 0 0 0 0 0 0 0 2
 
family= 0 0 0 0 0 0 0 2 new D8h genus #     1 with     1 species is \:\
Nber of genera for this family=    1
 
----------------------------------------

Nber families=     36
Nber genera=     2269
Nber species=    65025
