# Supplementary material for: The Polytope Formalism: application to molecular constitution and the prospect of a complete description of Chemical Space
Source: Chem Sci. 2026 Jan 8;17(4):2102–18. doi: 10.1039/d5sc08813e (PMC12780917; doi:10.1039/d5sc08813e)
Supplement: SC-017-D5SC08813E-s001 [file SC-017-D5SC08813E-s001.zip › publication files/species/genera_D8h_S8B3_max11111111.txt]

D8h_
D8h site symmetry is used to group species into genera
====
 
family= 3 0 0 0 0 0 0 0
 
family= 3 0 0 0 0 0 0 0 new D8h genus #     1 with    48 species is 0:1:2
family= 3 0 0 0 0 0 0 0 new D8h genus #     2 with    96 species is 0:1:3
family= 3 0 0 0 0 0 0 0 new D8h genus #     3 with    96 species is 0:1:4
family= 3 0 0 0 0 0 0 0 new D8h genus #     4 with    48 species is 0:2:4
family= 3 0 0 0 0 0 0 0 new D8h genus #     5 with    48 species is 0:2:5
Nber of genera for this family=    5
 
family= 2 1 0 0 0 0 0 0
 
family= 2 1 0 0 0 0 0 0 new D8h genus #     1 with    96 species is 0:1:2,3
family= 2 1 0 0 0 0 0 0 new D8h genus #     2 with    96 species is 0:1:2,4
family= 2 1 0 0 0 0 0 0 new D8h genus #     3 with    96 species is 0:1:2,5
family= 2 1 0 0 0 0 0 0 new D8h genus #     4 with    96 species is 0:1:2,6
family= 2 1 0 0 0 0 0 0 new D8h genus #     5 with    48 species is 0:1:2,7
family= 2 1 0 0 0 0 0 0 new D8h genus #     6 with    96 species is 0:1:3,4
family= 2 1 0 0 0 0 0 0 new D8h genus #     7 with    96 species is 0:1:3,5
family= 2 1 0 0 0 0 0 0 new D8h genus #     8 with    48 species is 0:1:3,6
family= 2 1 0 0 0 0 0 0 new D8h genus #     9 with    48 species is 0:1:4,5
family= 2 1 0 0 0 0 0 0 new D8h genus #    10 with    96 species is 0:2:1,3
family= 2 1 0 0 0 0 0 0 new D8h genus #    11 with    96 species is 0:2:1,4
family= 2 1 0 0 0 0 0 0 new D8h genus #    12 with    48 species is 0:2:1,5
family= 2 1 0 0 0 0 0 0 new D8h genus #    13 with    96 species is 0:2:3,4
family= 2 1 0 0 0 0 0 0 new D8h genus #    14 with    96 species is 0:2:3,5
family= 2 1 0 0 0 0 0 0 new D8h genus #    15 with    96 species is 0:2:3,6
family= 2 1 0 0 0 0 0 0 new D8h genus #    16 with    48 species is 0:2:3,7
family= 2 1 0 0 0 0 0 0 new D8h genus #    17 with    96 species is 0:2:4,5
family= 2 1 0 0 0 0 0 0 new D8h genus #    18 with    48 species is 0:2:4,6
family= 2 1 0 0 0 0 0 0 new D8h genus #    19 with    48 species is 0:3:1,2
family= 2 1 0 0 0 0 0 0 new D8h genus #    20 with    96 species is 0:3:1,4
family= 2 1 0 0 0 0 0 0 new D8h genus #    21 with    96 species is 0:3:1,5
family= 2 1 0 0 0 0 0 0 new D8h genus #    22 with    96 species is 0:3:1,6
family= 2 1 0 0 0 0 0 0 new D8h genus #    23 with    96 species is 0:3:1,7
family= 2 1 0 0 0 0 0 0 new D8h genus #    24 with    96 species is 0:3:4,5
family= 2 1 0 0 0 0 0 0 new D8h genus #    25 with    96 species is 0:3:4,6
family= 2 1 0 0 0 0 0 0 new D8h genus #    26 with    48 species is 0:3:4,7
family= 2 1 0 0 0 0 0 0 new D8h genus #    27 with    48 species is 0:3:5,6
family= 2 1 0 0 0 0 0 0 new D8h genus #    28 with    96 species is 0:4:1,2
family= 2 1 0 0 0 0 0 0 new D8h genus #    29 with    48 species is 0:4:1,3
family= 2 1 0 0 0 0 0 0 new D8h genus #    30 with    48 species is 0:4:1,5
family= 2 1 0 0 0 0 0 0 new D8h genus #    31 with    96 species is 0:4:1,6
family= 2 1 0 0 0 0 0 0 new D8h genus #    32 with    48 species is 0:4:1,7
family= 2 1 0 0 0 0 0 0 new D8h genus #    33 with    24 species is 0:4:2,6
Nber of genera for this family=   33
 
family= 1 2 0 0 0 0 0 0
 
family= 1 2 0 0 0 0 0 0 new D8h genus #     1 with    96 species is 0:1,2:3,4
family= 1 2 0 0 0 0 0 0 new D8h genus #     2 with    96 species is 0:1,2:3,5
family= 1 2 0 0 0 0 0 0 new D8h genus #     3 with    96 species is 0:1,2:3,6
family= 1 2 0 0 0 0 0 0 new D8h genus #     4 with    96 species is 0:1,2:3,7
family= 1 2 0 0 0 0 0 0 new D8h genus #     5 with    96 species is 0:1,2:4,5
family= 1 2 0 0 0 0 0 0 new D8h genus #     6 with    96 species is 0:1,2:4,6
family= 1 2 0 0 0 0 0 0 new D8h genus #     7 with    96 species is 0:1,2:4,7
family= 1 2 0 0 0 0 0 0 new D8h genus #     8 with    96 species is 0:1,2:5,6
family= 1 2 0 0 0 0 0 0 new D8h genus #     9 with    96 species is 0:1,2:5,7
family= 1 2 0 0 0 0 0 0 new D8h genus #    10 with    48 species is 0:1,2:6,7
family= 1 2 0 0 0 0 0 0 new D8h genus #    11 with    96 species is 0:1,3:2,4
family= 1 2 0 0 0 0 0 0 new D8h genus #    12 with    96 species is 0:1,3:2,5
family= 1 2 0 0 0 0 0 0 new D8h genus #    13 with    96 species is 0:1,3:2,6
family= 1 2 0 0 0 0 0 0 new D8h genus #    14 with    96 species is 0:1,3:2,7
family= 1 2 0 0 0 0 0 0 new D8h genus #    15 with    96 species is 0:1,3:4,5
family= 1 2 0 0 0 0 0 0 new D8h genus #    16 with    96 species is 0:1,3:4,6
family= 1 2 0 0 0 0 0 0 new D8h genus #    17 with    96 species is 0:1,3:4,7
family= 1 2 0 0 0 0 0 0 new D8h genus #    18 with    96 species is 0:1,3:5,6
family= 1 2 0 0 0 0 0 0 new D8h genus #    19 with    48 species is 0:1,3:5,7
family= 1 2 0 0 0 0 0 0 new D8h genus #    20 with    96 species is 0:1,4:2,3
family= 1 2 0 0 0 0 0 0 new D8h genus #    21 with    96 species is 0:1,4:2,5
family= 1 2 0 0 0 0 0 0 new D8h genus #    22 with    96 species is 0:1,4:2,6
family= 1 2 0 0 0 0 0 0 new D8h genus #    23 with    96 species is 0:1,4:2,7
family= 1 2 0 0 0 0 0 0 new D8h genus #    24 with    96 species is 0:1,4:3,5
family= 1 2 0 0 0 0 0 0 new D8h genus #    25 with    96 species is 0:1,4:3,6
family= 1 2 0 0 0 0 0 0 new D8h genus #    26 with    96 species is 0:1,4:3,7
family= 1 2 0 0 0 0 0 0 new D8h genus #    27 with    96 species is 0:1,4:5,6
family= 1 2 0 0 0 0 0 0 new D8h genus #    28 with    96 species is 0:1,5:2,3
family= 1 2 0 0 0 0 0 0 new D8h genus #    29 with    96 species is 0:1,5:2,4
family= 1 2 0 0 0 0 0 0 new D8h genus #    30 with    96 species is 0:1,5:2,6
family= 1 2 0 0 0 0 0 0 new D8h genus #    31 with    96 species is 0:1,5:2,7
family= 1 2 0 0 0 0 0 0 new D8h genus #    32 with    96 species is 0:1,5:3,4
family= 1 2 0 0 0 0 0 0 new D8h genus #    33 with    96 species is 0:1,5:3,6
family= 1 2 0 0 0 0 0 0 new D8h genus #    34 with    48 species is 0:1,5:3,7
family= 1 2 0 0 0 0 0 0 new D8h genus #    35 with    96 species is 0:1,5:4,6
family= 1 2 0 0 0 0 0 0 new D8h genus #    36 with    96 species is 0:1,6:2,3
family= 1 2 0 0 0 0 0 0 new D8h genus #    37 with    96 species is 0:1,6:2,4
family= 1 2 0 0 0 0 0 0 new D8h genus #    38 with    96 species is 0:1,6:2,5
family= 1 2 0 0 0 0 0 0 new D8h genus #    39 with    48 species is 0:1,6:2,7
family= 1 2 0 0 0 0 0 0 new D8h genus #    40 with    96 species is 0:1,6:3,4
family= 1 2 0 0 0 0 0 0 new D8h genus #    41 with    96 species is 0:1,6:3,5
family= 1 2 0 0 0 0 0 0 new D8h genus #    42 with    96 species is 0:1,6:4,5
family= 1 2 0 0 0 0 0 0 new D8h genus #    43 with    96 species is 0:1,7:2,3
family= 1 2 0 0 0 0 0 0 new D8h genus #    44 with    96 species is 0:1,7:2,4
family= 1 2 0 0 0 0 0 0 new D8h genus #    45 with    96 species is 0:1,7:2,5
family= 1 2 0 0 0 0 0 0 new D8h genus #    46 with    48 species is 0:1,7:2,6
family= 1 2 0 0 0 0 0 0 new D8h genus #    47 with    96 species is 0:1,7:3,4
family= 1 2 0 0 0 0 0 0 new D8h genus #    48 with    48 species is 0:1,7:3,5
family= 1 2 0 0 0 0 0 0 new D8h genus #    49 with    96 species is 0:2,3:4,5
family= 1 2 0 0 0 0 0 0 new D8h genus #    50 with    96 species is 0:2,3:4,6
family= 1 2 0 0 0 0 0 0 new D8h genus #    51 with    48 species is 0:2,3:5,6
family= 1 2 0 0 0 0 0 0 new D8h genus #    52 with    96 species is 0:2,4:3,5
family= 1 2 0 0 0 0 0 0 new D8h genus #    53 with    96 species is 0:2,4:3,6
family= 1 2 0 0 0 0 0 0 new D8h genus #    54 with    96 species is 0:2,5:3,4
family= 1 2 0 0 0 0 0 0 new D8h genus #    55 with    48 species is 0:2,5:3,6
family= 1 2 0 0 0 0 0 0 new D8h genus #    56 with    96 species is 0:2,6:3,4
family= 1 2 0 0 0 0 0 0 new D8h genus #    57 with    48 species is 0:2,6:3,5
Nber of genera for this family=   57
 
family= 0 3 0 0 0 0 0 0
 
family= 0 3 0 0 0 0 0 0 new D8h genus #     1 with    48 species is 0,1:2,3:4,5
family= 0 3 0 0 0 0 0 0 new D8h genus #     2 with    96 species is 0,1:2,3:4,6
family= 0 3 0 0 0 0 0 0 new D8h genus #     3 with    48 species is 0,1:2,3:4,7
family= 0 3 0 0 0 0 0 0 new D8h genus #     4 with    48 species is 0,1:2,3:5,6
family= 0 3 0 0 0 0 0 0 new D8h genus #     5 with    96 species is 0,1:2,4:3,5
family= 0 3 0 0 0 0 0 0 new D8h genus #     6 with    96 species is 0,1:2,4:3,6
family= 0 3 0 0 0 0 0 0 new D8h genus #     7 with    96 species is 0,1:2,4:3,7
family= 0 3 0 0 0 0 0 0 new D8h genus #     8 with    48 species is 0,1:2,4:5,6
family= 0 3 0 0 0 0 0 0 new D8h genus #     9 with    48 species is 0,1:2,4:5,7
family= 0 3 0 0 0 0 0 0 new D8h genus #    10 with    96 species is 0,1:2,5:3,4
family= 0 3 0 0 0 0 0 0 new D8h genus #    11 with    96 species is 0,1:2,5:3,6
family= 0 3 0 0 0 0 0 0 new D8h genus #    12 with    96 species is 0,1:2,5:3,7
family= 0 3 0 0 0 0 0 0 new D8h genus #    13 with    96 species is 0,1:2,5:4,6
family= 0 3 0 0 0 0 0 0 new D8h genus #    14 with    48 species is 0,1:2,5:4,7
family= 0 3 0 0 0 0 0 0 new D8h genus #    15 with    48 species is 0,1:2,6:3,4
family= 0 3 0 0 0 0 0 0 new D8h genus #    16 with    96 species is 0,1:2,6:3,5
family= 0 3 0 0 0 0 0 0 new D8h genus #    17 with    48 species is 0,1:2,6:3,7
family= 0 3 0 0 0 0 0 0 new D8h genus #    18 with    48 species is 0,1:2,6:4,5
family= 0 3 0 0 0 0 0 0 new D8h genus #    19 with    96 species is 0,1:2,7:3,5
family= 0 3 0 0 0 0 0 0 new D8h genus #    20 with    48 species is 0,1:2,7:3,6
family= 0 3 0 0 0 0 0 0 new D8h genus #    21 with    48 species is 0,1:2,7:4,5
family= 0 3 0 0 0 0 0 0 new D8h genus #    22 with    48 species is 0,1:3,5:4,6
family= 0 3 0 0 0 0 0 0 new D8h genus #    23 with    96 species is 0,2:1,3:4,6
family= 0 3 0 0 0 0 0 0 new D8h genus #    24 with    48 species is 0,2:1,3:4,7
family= 0 3 0 0 0 0 0 0 new D8h genus #    25 with    48 species is 0,2:1,4:3,5
family= 0 3 0 0 0 0 0 0 new D8h genus #    26 with    96 species is 0,2:1,4:3,6
family= 0 3 0 0 0 0 0 0 new D8h genus #    27 with    96 species is 0,2:1,4:3,7
family= 0 3 0 0 0 0 0 0 new D8h genus #    28 with    96 species is 0,2:1,4:5,7
family= 0 3 0 0 0 0 0 0 new D8h genus #    29 with    96 species is 0,2:1,5:3,6
family= 0 3 0 0 0 0 0 0 new D8h genus #    30 with    48 species is 0,2:1,5:3,7
family= 0 3 0 0 0 0 0 0 new D8h genus #    31 with    24 species is 0,2:1,5:4,6
family= 0 3 0 0 0 0 0 0 new D8h genus #    32 with    48 species is 0,2:3,6:4,7
family= 0 3 0 0 0 0 0 0 new D8h genus #    33 with    24 species is 0,2:3,7:4,6
family= 0 3 0 0 0 0 0 0 new D8h genus #    34 with    48 species is 0,3:1,4:2,5
family= 0 3 0 0 0 0 0 0 new D8h genus #    35 with    48 species is 0,3:1,4:2,6
family= 0 3 0 0 0 0 0 0 new D8h genus #    36 with    48 species is 0,3:1,5:2,6
family= 0 3 0 0 0 0 0 0 new D8h genus #    37 with    48 species is 0,3:1,5:4,7
family= 0 3 0 0 0 0 0 0 new D8h genus #    38 with    48 species is 0,3:1,6:2,5
family= 0 3 0 0 0 0 0 0 new D8h genus #    39 with    24 species is 0,4:1,5:2,6
Nber of genera for this family=   39
 
family= 2 0 1 0 0 0 0 0
 
family= 2 0 1 0 0 0 0 0 new D8h genus #     1 with    96 species is 0:1:2,3,4
family= 2 0 1 0 0 0 0 0 new D8h genus #     2 with    96 species is 0:1:2,3,5
family= 2 0 1 0 0 0 0 0 new D8h genus #     3 with    96 species is 0:1:2,3,6
family= 2 0 1 0 0 0 0 0 new D8h genus #     4 with    96 species is 0:1:2,3,7
family= 2 0 1 0 0 0 0 0 new D8h genus #     5 with    96 species is 0:1:2,4,5
family= 2 0 1 0 0 0 0 0 new D8h genus #     6 with    96 species is 0:1:2,4,6
family= 2 0 1 0 0 0 0 0 new D8h genus #     7 with    96 species is 0:1:2,4,7
family= 2 0 1 0 0 0 0 0 new D8h genus #     8 with    96 species is 0:1:2,5,6
family= 2 0 1 0 0 0 0 0 new D8h genus #     9 with    96 species is 0:1:3,4,5
family= 2 0 1 0 0 0 0 0 new D8h genus #    10 with    96 species is 0:1:3,4,6
family= 2 0 1 0 0 0 0 0 new D8h genus #    11 with    96 species is 0:2:1,3,4
family= 2 0 1 0 0 0 0 0 new D8h genus #    12 with    96 species is 0:2:1,3,5
family= 2 0 1 0 0 0 0 0 new D8h genus #    13 with    96 species is 0:2:1,3,6
family= 2 0 1 0 0 0 0 0 new D8h genus #    14 with    48 species is 0:2:1,3,7
family= 2 0 1 0 0 0 0 0 new D8h genus #    15 with    96 species is 0:2:1,4,5
family= 2 0 1 0 0 0 0 0 new D8h genus #    16 with    48 species is 0:2:1,4,6
family= 2 0 1 0 0 0 0 0 new D8h genus #    17 with    96 species is 0:2:3,4,5
family= 2 0 1 0 0 0 0 0 new D8h genus #    18 with    96 species is 0:2:3,4,6
family= 2 0 1 0 0 0 0 0 new D8h genus #    19 with    96 species is 0:2:3,4,7
family= 2 0 1 0 0 0 0 0 new D8h genus #    20 with    96 species is 0:2:3,5,6
family= 2 0 1 0 0 0 0 0 new D8h genus #    21 with    48 species is 0:2:3,5,7
family= 2 0 1 0 0 0 0 0 new D8h genus #    22 with    48 species is 0:2:4,5,6
family= 2 0 1 0 0 0 0 0 new D8h genus #    23 with    96 species is 0:3:1,2,4
family= 2 0 1 0 0 0 0 0 new D8h genus #    24 with    96 species is 0:3:1,2,5
family= 2 0 1 0 0 0 0 0 new D8h genus #    25 with    96 species is 0:3:1,4,5
family= 2 0 1 0 0 0 0 0 new D8h genus #    26 with    96 species is 0:3:1,4,6
family= 2 0 1 0 0 0 0 0 new D8h genus #    27 with    96 species is 0:3:1,4,7
family= 2 0 1 0 0 0 0 0 new D8h genus #    28 with    96 species is 0:3:1,5,6
family= 2 0 1 0 0 0 0 0 new D8h genus #    29 with    96 species is 0:3:1,5,7
family= 2 0 1 0 0 0 0 0 new D8h genus #    30 with    96 species is 0:3:1,6,7
family= 2 0 1 0 0 0 0 0 new D8h genus #    31 with    96 species is 0:3:4,5,6
family= 2 0 1 0 0 0 0 0 new D8h genus #    32 with    96 species is 0:3:4,5,7
family= 2 0 1 0 0 0 0 0 new D8h genus #    33 with    48 species is 0:4:1,2,3
family= 2 0 1 0 0 0 0 0 new D8h genus #    34 with    96 species is 0:4:1,2,5
family= 2 0 1 0 0 0 0 0 new D8h genus #    35 with    96 species is 0:4:1,2,6
family= 2 0 1 0 0 0 0 0 new D8h genus #    36 with    96 species is 0:4:1,2,7
family= 2 0 1 0 0 0 0 0 new D8h genus #    37 with    96 species is 0:4:1,3,5
family= 2 0 1 0 0 0 0 0 new D8h genus #    38 with    48 species is 0:4:1,3,6
Nber of genera for this family=   38
 
family= 1 1 1 0 0 0 0 0
 
family= 1 1 1 0 0 0 0 0 new D8h genus #     1 with    96 species is 0:1,2:3,4,5
family= 1 1 1 0 0 0 0 0 new D8h genus #     2 with    96 species is 0:1,2:3,4,6
family= 1 1 1 0 0 0 0 0 new D8h genus #     3 with    96 species is 0:1,2:3,4,7
family= 1 1 1 0 0 0 0 0 new D8h genus #     4 with    96 species is 0:1,2:3,5,6
family= 1 1 1 0 0 0 0 0 new D8h genus #     5 with    96 species is 0:1,2:3,5,7
family= 1 1 1 0 0 0 0 0 new D8h genus #     6 with    96 species is 0:1,2:3,6,7
family= 1 1 1 0 0 0 0 0 new D8h genus #     7 with    96 species is 0:1,2:4,5,6
family= 1 1 1 0 0 0 0 0 new D8h genus #     8 with    96 species is 0:1,2:4,5,7
family= 1 1 1 0 0 0 0 0 new D8h genus #     9 with    96 species is 0:1,2:4,6,7
family= 1 1 1 0 0 0 0 0 new D8h genus #    10 with    96 species is 0:1,2:5,6,7
family= 1 1 1 0 0 0 0 0 new D8h genus #    11 with    96 species is 0:1,3:2,4,5
family= 1 1 1 0 0 0 0 0 new D8h genus #    12 with    96 species is 0:1,3:2,4,6
family= 1 1 1 0 0 0 0 0 new D8h genus #    13 with    96 species is 0:1,3:2,4,7
family= 1 1 1 0 0 0 0 0 new D8h genus #    14 with    96 species is 0:1,3:2,5,6
family= 1 1 1 0 0 0 0 0 new D8h genus #    15 with    96 species is 0:1,3:2,5,7
family= 1 1 1 0 0 0 0 0 new D8h genus #    16 with    96 species is 0:1,3:2,6,7
family= 1 1 1 0 0 0 0 0 new D8h genus #    17 with    96 species is 0:1,3:4,5,6
family= 1 1 1 0 0 0 0 0 new D8h genus #    18 with    96 species is 0:1,3:4,5,7
family= 1 1 1 0 0 0 0 0 new D8h genus #    19 with    96 species is 0:1,3:4,6,7
family= 1 1 1 0 0 0 0 0 new D8h genus #    20 with    96 species is 0:1,3:5,6,7
family= 1 1 1 0 0 0 0 0 new D8h genus #    21 with    96 species is 0:1,4:2,3,5
family= 1 1 1 0 0 0 0 0 new D8h genus #    22 with    96 species is 0:1,4:2,3,6
family= 1 1 1 0 0 0 0 0 new D8h genus #    23 with    96 species is 0:1,4:2,3,7
family= 1 1 1 0 0 0 0 0 new D8h genus #    24 with    96 species is 0:1,4:2,5,6
family= 1 1 1 0 0 0 0 0 new D8h genus #    25 with    96 species is 0:1,4:2,5,7
family= 1 1 1 0 0 0 0 0 new D8h genus #    26 with    96 species is 0:1,4:2,6,7
family= 1 1 1 0 0 0 0 0 new D8h genus #    27 with    96 species is 0:1,4:3,5,6
family= 1 1 1 0 0 0 0 0 new D8h genus #    28 with    96 species is 0:1,4:3,5,7
family= 1 1 1 0 0 0 0 0 new D8h genus #    29 with    96 species is 0:1,4:3,6,7
family= 1 1 1 0 0 0 0 0 new D8h genus #    30 with    96 species is 0:1,4:5,6,7
family= 1 1 1 0 0 0 0 0 new D8h genus #    31 with    96 species is 0:1,5:2,3,4
family= 1 1 1 0 0 0 0 0 new D8h genus #    32 with    96 species is 0:1,5:2,3,6
family= 1 1 1 0 0 0 0 0 new D8h genus #    33 with    96 species is 0:1,5:2,3,7
family= 1 1 1 0 0 0 0 0 new D8h genus #    34 with    96 species is 0:1,5:2,4,6
family= 1 1 1 0 0 0 0 0 new D8h genus #    35 with    96 species is 0:1,5:2,4,7
family= 1 1 1 0 0 0 0 0 new D8h genus #    36 with    96 species is 0:1,5:2,6,7
family= 1 1 1 0 0 0 0 0 new D8h genus #    37 with    96 species is 0:1,5:3,4,6
family= 1 1 1 0 0 0 0 0 new D8h genus #    38 with    96 species is 0:1,5:3,4,7
family= 1 1 1 0 0 0 0 0 new D8h genus #    39 with    96 species is 0:1,5:3,6,7
family= 1 1 1 0 0 0 0 0 new D8h genus #    40 with    96 species is 0:1,5:4,6,7
family= 1 1 1 0 0 0 0 0 new D8h genus #    41 with    96 species is 0:1,6:2,3,4
family= 1 1 1 0 0 0 0 0 new D8h genus #    42 with    96 species is 0:1,6:2,3,5
family= 1 1 1 0 0 0 0 0 new D8h genus #    43 with    96 species is 0:1,6:2,3,7
family= 1 1 1 0 0 0 0 0 new D8h genus #    44 with    96 species is 0:1,6:2,4,5
family= 1 1 1 0 0 0 0 0 new D8h genus #    45 with    96 species is 0:1,6:2,4,7
family= 1 1 1 0 0 0 0 0 new D8h genus #    46 with    96 species is 0:1,6:2,5,7
family= 1 1 1 0 0 0 0 0 new D8h genus #    47 with    96 species is 0:1,6:3,4,5
family= 1 1 1 0 0 0 0 0 new D8h genus #    48 with    96 species is 0:1,6:3,4,7
family= 1 1 1 0 0 0 0 0 new D8h genus #    49 with    96 species is 0:1,6:3,5,7
family= 1 1 1 0 0 0 0 0 new D8h genus #    50 with    96 species is 0:1,6:4,5,7
family= 1 1 1 0 0 0 0 0 new D8h genus #    51 with    96 species is 0:1,7:2,3,4
family= 1 1 1 0 0 0 0 0 new D8h genus #    52 with    96 species is 0:1,7:2,3,5
family= 1 1 1 0 0 0 0 0 new D8h genus #    53 with    96 species is 0:1,7:2,3,6
family= 1 1 1 0 0 0 0 0 new D8h genus #    54 with    96 species is 0:1,7:2,4,5
family= 1 1 1 0 0 0 0 0 new D8h genus #    55 with    48 species is 0:1,7:2,4,6
family= 1 1 1 0 0 0 0 0 new D8h genus #    56 with    48 species is 0:1,7:3,4,5
family= 1 1 1 0 0 0 0 0 new D8h genus #    57 with    96 species is 0:2,3:1,4,5
family= 1 1 1 0 0 0 0 0 new D8h genus #    58 with    96 species is 0:2,3:1,4,6
family= 1 1 1 0 0 0 0 0 new D8h genus #    59 with    96 species is 0:2,3:1,4,7
family= 1 1 1 0 0 0 0 0 new D8h genus #    60 with    96 species is 0:2,3:1,5,6
family= 1 1 1 0 0 0 0 0 new D8h genus #    61 with    96 species is 0:2,3:1,5,7
family= 1 1 1 0 0 0 0 0 new D8h genus #    62 with    96 species is 0:2,3:1,6,7
family= 1 1 1 0 0 0 0 0 new D8h genus #    63 with    96 species is 0:2,3:4,5,6
family= 1 1 1 0 0 0 0 0 new D8h genus #    64 with    96 species is 0:2,3:4,5,7
family= 1 1 1 0 0 0 0 0 new D8h genus #    65 with    96 species is 0:2,3:4,6,7
family= 1 1 1 0 0 0 0 0 new D8h genus #    66 with    96 species is 0:2,3:5,6,7
family= 1 1 1 0 0 0 0 0 new D8h genus #    67 with    96 species is 0:2,4:1,3,5
family= 1 1 1 0 0 0 0 0 new D8h genus #    68 with    96 species is 0:2,4:1,3,6
family= 1 1 1 0 0 0 0 0 new D8h genus #    69 with    96 species is 0:2,4:1,3,7
family= 1 1 1 0 0 0 0 0 new D8h genus #    70 with    96 species is 0:2,4:1,5,6
family= 1 1 1 0 0 0 0 0 new D8h genus #    71 with    96 species is 0:2,4:1,5,7
family= 1 1 1 0 0 0 0 0 new D8h genus #    72 with    96 species is 0:2,4:1,6,7
family= 1 1 1 0 0 0 0 0 new D8h genus #    73 with    96 species is 0:2,4:3,5,6
family= 1 1 1 0 0 0 0 0 new D8h genus #    74 with    96 species is 0:2,4:3,5,7
family= 1 1 1 0 0 0 0 0 new D8h genus #    75 with    96 species is 0:2,4:3,6,7
family= 1 1 1 0 0 0 0 0 new D8h genus #    76 with    96 species is 0:2,4:5,6,7
family= 1 1 1 0 0 0 0 0 new D8h genus #    77 with    96 species is 0:2,5:1,3,4
family= 1 1 1 0 0 0 0 0 new D8h genus #    78 with    96 species is 0:2,5:1,3,6
family= 1 1 1 0 0 0 0 0 new D8h genus #    79 with    96 species is 0:2,5:1,3,7
family= 1 1 1 0 0 0 0 0 new D8h genus #    80 with    96 species is 0:2,5:1,4,6
family= 1 1 1 0 0 0 0 0 new D8h genus #    81 with    96 species is 0:2,5:1,4,7
family= 1 1 1 0 0 0 0 0 new D8h genus #    82 with    96 species is 0:2,5:1,6,7
family= 1 1 1 0 0 0 0 0 new D8h genus #    83 with    96 species is 0:2,5:3,4,6
family= 1 1 1 0 0 0 0 0 new D8h genus #    84 with    96 species is 0:2,5:3,4,7
family= 1 1 1 0 0 0 0 0 new D8h genus #    85 with    96 species is 0:2,5:3,6,7
family= 1 1 1 0 0 0 0 0 new D8h genus #    86 with    96 species is 0:2,5:4,6,7
family= 1 1 1 0 0 0 0 0 new D8h genus #    87 with    96 species is 0:2,6:1,3,4
family= 1 1 1 0 0 0 0 0 new D8h genus #    88 with    96 species is 0:2,6:1,3,5
family= 1 1 1 0 0 0 0 0 new D8h genus #    89 with    96 species is 0:2,6:1,3,7
family= 1 1 1 0 0 0 0 0 new D8h genus #    90 with    96 species is 0:2,6:1,4,5
family= 1 1 1 0 0 0 0 0 new D8h genus #    91 with    48 species is 0:2,6:1,4,7
family= 1 1 1 0 0 0 0 0 new D8h genus #    92 with    48 species is 0:2,6:3,4,5
family= 1 1 1 0 0 0 0 0 new D8h genus #    93 with    96 species is 0:3,4:1,2,5
family= 1 1 1 0 0 0 0 0 new D8h genus #    94 with    96 species is 0:3,4:1,2,6
family= 1 1 1 0 0 0 0 0 new D8h genus #    95 with    96 species is 0:3,4:1,2,7
family= 1 1 1 0 0 0 0 0 new D8h genus #    96 with    96 species is 0:3,4:1,5,6
family= 1 1 1 0 0 0 0 0 new D8h genus #    97 with    96 species is 0:3,4:1,5,7
family= 1 1 1 0 0 0 0 0 new D8h genus #    98 with    96 species is 0:3,4:1,6,7
family= 1 1 1 0 0 0 0 0 new D8h genus #    99 with    96 species is 0:3,4:2,5,6
family= 1 1 1 0 0 0 0 0 new D8h genus #   100 with    96 species is 0:3,4:2,5,7
family= 1 1 1 0 0 0 0 0 new D8h genus #   101 with    96 species is 0:3,4:2,6,7
family= 1 1 1 0 0 0 0 0 new D8h genus #   102 with    96 species is 0:3,4:5,6,7
family= 1 1 1 0 0 0 0 0 new D8h genus #   103 with    96 species is 0:3,5:1,2,4
family= 1 1 1 0 0 0 0 0 new D8h genus #   104 with    96 species is 0:3,5:1,2,6
family= 1 1 1 0 0 0 0 0 new D8h genus #   105 with    96 species is 0:3,5:1,2,7
family= 1 1 1 0 0 0 0 0 new D8h genus #   106 with    96 species is 0:3,5:1,4,6
family= 1 1 1 0 0 0 0 0 new D8h genus #   107 with    48 species is 0:3,5:1,4,7
family= 1 1 1 0 0 0 0 0 new D8h genus #   108 with    48 species is 0:3,5:2,4,6
Nber of genera for this family=  108
 
family= 0 2 1 0 0 0 0 0
 
family= 0 2 1 0 0 0 0 0 new D8h genus #     1 with    96 species is 0,1:2,3:4,5,6
family= 0 2 1 0 0 0 0 0 new D8h genus #     2 with    96 species is 0,1:2,3:4,5,7
family= 0 2 1 0 0 0 0 0 new D8h genus #     3 with    96 species is 0,1:2,4:3,5,6
family= 0 2 1 0 0 0 0 0 new D8h genus #     4 with    96 species is 0,1:2,4:3,5,7
family= 0 2 1 0 0 0 0 0 new D8h genus #     5 with    96 species is 0,1:2,4:3,6,7
family= 0 2 1 0 0 0 0 0 new D8h genus #     6 with    96 species is 0,1:2,4:5,6,7
family= 0 2 1 0 0 0 0 0 new D8h genus #     7 with    96 species is 0,1:2,5:3,4,6
family= 0 2 1 0 0 0 0 0 new D8h genus #     8 with    96 species is 0,1:2,5:3,4,7
family= 0 2 1 0 0 0 0 0 new D8h genus #     9 with    96 species is 0,1:2,5:3,6,7
family= 0 2 1 0 0 0 0 0 new D8h genus #    10 with    96 species is 0,1:2,5:4,6,7
family= 0 2 1 0 0 0 0 0 new D8h genus #    11 with    96 species is 0,1:2,6:3,4,5
family= 0 2 1 0 0 0 0 0 new D8h genus #    12 with    96 species is 0,1:2,6:3,4,7
family= 0 2 1 0 0 0 0 0 new D8h genus #    13 with    96 species is 0,1:2,6:3,5,7
family= 0 2 1 0 0 0 0 0 new D8h genus #    14 with    96 species is 0,1:2,6:4,5,7
family= 0 2 1 0 0 0 0 0 new D8h genus #    15 with    96 species is 0,1:2,7:3,4,5
family= 0 2 1 0 0 0 0 0 new D8h genus #    16 with    96 species is 0,1:2,7:3,4,6
family= 0 2 1 0 0 0 0 0 new D8h genus #    17 with    96 species is 0,1:3,4:2,5,6
family= 0 2 1 0 0 0 0 0 new D8h genus #    18 with    48 species is 0,1:3,4:2,5,7
family= 0 2 1 0 0 0 0 0 new D8h genus #    19 with    48 species is 0,1:3,4:5,6,7
family= 0 2 1 0 0 0 0 0 new D8h genus #    20 with    96 species is 0,1:3,5:2,4,6
family= 0 2 1 0 0 0 0 0 new D8h genus #    21 with    96 species is 0,1:3,5:2,4,7
family= 0 2 1 0 0 0 0 0 new D8h genus #    22 with    96 species is 0,1:3,5:2,6,7
family= 0 2 1 0 0 0 0 0 new D8h genus #    23 with    96 species is 0,1:3,5:4,6,7
family= 0 2 1 0 0 0 0 0 new D8h genus #    24 with    96 species is 0,1:3,6:2,4,5
family= 0 2 1 0 0 0 0 0 new D8h genus #    25 with    96 species is 0,1:3,6:2,4,7
family= 0 2 1 0 0 0 0 0 new D8h genus #    26 with    96 species is 0,1:4,5:2,3,6
family= 0 2 1 0 0 0 0 0 new D8h genus #    27 with    96 species is 0,2:1,3:4,5,6
family= 0 2 1 0 0 0 0 0 new D8h genus #    28 with    96 species is 0,2:1,3:4,5,7
family= 0 2 1 0 0 0 0 0 new D8h genus #    29 with    96 species is 0,2:1,4:3,5,6
family= 0 2 1 0 0 0 0 0 new D8h genus #    30 with    96 species is 0,2:1,4:3,5,7
family= 0 2 1 0 0 0 0 0 new D8h genus #    31 with    96 species is 0,2:1,4:3,6,7
family= 0 2 1 0 0 0 0 0 new D8h genus #    32 with    96 species is 0,2:1,4:5,6,7
family= 0 2 1 0 0 0 0 0 new D8h genus #    33 with    96 species is 0,2:1,5:3,4,6
family= 0 2 1 0 0 0 0 0 new D8h genus #    34 with    96 species is 0,2:1,5:3,4,7
family= 0 2 1 0 0 0 0 0 new D8h genus #    35 with    96 species is 0,2:3,5:1,4,6
family= 0 2 1 0 0 0 0 0 new D8h genus #    36 with    96 species is 0,2:3,5:1,6,7
family= 0 2 1 0 0 0 0 0 new D8h genus #    37 with    96 species is 0,2:3,6:1,4,5
family= 0 2 1 0 0 0 0 0 new D8h genus #    38 with    96 species is 0,2:3,6:1,4,7
family= 0 2 1 0 0 0 0 0 new D8h genus #    39 with    96 species is 0,2:3,6:1,5,7
family= 0 2 1 0 0 0 0 0 new D8h genus #    40 with    96 species is 0,2:3,6:4,5,7
family= 0 2 1 0 0 0 0 0 new D8h genus #    41 with    96 species is 0,2:3,7:1,4,5
family= 0 2 1 0 0 0 0 0 new D8h genus #    42 with    48 species is 0,2:3,7:1,4,6
family= 0 2 1 0 0 0 0 0 new D8h genus #    43 with    48 species is 0,2:3,7:4,5,6
family= 0 2 1 0 0 0 0 0 new D8h genus #    44 with    48 species is 0,2:4,6:1,3,5
family= 0 2 1 0 0 0 0 0 new D8h genus #    45 with    48 species is 0,2:4,6:1,3,7
family= 0 2 1 0 0 0 0 0 new D8h genus #    46 with    96 species is 0,3:1,4:2,5,6
family= 0 2 1 0 0 0 0 0 new D8h genus #    47 with    48 species is 0,3:1,4:2,5,7
family= 0 2 1 0 0 0 0 0 new D8h genus #    48 with    48 species is 0,3:1,4:5,6,7
family= 0 2 1 0 0 0 0 0 new D8h genus #    49 with    96 species is 0,3:1,5:2,4,6
family= 0 2 1 0 0 0 0 0 new D8h genus #    50 with    96 species is 0,3:1,5:2,4,7
family= 0 2 1 0 0 0 0 0 new D8h genus #    51 with    96 species is 0,3:1,5:2,6,7
family= 0 2 1 0 0 0 0 0 new D8h genus #    52 with    96 species is 0,3:1,5:4,6,7
family= 0 2 1 0 0 0 0 0 new D8h genus #    53 with    96 species is 0,3:1,6:2,4,5
family= 0 2 1 0 0 0 0 0 new D8h genus #    54 with    96 species is 0,3:1,6:2,4,7
family= 0 2 1 0 0 0 0 0 new D8h genus #    55 with    96 species is 0,3:4,7:1,2,5
family= 0 2 1 0 0 0 0 0 new D8h genus #    56 with    96 species is 0,4:1,5:2,3,6
family= 0 2 1 0 0 0 0 0 new D8h genus #    57 with    48 species is 0,4:2,6:1,3,5
Nber of genera for this family=   57
 
family= 1 0 2 0 0 0 0 0
 
family= 1 0 2 0 0 0 0 0 new D8h genus #     1 with    96 species is 0:1,2,3:4,5,6
family= 1 0 2 0 0 0 0 0 new D8h genus #     2 with    96 species is 0:1,2,3:4,5,7
family= 1 0 2 0 0 0 0 0 new D8h genus #     3 with    96 species is 0:1,2,3:4,6,7
family= 1 0 2 0 0 0 0 0 new D8h genus #     4 with    48 species is 0:1,2,3:5,6,7
family= 1 0 2 0 0 0 0 0 new D8h genus #     5 with    96 species is 0:1,2,4:3,5,6
family= 1 0 2 0 0 0 0 0 new D8h genus #     6 with    96 species is 0:1,2,4:3,5,7
family= 1 0 2 0 0 0 0 0 new D8h genus #     7 with    96 species is 0:1,2,4:3,6,7
family= 1 0 2 0 0 0 0 0 new D8h genus #     8 with    96 species is 0:1,2,5:3,4,6
family= 1 0 2 0 0 0 0 0 new D8h genus #     9 with    96 species is 0:1,2,5:3,4,7
family= 1 0 2 0 0 0 0 0 new D8h genus #    10 with    48 species is 0:1,2,5:3,6,7
family= 1 0 2 0 0 0 0 0 new D8h genus #    11 with    96 species is 0:1,2,6:3,4,5
family= 1 0 2 0 0 0 0 0 new D8h genus #    12 with    96 species is 0:1,2,6:3,4,7
family= 1 0 2 0 0 0 0 0 new D8h genus #    13 with    96 species is 0:1,2,6:3,5,7
family= 1 0 2 0 0 0 0 0 new D8h genus #    14 with    96 species is 0:1,2,6:4,5,7
family= 1 0 2 0 0 0 0 0 new D8h genus #    15 with    96 species is 0:1,2,7:3,4,5
family= 1 0 2 0 0 0 0 0 new D8h genus #    16 with    96 species is 0:1,2,7:3,4,6
family= 1 0 2 0 0 0 0 0 new D8h genus #    17 with    96 species is 0:1,2,7:3,5,6
family= 1 0 2 0 0 0 0 0 new D8h genus #    18 with    96 species is 0:1,2,7:4,5,6
family= 1 0 2 0 0 0 0 0 new D8h genus #    19 with    96 species is 0:1,3,4:2,5,6
family= 1 0 2 0 0 0 0 0 new D8h genus #    20 with    96 species is 0:1,3,4:2,5,7
family= 1 0 2 0 0 0 0 0 new D8h genus #    21 with    96 species is 0:1,3,5:2,4,6
family= 1 0 2 0 0 0 0 0 new D8h genus #    22 with    96 species is 0:1,3,5:2,4,7
family= 1 0 2 0 0 0 0 0 new D8h genus #    23 with    96 species is 0:1,3,6:2,4,5
family= 1 0 2 0 0 0 0 0 new D8h genus #    24 with    96 species is 0:1,3,6:2,4,7
family= 1 0 2 0 0 0 0 0 new D8h genus #    25 with    48 species is 0:1,3,6:2,5,7
family= 1 0 2 0 0 0 0 0 new D8h genus #    26 with    96 species is 0:1,3,7:2,4,5
family= 1 0 2 0 0 0 0 0 new D8h genus #    27 with    96 species is 0:1,3,7:2,4,6
family= 1 0 2 0 0 0 0 0 new D8h genus #    28 with    96 species is 0:1,3,7:2,5,6
family= 1 0 2 0 0 0 0 0 new D8h genus #    29 with    96 species is 0:1,3,7:4,5,6
family= 1 0 2 0 0 0 0 0 new D8h genus #    30 with    96 species is 0:1,4,5:2,3,6
family= 1 0 2 0 0 0 0 0 new D8h genus #    31 with    96 species is 0:1,4,5:2,3,7
family= 1 0 2 0 0 0 0 0 new D8h genus #    32 with    96 species is 0:1,4,6:2,3,5
family= 1 0 2 0 0 0 0 0 new D8h genus #    33 with    96 species is 0:1,4,6:2,3,7
family= 1 0 2 0 0 0 0 0 new D8h genus #    34 with    96 species is 0:1,4,7:2,3,5
family= 1 0 2 0 0 0 0 0 new D8h genus #    35 with    96 species is 0:1,4,7:2,3,6
family= 1 0 2 0 0 0 0 0 new D8h genus #    36 with    96 species is 0:1,5,6:2,3,4
family= 1 0 2 0 0 0 0 0 new D8h genus #    37 with    48 species is 0:1,5,6:2,3,7
Nber of genera for this family=   37
 
family= 0 1 2 0 0 0 0 0
 
family= 0 1 2 0 0 0 0 0 new D8h genus #     1 with    48 species is 0,1:2,3,4:5,6,7
family= 0 1 2 0 0 0 0 0 new D8h genus #     2 with    48 species is 0,1:2,3,5:4,6,7
family= 0 1 2 0 0 0 0 0 new D8h genus #     3 with    96 species is 0,1:2,3,6:4,5,7
family= 0 1 2 0 0 0 0 0 new D8h genus #     4 with    96 species is 0,1:2,3,7:4,5,6
family= 0 1 2 0 0 0 0 0 new D8h genus #     5 with    48 species is 0,1:2,4,6:3,5,7
family= 0 1 2 0 0 0 0 0 new D8h genus #     6 with    96 species is 0,1:2,4,7:3,5,6
family= 0 1 2 0 0 0 0 0 new D8h genus #     7 with    48 species is 0,1:2,5,6:3,4,7
family= 0 1 2 0 0 0 0 0 new D8h genus #     8 with    96 species is 0,2:1,3,4:5,6,7
family= 0 1 2 0 0 0 0 0 new D8h genus #     9 with    96 species is 0,2:1,3,5:4,6,7
family= 0 1 2 0 0 0 0 0 new D8h genus #    10 with    96 species is 0,2:1,3,6:4,5,7
family= 0 1 2 0 0 0 0 0 new D8h genus #    11 with    48 species is 0,2:1,3,7:4,5,6
family= 0 1 2 0 0 0 0 0 new D8h genus #    12 with    96 species is 0,2:1,4,5:3,6,7
family= 0 1 2 0 0 0 0 0 new D8h genus #    13 with    48 species is 0,2:1,4,6:3,5,7
family= 0 1 2 0 0 0 0 0 new D8h genus #    14 with    96 species is 0,3:1,2,4:5,6,7
family= 0 1 2 0 0 0 0 0 new D8h genus #    15 with    96 species is 0,3:1,2,5:4,6,7
family= 0 1 2 0 0 0 0 0 new D8h genus #    16 with    48 species is 0,3:1,4,5:2,6,7
family= 0 1 2 0 0 0 0 0 new D8h genus #    17 with    48 species is 0,3:1,4,6:2,5,7
family= 0 1 2 0 0 0 0 0 new D8h genus #    18 with    96 species is 0,3:1,4,7:2,5,6
family= 0 1 2 0 0 0 0 0 new D8h genus #    19 with    48 species is 0,3:1,5,7:2,4,6
family= 0 1 2 0 0 0 0 0 new D8h genus #    20 with    48 species is 0,3:1,6,7:2,4,5
family= 0 1 2 0 0 0 0 0 new D8h genus #    21 with    24 species is 0,4:1,2,3:5,6,7
family= 0 1 2 0 0 0 0 0 new D8h genus #    22 with    48 species is 0,4:1,2,5:3,6,7
family= 0 1 2 0 0 0 0 0 new D8h genus #    23 with    96 species is 0,4:1,2,6:3,5,7
family= 0 1 2 0 0 0 0 0 new D8h genus #    24 with    48 species is 0,4:1,2,7:3,5,6
family= 0 1 2 0 0 0 0 0 new D8h genus #    25 with    24 species is 0,4:1,3,6:2,5,7
Nber of genera for this family=   25
 
family= 2 0 0 1 0 0 0 0
 
family= 2 0 0 1 0 0 0 0 new D8h genus #     1 with    96 species is 0:1:2,3,4,5
family= 2 0 0 1 0 0 0 0 new D8h genus #     2 with    96 species is 0:1:2,3,4,6
family= 2 0 0 1 0 0 0 0 new D8h genus #     3 with    96 species is 0:1:2,3,4,7
family= 2 0 0 1 0 0 0 0 new D8h genus #     4 with    96 species is 0:1:2,3,5,6
family= 2 0 0 1 0 0 0 0 new D8h genus #     5 with    96 species is 0:1:2,3,5,7
family= 2 0 0 1 0 0 0 0 new D8h genus #     6 with    48 species is 0:1:2,3,6,7
family= 2 0 0 1 0 0 0 0 new D8h genus #     7 with    96 species is 0:1:2,4,5,6
family= 2 0 0 1 0 0 0 0 new D8h genus #     8 with    48 species is 0:1:2,4,5,7
family= 2 0 0 1 0 0 0 0 new D8h genus #     9 with    48 species is 0:1:3,4,5,6
family= 2 0 0 1 0 0 0 0 new D8h genus #    10 with    96 species is 0:2:1,3,4,5
family= 2 0 0 1 0 0 0 0 new D8h genus #    11 with    96 species is 0:2:1,3,4,6
family= 2 0 0 1 0 0 0 0 new D8h genus #    12 with    96 species is 0:2:1,3,4,7
family= 2 0 0 1 0 0 0 0 new D8h genus #    13 with    96 species is 0:2:1,3,5,6
family= 2 0 0 1 0 0 0 0 new D8h genus #    14 with    48 species is 0:2:1,3,5,7
family= 2 0 0 1 0 0 0 0 new D8h genus #    15 with    48 species is 0:2:1,4,5,6
family= 2 0 0 1 0 0 0 0 new D8h genus #    16 with    96 species is 0:2:3,4,5,6
family= 2 0 0 1 0 0 0 0 new D8h genus #    17 with    96 species is 0:2:3,4,5,7
family= 2 0 0 1 0 0 0 0 new D8h genus #    18 with    48 species is 0:2:3,4,6,7
family= 2 0 0 1 0 0 0 0 new D8h genus #    19 with    96 species is 0:3:1,2,4,5
family= 2 0 0 1 0 0 0 0 new D8h genus #    20 with    96 species is 0:3:1,2,4,6
family= 2 0 0 1 0 0 0 0 new D8h genus #    21 with    48 species is 0:3:1,2,4,7
family= 2 0 0 1 0 0 0 0 new D8h genus #    22 with    48 species is 0:3:1,2,5,6
family= 2 0 0 1 0 0 0 0 new D8h genus #    23 with    96 species is 0:3:1,4,5,6
family= 2 0 0 1 0 0 0 0 new D8h genus #    24 with    96 species is 0:3:1,4,5,7
family= 2 0 0 1 0 0 0 0 new D8h genus #    25 with    96 species is 0:3:1,4,6,7
family= 2 0 0 1 0 0 0 0 new D8h genus #    26 with    96 species is 0:3:1,5,6,7
family= 2 0 0 1 0 0 0 0 new D8h genus #    27 with    48 species is 0:3:4,5,6,7
family= 2 0 0 1 0 0 0 0 new D8h genus #    28 with    96 species is 0:4:1,2,3,5
family= 2 0 0 1 0 0 0 0 new D8h genus #    29 with    48 species is 0:4:1,2,3,6
family= 2 0 0 1 0 0 0 0 new D8h genus #    30 with    48 species is 0:4:1,2,5,6
family= 2 0 0 1 0 0 0 0 new D8h genus #    31 with    96 species is 0:4:1,2,5,7
family= 2 0 0 1 0 0 0 0 new D8h genus #    32 with    48 species is 0:4:1,2,6,7
family= 2 0 0 1 0 0 0 0 new D8h genus #    33 with    24 species is 0:4:1,3,5,7
Nber of genera for this family=   33
 
family= 1 1 0 1 0 0 0 0
 
family= 1 1 0 1 0 0 0 0 new D8h genus #     1 with    96 species is 0:1,2:3,4,5,6
family= 1 1 0 1 0 0 0 0 new D8h genus #     2 with    96 species is 0:1,2:3,4,5,7
family= 1 1 0 1 0 0 0 0 new D8h genus #     3 with    96 species is 0:1,2:3,4,6,7
family= 1 1 0 1 0 0 0 0 new D8h genus #     4 with    96 species is 0:1,2:3,5,6,7
family= 1 1 0 1 0 0 0 0 new D8h genus #     5 with    96 species is 0:1,2:4,5,6,7
family= 1 1 0 1 0 0 0 0 new D8h genus #     6 with    96 species is 0:1,3:2,4,5,6
family= 1 1 0 1 0 0 0 0 new D8h genus #     7 with    96 species is 0:1,3:2,4,5,7
family= 1 1 0 1 0 0 0 0 new D8h genus #     8 with    96 species is 0:1,3:2,4,6,7
family= 1 1 0 1 0 0 0 0 new D8h genus #     9 with    96 species is 0:1,3:2,5,6,7
family= 1 1 0 1 0 0 0 0 new D8h genus #    10 with    96 species is 0:1,3:4,5,6,7
family= 1 1 0 1 0 0 0 0 new D8h genus #    11 with    96 species is 0:1,4:2,3,5,6
family= 1 1 0 1 0 0 0 0 new D8h genus #    12 with    96 species is 0:1,4:2,3,5,7
family= 1 1 0 1 0 0 0 0 new D8h genus #    13 with    96 species is 0:1,4:2,3,6,7
family= 1 1 0 1 0 0 0 0 new D8h genus #    14 with    96 species is 0:1,4:2,5,6,7
family= 1 1 0 1 0 0 0 0 new D8h genus #    15 with    96 species is 0:1,4:3,5,6,7
family= 1 1 0 1 0 0 0 0 new D8h genus #    16 with    96 species is 0:1,5:2,3,4,6
family= 1 1 0 1 0 0 0 0 new D8h genus #    17 with    96 species is 0:1,5:2,3,4,7
family= 1 1 0 1 0 0 0 0 new D8h genus #    18 with    96 species is 0:1,5:2,3,6,7
family= 1 1 0 1 0 0 0 0 new D8h genus #    19 with    96 species is 0:1,5:2,4,6,7
family= 1 1 0 1 0 0 0 0 new D8h genus #    20 with    96 species is 0:1,5:3,4,6,7
family= 1 1 0 1 0 0 0 0 new D8h genus #    21 with    96 species is 0:1,6:2,3,4,5
family= 1 1 0 1 0 0 0 0 new D8h genus #    22 with    96 species is 0:1,6:2,3,4,7
family= 1 1 0 1 0 0 0 0 new D8h genus #    23 with    96 species is 0:1,6:2,3,5,7
family= 1 1 0 1 0 0 0 0 new D8h genus #    24 with    96 species is 0:1,6:2,4,5,7
family= 1 1 0 1 0 0 0 0 new D8h genus #    25 with    96 species is 0:1,6:3,4,5,7
family= 1 1 0 1 0 0 0 0 new D8h genus #    26 with    96 species is 0:1,7:2,3,4,5
family= 1 1 0 1 0 0 0 0 new D8h genus #    27 with    96 species is 0:1,7:2,3,4,6
family= 1 1 0 1 0 0 0 0 new D8h genus #    28 with    48 species is 0:1,7:2,3,5,6
family= 1 1 0 1 0 0 0 0 new D8h genus #    29 with    96 species is 0:2,3:1,4,5,6
family= 1 1 0 1 0 0 0 0 new D8h genus #    30 with    96 species is 0:2,3:1,4,5,7
family= 1 1 0 1 0 0 0 0 new D8h genus #    31 with    96 species is 0:2,3:1,4,6,7
family= 1 1 0 1 0 0 0 0 new D8h genus #    32 with    96 species is 0:2,3:1,5,6,7
family= 1 1 0 1 0 0 0 0 new D8h genus #    33 with    96 species is 0:2,3:4,5,6,7
family= 1 1 0 1 0 0 0 0 new D8h genus #    34 with    96 species is 0:2,4:1,3,5,6
family= 1 1 0 1 0 0 0 0 new D8h genus #    35 with    96 species is 0:2,4:1,3,5,7
family= 1 1 0 1 0 0 0 0 new D8h genus #    36 with    96 species is 0:2,4:1,3,6,7
family= 1 1 0 1 0 0 0 0 new D8h genus #    37 with    96 species is 0:2,4:1,5,6,7
family= 1 1 0 1 0 0 0 0 new D8h genus #    38 with    96 species is 0:2,4:3,5,6,7
family= 1 1 0 1 0 0 0 0 new D8h genus #    39 with    96 species is 0:2,5:1,3,4,6
family= 1 1 0 1 0 0 0 0 new D8h genus #    40 with    96 species is 0:2,5:1,3,4,7
family= 1 1 0 1 0 0 0 0 new D8h genus #    41 with    96 species is 0:2,5:1,3,6,7
family= 1 1 0 1 0 0 0 0 new D8h genus #    42 with    96 species is 0:2,5:1,4,6,7
family= 1 1 0 1 0 0 0 0 new D8h genus #    43 with    96 species is 0:2,5:3,4,6,7
family= 1 1 0 1 0 0 0 0 new D8h genus #    44 with    96 species is 0:2,6:1,3,4,5
family= 1 1 0 1 0 0 0 0 new D8h genus #    45 with    96 species is 0:2,6:1,3,4,7
family= 1 1 0 1 0 0 0 0 new D8h genus #    46 with    48 species is 0:2,6:1,3,5,7
family= 1 1 0 1 0 0 0 0 new D8h genus #    47 with    96 species is 0:3,4:1,2,5,6
family= 1 1 0 1 0 0 0 0 new D8h genus #    48 with    96 species is 0:3,4:1,2,5,7
family= 1 1 0 1 0 0 0 0 new D8h genus #    49 with    96 species is 0:3,4:1,2,6,7
family= 1 1 0 1 0 0 0 0 new D8h genus #    50 with    96 species is 0:3,4:1,5,6,7
family= 1 1 0 1 0 0 0 0 new D8h genus #    51 with    96 species is 0:3,4:2,5,6,7
family= 1 1 0 1 0 0 0 0 new D8h genus #    52 with    96 species is 0:3,5:1,2,4,6
family= 1 1 0 1 0 0 0 0 new D8h genus #    53 with    96 species is 0:3,5:1,2,4,7
family= 1 1 0 1 0 0 0 0 new D8h genus #    54 with    48 species is 0:3,5:1,2,6,7
Nber of genera for this family=   54
 
family= 0 2 0 1 0 0 0 0
 
family= 0 2 0 1 0 0 0 0 new D8h genus #     1 with    48 species is 0,1:2,3:4,5,6,7
family= 0 2 0 1 0 0 0 0 new D8h genus #     2 with    96 species is 0,1:2,4:3,5,6,7
family= 0 2 0 1 0 0 0 0 new D8h genus #     3 with    96 species is 0,1:2,5:3,4,6,7
family= 0 2 0 1 0 0 0 0 new D8h genus #     4 with    96 species is 0,1:2,6:3,4,5,7
family= 0 2 0 1 0 0 0 0 new D8h genus #     5 with    48 species is 0,1:2,7:3,4,5,6
family= 0 2 0 1 0 0 0 0 new D8h genus #     6 with    48 species is 0,1:3,4:2,5,6,7
family= 0 2 0 1 0 0 0 0 new D8h genus #     7 with    96 species is 0,1:3,5:2,4,6,7
family= 0 2 0 1 0 0 0 0 new D8h genus #     8 with    48 species is 0,1:3,6:2,4,5,7
family= 0 2 0 1 0 0 0 0 new D8h genus #     9 with    24 species is 0,1:4,5:2,3,6,7
family= 0 2 0 1 0 0 0 0 new D8h genus #    10 with    48 species is 0,2:1,3:4,5,6,7
family= 0 2 0 1 0 0 0 0 new D8h genus #    11 with    96 species is 0,2:1,4:3,5,6,7
family= 0 2 0 1 0 0 0 0 new D8h genus #    12 with    48 species is 0,2:1,5:3,4,6,7
family= 0 2 0 1 0 0 0 0 new D8h genus #    13 with    48 species is 0,2:3,5:1,4,6,7
family= 0 2 0 1 0 0 0 0 new D8h genus #    14 with    96 species is 0,2:3,6:1,4,5,7
family= 0 2 0 1 0 0 0 0 new D8h genus #    15 with    48 species is 0,2:3,7:1,4,5,6
family= 0 2 0 1 0 0 0 0 new D8h genus #    16 with    24 species is 0,2:4,6:1,3,5,7
family= 0 2 0 1 0 0 0 0 new D8h genus #    17 with    48 species is 0,3:1,4:2,5,6,7
family= 0 2 0 1 0 0 0 0 new D8h genus #    18 with    96 species is 0,3:1,5:2,4,6,7
family= 0 2 0 1 0 0 0 0 new D8h genus #    19 with    48 species is 0,3:1,6:2,4,5,7
family= 0 2 0 1 0 0 0 0 new D8h genus #    20 with    24 species is 0,3:4,7:1,2,5,6
family= 0 2 0 1 0 0 0 0 new D8h genus #    21 with    24 species is 0,4:1,5:2,3,6,7
family= 0 2 0 1 0 0 0 0 new D8h genus #    22 with    12 species is 0,4:2,6:1,3,5,7
Nber of genera for this family=   22
 
family= 1 0 1 1 0 0 0 0
 
family= 1 0 1 1 0 0 0 0 new D8h genus #     1 with    96 species is 0:1,2,3:4,5,6,7
family= 1 0 1 1 0 0 0 0 new D8h genus #     2 with    96 species is 0:1,2,4:3,5,6,7
family= 1 0 1 1 0 0 0 0 new D8h genus #     3 with    96 species is 0:1,2,5:3,4,6,7
family= 1 0 1 1 0 0 0 0 new D8h genus #     4 with    96 species is 0:1,2,6:3,4,5,7
family= 1 0 1 1 0 0 0 0 new D8h genus #     5 with    96 species is 0:1,2,7:3,4,5,6
family= 1 0 1 1 0 0 0 0 new D8h genus #     6 with    96 species is 0:1,3,4:2,5,6,7
family= 1 0 1 1 0 0 0 0 new D8h genus #     7 with    96 species is 0:1,3,5:2,4,6,7
family= 1 0 1 1 0 0 0 0 new D8h genus #     8 with    96 species is 0:1,3,6:2,4,5,7
family= 1 0 1 1 0 0 0 0 new D8h genus #     9 with    96 species is 0:1,3,7:2,4,5,6
family= 1 0 1 1 0 0 0 0 new D8h genus #    10 with    96 species is 0:1,4,5:2,3,6,7
family= 1 0 1 1 0 0 0 0 new D8h genus #    11 with    96 species is 0:1,4,6:2,3,5,7
family= 1 0 1 1 0 0 0 0 new D8h genus #    12 with    48 species is 0:1,4,7:2,3,5,6
family= 1 0 1 1 0 0 0 0 new D8h genus #    13 with    96 species is 0:1,5,6:2,3,4,7
family= 1 0 1 1 0 0 0 0 new D8h genus #    14 with    96 species is 0:2,3,4:1,5,6,7
family= 1 0 1 1 0 0 0 0 new D8h genus #    15 with    96 species is 0:2,3,5:1,4,6,7
family= 1 0 1 1 0 0 0 0 new D8h genus #    16 with    96 species is 0:2,3,6:1,4,5,7
family= 1 0 1 1 0 0 0 0 new D8h genus #    17 with    96 species is 0:2,4,5:1,3,6,7
family= 1 0 1 1 0 0 0 0 new D8h genus #    18 with    48 species is 0:2,4,6:1,3,5,7
family= 1 0 1 1 0 0 0 0 new D8h genus #    19 with    48 species is 0:3,4,5:1,2,6,7
Nber of genera for this family=   19
 
family= 2 0 0 0 1 0 0 0
 
family= 2 0 0 0 1 0 0 0 new D8h genus #     1 with    96 species is 0:1:\0,1,2
family= 2 0 0 0 1 0 0 0 new D8h genus #     2 with    96 species is 0:1:\0,1,3
family= 2 0 0 0 1 0 0 0 new D8h genus #     3 with    96 species is 0:1:\0,1,4
family= 2 0 0 0 1 0 0 0 new D8h genus #     4 with    48 species is 0:2:\0,1,2
family= 2 0 0 0 1 0 0 0 new D8h genus #     5 with    96 species is 0:2:\0,2,3
family= 2 0 0 0 1 0 0 0 new D8h genus #     6 with    96 species is 0:2:\0,2,4
family= 2 0 0 0 1 0 0 0 new D8h genus #     7 with    48 species is 0:2:\0,2,5
family= 2 0 0 0 1 0 0 0 new D8h genus #     8 with    96 species is 0:3:\0,1,3
family= 2 0 0 0 1 0 0 0 new D8h genus #     9 with    96 species is 0:3:\0,3,4
family= 2 0 0 0 1 0 0 0 new D8h genus #    10 with    96 species is 0:3:\0,3,5
family= 2 0 0 0 1 0 0 0 new D8h genus #    11 with    96 species is 0:4:\0,1,4
family= 2 0 0 0 1 0 0 0 new D8h genus #    12 with    48 species is 0:4:\0,2,4
Nber of genera for this family=   12
 
family= 1 1 0 0 1 0 0 0
 
family= 1 1 0 0 1 0 0 0 new D8h genus #     1 with    96 species is 0:1,2:\0,1,2
family= 1 1 0 0 1 0 0 0 new D8h genus #     2 with    96 species is 0:1,3:\0,1,3
family= 1 1 0 0 1 0 0 0 new D8h genus #     3 with    96 species is 0:1,4:\0,1,4
family= 1 1 0 0 1 0 0 0 new D8h genus #     4 with    96 species is 0:1,5:\0,1,5
family= 1 1 0 0 1 0 0 0 new D8h genus #     5 with    96 species is 0:1,6:\0,1,6
family= 1 1 0 0 1 0 0 0 new D8h genus #     6 with    48 species is 0:1,7:\0,1,7
family= 1 1 0 0 1 0 0 0 new D8h genus #     7 with    96 species is 0:2,3:\0,2,3
family= 1 1 0 0 1 0 0 0 new D8h genus #     8 with    96 species is 0:2,4:\0,2,4
family= 1 1 0 0 1 0 0 0 new D8h genus #     9 with    96 species is 0:2,5:\0,2,5
family= 1 1 0 0 1 0 0 0 new D8h genus #    10 with    48 species is 0:2,6:\0,2,6
family= 1 1 0 0 1 0 0 0 new D8h genus #    11 with    96 species is 0:3,4:\0,3,4
family= 1 1 0 0 1 0 0 0 new D8h genus #    12 with    48 species is 0:3,5:\0,3,5
Nber of genera for this family=   12
 
family= 2 0 0 0 0 1 0 0
 
family= 2 0 0 0 0 1 0 0 new D8h genus #     1 with    48 species is 0:1:\0,1
family= 2 0 0 0 0 1 0 0 new D8h genus #     2 with    48 species is 0:2:\0,2
family= 2 0 0 0 0 1 0 0 new D8h genus #     3 with    48 species is 0:3:\0,3
family= 2 0 0 0 0 1 0 0 new D8h genus #     4 with    24 species is 0:4:\0,4
Nber of genera for this family=    4
 
----------------------------------------

Nber families=     16
Nber genera=      555
Nber species=    46620
