# Supplementary material for: The Polytope Formalism: application to molecular constitution and the prospect of a complete description of Chemical Space
Source: Chem Sci. 2026 Jan 8;17(4):2102–18. doi: 10.1039/d5sc08813e (PMC12780917; doi:10.1039/d5sc08813e)
Supplement: SC-017-D5SC08813E-s001 [file SC-017-D5SC08813E-s001.zip › publication files/species/genera_D8h_S8B3_max22222222.txt]

D8h_
D8h site symmetry is used to group species into genera
====
 
family= 3 0 0 0 0 0 0 0
 
family= 3 0 0 0 0 0 0 0 new D8h genus #     1 with    48 species is 0:0:1
family= 3 0 0 0 0 0 0 0 new D8h genus #     2 with    48 species is 0:0:2
family= 3 0 0 0 0 0 0 0 new D8h genus #     3 with    48 species is 0:0:3
family= 3 0 0 0 0 0 0 0 new D8h genus #     4 with    24 species is 0:0:4
family= 3 0 0 0 0 0 0 0 new D8h genus #     5 with    48 species is 0:1:2
family= 3 0 0 0 0 0 0 0 new D8h genus #     6 with    96 species is 0:1:3
family= 3 0 0 0 0 0 0 0 new D8h genus #     7 with    96 species is 0:1:4
family= 3 0 0 0 0 0 0 0 new D8h genus #     8 with    48 species is 0:2:4
family= 3 0 0 0 0 0 0 0 new D8h genus #     9 with    48 species is 0:2:5
Nber of genera for this family=    9
 
family= 2 1 0 0 0 0 0 0
 
family= 2 1 0 0 0 0 0 0 new D8h genus #     1 with    48 species is 0:0:1,2
family= 2 1 0 0 0 0 0 0 new D8h genus #     2 with    48 species is 0:0:1,3
family= 2 1 0 0 0 0 0 0 new D8h genus #     3 with    48 species is 0:0:1,4
family= 2 1 0 0 0 0 0 0 new D8h genus #     4 with    48 species is 0:0:1,5
family= 2 1 0 0 0 0 0 0 new D8h genus #     5 with    48 species is 0:0:1,6
family= 2 1 0 0 0 0 0 0 new D8h genus #     6 with    24 species is 0:0:1,7
family= 2 1 0 0 0 0 0 0 new D8h genus #     7 with    48 species is 0:0:2,3
family= 2 1 0 0 0 0 0 0 new D8h genus #     8 with    48 species is 0:0:2,4
family= 2 1 0 0 0 0 0 0 new D8h genus #     9 with    48 species is 0:0:2,5
family= 2 1 0 0 0 0 0 0 new D8h genus #    10 with    24 species is 0:0:2,6
family= 2 1 0 0 0 0 0 0 new D8h genus #    11 with    48 species is 0:0:3,4
family= 2 1 0 0 0 0 0 0 new D8h genus #    12 with    24 species is 0:0:3,5
family= 2 1 0 0 0 0 0 0 new D8h genus #    13 with    48 species is 0:1:0,1
family= 2 1 0 0 0 0 0 0 new D8h genus #    14 with    96 species is 0:1:0,2
family= 2 1 0 0 0 0 0 0 new D8h genus #    15 with    96 species is 0:1:0,3
family= 2 1 0 0 0 0 0 0 new D8h genus #    16 with    96 species is 0:1:0,4
family= 2 1 0 0 0 0 0 0 new D8h genus #    17 with    96 species is 0:1:0,5
family= 2 1 0 0 0 0 0 0 new D8h genus #    18 with    96 species is 0:1:0,6
family= 2 1 0 0 0 0 0 0 new D8h genus #    19 with    96 species is 0:1:0,7
family= 2 1 0 0 0 0 0 0 new D8h genus #    20 with    96 species is 0:1:2,3
family= 2 1 0 0 0 0 0 0 new D8h genus #    21 with    96 species is 0:1:2,4
family= 2 1 0 0 0 0 0 0 new D8h genus #    22 with    96 species is 0:1:2,5
family= 2 1 0 0 0 0 0 0 new D8h genus #    23 with    96 species is 0:1:2,6
family= 2 1 0 0 0 0 0 0 new D8h genus #    24 with    48 species is 0:1:2,7
family= 2 1 0 0 0 0 0 0 new D8h genus #    25 with    96 species is 0:1:3,4
family= 2 1 0 0 0 0 0 0 new D8h genus #    26 with    96 species is 0:1:3,5
family= 2 1 0 0 0 0 0 0 new D8h genus #    27 with    48 species is 0:1:3,6
family= 2 1 0 0 0 0 0 0 new D8h genus #    28 with    48 species is 0:1:4,5
family= 2 1 0 0 0 0 0 0 new D8h genus #    29 with    96 species is 0:2:0,1
family= 2 1 0 0 0 0 0 0 new D8h genus #    30 with    48 species is 0:2:0,2
family= 2 1 0 0 0 0 0 0 new D8h genus #    31 with    96 species is 0:2:0,3
family= 2 1 0 0 0 0 0 0 new D8h genus #    32 with    96 species is 0:2:0,4
family= 2 1 0 0 0 0 0 0 new D8h genus #    33 with    96 species is 0:2:0,5
family= 2 1 0 0 0 0 0 0 new D8h genus #    34 with    96 species is 0:2:0,6
family= 2 1 0 0 0 0 0 0 new D8h genus #    35 with    96 species is 0:2:0,7
family= 2 1 0 0 0 0 0 0 new D8h genus #    36 with    96 species is 0:2:1,3
family= 2 1 0 0 0 0 0 0 new D8h genus #    37 with    96 species is 0:2:1,4
family= 2 1 0 0 0 0 0 0 new D8h genus #    38 with    48 species is 0:2:1,5
family= 2 1 0 0 0 0 0 0 new D8h genus #    39 with    96 species is 0:2:3,4
family= 2 1 0 0 0 0 0 0 new D8h genus #    40 with    96 species is 0:2:3,5
family= 2 1 0 0 0 0 0 0 new D8h genus #    41 with    96 species is 0:2:3,6
family= 2 1 0 0 0 0 0 0 new D8h genus #    42 with    48 species is 0:2:3,7
family= 2 1 0 0 0 0 0 0 new D8h genus #    43 with    96 species is 0:2:4,5
family= 2 1 0 0 0 0 0 0 new D8h genus #    44 with    48 species is 0:2:4,6
family= 2 1 0 0 0 0 0 0 new D8h genus #    45 with    96 species is 0:3:0,1
family= 2 1 0 0 0 0 0 0 new D8h genus #    46 with    96 species is 0:3:0,2
family= 2 1 0 0 0 0 0 0 new D8h genus #    47 with    48 species is 0:3:0,3
family= 2 1 0 0 0 0 0 0 new D8h genus #    48 with    96 species is 0:3:0,4
family= 2 1 0 0 0 0 0 0 new D8h genus #    49 with    96 species is 0:3:0,5
family= 2 1 0 0 0 0 0 0 new D8h genus #    50 with    96 species is 0:3:0,6
family= 2 1 0 0 0 0 0 0 new D8h genus #    51 with    96 species is 0:3:0,7
family= 2 1 0 0 0 0 0 0 new D8h genus #    52 with    48 species is 0:3:1,2
family= 2 1 0 0 0 0 0 0 new D8h genus #    53 with    96 species is 0:3:1,4
family= 2 1 0 0 0 0 0 0 new D8h genus #    54 with    96 species is 0:3:1,5
family= 2 1 0 0 0 0 0 0 new D8h genus #    55 with    96 species is 0:3:1,6
family= 2 1 0 0 0 0 0 0 new D8h genus #    56 with    96 species is 0:3:1,7
family= 2 1 0 0 0 0 0 0 new D8h genus #    57 with    96 species is 0:3:4,5
family= 2 1 0 0 0 0 0 0 new D8h genus #    58 with    96 species is 0:3:4,6
family= 2 1 0 0 0 0 0 0 new D8h genus #    59 with    48 species is 0:3:4,7
family= 2 1 0 0 0 0 0 0 new D8h genus #    60 with    48 species is 0:3:5,6
family= 2 1 0 0 0 0 0 0 new D8h genus #    61 with    96 species is 0:4:0,1
family= 2 1 0 0 0 0 0 0 new D8h genus #    62 with    96 species is 0:4:0,2
family= 2 1 0 0 0 0 0 0 new D8h genus #    63 with    96 species is 0:4:0,3
family= 2 1 0 0 0 0 0 0 new D8h genus #    64 with    24 species is 0:4:0,4
family= 2 1 0 0 0 0 0 0 new D8h genus #    65 with    96 species is 0:4:1,2
family= 2 1 0 0 0 0 0 0 new D8h genus #    66 with    48 species is 0:4:1,3
family= 2 1 0 0 0 0 0 0 new D8h genus #    67 with    48 species is 0:4:1,5
family= 2 1 0 0 0 0 0 0 new D8h genus #    68 with    96 species is 0:4:1,6
family= 2 1 0 0 0 0 0 0 new D8h genus #    69 with    48 species is 0:4:1,7
family= 2 1 0 0 0 0 0 0 new D8h genus #    70 with    24 species is 0:4:2,6
Nber of genera for this family=   70
 
family= 1 2 0 0 0 0 0 0
 
family= 1 2 0 0 0 0 0 0 new D8h genus #     1 with    96 species is 0:0,1:1,2
family= 1 2 0 0 0 0 0 0 new D8h genus #     2 with    96 species is 0:0,1:1,3
family= 1 2 0 0 0 0 0 0 new D8h genus #     3 with    96 species is 0:0,1:1,4
family= 1 2 0 0 0 0 0 0 new D8h genus #     4 with    96 species is 0:0,1:1,5
family= 1 2 0 0 0 0 0 0 new D8h genus #     5 with    96 species is 0:0,1:1,6
family= 1 2 0 0 0 0 0 0 new D8h genus #     6 with    96 species is 0:0,1:1,7
family= 1 2 0 0 0 0 0 0 new D8h genus #     7 with    96 species is 0:0,1:2,3
family= 1 2 0 0 0 0 0 0 new D8h genus #     8 with    96 species is 0:0,1:2,4
family= 1 2 0 0 0 0 0 0 new D8h genus #     9 with    96 species is 0:0,1:2,5
family= 1 2 0 0 0 0 0 0 new D8h genus #    10 with    96 species is 0:0,1:2,6
family= 1 2 0 0 0 0 0 0 new D8h genus #    11 with    96 species is 0:0,1:2,7
family= 1 2 0 0 0 0 0 0 new D8h genus #    12 with    96 species is 0:0,1:3,4
family= 1 2 0 0 0 0 0 0 new D8h genus #    13 with    96 species is 0:0,1:3,5
family= 1 2 0 0 0 0 0 0 new D8h genus #    14 with    96 species is 0:0,1:3,6
family= 1 2 0 0 0 0 0 0 new D8h genus #    15 with    96 species is 0:0,1:3,7
family= 1 2 0 0 0 0 0 0 new D8h genus #    16 with    96 species is 0:0,1:4,5
family= 1 2 0 0 0 0 0 0 new D8h genus #    17 with    96 species is 0:0,1:4,6
family= 1 2 0 0 0 0 0 0 new D8h genus #    18 with    96 species is 0:0,1:4,7
family= 1 2 0 0 0 0 0 0 new D8h genus #    19 with    96 species is 0:0,1:5,6
family= 1 2 0 0 0 0 0 0 new D8h genus #    20 with    96 species is 0:0,1:5,7
family= 1 2 0 0 0 0 0 0 new D8h genus #    21 with    96 species is 0:0,1:6,7
family= 1 2 0 0 0 0 0 0 new D8h genus #    22 with    96 species is 0:0,2:1,2
family= 1 2 0 0 0 0 0 0 new D8h genus #    23 with    96 species is 0:0,2:1,3
family= 1 2 0 0 0 0 0 0 new D8h genus #    24 with    96 species is 0:0,2:1,4
family= 1 2 0 0 0 0 0 0 new D8h genus #    25 with    96 species is 0:0,2:1,5
family= 1 2 0 0 0 0 0 0 new D8h genus #    26 with    96 species is 0:0,2:1,6
family= 1 2 0 0 0 0 0 0 new D8h genus #    27 with    96 species is 0:0,2:1,7
family= 1 2 0 0 0 0 0 0 new D8h genus #    28 with    96 species is 0:0,2:2,3
family= 1 2 0 0 0 0 0 0 new D8h genus #    29 with    96 species is 0:0,2:2,4
family= 1 2 0 0 0 0 0 0 new D8h genus #    30 with    96 species is 0:0,2:2,5
family= 1 2 0 0 0 0 0 0 new D8h genus #    31 with    96 species is 0:0,2:2,6
family= 1 2 0 0 0 0 0 0 new D8h genus #    32 with    96 species is 0:0,2:2,7
family= 1 2 0 0 0 0 0 0 new D8h genus #    33 with    96 species is 0:0,2:3,4
family= 1 2 0 0 0 0 0 0 new D8h genus #    34 with    96 species is 0:0,2:3,5
family= 1 2 0 0 0 0 0 0 new D8h genus #    35 with    96 species is 0:0,2:3,6
family= 1 2 0 0 0 0 0 0 new D8h genus #    36 with    96 species is 0:0,2:3,7
family= 1 2 0 0 0 0 0 0 new D8h genus #    37 with    96 species is 0:0,2:4,5
family= 1 2 0 0 0 0 0 0 new D8h genus #    38 with    96 species is 0:0,2:4,6
family= 1 2 0 0 0 0 0 0 new D8h genus #    39 with    96 species is 0:0,2:4,7
family= 1 2 0 0 0 0 0 0 new D8h genus #    40 with    96 species is 0:0,2:5,6
family= 1 2 0 0 0 0 0 0 new D8h genus #    41 with    96 species is 0:0,2:5,7
family= 1 2 0 0 0 0 0 0 new D8h genus #    42 with    96 species is 0:0,2:6,7
family= 1 2 0 0 0 0 0 0 new D8h genus #    43 with    96 species is 0:0,3:1,2
family= 1 2 0 0 0 0 0 0 new D8h genus #    44 with    96 species is 0:0,3:1,3
family= 1 2 0 0 0 0 0 0 new D8h genus #    45 with    96 species is 0:0,3:1,4
family= 1 2 0 0 0 0 0 0 new D8h genus #    46 with    96 species is 0:0,3:1,5
family= 1 2 0 0 0 0 0 0 new D8h genus #    47 with    96 species is 0:0,3:1,6
family= 1 2 0 0 0 0 0 0 new D8h genus #    48 with    96 species is 0:0,3:1,7
family= 1 2 0 0 0 0 0 0 new D8h genus #    49 with    96 species is 0:0,3:2,3
family= 1 2 0 0 0 0 0 0 new D8h genus #    50 with    96 species is 0:0,3:2,4
family= 1 2 0 0 0 0 0 0 new D8h genus #    51 with    96 species is 0:0,3:2,5
family= 1 2 0 0 0 0 0 0 new D8h genus #    52 with    96 species is 0:0,3:2,6
family= 1 2 0 0 0 0 0 0 new D8h genus #    53 with    96 species is 0:0,3:2,7
family= 1 2 0 0 0 0 0 0 new D8h genus #    54 with    96 species is 0:0,3:3,4
family= 1 2 0 0 0 0 0 0 new D8h genus #    55 with    96 species is 0:0,3:3,5
family= 1 2 0 0 0 0 0 0 new D8h genus #    56 with    96 species is 0:0,3:3,6
family= 1 2 0 0 0 0 0 0 new D8h genus #    57 with    96 species is 0:0,3:3,7
family= 1 2 0 0 0 0 0 0 new D8h genus #    58 with    96 species is 0:0,3:4,5
family= 1 2 0 0 0 0 0 0 new D8h genus #    59 with    96 species is 0:0,3:4,6
family= 1 2 0 0 0 0 0 0 new D8h genus #    60 with    96 species is 0:0,3:4,7
family= 1 2 0 0 0 0 0 0 new D8h genus #    61 with    96 species is 0:0,3:5,6
family= 1 2 0 0 0 0 0 0 new D8h genus #    62 with    96 species is 0:0,3:5,7
family= 1 2 0 0 0 0 0 0 new D8h genus #    63 with    96 species is 0:0,3:6,7
family= 1 2 0 0 0 0 0 0 new D8h genus #    64 with    96 species is 0:0,4:1,2
family= 1 2 0 0 0 0 0 0 new D8h genus #    65 with    96 species is 0:0,4:1,3
family= 1 2 0 0 0 0 0 0 new D8h genus #    66 with    96 species is 0:0,4:1,4
family= 1 2 0 0 0 0 0 0 new D8h genus #    67 with    96 species is 0:0,4:1,5
family= 1 2 0 0 0 0 0 0 new D8h genus #    68 with    96 species is 0:0,4:1,6
family= 1 2 0 0 0 0 0 0 new D8h genus #    69 with    48 species is 0:0,4:1,7
family= 1 2 0 0 0 0 0 0 new D8h genus #    70 with    96 species is 0:0,4:2,3
family= 1 2 0 0 0 0 0 0 new D8h genus #    71 with    96 species is 0:0,4:2,4
family= 1 2 0 0 0 0 0 0 new D8h genus #    72 with    96 species is 0:0,4:2,5
family= 1 2 0 0 0 0 0 0 new D8h genus #    73 with    48 species is 0:0,4:2,6
family= 1 2 0 0 0 0 0 0 new D8h genus #    74 with    96 species is 0:0,4:3,4
family= 1 2 0 0 0 0 0 0 new D8h genus #    75 with    48 species is 0:0,4:3,5
family= 1 2 0 0 0 0 0 0 new D8h genus #    76 with    48 species is 0:1,2:1,2
family= 1 2 0 0 0 0 0 0 new D8h genus #    77 with    96 species is 0:1,2:1,3
family= 1 2 0 0 0 0 0 0 new D8h genus #    78 with    96 species is 0:1,2:1,4
family= 1 2 0 0 0 0 0 0 new D8h genus #    79 with    96 species is 0:1,2:1,5
family= 1 2 0 0 0 0 0 0 new D8h genus #    80 with    96 species is 0:1,2:1,6
family= 1 2 0 0 0 0 0 0 new D8h genus #    81 with    96 species is 0:1,2:1,7
family= 1 2 0 0 0 0 0 0 new D8h genus #    82 with    96 species is 0:1,2:2,3
family= 1 2 0 0 0 0 0 0 new D8h genus #    83 with    96 species is 0:1,2:2,4
family= 1 2 0 0 0 0 0 0 new D8h genus #    84 with    96 species is 0:1,2:2,5
family= 1 2 0 0 0 0 0 0 new D8h genus #    85 with    96 species is 0:1,2:2,6
family= 1 2 0 0 0 0 0 0 new D8h genus #    86 with    96 species is 0:1,2:2,7
family= 1 2 0 0 0 0 0 0 new D8h genus #    87 with    96 species is 0:1,2:3,4
family= 1 2 0 0 0 0 0 0 new D8h genus #    88 with    96 species is 0:1,2:3,5
family= 1 2 0 0 0 0 0 0 new D8h genus #    89 with    96 species is 0:1,2:3,6
family= 1 2 0 0 0 0 0 0 new D8h genus #    90 with    96 species is 0:1,2:3,7
family= 1 2 0 0 0 0 0 0 new D8h genus #    91 with    96 species is 0:1,2:4,5
family= 1 2 0 0 0 0 0 0 new D8h genus #    92 with    96 species is 0:1,2:4,6
family= 1 2 0 0 0 0 0 0 new D8h genus #    93 with    96 species is 0:1,2:4,7
family= 1 2 0 0 0 0 0 0 new D8h genus #    94 with    96 species is 0:1,2:5,6
family= 1 2 0 0 0 0 0 0 new D8h genus #    95 with    96 species is 0:1,2:5,7
family= 1 2 0 0 0 0 0 0 new D8h genus #    96 with    48 species is 0:1,2:6,7
family= 1 2 0 0 0 0 0 0 new D8h genus #    97 with    48 species is 0:1,3:1,3
family= 1 2 0 0 0 0 0 0 new D8h genus #    98 with    96 species is 0:1,3:1,4
family= 1 2 0 0 0 0 0 0 new D8h genus #    99 with    96 species is 0:1,3:1,5
family= 1 2 0 0 0 0 0 0 new D8h genus #   100 with    96 species is 0:1,3:1,6
family= 1 2 0 0 0 0 0 0 new D8h genus #   101 with    96 species is 0:1,3:1,7
family= 1 2 0 0 0 0 0 0 new D8h genus #   102 with    96 species is 0:1,3:2,3
family= 1 2 0 0 0 0 0 0 new D8h genus #   103 with    96 species is 0:1,3:2,4
family= 1 2 0 0 0 0 0 0 new D8h genus #   104 with    96 species is 0:1,3:2,5
family= 1 2 0 0 0 0 0 0 new D8h genus #   105 with    96 species is 0:1,3:2,6
family= 1 2 0 0 0 0 0 0 new D8h genus #   106 with    96 species is 0:1,3:2,7
family= 1 2 0 0 0 0 0 0 new D8h genus #   107 with    96 species is 0:1,3:3,4
family= 1 2 0 0 0 0 0 0 new D8h genus #   108 with    96 species is 0:1,3:3,5
family= 1 2 0 0 0 0 0 0 new D8h genus #   109 with    96 species is 0:1,3:3,6
family= 1 2 0 0 0 0 0 0 new D8h genus #   110 with    96 species is 0:1,3:3,7
family= 1 2 0 0 0 0 0 0 new D8h genus #   111 with    96 species is 0:1,3:4,5
family= 1 2 0 0 0 0 0 0 new D8h genus #   112 with    96 species is 0:1,3:4,6
family= 1 2 0 0 0 0 0 0 new D8h genus #   113 with    96 species is 0:1,3:4,7
family= 1 2 0 0 0 0 0 0 new D8h genus #   114 with    96 species is 0:1,3:5,6
family= 1 2 0 0 0 0 0 0 new D8h genus #   115 with    48 species is 0:1,3:5,7
family= 1 2 0 0 0 0 0 0 new D8h genus #   116 with    48 species is 0:1,4:1,4
family= 1 2 0 0 0 0 0 0 new D8h genus #   117 with    96 species is 0:1,4:1,5
family= 1 2 0 0 0 0 0 0 new D8h genus #   118 with    96 species is 0:1,4:1,6
family= 1 2 0 0 0 0 0 0 new D8h genus #   119 with    96 species is 0:1,4:1,7
family= 1 2 0 0 0 0 0 0 new D8h genus #   120 with    96 species is 0:1,4:2,3
family= 1 2 0 0 0 0 0 0 new D8h genus #   121 with    96 species is 0:1,4:2,4
family= 1 2 0 0 0 0 0 0 new D8h genus #   122 with    96 species is 0:1,4:2,5
family= 1 2 0 0 0 0 0 0 new D8h genus #   123 with    96 species is 0:1,4:2,6
family= 1 2 0 0 0 0 0 0 new D8h genus #   124 with    96 species is 0:1,4:2,7
family= 1 2 0 0 0 0 0 0 new D8h genus #   125 with    96 species is 0:1,4:3,4
family= 1 2 0 0 0 0 0 0 new D8h genus #   126 with    96 species is 0:1,4:3,5
family= 1 2 0 0 0 0 0 0 new D8h genus #   127 with    96 species is 0:1,4:3,6
family= 1 2 0 0 0 0 0 0 new D8h genus #   128 with    96 species is 0:1,4:3,7
family= 1 2 0 0 0 0 0 0 new D8h genus #   129 with    96 species is 0:1,4:4,5
family= 1 2 0 0 0 0 0 0 new D8h genus #   130 with    96 species is 0:1,4:4,6
family= 1 2 0 0 0 0 0 0 new D8h genus #   131 with    48 species is 0:1,4:4,7
family= 1 2 0 0 0 0 0 0 new D8h genus #   132 with    96 species is 0:1,4:5,6
family= 1 2 0 0 0 0 0 0 new D8h genus #   133 with    48 species is 0:1,5:1,5
family= 1 2 0 0 0 0 0 0 new D8h genus #   134 with    96 species is 0:1,5:1,6
family= 1 2 0 0 0 0 0 0 new D8h genus #   135 with    96 species is 0:1,5:1,7
family= 1 2 0 0 0 0 0 0 new D8h genus #   136 with    96 species is 0:1,5:2,3
family= 1 2 0 0 0 0 0 0 new D8h genus #   137 with    96 species is 0:1,5:2,4
family= 1 2 0 0 0 0 0 0 new D8h genus #   138 with    96 species is 0:1,5:2,5
family= 1 2 0 0 0 0 0 0 new D8h genus #   139 with    96 species is 0:1,5:2,6
family= 1 2 0 0 0 0 0 0 new D8h genus #   140 with    96 species is 0:1,5:2,7
family= 1 2 0 0 0 0 0 0 new D8h genus #   141 with    96 species is 0:1,5:3,4
family= 1 2 0 0 0 0 0 0 new D8h genus #   142 with    96 species is 0:1,5:3,5
family= 1 2 0 0 0 0 0 0 new D8h genus #   143 with    96 species is 0:1,5:3,6
family= 1 2 0 0 0 0 0 0 new D8h genus #   144 with    48 species is 0:1,5:3,7
family= 1 2 0 0 0 0 0 0 new D8h genus #   145 with    96 species is 0:1,5:4,5
family= 1 2 0 0 0 0 0 0 new D8h genus #   146 with    96 species is 0:1,5:4,6
family= 1 2 0 0 0 0 0 0 new D8h genus #   147 with    96 species is 0:1,5:5,6
family= 1 2 0 0 0 0 0 0 new D8h genus #   148 with    48 species is 0:1,6:1,6
family= 1 2 0 0 0 0 0 0 new D8h genus #   149 with    96 species is 0:1,6:1,7
family= 1 2 0 0 0 0 0 0 new D8h genus #   150 with    96 species is 0:1,6:2,3
family= 1 2 0 0 0 0 0 0 new D8h genus #   151 with    96 species is 0:1,6:2,4
family= 1 2 0 0 0 0 0 0 new D8h genus #   152 with    96 species is 0:1,6:2,5
family= 1 2 0 0 0 0 0 0 new D8h genus #   153 with    96 species is 0:1,6:2,6
family= 1 2 0 0 0 0 0 0 new D8h genus #   154 with    48 species is 0:1,6:2,7
family= 1 2 0 0 0 0 0 0 new D8h genus #   155 with    96 species is 0:1,6:3,4
family= 1 2 0 0 0 0 0 0 new D8h genus #   156 with    96 species is 0:1,6:3,5
family= 1 2 0 0 0 0 0 0 new D8h genus #   157 with    96 species is 0:1,6:3,6
family= 1 2 0 0 0 0 0 0 new D8h genus #   158 with    96 species is 0:1,6:4,5
family= 1 2 0 0 0 0 0 0 new D8h genus #   159 with    96 species is 0:1,6:4,6
family= 1 2 0 0 0 0 0 0 new D8h genus #   160 with    96 species is 0:1,6:5,6
family= 1 2 0 0 0 0 0 0 new D8h genus #   161 with    24 species is 0:1,7:1,7
family= 1 2 0 0 0 0 0 0 new D8h genus #   162 with    96 species is 0:1,7:2,3
family= 1 2 0 0 0 0 0 0 new D8h genus #   163 with    96 species is 0:1,7:2,4
family= 1 2 0 0 0 0 0 0 new D8h genus #   164 with    96 species is 0:1,7:2,5
family= 1 2 0 0 0 0 0 0 new D8h genus #   165 with    48 species is 0:1,7:2,6
family= 1 2 0 0 0 0 0 0 new D8h genus #   166 with    96 species is 0:1,7:3,4
family= 1 2 0 0 0 0 0 0 new D8h genus #   167 with    48 species is 0:1,7:3,5
family= 1 2 0 0 0 0 0 0 new D8h genus #   168 with    48 species is 0:2,3:2,3
family= 1 2 0 0 0 0 0 0 new D8h genus #   169 with    96 species is 0:2,3:2,4
family= 1 2 0 0 0 0 0 0 new D8h genus #   170 with    96 species is 0:2,3:2,5
family= 1 2 0 0 0 0 0 0 new D8h genus #   171 with    96 species is 0:2,3:2,6
family= 1 2 0 0 0 0 0 0 new D8h genus #   172 with    96 species is 0:2,3:3,4
family= 1 2 0 0 0 0 0 0 new D8h genus #   173 with    96 species is 0:2,3:3,5
family= 1 2 0 0 0 0 0 0 new D8h genus #   174 with    96 species is 0:2,3:3,6
family= 1 2 0 0 0 0 0 0 new D8h genus #   175 with    96 species is 0:2,3:4,5
family= 1 2 0 0 0 0 0 0 new D8h genus #   176 with    96 species is 0:2,3:4,6
family= 1 2 0 0 0 0 0 0 new D8h genus #   177 with    48 species is 0:2,3:5,6
family= 1 2 0 0 0 0 0 0 new D8h genus #   178 with    48 species is 0:2,4:2,4
family= 1 2 0 0 0 0 0 0 new D8h genus #   179 with    96 species is 0:2,4:2,5
family= 1 2 0 0 0 0 0 0 new D8h genus #   180 with    96 species is 0:2,4:2,6
family= 1 2 0 0 0 0 0 0 new D8h genus #   181 with    96 species is 0:2,4:3,4
family= 1 2 0 0 0 0 0 0 new D8h genus #   182 with    96 species is 0:2,4:3,5
family= 1 2 0 0 0 0 0 0 new D8h genus #   183 with    96 species is 0:2,4:3,6
family= 1 2 0 0 0 0 0 0 new D8h genus #   184 with    96 species is 0:2,4:4,5
family= 1 2 0 0 0 0 0 0 new D8h genus #   185 with    48 species is 0:2,4:4,6
family= 1 2 0 0 0 0 0 0 new D8h genus #   186 with    48 species is 0:2,5:2,5
family= 1 2 0 0 0 0 0 0 new D8h genus #   187 with    96 species is 0:2,5:2,6
family= 1 2 0 0 0 0 0 0 new D8h genus #   188 with    96 species is 0:2,5:3,4
family= 1 2 0 0 0 0 0 0 new D8h genus #   189 with    96 species is 0:2,5:3,5
family= 1 2 0 0 0 0 0 0 new D8h genus #   190 with    48 species is 0:2,5:3,6
family= 1 2 0 0 0 0 0 0 new D8h genus #   191 with    96 species is 0:2,5:4,5
family= 1 2 0 0 0 0 0 0 new D8h genus #   192 with    24 species is 0:2,6:2,6
family= 1 2 0 0 0 0 0 0 new D8h genus #   193 with    96 species is 0:2,6:3,4
family= 1 2 0 0 0 0 0 0 new D8h genus #   194 with    48 species is 0:2,6:3,5
family= 1 2 0 0 0 0 0 0 new D8h genus #   195 with    48 species is 0:3,4:3,4
family= 1 2 0 0 0 0 0 0 new D8h genus #   196 with    96 species is 0:3,4:3,5
family= 1 2 0 0 0 0 0 0 new D8h genus #   197 with    48 species is 0:3,4:4,5
family= 1 2 0 0 0 0 0 0 new D8h genus #   198 with    24 species is 0:3,5:3,5
Nber of genera for this family=  198
 
family= 0 3 0 0 0 0 0 0
 
family= 0 3 0 0 0 0 0 0 new D8h genus #     1 with    48 species is 0,1:0,1:2,3
family= 0 3 0 0 0 0 0 0 new D8h genus #     2 with    48 species is 0,1:0,1:2,4
family= 0 3 0 0 0 0 0 0 new D8h genus #     3 with    48 species is 0,1:0,1:2,5
family= 0 3 0 0 0 0 0 0 new D8h genus #     4 with    48 species is 0,1:0,1:2,6
family= 0 3 0 0 0 0 0 0 new D8h genus #     5 with    24 species is 0,1:0,1:2,7
family= 0 3 0 0 0 0 0 0 new D8h genus #     6 with    48 species is 0,1:0,1:3,4
family= 0 3 0 0 0 0 0 0 new D8h genus #     7 with    48 species is 0,1:0,1:3,5
family= 0 3 0 0 0 0 0 0 new D8h genus #     8 with    24 species is 0,1:0,1:3,6
family= 0 3 0 0 0 0 0 0 new D8h genus #     9 with    24 species is 0,1:0,1:4,5
family= 0 3 0 0 0 0 0 0 new D8h genus #    10 with    48 species is 0,1:0,2:1,2
family= 0 3 0 0 0 0 0 0 new D8h genus #    11 with    96 species is 0,1:0,2:1,3
family= 0 3 0 0 0 0 0 0 new D8h genus #    12 with    96 species is 0,1:0,2:1,4
family= 0 3 0 0 0 0 0 0 new D8h genus #    13 with    96 species is 0,1:0,2:1,5
family= 0 3 0 0 0 0 0 0 new D8h genus #    14 with    96 species is 0,1:0,2:1,6
family= 0 3 0 0 0 0 0 0 new D8h genus #    15 with    48 species is 0,1:0,2:1,7
family= 0 3 0 0 0 0 0 0 new D8h genus #    16 with    96 species is 0,1:0,2:2,3
family= 0 3 0 0 0 0 0 0 new D8h genus #    17 with    96 species is 0,1:0,2:2,4
family= 0 3 0 0 0 0 0 0 new D8h genus #    18 with    96 species is 0,1:0,2:2,5
family= 0 3 0 0 0 0 0 0 new D8h genus #    19 with    96 species is 0,1:0,2:2,6
family= 0 3 0 0 0 0 0 0 new D8h genus #    20 with    96 species is 0,1:0,2:2,7
family= 0 3 0 0 0 0 0 0 new D8h genus #    21 with    96 species is 0,1:0,2:3,4
family= 0 3 0 0 0 0 0 0 new D8h genus #    22 with    96 species is 0,1:0,2:3,5
family= 0 3 0 0 0 0 0 0 new D8h genus #    23 with    96 species is 0,1:0,2:3,6
family= 0 3 0 0 0 0 0 0 new D8h genus #    24 with    96 species is 0,1:0,2:3,7
family= 0 3 0 0 0 0 0 0 new D8h genus #    25 with    96 species is 0,1:0,2:4,5
family= 0 3 0 0 0 0 0 0 new D8h genus #    26 with    96 species is 0,1:0,2:4,6
family= 0 3 0 0 0 0 0 0 new D8h genus #    27 with    96 species is 0,1:0,2:4,7
family= 0 3 0 0 0 0 0 0 new D8h genus #    28 with    96 species is 0,1:0,2:5,6
family= 0 3 0 0 0 0 0 0 new D8h genus #    29 with    96 species is 0,1:0,2:5,7
family= 0 3 0 0 0 0 0 0 new D8h genus #    30 with    96 species is 0,1:0,2:6,7
family= 0 3 0 0 0 0 0 0 new D8h genus #    31 with    96 species is 0,1:0,3:1,2
family= 0 3 0 0 0 0 0 0 new D8h genus #    32 with    96 species is 0,1:0,3:1,3
family= 0 3 0 0 0 0 0 0 new D8h genus #    33 with    96 species is 0,1:0,3:1,4
family= 0 3 0 0 0 0 0 0 new D8h genus #    34 with    96 species is 0,1:0,3:1,5
family= 0 3 0 0 0 0 0 0 new D8h genus #    35 with    48 species is 0,1:0,3:1,6
family= 0 3 0 0 0 0 0 0 new D8h genus #    36 with    48 species is 0,1:0,3:2,3
family= 0 3 0 0 0 0 0 0 new D8h genus #    37 with    96 species is 0,1:0,3:2,4
family= 0 3 0 0 0 0 0 0 new D8h genus #    38 with    96 species is 0,1:0,3:2,5
family= 0 3 0 0 0 0 0 0 new D8h genus #    39 with    96 species is 0,1:0,3:2,6
family= 0 3 0 0 0 0 0 0 new D8h genus #    40 with    96 species is 0,1:0,3:2,7
family= 0 3 0 0 0 0 0 0 new D8h genus #    41 with    96 species is 0,1:0,3:3,4
family= 0 3 0 0 0 0 0 0 new D8h genus #    42 with    96 species is 0,1:0,3:3,5
family= 0 3 0 0 0 0 0 0 new D8h genus #    43 with    96 species is 0,1:0,3:3,6
family= 0 3 0 0 0 0 0 0 new D8h genus #    44 with    96 species is 0,1:0,3:3,7
family= 0 3 0 0 0 0 0 0 new D8h genus #    45 with    96 species is 0,1:0,3:4,5
family= 0 3 0 0 0 0 0 0 new D8h genus #    46 with    96 species is 0,1:0,3:4,6
family= 0 3 0 0 0 0 0 0 new D8h genus #    47 with    96 species is 0,1:0,3:4,7
family= 0 3 0 0 0 0 0 0 new D8h genus #    48 with    96 species is 0,1:0,3:5,6
family= 0 3 0 0 0 0 0 0 new D8h genus #    49 with    96 species is 0,1:0,3:5,7
family= 0 3 0 0 0 0 0 0 new D8h genus #    50 with    96 species is 0,1:0,3:6,7
family= 0 3 0 0 0 0 0 0 new D8h genus #    51 with    96 species is 0,1:0,4:1,2
family= 0 3 0 0 0 0 0 0 new D8h genus #    52 with    96 species is 0,1:0,4:1,3
family= 0 3 0 0 0 0 0 0 new D8h genus #    53 with    96 species is 0,1:0,4:1,4
family= 0 3 0 0 0 0 0 0 new D8h genus #    54 with    48 species is 0,1:0,4:1,5
family= 0 3 0 0 0 0 0 0 new D8h genus #    55 with    96 species is 0,1:0,4:2,3
family= 0 3 0 0 0 0 0 0 new D8h genus #    56 with    96 species is 0,1:0,4:2,4
family= 0 3 0 0 0 0 0 0 new D8h genus #    57 with    96 species is 0,1:0,4:2,5
family= 0 3 0 0 0 0 0 0 new D8h genus #    58 with    96 species is 0,1:0,4:2,6
family= 0 3 0 0 0 0 0 0 new D8h genus #    59 with    96 species is 0,1:0,4:2,7
family= 0 3 0 0 0 0 0 0 new D8h genus #    60 with    48 species is 0,1:0,4:3,4
family= 0 3 0 0 0 0 0 0 new D8h genus #    61 with    96 species is 0,1:0,4:3,5
family= 0 3 0 0 0 0 0 0 new D8h genus #    62 with    96 species is 0,1:0,4:3,6
family= 0 3 0 0 0 0 0 0 new D8h genus #    63 with    96 species is 0,1:0,4:3,7
family= 0 3 0 0 0 0 0 0 new D8h genus #    64 with    48 species is 0,1:0,4:4,5
family= 0 3 0 0 0 0 0 0 new D8h genus #    65 with    96 species is 0,1:0,4:4,6
family= 0 3 0 0 0 0 0 0 new D8h genus #    66 with    96 species is 0,1:0,4:4,7
family= 0 3 0 0 0 0 0 0 new D8h genus #    67 with    96 species is 0,1:0,4:5,6
family= 0 3 0 0 0 0 0 0 new D8h genus #    68 with    96 species is 0,1:0,4:5,7
family= 0 3 0 0 0 0 0 0 new D8h genus #    69 with    96 species is 0,1:0,4:6,7
family= 0 3 0 0 0 0 0 0 new D8h genus #    70 with    96 species is 0,1:0,5:1,2
family= 0 3 0 0 0 0 0 0 new D8h genus #    71 with    96 species is 0,1:0,5:1,3
family= 0 3 0 0 0 0 0 0 new D8h genus #    72 with    48 species is 0,1:0,5:1,4
family= 0 3 0 0 0 0 0 0 new D8h genus #    73 with    96 species is 0,1:0,5:2,3
family= 0 3 0 0 0 0 0 0 new D8h genus #    74 with    96 species is 0,1:0,5:2,4
family= 0 3 0 0 0 0 0 0 new D8h genus #    75 with    96 species is 0,1:0,5:2,5
family= 0 3 0 0 0 0 0 0 new D8h genus #    76 with    96 species is 0,1:0,5:2,6
family= 0 3 0 0 0 0 0 0 new D8h genus #    77 with    96 species is 0,1:0,5:2,7
family= 0 3 0 0 0 0 0 0 new D8h genus #    78 with    96 species is 0,1:0,5:3,4
family= 0 3 0 0 0 0 0 0 new D8h genus #    79 with    96 species is 0,1:0,5:3,5
family= 0 3 0 0 0 0 0 0 new D8h genus #    80 with    96 species is 0,1:0,5:3,6
family= 0 3 0 0 0 0 0 0 new D8h genus #    81 with    96 species is 0,1:0,5:3,7
family= 0 3 0 0 0 0 0 0 new D8h genus #    82 with    48 species is 0,1:0,5:4,5
family= 0 3 0 0 0 0 0 0 new D8h genus #    83 with    96 species is 0,1:0,5:4,6
family= 0 3 0 0 0 0 0 0 new D8h genus #    84 with    96 species is 0,1:0,5:4,7
family= 0 3 0 0 0 0 0 0 new D8h genus #    85 with    96 species is 0,1:0,5:5,7
family= 0 3 0 0 0 0 0 0 new D8h genus #    86 with    96 species is 0,1:0,5:6,7
family= 0 3 0 0 0 0 0 0 new D8h genus #    87 with    96 species is 0,1:0,6:1,2
family= 0 3 0 0 0 0 0 0 new D8h genus #    88 with    48 species is 0,1:0,6:1,3
family= 0 3 0 0 0 0 0 0 new D8h genus #    89 with    96 species is 0,1:0,6:2,3
family= 0 3 0 0 0 0 0 0 new D8h genus #    90 with    96 species is 0,1:0,6:2,4
family= 0 3 0 0 0 0 0 0 new D8h genus #    91 with    96 species is 0,1:0,6:2,5
family= 0 3 0 0 0 0 0 0 new D8h genus #    92 with    96 species is 0,1:0,6:2,6
family= 0 3 0 0 0 0 0 0 new D8h genus #    93 with    96 species is 0,1:0,6:2,7
family= 0 3 0 0 0 0 0 0 new D8h genus #    94 with    96 species is 0,1:0,6:3,4
family= 0 3 0 0 0 0 0 0 new D8h genus #    95 with    96 species is 0,1:0,6:3,5
family= 0 3 0 0 0 0 0 0 new D8h genus #    96 with    96 species is 0,1:0,6:3,6
family= 0 3 0 0 0 0 0 0 new D8h genus #    97 with    96 species is 0,1:0,6:3,7
family= 0 3 0 0 0 0 0 0 new D8h genus #    98 with    96 species is 0,1:0,6:4,5
family= 0 3 0 0 0 0 0 0 new D8h genus #    99 with    96 species is 0,1:0,6:4,6
family= 0 3 0 0 0 0 0 0 new D8h genus #   100 with    96 species is 0,1:0,6:4,7
family= 0 3 0 0 0 0 0 0 new D8h genus #   101 with    48 species is 0,1:0,6:5,6
family= 0 3 0 0 0 0 0 0 new D8h genus #   102 with    96 species is 0,1:0,6:5,7
family= 0 3 0 0 0 0 0 0 new D8h genus #   103 with    48 species is 0,1:0,7:1,2
family= 0 3 0 0 0 0 0 0 new D8h genus #   104 with    96 species is 0,1:0,7:2,3
family= 0 3 0 0 0 0 0 0 new D8h genus #   105 with    96 species is 0,1:0,7:2,4
family= 0 3 0 0 0 0 0 0 new D8h genus #   106 with    96 species is 0,1:0,7:2,5
family= 0 3 0 0 0 0 0 0 new D8h genus #   107 with    48 species is 0,1:0,7:2,6
family= 0 3 0 0 0 0 0 0 new D8h genus #   108 with    96 species is 0,1:0,7:3,4
family= 0 3 0 0 0 0 0 0 new D8h genus #   109 with    48 species is 0,1:0,7:3,5
family= 0 3 0 0 0 0 0 0 new D8h genus #   110 with    48 species is 0,1:2,3:4,5
family= 0 3 0 0 0 0 0 0 new D8h genus #   111 with    96 species is 0,1:2,3:4,6
family= 0 3 0 0 0 0 0 0 new D8h genus #   112 with    48 species is 0,1:2,3:4,7
family= 0 3 0 0 0 0 0 0 new D8h genus #   113 with    48 species is 0,1:2,3:5,6
family= 0 3 0 0 0 0 0 0 new D8h genus #   114 with    48 species is 0,1:2,4:2,4
family= 0 3 0 0 0 0 0 0 new D8h genus #   115 with    96 species is 0,1:2,4:2,5
family= 0 3 0 0 0 0 0 0 new D8h genus #   116 with    96 species is 0,1:2,4:2,6
family= 0 3 0 0 0 0 0 0 new D8h genus #   117 with    96 species is 0,1:2,4:2,7
family= 0 3 0 0 0 0 0 0 new D8h genus #   118 with    96 species is 0,1:2,4:3,5
family= 0 3 0 0 0 0 0 0 new D8h genus #   119 with    96 species is 0,1:2,4:3,6
family= 0 3 0 0 0 0 0 0 new D8h genus #   120 with    96 species is 0,1:2,4:3,7
family= 0 3 0 0 0 0 0 0 new D8h genus #   121 with    96 species is 0,1:2,4:4,6
family= 0 3 0 0 0 0 0 0 new D8h genus #   122 with    96 species is 0,1:2,4:4,7
family= 0 3 0 0 0 0 0 0 new D8h genus #   123 with    48 species is 0,1:2,4:5,6
family= 0 3 0 0 0 0 0 0 new D8h genus #   124 with    48 species is 0,1:2,4:5,7
family= 0 3 0 0 0 0 0 0 new D8h genus #   125 with    48 species is 0,1:2,5:2,5
family= 0 3 0 0 0 0 0 0 new D8h genus #   126 with    96 species is 0,1:2,5:2,6
family= 0 3 0 0 0 0 0 0 new D8h genus #   127 with    96 species is 0,1:2,5:2,7
family= 0 3 0 0 0 0 0 0 new D8h genus #   128 with    96 species is 0,1:2,5:3,4
family= 0 3 0 0 0 0 0 0 new D8h genus #   129 with    96 species is 0,1:2,5:3,5
family= 0 3 0 0 0 0 0 0 new D8h genus #   130 with    96 species is 0,1:2,5:3,6
family= 0 3 0 0 0 0 0 0 new D8h genus #   131 with    96 species is 0,1:2,5:3,7
family= 0 3 0 0 0 0 0 0 new D8h genus #   132 with    96 species is 0,1:2,5:4,6
family= 0 3 0 0 0 0 0 0 new D8h genus #   133 with    48 species is 0,1:2,5:4,7
family= 0 3 0 0 0 0 0 0 new D8h genus #   134 with    48 species is 0,1:2,6:2,6
family= 0 3 0 0 0 0 0 0 new D8h genus #   135 with    96 species is 0,1:2,6:2,7
family= 0 3 0 0 0 0 0 0 new D8h genus #   136 with    48 species is 0,1:2,6:3,4
family= 0 3 0 0 0 0 0 0 new D8h genus #   137 with    96 species is 0,1:2,6:3,5
family= 0 3 0 0 0 0 0 0 new D8h genus #   138 with    96 species is 0,1:2,6:3,6
family= 0 3 0 0 0 0 0 0 new D8h genus #   139 with    48 species is 0,1:2,6:3,7
family= 0 3 0 0 0 0 0 0 new D8h genus #   140 with    48 species is 0,1:2,6:4,5
family= 0 3 0 0 0 0 0 0 new D8h genus #   141 with    96 species is 0,1:2,6:4,6
family= 0 3 0 0 0 0 0 0 new D8h genus #   142 with    24 species is 0,1:2,7:2,7
family= 0 3 0 0 0 0 0 0 new D8h genus #   143 with    96 species is 0,1:2,7:3,5
family= 0 3 0 0 0 0 0 0 new D8h genus #   144 with    48 species is 0,1:2,7:3,6
family= 0 3 0 0 0 0 0 0 new D8h genus #   145 with    48 species is 0,1:2,7:4,5
family= 0 3 0 0 0 0 0 0 new D8h genus #   146 with    48 species is 0,1:3,5:3,5
family= 0 3 0 0 0 0 0 0 new D8h genus #   147 with    96 species is 0,1:3,5:3,6
family= 0 3 0 0 0 0 0 0 new D8h genus #   148 with    48 species is 0,1:3,5:4,6
family= 0 3 0 0 0 0 0 0 new D8h genus #   149 with    24 species is 0,1:3,6:3,6
family= 0 3 0 0 0 0 0 0 new D8h genus #   150 with    48 species is 0,2:0,2:1,3
family= 0 3 0 0 0 0 0 0 new D8h genus #   151 with    48 species is 0,2:0,2:1,4
family= 0 3 0 0 0 0 0 0 new D8h genus #   152 with    24 species is 0,2:0,2:1,5
family= 0 3 0 0 0 0 0 0 new D8h genus #   153 with    48 species is 0,2:0,2:3,5
family= 0 3 0 0 0 0 0 0 new D8h genus #   154 with    48 species is 0,2:0,2:3,6
family= 0 3 0 0 0 0 0 0 new D8h genus #   155 with    24 species is 0,2:0,2:3,7
family= 0 3 0 0 0 0 0 0 new D8h genus #   156 with    24 species is 0,2:0,2:4,6
family= 0 3 0 0 0 0 0 0 new D8h genus #   157 with    48 species is 0,2:0,3:1,3
family= 0 3 0 0 0 0 0 0 new D8h genus #   158 with    96 species is 0,2:0,3:1,4
family= 0 3 0 0 0 0 0 0 new D8h genus #   159 with    96 species is 0,2:0,3:1,5
family= 0 3 0 0 0 0 0 0 new D8h genus #   160 with    96 species is 0,2:0,3:1,6
family= 0 3 0 0 0 0 0 0 new D8h genus #   161 with    96 species is 0,2:0,3:1,7
family= 0 3 0 0 0 0 0 0 new D8h genus #   162 with    96 species is 0,2:0,3:2,4
family= 0 3 0 0 0 0 0 0 new D8h genus #   163 with    96 species is 0,2:0,3:2,5
family= 0 3 0 0 0 0 0 0 new D8h genus #   164 with    96 species is 0,2:0,3:2,6
family= 0 3 0 0 0 0 0 0 new D8h genus #   165 with    48 species is 0,2:0,3:2,7
family= 0 3 0 0 0 0 0 0 new D8h genus #   166 with    96 species is 0,2:0,3:3,5
family= 0 3 0 0 0 0 0 0 new D8h genus #   167 with    96 species is 0,2:0,3:3,6
family= 0 3 0 0 0 0 0 0 new D8h genus #   168 with    96 species is 0,2:0,3:3,7
family= 0 3 0 0 0 0 0 0 new D8h genus #   169 with    96 species is 0,2:0,3:4,6
family= 0 3 0 0 0 0 0 0 new D8h genus #   170 with    96 species is 0,2:0,3:4,7
family= 0 3 0 0 0 0 0 0 new D8h genus #   171 with    96 species is 0,2:0,3:5,7
family= 0 3 0 0 0 0 0 0 new D8h genus #   172 with    96 species is 0,2:0,4:1,3
family= 0 3 0 0 0 0 0 0 new D8h genus #   173 with    96 species is 0,2:0,4:1,4
family= 0 3 0 0 0 0 0 0 new D8h genus #   174 with    96 species is 0,2:0,4:1,5
family= 0 3 0 0 0 0 0 0 new D8h genus #   175 with    96 species is 0,2:0,4:1,6
family= 0 3 0 0 0 0 0 0 new D8h genus #   176 with    96 species is 0,2:0,4:1,7
family= 0 3 0 0 0 0 0 0 new D8h genus #   177 with    48 species is 0,2:0,4:2,4
family= 0 3 0 0 0 0 0 0 new D8h genus #   178 with    96 species is 0,2:0,4:2,5
family= 0 3 0 0 0 0 0 0 new D8h genus #   179 with    48 species is 0,2:0,4:2,6
family= 0 3 0 0 0 0 0 0 new D8h genus #   180 with    96 species is 0,2:0,4:3,5
family= 0 3 0 0 0 0 0 0 new D8h genus #   181 with    96 species is 0,2:0,4:3,6
family= 0 3 0 0 0 0 0 0 new D8h genus #   182 with    96 species is 0,2:0,4:3,7
family= 0 3 0 0 0 0 0 0 new D8h genus #   183 with    48 species is 0,2:0,4:4,6
family= 0 3 0 0 0 0 0 0 new D8h genus #   184 with    96 species is 0,2:0,4:4,7
family= 0 3 0 0 0 0 0 0 new D8h genus #   185 with    96 species is 0,2:0,4:5,7
family= 0 3 0 0 0 0 0 0 new D8h genus #   186 with    96 species is 0,2:0,5:1,3
family= 0 3 0 0 0 0 0 0 new D8h genus #   187 with    96 species is 0,2:0,5:1,4
family= 0 3 0 0 0 0 0 0 new D8h genus #   188 with    96 species is 0,2:0,5:1,5
family= 0 3 0 0 0 0 0 0 new D8h genus #   189 with    96 species is 0,2:0,5:1,6
family= 0 3 0 0 0 0 0 0 new D8h genus #   190 with    96 species is 0,2:0,5:1,7
family= 0 3 0 0 0 0 0 0 new D8h genus #   191 with    96 species is 0,2:0,5:2,4
family= 0 3 0 0 0 0 0 0 new D8h genus #   192 with    48 species is 0,2:0,5:2,5
family= 0 3 0 0 0 0 0 0 new D8h genus #   193 with    48 species is 0,2:0,5:3,5
family= 0 3 0 0 0 0 0 0 new D8h genus #   194 with    96 species is 0,2:0,5:3,6
family= 0 3 0 0 0 0 0 0 new D8h genus #   195 with    96 species is 0,2:0,5:3,7
family= 0 3 0 0 0 0 0 0 new D8h genus #   196 with    96 species is 0,2:0,5:4,6
family= 0 3 0 0 0 0 0 0 new D8h genus #   197 with    96 species is 0,2:0,5:4,7
family= 0 3 0 0 0 0 0 0 new D8h genus #   198 with    96 species is 0,2:0,6:1,3
family= 0 3 0 0 0 0 0 0 new D8h genus #   199 with    96 species is 0,2:0,6:1,4
family= 0 3 0 0 0 0 0 0 new D8h genus #   200 with    96 species is 0,2:0,6:1,5
family= 0 3 0 0 0 0 0 0 new D8h genus #   201 with    48 species is 0,2:0,6:1,7
family= 0 3 0 0 0 0 0 0 new D8h genus #   202 with    48 species is 0,2:0,6:2,4
family= 0 3 0 0 0 0 0 0 new D8h genus #   203 with    48 species is 0,2:0,6:3,5
family= 0 3 0 0 0 0 0 0 new D8h genus #   204 with    96 species is 0,2:1,3:4,6
family= 0 3 0 0 0 0 0 0 new D8h genus #   205 with    48 species is 0,2:1,3:4,7
family= 0 3 0 0 0 0 0 0 new D8h genus #   206 with    48 species is 0,2:1,4:1,4
family= 0 3 0 0 0 0 0 0 new D8h genus #   207 with    96 species is 0,2:1,4:1,5
family= 0 3 0 0 0 0 0 0 new D8h genus #   208 with    48 species is 0,2:1,4:1,6
family= 0 3 0 0 0 0 0 0 new D8h genus #   209 with    48 species is 0,2:1,4:3,5
family= 0 3 0 0 0 0 0 0 new D8h genus #   210 with    96 species is 0,2:1,4:3,6
family= 0 3 0 0 0 0 0 0 new D8h genus #   211 with    96 species is 0,2:1,4:3,7
family= 0 3 0 0 0 0 0 0 new D8h genus #   212 with    96 species is 0,2:1,4:4,7
family= 0 3 0 0 0 0 0 0 new D8h genus #   213 with    96 species is 0,2:1,4:5,7
family= 0 3 0 0 0 0 0 0 new D8h genus #   214 with    24 species is 0,2:1,5:1,5
family= 0 3 0 0 0 0 0 0 new D8h genus #   215 with    96 species is 0,2:1,5:3,6
family= 0 3 0 0 0 0 0 0 new D8h genus #   216 with    48 species is 0,2:1,5:3,7
family= 0 3 0 0 0 0 0 0 new D8h genus #   217 with    24 species is 0,2:1,5:4,6
family= 0 3 0 0 0 0 0 0 new D8h genus #   218 with    48 species is 0,2:3,6:3,6
family= 0 3 0 0 0 0 0 0 new D8h genus #   219 with    96 species is 0,2:3,6:3,7
family= 0 3 0 0 0 0 0 0 new D8h genus #   220 with    48 species is 0,2:3,6:4,7
family= 0 3 0 0 0 0 0 0 new D8h genus #   221 with    24 species is 0,2:3,7:3,7
family= 0 3 0 0 0 0 0 0 new D8h genus #   222 with    24 species is 0,2:3,7:4,6
family= 0 3 0 0 0 0 0 0 new D8h genus #   223 with    48 species is 0,3:0,3:1,4
family= 0 3 0 0 0 0 0 0 new D8h genus #   224 with    48 species is 0,3:0,3:1,5
family= 0 3 0 0 0 0 0 0 new D8h genus #   225 with    48 species is 0,3:0,3:1,6
family= 0 3 0 0 0 0 0 0 new D8h genus #   226 with    24 species is 0,3:0,3:4,7
family= 0 3 0 0 0 0 0 0 new D8h genus #   227 with    48 species is 0,3:0,4:1,4
family= 0 3 0 0 0 0 0 0 new D8h genus #   228 with    96 species is 0,3:0,4:1,5
family= 0 3 0 0 0 0 0 0 new D8h genus #   229 with    96 species is 0,3:0,4:1,6
family= 0 3 0 0 0 0 0 0 new D8h genus #   230 with    96 species is 0,3:0,4:2,5
family= 0 3 0 0 0 0 0 0 new D8h genus #   231 with    96 species is 0,3:0,4:2,6
family= 0 3 0 0 0 0 0 0 new D8h genus #   232 with    96 species is 0,3:0,4:2,7
family= 0 3 0 0 0 0 0 0 new D8h genus #   233 with    96 species is 0,3:0,4:3,6
family= 0 3 0 0 0 0 0 0 new D8h genus #   234 with    48 species is 0,3:0,4:3,7
family= 0 3 0 0 0 0 0 0 new D8h genus #   235 with    48 species is 0,3:0,4:4,7
family= 0 3 0 0 0 0 0 0 new D8h genus #   236 with    96 species is 0,3:0,5:1,4
family= 0 3 0 0 0 0 0 0 new D8h genus #   237 with    96 species is 0,3:0,5:1,6
family= 0 3 0 0 0 0 0 0 new D8h genus #   238 with    48 species is 0,3:0,5:2,5
family= 0 3 0 0 0 0 0 0 new D8h genus #   239 with    48 species is 0,3:0,5:2,6
family= 0 3 0 0 0 0 0 0 new D8h genus #   240 with    48 species is 0,3:1,4:2,5
family= 0 3 0 0 0 0 0 0 new D8h genus #   241 with    48 species is 0,3:1,4:2,6
family= 0 3 0 0 0 0 0 0 new D8h genus #   242 with    48 species is 0,3:1,5:1,5
family= 0 3 0 0 0 0 0 0 new D8h genus #   243 with    48 species is 0,3:1,5:2,6
family= 0 3 0 0 0 0 0 0 new D8h genus #   244 with    48 species is 0,3:1,5:4,7
family= 0 3 0 0 0 0 0 0 new D8h genus #   245 with    48 species is 0,3:1,6:2,5
family= 0 3 0 0 0 0 0 0 new D8h genus #   246 with    24 species is 0,4:0,4:1,5
family= 0 3 0 0 0 0 0 0 new D8h genus #   247 with    12 species is 0,4:0,4:2,6
family= 0 3 0 0 0 0 0 0 new D8h genus #   248 with    24 species is 0,4:1,5:2,6
Nber of genera for this family=  248
 
family= 2 0 1 0 0 0 0 0
 
family= 2 0 1 0 0 0 0 0 new D8h genus #     1 with    48 species is 0:0:1,2,3
family= 2 0 1 0 0 0 0 0 new D8h genus #     2 with    48 species is 0:0:1,2,4
family= 2 0 1 0 0 0 0 0 new D8h genus #     3 with    48 species is 0:0:1,2,5
family= 2 0 1 0 0 0 0 0 new D8h genus #     4 with    48 species is 0:0:1,2,6
family= 2 0 1 0 0 0 0 0 new D8h genus #     5 with    48 species is 0:0:1,2,7
family= 2 0 1 0 0 0 0 0 new D8h genus #     6 with    48 species is 0:0:1,3,4
family= 2 0 1 0 0 0 0 0 new D8h genus #     7 with    48 species is 0:0:1,3,5
family= 2 0 1 0 0 0 0 0 new D8h genus #     8 with    48 species is 0:0:1,3,6
family= 2 0 1 0 0 0 0 0 new D8h genus #     9 with    48 species is 0:0:1,3,7
family= 2 0 1 0 0 0 0 0 new D8h genus #    10 with    48 species is 0:0:1,4,5
family= 2 0 1 0 0 0 0 0 new D8h genus #    11 with    48 species is 0:0:1,4,6
family= 2 0 1 0 0 0 0 0 new D8h genus #    12 with    24 species is 0:0:1,4,7
family= 2 0 1 0 0 0 0 0 new D8h genus #    13 with    48 species is 0:0:1,5,6
family= 2 0 1 0 0 0 0 0 new D8h genus #    14 with    48 species is 0:0:2,3,4
family= 2 0 1 0 0 0 0 0 new D8h genus #    15 with    48 species is 0:0:2,3,5
family= 2 0 1 0 0 0 0 0 new D8h genus #    16 with    48 species is 0:0:2,3,6
family= 2 0 1 0 0 0 0 0 new D8h genus #    17 with    48 species is 0:0:2,4,5
family= 2 0 1 0 0 0 0 0 new D8h genus #    18 with    24 species is 0:0:2,4,6
family= 2 0 1 0 0 0 0 0 new D8h genus #    19 with    24 species is 0:0:3,4,5
family= 2 0 1 0 0 0 0 0 new D8h genus #    20 with    96 species is 0:1:0,1,2
family= 2 0 1 0 0 0 0 0 new D8h genus #    21 with    96 species is 0:1:0,1,3
family= 2 0 1 0 0 0 0 0 new D8h genus #    22 with    96 species is 0:1:0,1,4
family= 2 0 1 0 0 0 0 0 new D8h genus #    23 with    96 species is 0:1:0,2,3
family= 2 0 1 0 0 0 0 0 new D8h genus #    24 with    96 species is 0:1:0,2,4
family= 2 0 1 0 0 0 0 0 new D8h genus #    25 with    96 species is 0:1:0,2,5
family= 2 0 1 0 0 0 0 0 new D8h genus #    26 with    96 species is 0:1:0,2,6
family= 2 0 1 0 0 0 0 0 new D8h genus #    27 with    96 species is 0:1:0,2,7
family= 2 0 1 0 0 0 0 0 new D8h genus #    28 with    96 species is 0:1:0,3,4
family= 2 0 1 0 0 0 0 0 new D8h genus #    29 with    96 species is 0:1:0,3,5
family= 2 0 1 0 0 0 0 0 new D8h genus #    30 with    96 species is 0:1:0,3,6
family= 2 0 1 0 0 0 0 0 new D8h genus #    31 with    96 species is 0:1:0,3,7
family= 2 0 1 0 0 0 0 0 new D8h genus #    32 with    96 species is 0:1:0,4,5
family= 2 0 1 0 0 0 0 0 new D8h genus #    33 with    96 species is 0:1:0,4,6
family= 2 0 1 0 0 0 0 0 new D8h genus #    34 with    96 species is 0:1:0,4,7
family= 2 0 1 0 0 0 0 0 new D8h genus #    35 with    96 species is 0:1:0,5,6
family= 2 0 1 0 0 0 0 0 new D8h genus #    36 with    96 species is 0:1:0,5,7
family= 2 0 1 0 0 0 0 0 new D8h genus #    37 with    96 species is 0:1:0,6,7
family= 2 0 1 0 0 0 0 0 new D8h genus #    38 with    96 species is 0:1:2,3,4
family= 2 0 1 0 0 0 0 0 new D8h genus #    39 with    96 species is 0:1:2,3,5
family= 2 0 1 0 0 0 0 0 new D8h genus #    40 with    96 species is 0:1:2,3,6
family= 2 0 1 0 0 0 0 0 new D8h genus #    41 with    96 species is 0:1:2,3,7
family= 2 0 1 0 0 0 0 0 new D8h genus #    42 with    96 species is 0:1:2,4,5
family= 2 0 1 0 0 0 0 0 new D8h genus #    43 with    96 species is 0:1:2,4,6
family= 2 0 1 0 0 0 0 0 new D8h genus #    44 with    96 species is 0:1:2,4,7
family= 2 0 1 0 0 0 0 0 new D8h genus #    45 with    96 species is 0:1:2,5,6
family= 2 0 1 0 0 0 0 0 new D8h genus #    46 with    96 species is 0:1:3,4,5
family= 2 0 1 0 0 0 0 0 new D8h genus #    47 with    96 species is 0:1:3,4,6
family= 2 0 1 0 0 0 0 0 new D8h genus #    48 with    48 species is 0:2:0,1,2
family= 2 0 1 0 0 0 0 0 new D8h genus #    49 with    96 species is 0:2:0,1,3
family= 2 0 1 0 0 0 0 0 new D8h genus #    50 with    96 species is 0:2:0,1,4
family= 2 0 1 0 0 0 0 0 new D8h genus #    51 with    96 species is 0:2:0,1,5
family= 2 0 1 0 0 0 0 0 new D8h genus #    52 with    96 species is 0:2:0,1,6
family= 2 0 1 0 0 0 0 0 new D8h genus #    53 with    96 species is 0:2:0,1,7
family= 2 0 1 0 0 0 0 0 new D8h genus #    54 with    96 species is 0:2:0,2,3
family= 2 0 1 0 0 0 0 0 new D8h genus #    55 with    96 species is 0:2:0,2,4
family= 2 0 1 0 0 0 0 0 new D8h genus #    56 with    48 species is 0:2:0,2,5
family= 2 0 1 0 0 0 0 0 new D8h genus #    57 with    96 species is 0:2:0,3,4
family= 2 0 1 0 0 0 0 0 new D8h genus #    58 with    96 species is 0:2:0,3,5
family= 2 0 1 0 0 0 0 0 new D8h genus #    59 with    96 species is 0:2:0,3,6
family= 2 0 1 0 0 0 0 0 new D8h genus #    60 with    96 species is 0:2:0,3,7
family= 2 0 1 0 0 0 0 0 new D8h genus #    61 with    96 species is 0:2:0,4,5
family= 2 0 1 0 0 0 0 0 new D8h genus #    62 with    96 species is 0:2:0,4,6
family= 2 0 1 0 0 0 0 0 new D8h genus #    63 with    96 species is 0:2:0,4,7
family= 2 0 1 0 0 0 0 0 new D8h genus #    64 with    96 species is 0:2:0,5,6
family= 2 0 1 0 0 0 0 0 new D8h genus #    65 with    96 species is 0:2:0,5,7
family= 2 0 1 0 0 0 0 0 new D8h genus #    66 with    96 species is 0:2:0,6,7
family= 2 0 1 0 0 0 0 0 new D8h genus #    67 with    96 species is 0:2:1,3,4
family= 2 0 1 0 0 0 0 0 new D8h genus #    68 with    96 species is 0:2:1,3,5
family= 2 0 1 0 0 0 0 0 new D8h genus #    69 with    96 species is 0:2:1,3,6
family= 2 0 1 0 0 0 0 0 new D8h genus #    70 with    48 species is 0:2:1,3,7
family= 2 0 1 0 0 0 0 0 new D8h genus #    71 with    96 species is 0:2:1,4,5
family= 2 0 1 0 0 0 0 0 new D8h genus #    72 with    48 species is 0:2:1,4,6
family= 2 0 1 0 0 0 0 0 new D8h genus #    73 with    96 species is 0:2:3,4,5
family= 2 0 1 0 0 0 0 0 new D8h genus #    74 with    96 species is 0:2:3,4,6
family= 2 0 1 0 0 0 0 0 new D8h genus #    75 with    96 species is 0:2:3,4,7
family= 2 0 1 0 0 0 0 0 new D8h genus #    76 with    96 species is 0:2:3,5,6
family= 2 0 1 0 0 0 0 0 new D8h genus #    77 with    48 species is 0:2:3,5,7
family= 2 0 1 0 0 0 0 0 new D8h genus #    78 with    48 species is 0:2:4,5,6
family= 2 0 1 0 0 0 0 0 new D8h genus #    79 with    96 species is 0:3:0,1,2
family= 2 0 1 0 0 0 0 0 new D8h genus #    80 with    96 species is 0:3:0,1,3
family= 2 0 1 0 0 0 0 0 new D8h genus #    81 with    96 species is 0:3:0,1,4
family= 2 0 1 0 0 0 0 0 new D8h genus #    82 with    96 species is 0:3:0,1,5
family= 2 0 1 0 0 0 0 0 new D8h genus #    83 with    96 species is 0:3:0,1,6
family= 2 0 1 0 0 0 0 0 new D8h genus #    84 with    96 species is 0:3:0,1,7
family= 2 0 1 0 0 0 0 0 new D8h genus #    85 with    96 species is 0:3:0,2,4
family= 2 0 1 0 0 0 0 0 new D8h genus #    86 with    96 species is 0:3:0,2,5
family= 2 0 1 0 0 0 0 0 new D8h genus #    87 with    96 species is 0:3:0,2,6
family= 2 0 1 0 0 0 0 0 new D8h genus #    88 with    96 species is 0:3:0,2,7
family= 2 0 1 0 0 0 0 0 new D8h genus #    89 with    96 species is 0:3:0,3,4
family= 2 0 1 0 0 0 0 0 new D8h genus #    90 with    96 species is 0:3:0,3,5
family= 2 0 1 0 0 0 0 0 new D8h genus #    91 with    96 species is 0:3:0,4,5
family= 2 0 1 0 0 0 0 0 new D8h genus #    92 with    96 species is 0:3:0,4,6
family= 2 0 1 0 0 0 0 0 new D8h genus #    93 with    96 species is 0:3:0,4,7
family= 2 0 1 0 0 0 0 0 new D8h genus #    94 with    96 species is 0:3:0,5,6
family= 2 0 1 0 0 0 0 0 new D8h genus #    95 with    96 species is 0:3:0,5,7
family= 2 0 1 0 0 0 0 0 new D8h genus #    96 with    96 species is 0:3:0,6,7
family= 2 0 1 0 0 0 0 0 new D8h genus #    97 with    96 species is 0:3:1,2,4
family= 2 0 1 0 0 0 0 0 new D8h genus #    98 with    96 species is 0:3:1,2,5
family= 2 0 1 0 0 0 0 0 new D8h genus #    99 with    96 species is 0:3:1,4,5
family= 2 0 1 0 0 0 0 0 new D8h genus #   100 with    96 species is 0:3:1,4,6
family= 2 0 1 0 0 0 0 0 new D8h genus #   101 with    96 species is 0:3:1,4,7
family= 2 0 1 0 0 0 0 0 new D8h genus #   102 with    96 species is 0:3:1,5,6
family= 2 0 1 0 0 0 0 0 new D8h genus #   103 with    96 species is 0:3:1,5,7
family= 2 0 1 0 0 0 0 0 new D8h genus #   104 with    96 species is 0:3:1,6,7
family= 2 0 1 0 0 0 0 0 new D8h genus #   105 with    96 species is 0:3:4,5,6
family= 2 0 1 0 0 0 0 0 new D8h genus #   106 with    96 species is 0:3:4,5,7
family= 2 0 1 0 0 0 0 0 new D8h genus #   107 with    96 species is 0:4:0,1,2
family= 2 0 1 0 0 0 0 0 new D8h genus #   108 with    96 species is 0:4:0,1,3
family= 2 0 1 0 0 0 0 0 new D8h genus #   109 with    96 species is 0:4:0,1,4
family= 2 0 1 0 0 0 0 0 new D8h genus #   110 with    96 species is 0:4:0,1,5
family= 2 0 1 0 0 0 0 0 new D8h genus #   111 with    96 species is 0:4:0,1,6
family= 2 0 1 0 0 0 0 0 new D8h genus #   112 with    48 species is 0:4:0,1,7
family= 2 0 1 0 0 0 0 0 new D8h genus #   113 with    96 species is 0:4:0,2,3
family= 2 0 1 0 0 0 0 0 new D8h genus #   114 with    48 species is 0:4:0,2,4
family= 2 0 1 0 0 0 0 0 new D8h genus #   115 with    96 species is 0:4:0,2,5
family= 2 0 1 0 0 0 0 0 new D8h genus #   116 with    48 species is 0:4:0,2,6
family= 2 0 1 0 0 0 0 0 new D8h genus #   117 with    48 species is 0:4:0,3,5
family= 2 0 1 0 0 0 0 0 new D8h genus #   118 with    48 species is 0:4:1,2,3
family= 2 0 1 0 0 0 0 0 new D8h genus #   119 with    96 species is 0:4:1,2,5
family= 2 0 1 0 0 0 0 0 new D8h genus #   120 with    96 species is 0:4:1,2,6
family= 2 0 1 0 0 0 0 0 new D8h genus #   121 with    96 species is 0:4:1,2,7
family= 2 0 1 0 0 0 0 0 new D8h genus #   122 with    96 species is 0:4:1,3,5
family= 2 0 1 0 0 0 0 0 new D8h genus #   123 with    48 species is 0:4:1,3,6
Nber of genera for this family=  123
 
family= 1 1 1 0 0 0 0 0
 
family= 1 1 1 0 0 0 0 0 new D8h genus #     1 with    96 species is 0:0,1:1,2,3
family= 1 1 1 0 0 0 0 0 new D8h genus #     2 with    96 species is 0:0,1:1,2,4
family= 1 1 1 0 0 0 0 0 new D8h genus #     3 with    96 species is 0:0,1:1,2,5
family= 1 1 1 0 0 0 0 0 new D8h genus #     4 with    96 species is 0:0,1:1,2,6
family= 1 1 1 0 0 0 0 0 new D8h genus #     5 with    96 species is 0:0,1:1,2,7
family= 1 1 1 0 0 0 0 0 new D8h genus #     6 with    96 species is 0:0,1:1,3,4
family= 1 1 1 0 0 0 0 0 new D8h genus #     7 with    96 species is 0:0,1:1,3,5
family= 1 1 1 0 0 0 0 0 new D8h genus #     8 with    96 species is 0:0,1:1,3,6
family= 1 1 1 0 0 0 0 0 new D8h genus #     9 with    96 species is 0:0,1:1,3,7
family= 1 1 1 0 0 0 0 0 new D8h genus #    10 with    96 species is 0:0,1:1,4,5
family= 1 1 1 0 0 0 0 0 new D8h genus #    11 with    96 species is 0:0,1:1,4,6
family= 1 1 1 0 0 0 0 0 new D8h genus #    12 with    96 species is 0:0,1:1,4,7
family= 1 1 1 0 0 0 0 0 new D8h genus #    13 with    96 species is 0:0,1:1,5,6
family= 1 1 1 0 0 0 0 0 new D8h genus #    14 with    96 species is 0:0,1:1,5,7
family= 1 1 1 0 0 0 0 0 new D8h genus #    15 with    96 species is 0:0,1:1,6,7
family= 1 1 1 0 0 0 0 0 new D8h genus #    16 with    96 species is 0:0,1:2,3,4
family= 1 1 1 0 0 0 0 0 new D8h genus #    17 with    96 species is 0:0,1:2,3,5
family= 1 1 1 0 0 0 0 0 new D8h genus #    18 with    96 species is 0:0,1:2,3,6
family= 1 1 1 0 0 0 0 0 new D8h genus #    19 with    96 species is 0:0,1:2,3,7
family= 1 1 1 0 0 0 0 0 new D8h genus #    20 with    96 species is 0:0,1:2,4,5
family= 1 1 1 0 0 0 0 0 new D8h genus #    21 with    96 species is 0:0,1:2,4,6
family= 1 1 1 0 0 0 0 0 new D8h genus #    22 with    96 species is 0:0,1:2,4,7
family= 1 1 1 0 0 0 0 0 new D8h genus #    23 with    96 species is 0:0,1:2,5,6
family= 1 1 1 0 0 0 0 0 new D8h genus #    24 with    96 species is 0:0,1:2,5,7
family= 1 1 1 0 0 0 0 0 new D8h genus #    25 with    96 species is 0:0,1:2,6,7
family= 1 1 1 0 0 0 0 0 new D8h genus #    26 with    96 species is 0:0,1:3,4,5
family= 1 1 1 0 0 0 0 0 new D8h genus #    27 with    96 species is 0:0,1:3,4,6
family= 1 1 1 0 0 0 0 0 new D8h genus #    28 with    96 species is 0:0,1:3,4,7
family= 1 1 1 0 0 0 0 0 new D8h genus #    29 with    96 species is 0:0,1:3,5,6
family= 1 1 1 0 0 0 0 0 new D8h genus #    30 with    96 species is 0:0,1:3,5,7
family= 1 1 1 0 0 0 0 0 new D8h genus #    31 with    96 species is 0:0,1:3,6,7
family= 1 1 1 0 0 0 0 0 new D8h genus #    32 with    96 species is 0:0,1:4,5,6
family= 1 1 1 0 0 0 0 0 new D8h genus #    33 with    96 species is 0:0,1:4,5,7
family= 1 1 1 0 0 0 0 0 new D8h genus #    34 with    96 species is 0:0,1:4,6,7
family= 1 1 1 0 0 0 0 0 new D8h genus #    35 with    96 species is 0:0,1:5,6,7
family= 1 1 1 0 0 0 0 0 new D8h genus #    36 with    96 species is 0:0,2:1,2,3
family= 1 1 1 0 0 0 0 0 new D8h genus #    37 with    96 species is 0:0,2:1,2,4
family= 1 1 1 0 0 0 0 0 new D8h genus #    38 with    96 species is 0:0,2:1,2,5
family= 1 1 1 0 0 0 0 0 new D8h genus #    39 with    96 species is 0:0,2:1,2,6
family= 1 1 1 0 0 0 0 0 new D8h genus #    40 with    96 species is 0:0,2:1,2,7
family= 1 1 1 0 0 0 0 0 new D8h genus #    41 with    96 species is 0:0,2:1,3,4
family= 1 1 1 0 0 0 0 0 new D8h genus #    42 with    96 species is 0:0,2:1,3,5
family= 1 1 1 0 0 0 0 0 new D8h genus #    43 with    96 species is 0:0,2:1,3,6
family= 1 1 1 0 0 0 0 0 new D8h genus #    44 with    96 species is 0:0,2:1,3,7
family= 1 1 1 0 0 0 0 0 new D8h genus #    45 with    96 species is 0:0,2:1,4,5
family= 1 1 1 0 0 0 0 0 new D8h genus #    46 with    96 species is 0:0,2:1,4,6
family= 1 1 1 0 0 0 0 0 new D8h genus #    47 with    96 species is 0:0,2:1,4,7
family= 1 1 1 0 0 0 0 0 new D8h genus #    48 with    96 species is 0:0,2:1,5,6
family= 1 1 1 0 0 0 0 0 new D8h genus #    49 with    96 species is 0:0,2:1,5,7
family= 1 1 1 0 0 0 0 0 new D8h genus #    50 with    96 species is 0:0,2:1,6,7
family= 1 1 1 0 0 0 0 0 new D8h genus #    51 with    96 species is 0:0,2:2,3,4
family= 1 1 1 0 0 0 0 0 new D8h genus #    52 with    96 species is 0:0,2:2,3,5
family= 1 1 1 0 0 0 0 0 new D8h genus #    53 with    96 species is 0:0,2:2,3,6
family= 1 1 1 0 0 0 0 0 new D8h genus #    54 with    96 species is 0:0,2:2,3,7
family= 1 1 1 0 0 0 0 0 new D8h genus #    55 with    96 species is 0:0,2:2,4,5
family= 1 1 1 0 0 0 0 0 new D8h genus #    56 with    96 species is 0:0,2:2,4,6
family= 1 1 1 0 0 0 0 0 new D8h genus #    57 with    96 species is 0:0,2:2,4,7
family= 1 1 1 0 0 0 0 0 new D8h genus #    58 with    96 species is 0:0,2:2,5,6
family= 1 1 1 0 0 0 0 0 new D8h genus #    59 with    96 species is 0:0,2:2,5,7
family= 1 1 1 0 0 0 0 0 new D8h genus #    60 with    96 species is 0:0,2:2,6,7
family= 1 1 1 0 0 0 0 0 new D8h genus #    61 with    96 species is 0:0,2:3,4,5
family= 1 1 1 0 0 0 0 0 new D8h genus #    62 with    96 species is 0:0,2:3,4,6
family= 1 1 1 0 0 0 0 0 new D8h genus #    63 with    96 species is 0:0,2:3,4,7
family= 1 1 1 0 0 0 0 0 new D8h genus #    64 with    96 species is 0:0,2:3,5,6
family= 1 1 1 0 0 0 0 0 new D8h genus #    65 with    96 species is 0:0,2:3,5,7
family= 1 1 1 0 0 0 0 0 new D8h genus #    66 with    96 species is 0:0,2:3,6,7
family= 1 1 1 0 0 0 0 0 new D8h genus #    67 with    96 species is 0:0,2:4,5,6
family= 1 1 1 0 0 0 0 0 new D8h genus #    68 with    96 species is 0:0,2:4,5,7
family= 1 1 1 0 0 0 0 0 new D8h genus #    69 with    96 species is 0:0,2:4,6,7
family= 1 1 1 0 0 0 0 0 new D8h genus #    70 with    96 species is 0:0,2:5,6,7
family= 1 1 1 0 0 0 0 0 new D8h genus #    71 with    96 species is 0:0,3:1,2,3
family= 1 1 1 0 0 0 0 0 new D8h genus #    72 with    96 species is 0:0,3:1,2,4
family= 1 1 1 0 0 0 0 0 new D8h genus #    73 with    96 species is 0:0,3:1,2,5
family= 1 1 1 0 0 0 0 0 new D8h genus #    74 with    96 species is 0:0,3:1,2,6
family= 1 1 1 0 0 0 0 0 new D8h genus #    75 with    96 species is 0:0,3:1,2,7
family= 1 1 1 0 0 0 0 0 new D8h genus #    76 with    96 species is 0:0,3:1,3,4
family= 1 1 1 0 0 0 0 0 new D8h genus #    77 with    96 species is 0:0,3:1,3,5
family= 1 1 1 0 0 0 0 0 new D8h genus #    78 with    96 species is 0:0,3:1,3,6
family= 1 1 1 0 0 0 0 0 new D8h genus #    79 with    96 species is 0:0,3:1,3,7
family= 1 1 1 0 0 0 0 0 new D8h genus #    80 with    96 species is 0:0,3:1,4,5
family= 1 1 1 0 0 0 0 0 new D8h genus #    81 with    96 species is 0:0,3:1,4,6
family= 1 1 1 0 0 0 0 0 new D8h genus #    82 with    96 species is 0:0,3:1,4,7
family= 1 1 1 0 0 0 0 0 new D8h genus #    83 with    96 species is 0:0,3:1,5,6
family= 1 1 1 0 0 0 0 0 new D8h genus #    84 with    96 species is 0:0,3:1,5,7
family= 1 1 1 0 0 0 0 0 new D8h genus #    85 with    96 species is 0:0,3:1,6,7
family= 1 1 1 0 0 0 0 0 new D8h genus #    86 with    96 species is 0:0,3:2,3,4
family= 1 1 1 0 0 0 0 0 new D8h genus #    87 with    96 species is 0:0,3:2,3,5
family= 1 1 1 0 0 0 0 0 new D8h genus #    88 with    96 species is 0:0,3:2,3,6
family= 1 1 1 0 0 0 0 0 new D8h genus #    89 with    96 species is 0:0,3:2,3,7
family= 1 1 1 0 0 0 0 0 new D8h genus #    90 with    96 species is 0:0,3:2,4,5
family= 1 1 1 0 0 0 0 0 new D8h genus #    91 with    96 species is 0:0,3:2,4,6
family= 1 1 1 0 0 0 0 0 new D8h genus #    92 with    96 species is 0:0,3:2,4,7
family= 1 1 1 0 0 0 0 0 new D8h genus #    93 with    96 species is 0:0,3:2,5,6
family= 1 1 1 0 0 0 0 0 new D8h genus #    94 with    96 species is 0:0,3:2,5,7
family= 1 1 1 0 0 0 0 0 new D8h genus #    95 with    96 species is 0:0,3:2,6,7
family= 1 1 1 0 0 0 0 0 new D8h genus #    96 with    96 species is 0:0,3:3,4,5
family= 1 1 1 0 0 0 0 0 new D8h genus #    97 with    96 species is 0:0,3:3,4,6
family= 1 1 1 0 0 0 0 0 new D8h genus #    98 with    96 species is 0:0,3:3,4,7
family= 1 1 1 0 0 0 0 0 new D8h genus #    99 with    96 species is 0:0,3:3,5,6
family= 1 1 1 0 0 0 0 0 new D8h genus #   100 with    96 species is 0:0,3:3,5,7
family= 1 1 1 0 0 0 0 0 new D8h genus #   101 with    96 species is 0:0,3:3,6,7
family= 1 1 1 0 0 0 0 0 new D8h genus #   102 with    96 species is 0:0,3:4,5,6
family= 1 1 1 0 0 0 0 0 new D8h genus #   103 with    96 species is 0:0,3:4,5,7
family= 1 1 1 0 0 0 0 0 new D8h genus #   104 with    96 species is 0:0,3:4,6,7
family= 1 1 1 0 0 0 0 0 new D8h genus #   105 with    96 species is 0:0,3:5,6,7
family= 1 1 1 0 0 0 0 0 new D8h genus #   106 with    96 species is 0:0,4:1,2,3
family= 1 1 1 0 0 0 0 0 new D8h genus #   107 with    96 species is 0:0,4:1,2,4
family= 1 1 1 0 0 0 0 0 new D8h genus #   108 with    96 species is 0:0,4:1,2,5
family= 1 1 1 0 0 0 0 0 new D8h genus #   109 with    96 species is 0:0,4:1,2,6
family= 1 1 1 0 0 0 0 0 new D8h genus #   110 with    96 species is 0:0,4:1,2,7
family= 1 1 1 0 0 0 0 0 new D8h genus #   111 with    96 species is 0:0,4:1,3,4
family= 1 1 1 0 0 0 0 0 new D8h genus #   112 with    96 species is 0:0,4:1,3,5
family= 1 1 1 0 0 0 0 0 new D8h genus #   113 with    96 species is 0:0,4:1,3,6
family= 1 1 1 0 0 0 0 0 new D8h genus #   114 with    96 species is 0:0,4:1,3,7
family= 1 1 1 0 0 0 0 0 new D8h genus #   115 with    96 species is 0:0,4:1,4,5
family= 1 1 1 0 0 0 0 0 new D8h genus #   116 with    96 species is 0:0,4:1,4,6
family= 1 1 1 0 0 0 0 0 new D8h genus #   117 with    48 species is 0:0,4:1,4,7
family= 1 1 1 0 0 0 0 0 new D8h genus #   118 with    96 species is 0:0,4:1,5,6
family= 1 1 1 0 0 0 0 0 new D8h genus #   119 with    96 species is 0:0,4:2,3,4
family= 1 1 1 0 0 0 0 0 new D8h genus #   120 with    96 species is 0:0,4:2,3,5
family= 1 1 1 0 0 0 0 0 new D8h genus #   121 with    96 species is 0:0,4:2,3,6
family= 1 1 1 0 0 0 0 0 new D8h genus #   122 with    96 species is 0:0,4:2,4,5
family= 1 1 1 0 0 0 0 0 new D8h genus #   123 with    48 species is 0:0,4:2,4,6
family= 1 1 1 0 0 0 0 0 new D8h genus #   124 with    48 species is 0:0,4:3,4,5
family= 1 1 1 0 0 0 0 0 new D8h genus #   125 with    96 species is 0:1,2:0,1,2
family= 1 1 1 0 0 0 0 0 new D8h genus #   126 with    96 species is 0:1,2:0,1,3
family= 1 1 1 0 0 0 0 0 new D8h genus #   127 with    96 species is 0:1,2:0,1,4
family= 1 1 1 0 0 0 0 0 new D8h genus #   128 with    96 species is 0:1,2:0,1,5
family= 1 1 1 0 0 0 0 0 new D8h genus #   129 with    96 species is 0:1,2:0,1,6
family= 1 1 1 0 0 0 0 0 new D8h genus #   130 with    96 species is 0:1,2:0,1,7
family= 1 1 1 0 0 0 0 0 new D8h genus #   131 with    96 species is 0:1,2:0,2,3
family= 1 1 1 0 0 0 0 0 new D8h genus #   132 with    96 species is 0:1,2:0,2,4
family= 1 1 1 0 0 0 0 0 new D8h genus #   133 with    96 species is 0:1,2:0,2,5
family= 1 1 1 0 0 0 0 0 new D8h genus #   134 with    96 species is 0:1,2:0,2,6
family= 1 1 1 0 0 0 0 0 new D8h genus #   135 with    96 species is 0:1,2:0,2,7
family= 1 1 1 0 0 0 0 0 new D8h genus #   136 with    96 species is 0:1,2:0,3,4
family= 1 1 1 0 0 0 0 0 new D8h genus #   137 with    96 species is 0:1,2:0,3,5
family= 1 1 1 0 0 0 0 0 new D8h genus #   138 with    96 species is 0:1,2:0,3,6
family= 1 1 1 0 0 0 0 0 new D8h genus #   139 with    96 species is 0:1,2:0,3,7
family= 1 1 1 0 0 0 0 0 new D8h genus #   140 with    96 species is 0:1,2:0,4,5
family= 1 1 1 0 0 0 0 0 new D8h genus #   141 with    96 species is 0:1,2:0,4,6
family= 1 1 1 0 0 0 0 0 new D8h genus #   142 with    96 species is 0:1,2:0,4,7
family= 1 1 1 0 0 0 0 0 new D8h genus #   143 with    96 species is 0:1,2:0,5,6
family= 1 1 1 0 0 0 0 0 new D8h genus #   144 with    96 species is 0:1,2:0,5,7
family= 1 1 1 0 0 0 0 0 new D8h genus #   145 with    96 species is 0:1,2:0,6,7
family= 1 1 1 0 0 0 0 0 new D8h genus #   146 with    96 species is 0:1,2:1,2,3
family= 1 1 1 0 0 0 0 0 new D8h genus #   147 with    96 species is 0:1,2:1,2,4
family= 1 1 1 0 0 0 0 0 new D8h genus #   148 with    96 species is 0:1,2:1,2,5
family= 1 1 1 0 0 0 0 0 new D8h genus #   149 with    96 species is 0:1,2:1,2,6
family= 1 1 1 0 0 0 0 0 new D8h genus #   150 with    96 species is 0:1,2:1,2,7
family= 1 1 1 0 0 0 0 0 new D8h genus #   151 with    96 species is 0:1,2:1,3,4
family= 1 1 1 0 0 0 0 0 new D8h genus #   152 with    96 species is 0:1,2:1,3,5
family= 1 1 1 0 0 0 0 0 new D8h genus #   153 with    96 species is 0:1,2:1,3,6
family= 1 1 1 0 0 0 0 0 new D8h genus #   154 with    96 species is 0:1,2:1,3,7
family= 1 1 1 0 0 0 0 0 new D8h genus #   155 with    96 species is 0:1,2:1,4,5
family= 1 1 1 0 0 0 0 0 new D8h genus #   156 with    96 species is 0:1,2:1,4,6
family= 1 1 1 0 0 0 0 0 new D8h genus #   157 with    96 species is 0:1,2:1,4,7
family= 1 1 1 0 0 0 0 0 new D8h genus #   158 with    96 species is 0:1,2:1,5,6
family= 1 1 1 0 0 0 0 0 new D8h genus #   159 with    96 species is 0:1,2:1,5,7
family= 1 1 1 0 0 0 0 0 new D8h genus #   160 with    96 species is 0:1,2:1,6,7
family= 1 1 1 0 0 0 0 0 new D8h genus #   161 with    96 species is 0:1,2:2,3,4
family= 1 1 1 0 0 0 0 0 new D8h genus #   162 with    96 species is 0:1,2:2,3,5
family= 1 1 1 0 0 0 0 0 new D8h genus #   163 with    96 species is 0:1,2:2,3,6
family= 1 1 1 0 0 0 0 0 new D8h genus #   164 with    96 species is 0:1,2:2,3,7
family= 1 1 1 0 0 0 0 0 new D8h genus #   165 with    96 species is 0:1,2:2,4,5
family= 1 1 1 0 0 0 0 0 new D8h genus #   166 with    96 species is 0:1,2:2,4,6
family= 1 1 1 0 0 0 0 0 new D8h genus #   167 with    96 species is 0:1,2:2,4,7
family= 1 1 1 0 0 0 0 0 new D8h genus #   168 with    96 species is 0:1,2:2,5,6
family= 1 1 1 0 0 0 0 0 new D8h genus #   169 with    96 species is 0:1,2:2,5,7
family= 1 1 1 0 0 0 0 0 new D8h genus #   170 with    96 species is 0:1,2:2,6,7
family= 1 1 1 0 0 0 0 0 new D8h genus #   171 with    96 species is 0:1,2:3,4,5
family= 1 1 1 0 0 0 0 0 new D8h genus #   172 with    96 species is 0:1,2:3,4,6
family= 1 1 1 0 0 0 0 0 new D8h genus #   173 with    96 species is 0:1,2:3,4,7
family= 1 1 1 0 0 0 0 0 new D8h genus #   174 with    96 species is 0:1,2:3,5,6
family= 1 1 1 0 0 0 0 0 new D8h genus #   175 with    96 species is 0:1,2:3,5,7
family= 1 1 1 0 0 0 0 0 new D8h genus #   176 with    96 species is 0:1,2:3,6,7
family= 1 1 1 0 0 0 0 0 new D8h genus #   177 with    96 species is 0:1,2:4,5,6
family= 1 1 1 0 0 0 0 0 new D8h genus #   178 with    96 species is 0:1,2:4,5,7
family= 1 1 1 0 0 0 0 0 new D8h genus #   179 with    96 species is 0:1,2:4,6,7
family= 1 1 1 0 0 0 0 0 new D8h genus #   180 with    96 species is 0:1,2:5,6,7
family= 1 1 1 0 0 0 0 0 new D8h genus #   181 with    96 species is 0:1,3:0,1,2
family= 1 1 1 0 0 0 0 0 new D8h genus #   182 with    96 species is 0:1,3:0,1,3
family= 1 1 1 0 0 0 0 0 new D8h genus #   183 with    96 species is 0:1,3:0,1,4
family= 1 1 1 0 0 0 0 0 new D8h genus #   184 with    96 species is 0:1,3:0,1,5
family= 1 1 1 0 0 0 0 0 new D8h genus #   185 with    96 species is 0:1,3:0,1,6
family= 1 1 1 0 0 0 0 0 new D8h genus #   186 with    96 species is 0:1,3:0,1,7
family= 1 1 1 0 0 0 0 0 new D8h genus #   187 with    96 species is 0:1,3:0,2,3
family= 1 1 1 0 0 0 0 0 new D8h genus #   188 with    96 species is 0:1,3:0,2,4
family= 1 1 1 0 0 0 0 0 new D8h genus #   189 with    96 species is 0:1,3:0,2,5
family= 1 1 1 0 0 0 0 0 new D8h genus #   190 with    96 species is 0:1,3:0,2,6
family= 1 1 1 0 0 0 0 0 new D8h genus #   191 with    96 species is 0:1,3:0,2,7
family= 1 1 1 0 0 0 0 0 new D8h genus #   192 with    96 species is 0:1,3:0,3,4
family= 1 1 1 0 0 0 0 0 new D8h genus #   193 with    96 species is 0:1,3:0,3,5
family= 1 1 1 0 0 0 0 0 new D8h genus #   194 with    96 species is 0:1,3:0,3,6
family= 1 1 1 0 0 0 0 0 new D8h genus #   195 with    96 species is 0:1,3:0,3,7
family= 1 1 1 0 0 0 0 0 new D8h genus #   196 with    96 species is 0:1,3:0,4,5
family= 1 1 1 0 0 0 0 0 new D8h genus #   197 with    96 species is 0:1,3:0,4,6
family= 1 1 1 0 0 0 0 0 new D8h genus #   198 with    96 species is 0:1,3:0,4,7
family= 1 1 1 0 0 0 0 0 new D8h genus #   199 with    96 species is 0:1,3:0,5,6
family= 1 1 1 0 0 0 0 0 new D8h genus #   200 with    96 species is 0:1,3:0,5,7
family= 1 1 1 0 0 0 0 0 new D8h genus #   201 with    96 species is 0:1,3:0,6,7
family= 1 1 1 0 0 0 0 0 new D8h genus #   202 with    96 species is 0:1,3:1,2,3
family= 1 1 1 0 0 0 0 0 new D8h genus #   203 with    96 species is 0:1,3:1,2,4
family= 1 1 1 0 0 0 0 0 new D8h genus #   204 with    96 species is 0:1,3:1,2,5
family= 1 1 1 0 0 0 0 0 new D8h genus #   205 with    96 species is 0:1,3:1,2,6
family= 1 1 1 0 0 0 0 0 new D8h genus #   206 with    96 species is 0:1,3:1,2,7
family= 1 1 1 0 0 0 0 0 new D8h genus #   207 with    96 species is 0:1,3:1,3,4
family= 1 1 1 0 0 0 0 0 new D8h genus #   208 with    96 species is 0:1,3:1,3,5
family= 1 1 1 0 0 0 0 0 new D8h genus #   209 with    96 species is 0:1,3:1,3,6
family= 1 1 1 0 0 0 0 0 new D8h genus #   210 with    96 species is 0:1,3:1,3,7
family= 1 1 1 0 0 0 0 0 new D8h genus #   211 with    96 species is 0:1,3:1,4,5
family= 1 1 1 0 0 0 0 0 new D8h genus #   212 with    96 species is 0:1,3:1,4,6
family= 1 1 1 0 0 0 0 0 new D8h genus #   213 with    96 species is 0:1,3:1,4,7
family= 1 1 1 0 0 0 0 0 new D8h genus #   214 with    96 species is 0:1,3:1,5,6
family= 1 1 1 0 0 0 0 0 new D8h genus #   215 with    96 species is 0:1,3:1,5,7
family= 1 1 1 0 0 0 0 0 new D8h genus #   216 with    96 species is 0:1,3:1,6,7
family= 1 1 1 0 0 0 0 0 new D8h genus #   217 with    96 species is 0:1,3:2,3,4
family= 1 1 1 0 0 0 0 0 new D8h genus #   218 with    96 species is 0:1,3:2,3,5
family= 1 1 1 0 0 0 0 0 new D8h genus #   219 with    96 species is 0:1,3:2,3,6
family= 1 1 1 0 0 0 0 0 new D8h genus #   220 with    96 species is 0:1,3:2,3,7
family= 1 1 1 0 0 0 0 0 new D8h genus #   221 with    96 species is 0:1,3:2,4,5
family= 1 1 1 0 0 0 0 0 new D8h genus #   222 with    96 species is 0:1,3:2,4,6
family= 1 1 1 0 0 0 0 0 new D8h genus #   223 with    96 species is 0:1,3:2,4,7
family= 1 1 1 0 0 0 0 0 new D8h genus #   224 with    96 species is 0:1,3:2,5,6
family= 1 1 1 0 0 0 0 0 new D8h genus #   225 with    96 species is 0:1,3:2,5,7
family= 1 1 1 0 0 0 0 0 new D8h genus #   226 with    96 species is 0:1,3:2,6,7
family= 1 1 1 0 0 0 0 0 new D8h genus #   227 with    96 species is 0:1,3:3,4,5
family= 1 1 1 0 0 0 0 0 new D8h genus #   228 with    96 species is 0:1,3:3,4,6
family= 1 1 1 0 0 0 0 0 new D8h genus #   229 with    96 species is 0:1,3:3,4,7
family= 1 1 1 0 0 0 0 0 new D8h genus #   230 with    96 species is 0:1,3:3,5,6
family= 1 1 1 0 0 0 0 0 new D8h genus #   231 with    96 species is 0:1,3:3,5,7
family= 1 1 1 0 0 0 0 0 new D8h genus #   232 with    96 species is 0:1,3:3,6,7
family= 1 1 1 0 0 0 0 0 new D8h genus #   233 with    96 species is 0:1,3:4,5,6
family= 1 1 1 0 0 0 0 0 new D8h genus #   234 with    96 species is 0:1,3:4,5,7
family= 1 1 1 0 0 0 0 0 new D8h genus #   235 with    96 species is 0:1,3:4,6,7
family= 1 1 1 0 0 0 0 0 new D8h genus #   236 with    96 species is 0:1,3:5,6,7
family= 1 1 1 0 0 0 0 0 new D8h genus #   237 with    96 species is 0:1,4:0,1,2
family= 1 1 1 0 0 0 0 0 new D8h genus #   238 with    96 species is 0:1,4:0,1,3
family= 1 1 1 0 0 0 0 0 new D8h genus #   239 with    96 species is 0:1,4:0,1,4
family= 1 1 1 0 0 0 0 0 new D8h genus #   240 with    96 species is 0:1,4:0,1,5
family= 1 1 1 0 0 0 0 0 new D8h genus #   241 with    96 species is 0:1,4:0,1,6
family= 1 1 1 0 0 0 0 0 new D8h genus #   242 with    96 species is 0:1,4:0,1,7
family= 1 1 1 0 0 0 0 0 new D8h genus #   243 with    96 species is 0:1,4:0,2,3
family= 1 1 1 0 0 0 0 0 new D8h genus #   244 with    96 species is 0:1,4:0,2,4
family= 1 1 1 0 0 0 0 0 new D8h genus #   245 with    96 species is 0:1,4:0,2,5
family= 1 1 1 0 0 0 0 0 new D8h genus #   246 with    96 species is 0:1,4:0,2,6
family= 1 1 1 0 0 0 0 0 new D8h genus #   247 with    96 species is 0:1,4:0,2,7
family= 1 1 1 0 0 0 0 0 new D8h genus #   248 with    96 species is 0:1,4:0,3,4
family= 1 1 1 0 0 0 0 0 new D8h genus #   249 with    96 species is 0:1,4:0,3,5
family= 1 1 1 0 0 0 0 0 new D8h genus #   250 with    96 species is 0:1,4:0,3,6
family= 1 1 1 0 0 0 0 0 new D8h genus #   251 with    96 species is 0:1,4:0,3,7
family= 1 1 1 0 0 0 0 0 new D8h genus #   252 with    96 species is 0:1,4:0,4,5
family= 1 1 1 0 0 0 0 0 new D8h genus #   253 with    96 species is 0:1,4:0,4,6
family= 1 1 1 0 0 0 0 0 new D8h genus #   254 with    96 species is 0:1,4:0,4,7
family= 1 1 1 0 0 0 0 0 new D8h genus #   255 with    96 species is 0:1,4:0,5,6
family= 1 1 1 0 0 0 0 0 new D8h genus #   256 with    96 species is 0:1,4:0,5,7
family= 1 1 1 0 0 0 0 0 new D8h genus #   257 with    96 species is 0:1,4:0,6,7
family= 1 1 1 0 0 0 0 0 new D8h genus #   258 with    96 species is 0:1,4:1,2,3
family= 1 1 1 0 0 0 0 0 new D8h genus #   259 with    96 species is 0:1,4:1,2,4
family= 1 1 1 0 0 0 0 0 new D8h genus #   260 with    96 species is 0:1,4:1,2,5
family= 1 1 1 0 0 0 0 0 new D8h genus #   261 with    96 species is 0:1,4:1,2,6
family= 1 1 1 0 0 0 0 0 new D8h genus #   262 with    96 species is 0:1,4:1,2,7
family= 1 1 1 0 0 0 0 0 new D8h genus #   263 with    96 species is 0:1,4:1,3,4
family= 1 1 1 0 0 0 0 0 new D8h genus #   264 with    96 species is 0:1,4:1,3,5
family= 1 1 1 0 0 0 0 0 new D8h genus #   265 with    96 species is 0:1,4:1,3,6
family= 1 1 1 0 0 0 0 0 new D8h genus #   266 with    96 species is 0:1,4:1,3,7
family= 1 1 1 0 0 0 0 0 new D8h genus #   267 with    96 species is 0:1,4:1,4,5
family= 1 1 1 0 0 0 0 0 new D8h genus #   268 with    96 species is 0:1,4:1,4,6
family= 1 1 1 0 0 0 0 0 new D8h genus #   269 with    96 species is 0:1,4:1,4,7
family= 1 1 1 0 0 0 0 0 new D8h genus #   270 with    96 species is 0:1,4:1,5,6
family= 1 1 1 0 0 0 0 0 new D8h genus #   271 with    96 species is 0:1,4:1,5,7
family= 1 1 1 0 0 0 0 0 new D8h genus #   272 with    96 species is 0:1,4:1,6,7
family= 1 1 1 0 0 0 0 0 new D8h genus #   273 with    96 species is 0:1,4:2,3,4
family= 1 1 1 0 0 0 0 0 new D8h genus #   274 with    96 species is 0:1,4:2,3,5
family= 1 1 1 0 0 0 0 0 new D8h genus #   275 with    96 species is 0:1,4:2,3,6
family= 1 1 1 0 0 0 0 0 new D8h genus #   276 with    96 species is 0:1,4:2,3,7
family= 1 1 1 0 0 0 0 0 new D8h genus #   277 with    96 species is 0:1,4:2,4,5
family= 1 1 1 0 0 0 0 0 new D8h genus #   278 with    96 species is 0:1,4:2,4,6
family= 1 1 1 0 0 0 0 0 new D8h genus #   279 with    96 species is 0:1,4:2,4,7
family= 1 1 1 0 0 0 0 0 new D8h genus #   280 with    96 species is 0:1,4:2,5,6
family= 1 1 1 0 0 0 0 0 new D8h genus #   281 with    96 species is 0:1,4:2,5,7
family= 1 1 1 0 0 0 0 0 new D8h genus #   282 with    96 species is 0:1,4:2,6,7
family= 1 1 1 0 0 0 0 0 new D8h genus #   283 with    96 species is 0:1,4:3,4,5
family= 1 1 1 0 0 0 0 0 new D8h genus #   284 with    96 species is 0:1,4:3,4,6
family= 1 1 1 0 0 0 0 0 new D8h genus #   285 with    96 species is 0:1,4:3,4,7
family= 1 1 1 0 0 0 0 0 new D8h genus #   286 with    96 species is 0:1,4:3,5,6
family= 1 1 1 0 0 0 0 0 new D8h genus #   287 with    96 species is 0:1,4:3,5,7
family= 1 1 1 0 0 0 0 0 new D8h genus #   288 with    96 species is 0:1,4:3,6,7
family= 1 1 1 0 0 0 0 0 new D8h genus #   289 with    96 species is 0:1,4:4,5,6
family= 1 1 1 0 0 0 0 0 new D8h genus #   290 with    96 species is 0:1,4:4,5,7
family= 1 1 1 0 0 0 0 0 new D8h genus #   291 with    96 species is 0:1,4:4,6,7
family= 1 1 1 0 0 0 0 0 new D8h genus #   292 with    96 species is 0:1,4:5,6,7
family= 1 1 1 0 0 0 0 0 new D8h genus #   293 with    96 species is 0:1,5:0,1,2
family= 1 1 1 0 0 0 0 0 new D8h genus #   294 with    96 species is 0:1,5:0,1,3
family= 1 1 1 0 0 0 0 0 new D8h genus #   295 with    96 species is 0:1,5:0,1,4
family= 1 1 1 0 0 0 0 0 new D8h genus #   296 with    96 species is 0:1,5:0,1,5
family= 1 1 1 0 0 0 0 0 new D8h genus #   297 with    96 species is 0:1,5:0,1,6
family= 1 1 1 0 0 0 0 0 new D8h genus #   298 with    96 species is 0:1,5:0,1,7
family= 1 1 1 0 0 0 0 0 new D8h genus #   299 with    96 species is 0:1,5:0,2,3
family= 1 1 1 0 0 0 0 0 new D8h genus #   300 with    96 species is 0:1,5:0,2,4
family= 1 1 1 0 0 0 0 0 new D8h genus #   301 with    96 species is 0:1,5:0,2,5
family= 1 1 1 0 0 0 0 0 new D8h genus #   302 with    96 species is 0:1,5:0,2,6
family= 1 1 1 0 0 0 0 0 new D8h genus #   303 with    96 species is 0:1,5:0,2,7
family= 1 1 1 0 0 0 0 0 new D8h genus #   304 with    96 species is 0:1,5:0,3,4
family= 1 1 1 0 0 0 0 0 new D8h genus #   305 with    96 species is 0:1,5:0,3,5
family= 1 1 1 0 0 0 0 0 new D8h genus #   306 with    96 species is 0:1,5:0,3,6
family= 1 1 1 0 0 0 0 0 new D8h genus #   307 with    96 species is 0:1,5:0,3,7
family= 1 1 1 0 0 0 0 0 new D8h genus #   308 with    96 species is 0:1,5:0,4,5
family= 1 1 1 0 0 0 0 0 new D8h genus #   309 with    96 species is 0:1,5:0,4,6
family= 1 1 1 0 0 0 0 0 new D8h genus #   310 with    96 species is 0:1,5:0,4,7
family= 1 1 1 0 0 0 0 0 new D8h genus #   311 with    96 species is 0:1,5:0,5,6
family= 1 1 1 0 0 0 0 0 new D8h genus #   312 with    96 species is 0:1,5:0,5,7
family= 1 1 1 0 0 0 0 0 new D8h genus #   313 with    96 species is 0:1,5:0,6,7
family= 1 1 1 0 0 0 0 0 new D8h genus #   314 with    96 species is 0:1,5:1,2,3
family= 1 1 1 0 0 0 0 0 new D8h genus #   315 with    96 species is 0:1,5:1,2,4
family= 1 1 1 0 0 0 0 0 new D8h genus #   316 with    96 species is 0:1,5:1,2,5
family= 1 1 1 0 0 0 0 0 new D8h genus #   317 with    96 species is 0:1,5:1,2,6
family= 1 1 1 0 0 0 0 0 new D8h genus #   318 with    96 species is 0:1,5:1,2,7
family= 1 1 1 0 0 0 0 0 new D8h genus #   319 with    96 species is 0:1,5:1,3,4
family= 1 1 1 0 0 0 0 0 new D8h genus #   320 with    96 species is 0:1,5:1,3,5
family= 1 1 1 0 0 0 0 0 new D8h genus #   321 with    96 species is 0:1,5:1,3,6
family= 1 1 1 0 0 0 0 0 new D8h genus #   322 with    96 species is 0:1,5:1,3,7
family= 1 1 1 0 0 0 0 0 new D8h genus #   323 with    96 species is 0:1,5:1,4,5
family= 1 1 1 0 0 0 0 0 new D8h genus #   324 with    96 species is 0:1,5:1,4,6
family= 1 1 1 0 0 0 0 0 new D8h genus #   325 with    96 species is 0:1,5:1,4,7
family= 1 1 1 0 0 0 0 0 new D8h genus #   326 with    96 species is 0:1,5:1,5,6
family= 1 1 1 0 0 0 0 0 new D8h genus #   327 with    96 species is 0:1,5:1,5,7
family= 1 1 1 0 0 0 0 0 new D8h genus #   328 with    96 species is 0:1,5:1,6,7
family= 1 1 1 0 0 0 0 0 new D8h genus #   329 with    96 species is 0:1,5:2,3,4
family= 1 1 1 0 0 0 0 0 new D8h genus #   330 with    96 species is 0:1,5:2,3,5
family= 1 1 1 0 0 0 0 0 new D8h genus #   331 with    96 species is 0:1,5:2,3,6
family= 1 1 1 0 0 0 0 0 new D8h genus #   332 with    96 species is 0:1,5:2,3,7
family= 1 1 1 0 0 0 0 0 new D8h genus #   333 with    96 species is 0:1,5:2,4,5
family= 1 1 1 0 0 0 0 0 new D8h genus #   334 with    96 species is 0:1,5:2,4,6
family= 1 1 1 0 0 0 0 0 new D8h genus #   335 with    96 species is 0:1,5:2,4,7
family= 1 1 1 0 0 0 0 0 new D8h genus #   336 with    96 species is 0:1,5:2,5,6
family= 1 1 1 0 0 0 0 0 new D8h genus #   337 with    96 species is 0:1,5:2,5,7
family= 1 1 1 0 0 0 0 0 new D8h genus #   338 with    96 species is 0:1,5:2,6,7
family= 1 1 1 0 0 0 0 0 new D8h genus #   339 with    96 species is 0:1,5:3,4,5
family= 1 1 1 0 0 0 0 0 new D8h genus #   340 with    96 species is 0:1,5:3,4,6
family= 1 1 1 0 0 0 0 0 new D8h genus #   341 with    96 species is 0:1,5:3,4,7
family= 1 1 1 0 0 0 0 0 new D8h genus #   342 with    96 species is 0:1,5:3,5,6
family= 1 1 1 0 0 0 0 0 new D8h genus #   343 with    96 species is 0:1,5:3,5,7
family= 1 1 1 0 0 0 0 0 new D8h genus #   344 with    96 species is 0:1,5:3,6,7
family= 1 1 1 0 0 0 0 0 new D8h genus #   345 with    96 species is 0:1,5:4,5,6
family= 1 1 1 0 0 0 0 0 new D8h genus #   346 with    96 species is 0:1,5:4,5,7
family= 1 1 1 0 0 0 0 0 new D8h genus #   347 with    96 species is 0:1,5:4,6,7
family= 1 1 1 0 0 0 0 0 new D8h genus #   348 with    96 species is 0:1,5:5,6,7
family= 1 1 1 0 0 0 0 0 new D8h genus #   349 with    96 species is 0:1,6:0,1,2
family= 1 1 1 0 0 0 0 0 new D8h genus #   350 with    96 species is 0:1,6:0,1,3
family= 1 1 1 0 0 0 0 0 new D8h genus #   351 with    96 species is 0:1,6:0,1,4
family= 1 1 1 0 0 0 0 0 new D8h genus #   352 with    96 species is 0:1,6:0,1,5
family= 1 1 1 0 0 0 0 0 new D8h genus #   353 with    96 species is 0:1,6:0,1,6
family= 1 1 1 0 0 0 0 0 new D8h genus #   354 with    96 species is 0:1,6:0,1,7
family= 1 1 1 0 0 0 0 0 new D8h genus #   355 with    96 species is 0:1,6:0,2,3
family= 1 1 1 0 0 0 0 0 new D8h genus #   356 with    96 species is 0:1,6:0,2,4
family= 1 1 1 0 0 0 0 0 new D8h genus #   357 with    96 species is 0:1,6:0,2,5
family= 1 1 1 0 0 0 0 0 new D8h genus #   358 with    96 species is 0:1,6:0,2,6
family= 1 1 1 0 0 0 0 0 new D8h genus #   359 with    96 species is 0:1,6:0,2,7
family= 1 1 1 0 0 0 0 0 new D8h genus #   360 with    96 species is 0:1,6:0,3,4
family= 1 1 1 0 0 0 0 0 new D8h genus #   361 with    96 species is 0:1,6:0,3,5
family= 1 1 1 0 0 0 0 0 new D8h genus #   362 with    96 species is 0:1,6:0,3,6
family= 1 1 1 0 0 0 0 0 new D8h genus #   363 with    96 species is 0:1,6:0,3,7
family= 1 1 1 0 0 0 0 0 new D8h genus #   364 with    96 species is 0:1,6:0,4,5
family= 1 1 1 0 0 0 0 0 new D8h genus #   365 with    96 species is 0:1,6:0,4,6
family= 1 1 1 0 0 0 0 0 new D8h genus #   366 with    96 species is 0:1,6:0,4,7
family= 1 1 1 0 0 0 0 0 new D8h genus #   367 with    96 species is 0:1,6:0,5,6
family= 1 1 1 0 0 0 0 0 new D8h genus #   368 with    96 species is 0:1,6:0,5,7
family= 1 1 1 0 0 0 0 0 new D8h genus #   369 with    96 species is 0:1,6:0,6,7
family= 1 1 1 0 0 0 0 0 new D8h genus #   370 with    96 species is 0:1,6:1,2,3
family= 1 1 1 0 0 0 0 0 new D8h genus #   371 with    96 species is 0:1,6:1,2,4
family= 1 1 1 0 0 0 0 0 new D8h genus #   372 with    96 species is 0:1,6:1,2,5
family= 1 1 1 0 0 0 0 0 new D8h genus #   373 with    96 species is 0:1,6:1,2,6
family= 1 1 1 0 0 0 0 0 new D8h genus #   374 with    96 species is 0:1,6:1,2,7
family= 1 1 1 0 0 0 0 0 new D8h genus #   375 with    96 species is 0:1,6:1,3,4
family= 1 1 1 0 0 0 0 0 new D8h genus #   376 with    96 species is 0:1,6:1,3,5
family= 1 1 1 0 0 0 0 0 new D8h genus #   377 with    96 species is 0:1,6:1,3,6
family= 1 1 1 0 0 0 0 0 new D8h genus #   378 with    96 species is 0:1,6:1,3,7
family= 1 1 1 0 0 0 0 0 new D8h genus #   379 with    96 species is 0:1,6:1,4,5
family= 1 1 1 0 0 0 0 0 new D8h genus #   380 with    96 species is 0:1,6:1,4,6
family= 1 1 1 0 0 0 0 0 new D8h genus #   381 with    96 species is 0:1,6:1,4,7
family= 1 1 1 0 0 0 0 0 new D8h genus #   382 with    96 species is 0:1,6:1,5,6
family= 1 1 1 0 0 0 0 0 new D8h genus #   383 with    96 species is 0:1,6:1,5,7
family= 1 1 1 0 0 0 0 0 new D8h genus #   384 with    96 species is 0:1,6:1,6,7
family= 1 1 1 0 0 0 0 0 new D8h genus #   385 with    96 species is 0:1,6:2,3,4
family= 1 1 1 0 0 0 0 0 new D8h genus #   386 with    96 species is 0:1,6:2,3,5
family= 1 1 1 0 0 0 0 0 new D8h genus #   387 with    96 species is 0:1,6:2,3,6
family= 1 1 1 0 0 0 0 0 new D8h genus #   388 with    96 species is 0:1,6:2,3,7
family= 1 1 1 0 0 0 0 0 new D8h genus #   389 with    96 species is 0:1,6:2,4,5
family= 1 1 1 0 0 0 0 0 new D8h genus #   390 with    96 species is 0:1,6:2,4,6
family= 1 1 1 0 0 0 0 0 new D8h genus #   391 with    96 species is 0:1,6:2,4,7
family= 1 1 1 0 0 0 0 0 new D8h genus #   392 with    96 species is 0:1,6:2,5,6
family= 1 1 1 0 0 0 0 0 new D8h genus #   393 with    96 species is 0:1,6:2,5,7
family= 1 1 1 0 0 0 0 0 new D8h genus #   394 with    96 species is 0:1,6:2,6,7
family= 1 1 1 0 0 0 0 0 new D8h genus #   395 with    96 species is 0:1,6:3,4,5
family= 1 1 1 0 0 0 0 0 new D8h genus #   396 with    96 species is 0:1,6:3,4,6
family= 1 1 1 0 0 0 0 0 new D8h genus #   397 with    96 species is 0:1,6:3,4,7
family= 1 1 1 0 0 0 0 0 new D8h genus #   398 with    96 species is 0:1,6:3,5,6
family= 1 1 1 0 0 0 0 0 new D8h genus #   399 with    96 species is 0:1,6:3,5,7
family= 1 1 1 0 0 0 0 0 new D8h genus #   400 with    96 species is 0:1,6:3,6,7
family= 1 1 1 0 0 0 0 0 new D8h genus #   401 with    96 species is 0:1,6:4,5,6
family= 1 1 1 0 0 0 0 0 new D8h genus #   402 with    96 species is 0:1,6:4,5,7
family= 1 1 1 0 0 0 0 0 new D8h genus #   403 with    96 species is 0:1,6:4,6,7
family= 1 1 1 0 0 0 0 0 new D8h genus #   404 with    96 species is 0:1,6:5,6,7
family= 1 1 1 0 0 0 0 0 new D8h genus #   405 with    96 species is 0:1,7:0,1,2
family= 1 1 1 0 0 0 0 0 new D8h genus #   406 with    96 species is 0:1,7:0,1,3
family= 1 1 1 0 0 0 0 0 new D8h genus #   407 with    96 species is 0:1,7:0,1,4
family= 1 1 1 0 0 0 0 0 new D8h genus #   408 with    96 species is 0:1,7:0,1,5
family= 1 1 1 0 0 0 0 0 new D8h genus #   409 with    96 species is 0:1,7:0,1,6
family= 1 1 1 0 0 0 0 0 new D8h genus #   410 with    48 species is 0:1,7:0,1,7
family= 1 1 1 0 0 0 0 0 new D8h genus #   411 with    96 species is 0:1,7:0,2,3
family= 1 1 1 0 0 0 0 0 new D8h genus #   412 with    96 species is 0:1,7:0,2,4
family= 1 1 1 0 0 0 0 0 new D8h genus #   413 with    96 species is 0:1,7:0,2,5
family= 1 1 1 0 0 0 0 0 new D8h genus #   414 with    48 species is 0:1,7:0,2,6
family= 1 1 1 0 0 0 0 0 new D8h genus #   415 with    96 species is 0:1,7:0,3,4
family= 1 1 1 0 0 0 0 0 new D8h genus #   416 with    48 species is 0:1,7:0,3,5
family= 1 1 1 0 0 0 0 0 new D8h genus #   417 with    96 species is 0:1,7:1,2,3
family= 1 1 1 0 0 0 0 0 new D8h genus #   418 with    96 species is 0:1,7:1,2,4
family= 1 1 1 0 0 0 0 0 new D8h genus #   419 with    96 species is 0:1,7:1,2,5
family= 1 1 1 0 0 0 0 0 new D8h genus #   420 with    96 species is 0:1,7:1,2,6
family= 1 1 1 0 0 0 0 0 new D8h genus #   421 with    96 species is 0:1,7:1,2,7
family= 1 1 1 0 0 0 0 0 new D8h genus #   422 with    96 species is 0:1,7:1,3,4
family= 1 1 1 0 0 0 0 0 new D8h genus #   423 with    96 species is 0:1,7:1,3,5
family= 1 1 1 0 0 0 0 0 new D8h genus #   424 with    96 species is 0:1,7:1,3,6
family= 1 1 1 0 0 0 0 0 new D8h genus #   425 with    96 species is 0:1,7:1,3,7
family= 1 1 1 0 0 0 0 0 new D8h genus #   426 with    96 species is 0:1,7:1,4,5
family= 1 1 1 0 0 0 0 0 new D8h genus #   427 with    96 species is 0:1,7:1,4,6
family= 1 1 1 0 0 0 0 0 new D8h genus #   428 with    48 species is 0:1,7:1,4,7
family= 1 1 1 0 0 0 0 0 new D8h genus #   429 with    96 species is 0:1,7:1,5,6
family= 1 1 1 0 0 0 0 0 new D8h genus #   430 with    96 species is 0:1,7:2,3,4
family= 1 1 1 0 0 0 0 0 new D8h genus #   431 with    96 species is 0:1,7:2,3,5
family= 1 1 1 0 0 0 0 0 new D8h genus #   432 with    96 species is 0:1,7:2,3,6
family= 1 1 1 0 0 0 0 0 new D8h genus #   433 with    96 species is 0:1,7:2,4,5
family= 1 1 1 0 0 0 0 0 new D8h genus #   434 with    48 species is 0:1,7:2,4,6
family= 1 1 1 0 0 0 0 0 new D8h genus #   435 with    48 species is 0:1,7:3,4,5
family= 1 1 1 0 0 0 0 0 new D8h genus #   436 with    96 species is 0:2,3:0,1,2
family= 1 1 1 0 0 0 0 0 new D8h genus #   437 with    96 species is 0:2,3:0,1,3
family= 1 1 1 0 0 0 0 0 new D8h genus #   438 with    96 species is 0:2,3:0,1,4
family= 1 1 1 0 0 0 0 0 new D8h genus #   439 with    96 species is 0:2,3:0,1,5
family= 1 1 1 0 0 0 0 0 new D8h genus #   440 with    96 species is 0:2,3:0,1,6
family= 1 1 1 0 0 0 0 0 new D8h genus #   441 with    96 species is 0:2,3:0,1,7
family= 1 1 1 0 0 0 0 0 new D8h genus #   442 with    96 species is 0:2,3:0,2,3
family= 1 1 1 0 0 0 0 0 new D8h genus #   443 with    96 species is 0:2,3:0,2,4
family= 1 1 1 0 0 0 0 0 new D8h genus #   444 with    96 species is 0:2,3:0,2,5
family= 1 1 1 0 0 0 0 0 new D8h genus #   445 with    96 species is 0:2,3:0,2,6
family= 1 1 1 0 0 0 0 0 new D8h genus #   446 with    96 species is 0:2,3:0,2,7
family= 1 1 1 0 0 0 0 0 new D8h genus #   447 with    96 species is 0:2,3:0,3,4
family= 1 1 1 0 0 0 0 0 new D8h genus #   448 with    96 species is 0:2,3:0,3,5
family= 1 1 1 0 0 0 0 0 new D8h genus #   449 with    96 species is 0:2,3:0,3,6
family= 1 1 1 0 0 0 0 0 new D8h genus #   450 with    96 species is 0:2,3:0,3,7
family= 1 1 1 0 0 0 0 0 new D8h genus #   451 with    96 species is 0:2,3:0,4,5
family= 1 1 1 0 0 0 0 0 new D8h genus #   452 with    96 species is 0:2,3:0,4,6
family= 1 1 1 0 0 0 0 0 new D8h genus #   453 with    96 species is 0:2,3:0,4,7
family= 1 1 1 0 0 0 0 0 new D8h genus #   454 with    96 species is 0:2,3:0,5,6
family= 1 1 1 0 0 0 0 0 new D8h genus #   455 with    96 species is 0:2,3:0,5,7
family= 1 1 1 0 0 0 0 0 new D8h genus #   456 with    96 species is 0:2,3:0,6,7
family= 1 1 1 0 0 0 0 0 new D8h genus #   457 with    96 species is 0:2,3:1,2,3
family= 1 1 1 0 0 0 0 0 new D8h genus #   458 with    96 species is 0:2,3:1,2,4
family= 1 1 1 0 0 0 0 0 new D8h genus #   459 with    96 species is 0:2,3:1,2,5
family= 1 1 1 0 0 0 0 0 new D8h genus #   460 with    96 species is 0:2,3:1,2,6
family= 1 1 1 0 0 0 0 0 new D8h genus #   461 with    96 species is 0:2,3:1,2,7
family= 1 1 1 0 0 0 0 0 new D8h genus #   462 with    96 species is 0:2,3:1,3,4
family= 1 1 1 0 0 0 0 0 new D8h genus #   463 with    96 species is 0:2,3:1,3,5
family= 1 1 1 0 0 0 0 0 new D8h genus #   464 with    96 species is 0:2,3:1,3,6
family= 1 1 1 0 0 0 0 0 new D8h genus #   465 with    96 species is 0:2,3:1,3,7
family= 1 1 1 0 0 0 0 0 new D8h genus #   466 with    96 species is 0:2,3:1,4,5
family= 1 1 1 0 0 0 0 0 new D8h genus #   467 with    96 species is 0:2,3:1,4,6
family= 1 1 1 0 0 0 0 0 new D8h genus #   468 with    96 species is 0:2,3:1,4,7
family= 1 1 1 0 0 0 0 0 new D8h genus #   469 with    96 species is 0:2,3:1,5,6
family= 1 1 1 0 0 0 0 0 new D8h genus #   470 with    96 species is 0:2,3:1,5,7
family= 1 1 1 0 0 0 0 0 new D8h genus #   471 with    96 species is 0:2,3:1,6,7
family= 1 1 1 0 0 0 0 0 new D8h genus #   472 with    96 species is 0:2,3:2,3,4
family= 1 1 1 0 0 0 0 0 new D8h genus #   473 with    96 species is 0:2,3:2,3,5
family= 1 1 1 0 0 0 0 0 new D8h genus #   474 with    96 species is 0:2,3:2,3,6
family= 1 1 1 0 0 0 0 0 new D8h genus #   475 with    96 species is 0:2,3:2,3,7
family= 1 1 1 0 0 0 0 0 new D8h genus #   476 with    96 species is 0:2,3:2,4,5
family= 1 1 1 0 0 0 0 0 new D8h genus #   477 with    96 species is 0:2,3:2,4,6
family= 1 1 1 0 0 0 0 0 new D8h genus #   478 with    96 species is 0:2,3:2,4,7
family= 1 1 1 0 0 0 0 0 new D8h genus #   479 with    96 species is 0:2,3:2,5,6
family= 1 1 1 0 0 0 0 0 new D8h genus #   480 with    96 species is 0:2,3:2,5,7
family= 1 1 1 0 0 0 0 0 new D8h genus #   481 with    96 species is 0:2,3:2,6,7
family= 1 1 1 0 0 0 0 0 new D8h genus #   482 with    96 species is 0:2,3:3,4,5
family= 1 1 1 0 0 0 0 0 new D8h genus #   483 with    96 species is 0:2,3:3,4,6
family= 1 1 1 0 0 0 0 0 new D8h genus #   484 with    96 species is 0:2,3:3,4,7
family= 1 1 1 0 0 0 0 0 new D8h genus #   485 with    96 species is 0:2,3:3,5,6
family= 1 1 1 0 0 0 0 0 new D8h genus #   486 with    96 species is 0:2,3:3,5,7
family= 1 1 1 0 0 0 0 0 new D8h genus #   487 with    96 species is 0:2,3:3,6,7
family= 1 1 1 0 0 0 0 0 new D8h genus #   488 with    96 species is 0:2,3:4,5,6
family= 1 1 1 0 0 0 0 0 new D8h genus #   489 with    96 species is 0:2,3:4,5,7
family= 1 1 1 0 0 0 0 0 new D8h genus #   490 with    96 species is 0:2,3:4,6,7
family= 1 1 1 0 0 0 0 0 new D8h genus #   491 with    96 species is 0:2,3:5,6,7
family= 1 1 1 0 0 0 0 0 new D8h genus #   492 with    96 species is 0:2,4:0,1,2
family= 1 1 1 0 0 0 0 0 new D8h genus #   493 with    96 species is 0:2,4:0,1,3
family= 1 1 1 0 0 0 0 0 new D8h genus #   494 with    96 species is 0:2,4:0,1,4
family= 1 1 1 0 0 0 0 0 new D8h genus #   495 with    96 species is 0:2,4:0,1,5
family= 1 1 1 0 0 0 0 0 new D8h genus #   496 with    96 species is 0:2,4:0,1,6
family= 1 1 1 0 0 0 0 0 new D8h genus #   497 with    96 species is 0:2,4:0,1,7
family= 1 1 1 0 0 0 0 0 new D8h genus #   498 with    96 species is 0:2,4:0,2,3
family= 1 1 1 0 0 0 0 0 new D8h genus #   499 with    96 species is 0:2,4:0,2,4
family= 1 1 1 0 0 0 0 0 new D8h genus #   500 with    96 species is 0:2,4:0,2,5
family= 1 1 1 0 0 0 0 0 new D8h genus #   501 with    96 species is 0:2,4:0,2,6
family= 1 1 1 0 0 0 0 0 new D8h genus #   502 with    96 species is 0:2,4:0,2,7
family= 1 1 1 0 0 0 0 0 new D8h genus #   503 with    96 species is 0:2,4:0,3,4
family= 1 1 1 0 0 0 0 0 new D8h genus #   504 with    96 species is 0:2,4:0,3,5
family= 1 1 1 0 0 0 0 0 new D8h genus #   505 with    96 species is 0:2,4:0,3,6
family= 1 1 1 0 0 0 0 0 new D8h genus #   506 with    96 species is 0:2,4:0,3,7
family= 1 1 1 0 0 0 0 0 new D8h genus #   507 with    96 species is 0:2,4:0,4,5
family= 1 1 1 0 0 0 0 0 new D8h genus #   508 with    96 species is 0:2,4:0,4,6
family= 1 1 1 0 0 0 0 0 new D8h genus #   509 with    96 species is 0:2,4:0,4,7
family= 1 1 1 0 0 0 0 0 new D8h genus #   510 with    96 species is 0:2,4:0,5,6
family= 1 1 1 0 0 0 0 0 new D8h genus #   511 with    96 species is 0:2,4:0,5,7
family= 1 1 1 0 0 0 0 0 new D8h genus #   512 with    96 species is 0:2,4:0,6,7
family= 1 1 1 0 0 0 0 0 new D8h genus #   513 with    96 species is 0:2,4:1,2,3
family= 1 1 1 0 0 0 0 0 new D8h genus #   514 with    96 species is 0:2,4:1,2,4
family= 1 1 1 0 0 0 0 0 new D8h genus #   515 with    96 species is 0:2,4:1,2,5
family= 1 1 1 0 0 0 0 0 new D8h genus #   516 with    96 species is 0:2,4:1,2,6
family= 1 1 1 0 0 0 0 0 new D8h genus #   517 with    96 species is 0:2,4:1,2,7
family= 1 1 1 0 0 0 0 0 new D8h genus #   518 with    96 species is 0:2,4:1,3,4
family= 1 1 1 0 0 0 0 0 new D8h genus #   519 with    96 species is 0:2,4:1,3,5
family= 1 1 1 0 0 0 0 0 new D8h genus #   520 with    96 species is 0:2,4:1,3,6
family= 1 1 1 0 0 0 0 0 new D8h genus #   521 with    96 species is 0:2,4:1,3,7
family= 1 1 1 0 0 0 0 0 new D8h genus #   522 with    96 species is 0:2,4:1,4,5
family= 1 1 1 0 0 0 0 0 new D8h genus #   523 with    96 species is 0:2,4:1,4,6
family= 1 1 1 0 0 0 0 0 new D8h genus #   524 with    96 species is 0:2,4:1,4,7
family= 1 1 1 0 0 0 0 0 new D8h genus #   525 with    96 species is 0:2,4:1,5,6
family= 1 1 1 0 0 0 0 0 new D8h genus #   526 with    96 species is 0:2,4:1,5,7
family= 1 1 1 0 0 0 0 0 new D8h genus #   527 with    96 species is 0:2,4:1,6,7
family= 1 1 1 0 0 0 0 0 new D8h genus #   528 with    96 species is 0:2,4:2,3,4
family= 1 1 1 0 0 0 0 0 new D8h genus #   529 with    96 species is 0:2,4:2,3,5
family= 1 1 1 0 0 0 0 0 new D8h genus #   530 with    96 species is 0:2,4:2,3,6
family= 1 1 1 0 0 0 0 0 new D8h genus #   531 with    96 species is 0:2,4:2,3,7
family= 1 1 1 0 0 0 0 0 new D8h genus #   532 with    96 species is 0:2,4:2,4,5
family= 1 1 1 0 0 0 0 0 new D8h genus #   533 with    96 species is 0:2,4:2,4,6
family= 1 1 1 0 0 0 0 0 new D8h genus #   534 with    96 species is 0:2,4:2,4,7
family= 1 1 1 0 0 0 0 0 new D8h genus #   535 with    96 species is 0:2,4:2,5,6
family= 1 1 1 0 0 0 0 0 new D8h genus #   536 with    96 species is 0:2,4:2,5,7
family= 1 1 1 0 0 0 0 0 new D8h genus #   537 with    96 species is 0:2,4:2,6,7
family= 1 1 1 0 0 0 0 0 new D8h genus #   538 with    96 species is 0:2,4:3,4,5
family= 1 1 1 0 0 0 0 0 new D8h genus #   539 with    96 species is 0:2,4:3,4,6
family= 1 1 1 0 0 0 0 0 new D8h genus #   540 with    96 species is 0:2,4:3,4,7
family= 1 1 1 0 0 0 0 0 new D8h genus #   541 with    96 species is 0:2,4:3,5,6
family= 1 1 1 0 0 0 0 0 new D8h genus #   542 with    96 species is 0:2,4:3,5,7
family= 1 1 1 0 0 0 0 0 new D8h genus #   543 with    96 species is 0:2,4:3,6,7
family= 1 1 1 0 0 0 0 0 new D8h genus #   544 with    96 species is 0:2,4:4,5,6
family= 1 1 1 0 0 0 0 0 new D8h genus #   545 with    96 species is 0:2,4:4,5,7
family= 1 1 1 0 0 0 0 0 new D8h genus #   546 with    96 species is 0:2,4:4,6,7
family= 1 1 1 0 0 0 0 0 new D8h genus #   547 with    96 species is 0:2,4:5,6,7
family= 1 1 1 0 0 0 0 0 new D8h genus #   548 with    96 species is 0:2,5:0,1,2
family= 1 1 1 0 0 0 0 0 new D8h genus #   549 with    96 species is 0:2,5:0,1,3
family= 1 1 1 0 0 0 0 0 new D8h genus #   550 with    96 species is 0:2,5:0,1,4
family= 1 1 1 0 0 0 0 0 new D8h genus #   551 with    96 species is 0:2,5:0,1,5
family= 1 1 1 0 0 0 0 0 new D8h genus #   552 with    96 species is 0:2,5:0,1,6
family= 1 1 1 0 0 0 0 0 new D8h genus #   553 with    96 species is 0:2,5:0,1,7
family= 1 1 1 0 0 0 0 0 new D8h genus #   554 with    96 species is 0:2,5:0,2,3
family= 1 1 1 0 0 0 0 0 new D8h genus #   555 with    96 species is 0:2,5:0,2,4
family= 1 1 1 0 0 0 0 0 new D8h genus #   556 with    96 species is 0:2,5:0,2,5
family= 1 1 1 0 0 0 0 0 new D8h genus #   557 with    96 species is 0:2,5:0,2,6
family= 1 1 1 0 0 0 0 0 new D8h genus #   558 with    96 species is 0:2,5:0,2,7
family= 1 1 1 0 0 0 0 0 new D8h genus #   559 with    96 species is 0:2,5:0,3,4
family= 1 1 1 0 0 0 0 0 new D8h genus #   560 with    96 species is 0:2,5:0,3,5
family= 1 1 1 0 0 0 0 0 new D8h genus #   561 with    96 species is 0:2,5:0,3,6
family= 1 1 1 0 0 0 0 0 new D8h genus #   562 with    96 species is 0:2,5:0,3,7
family= 1 1 1 0 0 0 0 0 new D8h genus #   563 with    96 species is 0:2,5:0,4,5
family= 1 1 1 0 0 0 0 0 new D8h genus #   564 with    96 species is 0:2,5:0,4,6
family= 1 1 1 0 0 0 0 0 new D8h genus #   565 with    96 species is 0:2,5:0,4,7
family= 1 1 1 0 0 0 0 0 new D8h genus #   566 with    96 species is 0:2,5:0,5,6
family= 1 1 1 0 0 0 0 0 new D8h genus #   567 with    96 species is 0:2,5:0,5,7
family= 1 1 1 0 0 0 0 0 new D8h genus #   568 with    96 species is 0:2,5:0,6,7
family= 1 1 1 0 0 0 0 0 new D8h genus #   569 with    96 species is 0:2,5:1,2,3
family= 1 1 1 0 0 0 0 0 new D8h genus #   570 with    96 species is 0:2,5:1,2,4
family= 1 1 1 0 0 0 0 0 new D8h genus #   571 with    96 species is 0:2,5:1,2,5
family= 1 1 1 0 0 0 0 0 new D8h genus #   572 with    96 species is 0:2,5:1,2,6
family= 1 1 1 0 0 0 0 0 new D8h genus #   573 with    96 species is 0:2,5:1,2,7
family= 1 1 1 0 0 0 0 0 new D8h genus #   574 with    96 species is 0:2,5:1,3,4
family= 1 1 1 0 0 0 0 0 new D8h genus #   575 with    96 species is 0:2,5:1,3,5
family= 1 1 1 0 0 0 0 0 new D8h genus #   576 with    96 species is 0:2,5:1,3,6
family= 1 1 1 0 0 0 0 0 new D8h genus #   577 with    96 species is 0:2,5:1,3,7
family= 1 1 1 0 0 0 0 0 new D8h genus #   578 with    96 species is 0:2,5:1,4,5
family= 1 1 1 0 0 0 0 0 new D8h genus #   579 with    96 species is 0:2,5:1,4,6
family= 1 1 1 0 0 0 0 0 new D8h genus #   580 with    96 species is 0:2,5:1,4,7
family= 1 1 1 0 0 0 0 0 new D8h genus #   581 with    96 species is 0:2,5:1,5,6
family= 1 1 1 0 0 0 0 0 new D8h genus #   582 with    96 species is 0:2,5:1,5,7
family= 1 1 1 0 0 0 0 0 new D8h genus #   583 with    96 species is 0:2,5:1,6,7
family= 1 1 1 0 0 0 0 0 new D8h genus #   584 with    96 species is 0:2,5:2,3,4
family= 1 1 1 0 0 0 0 0 new D8h genus #   585 with    96 species is 0:2,5:2,3,5
family= 1 1 1 0 0 0 0 0 new D8h genus #   586 with    96 species is 0:2,5:2,3,6
family= 1 1 1 0 0 0 0 0 new D8h genus #   587 with    96 species is 0:2,5:2,3,7
family= 1 1 1 0 0 0 0 0 new D8h genus #   588 with    96 species is 0:2,5:2,4,5
family= 1 1 1 0 0 0 0 0 new D8h genus #   589 with    96 species is 0:2,5:2,4,6
family= 1 1 1 0 0 0 0 0 new D8h genus #   590 with    96 species is 0:2,5:2,4,7
family= 1 1 1 0 0 0 0 0 new D8h genus #   591 with    96 species is 0:2,5:2,5,6
family= 1 1 1 0 0 0 0 0 new D8h genus #   592 with    96 species is 0:2,5:2,5,7
family= 1 1 1 0 0 0 0 0 new D8h genus #   593 with    96 species is 0:2,5:2,6,7
family= 1 1 1 0 0 0 0 0 new D8h genus #   594 with    96 species is 0:2,5:3,4,5
family= 1 1 1 0 0 0 0 0 new D8h genus #   595 with    96 species is 0:2,5:3,4,6
family= 1 1 1 0 0 0 0 0 new D8h genus #   596 with    96 species is 0:2,5:3,4,7
family= 1 1 1 0 0 0 0 0 new D8h genus #   597 with    96 species is 0:2,5:3,5,6
family= 1 1 1 0 0 0 0 0 new D8h genus #   598 with    96 species is 0:2,5:3,5,7
family= 1 1 1 0 0 0 0 0 new D8h genus #   599 with    96 species is 0:2,5:3,6,7
family= 1 1 1 0 0 0 0 0 new D8h genus #   600 with    96 species is 0:2,5:4,5,6
family= 1 1 1 0 0 0 0 0 new D8h genus #   601 with    96 species is 0:2,5:4,5,7
family= 1 1 1 0 0 0 0 0 new D8h genus #   602 with    96 species is 0:2,5:4,6,7
family= 1 1 1 0 0 0 0 0 new D8h genus #   603 with    96 species is 0:2,5:5,6,7
family= 1 1 1 0 0 0 0 0 new D8h genus #   604 with    96 species is 0:2,6:0,1,2
family= 1 1 1 0 0 0 0 0 new D8h genus #   605 with    96 species is 0:2,6:0,1,3
family= 1 1 1 0 0 0 0 0 new D8h genus #   606 with    96 species is 0:2,6:0,1,4
family= 1 1 1 0 0 0 0 0 new D8h genus #   607 with    96 species is 0:2,6:0,1,5
family= 1 1 1 0 0 0 0 0 new D8h genus #   608 with    96 species is 0:2,6:0,1,6
family= 1 1 1 0 0 0 0 0 new D8h genus #   609 with    48 species is 0:2,6:0,1,7
family= 1 1 1 0 0 0 0 0 new D8h genus #   610 with    96 species is 0:2,6:0,2,3
family= 1 1 1 0 0 0 0 0 new D8h genus #   611 with    96 species is 0:2,6:0,2,4
family= 1 1 1 0 0 0 0 0 new D8h genus #   612 with    96 species is 0:2,6:0,2,5
family= 1 1 1 0 0 0 0 0 new D8h genus #   613 with    48 species is 0:2,6:0,2,6
family= 1 1 1 0 0 0 0 0 new D8h genus #   614 with    96 species is 0:2,6:0,3,4
family= 1 1 1 0 0 0 0 0 new D8h genus #   615 with    48 species is 0:2,6:0,3,5
family= 1 1 1 0 0 0 0 0 new D8h genus #   616 with    96 species is 0:2,6:1,2,3
family= 1 1 1 0 0 0 0 0 new D8h genus #   617 with    96 species is 0:2,6:1,2,4
family= 1 1 1 0 0 0 0 0 new D8h genus #   618 with    96 species is 0:2,6:1,2,5
family= 1 1 1 0 0 0 0 0 new D8h genus #   619 with    96 species is 0:2,6:1,2,6
family= 1 1 1 0 0 0 0 0 new D8h genus #   620 with    96 species is 0:2,6:1,2,7
family= 1 1 1 0 0 0 0 0 new D8h genus #   621 with    96 species is 0:2,6:1,3,4
family= 1 1 1 0 0 0 0 0 new D8h genus #   622 with    96 species is 0:2,6:1,3,5
family= 1 1 1 0 0 0 0 0 new D8h genus #   623 with    96 species is 0:2,6:1,3,6
family= 1 1 1 0 0 0 0 0 new D8h genus #   624 with    96 species is 0:2,6:1,3,7
family= 1 1 1 0 0 0 0 0 new D8h genus #   625 with    96 species is 0:2,6:1,4,5
family= 1 1 1 0 0 0 0 0 new D8h genus #   626 with    96 species is 0:2,6:1,4,6
family= 1 1 1 0 0 0 0 0 new D8h genus #   627 with    48 species is 0:2,6:1,4,7
family= 1 1 1 0 0 0 0 0 new D8h genus #   628 with    96 species is 0:2,6:1,5,6
family= 1 1 1 0 0 0 0 0 new D8h genus #   629 with    96 species is 0:2,6:2,3,4
family= 1 1 1 0 0 0 0 0 new D8h genus #   630 with    96 species is 0:2,6:2,3,5
family= 1 1 1 0 0 0 0 0 new D8h genus #   631 with    96 species is 0:2,6:2,3,6
family= 1 1 1 0 0 0 0 0 new D8h genus #   632 with    96 species is 0:2,6:2,4,5
family= 1 1 1 0 0 0 0 0 new D8h genus #   633 with    48 species is 0:2,6:2,4,6
family= 1 1 1 0 0 0 0 0 new D8h genus #   634 with    48 species is 0:2,6:3,4,5
family= 1 1 1 0 0 0 0 0 new D8h genus #   635 with    96 species is 0:3,4:0,1,2
family= 1 1 1 0 0 0 0 0 new D8h genus #   636 with    96 species is 0:3,4:0,1,3
family= 1 1 1 0 0 0 0 0 new D8h genus #   637 with    96 species is 0:3,4:0,1,4
family= 1 1 1 0 0 0 0 0 new D8h genus #   638 with    96 species is 0:3,4:0,1,5
family= 1 1 1 0 0 0 0 0 new D8h genus #   639 with    96 species is 0:3,4:0,1,6
family= 1 1 1 0 0 0 0 0 new D8h genus #   640 with    96 species is 0:3,4:0,1,7
family= 1 1 1 0 0 0 0 0 new D8h genus #   641 with    96 species is 0:3,4:0,2,3
family= 1 1 1 0 0 0 0 0 new D8h genus #   642 with    96 species is 0:3,4:0,2,4
family= 1 1 1 0 0 0 0 0 new D8h genus #   643 with    96 species is 0:3,4:0,2,5
family= 1 1 1 0 0 0 0 0 new D8h genus #   644 with    96 species is 0:3,4:0,2,6
family= 1 1 1 0 0 0 0 0 new D8h genus #   645 with    96 species is 0:3,4:0,2,7
family= 1 1 1 0 0 0 0 0 new D8h genus #   646 with    96 species is 0:3,4:0,3,4
family= 1 1 1 0 0 0 0 0 new D8h genus #   647 with    96 species is 0:3,4:0,3,5
family= 1 1 1 0 0 0 0 0 new D8h genus #   648 with    96 species is 0:3,4:0,3,6
family= 1 1 1 0 0 0 0 0 new D8h genus #   649 with    96 species is 0:3,4:0,3,7
family= 1 1 1 0 0 0 0 0 new D8h genus #   650 with    96 species is 0:3,4:0,4,5
family= 1 1 1 0 0 0 0 0 new D8h genus #   651 with    96 species is 0:3,4:0,4,6
family= 1 1 1 0 0 0 0 0 new D8h genus #   652 with    96 species is 0:3,4:0,4,7
family= 1 1 1 0 0 0 0 0 new D8h genus #   653 with    96 species is 0:3,4:0,5,6
family= 1 1 1 0 0 0 0 0 new D8h genus #   654 with    96 species is 0:3,4:0,5,7
family= 1 1 1 0 0 0 0 0 new D8h genus #   655 with    96 species is 0:3,4:0,6,7
family= 1 1 1 0 0 0 0 0 new D8h genus #   656 with    96 species is 0:3,4:1,2,3
family= 1 1 1 0 0 0 0 0 new D8h genus #   657 with    96 species is 0:3,4:1,2,4
family= 1 1 1 0 0 0 0 0 new D8h genus #   658 with    96 species is 0:3,4:1,2,5
family= 1 1 1 0 0 0 0 0 new D8h genus #   659 with    96 species is 0:3,4:1,2,6
family= 1 1 1 0 0 0 0 0 new D8h genus #   660 with    96 species is 0:3,4:1,2,7
family= 1 1 1 0 0 0 0 0 new D8h genus #   661 with    96 species is 0:3,4:1,3,4
family= 1 1 1 0 0 0 0 0 new D8h genus #   662 with    96 species is 0:3,4:1,3,5
family= 1 1 1 0 0 0 0 0 new D8h genus #   663 with    96 species is 0:3,4:1,3,6
family= 1 1 1 0 0 0 0 0 new D8h genus #   664 with    96 species is 0:3,4:1,3,7
family= 1 1 1 0 0 0 0 0 new D8h genus #   665 with    96 species is 0:3,4:1,4,5
family= 1 1 1 0 0 0 0 0 new D8h genus #   666 with    96 species is 0:3,4:1,4,6
family= 1 1 1 0 0 0 0 0 new D8h genus #   667 with    96 species is 0:3,4:1,4,7
family= 1 1 1 0 0 0 0 0 new D8h genus #   668 with    96 species is 0:3,4:1,5,6
family= 1 1 1 0 0 0 0 0 new D8h genus #   669 with    96 species is 0:3,4:1,5,7
family= 1 1 1 0 0 0 0 0 new D8h genus #   670 with    96 species is 0:3,4:1,6,7
family= 1 1 1 0 0 0 0 0 new D8h genus #   671 with    96 species is 0:3,4:2,3,4
family= 1 1 1 0 0 0 0 0 new D8h genus #   672 with    96 species is 0:3,4:2,3,5
family= 1 1 1 0 0 0 0 0 new D8h genus #   673 with    96 species is 0:3,4:2,3,6
family= 1 1 1 0 0 0 0 0 new D8h genus #   674 with    96 species is 0:3,4:2,3,7
family= 1 1 1 0 0 0 0 0 new D8h genus #   675 with    96 species is 0:3,4:2,4,5
family= 1 1 1 0 0 0 0 0 new D8h genus #   676 with    96 species is 0:3,4:2,4,6
family= 1 1 1 0 0 0 0 0 new D8h genus #   677 with    96 species is 0:3,4:2,4,7
family= 1 1 1 0 0 0 0 0 new D8h genus #   678 with    96 species is 0:3,4:2,5,6
family= 1 1 1 0 0 0 0 0 new D8h genus #   679 with    96 species is 0:3,4:2,5,7
family= 1 1 1 0 0 0 0 0 new D8h genus #   680 with    96 species is 0:3,4:2,6,7
family= 1 1 1 0 0 0 0 0 new D8h genus #   681 with    96 species is 0:3,4:3,4,5
family= 1 1 1 0 0 0 0 0 new D8h genus #   682 with    96 species is 0:3,4:3,4,6
family= 1 1 1 0 0 0 0 0 new D8h genus #   683 with    96 species is 0:3,4:3,4,7
family= 1 1 1 0 0 0 0 0 new D8h genus #   684 with    96 species is 0:3,4:3,5,6
family= 1 1 1 0 0 0 0 0 new D8h genus #   685 with    96 species is 0:3,4:3,5,7
family= 1 1 1 0 0 0 0 0 new D8h genus #   686 with    96 species is 0:3,4:3,6,7
family= 1 1 1 0 0 0 0 0 new D8h genus #   687 with    96 species is 0:3,4:4,5,6
family= 1 1 1 0 0 0 0 0 new D8h genus #   688 with    96 species is 0:3,4:4,5,7
family= 1 1 1 0 0 0 0 0 new D8h genus #   689 with    96 species is 0:3,4:4,6,7
family= 1 1 1 0 0 0 0 0 new D8h genus #   690 with    96 species is 0:3,4:5,6,7
family= 1 1 1 0 0 0 0 0 new D8h genus #   691 with    96 species is 0:3,5:0,1,2
family= 1 1 1 0 0 0 0 0 new D8h genus #   692 with    96 species is 0:3,5:0,1,3
family= 1 1 1 0 0 0 0 0 new D8h genus #   693 with    96 species is 0:3,5:0,1,4
family= 1 1 1 0 0 0 0 0 new D8h genus #   694 with    96 species is 0:3,5:0,1,5
family= 1 1 1 0 0 0 0 0 new D8h genus #   695 with    96 species is 0:3,5:0,1,6
family= 1 1 1 0 0 0 0 0 new D8h genus #   696 with    48 species is 0:3,5:0,1,7
family= 1 1 1 0 0 0 0 0 new D8h genus #   697 with    96 species is 0:3,5:0,2,3
family= 1 1 1 0 0 0 0 0 new D8h genus #   698 with    96 species is 0:3,5:0,2,4
family= 1 1 1 0 0 0 0 0 new D8h genus #   699 with    96 species is 0:3,5:0,2,5
family= 1 1 1 0 0 0 0 0 new D8h genus #   700 with    48 species is 0:3,5:0,2,6
family= 1 1 1 0 0 0 0 0 new D8h genus #   701 with    96 species is 0:3,5:0,3,4
family= 1 1 1 0 0 0 0 0 new D8h genus #   702 with    48 species is 0:3,5:0,3,5
family= 1 1 1 0 0 0 0 0 new D8h genus #   703 with    96 species is 0:3,5:1,2,3
family= 1 1 1 0 0 0 0 0 new D8h genus #   704 with    96 species is 0:3,5:1,2,4
family= 1 1 1 0 0 0 0 0 new D8h genus #   705 with    96 species is 0:3,5:1,2,5
family= 1 1 1 0 0 0 0 0 new D8h genus #   706 with    96 species is 0:3,5:1,2,6
family= 1 1 1 0 0 0 0 0 new D8h genus #   707 with    96 species is 0:3,5:1,2,7
family= 1 1 1 0 0 0 0 0 new D8h genus #   708 with    96 species is 0:3,5:1,3,4
family= 1 1 1 0 0 0 0 0 new D8h genus #   709 with    96 species is 0:3,5:1,3,5
family= 1 1 1 0 0 0 0 0 new D8h genus #   710 with    96 species is 0:3,5:1,3,6
family= 1 1 1 0 0 0 0 0 new D8h genus #   711 with    96 species is 0:3,5:1,3,7
family= 1 1 1 0 0 0 0 0 new D8h genus #   712 with    96 species is 0:3,5:1,4,5
family= 1 1 1 0 0 0 0 0 new D8h genus #   713 with    96 species is 0:3,5:1,4,6
family= 1 1 1 0 0 0 0 0 new D8h genus #   714 with    48 species is 0:3,5:1,4,7
family= 1 1 1 0 0 0 0 0 new D8h genus #   715 with    96 species is 0:3,5:1,5,6
family= 1 1 1 0 0 0 0 0 new D8h genus #   716 with    96 species is 0:3,5:2,3,4
family= 1 1 1 0 0 0 0 0 new D8h genus #   717 with    96 species is 0:3,5:2,3,5
family= 1 1 1 0 0 0 0 0 new D8h genus #   718 with    96 species is 0:3,5:2,3,6
family= 1 1 1 0 0 0 0 0 new D8h genus #   719 with    96 species is 0:3,5:2,4,5
family= 1 1 1 0 0 0 0 0 new D8h genus #   720 with    48 species is 0:3,5:2,4,6
family= 1 1 1 0 0 0 0 0 new D8h genus #   721 with    48 species is 0:3,5:3,4,5
Nber of genera for this family=  721
 
family= 0 2 1 0 0 0 0 0
 
family= 0 2 1 0 0 0 0 0 new D8h genus #     1 with    48 species is 0,1:0,1:2,3,4
family= 0 2 1 0 0 0 0 0 new D8h genus #     2 with    48 species is 0,1:0,1:2,3,5
family= 0 2 1 0 0 0 0 0 new D8h genus #     3 with    48 species is 0,1:0,1:2,3,6
family= 0 2 1 0 0 0 0 0 new D8h genus #     4 with    48 species is 0,1:0,1:2,3,7
family= 0 2 1 0 0 0 0 0 new D8h genus #     5 with    48 species is 0,1:0,1:2,4,5
family= 0 2 1 0 0 0 0 0 new D8h genus #     6 with    48 species is 0,1:0,1:2,4,6
family= 0 2 1 0 0 0 0 0 new D8h genus #     7 with    48 species is 0,1:0,1:2,4,7
family= 0 2 1 0 0 0 0 0 new D8h genus #     8 with    48 species is 0,1:0,1:2,5,6
family= 0 2 1 0 0 0 0 0 new D8h genus #     9 with    48 species is 0,1:0,1:3,4,5
family= 0 2 1 0 0 0 0 0 new D8h genus #    10 with    48 species is 0,1:0,1:3,4,6
family= 0 2 1 0 0 0 0 0 new D8h genus #    11 with    96 species is 0,1:0,2:1,2,3
family= 0 2 1 0 0 0 0 0 new D8h genus #    12 with    96 species is 0,1:0,2:1,2,4
family= 0 2 1 0 0 0 0 0 new D8h genus #    13 with    96 species is 0,1:0,2:1,2,5
family= 0 2 1 0 0 0 0 0 new D8h genus #    14 with    96 species is 0,1:0,2:1,2,6
family= 0 2 1 0 0 0 0 0 new D8h genus #    15 with    96 species is 0,1:0,2:1,2,7
family= 0 2 1 0 0 0 0 0 new D8h genus #    16 with    96 species is 0,1:0,2:1,3,4
family= 0 2 1 0 0 0 0 0 new D8h genus #    17 with    96 species is 0,1:0,2:1,3,5
family= 0 2 1 0 0 0 0 0 new D8h genus #    18 with    96 species is 0,1:0,2:1,3,6
family= 0 2 1 0 0 0 0 0 new D8h genus #    19 with    96 species is 0,1:0,2:1,3,7
family= 0 2 1 0 0 0 0 0 new D8h genus #    20 with    96 species is 0,1:0,2:1,4,5
family= 0 2 1 0 0 0 0 0 new D8h genus #    21 with    96 species is 0,1:0,2:1,4,6
family= 0 2 1 0 0 0 0 0 new D8h genus #    22 with    96 species is 0,1:0,2:1,4,7
family= 0 2 1 0 0 0 0 0 new D8h genus #    23 with    96 species is 0,1:0,2:1,5,6
family= 0 2 1 0 0 0 0 0 new D8h genus #    24 with    96 species is 0,1:0,2:1,5,7
family= 0 2 1 0 0 0 0 0 new D8h genus #    25 with    96 species is 0,1:0,2:1,6,7
family= 0 2 1 0 0 0 0 0 new D8h genus #    26 with    96 species is 0,1:0,2:2,3,4
family= 0 2 1 0 0 0 0 0 new D8h genus #    27 with    96 species is 0,1:0,2:2,3,5
family= 0 2 1 0 0 0 0 0 new D8h genus #    28 with    96 species is 0,1:0,2:2,3,6
family= 0 2 1 0 0 0 0 0 new D8h genus #    29 with    96 species is 0,1:0,2:2,3,7
family= 0 2 1 0 0 0 0 0 new D8h genus #    30 with    96 species is 0,1:0,2:2,4,5
family= 0 2 1 0 0 0 0 0 new D8h genus #    31 with    96 species is 0,1:0,2:2,4,6
family= 0 2 1 0 0 0 0 0 new D8h genus #    32 with    96 species is 0,1:0,2:2,4,7
family= 0 2 1 0 0 0 0 0 new D8h genus #    33 with    96 species is 0,1:0,2:2,5,6
family= 0 2 1 0 0 0 0 0 new D8h genus #    34 with    96 species is 0,1:0,2:2,5,7
family= 0 2 1 0 0 0 0 0 new D8h genus #    35 with    96 species is 0,1:0,2:2,6,7
family= 0 2 1 0 0 0 0 0 new D8h genus #    36 with    96 species is 0,1:0,2:3,4,5
family= 0 2 1 0 0 0 0 0 new D8h genus #    37 with    96 species is 0,1:0,2:3,4,6
family= 0 2 1 0 0 0 0 0 new D8h genus #    38 with    96 species is 0,1:0,2:3,4,7
family= 0 2 1 0 0 0 0 0 new D8h genus #    39 with    96 species is 0,1:0,2:3,5,6
family= 0 2 1 0 0 0 0 0 new D8h genus #    40 with    96 species is 0,1:0,2:3,5,7
family= 0 2 1 0 0 0 0 0 new D8h genus #    41 with    96 species is 0,1:0,2:3,6,7
family= 0 2 1 0 0 0 0 0 new D8h genus #    42 with    96 species is 0,1:0,2:4,5,6
family= 0 2 1 0 0 0 0 0 new D8h genus #    43 with    96 species is 0,1:0,2:4,5,7
family= 0 2 1 0 0 0 0 0 new D8h genus #    44 with    96 species is 0,1:0,2:4,6,7
family= 0 2 1 0 0 0 0 0 new D8h genus #    45 with    96 species is 0,1:0,2:5,6,7
family= 0 2 1 0 0 0 0 0 new D8h genus #    46 with    96 species is 0,1:0,3:1,2,3
family= 0 2 1 0 0 0 0 0 new D8h genus #    47 with    96 species is 0,1:0,3:1,2,4
family= 0 2 1 0 0 0 0 0 new D8h genus #    48 with    96 species is 0,1:0,3:1,2,5
family= 0 2 1 0 0 0 0 0 new D8h genus #    49 with    96 species is 0,1:0,3:1,2,6
family= 0 2 1 0 0 0 0 0 new D8h genus #    50 with    96 species is 0,1:0,3:1,2,7
family= 0 2 1 0 0 0 0 0 new D8h genus #    51 with    96 species is 0,1:0,3:1,3,4
family= 0 2 1 0 0 0 0 0 new D8h genus #    52 with    96 species is 0,1:0,3:1,3,5
family= 0 2 1 0 0 0 0 0 new D8h genus #    53 with    96 species is 0,1:0,3:1,3,6
family= 0 2 1 0 0 0 0 0 new D8h genus #    54 with    96 species is 0,1:0,3:1,3,7
family= 0 2 1 0 0 0 0 0 new D8h genus #    55 with    96 species is 0,1:0,3:1,4,5
family= 0 2 1 0 0 0 0 0 new D8h genus #    56 with    96 species is 0,1:0,3:1,4,6
family= 0 2 1 0 0 0 0 0 new D8h genus #    57 with    96 species is 0,1:0,3:1,4,7
family= 0 2 1 0 0 0 0 0 new D8h genus #    58 with    96 species is 0,1:0,3:1,5,6
family= 0 2 1 0 0 0 0 0 new D8h genus #    59 with    96 species is 0,1:0,3:1,5,7
family= 0 2 1 0 0 0 0 0 new D8h genus #    60 with    96 species is 0,1:0,3:1,6,7
family= 0 2 1 0 0 0 0 0 new D8h genus #    61 with    96 species is 0,1:0,3:2,3,4
family= 0 2 1 0 0 0 0 0 new D8h genus #    62 with    96 species is 0,1:0,3:2,3,5
family= 0 2 1 0 0 0 0 0 new D8h genus #    63 with    96 species is 0,1:0,3:2,3,6
family= 0 2 1 0 0 0 0 0 new D8h genus #    64 with    96 species is 0,1:0,3:2,3,7
family= 0 2 1 0 0 0 0 0 new D8h genus #    65 with    96 species is 0,1:0,3:2,4,5
family= 0 2 1 0 0 0 0 0 new D8h genus #    66 with    96 species is 0,1:0,3:2,4,6
family= 0 2 1 0 0 0 0 0 new D8h genus #    67 with    96 species is 0,1:0,3:2,4,7
family= 0 2 1 0 0 0 0 0 new D8h genus #    68 with    96 species is 0,1:0,3:2,5,6
family= 0 2 1 0 0 0 0 0 new D8h genus #    69 with    96 species is 0,1:0,3:2,5,7
family= 0 2 1 0 0 0 0 0 new D8h genus #    70 with    96 species is 0,1:0,3:2,6,7
family= 0 2 1 0 0 0 0 0 new D8h genus #    71 with    96 species is 0,1:0,3:3,4,5
family= 0 2 1 0 0 0 0 0 new D8h genus #    72 with    96 species is 0,1:0,3:3,4,6
family= 0 2 1 0 0 0 0 0 new D8h genus #    73 with    96 species is 0,1:0,3:3,4,7
family= 0 2 1 0 0 0 0 0 new D8h genus #    74 with    96 species is 0,1:0,3:3,5,6
family= 0 2 1 0 0 0 0 0 new D8h genus #    75 with    96 species is 0,1:0,3:3,5,7
family= 0 2 1 0 0 0 0 0 new D8h genus #    76 with    96 species is 0,1:0,3:3,6,7
family= 0 2 1 0 0 0 0 0 new D8h genus #    77 with    96 species is 0,1:0,3:4,5,6
family= 0 2 1 0 0 0 0 0 new D8h genus #    78 with    96 species is 0,1:0,3:4,5,7
family= 0 2 1 0 0 0 0 0 new D8h genus #    79 with    96 species is 0,1:0,3:4,6,7
family= 0 2 1 0 0 0 0 0 new D8h genus #    80 with    96 species is 0,1:0,3:5,6,7
family= 0 2 1 0 0 0 0 0 new D8h genus #    81 with    96 species is 0,1:0,4:1,2,3
family= 0 2 1 0 0 0 0 0 new D8h genus #    82 with    96 species is 0,1:0,4:1,2,4
family= 0 2 1 0 0 0 0 0 new D8h genus #    83 with    96 species is 0,1:0,4:1,2,5
family= 0 2 1 0 0 0 0 0 new D8h genus #    84 with    96 species is 0,1:0,4:1,2,6
family= 0 2 1 0 0 0 0 0 new D8h genus #    85 with    96 species is 0,1:0,4:1,2,7
family= 0 2 1 0 0 0 0 0 new D8h genus #    86 with    96 species is 0,1:0,4:1,3,4
family= 0 2 1 0 0 0 0 0 new D8h genus #    87 with    96 species is 0,1:0,4:1,3,5
family= 0 2 1 0 0 0 0 0 new D8h genus #    88 with    96 species is 0,1:0,4:1,3,6
family= 0 2 1 0 0 0 0 0 new D8h genus #    89 with    96 species is 0,1:0,4:1,3,7
family= 0 2 1 0 0 0 0 0 new D8h genus #    90 with    96 species is 0,1:0,4:1,4,5
family= 0 2 1 0 0 0 0 0 new D8h genus #    91 with    96 species is 0,1:0,4:1,4,6
family= 0 2 1 0 0 0 0 0 new D8h genus #    92 with    96 species is 0,1:0,4:1,4,7
family= 0 2 1 0 0 0 0 0 new D8h genus #    93 with    96 species is 0,1:0,4:1,5,6
family= 0 2 1 0 0 0 0 0 new D8h genus #    94 with    96 species is 0,1:0,4:1,5,7
family= 0 2 1 0 0 0 0 0 new D8h genus #    95 with    96 species is 0,1:0,4:1,6,7
family= 0 2 1 0 0 0 0 0 new D8h genus #    96 with    96 species is 0,1:0,4:2,3,4
family= 0 2 1 0 0 0 0 0 new D8h genus #    97 with    96 species is 0,1:0,4:2,3,5
family= 0 2 1 0 0 0 0 0 new D8h genus #    98 with    96 species is 0,1:0,4:2,3,6
family= 0 2 1 0 0 0 0 0 new D8h genus #    99 with    96 species is 0,1:0,4:2,3,7
family= 0 2 1 0 0 0 0 0 new D8h genus #   100 with    96 species is 0,1:0,4:2,4,5
family= 0 2 1 0 0 0 0 0 new D8h genus #   101 with    96 species is 0,1:0,4:2,4,6
family= 0 2 1 0 0 0 0 0 new D8h genus #   102 with    96 species is 0,1:0,4:2,4,7
family= 0 2 1 0 0 0 0 0 new D8h genus #   103 with    96 species is 0,1:0,4:2,5,6
family= 0 2 1 0 0 0 0 0 new D8h genus #   104 with    96 species is 0,1:0,4:2,5,7
family= 0 2 1 0 0 0 0 0 new D8h genus #   105 with    96 species is 0,1:0,4:2,6,7
family= 0 2 1 0 0 0 0 0 new D8h genus #   106 with    96 species is 0,1:0,4:3,4,5
family= 0 2 1 0 0 0 0 0 new D8h genus #   107 with    96 species is 0,1:0,4:3,4,6
family= 0 2 1 0 0 0 0 0 new D8h genus #   108 with    96 species is 0,1:0,4:3,4,7
family= 0 2 1 0 0 0 0 0 new D8h genus #   109 with    96 species is 0,1:0,4:3,5,6
family= 0 2 1 0 0 0 0 0 new D8h genus #   110 with    96 species is 0,1:0,4:3,5,7
family= 0 2 1 0 0 0 0 0 new D8h genus #   111 with    96 species is 0,1:0,4:3,6,7
family= 0 2 1 0 0 0 0 0 new D8h genus #   112 with    96 species is 0,1:0,4:4,5,6
family= 0 2 1 0 0 0 0 0 new D8h genus #   113 with    96 species is 0,1:0,4:4,5,7
family= 0 2 1 0 0 0 0 0 new D8h genus #   114 with    96 species is 0,1:0,4:4,6,7
family= 0 2 1 0 0 0 0 0 new D8h genus #   115 with    96 species is 0,1:0,4:5,6,7
family= 0 2 1 0 0 0 0 0 new D8h genus #   116 with    96 species is 0,1:0,5:1,2,3
family= 0 2 1 0 0 0 0 0 new D8h genus #   117 with    96 species is 0,1:0,5:1,2,4
family= 0 2 1 0 0 0 0 0 new D8h genus #   118 with    96 species is 0,1:0,5:1,2,5
family= 0 2 1 0 0 0 0 0 new D8h genus #   119 with    96 species is 0,1:0,5:1,2,6
family= 0 2 1 0 0 0 0 0 new D8h genus #   120 with    96 species is 0,1:0,5:1,2,7
family= 0 2 1 0 0 0 0 0 new D8h genus #   121 with    96 species is 0,1:0,5:1,3,4
family= 0 2 1 0 0 0 0 0 new D8h genus #   122 with    96 species is 0,1:0,5:1,3,5
family= 0 2 1 0 0 0 0 0 new D8h genus #   123 with    96 species is 0,1:0,5:1,3,6
family= 0 2 1 0 0 0 0 0 new D8h genus #   124 with    96 species is 0,1:0,5:1,3,7
family= 0 2 1 0 0 0 0 0 new D8h genus #   125 with    96 species is 0,1:0,5:1,4,5
family= 0 2 1 0 0 0 0 0 new D8h genus #   126 with    96 species is 0,1:0,5:1,4,6
family= 0 2 1 0 0 0 0 0 new D8h genus #   127 with    96 species is 0,1:0,5:1,4,7
family= 0 2 1 0 0 0 0 0 new D8h genus #   128 with    96 species is 0,1:0,5:1,5,6
family= 0 2 1 0 0 0 0 0 new D8h genus #   129 with    96 species is 0,1:0,5:1,5,7
family= 0 2 1 0 0 0 0 0 new D8h genus #   130 with    96 species is 0,1:0,5:1,6,7
family= 0 2 1 0 0 0 0 0 new D8h genus #   131 with    96 species is 0,1:0,5:2,3,4
family= 0 2 1 0 0 0 0 0 new D8h genus #   132 with    96 species is 0,1:0,5:2,3,5
family= 0 2 1 0 0 0 0 0 new D8h genus #   133 with    96 species is 0,1:0,5:2,3,6
family= 0 2 1 0 0 0 0 0 new D8h genus #   134 with    96 species is 0,1:0,5:2,3,7
family= 0 2 1 0 0 0 0 0 new D8h genus #   135 with    96 species is 0,1:0,5:2,4,5
family= 0 2 1 0 0 0 0 0 new D8h genus #   136 with    96 species is 0,1:0,5:2,4,6
family= 0 2 1 0 0 0 0 0 new D8h genus #   137 with    96 species is 0,1:0,5:2,4,7
family= 0 2 1 0 0 0 0 0 new D8h genus #   138 with    96 species is 0,1:0,5:2,5,6
family= 0 2 1 0 0 0 0 0 new D8h genus #   139 with    96 species is 0,1:0,5:2,5,7
family= 0 2 1 0 0 0 0 0 new D8h genus #   140 with    96 species is 0,1:0,5:2,6,7
family= 0 2 1 0 0 0 0 0 new D8h genus #   141 with    96 species is 0,1:0,5:3,4,5
family= 0 2 1 0 0 0 0 0 new D8h genus #   142 with    96 species is 0,1:0,5:3,4,6
family= 0 2 1 0 0 0 0 0 new D8h genus #   143 with    96 species is 0,1:0,5:3,4,7
family= 0 2 1 0 0 0 0 0 new D8h genus #   144 with    96 species is 0,1:0,5:3,5,6
family= 0 2 1 0 0 0 0 0 new D8h genus #   145 with    96 species is 0,1:0,5:3,5,7
family= 0 2 1 0 0 0 0 0 new D8h genus #   146 with    96 species is 0,1:0,5:3,6,7
family= 0 2 1 0 0 0 0 0 new D8h genus #   147 with    96 species is 0,1:0,5:4,5,6
family= 0 2 1 0 0 0 0 0 new D8h genus #   148 with    96 species is 0,1:0,5:4,5,7
family= 0 2 1 0 0 0 0 0 new D8h genus #   149 with    96 species is 0,1:0,5:4,6,7
family= 0 2 1 0 0 0 0 0 new D8h genus #   150 with    96 species is 0,1:0,5:5,6,7
family= 0 2 1 0 0 0 0 0 new D8h genus #   151 with    96 species is 0,1:0,6:1,2,3
family= 0 2 1 0 0 0 0 0 new D8h genus #   152 with    96 species is 0,1:0,6:1,2,4
family= 0 2 1 0 0 0 0 0 new D8h genus #   153 with    96 species is 0,1:0,6:1,2,5
family= 0 2 1 0 0 0 0 0 new D8h genus #   154 with    96 species is 0,1:0,6:1,2,6
family= 0 2 1 0 0 0 0 0 new D8h genus #   155 with    96 species is 0,1:0,6:1,2,7
family= 0 2 1 0 0 0 0 0 new D8h genus #   156 with    96 species is 0,1:0,6:1,3,4
family= 0 2 1 0 0 0 0 0 new D8h genus #   157 with    96 species is 0,1:0,6:1,3,5
family= 0 2 1 0 0 0 0 0 new D8h genus #   158 with    96 species is 0,1:0,6:1,3,6
family= 0 2 1 0 0 0 0 0 new D8h genus #   159 with    96 species is 0,1:0,6:1,3,7
family= 0 2 1 0 0 0 0 0 new D8h genus #   160 with    96 species is 0,1:0,6:1,4,5
family= 0 2 1 0 0 0 0 0 new D8h genus #   161 with    96 species is 0,1:0,6:1,4,6
family= 0 2 1 0 0 0 0 0 new D8h genus #   162 with    96 species is 0,1:0,6:1,4,7
family= 0 2 1 0 0 0 0 0 new D8h genus #   163 with    96 species is 0,1:0,6:1,5,6
family= 0 2 1 0 0 0 0 0 new D8h genus #   164 with    96 species is 0,1:0,6:1,5,7
family= 0 2 1 0 0 0 0 0 new D8h genus #   165 with    96 species is 0,1:0,6:1,6,7
family= 0 2 1 0 0 0 0 0 new D8h genus #   166 with    96 species is 0,1:0,6:2,3,4
family= 0 2 1 0 0 0 0 0 new D8h genus #   167 with    96 species is 0,1:0,6:2,3,5
family= 0 2 1 0 0 0 0 0 new D8h genus #   168 with    96 species is 0,1:0,6:2,3,6
family= 0 2 1 0 0 0 0 0 new D8h genus #   169 with    96 species is 0,1:0,6:2,3,7
family= 0 2 1 0 0 0 0 0 new D8h genus #   170 with    96 species is 0,1:0,6:2,4,5
family= 0 2 1 0 0 0 0 0 new D8h genus #   171 with    96 species is 0,1:0,6:2,4,6
family= 0 2 1 0 0 0 0 0 new D8h genus #   172 with    96 species is 0,1:0,6:2,4,7
family= 0 2 1 0 0 0 0 0 new D8h genus #   173 with    96 species is 0,1:0,6:2,5,6
family= 0 2 1 0 0 0 0 0 new D8h genus #   174 with    96 species is 0,1:0,6:2,5,7
family= 0 2 1 0 0 0 0 0 new D8h genus #   175 with    96 species is 0,1:0,6:2,6,7
family= 0 2 1 0 0 0 0 0 new D8h genus #   176 with    96 species is 0,1:0,6:3,4,5
family= 0 2 1 0 0 0 0 0 new D8h genus #   177 with    96 species is 0,1:0,6:3,4,6
family= 0 2 1 0 0 0 0 0 new D8h genus #   178 with    96 species is 0,1:0,6:3,4,7
family= 0 2 1 0 0 0 0 0 new D8h genus #   179 with    96 species is 0,1:0,6:3,5,6
family= 0 2 1 0 0 0 0 0 new D8h genus #   180 with    96 species is 0,1:0,6:3,5,7
family= 0 2 1 0 0 0 0 0 new D8h genus #   181 with    96 species is 0,1:0,6:3,6,7
family= 0 2 1 0 0 0 0 0 new D8h genus #   182 with    96 species is 0,1:0,6:4,5,6
family= 0 2 1 0 0 0 0 0 new D8h genus #   183 with    96 species is 0,1:0,6:4,5,7
family= 0 2 1 0 0 0 0 0 new D8h genus #   184 with    96 species is 0,1:0,6:4,6,7
family= 0 2 1 0 0 0 0 0 new D8h genus #   185 with    96 species is 0,1:0,6:5,6,7
family= 0 2 1 0 0 0 0 0 new D8h genus #   186 with    96 species is 0,1:0,7:1,2,3
family= 0 2 1 0 0 0 0 0 new D8h genus #   187 with    96 species is 0,1:0,7:1,2,4
family= 0 2 1 0 0 0 0 0 new D8h genus #   188 with    96 species is 0,1:0,7:1,2,5
family= 0 2 1 0 0 0 0 0 new D8h genus #   189 with    96 species is 0,1:0,7:1,2,6
family= 0 2 1 0 0 0 0 0 new D8h genus #   190 with    96 species is 0,1:0,7:1,2,7
family= 0 2 1 0 0 0 0 0 new D8h genus #   191 with    96 species is 0,1:0,7:1,3,4
family= 0 2 1 0 0 0 0 0 new D8h genus #   192 with    96 species is 0,1:0,7:1,3,5
family= 0 2 1 0 0 0 0 0 new D8h genus #   193 with    96 species is 0,1:0,7:1,3,6
family= 0 2 1 0 0 0 0 0 new D8h genus #   194 with    96 species is 0,1:0,7:1,3,7
family= 0 2 1 0 0 0 0 0 new D8h genus #   195 with    96 species is 0,1:0,7:1,4,5
family= 0 2 1 0 0 0 0 0 new D8h genus #   196 with    96 species is 0,1:0,7:1,4,6
family= 0 2 1 0 0 0 0 0 new D8h genus #   197 with    48 species is 0,1:0,7:1,4,7
family= 0 2 1 0 0 0 0 0 new D8h genus #   198 with    96 species is 0,1:0,7:1,5,6
family= 0 2 1 0 0 0 0 0 new D8h genus #   199 with    96 species is 0,1:0,7:2,3,4
family= 0 2 1 0 0 0 0 0 new D8h genus #   200 with    96 species is 0,1:0,7:2,3,5
family= 0 2 1 0 0 0 0 0 new D8h genus #   201 with    96 species is 0,1:0,7:2,3,6
family= 0 2 1 0 0 0 0 0 new D8h genus #   202 with    96 species is 0,1:0,7:2,4,5
family= 0 2 1 0 0 0 0 0 new D8h genus #   203 with    48 species is 0,1:0,7:2,4,6
family= 0 2 1 0 0 0 0 0 new D8h genus #   204 with    48 species is 0,1:0,7:3,4,5
family= 0 2 1 0 0 0 0 0 new D8h genus #   205 with    96 species is 0,1:2,3:0,1,2
family= 0 2 1 0 0 0 0 0 new D8h genus #   206 with    96 species is 0,1:2,3:0,1,3
family= 0 2 1 0 0 0 0 0 new D8h genus #   207 with    96 species is 0,1:2,3:0,1,4
family= 0 2 1 0 0 0 0 0 new D8h genus #   208 with    96 species is 0,1:2,3:0,1,5
family= 0 2 1 0 0 0 0 0 new D8h genus #   209 with    96 species is 0,1:2,3:0,1,6
family= 0 2 1 0 0 0 0 0 new D8h genus #   210 with    96 species is 0,1:2,3:0,1,7
family= 0 2 1 0 0 0 0 0 new D8h genus #   211 with    96 species is 0,1:2,3:0,2,4
family= 0 2 1 0 0 0 0 0 new D8h genus #   212 with    96 species is 0,1:2,3:0,2,5
family= 0 2 1 0 0 0 0 0 new D8h genus #   213 with    96 species is 0,1:2,3:0,2,6
family= 0 2 1 0 0 0 0 0 new D8h genus #   214 with    96 species is 0,1:2,3:0,2,7
family= 0 2 1 0 0 0 0 0 new D8h genus #   215 with    96 species is 0,1:2,3:0,3,4
family= 0 2 1 0 0 0 0 0 new D8h genus #   216 with    96 species is 0,1:2,3:0,3,5
family= 0 2 1 0 0 0 0 0 new D8h genus #   217 with    96 species is 0,1:2,3:0,4,5
family= 0 2 1 0 0 0 0 0 new D8h genus #   218 with    96 species is 0,1:2,3:0,4,6
family= 0 2 1 0 0 0 0 0 new D8h genus #   219 with    96 species is 0,1:2,3:0,4,7
family= 0 2 1 0 0 0 0 0 new D8h genus #   220 with    96 species is 0,1:2,3:0,5,6
family= 0 2 1 0 0 0 0 0 new D8h genus #   221 with    96 species is 0,1:2,3:0,5,7
family= 0 2 1 0 0 0 0 0 new D8h genus #   222 with    96 species is 0,1:2,3:0,6,7
family= 0 2 1 0 0 0 0 0 new D8h genus #   223 with    96 species is 0,1:2,3:1,2,4
family= 0 2 1 0 0 0 0 0 new D8h genus #   224 with    96 species is 0,1:2,3:1,2,5
family= 0 2 1 0 0 0 0 0 new D8h genus #   225 with    96 species is 0,1:2,3:1,4,5
family= 0 2 1 0 0 0 0 0 new D8h genus #   226 with    96 species is 0,1:2,3:1,4,6
family= 0 2 1 0 0 0 0 0 new D8h genus #   227 with    96 species is 0,1:2,3:1,4,7
family= 0 2 1 0 0 0 0 0 new D8h genus #   228 with    96 species is 0,1:2,3:1,5,6
family= 0 2 1 0 0 0 0 0 new D8h genus #   229 with    96 species is 0,1:2,3:1,5,7
family= 0 2 1 0 0 0 0 0 new D8h genus #   230 with    96 species is 0,1:2,3:1,6,7
family= 0 2 1 0 0 0 0 0 new D8h genus #   231 with    96 species is 0,1:2,3:4,5,6
family= 0 2 1 0 0 0 0 0 new D8h genus #   232 with    96 species is 0,1:2,3:4,5,7
family= 0 2 1 0 0 0 0 0 new D8h genus #   233 with    96 species is 0,1:2,4:0,1,2
family= 0 2 1 0 0 0 0 0 new D8h genus #   234 with    96 species is 0,1:2,4:0,1,3
family= 0 2 1 0 0 0 0 0 new D8h genus #   235 with    96 species is 0,1:2,4:0,1,4
family= 0 2 1 0 0 0 0 0 new D8h genus #   236 with    96 species is 0,1:2,4:0,1,5
family= 0 2 1 0 0 0 0 0 new D8h genus #   237 with    96 species is 0,1:2,4:0,1,6
family= 0 2 1 0 0 0 0 0 new D8h genus #   238 with    96 species is 0,1:2,4:0,1,7
family= 0 2 1 0 0 0 0 0 new D8h genus #   239 with    96 species is 0,1:2,4:0,2,3
family= 0 2 1 0 0 0 0 0 new D8h genus #   240 with    96 species is 0,1:2,4:0,2,4
family= 0 2 1 0 0 0 0 0 new D8h genus #   241 with    96 species is 0,1:2,4:0,2,5
family= 0 2 1 0 0 0 0 0 new D8h genus #   242 with    96 species is 0,1:2,4:0,2,6
family= 0 2 1 0 0 0 0 0 new D8h genus #   243 with    96 species is 0,1:2,4:0,2,7
family= 0 2 1 0 0 0 0 0 new D8h genus #   244 with    96 species is 0,1:2,4:0,3,4
family= 0 2 1 0 0 0 0 0 new D8h genus #   245 with    96 species is 0,1:2,4:0,3,5
family= 0 2 1 0 0 0 0 0 new D8h genus #   246 with    96 species is 0,1:2,4:0,3,6
family= 0 2 1 0 0 0 0 0 new D8h genus #   247 with    96 species is 0,1:2,4:0,3,7
family= 0 2 1 0 0 0 0 0 new D8h genus #   248 with    96 species is 0,1:2,4:0,4,5
family= 0 2 1 0 0 0 0 0 new D8h genus #   249 with    96 species is 0,1:2,4:0,4,6
family= 0 2 1 0 0 0 0 0 new D8h genus #   250 with    96 species is 0,1:2,4:0,4,7
family= 0 2 1 0 0 0 0 0 new D8h genus #   251 with    96 species is 0,1:2,4:0,5,6
family= 0 2 1 0 0 0 0 0 new D8h genus #   252 with    96 species is 0,1:2,4:0,5,7
family= 0 2 1 0 0 0 0 0 new D8h genus #   253 with    96 species is 0,1:2,4:0,6,7
family= 0 2 1 0 0 0 0 0 new D8h genus #   254 with    96 species is 0,1:2,4:1,2,3
family= 0 2 1 0 0 0 0 0 new D8h genus #   255 with    96 species is 0,1:2,4:1,2,4
family= 0 2 1 0 0 0 0 0 new D8h genus #   256 with    96 species is 0,1:2,4:1,2,5
family= 0 2 1 0 0 0 0 0 new D8h genus #   257 with    96 species is 0,1:2,4:1,2,6
family= 0 2 1 0 0 0 0 0 new D8h genus #   258 with    96 species is 0,1:2,4:1,2,7
family= 0 2 1 0 0 0 0 0 new D8h genus #   259 with    96 species is 0,1:2,4:1,3,4
family= 0 2 1 0 0 0 0 0 new D8h genus #   260 with    96 species is 0,1:2,4:1,3,5
family= 0 2 1 0 0 0 0 0 new D8h genus #   261 with    96 species is 0,1:2,4:1,3,6
family= 0 2 1 0 0 0 0 0 new D8h genus #   262 with    96 species is 0,1:2,4:1,3,7
family= 0 2 1 0 0 0 0 0 new D8h genus #   263 with    96 species is 0,1:2,4:1,4,5
family= 0 2 1 0 0 0 0 0 new D8h genus #   264 with    96 species is 0,1:2,4:1,4,6
family= 0 2 1 0 0 0 0 0 new D8h genus #   265 with    96 species is 0,1:2,4:1,4,7
family= 0 2 1 0 0 0 0 0 new D8h genus #   266 with    96 species is 0,1:2,4:1,5,6
family= 0 2 1 0 0 0 0 0 new D8h genus #   267 with    96 species is 0,1:2,4:1,5,7
family= 0 2 1 0 0 0 0 0 new D8h genus #   268 with    96 species is 0,1:2,4:1,6,7
family= 0 2 1 0 0 0 0 0 new D8h genus #   269 with    96 species is 0,1:2,4:2,3,4
family= 0 2 1 0 0 0 0 0 new D8h genus #   270 with    96 species is 0,1:2,4:2,3,5
family= 0 2 1 0 0 0 0 0 new D8h genus #   271 with    96 species is 0,1:2,4:2,3,6
family= 0 2 1 0 0 0 0 0 new D8h genus #   272 with    96 species is 0,1:2,4:2,3,7
family= 0 2 1 0 0 0 0 0 new D8h genus #   273 with    96 species is 0,1:2,4:2,4,5
family= 0 2 1 0 0 0 0 0 new D8h genus #   274 with    96 species is 0,1:2,4:2,4,6
family= 0 2 1 0 0 0 0 0 new D8h genus #   275 with    96 species is 0,1:2,4:2,4,7
family= 0 2 1 0 0 0 0 0 new D8h genus #   276 with    96 species is 0,1:2,4:2,5,6
family= 0 2 1 0 0 0 0 0 new D8h genus #   277 with    96 species is 0,1:2,4:2,5,7
family= 0 2 1 0 0 0 0 0 new D8h genus #   278 with    96 species is 0,1:2,4:2,6,7
family= 0 2 1 0 0 0 0 0 new D8h genus #   279 with    96 species is 0,1:2,4:3,4,5
family= 0 2 1 0 0 0 0 0 new D8h genus #   280 with    96 species is 0,1:2,4:3,4,6
family= 0 2 1 0 0 0 0 0 new D8h genus #   281 with    96 species is 0,1:2,4:3,4,7
family= 0 2 1 0 0 0 0 0 new D8h genus #   282 with    96 species is 0,1:2,4:3,5,6
family= 0 2 1 0 0 0 0 0 new D8h genus #   283 with    96 species is 0,1:2,4:3,5,7
family= 0 2 1 0 0 0 0 0 new D8h genus #   284 with    96 species is 0,1:2,4:3,6,7
family= 0 2 1 0 0 0 0 0 new D8h genus #   285 with    96 species is 0,1:2,4:4,5,6
family= 0 2 1 0 0 0 0 0 new D8h genus #   286 with    96 species is 0,1:2,4:4,5,7
family= 0 2 1 0 0 0 0 0 new D8h genus #   287 with    96 species is 0,1:2,4:4,6,7
family= 0 2 1 0 0 0 0 0 new D8h genus #   288 with    96 species is 0,1:2,4:5,6,7
family= 0 2 1 0 0 0 0 0 new D8h genus #   289 with    96 species is 0,1:2,5:0,1,2
family= 0 2 1 0 0 0 0 0 new D8h genus #   290 with    96 species is 0,1:2,5:0,1,3
family= 0 2 1 0 0 0 0 0 new D8h genus #   291 with    96 species is 0,1:2,5:0,1,4
family= 0 2 1 0 0 0 0 0 new D8h genus #   292 with    96 species is 0,1:2,5:0,1,5
family= 0 2 1 0 0 0 0 0 new D8h genus #   293 with    96 species is 0,1:2,5:0,1,6
family= 0 2 1 0 0 0 0 0 new D8h genus #   294 with    96 species is 0,1:2,5:0,1,7
family= 0 2 1 0 0 0 0 0 new D8h genus #   295 with    96 species is 0,1:2,5:0,2,3
family= 0 2 1 0 0 0 0 0 new D8h genus #   296 with    96 species is 0,1:2,5:0,2,4
family= 0 2 1 0 0 0 0 0 new D8h genus #   297 with    96 species is 0,1:2,5:0,2,5
family= 0 2 1 0 0 0 0 0 new D8h genus #   298 with    96 species is 0,1:2,5:0,2,6
family= 0 2 1 0 0 0 0 0 new D8h genus #   299 with    96 species is 0,1:2,5:0,2,7
family= 0 2 1 0 0 0 0 0 new D8h genus #   300 with    96 species is 0,1:2,5:0,3,4
family= 0 2 1 0 0 0 0 0 new D8h genus #   301 with    96 species is 0,1:2,5:0,3,5
family= 0 2 1 0 0 0 0 0 new D8h genus #   302 with    96 species is 0,1:2,5:0,3,6
family= 0 2 1 0 0 0 0 0 new D8h genus #   303 with    96 species is 0,1:2,5:0,3,7
family= 0 2 1 0 0 0 0 0 new D8h genus #   304 with    96 species is 0,1:2,5:0,4,5
family= 0 2 1 0 0 0 0 0 new D8h genus #   305 with    96 species is 0,1:2,5:0,4,6
family= 0 2 1 0 0 0 0 0 new D8h genus #   306 with    96 species is 0,1:2,5:0,4,7
family= 0 2 1 0 0 0 0 0 new D8h genus #   307 with    96 species is 0,1:2,5:0,5,6
family= 0 2 1 0 0 0 0 0 new D8h genus #   308 with    96 species is 0,1:2,5:0,5,7
family= 0 2 1 0 0 0 0 0 new D8h genus #   309 with    96 species is 0,1:2,5:0,6,7
family= 0 2 1 0 0 0 0 0 new D8h genus #   310 with    96 species is 0,1:2,5:1,2,3
family= 0 2 1 0 0 0 0 0 new D8h genus #   311 with    96 species is 0,1:2,5:1,2,4
family= 0 2 1 0 0 0 0 0 new D8h genus #   312 with    96 species is 0,1:2,5:1,2,5
family= 0 2 1 0 0 0 0 0 new D8h genus #   313 with    96 species is 0,1:2,5:1,2,6
family= 0 2 1 0 0 0 0 0 new D8h genus #   314 with    96 species is 0,1:2,5:1,2,7
family= 0 2 1 0 0 0 0 0 new D8h genus #   315 with    96 species is 0,1:2,5:1,3,4
family= 0 2 1 0 0 0 0 0 new D8h genus #   316 with    96 species is 0,1:2,5:1,3,5
family= 0 2 1 0 0 0 0 0 new D8h genus #   317 with    96 species is 0,1:2,5:1,3,6
family= 0 2 1 0 0 0 0 0 new D8h genus #   318 with    96 species is 0,1:2,5:1,3,7
family= 0 2 1 0 0 0 0 0 new D8h genus #   319 with    96 species is 0,1:2,5:1,4,5
family= 0 2 1 0 0 0 0 0 new D8h genus #   320 with    96 species is 0,1:2,5:1,4,6
family= 0 2 1 0 0 0 0 0 new D8h genus #   321 with    96 species is 0,1:2,5:1,4,7
family= 0 2 1 0 0 0 0 0 new D8h genus #   322 with    96 species is 0,1:2,5:1,5,6
family= 0 2 1 0 0 0 0 0 new D8h genus #   323 with    96 species is 0,1:2,5:1,5,7
family= 0 2 1 0 0 0 0 0 new D8h genus #   324 with    96 species is 0,1:2,5:1,6,7
family= 0 2 1 0 0 0 0 0 new D8h genus #   325 with    96 species is 0,1:2,5:2,3,4
family= 0 2 1 0 0 0 0 0 new D8h genus #   326 with    96 species is 0,1:2,5:2,3,5
family= 0 2 1 0 0 0 0 0 new D8h genus #   327 with    96 species is 0,1:2,5:2,3,6
family= 0 2 1 0 0 0 0 0 new D8h genus #   328 with    96 species is 0,1:2,5:2,3,7
family= 0 2 1 0 0 0 0 0 new D8h genus #   329 with    96 species is 0,1:2,5:2,4,5
family= 0 2 1 0 0 0 0 0 new D8h genus #   330 with    96 species is 0,1:2,5:2,4,6
family= 0 2 1 0 0 0 0 0 new D8h genus #   331 with    96 species is 0,1:2,5:2,4,7
family= 0 2 1 0 0 0 0 0 new D8h genus #   332 with    96 species is 0,1:2,5:2,5,6
family= 0 2 1 0 0 0 0 0 new D8h genus #   333 with    96 species is 0,1:2,5:2,5,7
family= 0 2 1 0 0 0 0 0 new D8h genus #   334 with    96 species is 0,1:2,5:2,6,7
family= 0 2 1 0 0 0 0 0 new D8h genus #   335 with    96 species is 0,1:2,5:3,4,5
family= 0 2 1 0 0 0 0 0 new D8h genus #   336 with    96 species is 0,1:2,5:3,4,6
family= 0 2 1 0 0 0 0 0 new D8h genus #   337 with    96 species is 0,1:2,5:3,4,7
family= 0 2 1 0 0 0 0 0 new D8h genus #   338 with    96 species is 0,1:2,5:3,5,6
family= 0 2 1 0 0 0 0 0 new D8h genus #   339 with    96 species is 0,1:2,5:3,5,7
family= 0 2 1 0 0 0 0 0 new D8h genus #   340 with    96 species is 0,1:2,5:3,6,7
family= 0 2 1 0 0 0 0 0 new D8h genus #   341 with    96 species is 0,1:2,5:4,5,6
family= 0 2 1 0 0 0 0 0 new D8h genus #   342 with    96 species is 0,1:2,5:4,5,7
family= 0 2 1 0 0 0 0 0 new D8h genus #   343 with    96 species is 0,1:2,5:4,6,7
family= 0 2 1 0 0 0 0 0 new D8h genus #   344 with    96 species is 0,1:2,5:5,6,7
family= 0 2 1 0 0 0 0 0 new D8h genus #   345 with    96 species is 0,1:2,6:0,1,2
family= 0 2 1 0 0 0 0 0 new D8h genus #   346 with    96 species is 0,1:2,6:0,1,3
family= 0 2 1 0 0 0 0 0 new D8h genus #   347 with    96 species is 0,1:2,6:0,1,4
family= 0 2 1 0 0 0 0 0 new D8h genus #   348 with    96 species is 0,1:2,6:0,1,5
family= 0 2 1 0 0 0 0 0 new D8h genus #   349 with    96 species is 0,1:2,6:0,1,6
family= 0 2 1 0 0 0 0 0 new D8h genus #   350 with    96 species is 0,1:2,6:0,1,7
family= 0 2 1 0 0 0 0 0 new D8h genus #   351 with    96 species is 0,1:2,6:0,2,3
family= 0 2 1 0 0 0 0 0 new D8h genus #   352 with    96 species is 0,1:2,6:0,2,4
family= 0 2 1 0 0 0 0 0 new D8h genus #   353 with    96 species is 0,1:2,6:0,2,5
family= 0 2 1 0 0 0 0 0 new D8h genus #   354 with    96 species is 0,1:2,6:0,2,6
family= 0 2 1 0 0 0 0 0 new D8h genus #   355 with    96 species is 0,1:2,6:0,2,7
family= 0 2 1 0 0 0 0 0 new D8h genus #   356 with    96 species is 0,1:2,6:0,3,4
family= 0 2 1 0 0 0 0 0 new D8h genus #   357 with    96 species is 0,1:2,6:0,3,5
family= 0 2 1 0 0 0 0 0 new D8h genus #   358 with    96 species is 0,1:2,6:0,3,6
family= 0 2 1 0 0 0 0 0 new D8h genus #   359 with    96 species is 0,1:2,6:0,3,7
family= 0 2 1 0 0 0 0 0 new D8h genus #   360 with    96 species is 0,1:2,6:0,4,5
family= 0 2 1 0 0 0 0 0 new D8h genus #   361 with    96 species is 0,1:2,6:0,4,6
family= 0 2 1 0 0 0 0 0 new D8h genus #   362 with    96 species is 0,1:2,6:0,4,7
family= 0 2 1 0 0 0 0 0 new D8h genus #   363 with    96 species is 0,1:2,6:0,5,6
family= 0 2 1 0 0 0 0 0 new D8h genus #   364 with    96 species is 0,1:2,6:0,5,7
family= 0 2 1 0 0 0 0 0 new D8h genus #   365 with    96 species is 0,1:2,6:0,6,7
family= 0 2 1 0 0 0 0 0 new D8h genus #   366 with    96 species is 0,1:2,6:1,2,3
family= 0 2 1 0 0 0 0 0 new D8h genus #   367 with    96 species is 0,1:2,6:1,2,4
family= 0 2 1 0 0 0 0 0 new D8h genus #   368 with    96 species is 0,1:2,6:1,2,5
family= 0 2 1 0 0 0 0 0 new D8h genus #   369 with    96 species is 0,1:2,6:1,2,6
family= 0 2 1 0 0 0 0 0 new D8h genus #   370 with    96 species is 0,1:2,6:1,2,7
family= 0 2 1 0 0 0 0 0 new D8h genus #   371 with    96 species is 0,1:2,6:1,3,4
family= 0 2 1 0 0 0 0 0 new D8h genus #   372 with    96 species is 0,1:2,6:1,3,5
family= 0 2 1 0 0 0 0 0 new D8h genus #   373 with    96 species is 0,1:2,6:1,3,6
family= 0 2 1 0 0 0 0 0 new D8h genus #   374 with    96 species is 0,1:2,6:1,3,7
family= 0 2 1 0 0 0 0 0 new D8h genus #   375 with    96 species is 0,1:2,6:1,4,5
family= 0 2 1 0 0 0 0 0 new D8h genus #   376 with    96 species is 0,1:2,6:1,4,6
family= 0 2 1 0 0 0 0 0 new D8h genus #   377 with    96 species is 0,1:2,6:1,4,7
family= 0 2 1 0 0 0 0 0 new D8h genus #   378 with    96 species is 0,1:2,6:1,5,6
family= 0 2 1 0 0 0 0 0 new D8h genus #   379 with    96 species is 0,1:2,6:1,5,7
family= 0 2 1 0 0 0 0 0 new D8h genus #   380 with    96 species is 0,1:2,6:1,6,7
family= 0 2 1 0 0 0 0 0 new D8h genus #   381 with    96 species is 0,1:2,6:2,3,4
family= 0 2 1 0 0 0 0 0 new D8h genus #   382 with    96 species is 0,1:2,6:2,3,5
family= 0 2 1 0 0 0 0 0 new D8h genus #   383 with    96 species is 0,1:2,6:2,3,6
family= 0 2 1 0 0 0 0 0 new D8h genus #   384 with    96 species is 0,1:2,6:2,3,7
family= 0 2 1 0 0 0 0 0 new D8h genus #   385 with    96 species is 0,1:2,6:2,4,5
family= 0 2 1 0 0 0 0 0 new D8h genus #   386 with    96 species is 0,1:2,6:2,4,6
family= 0 2 1 0 0 0 0 0 new D8h genus #   387 with    96 species is 0,1:2,6:2,4,7
family= 0 2 1 0 0 0 0 0 new D8h genus #   388 with    96 species is 0,1:2,6:2,5,6
family= 0 2 1 0 0 0 0 0 new D8h genus #   389 with    96 species is 0,1:2,6:2,5,7
family= 0 2 1 0 0 0 0 0 new D8h genus #   390 with    96 species is 0,1:2,6:2,6,7
family= 0 2 1 0 0 0 0 0 new D8h genus #   391 with    96 species is 0,1:2,6:3,4,5
family= 0 2 1 0 0 0 0 0 new D8h genus #   392 with    96 species is 0,1:2,6:3,4,6
family= 0 2 1 0 0 0 0 0 new D8h genus #   393 with    96 species is 0,1:2,6:3,4,7
family= 0 2 1 0 0 0 0 0 new D8h genus #   394 with    96 species is 0,1:2,6:3,5,6
family= 0 2 1 0 0 0 0 0 new D8h genus #   395 with    96 species is 0,1:2,6:3,5,7
family= 0 2 1 0 0 0 0 0 new D8h genus #   396 with    96 species is 0,1:2,6:3,6,7
family= 0 2 1 0 0 0 0 0 new D8h genus #   397 with    96 species is 0,1:2,6:4,5,6
family= 0 2 1 0 0 0 0 0 new D8h genus #   398 with    96 species is 0,1:2,6:4,5,7
family= 0 2 1 0 0 0 0 0 new D8h genus #   399 with    96 species is 0,1:2,6:4,6,7
family= 0 2 1 0 0 0 0 0 new D8h genus #   400 with    96 species is 0,1:2,6:5,6,7
family= 0 2 1 0 0 0 0 0 new D8h genus #   401 with    96 species is 0,1:2,7:0,1,2
family= 0 2 1 0 0 0 0 0 new D8h genus #   402 with    96 species is 0,1:2,7:0,1,3
family= 0 2 1 0 0 0 0 0 new D8h genus #   403 with    96 species is 0,1:2,7:0,1,4
family= 0 2 1 0 0 0 0 0 new D8h genus #   404 with    96 species is 0,1:2,7:0,2,3
family= 0 2 1 0 0 0 0 0 new D8h genus #   405 with    96 species is 0,1:2,7:0,2,4
family= 0 2 1 0 0 0 0 0 new D8h genus #   406 with    96 species is 0,1:2,7:0,2,5
family= 0 2 1 0 0 0 0 0 new D8h genus #   407 with    96 species is 0,1:2,7:0,2,6
family= 0 2 1 0 0 0 0 0 new D8h genus #   408 with    96 species is 0,1:2,7:0,2,7
family= 0 2 1 0 0 0 0 0 new D8h genus #   409 with    96 species is 0,1:2,7:0,3,4
family= 0 2 1 0 0 0 0 0 new D8h genus #   410 with    96 species is 0,1:2,7:0,3,5
family= 0 2 1 0 0 0 0 0 new D8h genus #   411 with    96 species is 0,1:2,7:0,3,6
family= 0 2 1 0 0 0 0 0 new D8h genus #   412 with    96 species is 0,1:2,7:0,3,7
family= 0 2 1 0 0 0 0 0 new D8h genus #   413 with    96 species is 0,1:2,7:0,4,5
family= 0 2 1 0 0 0 0 0 new D8h genus #   414 with    96 species is 0,1:2,7:0,4,6
family= 0 2 1 0 0 0 0 0 new D8h genus #   415 with    96 species is 0,1:2,7:0,4,7
family= 0 2 1 0 0 0 0 0 new D8h genus #   416 with    96 species is 0,1:2,7:0,5,6
family= 0 2 1 0 0 0 0 0 new D8h genus #   417 with    96 species is 0,1:2,7:0,5,7
family= 0 2 1 0 0 0 0 0 new D8h genus #   418 with    96 species is 0,1:2,7:0,6,7
family= 0 2 1 0 0 0 0 0 new D8h genus #   419 with    96 species is 0,1:2,7:2,3,4
family= 0 2 1 0 0 0 0 0 new D8h genus #   420 with    96 species is 0,1:2,7:2,3,5
family= 0 2 1 0 0 0 0 0 new D8h genus #   421 with    96 species is 0,1:2,7:2,3,6
family= 0 2 1 0 0 0 0 0 new D8h genus #   422 with    96 species is 0,1:2,7:2,3,7
family= 0 2 1 0 0 0 0 0 new D8h genus #   423 with    96 species is 0,1:2,7:2,4,5
family= 0 2 1 0 0 0 0 0 new D8h genus #   424 with    96 species is 0,1:2,7:2,4,6
family= 0 2 1 0 0 0 0 0 new D8h genus #   425 with    96 species is 0,1:2,7:2,4,7
family= 0 2 1 0 0 0 0 0 new D8h genus #   426 with    96 species is 0,1:2,7:2,5,6
family= 0 2 1 0 0 0 0 0 new D8h genus #   427 with    96 species is 0,1:2,7:3,4,5
family= 0 2 1 0 0 0 0 0 new D8h genus #   428 with    96 species is 0,1:2,7:3,4,6
family= 0 2 1 0 0 0 0 0 new D8h genus #   429 with    96 species is 0,1:3,4:0,1,2
family= 0 2 1 0 0 0 0 0 new D8h genus #   430 with    96 species is 0,1:3,4:0,1,3
family= 0 2 1 0 0 0 0 0 new D8h genus #   431 with    96 species is 0,1:3,4:0,1,4
family= 0 2 1 0 0 0 0 0 new D8h genus #   432 with    96 species is 0,1:3,4:0,1,5
family= 0 2 1 0 0 0 0 0 new D8h genus #   433 with    96 species is 0,1:3,4:0,1,6
family= 0 2 1 0 0 0 0 0 new D8h genus #   434 with    96 species is 0,1:3,4:0,1,7
family= 0 2 1 0 0 0 0 0 new D8h genus #   435 with    96 species is 0,1:3,4:0,2,3
family= 0 2 1 0 0 0 0 0 new D8h genus #   436 with    48 species is 0,1:3,4:0,2,4
family= 0 2 1 0 0 0 0 0 new D8h genus #   437 with    96 species is 0,1:3,4:0,2,5
family= 0 2 1 0 0 0 0 0 new D8h genus #   438 with    96 species is 0,1:3,4:0,2,6
family= 0 2 1 0 0 0 0 0 new D8h genus #   439 with    96 species is 0,1:3,4:0,2,7
family= 0 2 1 0 0 0 0 0 new D8h genus #   440 with    96 species is 0,1:3,4:0,3,5
family= 0 2 1 0 0 0 0 0 new D8h genus #   441 with    96 species is 0,1:3,4:0,3,6
family= 0 2 1 0 0 0 0 0 new D8h genus #   442 with    96 species is 0,1:3,4:0,3,7
family= 0 2 1 0 0 0 0 0 new D8h genus #   443 with    96 species is 0,1:3,4:0,4,5
family= 0 2 1 0 0 0 0 0 new D8h genus #   444 with    48 species is 0,1:3,4:0,4,6
family= 0 2 1 0 0 0 0 0 new D8h genus #   445 with    96 species is 0,1:3,4:0,5,6
family= 0 2 1 0 0 0 0 0 new D8h genus #   446 with    96 species is 0,1:3,4:0,5,7
family= 0 2 1 0 0 0 0 0 new D8h genus #   447 with    96 species is 0,1:3,4:0,6,7
family= 0 2 1 0 0 0 0 0 new D8h genus #   448 with    48 species is 0,1:3,4:1,2,3
family= 0 2 1 0 0 0 0 0 new D8h genus #   449 with    96 species is 0,1:3,4:1,2,5
family= 0 2 1 0 0 0 0 0 new D8h genus #   450 with    96 species is 0,1:3,4:1,2,6
family= 0 2 1 0 0 0 0 0 new D8h genus #   451 with    96 species is 0,1:3,4:1,2,7
family= 0 2 1 0 0 0 0 0 new D8h genus #   452 with    96 species is 0,1:3,4:1,3,5
family= 0 2 1 0 0 0 0 0 new D8h genus #   453 with    48 species is 0,1:3,4:1,3,6
family= 0 2 1 0 0 0 0 0 new D8h genus #   454 with    96 species is 0,1:3,4:1,5,6
family= 0 2 1 0 0 0 0 0 new D8h genus #   455 with    96 species is 0,1:3,4:1,5,7
family= 0 2 1 0 0 0 0 0 new D8h genus #   456 with    96 species is 0,1:3,4:1,6,7
family= 0 2 1 0 0 0 0 0 new D8h genus #   457 with    96 species is 0,1:3,4:2,5,6
family= 0 2 1 0 0 0 0 0 new D8h genus #   458 with    48 species is 0,1:3,4:2,5,7
family= 0 2 1 0 0 0 0 0 new D8h genus #   459 with    48 species is 0,1:3,4:5,6,7
family= 0 2 1 0 0 0 0 0 new D8h genus #   460 with    96 species is 0,1:3,5:0,1,2
family= 0 2 1 0 0 0 0 0 new D8h genus #   461 with    96 species is 0,1:3,5:0,1,3
family= 0 2 1 0 0 0 0 0 new D8h genus #   462 with    96 species is 0,1:3,5:0,1,4
family= 0 2 1 0 0 0 0 0 new D8h genus #   463 with    96 species is 0,1:3,5:0,1,5
family= 0 2 1 0 0 0 0 0 new D8h genus #   464 with    96 species is 0,1:3,5:0,1,6
family= 0 2 1 0 0 0 0 0 new D8h genus #   465 with    96 species is 0,1:3,5:0,1,7
family= 0 2 1 0 0 0 0 0 new D8h genus #   466 with    96 species is 0,1:3,5:0,2,3
family= 0 2 1 0 0 0 0 0 new D8h genus #   467 with    96 species is 0,1:3,5:0,2,4
family= 0 2 1 0 0 0 0 0 new D8h genus #   468 with    96 species is 0,1:3,5:0,2,5
family= 0 2 1 0 0 0 0 0 new D8h genus #   469 with    96 species is 0,1:3,5:0,2,6
family= 0 2 1 0 0 0 0 0 new D8h genus #   470 with    96 species is 0,1:3,5:0,2,7
family= 0 2 1 0 0 0 0 0 new D8h genus #   471 with    96 species is 0,1:3,5:0,3,4
family= 0 2 1 0 0 0 0 0 new D8h genus #   472 with    96 species is 0,1:3,5:0,3,5
family= 0 2 1 0 0 0 0 0 new D8h genus #   473 with    96 species is 0,1:3,5:0,3,6
family= 0 2 1 0 0 0 0 0 new D8h genus #   474 with    96 species is 0,1:3,5:0,3,7
family= 0 2 1 0 0 0 0 0 new D8h genus #   475 with    96 species is 0,1:3,5:0,4,5
family= 0 2 1 0 0 0 0 0 new D8h genus #   476 with    96 species is 0,1:3,5:0,4,6
family= 0 2 1 0 0 0 0 0 new D8h genus #   477 with    96 species is 0,1:3,5:0,4,7
family= 0 2 1 0 0 0 0 0 new D8h genus #   478 with    96 species is 0,1:3,5:0,5,6
family= 0 2 1 0 0 0 0 0 new D8h genus #   479 with    96 species is 0,1:3,5:0,5,7
family= 0 2 1 0 0 0 0 0 new D8h genus #   480 with    96 species is 0,1:3,5:0,6,7
family= 0 2 1 0 0 0 0 0 new D8h genus #   481 with    96 species is 0,1:3,5:1,2,3
family= 0 2 1 0 0 0 0 0 new D8h genus #   482 with    96 species is 0,1:3,5:1,2,4
family= 0 2 1 0 0 0 0 0 new D8h genus #   483 with    96 species is 0,1:3,5:1,2,5
family= 0 2 1 0 0 0 0 0 new D8h genus #   484 with    96 species is 0,1:3,5:1,2,6
family= 0 2 1 0 0 0 0 0 new D8h genus #   485 with    96 species is 0,1:3,5:1,2,7
family= 0 2 1 0 0 0 0 0 new D8h genus #   486 with    96 species is 0,1:3,5:1,3,4
family= 0 2 1 0 0 0 0 0 new D8h genus #   487 with    96 species is 0,1:3,5:1,3,5
family= 0 2 1 0 0 0 0 0 new D8h genus #   488 with    96 species is 0,1:3,5:1,3,6
family= 0 2 1 0 0 0 0 0 new D8h genus #   489 with    96 species is 0,1:3,5:1,3,7
family= 0 2 1 0 0 0 0 0 new D8h genus #   490 with    96 species is 0,1:3,5:1,4,5
family= 0 2 1 0 0 0 0 0 new D8h genus #   491 with    96 species is 0,1:3,5:1,4,6
family= 0 2 1 0 0 0 0 0 new D8h genus #   492 with    96 species is 0,1:3,5:1,4,7
family= 0 2 1 0 0 0 0 0 new D8h genus #   493 with    96 species is 0,1:3,5:1,5,6
family= 0 2 1 0 0 0 0 0 new D8h genus #   494 with    96 species is 0,1:3,5:1,5,7
family= 0 2 1 0 0 0 0 0 new D8h genus #   495 with    96 species is 0,1:3,5:1,6,7
family= 0 2 1 0 0 0 0 0 new D8h genus #   496 with    96 species is 0,1:3,5:2,3,4
family= 0 2 1 0 0 0 0 0 new D8h genus #   497 with    96 species is 0,1:3,5:2,3,5
family= 0 2 1 0 0 0 0 0 new D8h genus #   498 with    96 species is 0,1:3,5:2,3,6
family= 0 2 1 0 0 0 0 0 new D8h genus #   499 with    96 species is 0,1:3,5:2,3,7
family= 0 2 1 0 0 0 0 0 new D8h genus #   500 with    96 species is 0,1:3,5:2,4,5
family= 0 2 1 0 0 0 0 0 new D8h genus #   501 with    96 species is 0,1:3,5:2,4,6
family= 0 2 1 0 0 0 0 0 new D8h genus #   502 with    96 species is 0,1:3,5:2,4,7
family= 0 2 1 0 0 0 0 0 new D8h genus #   503 with    96 species is 0,1:3,5:2,5,6
family= 0 2 1 0 0 0 0 0 new D8h genus #   504 with    96 species is 0,1:3,5:2,5,7
family= 0 2 1 0 0 0 0 0 new D8h genus #   505 with    96 species is 0,1:3,5:2,6,7
family= 0 2 1 0 0 0 0 0 new D8h genus #   506 with    96 species is 0,1:3,5:3,4,5
family= 0 2 1 0 0 0 0 0 new D8h genus #   507 with    96 species is 0,1:3,5:3,4,6
family= 0 2 1 0 0 0 0 0 new D8h genus #   508 with    96 species is 0,1:3,5:3,4,7
family= 0 2 1 0 0 0 0 0 new D8h genus #   509 with    96 species is 0,1:3,5:3,5,6
family= 0 2 1 0 0 0 0 0 new D8h genus #   510 with    96 species is 0,1:3,5:3,5,7
family= 0 2 1 0 0 0 0 0 new D8h genus #   511 with    96 species is 0,1:3,5:3,6,7
family= 0 2 1 0 0 0 0 0 new D8h genus #   512 with    96 species is 0,1:3,5:4,5,6
family= 0 2 1 0 0 0 0 0 new D8h genus #   513 with    96 species is 0,1:3,5:4,5,7
family= 0 2 1 0 0 0 0 0 new D8h genus #   514 with    96 species is 0,1:3,5:4,6,7
family= 0 2 1 0 0 0 0 0 new D8h genus #   515 with    96 species is 0,1:3,5:5,6,7
family= 0 2 1 0 0 0 0 0 new D8h genus #   516 with    96 species is 0,1:3,6:0,1,2
family= 0 2 1 0 0 0 0 0 new D8h genus #   517 with    96 species is 0,1:3,6:0,1,3
family= 0 2 1 0 0 0 0 0 new D8h genus #   518 with    96 species is 0,1:3,6:0,1,4
family= 0 2 1 0 0 0 0 0 new D8h genus #   519 with    96 species is 0,1:3,6:0,2,3
family= 0 2 1 0 0 0 0 0 new D8h genus #   520 with    96 species is 0,1:3,6:0,2,4
family= 0 2 1 0 0 0 0 0 new D8h genus #   521 with    96 species is 0,1:3,6:0,2,5
family= 0 2 1 0 0 0 0 0 new D8h genus #   522 with    96 species is 0,1:3,6:0,2,6
family= 0 2 1 0 0 0 0 0 new D8h genus #   523 with    96 species is 0,1:3,6:0,2,7
family= 0 2 1 0 0 0 0 0 new D8h genus #   524 with    96 species is 0,1:3,6:0,3,4
family= 0 2 1 0 0 0 0 0 new D8h genus #   525 with    96 species is 0,1:3,6:0,3,5
family= 0 2 1 0 0 0 0 0 new D8h genus #   526 with    96 species is 0,1:3,6:0,3,6
family= 0 2 1 0 0 0 0 0 new D8h genus #   527 with    96 species is 0,1:3,6:0,3,7
family= 0 2 1 0 0 0 0 0 new D8h genus #   528 with    96 species is 0,1:3,6:0,4,5
family= 0 2 1 0 0 0 0 0 new D8h genus #   529 with    96 species is 0,1:3,6:0,4,6
family= 0 2 1 0 0 0 0 0 new D8h genus #   530 with    96 species is 0,1:3,6:0,4,7
family= 0 2 1 0 0 0 0 0 new D8h genus #   531 with    96 species is 0,1:3,6:0,5,6
family= 0 2 1 0 0 0 0 0 new D8h genus #   532 with    96 species is 0,1:3,6:0,5,7
family= 0 2 1 0 0 0 0 0 new D8h genus #   533 with    96 species is 0,1:3,6:0,6,7
family= 0 2 1 0 0 0 0 0 new D8h genus #   534 with    96 species is 0,1:3,6:2,3,4
family= 0 2 1 0 0 0 0 0 new D8h genus #   535 with    96 species is 0,1:3,6:2,3,5
family= 0 2 1 0 0 0 0 0 new D8h genus #   536 with    96 species is 0,1:3,6:2,3,6
family= 0 2 1 0 0 0 0 0 new D8h genus #   537 with    96 species is 0,1:3,6:2,3,7
family= 0 2 1 0 0 0 0 0 new D8h genus #   538 with    96 species is 0,1:3,6:2,4,5
family= 0 2 1 0 0 0 0 0 new D8h genus #   539 with    96 species is 0,1:3,6:2,4,6
family= 0 2 1 0 0 0 0 0 new D8h genus #   540 with    96 species is 0,1:3,6:2,4,7
family= 0 2 1 0 0 0 0 0 new D8h genus #   541 with    96 species is 0,1:3,6:2,5,6
family= 0 2 1 0 0 0 0 0 new D8h genus #   542 with    96 species is 0,1:3,6:3,4,5
family= 0 2 1 0 0 0 0 0 new D8h genus #   543 with    96 species is 0,1:3,6:3,4,6
family= 0 2 1 0 0 0 0 0 new D8h genus #   544 with    96 species is 0,1:4,5:0,1,2
family= 0 2 1 0 0 0 0 0 new D8h genus #   545 with    96 species is 0,1:4,5:0,1,3
family= 0 2 1 0 0 0 0 0 new D8h genus #   546 with    96 species is 0,1:4,5:0,1,4
family= 0 2 1 0 0 0 0 0 new D8h genus #   547 with    96 species is 0,1:4,5:0,2,3
family= 0 2 1 0 0 0 0 0 new D8h genus #   548 with    96 species is 0,1:4,5:0,2,4
family= 0 2 1 0 0 0 0 0 new D8h genus #   549 with    96 species is 0,1:4,5:0,2,5
family= 0 2 1 0 0 0 0 0 new D8h genus #   550 with    96 species is 0,1:4,5:0,2,6
family= 0 2 1 0 0 0 0 0 new D8h genus #   551 with    96 species is 0,1:4,5:0,2,7
family= 0 2 1 0 0 0 0 0 new D8h genus #   552 with    96 species is 0,1:4,5:0,3,4
family= 0 2 1 0 0 0 0 0 new D8h genus #   553 with    96 species is 0,1:4,5:0,3,6
family= 0 2 1 0 0 0 0 0 new D8h genus #   554 with    96 species is 0,1:4,5:0,3,7
family= 0 2 1 0 0 0 0 0 new D8h genus #   555 with    96 species is 0,1:4,5:0,5,6
family= 0 2 1 0 0 0 0 0 new D8h genus #   556 with    96 species is 0,1:4,5:0,6,7
family= 0 2 1 0 0 0 0 0 new D8h genus #   557 with    96 species is 0,1:4,5:2,3,6
family= 0 2 1 0 0 0 0 0 new D8h genus #   558 with    48 species is 0,2:0,2:1,3,4
family= 0 2 1 0 0 0 0 0 new D8h genus #   559 with    48 species is 0,2:0,2:1,3,5
family= 0 2 1 0 0 0 0 0 new D8h genus #   560 with    48 species is 0,2:0,2:1,3,6
family= 0 2 1 0 0 0 0 0 new D8h genus #   561 with    24 species is 0,2:0,2:1,3,7
family= 0 2 1 0 0 0 0 0 new D8h genus #   562 with    48 species is 0,2:0,2:1,4,5
family= 0 2 1 0 0 0 0 0 new D8h genus #   563 with    24 species is 0,2:0,2:1,4,6
family= 0 2 1 0 0 0 0 0 new D8h genus #   564 with    48 species is 0,2:0,2:3,4,5
family= 0 2 1 0 0 0 0 0 new D8h genus #   565 with    48 species is 0,2:0,2:3,4,6
family= 0 2 1 0 0 0 0 0 new D8h genus #   566 with    48 species is 0,2:0,2:3,4,7
family= 0 2 1 0 0 0 0 0 new D8h genus #   567 with    48 species is 0,2:0,2:3,5,6
family= 0 2 1 0 0 0 0 0 new D8h genus #   568 with    24 species is 0,2:0,2:3,5,7
family= 0 2 1 0 0 0 0 0 new D8h genus #   569 with    24 species is 0,2:0,2:4,5,6
family= 0 2 1 0 0 0 0 0 new D8h genus #   570 with    96 species is 0,2:0,3:1,2,3
family= 0 2 1 0 0 0 0 0 new D8h genus #   571 with    96 species is 0,2:0,3:1,2,4
family= 0 2 1 0 0 0 0 0 new D8h genus #   572 with    96 species is 0,2:0,3:1,2,5
family= 0 2 1 0 0 0 0 0 new D8h genus #   573 with    96 species is 0,2:0,3:1,2,6
family= 0 2 1 0 0 0 0 0 new D8h genus #   574 with    96 species is 0,2:0,3:1,2,7
family= 0 2 1 0 0 0 0 0 new D8h genus #   575 with    96 species is 0,2:0,3:1,3,4
family= 0 2 1 0 0 0 0 0 new D8h genus #   576 with    96 species is 0,2:0,3:1,3,5
family= 0 2 1 0 0 0 0 0 new D8h genus #   577 with    96 species is 0,2:0,3:1,3,6
family= 0 2 1 0 0 0 0 0 new D8h genus #   578 with    96 species is 0,2:0,3:1,3,7
family= 0 2 1 0 0 0 0 0 new D8h genus #   579 with    96 species is 0,2:0,3:1,4,5
family= 0 2 1 0 0 0 0 0 new D8h genus #   580 with    96 species is 0,2:0,3:1,4,6
family= 0 2 1 0 0 0 0 0 new D8h genus #   581 with    96 species is 0,2:0,3:1,4,7
family= 0 2 1 0 0 0 0 0 new D8h genus #   582 with    96 species is 0,2:0,3:1,5,6
family= 0 2 1 0 0 0 0 0 new D8h genus #   583 with    96 species is 0,2:0,3:1,5,7
family= 0 2 1 0 0 0 0 0 new D8h genus #   584 with    96 species is 0,2:0,3:1,6,7
family= 0 2 1 0 0 0 0 0 new D8h genus #   585 with    96 species is 0,2:0,3:2,3,4
family= 0 2 1 0 0 0 0 0 new D8h genus #   586 with    96 species is 0,2:0,3:2,3,5
family= 0 2 1 0 0 0 0 0 new D8h genus #   587 with    96 species is 0,2:0,3:2,3,6
family= 0 2 1 0 0 0 0 0 new D8h genus #   588 with    96 species is 0,2:0,3:2,3,7
family= 0 2 1 0 0 0 0 0 new D8h genus #   589 with    96 species is 0,2:0,3:2,4,5
family= 0 2 1 0 0 0 0 0 new D8h genus #   590 with    96 species is 0,2:0,3:2,4,6
family= 0 2 1 0 0 0 0 0 new D8h genus #   591 with    96 species is 0,2:0,3:2,4,7
family= 0 2 1 0 0 0 0 0 new D8h genus #   592 with    96 species is 0,2:0,3:2,5,6
family= 0 2 1 0 0 0 0 0 new D8h genus #   593 with    96 species is 0,2:0,3:2,5,7
family= 0 2 1 0 0 0 0 0 new D8h genus #   594 with    96 species is 0,2:0,3:2,6,7
family= 0 2 1 0 0 0 0 0 new D8h genus #   595 with    96 species is 0,2:0,3:3,4,5
family= 0 2 1 0 0 0 0 0 new D8h genus #   596 with    96 species is 0,2:0,3:3,4,6
family= 0 2 1 0 0 0 0 0 new D8h genus #   597 with    96 species is 0,2:0,3:3,4,7
family= 0 2 1 0 0 0 0 0 new D8h genus #   598 with    96 species is 0,2:0,3:3,5,6
family= 0 2 1 0 0 0 0 0 new D8h genus #   599 with    96 species is 0,2:0,3:3,5,7
family= 0 2 1 0 0 0 0 0 new D8h genus #   600 with    96 species is 0,2:0,3:3,6,7
family= 0 2 1 0 0 0 0 0 new D8h genus #   601 with    96 species is 0,2:0,3:4,5,6
family= 0 2 1 0 0 0 0 0 new D8h genus #   602 with    96 species is 0,2:0,3:4,5,7
family= 0 2 1 0 0 0 0 0 new D8h genus #   603 with    96 species is 0,2:0,3:4,6,7
family= 0 2 1 0 0 0 0 0 new D8h genus #   604 with    96 species is 0,2:0,3:5,6,7
family= 0 2 1 0 0 0 0 0 new D8h genus #   605 with    96 species is 0,2:0,4:1,2,3
family= 0 2 1 0 0 0 0 0 new D8h genus #   606 with    96 species is 0,2:0,4:1,2,4
family= 0 2 1 0 0 0 0 0 new D8h genus #   607 with    96 species is 0,2:0,4:1,2,5
family= 0 2 1 0 0 0 0 0 new D8h genus #   608 with    96 species is 0,2:0,4:1,2,6
family= 0 2 1 0 0 0 0 0 new D8h genus #   609 with    96 species is 0,2:0,4:1,2,7
family= 0 2 1 0 0 0 0 0 new D8h genus #   610 with    96 species is 0,2:0,4:1,3,4
family= 0 2 1 0 0 0 0 0 new D8h genus #   611 with    96 species is 0,2:0,4:1,3,5
family= 0 2 1 0 0 0 0 0 new D8h genus #   612 with    96 species is 0,2:0,4:1,3,6
family= 0 2 1 0 0 0 0 0 new D8h genus #   613 with    96 species is 0,2:0,4:1,3,7
family= 0 2 1 0 0 0 0 0 new D8h genus #   614 with    96 species is 0,2:0,4:1,4,5
family= 0 2 1 0 0 0 0 0 new D8h genus #   615 with    96 species is 0,2:0,4:1,4,6
family= 0 2 1 0 0 0 0 0 new D8h genus #   616 with    96 species is 0,2:0,4:1,4,7
family= 0 2 1 0 0 0 0 0 new D8h genus #   617 with    96 species is 0,2:0,4:1,5,6
family= 0 2 1 0 0 0 0 0 new D8h genus #   618 with    96 species is 0,2:0,4:1,5,7
family= 0 2 1 0 0 0 0 0 new D8h genus #   619 with    96 species is 0,2:0,4:1,6,7
family= 0 2 1 0 0 0 0 0 new D8h genus #   620 with    96 species is 0,2:0,4:2,3,4
family= 0 2 1 0 0 0 0 0 new D8h genus #   621 with    96 species is 0,2:0,4:2,3,5
family= 0 2 1 0 0 0 0 0 new D8h genus #   622 with    96 species is 0,2:0,4:2,3,6
family= 0 2 1 0 0 0 0 0 new D8h genus #   623 with    96 species is 0,2:0,4:2,3,7
family= 0 2 1 0 0 0 0 0 new D8h genus #   624 with    96 species is 0,2:0,4:2,4,5
family= 0 2 1 0 0 0 0 0 new D8h genus #   625 with    96 species is 0,2:0,4:2,4,6
family= 0 2 1 0 0 0 0 0 new D8h genus #   626 with    96 species is 0,2:0,4:2,4,7
family= 0 2 1 0 0 0 0 0 new D8h genus #   627 with    96 species is 0,2:0,4:2,5,6
family= 0 2 1 0 0 0 0 0 new D8h genus #   628 with    96 species is 0,2:0,4:2,5,7
family= 0 2 1 0 0 0 0 0 new D8h genus #   629 with    96 species is 0,2:0,4:2,6,7
family= 0 2 1 0 0 0 0 0 new D8h genus #   630 with    96 species is 0,2:0,4:3,4,5
family= 0 2 1 0 0 0 0 0 new D8h genus #   631 with    96 species is 0,2:0,4:3,4,6
family= 0 2 1 0 0 0 0 0 new D8h genus #   632 with    96 species is 0,2:0,4:3,4,7
family= 0 2 1 0 0 0 0 0 new D8h genus #   633 with    96 species is 0,2:0,4:3,5,6
family= 0 2 1 0 0 0 0 0 new D8h genus #   634 with    96 species is 0,2:0,4:3,5,7
family= 0 2 1 0 0 0 0 0 new D8h genus #   635 with    96 species is 0,2:0,4:3,6,7
family= 0 2 1 0 0 0 0 0 new D8h genus #   636 with    96 species is 0,2:0,4:4,5,6
family= 0 2 1 0 0 0 0 0 new D8h genus #   637 with    96 species is 0,2:0,4:4,5,7
family= 0 2 1 0 0 0 0 0 new D8h genus #   638 with    96 species is 0,2:0,4:4,6,7
family= 0 2 1 0 0 0 0 0 new D8h genus #   639 with    96 species is 0,2:0,4:5,6,7
family= 0 2 1 0 0 0 0 0 new D8h genus #   640 with    96 species is 0,2:0,5:1,2,3
family= 0 2 1 0 0 0 0 0 new D8h genus #   641 with    96 species is 0,2:0,5:1,2,4
family= 0 2 1 0 0 0 0 0 new D8h genus #   642 with    96 species is 0,2:0,5:1,2,5
family= 0 2 1 0 0 0 0 0 new D8h genus #   643 with    96 species is 0,2:0,5:1,2,6
family= 0 2 1 0 0 0 0 0 new D8h genus #   644 with    96 species is 0,2:0,5:1,2,7
family= 0 2 1 0 0 0 0 0 new D8h genus #   645 with    96 species is 0,2:0,5:1,3,4
family= 0 2 1 0 0 0 0 0 new D8h genus #   646 with    96 species is 0,2:0,5:1,3,5
family= 0 2 1 0 0 0 0 0 new D8h genus #   647 with    96 species is 0,2:0,5:1,3,6
family= 0 2 1 0 0 0 0 0 new D8h genus #   648 with    96 species is 0,2:0,5:1,3,7
family= 0 2 1 0 0 0 0 0 new D8h genus #   649 with    96 species is 0,2:0,5:1,4,5
family= 0 2 1 0 0 0 0 0 new D8h genus #   650 with    96 species is 0,2:0,5:1,4,6
family= 0 2 1 0 0 0 0 0 new D8h genus #   651 with    96 species is 0,2:0,5:1,4,7
family= 0 2 1 0 0 0 0 0 new D8h genus #   652 with    96 species is 0,2:0,5:1,5,6
family= 0 2 1 0 0 0 0 0 new D8h genus #   653 with    96 species is 0,2:0,5:1,5,7
family= 0 2 1 0 0 0 0 0 new D8h genus #   654 with    96 species is 0,2:0,5:1,6,7
family= 0 2 1 0 0 0 0 0 new D8h genus #   655 with    96 species is 0,2:0,5:2,3,4
family= 0 2 1 0 0 0 0 0 new D8h genus #   656 with    96 species is 0,2:0,5:2,3,5
family= 0 2 1 0 0 0 0 0 new D8h genus #   657 with    96 species is 0,2:0,5:2,3,6
family= 0 2 1 0 0 0 0 0 new D8h genus #   658 with    96 species is 0,2:0,5:2,3,7
family= 0 2 1 0 0 0 0 0 new D8h genus #   659 with    96 species is 0,2:0,5:2,4,5
family= 0 2 1 0 0 0 0 0 new D8h genus #   660 with    96 species is 0,2:0,5:2,4,6
family= 0 2 1 0 0 0 0 0 new D8h genus #   661 with    96 species is 0,2:0,5:2,4,7
family= 0 2 1 0 0 0 0 0 new D8h genus #   662 with    96 species is 0,2:0,5:2,5,6
family= 0 2 1 0 0 0 0 0 new D8h genus #   663 with    96 species is 0,2:0,5:2,5,7
family= 0 2 1 0 0 0 0 0 new D8h genus #   664 with    96 species is 0,2:0,5:2,6,7
family= 0 2 1 0 0 0 0 0 new D8h genus #   665 with    96 species is 0,2:0,5:3,4,5
family= 0 2 1 0 0 0 0 0 new D8h genus #   666 with    96 species is 0,2:0,5:3,4,6
family= 0 2 1 0 0 0 0 0 new D8h genus #   667 with    96 species is 0,2:0,5:3,4,7
family= 0 2 1 0 0 0 0 0 new D8h genus #   668 with    96 species is 0,2:0,5:3,5,6
family= 0 2 1 0 0 0 0 0 new D8h genus #   669 with    96 species is 0,2:0,5:3,5,7
family= 0 2 1 0 0 0 0 0 new D8h genus #   670 with    96 species is 0,2:0,5:3,6,7
family= 0 2 1 0 0 0 0 0 new D8h genus #   671 with    96 species is 0,2:0,5:4,5,6
family= 0 2 1 0 0 0 0 0 new D8h genus #   672 with    96 species is 0,2:0,5:4,5,7
family= 0 2 1 0 0 0 0 0 new D8h genus #   673 with    96 species is 0,2:0,5:4,6,7
family= 0 2 1 0 0 0 0 0 new D8h genus #   674 with    96 species is 0,2:0,5:5,6,7
family= 0 2 1 0 0 0 0 0 new D8h genus #   675 with    96 species is 0,2:0,6:1,2,3
family= 0 2 1 0 0 0 0 0 new D8h genus #   676 with    96 species is 0,2:0,6:1,2,4
family= 0 2 1 0 0 0 0 0 new D8h genus #   677 with    96 species is 0,2:0,6:1,2,5
family= 0 2 1 0 0 0 0 0 new D8h genus #   678 with    96 species is 0,2:0,6:1,2,6
family= 0 2 1 0 0 0 0 0 new D8h genus #   679 with    96 species is 0,2:0,6:1,2,7
family= 0 2 1 0 0 0 0 0 new D8h genus #   680 with    96 species is 0,2:0,6:1,3,4
family= 0 2 1 0 0 0 0 0 new D8h genus #   681 with    96 species is 0,2:0,6:1,3,5
family= 0 2 1 0 0 0 0 0 new D8h genus #   682 with    96 species is 0,2:0,6:1,3,6
family= 0 2 1 0 0 0 0 0 new D8h genus #   683 with    96 species is 0,2:0,6:1,3,7
family= 0 2 1 0 0 0 0 0 new D8h genus #   684 with    96 species is 0,2:0,6:1,4,5
family= 0 2 1 0 0 0 0 0 new D8h genus #   685 with    96 species is 0,2:0,6:1,4,6
family= 0 2 1 0 0 0 0 0 new D8h genus #   686 with    48 species is 0,2:0,6:1,4,7
family= 0 2 1 0 0 0 0 0 new D8h genus #   687 with    96 species is 0,2:0,6:1,5,6
family= 0 2 1 0 0 0 0 0 new D8h genus #   688 with    96 species is 0,2:0,6:2,3,4
family= 0 2 1 0 0 0 0 0 new D8h genus #   689 with    96 species is 0,2:0,6:2,3,5
family= 0 2 1 0 0 0 0 0 new D8h genus #   690 with    96 species is 0,2:0,6:2,3,6
family= 0 2 1 0 0 0 0 0 new D8h genus #   691 with    96 species is 0,2:0,6:2,4,5
family= 0 2 1 0 0 0 0 0 new D8h genus #   692 with    48 species is 0,2:0,6:2,4,6
family= 0 2 1 0 0 0 0 0 new D8h genus #   693 with    48 species is 0,2:0,6:3,4,5
family= 0 2 1 0 0 0 0 0 new D8h genus #   694 with    96 species is 0,2:1,3:0,1,2
family= 0 2 1 0 0 0 0 0 new D8h genus #   695 with    96 species is 0,2:1,3:0,1,3
family= 0 2 1 0 0 0 0 0 new D8h genus #   696 with    96 species is 0,2:1,3:0,1,4
family= 0 2 1 0 0 0 0 0 new D8h genus #   697 with    96 species is 0,2:1,3:0,1,5
family= 0 2 1 0 0 0 0 0 new D8h genus #   698 with    96 species is 0,2:1,3:0,1,6
family= 0 2 1 0 0 0 0 0 new D8h genus #   699 with    96 species is 0,2:1,3:0,1,7
family= 0 2 1 0 0 0 0 0 new D8h genus #   700 with    96 species is 0,2:1,3:0,2,4
family= 0 2 1 0 0 0 0 0 new D8h genus #   701 with    96 species is 0,2:1,3:0,2,5
family= 0 2 1 0 0 0 0 0 new D8h genus #   702 with    96 species is 0,2:1,3:0,2,6
family= 0 2 1 0 0 0 0 0 new D8h genus #   703 with    96 species is 0,2:1,3:0,2,7
family= 0 2 1 0 0 0 0 0 new D8h genus #   704 with    96 species is 0,2:1,3:0,3,4
family= 0 2 1 0 0 0 0 0 new D8h genus #   705 with    96 species is 0,2:1,3:0,3,5
family= 0 2 1 0 0 0 0 0 new D8h genus #   706 with    96 species is 0,2:1,3:0,4,5
family= 0 2 1 0 0 0 0 0 new D8h genus #   707 with    96 species is 0,2:1,3:0,4,6
family= 0 2 1 0 0 0 0 0 new D8h genus #   708 with    96 species is 0,2:1,3:0,4,7
family= 0 2 1 0 0 0 0 0 new D8h genus #   709 with    96 species is 0,2:1,3:0,5,6
family= 0 2 1 0 0 0 0 0 new D8h genus #   710 with    96 species is 0,2:1,3:0,5,7
family= 0 2 1 0 0 0 0 0 new D8h genus #   711 with    96 species is 0,2:1,3:0,6,7
family= 0 2 1 0 0 0 0 0 new D8h genus #   712 with    96 species is 0,2:1,3:1,2,4
family= 0 2 1 0 0 0 0 0 new D8h genus #   713 with    96 species is 0,2:1,3:1,2,5
family= 0 2 1 0 0 0 0 0 new D8h genus #   714 with    96 species is 0,2:1,3:1,4,5
family= 0 2 1 0 0 0 0 0 new D8h genus #   715 with    96 species is 0,2:1,3:1,4,6
family= 0 2 1 0 0 0 0 0 new D8h genus #   716 with    96 species is 0,2:1,3:1,4,7
family= 0 2 1 0 0 0 0 0 new D8h genus #   717 with    96 species is 0,2:1,3:1,5,6
family= 0 2 1 0 0 0 0 0 new D8h genus #   718 with    96 species is 0,2:1,3:1,5,7
family= 0 2 1 0 0 0 0 0 new D8h genus #   719 with    96 species is 0,2:1,3:1,6,7
family= 0 2 1 0 0 0 0 0 new D8h genus #   720 with    96 species is 0,2:1,3:4,5,6
family= 0 2 1 0 0 0 0 0 new D8h genus #   721 with    96 species is 0,2:1,3:4,5,7
family= 0 2 1 0 0 0 0 0 new D8h genus #   722 with    96 species is 0,2:1,4:0,1,2
family= 0 2 1 0 0 0 0 0 new D8h genus #   723 with    96 species is 0,2:1,4:0,1,3
family= 0 2 1 0 0 0 0 0 new D8h genus #   724 with    96 species is 0,2:1,4:0,1,4
family= 0 2 1 0 0 0 0 0 new D8h genus #   725 with    96 species is 0,2:1,4:0,1,5
family= 0 2 1 0 0 0 0 0 new D8h genus #   726 with    96 species is 0,2:1,4:0,1,6
family= 0 2 1 0 0 0 0 0 new D8h genus #   727 with    96 species is 0,2:1,4:0,1,7
family= 0 2 1 0 0 0 0 0 new D8h genus #   728 with    96 species is 0,2:1,4:0,2,3
family= 0 2 1 0 0 0 0 0 new D8h genus #   729 with    96 species is 0,2:1,4:0,2,4
family= 0 2 1 0 0 0 0 0 new D8h genus #   730 with    96 species is 0,2:1,4:0,2,5
family= 0 2 1 0 0 0 0 0 new D8h genus #   731 with    96 species is 0,2:1,4:0,2,6
family= 0 2 1 0 0 0 0 0 new D8h genus #   732 with    96 species is 0,2:1,4:0,2,7
family= 0 2 1 0 0 0 0 0 new D8h genus #   733 with    96 species is 0,2:1,4:0,3,4
family= 0 2 1 0 0 0 0 0 new D8h genus #   734 with    96 species is 0,2:1,4:0,3,5
family= 0 2 1 0 0 0 0 0 new D8h genus #   735 with    96 species is 0,2:1,4:0,3,6
family= 0 2 1 0 0 0 0 0 new D8h genus #   736 with    96 species is 0,2:1,4:0,3,7
family= 0 2 1 0 0 0 0 0 new D8h genus #   737 with    96 species is 0,2:1,4:0,4,5
family= 0 2 1 0 0 0 0 0 new D8h genus #   738 with    96 species is 0,2:1,4:0,4,6
family= 0 2 1 0 0 0 0 0 new D8h genus #   739 with    96 species is 0,2:1,4:0,4,7
family= 0 2 1 0 0 0 0 0 new D8h genus #   740 with    96 species is 0,2:1,4:0,5,6
family= 0 2 1 0 0 0 0 0 new D8h genus #   741 with    96 species is 0,2:1,4:0,5,7
family= 0 2 1 0 0 0 0 0 new D8h genus #   742 with    96 species is 0,2:1,4:0,6,7
family= 0 2 1 0 0 0 0 0 new D8h genus #   743 with    96 species is 0,2:1,4:1,2,3
family= 0 2 1 0 0 0 0 0 new D8h genus #   744 with    96 species is 0,2:1,4:1,2,4
family= 0 2 1 0 0 0 0 0 new D8h genus #   745 with    96 species is 0,2:1,4:1,2,5
family= 0 2 1 0 0 0 0 0 new D8h genus #   746 with    96 species is 0,2:1,4:1,2,6
family= 0 2 1 0 0 0 0 0 new D8h genus #   747 with    96 species is 0,2:1,4:1,2,7
family= 0 2 1 0 0 0 0 0 new D8h genus #   748 with    96 species is 0,2:1,4:1,3,4
family= 0 2 1 0 0 0 0 0 new D8h genus #   749 with    96 species is 0,2:1,4:1,3,5
family= 0 2 1 0 0 0 0 0 new D8h genus #   750 with    96 species is 0,2:1,4:1,3,6
family= 0 2 1 0 0 0 0 0 new D8h genus #   751 with    96 species is 0,2:1,4:1,3,7
family= 0 2 1 0 0 0 0 0 new D8h genus #   752 with    96 species is 0,2:1,4:1,4,5
family= 0 2 1 0 0 0 0 0 new D8h genus #   753 with    96 species is 0,2:1,4:1,4,6
family= 0 2 1 0 0 0 0 0 new D8h genus #   754 with    96 species is 0,2:1,4:1,4,7
family= 0 2 1 0 0 0 0 0 new D8h genus #   755 with    96 species is 0,2:1,4:1,5,6
family= 0 2 1 0 0 0 0 0 new D8h genus #   756 with    96 species is 0,2:1,4:1,5,7
family= 0 2 1 0 0 0 0 0 new D8h genus #   757 with    96 species is 0,2:1,4:1,6,7
family= 0 2 1 0 0 0 0 0 new D8h genus #   758 with    96 species is 0,2:1,4:2,3,4
family= 0 2 1 0 0 0 0 0 new D8h genus #   759 with    96 species is 0,2:1,4:2,3,5
family= 0 2 1 0 0 0 0 0 new D8h genus #   760 with    96 species is 0,2:1,4:2,3,6
family= 0 2 1 0 0 0 0 0 new D8h genus #   761 with    96 species is 0,2:1,4:2,3,7
family= 0 2 1 0 0 0 0 0 new D8h genus #   762 with    96 species is 0,2:1,4:2,4,5
family= 0 2 1 0 0 0 0 0 new D8h genus #   763 with    96 species is 0,2:1,4:2,4,6
family= 0 2 1 0 0 0 0 0 new D8h genus #   764 with    96 species is 0,2:1,4:2,4,7
family= 0 2 1 0 0 0 0 0 new D8h genus #   765 with    96 species is 0,2:1,4:2,5,6
family= 0 2 1 0 0 0 0 0 new D8h genus #   766 with    96 species is 0,2:1,4:2,5,7
family= 0 2 1 0 0 0 0 0 new D8h genus #   767 with    96 species is 0,2:1,4:2,6,7
family= 0 2 1 0 0 0 0 0 new D8h genus #   768 with    96 species is 0,2:1,4:3,4,5
family= 0 2 1 0 0 0 0 0 new D8h genus #   769 with    96 species is 0,2:1,4:3,4,6
family= 0 2 1 0 0 0 0 0 new D8h genus #   770 with    96 species is 0,2:1,4:3,4,7
family= 0 2 1 0 0 0 0 0 new D8h genus #   771 with    96 species is 0,2:1,4:3,5,6
family= 0 2 1 0 0 0 0 0 new D8h genus #   772 with    96 species is 0,2:1,4:3,5,7
family= 0 2 1 0 0 0 0 0 new D8h genus #   773 with    96 species is 0,2:1,4:3,6,7
family= 0 2 1 0 0 0 0 0 new D8h genus #   774 with    96 species is 0,2:1,4:4,5,6
family= 0 2 1 0 0 0 0 0 new D8h genus #   775 with    96 species is 0,2:1,4:4,5,7
family= 0 2 1 0 0 0 0 0 new D8h genus #   776 with    96 species is 0,2:1,4:4,6,7
family= 0 2 1 0 0 0 0 0 new D8h genus #   777 with    96 species is 0,2:1,4:5,6,7
family= 0 2 1 0 0 0 0 0 new D8h genus #   778 with    48 species is 0,2:1,5:0,1,2
family= 0 2 1 0 0 0 0 0 new D8h genus #   779 with    96 species is 0,2:1,5:0,1,3
family= 0 2 1 0 0 0 0 0 new D8h genus #   780 with    96 species is 0,2:1,5:0,1,4
family= 0 2 1 0 0 0 0 0 new D8h genus #   781 with    96 species is 0,2:1,5:0,1,5
family= 0 2 1 0 0 0 0 0 new D8h genus #   782 with    96 species is 0,2:1,5:0,1,6
family= 0 2 1 0 0 0 0 0 new D8h genus #   783 with    96 species is 0,2:1,5:0,1,7
family= 0 2 1 0 0 0 0 0 new D8h genus #   784 with    96 species is 0,2:1,5:0,2,3
family= 0 2 1 0 0 0 0 0 new D8h genus #   785 with    96 species is 0,2:1,5:0,2,4
family= 0 2 1 0 0 0 0 0 new D8h genus #   786 with    48 species is 0,2:1,5:0,2,5
family= 0 2 1 0 0 0 0 0 new D8h genus #   787 with    96 species is 0,2:1,5:0,3,4
family= 0 2 1 0 0 0 0 0 new D8h genus #   788 with    96 species is 0,2:1,5:0,3,5
family= 0 2 1 0 0 0 0 0 new D8h genus #   789 with    96 species is 0,2:1,5:0,3,6
family= 0 2 1 0 0 0 0 0 new D8h genus #   790 with    96 species is 0,2:1,5:0,3,7
family= 0 2 1 0 0 0 0 0 new D8h genus #   791 with    96 species is 0,2:1,5:0,4,5
family= 0 2 1 0 0 0 0 0 new D8h genus #   792 with    96 species is 0,2:1,5:0,4,6
family= 0 2 1 0 0 0 0 0 new D8h genus #   793 with    96 species is 0,2:1,5:0,4,7
family= 0 2 1 0 0 0 0 0 new D8h genus #   794 with    96 species is 0,2:1,5:0,5,6
family= 0 2 1 0 0 0 0 0 new D8h genus #   795 with    96 species is 0,2:1,5:0,5,7
family= 0 2 1 0 0 0 0 0 new D8h genus #   796 with    96 species is 0,2:1,5:0,6,7
family= 0 2 1 0 0 0 0 0 new D8h genus #   797 with    96 species is 0,2:1,5:1,3,4
family= 0 2 1 0 0 0 0 0 new D8h genus #   798 with    96 species is 0,2:1,5:1,3,5
family= 0 2 1 0 0 0 0 0 new D8h genus #   799 with    96 species is 0,2:1,5:1,3,6
family= 0 2 1 0 0 0 0 0 new D8h genus #   800 with    48 species is 0,2:1,5:1,3,7
family= 0 2 1 0 0 0 0 0 new D8h genus #   801 with    96 species is 0,2:1,5:1,4,5
family= 0 2 1 0 0 0 0 0 new D8h genus #   802 with    48 species is 0,2:1,5:1,4,6
family= 0 2 1 0 0 0 0 0 new D8h genus #   803 with    96 species is 0,2:1,5:3,4,5
family= 0 2 1 0 0 0 0 0 new D8h genus #   804 with    96 species is 0,2:1,5:3,4,6
family= 0 2 1 0 0 0 0 0 new D8h genus #   805 with    96 species is 0,2:1,5:3,4,7
family= 0 2 1 0 0 0 0 0 new D8h genus #   806 with    96 species is 0,2:1,5:3,5,6
family= 0 2 1 0 0 0 0 0 new D8h genus #   807 with    48 species is 0,2:1,5:3,5,7
family= 0 2 1 0 0 0 0 0 new D8h genus #   808 with    48 species is 0,2:1,5:4,5,6
family= 0 2 1 0 0 0 0 0 new D8h genus #   809 with    96 species is 0,2:3,5:0,1,2
family= 0 2 1 0 0 0 0 0 new D8h genus #   810 with    96 species is 0,2:3,5:0,1,3
family= 0 2 1 0 0 0 0 0 new D8h genus #   811 with    96 species is 0,2:3,5:0,1,4
family= 0 2 1 0 0 0 0 0 new D8h genus #   812 with    96 species is 0,2:3,5:0,1,5
family= 0 2 1 0 0 0 0 0 new D8h genus #   813 with    96 species is 0,2:3,5:0,1,6
family= 0 2 1 0 0 0 0 0 new D8h genus #   814 with    96 species is 0,2:3,5:0,1,7
family= 0 2 1 0 0 0 0 0 new D8h genus #   815 with    96 species is 0,2:3,5:0,2,3
family= 0 2 1 0 0 0 0 0 new D8h genus #   816 with    96 species is 0,2:3,5:0,2,4
family= 0 2 1 0 0 0 0 0 new D8h genus #   817 with    96 species is 0,2:3,5:0,2,5
family= 0 2 1 0 0 0 0 0 new D8h genus #   818 with    96 species is 0,2:3,5:0,2,6
family= 0 2 1 0 0 0 0 0 new D8h genus #   819 with    96 species is 0,2:3,5:0,2,7
family= 0 2 1 0 0 0 0 0 new D8h genus #   820 with    96 species is 0,2:3,5:0,3,4
family= 0 2 1 0 0 0 0 0 new D8h genus #   821 with    96 species is 0,2:3,5:0,3,6
family= 0 2 1 0 0 0 0 0 new D8h genus #   822 with    96 species is 0,2:3,5:0,3,7
family= 0 2 1 0 0 0 0 0 new D8h genus #   823 with    96 species is 0,2:3,5:0,4,6
family= 0 2 1 0 0 0 0 0 new D8h genus #   824 with    96 species is 0,2:3,5:0,4,7
family= 0 2 1 0 0 0 0 0 new D8h genus #   825 with    96 species is 0,2:3,5:0,5,6
family= 0 2 1 0 0 0 0 0 new D8h genus #   826 with    96 species is 0,2:3,5:0,6,7
family= 0 2 1 0 0 0 0 0 new D8h genus #   827 with    96 species is 0,2:3,5:1,2,3
family= 0 2 1 0 0 0 0 0 new D8h genus #   828 with    96 species is 0,2:3,5:1,2,4
family= 0 2 1 0 0 0 0 0 new D8h genus #   829 with    96 species is 0,2:3,5:1,2,6
family= 0 2 1 0 0 0 0 0 new D8h genus #   830 with    96 species is 0,2:3,5:1,2,7
family= 0 2 1 0 0 0 0 0 new D8h genus #   831 with    96 species is 0,2:3,5:1,3,6
family= 0 2 1 0 0 0 0 0 new D8h genus #   832 with    96 species is 0,2:3,5:1,3,7
family= 0 2 1 0 0 0 0 0 new D8h genus #   833 with    96 species is 0,2:3,5:1,4,6
family= 0 2 1 0 0 0 0 0 new D8h genus #   834 with    96 species is 0,2:3,5:1,6,7
family= 0 2 1 0 0 0 0 0 new D8h genus #   835 with    96 species is 0,2:3,5:2,3,6
family= 0 2 1 0 0 0 0 0 new D8h genus #   836 with    96 species is 0,2:3,5:2,6,7
family= 0 2 1 0 0 0 0 0 new D8h genus #   837 with    96 species is 0,2:3,6:0,1,2
family= 0 2 1 0 0 0 0 0 new D8h genus #   838 with    96 species is 0,2:3,6:0,1,3
family= 0 2 1 0 0 0 0 0 new D8h genus #   839 with    96 species is 0,2:3,6:0,1,4
family= 0 2 1 0 0 0 0 0 new D8h genus #   840 with    96 species is 0,2:3,6:0,1,5
family= 0 2 1 0 0 0 0 0 new D8h genus #   841 with    96 species is 0,2:3,6:0,1,6
family= 0 2 1 0 0 0 0 0 new D8h genus #   842 with    96 species is 0,2:3,6:0,1,7
family= 0 2 1 0 0 0 0 0 new D8h genus #   843 with    96 species is 0,2:3,6:0,2,3
family= 0 2 1 0 0 0 0 0 new D8h genus #   844 with    96 species is 0,2:3,6:0,2,4
family= 0 2 1 0 0 0 0 0 new D8h genus #   845 with    96 species is 0,2:3,6:0,2,5
family= 0 2 1 0 0 0 0 0 new D8h genus #   846 with    96 species is 0,2:3,6:0,2,6
family= 0 2 1 0 0 0 0 0 new D8h genus #   847 with    96 species is 0,2:3,6:0,2,7
family= 0 2 1 0 0 0 0 0 new D8h genus #   848 with    96 species is 0,2:3,6:0,3,4
family= 0 2 1 0 0 0 0 0 new D8h genus #   849 with    96 species is 0,2:3,6:0,3,5
family= 0 2 1 0 0 0 0 0 new D8h genus #   850 with    96 species is 0,2:3,6:0,3,6
family= 0 2 1 0 0 0 0 0 new D8h genus #   851 with    96 species is 0,2:3,6:0,3,7
family= 0 2 1 0 0 0 0 0 new D8h genus #   852 with    96 species is 0,2:3,6:0,4,5
family= 0 2 1 0 0 0 0 0 new D8h genus #   853 with    96 species is 0,2:3,6:0,4,6
family= 0 2 1 0 0 0 0 0 new D8h genus #   854 with    96 species is 0,2:3,6:0,4,7
family= 0 2 1 0 0 0 0 0 new D8h genus #   855 with    96 species is 0,2:3,6:0,5,6
family= 0 2 1 0 0 0 0 0 new D8h genus #   856 with    96 species is 0,2:3,6:0,5,7
family= 0 2 1 0 0 0 0 0 new D8h genus #   857 with    96 species is 0,2:3,6:0,6,7
family= 0 2 1 0 0 0 0 0 new D8h genus #   858 with    96 species is 0,2:3,6:1,2,3
family= 0 2 1 0 0 0 0 0 new D8h genus #   859 with    96 species is 0,2:3,6:1,2,4
family= 0 2 1 0 0 0 0 0 new D8h genus #   860 with    96 species is 0,2:3,6:1,2,5
family= 0 2 1 0 0 0 0 0 new D8h genus #   861 with    96 species is 0,2:3,6:1,2,6
family= 0 2 1 0 0 0 0 0 new D8h genus #   862 with    96 species is 0,2:3,6:1,2,7
family= 0 2 1 0 0 0 0 0 new D8h genus #   863 with    96 species is 0,2:3,6:1,3,4
family= 0 2 1 0 0 0 0 0 new D8h genus #   864 with    96 species is 0,2:3,6:1,3,5
family= 0 2 1 0 0 0 0 0 new D8h genus #   865 with    96 species is 0,2:3,6:1,3,6
family= 0 2 1 0 0 0 0 0 new D8h genus #   866 with    96 species is 0,2:3,6:1,3,7
family= 0 2 1 0 0 0 0 0 new D8h genus #   867 with    96 species is 0,2:3,6:1,4,5
family= 0 2 1 0 0 0 0 0 new D8h genus #   868 with    96 species is 0,2:3,6:1,4,6
family= 0 2 1 0 0 0 0 0 new D8h genus #   869 with    96 species is 0,2:3,6:1,4,7
family= 0 2 1 0 0 0 0 0 new D8h genus #   870 with    96 species is 0,2:3,6:1,5,6
family= 0 2 1 0 0 0 0 0 new D8h genus #   871 with    96 species is 0,2:3,6:1,5,7
family= 0 2 1 0 0 0 0 0 new D8h genus #   872 with    96 species is 0,2:3,6:1,6,7
family= 0 2 1 0 0 0 0 0 new D8h genus #   873 with    96 species is 0,2:3,6:2,3,4
family= 0 2 1 0 0 0 0 0 new D8h genus #   874 with    96 species is 0,2:3,6:2,3,5
family= 0 2 1 0 0 0 0 0 new D8h genus #   875 with    96 species is 0,2:3,6:2,3,6
family= 0 2 1 0 0 0 0 0 new D8h genus #   876 with    96 species is 0,2:3,6:2,3,7
family= 0 2 1 0 0 0 0 0 new D8h genus #   877 with    96 species is 0,2:3,6:2,4,5
family= 0 2 1 0 0 0 0 0 new D8h genus #   878 with    96 species is 0,2:3,6:2,4,6
family= 0 2 1 0 0 0 0 0 new D8h genus #   879 with    96 species is 0,2:3,6:2,4,7
family= 0 2 1 0 0 0 0 0 new D8h genus #   880 with    96 species is 0,2:3,6:2,5,6
family= 0 2 1 0 0 0 0 0 new D8h genus #   881 with    96 species is 0,2:3,6:2,5,7
family= 0 2 1 0 0 0 0 0 new D8h genus #   882 with    96 species is 0,2:3,6:2,6,7
family= 0 2 1 0 0 0 0 0 new D8h genus #   883 with    96 species is 0,2:3,6:3,4,5
family= 0 2 1 0 0 0 0 0 new D8h genus #   884 with    96 species is 0,2:3,6:3,4,6
family= 0 2 1 0 0 0 0 0 new D8h genus #   885 with    96 species is 0,2:3,6:3,4,7
family= 0 2 1 0 0 0 0 0 new D8h genus #   886 with    96 species is 0,2:3,6:3,5,6
family= 0 2 1 0 0 0 0 0 new D8h genus #   887 with    96 species is 0,2:3,6:3,5,7
family= 0 2 1 0 0 0 0 0 new D8h genus #   888 with    96 species is 0,2:3,6:3,6,7
family= 0 2 1 0 0 0 0 0 new D8h genus #   889 with    96 species is 0,2:3,6:4,5,6
family= 0 2 1 0 0 0 0 0 new D8h genus #   890 with    96 species is 0,2:3,6:4,5,7
family= 0 2 1 0 0 0 0 0 new D8h genus #   891 with    96 species is 0,2:3,6:4,6,7
family= 0 2 1 0 0 0 0 0 new D8h genus #   892 with    96 species is 0,2:3,6:5,6,7
family= 0 2 1 0 0 0 0 0 new D8h genus #   893 with    48 species is 0,2:3,7:0,1,2
family= 0 2 1 0 0 0 0 0 new D8h genus #   894 with    96 species is 0,2:3,7:0,1,3
family= 0 2 1 0 0 0 0 0 new D8h genus #   895 with    96 species is 0,2:3,7:0,1,4
family= 0 2 1 0 0 0 0 0 new D8h genus #   896 with    96 species is 0,2:3,7:0,1,5
family= 0 2 1 0 0 0 0 0 new D8h genus #   897 with    96 species is 0,2:3,7:0,1,6
family= 0 2 1 0 0 0 0 0 new D8h genus #   898 with    96 species is 0,2:3,7:0,1,7
family= 0 2 1 0 0 0 0 0 new D8h genus #   899 with    96 species is 0,2:3,7:0,2,3
family= 0 2 1 0 0 0 0 0 new D8h genus #   900 with    96 species is 0,2:3,7:0,2,4
family= 0 2 1 0 0 0 0 0 new D8h genus #   901 with    48 species is 0,2:3,7:0,2,5
family= 0 2 1 0 0 0 0 0 new D8h genus #   902 with    96 species is 0,2:3,7:0,3,4
family= 0 2 1 0 0 0 0 0 new D8h genus #   903 with    96 species is 0,2:3,7:0,3,5
family= 0 2 1 0 0 0 0 0 new D8h genus #   904 with    96 species is 0,2:3,7:0,3,6
family= 0 2 1 0 0 0 0 0 new D8h genus #   905 with    96 species is 0,2:3,7:0,3,7
family= 0 2 1 0 0 0 0 0 new D8h genus #   906 with    96 species is 0,2:3,7:0,4,5
family= 0 2 1 0 0 0 0 0 new D8h genus #   907 with    96 species is 0,2:3,7:0,4,6
family= 0 2 1 0 0 0 0 0 new D8h genus #   908 with    96 species is 0,2:3,7:0,4,7
family= 0 2 1 0 0 0 0 0 new D8h genus #   909 with    96 species is 0,2:3,7:0,5,6
family= 0 2 1 0 0 0 0 0 new D8h genus #   910 with    96 species is 0,2:3,7:0,5,7
family= 0 2 1 0 0 0 0 0 new D8h genus #   911 with    96 species is 0,2:3,7:0,6,7
family= 0 2 1 0 0 0 0 0 new D8h genus #   912 with    96 species is 0,2:3,7:1,3,4
family= 0 2 1 0 0 0 0 0 new D8h genus #   913 with    96 species is 0,2:3,7:1,3,5
family= 0 2 1 0 0 0 0 0 new D8h genus #   914 with    96 species is 0,2:3,7:1,3,6
family= 0 2 1 0 0 0 0 0 new D8h genus #   915 with    48 species is 0,2:3,7:1,3,7
family= 0 2 1 0 0 0 0 0 new D8h genus #   916 with    96 species is 0,2:3,7:1,4,5
family= 0 2 1 0 0 0 0 0 new D8h genus #   917 with    48 species is 0,2:3,7:1,4,6
family= 0 2 1 0 0 0 0 0 new D8h genus #   918 with    96 species is 0,2:3,7:3,4,5
family= 0 2 1 0 0 0 0 0 new D8h genus #   919 with    96 species is 0,2:3,7:3,4,6
family= 0 2 1 0 0 0 0 0 new D8h genus #   920 with    96 species is 0,2:3,7:3,4,7
family= 0 2 1 0 0 0 0 0 new D8h genus #   921 with    96 species is 0,2:3,7:3,5,6
family= 0 2 1 0 0 0 0 0 new D8h genus #   922 with    48 species is 0,2:3,7:3,5,7
family= 0 2 1 0 0 0 0 0 new D8h genus #   923 with    48 species is 0,2:3,7:4,5,6
family= 0 2 1 0 0 0 0 0 new D8h genus #   924 with    48 species is 0,2:4,6:0,1,2
family= 0 2 1 0 0 0 0 0 new D8h genus #   925 with    96 species is 0,2:4,6:0,1,3
family= 0 2 1 0 0 0 0 0 new D8h genus #   926 with    96 species is 0,2:4,6:0,1,4
family= 0 2 1 0 0 0 0 0 new D8h genus #   927 with    96 species is 0,2:4,6:0,1,5
family= 0 2 1 0 0 0 0 0 new D8h genus #   928 with    96 species is 0,2:4,6:0,1,6
family= 0 2 1 0 0 0 0 0 new D8h genus #   929 with    96 species is 0,2:4,6:0,1,7
family= 0 2 1 0 0 0 0 0 new D8h genus #   930 with    96 species is 0,2:4,6:0,2,3
family= 0 2 1 0 0 0 0 0 new D8h genus #   931 with    96 species is 0,2:4,6:0,2,4
family= 0 2 1 0 0 0 0 0 new D8h genus #   932 with    48 species is 0,2:4,6:0,2,5
family= 0 2 1 0 0 0 0 0 new D8h genus #   933 with    96 species is 0,2:4,6:0,3,4
family= 0 2 1 0 0 0 0 0 new D8h genus #   934 with    96 species is 0,2:4,6:0,3,5
family= 0 2 1 0 0 0 0 0 new D8h genus #   935 with    48 species is 0,2:4,6:0,3,6
family= 0 2 1 0 0 0 0 0 new D8h genus #   936 with    96 species is 0,2:4,6:0,3,7
family= 0 2 1 0 0 0 0 0 new D8h genus #   937 with    96 species is 0,2:4,6:0,5,7
family= 0 2 1 0 0 0 0 0 new D8h genus #   938 with    48 species is 0,2:4,6:0,6,7
family= 0 2 1 0 0 0 0 0 new D8h genus #   939 with    48 species is 0,2:4,6:1,3,5
family= 0 2 1 0 0 0 0 0 new D8h genus #   940 with    48 species is 0,2:4,6:1,3,7
family= 0 2 1 0 0 0 0 0 new D8h genus #   941 with    48 species is 0,3:0,3:1,2,4
family= 0 2 1 0 0 0 0 0 new D8h genus #   942 with    48 species is 0,3:0,3:1,2,5
family= 0 2 1 0 0 0 0 0 new D8h genus #   943 with    48 species is 0,3:0,3:1,4,5
family= 0 2 1 0 0 0 0 0 new D8h genus #   944 with    48 species is 0,3:0,3:1,4,6
family= 0 2 1 0 0 0 0 0 new D8h genus #   945 with    48 species is 0,3:0,3:1,4,7
family= 0 2 1 0 0 0 0 0 new D8h genus #   946 with    48 species is 0,3:0,3:1,5,6
family= 0 2 1 0 0 0 0 0 new D8h genus #   947 with    48 species is 0,3:0,3:1,5,7
family= 0 2 1 0 0 0 0 0 new D8h genus #   948 with    48 species is 0,3:0,3:1,6,7
family= 0 2 1 0 0 0 0 0 new D8h genus #   949 with    48 species is 0,3:0,3:4,5,6
family= 0 2 1 0 0 0 0 0 new D8h genus #   950 with    48 species is 0,3:0,3:4,5,7
family= 0 2 1 0 0 0 0 0 new D8h genus #   951 with    96 species is 0,3:0,4:1,2,3
family= 0 2 1 0 0 0 0 0 new D8h genus #   952 with    96 species is 0,3:0,4:1,2,4
family= 0 2 1 0 0 0 0 0 new D8h genus #   953 with    96 species is 0,3:0,4:1,2,5
family= 0 2 1 0 0 0 0 0 new D8h genus #   954 with    96 species is 0,3:0,4:1,2,6
family= 0 2 1 0 0 0 0 0 new D8h genus #   955 with    96 species is 0,3:0,4:1,2,7
family= 0 2 1 0 0 0 0 0 new D8h genus #   956 with    96 species is 0,3:0,4:1,3,4
family= 0 2 1 0 0 0 0 0 new D8h genus #   957 with    96 species is 0,3:0,4:1,3,5
family= 0 2 1 0 0 0 0 0 new D8h genus #   958 with    96 species is 0,3:0,4:1,3,6
family= 0 2 1 0 0 0 0 0 new D8h genus #   959 with    96 species is 0,3:0,4:1,3,7
family= 0 2 1 0 0 0 0 0 new D8h genus #   960 with    96 species is 0,3:0,4:1,4,5
family= 0 2 1 0 0 0 0 0 new D8h genus #   961 with    96 species is 0,3:0,4:1,4,6
family= 0 2 1 0 0 0 0 0 new D8h genus #   962 with    96 species is 0,3:0,4:1,4,7
family= 0 2 1 0 0 0 0 0 new D8h genus #   963 with    96 species is 0,3:0,4:1,5,6
family= 0 2 1 0 0 0 0 0 new D8h genus #   964 with    96 species is 0,3:0,4:1,5,7
family= 0 2 1 0 0 0 0 0 new D8h genus #   965 with    96 species is 0,3:0,4:1,6,7
family= 0 2 1 0 0 0 0 0 new D8h genus #   966 with    96 species is 0,3:0,4:2,3,4
family= 0 2 1 0 0 0 0 0 new D8h genus #   967 with    96 species is 0,3:0,4:2,3,5
family= 0 2 1 0 0 0 0 0 new D8h genus #   968 with    96 species is 0,3:0,4:2,3,6
family= 0 2 1 0 0 0 0 0 new D8h genus #   969 with    96 species is 0,3:0,4:2,3,7
family= 0 2 1 0 0 0 0 0 new D8h genus #   970 with    96 species is 0,3:0,4:2,4,5
family= 0 2 1 0 0 0 0 0 new D8h genus #   971 with    96 species is 0,3:0,4:2,4,6
family= 0 2 1 0 0 0 0 0 new D8h genus #   972 with    96 species is 0,3:0,4:2,4,7
family= 0 2 1 0 0 0 0 0 new D8h genus #   973 with    96 species is 0,3:0,4:2,5,6
family= 0 2 1 0 0 0 0 0 new D8h genus #   974 with    96 species is 0,3:0,4:2,5,7
family= 0 2 1 0 0 0 0 0 new D8h genus #   975 with    96 species is 0,3:0,4:2,6,7
family= 0 2 1 0 0 0 0 0 new D8h genus #   976 with    96 species is 0,3:0,4:3,4,5
family= 0 2 1 0 0 0 0 0 new D8h genus #   977 with    96 species is 0,3:0,4:3,4,6
family= 0 2 1 0 0 0 0 0 new D8h genus #   978 with    96 species is 0,3:0,4:3,4,7
family= 0 2 1 0 0 0 0 0 new D8h genus #   979 with    96 species is 0,3:0,4:3,5,6
family= 0 2 1 0 0 0 0 0 new D8h genus #   980 with    96 species is 0,3:0,4:3,5,7
family= 0 2 1 0 0 0 0 0 new D8h genus #   981 with    96 species is 0,3:0,4:3,6,7
family= 0 2 1 0 0 0 0 0 new D8h genus #   982 with    96 species is 0,3:0,4:4,5,6
family= 0 2 1 0 0 0 0 0 new D8h genus #   983 with    96 species is 0,3:0,4:4,5,7
family= 0 2 1 0 0 0 0 0 new D8h genus #   984 with    96 species is 0,3:0,4:4,6,7
family= 0 2 1 0 0 0 0 0 new D8h genus #   985 with    96 species is 0,3:0,4:5,6,7
family= 0 2 1 0 0 0 0 0 new D8h genus #   986 with    96 species is 0,3:0,5:1,2,3
family= 0 2 1 0 0 0 0 0 new D8h genus #   987 with    96 species is 0,3:0,5:1,2,4
family= 0 2 1 0 0 0 0 0 new D8h genus #   988 with    96 species is 0,3:0,5:1,2,5
family= 0 2 1 0 0 0 0 0 new D8h genus #   989 with    96 species is 0,3:0,5:1,2,6
family= 0 2 1 0 0 0 0 0 new D8h genus #   990 with    96 species is 0,3:0,5:1,2,7
family= 0 2 1 0 0 0 0 0 new D8h genus #   991 with    96 species is 0,3:0,5:1,3,4
family= 0 2 1 0 0 0 0 0 new D8h genus #   992 with    96 species is 0,3:0,5:1,3,5
family= 0 2 1 0 0 0 0 0 new D8h genus #   993 with    96 species is 0,3:0,5:1,3,6
family= 0 2 1 0 0 0 0 0 new D8h genus #   994 with    96 species is 0,3:0,5:1,3,7
family= 0 2 1 0 0 0 0 0 new D8h genus #   995 with    96 species is 0,3:0,5:1,4,5
family= 0 2 1 0 0 0 0 0 new D8h genus #   996 with    96 species is 0,3:0,5:1,4,6
family= 0 2 1 0 0 0 0 0 new D8h genus #   997 with    48 species is 0,3:0,5:1,4,7
family= 0 2 1 0 0 0 0 0 new D8h genus #   998 with    96 species is 0,3:0,5:1,5,6
family= 0 2 1 0 0 0 0 0 new D8h genus #   999 with    96 species is 0,3:0,5:2,3,4
family= 0 2 1 0 0 0 0 0 new D8h genus #  1000 with    96 species is 0,3:0,5:2,3,5
family= 0 2 1 0 0 0 0 0 new D8h genus #  1001 with    96 species is 0,3:0,5:2,3,6
family= 0 2 1 0 0 0 0 0 new D8h genus #  1002 with    96 species is 0,3:0,5:2,4,5
family= 0 2 1 0 0 0 0 0 new D8h genus #  1003 with    48 species is 0,3:0,5:2,4,6
family= 0 2 1 0 0 0 0 0 new D8h genus #  1004 with    48 species is 0,3:0,5:3,4,5
family= 0 2 1 0 0 0 0 0 new D8h genus #  1005 with    96 species is 0,3:1,4:0,1,2
family= 0 2 1 0 0 0 0 0 new D8h genus #  1006 with    96 species is 0,3:1,4:0,1,3
family= 0 2 1 0 0 0 0 0 new D8h genus #  1007 with    96 species is 0,3:1,4:0,1,4
family= 0 2 1 0 0 0 0 0 new D8h genus #  1008 with    96 species is 0,3:1,4:0,1,5
family= 0 2 1 0 0 0 0 0 new D8h genus #  1009 with    96 species is 0,3:1,4:0,1,6
family= 0 2 1 0 0 0 0 0 new D8h genus #  1010 with    96 species is 0,3:1,4:0,1,7
family= 0 2 1 0 0 0 0 0 new D8h genus #  1011 with    96 species is 0,3:1,4:0,2,3
family= 0 2 1 0 0 0 0 0 new D8h genus #  1012 with    48 species is 0,3:1,4:0,2,4
family= 0 2 1 0 0 0 0 0 new D8h genus #  1013 with    96 species is 0,3:1,4:0,2,5
family= 0 2 1 0 0 0 0 0 new D8h genus #  1014 with    96 species is 0,3:1,4:0,2,6
family= 0 2 1 0 0 0 0 0 new D8h genus #  1015 with    96 species is 0,3:1,4:0,2,7
family= 0 2 1 0 0 0 0 0 new D8h genus #  1016 with    96 species is 0,3:1,4:0,3,5
family= 0 2 1 0 0 0 0 0 new D8h genus #  1017 with    96 species is 0,3:1,4:0,3,6
family= 0 2 1 0 0 0 0 0 new D8h genus #  1018 with    96 species is 0,3:1,4:0,3,7
family= 0 2 1 0 0 0 0 0 new D8h genus #  1019 with    96 species is 0,3:1,4:0,4,5
family= 0 2 1 0 0 0 0 0 new D8h genus #  1020 with    48 species is 0,3:1,4:0,4,6
family= 0 2 1 0 0 0 0 0 new D8h genus #  1021 with    96 species is 0,3:1,4:0,5,6
family= 0 2 1 0 0 0 0 0 new D8h genus #  1022 with    96 species is 0,3:1,4:0,5,7
family= 0 2 1 0 0 0 0 0 new D8h genus #  1023 with    96 species is 0,3:1,4:0,6,7
family= 0 2 1 0 0 0 0 0 new D8h genus #  1024 with    48 species is 0,3:1,4:1,2,3
family= 0 2 1 0 0 0 0 0 new D8h genus #  1025 with    96 species is 0,3:1,4:1,2,5
family= 0 2 1 0 0 0 0 0 new D8h genus #  1026 with    96 species is 0,3:1,4:1,2,6
family= 0 2 1 0 0 0 0 0 new D8h genus #  1027 with    96 species is 0,3:1,4:1,2,7
family= 0 2 1 0 0 0 0 0 new D8h genus #  1028 with    96 species is 0,3:1,4:1,3,5
family= 0 2 1 0 0 0 0 0 new D8h genus #  1029 with    48 species is 0,3:1,4:1,3,6
family= 0 2 1 0 0 0 0 0 new D8h genus #  1030 with    96 species is 0,3:1,4:1,5,6
family= 0 2 1 0 0 0 0 0 new D8h genus #  1031 with    96 species is 0,3:1,4:1,5,7
family= 0 2 1 0 0 0 0 0 new D8h genus #  1032 with    96 species is 0,3:1,4:1,6,7
family= 0 2 1 0 0 0 0 0 new D8h genus #  1033 with    96 species is 0,3:1,4:2,5,6
family= 0 2 1 0 0 0 0 0 new D8h genus #  1034 with    48 species is 0,3:1,4:2,5,7
family= 0 2 1 0 0 0 0 0 new D8h genus #  1035 with    48 species is 0,3:1,4:5,6,7
family= 0 2 1 0 0 0 0 0 new D8h genus #  1036 with    96 species is 0,3:1,5:0,1,2
family= 0 2 1 0 0 0 0 0 new D8h genus #  1037 with    96 species is 0,3:1,5:0,1,3
family= 0 2 1 0 0 0 0 0 new D8h genus #  1038 with    96 species is 0,3:1,5:0,1,4
family= 0 2 1 0 0 0 0 0 new D8h genus #  1039 with    96 species is 0,3:1,5:0,1,5
family= 0 2 1 0 0 0 0 0 new D8h genus #  1040 with    96 species is 0,3:1,5:0,1,6
family= 0 2 1 0 0 0 0 0 new D8h genus #  1041 with    96 species is 0,3:1,5:0,1,7
family= 0 2 1 0 0 0 0 0 new D8h genus #  1042 with    96 species is 0,3:1,5:0,2,3
family= 0 2 1 0 0 0 0 0 new D8h genus #  1043 with    96 species is 0,3:1,5:0,2,4
family= 0 2 1 0 0 0 0 0 new D8h genus #  1044 with    96 species is 0,3:1,5:0,2,5
family= 0 2 1 0 0 0 0 0 new D8h genus #  1045 with    96 species is 0,3:1,5:0,2,6
family= 0 2 1 0 0 0 0 0 new D8h genus #  1046 with    96 species is 0,3:1,5:0,2,7
family= 0 2 1 0 0 0 0 0 new D8h genus #  1047 with    96 species is 0,3:1,5:0,3,4
family= 0 2 1 0 0 0 0 0 new D8h genus #  1048 with    96 species is 0,3:1,5:0,3,5
family= 0 2 1 0 0 0 0 0 new D8h genus #  1049 with    96 species is 0,3:1,5:0,3,6
family= 0 2 1 0 0 0 0 0 new D8h genus #  1050 with    96 species is 0,3:1,5:0,3,7
family= 0 2 1 0 0 0 0 0 new D8h genus #  1051 with    96 species is 0,3:1,5:0,4,5
family= 0 2 1 0 0 0 0 0 new D8h genus #  1052 with    96 species is 0,3:1,5:0,4,6
family= 0 2 1 0 0 0 0 0 new D8h genus #  1053 with    96 species is 0,3:1,5:0,4,7
family= 0 2 1 0 0 0 0 0 new D8h genus #  1054 with    96 species is 0,3:1,5:0,5,6
family= 0 2 1 0 0 0 0 0 new D8h genus #  1055 with    96 species is 0,3:1,5:0,5,7
family= 0 2 1 0 0 0 0 0 new D8h genus #  1056 with    96 species is 0,3:1,5:0,6,7
family= 0 2 1 0 0 0 0 0 new D8h genus #  1057 with    96 species is 0,3:1,5:1,2,3
family= 0 2 1 0 0 0 0 0 new D8h genus #  1058 with    96 species is 0,3:1,5:1,2,4
family= 0 2 1 0 0 0 0 0 new D8h genus #  1059 with    96 species is 0,3:1,5:1,2,5
family= 0 2 1 0 0 0 0 0 new D8h genus #  1060 with    96 species is 0,3:1,5:1,2,6
family= 0 2 1 0 0 0 0 0 new D8h genus #  1061 with    96 species is 0,3:1,5:1,2,7
family= 0 2 1 0 0 0 0 0 new D8h genus #  1062 with    96 species is 0,3:1,5:1,3,4
family= 0 2 1 0 0 0 0 0 new D8h genus #  1063 with    96 species is 0,3:1,5:1,3,5
family= 0 2 1 0 0 0 0 0 new D8h genus #  1064 with    96 species is 0,3:1,5:1,3,6
family= 0 2 1 0 0 0 0 0 new D8h genus #  1065 with    96 species is 0,3:1,5:1,3,7
family= 0 2 1 0 0 0 0 0 new D8h genus #  1066 with    96 species is 0,3:1,5:1,4,5
family= 0 2 1 0 0 0 0 0 new D8h genus #  1067 with    96 species is 0,3:1,5:1,4,6
family= 0 2 1 0 0 0 0 0 new D8h genus #  1068 with    96 species is 0,3:1,5:1,4,7
family= 0 2 1 0 0 0 0 0 new D8h genus #  1069 with    96 species is 0,3:1,5:1,5,6
family= 0 2 1 0 0 0 0 0 new D8h genus #  1070 with    96 species is 0,3:1,5:1,5,7
family= 0 2 1 0 0 0 0 0 new D8h genus #  1071 with    96 species is 0,3:1,5:1,6,7
family= 0 2 1 0 0 0 0 0 new D8h genus #  1072 with    96 species is 0,3:1,5:2,3,4
family= 0 2 1 0 0 0 0 0 new D8h genus #  1073 with    96 species is 0,3:1,5:2,3,5
family= 0 2 1 0 0 0 0 0 new D8h genus #  1074 with    96 species is 0,3:1,5:2,3,6
family= 0 2 1 0 0 0 0 0 new D8h genus #  1075 with    96 species is 0,3:1,5:2,3,7
family= 0 2 1 0 0 0 0 0 new D8h genus #  1076 with    96 species is 0,3:1,5:2,4,5
family= 0 2 1 0 0 0 0 0 new D8h genus #  1077 with    96 species is 0,3:1,5:2,4,6
family= 0 2 1 0 0 0 0 0 new D8h genus #  1078 with    96 species is 0,3:1,5:2,4,7
family= 0 2 1 0 0 0 0 0 new D8h genus #  1079 with    96 species is 0,3:1,5:2,5,6
family= 0 2 1 0 0 0 0 0 new D8h genus #  1080 with    96 species is 0,3:1,5:2,5,7
family= 0 2 1 0 0 0 0 0 new D8h genus #  1081 with    96 species is 0,3:1,5:2,6,7
family= 0 2 1 0 0 0 0 0 new D8h genus #  1082 with    96 species is 0,3:1,5:3,4,5
family= 0 2 1 0 0 0 0 0 new D8h genus #  1083 with    96 species is 0,3:1,5:3,4,6
family= 0 2 1 0 0 0 0 0 new D8h genus #  1084 with    96 species is 0,3:1,5:3,4,7
family= 0 2 1 0 0 0 0 0 new D8h genus #  1085 with    96 species is 0,3:1,5:3,5,6
family= 0 2 1 0 0 0 0 0 new D8h genus #  1086 with    96 species is 0,3:1,5:3,5,7
family= 0 2 1 0 0 0 0 0 new D8h genus #  1087 with    96 species is 0,3:1,5:3,6,7
family= 0 2 1 0 0 0 0 0 new D8h genus #  1088 with    96 species is 0,3:1,5:4,5,6
family= 0 2 1 0 0 0 0 0 new D8h genus #  1089 with    96 species is 0,3:1,5:4,5,7
family= 0 2 1 0 0 0 0 0 new D8h genus #  1090 with    96 species is 0,3:1,5:4,6,7
family= 0 2 1 0 0 0 0 0 new D8h genus #  1091 with    96 species is 0,3:1,5:5,6,7
family= 0 2 1 0 0 0 0 0 new D8h genus #  1092 with    96 species is 0,3:1,6:0,1,2
family= 0 2 1 0 0 0 0 0 new D8h genus #  1093 with    96 species is 0,3:1,6:0,1,3
family= 0 2 1 0 0 0 0 0 new D8h genus #  1094 with    96 species is 0,3:1,6:0,1,4
family= 0 2 1 0 0 0 0 0 new D8h genus #  1095 with    96 species is 0,3:1,6:0,2,3
family= 0 2 1 0 0 0 0 0 new D8h genus #  1096 with    96 species is 0,3:1,6:0,2,4
family= 0 2 1 0 0 0 0 0 new D8h genus #  1097 with    96 species is 0,3:1,6:0,2,5
family= 0 2 1 0 0 0 0 0 new D8h genus #  1098 with    96 species is 0,3:1,6:0,2,6
family= 0 2 1 0 0 0 0 0 new D8h genus #  1099 with    96 species is 0,3:1,6:0,2,7
family= 0 2 1 0 0 0 0 0 new D8h genus #  1100 with    96 species is 0,3:1,6:0,3,4
family= 0 2 1 0 0 0 0 0 new D8h genus #  1101 with    96 species is 0,3:1,6:0,3,5
family= 0 2 1 0 0 0 0 0 new D8h genus #  1102 with    96 species is 0,3:1,6:0,3,6
family= 0 2 1 0 0 0 0 0 new D8h genus #  1103 with    96 species is 0,3:1,6:0,3,7
family= 0 2 1 0 0 0 0 0 new D8h genus #  1104 with    96 species is 0,3:1,6:0,4,5
family= 0 2 1 0 0 0 0 0 new D8h genus #  1105 with    96 species is 0,3:1,6:0,4,6
family= 0 2 1 0 0 0 0 0 new D8h genus #  1106 with    96 species is 0,3:1,6:0,4,7
family= 0 2 1 0 0 0 0 0 new D8h genus #  1107 with    96 species is 0,3:1,6:0,5,6
family= 0 2 1 0 0 0 0 0 new D8h genus #  1108 with    96 species is 0,3:1,6:0,5,7
family= 0 2 1 0 0 0 0 0 new D8h genus #  1109 with    96 species is 0,3:1,6:0,6,7
family= 0 2 1 0 0 0 0 0 new D8h genus #  1110 with    96 species is 0,3:1,6:2,3,4
family= 0 2 1 0 0 0 0 0 new D8h genus #  1111 with    96 species is 0,3:1,6:2,3,5
family= 0 2 1 0 0 0 0 0 new D8h genus #  1112 with    96 species is 0,3:1,6:2,3,6
family= 0 2 1 0 0 0 0 0 new D8h genus #  1113 with    96 species is 0,3:1,6:2,3,7
family= 0 2 1 0 0 0 0 0 new D8h genus #  1114 with    96 species is 0,3:1,6:2,4,5
family= 0 2 1 0 0 0 0 0 new D8h genus #  1115 with    96 species is 0,3:1,6:2,4,6
family= 0 2 1 0 0 0 0 0 new D8h genus #  1116 with    96 species is 0,3:1,6:2,4,7
family= 0 2 1 0 0 0 0 0 new D8h genus #  1117 with    96 species is 0,3:1,6:2,5,6
family= 0 2 1 0 0 0 0 0 new D8h genus #  1118 with    96 species is 0,3:1,6:3,4,5
family= 0 2 1 0 0 0 0 0 new D8h genus #  1119 with    96 species is 0,3:1,6:3,4,6
family= 0 2 1 0 0 0 0 0 new D8h genus #  1120 with    96 species is 0,3:4,7:0,1,2
family= 0 2 1 0 0 0 0 0 new D8h genus #  1121 with    96 species is 0,3:4,7:0,1,3
family= 0 2 1 0 0 0 0 0 new D8h genus #  1122 with    96 species is 0,3:4,7:0,1,4
family= 0 2 1 0 0 0 0 0 new D8h genus #  1123 with    96 species is 0,3:4,7:0,1,5
family= 0 2 1 0 0 0 0 0 new D8h genus #  1124 with    96 species is 0,3:4,7:0,1,6
family= 0 2 1 0 0 0 0 0 new D8h genus #  1125 with    96 species is 0,3:4,7:0,1,7
family= 0 2 1 0 0 0 0 0 new D8h genus #  1126 with    96 species is 0,3:4,7:0,2,4
family= 0 2 1 0 0 0 0 0 new D8h genus #  1127 with    96 species is 0,3:4,7:0,2,5
family= 0 2 1 0 0 0 0 0 new D8h genus #  1128 with    96 species is 0,3:4,7:0,2,6
family= 0 2 1 0 0 0 0 0 new D8h genus #  1129 with    96 species is 0,3:4,7:0,2,7
family= 0 2 1 0 0 0 0 0 new D8h genus #  1130 with    96 species is 0,3:4,7:0,3,4
family= 0 2 1 0 0 0 0 0 new D8h genus #  1131 with    96 species is 0,3:4,7:0,3,5
family= 0 2 1 0 0 0 0 0 new D8h genus #  1132 with    96 species is 0,3:4,7:0,5,6
family= 0 2 1 0 0 0 0 0 new D8h genus #  1133 with    96 species is 0,3:4,7:1,2,5
family= 0 2 1 0 0 0 0 0 new D8h genus #  1134 with    24 species is 0,4:0,4:1,2,3
family= 0 2 1 0 0 0 0 0 new D8h genus #  1135 with    48 species is 0,4:0,4:1,2,5
family= 0 2 1 0 0 0 0 0 new D8h genus #  1136 with    48 species is 0,4:0,4:1,2,6
family= 0 2 1 0 0 0 0 0 new D8h genus #  1137 with    48 species is 0,4:0,4:1,2,7
family= 0 2 1 0 0 0 0 0 new D8h genus #  1138 with    48 species is 0,4:0,4:1,3,5
family= 0 2 1 0 0 0 0 0 new D8h genus #  1139 with    24 species is 0,4:0,4:1,3,6
family= 0 2 1 0 0 0 0 0 new D8h genus #  1140 with    96 species is 0,4:1,5:0,1,2
family= 0 2 1 0 0 0 0 0 new D8h genus #  1141 with    96 species is 0,4:1,5:0,1,3
family= 0 2 1 0 0 0 0 0 new D8h genus #  1142 with    96 species is 0,4:1,5:0,1,4
family= 0 2 1 0 0 0 0 0 new D8h genus #  1143 with    96 species is 0,4:1,5:0,2,3
family= 0 2 1 0 0 0 0 0 new D8h genus #  1144 with    96 species is 0,4:1,5:0,2,4
family= 0 2 1 0 0 0 0 0 new D8h genus #  1145 with    96 species is 0,4:1,5:0,2,5
family= 0 2 1 0 0 0 0 0 new D8h genus #  1146 with    96 species is 0,4:1,5:0,2,6
family= 0 2 1 0 0 0 0 0 new D8h genus #  1147 with    96 species is 0,4:1,5:0,2,7
family= 0 2 1 0 0 0 0 0 new D8h genus #  1148 with    96 species is 0,4:1,5:0,3,4
family= 0 2 1 0 0 0 0 0 new D8h genus #  1149 with    96 species is 0,4:1,5:0,3,6
family= 0 2 1 0 0 0 0 0 new D8h genus #  1150 with    96 species is 0,4:1,5:0,3,7
family= 0 2 1 0 0 0 0 0 new D8h genus #  1151 with    96 species is 0,4:1,5:0,5,6
family= 0 2 1 0 0 0 0 0 new D8h genus #  1152 with    96 species is 0,4:1,5:0,6,7
family= 0 2 1 0 0 0 0 0 new D8h genus #  1153 with    96 species is 0,4:1,5:2,3,6
family= 0 2 1 0 0 0 0 0 new D8h genus #  1154 with    48 species is 0,4:2,6:0,1,2
family= 0 2 1 0 0 0 0 0 new D8h genus #  1155 with    96 species is 0,4:2,6:0,1,3
family= 0 2 1 0 0 0 0 0 new D8h genus #  1156 with    96 species is 0,4:2,6:0,1,4
family= 0 2 1 0 0 0 0 0 new D8h genus #  1157 with    96 species is 0,4:2,6:0,1,5
family= 0 2 1 0 0 0 0 0 new D8h genus #  1158 with    96 species is 0,4:2,6:0,1,6
family= 0 2 1 0 0 0 0 0 new D8h genus #  1159 with    48 species is 0,4:2,6:0,1,7
family= 0 2 1 0 0 0 0 0 new D8h genus #  1160 with    48 species is 0,4:2,6:0,2,4
family= 0 2 1 0 0 0 0 0 new D8h genus #  1161 with    48 species is 0,4:2,6:0,2,5
family= 0 2 1 0 0 0 0 0 new D8h genus #  1162 with    48 species is 0,4:2,6:0,3,5
family= 0 2 1 0 0 0 0 0 new D8h genus #  1163 with    48 species is 0,4:2,6:1,3,5
Nber of genera for this family= 1163
 
family= 1 0 2 0 0 0 0 0
 
family= 1 0 2 0 0 0 0 0 new D8h genus #     1 with    96 species is 0:0,1,2:1,2,3
family= 1 0 2 0 0 0 0 0 new D8h genus #     2 with    96 species is 0:0,1,2:1,2,4
family= 1 0 2 0 0 0 0 0 new D8h genus #     3 with    96 species is 0:0,1,2:1,2,5
family= 1 0 2 0 0 0 0 0 new D8h genus #     4 with    96 species is 0:0,1,2:1,2,6
family= 1 0 2 0 0 0 0 0 new D8h genus #     5 with    96 species is 0:0,1,2:1,2,7
family= 1 0 2 0 0 0 0 0 new D8h genus #     6 with    96 species is 0:0,1,2:1,3,4
family= 1 0 2 0 0 0 0 0 new D8h genus #     7 with    96 species is 0:0,1,2:1,3,5
family= 1 0 2 0 0 0 0 0 new D8h genus #     8 with    96 species is 0:0,1,2:1,3,6
family= 1 0 2 0 0 0 0 0 new D8h genus #     9 with    96 species is 0:0,1,2:1,3,7
family= 1 0 2 0 0 0 0 0 new D8h genus #    10 with    96 species is 0:0,1,2:1,4,5
family= 1 0 2 0 0 0 0 0 new D8h genus #    11 with    96 species is 0:0,1,2:1,4,6
family= 1 0 2 0 0 0 0 0 new D8h genus #    12 with    96 species is 0:0,1,2:1,4,7
family= 1 0 2 0 0 0 0 0 new D8h genus #    13 with    96 species is 0:0,1,2:1,5,6
family= 1 0 2 0 0 0 0 0 new D8h genus #    14 with    96 species is 0:0,1,2:1,5,7
family= 1 0 2 0 0 0 0 0 new D8h genus #    15 with    96 species is 0:0,1,2:1,6,7
family= 1 0 2 0 0 0 0 0 new D8h genus #    16 with    96 species is 0:0,1,2:2,3,4
family= 1 0 2 0 0 0 0 0 new D8h genus #    17 with    96 species is 0:0,1,2:2,3,5
family= 1 0 2 0 0 0 0 0 new D8h genus #    18 with    96 species is 0:0,1,2:2,3,6
family= 1 0 2 0 0 0 0 0 new D8h genus #    19 with    96 species is 0:0,1,2:2,3,7
family= 1 0 2 0 0 0 0 0 new D8h genus #    20 with    96 species is 0:0,1,2:2,4,5
family= 1 0 2 0 0 0 0 0 new D8h genus #    21 with    96 species is 0:0,1,2:2,4,6
family= 1 0 2 0 0 0 0 0 new D8h genus #    22 with    96 species is 0:0,1,2:2,4,7
family= 1 0 2 0 0 0 0 0 new D8h genus #    23 with    96 species is 0:0,1,2:2,5,6
family= 1 0 2 0 0 0 0 0 new D8h genus #    24 with    96 species is 0:0,1,2:2,5,7
family= 1 0 2 0 0 0 0 0 new D8h genus #    25 with    96 species is 0:0,1,2:2,6,7
family= 1 0 2 0 0 0 0 0 new D8h genus #    26 with    96 species is 0:0,1,2:3,4,5
family= 1 0 2 0 0 0 0 0 new D8h genus #    27 with    96 species is 0:0,1,2:3,4,6
family= 1 0 2 0 0 0 0 0 new D8h genus #    28 with    96 species is 0:0,1,2:3,4,7
family= 1 0 2 0 0 0 0 0 new D8h genus #    29 with    96 species is 0:0,1,2:3,5,6
family= 1 0 2 0 0 0 0 0 new D8h genus #    30 with    96 species is 0:0,1,2:3,5,7
family= 1 0 2 0 0 0 0 0 new D8h genus #    31 with    96 species is 0:0,1,2:3,6,7
family= 1 0 2 0 0 0 0 0 new D8h genus #    32 with    96 species is 0:0,1,2:4,5,6
family= 1 0 2 0 0 0 0 0 new D8h genus #    33 with    96 species is 0:0,1,2:4,5,7
family= 1 0 2 0 0 0 0 0 new D8h genus #    34 with    96 species is 0:0,1,2:4,6,7
family= 1 0 2 0 0 0 0 0 new D8h genus #    35 with    96 species is 0:0,1,2:5,6,7
family= 1 0 2 0 0 0 0 0 new D8h genus #    36 with    96 species is 0:0,1,3:1,2,3
family= 1 0 2 0 0 0 0 0 new D8h genus #    37 with    96 species is 0:0,1,3:1,2,4
family= 1 0 2 0 0 0 0 0 new D8h genus #    38 with    96 species is 0:0,1,3:1,2,5
family= 1 0 2 0 0 0 0 0 new D8h genus #    39 with    96 species is 0:0,1,3:1,2,6
family= 1 0 2 0 0 0 0 0 new D8h genus #    40 with    96 species is 0:0,1,3:1,2,7
family= 1 0 2 0 0 0 0 0 new D8h genus #    41 with    96 species is 0:0,1,3:1,3,4
family= 1 0 2 0 0 0 0 0 new D8h genus #    42 with    96 species is 0:0,1,3:1,3,5
family= 1 0 2 0 0 0 0 0 new D8h genus #    43 with    96 species is 0:0,1,3:1,3,6
family= 1 0 2 0 0 0 0 0 new D8h genus #    44 with    96 species is 0:0,1,3:1,3,7
family= 1 0 2 0 0 0 0 0 new D8h genus #    45 with    96 species is 0:0,1,3:1,4,5
family= 1 0 2 0 0 0 0 0 new D8h genus #    46 with    96 species is 0:0,1,3:1,4,6
family= 1 0 2 0 0 0 0 0 new D8h genus #    47 with    96 species is 0:0,1,3:1,4,7
family= 1 0 2 0 0 0 0 0 new D8h genus #    48 with    96 species is 0:0,1,3:1,5,6
family= 1 0 2 0 0 0 0 0 new D8h genus #    49 with    96 species is 0:0,1,3:1,5,7
family= 1 0 2 0 0 0 0 0 new D8h genus #    50 with    96 species is 0:0,1,3:1,6,7
family= 1 0 2 0 0 0 0 0 new D8h genus #    51 with    96 species is 0:0,1,3:2,3,4
family= 1 0 2 0 0 0 0 0 new D8h genus #    52 with    96 species is 0:0,1,3:2,3,5
family= 1 0 2 0 0 0 0 0 new D8h genus #    53 with    96 species is 0:0,1,3:2,3,6
family= 1 0 2 0 0 0 0 0 new D8h genus #    54 with    96 species is 0:0,1,3:2,3,7
family= 1 0 2 0 0 0 0 0 new D8h genus #    55 with    96 species is 0:0,1,3:2,4,5
family= 1 0 2 0 0 0 0 0 new D8h genus #    56 with    96 species is 0:0,1,3:2,4,6
family= 1 0 2 0 0 0 0 0 new D8h genus #    57 with    96 species is 0:0,1,3:2,4,7
family= 1 0 2 0 0 0 0 0 new D8h genus #    58 with    96 species is 0:0,1,3:2,5,6
family= 1 0 2 0 0 0 0 0 new D8h genus #    59 with    96 species is 0:0,1,3:2,5,7
family= 1 0 2 0 0 0 0 0 new D8h genus #    60 with    96 species is 0:0,1,3:2,6,7
family= 1 0 2 0 0 0 0 0 new D8h genus #    61 with    96 species is 0:0,1,3:3,4,5
family= 1 0 2 0 0 0 0 0 new D8h genus #    62 with    96 species is 0:0,1,3:3,4,6
family= 1 0 2 0 0 0 0 0 new D8h genus #    63 with    96 species is 0:0,1,3:3,4,7
family= 1 0 2 0 0 0 0 0 new D8h genus #    64 with    96 species is 0:0,1,3:3,5,6
family= 1 0 2 0 0 0 0 0 new D8h genus #    65 with    96 species is 0:0,1,3:3,5,7
family= 1 0 2 0 0 0 0 0 new D8h genus #    66 with    96 species is 0:0,1,3:3,6,7
family= 1 0 2 0 0 0 0 0 new D8h genus #    67 with    96 species is 0:0,1,3:4,5,6
family= 1 0 2 0 0 0 0 0 new D8h genus #    68 with    96 species is 0:0,1,3:4,5,7
family= 1 0 2 0 0 0 0 0 new D8h genus #    69 with    96 species is 0:0,1,3:4,6,7
family= 1 0 2 0 0 0 0 0 new D8h genus #    70 with    96 species is 0:0,1,3:5,6,7
family= 1 0 2 0 0 0 0 0 new D8h genus #    71 with    96 species is 0:0,1,4:1,2,3
family= 1 0 2 0 0 0 0 0 new D8h genus #    72 with    96 species is 0:0,1,4:1,2,4
family= 1 0 2 0 0 0 0 0 new D8h genus #    73 with    96 species is 0:0,1,4:1,2,5
family= 1 0 2 0 0 0 0 0 new D8h genus #    74 with    96 species is 0:0,1,4:1,2,6
family= 1 0 2 0 0 0 0 0 new D8h genus #    75 with    96 species is 0:0,1,4:1,2,7
family= 1 0 2 0 0 0 0 0 new D8h genus #    76 with    96 species is 0:0,1,4:1,3,4
family= 1 0 2 0 0 0 0 0 new D8h genus #    77 with    96 species is 0:0,1,4:1,3,5
family= 1 0 2 0 0 0 0 0 new D8h genus #    78 with    96 species is 0:0,1,4:1,3,6
family= 1 0 2 0 0 0 0 0 new D8h genus #    79 with    96 species is 0:0,1,4:1,3,7
family= 1 0 2 0 0 0 0 0 new D8h genus #    80 with    96 species is 0:0,1,4:1,4,5
family= 1 0 2 0 0 0 0 0 new D8h genus #    81 with    96 species is 0:0,1,4:1,4,6
family= 1 0 2 0 0 0 0 0 new D8h genus #    82 with    96 species is 0:0,1,4:1,4,7
family= 1 0 2 0 0 0 0 0 new D8h genus #    83 with    96 species is 0:0,1,4:1,5,6
family= 1 0 2 0 0 0 0 0 new D8h genus #    84 with    96 species is 0:0,1,4:1,5,7
family= 1 0 2 0 0 0 0 0 new D8h genus #    85 with    96 species is 0:0,1,4:1,6,7
family= 1 0 2 0 0 0 0 0 new D8h genus #    86 with    96 species is 0:0,1,4:2,3,4
family= 1 0 2 0 0 0 0 0 new D8h genus #    87 with    96 species is 0:0,1,4:2,3,5
family= 1 0 2 0 0 0 0 0 new D8h genus #    88 with    96 species is 0:0,1,4:2,3,6
family= 1 0 2 0 0 0 0 0 new D8h genus #    89 with    96 species is 0:0,1,4:2,3,7
family= 1 0 2 0 0 0 0 0 new D8h genus #    90 with    96 species is 0:0,1,4:2,4,5
family= 1 0 2 0 0 0 0 0 new D8h genus #    91 with    96 species is 0:0,1,4:2,4,6
family= 1 0 2 0 0 0 0 0 new D8h genus #    92 with    96 species is 0:0,1,4:2,4,7
family= 1 0 2 0 0 0 0 0 new D8h genus #    93 with    96 species is 0:0,1,4:2,5,6
family= 1 0 2 0 0 0 0 0 new D8h genus #    94 with    96 species is 0:0,1,4:2,5,7
family= 1 0 2 0 0 0 0 0 new D8h genus #    95 with    96 species is 0:0,1,4:2,6,7
family= 1 0 2 0 0 0 0 0 new D8h genus #    96 with    96 species is 0:0,1,4:3,4,5
family= 1 0 2 0 0 0 0 0 new D8h genus #    97 with    96 species is 0:0,1,4:3,4,6
family= 1 0 2 0 0 0 0 0 new D8h genus #    98 with    96 species is 0:0,1,4:3,4,7
family= 1 0 2 0 0 0 0 0 new D8h genus #    99 with    96 species is 0:0,1,4:3,5,6
family= 1 0 2 0 0 0 0 0 new D8h genus #   100 with    96 species is 0:0,1,4:3,5,7
family= 1 0 2 0 0 0 0 0 new D8h genus #   101 with    96 species is 0:0,1,4:3,6,7
family= 1 0 2 0 0 0 0 0 new D8h genus #   102 with    96 species is 0:0,1,4:4,5,6
family= 1 0 2 0 0 0 0 0 new D8h genus #   103 with    96 species is 0:0,1,4:4,5,7
family= 1 0 2 0 0 0 0 0 new D8h genus #   104 with    96 species is 0:0,1,4:4,6,7
family= 1 0 2 0 0 0 0 0 new D8h genus #   105 with    96 species is 0:0,1,4:5,6,7
family= 1 0 2 0 0 0 0 0 new D8h genus #   106 with    96 species is 0:0,1,5:1,2,3
family= 1 0 2 0 0 0 0 0 new D8h genus #   107 with    96 species is 0:0,1,5:1,2,4
family= 1 0 2 0 0 0 0 0 new D8h genus #   108 with    96 species is 0:0,1,5:1,2,5
family= 1 0 2 0 0 0 0 0 new D8h genus #   109 with    96 species is 0:0,1,5:1,2,6
family= 1 0 2 0 0 0 0 0 new D8h genus #   110 with    96 species is 0:0,1,5:1,2,7
family= 1 0 2 0 0 0 0 0 new D8h genus #   111 with    96 species is 0:0,1,5:1,3,4
family= 1 0 2 0 0 0 0 0 new D8h genus #   112 with    96 species is 0:0,1,5:1,3,5
family= 1 0 2 0 0 0 0 0 new D8h genus #   113 with    96 species is 0:0,1,5:1,3,6
family= 1 0 2 0 0 0 0 0 new D8h genus #   114 with    96 species is 0:0,1,5:1,3,7
family= 1 0 2 0 0 0 0 0 new D8h genus #   115 with    96 species is 0:0,1,5:1,4,5
family= 1 0 2 0 0 0 0 0 new D8h genus #   116 with    96 species is 0:0,1,5:1,4,6
family= 1 0 2 0 0 0 0 0 new D8h genus #   117 with    96 species is 0:0,1,5:1,4,7
family= 1 0 2 0 0 0 0 0 new D8h genus #   118 with    96 species is 0:0,1,5:1,5,6
family= 1 0 2 0 0 0 0 0 new D8h genus #   119 with    96 species is 0:0,1,5:1,5,7
family= 1 0 2 0 0 0 0 0 new D8h genus #   120 with    96 species is 0:0,1,5:1,6,7
family= 1 0 2 0 0 0 0 0 new D8h genus #   121 with    96 species is 0:0,1,5:2,3,4
family= 1 0 2 0 0 0 0 0 new D8h genus #   122 with    96 species is 0:0,1,5:2,3,5
family= 1 0 2 0 0 0 0 0 new D8h genus #   123 with    96 species is 0:0,1,5:2,3,6
family= 1 0 2 0 0 0 0 0 new D8h genus #   124 with    96 species is 0:0,1,5:2,3,7
family= 1 0 2 0 0 0 0 0 new D8h genus #   125 with    96 species is 0:0,1,5:2,4,5
family= 1 0 2 0 0 0 0 0 new D8h genus #   126 with    96 species is 0:0,1,5:2,4,6
family= 1 0 2 0 0 0 0 0 new D8h genus #   127 with    96 species is 0:0,1,5:2,4,7
family= 1 0 2 0 0 0 0 0 new D8h genus #   128 with    96 species is 0:0,1,5:2,5,6
family= 1 0 2 0 0 0 0 0 new D8h genus #   129 with    96 species is 0:0,1,5:2,5,7
family= 1 0 2 0 0 0 0 0 new D8h genus #   130 with    96 species is 0:0,1,5:2,6,7
family= 1 0 2 0 0 0 0 0 new D8h genus #   131 with    96 species is 0:0,1,5:3,4,5
family= 1 0 2 0 0 0 0 0 new D8h genus #   132 with    96 species is 0:0,1,5:3,4,6
family= 1 0 2 0 0 0 0 0 new D8h genus #   133 with    96 species is 0:0,1,5:3,4,7
family= 1 0 2 0 0 0 0 0 new D8h genus #   134 with    96 species is 0:0,1,5:3,5,6
family= 1 0 2 0 0 0 0 0 new D8h genus #   135 with    96 species is 0:0,1,5:3,5,7
family= 1 0 2 0 0 0 0 0 new D8h genus #   136 with    96 species is 0:0,1,5:3,6,7
family= 1 0 2 0 0 0 0 0 new D8h genus #   137 with    96 species is 0:0,1,5:4,5,6
family= 1 0 2 0 0 0 0 0 new D8h genus #   138 with    96 species is 0:0,1,5:4,5,7
family= 1 0 2 0 0 0 0 0 new D8h genus #   139 with    96 species is 0:0,1,5:4,6,7
family= 1 0 2 0 0 0 0 0 new D8h genus #   140 with    96 species is 0:0,1,5:5,6,7
family= 1 0 2 0 0 0 0 0 new D8h genus #   141 with    96 species is 0:0,1,6:1,2,3
family= 1 0 2 0 0 0 0 0 new D8h genus #   142 with    96 species is 0:0,1,6:1,2,4
family= 1 0 2 0 0 0 0 0 new D8h genus #   143 with    96 species is 0:0,1,6:1,2,5
family= 1 0 2 0 0 0 0 0 new D8h genus #   144 with    96 species is 0:0,1,6:1,2,6
family= 1 0 2 0 0 0 0 0 new D8h genus #   145 with    96 species is 0:0,1,6:1,2,7
family= 1 0 2 0 0 0 0 0 new D8h genus #   146 with    96 species is 0:0,1,6:1,3,4
family= 1 0 2 0 0 0 0 0 new D8h genus #   147 with    96 species is 0:0,1,6:1,3,5
family= 1 0 2 0 0 0 0 0 new D8h genus #   148 with    96 species is 0:0,1,6:1,3,6
family= 1 0 2 0 0 0 0 0 new D8h genus #   149 with    96 species is 0:0,1,6:1,3,7
family= 1 0 2 0 0 0 0 0 new D8h genus #   150 with    96 species is 0:0,1,6:1,4,5
family= 1 0 2 0 0 0 0 0 new D8h genus #   151 with    96 species is 0:0,1,6:1,4,6
family= 1 0 2 0 0 0 0 0 new D8h genus #   152 with    96 species is 0:0,1,6:1,4,7
family= 1 0 2 0 0 0 0 0 new D8h genus #   153 with    96 species is 0:0,1,6:1,5,6
family= 1 0 2 0 0 0 0 0 new D8h genus #   154 with    96 species is 0:0,1,6:1,5,7
family= 1 0 2 0 0 0 0 0 new D8h genus #   155 with    96 species is 0:0,1,6:1,6,7
family= 1 0 2 0 0 0 0 0 new D8h genus #   156 with    96 species is 0:0,1,6:2,3,4
family= 1 0 2 0 0 0 0 0 new D8h genus #   157 with    96 species is 0:0,1,6:2,3,5
family= 1 0 2 0 0 0 0 0 new D8h genus #   158 with    96 species is 0:0,1,6:2,3,6
family= 1 0 2 0 0 0 0 0 new D8h genus #   159 with    96 species is 0:0,1,6:2,3,7
family= 1 0 2 0 0 0 0 0 new D8h genus #   160 with    96 species is 0:0,1,6:2,4,5
family= 1 0 2 0 0 0 0 0 new D8h genus #   161 with    96 species is 0:0,1,6:2,4,6
family= 1 0 2 0 0 0 0 0 new D8h genus #   162 with    96 species is 0:0,1,6:2,4,7
family= 1 0 2 0 0 0 0 0 new D8h genus #   163 with    96 species is 0:0,1,6:2,5,6
family= 1 0 2 0 0 0 0 0 new D8h genus #   164 with    96 species is 0:0,1,6:2,5,7
family= 1 0 2 0 0 0 0 0 new D8h genus #   165 with    96 species is 0:0,1,6:2,6,7
family= 1 0 2 0 0 0 0 0 new D8h genus #   166 with    96 species is 0:0,1,6:3,4,5
family= 1 0 2 0 0 0 0 0 new D8h genus #   167 with    96 species is 0:0,1,6:3,4,6
family= 1 0 2 0 0 0 0 0 new D8h genus #   168 with    96 species is 0:0,1,6:3,4,7
family= 1 0 2 0 0 0 0 0 new D8h genus #   169 with    96 species is 0:0,1,6:3,5,6
family= 1 0 2 0 0 0 0 0 new D8h genus #   170 with    96 species is 0:0,1,6:3,5,7
family= 1 0 2 0 0 0 0 0 new D8h genus #   171 with    96 species is 0:0,1,6:3,6,7
family= 1 0 2 0 0 0 0 0 new D8h genus #   172 with    96 species is 0:0,1,6:4,5,6
family= 1 0 2 0 0 0 0 0 new D8h genus #   173 with    96 species is 0:0,1,6:4,5,7
family= 1 0 2 0 0 0 0 0 new D8h genus #   174 with    96 species is 0:0,1,6:4,6,7
family= 1 0 2 0 0 0 0 0 new D8h genus #   175 with    96 species is 0:0,1,6:5,6,7
family= 1 0 2 0 0 0 0 0 new D8h genus #   176 with    96 species is 0:0,1,7:1,2,3
family= 1 0 2 0 0 0 0 0 new D8h genus #   177 with    96 species is 0:0,1,7:1,2,4
family= 1 0 2 0 0 0 0 0 new D8h genus #   178 with    96 species is 0:0,1,7:1,2,5
family= 1 0 2 0 0 0 0 0 new D8h genus #   179 with    96 species is 0:0,1,7:1,2,6
family= 1 0 2 0 0 0 0 0 new D8h genus #   180 with    96 species is 0:0,1,7:1,2,7
family= 1 0 2 0 0 0 0 0 new D8h genus #   181 with    96 species is 0:0,1,7:1,3,4
family= 1 0 2 0 0 0 0 0 new D8h genus #   182 with    96 species is 0:0,1,7:1,3,5
family= 1 0 2 0 0 0 0 0 new D8h genus #   183 with    96 species is 0:0,1,7:1,3,6
family= 1 0 2 0 0 0 0 0 new D8h genus #   184 with    96 species is 0:0,1,7:1,3,7
family= 1 0 2 0 0 0 0 0 new D8h genus #   185 with    96 species is 0:0,1,7:1,4,5
family= 1 0 2 0 0 0 0 0 new D8h genus #   186 with    96 species is 0:0,1,7:1,4,6
family= 1 0 2 0 0 0 0 0 new D8h genus #   187 with    48 species is 0:0,1,7:1,4,7
family= 1 0 2 0 0 0 0 0 new D8h genus #   188 with    96 species is 0:0,1,7:1,5,6
family= 1 0 2 0 0 0 0 0 new D8h genus #   189 with    96 species is 0:0,1,7:2,3,4
family= 1 0 2 0 0 0 0 0 new D8h genus #   190 with    96 species is 0:0,1,7:2,3,5
family= 1 0 2 0 0 0 0 0 new D8h genus #   191 with    96 species is 0:0,1,7:2,3,6
family= 1 0 2 0 0 0 0 0 new D8h genus #   192 with    96 species is 0:0,1,7:2,4,5
family= 1 0 2 0 0 0 0 0 new D8h genus #   193 with    48 species is 0:0,1,7:2,4,6
family= 1 0 2 0 0 0 0 0 new D8h genus #   194 with    48 species is 0:0,1,7:3,4,5
family= 1 0 2 0 0 0 0 0 new D8h genus #   195 with    96 species is 0:0,2,3:1,2,3
family= 1 0 2 0 0 0 0 0 new D8h genus #   196 with    96 species is 0:0,2,3:1,2,4
family= 1 0 2 0 0 0 0 0 new D8h genus #   197 with    96 species is 0:0,2,3:1,2,5
family= 1 0 2 0 0 0 0 0 new D8h genus #   198 with    96 species is 0:0,2,3:1,2,6
family= 1 0 2 0 0 0 0 0 new D8h genus #   199 with    96 species is 0:0,2,3:1,2,7
family= 1 0 2 0 0 0 0 0 new D8h genus #   200 with    96 species is 0:0,2,3:1,3,4
family= 1 0 2 0 0 0 0 0 new D8h genus #   201 with    96 species is 0:0,2,3:1,3,5
family= 1 0 2 0 0 0 0 0 new D8h genus #   202 with    96 species is 0:0,2,3:1,3,6
family= 1 0 2 0 0 0 0 0 new D8h genus #   203 with    96 species is 0:0,2,3:1,3,7
family= 1 0 2 0 0 0 0 0 new D8h genus #   204 with    96 species is 0:0,2,3:1,4,5
family= 1 0 2 0 0 0 0 0 new D8h genus #   205 with    96 species is 0:0,2,3:1,4,6
family= 1 0 2 0 0 0 0 0 new D8h genus #   206 with    96 species is 0:0,2,3:1,4,7
family= 1 0 2 0 0 0 0 0 new D8h genus #   207 with    96 species is 0:0,2,3:1,5,6
family= 1 0 2 0 0 0 0 0 new D8h genus #   208 with    96 species is 0:0,2,3:1,5,7
family= 1 0 2 0 0 0 0 0 new D8h genus #   209 with    96 species is 0:0,2,3:1,6,7
family= 1 0 2 0 0 0 0 0 new D8h genus #   210 with    96 species is 0:0,2,3:2,3,4
family= 1 0 2 0 0 0 0 0 new D8h genus #   211 with    96 species is 0:0,2,3:2,3,5
family= 1 0 2 0 0 0 0 0 new D8h genus #   212 with    96 species is 0:0,2,3:2,3,6
family= 1 0 2 0 0 0 0 0 new D8h genus #   213 with    96 species is 0:0,2,3:2,3,7
family= 1 0 2 0 0 0 0 0 new D8h genus #   214 with    96 species is 0:0,2,3:2,4,5
family= 1 0 2 0 0 0 0 0 new D8h genus #   215 with    96 species is 0:0,2,3:2,4,6
family= 1 0 2 0 0 0 0 0 new D8h genus #   216 with    96 species is 0:0,2,3:2,4,7
family= 1 0 2 0 0 0 0 0 new D8h genus #   217 with    96 species is 0:0,2,3:2,5,6
family= 1 0 2 0 0 0 0 0 new D8h genus #   218 with    96 species is 0:0,2,3:2,5,7
family= 1 0 2 0 0 0 0 0 new D8h genus #   219 with    96 species is 0:0,2,3:2,6,7
family= 1 0 2 0 0 0 0 0 new D8h genus #   220 with    96 species is 0:0,2,3:3,4,5
family= 1 0 2 0 0 0 0 0 new D8h genus #   221 with    96 species is 0:0,2,3:3,4,6
family= 1 0 2 0 0 0 0 0 new D8h genus #   222 with    96 species is 0:0,2,3:3,4,7
family= 1 0 2 0 0 0 0 0 new D8h genus #   223 with    96 species is 0:0,2,3:3,5,6
family= 1 0 2 0 0 0 0 0 new D8h genus #   224 with    96 species is 0:0,2,3:3,5,7
family= 1 0 2 0 0 0 0 0 new D8h genus #   225 with    96 species is 0:0,2,3:3,6,7
family= 1 0 2 0 0 0 0 0 new D8h genus #   226 with    96 species is 0:0,2,3:4,5,6
family= 1 0 2 0 0 0 0 0 new D8h genus #   227 with    96 species is 0:0,2,3:4,5,7
family= 1 0 2 0 0 0 0 0 new D8h genus #   228 with    96 species is 0:0,2,3:4,6,7
family= 1 0 2 0 0 0 0 0 new D8h genus #   229 with    96 species is 0:0,2,3:5,6,7
family= 1 0 2 0 0 0 0 0 new D8h genus #   230 with    96 species is 0:0,2,4:1,2,3
family= 1 0 2 0 0 0 0 0 new D8h genus #   231 with    96 species is 0:0,2,4:1,2,4
family= 1 0 2 0 0 0 0 0 new D8h genus #   232 with    96 species is 0:0,2,4:1,2,5
family= 1 0 2 0 0 0 0 0 new D8h genus #   233 with    96 species is 0:0,2,4:1,2,6
family= 1 0 2 0 0 0 0 0 new D8h genus #   234 with    96 species is 0:0,2,4:1,2,7
family= 1 0 2 0 0 0 0 0 new D8h genus #   235 with    96 species is 0:0,2,4:1,3,4
family= 1 0 2 0 0 0 0 0 new D8h genus #   236 with    96 species is 0:0,2,4:1,3,5
family= 1 0 2 0 0 0 0 0 new D8h genus #   237 with    96 species is 0:0,2,4:1,3,6
family= 1 0 2 0 0 0 0 0 new D8h genus #   238 with    96 species is 0:0,2,4:1,3,7
family= 1 0 2 0 0 0 0 0 new D8h genus #   239 with    96 species is 0:0,2,4:1,4,5
family= 1 0 2 0 0 0 0 0 new D8h genus #   240 with    96 species is 0:0,2,4:1,4,6
family= 1 0 2 0 0 0 0 0 new D8h genus #   241 with    96 species is 0:0,2,4:1,4,7
family= 1 0 2 0 0 0 0 0 new D8h genus #   242 with    96 species is 0:0,2,4:1,5,6
family= 1 0 2 0 0 0 0 0 new D8h genus #   243 with    96 species is 0:0,2,4:1,5,7
family= 1 0 2 0 0 0 0 0 new D8h genus #   244 with    96 species is 0:0,2,4:1,6,7
family= 1 0 2 0 0 0 0 0 new D8h genus #   245 with    96 species is 0:0,2,4:2,3,4
family= 1 0 2 0 0 0 0 0 new D8h genus #   246 with    96 species is 0:0,2,4:2,3,5
family= 1 0 2 0 0 0 0 0 new D8h genus #   247 with    96 species is 0:0,2,4:2,3,6
family= 1 0 2 0 0 0 0 0 new D8h genus #   248 with    96 species is 0:0,2,4:2,3,7
family= 1 0 2 0 0 0 0 0 new D8h genus #   249 with    96 species is 0:0,2,4:2,4,5
family= 1 0 2 0 0 0 0 0 new D8h genus #   250 with    96 species is 0:0,2,4:2,4,6
family= 1 0 2 0 0 0 0 0 new D8h genus #   251 with    96 species is 0:0,2,4:2,4,7
family= 1 0 2 0 0 0 0 0 new D8h genus #   252 with    96 species is 0:0,2,4:2,5,6
family= 1 0 2 0 0 0 0 0 new D8h genus #   253 with    96 species is 0:0,2,4:2,5,7
family= 1 0 2 0 0 0 0 0 new D8h genus #   254 with    96 species is 0:0,2,4:2,6,7
family= 1 0 2 0 0 0 0 0 new D8h genus #   255 with    96 species is 0:0,2,4:3,4,5
family= 1 0 2 0 0 0 0 0 new D8h genus #   256 with    96 species is 0:0,2,4:3,4,6
family= 1 0 2 0 0 0 0 0 new D8h genus #   257 with    96 species is 0:0,2,4:3,4,7
family= 1 0 2 0 0 0 0 0 new D8h genus #   258 with    96 species is 0:0,2,4:3,5,6
family= 1 0 2 0 0 0 0 0 new D8h genus #   259 with    96 species is 0:0,2,4:3,5,7
family= 1 0 2 0 0 0 0 0 new D8h genus #   260 with    96 species is 0:0,2,4:3,6,7
family= 1 0 2 0 0 0 0 0 new D8h genus #   261 with    96 species is 0:0,2,4:4,5,6
family= 1 0 2 0 0 0 0 0 new D8h genus #   262 with    96 species is 0:0,2,4:4,5,7
family= 1 0 2 0 0 0 0 0 new D8h genus #   263 with    96 species is 0:0,2,4:4,6,7
family= 1 0 2 0 0 0 0 0 new D8h genus #   264 with    96 species is 0:0,2,4:5,6,7
family= 1 0 2 0 0 0 0 0 new D8h genus #   265 with    96 species is 0:0,2,5:1,2,3
family= 1 0 2 0 0 0 0 0 new D8h genus #   266 with    96 species is 0:0,2,5:1,2,4
family= 1 0 2 0 0 0 0 0 new D8h genus #   267 with    96 species is 0:0,2,5:1,2,5
family= 1 0 2 0 0 0 0 0 new D8h genus #   268 with    96 species is 0:0,2,5:1,2,6
family= 1 0 2 0 0 0 0 0 new D8h genus #   269 with    96 species is 0:0,2,5:1,2,7
family= 1 0 2 0 0 0 0 0 new D8h genus #   270 with    96 species is 0:0,2,5:1,3,4
family= 1 0 2 0 0 0 0 0 new D8h genus #   271 with    96 species is 0:0,2,5:1,3,5
family= 1 0 2 0 0 0 0 0 new D8h genus #   272 with    96 species is 0:0,2,5:1,3,6
family= 1 0 2 0 0 0 0 0 new D8h genus #   273 with    96 species is 0:0,2,5:1,3,7
family= 1 0 2 0 0 0 0 0 new D8h genus #   274 with    96 species is 0:0,2,5:1,4,5
family= 1 0 2 0 0 0 0 0 new D8h genus #   275 with    96 species is 0:0,2,5:1,4,6
family= 1 0 2 0 0 0 0 0 new D8h genus #   276 with    96 species is 0:0,2,5:1,4,7
family= 1 0 2 0 0 0 0 0 new D8h genus #   277 with    96 species is 0:0,2,5:1,5,6
family= 1 0 2 0 0 0 0 0 new D8h genus #   278 with    96 species is 0:0,2,5:1,5,7
family= 1 0 2 0 0 0 0 0 new D8h genus #   279 with    96 species is 0:0,2,5:1,6,7
family= 1 0 2 0 0 0 0 0 new D8h genus #   280 with    96 species is 0:0,2,5:2,3,4
family= 1 0 2 0 0 0 0 0 new D8h genus #   281 with    96 species is 0:0,2,5:2,3,5
family= 1 0 2 0 0 0 0 0 new D8h genus #   282 with    96 species is 0:0,2,5:2,3,6
family= 1 0 2 0 0 0 0 0 new D8h genus #   283 with    96 species is 0:0,2,5:2,3,7
family= 1 0 2 0 0 0 0 0 new D8h genus #   284 with    96 species is 0:0,2,5:2,4,5
family= 1 0 2 0 0 0 0 0 new D8h genus #   285 with    96 species is 0:0,2,5:2,4,6
family= 1 0 2 0 0 0 0 0 new D8h genus #   286 with    96 species is 0:0,2,5:2,4,7
family= 1 0 2 0 0 0 0 0 new D8h genus #   287 with    96 species is 0:0,2,5:2,5,6
family= 1 0 2 0 0 0 0 0 new D8h genus #   288 with    96 species is 0:0,2,5:2,5,7
family= 1 0 2 0 0 0 0 0 new D8h genus #   289 with    96 species is 0:0,2,5:2,6,7
family= 1 0 2 0 0 0 0 0 new D8h genus #   290 with    96 species is 0:0,2,5:3,4,5
family= 1 0 2 0 0 0 0 0 new D8h genus #   291 with    96 species is 0:0,2,5:3,4,6
family= 1 0 2 0 0 0 0 0 new D8h genus #   292 with    96 species is 0:0,2,5:3,4,7
family= 1 0 2 0 0 0 0 0 new D8h genus #   293 with    96 species is 0:0,2,5:3,5,6
family= 1 0 2 0 0 0 0 0 new D8h genus #   294 with    96 species is 0:0,2,5:3,5,7
family= 1 0 2 0 0 0 0 0 new D8h genus #   295 with    96 species is 0:0,2,5:3,6,7
family= 1 0 2 0 0 0 0 0 new D8h genus #   296 with    96 species is 0:0,2,5:4,5,6
family= 1 0 2 0 0 0 0 0 new D8h genus #   297 with    96 species is 0:0,2,5:4,5,7
family= 1 0 2 0 0 0 0 0 new D8h genus #   298 with    96 species is 0:0,2,5:4,6,7
family= 1 0 2 0 0 0 0 0 new D8h genus #   299 with    96 species is 0:0,2,5:5,6,7
family= 1 0 2 0 0 0 0 0 new D8h genus #   300 with    96 species is 0:0,2,6:1,2,3
family= 1 0 2 0 0 0 0 0 new D8h genus #   301 with    96 species is 0:0,2,6:1,2,4
family= 1 0 2 0 0 0 0 0 new D8h genus #   302 with    96 species is 0:0,2,6:1,2,5
family= 1 0 2 0 0 0 0 0 new D8h genus #   303 with    96 species is 0:0,2,6:1,2,6
family= 1 0 2 0 0 0 0 0 new D8h genus #   304 with    96 species is 0:0,2,6:1,2,7
family= 1 0 2 0 0 0 0 0 new D8h genus #   305 with    96 species is 0:0,2,6:1,3,4
family= 1 0 2 0 0 0 0 0 new D8h genus #   306 with    96 species is 0:0,2,6:1,3,5
family= 1 0 2 0 0 0 0 0 new D8h genus #   307 with    96 species is 0:0,2,6:1,3,6
family= 1 0 2 0 0 0 0 0 new D8h genus #   308 with    96 species is 0:0,2,6:1,3,7
family= 1 0 2 0 0 0 0 0 new D8h genus #   309 with    96 species is 0:0,2,6:1,4,5
family= 1 0 2 0 0 0 0 0 new D8h genus #   310 with    96 species is 0:0,2,6:1,4,6
family= 1 0 2 0 0 0 0 0 new D8h genus #   311 with    48 species is 0:0,2,6:1,4,7
family= 1 0 2 0 0 0 0 0 new D8h genus #   312 with    96 species is 0:0,2,6:1,5,6
family= 1 0 2 0 0 0 0 0 new D8h genus #   313 with    96 species is 0:0,2,6:2,3,4
family= 1 0 2 0 0 0 0 0 new D8h genus #   314 with    96 species is 0:0,2,6:2,3,5
family= 1 0 2 0 0 0 0 0 new D8h genus #   315 with    96 species is 0:0,2,6:2,3,6
family= 1 0 2 0 0 0 0 0 new D8h genus #   316 with    96 species is 0:0,2,6:2,4,5
family= 1 0 2 0 0 0 0 0 new D8h genus #   317 with    48 species is 0:0,2,6:2,4,6
family= 1 0 2 0 0 0 0 0 new D8h genus #   318 with    48 species is 0:0,2,6:3,4,5
family= 1 0 2 0 0 0 0 0 new D8h genus #   319 with    96 species is 0:0,3,4:1,2,3
family= 1 0 2 0 0 0 0 0 new D8h genus #   320 with    96 species is 0:0,3,4:1,2,4
family= 1 0 2 0 0 0 0 0 new D8h genus #   321 with    96 species is 0:0,3,4:1,2,5
family= 1 0 2 0 0 0 0 0 new D8h genus #   322 with    96 species is 0:0,3,4:1,2,6
family= 1 0 2 0 0 0 0 0 new D8h genus #   323 with    96 species is 0:0,3,4:1,2,7
family= 1 0 2 0 0 0 0 0 new D8h genus #   324 with    96 species is 0:0,3,4:1,3,4
family= 1 0 2 0 0 0 0 0 new D8h genus #   325 with    96 species is 0:0,3,4:1,3,5
family= 1 0 2 0 0 0 0 0 new D8h genus #   326 with    96 species is 0:0,3,4:1,3,6
family= 1 0 2 0 0 0 0 0 new D8h genus #   327 with    96 species is 0:0,3,4:1,3,7
family= 1 0 2 0 0 0 0 0 new D8h genus #   328 with    96 species is 0:0,3,4:1,4,5
family= 1 0 2 0 0 0 0 0 new D8h genus #   329 with    96 species is 0:0,3,4:1,4,6
family= 1 0 2 0 0 0 0 0 new D8h genus #   330 with    96 species is 0:0,3,4:1,4,7
family= 1 0 2 0 0 0 0 0 new D8h genus #   331 with    96 species is 0:0,3,4:1,5,6
family= 1 0 2 0 0 0 0 0 new D8h genus #   332 with    96 species is 0:0,3,4:1,5,7
family= 1 0 2 0 0 0 0 0 new D8h genus #   333 with    96 species is 0:0,3,4:1,6,7
family= 1 0 2 0 0 0 0 0 new D8h genus #   334 with    96 species is 0:0,3,4:2,3,4
family= 1 0 2 0 0 0 0 0 new D8h genus #   335 with    96 species is 0:0,3,4:2,3,5
family= 1 0 2 0 0 0 0 0 new D8h genus #   336 with    96 species is 0:0,3,4:2,3,6
family= 1 0 2 0 0 0 0 0 new D8h genus #   337 with    96 species is 0:0,3,4:2,3,7
family= 1 0 2 0 0 0 0 0 new D8h genus #   338 with    96 species is 0:0,3,4:2,4,5
family= 1 0 2 0 0 0 0 0 new D8h genus #   339 with    96 species is 0:0,3,4:2,4,6
family= 1 0 2 0 0 0 0 0 new D8h genus #   340 with    96 species is 0:0,3,4:2,4,7
family= 1 0 2 0 0 0 0 0 new D8h genus #   341 with    96 species is 0:0,3,4:2,5,6
family= 1 0 2 0 0 0 0 0 new D8h genus #   342 with    96 species is 0:0,3,4:2,5,7
family= 1 0 2 0 0 0 0 0 new D8h genus #   343 with    96 species is 0:0,3,4:2,6,7
family= 1 0 2 0 0 0 0 0 new D8h genus #   344 with    96 species is 0:0,3,4:3,4,5
family= 1 0 2 0 0 0 0 0 new D8h genus #   345 with    96 species is 0:0,3,4:3,4,6
family= 1 0 2 0 0 0 0 0 new D8h genus #   346 with    96 species is 0:0,3,4:3,4,7
family= 1 0 2 0 0 0 0 0 new D8h genus #   347 with    96 species is 0:0,3,4:3,5,6
family= 1 0 2 0 0 0 0 0 new D8h genus #   348 with    96 species is 0:0,3,4:3,5,7
family= 1 0 2 0 0 0 0 0 new D8h genus #   349 with    96 species is 0:0,3,4:3,6,7
family= 1 0 2 0 0 0 0 0 new D8h genus #   350 with    96 species is 0:0,3,4:4,5,6
family= 1 0 2 0 0 0 0 0 new D8h genus #   351 with    96 species is 0:0,3,4:4,5,7
family= 1 0 2 0 0 0 0 0 new D8h genus #   352 with    96 species is 0:0,3,4:4,6,7
family= 1 0 2 0 0 0 0 0 new D8h genus #   353 with    96 species is 0:0,3,4:5,6,7
family= 1 0 2 0 0 0 0 0 new D8h genus #   354 with    96 species is 0:0,3,5:1,2,3
family= 1 0 2 0 0 0 0 0 new D8h genus #   355 with    96 species is 0:0,3,5:1,2,4
family= 1 0 2 0 0 0 0 0 new D8h genus #   356 with    96 species is 0:0,3,5:1,2,5
family= 1 0 2 0 0 0 0 0 new D8h genus #   357 with    96 species is 0:0,3,5:1,2,6
family= 1 0 2 0 0 0 0 0 new D8h genus #   358 with    96 species is 0:0,3,5:1,2,7
family= 1 0 2 0 0 0 0 0 new D8h genus #   359 with    96 species is 0:0,3,5:1,3,4
family= 1 0 2 0 0 0 0 0 new D8h genus #   360 with    96 species is 0:0,3,5:1,3,5
family= 1 0 2 0 0 0 0 0 new D8h genus #   361 with    96 species is 0:0,3,5:1,3,6
family= 1 0 2 0 0 0 0 0 new D8h genus #   362 with    96 species is 0:0,3,5:1,3,7
family= 1 0 2 0 0 0 0 0 new D8h genus #   363 with    96 species is 0:0,3,5:1,4,5
family= 1 0 2 0 0 0 0 0 new D8h genus #   364 with    96 species is 0:0,3,5:1,4,6
family= 1 0 2 0 0 0 0 0 new D8h genus #   365 with    48 species is 0:0,3,5:1,4,7
family= 1 0 2 0 0 0 0 0 new D8h genus #   366 with    96 species is 0:0,3,5:1,5,6
family= 1 0 2 0 0 0 0 0 new D8h genus #   367 with    96 species is 0:0,3,5:2,3,4
family= 1 0 2 0 0 0 0 0 new D8h genus #   368 with    96 species is 0:0,3,5:2,3,5
family= 1 0 2 0 0 0 0 0 new D8h genus #   369 with    96 species is 0:0,3,5:2,3,6
family= 1 0 2 0 0 0 0 0 new D8h genus #   370 with    96 species is 0:0,3,5:2,4,5
family= 1 0 2 0 0 0 0 0 new D8h genus #   371 with    48 species is 0:0,3,5:2,4,6
family= 1 0 2 0 0 0 0 0 new D8h genus #   372 with    48 species is 0:0,3,5:3,4,5
family= 1 0 2 0 0 0 0 0 new D8h genus #   373 with    48 species is 0:1,2,3:1,2,3
family= 1 0 2 0 0 0 0 0 new D8h genus #   374 with    96 species is 0:1,2,3:1,2,4
family= 1 0 2 0 0 0 0 0 new D8h genus #   375 with    96 species is 0:1,2,3:1,2,5
family= 1 0 2 0 0 0 0 0 new D8h genus #   376 with    96 species is 0:1,2,3:1,2,6
family= 1 0 2 0 0 0 0 0 new D8h genus #   377 with    96 species is 0:1,2,3:1,2,7
family= 1 0 2 0 0 0 0 0 new D8h genus #   378 with    96 species is 0:1,2,3:1,3,4
family= 1 0 2 0 0 0 0 0 new D8h genus #   379 with    96 species is 0:1,2,3:1,3,5
family= 1 0 2 0 0 0 0 0 new D8h genus #   380 with    96 species is 0:1,2,3:1,3,6
family= 1 0 2 0 0 0 0 0 new D8h genus #   381 with    96 species is 0:1,2,3:1,3,7
family= 1 0 2 0 0 0 0 0 new D8h genus #   382 with    96 species is 0:1,2,3:1,4,5
family= 1 0 2 0 0 0 0 0 new D8h genus #   383 with    96 species is 0:1,2,3:1,4,6
family= 1 0 2 0 0 0 0 0 new D8h genus #   384 with    96 species is 0:1,2,3:1,4,7
family= 1 0 2 0 0 0 0 0 new D8h genus #   385 with    96 species is 0:1,2,3:1,5,6
family= 1 0 2 0 0 0 0 0 new D8h genus #   386 with    96 species is 0:1,2,3:1,5,7
family= 1 0 2 0 0 0 0 0 new D8h genus #   387 with    96 species is 0:1,2,3:1,6,7
family= 1 0 2 0 0 0 0 0 new D8h genus #   388 with    96 species is 0:1,2,3:2,3,4
family= 1 0 2 0 0 0 0 0 new D8h genus #   389 with    96 species is 0:1,2,3:2,3,5
family= 1 0 2 0 0 0 0 0 new D8h genus #   390 with    96 species is 0:1,2,3:2,3,6
family= 1 0 2 0 0 0 0 0 new D8h genus #   391 with    96 species is 0:1,2,3:2,3,7
family= 1 0 2 0 0 0 0 0 new D8h genus #   392 with    96 species is 0:1,2,3:2,4,5
family= 1 0 2 0 0 0 0 0 new D8h genus #   393 with    96 species is 0:1,2,3:2,4,6
family= 1 0 2 0 0 0 0 0 new D8h genus #   394 with    96 species is 0:1,2,3:2,4,7
family= 1 0 2 0 0 0 0 0 new D8h genus #   395 with    96 species is 0:1,2,3:2,5,6
family= 1 0 2 0 0 0 0 0 new D8h genus #   396 with    96 species is 0:1,2,3:2,5,7
family= 1 0 2 0 0 0 0 0 new D8h genus #   397 with    96 species is 0:1,2,3:2,6,7
family= 1 0 2 0 0 0 0 0 new D8h genus #   398 with    96 species is 0:1,2,3:3,4,5
family= 1 0 2 0 0 0 0 0 new D8h genus #   399 with    96 species is 0:1,2,3:3,4,6
family= 1 0 2 0 0 0 0 0 new D8h genus #   400 with    96 species is 0:1,2,3:3,4,7
family= 1 0 2 0 0 0 0 0 new D8h genus #   401 with    96 species is 0:1,2,3:3,5,6
family= 1 0 2 0 0 0 0 0 new D8h genus #   402 with    96 species is 0:1,2,3:3,5,7
family= 1 0 2 0 0 0 0 0 new D8h genus #   403 with    96 species is 0:1,2,3:3,6,7
family= 1 0 2 0 0 0 0 0 new D8h genus #   404 with    96 species is 0:1,2,3:4,5,6
family= 1 0 2 0 0 0 0 0 new D8h genus #   405 with    96 species is 0:1,2,3:4,5,7
family= 1 0 2 0 0 0 0 0 new D8h genus #   406 with    96 species is 0:1,2,3:4,6,7
family= 1 0 2 0 0 0 0 0 new D8h genus #   407 with    48 species is 0:1,2,3:5,6,7
family= 1 0 2 0 0 0 0 0 new D8h genus #   408 with    48 species is 0:1,2,4:1,2,4
family= 1 0 2 0 0 0 0 0 new D8h genus #   409 with    96 species is 0:1,2,4:1,2,5
family= 1 0 2 0 0 0 0 0 new D8h genus #   410 with    96 species is 0:1,2,4:1,2,6
family= 1 0 2 0 0 0 0 0 new D8h genus #   411 with    96 species is 0:1,2,4:1,2,7
family= 1 0 2 0 0 0 0 0 new D8h genus #   412 with    96 species is 0:1,2,4:1,3,4
family= 1 0 2 0 0 0 0 0 new D8h genus #   413 with    96 species is 0:1,2,4:1,3,5
family= 1 0 2 0 0 0 0 0 new D8h genus #   414 with    96 species is 0:1,2,4:1,3,6
family= 1 0 2 0 0 0 0 0 new D8h genus #   415 with    96 species is 0:1,2,4:1,3,7
family= 1 0 2 0 0 0 0 0 new D8h genus #   416 with    96 species is 0:1,2,4:1,4,5
family= 1 0 2 0 0 0 0 0 new D8h genus #   417 with    96 species is 0:1,2,4:1,4,6
family= 1 0 2 0 0 0 0 0 new D8h genus #   418 with    96 species is 0:1,2,4:1,4,7
family= 1 0 2 0 0 0 0 0 new D8h genus #   419 with    96 species is 0:1,2,4:1,5,6
family= 1 0 2 0 0 0 0 0 new D8h genus #   420 with    96 species is 0:1,2,4:1,5,7
family= 1 0 2 0 0 0 0 0 new D8h genus #   421 with    96 species is 0:1,2,4:1,6,7
family= 1 0 2 0 0 0 0 0 new D8h genus #   422 with    96 species is 0:1,2,4:2,3,4
family= 1 0 2 0 0 0 0 0 new D8h genus #   423 with    96 species is 0:1,2,4:2,3,5
family= 1 0 2 0 0 0 0 0 new D8h genus #   424 with    96 species is 0:1,2,4:2,3,6
family= 1 0 2 0 0 0 0 0 new D8h genus #   425 with    96 species is 0:1,2,4:2,3,7
family= 1 0 2 0 0 0 0 0 new D8h genus #   426 with    96 species is 0:1,2,4:2,4,5
family= 1 0 2 0 0 0 0 0 new D8h genus #   427 with    96 species is 0:1,2,4:2,4,6
family= 1 0 2 0 0 0 0 0 new D8h genus #   428 with    96 species is 0:1,2,4:2,4,7
family= 1 0 2 0 0 0 0 0 new D8h genus #   429 with    96 species is 0:1,2,4:2,5,6
family= 1 0 2 0 0 0 0 0 new D8h genus #   430 with    96 species is 0:1,2,4:2,5,7
family= 1 0 2 0 0 0 0 0 new D8h genus #   431 with    96 species is 0:1,2,4:2,6,7
family= 1 0 2 0 0 0 0 0 new D8h genus #   432 with    96 species is 0:1,2,4:3,4,5
family= 1 0 2 0 0 0 0 0 new D8h genus #   433 with    96 species is 0:1,2,4:3,4,6
family= 1 0 2 0 0 0 0 0 new D8h genus #   434 with    96 species is 0:1,2,4:3,4,7
family= 1 0 2 0 0 0 0 0 new D8h genus #   435 with    96 species is 0:1,2,4:3,5,6
family= 1 0 2 0 0 0 0 0 new D8h genus #   436 with    96 species is 0:1,2,4:3,5,7
family= 1 0 2 0 0 0 0 0 new D8h genus #   437 with    96 species is 0:1,2,4:3,6,7
family= 1 0 2 0 0 0 0 0 new D8h genus #   438 with    96 species is 0:1,2,4:4,5,6
family= 1 0 2 0 0 0 0 0 new D8h genus #   439 with    96 species is 0:1,2,4:4,5,7
family= 1 0 2 0 0 0 0 0 new D8h genus #   440 with    48 species is 0:1,2,4:4,6,7
family= 1 0 2 0 0 0 0 0 new D8h genus #   441 with    48 species is 0:1,2,5:1,2,5
family= 1 0 2 0 0 0 0 0 new D8h genus #   442 with    96 species is 0:1,2,5:1,2,6
family= 1 0 2 0 0 0 0 0 new D8h genus #   443 with    96 species is 0:1,2,5:1,2,7
family= 1 0 2 0 0 0 0 0 new D8h genus #   444 with    96 species is 0:1,2,5:1,3,4
family= 1 0 2 0 0 0 0 0 new D8h genus #   445 with    96 species is 0:1,2,5:1,3,5
family= 1 0 2 0 0 0 0 0 new D8h genus #   446 with    96 species is 0:1,2,5:1,3,6
family= 1 0 2 0 0 0 0 0 new D8h genus #   447 with    96 species is 0:1,2,5:1,3,7
family= 1 0 2 0 0 0 0 0 new D8h genus #   448 with    96 species is 0:1,2,5:1,4,5
family= 1 0 2 0 0 0 0 0 new D8h genus #   449 with    96 species is 0:1,2,5:1,4,6
family= 1 0 2 0 0 0 0 0 new D8h genus #   450 with    96 species is 0:1,2,5:1,4,7
family= 1 0 2 0 0 0 0 0 new D8h genus #   451 with    96 species is 0:1,2,5:1,5,6
family= 1 0 2 0 0 0 0 0 new D8h genus #   452 with    96 species is 0:1,2,5:1,5,7
family= 1 0 2 0 0 0 0 0 new D8h genus #   453 with    96 species is 0:1,2,5:1,6,7
family= 1 0 2 0 0 0 0 0 new D8h genus #   454 with    96 species is 0:1,2,5:2,3,4
family= 1 0 2 0 0 0 0 0 new D8h genus #   455 with    96 species is 0:1,2,5:2,3,5
family= 1 0 2 0 0 0 0 0 new D8h genus #   456 with    96 species is 0:1,2,5:2,3,6
family= 1 0 2 0 0 0 0 0 new D8h genus #   457 with    96 species is 0:1,2,5:2,3,7
family= 1 0 2 0 0 0 0 0 new D8h genus #   458 with    96 species is 0:1,2,5:2,4,5
family= 1 0 2 0 0 0 0 0 new D8h genus #   459 with    96 species is 0:1,2,5:2,4,6
family= 1 0 2 0 0 0 0 0 new D8h genus #   460 with    96 species is 0:1,2,5:2,4,7
family= 1 0 2 0 0 0 0 0 new D8h genus #   461 with    96 species is 0:1,2,5:2,5,6
family= 1 0 2 0 0 0 0 0 new D8h genus #   462 with    96 species is 0:1,2,5:2,5,7
family= 1 0 2 0 0 0 0 0 new D8h genus #   463 with    96 species is 0:1,2,5:2,6,7
family= 1 0 2 0 0 0 0 0 new D8h genus #   464 with    96 species is 0:1,2,5:3,4,5
family= 1 0 2 0 0 0 0 0 new D8h genus #   465 with    96 species is 0:1,2,5:3,4,6
family= 1 0 2 0 0 0 0 0 new D8h genus #   466 with    96 species is 0:1,2,5:3,4,7
family= 1 0 2 0 0 0 0 0 new D8h genus #   467 with    96 species is 0:1,2,5:3,5,6
family= 1 0 2 0 0 0 0 0 new D8h genus #   468 with    96 species is 0:1,2,5:3,5,7
family= 1 0 2 0 0 0 0 0 new D8h genus #   469 with    48 species is 0:1,2,5:3,6,7
family= 1 0 2 0 0 0 0 0 new D8h genus #   470 with    96 species is 0:1,2,5:4,5,6
family= 1 0 2 0 0 0 0 0 new D8h genus #   471 with    96 species is 0:1,2,5:4,5,7
family= 1 0 2 0 0 0 0 0 new D8h genus #   472 with    48 species is 0:1,2,6:1,2,6
family= 1 0 2 0 0 0 0 0 new D8h genus #   473 with    96 species is 0:1,2,6:1,2,7
family= 1 0 2 0 0 0 0 0 new D8h genus #   474 with    96 species is 0:1,2,6:1,3,4
family= 1 0 2 0 0 0 0 0 new D8h genus #   475 with    96 species is 0:1,2,6:1,3,5
family= 1 0 2 0 0 0 0 0 new D8h genus #   476 with    96 species is 0:1,2,6:1,3,6
family= 1 0 2 0 0 0 0 0 new D8h genus #   477 with    96 species is 0:1,2,6:1,3,7
family= 1 0 2 0 0 0 0 0 new D8h genus #   478 with    96 species is 0:1,2,6:1,4,5
family= 1 0 2 0 0 0 0 0 new D8h genus #   479 with    96 species is 0:1,2,6:1,4,6
family= 1 0 2 0 0 0 0 0 new D8h genus #   480 with    96 species is 0:1,2,6:1,4,7
family= 1 0 2 0 0 0 0 0 new D8h genus #   481 with    96 species is 0:1,2,6:1,5,6
family= 1 0 2 0 0 0 0 0 new D8h genus #   482 with    96 species is 0:1,2,6:1,5,7
family= 1 0 2 0 0 0 0 0 new D8h genus #   483 with    96 species is 0:1,2,6:1,6,7
family= 1 0 2 0 0 0 0 0 new D8h genus #   484 with    96 species is 0:1,2,6:2,3,4
family= 1 0 2 0 0 0 0 0 new D8h genus #   485 with    96 species is 0:1,2,6:2,3,5
family= 1 0 2 0 0 0 0 0 new D8h genus #   486 with    96 species is 0:1,2,6:2,3,6
family= 1 0 2 0 0 0 0 0 new D8h genus #   487 with    96 species is 0:1,2,6:2,3,7
family= 1 0 2 0 0 0 0 0 new D8h genus #   488 with    96 species is 0:1,2,6:2,4,5
family= 1 0 2 0 0 0 0 0 new D8h genus #   489 with    96 species is 0:1,2,6:2,4,6
family= 1 0 2 0 0 0 0 0 new D8h genus #   490 with    96 species is 0:1,2,6:2,4,7
family= 1 0 2 0 0 0 0 0 new D8h genus #   491 with    96 species is 0:1,2,6:2,5,6
family= 1 0 2 0 0 0 0 0 new D8h genus #   492 with    96 species is 0:1,2,6:2,5,7
family= 1 0 2 0 0 0 0 0 new D8h genus #   493 with    48 species is 0:1,2,6:2,6,7
family= 1 0 2 0 0 0 0 0 new D8h genus #   494 with    96 species is 0:1,2,6:3,4,5
family= 1 0 2 0 0 0 0 0 new D8h genus #   495 with    96 species is 0:1,2,6:3,4,6
family= 1 0 2 0 0 0 0 0 new D8h genus #   496 with    96 species is 0:1,2,6:3,4,7
family= 1 0 2 0 0 0 0 0 new D8h genus #   497 with    96 species is 0:1,2,6:3,5,6
family= 1 0 2 0 0 0 0 0 new D8h genus #   498 with    96 species is 0:1,2,6:3,5,7
family= 1 0 2 0 0 0 0 0 new D8h genus #   499 with    96 species is 0:1,2,6:4,5,6
family= 1 0 2 0 0 0 0 0 new D8h genus #   500 with    96 species is 0:1,2,6:4,5,7
family= 1 0 2 0 0 0 0 0 new D8h genus #   501 with    48 species is 0:1,2,7:1,2,7
family= 1 0 2 0 0 0 0 0 new D8h genus #   502 with    96 species is 0:1,2,7:1,3,4
family= 1 0 2 0 0 0 0 0 new D8h genus #   503 with    96 species is 0:1,2,7:1,3,5
family= 1 0 2 0 0 0 0 0 new D8h genus #   504 with    96 species is 0:1,2,7:1,3,6
family= 1 0 2 0 0 0 0 0 new D8h genus #   505 with    96 species is 0:1,2,7:1,3,7
family= 1 0 2 0 0 0 0 0 new D8h genus #   506 with    96 species is 0:1,2,7:1,4,5
family= 1 0 2 0 0 0 0 0 new D8h genus #   507 with    96 species is 0:1,2,7:1,4,6
family= 1 0 2 0 0 0 0 0 new D8h genus #   508 with    96 species is 0:1,2,7:1,4,7
family= 1 0 2 0 0 0 0 0 new D8h genus #   509 with    96 species is 0:1,2,7:1,5,6
family= 1 0 2 0 0 0 0 0 new D8h genus #   510 with    96 species is 0:1,2,7:1,5,7
family= 1 0 2 0 0 0 0 0 new D8h genus #   511 with    48 species is 0:1,2,7:1,6,7
family= 1 0 2 0 0 0 0 0 new D8h genus #   512 with    96 species is 0:1,2,7:2,3,4
family= 1 0 2 0 0 0 0 0 new D8h genus #   513 with    96 species is 0:1,2,7:2,3,5
family= 1 0 2 0 0 0 0 0 new D8h genus #   514 with    96 species is 0:1,2,7:2,3,6
family= 1 0 2 0 0 0 0 0 new D8h genus #   515 with    96 species is 0:1,2,7:2,3,7
family= 1 0 2 0 0 0 0 0 new D8h genus #   516 with    96 species is 0:1,2,7:2,4,5
family= 1 0 2 0 0 0 0 0 new D8h genus #   517 with    96 species is 0:1,2,7:2,4,6
family= 1 0 2 0 0 0 0 0 new D8h genus #   518 with    96 species is 0:1,2,7:2,4,7
family= 1 0 2 0 0 0 0 0 new D8h genus #   519 with    96 species is 0:1,2,7:2,5,6
family= 1 0 2 0 0 0 0 0 new D8h genus #   520 with    96 species is 0:1,2,7:2,5,7
family= 1 0 2 0 0 0 0 0 new D8h genus #   521 with    96 species is 0:1,2,7:3,4,5
family= 1 0 2 0 0 0 0 0 new D8h genus #   522 with    96 species is 0:1,2,7:3,4,6
family= 1 0 2 0 0 0 0 0 new D8h genus #   523 with    96 species is 0:1,2,7:3,4,7
family= 1 0 2 0 0 0 0 0 new D8h genus #   524 with    96 species is 0:1,2,7:3,5,6
family= 1 0 2 0 0 0 0 0 new D8h genus #   525 with    96 species is 0:1,2,7:3,5,7
family= 1 0 2 0 0 0 0 0 new D8h genus #   526 with    96 species is 0:1,2,7:4,5,6
family= 1 0 2 0 0 0 0 0 new D8h genus #   527 with    96 species is 0:1,2,7:4,5,7
family= 1 0 2 0 0 0 0 0 new D8h genus #   528 with    48 species is 0:1,3,4:1,3,4
family= 1 0 2 0 0 0 0 0 new D8h genus #   529 with    96 species is 0:1,3,4:1,3,5
family= 1 0 2 0 0 0 0 0 new D8h genus #   530 with    96 species is 0:1,3,4:1,3,6
family= 1 0 2 0 0 0 0 0 new D8h genus #   531 with    96 species is 0:1,3,4:1,3,7
family= 1 0 2 0 0 0 0 0 new D8h genus #   532 with    96 species is 0:1,3,4:1,4,5
family= 1 0 2 0 0 0 0 0 new D8h genus #   533 with    96 species is 0:1,3,4:1,4,6
family= 1 0 2 0 0 0 0 0 new D8h genus #   534 with    96 species is 0:1,3,4:1,4,7
family= 1 0 2 0 0 0 0 0 new D8h genus #   535 with    96 species is 0:1,3,4:1,5,6
family= 1 0 2 0 0 0 0 0 new D8h genus #   536 with    96 species is 0:1,3,4:1,5,7
family= 1 0 2 0 0 0 0 0 new D8h genus #   537 with    96 species is 0:1,3,4:2,3,4
family= 1 0 2 0 0 0 0 0 new D8h genus #   538 with    96 species is 0:1,3,4:2,3,5
family= 1 0 2 0 0 0 0 0 new D8h genus #   539 with    96 species is 0:1,3,4:2,3,6
family= 1 0 2 0 0 0 0 0 new D8h genus #   540 with    96 species is 0:1,3,4:2,3,7
family= 1 0 2 0 0 0 0 0 new D8h genus #   541 with    96 species is 0:1,3,4:2,4,5
family= 1 0 2 0 0 0 0 0 new D8h genus #   542 with    96 species is 0:1,3,4:2,4,6
family= 1 0 2 0 0 0 0 0 new D8h genus #   543 with    96 species is 0:1,3,4:2,4,7
family= 1 0 2 0 0 0 0 0 new D8h genus #   544 with    96 species is 0:1,3,4:2,5,6
family= 1 0 2 0 0 0 0 0 new D8h genus #   545 with    96 species is 0:1,3,4:2,5,7
family= 1 0 2 0 0 0 0 0 new D8h genus #   546 with    96 species is 0:1,3,4:3,4,5
family= 1 0 2 0 0 0 0 0 new D8h genus #   547 with    96 species is 0:1,3,4:3,4,6
family= 1 0 2 0 0 0 0 0 new D8h genus #   548 with    96 species is 0:1,3,4:3,4,7
family= 1 0 2 0 0 0 0 0 new D8h genus #   549 with    96 species is 0:1,3,4:3,5,6
family= 1 0 2 0 0 0 0 0 new D8h genus #   550 with    96 species is 0:1,3,4:3,5,7
family= 1 0 2 0 0 0 0 0 new D8h genus #   551 with    96 species is 0:1,3,4:4,5,6
family= 1 0 2 0 0 0 0 0 new D8h genus #   552 with    48 species is 0:1,3,4:4,5,7
family= 1 0 2 0 0 0 0 0 new D8h genus #   553 with    48 species is 0:1,3,5:1,3,5
family= 1 0 2 0 0 0 0 0 new D8h genus #   554 with    96 species is 0:1,3,5:1,3,6
family= 1 0 2 0 0 0 0 0 new D8h genus #   555 with    96 species is 0:1,3,5:1,3,7
family= 1 0 2 0 0 0 0 0 new D8h genus #   556 with    96 species is 0:1,3,5:1,4,5
family= 1 0 2 0 0 0 0 0 new D8h genus #   557 with    96 species is 0:1,3,5:1,4,6
family= 1 0 2 0 0 0 0 0 new D8h genus #   558 with    96 species is 0:1,3,5:1,4,7
family= 1 0 2 0 0 0 0 0 new D8h genus #   559 with    96 species is 0:1,3,5:1,5,6
family= 1 0 2 0 0 0 0 0 new D8h genus #   560 with    96 species is 0:1,3,5:1,5,7
family= 1 0 2 0 0 0 0 0 new D8h genus #   561 with    96 species is 0:1,3,5:2,3,4
family= 1 0 2 0 0 0 0 0 new D8h genus #   562 with    96 species is 0:1,3,5:2,3,5
family= 1 0 2 0 0 0 0 0 new D8h genus #   563 with    96 species is 0:1,3,5:2,3,6
family= 1 0 2 0 0 0 0 0 new D8h genus #   564 with    96 species is 0:1,3,5:2,3,7
family= 1 0 2 0 0 0 0 0 new D8h genus #   565 with    96 species is 0:1,3,5:2,4,5
family= 1 0 2 0 0 0 0 0 new D8h genus #   566 with    96 species is 0:1,3,5:2,4,6
family= 1 0 2 0 0 0 0 0 new D8h genus #   567 with    96 species is 0:1,3,5:2,4,7
family= 1 0 2 0 0 0 0 0 new D8h genus #   568 with    96 species is 0:1,3,5:2,5,6
family= 1 0 2 0 0 0 0 0 new D8h genus #   569 with    96 species is 0:1,3,5:2,5,7
family= 1 0 2 0 0 0 0 0 new D8h genus #   570 with    96 species is 0:1,3,5:3,4,5
family= 1 0 2 0 0 0 0 0 new D8h genus #   571 with    96 species is 0:1,3,5:3,4,6
family= 1 0 2 0 0 0 0 0 new D8h genus #   572 with    96 species is 0:1,3,5:3,4,7
family= 1 0 2 0 0 0 0 0 new D8h genus #   573 with    96 species is 0:1,3,5:3,5,6
family= 1 0 2 0 0 0 0 0 new D8h genus #   574 with    48 species is 0:1,3,5:3,5,7
family= 1 0 2 0 0 0 0 0 new D8h genus #   575 with    96 species is 0:1,3,5:4,5,6
family= 1 0 2 0 0 0 0 0 new D8h genus #   576 with    48 species is 0:1,3,6:1,3,6
family= 1 0 2 0 0 0 0 0 new D8h genus #   577 with    96 species is 0:1,3,6:1,3,7
family= 1 0 2 0 0 0 0 0 new D8h genus #   578 with    96 species is 0:1,3,6:1,4,5
family= 1 0 2 0 0 0 0 0 new D8h genus #   579 with    96 species is 0:1,3,6:1,4,6
family= 1 0 2 0 0 0 0 0 new D8h genus #   580 with    96 species is 0:1,3,6:1,4,7
family= 1 0 2 0 0 0 0 0 new D8h genus #   581 with    96 species is 0:1,3,6:1,5,6
family= 1 0 2 0 0 0 0 0 new D8h genus #   582 with    96 species is 0:1,3,6:1,5,7
family= 1 0 2 0 0 0 0 0 new D8h genus #   583 with    96 species is 0:1,3,6:2,3,4
family= 1 0 2 0 0 0 0 0 new D8h genus #   584 with    96 species is 0:1,3,6:2,3,5
family= 1 0 2 0 0 0 0 0 new D8h genus #   585 with    96 species is 0:1,3,6:2,3,6
family= 1 0 2 0 0 0 0 0 new D8h genus #   586 with    96 species is 0:1,3,6:2,3,7
family= 1 0 2 0 0 0 0 0 new D8h genus #   587 with    96 species is 0:1,3,6:2,4,5
family= 1 0 2 0 0 0 0 0 new D8h genus #   588 with    96 species is 0:1,3,6:2,4,6
family= 1 0 2 0 0 0 0 0 new D8h genus #   589 with    96 species is 0:1,3,6:2,4,7
family= 1 0 2 0 0 0 0 0 new D8h genus #   590 with    96 species is 0:1,3,6:2,5,6
family= 1 0 2 0 0 0 0 0 new D8h genus #   591 with    48 species is 0:1,3,6:2,5,7
family= 1 0 2 0 0 0 0 0 new D8h genus #   592 with    96 species is 0:1,3,6:3,4,5
family= 1 0 2 0 0 0 0 0 new D8h genus #   593 with    96 species is 0:1,3,6:3,4,6
family= 1 0 2 0 0 0 0 0 new D8h genus #   594 with    96 species is 0:1,3,6:3,4,7
family= 1 0 2 0 0 0 0 0 new D8h genus #   595 with    96 species is 0:1,3,6:3,5,6
family= 1 0 2 0 0 0 0 0 new D8h genus #   596 with    96 species is 0:1,3,6:4,5,6
family= 1 0 2 0 0 0 0 0 new D8h genus #   597 with    48 species is 0:1,3,7:1,3,7
family= 1 0 2 0 0 0 0 0 new D8h genus #   598 with    96 species is 0:1,3,7:1,4,5
family= 1 0 2 0 0 0 0 0 new D8h genus #   599 with    96 species is 0:1,3,7:1,4,6
family= 1 0 2 0 0 0 0 0 new D8h genus #   600 with    96 species is 0:1,3,7:1,4,7
family= 1 0 2 0 0 0 0 0 new D8h genus #   601 with    96 species is 0:1,3,7:1,5,6
family= 1 0 2 0 0 0 0 0 new D8h genus #   602 with    48 species is 0:1,3,7:1,5,7
family= 1 0 2 0 0 0 0 0 new D8h genus #   603 with    96 species is 0:1,3,7:2,3,4
family= 1 0 2 0 0 0 0 0 new D8h genus #   604 with    96 species is 0:1,3,7:2,3,5
family= 1 0 2 0 0 0 0 0 new D8h genus #   605 with    96 species is 0:1,3,7:2,3,6
family= 1 0 2 0 0 0 0 0 new D8h genus #   606 with    96 species is 0:1,3,7:2,3,7
family= 1 0 2 0 0 0 0 0 new D8h genus #   607 with    96 species is 0:1,3,7:2,4,5
family= 1 0 2 0 0 0 0 0 new D8h genus #   608 with    96 species is 0:1,3,7:2,4,6
family= 1 0 2 0 0 0 0 0 new D8h genus #   609 with    96 species is 0:1,3,7:2,4,7
family= 1 0 2 0 0 0 0 0 new D8h genus #   610 with    96 species is 0:1,3,7:2,5,6
family= 1 0 2 0 0 0 0 0 new D8h genus #   611 with    96 species is 0:1,3,7:3,4,5
family= 1 0 2 0 0 0 0 0 new D8h genus #   612 with    96 species is 0:1,3,7:3,4,6
family= 1 0 2 0 0 0 0 0 new D8h genus #   613 with    96 species is 0:1,3,7:3,4,7
family= 1 0 2 0 0 0 0 0 new D8h genus #   614 with    96 species is 0:1,3,7:3,5,6
family= 1 0 2 0 0 0 0 0 new D8h genus #   615 with    96 species is 0:1,3,7:4,5,6
family= 1 0 2 0 0 0 0 0 new D8h genus #   616 with    48 species is 0:1,4,5:1,4,5
family= 1 0 2 0 0 0 0 0 new D8h genus #   617 with    96 species is 0:1,4,5:1,4,6
family= 1 0 2 0 0 0 0 0 new D8h genus #   618 with    96 species is 0:1,4,5:1,4,7
family= 1 0 2 0 0 0 0 0 new D8h genus #   619 with    96 species is 0:1,4,5:1,5,6
family= 1 0 2 0 0 0 0 0 new D8h genus #   620 with    96 species is 0:1,4,5:2,3,4
family= 1 0 2 0 0 0 0 0 new D8h genus #   621 with    96 species is 0:1,4,5:2,3,5
family= 1 0 2 0 0 0 0 0 new D8h genus #   622 with    96 species is 0:1,4,5:2,3,6
family= 1 0 2 0 0 0 0 0 new D8h genus #   623 with    96 species is 0:1,4,5:2,3,7
family= 1 0 2 0 0 0 0 0 new D8h genus #   624 with    96 species is 0:1,4,5:2,4,5
family= 1 0 2 0 0 0 0 0 new D8h genus #   625 with    96 species is 0:1,4,5:2,4,6
family= 1 0 2 0 0 0 0 0 new D8h genus #   626 with    96 species is 0:1,4,5:2,4,7
family= 1 0 2 0 0 0 0 0 new D8h genus #   627 with    96 species is 0:1,4,5:2,5,6
family= 1 0 2 0 0 0 0 0 new D8h genus #   628 with    96 species is 0:1,4,5:3,4,5
family= 1 0 2 0 0 0 0 0 new D8h genus #   629 with    96 species is 0:1,4,5:3,4,6
family= 1 0 2 0 0 0 0 0 new D8h genus #   630 with    48 species is 0:1,4,5:3,4,7
family= 1 0 2 0 0 0 0 0 new D8h genus #   631 with    96 species is 0:1,4,5:3,5,6
family= 1 0 2 0 0 0 0 0 new D8h genus #   632 with    96 species is 0:1,4,5:4,5,6
family= 1 0 2 0 0 0 0 0 new D8h genus #   633 with    48 species is 0:1,4,6:1,4,6
family= 1 0 2 0 0 0 0 0 new D8h genus #   634 with    96 species is 0:1,4,6:1,4,7
family= 1 0 2 0 0 0 0 0 new D8h genus #   635 with    96 species is 0:1,4,6:1,5,6
family= 1 0 2 0 0 0 0 0 new D8h genus #   636 with    96 species is 0:1,4,6:2,3,4
family= 1 0 2 0 0 0 0 0 new D8h genus #   637 with    96 species is 0:1,4,6:2,3,5
family= 1 0 2 0 0 0 0 0 new D8h genus #   638 with    96 species is 0:1,4,6:2,3,6
family= 1 0 2 0 0 0 0 0 new D8h genus #   639 with    96 species is 0:1,4,6:2,3,7
family= 1 0 2 0 0 0 0 0 new D8h genus #   640 with    96 species is 0:1,4,6:2,4,5
family= 1 0 2 0 0 0 0 0 new D8h genus #   641 with    96 species is 0:1,4,6:2,4,6
family= 1 0 2 0 0 0 0 0 new D8h genus #   642 with    48 species is 0:1,4,6:2,4,7
family= 1 0 2 0 0 0 0 0 new D8h genus #   643 with    96 species is 0:1,4,6:2,5,6
family= 1 0 2 0 0 0 0 0 new D8h genus #   644 with    96 species is 0:1,4,6:3,4,5
family= 1 0 2 0 0 0 0 0 new D8h genus #   645 with    96 species is 0:1,4,6:3,4,6
family= 1 0 2 0 0 0 0 0 new D8h genus #   646 with    96 species is 0:1,4,6:3,5,6
family= 1 0 2 0 0 0 0 0 new D8h genus #   647 with    96 species is 0:1,4,6:4,5,6
family= 1 0 2 0 0 0 0 0 new D8h genus #   648 with    24 species is 0:1,4,7:1,4,7
family= 1 0 2 0 0 0 0 0 new D8h genus #   649 with    96 species is 0:1,4,7:1,5,6
family= 1 0 2 0 0 0 0 0 new D8h genus #   650 with    96 species is 0:1,4,7:2,3,4
family= 1 0 2 0 0 0 0 0 new D8h genus #   651 with    96 species is 0:1,4,7:2,3,5
family= 1 0 2 0 0 0 0 0 new D8h genus #   652 with    96 species is 0:1,4,7:2,3,6
family= 1 0 2 0 0 0 0 0 new D8h genus #   653 with    96 species is 0:1,4,7:2,4,5
family= 1 0 2 0 0 0 0 0 new D8h genus #   654 with    48 species is 0:1,4,7:2,4,6
family= 1 0 2 0 0 0 0 0 new D8h genus #   655 with    48 species is 0:1,4,7:3,4,5
family= 1 0 2 0 0 0 0 0 new D8h genus #   656 with    48 species is 0:1,5,6:1,5,6
family= 1 0 2 0 0 0 0 0 new D8h genus #   657 with    96 species is 0:1,5,6:2,3,4
family= 1 0 2 0 0 0 0 0 new D8h genus #   658 with    96 species is 0:1,5,6:2,3,5
family= 1 0 2 0 0 0 0 0 new D8h genus #   659 with    96 species is 0:1,5,6:2,3,6
family= 1 0 2 0 0 0 0 0 new D8h genus #   660 with    48 species is 0:1,5,6:2,3,7
family= 1 0 2 0 0 0 0 0 new D8h genus #   661 with    96 species is 0:1,5,6:2,4,5
family= 1 0 2 0 0 0 0 0 new D8h genus #   662 with    96 species is 0:1,5,6:2,4,6
family= 1 0 2 0 0 0 0 0 new D8h genus #   663 with    96 species is 0:1,5,6:2,5,6
family= 1 0 2 0 0 0 0 0 new D8h genus #   664 with    96 species is 0:1,5,6:3,4,5
family= 1 0 2 0 0 0 0 0 new D8h genus #   665 with    96 species is 0:1,5,6:3,4,6
family= 1 0 2 0 0 0 0 0 new D8h genus #   666 with    96 species is 0:1,5,6:3,5,6
family= 1 0 2 0 0 0 0 0 new D8h genus #   667 with    96 species is 0:1,5,6:4,5,6
family= 1 0 2 0 0 0 0 0 new D8h genus #   668 with    48 species is 0:2,3,4:2,3,4
family= 1 0 2 0 0 0 0 0 new D8h genus #   669 with    96 species is 0:2,3,4:2,3,5
family= 1 0 2 0 0 0 0 0 new D8h genus #   670 with    96 species is 0:2,3,4:2,3,6
family= 1 0 2 0 0 0 0 0 new D8h genus #   671 with    96 species is 0:2,3,4:2,4,5
family= 1 0 2 0 0 0 0 0 new D8h genus #   672 with    96 species is 0:2,3,4:2,4,6
family= 1 0 2 0 0 0 0 0 new D8h genus #   673 with    96 species is 0:2,3,4:2,5,6
family= 1 0 2 0 0 0 0 0 new D8h genus #   674 with    96 species is 0:2,3,4:3,4,5
family= 1 0 2 0 0 0 0 0 new D8h genus #   675 with    96 species is 0:2,3,4:3,4,6
family= 1 0 2 0 0 0 0 0 new D8h genus #   676 with    96 species is 0:2,3,4:3,5,6
family= 1 0 2 0 0 0 0 0 new D8h genus #   677 with    48 species is 0:2,3,4:4,5,6
family= 1 0 2 0 0 0 0 0 new D8h genus #   678 with    48 species is 0:2,3,5:2,3,5
family= 1 0 2 0 0 0 0 0 new D8h genus #   679 with    96 species is 0:2,3,5:2,3,6
family= 1 0 2 0 0 0 0 0 new D8h genus #   680 with    96 species is 0:2,3,5:2,4,5
family= 1 0 2 0 0 0 0 0 new D8h genus #   681 with    96 species is 0:2,3,5:2,4,6
family= 1 0 2 0 0 0 0 0 new D8h genus #   682 with    96 species is 0:2,3,5:2,5,6
family= 1 0 2 0 0 0 0 0 new D8h genus #   683 with    96 species is 0:2,3,5:3,4,5
family= 1 0 2 0 0 0 0 0 new D8h genus #   684 with    96 species is 0:2,3,5:3,4,6
family= 1 0 2 0 0 0 0 0 new D8h genus #   685 with    48 species is 0:2,3,5:3,5,6
family= 1 0 2 0 0 0 0 0 new D8h genus #   686 with    48 species is 0:2,3,6:2,3,6
family= 1 0 2 0 0 0 0 0 new D8h genus #   687 with    96 species is 0:2,3,6:2,4,5
family= 1 0 2 0 0 0 0 0 new D8h genus #   688 with    96 species is 0:2,3,6:2,4,6
family= 1 0 2 0 0 0 0 0 new D8h genus #   689 with    48 species is 0:2,3,6:2,5,6
family= 1 0 2 0 0 0 0 0 new D8h genus #   690 with    96 species is 0:2,3,6:3,4,5
family= 1 0 2 0 0 0 0 0 new D8h genus #   691 with    96 species is 0:2,3,6:3,4,6
family= 1 0 2 0 0 0 0 0 new D8h genus #   692 with    48 species is 0:2,4,5:2,4,5
family= 1 0 2 0 0 0 0 0 new D8h genus #   693 with    96 species is 0:2,4,5:2,4,6
family= 1 0 2 0 0 0 0 0 new D8h genus #   694 with    96 species is 0:2,4,5:3,4,5
family= 1 0 2 0 0 0 0 0 new D8h genus #   695 with    48 species is 0:2,4,5:3,4,6
family= 1 0 2 0 0 0 0 0 new D8h genus #   696 with    24 species is 0:2,4,6:2,4,6
family= 1 0 2 0 0 0 0 0 new D8h genus #   697 with    48 species is 0:2,4,6:3,4,5
family= 1 0 2 0 0 0 0 0 new D8h genus #   698 with    24 species is 0:3,4,5:3,4,5
Nber of genera for this family=  698
 
family= 0 1 2 0 0 0 0 0
 
family= 0 1 2 0 0 0 0 0 new D8h genus #     1 with    96 species is 0,1:0,1,2:2,3,4
family= 0 1 2 0 0 0 0 0 new D8h genus #     2 with    96 species is 0,1:0,1,2:2,3,5
family= 0 1 2 0 0 0 0 0 new D8h genus #     3 with    96 species is 0,1:0,1,2:2,3,6
family= 0 1 2 0 0 0 0 0 new D8h genus #     4 with    96 species is 0,1:0,1,2:2,3,7
family= 0 1 2 0 0 0 0 0 new D8h genus #     5 with    96 species is 0,1:0,1,2:2,4,5
family= 0 1 2 0 0 0 0 0 new D8h genus #     6 with    96 species is 0,1:0,1,2:2,4,6
family= 0 1 2 0 0 0 0 0 new D8h genus #     7 with    96 species is 0,1:0,1,2:2,4,7
family= 0 1 2 0 0 0 0 0 new D8h genus #     8 with    96 species is 0,1:0,1,2:2,5,6
family= 0 1 2 0 0 0 0 0 new D8h genus #     9 with    96 species is 0,1:0,1,2:2,5,7
family= 0 1 2 0 0 0 0 0 new D8h genus #    10 with    96 species is 0,1:0,1,2:2,6,7
family= 0 1 2 0 0 0 0 0 new D8h genus #    11 with    96 species is 0,1:0,1,2:3,4,5
family= 0 1 2 0 0 0 0 0 new D8h genus #    12 with    96 species is 0,1:0,1,2:3,4,6
family= 0 1 2 0 0 0 0 0 new D8h genus #    13 with    96 species is 0,1:0,1,2:3,4,7
family= 0 1 2 0 0 0 0 0 new D8h genus #    14 with    96 species is 0,1:0,1,2:3,5,6
family= 0 1 2 0 0 0 0 0 new D8h genus #    15 with    96 species is 0,1:0,1,2:3,5,7
family= 0 1 2 0 0 0 0 0 new D8h genus #    16 with    96 species is 0,1:0,1,2:3,6,7
family= 0 1 2 0 0 0 0 0 new D8h genus #    17 with    96 species is 0,1:0,1,2:4,5,6
family= 0 1 2 0 0 0 0 0 new D8h genus #    18 with    96 species is 0,1:0,1,2:4,5,7
family= 0 1 2 0 0 0 0 0 new D8h genus #    19 with    96 species is 0,1:0,1,2:4,6,7
family= 0 1 2 0 0 0 0 0 new D8h genus #    20 with    96 species is 0,1:0,1,2:5,6,7
family= 0 1 2 0 0 0 0 0 new D8h genus #    21 with    96 species is 0,1:0,1,3:2,3,4
family= 0 1 2 0 0 0 0 0 new D8h genus #    22 with    96 species is 0,1:0,1,3:2,3,5
family= 0 1 2 0 0 0 0 0 new D8h genus #    23 with    96 species is 0,1:0,1,3:2,3,6
family= 0 1 2 0 0 0 0 0 new D8h genus #    24 with    96 species is 0,1:0,1,3:2,3,7
family= 0 1 2 0 0 0 0 0 new D8h genus #    25 with    96 species is 0,1:0,1,3:2,4,5
family= 0 1 2 0 0 0 0 0 new D8h genus #    26 with    96 species is 0,1:0,1,3:2,4,6
family= 0 1 2 0 0 0 0 0 new D8h genus #    27 with    96 species is 0,1:0,1,3:2,4,7
family= 0 1 2 0 0 0 0 0 new D8h genus #    28 with    96 species is 0,1:0,1,3:2,5,6
family= 0 1 2 0 0 0 0 0 new D8h genus #    29 with    96 species is 0,1:0,1,3:2,5,7
family= 0 1 2 0 0 0 0 0 new D8h genus #    30 with    96 species is 0,1:0,1,3:2,6,7
family= 0 1 2 0 0 0 0 0 new D8h genus #    31 with    96 species is 0,1:0,1,3:3,4,5
family= 0 1 2 0 0 0 0 0 new D8h genus #    32 with    96 species is 0,1:0,1,3:3,4,6
family= 0 1 2 0 0 0 0 0 new D8h genus #    33 with    96 species is 0,1:0,1,3:3,4,7
family= 0 1 2 0 0 0 0 0 new D8h genus #    34 with    96 species is 0,1:0,1,3:3,5,6
family= 0 1 2 0 0 0 0 0 new D8h genus #    35 with    96 species is 0,1:0,1,3:3,5,7
family= 0 1 2 0 0 0 0 0 new D8h genus #    36 with    96 species is 0,1:0,1,3:3,6,7
family= 0 1 2 0 0 0 0 0 new D8h genus #    37 with    96 species is 0,1:0,1,3:4,5,6
family= 0 1 2 0 0 0 0 0 new D8h genus #    38 with    96 species is 0,1:0,1,3:4,5,7
family= 0 1 2 0 0 0 0 0 new D8h genus #    39 with    96 species is 0,1:0,1,3:4,6,7
family= 0 1 2 0 0 0 0 0 new D8h genus #    40 with    96 species is 0,1:0,1,3:5,6,7
family= 0 1 2 0 0 0 0 0 new D8h genus #    41 with    96 species is 0,1:0,1,4:2,3,4
family= 0 1 2 0 0 0 0 0 new D8h genus #    42 with    96 species is 0,1:0,1,4:2,3,5
family= 0 1 2 0 0 0 0 0 new D8h genus #    43 with    96 species is 0,1:0,1,4:2,3,6
family= 0 1 2 0 0 0 0 0 new D8h genus #    44 with    96 species is 0,1:0,1,4:2,3,7
family= 0 1 2 0 0 0 0 0 new D8h genus #    45 with    96 species is 0,1:0,1,4:2,4,5
family= 0 1 2 0 0 0 0 0 new D8h genus #    46 with    96 species is 0,1:0,1,4:2,4,6
family= 0 1 2 0 0 0 0 0 new D8h genus #    47 with    96 species is 0,1:0,1,4:2,4,7
family= 0 1 2 0 0 0 0 0 new D8h genus #    48 with    96 species is 0,1:0,1,4:2,5,6
family= 0 1 2 0 0 0 0 0 new D8h genus #    49 with    96 species is 0,1:0,1,4:2,5,7
family= 0 1 2 0 0 0 0 0 new D8h genus #    50 with    96 species is 0,1:0,1,4:2,6,7
family= 0 1 2 0 0 0 0 0 new D8h genus #    51 with    96 species is 0,1:0,1,4:3,4,5
family= 0 1 2 0 0 0 0 0 new D8h genus #    52 with    96 species is 0,1:0,1,4:3,4,6
family= 0 1 2 0 0 0 0 0 new D8h genus #    53 with    96 species is 0,1:0,1,4:3,4,7
family= 0 1 2 0 0 0 0 0 new D8h genus #    54 with    96 species is 0,1:0,1,4:3,5,6
family= 0 1 2 0 0 0 0 0 new D8h genus #    55 with    96 species is 0,1:0,1,4:3,5,7
family= 0 1 2 0 0 0 0 0 new D8h genus #    56 with    96 species is 0,1:0,1,4:3,6,7
family= 0 1 2 0 0 0 0 0 new D8h genus #    57 with    96 species is 0,1:0,1,4:4,5,6
family= 0 1 2 0 0 0 0 0 new D8h genus #    58 with    96 species is 0,1:0,1,4:4,5,7
family= 0 1 2 0 0 0 0 0 new D8h genus #    59 with    96 species is 0,1:0,1,4:4,6,7
family= 0 1 2 0 0 0 0 0 new D8h genus #    60 with    96 species is 0,1:0,1,4:5,6,7
family= 0 1 2 0 0 0 0 0 new D8h genus #    61 with    96 species is 0,1:0,2,3:1,2,3
family= 0 1 2 0 0 0 0 0 new D8h genus #    62 with    96 species is 0,1:0,2,3:1,2,4
family= 0 1 2 0 0 0 0 0 new D8h genus #    63 with    96 species is 0,1:0,2,3:1,2,5
family= 0 1 2 0 0 0 0 0 new D8h genus #    64 with    96 species is 0,1:0,2,3:1,2,6
family= 0 1 2 0 0 0 0 0 new D8h genus #    65 with    96 species is 0,1:0,2,3:1,2,7
family= 0 1 2 0 0 0 0 0 new D8h genus #    66 with    96 species is 0,1:0,2,3:1,3,4
family= 0 1 2 0 0 0 0 0 new D8h genus #    67 with    96 species is 0,1:0,2,3:1,3,5
family= 0 1 2 0 0 0 0 0 new D8h genus #    68 with    96 species is 0,1:0,2,3:1,3,6
family= 0 1 2 0 0 0 0 0 new D8h genus #    69 with    96 species is 0,1:0,2,3:1,3,7
family= 0 1 2 0 0 0 0 0 new D8h genus #    70 with    96 species is 0,1:0,2,3:1,4,5
family= 0 1 2 0 0 0 0 0 new D8h genus #    71 with    96 species is 0,1:0,2,3:1,4,6
family= 0 1 2 0 0 0 0 0 new D8h genus #    72 with    96 species is 0,1:0,2,3:1,4,7
family= 0 1 2 0 0 0 0 0 new D8h genus #    73 with    96 species is 0,1:0,2,3:1,5,6
family= 0 1 2 0 0 0 0 0 new D8h genus #    74 with    96 species is 0,1:0,2,3:1,5,7
family= 0 1 2 0 0 0 0 0 new D8h genus #    75 with    48 species is 0,1:0,2,3:1,6,7
family= 0 1 2 0 0 0 0 0 new D8h genus #    76 with    96 species is 0,1:0,2,3:2,3,4
family= 0 1 2 0 0 0 0 0 new D8h genus #    77 with    96 species is 0,1:0,2,3:2,3,5
family= 0 1 2 0 0 0 0 0 new D8h genus #    78 with    96 species is 0,1:0,2,3:2,3,6
family= 0 1 2 0 0 0 0 0 new D8h genus #    79 with    96 species is 0,1:0,2,3:2,3,7
family= 0 1 2 0 0 0 0 0 new D8h genus #    80 with    96 species is 0,1:0,2,3:2,4,5
family= 0 1 2 0 0 0 0 0 new D8h genus #    81 with    96 species is 0,1:0,2,3:2,4,6
family= 0 1 2 0 0 0 0 0 new D8h genus #    82 with    96 species is 0,1:0,2,3:2,4,7
family= 0 1 2 0 0 0 0 0 new D8h genus #    83 with    96 species is 0,1:0,2,3:2,5,6
family= 0 1 2 0 0 0 0 0 new D8h genus #    84 with    96 species is 0,1:0,2,3:2,5,7
family= 0 1 2 0 0 0 0 0 new D8h genus #    85 with    96 species is 0,1:0,2,3:2,6,7
family= 0 1 2 0 0 0 0 0 new D8h genus #    86 with    96 species is 0,1:0,2,3:3,4,5
family= 0 1 2 0 0 0 0 0 new D8h genus #    87 with    96 species is 0,1:0,2,3:3,4,6
family= 0 1 2 0 0 0 0 0 new D8h genus #    88 with    96 species is 0,1:0,2,3:3,4,7
family= 0 1 2 0 0 0 0 0 new D8h genus #    89 with    96 species is 0,1:0,2,3:3,5,6
family= 0 1 2 0 0 0 0 0 new D8h genus #    90 with    96 species is 0,1:0,2,3:3,5,7
family= 0 1 2 0 0 0 0 0 new D8h genus #    91 with    96 species is 0,1:0,2,3:3,6,7
family= 0 1 2 0 0 0 0 0 new D8h genus #    92 with    96 species is 0,1:0,2,3:4,5,6
family= 0 1 2 0 0 0 0 0 new D8h genus #    93 with    96 species is 0,1:0,2,3:4,5,7
family= 0 1 2 0 0 0 0 0 new D8h genus #    94 with    96 species is 0,1:0,2,3:4,6,7
family= 0 1 2 0 0 0 0 0 new D8h genus #    95 with    96 species is 0,1:0,2,3:5,6,7
family= 0 1 2 0 0 0 0 0 new D8h genus #    96 with    96 species is 0,1:0,2,4:1,2,3
family= 0 1 2 0 0 0 0 0 new D8h genus #    97 with    96 species is 0,1:0,2,4:1,2,4
family= 0 1 2 0 0 0 0 0 new D8h genus #    98 with    96 species is 0,1:0,2,4:1,2,5
family= 0 1 2 0 0 0 0 0 new D8h genus #    99 with    96 species is 0,1:0,2,4:1,2,6
family= 0 1 2 0 0 0 0 0 new D8h genus #   100 with    96 species is 0,1:0,2,4:1,2,7
family= 0 1 2 0 0 0 0 0 new D8h genus #   101 with    96 species is 0,1:0,2,4:1,3,4
family= 0 1 2 0 0 0 0 0 new D8h genus #   102 with    96 species is 0,1:0,2,4:1,3,5
family= 0 1 2 0 0 0 0 0 new D8h genus #   103 with    96 species is 0,1:0,2,4:1,3,6
family= 0 1 2 0 0 0 0 0 new D8h genus #   104 with    96 species is 0,1:0,2,4:1,3,7
family= 0 1 2 0 0 0 0 0 new D8h genus #   105 with    96 species is 0,1:0,2,4:1,4,5
family= 0 1 2 0 0 0 0 0 new D8h genus #   106 with    96 species is 0,1:0,2,4:1,4,6
family= 0 1 2 0 0 0 0 0 new D8h genus #   107 with    96 species is 0,1:0,2,4:1,4,7
family= 0 1 2 0 0 0 0 0 new D8h genus #   108 with    96 species is 0,1:0,2,4:1,5,6
family= 0 1 2 0 0 0 0 0 new D8h genus #   109 with    48 species is 0,1:0,2,4:1,5,7
family= 0 1 2 0 0 0 0 0 new D8h genus #   110 with    96 species is 0,1:0,2,4:2,3,4
family= 0 1 2 0 0 0 0 0 new D8h genus #   111 with    96 species is 0,1:0,2,4:2,3,5
family= 0 1 2 0 0 0 0 0 new D8h genus #   112 with    96 species is 0,1:0,2,4:2,3,6
family= 0 1 2 0 0 0 0 0 new D8h genus #   113 with    96 species is 0,1:0,2,4:2,3,7
family= 0 1 2 0 0 0 0 0 new D8h genus #   114 with    96 species is 0,1:0,2,4:2,4,5
family= 0 1 2 0 0 0 0 0 new D8h genus #   115 with    96 species is 0,1:0,2,4:2,4,6
family= 0 1 2 0 0 0 0 0 new D8h genus #   116 with    96 species is 0,1:0,2,4:2,4,7
family= 0 1 2 0 0 0 0 0 new D8h genus #   117 with    96 species is 0,1:0,2,4:2,5,6
family= 0 1 2 0 0 0 0 0 new D8h genus #   118 with    96 species is 0,1:0,2,4:2,5,7
family= 0 1 2 0 0 0 0 0 new D8h genus #   119 with    96 species is 0,1:0,2,4:2,6,7
family= 0 1 2 0 0 0 0 0 new D8h genus #   120 with    96 species is 0,1:0,2,4:3,4,5
family= 0 1 2 0 0 0 0 0 new D8h genus #   121 with    96 species is 0,1:0,2,4:3,4,6
family= 0 1 2 0 0 0 0 0 new D8h genus #   122 with    96 species is 0,1:0,2,4:3,4,7
family= 0 1 2 0 0 0 0 0 new D8h genus #   123 with    96 species is 0,1:0,2,4:3,5,6
family= 0 1 2 0 0 0 0 0 new D8h genus #   124 with    96 species is 0,1:0,2,4:3,5,7
family= 0 1 2 0 0 0 0 0 new D8h genus #   125 with    96 species is 0,1:0,2,4:3,6,7
family= 0 1 2 0 0 0 0 0 new D8h genus #   126 with    96 species is 0,1:0,2,4:4,5,6
family= 0 1 2 0 0 0 0 0 new D8h genus #   127 with    96 species is 0,1:0,2,4:4,5,7
family= 0 1 2 0 0 0 0 0 new D8h genus #   128 with    96 species is 0,1:0,2,4:4,6,7
family= 0 1 2 0 0 0 0 0 new D8h genus #   129 with    96 species is 0,1:0,2,4:5,6,7
family= 0 1 2 0 0 0 0 0 new D8h genus #   130 with    96 species is 0,1:0,2,5:1,2,3
family= 0 1 2 0 0 0 0 0 new D8h genus #   131 with    96 species is 0,1:0,2,5:1,2,4
family= 0 1 2 0 0 0 0 0 new D8h genus #   132 with    96 species is 0,1:0,2,5:1,2,5
family= 0 1 2 0 0 0 0 0 new D8h genus #   133 with    96 species is 0,1:0,2,5:1,2,6
family= 0 1 2 0 0 0 0 0 new D8h genus #   134 with    96 species is 0,1:0,2,5:1,2,7
family= 0 1 2 0 0 0 0 0 new D8h genus #   135 with    96 species is 0,1:0,2,5:1,3,4
family= 0 1 2 0 0 0 0 0 new D8h genus #   136 with    96 species is 0,1:0,2,5:1,3,5
family= 0 1 2 0 0 0 0 0 new D8h genus #   137 with    96 species is 0,1:0,2,5:1,3,6
family= 0 1 2 0 0 0 0 0 new D8h genus #   138 with    96 species is 0,1:0,2,5:1,3,7
family= 0 1 2 0 0 0 0 0 new D8h genus #   139 with    96 species is 0,1:0,2,5:1,4,5
family= 0 1 2 0 0 0 0 0 new D8h genus #   140 with    96 species is 0,1:0,2,5:1,4,6
family= 0 1 2 0 0 0 0 0 new D8h genus #   141 with    48 species is 0,1:0,2,5:1,4,7
family= 0 1 2 0 0 0 0 0 new D8h genus #   142 with    96 species is 0,1:0,2,5:1,5,6
family= 0 1 2 0 0 0 0 0 new D8h genus #   143 with    96 species is 0,1:0,2,5:2,3,4
family= 0 1 2 0 0 0 0 0 new D8h genus #   144 with    96 species is 0,1:0,2,5:2,3,5
family= 0 1 2 0 0 0 0 0 new D8h genus #   145 with    96 species is 0,1:0,2,5:2,3,6
family= 0 1 2 0 0 0 0 0 new D8h genus #   146 with    96 species is 0,1:0,2,5:2,3,7
family= 0 1 2 0 0 0 0 0 new D8h genus #   147 with    96 species is 0,1:0,2,5:2,4,5
family= 0 1 2 0 0 0 0 0 new D8h genus #   148 with    96 species is 0,1:0,2,5:2,4,6
family= 0 1 2 0 0 0 0 0 new D8h genus #   149 with    96 species is 0,1:0,2,5:2,4,7
family= 0 1 2 0 0 0 0 0 new D8h genus #   150 with    96 species is 0,1:0,2,5:2,5,6
family= 0 1 2 0 0 0 0 0 new D8h genus #   151 with    96 species is 0,1:0,2,5:2,5,7
family= 0 1 2 0 0 0 0 0 new D8h genus #   152 with    96 species is 0,1:0,2,5:2,6,7
family= 0 1 2 0 0 0 0 0 new D8h genus #   153 with    96 species is 0,1:0,2,5:3,4,5
family= 0 1 2 0 0 0 0 0 new D8h genus #   154 with    96 species is 0,1:0,2,5:3,4,6
family= 0 1 2 0 0 0 0 0 new D8h genus #   155 with    96 species is 0,1:0,2,5:3,4,7
family= 0 1 2 0 0 0 0 0 new D8h genus #   156 with    96 species is 0,1:0,2,5:3,5,6
family= 0 1 2 0 0 0 0 0 new D8h genus #   157 with    96 species is 0,1:0,2,5:3,5,7
family= 0 1 2 0 0 0 0 0 new D8h genus #   158 with    96 species is 0,1:0,2,5:3,6,7
family= 0 1 2 0 0 0 0 0 new D8h genus #   159 with    96 species is 0,1:0,2,5:4,5,6
family= 0 1 2 0 0 0 0 0 new D8h genus #   160 with    96 species is 0,1:0,2,5:4,5,7
family= 0 1 2 0 0 0 0 0 new D8h genus #   161 with    96 species is 0,1:0,2,5:4,6,7
family= 0 1 2 0 0 0 0 0 new D8h genus #   162 with    96 species is 0,1:0,2,5:5,6,7
family= 0 1 2 0 0 0 0 0 new D8h genus #   163 with    96 species is 0,1:0,2,6:1,2,3
family= 0 1 2 0 0 0 0 0 new D8h genus #   164 with    96 species is 0,1:0,2,6:1,2,4
family= 0 1 2 0 0 0 0 0 new D8h genus #   165 with    96 species is 0,1:0,2,6:1,2,5
family= 0 1 2 0 0 0 0 0 new D8h genus #   166 with    96 species is 0,1:0,2,6:1,2,6
family= 0 1 2 0 0 0 0 0 new D8h genus #   167 with    96 species is 0,1:0,2,6:1,2,7
family= 0 1 2 0 0 0 0 0 new D8h genus #   168 with    96 species is 0,1:0,2,6:1,3,4
family= 0 1 2 0 0 0 0 0 new D8h genus #   169 with    96 species is 0,1:0,2,6:1,3,5
family= 0 1 2 0 0 0 0 0 new D8h genus #   170 with    96 species is 0,1:0,2,6:1,3,6
family= 0 1 2 0 0 0 0 0 new D8h genus #   171 with    48 species is 0,1:0,2,6:1,3,7
family= 0 1 2 0 0 0 0 0 new D8h genus #   172 with    96 species is 0,1:0,2,6:1,4,5
family= 0 1 2 0 0 0 0 0 new D8h genus #   173 with    96 species is 0,1:0,2,6:1,4,6
family= 0 1 2 0 0 0 0 0 new D8h genus #   174 with    96 species is 0,1:0,2,6:1,5,6
family= 0 1 2 0 0 0 0 0 new D8h genus #   175 with    96 species is 0,1:0,2,6:2,3,4
family= 0 1 2 0 0 0 0 0 new D8h genus #   176 with    96 species is 0,1:0,2,6:2,3,5
family= 0 1 2 0 0 0 0 0 new D8h genus #   177 with    96 species is 0,1:0,2,6:2,3,6
family= 0 1 2 0 0 0 0 0 new D8h genus #   178 with    96 species is 0,1:0,2,6:2,3,7
family= 0 1 2 0 0 0 0 0 new D8h genus #   179 with    96 species is 0,1:0,2,6:2,4,5
family= 0 1 2 0 0 0 0 0 new D8h genus #   180 with    96 species is 0,1:0,2,6:2,4,6
family= 0 1 2 0 0 0 0 0 new D8h genus #   181 with    96 species is 0,1:0,2,6:2,4,7
family= 0 1 2 0 0 0 0 0 new D8h genus #   182 with    96 species is 0,1:0,2,6:2,5,6
family= 0 1 2 0 0 0 0 0 new D8h genus #   183 with    96 species is 0,1:0,2,6:2,5,7
family= 0 1 2 0 0 0 0 0 new D8h genus #   184 with    96 species is 0,1:0,2,6:2,6,7
family= 0 1 2 0 0 0 0 0 new D8h genus #   185 with    96 species is 0,1:0,2,6:3,4,5
family= 0 1 2 0 0 0 0 0 new D8h genus #   186 with    96 species is 0,1:0,2,6:3,4,6
family= 0 1 2 0 0 0 0 0 new D8h genus #   187 with    96 species is 0,1:0,2,6:3,4,7
family= 0 1 2 0 0 0 0 0 new D8h genus #   188 with    96 species is 0,1:0,2,6:3,5,6
family= 0 1 2 0 0 0 0 0 new D8h genus #   189 with    96 species is 0,1:0,2,6:3,5,7
family= 0 1 2 0 0 0 0 0 new D8h genus #   190 with    96 species is 0,1:0,2,6:3,6,7
family= 0 1 2 0 0 0 0 0 new D8h genus #   191 with    96 species is 0,1:0,2,6:4,5,6
family= 0 1 2 0 0 0 0 0 new D8h genus #   192 with    96 species is 0,1:0,2,6:4,5,7
family= 0 1 2 0 0 0 0 0 new D8h genus #   193 with    96 species is 0,1:0,2,6:4,6,7
family= 0 1 2 0 0 0 0 0 new D8h genus #   194 with    96 species is 0,1:0,2,6:5,6,7
family= 0 1 2 0 0 0 0 0 new D8h genus #   195 with    96 species is 0,1:0,2,7:1,2,3
family= 0 1 2 0 0 0 0 0 new D8h genus #   196 with    96 species is 0,1:0,2,7:1,2,4
family= 0 1 2 0 0 0 0 0 new D8h genus #   197 with    96 species is 0,1:0,2,7:1,2,5
family= 0 1 2 0 0 0 0 0 new D8h genus #   198 with    96 species is 0,1:0,2,7:1,2,6
family= 0 1 2 0 0 0 0 0 new D8h genus #   199 with    48 species is 0,1:0,2,7:1,2,7
family= 0 1 2 0 0 0 0 0 new D8h genus #   200 with    96 species is 0,1:0,2,7:1,3,4
family= 0 1 2 0 0 0 0 0 new D8h genus #   201 with    96 species is 0,1:0,2,7:1,3,5
family= 0 1 2 0 0 0 0 0 new D8h genus #   202 with    96 species is 0,1:0,2,7:1,3,6
family= 0 1 2 0 0 0 0 0 new D8h genus #   203 with    96 species is 0,1:0,2,7:1,4,5
family= 0 1 2 0 0 0 0 0 new D8h genus #   204 with    96 species is 0,1:0,2,7:1,4,6
family= 0 1 2 0 0 0 0 0 new D8h genus #   205 with    96 species is 0,1:0,2,7:1,5,6
family= 0 1 2 0 0 0 0 0 new D8h genus #   206 with    96 species is 0,1:0,2,7:2,3,4
family= 0 1 2 0 0 0 0 0 new D8h genus #   207 with    96 species is 0,1:0,2,7:2,3,5
family= 0 1 2 0 0 0 0 0 new D8h genus #   208 with    96 species is 0,1:0,2,7:2,3,6
family= 0 1 2 0 0 0 0 0 new D8h genus #   209 with    96 species is 0,1:0,2,7:2,3,7
family= 0 1 2 0 0 0 0 0 new D8h genus #   210 with    96 species is 0,1:0,2,7:2,4,5
family= 0 1 2 0 0 0 0 0 new D8h genus #   211 with    96 species is 0,1:0,2,7:2,4,6
family= 0 1 2 0 0 0 0 0 new D8h genus #   212 with    96 species is 0,1:0,2,7:2,4,7
family= 0 1 2 0 0 0 0 0 new D8h genus #   213 with    96 species is 0,1:0,2,7:2,5,6
family= 0 1 2 0 0 0 0 0 new D8h genus #   214 with    96 species is 0,1:0,2,7:2,5,7
family= 0 1 2 0 0 0 0 0 new D8h genus #   215 with    96 species is 0,1:0,2,7:2,6,7
family= 0 1 2 0 0 0 0 0 new D8h genus #   216 with    96 species is 0,1:0,2,7:3,4,5
family= 0 1 2 0 0 0 0 0 new D8h genus #   217 with    96 species is 0,1:0,2,7:3,4,6
family= 0 1 2 0 0 0 0 0 new D8h genus #   218 with    96 species is 0,1:0,2,7:3,4,7
family= 0 1 2 0 0 0 0 0 new D8h genus #   219 with    96 species is 0,1:0,2,7:3,5,6
family= 0 1 2 0 0 0 0 0 new D8h genus #   220 with    96 species is 0,1:0,2,7:3,5,7
family= 0 1 2 0 0 0 0 0 new D8h genus #   221 with    96 species is 0,1:0,2,7:3,6,7
family= 0 1 2 0 0 0 0 0 new D8h genus #   222 with    96 species is 0,1:0,2,7:4,5,6
family= 0 1 2 0 0 0 0 0 new D8h genus #   223 with    96 species is 0,1:0,2,7:4,5,7
family= 0 1 2 0 0 0 0 0 new D8h genus #   224 with    96 species is 0,1:0,2,7:4,6,7
family= 0 1 2 0 0 0 0 0 new D8h genus #   225 with    96 species is 0,1:0,2,7:5,6,7
family= 0 1 2 0 0 0 0 0 new D8h genus #   226 with    96 species is 0,1:0,3,4:1,2,3
family= 0 1 2 0 0 0 0 0 new D8h genus #   227 with    96 species is 0,1:0,3,4:1,2,4
family= 0 1 2 0 0 0 0 0 new D8h genus #   228 with    96 species is 0,1:0,3,4:1,2,5
family= 0 1 2 0 0 0 0 0 new D8h genus #   229 with    96 species is 0,1:0,3,4:1,2,6
family= 0 1 2 0 0 0 0 0 new D8h genus #   230 with    96 species is 0,1:0,3,4:1,3,4
family= 0 1 2 0 0 0 0 0 new D8h genus #   231 with    96 species is 0,1:0,3,4:1,3,5
family= 0 1 2 0 0 0 0 0 new D8h genus #   232 with    96 species is 0,1:0,3,4:1,3,6
family= 0 1 2 0 0 0 0 0 new D8h genus #   233 with    96 species is 0,1:0,3,4:1,4,5
family= 0 1 2 0 0 0 0 0 new D8h genus #   234 with    96 species is 0,1:0,3,4:1,4,6
family= 0 1 2 0 0 0 0 0 new D8h genus #   235 with    48 species is 0,1:0,3,4:1,5,6
family= 0 1 2 0 0 0 0 0 new D8h genus #   236 with    96 species is 0,1:0,3,4:2,3,4
family= 0 1 2 0 0 0 0 0 new D8h genus #   237 with    96 species is 0,1:0,3,4:2,3,5
family= 0 1 2 0 0 0 0 0 new D8h genus #   238 with    96 species is 0,1:0,3,4:2,3,6
family= 0 1 2 0 0 0 0 0 new D8h genus #   239 with    96 species is 0,1:0,3,4:2,3,7
family= 0 1 2 0 0 0 0 0 new D8h genus #   240 with    96 species is 0,1:0,3,4:2,4,5
family= 0 1 2 0 0 0 0 0 new D8h genus #   241 with    96 species is 0,1:0,3,4:2,4,6
family= 0 1 2 0 0 0 0 0 new D8h genus #   242 with    96 species is 0,1:0,3,4:2,4,7
family= 0 1 2 0 0 0 0 0 new D8h genus #   243 with    96 species is 0,1:0,3,4:2,5,6
family= 0 1 2 0 0 0 0 0 new D8h genus #   244 with    96 species is 0,1:0,3,4:2,5,7
family= 0 1 2 0 0 0 0 0 new D8h genus #   245 with    96 species is 0,1:0,3,4:2,6,7
family= 0 1 2 0 0 0 0 0 new D8h genus #   246 with    96 species is 0,1:0,3,4:3,4,5
family= 0 1 2 0 0 0 0 0 new D8h genus #   247 with    96 species is 0,1:0,3,4:3,4,6
family= 0 1 2 0 0 0 0 0 new D8h genus #   248 with    96 species is 0,1:0,3,4:3,4,7
family= 0 1 2 0 0 0 0 0 new D8h genus #   249 with    96 species is 0,1:0,3,4:3,5,6
family= 0 1 2 0 0 0 0 0 new D8h genus #   250 with    96 species is 0,1:0,3,4:3,5,7
family= 0 1 2 0 0 0 0 0 new D8h genus #   251 with    96 species is 0,1:0,3,4:3,6,7
family= 0 1 2 0 0 0 0 0 new D8h genus #   252 with    96 species is 0,1:0,3,4:4,5,6
family= 0 1 2 0 0 0 0 0 new D8h genus #   253 with    96 species is 0,1:0,3,4:4,5,7
family= 0 1 2 0 0 0 0 0 new D8h genus #   254 with    96 species is 0,1:0,3,4:4,6,7
family= 0 1 2 0 0 0 0 0 new D8h genus #   255 with    96 species is 0,1:0,3,4:5,6,7
family= 0 1 2 0 0 0 0 0 new D8h genus #   256 with    96 species is 0,1:0,3,5:1,2,3
family= 0 1 2 0 0 0 0 0 new D8h genus #   257 with    96 species is 0,1:0,3,5:1,2,4
family= 0 1 2 0 0 0 0 0 new D8h genus #   258 with    96 species is 0,1:0,3,5:1,2,5
family= 0 1 2 0 0 0 0 0 new D8h genus #   259 with    96 species is 0,1:0,3,5:1,2,6
family= 0 1 2 0 0 0 0 0 new D8h genus #   260 with    96 species is 0,1:0,3,5:1,3,4
family= 0 1 2 0 0 0 0 0 new D8h genus #   261 with    96 species is 0,1:0,3,5:1,3,5
family= 0 1 2 0 0 0 0 0 new D8h genus #   262 with    96 species is 0,1:0,3,5:1,3,6
family= 0 1 2 0 0 0 0 0 new D8h genus #   263 with    96 species is 0,1:0,3,5:1,4,5
family= 0 1 2 0 0 0 0 0 new D8h genus #   264 with    48 species is 0,1:0,3,5:1,4,6
family= 0 1 2 0 0 0 0 0 new D8h genus #   265 with    96 species is 0,1:0,3,5:2,3,4
family= 0 1 2 0 0 0 0 0 new D8h genus #   266 with    96 species is 0,1:0,3,5:2,3,5
family= 0 1 2 0 0 0 0 0 new D8h genus #   267 with    96 species is 0,1:0,3,5:2,3,6
family= 0 1 2 0 0 0 0 0 new D8h genus #   268 with    96 species is 0,1:0,3,5:2,3,7
family= 0 1 2 0 0 0 0 0 new D8h genus #   269 with    96 species is 0,1:0,3,5:2,4,5
family= 0 1 2 0 0 0 0 0 new D8h genus #   270 with    96 species is 0,1:0,3,5:2,4,6
family= 0 1 2 0 0 0 0 0 new D8h genus #   271 with    96 species is 0,1:0,3,5:2,4,7
family= 0 1 2 0 0 0 0 0 new D8h genus #   272 with    96 species is 0,1:0,3,5:2,5,6
family= 0 1 2 0 0 0 0 0 new D8h genus #   273 with    96 species is 0,1:0,3,5:2,5,7
family= 0 1 2 0 0 0 0 0 new D8h genus #   274 with    96 species is 0,1:0,3,5:2,6,7
family= 0 1 2 0 0 0 0 0 new D8h genus #   275 with    96 species is 0,1:0,3,5:3,4,5
family= 0 1 2 0 0 0 0 0 new D8h genus #   276 with    96 species is 0,1:0,3,5:3,4,6
family= 0 1 2 0 0 0 0 0 new D8h genus #   277 with    96 species is 0,1:0,3,5:3,4,7
family= 0 1 2 0 0 0 0 0 new D8h genus #   278 with    96 species is 0,1:0,3,5:3,5,6
family= 0 1 2 0 0 0 0 0 new D8h genus #   279 with    96 species is 0,1:0,3,5:3,5,7
family= 0 1 2 0 0 0 0 0 new D8h genus #   280 with    96 species is 0,1:0,3,5:3,6,7
family= 0 1 2 0 0 0 0 0 new D8h genus #   281 with    96 species is 0,1:0,3,5:4,5,6
family= 0 1 2 0 0 0 0 0 new D8h genus #   282 with    96 species is 0,1:0,3,5:4,5,7
family= 0 1 2 0 0 0 0 0 new D8h genus #   283 with    96 species is 0,1:0,3,5:4,6,7
family= 0 1 2 0 0 0 0 0 new D8h genus #   284 with    96 species is 0,1:0,3,5:5,6,7
family= 0 1 2 0 0 0 0 0 new D8h genus #   285 with    96 species is 0,1:0,3,6:1,2,3
family= 0 1 2 0 0 0 0 0 new D8h genus #   286 with    96 species is 0,1:0,3,6:1,2,4
family= 0 1 2 0 0 0 0 0 new D8h genus #   287 with    96 species is 0,1:0,3,6:1,2,5
family= 0 1 2 0 0 0 0 0 new D8h genus #   288 with    96 species is 0,1:0,3,6:1,2,6
family= 0 1 2 0 0 0 0 0 new D8h genus #   289 with    96 species is 0,1:0,3,6:1,3,4
family= 0 1 2 0 0 0 0 0 new D8h genus #   290 with    96 species is 0,1:0,3,6:1,3,5
family= 0 1 2 0 0 0 0 0 new D8h genus #   291 with    48 species is 0,1:0,3,6:1,3,6
family= 0 1 2 0 0 0 0 0 new D8h genus #   292 with    96 species is 0,1:0,3,6:1,4,5
family= 0 1 2 0 0 0 0 0 new D8h genus #   293 with    96 species is 0,1:0,3,6:2,3,4
family= 0 1 2 0 0 0 0 0 new D8h genus #   294 with    96 species is 0,1:0,3,6:2,3,5
family= 0 1 2 0 0 0 0 0 new D8h genus #   295 with    96 species is 0,1:0,3,6:2,3,6
family= 0 1 2 0 0 0 0 0 new D8h genus #   296 with    96 species is 0,1:0,3,6:2,3,7
family= 0 1 2 0 0 0 0 0 new D8h genus #   297 with    96 species is 0,1:0,3,6:2,4,5
family= 0 1 2 0 0 0 0 0 new D8h genus #   298 with    96 species is 0,1:0,3,6:2,4,6
family= 0 1 2 0 0 0 0 0 new D8h genus #   299 with    96 species is 0,1:0,3,6:2,4,7
family= 0 1 2 0 0 0 0 0 new D8h genus #   300 with    96 species is 0,1:0,3,6:2,5,6
family= 0 1 2 0 0 0 0 0 new D8h genus #   301 with    96 species is 0,1:0,3,6:2,5,7
family= 0 1 2 0 0 0 0 0 new D8h genus #   302 with    96 species is 0,1:0,3,6:2,6,7
family= 0 1 2 0 0 0 0 0 new D8h genus #   303 with    96 species is 0,1:0,3,6:3,4,5
family= 0 1 2 0 0 0 0 0 new D8h genus #   304 with    96 species is 0,1:0,3,6:3,4,6
family= 0 1 2 0 0 0 0 0 new D8h genus #   305 with    96 species is 0,1:0,3,6:3,4,7
family= 0 1 2 0 0 0 0 0 new D8h genus #   306 with    96 species is 0,1:0,3,6:3,5,6
family= 0 1 2 0 0 0 0 0 new D8h genus #   307 with    96 species is 0,1:0,3,6:3,5,7
family= 0 1 2 0 0 0 0 0 new D8h genus #   308 with    96 species is 0,1:0,3,6:3,6,7
family= 0 1 2 0 0 0 0 0 new D8h genus #   309 with    96 species is 0,1:0,3,6:4,5,6
family= 0 1 2 0 0 0 0 0 new D8h genus #   310 with    96 species is 0,1:0,3,6:4,5,7
family= 0 1 2 0 0 0 0 0 new D8h genus #   311 with    96 species is 0,1:0,3,6:4,6,7
family= 0 1 2 0 0 0 0 0 new D8h genus #   312 with    96 species is 0,1:0,3,6:5,6,7
family= 0 1 2 0 0 0 0 0 new D8h genus #   313 with    96 species is 0,1:0,3,7:1,2,3
family= 0 1 2 0 0 0 0 0 new D8h genus #   314 with    96 species is 0,1:0,3,7:1,2,4
family= 0 1 2 0 0 0 0 0 new D8h genus #   315 with    96 species is 0,1:0,3,7:1,2,5
family= 0 1 2 0 0 0 0 0 new D8h genus #   316 with    48 species is 0,1:0,3,7:1,2,6
family= 0 1 2 0 0 0 0 0 new D8h genus #   317 with    96 species is 0,1:0,3,7:1,3,4
family= 0 1 2 0 0 0 0 0 new D8h genus #   318 with    96 species is 0,1:0,3,7:1,3,5
family= 0 1 2 0 0 0 0 0 new D8h genus #   319 with    96 species is 0,1:0,3,7:1,4,5
family= 0 1 2 0 0 0 0 0 new D8h genus #   320 with    96 species is 0,1:0,3,7:2,3,4
family= 0 1 2 0 0 0 0 0 new D8h genus #   321 with    96 species is 0,1:0,3,7:2,3,5
family= 0 1 2 0 0 0 0 0 new D8h genus #   322 with    96 species is 0,1:0,3,7:2,3,6
family= 0 1 2 0 0 0 0 0 new D8h genus #   323 with    96 species is 0,1:0,3,7:2,3,7
family= 0 1 2 0 0 0 0 0 new D8h genus #   324 with    96 species is 0,1:0,3,7:2,4,5
family= 0 1 2 0 0 0 0 0 new D8h genus #   325 with    96 species is 0,1:0,3,7:2,4,6
family= 0 1 2 0 0 0 0 0 new D8h genus #   326 with    96 species is 0,1:0,3,7:2,4,7
family= 0 1 2 0 0 0 0 0 new D8h genus #   327 with    96 species is 0,1:0,3,7:2,5,6
family= 0 1 2 0 0 0 0 0 new D8h genus #   328 with    96 species is 0,1:0,3,7:2,5,7
family= 0 1 2 0 0 0 0 0 new D8h genus #   329 with    96 species is 0,1:0,3,7:2,6,7
family= 0 1 2 0 0 0 0 0 new D8h genus #   330 with    96 species is 0,1:0,3,7:3,4,5
family= 0 1 2 0 0 0 0 0 new D8h genus #   331 with    96 species is 0,1:0,3,7:3,4,6
family= 0 1 2 0 0 0 0 0 new D8h genus #   332 with    96 species is 0,1:0,3,7:3,4,7
family= 0 1 2 0 0 0 0 0 new D8h genus #   333 with    96 species is 0,1:0,3,7:3,5,6
family= 0 1 2 0 0 0 0 0 new D8h genus #   334 with    96 species is 0,1:0,3,7:3,5,7
family= 0 1 2 0 0 0 0 0 new D8h genus #   335 with    96 species is 0,1:0,3,7:3,6,7
family= 0 1 2 0 0 0 0 0 new D8h genus #   336 with    96 species is 0,1:0,3,7:4,5,6
family= 0 1 2 0 0 0 0 0 new D8h genus #   337 with    96 species is 0,1:0,3,7:4,5,7
family= 0 1 2 0 0 0 0 0 new D8h genus #   338 with    96 species is 0,1:0,3,7:4,6,7
family= 0 1 2 0 0 0 0 0 new D8h genus #   339 with    96 species is 0,1:0,3,7:5,6,7
family= 0 1 2 0 0 0 0 0 new D8h genus #   340 with    96 species is 0,1:0,4,5:1,2,3
family= 0 1 2 0 0 0 0 0 new D8h genus #   341 with    96 species is 0,1:0,4,5:1,2,4
family= 0 1 2 0 0 0 0 0 new D8h genus #   342 with    96 species is 0,1:0,4,5:1,2,5
family= 0 1 2 0 0 0 0 0 new D8h genus #   343 with    96 species is 0,1:0,4,5:1,3,4
family= 0 1 2 0 0 0 0 0 new D8h genus #   344 with    96 species is 0,1:0,4,5:1,3,5
family= 0 1 2 0 0 0 0 0 new D8h genus #   345 with    48 species is 0,1:0,4,5:1,4,5
family= 0 1 2 0 0 0 0 0 new D8h genus #   346 with    96 species is 0,1:0,4,5:2,3,4
family= 0 1 2 0 0 0 0 0 new D8h genus #   347 with    96 species is 0,1:0,4,5:2,3,5
family= 0 1 2 0 0 0 0 0 new D8h genus #   348 with    96 species is 0,1:0,4,5:2,3,6
family= 0 1 2 0 0 0 0 0 new D8h genus #   349 with    96 species is 0,1:0,4,5:2,3,7
family= 0 1 2 0 0 0 0 0 new D8h genus #   350 with    96 species is 0,1:0,4,5:2,4,5
family= 0 1 2 0 0 0 0 0 new D8h genus #   351 with    96 species is 0,1:0,4,5:2,4,6
family= 0 1 2 0 0 0 0 0 new D8h genus #   352 with    96 species is 0,1:0,4,5:2,4,7
family= 0 1 2 0 0 0 0 0 new D8h genus #   353 with    96 species is 0,1:0,4,5:2,5,6
family= 0 1 2 0 0 0 0 0 new D8h genus #   354 with    96 species is 0,1:0,4,5:2,5,7
family= 0 1 2 0 0 0 0 0 new D8h genus #   355 with    96 species is 0,1:0,4,5:2,6,7
family= 0 1 2 0 0 0 0 0 new D8h genus #   356 with    96 species is 0,1:0,4,5:3,4,5
family= 0 1 2 0 0 0 0 0 new D8h genus #   357 with    96 species is 0,1:0,4,5:3,4,6
family= 0 1 2 0 0 0 0 0 new D8h genus #   358 with    96 species is 0,1:0,4,5:3,4,7
family= 0 1 2 0 0 0 0 0 new D8h genus #   359 with    96 species is 0,1:0,4,5:3,5,6
family= 0 1 2 0 0 0 0 0 new D8h genus #   360 with    96 species is 0,1:0,4,5:3,5,7
family= 0 1 2 0 0 0 0 0 new D8h genus #   361 with    96 species is 0,1:0,4,5:3,6,7
family= 0 1 2 0 0 0 0 0 new D8h genus #   362 with    96 species is 0,1:0,4,5:4,5,6
family= 0 1 2 0 0 0 0 0 new D8h genus #   363 with    96 species is 0,1:0,4,5:4,5,7
family= 0 1 2 0 0 0 0 0 new D8h genus #   364 with    96 species is 0,1:0,4,5:4,6,7
family= 0 1 2 0 0 0 0 0 new D8h genus #   365 with    96 species is 0,1:0,4,5:5,6,7
family= 0 1 2 0 0 0 0 0 new D8h genus #   366 with    96 species is 0,1:0,4,6:1,2,3
family= 0 1 2 0 0 0 0 0 new D8h genus #   367 with    96 species is 0,1:0,4,6:1,2,4
family= 0 1 2 0 0 0 0 0 new D8h genus #   368 with    96 species is 0,1:0,4,6:1,2,5
family= 0 1 2 0 0 0 0 0 new D8h genus #   369 with    96 species is 0,1:0,4,6:1,3,4
family= 0 1 2 0 0 0 0 0 new D8h genus #   370 with    48 species is 0,1:0,4,6:1,3,5
family= 0 1 2 0 0 0 0 0 new D8h genus #   371 with    96 species is 0,1:0,4,6:2,3,4
family= 0 1 2 0 0 0 0 0 new D8h genus #   372 with    96 species is 0,1:0,4,6:2,3,5
family= 0 1 2 0 0 0 0 0 new D8h genus #   373 with    96 species is 0,1:0,4,6:2,3,6
family= 0 1 2 0 0 0 0 0 new D8h genus #   374 with    96 species is 0,1:0,4,6:2,3,7
family= 0 1 2 0 0 0 0 0 new D8h genus #   375 with    96 species is 0,1:0,4,6:2,4,5
family= 0 1 2 0 0 0 0 0 new D8h genus #   376 with    96 species is 0,1:0,4,6:2,4,6
family= 0 1 2 0 0 0 0 0 new D8h genus #   377 with    96 species is 0,1:0,4,6:2,4,7
family= 0 1 2 0 0 0 0 0 new D8h genus #   378 with    96 species is 0,1:0,4,6:2,5,6
family= 0 1 2 0 0 0 0 0 new D8h genus #   379 with    96 species is 0,1:0,4,6:2,5,7
family= 0 1 2 0 0 0 0 0 new D8h genus #   380 with    96 species is 0,1:0,4,6:2,6,7
family= 0 1 2 0 0 0 0 0 new D8h genus #   381 with    96 species is 0,1:0,4,6:3,4,5
family= 0 1 2 0 0 0 0 0 new D8h genus #   382 with    96 species is 0,1:0,4,6:3,4,6
family= 0 1 2 0 0 0 0 0 new D8h genus #   383 with    96 species is 0,1:0,4,6:3,4,7
family= 0 1 2 0 0 0 0 0 new D8h genus #   384 with    96 species is 0,1:0,4,6:3,5,6
family= 0 1 2 0 0 0 0 0 new D8h genus #   385 with    96 species is 0,1:0,4,6:3,5,7
family= 0 1 2 0 0 0 0 0 new D8h genus #   386 with    96 species is 0,1:0,4,6:3,6,7
family= 0 1 2 0 0 0 0 0 new D8h genus #   387 with    96 species is 0,1:0,4,6:4,5,6
family= 0 1 2 0 0 0 0 0 new D8h genus #   388 with    96 species is 0,1:0,4,6:4,5,7
family= 0 1 2 0 0 0 0 0 new D8h genus #   389 with    96 species is 0,1:0,4,6:4,6,7
family= 0 1 2 0 0 0 0 0 new D8h genus #   390 with    96 species is 0,1:0,4,6:5,6,7
family= 0 1 2 0 0 0 0 0 new D8h genus #   391 with    96 species is 0,1:0,4,7:1,2,3
family= 0 1 2 0 0 0 0 0 new D8h genus #   392 with    96 species is 0,1:0,4,7:1,2,4
family= 0 1 2 0 0 0 0 0 new D8h genus #   393 with    48 species is 0,1:0,4,7:1,2,5
family= 0 1 2 0 0 0 0 0 new D8h genus #   394 with    96 species is 0,1:0,4,7:1,3,4
family= 0 1 2 0 0 0 0 0 new D8h genus #   395 with    96 species is 0,1:0,4,7:2,3,4
family= 0 1 2 0 0 0 0 0 new D8h genus #   396 with    96 species is 0,1:0,4,7:2,3,5
family= 0 1 2 0 0 0 0 0 new D8h genus #   397 with    96 species is 0,1:0,4,7:2,3,6
family= 0 1 2 0 0 0 0 0 new D8h genus #   398 with    96 species is 0,1:0,4,7:2,3,7
family= 0 1 2 0 0 0 0 0 new D8h genus #   399 with    96 species is 0,1:0,4,7:2,4,5
family= 0 1 2 0 0 0 0 0 new D8h genus #   400 with    96 species is 0,1:0,4,7:2,4,6
family= 0 1 2 0 0 0 0 0 new D8h genus #   401 with    96 species is 0,1:0,4,7:2,4,7
family= 0 1 2 0 0 0 0 0 new D8h genus #   402 with    96 species is 0,1:0,4,7:2,5,6
family= 0 1 2 0 0 0 0 0 new D8h genus #   403 with    96 species is 0,1:0,4,7:2,5,7
family= 0 1 2 0 0 0 0 0 new D8h genus #   404 with    96 species is 0,1:0,4,7:2,6,7
family= 0 1 2 0 0 0 0 0 new D8h genus #   405 with    96 species is 0,1:0,4,7:3,4,5
family= 0 1 2 0 0 0 0 0 new D8h genus #   406 with    96 species is 0,1:0,4,7:3,4,6
family= 0 1 2 0 0 0 0 0 new D8h genus #   407 with    96 species is 0,1:0,4,7:3,4,7
family= 0 1 2 0 0 0 0 0 new D8h genus #   408 with    96 species is 0,1:0,4,7:3,5,6
family= 0 1 2 0 0 0 0 0 new D8h genus #   409 with    96 species is 0,1:0,4,7:3,5,7
family= 0 1 2 0 0 0 0 0 new D8h genus #   410 with    96 species is 0,1:0,4,7:3,6,7
family= 0 1 2 0 0 0 0 0 new D8h genus #   411 with    96 species is 0,1:0,4,7:4,5,6
family= 0 1 2 0 0 0 0 0 new D8h genus #   412 with    96 species is 0,1:0,4,7:4,5,7
family= 0 1 2 0 0 0 0 0 new D8h genus #   413 with    96 species is 0,1:0,4,7:4,6,7
family= 0 1 2 0 0 0 0 0 new D8h genus #   414 with    96 species is 0,1:0,4,7:5,6,7
family= 0 1 2 0 0 0 0 0 new D8h genus #   415 with    96 species is 0,1:0,5,6:1,2,3
family= 0 1 2 0 0 0 0 0 new D8h genus #   416 with    96 species is 0,1:0,5,6:1,2,4
family= 0 1 2 0 0 0 0 0 new D8h genus #   417 with    48 species is 0,1:0,5,6:1,3,4
family= 0 1 2 0 0 0 0 0 new D8h genus #   418 with    96 species is 0,1:0,5,6:2,3,4
family= 0 1 2 0 0 0 0 0 new D8h genus #   419 with    96 species is 0,1:0,5,6:2,3,5
family= 0 1 2 0 0 0 0 0 new D8h genus #   420 with    96 species is 0,1:0,5,6:2,3,6
family= 0 1 2 0 0 0 0 0 new D8h genus #   421 with    96 species is 0,1:0,5,6:2,3,7
family= 0 1 2 0 0 0 0 0 new D8h genus #   422 with    96 species is 0,1:0,5,6:2,4,5
family= 0 1 2 0 0 0 0 0 new D8h genus #   423 with    96 species is 0,1:0,5,6:2,4,6
family= 0 1 2 0 0 0 0 0 new D8h genus #   424 with    96 species is 0,1:0,5,6:2,4,7
family= 0 1 2 0 0 0 0 0 new D8h genus #   425 with    96 species is 0,1:0,5,6:2,5,6
family= 0 1 2 0 0 0 0 0 new D8h genus #   426 with    96 species is 0,1:0,5,6:2,5,7
family= 0 1 2 0 0 0 0 0 new D8h genus #   427 with    96 species is 0,1:0,5,6:2,6,7
family= 0 1 2 0 0 0 0 0 new D8h genus #   428 with    96 species is 0,1:0,5,6:3,4,5
family= 0 1 2 0 0 0 0 0 new D8h genus #   429 with    96 species is 0,1:0,5,6:3,4,6
family= 0 1 2 0 0 0 0 0 new D8h genus #   430 with    96 species is 0,1:0,5,6:3,4,7
family= 0 1 2 0 0 0 0 0 new D8h genus #   431 with    96 species is 0,1:0,5,6:3,5,6
family= 0 1 2 0 0 0 0 0 new D8h genus #   432 with    96 species is 0,1:0,5,6:3,5,7
family= 0 1 2 0 0 0 0 0 new D8h genus #   433 with    96 species is 0,1:0,5,6:3,6,7
family= 0 1 2 0 0 0 0 0 new D8h genus #   434 with    96 species is 0,1:0,5,6:4,5,6
family= 0 1 2 0 0 0 0 0 new D8h genus #   435 with    96 species is 0,1:0,5,6:4,5,7
family= 0 1 2 0 0 0 0 0 new D8h genus #   436 with    96 species is 0,1:0,5,6:4,6,7
family= 0 1 2 0 0 0 0 0 new D8h genus #   437 with    96 species is 0,1:0,5,6:5,6,7
family= 0 1 2 0 0 0 0 0 new D8h genus #   438 with    96 species is 0,1:0,5,7:1,2,3
family= 0 1 2 0 0 0 0 0 new D8h genus #   439 with    48 species is 0,1:0,5,7:1,2,4
family= 0 1 2 0 0 0 0 0 new D8h genus #   440 with    96 species is 0,1:0,5,7:2,3,4
family= 0 1 2 0 0 0 0 0 new D8h genus #   441 with    96 species is 0,1:0,5,7:2,3,5
family= 0 1 2 0 0 0 0 0 new D8h genus #   442 with    96 species is 0,1:0,5,7:2,3,6
family= 0 1 2 0 0 0 0 0 new D8h genus #   443 with    96 species is 0,1:0,5,7:2,3,7
family= 0 1 2 0 0 0 0 0 new D8h genus #   444 with    96 species is 0,1:0,5,7:2,4,5
family= 0 1 2 0 0 0 0 0 new D8h genus #   445 with    96 species is 0,1:0,5,7:2,4,6
family= 0 1 2 0 0 0 0 0 new D8h genus #   446 with    96 species is 0,1:0,5,7:2,4,7
family= 0 1 2 0 0 0 0 0 new D8h genus #   447 with    96 species is 0,1:0,5,7:2,5,6
family= 0 1 2 0 0 0 0 0 new D8h genus #   448 with    96 species is 0,1:0,5,7:2,5,7
family= 0 1 2 0 0 0 0 0 new D8h genus #   449 with    96 species is 0,1:0,5,7:2,6,7
family= 0 1 2 0 0 0 0 0 new D8h genus #   450 with    96 species is 0,1:0,5,7:3,4,5
family= 0 1 2 0 0 0 0 0 new D8h genus #   451 with    96 species is 0,1:0,5,7:3,4,6
family= 0 1 2 0 0 0 0 0 new D8h genus #   452 with    96 species is 0,1:0,5,7:3,4,7
family= 0 1 2 0 0 0 0 0 new D8h genus #   453 with    96 species is 0,1:0,5,7:3,5,6
family= 0 1 2 0 0 0 0 0 new D8h genus #   454 with    96 species is 0,1:0,5,7:3,5,7
family= 0 1 2 0 0 0 0 0 new D8h genus #   455 with    96 species is 0,1:0,5,7:3,6,7
family= 0 1 2 0 0 0 0 0 new D8h genus #   456 with    96 species is 0,1:0,5,7:4,5,6
family= 0 1 2 0 0 0 0 0 new D8h genus #   457 with    96 species is 0,1:0,5,7:4,5,7
family= 0 1 2 0 0 0 0 0 new D8h genus #   458 with    96 species is 0,1:0,5,7:4,6,7
family= 0 1 2 0 0 0 0 0 new D8h genus #   459 with    96 species is 0,1:0,5,7:5,6,7
family= 0 1 2 0 0 0 0 0 new D8h genus #   460 with    48 species is 0,1:0,6,7:1,2,3
family= 0 1 2 0 0 0 0 0 new D8h genus #   461 with    96 species is 0,1:0,6,7:2,3,4
family= 0 1 2 0 0 0 0 0 new D8h genus #   462 with    96 species is 0,1:0,6,7:2,3,5
family= 0 1 2 0 0 0 0 0 new D8h genus #   463 with    96 species is 0,1:0,6,7:2,3,6
family= 0 1 2 0 0 0 0 0 new D8h genus #   464 with    96 species is 0,1:0,6,7:2,3,7
family= 0 1 2 0 0 0 0 0 new D8h genus #   465 with    96 species is 0,1:0,6,7:2,4,5
family= 0 1 2 0 0 0 0 0 new D8h genus #   466 with    96 species is 0,1:0,6,7:2,4,6
family= 0 1 2 0 0 0 0 0 new D8h genus #   467 with    96 species is 0,1:0,6,7:2,4,7
family= 0 1 2 0 0 0 0 0 new D8h genus #   468 with    96 species is 0,1:0,6,7:2,5,6
family= 0 1 2 0 0 0 0 0 new D8h genus #   469 with    96 species is 0,1:0,6,7:2,5,7
family= 0 1 2 0 0 0 0 0 new D8h genus #   470 with    96 species is 0,1:0,6,7:2,6,7
family= 0 1 2 0 0 0 0 0 new D8h genus #   471 with    96 species is 0,1:0,6,7:3,4,5
family= 0 1 2 0 0 0 0 0 new D8h genus #   472 with    96 species is 0,1:0,6,7:3,4,6
family= 0 1 2 0 0 0 0 0 new D8h genus #   473 with    96 species is 0,1:0,6,7:3,4,7
family= 0 1 2 0 0 0 0 0 new D8h genus #   474 with    96 species is 0,1:0,6,7:3,5,6
family= 0 1 2 0 0 0 0 0 new D8h genus #   475 with    96 species is 0,1:0,6,7:3,5,7
family= 0 1 2 0 0 0 0 0 new D8h genus #   476 with    96 species is 0,1:0,6,7:3,6,7
family= 0 1 2 0 0 0 0 0 new D8h genus #   477 with    96 species is 0,1:0,6,7:4,5,6
family= 0 1 2 0 0 0 0 0 new D8h genus #   478 with    96 species is 0,1:0,6,7:4,5,7
family= 0 1 2 0 0 0 0 0 new D8h genus #   479 with    96 species is 0,1:0,6,7:4,6,7
family= 0 1 2 0 0 0 0 0 new D8h genus #   480 with    96 species is 0,1:0,6,7:5,6,7
family= 0 1 2 0 0 0 0 0 new D8h genus #   481 with    48 species is 0,1:2,3,4:2,3,4
family= 0 1 2 0 0 0 0 0 new D8h genus #   482 with    96 species is 0,1:2,3,4:2,3,5
family= 0 1 2 0 0 0 0 0 new D8h genus #   483 with    96 species is 0,1:2,3,4:2,3,6
family= 0 1 2 0 0 0 0 0 new D8h genus #   484 with    96 species is 0,1:2,3,4:2,3,7
family= 0 1 2 0 0 0 0 0 new D8h genus #   485 with    96 species is 0,1:2,3,4:2,4,5
family= 0 1 2 0 0 0 0 0 new D8h genus #   486 with    96 species is 0,1:2,3,4:2,4,6
family= 0 1 2 0 0 0 0 0 new D8h genus #   487 with    96 species is 0,1:2,3,4:2,4,7
family= 0 1 2 0 0 0 0 0 new D8h genus #   488 with    96 species is 0,1:2,3,4:2,5,6
family= 0 1 2 0 0 0 0 0 new D8h genus #   489 with    96 species is 0,1:2,3,4:2,5,7
family= 0 1 2 0 0 0 0 0 new D8h genus #   490 with    96 species is 0,1:2,3,4:2,6,7
family= 0 1 2 0 0 0 0 0 new D8h genus #   491 with    96 species is 0,1:2,3,4:3,4,5
family= 0 1 2 0 0 0 0 0 new D8h genus #   492 with    96 species is 0,1:2,3,4:3,4,6
family= 0 1 2 0 0 0 0 0 new D8h genus #   493 with    96 species is 0,1:2,3,4:3,4,7
family= 0 1 2 0 0 0 0 0 new D8h genus #   494 with    96 species is 0,1:2,3,4:3,5,6
family= 0 1 2 0 0 0 0 0 new D8h genus #   495 with    96 species is 0,1:2,3,4:3,5,7
family= 0 1 2 0 0 0 0 0 new D8h genus #   496 with    96 species is 0,1:2,3,4:3,6,7
family= 0 1 2 0 0 0 0 0 new D8h genus #   497 with    96 species is 0,1:2,3,4:4,5,6
family= 0 1 2 0 0 0 0 0 new D8h genus #   498 with    96 species is 0,1:2,3,4:4,5,7
family= 0 1 2 0 0 0 0 0 new D8h genus #   499 with    96 species is 0,1:2,3,4:4,6,7
family= 0 1 2 0 0 0 0 0 new D8h genus #   500 with    48 species is 0,1:2,3,4:5,6,7
family= 0 1 2 0 0 0 0 0 new D8h genus #   501 with    48 species is 0,1:2,3,5:2,3,5
family= 0 1 2 0 0 0 0 0 new D8h genus #   502 with    96 species is 0,1:2,3,5:2,3,6
family= 0 1 2 0 0 0 0 0 new D8h genus #   503 with    96 species is 0,1:2,3,5:2,3,7
family= 0 1 2 0 0 0 0 0 new D8h genus #   504 with    96 species is 0,1:2,3,5:2,4,5
family= 0 1 2 0 0 0 0 0 new D8h genus #   505 with    96 species is 0,1:2,3,5:2,4,6
family= 0 1 2 0 0 0 0 0 new D8h genus #   506 with    96 species is 0,1:2,3,5:2,4,7
family= 0 1 2 0 0 0 0 0 new D8h genus #   507 with    96 species is 0,1:2,3,5:2,5,6
family= 0 1 2 0 0 0 0 0 new D8h genus #   508 with    96 species is 0,1:2,3,5:2,5,7
family= 0 1 2 0 0 0 0 0 new D8h genus #   509 with    96 species is 0,1:2,3,5:2,6,7
family= 0 1 2 0 0 0 0 0 new D8h genus #   510 with    96 species is 0,1:2,3,5:3,4,5
family= 0 1 2 0 0 0 0 0 new D8h genus #   511 with    96 species is 0,1:2,3,5:3,4,6
family= 0 1 2 0 0 0 0 0 new D8h genus #   512 with    96 species is 0,1:2,3,5:3,4,7
family= 0 1 2 0 0 0 0 0 new D8h genus #   513 with    96 species is 0,1:2,3,5:3,5,6
family= 0 1 2 0 0 0 0 0 new D8h genus #   514 with    96 species is 0,1:2,3,5:3,5,7
family= 0 1 2 0 0 0 0 0 new D8h genus #   515 with    96 species is 0,1:2,3,5:3,6,7
family= 0 1 2 0 0 0 0 0 new D8h genus #   516 with    96 species is 0,1:2,3,5:4,5,6
family= 0 1 2 0 0 0 0 0 new D8h genus #   517 with    96 species is 0,1:2,3,5:4,5,7
family= 0 1 2 0 0 0 0 0 new D8h genus #   518 with    48 species is 0,1:2,3,5:4,6,7
family= 0 1 2 0 0 0 0 0 new D8h genus #   519 with    48 species is 0,1:2,3,6:2,3,6
family= 0 1 2 0 0 0 0 0 new D8h genus #   520 with    96 species is 0,1:2,3,6:2,3,7
family= 0 1 2 0 0 0 0 0 new D8h genus #   521 with    96 species is 0,1:2,3,6:2,4,5
family= 0 1 2 0 0 0 0 0 new D8h genus #   522 with    96 species is 0,1:2,3,6:2,4,6
family= 0 1 2 0 0 0 0 0 new D8h genus #   523 with    96 species is 0,1:2,3,6:2,4,7
family= 0 1 2 0 0 0 0 0 new D8h genus #   524 with    96 species is 0,1:2,3,6:2,5,6
family= 0 1 2 0 0 0 0 0 new D8h genus #   525 with    96 species is 0,1:2,3,6:2,5,7
family= 0 1 2 0 0 0 0 0 new D8h genus #   526 with    96 species is 0,1:2,3,6:2,6,7
family= 0 1 2 0 0 0 0 0 new D8h genus #   527 with    96 species is 0,1:2,3,6:3,4,5
family= 0 1 2 0 0 0 0 0 new D8h genus #   528 with    96 species is 0,1:2,3,6:3,4,6
family= 0 1 2 0 0 0 0 0 new D8h genus #   529 with    96 species is 0,1:2,3,6:3,4,7
family= 0 1 2 0 0 0 0 0 new D8h genus #   530 with    96 species is 0,1:2,3,6:3,5,6
family= 0 1 2 0 0 0 0 0 new D8h genus #   531 with    96 species is 0,1:2,3,6:3,5,7
family= 0 1 2 0 0 0 0 0 new D8h genus #   532 with    48 species is 0,1:2,3,6:3,6,7
family= 0 1 2 0 0 0 0 0 new D8h genus #   533 with    96 species is 0,1:2,3,6:4,5,6
family= 0 1 2 0 0 0 0 0 new D8h genus #   534 with    96 species is 0,1:2,3,6:4,5,7
family= 0 1 2 0 0 0 0 0 new D8h genus #   535 with    48 species is 0,1:2,3,7:2,3,7
family= 0 1 2 0 0 0 0 0 new D8h genus #   536 with    96 species is 0,1:2,3,7:2,4,5
family= 0 1 2 0 0 0 0 0 new D8h genus #   537 with    96 species is 0,1:2,3,7:2,4,6
family= 0 1 2 0 0 0 0 0 new D8h genus #   538 with    96 species is 0,1:2,3,7:2,4,7
family= 0 1 2 0 0 0 0 0 new D8h genus #   539 with    96 species is 0,1:2,3,7:2,5,6
family= 0 1 2 0 0 0 0 0 new D8h genus #   540 with    96 species is 0,1:2,3,7:2,5,7
family= 0 1 2 0 0 0 0 0 new D8h genus #   541 with    48 species is 0,1:2,3,7:2,6,7
family= 0 1 2 0 0 0 0 0 new D8h genus #   542 with    96 species is 0,1:2,3,7:3,4,5
family= 0 1 2 0 0 0 0 0 new D8h genus #   543 with    96 species is 0,1:2,3,7:3,4,6
family= 0 1 2 0 0 0 0 0 new D8h genus #   544 with    96 species is 0,1:2,3,7:3,4,7
family= 0 1 2 0 0 0 0 0 new D8h genus #   545 with    96 species is 0,1:2,3,7:3,5,6
family= 0 1 2 0 0 0 0 0 new D8h genus #   546 with    96 species is 0,1:2,3,7:3,5,7
family= 0 1 2 0 0 0 0 0 new D8h genus #   547 with    96 species is 0,1:2,3,7:4,5,6
family= 0 1 2 0 0 0 0 0 new D8h genus #   548 with    96 species is 0,1:2,3,7:4,5,7
family= 0 1 2 0 0 0 0 0 new D8h genus #   549 with    48 species is 0,1:2,4,5:2,4,5
family= 0 1 2 0 0 0 0 0 new D8h genus #   550 with    96 species is 0,1:2,4,5:2,4,6
family= 0 1 2 0 0 0 0 0 new D8h genus #   551 with    96 species is 0,1:2,4,5:2,4,7
family= 0 1 2 0 0 0 0 0 new D8h genus #   552 with    96 species is 0,1:2,4,5:2,5,6
family= 0 1 2 0 0 0 0 0 new D8h genus #   553 with    96 species is 0,1:2,4,5:2,5,7
family= 0 1 2 0 0 0 0 0 new D8h genus #   554 with    96 species is 0,1:2,4,5:3,4,5
family= 0 1 2 0 0 0 0 0 new D8h genus #   555 with    96 species is 0,1:2,4,5:3,4,6
family= 0 1 2 0 0 0 0 0 new D8h genus #   556 with    96 species is 0,1:2,4,5:3,4,7
family= 0 1 2 0 0 0 0 0 new D8h genus #   557 with    96 species is 0,1:2,4,5:3,5,6
family= 0 1 2 0 0 0 0 0 new D8h genus #   558 with    96 species is 0,1:2,4,5:3,5,7
family= 0 1 2 0 0 0 0 0 new D8h genus #   559 with    96 species is 0,1:2,4,5:4,5,6
family= 0 1 2 0 0 0 0 0 new D8h genus #   560 with    48 species is 0,1:2,4,5:4,5,7
family= 0 1 2 0 0 0 0 0 new D8h genus #   561 with    48 species is 0,1:2,4,6:2,4,6
family= 0 1 2 0 0 0 0 0 new D8h genus #   562 with    96 species is 0,1:2,4,6:2,4,7
family= 0 1 2 0 0 0 0 0 new D8h genus #   563 with    96 species is 0,1:2,4,6:2,5,6
family= 0 1 2 0 0 0 0 0 new D8h genus #   564 with    96 species is 0,1:2,4,6:2,5,7
family= 0 1 2 0 0 0 0 0 new D8h genus #   565 with    96 species is 0,1:2,4,6:3,4,5
family= 0 1 2 0 0 0 0 0 new D8h genus #   566 with    96 species is 0,1:2,4,6:3,4,6
family= 0 1 2 0 0 0 0 0 new D8h genus #   567 with    96 species is 0,1:2,4,6:3,4,7
family= 0 1 2 0 0 0 0 0 new D8h genus #   568 with    96 species is 0,1:2,4,6:3,5,6
family= 0 1 2 0 0 0 0 0 new D8h genus #   569 with    48 species is 0,1:2,4,6:3,5,7
family= 0 1 2 0 0 0 0 0 new D8h genus #   570 with    96 species is 0,1:2,4,6:4,5,6
family= 0 1 2 0 0 0 0 0 new D8h genus #   571 with    48 species is 0,1:2,4,7:2,4,7
family= 0 1 2 0 0 0 0 0 new D8h genus #   572 with    96 species is 0,1:2,4,7:2,5,6
family= 0 1 2 0 0 0 0 0 new D8h genus #   573 with    48 species is 0,1:2,4,7:2,5,7
family= 0 1 2 0 0 0 0 0 new D8h genus #   574 with    96 species is 0,1:2,4,7:3,4,5
family= 0 1 2 0 0 0 0 0 new D8h genus #   575 with    96 species is 0,1:2,4,7:3,4,6
family= 0 1 2 0 0 0 0 0 new D8h genus #   576 with    96 species is 0,1:2,4,7:3,4,7
family= 0 1 2 0 0 0 0 0 new D8h genus #   577 with    96 species is 0,1:2,4,7:3,5,6
family= 0 1 2 0 0 0 0 0 new D8h genus #   578 with    96 species is 0,1:2,4,7:4,5,6
family= 0 1 2 0 0 0 0 0 new D8h genus #   579 with    48 species is 0,1:2,5,6:2,5,6
family= 0 1 2 0 0 0 0 0 new D8h genus #   580 with    96 species is 0,1:2,5,6:3,4,5
family= 0 1 2 0 0 0 0 0 new D8h genus #   581 with    96 species is 0,1:2,5,6:3,4,6
family= 0 1 2 0 0 0 0 0 new D8h genus #   582 with    48 species is 0,1:2,5,6:3,4,7
family= 0 1 2 0 0 0 0 0 new D8h genus #   583 with    96 species is 0,1:2,5,6:3,5,6
family= 0 1 2 0 0 0 0 0 new D8h genus #   584 with    96 species is 0,1:2,5,6:4,5,6
family= 0 1 2 0 0 0 0 0 new D8h genus #   585 with    48 species is 0,1:3,4,5:3,4,5
family= 0 1 2 0 0 0 0 0 new D8h genus #   586 with    96 species is 0,1:3,4,5:3,4,6
family= 0 1 2 0 0 0 0 0 new D8h genus #   587 with    96 species is 0,1:3,4,5:3,5,6
family= 0 1 2 0 0 0 0 0 new D8h genus #   588 with    48 species is 0,1:3,4,5:4,5,6
family= 0 1 2 0 0 0 0 0 new D8h genus #   589 with    48 species is 0,1:3,4,6:3,4,6
family= 0 1 2 0 0 0 0 0 new D8h genus #   590 with    48 species is 0,1:3,4,6:3,5,6
family= 0 1 2 0 0 0 0 0 new D8h genus #   591 with    96 species is 0,2:0,1,2:1,3,4
family= 0 1 2 0 0 0 0 0 new D8h genus #   592 with    96 species is 0,2:0,1,2:1,3,5
family= 0 1 2 0 0 0 0 0 new D8h genus #   593 with    96 species is 0,2:0,1,2:1,3,6
family= 0 1 2 0 0 0 0 0 new D8h genus #   594 with    48 species is 0,2:0,1,2:1,3,7
family= 0 1 2 0 0 0 0 0 new D8h genus #   595 with    96 species is 0,2:0,1,2:1,4,5
family= 0 1 2 0 0 0 0 0 new D8h genus #   596 with    48 species is 0,2:0,1,2:1,4,6
family= 0 1 2 0 0 0 0 0 new D8h genus #   597 with    96 species is 0,2:0,1,2:3,4,5
family= 0 1 2 0 0 0 0 0 new D8h genus #   598 with    96 species is 0,2:0,1,2:3,4,6
family= 0 1 2 0 0 0 0 0 new D8h genus #   599 with    96 species is 0,2:0,1,2:3,4,7
family= 0 1 2 0 0 0 0 0 new D8h genus #   600 with    96 species is 0,2:0,1,2:3,5,6
family= 0 1 2 0 0 0 0 0 new D8h genus #   601 with    48 species is 0,2:0,1,2:3,5,7
family= 0 1 2 0 0 0 0 0 new D8h genus #   602 with    48 species is 0,2:0,1,2:4,5,6
family= 0 1 2 0 0 0 0 0 new D8h genus #   603 with    96 species is 0,2:0,1,3:1,2,3
family= 0 1 2 0 0 0 0 0 new D8h genus #   604 with    96 species is 0,2:0,1,3:1,2,4
family= 0 1 2 0 0 0 0 0 new D8h genus #   605 with    96 species is 0,2:0,1,3:1,2,5
family= 0 1 2 0 0 0 0 0 new D8h genus #   606 with    96 species is 0,2:0,1,3:1,2,6
family= 0 1 2 0 0 0 0 0 new D8h genus #   607 with    48 species is 0,2:0,1,3:1,2,7
family= 0 1 2 0 0 0 0 0 new D8h genus #   608 with    96 species is 0,2:0,1,3:1,3,4
family= 0 1 2 0 0 0 0 0 new D8h genus #   609 with    96 species is 0,2:0,1,3:1,3,5
family= 0 1 2 0 0 0 0 0 new D8h genus #   610 with    96 species is 0,2:0,1,3:1,3,6
family= 0 1 2 0 0 0 0 0 new D8h genus #   611 with    96 species is 0,2:0,1,3:1,3,7
family= 0 1 2 0 0 0 0 0 new D8h genus #   612 with    96 species is 0,2:0,1,3:1,4,5
family= 0 1 2 0 0 0 0 0 new D8h genus #   613 with    96 species is 0,2:0,1,3:1,4,6
family= 0 1 2 0 0 0 0 0 new D8h genus #   614 with    96 species is 0,2:0,1,3:1,4,7
family= 0 1 2 0 0 0 0 0 new D8h genus #   615 with    96 species is 0,2:0,1,3:1,5,6
family= 0 1 2 0 0 0 0 0 new D8h genus #   616 with    96 species is 0,2:0,1,3:1,5,7
family= 0 1 2 0 0 0 0 0 new D8h genus #   617 with    96 species is 0,2:0,1,3:1,6,7
family= 0 1 2 0 0 0 0 0 new D8h genus #   618 with    96 species is 0,2:0,1,3:2,3,4
family= 0 1 2 0 0 0 0 0 new D8h genus #   619 with    96 species is 0,2:0,1,3:2,3,5
family= 0 1 2 0 0 0 0 0 new D8h genus #   620 with    96 species is 0,2:0,1,3:2,3,6
family= 0 1 2 0 0 0 0 0 new D8h genus #   621 with    96 species is 0,2:0,1,3:2,3,7
family= 0 1 2 0 0 0 0 0 new D8h genus #   622 with    96 species is 0,2:0,1,3:2,4,5
family= 0 1 2 0 0 0 0 0 new D8h genus #   623 with    96 species is 0,2:0,1,3:2,4,6
family= 0 1 2 0 0 0 0 0 new D8h genus #   624 with    96 species is 0,2:0,1,3:2,4,7
family= 0 1 2 0 0 0 0 0 new D8h genus #   625 with    96 species is 0,2:0,1,3:2,5,6
family= 0 1 2 0 0 0 0 0 new D8h genus #   626 with    96 species is 0,2:0,1,3:2,5,7
family= 0 1 2 0 0 0 0 0 new D8h genus #   627 with    96 species is 0,2:0,1,3:2,6,7
family= 0 1 2 0 0 0 0 0 new D8h genus #   628 with    96 species is 0,2:0,1,3:3,4,5
family= 0 1 2 0 0 0 0 0 new D8h genus #   629 with    96 species is 0,2:0,1,3:3,4,6
family= 0 1 2 0 0 0 0 0 new D8h genus #   630 with    96 species is 0,2:0,1,3:3,4,7
family= 0 1 2 0 0 0 0 0 new D8h genus #   631 with    96 species is 0,2:0,1,3:3,5,6
family= 0 1 2 0 0 0 0 0 new D8h genus #   632 with    96 species is 0,2:0,1,3:3,5,7
family= 0 1 2 0 0 0 0 0 new D8h genus #   633 with    96 species is 0,2:0,1,3:3,6,7
family= 0 1 2 0 0 0 0 0 new D8h genus #   634 with    96 species is 0,2:0,1,3:4,5,6
family= 0 1 2 0 0 0 0 0 new D8h genus #   635 with    96 species is 0,2:0,1,3:4,5,7
family= 0 1 2 0 0 0 0 0 new D8h genus #   636 with    96 species is 0,2:0,1,3:4,6,7
family= 0 1 2 0 0 0 0 0 new D8h genus #   637 with    96 species is 0,2:0,1,3:5,6,7
family= 0 1 2 0 0 0 0 0 new D8h genus #   638 with    96 species is 0,2:0,1,4:1,2,3
family= 0 1 2 0 0 0 0 0 new D8h genus #   639 with    96 species is 0,2:0,1,4:1,2,4
family= 0 1 2 0 0 0 0 0 new D8h genus #   640 with    96 species is 0,2:0,1,4:1,2,5
family= 0 1 2 0 0 0 0 0 new D8h genus #   641 with    48 species is 0,2:0,1,4:1,2,6
family= 0 1 2 0 0 0 0 0 new D8h genus #   642 with    96 species is 0,2:0,1,4:1,3,4
family= 0 1 2 0 0 0 0 0 new D8h genus #   643 with    96 species is 0,2:0,1,4:1,3,5
family= 0 1 2 0 0 0 0 0 new D8h genus #   644 with    96 species is 0,2:0,1,4:1,3,6
family= 0 1 2 0 0 0 0 0 new D8h genus #   645 with    96 species is 0,2:0,1,4:1,3,7
family= 0 1 2 0 0 0 0 0 new D8h genus #   646 with    96 species is 0,2:0,1,4:1,4,5
family= 0 1 2 0 0 0 0 0 new D8h genus #   647 with    96 species is 0,2:0,1,4:1,4,6
family= 0 1 2 0 0 0 0 0 new D8h genus #   648 with    96 species is 0,2:0,1,4:1,4,7
family= 0 1 2 0 0 0 0 0 new D8h genus #   649 with    96 species is 0,2:0,1,4:1,5,6
family= 0 1 2 0 0 0 0 0 new D8h genus #   650 with    96 species is 0,2:0,1,4:1,5,7
family= 0 1 2 0 0 0 0 0 new D8h genus #   651 with    96 species is 0,2:0,1,4:1,6,7
family= 0 1 2 0 0 0 0 0 new D8h genus #   652 with    96 species is 0,2:0,1,4:2,3,4
family= 0 1 2 0 0 0 0 0 new D8h genus #   653 with    96 species is 0,2:0,1,4:2,3,5
family= 0 1 2 0 0 0 0 0 new D8h genus #   654 with    96 species is 0,2:0,1,4:2,3,6
family= 0 1 2 0 0 0 0 0 new D8h genus #   655 with    96 species is 0,2:0,1,4:2,3,7
family= 0 1 2 0 0 0 0 0 new D8h genus #   656 with    96 species is 0,2:0,1,4:2,4,5
family= 0 1 2 0 0 0 0 0 new D8h genus #   657 with    96 species is 0,2:0,1,4:2,4,6
family= 0 1 2 0 0 0 0 0 new D8h genus #   658 with    96 species is 0,2:0,1,4:2,4,7
family= 0 1 2 0 0 0 0 0 new D8h genus #   659 with    96 species is 0,2:0,1,4:2,5,6
family= 0 1 2 0 0 0 0 0 new D8h genus #   660 with    96 species is 0,2:0,1,4:2,5,7
family= 0 1 2 0 0 0 0 0 new D8h genus #   661 with    96 species is 0,2:0,1,4:2,6,7
family= 0 1 2 0 0 0 0 0 new D8h genus #   662 with    96 species is 0,2:0,1,4:3,4,5
family= 0 1 2 0 0 0 0 0 new D8h genus #   663 with    96 species is 0,2:0,1,4:3,4,6
family= 0 1 2 0 0 0 0 0 new D8h genus #   664 with    96 species is 0,2:0,1,4:3,4,7
family= 0 1 2 0 0 0 0 0 new D8h genus #   665 with    96 species is 0,2:0,1,4:3,5,6
family= 0 1 2 0 0 0 0 0 new D8h genus #   666 with    96 species is 0,2:0,1,4:3,5,7
family= 0 1 2 0 0 0 0 0 new D8h genus #   667 with    96 species is 0,2:0,1,4:3,6,7
family= 0 1 2 0 0 0 0 0 new D8h genus #   668 with    96 species is 0,2:0,1,4:4,5,6
family= 0 1 2 0 0 0 0 0 new D8h genus #   669 with    96 species is 0,2:0,1,4:4,5,7
family= 0 1 2 0 0 0 0 0 new D8h genus #   670 with    96 species is 0,2:0,1,4:4,6,7
family= 0 1 2 0 0 0 0 0 new D8h genus #   671 with    96 species is 0,2:0,1,4:5,6,7
family= 0 1 2 0 0 0 0 0 new D8h genus #   672 with    96 species is 0,2:0,1,5:1,2,3
family= 0 1 2 0 0 0 0 0 new D8h genus #   673 with    96 species is 0,2:0,1,5:1,2,4
family= 0 1 2 0 0 0 0 0 new D8h genus #   674 with    48 species is 0,2:0,1,5:1,2,5
family= 0 1 2 0 0 0 0 0 new D8h genus #   675 with    96 species is 0,2:0,1,5:1,3,4
family= 0 1 2 0 0 0 0 0 new D8h genus #   676 with    96 species is 0,2:0,1,5:1,3,5
family= 0 1 2 0 0 0 0 0 new D8h genus #   677 with    96 species is 0,2:0,1,5:1,3,6
family= 0 1 2 0 0 0 0 0 new D8h genus #   678 with    96 species is 0,2:0,1,5:1,3,7
family= 0 1 2 0 0 0 0 0 new D8h genus #   679 with    96 species is 0,2:0,1,5:1,4,5
family= 0 1 2 0 0 0 0 0 new D8h genus #   680 with    96 species is 0,2:0,1,5:1,4,6
family= 0 1 2 0 0 0 0 0 new D8h genus #   681 with    96 species is 0,2:0,1,5:1,4,7
family= 0 1 2 0 0 0 0 0 new D8h genus #   682 with    96 species is 0,2:0,1,5:1,5,6
family= 0 1 2 0 0 0 0 0 new D8h genus #   683 with    96 species is 0,2:0,1,5:1,5,7
family= 0 1 2 0 0 0 0 0 new D8h genus #   684 with    96 species is 0,2:0,1,5:1,6,7
family= 0 1 2 0 0 0 0 0 new D8h genus #   685 with    96 species is 0,2:0,1,5:2,3,4
family= 0 1 2 0 0 0 0 0 new D8h genus #   686 with    96 species is 0,2:0,1,5:2,3,5
family= 0 1 2 0 0 0 0 0 new D8h genus #   687 with    96 species is 0,2:0,1,5:2,3,6
family= 0 1 2 0 0 0 0 0 new D8h genus #   688 with    96 species is 0,2:0,1,5:2,3,7
family= 0 1 2 0 0 0 0 0 new D8h genus #   689 with    96 species is 0,2:0,1,5:2,4,5
family= 0 1 2 0 0 0 0 0 new D8h genus #   690 with    96 species is 0,2:0,1,5:2,4,6
family= 0 1 2 0 0 0 0 0 new D8h genus #   691 with    96 species is 0,2:0,1,5:2,4,7
family= 0 1 2 0 0 0 0 0 new D8h genus #   692 with    96 species is 0,2:0,1,5:2,5,6
family= 0 1 2 0 0 0 0 0 new D8h genus #   693 with    96 species is 0,2:0,1,5:2,5,7
family= 0 1 2 0 0 0 0 0 new D8h genus #   694 with    96 species is 0,2:0,1,5:2,6,7
family= 0 1 2 0 0 0 0 0 new D8h genus #   695 with    96 species is 0,2:0,1,5:3,4,5
family= 0 1 2 0 0 0 0 0 new D8h genus #   696 with    96 species is 0,2:0,1,5:3,4,6
family= 0 1 2 0 0 0 0 0 new D8h genus #   697 with    96 species is 0,2:0,1,5:3,4,7
family= 0 1 2 0 0 0 0 0 new D8h genus #   698 with    96 species is 0,2:0,1,5:3,5,6
family= 0 1 2 0 0 0 0 0 new D8h genus #   699 with    96 species is 0,2:0,1,5:3,5,7
family= 0 1 2 0 0 0 0 0 new D8h genus #   700 with    96 species is 0,2:0,1,5:3,6,7
family= 0 1 2 0 0 0 0 0 new D8h genus #   701 with    96 species is 0,2:0,1,5:4,5,6
family= 0 1 2 0 0 0 0 0 new D8h genus #   702 with    96 species is 0,2:0,1,5:4,5,7
family= 0 1 2 0 0 0 0 0 new D8h genus #   703 with    96 species is 0,2:0,1,5:4,6,7
family= 0 1 2 0 0 0 0 0 new D8h genus #   704 with    96 species is 0,2:0,1,5:5,6,7
family= 0 1 2 0 0 0 0 0 new D8h genus #   705 with    96 species is 0,2:0,1,6:1,2,3
family= 0 1 2 0 0 0 0 0 new D8h genus #   706 with    48 species is 0,2:0,1,6:1,2,4
family= 0 1 2 0 0 0 0 0 new D8h genus #   707 with    96 species is 0,2:0,1,6:1,3,4
family= 0 1 2 0 0 0 0 0 new D8h genus #   708 with    96 species is 0,2:0,1,6:1,3,5
family= 0 1 2 0 0 0 0 0 new D8h genus #   709 with    96 species is 0,2:0,1,6:1,3,6
family= 0 1 2 0 0 0 0 0 new D8h genus #   710 with    96 species is 0,2:0,1,6:1,3,7
family= 0 1 2 0 0 0 0 0 new D8h genus #   711 with    96 species is 0,2:0,1,6:1,4,5
family= 0 1 2 0 0 0 0 0 new D8h genus #   712 with    96 species is 0,2:0,1,6:1,4,6
family= 0 1 2 0 0 0 0 0 new D8h genus #   713 with    96 species is 0,2:0,1,6:1,4,7
family= 0 1 2 0 0 0 0 0 new D8h genus #   714 with    96 species is 0,2:0,1,6:1,5,6
family= 0 1 2 0 0 0 0 0 new D8h genus #   715 with    96 species is 0,2:0,1,6:1,5,7
family= 0 1 2 0 0 0 0 0 new D8h genus #   716 with    96 species is 0,2:0,1,6:1,6,7
family= 0 1 2 0 0 0 0 0 new D8h genus #   717 with    96 species is 0,2:0,1,6:2,3,4
family= 0 1 2 0 0 0 0 0 new D8h genus #   718 with    96 species is 0,2:0,1,6:2,3,5
family= 0 1 2 0 0 0 0 0 new D8h genus #   719 with    96 species is 0,2:0,1,6:2,3,6
family= 0 1 2 0 0 0 0 0 new D8h genus #   720 with    96 species is 0,2:0,1,6:2,3,7
family= 0 1 2 0 0 0 0 0 new D8h genus #   721 with    96 species is 0,2:0,1,6:2,4,5
family= 0 1 2 0 0 0 0 0 new D8h genus #   722 with    96 species is 0,2:0,1,6:2,4,6
family= 0 1 2 0 0 0 0 0 new D8h genus #   723 with    96 species is 0,2:0,1,6:2,4,7
family= 0 1 2 0 0 0 0 0 new D8h genus #   724 with    96 species is 0,2:0,1,6:2,5,6
family= 0 1 2 0 0 0 0 0 new D8h genus #   725 with    96 species is 0,2:0,1,6:2,5,7
family= 0 1 2 0 0 0 0 0 new D8h genus #   726 with    96 species is 0,2:0,1,6:2,6,7
family= 0 1 2 0 0 0 0 0 new D8h genus #   727 with    96 species is 0,2:0,1,6:3,4,5
family= 0 1 2 0 0 0 0 0 new D8h genus #   728 with    96 species is 0,2:0,1,6:3,4,6
family= 0 1 2 0 0 0 0 0 new D8h genus #   729 with    96 species is 0,2:0,1,6:3,4,7
family= 0 1 2 0 0 0 0 0 new D8h genus #   730 with    96 species is 0,2:0,1,6:3,5,6
family= 0 1 2 0 0 0 0 0 new D8h genus #   731 with    96 species is 0,2:0,1,6:3,5,7
family= 0 1 2 0 0 0 0 0 new D8h genus #   732 with    96 species is 0,2:0,1,6:3,6,7
family= 0 1 2 0 0 0 0 0 new D8h genus #   733 with    96 species is 0,2:0,1,6:4,5,6
family= 0 1 2 0 0 0 0 0 new D8h genus #   734 with    96 species is 0,2:0,1,6:4,5,7
family= 0 1 2 0 0 0 0 0 new D8h genus #   735 with    96 species is 0,2:0,1,6:4,6,7
family= 0 1 2 0 0 0 0 0 new D8h genus #   736 with    96 species is 0,2:0,1,6:5,6,7
family= 0 1 2 0 0 0 0 0 new D8h genus #   737 with    48 species is 0,2:0,1,7:1,2,3
family= 0 1 2 0 0 0 0 0 new D8h genus #   738 with    96 species is 0,2:0,1,7:1,3,4
family= 0 1 2 0 0 0 0 0 new D8h genus #   739 with    96 species is 0,2:0,1,7:1,3,5
family= 0 1 2 0 0 0 0 0 new D8h genus #   740 with    96 species is 0,2:0,1,7:1,3,6
family= 0 1 2 0 0 0 0 0 new D8h genus #   741 with    96 species is 0,2:0,1,7:1,3,7
family= 0 1 2 0 0 0 0 0 new D8h genus #   742 with    96 species is 0,2:0,1,7:1,4,5
family= 0 1 2 0 0 0 0 0 new D8h genus #   743 with    96 species is 0,2:0,1,7:1,4,6
family= 0 1 2 0 0 0 0 0 new D8h genus #   744 with    96 species is 0,2:0,1,7:1,4,7
family= 0 1 2 0 0 0 0 0 new D8h genus #   745 with    96 species is 0,2:0,1,7:1,5,6
family= 0 1 2 0 0 0 0 0 new D8h genus #   746 with    96 species is 0,2:0,1,7:1,5,7
family= 0 1 2 0 0 0 0 0 new D8h genus #   747 with    96 species is 0,2:0,1,7:1,6,7
family= 0 1 2 0 0 0 0 0 new D8h genus #   748 with    96 species is 0,2:0,1,7:2,3,4
family= 0 1 2 0 0 0 0 0 new D8h genus #   749 with    96 species is 0,2:0,1,7:2,3,5
family= 0 1 2 0 0 0 0 0 new D8h genus #   750 with    96 species is 0,2:0,1,7:2,3,6
family= 0 1 2 0 0 0 0 0 new D8h genus #   751 with    96 species is 0,2:0,1,7:2,3,7
family= 0 1 2 0 0 0 0 0 new D8h genus #   752 with    96 species is 0,2:0,1,7:2,4,5
family= 0 1 2 0 0 0 0 0 new D8h genus #   753 with    96 species is 0,2:0,1,7:2,4,6
family= 0 1 2 0 0 0 0 0 new D8h genus #   754 with    96 species is 0,2:0,1,7:2,4,7
family= 0 1 2 0 0 0 0 0 new D8h genus #   755 with    96 species is 0,2:0,1,7:2,5,6
family= 0 1 2 0 0 0 0 0 new D8h genus #   756 with    96 species is 0,2:0,1,7:2,5,7
family= 0 1 2 0 0 0 0 0 new D8h genus #   757 with    96 species is 0,2:0,1,7:2,6,7
family= 0 1 2 0 0 0 0 0 new D8h genus #   758 with    96 species is 0,2:0,1,7:3,4,5
family= 0 1 2 0 0 0 0 0 new D8h genus #   759 with    96 species is 0,2:0,1,7:3,4,6
family= 0 1 2 0 0 0 0 0 new D8h genus #   760 with    96 species is 0,2:0,1,7:3,4,7
family= 0 1 2 0 0 0 0 0 new D8h genus #   761 with    96 species is 0,2:0,1,7:3,5,6
family= 0 1 2 0 0 0 0 0 new D8h genus #   762 with    96 species is 0,2:0,1,7:3,5,7
family= 0 1 2 0 0 0 0 0 new D8h genus #   763 with    96 species is 0,2:0,1,7:3,6,7
family= 0 1 2 0 0 0 0 0 new D8h genus #   764 with    96 species is 0,2:0,1,7:4,5,6
family= 0 1 2 0 0 0 0 0 new D8h genus #   765 with    96 species is 0,2:0,1,7:4,5,7
family= 0 1 2 0 0 0 0 0 new D8h genus #   766 with    96 species is 0,2:0,1,7:4,6,7
family= 0 1 2 0 0 0 0 0 new D8h genus #   767 with    96 species is 0,2:0,1,7:5,6,7
family= 0 1 2 0 0 0 0 0 new D8h genus #   768 with    96 species is 0,2:0,2,3:1,3,4
family= 0 1 2 0 0 0 0 0 new D8h genus #   769 with    96 species is 0,2:0,2,3:1,3,5
family= 0 1 2 0 0 0 0 0 new D8h genus #   770 with    96 species is 0,2:0,2,3:1,3,6
family= 0 1 2 0 0 0 0 0 new D8h genus #   771 with    96 species is 0,2:0,2,3:1,3,7
family= 0 1 2 0 0 0 0 0 new D8h genus #   772 with    96 species is 0,2:0,2,3:1,4,5
family= 0 1 2 0 0 0 0 0 new D8h genus #   773 with    96 species is 0,2:0,2,3:1,4,6
family= 0 1 2 0 0 0 0 0 new D8h genus #   774 with    96 species is 0,2:0,2,3:1,4,7
family= 0 1 2 0 0 0 0 0 new D8h genus #   775 with    96 species is 0,2:0,2,3:1,5,6
family= 0 1 2 0 0 0 0 0 new D8h genus #   776 with    96 species is 0,2:0,2,3:1,5,7
family= 0 1 2 0 0 0 0 0 new D8h genus #   777 with    96 species is 0,2:0,2,3:1,6,7
family= 0 1 2 0 0 0 0 0 new D8h genus #   778 with    96 species is 0,2:0,2,3:3,4,5
family= 0 1 2 0 0 0 0 0 new D8h genus #   779 with    96 species is 0,2:0,2,3:3,4,6
family= 0 1 2 0 0 0 0 0 new D8h genus #   780 with    96 species is 0,2:0,2,3:3,4,7
family= 0 1 2 0 0 0 0 0 new D8h genus #   781 with    96 species is 0,2:0,2,3:3,5,6
family= 0 1 2 0 0 0 0 0 new D8h genus #   782 with    96 species is 0,2:0,2,3:3,5,7
family= 0 1 2 0 0 0 0 0 new D8h genus #   783 with    96 species is 0,2:0,2,3:3,6,7
family= 0 1 2 0 0 0 0 0 new D8h genus #   784 with    96 species is 0,2:0,2,3:4,5,6
family= 0 1 2 0 0 0 0 0 new D8h genus #   785 with    96 species is 0,2:0,2,3:4,5,7
family= 0 1 2 0 0 0 0 0 new D8h genus #   786 with    96 species is 0,2:0,2,3:4,6,7
family= 0 1 2 0 0 0 0 0 new D8h genus #   787 with    96 species is 0,2:0,2,3:5,6,7
family= 0 1 2 0 0 0 0 0 new D8h genus #   788 with    96 species is 0,2:0,2,4:1,3,4
family= 0 1 2 0 0 0 0 0 new D8h genus #   789 with    96 species is 0,2:0,2,4:1,3,5
family= 0 1 2 0 0 0 0 0 new D8h genus #   790 with    96 species is 0,2:0,2,4:1,3,6
family= 0 1 2 0 0 0 0 0 new D8h genus #   791 with    96 species is 0,2:0,2,4:1,3,7
family= 0 1 2 0 0 0 0 0 new D8h genus #   792 with    96 species is 0,2:0,2,4:1,4,5
family= 0 1 2 0 0 0 0 0 new D8h genus #   793 with    96 species is 0,2:0,2,4:1,4,6
family= 0 1 2 0 0 0 0 0 new D8h genus #   794 with    96 species is 0,2:0,2,4:1,4,7
family= 0 1 2 0 0 0 0 0 new D8h genus #   795 with    96 species is 0,2:0,2,4:1,5,6
family= 0 1 2 0 0 0 0 0 new D8h genus #   796 with    96 species is 0,2:0,2,4:1,5,7
family= 0 1 2 0 0 0 0 0 new D8h genus #   797 with    96 species is 0,2:0,2,4:1,6,7
family= 0 1 2 0 0 0 0 0 new D8h genus #   798 with    96 species is 0,2:0,2,4:3,4,5
family= 0 1 2 0 0 0 0 0 new D8h genus #   799 with    96 species is 0,2:0,2,4:3,4,6
family= 0 1 2 0 0 0 0 0 new D8h genus #   800 with    96 species is 0,2:0,2,4:3,4,7
family= 0 1 2 0 0 0 0 0 new D8h genus #   801 with    96 species is 0,2:0,2,4:3,5,6
family= 0 1 2 0 0 0 0 0 new D8h genus #   802 with    96 species is 0,2:0,2,4:3,5,7
family= 0 1 2 0 0 0 0 0 new D8h genus #   803 with    96 species is 0,2:0,2,4:3,6,7
family= 0 1 2 0 0 0 0 0 new D8h genus #   804 with    96 species is 0,2:0,2,4:4,5,6
family= 0 1 2 0 0 0 0 0 new D8h genus #   805 with    96 species is 0,2:0,2,4:4,5,7
family= 0 1 2 0 0 0 0 0 new D8h genus #   806 with    96 species is 0,2:0,2,4:4,6,7
family= 0 1 2 0 0 0 0 0 new D8h genus #   807 with    96 species is 0,2:0,2,4:5,6,7
family= 0 1 2 0 0 0 0 0 new D8h genus #   808 with    96 species is 0,2:0,2,5:1,3,4
family= 0 1 2 0 0 0 0 0 new D8h genus #   809 with    96 species is 0,2:0,2,5:1,3,5
family= 0 1 2 0 0 0 0 0 new D8h genus #   810 with    96 species is 0,2:0,2,5:1,3,6
family= 0 1 2 0 0 0 0 0 new D8h genus #   811 with    48 species is 0,2:0,2,5:1,3,7
family= 0 1 2 0 0 0 0 0 new D8h genus #   812 with    96 species is 0,2:0,2,5:1,4,5
family= 0 1 2 0 0 0 0 0 new D8h genus #   813 with    48 species is 0,2:0,2,5:1,4,6
family= 0 1 2 0 0 0 0 0 new D8h genus #   814 with    96 species is 0,2:0,2,5:3,4,5
family= 0 1 2 0 0 0 0 0 new D8h genus #   815 with    96 species is 0,2:0,2,5:3,4,6
family= 0 1 2 0 0 0 0 0 new D8h genus #   816 with    96 species is 0,2:0,2,5:3,4,7
family= 0 1 2 0 0 0 0 0 new D8h genus #   817 with    96 species is 0,2:0,2,5:3,5,6
family= 0 1 2 0 0 0 0 0 new D8h genus #   818 with    48 species is 0,2:0,2,5:3,5,7
family= 0 1 2 0 0 0 0 0 new D8h genus #   819 with    48 species is 0,2:0,2,5:4,5,6
family= 0 1 2 0 0 0 0 0 new D8h genus #   820 with    96 species is 0,2:0,3,4:1,3,4
family= 0 1 2 0 0 0 0 0 new D8h genus #   821 with    96 species is 0,2:0,3,4:1,3,5
family= 0 1 2 0 0 0 0 0 new D8h genus #   822 with    96 species is 0,2:0,3,4:1,3,6
family= 0 1 2 0 0 0 0 0 new D8h genus #   823 with    96 species is 0,2:0,3,4:1,3,7
family= 0 1 2 0 0 0 0 0 new D8h genus #   824 with    96 species is 0,2:0,3,4:1,4,5
family= 0 1 2 0 0 0 0 0 new D8h genus #   825 with    96 species is 0,2:0,3,4:1,4,6
family= 0 1 2 0 0 0 0 0 new D8h genus #   826 with    96 species is 0,2:0,3,4:1,4,7
family= 0 1 2 0 0 0 0 0 new D8h genus #   827 with    96 species is 0,2:0,3,4:1,5,6
family= 0 1 2 0 0 0 0 0 new D8h genus #   828 with    96 species is 0,2:0,3,4:1,5,7
family= 0 1 2 0 0 0 0 0 new D8h genus #   829 with    96 species is 0,2:0,3,4:1,6,7
family= 0 1 2 0 0 0 0 0 new D8h genus #   830 with    96 species is 0,2:0,3,4:2,3,4
family= 0 1 2 0 0 0 0 0 new D8h genus #   831 with    96 species is 0,2:0,3,4:2,3,5
family= 0 1 2 0 0 0 0 0 new D8h genus #   832 with    96 species is 0,2:0,3,4:2,3,6
family= 0 1 2 0 0 0 0 0 new D8h genus #   833 with    96 species is 0,2:0,3,4:2,3,7
family= 0 1 2 0 0 0 0 0 new D8h genus #   834 with    96 species is 0,2:0,3,4:2,4,5
family= 0 1 2 0 0 0 0 0 new D8h genus #   835 with    96 species is 0,2:0,3,4:2,4,6
family= 0 1 2 0 0 0 0 0 new D8h genus #   836 with    96 species is 0,2:0,3,4:2,4,7
family= 0 1 2 0 0 0 0 0 new D8h genus #   837 with    96 species is 0,2:0,3,4:2,5,6
family= 0 1 2 0 0 0 0 0 new D8h genus #   838 with    96 species is 0,2:0,3,4:2,5,7
family= 0 1 2 0 0 0 0 0 new D8h genus #   839 with    48 species is 0,2:0,3,4:2,6,7
family= 0 1 2 0 0 0 0 0 new D8h genus #   840 with    96 species is 0,2:0,3,4:3,4,5
family= 0 1 2 0 0 0 0 0 new D8h genus #   841 with    96 species is 0,2:0,3,4:3,4,6
family= 0 1 2 0 0 0 0 0 new D8h genus #   842 with    96 species is 0,2:0,3,4:3,4,7
family= 0 1 2 0 0 0 0 0 new D8h genus #   843 with    96 species is 0,2:0,3,4:3,5,6
family= 0 1 2 0 0 0 0 0 new D8h genus #   844 with    96 species is 0,2:0,3,4:3,5,7
family= 0 1 2 0 0 0 0 0 new D8h genus #   845 with    96 species is 0,2:0,3,4:3,6,7
family= 0 1 2 0 0 0 0 0 new D8h genus #   846 with    96 species is 0,2:0,3,4:4,5,6
family= 0 1 2 0 0 0 0 0 new D8h genus #   847 with    96 species is 0,2:0,3,4:4,5,7
family= 0 1 2 0 0 0 0 0 new D8h genus #   848 with    96 species is 0,2:0,3,4:4,6,7
family= 0 1 2 0 0 0 0 0 new D8h genus #   849 with    96 species is 0,2:0,3,4:5,6,7
family= 0 1 2 0 0 0 0 0 new D8h genus #   850 with    96 species is 0,2:0,3,5:1,3,4
family= 0 1 2 0 0 0 0 0 new D8h genus #   851 with    96 species is 0,2:0,3,5:1,3,5
family= 0 1 2 0 0 0 0 0 new D8h genus #   852 with    96 species is 0,2:0,3,5:1,3,6
family= 0 1 2 0 0 0 0 0 new D8h genus #   853 with    96 species is 0,2:0,3,5:1,3,7
family= 0 1 2 0 0 0 0 0 new D8h genus #   854 with    96 species is 0,2:0,3,5:1,4,5
family= 0 1 2 0 0 0 0 0 new D8h genus #   855 with    96 species is 0,2:0,3,5:1,4,6
family= 0 1 2 0 0 0 0 0 new D8h genus #   856 with    96 species is 0,2:0,3,5:1,4,7
family= 0 1 2 0 0 0 0 0 new D8h genus #   857 with    96 species is 0,2:0,3,5:1,5,6
family= 0 1 2 0 0 0 0 0 new D8h genus #   858 with    96 species is 0,2:0,3,5:1,5,7
family= 0 1 2 0 0 0 0 0 new D8h genus #   859 with    96 species is 0,2:0,3,5:1,6,7
family= 0 1 2 0 0 0 0 0 new D8h genus #   860 with    96 species is 0,2:0,3,5:2,3,4
family= 0 1 2 0 0 0 0 0 new D8h genus #   861 with    96 species is 0,2:0,3,5:2,3,5
family= 0 1 2 0 0 0 0 0 new D8h genus #   862 with    96 species is 0,2:0,3,5:2,3,6
family= 0 1 2 0 0 0 0 0 new D8h genus #   863 with    96 species is 0,2:0,3,5:2,3,7
family= 0 1 2 0 0 0 0 0 new D8h genus #   864 with    96 species is 0,2:0,3,5:2,4,5
family= 0 1 2 0 0 0 0 0 new D8h genus #   865 with    96 species is 0,2:0,3,5:2,4,6
family= 0 1 2 0 0 0 0 0 new D8h genus #   866 with    96 species is 0,2:0,3,5:2,4,7
family= 0 1 2 0 0 0 0 0 new D8h genus #   867 with    96 species is 0,2:0,3,5:2,5,6
family= 0 1 2 0 0 0 0 0 new D8h genus #   868 with    48 species is 0,2:0,3,5:2,5,7
family= 0 1 2 0 0 0 0 0 new D8h genus #   869 with    96 species is 0,2:0,3,5:3,4,5
family= 0 1 2 0 0 0 0 0 new D8h genus #   870 with    96 species is 0,2:0,3,5:3,4,6
family= 0 1 2 0 0 0 0 0 new D8h genus #   871 with    96 species is 0,2:0,3,5:3,4,7
family= 0 1 2 0 0 0 0 0 new D8h genus #   872 with    96 species is 0,2:0,3,5:3,5,6
family= 0 1 2 0 0 0 0 0 new D8h genus #   873 with    96 species is 0,2:0,3,5:3,5,7
family= 0 1 2 0 0 0 0 0 new D8h genus #   874 with    96 species is 0,2:0,3,5:3,6,7
family= 0 1 2 0 0 0 0 0 new D8h genus #   875 with    96 species is 0,2:0,3,5:4,5,6
family= 0 1 2 0 0 0 0 0 new D8h genus #   876 with    96 species is 0,2:0,3,5:4,5,7
family= 0 1 2 0 0 0 0 0 new D8h genus #   877 with    96 species is 0,2:0,3,5:4,6,7
family= 0 1 2 0 0 0 0 0 new D8h genus #   878 with    96 species is 0,2:0,3,5:5,6,7
family= 0 1 2 0 0 0 0 0 new D8h genus #   879 with    96 species is 0,2:0,3,6:1,3,4
family= 0 1 2 0 0 0 0 0 new D8h genus #   880 with    96 species is 0,2:0,3,6:1,3,5
family= 0 1 2 0 0 0 0 0 new D8h genus #   881 with    96 species is 0,2:0,3,6:1,3,6
family= 0 1 2 0 0 0 0 0 new D8h genus #   882 with    96 species is 0,2:0,3,6:1,3,7
family= 0 1 2 0 0 0 0 0 new D8h genus #   883 with    96 species is 0,2:0,3,6:1,4,5
family= 0 1 2 0 0 0 0 0 new D8h genus #   884 with    96 species is 0,2:0,3,6:1,4,6
family= 0 1 2 0 0 0 0 0 new D8h genus #   885 with    96 species is 0,2:0,3,6:1,4,7
family= 0 1 2 0 0 0 0 0 new D8h genus #   886 with    96 species is 0,2:0,3,6:1,5,6
family= 0 1 2 0 0 0 0 0 new D8h genus #   887 with    96 species is 0,2:0,3,6:1,5,7
family= 0 1 2 0 0 0 0 0 new D8h genus #   888 with    96 species is 0,2:0,3,6:1,6,7
family= 0 1 2 0 0 0 0 0 new D8h genus #   889 with    96 species is 0,2:0,3,6:2,3,4
family= 0 1 2 0 0 0 0 0 new D8h genus #   890 with    96 species is 0,2:0,3,6:2,3,5
family= 0 1 2 0 0 0 0 0 new D8h genus #   891 with    96 species is 0,2:0,3,6:2,3,6
family= 0 1 2 0 0 0 0 0 new D8h genus #   892 with    96 species is 0,2:0,3,6:2,3,7
family= 0 1 2 0 0 0 0 0 new D8h genus #   893 with    96 species is 0,2:0,3,6:2,4,5
family= 0 1 2 0 0 0 0 0 new D8h genus #   894 with    96 species is 0,2:0,3,6:2,4,6
family= 0 1 2 0 0 0 0 0 new D8h genus #   895 with    48 species is 0,2:0,3,6:2,4,7
family= 0 1 2 0 0 0 0 0 new D8h genus #   896 with    96 species is 0,2:0,3,6:2,5,6
family= 0 1 2 0 0 0 0 0 new D8h genus #   897 with    96 species is 0,2:0,3,6:3,4,5
family= 0 1 2 0 0 0 0 0 new D8h genus #   898 with    96 species is 0,2:0,3,6:3,4,6
family= 0 1 2 0 0 0 0 0 new D8h genus #   899 with    96 species is 0,2:0,3,6:3,4,7
family= 0 1 2 0 0 0 0 0 new D8h genus #   900 with    96 species is 0,2:0,3,6:3,5,6
family= 0 1 2 0 0 0 0 0 new D8h genus #   901 with    96 species is 0,2:0,3,6:3,5,7
family= 0 1 2 0 0 0 0 0 new D8h genus #   902 with    96 species is 0,2:0,3,6:3,6,7
family= 0 1 2 0 0 0 0 0 new D8h genus #   903 with    96 species is 0,2:0,3,6:4,5,6
family= 0 1 2 0 0 0 0 0 new D8h genus #   904 with    96 species is 0,2:0,3,6:4,5,7
family= 0 1 2 0 0 0 0 0 new D8h genus #   905 with    96 species is 0,2:0,3,6:4,6,7
family= 0 1 2 0 0 0 0 0 new D8h genus #   906 with    96 species is 0,2:0,3,6:5,6,7
family= 0 1 2 0 0 0 0 0 new D8h genus #   907 with    96 species is 0,2:0,3,7:1,3,4
family= 0 1 2 0 0 0 0 0 new D8h genus #   908 with    96 species is 0,2:0,3,7:1,3,5
family= 0 1 2 0 0 0 0 0 new D8h genus #   909 with    96 species is 0,2:0,3,7:1,3,6
family= 0 1 2 0 0 0 0 0 new D8h genus #   910 with    96 species is 0,2:0,3,7:1,3,7
family= 0 1 2 0 0 0 0 0 new D8h genus #   911 with    96 species is 0,2:0,3,7:1,4,5
family= 0 1 2 0 0 0 0 0 new D8h genus #   912 with    96 species is 0,2:0,3,7:1,4,6
family= 0 1 2 0 0 0 0 0 new D8h genus #   913 with    96 species is 0,2:0,3,7:1,4,7
family= 0 1 2 0 0 0 0 0 new D8h genus #   914 with    96 species is 0,2:0,3,7:1,5,6
family= 0 1 2 0 0 0 0 0 new D8h genus #   915 with    96 species is 0,2:0,3,7:1,5,7
family= 0 1 2 0 0 0 0 0 new D8h genus #   916 with    96 species is 0,2:0,3,7:1,6,7
family= 0 1 2 0 0 0 0 0 new D8h genus #   917 with    96 species is 0,2:0,3,7:2,3,4
family= 0 1 2 0 0 0 0 0 new D8h genus #   918 with    96 species is 0,2:0,3,7:2,3,5
family= 0 1 2 0 0 0 0 0 new D8h genus #   919 with    96 species is 0,2:0,3,7:2,3,6
family= 0 1 2 0 0 0 0 0 new D8h genus #   920 with    48 species is 0,2:0,3,7:2,3,7
family= 0 1 2 0 0 0 0 0 new D8h genus #   921 with    96 species is 0,2:0,3,7:2,4,5
family= 0 1 2 0 0 0 0 0 new D8h genus #   922 with    96 species is 0,2:0,3,7:2,4,6
family= 0 1 2 0 0 0 0 0 new D8h genus #   923 with    96 species is 0,2:0,3,7:2,5,6
family= 0 1 2 0 0 0 0 0 new D8h genus #   924 with    96 species is 0,2:0,3,7:3,4,5
family= 0 1 2 0 0 0 0 0 new D8h genus #   925 with    96 species is 0,2:0,3,7:3,4,6
family= 0 1 2 0 0 0 0 0 new D8h genus #   926 with    96 species is 0,2:0,3,7:3,4,7
family= 0 1 2 0 0 0 0 0 new D8h genus #   927 with    96 species is 0,2:0,3,7:3,5,6
family= 0 1 2 0 0 0 0 0 new D8h genus #   928 with    96 species is 0,2:0,3,7:3,5,7
family= 0 1 2 0 0 0 0 0 new D8h genus #   929 with    96 species is 0,2:0,3,7:3,6,7
family= 0 1 2 0 0 0 0 0 new D8h genus #   930 with    96 species is 0,2:0,3,7:4,5,6
family= 0 1 2 0 0 0 0 0 new D8h genus #   931 with    96 species is 0,2:0,3,7:4,5,7
family= 0 1 2 0 0 0 0 0 new D8h genus #   932 with    96 species is 0,2:0,3,7:4,6,7
family= 0 1 2 0 0 0 0 0 new D8h genus #   933 with    96 species is 0,2:0,3,7:5,6,7
family= 0 1 2 0 0 0 0 0 new D8h genus #   934 with    96 species is 0,2:0,4,5:1,3,4
family= 0 1 2 0 0 0 0 0 new D8h genus #   935 with    96 species is 0,2:0,4,5:1,3,5
family= 0 1 2 0 0 0 0 0 new D8h genus #   936 with    96 species is 0,2:0,4,5:1,3,6
family= 0 1 2 0 0 0 0 0 new D8h genus #   937 with    96 species is 0,2:0,4,5:1,3,7
family= 0 1 2 0 0 0 0 0 new D8h genus #   938 with    96 species is 0,2:0,4,5:1,4,5
family= 0 1 2 0 0 0 0 0 new D8h genus #   939 with    96 species is 0,2:0,4,5:1,4,6
family= 0 1 2 0 0 0 0 0 new D8h genus #   940 with    96 species is 0,2:0,4,5:1,4,7
family= 0 1 2 0 0 0 0 0 new D8h genus #   941 with    96 species is 0,2:0,4,5:1,5,6
family= 0 1 2 0 0 0 0 0 new D8h genus #   942 with    96 species is 0,2:0,4,5:1,5,7
family= 0 1 2 0 0 0 0 0 new D8h genus #   943 with    96 species is 0,2:0,4,5:1,6,7
family= 0 1 2 0 0 0 0 0 new D8h genus #   944 with    96 species is 0,2:0,4,5:2,3,4
family= 0 1 2 0 0 0 0 0 new D8h genus #   945 with    96 species is 0,2:0,4,5:2,3,5
family= 0 1 2 0 0 0 0 0 new D8h genus #   946 with    96 species is 0,2:0,4,5:2,3,6
family= 0 1 2 0 0 0 0 0 new D8h genus #   947 with    96 species is 0,2:0,4,5:2,4,5
family= 0 1 2 0 0 0 0 0 new D8h genus #   948 with    96 species is 0,2:0,4,5:2,4,6
family= 0 1 2 0 0 0 0 0 new D8h genus #   949 with    48 species is 0,2:0,4,5:2,5,6
family= 0 1 2 0 0 0 0 0 new D8h genus #   950 with    96 species is 0,2:0,4,5:3,4,5
family= 0 1 2 0 0 0 0 0 new D8h genus #   951 with    96 species is 0,2:0,4,5:3,4,6
family= 0 1 2 0 0 0 0 0 new D8h genus #   952 with    96 species is 0,2:0,4,5:3,4,7
family= 0 1 2 0 0 0 0 0 new D8h genus #   953 with    96 species is 0,2:0,4,5:3,5,6
family= 0 1 2 0 0 0 0 0 new D8h genus #   954 with    96 species is 0,2:0,4,5:3,5,7
family= 0 1 2 0 0 0 0 0 new D8h genus #   955 with    96 species is 0,2:0,4,5:3,6,7
family= 0 1 2 0 0 0 0 0 new D8h genus #   956 with    96 species is 0,2:0,4,5:4,5,6
family= 0 1 2 0 0 0 0 0 new D8h genus #   957 with    96 species is 0,2:0,4,5:4,5,7
family= 0 1 2 0 0 0 0 0 new D8h genus #   958 with    96 species is 0,2:0,4,5:4,6,7
family= 0 1 2 0 0 0 0 0 new D8h genus #   959 with    96 species is 0,2:0,4,5:5,6,7
family= 0 1 2 0 0 0 0 0 new D8h genus #   960 with    96 species is 0,2:0,4,6:1,3,4
family= 0 1 2 0 0 0 0 0 new D8h genus #   961 with    96 species is 0,2:0,4,6:1,3,5
family= 0 1 2 0 0 0 0 0 new D8h genus #   962 with    96 species is 0,2:0,4,6:1,3,6
family= 0 1 2 0 0 0 0 0 new D8h genus #   963 with    96 species is 0,2:0,4,6:1,3,7
family= 0 1 2 0 0 0 0 0 new D8h genus #   964 with    96 species is 0,2:0,4,6:1,4,5
family= 0 1 2 0 0 0 0 0 new D8h genus #   965 with    96 species is 0,2:0,4,6:1,4,6
family= 0 1 2 0 0 0 0 0 new D8h genus #   966 with    96 species is 0,2:0,4,6:1,4,7
family= 0 1 2 0 0 0 0 0 new D8h genus #   967 with    96 species is 0,2:0,4,6:1,5,6
family= 0 1 2 0 0 0 0 0 new D8h genus #   968 with    96 species is 0,2:0,4,6:1,5,7
family= 0 1 2 0 0 0 0 0 new D8h genus #   969 with    96 species is 0,2:0,4,6:1,6,7
family= 0 1 2 0 0 0 0 0 new D8h genus #   970 with    96 species is 0,2:0,4,6:2,3,4
family= 0 1 2 0 0 0 0 0 new D8h genus #   971 with    96 species is 0,2:0,4,6:2,3,5
family= 0 1 2 0 0 0 0 0 new D8h genus #   972 with    96 species is 0,2:0,4,6:2,3,6
family= 0 1 2 0 0 0 0 0 new D8h genus #   973 with    96 species is 0,2:0,4,6:2,4,5
family= 0 1 2 0 0 0 0 0 new D8h genus #   974 with    48 species is 0,2:0,4,6:2,4,6
family= 0 1 2 0 0 0 0 0 new D8h genus #   975 with    96 species is 0,2:0,4,6:3,4,5
family= 0 1 2 0 0 0 0 0 new D8h genus #   976 with    96 species is 0,2:0,4,6:3,4,6
family= 0 1 2 0 0 0 0 0 new D8h genus #   977 with    96 species is 0,2:0,4,6:3,4,7
family= 0 1 2 0 0 0 0 0 new D8h genus #   978 with    96 species is 0,2:0,4,6:3,5,6
family= 0 1 2 0 0 0 0 0 new D8h genus #   979 with    96 species is 0,2:0,4,6:3,5,7
family= 0 1 2 0 0 0 0 0 new D8h genus #   980 with    96 species is 0,2:0,4,6:3,6,7
family= 0 1 2 0 0 0 0 0 new D8h genus #   981 with    96 species is 0,2:0,4,6:4,5,6
family= 0 1 2 0 0 0 0 0 new D8h genus #   982 with    96 species is 0,2:0,4,6:4,5,7
family= 0 1 2 0 0 0 0 0 new D8h genus #   983 with    96 species is 0,2:0,4,6:4,6,7
family= 0 1 2 0 0 0 0 0 new D8h genus #   984 with    96 species is 0,2:0,4,6:5,6,7
family= 0 1 2 0 0 0 0 0 new D8h genus #   985 with    96 species is 0,2:0,4,7:1,3,4
family= 0 1 2 0 0 0 0 0 new D8h genus #   986 with    96 species is 0,2:0,4,7:1,3,5
family= 0 1 2 0 0 0 0 0 new D8h genus #   987 with    96 species is 0,2:0,4,7:1,3,6
family= 0 1 2 0 0 0 0 0 new D8h genus #   988 with    96 species is 0,2:0,4,7:1,3,7
family= 0 1 2 0 0 0 0 0 new D8h genus #   989 with    96 species is 0,2:0,4,7:1,4,5
family= 0 1 2 0 0 0 0 0 new D8h genus #   990 with    96 species is 0,2:0,4,7:1,4,6
family= 0 1 2 0 0 0 0 0 new D8h genus #   991 with    96 species is 0,2:0,4,7:1,4,7
family= 0 1 2 0 0 0 0 0 new D8h genus #   992 with    96 species is 0,2:0,4,7:1,5,6
family= 0 1 2 0 0 0 0 0 new D8h genus #   993 with    96 species is 0,2:0,4,7:1,5,7
family= 0 1 2 0 0 0 0 0 new D8h genus #   994 with    96 species is 0,2:0,4,7:1,6,7
family= 0 1 2 0 0 0 0 0 new D8h genus #   995 with    96 species is 0,2:0,4,7:2,3,4
family= 0 1 2 0 0 0 0 0 new D8h genus #   996 with    96 species is 0,2:0,4,7:2,3,5
family= 0 1 2 0 0 0 0 0 new D8h genus #   997 with    48 species is 0,2:0,4,7:2,3,6
family= 0 1 2 0 0 0 0 0 new D8h genus #   998 with    96 species is 0,2:0,4,7:2,4,5
family= 0 1 2 0 0 0 0 0 new D8h genus #   999 with    96 species is 0,2:0,4,7:3,4,5
family= 0 1 2 0 0 0 0 0 new D8h genus #  1000 with    96 species is 0,2:0,4,7:3,4,6
family= 0 1 2 0 0 0 0 0 new D8h genus #  1001 with    96 species is 0,2:0,4,7:3,4,7
family= 0 1 2 0 0 0 0 0 new D8h genus #  1002 with    96 species is 0,2:0,4,7:3,5,6
family= 0 1 2 0 0 0 0 0 new D8h genus #  1003 with    96 species is 0,2:0,4,7:3,5,7
family= 0 1 2 0 0 0 0 0 new D8h genus #  1004 with    96 species is 0,2:0,4,7:3,6,7
family= 0 1 2 0 0 0 0 0 new D8h genus #  1005 with    96 species is 0,2:0,4,7:4,5,6
family= 0 1 2 0 0 0 0 0 new D8h genus #  1006 with    96 species is 0,2:0,4,7:4,5,7
family= 0 1 2 0 0 0 0 0 new D8h genus #  1007 with    96 species is 0,2:0,4,7:4,6,7
family= 0 1 2 0 0 0 0 0 new D8h genus #  1008 with    96 species is 0,2:0,4,7:5,6,7
family= 0 1 2 0 0 0 0 0 new D8h genus #  1009 with    96 species is 0,2:0,5,6:1,3,4
family= 0 1 2 0 0 0 0 0 new D8h genus #  1010 with    96 species is 0,2:0,5,6:1,3,5
family= 0 1 2 0 0 0 0 0 new D8h genus #  1011 with    96 species is 0,2:0,5,6:1,3,6
family= 0 1 2 0 0 0 0 0 new D8h genus #  1012 with    96 species is 0,2:0,5,6:1,3,7
family= 0 1 2 0 0 0 0 0 new D8h genus #  1013 with    96 species is 0,2:0,5,6:1,4,5
family= 0 1 2 0 0 0 0 0 new D8h genus #  1014 with    96 species is 0,2:0,5,6:1,4,6
family= 0 1 2 0 0 0 0 0 new D8h genus #  1015 with    96 species is 0,2:0,5,6:1,4,7
family= 0 1 2 0 0 0 0 0 new D8h genus #  1016 with    96 species is 0,2:0,5,6:1,5,6
family= 0 1 2 0 0 0 0 0 new D8h genus #  1017 with    96 species is 0,2:0,5,6:1,5,7
family= 0 1 2 0 0 0 0 0 new D8h genus #  1018 with    96 species is 0,2:0,5,6:1,6,7
family= 0 1 2 0 0 0 0 0 new D8h genus #  1019 with    96 species is 0,2:0,5,6:2,3,4
family= 0 1 2 0 0 0 0 0 new D8h genus #  1020 with    96 species is 0,2:0,5,6:2,3,5
family= 0 1 2 0 0 0 0 0 new D8h genus #  1021 with    48 species is 0,2:0,5,6:2,4,5
family= 0 1 2 0 0 0 0 0 new D8h genus #  1022 with    96 species is 0,2:0,5,6:3,4,5
family= 0 1 2 0 0 0 0 0 new D8h genus #  1023 with    96 species is 0,2:0,5,6:3,4,6
family= 0 1 2 0 0 0 0 0 new D8h genus #  1024 with    96 species is 0,2:0,5,6:3,4,7
family= 0 1 2 0 0 0 0 0 new D8h genus #  1025 with    96 species is 0,2:0,5,6:3,5,6
family= 0 1 2 0 0 0 0 0 new D8h genus #  1026 with    96 species is 0,2:0,5,6:3,5,7
family= 0 1 2 0 0 0 0 0 new D8h genus #  1027 with    96 species is 0,2:0,5,6:3,6,7
family= 0 1 2 0 0 0 0 0 new D8h genus #  1028 with    96 species is 0,2:0,5,6:4,5,6
family= 0 1 2 0 0 0 0 0 new D8h genus #  1029 with    96 species is 0,2:0,5,6:4,5,7
family= 0 1 2 0 0 0 0 0 new D8h genus #  1030 with    96 species is 0,2:0,5,6:4,6,7
family= 0 1 2 0 0 0 0 0 new D8h genus #  1031 with    96 species is 0,2:0,5,6:5,6,7
family= 0 1 2 0 0 0 0 0 new D8h genus #  1032 with    96 species is 0,2:0,5,7:1,3,4
family= 0 1 2 0 0 0 0 0 new D8h genus #  1033 with    96 species is 0,2:0,5,7:1,3,5
family= 0 1 2 0 0 0 0 0 new D8h genus #  1034 with    96 species is 0,2:0,5,7:1,3,6
family= 0 1 2 0 0 0 0 0 new D8h genus #  1035 with    96 species is 0,2:0,5,7:1,3,7
family= 0 1 2 0 0 0 0 0 new D8h genus #  1036 with    96 species is 0,2:0,5,7:1,4,5
family= 0 1 2 0 0 0 0 0 new D8h genus #  1037 with    96 species is 0,2:0,5,7:1,4,6
family= 0 1 2 0 0 0 0 0 new D8h genus #  1038 with    96 species is 0,2:0,5,7:1,4,7
family= 0 1 2 0 0 0 0 0 new D8h genus #  1039 with    96 species is 0,2:0,5,7:1,5,6
family= 0 1 2 0 0 0 0 0 new D8h genus #  1040 with    96 species is 0,2:0,5,7:1,5,7
family= 0 1 2 0 0 0 0 0 new D8h genus #  1041 with    96 species is 0,2:0,5,7:1,6,7
family= 0 1 2 0 0 0 0 0 new D8h genus #  1042 with    96 species is 0,2:0,5,7:2,3,4
family= 0 1 2 0 0 0 0 0 new D8h genus #  1043 with    48 species is 0,2:0,5,7:2,3,5
family= 0 1 2 0 0 0 0 0 new D8h genus #  1044 with    96 species is 0,2:0,5,7:3,4,5
family= 0 1 2 0 0 0 0 0 new D8h genus #  1045 with    96 species is 0,2:0,5,7:3,4,6
family= 0 1 2 0 0 0 0 0 new D8h genus #  1046 with    96 species is 0,2:0,5,7:3,4,7
family= 0 1 2 0 0 0 0 0 new D8h genus #  1047 with    96 species is 0,2:0,5,7:3,5,6
family= 0 1 2 0 0 0 0 0 new D8h genus #  1048 with    96 species is 0,2:0,5,7:3,5,7
family= 0 1 2 0 0 0 0 0 new D8h genus #  1049 with    96 species is 0,2:0,5,7:3,6,7
family= 0 1 2 0 0 0 0 0 new D8h genus #  1050 with    96 species is 0,2:0,5,7:4,5,6
family= 0 1 2 0 0 0 0 0 new D8h genus #  1051 with    96 species is 0,2:0,5,7:4,5,7
family= 0 1 2 0 0 0 0 0 new D8h genus #  1052 with    96 species is 0,2:0,5,7:4,6,7
family= 0 1 2 0 0 0 0 0 new D8h genus #  1053 with    96 species is 0,2:0,5,7:5,6,7
family= 0 1 2 0 0 0 0 0 new D8h genus #  1054 with    96 species is 0,2:0,6,7:1,3,4
family= 0 1 2 0 0 0 0 0 new D8h genus #  1055 with    96 species is 0,2:0,6,7:1,3,5
family= 0 1 2 0 0 0 0 0 new D8h genus #  1056 with    96 species is 0,2:0,6,7:1,3,6
family= 0 1 2 0 0 0 0 0 new D8h genus #  1057 with    96 species is 0,2:0,6,7:1,3,7
family= 0 1 2 0 0 0 0 0 new D8h genus #  1058 with    96 species is 0,2:0,6,7:1,4,5
family= 0 1 2 0 0 0 0 0 new D8h genus #  1059 with    96 species is 0,2:0,6,7:1,4,6
family= 0 1 2 0 0 0 0 0 new D8h genus #  1060 with    96 species is 0,2:0,6,7:1,4,7
family= 0 1 2 0 0 0 0 0 new D8h genus #  1061 with    96 species is 0,2:0,6,7:1,5,6
family= 0 1 2 0 0 0 0 0 new D8h genus #  1062 with    96 species is 0,2:0,6,7:1,5,7
family= 0 1 2 0 0 0 0 0 new D8h genus #  1063 with    96 species is 0,2:0,6,7:1,6,7
family= 0 1 2 0 0 0 0 0 new D8h genus #  1064 with    48 species is 0,2:0,6,7:2,3,4
family= 0 1 2 0 0 0 0 0 new D8h genus #  1065 with    96 species is 0,2:0,6,7:3,4,5
family= 0 1 2 0 0 0 0 0 new D8h genus #  1066 with    96 species is 0,2:0,6,7:3,4,6
family= 0 1 2 0 0 0 0 0 new D8h genus #  1067 with    96 species is 0,2:0,6,7:3,4,7
family= 0 1 2 0 0 0 0 0 new D8h genus #  1068 with    96 species is 0,2:0,6,7:3,5,6
family= 0 1 2 0 0 0 0 0 new D8h genus #  1069 with    96 species is 0,2:0,6,7:3,5,7
family= 0 1 2 0 0 0 0 0 new D8h genus #  1070 with    96 species is 0,2:0,6,7:3,6,7
family= 0 1 2 0 0 0 0 0 new D8h genus #  1071 with    96 species is 0,2:0,6,7:4,5,6
family= 0 1 2 0 0 0 0 0 new D8h genus #  1072 with    96 species is 0,2:0,6,7:4,5,7
family= 0 1 2 0 0 0 0 0 new D8h genus #  1073 with    96 species is 0,2:0,6,7:4,6,7
family= 0 1 2 0 0 0 0 0 new D8h genus #  1074 with    96 species is 0,2:0,6,7:5,6,7
family= 0 1 2 0 0 0 0 0 new D8h genus #  1075 with    48 species is 0,2:1,3,4:1,3,4
family= 0 1 2 0 0 0 0 0 new D8h genus #  1076 with    96 species is 0,2:1,3,4:1,3,5
family= 0 1 2 0 0 0 0 0 new D8h genus #  1077 with    96 species is 0,2:1,3,4:1,3,6
family= 0 1 2 0 0 0 0 0 new D8h genus #  1078 with    96 species is 0,2:1,3,4:1,3,7
family= 0 1 2 0 0 0 0 0 new D8h genus #  1079 with    96 species is 0,2:1,3,4:1,4,5
family= 0 1 2 0 0 0 0 0 new D8h genus #  1080 with    96 species is 0,2:1,3,4:1,4,6
family= 0 1 2 0 0 0 0 0 new D8h genus #  1081 with    96 species is 0,2:1,3,4:1,4,7
family= 0 1 2 0 0 0 0 0 new D8h genus #  1082 with    96 species is 0,2:1,3,4:1,5,6
family= 0 1 2 0 0 0 0 0 new D8h genus #  1083 with    96 species is 0,2:1,3,4:1,5,7
family= 0 1 2 0 0 0 0 0 new D8h genus #  1084 with    48 species is 0,2:1,3,4:1,6,7
family= 0 1 2 0 0 0 0 0 new D8h genus #  1085 with    96 species is 0,2:1,3,4:3,4,5
family= 0 1 2 0 0 0 0 0 new D8h genus #  1086 with    96 species is 0,2:1,3,4:3,4,6
family= 0 1 2 0 0 0 0 0 new D8h genus #  1087 with    96 species is 0,2:1,3,4:3,4,7
family= 0 1 2 0 0 0 0 0 new D8h genus #  1088 with    96 species is 0,2:1,3,4:3,5,6
family= 0 1 2 0 0 0 0 0 new D8h genus #  1089 with    96 species is 0,2:1,3,4:3,5,7
family= 0 1 2 0 0 0 0 0 new D8h genus #  1090 with    96 species is 0,2:1,3,4:3,6,7
family= 0 1 2 0 0 0 0 0 new D8h genus #  1091 with    96 species is 0,2:1,3,4:4,5,6
family= 0 1 2 0 0 0 0 0 new D8h genus #  1092 with    96 species is 0,2:1,3,4:4,5,7
family= 0 1 2 0 0 0 0 0 new D8h genus #  1093 with    96 species is 0,2:1,3,4:4,6,7
family= 0 1 2 0 0 0 0 0 new D8h genus #  1094 with    96 species is 0,2:1,3,4:5,6,7
family= 0 1 2 0 0 0 0 0 new D8h genus #  1095 with    48 species is 0,2:1,3,5:1,3,5
family= 0 1 2 0 0 0 0 0 new D8h genus #  1096 with    96 species is 0,2:1,3,5:1,3,6
family= 0 1 2 0 0 0 0 0 new D8h genus #  1097 with    96 species is 0,2:1,3,5:1,3,7
family= 0 1 2 0 0 0 0 0 new D8h genus #  1098 with    96 species is 0,2:1,3,5:1,4,5
family= 0 1 2 0 0 0 0 0 new D8h genus #  1099 with    96 species is 0,2:1,3,5:1,4,6
family= 0 1 2 0 0 0 0 0 new D8h genus #  1100 with    96 species is 0,2:1,3,5:1,4,7
family= 0 1 2 0 0 0 0 0 new D8h genus #  1101 with    96 species is 0,2:1,3,5:1,5,6
family= 0 1 2 0 0 0 0 0 new D8h genus #  1102 with    48 species is 0,2:1,3,5:1,5,7
family= 0 1 2 0 0 0 0 0 new D8h genus #  1103 with    96 species is 0,2:1,3,5:3,4,5
family= 0 1 2 0 0 0 0 0 new D8h genus #  1104 with    96 species is 0,2:1,3,5:3,4,6
family= 0 1 2 0 0 0 0 0 new D8h genus #  1105 with    96 species is 0,2:1,3,5:3,4,7
family= 0 1 2 0 0 0 0 0 new D8h genus #  1106 with    96 species is 0,2:1,3,5:3,5,6
family= 0 1 2 0 0 0 0 0 new D8h genus #  1107 with    96 species is 0,2:1,3,5:3,5,7
family= 0 1 2 0 0 0 0 0 new D8h genus #  1108 with    96 species is 0,2:1,3,5:3,6,7
family= 0 1 2 0 0 0 0 0 new D8h genus #  1109 with    96 species is 0,2:1,3,5:4,5,6
family= 0 1 2 0 0 0 0 0 new D8h genus #  1110 with    96 species is 0,2:1,3,5:4,5,7
family= 0 1 2 0 0 0 0 0 new D8h genus #  1111 with    96 species is 0,2:1,3,5:4,6,7
family= 0 1 2 0 0 0 0 0 new D8h genus #  1112 with    96 species is 0,2:1,3,5:5,6,7
family= 0 1 2 0 0 0 0 0 new D8h genus #  1113 with    48 species is 0,2:1,3,6:1,3,6
family= 0 1 2 0 0 0 0 0 new D8h genus #  1114 with    96 species is 0,2:1,3,6:1,3,7
family= 0 1 2 0 0 0 0 0 new D8h genus #  1115 with    96 species is 0,2:1,3,6:1,4,5
family= 0 1 2 0 0 0 0 0 new D8h genus #  1116 with    96 species is 0,2:1,3,6:1,4,6
family= 0 1 2 0 0 0 0 0 new D8h genus #  1117 with    48 species is 0,2:1,3,6:1,4,7
family= 0 1 2 0 0 0 0 0 new D8h genus #  1118 with    96 species is 0,2:1,3,6:1,5,6
family= 0 1 2 0 0 0 0 0 new D8h genus #  1119 with    96 species is 0,2:1,3,6:3,4,5
family= 0 1 2 0 0 0 0 0 new D8h genus #  1120 with    96 species is 0,2:1,3,6:3,4,6
family= 0 1 2 0 0 0 0 0 new D8h genus #  1121 with    96 species is 0,2:1,3,6:3,4,7
family= 0 1 2 0 0 0 0 0 new D8h genus #  1122 with    96 species is 0,2:1,3,6:3,5,6
family= 0 1 2 0 0 0 0 0 new D8h genus #  1123 with    96 species is 0,2:1,3,6:3,5,7
family= 0 1 2 0 0 0 0 0 new D8h genus #  1124 with    96 species is 0,2:1,3,6:3,6,7
family= 0 1 2 0 0 0 0 0 new D8h genus #  1125 with    96 species is 0,2:1,3,6:4,5,6
family= 0 1 2 0 0 0 0 0 new D8h genus #  1126 with    96 species is 0,2:1,3,6:4,5,7
family= 0 1 2 0 0 0 0 0 new D8h genus #  1127 with    96 species is 0,2:1,3,6:4,6,7
family= 0 1 2 0 0 0 0 0 new D8h genus #  1128 with    96 species is 0,2:1,3,6:5,6,7
family= 0 1 2 0 0 0 0 0 new D8h genus #  1129 with    24 species is 0,2:1,3,7:1,3,7
family= 0 1 2 0 0 0 0 0 new D8h genus #  1130 with    96 species is 0,2:1,3,7:1,4,5
family= 0 1 2 0 0 0 0 0 new D8h genus #  1131 with    48 species is 0,2:1,3,7:1,4,6
family= 0 1 2 0 0 0 0 0 new D8h genus #  1132 with    96 species is 0,2:1,3,7:3,4,5
family= 0 1 2 0 0 0 0 0 new D8h genus #  1133 with    96 species is 0,2:1,3,7:3,4,6
family= 0 1 2 0 0 0 0 0 new D8h genus #  1134 with    96 species is 0,2:1,3,7:3,4,7
family= 0 1 2 0 0 0 0 0 new D8h genus #  1135 with    96 species is 0,2:1,3,7:3,5,6
family= 0 1 2 0 0 0 0 0 new D8h genus #  1136 with    48 species is 0,2:1,3,7:3,5,7
family= 0 1 2 0 0 0 0 0 new D8h genus #  1137 with    48 species is 0,2:1,3,7:4,5,6
family= 0 1 2 0 0 0 0 0 new D8h genus #  1138 with    48 species is 0,2:1,4,5:1,4,5
family= 0 1 2 0 0 0 0 0 new D8h genus #  1139 with    96 species is 0,2:1,4,5:1,4,6
family= 0 1 2 0 0 0 0 0 new D8h genus #  1140 with    48 species is 0,2:1,4,5:1,5,6
family= 0 1 2 0 0 0 0 0 new D8h genus #  1141 with    96 species is 0,2:1,4,5:3,4,5
family= 0 1 2 0 0 0 0 0 new D8h genus #  1142 with    96 species is 0,2:1,4,5:3,4,6
family= 0 1 2 0 0 0 0 0 new D8h genus #  1143 with    96 species is 0,2:1,4,5:3,4,7
family= 0 1 2 0 0 0 0 0 new D8h genus #  1144 with    96 species is 0,2:1,4,5:3,5,6
family= 0 1 2 0 0 0 0 0 new D8h genus #  1145 with    96 species is 0,2:1,4,5:3,5,7
family= 0 1 2 0 0 0 0 0 new D8h genus #  1146 with    96 species is 0,2:1,4,5:3,6,7
family= 0 1 2 0 0 0 0 0 new D8h genus #  1147 with    96 species is 0,2:1,4,5:4,5,6
family= 0 1 2 0 0 0 0 0 new D8h genus #  1148 with    96 species is 0,2:1,4,5:4,5,7
family= 0 1 2 0 0 0 0 0 new D8h genus #  1149 with    96 species is 0,2:1,4,5:4,6,7
family= 0 1 2 0 0 0 0 0 new D8h genus #  1150 with    96 species is 0,2:1,4,5:5,6,7
family= 0 1 2 0 0 0 0 0 new D8h genus #  1151 with    24 species is 0,2:1,4,6:1,4,6
family= 0 1 2 0 0 0 0 0 new D8h genus #  1152 with    96 species is 0,2:1,4,6:3,4,5
family= 0 1 2 0 0 0 0 0 new D8h genus #  1153 with    96 species is 0,2:1,4,6:3,4,6
family= 0 1 2 0 0 0 0 0 new D8h genus #  1154 with    96 species is 0,2:1,4,6:3,4,7
family= 0 1 2 0 0 0 0 0 new D8h genus #  1155 with    96 species is 0,2:1,4,6:3,5,6
family= 0 1 2 0 0 0 0 0 new D8h genus #  1156 with    48 species is 0,2:1,4,6:3,5,7
family= 0 1 2 0 0 0 0 0 new D8h genus #  1157 with    48 species is 0,2:1,4,6:4,5,6
family= 0 1 2 0 0 0 0 0 new D8h genus #  1158 with    48 species is 0,2:3,4,5:3,4,5
family= 0 1 2 0 0 0 0 0 new D8h genus #  1159 with    96 species is 0,2:3,4,5:3,4,6
family= 0 1 2 0 0 0 0 0 new D8h genus #  1160 with    96 species is 0,2:3,4,5:3,4,7
family= 0 1 2 0 0 0 0 0 new D8h genus #  1161 with    96 species is 0,2:3,4,5:3,5,6
family= 0 1 2 0 0 0 0 0 new D8h genus #  1162 with    96 species is 0,2:3,4,5:3,5,7
family= 0 1 2 0 0 0 0 0 new D8h genus #  1163 with    96 species is 0,2:3,4,5:3,6,7
family= 0 1 2 0 0 0 0 0 new D8h genus #  1164 with    96 species is 0,2:3,4,5:4,5,6
family= 0 1 2 0 0 0 0 0 new D8h genus #  1165 with    96 species is 0,2:3,4,5:4,5,7
family= 0 1 2 0 0 0 0 0 new D8h genus #  1166 with    96 species is 0,2:3,4,5:4,6,7
family= 0 1 2 0 0 0 0 0 new D8h genus #  1167 with    48 species is 0,2:3,4,5:5,6,7
family= 0 1 2 0 0 0 0 0 new D8h genus #  1168 with    48 species is 0,2:3,4,6:3,4,6
family= 0 1 2 0 0 0 0 0 new D8h genus #  1169 with    96 species is 0,2:3,4,6:3,4,7
family= 0 1 2 0 0 0 0 0 new D8h genus #  1170 with    96 species is 0,2:3,4,6:3,5,6
family= 0 1 2 0 0 0 0 0 new D8h genus #  1171 with    96 species is 0,2:3,4,6:3,5,7
family= 0 1 2 0 0 0 0 0 new D8h genus #  1172 with    96 species is 0,2:3,4,6:3,6,7
family= 0 1 2 0 0 0 0 0 new D8h genus #  1173 with    96 species is 0,2:3,4,6:4,5,6
family= 0 1 2 0 0 0 0 0 new D8h genus #  1174 with    96 species is 0,2:3,4,6:4,5,7
family= 0 1 2 0 0 0 0 0 new D8h genus #  1175 with    48 species is 0,2:3,4,6:4,6,7
family= 0 1 2 0 0 0 0 0 new D8h genus #  1176 with    48 species is 0,2:3,4,7:3,4,7
family= 0 1 2 0 0 0 0 0 new D8h genus #  1177 with    96 species is 0,2:3,4,7:3,5,6
family= 0 1 2 0 0 0 0 0 new D8h genus #  1178 with    96 species is 0,2:3,4,7:3,5,7
family= 0 1 2 0 0 0 0 0 new D8h genus #  1179 with    48 species is 0,2:3,4,7:3,6,7
family= 0 1 2 0 0 0 0 0 new D8h genus #  1180 with    96 species is 0,2:3,4,7:4,5,6
family= 0 1 2 0 0 0 0 0 new D8h genus #  1181 with    96 species is 0,2:3,4,7:4,5,7
family= 0 1 2 0 0 0 0 0 new D8h genus #  1182 with    48 species is 0,2:3,5,6:3,5,6
family= 0 1 2 0 0 0 0 0 new D8h genus #  1183 with    96 species is 0,2:3,5,6:3,5,7
family= 0 1 2 0 0 0 0 0 new D8h genus #  1184 with    96 species is 0,2:3,5,6:4,5,6
family= 0 1 2 0 0 0 0 0 new D8h genus #  1185 with    48 species is 0,2:3,5,6:4,5,7
family= 0 1 2 0 0 0 0 0 new D8h genus #  1186 with    24 species is 0,2:3,5,7:3,5,7
family= 0 1 2 0 0 0 0 0 new D8h genus #  1187 with    48 species is 0,2:3,5,7:4,5,6
family= 0 1 2 0 0 0 0 0 new D8h genus #  1188 with    24 species is 0,2:4,5,6:4,5,6
family= 0 1 2 0 0 0 0 0 new D8h genus #  1189 with    48 species is 0,3:0,1,2:1,2,3
family= 0 1 2 0 0 0 0 0 new D8h genus #  1190 with    96 species is 0,3:0,1,2:1,2,4
family= 0 1 2 0 0 0 0 0 new D8h genus #  1191 with    96 species is 0,3:0,1,2:1,2,5
family= 0 1 2 0 0 0 0 0 new D8h genus #  1192 with    96 species is 0,3:0,1,2:1,2,6
family= 0 1 2 0 0 0 0 0 new D8h genus #  1193 with    96 species is 0,3:0,1,2:1,2,7
family= 0 1 2 0 0 0 0 0 new D8h genus #  1194 with    96 species is 0,3:0,1,2:1,3,4
family= 0 1 2 0 0 0 0 0 new D8h genus #  1195 with    96 species is 0,3:0,1,2:1,3,5
family= 0 1 2 0 0 0 0 0 new D8h genus #  1196 with    96 species is 0,3:0,1,2:1,3,6
family= 0 1 2 0 0 0 0 0 new D8h genus #  1197 with    96 species is 0,3:0,1,2:1,3,7
family= 0 1 2 0 0 0 0 0 new D8h genus #  1198 with    96 species is 0,3:0,1,2:1,4,5
family= 0 1 2 0 0 0 0 0 new D8h genus #  1199 with    96 species is 0,3:0,1,2:1,4,6
family= 0 1 2 0 0 0 0 0 new D8h genus #  1200 with    96 species is 0,3:0,1,2:1,4,7
family= 0 1 2 0 0 0 0 0 new D8h genus #  1201 with    96 species is 0,3:0,1,2:1,5,6
family= 0 1 2 0 0 0 0 0 new D8h genus #  1202 with    96 species is 0,3:0,1,2:1,5,7
family= 0 1 2 0 0 0 0 0 new D8h genus #  1203 with    96 species is 0,3:0,1,2:1,6,7
family= 0 1 2 0 0 0 0 0 new D8h genus #  1204 with    96 species is 0,3:0,1,2:2,3,4
family= 0 1 2 0 0 0 0 0 new D8h genus #  1205 with    96 species is 0,3:0,1,2:2,3,5
family= 0 1 2 0 0 0 0 0 new D8h genus #  1206 with    96 species is 0,3:0,1,2:2,3,6
family= 0 1 2 0 0 0 0 0 new D8h genus #  1207 with    96 species is 0,3:0,1,2:2,3,7
family= 0 1 2 0 0 0 0 0 new D8h genus #  1208 with    96 species is 0,3:0,1,2:2,4,5
family= 0 1 2 0 0 0 0 0 new D8h genus #  1209 with    96 species is 0,3:0,1,2:2,4,6
family= 0 1 2 0 0 0 0 0 new D8h genus #  1210 with    96 species is 0,3:0,1,2:2,4,7
family= 0 1 2 0 0 0 0 0 new D8h genus #  1211 with    96 species is 0,3:0,1,2:2,5,6
family= 0 1 2 0 0 0 0 0 new D8h genus #  1212 with    96 species is 0,3:0,1,2:2,5,7
family= 0 1 2 0 0 0 0 0 new D8h genus #  1213 with    96 species is 0,3:0,1,2:2,6,7
family= 0 1 2 0 0 0 0 0 new D8h genus #  1214 with    96 species is 0,3:0,1,2:3,4,5
family= 0 1 2 0 0 0 0 0 new D8h genus #  1215 with    96 species is 0,3:0,1,2:3,4,6
family= 0 1 2 0 0 0 0 0 new D8h genus #  1216 with    96 species is 0,3:0,1,2:3,4,7
family= 0 1 2 0 0 0 0 0 new D8h genus #  1217 with    96 species is 0,3:0,1,2:3,5,6
family= 0 1 2 0 0 0 0 0 new D8h genus #  1218 with    96 species is 0,3:0,1,2:3,5,7
family= 0 1 2 0 0 0 0 0 new D8h genus #  1219 with    96 species is 0,3:0,1,2:3,6,7
family= 0 1 2 0 0 0 0 0 new D8h genus #  1220 with    96 species is 0,3:0,1,2:4,5,6
family= 0 1 2 0 0 0 0 0 new D8h genus #  1221 with    96 species is 0,3:0,1,2:4,5,7
family= 0 1 2 0 0 0 0 0 new D8h genus #  1222 with    96 species is 0,3:0,1,2:4,6,7
family= 0 1 2 0 0 0 0 0 new D8h genus #  1223 with    96 species is 0,3:0,1,2:5,6,7
family= 0 1 2 0 0 0 0 0 new D8h genus #  1224 with    96 species is 0,3:0,1,3:1,2,4
family= 0 1 2 0 0 0 0 0 new D8h genus #  1225 with    96 species is 0,3:0,1,3:1,2,5
family= 0 1 2 0 0 0 0 0 new D8h genus #  1226 with    96 species is 0,3:0,1,3:1,2,6
family= 0 1 2 0 0 0 0 0 new D8h genus #  1227 with    96 species is 0,3:0,1,3:1,2,7
family= 0 1 2 0 0 0 0 0 new D8h genus #  1228 with    96 species is 0,3:0,1,3:1,4,5
family= 0 1 2 0 0 0 0 0 new D8h genus #  1229 with    96 species is 0,3:0,1,3:1,4,6
family= 0 1 2 0 0 0 0 0 new D8h genus #  1230 with    96 species is 0,3:0,1,3:1,4,7
family= 0 1 2 0 0 0 0 0 new D8h genus #  1231 with    96 species is 0,3:0,1,3:1,5,6
family= 0 1 2 0 0 0 0 0 new D8h genus #  1232 with    96 species is 0,3:0,1,3:1,5,7
family= 0 1 2 0 0 0 0 0 new D8h genus #  1233 with    96 species is 0,3:0,1,3:1,6,7
family= 0 1 2 0 0 0 0 0 new D8h genus #  1234 with    96 species is 0,3:0,1,3:2,4,5
family= 0 1 2 0 0 0 0 0 new D8h genus #  1235 with    96 species is 0,3:0,1,3:2,4,6
family= 0 1 2 0 0 0 0 0 new D8h genus #  1236 with    96 species is 0,3:0,1,3:2,4,7
family= 0 1 2 0 0 0 0 0 new D8h genus #  1237 with    96 species is 0,3:0,1,3:2,5,6
family= 0 1 2 0 0 0 0 0 new D8h genus #  1238 with    96 species is 0,3:0,1,3:2,5,7
family= 0 1 2 0 0 0 0 0 new D8h genus #  1239 with    96 species is 0,3:0,1,3:2,6,7
family= 0 1 2 0 0 0 0 0 new D8h genus #  1240 with    96 species is 0,3:0,1,3:4,5,6
family= 0 1 2 0 0 0 0 0 new D8h genus #  1241 with    96 species is 0,3:0,1,3:4,5,7
family= 0 1 2 0 0 0 0 0 new D8h genus #  1242 with    96 species is 0,3:0,1,3:4,6,7
family= 0 1 2 0 0 0 0 0 new D8h genus #  1243 with    96 species is 0,3:0,1,3:5,6,7
family= 0 1 2 0 0 0 0 0 new D8h genus #  1244 with    96 species is 0,3:0,1,4:1,2,4
family= 0 1 2 0 0 0 0 0 new D8h genus #  1245 with    96 species is 0,3:0,1,4:1,2,5
family= 0 1 2 0 0 0 0 0 new D8h genus #  1246 with    96 species is 0,3:0,1,4:1,2,6
family= 0 1 2 0 0 0 0 0 new D8h genus #  1247 with    96 species is 0,3:0,1,4:1,2,7
family= 0 1 2 0 0 0 0 0 new D8h genus #  1248 with    96 species is 0,3:0,1,4:1,3,4
family= 0 1 2 0 0 0 0 0 new D8h genus #  1249 with    96 species is 0,3:0,1,4:1,3,5
family= 0 1 2 0 0 0 0 0 new D8h genus #  1250 with    96 species is 0,3:0,1,4:1,3,6
family= 0 1 2 0 0 0 0 0 new D8h genus #  1251 with    96 species is 0,3:0,1,4:1,3,7
family= 0 1 2 0 0 0 0 0 new D8h genus #  1252 with    96 species is 0,3:0,1,4:1,4,5
family= 0 1 2 0 0 0 0 0 new D8h genus #  1253 with    96 species is 0,3:0,1,4:1,4,6
family= 0 1 2 0 0 0 0 0 new D8h genus #  1254 with    96 species is 0,3:0,1,4:1,4,7
family= 0 1 2 0 0 0 0 0 new D8h genus #  1255 with    96 species is 0,3:0,1,4:1,5,6
family= 0 1 2 0 0 0 0 0 new D8h genus #  1256 with    96 species is 0,3:0,1,4:1,5,7
family= 0 1 2 0 0 0 0 0 new D8h genus #  1257 with    96 species is 0,3:0,1,4:1,6,7
family= 0 1 2 0 0 0 0 0 new D8h genus #  1258 with    96 species is 0,3:0,1,4:2,3,4
family= 0 1 2 0 0 0 0 0 new D8h genus #  1259 with    96 species is 0,3:0,1,4:2,3,5
family= 0 1 2 0 0 0 0 0 new D8h genus #  1260 with    96 species is 0,3:0,1,4:2,3,6
family= 0 1 2 0 0 0 0 0 new D8h genus #  1261 with    48 species is 0,3:0,1,4:2,3,7
family= 0 1 2 0 0 0 0 0 new D8h genus #  1262 with    96 species is 0,3:0,1,4:2,4,5
family= 0 1 2 0 0 0 0 0 new D8h genus #  1263 with    96 species is 0,3:0,1,4:2,4,6
family= 0 1 2 0 0 0 0 0 new D8h genus #  1264 with    96 species is 0,3:0,1,4:2,4,7
family= 0 1 2 0 0 0 0 0 new D8h genus #  1265 with    96 species is 0,3:0,1,4:2,5,6
family= 0 1 2 0 0 0 0 0 new D8h genus #  1266 with    96 species is 0,3:0,1,4:2,5,7
family= 0 1 2 0 0 0 0 0 new D8h genus #  1267 with    96 species is 0,3:0,1,4:2,6,7
family= 0 1 2 0 0 0 0 0 new D8h genus #  1268 with    96 species is 0,3:0,1,4:3,4,5
family= 0 1 2 0 0 0 0 0 new D8h genus #  1269 with    96 species is 0,3:0,1,4:3,4,6
family= 0 1 2 0 0 0 0 0 new D8h genus #  1270 with    96 species is 0,3:0,1,4:3,4,7
family= 0 1 2 0 0 0 0 0 new D8h genus #  1271 with    96 species is 0,3:0,1,4:3,5,6
family= 0 1 2 0 0 0 0 0 new D8h genus #  1272 with    96 species is 0,3:0,1,4:3,5,7
family= 0 1 2 0 0 0 0 0 new D8h genus #  1273 with    96 species is 0,3:0,1,4:3,6,7
family= 0 1 2 0 0 0 0 0 new D8h genus #  1274 with    96 species is 0,3:0,1,4:4,5,6
family= 0 1 2 0 0 0 0 0 new D8h genus #  1275 with    96 species is 0,3:0,1,4:4,5,7
family= 0 1 2 0 0 0 0 0 new D8h genus #  1276 with    96 species is 0,3:0,1,4:4,6,7
family= 0 1 2 0 0 0 0 0 new D8h genus #  1277 with    96 species is 0,3:0,1,4:5,6,7
family= 0 1 2 0 0 0 0 0 new D8h genus #  1278 with    96 species is 0,3:0,1,5:1,2,4
family= 0 1 2 0 0 0 0 0 new D8h genus #  1279 with    96 species is 0,3:0,1,5:1,2,5
family= 0 1 2 0 0 0 0 0 new D8h genus #  1280 with    96 species is 0,3:0,1,5:1,2,6
family= 0 1 2 0 0 0 0 0 new D8h genus #  1281 with    96 species is 0,3:0,1,5:1,2,7
family= 0 1 2 0 0 0 0 0 new D8h genus #  1282 with    96 species is 0,3:0,1,5:1,3,4
family= 0 1 2 0 0 0 0 0 new D8h genus #  1283 with    96 species is 0,3:0,1,5:1,3,5
family= 0 1 2 0 0 0 0 0 new D8h genus #  1284 with    96 species is 0,3:0,1,5:1,3,6
family= 0 1 2 0 0 0 0 0 new D8h genus #  1285 with    96 species is 0,3:0,1,5:1,3,7
family= 0 1 2 0 0 0 0 0 new D8h genus #  1286 with    96 species is 0,3:0,1,5:1,4,5
family= 0 1 2 0 0 0 0 0 new D8h genus #  1287 with    96 species is 0,3:0,1,5:1,4,6
family= 0 1 2 0 0 0 0 0 new D8h genus #  1288 with    96 species is 0,3:0,1,5:1,4,7
family= 0 1 2 0 0 0 0 0 new D8h genus #  1289 with    96 species is 0,3:0,1,5:1,5,6
family= 0 1 2 0 0 0 0 0 new D8h genus #  1290 with    96 species is 0,3:0,1,5:1,5,7
family= 0 1 2 0 0 0 0 0 new D8h genus #  1291 with    96 species is 0,3:0,1,5:1,6,7
family= 0 1 2 0 0 0 0 0 new D8h genus #  1292 with    96 species is 0,3:0,1,5:2,3,4
family= 0 1 2 0 0 0 0 0 new D8h genus #  1293 with    96 species is 0,3:0,1,5:2,3,5
family= 0 1 2 0 0 0 0 0 new D8h genus #  1294 with    48 species is 0,3:0,1,5:2,3,6
family= 0 1 2 0 0 0 0 0 new D8h genus #  1295 with    96 species is 0,3:0,1,5:2,4,5
family= 0 1 2 0 0 0 0 0 new D8h genus #  1296 with    96 species is 0,3:0,1,5:2,4,6
family= 0 1 2 0 0 0 0 0 new D8h genus #  1297 with    96 species is 0,3:0,1,5:2,4,7
family= 0 1 2 0 0 0 0 0 new D8h genus #  1298 with    96 species is 0,3:0,1,5:2,5,6
family= 0 1 2 0 0 0 0 0 new D8h genus #  1299 with    96 species is 0,3:0,1,5:2,5,7
family= 0 1 2 0 0 0 0 0 new D8h genus #  1300 with    96 species is 0,3:0,1,5:2,6,7
family= 0 1 2 0 0 0 0 0 new D8h genus #  1301 with    96 species is 0,3:0,1,5:3,4,5
family= 0 1 2 0 0 0 0 0 new D8h genus #  1302 with    96 species is 0,3:0,1,5:3,4,6
family= 0 1 2 0 0 0 0 0 new D8h genus #  1303 with    96 species is 0,3:0,1,5:3,4,7
family= 0 1 2 0 0 0 0 0 new D8h genus #  1304 with    96 species is 0,3:0,1,5:3,5,6
family= 0 1 2 0 0 0 0 0 new D8h genus #  1305 with    96 species is 0,3:0,1,5:3,5,7
family= 0 1 2 0 0 0 0 0 new D8h genus #  1306 with    96 species is 0,3:0,1,5:3,6,7
family= 0 1 2 0 0 0 0 0 new D8h genus #  1307 with    96 species is 0,3:0,1,5:4,5,6
family= 0 1 2 0 0 0 0 0 new D8h genus #  1308 with    96 species is 0,3:0,1,5:4,5,7
family= 0 1 2 0 0 0 0 0 new D8h genus #  1309 with    96 species is 0,3:0,1,5:4,6,7
family= 0 1 2 0 0 0 0 0 new D8h genus #  1310 with    96 species is 0,3:0,1,5:5,6,7
family= 0 1 2 0 0 0 0 0 new D8h genus #  1311 with    96 species is 0,3:0,1,6:1,2,4
family= 0 1 2 0 0 0 0 0 new D8h genus #  1312 with    96 species is 0,3:0,1,6:1,2,5
family= 0 1 2 0 0 0 0 0 new D8h genus #  1313 with    96 species is 0,3:0,1,6:1,2,6
family= 0 1 2 0 0 0 0 0 new D8h genus #  1314 with    96 species is 0,3:0,1,6:1,2,7
family= 0 1 2 0 0 0 0 0 new D8h genus #  1315 with    96 species is 0,3:0,1,6:1,3,4
family= 0 1 2 0 0 0 0 0 new D8h genus #  1316 with    96 species is 0,3:0,1,6:1,3,5
family= 0 1 2 0 0 0 0 0 new D8h genus #  1317 with    96 species is 0,3:0,1,6:1,3,6
family= 0 1 2 0 0 0 0 0 new D8h genus #  1318 with    96 species is 0,3:0,1,6:1,3,7
family= 0 1 2 0 0 0 0 0 new D8h genus #  1319 with    96 species is 0,3:0,1,6:1,4,5
family= 0 1 2 0 0 0 0 0 new D8h genus #  1320 with    96 species is 0,3:0,1,6:1,4,6
family= 0 1 2 0 0 0 0 0 new D8h genus #  1321 with    96 species is 0,3:0,1,6:1,4,7
family= 0 1 2 0 0 0 0 0 new D8h genus #  1322 with    96 species is 0,3:0,1,6:1,5,6
family= 0 1 2 0 0 0 0 0 new D8h genus #  1323 with    96 species is 0,3:0,1,6:1,5,7
family= 0 1 2 0 0 0 0 0 new D8h genus #  1324 with    96 species is 0,3:0,1,6:1,6,7
family= 0 1 2 0 0 0 0 0 new D8h genus #  1325 with    96 species is 0,3:0,1,6:2,3,4
family= 0 1 2 0 0 0 0 0 new D8h genus #  1326 with    48 species is 0,3:0,1,6:2,3,5
family= 0 1 2 0 0 0 0 0 new D8h genus #  1327 with    96 species is 0,3:0,1,6:2,4,5
family= 0 1 2 0 0 0 0 0 new D8h genus #  1328 with    96 species is 0,3:0,1,6:2,4,6
family= 0 1 2 0 0 0 0 0 new D8h genus #  1329 with    96 species is 0,3:0,1,6:2,4,7
family= 0 1 2 0 0 0 0 0 new D8h genus #  1330 with    96 species is 0,3:0,1,6:2,5,6
family= 0 1 2 0 0 0 0 0 new D8h genus #  1331 with    96 species is 0,3:0,1,6:2,5,7
family= 0 1 2 0 0 0 0 0 new D8h genus #  1332 with    96 species is 0,3:0,1,6:2,6,7
family= 0 1 2 0 0 0 0 0 new D8h genus #  1333 with    96 species is 0,3:0,1,6:3,4,5
family= 0 1 2 0 0 0 0 0 new D8h genus #  1334 with    96 species is 0,3:0,1,6:3,4,6
family= 0 1 2 0 0 0 0 0 new D8h genus #  1335 with    96 species is 0,3:0,1,6:3,4,7
family= 0 1 2 0 0 0 0 0 new D8h genus #  1336 with    96 species is 0,3:0,1,6:3,5,6
family= 0 1 2 0 0 0 0 0 new D8h genus #  1337 with    96 species is 0,3:0,1,6:3,5,7
family= 0 1 2 0 0 0 0 0 new D8h genus #  1338 with    96 species is 0,3:0,1,6:3,6,7
family= 0 1 2 0 0 0 0 0 new D8h genus #  1339 with    96 species is 0,3:0,1,6:4,5,6
family= 0 1 2 0 0 0 0 0 new D8h genus #  1340 with    96 species is 0,3:0,1,6:4,5,7
family= 0 1 2 0 0 0 0 0 new D8h genus #  1341 with    96 species is 0,3:0,1,6:4,6,7
family= 0 1 2 0 0 0 0 0 new D8h genus #  1342 with    96 species is 0,3:0,1,6:5,6,7
family= 0 1 2 0 0 0 0 0 new D8h genus #  1343 with    96 species is 0,3:0,1,7:1,2,4
family= 0 1 2 0 0 0 0 0 new D8h genus #  1344 with    96 species is 0,3:0,1,7:1,2,5
family= 0 1 2 0 0 0 0 0 new D8h genus #  1345 with    96 species is 0,3:0,1,7:1,2,6
family= 0 1 2 0 0 0 0 0 new D8h genus #  1346 with    96 species is 0,3:0,1,7:1,2,7
family= 0 1 2 0 0 0 0 0 new D8h genus #  1347 with    96 species is 0,3:0,1,7:1,3,4
family= 0 1 2 0 0 0 0 0 new D8h genus #  1348 with    96 species is 0,3:0,1,7:1,3,5
family= 0 1 2 0 0 0 0 0 new D8h genus #  1349 with    96 species is 0,3:0,1,7:1,3,6
family= 0 1 2 0 0 0 0 0 new D8h genus #  1350 with    96 species is 0,3:0,1,7:1,3,7
family= 0 1 2 0 0 0 0 0 new D8h genus #  1351 with    96 species is 0,3:0,1,7:1,4,5
family= 0 1 2 0 0 0 0 0 new D8h genus #  1352 with    96 species is 0,3:0,1,7:1,4,6
family= 0 1 2 0 0 0 0 0 new D8h genus #  1353 with    96 species is 0,3:0,1,7:1,4,7
family= 0 1 2 0 0 0 0 0 new D8h genus #  1354 with    96 species is 0,3:0,1,7:1,5,6
family= 0 1 2 0 0 0 0 0 new D8h genus #  1355 with    96 species is 0,3:0,1,7:1,5,7
family= 0 1 2 0 0 0 0 0 new D8h genus #  1356 with    96 species is 0,3:0,1,7:1,6,7
family= 0 1 2 0 0 0 0 0 new D8h genus #  1357 with    48 species is 0,3:0,1,7:2,3,4
family= 0 1 2 0 0 0 0 0 new D8h genus #  1358 with    96 species is 0,3:0,1,7:2,4,5
family= 0 1 2 0 0 0 0 0 new D8h genus #  1359 with    96 species is 0,3:0,1,7:2,4,6
family= 0 1 2 0 0 0 0 0 new D8h genus #  1360 with    96 species is 0,3:0,1,7:2,4,7
family= 0 1 2 0 0 0 0 0 new D8h genus #  1361 with    96 species is 0,3:0,1,7:2,5,6
family= 0 1 2 0 0 0 0 0 new D8h genus #  1362 with    96 species is 0,3:0,1,7:2,5,7
family= 0 1 2 0 0 0 0 0 new D8h genus #  1363 with    96 species is 0,3:0,1,7:2,6,7
family= 0 1 2 0 0 0 0 0 new D8h genus #  1364 with    96 species is 0,3:0,1,7:3,4,5
family= 0 1 2 0 0 0 0 0 new D8h genus #  1365 with    96 species is 0,3:0,1,7:3,4,6
family= 0 1 2 0 0 0 0 0 new D8h genus #  1366 with    96 species is 0,3:0,1,7:3,4,7
family= 0 1 2 0 0 0 0 0 new D8h genus #  1367 with    96 species is 0,3:0,1,7:3,5,6
family= 0 1 2 0 0 0 0 0 new D8h genus #  1368 with    96 species is 0,3:0,1,7:3,5,7
family= 0 1 2 0 0 0 0 0 new D8h genus #  1369 with    96 species is 0,3:0,1,7:3,6,7
family= 0 1 2 0 0 0 0 0 new D8h genus #  1370 with    96 species is 0,3:0,1,7:4,5,6
family= 0 1 2 0 0 0 0 0 new D8h genus #  1371 with    96 species is 0,3:0,1,7:4,5,7
family= 0 1 2 0 0 0 0 0 new D8h genus #  1372 with    96 species is 0,3:0,1,7:4,6,7
family= 0 1 2 0 0 0 0 0 new D8h genus #  1373 with    96 species is 0,3:0,1,7:5,6,7
family= 0 1 2 0 0 0 0 0 new D8h genus #  1374 with    96 species is 0,3:0,2,4:1,2,4
family= 0 1 2 0 0 0 0 0 new D8h genus #  1375 with    96 species is 0,3:0,2,4:1,2,5
family= 0 1 2 0 0 0 0 0 new D8h genus #  1376 with    96 species is 0,3:0,2,4:1,2,6
family= 0 1 2 0 0 0 0 0 new D8h genus #  1377 with    96 species is 0,3:0,2,4:1,2,7
family= 0 1 2 0 0 0 0 0 new D8h genus #  1378 with    96 species is 0,3:0,2,4:1,3,4
family= 0 1 2 0 0 0 0 0 new D8h genus #  1379 with    96 species is 0,3:0,2,4:1,3,5
family= 0 1 2 0 0 0 0 0 new D8h genus #  1380 with    96 species is 0,3:0,2,4:1,3,6
family= 0 1 2 0 0 0 0 0 new D8h genus #  1381 with    48 species is 0,3:0,2,4:1,3,7
family= 0 1 2 0 0 0 0 0 new D8h genus #  1382 with    96 species is 0,3:0,2,4:1,4,5
family= 0 1 2 0 0 0 0 0 new D8h genus #  1383 with    96 species is 0,3:0,2,4:1,4,6
family= 0 1 2 0 0 0 0 0 new D8h genus #  1384 with    96 species is 0,3:0,2,4:1,4,7
family= 0 1 2 0 0 0 0 0 new D8h genus #  1385 with    96 species is 0,3:0,2,4:1,5,6
family= 0 1 2 0 0 0 0 0 new D8h genus #  1386 with    96 species is 0,3:0,2,4:1,5,7
family= 0 1 2 0 0 0 0 0 new D8h genus #  1387 with    96 species is 0,3:0,2,4:1,6,7
family= 0 1 2 0 0 0 0 0 new D8h genus #  1388 with    96 species is 0,3:0,2,4:2,4,5
family= 0 1 2 0 0 0 0 0 new D8h genus #  1389 with    96 species is 0,3:0,2,4:2,4,6
family= 0 1 2 0 0 0 0 0 new D8h genus #  1390 with    96 species is 0,3:0,2,4:2,4,7
family= 0 1 2 0 0 0 0 0 new D8h genus #  1391 with    96 species is 0,3:0,2,4:2,5,6
family= 0 1 2 0 0 0 0 0 new D8h genus #  1392 with    96 species is 0,3:0,2,4:2,5,7
family= 0 1 2 0 0 0 0 0 new D8h genus #  1393 with    96 species is 0,3:0,2,4:2,6,7
family= 0 1 2 0 0 0 0 0 new D8h genus #  1394 with    96 species is 0,3:0,2,4:3,4,5
family= 0 1 2 0 0 0 0 0 new D8h genus #  1395 with    96 species is 0,3:0,2,4:3,4,6
family= 0 1 2 0 0 0 0 0 new D8h genus #  1396 with    96 species is 0,3:0,2,4:3,4,7
family= 0 1 2 0 0 0 0 0 new D8h genus #  1397 with    96 species is 0,3:0,2,4:3,5,6
family= 0 1 2 0 0 0 0 0 new D8h genus #  1398 with    96 species is 0,3:0,2,4:3,5,7
family= 0 1 2 0 0 0 0 0 new D8h genus #  1399 with    96 species is 0,3:0,2,4:3,6,7
family= 0 1 2 0 0 0 0 0 new D8h genus #  1400 with    96 species is 0,3:0,2,4:4,5,6
family= 0 1 2 0 0 0 0 0 new D8h genus #  1401 with    96 species is 0,3:0,2,4:4,5,7
family= 0 1 2 0 0 0 0 0 new D8h genus #  1402 with    96 species is 0,3:0,2,4:4,6,7
family= 0 1 2 0 0 0 0 0 new D8h genus #  1403 with    96 species is 0,3:0,2,4:5,6,7
family= 0 1 2 0 0 0 0 0 new D8h genus #  1404 with    96 species is 0,3:0,2,5:1,2,4
family= 0 1 2 0 0 0 0 0 new D8h genus #  1405 with    96 species is 0,3:0,2,5:1,2,5
family= 0 1 2 0 0 0 0 0 new D8h genus #  1406 with    96 species is 0,3:0,2,5:1,2,6
family= 0 1 2 0 0 0 0 0 new D8h genus #  1407 with    96 species is 0,3:0,2,5:1,2,7
family= 0 1 2 0 0 0 0 0 new D8h genus #  1408 with    96 species is 0,3:0,2,5:1,3,4
family= 0 1 2 0 0 0 0 0 new D8h genus #  1409 with    96 species is 0,3:0,2,5:1,3,5
family= 0 1 2 0 0 0 0 0 new D8h genus #  1410 with    48 species is 0,3:0,2,5:1,3,6
family= 0 1 2 0 0 0 0 0 new D8h genus #  1411 with    96 species is 0,3:0,2,5:1,4,5
family= 0 1 2 0 0 0 0 0 new D8h genus #  1412 with    96 species is 0,3:0,2,5:1,4,6
family= 0 1 2 0 0 0 0 0 new D8h genus #  1413 with    96 species is 0,3:0,2,5:1,4,7
family= 0 1 2 0 0 0 0 0 new D8h genus #  1414 with    96 species is 0,3:0,2,5:1,5,6
family= 0 1 2 0 0 0 0 0 new D8h genus #  1415 with    96 species is 0,3:0,2,5:1,5,7
family= 0 1 2 0 0 0 0 0 new D8h genus #  1416 with    96 species is 0,3:0,2,5:1,6,7
family= 0 1 2 0 0 0 0 0 new D8h genus #  1417 with    96 species is 0,3:0,2,5:2,4,5
family= 0 1 2 0 0 0 0 0 new D8h genus #  1418 with    96 species is 0,3:0,2,5:2,4,6
family= 0 1 2 0 0 0 0 0 new D8h genus #  1419 with    96 species is 0,3:0,2,5:2,4,7
family= 0 1 2 0 0 0 0 0 new D8h genus #  1420 with    96 species is 0,3:0,2,5:2,5,6
family= 0 1 2 0 0 0 0 0 new D8h genus #  1421 with    96 species is 0,3:0,2,5:2,5,7
family= 0 1 2 0 0 0 0 0 new D8h genus #  1422 with    96 species is 0,3:0,2,5:2,6,7
family= 0 1 2 0 0 0 0 0 new D8h genus #  1423 with    96 species is 0,3:0,2,5:3,4,5
family= 0 1 2 0 0 0 0 0 new D8h genus #  1424 with    96 species is 0,3:0,2,5:3,4,6
family= 0 1 2 0 0 0 0 0 new D8h genus #  1425 with    96 species is 0,3:0,2,5:3,4,7
family= 0 1 2 0 0 0 0 0 new D8h genus #  1426 with    96 species is 0,3:0,2,5:3,5,6
family= 0 1 2 0 0 0 0 0 new D8h genus #  1427 with    96 species is 0,3:0,2,5:3,5,7
family= 0 1 2 0 0 0 0 0 new D8h genus #  1428 with    96 species is 0,3:0,2,5:3,6,7
family= 0 1 2 0 0 0 0 0 new D8h genus #  1429 with    96 species is 0,3:0,2,5:4,5,6
family= 0 1 2 0 0 0 0 0 new D8h genus #  1430 with    96 species is 0,3:0,2,5:4,5,7
family= 0 1 2 0 0 0 0 0 new D8h genus #  1431 with    96 species is 0,3:0,2,5:4,6,7
family= 0 1 2 0 0 0 0 0 new D8h genus #  1432 with    96 species is 0,3:0,2,5:5,6,7
family= 0 1 2 0 0 0 0 0 new D8h genus #  1433 with    96 species is 0,3:0,2,6:1,2,4
family= 0 1 2 0 0 0 0 0 new D8h genus #  1434 with    96 species is 0,3:0,2,6:1,2,5
family= 0 1 2 0 0 0 0 0 new D8h genus #  1435 with    96 species is 0,3:0,2,6:1,2,6
family= 0 1 2 0 0 0 0 0 new D8h genus #  1436 with    96 species is 0,3:0,2,6:1,2,7
family= 0 1 2 0 0 0 0 0 new D8h genus #  1437 with    96 species is 0,3:0,2,6:1,3,4
family= 0 1 2 0 0 0 0 0 new D8h genus #  1438 with    48 species is 0,3:0,2,6:1,3,5
family= 0 1 2 0 0 0 0 0 new D8h genus #  1439 with    96 species is 0,3:0,2,6:1,4,5
family= 0 1 2 0 0 0 0 0 new D8h genus #  1440 with    96 species is 0,3:0,2,6:1,4,6
family= 0 1 2 0 0 0 0 0 new D8h genus #  1441 with    96 species is 0,3:0,2,6:1,4,7
family= 0 1 2 0 0 0 0 0 new D8h genus #  1442 with    96 species is 0,3:0,2,6:1,5,6
family= 0 1 2 0 0 0 0 0 new D8h genus #  1443 with    96 species is 0,3:0,2,6:1,5,7
family= 0 1 2 0 0 0 0 0 new D8h genus #  1444 with    96 species is 0,3:0,2,6:1,6,7
family= 0 1 2 0 0 0 0 0 new D8h genus #  1445 with    96 species is 0,3:0,2,6:2,4,5
family= 0 1 2 0 0 0 0 0 new D8h genus #  1446 with    96 species is 0,3:0,2,6:2,4,6
family= 0 1 2 0 0 0 0 0 new D8h genus #  1447 with    96 species is 0,3:0,2,6:2,4,7
family= 0 1 2 0 0 0 0 0 new D8h genus #  1448 with    96 species is 0,3:0,2,6:2,5,6
family= 0 1 2 0 0 0 0 0 new D8h genus #  1449 with    96 species is 0,3:0,2,6:2,5,7
family= 0 1 2 0 0 0 0 0 new D8h genus #  1450 with    96 species is 0,3:0,2,6:2,6,7
family= 0 1 2 0 0 0 0 0 new D8h genus #  1451 with    96 species is 0,3:0,2,6:3,4,5
family= 0 1 2 0 0 0 0 0 new D8h genus #  1452 with    96 species is 0,3:0,2,6:3,4,6
family= 0 1 2 0 0 0 0 0 new D8h genus #  1453 with    96 species is 0,3:0,2,6:3,4,7
family= 0 1 2 0 0 0 0 0 new D8h genus #  1454 with    96 species is 0,3:0,2,6:3,5,6
family= 0 1 2 0 0 0 0 0 new D8h genus #  1455 with    96 species is 0,3:0,2,6:3,5,7
family= 0 1 2 0 0 0 0 0 new D8h genus #  1456 with    96 species is 0,3:0,2,6:3,6,7
family= 0 1 2 0 0 0 0 0 new D8h genus #  1457 with    96 species is 0,3:0,2,6:4,5,6
family= 0 1 2 0 0 0 0 0 new D8h genus #  1458 with    96 species is 0,3:0,2,6:4,5,7
family= 0 1 2 0 0 0 0 0 new D8h genus #  1459 with    96 species is 0,3:0,2,6:4,6,7
family= 0 1 2 0 0 0 0 0 new D8h genus #  1460 with    96 species is 0,3:0,2,6:5,6,7
family= 0 1 2 0 0 0 0 0 new D8h genus #  1461 with    96 species is 0,3:0,2,7:1,2,4
family= 0 1 2 0 0 0 0 0 new D8h genus #  1462 with    96 species is 0,3:0,2,7:1,2,5
family= 0 1 2 0 0 0 0 0 new D8h genus #  1463 with    96 species is 0,3:0,2,7:1,2,6
family= 0 1 2 0 0 0 0 0 new D8h genus #  1464 with    96 species is 0,3:0,2,7:1,2,7
family= 0 1 2 0 0 0 0 0 new D8h genus #  1465 with    48 species is 0,3:0,2,7:1,3,4
family= 0 1 2 0 0 0 0 0 new D8h genus #  1466 with    96 species is 0,3:0,2,7:1,4,5
family= 0 1 2 0 0 0 0 0 new D8h genus #  1467 with    96 species is 0,3:0,2,7:1,4,6
family= 0 1 2 0 0 0 0 0 new D8h genus #  1468 with    96 species is 0,3:0,2,7:1,4,7
family= 0 1 2 0 0 0 0 0 new D8h genus #  1469 with    96 species is 0,3:0,2,7:1,5,6
family= 0 1 2 0 0 0 0 0 new D8h genus #  1470 with    96 species is 0,3:0,2,7:1,5,7
family= 0 1 2 0 0 0 0 0 new D8h genus #  1471 with    96 species is 0,3:0,2,7:1,6,7
family= 0 1 2 0 0 0 0 0 new D8h genus #  1472 with    96 species is 0,3:0,2,7:2,4,5
family= 0 1 2 0 0 0 0 0 new D8h genus #  1473 with    96 species is 0,3:0,2,7:2,4,6
family= 0 1 2 0 0 0 0 0 new D8h genus #  1474 with    96 species is 0,3:0,2,7:2,4,7
family= 0 1 2 0 0 0 0 0 new D8h genus #  1475 with    96 species is 0,3:0,2,7:2,5,6
family= 0 1 2 0 0 0 0 0 new D8h genus #  1476 with    96 species is 0,3:0,2,7:2,5,7
family= 0 1 2 0 0 0 0 0 new D8h genus #  1477 with    96 species is 0,3:0,2,7:2,6,7
family= 0 1 2 0 0 0 0 0 new D8h genus #  1478 with    96 species is 0,3:0,2,7:3,4,5
family= 0 1 2 0 0 0 0 0 new D8h genus #  1479 with    96 species is 0,3:0,2,7:3,4,6
family= 0 1 2 0 0 0 0 0 new D8h genus #  1480 with    96 species is 0,3:0,2,7:3,4,7
family= 0 1 2 0 0 0 0 0 new D8h genus #  1481 with    96 species is 0,3:0,2,7:3,5,6
family= 0 1 2 0 0 0 0 0 new D8h genus #  1482 with    96 species is 0,3:0,2,7:3,5,7
family= 0 1 2 0 0 0 0 0 new D8h genus #  1483 with    96 species is 0,3:0,2,7:3,6,7
family= 0 1 2 0 0 0 0 0 new D8h genus #  1484 with    96 species is 0,3:0,2,7:4,5,6
family= 0 1 2 0 0 0 0 0 new D8h genus #  1485 with    96 species is 0,3:0,2,7:4,5,7
family= 0 1 2 0 0 0 0 0 new D8h genus #  1486 with    96 species is 0,3:0,2,7:4,6,7
family= 0 1 2 0 0 0 0 0 new D8h genus #  1487 with    96 species is 0,3:0,2,7:5,6,7
family= 0 1 2 0 0 0 0 0 new D8h genus #  1488 with    96 species is 0,3:0,3,4:1,2,4
family= 0 1 2 0 0 0 0 0 new D8h genus #  1489 with    96 species is 0,3:0,3,4:1,2,5
family= 0 1 2 0 0 0 0 0 new D8h genus #  1490 with    96 species is 0,3:0,3,4:1,2,6
family= 0 1 2 0 0 0 0 0 new D8h genus #  1491 with    96 species is 0,3:0,3,4:1,2,7
family= 0 1 2 0 0 0 0 0 new D8h genus #  1492 with    96 species is 0,3:0,3,4:1,4,5
family= 0 1 2 0 0 0 0 0 new D8h genus #  1493 with    96 species is 0,3:0,3,4:1,4,6
family= 0 1 2 0 0 0 0 0 new D8h genus #  1494 with    96 species is 0,3:0,3,4:1,4,7
family= 0 1 2 0 0 0 0 0 new D8h genus #  1495 with    96 species is 0,3:0,3,4:1,5,6
family= 0 1 2 0 0 0 0 0 new D8h genus #  1496 with    96 species is 0,3:0,3,4:1,5,7
family= 0 1 2 0 0 0 0 0 new D8h genus #  1497 with    96 species is 0,3:0,3,4:1,6,7
family= 0 1 2 0 0 0 0 0 new D8h genus #  1498 with    96 species is 0,3:0,3,4:2,4,5
family= 0 1 2 0 0 0 0 0 new D8h genus #  1499 with    96 species is 0,3:0,3,4:2,4,6
family= 0 1 2 0 0 0 0 0 new D8h genus #  1500 with    96 species is 0,3:0,3,4:2,4,7
family= 0 1 2 0 0 0 0 0 new D8h genus #  1501 with    96 species is 0,3:0,3,4:2,5,6
family= 0 1 2 0 0 0 0 0 new D8h genus #  1502 with    96 species is 0,3:0,3,4:2,5,7
family= 0 1 2 0 0 0 0 0 new D8h genus #  1503 with    96 species is 0,3:0,3,4:2,6,7
family= 0 1 2 0 0 0 0 0 new D8h genus #  1504 with    96 species is 0,3:0,3,4:4,5,6
family= 0 1 2 0 0 0 0 0 new D8h genus #  1505 with    96 species is 0,3:0,3,4:4,5,7
family= 0 1 2 0 0 0 0 0 new D8h genus #  1506 with    96 species is 0,3:0,3,4:4,6,7
family= 0 1 2 0 0 0 0 0 new D8h genus #  1507 with    96 species is 0,3:0,3,4:5,6,7
family= 0 1 2 0 0 0 0 0 new D8h genus #  1508 with    96 species is 0,3:0,3,5:1,2,4
family= 0 1 2 0 0 0 0 0 new D8h genus #  1509 with    96 species is 0,3:0,3,5:1,2,5
family= 0 1 2 0 0 0 0 0 new D8h genus #  1510 with    96 species is 0,3:0,3,5:1,2,6
family= 0 1 2 0 0 0 0 0 new D8h genus #  1511 with    96 species is 0,3:0,3,5:1,2,7
family= 0 1 2 0 0 0 0 0 new D8h genus #  1512 with    96 species is 0,3:0,3,5:1,4,5
family= 0 1 2 0 0 0 0 0 new D8h genus #  1513 with    96 species is 0,3:0,3,5:1,4,6
family= 0 1 2 0 0 0 0 0 new D8h genus #  1514 with    96 species is 0,3:0,3,5:1,4,7
family= 0 1 2 0 0 0 0 0 new D8h genus #  1515 with    96 species is 0,3:0,3,5:1,5,6
family= 0 1 2 0 0 0 0 0 new D8h genus #  1516 with    96 species is 0,3:0,3,5:1,5,7
family= 0 1 2 0 0 0 0 0 new D8h genus #  1517 with    96 species is 0,3:0,3,5:1,6,7
family= 0 1 2 0 0 0 0 0 new D8h genus #  1518 with    96 species is 0,3:0,3,5:2,4,5
family= 0 1 2 0 0 0 0 0 new D8h genus #  1519 with    96 species is 0,3:0,3,5:2,4,6
family= 0 1 2 0 0 0 0 0 new D8h genus #  1520 with    96 species is 0,3:0,3,5:2,4,7
family= 0 1 2 0 0 0 0 0 new D8h genus #  1521 with    96 species is 0,3:0,3,5:2,5,6
family= 0 1 2 0 0 0 0 0 new D8h genus #  1522 with    96 species is 0,3:0,3,5:2,5,7
family= 0 1 2 0 0 0 0 0 new D8h genus #  1523 with    96 species is 0,3:0,3,5:2,6,7
family= 0 1 2 0 0 0 0 0 new D8h genus #  1524 with    96 species is 0,3:0,3,5:4,5,6
family= 0 1 2 0 0 0 0 0 new D8h genus #  1525 with    96 species is 0,3:0,3,5:4,5,7
family= 0 1 2 0 0 0 0 0 new D8h genus #  1526 with    96 species is 0,3:0,3,5:4,6,7
family= 0 1 2 0 0 0 0 0 new D8h genus #  1527 with    96 species is 0,3:0,3,5:5,6,7
family= 0 1 2 0 0 0 0 0 new D8h genus #  1528 with    96 species is 0,3:0,4,5:1,2,4
family= 0 1 2 0 0 0 0 0 new D8h genus #  1529 with    96 species is 0,3:0,4,5:1,2,5
family= 0 1 2 0 0 0 0 0 new D8h genus #  1530 with    96 species is 0,3:0,4,5:1,2,6
family= 0 1 2 0 0 0 0 0 new D8h genus #  1531 with    96 species is 0,3:0,4,5:1,2,7
family= 0 1 2 0 0 0 0 0 new D8h genus #  1532 with    96 species is 0,3:0,4,5:1,4,5
family= 0 1 2 0 0 0 0 0 new D8h genus #  1533 with    96 species is 0,3:0,4,5:1,4,6
family= 0 1 2 0 0 0 0 0 new D8h genus #  1534 with    96 species is 0,3:0,4,5:1,4,7
family= 0 1 2 0 0 0 0 0 new D8h genus #  1535 with    96 species is 0,3:0,4,5:1,5,6
family= 0 1 2 0 0 0 0 0 new D8h genus #  1536 with    96 species is 0,3:0,4,5:1,5,7
family= 0 1 2 0 0 0 0 0 new D8h genus #  1537 with    96 species is 0,3:0,4,5:1,6,7
family= 0 1 2 0 0 0 0 0 new D8h genus #  1538 with    96 species is 0,3:0,4,5:2,4,5
family= 0 1 2 0 0 0 0 0 new D8h genus #  1539 with    96 species is 0,3:0,4,5:2,4,6
family= 0 1 2 0 0 0 0 0 new D8h genus #  1540 with    96 species is 0,3:0,4,5:2,4,7
family= 0 1 2 0 0 0 0 0 new D8h genus #  1541 with    96 species is 0,3:0,4,5:2,5,6
family= 0 1 2 0 0 0 0 0 new D8h genus #  1542 with    96 species is 0,3:0,4,5:2,5,7
family= 0 1 2 0 0 0 0 0 new D8h genus #  1543 with    96 species is 0,3:0,4,5:2,6,7
family= 0 1 2 0 0 0 0 0 new D8h genus #  1544 with    96 species is 0,3:0,4,5:3,4,5
family= 0 1 2 0 0 0 0 0 new D8h genus #  1545 with    96 species is 0,3:0,4,5:3,4,6
family= 0 1 2 0 0 0 0 0 new D8h genus #  1546 with    96 species is 0,3:0,4,5:3,4,7
family= 0 1 2 0 0 0 0 0 new D8h genus #  1547 with    96 species is 0,3:0,4,5:3,5,6
family= 0 1 2 0 0 0 0 0 new D8h genus #  1548 with    96 species is 0,3:0,4,5:3,5,7
family= 0 1 2 0 0 0 0 0 new D8h genus #  1549 with    48 species is 0,3:0,4,5:3,6,7
family= 0 1 2 0 0 0 0 0 new D8h genus #  1550 with    96 species is 0,3:0,4,5:4,5,6
family= 0 1 2 0 0 0 0 0 new D8h genus #  1551 with    96 species is 0,3:0,4,5:4,5,7
family= 0 1 2 0 0 0 0 0 new D8h genus #  1552 with    96 species is 0,3:0,4,5:4,6,7
family= 0 1 2 0 0 0 0 0 new D8h genus #  1553 with    96 species is 0,3:0,4,5:5,6,7
family= 0 1 2 0 0 0 0 0 new D8h genus #  1554 with    96 species is 0,3:0,4,6:1,2,4
family= 0 1 2 0 0 0 0 0 new D8h genus #  1555 with    96 species is 0,3:0,4,6:1,2,5
family= 0 1 2 0 0 0 0 0 new D8h genus #  1556 with    96 species is 0,3:0,4,6:1,2,6
family= 0 1 2 0 0 0 0 0 new D8h genus #  1557 with    96 species is 0,3:0,4,6:1,2,7
family= 0 1 2 0 0 0 0 0 new D8h genus #  1558 with    96 species is 0,3:0,4,6:1,4,5
family= 0 1 2 0 0 0 0 0 new D8h genus #  1559 with    96 species is 0,3:0,4,6:1,4,6
family= 0 1 2 0 0 0 0 0 new D8h genus #  1560 with    96 species is 0,3:0,4,6:1,4,7
family= 0 1 2 0 0 0 0 0 new D8h genus #  1561 with    96 species is 0,3:0,4,6:1,5,6
family= 0 1 2 0 0 0 0 0 new D8h genus #  1562 with    96 species is 0,3:0,4,6:1,5,7
family= 0 1 2 0 0 0 0 0 new D8h genus #  1563 with    96 species is 0,3:0,4,6:1,6,7
family= 0 1 2 0 0 0 0 0 new D8h genus #  1564 with    96 species is 0,3:0,4,6:2,4,5
family= 0 1 2 0 0 0 0 0 new D8h genus #  1565 with    96 species is 0,3:0,4,6:2,4,6
family= 0 1 2 0 0 0 0 0 new D8h genus #  1566 with    96 species is 0,3:0,4,6:2,4,7
family= 0 1 2 0 0 0 0 0 new D8h genus #  1567 with    96 species is 0,3:0,4,6:2,5,6
family= 0 1 2 0 0 0 0 0 new D8h genus #  1568 with    96 species is 0,3:0,4,6:2,5,7
family= 0 1 2 0 0 0 0 0 new D8h genus #  1569 with    96 species is 0,3:0,4,6:2,6,7
family= 0 1 2 0 0 0 0 0 new D8h genus #  1570 with    96 species is 0,3:0,4,6:3,4,5
family= 0 1 2 0 0 0 0 0 new D8h genus #  1571 with    96 species is 0,3:0,4,6:3,4,6
family= 0 1 2 0 0 0 0 0 new D8h genus #  1572 with    96 species is 0,3:0,4,6:3,4,7
family= 0 1 2 0 0 0 0 0 new D8h genus #  1573 with    96 species is 0,3:0,4,6:3,5,6
family= 0 1 2 0 0 0 0 0 new D8h genus #  1574 with    48 species is 0,3:0,4,6:3,5,7
family= 0 1 2 0 0 0 0 0 new D8h genus #  1575 with    96 species is 0,3:0,4,6:4,5,6
family= 0 1 2 0 0 0 0 0 new D8h genus #  1576 with    96 species is 0,3:0,4,6:4,5,7
family= 0 1 2 0 0 0 0 0 new D8h genus #  1577 with    96 species is 0,3:0,4,6:4,6,7
family= 0 1 2 0 0 0 0 0 new D8h genus #  1578 with    96 species is 0,3:0,4,6:5,6,7
family= 0 1 2 0 0 0 0 0 new D8h genus #  1579 with    96 species is 0,3:0,4,7:1,2,4
family= 0 1 2 0 0 0 0 0 new D8h genus #  1580 with    96 species is 0,3:0,4,7:1,2,5
family= 0 1 2 0 0 0 0 0 new D8h genus #  1581 with    96 species is 0,3:0,4,7:1,2,6
family= 0 1 2 0 0 0 0 0 new D8h genus #  1582 with    96 species is 0,3:0,4,7:1,2,7
family= 0 1 2 0 0 0 0 0 new D8h genus #  1583 with    96 species is 0,3:0,4,7:1,4,5
family= 0 1 2 0 0 0 0 0 new D8h genus #  1584 with    96 species is 0,3:0,4,7:1,4,6
family= 0 1 2 0 0 0 0 0 new D8h genus #  1585 with    96 species is 0,3:0,4,7:1,4,7
family= 0 1 2 0 0 0 0 0 new D8h genus #  1586 with    96 species is 0,3:0,4,7:1,5,6
family= 0 1 2 0 0 0 0 0 new D8h genus #  1587 with    96 species is 0,3:0,4,7:1,5,7
family= 0 1 2 0 0 0 0 0 new D8h genus #  1588 with    96 species is 0,3:0,4,7:1,6,7
family= 0 1 2 0 0 0 0 0 new D8h genus #  1589 with    96 species is 0,3:0,4,7:2,4,5
family= 0 1 2 0 0 0 0 0 new D8h genus #  1590 with    96 species is 0,3:0,4,7:2,4,6
family= 0 1 2 0 0 0 0 0 new D8h genus #  1591 with    96 species is 0,3:0,4,7:2,4,7
family= 0 1 2 0 0 0 0 0 new D8h genus #  1592 with    96 species is 0,3:0,4,7:2,5,6
family= 0 1 2 0 0 0 0 0 new D8h genus #  1593 with    96 species is 0,3:0,4,7:2,5,7
family= 0 1 2 0 0 0 0 0 new D8h genus #  1594 with    96 species is 0,3:0,4,7:2,6,7
family= 0 1 2 0 0 0 0 0 new D8h genus #  1595 with    96 species is 0,3:0,4,7:3,4,5
family= 0 1 2 0 0 0 0 0 new D8h genus #  1596 with    96 species is 0,3:0,4,7:3,4,6
family= 0 1 2 0 0 0 0 0 new D8h genus #  1597 with    48 species is 0,3:0,4,7:3,4,7
family= 0 1 2 0 0 0 0 0 new D8h genus #  1598 with    96 species is 0,3:0,4,7:3,5,6
family= 0 1 2 0 0 0 0 0 new D8h genus #  1599 with    96 species is 0,3:0,4,7:4,5,6
family= 0 1 2 0 0 0 0 0 new D8h genus #  1600 with    96 species is 0,3:0,4,7:4,5,7
family= 0 1 2 0 0 0 0 0 new D8h genus #  1601 with    96 species is 0,3:0,4,7:4,6,7
family= 0 1 2 0 0 0 0 0 new D8h genus #  1602 with    96 species is 0,3:0,4,7:5,6,7
family= 0 1 2 0 0 0 0 0 new D8h genus #  1603 with    96 species is 0,3:0,5,6:1,2,4
family= 0 1 2 0 0 0 0 0 new D8h genus #  1604 with    96 species is 0,3:0,5,6:1,2,5
family= 0 1 2 0 0 0 0 0 new D8h genus #  1605 with    96 species is 0,3:0,5,6:1,2,6
family= 0 1 2 0 0 0 0 0 new D8h genus #  1606 with    96 species is 0,3:0,5,6:1,2,7
family= 0 1 2 0 0 0 0 0 new D8h genus #  1607 with    96 species is 0,3:0,5,6:1,4,5
family= 0 1 2 0 0 0 0 0 new D8h genus #  1608 with    96 species is 0,3:0,5,6:1,4,6
family= 0 1 2 0 0 0 0 0 new D8h genus #  1609 with    96 species is 0,3:0,5,6:1,4,7
family= 0 1 2 0 0 0 0 0 new D8h genus #  1610 with    96 species is 0,3:0,5,6:1,5,6
family= 0 1 2 0 0 0 0 0 new D8h genus #  1611 with    96 species is 0,3:0,5,6:1,5,7
family= 0 1 2 0 0 0 0 0 new D8h genus #  1612 with    96 species is 0,3:0,5,6:1,6,7
family= 0 1 2 0 0 0 0 0 new D8h genus #  1613 with    96 species is 0,3:0,5,6:2,4,5
family= 0 1 2 0 0 0 0 0 new D8h genus #  1614 with    96 species is 0,3:0,5,6:2,4,6
family= 0 1 2 0 0 0 0 0 new D8h genus #  1615 with    96 species is 0,3:0,5,6:2,4,7
family= 0 1 2 0 0 0 0 0 new D8h genus #  1616 with    96 species is 0,3:0,5,6:2,5,6
family= 0 1 2 0 0 0 0 0 new D8h genus #  1617 with    96 species is 0,3:0,5,6:2,5,7
family= 0 1 2 0 0 0 0 0 new D8h genus #  1618 with    96 species is 0,3:0,5,6:2,6,7
family= 0 1 2 0 0 0 0 0 new D8h genus #  1619 with    96 species is 0,3:0,5,6:3,4,5
family= 0 1 2 0 0 0 0 0 new D8h genus #  1620 with    96 species is 0,3:0,5,6:3,4,6
family= 0 1 2 0 0 0 0 0 new D8h genus #  1621 with    48 species is 0,3:0,5,6:3,5,6
family= 0 1 2 0 0 0 0 0 new D8h genus #  1622 with    96 species is 0,3:0,5,6:4,5,6
family= 0 1 2 0 0 0 0 0 new D8h genus #  1623 with    96 species is 0,3:0,5,6:4,5,7
family= 0 1 2 0 0 0 0 0 new D8h genus #  1624 with    96 species is 0,3:0,5,6:4,6,7
family= 0 1 2 0 0 0 0 0 new D8h genus #  1625 with    96 species is 0,3:0,5,6:5,6,7
family= 0 1 2 0 0 0 0 0 new D8h genus #  1626 with    96 species is 0,3:0,5,7:1,2,4
family= 0 1 2 0 0 0 0 0 new D8h genus #  1627 with    96 species is 0,3:0,5,7:1,2,5
family= 0 1 2 0 0 0 0 0 new D8h genus #  1628 with    96 species is 0,3:0,5,7:1,2,6
family= 0 1 2 0 0 0 0 0 new D8h genus #  1629 with    96 species is 0,3:0,5,7:1,2,7
family= 0 1 2 0 0 0 0 0 new D8h genus #  1630 with    96 species is 0,3:0,5,7:1,4,5
family= 0 1 2 0 0 0 0 0 new D8h genus #  1631 with    96 species is 0,3:0,5,7:1,4,6
family= 0 1 2 0 0 0 0 0 new D8h genus #  1632 with    96 species is 0,3:0,5,7:1,4,7
family= 0 1 2 0 0 0 0 0 new D8h genus #  1633 with    96 species is 0,3:0,5,7:1,5,6
family= 0 1 2 0 0 0 0 0 new D8h genus #  1634 with    96 species is 0,3:0,5,7:1,5,7
family= 0 1 2 0 0 0 0 0 new D8h genus #  1635 with    96 species is 0,3:0,5,7:1,6,7
family= 0 1 2 0 0 0 0 0 new D8h genus #  1636 with    96 species is 0,3:0,5,7:2,4,5
family= 0 1 2 0 0 0 0 0 new D8h genus #  1637 with    96 species is 0,3:0,5,7:2,4,6
family= 0 1 2 0 0 0 0 0 new D8h genus #  1638 with    96 species is 0,3:0,5,7:2,4,7
family= 0 1 2 0 0 0 0 0 new D8h genus #  1639 with    96 species is 0,3:0,5,7:2,5,6
family= 0 1 2 0 0 0 0 0 new D8h genus #  1640 with    96 species is 0,3:0,5,7:2,5,7
family= 0 1 2 0 0 0 0 0 new D8h genus #  1641 with    96 species is 0,3:0,5,7:2,6,7
family= 0 1 2 0 0 0 0 0 new D8h genus #  1642 with    96 species is 0,3:0,5,7:3,4,5
family= 0 1 2 0 0 0 0 0 new D8h genus #  1643 with    48 species is 0,3:0,5,7:3,4,6
family= 0 1 2 0 0 0 0 0 new D8h genus #  1644 with    96 species is 0,3:0,5,7:4,5,6
family= 0 1 2 0 0 0 0 0 new D8h genus #  1645 with    96 species is 0,3:0,5,7:4,5,7
[truncated: 4,711,267 more chars]
