# Supplementary material for: The Polytope Formalism: application to molecular constitution and the prospect of a complete description of Chemical Space
Source: Chem Sci. 2026 Jan 8;17(4):2102–18. doi: 10.1039/d5sc08813e (PMC12780917; doi:10.1039/d5sc08813e)
Supplement: SC-017-D5SC08813E-s001 [file SC-017-D5SC08813E-s001.zip › publication files/species/genera_D8h_S8B4_max11111111.txt]

D8h_
D8h site symmetry is used to group species into genera
====
 
family= 4 0 0 0 0 0 0 0
 
family= 4 0 0 0 0 0 0 0 new D8h genus #     1 with   192 species is 0:1:2:3
family= 4 0 0 0 0 0 0 0 new D8h genus #     2 with   384 species is 0:1:2:4
family= 4 0 0 0 0 0 0 0 new D8h genus #     3 with   192 species is 0:1:2:5
family= 4 0 0 0 0 0 0 0 new D8h genus #     4 with   192 species is 0:1:3:4
family= 4 0 0 0 0 0 0 0 new D8h genus #     5 with   384 species is 0:1:3:5
family= 4 0 0 0 0 0 0 0 new D8h genus #     6 with   192 species is 0:1:3:6
family= 4 0 0 0 0 0 0 0 new D8h genus #     7 with    96 species is 0:1:4:5
family= 4 0 0 0 0 0 0 0 new D8h genus #     8 with    48 species is 0:2:4:6
Nber of genera for this family=    8
 
family= 3 1 0 0 0 0 0 0
 
family= 3 1 0 0 0 0 0 0 new D8h genus #     1 with   384 species is 0:1:2:3,4
family= 3 1 0 0 0 0 0 0 new D8h genus #     2 with   384 species is 0:1:2:3,5
family= 3 1 0 0 0 0 0 0 new D8h genus #     3 with   384 species is 0:1:2:3,6
family= 3 1 0 0 0 0 0 0 new D8h genus #     4 with   192 species is 0:1:2:3,7
family= 3 1 0 0 0 0 0 0 new D8h genus #     5 with   384 species is 0:1:2:4,5
family= 3 1 0 0 0 0 0 0 new D8h genus #     6 with   192 species is 0:1:2:4,6
family= 3 1 0 0 0 0 0 0 new D8h genus #     7 with   384 species is 0:1:3:2,4
family= 3 1 0 0 0 0 0 0 new D8h genus #     8 with   384 species is 0:1:3:2,5
family= 3 1 0 0 0 0 0 0 new D8h genus #     9 with   384 species is 0:1:3:2,6
family= 3 1 0 0 0 0 0 0 new D8h genus #    10 with   384 species is 0:1:3:2,7
family= 3 1 0 0 0 0 0 0 new D8h genus #    11 with   384 species is 0:1:3:4,5
family= 3 1 0 0 0 0 0 0 new D8h genus #    12 with   384 species is 0:1:3:4,6
family= 3 1 0 0 0 0 0 0 new D8h genus #    13 with   384 species is 0:1:3:4,7
family= 3 1 0 0 0 0 0 0 new D8h genus #    14 with   384 species is 0:1:3:5,6
family= 3 1 0 0 0 0 0 0 new D8h genus #    15 with   384 species is 0:1:3:5,7
family= 3 1 0 0 0 0 0 0 new D8h genus #    16 with   384 species is 0:1:3:6,7
family= 3 1 0 0 0 0 0 0 new D8h genus #    17 with   384 species is 0:1:4:2,3
family= 3 1 0 0 0 0 0 0 new D8h genus #    18 with   384 species is 0:1:4:2,5
family= 3 1 0 0 0 0 0 0 new D8h genus #    19 with   384 species is 0:1:4:2,6
family= 3 1 0 0 0 0 0 0 new D8h genus #    20 with   384 species is 0:1:4:2,7
family= 3 1 0 0 0 0 0 0 new D8h genus #    21 with   384 species is 0:1:4:3,5
family= 3 1 0 0 0 0 0 0 new D8h genus #    22 with   384 species is 0:1:4:3,6
family= 3 1 0 0 0 0 0 0 new D8h genus #    23 with   384 species is 0:1:4:3,7
family= 3 1 0 0 0 0 0 0 new D8h genus #    24 with   384 species is 0:1:4:5,6
family= 3 1 0 0 0 0 0 0 new D8h genus #    25 with   384 species is 0:1:4:5,7
family= 3 1 0 0 0 0 0 0 new D8h genus #    26 with   384 species is 0:1:4:6,7
family= 3 1 0 0 0 0 0 0 new D8h genus #    27 with   192 species is 0:2:4:1,3
family= 3 1 0 0 0 0 0 0 new D8h genus #    28 with   384 species is 0:2:4:1,5
family= 3 1 0 0 0 0 0 0 new D8h genus #    29 with   384 species is 0:2:4:1,6
family= 3 1 0 0 0 0 0 0 new D8h genus #    30 with   384 species is 0:2:4:1,7
family= 3 1 0 0 0 0 0 0 new D8h genus #    31 with   384 species is 0:2:4:5,6
family= 3 1 0 0 0 0 0 0 new D8h genus #    32 with   192 species is 0:2:4:5,7
family= 3 1 0 0 0 0 0 0 new D8h genus #    33 with   384 species is 0:2:5:1,3
family= 3 1 0 0 0 0 0 0 new D8h genus #    34 with   384 species is 0:2:5:1,4
family= 3 1 0 0 0 0 0 0 new D8h genus #    35 with   384 species is 0:2:5:3,4
family= 3 1 0 0 0 0 0 0 new D8h genus #    36 with   384 species is 0:2:5:3,6
family= 3 1 0 0 0 0 0 0 new D8h genus #    37 with   192 species is 0:2:5:3,7
family= 3 1 0 0 0 0 0 0 new D8h genus #    38 with   192 species is 0:2:5:4,6
Nber of genera for this family=   38
 
family= 2 2 0 0 0 0 0 0
 
family= 2 2 0 0 0 0 0 0 new D8h genus #     1 with   384 species is 0:1:2,3:4,5
family= 2 2 0 0 0 0 0 0 new D8h genus #     2 with   384 species is 0:1:2,3:4,6
family= 2 2 0 0 0 0 0 0 new D8h genus #     3 with   384 species is 0:1:2,3:4,7
family= 2 2 0 0 0 0 0 0 new D8h genus #     4 with   384 species is 0:1:2,3:5,6
family= 2 2 0 0 0 0 0 0 new D8h genus #     5 with   384 species is 0:1:2,3:5,7
family= 2 2 0 0 0 0 0 0 new D8h genus #     6 with   192 species is 0:1:2,3:6,7
family= 2 2 0 0 0 0 0 0 new D8h genus #     7 with   384 species is 0:1:2,4:3,5
family= 2 2 0 0 0 0 0 0 new D8h genus #     8 with   384 species is 0:1:2,4:3,6
family= 2 2 0 0 0 0 0 0 new D8h genus #     9 with   384 species is 0:1:2,4:3,7
family= 2 2 0 0 0 0 0 0 new D8h genus #    10 with   384 species is 0:1:2,4:5,6
family= 2 2 0 0 0 0 0 0 new D8h genus #    11 with   192 species is 0:1:2,4:5,7
family= 2 2 0 0 0 0 0 0 new D8h genus #    12 with   384 species is 0:1:2,5:3,4
family= 2 2 0 0 0 0 0 0 new D8h genus #    13 with   384 species is 0:1:2,5:3,6
family= 2 2 0 0 0 0 0 0 new D8h genus #    14 with   384 species is 0:1:2,5:3,7
family= 2 2 0 0 0 0 0 0 new D8h genus #    15 with   384 species is 0:1:2,5:4,6
family= 2 2 0 0 0 0 0 0 new D8h genus #    16 with   192 species is 0:1:2,5:4,7
family= 2 2 0 0 0 0 0 0 new D8h genus #    17 with   384 species is 0:1:2,6:3,4
family= 2 2 0 0 0 0 0 0 new D8h genus #    18 with   384 species is 0:1:2,6:3,5
family= 2 2 0 0 0 0 0 0 new D8h genus #    19 with   192 species is 0:1:2,6:3,7
family= 2 2 0 0 0 0 0 0 new D8h genus #    20 with   384 species is 0:1:2,6:4,5
family= 2 2 0 0 0 0 0 0 new D8h genus #    21 with   384 species is 0:1:2,7:3,4
family= 2 2 0 0 0 0 0 0 new D8h genus #    22 with   384 species is 0:1:2,7:3,5
family= 2 2 0 0 0 0 0 0 new D8h genus #    23 with   192 species is 0:1:2,7:3,6
family= 2 2 0 0 0 0 0 0 new D8h genus #    24 with   192 species is 0:1:2,7:4,5
family= 2 2 0 0 0 0 0 0 new D8h genus #    25 with   192 species is 0:1:3,4:5,6
family= 2 2 0 0 0 0 0 0 new D8h genus #    26 with   192 species is 0:1:3,5:4,6
family= 2 2 0 0 0 0 0 0 new D8h genus #    27 with   192 species is 0:1:3,6:4,5
family= 2 2 0 0 0 0 0 0 new D8h genus #    28 with   384 species is 0:2:1,3:4,5
family= 2 2 0 0 0 0 0 0 new D8h genus #    29 with   384 species is 0:2:1,3:4,6
family= 2 2 0 0 0 0 0 0 new D8h genus #    30 with   384 species is 0:2:1,3:4,7
family= 2 2 0 0 0 0 0 0 new D8h genus #    31 with   384 species is 0:2:1,3:5,6
family= 2 2 0 0 0 0 0 0 new D8h genus #    32 with   384 species is 0:2:1,3:5,7
family= 2 2 0 0 0 0 0 0 new D8h genus #    33 with   384 species is 0:2:1,3:6,7
family= 2 2 0 0 0 0 0 0 new D8h genus #    34 with   384 species is 0:2:1,4:3,5
family= 2 2 0 0 0 0 0 0 new D8h genus #    35 with   384 species is 0:2:1,4:3,6
family= 2 2 0 0 0 0 0 0 new D8h genus #    36 with   384 species is 0:2:1,4:3,7
family= 2 2 0 0 0 0 0 0 new D8h genus #    37 with   384 species is 0:2:1,4:5,6
family= 2 2 0 0 0 0 0 0 new D8h genus #    38 with   384 species is 0:2:1,4:5,7
family= 2 2 0 0 0 0 0 0 new D8h genus #    39 with   384 species is 0:2:1,4:6,7
family= 2 2 0 0 0 0 0 0 new D8h genus #    40 with   384 species is 0:2:1,5:3,4
family= 2 2 0 0 0 0 0 0 new D8h genus #    41 with   384 species is 0:2:1,5:3,6
family= 2 2 0 0 0 0 0 0 new D8h genus #    42 with   192 species is 0:2:1,5:3,7
family= 2 2 0 0 0 0 0 0 new D8h genus #    43 with   192 species is 0:2:1,5:4,6
family= 2 2 0 0 0 0 0 0 new D8h genus #    44 with   384 species is 0:2:3,4:5,6
family= 2 2 0 0 0 0 0 0 new D8h genus #    45 with   384 species is 0:2:3,4:5,7
family= 2 2 0 0 0 0 0 0 new D8h genus #    46 with   192 species is 0:2:3,4:6,7
family= 2 2 0 0 0 0 0 0 new D8h genus #    47 with   384 species is 0:2:3,5:4,6
family= 2 2 0 0 0 0 0 0 new D8h genus #    48 with   384 species is 0:2:3,5:4,7
family= 2 2 0 0 0 0 0 0 new D8h genus #    49 with   384 species is 0:2:3,6:4,5
family= 2 2 0 0 0 0 0 0 new D8h genus #    50 with   192 species is 0:2:3,6:4,7
family= 2 2 0 0 0 0 0 0 new D8h genus #    51 with   384 species is 0:2:3,7:4,5
family= 2 2 0 0 0 0 0 0 new D8h genus #    52 with   192 species is 0:2:3,7:4,6
family= 2 2 0 0 0 0 0 0 new D8h genus #    53 with   384 species is 0:3:1,2:4,5
family= 2 2 0 0 0 0 0 0 new D8h genus #    54 with   384 species is 0:3:1,2:4,6
family= 2 2 0 0 0 0 0 0 new D8h genus #    55 with   192 species is 0:3:1,2:4,7
family= 2 2 0 0 0 0 0 0 new D8h genus #    56 with   192 species is 0:3:1,2:5,6
family= 2 2 0 0 0 0 0 0 new D8h genus #    57 with   384 species is 0:3:1,4:2,5
family= 2 2 0 0 0 0 0 0 new D8h genus #    58 with   384 species is 0:3:1,4:2,6
family= 2 2 0 0 0 0 0 0 new D8h genus #    59 with   192 species is 0:3:1,4:2,7
family= 2 2 0 0 0 0 0 0 new D8h genus #    60 with   384 species is 0:3:1,4:5,6
family= 2 2 0 0 0 0 0 0 new D8h genus #    61 with   384 species is 0:3:1,4:5,7
family= 2 2 0 0 0 0 0 0 new D8h genus #    62 with   384 species is 0:3:1,4:6,7
family= 2 2 0 0 0 0 0 0 new D8h genus #    63 with   384 species is 0:3:1,5:2,4
family= 2 2 0 0 0 0 0 0 new D8h genus #    64 with   192 species is 0:3:1,5:2,6
family= 2 2 0 0 0 0 0 0 new D8h genus #    65 with   384 species is 0:3:1,5:4,6
family= 2 2 0 0 0 0 0 0 new D8h genus #    66 with   384 species is 0:3:1,5:4,7
family= 2 2 0 0 0 0 0 0 new D8h genus #    67 with   384 species is 0:3:1,5:6,7
family= 2 2 0 0 0 0 0 0 new D8h genus #    68 with   384 species is 0:3:1,6:2,4
family= 2 2 0 0 0 0 0 0 new D8h genus #    69 with   192 species is 0:3:1,6:2,5
family= 2 2 0 0 0 0 0 0 new D8h genus #    70 with   384 species is 0:3:1,6:4,5
family= 2 2 0 0 0 0 0 0 new D8h genus #    71 with   384 species is 0:3:1,6:4,7
family= 2 2 0 0 0 0 0 0 new D8h genus #    72 with   384 species is 0:3:1,6:5,7
family= 2 2 0 0 0 0 0 0 new D8h genus #    73 with   192 species is 0:3:1,7:2,4
family= 2 2 0 0 0 0 0 0 new D8h genus #    74 with   384 species is 0:3:1,7:4,5
family= 2 2 0 0 0 0 0 0 new D8h genus #    75 with   384 species is 0:3:1,7:4,6
family= 2 2 0 0 0 0 0 0 new D8h genus #    76 with   384 species is 0:3:1,7:5,6
family= 2 2 0 0 0 0 0 0 new D8h genus #    77 with   192 species is 0:3:4,5:6,7
family= 2 2 0 0 0 0 0 0 new D8h genus #    78 with   192 species is 0:3:4,6:5,7
family= 2 2 0 0 0 0 0 0 new D8h genus #    79 with   192 species is 0:3:4,7:5,6
family= 2 2 0 0 0 0 0 0 new D8h genus #    80 with   384 species is 0:4:1,2:3,5
family= 2 2 0 0 0 0 0 0 new D8h genus #    81 with   384 species is 0:4:1,2:3,6
family= 2 2 0 0 0 0 0 0 new D8h genus #    82 with   384 species is 0:4:1,2:3,7
family= 2 2 0 0 0 0 0 0 new D8h genus #    83 with   192 species is 0:4:1,2:5,6
family= 2 2 0 0 0 0 0 0 new D8h genus #    84 with   384 species is 0:4:1,2:5,7
family= 2 2 0 0 0 0 0 0 new D8h genus #    85 with   192 species is 0:4:1,2:6,7
family= 2 2 0 0 0 0 0 0 new D8h genus #    86 with   384 species is 0:4:1,3:2,5
family= 2 2 0 0 0 0 0 0 new D8h genus #    87 with   192 species is 0:4:1,3:2,6
family= 2 2 0 0 0 0 0 0 new D8h genus #    88 with    96 species is 0:4:1,3:5,7
family= 2 2 0 0 0 0 0 0 new D8h genus #    89 with   192 species is 0:4:1,5:2,6
family= 2 2 0 0 0 0 0 0 new D8h genus #    90 with   384 species is 0:4:1,5:2,7
family= 2 2 0 0 0 0 0 0 new D8h genus #    91 with    96 species is 0:4:1,5:3,7
family= 2 2 0 0 0 0 0 0 new D8h genus #    92 with   192 species is 0:4:1,6:2,5
family= 2 2 0 0 0 0 0 0 new D8h genus #    93 with   192 species is 0:4:1,6:2,7
family= 2 2 0 0 0 0 0 0 new D8h genus #    94 with   384 species is 0:4:1,6:3,5
family= 2 2 0 0 0 0 0 0 new D8h genus #    95 with   192 species is 0:4:1,7:2,6
family= 2 2 0 0 0 0 0 0 new D8h genus #    96 with    96 species is 0:4:1,7:3,5
Nber of genera for this family=   96
 
family= 1 3 0 0 0 0 0 0
 
family= 1 3 0 0 0 0 0 0 new D8h genus #     1 with   384 species is 0:1,2:3,4:5,6
family= 1 3 0 0 0 0 0 0 new D8h genus #     2 with   384 species is 0:1,2:3,4:5,7
family= 1 3 0 0 0 0 0 0 new D8h genus #     3 with   384 species is 0:1,2:3,4:6,7
family= 1 3 0 0 0 0 0 0 new D8h genus #     4 with   384 species is 0:1,2:3,5:4,6
family= 1 3 0 0 0 0 0 0 new D8h genus #     5 with   384 species is 0:1,2:3,5:4,7
family= 1 3 0 0 0 0 0 0 new D8h genus #     6 with   192 species is 0:1,2:3,5:6,7
family= 1 3 0 0 0 0 0 0 new D8h genus #     7 with   384 species is 0:1,2:3,6:4,5
family= 1 3 0 0 0 0 0 0 new D8h genus #     8 with   384 species is 0:1,2:3,6:4,7
family= 1 3 0 0 0 0 0 0 new D8h genus #     9 with   384 species is 0:1,2:3,6:5,7
family= 1 3 0 0 0 0 0 0 new D8h genus #    10 with   384 species is 0:1,2:3,7:4,5
family= 1 3 0 0 0 0 0 0 new D8h genus #    11 with   384 species is 0:1,2:3,7:4,6
family= 1 3 0 0 0 0 0 0 new D8h genus #    12 with   384 species is 0:1,2:3,7:5,6
family= 1 3 0 0 0 0 0 0 new D8h genus #    13 with   384 species is 0:1,2:4,6:5,7
family= 1 3 0 0 0 0 0 0 new D8h genus #    14 with   384 species is 0:1,2:4,7:5,6
family= 1 3 0 0 0 0 0 0 new D8h genus #    15 with   384 species is 0:1,3:2,4:5,6
family= 1 3 0 0 0 0 0 0 new D8h genus #    16 with   384 species is 0:1,3:2,4:5,7
family= 1 3 0 0 0 0 0 0 new D8h genus #    17 with   384 species is 0:1,3:2,5:4,6
family= 1 3 0 0 0 0 0 0 new D8h genus #    18 with   384 species is 0:1,3:2,5:4,7
family= 1 3 0 0 0 0 0 0 new D8h genus #    19 with   384 species is 0:1,3:2,6:4,5
family= 1 3 0 0 0 0 0 0 new D8h genus #    20 with   384 species is 0:1,3:2,6:4,7
family= 1 3 0 0 0 0 0 0 new D8h genus #    21 with   192 species is 0:1,3:2,6:5,7
family= 1 3 0 0 0 0 0 0 new D8h genus #    22 with   384 species is 0:1,3:2,7:4,5
family= 1 3 0 0 0 0 0 0 new D8h genus #    23 with   384 species is 0:1,3:2,7:4,6
family= 1 3 0 0 0 0 0 0 new D8h genus #    24 with   384 species is 0:1,3:2,7:5,6
family= 1 3 0 0 0 0 0 0 new D8h genus #    25 with   384 species is 0:1,3:4,7:5,6
family= 1 3 0 0 0 0 0 0 new D8h genus #    26 with   384 species is 0:1,4:2,3:5,6
family= 1 3 0 0 0 0 0 0 new D8h genus #    27 with   384 species is 0:1,4:2,5:3,6
family= 1 3 0 0 0 0 0 0 new D8h genus #    28 with   384 species is 0:1,4:2,5:3,7
family= 1 3 0 0 0 0 0 0 new D8h genus #    29 with   384 species is 0:1,4:2,6:3,5
family= 1 3 0 0 0 0 0 0 new D8h genus #    30 with   384 species is 0:1,4:2,6:3,7
family= 1 3 0 0 0 0 0 0 new D8h genus #    31 with   384 species is 0:1,4:2,7:3,5
family= 1 3 0 0 0 0 0 0 new D8h genus #    32 with   384 species is 0:1,4:2,7:3,6
family= 1 3 0 0 0 0 0 0 new D8h genus #    33 with   384 species is 0:1,4:2,7:5,6
family= 1 3 0 0 0 0 0 0 new D8h genus #    34 with   384 species is 0:1,4:3,7:5,6
family= 1 3 0 0 0 0 0 0 new D8h genus #    35 with   384 species is 0:1,5:2,3:4,6
family= 1 3 0 0 0 0 0 0 new D8h genus #    36 with   384 species is 0:1,5:2,4:3,6
family= 1 3 0 0 0 0 0 0 new D8h genus #    37 with   384 species is 0:1,5:2,4:3,7
family= 1 3 0 0 0 0 0 0 new D8h genus #    38 with   384 species is 0:1,5:2,6:3,4
family= 1 3 0 0 0 0 0 0 new D8h genus #    39 with   192 species is 0:1,5:2,6:3,7
family= 1 3 0 0 0 0 0 0 new D8h genus #    40 with   384 species is 0:1,5:2,7:3,4
family= 1 3 0 0 0 0 0 0 new D8h genus #    41 with   384 species is 0:1,5:2,7:3,6
family= 1 3 0 0 0 0 0 0 new D8h genus #    42 with   384 species is 0:1,5:2,7:4,6
family= 1 3 0 0 0 0 0 0 new D8h genus #    43 with   384 species is 0:1,6:2,3:4,5
family= 1 3 0 0 0 0 0 0 new D8h genus #    44 with   384 species is 0:1,6:2,4:3,5
family= 1 3 0 0 0 0 0 0 new D8h genus #    45 with   384 species is 0:1,6:2,5:3,4
family= 1 3 0 0 0 0 0 0 new D8h genus #    46 with   384 species is 0:1,6:2,7:3,4
family= 1 3 0 0 0 0 0 0 new D8h genus #    47 with   192 species is 0:1,6:2,7:3,5
family= 1 3 0 0 0 0 0 0 new D8h genus #    48 with   384 species is 0:1,7:2,3:4,5
family= 1 3 0 0 0 0 0 0 new D8h genus #    49 with   384 species is 0:1,7:2,3:4,6
family= 1 3 0 0 0 0 0 0 new D8h genus #    50 with   192 species is 0:1,7:2,3:5,6
family= 1 3 0 0 0 0 0 0 new D8h genus #    51 with   384 species is 0:1,7:2,4:3,5
family= 1 3 0 0 0 0 0 0 new D8h genus #    52 with   384 species is 0:1,7:2,4:3,6
family= 1 3 0 0 0 0 0 0 new D8h genus #    53 with   384 species is 0:1,7:2,5:3,4
family= 1 3 0 0 0 0 0 0 new D8h genus #    54 with   192 species is 0:1,7:2,5:3,6
family= 1 3 0 0 0 0 0 0 new D8h genus #    55 with   384 species is 0:1,7:2,6:3,4
family= 1 3 0 0 0 0 0 0 new D8h genus #    56 with   192 species is 0:1,7:2,6:3,5
Nber of genera for this family=   56
 
family= 0 4 0 0 0 0 0 0
 
family= 0 4 0 0 0 0 0 0 new D8h genus #     1 with    48 species is 0,1:2,3:4,5:6,7
family= 0 4 0 0 0 0 0 0 new D8h genus #     2 with   192 species is 0,1:2,3:4,6:5,7
family= 0 4 0 0 0 0 0 0 new D8h genus #     3 with   192 species is 0,1:2,3:4,7:5,6
family= 0 4 0 0 0 0 0 0 new D8h genus #     4 with   192 species is 0,1:2,4:3,6:5,7
family= 0 4 0 0 0 0 0 0 new D8h genus #     5 with   192 species is 0,1:2,4:3,7:5,6
family= 0 4 0 0 0 0 0 0 new D8h genus #     6 with   192 species is 0,1:2,5:3,6:4,7
family= 0 4 0 0 0 0 0 0 new D8h genus #     7 with   384 species is 0,1:2,5:3,7:4,6
family= 0 4 0 0 0 0 0 0 new D8h genus #     8 with    96 species is 0,1:2,6:3,7:4,5
family= 0 4 0 0 0 0 0 0 new D8h genus #     9 with   192 species is 0,1:2,7:3,5:4,6
family= 0 4 0 0 0 0 0 0 new D8h genus #    10 with    96 species is 0,1:2,7:3,6:4,5
family= 0 4 0 0 0 0 0 0 new D8h genus #    11 with    96 species is 0,2:1,3:4,6:5,7
family= 0 4 0 0 0 0 0 0 new D8h genus #    12 with   192 species is 0,2:1,4:3,6:5,7
family= 0 4 0 0 0 0 0 0 new D8h genus #    13 with   192 species is 0,2:1,5:3,6:4,7
family= 0 4 0 0 0 0 0 0 new D8h genus #    14 with    96 species is 0,2:1,5:3,7:4,6
family= 0 4 0 0 0 0 0 0 new D8h genus #    15 with    96 species is 0,3:1,5:2,6:4,7
family= 0 4 0 0 0 0 0 0 new D8h genus #    16 with    48 species is 0,3:1,6:2,5:4,7
family= 0 4 0 0 0 0 0 0 new D8h genus #    17 with    24 species is 0,4:1,5:2,6:3,7
Nber of genera for this family=   17
 
family= 3 0 1 0 0 0 0 0
 
family= 3 0 1 0 0 0 0 0 new D8h genus #     1 with   384 species is 0:1:2:3,4,5
family= 3 0 1 0 0 0 0 0 new D8h genus #     2 with   384 species is 0:1:2:3,4,6
family= 3 0 1 0 0 0 0 0 new D8h genus #     3 with   384 species is 0:1:2:3,4,7
family= 3 0 1 0 0 0 0 0 new D8h genus #     4 with   384 species is 0:1:2:3,5,6
family= 3 0 1 0 0 0 0 0 new D8h genus #     5 with   192 species is 0:1:2:3,5,7
family= 3 0 1 0 0 0 0 0 new D8h genus #     6 with   192 species is 0:1:2:4,5,6
family= 3 0 1 0 0 0 0 0 new D8h genus #     7 with   384 species is 0:1:3:2,4,5
family= 3 0 1 0 0 0 0 0 new D8h genus #     8 with   384 species is 0:1:3:2,4,6
family= 3 0 1 0 0 0 0 0 new D8h genus #     9 with   384 species is 0:1:3:2,4,7
family= 3 0 1 0 0 0 0 0 new D8h genus #    10 with   384 species is 0:1:3:2,5,6
family= 3 0 1 0 0 0 0 0 new D8h genus #    11 with   384 species is 0:1:3:2,5,7
family= 3 0 1 0 0 0 0 0 new D8h genus #    12 with   384 species is 0:1:3:2,6,7
family= 3 0 1 0 0 0 0 0 new D8h genus #    13 with   384 species is 0:1:3:4,5,6
family= 3 0 1 0 0 0 0 0 new D8h genus #    14 with   384 species is 0:1:3:4,5,7
family= 3 0 1 0 0 0 0 0 new D8h genus #    15 with   384 species is 0:1:3:4,6,7
family= 3 0 1 0 0 0 0 0 new D8h genus #    16 with   384 species is 0:1:3:5,6,7
family= 3 0 1 0 0 0 0 0 new D8h genus #    17 with   384 species is 0:1:4:2,3,5
family= 3 0 1 0 0 0 0 0 new D8h genus #    18 with   384 species is 0:1:4:2,3,6
family= 3 0 1 0 0 0 0 0 new D8h genus #    19 with   384 species is 0:1:4:2,3,7
family= 3 0 1 0 0 0 0 0 new D8h genus #    20 with   384 species is 0:1:4:2,5,6
family= 3 0 1 0 0 0 0 0 new D8h genus #    21 with   384 species is 0:1:4:2,5,7
family= 3 0 1 0 0 0 0 0 new D8h genus #    22 with   384 species is 0:1:4:2,6,7
family= 3 0 1 0 0 0 0 0 new D8h genus #    23 with   384 species is 0:1:4:3,5,6
family= 3 0 1 0 0 0 0 0 new D8h genus #    24 with   384 species is 0:1:4:3,5,7
family= 3 0 1 0 0 0 0 0 new D8h genus #    25 with   384 species is 0:1:4:3,6,7
family= 3 0 1 0 0 0 0 0 new D8h genus #    26 with   384 species is 0:1:4:5,6,7
family= 3 0 1 0 0 0 0 0 new D8h genus #    27 with   384 species is 0:2:4:1,3,5
family= 3 0 1 0 0 0 0 0 new D8h genus #    28 with   192 species is 0:2:4:1,3,6
family= 3 0 1 0 0 0 0 0 new D8h genus #    29 with   384 species is 0:2:4:1,5,6
family= 3 0 1 0 0 0 0 0 new D8h genus #    30 with   384 species is 0:2:4:1,5,7
family= 3 0 1 0 0 0 0 0 new D8h genus #    31 with   384 species is 0:2:4:1,6,7
family= 3 0 1 0 0 0 0 0 new D8h genus #    32 with   192 species is 0:2:4:5,6,7
family= 3 0 1 0 0 0 0 0 new D8h genus #    33 with   384 species is 0:2:5:1,3,4
family= 3 0 1 0 0 0 0 0 new D8h genus #    34 with   384 species is 0:2:5:1,3,6
family= 3 0 1 0 0 0 0 0 new D8h genus #    35 with   192 species is 0:2:5:1,3,7
family= 3 0 1 0 0 0 0 0 new D8h genus #    36 with   192 species is 0:2:5:1,4,6
family= 3 0 1 0 0 0 0 0 new D8h genus #    37 with   384 species is 0:2:5:3,4,6
family= 3 0 1 0 0 0 0 0 new D8h genus #    38 with   384 species is 0:2:5:3,4,7
Nber of genera for this family=   38
 
family= 2 1 1 0 0 0 0 0
 
family= 2 1 1 0 0 0 0 0 new D8h genus #     1 with   384 species is 0:1:2,3:4,5,6
family= 2 1 1 0 0 0 0 0 new D8h genus #     2 with   384 species is 0:1:2,3:4,5,7
family= 2 1 1 0 0 0 0 0 new D8h genus #     3 with   384 species is 0:1:2,3:4,6,7
family= 2 1 1 0 0 0 0 0 new D8h genus #     4 with   384 species is 0:1:2,3:5,6,7
family= 2 1 1 0 0 0 0 0 new D8h genus #     5 with   384 species is 0:1:2,4:3,5,6
family= 2 1 1 0 0 0 0 0 new D8h genus #     6 with   384 species is 0:1:2,4:3,5,7
family= 2 1 1 0 0 0 0 0 new D8h genus #     7 with   384 species is 0:1:2,4:3,6,7
family= 2 1 1 0 0 0 0 0 new D8h genus #     8 with   384 species is 0:1:2,4:5,6,7
family= 2 1 1 0 0 0 0 0 new D8h genus #     9 with   384 species is 0:1:2,5:3,4,6
family= 2 1 1 0 0 0 0 0 new D8h genus #    10 with   384 species is 0:1:2,5:3,4,7
family= 2 1 1 0 0 0 0 0 new D8h genus #    11 with   384 species is 0:1:2,5:3,6,7
family= 2 1 1 0 0 0 0 0 new D8h genus #    12 with   384 species is 0:1:2,5:4,6,7
family= 2 1 1 0 0 0 0 0 new D8h genus #    13 with   384 species is 0:1:2,6:3,4,5
family= 2 1 1 0 0 0 0 0 new D8h genus #    14 with   384 species is 0:1:2,6:3,4,7
family= 2 1 1 0 0 0 0 0 new D8h genus #    15 with   384 species is 0:1:2,6:3,5,7
family= 2 1 1 0 0 0 0 0 new D8h genus #    16 with   384 species is 0:1:2,6:4,5,7
family= 2 1 1 0 0 0 0 0 new D8h genus #    17 with   384 species is 0:1:2,7:3,4,5
family= 2 1 1 0 0 0 0 0 new D8h genus #    18 with   384 species is 0:1:2,7:3,4,6
family= 2 1 1 0 0 0 0 0 new D8h genus #    19 with   384 species is 0:1:3,4:2,5,6
family= 2 1 1 0 0 0 0 0 new D8h genus #    20 with   384 species is 0:1:3,4:2,5,7
family= 2 1 1 0 0 0 0 0 new D8h genus #    21 with   384 species is 0:1:3,4:2,6,7
family= 2 1 1 0 0 0 0 0 new D8h genus #    22 with   384 species is 0:1:3,4:5,6,7
family= 2 1 1 0 0 0 0 0 new D8h genus #    23 with   384 species is 0:1:3,5:2,4,6
family= 2 1 1 0 0 0 0 0 new D8h genus #    24 with   384 species is 0:1:3,5:2,4,7
family= 2 1 1 0 0 0 0 0 new D8h genus #    25 with   384 species is 0:1:3,5:2,6,7
family= 2 1 1 0 0 0 0 0 new D8h genus #    26 with   384 species is 0:1:3,5:4,6,7
family= 2 1 1 0 0 0 0 0 new D8h genus #    27 with   384 species is 0:1:3,6:2,4,5
family= 2 1 1 0 0 0 0 0 new D8h genus #    28 with   384 species is 0:1:3,6:2,4,7
family= 2 1 1 0 0 0 0 0 new D8h genus #    29 with   384 species is 0:1:4,5:2,3,6
family= 2 1 1 0 0 0 0 0 new D8h genus #    30 with   384 species is 0:1:4,5:2,3,7
family= 2 1 1 0 0 0 0 0 new D8h genus #    31 with   384 species is 0:2:1,3:4,5,6
family= 2 1 1 0 0 0 0 0 new D8h genus #    32 with   384 species is 0:2:1,3:4,5,7
family= 2 1 1 0 0 0 0 0 new D8h genus #    33 with   384 species is 0:2:1,3:4,6,7
family= 2 1 1 0 0 0 0 0 new D8h genus #    34 with   384 species is 0:2:1,3:5,6,7
family= 2 1 1 0 0 0 0 0 new D8h genus #    35 with   384 species is 0:2:1,4:3,5,6
family= 2 1 1 0 0 0 0 0 new D8h genus #    36 with   384 species is 0:2:1,4:3,5,7
family= 2 1 1 0 0 0 0 0 new D8h genus #    37 with   384 species is 0:2:1,4:3,6,7
family= 2 1 1 0 0 0 0 0 new D8h genus #    38 with   384 species is 0:2:1,4:5,6,7
family= 2 1 1 0 0 0 0 0 new D8h genus #    39 with   384 species is 0:2:1,5:3,4,6
family= 2 1 1 0 0 0 0 0 new D8h genus #    40 with   384 species is 0:2:1,5:3,4,7
family= 2 1 1 0 0 0 0 0 new D8h genus #    41 with   384 species is 0:2:3,4:1,5,6
family= 2 1 1 0 0 0 0 0 new D8h genus #    42 with   384 species is 0:2:3,4:1,5,7
family= 2 1 1 0 0 0 0 0 new D8h genus #    43 with   384 species is 0:2:3,4:1,6,7
family= 2 1 1 0 0 0 0 0 new D8h genus #    44 with   384 species is 0:2:3,4:5,6,7
family= 2 1 1 0 0 0 0 0 new D8h genus #    45 with   384 species is 0:2:3,5:1,4,6
family= 2 1 1 0 0 0 0 0 new D8h genus #    46 with   384 species is 0:2:3,5:1,4,7
family= 2 1 1 0 0 0 0 0 new D8h genus #    47 with   384 species is 0:2:3,5:1,6,7
family= 2 1 1 0 0 0 0 0 new D8h genus #    48 with   384 species is 0:2:3,5:4,6,7
family= 2 1 1 0 0 0 0 0 new D8h genus #    49 with   384 species is 0:2:3,6:1,4,5
family= 2 1 1 0 0 0 0 0 new D8h genus #    50 with   384 species is 0:2:3,6:1,4,7
family= 2 1 1 0 0 0 0 0 new D8h genus #    51 with   384 species is 0:2:3,6:1,5,7
family= 2 1 1 0 0 0 0 0 new D8h genus #    52 with   384 species is 0:2:3,6:4,5,7
family= 2 1 1 0 0 0 0 0 new D8h genus #    53 with   384 species is 0:2:3,7:1,4,5
family= 2 1 1 0 0 0 0 0 new D8h genus #    54 with   192 species is 0:2:3,7:1,4,6
family= 2 1 1 0 0 0 0 0 new D8h genus #    55 with   192 species is 0:2:3,7:4,5,6
family= 2 1 1 0 0 0 0 0 new D8h genus #    56 with   384 species is 0:2:4,5:1,3,6
family= 2 1 1 0 0 0 0 0 new D8h genus #    57 with   384 species is 0:2:4,5:1,3,7
family= 2 1 1 0 0 0 0 0 new D8h genus #    58 with   384 species is 0:2:4,5:1,6,7
family= 2 1 1 0 0 0 0 0 new D8h genus #    59 with   384 species is 0:2:4,5:3,6,7
family= 2 1 1 0 0 0 0 0 new D8h genus #    60 with   384 species is 0:2:4,6:1,3,5
family= 2 1 1 0 0 0 0 0 new D8h genus #    61 with   192 species is 0:2:4,6:1,3,7
family= 2 1 1 0 0 0 0 0 new D8h genus #    62 with   192 species is 0:2:4,6:3,5,7
family= 2 1 1 0 0 0 0 0 new D8h genus #    63 with   384 species is 0:3:1,2:4,5,6
family= 2 1 1 0 0 0 0 0 new D8h genus #    64 with   384 species is 0:3:1,2:4,5,7
family= 2 1 1 0 0 0 0 0 new D8h genus #    65 with   384 species is 0:3:1,4:2,5,6
family= 2 1 1 0 0 0 0 0 new D8h genus #    66 with   384 species is 0:3:1,4:2,5,7
family= 2 1 1 0 0 0 0 0 new D8h genus #    67 with   384 species is 0:3:1,4:2,6,7
family= 2 1 1 0 0 0 0 0 new D8h genus #    68 with   384 species is 0:3:1,4:5,6,7
family= 2 1 1 0 0 0 0 0 new D8h genus #    69 with   384 species is 0:3:1,5:2,4,6
family= 2 1 1 0 0 0 0 0 new D8h genus #    70 with   384 species is 0:3:1,5:2,4,7
family= 2 1 1 0 0 0 0 0 new D8h genus #    71 with   384 species is 0:3:1,5:2,6,7
family= 2 1 1 0 0 0 0 0 new D8h genus #    72 with   384 species is 0:3:1,5:4,6,7
family= 2 1 1 0 0 0 0 0 new D8h genus #    73 with   384 species is 0:3:1,6:2,4,5
family= 2 1 1 0 0 0 0 0 new D8h genus #    74 with   384 species is 0:3:1,6:2,4,7
family= 2 1 1 0 0 0 0 0 new D8h genus #    75 with   384 species is 0:3:1,6:2,5,7
family= 2 1 1 0 0 0 0 0 new D8h genus #    76 with   384 species is 0:3:1,6:4,5,7
family= 2 1 1 0 0 0 0 0 new D8h genus #    77 with   384 species is 0:3:1,7:2,4,5
family= 2 1 1 0 0 0 0 0 new D8h genus #    78 with   384 species is 0:3:1,7:2,4,6
family= 2 1 1 0 0 0 0 0 new D8h genus #    79 with   384 species is 0:3:1,7:2,5,6
family= 2 1 1 0 0 0 0 0 new D8h genus #    80 with   384 species is 0:3:1,7:4,5,6
family= 2 1 1 0 0 0 0 0 new D8h genus #    81 with   384 species is 0:3:4,5:1,2,6
family= 2 1 1 0 0 0 0 0 new D8h genus #    82 with   384 species is 0:3:4,5:1,2,7
family= 2 1 1 0 0 0 0 0 new D8h genus #    83 with   384 species is 0:3:4,5:1,6,7
family= 2 1 1 0 0 0 0 0 new D8h genus #    84 with   384 species is 0:3:4,5:2,6,7
family= 2 1 1 0 0 0 0 0 new D8h genus #    85 with   384 species is 0:3:4,6:1,2,5
family= 2 1 1 0 0 0 0 0 new D8h genus #    86 with   384 species is 0:3:4,6:1,2,7
family= 2 1 1 0 0 0 0 0 new D8h genus #    87 with   384 species is 0:3:4,6:1,5,7
family= 2 1 1 0 0 0 0 0 new D8h genus #    88 with   384 species is 0:3:4,6:2,5,7
family= 2 1 1 0 0 0 0 0 new D8h genus #    89 with   384 species is 0:3:4,7:1,2,5
family= 2 1 1 0 0 0 0 0 new D8h genus #    90 with   384 species is 0:3:4,7:1,5,6
family= 2 1 1 0 0 0 0 0 new D8h genus #    91 with   384 species is 0:3:5,6:1,2,4
family= 2 1 1 0 0 0 0 0 new D8h genus #    92 with   384 species is 0:3:5,6:1,4,7
family= 2 1 1 0 0 0 0 0 new D8h genus #    93 with   384 species is 0:4:1,2:3,5,6
family= 2 1 1 0 0 0 0 0 new D8h genus #    94 with   384 species is 0:4:1,2:3,5,7
family= 2 1 1 0 0 0 0 0 new D8h genus #    95 with   384 species is 0:4:1,2:3,6,7
family= 2 1 1 0 0 0 0 0 new D8h genus #    96 with   384 species is 0:4:1,2:5,6,7
family= 2 1 1 0 0 0 0 0 new D8h genus #    97 with   384 species is 0:4:1,3:2,5,6
family= 2 1 1 0 0 0 0 0 new D8h genus #    98 with   192 species is 0:4:1,3:2,5,7
family= 2 1 1 0 0 0 0 0 new D8h genus #    99 with   192 species is 0:4:1,3:5,6,7
family= 2 1 1 0 0 0 0 0 new D8h genus #   100 with   384 species is 0:4:1,5:2,3,6
family= 2 1 1 0 0 0 0 0 new D8h genus #   101 with   384 species is 0:4:1,5:2,3,7
family= 2 1 1 0 0 0 0 0 new D8h genus #   102 with   384 species is 0:4:1,6:2,3,5
family= 2 1 1 0 0 0 0 0 new D8h genus #   103 with   384 species is 0:4:1,6:2,3,7
family= 2 1 1 0 0 0 0 0 new D8h genus #   104 with   384 species is 0:4:1,6:2,5,7
family= 2 1 1 0 0 0 0 0 new D8h genus #   105 with   384 species is 0:4:1,6:3,5,7
family= 2 1 1 0 0 0 0 0 new D8h genus #   106 with   384 species is 0:4:1,7:2,3,5
family= 2 1 1 0 0 0 0 0 new D8h genus #   107 with   384 species is 0:4:1,7:2,3,6
family= 2 1 1 0 0 0 0 0 new D8h genus #   108 with   384 species is 0:4:2,6:1,3,5
Nber of genera for this family=  108
 
family= 1 2 1 0 0 0 0 0
 
family= 1 2 1 0 0 0 0 0 new D8h genus #     1 with   384 species is 0:1,2:3,4:5,6,7
family= 1 2 1 0 0 0 0 0 new D8h genus #     2 with   384 species is 0:1,2:3,5:4,6,7
family= 1 2 1 0 0 0 0 0 new D8h genus #     3 with   384 species is 0:1,2:3,6:4,5,7
family= 1 2 1 0 0 0 0 0 new D8h genus #     4 with   384 species is 0:1,2:3,7:4,5,6
family= 1 2 1 0 0 0 0 0 new D8h genus #     5 with   384 species is 0:1,2:4,5:3,6,7
family= 1 2 1 0 0 0 0 0 new D8h genus #     6 with   384 species is 0:1,2:4,6:3,5,7
family= 1 2 1 0 0 0 0 0 new D8h genus #     7 with   384 species is 0:1,2:4,7:3,5,6
family= 1 2 1 0 0 0 0 0 new D8h genus #     8 with   384 species is 0:1,2:5,6:3,4,7
family= 1 2 1 0 0 0 0 0 new D8h genus #     9 with   384 species is 0:1,2:5,7:3,4,6
family= 1 2 1 0 0 0 0 0 new D8h genus #    10 with   192 species is 0:1,2:6,7:3,4,5
family= 1 2 1 0 0 0 0 0 new D8h genus #    11 with   384 species is 0:1,3:2,4:5,6,7
family= 1 2 1 0 0 0 0 0 new D8h genus #    12 with   384 species is 0:1,3:2,5:4,6,7
family= 1 2 1 0 0 0 0 0 new D8h genus #    13 with   384 species is 0:1,3:2,6:4,5,7
family= 1 2 1 0 0 0 0 0 new D8h genus #    14 with   384 species is 0:1,3:2,7:4,5,6
family= 1 2 1 0 0 0 0 0 new D8h genus #    15 with   384 species is 0:1,3:4,5:2,6,7
family= 1 2 1 0 0 0 0 0 new D8h genus #    16 with   384 species is 0:1,3:4,6:2,5,7
family= 1 2 1 0 0 0 0 0 new D8h genus #    17 with   384 species is 0:1,3:4,7:2,5,6
family= 1 2 1 0 0 0 0 0 new D8h genus #    18 with   384 species is 0:1,3:5,6:2,4,7
family= 1 2 1 0 0 0 0 0 new D8h genus #    19 with   192 species is 0:1,3:5,7:2,4,6
family= 1 2 1 0 0 0 0 0 new D8h genus #    20 with   384 species is 0:1,4:2,3:5,6,7
family= 1 2 1 0 0 0 0 0 new D8h genus #    21 with   384 species is 0:1,4:2,5:3,6,7
family= 1 2 1 0 0 0 0 0 new D8h genus #    22 with   384 species is 0:1,4:2,6:3,5,7
family= 1 2 1 0 0 0 0 0 new D8h genus #    23 with   384 species is 0:1,4:2,7:3,5,6
family= 1 2 1 0 0 0 0 0 new D8h genus #    24 with   384 species is 0:1,4:3,5:2,6,7
family= 1 2 1 0 0 0 0 0 new D8h genus #    25 with   384 species is 0:1,4:3,6:2,5,7
family= 1 2 1 0 0 0 0 0 new D8h genus #    26 with   384 species is 0:1,4:3,7:2,5,6
family= 1 2 1 0 0 0 0 0 new D8h genus #    27 with   384 species is 0:1,4:5,6:2,3,7
family= 1 2 1 0 0 0 0 0 new D8h genus #    28 with   384 species is 0:1,5:2,3:4,6,7
family= 1 2 1 0 0 0 0 0 new D8h genus #    29 with   384 species is 0:1,5:2,4:3,6,7
family= 1 2 1 0 0 0 0 0 new D8h genus #    30 with   384 species is 0:1,5:2,6:3,4,7
family= 1 2 1 0 0 0 0 0 new D8h genus #    31 with   384 species is 0:1,5:2,7:3,4,6
family= 1 2 1 0 0 0 0 0 new D8h genus #    32 with   384 species is 0:1,5:3,4:2,6,7
family= 1 2 1 0 0 0 0 0 new D8h genus #    33 with   384 species is 0:1,5:3,6:2,4,7
family= 1 2 1 0 0 0 0 0 new D8h genus #    34 with   192 species is 0:1,5:3,7:2,4,6
family= 1 2 1 0 0 0 0 0 new D8h genus #    35 with   384 species is 0:1,5:4,6:2,3,7
family= 1 2 1 0 0 0 0 0 new D8h genus #    36 with   384 species is 0:1,6:2,3:4,5,7
family= 1 2 1 0 0 0 0 0 new D8h genus #    37 with   384 species is 0:1,6:2,4:3,5,7
family= 1 2 1 0 0 0 0 0 new D8h genus #    38 with   384 species is 0:1,6:2,5:3,4,7
family= 1 2 1 0 0 0 0 0 new D8h genus #    39 with   192 species is 0:1,6:2,7:3,4,5
family= 1 2 1 0 0 0 0 0 new D8h genus #    40 with   384 species is 0:1,6:3,4:2,5,7
family= 1 2 1 0 0 0 0 0 new D8h genus #    41 with   384 species is 0:1,6:3,5:2,4,7
family= 1 2 1 0 0 0 0 0 new D8h genus #    42 with   384 species is 0:1,6:4,5:2,3,7
family= 1 2 1 0 0 0 0 0 new D8h genus #    43 with   384 species is 0:1,7:2,3:4,5,6
family= 1 2 1 0 0 0 0 0 new D8h genus #    44 with   384 species is 0:1,7:2,4:3,5,6
family= 1 2 1 0 0 0 0 0 new D8h genus #    45 with   384 species is 0:1,7:2,5:3,4,6
family= 1 2 1 0 0 0 0 0 new D8h genus #    46 with   192 species is 0:1,7:2,6:3,4,5
family= 1 2 1 0 0 0 0 0 new D8h genus #    47 with   384 species is 0:1,7:3,4:2,5,6
family= 1 2 1 0 0 0 0 0 new D8h genus #    48 with   192 species is 0:1,7:3,5:2,4,6
family= 1 2 1 0 0 0 0 0 new D8h genus #    49 with   384 species is 0:2,3:4,5:1,6,7
family= 1 2 1 0 0 0 0 0 new D8h genus #    50 with   384 species is 0:2,3:4,6:1,5,7
family= 1 2 1 0 0 0 0 0 new D8h genus #    51 with   192 species is 0:2,3:5,6:1,4,7
family= 1 2 1 0 0 0 0 0 new D8h genus #    52 with   384 species is 0:2,4:3,5:1,6,7
family= 1 2 1 0 0 0 0 0 new D8h genus #    53 with   384 species is 0:2,4:3,6:1,5,7
family= 1 2 1 0 0 0 0 0 new D8h genus #    54 with   384 species is 0:2,5:3,4:1,6,7
family= 1 2 1 0 0 0 0 0 new D8h genus #    55 with   192 species is 0:2,5:3,6:1,4,7
family= 1 2 1 0 0 0 0 0 new D8h genus #    56 with   384 species is 0:2,6:3,4:1,5,7
family= 1 2 1 0 0 0 0 0 new D8h genus #    57 with   192 species is 0:2,6:3,5:1,4,7
Nber of genera for this family=   57
 
family= 2 0 2 0 0 0 0 0
 
family= 2 0 2 0 0 0 0 0 new D8h genus #     1 with   192 species is 0:1:2,3,4:5,6,7
family= 2 0 2 0 0 0 0 0 new D8h genus #     2 with   192 species is 0:1:2,3,5:4,6,7
family= 2 0 2 0 0 0 0 0 new D8h genus #     3 with   384 species is 0:1:2,3,6:4,5,7
family= 2 0 2 0 0 0 0 0 new D8h genus #     4 with   384 species is 0:1:2,3,7:4,5,6
family= 2 0 2 0 0 0 0 0 new D8h genus #     5 with   192 species is 0:1:2,4,6:3,5,7
family= 2 0 2 0 0 0 0 0 new D8h genus #     6 with   384 species is 0:1:2,4,7:3,5,6
family= 2 0 2 0 0 0 0 0 new D8h genus #     7 with   192 species is 0:1:2,5,6:3,4,7
family= 2 0 2 0 0 0 0 0 new D8h genus #     8 with   384 species is 0:2:1,3,4:5,6,7
family= 2 0 2 0 0 0 0 0 new D8h genus #     9 with   384 species is 0:2:1,3,5:4,6,7
family= 2 0 2 0 0 0 0 0 new D8h genus #    10 with   384 species is 0:2:1,3,6:4,5,7
family= 2 0 2 0 0 0 0 0 new D8h genus #    11 with   192 species is 0:2:1,3,7:4,5,6
family= 2 0 2 0 0 0 0 0 new D8h genus #    12 with   384 species is 0:2:1,4,5:3,6,7
family= 2 0 2 0 0 0 0 0 new D8h genus #    13 with   192 species is 0:2:1,4,6:3,5,7
family= 2 0 2 0 0 0 0 0 new D8h genus #    14 with   384 species is 0:3:1,2,4:5,6,7
family= 2 0 2 0 0 0 0 0 new D8h genus #    15 with   384 species is 0:3:1,2,5:4,6,7
family= 2 0 2 0 0 0 0 0 new D8h genus #    16 with   192 species is 0:3:1,4,5:2,6,7
family= 2 0 2 0 0 0 0 0 new D8h genus #    17 with   192 species is 0:3:1,4,6:2,5,7
family= 2 0 2 0 0 0 0 0 new D8h genus #    18 with   384 species is 0:3:1,4,7:2,5,6
family= 2 0 2 0 0 0 0 0 new D8h genus #    19 with   192 species is 0:3:1,5,7:2,4,6
family= 2 0 2 0 0 0 0 0 new D8h genus #    20 with   192 species is 0:3:1,6,7:2,4,5
family= 2 0 2 0 0 0 0 0 new D8h genus #    21 with    96 species is 0:4:1,2,3:5,6,7
family= 2 0 2 0 0 0 0 0 new D8h genus #    22 with   192 species is 0:4:1,2,5:3,6,7
family= 2 0 2 0 0 0 0 0 new D8h genus #    23 with   384 species is 0:4:1,2,6:3,5,7
family= 2 0 2 0 0 0 0 0 new D8h genus #    24 with   192 species is 0:4:1,2,7:3,5,6
family= 2 0 2 0 0 0 0 0 new D8h genus #    25 with    96 species is 0:4:1,3,6:2,5,7
Nber of genera for this family=   25
 
family= 3 0 0 1 0 0 0 0
 
family= 3 0 0 1 0 0 0 0 new D8h genus #     1 with   384 species is 0:1:2:3,4,5,6
family= 3 0 0 1 0 0 0 0 new D8h genus #     2 with   384 species is 0:1:2:3,4,5,7
family= 3 0 0 1 0 0 0 0 new D8h genus #     3 with   192 species is 0:1:2:3,4,6,7
family= 3 0 0 1 0 0 0 0 new D8h genus #     4 with   384 species is 0:1:3:2,4,5,6
family= 3 0 0 1 0 0 0 0 new D8h genus #     5 with   384 species is 0:1:3:2,4,5,7
family= 3 0 0 1 0 0 0 0 new D8h genus #     6 with   384 species is 0:1:3:2,4,6,7
family= 3 0 0 1 0 0 0 0 new D8h genus #     7 with   384 species is 0:1:3:2,5,6,7
family= 3 0 0 1 0 0 0 0 new D8h genus #     8 with   384 species is 0:1:3:4,5,6,7
family= 3 0 0 1 0 0 0 0 new D8h genus #     9 with   384 species is 0:1:4:2,3,5,6
family= 3 0 0 1 0 0 0 0 new D8h genus #    10 with   384 species is 0:1:4:2,3,5,7
family= 3 0 0 1 0 0 0 0 new D8h genus #    11 with   384 species is 0:1:4:2,3,6,7
family= 3 0 0 1 0 0 0 0 new D8h genus #    12 with   384 species is 0:1:4:2,5,6,7
family= 3 0 0 1 0 0 0 0 new D8h genus #    13 with   384 species is 0:1:4:3,5,6,7
family= 3 0 0 1 0 0 0 0 new D8h genus #    14 with   384 species is 0:2:4:1,3,5,6
family= 3 0 0 1 0 0 0 0 new D8h genus #    15 with   192 species is 0:2:4:1,3,5,7
family= 3 0 0 1 0 0 0 0 new D8h genus #    16 with   384 species is 0:2:4:1,5,6,7
family= 3 0 0 1 0 0 0 0 new D8h genus #    17 with   384 species is 0:2:5:1,3,4,6
family= 3 0 0 1 0 0 0 0 new D8h genus #    18 with   384 species is 0:2:5:1,3,4,7
family= 3 0 0 1 0 0 0 0 new D8h genus #    19 with   192 species is 0:2:5:3,4,6,7
Nber of genera for this family=   19
 
family= 2 1 0 1 0 0 0 0
 
family= 2 1 0 1 0 0 0 0 new D8h genus #     1 with   384 species is 0:1:2,3:4,5,6,7
family= 2 1 0 1 0 0 0 0 new D8h genus #     2 with   384 species is 0:1:2,4:3,5,6,7
family= 2 1 0 1 0 0 0 0 new D8h genus #     3 with   384 species is 0:1:2,5:3,4,6,7
family= 2 1 0 1 0 0 0 0 new D8h genus #     4 with   384 species is 0:1:2,6:3,4,5,7
family= 2 1 0 1 0 0 0 0 new D8h genus #     5 with   192 species is 0:1:2,7:3,4,5,6
family= 2 1 0 1 0 0 0 0 new D8h genus #     6 with   384 species is 0:1:3,4:2,5,6,7
family= 2 1 0 1 0 0 0 0 new D8h genus #     7 with   384 species is 0:1:3,5:2,4,6,7
family= 2 1 0 1 0 0 0 0 new D8h genus #     8 with   192 species is 0:1:3,6:2,4,5,7
family= 2 1 0 1 0 0 0 0 new D8h genus #     9 with   192 species is 0:1:4,5:2,3,6,7
family= 2 1 0 1 0 0 0 0 new D8h genus #    10 with   384 species is 0:2:1,3:4,5,6,7
family= 2 1 0 1 0 0 0 0 new D8h genus #    11 with   384 species is 0:2:1,4:3,5,6,7
family= 2 1 0 1 0 0 0 0 new D8h genus #    12 with   192 species is 0:2:1,5:3,4,6,7
family= 2 1 0 1 0 0 0 0 new D8h genus #    13 with   384 species is 0:2:3,4:1,5,6,7
family= 2 1 0 1 0 0 0 0 new D8h genus #    14 with   384 species is 0:2:3,5:1,4,6,7
family= 2 1 0 1 0 0 0 0 new D8h genus #    15 with   384 species is 0:2:3,6:1,4,5,7
family= 2 1 0 1 0 0 0 0 new D8h genus #    16 with   192 species is 0:2:3,7:1,4,5,6
family= 2 1 0 1 0 0 0 0 new D8h genus #    17 with   384 species is 0:2:4,5:1,3,6,7
family= 2 1 0 1 0 0 0 0 new D8h genus #    18 with   192 species is 0:2:4,6:1,3,5,7
family= 2 1 0 1 0 0 0 0 new D8h genus #    19 with   192 species is 0:3:1,2:4,5,6,7
family= 2 1 0 1 0 0 0 0 new D8h genus #    20 with   384 species is 0:3:1,4:2,5,6,7
family= 2 1 0 1 0 0 0 0 new D8h genus #    21 with   384 species is 0:3:1,5:2,4,6,7
family= 2 1 0 1 0 0 0 0 new D8h genus #    22 with   384 species is 0:3:1,6:2,4,5,7
family= 2 1 0 1 0 0 0 0 new D8h genus #    23 with   384 species is 0:3:1,7:2,4,5,6
family= 2 1 0 1 0 0 0 0 new D8h genus #    24 with   384 species is 0:3:4,5:1,2,6,7
family= 2 1 0 1 0 0 0 0 new D8h genus #    25 with   384 species is 0:3:4,6:1,2,5,7
family= 2 1 0 1 0 0 0 0 new D8h genus #    26 with   192 species is 0:3:4,7:1,2,5,6
family= 2 1 0 1 0 0 0 0 new D8h genus #    27 with   192 species is 0:3:5,6:1,2,4,7
family= 2 1 0 1 0 0 0 0 new D8h genus #    28 with   384 species is 0:4:1,2:3,5,6,7
family= 2 1 0 1 0 0 0 0 new D8h genus #    29 with   192 species is 0:4:1,3:2,5,6,7
family= 2 1 0 1 0 0 0 0 new D8h genus #    30 with   192 species is 0:4:1,5:2,3,6,7
family= 2 1 0 1 0 0 0 0 new D8h genus #    31 with   384 species is 0:4:1,6:2,3,5,7
family= 2 1 0 1 0 0 0 0 new D8h genus #    32 with   192 species is 0:4:1,7:2,3,5,6
family= 2 1 0 1 0 0 0 0 new D8h genus #    33 with    96 species is 0:4:2,6:1,3,5,7
Nber of genera for this family=   33
 
family= 3 0 0 0 1 0 0 0
 
family= 3 0 0 0 1 0 0 0 new D8h genus #     1 with   192 species is 0:1:2:\0,1,2
family= 3 0 0 0 1 0 0 0 new D8h genus #     2 with   384 species is 0:1:3:\0,1,3
family= 3 0 0 0 1 0 0 0 new D8h genus #     3 with   384 species is 0:1:4:\0,1,4
family= 3 0 0 0 1 0 0 0 new D8h genus #     4 with   192 species is 0:2:4:\0,2,4
family= 3 0 0 0 1 0 0 0 new D8h genus #     5 with   192 species is 0:2:5:\0,2,5
Nber of genera for this family=    5
 
----------------------------------------

Nber families=     12
Nber genera=      500
Nber species=   166824
