# Supplementary material for: The Polytope Formalism: application to molecular constitution and the prospect of a complete description of Chemical Space
Source: Chem Sci. 2026 Jan 8;17(4):2102–18. doi: 10.1039/d5sc08813e (PMC12780917; doi:10.1039/d5sc08813e)
Supplement: SC-017-D5SC08813E-s001 [file SC-017-D5SC08813E-s001.zip › publication files/species/genera_D8h_S8B5_max11111111.txt]

D8h_
D8h site symmetry is used to group species into genera
====
 
family= 5 0 0 0 0 0 0 0
 
family= 5 0 0 0 0 0 0 0 new D8h genus #     1 with   960 species is 0:1:2:3:4
family= 5 0 0 0 0 0 0 0 new D8h genus #     2 with  1920 species is 0:1:2:3:5
family= 5 0 0 0 0 0 0 0 new D8h genus #     3 with  1920 species is 0:1:2:4:5
family= 5 0 0 0 0 0 0 0 new D8h genus #     4 with   960 species is 0:1:2:4:6
family= 5 0 0 0 0 0 0 0 new D8h genus #     5 with   960 species is 0:1:3:4:6
Nber of genera for this family=    5
 
family= 4 1 0 0 0 0 0 0
 
family= 4 1 0 0 0 0 0 0 new D8h genus #     1 with  1920 species is 0:1:2:3:4,5
family= 4 1 0 0 0 0 0 0 new D8h genus #     2 with  1920 species is 0:1:2:3:4,6
family= 4 1 0 0 0 0 0 0 new D8h genus #     3 with   960 species is 0:1:2:3:4,7
family= 4 1 0 0 0 0 0 0 new D8h genus #     4 with   960 species is 0:1:2:3:5,6
family= 4 1 0 0 0 0 0 0 new D8h genus #     5 with  1920 species is 0:1:2:4:3,5
family= 4 1 0 0 0 0 0 0 new D8h genus #     6 with  1920 species is 0:1:2:4:3,6
family= 4 1 0 0 0 0 0 0 new D8h genus #     7 with  1920 species is 0:1:2:4:3,7
family= 4 1 0 0 0 0 0 0 new D8h genus #     8 with  1920 species is 0:1:2:4:5,6
family= 4 1 0 0 0 0 0 0 new D8h genus #     9 with  1920 species is 0:1:2:4:5,7
family= 4 1 0 0 0 0 0 0 new D8h genus #    10 with  1920 species is 0:1:2:4:6,7
family= 4 1 0 0 0 0 0 0 new D8h genus #    11 with  1920 species is 0:1:2:5:3,4
family= 4 1 0 0 0 0 0 0 new D8h genus #    12 with  1920 species is 0:1:2:5:3,6
family= 4 1 0 0 0 0 0 0 new D8h genus #    13 with   960 species is 0:1:2:5:3,7
family= 4 1 0 0 0 0 0 0 new D8h genus #    14 with   960 species is 0:1:2:5:4,6
family= 4 1 0 0 0 0 0 0 new D8h genus #    15 with  1920 species is 0:1:3:4:2,5
family= 4 1 0 0 0 0 0 0 new D8h genus #    16 with   960 species is 0:1:3:4:2,6
family= 4 1 0 0 0 0 0 0 new D8h genus #    17 with  1920 species is 0:1:3:4:5,6
family= 4 1 0 0 0 0 0 0 new D8h genus #    18 with   960 species is 0:1:3:4:5,7
family= 4 1 0 0 0 0 0 0 new D8h genus #    19 with  1920 species is 0:1:3:5:2,4
family= 4 1 0 0 0 0 0 0 new D8h genus #    20 with  1920 species is 0:1:3:5:2,6
family= 4 1 0 0 0 0 0 0 new D8h genus #    21 with  1920 species is 0:1:3:5:2,7
family= 4 1 0 0 0 0 0 0 new D8h genus #    22 with  1920 species is 0:1:3:5:4,6
family= 4 1 0 0 0 0 0 0 new D8h genus #    23 with  1920 species is 0:1:3:5:4,7
family= 4 1 0 0 0 0 0 0 new D8h genus #    24 with  1920 species is 0:1:3:5:6,7
family= 4 1 0 0 0 0 0 0 new D8h genus #    25 with  1920 species is 0:1:3:6:2,4
family= 4 1 0 0 0 0 0 0 new D8h genus #    26 with  1920 species is 0:1:3:6:2,5
family= 4 1 0 0 0 0 0 0 new D8h genus #    27 with   960 species is 0:1:3:6:2,7
family= 4 1 0 0 0 0 0 0 new D8h genus #    28 with   960 species is 0:1:3:6:4,5
family= 4 1 0 0 0 0 0 0 new D8h genus #    29 with   960 species is 0:1:4:5:2,3
family= 4 1 0 0 0 0 0 0 new D8h genus #    30 with   960 species is 0:1:4:5:2,6
family= 4 1 0 0 0 0 0 0 new D8h genus #    31 with   960 species is 0:1:4:5:2,7
family= 4 1 0 0 0 0 0 0 new D8h genus #    32 with   960 species is 0:2:4:6:1,3
family= 4 1 0 0 0 0 0 0 new D8h genus #    33 with   480 species is 0:2:4:6:1,5
Nber of genera for this family=   33
 
family= 3 2 0 0 0 0 0 0
 
family= 3 2 0 0 0 0 0 0 new D8h genus #     1 with  1920 species is 0:1:2:3,4:5,6
family= 3 2 0 0 0 0 0 0 new D8h genus #     2 with  1920 species is 0:1:2:3,4:5,7
family= 3 2 0 0 0 0 0 0 new D8h genus #     3 with   960 species is 0:1:2:3,4:6,7
family= 3 2 0 0 0 0 0 0 new D8h genus #     4 with  1920 species is 0:1:2:3,5:4,6
family= 3 2 0 0 0 0 0 0 new D8h genus #     5 with  1920 species is 0:1:2:3,5:4,7
family= 3 2 0 0 0 0 0 0 new D8h genus #     6 with  1920 species is 0:1:2:3,6:4,5
family= 3 2 0 0 0 0 0 0 new D8h genus #     7 with   960 species is 0:1:2:3,6:4,7
family= 3 2 0 0 0 0 0 0 new D8h genus #     8 with  1920 species is 0:1:2:3,7:4,5
family= 3 2 0 0 0 0 0 0 new D8h genus #     9 with   960 species is 0:1:2:3,7:4,6
family= 3 2 0 0 0 0 0 0 new D8h genus #    10 with  1920 species is 0:1:3:2,4:5,6
family= 3 2 0 0 0 0 0 0 new D8h genus #    11 with  1920 species is 0:1:3:2,4:5,7
family= 3 2 0 0 0 0 0 0 new D8h genus #    12 with  1920 species is 0:1:3:2,4:6,7
family= 3 2 0 0 0 0 0 0 new D8h genus #    13 with  1920 species is 0:1:3:2,5:4,6
family= 3 2 0 0 0 0 0 0 new D8h genus #    14 with  1920 species is 0:1:3:2,5:4,7
family= 3 2 0 0 0 0 0 0 new D8h genus #    15 with  1920 species is 0:1:3:2,5:6,7
family= 3 2 0 0 0 0 0 0 new D8h genus #    16 with  1920 species is 0:1:3:2,6:4,5
family= 3 2 0 0 0 0 0 0 new D8h genus #    17 with  1920 species is 0:1:3:2,6:4,7
family= 3 2 0 0 0 0 0 0 new D8h genus #    18 with  1920 species is 0:1:3:2,6:5,7
family= 3 2 0 0 0 0 0 0 new D8h genus #    19 with  1920 species is 0:1:3:2,7:4,5
family= 3 2 0 0 0 0 0 0 new D8h genus #    20 with  1920 species is 0:1:3:2,7:4,6
family= 3 2 0 0 0 0 0 0 new D8h genus #    21 with  1920 species is 0:1:3:2,7:5,6
family= 3 2 0 0 0 0 0 0 new D8h genus #    22 with  1920 species is 0:1:3:4,5:6,7
family= 3 2 0 0 0 0 0 0 new D8h genus #    23 with  1920 species is 0:1:3:4,6:5,7
family= 3 2 0 0 0 0 0 0 new D8h genus #    24 with  1920 species is 0:1:3:4,7:5,6
family= 3 2 0 0 0 0 0 0 new D8h genus #    25 with  1920 species is 0:1:4:2,3:5,6
family= 3 2 0 0 0 0 0 0 new D8h genus #    26 with  1920 species is 0:1:4:2,3:5,7
family= 3 2 0 0 0 0 0 0 new D8h genus #    27 with  1920 species is 0:1:4:2,3:6,7
family= 3 2 0 0 0 0 0 0 new D8h genus #    28 with  1920 species is 0:1:4:2,5:3,6
family= 3 2 0 0 0 0 0 0 new D8h genus #    29 with  1920 species is 0:1:4:2,5:3,7
family= 3 2 0 0 0 0 0 0 new D8h genus #    30 with  1920 species is 0:1:4:2,5:6,7
family= 3 2 0 0 0 0 0 0 new D8h genus #    31 with  1920 species is 0:1:4:2,6:3,5
family= 3 2 0 0 0 0 0 0 new D8h genus #    32 with  1920 species is 0:1:4:2,6:3,7
family= 3 2 0 0 0 0 0 0 new D8h genus #    33 with  1920 species is 0:1:4:2,6:5,7
family= 3 2 0 0 0 0 0 0 new D8h genus #    34 with  1920 species is 0:1:4:2,7:3,5
family= 3 2 0 0 0 0 0 0 new D8h genus #    35 with  1920 species is 0:1:4:2,7:3,6
family= 3 2 0 0 0 0 0 0 new D8h genus #    36 with  1920 species is 0:1:4:2,7:5,6
family= 3 2 0 0 0 0 0 0 new D8h genus #    37 with  1920 species is 0:1:4:3,5:6,7
family= 3 2 0 0 0 0 0 0 new D8h genus #    38 with  1920 species is 0:1:4:3,6:5,7
family= 3 2 0 0 0 0 0 0 new D8h genus #    39 with  1920 species is 0:1:4:3,7:5,6
family= 3 2 0 0 0 0 0 0 new D8h genus #    40 with  1920 species is 0:2:4:1,3:5,6
family= 3 2 0 0 0 0 0 0 new D8h genus #    41 with   960 species is 0:2:4:1,3:5,7
family= 3 2 0 0 0 0 0 0 new D8h genus #    42 with  1920 species is 0:2:4:1,5:3,6
family= 3 2 0 0 0 0 0 0 new D8h genus #    43 with   960 species is 0:2:4:1,5:3,7
family= 3 2 0 0 0 0 0 0 new D8h genus #    44 with  1920 species is 0:2:4:1,5:6,7
family= 3 2 0 0 0 0 0 0 new D8h genus #    45 with  1920 species is 0:2:4:1,6:3,5
family= 3 2 0 0 0 0 0 0 new D8h genus #    46 with  1920 species is 0:2:4:1,6:5,7
family= 3 2 0 0 0 0 0 0 new D8h genus #    47 with   960 species is 0:2:4:1,7:3,5
family= 3 2 0 0 0 0 0 0 new D8h genus #    48 with  1920 species is 0:2:4:1,7:5,6
family= 3 2 0 0 0 0 0 0 new D8h genus #    49 with  1920 species is 0:2:5:1,3:4,6
family= 3 2 0 0 0 0 0 0 new D8h genus #    50 with  1920 species is 0:2:5:1,3:4,7
family= 3 2 0 0 0 0 0 0 new D8h genus #    51 with  1920 species is 0:2:5:1,3:6,7
family= 3 2 0 0 0 0 0 0 new D8h genus #    52 with  1920 species is 0:2:5:1,4:3,6
family= 3 2 0 0 0 0 0 0 new D8h genus #    53 with  1920 species is 0:2:5:1,4:3,7
family= 3 2 0 0 0 0 0 0 new D8h genus #    54 with  1920 species is 0:2:5:1,4:6,7
family= 3 2 0 0 0 0 0 0 new D8h genus #    55 with   960 species is 0:2:5:3,4:6,7
family= 3 2 0 0 0 0 0 0 new D8h genus #    56 with   960 species is 0:2:5:3,6:4,7
family= 3 2 0 0 0 0 0 0 new D8h genus #    57 with   960 species is 0:2:5:3,7:4,6
Nber of genera for this family=   57
 
family= 2 3 0 0 0 0 0 0
 
family= 2 3 0 0 0 0 0 0 new D8h genus #     1 with   960 species is 0:1:2,3:4,5:6,7
family= 2 3 0 0 0 0 0 0 new D8h genus #     2 with  1920 species is 0:1:2,3:4,6:5,7
family= 2 3 0 0 0 0 0 0 new D8h genus #     3 with  1920 species is 0:1:2,3:4,7:5,6
family= 2 3 0 0 0 0 0 0 new D8h genus #     4 with   960 species is 0:1:2,4:3,6:5,7
family= 2 3 0 0 0 0 0 0 new D8h genus #     5 with  1920 species is 0:1:2,4:3,7:5,6
family= 2 3 0 0 0 0 0 0 new D8h genus #     6 with   960 species is 0:1:2,5:3,6:4,7
family= 2 3 0 0 0 0 0 0 new D8h genus #     7 with  1920 species is 0:1:2,5:3,7:4,6
family= 2 3 0 0 0 0 0 0 new D8h genus #     8 with   960 species is 0:1:2,6:3,7:4,5
family= 2 3 0 0 0 0 0 0 new D8h genus #     9 with   960 species is 0:1:2,7:3,4:5,6
family= 2 3 0 0 0 0 0 0 new D8h genus #    10 with   960 species is 0:1:2,7:3,5:4,6
family= 2 3 0 0 0 0 0 0 new D8h genus #    11 with   960 species is 0:1:2,7:3,6:4,5
family= 2 3 0 0 0 0 0 0 new D8h genus #    12 with  1920 species is 0:2:1,3:4,5:6,7
family= 2 3 0 0 0 0 0 0 new D8h genus #    13 with  1920 species is 0:2:1,3:4,6:5,7
family= 2 3 0 0 0 0 0 0 new D8h genus #    14 with  1920 species is 0:2:1,3:4,7:5,6
family= 2 3 0 0 0 0 0 0 new D8h genus #    15 with  1920 species is 0:2:1,4:3,5:6,7
family= 2 3 0 0 0 0 0 0 new D8h genus #    16 with  1920 species is 0:2:1,4:3,6:5,7
family= 2 3 0 0 0 0 0 0 new D8h genus #    17 with  1920 species is 0:2:1,4:3,7:5,6
family= 2 3 0 0 0 0 0 0 new D8h genus #    18 with   960 species is 0:2:1,5:3,4:6,7
family= 2 3 0 0 0 0 0 0 new D8h genus #    19 with   960 species is 0:2:1,5:3,6:4,7
family= 2 3 0 0 0 0 0 0 new D8h genus #    20 with   960 species is 0:2:1,5:3,7:4,6
family= 2 3 0 0 0 0 0 0 new D8h genus #    21 with   960 species is 0:3:1,2:4,5:6,7
family= 2 3 0 0 0 0 0 0 new D8h genus #    22 with   960 species is 0:3:1,2:4,6:5,7
family= 2 3 0 0 0 0 0 0 new D8h genus #    23 with   960 species is 0:3:1,2:4,7:5,6
family= 2 3 0 0 0 0 0 0 new D8h genus #    24 with  1920 species is 0:3:1,4:2,5:6,7
family= 2 3 0 0 0 0 0 0 new D8h genus #    25 with  1920 species is 0:3:1,4:2,6:5,7
family= 2 3 0 0 0 0 0 0 new D8h genus #    26 with   960 species is 0:3:1,4:2,7:5,6
family= 2 3 0 0 0 0 0 0 new D8h genus #    27 with  1920 species is 0:3:1,5:2,4:6,7
family= 2 3 0 0 0 0 0 0 new D8h genus #    28 with   960 species is 0:3:1,5:2,6:4,7
family= 2 3 0 0 0 0 0 0 new D8h genus #    29 with  1920 species is 0:3:1,6:2,4:5,7
family= 2 3 0 0 0 0 0 0 new D8h genus #    30 with   960 species is 0:3:1,6:2,5:4,7
family= 2 3 0 0 0 0 0 0 new D8h genus #    31 with   960 species is 0:3:1,7:2,4:5,6
family= 2 3 0 0 0 0 0 0 new D8h genus #    32 with   960 species is 0:4:1,2:3,5:6,7
family= 2 3 0 0 0 0 0 0 new D8h genus #    33 with  1920 species is 0:4:1,2:3,6:5,7
family= 2 3 0 0 0 0 0 0 new D8h genus #    34 with   960 species is 0:4:1,2:3,7:5,6
family= 2 3 0 0 0 0 0 0 new D8h genus #    35 with   480 species is 0:4:1,3:2,6:5,7
family= 2 3 0 0 0 0 0 0 new D8h genus #    36 with   480 species is 0:4:1,5:2,6:3,7
family= 2 3 0 0 0 0 0 0 new D8h genus #    37 with   960 species is 0:4:1,5:2,7:3,6
family= 2 3 0 0 0 0 0 0 new D8h genus #    38 with   960 species is 0:4:1,6:2,7:3,5
family= 2 3 0 0 0 0 0 0 new D8h genus #    39 with   480 species is 0:4:1,7:2,6:3,5
Nber of genera for this family=   39
 
family= 4 0 1 0 0 0 0 0
 
family= 4 0 1 0 0 0 0 0 new D8h genus #     1 with  1920 species is 0:1:2:3:4,5,6
family= 4 0 1 0 0 0 0 0 new D8h genus #     2 with  1920 species is 0:1:2:3:4,5,7
family= 4 0 1 0 0 0 0 0 new D8h genus #     3 with  1920 species is 0:1:2:4:3,5,6
family= 4 0 1 0 0 0 0 0 new D8h genus #     4 with  1920 species is 0:1:2:4:3,5,7
family= 4 0 1 0 0 0 0 0 new D8h genus #     5 with  1920 species is 0:1:2:4:3,6,7
family= 4 0 1 0 0 0 0 0 new D8h genus #     6 with  1920 species is 0:1:2:4:5,6,7
family= 4 0 1 0 0 0 0 0 new D8h genus #     7 with  1920 species is 0:1:2:5:3,4,6
family= 4 0 1 0 0 0 0 0 new D8h genus #     8 with  1920 species is 0:1:2:5:3,4,7
family= 4 0 1 0 0 0 0 0 new D8h genus #     9 with  1920 species is 0:1:3:4:2,5,6
family= 4 0 1 0 0 0 0 0 new D8h genus #    10 with   960 species is 0:1:3:4:2,5,7
family= 4 0 1 0 0 0 0 0 new D8h genus #    11 with   960 species is 0:1:3:4:5,6,7
family= 4 0 1 0 0 0 0 0 new D8h genus #    12 with  1920 species is 0:1:3:5:2,4,6
family= 4 0 1 0 0 0 0 0 new D8h genus #    13 with  1920 species is 0:1:3:5:2,4,7
family= 4 0 1 0 0 0 0 0 new D8h genus #    14 with  1920 species is 0:1:3:5:2,6,7
family= 4 0 1 0 0 0 0 0 new D8h genus #    15 with  1920 species is 0:1:3:5:4,6,7
family= 4 0 1 0 0 0 0 0 new D8h genus #    16 with  1920 species is 0:1:3:6:2,4,5
family= 4 0 1 0 0 0 0 0 new D8h genus #    17 with  1920 species is 0:1:3:6:2,4,7
family= 4 0 1 0 0 0 0 0 new D8h genus #    18 with  1920 species is 0:1:4:5:2,3,6
family= 4 0 1 0 0 0 0 0 new D8h genus #    19 with   960 species is 0:2:4:6:1,3,5
Nber of genera for this family=   19
 
family= 3 1 1 0 0 0 0 0
 
family= 3 1 1 0 0 0 0 0 new D8h genus #     1 with  1920 species is 0:1:2:3,4:5,6,7
family= 3 1 1 0 0 0 0 0 new D8h genus #     2 with  1920 species is 0:1:2:3,5:4,6,7
family= 3 1 1 0 0 0 0 0 new D8h genus #     3 with  1920 species is 0:1:2:3,6:4,5,7
family= 3 1 1 0 0 0 0 0 new D8h genus #     4 with   960 species is 0:1:2:3,7:4,5,6
family= 3 1 1 0 0 0 0 0 new D8h genus #     5 with  1920 species is 0:1:2:4,5:3,6,7
family= 3 1 1 0 0 0 0 0 new D8h genus #     6 with   960 species is 0:1:2:4,6:3,5,7
family= 3 1 1 0 0 0 0 0 new D8h genus #     7 with  1920 species is 0:1:3:2,4:5,6,7
family= 3 1 1 0 0 0 0 0 new D8h genus #     8 with  1920 species is 0:1:3:2,5:4,6,7
family= 3 1 1 0 0 0 0 0 new D8h genus #     9 with  1920 species is 0:1:3:2,6:4,5,7
family= 3 1 1 0 0 0 0 0 new D8h genus #    10 with  1920 species is 0:1:3:2,7:4,5,6
family= 3 1 1 0 0 0 0 0 new D8h genus #    11 with  1920 species is 0:1:3:4,5:2,6,7
family= 3 1 1 0 0 0 0 0 new D8h genus #    12 with  1920 species is 0:1:3:4,6:2,5,7
family= 3 1 1 0 0 0 0 0 new D8h genus #    13 with  1920 species is 0:1:3:4,7:2,5,6
family= 3 1 1 0 0 0 0 0 new D8h genus #    14 with  1920 species is 0:1:3:5,6:2,4,7
family= 3 1 1 0 0 0 0 0 new D8h genus #    15 with  1920 species is 0:1:3:5,7:2,4,6
family= 3 1 1 0 0 0 0 0 new D8h genus #    16 with  1920 species is 0:1:3:6,7:2,4,5
family= 3 1 1 0 0 0 0 0 new D8h genus #    17 with  1920 species is 0:1:4:2,3:5,6,7
family= 3 1 1 0 0 0 0 0 new D8h genus #    18 with  1920 species is 0:1:4:2,5:3,6,7
family= 3 1 1 0 0 0 0 0 new D8h genus #    19 with  1920 species is 0:1:4:2,6:3,5,7
family= 3 1 1 0 0 0 0 0 new D8h genus #    20 with  1920 species is 0:1:4:2,7:3,5,6
family= 3 1 1 0 0 0 0 0 new D8h genus #    21 with  1920 species is 0:1:4:3,5:2,6,7
family= 3 1 1 0 0 0 0 0 new D8h genus #    22 with  1920 species is 0:1:4:3,6:2,5,7
family= 3 1 1 0 0 0 0 0 new D8h genus #    23 with  1920 species is 0:1:4:3,7:2,5,6
family= 3 1 1 0 0 0 0 0 new D8h genus #    24 with  1920 species is 0:1:4:5,6:2,3,7
family= 3 1 1 0 0 0 0 0 new D8h genus #    25 with  1920 species is 0:1:4:5,7:2,3,6
family= 3 1 1 0 0 0 0 0 new D8h genus #    26 with  1920 species is 0:1:4:6,7:2,3,5
family= 3 1 1 0 0 0 0 0 new D8h genus #    27 with   960 species is 0:2:4:1,3:5,6,7
family= 3 1 1 0 0 0 0 0 new D8h genus #    28 with  1920 species is 0:2:4:1,5:3,6,7
family= 3 1 1 0 0 0 0 0 new D8h genus #    29 with  1920 species is 0:2:4:1,6:3,5,7
family= 3 1 1 0 0 0 0 0 new D8h genus #    30 with  1920 species is 0:2:4:1,7:3,5,6
family= 3 1 1 0 0 0 0 0 new D8h genus #    31 with  1920 species is 0:2:4:5,6:1,3,7
family= 3 1 1 0 0 0 0 0 new D8h genus #    32 with   960 species is 0:2:4:5,7:1,3,6
family= 3 1 1 0 0 0 0 0 new D8h genus #    33 with  1920 species is 0:2:5:1,3:4,6,7
family= 3 1 1 0 0 0 0 0 new D8h genus #    34 with  1920 species is 0:2:5:1,4:3,6,7
family= 3 1 1 0 0 0 0 0 new D8h genus #    35 with  1920 species is 0:2:5:3,4:1,6,7
family= 3 1 1 0 0 0 0 0 new D8h genus #    36 with  1920 species is 0:2:5:3,6:1,4,7
family= 3 1 1 0 0 0 0 0 new D8h genus #    37 with   960 species is 0:2:5:3,7:1,4,6
family= 3 1 1 0 0 0 0 0 new D8h genus #    38 with   960 species is 0:2:5:4,6:1,3,7
Nber of genera for this family=   38
 
family= 4 0 0 1 0 0 0 0
 
family= 4 0 0 1 0 0 0 0 new D8h genus #     1 with   960 species is 0:1:2:3:4,5,6,7
family= 4 0 0 1 0 0 0 0 new D8h genus #     2 with  1920 species is 0:1:2:4:3,5,6,7
family= 4 0 0 1 0 0 0 0 new D8h genus #     3 with   960 species is 0:1:2:5:3,4,6,7
family= 4 0 0 1 0 0 0 0 new D8h genus #     4 with   960 species is 0:1:3:4:2,5,6,7
family= 4 0 0 1 0 0 0 0 new D8h genus #     5 with  1920 species is 0:1:3:5:2,4,6,7
family= 4 0 0 1 0 0 0 0 new D8h genus #     6 with   960 species is 0:1:3:6:2,4,5,7
family= 4 0 0 1 0 0 0 0 new D8h genus #     7 with   480 species is 0:1:4:5:2,3,6,7
family= 4 0 0 1 0 0 0 0 new D8h genus #     8 with   240 species is 0:2:4:6:1,3,5,7
Nber of genera for this family=    8
 
----------------------------------------

Nber families=      7
Nber genera=      199
Nber species=   317520
