# Supplementary material for: The Polytope Formalism: application to molecular constitution and the prospect of a complete description of Chemical Space
Source: Chem Sci. 2026 Jan 8;17(4):2102–18. doi: 10.1039/d5sc08813e (PMC12780917; doi:10.1039/d5sc08813e)
Supplement: SC-017-D5SC08813E-s001 [file SC-017-D5SC08813E-s001.zip › publication files/species/genera_D8h_S8B6_max11111111.txt]

D8h_
D8h site symmetry is used to group species into genera
====
 
family= 6 0 0 0 0 0 0 0
 
family= 6 0 0 0 0 0 0 0 new D8h genus #     1 with  5760 species is 0:1:2:3:4:5
family= 6 0 0 0 0 0 0 0 new D8h genus #     2 with  5760 species is 0:1:2:3:4:6
family= 6 0 0 0 0 0 0 0 new D8h genus #     3 with  5760 species is 0:1:2:3:5:6
family= 6 0 0 0 0 0 0 0 new D8h genus #     4 with  2880 species is 0:1:2:4:5:6
Nber of genera for this family=    4
 
family= 5 1 0 0 0 0 0 0
 
family= 5 1 0 0 0 0 0 0 new D8h genus #     1 with 11520 species is 0:1:2:3:4:5,6
family= 5 1 0 0 0 0 0 0 new D8h genus #     2 with  5760 species is 0:1:2:3:4:5,7
family= 5 1 0 0 0 0 0 0 new D8h genus #     3 with 11520 species is 0:1:2:3:5:4,6
family= 5 1 0 0 0 0 0 0 new D8h genus #     4 with 11520 species is 0:1:2:3:5:4,7
family= 5 1 0 0 0 0 0 0 new D8h genus #     5 with 11520 species is 0:1:2:3:5:6,7
family= 5 1 0 0 0 0 0 0 new D8h genus #     6 with 11520 species is 0:1:2:4:5:3,6
family= 5 1 0 0 0 0 0 0 new D8h genus #     7 with 11520 species is 0:1:2:4:5:3,7
family= 5 1 0 0 0 0 0 0 new D8h genus #     8 with 11520 species is 0:1:2:4:5:6,7
family= 5 1 0 0 0 0 0 0 new D8h genus #     9 with 11520 species is 0:1:2:4:6:3,5
family= 5 1 0 0 0 0 0 0 new D8h genus #    10 with  5760 species is 0:1:2:4:6:3,7
family= 5 1 0 0 0 0 0 0 new D8h genus #    11 with 11520 species is 0:1:3:4:6:2,5
family= 5 1 0 0 0 0 0 0 new D8h genus #    12 with  5760 species is 0:1:3:4:6:5,7
Nber of genera for this family=   12
 
family= 4 2 0 0 0 0 0 0
 
family= 4 2 0 0 0 0 0 0 new D8h genus #     1 with  5760 species is 0:1:2:3:4,5:6,7
family= 4 2 0 0 0 0 0 0 new D8h genus #     2 with  5760 species is 0:1:2:3:4,6:5,7
family= 4 2 0 0 0 0 0 0 new D8h genus #     3 with  5760 species is 0:1:2:3:4,7:5,6
family= 4 2 0 0 0 0 0 0 new D8h genus #     4 with 11520 species is 0:1:2:4:3,5:6,7
family= 4 2 0 0 0 0 0 0 new D8h genus #     5 with 11520 species is 0:1:2:4:3,6:5,7
family= 4 2 0 0 0 0 0 0 new D8h genus #     6 with 11520 species is 0:1:2:4:3,7:5,6
family= 4 2 0 0 0 0 0 0 new D8h genus #     7 with  5760 species is 0:1:2:5:3,4:6,7
family= 4 2 0 0 0 0 0 0 new D8h genus #     8 with  5760 species is 0:1:2:5:3,6:4,7
family= 4 2 0 0 0 0 0 0 new D8h genus #     9 with  5760 species is 0:1:2:5:3,7:4,6
family= 4 2 0 0 0 0 0 0 new D8h genus #    10 with 11520 species is 0:1:3:4:2,5:6,7
family= 4 2 0 0 0 0 0 0 new D8h genus #    11 with  5760 species is 0:1:3:4:2,6:5,7
family= 4 2 0 0 0 0 0 0 new D8h genus #    12 with 11520 species is 0:1:3:5:2,4:6,7
family= 4 2 0 0 0 0 0 0 new D8h genus #    13 with 11520 species is 0:1:3:5:2,6:4,7
family= 4 2 0 0 0 0 0 0 new D8h genus #    14 with 11520 species is 0:1:3:5:2,7:4,6
family= 4 2 0 0 0 0 0 0 new D8h genus #    15 with  5760 species is 0:1:3:6:2,4:5,7
family= 4 2 0 0 0 0 0 0 new D8h genus #    16 with  5760 species is 0:1:3:6:2,5:4,7
family= 4 2 0 0 0 0 0 0 new D8h genus #    17 with  5760 species is 0:1:3:6:2,7:4,5
family= 4 2 0 0 0 0 0 0 new D8h genus #    18 with  2880 species is 0:1:4:5:2,3:6,7
family= 4 2 0 0 0 0 0 0 new D8h genus #    19 with  2880 species is 0:1:4:5:2,6:3,7
family= 4 2 0 0 0 0 0 0 new D8h genus #    20 with  2880 species is 0:1:4:5:2,7:3,6
family= 4 2 0 0 0 0 0 0 new D8h genus #    21 with  2880 species is 0:2:4:6:1,3:5,7
family= 4 2 0 0 0 0 0 0 new D8h genus #    22 with  1440 species is 0:2:4:6:1,5:3,7
Nber of genera for this family=   22
 
family= 5 0 1 0 0 0 0 0
 
family= 5 0 1 0 0 0 0 0 new D8h genus #     1 with  5760 species is 0:1:2:3:4:5,6,7
family= 5 0 1 0 0 0 0 0 new D8h genus #     2 with 11520 species is 0:1:2:3:5:4,6,7
family= 5 0 1 0 0 0 0 0 new D8h genus #     3 with 11520 species is 0:1:2:4:5:3,6,7
family= 5 0 1 0 0 0 0 0 new D8h genus #     4 with  5760 species is 0:1:2:4:6:3,5,7
family= 5 0 1 0 0 0 0 0 new D8h genus #     5 with  5760 species is 0:1:3:4:6:2,5,7
Nber of genera for this family=    5
 
----------------------------------------

Nber families=      4
Nber genera=       43
Nber species=   332640
