# Supplementary material for: The Polytope Formalism: application to molecular constitution and the prospect of a complete description of Chemical Space
Source: Chem Sci. 2026 Jan 8;17(4):2102–18. doi: 10.1039/d5sc08813e (PMC12780917; doi:10.1039/d5sc08813e)
Supplement: SC-017-D5SC08813E-s001 [file SC-017-D5SC08813E-s001.zip › publication files/species/genera_D8h_S8B7_max11111111.txt]

D8h_
D8h site symmetry is used to group species into genera
====
 
family= 7 0 0 0 0 0 0 0
 
family= 7 0 0 0 0 0 0 0 new D8h genus #     1 with 40320 species is 0:1:2:3:4:5:6
Nber of genera for this family=    1
 
family= 6 1 0 0 0 0 0 0
 
family= 6 1 0 0 0 0 0 0 new D8h genus #     1 with 40320 species is 0:1:2:3:4:5:6,7
family= 6 1 0 0 0 0 0 0 new D8h genus #     2 with 40320 species is 0:1:2:3:4:6:5,7
family= 6 1 0 0 0 0 0 0 new D8h genus #     3 with 40320 species is 0:1:2:3:5:6:4,7
family= 6 1 0 0 0 0 0 0 new D8h genus #     4 with 20160 species is 0:1:2:4:5:6:3,7
Nber of genera for this family=    4
 
----------------------------------------

Nber families=      2
Nber genera=        5
Nber species=   181440
