# Supplementary material for: The Polytope Formalism: application to molecular constitution and the prospect of a complete description of Chemical Space
Source: Chem Sci. 2026 Jan 8;17(4):2102–18. doi: 10.1039/d5sc08813e (PMC12780917; doi:10.1039/d5sc08813e)
Supplement: SC-017-D5SC08813E-s001 [file SC-017-D5SC08813E-s001.zip › publication files/species/species_D2h_S2B1.txt]

S2B1
D2h
====
 
family= 1 0
 
family= 1 0 new D2h genus #     1 is 0
     1:  0
     2:  1
Nber of genera for this family=    1
 
family= 0 1
 
family= 0 1 new D2h genus #     1 is \
     1:  \
Nber of genera for this family=    1
 
----------------------------------------

Nber families=      2
Nber genera=        2
Nber species=        3
