# Supplementary material for: The Polytope Formalism: application to molecular constitution and the prospect of a complete description of Chemical Space
Source: Chem Sci. 2026 Jan 8;17(4):2102–18. doi: 10.1039/d5sc08813e (PMC12780917; doi:10.1039/d5sc08813e)
Supplement: SC-017-D5SC08813E-s001 [file SC-017-D5SC08813E-s001.zip › publication files/species/species_D2h_S2B2.txt]

S2B2
D2h
====
 
family= 2 0
 
family= 2 0 new D2h genus #     1 is 0:0
     1:  0:0
     2:  1:1
family= 2 0 new D2h genus #     2 is 0:1
     1:  0:1
     2:  1:0
Nber of genera for this family=    2
 
family= 1 1
 
family= 1 1 new D2h genus #     1 is 0:\
     1:  0:\
     2:  \:0
     3:  1:\
     4:  \:1
Nber of genera for this family=    1
 
family= 0 2
 
family= 0 2 new D2h genus #     1 is \:\
     1:  \:\
Nber of genera for this family=    1
 
----------------------------------------

Nber families=      3
Nber genera=        4
Nber species=        9
