# Supplementary material for: The Polytope Formalism: application to molecular constitution and the prospect of a complete description of Chemical Space
Source: Chem Sci. 2026 Jan 8;17(4):2102–18. doi: 10.1039/d5sc08813e (PMC12780917; doi:10.1039/d5sc08813e)
Supplement: SC-017-D5SC08813E-s001 [file SC-017-D5SC08813E-s001.zip › publication files/species/species_D2h_S2B2_max11.txt]

S2(1)B1
D2h
====

 
family= 2 0
 
family= 2 0 new D2h genus #     1 is 0:1
     1:  0:1
     2:  1:0
Nber of genera for this family=    1
 
----------------------------------------

Nber families=      1
Nber genera=        1
Nber species=        2
