# Supplementary material for: The Polytope Formalism: application to molecular constitution and the prospect of a complete description of Chemical Space
Source: Chem Sci. 2026 Jan 8;17(4):2102–18. doi: 10.1039/d5sc08813e (PMC12780917; doi:10.1039/d5sc08813e)
Supplement: SC-017-D5SC08813E-s001 [file SC-017-D5SC08813E-s001.zip › publication files/species/species_D2h_S2B3.txt]

S2B3
D2h
====
 
family= 3 0
 
family= 3 0 new D2h genus #     1 is 0:0:0
     1:  0:0:0
     2:  1:1:1
family= 3 0 new D2h genus #     2 is 0:0:1
     1:  0:0:1
     2:  0:1:0
     3:  1:0:0
     4:  1:1:0
     5:  1:0:1
     6:  0:1:1
Nber of genera for this family=    2
 
family= 2 1
 
family= 2 1 new D2h genus #     1 is 0:0:\
     1:  0:0:\
     2:  0:\:0
     3:  \:0:0
     4:  1:1:\
     5:  1:\:1
     6:  \:1:1
family= 2 1 new D2h genus #     2 is 0:1:\
     1:  0:1:\
     2:  0:\:1
     3:  1:0:\
     4:  1:\:0
     5:  \:0:1
     6:  \:1:0
Nber of genera for this family=    2
 
family= 1 2
 
family= 1 2 new D2h genus #     1 is 0:\:\
     1:  0:\:\
     2:  \:0:\
     3:  \:\:0
     4:  1:\:\
     5:  \:1:\
     6:  \:\:1
Nber of genera for this family=    1
 
family= 0 3
 
family= 0 3 new D2h genus #     1 is \:\:\
     1:  \:\:\
Nber of genera for this family=    1
 
----------------------------------------

Nber families=      4
Nber genera=        6
Nber species=       27
