# Supplementary material for: The Polytope Formalism: application to molecular constitution and the prospect of a complete description of Chemical Space
Source: Chem Sci. 2026 Jan 8;17(4):2102–18. doi: 10.1039/d5sc08813e (PMC12780917; doi:10.1039/d5sc08813e)
Supplement: SC-017-D5SC08813E-s001 [file SC-017-D5SC08813E-s001.zip › publication files/species/species_D2h_S2B4.txt]

S2B4
D2h
====
 
family= 4 0
 
family= 4 0 new D2h genus #     1 is 0:0:0:0
     1:  0:0:0:0
     2:  1:1:1:1
family= 4 0 new D2h genus #     2 is 0:0:0:1
     1:  0:0:0:1
     2:  0:0:1:0
     3:  0:1:0:0
     4:  1:0:0:0
     5:  1:1:1:0
     6:  1:1:0:1
     7:  1:0:1:1
     8:  0:1:1:1
family= 4 0 new D2h genus #     3 is 0:0:1:1
     1:  0:0:1:1
     2:  0:1:0:1
     3:  0:1:1:0
     4:  1:0:0:1
     5:  1:0:1:0
     6:  1:1:0:0
Nber of genera for this family=    3
 
family= 3 1
 
family= 3 1 new D2h genus #     1 is 0:0:0:\
     1:  0:0:0:\
     2:  0:0:\:0
     3:  0:\:0:0
     4:  \:0:0:0
     5:  1:1:1:\
     6:  1:1:\:1
     7:  1:\:1:1
     8:  \:1:1:1
family= 3 1 new D2h genus #     2 is 0:0:1:\
     1:  0:0:1:\
     2:  0:0:\:1
     3:  0:1:0:\
     4:  0:1:\:0
     5:  0:\:0:1
     6:  0:\:1:0
     7:  1:0:0:\
     8:  1:0:\:0
     9:  1:\:0:0
    10:  \:0:0:1
    11:  \:0:1:0
    12:  \:1:0:0
    13:  1:1:0:\
    14:  1:1:\:0
    15:  1:0:1:\
    16:  1:0:\:1
    17:  1:\:1:0
    18:  1:\:0:1
    19:  0:1:1:\
    20:  0:1:\:1
    21:  0:\:1:1
    22:  \:1:1:0
    23:  \:1:0:1
    24:  \:0:1:1
Nber of genera for this family=    2
 
family= 2 2
 
family= 2 2 new D2h genus #     1 is 0:0:\:\
     1:  0:0:\:\
     2:  0:\:0:\
     3:  0:\:\:0
     4:  \:0:0:\
     5:  \:0:\:0
     6:  \:\:0:0
     7:  1:1:\:\
     8:  1:\:1:\
     9:  1:\:\:1
    10:  \:1:1:\
    11:  \:1:\:1
    12:  \:\:1:1
family= 2 2 new D2h genus #     2 is 0:1:\:\
     1:  0:1:\:\
     2:  0:\:1:\
     3:  0:\:\:1
     4:  1:0:\:\
     5:  1:\:0:\
     6:  1:\:\:0
     7:  \:0:1:\
     8:  \:0:\:1
     9:  \:1:0:\
    10:  \:1:\:0
    11:  \:\:0:1
    12:  \:\:1:0
Nber of genera for this family=    2
 
family= 1 3
 
family= 1 3 new D2h genus #     1 is 0:\:\:\
     1:  0:\:\:\
     2:  \:0:\:\
     3:  \:\:0:\
     4:  \:\:\:0
     5:  1:\:\:\
     6:  \:1:\:\
     7:  \:\:1:\
     8:  \:\:\:1
Nber of genera for this family=    1
 
family= 0 4
 
family= 0 4 new D2h genus #     1 is \:\:\:\
     1:  \:\:\:\
Nber of genera for this family=    1
 
----------------------------------------

Nber families=      5
Nber genera=        9
Nber species=       81
