# Supplementary material for: The Polytope Formalism: application to molecular constitution and the prospect of a complete description of Chemical Space
Source: Chem Sci. 2026 Jan 8;17(4):2102–18. doi: 10.1039/d5sc08813e (PMC12780917; doi:10.1039/d5sc08813e)
Supplement: SC-017-D5SC08813E-s001 [file SC-017-D5SC08813E-s001.zip › publication files/species/species_D2h_S2B5.txt]

S2B5
D2h
====
 
family= 5 0
 
family= 5 0 new D2h genus #     1 is 0:0:0:0:0
     1:  0:0:0:0:0
     2:  1:1:1:1:1
family= 5 0 new D2h genus #     2 is 0:0:0:0:1
     1:  0:0:0:0:1
     2:  0:0:0:1:0
     3:  0:0:1:0:0
     4:  0:1:0:0:0
     5:  1:0:0:0:0
     6:  1:1:1:1:0
     7:  1:1:1:0:1
     8:  1:1:0:1:1
     9:  1:0:1:1:1
    10:  0:1:1:1:1
family= 5 0 new D2h genus #     3 is 0:0:0:1:1
     1:  0:0:0:1:1
     2:  0:0:1:0:1
     3:  0:0:1:1:0
     4:  0:1:0:0:1
     5:  0:1:0:1:0
     6:  0:1:1:0:0
     7:  1:0:0:0:1
     8:  1:0:0:1:0
     9:  1:0:1:0:0
    10:  1:1:0:0:0
    11:  1:1:1:0:0
    12:  1:1:0:1:0
    13:  1:1:0:0:1
    14:  1:0:1:1:0
    15:  1:0:1:0:1
    16:  1:0:0:1:1
    17:  0:1:1:1:0
    18:  0:1:1:0:1
    19:  0:1:0:1:1
    20:  0:0:1:1:1
Nber of genera for this family=    3
 
family= 4 1
 
family= 4 1 new D2h genus #     1 is 0:0:0:0:\
     1:  0:0:0:0:\
     2:  0:0:0:\:0
     3:  0:0:\:0:0
     4:  0:\:0:0:0
     5:  \:0:0:0:0
     6:  1:1:1:1:\
     7:  1:1:1:\:1
     8:  1:1:\:1:1
     9:  1:\:1:1:1
    10:  \:1:1:1:1
family= 4 1 new D2h genus #     2 is 0:0:0:1:\
     1:  0:0:0:1:\
     2:  0:0:0:\:1
     3:  0:0:1:0:\
     4:  0:0:1:\:0
     5:  0:0:\:0:1
     6:  0:0:\:1:0
     7:  0:1:0:0:\
     8:  0:1:0:\:0
     9:  0:1:\:0:0
    10:  0:\:0:0:1
    11:  0:\:0:1:0
    12:  0:\:1:0:0
    13:  1:0:0:0:\
    14:  1:0:0:\:0
    15:  1:0:\:0:0
    16:  1:\:0:0:0
    17:  \:0:0:0:1
    18:  \:0:0:1:0
    19:  \:0:1:0:0
    20:  \:1:0:0:0
    21:  1:1:1:0:\
    22:  1:1:1:\:0
    23:  1:1:0:1:\
    24:  1:1:0:\:1
    25:  1:1:\:1:0
    26:  1:1:\:0:1
    27:  1:0:1:1:\
    28:  1:0:1:\:1
    29:  1:0:\:1:1
    30:  1:\:1:1:0
    31:  1:\:1:0:1
    32:  1:\:0:1:1
    33:  0:1:1:1:\
    34:  0:1:1:\:1
    35:  0:1:\:1:1
    36:  0:\:1:1:1
    37:  \:1:1:1:0
    38:  \:1:1:0:1
    39:  \:1:0:1:1
    40:  \:0:1:1:1
family= 4 1 new D2h genus #     3 is 0:0:1:1:\
     1:  0:0:1:1:\
     2:  0:0:1:\:1
     3:  0:0:\:1:1
     4:  0:1:0:1:\
     5:  0:1:0:\:1
     6:  0:1:1:0:\
     7:  0:1:1:\:0
     8:  0:1:\:0:1
     9:  0:1:\:1:0
    10:  0:\:0:1:1
    11:  0:\:1:0:1
    12:  0:\:1:1:0
    13:  1:0:0:1:\
    14:  1:0:0:\:1
    15:  1:0:1:0:\
    16:  1:0:1:\:0
    17:  1:0:\:0:1
    18:  1:0:\:1:0
    19:  1:1:0:0:\
    20:  1:1:0:\:0
    21:  1:1:\:0:0
    22:  1:\:0:0:1
    23:  1:\:0:1:0
    24:  1:\:1:0:0
    25:  \:0:0:1:1
    26:  \:0:1:0:1
    27:  \:0:1:1:0
    28:  \:1:0:0:1
    29:  \:1:0:1:0
    30:  \:1:1:0:0
Nber of genera for this family=    3
 
family= 3 2
 
family= 3 2 new D2h genus #     1 is 0:0:0:\:\
     1:  0:0:0:\:\
     2:  0:0:\:0:\
     3:  0:0:\:\:0
     4:  0:\:0:0:\
     5:  0:\:0:\:0
     6:  0:\:\:0:0
     7:  \:0:0:0:\
     8:  \:0:0:\:0
     9:  \:0:\:0:0
    10:  \:\:0:0:0
    11:  1:1:1:\:\
    12:  1:1:\:1:\
    13:  1:1:\:\:1
    14:  1:\:1:1:\
    15:  1:\:1:\:1
    16:  1:\:\:1:1
    17:  \:1:1:1:\
    18:  \:1:1:\:1
    19:  \:1:\:1:1
    20:  \:\:1:1:1
family= 3 2 new D2h genus #     2 is 0:0:1:\:\
     1:  0:0:1:\:\
     2:  0:0:\:1:\
     3:  0:0:\:\:1
     4:  0:1:0:\:\
     5:  0:1:\:0:\
     6:  0:1:\:\:0
     7:  0:\:0:1:\
     8:  0:\:0:\:1
     9:  0:\:1:0:\
    10:  0:\:1:\:0
    11:  0:\:\:0:1
    12:  0:\:\:1:0
    13:  1:0:0:\:\
    14:  1:0:\:0:\
    15:  1:0:\:\:0
    16:  1:\:0:0:\
    17:  1:\:0:\:0
    18:  1:\:\:0:0
    19:  \:0:0:1:\
    20:  \:0:0:\:1
    21:  \:0:1:0:\
    22:  \:0:1:\:0
    23:  \:0:\:0:1
    24:  \:0:\:1:0
    25:  \:1:0:0:\
    26:  \:1:0:\:0
    27:  \:1:\:0:0
    28:  \:\:0:0:1
    29:  \:\:0:1:0
    30:  \:\:1:0:0
    31:  1:1:0:\:\
    32:  1:1:\:0:\
    33:  1:1:\:\:0
    34:  1:0:1:\:\
    35:  1:0:\:1:\
    36:  1:0:\:\:1
    37:  1:\:1:0:\
    38:  1:\:1:\:0
    39:  1:\:0:1:\
    40:  1:\:0:\:1
    41:  1:\:\:1:0
    42:  1:\:\:0:1
    43:  0:1:1:\:\
    44:  0:1:\:1:\
    45:  0:1:\:\:1
    46:  0:\:1:1:\
    47:  0:\:1:\:1
    48:  0:\:\:1:1
    49:  \:1:1:0:\
    50:  \:1:1:\:0
    51:  \:1:0:1:\
    52:  \:1:0:\:1
    53:  \:1:\:1:0
    54:  \:1:\:0:1
    55:  \:0:1:1:\
    56:  \:0:1:\:1
    57:  \:0:\:1:1
    58:  \:\:1:1:0
    59:  \:\:1:0:1
    60:  \:\:0:1:1
Nber of genera for this family=    2
 
family= 2 3
 
family= 2 3 new D2h genus #     1 is 0:0:\:\:\
     1:  0:0:\:\:\
     2:  0:\:0:\:\
     3:  0:\:\:0:\
     4:  0:\:\:\:0
     5:  \:0:0:\:\
     6:  \:0:\:0:\
     7:  \:0:\:\:0
     8:  \:\:0:0:\
     9:  \:\:0:\:0
    10:  \:\:\:0:0
    11:  1:1:\:\:\
    12:  1:\:1:\:\
    13:  1:\:\:1:\
    14:  1:\:\:\:1
    15:  \:1:1:\:\
    16:  \:1:\:1:\
    17:  \:1:\:\:1
    18:  \:\:1:1:\
    19:  \:\:1:\:1
    20:  \:\:\:1:1
family= 2 3 new D2h genus #     2 is 0:1:\:\:\
     1:  0:1:\:\:\
     2:  0:\:1:\:\
     3:  0:\:\:1:\
     4:  0:\:\:\:1
     5:  1:0:\:\:\
     6:  1:\:0:\:\
     7:  1:\:\:0:\
     8:  1:\:\:\:0
     9:  \:0:1:\:\
    10:  \:0:\:1:\
    11:  \:0:\:\:1
    12:  \:1:0:\:\
    13:  \:1:\:0:\
    14:  \:1:\:\:0
    15:  \:\:0:1:\
    16:  \:\:0:\:1
    17:  \:\:1:0:\
    18:  \:\:1:\:0
    19:  \:\:\:0:1
    20:  \:\:\:1:0
Nber of genera for this family=    2
 
family= 1 4
 
family= 1 4 new D2h genus #     1 is 0:\:\:\:\
     1:  0:\:\:\:\
     2:  \:0:\:\:\
     3:  \:\:0:\:\
     4:  \:\:\:0:\
     5:  \:\:\:\:0
     6:  1:\:\:\:\
     7:  \:1:\:\:\
     8:  \:\:1:\:\
     9:  \:\:\:1:\
    10:  \:\:\:\:1
Nber of genera for this family=    1
 
family= 0 5
 
family= 0 5 new D2h genus #     1 is \:\:\:\:\
     1:  \:\:\:\:\
Nber of genera for this family=    1
 
----------------------------------------

Nber families=      6
Nber genera=       12
Nber species=      243
