# Supplementary material for: The Polytope Formalism: application to molecular constitution and the prospect of a complete description of Chemical Space
Source: Chem Sci. 2026 Jan 8;17(4):2102–18. doi: 10.1039/d5sc08813e (PMC12780917; doi:10.1039/d5sc08813e)
Supplement: SC-017-D5SC08813E-s001 [file SC-017-D5SC08813E-s001.zip › publication files/species/species_D2h_S2B6.txt]

S2B6
D2h
====
 
family= 6 0
 
family= 6 0 new D2h genus #     1 is 0:0:0:0:0:0
     1:  0:0:0:0:0:0
     2:  1:1:1:1:1:1
family= 6 0 new D2h genus #     2 is 0:0:0:0:0:1
     1:  0:0:0:0:0:1
     2:  0:0:0:0:1:0
     3:  0:0:0:1:0:0
     4:  0:0:1:0:0:0
     5:  0:1:0:0:0:0
     6:  1:0:0:0:0:0
     7:  1:1:1:1:1:0
     8:  1:1:1:1:0:1
     9:  1:1:1:0:1:1
    10:  1:1:0:1:1:1
    11:  1:0:1:1:1:1
    12:  0:1:1:1:1:1
family= 6 0 new D2h genus #     3 is 0:0:0:0:1:1
     1:  0:0:0:0:1:1
     2:  0:0:0:1:0:1
     3:  0:0:0:1:1:0
     4:  0:0:1:0:0:1
     5:  0:0:1:0:1:0
     6:  0:0:1:1:0:0
     7:  0:1:0:0:0:1
     8:  0:1:0:0:1:0
     9:  0:1:0:1:0:0
    10:  0:1:1:0:0:0
    11:  1:0:0:0:0:1
    12:  1:0:0:0:1:0
    13:  1:0:0:1:0:0
    14:  1:0:1:0:0:0
    15:  1:1:0:0:0:0
    16:  1:1:1:1:0:0
    17:  1:1:1:0:1:0
    18:  1:1:1:0:0:1
    19:  1:1:0:1:1:0
    20:  1:1:0:1:0:1
    21:  1:1:0:0:1:1
    22:  1:0:1:1:1:0
    23:  1:0:1:1:0:1
    24:  1:0:1:0:1:1
    25:  1:0:0:1:1:1
    26:  0:1:1:1:1:0
    27:  0:1:1:1:0:1
    28:  0:1:1:0:1:1
    29:  0:1:0:1:1:1
    30:  0:0:1:1:1:1
family= 6 0 new D2h genus #     4 is 0:0:0:1:1:1
     1:  0:0:0:1:1:1
     2:  0:0:1:0:1:1
     3:  0:0:1:1:0:1
     4:  0:0:1:1:1:0
     5:  0:1:0:0:1:1
     6:  0:1:0:1:0:1
     7:  0:1:0:1:1:0
     8:  0:1:1:0:0:1
     9:  0:1:1:0:1:0
    10:  0:1:1:1:0:0
    11:  1:0:0:0:1:1
    12:  1:0:0:1:0:1
    13:  1:0:0:1:1:0
    14:  1:0:1:0:0:1
    15:  1:0:1:0:1:0
    16:  1:0:1:1:0:0
    17:  1:1:0:0:0:1
    18:  1:1:0:0:1:0
    19:  1:1:0:1:0:0
    20:  1:1:1:0:0:0
Nber of genera for this family=    4
 
family= 5 1
 
family= 5 1 new D2h genus #     1 is 0:0:0:0:0:\
     1:  0:0:0:0:0:\
     2:  0:0:0:0:\:0
     3:  0:0:0:\:0:0
     4:  0:0:\:0:0:0
     5:  0:\:0:0:0:0
     6:  \:0:0:0:0:0
     7:  1:1:1:1:1:\
     8:  1:1:1:1:\:1
     9:  1:1:1:\:1:1
    10:  1:1:\:1:1:1
    11:  1:\:1:1:1:1
    12:  \:1:1:1:1:1
family= 5 1 new D2h genus #     2 is 0:0:0:0:1:\
     1:  0:0:0:0:1:\
     2:  0:0:0:0:\:1
     3:  0:0:0:1:0:\
     4:  0:0:0:1:\:0
     5:  0:0:0:\:0:1
     6:  0:0:0:\:1:0
     7:  0:0:1:0:0:\
     8:  0:0:1:0:\:0
     9:  0:0:1:\:0:0
    10:  0:0:\:0:0:1
    11:  0:0:\:0:1:0
    12:  0:0:\:1:0:0
    13:  0:1:0:0:0:\
    14:  0:1:0:0:\:0
    15:  0:1:0:\:0:0
    16:  0:1:\:0:0:0
    17:  0:\:0:0:0:1
    18:  0:\:0:0:1:0
    19:  0:\:0:1:0:0
    20:  0:\:1:0:0:0
    21:  1:0:0:0:0:\
    22:  1:0:0:0:\:0
    23:  1:0:0:\:0:0
    24:  1:0:\:0:0:0
    25:  1:\:0:0:0:0
    26:  \:0:0:0:0:1
    27:  \:0:0:0:1:0
    28:  \:0:0:1:0:0
    29:  \:0:1:0:0:0
    30:  \:1:0:0:0:0
    31:  1:1:1:1:0:\
    32:  1:1:1:1:\:0
    33:  1:1:1:0:1:\
    34:  1:1:1:0:\:1
    35:  1:1:1:\:1:0
    36:  1:1:1:\:0:1
    37:  1:1:0:1:1:\
    38:  1:1:0:1:\:1
    39:  1:1:0:\:1:1
    40:  1:1:\:1:1:0
    41:  1:1:\:1:0:1
    42:  1:1:\:0:1:1
    43:  1:0:1:1:1:\
    44:  1:0:1:1:\:1
    45:  1:0:1:\:1:1
    46:  1:0:\:1:1:1
    47:  1:\:1:1:1:0
    48:  1:\:1:1:0:1
    49:  1:\:1:0:1:1
    50:  1:\:0:1:1:1
    51:  0:1:1:1:1:\
    52:  0:1:1:1:\:1
    53:  0:1:1:\:1:1
    54:  0:1:\:1:1:1
    55:  0:\:1:1:1:1
    56:  \:1:1:1:1:0
    57:  \:1:1:1:0:1
    58:  \:1:1:0:1:1
    59:  \:1:0:1:1:1
    60:  \:0:1:1:1:1
family= 5 1 new D2h genus #     3 is 0:0:0:1:1:\
     1:  0:0:0:1:1:\
     2:  0:0:0:1:\:1
     3:  0:0:0:\:1:1
     4:  0:0:1:0:1:\
     5:  0:0:1:0:\:1
     6:  0:0:1:1:0:\
     7:  0:0:1:1:\:0
     8:  0:0:1:\:0:1
     9:  0:0:1:\:1:0
    10:  0:0:\:0:1:1
    11:  0:0:\:1:0:1
    12:  0:0:\:1:1:0
    13:  0:1:0:0:1:\
    14:  0:1:0:0:\:1
    15:  0:1:0:1:0:\
    16:  0:1:0:1:\:0
    17:  0:1:0:\:0:1
    18:  0:1:0:\:1:0
    19:  0:1:1:0:0:\
    20:  0:1:1:0:\:0
    21:  0:1:1:\:0:0
    22:  0:1:\:0:0:1
    23:  0:1:\:0:1:0
    24:  0:1:\:1:0:0
    25:  0:\:0:0:1:1
    26:  0:\:0:1:0:1
    27:  0:\:0:1:1:0
    28:  0:\:1:0:0:1
    29:  0:\:1:0:1:0
    30:  0:\:1:1:0:0
    31:  1:0:0:0:1:\
    32:  1:0:0:0:\:1
    33:  1:0:0:1:0:\
    34:  1:0:0:1:\:0
    35:  1:0:0:\:0:1
    36:  1:0:0:\:1:0
    37:  1:0:1:0:0:\
    38:  1:0:1:0:\:0
    39:  1:0:1:\:0:0
    40:  1:0:\:0:0:1
    41:  1:0:\:0:1:0
    42:  1:0:\:1:0:0
    43:  1:1:0:0:0:\
    44:  1:1:0:0:\:0
    45:  1:1:0:\:0:0
    46:  1:1:\:0:0:0
    47:  1:\:0:0:0:1
    48:  1:\:0:0:1:0
    49:  1:\:0:1:0:0
    50:  1:\:1:0:0:0
    51:  \:0:0:0:1:1
    52:  \:0:0:1:0:1
    53:  \:0:0:1:1:0
    54:  \:0:1:0:0:1
    55:  \:0:1:0:1:0
    56:  \:0:1:1:0:0
    57:  \:1:0:0:0:1
    58:  \:1:0:0:1:0
    59:  \:1:0:1:0:0
    60:  \:1:1:0:0:0
    61:  1:1:1:0:0:\
    62:  1:1:1:0:\:0
    63:  1:1:1:\:0:0
    64:  1:1:0:1:0:\
    65:  1:1:0:1:\:0
    66:  1:1:0:0:1:\
    67:  1:1:0:0:\:1
    68:  1:1:0:\:1:0
    69:  1:1:0:\:0:1
    70:  1:1:\:1:0:0
    71:  1:1:\:0:1:0
    72:  1:1:\:0:0:1
    73:  1:0:1:1:0:\
    74:  1:0:1:1:\:0
    75:  1:0:1:0:1:\
    76:  1:0:1:0:\:1
    77:  1:0:1:\:1:0
    78:  1:0:1:\:0:1
    79:  1:0:0:1:1:\
    80:  1:0:0:1:\:1
    81:  1:0:0:\:1:1
    82:  1:0:\:1:1:0
    83:  1:0:\:1:0:1
    84:  1:0:\:0:1:1
    85:  1:\:1:1:0:0
    86:  1:\:1:0:1:0
    87:  1:\:1:0:0:1
    88:  1:\:0:1:1:0
    89:  1:\:0:1:0:1
    90:  1:\:0:0:1:1
    91:  0:1:1:1:0:\
    92:  0:1:1:1:\:0
    93:  0:1:1:0:1:\
    94:  0:1:1:0:\:1
    95:  0:1:1:\:1:0
    96:  0:1:1:\:0:1
    97:  0:1:0:1:1:\
    98:  0:1:0:1:\:1
    99:  0:1:0:\:1:1
   100:  0:1:\:1:1:0
   101:  0:1:\:1:0:1
   102:  0:1:\:0:1:1
   103:  0:0:1:1:1:\
   104:  0:0:1:1:\:1
   105:  0:0:1:\:1:1
   106:  0:0:\:1:1:1
   107:  0:\:1:1:1:0
   108:  0:\:1:1:0:1
   109:  0:\:1:0:1:1
   110:  0:\:0:1:1:1
   111:  \:1:1:1:0:0
   112:  \:1:1:0:1:0
   113:  \:1:1:0:0:1
   114:  \:1:0:1:1:0
   115:  \:1:0:1:0:1
   116:  \:1:0:0:1:1
   117:  \:0:1:1:1:0
   118:  \:0:1:1:0:1
   119:  \:0:1:0:1:1
   120:  \:0:0:1:1:1
Nber of genera for this family=    3
 
family= 4 2
 
family= 4 2 new D2h genus #     1 is 0:0:0:0:\:\
     1:  0:0:0:0:\:\
     2:  0:0:0:\:0:\
     3:  0:0:0:\:\:0
     4:  0:0:\:0:0:\
     5:  0:0:\:0:\:0
     6:  0:0:\:\:0:0
     7:  0:\:0:0:0:\
     8:  0:\:0:0:\:0
     9:  0:\:0:\:0:0
    10:  0:\:\:0:0:0
    11:  \:0:0:0:0:\
    12:  \:0:0:0:\:0
    13:  \:0:0:\:0:0
    14:  \:0:\:0:0:0
    15:  \:\:0:0:0:0
    16:  1:1:1:1:\:\
    17:  1:1:1:\:1:\
    18:  1:1:1:\:\:1
    19:  1:1:\:1:1:\
    20:  1:1:\:1:\:1
    21:  1:1:\:\:1:1
    22:  1:\:1:1:1:\
    23:  1:\:1:1:\:1
    24:  1:\:1:\:1:1
    25:  1:\:\:1:1:1
    26:  \:1:1:1:1:\
    27:  \:1:1:1:\:1
    28:  \:1:1:\:1:1
    29:  \:1:\:1:1:1
    30:  \:\:1:1:1:1
family= 4 2 new D2h genus #     2 is 0:0:0:1:\:\
     1:  0:0:0:1:\:\
     2:  0:0:0:\:1:\
     3:  0:0:0:\:\:1
     4:  0:0:1:0:\:\
     5:  0:0:1:\:0:\
     6:  0:0:1:\:\:0
     7:  0:0:\:0:1:\
     8:  0:0:\:0:\:1
     9:  0:0:\:1:0:\
    10:  0:0:\:1:\:0
    11:  0:0:\:\:0:1
    12:  0:0:\:\:1:0
    13:  0:1:0:0:\:\
    14:  0:1:0:\:0:\
    15:  0:1:0:\:\:0
    16:  0:1:\:0:0:\
    17:  0:1:\:0:\:0
    18:  0:1:\:\:0:0
    19:  0:\:0:0:1:\
    20:  0:\:0:0:\:1
    21:  0:\:0:1:0:\
    22:  0:\:0:1:\:0
    23:  0:\:0:\:0:1
    24:  0:\:0:\:1:0
    25:  0:\:1:0:0:\
    26:  0:\:1:0:\:0
    27:  0:\:1:\:0:0
    28:  0:\:\:0:0:1
    29:  0:\:\:0:1:0
    30:  0:\:\:1:0:0
    31:  1:0:0:0:\:\
    32:  1:0:0:\:0:\
    33:  1:0:0:\:\:0
    34:  1:0:\:0:0:\
    35:  1:0:\:0:\:0
    36:  1:0:\:\:0:0
    37:  1:\:0:0:0:\
    38:  1:\:0:0:\:0
    39:  1:\:0:\:0:0
    40:  1:\:\:0:0:0
    41:  \:0:0:0:1:\
    42:  \:0:0:0:\:1
    43:  \:0:0:1:0:\
    44:  \:0:0:1:\:0
    45:  \:0:0:\:0:1
    46:  \:0:0:\:1:0
    47:  \:0:1:0:0:\
    48:  \:0:1:0:\:0
    49:  \:0:1:\:0:0
    50:  \:0:\:0:0:1
    51:  \:0:\:0:1:0
    52:  \:0:\:1:0:0
    53:  \:1:0:0:0:\
    54:  \:1:0:0:\:0
    55:  \:1:0:\:0:0
    56:  \:1:\:0:0:0
    57:  \:\:0:0:0:1
    58:  \:\:0:0:1:0
    59:  \:\:0:1:0:0
    60:  \:\:1:0:0:0
    61:  1:1:1:0:\:\
    62:  1:1:1:\:0:\
    63:  1:1:1:\:\:0
    64:  1:1:0:1:\:\
    65:  1:1:0:\:1:\
    66:  1:1:0:\:\:1
    67:  1:1:\:1:0:\
    68:  1:1:\:1:\:0
    69:  1:1:\:0:1:\
    70:  1:1:\:0:\:1
    71:  1:1:\:\:1:0
    72:  1:1:\:\:0:1
    73:  1:0:1:1:\:\
    74:  1:0:1:\:1:\
    75:  1:0:1:\:\:1
    76:  1:0:\:1:1:\
    77:  1:0:\:1:\:1
    78:  1:0:\:\:1:1
    79:  1:\:1:1:0:\
    80:  1:\:1:1:\:0
    81:  1:\:1:0:1:\
    82:  1:\:1:0:\:1
    83:  1:\:1:\:1:0
    84:  1:\:1:\:0:1
    85:  1:\:0:1:1:\
    86:  1:\:0:1:\:1
    87:  1:\:0:\:1:1
    88:  1:\:\:1:1:0
    89:  1:\:\:1:0:1
    90:  1:\:\:0:1:1
    91:  0:1:1:1:\:\
    92:  0:1:1:\:1:\
    93:  0:1:1:\:\:1
    94:  0:1:\:1:1:\
    95:  0:1:\:1:\:1
    96:  0:1:\:\:1:1
    97:  0:\:1:1:1:\
    98:  0:\:1:1:\:1
    99:  0:\:1:\:1:1
   100:  0:\:\:1:1:1
   101:  \:1:1:1:0:\
   102:  \:1:1:1:\:0
   103:  \:1:1:0:1:\
   104:  \:1:1:0:\:1
   105:  \:1:1:\:1:0
   106:  \:1:1:\:0:1
   107:  \:1:0:1:1:\
   108:  \:1:0:1:\:1
   109:  \:1:0:\:1:1
   110:  \:1:\:1:1:0
   111:  \:1:\:1:0:1
   112:  \:1:\:0:1:1
   113:  \:0:1:1:1:\
   114:  \:0:1:1:\:1
   115:  \:0:1:\:1:1
   116:  \:0:\:1:1:1
   117:  \:\:1:1:1:0
   118:  \:\:1:1:0:1
   119:  \:\:1:0:1:1
   120:  \:\:0:1:1:1
family= 4 2 new D2h genus #     3 is 0:0:1:1:\:\
     1:  0:0:1:1:\:\
     2:  0:0:1:\:1:\
     3:  0:0:1:\:\:1
     4:  0:0:\:1:1:\
     5:  0:0:\:1:\:1
     6:  0:0:\:\:1:1
     7:  0:1:0:1:\:\
     8:  0:1:0:\:1:\
     9:  0:1:0:\:\:1
    10:  0:1:1:0:\:\
    11:  0:1:1:\:0:\
    12:  0:1:1:\:\:0
    13:  0:1:\:0:1:\
    14:  0:1:\:0:\:1
    15:  0:1:\:1:0:\
    16:  0:1:\:1:\:0
    17:  0:1:\:\:0:1
    18:  0:1:\:\:1:0
    19:  0:\:0:1:1:\
    20:  0:\:0:1:\:1
    21:  0:\:0:\:1:1
    22:  0:\:1:0:1:\
    23:  0:\:1:0:\:1
    24:  0:\:1:1:0:\
    25:  0:\:1:1:\:0
    26:  0:\:1:\:0:1
    27:  0:\:1:\:1:0
    28:  0:\:\:0:1:1
    29:  0:\:\:1:0:1
    30:  0:\:\:1:1:0
    31:  1:0:0:1:\:\
    32:  1:0:0:\:1:\
    33:  1:0:0:\:\:1
    34:  1:0:1:0:\:\
    35:  1:0:1:\:0:\
    36:  1:0:1:\:\:0
    37:  1:0:\:0:1:\
    38:  1:0:\:0:\:1
    39:  1:0:\:1:0:\
    40:  1:0:\:1:\:0
    41:  1:0:\:\:0:1
    42:  1:0:\:\:1:0
    43:  1:1:0:0:\:\
    44:  1:1:0:\:0:\
    45:  1:1:0:\:\:0
    46:  1:1:\:0:0:\
    47:  1:1:\:0:\:0
    48:  1:1:\:\:0:0
    49:  1:\:0:0:1:\
    50:  1:\:0:0:\:1
    51:  1:\:0:1:0:\
    52:  1:\:0:1:\:0
    53:  1:\:0:\:0:1
    54:  1:\:0:\:1:0
    55:  1:\:1:0:0:\
    56:  1:\:1:0:\:0
    57:  1:\:1:\:0:0
    58:  1:\:\:0:0:1
    59:  1:\:\:0:1:0
    60:  1:\:\:1:0:0
    61:  \:0:0:1:1:\
    62:  \:0:0:1:\:1
    63:  \:0:0:\:1:1
    64:  \:0:1:0:1:\
    65:  \:0:1:0:\:1
    66:  \:0:1:1:0:\
    67:  \:0:1:1:\:0
    68:  \:0:1:\:0:1
    69:  \:0:1:\:1:0
    70:  \:0:\:0:1:1
    71:  \:0:\:1:0:1
    72:  \:0:\:1:1:0
    73:  \:1:0:0:1:\
    74:  \:1:0:0:\:1
    75:  \:1:0:1:0:\
    76:  \:1:0:1:\:0
    77:  \:1:0:\:0:1
    78:  \:1:0:\:1:0
    79:  \:1:1:0:0:\
    80:  \:1:1:0:\:0
    81:  \:1:1:\:0:0
    82:  \:1:\:0:0:1
    83:  \:1:\:0:1:0
    84:  \:1:\:1:0:0
    85:  \:\:0:0:1:1
    86:  \:\:0:1:0:1
    87:  \:\:0:1:1:0
    88:  \:\:1:0:0:1
    89:  \:\:1:0:1:0
    90:  \:\:1:1:0:0
Nber of genera for this family=    3
 
family= 3 3
 
family= 3 3 new D2h genus #     1 is 0:0:0:\:\:\
     1:  0:0:0:\:\:\
     2:  0:0:\:0:\:\
     3:  0:0:\:\:0:\
     4:  0:0:\:\:\:0
     5:  0:\:0:0:\:\
     6:  0:\:0:\:0:\
     7:  0:\:0:\:\:0
     8:  0:\:\:0:0:\
     9:  0:\:\:0:\:0
    10:  0:\:\:\:0:0
    11:  \:0:0:0:\:\
    12:  \:0:0:\:0:\
    13:  \:0:0:\:\:0
    14:  \:0:\:0:0:\
    15:  \:0:\:0:\:0
    16:  \:0:\:\:0:0
    17:  \:\:0:0:0:\
    18:  \:\:0:0:\:0
    19:  \:\:0:\:0:0
    20:  \:\:\:0:0:0
    21:  1:1:1:\:\:\
    22:  1:1:\:1:\:\
    23:  1:1:\:\:1:\
    24:  1:1:\:\:\:1
    25:  1:\:1:1:\:\
    26:  1:\:1:\:1:\
    27:  1:\:1:\:\:1
    28:  1:\:\:1:1:\
    29:  1:\:\:1:\:1
    30:  1:\:\:\:1:1
    31:  \:1:1:1:\:\
    32:  \:1:1:\:1:\
    33:  \:1:1:\:\:1
    34:  \:1:\:1:1:\
    35:  \:1:\:1:\:1
    36:  \:1:\:\:1:1
    37:  \:\:1:1:1:\
    38:  \:\:1:1:\:1
    39:  \:\:1:\:1:1
    40:  \:\:\:1:1:1
family= 3 3 new D2h genus #     2 is 0:0:1:\:\:\
     1:  0:0:1:\:\:\
     2:  0:0:\:1:\:\
     3:  0:0:\:\:1:\
     4:  0:0:\:\:\:1
     5:  0:1:0:\:\:\
     6:  0:1:\:0:\:\
     7:  0:1:\:\:0:\
     8:  0:1:\:\:\:0
     9:  0:\:0:1:\:\
    10:  0:\:0:\:1:\
    11:  0:\:0:\:\:1
    12:  0:\:1:0:\:\
    13:  0:\:1:\:0:\
    14:  0:\:1:\:\:0
    15:  0:\:\:0:1:\
    16:  0:\:\:0:\:1
    17:  0:\:\:1:0:\
    18:  0:\:\:1:\:0
    19:  0:\:\:\:0:1
    20:  0:\:\:\:1:0
    21:  1:0:0:\:\:\
    22:  1:0:\:0:\:\
    23:  1:0:\:\:0:\
    24:  1:0:\:\:\:0
    25:  1:\:0:0:\:\
    26:  1:\:0:\:0:\
    27:  1:\:0:\:\:0
    28:  1:\:\:0:0:\
    29:  1:\:\:0:\:0
    30:  1:\:\:\:0:0
    31:  \:0:0:1:\:\
    32:  \:0:0:\:1:\
    33:  \:0:0:\:\:1
    34:  \:0:1:0:\:\
    35:  \:0:1:\:0:\
    36:  \:0:1:\:\:0
    37:  \:0:\:0:1:\
    38:  \:0:\:0:\:1
    39:  \:0:\:1:0:\
    40:  \:0:\:1:\:0
    41:  \:0:\:\:0:1
    42:  \:0:\:\:1:0
    43:  \:1:0:0:\:\
    44:  \:1:0:\:0:\
    45:  \:1:0:\:\:0
    46:  \:1:\:0:0:\
    47:  \:1:\:0:\:0
    48:  \:1:\:\:0:0
    49:  \:\:0:0:1:\
    50:  \:\:0:0:\:1
    51:  \:\:0:1:0:\
    52:  \:\:0:1:\:0
    53:  \:\:0:\:0:1
    54:  \:\:0:\:1:0
    55:  \:\:1:0:0:\
    56:  \:\:1:0:\:0
    57:  \:\:1:\:0:0
    58:  \:\:\:0:0:1
    59:  \:\:\:0:1:0
    60:  \:\:\:1:0:0
    61:  1:1:0:\:\:\
    62:  1:1:\:0:\:\
    63:  1:1:\:\:0:\
    64:  1:1:\:\:\:0
    65:  1:0:1:\:\:\
    66:  1:0:\:1:\:\
    67:  1:0:\:\:1:\
    68:  1:0:\:\:\:1
    69:  1:\:1:0:\:\
    70:  1:\:1:\:0:\
    71:  1:\:1:\:\:0
    72:  1:\:0:1:\:\
    73:  1:\:0:\:1:\
    74:  1:\:0:\:\:1
    75:  1:\:\:1:0:\
    76:  1:\:\:1:\:0
    77:  1:\:\:0:1:\
    78:  1:\:\:0:\:1
    79:  1:\:\:\:1:0
    80:  1:\:\:\:0:1
    81:  0:1:1:\:\:\
    82:  0:1:\:1:\:\
    83:  0:1:\:\:1:\
    84:  0:1:\:\:\:1
    85:  0:\:1:1:\:\
    86:  0:\:1:\:1:\
    87:  0:\:1:\:\:1
    88:  0:\:\:1:1:\
    89:  0:\:\:1:\:1
    90:  0:\:\:\:1:1
    91:  \:1:1:0:\:\
    92:  \:1:1:\:0:\
    93:  \:1:1:\:\:0
    94:  \:1:0:1:\:\
    95:  \:1:0:\:1:\
    96:  \:1:0:\:\:1
    97:  \:1:\:1:0:\
    98:  \:1:\:1:\:0
    99:  \:1:\:0:1:\
   100:  \:1:\:0:\:1
   101:  \:1:\:\:1:0
   102:  \:1:\:\:0:1
   103:  \:0:1:1:\:\
   104:  \:0:1:\:1:\
   105:  \:0:1:\:\:1
   106:  \:0:\:1:1:\
   107:  \:0:\:1:\:1
   108:  \:0:\:\:1:1
   109:  \:\:1:1:0:\
   110:  \:\:1:1:\:0
   111:  \:\:1:0:1:\
   112:  \:\:1:0:\:1
   113:  \:\:1:\:1:0
   114:  \:\:1:\:0:1
   115:  \:\:0:1:1:\
   116:  \:\:0:1:\:1
   117:  \:\:0:\:1:1
   118:  \:\:\:1:1:0
   119:  \:\:\:1:0:1
   120:  \:\:\:0:1:1
Nber of genera for this family=    2
 
family= 2 4
 
family= 2 4 new D2h genus #     1 is 0:0:\:\:\:\
     1:  0:0:\:\:\:\
     2:  0:\:0:\:\:\
     3:  0:\:\:0:\:\
     4:  0:\:\:\:0:\
     5:  0:\:\:\:\:0
     6:  \:0:0:\:\:\
     7:  \:0:\:0:\:\
     8:  \:0:\:\:0:\
     9:  \:0:\:\:\:0
    10:  \:\:0:0:\:\
    11:  \:\:0:\:0:\
    12:  \:\:0:\:\:0
    13:  \:\:\:0:0:\
    14:  \:\:\:0:\:0
    15:  \:\:\:\:0:0
    16:  1:1:\:\:\:\
    17:  1:\:1:\:\:\
    18:  1:\:\:1:\:\
    19:  1:\:\:\:1:\
    20:  1:\:\:\:\:1
    21:  \:1:1:\:\:\
    22:  \:1:\:1:\:\
    23:  \:1:\:\:1:\
    24:  \:1:\:\:\:1
    25:  \:\:1:1:\:\
    26:  \:\:1:\:1:\
    27:  \:\:1:\:\:1
    28:  \:\:\:1:1:\
    29:  \:\:\:1:\:1
    30:  \:\:\:\:1:1
family= 2 4 new D2h genus #     2 is 0:1:\:\:\:\
     1:  0:1:\:\:\:\
     2:  0:\:1:\:\:\
     3:  0:\:\:1:\:\
     4:  0:\:\:\:1:\
     5:  0:\:\:\:\:1
     6:  1:0:\:\:\:\
     7:  1:\:0:\:\:\
     8:  1:\:\:0:\:\
     9:  1:\:\:\:0:\
    10:  1:\:\:\:\:0
    11:  \:0:1:\:\:\
    12:  \:0:\:1:\:\
    13:  \:0:\:\:1:\
    14:  \:0:\:\:\:1
    15:  \:1:0:\:\:\
    16:  \:1:\:0:\:\
    17:  \:1:\:\:0:\
    18:  \:1:\:\:\:0
    19:  \:\:0:1:\:\
    20:  \:\:0:\:1:\
    21:  \:\:0:\:\:1
    22:  \:\:1:0:\:\
    23:  \:\:1:\:0:\
    24:  \:\:1:\:\:0
    25:  \:\:\:0:1:\
    26:  \:\:\:0:\:1
    27:  \:\:\:1:0:\
    28:  \:\:\:1:\:0
    29:  \:\:\:\:0:1
    30:  \:\:\:\:1:0
Nber of genera for this family=    2
 
family= 1 5
 
family= 1 5 new D2h genus #     1 is 0:\:\:\:\:\
     1:  0:\:\:\:\:\
     2:  \:0:\:\:\:\
     3:  \:\:0:\:\:\
     4:  \:\:\:0:\:\
     5:  \:\:\:\:0:\
     6:  \:\:\:\:\:0
     7:  1:\:\:\:\:\
     8:  \:1:\:\:\:\
     9:  \:\:1:\:\:\
    10:  \:\:\:1:\:\
    11:  \:\:\:\:1:\
    12:  \:\:\:\:\:1
Nber of genera for this family=    1
 
family= 0 6
 
family= 0 6 new D2h genus #     1 is \:\:\:\:\:\
     1:  \:\:\:\:\:\
Nber of genera for this family=    1
 
----------------------------------------

Nber families=      7
Nber genera=       16
Nber species=      729
