# Supplementary material for: The Polytope Formalism: application to molecular constitution and the prospect of a complete description of Chemical Space
Source: Chem Sci. 2026 Jan 8;17(4):2102–18. doi: 10.1039/d5sc08813e (PMC12780917; doi:10.1039/d5sc08813e)
Supplement: SC-017-D5SC08813E-s001 [file SC-017-D5SC08813E-s001.zip › publication files/species/species_D2h_S2B7.txt]

S2B7
D2h
====
 
family= 7 0
 
family= 7 0 new D2h genus #     1 is 0:0:0:0:0:0:0
     1:  0:0:0:0:0:0:0
     2:  1:1:1:1:1:1:1
family= 7 0 new D2h genus #     2 is 0:0:0:0:0:0:1
     1:  0:0:0:0:0:0:1
     2:  0:0:0:0:0:1:0
     3:  0:0:0:0:1:0:0
     4:  0:0:0:1:0:0:0
     5:  0:0:1:0:0:0:0
     6:  0:1:0:0:0:0:0
     7:  1:0:0:0:0:0:0
     8:  1:1:1:1:1:1:0
     9:  1:1:1:1:1:0:1
    10:  1:1:1:1:0:1:1
    11:  1:1:1:0:1:1:1
    12:  1:1:0:1:1:1:1
    13:  1:0:1:1:1:1:1
    14:  0:1:1:1:1:1:1
family= 7 0 new D2h genus #     3 is 0:0:0:0:0:1:1
     1:  0:0:0:0:0:1:1
     2:  0:0:0:0:1:0:1
     3:  0:0:0:0:1:1:0
     4:  0:0:0:1:0:0:1
     5:  0:0:0:1:0:1:0
     6:  0:0:0:1:1:0:0
     7:  0:0:1:0:0:0:1
     8:  0:0:1:0:0:1:0
     9:  0:0:1:0:1:0:0
    10:  0:0:1:1:0:0:0
    11:  0:1:0:0:0:0:1
    12:  0:1:0:0:0:1:0
    13:  0:1:0:0:1:0:0
    14:  0:1:0:1:0:0:0
    15:  0:1:1:0:0:0:0
    16:  1:0:0:0:0:0:1
    17:  1:0:0:0:0:1:0
    18:  1:0:0:0:1:0:0
    19:  1:0:0:1:0:0:0
    20:  1:0:1:0:0:0:0
    21:  1:1:0:0:0:0:0
    22:  1:1:1:1:1:0:0
    23:  1:1:1:1:0:1:0
    24:  1:1:1:1:0:0:1
    25:  1:1:1:0:1:1:0
    26:  1:1:1:0:1:0:1
    27:  1:1:1:0:0:1:1
    28:  1:1:0:1:1:1:0
    29:  1:1:0:1:1:0:1
    30:  1:1:0:1:0:1:1
    31:  1:1:0:0:1:1:1
    32:  1:0:1:1:1:1:0
    33:  1:0:1:1:1:0:1
    34:  1:0:1:1:0:1:1
    35:  1:0:1:0:1:1:1
    36:  1:0:0:1:1:1:1
    37:  0:1:1:1:1:1:0
    38:  0:1:1:1:1:0:1
    39:  0:1:1:1:0:1:1
    40:  0:1:1:0:1:1:1
    41:  0:1:0:1:1:1:1
    42:  0:0:1:1:1:1:1
family= 7 0 new D2h genus #     4 is 0:0:0:0:1:1:1
     1:  0:0:0:0:1:1:1
     2:  0:0:0:1:0:1:1
     3:  0:0:0:1:1:0:1
     4:  0:0:0:1:1:1:0
     5:  0:0:1:0:0:1:1
     6:  0:0:1:0:1:0:1
     7:  0:0:1:0:1:1:0
     8:  0:0:1:1:0:0:1
     9:  0:0:1:1:0:1:0
    10:  0:0:1:1:1:0:0
    11:  0:1:0:0:0:1:1
    12:  0:1:0:0:1:0:1
    13:  0:1:0:0:1:1:0
    14:  0:1:0:1:0:0:1
    15:  0:1:0:1:0:1:0
    16:  0:1:0:1:1:0:0
    17:  0:1:1:0:0:0:1
    18:  0:1:1:0:0:1:0
    19:  0:1:1:0:1:0:0
    20:  0:1:1:1:0:0:0
    21:  1:0:0:0:0:1:1
    22:  1:0:0:0:1:0:1
    23:  1:0:0:0:1:1:0
    24:  1:0:0:1:0:0:1
    25:  1:0:0:1:0:1:0
    26:  1:0:0:1:1:0:0
    27:  1:0:1:0:0:0:1
    28:  1:0:1:0:0:1:0
    29:  1:0:1:0:1:0:0
    30:  1:0:1:1:0:0:0
    31:  1:1:0:0:0:0:1
    32:  1:1:0:0:0:1:0
    33:  1:1:0:0:1:0:0
    34:  1:1:0:1:0:0:0
    35:  1:1:1:0:0:0:0
    36:  1:1:1:1:0:0:0
    37:  1:1:1:0:1:0:0
    38:  1:1:1:0:0:1:0
    39:  1:1:1:0:0:0:1
    40:  1:1:0:1:1:0:0
    41:  1:1:0:1:0:1:0
    42:  1:1:0:1:0:0:1
    43:  1:1:0:0:1:1:0
    44:  1:1:0:0:1:0:1
    45:  1:1:0:0:0:1:1
    46:  1:0:1:1:1:0:0
    47:  1:0:1:1:0:1:0
    48:  1:0:1:1:0:0:1
    49:  1:0:1:0:1:1:0
    50:  1:0:1:0:1:0:1
    51:  1:0:1:0:0:1:1
    52:  1:0:0:1:1:1:0
    53:  1:0:0:1:1:0:1
    54:  1:0:0:1:0:1:1
    55:  1:0:0:0:1:1:1
    56:  0:1:1:1:1:0:0
    57:  0:1:1:1:0:1:0
    58:  0:1:1:1:0:0:1
    59:  0:1:1:0:1:1:0
    60:  0:1:1:0:1:0:1
    61:  0:1:1:0:0:1:1
    62:  0:1:0:1:1:1:0
    63:  0:1:0:1:1:0:1
    64:  0:1:0:1:0:1:1
    65:  0:1:0:0:1:1:1
    66:  0:0:1:1:1:1:0
    67:  0:0:1:1:1:0:1
    68:  0:0:1:1:0:1:1
    69:  0:0:1:0:1:1:1
    70:  0:0:0:1:1:1:1
Nber of genera for this family=    4
 
family= 6 1
 
family= 6 1 new D2h genus #     1 is 0:0:0:0:0:0:\
     1:  0:0:0:0:0:0:\
     2:  0:0:0:0:0:\:0
     3:  0:0:0:0:\:0:0
     4:  0:0:0:\:0:0:0
     5:  0:0:\:0:0:0:0
     6:  0:\:0:0:0:0:0
     7:  \:0:0:0:0:0:0
     8:  1:1:1:1:1:1:\
     9:  1:1:1:1:1:\:1
    10:  1:1:1:1:\:1:1
    11:  1:1:1:\:1:1:1
    12:  1:1:\:1:1:1:1
    13:  1:\:1:1:1:1:1
    14:  \:1:1:1:1:1:1
family= 6 1 new D2h genus #     2 is 0:0:0:0:0:1:\
     1:  0:0:0:0:0:1:\
     2:  0:0:0:0:0:\:1
     3:  0:0:0:0:1:0:\
     4:  0:0:0:0:1:\:0
     5:  0:0:0:0:\:0:1
     6:  0:0:0:0:\:1:0
     7:  0:0:0:1:0:0:\
     8:  0:0:0:1:0:\:0
     9:  0:0:0:1:\:0:0
    10:  0:0:0:\:0:0:1
    11:  0:0:0:\:0:1:0
    12:  0:0:0:\:1:0:0
    13:  0:0:1:0:0:0:\
    14:  0:0:1:0:0:\:0
    15:  0:0:1:0:\:0:0
    16:  0:0:1:\:0:0:0
    17:  0:0:\:0:0:0:1
    18:  0:0:\:0:0:1:0
    19:  0:0:\:0:1:0:0
    20:  0:0:\:1:0:0:0
    21:  0:1:0:0:0:0:\
    22:  0:1:0:0:0:\:0
    23:  0:1:0:0:\:0:0
    24:  0:1:0:\:0:0:0
    25:  0:1:\:0:0:0:0
    26:  0:\:0:0:0:0:1
    27:  0:\:0:0:0:1:0
    28:  0:\:0:0:1:0:0
    29:  0:\:0:1:0:0:0
    30:  0:\:1:0:0:0:0
    31:  1:0:0:0:0:0:\
    32:  1:0:0:0:0:\:0
    33:  1:0:0:0:\:0:0
    34:  1:0:0:\:0:0:0
    35:  1:0:\:0:0:0:0
    36:  1:\:0:0:0:0:0
    37:  \:0:0:0:0:0:1
    38:  \:0:0:0:0:1:0
    39:  \:0:0:0:1:0:0
    40:  \:0:0:1:0:0:0
    41:  \:0:1:0:0:0:0
    42:  \:1:0:0:0:0:0
    43:  1:1:1:1:1:0:\
    44:  1:1:1:1:1:\:0
    45:  1:1:1:1:0:1:\
    46:  1:1:1:1:0:\:1
    47:  1:1:1:1:\:1:0
    48:  1:1:1:1:\:0:1
    49:  1:1:1:0:1:1:\
    50:  1:1:1:0:1:\:1
    51:  1:1:1:0:\:1:1
    52:  1:1:1:\:1:1:0
    53:  1:1:1:\:1:0:1
    54:  1:1:1:\:0:1:1
    55:  1:1:0:1:1:1:\
    56:  1:1:0:1:1:\:1
    57:  1:1:0:1:\:1:1
    58:  1:1:0:\:1:1:1
    59:  1:1:\:1:1:1:0
    60:  1:1:\:1:1:0:1
    61:  1:1:\:1:0:1:1
    62:  1:1:\:0:1:1:1
    63:  1:0:1:1:1:1:\
    64:  1:0:1:1:1:\:1
    65:  1:0:1:1:\:1:1
    66:  1:0:1:\:1:1:1
    67:  1:0:\:1:1:1:1
    68:  1:\:1:1:1:1:0
    69:  1:\:1:1:1:0:1
    70:  1:\:1:1:0:1:1
    71:  1:\:1:0:1:1:1
    72:  1:\:0:1:1:1:1
    73:  0:1:1:1:1:1:\
    74:  0:1:1:1:1:\:1
    75:  0:1:1:1:\:1:1
    76:  0:1:1:\:1:1:1
    77:  0:1:\:1:1:1:1
    78:  0:\:1:1:1:1:1
    79:  \:1:1:1:1:1:0
    80:  \:1:1:1:1:0:1
    81:  \:1:1:1:0:1:1
    82:  \:1:1:0:1:1:1
    83:  \:1:0:1:1:1:1
    84:  \:0:1:1:1:1:1
family= 6 1 new D2h genus #     3 is 0:0:0:0:1:1:\
     1:  0:0:0:0:1:1:\
     2:  0:0:0:0:1:\:1
     3:  0:0:0:0:\:1:1
     4:  0:0:0:1:0:1:\
     5:  0:0:0:1:0:\:1
     6:  0:0:0:1:1:0:\
     7:  0:0:0:1:1:\:0
     8:  0:0:0:1:\:0:1
     9:  0:0:0:1:\:1:0
    10:  0:0:0:\:0:1:1
    11:  0:0:0:\:1:0:1
    12:  0:0:0:\:1:1:0
    13:  0:0:1:0:0:1:\
    14:  0:0:1:0:0:\:1
    15:  0:0:1:0:1:0:\
    16:  0:0:1:0:1:\:0
    17:  0:0:1:0:\:0:1
    18:  0:0:1:0:\:1:0
    19:  0:0:1:1:0:0:\
    20:  0:0:1:1:0:\:0
    21:  0:0:1:1:\:0:0
    22:  0:0:1:\:0:0:1
    23:  0:0:1:\:0:1:0
    24:  0:0:1:\:1:0:0
    25:  0:0:\:0:0:1:1
    26:  0:0:\:0:1:0:1
    27:  0:0:\:0:1:1:0
    28:  0:0:\:1:0:0:1
    29:  0:0:\:1:0:1:0
    30:  0:0:\:1:1:0:0
    31:  0:1:0:0:0:1:\
    32:  0:1:0:0:0:\:1
    33:  0:1:0:0:1:0:\
    34:  0:1:0:0:1:\:0
    35:  0:1:0:0:\:0:1
    36:  0:1:0:0:\:1:0
    37:  0:1:0:1:0:0:\
    38:  0:1:0:1:0:\:0
    39:  0:1:0:1:\:0:0
    40:  0:1:0:\:0:0:1
    41:  0:1:0:\:0:1:0
    42:  0:1:0:\:1:0:0
    43:  0:1:1:0:0:0:\
    44:  0:1:1:0:0:\:0
    45:  0:1:1:0:\:0:0
    46:  0:1:1:\:0:0:0
    47:  0:1:\:0:0:0:1
    48:  0:1:\:0:0:1:0
    49:  0:1:\:0:1:0:0
    50:  0:1:\:1:0:0:0
    51:  0:\:0:0:0:1:1
    52:  0:\:0:0:1:0:1
    53:  0:\:0:0:1:1:0
    54:  0:\:0:1:0:0:1
    55:  0:\:0:1:0:1:0
    56:  0:\:0:1:1:0:0
    57:  0:\:1:0:0:0:1
    58:  0:\:1:0:0:1:0
    59:  0:\:1:0:1:0:0
    60:  0:\:1:1:0:0:0
    61:  1:0:0:0:0:1:\
    62:  1:0:0:0:0:\:1
    63:  1:0:0:0:1:0:\
    64:  1:0:0:0:1:\:0
    65:  1:0:0:0:\:0:1
    66:  1:0:0:0:\:1:0
    67:  1:0:0:1:0:0:\
    68:  1:0:0:1:0:\:0
    69:  1:0:0:1:\:0:0
    70:  1:0:0:\:0:0:1
    71:  1:0:0:\:0:1:0
    72:  1:0:0:\:1:0:0
    73:  1:0:1:0:0:0:\
    74:  1:0:1:0:0:\:0
    75:  1:0:1:0:\:0:0
    76:  1:0:1:\:0:0:0
    77:  1:0:\:0:0:0:1
    78:  1:0:\:0:0:1:0
    79:  1:0:\:0:1:0:0
    80:  1:0:\:1:0:0:0
    81:  1:1:0:0:0:0:\
    82:  1:1:0:0:0:\:0
    83:  1:1:0:0:\:0:0
    84:  1:1:0:\:0:0:0
    85:  1:1:\:0:0:0:0
    86:  1:\:0:0:0:0:1
    87:  1:\:0:0:0:1:0
    88:  1:\:0:0:1:0:0
    89:  1:\:0:1:0:0:0
    90:  1:\:1:0:0:0:0
    91:  \:0:0:0:0:1:1
    92:  \:0:0:0:1:0:1
    93:  \:0:0:0:1:1:0
    94:  \:0:0:1:0:0:1
    95:  \:0:0:1:0:1:0
    96:  \:0:0:1:1:0:0
    97:  \:0:1:0:0:0:1
    98:  \:0:1:0:0:1:0
    99:  \:0:1:0:1:0:0
   100:  \:0:1:1:0:0:0
   101:  \:1:0:0:0:0:1
   102:  \:1:0:0:0:1:0
   103:  \:1:0:0:1:0:0
   104:  \:1:0:1:0:0:0
   105:  \:1:1:0:0:0:0
   106:  1:1:1:1:0:0:\
   107:  1:1:1:1:0:\:0
   108:  1:1:1:1:\:0:0
   109:  1:1:1:0:1:0:\
   110:  1:1:1:0:1:\:0
   111:  1:1:1:0:0:1:\
   112:  1:1:1:0:0:\:1
   113:  1:1:1:0:\:1:0
   114:  1:1:1:0:\:0:1
   115:  1:1:1:\:1:0:0
   116:  1:1:1:\:0:1:0
   117:  1:1:1:\:0:0:1
   118:  1:1:0:1:1:0:\
   119:  1:1:0:1:1:\:0
   120:  1:1:0:1:0:1:\
   121:  1:1:0:1:0:\:1
   122:  1:1:0:1:\:1:0
   123:  1:1:0:1:\:0:1
   124:  1:1:0:0:1:1:\
   125:  1:1:0:0:1:\:1
   126:  1:1:0:0:\:1:1
   127:  1:1:0:\:1:1:0
   128:  1:1:0:\:1:0:1
   129:  1:1:0:\:0:1:1
   130:  1:1:\:1:1:0:0
   131:  1:1:\:1:0:1:0
   132:  1:1:\:1:0:0:1
   133:  1:1:\:0:1:1:0
   134:  1:1:\:0:1:0:1
   135:  1:1:\:0:0:1:1
   136:  1:0:1:1:1:0:\
   137:  1:0:1:1:1:\:0
   138:  1:0:1:1:0:1:\
   139:  1:0:1:1:0:\:1
   140:  1:0:1:1:\:1:0
   141:  1:0:1:1:\:0:1
   142:  1:0:1:0:1:1:\
   143:  1:0:1:0:1:\:1
   144:  1:0:1:0:\:1:1
   145:  1:0:1:\:1:1:0
   146:  1:0:1:\:1:0:1
   147:  1:0:1:\:0:1:1
   148:  1:0:0:1:1:1:\
   149:  1:0:0:1:1:\:1
   150:  1:0:0:1:\:1:1
   151:  1:0:0:\:1:1:1
   152:  1:0:\:1:1:1:0
   153:  1:0:\:1:1:0:1
   154:  1:0:\:1:0:1:1
   155:  1:0:\:0:1:1:1
   156:  1:\:1:1:1:0:0
   157:  1:\:1:1:0:1:0
   158:  1:\:1:1:0:0:1
   159:  1:\:1:0:1:1:0
   160:  1:\:1:0:1:0:1
   161:  1:\:1:0:0:1:1
   162:  1:\:0:1:1:1:0
   163:  1:\:0:1:1:0:1
   164:  1:\:0:1:0:1:1
   165:  1:\:0:0:1:1:1
   166:  0:1:1:1:1:0:\
   167:  0:1:1:1:1:\:0
   168:  0:1:1:1:0:1:\
   169:  0:1:1:1:0:\:1
   170:  0:1:1:1:\:1:0
   171:  0:1:1:1:\:0:1
   172:  0:1:1:0:1:1:\
   173:  0:1:1:0:1:\:1
   174:  0:1:1:0:\:1:1
   175:  0:1:1:\:1:1:0
   176:  0:1:1:\:1:0:1
   177:  0:1:1:\:0:1:1
   178:  0:1:0:1:1:1:\
   179:  0:1:0:1:1:\:1
   180:  0:1:0:1:\:1:1
   181:  0:1:0:\:1:1:1
   182:  0:1:\:1:1:1:0
   183:  0:1:\:1:1:0:1
   184:  0:1:\:1:0:1:1
   185:  0:1:\:0:1:1:1
   186:  0:0:1:1:1:1:\
   187:  0:0:1:1:1:\:1
   188:  0:0:1:1:\:1:1
   189:  0:0:1:\:1:1:1
   190:  0:0:\:1:1:1:1
   191:  0:\:1:1:1:1:0
   192:  0:\:1:1:1:0:1
   193:  0:\:1:1:0:1:1
   194:  0:\:1:0:1:1:1
   195:  0:\:0:1:1:1:1
   196:  \:1:1:1:1:0:0
   197:  \:1:1:1:0:1:0
   198:  \:1:1:1:0:0:1
   199:  \:1:1:0:1:1:0
   200:  \:1:1:0:1:0:1
   201:  \:1:1:0:0:1:1
   202:  \:1:0:1:1:1:0
   203:  \:1:0:1:1:0:1
   204:  \:1:0:1:0:1:1
   205:  \:1:0:0:1:1:1
   206:  \:0:1:1:1:1:0
   207:  \:0:1:1:1:0:1
   208:  \:0:1:1:0:1:1
   209:  \:0:1:0:1:1:1
   210:  \:0:0:1:1:1:1
family= 6 1 new D2h genus #     4 is 0:0:0:1:1:1:\
     1:  0:0:0:1:1:1:\
     2:  0:0:0:1:1:\:1
     3:  0:0:0:1:\:1:1
     4:  0:0:0:\:1:1:1
     5:  0:0:1:0:1:1:\
     6:  0:0:1:0:1:\:1
     7:  0:0:1:0:\:1:1
     8:  0:0:1:1:0:1:\
     9:  0:0:1:1:0:\:1
    10:  0:0:1:1:1:0:\
    11:  0:0:1:1:1:\:0
    12:  0:0:1:1:\:0:1
    13:  0:0:1:1:\:1:0
    14:  0:0:1:\:0:1:1
    15:  0:0:1:\:1:0:1
    16:  0:0:1:\:1:1:0
    17:  0:0:\:0:1:1:1
    18:  0:0:\:1:0:1:1
    19:  0:0:\:1:1:0:1
    20:  0:0:\:1:1:1:0
    21:  0:1:0:0:1:1:\
    22:  0:1:0:0:1:\:1
    23:  0:1:0:0:\:1:1
    24:  0:1:0:1:0:1:\
    25:  0:1:0:1:0:\:1
    26:  0:1:0:1:1:0:\
    27:  0:1:0:1:1:\:0
    28:  0:1:0:1:\:0:1
    29:  0:1:0:1:\:1:0
    30:  0:1:0:\:0:1:1
    31:  0:1:0:\:1:0:1
    32:  0:1:0:\:1:1:0
    33:  0:1:1:0:0:1:\
    34:  0:1:1:0:0:\:1
    35:  0:1:1:0:1:0:\
    36:  0:1:1:0:1:\:0
    37:  0:1:1:0:\:0:1
    38:  0:1:1:0:\:1:0
    39:  0:1:1:1:0:0:\
    40:  0:1:1:1:0:\:0
    41:  0:1:1:1:\:0:0
    42:  0:1:1:\:0:0:1
    43:  0:1:1:\:0:1:0
    44:  0:1:1:\:1:0:0
    45:  0:1:\:0:0:1:1
    46:  0:1:\:0:1:0:1
    47:  0:1:\:0:1:1:0
    48:  0:1:\:1:0:0:1
    49:  0:1:\:1:0:1:0
    50:  0:1:\:1:1:0:0
    51:  0:\:0:0:1:1:1
    52:  0:\:0:1:0:1:1
    53:  0:\:0:1:1:0:1
    54:  0:\:0:1:1:1:0
    55:  0:\:1:0:0:1:1
    56:  0:\:1:0:1:0:1
    57:  0:\:1:0:1:1:0
    58:  0:\:1:1:0:0:1
    59:  0:\:1:1:0:1:0
    60:  0:\:1:1:1:0:0
    61:  1:0:0:0:1:1:\
    62:  1:0:0:0:1:\:1
    63:  1:0:0:0:\:1:1
    64:  1:0:0:1:0:1:\
    65:  1:0:0:1:0:\:1
    66:  1:0:0:1:1:0:\
    67:  1:0:0:1:1:\:0
    68:  1:0:0:1:\:0:1
    69:  1:0:0:1:\:1:0
    70:  1:0:0:\:0:1:1
    71:  1:0:0:\:1:0:1
    72:  1:0:0:\:1:1:0
    73:  1:0:1:0:0:1:\
    74:  1:0:1:0:0:\:1
    75:  1:0:1:0:1:0:\
    76:  1:0:1:0:1:\:0
    77:  1:0:1:0:\:0:1
    78:  1:0:1:0:\:1:0
    79:  1:0:1:1:0:0:\
    80:  1:0:1:1:0:\:0
    81:  1:0:1:1:\:0:0
    82:  1:0:1:\:0:0:1
    83:  1:0:1:\:0:1:0
    84:  1:0:1:\:1:0:0
    85:  1:0:\:0:0:1:1
    86:  1:0:\:0:1:0:1
    87:  1:0:\:0:1:1:0
    88:  1:0:\:1:0:0:1
    89:  1:0:\:1:0:1:0
    90:  1:0:\:1:1:0:0
    91:  1:1:0:0:0:1:\
    92:  1:1:0:0:0:\:1
    93:  1:1:0:0:1:0:\
    94:  1:1:0:0:1:\:0
    95:  1:1:0:0:\:0:1
    96:  1:1:0:0:\:1:0
    97:  1:1:0:1:0:0:\
    98:  1:1:0:1:0:\:0
    99:  1:1:0:1:\:0:0
   100:  1:1:0:\:0:0:1
   101:  1:1:0:\:0:1:0
   102:  1:1:0:\:1:0:0
   103:  1:1:1:0:0:0:\
   104:  1:1:1:0:0:\:0
   105:  1:1:1:0:\:0:0
   106:  1:1:1:\:0:0:0
   107:  1:1:\:0:0:0:1
   108:  1:1:\:0:0:1:0
   109:  1:1:\:0:1:0:0
   110:  1:1:\:1:0:0:0
   111:  1:\:0:0:0:1:1
   112:  1:\:0:0:1:0:1
   113:  1:\:0:0:1:1:0
   114:  1:\:0:1:0:0:1
   115:  1:\:0:1:0:1:0
   116:  1:\:0:1:1:0:0
   117:  1:\:1:0:0:0:1
   118:  1:\:1:0:0:1:0
   119:  1:\:1:0:1:0:0
   120:  1:\:1:1:0:0:0
   121:  \:0:0:0:1:1:1
   122:  \:0:0:1:0:1:1
   123:  \:0:0:1:1:0:1
   124:  \:0:0:1:1:1:0
   125:  \:0:1:0:0:1:1
   126:  \:0:1:0:1:0:1
   127:  \:0:1:0:1:1:0
   128:  \:0:1:1:0:0:1
   129:  \:0:1:1:0:1:0
   130:  \:0:1:1:1:0:0
   131:  \:1:0:0:0:1:1
   132:  \:1:0:0:1:0:1
   133:  \:1:0:0:1:1:0
   134:  \:1:0:1:0:0:1
   135:  \:1:0:1:0:1:0
   136:  \:1:0:1:1:0:0
   137:  \:1:1:0:0:0:1
   138:  \:1:1:0:0:1:0
   139:  \:1:1:0:1:0:0
   140:  \:1:1:1:0:0:0
Nber of genera for this family=    4
 
family= 5 2
 
family= 5 2 new D2h genus #     1 is 0:0:0:0:0:\:\
     1:  0:0:0:0:0:\:\
     2:  0:0:0:0:\:0:\
     3:  0:0:0:0:\:\:0
     4:  0:0:0:\:0:0:\
     5:  0:0:0:\:0:\:0
     6:  0:0:0:\:\:0:0
     7:  0:0:\:0:0:0:\
     8:  0:0:\:0:0:\:0
     9:  0:0:\:0:\:0:0
    10:  0:0:\:\:0:0:0
    11:  0:\:0:0:0:0:\
    12:  0:\:0:0:0:\:0
    13:  0:\:0:0:\:0:0
    14:  0:\:0:\:0:0:0
    15:  0:\:\:0:0:0:0
    16:  \:0:0:0:0:0:\
    17:  \:0:0:0:0:\:0
    18:  \:0:0:0:\:0:0
    19:  \:0:0:\:0:0:0
    20:  \:0:\:0:0:0:0
    21:  \:\:0:0:0:0:0
    22:  1:1:1:1:1:\:\
    23:  1:1:1:1:\:1:\
    24:  1:1:1:1:\:\:1
    25:  1:1:1:\:1:1:\
    26:  1:1:1:\:1:\:1
    27:  1:1:1:\:\:1:1
    28:  1:1:\:1:1:1:\
    29:  1:1:\:1:1:\:1
    30:  1:1:\:1:\:1:1
    31:  1:1:\:\:1:1:1
    32:  1:\:1:1:1:1:\
    33:  1:\:1:1:1:\:1
    34:  1:\:1:1:\:1:1
    35:  1:\:1:\:1:1:1
    36:  1:\:\:1:1:1:1
    37:  \:1:1:1:1:1:\
    38:  \:1:1:1:1:\:1
    39:  \:1:1:1:\:1:1
    40:  \:1:1:\:1:1:1
    41:  \:1:\:1:1:1:1
    42:  \:\:1:1:1:1:1
family= 5 2 new D2h genus #     2 is 0:0:0:0:1:\:\
     1:  0:0:0:0:1:\:\
     2:  0:0:0:0:\:1:\
     3:  0:0:0:0:\:\:1
     4:  0:0:0:1:0:\:\
     5:  0:0:0:1:\:0:\
     6:  0:0:0:1:\:\:0
     7:  0:0:0:\:0:1:\
     8:  0:0:0:\:0:\:1
     9:  0:0:0:\:1:0:\
    10:  0:0:0:\:1:\:0
    11:  0:0:0:\:\:0:1
    12:  0:0:0:\:\:1:0
    13:  0:0:1:0:0:\:\
    14:  0:0:1:0:\:0:\
    15:  0:0:1:0:\:\:0
    16:  0:0:1:\:0:0:\
    17:  0:0:1:\:0:\:0
    18:  0:0:1:\:\:0:0
    19:  0:0:\:0:0:1:\
    20:  0:0:\:0:0:\:1
    21:  0:0:\:0:1:0:\
    22:  0:0:\:0:1:\:0
    23:  0:0:\:0:\:0:1
    24:  0:0:\:0:\:1:0
    25:  0:0:\:1:0:0:\
    26:  0:0:\:1:0:\:0
    27:  0:0:\:1:\:0:0
    28:  0:0:\:\:0:0:1
    29:  0:0:\:\:0:1:0
    30:  0:0:\:\:1:0:0
    31:  0:1:0:0:0:\:\
    32:  0:1:0:0:\:0:\
    33:  0:1:0:0:\:\:0
    34:  0:1:0:\:0:0:\
    35:  0:1:0:\:0:\:0
    36:  0:1:0:\:\:0:0
    37:  0:1:\:0:0:0:\
    38:  0:1:\:0:0:\:0
    39:  0:1:\:0:\:0:0
    40:  0:1:\:\:0:0:0
    41:  0:\:0:0:0:1:\
    42:  0:\:0:0:0:\:1
    43:  0:\:0:0:1:0:\
    44:  0:\:0:0:1:\:0
    45:  0:\:0:0:\:0:1
    46:  0:\:0:0:\:1:0
    47:  0:\:0:1:0:0:\
    48:  0:\:0:1:0:\:0
    49:  0:\:0:1:\:0:0
    50:  0:\:0:\:0:0:1
    51:  0:\:0:\:0:1:0
    52:  0:\:0:\:1:0:0
    53:  0:\:1:0:0:0:\
    54:  0:\:1:0:0:\:0
    55:  0:\:1:0:\:0:0
    56:  0:\:1:\:0:0:0
    57:  0:\:\:0:0:0:1
    58:  0:\:\:0:0:1:0
    59:  0:\:\:0:1:0:0
    60:  0:\:\:1:0:0:0
    61:  1:0:0:0:0:\:\
    62:  1:0:0:0:\:0:\
    63:  1:0:0:0:\:\:0
    64:  1:0:0:\:0:0:\
    65:  1:0:0:\:0:\:0
    66:  1:0:0:\:\:0:0
    67:  1:0:\:0:0:0:\
    68:  1:0:\:0:0:\:0
    69:  1:0:\:0:\:0:0
    70:  1:0:\:\:0:0:0
    71:  1:\:0:0:0:0:\
    72:  1:\:0:0:0:\:0
    73:  1:\:0:0:\:0:0
    74:  1:\:0:\:0:0:0
    75:  1:\:\:0:0:0:0
    76:  \:0:0:0:0:1:\
    77:  \:0:0:0:0:\:1
    78:  \:0:0:0:1:0:\
    79:  \:0:0:0:1:\:0
    80:  \:0:0:0:\:0:1
    81:  \:0:0:0:\:1:0
    82:  \:0:0:1:0:0:\
    83:  \:0:0:1:0:\:0
    84:  \:0:0:1:\:0:0
    85:  \:0:0:\:0:0:1
    86:  \:0:0:\:0:1:0
    87:  \:0:0:\:1:0:0
    88:  \:0:1:0:0:0:\
    89:  \:0:1:0:0:\:0
    90:  \:0:1:0:\:0:0
    91:  \:0:1:\:0:0:0
    92:  \:0:\:0:0:0:1
    93:  \:0:\:0:0:1:0
    94:  \:0:\:0:1:0:0
    95:  \:0:\:1:0:0:0
    96:  \:1:0:0:0:0:\
    97:  \:1:0:0:0:\:0
    98:  \:1:0:0:\:0:0
    99:  \:1:0:\:0:0:0
   100:  \:1:\:0:0:0:0
   101:  \:\:0:0:0:0:1
   102:  \:\:0:0:0:1:0
   103:  \:\:0:0:1:0:0
   104:  \:\:0:1:0:0:0
   105:  \:\:1:0:0:0:0
   106:  1:1:1:1:0:\:\
   107:  1:1:1:1:\:0:\
   108:  1:1:1:1:\:\:0
   109:  1:1:1:0:1:\:\
   110:  1:1:1:0:\:1:\
   111:  1:1:1:0:\:\:1
   112:  1:1:1:\:1:0:\
   113:  1:1:1:\:1:\:0
   114:  1:1:1:\:0:1:\
   115:  1:1:1:\:0:\:1
   116:  1:1:1:\:\:1:0
   117:  1:1:1:\:\:0:1
   118:  1:1:0:1:1:\:\
   119:  1:1:0:1:\:1:\
   120:  1:1:0:1:\:\:1
   121:  1:1:0:\:1:1:\
   122:  1:1:0:\:1:\:1
   123:  1:1:0:\:\:1:1
   124:  1:1:\:1:1:0:\
   125:  1:1:\:1:1:\:0
   126:  1:1:\:1:0:1:\
   127:  1:1:\:1:0:\:1
   128:  1:1:\:1:\:1:0
   129:  1:1:\:1:\:0:1
   130:  1:1:\:0:1:1:\
   131:  1:1:\:0:1:\:1
   132:  1:1:\:0:\:1:1
   133:  1:1:\:\:1:1:0
   134:  1:1:\:\:1:0:1
   135:  1:1:\:\:0:1:1
   136:  1:0:1:1:1:\:\
   137:  1:0:1:1:\:1:\
   138:  1:0:1:1:\:\:1
   139:  1:0:1:\:1:1:\
   140:  1:0:1:\:1:\:1
   141:  1:0:1:\:\:1:1
   142:  1:0:\:1:1:1:\
   143:  1:0:\:1:1:\:1
   144:  1:0:\:1:\:1:1
   145:  1:0:\:\:1:1:1
   146:  1:\:1:1:1:0:\
   147:  1:\:1:1:1:\:0
   148:  1:\:1:1:0:1:\
   149:  1:\:1:1:0:\:1
   150:  1:\:1:1:\:1:0
   151:  1:\:1:1:\:0:1
   152:  1:\:1:0:1:1:\
   153:  1:\:1:0:1:\:1
   154:  1:\:1:0:\:1:1
   155:  1:\:1:\:1:1:0
   156:  1:\:1:\:1:0:1
   157:  1:\:1:\:0:1:1
   158:  1:\:0:1:1:1:\
   159:  1:\:0:1:1:\:1
   160:  1:\:0:1:\:1:1
   161:  1:\:0:\:1:1:1
   162:  1:\:\:1:1:1:0
   163:  1:\:\:1:1:0:1
   164:  1:\:\:1:0:1:1
   165:  1:\:\:0:1:1:1
   166:  0:1:1:1:1:\:\
   167:  0:1:1:1:\:1:\
   168:  0:1:1:1:\:\:1
   169:  0:1:1:\:1:1:\
   170:  0:1:1:\:1:\:1
   171:  0:1:1:\:\:1:1
   172:  0:1:\:1:1:1:\
   173:  0:1:\:1:1:\:1
   174:  0:1:\:1:\:1:1
   175:  0:1:\:\:1:1:1
   176:  0:\:1:1:1:1:\
   177:  0:\:1:1:1:\:1
   178:  0:\:1:1:\:1:1
   179:  0:\:1:\:1:1:1
   180:  0:\:\:1:1:1:1
   181:  \:1:1:1:1:0:\
   182:  \:1:1:1:1:\:0
   183:  \:1:1:1:0:1:\
   184:  \:1:1:1:0:\:1
   185:  \:1:1:1:\:1:0
   186:  \:1:1:1:\:0:1
   187:  \:1:1:0:1:1:\
   188:  \:1:1:0:1:\:1
   189:  \:1:1:0:\:1:1
   190:  \:1:1:\:1:1:0
   191:  \:1:1:\:1:0:1
   192:  \:1:1:\:0:1:1
   193:  \:1:0:1:1:1:\
   194:  \:1:0:1:1:\:1
   195:  \:1:0:1:\:1:1
   196:  \:1:0:\:1:1:1
   197:  \:1:\:1:1:1:0
   198:  \:1:\:1:1:0:1
   199:  \:1:\:1:0:1:1
   200:  \:1:\:0:1:1:1
   201:  \:0:1:1:1:1:\
   202:  \:0:1:1:1:\:1
   203:  \:0:1:1:\:1:1
   204:  \:0:1:\:1:1:1
   205:  \:0:\:1:1:1:1
   206:  \:\:1:1:1:1:0
   207:  \:\:1:1:1:0:1
   208:  \:\:1:1:0:1:1
   209:  \:\:1:0:1:1:1
   210:  \:\:0:1:1:1:1
family= 5 2 new D2h genus #     3 is 0:0:0:1:1:\:\
     1:  0:0:0:1:1:\:\
     2:  0:0:0:1:\:1:\
     3:  0:0:0:1:\:\:1
     4:  0:0:0:\:1:1:\
     5:  0:0:0:\:1:\:1
     6:  0:0:0:\:\:1:1
     7:  0:0:1:0:1:\:\
     8:  0:0:1:0:\:1:\
     9:  0:0:1:0:\:\:1
    10:  0:0:1:1:0:\:\
    11:  0:0:1:1:\:0:\
    12:  0:0:1:1:\:\:0
    13:  0:0:1:\:0:1:\
    14:  0:0:1:\:0:\:1
    15:  0:0:1:\:1:0:\
    16:  0:0:1:\:1:\:0
    17:  0:0:1:\:\:0:1
    18:  0:0:1:\:\:1:0
    19:  0:0:\:0:1:1:\
    20:  0:0:\:0:1:\:1
    21:  0:0:\:0:\:1:1
    22:  0:0:\:1:0:1:\
    23:  0:0:\:1:0:\:1
    24:  0:0:\:1:1:0:\
    25:  0:0:\:1:1:\:0
    26:  0:0:\:1:\:0:1
    27:  0:0:\:1:\:1:0
    28:  0:0:\:\:0:1:1
    29:  0:0:\:\:1:0:1
    30:  0:0:\:\:1:1:0
    31:  0:1:0:0:1:\:\
    32:  0:1:0:0:\:1:\
    33:  0:1:0:0:\:\:1
    34:  0:1:0:1:0:\:\
    35:  0:1:0:1:\:0:\
    36:  0:1:0:1:\:\:0
    37:  0:1:0:\:0:1:\
    38:  0:1:0:\:0:\:1
    39:  0:1:0:\:1:0:\
    40:  0:1:0:\:1:\:0
    41:  0:1:0:\:\:0:1
    42:  0:1:0:\:\:1:0
    43:  0:1:1:0:0:\:\
    44:  0:1:1:0:\:0:\
    45:  0:1:1:0:\:\:0
    46:  0:1:1:\:0:0:\
    47:  0:1:1:\:0:\:0
    48:  0:1:1:\:\:0:0
    49:  0:1:\:0:0:1:\
    50:  0:1:\:0:0:\:1
    51:  0:1:\:0:1:0:\
    52:  0:1:\:0:1:\:0
    53:  0:1:\:0:\:0:1
    54:  0:1:\:0:\:1:0
    55:  0:1:\:1:0:0:\
    56:  0:1:\:1:0:\:0
    57:  0:1:\:1:\:0:0
    58:  0:1:\:\:0:0:1
    59:  0:1:\:\:0:1:0
    60:  0:1:\:\:1:0:0
    61:  0:\:0:0:1:1:\
    62:  0:\:0:0:1:\:1
    63:  0:\:0:0:\:1:1
    64:  0:\:0:1:0:1:\
    65:  0:\:0:1:0:\:1
    66:  0:\:0:1:1:0:\
    67:  0:\:0:1:1:\:0
    68:  0:\:0:1:\:0:1
    69:  0:\:0:1:\:1:0
    70:  0:\:0:\:0:1:1
    71:  0:\:0:\:1:0:1
    72:  0:\:0:\:1:1:0
    73:  0:\:1:0:0:1:\
    74:  0:\:1:0:0:\:1
    75:  0:\:1:0:1:0:\
    76:  0:\:1:0:1:\:0
    77:  0:\:1:0:\:0:1
    78:  0:\:1:0:\:1:0
    79:  0:\:1:1:0:0:\
    80:  0:\:1:1:0:\:0
    81:  0:\:1:1:\:0:0
    82:  0:\:1:\:0:0:1
    83:  0:\:1:\:0:1:0
    84:  0:\:1:\:1:0:0
    85:  0:\:\:0:0:1:1
    86:  0:\:\:0:1:0:1
    87:  0:\:\:0:1:1:0
    88:  0:\:\:1:0:0:1
    89:  0:\:\:1:0:1:0
    90:  0:\:\:1:1:0:0
    91:  1:0:0:0:1:\:\
    92:  1:0:0:0:\:1:\
    93:  1:0:0:0:\:\:1
    94:  1:0:0:1:0:\:\
    95:  1:0:0:1:\:0:\
    96:  1:0:0:1:\:\:0
    97:  1:0:0:\:0:1:\
    98:  1:0:0:\:0:\:1
    99:  1:0:0:\:1:0:\
   100:  1:0:0:\:1:\:0
   101:  1:0:0:\:\:0:1
   102:  1:0:0:\:\:1:0
   103:  1:0:1:0:0:\:\
   104:  1:0:1:0:\:0:\
   105:  1:0:1:0:\:\:0
   106:  1:0:1:\:0:0:\
   107:  1:0:1:\:0:\:0
   108:  1:0:1:\:\:0:0
   109:  1:0:\:0:0:1:\
   110:  1:0:\:0:0:\:1
   111:  1:0:\:0:1:0:\
   112:  1:0:\:0:1:\:0
   113:  1:0:\:0:\:0:1
   114:  1:0:\:0:\:1:0
   115:  1:0:\:1:0:0:\
   116:  1:0:\:1:0:\:0
   117:  1:0:\:1:\:0:0
   118:  1:0:\:\:0:0:1
   119:  1:0:\:\:0:1:0
   120:  1:0:\:\:1:0:0
   121:  1:1:0:0:0:\:\
   122:  1:1:0:0:\:0:\
   123:  1:1:0:0:\:\:0
   124:  1:1:0:\:0:0:\
   125:  1:1:0:\:0:\:0
   126:  1:1:0:\:\:0:0
   127:  1:1:\:0:0:0:\
   128:  1:1:\:0:0:\:0
   129:  1:1:\:0:\:0:0
   130:  1:1:\:\:0:0:0
   131:  1:\:0:0:0:1:\
   132:  1:\:0:0:0:\:1
   133:  1:\:0:0:1:0:\
   134:  1:\:0:0:1:\:0
   135:  1:\:0:0:\:0:1
   136:  1:\:0:0:\:1:0
   137:  1:\:0:1:0:0:\
   138:  1:\:0:1:0:\:0
   139:  1:\:0:1:\:0:0
   140:  1:\:0:\:0:0:1
   141:  1:\:0:\:0:1:0
   142:  1:\:0:\:1:0:0
   143:  1:\:1:0:0:0:\
   144:  1:\:1:0:0:\:0
   145:  1:\:1:0:\:0:0
   146:  1:\:1:\:0:0:0
   147:  1:\:\:0:0:0:1
   148:  1:\:\:0:0:1:0
   149:  1:\:\:0:1:0:0
   150:  1:\:\:1:0:0:0
   151:  \:0:0:0:1:1:\
   152:  \:0:0:0:1:\:1
   153:  \:0:0:0:\:1:1
   154:  \:0:0:1:0:1:\
   155:  \:0:0:1:0:\:1
   156:  \:0:0:1:1:0:\
   157:  \:0:0:1:1:\:0
   158:  \:0:0:1:\:0:1
   159:  \:0:0:1:\:1:0
   160:  \:0:0:\:0:1:1
   161:  \:0:0:\:1:0:1
   162:  \:0:0:\:1:1:0
   163:  \:0:1:0:0:1:\
   164:  \:0:1:0:0:\:1
   165:  \:0:1:0:1:0:\
   166:  \:0:1:0:1:\:0
   167:  \:0:1:0:\:0:1
   168:  \:0:1:0:\:1:0
   169:  \:0:1:1:0:0:\
   170:  \:0:1:1:0:\:0
   171:  \:0:1:1:\:0:0
   172:  \:0:1:\:0:0:1
   173:  \:0:1:\:0:1:0
   174:  \:0:1:\:1:0:0
   175:  \:0:\:0:0:1:1
   176:  \:0:\:0:1:0:1
   177:  \:0:\:0:1:1:0
   178:  \:0:\:1:0:0:1
   179:  \:0:\:1:0:1:0
   180:  \:0:\:1:1:0:0
   181:  \:1:0:0:0:1:\
   182:  \:1:0:0:0:\:1
   183:  \:1:0:0:1:0:\
   184:  \:1:0:0:1:\:0
   185:  \:1:0:0:\:0:1
   186:  \:1:0:0:\:1:0
   187:  \:1:0:1:0:0:\
   188:  \:1:0:1:0:\:0
   189:  \:1:0:1:\:0:0
   190:  \:1:0:\:0:0:1
   191:  \:1:0:\:0:1:0
   192:  \:1:0:\:1:0:0
   193:  \:1:1:0:0:0:\
   194:  \:1:1:0:0:\:0
   195:  \:1:1:0:\:0:0
   196:  \:1:1:\:0:0:0
   197:  \:1:\:0:0:0:1
   198:  \:1:\:0:0:1:0
   199:  \:1:\:0:1:0:0
   200:  \:1:\:1:0:0:0
   201:  \:\:0:0:0:1:1
   202:  \:\:0:0:1:0:1
   203:  \:\:0:0:1:1:0
   204:  \:\:0:1:0:0:1
   205:  \:\:0:1:0:1:0
   206:  \:\:0:1:1:0:0
   207:  \:\:1:0:0:0:1
   208:  \:\:1:0:0:1:0
   209:  \:\:1:0:1:0:0
   210:  \:\:1:1:0:0:0
   211:  1:1:1:0:0:\:\
   212:  1:1:1:0:\:0:\
   213:  1:1:1:0:\:\:0
   214:  1:1:1:\:0:0:\
   215:  1:1:1:\:0:\:0
   216:  1:1:1:\:\:0:0
   217:  1:1:0:1:0:\:\
   218:  1:1:0:1:\:0:\
   219:  1:1:0:1:\:\:0
   220:  1:1:0:0:1:\:\
   221:  1:1:0:0:\:1:\
   222:  1:1:0:0:\:\:1
   223:  1:1:0:\:1:0:\
   224:  1:1:0:\:1:\:0
   225:  1:1:0:\:0:1:\
   226:  1:1:0:\:0:\:1
   227:  1:1:0:\:\:1:0
   228:  1:1:0:\:\:0:1
   229:  1:1:\:1:0:0:\
   230:  1:1:\:1:0:\:0
   231:  1:1:\:1:\:0:0
   232:  1:1:\:0:1:0:\
   233:  1:1:\:0:1:\:0
   234:  1:1:\:0:0:1:\
   235:  1:1:\:0:0:\:1
   236:  1:1:\:0:\:1:0
   237:  1:1:\:0:\:0:1
   238:  1:1:\:\:1:0:0
   239:  1:1:\:\:0:1:0
   240:  1:1:\:\:0:0:1
   241:  1:0:1:1:0:\:\
   242:  1:0:1:1:\:0:\
   243:  1:0:1:1:\:\:0
   244:  1:0:1:0:1:\:\
   245:  1:0:1:0:\:1:\
   246:  1:0:1:0:\:\:1
   247:  1:0:1:\:1:0:\
   248:  1:0:1:\:1:\:0
   249:  1:0:1:\:0:1:\
   250:  1:0:1:\:0:\:1
   251:  1:0:1:\:\:1:0
   252:  1:0:1:\:\:0:1
   253:  1:0:0:1:1:\:\
   254:  1:0:0:1:\:1:\
   255:  1:0:0:1:\:\:1
   256:  1:0:0:\:1:1:\
   257:  1:0:0:\:1:\:1
   258:  1:0:0:\:\:1:1
   259:  1:0:\:1:1:0:\
   260:  1:0:\:1:1:\:0
   261:  1:0:\:1:0:1:\
   262:  1:0:\:1:0:\:1
   263:  1:0:\:1:\:1:0
   264:  1:0:\:1:\:0:1
   265:  1:0:\:0:1:1:\
   266:  1:0:\:0:1:\:1
   267:  1:0:\:0:\:1:1
   268:  1:0:\:\:1:1:0
   269:  1:0:\:\:1:0:1
   270:  1:0:\:\:0:1:1
   271:  1:\:1:1:0:0:\
   272:  1:\:1:1:0:\:0
   273:  1:\:1:1:\:0:0
   274:  1:\:1:0:1:0:\
   275:  1:\:1:0:1:\:0
   276:  1:\:1:0:0:1:\
   277:  1:\:1:0:0:\:1
   278:  1:\:1:0:\:1:0
   279:  1:\:1:0:\:0:1
   280:  1:\:1:\:1:0:0
   281:  1:\:1:\:0:1:0
   282:  1:\:1:\:0:0:1
   283:  1:\:0:1:1:0:\
   284:  1:\:0:1:1:\:0
   285:  1:\:0:1:0:1:\
   286:  1:\:0:1:0:\:1
   287:  1:\:0:1:\:1:0
   288:  1:\:0:1:\:0:1
   289:  1:\:0:0:1:1:\
   290:  1:\:0:0:1:\:1
   291:  1:\:0:0:\:1:1
   292:  1:\:0:\:1:1:0
   293:  1:\:0:\:1:0:1
   294:  1:\:0:\:0:1:1
   295:  1:\:\:1:1:0:0
   296:  1:\:\:1:0:1:0
   297:  1:\:\:1:0:0:1
   298:  1:\:\:0:1:1:0
   299:  1:\:\:0:1:0:1
   300:  1:\:\:0:0:1:1
   301:  0:1:1:1:0:\:\
   302:  0:1:1:1:\:0:\
   303:  0:1:1:1:\:\:0
   304:  0:1:1:0:1:\:\
   305:  0:1:1:0:\:1:\
   306:  0:1:1:0:\:\:1
   307:  0:1:1:\:1:0:\
   308:  0:1:1:\:1:\:0
   309:  0:1:1:\:0:1:\
   310:  0:1:1:\:0:\:1
   311:  0:1:1:\:\:1:0
   312:  0:1:1:\:\:0:1
   313:  0:1:0:1:1:\:\
   314:  0:1:0:1:\:1:\
   315:  0:1:0:1:\:\:1
   316:  0:1:0:\:1:1:\
   317:  0:1:0:\:1:\:1
   318:  0:1:0:\:\:1:1
   319:  0:1:\:1:1:0:\
   320:  0:1:\:1:1:\:0
   321:  0:1:\:1:0:1:\
   322:  0:1:\:1:0:\:1
   323:  0:1:\:1:\:1:0
   324:  0:1:\:1:\:0:1
   325:  0:1:\:0:1:1:\
   326:  0:1:\:0:1:\:1
   327:  0:1:\:0:\:1:1
   328:  0:1:\:\:1:1:0
   329:  0:1:\:\:1:0:1
   330:  0:1:\:\:0:1:1
   331:  0:0:1:1:1:\:\
   332:  0:0:1:1:\:1:\
   333:  0:0:1:1:\:\:1
   334:  0:0:1:\:1:1:\
   335:  0:0:1:\:1:\:1
   336:  0:0:1:\:\:1:1
   337:  0:0:\:1:1:1:\
   338:  0:0:\:1:1:\:1
   339:  0:0:\:1:\:1:1
   340:  0:0:\:\:1:1:1
   341:  0:\:1:1:1:0:\
   342:  0:\:1:1:1:\:0
   343:  0:\:1:1:0:1:\
   344:  0:\:1:1:0:\:1
   345:  0:\:1:1:\:1:0
   346:  0:\:1:1:\:0:1
   347:  0:\:1:0:1:1:\
   348:  0:\:1:0:1:\:1
   349:  0:\:1:0:\:1:1
   350:  0:\:1:\:1:1:0
   351:  0:\:1:\:1:0:1
   352:  0:\:1:\:0:1:1
   353:  0:\:0:1:1:1:\
   354:  0:\:0:1:1:\:1
   355:  0:\:0:1:\:1:1
   356:  0:\:0:\:1:1:1
   357:  0:\:\:1:1:1:0
   358:  0:\:\:1:1:0:1
   359:  0:\:\:1:0:1:1
   360:  0:\:\:0:1:1:1
   361:  \:1:1:1:0:0:\
   362:  \:1:1:1:0:\:0
   363:  \:1:1:1:\:0:0
   364:  \:1:1:0:1:0:\
   365:  \:1:1:0:1:\:0
   366:  \:1:1:0:0:1:\
   367:  \:1:1:0:0:\:1
   368:  \:1:1:0:\:1:0
   369:  \:1:1:0:\:0:1
   370:  \:1:1:\:1:0:0
   371:  \:1:1:\:0:1:0
   372:  \:1:1:\:0:0:1
   373:  \:1:0:1:1:0:\
   374:  \:1:0:1:1:\:0
   375:  \:1:0:1:0:1:\
   376:  \:1:0:1:0:\:1
   377:  \:1:0:1:\:1:0
   378:  \:1:0:1:\:0:1
   379:  \:1:0:0:1:1:\
   380:  \:1:0:0:1:\:1
   381:  \:1:0:0:\:1:1
   382:  \:1:0:\:1:1:0
   383:  \:1:0:\:1:0:1
   384:  \:1:0:\:0:1:1
   385:  \:1:\:1:1:0:0
   386:  \:1:\:1:0:1:0
   387:  \:1:\:1:0:0:1
   388:  \:1:\:0:1:1:0
   389:  \:1:\:0:1:0:1
   390:  \:1:\:0:0:1:1
   391:  \:0:1:1:1:0:\
   392:  \:0:1:1:1:\:0
   393:  \:0:1:1:0:1:\
   394:  \:0:1:1:0:\:1
   395:  \:0:1:1:\:1:0
   396:  \:0:1:1:\:0:1
   397:  \:0:1:0:1:1:\
   398:  \:0:1:0:1:\:1
   399:  \:0:1:0:\:1:1
   400:  \:0:1:\:1:1:0
   401:  \:0:1:\:1:0:1
   402:  \:0:1:\:0:1:1
   403:  \:0:0:1:1:1:\
   404:  \:0:0:1:1:\:1
   405:  \:0:0:1:\:1:1
   406:  \:0:0:\:1:1:1
   407:  \:0:\:1:1:1:0
   408:  \:0:\:1:1:0:1
   409:  \:0:\:1:0:1:1
   410:  \:0:\:0:1:1:1
   411:  \:\:1:1:1:0:0
   412:  \:\:1:1:0:1:0
   413:  \:\:1:1:0:0:1
   414:  \:\:1:0:1:1:0
   415:  \:\:1:0:1:0:1
   416:  \:\:1:0:0:1:1
   417:  \:\:0:1:1:1:0
   418:  \:\:0:1:1:0:1
   419:  \:\:0:1:0:1:1
   420:  \:\:0:0:1:1:1
Nber of genera for this family=    3
 
family= 4 3
 
family= 4 3 new D2h genus #     1 is 0:0:0:0:\:\:\
     1:  0:0:0:0:\:\:\
     2:  0:0:0:\:0:\:\
     3:  0:0:0:\:\:0:\
     4:  0:0:0:\:\:\:0
     5:  0:0:\:0:0:\:\
     6:  0:0:\:0:\:0:\
     7:  0:0:\:0:\:\:0
     8:  0:0:\:\:0:0:\
     9:  0:0:\:\:0:\:0
    10:  0:0:\:\:\:0:0
    11:  0:\:0:0:0:\:\
    12:  0:\:0:0:\:0:\
    13:  0:\:0:0:\:\:0
    14:  0:\:0:\:0:0:\
    15:  0:\:0:\:0:\:0
    16:  0:\:0:\:\:0:0
    17:  0:\:\:0:0:0:\
    18:  0:\:\:0:0:\:0
    19:  0:\:\:0:\:0:0
    20:  0:\:\:\:0:0:0
    21:  \:0:0:0:0:\:\
    22:  \:0:0:0:\:0:\
    23:  \:0:0:0:\:\:0
    24:  \:0:0:\:0:0:\
    25:  \:0:0:\:0:\:0
    26:  \:0:0:\:\:0:0
    27:  \:0:\:0:0:0:\
    28:  \:0:\:0:0:\:0
    29:  \:0:\:0:\:0:0
    30:  \:0:\:\:0:0:0
    31:  \:\:0:0:0:0:\
    32:  \:\:0:0:0:\:0
    33:  \:\:0:0:\:0:0
    34:  \:\:0:\:0:0:0
    35:  \:\:\:0:0:0:0
    36:  1:1:1:1:\:\:\
    37:  1:1:1:\:1:\:\
    38:  1:1:1:\:\:1:\
    39:  1:1:1:\:\:\:1
    40:  1:1:\:1:1:\:\
    41:  1:1:\:1:\:1:\
    42:  1:1:\:1:\:\:1
    43:  1:1:\:\:1:1:\
    44:  1:1:\:\:1:\:1
    45:  1:1:\:\:\:1:1
    46:  1:\:1:1:1:\:\
    47:  1:\:1:1:\:1:\
    48:  1:\:1:1:\:\:1
    49:  1:\:1:\:1:1:\
    50:  1:\:1:\:1:\:1
    51:  1:\:1:\:\:1:1
    52:  1:\:\:1:1:1:\
    53:  1:\:\:1:1:\:1
    54:  1:\:\:1:\:1:1
    55:  1:\:\:\:1:1:1
    56:  \:1:1:1:1:\:\
    57:  \:1:1:1:\:1:\
    58:  \:1:1:1:\:\:1
    59:  \:1:1:\:1:1:\
    60:  \:1:1:\:1:\:1
    61:  \:1:1:\:\:1:1
    62:  \:1:\:1:1:1:\
    63:  \:1:\:1:1:\:1
    64:  \:1:\:1:\:1:1
    65:  \:1:\:\:1:1:1
    66:  \:\:1:1:1:1:\
    67:  \:\:1:1:1:\:1
    68:  \:\:1:1:\:1:1
    69:  \:\:1:\:1:1:1
    70:  \:\:\:1:1:1:1
family= 4 3 new D2h genus #     2 is 0:0:0:1:\:\:\
     1:  0:0:0:1:\:\:\
     2:  0:0:0:\:1:\:\
     3:  0:0:0:\:\:1:\
     4:  0:0:0:\:\:\:1
     5:  0:0:1:0:\:\:\
     6:  0:0:1:\:0:\:\
     7:  0:0:1:\:\:0:\
     8:  0:0:1:\:\:\:0
     9:  0:0:\:0:1:\:\
    10:  0:0:\:0:\:1:\
    11:  0:0:\:0:\:\:1
    12:  0:0:\:1:0:\:\
    13:  0:0:\:1:\:0:\
    14:  0:0:\:1:\:\:0
    15:  0:0:\:\:0:1:\
    16:  0:0:\:\:0:\:1
    17:  0:0:\:\:1:0:\
    18:  0:0:\:\:1:\:0
    19:  0:0:\:\:\:0:1
    20:  0:0:\:\:\:1:0
    21:  0:1:0:0:\:\:\
    22:  0:1:0:\:0:\:\
    23:  0:1:0:\:\:0:\
    24:  0:1:0:\:\:\:0
    25:  0:1:\:0:0:\:\
    26:  0:1:\:0:\:0:\
    27:  0:1:\:0:\:\:0
    28:  0:1:\:\:0:0:\
    29:  0:1:\:\:0:\:0
    30:  0:1:\:\:\:0:0
    31:  0:\:0:0:1:\:\
    32:  0:\:0:0:\:1:\
    33:  0:\:0:0:\:\:1
    34:  0:\:0:1:0:\:\
    35:  0:\:0:1:\:0:\
    36:  0:\:0:1:\:\:0
    37:  0:\:0:\:0:1:\
    38:  0:\:0:\:0:\:1
    39:  0:\:0:\:1:0:\
    40:  0:\:0:\:1:\:0
    41:  0:\:0:\:\:0:1
    42:  0:\:0:\:\:1:0
    43:  0:\:1:0:0:\:\
    44:  0:\:1:0:\:0:\
    45:  0:\:1:0:\:\:0
    46:  0:\:1:\:0:0:\
    47:  0:\:1:\:0:\:0
    48:  0:\:1:\:\:0:0
    49:  0:\:\:0:0:1:\
    50:  0:\:\:0:0:\:1
    51:  0:\:\:0:1:0:\
    52:  0:\:\:0:1:\:0
    53:  0:\:\:0:\:0:1
    54:  0:\:\:0:\:1:0
    55:  0:\:\:1:0:0:\
    56:  0:\:\:1:0:\:0
    57:  0:\:\:1:\:0:0
    58:  0:\:\:\:0:0:1
    59:  0:\:\:\:0:1:0
    60:  0:\:\:\:1:0:0
    61:  1:0:0:0:\:\:\
    62:  1:0:0:\:0:\:\
    63:  1:0:0:\:\:0:\
    64:  1:0:0:\:\:\:0
    65:  1:0:\:0:0:\:\
    66:  1:0:\:0:\:0:\
    67:  1:0:\:0:\:\:0
    68:  1:0:\:\:0:0:\
    69:  1:0:\:\:0:\:0
    70:  1:0:\:\:\:0:0
    71:  1:\:0:0:0:\:\
    72:  1:\:0:0:\:0:\
    73:  1:\:0:0:\:\:0
    74:  1:\:0:\:0:0:\
    75:  1:\:0:\:0:\:0
    76:  1:\:0:\:\:0:0
    77:  1:\:\:0:0:0:\
    78:  1:\:\:0:0:\:0
    79:  1:\:\:0:\:0:0
    80:  1:\:\:\:0:0:0
    81:  \:0:0:0:1:\:\
    82:  \:0:0:0:\:1:\
    83:  \:0:0:0:\:\:1
    84:  \:0:0:1:0:\:\
    85:  \:0:0:1:\:0:\
    86:  \:0:0:1:\:\:0
    87:  \:0:0:\:0:1:\
    88:  \:0:0:\:0:\:1
    89:  \:0:0:\:1:0:\
    90:  \:0:0:\:1:\:0
    91:  \:0:0:\:\:0:1
    92:  \:0:0:\:\:1:0
    93:  \:0:1:0:0:\:\
    94:  \:0:1:0:\:0:\
    95:  \:0:1:0:\:\:0
    96:  \:0:1:\:0:0:\
    97:  \:0:1:\:0:\:0
    98:  \:0:1:\:\:0:0
    99:  \:0:\:0:0:1:\
   100:  \:0:\:0:0:\:1
   101:  \:0:\:0:1:0:\
   102:  \:0:\:0:1:\:0
   103:  \:0:\:0:\:0:1
   104:  \:0:\:0:\:1:0
   105:  \:0:\:1:0:0:\
   106:  \:0:\:1:0:\:0
   107:  \:0:\:1:\:0:0
   108:  \:0:\:\:0:0:1
   109:  \:0:\:\:0:1:0
   110:  \:0:\:\:1:0:0
   111:  \:1:0:0:0:\:\
   112:  \:1:0:0:\:0:\
   113:  \:1:0:0:\:\:0
   114:  \:1:0:\:0:0:\
   115:  \:1:0:\:0:\:0
   116:  \:1:0:\:\:0:0
   117:  \:1:\:0:0:0:\
   118:  \:1:\:0:0:\:0
   119:  \:1:\:0:\:0:0
   120:  \:1:\:\:0:0:0
   121:  \:\:0:0:0:1:\
   122:  \:\:0:0:0:\:1
   123:  \:\:0:0:1:0:\
   124:  \:\:0:0:1:\:0
   125:  \:\:0:0:\:0:1
   126:  \:\:0:0:\:1:0
   127:  \:\:0:1:0:0:\
   128:  \:\:0:1:0:\:0
   129:  \:\:0:1:\:0:0
   130:  \:\:0:\:0:0:1
   131:  \:\:0:\:0:1:0
   132:  \:\:0:\:1:0:0
   133:  \:\:1:0:0:0:\
   134:  \:\:1:0:0:\:0
   135:  \:\:1:0:\:0:0
   136:  \:\:1:\:0:0:0
   137:  \:\:\:0:0:0:1
   138:  \:\:\:0:0:1:0
   139:  \:\:\:0:1:0:0
   140:  \:\:\:1:0:0:0
   141:  1:1:1:0:\:\:\
   142:  1:1:1:\:0:\:\
   143:  1:1:1:\:\:0:\
   144:  1:1:1:\:\:\:0
   145:  1:1:0:1:\:\:\
   146:  1:1:0:\:1:\:\
   147:  1:1:0:\:\:1:\
   148:  1:1:0:\:\:\:1
   149:  1:1:\:1:0:\:\
   150:  1:1:\:1:\:0:\
   151:  1:1:\:1:\:\:0
   152:  1:1:\:0:1:\:\
   153:  1:1:\:0:\:1:\
   154:  1:1:\:0:\:\:1
   155:  1:1:\:\:1:0:\
   156:  1:1:\:\:1:\:0
   157:  1:1:\:\:0:1:\
   158:  1:1:\:\:0:\:1
   159:  1:1:\:\:\:1:0
   160:  1:1:\:\:\:0:1
   161:  1:0:1:1:\:\:\
   162:  1:0:1:\:1:\:\
   163:  1:0:1:\:\:1:\
   164:  1:0:1:\:\:\:1
   165:  1:0:\:1:1:\:\
   166:  1:0:\:1:\:1:\
   167:  1:0:\:1:\:\:1
   168:  1:0:\:\:1:1:\
   169:  1:0:\:\:1:\:1
   170:  1:0:\:\:\:1:1
   171:  1:\:1:1:0:\:\
   172:  1:\:1:1:\:0:\
   173:  1:\:1:1:\:\:0
   174:  1:\:1:0:1:\:\
   175:  1:\:1:0:\:1:\
   176:  1:\:1:0:\:\:1
   177:  1:\:1:\:1:0:\
   178:  1:\:1:\:1:\:0
   179:  1:\:1:\:0:1:\
   180:  1:\:1:\:0:\:1
   181:  1:\:1:\:\:1:0
   182:  1:\:1:\:\:0:1
   183:  1:\:0:1:1:\:\
   184:  1:\:0:1:\:1:\
   185:  1:\:0:1:\:\:1
   186:  1:\:0:\:1:1:\
   187:  1:\:0:\:1:\:1
   188:  1:\:0:\:\:1:1
   189:  1:\:\:1:1:0:\
   190:  1:\:\:1:1:\:0
   191:  1:\:\:1:0:1:\
   192:  1:\:\:1:0:\:1
   193:  1:\:\:1:\:1:0
   194:  1:\:\:1:\:0:1
   195:  1:\:\:0:1:1:\
   196:  1:\:\:0:1:\:1
   197:  1:\:\:0:\:1:1
   198:  1:\:\:\:1:1:0
   199:  1:\:\:\:1:0:1
   200:  1:\:\:\:0:1:1
   201:  0:1:1:1:\:\:\
   202:  0:1:1:\:1:\:\
   203:  0:1:1:\:\:1:\
   204:  0:1:1:\:\:\:1
   205:  0:1:\:1:1:\:\
   206:  0:1:\:1:\:1:\
   207:  0:1:\:1:\:\:1
   208:  0:1:\:\:1:1:\
   209:  0:1:\:\:1:\:1
   210:  0:1:\:\:\:1:1
   211:  0:\:1:1:1:\:\
   212:  0:\:1:1:\:1:\
   213:  0:\:1:1:\:\:1
   214:  0:\:1:\:1:1:\
   215:  0:\:1:\:1:\:1
   216:  0:\:1:\:\:1:1
   217:  0:\:\:1:1:1:\
   218:  0:\:\:1:1:\:1
   219:  0:\:\:1:\:1:1
   220:  0:\:\:\:1:1:1
   221:  \:1:1:1:0:\:\
   222:  \:1:1:1:\:0:\
   223:  \:1:1:1:\:\:0
   224:  \:1:1:0:1:\:\
   225:  \:1:1:0:\:1:\
   226:  \:1:1:0:\:\:1
   227:  \:1:1:\:1:0:\
   228:  \:1:1:\:1:\:0
   229:  \:1:1:\:0:1:\
   230:  \:1:1:\:0:\:1
   231:  \:1:1:\:\:1:0
   232:  \:1:1:\:\:0:1
   233:  \:1:0:1:1:\:\
   234:  \:1:0:1:\:1:\
   235:  \:1:0:1:\:\:1
   236:  \:1:0:\:1:1:\
   237:  \:1:0:\:1:\:1
   238:  \:1:0:\:\:1:1
   239:  \:1:\:1:1:0:\
   240:  \:1:\:1:1:\:0
   241:  \:1:\:1:0:1:\
   242:  \:1:\:1:0:\:1
   243:  \:1:\:1:\:1:0
   244:  \:1:\:1:\:0:1
   245:  \:1:\:0:1:1:\
   246:  \:1:\:0:1:\:1
   247:  \:1:\:0:\:1:1
   248:  \:1:\:\:1:1:0
   249:  \:1:\:\:1:0:1
   250:  \:1:\:\:0:1:1
   251:  \:0:1:1:1:\:\
   252:  \:0:1:1:\:1:\
   253:  \:0:1:1:\:\:1
   254:  \:0:1:\:1:1:\
   255:  \:0:1:\:1:\:1
   256:  \:0:1:\:\:1:1
   257:  \:0:\:1:1:1:\
   258:  \:0:\:1:1:\:1
   259:  \:0:\:1:\:1:1
   260:  \:0:\:\:1:1:1
   261:  \:\:1:1:1:0:\
   262:  \:\:1:1:1:\:0
   263:  \:\:1:1:0:1:\
   264:  \:\:1:1:0:\:1
   265:  \:\:1:1:\:1:0
   266:  \:\:1:1:\:0:1
   267:  \:\:1:0:1:1:\
   268:  \:\:1:0:1:\:1
   269:  \:\:1:0:\:1:1
   270:  \:\:1:\:1:1:0
   271:  \:\:1:\:1:0:1
   272:  \:\:1:\:0:1:1
   273:  \:\:0:1:1:1:\
   274:  \:\:0:1:1:\:1
   275:  \:\:0:1:\:1:1
   276:  \:\:0:\:1:1:1
   277:  \:\:\:1:1:1:0
   278:  \:\:\:1:1:0:1
   279:  \:\:\:1:0:1:1
   280:  \:\:\:0:1:1:1
family= 4 3 new D2h genus #     3 is 0:0:1:1:\:\:\
     1:  0:0:1:1:\:\:\
     2:  0:0:1:\:1:\:\
     3:  0:0:1:\:\:1:\
     4:  0:0:1:\:\:\:1
     5:  0:0:\:1:1:\:\
     6:  0:0:\:1:\:1:\
     7:  0:0:\:1:\:\:1
     8:  0:0:\:\:1:1:\
     9:  0:0:\:\:1:\:1
    10:  0:0:\:\:\:1:1
    11:  0:1:0:1:\:\:\
    12:  0:1:0:\:1:\:\
    13:  0:1:0:\:\:1:\
    14:  0:1:0:\:\:\:1
    15:  0:1:1:0:\:\:\
    16:  0:1:1:\:0:\:\
    17:  0:1:1:\:\:0:\
    18:  0:1:1:\:\:\:0
    19:  0:1:\:0:1:\:\
    20:  0:1:\:0:\:1:\
    21:  0:1:\:0:\:\:1
    22:  0:1:\:1:0:\:\
    23:  0:1:\:1:\:0:\
    24:  0:1:\:1:\:\:0
    25:  0:1:\:\:0:1:\
    26:  0:1:\:\:0:\:1
    27:  0:1:\:\:1:0:\
    28:  0:1:\:\:1:\:0
    29:  0:1:\:\:\:0:1
    30:  0:1:\:\:\:1:0
    31:  0:\:0:1:1:\:\
    32:  0:\:0:1:\:1:\
    33:  0:\:0:1:\:\:1
    34:  0:\:0:\:1:1:\
    35:  0:\:0:\:1:\:1
    36:  0:\:0:\:\:1:1
    37:  0:\:1:0:1:\:\
    38:  0:\:1:0:\:1:\
    39:  0:\:1:0:\:\:1
    40:  0:\:1:1:0:\:\
    41:  0:\:1:1:\:0:\
    42:  0:\:1:1:\:\:0
    43:  0:\:1:\:0:1:\
    44:  0:\:1:\:0:\:1
    45:  0:\:1:\:1:0:\
    46:  0:\:1:\:1:\:0
    47:  0:\:1:\:\:0:1
    48:  0:\:1:\:\:1:0
    49:  0:\:\:0:1:1:\
    50:  0:\:\:0:1:\:1
    51:  0:\:\:0:\:1:1
    52:  0:\:\:1:0:1:\
    53:  0:\:\:1:0:\:1
    54:  0:\:\:1:1:0:\
    55:  0:\:\:1:1:\:0
    56:  0:\:\:1:\:0:1
    57:  0:\:\:1:\:1:0
    58:  0:\:\:\:0:1:1
    59:  0:\:\:\:1:0:1
    60:  0:\:\:\:1:1:0
    61:  1:0:0:1:\:\:\
    62:  1:0:0:\:1:\:\
    63:  1:0:0:\:\:1:\
    64:  1:0:0:\:\:\:1
    65:  1:0:1:0:\:\:\
    66:  1:0:1:\:0:\:\
    67:  1:0:1:\:\:0:\
    68:  1:0:1:\:\:\:0
    69:  1:0:\:0:1:\:\
    70:  1:0:\:0:\:1:\
    71:  1:0:\:0:\:\:1
    72:  1:0:\:1:0:\:\
    73:  1:0:\:1:\:0:\
    74:  1:0:\:1:\:\:0
    75:  1:0:\:\:0:1:\
    76:  1:0:\:\:0:\:1
    77:  1:0:\:\:1:0:\
    78:  1:0:\:\:1:\:0
    79:  1:0:\:\:\:0:1
    80:  1:0:\:\:\:1:0
    81:  1:1:0:0:\:\:\
    82:  1:1:0:\:0:\:\
    83:  1:1:0:\:\:0:\
    84:  1:1:0:\:\:\:0
    85:  1:1:\:0:0:\:\
    86:  1:1:\:0:\:0:\
    87:  1:1:\:0:\:\:0
    88:  1:1:\:\:0:0:\
    89:  1:1:\:\:0:\:0
    90:  1:1:\:\:\:0:0
    91:  1:\:0:0:1:\:\
    92:  1:\:0:0:\:1:\
    93:  1:\:0:0:\:\:1
    94:  1:\:0:1:0:\:\
    95:  1:\:0:1:\:0:\
    96:  1:\:0:1:\:\:0
    97:  1:\:0:\:0:1:\
    98:  1:\:0:\:0:\:1
    99:  1:\:0:\:1:0:\
   100:  1:\:0:\:1:\:0
   101:  1:\:0:\:\:0:1
   102:  1:\:0:\:\:1:0
   103:  1:\:1:0:0:\:\
   104:  1:\:1:0:\:0:\
   105:  1:\:1:0:\:\:0
   106:  1:\:1:\:0:0:\
   107:  1:\:1:\:0:\:0
   108:  1:\:1:\:\:0:0
   109:  1:\:\:0:0:1:\
   110:  1:\:\:0:0:\:1
   111:  1:\:\:0:1:0:\
   112:  1:\:\:0:1:\:0
   113:  1:\:\:0:\:0:1
   114:  1:\:\:0:\:1:0
   115:  1:\:\:1:0:0:\
   116:  1:\:\:1:0:\:0
   117:  1:\:\:1:\:0:0
   118:  1:\:\:\:0:0:1
   119:  1:\:\:\:0:1:0
   120:  1:\:\:\:1:0:0
   121:  \:0:0:1:1:\:\
   122:  \:0:0:1:\:1:\
   123:  \:0:0:1:\:\:1
   124:  \:0:0:\:1:1:\
   125:  \:0:0:\:1:\:1
   126:  \:0:0:\:\:1:1
   127:  \:0:1:0:1:\:\
   128:  \:0:1:0:\:1:\
   129:  \:0:1:0:\:\:1
   130:  \:0:1:1:0:\:\
   131:  \:0:1:1:\:0:\
   132:  \:0:1:1:\:\:0
   133:  \:0:1:\:0:1:\
   134:  \:0:1:\:0:\:1
   135:  \:0:1:\:1:0:\
   136:  \:0:1:\:1:\:0
   137:  \:0:1:\:\:0:1
   138:  \:0:1:\:\:1:0
   139:  \:0:\:0:1:1:\
   140:  \:0:\:0:1:\:1
   141:  \:0:\:0:\:1:1
   142:  \:0:\:1:0:1:\
   143:  \:0:\:1:0:\:1
   144:  \:0:\:1:1:0:\
   145:  \:0:\:1:1:\:0
   146:  \:0:\:1:\:0:1
   147:  \:0:\:1:\:1:0
   148:  \:0:\:\:0:1:1
   149:  \:0:\:\:1:0:1
   150:  \:0:\:\:1:1:0
   151:  \:1:0:0:1:\:\
   152:  \:1:0:0:\:1:\
   153:  \:1:0:0:\:\:1
   154:  \:1:0:1:0:\:\
   155:  \:1:0:1:\:0:\
   156:  \:1:0:1:\:\:0
   157:  \:1:0:\:0:1:\
   158:  \:1:0:\:0:\:1
   159:  \:1:0:\:1:0:\
   160:  \:1:0:\:1:\:0
   161:  \:1:0:\:\:0:1
   162:  \:1:0:\:\:1:0
   163:  \:1:1:0:0:\:\
   164:  \:1:1:0:\:0:\
   165:  \:1:1:0:\:\:0
   166:  \:1:1:\:0:0:\
   167:  \:1:1:\:0:\:0
   168:  \:1:1:\:\:0:0
   169:  \:1:\:0:0:1:\
   170:  \:1:\:0:0:\:1
   171:  \:1:\:0:1:0:\
   172:  \:1:\:0:1:\:0
   173:  \:1:\:0:\:0:1
   174:  \:1:\:0:\:1:0
   175:  \:1:\:1:0:0:\
   176:  \:1:\:1:0:\:0
   177:  \:1:\:1:\:0:0
   178:  \:1:\:\:0:0:1
   179:  \:1:\:\:0:1:0
   180:  \:1:\:\:1:0:0
   181:  \:\:0:0:1:1:\
   182:  \:\:0:0:1:\:1
   183:  \:\:0:0:\:1:1
   184:  \:\:0:1:0:1:\
   185:  \:\:0:1:0:\:1
   186:  \:\:0:1:1:0:\
   187:  \:\:0:1:1:\:0
   188:  \:\:0:1:\:0:1
   189:  \:\:0:1:\:1:0
   190:  \:\:0:\:0:1:1
   191:  \:\:0:\:1:0:1
   192:  \:\:0:\:1:1:0
   193:  \:\:1:0:0:1:\
   194:  \:\:1:0:0:\:1
   195:  \:\:1:0:1:0:\
   196:  \:\:1:0:1:\:0
   197:  \:\:1:0:\:0:1
   198:  \:\:1:0:\:1:0
   199:  \:\:1:1:0:0:\
   200:  \:\:1:1:0:\:0
   201:  \:\:1:1:\:0:0
   202:  \:\:1:\:0:0:1
   203:  \:\:1:\:0:1:0
   204:  \:\:1:\:1:0:0
   205:  \:\:\:0:0:1:1
   206:  \:\:\:0:1:0:1
   207:  \:\:\:0:1:1:0
   208:  \:\:\:1:0:0:1
   209:  \:\:\:1:0:1:0
   210:  \:\:\:1:1:0:0
Nber of genera for this family=    3
 
family= 3 4
 
family= 3 4 new D2h genus #     1 is 0:0:0:\:\:\:\
     1:  0:0:0:\:\:\:\
     2:  0:0:\:0:\:\:\
     3:  0:0:\:\:0:\:\
     4:  0:0:\:\:\:0:\
     5:  0:0:\:\:\:\:0
     6:  0:\:0:0:\:\:\
     7:  0:\:0:\:0:\:\
     8:  0:\:0:\:\:0:\
     9:  0:\:0:\:\:\:0
    10:  0:\:\:0:0:\:\
    11:  0:\:\:0:\:0:\
    12:  0:\:\:0:\:\:0
    13:  0:\:\:\:0:0:\
    14:  0:\:\:\:0:\:0
    15:  0:\:\:\:\:0:0
    16:  \:0:0:0:\:\:\
    17:  \:0:0:\:0:\:\
    18:  \:0:0:\:\:0:\
    19:  \:0:0:\:\:\:0
    20:  \:0:\:0:0:\:\
    21:  \:0:\:0:\:0:\
    22:  \:0:\:0:\:\:0
    23:  \:0:\:\:0:0:\
    24:  \:0:\:\:0:\:0
    25:  \:0:\:\:\:0:0
    26:  \:\:0:0:0:\:\
    27:  \:\:0:0:\:0:\
    28:  \:\:0:0:\:\:0
    29:  \:\:0:\:0:0:\
    30:  \:\:0:\:0:\:0
    31:  \:\:0:\:\:0:0
    32:  \:\:\:0:0:0:\
    33:  \:\:\:0:0:\:0
    34:  \:\:\:0:\:0:0
    35:  \:\:\:\:0:0:0
    36:  1:1:1:\:\:\:\
    37:  1:1:\:1:\:\:\
    38:  1:1:\:\:1:\:\
    39:  1:1:\:\:\:1:\
    40:  1:1:\:\:\:\:1
    41:  1:\:1:1:\:\:\
    42:  1:\:1:\:1:\:\
    43:  1:\:1:\:\:1:\
    44:  1:\:1:\:\:\:1
    45:  1:\:\:1:1:\:\
    46:  1:\:\:1:\:1:\
    47:  1:\:\:1:\:\:1
    48:  1:\:\:\:1:1:\
    49:  1:\:\:\:1:\:1
    50:  1:\:\:\:\:1:1
    51:  \:1:1:1:\:\:\
    52:  \:1:1:\:1:\:\
    53:  \:1:1:\:\:1:\
    54:  \:1:1:\:\:\:1
    55:  \:1:\:1:1:\:\
    56:  \:1:\:1:\:1:\
    57:  \:1:\:1:\:\:1
    58:  \:1:\:\:1:1:\
    59:  \:1:\:\:1:\:1
    60:  \:1:\:\:\:1:1
    61:  \:\:1:1:1:\:\
    62:  \:\:1:1:\:1:\
    63:  \:\:1:1:\:\:1
    64:  \:\:1:\:1:1:\
    65:  \:\:1:\:1:\:1
    66:  \:\:1:\:\:1:1
    67:  \:\:\:1:1:1:\
    68:  \:\:\:1:1:\:1
    69:  \:\:\:1:\:1:1
    70:  \:\:\:\:1:1:1
family= 3 4 new D2h genus #     2 is 0:0:1:\:\:\:\
     1:  0:0:1:\:\:\:\
     2:  0:0:\:1:\:\:\
     3:  0:0:\:\:1:\:\
     4:  0:0:\:\:\:1:\
     5:  0:0:\:\:\:\:1
     6:  0:1:0:\:\:\:\
     7:  0:1:\:0:\:\:\
     8:  0:1:\:\:0:\:\
     9:  0:1:\:\:\:0:\
    10:  0:1:\:\:\:\:0
    11:  0:\:0:1:\:\:\
    12:  0:\:0:\:1:\:\
    13:  0:\:0:\:\:1:\
    14:  0:\:0:\:\:\:1
    15:  0:\:1:0:\:\:\
    16:  0:\:1:\:0:\:\
    17:  0:\:1:\:\:0:\
    18:  0:\:1:\:\:\:0
    19:  0:\:\:0:1:\:\
    20:  0:\:\:0:\:1:\
    21:  0:\:\:0:\:\:1
    22:  0:\:\:1:0:\:\
    23:  0:\:\:1:\:0:\
    24:  0:\:\:1:\:\:0
    25:  0:\:\:\:0:1:\
    26:  0:\:\:\:0:\:1
    27:  0:\:\:\:1:0:\
    28:  0:\:\:\:1:\:0
    29:  0:\:\:\:\:0:1
    30:  0:\:\:\:\:1:0
    31:  1:0:0:\:\:\:\
    32:  1:0:\:0:\:\:\
    33:  1:0:\:\:0:\:\
    34:  1:0:\:\:\:0:\
    35:  1:0:\:\:\:\:0
    36:  1:\:0:0:\:\:\
    37:  1:\:0:\:0:\:\
    38:  1:\:0:\:\:0:\
    39:  1:\:0:\:\:\:0
    40:  1:\:\:0:0:\:\
    41:  1:\:\:0:\:0:\
    42:  1:\:\:0:\:\:0
    43:  1:\:\:\:0:0:\
    44:  1:\:\:\:0:\:0
    45:  1:\:\:\:\:0:0
    46:  \:0:0:1:\:\:\
    47:  \:0:0:\:1:\:\
    48:  \:0:0:\:\:1:\
    49:  \:0:0:\:\:\:1
    50:  \:0:1:0:\:\:\
    51:  \:0:1:\:0:\:\
    52:  \:0:1:\:\:0:\
    53:  \:0:1:\:\:\:0
    54:  \:0:\:0:1:\:\
    55:  \:0:\:0:\:1:\
    56:  \:0:\:0:\:\:1
    57:  \:0:\:1:0:\:\
    58:  \:0:\:1:\:0:\
    59:  \:0:\:1:\:\:0
    60:  \:0:\:\:0:1:\
    61:  \:0:\:\:0:\:1
    62:  \:0:\:\:1:0:\
    63:  \:0:\:\:1:\:0
    64:  \:0:\:\:\:0:1
    65:  \:0:\:\:\:1:0
    66:  \:1:0:0:\:\:\
    67:  \:1:0:\:0:\:\
    68:  \:1:0:\:\:0:\
    69:  \:1:0:\:\:\:0
    70:  \:1:\:0:0:\:\
    71:  \:1:\:0:\:0:\
    72:  \:1:\:0:\:\:0
    73:  \:1:\:\:0:0:\
    74:  \:1:\:\:0:\:0
    75:  \:1:\:\:\:0:0
    76:  \:\:0:0:1:\:\
    77:  \:\:0:0:\:1:\
    78:  \:\:0:0:\:\:1
    79:  \:\:0:1:0:\:\
    80:  \:\:0:1:\:0:\
    81:  \:\:0:1:\:\:0
    82:  \:\:0:\:0:1:\
    83:  \:\:0:\:0:\:1
    84:  \:\:0:\:1:0:\
    85:  \:\:0:\:1:\:0
    86:  \:\:0:\:\:0:1
    87:  \:\:0:\:\:1:0
    88:  \:\:1:0:0:\:\
    89:  \:\:1:0:\:0:\
    90:  \:\:1:0:\:\:0
    91:  \:\:1:\:0:0:\
    92:  \:\:1:\:0:\:0
    93:  \:\:1:\:\:0:0
    94:  \:\:\:0:0:1:\
    95:  \:\:\:0:0:\:1
    96:  \:\:\:0:1:0:\
    97:  \:\:\:0:1:\:0
    98:  \:\:\:0:\:0:1
    99:  \:\:\:0:\:1:0
   100:  \:\:\:1:0:0:\
   101:  \:\:\:1:0:\:0
   102:  \:\:\:1:\:0:0
   103:  \:\:\:\:0:0:1
   104:  \:\:\:\:0:1:0
   105:  \:\:\:\:1:0:0
   106:  1:1:0:\:\:\:\
   107:  1:1:\:0:\:\:\
   108:  1:1:\:\:0:\:\
   109:  1:1:\:\:\:0:\
   110:  1:1:\:\:\:\:0
   111:  1:0:1:\:\:\:\
   112:  1:0:\:1:\:\:\
   113:  1:0:\:\:1:\:\
   114:  1:0:\:\:\:1:\
   115:  1:0:\:\:\:\:1
   116:  1:\:1:0:\:\:\
   117:  1:\:1:\:0:\:\
   118:  1:\:1:\:\:0:\
   119:  1:\:1:\:\:\:0
   120:  1:\:0:1:\:\:\
   121:  1:\:0:\:1:\:\
   122:  1:\:0:\:\:1:\
   123:  1:\:0:\:\:\:1
   124:  1:\:\:1:0:\:\
   125:  1:\:\:1:\:0:\
   126:  1:\:\:1:\:\:0
   127:  1:\:\:0:1:\:\
   128:  1:\:\:0:\:1:\
   129:  1:\:\:0:\:\:1
   130:  1:\:\:\:1:0:\
   131:  1:\:\:\:1:\:0
   132:  1:\:\:\:0:1:\
   133:  1:\:\:\:0:\:1
   134:  1:\:\:\:\:1:0
   135:  1:\:\:\:\:0:1
   136:  0:1:1:\:\:\:\
   137:  0:1:\:1:\:\:\
   138:  0:1:\:\:1:\:\
   139:  0:1:\:\:\:1:\
   140:  0:1:\:\:\:\:1
   141:  0:\:1:1:\:\:\
   142:  0:\:1:\:1:\:\
   143:  0:\:1:\:\:1:\
   144:  0:\:1:\:\:\:1
   145:  0:\:\:1:1:\:\
   146:  0:\:\:1:\:1:\
   147:  0:\:\:1:\:\:1
   148:  0:\:\:\:1:1:\
   149:  0:\:\:\:1:\:1
   150:  0:\:\:\:\:1:1
   151:  \:1:1:0:\:\:\
   152:  \:1:1:\:0:\:\
   153:  \:1:1:\:\:0:\
   154:  \:1:1:\:\:\:0
   155:  \:1:0:1:\:\:\
   156:  \:1:0:\:1:\:\
   157:  \:1:0:\:\:1:\
   158:  \:1:0:\:\:\:1
   159:  \:1:\:1:0:\:\
   160:  \:1:\:1:\:0:\
   161:  \:1:\:1:\:\:0
   162:  \:1:\:0:1:\:\
   163:  \:1:\:0:\:1:\
   164:  \:1:\:0:\:\:1
   165:  \:1:\:\:1:0:\
   166:  \:1:\:\:1:\:0
   167:  \:1:\:\:0:1:\
   168:  \:1:\:\:0:\:1
   169:  \:1:\:\:\:1:0
   170:  \:1:\:\:\:0:1
   171:  \:0:1:1:\:\:\
   172:  \:0:1:\:1:\:\
   173:  \:0:1:\:\:1:\
   174:  \:0:1:\:\:\:1
   175:  \:0:\:1:1:\:\
   176:  \:0:\:1:\:1:\
   177:  \:0:\:1:\:\:1
   178:  \:0:\:\:1:1:\
   179:  \:0:\:\:1:\:1
   180:  \:0:\:\:\:1:1
   181:  \:\:1:1:0:\:\
   182:  \:\:1:1:\:0:\
   183:  \:\:1:1:\:\:0
   184:  \:\:1:0:1:\:\
   185:  \:\:1:0:\:1:\
   186:  \:\:1:0:\:\:1
   187:  \:\:1:\:1:0:\
   188:  \:\:1:\:1:\:0
   189:  \:\:1:\:0:1:\
   190:  \:\:1:\:0:\:1
   191:  \:\:1:\:\:1:0
   192:  \:\:1:\:\:0:1
   193:  \:\:0:1:1:\:\
   194:  \:\:0:1:\:1:\
   195:  \:\:0:1:\:\:1
   196:  \:\:0:\:1:1:\
   197:  \:\:0:\:1:\:1
   198:  \:\:0:\:\:1:1
   199:  \:\:\:1:1:0:\
   200:  \:\:\:1:1:\:0
   201:  \:\:\:1:0:1:\
   202:  \:\:\:1:0:\:1
   203:  \:\:\:1:\:1:0
   204:  \:\:\:1:\:0:1
   205:  \:\:\:0:1:1:\
   206:  \:\:\:0:1:\:1
   207:  \:\:\:0:\:1:1
   208:  \:\:\:\:1:1:0
   209:  \:\:\:\:1:0:1
   210:  \:\:\:\:0:1:1
Nber of genera for this family=    2
 
family= 2 5
 
family= 2 5 new D2h genus #     1 is 0:0:\:\:\:\:\
     1:  0:0:\:\:\:\:\
     2:  0:\:0:\:\:\:\
     3:  0:\:\:0:\:\:\
     4:  0:\:\:\:0:\:\
     5:  0:\:\:\:\:0:\
     6:  0:\:\:\:\:\:0
     7:  \:0:0:\:\:\:\
     8:  \:0:\:0:\:\:\
     9:  \:0:\:\:0:\:\
    10:  \:0:\:\:\:0:\
    11:  \:0:\:\:\:\:0
    12:  \:\:0:0:\:\:\
    13:  \:\:0:\:0:\:\
    14:  \:\:0:\:\:0:\
    15:  \:\:0:\:\:\:0
    16:  \:\:\:0:0:\:\
    17:  \:\:\:0:\:0:\
    18:  \:\:\:0:\:\:0
    19:  \:\:\:\:0:0:\
    20:  \:\:\:\:0:\:0
    21:  \:\:\:\:\:0:0
    22:  1:1:\:\:\:\:\
    23:  1:\:1:\:\:\:\
    24:  1:\:\:1:\:\:\
    25:  1:\:\:\:1:\:\
    26:  1:\:\:\:\:1:\
    27:  1:\:\:\:\:\:1
    28:  \:1:1:\:\:\:\
    29:  \:1:\:1:\:\:\
    30:  \:1:\:\:1:\:\
    31:  \:1:\:\:\:1:\
    32:  \:1:\:\:\:\:1
    33:  \:\:1:1:\:\:\
    34:  \:\:1:\:1:\:\
    35:  \:\:1:\:\:1:\
    36:  \:\:1:\:\:\:1
    37:  \:\:\:1:1:\:\
    38:  \:\:\:1:\:1:\
    39:  \:\:\:1:\:\:1
    40:  \:\:\:\:1:1:\
    41:  \:\:\:\:1:\:1
    42:  \:\:\:\:\:1:1
family= 2 5 new D2h genus #     2 is 0:1:\:\:\:\:\
     1:  0:1:\:\:\:\:\
     2:  0:\:1:\:\:\:\
     3:  0:\:\:1:\:\:\
     4:  0:\:\:\:1:\:\
     5:  0:\:\:\:\:1:\
     6:  0:\:\:\:\:\:1
     7:  1:0:\:\:\:\:\
     8:  1:\:0:\:\:\:\
     9:  1:\:\:0:\:\:\
    10:  1:\:\:\:0:\:\
    11:  1:\:\:\:\:0:\
    12:  1:\:\:\:\:\:0
    13:  \:0:1:\:\:\:\
    14:  \:0:\:1:\:\:\
    15:  \:0:\:\:1:\:\
    16:  \:0:\:\:\:1:\
    17:  \:0:\:\:\:\:1
    18:  \:1:0:\:\:\:\
    19:  \:1:\:0:\:\:\
    20:  \:1:\:\:0:\:\
    21:  \:1:\:\:\:0:\
    22:  \:1:\:\:\:\:0
    23:  \:\:0:1:\:\:\
    24:  \:\:0:\:1:\:\
    25:  \:\:0:\:\:1:\
    26:  \:\:0:\:\:\:1
    27:  \:\:1:0:\:\:\
    28:  \:\:1:\:0:\:\
    29:  \:\:1:\:\:0:\
    30:  \:\:1:\:\:\:0
    31:  \:\:\:0:1:\:\
    32:  \:\:\:0:\:1:\
    33:  \:\:\:0:\:\:1
    34:  \:\:\:1:0:\:\
    35:  \:\:\:1:\:0:\
    36:  \:\:\:1:\:\:0
    37:  \:\:\:\:0:1:\
    38:  \:\:\:\:0:\:1
    39:  \:\:\:\:1:0:\
    40:  \:\:\:\:1:\:0
    41:  \:\:\:\:\:0:1
    42:  \:\:\:\:\:1:0
Nber of genera for this family=    2
 
family= 1 6
 
family= 1 6 new D2h genus #     1 is 0:\:\:\:\:\:\
     1:  0:\:\:\:\:\:\
     2:  \:0:\:\:\:\:\
     3:  \:\:0:\:\:\:\
     4:  \:\:\:0:\:\:\
     5:  \:\:\:\:0:\:\
     6:  \:\:\:\:\:0:\
     7:  \:\:\:\:\:\:0
     8:  1:\:\:\:\:\:\
     9:  \:1:\:\:\:\:\
    10:  \:\:1:\:\:\:\
    11:  \:\:\:1:\:\:\
    12:  \:\:\:\:1:\:\
    13:  \:\:\:\:\:1:\
    14:  \:\:\:\:\:\:1
Nber of genera for this family=    1
 
family= 0 7
 
family= 0 7 new D2h genus #     1 is \:\:\:\:\:\:\
     1:  \:\:\:\:\:\:\
Nber of genera for this family=    1
 
----------------------------------------

Nber families=      8
Nber genera=       20
Nber species=     2187
