# Supplementary material for: The Polytope Formalism: application to molecular constitution and the prospect of a complete description of Chemical Space
Source: Chem Sci. 2026 Jan 8;17(4):2102–18. doi: 10.1039/d5sc08813e (PMC12780917; doi:10.1039/d5sc08813e)
Supplement: SC-017-D5SC08813E-s001 [file SC-017-D5SC08813E-s001.zip › publication files/species/species_D2h_S2B8.txt]

S2B8
D2h
====
 
family= 8 0
 
family= 8 0 new D2h genus #     1 is 0:0:0:0:0:0:0:0
     1:  0:0:0:0:0:0:0:0
     2:  1:1:1:1:1:1:1:1
family= 8 0 new D2h genus #     2 is 0:0:0:0:0:0:0:1
     1:  0:0:0:0:0:0:0:1
     2:  0:0:0:0:0:0:1:0
     3:  0:0:0:0:0:1:0:0
     4:  0:0:0:0:1:0:0:0
     5:  0:0:0:1:0:0:0:0
     6:  0:0:1:0:0:0:0:0
     7:  0:1:0:0:0:0:0:0
     8:  1:0:0:0:0:0:0:0
     9:  1:1:1:1:1:1:1:0
    10:  1:1:1:1:1:1:0:1
    11:  1:1:1:1:1:0:1:1
    12:  1:1:1:1:0:1:1:1
    13:  1:1:1:0:1:1:1:1
    14:  1:1:0:1:1:1:1:1
    15:  1:0:1:1:1:1:1:1
    16:  0:1:1:1:1:1:1:1
family= 8 0 new D2h genus #     3 is 0:0:0:0:0:0:1:1
     1:  0:0:0:0:0:0:1:1
     2:  0:0:0:0:0:1:0:1
     3:  0:0:0:0:0:1:1:0
     4:  0:0:0:0:1:0:0:1
     5:  0:0:0:0:1:0:1:0
     6:  0:0:0:0:1:1:0:0
     7:  0:0:0:1:0:0:0:1
     8:  0:0:0:1:0:0:1:0
     9:  0:0:0:1:0:1:0:0
    10:  0:0:0:1:1:0:0:0
    11:  0:0:1:0:0:0:0:1
    12:  0:0:1:0:0:0:1:0
    13:  0:0:1:0:0:1:0:0
    14:  0:0:1:0:1:0:0:0
    15:  0:0:1:1:0:0:0:0
    16:  0:1:0:0:0:0:0:1
    17:  0:1:0:0:0:0:1:0
    18:  0:1:0:0:0:1:0:0
    19:  0:1:0:0:1:0:0:0
    20:  0:1:0:1:0:0:0:0
    21:  0:1:1:0:0:0:0:0
    22:  1:0:0:0:0:0:0:1
    23:  1:0:0:0:0:0:1:0
    24:  1:0:0:0:0:1:0:0
    25:  1:0:0:0:1:0:0:0
    26:  1:0:0:1:0:0:0:0
    27:  1:0:1:0:0:0:0:0
    28:  1:1:0:0:0:0:0:0
    29:  1:1:1:1:1:1:0:0
    30:  1:1:1:1:1:0:1:0
    31:  1:1:1:1:1:0:0:1
    32:  1:1:1:1:0:1:1:0
    33:  1:1:1:1:0:1:0:1
    34:  1:1:1:1:0:0:1:1
    35:  1:1:1:0:1:1:1:0
    36:  1:1:1:0:1:1:0:1
    37:  1:1:1:0:1:0:1:1
    38:  1:1:1:0:0:1:1:1
    39:  1:1:0:1:1:1:1:0
    40:  1:1:0:1:1:1:0:1
    41:  1:1:0:1:1:0:1:1
    42:  1:1:0:1:0:1:1:1
    43:  1:1:0:0:1:1:1:1
    44:  1:0:1:1:1:1:1:0
    45:  1:0:1:1:1:1:0:1
    46:  1:0:1:1:1:0:1:1
    47:  1:0:1:1:0:1:1:1
    48:  1:0:1:0:1:1:1:1
    49:  1:0:0:1:1:1:1:1
    50:  0:1:1:1:1:1:1:0
    51:  0:1:1:1:1:1:0:1
    52:  0:1:1:1:1:0:1:1
    53:  0:1:1:1:0:1:1:1
    54:  0:1:1:0:1:1:1:1
    55:  0:1:0:1:1:1:1:1
    56:  0:0:1:1:1:1:1:1
family= 8 0 new D2h genus #     4 is 0:0:0:0:0:1:1:1
     1:  0:0:0:0:0:1:1:1
     2:  0:0:0:0:1:0:1:1
     3:  0:0:0:0:1:1:0:1
     4:  0:0:0:0:1:1:1:0
     5:  0:0:0:1:0:0:1:1
     6:  0:0:0:1:0:1:0:1
     7:  0:0:0:1:0:1:1:0
     8:  0:0:0:1:1:0:0:1
     9:  0:0:0:1:1:0:1:0
    10:  0:0:0:1:1:1:0:0
    11:  0:0:1:0:0:0:1:1
    12:  0:0:1:0:0:1:0:1
    13:  0:0:1:0:0:1:1:0
    14:  0:0:1:0:1:0:0:1
    15:  0:0:1:0:1:0:1:0
    16:  0:0:1:0:1:1:0:0
    17:  0:0:1:1:0:0:0:1
    18:  0:0:1:1:0:0:1:0
    19:  0:0:1:1:0:1:0:0
    20:  0:0:1:1:1:0:0:0
    21:  0:1:0:0:0:0:1:1
    22:  0:1:0:0:0:1:0:1
    23:  0:1:0:0:0:1:1:0
    24:  0:1:0:0:1:0:0:1
    25:  0:1:0:0:1:0:1:0
    26:  0:1:0:0:1:1:0:0
    27:  0:1:0:1:0:0:0:1
    28:  0:1:0:1:0:0:1:0
    29:  0:1:0:1:0:1:0:0
    30:  0:1:0:1:1:0:0:0
    31:  0:1:1:0:0:0:0:1
    32:  0:1:1:0:0:0:1:0
    33:  0:1:1:0:0:1:0:0
    34:  0:1:1:0:1:0:0:0
    35:  0:1:1:1:0:0:0:0
    36:  1:0:0:0:0:0:1:1
    37:  1:0:0:0:0:1:0:1
    38:  1:0:0:0:0:1:1:0
    39:  1:0:0:0:1:0:0:1
    40:  1:0:0:0:1:0:1:0
    41:  1:0:0:0:1:1:0:0
    42:  1:0:0:1:0:0:0:1
    43:  1:0:0:1:0:0:1:0
    44:  1:0:0:1:0:1:0:0
    45:  1:0:0:1:1:0:0:0
    46:  1:0:1:0:0:0:0:1
    47:  1:0:1:0:0:0:1:0
    48:  1:0:1:0:0:1:0:0
    49:  1:0:1:0:1:0:0:0
    50:  1:0:1:1:0:0:0:0
    51:  1:1:0:0:0:0:0:1
    52:  1:1:0:0:0:0:1:0
    53:  1:1:0:0:0:1:0:0
    54:  1:1:0:0:1:0:0:0
    55:  1:1:0:1:0:0:0:0
    56:  1:1:1:0:0:0:0:0
    57:  1:1:1:1:1:0:0:0
    58:  1:1:1:1:0:1:0:0
    59:  1:1:1:1:0:0:1:0
    60:  1:1:1:1:0:0:0:1
    61:  1:1:1:0:1:1:0:0
    62:  1:1:1:0:1:0:1:0
    63:  1:1:1:0:1:0:0:1
    64:  1:1:1:0:0:1:1:0
    65:  1:1:1:0:0:1:0:1
    66:  1:1:1:0:0:0:1:1
    67:  1:1:0:1:1:1:0:0
    68:  1:1:0:1:1:0:1:0
    69:  1:1:0:1:1:0:0:1
    70:  1:1:0:1:0:1:1:0
    71:  1:1:0:1:0:1:0:1
    72:  1:1:0:1:0:0:1:1
    73:  1:1:0:0:1:1:1:0
    74:  1:1:0:0:1:1:0:1
    75:  1:1:0:0:1:0:1:1
    76:  1:1:0:0:0:1:1:1
    77:  1:0:1:1:1:1:0:0
    78:  1:0:1:1:1:0:1:0
    79:  1:0:1:1:1:0:0:1
    80:  1:0:1:1:0:1:1:0
    81:  1:0:1:1:0:1:0:1
    82:  1:0:1:1:0:0:1:1
    83:  1:0:1:0:1:1:1:0
    84:  1:0:1:0:1:1:0:1
    85:  1:0:1:0:1:0:1:1
    86:  1:0:1:0:0:1:1:1
    87:  1:0:0:1:1:1:1:0
    88:  1:0:0:1:1:1:0:1
    89:  1:0:0:1:1:0:1:1
    90:  1:0:0:1:0:1:1:1
    91:  1:0:0:0:1:1:1:1
    92:  0:1:1:1:1:1:0:0
    93:  0:1:1:1:1:0:1:0
    94:  0:1:1:1:1:0:0:1
    95:  0:1:1:1:0:1:1:0
    96:  0:1:1:1:0:1:0:1
    97:  0:1:1:1:0:0:1:1
    98:  0:1:1:0:1:1:1:0
    99:  0:1:1:0:1:1:0:1
   100:  0:1:1:0:1:0:1:1
   101:  0:1:1:0:0:1:1:1
   102:  0:1:0:1:1:1:1:0
   103:  0:1:0:1:1:1:0:1
   104:  0:1:0:1:1:0:1:1
   105:  0:1:0:1:0:1:1:1
   106:  0:1:0:0:1:1:1:1
   107:  0:0:1:1:1:1:1:0
   108:  0:0:1:1:1:1:0:1
   109:  0:0:1:1:1:0:1:1
   110:  0:0:1:1:0:1:1:1
   111:  0:0:1:0:1:1:1:1
   112:  0:0:0:1:1:1:1:1
family= 8 0 new D2h genus #     5 is 0:0:0:0:1:1:1:1
     1:  0:0:0:0:1:1:1:1
     2:  0:0:0:1:0:1:1:1
     3:  0:0:0:1:1:0:1:1
     4:  0:0:0:1:1:1:0:1
     5:  0:0:0:1:1:1:1:0
     6:  0:0:1:0:0:1:1:1
     7:  0:0:1:0:1:0:1:1
     8:  0:0:1:0:1:1:0:1
     9:  0:0:1:0:1:1:1:0
    10:  0:0:1:1:0:0:1:1
    11:  0:0:1:1:0:1:0:1
    12:  0:0:1:1:0:1:1:0
    13:  0:0:1:1:1:0:0:1
    14:  0:0:1:1:1:0:1:0
    15:  0:0:1:1:1:1:0:0
    16:  0:1:0:0:0:1:1:1
    17:  0:1:0:0:1:0:1:1
    18:  0:1:0:0:1:1:0:1
    19:  0:1:0:0:1:1:1:0
    20:  0:1:0:1:0:0:1:1
    21:  0:1:0:1:0:1:0:1
    22:  0:1:0:1:0:1:1:0
    23:  0:1:0:1:1:0:0:1
    24:  0:1:0:1:1:0:1:0
    25:  0:1:0:1:1:1:0:0
    26:  0:1:1:0:0:0:1:1
    27:  0:1:1:0:0:1:0:1
    28:  0:1:1:0:0:1:1:0
    29:  0:1:1:0:1:0:0:1
    30:  0:1:1:0:1:0:1:0
    31:  0:1:1:0:1:1:0:0
    32:  0:1:1:1:0:0:0:1
    33:  0:1:1:1:0:0:1:0
    34:  0:1:1:1:0:1:0:0
    35:  0:1:1:1:1:0:0:0
    36:  1:0:0:0:0:1:1:1
    37:  1:0:0:0:1:0:1:1
    38:  1:0:0:0:1:1:0:1
    39:  1:0:0:0:1:1:1:0
    40:  1:0:0:1:0:0:1:1
    41:  1:0:0:1:0:1:0:1
    42:  1:0:0:1:0:1:1:0
    43:  1:0:0:1:1:0:0:1
    44:  1:0:0:1:1:0:1:0
    45:  1:0:0:1:1:1:0:0
    46:  1:0:1:0:0:0:1:1
    47:  1:0:1:0:0:1:0:1
    48:  1:0:1:0:0:1:1:0
    49:  1:0:1:0:1:0:0:1
    50:  1:0:1:0:1:0:1:0
    51:  1:0:1:0:1:1:0:0
    52:  1:0:1:1:0:0:0:1
    53:  1:0:1:1:0:0:1:0
    54:  1:0:1:1:0:1:0:0
    55:  1:0:1:1:1:0:0:0
    56:  1:1:0:0:0:0:1:1
    57:  1:1:0:0:0:1:0:1
    58:  1:1:0:0:0:1:1:0
    59:  1:1:0:0:1:0:0:1
    60:  1:1:0:0:1:0:1:0
    61:  1:1:0:0:1:1:0:0
    62:  1:1:0:1:0:0:0:1
    63:  1:1:0:1:0:0:1:0
    64:  1:1:0:1:0:1:0:0
    65:  1:1:0:1:1:0:0:0
    66:  1:1:1:0:0:0:0:1
    67:  1:1:1:0:0:0:1:0
    68:  1:1:1:0:0:1:0:0
    69:  1:1:1:0:1:0:0:0
    70:  1:1:1:1:0:0:0:0
Nber of genera for this family=    5
 
family= 7 1
 
family= 7 1 new D2h genus #     1 is 0:0:0:0:0:0:0:\
     1:  0:0:0:0:0:0:0:\
     2:  0:0:0:0:0:0:\:0
     3:  0:0:0:0:0:\:0:0
     4:  0:0:0:0:\:0:0:0
     5:  0:0:0:\:0:0:0:0
     6:  0:0:\:0:0:0:0:0
     7:  0:\:0:0:0:0:0:0
     8:  \:0:0:0:0:0:0:0
     9:  1:1:1:1:1:1:1:\
    10:  1:1:1:1:1:1:\:1
    11:  1:1:1:1:1:\:1:1
    12:  1:1:1:1:\:1:1:1
    13:  1:1:1:\:1:1:1:1
    14:  1:1:\:1:1:1:1:1
    15:  1:\:1:1:1:1:1:1
    16:  \:1:1:1:1:1:1:1
family= 7 1 new D2h genus #     2 is 0:0:0:0:0:0:1:\
     1:  0:0:0:0:0:0:1:\
     2:  0:0:0:0:0:0:\:1
     3:  0:0:0:0:0:1:0:\
     4:  0:0:0:0:0:1:\:0
     5:  0:0:0:0:0:\:0:1
     6:  0:0:0:0:0:\:1:0
     7:  0:0:0:0:1:0:0:\
     8:  0:0:0:0:1:0:\:0
     9:  0:0:0:0:1:\:0:0
    10:  0:0:0:0:\:0:0:1
    11:  0:0:0:0:\:0:1:0
    12:  0:0:0:0:\:1:0:0
    13:  0:0:0:1:0:0:0:\
    14:  0:0:0:1:0:0:\:0
    15:  0:0:0:1:0:\:0:0
    16:  0:0:0:1:\:0:0:0
    17:  0:0:0:\:0:0:0:1
    18:  0:0:0:\:0:0:1:0
    19:  0:0:0:\:0:1:0:0
    20:  0:0:0:\:1:0:0:0
    21:  0:0:1:0:0:0:0:\
    22:  0:0:1:0:0:0:\:0
    23:  0:0:1:0:0:\:0:0
    24:  0:0:1:0:\:0:0:0
    25:  0:0:1:\:0:0:0:0
    26:  0:0:\:0:0:0:0:1
    27:  0:0:\:0:0:0:1:0
    28:  0:0:\:0:0:1:0:0
    29:  0:0:\:0:1:0:0:0
    30:  0:0:\:1:0:0:0:0
    31:  0:1:0:0:0:0:0:\
    32:  0:1:0:0:0:0:\:0
    33:  0:1:0:0:0:\:0:0
    34:  0:1:0:0:\:0:0:0
    35:  0:1:0:\:0:0:0:0
    36:  0:1:\:0:0:0:0:0
    37:  0:\:0:0:0:0:0:1
    38:  0:\:0:0:0:0:1:0
    39:  0:\:0:0:0:1:0:0
    40:  0:\:0:0:1:0:0:0
    41:  0:\:0:1:0:0:0:0
    42:  0:\:1:0:0:0:0:0
    43:  1:0:0:0:0:0:0:\
    44:  1:0:0:0:0:0:\:0
    45:  1:0:0:0:0:\:0:0
    46:  1:0:0:0:\:0:0:0
    47:  1:0:0:\:0:0:0:0
    48:  1:0:\:0:0:0:0:0
    49:  1:\:0:0:0:0:0:0
    50:  \:0:0:0:0:0:0:1
    51:  \:0:0:0:0:0:1:0
    52:  \:0:0:0:0:1:0:0
    53:  \:0:0:0:1:0:0:0
    54:  \:0:0:1:0:0:0:0
    55:  \:0:1:0:0:0:0:0
    56:  \:1:0:0:0:0:0:0
    57:  1:1:1:1:1:1:0:\
    58:  1:1:1:1:1:1:\:0
    59:  1:1:1:1:1:0:1:\
    60:  1:1:1:1:1:0:\:1
    61:  1:1:1:1:1:\:1:0
    62:  1:1:1:1:1:\:0:1
    63:  1:1:1:1:0:1:1:\
    64:  1:1:1:1:0:1:\:1
    65:  1:1:1:1:0:\:1:1
    66:  1:1:1:1:\:1:1:0
    67:  1:1:1:1:\:1:0:1
    68:  1:1:1:1:\:0:1:1
    69:  1:1:1:0:1:1:1:\
    70:  1:1:1:0:1:1:\:1
    71:  1:1:1:0:1:\:1:1
    72:  1:1:1:0:\:1:1:1
    73:  1:1:1:\:1:1:1:0
    74:  1:1:1:\:1:1:0:1
    75:  1:1:1:\:1:0:1:1
    76:  1:1:1:\:0:1:1:1
    77:  1:1:0:1:1:1:1:\
    78:  1:1:0:1:1:1:\:1
    79:  1:1:0:1:1:\:1:1
    80:  1:1:0:1:\:1:1:1
    81:  1:1:0:\:1:1:1:1
    82:  1:1:\:1:1:1:1:0
    83:  1:1:\:1:1:1:0:1
    84:  1:1:\:1:1:0:1:1
    85:  1:1:\:1:0:1:1:1
    86:  1:1:\:0:1:1:1:1
    87:  1:0:1:1:1:1:1:\
    88:  1:0:1:1:1:1:\:1
    89:  1:0:1:1:1:\:1:1
    90:  1:0:1:1:\:1:1:1
    91:  1:0:1:\:1:1:1:1
    92:  1:0:\:1:1:1:1:1
    93:  1:\:1:1:1:1:1:0
    94:  1:\:1:1:1:1:0:1
    95:  1:\:1:1:1:0:1:1
    96:  1:\:1:1:0:1:1:1
    97:  1:\:1:0:1:1:1:1
    98:  1:\:0:1:1:1:1:1
    99:  0:1:1:1:1:1:1:\
   100:  0:1:1:1:1:1:\:1
   101:  0:1:1:1:1:\:1:1
   102:  0:1:1:1:\:1:1:1
   103:  0:1:1:\:1:1:1:1
   104:  0:1:\:1:1:1:1:1
   105:  0:\:1:1:1:1:1:1
   106:  \:1:1:1:1:1:1:0
   107:  \:1:1:1:1:1:0:1
   108:  \:1:1:1:1:0:1:1
   109:  \:1:1:1:0:1:1:1
   110:  \:1:1:0:1:1:1:1
   111:  \:1:0:1:1:1:1:1
   112:  \:0:1:1:1:1:1:1
family= 7 1 new D2h genus #     3 is 0:0:0:0:0:1:1:\
     1:  0:0:0:0:0:1:1:\
     2:  0:0:0:0:0:1:\:1
     3:  0:0:0:0:0:\:1:1
     4:  0:0:0:0:1:0:1:\
     5:  0:0:0:0:1:0:\:1
     6:  0:0:0:0:1:1:0:\
     7:  0:0:0:0:1:1:\:0
     8:  0:0:0:0:1:\:0:1
     9:  0:0:0:0:1:\:1:0
    10:  0:0:0:0:\:0:1:1
    11:  0:0:0:0:\:1:0:1
    12:  0:0:0:0:\:1:1:0
    13:  0:0:0:1:0:0:1:\
    14:  0:0:0:1:0:0:\:1
    15:  0:0:0:1:0:1:0:\
    16:  0:0:0:1:0:1:\:0
    17:  0:0:0:1:0:\:0:1
    18:  0:0:0:1:0:\:1:0
    19:  0:0:0:1:1:0:0:\
    20:  0:0:0:1:1:0:\:0
    21:  0:0:0:1:1:\:0:0
    22:  0:0:0:1:\:0:0:1
    23:  0:0:0:1:\:0:1:0
    24:  0:0:0:1:\:1:0:0
    25:  0:0:0:\:0:0:1:1
    26:  0:0:0:\:0:1:0:1
    27:  0:0:0:\:0:1:1:0
    28:  0:0:0:\:1:0:0:1
    29:  0:0:0:\:1:0:1:0
    30:  0:0:0:\:1:1:0:0
    31:  0:0:1:0:0:0:1:\
    32:  0:0:1:0:0:0:\:1
    33:  0:0:1:0:0:1:0:\
    34:  0:0:1:0:0:1:\:0
    35:  0:0:1:0:0:\:0:1
    36:  0:0:1:0:0:\:1:0
    37:  0:0:1:0:1:0:0:\
    38:  0:0:1:0:1:0:\:0
    39:  0:0:1:0:1:\:0:0
    40:  0:0:1:0:\:0:0:1
    41:  0:0:1:0:\:0:1:0
    42:  0:0:1:0:\:1:0:0
    43:  0:0:1:1:0:0:0:\
    44:  0:0:1:1:0:0:\:0
    45:  0:0:1:1:0:\:0:0
    46:  0:0:1:1:\:0:0:0
    47:  0:0:1:\:0:0:0:1
    48:  0:0:1:\:0:0:1:0
    49:  0:0:1:\:0:1:0:0
    50:  0:0:1:\:1:0:0:0
    51:  0:0:\:0:0:0:1:1
    52:  0:0:\:0:0:1:0:1
    53:  0:0:\:0:0:1:1:0
    54:  0:0:\:0:1:0:0:1
    55:  0:0:\:0:1:0:1:0
    56:  0:0:\:0:1:1:0:0
    57:  0:0:\:1:0:0:0:1
    58:  0:0:\:1:0:0:1:0
    59:  0:0:\:1:0:1:0:0
    60:  0:0:\:1:1:0:0:0
    61:  0:1:0:0:0:0:1:\
    62:  0:1:0:0:0:0:\:1
    63:  0:1:0:0:0:1:0:\
    64:  0:1:0:0:0:1:\:0
    65:  0:1:0:0:0:\:0:1
    66:  0:1:0:0:0:\:1:0
    67:  0:1:0:0:1:0:0:\
    68:  0:1:0:0:1:0:\:0
    69:  0:1:0:0:1:\:0:0
    70:  0:1:0:0:\:0:0:1
    71:  0:1:0:0:\:0:1:0
    72:  0:1:0:0:\:1:0:0
    73:  0:1:0:1:0:0:0:\
    74:  0:1:0:1:0:0:\:0
    75:  0:1:0:1:0:\:0:0
    76:  0:1:0:1:\:0:0:0
    77:  0:1:0:\:0:0:0:1
    78:  0:1:0:\:0:0:1:0
    79:  0:1:0:\:0:1:0:0
    80:  0:1:0:\:1:0:0:0
    81:  0:1:1:0:0:0:0:\
    82:  0:1:1:0:0:0:\:0
    83:  0:1:1:0:0:\:0:0
    84:  0:1:1:0:\:0:0:0
    85:  0:1:1:\:0:0:0:0
    86:  0:1:\:0:0:0:0:1
    87:  0:1:\:0:0:0:1:0
    88:  0:1:\:0:0:1:0:0
    89:  0:1:\:0:1:0:0:0
    90:  0:1:\:1:0:0:0:0
    91:  0:\:0:0:0:0:1:1
    92:  0:\:0:0:0:1:0:1
    93:  0:\:0:0:0:1:1:0
    94:  0:\:0:0:1:0:0:1
    95:  0:\:0:0:1:0:1:0
    96:  0:\:0:0:1:1:0:0
    97:  0:\:0:1:0:0:0:1
    98:  0:\:0:1:0:0:1:0
    99:  0:\:0:1:0:1:0:0
   100:  0:\:0:1:1:0:0:0
   101:  0:\:1:0:0:0:0:1
   102:  0:\:1:0:0:0:1:0
   103:  0:\:1:0:0:1:0:0
   104:  0:\:1:0:1:0:0:0
   105:  0:\:1:1:0:0:0:0
   106:  1:0:0:0:0:0:1:\
   107:  1:0:0:0:0:0:\:1
   108:  1:0:0:0:0:1:0:\
   109:  1:0:0:0:0:1:\:0
   110:  1:0:0:0:0:\:0:1
   111:  1:0:0:0:0:\:1:0
   112:  1:0:0:0:1:0:0:\
   113:  1:0:0:0:1:0:\:0
   114:  1:0:0:0:1:\:0:0
   115:  1:0:0:0:\:0:0:1
   116:  1:0:0:0:\:0:1:0
   117:  1:0:0:0:\:1:0:0
   118:  1:0:0:1:0:0:0:\
   119:  1:0:0:1:0:0:\:0
   120:  1:0:0:1:0:\:0:0
   121:  1:0:0:1:\:0:0:0
   122:  1:0:0:\:0:0:0:1
   123:  1:0:0:\:0:0:1:0
   124:  1:0:0:\:0:1:0:0
   125:  1:0:0:\:1:0:0:0
   126:  1:0:1:0:0:0:0:\
   127:  1:0:1:0:0:0:\:0
   128:  1:0:1:0:0:\:0:0
   129:  1:0:1:0:\:0:0:0
   130:  1:0:1:\:0:0:0:0
   131:  1:0:\:0:0:0:0:1
   132:  1:0:\:0:0:0:1:0
   133:  1:0:\:0:0:1:0:0
   134:  1:0:\:0:1:0:0:0
   135:  1:0:\:1:0:0:0:0
   136:  1:1:0:0:0:0:0:\
   137:  1:1:0:0:0:0:\:0
   138:  1:1:0:0:0:\:0:0
   139:  1:1:0:0:\:0:0:0
   140:  1:1:0:\:0:0:0:0
   141:  1:1:\:0:0:0:0:0
   142:  1:\:0:0:0:0:0:1
   143:  1:\:0:0:0:0:1:0
   144:  1:\:0:0:0:1:0:0
   145:  1:\:0:0:1:0:0:0
   146:  1:\:0:1:0:0:0:0
   147:  1:\:1:0:0:0:0:0
   148:  \:0:0:0:0:0:1:1
   149:  \:0:0:0:0:1:0:1
   150:  \:0:0:0:0:1:1:0
   151:  \:0:0:0:1:0:0:1
   152:  \:0:0:0:1:0:1:0
   153:  \:0:0:0:1:1:0:0
   154:  \:0:0:1:0:0:0:1
   155:  \:0:0:1:0:0:1:0
   156:  \:0:0:1:0:1:0:0
   157:  \:0:0:1:1:0:0:0
   158:  \:0:1:0:0:0:0:1
   159:  \:0:1:0:0:0:1:0
   160:  \:0:1:0:0:1:0:0
   161:  \:0:1:0:1:0:0:0
   162:  \:0:1:1:0:0:0:0
   163:  \:1:0:0:0:0:0:1
   164:  \:1:0:0:0:0:1:0
   165:  \:1:0:0:0:1:0:0
   166:  \:1:0:0:1:0:0:0
   167:  \:1:0:1:0:0:0:0
   168:  \:1:1:0:0:0:0:0
   169:  1:1:1:1:1:0:0:\
   170:  1:1:1:1:1:0:\:0
   171:  1:1:1:1:1:\:0:0
   172:  1:1:1:1:0:1:0:\
   173:  1:1:1:1:0:1:\:0
   174:  1:1:1:1:0:0:1:\
   175:  1:1:1:1:0:0:\:1
   176:  1:1:1:1:0:\:1:0
   177:  1:1:1:1:0:\:0:1
   178:  1:1:1:1:\:1:0:0
   179:  1:1:1:1:\:0:1:0
   180:  1:1:1:1:\:0:0:1
   181:  1:1:1:0:1:1:0:\
   182:  1:1:1:0:1:1:\:0
   183:  1:1:1:0:1:0:1:\
   184:  1:1:1:0:1:0:\:1
   185:  1:1:1:0:1:\:1:0
   186:  1:1:1:0:1:\:0:1
   187:  1:1:1:0:0:1:1:\
   188:  1:1:1:0:0:1:\:1
   189:  1:1:1:0:0:\:1:1
   190:  1:1:1:0:\:1:1:0
   191:  1:1:1:0:\:1:0:1
   192:  1:1:1:0:\:0:1:1
   193:  1:1:1:\:1:1:0:0
   194:  1:1:1:\:1:0:1:0
   195:  1:1:1:\:1:0:0:1
   196:  1:1:1:\:0:1:1:0
   197:  1:1:1:\:0:1:0:1
   198:  1:1:1:\:0:0:1:1
   199:  1:1:0:1:1:1:0:\
   200:  1:1:0:1:1:1:\:0
   201:  1:1:0:1:1:0:1:\
   202:  1:1:0:1:1:0:\:1
   203:  1:1:0:1:1:\:1:0
   204:  1:1:0:1:1:\:0:1
   205:  1:1:0:1:0:1:1:\
   206:  1:1:0:1:0:1:\:1
   207:  1:1:0:1:0:\:1:1
   208:  1:1:0:1:\:1:1:0
   209:  1:1:0:1:\:1:0:1
   210:  1:1:0:1:\:0:1:1
   211:  1:1:0:0:1:1:1:\
   212:  1:1:0:0:1:1:\:1
   213:  1:1:0:0:1:\:1:1
   214:  1:1:0:0:\:1:1:1
   215:  1:1:0:\:1:1:1:0
   216:  1:1:0:\:1:1:0:1
   217:  1:1:0:\:1:0:1:1
   218:  1:1:0:\:0:1:1:1
   219:  1:1:\:1:1:1:0:0
   220:  1:1:\:1:1:0:1:0
   221:  1:1:\:1:1:0:0:1
   222:  1:1:\:1:0:1:1:0
   223:  1:1:\:1:0:1:0:1
   224:  1:1:\:1:0:0:1:1
   225:  1:1:\:0:1:1:1:0
   226:  1:1:\:0:1:1:0:1
   227:  1:1:\:0:1:0:1:1
   228:  1:1:\:0:0:1:1:1
   229:  1:0:1:1:1:1:0:\
   230:  1:0:1:1:1:1:\:0
   231:  1:0:1:1:1:0:1:\
   232:  1:0:1:1:1:0:\:1
   233:  1:0:1:1:1:\:1:0
   234:  1:0:1:1:1:\:0:1
   235:  1:0:1:1:0:1:1:\
   236:  1:0:1:1:0:1:\:1
   237:  1:0:1:1:0:\:1:1
   238:  1:0:1:1:\:1:1:0
   239:  1:0:1:1:\:1:0:1
   240:  1:0:1:1:\:0:1:1
   241:  1:0:1:0:1:1:1:\
   242:  1:0:1:0:1:1:\:1
   243:  1:0:1:0:1:\:1:1
   244:  1:0:1:0:\:1:1:1
   245:  1:0:1:\:1:1:1:0
   246:  1:0:1:\:1:1:0:1
   247:  1:0:1:\:1:0:1:1
   248:  1:0:1:\:0:1:1:1
   249:  1:0:0:1:1:1:1:\
   250:  1:0:0:1:1:1:\:1
   251:  1:0:0:1:1:\:1:1
   252:  1:0:0:1:\:1:1:1
   253:  1:0:0:\:1:1:1:1
   254:  1:0:\:1:1:1:1:0
   255:  1:0:\:1:1:1:0:1
   256:  1:0:\:1:1:0:1:1
   257:  1:0:\:1:0:1:1:1
   258:  1:0:\:0:1:1:1:1
   259:  1:\:1:1:1:1:0:0
   260:  1:\:1:1:1:0:1:0
   261:  1:\:1:1:1:0:0:1
   262:  1:\:1:1:0:1:1:0
   263:  1:\:1:1:0:1:0:1
   264:  1:\:1:1:0:0:1:1
   265:  1:\:1:0:1:1:1:0
   266:  1:\:1:0:1:1:0:1
   267:  1:\:1:0:1:0:1:1
   268:  1:\:1:0:0:1:1:1
   269:  1:\:0:1:1:1:1:0
   270:  1:\:0:1:1:1:0:1
   271:  1:\:0:1:1:0:1:1
   272:  1:\:0:1:0:1:1:1
   273:  1:\:0:0:1:1:1:1
   274:  0:1:1:1:1:1:0:\
   275:  0:1:1:1:1:1:\:0
   276:  0:1:1:1:1:0:1:\
   277:  0:1:1:1:1:0:\:1
   278:  0:1:1:1:1:\:1:0
   279:  0:1:1:1:1:\:0:1
   280:  0:1:1:1:0:1:1:\
   281:  0:1:1:1:0:1:\:1
   282:  0:1:1:1:0:\:1:1
   283:  0:1:1:1:\:1:1:0
   284:  0:1:1:1:\:1:0:1
   285:  0:1:1:1:\:0:1:1
   286:  0:1:1:0:1:1:1:\
   287:  0:1:1:0:1:1:\:1
   288:  0:1:1:0:1:\:1:1
   289:  0:1:1:0:\:1:1:1
   290:  0:1:1:\:1:1:1:0
   291:  0:1:1:\:1:1:0:1
   292:  0:1:1:\:1:0:1:1
   293:  0:1:1:\:0:1:1:1
   294:  0:1:0:1:1:1:1:\
   295:  0:1:0:1:1:1:\:1
   296:  0:1:0:1:1:\:1:1
   297:  0:1:0:1:\:1:1:1
   298:  0:1:0:\:1:1:1:1
   299:  0:1:\:1:1:1:1:0
   300:  0:1:\:1:1:1:0:1
   301:  0:1:\:1:1:0:1:1
   302:  0:1:\:1:0:1:1:1
   303:  0:1:\:0:1:1:1:1
   304:  0:0:1:1:1:1:1:\
   305:  0:0:1:1:1:1:\:1
   306:  0:0:1:1:1:\:1:1
   307:  0:0:1:1:\:1:1:1
   308:  0:0:1:\:1:1:1:1
   309:  0:0:\:1:1:1:1:1
   310:  0:\:1:1:1:1:1:0
   311:  0:\:1:1:1:1:0:1
   312:  0:\:1:1:1:0:1:1
   313:  0:\:1:1:0:1:1:1
   314:  0:\:1:0:1:1:1:1
   315:  0:\:0:1:1:1:1:1
   316:  \:1:1:1:1:1:0:0
   317:  \:1:1:1:1:0:1:0
   318:  \:1:1:1:1:0:0:1
   319:  \:1:1:1:0:1:1:0
   320:  \:1:1:1:0:1:0:1
   321:  \:1:1:1:0:0:1:1
   322:  \:1:1:0:1:1:1:0
   323:  \:1:1:0:1:1:0:1
   324:  \:1:1:0:1:0:1:1
   325:  \:1:1:0:0:1:1:1
   326:  \:1:0:1:1:1:1:0
   327:  \:1:0:1:1:1:0:1
   328:  \:1:0:1:1:0:1:1
   329:  \:1:0:1:0:1:1:1
   330:  \:1:0:0:1:1:1:1
   331:  \:0:1:1:1:1:1:0
   332:  \:0:1:1:1:1:0:1
   333:  \:0:1:1:1:0:1:1
   334:  \:0:1:1:0:1:1:1
   335:  \:0:1:0:1:1:1:1
   336:  \:0:0:1:1:1:1:1
family= 7 1 new D2h genus #     4 is 0:0:0:0:1:1:1:\
     1:  0:0:0:0:1:1:1:\
     2:  0:0:0:0:1:1:\:1
     3:  0:0:0:0:1:\:1:1
     4:  0:0:0:0:\:1:1:1
     5:  0:0:0:1:0:1:1:\
     6:  0:0:0:1:0:1:\:1
     7:  0:0:0:1:0:\:1:1
     8:  0:0:0:1:1:0:1:\
     9:  0:0:0:1:1:0:\:1
    10:  0:0:0:1:1:1:0:\
    11:  0:0:0:1:1:1:\:0
    12:  0:0:0:1:1:\:0:1
    13:  0:0:0:1:1:\:1:0
    14:  0:0:0:1:\:0:1:1
    15:  0:0:0:1:\:1:0:1
    16:  0:0:0:1:\:1:1:0
    17:  0:0:0:\:0:1:1:1
    18:  0:0:0:\:1:0:1:1
    19:  0:0:0:\:1:1:0:1
    20:  0:0:0:\:1:1:1:0
    21:  0:0:1:0:0:1:1:\
    22:  0:0:1:0:0:1:\:1
    23:  0:0:1:0:0:\:1:1
    24:  0:0:1:0:1:0:1:\
    25:  0:0:1:0:1:0:\:1
    26:  0:0:1:0:1:1:0:\
    27:  0:0:1:0:1:1:\:0
    28:  0:0:1:0:1:\:0:1
    29:  0:0:1:0:1:\:1:0
    30:  0:0:1:0:\:0:1:1
    31:  0:0:1:0:\:1:0:1
    32:  0:0:1:0:\:1:1:0
    33:  0:0:1:1:0:0:1:\
    34:  0:0:1:1:0:0:\:1
    35:  0:0:1:1:0:1:0:\
    36:  0:0:1:1:0:1:\:0
    37:  0:0:1:1:0:\:0:1
    38:  0:0:1:1:0:\:1:0
    39:  0:0:1:1:1:0:0:\
    40:  0:0:1:1:1:0:\:0
    41:  0:0:1:1:1:\:0:0
    42:  0:0:1:1:\:0:0:1
    43:  0:0:1:1:\:0:1:0
    44:  0:0:1:1:\:1:0:0
    45:  0:0:1:\:0:0:1:1
    46:  0:0:1:\:0:1:0:1
    47:  0:0:1:\:0:1:1:0
    48:  0:0:1:\:1:0:0:1
    49:  0:0:1:\:1:0:1:0
    50:  0:0:1:\:1:1:0:0
    51:  0:0:\:0:0:1:1:1
    52:  0:0:\:0:1:0:1:1
    53:  0:0:\:0:1:1:0:1
    54:  0:0:\:0:1:1:1:0
    55:  0:0:\:1:0:0:1:1
    56:  0:0:\:1:0:1:0:1
    57:  0:0:\:1:0:1:1:0
    58:  0:0:\:1:1:0:0:1
    59:  0:0:\:1:1:0:1:0
    60:  0:0:\:1:1:1:0:0
    61:  0:1:0:0:0:1:1:\
    62:  0:1:0:0:0:1:\:1
    63:  0:1:0:0:0:\:1:1
    64:  0:1:0:0:1:0:1:\
    65:  0:1:0:0:1:0:\:1
    66:  0:1:0:0:1:1:0:\
    67:  0:1:0:0:1:1:\:0
    68:  0:1:0:0:1:\:0:1
    69:  0:1:0:0:1:\:1:0
    70:  0:1:0:0:\:0:1:1
    71:  0:1:0:0:\:1:0:1
    72:  0:1:0:0:\:1:1:0
    73:  0:1:0:1:0:0:1:\
    74:  0:1:0:1:0:0:\:1
    75:  0:1:0:1:0:1:0:\
    76:  0:1:0:1:0:1:\:0
    77:  0:1:0:1:0:\:0:1
    78:  0:1:0:1:0:\:1:0
    79:  0:1:0:1:1:0:0:\
    80:  0:1:0:1:1:0:\:0
    81:  0:1:0:1:1:\:0:0
    82:  0:1:0:1:\:0:0:1
    83:  0:1:0:1:\:0:1:0
    84:  0:1:0:1:\:1:0:0
    85:  0:1:0:\:0:0:1:1
    86:  0:1:0:\:0:1:0:1
    87:  0:1:0:\:0:1:1:0
    88:  0:1:0:\:1:0:0:1
    89:  0:1:0:\:1:0:1:0
    90:  0:1:0:\:1:1:0:0
    91:  0:1:1:0:0:0:1:\
    92:  0:1:1:0:0:0:\:1
    93:  0:1:1:0:0:1:0:\
    94:  0:1:1:0:0:1:\:0
    95:  0:1:1:0:0:\:0:1
    96:  0:1:1:0:0:\:1:0
    97:  0:1:1:0:1:0:0:\
    98:  0:1:1:0:1:0:\:0
    99:  0:1:1:0:1:\:0:0
   100:  0:1:1:0:\:0:0:1
   101:  0:1:1:0:\:0:1:0
   102:  0:1:1:0:\:1:0:0
   103:  0:1:1:1:0:0:0:\
   104:  0:1:1:1:0:0:\:0
   105:  0:1:1:1:0:\:0:0
   106:  0:1:1:1:\:0:0:0
   107:  0:1:1:\:0:0:0:1
   108:  0:1:1:\:0:0:1:0
   109:  0:1:1:\:0:1:0:0
   110:  0:1:1:\:1:0:0:0
   111:  0:1:\:0:0:0:1:1
   112:  0:1:\:0:0:1:0:1
   113:  0:1:\:0:0:1:1:0
   114:  0:1:\:0:1:0:0:1
   115:  0:1:\:0:1:0:1:0
   116:  0:1:\:0:1:1:0:0
   117:  0:1:\:1:0:0:0:1
   118:  0:1:\:1:0:0:1:0
   119:  0:1:\:1:0:1:0:0
   120:  0:1:\:1:1:0:0:0
   121:  0:\:0:0:0:1:1:1
   122:  0:\:0:0:1:0:1:1
   123:  0:\:0:0:1:1:0:1
   124:  0:\:0:0:1:1:1:0
   125:  0:\:0:1:0:0:1:1
   126:  0:\:0:1:0:1:0:1
   127:  0:\:0:1:0:1:1:0
   128:  0:\:0:1:1:0:0:1
   129:  0:\:0:1:1:0:1:0
   130:  0:\:0:1:1:1:0:0
   131:  0:\:1:0:0:0:1:1
   132:  0:\:1:0:0:1:0:1
   133:  0:\:1:0:0:1:1:0
   134:  0:\:1:0:1:0:0:1
   135:  0:\:1:0:1:0:1:0
   136:  0:\:1:0:1:1:0:0
   137:  0:\:1:1:0:0:0:1
   138:  0:\:1:1:0:0:1:0
   139:  0:\:1:1:0:1:0:0
   140:  0:\:1:1:1:0:0:0
   141:  1:0:0:0:0:1:1:\
   142:  1:0:0:0:0:1:\:1
   143:  1:0:0:0:0:\:1:1
   144:  1:0:0:0:1:0:1:\
   145:  1:0:0:0:1:0:\:1
   146:  1:0:0:0:1:1:0:\
   147:  1:0:0:0:1:1:\:0
   148:  1:0:0:0:1:\:0:1
   149:  1:0:0:0:1:\:1:0
   150:  1:0:0:0:\:0:1:1
   151:  1:0:0:0:\:1:0:1
   152:  1:0:0:0:\:1:1:0
   153:  1:0:0:1:0:0:1:\
   154:  1:0:0:1:0:0:\:1
   155:  1:0:0:1:0:1:0:\
   156:  1:0:0:1:0:1:\:0
   157:  1:0:0:1:0:\:0:1
   158:  1:0:0:1:0:\:1:0
   159:  1:0:0:1:1:0:0:\
   160:  1:0:0:1:1:0:\:0
   161:  1:0:0:1:1:\:0:0
   162:  1:0:0:1:\:0:0:1
   163:  1:0:0:1:\:0:1:0
   164:  1:0:0:1:\:1:0:0
   165:  1:0:0:\:0:0:1:1
   166:  1:0:0:\:0:1:0:1
   167:  1:0:0:\:0:1:1:0
   168:  1:0:0:\:1:0:0:1
   169:  1:0:0:\:1:0:1:0
   170:  1:0:0:\:1:1:0:0
   171:  1:0:1:0:0:0:1:\
   172:  1:0:1:0:0:0:\:1
   173:  1:0:1:0:0:1:0:\
   174:  1:0:1:0:0:1:\:0
   175:  1:0:1:0:0:\:0:1
   176:  1:0:1:0:0:\:1:0
   177:  1:0:1:0:1:0:0:\
   178:  1:0:1:0:1:0:\:0
   179:  1:0:1:0:1:\:0:0
   180:  1:0:1:0:\:0:0:1
   181:  1:0:1:0:\:0:1:0
   182:  1:0:1:0:\:1:0:0
   183:  1:0:1:1:0:0:0:\
   184:  1:0:1:1:0:0:\:0
   185:  1:0:1:1:0:\:0:0
   186:  1:0:1:1:\:0:0:0
   187:  1:0:1:\:0:0:0:1
   188:  1:0:1:\:0:0:1:0
   189:  1:0:1:\:0:1:0:0
   190:  1:0:1:\:1:0:0:0
   191:  1:0:\:0:0:0:1:1
   192:  1:0:\:0:0:1:0:1
   193:  1:0:\:0:0:1:1:0
   194:  1:0:\:0:1:0:0:1
   195:  1:0:\:0:1:0:1:0
   196:  1:0:\:0:1:1:0:0
   197:  1:0:\:1:0:0:0:1
   198:  1:0:\:1:0:0:1:0
   199:  1:0:\:1:0:1:0:0
   200:  1:0:\:1:1:0:0:0
   201:  1:1:0:0:0:0:1:\
   202:  1:1:0:0:0:0:\:1
   203:  1:1:0:0:0:1:0:\
   204:  1:1:0:0:0:1:\:0
   205:  1:1:0:0:0:\:0:1
   206:  1:1:0:0:0:\:1:0
   207:  1:1:0:0:1:0:0:\
   208:  1:1:0:0:1:0:\:0
   209:  1:1:0:0:1:\:0:0
   210:  1:1:0:0:\:0:0:1
   211:  1:1:0:0:\:0:1:0
   212:  1:1:0:0:\:1:0:0
   213:  1:1:0:1:0:0:0:\
   214:  1:1:0:1:0:0:\:0
   215:  1:1:0:1:0:\:0:0
   216:  1:1:0:1:\:0:0:0
   217:  1:1:0:\:0:0:0:1
   218:  1:1:0:\:0:0:1:0
   219:  1:1:0:\:0:1:0:0
   220:  1:1:0:\:1:0:0:0
   221:  1:1:1:0:0:0:0:\
   222:  1:1:1:0:0:0:\:0
   223:  1:1:1:0:0:\:0:0
   224:  1:1:1:0:\:0:0:0
   225:  1:1:1:\:0:0:0:0
   226:  1:1:\:0:0:0:0:1
   227:  1:1:\:0:0:0:1:0
   228:  1:1:\:0:0:1:0:0
   229:  1:1:\:0:1:0:0:0
   230:  1:1:\:1:0:0:0:0
   231:  1:\:0:0:0:0:1:1
   232:  1:\:0:0:0:1:0:1
   233:  1:\:0:0:0:1:1:0
   234:  1:\:0:0:1:0:0:1
   235:  1:\:0:0:1:0:1:0
   236:  1:\:0:0:1:1:0:0
   237:  1:\:0:1:0:0:0:1
   238:  1:\:0:1:0:0:1:0
   239:  1:\:0:1:0:1:0:0
   240:  1:\:0:1:1:0:0:0
   241:  1:\:1:0:0:0:0:1
   242:  1:\:1:0:0:0:1:0
   243:  1:\:1:0:0:1:0:0
   244:  1:\:1:0:1:0:0:0
   245:  1:\:1:1:0:0:0:0
   246:  \:0:0:0:0:1:1:1
   247:  \:0:0:0:1:0:1:1
   248:  \:0:0:0:1:1:0:1
   249:  \:0:0:0:1:1:1:0
   250:  \:0:0:1:0:0:1:1
   251:  \:0:0:1:0:1:0:1
   252:  \:0:0:1:0:1:1:0
   253:  \:0:0:1:1:0:0:1
   254:  \:0:0:1:1:0:1:0
   255:  \:0:0:1:1:1:0:0
   256:  \:0:1:0:0:0:1:1
   257:  \:0:1:0:0:1:0:1
   258:  \:0:1:0:0:1:1:0
   259:  \:0:1:0:1:0:0:1
   260:  \:0:1:0:1:0:1:0
   261:  \:0:1:0:1:1:0:0
   262:  \:0:1:1:0:0:0:1
   263:  \:0:1:1:0:0:1:0
   264:  \:0:1:1:0:1:0:0
   265:  \:0:1:1:1:0:0:0
   266:  \:1:0:0:0:0:1:1
   267:  \:1:0:0:0:1:0:1
   268:  \:1:0:0:0:1:1:0
   269:  \:1:0:0:1:0:0:1
   270:  \:1:0:0:1:0:1:0
   271:  \:1:0:0:1:1:0:0
   272:  \:1:0:1:0:0:0:1
   273:  \:1:0:1:0:0:1:0
   274:  \:1:0:1:0:1:0:0
   275:  \:1:0:1:1:0:0:0
   276:  \:1:1:0:0:0:0:1
   277:  \:1:1:0:0:0:1:0
   278:  \:1:1:0:0:1:0:0
   279:  \:1:1:0:1:0:0:0
   280:  \:1:1:1:0:0:0:0
   281:  1:1:1:1:0:0:0:\
   282:  1:1:1:1:0:0:\:0
   283:  1:1:1:1:0:\:0:0
   284:  1:1:1:1:\:0:0:0
   285:  1:1:1:0:1:0:0:\
   286:  1:1:1:0:1:0:\:0
   287:  1:1:1:0:1:\:0:0
   288:  1:1:1:0:0:1:0:\
   289:  1:1:1:0:0:1:\:0
   290:  1:1:1:0:0:0:1:\
   291:  1:1:1:0:0:0:\:1
   292:  1:1:1:0:0:\:1:0
   293:  1:1:1:0:0:\:0:1
   294:  1:1:1:0:\:1:0:0
   295:  1:1:1:0:\:0:1:0
   296:  1:1:1:0:\:0:0:1
   297:  1:1:1:\:1:0:0:0
   298:  1:1:1:\:0:1:0:0
   299:  1:1:1:\:0:0:1:0
   300:  1:1:1:\:0:0:0:1
   301:  1:1:0:1:1:0:0:\
   302:  1:1:0:1:1:0:\:0
   303:  1:1:0:1:1:\:0:0
   304:  1:1:0:1:0:1:0:\
   305:  1:1:0:1:0:1:\:0
   306:  1:1:0:1:0:0:1:\
   307:  1:1:0:1:0:0:\:1
   308:  1:1:0:1:0:\:1:0
   309:  1:1:0:1:0:\:0:1
   310:  1:1:0:1:\:1:0:0
   311:  1:1:0:1:\:0:1:0
   312:  1:1:0:1:\:0:0:1
   313:  1:1:0:0:1:1:0:\
   314:  1:1:0:0:1:1:\:0
   315:  1:1:0:0:1:0:1:\
   316:  1:1:0:0:1:0:\:1
   317:  1:1:0:0:1:\:1:0
   318:  1:1:0:0:1:\:0:1
   319:  1:1:0:0:0:1:1:\
   320:  1:1:0:0:0:1:\:1
   321:  1:1:0:0:0:\:1:1
   322:  1:1:0:0:\:1:1:0
   323:  1:1:0:0:\:1:0:1
   324:  1:1:0:0:\:0:1:1
   325:  1:1:0:\:1:1:0:0
   326:  1:1:0:\:1:0:1:0
   327:  1:1:0:\:1:0:0:1
   328:  1:1:0:\:0:1:1:0
   329:  1:1:0:\:0:1:0:1
   330:  1:1:0:\:0:0:1:1
   331:  1:1:\:1:1:0:0:0
   332:  1:1:\:1:0:1:0:0
   333:  1:1:\:1:0:0:1:0
   334:  1:1:\:1:0:0:0:1
   335:  1:1:\:0:1:1:0:0
   336:  1:1:\:0:1:0:1:0
   337:  1:1:\:0:1:0:0:1
   338:  1:1:\:0:0:1:1:0
   339:  1:1:\:0:0:1:0:1
   340:  1:1:\:0:0:0:1:1
   341:  1:0:1:1:1:0:0:\
   342:  1:0:1:1:1:0:\:0
   343:  1:0:1:1:1:\:0:0
   344:  1:0:1:1:0:1:0:\
   345:  1:0:1:1:0:1:\:0
   346:  1:0:1:1:0:0:1:\
   347:  1:0:1:1:0:0:\:1
   348:  1:0:1:1:0:\:1:0
   349:  1:0:1:1:0:\:0:1
   350:  1:0:1:1:\:1:0:0
   351:  1:0:1:1:\:0:1:0
   352:  1:0:1:1:\:0:0:1
   353:  1:0:1:0:1:1:0:\
   354:  1:0:1:0:1:1:\:0
   355:  1:0:1:0:1:0:1:\
   356:  1:0:1:0:1:0:\:1
   357:  1:0:1:0:1:\:1:0
   358:  1:0:1:0:1:\:0:1
   359:  1:0:1:0:0:1:1:\
   360:  1:0:1:0:0:1:\:1
   361:  1:0:1:0:0:\:1:1
   362:  1:0:1:0:\:1:1:0
   363:  1:0:1:0:\:1:0:1
   364:  1:0:1:0:\:0:1:1
   365:  1:0:1:\:1:1:0:0
   366:  1:0:1:\:1:0:1:0
   367:  1:0:1:\:1:0:0:1
   368:  1:0:1:\:0:1:1:0
   369:  1:0:1:\:0:1:0:1
   370:  1:0:1:\:0:0:1:1
   371:  1:0:0:1:1:1:0:\
   372:  1:0:0:1:1:1:\:0
   373:  1:0:0:1:1:0:1:\
   374:  1:0:0:1:1:0:\:1
   375:  1:0:0:1:1:\:1:0
   376:  1:0:0:1:1:\:0:1
   377:  1:0:0:1:0:1:1:\
   378:  1:0:0:1:0:1:\:1
   379:  1:0:0:1:0:\:1:1
   380:  1:0:0:1:\:1:1:0
   381:  1:0:0:1:\:1:0:1
   382:  1:0:0:1:\:0:1:1
   383:  1:0:0:0:1:1:1:\
   384:  1:0:0:0:1:1:\:1
   385:  1:0:0:0:1:\:1:1
   386:  1:0:0:0:\:1:1:1
   387:  1:0:0:\:1:1:1:0
   388:  1:0:0:\:1:1:0:1
   389:  1:0:0:\:1:0:1:1
   390:  1:0:0:\:0:1:1:1
   391:  1:0:\:1:1:1:0:0
   392:  1:0:\:1:1:0:1:0
   393:  1:0:\:1:1:0:0:1
   394:  1:0:\:1:0:1:1:0
   395:  1:0:\:1:0:1:0:1
   396:  1:0:\:1:0:0:1:1
   397:  1:0:\:0:1:1:1:0
   398:  1:0:\:0:1:1:0:1
   399:  1:0:\:0:1:0:1:1
   400:  1:0:\:0:0:1:1:1
   401:  1:\:1:1:1:0:0:0
   402:  1:\:1:1:0:1:0:0
   403:  1:\:1:1:0:0:1:0
   404:  1:\:1:1:0:0:0:1
   405:  1:\:1:0:1:1:0:0
   406:  1:\:1:0:1:0:1:0
   407:  1:\:1:0:1:0:0:1
   408:  1:\:1:0:0:1:1:0
   409:  1:\:1:0:0:1:0:1
   410:  1:\:1:0:0:0:1:1
   411:  1:\:0:1:1:1:0:0
   412:  1:\:0:1:1:0:1:0
   413:  1:\:0:1:1:0:0:1
   414:  1:\:0:1:0:1:1:0
   415:  1:\:0:1:0:1:0:1
   416:  1:\:0:1:0:0:1:1
   417:  1:\:0:0:1:1:1:0
   418:  1:\:0:0:1:1:0:1
   419:  1:\:0:0:1:0:1:1
   420:  1:\:0:0:0:1:1:1
   421:  0:1:1:1:1:0:0:\
   422:  0:1:1:1:1:0:\:0
   423:  0:1:1:1:1:\:0:0
   424:  0:1:1:1:0:1:0:\
   425:  0:1:1:1:0:1:\:0
   426:  0:1:1:1:0:0:1:\
   427:  0:1:1:1:0:0:\:1
   428:  0:1:1:1:0:\:1:0
   429:  0:1:1:1:0:\:0:1
   430:  0:1:1:1:\:1:0:0
   431:  0:1:1:1:\:0:1:0
   432:  0:1:1:1:\:0:0:1
   433:  0:1:1:0:1:1:0:\
   434:  0:1:1:0:1:1:\:0
   435:  0:1:1:0:1:0:1:\
   436:  0:1:1:0:1:0:\:1
   437:  0:1:1:0:1:\:1:0
   438:  0:1:1:0:1:\:0:1
   439:  0:1:1:0:0:1:1:\
   440:  0:1:1:0:0:1:\:1
   441:  0:1:1:0:0:\:1:1
   442:  0:1:1:0:\:1:1:0
   443:  0:1:1:0:\:1:0:1
   444:  0:1:1:0:\:0:1:1
   445:  0:1:1:\:1:1:0:0
   446:  0:1:1:\:1:0:1:0
   447:  0:1:1:\:1:0:0:1
   448:  0:1:1:\:0:1:1:0
   449:  0:1:1:\:0:1:0:1
   450:  0:1:1:\:0:0:1:1
   451:  0:1:0:1:1:1:0:\
   452:  0:1:0:1:1:1:\:0
   453:  0:1:0:1:1:0:1:\
   454:  0:1:0:1:1:0:\:1
   455:  0:1:0:1:1:\:1:0
   456:  0:1:0:1:1:\:0:1
   457:  0:1:0:1:0:1:1:\
   458:  0:1:0:1:0:1:\:1
   459:  0:1:0:1:0:\:1:1
   460:  0:1:0:1:\:1:1:0
   461:  0:1:0:1:\:1:0:1
   462:  0:1:0:1:\:0:1:1
   463:  0:1:0:0:1:1:1:\
   464:  0:1:0:0:1:1:\:1
   465:  0:1:0:0:1:\:1:1
   466:  0:1:0:0:\:1:1:1
   467:  0:1:0:\:1:1:1:0
   468:  0:1:0:\:1:1:0:1
   469:  0:1:0:\:1:0:1:1
   470:  0:1:0:\:0:1:1:1
   471:  0:1:\:1:1:1:0:0
   472:  0:1:\:1:1:0:1:0
   473:  0:1:\:1:1:0:0:1
   474:  0:1:\:1:0:1:1:0
   475:  0:1:\:1:0:1:0:1
   476:  0:1:\:1:0:0:1:1
   477:  0:1:\:0:1:1:1:0
   478:  0:1:\:0:1:1:0:1
   479:  0:1:\:0:1:0:1:1
   480:  0:1:\:0:0:1:1:1
   481:  0:0:1:1:1:1:0:\
   482:  0:0:1:1:1:1:\:0
   483:  0:0:1:1:1:0:1:\
   484:  0:0:1:1:1:0:\:1
   485:  0:0:1:1:1:\:1:0
   486:  0:0:1:1:1:\:0:1
   487:  0:0:1:1:0:1:1:\
   488:  0:0:1:1:0:1:\:1
   489:  0:0:1:1:0:\:1:1
   490:  0:0:1:1:\:1:1:0
   491:  0:0:1:1:\:1:0:1
   492:  0:0:1:1:\:0:1:1
   493:  0:0:1:0:1:1:1:\
   494:  0:0:1:0:1:1:\:1
   495:  0:0:1:0:1:\:1:1
   496:  0:0:1:0:\:1:1:1
   497:  0:0:1:\:1:1:1:0
   498:  0:0:1:\:1:1:0:1
   499:  0:0:1:\:1:0:1:1
   500:  0:0:1:\:0:1:1:1
   501:  0:0:0:1:1:1:1:\
   502:  0:0:0:1:1:1:\:1
   503:  0:0:0:1:1:\:1:1
   504:  0:0:0:1:\:1:1:1
   505:  0:0:0:\:1:1:1:1
   506:  0:0:\:1:1:1:1:0
   507:  0:0:\:1:1:1:0:1
   508:  0:0:\:1:1:0:1:1
   509:  0:0:\:1:0:1:1:1
   510:  0:0:\:0:1:1:1:1
   511:  0:\:1:1:1:1:0:0
   512:  0:\:1:1:1:0:1:0
   513:  0:\:1:1:1:0:0:1
   514:  0:\:1:1:0:1:1:0
   515:  0:\:1:1:0:1:0:1
   516:  0:\:1:1:0:0:1:1
   517:  0:\:1:0:1:1:1:0
   518:  0:\:1:0:1:1:0:1
   519:  0:\:1:0:1:0:1:1
   520:  0:\:1:0:0:1:1:1
   521:  0:\:0:1:1:1:1:0
   522:  0:\:0:1:1:1:0:1
   523:  0:\:0:1:1:0:1:1
   524:  0:\:0:1:0:1:1:1
   525:  0:\:0:0:1:1:1:1
   526:  \:1:1:1:1:0:0:0
   527:  \:1:1:1:0:1:0:0
   528:  \:1:1:1:0:0:1:0
   529:  \:1:1:1:0:0:0:1
   530:  \:1:1:0:1:1:0:0
   531:  \:1:1:0:1:0:1:0
   532:  \:1:1:0:1:0:0:1
   533:  \:1:1:0:0:1:1:0
   534:  \:1:1:0:0:1:0:1
   535:  \:1:1:0:0:0:1:1
   536:  \:1:0:1:1:1:0:0
   537:  \:1:0:1:1:0:1:0
   538:  \:1:0:1:1:0:0:1
   539:  \:1:0:1:0:1:1:0
   540:  \:1:0:1:0:1:0:1
   541:  \:1:0:1:0:0:1:1
   542:  \:1:0:0:1:1:1:0
   543:  \:1:0:0:1:1:0:1
   544:  \:1:0:0:1:0:1:1
   545:  \:1:0:0:0:1:1:1
   546:  \:0:1:1:1:1:0:0
   547:  \:0:1:1:1:0:1:0
   548:  \:0:1:1:1:0:0:1
   549:  \:0:1:1:0:1:1:0
   550:  \:0:1:1:0:1:0:1
   551:  \:0:1:1:0:0:1:1
   552:  \:0:1:0:1:1:1:0
   553:  \:0:1:0:1:1:0:1
   554:  \:0:1:0:1:0:1:1
   555:  \:0:1:0:0:1:1:1
   556:  \:0:0:1:1:1:1:0
   557:  \:0:0:1:1:1:0:1
   558:  \:0:0:1:1:0:1:1
   559:  \:0:0:1:0:1:1:1
   560:  \:0:0:0:1:1:1:1
Nber of genera for this family=    4
 
family= 6 2
 
family= 6 2 new D2h genus #     1 is 0:0:0:0:0:0:\:\
     1:  0:0:0:0:0:0:\:\
     2:  0:0:0:0:0:\:0:\
     3:  0:0:0:0:0:\:\:0
     4:  0:0:0:0:\:0:0:\
     5:  0:0:0:0:\:0:\:0
     6:  0:0:0:0:\:\:0:0
     7:  0:0:0:\:0:0:0:\
     8:  0:0:0:\:0:0:\:0
     9:  0:0:0:\:0:\:0:0
    10:  0:0:0:\:\:0:0:0
    11:  0:0:\:0:0:0:0:\
    12:  0:0:\:0:0:0:\:0
    13:  0:0:\:0:0:\:0:0
    14:  0:0:\:0:\:0:0:0
    15:  0:0:\:\:0:0:0:0
    16:  0:\:0:0:0:0:0:\
    17:  0:\:0:0:0:0:\:0
    18:  0:\:0:0:0:\:0:0
    19:  0:\:0:0:\:0:0:0
    20:  0:\:0:\:0:0:0:0
    21:  0:\:\:0:0:0:0:0
    22:  \:0:0:0:0:0:0:\
    23:  \:0:0:0:0:0:\:0
    24:  \:0:0:0:0:\:0:0
    25:  \:0:0:0:\:0:0:0
    26:  \:0:0:\:0:0:0:0
    27:  \:0:\:0:0:0:0:0
    28:  \:\:0:0:0:0:0:0
    29:  1:1:1:1:1:1:\:\
    30:  1:1:1:1:1:\:1:\
    31:  1:1:1:1:1:\:\:1
    32:  1:1:1:1:\:1:1:\
    33:  1:1:1:1:\:1:\:1
    34:  1:1:1:1:\:\:1:1
    35:  1:1:1:\:1:1:1:\
    36:  1:1:1:\:1:1:\:1
    37:  1:1:1:\:1:\:1:1
    38:  1:1:1:\:\:1:1:1
    39:  1:1:\:1:1:1:1:\
    40:  1:1:\:1:1:1:\:1
    41:  1:1:\:1:1:\:1:1
    42:  1:1:\:1:\:1:1:1
    43:  1:1:\:\:1:1:1:1
    44:  1:\:1:1:1:1:1:\
    45:  1:\:1:1:1:1:\:1
    46:  1:\:1:1:1:\:1:1
    47:  1:\:1:1:\:1:1:1
    48:  1:\:1:\:1:1:1:1
    49:  1:\:\:1:1:1:1:1
    50:  \:1:1:1:1:1:1:\
    51:  \:1:1:1:1:1:\:1
    52:  \:1:1:1:1:\:1:1
    53:  \:1:1:1:\:1:1:1
    54:  \:1:1:\:1:1:1:1
    55:  \:1:\:1:1:1:1:1
    56:  \:\:1:1:1:1:1:1
family= 6 2 new D2h genus #     2 is 0:0:0:0:0:1:\:\
     1:  0:0:0:0:0:1:\:\
     2:  0:0:0:0:0:\:1:\
     3:  0:0:0:0:0:\:\:1
     4:  0:0:0:0:1:0:\:\
     5:  0:0:0:0:1:\:0:\
     6:  0:0:0:0:1:\:\:0
     7:  0:0:0:0:\:0:1:\
     8:  0:0:0:0:\:0:\:1
     9:  0:0:0:0:\:1:0:\
    10:  0:0:0:0:\:1:\:0
    11:  0:0:0:0:\:\:0:1
    12:  0:0:0:0:\:\:1:0
    13:  0:0:0:1:0:0:\:\
    14:  0:0:0:1:0:\:0:\
    15:  0:0:0:1:0:\:\:0
    16:  0:0:0:1:\:0:0:\
    17:  0:0:0:1:\:0:\:0
    18:  0:0:0:1:\:\:0:0
    19:  0:0:0:\:0:0:1:\
    20:  0:0:0:\:0:0:\:1
    21:  0:0:0:\:0:1:0:\
    22:  0:0:0:\:0:1:\:0
    23:  0:0:0:\:0:\:0:1
    24:  0:0:0:\:0:\:1:0
    25:  0:0:0:\:1:0:0:\
    26:  0:0:0:\:1:0:\:0
    27:  0:0:0:\:1:\:0:0
    28:  0:0:0:\:\:0:0:1
    29:  0:0:0:\:\:0:1:0
    30:  0:0:0:\:\:1:0:0
    31:  0:0:1:0:0:0:\:\
    32:  0:0:1:0:0:\:0:\
    33:  0:0:1:0:0:\:\:0
    34:  0:0:1:0:\:0:0:\
    35:  0:0:1:0:\:0:\:0
    36:  0:0:1:0:\:\:0:0
    37:  0:0:1:\:0:0:0:\
    38:  0:0:1:\:0:0:\:0
    39:  0:0:1:\:0:\:0:0
    40:  0:0:1:\:\:0:0:0
    41:  0:0:\:0:0:0:1:\
    42:  0:0:\:0:0:0:\:1
    43:  0:0:\:0:0:1:0:\
    44:  0:0:\:0:0:1:\:0
    45:  0:0:\:0:0:\:0:1
    46:  0:0:\:0:0:\:1:0
    47:  0:0:\:0:1:0:0:\
    48:  0:0:\:0:1:0:\:0
    49:  0:0:\:0:1:\:0:0
    50:  0:0:\:0:\:0:0:1
    51:  0:0:\:0:\:0:1:0
    52:  0:0:\:0:\:1:0:0
    53:  0:0:\:1:0:0:0:\
    54:  0:0:\:1:0:0:\:0
    55:  0:0:\:1:0:\:0:0
    56:  0:0:\:1:\:0:0:0
    57:  0:0:\:\:0:0:0:1
    58:  0:0:\:\:0:0:1:0
    59:  0:0:\:\:0:1:0:0
    60:  0:0:\:\:1:0:0:0
    61:  0:1:0:0:0:0:\:\
    62:  0:1:0:0:0:\:0:\
    63:  0:1:0:0:0:\:\:0
    64:  0:1:0:0:\:0:0:\
    65:  0:1:0:0:\:0:\:0
    66:  0:1:0:0:\:\:0:0
    67:  0:1:0:\:0:0:0:\
    68:  0:1:0:\:0:0:\:0
    69:  0:1:0:\:0:\:0:0
    70:  0:1:0:\:\:0:0:0
    71:  0:1:\:0:0:0:0:\
    72:  0:1:\:0:0:0:\:0
    73:  0:1:\:0:0:\:0:0
    74:  0:1:\:0:\:0:0:0
    75:  0:1:\:\:0:0:0:0
    76:  0:\:0:0:0:0:1:\
    77:  0:\:0:0:0:0:\:1
    78:  0:\:0:0:0:1:0:\
    79:  0:\:0:0:0:1:\:0
    80:  0:\:0:0:0:\:0:1
    81:  0:\:0:0:0:\:1:0
    82:  0:\:0:0:1:0:0:\
    83:  0:\:0:0:1:0:\:0
    84:  0:\:0:0:1:\:0:0
    85:  0:\:0:0:\:0:0:1
    86:  0:\:0:0:\:0:1:0
    87:  0:\:0:0:\:1:0:0
    88:  0:\:0:1:0:0:0:\
    89:  0:\:0:1:0:0:\:0
    90:  0:\:0:1:0:\:0:0
    91:  0:\:0:1:\:0:0:0
    92:  0:\:0:\:0:0:0:1
    93:  0:\:0:\:0:0:1:0
    94:  0:\:0:\:0:1:0:0
    95:  0:\:0:\:1:0:0:0
    96:  0:\:1:0:0:0:0:\
    97:  0:\:1:0:0:0:\:0
    98:  0:\:1:0:0:\:0:0
    99:  0:\:1:0:\:0:0:0
   100:  0:\:1:\:0:0:0:0
   101:  0:\:\:0:0:0:0:1
   102:  0:\:\:0:0:0:1:0
   103:  0:\:\:0:0:1:0:0
   104:  0:\:\:0:1:0:0:0
   105:  0:\:\:1:0:0:0:0
   106:  1:0:0:0:0:0:\:\
   107:  1:0:0:0:0:\:0:\
   108:  1:0:0:0:0:\:\:0
   109:  1:0:0:0:\:0:0:\
   110:  1:0:0:0:\:0:\:0
   111:  1:0:0:0:\:\:0:0
   112:  1:0:0:\:0:0:0:\
   113:  1:0:0:\:0:0:\:0
   114:  1:0:0:\:0:\:0:0
   115:  1:0:0:\:\:0:0:0
   116:  1:0:\:0:0:0:0:\
   117:  1:0:\:0:0:0:\:0
   118:  1:0:\:0:0:\:0:0
   119:  1:0:\:0:\:0:0:0
   120:  1:0:\:\:0:0:0:0
   121:  1:\:0:0:0:0:0:\
   122:  1:\:0:0:0:0:\:0
   123:  1:\:0:0:0:\:0:0
   124:  1:\:0:0:\:0:0:0
   125:  1:\:0:\:0:0:0:0
   126:  1:\:\:0:0:0:0:0
   127:  \:0:0:0:0:0:1:\
   128:  \:0:0:0:0:0:\:1
   129:  \:0:0:0:0:1:0:\
   130:  \:0:0:0:0:1:\:0
   131:  \:0:0:0:0:\:0:1
   132:  \:0:0:0:0:\:1:0
   133:  \:0:0:0:1:0:0:\
   134:  \:0:0:0:1:0:\:0
   135:  \:0:0:0:1:\:0:0
   136:  \:0:0:0:\:0:0:1
   137:  \:0:0:0:\:0:1:0
   138:  \:0:0:0:\:1:0:0
   139:  \:0:0:1:0:0:0:\
   140:  \:0:0:1:0:0:\:0
   141:  \:0:0:1:0:\:0:0
   142:  \:0:0:1:\:0:0:0
   143:  \:0:0:\:0:0:0:1
   144:  \:0:0:\:0:0:1:0
   145:  \:0:0:\:0:1:0:0
   146:  \:0:0:\:1:0:0:0
   147:  \:0:1:0:0:0:0:\
   148:  \:0:1:0:0:0:\:0
   149:  \:0:1:0:0:\:0:0
   150:  \:0:1:0:\:0:0:0
   151:  \:0:1:\:0:0:0:0
   152:  \:0:\:0:0:0:0:1
   153:  \:0:\:0:0:0:1:0
   154:  \:0:\:0:0:1:0:0
   155:  \:0:\:0:1:0:0:0
   156:  \:0:\:1:0:0:0:0
   157:  \:1:0:0:0:0:0:\
   158:  \:1:0:0:0:0:\:0
   159:  \:1:0:0:0:\:0:0
   160:  \:1:0:0:\:0:0:0
   161:  \:1:0:\:0:0:0:0
   162:  \:1:\:0:0:0:0:0
   163:  \:\:0:0:0:0:0:1
   164:  \:\:0:0:0:0:1:0
   165:  \:\:0:0:0:1:0:0
   166:  \:\:0:0:1:0:0:0
   167:  \:\:0:1:0:0:0:0
   168:  \:\:1:0:0:0:0:0
   169:  1:1:1:1:1:0:\:\
   170:  1:1:1:1:1:\:0:\
   171:  1:1:1:1:1:\:\:0
   172:  1:1:1:1:0:1:\:\
   173:  1:1:1:1:0:\:1:\
   174:  1:1:1:1:0:\:\:1
   175:  1:1:1:1:\:1:0:\
   176:  1:1:1:1:\:1:\:0
   177:  1:1:1:1:\:0:1:\
   178:  1:1:1:1:\:0:\:1
   179:  1:1:1:1:\:\:1:0
   180:  1:1:1:1:\:\:0:1
   181:  1:1:1:0:1:1:\:\
   182:  1:1:1:0:1:\:1:\
   183:  1:1:1:0:1:\:\:1
   184:  1:1:1:0:\:1:1:\
   185:  1:1:1:0:\:1:\:1
   186:  1:1:1:0:\:\:1:1
   187:  1:1:1:\:1:1:0:\
   188:  1:1:1:\:1:1:\:0
   189:  1:1:1:\:1:0:1:\
   190:  1:1:1:\:1:0:\:1
   191:  1:1:1:\:1:\:1:0
   192:  1:1:1:\:1:\:0:1
   193:  1:1:1:\:0:1:1:\
   194:  1:1:1:\:0:1:\:1
   195:  1:1:1:\:0:\:1:1
   196:  1:1:1:\:\:1:1:0
   197:  1:1:1:\:\:1:0:1
   198:  1:1:1:\:\:0:1:1
   199:  1:1:0:1:1:1:\:\
   200:  1:1:0:1:1:\:1:\
   201:  1:1:0:1:1:\:\:1
   202:  1:1:0:1:\:1:1:\
   203:  1:1:0:1:\:1:\:1
   204:  1:1:0:1:\:\:1:1
   205:  1:1:0:\:1:1:1:\
   206:  1:1:0:\:1:1:\:1
   207:  1:1:0:\:1:\:1:1
   208:  1:1:0:\:\:1:1:1
   209:  1:1:\:1:1:1:0:\
   210:  1:1:\:1:1:1:\:0
   211:  1:1:\:1:1:0:1:\
   212:  1:1:\:1:1:0:\:1
   213:  1:1:\:1:1:\:1:0
   214:  1:1:\:1:1:\:0:1
   215:  1:1:\:1:0:1:1:\
   216:  1:1:\:1:0:1:\:1
   217:  1:1:\:1:0:\:1:1
   218:  1:1:\:1:\:1:1:0
   219:  1:1:\:1:\:1:0:1
   220:  1:1:\:1:\:0:1:1
   221:  1:1:\:0:1:1:1:\
   222:  1:1:\:0:1:1:\:1
   223:  1:1:\:0:1:\:1:1
   224:  1:1:\:0:\:1:1:1
   225:  1:1:\:\:1:1:1:0
   226:  1:1:\:\:1:1:0:1
   227:  1:1:\:\:1:0:1:1
   228:  1:1:\:\:0:1:1:1
   229:  1:0:1:1:1:1:\:\
   230:  1:0:1:1:1:\:1:\
   231:  1:0:1:1:1:\:\:1
   232:  1:0:1:1:\:1:1:\
   233:  1:0:1:1:\:1:\:1
   234:  1:0:1:1:\:\:1:1
   235:  1:0:1:\:1:1:1:\
   236:  1:0:1:\:1:1:\:1
   237:  1:0:1:\:1:\:1:1
   238:  1:0:1:\:\:1:1:1
   239:  1:0:\:1:1:1:1:\
   240:  1:0:\:1:1:1:\:1
   241:  1:0:\:1:1:\:1:1
   242:  1:0:\:1:\:1:1:1
   243:  1:0:\:\:1:1:1:1
   244:  1:\:1:1:1:1:0:\
   245:  1:\:1:1:1:1:\:0
   246:  1:\:1:1:1:0:1:\
   247:  1:\:1:1:1:0:\:1
   248:  1:\:1:1:1:\:1:0
   249:  1:\:1:1:1:\:0:1
   250:  1:\:1:1:0:1:1:\
   251:  1:\:1:1:0:1:\:1
   252:  1:\:1:1:0:\:1:1
   253:  1:\:1:1:\:1:1:0
   254:  1:\:1:1:\:1:0:1
   255:  1:\:1:1:\:0:1:1
   256:  1:\:1:0:1:1:1:\
   257:  1:\:1:0:1:1:\:1
   258:  1:\:1:0:1:\:1:1
   259:  1:\:1:0:\:1:1:1
   260:  1:\:1:\:1:1:1:0
   261:  1:\:1:\:1:1:0:1
   262:  1:\:1:\:1:0:1:1
   263:  1:\:1:\:0:1:1:1
   264:  1:\:0:1:1:1:1:\
   265:  1:\:0:1:1:1:\:1
   266:  1:\:0:1:1:\:1:1
   267:  1:\:0:1:\:1:1:1
   268:  1:\:0:\:1:1:1:1
   269:  1:\:\:1:1:1:1:0
   270:  1:\:\:1:1:1:0:1
   271:  1:\:\:1:1:0:1:1
   272:  1:\:\:1:0:1:1:1
   273:  1:\:\:0:1:1:1:1
   274:  0:1:1:1:1:1:\:\
   275:  0:1:1:1:1:\:1:\
   276:  0:1:1:1:1:\:\:1
   277:  0:1:1:1:\:1:1:\
   278:  0:1:1:1:\:1:\:1
   279:  0:1:1:1:\:\:1:1
   280:  0:1:1:\:1:1:1:\
   281:  0:1:1:\:1:1:\:1
   282:  0:1:1:\:1:\:1:1
   283:  0:1:1:\:\:1:1:1
   284:  0:1:\:1:1:1:1:\
   285:  0:1:\:1:1:1:\:1
   286:  0:1:\:1:1:\:1:1
   287:  0:1:\:1:\:1:1:1
   288:  0:1:\:\:1:1:1:1
   289:  0:\:1:1:1:1:1:\
   290:  0:\:1:1:1:1:\:1
   291:  0:\:1:1:1:\:1:1
   292:  0:\:1:1:\:1:1:1
   293:  0:\:1:\:1:1:1:1
   294:  0:\:\:1:1:1:1:1
   295:  \:1:1:1:1:1:0:\
   296:  \:1:1:1:1:1:\:0
   297:  \:1:1:1:1:0:1:\
   298:  \:1:1:1:1:0:\:1
   299:  \:1:1:1:1:\:1:0
   300:  \:1:1:1:1:\:0:1
   301:  \:1:1:1:0:1:1:\
   302:  \:1:1:1:0:1:\:1
   303:  \:1:1:1:0:\:1:1
   304:  \:1:1:1:\:1:1:0
   305:  \:1:1:1:\:1:0:1
   306:  \:1:1:1:\:0:1:1
   307:  \:1:1:0:1:1:1:\
   308:  \:1:1:0:1:1:\:1
   309:  \:1:1:0:1:\:1:1
   310:  \:1:1:0:\:1:1:1
   311:  \:1:1:\:1:1:1:0
   312:  \:1:1:\:1:1:0:1
   313:  \:1:1:\:1:0:1:1
   314:  \:1:1:\:0:1:1:1
   315:  \:1:0:1:1:1:1:\
   316:  \:1:0:1:1:1:\:1
   317:  \:1:0:1:1:\:1:1
   318:  \:1:0:1:\:1:1:1
   319:  \:1:0:\:1:1:1:1
   320:  \:1:\:1:1:1:1:0
   321:  \:1:\:1:1:1:0:1
   322:  \:1:\:1:1:0:1:1
   323:  \:1:\:1:0:1:1:1
   324:  \:1:\:0:1:1:1:1
   325:  \:0:1:1:1:1:1:\
   326:  \:0:1:1:1:1:\:1
   327:  \:0:1:1:1:\:1:1
   328:  \:0:1:1:\:1:1:1
   329:  \:0:1:\:1:1:1:1
   330:  \:0:\:1:1:1:1:1
   331:  \:\:1:1:1:1:1:0
   332:  \:\:1:1:1:1:0:1
   333:  \:\:1:1:1:0:1:1
   334:  \:\:1:1:0:1:1:1
   335:  \:\:1:0:1:1:1:1
   336:  \:\:0:1:1:1:1:1
family= 6 2 new D2h genus #     3 is 0:0:0:0:1:1:\:\
     1:  0:0:0:0:1:1:\:\
     2:  0:0:0:0:1:\:1:\
     3:  0:0:0:0:1:\:\:1
     4:  0:0:0:0:\:1:1:\
     5:  0:0:0:0:\:1:\:1
     6:  0:0:0:0:\:\:1:1
     7:  0:0:0:1:0:1:\:\
     8:  0:0:0:1:0:\:1:\
     9:  0:0:0:1:0:\:\:1
    10:  0:0:0:1:1:0:\:\
    11:  0:0:0:1:1:\:0:\
    12:  0:0:0:1:1:\:\:0
    13:  0:0:0:1:\:0:1:\
    14:  0:0:0:1:\:0:\:1
    15:  0:0:0:1:\:1:0:\
    16:  0:0:0:1:\:1:\:0
    17:  0:0:0:1:\:\:0:1
    18:  0:0:0:1:\:\:1:0
    19:  0:0:0:\:0:1:1:\
    20:  0:0:0:\:0:1:\:1
    21:  0:0:0:\:0:\:1:1
    22:  0:0:0:\:1:0:1:\
    23:  0:0:0:\:1:0:\:1
    24:  0:0:0:\:1:1:0:\
    25:  0:0:0:\:1:1:\:0
    26:  0:0:0:\:1:\:0:1
    27:  0:0:0:\:1:\:1:0
    28:  0:0:0:\:\:0:1:1
    29:  0:0:0:\:\:1:0:1
    30:  0:0:0:\:\:1:1:0
    31:  0:0:1:0:0:1:\:\
    32:  0:0:1:0:0:\:1:\
    33:  0:0:1:0:0:\:\:1
    34:  0:0:1:0:1:0:\:\
    35:  0:0:1:0:1:\:0:\
    36:  0:0:1:0:1:\:\:0
    37:  0:0:1:0:\:0:1:\
    38:  0:0:1:0:\:0:\:1
    39:  0:0:1:0:\:1:0:\
    40:  0:0:1:0:\:1:\:0
    41:  0:0:1:0:\:\:0:1
    42:  0:0:1:0:\:\:1:0
    43:  0:0:1:1:0:0:\:\
    44:  0:0:1:1:0:\:0:\
    45:  0:0:1:1:0:\:\:0
    46:  0:0:1:1:\:0:0:\
    47:  0:0:1:1:\:0:\:0
    48:  0:0:1:1:\:\:0:0
    49:  0:0:1:\:0:0:1:\
    50:  0:0:1:\:0:0:\:1
    51:  0:0:1:\:0:1:0:\
    52:  0:0:1:\:0:1:\:0
    53:  0:0:1:\:0:\:0:1
    54:  0:0:1:\:0:\:1:0
    55:  0:0:1:\:1:0:0:\
    56:  0:0:1:\:1:0:\:0
    57:  0:0:1:\:1:\:0:0
    58:  0:0:1:\:\:0:0:1
    59:  0:0:1:\:\:0:1:0
    60:  0:0:1:\:\:1:0:0
    61:  0:0:\:0:0:1:1:\
    62:  0:0:\:0:0:1:\:1
    63:  0:0:\:0:0:\:1:1
    64:  0:0:\:0:1:0:1:\
    65:  0:0:\:0:1:0:\:1
    66:  0:0:\:0:1:1:0:\
    67:  0:0:\:0:1:1:\:0
    68:  0:0:\:0:1:\:0:1
    69:  0:0:\:0:1:\:1:0
    70:  0:0:\:0:\:0:1:1
    71:  0:0:\:0:\:1:0:1
    72:  0:0:\:0:\:1:1:0
    73:  0:0:\:1:0:0:1:\
    74:  0:0:\:1:0:0:\:1
    75:  0:0:\:1:0:1:0:\
    76:  0:0:\:1:0:1:\:0
    77:  0:0:\:1:0:\:0:1
    78:  0:0:\:1:0:\:1:0
    79:  0:0:\:1:1:0:0:\
    80:  0:0:\:1:1:0:\:0
    81:  0:0:\:1:1:\:0:0
    82:  0:0:\:1:\:0:0:1
    83:  0:0:\:1:\:0:1:0
    84:  0:0:\:1:\:1:0:0
    85:  0:0:\:\:0:0:1:1
    86:  0:0:\:\:0:1:0:1
    87:  0:0:\:\:0:1:1:0
    88:  0:0:\:\:1:0:0:1
    89:  0:0:\:\:1:0:1:0
    90:  0:0:\:\:1:1:0:0
    91:  0:1:0:0:0:1:\:\
    92:  0:1:0:0:0:\:1:\
    93:  0:1:0:0:0:\:\:1
    94:  0:1:0:0:1:0:\:\
    95:  0:1:0:0:1:\:0:\
    96:  0:1:0:0:1:\:\:0
    97:  0:1:0:0:\:0:1:\
    98:  0:1:0:0:\:0:\:1
    99:  0:1:0:0:\:1:0:\
   100:  0:1:0:0:\:1:\:0
   101:  0:1:0:0:\:\:0:1
   102:  0:1:0:0:\:\:1:0
   103:  0:1:0:1:0:0:\:\
   104:  0:1:0:1:0:\:0:\
   105:  0:1:0:1:0:\:\:0
   106:  0:1:0:1:\:0:0:\
   107:  0:1:0:1:\:0:\:0
   108:  0:1:0:1:\:\:0:0
   109:  0:1:0:\:0:0:1:\
   110:  0:1:0:\:0:0:\:1
   111:  0:1:0:\:0:1:0:\
   112:  0:1:0:\:0:1:\:0
   113:  0:1:0:\:0:\:0:1
   114:  0:1:0:\:0:\:1:0
   115:  0:1:0:\:1:0:0:\
   116:  0:1:0:\:1:0:\:0
   117:  0:1:0:\:1:\:0:0
   118:  0:1:0:\:\:0:0:1
   119:  0:1:0:\:\:0:1:0
   120:  0:1:0:\:\:1:0:0
   121:  0:1:1:0:0:0:\:\
   122:  0:1:1:0:0:\:0:\
   123:  0:1:1:0:0:\:\:0
   124:  0:1:1:0:\:0:0:\
   125:  0:1:1:0:\:0:\:0
   126:  0:1:1:0:\:\:0:0
   127:  0:1:1:\:0:0:0:\
   128:  0:1:1:\:0:0:\:0
   129:  0:1:1:\:0:\:0:0
   130:  0:1:1:\:\:0:0:0
   131:  0:1:\:0:0:0:1:\
   132:  0:1:\:0:0:0:\:1
   133:  0:1:\:0:0:1:0:\
   134:  0:1:\:0:0:1:\:0
   135:  0:1:\:0:0:\:0:1
   136:  0:1:\:0:0:\:1:0
   137:  0:1:\:0:1:0:0:\
   138:  0:1:\:0:1:0:\:0
   139:  0:1:\:0:1:\:0:0
   140:  0:1:\:0:\:0:0:1
   141:  0:1:\:0:\:0:1:0
   142:  0:1:\:0:\:1:0:0
   143:  0:1:\:1:0:0:0:\
   144:  0:1:\:1:0:0:\:0
   145:  0:1:\:1:0:\:0:0
   146:  0:1:\:1:\:0:0:0
   147:  0:1:\:\:0:0:0:1
   148:  0:1:\:\:0:0:1:0
   149:  0:1:\:\:0:1:0:0
   150:  0:1:\:\:1:0:0:0
   151:  0:\:0:0:0:1:1:\
   152:  0:\:0:0:0:1:\:1
   153:  0:\:0:0:0:\:1:1
   154:  0:\:0:0:1:0:1:\
   155:  0:\:0:0:1:0:\:1
   156:  0:\:0:0:1:1:0:\
   157:  0:\:0:0:1:1:\:0
   158:  0:\:0:0:1:\:0:1
   159:  0:\:0:0:1:\:1:0
   160:  0:\:0:0:\:0:1:1
   161:  0:\:0:0:\:1:0:1
   162:  0:\:0:0:\:1:1:0
   163:  0:\:0:1:0:0:1:\
   164:  0:\:0:1:0:0:\:1
   165:  0:\:0:1:0:1:0:\
   166:  0:\:0:1:0:1:\:0
   167:  0:\:0:1:0:\:0:1
   168:  0:\:0:1:0:\:1:0
   169:  0:\:0:1:1:0:0:\
   170:  0:\:0:1:1:0:\:0
   171:  0:\:0:1:1:\:0:0
   172:  0:\:0:1:\:0:0:1
   173:  0:\:0:1:\:0:1:0
   174:  0:\:0:1:\:1:0:0
   175:  0:\:0:\:0:0:1:1
   176:  0:\:0:\:0:1:0:1
   177:  0:\:0:\:0:1:1:0
   178:  0:\:0:\:1:0:0:1
   179:  0:\:0:\:1:0:1:0
   180:  0:\:0:\:1:1:0:0
   181:  0:\:1:0:0:0:1:\
   182:  0:\:1:0:0:0:\:1
   183:  0:\:1:0:0:1:0:\
   184:  0:\:1:0:0:1:\:0
   185:  0:\:1:0:0:\:0:1
   186:  0:\:1:0:0:\:1:0
   187:  0:\:1:0:1:0:0:\
   188:  0:\:1:0:1:0:\:0
   189:  0:\:1:0:1:\:0:0
   190:  0:\:1:0:\:0:0:1
   191:  0:\:1:0:\:0:1:0
   192:  0:\:1:0:\:1:0:0
   193:  0:\:1:1:0:0:0:\
   194:  0:\:1:1:0:0:\:0
   195:  0:\:1:1:0:\:0:0
   196:  0:\:1:1:\:0:0:0
   197:  0:\:1:\:0:0:0:1
   198:  0:\:1:\:0:0:1:0
   199:  0:\:1:\:0:1:0:0
   200:  0:\:1:\:1:0:0:0
   201:  0:\:\:0:0:0:1:1
   202:  0:\:\:0:0:1:0:1
   203:  0:\:\:0:0:1:1:0
   204:  0:\:\:0:1:0:0:1
   205:  0:\:\:0:1:0:1:0
   206:  0:\:\:0:1:1:0:0
   207:  0:\:\:1:0:0:0:1
   208:  0:\:\:1:0:0:1:0
   209:  0:\:\:1:0:1:0:0
   210:  0:\:\:1:1:0:0:0
   211:  1:0:0:0:0:1:\:\
   212:  1:0:0:0:0:\:1:\
   213:  1:0:0:0:0:\:\:1
   214:  1:0:0:0:1:0:\:\
   215:  1:0:0:0:1:\:0:\
   216:  1:0:0:0:1:\:\:0
   217:  1:0:0:0:\:0:1:\
   218:  1:0:0:0:\:0:\:1
   219:  1:0:0:0:\:1:0:\
   220:  1:0:0:0:\:1:\:0
   221:  1:0:0:0:\:\:0:1
   222:  1:0:0:0:\:\:1:0
   223:  1:0:0:1:0:0:\:\
   224:  1:0:0:1:0:\:0:\
   225:  1:0:0:1:0:\:\:0
   226:  1:0:0:1:\:0:0:\
   227:  1:0:0:1:\:0:\:0
   228:  1:0:0:1:\:\:0:0
   229:  1:0:0:\:0:0:1:\
   230:  1:0:0:\:0:0:\:1
   231:  1:0:0:\:0:1:0:\
   232:  1:0:0:\:0:1:\:0
   233:  1:0:0:\:0:\:0:1
   234:  1:0:0:\:0:\:1:0
   235:  1:0:0:\:1:0:0:\
   236:  1:0:0:\:1:0:\:0
   237:  1:0:0:\:1:\:0:0
   238:  1:0:0:\:\:0:0:1
   239:  1:0:0:\:\:0:1:0
   240:  1:0:0:\:\:1:0:0
   241:  1:0:1:0:0:0:\:\
   242:  1:0:1:0:0:\:0:\
   243:  1:0:1:0:0:\:\:0
   244:  1:0:1:0:\:0:0:\
   245:  1:0:1:0:\:0:\:0
   246:  1:0:1:0:\:\:0:0
   247:  1:0:1:\:0:0:0:\
   248:  1:0:1:\:0:0:\:0
   249:  1:0:1:\:0:\:0:0
   250:  1:0:1:\:\:0:0:0
   251:  1:0:\:0:0:0:1:\
   252:  1:0:\:0:0:0:\:1
   253:  1:0:\:0:0:1:0:\
   254:  1:0:\:0:0:1:\:0
   255:  1:0:\:0:0:\:0:1
   256:  1:0:\:0:0:\:1:0
   257:  1:0:\:0:1:0:0:\
   258:  1:0:\:0:1:0:\:0
   259:  1:0:\:0:1:\:0:0
   260:  1:0:\:0:\:0:0:1
   261:  1:0:\:0:\:0:1:0
   262:  1:0:\:0:\:1:0:0
   263:  1:0:\:1:0:0:0:\
   264:  1:0:\:1:0:0:\:0
   265:  1:0:\:1:0:\:0:0
   266:  1:0:\:1:\:0:0:0
   267:  1:0:\:\:0:0:0:1
   268:  1:0:\:\:0:0:1:0
   269:  1:0:\:\:0:1:0:0
   270:  1:0:\:\:1:0:0:0
   271:  1:1:0:0:0:0:\:\
   272:  1:1:0:0:0:\:0:\
   273:  1:1:0:0:0:\:\:0
   274:  1:1:0:0:\:0:0:\
   275:  1:1:0:0:\:0:\:0
   276:  1:1:0:0:\:\:0:0
   277:  1:1:0:\:0:0:0:\
   278:  1:1:0:\:0:0:\:0
   279:  1:1:0:\:0:\:0:0
   280:  1:1:0:\:\:0:0:0
   281:  1:1:\:0:0:0:0:\
   282:  1:1:\:0:0:0:\:0
   283:  1:1:\:0:0:\:0:0
   284:  1:1:\:0:\:0:0:0
   285:  1:1:\:\:0:0:0:0
   286:  1:\:0:0:0:0:1:\
   287:  1:\:0:0:0:0:\:1
   288:  1:\:0:0:0:1:0:\
   289:  1:\:0:0:0:1:\:0
   290:  1:\:0:0:0:\:0:1
   291:  1:\:0:0:0:\:1:0
   292:  1:\:0:0:1:0:0:\
   293:  1:\:0:0:1:0:\:0
   294:  1:\:0:0:1:\:0:0
   295:  1:\:0:0:\:0:0:1
   296:  1:\:0:0:\:0:1:0
   297:  1:\:0:0:\:1:0:0
   298:  1:\:0:1:0:0:0:\
   299:  1:\:0:1:0:0:\:0
   300:  1:\:0:1:0:\:0:0
   301:  1:\:0:1:\:0:0:0
   302:  1:\:0:\:0:0:0:1
   303:  1:\:0:\:0:0:1:0
   304:  1:\:0:\:0:1:0:0
   305:  1:\:0:\:1:0:0:0
   306:  1:\:1:0:0:0:0:\
   307:  1:\:1:0:0:0:\:0
   308:  1:\:1:0:0:\:0:0
   309:  1:\:1:0:\:0:0:0
   310:  1:\:1:\:0:0:0:0
   311:  1:\:\:0:0:0:0:1
   312:  1:\:\:0:0:0:1:0
   313:  1:\:\:0:0:1:0:0
   314:  1:\:\:0:1:0:0:0
   315:  1:\:\:1:0:0:0:0
   316:  \:0:0:0:0:1:1:\
   317:  \:0:0:0:0:1:\:1
   318:  \:0:0:0:0:\:1:1
   319:  \:0:0:0:1:0:1:\
   320:  \:0:0:0:1:0:\:1
   321:  \:0:0:0:1:1:0:\
   322:  \:0:0:0:1:1:\:0
   323:  \:0:0:0:1:\:0:1
   324:  \:0:0:0:1:\:1:0
   325:  \:0:0:0:\:0:1:1
   326:  \:0:0:0:\:1:0:1
   327:  \:0:0:0:\:1:1:0
   328:  \:0:0:1:0:0:1:\
   329:  \:0:0:1:0:0:\:1
   330:  \:0:0:1:0:1:0:\
   331:  \:0:0:1:0:1:\:0
   332:  \:0:0:1:0:\:0:1
   333:  \:0:0:1:0:\:1:0
   334:  \:0:0:1:1:0:0:\
   335:  \:0:0:1:1:0:\:0
   336:  \:0:0:1:1:\:0:0
   337:  \:0:0:1:\:0:0:1
   338:  \:0:0:1:\:0:1:0
   339:  \:0:0:1:\:1:0:0
   340:  \:0:0:\:0:0:1:1
   341:  \:0:0:\:0:1:0:1
   342:  \:0:0:\:0:1:1:0
   343:  \:0:0:\:1:0:0:1
   344:  \:0:0:\:1:0:1:0
   345:  \:0:0:\:1:1:0:0
   346:  \:0:1:0:0:0:1:\
   347:  \:0:1:0:0:0:\:1
   348:  \:0:1:0:0:1:0:\
   349:  \:0:1:0:0:1:\:0
   350:  \:0:1:0:0:\:0:1
   351:  \:0:1:0:0:\:1:0
   352:  \:0:1:0:1:0:0:\
   353:  \:0:1:0:1:0:\:0
   354:  \:0:1:0:1:\:0:0
   355:  \:0:1:0:\:0:0:1
   356:  \:0:1:0:\:0:1:0
   357:  \:0:1:0:\:1:0:0
   358:  \:0:1:1:0:0:0:\
   359:  \:0:1:1:0:0:\:0
   360:  \:0:1:1:0:\:0:0
   361:  \:0:1:1:\:0:0:0
   362:  \:0:1:\:0:0:0:1
   363:  \:0:1:\:0:0:1:0
   364:  \:0:1:\:0:1:0:0
   365:  \:0:1:\:1:0:0:0
   366:  \:0:\:0:0:0:1:1
   367:  \:0:\:0:0:1:0:1
   368:  \:0:\:0:0:1:1:0
   369:  \:0:\:0:1:0:0:1
   370:  \:0:\:0:1:0:1:0
   371:  \:0:\:0:1:1:0:0
   372:  \:0:\:1:0:0:0:1
   373:  \:0:\:1:0:0:1:0
   374:  \:0:\:1:0:1:0:0
   375:  \:0:\:1:1:0:0:0
   376:  \:1:0:0:0:0:1:\
   377:  \:1:0:0:0:0:\:1
   378:  \:1:0:0:0:1:0:\
   379:  \:1:0:0:0:1:\:0
   380:  \:1:0:0:0:\:0:1
   381:  \:1:0:0:0:\:1:0
   382:  \:1:0:0:1:0:0:\
   383:  \:1:0:0:1:0:\:0
   384:  \:1:0:0:1:\:0:0
   385:  \:1:0:0:\:0:0:1
   386:  \:1:0:0:\:0:1:0
   387:  \:1:0:0:\:1:0:0
   388:  \:1:0:1:0:0:0:\
   389:  \:1:0:1:0:0:\:0
   390:  \:1:0:1:0:\:0:0
   391:  \:1:0:1:\:0:0:0
   392:  \:1:0:\:0:0:0:1
   393:  \:1:0:\:0:0:1:0
   394:  \:1:0:\:0:1:0:0
   395:  \:1:0:\:1:0:0:0
   396:  \:1:1:0:0:0:0:\
   397:  \:1:1:0:0:0:\:0
   398:  \:1:1:0:0:\:0:0
   399:  \:1:1:0:\:0:0:0
   400:  \:1:1:\:0:0:0:0
   401:  \:1:\:0:0:0:0:1
   402:  \:1:\:0:0:0:1:0
   403:  \:1:\:0:0:1:0:0
   404:  \:1:\:0:1:0:0:0
   405:  \:1:\:1:0:0:0:0
   406:  \:\:0:0:0:0:1:1
   407:  \:\:0:0:0:1:0:1
   408:  \:\:0:0:0:1:1:0
   409:  \:\:0:0:1:0:0:1
   410:  \:\:0:0:1:0:1:0
   411:  \:\:0:0:1:1:0:0
   412:  \:\:0:1:0:0:0:1
   413:  \:\:0:1:0:0:1:0
   414:  \:\:0:1:0:1:0:0
   415:  \:\:0:1:1:0:0:0
   416:  \:\:1:0:0:0:0:1
   417:  \:\:1:0:0:0:1:0
   418:  \:\:1:0:0:1:0:0
   419:  \:\:1:0:1:0:0:0
   420:  \:\:1:1:0:0:0:0
   421:  1:1:1:1:0:0:\:\
   422:  1:1:1:1:0:\:0:\
   423:  1:1:1:1:0:\:\:0
   424:  1:1:1:1:\:0:0:\
   425:  1:1:1:1:\:0:\:0
   426:  1:1:1:1:\:\:0:0
   427:  1:1:1:0:1:0:\:\
   428:  1:1:1:0:1:\:0:\
   429:  1:1:1:0:1:\:\:0
   430:  1:1:1:0:0:1:\:\
   431:  1:1:1:0:0:\:1:\
   432:  1:1:1:0:0:\:\:1
   433:  1:1:1:0:\:1:0:\
   434:  1:1:1:0:\:1:\:0
   435:  1:1:1:0:\:0:1:\
   436:  1:1:1:0:\:0:\:1
   437:  1:1:1:0:\:\:1:0
   438:  1:1:1:0:\:\:0:1
   439:  1:1:1:\:1:0:0:\
   440:  1:1:1:\:1:0:\:0
   441:  1:1:1:\:1:\:0:0
   442:  1:1:1:\:0:1:0:\
   443:  1:1:1:\:0:1:\:0
   444:  1:1:1:\:0:0:1:\
   445:  1:1:1:\:0:0:\:1
   446:  1:1:1:\:0:\:1:0
   447:  1:1:1:\:0:\:0:1
   448:  1:1:1:\:\:1:0:0
   449:  1:1:1:\:\:0:1:0
   450:  1:1:1:\:\:0:0:1
   451:  1:1:0:1:1:0:\:\
   452:  1:1:0:1:1:\:0:\
   453:  1:1:0:1:1:\:\:0
   454:  1:1:0:1:0:1:\:\
   455:  1:1:0:1:0:\:1:\
   456:  1:1:0:1:0:\:\:1
   457:  1:1:0:1:\:1:0:\
   458:  1:1:0:1:\:1:\:0
   459:  1:1:0:1:\:0:1:\
   460:  1:1:0:1:\:0:\:1
   461:  1:1:0:1:\:\:1:0
   462:  1:1:0:1:\:\:0:1
   463:  1:1:0:0:1:1:\:\
   464:  1:1:0:0:1:\:1:\
   465:  1:1:0:0:1:\:\:1
   466:  1:1:0:0:\:1:1:\
   467:  1:1:0:0:\:1:\:1
   468:  1:1:0:0:\:\:1:1
   469:  1:1:0:\:1:1:0:\
   470:  1:1:0:\:1:1:\:0
   471:  1:1:0:\:1:0:1:\
   472:  1:1:0:\:1:0:\:1
   473:  1:1:0:\:1:\:1:0
   474:  1:1:0:\:1:\:0:1
   475:  1:1:0:\:0:1:1:\
   476:  1:1:0:\:0:1:\:1
   477:  1:1:0:\:0:\:1:1
   478:  1:1:0:\:\:1:1:0
   479:  1:1:0:\:\:1:0:1
   480:  1:1:0:\:\:0:1:1
   481:  1:1:\:1:1:0:0:\
   482:  1:1:\:1:1:0:\:0
   483:  1:1:\:1:1:\:0:0
   484:  1:1:\:1:0:1:0:\
   485:  1:1:\:1:0:1:\:0
   486:  1:1:\:1:0:0:1:\
   487:  1:1:\:1:0:0:\:1
   488:  1:1:\:1:0:\:1:0
   489:  1:1:\:1:0:\:0:1
   490:  1:1:\:1:\:1:0:0
   491:  1:1:\:1:\:0:1:0
   492:  1:1:\:1:\:0:0:1
   493:  1:1:\:0:1:1:0:\
   494:  1:1:\:0:1:1:\:0
   495:  1:1:\:0:1:0:1:\
   496:  1:1:\:0:1:0:\:1
   497:  1:1:\:0:1:\:1:0
   498:  1:1:\:0:1:\:0:1
   499:  1:1:\:0:0:1:1:\
   500:  1:1:\:0:0:1:\:1
   501:  1:1:\:0:0:\:1:1
   502:  1:1:\:0:\:1:1:0
   503:  1:1:\:0:\:1:0:1
   504:  1:1:\:0:\:0:1:1
   505:  1:1:\:\:1:1:0:0
   506:  1:1:\:\:1:0:1:0
   507:  1:1:\:\:1:0:0:1
   508:  1:1:\:\:0:1:1:0
   509:  1:1:\:\:0:1:0:1
   510:  1:1:\:\:0:0:1:1
   511:  1:0:1:1:1:0:\:\
   512:  1:0:1:1:1:\:0:\
   513:  1:0:1:1:1:\:\:0
   514:  1:0:1:1:0:1:\:\
   515:  1:0:1:1:0:\:1:\
   516:  1:0:1:1:0:\:\:1
   517:  1:0:1:1:\:1:0:\
   518:  1:0:1:1:\:1:\:0
   519:  1:0:1:1:\:0:1:\
   520:  1:0:1:1:\:0:\:1
   521:  1:0:1:1:\:\:1:0
   522:  1:0:1:1:\:\:0:1
   523:  1:0:1:0:1:1:\:\
   524:  1:0:1:0:1:\:1:\
   525:  1:0:1:0:1:\:\:1
   526:  1:0:1:0:\:1:1:\
   527:  1:0:1:0:\:1:\:1
   528:  1:0:1:0:\:\:1:1
   529:  1:0:1:\:1:1:0:\
   530:  1:0:1:\:1:1:\:0
   531:  1:0:1:\:1:0:1:\
   532:  1:0:1:\:1:0:\:1
   533:  1:0:1:\:1:\:1:0
   534:  1:0:1:\:1:\:0:1
   535:  1:0:1:\:0:1:1:\
   536:  1:0:1:\:0:1:\:1
   537:  1:0:1:\:0:\:1:1
   538:  1:0:1:\:\:1:1:0
   539:  1:0:1:\:\:1:0:1
   540:  1:0:1:\:\:0:1:1
   541:  1:0:0:1:1:1:\:\
   542:  1:0:0:1:1:\:1:\
   543:  1:0:0:1:1:\:\:1
   544:  1:0:0:1:\:1:1:\
   545:  1:0:0:1:\:1:\:1
   546:  1:0:0:1:\:\:1:1
   547:  1:0:0:\:1:1:1:\
   548:  1:0:0:\:1:1:\:1
   549:  1:0:0:\:1:\:1:1
   550:  1:0:0:\:\:1:1:1
   551:  1:0:\:1:1:1:0:\
   552:  1:0:\:1:1:1:\:0
   553:  1:0:\:1:1:0:1:\
   554:  1:0:\:1:1:0:\:1
   555:  1:0:\:1:1:\:1:0
   556:  1:0:\:1:1:\:0:1
   557:  1:0:\:1:0:1:1:\
   558:  1:0:\:1:0:1:\:1
   559:  1:0:\:1:0:\:1:1
   560:  1:0:\:1:\:1:1:0
   561:  1:0:\:1:\:1:0:1
   562:  1:0:\:1:\:0:1:1
   563:  1:0:\:0:1:1:1:\
   564:  1:0:\:0:1:1:\:1
   565:  1:0:\:0:1:\:1:1
   566:  1:0:\:0:\:1:1:1
   567:  1:0:\:\:1:1:1:0
   568:  1:0:\:\:1:1:0:1
   569:  1:0:\:\:1:0:1:1
   570:  1:0:\:\:0:1:1:1
   571:  1:\:1:1:1:0:0:\
   572:  1:\:1:1:1:0:\:0
   573:  1:\:1:1:1:\:0:0
   574:  1:\:1:1:0:1:0:\
   575:  1:\:1:1:0:1:\:0
   576:  1:\:1:1:0:0:1:\
   577:  1:\:1:1:0:0:\:1
   578:  1:\:1:1:0:\:1:0
   579:  1:\:1:1:0:\:0:1
   580:  1:\:1:1:\:1:0:0
   581:  1:\:1:1:\:0:1:0
   582:  1:\:1:1:\:0:0:1
   583:  1:\:1:0:1:1:0:\
   584:  1:\:1:0:1:1:\:0
   585:  1:\:1:0:1:0:1:\
   586:  1:\:1:0:1:0:\:1
   587:  1:\:1:0:1:\:1:0
   588:  1:\:1:0:1:\:0:1
   589:  1:\:1:0:0:1:1:\
   590:  1:\:1:0:0:1:\:1
   591:  1:\:1:0:0:\:1:1
   592:  1:\:1:0:\:1:1:0
   593:  1:\:1:0:\:1:0:1
   594:  1:\:1:0:\:0:1:1
   595:  1:\:1:\:1:1:0:0
   596:  1:\:1:\:1:0:1:0
   597:  1:\:1:\:1:0:0:1
   598:  1:\:1:\:0:1:1:0
   599:  1:\:1:\:0:1:0:1
   600:  1:\:1:\:0:0:1:1
   601:  1:\:0:1:1:1:0:\
   602:  1:\:0:1:1:1:\:0
   603:  1:\:0:1:1:0:1:\
   604:  1:\:0:1:1:0:\:1
   605:  1:\:0:1:1:\:1:0
   606:  1:\:0:1:1:\:0:1
   607:  1:\:0:1:0:1:1:\
   608:  1:\:0:1:0:1:\:1
   609:  1:\:0:1:0:\:1:1
   610:  1:\:0:1:\:1:1:0
   611:  1:\:0:1:\:1:0:1
   612:  1:\:0:1:\:0:1:1
   613:  1:\:0:0:1:1:1:\
   614:  1:\:0:0:1:1:\:1
   615:  1:\:0:0:1:\:1:1
   616:  1:\:0:0:\:1:1:1
   617:  1:\:0:\:1:1:1:0
   618:  1:\:0:\:1:1:0:1
   619:  1:\:0:\:1:0:1:1
   620:  1:\:0:\:0:1:1:1
   621:  1:\:\:1:1:1:0:0
   622:  1:\:\:1:1:0:1:0
   623:  1:\:\:1:1:0:0:1
   624:  1:\:\:1:0:1:1:0
   625:  1:\:\:1:0:1:0:1
   626:  1:\:\:1:0:0:1:1
   627:  1:\:\:0:1:1:1:0
   628:  1:\:\:0:1:1:0:1
   629:  1:\:\:0:1:0:1:1
   630:  1:\:\:0:0:1:1:1
   631:  0:1:1:1:1:0:\:\
   632:  0:1:1:1:1:\:0:\
   633:  0:1:1:1:1:\:\:0
   634:  0:1:1:1:0:1:\:\
   635:  0:1:1:1:0:\:1:\
   636:  0:1:1:1:0:\:\:1
   637:  0:1:1:1:\:1:0:\
   638:  0:1:1:1:\:1:\:0
   639:  0:1:1:1:\:0:1:\
   640:  0:1:1:1:\:0:\:1
   641:  0:1:1:1:\:\:1:0
   642:  0:1:1:1:\:\:0:1
   643:  0:1:1:0:1:1:\:\
   644:  0:1:1:0:1:\:1:\
   645:  0:1:1:0:1:\:\:1
   646:  0:1:1:0:\:1:1:\
   647:  0:1:1:0:\:1:\:1
   648:  0:1:1:0:\:\:1:1
   649:  0:1:1:\:1:1:0:\
   650:  0:1:1:\:1:1:\:0
   651:  0:1:1:\:1:0:1:\
   652:  0:1:1:\:1:0:\:1
   653:  0:1:1:\:1:\:1:0
   654:  0:1:1:\:1:\:0:1
   655:  0:1:1:\:0:1:1:\
   656:  0:1:1:\:0:1:\:1
   657:  0:1:1:\:0:\:1:1
   658:  0:1:1:\:\:1:1:0
   659:  0:1:1:\:\:1:0:1
   660:  0:1:1:\:\:0:1:1
   661:  0:1:0:1:1:1:\:\
   662:  0:1:0:1:1:\:1:\
   663:  0:1:0:1:1:\:\:1
   664:  0:1:0:1:\:1:1:\
   665:  0:1:0:1:\:1:\:1
   666:  0:1:0:1:\:\:1:1
   667:  0:1:0:\:1:1:1:\
   668:  0:1:0:\:1:1:\:1
   669:  0:1:0:\:1:\:1:1
   670:  0:1:0:\:\:1:1:1
   671:  0:1:\:1:1:1:0:\
   672:  0:1:\:1:1:1:\:0
   673:  0:1:\:1:1:0:1:\
   674:  0:1:\:1:1:0:\:1
   675:  0:1:\:1:1:\:1:0
   676:  0:1:\:1:1:\:0:1
   677:  0:1:\:1:0:1:1:\
   678:  0:1:\:1:0:1:\:1
   679:  0:1:\:1:0:\:1:1
   680:  0:1:\:1:\:1:1:0
   681:  0:1:\:1:\:1:0:1
   682:  0:1:\:1:\:0:1:1
   683:  0:1:\:0:1:1:1:\
   684:  0:1:\:0:1:1:\:1
   685:  0:1:\:0:1:\:1:1
   686:  0:1:\:0:\:1:1:1
   687:  0:1:\:\:1:1:1:0
   688:  0:1:\:\:1:1:0:1
   689:  0:1:\:\:1:0:1:1
   690:  0:1:\:\:0:1:1:1
   691:  0:0:1:1:1:1:\:\
   692:  0:0:1:1:1:\:1:\
   693:  0:0:1:1:1:\:\:1
   694:  0:0:1:1:\:1:1:\
   695:  0:0:1:1:\:1:\:1
   696:  0:0:1:1:\:\:1:1
   697:  0:0:1:\:1:1:1:\
   698:  0:0:1:\:1:1:\:1
   699:  0:0:1:\:1:\:1:1
   700:  0:0:1:\:\:1:1:1
   701:  0:0:\:1:1:1:1:\
   702:  0:0:\:1:1:1:\:1
   703:  0:0:\:1:1:\:1:1
   704:  0:0:\:1:\:1:1:1
   705:  0:0:\:\:1:1:1:1
   706:  0:\:1:1:1:1:0:\
   707:  0:\:1:1:1:1:\:0
   708:  0:\:1:1:1:0:1:\
   709:  0:\:1:1:1:0:\:1
   710:  0:\:1:1:1:\:1:0
   711:  0:\:1:1:1:\:0:1
   712:  0:\:1:1:0:1:1:\
   713:  0:\:1:1:0:1:\:1
   714:  0:\:1:1:0:\:1:1
   715:  0:\:1:1:\:1:1:0
   716:  0:\:1:1:\:1:0:1
   717:  0:\:1:1:\:0:1:1
   718:  0:\:1:0:1:1:1:\
   719:  0:\:1:0:1:1:\:1
   720:  0:\:1:0:1:\:1:1
   721:  0:\:1:0:\:1:1:1
   722:  0:\:1:\:1:1:1:0
   723:  0:\:1:\:1:1:0:1
   724:  0:\:1:\:1:0:1:1
   725:  0:\:1:\:0:1:1:1
   726:  0:\:0:1:1:1:1:\
   727:  0:\:0:1:1:1:\:1
   728:  0:\:0:1:1:\:1:1
   729:  0:\:0:1:\:1:1:1
   730:  0:\:0:\:1:1:1:1
   731:  0:\:\:1:1:1:1:0
   732:  0:\:\:1:1:1:0:1
   733:  0:\:\:1:1:0:1:1
   734:  0:\:\:1:0:1:1:1
   735:  0:\:\:0:1:1:1:1
   736:  \:1:1:1:1:0:0:\
   737:  \:1:1:1:1:0:\:0
   738:  \:1:1:1:1:\:0:0
   739:  \:1:1:1:0:1:0:\
   740:  \:1:1:1:0:1:\:0
   741:  \:1:1:1:0:0:1:\
   742:  \:1:1:1:0:0:\:1
   743:  \:1:1:1:0:\:1:0
   744:  \:1:1:1:0:\:0:1
   745:  \:1:1:1:\:1:0:0
   746:  \:1:1:1:\:0:1:0
   747:  \:1:1:1:\:0:0:1
   748:  \:1:1:0:1:1:0:\
   749:  \:1:1:0:1:1:\:0
   750:  \:1:1:0:1:0:1:\
   751:  \:1:1:0:1:0:\:1
   752:  \:1:1:0:1:\:1:0
   753:  \:1:1:0:1:\:0:1
   754:  \:1:1:0:0:1:1:\
   755:  \:1:1:0:0:1:\:1
   756:  \:1:1:0:0:\:1:1
   757:  \:1:1:0:\:1:1:0
   758:  \:1:1:0:\:1:0:1
   759:  \:1:1:0:\:0:1:1
   760:  \:1:1:\:1:1:0:0
   761:  \:1:1:\:1:0:1:0
   762:  \:1:1:\:1:0:0:1
   763:  \:1:1:\:0:1:1:0
   764:  \:1:1:\:0:1:0:1
   765:  \:1:1:\:0:0:1:1
   766:  \:1:0:1:1:1:0:\
   767:  \:1:0:1:1:1:\:0
   768:  \:1:0:1:1:0:1:\
   769:  \:1:0:1:1:0:\:1
   770:  \:1:0:1:1:\:1:0
   771:  \:1:0:1:1:\:0:1
   772:  \:1:0:1:0:1:1:\
   773:  \:1:0:1:0:1:\:1
   774:  \:1:0:1:0:\:1:1
   775:  \:1:0:1:\:1:1:0
   776:  \:1:0:1:\:1:0:1
   777:  \:1:0:1:\:0:1:1
   778:  \:1:0:0:1:1:1:\
   779:  \:1:0:0:1:1:\:1
   780:  \:1:0:0:1:\:1:1
   781:  \:1:0:0:\:1:1:1
   782:  \:1:0:\:1:1:1:0
   783:  \:1:0:\:1:1:0:1
   784:  \:1:0:\:1:0:1:1
   785:  \:1:0:\:0:1:1:1
   786:  \:1:\:1:1:1:0:0
   787:  \:1:\:1:1:0:1:0
   788:  \:1:\:1:1:0:0:1
   789:  \:1:\:1:0:1:1:0
   790:  \:1:\:1:0:1:0:1
   791:  \:1:\:1:0:0:1:1
   792:  \:1:\:0:1:1:1:0
   793:  \:1:\:0:1:1:0:1
   794:  \:1:\:0:1:0:1:1
   795:  \:1:\:0:0:1:1:1
   796:  \:0:1:1:1:1:0:\
   797:  \:0:1:1:1:1:\:0
   798:  \:0:1:1:1:0:1:\
   799:  \:0:1:1:1:0:\:1
   800:  \:0:1:1:1:\:1:0
   801:  \:0:1:1:1:\:0:1
   802:  \:0:1:1:0:1:1:\
   803:  \:0:1:1:0:1:\:1
   804:  \:0:1:1:0:\:1:1
   805:  \:0:1:1:\:1:1:0
   806:  \:0:1:1:\:1:0:1
   807:  \:0:1:1:\:0:1:1
   808:  \:0:1:0:1:1:1:\
   809:  \:0:1:0:1:1:\:1
   810:  \:0:1:0:1:\:1:1
   811:  \:0:1:0:\:1:1:1
   812:  \:0:1:\:1:1:1:0
   813:  \:0:1:\:1:1:0:1
   814:  \:0:1:\:1:0:1:1
   815:  \:0:1:\:0:1:1:1
   816:  \:0:0:1:1:1:1:\
   817:  \:0:0:1:1:1:\:1
   818:  \:0:0:1:1:\:1:1
   819:  \:0:0:1:\:1:1:1
   820:  \:0:0:\:1:1:1:1
   821:  \:0:\:1:1:1:1:0
   822:  \:0:\:1:1:1:0:1
   823:  \:0:\:1:1:0:1:1
   824:  \:0:\:1:0:1:1:1
   825:  \:0:\:0:1:1:1:1
   826:  \:\:1:1:1:1:0:0
   827:  \:\:1:1:1:0:1:0
   828:  \:\:1:1:1:0:0:1
   829:  \:\:1:1:0:1:1:0
   830:  \:\:1:1:0:1:0:1
   831:  \:\:1:1:0:0:1:1
   832:  \:\:1:0:1:1:1:0
   833:  \:\:1:0:1:1:0:1
   834:  \:\:1:0:1:0:1:1
   835:  \:\:1:0:0:1:1:1
   836:  \:\:0:1:1:1:1:0
   837:  \:\:0:1:1:1:0:1
   838:  \:\:0:1:1:0:1:1
   839:  \:\:0:1:0:1:1:1
   840:  \:\:0:0:1:1:1:1
family= 6 2 new D2h genus #     4 is 0:0:0:1:1:1:\:\
     1:  0:0:0:1:1:1:\:\
     2:  0:0:0:1:1:\:1:\
     3:  0:0:0:1:1:\:\:1
     4:  0:0:0:1:\:1:1:\
     5:  0:0:0:1:\:1:\:1
     6:  0:0:0:1:\:\:1:1
     7:  0:0:0:\:1:1:1:\
     8:  0:0:0:\:1:1:\:1
     9:  0:0:0:\:1:\:1:1
    10:  0:0:0:\:\:1:1:1
    11:  0:0:1:0:1:1:\:\
    12:  0:0:1:0:1:\:1:\
    13:  0:0:1:0:1:\:\:1
    14:  0:0:1:0:\:1:1:\
    15:  0:0:1:0:\:1:\:1
    16:  0:0:1:0:\:\:1:1
    17:  0:0:1:1:0:1:\:\
    18:  0:0:1:1:0:\:1:\
    19:  0:0:1:1:0:\:\:1
    20:  0:0:1:1:1:0:\:\
    21:  0:0:1:1:1:\:0:\
    22:  0:0:1:1:1:\:\:0
    23:  0:0:1:1:\:0:1:\
    24:  0:0:1:1:\:0:\:1
    25:  0:0:1:1:\:1:0:\
    26:  0:0:1:1:\:1:\:0
    27:  0:0:1:1:\:\:0:1
    28:  0:0:1:1:\:\:1:0
    29:  0:0:1:\:0:1:1:\
    30:  0:0:1:\:0:1:\:1
    31:  0:0:1:\:0:\:1:1
    32:  0:0:1:\:1:0:1:\
    33:  0:0:1:\:1:0:\:1
    34:  0:0:1:\:1:1:0:\
    35:  0:0:1:\:1:1:\:0
    36:  0:0:1:\:1:\:0:1
    37:  0:0:1:\:1:\:1:0
    38:  0:0:1:\:\:0:1:1
    39:  0:0:1:\:\:1:0:1
    40:  0:0:1:\:\:1:1:0
    41:  0:0:\:0:1:1:1:\
    42:  0:0:\:0:1:1:\:1
    43:  0:0:\:0:1:\:1:1
    44:  0:0:\:0:\:1:1:1
    45:  0:0:\:1:0:1:1:\
    46:  0:0:\:1:0:1:\:1
    47:  0:0:\:1:0:\:1:1
    48:  0:0:\:1:1:0:1:\
    49:  0:0:\:1:1:0:\:1
    50:  0:0:\:1:1:1:0:\
    51:  0:0:\:1:1:1:\:0
    52:  0:0:\:1:1:\:0:1
    53:  0:0:\:1:1:\:1:0
    54:  0:0:\:1:\:0:1:1
    55:  0:0:\:1:\:1:0:1
    56:  0:0:\:1:\:1:1:0
    57:  0:0:\:\:0:1:1:1
    58:  0:0:\:\:1:0:1:1
    59:  0:0:\:\:1:1:0:1
    60:  0:0:\:\:1:1:1:0
    61:  0:1:0:0:1:1:\:\
    62:  0:1:0:0:1:\:1:\
    63:  0:1:0:0:1:\:\:1
    64:  0:1:0:0:\:1:1:\
    65:  0:1:0:0:\:1:\:1
    66:  0:1:0:0:\:\:1:1
    67:  0:1:0:1:0:1:\:\
    68:  0:1:0:1:0:\:1:\
    69:  0:1:0:1:0:\:\:1
    70:  0:1:0:1:1:0:\:\
    71:  0:1:0:1:1:\:0:\
    72:  0:1:0:1:1:\:\:0
    73:  0:1:0:1:\:0:1:\
    74:  0:1:0:1:\:0:\:1
    75:  0:1:0:1:\:1:0:\
    76:  0:1:0:1:\:1:\:0
    77:  0:1:0:1:\:\:0:1
    78:  0:1:0:1:\:\:1:0
    79:  0:1:0:\:0:1:1:\
    80:  0:1:0:\:0:1:\:1
    81:  0:1:0:\:0:\:1:1
    82:  0:1:0:\:1:0:1:\
    83:  0:1:0:\:1:0:\:1
    84:  0:1:0:\:1:1:0:\
    85:  0:1:0:\:1:1:\:0
    86:  0:1:0:\:1:\:0:1
    87:  0:1:0:\:1:\:1:0
    88:  0:1:0:\:\:0:1:1
    89:  0:1:0:\:\:1:0:1
    90:  0:1:0:\:\:1:1:0
    91:  0:1:1:0:0:1:\:\
    92:  0:1:1:0:0:\:1:\
    93:  0:1:1:0:0:\:\:1
    94:  0:1:1:0:1:0:\:\
    95:  0:1:1:0:1:\:0:\
    96:  0:1:1:0:1:\:\:0
    97:  0:1:1:0:\:0:1:\
    98:  0:1:1:0:\:0:\:1
    99:  0:1:1:0:\:1:0:\
   100:  0:1:1:0:\:1:\:0
   101:  0:1:1:0:\:\:0:1
   102:  0:1:1:0:\:\:1:0
   103:  0:1:1:1:0:0:\:\
   104:  0:1:1:1:0:\:0:\
   105:  0:1:1:1:0:\:\:0
   106:  0:1:1:1:\:0:0:\
   107:  0:1:1:1:\:0:\:0
   108:  0:1:1:1:\:\:0:0
   109:  0:1:1:\:0:0:1:\
   110:  0:1:1:\:0:0:\:1
   111:  0:1:1:\:0:1:0:\
   112:  0:1:1:\:0:1:\:0
   113:  0:1:1:\:0:\:0:1
   114:  0:1:1:\:0:\:1:0
   115:  0:1:1:\:1:0:0:\
   116:  0:1:1:\:1:0:\:0
   117:  0:1:1:\:1:\:0:0
   118:  0:1:1:\:\:0:0:1
   119:  0:1:1:\:\:0:1:0
   120:  0:1:1:\:\:1:0:0
   121:  0:1:\:0:0:1:1:\
   122:  0:1:\:0:0:1:\:1
   123:  0:1:\:0:0:\:1:1
   124:  0:1:\:0:1:0:1:\
   125:  0:1:\:0:1:0:\:1
   126:  0:1:\:0:1:1:0:\
   127:  0:1:\:0:1:1:\:0
   128:  0:1:\:0:1:\:0:1
   129:  0:1:\:0:1:\:1:0
   130:  0:1:\:0:\:0:1:1
   131:  0:1:\:0:\:1:0:1
   132:  0:1:\:0:\:1:1:0
   133:  0:1:\:1:0:0:1:\
   134:  0:1:\:1:0:0:\:1
   135:  0:1:\:1:0:1:0:\
   136:  0:1:\:1:0:1:\:0
   137:  0:1:\:1:0:\:0:1
   138:  0:1:\:1:0:\:1:0
   139:  0:1:\:1:1:0:0:\
   140:  0:1:\:1:1:0:\:0
   141:  0:1:\:1:1:\:0:0
   142:  0:1:\:1:\:0:0:1
   143:  0:1:\:1:\:0:1:0
   144:  0:1:\:1:\:1:0:0
   145:  0:1:\:\:0:0:1:1
   146:  0:1:\:\:0:1:0:1
   147:  0:1:\:\:0:1:1:0
   148:  0:1:\:\:1:0:0:1
   149:  0:1:\:\:1:0:1:0
   150:  0:1:\:\:1:1:0:0
   151:  0:\:0:0:1:1:1:\
   152:  0:\:0:0:1:1:\:1
   153:  0:\:0:0:1:\:1:1
   154:  0:\:0:0:\:1:1:1
   155:  0:\:0:1:0:1:1:\
   156:  0:\:0:1:0:1:\:1
   157:  0:\:0:1:0:\:1:1
   158:  0:\:0:1:1:0:1:\
   159:  0:\:0:1:1:0:\:1
   160:  0:\:0:1:1:1:0:\
   161:  0:\:0:1:1:1:\:0
   162:  0:\:0:1:1:\:0:1
   163:  0:\:0:1:1:\:1:0
   164:  0:\:0:1:\:0:1:1
   165:  0:\:0:1:\:1:0:1
   166:  0:\:0:1:\:1:1:0
   167:  0:\:0:\:0:1:1:1
   168:  0:\:0:\:1:0:1:1
   169:  0:\:0:\:1:1:0:1
   170:  0:\:0:\:1:1:1:0
   171:  0:\:1:0:0:1:1:\
   172:  0:\:1:0:0:1:\:1
   173:  0:\:1:0:0:\:1:1
   174:  0:\:1:0:1:0:1:\
   175:  0:\:1:0:1:0:\:1
   176:  0:\:1:0:1:1:0:\
   177:  0:\:1:0:1:1:\:0
   178:  0:\:1:0:1:\:0:1
   179:  0:\:1:0:1:\:1:0
   180:  0:\:1:0:\:0:1:1
   181:  0:\:1:0:\:1:0:1
   182:  0:\:1:0:\:1:1:0
   183:  0:\:1:1:0:0:1:\
   184:  0:\:1:1:0:0:\:1
   185:  0:\:1:1:0:1:0:\
   186:  0:\:1:1:0:1:\:0
   187:  0:\:1:1:0:\:0:1
   188:  0:\:1:1:0:\:1:0
   189:  0:\:1:1:1:0:0:\
   190:  0:\:1:1:1:0:\:0
   191:  0:\:1:1:1:\:0:0
   192:  0:\:1:1:\:0:0:1
   193:  0:\:1:1:\:0:1:0
   194:  0:\:1:1:\:1:0:0
   195:  0:\:1:\:0:0:1:1
   196:  0:\:1:\:0:1:0:1
   197:  0:\:1:\:0:1:1:0
   198:  0:\:1:\:1:0:0:1
   199:  0:\:1:\:1:0:1:0
   200:  0:\:1:\:1:1:0:0
   201:  0:\:\:0:0:1:1:1
   202:  0:\:\:0:1:0:1:1
   203:  0:\:\:0:1:1:0:1
   204:  0:\:\:0:1:1:1:0
   205:  0:\:\:1:0:0:1:1
   206:  0:\:\:1:0:1:0:1
   207:  0:\:\:1:0:1:1:0
   208:  0:\:\:1:1:0:0:1
   209:  0:\:\:1:1:0:1:0
   210:  0:\:\:1:1:1:0:0
   211:  1:0:0:0:1:1:\:\
   212:  1:0:0:0:1:\:1:\
   213:  1:0:0:0:1:\:\:1
   214:  1:0:0:0:\:1:1:\
   215:  1:0:0:0:\:1:\:1
   216:  1:0:0:0:\:\:1:1
   217:  1:0:0:1:0:1:\:\
   218:  1:0:0:1:0:\:1:\
   219:  1:0:0:1:0:\:\:1
   220:  1:0:0:1:1:0:\:\
   221:  1:0:0:1:1:\:0:\
   222:  1:0:0:1:1:\:\:0
   223:  1:0:0:1:\:0:1:\
   224:  1:0:0:1:\:0:\:1
   225:  1:0:0:1:\:1:0:\
   226:  1:0:0:1:\:1:\:0
   227:  1:0:0:1:\:\:0:1
   228:  1:0:0:1:\:\:1:0
   229:  1:0:0:\:0:1:1:\
   230:  1:0:0:\:0:1:\:1
   231:  1:0:0:\:0:\:1:1
   232:  1:0:0:\:1:0:1:\
   233:  1:0:0:\:1:0:\:1
   234:  1:0:0:\:1:1:0:\
   235:  1:0:0:\:1:1:\:0
   236:  1:0:0:\:1:\:0:1
   237:  1:0:0:\:1:\:1:0
   238:  1:0:0:\:\:0:1:1
   239:  1:0:0:\:\:1:0:1
   240:  1:0:0:\:\:1:1:0
   241:  1:0:1:0:0:1:\:\
   242:  1:0:1:0:0:\:1:\
   243:  1:0:1:0:0:\:\:1
   244:  1:0:1:0:1:0:\:\
   245:  1:0:1:0:1:\:0:\
   246:  1:0:1:0:1:\:\:0
   247:  1:0:1:0:\:0:1:\
   248:  1:0:1:0:\:0:\:1
   249:  1:0:1:0:\:1:0:\
   250:  1:0:1:0:\:1:\:0
   251:  1:0:1:0:\:\:0:1
   252:  1:0:1:0:\:\:1:0
   253:  1:0:1:1:0:0:\:\
   254:  1:0:1:1:0:\:0:\
   255:  1:0:1:1:0:\:\:0
   256:  1:0:1:1:\:0:0:\
   257:  1:0:1:1:\:0:\:0
   258:  1:0:1:1:\:\:0:0
   259:  1:0:1:\:0:0:1:\
   260:  1:0:1:\:0:0:\:1
   261:  1:0:1:\:0:1:0:\
   262:  1:0:1:\:0:1:\:0
   263:  1:0:1:\:0:\:0:1
   264:  1:0:1:\:0:\:1:0
   265:  1:0:1:\:1:0:0:\
   266:  1:0:1:\:1:0:\:0
   267:  1:0:1:\:1:\:0:0
   268:  1:0:1:\:\:0:0:1
   269:  1:0:1:\:\:0:1:0
   270:  1:0:1:\:\:1:0:0
   271:  1:0:\:0:0:1:1:\
   272:  1:0:\:0:0:1:\:1
   273:  1:0:\:0:0:\:1:1
   274:  1:0:\:0:1:0:1:\
   275:  1:0:\:0:1:0:\:1
   276:  1:0:\:0:1:1:0:\
   277:  1:0:\:0:1:1:\:0
   278:  1:0:\:0:1:\:0:1
   279:  1:0:\:0:1:\:1:0
   280:  1:0:\:0:\:0:1:1
   281:  1:0:\:0:\:1:0:1
   282:  1:0:\:0:\:1:1:0
   283:  1:0:\:1:0:0:1:\
   284:  1:0:\:1:0:0:\:1
   285:  1:0:\:1:0:1:0:\
   286:  1:0:\:1:0:1:\:0
   287:  1:0:\:1:0:\:0:1
   288:  1:0:\:1:0:\:1:0
   289:  1:0:\:1:1:0:0:\
   290:  1:0:\:1:1:0:\:0
   291:  1:0:\:1:1:\:0:0
   292:  1:0:\:1:\:0:0:1
   293:  1:0:\:1:\:0:1:0
   294:  1:0:\:1:\:1:0:0
   295:  1:0:\:\:0:0:1:1
   296:  1:0:\:\:0:1:0:1
   297:  1:0:\:\:0:1:1:0
   298:  1:0:\:\:1:0:0:1
   299:  1:0:\:\:1:0:1:0
   300:  1:0:\:\:1:1:0:0
   301:  1:1:0:0:0:1:\:\
   302:  1:1:0:0:0:\:1:\
   303:  1:1:0:0:0:\:\:1
   304:  1:1:0:0:1:0:\:\
   305:  1:1:0:0:1:\:0:\
   306:  1:1:0:0:1:\:\:0
   307:  1:1:0:0:\:0:1:\
   308:  1:1:0:0:\:0:\:1
   309:  1:1:0:0:\:1:0:\
   310:  1:1:0:0:\:1:\:0
   311:  1:1:0:0:\:\:0:1
   312:  1:1:0:0:\:\:1:0
   313:  1:1:0:1:0:0:\:\
   314:  1:1:0:1:0:\:0:\
   315:  1:1:0:1:0:\:\:0
   316:  1:1:0:1:\:0:0:\
   317:  1:1:0:1:\:0:\:0
   318:  1:1:0:1:\:\:0:0
   319:  1:1:0:\:0:0:1:\
   320:  1:1:0:\:0:0:\:1
   321:  1:1:0:\:0:1:0:\
   322:  1:1:0:\:0:1:\:0
   323:  1:1:0:\:0:\:0:1
   324:  1:1:0:\:0:\:1:0
   325:  1:1:0:\:1:0:0:\
   326:  1:1:0:\:1:0:\:0
   327:  1:1:0:\:1:\:0:0
   328:  1:1:0:\:\:0:0:1
   329:  1:1:0:\:\:0:1:0
   330:  1:1:0:\:\:1:0:0
   331:  1:1:1:0:0:0:\:\
   332:  1:1:1:0:0:\:0:\
   333:  1:1:1:0:0:\:\:0
   334:  1:1:1:0:\:0:0:\
   335:  1:1:1:0:\:0:\:0
   336:  1:1:1:0:\:\:0:0
   337:  1:1:1:\:0:0:0:\
   338:  1:1:1:\:0:0:\:0
   339:  1:1:1:\:0:\:0:0
   340:  1:1:1:\:\:0:0:0
   341:  1:1:\:0:0:0:1:\
   342:  1:1:\:0:0:0:\:1
   343:  1:1:\:0:0:1:0:\
   344:  1:1:\:0:0:1:\:0
   345:  1:1:\:0:0:\:0:1
   346:  1:1:\:0:0:\:1:0
   347:  1:1:\:0:1:0:0:\
   348:  1:1:\:0:1:0:\:0
   349:  1:1:\:0:1:\:0:0
   350:  1:1:\:0:\:0:0:1
   351:  1:1:\:0:\:0:1:0
   352:  1:1:\:0:\:1:0:0
   353:  1:1:\:1:0:0:0:\
   354:  1:1:\:1:0:0:\:0
   355:  1:1:\:1:0:\:0:0
   356:  1:1:\:1:\:0:0:0
   357:  1:1:\:\:0:0:0:1
   358:  1:1:\:\:0:0:1:0
   359:  1:1:\:\:0:1:0:0
   360:  1:1:\:\:1:0:0:0
   361:  1:\:0:0:0:1:1:\
   362:  1:\:0:0:0:1:\:1
   363:  1:\:0:0:0:\:1:1
   364:  1:\:0:0:1:0:1:\
   365:  1:\:0:0:1:0:\:1
   366:  1:\:0:0:1:1:0:\
   367:  1:\:0:0:1:1:\:0
   368:  1:\:0:0:1:\:0:1
   369:  1:\:0:0:1:\:1:0
   370:  1:\:0:0:\:0:1:1
   371:  1:\:0:0:\:1:0:1
   372:  1:\:0:0:\:1:1:0
   373:  1:\:0:1:0:0:1:\
   374:  1:\:0:1:0:0:\:1
   375:  1:\:0:1:0:1:0:\
   376:  1:\:0:1:0:1:\:0
   377:  1:\:0:1:0:\:0:1
   378:  1:\:0:1:0:\:1:0
   379:  1:\:0:1:1:0:0:\
   380:  1:\:0:1:1:0:\:0
   381:  1:\:0:1:1:\:0:0
   382:  1:\:0:1:\:0:0:1
   383:  1:\:0:1:\:0:1:0
   384:  1:\:0:1:\:1:0:0
   385:  1:\:0:\:0:0:1:1
   386:  1:\:0:\:0:1:0:1
   387:  1:\:0:\:0:1:1:0
   388:  1:\:0:\:1:0:0:1
   389:  1:\:0:\:1:0:1:0
   390:  1:\:0:\:1:1:0:0
   391:  1:\:1:0:0:0:1:\
   392:  1:\:1:0:0:0:\:1
   393:  1:\:1:0:0:1:0:\
   394:  1:\:1:0:0:1:\:0
   395:  1:\:1:0:0:\:0:1
   396:  1:\:1:0:0:\:1:0
   397:  1:\:1:0:1:0:0:\
   398:  1:\:1:0:1:0:\:0
   399:  1:\:1:0:1:\:0:0
   400:  1:\:1:0:\:0:0:1
   401:  1:\:1:0:\:0:1:0
   402:  1:\:1:0:\:1:0:0
   403:  1:\:1:1:0:0:0:\
   404:  1:\:1:1:0:0:\:0
   405:  1:\:1:1:0:\:0:0
   406:  1:\:1:1:\:0:0:0
   407:  1:\:1:\:0:0:0:1
   408:  1:\:1:\:0:0:1:0
   409:  1:\:1:\:0:1:0:0
   410:  1:\:1:\:1:0:0:0
   411:  1:\:\:0:0:0:1:1
   412:  1:\:\:0:0:1:0:1
   413:  1:\:\:0:0:1:1:0
   414:  1:\:\:0:1:0:0:1
   415:  1:\:\:0:1:0:1:0
   416:  1:\:\:0:1:1:0:0
   417:  1:\:\:1:0:0:0:1
   418:  1:\:\:1:0:0:1:0
   419:  1:\:\:1:0:1:0:0
   420:  1:\:\:1:1:0:0:0
   421:  \:0:0:0:1:1:1:\
   422:  \:0:0:0:1:1:\:1
   423:  \:0:0:0:1:\:1:1
   424:  \:0:0:0:\:1:1:1
   425:  \:0:0:1:0:1:1:\
   426:  \:0:0:1:0:1:\:1
   427:  \:0:0:1:0:\:1:1
   428:  \:0:0:1:1:0:1:\
   429:  \:0:0:1:1:0:\:1
   430:  \:0:0:1:1:1:0:\
   431:  \:0:0:1:1:1:\:0
   432:  \:0:0:1:1:\:0:1
   433:  \:0:0:1:1:\:1:0
   434:  \:0:0:1:\:0:1:1
   435:  \:0:0:1:\:1:0:1
   436:  \:0:0:1:\:1:1:0
   437:  \:0:0:\:0:1:1:1
   438:  \:0:0:\:1:0:1:1
   439:  \:0:0:\:1:1:0:1
   440:  \:0:0:\:1:1:1:0
   441:  \:0:1:0:0:1:1:\
   442:  \:0:1:0:0:1:\:1
   443:  \:0:1:0:0:\:1:1
   444:  \:0:1:0:1:0:1:\
   445:  \:0:1:0:1:0:\:1
   446:  \:0:1:0:1:1:0:\
   447:  \:0:1:0:1:1:\:0
   448:  \:0:1:0:1:\:0:1
   449:  \:0:1:0:1:\:1:0
   450:  \:0:1:0:\:0:1:1
   451:  \:0:1:0:\:1:0:1
   452:  \:0:1:0:\:1:1:0
   453:  \:0:1:1:0:0:1:\
   454:  \:0:1:1:0:0:\:1
   455:  \:0:1:1:0:1:0:\
   456:  \:0:1:1:0:1:\:0
   457:  \:0:1:1:0:\:0:1
   458:  \:0:1:1:0:\:1:0
   459:  \:0:1:1:1:0:0:\
   460:  \:0:1:1:1:0:\:0
   461:  \:0:1:1:1:\:0:0
   462:  \:0:1:1:\:0:0:1
   463:  \:0:1:1:\:0:1:0
   464:  \:0:1:1:\:1:0:0
   465:  \:0:1:\:0:0:1:1
   466:  \:0:1:\:0:1:0:1
   467:  \:0:1:\:0:1:1:0
   468:  \:0:1:\:1:0:0:1
   469:  \:0:1:\:1:0:1:0
   470:  \:0:1:\:1:1:0:0
   471:  \:0:\:0:0:1:1:1
   472:  \:0:\:0:1:0:1:1
   473:  \:0:\:0:1:1:0:1
   474:  \:0:\:0:1:1:1:0
   475:  \:0:\:1:0:0:1:1
   476:  \:0:\:1:0:1:0:1
   477:  \:0:\:1:0:1:1:0
   478:  \:0:\:1:1:0:0:1
   479:  \:0:\:1:1:0:1:0
   480:  \:0:\:1:1:1:0:0
   481:  \:1:0:0:0:1:1:\
   482:  \:1:0:0:0:1:\:1
   483:  \:1:0:0:0:\:1:1
   484:  \:1:0:0:1:0:1:\
   485:  \:1:0:0:1:0:\:1
   486:  \:1:0:0:1:1:0:\
   487:  \:1:0:0:1:1:\:0
   488:  \:1:0:0:1:\:0:1
   489:  \:1:0:0:1:\:1:0
   490:  \:1:0:0:\:0:1:1
   491:  \:1:0:0:\:1:0:1
   492:  \:1:0:0:\:1:1:0
   493:  \:1:0:1:0:0:1:\
   494:  \:1:0:1:0:0:\:1
   495:  \:1:0:1:0:1:0:\
   496:  \:1:0:1:0:1:\:0
   497:  \:1:0:1:0:\:0:1
   498:  \:1:0:1:0:\:1:0
   499:  \:1:0:1:1:0:0:\
   500:  \:1:0:1:1:0:\:0
   501:  \:1:0:1:1:\:0:0
   502:  \:1:0:1:\:0:0:1
   503:  \:1:0:1:\:0:1:0
   504:  \:1:0:1:\:1:0:0
   505:  \:1:0:\:0:0:1:1
   506:  \:1:0:\:0:1:0:1
   507:  \:1:0:\:0:1:1:0
   508:  \:1:0:\:1:0:0:1
   509:  \:1:0:\:1:0:1:0
   510:  \:1:0:\:1:1:0:0
   511:  \:1:1:0:0:0:1:\
   512:  \:1:1:0:0:0:\:1
   513:  \:1:1:0:0:1:0:\
   514:  \:1:1:0:0:1:\:0
   515:  \:1:1:0:0:\:0:1
   516:  \:1:1:0:0:\:1:0
   517:  \:1:1:0:1:0:0:\
   518:  \:1:1:0:1:0:\:0
   519:  \:1:1:0:1:\:0:0
   520:  \:1:1:0:\:0:0:1
   521:  \:1:1:0:\:0:1:0
   522:  \:1:1:0:\:1:0:0
   523:  \:1:1:1:0:0:0:\
   524:  \:1:1:1:0:0:\:0
   525:  \:1:1:1:0:\:0:0
   526:  \:1:1:1:\:0:0:0
   527:  \:1:1:\:0:0:0:1
   528:  \:1:1:\:0:0:1:0
   529:  \:1:1:\:0:1:0:0
   530:  \:1:1:\:1:0:0:0
   531:  \:1:\:0:0:0:1:1
   532:  \:1:\:0:0:1:0:1
   533:  \:1:\:0:0:1:1:0
   534:  \:1:\:0:1:0:0:1
   535:  \:1:\:0:1:0:1:0
   536:  \:1:\:0:1:1:0:0
   537:  \:1:\:1:0:0:0:1
   538:  \:1:\:1:0:0:1:0
   539:  \:1:\:1:0:1:0:0
   540:  \:1:\:1:1:0:0:0
   541:  \:\:0:0:0:1:1:1
   542:  \:\:0:0:1:0:1:1
   543:  \:\:0:0:1:1:0:1
   544:  \:\:0:0:1:1:1:0
   545:  \:\:0:1:0:0:1:1
   546:  \:\:0:1:0:1:0:1
   547:  \:\:0:1:0:1:1:0
   548:  \:\:0:1:1:0:0:1
   549:  \:\:0:1:1:0:1:0
   550:  \:\:0:1:1:1:0:0
   551:  \:\:1:0:0:0:1:1
   552:  \:\:1:0:0:1:0:1
   553:  \:\:1:0:0:1:1:0
   554:  \:\:1:0:1:0:0:1
   555:  \:\:1:0:1:0:1:0
   556:  \:\:1:0:1:1:0:0
   557:  \:\:1:1:0:0:0:1
   558:  \:\:1:1:0:0:1:0
   559:  \:\:1:1:0:1:0:0
   560:  \:\:1:1:1:0:0:0
Nber of genera for this family=    4
 
family= 5 3
 
family= 5 3 new D2h genus #     1 is 0:0:0:0:0:\:\:\
     1:  0:0:0:0:0:\:\:\
     2:  0:0:0:0:\:0:\:\
     3:  0:0:0:0:\:\:0:\
     4:  0:0:0:0:\:\:\:0
     5:  0:0:0:\:0:0:\:\
     6:  0:0:0:\:0:\:0:\
     7:  0:0:0:\:0:\:\:0
     8:  0:0:0:\:\:0:0:\
     9:  0:0:0:\:\:0:\:0
    10:  0:0:0:\:\:\:0:0
    11:  0:0:\:0:0:0:\:\
    12:  0:0:\:0:0:\:0:\
    13:  0:0:\:0:0:\:\:0
    14:  0:0:\:0:\:0:0:\
    15:  0:0:\:0:\:0:\:0
    16:  0:0:\:0:\:\:0:0
    17:  0:0:\:\:0:0:0:\
    18:  0:0:\:\:0:0:\:0
    19:  0:0:\:\:0:\:0:0
    20:  0:0:\:\:\:0:0:0
    21:  0:\:0:0:0:0:\:\
    22:  0:\:0:0:0:\:0:\
    23:  0:\:0:0:0:\:\:0
    24:  0:\:0:0:\:0:0:\
    25:  0:\:0:0:\:0:\:0
    26:  0:\:0:0:\:\:0:0
    27:  0:\:0:\:0:0:0:\
    28:  0:\:0:\:0:0:\:0
    29:  0:\:0:\:0:\:0:0
    30:  0:\:0:\:\:0:0:0
    31:  0:\:\:0:0:0:0:\
    32:  0:\:\:0:0:0:\:0
    33:  0:\:\:0:0:\:0:0
    34:  0:\:\:0:\:0:0:0
    35:  0:\:\:\:0:0:0:0
    36:  \:0:0:0:0:0:\:\
    37:  \:0:0:0:0:\:0:\
    38:  \:0:0:0:0:\:\:0
    39:  \:0:0:0:\:0:0:\
    40:  \:0:0:0:\:0:\:0
    41:  \:0:0:0:\:\:0:0
    42:  \:0:0:\:0:0:0:\
    43:  \:0:0:\:0:0:\:0
    44:  \:0:0:\:0:\:0:0
    45:  \:0:0:\:\:0:0:0
    46:  \:0:\:0:0:0:0:\
    47:  \:0:\:0:0:0:\:0
    48:  \:0:\:0:0:\:0:0
    49:  \:0:\:0:\:0:0:0
    50:  \:0:\:\:0:0:0:0
    51:  \:\:0:0:0:0:0:\
    52:  \:\:0:0:0:0:\:0
    53:  \:\:0:0:0:\:0:0
    54:  \:\:0:0:\:0:0:0
    55:  \:\:0:\:0:0:0:0
    56:  \:\:\:0:0:0:0:0
    57:  1:1:1:1:1:\:\:\
    58:  1:1:1:1:\:1:\:\
    59:  1:1:1:1:\:\:1:\
    60:  1:1:1:1:\:\:\:1
    61:  1:1:1:\:1:1:\:\
    62:  1:1:1:\:1:\:1:\
    63:  1:1:1:\:1:\:\:1
    64:  1:1:1:\:\:1:1:\
    65:  1:1:1:\:\:1:\:1
    66:  1:1:1:\:\:\:1:1
    67:  1:1:\:1:1:1:\:\
    68:  1:1:\:1:1:\:1:\
    69:  1:1:\:1:1:\:\:1
    70:  1:1:\:1:\:1:1:\
    71:  1:1:\:1:\:1:\:1
    72:  1:1:\:1:\:\:1:1
    73:  1:1:\:\:1:1:1:\
    74:  1:1:\:\:1:1:\:1
    75:  1:1:\:\:1:\:1:1
    76:  1:1:\:\:\:1:1:1
    77:  1:\:1:1:1:1:\:\
    78:  1:\:1:1:1:\:1:\
    79:  1:\:1:1:1:\:\:1
    80:  1:\:1:1:\:1:1:\
    81:  1:\:1:1:\:1:\:1
    82:  1:\:1:1:\:\:1:1
    83:  1:\:1:\:1:1:1:\
    84:  1:\:1:\:1:1:\:1
    85:  1:\:1:\:1:\:1:1
    86:  1:\:1:\:\:1:1:1
    87:  1:\:\:1:1:1:1:\
    88:  1:\:\:1:1:1:\:1
    89:  1:\:\:1:1:\:1:1
    90:  1:\:\:1:\:1:1:1
    91:  1:\:\:\:1:1:1:1
    92:  \:1:1:1:1:1:\:\
    93:  \:1:1:1:1:\:1:\
    94:  \:1:1:1:1:\:\:1
    95:  \:1:1:1:\:1:1:\
    96:  \:1:1:1:\:1:\:1
    97:  \:1:1:1:\:\:1:1
    98:  \:1:1:\:1:1:1:\
    99:  \:1:1:\:1:1:\:1
   100:  \:1:1:\:1:\:1:1
   101:  \:1:1:\:\:1:1:1
   102:  \:1:\:1:1:1:1:\
   103:  \:1:\:1:1:1:\:1
   104:  \:1:\:1:1:\:1:1
   105:  \:1:\:1:\:1:1:1
   106:  \:1:\:\:1:1:1:1
   107:  \:\:1:1:1:1:1:\
   108:  \:\:1:1:1:1:\:1
   109:  \:\:1:1:1:\:1:1
   110:  \:\:1:1:\:1:1:1
   111:  \:\:1:\:1:1:1:1
   112:  \:\:\:1:1:1:1:1
family= 5 3 new D2h genus #     2 is 0:0:0:0:1:\:\:\
     1:  0:0:0:0:1:\:\:\
     2:  0:0:0:0:\:1:\:\
     3:  0:0:0:0:\:\:1:\
     4:  0:0:0:0:\:\:\:1
     5:  0:0:0:1:0:\:\:\
     6:  0:0:0:1:\:0:\:\
     7:  0:0:0:1:\:\:0:\
     8:  0:0:0:1:\:\:\:0
     9:  0:0:0:\:0:1:\:\
    10:  0:0:0:\:0:\:1:\
    11:  0:0:0:\:0:\:\:1
    12:  0:0:0:\:1:0:\:\
    13:  0:0:0:\:1:\:0:\
    14:  0:0:0:\:1:\:\:0
    15:  0:0:0:\:\:0:1:\
    16:  0:0:0:\:\:0:\:1
    17:  0:0:0:\:\:1:0:\
    18:  0:0:0:\:\:1:\:0
    19:  0:0:0:\:\:\:0:1
    20:  0:0:0:\:\:\:1:0
    21:  0:0:1:0:0:\:\:\
    22:  0:0:1:0:\:0:\:\
    23:  0:0:1:0:\:\:0:\
    24:  0:0:1:0:\:\:\:0
    25:  0:0:1:\:0:0:\:\
    26:  0:0:1:\:0:\:0:\
    27:  0:0:1:\:0:\:\:0
    28:  0:0:1:\:\:0:0:\
    29:  0:0:1:\:\:0:\:0
    30:  0:0:1:\:\:\:0:0
    31:  0:0:\:0:0:1:\:\
    32:  0:0:\:0:0:\:1:\
    33:  0:0:\:0:0:\:\:1
    34:  0:0:\:0:1:0:\:\
    35:  0:0:\:0:1:\:0:\
    36:  0:0:\:0:1:\:\:0
    37:  0:0:\:0:\:0:1:\
    38:  0:0:\:0:\:0:\:1
    39:  0:0:\:0:\:1:0:\
    40:  0:0:\:0:\:1:\:0
    41:  0:0:\:0:\:\:0:1
    42:  0:0:\:0:\:\:1:0
    43:  0:0:\:1:0:0:\:\
    44:  0:0:\:1:0:\:0:\
    45:  0:0:\:1:0:\:\:0
    46:  0:0:\:1:\:0:0:\
    47:  0:0:\:1:\:0:\:0
    48:  0:0:\:1:\:\:0:0
    49:  0:0:\:\:0:0:1:\
    50:  0:0:\:\:0:0:\:1
    51:  0:0:\:\:0:1:0:\
    52:  0:0:\:\:0:1:\:0
    53:  0:0:\:\:0:\:0:1
    54:  0:0:\:\:0:\:1:0
    55:  0:0:\:\:1:0:0:\
    56:  0:0:\:\:1:0:\:0
    57:  0:0:\:\:1:\:0:0
    58:  0:0:\:\:\:0:0:1
    59:  0:0:\:\:\:0:1:0
    60:  0:0:\:\:\:1:0:0
    61:  0:1:0:0:0:\:\:\
    62:  0:1:0:0:\:0:\:\
    63:  0:1:0:0:\:\:0:\
    64:  0:1:0:0:\:\:\:0
    65:  0:1:0:\:0:0:\:\
    66:  0:1:0:\:0:\:0:\
    67:  0:1:0:\:0:\:\:0
    68:  0:1:0:\:\:0:0:\
    69:  0:1:0:\:\:0:\:0
    70:  0:1:0:\:\:\:0:0
    71:  0:1:\:0:0:0:\:\
    72:  0:1:\:0:0:\:0:\
    73:  0:1:\:0:0:\:\:0
    74:  0:1:\:0:\:0:0:\
    75:  0:1:\:0:\:0:\:0
    76:  0:1:\:0:\:\:0:0
    77:  0:1:\:\:0:0:0:\
    78:  0:1:\:\:0:0:\:0
    79:  0:1:\:\:0:\:0:0
    80:  0:1:\:\:\:0:0:0
    81:  0:\:0:0:0:1:\:\
    82:  0:\:0:0:0:\:1:\
    83:  0:\:0:0:0:\:\:1
    84:  0:\:0:0:1:0:\:\
    85:  0:\:0:0:1:\:0:\
    86:  0:\:0:0:1:\:\:0
    87:  0:\:0:0:\:0:1:\
    88:  0:\:0:0:\:0:\:1
    89:  0:\:0:0:\:1:0:\
    90:  0:\:0:0:\:1:\:0
    91:  0:\:0:0:\:\:0:1
    92:  0:\:0:0:\:\:1:0
    93:  0:\:0:1:0:0:\:\
    94:  0:\:0:1:0:\:0:\
    95:  0:\:0:1:0:\:\:0
    96:  0:\:0:1:\:0:0:\
    97:  0:\:0:1:\:0:\:0
    98:  0:\:0:1:\:\:0:0
    99:  0:\:0:\:0:0:1:\
   100:  0:\:0:\:0:0:\:1
   101:  0:\:0:\:0:1:0:\
   102:  0:\:0:\:0:1:\:0
   103:  0:\:0:\:0:\:0:1
   104:  0:\:0:\:0:\:1:0
   105:  0:\:0:\:1:0:0:\
   106:  0:\:0:\:1:0:\:0
   107:  0:\:0:\:1:\:0:0
   108:  0:\:0:\:\:0:0:1
   109:  0:\:0:\:\:0:1:0
   110:  0:\:0:\:\:1:0:0
   111:  0:\:1:0:0:0:\:\
   112:  0:\:1:0:0:\:0:\
   113:  0:\:1:0:0:\:\:0
   114:  0:\:1:0:\:0:0:\
   115:  0:\:1:0:\:0:\:0
   116:  0:\:1:0:\:\:0:0
   117:  0:\:1:\:0:0:0:\
   118:  0:\:1:\:0:0:\:0
   119:  0:\:1:\:0:\:0:0
   120:  0:\:1:\:\:0:0:0
   121:  0:\:\:0:0:0:1:\
   122:  0:\:\:0:0:0:\:1
   123:  0:\:\:0:0:1:0:\
   124:  0:\:\:0:0:1:\:0
   125:  0:\:\:0:0:\:0:1
   126:  0:\:\:0:0:\:1:0
   127:  0:\:\:0:1:0:0:\
   128:  0:\:\:0:1:0:\:0
   129:  0:\:\:0:1:\:0:0
   130:  0:\:\:0:\:0:0:1
   131:  0:\:\:0:\:0:1:0
   132:  0:\:\:0:\:1:0:0
   133:  0:\:\:1:0:0:0:\
   134:  0:\:\:1:0:0:\:0
   135:  0:\:\:1:0:\:0:0
   136:  0:\:\:1:\:0:0:0
   137:  0:\:\:\:0:0:0:1
   138:  0:\:\:\:0:0:1:0
   139:  0:\:\:\:0:1:0:0
   140:  0:\:\:\:1:0:0:0
   141:  1:0:0:0:0:\:\:\
   142:  1:0:0:0:\:0:\:\
   143:  1:0:0:0:\:\:0:\
   144:  1:0:0:0:\:\:\:0
   145:  1:0:0:\:0:0:\:\
   146:  1:0:0:\:0:\:0:\
   147:  1:0:0:\:0:\:\:0
   148:  1:0:0:\:\:0:0:\
   149:  1:0:0:\:\:0:\:0
   150:  1:0:0:\:\:\:0:0
   151:  1:0:\:0:0:0:\:\
   152:  1:0:\:0:0:\:0:\
   153:  1:0:\:0:0:\:\:0
   154:  1:0:\:0:\:0:0:\
   155:  1:0:\:0:\:0:\:0
   156:  1:0:\:0:\:\:0:0
   157:  1:0:\:\:0:0:0:\
   158:  1:0:\:\:0:0:\:0
   159:  1:0:\:\:0:\:0:0
   160:  1:0:\:\:\:0:0:0
   161:  1:\:0:0:0:0:\:\
   162:  1:\:0:0:0:\:0:\
   163:  1:\:0:0:0:\:\:0
   164:  1:\:0:0:\:0:0:\
   165:  1:\:0:0:\:0:\:0
   166:  1:\:0:0:\:\:0:0
   167:  1:\:0:\:0:0:0:\
   168:  1:\:0:\:0:0:\:0
   169:  1:\:0:\:0:\:0:0
   170:  1:\:0:\:\:0:0:0
   171:  1:\:\:0:0:0:0:\
   172:  1:\:\:0:0:0:\:0
   173:  1:\:\:0:0:\:0:0
   174:  1:\:\:0:\:0:0:0
   175:  1:\:\:\:0:0:0:0
   176:  \:0:0:0:0:1:\:\
   177:  \:0:0:0:0:\:1:\
   178:  \:0:0:0:0:\:\:1
   179:  \:0:0:0:1:0:\:\
   180:  \:0:0:0:1:\:0:\
   181:  \:0:0:0:1:\:\:0
   182:  \:0:0:0:\:0:1:\
   183:  \:0:0:0:\:0:\:1
   184:  \:0:0:0:\:1:0:\
   185:  \:0:0:0:\:1:\:0
   186:  \:0:0:0:\:\:0:1
   187:  \:0:0:0:\:\:1:0
   188:  \:0:0:1:0:0:\:\
   189:  \:0:0:1:0:\:0:\
   190:  \:0:0:1:0:\:\:0
   191:  \:0:0:1:\:0:0:\
   192:  \:0:0:1:\:0:\:0
   193:  \:0:0:1:\:\:0:0
   194:  \:0:0:\:0:0:1:\
   195:  \:0:0:\:0:0:\:1
   196:  \:0:0:\:0:1:0:\
   197:  \:0:0:\:0:1:\:0
   198:  \:0:0:\:0:\:0:1
   199:  \:0:0:\:0:\:1:0
   200:  \:0:0:\:1:0:0:\
   201:  \:0:0:\:1:0:\:0
   202:  \:0:0:\:1:\:0:0
   203:  \:0:0:\:\:0:0:1
   204:  \:0:0:\:\:0:1:0
   205:  \:0:0:\:\:1:0:0
   206:  \:0:1:0:0:0:\:\
   207:  \:0:1:0:0:\:0:\
   208:  \:0:1:0:0:\:\:0
   209:  \:0:1:0:\:0:0:\
   210:  \:0:1:0:\:0:\:0
   211:  \:0:1:0:\:\:0:0
   212:  \:0:1:\:0:0:0:\
   213:  \:0:1:\:0:0:\:0
   214:  \:0:1:\:0:\:0:0
   215:  \:0:1:\:\:0:0:0
   216:  \:0:\:0:0:0:1:\
   217:  \:0:\:0:0:0:\:1
   218:  \:0:\:0:0:1:0:\
   219:  \:0:\:0:0:1:\:0
   220:  \:0:\:0:0:\:0:1
   221:  \:0:\:0:0:\:1:0
   222:  \:0:\:0:1:0:0:\
   223:  \:0:\:0:1:0:\:0
   224:  \:0:\:0:1:\:0:0
   225:  \:0:\:0:\:0:0:1
   226:  \:0:\:0:\:0:1:0
   227:  \:0:\:0:\:1:0:0
   228:  \:0:\:1:0:0:0:\
   229:  \:0:\:1:0:0:\:0
   230:  \:0:\:1:0:\:0:0
   231:  \:0:\:1:\:0:0:0
   232:  \:0:\:\:0:0:0:1
   233:  \:0:\:\:0:0:1:0
   234:  \:0:\:\:0:1:0:0
   235:  \:0:\:\:1:0:0:0
   236:  \:1:0:0:0:0:\:\
   237:  \:1:0:0:0:\:0:\
   238:  \:1:0:0:0:\:\:0
   239:  \:1:0:0:\:0:0:\
   240:  \:1:0:0:\:0:\:0
   241:  \:1:0:0:\:\:0:0
   242:  \:1:0:\:0:0:0:\
   243:  \:1:0:\:0:0:\:0
   244:  \:1:0:\:0:\:0:0
   245:  \:1:0:\:\:0:0:0
   246:  \:1:\:0:0:0:0:\
   247:  \:1:\:0:0:0:\:0
   248:  \:1:\:0:0:\:0:0
   249:  \:1:\:0:\:0:0:0
   250:  \:1:\:\:0:0:0:0
   251:  \:\:0:0:0:0:1:\
   252:  \:\:0:0:0:0:\:1
   253:  \:\:0:0:0:1:0:\
   254:  \:\:0:0:0:1:\:0
   255:  \:\:0:0:0:\:0:1
   256:  \:\:0:0:0:\:1:0
   257:  \:\:0:0:1:0:0:\
   258:  \:\:0:0:1:0:\:0
   259:  \:\:0:0:1:\:0:0
   260:  \:\:0:0:\:0:0:1
   261:  \:\:0:0:\:0:1:0
   262:  \:\:0:0:\:1:0:0
   263:  \:\:0:1:0:0:0:\
   264:  \:\:0:1:0:0:\:0
   265:  \:\:0:1:0:\:0:0
   266:  \:\:0:1:\:0:0:0
   267:  \:\:0:\:0:0:0:1
   268:  \:\:0:\:0:0:1:0
   269:  \:\:0:\:0:1:0:0
   270:  \:\:0:\:1:0:0:0
   271:  \:\:1:0:0:0:0:\
   272:  \:\:1:0:0:0:\:0
   273:  \:\:1:0:0:\:0:0
   274:  \:\:1:0:\:0:0:0
   275:  \:\:1:\:0:0:0:0
   276:  \:\:\:0:0:0:0:1
   277:  \:\:\:0:0:0:1:0
   278:  \:\:\:0:0:1:0:0
   279:  \:\:\:0:1:0:0:0
   280:  \:\:\:1:0:0:0:0
   281:  1:1:1:1:0:\:\:\
   282:  1:1:1:1:\:0:\:\
   283:  1:1:1:1:\:\:0:\
   284:  1:1:1:1:\:\:\:0
   285:  1:1:1:0:1:\:\:\
   286:  1:1:1:0:\:1:\:\
   287:  1:1:1:0:\:\:1:\
   288:  1:1:1:0:\:\:\:1
   289:  1:1:1:\:1:0:\:\
   290:  1:1:1:\:1:\:0:\
   291:  1:1:1:\:1:\:\:0
   292:  1:1:1:\:0:1:\:\
   293:  1:1:1:\:0:\:1:\
   294:  1:1:1:\:0:\:\:1
   295:  1:1:1:\:\:1:0:\
   296:  1:1:1:\:\:1:\:0
   297:  1:1:1:\:\:0:1:\
   298:  1:1:1:\:\:0:\:1
   299:  1:1:1:\:\:\:1:0
   300:  1:1:1:\:\:\:0:1
   301:  1:1:0:1:1:\:\:\
   302:  1:1:0:1:\:1:\:\
   303:  1:1:0:1:\:\:1:\
   304:  1:1:0:1:\:\:\:1
   305:  1:1:0:\:1:1:\:\
   306:  1:1:0:\:1:\:1:\
   307:  1:1:0:\:1:\:\:1
   308:  1:1:0:\:\:1:1:\
   309:  1:1:0:\:\:1:\:1
   310:  1:1:0:\:\:\:1:1
   311:  1:1:\:1:1:0:\:\
   312:  1:1:\:1:1:\:0:\
   313:  1:1:\:1:1:\:\:0
   314:  1:1:\:1:0:1:\:\
   315:  1:1:\:1:0:\:1:\
   316:  1:1:\:1:0:\:\:1
   317:  1:1:\:1:\:1:0:\
   318:  1:1:\:1:\:1:\:0
   319:  1:1:\:1:\:0:1:\
   320:  1:1:\:1:\:0:\:1
   321:  1:1:\:1:\:\:1:0
   322:  1:1:\:1:\:\:0:1
   323:  1:1:\:0:1:1:\:\
   324:  1:1:\:0:1:\:1:\
   325:  1:1:\:0:1:\:\:1
   326:  1:1:\:0:\:1:1:\
   327:  1:1:\:0:\:1:\:1
   328:  1:1:\:0:\:\:1:1
   329:  1:1:\:\:1:1:0:\
   330:  1:1:\:\:1:1:\:0
   331:  1:1:\:\:1:0:1:\
   332:  1:1:\:\:1:0:\:1
   333:  1:1:\:\:1:\:1:0
   334:  1:1:\:\:1:\:0:1
   335:  1:1:\:\:0:1:1:\
   336:  1:1:\:\:0:1:\:1
   337:  1:1:\:\:0:\:1:1
   338:  1:1:\:\:\:1:1:0
   339:  1:1:\:\:\:1:0:1
   340:  1:1:\:\:\:0:1:1
   341:  1:0:1:1:1:\:\:\
   342:  1:0:1:1:\:1:\:\
   343:  1:0:1:1:\:\:1:\
   344:  1:0:1:1:\:\:\:1
   345:  1:0:1:\:1:1:\:\
   346:  1:0:1:\:1:\:1:\
   347:  1:0:1:\:1:\:\:1
   348:  1:0:1:\:\:1:1:\
   349:  1:0:1:\:\:1:\:1
   350:  1:0:1:\:\:\:1:1
   351:  1:0:\:1:1:1:\:\
   352:  1:0:\:1:1:\:1:\
   353:  1:0:\:1:1:\:\:1
   354:  1:0:\:1:\:1:1:\
   355:  1:0:\:1:\:1:\:1
   356:  1:0:\:1:\:\:1:1
   357:  1:0:\:\:1:1:1:\
   358:  1:0:\:\:1:1:\:1
   359:  1:0:\:\:1:\:1:1
   360:  1:0:\:\:\:1:1:1
   361:  1:\:1:1:1:0:\:\
   362:  1:\:1:1:1:\:0:\
   363:  1:\:1:1:1:\:\:0
   364:  1:\:1:1:0:1:\:\
   365:  1:\:1:1:0:\:1:\
   366:  1:\:1:1:0:\:\:1
   367:  1:\:1:1:\:1:0:\
   368:  1:\:1:1:\:1:\:0
   369:  1:\:1:1:\:0:1:\
   370:  1:\:1:1:\:0:\:1
   371:  1:\:1:1:\:\:1:0
   372:  1:\:1:1:\:\:0:1
   373:  1:\:1:0:1:1:\:\
   374:  1:\:1:0:1:\:1:\
   375:  1:\:1:0:1:\:\:1
   376:  1:\:1:0:\:1:1:\
   377:  1:\:1:0:\:1:\:1
   378:  1:\:1:0:\:\:1:1
   379:  1:\:1:\:1:1:0:\
   380:  1:\:1:\:1:1:\:0
   381:  1:\:1:\:1:0:1:\
   382:  1:\:1:\:1:0:\:1
   383:  1:\:1:\:1:\:1:0
   384:  1:\:1:\:1:\:0:1
   385:  1:\:1:\:0:1:1:\
   386:  1:\:1:\:0:1:\:1
   387:  1:\:1:\:0:\:1:1
   388:  1:\:1:\:\:1:1:0
   389:  1:\:1:\:\:1:0:1
   390:  1:\:1:\:\:0:1:1
   391:  1:\:0:1:1:1:\:\
   392:  1:\:0:1:1:\:1:\
   393:  1:\:0:1:1:\:\:1
   394:  1:\:0:1:\:1:1:\
   395:  1:\:0:1:\:1:\:1
   396:  1:\:0:1:\:\:1:1
   397:  1:\:0:\:1:1:1:\
   398:  1:\:0:\:1:1:\:1
   399:  1:\:0:\:1:\:1:1
   400:  1:\:0:\:\:1:1:1
   401:  1:\:\:1:1:1:0:\
   402:  1:\:\:1:1:1:\:0
   403:  1:\:\:1:1:0:1:\
   404:  1:\:\:1:1:0:\:1
   405:  1:\:\:1:1:\:1:0
   406:  1:\:\:1:1:\:0:1
   407:  1:\:\:1:0:1:1:\
   408:  1:\:\:1:0:1:\:1
   409:  1:\:\:1:0:\:1:1
   410:  1:\:\:1:\:1:1:0
   411:  1:\:\:1:\:1:0:1
   412:  1:\:\:1:\:0:1:1
   413:  1:\:\:0:1:1:1:\
   414:  1:\:\:0:1:1:\:1
   415:  1:\:\:0:1:\:1:1
   416:  1:\:\:0:\:1:1:1
   417:  1:\:\:\:1:1:1:0
   418:  1:\:\:\:1:1:0:1
   419:  1:\:\:\:1:0:1:1
   420:  1:\:\:\:0:1:1:1
   421:  0:1:1:1:1:\:\:\
   422:  0:1:1:1:\:1:\:\
   423:  0:1:1:1:\:\:1:\
   424:  0:1:1:1:\:\:\:1
   425:  0:1:1:\:1:1:\:\
   426:  0:1:1:\:1:\:1:\
   427:  0:1:1:\:1:\:\:1
   428:  0:1:1:\:\:1:1:\
   429:  0:1:1:\:\:1:\:1
   430:  0:1:1:\:\:\:1:1
   431:  0:1:\:1:1:1:\:\
   432:  0:1:\:1:1:\:1:\
   433:  0:1:\:1:1:\:\:1
   434:  0:1:\:1:\:1:1:\
   435:  0:1:\:1:\:1:\:1
   436:  0:1:\:1:\:\:1:1
   437:  0:1:\:\:1:1:1:\
   438:  0:1:\:\:1:1:\:1
   439:  0:1:\:\:1:\:1:1
   440:  0:1:\:\:\:1:1:1
   441:  0:\:1:1:1:1:\:\
   442:  0:\:1:1:1:\:1:\
   443:  0:\:1:1:1:\:\:1
   444:  0:\:1:1:\:1:1:\
   445:  0:\:1:1:\:1:\:1
   446:  0:\:1:1:\:\:1:1
   447:  0:\:1:\:1:1:1:\
   448:  0:\:1:\:1:1:\:1
   449:  0:\:1:\:1:\:1:1
   450:  0:\:1:\:\:1:1:1
   451:  0:\:\:1:1:1:1:\
   452:  0:\:\:1:1:1:\:1
   453:  0:\:\:1:1:\:1:1
   454:  0:\:\:1:\:1:1:1
   455:  0:\:\:\:1:1:1:1
   456:  \:1:1:1:1:0:\:\
   457:  \:1:1:1:1:\:0:\
   458:  \:1:1:1:1:\:\:0
   459:  \:1:1:1:0:1:\:\
   460:  \:1:1:1:0:\:1:\
   461:  \:1:1:1:0:\:\:1
   462:  \:1:1:1:\:1:0:\
   463:  \:1:1:1:\:1:\:0
   464:  \:1:1:1:\:0:1:\
   465:  \:1:1:1:\:0:\:1
   466:  \:1:1:1:\:\:1:0
   467:  \:1:1:1:\:\:0:1
   468:  \:1:1:0:1:1:\:\
   469:  \:1:1:0:1:\:1:\
   470:  \:1:1:0:1:\:\:1
   471:  \:1:1:0:\:1:1:\
   472:  \:1:1:0:\:1:\:1
   473:  \:1:1:0:\:\:1:1
   474:  \:1:1:\:1:1:0:\
   475:  \:1:1:\:1:1:\:0
   476:  \:1:1:\:1:0:1:\
   477:  \:1:1:\:1:0:\:1
   478:  \:1:1:\:1:\:1:0
   479:  \:1:1:\:1:\:0:1
   480:  \:1:1:\:0:1:1:\
   481:  \:1:1:\:0:1:\:1
   482:  \:1:1:\:0:\:1:1
   483:  \:1:1:\:\:1:1:0
   484:  \:1:1:\:\:1:0:1
   485:  \:1:1:\:\:0:1:1
   486:  \:1:0:1:1:1:\:\
   487:  \:1:0:1:1:\:1:\
   488:  \:1:0:1:1:\:\:1
   489:  \:1:0:1:\:1:1:\
   490:  \:1:0:1:\:1:\:1
   491:  \:1:0:1:\:\:1:1
   492:  \:1:0:\:1:1:1:\
   493:  \:1:0:\:1:1:\:1
   494:  \:1:0:\:1:\:1:1
   495:  \:1:0:\:\:1:1:1
   496:  \:1:\:1:1:1:0:\
   497:  \:1:\:1:1:1:\:0
   498:  \:1:\:1:1:0:1:\
   499:  \:1:\:1:1:0:\:1
   500:  \:1:\:1:1:\:1:0
   501:  \:1:\:1:1:\:0:1
   502:  \:1:\:1:0:1:1:\
   503:  \:1:\:1:0:1:\:1
   504:  \:1:\:1:0:\:1:1
   505:  \:1:\:1:\:1:1:0
   506:  \:1:\:1:\:1:0:1
   507:  \:1:\:1:\:0:1:1
   508:  \:1:\:0:1:1:1:\
   509:  \:1:\:0:1:1:\:1
   510:  \:1:\:0:1:\:1:1
   511:  \:1:\:0:\:1:1:1
   512:  \:1:\:\:1:1:1:0
   513:  \:1:\:\:1:1:0:1
   514:  \:1:\:\:1:0:1:1
   515:  \:1:\:\:0:1:1:1
   516:  \:0:1:1:1:1:\:\
   517:  \:0:1:1:1:\:1:\
   518:  \:0:1:1:1:\:\:1
   519:  \:0:1:1:\:1:1:\
   520:  \:0:1:1:\:1:\:1
   521:  \:0:1:1:\:\:1:1
   522:  \:0:1:\:1:1:1:\
   523:  \:0:1:\:1:1:\:1
   524:  \:0:1:\:1:\:1:1
   525:  \:0:1:\:\:1:1:1
   526:  \:0:\:1:1:1:1:\
   527:  \:0:\:1:1:1:\:1
   528:  \:0:\:1:1:\:1:1
   529:  \:0:\:1:\:1:1:1
   530:  \:0:\:\:1:1:1:1
   531:  \:\:1:1:1:1:0:\
   532:  \:\:1:1:1:1:\:0
   533:  \:\:1:1:1:0:1:\
   534:  \:\:1:1:1:0:\:1
   535:  \:\:1:1:1:\:1:0
   536:  \:\:1:1:1:\:0:1
   537:  \:\:1:1:0:1:1:\
   538:  \:\:1:1:0:1:\:1
   539:  \:\:1:1:0:\:1:1
   540:  \:\:1:1:\:1:1:0
   541:  \:\:1:1:\:1:0:1
   542:  \:\:1:1:\:0:1:1
   543:  \:\:1:0:1:1:1:\
   544:  \:\:1:0:1:1:\:1
   545:  \:\:1:0:1:\:1:1
   546:  \:\:1:0:\:1:1:1
   547:  \:\:1:\:1:1:1:0
   548:  \:\:1:\:1:1:0:1
   549:  \:\:1:\:1:0:1:1
   550:  \:\:1:\:0:1:1:1
   551:  \:\:0:1:1:1:1:\
   552:  \:\:0:1:1:1:\:1
   553:  \:\:0:1:1:\:1:1
   554:  \:\:0:1:\:1:1:1
   555:  \:\:0:\:1:1:1:1
   556:  \:\:\:1:1:1:1:0
   557:  \:\:\:1:1:1:0:1
   558:  \:\:\:1:1:0:1:1
   559:  \:\:\:1:0:1:1:1
   560:  \:\:\:0:1:1:1:1
family= 5 3 new D2h genus #     3 is 0:0:0:1:1:\:\:\
     1:  0:0:0:1:1:\:\:\
     2:  0:0:0:1:\:1:\:\
     3:  0:0:0:1:\:\:1:\
     4:  0:0:0:1:\:\:\:1
     5:  0:0:0:\:1:1:\:\
     6:  0:0:0:\:1:\:1:\
     7:  0:0:0:\:1:\:\:1
     8:  0:0:0:\:\:1:1:\
     9:  0:0:0:\:\:1:\:1
    10:  0:0:0:\:\:\:1:1
    11:  0:0:1:0:1:\:\:\
    12:  0:0:1:0:\:1:\:\
    13:  0:0:1:0:\:\:1:\
    14:  0:0:1:0:\:\:\:1
    15:  0:0:1:1:0:\:\:\
    16:  0:0:1:1:\:0:\:\
    17:  0:0:1:1:\:\:0:\
    18:  0:0:1:1:\:\:\:0
    19:  0:0:1:\:0:1:\:\
    20:  0:0:1:\:0:\:1:\
    21:  0:0:1:\:0:\:\:1
    22:  0:0:1:\:1:0:\:\
    23:  0:0:1:\:1:\:0:\
    24:  0:0:1:\:1:\:\:0
    25:  0:0:1:\:\:0:1:\
    26:  0:0:1:\:\:0:\:1
    27:  0:0:1:\:\:1:0:\
    28:  0:0:1:\:\:1:\:0
    29:  0:0:1:\:\:\:0:1
    30:  0:0:1:\:\:\:1:0
    31:  0:0:\:0:1:1:\:\
    32:  0:0:\:0:1:\:1:\
    33:  0:0:\:0:1:\:\:1
    34:  0:0:\:0:\:1:1:\
    35:  0:0:\:0:\:1:\:1
    36:  0:0:\:0:\:\:1:1
    37:  0:0:\:1:0:1:\:\
    38:  0:0:\:1:0:\:1:\
    39:  0:0:\:1:0:\:\:1
    40:  0:0:\:1:1:0:\:\
    41:  0:0:\:1:1:\:0:\
    42:  0:0:\:1:1:\:\:0
    43:  0:0:\:1:\:0:1:\
    44:  0:0:\:1:\:0:\:1
    45:  0:0:\:1:\:1:0:\
    46:  0:0:\:1:\:1:\:0
    47:  0:0:\:1:\:\:0:1
    48:  0:0:\:1:\:\:1:0
    49:  0:0:\:\:0:1:1:\
    50:  0:0:\:\:0:1:\:1
    51:  0:0:\:\:0:\:1:1
    52:  0:0:\:\:1:0:1:\
    53:  0:0:\:\:1:0:\:1
    54:  0:0:\:\:1:1:0:\
    55:  0:0:\:\:1:1:\:0
    56:  0:0:\:\:1:\:0:1
    57:  0:0:\:\:1:\:1:0
    58:  0:0:\:\:\:0:1:1
    59:  0:0:\:\:\:1:0:1
    60:  0:0:\:\:\:1:1:0
    61:  0:1:0:0:1:\:\:\
    62:  0:1:0:0:\:1:\:\
    63:  0:1:0:0:\:\:1:\
    64:  0:1:0:0:\:\:\:1
    65:  0:1:0:1:0:\:\:\
    66:  0:1:0:1:\:0:\:\
    67:  0:1:0:1:\:\:0:\
    68:  0:1:0:1:\:\:\:0
    69:  0:1:0:\:0:1:\:\
    70:  0:1:0:\:0:\:1:\
    71:  0:1:0:\:0:\:\:1
    72:  0:1:0:\:1:0:\:\
    73:  0:1:0:\:1:\:0:\
    74:  0:1:0:\:1:\:\:0
    75:  0:1:0:\:\:0:1:\
    76:  0:1:0:\:\:0:\:1
    77:  0:1:0:\:\:1:0:\
    78:  0:1:0:\:\:1:\:0
    79:  0:1:0:\:\:\:0:1
    80:  0:1:0:\:\:\:1:0
    81:  0:1:1:0:0:\:\:\
    82:  0:1:1:0:\:0:\:\
    83:  0:1:1:0:\:\:0:\
    84:  0:1:1:0:\:\:\:0
    85:  0:1:1:\:0:0:\:\
    86:  0:1:1:\:0:\:0:\
    87:  0:1:1:\:0:\:\:0
    88:  0:1:1:\:\:0:0:\
    89:  0:1:1:\:\:0:\:0
    90:  0:1:1:\:\:\:0:0
    91:  0:1:\:0:0:1:\:\
    92:  0:1:\:0:0:\:1:\
    93:  0:1:\:0:0:\:\:1
    94:  0:1:\:0:1:0:\:\
    95:  0:1:\:0:1:\:0:\
    96:  0:1:\:0:1:\:\:0
    97:  0:1:\:0:\:0:1:\
    98:  0:1:\:0:\:0:\:1
    99:  0:1:\:0:\:1:0:\
   100:  0:1:\:0:\:1:\:0
   101:  0:1:\:0:\:\:0:1
   102:  0:1:\:0:\:\:1:0
   103:  0:1:\:1:0:0:\:\
   104:  0:1:\:1:0:\:0:\
   105:  0:1:\:1:0:\:\:0
   106:  0:1:\:1:\:0:0:\
   107:  0:1:\:1:\:0:\:0
   108:  0:1:\:1:\:\:0:0
   109:  0:1:\:\:0:0:1:\
   110:  0:1:\:\:0:0:\:1
   111:  0:1:\:\:0:1:0:\
   112:  0:1:\:\:0:1:\:0
   113:  0:1:\:\:0:\:0:1
   114:  0:1:\:\:0:\:1:0
   115:  0:1:\:\:1:0:0:\
   116:  0:1:\:\:1:0:\:0
   117:  0:1:\:\:1:\:0:0
   118:  0:1:\:\:\:0:0:1
   119:  0:1:\:\:\:0:1:0
   120:  0:1:\:\:\:1:0:0
   121:  0:\:0:0:1:1:\:\
   122:  0:\:0:0:1:\:1:\
   123:  0:\:0:0:1:\:\:1
   124:  0:\:0:0:\:1:1:\
   125:  0:\:0:0:\:1:\:1
   126:  0:\:0:0:\:\:1:1
   127:  0:\:0:1:0:1:\:\
   128:  0:\:0:1:0:\:1:\
   129:  0:\:0:1:0:\:\:1
   130:  0:\:0:1:1:0:\:\
   131:  0:\:0:1:1:\:0:\
   132:  0:\:0:1:1:\:\:0
   133:  0:\:0:1:\:0:1:\
   134:  0:\:0:1:\:0:\:1
   135:  0:\:0:1:\:1:0:\
   136:  0:\:0:1:\:1:\:0
   137:  0:\:0:1:\:\:0:1
   138:  0:\:0:1:\:\:1:0
   139:  0:\:0:\:0:1:1:\
   140:  0:\:0:\:0:1:\:1
   141:  0:\:0:\:0:\:1:1
   142:  0:\:0:\:1:0:1:\
   143:  0:\:0:\:1:0:\:1
   144:  0:\:0:\:1:1:0:\
   145:  0:\:0:\:1:1:\:0
   146:  0:\:0:\:1:\:0:1
   147:  0:\:0:\:1:\:1:0
   148:  0:\:0:\:\:0:1:1
   149:  0:\:0:\:\:1:0:1
   150:  0:\:0:\:\:1:1:0
   151:  0:\:1:0:0:1:\:\
   152:  0:\:1:0:0:\:1:\
   153:  0:\:1:0:0:\:\:1
   154:  0:\:1:0:1:0:\:\
   155:  0:\:1:0:1:\:0:\
   156:  0:\:1:0:1:\:\:0
   157:  0:\:1:0:\:0:1:\
   158:  0:\:1:0:\:0:\:1
   159:  0:\:1:0:\:1:0:\
   160:  0:\:1:0:\:1:\:0
   161:  0:\:1:0:\:\:0:1
   162:  0:\:1:0:\:\:1:0
   163:  0:\:1:1:0:0:\:\
   164:  0:\:1:1:0:\:0:\
   165:  0:\:1:1:0:\:\:0
   166:  0:\:1:1:\:0:0:\
   167:  0:\:1:1:\:0:\:0
   168:  0:\:1:1:\:\:0:0
   169:  0:\:1:\:0:0:1:\
   170:  0:\:1:\:0:0:\:1
   171:  0:\:1:\:0:1:0:\
   172:  0:\:1:\:0:1:\:0
   173:  0:\:1:\:0:\:0:1
   174:  0:\:1:\:0:\:1:0
   175:  0:\:1:\:1:0:0:\
   176:  0:\:1:\:1:0:\:0
   177:  0:\:1:\:1:\:0:0
   178:  0:\:1:\:\:0:0:1
   179:  0:\:1:\:\:0:1:0
   180:  0:\:1:\:\:1:0:0
   181:  0:\:\:0:0:1:1:\
   182:  0:\:\:0:0:1:\:1
   183:  0:\:\:0:0:\:1:1
   184:  0:\:\:0:1:0:1:\
   185:  0:\:\:0:1:0:\:1
   186:  0:\:\:0:1:1:0:\
   187:  0:\:\:0:1:1:\:0
   188:  0:\:\:0:1:\:0:1
   189:  0:\:\:0:1:\:1:0
   190:  0:\:\:0:\:0:1:1
   191:  0:\:\:0:\:1:0:1
   192:  0:\:\:0:\:1:1:0
   193:  0:\:\:1:0:0:1:\
   194:  0:\:\:1:0:0:\:1
   195:  0:\:\:1:0:1:0:\
   196:  0:\:\:1:0:1:\:0
   197:  0:\:\:1:0:\:0:1
   198:  0:\:\:1:0:\:1:0
   199:  0:\:\:1:1:0:0:\
   200:  0:\:\:1:1:0:\:0
   201:  0:\:\:1:1:\:0:0
   202:  0:\:\:1:\:0:0:1
   203:  0:\:\:1:\:0:1:0
   204:  0:\:\:1:\:1:0:0
   205:  0:\:\:\:0:0:1:1
   206:  0:\:\:\:0:1:0:1
   207:  0:\:\:\:0:1:1:0
   208:  0:\:\:\:1:0:0:1
   209:  0:\:\:\:1:0:1:0
   210:  0:\:\:\:1:1:0:0
   211:  1:0:0:0:1:\:\:\
   212:  1:0:0:0:\:1:\:\
   213:  1:0:0:0:\:\:1:\
   214:  1:0:0:0:\:\:\:1
   215:  1:0:0:1:0:\:\:\
   216:  1:0:0:1:\:0:\:\
   217:  1:0:0:1:\:\:0:\
   218:  1:0:0:1:\:\:\:0
   219:  1:0:0:\:0:1:\:\
   220:  1:0:0:\:0:\:1:\
   221:  1:0:0:\:0:\:\:1
   222:  1:0:0:\:1:0:\:\
   223:  1:0:0:\:1:\:0:\
   224:  1:0:0:\:1:\:\:0
   225:  1:0:0:\:\:0:1:\
   226:  1:0:0:\:\:0:\:1
   227:  1:0:0:\:\:1:0:\
   228:  1:0:0:\:\:1:\:0
   229:  1:0:0:\:\:\:0:1
   230:  1:0:0:\:\:\:1:0
   231:  1:0:1:0:0:\:\:\
   232:  1:0:1:0:\:0:\:\
   233:  1:0:1:0:\:\:0:\
   234:  1:0:1:0:\:\:\:0
   235:  1:0:1:\:0:0:\:\
   236:  1:0:1:\:0:\:0:\
   237:  1:0:1:\:0:\:\:0
   238:  1:0:1:\:\:0:0:\
   239:  1:0:1:\:\:0:\:0
   240:  1:0:1:\:\:\:0:0
   241:  1:0:\:0:0:1:\:\
   242:  1:0:\:0:0:\:1:\
   243:  1:0:\:0:0:\:\:1
   244:  1:0:\:0:1:0:\:\
   245:  1:0:\:0:1:\:0:\
   246:  1:0:\:0:1:\:\:0
   247:  1:0:\:0:\:0:1:\
   248:  1:0:\:0:\:0:\:1
   249:  1:0:\:0:\:1:0:\
   250:  1:0:\:0:\:1:\:0
   251:  1:0:\:0:\:\:0:1
   252:  1:0:\:0:\:\:1:0
   253:  1:0:\:1:0:0:\:\
   254:  1:0:\:1:0:\:0:\
   255:  1:0:\:1:0:\:\:0
   256:  1:0:\:1:\:0:0:\
   257:  1:0:\:1:\:0:\:0
   258:  1:0:\:1:\:\:0:0
   259:  1:0:\:\:0:0:1:\
   260:  1:0:\:\:0:0:\:1
   261:  1:0:\:\:0:1:0:\
   262:  1:0:\:\:0:1:\:0
   263:  1:0:\:\:0:\:0:1
   264:  1:0:\:\:0:\:1:0
   265:  1:0:\:\:1:0:0:\
   266:  1:0:\:\:1:0:\:0
   267:  1:0:\:\:1:\:0:0
   268:  1:0:\:\:\:0:0:1
   269:  1:0:\:\:\:0:1:0
   270:  1:0:\:\:\:1:0:0
   271:  1:1:0:0:0:\:\:\
   272:  1:1:0:0:\:0:\:\
   273:  1:1:0:0:\:\:0:\
   274:  1:1:0:0:\:\:\:0
   275:  1:1:0:\:0:0:\:\
   276:  1:1:0:\:0:\:0:\
   277:  1:1:0:\:0:\:\:0
   278:  1:1:0:\:\:0:0:\
   279:  1:1:0:\:\:0:\:0
   280:  1:1:0:\:\:\:0:0
   281:  1:1:\:0:0:0:\:\
   282:  1:1:\:0:0:\:0:\
   283:  1:1:\:0:0:\:\:0
   284:  1:1:\:0:\:0:0:\
   285:  1:1:\:0:\:0:\:0
   286:  1:1:\:0:\:\:0:0
   287:  1:1:\:\:0:0:0:\
   288:  1:1:\:\:0:0:\:0
   289:  1:1:\:\:0:\:0:0
   290:  1:1:\:\:\:0:0:0
   291:  1:\:0:0:0:1:\:\
   292:  1:\:0:0:0:\:1:\
   293:  1:\:0:0:0:\:\:1
   294:  1:\:0:0:1:0:\:\
   295:  1:\:0:0:1:\:0:\
   296:  1:\:0:0:1:\:\:0
   297:  1:\:0:0:\:0:1:\
   298:  1:\:0:0:\:0:\:1
   299:  1:\:0:0:\:1:0:\
   300:  1:\:0:0:\:1:\:0
   301:  1:\:0:0:\:\:0:1
   302:  1:\:0:0:\:\:1:0
   303:  1:\:0:1:0:0:\:\
   304:  1:\:0:1:0:\:0:\
   305:  1:\:0:1:0:\:\:0
   306:  1:\:0:1:\:0:0:\
   307:  1:\:0:1:\:0:\:0
   308:  1:\:0:1:\:\:0:0
   309:  1:\:0:\:0:0:1:\
   310:  1:\:0:\:0:0:\:1
   311:  1:\:0:\:0:1:0:\
   312:  1:\:0:\:0:1:\:0
   313:  1:\:0:\:0:\:0:1
   314:  1:\:0:\:0:\:1:0
   315:  1:\:0:\:1:0:0:\
   316:  1:\:0:\:1:0:\:0
   317:  1:\:0:\:1:\:0:0
   318:  1:\:0:\:\:0:0:1
   319:  1:\:0:\:\:0:1:0
   320:  1:\:0:\:\:1:0:0
   321:  1:\:1:0:0:0:\:\
   322:  1:\:1:0:0:\:0:\
   323:  1:\:1:0:0:\:\:0
   324:  1:\:1:0:\:0:0:\
   325:  1:\:1:0:\:0:\:0
   326:  1:\:1:0:\:\:0:0
   327:  1:\:1:\:0:0:0:\
   328:  1:\:1:\:0:0:\:0
   329:  1:\:1:\:0:\:0:0
   330:  1:\:1:\:\:0:0:0
   331:  1:\:\:0:0:0:1:\
   332:  1:\:\:0:0:0:\:1
   333:  1:\:\:0:0:1:0:\
   334:  1:\:\:0:0:1:\:0
   335:  1:\:\:0:0:\:0:1
   336:  1:\:\:0:0:\:1:0
   337:  1:\:\:0:1:0:0:\
   338:  1:\:\:0:1:0:\:0
   339:  1:\:\:0:1:\:0:0
   340:  1:\:\:0:\:0:0:1
   341:  1:\:\:0:\:0:1:0
   342:  1:\:\:0:\:1:0:0
   343:  1:\:\:1:0:0:0:\
   344:  1:\:\:1:0:0:\:0
   345:  1:\:\:1:0:\:0:0
   346:  1:\:\:1:\:0:0:0
   347:  1:\:\:\:0:0:0:1
   348:  1:\:\:\:0:0:1:0
   349:  1:\:\:\:0:1:0:0
   350:  1:\:\:\:1:0:0:0
   351:  \:0:0:0:1:1:\:\
   352:  \:0:0:0:1:\:1:\
   353:  \:0:0:0:1:\:\:1
   354:  \:0:0:0:\:1:1:\
   355:  \:0:0:0:\:1:\:1
   356:  \:0:0:0:\:\:1:1
   357:  \:0:0:1:0:1:\:\
   358:  \:0:0:1:0:\:1:\
   359:  \:0:0:1:0:\:\:1
   360:  \:0:0:1:1:0:\:\
   361:  \:0:0:1:1:\:0:\
   362:  \:0:0:1:1:\:\:0
   363:  \:0:0:1:\:0:1:\
   364:  \:0:0:1:\:0:\:1
   365:  \:0:0:1:\:1:0:\
   366:  \:0:0:1:\:1:\:0
   367:  \:0:0:1:\:\:0:1
   368:  \:0:0:1:\:\:1:0
   369:  \:0:0:\:0:1:1:\
   370:  \:0:0:\:0:1:\:1
   371:  \:0:0:\:0:\:1:1
   372:  \:0:0:\:1:0:1:\
   373:  \:0:0:\:1:0:\:1
   374:  \:0:0:\:1:1:0:\
   375:  \:0:0:\:1:1:\:0
   376:  \:0:0:\:1:\:0:1
   377:  \:0:0:\:1:\:1:0
   378:  \:0:0:\:\:0:1:1
   379:  \:0:0:\:\:1:0:1
   380:  \:0:0:\:\:1:1:0
   381:  \:0:1:0:0:1:\:\
   382:  \:0:1:0:0:\:1:\
   383:  \:0:1:0:0:\:\:1
   384:  \:0:1:0:1:0:\:\
   385:  \:0:1:0:1:\:0:\
   386:  \:0:1:0:1:\:\:0
   387:  \:0:1:0:\:0:1:\
   388:  \:0:1:0:\:0:\:1
   389:  \:0:1:0:\:1:0:\
   390:  \:0:1:0:\:1:\:0
   391:  \:0:1:0:\:\:0:1
   392:  \:0:1:0:\:\:1:0
   393:  \:0:1:1:0:0:\:\
   394:  \:0:1:1:0:\:0:\
   395:  \:0:1:1:0:\:\:0
   396:  \:0:1:1:\:0:0:\
   397:  \:0:1:1:\:0:\:0
   398:  \:0:1:1:\:\:0:0
   399:  \:0:1:\:0:0:1:\
   400:  \:0:1:\:0:0:\:1
   401:  \:0:1:\:0:1:0:\
   402:  \:0:1:\:0:1:\:0
   403:  \:0:1:\:0:\:0:1
   404:  \:0:1:\:0:\:1:0
   405:  \:0:1:\:1:0:0:\
   406:  \:0:1:\:1:0:\:0
   407:  \:0:1:\:1:\:0:0
   408:  \:0:1:\:\:0:0:1
   409:  \:0:1:\:\:0:1:0
   410:  \:0:1:\:\:1:0:0
   411:  \:0:\:0:0:1:1:\
   412:  \:0:\:0:0:1:\:1
   413:  \:0:\:0:0:\:1:1
   414:  \:0:\:0:1:0:1:\
   415:  \:0:\:0:1:0:\:1
   416:  \:0:\:0:1:1:0:\
   417:  \:0:\:0:1:1:\:0
   418:  \:0:\:0:1:\:0:1
   419:  \:0:\:0:1:\:1:0
   420:  \:0:\:0:\:0:1:1
   421:  \:0:\:0:\:1:0:1
   422:  \:0:\:0:\:1:1:0
   423:  \:0:\:1:0:0:1:\
   424:  \:0:\:1:0:0:\:1
   425:  \:0:\:1:0:1:0:\
   426:  \:0:\:1:0:1:\:0
   427:  \:0:\:1:0:\:0:1
   428:  \:0:\:1:0:\:1:0
   429:  \:0:\:1:1:0:0:\
   430:  \:0:\:1:1:0:\:0
   431:  \:0:\:1:1:\:0:0
   432:  \:0:\:1:\:0:0:1
   433:  \:0:\:1:\:0:1:0
   434:  \:0:\:1:\:1:0:0
   435:  \:0:\:\:0:0:1:1
   436:  \:0:\:\:0:1:0:1
   437:  \:0:\:\:0:1:1:0
   438:  \:0:\:\:1:0:0:1
   439:  \:0:\:\:1:0:1:0
   440:  \:0:\:\:1:1:0:0
   441:  \:1:0:0:0:1:\:\
   442:  \:1:0:0:0:\:1:\
   443:  \:1:0:0:0:\:\:1
   444:  \:1:0:0:1:0:\:\
   445:  \:1:0:0:1:\:0:\
   446:  \:1:0:0:1:\:\:0
   447:  \:1:0:0:\:0:1:\
   448:  \:1:0:0:\:0:\:1
   449:  \:1:0:0:\:1:0:\
   450:  \:1:0:0:\:1:\:0
   451:  \:1:0:0:\:\:0:1
   452:  \:1:0:0:\:\:1:0
   453:  \:1:0:1:0:0:\:\
   454:  \:1:0:1:0:\:0:\
   455:  \:1:0:1:0:\:\:0
   456:  \:1:0:1:\:0:0:\
   457:  \:1:0:1:\:0:\:0
   458:  \:1:0:1:\:\:0:0
   459:  \:1:0:\:0:0:1:\
   460:  \:1:0:\:0:0:\:1
   461:  \:1:0:\:0:1:0:\
   462:  \:1:0:\:0:1:\:0
   463:  \:1:0:\:0:\:0:1
   464:  \:1:0:\:0:\:1:0
   465:  \:1:0:\:1:0:0:\
   466:  \:1:0:\:1:0:\:0
   467:  \:1:0:\:1:\:0:0
   468:  \:1:0:\:\:0:0:1
   469:  \:1:0:\:\:0:1:0
   470:  \:1:0:\:\:1:0:0
   471:  \:1:1:0:0:0:\:\
   472:  \:1:1:0:0:\:0:\
   473:  \:1:1:0:0:\:\:0
   474:  \:1:1:0:\:0:0:\
   475:  \:1:1:0:\:0:\:0
   476:  \:1:1:0:\:\:0:0
   477:  \:1:1:\:0:0:0:\
   478:  \:1:1:\:0:0:\:0
   479:  \:1:1:\:0:\:0:0
   480:  \:1:1:\:\:0:0:0
   481:  \:1:\:0:0:0:1:\
   482:  \:1:\:0:0:0:\:1
   483:  \:1:\:0:0:1:0:\
   484:  \:1:\:0:0:1:\:0
   485:  \:1:\:0:0:\:0:1
   486:  \:1:\:0:0:\:1:0
   487:  \:1:\:0:1:0:0:\
   488:  \:1:\:0:1:0:\:0
   489:  \:1:\:0:1:\:0:0
   490:  \:1:\:0:\:0:0:1
   491:  \:1:\:0:\:0:1:0
   492:  \:1:\:0:\:1:0:0
   493:  \:1:\:1:0:0:0:\
   494:  \:1:\:1:0:0:\:0
   495:  \:1:\:1:0:\:0:0
   496:  \:1:\:1:\:0:0:0
   497:  \:1:\:\:0:0:0:1
   498:  \:1:\:\:0:0:1:0
   499:  \:1:\:\:0:1:0:0
   500:  \:1:\:\:1:0:0:0
   501:  \:\:0:0:0:1:1:\
   502:  \:\:0:0:0:1:\:1
   503:  \:\:0:0:0:\:1:1
   504:  \:\:0:0:1:0:1:\
   505:  \:\:0:0:1:0:\:1
   506:  \:\:0:0:1:1:0:\
   507:  \:\:0:0:1:1:\:0
   508:  \:\:0:0:1:\:0:1
   509:  \:\:0:0:1:\:1:0
   510:  \:\:0:0:\:0:1:1
   511:  \:\:0:0:\:1:0:1
   512:  \:\:0:0:\:1:1:0
   513:  \:\:0:1:0:0:1:\
   514:  \:\:0:1:0:0:\:1
   515:  \:\:0:1:0:1:0:\
   516:  \:\:0:1:0:1:\:0
   517:  \:\:0:1:0:\:0:1
   518:  \:\:0:1:0:\:1:0
   519:  \:\:0:1:1:0:0:\
   520:  \:\:0:1:1:0:\:0
   521:  \:\:0:1:1:\:0:0
   522:  \:\:0:1:\:0:0:1
   523:  \:\:0:1:\:0:1:0
   524:  \:\:0:1:\:1:0:0
   525:  \:\:0:\:0:0:1:1
   526:  \:\:0:\:0:1:0:1
   527:  \:\:0:\:0:1:1:0
   528:  \:\:0:\:1:0:0:1
   529:  \:\:0:\:1:0:1:0
   530:  \:\:0:\:1:1:0:0
   531:  \:\:1:0:0:0:1:\
   532:  \:\:1:0:0:0:\:1
   533:  \:\:1:0:0:1:0:\
   534:  \:\:1:0:0:1:\:0
   535:  \:\:1:0:0:\:0:1
   536:  \:\:1:0:0:\:1:0
   537:  \:\:1:0:1:0:0:\
   538:  \:\:1:0:1:0:\:0
   539:  \:\:1:0:1:\:0:0
   540:  \:\:1:0:\:0:0:1
   541:  \:\:1:0:\:0:1:0
   542:  \:\:1:0:\:1:0:0
   543:  \:\:1:1:0:0:0:\
   544:  \:\:1:1:0:0:\:0
   545:  \:\:1:1:0:\:0:0
   546:  \:\:1:1:\:0:0:0
   547:  \:\:1:\:0:0:0:1
   548:  \:\:1:\:0:0:1:0
   549:  \:\:1:\:0:1:0:0
   550:  \:\:1:\:1:0:0:0
   551:  \:\:\:0:0:0:1:1
   552:  \:\:\:0:0:1:0:1
   553:  \:\:\:0:0:1:1:0
   554:  \:\:\:0:1:0:0:1
   555:  \:\:\:0:1:0:1:0
   556:  \:\:\:0:1:1:0:0
   557:  \:\:\:1:0:0:0:1
   558:  \:\:\:1:0:0:1:0
   559:  \:\:\:1:0:1:0:0
   560:  \:\:\:1:1:0:0:0
   561:  1:1:1:0:0:\:\:\
   562:  1:1:1:0:\:0:\:\
   563:  1:1:1:0:\:\:0:\
   564:  1:1:1:0:\:\:\:0
   565:  1:1:1:\:0:0:\:\
   566:  1:1:1:\:0:\:0:\
   567:  1:1:1:\:0:\:\:0
   568:  1:1:1:\:\:0:0:\
   569:  1:1:1:\:\:0:\:0
   570:  1:1:1:\:\:\:0:0
   571:  1:1:0:1:0:\:\:\
   572:  1:1:0:1:\:0:\:\
   573:  1:1:0:1:\:\:0:\
   574:  1:1:0:1:\:\:\:0
   575:  1:1:0:0:1:\:\:\
   576:  1:1:0:0:\:1:\:\
   577:  1:1:0:0:\:\:1:\
   578:  1:1:0:0:\:\:\:1
   579:  1:1:0:\:1:0:\:\
   580:  1:1:0:\:1:\:0:\
   581:  1:1:0:\:1:\:\:0
   582:  1:1:0:\:0:1:\:\
   583:  1:1:0:\:0:\:1:\
   584:  1:1:0:\:0:\:\:1
   585:  1:1:0:\:\:1:0:\
   586:  1:1:0:\:\:1:\:0
   587:  1:1:0:\:\:0:1:\
   588:  1:1:0:\:\:0:\:1
   589:  1:1:0:\:\:\:1:0
   590:  1:1:0:\:\:\:0:1
   591:  1:1:\:1:0:0:\:\
   592:  1:1:\:1:0:\:0:\
   593:  1:1:\:1:0:\:\:0
   594:  1:1:\:1:\:0:0:\
   595:  1:1:\:1:\:0:\:0
   596:  1:1:\:1:\:\:0:0
   597:  1:1:\:0:1:0:\:\
   598:  1:1:\:0:1:\:0:\
   599:  1:1:\:0:1:\:\:0
   600:  1:1:\:0:0:1:\:\
   601:  1:1:\:0:0:\:1:\
   602:  1:1:\:0:0:\:\:1
   603:  1:1:\:0:\:1:0:\
   604:  1:1:\:0:\:1:\:0
   605:  1:1:\:0:\:0:1:\
   606:  1:1:\:0:\:0:\:1
   607:  1:1:\:0:\:\:1:0
   608:  1:1:\:0:\:\:0:1
   609:  1:1:\:\:1:0:0:\
   610:  1:1:\:\:1:0:\:0
   611:  1:1:\:\:1:\:0:0
   612:  1:1:\:\:0:1:0:\
   613:  1:1:\:\:0:1:\:0
   614:  1:1:\:\:0:0:1:\
   615:  1:1:\:\:0:0:\:1
   616:  1:1:\:\:0:\:1:0
   617:  1:1:\:\:0:\:0:1
   618:  1:1:\:\:\:1:0:0
   619:  1:1:\:\:\:0:1:0
   620:  1:1:\:\:\:0:0:1
   621:  1:0:1:1:0:\:\:\
   622:  1:0:1:1:\:0:\:\
   623:  1:0:1:1:\:\:0:\
   624:  1:0:1:1:\:\:\:0
   625:  1:0:1:0:1:\:\:\
   626:  1:0:1:0:\:1:\:\
   627:  1:0:1:0:\:\:1:\
   628:  1:0:1:0:\:\:\:1
   629:  1:0:1:\:1:0:\:\
   630:  1:0:1:\:1:\:0:\
   631:  1:0:1:\:1:\:\:0
   632:  1:0:1:\:0:1:\:\
   633:  1:0:1:\:0:\:1:\
   634:  1:0:1:\:0:\:\:1
   635:  1:0:1:\:\:1:0:\
   636:  1:0:1:\:\:1:\:0
   637:  1:0:1:\:\:0:1:\
   638:  1:0:1:\:\:0:\:1
   639:  1:0:1:\:\:\:1:0
   640:  1:0:1:\:\:\:0:1
   641:  1:0:0:1:1:\:\:\
   642:  1:0:0:1:\:1:\:\
   643:  1:0:0:1:\:\:1:\
   644:  1:0:0:1:\:\:\:1
   645:  1:0:0:\:1:1:\:\
   646:  1:0:0:\:1:\:1:\
   647:  1:0:0:\:1:\:\:1
   648:  1:0:0:\:\:1:1:\
   649:  1:0:0:\:\:1:\:1
   650:  1:0:0:\:\:\:1:1
   651:  1:0:\:1:1:0:\:\
   652:  1:0:\:1:1:\:0:\
   653:  1:0:\:1:1:\:\:0
   654:  1:0:\:1:0:1:\:\
   655:  1:0:\:1:0:\:1:\
   656:  1:0:\:1:0:\:\:1
   657:  1:0:\:1:\:1:0:\
   658:  1:0:\:1:\:1:\:0
   659:  1:0:\:1:\:0:1:\
   660:  1:0:\:1:\:0:\:1
   661:  1:0:\:1:\:\:1:0
   662:  1:0:\:1:\:\:0:1
   663:  1:0:\:0:1:1:\:\
   664:  1:0:\:0:1:\:1:\
   665:  1:0:\:0:1:\:\:1
   666:  1:0:\:0:\:1:1:\
   667:  1:0:\:0:\:1:\:1
   668:  1:0:\:0:\:\:1:1
   669:  1:0:\:\:1:1:0:\
   670:  1:0:\:\:1:1:\:0
   671:  1:0:\:\:1:0:1:\
   672:  1:0:\:\:1:0:\:1
   673:  1:0:\:\:1:\:1:0
   674:  1:0:\:\:1:\:0:1
   675:  1:0:\:\:0:1:1:\
   676:  1:0:\:\:0:1:\:1
   677:  1:0:\:\:0:\:1:1
   678:  1:0:\:\:\:1:1:0
   679:  1:0:\:\:\:1:0:1
   680:  1:0:\:\:\:0:1:1
   681:  1:\:1:1:0:0:\:\
   682:  1:\:1:1:0:\:0:\
   683:  1:\:1:1:0:\:\:0
   684:  1:\:1:1:\:0:0:\
   685:  1:\:1:1:\:0:\:0
   686:  1:\:1:1:\:\:0:0
   687:  1:\:1:0:1:0:\:\
   688:  1:\:1:0:1:\:0:\
   689:  1:\:1:0:1:\:\:0
   690:  1:\:1:0:0:1:\:\
   691:  1:\:1:0:0:\:1:\
   692:  1:\:1:0:0:\:\:1
   693:  1:\:1:0:\:1:0:\
   694:  1:\:1:0:\:1:\:0
   695:  1:\:1:0:\:0:1:\
   696:  1:\:1:0:\:0:\:1
   697:  1:\:1:0:\:\:1:0
   698:  1:\:1:0:\:\:0:1
   699:  1:\:1:\:1:0:0:\
   700:  1:\:1:\:1:0:\:0
   701:  1:\:1:\:1:\:0:0
   702:  1:\:1:\:0:1:0:\
   703:  1:\:1:\:0:1:\:0
   704:  1:\:1:\:0:0:1:\
   705:  1:\:1:\:0:0:\:1
   706:  1:\:1:\:0:\:1:0
   707:  1:\:1:\:0:\:0:1
   708:  1:\:1:\:\:1:0:0
   709:  1:\:1:\:\:0:1:0
   710:  1:\:1:\:\:0:0:1
   711:  1:\:0:1:1:0:\:\
   712:  1:\:0:1:1:\:0:\
   713:  1:\:0:1:1:\:\:0
   714:  1:\:0:1:0:1:\:\
   715:  1:\:0:1:0:\:1:\
   716:  1:\:0:1:0:\:\:1
   717:  1:\:0:1:\:1:0:\
   718:  1:\:0:1:\:1:\:0
   719:  1:\:0:1:\:0:1:\
   720:  1:\:0:1:\:0:\:1
   721:  1:\:0:1:\:\:1:0
   722:  1:\:0:1:\:\:0:1
   723:  1:\:0:0:1:1:\:\
   724:  1:\:0:0:1:\:1:\
   725:  1:\:0:0:1:\:\:1
   726:  1:\:0:0:\:1:1:\
   727:  1:\:0:0:\:1:\:1
   728:  1:\:0:0:\:\:1:1
   729:  1:\:0:\:1:1:0:\
   730:  1:\:0:\:1:1:\:0
   731:  1:\:0:\:1:0:1:\
   732:  1:\:0:\:1:0:\:1
   733:  1:\:0:\:1:\:1:0
   734:  1:\:0:\:1:\:0:1
   735:  1:\:0:\:0:1:1:\
   736:  1:\:0:\:0:1:\:1
   737:  1:\:0:\:0:\:1:1
   738:  1:\:0:\:\:1:1:0
   739:  1:\:0:\:\:1:0:1
   740:  1:\:0:\:\:0:1:1
   741:  1:\:\:1:1:0:0:\
   742:  1:\:\:1:1:0:\:0
   743:  1:\:\:1:1:\:0:0
   744:  1:\:\:1:0:1:0:\
   745:  1:\:\:1:0:1:\:0
   746:  1:\:\:1:0:0:1:\
   747:  1:\:\:1:0:0:\:1
   748:  1:\:\:1:0:\:1:0
   749:  1:\:\:1:0:\:0:1
   750:  1:\:\:1:\:1:0:0
   751:  1:\:\:1:\:0:1:0
   752:  1:\:\:1:\:0:0:1
   753:  1:\:\:0:1:1:0:\
   754:  1:\:\:0:1:1:\:0
   755:  1:\:\:0:1:0:1:\
   756:  1:\:\:0:1:0:\:1
   757:  1:\:\:0:1:\:1:0
   758:  1:\:\:0:1:\:0:1
   759:  1:\:\:0:0:1:1:\
   760:  1:\:\:0:0:1:\:1
   761:  1:\:\:0:0:\:1:1
   762:  1:\:\:0:\:1:1:0
   763:  1:\:\:0:\:1:0:1
   764:  1:\:\:0:\:0:1:1
   765:  1:\:\:\:1:1:0:0
   766:  1:\:\:\:1:0:1:0
   767:  1:\:\:\:1:0:0:1
   768:  1:\:\:\:0:1:1:0
   769:  1:\:\:\:0:1:0:1
   770:  1:\:\:\:0:0:1:1
   771:  0:1:1:1:0:\:\:\
   772:  0:1:1:1:\:0:\:\
   773:  0:1:1:1:\:\:0:\
   774:  0:1:1:1:\:\:\:0
   775:  0:1:1:0:1:\:\:\
   776:  0:1:1:0:\:1:\:\
   777:  0:1:1:0:\:\:1:\
   778:  0:1:1:0:\:\:\:1
   779:  0:1:1:\:1:0:\:\
   780:  0:1:1:\:1:\:0:\
   781:  0:1:1:\:1:\:\:0
   782:  0:1:1:\:0:1:\:\
   783:  0:1:1:\:0:\:1:\
   784:  0:1:1:\:0:\:\:1
   785:  0:1:1:\:\:1:0:\
   786:  0:1:1:\:\:1:\:0
   787:  0:1:1:\:\:0:1:\
   788:  0:1:1:\:\:0:\:1
   789:  0:1:1:\:\:\:1:0
   790:  0:1:1:\:\:\:0:1
   791:  0:1:0:1:1:\:\:\
   792:  0:1:0:1:\:1:\:\
   793:  0:1:0:1:\:\:1:\
   794:  0:1:0:1:\:\:\:1
   795:  0:1:0:\:1:1:\:\
   796:  0:1:0:\:1:\:1:\
   797:  0:1:0:\:1:\:\:1
   798:  0:1:0:\:\:1:1:\
   799:  0:1:0:\:\:1:\:1
   800:  0:1:0:\:\:\:1:1
   801:  0:1:\:1:1:0:\:\
   802:  0:1:\:1:1:\:0:\
   803:  0:1:\:1:1:\:\:0
   804:  0:1:\:1:0:1:\:\
   805:  0:1:\:1:0:\:1:\
   806:  0:1:\:1:0:\:\:1
   807:  0:1:\:1:\:1:0:\
   808:  0:1:\:1:\:1:\:0
   809:  0:1:\:1:\:0:1:\
   810:  0:1:\:1:\:0:\:1
   811:  0:1:\:1:\:\:1:0
   812:  0:1:\:1:\:\:0:1
   813:  0:1:\:0:1:1:\:\
   814:  0:1:\:0:1:\:1:\
   815:  0:1:\:0:1:\:\:1
   816:  0:1:\:0:\:1:1:\
   817:  0:1:\:0:\:1:\:1
   818:  0:1:\:0:\:\:1:1
   819:  0:1:\:\:1:1:0:\
   820:  0:1:\:\:1:1:\:0
   821:  0:1:\:\:1:0:1:\
   822:  0:1:\:\:1:0:\:1
   823:  0:1:\:\:1:\:1:0
   824:  0:1:\:\:1:\:0:1
   825:  0:1:\:\:0:1:1:\
   826:  0:1:\:\:0:1:\:1
   827:  0:1:\:\:0:\:1:1
   828:  0:1:\:\:\:1:1:0
   829:  0:1:\:\:\:1:0:1
   830:  0:1:\:\:\:0:1:1
   831:  0:0:1:1:1:\:\:\
   832:  0:0:1:1:\:1:\:\
   833:  0:0:1:1:\:\:1:\
   834:  0:0:1:1:\:\:\:1
   835:  0:0:1:\:1:1:\:\
   836:  0:0:1:\:1:\:1:\
   837:  0:0:1:\:1:\:\:1
   838:  0:0:1:\:\:1:1:\
   839:  0:0:1:\:\:1:\:1
   840:  0:0:1:\:\:\:1:1
   841:  0:0:\:1:1:1:\:\
   842:  0:0:\:1:1:\:1:\
   843:  0:0:\:1:1:\:\:1
   844:  0:0:\:1:\:1:1:\
   845:  0:0:\:1:\:1:\:1
   846:  0:0:\:1:\:\:1:1
   847:  0:0:\:\:1:1:1:\
   848:  0:0:\:\:1:1:\:1
   849:  0:0:\:\:1:\:1:1
   850:  0:0:\:\:\:1:1:1
   851:  0:\:1:1:1:0:\:\
   852:  0:\:1:1:1:\:0:\
   853:  0:\:1:1:1:\:\:0
   854:  0:\:1:1:0:1:\:\
   855:  0:\:1:1:0:\:1:\
   856:  0:\:1:1:0:\:\:1
   857:  0:\:1:1:\:1:0:\
   858:  0:\:1:1:\:1:\:0
   859:  0:\:1:1:\:0:1:\
   860:  0:\:1:1:\:0:\:1
   861:  0:\:1:1:\:\:1:0
   862:  0:\:1:1:\:\:0:1
   863:  0:\:1:0:1:1:\:\
   864:  0:\:1:0:1:\:1:\
   865:  0:\:1:0:1:\:\:1
   866:  0:\:1:0:\:1:1:\
   867:  0:\:1:0:\:1:\:1
   868:  0:\:1:0:\:\:1:1
   869:  0:\:1:\:1:1:0:\
   870:  0:\:1:\:1:1:\:0
   871:  0:\:1:\:1:0:1:\
   872:  0:\:1:\:1:0:\:1
   873:  0:\:1:\:1:\:1:0
   874:  0:\:1:\:1:\:0:1
   875:  0:\:1:\:0:1:1:\
   876:  0:\:1:\:0:1:\:1
   877:  0:\:1:\:0:\:1:1
   878:  0:\:1:\:\:1:1:0
   879:  0:\:1:\:\:1:0:1
   880:  0:\:1:\:\:0:1:1
   881:  0:\:0:1:1:1:\:\
   882:  0:\:0:1:1:\:1:\
   883:  0:\:0:1:1:\:\:1
   884:  0:\:0:1:\:1:1:\
   885:  0:\:0:1:\:1:\:1
   886:  0:\:0:1:\:\:1:1
   887:  0:\:0:\:1:1:1:\
   888:  0:\:0:\:1:1:\:1
   889:  0:\:0:\:1:\:1:1
   890:  0:\:0:\:\:1:1:1
   891:  0:\:\:1:1:1:0:\
   892:  0:\:\:1:1:1:\:0
   893:  0:\:\:1:1:0:1:\
   894:  0:\:\:1:1:0:\:1
   895:  0:\:\:1:1:\:1:0
   896:  0:\:\:1:1:\:0:1
   897:  0:\:\:1:0:1:1:\
   898:  0:\:\:1:0:1:\:1
   899:  0:\:\:1:0:\:1:1
   900:  0:\:\:1:\:1:1:0
   901:  0:\:\:1:\:1:0:1
   902:  0:\:\:1:\:0:1:1
   903:  0:\:\:0:1:1:1:\
   904:  0:\:\:0:1:1:\:1
   905:  0:\:\:0:1:\:1:1
   906:  0:\:\:0:\:1:1:1
   907:  0:\:\:\:1:1:1:0
   908:  0:\:\:\:1:1:0:1
   909:  0:\:\:\:1:0:1:1
   910:  0:\:\:\:0:1:1:1
   911:  \:1:1:1:0:0:\:\
   912:  \:1:1:1:0:\:0:\
   913:  \:1:1:1:0:\:\:0
   914:  \:1:1:1:\:0:0:\
   915:  \:1:1:1:\:0:\:0
   916:  \:1:1:1:\:\:0:0
   917:  \:1:1:0:1:0:\:\
   918:  \:1:1:0:1:\:0:\
   919:  \:1:1:0:1:\:\:0
   920:  \:1:1:0:0:1:\:\
   921:  \:1:1:0:0:\:1:\
   922:  \:1:1:0:0:\:\:1
   923:  \:1:1:0:\:1:0:\
   924:  \:1:1:0:\:1:\:0
   925:  \:1:1:0:\:0:1:\
   926:  \:1:1:0:\:0:\:1
   927:  \:1:1:0:\:\:1:0
   928:  \:1:1:0:\:\:0:1
   929:  \:1:1:\:1:0:0:\
   930:  \:1:1:\:1:0:\:0
   931:  \:1:1:\:1:\:0:0
   932:  \:1:1:\:0:1:0:\
   933:  \:1:1:\:0:1:\:0
   934:  \:1:1:\:0:0:1:\
   935:  \:1:1:\:0:0:\:1
   936:  \:1:1:\:0:\:1:0
   937:  \:1:1:\:0:\:0:1
   938:  \:1:1:\:\:1:0:0
   939:  \:1:1:\:\:0:1:0
   940:  \:1:1:\:\:0:0:1
   941:  \:1:0:1:1:0:\:\
   942:  \:1:0:1:1:\:0:\
   943:  \:1:0:1:1:\:\:0
   944:  \:1:0:1:0:1:\:\
   945:  \:1:0:1:0:\:1:\
   946:  \:1:0:1:0:\:\:1
   947:  \:1:0:1:\:1:0:\
   948:  \:1:0:1:\:1:\:0
   949:  \:1:0:1:\:0:1:\
   950:  \:1:0:1:\:0:\:1
   951:  \:1:0:1:\:\:1:0
   952:  \:1:0:1:\:\:0:1
   953:  \:1:0:0:1:1:\:\
   954:  \:1:0:0:1:\:1:\
   955:  \:1:0:0:1:\:\:1
   956:  \:1:0:0:\:1:1:\
   957:  \:1:0:0:\:1:\:1
   958:  \:1:0:0:\:\:1:1
   959:  \:1:0:\:1:1:0:\
   960:  \:1:0:\:1:1:\:0
   961:  \:1:0:\:1:0:1:\
   962:  \:1:0:\:1:0:\:1
   963:  \:1:0:\:1:\:1:0
   964:  \:1:0:\:1:\:0:1
   965:  \:1:0:\:0:1:1:\
   966:  \:1:0:\:0:1:\:1
   967:  \:1:0:\:0:\:1:1
   968:  \:1:0:\:\:1:1:0
   969:  \:1:0:\:\:1:0:1
   970:  \:1:0:\:\:0:1:1
   971:  \:1:\:1:1:0:0:\
   972:  \:1:\:1:1:0:\:0
   973:  \:1:\:1:1:\:0:0
   974:  \:1:\:1:0:1:0:\
   975:  \:1:\:1:0:1:\:0
   976:  \:1:\:1:0:0:1:\
   977:  \:1:\:1:0:0:\:1
   978:  \:1:\:1:0:\:1:0
   979:  \:1:\:1:0:\:0:1
   980:  \:1:\:1:\:1:0:0
   981:  \:1:\:1:\:0:1:0
   982:  \:1:\:1:\:0:0:1
   983:  \:1:\:0:1:1:0:\
   984:  \:1:\:0:1:1:\:0
   985:  \:1:\:0:1:0:1:\
   986:  \:1:\:0:1:0:\:1
   987:  \:1:\:0:1:\:1:0
   988:  \:1:\:0:1:\:0:1
   989:  \:1:\:0:0:1:1:\
   990:  \:1:\:0:0:1:\:1
   991:  \:1:\:0:0:\:1:1
   992:  \:1:\:0:\:1:1:0
   993:  \:1:\:0:\:1:0:1
   994:  \:1:\:0:\:0:1:1
   995:  \:1:\:\:1:1:0:0
   996:  \:1:\:\:1:0:1:0
   997:  \:1:\:\:1:0:0:1
   998:  \:1:\:\:0:1:1:0
   999:  \:1:\:\:0:1:0:1
  1000:  \:1:\:\:0:0:1:1
  1001:  \:0:1:1:1:0:\:\
  1002:  \:0:1:1:1:\:0:\
  1003:  \:0:1:1:1:\:\:0
  1004:  \:0:1:1:0:1:\:\
  1005:  \:0:1:1:0:\:1:\
  1006:  \:0:1:1:0:\:\:1
  1007:  \:0:1:1:\:1:0:\
  1008:  \:0:1:1:\:1:\:0
  1009:  \:0:1:1:\:0:1:\
  1010:  \:0:1:1:\:0:\:1
  1011:  \:0:1:1:\:\:1:0
  1012:  \:0:1:1:\:\:0:1
  1013:  \:0:1:0:1:1:\:\
  1014:  \:0:1:0:1:\:1:\
  1015:  \:0:1:0:1:\:\:1
  1016:  \:0:1:0:\:1:1:\
  1017:  \:0:1:0:\:1:\:1
  1018:  \:0:1:0:\:\:1:1
  1019:  \:0:1:\:1:1:0:\
  1020:  \:0:1:\:1:1:\:0
  1021:  \:0:1:\:1:0:1:\
  1022:  \:0:1:\:1:0:\:1
  1023:  \:0:1:\:1:\:1:0
  1024:  \:0:1:\:1:\:0:1
  1025:  \:0:1:\:0:1:1:\
  1026:  \:0:1:\:0:1:\:1
  1027:  \:0:1:\:0:\:1:1
  1028:  \:0:1:\:\:1:1:0
  1029:  \:0:1:\:\:1:0:1
  1030:  \:0:1:\:\:0:1:1
  1031:  \:0:0:1:1:1:\:\
  1032:  \:0:0:1:1:\:1:\
  1033:  \:0:0:1:1:\:\:1
  1034:  \:0:0:1:\:1:1:\
  1035:  \:0:0:1:\:1:\:1
  1036:  \:0:0:1:\:\:1:1
  1037:  \:0:0:\:1:1:1:\
  1038:  \:0:0:\:1:1:\:1
  1039:  \:0:0:\:1:\:1:1
  1040:  \:0:0:\:\:1:1:1
  1041:  \:0:\:1:1:1:0:\
  1042:  \:0:\:1:1:1:\:0
  1043:  \:0:\:1:1:0:1:\
  1044:  \:0:\:1:1:0:\:1
  1045:  \:0:\:1:1:\:1:0
  1046:  \:0:\:1:1:\:0:1
  1047:  \:0:\:1:0:1:1:\
  1048:  \:0:\:1:0:1:\:1
  1049:  \:0:\:1:0:\:1:1
  1050:  \:0:\:1:\:1:1:0
  1051:  \:0:\:1:\:1:0:1
  1052:  \:0:\:1:\:0:1:1
  1053:  \:0:\:0:1:1:1:\
  1054:  \:0:\:0:1:1:\:1
  1055:  \:0:\:0:1:\:1:1
  1056:  \:0:\:0:\:1:1:1
  1057:  \:0:\:\:1:1:1:0
  1058:  \:0:\:\:1:1:0:1
  1059:  \:0:\:\:1:0:1:1
  1060:  \:0:\:\:0:1:1:1
  1061:  \:\:1:1:1:0:0:\
  1062:  \:\:1:1:1:0:\:0
  1063:  \:\:1:1:1:\:0:0
  1064:  \:\:1:1:0:1:0:\
  1065:  \:\:1:1:0:1:\:0
  1066:  \:\:1:1:0:0:1:\
  1067:  \:\:1:1:0:0:\:1
  1068:  \:\:1:1:0:\:1:0
  1069:  \:\:1:1:0:\:0:1
  1070:  \:\:1:1:\:1:0:0
  1071:  \:\:1:1:\:0:1:0
  1072:  \:\:1:1:\:0:0:1
  1073:  \:\:1:0:1:1:0:\
  1074:  \:\:1:0:1:1:\:0
  1075:  \:\:1:0:1:0:1:\
  1076:  \:\:1:0:1:0:\:1
  1077:  \:\:1:0:1:\:1:0
  1078:  \:\:1:0:1:\:0:1
  1079:  \:\:1:0:0:1:1:\
  1080:  \:\:1:0:0:1:\:1
  1081:  \:\:1:0:0:\:1:1
  1082:  \:\:1:0:\:1:1:0
  1083:  \:\:1:0:\:1:0:1
  1084:  \:\:1:0:\:0:1:1
  1085:  \:\:1:\:1:1:0:0
  1086:  \:\:1:\:1:0:1:0
  1087:  \:\:1:\:1:0:0:1
  1088:  \:\:1:\:0:1:1:0
  1089:  \:\:1:\:0:1:0:1
  1090:  \:\:1:\:0:0:1:1
  1091:  \:\:0:1:1:1:0:\
  1092:  \:\:0:1:1:1:\:0
  1093:  \:\:0:1:1:0:1:\
  1094:  \:\:0:1:1:0:\:1
  1095:  \:\:0:1:1:\:1:0
  1096:  \:\:0:1:1:\:0:1
  1097:  \:\:0:1:0:1:1:\
  1098:  \:\:0:1:0:1:\:1
  1099:  \:\:0:1:0:\:1:1
  1100:  \:\:0:1:\:1:1:0
  1101:  \:\:0:1:\:1:0:1
  1102:  \:\:0:1:\:0:1:1
  1103:  \:\:0:0:1:1:1:\
  1104:  \:\:0:0:1:1:\:1
  1105:  \:\:0:0:1:\:1:1
  1106:  \:\:0:0:\:1:1:1
  1107:  \:\:0:\:1:1:1:0
  1108:  \:\:0:\:1:1:0:1
  1109:  \:\:0:\:1:0:1:1
  1110:  \:\:0:\:0:1:1:1
  1111:  \:\:\:1:1:1:0:0
  1112:  \:\:\:1:1:0:1:0
  1113:  \:\:\:1:1:0:0:1
  1114:  \:\:\:1:0:1:1:0
  1115:  \:\:\:1:0:1:0:1
  1116:  \:\:\:1:0:0:1:1
  1117:  \:\:\:0:1:1:1:0
  1118:  \:\:\:0:1:1:0:1
  1119:  \:\:\:0:1:0:1:1
  1120:  \:\:\:0:0:1:1:1
Nber of genera for this family=    3
 
family= 4 4
 
family= 4 4 new D2h genus #     1 is 0:0:0:0:\:\:\:\
     1:  0:0:0:0:\:\:\:\
     2:  0:0:0:\:0:\:\:\
     3:  0:0:0:\:\:0:\:\
     4:  0:0:0:\:\:\:0:\
     5:  0:0:0:\:\:\:\:0
     6:  0:0:\:0:0:\:\:\
     7:  0:0:\:0:\:0:\:\
     8:  0:0:\:0:\:\:0:\
     9:  0:0:\:0:\:\:\:0
    10:  0:0:\:\:0:0:\:\
    11:  0:0:\:\:0:\:0:\
    12:  0:0:\:\:0:\:\:0
    13:  0:0:\:\:\:0:0:\
    14:  0:0:\:\:\:0:\:0
    15:  0:0:\:\:\:\:0:0
    16:  0:\:0:0:0:\:\:\
    17:  0:\:0:0:\:0:\:\
    18:  0:\:0:0:\:\:0:\
    19:  0:\:0:0:\:\:\:0
    20:  0:\:0:\:0:0:\:\
    21:  0:\:0:\:0:\:0:\
    22:  0:\:0:\:0:\:\:0
    23:  0:\:0:\:\:0:0:\
    24:  0:\:0:\:\:0:\:0
    25:  0:\:0:\:\:\:0:0
    26:  0:\:\:0:0:0:\:\
    27:  0:\:\:0:0:\:0:\
    28:  0:\:\:0:0:\:\:0
    29:  0:\:\:0:\:0:0:\
    30:  0:\:\:0:\:0:\:0
    31:  0:\:\:0:\:\:0:0
    32:  0:\:\:\:0:0:0:\
    33:  0:\:\:\:0:0:\:0
    34:  0:\:\:\:0:\:0:0
    35:  0:\:\:\:\:0:0:0
    36:  \:0:0:0:0:\:\:\
    37:  \:0:0:0:\:0:\:\
    38:  \:0:0:0:\:\:0:\
    39:  \:0:0:0:\:\:\:0
    40:  \:0:0:\:0:0:\:\
    41:  \:0:0:\:0:\:0:\
    42:  \:0:0:\:0:\:\:0
    43:  \:0:0:\:\:0:0:\
    44:  \:0:0:\:\:0:\:0
    45:  \:0:0:\:\:\:0:0
    46:  \:0:\:0:0:0:\:\
    47:  \:0:\:0:0:\:0:\
    48:  \:0:\:0:0:\:\:0
    49:  \:0:\:0:\:0:0:\
    50:  \:0:\:0:\:0:\:0
    51:  \:0:\:0:\:\:0:0
    52:  \:0:\:\:0:0:0:\
    53:  \:0:\:\:0:0:\:0
    54:  \:0:\:\:0:\:0:0
    55:  \:0:\:\:\:0:0:0
    56:  \:\:0:0:0:0:\:\
    57:  \:\:0:0:0:\:0:\
    58:  \:\:0:0:0:\:\:0
    59:  \:\:0:0:\:0:0:\
    60:  \:\:0:0:\:0:\:0
    61:  \:\:0:0:\:\:0:0
    62:  \:\:0:\:0:0:0:\
    63:  \:\:0:\:0:0:\:0
    64:  \:\:0:\:0:\:0:0
    65:  \:\:0:\:\:0:0:0
    66:  \:\:\:0:0:0:0:\
    67:  \:\:\:0:0:0:\:0
    68:  \:\:\:0:0:\:0:0
    69:  \:\:\:0:\:0:0:0
    70:  \:\:\:\:0:0:0:0
    71:  1:1:1:1:\:\:\:\
    72:  1:1:1:\:1:\:\:\
    73:  1:1:1:\:\:1:\:\
    74:  1:1:1:\:\:\:1:\
    75:  1:1:1:\:\:\:\:1
    76:  1:1:\:1:1:\:\:\
    77:  1:1:\:1:\:1:\:\
    78:  1:1:\:1:\:\:1:\
    79:  1:1:\:1:\:\:\:1
    80:  1:1:\:\:1:1:\:\
    81:  1:1:\:\:1:\:1:\
    82:  1:1:\:\:1:\:\:1
    83:  1:1:\:\:\:1:1:\
    84:  1:1:\:\:\:1:\:1
    85:  1:1:\:\:\:\:1:1
    86:  1:\:1:1:1:\:\:\
    87:  1:\:1:1:\:1:\:\
    88:  1:\:1:1:\:\:1:\
    89:  1:\:1:1:\:\:\:1
    90:  1:\:1:\:1:1:\:\
    91:  1:\:1:\:1:\:1:\
    92:  1:\:1:\:1:\:\:1
    93:  1:\:1:\:\:1:1:\
    94:  1:\:1:\:\:1:\:1
    95:  1:\:1:\:\:\:1:1
    96:  1:\:\:1:1:1:\:\
    97:  1:\:\:1:1:\:1:\
    98:  1:\:\:1:1:\:\:1
    99:  1:\:\:1:\:1:1:\
   100:  1:\:\:1:\:1:\:1
   101:  1:\:\:1:\:\:1:1
   102:  1:\:\:\:1:1:1:\
   103:  1:\:\:\:1:1:\:1
   104:  1:\:\:\:1:\:1:1
   105:  1:\:\:\:\:1:1:1
   106:  \:1:1:1:1:\:\:\
   107:  \:1:1:1:\:1:\:\
   108:  \:1:1:1:\:\:1:\
   109:  \:1:1:1:\:\:\:1
   110:  \:1:1:\:1:1:\:\
   111:  \:1:1:\:1:\:1:\
   112:  \:1:1:\:1:\:\:1
   113:  \:1:1:\:\:1:1:\
   114:  \:1:1:\:\:1:\:1
   115:  \:1:1:\:\:\:1:1
   116:  \:1:\:1:1:1:\:\
   117:  \:1:\:1:1:\:1:\
   118:  \:1:\:1:1:\:\:1
   119:  \:1:\:1:\:1:1:\
   120:  \:1:\:1:\:1:\:1
   121:  \:1:\:1:\:\:1:1
   122:  \:1:\:\:1:1:1:\
   123:  \:1:\:\:1:1:\:1
   124:  \:1:\:\:1:\:1:1
   125:  \:1:\:\:\:1:1:1
   126:  \:\:1:1:1:1:\:\
   127:  \:\:1:1:1:\:1:\
   128:  \:\:1:1:1:\:\:1
   129:  \:\:1:1:\:1:1:\
   130:  \:\:1:1:\:1:\:1
   131:  \:\:1:1:\:\:1:1
   132:  \:\:1:\:1:1:1:\
   133:  \:\:1:\:1:1:\:1
   134:  \:\:1:\:1:\:1:1
   135:  \:\:1:\:\:1:1:1
   136:  \:\:\:1:1:1:1:\
   137:  \:\:\:1:1:1:\:1
   138:  \:\:\:1:1:\:1:1
   139:  \:\:\:1:\:1:1:1
   140:  \:\:\:\:1:1:1:1
family= 4 4 new D2h genus #     2 is 0:0:0:1:\:\:\:\
     1:  0:0:0:1:\:\:\:\
     2:  0:0:0:\:1:\:\:\
     3:  0:0:0:\:\:1:\:\
     4:  0:0:0:\:\:\:1:\
     5:  0:0:0:\:\:\:\:1
     6:  0:0:1:0:\:\:\:\
     7:  0:0:1:\:0:\:\:\
     8:  0:0:1:\:\:0:\:\
     9:  0:0:1:\:\:\:0:\
    10:  0:0:1:\:\:\:\:0
    11:  0:0:\:0:1:\:\:\
    12:  0:0:\:0:\:1:\:\
    13:  0:0:\:0:\:\:1:\
    14:  0:0:\:0:\:\:\:1
    15:  0:0:\:1:0:\:\:\
    16:  0:0:\:1:\:0:\:\
    17:  0:0:\:1:\:\:0:\
    18:  0:0:\:1:\:\:\:0
    19:  0:0:\:\:0:1:\:\
    20:  0:0:\:\:0:\:1:\
    21:  0:0:\:\:0:\:\:1
    22:  0:0:\:\:1:0:\:\
    23:  0:0:\:\:1:\:0:\
    24:  0:0:\:\:1:\:\:0
    25:  0:0:\:\:\:0:1:\
    26:  0:0:\:\:\:0:\:1
    27:  0:0:\:\:\:1:0:\
    28:  0:0:\:\:\:1:\:0
    29:  0:0:\:\:\:\:0:1
    30:  0:0:\:\:\:\:1:0
    31:  0:1:0:0:\:\:\:\
    32:  0:1:0:\:0:\:\:\
    33:  0:1:0:\:\:0:\:\
    34:  0:1:0:\:\:\:0:\
    35:  0:1:0:\:\:\:\:0
    36:  0:1:\:0:0:\:\:\
    37:  0:1:\:0:\:0:\:\
    38:  0:1:\:0:\:\:0:\
    39:  0:1:\:0:\:\:\:0
    40:  0:1:\:\:0:0:\:\
    41:  0:1:\:\:0:\:0:\
    42:  0:1:\:\:0:\:\:0
    43:  0:1:\:\:\:0:0:\
    44:  0:1:\:\:\:0:\:0
    45:  0:1:\:\:\:\:0:0
    46:  0:\:0:0:1:\:\:\
    47:  0:\:0:0:\:1:\:\
    48:  0:\:0:0:\:\:1:\
    49:  0:\:0:0:\:\:\:1
    50:  0:\:0:1:0:\:\:\
    51:  0:\:0:1:\:0:\:\
    52:  0:\:0:1:\:\:0:\
    53:  0:\:0:1:\:\:\:0
    54:  0:\:0:\:0:1:\:\
    55:  0:\:0:\:0:\:1:\
    56:  0:\:0:\:0:\:\:1
    57:  0:\:0:\:1:0:\:\
    58:  0:\:0:\:1:\:0:\
    59:  0:\:0:\:1:\:\:0
    60:  0:\:0:\:\:0:1:\
    61:  0:\:0:\:\:0:\:1
    62:  0:\:0:\:\:1:0:\
    63:  0:\:0:\:\:1:\:0
    64:  0:\:0:\:\:\:0:1
    65:  0:\:0:\:\:\:1:0
    66:  0:\:1:0:0:\:\:\
    67:  0:\:1:0:\:0:\:\
    68:  0:\:1:0:\:\:0:\
    69:  0:\:1:0:\:\:\:0
    70:  0:\:1:\:0:0:\:\
    71:  0:\:1:\:0:\:0:\
    72:  0:\:1:\:0:\:\:0
    73:  0:\:1:\:\:0:0:\
    74:  0:\:1:\:\:0:\:0
    75:  0:\:1:\:\:\:0:0
    76:  0:\:\:0:0:1:\:\
    77:  0:\:\:0:0:\:1:\
    78:  0:\:\:0:0:\:\:1
    79:  0:\:\:0:1:0:\:\
    80:  0:\:\:0:1:\:0:\
    81:  0:\:\:0:1:\:\:0
    82:  0:\:\:0:\:0:1:\
    83:  0:\:\:0:\:0:\:1
    84:  0:\:\:0:\:1:0:\
    85:  0:\:\:0:\:1:\:0
    86:  0:\:\:0:\:\:0:1
    87:  0:\:\:0:\:\:1:0
    88:  0:\:\:1:0:0:\:\
    89:  0:\:\:1:0:\:0:\
    90:  0:\:\:1:0:\:\:0
    91:  0:\:\:1:\:0:0:\
    92:  0:\:\:1:\:0:\:0
    93:  0:\:\:1:\:\:0:0
    94:  0:\:\:\:0:0:1:\
    95:  0:\:\:\:0:0:\:1
    96:  0:\:\:\:0:1:0:\
    97:  0:\:\:\:0:1:\:0
    98:  0:\:\:\:0:\:0:1
    99:  0:\:\:\:0:\:1:0
   100:  0:\:\:\:1:0:0:\
   101:  0:\:\:\:1:0:\:0
   102:  0:\:\:\:1:\:0:0
   103:  0:\:\:\:\:0:0:1
   104:  0:\:\:\:\:0:1:0
   105:  0:\:\:\:\:1:0:0
   106:  1:0:0:0:\:\:\:\
   107:  1:0:0:\:0:\:\:\
   108:  1:0:0:\:\:0:\:\
   109:  1:0:0:\:\:\:0:\
   110:  1:0:0:\:\:\:\:0
   111:  1:0:\:0:0:\:\:\
   112:  1:0:\:0:\:0:\:\
   113:  1:0:\:0:\:\:0:\
   114:  1:0:\:0:\:\:\:0
   115:  1:0:\:\:0:0:\:\
   116:  1:0:\:\:0:\:0:\
   117:  1:0:\:\:0:\:\:0
   118:  1:0:\:\:\:0:0:\
   119:  1:0:\:\:\:0:\:0
   120:  1:0:\:\:\:\:0:0
   121:  1:\:0:0:0:\:\:\
   122:  1:\:0:0:\:0:\:\
   123:  1:\:0:0:\:\:0:\
   124:  1:\:0:0:\:\:\:0
   125:  1:\:0:\:0:0:\:\
   126:  1:\:0:\:0:\:0:\
   127:  1:\:0:\:0:\:\:0
   128:  1:\:0:\:\:0:0:\
   129:  1:\:0:\:\:0:\:0
   130:  1:\:0:\:\:\:0:0
   131:  1:\:\:0:0:0:\:\
   132:  1:\:\:0:0:\:0:\
   133:  1:\:\:0:0:\:\:0
   134:  1:\:\:0:\:0:0:\
   135:  1:\:\:0:\:0:\:0
   136:  1:\:\:0:\:\:0:0
   137:  1:\:\:\:0:0:0:\
   138:  1:\:\:\:0:0:\:0
   139:  1:\:\:\:0:\:0:0
   140:  1:\:\:\:\:0:0:0
   141:  \:0:0:0:1:\:\:\
   142:  \:0:0:0:\:1:\:\
   143:  \:0:0:0:\:\:1:\
   144:  \:0:0:0:\:\:\:1
   145:  \:0:0:1:0:\:\:\
   146:  \:0:0:1:\:0:\:\
   147:  \:0:0:1:\:\:0:\
   148:  \:0:0:1:\:\:\:0
   149:  \:0:0:\:0:1:\:\
   150:  \:0:0:\:0:\:1:\
   151:  \:0:0:\:0:\:\:1
   152:  \:0:0:\:1:0:\:\
   153:  \:0:0:\:1:\:0:\
   154:  \:0:0:\:1:\:\:0
   155:  \:0:0:\:\:0:1:\
   156:  \:0:0:\:\:0:\:1
   157:  \:0:0:\:\:1:0:\
   158:  \:0:0:\:\:1:\:0
   159:  \:0:0:\:\:\:0:1
   160:  \:0:0:\:\:\:1:0
   161:  \:0:1:0:0:\:\:\
   162:  \:0:1:0:\:0:\:\
   163:  \:0:1:0:\:\:0:\
   164:  \:0:1:0:\:\:\:0
   165:  \:0:1:\:0:0:\:\
   166:  \:0:1:\:0:\:0:\
   167:  \:0:1:\:0:\:\:0
   168:  \:0:1:\:\:0:0:\
   169:  \:0:1:\:\:0:\:0
   170:  \:0:1:\:\:\:0:0
   171:  \:0:\:0:0:1:\:\
   172:  \:0:\:0:0:\:1:\
   173:  \:0:\:0:0:\:\:1
   174:  \:0:\:0:1:0:\:\
   175:  \:0:\:0:1:\:0:\
   176:  \:0:\:0:1:\:\:0
   177:  \:0:\:0:\:0:1:\
   178:  \:0:\:0:\:0:\:1
   179:  \:0:\:0:\:1:0:\
   180:  \:0:\:0:\:1:\:0
   181:  \:0:\:0:\:\:0:1
   182:  \:0:\:0:\:\:1:0
   183:  \:0:\:1:0:0:\:\
   184:  \:0:\:1:0:\:0:\
   185:  \:0:\:1:0:\:\:0
   186:  \:0:\:1:\:0:0:\
   187:  \:0:\:1:\:0:\:0
   188:  \:0:\:1:\:\:0:0
   189:  \:0:\:\:0:0:1:\
   190:  \:0:\:\:0:0:\:1
   191:  \:0:\:\:0:1:0:\
   192:  \:0:\:\:0:1:\:0
   193:  \:0:\:\:0:\:0:1
   194:  \:0:\:\:0:\:1:0
   195:  \:0:\:\:1:0:0:\
   196:  \:0:\:\:1:0:\:0
   197:  \:0:\:\:1:\:0:0
   198:  \:0:\:\:\:0:0:1
   199:  \:0:\:\:\:0:1:0
   200:  \:0:\:\:\:1:0:0
   201:  \:1:0:0:0:\:\:\
   202:  \:1:0:0:\:0:\:\
   203:  \:1:0:0:\:\:0:\
   204:  \:1:0:0:\:\:\:0
   205:  \:1:0:\:0:0:\:\
   206:  \:1:0:\:0:\:0:\
   207:  \:1:0:\:0:\:\:0
   208:  \:1:0:\:\:0:0:\
   209:  \:1:0:\:\:0:\:0
   210:  \:1:0:\:\:\:0:0
   211:  \:1:\:0:0:0:\:\
   212:  \:1:\:0:0:\:0:\
   213:  \:1:\:0:0:\:\:0
   214:  \:1:\:0:\:0:0:\
   215:  \:1:\:0:\:0:\:0
   216:  \:1:\:0:\:\:0:0
   217:  \:1:\:\:0:0:0:\
   218:  \:1:\:\:0:0:\:0
   219:  \:1:\:\:0:\:0:0
   220:  \:1:\:\:\:0:0:0
   221:  \:\:0:0:0:1:\:\
   222:  \:\:0:0:0:\:1:\
   223:  \:\:0:0:0:\:\:1
   224:  \:\:0:0:1:0:\:\
   225:  \:\:0:0:1:\:0:\
   226:  \:\:0:0:1:\:\:0
   227:  \:\:0:0:\:0:1:\
   228:  \:\:0:0:\:0:\:1
   229:  \:\:0:0:\:1:0:\
   230:  \:\:0:0:\:1:\:0
   231:  \:\:0:0:\:\:0:1
   232:  \:\:0:0:\:\:1:0
   233:  \:\:0:1:0:0:\:\
   234:  \:\:0:1:0:\:0:\
   235:  \:\:0:1:0:\:\:0
   236:  \:\:0:1:\:0:0:\
   237:  \:\:0:1:\:0:\:0
   238:  \:\:0:1:\:\:0:0
   239:  \:\:0:\:0:0:1:\
   240:  \:\:0:\:0:0:\:1
   241:  \:\:0:\:0:1:0:\
   242:  \:\:0:\:0:1:\:0
   243:  \:\:0:\:0:\:0:1
   244:  \:\:0:\:0:\:1:0
   245:  \:\:0:\:1:0:0:\
   246:  \:\:0:\:1:0:\:0
   247:  \:\:0:\:1:\:0:0
   248:  \:\:0:\:\:0:0:1
   249:  \:\:0:\:\:0:1:0
   250:  \:\:0:\:\:1:0:0
   251:  \:\:1:0:0:0:\:\
   252:  \:\:1:0:0:\:0:\
   253:  \:\:1:0:0:\:\:0
   254:  \:\:1:0:\:0:0:\
   255:  \:\:1:0:\:0:\:0
   256:  \:\:1:0:\:\:0:0
   257:  \:\:1:\:0:0:0:\
   258:  \:\:1:\:0:0:\:0
   259:  \:\:1:\:0:\:0:0
   260:  \:\:1:\:\:0:0:0
   261:  \:\:\:0:0:0:1:\
   262:  \:\:\:0:0:0:\:1
   263:  \:\:\:0:0:1:0:\
   264:  \:\:\:0:0:1:\:0
   265:  \:\:\:0:0:\:0:1
   266:  \:\:\:0:0:\:1:0
   267:  \:\:\:0:1:0:0:\
   268:  \:\:\:0:1:0:\:0
   269:  \:\:\:0:1:\:0:0
   270:  \:\:\:0:\:0:0:1
   271:  \:\:\:0:\:0:1:0
   272:  \:\:\:0:\:1:0:0
   273:  \:\:\:1:0:0:0:\
   274:  \:\:\:1:0:0:\:0
   275:  \:\:\:1:0:\:0:0
   276:  \:\:\:1:\:0:0:0
   277:  \:\:\:\:0:0:0:1
   278:  \:\:\:\:0:0:1:0
   279:  \:\:\:\:0:1:0:0
   280:  \:\:\:\:1:0:0:0
   281:  1:1:1:0:\:\:\:\
   282:  1:1:1:\:0:\:\:\
   283:  1:1:1:\:\:0:\:\
   284:  1:1:1:\:\:\:0:\
   285:  1:1:1:\:\:\:\:0
   286:  1:1:0:1:\:\:\:\
   287:  1:1:0:\:1:\:\:\
   288:  1:1:0:\:\:1:\:\
   289:  1:1:0:\:\:\:1:\
   290:  1:1:0:\:\:\:\:1
   291:  1:1:\:1:0:\:\:\
   292:  1:1:\:1:\:0:\:\
   293:  1:1:\:1:\:\:0:\
   294:  1:1:\:1:\:\:\:0
   295:  1:1:\:0:1:\:\:\
   296:  1:1:\:0:\:1:\:\
   297:  1:1:\:0:\:\:1:\
   298:  1:1:\:0:\:\:\:1
   299:  1:1:\:\:1:0:\:\
   300:  1:1:\:\:1:\:0:\
   301:  1:1:\:\:1:\:\:0
   302:  1:1:\:\:0:1:\:\
   303:  1:1:\:\:0:\:1:\
   304:  1:1:\:\:0:\:\:1
   305:  1:1:\:\:\:1:0:\
   306:  1:1:\:\:\:1:\:0
   307:  1:1:\:\:\:0:1:\
   308:  1:1:\:\:\:0:\:1
   309:  1:1:\:\:\:\:1:0
   310:  1:1:\:\:\:\:0:1
   311:  1:0:1:1:\:\:\:\
   312:  1:0:1:\:1:\:\:\
   313:  1:0:1:\:\:1:\:\
   314:  1:0:1:\:\:\:1:\
   315:  1:0:1:\:\:\:\:1
   316:  1:0:\:1:1:\:\:\
   317:  1:0:\:1:\:1:\:\
   318:  1:0:\:1:\:\:1:\
   319:  1:0:\:1:\:\:\:1
   320:  1:0:\:\:1:1:\:\
   321:  1:0:\:\:1:\:1:\
   322:  1:0:\:\:1:\:\:1
   323:  1:0:\:\:\:1:1:\
   324:  1:0:\:\:\:1:\:1
   325:  1:0:\:\:\:\:1:1
   326:  1:\:1:1:0:\:\:\
   327:  1:\:1:1:\:0:\:\
   328:  1:\:1:1:\:\:0:\
   329:  1:\:1:1:\:\:\:0
   330:  1:\:1:0:1:\:\:\
   331:  1:\:1:0:\:1:\:\
   332:  1:\:1:0:\:\:1:\
   333:  1:\:1:0:\:\:\:1
   334:  1:\:1:\:1:0:\:\
   335:  1:\:1:\:1:\:0:\
   336:  1:\:1:\:1:\:\:0
   337:  1:\:1:\:0:1:\:\
   338:  1:\:1:\:0:\:1:\
   339:  1:\:1:\:0:\:\:1
   340:  1:\:1:\:\:1:0:\
   341:  1:\:1:\:\:1:\:0
   342:  1:\:1:\:\:0:1:\
   343:  1:\:1:\:\:0:\:1
   344:  1:\:1:\:\:\:1:0
   345:  1:\:1:\:\:\:0:1
   346:  1:\:0:1:1:\:\:\
   347:  1:\:0:1:\:1:\:\
   348:  1:\:0:1:\:\:1:\
   349:  1:\:0:1:\:\:\:1
   350:  1:\:0:\:1:1:\:\
   351:  1:\:0:\:1:\:1:\
   352:  1:\:0:\:1:\:\:1
   353:  1:\:0:\:\:1:1:\
   354:  1:\:0:\:\:1:\:1
   355:  1:\:0:\:\:\:1:1
   356:  1:\:\:1:1:0:\:\
   357:  1:\:\:1:1:\:0:\
   358:  1:\:\:1:1:\:\:0
   359:  1:\:\:1:0:1:\:\
   360:  1:\:\:1:0:\:1:\
   361:  1:\:\:1:0:\:\:1
   362:  1:\:\:1:\:1:0:\
   363:  1:\:\:1:\:1:\:0
   364:  1:\:\:1:\:0:1:\
   365:  1:\:\:1:\:0:\:1
   366:  1:\:\:1:\:\:1:0
   367:  1:\:\:1:\:\:0:1
   368:  1:\:\:0:1:1:\:\
   369:  1:\:\:0:1:\:1:\
   370:  1:\:\:0:1:\:\:1
   371:  1:\:\:0:\:1:1:\
   372:  1:\:\:0:\:1:\:1
   373:  1:\:\:0:\:\:1:1
   374:  1:\:\:\:1:1:0:\
   375:  1:\:\:\:1:1:\:0
   376:  1:\:\:\:1:0:1:\
   377:  1:\:\:\:1:0:\:1
   378:  1:\:\:\:1:\:1:0
   379:  1:\:\:\:1:\:0:1
   380:  1:\:\:\:0:1:1:\
   381:  1:\:\:\:0:1:\:1
   382:  1:\:\:\:0:\:1:1
   383:  1:\:\:\:\:1:1:0
   384:  1:\:\:\:\:1:0:1
   385:  1:\:\:\:\:0:1:1
   386:  0:1:1:1:\:\:\:\
   387:  0:1:1:\:1:\:\:\
   388:  0:1:1:\:\:1:\:\
   389:  0:1:1:\:\:\:1:\
   390:  0:1:1:\:\:\:\:1
   391:  0:1:\:1:1:\:\:\
   392:  0:1:\:1:\:1:\:\
   393:  0:1:\:1:\:\:1:\
   394:  0:1:\:1:\:\:\:1
   395:  0:1:\:\:1:1:\:\
   396:  0:1:\:\:1:\:1:\
   397:  0:1:\:\:1:\:\:1
   398:  0:1:\:\:\:1:1:\
   399:  0:1:\:\:\:1:\:1
   400:  0:1:\:\:\:\:1:1
   401:  0:\:1:1:1:\:\:\
   402:  0:\:1:1:\:1:\:\
   403:  0:\:1:1:\:\:1:\
   404:  0:\:1:1:\:\:\:1
   405:  0:\:1:\:1:1:\:\
   406:  0:\:1:\:1:\:1:\
   407:  0:\:1:\:1:\:\:1
   408:  0:\:1:\:\:1:1:\
   409:  0:\:1:\:\:1:\:1
   410:  0:\:1:\:\:\:1:1
   411:  0:\:\:1:1:1:\:\
   412:  0:\:\:1:1:\:1:\
   413:  0:\:\:1:1:\:\:1
   414:  0:\:\:1:\:1:1:\
   415:  0:\:\:1:\:1:\:1
   416:  0:\:\:1:\:\:1:1
   417:  0:\:\:\:1:1:1:\
   418:  0:\:\:\:1:1:\:1
   419:  0:\:\:\:1:\:1:1
   420:  0:\:\:\:\:1:1:1
   421:  \:1:1:1:0:\:\:\
   422:  \:1:1:1:\:0:\:\
   423:  \:1:1:1:\:\:0:\
   424:  \:1:1:1:\:\:\:0
   425:  \:1:1:0:1:\:\:\
   426:  \:1:1:0:\:1:\:\
   427:  \:1:1:0:\:\:1:\
   428:  \:1:1:0:\:\:\:1
   429:  \:1:1:\:1:0:\:\
   430:  \:1:1:\:1:\:0:\
   431:  \:1:1:\:1:\:\:0
   432:  \:1:1:\:0:1:\:\
   433:  \:1:1:\:0:\:1:\
   434:  \:1:1:\:0:\:\:1
   435:  \:1:1:\:\:1:0:\
   436:  \:1:1:\:\:1:\:0
   437:  \:1:1:\:\:0:1:\
   438:  \:1:1:\:\:0:\:1
   439:  \:1:1:\:\:\:1:0
   440:  \:1:1:\:\:\:0:1
   441:  \:1:0:1:1:\:\:\
   442:  \:1:0:1:\:1:\:\
   443:  \:1:0:1:\:\:1:\
   444:  \:1:0:1:\:\:\:1
   445:  \:1:0:\:1:1:\:\
   446:  \:1:0:\:1:\:1:\
   447:  \:1:0:\:1:\:\:1
   448:  \:1:0:\:\:1:1:\
   449:  \:1:0:\:\:1:\:1
   450:  \:1:0:\:\:\:1:1
   451:  \:1:\:1:1:0:\:\
   452:  \:1:\:1:1:\:0:\
   453:  \:1:\:1:1:\:\:0
   454:  \:1:\:1:0:1:\:\
   455:  \:1:\:1:0:\:1:\
   456:  \:1:\:1:0:\:\:1
   457:  \:1:\:1:\:1:0:\
   458:  \:1:\:1:\:1:\:0
   459:  \:1:\:1:\:0:1:\
   460:  \:1:\:1:\:0:\:1
   461:  \:1:\:1:\:\:1:0
   462:  \:1:\:1:\:\:0:1
   463:  \:1:\:0:1:1:\:\
   464:  \:1:\:0:1:\:1:\
   465:  \:1:\:0:1:\:\:1
   466:  \:1:\:0:\:1:1:\
   467:  \:1:\:0:\:1:\:1
   468:  \:1:\:0:\:\:1:1
   469:  \:1:\:\:1:1:0:\
   470:  \:1:\:\:1:1:\:0
   471:  \:1:\:\:1:0:1:\
   472:  \:1:\:\:1:0:\:1
   473:  \:1:\:\:1:\:1:0
   474:  \:1:\:\:1:\:0:1
   475:  \:1:\:\:0:1:1:\
   476:  \:1:\:\:0:1:\:1
   477:  \:1:\:\:0:\:1:1
   478:  \:1:\:\:\:1:1:0
   479:  \:1:\:\:\:1:0:1
   480:  \:1:\:\:\:0:1:1
   481:  \:0:1:1:1:\:\:\
   482:  \:0:1:1:\:1:\:\
   483:  \:0:1:1:\:\:1:\
   484:  \:0:1:1:\:\:\:1
   485:  \:0:1:\:1:1:\:\
   486:  \:0:1:\:1:\:1:\
   487:  \:0:1:\:1:\:\:1
   488:  \:0:1:\:\:1:1:\
   489:  \:0:1:\:\:1:\:1
   490:  \:0:1:\:\:\:1:1
   491:  \:0:\:1:1:1:\:\
   492:  \:0:\:1:1:\:1:\
   493:  \:0:\:1:1:\:\:1
   494:  \:0:\:1:\:1:1:\
   495:  \:0:\:1:\:1:\:1
   496:  \:0:\:1:\:\:1:1
   497:  \:0:\:\:1:1:1:\
   498:  \:0:\:\:1:1:\:1
   499:  \:0:\:\:1:\:1:1
   500:  \:0:\:\:\:1:1:1
   501:  \:\:1:1:1:0:\:\
   502:  \:\:1:1:1:\:0:\
   503:  \:\:1:1:1:\:\:0
   504:  \:\:1:1:0:1:\:\
   505:  \:\:1:1:0:\:1:\
   506:  \:\:1:1:0:\:\:1
   507:  \:\:1:1:\:1:0:\
   508:  \:\:1:1:\:1:\:0
   509:  \:\:1:1:\:0:1:\
   510:  \:\:1:1:\:0:\:1
   511:  \:\:1:1:\:\:1:0
   512:  \:\:1:1:\:\:0:1
   513:  \:\:1:0:1:1:\:\
   514:  \:\:1:0:1:\:1:\
   515:  \:\:1:0:1:\:\:1
   516:  \:\:1:0:\:1:1:\
   517:  \:\:1:0:\:1:\:1
   518:  \:\:1:0:\:\:1:1
   519:  \:\:1:\:1:1:0:\
   520:  \:\:1:\:1:1:\:0
   521:  \:\:1:\:1:0:1:\
   522:  \:\:1:\:1:0:\:1
   523:  \:\:1:\:1:\:1:0
   524:  \:\:1:\:1:\:0:1
   525:  \:\:1:\:0:1:1:\
   526:  \:\:1:\:0:1:\:1
   527:  \:\:1:\:0:\:1:1
   528:  \:\:1:\:\:1:1:0
   529:  \:\:1:\:\:1:0:1
   530:  \:\:1:\:\:0:1:1
   531:  \:\:0:1:1:1:\:\
   532:  \:\:0:1:1:\:1:\
   533:  \:\:0:1:1:\:\:1
   534:  \:\:0:1:\:1:1:\
   535:  \:\:0:1:\:1:\:1
   536:  \:\:0:1:\:\:1:1
   537:  \:\:0:\:1:1:1:\
   538:  \:\:0:\:1:1:\:1
   539:  \:\:0:\:1:\:1:1
   540:  \:\:0:\:\:1:1:1
   541:  \:\:\:1:1:1:0:\
   542:  \:\:\:1:1:1:\:0
   543:  \:\:\:1:1:0:1:\
   544:  \:\:\:1:1:0:\:1
   545:  \:\:\:1:1:\:1:0
   546:  \:\:\:1:1:\:0:1
   547:  \:\:\:1:0:1:1:\
   548:  \:\:\:1:0:1:\:1
   549:  \:\:\:1:0:\:1:1
   550:  \:\:\:1:\:1:1:0
   551:  \:\:\:1:\:1:0:1
   552:  \:\:\:1:\:0:1:1
   553:  \:\:\:0:1:1:1:\
   554:  \:\:\:0:1:1:\:1
   555:  \:\:\:0:1:\:1:1
   556:  \:\:\:0:\:1:1:1
   557:  \:\:\:\:1:1:1:0
   558:  \:\:\:\:1:1:0:1
   559:  \:\:\:\:1:0:1:1
   560:  \:\:\:\:0:1:1:1
family= 4 4 new D2h genus #     3 is 0:0:1:1:\:\:\:\
     1:  0:0:1:1:\:\:\:\
     2:  0:0:1:\:1:\:\:\
     3:  0:0:1:\:\:1:\:\
     4:  0:0:1:\:\:\:1:\
     5:  0:0:1:\:\:\:\:1
     6:  0:0:\:1:1:\:\:\
     7:  0:0:\:1:\:1:\:\
     8:  0:0:\:1:\:\:1:\
     9:  0:0:\:1:\:\:\:1
    10:  0:0:\:\:1:1:\:\
    11:  0:0:\:\:1:\:1:\
    12:  0:0:\:\:1:\:\:1
    13:  0:0:\:\:\:1:1:\
    14:  0:0:\:\:\:1:\:1
    15:  0:0:\:\:\:\:1:1
    16:  0:1:0:1:\:\:\:\
    17:  0:1:0:\:1:\:\:\
    18:  0:1:0:\:\:1:\:\
    19:  0:1:0:\:\:\:1:\
    20:  0:1:0:\:\:\:\:1
    21:  0:1:1:0:\:\:\:\
    22:  0:1:1:\:0:\:\:\
    23:  0:1:1:\:\:0:\:\
    24:  0:1:1:\:\:\:0:\
    25:  0:1:1:\:\:\:\:0
    26:  0:1:\:0:1:\:\:\
    27:  0:1:\:0:\:1:\:\
    28:  0:1:\:0:\:\:1:\
    29:  0:1:\:0:\:\:\:1
    30:  0:1:\:1:0:\:\:\
    31:  0:1:\:1:\:0:\:\
    32:  0:1:\:1:\:\:0:\
    33:  0:1:\:1:\:\:\:0
    34:  0:1:\:\:0:1:\:\
    35:  0:1:\:\:0:\:1:\
    36:  0:1:\:\:0:\:\:1
    37:  0:1:\:\:1:0:\:\
    38:  0:1:\:\:1:\:0:\
    39:  0:1:\:\:1:\:\:0
    40:  0:1:\:\:\:0:1:\
    41:  0:1:\:\:\:0:\:1
    42:  0:1:\:\:\:1:0:\
    43:  0:1:\:\:\:1:\:0
    44:  0:1:\:\:\:\:0:1
    45:  0:1:\:\:\:\:1:0
    46:  0:\:0:1:1:\:\:\
    47:  0:\:0:1:\:1:\:\
    48:  0:\:0:1:\:\:1:\
    49:  0:\:0:1:\:\:\:1
    50:  0:\:0:\:1:1:\:\
    51:  0:\:0:\:1:\:1:\
    52:  0:\:0:\:1:\:\:1
    53:  0:\:0:\:\:1:1:\
    54:  0:\:0:\:\:1:\:1
    55:  0:\:0:\:\:\:1:1
    56:  0:\:1:0:1:\:\:\
    57:  0:\:1:0:\:1:\:\
    58:  0:\:1:0:\:\:1:\
    59:  0:\:1:0:\:\:\:1
    60:  0:\:1:1:0:\:\:\
    61:  0:\:1:1:\:0:\:\
    62:  0:\:1:1:\:\:0:\
    63:  0:\:1:1:\:\:\:0
    64:  0:\:1:\:0:1:\:\
    65:  0:\:1:\:0:\:1:\
    66:  0:\:1:\:0:\:\:1
    67:  0:\:1:\:1:0:\:\
    68:  0:\:1:\:1:\:0:\
    69:  0:\:1:\:1:\:\:0
    70:  0:\:1:\:\:0:1:\
    71:  0:\:1:\:\:0:\:1
    72:  0:\:1:\:\:1:0:\
    73:  0:\:1:\:\:1:\:0
    74:  0:\:1:\:\:\:0:1
    75:  0:\:1:\:\:\:1:0
    76:  0:\:\:0:1:1:\:\
    77:  0:\:\:0:1:\:1:\
    78:  0:\:\:0:1:\:\:1
    79:  0:\:\:0:\:1:1:\
    80:  0:\:\:0:\:1:\:1
    81:  0:\:\:0:\:\:1:1
    82:  0:\:\:1:0:1:\:\
    83:  0:\:\:1:0:\:1:\
    84:  0:\:\:1:0:\:\:1
    85:  0:\:\:1:1:0:\:\
    86:  0:\:\:1:1:\:0:\
    87:  0:\:\:1:1:\:\:0
    88:  0:\:\:1:\:0:1:\
    89:  0:\:\:1:\:0:\:1
    90:  0:\:\:1:\:1:0:\
    91:  0:\:\:1:\:1:\:0
    92:  0:\:\:1:\:\:0:1
    93:  0:\:\:1:\:\:1:0
    94:  0:\:\:\:0:1:1:\
    95:  0:\:\:\:0:1:\:1
    96:  0:\:\:\:0:\:1:1
    97:  0:\:\:\:1:0:1:\
    98:  0:\:\:\:1:0:\:1
    99:  0:\:\:\:1:1:0:\
   100:  0:\:\:\:1:1:\:0
   101:  0:\:\:\:1:\:0:1
   102:  0:\:\:\:1:\:1:0
   103:  0:\:\:\:\:0:1:1
   104:  0:\:\:\:\:1:0:1
   105:  0:\:\:\:\:1:1:0
   106:  1:0:0:1:\:\:\:\
   107:  1:0:0:\:1:\:\:\
   108:  1:0:0:\:\:1:\:\
   109:  1:0:0:\:\:\:1:\
   110:  1:0:0:\:\:\:\:1
   111:  1:0:1:0:\:\:\:\
   112:  1:0:1:\:0:\:\:\
   113:  1:0:1:\:\:0:\:\
   114:  1:0:1:\:\:\:0:\
   115:  1:0:1:\:\:\:\:0
   116:  1:0:\:0:1:\:\:\
   117:  1:0:\:0:\:1:\:\
   118:  1:0:\:0:\:\:1:\
   119:  1:0:\:0:\:\:\:1
   120:  1:0:\:1:0:\:\:\
   121:  1:0:\:1:\:0:\:\
   122:  1:0:\:1:\:\:0:\
   123:  1:0:\:1:\:\:\:0
   124:  1:0:\:\:0:1:\:\
   125:  1:0:\:\:0:\:1:\
   126:  1:0:\:\:0:\:\:1
   127:  1:0:\:\:1:0:\:\
   128:  1:0:\:\:1:\:0:\
   129:  1:0:\:\:1:\:\:0
   130:  1:0:\:\:\:0:1:\
   131:  1:0:\:\:\:0:\:1
   132:  1:0:\:\:\:1:0:\
   133:  1:0:\:\:\:1:\:0
   134:  1:0:\:\:\:\:0:1
   135:  1:0:\:\:\:\:1:0
   136:  1:1:0:0:\:\:\:\
   137:  1:1:0:\:0:\:\:\
   138:  1:1:0:\:\:0:\:\
   139:  1:1:0:\:\:\:0:\
   140:  1:1:0:\:\:\:\:0
   141:  1:1:\:0:0:\:\:\
   142:  1:1:\:0:\:0:\:\
   143:  1:1:\:0:\:\:0:\
   144:  1:1:\:0:\:\:\:0
   145:  1:1:\:\:0:0:\:\
   146:  1:1:\:\:0:\:0:\
   147:  1:1:\:\:0:\:\:0
   148:  1:1:\:\:\:0:0:\
   149:  1:1:\:\:\:0:\:0
   150:  1:1:\:\:\:\:0:0
   151:  1:\:0:0:1:\:\:\
   152:  1:\:0:0:\:1:\:\
   153:  1:\:0:0:\:\:1:\
   154:  1:\:0:0:\:\:\:1
   155:  1:\:0:1:0:\:\:\
   156:  1:\:0:1:\:0:\:\
   157:  1:\:0:1:\:\:0:\
   158:  1:\:0:1:\:\:\:0
   159:  1:\:0:\:0:1:\:\
   160:  1:\:0:\:0:\:1:\
   161:  1:\:0:\:0:\:\:1
   162:  1:\:0:\:1:0:\:\
   163:  1:\:0:\:1:\:0:\
   164:  1:\:0:\:1:\:\:0
   165:  1:\:0:\:\:0:1:\
   166:  1:\:0:\:\:0:\:1
   167:  1:\:0:\:\:1:0:\
   168:  1:\:0:\:\:1:\:0
   169:  1:\:0:\:\:\:0:1
   170:  1:\:0:\:\:\:1:0
   171:  1:\:1:0:0:\:\:\
   172:  1:\:1:0:\:0:\:\
   173:  1:\:1:0:\:\:0:\
   174:  1:\:1:0:\:\:\:0
   175:  1:\:1:\:0:0:\:\
   176:  1:\:1:\:0:\:0:\
   177:  1:\:1:\:0:\:\:0
   178:  1:\:1:\:\:0:0:\
   179:  1:\:1:\:\:0:\:0
   180:  1:\:1:\:\:\:0:0
   181:  1:\:\:0:0:1:\:\
   182:  1:\:\:0:0:\:1:\
   183:  1:\:\:0:0:\:\:1
   184:  1:\:\:0:1:0:\:\
   185:  1:\:\:0:1:\:0:\
   186:  1:\:\:0:1:\:\:0
   187:  1:\:\:0:\:0:1:\
   188:  1:\:\:0:\:0:\:1
   189:  1:\:\:0:\:1:0:\
   190:  1:\:\:0:\:1:\:0
   191:  1:\:\:0:\:\:0:1
   192:  1:\:\:0:\:\:1:0
   193:  1:\:\:1:0:0:\:\
   194:  1:\:\:1:0:\:0:\
   195:  1:\:\:1:0:\:\:0
   196:  1:\:\:1:\:0:0:\
   197:  1:\:\:1:\:0:\:0
   198:  1:\:\:1:\:\:0:0
   199:  1:\:\:\:0:0:1:\
   200:  1:\:\:\:0:0:\:1
   201:  1:\:\:\:0:1:0:\
   202:  1:\:\:\:0:1:\:0
   203:  1:\:\:\:0:\:0:1
   204:  1:\:\:\:0:\:1:0
   205:  1:\:\:\:1:0:0:\
   206:  1:\:\:\:1:0:\:0
   207:  1:\:\:\:1:\:0:0
   208:  1:\:\:\:\:0:0:1
   209:  1:\:\:\:\:0:1:0
   210:  1:\:\:\:\:1:0:0
   211:  \:0:0:1:1:\:\:\
   212:  \:0:0:1:\:1:\:\
   213:  \:0:0:1:\:\:1:\
   214:  \:0:0:1:\:\:\:1
   215:  \:0:0:\:1:1:\:\
   216:  \:0:0:\:1:\:1:\
   217:  \:0:0:\:1:\:\:1
   218:  \:0:0:\:\:1:1:\
   219:  \:0:0:\:\:1:\:1
   220:  \:0:0:\:\:\:1:1
   221:  \:0:1:0:1:\:\:\
   222:  \:0:1:0:\:1:\:\
   223:  \:0:1:0:\:\:1:\
   224:  \:0:1:0:\:\:\:1
   225:  \:0:1:1:0:\:\:\
   226:  \:0:1:1:\:0:\:\
   227:  \:0:1:1:\:\:0:\
   228:  \:0:1:1:\:\:\:0
   229:  \:0:1:\:0:1:\:\
   230:  \:0:1:\:0:\:1:\
   231:  \:0:1:\:0:\:\:1
   232:  \:0:1:\:1:0:\:\
   233:  \:0:1:\:1:\:0:\
   234:  \:0:1:\:1:\:\:0
   235:  \:0:1:\:\:0:1:\
   236:  \:0:1:\:\:0:\:1
   237:  \:0:1:\:\:1:0:\
   238:  \:0:1:\:\:1:\:0
   239:  \:0:1:\:\:\:0:1
   240:  \:0:1:\:\:\:1:0
   241:  \:0:\:0:1:1:\:\
   242:  \:0:\:0:1:\:1:\
   243:  \:0:\:0:1:\:\:1
   244:  \:0:\:0:\:1:1:\
   245:  \:0:\:0:\:1:\:1
   246:  \:0:\:0:\:\:1:1
   247:  \:0:\:1:0:1:\:\
   248:  \:0:\:1:0:\:1:\
   249:  \:0:\:1:0:\:\:1
   250:  \:0:\:1:1:0:\:\
   251:  \:0:\:1:1:\:0:\
   252:  \:0:\:1:1:\:\:0
   253:  \:0:\:1:\:0:1:\
   254:  \:0:\:1:\:0:\:1
   255:  \:0:\:1:\:1:0:\
   256:  \:0:\:1:\:1:\:0
   257:  \:0:\:1:\:\:0:1
   258:  \:0:\:1:\:\:1:0
   259:  \:0:\:\:0:1:1:\
   260:  \:0:\:\:0:1:\:1
   261:  \:0:\:\:0:\:1:1
   262:  \:0:\:\:1:0:1:\
   263:  \:0:\:\:1:0:\:1
   264:  \:0:\:\:1:1:0:\
   265:  \:0:\:\:1:1:\:0
   266:  \:0:\:\:1:\:0:1
   267:  \:0:\:\:1:\:1:0
   268:  \:0:\:\:\:0:1:1
   269:  \:0:\:\:\:1:0:1
   270:  \:0:\:\:\:1:1:0
   271:  \:1:0:0:1:\:\:\
   272:  \:1:0:0:\:1:\:\
   273:  \:1:0:0:\:\:1:\
   274:  \:1:0:0:\:\:\:1
   275:  \:1:0:1:0:\:\:\
   276:  \:1:0:1:\:0:\:\
   277:  \:1:0:1:\:\:0:\
   278:  \:1:0:1:\:\:\:0
   279:  \:1:0:\:0:1:\:\
   280:  \:1:0:\:0:\:1:\
   281:  \:1:0:\:0:\:\:1
   282:  \:1:0:\:1:0:\:\
   283:  \:1:0:\:1:\:0:\
   284:  \:1:0:\:1:\:\:0
   285:  \:1:0:\:\:0:1:\
   286:  \:1:0:\:\:0:\:1
   287:  \:1:0:\:\:1:0:\
   288:  \:1:0:\:\:1:\:0
   289:  \:1:0:\:\:\:0:1
   290:  \:1:0:\:\:\:1:0
   291:  \:1:1:0:0:\:\:\
   292:  \:1:1:0:\:0:\:\
   293:  \:1:1:0:\:\:0:\
   294:  \:1:1:0:\:\:\:0
   295:  \:1:1:\:0:0:\:\
   296:  \:1:1:\:0:\:0:\
   297:  \:1:1:\:0:\:\:0
   298:  \:1:1:\:\:0:0:\
   299:  \:1:1:\:\:0:\:0
   300:  \:1:1:\:\:\:0:0
   301:  \:1:\:0:0:1:\:\
   302:  \:1:\:0:0:\:1:\
   303:  \:1:\:0:0:\:\:1
   304:  \:1:\:0:1:0:\:\
   305:  \:1:\:0:1:\:0:\
   306:  \:1:\:0:1:\:\:0
   307:  \:1:\:0:\:0:1:\
   308:  \:1:\:0:\:0:\:1
   309:  \:1:\:0:\:1:0:\
   310:  \:1:\:0:\:1:\:0
   311:  \:1:\:0:\:\:0:1
   312:  \:1:\:0:\:\:1:0
   313:  \:1:\:1:0:0:\:\
   314:  \:1:\:1:0:\:0:\
   315:  \:1:\:1:0:\:\:0
   316:  \:1:\:1:\:0:0:\
   317:  \:1:\:1:\:0:\:0
   318:  \:1:\:1:\:\:0:0
   319:  \:1:\:\:0:0:1:\
   320:  \:1:\:\:0:0:\:1
   321:  \:1:\:\:0:1:0:\
   322:  \:1:\:\:0:1:\:0
   323:  \:1:\:\:0:\:0:1
   324:  \:1:\:\:0:\:1:0
   325:  \:1:\:\:1:0:0:\
   326:  \:1:\:\:1:0:\:0
   327:  \:1:\:\:1:\:0:0
   328:  \:1:\:\:\:0:0:1
   329:  \:1:\:\:\:0:1:0
   330:  \:1:\:\:\:1:0:0
   331:  \:\:0:0:1:1:\:\
   332:  \:\:0:0:1:\:1:\
   333:  \:\:0:0:1:\:\:1
   334:  \:\:0:0:\:1:1:\
   335:  \:\:0:0:\:1:\:1
   336:  \:\:0:0:\:\:1:1
   337:  \:\:0:1:0:1:\:\
   338:  \:\:0:1:0:\:1:\
   339:  \:\:0:1:0:\:\:1
   340:  \:\:0:1:1:0:\:\
   341:  \:\:0:1:1:\:0:\
   342:  \:\:0:1:1:\:\:0
   343:  \:\:0:1:\:0:1:\
   344:  \:\:0:1:\:0:\:1
   345:  \:\:0:1:\:1:0:\
   346:  \:\:0:1:\:1:\:0
   347:  \:\:0:1:\:\:0:1
   348:  \:\:0:1:\:\:1:0
   349:  \:\:0:\:0:1:1:\
   350:  \:\:0:\:0:1:\:1
   351:  \:\:0:\:0:\:1:1
   352:  \:\:0:\:1:0:1:\
   353:  \:\:0:\:1:0:\:1
   354:  \:\:0:\:1:1:0:\
   355:  \:\:0:\:1:1:\:0
   356:  \:\:0:\:1:\:0:1
   357:  \:\:0:\:1:\:1:0
   358:  \:\:0:\:\:0:1:1
   359:  \:\:0:\:\:1:0:1
   360:  \:\:0:\:\:1:1:0
   361:  \:\:1:0:0:1:\:\
   362:  \:\:1:0:0:\:1:\
   363:  \:\:1:0:0:\:\:1
   364:  \:\:1:0:1:0:\:\
   365:  \:\:1:0:1:\:0:\
   366:  \:\:1:0:1:\:\:0
   367:  \:\:1:0:\:0:1:\
   368:  \:\:1:0:\:0:\:1
   369:  \:\:1:0:\:1:0:\
   370:  \:\:1:0:\:1:\:0
   371:  \:\:1:0:\:\:0:1
   372:  \:\:1:0:\:\:1:0
   373:  \:\:1:1:0:0:\:\
   374:  \:\:1:1:0:\:0:\
   375:  \:\:1:1:0:\:\:0
   376:  \:\:1:1:\:0:0:\
   377:  \:\:1:1:\:0:\:0
   378:  \:\:1:1:\:\:0:0
   379:  \:\:1:\:0:0:1:\
   380:  \:\:1:\:0:0:\:1
   381:  \:\:1:\:0:1:0:\
   382:  \:\:1:\:0:1:\:0
   383:  \:\:1:\:0:\:0:1
   384:  \:\:1:\:0:\:1:0
   385:  \:\:1:\:1:0:0:\
   386:  \:\:1:\:1:0:\:0
   387:  \:\:1:\:1:\:0:0
   388:  \:\:1:\:\:0:0:1
   389:  \:\:1:\:\:0:1:0
   390:  \:\:1:\:\:1:0:0
   391:  \:\:\:0:0:1:1:\
   392:  \:\:\:0:0:1:\:1
   393:  \:\:\:0:0:\:1:1
   394:  \:\:\:0:1:0:1:\
   395:  \:\:\:0:1:0:\:1
   396:  \:\:\:0:1:1:0:\
   397:  \:\:\:0:1:1:\:0
   398:  \:\:\:0:1:\:0:1
   399:  \:\:\:0:1:\:1:0
   400:  \:\:\:0:\:0:1:1
   401:  \:\:\:0:\:1:0:1
   402:  \:\:\:0:\:1:1:0
   403:  \:\:\:1:0:0:1:\
   404:  \:\:\:1:0:0:\:1
   405:  \:\:\:1:0:1:0:\
   406:  \:\:\:1:0:1:\:0
   407:  \:\:\:1:0:\:0:1
   408:  \:\:\:1:0:\:1:0
   409:  \:\:\:1:1:0:0:\
   410:  \:\:\:1:1:0:\:0
   411:  \:\:\:1:1:\:0:0
   412:  \:\:\:1:\:0:0:1
   413:  \:\:\:1:\:0:1:0
   414:  \:\:\:1:\:1:0:0
   415:  \:\:\:\:0:0:1:1
   416:  \:\:\:\:0:1:0:1
   417:  \:\:\:\:0:1:1:0
   418:  \:\:\:\:1:0:0:1
   419:  \:\:\:\:1:0:1:0
   420:  \:\:\:\:1:1:0:0
Nber of genera for this family=    3
 
family= 3 5
 
family= 3 5 new D2h genus #     1 is 0:0:0:\:\:\:\:\
     1:  0:0:0:\:\:\:\:\
     2:  0:0:\:0:\:\:\:\
     3:  0:0:\:\:0:\:\:\
     4:  0:0:\:\:\:0:\:\
     5:  0:0:\:\:\:\:0:\
     6:  0:0:\:\:\:\:\:0
     7:  0:\:0:0:\:\:\:\
     8:  0:\:0:\:0:\:\:\
     9:  0:\:0:\:\:0:\:\
    10:  0:\:0:\:\:\:0:\
    11:  0:\:0:\:\:\:\:0
    12:  0:\:\:0:0:\:\:\
    13:  0:\:\:0:\:0:\:\
    14:  0:\:\:0:\:\:0:\
    15:  0:\:\:0:\:\:\:0
    16:  0:\:\:\:0:0:\:\
    17:  0:\:\:\:0:\:0:\
    18:  0:\:\:\:0:\:\:0
    19:  0:\:\:\:\:0:0:\
    20:  0:\:\:\:\:0:\:0
    21:  0:\:\:\:\:\:0:0
    22:  \:0:0:0:\:\:\:\
    23:  \:0:0:\:0:\:\:\
    24:  \:0:0:\:\:0:\:\
    25:  \:0:0:\:\:\:0:\
    26:  \:0:0:\:\:\:\:0
    27:  \:0:\:0:0:\:\:\
    28:  \:0:\:0:\:0:\:\
    29:  \:0:\:0:\:\:0:\
    30:  \:0:\:0:\:\:\:0
    31:  \:0:\:\:0:0:\:\
    32:  \:0:\:\:0:\:0:\
    33:  \:0:\:\:0:\:\:0
    34:  \:0:\:\:\:0:0:\
    35:  \:0:\:\:\:0:\:0
    36:  \:0:\:\:\:\:0:0
    37:  \:\:0:0:0:\:\:\
    38:  \:\:0:0:\:0:\:\
    39:  \:\:0:0:\:\:0:\
    40:  \:\:0:0:\:\:\:0
    41:  \:\:0:\:0:0:\:\
    42:  \:\:0:\:0:\:0:\
    43:  \:\:0:\:0:\:\:0
    44:  \:\:0:\:\:0:0:\
    45:  \:\:0:\:\:0:\:0
    46:  \:\:0:\:\:\:0:0
    47:  \:\:\:0:0:0:\:\
    48:  \:\:\:0:0:\:0:\
    49:  \:\:\:0:0:\:\:0
    50:  \:\:\:0:\:0:0:\
    51:  \:\:\:0:\:0:\:0
    52:  \:\:\:0:\:\:0:0
    53:  \:\:\:\:0:0:0:\
    54:  \:\:\:\:0:0:\:0
    55:  \:\:\:\:0:\:0:0
    56:  \:\:\:\:\:0:0:0
    57:  1:1:1:\:\:\:\:\
    58:  1:1:\:1:\:\:\:\
    59:  1:1:\:\:1:\:\:\
    60:  1:1:\:\:\:1:\:\
    61:  1:1:\:\:\:\:1:\
    62:  1:1:\:\:\:\:\:1
    63:  1:\:1:1:\:\:\:\
    64:  1:\:1:\:1:\:\:\
    65:  1:\:1:\:\:1:\:\
    66:  1:\:1:\:\:\:1:\
    67:  1:\:1:\:\:\:\:1
    68:  1:\:\:1:1:\:\:\
    69:  1:\:\:1:\:1:\:\
    70:  1:\:\:1:\:\:1:\
    71:  1:\:\:1:\:\:\:1
    72:  1:\:\:\:1:1:\:\
    73:  1:\:\:\:1:\:1:\
    74:  1:\:\:\:1:\:\:1
    75:  1:\:\:\:\:1:1:\
    76:  1:\:\:\:\:1:\:1
    77:  1:\:\:\:\:\:1:1
    78:  \:1:1:1:\:\:\:\
    79:  \:1:1:\:1:\:\:\
    80:  \:1:1:\:\:1:\:\
    81:  \:1:1:\:\:\:1:\
    82:  \:1:1:\:\:\:\:1
    83:  \:1:\:1:1:\:\:\
    84:  \:1:\:1:\:1:\:\
    85:  \:1:\:1:\:\:1:\
    86:  \:1:\:1:\:\:\:1
    87:  \:1:\:\:1:1:\:\
    88:  \:1:\:\:1:\:1:\
    89:  \:1:\:\:1:\:\:1
    90:  \:1:\:\:\:1:1:\
    91:  \:1:\:\:\:1:\:1
    92:  \:1:\:\:\:\:1:1
    93:  \:\:1:1:1:\:\:\
    94:  \:\:1:1:\:1:\:\
    95:  \:\:1:1:\:\:1:\
    96:  \:\:1:1:\:\:\:1
    97:  \:\:1:\:1:1:\:\
    98:  \:\:1:\:1:\:1:\
    99:  \:\:1:\:1:\:\:1
   100:  \:\:1:\:\:1:1:\
   101:  \:\:1:\:\:1:\:1
   102:  \:\:1:\:\:\:1:1
   103:  \:\:\:1:1:1:\:\
   104:  \:\:\:1:1:\:1:\
   105:  \:\:\:1:1:\:\:1
   106:  \:\:\:1:\:1:1:\
   107:  \:\:\:1:\:1:\:1
   108:  \:\:\:1:\:\:1:1
   109:  \:\:\:\:1:1:1:\
   110:  \:\:\:\:1:1:\:1
   111:  \:\:\:\:1:\:1:1
   112:  \:\:\:\:\:1:1:1
family= 3 5 new D2h genus #     2 is 0:0:1:\:\:\:\:\
     1:  0:0:1:\:\:\:\:\
     2:  0:0:\:1:\:\:\:\
     3:  0:0:\:\:1:\:\:\
     4:  0:0:\:\:\:1:\:\
     5:  0:0:\:\:\:\:1:\
     6:  0:0:\:\:\:\:\:1
     7:  0:1:0:\:\:\:\:\
     8:  0:1:\:0:\:\:\:\
     9:  0:1:\:\:0:\:\:\
    10:  0:1:\:\:\:0:\:\
    11:  0:1:\:\:\:\:0:\
    12:  0:1:\:\:\:\:\:0
    13:  0:\:0:1:\:\:\:\
    14:  0:\:0:\:1:\:\:\
    15:  0:\:0:\:\:1:\:\
    16:  0:\:0:\:\:\:1:\
    17:  0:\:0:\:\:\:\:1
    18:  0:\:1:0:\:\:\:\
    19:  0:\:1:\:0:\:\:\
    20:  0:\:1:\:\:0:\:\
    21:  0:\:1:\:\:\:0:\
    22:  0:\:1:\:\:\:\:0
    23:  0:\:\:0:1:\:\:\
    24:  0:\:\:0:\:1:\:\
    25:  0:\:\:0:\:\:1:\
    26:  0:\:\:0:\:\:\:1
    27:  0:\:\:1:0:\:\:\
    28:  0:\:\:1:\:0:\:\
    29:  0:\:\:1:\:\:0:\
    30:  0:\:\:1:\:\:\:0
    31:  0:\:\:\:0:1:\:\
    32:  0:\:\:\:0:\:1:\
    33:  0:\:\:\:0:\:\:1
    34:  0:\:\:\:1:0:\:\
    35:  0:\:\:\:1:\:0:\
    36:  0:\:\:\:1:\:\:0
    37:  0:\:\:\:\:0:1:\
    38:  0:\:\:\:\:0:\:1
    39:  0:\:\:\:\:1:0:\
    40:  0:\:\:\:\:1:\:0
    41:  0:\:\:\:\:\:0:1
    42:  0:\:\:\:\:\:1:0
    43:  1:0:0:\:\:\:\:\
    44:  1:0:\:0:\:\:\:\
    45:  1:0:\:\:0:\:\:\
    46:  1:0:\:\:\:0:\:\
    47:  1:0:\:\:\:\:0:\
    48:  1:0:\:\:\:\:\:0
    49:  1:\:0:0:\:\:\:\
    50:  1:\:0:\:0:\:\:\
    51:  1:\:0:\:\:0:\:\
    52:  1:\:0:\:\:\:0:\
    53:  1:\:0:\:\:\:\:0
    54:  1:\:\:0:0:\:\:\
    55:  1:\:\:0:\:0:\:\
    56:  1:\:\:0:\:\:0:\
    57:  1:\:\:0:\:\:\:0
    58:  1:\:\:\:0:0:\:\
    59:  1:\:\:\:0:\:0:\
    60:  1:\:\:\:0:\:\:0
    61:  1:\:\:\:\:0:0:\
    62:  1:\:\:\:\:0:\:0
    63:  1:\:\:\:\:\:0:0
    64:  \:0:0:1:\:\:\:\
    65:  \:0:0:\:1:\:\:\
    66:  \:0:0:\:\:1:\:\
    67:  \:0:0:\:\:\:1:\
    68:  \:0:0:\:\:\:\:1
    69:  \:0:1:0:\:\:\:\
    70:  \:0:1:\:0:\:\:\
    71:  \:0:1:\:\:0:\:\
    72:  \:0:1:\:\:\:0:\
    73:  \:0:1:\:\:\:\:0
    74:  \:0:\:0:1:\:\:\
    75:  \:0:\:0:\:1:\:\
    76:  \:0:\:0:\:\:1:\
    77:  \:0:\:0:\:\:\:1
    78:  \:0:\:1:0:\:\:\
    79:  \:0:\:1:\:0:\:\
    80:  \:0:\:1:\:\:0:\
    81:  \:0:\:1:\:\:\:0
    82:  \:0:\:\:0:1:\:\
    83:  \:0:\:\:0:\:1:\
    84:  \:0:\:\:0:\:\:1
    85:  \:0:\:\:1:0:\:\
    86:  \:0:\:\:1:\:0:\
    87:  \:0:\:\:1:\:\:0
    88:  \:0:\:\:\:0:1:\
    89:  \:0:\:\:\:0:\:1
    90:  \:0:\:\:\:1:0:\
    91:  \:0:\:\:\:1:\:0
    92:  \:0:\:\:\:\:0:1
    93:  \:0:\:\:\:\:1:0
    94:  \:1:0:0:\:\:\:\
    95:  \:1:0:\:0:\:\:\
    96:  \:1:0:\:\:0:\:\
    97:  \:1:0:\:\:\:0:\
    98:  \:1:0:\:\:\:\:0
    99:  \:1:\:0:0:\:\:\
   100:  \:1:\:0:\:0:\:\
   101:  \:1:\:0:\:\:0:\
   102:  \:1:\:0:\:\:\:0
   103:  \:1:\:\:0:0:\:\
   104:  \:1:\:\:0:\:0:\
   105:  \:1:\:\:0:\:\:0
   106:  \:1:\:\:\:0:0:\
   107:  \:1:\:\:\:0:\:0
   108:  \:1:\:\:\:\:0:0
   109:  \:\:0:0:1:\:\:\
   110:  \:\:0:0:\:1:\:\
   111:  \:\:0:0:\:\:1:\
   112:  \:\:0:0:\:\:\:1
   113:  \:\:0:1:0:\:\:\
   114:  \:\:0:1:\:0:\:\
   115:  \:\:0:1:\:\:0:\
   116:  \:\:0:1:\:\:\:0
   117:  \:\:0:\:0:1:\:\
   118:  \:\:0:\:0:\:1:\
   119:  \:\:0:\:0:\:\:1
   120:  \:\:0:\:1:0:\:\
   121:  \:\:0:\:1:\:0:\
   122:  \:\:0:\:1:\:\:0
   123:  \:\:0:\:\:0:1:\
   124:  \:\:0:\:\:0:\:1
   125:  \:\:0:\:\:1:0:\
   126:  \:\:0:\:\:1:\:0
   127:  \:\:0:\:\:\:0:1
   128:  \:\:0:\:\:\:1:0
   129:  \:\:1:0:0:\:\:\
   130:  \:\:1:0:\:0:\:\
   131:  \:\:1:0:\:\:0:\
   132:  \:\:1:0:\:\:\:0
   133:  \:\:1:\:0:0:\:\
   134:  \:\:1:\:0:\:0:\
   135:  \:\:1:\:0:\:\:0
   136:  \:\:1:\:\:0:0:\
   137:  \:\:1:\:\:0:\:0
   138:  \:\:1:\:\:\:0:0
   139:  \:\:\:0:0:1:\:\
   140:  \:\:\:0:0:\:1:\
   141:  \:\:\:0:0:\:\:1
   142:  \:\:\:0:1:0:\:\
   143:  \:\:\:0:1:\:0:\
   144:  \:\:\:0:1:\:\:0
   145:  \:\:\:0:\:0:1:\
   146:  \:\:\:0:\:0:\:1
   147:  \:\:\:0:\:1:0:\
   148:  \:\:\:0:\:1:\:0
   149:  \:\:\:0:\:\:0:1
   150:  \:\:\:0:\:\:1:0
   151:  \:\:\:1:0:0:\:\
   152:  \:\:\:1:0:\:0:\
   153:  \:\:\:1:0:\:\:0
   154:  \:\:\:1:\:0:0:\
   155:  \:\:\:1:\:0:\:0
   156:  \:\:\:1:\:\:0:0
   157:  \:\:\:\:0:0:1:\
   158:  \:\:\:\:0:0:\:1
   159:  \:\:\:\:0:1:0:\
   160:  \:\:\:\:0:1:\:0
   161:  \:\:\:\:0:\:0:1
   162:  \:\:\:\:0:\:1:0
   163:  \:\:\:\:1:0:0:\
   164:  \:\:\:\:1:0:\:0
   165:  \:\:\:\:1:\:0:0
   166:  \:\:\:\:\:0:0:1
   167:  \:\:\:\:\:0:1:0
   168:  \:\:\:\:\:1:0:0
   169:  1:1:0:\:\:\:\:\
   170:  1:1:\:0:\:\:\:\
   171:  1:1:\:\:0:\:\:\
   172:  1:1:\:\:\:0:\:\
   173:  1:1:\:\:\:\:0:\
   174:  1:1:\:\:\:\:\:0
   175:  1:0:1:\:\:\:\:\
   176:  1:0:\:1:\:\:\:\
   177:  1:0:\:\:1:\:\:\
   178:  1:0:\:\:\:1:\:\
   179:  1:0:\:\:\:\:1:\
   180:  1:0:\:\:\:\:\:1
   181:  1:\:1:0:\:\:\:\
   182:  1:\:1:\:0:\:\:\
   183:  1:\:1:\:\:0:\:\
   184:  1:\:1:\:\:\:0:\
   185:  1:\:1:\:\:\:\:0
   186:  1:\:0:1:\:\:\:\
   187:  1:\:0:\:1:\:\:\
   188:  1:\:0:\:\:1:\:\
   189:  1:\:0:\:\:\:1:\
   190:  1:\:0:\:\:\:\:1
   191:  1:\:\:1:0:\:\:\
   192:  1:\:\:1:\:0:\:\
   193:  1:\:\:1:\:\:0:\
   194:  1:\:\:1:\:\:\:0
   195:  1:\:\:0:1:\:\:\
   196:  1:\:\:0:\:1:\:\
   197:  1:\:\:0:\:\:1:\
   198:  1:\:\:0:\:\:\:1
   199:  1:\:\:\:1:0:\:\
   200:  1:\:\:\:1:\:0:\
   201:  1:\:\:\:1:\:\:0
   202:  1:\:\:\:0:1:\:\
   203:  1:\:\:\:0:\:1:\
   204:  1:\:\:\:0:\:\:1
   205:  1:\:\:\:\:1:0:\
   206:  1:\:\:\:\:1:\:0
   207:  1:\:\:\:\:0:1:\
   208:  1:\:\:\:\:0:\:1
   209:  1:\:\:\:\:\:1:0
   210:  1:\:\:\:\:\:0:1
   211:  0:1:1:\:\:\:\:\
   212:  0:1:\:1:\:\:\:\
   213:  0:1:\:\:1:\:\:\
   214:  0:1:\:\:\:1:\:\
   215:  0:1:\:\:\:\:1:\
   216:  0:1:\:\:\:\:\:1
   217:  0:\:1:1:\:\:\:\
   218:  0:\:1:\:1:\:\:\
   219:  0:\:1:\:\:1:\:\
   220:  0:\:1:\:\:\:1:\
   221:  0:\:1:\:\:\:\:1
   222:  0:\:\:1:1:\:\:\
   223:  0:\:\:1:\:1:\:\
   224:  0:\:\:1:\:\:1:\
   225:  0:\:\:1:\:\:\:1
   226:  0:\:\:\:1:1:\:\
   227:  0:\:\:\:1:\:1:\
   228:  0:\:\:\:1:\:\:1
   229:  0:\:\:\:\:1:1:\
   230:  0:\:\:\:\:1:\:1
   231:  0:\:\:\:\:\:1:1
   232:  \:1:1:0:\:\:\:\
   233:  \:1:1:\:0:\:\:\
   234:  \:1:1:\:\:0:\:\
   235:  \:1:1:\:\:\:0:\
   236:  \:1:1:\:\:\:\:0
   237:  \:1:0:1:\:\:\:\
   238:  \:1:0:\:1:\:\:\
   239:  \:1:0:\:\:1:\:\
   240:  \:1:0:\:\:\:1:\
   241:  \:1:0:\:\:\:\:1
   242:  \:1:\:1:0:\:\:\
   243:  \:1:\:1:\:0:\:\
   244:  \:1:\:1:\:\:0:\
   245:  \:1:\:1:\:\:\:0
   246:  \:1:\:0:1:\:\:\
   247:  \:1:\:0:\:1:\:\
   248:  \:1:\:0:\:\:1:\
   249:  \:1:\:0:\:\:\:1
   250:  \:1:\:\:1:0:\:\
   251:  \:1:\:\:1:\:0:\
   252:  \:1:\:\:1:\:\:0
   253:  \:1:\:\:0:1:\:\
   254:  \:1:\:\:0:\:1:\
   255:  \:1:\:\:0:\:\:1
   256:  \:1:\:\:\:1:0:\
   257:  \:1:\:\:\:1:\:0
   258:  \:1:\:\:\:0:1:\
   259:  \:1:\:\:\:0:\:1
   260:  \:1:\:\:\:\:1:0
   261:  \:1:\:\:\:\:0:1
   262:  \:0:1:1:\:\:\:\
   263:  \:0:1:\:1:\:\:\
   264:  \:0:1:\:\:1:\:\
   265:  \:0:1:\:\:\:1:\
   266:  \:0:1:\:\:\:\:1
   267:  \:0:\:1:1:\:\:\
   268:  \:0:\:1:\:1:\:\
   269:  \:0:\:1:\:\:1:\
   270:  \:0:\:1:\:\:\:1
   271:  \:0:\:\:1:1:\:\
   272:  \:0:\:\:1:\:1:\
   273:  \:0:\:\:1:\:\:1
   274:  \:0:\:\:\:1:1:\
   275:  \:0:\:\:\:1:\:1
   276:  \:0:\:\:\:\:1:1
   277:  \:\:1:1:0:\:\:\
   278:  \:\:1:1:\:0:\:\
   279:  \:\:1:1:\:\:0:\
   280:  \:\:1:1:\:\:\:0
   281:  \:\:1:0:1:\:\:\
   282:  \:\:1:0:\:1:\:\
   283:  \:\:1:0:\:\:1:\
   284:  \:\:1:0:\:\:\:1
   285:  \:\:1:\:1:0:\:\
   286:  \:\:1:\:1:\:0:\
   287:  \:\:1:\:1:\:\:0
   288:  \:\:1:\:0:1:\:\
   289:  \:\:1:\:0:\:1:\
   290:  \:\:1:\:0:\:\:1
   291:  \:\:1:\:\:1:0:\
   292:  \:\:1:\:\:1:\:0
   293:  \:\:1:\:\:0:1:\
   294:  \:\:1:\:\:0:\:1
   295:  \:\:1:\:\:\:1:0
   296:  \:\:1:\:\:\:0:1
   297:  \:\:0:1:1:\:\:\
   298:  \:\:0:1:\:1:\:\
   299:  \:\:0:1:\:\:1:\
   300:  \:\:0:1:\:\:\:1
   301:  \:\:0:\:1:1:\:\
   302:  \:\:0:\:1:\:1:\
   303:  \:\:0:\:1:\:\:1
   304:  \:\:0:\:\:1:1:\
   305:  \:\:0:\:\:1:\:1
   306:  \:\:0:\:\:\:1:1
   307:  \:\:\:1:1:0:\:\
   308:  \:\:\:1:1:\:0:\
   309:  \:\:\:1:1:\:\:0
   310:  \:\:\:1:0:1:\:\
   311:  \:\:\:1:0:\:1:\
   312:  \:\:\:1:0:\:\:1
   313:  \:\:\:1:\:1:0:\
   314:  \:\:\:1:\:1:\:0
   315:  \:\:\:1:\:0:1:\
   316:  \:\:\:1:\:0:\:1
   317:  \:\:\:1:\:\:1:0
   318:  \:\:\:1:\:\:0:1
   319:  \:\:\:0:1:1:\:\
   320:  \:\:\:0:1:\:1:\
   321:  \:\:\:0:1:\:\:1
   322:  \:\:\:0:\:1:1:\
   323:  \:\:\:0:\:1:\:1
   324:  \:\:\:0:\:\:1:1
   325:  \:\:\:\:1:1:0:\
   326:  \:\:\:\:1:1:\:0
   327:  \:\:\:\:1:0:1:\
   328:  \:\:\:\:1:0:\:1
   329:  \:\:\:\:1:\:1:0
   330:  \:\:\:\:1:\:0:1
   331:  \:\:\:\:0:1:1:\
   332:  \:\:\:\:0:1:\:1
   333:  \:\:\:\:0:\:1:1
   334:  \:\:\:\:\:1:1:0
   335:  \:\:\:\:\:1:0:1
   336:  \:\:\:\:\:0:1:1
Nber of genera for this family=    2
 
family= 2 6
 
family= 2 6 new D2h genus #     1 is 0:0:\:\:\:\:\:\
     1:  0:0:\:\:\:\:\:\
     2:  0:\:0:\:\:\:\:\
     3:  0:\:\:0:\:\:\:\
     4:  0:\:\:\:0:\:\:\
     5:  0:\:\:\:\:0:\:\
     6:  0:\:\:\:\:\:0:\
     7:  0:\:\:\:\:\:\:0
     8:  \:0:0:\:\:\:\:\
     9:  \:0:\:0:\:\:\:\
    10:  \:0:\:\:0:\:\:\
    11:  \:0:\:\:\:0:\:\
    12:  \:0:\:\:\:\:0:\
    13:  \:0:\:\:\:\:\:0
    14:  \:\:0:0:\:\:\:\
    15:  \:\:0:\:0:\:\:\
    16:  \:\:0:\:\:0:\:\
    17:  \:\:0:\:\:\:0:\
    18:  \:\:0:\:\:\:\:0
    19:  \:\:\:0:0:\:\:\
    20:  \:\:\:0:\:0:\:\
    21:  \:\:\:0:\:\:0:\
    22:  \:\:\:0:\:\:\:0
    23:  \:\:\:\:0:0:\:\
    24:  \:\:\:\:0:\:0:\
    25:  \:\:\:\:0:\:\:0
    26:  \:\:\:\:\:0:0:\
    27:  \:\:\:\:\:0:\:0
    28:  \:\:\:\:\:\:0:0
    29:  1:1:\:\:\:\:\:\
    30:  1:\:1:\:\:\:\:\
    31:  1:\:\:1:\:\:\:\
    32:  1:\:\:\:1:\:\:\
    33:  1:\:\:\:\:1:\:\
    34:  1:\:\:\:\:\:1:\
    35:  1:\:\:\:\:\:\:1
    36:  \:1:1:\:\:\:\:\
    37:  \:1:\:1:\:\:\:\
    38:  \:1:\:\:1:\:\:\
    39:  \:1:\:\:\:1:\:\
    40:  \:1:\:\:\:\:1:\
    41:  \:1:\:\:\:\:\:1
    42:  \:\:1:1:\:\:\:\
    43:  \:\:1:\:1:\:\:\
    44:  \:\:1:\:\:1:\:\
    45:  \:\:1:\:\:\:1:\
    46:  \:\:1:\:\:\:\:1
    47:  \:\:\:1:1:\:\:\
    48:  \:\:\:1:\:1:\:\
    49:  \:\:\:1:\:\:1:\
    50:  \:\:\:1:\:\:\:1
    51:  \:\:\:\:1:1:\:\
    52:  \:\:\:\:1:\:1:\
    53:  \:\:\:\:1:\:\:1
    54:  \:\:\:\:\:1:1:\
    55:  \:\:\:\:\:1:\:1
    56:  \:\:\:\:\:\:1:1
family= 2 6 new D2h genus #     2 is 0:1:\:\:\:\:\:\
     1:  0:1:\:\:\:\:\:\
     2:  0:\:1:\:\:\:\:\
     3:  0:\:\:1:\:\:\:\
     4:  0:\:\:\:1:\:\:\
     5:  0:\:\:\:\:1:\:\
     6:  0:\:\:\:\:\:1:\
     7:  0:\:\:\:\:\:\:1
     8:  1:0:\:\:\:\:\:\
     9:  1:\:0:\:\:\:\:\
    10:  1:\:\:0:\:\:\:\
    11:  1:\:\:\:0:\:\:\
    12:  1:\:\:\:\:0:\:\
    13:  1:\:\:\:\:\:0:\
    14:  1:\:\:\:\:\:\:0
    15:  \:0:1:\:\:\:\:\
    16:  \:0:\:1:\:\:\:\
    17:  \:0:\:\:1:\:\:\
    18:  \:0:\:\:\:1:\:\
    19:  \:0:\:\:\:\:1:\
    20:  \:0:\:\:\:\:\:1
    21:  \:1:0:\:\:\:\:\
    22:  \:1:\:0:\:\:\:\
    23:  \:1:\:\:0:\:\:\
    24:  \:1:\:\:\:0:\:\
    25:  \:1:\:\:\:\:0:\
    26:  \:1:\:\:\:\:\:0
    27:  \:\:0:1:\:\:\:\
    28:  \:\:0:\:1:\:\:\
    29:  \:\:0:\:\:1:\:\
    30:  \:\:0:\:\:\:1:\
    31:  \:\:0:\:\:\:\:1
    32:  \:\:1:0:\:\:\:\
    33:  \:\:1:\:0:\:\:\
    34:  \:\:1:\:\:0:\:\
    35:  \:\:1:\:\:\:0:\
    36:  \:\:1:\:\:\:\:0
    37:  \:\:\:0:1:\:\:\
    38:  \:\:\:0:\:1:\:\
    39:  \:\:\:0:\:\:1:\
    40:  \:\:\:0:\:\:\:1
    41:  \:\:\:1:0:\:\:\
    42:  \:\:\:1:\:0:\:\
    43:  \:\:\:1:\:\:0:\
    44:  \:\:\:1:\:\:\:0
    45:  \:\:\:\:0:1:\:\
    46:  \:\:\:\:0:\:1:\
    47:  \:\:\:\:0:\:\:1
    48:  \:\:\:\:1:0:\:\
    49:  \:\:\:\:1:\:0:\
    50:  \:\:\:\:1:\:\:0
    51:  \:\:\:\:\:0:1:\
    52:  \:\:\:\:\:0:\:1
    53:  \:\:\:\:\:1:0:\
    54:  \:\:\:\:\:1:\:0
    55:  \:\:\:\:\:\:0:1
    56:  \:\:\:\:\:\:1:0
Nber of genera for this family=    2
 
family= 1 7
 
family= 1 7 new D2h genus #     1 is 0:\:\:\:\:\:\:\
     1:  0:\:\:\:\:\:\:\
     2:  \:0:\:\:\:\:\:\
     3:  \:\:0:\:\:\:\:\
     4:  \:\:\:0:\:\:\:\
     5:  \:\:\:\:0:\:\:\
     6:  \:\:\:\:\:0:\:\
     7:  \:\:\:\:\:\:0:\
     8:  \:\:\:\:\:\:\:0
     9:  1:\:\:\:\:\:\:\
    10:  \:1:\:\:\:\:\:\
    11:  \:\:1:\:\:\:\:\
    12:  \:\:\:1:\:\:\:\
    13:  \:\:\:\:1:\:\:\
    14:  \:\:\:\:\:1:\:\
    15:  \:\:\:\:\:\:1:\
    16:  \:\:\:\:\:\:\:1
Nber of genera for this family=    1
 
family= 0 8
 
family= 0 8 new D2h genus #     1 is \:\:\:\:\:\:\:\
     1:  \:\:\:\:\:\:\:\
Nber of genera for this family=    1
 
----------------------------------------

Nber families=      9
Nber genera=       25
Nber species=     6561
