# Supplementary material for: The Polytope Formalism: application to molecular constitution and the prospect of a complete description of Chemical Space
Source: Chem Sci. 2026 Jan 8;17(4):2102–18. doi: 10.1039/d5sc08813e (PMC12780917; doi:10.1039/d5sc08813e)
Supplement: SC-017-D5SC08813E-s001 [file SC-017-D5SC08813E-s001.zip › publication files/species/species_D3h_S3B2.txt]

S3B2
D3h
====
 
family= 2 0 0
 
family= 2 0 0 new D3h genus #     1 is 0:0
     1:  0:0
     2:  1:1
     3:  2:2
family= 2 0 0 new D3h genus #     2 is 0:1
     1:  0:1
     2:  1:0
     3:  1:2
     4:  2:1
     5:  2:0
     6:  0:2
Nber of genera for this family=    2
 
family= 1 1 0
 
family= 1 1 0 new D3h genus #     1 is 0:\0
     1:  0:\0
     2:  \0:0
     3:  1:\1
     4:  \1:1
     5:  2:\2
     6:  \2:2
family= 1 1 0 new D3h genus #     2 is 0:\1
     1:  0:\1
     2:  \1:0
     3:  1:\2
     4:  \2:1
     5:  2:\0
     6:  \0:2
     7:  0:\2
     8:  \2:0
     9:  1:\0
    10:  \0:1
    11:  2:\1
    12:  \1:2
Nber of genera for this family=    2
 
family= 0 2 0
 
family= 0 2 0 new D3h genus #     1 is \0:\0
     1:  \0:\0
     2:  \1:\1
     3:  \2:\2
family= 0 2 0 new D3h genus #     2 is \0:\1
     1:  \0:\1
     2:  \1:\0
     3:  \1:\2
     4:  \2:\1
     5:  \2:\0
     6:  \0:\2
Nber of genera for this family=    2
 
family= 1 0 1
 
family= 1 0 1 new D3h genus #     1 is 0:\
     1:  0:\
     2:  \:0
     3:  1:\
     4:  \:1
     5:  2:\
     6:  \:2
Nber of genera for this family=    1
 
family= 0 1 1
 
family= 0 1 1 new D3h genus #     1 is \0:\
     1:  \0:\
     2:  \:\0
     3:  \1:\
     4:  \:\1
     5:  \2:\
     6:  \:\2
Nber of genera for this family=    1
 
family= 0 0 2
 
family= 0 0 2 new D3h genus #     1 is \:\
     1:  \:\
Nber of genera for this family=    1
 
----------------------------------------

Nber families=      6
Nber genera=        9
Nber species=       49
