# Supplementary material for: The Polytope Formalism: application to molecular constitution and the prospect of a complete description of Chemical Space
Source: Chem Sci. 2026 Jan 8;17(4):2102–18. doi: 10.1039/d5sc08813e (PMC12780917; doi:10.1039/d5sc08813e)
Supplement: SC-017-D5SC08813E-s001 [file SC-017-D5SC08813E-s001.zip › publication files/species/species_D3h_S3B3.txt]

S3B3
D3h
====
 
family= 3 0 0
 
family= 3 0 0 new D3h genus #     1 is 0:0:0
     1:  0:0:0
     2:  1:1:1
     3:  2:2:2
family= 3 0 0 new D3h genus #     2 is 0:0:1
     1:  0:0:1
     2:  0:1:0
     3:  1:0:0
     4:  1:1:2
     5:  1:2:1
     6:  2:1:1
     7:  2:2:0
     8:  2:0:2
     9:  0:2:2
    10:  0:0:2
    11:  0:2:0
    12:  2:0:0
    13:  1:1:0
    14:  1:0:1
    15:  0:1:1
    16:  2:2:1
    17:  2:1:2
    18:  1:2:2
family= 3 0 0 new D3h genus #     3 is 0:1:2
     1:  0:1:2
     2:  0:2:1
     3:  1:0:2
     4:  1:2:0
     5:  2:0:1
     6:  2:1:0
Nber of genera for this family=    3
 
family= 2 1 0
 
family= 2 1 0 new D3h genus #     1 is 0:0:\0
     1:  0:0:\0
     2:  0:\0:0
     3:  \0:0:0
     4:  1:1:\1
     5:  1:\1:1
     6:  \1:1:1
     7:  2:2:\2
     8:  2:\2:2
     9:  \2:2:2
family= 2 1 0 new D3h genus #     2 is 0:0:\1
     1:  0:0:\1
     2:  0:\1:0
     3:  \1:0:0
     4:  1:1:\2
     5:  1:\2:1
     6:  \2:1:1
     7:  2:2:\0
     8:  2:\0:2
     9:  \0:2:2
    10:  0:0:\2
    11:  0:\2:0
    12:  \2:0:0
    13:  1:1:\0
    14:  1:\0:1
    15:  \0:1:1
    16:  2:2:\1
    17:  2:\1:2
    18:  \1:2:2
family= 2 1 0 new D3h genus #     3 is 0:1:\0
     1:  0:1:\0
     2:  0:\0:1
     3:  1:0:\0
     4:  1:\0:0
     5:  \0:0:1
     6:  \0:1:0
     7:  1:2:\1
     8:  1:\1:2
     9:  2:1:\1
    10:  2:\1:1
    11:  \1:1:2
    12:  \1:2:1
    13:  2:0:\2
    14:  2:\2:0
    15:  0:2:\2
    16:  0:\2:2
    17:  \2:2:0
    18:  \2:0:2
    19:  0:2:\0
    20:  0:\0:2
    21:  2:0:\0
    22:  2:\0:0
    23:  \0:0:2
    24:  \0:2:0
    25:  1:0:\1
    26:  1:\1:0
    27:  0:1:\1
    28:  0:\1:1
    29:  \1:1:0
    30:  \1:0:1
    31:  2:1:\2
    32:  2:\2:1
    33:  1:2:\2
    34:  1:\2:2
    35:  \2:2:1
    36:  \2:1:2
family= 2 1 0 new D3h genus #     4 is 0:1:\2
     1:  0:1:\2
     2:  0:\2:1
     3:  1:0:\2
     4:  1:\2:0
     5:  \2:0:1
     6:  \2:1:0
     7:  1:2:\0
     8:  1:\0:2
     9:  2:1:\0
    10:  2:\0:1
    11:  \0:1:2
    12:  \0:2:1
    13:  2:0:\1
    14:  2:\1:0
    15:  0:2:\1
    16:  0:\1:2
    17:  \1:2:0
    18:  \1:0:2
Nber of genera for this family=    4
 
family= 1 2 0
 
family= 1 2 0 new D3h genus #     1 is 0:\0:\0
     1:  0:\0:\0
     2:  \0:0:\0
     3:  \0:\0:0
     4:  1:\1:\1
     5:  \1:1:\1
     6:  \1:\1:1
     7:  2:\2:\2
     8:  \2:2:\2
     9:  \2:\2:2
family= 1 2 0 new D3h genus #     2 is 0:\0:\1
     1:  0:\0:\1
     2:  0:\1:\0
     3:  \0:0:\1
     4:  \0:\1:0
     5:  \1:0:\0
     6:  \1:\0:0
     7:  1:\1:\2
     8:  1:\2:\1
     9:  \1:1:\2
    10:  \1:\2:1
    11:  \2:1:\1
    12:  \2:\1:1
    13:  2:\2:\0
    14:  2:\0:\2
    15:  \2:2:\0
    16:  \2:\0:2
    17:  \0:2:\2
    18:  \0:\2:2
    19:  0:\0:\2
    20:  0:\2:\0
    21:  \0:0:\2
    22:  \0:\2:0
    23:  \2:0:\0
    24:  \2:\0:0
    25:  1:\1:\0
    26:  1:\0:\1
    27:  \1:1:\0
    28:  \1:\0:1
    29:  \0:1:\1
    30:  \0:\1:1
    31:  2:\2:\1
    32:  2:\1:\2
    33:  \2:2:\1
    34:  \2:\1:2
    35:  \1:2:\2
    36:  \1:\2:2
family= 1 2 0 new D3h genus #     3 is 0:\1:\1
     1:  0:\1:\1
     2:  \1:0:\1
     3:  \1:\1:0
     4:  1:\2:\2
     5:  \2:1:\2
     6:  \2:\2:1
     7:  2:\0:\0
     8:  \0:2:\0
     9:  \0:\0:2
    10:  0:\2:\2
    11:  \2:0:\2
    12:  \2:\2:0
    13:  1:\0:\0
    14:  \0:1:\0
    15:  \0:\0:1
    16:  2:\1:\1
    17:  \1:2:\1
    18:  \1:\1:2
family= 1 2 0 new D3h genus #     4 is 0:\1:\2
     1:  0:\1:\2
     2:  0:\2:\1
     3:  \1:0:\2
     4:  \1:\2:0
     5:  \2:0:\1
     6:  \2:\1:0
     7:  1:\2:\0
     8:  1:\0:\2
     9:  \2:1:\0
    10:  \2:\0:1
    11:  \0:1:\2
    12:  \0:\2:1
    13:  2:\0:\1
    14:  2:\1:\0
    15:  \0:2:\1
    16:  \0:\1:2
    17:  \1:2:\0
    18:  \1:\0:2
Nber of genera for this family=    4
 
family= 0 3 0
 
family= 0 3 0 new D3h genus #     1 is \0:\0:\0
     1:  \0:\0:\0
     2:  \1:\1:\1
     3:  \2:\2:\2
family= 0 3 0 new D3h genus #     2 is \0:\0:\1
     1:  \0:\0:\1
     2:  \0:\1:\0
     3:  \1:\0:\0
     4:  \1:\1:\2
     5:  \1:\2:\1
     6:  \2:\1:\1
     7:  \2:\2:\0
     8:  \2:\0:\2
     9:  \0:\2:\2
    10:  \0:\0:\2
    11:  \0:\2:\0
    12:  \2:\0:\0
    13:  \1:\1:\0
    14:  \1:\0:\1
    15:  \0:\1:\1
    16:  \2:\2:\1
    17:  \2:\1:\2
    18:  \1:\2:\2
family= 0 3 0 new D3h genus #     3 is \0:\1:\2
     1:  \0:\1:\2
     2:  \0:\2:\1
     3:  \1:\0:\2
     4:  \1:\2:\0
     5:  \2:\0:\1
     6:  \2:\1:\0
Nber of genera for this family=    3
 
family= 2 0 1
 
family= 2 0 1 new D3h genus #     1 is 0:0:\
     1:  0:0:\
     2:  0:\:0
     3:  \:0:0
     4:  1:1:\
     5:  1:\:1
     6:  \:1:1
     7:  2:2:\
     8:  2:\:2
     9:  \:2:2
family= 2 0 1 new D3h genus #     2 is 0:1:\
     1:  0:1:\
     2:  0:\:1
     3:  1:0:\
     4:  1:\:0
     5:  \:0:1
     6:  \:1:0
     7:  1:2:\
     8:  1:\:2
     9:  2:1:\
    10:  2:\:1
    11:  \:1:2
    12:  \:2:1
    13:  2:0:\
    14:  2:\:0
    15:  0:2:\
    16:  0:\:2
    17:  \:2:0
    18:  \:0:2
Nber of genera for this family=    2
 
family= 1 1 1
 
family= 1 1 1 new D3h genus #     1 is 0:\0:\
     1:  0:\0:\
     2:  0:\:\0
     3:  \0:0:\
     4:  \0:\:0
     5:  \:0:\0
     6:  \:\0:0
     7:  1:\1:\
     8:  1:\:\1
     9:  \1:1:\
    10:  \1:\:1
    11:  \:1:\1
    12:  \:\1:1
    13:  2:\2:\
    14:  2:\:\2
    15:  \2:2:\
    16:  \2:\:2
    17:  \:2:\2
    18:  \:\2:2
family= 1 1 1 new D3h genus #     2 is 0:\1:\
     1:  0:\1:\
     2:  0:\:\1
     3:  \1:0:\
     4:  \1:\:0
     5:  \:0:\1
     6:  \:\1:0
     7:  1:\2:\
     8:  1:\:\2
     9:  \2:1:\
    10:  \2:\:1
    11:  \:1:\2
    12:  \:\2:1
    13:  2:\0:\
    14:  2:\:\0
    15:  \0:2:\
    16:  \0:\:2
    17:  \:2:\0
    18:  \:\0:2
    19:  0:\2:\
    20:  0:\:\2
    21:  \2:0:\
    22:  \2:\:0
    23:  \:0:\2
    24:  \:\2:0
    25:  1:\0:\
    26:  1:\:\0
    27:  \0:1:\
    28:  \0:\:1
    29:  \:1:\0
    30:  \:\0:1
    31:  2:\1:\
    32:  2:\:\1
    33:  \1:2:\
    34:  \1:\:2
    35:  \:2:\1
    36:  \:\1:2
Nber of genera for this family=    2
 
family= 0 2 1
 
family= 0 2 1 new D3h genus #     1 is \0:\0:\
     1:  \0:\0:\
     2:  \0:\:\0
     3:  \:\0:\0
     4:  \1:\1:\
     5:  \1:\:\1
     6:  \:\1:\1
     7:  \2:\2:\
     8:  \2:\:\2
     9:  \:\2:\2
family= 0 2 1 new D3h genus #     2 is \0:\1:\
     1:  \0:\1:\
     2:  \0:\:\1
     3:  \1:\0:\
     4:  \1:\:\0
     5:  \:\0:\1
     6:  \:\1:\0
     7:  \1:\2:\
     8:  \1:\:\2
     9:  \2:\1:\
    10:  \2:\:\1
    11:  \:\1:\2
    12:  \:\2:\1
    13:  \2:\0:\
    14:  \2:\:\0
    15:  \0:\2:\
    16:  \0:\:\2
    17:  \:\2:\0
    18:  \:\0:\2
Nber of genera for this family=    2
 
family= 1 0 2
 
family= 1 0 2 new D3h genus #     1 is 0:\:\
     1:  0:\:\
     2:  \:0:\
     3:  \:\:0
     4:  1:\:\
     5:  \:1:\
     6:  \:\:1
     7:  2:\:\
     8:  \:2:\
     9:  \:\:2
Nber of genera for this family=    1
 
family= 0 1 2
 
family= 0 1 2 new D3h genus #     1 is \0:\:\
     1:  \0:\:\
     2:  \:\0:\
     3:  \:\:\0
     4:  \1:\:\
     5:  \:\1:\
     6:  \:\:\1
     7:  \2:\:\
     8:  \:\2:\
     9:  \:\:\2
Nber of genera for this family=    1
 
family= 0 0 3
 
family= 0 0 3 new D3h genus #     1 is \:\:\
     1:  \:\:\
Nber of genera for this family=    1
 
----------------------------------------

Nber families=     10
Nber genera=       23
Nber species=      343
