# Supplementary material for: The Polytope Formalism: application to molecular constitution and the prospect of a complete description of Chemical Space
Source: Chem Sci. 2026 Jan 8;17(4):2102–18. doi: 10.1039/d5sc08813e (PMC12780917; doi:10.1039/d5sc08813e)
Supplement: SC-017-D5SC08813E-s001 [file SC-017-D5SC08813E-s001.zip › publication files/species/species_D3h_S3B4.txt]

S3B4
D3h
====
 
family= 4 0 0
 
family= 4 0 0 new D3h genus #     1 is 0:0:0:0
     1:  0:0:0:0
     2:  1:1:1:1
     3:  2:2:2:2
family= 4 0 0 new D3h genus #     2 is 0:0:0:1
     1:  0:0:0:1
     2:  0:0:1:0
     3:  0:1:0:0
     4:  1:0:0:0
     5:  1:1:1:2
     6:  1:1:2:1
     7:  1:2:1:1
     8:  2:1:1:1
     9:  2:2:2:0
    10:  2:2:0:2
    11:  2:0:2:2
    12:  0:2:2:2
    13:  0:0:0:2
    14:  0:0:2:0
    15:  0:2:0:0
    16:  2:0:0:0
    17:  1:1:1:0
    18:  1:1:0:1
    19:  1:0:1:1
    20:  0:1:1:1
    21:  2:2:2:1
    22:  2:2:1:2
    23:  2:1:2:2
    24:  1:2:2:2
family= 4 0 0 new D3h genus #     3 is 0:0:1:1
     1:  0:0:1:1
     2:  0:1:0:1
     3:  0:1:1:0
     4:  1:0:0:1
     5:  1:0:1:0
     6:  1:1:0:0
     7:  1:1:2:2
     8:  1:2:1:2
     9:  1:2:2:1
    10:  2:1:1:2
    11:  2:1:2:1
    12:  2:2:1:1
    13:  2:2:0:0
    14:  2:0:2:0
    15:  2:0:0:2
    16:  0:2:2:0
    17:  0:2:0:2
    18:  0:0:2:2
family= 4 0 0 new D3h genus #     4 is 0:0:1:2
     1:  0:0:1:2
     2:  0:0:2:1
     3:  0:1:0:2
     4:  0:1:2:0
     5:  0:2:0:1
     6:  0:2:1:0
     7:  1:0:0:2
     8:  1:0:2:0
     9:  1:2:0:0
    10:  2:0:0:1
    11:  2:0:1:0
    12:  2:1:0:0
    13:  1:1:2:0
    14:  1:1:0:2
    15:  1:2:1:0
    16:  1:2:0:1
    17:  1:0:1:2
    18:  1:0:2:1
    19:  2:1:1:0
    20:  2:1:0:1
    21:  2:0:1:1
    22:  0:1:1:2
    23:  0:1:2:1
    24:  0:2:1:1
    25:  2:2:0:1
    26:  2:2:1:0
    27:  2:0:2:1
    28:  2:0:1:2
    29:  2:1:2:0
    30:  2:1:0:2
    31:  0:2:2:1
    32:  0:2:1:2
    33:  0:1:2:2
    34:  1:2:2:0
    35:  1:2:0:2
    36:  1:0:2:2
Nber of genera for this family=    4
 
family= 3 1 0
 
family= 3 1 0 new D3h genus #     1 is 0:0:0:\0
     1:  0:0:0:\0
     2:  0:0:\0:0
     3:  0:\0:0:0
     4:  \0:0:0:0
     5:  1:1:1:\1
     6:  1:1:\1:1
     7:  1:\1:1:1
     8:  \1:1:1:1
     9:  2:2:2:\2
    10:  2:2:\2:2
    11:  2:\2:2:2
    12:  \2:2:2:2
family= 3 1 0 new D3h genus #     2 is 0:0:0:\1
     1:  0:0:0:\1
     2:  0:0:\1:0
     3:  0:\1:0:0
     4:  \1:0:0:0
     5:  1:1:1:\2
     6:  1:1:\2:1
     7:  1:\2:1:1
     8:  \2:1:1:1
     9:  2:2:2:\0
    10:  2:2:\0:2
    11:  2:\0:2:2
    12:  \0:2:2:2
    13:  0:0:0:\2
    14:  0:0:\2:0
    15:  0:\2:0:0
    16:  \2:0:0:0
    17:  1:1:1:\0
    18:  1:1:\0:1
    19:  1:\0:1:1
    20:  \0:1:1:1
    21:  2:2:2:\1
    22:  2:2:\1:2
    23:  2:\1:2:2
    24:  \1:2:2:2
family= 3 1 0 new D3h genus #     3 is 0:0:1:\0
     1:  0:0:1:\0
     2:  0:0:\0:1
     3:  0:1:0:\0
     4:  0:1:\0:0
     5:  0:\0:0:1
     6:  0:\0:1:0
     7:  1:0:0:\0
     8:  1:0:\0:0
     9:  1:\0:0:0
    10:  \0:0:0:1
    11:  \0:0:1:0
    12:  \0:1:0:0
    13:  1:1:2:\1
    14:  1:1:\1:2
    15:  1:2:1:\1
    16:  1:2:\1:1
    17:  1:\1:1:2
    18:  1:\1:2:1
    19:  2:1:1:\1
    20:  2:1:\1:1
    21:  2:\1:1:1
    22:  \1:1:1:2
    23:  \1:1:2:1
    24:  \1:2:1:1
    25:  2:2:0:\2
    26:  2:2:\2:0
    27:  2:0:2:\2
    28:  2:0:\2:2
    29:  2:\2:2:0
    30:  2:\2:0:2
    31:  0:2:2:\2
    32:  0:2:\2:2
    33:  0:\2:2:2
    34:  \2:2:2:0
    35:  \2:2:0:2
    36:  \2:0:2:2
    37:  0:0:2:\0
    38:  0:0:\0:2
    39:  0:2:0:\0
    40:  0:2:\0:0
    41:  0:\0:0:2
    42:  0:\0:2:0
    43:  2:0:0:\0
    44:  2:0:\0:0
    45:  2:\0:0:0
    46:  \0:0:0:2
    47:  \0:0:2:0
    48:  \0:2:0:0
    49:  1:1:0:\1
    50:  1:1:\1:0
    51:  1:0:1:\1
    52:  1:0:\1:1
    53:  1:\1:1:0
    54:  1:\1:0:1
    55:  0:1:1:\1
    56:  0:1:\1:1
    57:  0:\1:1:1
    58:  \1:1:1:0
    59:  \1:1:0:1
    60:  \1:0:1:1
    61:  2:2:1:\2
    62:  2:2:\2:1
    63:  2:1:2:\2
    64:  2:1:\2:2
    65:  2:\2:2:1
    66:  2:\2:1:2
    67:  1:2:2:\2
    68:  1:2:\2:2
    69:  1:\2:2:2
    70:  \2:2:2:1
    71:  \2:2:1:2
    72:  \2:1:2:2
family= 3 1 0 new D3h genus #     4 is 0:0:1:\1
     1:  0:0:1:\1
     2:  0:0:\1:1
     3:  0:1:0:\1
     4:  0:1:\1:0
     5:  0:\1:0:1
     6:  0:\1:1:0
     7:  1:0:0:\1
     8:  1:0:\1:0
     9:  1:\1:0:0
    10:  \1:0:0:1
    11:  \1:0:1:0
    12:  \1:1:0:0
    13:  1:1:2:\2
    14:  1:1:\2:2
    15:  1:2:1:\2
    16:  1:2:\2:1
    17:  1:\2:1:2
    18:  1:\2:2:1
    19:  2:1:1:\2
    20:  2:1:\2:1
    21:  2:\2:1:1
    22:  \2:1:1:2
    23:  \2:1:2:1
    24:  \2:2:1:1
    25:  2:2:0:\0
    26:  2:2:\0:0
    27:  2:0:2:\0
    28:  2:0:\0:2
    29:  2:\0:2:0
    30:  2:\0:0:2
    31:  0:2:2:\0
    32:  0:2:\0:2
    33:  0:\0:2:2
    34:  \0:2:2:0
    35:  \0:2:0:2
    36:  \0:0:2:2
    37:  0:0:2:\2
    38:  0:0:\2:2
    39:  0:2:0:\2
    40:  0:2:\2:0
    41:  0:\2:0:2
    42:  0:\2:2:0
    43:  2:0:0:\2
    44:  2:0:\2:0
    45:  2:\2:0:0
    46:  \2:0:0:2
    47:  \2:0:2:0
    48:  \2:2:0:0
    49:  1:1:0:\0
    50:  1:1:\0:0
    51:  1:0:1:\0
    52:  1:0:\0:1
    53:  1:\0:1:0
    54:  1:\0:0:1
    55:  0:1:1:\0
    56:  0:1:\0:1
    57:  0:\0:1:1
    58:  \0:1:1:0
    59:  \0:1:0:1
    60:  \0:0:1:1
    61:  2:2:1:\1
    62:  2:2:\1:1
    63:  2:1:2:\1
    64:  2:1:\1:2
    65:  2:\1:2:1
    66:  2:\1:1:2
    67:  1:2:2:\1
    68:  1:2:\1:2
    69:  1:\1:2:2
    70:  \1:2:2:1
    71:  \1:2:1:2
    72:  \1:1:2:2
family= 3 1 0 new D3h genus #     5 is 0:0:1:\2
     1:  0:0:1:\2
     2:  0:0:\2:1
     3:  0:1:0:\2
     4:  0:1:\2:0
     5:  0:\2:0:1
     6:  0:\2:1:0
     7:  1:0:0:\2
     8:  1:0:\2:0
     9:  1:\2:0:0
    10:  \2:0:0:1
    11:  \2:0:1:0
    12:  \2:1:0:0
    13:  1:1:2:\0
    14:  1:1:\0:2
    15:  1:2:1:\0
    16:  1:2:\0:1
    17:  1:\0:1:2
    18:  1:\0:2:1
    19:  2:1:1:\0
    20:  2:1:\0:1
    21:  2:\0:1:1
    22:  \0:1:1:2
    23:  \0:1:2:1
    24:  \0:2:1:1
    25:  2:2:0:\1
    26:  2:2:\1:0
    27:  2:0:2:\1
    28:  2:0:\1:2
    29:  2:\1:2:0
    30:  2:\1:0:2
    31:  0:2:2:\1
    32:  0:2:\1:2
    33:  0:\1:2:2
    34:  \1:2:2:0
    35:  \1:2:0:2
    36:  \1:0:2:2
    37:  0:0:2:\1
    38:  0:0:\1:2
    39:  0:2:0:\1
    40:  0:2:\1:0
    41:  0:\1:0:2
    42:  0:\1:2:0
    43:  2:0:0:\1
    44:  2:0:\1:0
    45:  2:\1:0:0
    46:  \1:0:0:2
    47:  \1:0:2:0
    48:  \1:2:0:0
    49:  1:1:0:\2
    50:  1:1:\2:0
    51:  1:0:1:\2
    52:  1:0:\2:1
    53:  1:\2:1:0
    54:  1:\2:0:1
    55:  0:1:1:\2
    56:  0:1:\2:1
    57:  0:\2:1:1
    58:  \2:1:1:0
    59:  \2:1:0:1
    60:  \2:0:1:1
    61:  2:2:1:\0
    62:  2:2:\0:1
    63:  2:1:2:\0
    64:  2:1:\0:2
    65:  2:\0:2:1
    66:  2:\0:1:2
    67:  1:2:2:\0
    68:  1:2:\0:2
    69:  1:\0:2:2
    70:  \0:2:2:1
    71:  \0:2:1:2
    72:  \0:1:2:2
family= 3 1 0 new D3h genus #     6 is 0:1:2:\0
     1:  0:1:2:\0
     2:  0:1:\0:2
     3:  0:2:1:\0
     4:  0:2:\0:1
     5:  0:\0:1:2
     6:  0:\0:2:1
     7:  1:0:2:\0
     8:  1:0:\0:2
     9:  1:2:0:\0
    10:  1:2:\0:0
    11:  1:\0:0:2
    12:  1:\0:2:0
    13:  2:0:1:\0
    14:  2:0:\0:1
    15:  2:1:0:\0
    16:  2:1:\0:0
    17:  2:\0:0:1
    18:  2:\0:1:0
    19:  \0:0:1:2
    20:  \0:0:2:1
    21:  \0:1:0:2
    22:  \0:1:2:0
    23:  \0:2:0:1
    24:  \0:2:1:0
    25:  1:2:0:\1
    26:  1:2:\1:0
    27:  1:0:2:\1
    28:  1:0:\1:2
    29:  1:\1:2:0
    30:  1:\1:0:2
    31:  2:1:0:\1
    32:  2:1:\1:0
    33:  2:0:1:\1
    34:  2:0:\1:1
    35:  2:\1:1:0
    36:  2:\1:0:1
    37:  0:1:2:\1
    38:  0:1:\1:2
    39:  0:2:1:\1
    40:  0:2:\1:1
    41:  0:\1:1:2
    42:  0:\1:2:1
    43:  \1:1:2:0
    44:  \1:1:0:2
    45:  \1:2:1:0
    46:  \1:2:0:1
    47:  \1:0:1:2
    48:  \1:0:2:1
    49:  2:0:1:\2
    50:  2:0:\2:1
    51:  2:1:0:\2
    52:  2:1:\2:0
    53:  2:\2:0:1
    54:  2:\2:1:0
    55:  0:2:1:\2
    56:  0:2:\2:1
    57:  0:1:2:\2
    58:  0:1:\2:2
    59:  0:\2:2:1
    60:  0:\2:1:2
    61:  1:2:0:\2
    62:  1:2:\2:0
    63:  1:0:2:\2
    64:  1:0:\2:2
    65:  1:\2:2:0
    66:  1:\2:0:2
    67:  \2:2:0:1
    68:  \2:2:1:0
    69:  \2:0:2:1
    70:  \2:0:1:2
    71:  \2:1:2:0
    72:  \2:1:0:2
Nber of genera for this family=    6
 
family= 2 2 0
 
family= 2 2 0 new D3h genus #     1 is 0:0:\0:\0
     1:  0:0:\0:\0
     2:  0:\0:0:\0
     3:  0:\0:\0:0
     4:  \0:0:0:\0
     5:  \0:0:\0:0
     6:  \0:\0:0:0
     7:  1:1:\1:\1
     8:  1:\1:1:\1
     9:  1:\1:\1:1
    10:  \1:1:1:\1
    11:  \1:1:\1:1
    12:  \1:\1:1:1
    13:  2:2:\2:\2
    14:  2:\2:2:\2
    15:  2:\2:\2:2
    16:  \2:2:2:\2
    17:  \2:2:\2:2
    18:  \2:\2:2:2
family= 2 2 0 new D3h genus #     2 is 0:0:\0:\1
     1:  0:0:\0:\1
     2:  0:0:\1:\0
     3:  0:\0:0:\1
     4:  0:\0:\1:0
     5:  0:\1:0:\0
     6:  0:\1:\0:0
     7:  \0:0:0:\1
     8:  \0:0:\1:0
     9:  \0:\1:0:0
    10:  \1:0:0:\0
    11:  \1:0:\0:0
    12:  \1:\0:0:0
    13:  1:1:\1:\2
    14:  1:1:\2:\1
    15:  1:\1:1:\2
    16:  1:\1:\2:1
    17:  1:\2:1:\1
    18:  1:\2:\1:1
    19:  \1:1:1:\2
    20:  \1:1:\2:1
    21:  \1:\2:1:1
    22:  \2:1:1:\1
    23:  \2:1:\1:1
    24:  \2:\1:1:1
    25:  2:2:\2:\0
    26:  2:2:\0:\2
    27:  2:\2:2:\0
    28:  2:\2:\0:2
    29:  2:\0:2:\2
    30:  2:\0:\2:2
    31:  \2:2:2:\0
    32:  \2:2:\0:2
    33:  \2:\0:2:2
    34:  \0:2:2:\2
    35:  \0:2:\2:2
    36:  \0:\2:2:2
    37:  0:0:\0:\2
    38:  0:0:\2:\0
    39:  0:\0:0:\2
    40:  0:\0:\2:0
    41:  0:\2:0:\0
    42:  0:\2:\0:0
    43:  \0:0:0:\2
    44:  \0:0:\2:0
    45:  \0:\2:0:0
    46:  \2:0:0:\0
    47:  \2:0:\0:0
    48:  \2:\0:0:0
    49:  1:1:\1:\0
    50:  1:1:\0:\1
    51:  1:\1:1:\0
    52:  1:\1:\0:1
    53:  1:\0:1:\1
    54:  1:\0:\1:1
    55:  \1:1:1:\0
    56:  \1:1:\0:1
    57:  \1:\0:1:1
    58:  \0:1:1:\1
    59:  \0:1:\1:1
    60:  \0:\1:1:1
    61:  2:2:\2:\1
    62:  2:2:\1:\2
    63:  2:\2:2:\1
    64:  2:\2:\1:2
    65:  2:\1:2:\2
    66:  2:\1:\2:2
    67:  \2:2:2:\1
    68:  \2:2:\1:2
    69:  \2:\1:2:2
    70:  \1:2:2:\2
    71:  \1:2:\2:2
    72:  \1:\2:2:2
family= 2 2 0 new D3h genus #     3 is 0:0:\1:\1
     1:  0:0:\1:\1
     2:  0:\1:0:\1
     3:  0:\1:\1:0
     4:  \1:0:0:\1
     5:  \1:0:\1:0
     6:  \1:\1:0:0
     7:  1:1:\2:\2
     8:  1:\2:1:\2
     9:  1:\2:\2:1
    10:  \2:1:1:\2
    11:  \2:1:\2:1
    12:  \2:\2:1:1
    13:  2:2:\0:\0
    14:  2:\0:2:\0
    15:  2:\0:\0:2
    16:  \0:2:2:\0
    17:  \0:2:\0:2
    18:  \0:\0:2:2
    19:  0:0:\2:\2
    20:  0:\2:0:\2
    21:  0:\2:\2:0
    22:  \2:0:0:\2
    23:  \2:0:\2:0
    24:  \2:\2:0:0
    25:  1:1:\0:\0
    26:  1:\0:1:\0
    27:  1:\0:\0:1
    28:  \0:1:1:\0
    29:  \0:1:\0:1
    30:  \0:\0:1:1
    31:  2:2:\1:\1
    32:  2:\1:2:\1
    33:  2:\1:\1:2
    34:  \1:2:2:\1
    35:  \1:2:\1:2
    36:  \1:\1:2:2
family= 2 2 0 new D3h genus #     4 is 0:0:\1:\2
     1:  0:0:\1:\2
     2:  0:0:\2:\1
     3:  0:\1:0:\2
     4:  0:\1:\2:0
     5:  0:\2:0:\1
     6:  0:\2:\1:0
     7:  \1:0:0:\2
     8:  \1:0:\2:0
     9:  \1:\2:0:0
    10:  \2:0:0:\1
    11:  \2:0:\1:0
    12:  \2:\1:0:0
    13:  1:1:\2:\0
    14:  1:1:\0:\2
    15:  1:\2:1:\0
    16:  1:\2:\0:1
    17:  1:\0:1:\2
    18:  1:\0:\2:1
    19:  \2:1:1:\0
    20:  \2:1:\0:1
    21:  \2:\0:1:1
    22:  \0:1:1:\2
    23:  \0:1:\2:1
    24:  \0:\2:1:1
    25:  2:2:\0:\1
    26:  2:2:\1:\0
    27:  2:\0:2:\1
    28:  2:\0:\1:2
    29:  2:\1:2:\0
    30:  2:\1:\0:2
    31:  \0:2:2:\1
    32:  \0:2:\1:2
    33:  \0:\1:2:2
    34:  \1:2:2:\0
    35:  \1:2:\0:2
    36:  \1:\0:2:2
family= 2 2 0 new D3h genus #     5 is 0:1:\0:\0
     1:  0:1:\0:\0
     2:  0:\0:1:\0
     3:  0:\0:\0:1
     4:  1:0:\0:\0
     5:  1:\0:0:\0
     6:  1:\0:\0:0
     7:  \0:0:1:\0
     8:  \0:0:\0:1
     9:  \0:1:0:\0
    10:  \0:1:\0:0
    11:  \0:\0:0:1
    12:  \0:\0:1:0
    13:  1:2:\1:\1
    14:  1:\1:2:\1
    15:  1:\1:\1:2
    16:  2:1:\1:\1
    17:  2:\1:1:\1
    18:  2:\1:\1:1
    19:  \1:1:2:\1
    20:  \1:1:\1:2
    21:  \1:2:1:\1
    22:  \1:2:\1:1
    23:  \1:\1:1:2
    24:  \1:\1:2:1
    25:  2:0:\2:\2
    26:  2:\2:0:\2
    27:  2:\2:\2:0
    28:  0:2:\2:\2
    29:  0:\2:2:\2
    30:  0:\2:\2:2
    31:  \2:2:0:\2
    32:  \2:2:\2:0
    33:  \2:0:2:\2
    34:  \2:0:\2:2
    35:  \2:\2:2:0
    36:  \2:\2:0:2
    37:  0:2:\0:\0
    38:  0:\0:2:\0
    39:  0:\0:\0:2
    40:  2:0:\0:\0
    41:  2:\0:0:\0
    42:  2:\0:\0:0
    43:  \0:0:2:\0
    44:  \0:0:\0:2
    45:  \0:2:0:\0
    46:  \0:2:\0:0
    47:  \0:\0:0:2
    48:  \0:\0:2:0
    49:  1:0:\1:\1
    50:  1:\1:0:\1
    51:  1:\1:\1:0
    52:  0:1:\1:\1
    53:  0:\1:1:\1
    54:  0:\1:\1:1
    55:  \1:1:0:\1
    56:  \1:1:\1:0
    57:  \1:0:1:\1
    58:  \1:0:\1:1
    59:  \1:\1:1:0
    60:  \1:\1:0:1
    61:  2:1:\2:\2
    62:  2:\2:1:\2
    63:  2:\2:\2:1
    64:  1:2:\2:\2
    65:  1:\2:2:\2
    66:  1:\2:\2:2
    67:  \2:2:1:\2
    68:  \2:2:\2:1
    69:  \2:1:2:\2
    70:  \2:1:\2:2
    71:  \2:\2:2:1
    72:  \2:\2:1:2
family= 2 2 0 new D3h genus #     6 is 0:1:\0:\1
     1:  0:1:\0:\1
     2:  0:1:\1:\0
     3:  0:\0:1:\1
     4:  0:\0:\1:1
     5:  0:\1:1:\0
     6:  0:\1:\0:1
     7:  1:0:\0:\1
     8:  1:0:\1:\0
     9:  1:\0:0:\1
    10:  1:\0:\1:0
    11:  1:\1:0:\0
    12:  1:\1:\0:0
    13:  \0:0:1:\1
    14:  \0:0:\1:1
    15:  \0:1:0:\1
    16:  \0:1:\1:0
    17:  \0:\1:0:1
    18:  \0:\1:1:0
    19:  \1:0:1:\0
    20:  \1:0:\0:1
    21:  \1:1:0:\0
    22:  \1:1:\0:0
    23:  \1:\0:0:1
    24:  \1:\0:1:0
    25:  1:2:\1:\2
    26:  1:2:\2:\1
    27:  1:\1:2:\2
    28:  1:\1:\2:2
    29:  1:\2:2:\1
    30:  1:\2:\1:2
    31:  2:1:\1:\2
    32:  2:1:\2:\1
    33:  2:\1:1:\2
    34:  2:\1:\2:1
    35:  2:\2:1:\1
    36:  2:\2:\1:1
    37:  \1:1:2:\2
    38:  \1:1:\2:2
    39:  \1:2:1:\2
    40:  \1:2:\2:1
    41:  \1:\2:1:2
    42:  \1:\2:2:1
    43:  \2:1:2:\1
    44:  \2:1:\1:2
    45:  \2:2:1:\1
    46:  \2:2:\1:1
    47:  \2:\1:1:2
    48:  \2:\1:2:1
    49:  2:0:\2:\0
    50:  2:0:\0:\2
    51:  2:\2:0:\0
    52:  2:\2:\0:0
    53:  2:\0:0:\2
    54:  2:\0:\2:0
    55:  0:2:\2:\0
    56:  0:2:\0:\2
    57:  0:\2:2:\0
    58:  0:\2:\0:2
    59:  0:\0:2:\2
    60:  0:\0:\2:2
    61:  \2:2:0:\0
    62:  \2:2:\0:0
    63:  \2:0:2:\0
    64:  \2:0:\0:2
    65:  \2:\0:2:0
    66:  \2:\0:0:2
    67:  \0:2:0:\2
    68:  \0:2:\2:0
    69:  \0:0:2:\2
    70:  \0:0:\2:2
    71:  \0:\2:2:0
    72:  \0:\2:0:2
family= 2 2 0 new D3h genus #     7 is 0:1:\0:\2
     1:  0:1:\0:\2
     2:  0:1:\2:\0
     3:  0:\0:1:\2
     4:  0:\0:\2:1
     5:  0:\2:1:\0
     6:  0:\2:\0:1
     7:  1:0:\0:\2
     8:  1:0:\2:\0
     9:  1:\0:0:\2
    10:  1:\0:\2:0
    11:  1:\2:0:\0
    12:  1:\2:\0:0
    13:  \0:0:1:\2
    14:  \0:0:\2:1
    15:  \0:1:0:\2
    16:  \0:1:\2:0
    17:  \0:\2:0:1
    18:  \0:\2:1:0
    19:  \2:0:1:\0
    20:  \2:0:\0:1
    21:  \2:1:0:\0
    22:  \2:1:\0:0
    23:  \2:\0:0:1
    24:  \2:\0:1:0
    25:  1:2:\1:\0
    26:  1:2:\0:\1
    27:  1:\1:2:\0
    28:  1:\1:\0:2
    29:  1:\0:2:\1
    30:  1:\0:\1:2
    31:  2:1:\1:\0
    32:  2:1:\0:\1
    33:  2:\1:1:\0
    34:  2:\1:\0:1
    35:  2:\0:1:\1
    36:  2:\0:\1:1
    37:  \1:1:2:\0
    38:  \1:1:\0:2
    39:  \1:2:1:\0
    40:  \1:2:\0:1
    41:  \1:\0:1:2
    42:  \1:\0:2:1
    43:  \0:1:2:\1
    44:  \0:1:\1:2
    45:  \0:2:1:\1
    46:  \0:2:\1:1
    47:  \0:\1:1:2
    48:  \0:\1:2:1
    49:  2:0:\2:\1
    50:  2:0:\1:\2
    51:  2:\2:0:\1
    52:  2:\2:\1:0
    53:  2:\1:0:\2
    54:  2:\1:\2:0
    55:  0:2:\2:\1
    56:  0:2:\1:\2
    57:  0:\2:2:\1
    58:  0:\2:\1:2
    59:  0:\1:2:\2
    60:  0:\1:\2:2
    61:  \2:2:0:\1
    62:  \2:2:\1:0
    63:  \2:0:2:\1
    64:  \2:0:\1:2
    65:  \2:\1:2:0
    66:  \2:\1:0:2
    67:  \1:2:0:\2
    68:  \1:2:\2:0
    69:  \1:0:2:\2
    70:  \1:0:\2:2
    71:  \1:\2:2:0
    72:  \1:\2:0:2
    73:  0:2:\0:\1
    74:  0:2:\1:\0
    75:  0:\0:2:\1
    76:  0:\0:\1:2
    77:  0:\1:2:\0
    78:  0:\1:\0:2
    79:  2:0:\0:\1
    80:  2:0:\1:\0
    81:  2:\0:0:\1
    82:  2:\0:\1:0
    83:  2:\1:0:\0
    84:  2:\1:\0:0
    85:  \0:0:2:\1
    86:  \0:0:\1:2
    87:  \0:2:0:\1
    88:  \0:2:\1:0
    89:  \0:\1:0:2
    90:  \0:\1:2:0
    91:  \1:0:2:\0
    92:  \1:0:\0:2
    93:  \1:2:0:\0
    94:  \1:2:\0:0
    95:  \1:\0:0:2
    96:  \1:\0:2:0
    97:  1:0:\1:\2
    98:  1:0:\2:\1
    99:  1:\1:0:\2
   100:  1:\1:\2:0
   101:  1:\2:0:\1
   102:  1:\2:\1:0
   103:  0:1:\1:\2
   104:  0:1:\2:\1
   105:  0:\1:1:\2
   106:  0:\1:\2:1
   107:  0:\2:1:\1
   108:  0:\2:\1:1
   109:  \1:1:0:\2
   110:  \1:1:\2:0
   111:  \1:0:1:\2
   112:  \1:0:\2:1
   113:  \1:\2:1:0
   114:  \1:\2:0:1
   115:  \2:1:0:\1
   116:  \2:1:\1:0
   117:  \2:0:1:\1
   118:  \2:0:\1:1
   119:  \2:\1:1:0
   120:  \2:\1:0:1
   121:  2:1:\2:\0
   122:  2:1:\0:\2
   123:  2:\2:1:\0
   124:  2:\2:\0:1
   125:  2:\0:1:\2
   126:  2:\0:\2:1
   127:  1:2:\2:\0
   128:  1:2:\0:\2
   129:  1:\2:2:\0
   130:  1:\2:\0:2
   131:  1:\0:2:\2
   132:  1:\0:\2:2
   133:  \2:2:1:\0
   134:  \2:2:\0:1
   135:  \2:1:2:\0
   136:  \2:1:\0:2
   137:  \2:\0:2:1
   138:  \2:\0:1:2
   139:  \0:2:1:\2
   140:  \0:2:\2:1
   141:  \0:1:2:\2
   142:  \0:1:\2:2
   143:  \0:\2:2:1
   144:  \0:\2:1:2
family= 2 2 0 new D3h genus #     8 is 0:1:\2:\2
     1:  0:1:\2:\2
     2:  0:\2:1:\2
     3:  0:\2:\2:1
     4:  1:0:\2:\2
     5:  1:\2:0:\2
     6:  1:\2:\2:0
     7:  \2:0:1:\2
     8:  \2:0:\2:1
     9:  \2:1:0:\2
    10:  \2:1:\2:0
    11:  \2:\2:0:1
    12:  \2:\2:1:0
    13:  1:2:\0:\0
    14:  1:\0:2:\0
    15:  1:\0:\0:2
    16:  2:1:\0:\0
    17:  2:\0:1:\0
    18:  2:\0:\0:1
    19:  \0:1:2:\0
    20:  \0:1:\0:2
    21:  \0:2:1:\0
    22:  \0:2:\0:1
    23:  \0:\0:1:2
    24:  \0:\0:2:1
    25:  2:0:\1:\1
    26:  2:\1:0:\1
    27:  2:\1:\1:0
    28:  0:2:\1:\1
    29:  0:\1:2:\1
    30:  0:\1:\1:2
    31:  \1:2:0:\1
    32:  \1:2:\1:0
    33:  \1:0:2:\1
    34:  \1:0:\1:2
    35:  \1:\1:2:0
    36:  \1:\1:0:2
Nber of genera for this family=    8
 
family= 1 3 0
 
family= 1 3 0 new D3h genus #     1 is 0:\0:\0:\0
     1:  0:\0:\0:\0
     2:  \0:0:\0:\0
     3:  \0:\0:0:\0
     4:  \0:\0:\0:0
     5:  1:\1:\1:\1
     6:  \1:1:\1:\1
     7:  \1:\1:1:\1
     8:  \1:\1:\1:1
     9:  2:\2:\2:\2
    10:  \2:2:\2:\2
    11:  \2:\2:2:\2
    12:  \2:\2:\2:2
family= 1 3 0 new D3h genus #     2 is 0:\0:\0:\1
     1:  0:\0:\0:\1
     2:  0:\0:\1:\0
     3:  0:\1:\0:\0
     4:  \0:0:\0:\1
     5:  \0:0:\1:\0
     6:  \0:\0:0:\1
     7:  \0:\0:\1:0
     8:  \0:\1:0:\0
     9:  \0:\1:\0:0
    10:  \1:0:\0:\0
    11:  \1:\0:0:\0
    12:  \1:\0:\0:0
    13:  1:\1:\1:\2
    14:  1:\1:\2:\1
    15:  1:\2:\1:\1
    16:  \1:1:\1:\2
    17:  \1:1:\2:\1
    18:  \1:\1:1:\2
    19:  \1:\1:\2:1
    20:  \1:\2:1:\1
    21:  \1:\2:\1:1
    22:  \2:1:\1:\1
    23:  \2:\1:1:\1
    24:  \2:\1:\1:1
    25:  2:\2:\2:\0
    26:  2:\2:\0:\2
    27:  2:\0:\2:\2
    28:  \2:2:\2:\0
    29:  \2:2:\0:\2
    30:  \2:\2:2:\0
    31:  \2:\2:\0:2
    32:  \2:\0:2:\2
    33:  \2:\0:\2:2
    34:  \0:2:\2:\2
    35:  \0:\2:2:\2
    36:  \0:\2:\2:2
    37:  0:\0:\0:\2
    38:  0:\0:\2:\0
    39:  0:\2:\0:\0
    40:  \0:0:\0:\2
    41:  \0:0:\2:\0
    42:  \0:\0:0:\2
    43:  \0:\0:\2:0
    44:  \0:\2:0:\0
    45:  \0:\2:\0:0
    46:  \2:0:\0:\0
    47:  \2:\0:0:\0
    48:  \2:\0:\0:0
    49:  1:\1:\1:\0
    50:  1:\1:\0:\1
    51:  1:\0:\1:\1
    52:  \1:1:\1:\0
    53:  \1:1:\0:\1
    54:  \1:\1:1:\0
    55:  \1:\1:\0:1
    56:  \1:\0:1:\1
    57:  \1:\0:\1:1
    58:  \0:1:\1:\1
    59:  \0:\1:1:\1
    60:  \0:\1:\1:1
    61:  2:\2:\2:\1
    62:  2:\2:\1:\2
    63:  2:\1:\2:\2
    64:  \2:2:\2:\1
    65:  \2:2:\1:\2
    66:  \2:\2:2:\1
    67:  \2:\2:\1:2
    68:  \2:\1:2:\2
    69:  \2:\1:\2:2
    70:  \1:2:\2:\2
    71:  \1:\2:2:\2
    72:  \1:\2:\2:2
family= 1 3 0 new D3h genus #     3 is 0:\0:\1:\1
     1:  0:\0:\1:\1
     2:  0:\1:\0:\1
     3:  0:\1:\1:\0
     4:  \0:0:\1:\1
     5:  \0:\1:0:\1
     6:  \0:\1:\1:0
     7:  \1:0:\0:\1
     8:  \1:0:\1:\0
     9:  \1:\0:0:\1
    10:  \1:\0:\1:0
    11:  \1:\1:0:\0
    12:  \1:\1:\0:0
    13:  1:\1:\2:\2
    14:  1:\2:\1:\2
    15:  1:\2:\2:\1
    16:  \1:1:\2:\2
    17:  \1:\2:1:\2
    18:  \1:\2:\2:1
    19:  \2:1:\1:\2
    20:  \2:1:\2:\1
    21:  \2:\1:1:\2
    22:  \2:\1:\2:1
    23:  \2:\2:1:\1
    24:  \2:\2:\1:1
    25:  2:\2:\0:\0
    26:  2:\0:\2:\0
    27:  2:\0:\0:\2
    28:  \2:2:\0:\0
    29:  \2:\0:2:\0
    30:  \2:\0:\0:2
    31:  \0:2:\2:\0
    32:  \0:2:\0:\2
    33:  \0:\2:2:\0
    34:  \0:\2:\0:2
    35:  \0:\0:2:\2
    36:  \0:\0:\2:2
    37:  0:\0:\2:\2
    38:  0:\2:\0:\2
    39:  0:\2:\2:\0
    40:  \0:0:\2:\2
    41:  \0:\2:0:\2
    42:  \0:\2:\2:0
    43:  \2:0:\0:\2
    44:  \2:0:\2:\0
    45:  \2:\0:0:\2
    46:  \2:\0:\2:0
    47:  \2:\2:0:\0
    48:  \2:\2:\0:0
    49:  1:\1:\0:\0
    50:  1:\0:\1:\0
    51:  1:\0:\0:\1
    52:  \1:1:\0:\0
    53:  \1:\0:1:\0
    54:  \1:\0:\0:1
    55:  \0:1:\1:\0
    56:  \0:1:\0:\1
    57:  \0:\1:1:\0
    58:  \0:\1:\0:1
    59:  \0:\0:1:\1
    60:  \0:\0:\1:1
    61:  2:\2:\1:\1
    62:  2:\1:\2:\1
    63:  2:\1:\1:\2
    64:  \2:2:\1:\1
    65:  \2:\1:2:\1
    66:  \2:\1:\1:2
    67:  \1:2:\2:\1
    68:  \1:2:\1:\2
    69:  \1:\2:2:\1
    70:  \1:\2:\1:2
    71:  \1:\1:2:\2
    72:  \1:\1:\2:2
family= 1 3 0 new D3h genus #     4 is 0:\0:\1:\2
     1:  0:\0:\1:\2
     2:  0:\0:\2:\1
     3:  0:\1:\0:\2
     4:  0:\1:\2:\0
     5:  0:\2:\0:\1
     6:  0:\2:\1:\0
     7:  \0:0:\1:\2
     8:  \0:0:\2:\1
     9:  \0:\1:0:\2
    10:  \0:\1:\2:0
    11:  \0:\2:0:\1
    12:  \0:\2:\1:0
    13:  \1:0:\0:\2
    14:  \1:0:\2:\0
    15:  \1:\0:0:\2
    16:  \1:\0:\2:0
    17:  \1:\2:0:\0
    18:  \1:\2:\0:0
    19:  \2:0:\0:\1
    20:  \2:0:\1:\0
    21:  \2:\0:0:\1
    22:  \2:\0:\1:0
    23:  \2:\1:0:\0
    24:  \2:\1:\0:0
    25:  1:\1:\2:\0
    26:  1:\1:\0:\2
    27:  1:\2:\1:\0
    28:  1:\2:\0:\1
    29:  1:\0:\1:\2
    30:  1:\0:\2:\1
    31:  \1:1:\2:\0
    32:  \1:1:\0:\2
    33:  \1:\2:1:\0
    34:  \1:\2:\0:1
    35:  \1:\0:1:\2
    36:  \1:\0:\2:1
    37:  \2:1:\1:\0
    38:  \2:1:\0:\1
    39:  \2:\1:1:\0
    40:  \2:\1:\0:1
    41:  \2:\0:1:\1
    42:  \2:\0:\1:1
    43:  \0:1:\1:\2
    44:  \0:1:\2:\1
    45:  \0:\1:1:\2
    46:  \0:\1:\2:1
    47:  \0:\2:1:\1
    48:  \0:\2:\1:1
    49:  2:\2:\0:\1
    50:  2:\2:\1:\0
    51:  2:\0:\2:\1
    52:  2:\0:\1:\2
    53:  2:\1:\2:\0
    54:  2:\1:\0:\2
    55:  \2:2:\0:\1
    56:  \2:2:\1:\0
    57:  \2:\0:2:\1
    58:  \2:\0:\1:2
    59:  \2:\1:2:\0
    60:  \2:\1:\0:2
    61:  \0:2:\2:\1
    62:  \0:2:\1:\2
    63:  \0:\2:2:\1
    64:  \0:\2:\1:2
    65:  \0:\1:2:\2
    66:  \0:\1:\2:2
    67:  \1:2:\2:\0
    68:  \1:2:\0:\2
    69:  \1:\2:2:\0
    70:  \1:\2:\0:2
    71:  \1:\0:2:\2
    72:  \1:\0:\2:2
family= 1 3 0 new D3h genus #     5 is 0:\1:\1:\1
     1:  0:\1:\1:\1
     2:  \1:0:\1:\1
     3:  \1:\1:0:\1
     4:  \1:\1:\1:0
     5:  1:\2:\2:\2
     6:  \2:1:\2:\2
     7:  \2:\2:1:\2
     8:  \2:\2:\2:1
     9:  2:\0:\0:\0
    10:  \0:2:\0:\0
    11:  \0:\0:2:\0
    12:  \0:\0:\0:2
    13:  0:\2:\2:\2
    14:  \2:0:\2:\2
    15:  \2:\2:0:\2
    16:  \2:\2:\2:0
    17:  1:\0:\0:\0
    18:  \0:1:\0:\0
    19:  \0:\0:1:\0
    20:  \0:\0:\0:1
    21:  2:\1:\1:\1
    22:  \1:2:\1:\1
    23:  \1:\1:2:\1
    24:  \1:\1:\1:2
family= 1 3 0 new D3h genus #     6 is 0:\1:\1:\2
     1:  0:\1:\1:\2
     2:  0:\1:\2:\1
     3:  0:\2:\1:\1
     4:  \1:0:\1:\2
     5:  \1:0:\2:\1
     6:  \1:\1:0:\2
     7:  \1:\1:\2:0
     8:  \1:\2:0:\1
     9:  \1:\2:\1:0
    10:  \2:0:\1:\1
    11:  \2:\1:0:\1
    12:  \2:\1:\1:0
    13:  1:\2:\2:\0
    14:  1:\2:\0:\2
    15:  1:\0:\2:\2
    16:  \2:1:\2:\0
    17:  \2:1:\0:\2
    18:  \2:\2:1:\0
    19:  \2:\2:\0:1
    20:  \2:\0:1:\2
    21:  \2:\0:\2:1
    22:  \0:1:\2:\2
    23:  \0:\2:1:\2
    24:  \0:\2:\2:1
    25:  2:\0:\0:\1
    26:  2:\0:\1:\0
    27:  2:\1:\0:\0
    28:  \0:2:\0:\1
    29:  \0:2:\1:\0
    30:  \0:\0:2:\1
    31:  \0:\0:\1:2
    32:  \0:\1:2:\0
    33:  \0:\1:\0:2
    34:  \1:2:\0:\0
    35:  \1:\0:2:\0
    36:  \1:\0:\0:2
    37:  0:\2:\2:\1
    38:  0:\2:\1:\2
    39:  0:\1:\2:\2
    40:  \2:0:\2:\1
    41:  \2:0:\1:\2
    42:  \2:\2:0:\1
    43:  \2:\2:\1:0
    44:  \2:\1:0:\2
    45:  \2:\1:\2:0
    46:  \1:0:\2:\2
    47:  \1:\2:0:\2
    48:  \1:\2:\2:0
    49:  1:\0:\0:\2
    50:  1:\0:\2:\0
    51:  1:\2:\0:\0
    52:  \0:1:\0:\2
    53:  \0:1:\2:\0
    54:  \0:\0:1:\2
    55:  \0:\0:\2:1
    56:  \0:\2:1:\0
    57:  \0:\2:\0:1
    58:  \2:1:\0:\0
    59:  \2:\0:1:\0
    60:  \2:\0:\0:1
    61:  2:\1:\1:\0
    62:  2:\1:\0:\1
    63:  2:\0:\1:\1
    64:  \1:2:\1:\0
    65:  \1:2:\0:\1
    66:  \1:\1:2:\0
    67:  \1:\1:\0:2
    68:  \1:\0:2:\1
    69:  \1:\0:\1:2
    70:  \0:2:\1:\1
    71:  \0:\1:2:\1
    72:  \0:\1:\1:2
Nber of genera for this family=    6
 
family= 0 4 0
 
family= 0 4 0 new D3h genus #     1 is \0:\0:\0:\0
     1:  \0:\0:\0:\0
     2:  \1:\1:\1:\1
     3:  \2:\2:\2:\2
family= 0 4 0 new D3h genus #     2 is \0:\0:\0:\1
     1:  \0:\0:\0:\1
     2:  \0:\0:\1:\0
     3:  \0:\1:\0:\0
     4:  \1:\0:\0:\0
     5:  \1:\1:\1:\2
     6:  \1:\1:\2:\1
     7:  \1:\2:\1:\1
     8:  \2:\1:\1:\1
     9:  \2:\2:\2:\0
    10:  \2:\2:\0:\2
    11:  \2:\0:\2:\2
    12:  \0:\2:\2:\2
    13:  \0:\0:\0:\2
    14:  \0:\0:\2:\0
    15:  \0:\2:\0:\0
    16:  \2:\0:\0:\0
    17:  \1:\1:\1:\0
    18:  \1:\1:\0:\1
    19:  \1:\0:\1:\1
    20:  \0:\1:\1:\1
    21:  \2:\2:\2:\1
    22:  \2:\2:\1:\2
    23:  \2:\1:\2:\2
    24:  \1:\2:\2:\2
family= 0 4 0 new D3h genus #     3 is \0:\0:\1:\1
     1:  \0:\0:\1:\1
     2:  \0:\1:\0:\1
     3:  \0:\1:\1:\0
     4:  \1:\0:\0:\1
     5:  \1:\0:\1:\0
     6:  \1:\1:\0:\0
     7:  \1:\1:\2:\2
     8:  \1:\2:\1:\2
     9:  \1:\2:\2:\1
    10:  \2:\1:\1:\2
    11:  \2:\1:\2:\1
    12:  \2:\2:\1:\1
    13:  \2:\2:\0:\0
    14:  \2:\0:\2:\0
    15:  \2:\0:\0:\2
    16:  \0:\2:\2:\0
    17:  \0:\2:\0:\2
    18:  \0:\0:\2:\2
family= 0 4 0 new D3h genus #     4 is \0:\0:\1:\2
     1:  \0:\0:\1:\2
     2:  \0:\0:\2:\1
     3:  \0:\1:\0:\2
     4:  \0:\1:\2:\0
     5:  \0:\2:\0:\1
     6:  \0:\2:\1:\0
     7:  \1:\0:\0:\2
     8:  \1:\0:\2:\0
     9:  \1:\2:\0:\0
    10:  \2:\0:\0:\1
    11:  \2:\0:\1:\0
    12:  \2:\1:\0:\0
    13:  \1:\1:\2:\0
    14:  \1:\1:\0:\2
    15:  \1:\2:\1:\0
    16:  \1:\2:\0:\1
    17:  \1:\0:\1:\2
    18:  \1:\0:\2:\1
    19:  \2:\1:\1:\0
    20:  \2:\1:\0:\1
    21:  \2:\0:\1:\1
    22:  \0:\1:\1:\2
    23:  \0:\1:\2:\1
    24:  \0:\2:\1:\1
    25:  \2:\2:\0:\1
    26:  \2:\2:\1:\0
    27:  \2:\0:\2:\1
    28:  \2:\0:\1:\2
    29:  \2:\1:\2:\0
    30:  \2:\1:\0:\2
    31:  \0:\2:\2:\1
    32:  \0:\2:\1:\2
    33:  \0:\1:\2:\2
    34:  \1:\2:\2:\0
    35:  \1:\2:\0:\2
    36:  \1:\0:\2:\2
Nber of genera for this family=    4
 
family= 3 0 1
 
family= 3 0 1 new D3h genus #     1 is 0:0:0:\
     1:  0:0:0:\
     2:  0:0:\:0
     3:  0:\:0:0
     4:  \:0:0:0
     5:  1:1:1:\
     6:  1:1:\:1
     7:  1:\:1:1
     8:  \:1:1:1
     9:  2:2:2:\
    10:  2:2:\:2
    11:  2:\:2:2
    12:  \:2:2:2
family= 3 0 1 new D3h genus #     2 is 0:0:1:\
     1:  0:0:1:\
     2:  0:0:\:1
     3:  0:1:0:\
     4:  0:1:\:0
     5:  0:\:0:1
     6:  0:\:1:0
     7:  1:0:0:\
     8:  1:0:\:0
     9:  1:\:0:0
    10:  \:0:0:1
    11:  \:0:1:0
    12:  \:1:0:0
    13:  1:1:2:\
    14:  1:1:\:2
    15:  1:2:1:\
    16:  1:2:\:1
    17:  1:\:1:2
    18:  1:\:2:1
    19:  2:1:1:\
    20:  2:1:\:1
    21:  2:\:1:1
    22:  \:1:1:2
    23:  \:1:2:1
    24:  \:2:1:1
    25:  2:2:0:\
    26:  2:2:\:0
    27:  2:0:2:\
    28:  2:0:\:2
    29:  2:\:2:0
    30:  2:\:0:2
    31:  0:2:2:\
    32:  0:2:\:2
    33:  0:\:2:2
    34:  \:2:2:0
    35:  \:2:0:2
    36:  \:0:2:2
    37:  0:0:2:\
    38:  0:0:\:2
    39:  0:2:0:\
    40:  0:2:\:0
    41:  0:\:0:2
    42:  0:\:2:0
    43:  2:0:0:\
    44:  2:0:\:0
    45:  2:\:0:0
    46:  \:0:0:2
    47:  \:0:2:0
    48:  \:2:0:0
    49:  1:1:0:\
    50:  1:1:\:0
    51:  1:0:1:\
    52:  1:0:\:1
    53:  1:\:1:0
    54:  1:\:0:1
    55:  0:1:1:\
    56:  0:1:\:1
    57:  0:\:1:1
    58:  \:1:1:0
    59:  \:1:0:1
    60:  \:0:1:1
    61:  2:2:1:\
    62:  2:2:\:1
    63:  2:1:2:\
    64:  2:1:\:2
    65:  2:\:2:1
    66:  2:\:1:2
    67:  1:2:2:\
    68:  1:2:\:2
    69:  1:\:2:2
    70:  \:2:2:1
    71:  \:2:1:2
    72:  \:1:2:2
family= 3 0 1 new D3h genus #     3 is 0:1:2:\
     1:  0:1:2:\
     2:  0:1:\:2
     3:  0:2:1:\
     4:  0:2:\:1
     5:  0:\:1:2
     6:  0:\:2:1
     7:  1:0:2:\
     8:  1:0:\:2
     9:  1:2:0:\
    10:  1:2:\:0
    11:  1:\:0:2
    12:  1:\:2:0
    13:  2:0:1:\
    14:  2:0:\:1
    15:  2:1:0:\
    16:  2:1:\:0
    17:  2:\:0:1
    18:  2:\:1:0
    19:  \:0:1:2
    20:  \:0:2:1
    21:  \:1:0:2
    22:  \:1:2:0
    23:  \:2:0:1
    24:  \:2:1:0
Nber of genera for this family=    3
 
family= 2 1 1
 
family= 2 1 1 new D3h genus #     1 is 0:0:\0:\
     1:  0:0:\0:\
     2:  0:0:\:\0
     3:  0:\0:0:\
     4:  0:\0:\:0
     5:  0:\:0:\0
     6:  0:\:\0:0
     7:  \0:0:0:\
     8:  \0:0:\:0
     9:  \0:\:0:0
    10:  \:0:0:\0
    11:  \:0:\0:0
    12:  \:\0:0:0
    13:  1:1:\1:\
    14:  1:1:\:\1
    15:  1:\1:1:\
    16:  1:\1:\:1
    17:  1:\:1:\1
    18:  1:\:\1:1
    19:  \1:1:1:\
    20:  \1:1:\:1
    21:  \1:\:1:1
    22:  \:1:1:\1
    23:  \:1:\1:1
    24:  \:\1:1:1
    25:  2:2:\2:\
    26:  2:2:\:\2
    27:  2:\2:2:\
    28:  2:\2:\:2
    29:  2:\:2:\2
    30:  2:\:\2:2
    31:  \2:2:2:\
    32:  \2:2:\:2
    33:  \2:\:2:2
    34:  \:2:2:\2
    35:  \:2:\2:2
    36:  \:\2:2:2
family= 2 1 1 new D3h genus #     2 is 0:0:\1:\
     1:  0:0:\1:\
     2:  0:0:\:\1
     3:  0:\1:0:\
     4:  0:\1:\:0
     5:  0:\:0:\1
     6:  0:\:\1:0
     7:  \1:0:0:\
     8:  \1:0:\:0
     9:  \1:\:0:0
    10:  \:0:0:\1
    11:  \:0:\1:0
    12:  \:\1:0:0
    13:  1:1:\2:\
    14:  1:1:\:\2
    15:  1:\2:1:\
    16:  1:\2:\:1
    17:  1:\:1:\2
    18:  1:\:\2:1
    19:  \2:1:1:\
    20:  \2:1:\:1
    21:  \2:\:1:1
    22:  \:1:1:\2
    23:  \:1:\2:1
    24:  \:\2:1:1
    25:  2:2:\0:\
    26:  2:2:\:\0
    27:  2:\0:2:\
    28:  2:\0:\:2
    29:  2:\:2:\0
    30:  2:\:\0:2
    31:  \0:2:2:\
    32:  \0:2:\:2
    33:  \0:\:2:2
    34:  \:2:2:\0
    35:  \:2:\0:2
    36:  \:\0:2:2
    37:  0:0:\2:\
    38:  0:0:\:\2
    39:  0:\2:0:\
    40:  0:\2:\:0
    41:  0:\:0:\2
    42:  0:\:\2:0
    43:  \2:0:0:\
    44:  \2:0:\:0
    45:  \2:\:0:0
    46:  \:0:0:\2
    47:  \:0:\2:0
    48:  \:\2:0:0
    49:  1:1:\0:\
    50:  1:1:\:\0
    51:  1:\0:1:\
    52:  1:\0:\:1
    53:  1:\:1:\0
    54:  1:\:\0:1
    55:  \0:1:1:\
    56:  \0:1:\:1
    57:  \0:\:1:1
    58:  \:1:1:\0
    59:  \:1:\0:1
    60:  \:\0:1:1
    61:  2:2:\1:\
    62:  2:2:\:\1
    63:  2:\1:2:\
    64:  2:\1:\:2
    65:  2:\:2:\1
    66:  2:\:\1:2
    67:  \1:2:2:\
    68:  \1:2:\:2
    69:  \1:\:2:2
    70:  \:2:2:\1
    71:  \:2:\1:2
    72:  \:\1:2:2
family= 2 1 1 new D3h genus #     3 is 0:1:\0:\
     1:  0:1:\0:\
     2:  0:1:\:\0
     3:  0:\0:1:\
     4:  0:\0:\:1
     5:  0:\:1:\0
     6:  0:\:\0:1
     7:  1:0:\0:\
     8:  1:0:\:\0
     9:  1:\0:0:\
    10:  1:\0:\:0
    11:  1:\:0:\0
    12:  1:\:\0:0
    13:  \0:0:1:\
    14:  \0:0:\:1
    15:  \0:1:0:\
    16:  \0:1:\:0
    17:  \0:\:0:1
    18:  \0:\:1:0
    19:  \:0:1:\0
    20:  \:0:\0:1
    21:  \:1:0:\0
    22:  \:1:\0:0
    23:  \:\0:0:1
    24:  \:\0:1:0
    25:  1:2:\1:\
    26:  1:2:\:\1
    27:  1:\1:2:\
    28:  1:\1:\:2
    29:  1:\:2:\1
    30:  1:\:\1:2
    31:  2:1:\1:\
    32:  2:1:\:\1
    33:  2:\1:1:\
    34:  2:\1:\:1
    35:  2:\:1:\1
    36:  2:\:\1:1
    37:  \1:1:2:\
    38:  \1:1:\:2
    39:  \1:2:1:\
    40:  \1:2:\:1
    41:  \1:\:1:2
    42:  \1:\:2:1
    43:  \:1:2:\1
    44:  \:1:\1:2
    45:  \:2:1:\1
    46:  \:2:\1:1
    47:  \:\1:1:2
    48:  \:\1:2:1
    49:  2:0:\2:\
    50:  2:0:\:\2
    51:  2:\2:0:\
    52:  2:\2:\:0
    53:  2:\:0:\2
    54:  2:\:\2:0
    55:  0:2:\2:\
    56:  0:2:\:\2
    57:  0:\2:2:\
    58:  0:\2:\:2
    59:  0:\:2:\2
    60:  0:\:\2:2
    61:  \2:2:0:\
    62:  \2:2:\:0
    63:  \2:0:2:\
    64:  \2:0:\:2
    65:  \2:\:2:0
    66:  \2:\:0:2
    67:  \:2:0:\2
    68:  \:2:\2:0
    69:  \:0:2:\2
    70:  \:0:\2:2
    71:  \:\2:2:0
    72:  \:\2:0:2
    73:  0:2:\0:\
    74:  0:2:\:\0
    75:  0:\0:2:\
    76:  0:\0:\:2
    77:  0:\:2:\0
    78:  0:\:\0:2
    79:  2:0:\0:\
    80:  2:0:\:\0
    81:  2:\0:0:\
    82:  2:\0:\:0
    83:  2:\:0:\0
    84:  2:\:\0:0
    85:  \0:0:2:\
    86:  \0:0:\:2
    87:  \0:2:0:\
    88:  \0:2:\:0
    89:  \0:\:0:2
    90:  \0:\:2:0
    91:  \:0:2:\0
    92:  \:0:\0:2
    93:  \:2:0:\0
    94:  \:2:\0:0
    95:  \:\0:0:2
    96:  \:\0:2:0
    97:  1:0:\1:\
    98:  1:0:\:\1
    99:  1:\1:0:\
   100:  1:\1:\:0
   101:  1:\:0:\1
   102:  1:\:\1:0
   103:  0:1:\1:\
   104:  0:1:\:\1
   105:  0:\1:1:\
   106:  0:\1:\:1
   107:  0:\:1:\1
   108:  0:\:\1:1
   109:  \1:1:0:\
   110:  \1:1:\:0
   111:  \1:0:1:\
   112:  \1:0:\:1
   113:  \1:\:1:0
   114:  \1:\:0:1
   115:  \:1:0:\1
   116:  \:1:\1:0
   117:  \:0:1:\1
   118:  \:0:\1:1
   119:  \:\1:1:0
   120:  \:\1:0:1
   121:  2:1:\2:\
   122:  2:1:\:\2
   123:  2:\2:1:\
   124:  2:\2:\:1
   125:  2:\:1:\2
   126:  2:\:\2:1
   127:  1:2:\2:\
   128:  1:2:\:\2
   129:  1:\2:2:\
   130:  1:\2:\:2
   131:  1:\:2:\2
   132:  1:\:\2:2
   133:  \2:2:1:\
   134:  \2:2:\:1
   135:  \2:1:2:\
   136:  \2:1:\:2
   137:  \2:\:2:1
   138:  \2:\:1:2
   139:  \:2:1:\2
   140:  \:2:\2:1
   141:  \:1:2:\2
   142:  \:1:\2:2
   143:  \:\2:2:1
   144:  \:\2:1:2
family= 2 1 1 new D3h genus #     4 is 0:1:\2:\
     1:  0:1:\2:\
     2:  0:1:\:\2
     3:  0:\2:1:\
     4:  0:\2:\:1
     5:  0:\:1:\2
     6:  0:\:\2:1
     7:  1:0:\2:\
     8:  1:0:\:\2
     9:  1:\2:0:\
    10:  1:\2:\:0
    11:  1:\:0:\2
    12:  1:\:\2:0
    13:  \2:0:1:\
    14:  \2:0:\:1
    15:  \2:1:0:\
    16:  \2:1:\:0
    17:  \2:\:0:1
    18:  \2:\:1:0
    19:  \:0:1:\2
    20:  \:0:\2:1
    21:  \:1:0:\2
    22:  \:1:\2:0
    23:  \:\2:0:1
    24:  \:\2:1:0
    25:  1:2:\0:\
    26:  1:2:\:\0
    27:  1:\0:2:\
    28:  1:\0:\:2
    29:  1:\:2:\0
    30:  1:\:\0:2
    31:  2:1:\0:\
    32:  2:1:\:\0
    33:  2:\0:1:\
    34:  2:\0:\:1
    35:  2:\:1:\0
    36:  2:\:\0:1
    37:  \0:1:2:\
    38:  \0:1:\:2
    39:  \0:2:1:\
    40:  \0:2:\:1
    41:  \0:\:1:2
    42:  \0:\:2:1
    43:  \:1:2:\0
    44:  \:1:\0:2
    45:  \:2:1:\0
    46:  \:2:\0:1
    47:  \:\0:1:2
    48:  \:\0:2:1
    49:  2:0:\1:\
    50:  2:0:\:\1
    51:  2:\1:0:\
    52:  2:\1:\:0
    53:  2:\:0:\1
    54:  2:\:\1:0
    55:  0:2:\1:\
    56:  0:2:\:\1
    57:  0:\1:2:\
    58:  0:\1:\:2
    59:  0:\:2:\1
    60:  0:\:\1:2
    61:  \1:2:0:\
    62:  \1:2:\:0
    63:  \1:0:2:\
    64:  \1:0:\:2
    65:  \1:\:2:0
    66:  \1:\:0:2
    67:  \:2:0:\1
    68:  \:2:\1:0
    69:  \:0:2:\1
    70:  \:0:\1:2
    71:  \:\1:2:0
    72:  \:\1:0:2
Nber of genera for this family=    4
 
family= 1 2 1
 
family= 1 2 1 new D3h genus #     1 is 0:\0:\0:\
     1:  0:\0:\0:\
     2:  0:\0:\:\0
     3:  0:\:\0:\0
     4:  \0:0:\0:\
     5:  \0:0:\:\0
     6:  \0:\0:0:\
     7:  \0:\0:\:0
     8:  \0:\:0:\0
     9:  \0:\:\0:0
    10:  \:0:\0:\0
    11:  \:\0:0:\0
    12:  \:\0:\0:0
    13:  1:\1:\1:\
    14:  1:\1:\:\1
    15:  1:\:\1:\1
    16:  \1:1:\1:\
    17:  \1:1:\:\1
    18:  \1:\1:1:\
    19:  \1:\1:\:1
    20:  \1:\:1:\1
    21:  \1:\:\1:1
    22:  \:1:\1:\1
    23:  \:\1:1:\1
    24:  \:\1:\1:1
    25:  2:\2:\2:\
    26:  2:\2:\:\2
    27:  2:\:\2:\2
    28:  \2:2:\2:\
    29:  \2:2:\:\2
    30:  \2:\2:2:\
    31:  \2:\2:\:2
    32:  \2:\:2:\2
    33:  \2:\:\2:2
    34:  \:2:\2:\2
    35:  \:\2:2:\2
    36:  \:\2:\2:2
family= 1 2 1 new D3h genus #     2 is 0:\0:\1:\
     1:  0:\0:\1:\
     2:  0:\0:\:\1
     3:  0:\1:\0:\
     4:  0:\1:\:\0
     5:  0:\:\0:\1
     6:  0:\:\1:\0
     7:  \0:0:\1:\
     8:  \0:0:\:\1
     9:  \0:\1:0:\
    10:  \0:\1:\:0
    11:  \0:\:0:\1
    12:  \0:\:\1:0
    13:  \1:0:\0:\
    14:  \1:0:\:\0
    15:  \1:\0:0:\
    16:  \1:\0:\:0
    17:  \1:\:0:\0
    18:  \1:\:\0:0
    19:  \:0:\0:\1
    20:  \:0:\1:\0
    21:  \:\0:0:\1
    22:  \:\0:\1:0
    23:  \:\1:0:\0
    24:  \:\1:\0:0
    25:  1:\1:\2:\
    26:  1:\1:\:\2
    27:  1:\2:\1:\
    28:  1:\2:\:\1
    29:  1:\:\1:\2
    30:  1:\:\2:\1
    31:  \1:1:\2:\
    32:  \1:1:\:\2
    33:  \1:\2:1:\
    34:  \1:\2:\:1
    35:  \1:\:1:\2
    36:  \1:\:\2:1
    37:  \2:1:\1:\
    38:  \2:1:\:\1
    39:  \2:\1:1:\
    40:  \2:\1:\:1
    41:  \2:\:1:\1
    42:  \2:\:\1:1
    43:  \:1:\1:\2
    44:  \:1:\2:\1
    45:  \:\1:1:\2
    46:  \:\1:\2:1
    47:  \:\2:1:\1
    48:  \:\2:\1:1
    49:  2:\2:\0:\
    50:  2:\2:\:\0
    51:  2:\0:\2:\
    52:  2:\0:\:\2
    53:  2:\:\2:\0
    54:  2:\:\0:\2
    55:  \2:2:\0:\
    56:  \2:2:\:\0
    57:  \2:\0:2:\
    58:  \2:\0:\:2
    59:  \2:\:2:\0
    60:  \2:\:\0:2
    61:  \0:2:\2:\
    62:  \0:2:\:\2
    63:  \0:\2:2:\
    64:  \0:\2:\:2
    65:  \0:\:2:\2
    66:  \0:\:\2:2
    67:  \:2:\2:\0
    68:  \:2:\0:\2
    69:  \:\2:2:\0
    70:  \:\2:\0:2
    71:  \:\0:2:\2
    72:  \:\0:\2:2
    73:  0:\0:\2:\
    74:  0:\0:\:\2
    75:  0:\2:\0:\
    76:  0:\2:\:\0
    77:  0:\:\0:\2
    78:  0:\:\2:\0
    79:  \0:0:\2:\
    80:  \0:0:\:\2
    81:  \0:\2:0:\
    82:  \0:\2:\:0
    83:  \0:\:0:\2
    84:  \0:\:\2:0
    85:  \2:0:\0:\
    86:  \2:0:\:\0
    87:  \2:\0:0:\
    88:  \2:\0:\:0
    89:  \2:\:0:\0
    90:  \2:\:\0:0
    91:  \:0:\0:\2
    92:  \:0:\2:\0
    93:  \:\0:0:\2
    94:  \:\0:\2:0
    95:  \:\2:0:\0
    96:  \:\2:\0:0
    97:  1:\1:\0:\
    98:  1:\1:\:\0
    99:  1:\0:\1:\
   100:  1:\0:\:\1
   101:  1:\:\1:\0
   102:  1:\:\0:\1
   103:  \1:1:\0:\
   104:  \1:1:\:\0
   105:  \1:\0:1:\
   106:  \1:\0:\:1
   107:  \1:\:1:\0
   108:  \1:\:\0:1
   109:  \0:1:\1:\
   110:  \0:1:\:\1
   111:  \0:\1:1:\
   112:  \0:\1:\:1
   113:  \0:\:1:\1
   114:  \0:\:\1:1
   115:  \:1:\1:\0
   116:  \:1:\0:\1
   117:  \:\1:1:\0
   118:  \:\1:\0:1
   119:  \:\0:1:\1
   120:  \:\0:\1:1
   121:  2:\2:\1:\
   122:  2:\2:\:\1
   123:  2:\1:\2:\
   124:  2:\1:\:\2
   125:  2:\:\2:\1
   126:  2:\:\1:\2
   127:  \2:2:\1:\
   128:  \2:2:\:\1
   129:  \2:\1:2:\
   130:  \2:\1:\:2
   131:  \2:\:2:\1
   132:  \2:\:\1:2
   133:  \1:2:\2:\
   134:  \1:2:\:\2
   135:  \1:\2:2:\
   136:  \1:\2:\:2
   137:  \1:\:2:\2
   138:  \1:\:\2:2
   139:  \:2:\2:\1
   140:  \:2:\1:\2
   141:  \:\2:2:\1
   142:  \:\2:\1:2
   143:  \:\1:2:\2
   144:  \:\1:\2:2
family= 1 2 1 new D3h genus #     3 is 0:\1:\1:\
     1:  0:\1:\1:\
     2:  0:\1:\:\1
     3:  0:\:\1:\1
     4:  \1:0:\1:\
     5:  \1:0:\:\1
     6:  \1:\1:0:\
     7:  \1:\1:\:0
     8:  \1:\:0:\1
     9:  \1:\:\1:0
    10:  \:0:\1:\1
    11:  \:\1:0:\1
    12:  \:\1:\1:0
    13:  1:\2:\2:\
    14:  1:\2:\:\2
    15:  1:\:\2:\2
    16:  \2:1:\2:\
    17:  \2:1:\:\2
    18:  \2:\2:1:\
    19:  \2:\2:\:1
    20:  \2:\:1:\2
    21:  \2:\:\2:1
    22:  \:1:\2:\2
    23:  \:\2:1:\2
    24:  \:\2:\2:1
    25:  2:\0:\0:\
    26:  2:\0:\:\0
    27:  2:\:\0:\0
    28:  \0:2:\0:\
    29:  \0:2:\:\0
    30:  \0:\0:2:\
    31:  \0:\0:\:2
    32:  \0:\:2:\0
    33:  \0:\:\0:2
    34:  \:2:\0:\0
    35:  \:\0:2:\0
    36:  \:\0:\0:2
    37:  0:\2:\2:\
    38:  0:\2:\:\2
    39:  0:\:\2:\2
    40:  \2:0:\2:\
    41:  \2:0:\:\2
    42:  \2:\2:0:\
    43:  \2:\2:\:0
    44:  \2:\:0:\2
    45:  \2:\:\2:0
    46:  \:0:\2:\2
    47:  \:\2:0:\2
    48:  \:\2:\2:0
    49:  1:\0:\0:\
    50:  1:\0:\:\0
    51:  1:\:\0:\0
    52:  \0:1:\0:\
    53:  \0:1:\:\0
    54:  \0:\0:1:\
    55:  \0:\0:\:1
    56:  \0:\:1:\0
    57:  \0:\:\0:1
    58:  \:1:\0:\0
    59:  \:\0:1:\0
    60:  \:\0:\0:1
    61:  2:\1:\1:\
    62:  2:\1:\:\1
    63:  2:\:\1:\1
    64:  \1:2:\1:\
    65:  \1:2:\:\1
    66:  \1:\1:2:\
    67:  \1:\1:\:2
    68:  \1:\:2:\1
    69:  \1:\:\1:2
    70:  \:2:\1:\1
    71:  \:\1:2:\1
    72:  \:\1:\1:2
family= 1 2 1 new D3h genus #     4 is 0:\1:\2:\
     1:  0:\1:\2:\
     2:  0:\1:\:\2
     3:  0:\2:\1:\
     4:  0:\2:\:\1
     5:  0:\:\1:\2
     6:  0:\:\2:\1
     7:  \1:0:\2:\
     8:  \1:0:\:\2
     9:  \1:\2:0:\
    10:  \1:\2:\:0
    11:  \1:\:0:\2
    12:  \1:\:\2:0
    13:  \2:0:\1:\
    14:  \2:0:\:\1
    15:  \2:\1:0:\
    16:  \2:\1:\:0
    17:  \2:\:0:\1
    18:  \2:\:\1:0
    19:  \:0:\1:\2
    20:  \:0:\2:\1
    21:  \:\1:0:\2
    22:  \:\1:\2:0
    23:  \:\2:0:\1
    24:  \:\2:\1:0
    25:  1:\2:\0:\
    26:  1:\2:\:\0
    27:  1:\0:\2:\
    28:  1:\0:\:\2
    29:  1:\:\2:\0
    30:  1:\:\0:\2
    31:  \2:1:\0:\
    32:  \2:1:\:\0
    33:  \2:\0:1:\
    34:  \2:\0:\:1
    35:  \2:\:1:\0
    36:  \2:\:\0:1
    37:  \0:1:\2:\
    38:  \0:1:\:\2
    39:  \0:\2:1:\
    40:  \0:\2:\:1
    41:  \0:\:1:\2
    42:  \0:\:\2:1
    43:  \:1:\2:\0
    44:  \:1:\0:\2
    45:  \:\2:1:\0
    46:  \:\2:\0:1
    47:  \:\0:1:\2
    48:  \:\0:\2:1
    49:  2:\0:\1:\
    50:  2:\0:\:\1
    51:  2:\1:\0:\
    52:  2:\1:\:\0
    53:  2:\:\0:\1
    54:  2:\:\1:\0
    55:  \0:2:\1:\
    56:  \0:2:\:\1
    57:  \0:\1:2:\
    58:  \0:\1:\:2
    59:  \0:\:2:\1
    60:  \0:\:\1:2
    61:  \1:2:\0:\
    62:  \1:2:\:\0
    63:  \1:\0:2:\
    64:  \1:\0:\:2
    65:  \1:\:2:\0
    66:  \1:\:\0:2
    67:  \:2:\0:\1
    68:  \:2:\1:\0
    69:  \:\0:2:\1
    70:  \:\0:\1:2
    71:  \:\1:2:\0
    72:  \:\1:\0:2
Nber of genera for this family=    4
 
family= 0 3 1
 
family= 0 3 1 new D3h genus #     1 is \0:\0:\0:\
     1:  \0:\0:\0:\
     2:  \0:\0:\:\0
     3:  \0:\:\0:\0
     4:  \:\0:\0:\0
     5:  \1:\1:\1:\
     6:  \1:\1:\:\1
     7:  \1:\:\1:\1
     8:  \:\1:\1:\1
     9:  \2:\2:\2:\
    10:  \2:\2:\:\2
    11:  \2:\:\2:\2
    12:  \:\2:\2:\2
family= 0 3 1 new D3h genus #     2 is \0:\0:\1:\
     1:  \0:\0:\1:\
     2:  \0:\0:\:\1
     3:  \0:\1:\0:\
     4:  \0:\1:\:\0
     5:  \0:\:\0:\1
     6:  \0:\:\1:\0
     7:  \1:\0:\0:\
     8:  \1:\0:\:\0
     9:  \1:\:\0:\0
    10:  \:\0:\0:\1
    11:  \:\0:\1:\0
    12:  \:\1:\0:\0
    13:  \1:\1:\2:\
    14:  \1:\1:\:\2
    15:  \1:\2:\1:\
    16:  \1:\2:\:\1
    17:  \1:\:\1:\2
    18:  \1:\:\2:\1
    19:  \2:\1:\1:\
    20:  \2:\1:\:\1
    21:  \2:\:\1:\1
    22:  \:\1:\1:\2
    23:  \:\1:\2:\1
    24:  \:\2:\1:\1
    25:  \2:\2:\0:\
    26:  \2:\2:\:\0
    27:  \2:\0:\2:\
    28:  \2:\0:\:\2
    29:  \2:\:\2:\0
    30:  \2:\:\0:\2
    31:  \0:\2:\2:\
    32:  \0:\2:\:\2
    33:  \0:\:\2:\2
    34:  \:\2:\2:\0
    35:  \:\2:\0:\2
    36:  \:\0:\2:\2
    37:  \0:\0:\2:\
    38:  \0:\0:\:\2
    39:  \0:\2:\0:\
    40:  \0:\2:\:\0
    41:  \0:\:\0:\2
    42:  \0:\:\2:\0
    43:  \2:\0:\0:\
    44:  \2:\0:\:\0
    45:  \2:\:\0:\0
    46:  \:\0:\0:\2
    47:  \:\0:\2:\0
    48:  \:\2:\0:\0
    49:  \1:\1:\0:\
    50:  \1:\1:\:\0
    51:  \1:\0:\1:\
    52:  \1:\0:\:\1
    53:  \1:\:\1:\0
    54:  \1:\:\0:\1
    55:  \0:\1:\1:\
    56:  \0:\1:\:\1
    57:  \0:\:\1:\1
    58:  \:\1:\1:\0
    59:  \:\1:\0:\1
    60:  \:\0:\1:\1
    61:  \2:\2:\1:\
    62:  \2:\2:\:\1
    63:  \2:\1:\2:\
    64:  \2:\1:\:\2
    65:  \2:\:\2:\1
    66:  \2:\:\1:\2
    67:  \1:\2:\2:\
    68:  \1:\2:\:\2
    69:  \1:\:\2:\2
    70:  \:\2:\2:\1
    71:  \:\2:\1:\2
    72:  \:\1:\2:\2
family= 0 3 1 new D3h genus #     3 is \0:\1:\2:\
     1:  \0:\1:\2:\
     2:  \0:\1:\:\2
     3:  \0:\2:\1:\
     4:  \0:\2:\:\1
     5:  \0:\:\1:\2
     6:  \0:\:\2:\1
     7:  \1:\0:\2:\
     8:  \1:\0:\:\2
     9:  \1:\2:\0:\
    10:  \1:\2:\:\0
    11:  \1:\:\0:\2
    12:  \1:\:\2:\0
    13:  \2:\0:\1:\
    14:  \2:\0:\:\1
    15:  \2:\1:\0:\
    16:  \2:\1:\:\0
    17:  \2:\:\0:\1
    18:  \2:\:\1:\0
    19:  \:\0:\1:\2
    20:  \:\0:\2:\1
    21:  \:\1:\0:\2
    22:  \:\1:\2:\0
    23:  \:\2:\0:\1
    24:  \:\2:\1:\0
Nber of genera for this family=    3
 
family= 2 0 2
 
family= 2 0 2 new D3h genus #     1 is 0:0:\:\
     1:  0:0:\:\
     2:  0:\:0:\
     3:  0:\:\:0
     4:  \:0:0:\
     5:  \:0:\:0
     6:  \:\:0:0
     7:  1:1:\:\
     8:  1:\:1:\
     9:  1:\:\:1
    10:  \:1:1:\
    11:  \:1:\:1
    12:  \:\:1:1
    13:  2:2:\:\
    14:  2:\:2:\
    15:  2:\:\:2
    16:  \:2:2:\
    17:  \:2:\:2
    18:  \:\:2:2
family= 2 0 2 new D3h genus #     2 is 0:1:\:\
     1:  0:1:\:\
     2:  0:\:1:\
     3:  0:\:\:1
     4:  1:0:\:\
     5:  1:\:0:\
     6:  1:\:\:0
     7:  \:0:1:\
     8:  \:0:\:1
     9:  \:1:0:\
    10:  \:1:\:0
    11:  \:\:0:1
    12:  \:\:1:0
    13:  1:2:\:\
    14:  1:\:2:\
    15:  1:\:\:2
    16:  2:1:\:\
    17:  2:\:1:\
    18:  2:\:\:1
    19:  \:1:2:\
    20:  \:1:\:2
    21:  \:2:1:\
    22:  \:2:\:1
    23:  \:\:1:2
    24:  \:\:2:1
    25:  2:0:\:\
    26:  2:\:0:\
    27:  2:\:\:0
    28:  0:2:\:\
    29:  0:\:2:\
    30:  0:\:\:2
    31:  \:2:0:\
    32:  \:2:\:0
    33:  \:0:2:\
    34:  \:0:\:2
    35:  \:\:2:0
    36:  \:\:0:2
Nber of genera for this family=    2
 
family= 1 1 2
 
family= 1 1 2 new D3h genus #     1 is 0:\0:\:\
     1:  0:\0:\:\
     2:  0:\:\0:\
     3:  0:\:\:\0
     4:  \0:0:\:\
     5:  \0:\:0:\
     6:  \0:\:\:0
     7:  \:0:\0:\
     8:  \:0:\:\0
     9:  \:\0:0:\
    10:  \:\0:\:0
    11:  \:\:0:\0
    12:  \:\:\0:0
    13:  1:\1:\:\
    14:  1:\:\1:\
    15:  1:\:\:\1
    16:  \1:1:\:\
    17:  \1:\:1:\
    18:  \1:\:\:1
    19:  \:1:\1:\
    20:  \:1:\:\1
    21:  \:\1:1:\
    22:  \:\1:\:1
    23:  \:\:1:\1
    24:  \:\:\1:1
    25:  2:\2:\:\
    26:  2:\:\2:\
    27:  2:\:\:\2
    28:  \2:2:\:\
    29:  \2:\:2:\
    30:  \2:\:\:2
    31:  \:2:\2:\
    32:  \:2:\:\2
    33:  \:\2:2:\
    34:  \:\2:\:2
    35:  \:\:2:\2
    36:  \:\:\2:2
family= 1 1 2 new D3h genus #     2 is 0:\1:\:\
     1:  0:\1:\:\
     2:  0:\:\1:\
     3:  0:\:\:\1
     4:  \1:0:\:\
     5:  \1:\:0:\
     6:  \1:\:\:0
     7:  \:0:\1:\
     8:  \:0:\:\1
     9:  \:\1:0:\
    10:  \:\1:\:0
    11:  \:\:0:\1
    12:  \:\:\1:0
    13:  1:\2:\:\
    14:  1:\:\2:\
    15:  1:\:\:\2
    16:  \2:1:\:\
    17:  \2:\:1:\
    18:  \2:\:\:1
    19:  \:1:\2:\
    20:  \:1:\:\2
    21:  \:\2:1:\
    22:  \:\2:\:1
    23:  \:\:1:\2
    24:  \:\:\2:1
    25:  2:\0:\:\
    26:  2:\:\0:\
    27:  2:\:\:\0
    28:  \0:2:\:\
    29:  \0:\:2:\
    30:  \0:\:\:2
    31:  \:2:\0:\
    32:  \:2:\:\0
    33:  \:\0:2:\
    34:  \:\0:\:2
    35:  \:\:2:\0
    36:  \:\:\0:2
    37:  0:\2:\:\
    38:  0:\:\2:\
    39:  0:\:\:\2
    40:  \2:0:\:\
    41:  \2:\:0:\
    42:  \2:\:\:0
    43:  \:0:\2:\
    44:  \:0:\:\2
    45:  \:\2:0:\
    46:  \:\2:\:0
    47:  \:\:0:\2
    48:  \:\:\2:0
    49:  1:\0:\:\
    50:  1:\:\0:\
    51:  1:\:\:\0
    52:  \0:1:\:\
    53:  \0:\:1:\
    54:  \0:\:\:1
    55:  \:1:\0:\
    56:  \:1:\:\0
    57:  \:\0:1:\
    58:  \:\0:\:1
    59:  \:\:1:\0
    60:  \:\:\0:1
    61:  2:\1:\:\
    62:  2:\:\1:\
    63:  2:\:\:\1
    64:  \1:2:\:\
    65:  \1:\:2:\
    66:  \1:\:\:2
    67:  \:2:\1:\
    68:  \:2:\:\1
    69:  \:\1:2:\
    70:  \:\1:\:2
    71:  \:\:2:\1
    72:  \:\:\1:2
Nber of genera for this family=    2
 
family= 0 2 2
 
family= 0 2 2 new D3h genus #     1 is \0:\0:\:\
     1:  \0:\0:\:\
     2:  \0:\:\0:\
     3:  \0:\:\:\0
     4:  \:\0:\0:\
     5:  \:\0:\:\0
     6:  \:\:\0:\0
     7:  \1:\1:\:\
     8:  \1:\:\1:\
     9:  \1:\:\:\1
    10:  \:\1:\1:\
    11:  \:\1:\:\1
    12:  \:\:\1:\1
    13:  \2:\2:\:\
    14:  \2:\:\2:\
    15:  \2:\:\:\2
    16:  \:\2:\2:\
    17:  \:\2:\:\2
    18:  \:\:\2:\2
family= 0 2 2 new D3h genus #     2 is \0:\1:\:\
     1:  \0:\1:\:\
     2:  \0:\:\1:\
     3:  \0:\:\:\1
     4:  \1:\0:\:\
     5:  \1:\:\0:\
     6:  \1:\:\:\0
     7:  \:\0:\1:\
     8:  \:\0:\:\1
     9:  \:\1:\0:\
    10:  \:\1:\:\0
    11:  \:\:\0:\1
    12:  \:\:\1:\0
    13:  \1:\2:\:\
    14:  \1:\:\2:\
    15:  \1:\:\:\2
    16:  \2:\1:\:\
    17:  \2:\:\1:\
    18:  \2:\:\:\1
    19:  \:\1:\2:\
    20:  \:\1:\:\2
    21:  \:\2:\1:\
    22:  \:\2:\:\1
    23:  \:\:\1:\2
    24:  \:\:\2:\1
    25:  \2:\0:\:\
    26:  \2:\:\0:\
    27:  \2:\:\:\0
    28:  \0:\2:\:\
    29:  \0:\:\2:\
    30:  \0:\:\:\2
    31:  \:\2:\0:\
    32:  \:\2:\:\0
    33:  \:\0:\2:\
    34:  \:\0:\:\2
    35:  \:\:\2:\0
    36:  \:\:\0:\2
Nber of genera for this family=    2
 
family= 1 0 3
 
family= 1 0 3 new D3h genus #     1 is 0:\:\:\
     1:  0:\:\:\
     2:  \:0:\:\
     3:  \:\:0:\
     4:  \:\:\:0
     5:  1:\:\:\
     6:  \:1:\:\
     7:  \:\:1:\
     8:  \:\:\:1
     9:  2:\:\:\
    10:  \:2:\:\
    11:  \:\:2:\
    12:  \:\:\:2
Nber of genera for this family=    1
 
family= 0 1 3
 
family= 0 1 3 new D3h genus #     1 is \0:\:\:\
     1:  \0:\:\:\
     2:  \:\0:\:\
     3:  \:\:\0:\
     4:  \:\:\:\0
     5:  \1:\:\:\
     6:  \:\1:\:\
     7:  \:\:\1:\
     8:  \:\:\:\1
     9:  \2:\:\:\
    10:  \:\2:\:\
    11:  \:\:\2:\
    12:  \:\:\:\2
Nber of genera for this family=    1
 
family= 0 0 4
 
family= 0 0 4 new D3h genus #     1 is \:\:\:\
     1:  \:\:\:\
Nber of genera for this family=    1
 
----------------------------------------

Nber families=     15
Nber genera=       51
Nber species=     2401
