# Supplementary material for: The Polytope Formalism: application to molecular constitution and the prospect of a complete description of Chemical Space
Source: Chem Sci. 2026 Jan 8;17(4):2102–18. doi: 10.1039/d5sc08813e (PMC12780917; doi:10.1039/d5sc08813e)
Supplement: SC-017-D5SC08813E-s001 [file SC-017-D5SC08813E-s001.zip › publication files/species/species_D3h_S3B5.txt]

S3B5
D3h
====
 
family= 5 0 0
 
family= 5 0 0 new D3h genus #     1 is 0:0:0:0:0
     1:  0:0:0:0:0
     2:  1:1:1:1:1
     3:  2:2:2:2:2
family= 5 0 0 new D3h genus #     2 is 0:0:0:0:1
     1:  0:0:0:0:1
     2:  0:0:0:1:0
     3:  0:0:1:0:0
     4:  0:1:0:0:0
     5:  1:0:0:0:0
     6:  1:1:1:1:2
     7:  1:1:1:2:1
     8:  1:1:2:1:1
     9:  1:2:1:1:1
    10:  2:1:1:1:1
    11:  2:2:2:2:0
    12:  2:2:2:0:2
    13:  2:2:0:2:2
    14:  2:0:2:2:2
    15:  0:2:2:2:2
    16:  0:0:0:0:2
    17:  0:0:0:2:0
    18:  0:0:2:0:0
    19:  0:2:0:0:0
    20:  2:0:0:0:0
    21:  1:1:1:1:0
    22:  1:1:1:0:1
    23:  1:1:0:1:1
    24:  1:0:1:1:1
    25:  0:1:1:1:1
    26:  2:2:2:2:1
    27:  2:2:2:1:2
    28:  2:2:1:2:2
    29:  2:1:2:2:2
    30:  1:2:2:2:2
family= 5 0 0 new D3h genus #     3 is 0:0:0:1:1
     1:  0:0:0:1:1
     2:  0:0:1:0:1
     3:  0:0:1:1:0
     4:  0:1:0:0:1
     5:  0:1:0:1:0
     6:  0:1:1:0:0
     7:  1:0:0:0:1
     8:  1:0:0:1:0
     9:  1:0:1:0:0
    10:  1:1:0:0:0
    11:  1:1:1:2:2
    12:  1:1:2:1:2
    13:  1:1:2:2:1
    14:  1:2:1:1:2
    15:  1:2:1:2:1
    16:  1:2:2:1:1
    17:  2:1:1:1:2
    18:  2:1:1:2:1
    19:  2:1:2:1:1
    20:  2:2:1:1:1
    21:  2:2:2:0:0
    22:  2:2:0:2:0
    23:  2:2:0:0:2
    24:  2:0:2:2:0
    25:  2:0:2:0:2
    26:  2:0:0:2:2
    27:  0:2:2:2:0
    28:  0:2:2:0:2
    29:  0:2:0:2:2
    30:  0:0:2:2:2
    31:  0:0:0:2:2
    32:  0:0:2:0:2
    33:  0:0:2:2:0
    34:  0:2:0:0:2
    35:  0:2:0:2:0
    36:  0:2:2:0:0
    37:  2:0:0:0:2
    38:  2:0:0:2:0
    39:  2:0:2:0:0
    40:  2:2:0:0:0
    41:  1:1:1:0:0
    42:  1:1:0:1:0
    43:  1:1:0:0:1
    44:  1:0:1:1:0
    45:  1:0:1:0:1
    46:  1:0:0:1:1
    47:  0:1:1:1:0
    48:  0:1:1:0:1
    49:  0:1:0:1:1
    50:  0:0:1:1:1
    51:  2:2:2:1:1
    52:  2:2:1:2:1
    53:  2:2:1:1:2
    54:  2:1:2:2:1
    55:  2:1:2:1:2
    56:  2:1:1:2:2
    57:  1:2:2:2:1
    58:  1:2:2:1:2
    59:  1:2:1:2:2
    60:  1:1:2:2:2
family= 5 0 0 new D3h genus #     4 is 0:0:0:1:2
     1:  0:0:0:1:2
     2:  0:0:0:2:1
     3:  0:0:1:0:2
     4:  0:0:1:2:0
     5:  0:0:2:0:1
     6:  0:0:2:1:0
     7:  0:1:0:0:2
     8:  0:1:0:2:0
     9:  0:1:2:0:0
    10:  0:2:0:0:1
    11:  0:2:0:1:0
    12:  0:2:1:0:0
    13:  1:0:0:0:2
    14:  1:0:0:2:0
    15:  1:0:2:0:0
    16:  1:2:0:0:0
    17:  2:0:0:0:1
    18:  2:0:0:1:0
    19:  2:0:1:0:0
    20:  2:1:0:0:0
    21:  1:1:1:2:0
    22:  1:1:1:0:2
    23:  1:1:2:1:0
    24:  1:1:2:0:1
    25:  1:1:0:1:2
    26:  1:1:0:2:1
    27:  1:2:1:1:0
    28:  1:2:1:0:1
    29:  1:2:0:1:1
    30:  1:0:1:1:2
    31:  1:0:1:2:1
    32:  1:0:2:1:1
    33:  2:1:1:1:0
    34:  2:1:1:0:1
    35:  2:1:0:1:1
    36:  2:0:1:1:1
    37:  0:1:1:1:2
    38:  0:1:1:2:1
    39:  0:1:2:1:1
    40:  0:2:1:1:1
    41:  2:2:2:0:1
    42:  2:2:2:1:0
    43:  2:2:0:2:1
    44:  2:2:0:1:2
    45:  2:2:1:2:0
    46:  2:2:1:0:2
    47:  2:0:2:2:1
    48:  2:0:2:1:2
    49:  2:0:1:2:2
    50:  2:1:2:2:0
    51:  2:1:2:0:2
    52:  2:1:0:2:2
    53:  0:2:2:2:1
    54:  0:2:2:1:2
    55:  0:2:1:2:2
    56:  0:1:2:2:2
    57:  1:2:2:2:0
    58:  1:2:2:0:2
    59:  1:2:0:2:2
    60:  1:0:2:2:2
family= 5 0 0 new D3h genus #     5 is 0:0:1:1:2
     1:  0:0:1:1:2
     2:  0:0:1:2:1
     3:  0:0:2:1:1
     4:  0:1:0:1:2
     5:  0:1:0:2:1
     6:  0:1:1:0:2
     7:  0:1:1:2:0
     8:  0:1:2:0:1
     9:  0:1:2:1:0
    10:  0:2:0:1:1
    11:  0:2:1:0:1
    12:  0:2:1:1:0
    13:  1:0:0:1:2
    14:  1:0:0:2:1
    15:  1:0:1:0:2
    16:  1:0:1:2:0
    17:  1:0:2:0:1
    18:  1:0:2:1:0
    19:  1:1:0:0:2
    20:  1:1:0:2:0
    21:  1:1:2:0:0
    22:  1:2:0:0:1
    23:  1:2:0:1:0
    24:  1:2:1:0:0
    25:  2:0:0:1:1
    26:  2:0:1:0:1
    27:  2:0:1:1:0
    28:  2:1:0:0:1
    29:  2:1:0:1:0
    30:  2:1:1:0:0
    31:  1:1:2:2:0
    32:  1:1:2:0:2
    33:  1:1:0:2:2
    34:  1:2:1:2:0
    35:  1:2:1:0:2
    36:  1:2:2:1:0
    37:  1:2:2:0:1
    38:  1:2:0:1:2
    39:  1:2:0:2:1
    40:  1:0:1:2:2
    41:  1:0:2:1:2
    42:  1:0:2:2:1
    43:  2:1:1:2:0
    44:  2:1:1:0:2
    45:  2:1:2:1:0
    46:  2:1:2:0:1
    47:  2:1:0:1:2
    48:  2:1:0:2:1
    49:  2:2:1:1:0
    50:  2:2:1:0:1
    51:  2:2:0:1:1
    52:  2:0:1:1:2
    53:  2:0:1:2:1
    54:  2:0:2:1:1
    55:  0:1:1:2:2
    56:  0:1:2:1:2
    57:  0:1:2:2:1
    58:  0:2:1:1:2
    59:  0:2:1:2:1
    60:  0:2:2:1:1
    61:  2:2:0:0:1
    62:  2:2:0:1:0
    63:  2:2:1:0:0
    64:  2:0:2:0:1
    65:  2:0:2:1:0
    66:  2:0:0:2:1
    67:  2:0:0:1:2
    68:  2:0:1:2:0
    69:  2:0:1:0:2
    70:  2:1:2:0:0
    71:  2:1:0:2:0
    72:  2:1:0:0:2
    73:  0:2:2:0:1
    74:  0:2:2:1:0
    75:  0:2:0:2:1
    76:  0:2:0:1:2
    77:  0:2:1:2:0
    78:  0:2:1:0:2
    79:  0:0:2:2:1
    80:  0:0:2:1:2
    81:  0:0:1:2:2
    82:  0:1:2:2:0
    83:  0:1:2:0:2
    84:  0:1:0:2:2
    85:  1:2:2:0:0
    86:  1:2:0:2:0
    87:  1:2:0:0:2
    88:  1:0:2:2:0
    89:  1:0:2:0:2
    90:  1:0:0:2:2
Nber of genera for this family=    5
 
family= 4 1 0
 
family= 4 1 0 new D3h genus #     1 is 0:0:0:0:\0
     1:  0:0:0:0:\0
     2:  0:0:0:\0:0
     3:  0:0:\0:0:0
     4:  0:\0:0:0:0
     5:  \0:0:0:0:0
     6:  1:1:1:1:\1
     7:  1:1:1:\1:1
     8:  1:1:\1:1:1
     9:  1:\1:1:1:1
    10:  \1:1:1:1:1
    11:  2:2:2:2:\2
    12:  2:2:2:\2:2
    13:  2:2:\2:2:2
    14:  2:\2:2:2:2
    15:  \2:2:2:2:2
family= 4 1 0 new D3h genus #     2 is 0:0:0:0:\1
     1:  0:0:0:0:\1
     2:  0:0:0:\1:0
     3:  0:0:\1:0:0
     4:  0:\1:0:0:0
     5:  \1:0:0:0:0
     6:  1:1:1:1:\2
     7:  1:1:1:\2:1
     8:  1:1:\2:1:1
     9:  1:\2:1:1:1
    10:  \2:1:1:1:1
    11:  2:2:2:2:\0
    12:  2:2:2:\0:2
    13:  2:2:\0:2:2
    14:  2:\0:2:2:2
    15:  \0:2:2:2:2
    16:  0:0:0:0:\2
    17:  0:0:0:\2:0
    18:  0:0:\2:0:0
    19:  0:\2:0:0:0
    20:  \2:0:0:0:0
    21:  1:1:1:1:\0
    22:  1:1:1:\0:1
    23:  1:1:\0:1:1
    24:  1:\0:1:1:1
    25:  \0:1:1:1:1
    26:  2:2:2:2:\1
    27:  2:2:2:\1:2
    28:  2:2:\1:2:2
    29:  2:\1:2:2:2
    30:  \1:2:2:2:2
family= 4 1 0 new D3h genus #     3 is 0:0:0:1:\0
     1:  0:0:0:1:\0
     2:  0:0:0:\0:1
     3:  0:0:1:0:\0
     4:  0:0:1:\0:0
     5:  0:0:\0:0:1
     6:  0:0:\0:1:0
     7:  0:1:0:0:\0
     8:  0:1:0:\0:0
     9:  0:1:\0:0:0
    10:  0:\0:0:0:1
    11:  0:\0:0:1:0
    12:  0:\0:1:0:0
    13:  1:0:0:0:\0
    14:  1:0:0:\0:0
    15:  1:0:\0:0:0
    16:  1:\0:0:0:0
    17:  \0:0:0:0:1
    18:  \0:0:0:1:0
    19:  \0:0:1:0:0
    20:  \0:1:0:0:0
    21:  1:1:1:2:\1
    22:  1:1:1:\1:2
    23:  1:1:2:1:\1
    24:  1:1:2:\1:1
    25:  1:1:\1:1:2
    26:  1:1:\1:2:1
    27:  1:2:1:1:\1
    28:  1:2:1:\1:1
    29:  1:2:\1:1:1
    30:  1:\1:1:1:2
    31:  1:\1:1:2:1
    32:  1:\1:2:1:1
    33:  2:1:1:1:\1
    34:  2:1:1:\1:1
    35:  2:1:\1:1:1
    36:  2:\1:1:1:1
    37:  \1:1:1:1:2
    38:  \1:1:1:2:1
    39:  \1:1:2:1:1
    40:  \1:2:1:1:1
    41:  2:2:2:0:\2
    42:  2:2:2:\2:0
    43:  2:2:0:2:\2
    44:  2:2:0:\2:2
    45:  2:2:\2:2:0
    46:  2:2:\2:0:2
    47:  2:0:2:2:\2
    48:  2:0:2:\2:2
    49:  2:0:\2:2:2
    50:  2:\2:2:2:0
    51:  2:\2:2:0:2
    52:  2:\2:0:2:2
    53:  0:2:2:2:\2
    54:  0:2:2:\2:2
    55:  0:2:\2:2:2
    56:  0:\2:2:2:2
    57:  \2:2:2:2:0
    58:  \2:2:2:0:2
    59:  \2:2:0:2:2
    60:  \2:0:2:2:2
    61:  0:0:0:2:\0
    62:  0:0:0:\0:2
    63:  0:0:2:0:\0
    64:  0:0:2:\0:0
    65:  0:0:\0:0:2
    66:  0:0:\0:2:0
    67:  0:2:0:0:\0
    68:  0:2:0:\0:0
    69:  0:2:\0:0:0
    70:  0:\0:0:0:2
    71:  0:\0:0:2:0
    72:  0:\0:2:0:0
    73:  2:0:0:0:\0
    74:  2:0:0:\0:0
    75:  2:0:\0:0:0
    76:  2:\0:0:0:0
    77:  \0:0:0:0:2
    78:  \0:0:0:2:0
    79:  \0:0:2:0:0
    80:  \0:2:0:0:0
    81:  1:1:1:0:\1
    82:  1:1:1:\1:0
    83:  1:1:0:1:\1
    84:  1:1:0:\1:1
    85:  1:1:\1:1:0
    86:  1:1:\1:0:1
    87:  1:0:1:1:\1
    88:  1:0:1:\1:1
    89:  1:0:\1:1:1
    90:  1:\1:1:1:0
    91:  1:\1:1:0:1
    92:  1:\1:0:1:1
    93:  0:1:1:1:\1
    94:  0:1:1:\1:1
    95:  0:1:\1:1:1
    96:  0:\1:1:1:1
    97:  \1:1:1:1:0
    98:  \1:1:1:0:1
    99:  \1:1:0:1:1
   100:  \1:0:1:1:1
   101:  2:2:2:1:\2
   102:  2:2:2:\2:1
   103:  2:2:1:2:\2
   104:  2:2:1:\2:2
   105:  2:2:\2:2:1
   106:  2:2:\2:1:2
   107:  2:1:2:2:\2
   108:  2:1:2:\2:2
   109:  2:1:\2:2:2
   110:  2:\2:2:2:1
   111:  2:\2:2:1:2
   112:  2:\2:1:2:2
   113:  1:2:2:2:\2
   114:  1:2:2:\2:2
   115:  1:2:\2:2:2
   116:  1:\2:2:2:2
   117:  \2:2:2:2:1
   118:  \2:2:2:1:2
   119:  \2:2:1:2:2
   120:  \2:1:2:2:2
family= 4 1 0 new D3h genus #     4 is 0:0:0:1:\1
     1:  0:0:0:1:\1
     2:  0:0:0:\1:1
     3:  0:0:1:0:\1
     4:  0:0:1:\1:0
     5:  0:0:\1:0:1
     6:  0:0:\1:1:0
     7:  0:1:0:0:\1
     8:  0:1:0:\1:0
     9:  0:1:\1:0:0
    10:  0:\1:0:0:1
    11:  0:\1:0:1:0
    12:  0:\1:1:0:0
    13:  1:0:0:0:\1
    14:  1:0:0:\1:0
    15:  1:0:\1:0:0
    16:  1:\1:0:0:0
    17:  \1:0:0:0:1
    18:  \1:0:0:1:0
    19:  \1:0:1:0:0
    20:  \1:1:0:0:0
    21:  1:1:1:2:\2
    22:  1:1:1:\2:2
    23:  1:1:2:1:\2
    24:  1:1:2:\2:1
    25:  1:1:\2:1:2
    26:  1:1:\2:2:1
    27:  1:2:1:1:\2
    28:  1:2:1:\2:1
    29:  1:2:\2:1:1
    30:  1:\2:1:1:2
    31:  1:\2:1:2:1
    32:  1:\2:2:1:1
    33:  2:1:1:1:\2
    34:  2:1:1:\2:1
    35:  2:1:\2:1:1
    36:  2:\2:1:1:1
    37:  \2:1:1:1:2
    38:  \2:1:1:2:1
    39:  \2:1:2:1:1
    40:  \2:2:1:1:1
    41:  2:2:2:0:\0
    42:  2:2:2:\0:0
    43:  2:2:0:2:\0
    44:  2:2:0:\0:2
    45:  2:2:\0:2:0
    46:  2:2:\0:0:2
    47:  2:0:2:2:\0
    48:  2:0:2:\0:2
    49:  2:0:\0:2:2
    50:  2:\0:2:2:0
    51:  2:\0:2:0:2
    52:  2:\0:0:2:2
    53:  0:2:2:2:\0
    54:  0:2:2:\0:2
    55:  0:2:\0:2:2
    56:  0:\0:2:2:2
    57:  \0:2:2:2:0
    58:  \0:2:2:0:2
    59:  \0:2:0:2:2
    60:  \0:0:2:2:2
    61:  0:0:0:2:\2
    62:  0:0:0:\2:2
    63:  0:0:2:0:\2
    64:  0:0:2:\2:0
    65:  0:0:\2:0:2
    66:  0:0:\2:2:0
    67:  0:2:0:0:\2
    68:  0:2:0:\2:0
    69:  0:2:\2:0:0
    70:  0:\2:0:0:2
    71:  0:\2:0:2:0
    72:  0:\2:2:0:0
    73:  2:0:0:0:\2
    74:  2:0:0:\2:0
    75:  2:0:\2:0:0
    76:  2:\2:0:0:0
    77:  \2:0:0:0:2
    78:  \2:0:0:2:0
    79:  \2:0:2:0:0
    80:  \2:2:0:0:0
    81:  1:1:1:0:\0
    82:  1:1:1:\0:0
    83:  1:1:0:1:\0
    84:  1:1:0:\0:1
    85:  1:1:\0:1:0
    86:  1:1:\0:0:1
    87:  1:0:1:1:\0
    88:  1:0:1:\0:1
    89:  1:0:\0:1:1
    90:  1:\0:1:1:0
    91:  1:\0:1:0:1
    92:  1:\0:0:1:1
    93:  0:1:1:1:\0
    94:  0:1:1:\0:1
    95:  0:1:\0:1:1
    96:  0:\0:1:1:1
    97:  \0:1:1:1:0
    98:  \0:1:1:0:1
    99:  \0:1:0:1:1
   100:  \0:0:1:1:1
   101:  2:2:2:1:\1
   102:  2:2:2:\1:1
   103:  2:2:1:2:\1
   104:  2:2:1:\1:2
   105:  2:2:\1:2:1
   106:  2:2:\1:1:2
   107:  2:1:2:2:\1
   108:  2:1:2:\1:2
   109:  2:1:\1:2:2
   110:  2:\1:2:2:1
   111:  2:\1:2:1:2
   112:  2:\1:1:2:2
   113:  1:2:2:2:\1
   114:  1:2:2:\1:2
   115:  1:2:\1:2:2
   116:  1:\1:2:2:2
   117:  \1:2:2:2:1
   118:  \1:2:2:1:2
   119:  \1:2:1:2:2
   120:  \1:1:2:2:2
family= 4 1 0 new D3h genus #     5 is 0:0:0:1:\2
     1:  0:0:0:1:\2
     2:  0:0:0:\2:1
     3:  0:0:1:0:\2
     4:  0:0:1:\2:0
     5:  0:0:\2:0:1
     6:  0:0:\2:1:0
     7:  0:1:0:0:\2
     8:  0:1:0:\2:0
     9:  0:1:\2:0:0
    10:  0:\2:0:0:1
    11:  0:\2:0:1:0
    12:  0:\2:1:0:0
    13:  1:0:0:0:\2
    14:  1:0:0:\2:0
    15:  1:0:\2:0:0
    16:  1:\2:0:0:0
    17:  \2:0:0:0:1
    18:  \2:0:0:1:0
    19:  \2:0:1:0:0
    20:  \2:1:0:0:0
    21:  1:1:1:2:\0
    22:  1:1:1:\0:2
    23:  1:1:2:1:\0
    24:  1:1:2:\0:1
    25:  1:1:\0:1:2
    26:  1:1:\0:2:1
    27:  1:2:1:1:\0
    28:  1:2:1:\0:1
    29:  1:2:\0:1:1
    30:  1:\0:1:1:2
    31:  1:\0:1:2:1
    32:  1:\0:2:1:1
    33:  2:1:1:1:\0
    34:  2:1:1:\0:1
    35:  2:1:\0:1:1
    36:  2:\0:1:1:1
    37:  \0:1:1:1:2
    38:  \0:1:1:2:1
    39:  \0:1:2:1:1
    40:  \0:2:1:1:1
    41:  2:2:2:0:\1
    42:  2:2:2:\1:0
    43:  2:2:0:2:\1
    44:  2:2:0:\1:2
    45:  2:2:\1:2:0
    46:  2:2:\1:0:2
    47:  2:0:2:2:\1
    48:  2:0:2:\1:2
    49:  2:0:\1:2:2
    50:  2:\1:2:2:0
    51:  2:\1:2:0:2
    52:  2:\1:0:2:2
    53:  0:2:2:2:\1
    54:  0:2:2:\1:2
    55:  0:2:\1:2:2
    56:  0:\1:2:2:2
    57:  \1:2:2:2:0
    58:  \1:2:2:0:2
    59:  \1:2:0:2:2
    60:  \1:0:2:2:2
    61:  0:0:0:2:\1
    62:  0:0:0:\1:2
    63:  0:0:2:0:\1
    64:  0:0:2:\1:0
    65:  0:0:\1:0:2
    66:  0:0:\1:2:0
    67:  0:2:0:0:\1
    68:  0:2:0:\1:0
    69:  0:2:\1:0:0
    70:  0:\1:0:0:2
    71:  0:\1:0:2:0
    72:  0:\1:2:0:0
    73:  2:0:0:0:\1
    74:  2:0:0:\1:0
    75:  2:0:\1:0:0
    76:  2:\1:0:0:0
    77:  \1:0:0:0:2
    78:  \1:0:0:2:0
    79:  \1:0:2:0:0
    80:  \1:2:0:0:0
    81:  1:1:1:0:\2
    82:  1:1:1:\2:0
    83:  1:1:0:1:\2
    84:  1:1:0:\2:1
    85:  1:1:\2:1:0
    86:  1:1:\2:0:1
    87:  1:0:1:1:\2
    88:  1:0:1:\2:1
    89:  1:0:\2:1:1
    90:  1:\2:1:1:0
    91:  1:\2:1:0:1
    92:  1:\2:0:1:1
    93:  0:1:1:1:\2
    94:  0:1:1:\2:1
    95:  0:1:\2:1:1
    96:  0:\2:1:1:1
    97:  \2:1:1:1:0
    98:  \2:1:1:0:1
    99:  \2:1:0:1:1
   100:  \2:0:1:1:1
   101:  2:2:2:1:\0
   102:  2:2:2:\0:1
   103:  2:2:1:2:\0
   104:  2:2:1:\0:2
   105:  2:2:\0:2:1
   106:  2:2:\0:1:2
   107:  2:1:2:2:\0
   108:  2:1:2:\0:2
   109:  2:1:\0:2:2
   110:  2:\0:2:2:1
   111:  2:\0:2:1:2
   112:  2:\0:1:2:2
   113:  1:2:2:2:\0
   114:  1:2:2:\0:2
   115:  1:2:\0:2:2
   116:  1:\0:2:2:2
   117:  \0:2:2:2:1
   118:  \0:2:2:1:2
   119:  \0:2:1:2:2
   120:  \0:1:2:2:2
family= 4 1 0 new D3h genus #     6 is 0:0:1:1:\0
     1:  0:0:1:1:\0
     2:  0:0:1:\0:1
     3:  0:0:\0:1:1
     4:  0:1:0:1:\0
     5:  0:1:0:\0:1
     6:  0:1:1:0:\0
     7:  0:1:1:\0:0
     8:  0:1:\0:0:1
     9:  0:1:\0:1:0
    10:  0:\0:0:1:1
    11:  0:\0:1:0:1
    12:  0:\0:1:1:0
    13:  1:0:0:1:\0
    14:  1:0:0:\0:1
    15:  1:0:1:0:\0
    16:  1:0:1:\0:0
    17:  1:0:\0:0:1
    18:  1:0:\0:1:0
    19:  1:1:0:0:\0
    20:  1:1:0:\0:0
    21:  1:1:\0:0:0
    22:  1:\0:0:0:1
    23:  1:\0:0:1:0
    24:  1:\0:1:0:0
    25:  \0:0:0:1:1
    26:  \0:0:1:0:1
    27:  \0:0:1:1:0
    28:  \0:1:0:0:1
    29:  \0:1:0:1:0
    30:  \0:1:1:0:0
    31:  1:1:2:2:\1
    32:  1:1:2:\1:2
    33:  1:1:\1:2:2
    34:  1:2:1:2:\1
    35:  1:2:1:\1:2
    36:  1:2:2:1:\1
    37:  1:2:2:\1:1
    38:  1:2:\1:1:2
    39:  1:2:\1:2:1
    40:  1:\1:1:2:2
    41:  1:\1:2:1:2
    42:  1:\1:2:2:1
    43:  2:1:1:2:\1
    44:  2:1:1:\1:2
    45:  2:1:2:1:\1
    46:  2:1:2:\1:1
    47:  2:1:\1:1:2
    48:  2:1:\1:2:1
    49:  2:2:1:1:\1
    50:  2:2:1:\1:1
    51:  2:2:\1:1:1
    52:  2:\1:1:1:2
    53:  2:\1:1:2:1
    54:  2:\1:2:1:1
    55:  \1:1:1:2:2
    56:  \1:1:2:1:2
    57:  \1:1:2:2:1
    58:  \1:2:1:1:2
    59:  \1:2:1:2:1
    60:  \1:2:2:1:1
    61:  2:2:0:0:\2
    62:  2:2:0:\2:0
    63:  2:2:\2:0:0
    64:  2:0:2:0:\2
    65:  2:0:2:\2:0
    66:  2:0:0:2:\2
    67:  2:0:0:\2:2
    68:  2:0:\2:2:0
    69:  2:0:\2:0:2
    70:  2:\2:2:0:0
    71:  2:\2:0:2:0
    72:  2:\2:0:0:2
    73:  0:2:2:0:\2
    74:  0:2:2:\2:0
    75:  0:2:0:2:\2
    76:  0:2:0:\2:2
    77:  0:2:\2:2:0
    78:  0:2:\2:0:2
    79:  0:0:2:2:\2
    80:  0:0:2:\2:2
    81:  0:0:\2:2:2
    82:  0:\2:2:2:0
    83:  0:\2:2:0:2
    84:  0:\2:0:2:2
    85:  \2:2:2:0:0
    86:  \2:2:0:2:0
    87:  \2:2:0:0:2
    88:  \2:0:2:2:0
    89:  \2:0:2:0:2
    90:  \2:0:0:2:2
    91:  0:0:2:2:\0
    92:  0:0:2:\0:2
    93:  0:0:\0:2:2
    94:  0:2:0:2:\0
    95:  0:2:0:\0:2
    96:  0:2:2:0:\0
    97:  0:2:2:\0:0
    98:  0:2:\0:0:2
    99:  0:2:\0:2:0
   100:  0:\0:0:2:2
   101:  0:\0:2:0:2
   102:  0:\0:2:2:0
   103:  2:0:0:2:\0
   104:  2:0:0:\0:2
   105:  2:0:2:0:\0
   106:  2:0:2:\0:0
   107:  2:0:\0:0:2
   108:  2:0:\0:2:0
   109:  2:2:0:0:\0
   110:  2:2:0:\0:0
   111:  2:2:\0:0:0
   112:  2:\0:0:0:2
   113:  2:\0:0:2:0
   114:  2:\0:2:0:0
   115:  \0:0:0:2:2
   116:  \0:0:2:0:2
   117:  \0:0:2:2:0
   118:  \0:2:0:0:2
   119:  \0:2:0:2:0
   120:  \0:2:2:0:0
   121:  1:1:0:0:\1
   122:  1:1:0:\1:0
   123:  1:1:\1:0:0
   124:  1:0:1:0:\1
   125:  1:0:1:\1:0
   126:  1:0:0:1:\1
   127:  1:0:0:\1:1
   128:  1:0:\1:1:0
   129:  1:0:\1:0:1
   130:  1:\1:1:0:0
   131:  1:\1:0:1:0
   132:  1:\1:0:0:1
   133:  0:1:1:0:\1
   134:  0:1:1:\1:0
   135:  0:1:0:1:\1
   136:  0:1:0:\1:1
   137:  0:1:\1:1:0
   138:  0:1:\1:0:1
   139:  0:0:1:1:\1
   140:  0:0:1:\1:1
   141:  0:0:\1:1:1
   142:  0:\1:1:1:0
   143:  0:\1:1:0:1
   144:  0:\1:0:1:1
   145:  \1:1:1:0:0
   146:  \1:1:0:1:0
   147:  \1:1:0:0:1
   148:  \1:0:1:1:0
   149:  \1:0:1:0:1
   150:  \1:0:0:1:1
   151:  2:2:1:1:\2
   152:  2:2:1:\2:1
   153:  2:2:\2:1:1
   154:  2:1:2:1:\2
   155:  2:1:2:\2:1
   156:  2:1:1:2:\2
   157:  2:1:1:\2:2
   158:  2:1:\2:2:1
   159:  2:1:\2:1:2
   160:  2:\2:2:1:1
   161:  2:\2:1:2:1
   162:  2:\2:1:1:2
   163:  1:2:2:1:\2
   164:  1:2:2:\2:1
   165:  1:2:1:2:\2
   166:  1:2:1:\2:2
   167:  1:2:\2:2:1
   168:  1:2:\2:1:2
   169:  1:1:2:2:\2
   170:  1:1:2:\2:2
   171:  1:1:\2:2:2
   172:  1:\2:2:2:1
   173:  1:\2:2:1:2
   174:  1:\2:1:2:2
   175:  \2:2:2:1:1
   176:  \2:2:1:2:1
   177:  \2:2:1:1:2
   178:  \2:1:2:2:1
   179:  \2:1:2:1:2
   180:  \2:1:1:2:2
family= 4 1 0 new D3h genus #     7 is 0:0:1:1:\2
     1:  0:0:1:1:\2
     2:  0:0:1:\2:1
     3:  0:0:\2:1:1
     4:  0:1:0:1:\2
     5:  0:1:0:\2:1
     6:  0:1:1:0:\2
     7:  0:1:1:\2:0
     8:  0:1:\2:0:1
     9:  0:1:\2:1:0
    10:  0:\2:0:1:1
    11:  0:\2:1:0:1
    12:  0:\2:1:1:0
    13:  1:0:0:1:\2
    14:  1:0:0:\2:1
    15:  1:0:1:0:\2
    16:  1:0:1:\2:0
    17:  1:0:\2:0:1
    18:  1:0:\2:1:0
    19:  1:1:0:0:\2
    20:  1:1:0:\2:0
    21:  1:1:\2:0:0
    22:  1:\2:0:0:1
    23:  1:\2:0:1:0
    24:  1:\2:1:0:0
    25:  \2:0:0:1:1
    26:  \2:0:1:0:1
    27:  \2:0:1:1:0
    28:  \2:1:0:0:1
    29:  \2:1:0:1:0
    30:  \2:1:1:0:0
    31:  1:1:2:2:\0
    32:  1:1:2:\0:2
    33:  1:1:\0:2:2
    34:  1:2:1:2:\0
    35:  1:2:1:\0:2
    36:  1:2:2:1:\0
    37:  1:2:2:\0:1
    38:  1:2:\0:1:2
    39:  1:2:\0:2:1
    40:  1:\0:1:2:2
    41:  1:\0:2:1:2
    42:  1:\0:2:2:1
    43:  2:1:1:2:\0
    44:  2:1:1:\0:2
    45:  2:1:2:1:\0
    46:  2:1:2:\0:1
    47:  2:1:\0:1:2
    48:  2:1:\0:2:1
    49:  2:2:1:1:\0
    50:  2:2:1:\0:1
    51:  2:2:\0:1:1
    52:  2:\0:1:1:2
    53:  2:\0:1:2:1
    54:  2:\0:2:1:1
    55:  \0:1:1:2:2
    56:  \0:1:2:1:2
    57:  \0:1:2:2:1
    58:  \0:2:1:1:2
    59:  \0:2:1:2:1
    60:  \0:2:2:1:1
    61:  2:2:0:0:\1
    62:  2:2:0:\1:0
    63:  2:2:\1:0:0
    64:  2:0:2:0:\1
    65:  2:0:2:\1:0
    66:  2:0:0:2:\1
    67:  2:0:0:\1:2
    68:  2:0:\1:2:0
    69:  2:0:\1:0:2
    70:  2:\1:2:0:0
    71:  2:\1:0:2:0
    72:  2:\1:0:0:2
    73:  0:2:2:0:\1
    74:  0:2:2:\1:0
    75:  0:2:0:2:\1
    76:  0:2:0:\1:2
    77:  0:2:\1:2:0
    78:  0:2:\1:0:2
    79:  0:0:2:2:\1
    80:  0:0:2:\1:2
    81:  0:0:\1:2:2
    82:  0:\1:2:2:0
    83:  0:\1:2:0:2
    84:  0:\1:0:2:2
    85:  \1:2:2:0:0
    86:  \1:2:0:2:0
    87:  \1:2:0:0:2
    88:  \1:0:2:2:0
    89:  \1:0:2:0:2
    90:  \1:0:0:2:2
family= 4 1 0 new D3h genus #     8 is 0:0:1:2:\0
     1:  0:0:1:2:\0
     2:  0:0:1:\0:2
     3:  0:0:2:1:\0
     4:  0:0:2:\0:1
     5:  0:0:\0:1:2
     6:  0:0:\0:2:1
     7:  0:1:0:2:\0
     8:  0:1:0:\0:2
     9:  0:1:2:0:\0
    10:  0:1:2:\0:0
    11:  0:1:\0:0:2
    12:  0:1:\0:2:0
    13:  0:2:0:1:\0
    14:  0:2:0:\0:1
    15:  0:2:1:0:\0
    16:  0:2:1:\0:0
    17:  0:2:\0:0:1
    18:  0:2:\0:1:0
    19:  0:\0:0:1:2
    20:  0:\0:0:2:1
    21:  0:\0:1:0:2
    22:  0:\0:1:2:0
    23:  0:\0:2:0:1
    24:  0:\0:2:1:0
    25:  1:0:0:2:\0
    26:  1:0:0:\0:2
    27:  1:0:2:0:\0
    28:  1:0:2:\0:0
    29:  1:0:\0:0:2
    30:  1:0:\0:2:0
    31:  1:2:0:0:\0
    32:  1:2:0:\0:0
    33:  1:2:\0:0:0
    34:  1:\0:0:0:2
    35:  1:\0:0:2:0
    36:  1:\0:2:0:0
    37:  2:0:0:1:\0
    38:  2:0:0:\0:1
    39:  2:0:1:0:\0
    40:  2:0:1:\0:0
    41:  2:0:\0:0:1
    42:  2:0:\0:1:0
    43:  2:1:0:0:\0
    44:  2:1:0:\0:0
    45:  2:1:\0:0:0
    46:  2:\0:0:0:1
    47:  2:\0:0:1:0
    48:  2:\0:1:0:0
    49:  \0:0:0:1:2
    50:  \0:0:0:2:1
    51:  \0:0:1:0:2
    52:  \0:0:1:2:0
    53:  \0:0:2:0:1
    54:  \0:0:2:1:0
    55:  \0:1:0:0:2
    56:  \0:1:0:2:0
    57:  \0:1:2:0:0
    58:  \0:2:0:0:1
    59:  \0:2:0:1:0
    60:  \0:2:1:0:0
    61:  1:1:2:0:\1
    62:  1:1:2:\1:0
    63:  1:1:0:2:\1
    64:  1:1:0:\1:2
    65:  1:1:\1:2:0
    66:  1:1:\1:0:2
    67:  1:2:1:0:\1
    68:  1:2:1:\1:0
    69:  1:2:0:1:\1
    70:  1:2:0:\1:1
    71:  1:2:\1:1:0
    72:  1:2:\1:0:1
    73:  1:0:1:2:\1
    74:  1:0:1:\1:2
    75:  1:0:2:1:\1
    76:  1:0:2:\1:1
    77:  1:0:\1:1:2
    78:  1:0:\1:2:1
    79:  1:\1:1:2:0
    80:  1:\1:1:0:2
    81:  1:\1:2:1:0
    82:  1:\1:2:0:1
    83:  1:\1:0:1:2
    84:  1:\1:0:2:1
    85:  2:1:1:0:\1
    86:  2:1:1:\1:0
    87:  2:1:0:1:\1
    88:  2:1:0:\1:1
    89:  2:1:\1:1:0
    90:  2:1:\1:0:1
    91:  2:0:1:1:\1
    92:  2:0:1:\1:1
    93:  2:0:\1:1:1
    94:  2:\1:1:1:0
    95:  2:\1:1:0:1
    96:  2:\1:0:1:1
    97:  0:1:1:2:\1
    98:  0:1:1:\1:2
    99:  0:1:2:1:\1
   100:  0:1:2:\1:1
   101:  0:1:\1:1:2
   102:  0:1:\1:2:1
   103:  0:2:1:1:\1
   104:  0:2:1:\1:1
   105:  0:2:\1:1:1
   106:  0:\1:1:1:2
   107:  0:\1:1:2:1
   108:  0:\1:2:1:1
   109:  \1:1:1:2:0
   110:  \1:1:1:0:2
   111:  \1:1:2:1:0
   112:  \1:1:2:0:1
   113:  \1:1:0:1:2
   114:  \1:1:0:2:1
   115:  \1:2:1:1:0
   116:  \1:2:1:0:1
   117:  \1:2:0:1:1
   118:  \1:0:1:1:2
   119:  \1:0:1:2:1
   120:  \1:0:2:1:1
   121:  2:2:0:1:\2
   122:  2:2:0:\2:1
   123:  2:2:1:0:\2
   124:  2:2:1:\2:0
   125:  2:2:\2:0:1
   126:  2:2:\2:1:0
   127:  2:0:2:1:\2
   128:  2:0:2:\2:1
   129:  2:0:1:2:\2
   130:  2:0:1:\2:2
   131:  2:0:\2:2:1
   132:  2:0:\2:1:2
   133:  2:1:2:0:\2
   134:  2:1:2:\2:0
   135:  2:1:0:2:\2
   136:  2:1:0:\2:2
   137:  2:1:\2:2:0
   138:  2:1:\2:0:2
   139:  2:\2:2:0:1
   140:  2:\2:2:1:0
   141:  2:\2:0:2:1
   142:  2:\2:0:1:2
   143:  2:\2:1:2:0
   144:  2:\2:1:0:2
   145:  0:2:2:1:\2
   146:  0:2:2:\2:1
   147:  0:2:1:2:\2
   148:  0:2:1:\2:2
   149:  0:2:\2:2:1
   150:  0:2:\2:1:2
   151:  0:1:2:2:\2
   152:  0:1:2:\2:2
   153:  0:1:\2:2:2
   154:  0:\2:2:2:1
   155:  0:\2:2:1:2
   156:  0:\2:1:2:2
   157:  1:2:2:0:\2
   158:  1:2:2:\2:0
   159:  1:2:0:2:\2
   160:  1:2:0:\2:2
   161:  1:2:\2:2:0
   162:  1:2:\2:0:2
   163:  1:0:2:2:\2
   164:  1:0:2:\2:2
   165:  1:0:\2:2:2
   166:  1:\2:2:2:0
   167:  1:\2:2:0:2
   168:  1:\2:0:2:2
   169:  \2:2:2:0:1
   170:  \2:2:2:1:0
   171:  \2:2:0:2:1
   172:  \2:2:0:1:2
   173:  \2:2:1:2:0
   174:  \2:2:1:0:2
   175:  \2:0:2:2:1
   176:  \2:0:2:1:2
   177:  \2:0:1:2:2
   178:  \2:1:2:2:0
   179:  \2:1:2:0:2
   180:  \2:1:0:2:2
family= 4 1 0 new D3h genus #     9 is 0:0:1:2:\1
     1:  0:0:1:2:\1
     2:  0:0:1:\1:2
     3:  0:0:2:1:\1
     4:  0:0:2:\1:1
     5:  0:0:\1:1:2
     6:  0:0:\1:2:1
     7:  0:1:0:2:\1
     8:  0:1:0:\1:2
     9:  0:1:2:0:\1
    10:  0:1:2:\1:0
    11:  0:1:\1:0:2
    12:  0:1:\1:2:0
    13:  0:2:0:1:\1
    14:  0:2:0:\1:1
    15:  0:2:1:0:\1
    16:  0:2:1:\1:0
    17:  0:2:\1:0:1
    18:  0:2:\1:1:0
    19:  0:\1:0:1:2
    20:  0:\1:0:2:1
    21:  0:\1:1:0:2
    22:  0:\1:1:2:0
    23:  0:\1:2:0:1
    24:  0:\1:2:1:0
    25:  1:0:0:2:\1
    26:  1:0:0:\1:2
    27:  1:0:2:0:\1
    28:  1:0:2:\1:0
    29:  1:0:\1:0:2
    30:  1:0:\1:2:0
    31:  1:2:0:0:\1
    32:  1:2:0:\1:0
    33:  1:2:\1:0:0
    34:  1:\1:0:0:2
    35:  1:\1:0:2:0
    36:  1:\1:2:0:0
    37:  2:0:0:1:\1
    38:  2:0:0:\1:1
    39:  2:0:1:0:\1
    40:  2:0:1:\1:0
    41:  2:0:\1:0:1
    42:  2:0:\1:1:0
    43:  2:1:0:0:\1
    44:  2:1:0:\1:0
    45:  2:1:\1:0:0
    46:  2:\1:0:0:1
    47:  2:\1:0:1:0
    48:  2:\1:1:0:0
    49:  \1:0:0:1:2
    50:  \1:0:0:2:1
    51:  \1:0:1:0:2
    52:  \1:0:1:2:0
    53:  \1:0:2:0:1
    54:  \1:0:2:1:0
    55:  \1:1:0:0:2
    56:  \1:1:0:2:0
    57:  \1:1:2:0:0
    58:  \1:2:0:0:1
    59:  \1:2:0:1:0
    60:  \1:2:1:0:0
    61:  1:1:2:0:\2
    62:  1:1:2:\2:0
    63:  1:1:0:2:\2
    64:  1:1:0:\2:2
    65:  1:1:\2:2:0
    66:  1:1:\2:0:2
    67:  1:2:1:0:\2
    68:  1:2:1:\2:0
    69:  1:2:0:1:\2
    70:  1:2:0:\2:1
    71:  1:2:\2:1:0
    72:  1:2:\2:0:1
    73:  1:0:1:2:\2
    74:  1:0:1:\2:2
    75:  1:0:2:1:\2
    76:  1:0:2:\2:1
    77:  1:0:\2:1:2
    78:  1:0:\2:2:1
    79:  1:\2:1:2:0
    80:  1:\2:1:0:2
    81:  1:\2:2:1:0
    82:  1:\2:2:0:1
    83:  1:\2:0:1:2
    84:  1:\2:0:2:1
    85:  2:1:1:0:\2
    86:  2:1:1:\2:0
    87:  2:1:0:1:\2
    88:  2:1:0:\2:1
    89:  2:1:\2:1:0
    90:  2:1:\2:0:1
    91:  2:0:1:1:\2
    92:  2:0:1:\2:1
    93:  2:0:\2:1:1
    94:  2:\2:1:1:0
    95:  2:\2:1:0:1
    96:  2:\2:0:1:1
    97:  0:1:1:2:\2
    98:  0:1:1:\2:2
    99:  0:1:2:1:\2
   100:  0:1:2:\2:1
   101:  0:1:\2:1:2
   102:  0:1:\2:2:1
   103:  0:2:1:1:\2
   104:  0:2:1:\2:1
   105:  0:2:\2:1:1
   106:  0:\2:1:1:2
   107:  0:\2:1:2:1
   108:  0:\2:2:1:1
   109:  \2:1:1:2:0
   110:  \2:1:1:0:2
   111:  \2:1:2:1:0
   112:  \2:1:2:0:1
   113:  \2:1:0:1:2
   114:  \2:1:0:2:1
   115:  \2:2:1:1:0
   116:  \2:2:1:0:1
   117:  \2:2:0:1:1
   118:  \2:0:1:1:2
   119:  \2:0:1:2:1
   120:  \2:0:2:1:1
   121:  2:2:0:1:\0
   122:  2:2:0:\0:1
   123:  2:2:1:0:\0
   124:  2:2:1:\0:0
   125:  2:2:\0:0:1
   126:  2:2:\0:1:0
   127:  2:0:2:1:\0
   128:  2:0:2:\0:1
   129:  2:0:1:2:\0
   130:  2:0:1:\0:2
   131:  2:0:\0:2:1
   132:  2:0:\0:1:2
   133:  2:1:2:0:\0
   134:  2:1:2:\0:0
   135:  2:1:0:2:\0
   136:  2:1:0:\0:2
   137:  2:1:\0:2:0
   138:  2:1:\0:0:2
   139:  2:\0:2:0:1
   140:  2:\0:2:1:0
   141:  2:\0:0:2:1
   142:  2:\0:0:1:2
   143:  2:\0:1:2:0
   144:  2:\0:1:0:2
   145:  0:2:2:1:\0
   146:  0:2:2:\0:1
   147:  0:2:1:2:\0
   148:  0:2:1:\0:2
   149:  0:2:\0:2:1
   150:  0:2:\0:1:2
   151:  0:1:2:2:\0
   152:  0:1:2:\0:2
   153:  0:1:\0:2:2
   154:  0:\0:2:2:1
   155:  0:\0:2:1:2
   156:  0:\0:1:2:2
   157:  1:2:2:0:\0
   158:  1:2:2:\0:0
   159:  1:2:0:2:\0
   160:  1:2:0:\0:2
   161:  1:2:\0:2:0
   162:  1:2:\0:0:2
   163:  1:0:2:2:\0
   164:  1:0:2:\0:2
   165:  1:0:\0:2:2
   166:  1:\0:2:2:0
   167:  1:\0:2:0:2
   168:  1:\0:0:2:2
   169:  \0:2:2:0:1
   170:  \0:2:2:1:0
   171:  \0:2:0:2:1
   172:  \0:2:0:1:2
   173:  \0:2:1:2:0
   174:  \0:2:1:0:2
   175:  \0:0:2:2:1
   176:  \0:0:2:1:2
   177:  \0:0:1:2:2
   178:  \0:1:2:2:0
   179:  \0:1:2:0:2
   180:  \0:1:0:2:2
   181:  0:0:2:1:\2
   182:  0:0:2:\2:1
   183:  0:0:1:2:\2
   184:  0:0:1:\2:2
   185:  0:0:\2:2:1
   186:  0:0:\2:1:2
   187:  0:2:0:1:\2
   188:  0:2:0:\2:1
   189:  0:2:1:0:\2
   190:  0:2:1:\2:0
   191:  0:2:\2:0:1
   192:  0:2:\2:1:0
   193:  0:1:0:2:\2
   194:  0:1:0:\2:2
   195:  0:1:2:0:\2
   196:  0:1:2:\2:0
   197:  0:1:\2:0:2
   198:  0:1:\2:2:0
   199:  0:\2:0:2:1
   200:  0:\2:0:1:2
   201:  0:\2:2:0:1
   202:  0:\2:2:1:0
   203:  0:\2:1:0:2
   204:  0:\2:1:2:0
   205:  2:0:0:1:\2
   206:  2:0:0:\2:1
   207:  2:0:1:0:\2
   208:  2:0:1:\2:0
   209:  2:0:\2:0:1
   210:  2:0:\2:1:0
   211:  2:1:0:0:\2
   212:  2:1:0:\2:0
   213:  2:1:\2:0:0
   214:  2:\2:0:0:1
   215:  2:\2:0:1:0
   216:  2:\2:1:0:0
   217:  1:0:0:2:\2
   218:  1:0:0:\2:2
   219:  1:0:2:0:\2
   220:  1:0:2:\2:0
   221:  1:0:\2:0:2
   222:  1:0:\2:2:0
   223:  1:2:0:0:\2
   224:  1:2:0:\2:0
   225:  1:2:\2:0:0
   226:  1:\2:0:0:2
   227:  1:\2:0:2:0
   228:  1:\2:2:0:0
   229:  \2:0:0:2:1
   230:  \2:0:0:1:2
   231:  \2:0:2:0:1
   232:  \2:0:2:1:0
   233:  \2:0:1:0:2
   234:  \2:0:1:2:0
   235:  \2:2:0:0:1
   236:  \2:2:0:1:0
   237:  \2:2:1:0:0
   238:  \2:1:0:0:2
   239:  \2:1:0:2:0
   240:  \2:1:2:0:0
   241:  1:1:0:2:\0
   242:  1:1:0:\0:2
   243:  1:1:2:0:\0
   244:  1:1:2:\0:0
   245:  1:1:\0:0:2
   246:  1:1:\0:2:0
   247:  1:0:1:2:\0
   248:  1:0:1:\0:2
   249:  1:0:2:1:\0
   250:  1:0:2:\0:1
   251:  1:0:\0:1:2
   252:  1:0:\0:2:1
   253:  1:2:1:0:\0
   254:  1:2:1:\0:0
   255:  1:2:0:1:\0
   256:  1:2:0:\0:1
   257:  1:2:\0:1:0
   258:  1:2:\0:0:1
   259:  1:\0:1:0:2
   260:  1:\0:1:2:0
   261:  1:\0:0:1:2
   262:  1:\0:0:2:1
   263:  1:\0:2:1:0
   264:  1:\0:2:0:1
   265:  0:1:1:2:\0
   266:  0:1:1:\0:2
   267:  0:1:2:1:\0
   268:  0:1:2:\0:1
   269:  0:1:\0:1:2
   270:  0:1:\0:2:1
   271:  0:2:1:1:\0
   272:  0:2:1:\0:1
   273:  0:2:\0:1:1
   274:  0:\0:1:1:2
   275:  0:\0:1:2:1
   276:  0:\0:2:1:1
   277:  2:1:1:0:\0
   278:  2:1:1:\0:0
   279:  2:1:0:1:\0
   280:  2:1:0:\0:1
   281:  2:1:\0:1:0
   282:  2:1:\0:0:1
   283:  2:0:1:1:\0
   284:  2:0:1:\0:1
   285:  2:0:\0:1:1
   286:  2:\0:1:1:0
   287:  2:\0:1:0:1
   288:  2:\0:0:1:1
   289:  \0:1:1:0:2
   290:  \0:1:1:2:0
   291:  \0:1:0:1:2
   292:  \0:1:0:2:1
   293:  \0:1:2:1:0
   294:  \0:1:2:0:1
   295:  \0:0:1:1:2
   296:  \0:0:1:2:1
   297:  \0:0:2:1:1
   298:  \0:2:1:1:0
   299:  \0:2:1:0:1
   300:  \0:2:0:1:1
   301:  2:2:1:0:\1
   302:  2:2:1:\1:0
   303:  2:2:0:1:\1
   304:  2:2:0:\1:1
   305:  2:2:\1:1:0
   306:  2:2:\1:0:1
   307:  2:1:2:0:\1
   308:  2:1:2:\1:0
   309:  2:1:0:2:\1
   310:  2:1:0:\1:2
   311:  2:1:\1:2:0
   312:  2:1:\1:0:2
   313:  2:0:2:1:\1
   314:  2:0:2:\1:1
   315:  2:0:1:2:\1
   316:  2:0:1:\1:2
   317:  2:0:\1:2:1
   318:  2:0:\1:1:2
   319:  2:\1:2:1:0
   320:  2:\1:2:0:1
   321:  2:\1:1:2:0
   322:  2:\1:1:0:2
   323:  2:\1:0:2:1
   324:  2:\1:0:1:2
   325:  1:2:2:0:\1
   326:  1:2:2:\1:0
   327:  1:2:0:2:\1
   328:  1:2:0:\1:2
   329:  1:2:\1:2:0
   330:  1:2:\1:0:2
   331:  1:0:2:2:\1
   332:  1:0:2:\1:2
   333:  1:0:\1:2:2
   334:  1:\1:2:2:0
   335:  1:\1:2:0:2
   336:  1:\1:0:2:2
   337:  0:2:2:1:\1
   338:  0:2:2:\1:1
   339:  0:2:1:2:\1
   340:  0:2:1:\1:2
   341:  0:2:\1:2:1
   342:  0:2:\1:1:2
   343:  0:1:2:2:\1
   344:  0:1:2:\1:2
   345:  0:1:\1:2:2
   346:  0:\1:2:2:1
   347:  0:\1:2:1:2
   348:  0:\1:1:2:2
   349:  \1:2:2:1:0
   350:  \1:2:2:0:1
   351:  \1:2:1:2:0
   352:  \1:2:1:0:2
   353:  \1:2:0:2:1
   354:  \1:2:0:1:2
   355:  \1:1:2:2:0
   356:  \1:1:2:0:2
   357:  \1:1:0:2:2
   358:  \1:0:2:2:1
   359:  \1:0:2:1:2
   360:  \1:0:1:2:2
Nber of genera for this family=    9
 
family= 3 2 0
 
family= 3 2 0 new D3h genus #     1 is 0:0:0:\0:\0
     1:  0:0:0:\0:\0
     2:  0:0:\0:0:\0
     3:  0:0:\0:\0:0
     4:  0:\0:0:0:\0
     5:  0:\0:0:\0:0
     6:  0:\0:\0:0:0
     7:  \0:0:0:0:\0
     8:  \0:0:0:\0:0
     9:  \0:0:\0:0:0
    10:  \0:\0:0:0:0
    11:  1:1:1:\1:\1
    12:  1:1:\1:1:\1
    13:  1:1:\1:\1:1
    14:  1:\1:1:1:\1
    15:  1:\1:1:\1:1
    16:  1:\1:\1:1:1
    17:  \1:1:1:1:\1
    18:  \1:1:1:\1:1
    19:  \1:1:\1:1:1
    20:  \1:\1:1:1:1
    21:  2:2:2:\2:\2
    22:  2:2:\2:2:\2
    23:  2:2:\2:\2:2
    24:  2:\2:2:2:\2
    25:  2:\2:2:\2:2
    26:  2:\2:\2:2:2
    27:  \2:2:2:2:\2
    28:  \2:2:2:\2:2
    29:  \2:2:\2:2:2
    30:  \2:\2:2:2:2
family= 3 2 0 new D3h genus #     2 is 0:0:0:\0:\1
     1:  0:0:0:\0:\1
     2:  0:0:0:\1:\0
     3:  0:0:\0:0:\1
     4:  0:0:\0:\1:0
     5:  0:0:\1:0:\0
     6:  0:0:\1:\0:0
     7:  0:\0:0:0:\1
     8:  0:\0:0:\1:0
     9:  0:\0:\1:0:0
    10:  0:\1:0:0:\0
    11:  0:\1:0:\0:0
    12:  0:\1:\0:0:0
    13:  \0:0:0:0:\1
    14:  \0:0:0:\1:0
    15:  \0:0:\1:0:0
    16:  \0:\1:0:0:0
    17:  \1:0:0:0:\0
    18:  \1:0:0:\0:0
    19:  \1:0:\0:0:0
    20:  \1:\0:0:0:0
    21:  1:1:1:\1:\2
    22:  1:1:1:\2:\1
    23:  1:1:\1:1:\2
    24:  1:1:\1:\2:1
    25:  1:1:\2:1:\1
    26:  1:1:\2:\1:1
    27:  1:\1:1:1:\2
    28:  1:\1:1:\2:1
    29:  1:\1:\2:1:1
    30:  1:\2:1:1:\1
    31:  1:\2:1:\1:1
    32:  1:\2:\1:1:1
    33:  \1:1:1:1:\2
    34:  \1:1:1:\2:1
    35:  \1:1:\2:1:1
    36:  \1:\2:1:1:1
    37:  \2:1:1:1:\1
    38:  \2:1:1:\1:1
    39:  \2:1:\1:1:1
    40:  \2:\1:1:1:1
    41:  2:2:2:\2:\0
    42:  2:2:2:\0:\2
    43:  2:2:\2:2:\0
    44:  2:2:\2:\0:2
    45:  2:2:\0:2:\2
    46:  2:2:\0:\2:2
    47:  2:\2:2:2:\0
    48:  2:\2:2:\0:2
    49:  2:\2:\0:2:2
    50:  2:\0:2:2:\2
    51:  2:\0:2:\2:2
    52:  2:\0:\2:2:2
    53:  \2:2:2:2:\0
    54:  \2:2:2:\0:2
    55:  \2:2:\0:2:2
    56:  \2:\0:2:2:2
    57:  \0:2:2:2:\2
    58:  \0:2:2:\2:2
    59:  \0:2:\2:2:2
    60:  \0:\2:2:2:2
    61:  0:0:0:\0:\2
    62:  0:0:0:\2:\0
    63:  0:0:\0:0:\2
    64:  0:0:\0:\2:0
    65:  0:0:\2:0:\0
    66:  0:0:\2:\0:0
    67:  0:\0:0:0:\2
    68:  0:\0:0:\2:0
    69:  0:\0:\2:0:0
    70:  0:\2:0:0:\0
    71:  0:\2:0:\0:0
    72:  0:\2:\0:0:0
    73:  \0:0:0:0:\2
    74:  \0:0:0:\2:0
    75:  \0:0:\2:0:0
    76:  \0:\2:0:0:0
    77:  \2:0:0:0:\0
    78:  \2:0:0:\0:0
    79:  \2:0:\0:0:0
    80:  \2:\0:0:0:0
    81:  1:1:1:\1:\0
    82:  1:1:1:\0:\1
    83:  1:1:\1:1:\0
    84:  1:1:\1:\0:1
    85:  1:1:\0:1:\1
    86:  1:1:\0:\1:1
    87:  1:\1:1:1:\0
    88:  1:\1:1:\0:1
    89:  1:\1:\0:1:1
    90:  1:\0:1:1:\1
    91:  1:\0:1:\1:1
    92:  1:\0:\1:1:1
    93:  \1:1:1:1:\0
    94:  \1:1:1:\0:1
    95:  \1:1:\0:1:1
    96:  \1:\0:1:1:1
    97:  \0:1:1:1:\1
    98:  \0:1:1:\1:1
    99:  \0:1:\1:1:1
   100:  \0:\1:1:1:1
   101:  2:2:2:\2:\1
   102:  2:2:2:\1:\2
   103:  2:2:\2:2:\1
   104:  2:2:\2:\1:2
   105:  2:2:\1:2:\2
   106:  2:2:\1:\2:2
   107:  2:\2:2:2:\1
   108:  2:\2:2:\1:2
   109:  2:\2:\1:2:2
   110:  2:\1:2:2:\2
   111:  2:\1:2:\2:2
   112:  2:\1:\2:2:2
   113:  \2:2:2:2:\1
   114:  \2:2:2:\1:2
   115:  \2:2:\1:2:2
   116:  \2:\1:2:2:2
   117:  \1:2:2:2:\2
   118:  \1:2:2:\2:2
   119:  \1:2:\2:2:2
   120:  \1:\2:2:2:2
family= 3 2 0 new D3h genus #     3 is 0:0:0:\1:\1
     1:  0:0:0:\1:\1
     2:  0:0:\1:0:\1
     3:  0:0:\1:\1:0
     4:  0:\1:0:0:\1
     5:  0:\1:0:\1:0
     6:  0:\1:\1:0:0
     7:  \1:0:0:0:\1
     8:  \1:0:0:\1:0
     9:  \1:0:\1:0:0
    10:  \1:\1:0:0:0
    11:  1:1:1:\2:\2
    12:  1:1:\2:1:\2
    13:  1:1:\2:\2:1
    14:  1:\2:1:1:\2
    15:  1:\2:1:\2:1
    16:  1:\2:\2:1:1
    17:  \2:1:1:1:\2
    18:  \2:1:1:\2:1
    19:  \2:1:\2:1:1
    20:  \2:\2:1:1:1
    21:  2:2:2:\0:\0
    22:  2:2:\0:2:\0
    23:  2:2:\0:\0:2
    24:  2:\0:2:2:\0
    25:  2:\0:2:\0:2
    26:  2:\0:\0:2:2
    27:  \0:2:2:2:\0
    28:  \0:2:2:\0:2
    29:  \0:2:\0:2:2
    30:  \0:\0:2:2:2
    31:  0:0:0:\2:\2
    32:  0:0:\2:0:\2
    33:  0:0:\2:\2:0
    34:  0:\2:0:0:\2
    35:  0:\2:0:\2:0
    36:  0:\2:\2:0:0
    37:  \2:0:0:0:\2
    38:  \2:0:0:\2:0
    39:  \2:0:\2:0:0
    40:  \2:\2:0:0:0
    41:  1:1:1:\0:\0
    42:  1:1:\0:1:\0
    43:  1:1:\0:\0:1
    44:  1:\0:1:1:\0
    45:  1:\0:1:\0:1
    46:  1:\0:\0:1:1
    47:  \0:1:1:1:\0
    48:  \0:1:1:\0:1
    49:  \0:1:\0:1:1
    50:  \0:\0:1:1:1
    51:  2:2:2:\1:\1
    52:  2:2:\1:2:\1
    53:  2:2:\1:\1:2
    54:  2:\1:2:2:\1
    55:  2:\1:2:\1:2
    56:  2:\1:\1:2:2
    57:  \1:2:2:2:\1
    58:  \1:2:2:\1:2
    59:  \1:2:\1:2:2
    60:  \1:\1:2:2:2
family= 3 2 0 new D3h genus #     4 is 0:0:0:\1:\2
     1:  0:0:0:\1:\2
     2:  0:0:0:\2:\1
     3:  0:0:\1:0:\2
     4:  0:0:\1:\2:0
     5:  0:0:\2:0:\1
     6:  0:0:\2:\1:0
     7:  0:\1:0:0:\2
     8:  0:\1:0:\2:0
     9:  0:\1:\2:0:0
    10:  0:\2:0:0:\1
    11:  0:\2:0:\1:0
    12:  0:\2:\1:0:0
    13:  \1:0:0:0:\2
    14:  \1:0:0:\2:0
    15:  \1:0:\2:0:0
    16:  \1:\2:0:0:0
    17:  \2:0:0:0:\1
    18:  \2:0:0:\1:0
    19:  \2:0:\1:0:0
    20:  \2:\1:0:0:0
    21:  1:1:1:\2:\0
    22:  1:1:1:\0:\2
    23:  1:1:\2:1:\0
    24:  1:1:\2:\0:1
    25:  1:1:\0:1:\2
    26:  1:1:\0:\2:1
    27:  1:\2:1:1:\0
    28:  1:\2:1:\0:1
    29:  1:\2:\0:1:1
    30:  1:\0:1:1:\2
    31:  1:\0:1:\2:1
    32:  1:\0:\2:1:1
    33:  \2:1:1:1:\0
    34:  \2:1:1:\0:1
    35:  \2:1:\0:1:1
    36:  \2:\0:1:1:1
    37:  \0:1:1:1:\2
    38:  \0:1:1:\2:1
    39:  \0:1:\2:1:1
    40:  \0:\2:1:1:1
    41:  2:2:2:\0:\1
    42:  2:2:2:\1:\0
    43:  2:2:\0:2:\1
    44:  2:2:\0:\1:2
    45:  2:2:\1:2:\0
    46:  2:2:\1:\0:2
    47:  2:\0:2:2:\1
    48:  2:\0:2:\1:2
    49:  2:\0:\1:2:2
    50:  2:\1:2:2:\0
    51:  2:\1:2:\0:2
    52:  2:\1:\0:2:2
    53:  \0:2:2:2:\1
    54:  \0:2:2:\1:2
    55:  \0:2:\1:2:2
    56:  \0:\1:2:2:2
    57:  \1:2:2:2:\0
    58:  \1:2:2:\0:2
    59:  \1:2:\0:2:2
    60:  \1:\0:2:2:2
family= 3 2 0 new D3h genus #     5 is 0:0:1:\0:\0
     1:  0:0:1:\0:\0
     2:  0:0:\0:1:\0
     3:  0:0:\0:\0:1
     4:  0:1:0:\0:\0
     5:  0:1:\0:0:\0
     6:  0:1:\0:\0:0
     7:  0:\0:0:1:\0
     8:  0:\0:0:\0:1
     9:  0:\0:1:0:\0
    10:  0:\0:1:\0:0
    11:  0:\0:\0:0:1
    12:  0:\0:\0:1:0
    13:  1:0:0:\0:\0
    14:  1:0:\0:0:\0
    15:  1:0:\0:\0:0
    16:  1:\0:0:0:\0
    17:  1:\0:0:\0:0
    18:  1:\0:\0:0:0
    19:  \0:0:0:1:\0
    20:  \0:0:0:\0:1
    21:  \0:0:1:0:\0
    22:  \0:0:1:\0:0
    23:  \0:0:\0:0:1
    24:  \0:0:\0:1:0
    25:  \0:1:0:0:\0
    26:  \0:1:0:\0:0
    27:  \0:1:\0:0:0
    28:  \0:\0:0:0:1
    29:  \0:\0:0:1:0
    30:  \0:\0:1:0:0
    31:  1:1:2:\1:\1
    32:  1:1:\1:2:\1
    33:  1:1:\1:\1:2
    34:  1:2:1:\1:\1
    35:  1:2:\1:1:\1
    36:  1:2:\1:\1:1
    37:  1:\1:1:2:\1
    38:  1:\1:1:\1:2
    39:  1:\1:2:1:\1
    40:  1:\1:2:\1:1
    41:  1:\1:\1:1:2
    42:  1:\1:\1:2:1
    43:  2:1:1:\1:\1
    44:  2:1:\1:1:\1
    45:  2:1:\1:\1:1
    46:  2:\1:1:1:\1
    47:  2:\1:1:\1:1
    48:  2:\1:\1:1:1
    49:  \1:1:1:2:\1
    50:  \1:1:1:\1:2
    51:  \1:1:2:1:\1
    52:  \1:1:2:\1:1
    53:  \1:1:\1:1:2
    54:  \1:1:\1:2:1
    55:  \1:2:1:1:\1
    56:  \1:2:1:\1:1
    57:  \1:2:\1:1:1
    58:  \1:\1:1:1:2
    59:  \1:\1:1:2:1
    60:  \1:\1:2:1:1
    61:  2:2:0:\2:\2
    62:  2:2:\2:0:\2
    63:  2:2:\2:\2:0
    64:  2:0:2:\2:\2
    65:  2:0:\2:2:\2
    66:  2:0:\2:\2:2
    67:  2:\2:2:0:\2
    68:  2:\2:2:\2:0
    69:  2:\2:0:2:\2
    70:  2:\2:0:\2:2
    71:  2:\2:\2:2:0
    72:  2:\2:\2:0:2
    73:  0:2:2:\2:\2
    74:  0:2:\2:2:\2
    75:  0:2:\2:\2:2
    76:  0:\2:2:2:\2
    77:  0:\2:2:\2:2
    78:  0:\2:\2:2:2
    79:  \2:2:2:0:\2
    80:  \2:2:2:\2:0
    81:  \2:2:0:2:\2
    82:  \2:2:0:\2:2
    83:  \2:2:\2:2:0
    84:  \2:2:\2:0:2
    85:  \2:0:2:2:\2
    86:  \2:0:2:\2:2
    87:  \2:0:\2:2:2
    88:  \2:\2:2:2:0
    89:  \2:\2:2:0:2
    90:  \2:\2:0:2:2
    91:  0:0:2:\0:\0
    92:  0:0:\0:2:\0
    93:  0:0:\0:\0:2
    94:  0:2:0:\0:\0
    95:  0:2:\0:0:\0
    96:  0:2:\0:\0:0
    97:  0:\0:0:2:\0
    98:  0:\0:0:\0:2
    99:  0:\0:2:0:\0
   100:  0:\0:2:\0:0
   101:  0:\0:\0:0:2
   102:  0:\0:\0:2:0
   103:  2:0:0:\0:\0
   104:  2:0:\0:0:\0
   105:  2:0:\0:\0:0
   106:  2:\0:0:0:\0
   107:  2:\0:0:\0:0
   108:  2:\0:\0:0:0
   109:  \0:0:0:2:\0
   110:  \0:0:0:\0:2
   111:  \0:0:2:0:\0
   112:  \0:0:2:\0:0
   113:  \0:0:\0:0:2
   114:  \0:0:\0:2:0
   115:  \0:2:0:0:\0
   116:  \0:2:0:\0:0
   117:  \0:2:\0:0:0
   118:  \0:\0:0:0:2
   119:  \0:\0:0:2:0
   120:  \0:\0:2:0:0
   121:  1:1:0:\1:\1
   122:  1:1:\1:0:\1
   123:  1:1:\1:\1:0
   124:  1:0:1:\1:\1
   125:  1:0:\1:1:\1
   126:  1:0:\1:\1:1
   127:  1:\1:1:0:\1
   128:  1:\1:1:\1:0
   129:  1:\1:0:1:\1
   130:  1:\1:0:\1:1
   131:  1:\1:\1:1:0
   132:  1:\1:\1:0:1
   133:  0:1:1:\1:\1
   134:  0:1:\1:1:\1
   135:  0:1:\1:\1:1
   136:  0:\1:1:1:\1
   137:  0:\1:1:\1:1
   138:  0:\1:\1:1:1
   139:  \1:1:1:0:\1
   140:  \1:1:1:\1:0
   141:  \1:1:0:1:\1
   142:  \1:1:0:\1:1
   143:  \1:1:\1:1:0
   144:  \1:1:\1:0:1
   145:  \1:0:1:1:\1
   146:  \1:0:1:\1:1
   147:  \1:0:\1:1:1
   148:  \1:\1:1:1:0
   149:  \1:\1:1:0:1
   150:  \1:\1:0:1:1
   151:  2:2:1:\2:\2
   152:  2:2:\2:1:\2
   153:  2:2:\2:\2:1
   154:  2:1:2:\2:\2
   155:  2:1:\2:2:\2
   156:  2:1:\2:\2:2
   157:  2:\2:2:1:\2
   158:  2:\2:2:\2:1
   159:  2:\2:1:2:\2
   160:  2:\2:1:\2:2
   161:  2:\2:\2:2:1
   162:  2:\2:\2:1:2
   163:  1:2:2:\2:\2
   164:  1:2:\2:2:\2
   165:  1:2:\2:\2:2
   166:  1:\2:2:2:\2
   167:  1:\2:2:\2:2
   168:  1:\2:\2:2:2
   169:  \2:2:2:1:\2
   170:  \2:2:2:\2:1
   171:  \2:2:1:2:\2
   172:  \2:2:1:\2:2
   173:  \2:2:\2:2:1
   174:  \2:2:\2:1:2
   175:  \2:1:2:2:\2
   176:  \2:1:2:\2:2
   177:  \2:1:\2:2:2
   178:  \2:\2:2:2:1
   179:  \2:\2:2:1:2
   180:  \2:\2:1:2:2
family= 3 2 0 new D3h genus #     6 is 0:0:1:\0:\1
     1:  0:0:1:\0:\1
     2:  0:0:1:\1:\0
     3:  0:0:\0:1:\1
     4:  0:0:\0:\1:1
     5:  0:0:\1:1:\0
     6:  0:0:\1:\0:1
     7:  0:1:0:\0:\1
     8:  0:1:0:\1:\0
     9:  0:1:\0:0:\1
    10:  0:1:\0:\1:0
    11:  0:1:\1:0:\0
    12:  0:1:\1:\0:0
    13:  0:\0:0:1:\1
    14:  0:\0:0:\1:1
    15:  0:\0:1:0:\1
    16:  0:\0:1:\1:0
    17:  0:\0:\1:0:1
    18:  0:\0:\1:1:0
    19:  0:\1:0:1:\0
    20:  0:\1:0:\0:1
    21:  0:\1:1:0:\0
    22:  0:\1:1:\0:0
    23:  0:\1:\0:0:1
    24:  0:\1:\0:1:0
    25:  1:0:0:\0:\1
    26:  1:0:0:\1:\0
    27:  1:0:\0:0:\1
    28:  1:0:\0:\1:0
    29:  1:0:\1:0:\0
    30:  1:0:\1:\0:0
    31:  1:\0:0:0:\1
    32:  1:\0:0:\1:0
    33:  1:\0:\1:0:0
    34:  1:\1:0:0:\0
    35:  1:\1:0:\0:0
    36:  1:\1:\0:0:0
    37:  \0:0:0:1:\1
    38:  \0:0:0:\1:1
    39:  \0:0:1:0:\1
    40:  \0:0:1:\1:0
    41:  \0:0:\1:0:1
    42:  \0:0:\1:1:0
    43:  \0:1:0:0:\1
    44:  \0:1:0:\1:0
    45:  \0:1:\1:0:0
    46:  \0:\1:0:0:1
    47:  \0:\1:0:1:0
    48:  \0:\1:1:0:0
    49:  \1:0:0:1:\0
    50:  \1:0:0:\0:1
    51:  \1:0:1:0:\0
    52:  \1:0:1:\0:0
    53:  \1:0:\0:0:1
    54:  \1:0:\0:1:0
    55:  \1:1:0:0:\0
    56:  \1:1:0:\0:0
    57:  \1:1:\0:0:0
    58:  \1:\0:0:0:1
    59:  \1:\0:0:1:0
    60:  \1:\0:1:0:0
    61:  1:1:2:\1:\2
    62:  1:1:2:\2:\1
    63:  1:1:\1:2:\2
    64:  1:1:\1:\2:2
    65:  1:1:\2:2:\1
    66:  1:1:\2:\1:2
    67:  1:2:1:\1:\2
    68:  1:2:1:\2:\1
    69:  1:2:\1:1:\2
    70:  1:2:\1:\2:1
    71:  1:2:\2:1:\1
    72:  1:2:\2:\1:1
    73:  1:\1:1:2:\2
    74:  1:\1:1:\2:2
    75:  1:\1:2:1:\2
    76:  1:\1:2:\2:1
    77:  1:\1:\2:1:2
    78:  1:\1:\2:2:1
    79:  1:\2:1:2:\1
    80:  1:\2:1:\1:2
    81:  1:\2:2:1:\1
    82:  1:\2:2:\1:1
    83:  1:\2:\1:1:2
    84:  1:\2:\1:2:1
    85:  2:1:1:\1:\2
    86:  2:1:1:\2:\1
    87:  2:1:\1:1:\2
    88:  2:1:\1:\2:1
    89:  2:1:\2:1:\1
    90:  2:1:\2:\1:1
    91:  2:\1:1:1:\2
    92:  2:\1:1:\2:1
    93:  2:\1:\2:1:1
    94:  2:\2:1:1:\1
    95:  2:\2:1:\1:1
    96:  2:\2:\1:1:1
    97:  \1:1:1:2:\2
    98:  \1:1:1:\2:2
    99:  \1:1:2:1:\2
   100:  \1:1:2:\2:1
   101:  \1:1:\2:1:2
   102:  \1:1:\2:2:1
   103:  \1:2:1:1:\2
   104:  \1:2:1:\2:1
   105:  \1:2:\2:1:1
   106:  \1:\2:1:1:2
   107:  \1:\2:1:2:1
   108:  \1:\2:2:1:1
   109:  \2:1:1:2:\1
   110:  \2:1:1:\1:2
   111:  \2:1:2:1:\1
   112:  \2:1:2:\1:1
   113:  \2:1:\1:1:2
   114:  \2:1:\1:2:1
   115:  \2:2:1:1:\1
   116:  \2:2:1:\1:1
   117:  \2:2:\1:1:1
   118:  \2:\1:1:1:2
   119:  \2:\1:1:2:1
   120:  \2:\1:2:1:1
   121:  2:2:0:\2:\0
   122:  2:2:0:\0:\2
   123:  2:2:\2:0:\0
   124:  2:2:\2:\0:0
   125:  2:2:\0:0:\2
   126:  2:2:\0:\2:0
   127:  2:0:2:\2:\0
   128:  2:0:2:\0:\2
   129:  2:0:\2:2:\0
   130:  2:0:\2:\0:2
   131:  2:0:\0:2:\2
   132:  2:0:\0:\2:2
   133:  2:\2:2:0:\0
   134:  2:\2:2:\0:0
   135:  2:\2:0:2:\0
   136:  2:\2:0:\0:2
   137:  2:\2:\0:2:0
   138:  2:\2:\0:0:2
   139:  2:\0:2:0:\2
   140:  2:\0:2:\2:0
   141:  2:\0:0:2:\2
   142:  2:\0:0:\2:2
   143:  2:\0:\2:2:0
   144:  2:\0:\2:0:2
   145:  0:2:2:\2:\0
   146:  0:2:2:\0:\2
   147:  0:2:\2:2:\0
   148:  0:2:\2:\0:2
   149:  0:2:\0:2:\2
   150:  0:2:\0:\2:2
   151:  0:\2:2:2:\0
   152:  0:\2:2:\0:2
   153:  0:\2:\0:2:2
   154:  0:\0:2:2:\2
   155:  0:\0:2:\2:2
   156:  0:\0:\2:2:2
   157:  \2:2:2:0:\0
   158:  \2:2:2:\0:0
   159:  \2:2:0:2:\0
   160:  \2:2:0:\0:2
   161:  \2:2:\0:2:0
   162:  \2:2:\0:0:2
   163:  \2:0:2:2:\0
   164:  \2:0:2:\0:2
   165:  \2:0:\0:2:2
   166:  \2:\0:2:2:0
   167:  \2:\0:2:0:2
   168:  \2:\0:0:2:2
   169:  \0:2:2:0:\2
   170:  \0:2:2:\2:0
   171:  \0:2:0:2:\2
   172:  \0:2:0:\2:2
   173:  \0:2:\2:2:0
   174:  \0:2:\2:0:2
   175:  \0:0:2:2:\2
   176:  \0:0:2:\2:2
   177:  \0:0:\2:2:2
   178:  \0:\2:2:2:0
   179:  \0:\2:2:0:2
   180:  \0:\2:0:2:2
   181:  0:0:2:\0:\2
   182:  0:0:2:\2:\0
   183:  0:0:\0:2:\2
   184:  0:0:\0:\2:2
   185:  0:0:\2:2:\0
   186:  0:0:\2:\0:2
   187:  0:2:0:\0:\2
   188:  0:2:0:\2:\0
   189:  0:2:\0:0:\2
   190:  0:2:\0:\2:0
   191:  0:2:\2:0:\0
   192:  0:2:\2:\0:0
   193:  0:\0:0:2:\2
   194:  0:\0:0:\2:2
   195:  0:\0:2:0:\2
   196:  0:\0:2:\2:0
   197:  0:\0:\2:0:2
   198:  0:\0:\2:2:0
   199:  0:\2:0:2:\0
   200:  0:\2:0:\0:2
   201:  0:\2:2:0:\0
   202:  0:\2:2:\0:0
   203:  0:\2:\0:0:2
   204:  0:\2:\0:2:0
   205:  2:0:0:\0:\2
   206:  2:0:0:\2:\0
   207:  2:0:\0:0:\2
   208:  2:0:\0:\2:0
   209:  2:0:\2:0:\0
   210:  2:0:\2:\0:0
   211:  2:\0:0:0:\2
   212:  2:\0:0:\2:0
   213:  2:\0:\2:0:0
   214:  2:\2:0:0:\0
   215:  2:\2:0:\0:0
   216:  2:\2:\0:0:0
   217:  \0:0:0:2:\2
   218:  \0:0:0:\2:2
   219:  \0:0:2:0:\2
   220:  \0:0:2:\2:0
   221:  \0:0:\2:0:2
   222:  \0:0:\2:2:0
   223:  \0:2:0:0:\2
   224:  \0:2:0:\2:0
   225:  \0:2:\2:0:0
   226:  \0:\2:0:0:2
   227:  \0:\2:0:2:0
   228:  \0:\2:2:0:0
   229:  \2:0:0:2:\0
   230:  \2:0:0:\0:2
   231:  \2:0:2:0:\0
   232:  \2:0:2:\0:0
   233:  \2:0:\0:0:2
   234:  \2:0:\0:2:0
   235:  \2:2:0:0:\0
   236:  \2:2:0:\0:0
   237:  \2:2:\0:0:0
   238:  \2:\0:0:0:2
   239:  \2:\0:0:2:0
   240:  \2:\0:2:0:0
   241:  1:1:0:\1:\0
   242:  1:1:0:\0:\1
   243:  1:1:\1:0:\0
   244:  1:1:\1:\0:0
   245:  1:1:\0:0:\1
   246:  1:1:\0:\1:0
   247:  1:0:1:\1:\0
   248:  1:0:1:\0:\1
   249:  1:0:\1:1:\0
   250:  1:0:\1:\0:1
   251:  1:0:\0:1:\1
   252:  1:0:\0:\1:1
   253:  1:\1:1:0:\0
   254:  1:\1:1:\0:0
   255:  1:\1:0:1:\0
   256:  1:\1:0:\0:1
   257:  1:\1:\0:1:0
   258:  1:\1:\0:0:1
   259:  1:\0:1:0:\1
   260:  1:\0:1:\1:0
   261:  1:\0:0:1:\1
   262:  1:\0:0:\1:1
   263:  1:\0:\1:1:0
   264:  1:\0:\1:0:1
   265:  0:1:1:\1:\0
   266:  0:1:1:\0:\1
   267:  0:1:\1:1:\0
   268:  0:1:\1:\0:1
   269:  0:1:\0:1:\1
   270:  0:1:\0:\1:1
   271:  0:\1:1:1:\0
   272:  0:\1:1:\0:1
   273:  0:\1:\0:1:1
   274:  0:\0:1:1:\1
   275:  0:\0:1:\1:1
   276:  0:\0:\1:1:1
   277:  \1:1:1:0:\0
   278:  \1:1:1:\0:0
   279:  \1:1:0:1:\0
   280:  \1:1:0:\0:1
   281:  \1:1:\0:1:0
   282:  \1:1:\0:0:1
   283:  \1:0:1:1:\0
   284:  \1:0:1:\0:1
   285:  \1:0:\0:1:1
   286:  \1:\0:1:1:0
   287:  \1:\0:1:0:1
   288:  \1:\0:0:1:1
   289:  \0:1:1:0:\1
   290:  \0:1:1:\1:0
   291:  \0:1:0:1:\1
   292:  \0:1:0:\1:1
   293:  \0:1:\1:1:0
   294:  \0:1:\1:0:1
   295:  \0:0:1:1:\1
   296:  \0:0:1:\1:1
   297:  \0:0:\1:1:1
   298:  \0:\1:1:1:0
   299:  \0:\1:1:0:1
   300:  \0:\1:0:1:1
   301:  2:2:1:\2:\1
   302:  2:2:1:\1:\2
   303:  2:2:\2:1:\1
   304:  2:2:\2:\1:1
   305:  2:2:\1:1:\2
   306:  2:2:\1:\2:1
   307:  2:1:2:\2:\1
   308:  2:1:2:\1:\2
   309:  2:1:\2:2:\1
   310:  2:1:\2:\1:2
   311:  2:1:\1:2:\2
   312:  2:1:\1:\2:2
   313:  2:\2:2:1:\1
   314:  2:\2:2:\1:1
   315:  2:\2:1:2:\1
   316:  2:\2:1:\1:2
   317:  2:\2:\1:2:1
   318:  2:\2:\1:1:2
   319:  2:\1:2:1:\2
   320:  2:\1:2:\2:1
   321:  2:\1:1:2:\2
   322:  2:\1:1:\2:2
   323:  2:\1:\2:2:1
   324:  2:\1:\2:1:2
   325:  1:2:2:\2:\1
   326:  1:2:2:\1:\2
   327:  1:2:\2:2:\1
   328:  1:2:\2:\1:2
   329:  1:2:\1:2:\2
   330:  1:2:\1:\2:2
   331:  1:\2:2:2:\1
   332:  1:\2:2:\1:2
   333:  1:\2:\1:2:2
   334:  1:\1:2:2:\2
   335:  1:\1:2:\2:2
   336:  1:\1:\2:2:2
   337:  \2:2:2:1:\1
   338:  \2:2:2:\1:1
   339:  \2:2:1:2:\1
   340:  \2:2:1:\1:2
   341:  \2:2:\1:2:1
   342:  \2:2:\1:1:2
   343:  \2:1:2:2:\1
   344:  \2:1:2:\1:2
   345:  \2:1:\1:2:2
   346:  \2:\1:2:2:1
   347:  \2:\1:2:1:2
   348:  \2:\1:1:2:2
   349:  \1:2:2:1:\2
   350:  \1:2:2:\2:1
   351:  \1:2:1:2:\2
   352:  \1:2:1:\2:2
   353:  \1:2:\2:2:1
   354:  \1:2:\2:1:2
   355:  \1:1:2:2:\2
   356:  \1:1:2:\2:2
   357:  \1:1:\2:2:2
   358:  \1:\2:2:2:1
   359:  \1:\2:2:1:2
   360:  \1:\2:1:2:2
family= 3 2 0 new D3h genus #     7 is 0:0:1:\0:\2
     1:  0:0:1:\0:\2
     2:  0:0:1:\2:\0
     3:  0:0:\0:1:\2
     4:  0:0:\0:\2:1
     5:  0:0:\2:1:\0
     6:  0:0:\2:\0:1
     7:  0:1:0:\0:\2
     8:  0:1:0:\2:\0
     9:  0:1:\0:0:\2
    10:  0:1:\0:\2:0
    11:  0:1:\2:0:\0
    12:  0:1:\2:\0:0
    13:  0:\0:0:1:\2
    14:  0:\0:0:\2:1
    15:  0:\0:1:0:\2
    16:  0:\0:1:\2:0
    17:  0:\0:\2:0:1
    18:  0:\0:\2:1:0
    19:  0:\2:0:1:\0
    20:  0:\2:0:\0:1
    21:  0:\2:1:0:\0
    22:  0:\2:1:\0:0
    23:  0:\2:\0:0:1
    24:  0:\2:\0:1:0
    25:  1:0:0:\0:\2
    26:  1:0:0:\2:\0
    27:  1:0:\0:0:\2
    28:  1:0:\0:\2:0
    29:  1:0:\2:0:\0
    30:  1:0:\2:\0:0
    31:  1:\0:0:0:\2
    32:  1:\0:0:\2:0
    33:  1:\0:\2:0:0
    34:  1:\2:0:0:\0
    35:  1:\2:0:\0:0
    36:  1:\2:\0:0:0
    37:  \0:0:0:1:\2
    38:  \0:0:0:\2:1
    39:  \0:0:1:0:\2
    40:  \0:0:1:\2:0
    41:  \0:0:\2:0:1
    42:  \0:0:\2:1:0
    43:  \0:1:0:0:\2
    44:  \0:1:0:\2:0
    45:  \0:1:\2:0:0
    46:  \0:\2:0:0:1
    47:  \0:\2:0:1:0
    48:  \0:\2:1:0:0
    49:  \2:0:0:1:\0
    50:  \2:0:0:\0:1
    51:  \2:0:1:0:\0
    52:  \2:0:1:\0:0
    53:  \2:0:\0:0:1
    54:  \2:0:\0:1:0
    55:  \2:1:0:0:\0
    56:  \2:1:0:\0:0
    57:  \2:1:\0:0:0
    58:  \2:\0:0:0:1
    59:  \2:\0:0:1:0
    60:  \2:\0:1:0:0
    61:  1:1:2:\1:\0
    62:  1:1:2:\0:\1
    63:  1:1:\1:2:\0
    64:  1:1:\1:\0:2
    65:  1:1:\0:2:\1
    66:  1:1:\0:\1:2
    67:  1:2:1:\1:\0
    68:  1:2:1:\0:\1
    69:  1:2:\1:1:\0
    70:  1:2:\1:\0:1
    71:  1:2:\0:1:\1
    72:  1:2:\0:\1:1
    73:  1:\1:1:2:\0
    74:  1:\1:1:\0:2
    75:  1:\1:2:1:\0
    76:  1:\1:2:\0:1
    77:  1:\1:\0:1:2
    78:  1:\1:\0:2:1
    79:  1:\0:1:2:\1
    80:  1:\0:1:\1:2
    81:  1:\0:2:1:\1
    82:  1:\0:2:\1:1
    83:  1:\0:\1:1:2
    84:  1:\0:\1:2:1
    85:  2:1:1:\1:\0
    86:  2:1:1:\0:\1
    87:  2:1:\1:1:\0
    88:  2:1:\1:\0:1
    89:  2:1:\0:1:\1
    90:  2:1:\0:\1:1
    91:  2:\1:1:1:\0
    92:  2:\1:1:\0:1
    93:  2:\1:\0:1:1
    94:  2:\0:1:1:\1
    95:  2:\0:1:\1:1
    96:  2:\0:\1:1:1
    97:  \1:1:1:2:\0
    98:  \1:1:1:\0:2
    99:  \1:1:2:1:\0
   100:  \1:1:2:\0:1
   101:  \1:1:\0:1:2
   102:  \1:1:\0:2:1
   103:  \1:2:1:1:\0
   104:  \1:2:1:\0:1
   105:  \1:2:\0:1:1
   106:  \1:\0:1:1:2
   107:  \1:\0:1:2:1
   108:  \1:\0:2:1:1
   109:  \0:1:1:2:\1
   110:  \0:1:1:\1:2
   111:  \0:1:2:1:\1
   112:  \0:1:2:\1:1
   113:  \0:1:\1:1:2
   114:  \0:1:\1:2:1
   115:  \0:2:1:1:\1
   116:  \0:2:1:\1:1
   117:  \0:2:\1:1:1
   118:  \0:\1:1:1:2
   119:  \0:\1:1:2:1
   120:  \0:\1:2:1:1
   121:  2:2:0:\2:\1
   122:  2:2:0:\1:\2
   123:  2:2:\2:0:\1
   124:  2:2:\2:\1:0
   125:  2:2:\1:0:\2
   126:  2:2:\1:\2:0
   127:  2:0:2:\2:\1
   128:  2:0:2:\1:\2
   129:  2:0:\2:2:\1
   130:  2:0:\2:\1:2
   131:  2:0:\1:2:\2
   132:  2:0:\1:\2:2
   133:  2:\2:2:0:\1
   134:  2:\2:2:\1:0
   135:  2:\2:0:2:\1
   136:  2:\2:0:\1:2
   137:  2:\2:\1:2:0
   138:  2:\2:\1:0:2
   139:  2:\1:2:0:\2
   140:  2:\1:2:\2:0
   141:  2:\1:0:2:\2
   142:  2:\1:0:\2:2
   143:  2:\1:\2:2:0
   144:  2:\1:\2:0:2
   145:  0:2:2:\2:\1
   146:  0:2:2:\1:\2
   147:  0:2:\2:2:\1
   148:  0:2:\2:\1:2
   149:  0:2:\1:2:\2
   150:  0:2:\1:\2:2
   151:  0:\2:2:2:\1
   152:  0:\2:2:\1:2
   153:  0:\2:\1:2:2
   154:  0:\1:2:2:\2
   155:  0:\1:2:\2:2
   156:  0:\1:\2:2:2
   157:  \2:2:2:0:\1
   158:  \2:2:2:\1:0
   159:  \2:2:0:2:\1
   160:  \2:2:0:\1:2
   161:  \2:2:\1:2:0
   162:  \2:2:\1:0:2
   163:  \2:0:2:2:\1
   164:  \2:0:2:\1:2
   165:  \2:0:\1:2:2
   166:  \2:\1:2:2:0
   167:  \2:\1:2:0:2
   168:  \2:\1:0:2:2
   169:  \1:2:2:0:\2
   170:  \1:2:2:\2:0
   171:  \1:2:0:2:\2
   172:  \1:2:0:\2:2
   173:  \1:2:\2:2:0
   174:  \1:2:\2:0:2
   175:  \1:0:2:2:\2
   176:  \1:0:2:\2:2
   177:  \1:0:\2:2:2
   178:  \1:\2:2:2:0
   179:  \1:\2:2:0:2
   180:  \1:\2:0:2:2
   181:  0:0:2:\0:\1
   182:  0:0:2:\1:\0
   183:  0:0:\0:2:\1
   184:  0:0:\0:\1:2
   185:  0:0:\1:2:\0
   186:  0:0:\1:\0:2
   187:  0:2:0:\0:\1
   188:  0:2:0:\1:\0
   189:  0:2:\0:0:\1
   190:  0:2:\0:\1:0
   191:  0:2:\1:0:\0
   192:  0:2:\1:\0:0
   193:  0:\0:0:2:\1
   194:  0:\0:0:\1:2
   195:  0:\0:2:0:\1
   196:  0:\0:2:\1:0
   197:  0:\0:\1:0:2
   198:  0:\0:\1:2:0
   199:  0:\1:0:2:\0
   200:  0:\1:0:\0:2
   201:  0:\1:2:0:\0
   202:  0:\1:2:\0:0
   203:  0:\1:\0:0:2
   204:  0:\1:\0:2:0
   205:  2:0:0:\0:\1
   206:  2:0:0:\1:\0
   207:  2:0:\0:0:\1
   208:  2:0:\0:\1:0
   209:  2:0:\1:0:\0
   210:  2:0:\1:\0:0
   211:  2:\0:0:0:\1
   212:  2:\0:0:\1:0
   213:  2:\0:\1:0:0
   214:  2:\1:0:0:\0
   215:  2:\1:0:\0:0
   216:  2:\1:\0:0:0
   217:  \0:0:0:2:\1
   218:  \0:0:0:\1:2
   219:  \0:0:2:0:\1
   220:  \0:0:2:\1:0
   221:  \0:0:\1:0:2
   222:  \0:0:\1:2:0
   223:  \0:2:0:0:\1
   224:  \0:2:0:\1:0
   225:  \0:2:\1:0:0
   226:  \0:\1:0:0:2
   227:  \0:\1:0:2:0
   228:  \0:\1:2:0:0
   229:  \1:0:0:2:\0
   230:  \1:0:0:\0:2
   231:  \1:0:2:0:\0
   232:  \1:0:2:\0:0
   233:  \1:0:\0:0:2
   234:  \1:0:\0:2:0
   235:  \1:2:0:0:\0
   236:  \1:2:0:\0:0
   237:  \1:2:\0:0:0
   238:  \1:\0:0:0:2
   239:  \1:\0:0:2:0
   240:  \1:\0:2:0:0
   241:  1:1:0:\1:\2
   242:  1:1:0:\2:\1
   243:  1:1:\1:0:\2
   244:  1:1:\1:\2:0
   245:  1:1:\2:0:\1
   246:  1:1:\2:\1:0
   247:  1:0:1:\1:\2
   248:  1:0:1:\2:\1
   249:  1:0:\1:1:\2
   250:  1:0:\1:\2:1
   251:  1:0:\2:1:\1
   252:  1:0:\2:\1:1
   253:  1:\1:1:0:\2
   254:  1:\1:1:\2:0
   255:  1:\1:0:1:\2
   256:  1:\1:0:\2:1
   257:  1:\1:\2:1:0
   258:  1:\1:\2:0:1
   259:  1:\2:1:0:\1
   260:  1:\2:1:\1:0
   261:  1:\2:0:1:\1
   262:  1:\2:0:\1:1
   263:  1:\2:\1:1:0
   264:  1:\2:\1:0:1
   265:  0:1:1:\1:\2
   266:  0:1:1:\2:\1
   267:  0:1:\1:1:\2
   268:  0:1:\1:\2:1
   269:  0:1:\2:1:\1
   270:  0:1:\2:\1:1
   271:  0:\1:1:1:\2
   272:  0:\1:1:\2:1
   273:  0:\1:\2:1:1
   274:  0:\2:1:1:\1
   275:  0:\2:1:\1:1
   276:  0:\2:\1:1:1
   277:  \1:1:1:0:\2
   278:  \1:1:1:\2:0
   279:  \1:1:0:1:\2
   280:  \1:1:0:\2:1
   281:  \1:1:\2:1:0
   282:  \1:1:\2:0:1
   283:  \1:0:1:1:\2
   284:  \1:0:1:\2:1
   285:  \1:0:\2:1:1
   286:  \1:\2:1:1:0
   287:  \1:\2:1:0:1
   288:  \1:\2:0:1:1
   289:  \2:1:1:0:\1
   290:  \2:1:1:\1:0
   291:  \2:1:0:1:\1
   292:  \2:1:0:\1:1
   293:  \2:1:\1:1:0
   294:  \2:1:\1:0:1
   295:  \2:0:1:1:\1
   296:  \2:0:1:\1:1
   297:  \2:0:\1:1:1
   298:  \2:\1:1:1:0
   299:  \2:\1:1:0:1
   300:  \2:\1:0:1:1
   301:  2:2:1:\2:\0
   302:  2:2:1:\0:\2
   303:  2:2:\2:1:\0
   304:  2:2:\2:\0:1
   305:  2:2:\0:1:\2
   306:  2:2:\0:\2:1
   307:  2:1:2:\2:\0
   308:  2:1:2:\0:\2
   309:  2:1:\2:2:\0
   310:  2:1:\2:\0:2
   311:  2:1:\0:2:\2
   312:  2:1:\0:\2:2
   313:  2:\2:2:1:\0
   314:  2:\2:2:\0:1
   315:  2:\2:1:2:\0
   316:  2:\2:1:\0:2
   317:  2:\2:\0:2:1
   318:  2:\2:\0:1:2
   319:  2:\0:2:1:\2
   320:  2:\0:2:\2:1
   321:  2:\0:1:2:\2
   322:  2:\0:1:\2:2
   323:  2:\0:\2:2:1
   324:  2:\0:\2:1:2
   325:  1:2:2:\2:\0
   326:  1:2:2:\0:\2
   327:  1:2:\2:2:\0
   328:  1:2:\2:\0:2
   329:  1:2:\0:2:\2
   330:  1:2:\0:\2:2
   331:  1:\2:2:2:\0
   332:  1:\2:2:\0:2
   333:  1:\2:\0:2:2
   334:  1:\0:2:2:\2
   335:  1:\0:2:\2:2
   336:  1:\0:\2:2:2
   337:  \2:2:2:1:\0
   338:  \2:2:2:\0:1
   339:  \2:2:1:2:\0
   340:  \2:2:1:\0:2
   341:  \2:2:\0:2:1
   342:  \2:2:\0:1:2
   343:  \2:1:2:2:\0
   344:  \2:1:2:\0:2
   345:  \2:1:\0:2:2
   346:  \2:\0:2:2:1
   347:  \2:\0:2:1:2
   348:  \2:\0:1:2:2
   349:  \0:2:2:1:\2
   350:  \0:2:2:\2:1
   351:  \0:2:1:2:\2
   352:  \0:2:1:\2:2
   353:  \0:2:\2:2:1
   354:  \0:2:\2:1:2
   355:  \0:1:2:2:\2
   356:  \0:1:2:\2:2
   357:  \0:1:\2:2:2
   358:  \0:\2:2:2:1
   359:  \0:\2:2:1:2
   360:  \0:\2:1:2:2
family= 3 2 0 new D3h genus #     8 is 0:0:1:\1:\1
     1:  0:0:1:\1:\1
     2:  0:0:\1:1:\1
     3:  0:0:\1:\1:1
     4:  0:1:0:\1:\1
     5:  0:1:\1:0:\1
     6:  0:1:\1:\1:0
     7:  0:\1:0:1:\1
     8:  0:\1:0:\1:1
     9:  0:\1:1:0:\1
    10:  0:\1:1:\1:0
    11:  0:\1:\1:0:1
    12:  0:\1:\1:1:0
    13:  1:0:0:\1:\1
    14:  1:0:\1:0:\1
    15:  1:0:\1:\1:0
    16:  1:\1:0:0:\1
    17:  1:\1:0:\1:0
    18:  1:\1:\1:0:0
    19:  \1:0:0:1:\1
    20:  \1:0:0:\1:1
    21:  \1:0:1:0:\1
    22:  \1:0:1:\1:0
    23:  \1:0:\1:0:1
    24:  \1:0:\1:1:0
    25:  \1:1:0:0:\1
    26:  \1:1:0:\1:0
    27:  \1:1:\1:0:0
    28:  \1:\1:0:0:1
    29:  \1:\1:0:1:0
    30:  \1:\1:1:0:0
    31:  1:1:2:\2:\2
    32:  1:1:\2:2:\2
    33:  1:1:\2:\2:2
    34:  1:2:1:\2:\2
    35:  1:2:\2:1:\2
    36:  1:2:\2:\2:1
    37:  1:\2:1:2:\2
    38:  1:\2:1:\2:2
    39:  1:\2:2:1:\2
    40:  1:\2:2:\2:1
    41:  1:\2:\2:1:2
    42:  1:\2:\2:2:1
    43:  2:1:1:\2:\2
    44:  2:1:\2:1:\2
    45:  2:1:\2:\2:1
    46:  2:\2:1:1:\2
    47:  2:\2:1:\2:1
    48:  2:\2:\2:1:1
    49:  \2:1:1:2:\2
    50:  \2:1:1:\2:2
    51:  \2:1:2:1:\2
    52:  \2:1:2:\2:1
    53:  \2:1:\2:1:2
    54:  \2:1:\2:2:1
    55:  \2:2:1:1:\2
    56:  \2:2:1:\2:1
    57:  \2:2:\2:1:1
    58:  \2:\2:1:1:2
    59:  \2:\2:1:2:1
    60:  \2:\2:2:1:1
    61:  2:2:0:\0:\0
    62:  2:2:\0:0:\0
    63:  2:2:\0:\0:0
    64:  2:0:2:\0:\0
    65:  2:0:\0:2:\0
    66:  2:0:\0:\0:2
    67:  2:\0:2:0:\0
    68:  2:\0:2:\0:0
    69:  2:\0:0:2:\0
    70:  2:\0:0:\0:2
    71:  2:\0:\0:2:0
    72:  2:\0:\0:0:2
    73:  0:2:2:\0:\0
    74:  0:2:\0:2:\0
    75:  0:2:\0:\0:2
    76:  0:\0:2:2:\0
    77:  0:\0:2:\0:2
    78:  0:\0:\0:2:2
    79:  \0:2:2:0:\0
    80:  \0:2:2:\0:0
    81:  \0:2:0:2:\0
    82:  \0:2:0:\0:2
    83:  \0:2:\0:2:0
    84:  \0:2:\0:0:2
    85:  \0:0:2:2:\0
    86:  \0:0:2:\0:2
    87:  \0:0:\0:2:2
    88:  \0:\0:2:2:0
    89:  \0:\0:2:0:2
    90:  \0:\0:0:2:2
    91:  0:0:2:\2:\2
    92:  0:0:\2:2:\2
    93:  0:0:\2:\2:2
    94:  0:2:0:\2:\2
    95:  0:2:\2:0:\2
    96:  0:2:\2:\2:0
    97:  0:\2:0:2:\2
    98:  0:\2:0:\2:2
    99:  0:\2:2:0:\2
   100:  0:\2:2:\2:0
   101:  0:\2:\2:0:2
   102:  0:\2:\2:2:0
   103:  2:0:0:\2:\2
   104:  2:0:\2:0:\2
   105:  2:0:\2:\2:0
   106:  2:\2:0:0:\2
   107:  2:\2:0:\2:0
   108:  2:\2:\2:0:0
   109:  \2:0:0:2:\2
   110:  \2:0:0:\2:2
   111:  \2:0:2:0:\2
   112:  \2:0:2:\2:0
   113:  \2:0:\2:0:2
   114:  \2:0:\2:2:0
   115:  \2:2:0:0:\2
   116:  \2:2:0:\2:0
   117:  \2:2:\2:0:0
   118:  \2:\2:0:0:2
   119:  \2:\2:0:2:0
   120:  \2:\2:2:0:0
   121:  1:1:0:\0:\0
   122:  1:1:\0:0:\0
   123:  1:1:\0:\0:0
   124:  1:0:1:\0:\0
   125:  1:0:\0:1:\0
   126:  1:0:\0:\0:1
   127:  1:\0:1:0:\0
   128:  1:\0:1:\0:0
   129:  1:\0:0:1:\0
   130:  1:\0:0:\0:1
   131:  1:\0:\0:1:0
   132:  1:\0:\0:0:1
   133:  0:1:1:\0:\0
   134:  0:1:\0:1:\0
   135:  0:1:\0:\0:1
   136:  0:\0:1:1:\0
   137:  0:\0:1:\0:1
   138:  0:\0:\0:1:1
   139:  \0:1:1:0:\0
   140:  \0:1:1:\0:0
   141:  \0:1:0:1:\0
   142:  \0:1:0:\0:1
   143:  \0:1:\0:1:0
   144:  \0:1:\0:0:1
   145:  \0:0:1:1:\0
   146:  \0:0:1:\0:1
   147:  \0:0:\0:1:1
   148:  \0:\0:1:1:0
   149:  \0:\0:1:0:1
   150:  \0:\0:0:1:1
   151:  2:2:1:\1:\1
   152:  2:2:\1:1:\1
   153:  2:2:\1:\1:1
   154:  2:1:2:\1:\1
   155:  2:1:\1:2:\1
   156:  2:1:\1:\1:2
   157:  2:\1:2:1:\1
   158:  2:\1:2:\1:1
   159:  2:\1:1:2:\1
   160:  2:\1:1:\1:2
   161:  2:\1:\1:2:1
   162:  2:\1:\1:1:2
   163:  1:2:2:\1:\1
   164:  1:2:\1:2:\1
   165:  1:2:\1:\1:2
   166:  1:\1:2:2:\1
   167:  1:\1:2:\1:2
   168:  1:\1:\1:2:2
   169:  \1:2:2:1:\1
   170:  \1:2:2:\1:1
   171:  \1:2:1:2:\1
   172:  \1:2:1:\1:2
   173:  \1:2:\1:2:1
   174:  \1:2:\1:1:2
   175:  \1:1:2:2:\1
   176:  \1:1:2:\1:2
   177:  \1:1:\1:2:2
   178:  \1:\1:2:2:1
   179:  \1:\1:2:1:2
   180:  \1:\1:1:2:2
family= 3 2 0 new D3h genus #     9 is 0:0:1:\1:\2
     1:  0:0:1:\1:\2
     2:  0:0:1:\2:\1
     3:  0:0:\1:1:\2
     4:  0:0:\1:\2:1
     5:  0:0:\2:1:\1
     6:  0:0:\2:\1:1
     7:  0:1:0:\1:\2
     8:  0:1:0:\2:\1
     9:  0:1:\1:0:\2
    10:  0:1:\1:\2:0
    11:  0:1:\2:0:\1
    12:  0:1:\2:\1:0
    13:  0:\1:0:1:\2
    14:  0:\1:0:\2:1
    15:  0:\1:1:0:\2
    16:  0:\1:1:\2:0
    17:  0:\1:\2:0:1
    18:  0:\1:\2:1:0
    19:  0:\2:0:1:\1
    20:  0:\2:0:\1:1
    21:  0:\2:1:0:\1
    22:  0:\2:1:\1:0
    23:  0:\2:\1:0:1
    24:  0:\2:\1:1:0
    25:  1:0:0:\1:\2
    26:  1:0:0:\2:\1
    27:  1:0:\1:0:\2
    28:  1:0:\1:\2:0
    29:  1:0:\2:0:\1
    30:  1:0:\2:\1:0
    31:  1:\1:0:0:\2
    32:  1:\1:0:\2:0
    33:  1:\1:\2:0:0
    34:  1:\2:0:0:\1
    35:  1:\2:0:\1:0
    36:  1:\2:\1:0:0
    37:  \1:0:0:1:\2
    38:  \1:0:0:\2:1
    39:  \1:0:1:0:\2
    40:  \1:0:1:\2:0
    41:  \1:0:\2:0:1
    42:  \1:0:\2:1:0
    43:  \1:1:0:0:\2
    44:  \1:1:0:\2:0
    45:  \1:1:\2:0:0
    46:  \1:\2:0:0:1
    47:  \1:\2:0:1:0
    48:  \1:\2:1:0:0
    49:  \2:0:0:1:\1
    50:  \2:0:0:\1:1
    51:  \2:0:1:0:\1
    52:  \2:0:1:\1:0
    53:  \2:0:\1:0:1
    54:  \2:0:\1:1:0
    55:  \2:1:0:0:\1
    56:  \2:1:0:\1:0
    57:  \2:1:\1:0:0
    58:  \2:\1:0:0:1
    59:  \2:\1:0:1:0
    60:  \2:\1:1:0:0
    61:  1:1:2:\2:\0
    62:  1:1:2:\0:\2
    63:  1:1:\2:2:\0
    64:  1:1:\2:\0:2
    65:  1:1:\0:2:\2
    66:  1:1:\0:\2:2
    67:  1:2:1:\2:\0
    68:  1:2:1:\0:\2
    69:  1:2:\2:1:\0
    70:  1:2:\2:\0:1
    71:  1:2:\0:1:\2
    72:  1:2:\0:\2:1
    73:  1:\2:1:2:\0
    74:  1:\2:1:\0:2
    75:  1:\2:2:1:\0
    76:  1:\2:2:\0:1
    77:  1:\2:\0:1:2
    78:  1:\2:\0:2:1
    79:  1:\0:1:2:\2
    80:  1:\0:1:\2:2
    81:  1:\0:2:1:\2
    82:  1:\0:2:\2:1
    83:  1:\0:\2:1:2
    84:  1:\0:\2:2:1
    85:  2:1:1:\2:\0
    86:  2:1:1:\0:\2
    87:  2:1:\2:1:\0
    88:  2:1:\2:\0:1
    89:  2:1:\0:1:\2
    90:  2:1:\0:\2:1
    91:  2:\2:1:1:\0
    92:  2:\2:1:\0:1
    93:  2:\2:\0:1:1
    94:  2:\0:1:1:\2
    95:  2:\0:1:\2:1
    96:  2:\0:\2:1:1
    97:  \2:1:1:2:\0
    98:  \2:1:1:\0:2
    99:  \2:1:2:1:\0
   100:  \2:1:2:\0:1
   101:  \2:1:\0:1:2
   102:  \2:1:\0:2:1
   103:  \2:2:1:1:\0
   104:  \2:2:1:\0:1
   105:  \2:2:\0:1:1
   106:  \2:\0:1:1:2
   107:  \2:\0:1:2:1
   108:  \2:\0:2:1:1
   109:  \0:1:1:2:\2
   110:  \0:1:1:\2:2
   111:  \0:1:2:1:\2
   112:  \0:1:2:\2:1
   113:  \0:1:\2:1:2
   114:  \0:1:\2:2:1
   115:  \0:2:1:1:\2
   116:  \0:2:1:\2:1
   117:  \0:2:\2:1:1
   118:  \0:\2:1:1:2
   119:  \0:\2:1:2:1
   120:  \0:\2:2:1:1
   121:  2:2:0:\0:\1
   122:  2:2:0:\1:\0
   123:  2:2:\0:0:\1
   124:  2:2:\0:\1:0
   125:  2:2:\1:0:\0
   126:  2:2:\1:\0:0
   127:  2:0:2:\0:\1
   128:  2:0:2:\1:\0
   129:  2:0:\0:2:\1
   130:  2:0:\0:\1:2
   131:  2:0:\1:2:\0
   132:  2:0:\1:\0:2
   133:  2:\0:2:0:\1
   134:  2:\0:2:\1:0
   135:  2:\0:0:2:\1
   136:  2:\0:0:\1:2
   137:  2:\0:\1:2:0
   138:  2:\0:\1:0:2
   139:  2:\1:2:0:\0
   140:  2:\1:2:\0:0
   141:  2:\1:0:2:\0
   142:  2:\1:0:\0:2
   143:  2:\1:\0:2:0
   144:  2:\1:\0:0:2
   145:  0:2:2:\0:\1
   146:  0:2:2:\1:\0
   147:  0:2:\0:2:\1
   148:  0:2:\0:\1:2
   149:  0:2:\1:2:\0
   150:  0:2:\1:\0:2
   151:  0:\0:2:2:\1
   152:  0:\0:2:\1:2
   153:  0:\0:\1:2:2
   154:  0:\1:2:2:\0
   155:  0:\1:2:\0:2
   156:  0:\1:\0:2:2
   157:  \0:2:2:0:\1
   158:  \0:2:2:\1:0
   159:  \0:2:0:2:\1
   160:  \0:2:0:\1:2
   161:  \0:2:\1:2:0
   162:  \0:2:\1:0:2
   163:  \0:0:2:2:\1
   164:  \0:0:2:\1:2
   165:  \0:0:\1:2:2
   166:  \0:\1:2:2:0
   167:  \0:\1:2:0:2
   168:  \0:\1:0:2:2
   169:  \1:2:2:0:\0
   170:  \1:2:2:\0:0
   171:  \1:2:0:2:\0
   172:  \1:2:0:\0:2
   173:  \1:2:\0:2:0
   174:  \1:2:\0:0:2
   175:  \1:0:2:2:\0
   176:  \1:0:2:\0:2
   177:  \1:0:\0:2:2
   178:  \1:\0:2:2:0
   179:  \1:\0:2:0:2
   180:  \1:\0:0:2:2
   181:  0:0:2:\2:\1
   182:  0:0:2:\1:\2
   183:  0:0:\2:2:\1
   184:  0:0:\2:\1:2
   185:  0:0:\1:2:\2
   186:  0:0:\1:\2:2
   187:  0:2:0:\2:\1
   188:  0:2:0:\1:\2
   189:  0:2:\2:0:\1
   190:  0:2:\2:\1:0
   191:  0:2:\1:0:\2
   192:  0:2:\1:\2:0
   193:  0:\2:0:2:\1
   194:  0:\2:0:\1:2
   195:  0:\2:2:0:\1
   196:  0:\2:2:\1:0
   197:  0:\2:\1:0:2
   198:  0:\2:\1:2:0
   199:  0:\1:0:2:\2
   200:  0:\1:0:\2:2
   201:  0:\1:2:0:\2
   202:  0:\1:2:\2:0
   203:  0:\1:\2:0:2
   204:  0:\1:\2:2:0
   205:  2:0:0:\2:\1
   206:  2:0:0:\1:\2
   207:  2:0:\2:0:\1
   208:  2:0:\2:\1:0
   209:  2:0:\1:0:\2
   210:  2:0:\1:\2:0
   211:  2:\2:0:0:\1
   212:  2:\2:0:\1:0
   213:  2:\2:\1:0:0
   214:  2:\1:0:0:\2
   215:  2:\1:0:\2:0
   216:  2:\1:\2:0:0
   217:  \2:0:0:2:\1
   218:  \2:0:0:\1:2
   219:  \2:0:2:0:\1
   220:  \2:0:2:\1:0
   221:  \2:0:\1:0:2
   222:  \2:0:\1:2:0
   223:  \2:2:0:0:\1
   224:  \2:2:0:\1:0
   225:  \2:2:\1:0:0
   226:  \2:\1:0:0:2
   227:  \2:\1:0:2:0
   228:  \2:\1:2:0:0
   229:  \1:0:0:2:\2
   230:  \1:0:0:\2:2
   231:  \1:0:2:0:\2
   232:  \1:0:2:\2:0
   233:  \1:0:\2:0:2
   234:  \1:0:\2:2:0
   235:  \1:2:0:0:\2
   236:  \1:2:0:\2:0
   237:  \1:2:\2:0:0
   238:  \1:\2:0:0:2
   239:  \1:\2:0:2:0
   240:  \1:\2:2:0:0
   241:  1:1:0:\0:\2
   242:  1:1:0:\2:\0
   243:  1:1:\0:0:\2
   244:  1:1:\0:\2:0
   245:  1:1:\2:0:\0
   246:  1:1:\2:\0:0
   247:  1:0:1:\0:\2
   248:  1:0:1:\2:\0
   249:  1:0:\0:1:\2
   250:  1:0:\0:\2:1
   251:  1:0:\2:1:\0
   252:  1:0:\2:\0:1
   253:  1:\0:1:0:\2
   254:  1:\0:1:\2:0
   255:  1:\0:0:1:\2
   256:  1:\0:0:\2:1
   257:  1:\0:\2:1:0
   258:  1:\0:\2:0:1
   259:  1:\2:1:0:\0
   260:  1:\2:1:\0:0
   261:  1:\2:0:1:\0
   262:  1:\2:0:\0:1
   263:  1:\2:\0:1:0
   264:  1:\2:\0:0:1
   265:  0:1:1:\0:\2
   266:  0:1:1:\2:\0
   267:  0:1:\0:1:\2
   268:  0:1:\0:\2:1
   269:  0:1:\2:1:\0
   270:  0:1:\2:\0:1
   271:  0:\0:1:1:\2
   272:  0:\0:1:\2:1
   273:  0:\0:\2:1:1
   274:  0:\2:1:1:\0
   275:  0:\2:1:\0:1
   276:  0:\2:\0:1:1
   277:  \0:1:1:0:\2
   278:  \0:1:1:\2:0
   279:  \0:1:0:1:\2
   280:  \0:1:0:\2:1
   281:  \0:1:\2:1:0
   282:  \0:1:\2:0:1
   283:  \0:0:1:1:\2
   284:  \0:0:1:\2:1
   285:  \0:0:\2:1:1
   286:  \0:\2:1:1:0
   287:  \0:\2:1:0:1
   288:  \0:\2:0:1:1
   289:  \2:1:1:0:\0
   290:  \2:1:1:\0:0
   291:  \2:1:0:1:\0
   292:  \2:1:0:\0:1
   293:  \2:1:\0:1:0
   294:  \2:1:\0:0:1
   295:  \2:0:1:1:\0
   296:  \2:0:1:\0:1
   297:  \2:0:\0:1:1
   298:  \2:\0:1:1:0
   299:  \2:\0:1:0:1
   300:  \2:\0:0:1:1
   301:  2:2:1:\1:\0
   302:  2:2:1:\0:\1
   303:  2:2:\1:1:\0
   304:  2:2:\1:\0:1
   305:  2:2:\0:1:\1
   306:  2:2:\0:\1:1
   307:  2:1:2:\1:\0
   308:  2:1:2:\0:\1
   309:  2:1:\1:2:\0
   310:  2:1:\1:\0:2
   311:  2:1:\0:2:\1
   312:  2:1:\0:\1:2
   313:  2:\1:2:1:\0
   314:  2:\1:2:\0:1
   315:  2:\1:1:2:\0
   316:  2:\1:1:\0:2
   317:  2:\1:\0:2:1
   318:  2:\1:\0:1:2
   319:  2:\0:2:1:\1
   320:  2:\0:2:\1:1
   321:  2:\0:1:2:\1
   322:  2:\0:1:\1:2
   323:  2:\0:\1:2:1
   324:  2:\0:\1:1:2
   325:  1:2:2:\1:\0
   326:  1:2:2:\0:\1
   327:  1:2:\1:2:\0
   328:  1:2:\1:\0:2
   329:  1:2:\0:2:\1
   330:  1:2:\0:\1:2
   331:  1:\1:2:2:\0
   332:  1:\1:2:\0:2
   333:  1:\1:\0:2:2
   334:  1:\0:2:2:\1
   335:  1:\0:2:\1:2
   336:  1:\0:\1:2:2
   337:  \1:2:2:1:\0
   338:  \1:2:2:\0:1
   339:  \1:2:1:2:\0
   340:  \1:2:1:\0:2
   341:  \1:2:\0:2:1
   342:  \1:2:\0:1:2
   343:  \1:1:2:2:\0
   344:  \1:1:2:\0:2
   345:  \1:1:\0:2:2
   346:  \1:\0:2:2:1
   347:  \1:\0:2:1:2
   348:  \1:\0:1:2:2
   349:  \0:2:2:1:\1
   350:  \0:2:2:\1:1
   351:  \0:2:1:2:\1
   352:  \0:2:1:\1:2
   353:  \0:2:\1:2:1
   354:  \0:2:\1:1:2
   355:  \0:1:2:2:\1
   356:  \0:1:2:\1:2
   357:  \0:1:\1:2:2
   358:  \0:\1:2:2:1
   359:  \0:\1:2:1:2
   360:  \0:\1:1:2:2
family= 3 2 0 new D3h genus #    10 is 0:0:1:\2:\2
     1:  0:0:1:\2:\2
     2:  0:0:\2:1:\2
     3:  0:0:\2:\2:1
     4:  0:1:0:\2:\2
     5:  0:1:\2:0:\2
     6:  0:1:\2:\2:0
     7:  0:\2:0:1:\2
     8:  0:\2:0:\2:1
     9:  0:\2:1:0:\2
    10:  0:\2:1:\2:0
    11:  0:\2:\2:0:1
    12:  0:\2:\2:1:0
    13:  1:0:0:\2:\2
    14:  1:0:\2:0:\2
    15:  1:0:\2:\2:0
    16:  1:\2:0:0:\2
    17:  1:\2:0:\2:0
    18:  1:\2:\2:0:0
    19:  \2:0:0:1:\2
    20:  \2:0:0:\2:1
    21:  \2:0:1:0:\2
    22:  \2:0:1:\2:0
    23:  \2:0:\2:0:1
    24:  \2:0:\2:1:0
    25:  \2:1:0:0:\2
    26:  \2:1:0:\2:0
    27:  \2:1:\2:0:0
    28:  \2:\2:0:0:1
    29:  \2:\2:0:1:0
    30:  \2:\2:1:0:0
    31:  1:1:2:\0:\0
    32:  1:1:\0:2:\0
    33:  1:1:\0:\0:2
    34:  1:2:1:\0:\0
    35:  1:2:\0:1:\0
    36:  1:2:\0:\0:1
    37:  1:\0:1:2:\0
    38:  1:\0:1:\0:2
    39:  1:\0:2:1:\0
    40:  1:\0:2:\0:1
    41:  1:\0:\0:1:2
    42:  1:\0:\0:2:1
    43:  2:1:1:\0:\0
    44:  2:1:\0:1:\0
    45:  2:1:\0:\0:1
    46:  2:\0:1:1:\0
    47:  2:\0:1:\0:1
    48:  2:\0:\0:1:1
    49:  \0:1:1:2:\0
    50:  \0:1:1:\0:2
    51:  \0:1:2:1:\0
    52:  \0:1:2:\0:1
    53:  \0:1:\0:1:2
    54:  \0:1:\0:2:1
    55:  \0:2:1:1:\0
    56:  \0:2:1:\0:1
    57:  \0:2:\0:1:1
    58:  \0:\0:1:1:2
    59:  \0:\0:1:2:1
    60:  \0:\0:2:1:1
    61:  2:2:0:\1:\1
    62:  2:2:\1:0:\1
    63:  2:2:\1:\1:0
    64:  2:0:2:\1:\1
    65:  2:0:\1:2:\1
    66:  2:0:\1:\1:2
    67:  2:\1:2:0:\1
    68:  2:\1:2:\1:0
    69:  2:\1:0:2:\1
    70:  2:\1:0:\1:2
    71:  2:\1:\1:2:0
    72:  2:\1:\1:0:2
    73:  0:2:2:\1:\1
    74:  0:2:\1:2:\1
    75:  0:2:\1:\1:2
    76:  0:\1:2:2:\1
    77:  0:\1:2:\1:2
    78:  0:\1:\1:2:2
    79:  \1:2:2:0:\1
    80:  \1:2:2:\1:0
    81:  \1:2:0:2:\1
    82:  \1:2:0:\1:2
    83:  \1:2:\1:2:0
    84:  \1:2:\1:0:2
    85:  \1:0:2:2:\1
    86:  \1:0:2:\1:2
    87:  \1:0:\1:2:2
    88:  \1:\1:2:2:0
    89:  \1:\1:2:0:2
    90:  \1:\1:0:2:2
    91:  0:0:2:\1:\1
    92:  0:0:\1:2:\1
    93:  0:0:\1:\1:2
    94:  0:2:0:\1:\1
    95:  0:2:\1:0:\1
    96:  0:2:\1:\1:0
    97:  0:\1:0:2:\1
    98:  0:\1:0:\1:2
    99:  0:\1:2:0:\1
   100:  0:\1:2:\1:0
   101:  0:\1:\1:0:2
   102:  0:\1:\1:2:0
   103:  2:0:0:\1:\1
   104:  2:0:\1:0:\1
   105:  2:0:\1:\1:0
   106:  2:\1:0:0:\1
   107:  2:\1:0:\1:0
   108:  2:\1:\1:0:0
   109:  \1:0:0:2:\1
   110:  \1:0:0:\1:2
   111:  \1:0:2:0:\1
   112:  \1:0:2:\1:0
   113:  \1:0:\1:0:2
   114:  \1:0:\1:2:0
   115:  \1:2:0:0:\1
   116:  \1:2:0:\1:0
   117:  \1:2:\1:0:0
   118:  \1:\1:0:0:2
   119:  \1:\1:0:2:0
   120:  \1:\1:2:0:0
   121:  1:1:0:\2:\2
   122:  1:1:\2:0:\2
   123:  1:1:\2:\2:0
   124:  1:0:1:\2:\2
   125:  1:0:\2:1:\2
   126:  1:0:\2:\2:1
   127:  1:\2:1:0:\2
   128:  1:\2:1:\2:0
   129:  1:\2:0:1:\2
   130:  1:\2:0:\2:1
   131:  1:\2:\2:1:0
   132:  1:\2:\2:0:1
   133:  0:1:1:\2:\2
   134:  0:1:\2:1:\2
   135:  0:1:\2:\2:1
   136:  0:\2:1:1:\2
   137:  0:\2:1:\2:1
   138:  0:\2:\2:1:1
   139:  \2:1:1:0:\2
   140:  \2:1:1:\2:0
   141:  \2:1:0:1:\2
   142:  \2:1:0:\2:1
   143:  \2:1:\2:1:0
   144:  \2:1:\2:0:1
   145:  \2:0:1:1:\2
   146:  \2:0:1:\2:1
   147:  \2:0:\2:1:1
   148:  \2:\2:1:1:0
   149:  \2:\2:1:0:1
   150:  \2:\2:0:1:1
   151:  2:2:1:\0:\0
   152:  2:2:\0:1:\0
   153:  2:2:\0:\0:1
   154:  2:1:2:\0:\0
   155:  2:1:\0:2:\0
   156:  2:1:\0:\0:2
   157:  2:\0:2:1:\0
   158:  2:\0:2:\0:1
   159:  2:\0:1:2:\0
   160:  2:\0:1:\0:2
   161:  2:\0:\0:2:1
   162:  2:\0:\0:1:2
   163:  1:2:2:\0:\0
   164:  1:2:\0:2:\0
   165:  1:2:\0:\0:2
   166:  1:\0:2:2:\0
   167:  1:\0:2:\0:2
   168:  1:\0:\0:2:2
   169:  \0:2:2:1:\0
   170:  \0:2:2:\0:1
   171:  \0:2:1:2:\0
   172:  \0:2:1:\0:2
   173:  \0:2:\0:2:1
   174:  \0:2:\0:1:2
   175:  \0:1:2:2:\0
   176:  \0:1:2:\0:2
   177:  \0:1:\0:2:2
   178:  \0:\0:2:2:1
   179:  \0:\0:2:1:2
   180:  \0:\0:1:2:2
family= 3 2 0 new D3h genus #    11 is 0:1:2:\0:\0
     1:  0:1:2:\0:\0
     2:  0:1:\0:2:\0
     3:  0:1:\0:\0:2
     4:  0:2:1:\0:\0
     5:  0:2:\0:1:\0
     6:  0:2:\0:\0:1
     7:  0:\0:1:2:\0
     8:  0:\0:1:\0:2
     9:  0:\0:2:1:\0
    10:  0:\0:2:\0:1
    11:  0:\0:\0:1:2
    12:  0:\0:\0:2:1
    13:  1:0:2:\0:\0
    14:  1:0:\0:2:\0
    15:  1:0:\0:\0:2
    16:  1:2:0:\0:\0
    17:  1:2:\0:0:\0
    18:  1:2:\0:\0:0
    19:  1:\0:0:2:\0
    20:  1:\0:0:\0:2
    21:  1:\0:2:0:\0
    22:  1:\0:2:\0:0
    23:  1:\0:\0:0:2
    24:  1:\0:\0:2:0
    25:  2:0:1:\0:\0
    26:  2:0:\0:1:\0
    27:  2:0:\0:\0:1
    28:  2:1:0:\0:\0
    29:  2:1:\0:0:\0
    30:  2:1:\0:\0:0
    31:  2:\0:0:1:\0
    32:  2:\0:0:\0:1
    33:  2:\0:1:0:\0
    34:  2:\0:1:\0:0
    35:  2:\0:\0:0:1
    36:  2:\0:\0:1:0
    37:  \0:0:1:2:\0
    38:  \0:0:1:\0:2
    39:  \0:0:2:1:\0
    40:  \0:0:2:\0:1
    41:  \0:0:\0:1:2
    42:  \0:0:\0:2:1
    43:  \0:1:0:2:\0
    44:  \0:1:0:\0:2
    45:  \0:1:2:0:\0
    46:  \0:1:2:\0:0
    47:  \0:1:\0:0:2
    48:  \0:1:\0:2:0
    49:  \0:2:0:1:\0
    50:  \0:2:0:\0:1
    51:  \0:2:1:0:\0
    52:  \0:2:1:\0:0
    53:  \0:2:\0:0:1
    54:  \0:2:\0:1:0
    55:  \0:\0:0:1:2
    56:  \0:\0:0:2:1
    57:  \0:\0:1:0:2
    58:  \0:\0:1:2:0
    59:  \0:\0:2:0:1
    60:  \0:\0:2:1:0
    61:  1:2:0:\1:\1
    62:  1:2:\1:0:\1
    63:  1:2:\1:\1:0
    64:  1:0:2:\1:\1
    65:  1:0:\1:2:\1
    66:  1:0:\1:\1:2
    67:  1:\1:2:0:\1
    68:  1:\1:2:\1:0
    69:  1:\1:0:2:\1
    70:  1:\1:0:\1:2
    71:  1:\1:\1:2:0
    72:  1:\1:\1:0:2
    73:  2:1:0:\1:\1
    74:  2:1:\1:0:\1
    75:  2:1:\1:\1:0
    76:  2:0:1:\1:\1
    77:  2:0:\1:1:\1
    78:  2:0:\1:\1:1
    79:  2:\1:1:0:\1
    80:  2:\1:1:\1:0
    81:  2:\1:0:1:\1
    82:  2:\1:0:\1:1
    83:  2:\1:\1:1:0
    84:  2:\1:\1:0:1
    85:  0:1:2:\1:\1
    86:  0:1:\1:2:\1
    87:  0:1:\1:\1:2
    88:  0:2:1:\1:\1
    89:  0:2:\1:1:\1
    90:  0:2:\1:\1:1
    91:  0:\1:1:2:\1
    92:  0:\1:1:\1:2
    93:  0:\1:2:1:\1
    94:  0:\1:2:\1:1
    95:  0:\1:\1:1:2
    96:  0:\1:\1:2:1
    97:  \1:1:2:0:\1
    98:  \1:1:2:\1:0
    99:  \1:1:0:2:\1
   100:  \1:1:0:\1:2
   101:  \1:1:\1:2:0
   102:  \1:1:\1:0:2
   103:  \1:2:1:0:\1
   104:  \1:2:1:\1:0
   105:  \1:2:0:1:\1
   106:  \1:2:0:\1:1
   107:  \1:2:\1:1:0
   108:  \1:2:\1:0:1
   109:  \1:0:1:2:\1
   110:  \1:0:1:\1:2
   111:  \1:0:2:1:\1
   112:  \1:0:2:\1:1
   113:  \1:0:\1:1:2
   114:  \1:0:\1:2:1
   115:  \1:\1:1:2:0
   116:  \1:\1:1:0:2
   117:  \1:\1:2:1:0
   118:  \1:\1:2:0:1
   119:  \1:\1:0:1:2
   120:  \1:\1:0:2:1
   121:  2:0:1:\2:\2
   122:  2:0:\2:1:\2
   123:  2:0:\2:\2:1
   124:  2:1:0:\2:\2
   125:  2:1:\2:0:\2
   126:  2:1:\2:\2:0
   127:  2:\2:0:1:\2
   128:  2:\2:0:\2:1
   129:  2:\2:1:0:\2
   130:  2:\2:1:\2:0
   131:  2:\2:\2:0:1
   132:  2:\2:\2:1:0
   133:  0:2:1:\2:\2
   134:  0:2:\2:1:\2
   135:  0:2:\2:\2:1
   136:  0:1:2:\2:\2
   137:  0:1:\2:2:\2
   138:  0:1:\2:\2:2
   139:  0:\2:2:1:\2
   140:  0:\2:2:\2:1
   141:  0:\2:1:2:\2
   142:  0:\2:1:\2:2
   143:  0:\2:\2:2:1
   144:  0:\2:\2:1:2
   145:  1:2:0:\2:\2
   146:  1:2:\2:0:\2
   147:  1:2:\2:\2:0
   148:  1:0:2:\2:\2
   149:  1:0:\2:2:\2
   150:  1:0:\2:\2:2
   151:  1:\2:2:0:\2
   152:  1:\2:2:\2:0
   153:  1:\2:0:2:\2
   154:  1:\2:0:\2:2
   155:  1:\2:\2:2:0
   156:  1:\2:\2:0:2
   157:  \2:2:0:1:\2
   158:  \2:2:0:\2:1
   159:  \2:2:1:0:\2
   160:  \2:2:1:\2:0
   161:  \2:2:\2:0:1
   162:  \2:2:\2:1:0
   163:  \2:0:2:1:\2
   164:  \2:0:2:\2:1
   165:  \2:0:1:2:\2
   166:  \2:0:1:\2:2
   167:  \2:0:\2:2:1
   168:  \2:0:\2:1:2
   169:  \2:1:2:0:\2
   170:  \2:1:2:\2:0
   171:  \2:1:0:2:\2
   172:  \2:1:0:\2:2
   173:  \2:1:\2:2:0
   174:  \2:1:\2:0:2
   175:  \2:\2:2:0:1
   176:  \2:\2:2:1:0
   177:  \2:\2:0:2:1
   178:  \2:\2:0:1:2
   179:  \2:\2:1:2:0
   180:  \2:\2:1:0:2
family= 3 2 0 new D3h genus #    12 is 0:1:2:\0:\1
     1:  0:1:2:\0:\1
     2:  0:1:2:\1:\0
     3:  0:1:\0:2:\1
     4:  0:1:\0:\1:2
     5:  0:1:\1:2:\0
     6:  0:1:\1:\0:2
     7:  0:2:1:\0:\1
     8:  0:2:1:\1:\0
     9:  0:2:\0:1:\1
    10:  0:2:\0:\1:1
    11:  0:2:\1:1:\0
    12:  0:2:\1:\0:1
    13:  0:\0:1:2:\1
    14:  0:\0:1:\1:2
    15:  0:\0:2:1:\1
    16:  0:\0:2:\1:1
    17:  0:\0:\1:1:2
    18:  0:\0:\1:2:1
    19:  0:\1:1:2:\0
    20:  0:\1:1:\0:2
    21:  0:\1:2:1:\0
    22:  0:\1:2:\0:1
    23:  0:\1:\0:1:2
    24:  0:\1:\0:2:1
    25:  1:0:2:\0:\1
    26:  1:0:2:\1:\0
    27:  1:0:\0:2:\1
    28:  1:0:\0:\1:2
    29:  1:0:\1:2:\0
    30:  1:0:\1:\0:2
    31:  1:2:0:\0:\1
    32:  1:2:0:\1:\0
    33:  1:2:\0:0:\1
    34:  1:2:\0:\1:0
    35:  1:2:\1:0:\0
    36:  1:2:\1:\0:0
    37:  1:\0:0:2:\1
    38:  1:\0:0:\1:2
    39:  1:\0:2:0:\1
    40:  1:\0:2:\1:0
    41:  1:\0:\1:0:2
    42:  1:\0:\1:2:0
    43:  1:\1:0:2:\0
    44:  1:\1:0:\0:2
    45:  1:\1:2:0:\0
    46:  1:\1:2:\0:0
    47:  1:\1:\0:0:2
    48:  1:\1:\0:2:0
    49:  2:0:1:\0:\1
    50:  2:0:1:\1:\0
    51:  2:0:\0:1:\1
    52:  2:0:\0:\1:1
    53:  2:0:\1:1:\0
    54:  2:0:\1:\0:1
    55:  2:1:0:\0:\1
    56:  2:1:0:\1:\0
    57:  2:1:\0:0:\1
    58:  2:1:\0:\1:0
    59:  2:1:\1:0:\0
    60:  2:1:\1:\0:0
    61:  2:\0:0:1:\1
    62:  2:\0:0:\1:1
    63:  2:\0:1:0:\1
    64:  2:\0:1:\1:0
    65:  2:\0:\1:0:1
    66:  2:\0:\1:1:0
    67:  2:\1:0:1:\0
    68:  2:\1:0:\0:1
    69:  2:\1:1:0:\0
    70:  2:\1:1:\0:0
    71:  2:\1:\0:0:1
    72:  2:\1:\0:1:0
    73:  \0:0:1:2:\1
    74:  \0:0:1:\1:2
    75:  \0:0:2:1:\1
    76:  \0:0:2:\1:1
    77:  \0:0:\1:1:2
    78:  \0:0:\1:2:1
    79:  \0:1:0:2:\1
    80:  \0:1:0:\1:2
    81:  \0:1:2:0:\1
    82:  \0:1:2:\1:0
    83:  \0:1:\1:0:2
    84:  \0:1:\1:2:0
    85:  \0:2:0:1:\1
    86:  \0:2:0:\1:1
    87:  \0:2:1:0:\1
    88:  \0:2:1:\1:0
    89:  \0:2:\1:0:1
    90:  \0:2:\1:1:0
    91:  \0:\1:0:1:2
    92:  \0:\1:0:2:1
    93:  \0:\1:1:0:2
    94:  \0:\1:1:2:0
    95:  \0:\1:2:0:1
    96:  \0:\1:2:1:0
    97:  \1:0:1:2:\0
    98:  \1:0:1:\0:2
    99:  \1:0:2:1:\0
   100:  \1:0:2:\0:1
   101:  \1:0:\0:1:2
   102:  \1:0:\0:2:1
   103:  \1:1:0:2:\0
   104:  \1:1:0:\0:2
   105:  \1:1:2:0:\0
   106:  \1:1:2:\0:0
   107:  \1:1:\0:0:2
   108:  \1:1:\0:2:0
   109:  \1:2:0:1:\0
   110:  \1:2:0:\0:1
   111:  \1:2:1:0:\0
   112:  \1:2:1:\0:0
   113:  \1:2:\0:0:1
   114:  \1:2:\0:1:0
   115:  \1:\0:0:1:2
   116:  \1:\0:0:2:1
   117:  \1:\0:1:0:2
   118:  \1:\0:1:2:0
   119:  \1:\0:2:0:1
   120:  \1:\0:2:1:0
   121:  1:2:0:\1:\2
   122:  1:2:0:\2:\1
   123:  1:2:\1:0:\2
   124:  1:2:\1:\2:0
   125:  1:2:\2:0:\1
   126:  1:2:\2:\1:0
   127:  1:0:2:\1:\2
   128:  1:0:2:\2:\1
   129:  1:0:\1:2:\2
   130:  1:0:\1:\2:2
   131:  1:0:\2:2:\1
   132:  1:0:\2:\1:2
   133:  1:\1:2:0:\2
   134:  1:\1:2:\2:0
   135:  1:\1:0:2:\2
   136:  1:\1:0:\2:2
   137:  1:\1:\2:2:0
   138:  1:\1:\2:0:2
   139:  1:\2:2:0:\1
   140:  1:\2:2:\1:0
   141:  1:\2:0:2:\1
   142:  1:\2:0:\1:2
   143:  1:\2:\1:2:0
   144:  1:\2:\1:0:2
   145:  2:1:0:\1:\2
   146:  2:1:0:\2:\1
   147:  2:1:\1:0:\2
   148:  2:1:\1:\2:0
   149:  2:1:\2:0:\1
   150:  2:1:\2:\1:0
   151:  2:0:1:\1:\2
   152:  2:0:1:\2:\1
   153:  2:0:\1:1:\2
   154:  2:0:\1:\2:1
   155:  2:0:\2:1:\1
   156:  2:0:\2:\1:1
   157:  2:\1:1:0:\2
   158:  2:\1:1:\2:0
   159:  2:\1:0:1:\2
   160:  2:\1:0:\2:1
   161:  2:\1:\2:1:0
   162:  2:\1:\2:0:1
   163:  2:\2:1:0:\1
   164:  2:\2:1:\1:0
   165:  2:\2:0:1:\1
   166:  2:\2:0:\1:1
   167:  2:\2:\1:1:0
   168:  2:\2:\1:0:1
   169:  0:1:2:\1:\2
   170:  0:1:2:\2:\1
   171:  0:1:\1:2:\2
   172:  0:1:\1:\2:2
   173:  0:1:\2:2:\1
   174:  0:1:\2:\1:2
   175:  0:2:1:\1:\2
   176:  0:2:1:\2:\1
   177:  0:2:\1:1:\2
   178:  0:2:\1:\2:1
   179:  0:2:\2:1:\1
   180:  0:2:\2:\1:1
   181:  0:\1:1:2:\2
   182:  0:\1:1:\2:2
   183:  0:\1:2:1:\2
   184:  0:\1:2:\2:1
   185:  0:\1:\2:1:2
   186:  0:\1:\2:2:1
   187:  0:\2:1:2:\1
   188:  0:\2:1:\1:2
   189:  0:\2:2:1:\1
   190:  0:\2:2:\1:1
   191:  0:\2:\1:1:2
   192:  0:\2:\1:2:1
   193:  \1:1:2:0:\2
   194:  \1:1:2:\2:0
   195:  \1:1:0:2:\2
   196:  \1:1:0:\2:2
   197:  \1:1:\2:2:0
   198:  \1:1:\2:0:2
   199:  \1:2:1:0:\2
   200:  \1:2:1:\2:0
   201:  \1:2:0:1:\2
   202:  \1:2:0:\2:1
   203:  \1:2:\2:1:0
   204:  \1:2:\2:0:1
   205:  \1:0:1:2:\2
   206:  \1:0:1:\2:2
   207:  \1:0:2:1:\2
   208:  \1:0:2:\2:1
   209:  \1:0:\2:1:2
   210:  \1:0:\2:2:1
   211:  \1:\2:1:2:0
   212:  \1:\2:1:0:2
   213:  \1:\2:2:1:0
   214:  \1:\2:2:0:1
   215:  \1:\2:0:1:2
   216:  \1:\2:0:2:1
   217:  \2:1:2:0:\1
   218:  \2:1:2:\1:0
   219:  \2:1:0:2:\1
   220:  \2:1:0:\1:2
   221:  \2:1:\1:2:0
   222:  \2:1:\1:0:2
   223:  \2:2:1:0:\1
   224:  \2:2:1:\1:0
   225:  \2:2:0:1:\1
   226:  \2:2:0:\1:1
   227:  \2:2:\1:1:0
   228:  \2:2:\1:0:1
   229:  \2:0:1:2:\1
   230:  \2:0:1:\1:2
   231:  \2:0:2:1:\1
   232:  \2:0:2:\1:1
   233:  \2:0:\1:1:2
   234:  \2:0:\1:2:1
   235:  \2:\1:1:2:0
   236:  \2:\1:1:0:2
   237:  \2:\1:2:1:0
   238:  \2:\1:2:0:1
   239:  \2:\1:0:1:2
   240:  \2:\1:0:2:1
   241:  2:0:1:\2:\0
   242:  2:0:1:\0:\2
   243:  2:0:\2:1:\0
   244:  2:0:\2:\0:1
   245:  2:0:\0:1:\2
   246:  2:0:\0:\2:1
   247:  2:1:0:\2:\0
   248:  2:1:0:\0:\2
   249:  2:1:\2:0:\0
   250:  2:1:\2:\0:0
   251:  2:1:\0:0:\2
   252:  2:1:\0:\2:0
   253:  2:\2:0:1:\0
   254:  2:\2:0:\0:1
   255:  2:\2:1:0:\0
   256:  2:\2:1:\0:0
   257:  2:\2:\0:0:1
   258:  2:\2:\0:1:0
   259:  2:\0:0:1:\2
   260:  2:\0:0:\2:1
   261:  2:\0:1:0:\2
   262:  2:\0:1:\2:0
   263:  2:\0:\2:0:1
   264:  2:\0:\2:1:0
   265:  0:2:1:\2:\0
   266:  0:2:1:\0:\2
   267:  0:2:\2:1:\0
   268:  0:2:\2:\0:1
   269:  0:2:\0:1:\2
   270:  0:2:\0:\2:1
   271:  0:1:2:\2:\0
   272:  0:1:2:\0:\2
   273:  0:1:\2:2:\0
   274:  0:1:\2:\0:2
   275:  0:1:\0:2:\2
   276:  0:1:\0:\2:2
   277:  0:\2:2:1:\0
   278:  0:\2:2:\0:1
   279:  0:\2:1:2:\0
   280:  0:\2:1:\0:2
   281:  0:\2:\0:2:1
   282:  0:\2:\0:1:2
   283:  0:\0:2:1:\2
   284:  0:\0:2:\2:1
   285:  0:\0:1:2:\2
   286:  0:\0:1:\2:2
   287:  0:\0:\2:2:1
   288:  0:\0:\2:1:2
   289:  1:2:0:\2:\0
   290:  1:2:0:\0:\2
   291:  1:2:\2:0:\0
   292:  1:2:\2:\0:0
   293:  1:2:\0:0:\2
   294:  1:2:\0:\2:0
   295:  1:0:2:\2:\0
   296:  1:0:2:\0:\2
   297:  1:0:\2:2:\0
   298:  1:0:\2:\0:2
   299:  1:0:\0:2:\2
   300:  1:0:\0:\2:2
   301:  1:\2:2:0:\0
   302:  1:\2:2:\0:0
   303:  1:\2:0:2:\0
   304:  1:\2:0:\0:2
   305:  1:\2:\0:2:0
   306:  1:\2:\0:0:2
   307:  1:\0:2:0:\2
   308:  1:\0:2:\2:0
   309:  1:\0:0:2:\2
   310:  1:\0:0:\2:2
   311:  1:\0:\2:2:0
   312:  1:\0:\2:0:2
   313:  \2:2:0:1:\0
   314:  \2:2:0:\0:1
   315:  \2:2:1:0:\0
   316:  \2:2:1:\0:0
   317:  \2:2:\0:0:1
   318:  \2:2:\0:1:0
   319:  \2:0:2:1:\0
   320:  \2:0:2:\0:1
   321:  \2:0:1:2:\0
   322:  \2:0:1:\0:2
   323:  \2:0:\0:2:1
   324:  \2:0:\0:1:2
   325:  \2:1:2:0:\0
   326:  \2:1:2:\0:0
   327:  \2:1:0:2:\0
   328:  \2:1:0:\0:2
   329:  \2:1:\0:2:0
   330:  \2:1:\0:0:2
   331:  \2:\0:2:0:1
   332:  \2:\0:2:1:0
   333:  \2:\0:0:2:1
   334:  \2:\0:0:1:2
   335:  \2:\0:1:2:0
   336:  \2:\0:1:0:2
   337:  \0:2:0:1:\2
   338:  \0:2:0:\2:1
   339:  \0:2:1:0:\2
   340:  \0:2:1:\2:0
   341:  \0:2:\2:0:1
   342:  \0:2:\2:1:0
   343:  \0:0:2:1:\2
   344:  \0:0:2:\2:1
   345:  \0:0:1:2:\2
   346:  \0:0:1:\2:2
   347:  \0:0:\2:2:1
   348:  \0:0:\2:1:2
   349:  \0:1:2:0:\2
   350:  \0:1:2:\2:0
   351:  \0:1:0:2:\2
   352:  \0:1:0:\2:2
   353:  \0:1:\2:2:0
   354:  \0:1:\2:0:2
   355:  \0:\2:2:0:1
   356:  \0:\2:2:1:0
   357:  \0:\2:0:2:1
   358:  \0:\2:0:1:2
   359:  \0:\2:1:2:0
   360:  \0:\2:1:0:2
Nber of genera for this family=   12
 
family= 2 3 0
 
family= 2 3 0 new D3h genus #     1 is 0:0:\0:\0:\0
     1:  0:0:\0:\0:\0
     2:  0:\0:0:\0:\0
     3:  0:\0:\0:0:\0
     4:  0:\0:\0:\0:0
     5:  \0:0:0:\0:\0
     6:  \0:0:\0:0:\0
     7:  \0:0:\0:\0:0
     8:  \0:\0:0:0:\0
     9:  \0:\0:0:\0:0
    10:  \0:\0:\0:0:0
    11:  1:1:\1:\1:\1
    12:  1:\1:1:\1:\1
    13:  1:\1:\1:1:\1
    14:  1:\1:\1:\1:1
    15:  \1:1:1:\1:\1
    16:  \1:1:\1:1:\1
    17:  \1:1:\1:\1:1
    18:  \1:\1:1:1:\1
    19:  \1:\1:1:\1:1
    20:  \1:\1:\1:1:1
    21:  2:2:\2:\2:\2
    22:  2:\2:2:\2:\2
    23:  2:\2:\2:2:\2
    24:  2:\2:\2:\2:2
    25:  \2:2:2:\2:\2
    26:  \2:2:\2:2:\2
    27:  \2:2:\2:\2:2
    28:  \2:\2:2:2:\2
    29:  \2:\2:2:\2:2
    30:  \2:\2:\2:2:2
family= 2 3 0 new D3h genus #     2 is 0:0:\0:\0:\1
     1:  0:0:\0:\0:\1
     2:  0:0:\0:\1:\0
     3:  0:0:\1:\0:\0
     4:  0:\0:0:\0:\1
     5:  0:\0:0:\1:\0
     6:  0:\0:\0:0:\1
     7:  0:\0:\0:\1:0
     8:  0:\0:\1:0:\0
     9:  0:\0:\1:\0:0
    10:  0:\1:0:\0:\0
    11:  0:\1:\0:0:\0
    12:  0:\1:\0:\0:0
    13:  \0:0:0:\0:\1
    14:  \0:0:0:\1:\0
    15:  \0:0:\0:0:\1
    16:  \0:0:\0:\1:0
    17:  \0:0:\1:0:\0
    18:  \0:0:\1:\0:0
    19:  \0:\0:0:0:\1
    20:  \0:\0:0:\1:0
    21:  \0:\0:\1:0:0
    22:  \0:\1:0:0:\0
    23:  \0:\1:0:\0:0
    24:  \0:\1:\0:0:0
    25:  \1:0:0:\0:\0
    26:  \1:0:\0:0:\0
    27:  \1:0:\0:\0:0
    28:  \1:\0:0:0:\0
    29:  \1:\0:0:\0:0
    30:  \1:\0:\0:0:0
    31:  1:1:\1:\1:\2
    32:  1:1:\1:\2:\1
    33:  1:1:\2:\1:\1
    34:  1:\1:1:\1:\2
    35:  1:\1:1:\2:\1
    36:  1:\1:\1:1:\2
    37:  1:\1:\1:\2:1
    38:  1:\1:\2:1:\1
    39:  1:\1:\2:\1:1
    40:  1:\2:1:\1:\1
    41:  1:\2:\1:1:\1
    42:  1:\2:\1:\1:1
    43:  \1:1:1:\1:\2
    44:  \1:1:1:\2:\1
    45:  \1:1:\1:1:\2
    46:  \1:1:\1:\2:1
    47:  \1:1:\2:1:\1
    48:  \1:1:\2:\1:1
    49:  \1:\1:1:1:\2
    50:  \1:\1:1:\2:1
    51:  \1:\1:\2:1:1
    52:  \1:\2:1:1:\1
    53:  \1:\2:1:\1:1
    54:  \1:\2:\1:1:1
    55:  \2:1:1:\1:\1
    56:  \2:1:\1:1:\1
    57:  \2:1:\1:\1:1
    58:  \2:\1:1:1:\1
    59:  \2:\1:1:\1:1
    60:  \2:\1:\1:1:1
    61:  2:2:\2:\2:\0
    62:  2:2:\2:\0:\2
    63:  2:2:\0:\2:\2
    64:  2:\2:2:\2:\0
    65:  2:\2:2:\0:\2
    66:  2:\2:\2:2:\0
    67:  2:\2:\2:\0:2
    68:  2:\2:\0:2:\2
    69:  2:\2:\0:\2:2
    70:  2:\0:2:\2:\2
    71:  2:\0:\2:2:\2
    72:  2:\0:\2:\2:2
    73:  \2:2:2:\2:\0
    74:  \2:2:2:\0:\2
    75:  \2:2:\2:2:\0
    76:  \2:2:\2:\0:2
    77:  \2:2:\0:2:\2
    78:  \2:2:\0:\2:2
    79:  \2:\2:2:2:\0
    80:  \2:\2:2:\0:2
    81:  \2:\2:\0:2:2
    82:  \2:\0:2:2:\2
    83:  \2:\0:2:\2:2
    84:  \2:\0:\2:2:2
    85:  \0:2:2:\2:\2
    86:  \0:2:\2:2:\2
    87:  \0:2:\2:\2:2
    88:  \0:\2:2:2:\2
    89:  \0:\2:2:\2:2
    90:  \0:\2:\2:2:2
    91:  0:0:\0:\0:\2
    92:  0:0:\0:\2:\0
    93:  0:0:\2:\0:\0
    94:  0:\0:0:\0:\2
    95:  0:\0:0:\2:\0
    96:  0:\0:\0:0:\2
    97:  0:\0:\0:\2:0
    98:  0:\0:\2:0:\0
    99:  0:\0:\2:\0:0
   100:  0:\2:0:\0:\0
   101:  0:\2:\0:0:\0
   102:  0:\2:\0:\0:0
   103:  \0:0:0:\0:\2
   104:  \0:0:0:\2:\0
   105:  \0:0:\0:0:\2
   106:  \0:0:\0:\2:0
   107:  \0:0:\2:0:\0
   108:  \0:0:\2:\0:0
   109:  \0:\0:0:0:\2
   110:  \0:\0:0:\2:0
   111:  \0:\0:\2:0:0
   112:  \0:\2:0:0:\0
   113:  \0:\2:0:\0:0
   114:  \0:\2:\0:0:0
   115:  \2:0:0:\0:\0
   116:  \2:0:\0:0:\0
   117:  \2:0:\0:\0:0
   118:  \2:\0:0:0:\0
   119:  \2:\0:0:\0:0
   120:  \2:\0:\0:0:0
   121:  1:1:\1:\1:\0
   122:  1:1:\1:\0:\1
   123:  1:1:\0:\1:\1
   124:  1:\1:1:\1:\0
   125:  1:\1:1:\0:\1
   126:  1:\1:\1:1:\0
   127:  1:\1:\1:\0:1
   128:  1:\1:\0:1:\1
   129:  1:\1:\0:\1:1
   130:  1:\0:1:\1:\1
   131:  1:\0:\1:1:\1
   132:  1:\0:\1:\1:1
   133:  \1:1:1:\1:\0
   134:  \1:1:1:\0:\1
   135:  \1:1:\1:1:\0
   136:  \1:1:\1:\0:1
   137:  \1:1:\0:1:\1
   138:  \1:1:\0:\1:1
   139:  \1:\1:1:1:\0
   140:  \1:\1:1:\0:1
   141:  \1:\1:\0:1:1
   142:  \1:\0:1:1:\1
   143:  \1:\0:1:\1:1
   144:  \1:\0:\1:1:1
   145:  \0:1:1:\1:\1
   146:  \0:1:\1:1:\1
   147:  \0:1:\1:\1:1
   148:  \0:\1:1:1:\1
   149:  \0:\1:1:\1:1
   150:  \0:\1:\1:1:1
   151:  2:2:\2:\2:\1
   152:  2:2:\2:\1:\2
   153:  2:2:\1:\2:\2
   154:  2:\2:2:\2:\1
   155:  2:\2:2:\1:\2
   156:  2:\2:\2:2:\1
   157:  2:\2:\2:\1:2
   158:  2:\2:\1:2:\2
   159:  2:\2:\1:\2:2
   160:  2:\1:2:\2:\2
   161:  2:\1:\2:2:\2
   162:  2:\1:\2:\2:2
   163:  \2:2:2:\2:\1
   164:  \2:2:2:\1:\2
   165:  \2:2:\2:2:\1
   166:  \2:2:\2:\1:2
   167:  \2:2:\1:2:\2
   168:  \2:2:\1:\2:2
   169:  \2:\2:2:2:\1
   170:  \2:\2:2:\1:2
   171:  \2:\2:\1:2:2
   172:  \2:\1:2:2:\2
   173:  \2:\1:2:\2:2
   174:  \2:\1:\2:2:2
   175:  \1:2:2:\2:\2
   176:  \1:2:\2:2:\2
   177:  \1:2:\2:\2:2
   178:  \1:\2:2:2:\2
   179:  \1:\2:2:\2:2
   180:  \1:\2:\2:2:2
family= 2 3 0 new D3h genus #     3 is 0:0:\0:\1:\1
     1:  0:0:\0:\1:\1
     2:  0:0:\1:\0:\1
     3:  0:0:\1:\1:\0
     4:  0:\0:0:\1:\1
     5:  0:\0:\1:0:\1
     6:  0:\0:\1:\1:0
     7:  0:\1:0:\0:\1
     8:  0:\1:0:\1:\0
     9:  0:\1:\0:0:\1
    10:  0:\1:\0:\1:0
    11:  0:\1:\1:0:\0
    12:  0:\1:\1:\0:0
    13:  \0:0:0:\1:\1
    14:  \0:0:\1:0:\1
    15:  \0:0:\1:\1:0
    16:  \0:\1:0:0:\1
    17:  \0:\1:0:\1:0
    18:  \0:\1:\1:0:0
    19:  \1:0:0:\0:\1
    20:  \1:0:0:\1:\0
    21:  \1:0:\0:0:\1
    22:  \1:0:\0:\1:0
    23:  \1:0:\1:0:\0
    24:  \1:0:\1:\0:0
    25:  \1:\0:0:0:\1
    26:  \1:\0:0:\1:0
    27:  \1:\0:\1:0:0
    28:  \1:\1:0:0:\0
    29:  \1:\1:0:\0:0
    30:  \1:\1:\0:0:0
    31:  1:1:\1:\2:\2
    32:  1:1:\2:\1:\2
    33:  1:1:\2:\2:\1
    34:  1:\1:1:\2:\2
    35:  1:\1:\2:1:\2
    36:  1:\1:\2:\2:1
    37:  1:\2:1:\1:\2
    38:  1:\2:1:\2:\1
    39:  1:\2:\1:1:\2
    40:  1:\2:\1:\2:1
    41:  1:\2:\2:1:\1
    42:  1:\2:\2:\1:1
    43:  \1:1:1:\2:\2
    44:  \1:1:\2:1:\2
    45:  \1:1:\2:\2:1
    46:  \1:\2:1:1:\2
    47:  \1:\2:1:\2:1
    48:  \1:\2:\2:1:1
    49:  \2:1:1:\1:\2
    50:  \2:1:1:\2:\1
    51:  \2:1:\1:1:\2
    52:  \2:1:\1:\2:1
    53:  \2:1:\2:1:\1
    54:  \2:1:\2:\1:1
    55:  \2:\1:1:1:\2
    56:  \2:\1:1:\2:1
    57:  \2:\1:\2:1:1
    58:  \2:\2:1:1:\1
    59:  \2:\2:1:\1:1
    60:  \2:\2:\1:1:1
    61:  2:2:\2:\0:\0
    62:  2:2:\0:\2:\0
    63:  2:2:\0:\0:\2
    64:  2:\2:2:\0:\0
    65:  2:\2:\0:2:\0
    66:  2:\2:\0:\0:2
    67:  2:\0:2:\2:\0
    68:  2:\0:2:\0:\2
    69:  2:\0:\2:2:\0
    70:  2:\0:\2:\0:2
    71:  2:\0:\0:2:\2
    72:  2:\0:\0:\2:2
    73:  \2:2:2:\0:\0
    74:  \2:2:\0:2:\0
    75:  \2:2:\0:\0:2
    76:  \2:\0:2:2:\0
    77:  \2:\0:2:\0:2
    78:  \2:\0:\0:2:2
    79:  \0:2:2:\2:\0
    80:  \0:2:2:\0:\2
    81:  \0:2:\2:2:\0
    82:  \0:2:\2:\0:2
    83:  \0:2:\0:2:\2
    84:  \0:2:\0:\2:2
    85:  \0:\2:2:2:\0
    86:  \0:\2:2:\0:2
    87:  \0:\2:\0:2:2
    88:  \0:\0:2:2:\2
    89:  \0:\0:2:\2:2
    90:  \0:\0:\2:2:2
    91:  0:0:\0:\2:\2
    92:  0:0:\2:\0:\2
    93:  0:0:\2:\2:\0
    94:  0:\0:0:\2:\2
    95:  0:\0:\2:0:\2
    96:  0:\0:\2:\2:0
    97:  0:\2:0:\0:\2
    98:  0:\2:0:\2:\0
    99:  0:\2:\0:0:\2
   100:  0:\2:\0:\2:0
   101:  0:\2:\2:0:\0
   102:  0:\2:\2:\0:0
   103:  \0:0:0:\2:\2
   104:  \0:0:\2:0:\2
   105:  \0:0:\2:\2:0
   106:  \0:\2:0:0:\2
   107:  \0:\2:0:\2:0
   108:  \0:\2:\2:0:0
   109:  \2:0:0:\0:\2
   110:  \2:0:0:\2:\0
   111:  \2:0:\0:0:\2
   112:  \2:0:\0:\2:0
   113:  \2:0:\2:0:\0
   114:  \2:0:\2:\0:0
   115:  \2:\0:0:0:\2
   116:  \2:\0:0:\2:0
   117:  \2:\0:\2:0:0
   118:  \2:\2:0:0:\0
   119:  \2:\2:0:\0:0
   120:  \2:\2:\0:0:0
   121:  1:1:\1:\0:\0
   122:  1:1:\0:\1:\0
   123:  1:1:\0:\0:\1
   124:  1:\1:1:\0:\0
   125:  1:\1:\0:1:\0
   126:  1:\1:\0:\0:1
   127:  1:\0:1:\1:\0
   128:  1:\0:1:\0:\1
   129:  1:\0:\1:1:\0
   130:  1:\0:\1:\0:1
   131:  1:\0:\0:1:\1
   132:  1:\0:\0:\1:1
   133:  \1:1:1:\0:\0
   134:  \1:1:\0:1:\0
   135:  \1:1:\0:\0:1
   136:  \1:\0:1:1:\0
   137:  \1:\0:1:\0:1
   138:  \1:\0:\0:1:1
   139:  \0:1:1:\1:\0
   140:  \0:1:1:\0:\1
   141:  \0:1:\1:1:\0
   142:  \0:1:\1:\0:1
   143:  \0:1:\0:1:\1
   144:  \0:1:\0:\1:1
   145:  \0:\1:1:1:\0
   146:  \0:\1:1:\0:1
   147:  \0:\1:\0:1:1
   148:  \0:\0:1:1:\1
   149:  \0:\0:1:\1:1
   150:  \0:\0:\1:1:1
   151:  2:2:\2:\1:\1
   152:  2:2:\1:\2:\1
   153:  2:2:\1:\1:\2
   154:  2:\2:2:\1:\1
   155:  2:\2:\1:2:\1
   156:  2:\2:\1:\1:2
   157:  2:\1:2:\2:\1
   158:  2:\1:2:\1:\2
   159:  2:\1:\2:2:\1
   160:  2:\1:\2:\1:2
   161:  2:\1:\1:2:\2
   162:  2:\1:\1:\2:2
   163:  \2:2:2:\1:\1
   164:  \2:2:\1:2:\1
   165:  \2:2:\1:\1:2
   166:  \2:\1:2:2:\1
   167:  \2:\1:2:\1:2
   168:  \2:\1:\1:2:2
   169:  \1:2:2:\2:\1
   170:  \1:2:2:\1:\2
   171:  \1:2:\2:2:\1
   172:  \1:2:\2:\1:2
   173:  \1:2:\1:2:\2
   174:  \1:2:\1:\2:2
   175:  \1:\2:2:2:\1
   176:  \1:\2:2:\1:2
   177:  \1:\2:\1:2:2
   178:  \1:\1:2:2:\2
   179:  \1:\1:2:\2:2
   180:  \1:\1:\2:2:2
family= 2 3 0 new D3h genus #     4 is 0:0:\0:\1:\2
     1:  0:0:\0:\1:\2
     2:  0:0:\0:\2:\1
     3:  0:0:\1:\0:\2
     4:  0:0:\1:\2:\0
     5:  0:0:\2:\0:\1
     6:  0:0:\2:\1:\0
     7:  0:\0:0:\1:\2
     8:  0:\0:0:\2:\1
     9:  0:\0:\1:0:\2
    10:  0:\0:\1:\2:0
    11:  0:\0:\2:0:\1
    12:  0:\0:\2:\1:0
    13:  0:\1:0:\0:\2
    14:  0:\1:0:\2:\0
    15:  0:\1:\0:0:\2
    16:  0:\1:\0:\2:0
    17:  0:\1:\2:0:\0
    18:  0:\1:\2:\0:0
    19:  0:\2:0:\0:\1
    20:  0:\2:0:\1:\0
    21:  0:\2:\0:0:\1
    22:  0:\2:\0:\1:0
    23:  0:\2:\1:0:\0
    24:  0:\2:\1:\0:0
    25:  \0:0:0:\1:\2
    26:  \0:0:0:\2:\1
    27:  \0:0:\1:0:\2
    28:  \0:0:\1:\2:0
    29:  \0:0:\2:0:\1
    30:  \0:0:\2:\1:0
    31:  \0:\1:0:0:\2
    32:  \0:\1:0:\2:0
    33:  \0:\1:\2:0:0
    34:  \0:\2:0:0:\1
    35:  \0:\2:0:\1:0
    36:  \0:\2:\1:0:0
    37:  \1:0:0:\0:\2
    38:  \1:0:0:\2:\0
    39:  \1:0:\0:0:\2
    40:  \1:0:\0:\2:0
    41:  \1:0:\2:0:\0
    42:  \1:0:\2:\0:0
    43:  \1:\0:0:0:\2
    44:  \1:\0:0:\2:0
    45:  \1:\0:\2:0:0
    46:  \1:\2:0:0:\0
    47:  \1:\2:0:\0:0
    48:  \1:\2:\0:0:0
    49:  \2:0:0:\0:\1
    50:  \2:0:0:\1:\0
    51:  \2:0:\0:0:\1
    52:  \2:0:\0:\1:0
    53:  \2:0:\1:0:\0
    54:  \2:0:\1:\0:0
    55:  \2:\0:0:0:\1
    56:  \2:\0:0:\1:0
    57:  \2:\0:\1:0:0
    58:  \2:\1:0:0:\0
    59:  \2:\1:0:\0:0
    60:  \2:\1:\0:0:0
    61:  1:1:\1:\2:\0
    62:  1:1:\1:\0:\2
    63:  1:1:\2:\1:\0
    64:  1:1:\2:\0:\1
    65:  1:1:\0:\1:\2
    66:  1:1:\0:\2:\1
    67:  1:\1:1:\2:\0
    68:  1:\1:1:\0:\2
    69:  1:\1:\2:1:\0
    70:  1:\1:\2:\0:1
    71:  1:\1:\0:1:\2
    72:  1:\1:\0:\2:1
    73:  1:\2:1:\1:\0
    74:  1:\2:1:\0:\1
    75:  1:\2:\1:1:\0
    76:  1:\2:\1:\0:1
    77:  1:\2:\0:1:\1
    78:  1:\2:\0:\1:1
    79:  1:\0:1:\1:\2
    80:  1:\0:1:\2:\1
    81:  1:\0:\1:1:\2
    82:  1:\0:\1:\2:1
    83:  1:\0:\2:1:\1
    84:  1:\0:\2:\1:1
    85:  \1:1:1:\2:\0
    86:  \1:1:1:\0:\2
    87:  \1:1:\2:1:\0
    88:  \1:1:\2:\0:1
    89:  \1:1:\0:1:\2
    90:  \1:1:\0:\2:1
    91:  \1:\2:1:1:\0
    92:  \1:\2:1:\0:1
    93:  \1:\2:\0:1:1
    94:  \1:\0:1:1:\2
    95:  \1:\0:1:\2:1
    96:  \1:\0:\2:1:1
    97:  \2:1:1:\1:\0
    98:  \2:1:1:\0:\1
    99:  \2:1:\1:1:\0
   100:  \2:1:\1:\0:1
   101:  \2:1:\0:1:\1
   102:  \2:1:\0:\1:1
   103:  \2:\1:1:1:\0
   104:  \2:\1:1:\0:1
   105:  \2:\1:\0:1:1
   106:  \2:\0:1:1:\1
   107:  \2:\0:1:\1:1
   108:  \2:\0:\1:1:1
   109:  \0:1:1:\1:\2
   110:  \0:1:1:\2:\1
   111:  \0:1:\1:1:\2
   112:  \0:1:\1:\2:1
   113:  \0:1:\2:1:\1
   114:  \0:1:\2:\1:1
   115:  \0:\1:1:1:\2
   116:  \0:\1:1:\2:1
   117:  \0:\1:\2:1:1
   118:  \0:\2:1:1:\1
   119:  \0:\2:1:\1:1
   120:  \0:\2:\1:1:1
   121:  2:2:\2:\0:\1
   122:  2:2:\2:\1:\0
   123:  2:2:\0:\2:\1
   124:  2:2:\0:\1:\2
   125:  2:2:\1:\2:\0
   126:  2:2:\1:\0:\2
   127:  2:\2:2:\0:\1
   128:  2:\2:2:\1:\0
   129:  2:\2:\0:2:\1
   130:  2:\2:\0:\1:2
   131:  2:\2:\1:2:\0
   132:  2:\2:\1:\0:2
   133:  2:\0:2:\2:\1
   134:  2:\0:2:\1:\2
   135:  2:\0:\2:2:\1
   136:  2:\0:\2:\1:2
   137:  2:\0:\1:2:\2
   138:  2:\0:\1:\2:2
   139:  2:\1:2:\2:\0
   140:  2:\1:2:\0:\2
   141:  2:\1:\2:2:\0
   142:  2:\1:\2:\0:2
   143:  2:\1:\0:2:\2
   144:  2:\1:\0:\2:2
   145:  \2:2:2:\0:\1
   146:  \2:2:2:\1:\0
   147:  \2:2:\0:2:\1
   148:  \2:2:\0:\1:2
   149:  \2:2:\1:2:\0
   150:  \2:2:\1:\0:2
   151:  \2:\0:2:2:\1
   152:  \2:\0:2:\1:2
   153:  \2:\0:\1:2:2
   154:  \2:\1:2:2:\0
   155:  \2:\1:2:\0:2
   156:  \2:\1:\0:2:2
   157:  \0:2:2:\2:\1
   158:  \0:2:2:\1:\2
   159:  \0:2:\2:2:\1
   160:  \0:2:\2:\1:2
   161:  \0:2:\1:2:\2
   162:  \0:2:\1:\2:2
   163:  \0:\2:2:2:\1
   164:  \0:\2:2:\1:2
   165:  \0:\2:\1:2:2
   166:  \0:\1:2:2:\2
   167:  \0:\1:2:\2:2
   168:  \0:\1:\2:2:2
   169:  \1:2:2:\2:\0
   170:  \1:2:2:\0:\2
   171:  \1:2:\2:2:\0
   172:  \1:2:\2:\0:2
   173:  \1:2:\0:2:\2
   174:  \1:2:\0:\2:2
   175:  \1:\2:2:2:\0
   176:  \1:\2:2:\0:2
   177:  \1:\2:\0:2:2
   178:  \1:\0:2:2:\2
   179:  \1:\0:2:\2:2
   180:  \1:\0:\2:2:2
family= 2 3 0 new D3h genus #     5 is 0:0:\1:\1:\1
     1:  0:0:\1:\1:\1
     2:  0:\1:0:\1:\1
     3:  0:\1:\1:0:\1
     4:  0:\1:\1:\1:0
     5:  \1:0:0:\1:\1
     6:  \1:0:\1:0:\1
     7:  \1:0:\1:\1:0
     8:  \1:\1:0:0:\1
     9:  \1:\1:0:\1:0
    10:  \1:\1:\1:0:0
    11:  1:1:\2:\2:\2
    12:  1:\2:1:\2:\2
    13:  1:\2:\2:1:\2
    14:  1:\2:\2:\2:1
    15:  \2:1:1:\2:\2
    16:  \2:1:\2:1:\2
    17:  \2:1:\2:\2:1
    18:  \2:\2:1:1:\2
    19:  \2:\2:1:\2:1
    20:  \2:\2:\2:1:1
    21:  2:2:\0:\0:\0
    22:  2:\0:2:\0:\0
    23:  2:\0:\0:2:\0
    24:  2:\0:\0:\0:2
    25:  \0:2:2:\0:\0
    26:  \0:2:\0:2:\0
    27:  \0:2:\0:\0:2
    28:  \0:\0:2:2:\0
    29:  \0:\0:2:\0:2
    30:  \0:\0:\0:2:2
    31:  0:0:\2:\2:\2
    32:  0:\2:0:\2:\2
    33:  0:\2:\2:0:\2
    34:  0:\2:\2:\2:0
    35:  \2:0:0:\2:\2
    36:  \2:0:\2:0:\2
    37:  \2:0:\2:\2:0
    38:  \2:\2:0:0:\2
    39:  \2:\2:0:\2:0
    40:  \2:\2:\2:0:0
    41:  1:1:\0:\0:\0
    42:  1:\0:1:\0:\0
    43:  1:\0:\0:1:\0
    44:  1:\0:\0:\0:1
    45:  \0:1:1:\0:\0
    46:  \0:1:\0:1:\0
    47:  \0:1:\0:\0:1
    48:  \0:\0:1:1:\0
    49:  \0:\0:1:\0:1
    50:  \0:\0:\0:1:1
    51:  2:2:\1:\1:\1
    52:  2:\1:2:\1:\1
    53:  2:\1:\1:2:\1
    54:  2:\1:\1:\1:2
    55:  \1:2:2:\1:\1
    56:  \1:2:\1:2:\1
    57:  \1:2:\1:\1:2
    58:  \1:\1:2:2:\1
    59:  \1:\1:2:\1:2
    60:  \1:\1:\1:2:2
family= 2 3 0 new D3h genus #     6 is 0:0:\1:\1:\2
     1:  0:0:\1:\1:\2
     2:  0:0:\1:\2:\1
     3:  0:0:\2:\1:\1
     4:  0:\1:0:\1:\2
     5:  0:\1:0:\2:\1
     6:  0:\1:\1:0:\2
     7:  0:\1:\1:\2:0
     8:  0:\1:\2:0:\1
     9:  0:\1:\2:\1:0
    10:  0:\2:0:\1:\1
    11:  0:\2:\1:0:\1
    12:  0:\2:\1:\1:0
    13:  \1:0:0:\1:\2
    14:  \1:0:0:\2:\1
    15:  \1:0:\1:0:\2
    16:  \1:0:\1:\2:0
    17:  \1:0:\2:0:\1
    18:  \1:0:\2:\1:0
    19:  \1:\1:0:0:\2
    20:  \1:\1:0:\2:0
    21:  \1:\1:\2:0:0
    22:  \1:\2:0:0:\1
    23:  \1:\2:0:\1:0
    24:  \1:\2:\1:0:0
    25:  \2:0:0:\1:\1
    26:  \2:0:\1:0:\1
    27:  \2:0:\1:\1:0
    28:  \2:\1:0:0:\1
    29:  \2:\1:0:\1:0
    30:  \2:\1:\1:0:0
    31:  1:1:\2:\2:\0
    32:  1:1:\2:\0:\2
    33:  1:1:\0:\2:\2
    34:  1:\2:1:\2:\0
    35:  1:\2:1:\0:\2
    36:  1:\2:\2:1:\0
    37:  1:\2:\2:\0:1
    38:  1:\2:\0:1:\2
    39:  1:\2:\0:\2:1
    40:  1:\0:1:\2:\2
    41:  1:\0:\2:1:\2
    42:  1:\0:\2:\2:1
    43:  \2:1:1:\2:\0
    44:  \2:1:1:\0:\2
    45:  \2:1:\2:1:\0
    46:  \2:1:\2:\0:1
    47:  \2:1:\0:1:\2
    48:  \2:1:\0:\2:1
    49:  \2:\2:1:1:\0
    50:  \2:\2:1:\0:1
    51:  \2:\2:\0:1:1
    52:  \2:\0:1:1:\2
    53:  \2:\0:1:\2:1
    54:  \2:\0:\2:1:1
    55:  \0:1:1:\2:\2
    56:  \0:1:\2:1:\2
    57:  \0:1:\2:\2:1
    58:  \0:\2:1:1:\2
    59:  \0:\2:1:\2:1
    60:  \0:\2:\2:1:1
    61:  2:2:\0:\0:\1
    62:  2:2:\0:\1:\0
    63:  2:2:\1:\0:\0
    64:  2:\0:2:\0:\1
    65:  2:\0:2:\1:\0
    66:  2:\0:\0:2:\1
    67:  2:\0:\0:\1:2
    68:  2:\0:\1:2:\0
    69:  2:\0:\1:\0:2
    70:  2:\1:2:\0:\0
    71:  2:\1:\0:2:\0
    72:  2:\1:\0:\0:2
    73:  \0:2:2:\0:\1
    74:  \0:2:2:\1:\0
    75:  \0:2:\0:2:\1
    76:  \0:2:\0:\1:2
    77:  \0:2:\1:2:\0
    78:  \0:2:\1:\0:2
    79:  \0:\0:2:2:\1
    80:  \0:\0:2:\1:2
    81:  \0:\0:\1:2:2
    82:  \0:\1:2:2:\0
    83:  \0:\1:2:\0:2
    84:  \0:\1:\0:2:2
    85:  \1:2:2:\0:\0
    86:  \1:2:\0:2:\0
    87:  \1:2:\0:\0:2
    88:  \1:\0:2:2:\0
    89:  \1:\0:2:\0:2
    90:  \1:\0:\0:2:2
    91:  0:0:\2:\2:\1
    92:  0:0:\2:\1:\2
    93:  0:0:\1:\2:\2
    94:  0:\2:0:\2:\1
    95:  0:\2:0:\1:\2
    96:  0:\2:\2:0:\1
    97:  0:\2:\2:\1:0
    98:  0:\2:\1:0:\2
    99:  0:\2:\1:\2:0
   100:  0:\1:0:\2:\2
   101:  0:\1:\2:0:\2
   102:  0:\1:\2:\2:0
   103:  \2:0:0:\2:\1
   104:  \2:0:0:\1:\2
   105:  \2:0:\2:0:\1
   106:  \2:0:\2:\1:0
   107:  \2:0:\1:0:\2
   108:  \2:0:\1:\2:0
   109:  \2:\2:0:0:\1
   110:  \2:\2:0:\1:0
   111:  \2:\2:\1:0:0
   112:  \2:\1:0:0:\2
   113:  \2:\1:0:\2:0
   114:  \2:\1:\2:0:0
   115:  \1:0:0:\2:\2
   116:  \1:0:\2:0:\2
   117:  \1:0:\2:\2:0
   118:  \1:\2:0:0:\2
   119:  \1:\2:0:\2:0
   120:  \1:\2:\2:0:0
   121:  1:1:\0:\0:\2
   122:  1:1:\0:\2:\0
   123:  1:1:\2:\0:\0
   124:  1:\0:1:\0:\2
   125:  1:\0:1:\2:\0
   126:  1:\0:\0:1:\2
   127:  1:\0:\0:\2:1
   128:  1:\0:\2:1:\0
   129:  1:\0:\2:\0:1
   130:  1:\2:1:\0:\0
   131:  1:\2:\0:1:\0
   132:  1:\2:\0:\0:1
   133:  \0:1:1:\0:\2
   134:  \0:1:1:\2:\0
   135:  \0:1:\0:1:\2
   136:  \0:1:\0:\2:1
   137:  \0:1:\2:1:\0
   138:  \0:1:\2:\0:1
   139:  \0:\0:1:1:\2
   140:  \0:\0:1:\2:1
   141:  \0:\0:\2:1:1
   142:  \0:\2:1:1:\0
   143:  \0:\2:1:\0:1
   144:  \0:\2:\0:1:1
   145:  \2:1:1:\0:\0
   146:  \2:1:\0:1:\0
   147:  \2:1:\0:\0:1
   148:  \2:\0:1:1:\0
   149:  \2:\0:1:\0:1
   150:  \2:\0:\0:1:1
   151:  2:2:\1:\1:\0
   152:  2:2:\1:\0:\1
   153:  2:2:\0:\1:\1
   154:  2:\1:2:\1:\0
   155:  2:\1:2:\0:\1
   156:  2:\1:\1:2:\0
   157:  2:\1:\1:\0:2
   158:  2:\1:\0:2:\1
   159:  2:\1:\0:\1:2
   160:  2:\0:2:\1:\1
   161:  2:\0:\1:2:\1
   162:  2:\0:\1:\1:2
   163:  \1:2:2:\1:\0
   164:  \1:2:2:\0:\1
   165:  \1:2:\1:2:\0
   166:  \1:2:\1:\0:2
   167:  \1:2:\0:2:\1
   168:  \1:2:\0:\1:2
   169:  \1:\1:2:2:\0
   170:  \1:\1:2:\0:2
   171:  \1:\1:\0:2:2
   172:  \1:\0:2:2:\1
   173:  \1:\0:2:\1:2
   174:  \1:\0:\1:2:2
   175:  \0:2:2:\1:\1
   176:  \0:2:\1:2:\1
   177:  \0:2:\1:\1:2
   178:  \0:\1:2:2:\1
   179:  \0:\1:2:\1:2
   180:  \0:\1:\1:2:2
family= 2 3 0 new D3h genus #     7 is 0:1:\0:\0:\0
     1:  0:1:\0:\0:\0
     2:  0:\0:1:\0:\0
     3:  0:\0:\0:1:\0
     4:  0:\0:\0:\0:1
     5:  1:0:\0:\0:\0
     6:  1:\0:0:\0:\0
     7:  1:\0:\0:0:\0
     8:  1:\0:\0:\0:0
     9:  \0:0:1:\0:\0
    10:  \0:0:\0:1:\0
    11:  \0:0:\0:\0:1
    12:  \0:1:0:\0:\0
    13:  \0:1:\0:0:\0
    14:  \0:1:\0:\0:0
    15:  \0:\0:0:1:\0
    16:  \0:\0:0:\0:1
    17:  \0:\0:1:0:\0
    18:  \0:\0:1:\0:0
    19:  \0:\0:\0:0:1
    20:  \0:\0:\0:1:0
    21:  1:2:\1:\1:\1
    22:  1:\1:2:\1:\1
    23:  1:\1:\1:2:\1
    24:  1:\1:\1:\1:2
    25:  2:1:\1:\1:\1
    26:  2:\1:1:\1:\1
    27:  2:\1:\1:1:\1
    28:  2:\1:\1:\1:1
    29:  \1:1:2:\1:\1
    30:  \1:1:\1:2:\1
    31:  \1:1:\1:\1:2
    32:  \1:2:1:\1:\1
    33:  \1:2:\1:1:\1
    34:  \1:2:\1:\1:1
    35:  \1:\1:1:2:\1
    36:  \1:\1:1:\1:2
    37:  \1:\1:2:1:\1
    38:  \1:\1:2:\1:1
    39:  \1:\1:\1:1:2
    40:  \1:\1:\1:2:1
    41:  2:0:\2:\2:\2
    42:  2:\2:0:\2:\2
    43:  2:\2:\2:0:\2
    44:  2:\2:\2:\2:0
    45:  0:2:\2:\2:\2
    46:  0:\2:2:\2:\2
    47:  0:\2:\2:2:\2
    48:  0:\2:\2:\2:2
    49:  \2:2:0:\2:\2
    50:  \2:2:\2:0:\2
    51:  \2:2:\2:\2:0
    52:  \2:0:2:\2:\2
    53:  \2:0:\2:2:\2
    54:  \2:0:\2:\2:2
    55:  \2:\2:2:0:\2
    56:  \2:\2:2:\2:0
    57:  \2:\2:0:2:\2
    58:  \2:\2:0:\2:2
    59:  \2:\2:\2:2:0
    60:  \2:\2:\2:0:2
    61:  0:2:\0:\0:\0
    62:  0:\0:2:\0:\0
    63:  0:\0:\0:2:\0
    64:  0:\0:\0:\0:2
    65:  2:0:\0:\0:\0
    66:  2:\0:0:\0:\0
    67:  2:\0:\0:0:\0
    68:  2:\0:\0:\0:0
    69:  \0:0:2:\0:\0
    70:  \0:0:\0:2:\0
    71:  \0:0:\0:\0:2
    72:  \0:2:0:\0:\0
    73:  \0:2:\0:0:\0
    74:  \0:2:\0:\0:0
    75:  \0:\0:0:2:\0
    76:  \0:\0:0:\0:2
    77:  \0:\0:2:0:\0
    78:  \0:\0:2:\0:0
    79:  \0:\0:\0:0:2
    80:  \0:\0:\0:2:0
    81:  1:0:\1:\1:\1
    82:  1:\1:0:\1:\1
    83:  1:\1:\1:0:\1
    84:  1:\1:\1:\1:0
    85:  0:1:\1:\1:\1
    86:  0:\1:1:\1:\1
    87:  0:\1:\1:1:\1
    88:  0:\1:\1:\1:1
    89:  \1:1:0:\1:\1
    90:  \1:1:\1:0:\1
    91:  \1:1:\1:\1:0
    92:  \1:0:1:\1:\1
    93:  \1:0:\1:1:\1
    94:  \1:0:\1:\1:1
    95:  \1:\1:1:0:\1
    96:  \1:\1:1:\1:0
    97:  \1:\1:0:1:\1
    98:  \1:\1:0:\1:1
    99:  \1:\1:\1:1:0
   100:  \1:\1:\1:0:1
   101:  2:1:\2:\2:\2
   102:  2:\2:1:\2:\2
   103:  2:\2:\2:1:\2
   104:  2:\2:\2:\2:1
   105:  1:2:\2:\2:\2
   106:  1:\2:2:\2:\2
   107:  1:\2:\2:2:\2
   108:  1:\2:\2:\2:2
   109:  \2:2:1:\2:\2
   110:  \2:2:\2:1:\2
   111:  \2:2:\2:\2:1
   112:  \2:1:2:\2:\2
   113:  \2:1:\2:2:\2
   114:  \2:1:\2:\2:2
   115:  \2:\2:2:1:\2
   116:  \2:\2:2:\2:1
   117:  \2:\2:1:2:\2
   118:  \2:\2:1:\2:2
   119:  \2:\2:\2:2:1
   120:  \2:\2:\2:1:2
family= 2 3 0 new D3h genus #     8 is 0:1:\0:\0:\1
     1:  0:1:\0:\0:\1
     2:  0:1:\0:\1:\0
     3:  0:1:\1:\0:\0
     4:  0:\0:1:\0:\1
     5:  0:\0:1:\1:\0
     6:  0:\0:\0:1:\1
     7:  0:\0:\0:\1:1
     8:  0:\0:\1:1:\0
     9:  0:\0:\1:\0:1
    10:  0:\1:1:\0:\0
    11:  0:\1:\0:1:\0
    12:  0:\1:\0:\0:1
    13:  1:0:\0:\0:\1
    14:  1:0:\0:\1:\0
    15:  1:0:\1:\0:\0
    16:  1:\0:0:\0:\1
    17:  1:\0:0:\1:\0
    18:  1:\0:\0:0:\1
    19:  1:\0:\0:\1:0
    20:  1:\0:\1:0:\0
    21:  1:\0:\1:\0:0
    22:  1:\1:0:\0:\0
    23:  1:\1:\0:0:\0
    24:  1:\1:\0:\0:0
    25:  \0:0:1:\0:\1
    26:  \0:0:1:\1:\0
    27:  \0:0:\0:1:\1
    28:  \0:0:\0:\1:1
    29:  \0:0:\1:1:\0
    30:  \0:0:\1:\0:1
    31:  \0:1:0:\0:\1
    32:  \0:1:0:\1:\0
    33:  \0:1:\0:0:\1
    34:  \0:1:\0:\1:0
    35:  \0:1:\1:0:\0
    36:  \0:1:\1:\0:0
    37:  \0:\0:0:1:\1
    38:  \0:\0:0:\1:1
    39:  \0:\0:1:0:\1
    40:  \0:\0:1:\1:0
    41:  \0:\0:\1:0:1
    42:  \0:\0:\1:1:0
    43:  \0:\1:0:1:\0
    44:  \0:\1:0:\0:1
    45:  \0:\1:1:0:\0
    46:  \0:\1:1:\0:0
    47:  \0:\1:\0:0:1
    48:  \0:\1:\0:1:0
    49:  \1:0:1:\0:\0
    50:  \1:0:\0:1:\0
    51:  \1:0:\0:\0:1
    52:  \1:1:0:\0:\0
    53:  \1:1:\0:0:\0
    54:  \1:1:\0:\0:0
    55:  \1:\0:0:1:\0
    56:  \1:\0:0:\0:1
    57:  \1:\0:1:0:\0
    58:  \1:\0:1:\0:0
    59:  \1:\0:\0:0:1
    60:  \1:\0:\0:1:0
    61:  1:2:\1:\1:\2
    62:  1:2:\1:\2:\1
    63:  1:2:\2:\1:\1
    64:  1:\1:2:\1:\2
    65:  1:\1:2:\2:\1
    66:  1:\1:\1:2:\2
    67:  1:\1:\1:\2:2
    68:  1:\1:\2:2:\1
    69:  1:\1:\2:\1:2
    70:  1:\2:2:\1:\1
    71:  1:\2:\1:2:\1
    72:  1:\2:\1:\1:2
    73:  2:1:\1:\1:\2
    74:  2:1:\1:\2:\1
    75:  2:1:\2:\1:\1
    76:  2:\1:1:\1:\2
    77:  2:\1:1:\2:\1
    78:  2:\1:\1:1:\2
    79:  2:\1:\1:\2:1
    80:  2:\1:\2:1:\1
    81:  2:\1:\2:\1:1
    82:  2:\2:1:\1:\1
    83:  2:\2:\1:1:\1
    84:  2:\2:\1:\1:1
    85:  \1:1:2:\1:\2
    86:  \1:1:2:\2:\1
    87:  \1:1:\1:2:\2
    88:  \1:1:\1:\2:2
    89:  \1:1:\2:2:\1
    90:  \1:1:\2:\1:2
    91:  \1:2:1:\1:\2
    92:  \1:2:1:\2:\1
    93:  \1:2:\1:1:\2
    94:  \1:2:\1:\2:1
    95:  \1:2:\2:1:\1
    96:  \1:2:\2:\1:1
    97:  \1:\1:1:2:\2
    98:  \1:\1:1:\2:2
    99:  \1:\1:2:1:\2
   100:  \1:\1:2:\2:1
   101:  \1:\1:\2:1:2
   102:  \1:\1:\2:2:1
   103:  \1:\2:1:2:\1
   104:  \1:\2:1:\1:2
   105:  \1:\2:2:1:\1
   106:  \1:\2:2:\1:1
   107:  \1:\2:\1:1:2
   108:  \1:\2:\1:2:1
   109:  \2:1:2:\1:\1
   110:  \2:1:\1:2:\1
   111:  \2:1:\1:\1:2
   112:  \2:2:1:\1:\1
   113:  \2:2:\1:1:\1
   114:  \2:2:\1:\1:1
   115:  \2:\1:1:2:\1
   116:  \2:\1:1:\1:2
   117:  \2:\1:2:1:\1
   118:  \2:\1:2:\1:1
   119:  \2:\1:\1:1:2
   120:  \2:\1:\1:2:1
   121:  2:0:\2:\2:\0
   122:  2:0:\2:\0:\2
   123:  2:0:\0:\2:\2
   124:  2:\2:0:\2:\0
   125:  2:\2:0:\0:\2
   126:  2:\2:\2:0:\0
   127:  2:\2:\2:\0:0
   128:  2:\2:\0:0:\2
   129:  2:\2:\0:\2:0
   130:  2:\0:0:\2:\2
   131:  2:\0:\2:0:\2
   132:  2:\0:\2:\2:0
   133:  0:2:\2:\2:\0
   134:  0:2:\2:\0:\2
   135:  0:2:\0:\2:\2
   136:  0:\2:2:\2:\0
   137:  0:\2:2:\0:\2
   138:  0:\2:\2:2:\0
   139:  0:\2:\2:\0:2
   140:  0:\2:\0:2:\2
   141:  0:\2:\0:\2:2
   142:  0:\0:2:\2:\2
   143:  0:\0:\2:2:\2
   144:  0:\0:\2:\2:2
   145:  \2:2:0:\2:\0
   146:  \2:2:0:\0:\2
   147:  \2:2:\2:0:\0
   148:  \2:2:\2:\0:0
   149:  \2:2:\0:0:\2
   150:  \2:2:\0:\2:0
   151:  \2:0:2:\2:\0
   152:  \2:0:2:\0:\2
   153:  \2:0:\2:2:\0
   154:  \2:0:\2:\0:2
   155:  \2:0:\0:2:\2
   156:  \2:0:\0:\2:2
   157:  \2:\2:2:0:\0
   158:  \2:\2:2:\0:0
   159:  \2:\2:0:2:\0
   160:  \2:\2:0:\0:2
   161:  \2:\2:\0:2:0
   162:  \2:\2:\0:0:2
   163:  \2:\0:2:0:\2
   164:  \2:\0:2:\2:0
   165:  \2:\0:0:2:\2
   166:  \2:\0:0:\2:2
   167:  \2:\0:\2:2:0
   168:  \2:\0:\2:0:2
   169:  \0:2:0:\2:\2
   170:  \0:2:\2:0:\2
   171:  \0:2:\2:\2:0
   172:  \0:0:2:\2:\2
   173:  \0:0:\2:2:\2
   174:  \0:0:\2:\2:2
   175:  \0:\2:2:0:\2
   176:  \0:\2:2:\2:0
   177:  \0:\2:0:2:\2
   178:  \0:\2:0:\2:2
   179:  \0:\2:\2:2:0
   180:  \0:\2:\2:0:2
   181:  0:2:\0:\0:\2
   182:  0:2:\0:\2:\0
   183:  0:2:\2:\0:\0
   184:  0:\0:2:\0:\2
   185:  0:\0:2:\2:\0
   186:  0:\0:\0:2:\2
   187:  0:\0:\0:\2:2
   188:  0:\0:\2:2:\0
   189:  0:\0:\2:\0:2
   190:  0:\2:2:\0:\0
   191:  0:\2:\0:2:\0
   192:  0:\2:\0:\0:2
   193:  2:0:\0:\0:\2
   194:  2:0:\0:\2:\0
   195:  2:0:\2:\0:\0
   196:  2:\0:0:\0:\2
   197:  2:\0:0:\2:\0
   198:  2:\0:\0:0:\2
   199:  2:\0:\0:\2:0
   200:  2:\0:\2:0:\0
   201:  2:\0:\2:\0:0
   202:  2:\2:0:\0:\0
   203:  2:\2:\0:0:\0
   204:  2:\2:\0:\0:0
   205:  \0:0:2:\0:\2
   206:  \0:0:2:\2:\0
   207:  \0:0:\0:2:\2
   208:  \0:0:\0:\2:2
   209:  \0:0:\2:2:\0
   210:  \0:0:\2:\0:2
   211:  \0:2:0:\0:\2
   212:  \0:2:0:\2:\0
   213:  \0:2:\0:0:\2
   214:  \0:2:\0:\2:0
   215:  \0:2:\2:0:\0
   216:  \0:2:\2:\0:0
   217:  \0:\0:0:2:\2
   218:  \0:\0:0:\2:2
   219:  \0:\0:2:0:\2
   220:  \0:\0:2:\2:0
   221:  \0:\0:\2:0:2
   222:  \0:\0:\2:2:0
   223:  \0:\2:0:2:\0
   224:  \0:\2:0:\0:2
   225:  \0:\2:2:0:\0
   226:  \0:\2:2:\0:0
   227:  \0:\2:\0:0:2
   228:  \0:\2:\0:2:0
   229:  \2:0:2:\0:\0
   230:  \2:0:\0:2:\0
   231:  \2:0:\0:\0:2
   232:  \2:2:0:\0:\0
   233:  \2:2:\0:0:\0
   234:  \2:2:\0:\0:0
   235:  \2:\0:0:2:\0
   236:  \2:\0:0:\0:2
   237:  \2:\0:2:0:\0
   238:  \2:\0:2:\0:0
   239:  \2:\0:\0:0:2
   240:  \2:\0:\0:2:0
   241:  1:0:\1:\1:\0
   242:  1:0:\1:\0:\1
   243:  1:0:\0:\1:\1
   244:  1:\1:0:\1:\0
   245:  1:\1:0:\0:\1
   246:  1:\1:\1:0:\0
   247:  1:\1:\1:\0:0
   248:  1:\1:\0:0:\1
   249:  1:\1:\0:\1:0
   250:  1:\0:0:\1:\1
   251:  1:\0:\1:0:\1
   252:  1:\0:\1:\1:0
   253:  0:1:\1:\1:\0
   254:  0:1:\1:\0:\1
   255:  0:1:\0:\1:\1
   256:  0:\1:1:\1:\0
   257:  0:\1:1:\0:\1
   258:  0:\1:\1:1:\0
   259:  0:\1:\1:\0:1
   260:  0:\1:\0:1:\1
   261:  0:\1:\0:\1:1
   262:  0:\0:1:\1:\1
   263:  0:\0:\1:1:\1
   264:  0:\0:\1:\1:1
   265:  \1:1:0:\1:\0
   266:  \1:1:0:\0:\1
   267:  \1:1:\1:0:\0
   268:  \1:1:\1:\0:0
   269:  \1:1:\0:0:\1
   270:  \1:1:\0:\1:0
   271:  \1:0:1:\1:\0
   272:  \1:0:1:\0:\1
   273:  \1:0:\1:1:\0
   274:  \1:0:\1:\0:1
   275:  \1:0:\0:1:\1
   276:  \1:0:\0:\1:1
   277:  \1:\1:1:0:\0
   278:  \1:\1:1:\0:0
   279:  \1:\1:0:1:\0
   280:  \1:\1:0:\0:1
   281:  \1:\1:\0:1:0
   282:  \1:\1:\0:0:1
   283:  \1:\0:1:0:\1
   284:  \1:\0:1:\1:0
   285:  \1:\0:0:1:\1
   286:  \1:\0:0:\1:1
   287:  \1:\0:\1:1:0
   288:  \1:\0:\1:0:1
   289:  \0:1:0:\1:\1
   290:  \0:1:\1:0:\1
   291:  \0:1:\1:\1:0
   292:  \0:0:1:\1:\1
   293:  \0:0:\1:1:\1
   294:  \0:0:\1:\1:1
   295:  \0:\1:1:0:\1
   296:  \0:\1:1:\1:0
   297:  \0:\1:0:1:\1
   298:  \0:\1:0:\1:1
   299:  \0:\1:\1:1:0
   300:  \0:\1:\1:0:1
   301:  2:1:\2:\2:\1
   302:  2:1:\2:\1:\2
   303:  2:1:\1:\2:\2
   304:  2:\2:1:\2:\1
   305:  2:\2:1:\1:\2
   306:  2:\2:\2:1:\1
   307:  2:\2:\2:\1:1
   308:  2:\2:\1:1:\2
   309:  2:\2:\1:\2:1
   310:  2:\1:1:\2:\2
   311:  2:\1:\2:1:\2
   312:  2:\1:\2:\2:1
   313:  1:2:\2:\2:\1
   314:  1:2:\2:\1:\2
   315:  1:2:\1:\2:\2
   316:  1:\2:2:\2:\1
   317:  1:\2:2:\1:\2
   318:  1:\2:\2:2:\1
   319:  1:\2:\2:\1:2
   320:  1:\2:\1:2:\2
   321:  1:\2:\1:\2:2
   322:  1:\1:2:\2:\2
   323:  1:\1:\2:2:\2
   324:  1:\1:\2:\2:2
   325:  \2:2:1:\2:\1
   326:  \2:2:1:\1:\2
   327:  \2:2:\2:1:\1
   328:  \2:2:\2:\1:1
   329:  \2:2:\1:1:\2
   330:  \2:2:\1:\2:1
   331:  \2:1:2:\2:\1
   332:  \2:1:2:\1:\2
   333:  \2:1:\2:2:\1
   334:  \2:1:\2:\1:2
   335:  \2:1:\1:2:\2
   336:  \2:1:\1:\2:2
   337:  \2:\2:2:1:\1
   338:  \2:\2:2:\1:1
   339:  \2:\2:1:2:\1
   340:  \2:\2:1:\1:2
   341:  \2:\2:\1:2:1
   342:  \2:\2:\1:1:2
   343:  \2:\1:2:1:\2
   344:  \2:\1:2:\2:1
   345:  \2:\1:1:2:\2
   346:  \2:\1:1:\2:2
   347:  \2:\1:\2:2:1
   348:  \2:\1:\2:1:2
   349:  \1:2:1:\2:\2
   350:  \1:2:\2:1:\2
   351:  \1:2:\2:\2:1
   352:  \1:1:2:\2:\2
   353:  \1:1:\2:2:\2
   354:  \1:1:\2:\2:2
   355:  \1:\2:2:1:\2
   356:  \1:\2:2:\2:1
   357:  \1:\2:1:2:\2
   358:  \1:\2:1:\2:2
   359:  \1:\2:\2:2:1
   360:  \1:\2:\2:1:2
family= 2 3 0 new D3h genus #     9 is 0:1:\0:\0:\2
     1:  0:1:\0:\0:\2
     2:  0:1:\0:\2:\0
     3:  0:1:\2:\0:\0
     4:  0:\0:1:\0:\2
     5:  0:\0:1:\2:\0
     6:  0:\0:\0:1:\2
     7:  0:\0:\0:\2:1
     8:  0:\0:\2:1:\0
     9:  0:\0:\2:\0:1
    10:  0:\2:1:\0:\0
    11:  0:\2:\0:1:\0
    12:  0:\2:\0:\0:1
    13:  1:0:\0:\0:\2
    14:  1:0:\0:\2:\0
    15:  1:0:\2:\0:\0
    16:  1:\0:0:\0:\2
    17:  1:\0:0:\2:\0
    18:  1:\0:\0:0:\2
    19:  1:\0:\0:\2:0
    20:  1:\0:\2:0:\0
    21:  1:\0:\2:\0:0
    22:  1:\2:0:\0:\0
    23:  1:\2:\0:0:\0
    24:  1:\2:\0:\0:0
    25:  \0:0:1:\0:\2
    26:  \0:0:1:\2:\0
    27:  \0:0:\0:1:\2
    28:  \0:0:\0:\2:1
    29:  \0:0:\2:1:\0
    30:  \0:0:\2:\0:1
    31:  \0:1:0:\0:\2
    32:  \0:1:0:\2:\0
    33:  \0:1:\0:0:\2
    34:  \0:1:\0:\2:0
    35:  \0:1:\2:0:\0
    36:  \0:1:\2:\0:0
    37:  \0:\0:0:1:\2
    38:  \0:\0:0:\2:1
    39:  \0:\0:1:0:\2
    40:  \0:\0:1:\2:0
    41:  \0:\0:\2:0:1
    42:  \0:\0:\2:1:0
    43:  \0:\2:0:1:\0
    44:  \0:\2:0:\0:1
    45:  \0:\2:1:0:\0
    46:  \0:\2:1:\0:0
    47:  \0:\2:\0:0:1
    48:  \0:\2:\0:1:0
    49:  \2:0:1:\0:\0
    50:  \2:0:\0:1:\0
    51:  \2:0:\0:\0:1
    52:  \2:1:0:\0:\0
    53:  \2:1:\0:0:\0
    54:  \2:1:\0:\0:0
    55:  \2:\0:0:1:\0
    56:  \2:\0:0:\0:1
    57:  \2:\0:1:0:\0
    58:  \2:\0:1:\0:0
    59:  \2:\0:\0:0:1
    60:  \2:\0:\0:1:0
    61:  1:2:\1:\1:\0
    62:  1:2:\1:\0:\1
    63:  1:2:\0:\1:\1
    64:  1:\1:2:\1:\0
    65:  1:\1:2:\0:\1
    66:  1:\1:\1:2:\0
    67:  1:\1:\1:\0:2
    68:  1:\1:\0:2:\1
    69:  1:\1:\0:\1:2
    70:  1:\0:2:\1:\1
    71:  1:\0:\1:2:\1
    72:  1:\0:\1:\1:2
    73:  2:1:\1:\1:\0
    74:  2:1:\1:\0:\1
    75:  2:1:\0:\1:\1
    76:  2:\1:1:\1:\0
    77:  2:\1:1:\0:\1
    78:  2:\1:\1:1:\0
    79:  2:\1:\1:\0:1
    80:  2:\1:\0:1:\1
    81:  2:\1:\0:\1:1
    82:  2:\0:1:\1:\1
    83:  2:\0:\1:1:\1
    84:  2:\0:\1:\1:1
    85:  \1:1:2:\1:\0
    86:  \1:1:2:\0:\1
    87:  \1:1:\1:2:\0
    88:  \1:1:\1:\0:2
    89:  \1:1:\0:2:\1
    90:  \1:1:\0:\1:2
    91:  \1:2:1:\1:\0
    92:  \1:2:1:\0:\1
    93:  \1:2:\1:1:\0
    94:  \1:2:\1:\0:1
    95:  \1:2:\0:1:\1
    96:  \1:2:\0:\1:1
    97:  \1:\1:1:2:\0
    98:  \1:\1:1:\0:2
    99:  \1:\1:2:1:\0
   100:  \1:\1:2:\0:1
   101:  \1:\1:\0:1:2
   102:  \1:\1:\0:2:1
   103:  \1:\0:1:2:\1
   104:  \1:\0:1:\1:2
   105:  \1:\0:2:1:\1
   106:  \1:\0:2:\1:1
   107:  \1:\0:\1:1:2
   108:  \1:\0:\1:2:1
   109:  \0:1:2:\1:\1
   110:  \0:1:\1:2:\1
   111:  \0:1:\1:\1:2
   112:  \0:2:1:\1:\1
   113:  \0:2:\1:1:\1
   114:  \0:2:\1:\1:1
   115:  \0:\1:1:2:\1
   116:  \0:\1:1:\1:2
   117:  \0:\1:2:1:\1
   118:  \0:\1:2:\1:1
   119:  \0:\1:\1:1:2
   120:  \0:\1:\1:2:1
   121:  2:0:\2:\2:\1
   122:  2:0:\2:\1:\2
   123:  2:0:\1:\2:\2
   124:  2:\2:0:\2:\1
   125:  2:\2:0:\1:\2
   126:  2:\2:\2:0:\1
   127:  2:\2:\2:\1:0
   128:  2:\2:\1:0:\2
   129:  2:\2:\1:\2:0
   130:  2:\1:0:\2:\2
   131:  2:\1:\2:0:\2
   132:  2:\1:\2:\2:0
   133:  0:2:\2:\2:\1
   134:  0:2:\2:\1:\2
   135:  0:2:\1:\2:\2
   136:  0:\2:2:\2:\1
   137:  0:\2:2:\1:\2
   138:  0:\2:\2:2:\1
   139:  0:\2:\2:\1:2
   140:  0:\2:\1:2:\2
   141:  0:\2:\1:\2:2
   142:  0:\1:2:\2:\2
   143:  0:\1:\2:2:\2
   144:  0:\1:\2:\2:2
   145:  \2:2:0:\2:\1
   146:  \2:2:0:\1:\2
   147:  \2:2:\2:0:\1
   148:  \2:2:\2:\1:0
   149:  \2:2:\1:0:\2
   150:  \2:2:\1:\2:0
   151:  \2:0:2:\2:\1
   152:  \2:0:2:\1:\2
   153:  \2:0:\2:2:\1
   154:  \2:0:\2:\1:2
   155:  \2:0:\1:2:\2
   156:  \2:0:\1:\2:2
   157:  \2:\2:2:0:\1
   158:  \2:\2:2:\1:0
   159:  \2:\2:0:2:\1
   160:  \2:\2:0:\1:2
   161:  \2:\2:\1:2:0
   162:  \2:\2:\1:0:2
   163:  \2:\1:2:0:\2
   164:  \2:\1:2:\2:0
   165:  \2:\1:0:2:\2
   166:  \2:\1:0:\2:2
   167:  \2:\1:\2:2:0
   168:  \2:\1:\2:0:2
   169:  \1:2:0:\2:\2
   170:  \1:2:\2:0:\2
   171:  \1:2:\2:\2:0
   172:  \1:0:2:\2:\2
   173:  \1:0:\2:2:\2
   174:  \1:0:\2:\2:2
   175:  \1:\2:2:0:\2
   176:  \1:\2:2:\2:0
   177:  \1:\2:0:2:\2
   178:  \1:\2:0:\2:2
   179:  \1:\2:\2:2:0
   180:  \1:\2:\2:0:2
   181:  0:2:\0:\0:\1
   182:  0:2:\0:\1:\0
   183:  0:2:\1:\0:\0
   184:  0:\0:2:\0:\1
   185:  0:\0:2:\1:\0
   186:  0:\0:\0:2:\1
   187:  0:\0:\0:\1:2
   188:  0:\0:\1:2:\0
   189:  0:\0:\1:\0:2
   190:  0:\1:2:\0:\0
   191:  0:\1:\0:2:\0
   192:  0:\1:\0:\0:2
   193:  2:0:\0:\0:\1
   194:  2:0:\0:\1:\0
   195:  2:0:\1:\0:\0
   196:  2:\0:0:\0:\1
   197:  2:\0:0:\1:\0
   198:  2:\0:\0:0:\1
   199:  2:\0:\0:\1:0
   200:  2:\0:\1:0:\0
   201:  2:\0:\1:\0:0
   202:  2:\1:0:\0:\0
   203:  2:\1:\0:0:\0
   204:  2:\1:\0:\0:0
   205:  \0:0:2:\0:\1
   206:  \0:0:2:\1:\0
   207:  \0:0:\0:2:\1
   208:  \0:0:\0:\1:2
   209:  \0:0:\1:2:\0
   210:  \0:0:\1:\0:2
   211:  \0:2:0:\0:\1
   212:  \0:2:0:\1:\0
   213:  \0:2:\0:0:\1
   214:  \0:2:\0:\1:0
   215:  \0:2:\1:0:\0
   216:  \0:2:\1:\0:0
   217:  \0:\0:0:2:\1
   218:  \0:\0:0:\1:2
   219:  \0:\0:2:0:\1
   220:  \0:\0:2:\1:0
   221:  \0:\0:\1:0:2
   222:  \0:\0:\1:2:0
   223:  \0:\1:0:2:\0
   224:  \0:\1:0:\0:2
   225:  \0:\1:2:0:\0
   226:  \0:\1:2:\0:0
   227:  \0:\1:\0:0:2
   228:  \0:\1:\0:2:0
   229:  \1:0:2:\0:\0
   230:  \1:0:\0:2:\0
   231:  \1:0:\0:\0:2
   232:  \1:2:0:\0:\0
   233:  \1:2:\0:0:\0
   234:  \1:2:\0:\0:0
   235:  \1:\0:0:2:\0
   236:  \1:\0:0:\0:2
   237:  \1:\0:2:0:\0
   238:  \1:\0:2:\0:0
   239:  \1:\0:\0:0:2
   240:  \1:\0:\0:2:0
   241:  1:0:\1:\1:\2
   242:  1:0:\1:\2:\1
   243:  1:0:\2:\1:\1
   244:  1:\1:0:\1:\2
   245:  1:\1:0:\2:\1
   246:  1:\1:\1:0:\2
   247:  1:\1:\1:\2:0
   248:  1:\1:\2:0:\1
   249:  1:\1:\2:\1:0
   250:  1:\2:0:\1:\1
   251:  1:\2:\1:0:\1
   252:  1:\2:\1:\1:0
   253:  0:1:\1:\1:\2
   254:  0:1:\1:\2:\1
   255:  0:1:\2:\1:\1
   256:  0:\1:1:\1:\2
   257:  0:\1:1:\2:\1
   258:  0:\1:\1:1:\2
   259:  0:\1:\1:\2:1
   260:  0:\1:\2:1:\1
   261:  0:\1:\2:\1:1
   262:  0:\2:1:\1:\1
   263:  0:\2:\1:1:\1
   264:  0:\2:\1:\1:1
   265:  \1:1:0:\1:\2
   266:  \1:1:0:\2:\1
   267:  \1:1:\1:0:\2
   268:  \1:1:\1:\2:0
   269:  \1:1:\2:0:\1
   270:  \1:1:\2:\1:0
   271:  \1:0:1:\1:\2
   272:  \1:0:1:\2:\1
   273:  \1:0:\1:1:\2
   274:  \1:0:\1:\2:1
   275:  \1:0:\2:1:\1
   276:  \1:0:\2:\1:1
   277:  \1:\1:1:0:\2
   278:  \1:\1:1:\2:0
   279:  \1:\1:0:1:\2
   280:  \1:\1:0:\2:1
   281:  \1:\1:\2:1:0
   282:  \1:\1:\2:0:1
   283:  \1:\2:1:0:\1
   284:  \1:\2:1:\1:0
   285:  \1:\2:0:1:\1
   286:  \1:\2:0:\1:1
   287:  \1:\2:\1:1:0
   288:  \1:\2:\1:0:1
   289:  \2:1:0:\1:\1
   290:  \2:1:\1:0:\1
   291:  \2:1:\1:\1:0
   292:  \2:0:1:\1:\1
   293:  \2:0:\1:1:\1
   294:  \2:0:\1:\1:1
   295:  \2:\1:1:0:\1
   296:  \2:\1:1:\1:0
   297:  \2:\1:0:1:\1
   298:  \2:\1:0:\1:1
   299:  \2:\1:\1:1:0
   300:  \2:\1:\1:0:1
   301:  2:1:\2:\2:\0
   302:  2:1:\2:\0:\2
   303:  2:1:\0:\2:\2
   304:  2:\2:1:\2:\0
   305:  2:\2:1:\0:\2
   306:  2:\2:\2:1:\0
   307:  2:\2:\2:\0:1
   308:  2:\2:\0:1:\2
   309:  2:\2:\0:\2:1
   310:  2:\0:1:\2:\2
   311:  2:\0:\2:1:\2
   312:  2:\0:\2:\2:1
   313:  1:2:\2:\2:\0
   314:  1:2:\2:\0:\2
   315:  1:2:\0:\2:\2
   316:  1:\2:2:\2:\0
   317:  1:\2:2:\0:\2
   318:  1:\2:\2:2:\0
   319:  1:\2:\2:\0:2
   320:  1:\2:\0:2:\2
   321:  1:\2:\0:\2:2
   322:  1:\0:2:\2:\2
   323:  1:\0:\2:2:\2
   324:  1:\0:\2:\2:2
   325:  \2:2:1:\2:\0
   326:  \2:2:1:\0:\2
   327:  \2:2:\2:1:\0
   328:  \2:2:\2:\0:1
   329:  \2:2:\0:1:\2
   330:  \2:2:\0:\2:1
   331:  \2:1:2:\2:\0
   332:  \2:1:2:\0:\2
   333:  \2:1:\2:2:\0
   334:  \2:1:\2:\0:2
   335:  \2:1:\0:2:\2
   336:  \2:1:\0:\2:2
   337:  \2:\2:2:1:\0
   338:  \2:\2:2:\0:1
   339:  \2:\2:1:2:\0
   340:  \2:\2:1:\0:2
   341:  \2:\2:\0:2:1
   342:  \2:\2:\0:1:2
   343:  \2:\0:2:1:\2
   344:  \2:\0:2:\2:1
   345:  \2:\0:1:2:\2
   346:  \2:\0:1:\2:2
   347:  \2:\0:\2:2:1
   348:  \2:\0:\2:1:2
   349:  \0:2:1:\2:\2
   350:  \0:2:\2:1:\2
   351:  \0:2:\2:\2:1
   352:  \0:1:2:\2:\2
   353:  \0:1:\2:2:\2
   354:  \0:1:\2:\2:2
   355:  \0:\2:2:1:\2
   356:  \0:\2:2:\2:1
   357:  \0:\2:1:2:\2
   358:  \0:\2:1:\2:2
   359:  \0:\2:\2:2:1
   360:  \0:\2:\2:1:2
family= 2 3 0 new D3h genus #    10 is 0:1:\0:\1:\2
     1:  0:1:\0:\1:\2
     2:  0:1:\0:\2:\1
     3:  0:1:\1:\0:\2
     4:  0:1:\1:\2:\0
     5:  0:1:\2:\0:\1
     6:  0:1:\2:\1:\0
     7:  0:\0:1:\1:\2
     8:  0:\0:1:\2:\1
     9:  0:\0:\1:1:\2
    10:  0:\0:\1:\2:1
    11:  0:\0:\2:1:\1
    12:  0:\0:\2:\1:1
    13:  0:\1:1:\0:\2
    14:  0:\1:1:\2:\0
    15:  0:\1:\0:1:\2
    16:  0:\1:\0:\2:1
    17:  0:\1:\2:1:\0
    18:  0:\1:\2:\0:1
    19:  0:\2:1:\0:\1
    20:  0:\2:1:\1:\0
    21:  0:\2:\0:1:\1
    22:  0:\2:\0:\1:1
    23:  0:\2:\1:1:\0
    24:  0:\2:\1:\0:1
    25:  1:0:\0:\1:\2
    26:  1:0:\0:\2:\1
    27:  1:0:\1:\0:\2
    28:  1:0:\1:\2:\0
    29:  1:0:\2:\0:\1
    30:  1:0:\2:\1:\0
    31:  1:\0:0:\1:\2
    32:  1:\0:0:\2:\1
    33:  1:\0:\1:0:\2
    34:  1:\0:\1:\2:0
    35:  1:\0:\2:0:\1
    36:  1:\0:\2:\1:0
    37:  1:\1:0:\0:\2
    38:  1:\1:0:\2:\0
    39:  1:\1:\0:0:\2
    40:  1:\1:\0:\2:0
    41:  1:\1:\2:0:\0
    42:  1:\1:\2:\0:0
    43:  1:\2:0:\0:\1
    44:  1:\2:0:\1:\0
    45:  1:\2:\0:0:\1
    46:  1:\2:\0:\1:0
    47:  1:\2:\1:0:\0
    48:  1:\2:\1:\0:0
    49:  \0:0:1:\1:\2
    50:  \0:0:1:\2:\1
    51:  \0:0:\1:1:\2
    52:  \0:0:\1:\2:1
    53:  \0:0:\2:1:\1
    54:  \0:0:\2:\1:1
    55:  \0:1:0:\1:\2
    56:  \0:1:0:\2:\1
    57:  \0:1:\1:0:\2
    58:  \0:1:\1:\2:0
    59:  \0:1:\2:0:\1
    60:  \0:1:\2:\1:0
    61:  \0:\1:0:1:\2
    62:  \0:\1:0:\2:1
    63:  \0:\1:1:0:\2
    64:  \0:\1:1:\2:0
    65:  \0:\1:\2:0:1
    66:  \0:\1:\2:1:0
    67:  \0:\2:0:1:\1
    68:  \0:\2:0:\1:1
    69:  \0:\2:1:0:\1
    70:  \0:\2:1:\1:0
    71:  \0:\2:\1:0:1
    72:  \0:\2:\1:1:0
    73:  \1:0:1:\0:\2
    74:  \1:0:1:\2:\0
    75:  \1:0:\0:1:\2
    76:  \1:0:\0:\2:1
    77:  \1:0:\2:1:\0
    78:  \1:0:\2:\0:1
    79:  \1:1:0:\0:\2
    80:  \1:1:0:\2:\0
    81:  \1:1:\0:0:\2
    82:  \1:1:\0:\2:0
    83:  \1:1:\2:0:\0
    84:  \1:1:\2:\0:0
    85:  \1:\0:0:1:\2
    86:  \1:\0:0:\2:1
    87:  \1:\0:1:0:\2
    88:  \1:\0:1:\2:0
    89:  \1:\0:\2:0:1
    90:  \1:\0:\2:1:0
    91:  \1:\2:0:1:\0
    92:  \1:\2:0:\0:1
    93:  \1:\2:1:0:\0
    94:  \1:\2:1:\0:0
    95:  \1:\2:\0:0:1
    96:  \1:\2:\0:1:0
    97:  \2:0:1:\0:\1
    98:  \2:0:1:\1:\0
    99:  \2:0:\0:1:\1
   100:  \2:0:\0:\1:1
   101:  \2:0:\1:1:\0
   102:  \2:0:\1:\0:1
   103:  \2:1:0:\0:\1
   104:  \2:1:0:\1:\0
   105:  \2:1:\0:0:\1
   106:  \2:1:\0:\1:0
   107:  \2:1:\1:0:\0
   108:  \2:1:\1:\0:0
   109:  \2:\0:0:1:\1
   110:  \2:\0:0:\1:1
   111:  \2:\0:1:0:\1
   112:  \2:\0:1:\1:0
   113:  \2:\0:\1:0:1
   114:  \2:\0:\1:1:0
   115:  \2:\1:0:1:\0
   116:  \2:\1:0:\0:1
   117:  \2:\1:1:0:\0
   118:  \2:\1:1:\0:0
   119:  \2:\1:\0:0:1
   120:  \2:\1:\0:1:0
   121:  1:2:\1:\2:\0
   122:  1:2:\1:\0:\2
   123:  1:2:\2:\1:\0
   124:  1:2:\2:\0:\1
   125:  1:2:\0:\1:\2
   126:  1:2:\0:\2:\1
   127:  1:\1:2:\2:\0
   128:  1:\1:2:\0:\2
   129:  1:\1:\2:2:\0
   130:  1:\1:\2:\0:2
   131:  1:\1:\0:2:\2
   132:  1:\1:\0:\2:2
   133:  1:\2:2:\1:\0
   134:  1:\2:2:\0:\1
   135:  1:\2:\1:2:\0
   136:  1:\2:\1:\0:2
   137:  1:\2:\0:2:\1
   138:  1:\2:\0:\1:2
   139:  1:\0:2:\1:\2
   140:  1:\0:2:\2:\1
   141:  1:\0:\1:2:\2
   142:  1:\0:\1:\2:2
   143:  1:\0:\2:2:\1
   144:  1:\0:\2:\1:2
   145:  2:1:\1:\2:\0
   146:  2:1:\1:\0:\2
   147:  2:1:\2:\1:\0
   148:  2:1:\2:\0:\1
   149:  2:1:\0:\1:\2
   150:  2:1:\0:\2:\1
   151:  2:\1:1:\2:\0
   152:  2:\1:1:\0:\2
   153:  2:\1:\2:1:\0
   154:  2:\1:\2:\0:1
   155:  2:\1:\0:1:\2
   156:  2:\1:\0:\2:1
   157:  2:\2:1:\1:\0
   158:  2:\2:1:\0:\1
   159:  2:\2:\1:1:\0
   160:  2:\2:\1:\0:1
   161:  2:\2:\0:1:\1
   162:  2:\2:\0:\1:1
   163:  2:\0:1:\1:\2
   164:  2:\0:1:\2:\1
   165:  2:\0:\1:1:\2
   166:  2:\0:\1:\2:1
   167:  2:\0:\2:1:\1
   168:  2:\0:\2:\1:1
   169:  \1:1:2:\2:\0
   170:  \1:1:2:\0:\2
   171:  \1:1:\2:2:\0
   172:  \1:1:\2:\0:2
   173:  \1:1:\0:2:\2
   174:  \1:1:\0:\2:2
   175:  \1:2:1:\2:\0
   176:  \1:2:1:\0:\2
   177:  \1:2:\2:1:\0
   178:  \1:2:\2:\0:1
   179:  \1:2:\0:1:\2
   180:  \1:2:\0:\2:1
   181:  \1:\2:1:2:\0
   182:  \1:\2:1:\0:2
   183:  \1:\2:2:1:\0
   184:  \1:\2:2:\0:1
   185:  \1:\2:\0:1:2
   186:  \1:\2:\0:2:1
   187:  \1:\0:1:2:\2
   188:  \1:\0:1:\2:2
   189:  \1:\0:2:1:\2
   190:  \1:\0:2:\2:1
   191:  \1:\0:\2:1:2
   192:  \1:\0:\2:2:1
   193:  \2:1:2:\1:\0
   194:  \2:1:2:\0:\1
   195:  \2:1:\1:2:\0
   196:  \2:1:\1:\0:2
   197:  \2:1:\0:2:\1
   198:  \2:1:\0:\1:2
   199:  \2:2:1:\1:\0
   200:  \2:2:1:\0:\1
   201:  \2:2:\1:1:\0
   202:  \2:2:\1:\0:1
   203:  \2:2:\0:1:\1
   204:  \2:2:\0:\1:1
   205:  \2:\1:1:2:\0
   206:  \2:\1:1:\0:2
   207:  \2:\1:2:1:\0
   208:  \2:\1:2:\0:1
   209:  \2:\1:\0:1:2
   210:  \2:\1:\0:2:1
   211:  \2:\0:1:2:\1
   212:  \2:\0:1:\1:2
   213:  \2:\0:2:1:\1
   214:  \2:\0:2:\1:1
   215:  \2:\0:\1:1:2
   216:  \2:\0:\1:2:1
   217:  \0:1:2:\1:\2
   218:  \0:1:2:\2:\1
   219:  \0:1:\1:2:\2
   220:  \0:1:\1:\2:2
   221:  \0:1:\2:2:\1
   222:  \0:1:\2:\1:2
   223:  \0:2:1:\1:\2
   224:  \0:2:1:\2:\1
   225:  \0:2:\1:1:\2
   226:  \0:2:\1:\2:1
   227:  \0:2:\2:1:\1
   228:  \0:2:\2:\1:1
   229:  \0:\1:1:2:\2
   230:  \0:\1:1:\2:2
   231:  \0:\1:2:1:\2
   232:  \0:\1:2:\2:1
   233:  \0:\1:\2:1:2
   234:  \0:\1:\2:2:1
   235:  \0:\2:1:2:\1
   236:  \0:\2:1:\1:2
   237:  \0:\2:2:1:\1
   238:  \0:\2:2:\1:1
   239:  \0:\2:\1:1:2
   240:  \0:\2:\1:2:1
   241:  2:0:\2:\0:\1
   242:  2:0:\2:\1:\0
   243:  2:0:\0:\2:\1
   244:  2:0:\0:\1:\2
   245:  2:0:\1:\2:\0
   246:  2:0:\1:\0:\2
   247:  2:\2:0:\0:\1
   248:  2:\2:0:\1:\0
   249:  2:\2:\0:0:\1
   250:  2:\2:\0:\1:0
   251:  2:\2:\1:0:\0
   252:  2:\2:\1:\0:0
   253:  2:\0:0:\2:\1
   254:  2:\0:0:\1:\2
   255:  2:\0:\2:0:\1
   256:  2:\0:\2:\1:0
   257:  2:\0:\1:0:\2
   258:  2:\0:\1:\2:0
   259:  2:\1:0:\2:\0
   260:  2:\1:0:\0:\2
   261:  2:\1:\2:0:\0
   262:  2:\1:\2:\0:0
   263:  2:\1:\0:0:\2
   264:  2:\1:\0:\2:0
   265:  0:2:\2:\0:\1
   266:  0:2:\2:\1:\0
   267:  0:2:\0:\2:\1
   268:  0:2:\0:\1:\2
   269:  0:2:\1:\2:\0
   270:  0:2:\1:\0:\2
   271:  0:\2:2:\0:\1
   272:  0:\2:2:\1:\0
   273:  0:\2:\0:2:\1
   274:  0:\2:\0:\1:2
   275:  0:\2:\1:2:\0
   276:  0:\2:\1:\0:2
   277:  0:\0:2:\2:\1
   278:  0:\0:2:\1:\2
   279:  0:\0:\2:2:\1
   280:  0:\0:\2:\1:2
   281:  0:\0:\1:2:\2
   282:  0:\0:\1:\2:2
   283:  0:\1:2:\2:\0
   284:  0:\1:2:\0:\2
   285:  0:\1:\2:2:\0
   286:  0:\1:\2:\0:2
   287:  0:\1:\0:2:\2
   288:  0:\1:\0:\2:2
   289:  \2:2:0:\0:\1
   290:  \2:2:0:\1:\0
   291:  \2:2:\0:0:\1
   292:  \2:2:\0:\1:0
   293:  \2:2:\1:0:\0
   294:  \2:2:\1:\0:0
   295:  \2:0:2:\0:\1
   296:  \2:0:2:\1:\0
   297:  \2:0:\0:2:\1
   298:  \2:0:\0:\1:2
   299:  \2:0:\1:2:\0
   300:  \2:0:\1:\0:2
   301:  \2:\0:2:0:\1
   302:  \2:\0:2:\1:0
   303:  \2:\0:0:2:\1
   304:  \2:\0:0:\1:2
   305:  \2:\0:\1:2:0
   306:  \2:\0:\1:0:2
   307:  \2:\1:2:0:\0
   308:  \2:\1:2:\0:0
   309:  \2:\1:0:2:\0
   310:  \2:\1:0:\0:2
   311:  \2:\1:\0:2:0
   312:  \2:\1:\0:0:2
   313:  \0:2:0:\2:\1
   314:  \0:2:0:\1:\2
   315:  \0:2:\2:0:\1
   316:  \0:2:\2:\1:0
   317:  \0:2:\1:0:\2
   318:  \0:2:\1:\2:0
   319:  \0:0:2:\2:\1
   320:  \0:0:2:\1:\2
   321:  \0:0:\2:2:\1
   322:  \0:0:\2:\1:2
   323:  \0:0:\1:2:\2
   324:  \0:0:\1:\2:2
   325:  \0:\2:2:0:\1
   326:  \0:\2:2:\1:0
   327:  \0:\2:0:2:\1
   328:  \0:\2:0:\1:2
   329:  \0:\2:\1:2:0
   330:  \0:\2:\1:0:2
   331:  \0:\1:2:0:\2
   332:  \0:\1:2:\2:0
   333:  \0:\1:0:2:\2
   334:  \0:\1:0:\2:2
   335:  \0:\1:\2:2:0
   336:  \0:\1:\2:0:2
   337:  \1:2:0:\2:\0
   338:  \1:2:0:\0:\2
   339:  \1:2:\2:0:\0
   340:  \1:2:\2:\0:0
   341:  \1:2:\0:0:\2
   342:  \1:2:\0:\2:0
   343:  \1:0:2:\2:\0
   344:  \1:0:2:\0:\2
   345:  \1:0:\2:2:\0
   346:  \1:0:\2:\0:2
   347:  \1:0:\0:2:\2
   348:  \1:0:\0:\2:2
   349:  \1:\2:2:0:\0
   350:  \1:\2:2:\0:0
   351:  \1:\2:0:2:\0
   352:  \1:\2:0:\0:2
   353:  \1:\2:\0:2:0
   354:  \1:\2:\0:0:2
   355:  \1:\0:2:0:\2
   356:  \1:\0:2:\2:0
   357:  \1:\0:0:2:\2
   358:  \1:\0:0:\2:2
   359:  \1:\0:\2:2:0
   360:  \1:\0:\2:0:2
family= 2 3 0 new D3h genus #    11 is 0:1:\0:\2:\2
     1:  0:1:\0:\2:\2
     2:  0:1:\2:\0:\2
     3:  0:1:\2:\2:\0
     4:  0:\0:1:\2:\2
     5:  0:\0:\2:1:\2
     6:  0:\0:\2:\2:1
     7:  0:\2:1:\0:\2
     8:  0:\2:1:\2:\0
     9:  0:\2:\0:1:\2
    10:  0:\2:\0:\2:1
    11:  0:\2:\2:1:\0
    12:  0:\2:\2:\0:1
    13:  1:0:\0:\2:\2
    14:  1:0:\2:\0:\2
    15:  1:0:\2:\2:\0
    16:  1:\0:0:\2:\2
    17:  1:\0:\2:0:\2
    18:  1:\0:\2:\2:0
    19:  1:\2:0:\0:\2
    20:  1:\2:0:\2:\0
    21:  1:\2:\0:0:\2
    22:  1:\2:\0:\2:0
    23:  1:\2:\2:0:\0
    24:  1:\2:\2:\0:0
    25:  \0:0:1:\2:\2
    26:  \0:0:\2:1:\2
    27:  \0:0:\2:\2:1
    28:  \0:1:0:\2:\2
    29:  \0:1:\2:0:\2
    30:  \0:1:\2:\2:0
    31:  \0:\2:0:1:\2
    32:  \0:\2:0:\2:1
    33:  \0:\2:1:0:\2
    34:  \0:\2:1:\2:0
    35:  \0:\2:\2:0:1
    36:  \0:\2:\2:1:0
    37:  \2:0:1:\0:\2
    38:  \2:0:1:\2:\0
    39:  \2:0:\0:1:\2
    40:  \2:0:\0:\2:1
    41:  \2:0:\2:1:\0
    42:  \2:0:\2:\0:1
    43:  \2:1:0:\0:\2
    44:  \2:1:0:\2:\0
    45:  \2:1:\0:0:\2
    46:  \2:1:\0:\2:0
    47:  \2:1:\2:0:\0
    48:  \2:1:\2:\0:0
    49:  \2:\0:0:1:\2
    50:  \2:\0:0:\2:1
    51:  \2:\0:1:0:\2
    52:  \2:\0:1:\2:0
    53:  \2:\0:\2:0:1
    54:  \2:\0:\2:1:0
    55:  \2:\2:0:1:\0
    56:  \2:\2:0:\0:1
    57:  \2:\2:1:0:\0
    58:  \2:\2:1:\0:0
    59:  \2:\2:\0:0:1
    60:  \2:\2:\0:1:0
    61:  1:2:\1:\0:\0
    62:  1:2:\0:\1:\0
    63:  1:2:\0:\0:\1
    64:  1:\1:2:\0:\0
    65:  1:\1:\0:2:\0
    66:  1:\1:\0:\0:2
    67:  1:\0:2:\1:\0
    68:  1:\0:2:\0:\1
    69:  1:\0:\1:2:\0
    70:  1:\0:\1:\0:2
    71:  1:\0:\0:2:\1
    72:  1:\0:\0:\1:2
    73:  2:1:\1:\0:\0
    74:  2:1:\0:\1:\0
    75:  2:1:\0:\0:\1
    76:  2:\1:1:\0:\0
    77:  2:\1:\0:1:\0
    78:  2:\1:\0:\0:1
    79:  2:\0:1:\1:\0
    80:  2:\0:1:\0:\1
    81:  2:\0:\1:1:\0
    82:  2:\0:\1:\0:1
    83:  2:\0:\0:1:\1
    84:  2:\0:\0:\1:1
    85:  \1:1:2:\0:\0
    86:  \1:1:\0:2:\0
    87:  \1:1:\0:\0:2
    88:  \1:2:1:\0:\0
    89:  \1:2:\0:1:\0
    90:  \1:2:\0:\0:1
    91:  \1:\0:1:2:\0
    92:  \1:\0:1:\0:2
    93:  \1:\0:2:1:\0
    94:  \1:\0:2:\0:1
    95:  \1:\0:\0:1:2
    96:  \1:\0:\0:2:1
    97:  \0:1:2:\1:\0
    98:  \0:1:2:\0:\1
    99:  \0:1:\1:2:\0
   100:  \0:1:\1:\0:2
   101:  \0:1:\0:2:\1
   102:  \0:1:\0:\1:2
   103:  \0:2:1:\1:\0
   104:  \0:2:1:\0:\1
   105:  \0:2:\1:1:\0
   106:  \0:2:\1:\0:1
   107:  \0:2:\0:1:\1
   108:  \0:2:\0:\1:1
   109:  \0:\1:1:2:\0
   110:  \0:\1:1:\0:2
   111:  \0:\1:2:1:\0
   112:  \0:\1:2:\0:1
   113:  \0:\1:\0:1:2
   114:  \0:\1:\0:2:1
   115:  \0:\0:1:2:\1
   116:  \0:\0:1:\1:2
   117:  \0:\0:2:1:\1
   118:  \0:\0:2:\1:1
   119:  \0:\0:\1:1:2
   120:  \0:\0:\1:2:1
   121:  2:0:\2:\1:\1
   122:  2:0:\1:\2:\1
   123:  2:0:\1:\1:\2
   124:  2:\2:0:\1:\1
   125:  2:\2:\1:0:\1
   126:  2:\2:\1:\1:0
   127:  2:\1:0:\2:\1
   128:  2:\1:0:\1:\2
   129:  2:\1:\2:0:\1
   130:  2:\1:\2:\1:0
   131:  2:\1:\1:0:\2
   132:  2:\1:\1:\2:0
   133:  0:2:\2:\1:\1
   134:  0:2:\1:\2:\1
   135:  0:2:\1:\1:\2
   136:  0:\2:2:\1:\1
   137:  0:\2:\1:2:\1
   138:  0:\2:\1:\1:2
   139:  0:\1:2:\2:\1
   140:  0:\1:2:\1:\2
   141:  0:\1:\2:2:\1
   142:  0:\1:\2:\1:2
   143:  0:\1:\1:2:\2
   144:  0:\1:\1:\2:2
   145:  \2:2:0:\1:\1
   146:  \2:2:\1:0:\1
   147:  \2:2:\1:\1:0
   148:  \2:0:2:\1:\1
   149:  \2:0:\1:2:\1
   150:  \2:0:\1:\1:2
   151:  \2:\1:2:0:\1
   152:  \2:\1:2:\1:0
   153:  \2:\1:0:2:\1
   154:  \2:\1:0:\1:2
   155:  \2:\1:\1:2:0
   156:  \2:\1:\1:0:2
   157:  \1:2:0:\2:\1
   158:  \1:2:0:\1:\2
   159:  \1:2:\2:0:\1
   160:  \1:2:\2:\1:0
   161:  \1:2:\1:0:\2
   162:  \1:2:\1:\2:0
   163:  \1:0:2:\2:\1
   164:  \1:0:2:\1:\2
   165:  \1:0:\2:2:\1
   166:  \1:0:\2:\1:2
   167:  \1:0:\1:2:\2
   168:  \1:0:\1:\2:2
   169:  \1:\2:2:0:\1
   170:  \1:\2:2:\1:0
   171:  \1:\2:0:2:\1
   172:  \1:\2:0:\1:2
   173:  \1:\2:\1:2:0
   174:  \1:\2:\1:0:2
   175:  \1:\1:2:0:\2
   176:  \1:\1:2:\2:0
   177:  \1:\1:0:2:\2
   178:  \1:\1:0:\2:2
   179:  \1:\1:\2:2:0
   180:  \1:\1:\2:0:2
   181:  0:2:\0:\1:\1
   182:  0:2:\1:\0:\1
   183:  0:2:\1:\1:\0
   184:  0:\0:2:\1:\1
   185:  0:\0:\1:2:\1
   186:  0:\0:\1:\1:2
   187:  0:\1:2:\0:\1
   188:  0:\1:2:\1:\0
   189:  0:\1:\0:2:\1
   190:  0:\1:\0:\1:2
   191:  0:\1:\1:2:\0
   192:  0:\1:\1:\0:2
   193:  2:0:\0:\1:\1
   194:  2:0:\1:\0:\1
   195:  2:0:\1:\1:\0
   196:  2:\0:0:\1:\1
   197:  2:\0:\1:0:\1
   198:  2:\0:\1:\1:0
   199:  2:\1:0:\0:\1
   200:  2:\1:0:\1:\0
   201:  2:\1:\0:0:\1
   202:  2:\1:\0:\1:0
   203:  2:\1:\1:0:\0
   204:  2:\1:\1:\0:0
   205:  \0:0:2:\1:\1
   206:  \0:0:\1:2:\1
   207:  \0:0:\1:\1:2
   208:  \0:2:0:\1:\1
   209:  \0:2:\1:0:\1
   210:  \0:2:\1:\1:0
   211:  \0:\1:0:2:\1
   212:  \0:\1:0:\1:2
   213:  \0:\1:2:0:\1
   214:  \0:\1:2:\1:0
   215:  \0:\1:\1:0:2
   216:  \0:\1:\1:2:0
   217:  \1:0:2:\0:\1
   218:  \1:0:2:\1:\0
   219:  \1:0:\0:2:\1
   220:  \1:0:\0:\1:2
   221:  \1:0:\1:2:\0
   222:  \1:0:\1:\0:2
   223:  \1:2:0:\0:\1
   224:  \1:2:0:\1:\0
   225:  \1:2:\0:0:\1
   226:  \1:2:\0:\1:0
   227:  \1:2:\1:0:\0
   228:  \1:2:\1:\0:0
   229:  \1:\0:0:2:\1
   230:  \1:\0:0:\1:2
   231:  \1:\0:2:0:\1
   232:  \1:\0:2:\1:0
   233:  \1:\0:\1:0:2
   234:  \1:\0:\1:2:0
   235:  \1:\1:0:2:\0
   236:  \1:\1:0:\0:2
   237:  \1:\1:2:0:\0
   238:  \1:\1:2:\0:0
   239:  \1:\1:\0:0:2
   240:  \1:\1:\0:2:0
   241:  1:0:\1:\2:\2
   242:  1:0:\2:\1:\2
   243:  1:0:\2:\2:\1
   244:  1:\1:0:\2:\2
   245:  1:\1:\2:0:\2
   246:  1:\1:\2:\2:0
   247:  1:\2:0:\1:\2
   248:  1:\2:0:\2:\1
   249:  1:\2:\1:0:\2
   250:  1:\2:\1:\2:0
   251:  1:\2:\2:0:\1
   252:  1:\2:\2:\1:0
   253:  0:1:\1:\2:\2
   254:  0:1:\2:\1:\2
   255:  0:1:\2:\2:\1
   256:  0:\1:1:\2:\2
   257:  0:\1:\2:1:\2
   258:  0:\1:\2:\2:1
   259:  0:\2:1:\1:\2
   260:  0:\2:1:\2:\1
   261:  0:\2:\1:1:\2
   262:  0:\2:\1:\2:1
   263:  0:\2:\2:1:\1
   264:  0:\2:\2:\1:1
   265:  \1:1:0:\2:\2
   266:  \1:1:\2:0:\2
   267:  \1:1:\2:\2:0
   268:  \1:0:1:\2:\2
   269:  \1:0:\2:1:\2
   270:  \1:0:\2:\2:1
   271:  \1:\2:1:0:\2
   272:  \1:\2:1:\2:0
   273:  \1:\2:0:1:\2
   274:  \1:\2:0:\2:1
   275:  \1:\2:\2:1:0
   276:  \1:\2:\2:0:1
   277:  \2:1:0:\1:\2
   278:  \2:1:0:\2:\1
   279:  \2:1:\1:0:\2
   280:  \2:1:\1:\2:0
   281:  \2:1:\2:0:\1
   282:  \2:1:\2:\1:0
   283:  \2:0:1:\1:\2
   284:  \2:0:1:\2:\1
   285:  \2:0:\1:1:\2
   286:  \2:0:\1:\2:1
   287:  \2:0:\2:1:\1
   288:  \2:0:\2:\1:1
   289:  \2:\1:1:0:\2
   290:  \2:\1:1:\2:0
   291:  \2:\1:0:1:\2
   292:  \2:\1:0:\2:1
   293:  \2:\1:\2:1:0
   294:  \2:\1:\2:0:1
   295:  \2:\2:1:0:\1
   296:  \2:\2:1:\1:0
   297:  \2:\2:0:1:\1
   298:  \2:\2:0:\1:1
   299:  \2:\2:\1:1:0
   300:  \2:\2:\1:0:1
   301:  2:1:\2:\0:\0
   302:  2:1:\0:\2:\0
   303:  2:1:\0:\0:\2
   304:  2:\2:1:\0:\0
   305:  2:\2:\0:1:\0
   306:  2:\2:\0:\0:1
   307:  2:\0:1:\2:\0
   308:  2:\0:1:\0:\2
   309:  2:\0:\2:1:\0
   310:  2:\0:\2:\0:1
   311:  2:\0:\0:1:\2
   312:  2:\0:\0:\2:1
   313:  1:2:\2:\0:\0
   314:  1:2:\0:\2:\0
   315:  1:2:\0:\0:\2
   316:  1:\2:2:\0:\0
   317:  1:\2:\0:2:\0
   318:  1:\2:\0:\0:2
   319:  1:\0:2:\2:\0
   320:  1:\0:2:\0:\2
   321:  1:\0:\2:2:\0
   322:  1:\0:\2:\0:2
   323:  1:\0:\0:2:\2
   324:  1:\0:\0:\2:2
   325:  \2:2:1:\0:\0
   326:  \2:2:\0:1:\0
   327:  \2:2:\0:\0:1
   328:  \2:1:2:\0:\0
   329:  \2:1:\0:2:\0
   330:  \2:1:\0:\0:2
   331:  \2:\0:2:1:\0
   332:  \2:\0:2:\0:1
   333:  \2:\0:1:2:\0
   334:  \2:\0:1:\0:2
   335:  \2:\0:\0:2:1
   336:  \2:\0:\0:1:2
   337:  \0:2:1:\2:\0
   338:  \0:2:1:\0:\2
   339:  \0:2:\2:1:\0
   340:  \0:2:\2:\0:1
   341:  \0:2:\0:1:\2
   342:  \0:2:\0:\2:1
   343:  \0:1:2:\2:\0
   344:  \0:1:2:\0:\2
   345:  \0:1:\2:2:\0
   346:  \0:1:\2:\0:2
   347:  \0:1:\0:2:\2
   348:  \0:1:\0:\2:2
   349:  \0:\2:2:1:\0
   350:  \0:\2:2:\0:1
   351:  \0:\2:1:2:\0
   352:  \0:\2:1:\0:2
   353:  \0:\2:\0:2:1
   354:  \0:\2:\0:1:2
   355:  \0:\0:2:1:\2
   356:  \0:\0:2:\2:1
   357:  \0:\0:1:2:\2
   358:  \0:\0:1:\2:2
   359:  \0:\0:\2:2:1
   360:  \0:\0:\2:1:2
family= 2 3 0 new D3h genus #    12 is 0:1:\2:\2:\2
     1:  0:1:\2:\2:\2
     2:  0:\2:1:\2:\2
     3:  0:\2:\2:1:\2
     4:  0:\2:\2:\2:1
     5:  1:0:\2:\2:\2
     6:  1:\2:0:\2:\2
     7:  1:\2:\2:0:\2
     8:  1:\2:\2:\2:0
     9:  \2:0:1:\2:\2
    10:  \2:0:\2:1:\2
    11:  \2:0:\2:\2:1
    12:  \2:1:0:\2:\2
    13:  \2:1:\2:0:\2
    14:  \2:1:\2:\2:0
    15:  \2:\2:0:1:\2
    16:  \2:\2:0:\2:1
    17:  \2:\2:1:0:\2
    18:  \2:\2:1:\2:0
    19:  \2:\2:\2:0:1
    20:  \2:\2:\2:1:0
    21:  1:2:\0:\0:\0
    22:  1:\0:2:\0:\0
    23:  1:\0:\0:2:\0
    24:  1:\0:\0:\0:2
    25:  2:1:\0:\0:\0
    26:  2:\0:1:\0:\0
    27:  2:\0:\0:1:\0
    28:  2:\0:\0:\0:1
    29:  \0:1:2:\0:\0
    30:  \0:1:\0:2:\0
    31:  \0:1:\0:\0:2
    32:  \0:2:1:\0:\0
    33:  \0:2:\0:1:\0
    34:  \0:2:\0:\0:1
    35:  \0:\0:1:2:\0
    36:  \0:\0:1:\0:2
    37:  \0:\0:2:1:\0
    38:  \0:\0:2:\0:1
    39:  \0:\0:\0:1:2
    40:  \0:\0:\0:2:1
    41:  2:0:\1:\1:\1
    42:  2:\1:0:\1:\1
    43:  2:\1:\1:0:\1
    44:  2:\1:\1:\1:0
    45:  0:2:\1:\1:\1
    46:  0:\1:2:\1:\1
    47:  0:\1:\1:2:\1
    48:  0:\1:\1:\1:2
    49:  \1:2:0:\1:\1
    50:  \1:2:\1:0:\1
    51:  \1:2:\1:\1:0
    52:  \1:0:2:\1:\1
    53:  \1:0:\1:2:\1
    54:  \1:0:\1:\1:2
    55:  \1:\1:2:0:\1
    56:  \1:\1:2:\1:0
    57:  \1:\1:0:2:\1
    58:  \1:\1:0:\1:2
    59:  \1:\1:\1:2:0
    60:  \1:\1:\1:0:2
Nber of genera for this family=   12
 
family= 1 4 0
 
family= 1 4 0 new D3h genus #     1 is 0:\0:\0:\0:\0
     1:  0:\0:\0:\0:\0
     2:  \0:0:\0:\0:\0
     3:  \0:\0:0:\0:\0
     4:  \0:\0:\0:0:\0
     5:  \0:\0:\0:\0:0
     6:  1:\1:\1:\1:\1
     7:  \1:1:\1:\1:\1
     8:  \1:\1:1:\1:\1
     9:  \1:\1:\1:1:\1
    10:  \1:\1:\1:\1:1
    11:  2:\2:\2:\2:\2
    12:  \2:2:\2:\2:\2
    13:  \2:\2:2:\2:\2
    14:  \2:\2:\2:2:\2
    15:  \2:\2:\2:\2:2
family= 1 4 0 new D3h genus #     2 is 0:\0:\0:\0:\1
     1:  0:\0:\0:\0:\1
     2:  0:\0:\0:\1:\0
     3:  0:\0:\1:\0:\0
     4:  0:\1:\0:\0:\0
     5:  \0:0:\0:\0:\1
     6:  \0:0:\0:\1:\0
     7:  \0:0:\1:\0:\0
     8:  \0:\0:0:\0:\1
     9:  \0:\0:0:\1:\0
    10:  \0:\0:\0:0:\1
    11:  \0:\0:\0:\1:0
    12:  \0:\0:\1:0:\0
    13:  \0:\0:\1:\0:0
    14:  \0:\1:0:\0:\0
    15:  \0:\1:\0:0:\0
    16:  \0:\1:\0:\0:0
    17:  \1:0:\0:\0:\0
    18:  \1:\0:0:\0:\0
    19:  \1:\0:\0:0:\0
    20:  \1:\0:\0:\0:0
    21:  1:\1:\1:\1:\2
    22:  1:\1:\1:\2:\1
    23:  1:\1:\2:\1:\1
    24:  1:\2:\1:\1:\1
    25:  \1:1:\1:\1:\2
    26:  \1:1:\1:\2:\1
    27:  \1:1:\2:\1:\1
    28:  \1:\1:1:\1:\2
    29:  \1:\1:1:\2:\1
    30:  \1:\1:\1:1:\2
    31:  \1:\1:\1:\2:1
    32:  \1:\1:\2:1:\1
    33:  \1:\1:\2:\1:1
    34:  \1:\2:1:\1:\1
    35:  \1:\2:\1:1:\1
    36:  \1:\2:\1:\1:1
    37:  \2:1:\1:\1:\1
    38:  \2:\1:1:\1:\1
    39:  \2:\1:\1:1:\1
    40:  \2:\1:\1:\1:1
    41:  2:\2:\2:\2:\0
    42:  2:\2:\2:\0:\2
    43:  2:\2:\0:\2:\2
    44:  2:\0:\2:\2:\2
    45:  \2:2:\2:\2:\0
    46:  \2:2:\2:\0:\2
    47:  \2:2:\0:\2:\2
    48:  \2:\2:2:\2:\0
    49:  \2:\2:2:\0:\2
    50:  \2:\2:\2:2:\0
    51:  \2:\2:\2:\0:2
    52:  \2:\2:\0:2:\2
    53:  \2:\2:\0:\2:2
    54:  \2:\0:2:\2:\2
    55:  \2:\0:\2:2:\2
    56:  \2:\0:\2:\2:2
    57:  \0:2:\2:\2:\2
    58:  \0:\2:2:\2:\2
    59:  \0:\2:\2:2:\2
    60:  \0:\2:\2:\2:2
    61:  0:\0:\0:\0:\2
    62:  0:\0:\0:\2:\0
    63:  0:\0:\2:\0:\0
    64:  0:\2:\0:\0:\0
    65:  \0:0:\0:\0:\2
    66:  \0:0:\0:\2:\0
    67:  \0:0:\2:\0:\0
    68:  \0:\0:0:\0:\2
    69:  \0:\0:0:\2:\0
    70:  \0:\0:\0:0:\2
    71:  \0:\0:\0:\2:0
    72:  \0:\0:\2:0:\0
    73:  \0:\0:\2:\0:0
    74:  \0:\2:0:\0:\0
    75:  \0:\2:\0:0:\0
    76:  \0:\2:\0:\0:0
    77:  \2:0:\0:\0:\0
    78:  \2:\0:0:\0:\0
    79:  \2:\0:\0:0:\0
    80:  \2:\0:\0:\0:0
    81:  1:\1:\1:\1:\0
    82:  1:\1:\1:\0:\1
    83:  1:\1:\0:\1:\1
    84:  1:\0:\1:\1:\1
    85:  \1:1:\1:\1:\0
    86:  \1:1:\1:\0:\1
    87:  \1:1:\0:\1:\1
    88:  \1:\1:1:\1:\0
    89:  \1:\1:1:\0:\1
    90:  \1:\1:\1:1:\0
    91:  \1:\1:\1:\0:1
    92:  \1:\1:\0:1:\1
    93:  \1:\1:\0:\1:1
    94:  \1:\0:1:\1:\1
    95:  \1:\0:\1:1:\1
    96:  \1:\0:\1:\1:1
    97:  \0:1:\1:\1:\1
    98:  \0:\1:1:\1:\1
    99:  \0:\1:\1:1:\1
   100:  \0:\1:\1:\1:1
   101:  2:\2:\2:\2:\1
   102:  2:\2:\2:\1:\2
   103:  2:\2:\1:\2:\2
   104:  2:\1:\2:\2:\2
   105:  \2:2:\2:\2:\1
   106:  \2:2:\2:\1:\2
   107:  \2:2:\1:\2:\2
   108:  \2:\2:2:\2:\1
   109:  \2:\2:2:\1:\2
   110:  \2:\2:\2:2:\1
   111:  \2:\2:\2:\1:2
   112:  \2:\2:\1:2:\2
   113:  \2:\2:\1:\2:2
   114:  \2:\1:2:\2:\2
   115:  \2:\1:\2:2:\2
   116:  \2:\1:\2:\2:2
   117:  \1:2:\2:\2:\2
   118:  \1:\2:2:\2:\2
   119:  \1:\2:\2:2:\2
   120:  \1:\2:\2:\2:2
family= 1 4 0 new D3h genus #     3 is 0:\0:\0:\1:\1
     1:  0:\0:\0:\1:\1
     2:  0:\0:\1:\0:\1
     3:  0:\0:\1:\1:\0
     4:  0:\1:\0:\0:\1
     5:  0:\1:\0:\1:\0
     6:  0:\1:\1:\0:\0
     7:  \0:0:\0:\1:\1
     8:  \0:0:\1:\0:\1
     9:  \0:0:\1:\1:\0
    10:  \0:\0:0:\1:\1
    11:  \0:\0:\1:0:\1
    12:  \0:\0:\1:\1:0
    13:  \0:\1:0:\0:\1
    14:  \0:\1:0:\1:\0
    15:  \0:\1:\0:0:\1
    16:  \0:\1:\0:\1:0
    17:  \0:\1:\1:0:\0
    18:  \0:\1:\1:\0:0
    19:  \1:0:\0:\0:\1
    20:  \1:0:\0:\1:\0
    21:  \1:0:\1:\0:\0
    22:  \1:\0:0:\0:\1
    23:  \1:\0:0:\1:\0
    24:  \1:\0:\0:0:\1
    25:  \1:\0:\0:\1:0
    26:  \1:\0:\1:0:\0
    27:  \1:\0:\1:\0:0
    28:  \1:\1:0:\0:\0
    29:  \1:\1:\0:0:\0
    30:  \1:\1:\0:\0:0
    31:  1:\1:\1:\2:\2
    32:  1:\1:\2:\1:\2
    33:  1:\1:\2:\2:\1
    34:  1:\2:\1:\1:\2
    35:  1:\2:\1:\2:\1
    36:  1:\2:\2:\1:\1
    37:  \1:1:\1:\2:\2
    38:  \1:1:\2:\1:\2
    39:  \1:1:\2:\2:\1
    40:  \1:\1:1:\2:\2
    41:  \1:\1:\2:1:\2
    42:  \1:\1:\2:\2:1
    43:  \1:\2:1:\1:\2
    44:  \1:\2:1:\2:\1
    45:  \1:\2:\1:1:\2
    46:  \1:\2:\1:\2:1
    47:  \1:\2:\2:1:\1
    48:  \1:\2:\2:\1:1
    49:  \2:1:\1:\1:\2
    50:  \2:1:\1:\2:\1
    51:  \2:1:\2:\1:\1
    52:  \2:\1:1:\1:\2
    53:  \2:\1:1:\2:\1
    54:  \2:\1:\1:1:\2
    55:  \2:\1:\1:\2:1
    56:  \2:\1:\2:1:\1
    57:  \2:\1:\2:\1:1
    58:  \2:\2:1:\1:\1
    59:  \2:\2:\1:1:\1
    60:  \2:\2:\1:\1:1
    61:  2:\2:\2:\0:\0
    62:  2:\2:\0:\2:\0
    63:  2:\2:\0:\0:\2
    64:  2:\0:\2:\2:\0
    65:  2:\0:\2:\0:\2
    66:  2:\0:\0:\2:\2
    67:  \2:2:\2:\0:\0
    68:  \2:2:\0:\2:\0
    69:  \2:2:\0:\0:\2
    70:  \2:\2:2:\0:\0
    71:  \2:\2:\0:2:\0
    72:  \2:\2:\0:\0:2
    73:  \2:\0:2:\2:\0
    74:  \2:\0:2:\0:\2
    75:  \2:\0:\2:2:\0
    76:  \2:\0:\2:\0:2
    77:  \2:\0:\0:2:\2
    78:  \2:\0:\0:\2:2
    79:  \0:2:\2:\2:\0
    80:  \0:2:\2:\0:\2
    81:  \0:2:\0:\2:\2
    82:  \0:\2:2:\2:\0
    83:  \0:\2:2:\0:\2
    84:  \0:\2:\2:2:\0
    85:  \0:\2:\2:\0:2
    86:  \0:\2:\0:2:\2
    87:  \0:\2:\0:\2:2
    88:  \0:\0:2:\2:\2
    89:  \0:\0:\2:2:\2
    90:  \0:\0:\2:\2:2
    91:  0:\0:\0:\2:\2
    92:  0:\0:\2:\0:\2
    93:  0:\0:\2:\2:\0
    94:  0:\2:\0:\0:\2
    95:  0:\2:\0:\2:\0
    96:  0:\2:\2:\0:\0
    97:  \0:0:\0:\2:\2
    98:  \0:0:\2:\0:\2
    99:  \0:0:\2:\2:\0
   100:  \0:\0:0:\2:\2
   101:  \0:\0:\2:0:\2
   102:  \0:\0:\2:\2:0
   103:  \0:\2:0:\0:\2
   104:  \0:\2:0:\2:\0
   105:  \0:\2:\0:0:\2
   106:  \0:\2:\0:\2:0
   107:  \0:\2:\2:0:\0
   108:  \0:\2:\2:\0:0
   109:  \2:0:\0:\0:\2
   110:  \2:0:\0:\2:\0
   111:  \2:0:\2:\0:\0
   112:  \2:\0:0:\0:\2
   113:  \2:\0:0:\2:\0
   114:  \2:\0:\0:0:\2
   115:  \2:\0:\0:\2:0
   116:  \2:\0:\2:0:\0
   117:  \2:\0:\2:\0:0
   118:  \2:\2:0:\0:\0
   119:  \2:\2:\0:0:\0
   120:  \2:\2:\0:\0:0
   121:  1:\1:\1:\0:\0
   122:  1:\1:\0:\1:\0
   123:  1:\1:\0:\0:\1
   124:  1:\0:\1:\1:\0
   125:  1:\0:\1:\0:\1
   126:  1:\0:\0:\1:\1
   127:  \1:1:\1:\0:\0
   128:  \1:1:\0:\1:\0
   129:  \1:1:\0:\0:\1
   130:  \1:\1:1:\0:\0
   131:  \1:\1:\0:1:\0
   132:  \1:\1:\0:\0:1
   133:  \1:\0:1:\1:\0
   134:  \1:\0:1:\0:\1
   135:  \1:\0:\1:1:\0
   136:  \1:\0:\1:\0:1
   137:  \1:\0:\0:1:\1
   138:  \1:\0:\0:\1:1
   139:  \0:1:\1:\1:\0
   140:  \0:1:\1:\0:\1
   141:  \0:1:\0:\1:\1
   142:  \0:\1:1:\1:\0
   143:  \0:\1:1:\0:\1
   144:  \0:\1:\1:1:\0
   145:  \0:\1:\1:\0:1
   146:  \0:\1:\0:1:\1
   147:  \0:\1:\0:\1:1
   148:  \0:\0:1:\1:\1
   149:  \0:\0:\1:1:\1
   150:  \0:\0:\1:\1:1
   151:  2:\2:\2:\1:\1
   152:  2:\2:\1:\2:\1
   153:  2:\2:\1:\1:\2
   154:  2:\1:\2:\2:\1
   155:  2:\1:\2:\1:\2
   156:  2:\1:\1:\2:\2
   157:  \2:2:\2:\1:\1
   158:  \2:2:\1:\2:\1
   159:  \2:2:\1:\1:\2
   160:  \2:\2:2:\1:\1
   161:  \2:\2:\1:2:\1
   162:  \2:\2:\1:\1:2
   163:  \2:\1:2:\2:\1
   164:  \2:\1:2:\1:\2
   165:  \2:\1:\2:2:\1
   166:  \2:\1:\2:\1:2
   167:  \2:\1:\1:2:\2
   168:  \2:\1:\1:\2:2
   169:  \1:2:\2:\2:\1
   170:  \1:2:\2:\1:\2
   171:  \1:2:\1:\2:\2
   172:  \1:\2:2:\2:\1
   173:  \1:\2:2:\1:\2
   174:  \1:\2:\2:2:\1
   175:  \1:\2:\2:\1:2
   176:  \1:\2:\1:2:\2
   177:  \1:\2:\1:\2:2
   178:  \1:\1:2:\2:\2
   179:  \1:\1:\2:2:\2
   180:  \1:\1:\2:\2:2
family= 1 4 0 new D3h genus #     4 is 0:\0:\0:\1:\2
     1:  0:\0:\0:\1:\2
     2:  0:\0:\0:\2:\1
     3:  0:\0:\1:\0:\2
     4:  0:\0:\1:\2:\0
     5:  0:\0:\2:\0:\1
     6:  0:\0:\2:\1:\0
     7:  0:\1:\0:\0:\2
     8:  0:\1:\0:\2:\0
     9:  0:\1:\2:\0:\0
    10:  0:\2:\0:\0:\1
    11:  0:\2:\0:\1:\0
    12:  0:\2:\1:\0:\0
    13:  \0:0:\0:\1:\2
    14:  \0:0:\0:\2:\1
    15:  \0:0:\1:\0:\2
    16:  \0:0:\1:\2:\0
    17:  \0:0:\2:\0:\1
    18:  \0:0:\2:\1:\0
    19:  \0:\0:0:\1:\2
    20:  \0:\0:0:\2:\1
    21:  \0:\0:\1:0:\2
    22:  \0:\0:\1:\2:0
    23:  \0:\0:\2:0:\1
    24:  \0:\0:\2:\1:0
    25:  \0:\1:0:\0:\2
    26:  \0:\1:0:\2:\0
    27:  \0:\1:\0:0:\2
    28:  \0:\1:\0:\2:0
    29:  \0:\1:\2:0:\0
    30:  \0:\1:\2:\0:0
    31:  \0:\2:0:\0:\1
    32:  \0:\2:0:\1:\0
    33:  \0:\2:\0:0:\1
    34:  \0:\2:\0:\1:0
    35:  \0:\2:\1:0:\0
    36:  \0:\2:\1:\0:0
    37:  \1:0:\0:\0:\2
    38:  \1:0:\0:\2:\0
    39:  \1:0:\2:\0:\0
    40:  \1:\0:0:\0:\2
    41:  \1:\0:0:\2:\0
    42:  \1:\0:\0:0:\2
    43:  \1:\0:\0:\2:0
    44:  \1:\0:\2:0:\0
    45:  \1:\0:\2:\0:0
    46:  \1:\2:0:\0:\0
    47:  \1:\2:\0:0:\0
    48:  \1:\2:\0:\0:0
    49:  \2:0:\0:\0:\1
    50:  \2:0:\0:\1:\0
    51:  \2:0:\1:\0:\0
    52:  \2:\0:0:\0:\1
    53:  \2:\0:0:\1:\0
    54:  \2:\0:\0:0:\1
    55:  \2:\0:\0:\1:0
    56:  \2:\0:\1:0:\0
    57:  \2:\0:\1:\0:0
    58:  \2:\1:0:\0:\0
    59:  \2:\1:\0:0:\0
    60:  \2:\1:\0:\0:0
    61:  1:\1:\1:\2:\0
    62:  1:\1:\1:\0:\2
    63:  1:\1:\2:\1:\0
    64:  1:\1:\2:\0:\1
    65:  1:\1:\0:\1:\2
    66:  1:\1:\0:\2:\1
    67:  1:\2:\1:\1:\0
    68:  1:\2:\1:\0:\1
    69:  1:\2:\0:\1:\1
    70:  1:\0:\1:\1:\2
    71:  1:\0:\1:\2:\1
    72:  1:\0:\2:\1:\1
    73:  \1:1:\1:\2:\0
    74:  \1:1:\1:\0:\2
    75:  \1:1:\2:\1:\0
    76:  \1:1:\2:\0:\1
    77:  \1:1:\0:\1:\2
    78:  \1:1:\0:\2:\1
    79:  \1:\1:1:\2:\0
    80:  \1:\1:1:\0:\2
    81:  \1:\1:\2:1:\0
    82:  \1:\1:\2:\0:1
    83:  \1:\1:\0:1:\2
    84:  \1:\1:\0:\2:1
    85:  \1:\2:1:\1:\0
    86:  \1:\2:1:\0:\1
    87:  \1:\2:\1:1:\0
    88:  \1:\2:\1:\0:1
    89:  \1:\2:\0:1:\1
    90:  \1:\2:\0:\1:1
    91:  \1:\0:1:\1:\2
    92:  \1:\0:1:\2:\1
    93:  \1:\0:\1:1:\2
    94:  \1:\0:\1:\2:1
    95:  \1:\0:\2:1:\1
    96:  \1:\0:\2:\1:1
    97:  \2:1:\1:\1:\0
    98:  \2:1:\1:\0:\1
    99:  \2:1:\0:\1:\1
   100:  \2:\1:1:\1:\0
   101:  \2:\1:1:\0:\1
   102:  \2:\1:\1:1:\0
   103:  \2:\1:\1:\0:1
   104:  \2:\1:\0:1:\1
   105:  \2:\1:\0:\1:1
   106:  \2:\0:1:\1:\1
   107:  \2:\0:\1:1:\1
   108:  \2:\0:\1:\1:1
   109:  \0:1:\1:\1:\2
   110:  \0:1:\1:\2:\1
   111:  \0:1:\2:\1:\1
   112:  \0:\1:1:\1:\2
   113:  \0:\1:1:\2:\1
   114:  \0:\1:\1:1:\2
   115:  \0:\1:\1:\2:1
   116:  \0:\1:\2:1:\1
   117:  \0:\1:\2:\1:1
   118:  \0:\2:1:\1:\1
   119:  \0:\2:\1:1:\1
   120:  \0:\2:\1:\1:1
   121:  2:\2:\2:\0:\1
   122:  2:\2:\2:\1:\0
   123:  2:\2:\0:\2:\1
   124:  2:\2:\0:\1:\2
   125:  2:\2:\1:\2:\0
   126:  2:\2:\1:\0:\2
   127:  2:\0:\2:\2:\1
   128:  2:\0:\2:\1:\2
   129:  2:\0:\1:\2:\2
   130:  2:\1:\2:\2:\0
   131:  2:\1:\2:\0:\2
   132:  2:\1:\0:\2:\2
   133:  \2:2:\2:\0:\1
   134:  \2:2:\2:\1:\0
   135:  \2:2:\0:\2:\1
   136:  \2:2:\0:\1:\2
   137:  \2:2:\1:\2:\0
   138:  \2:2:\1:\0:\2
   139:  \2:\2:2:\0:\1
   140:  \2:\2:2:\1:\0
   141:  \2:\2:\0:2:\1
   142:  \2:\2:\0:\1:2
   143:  \2:\2:\1:2:\0
   144:  \2:\2:\1:\0:2
   145:  \2:\0:2:\2:\1
   146:  \2:\0:2:\1:\2
   147:  \2:\0:\2:2:\1
   148:  \2:\0:\2:\1:2
   149:  \2:\0:\1:2:\2
   150:  \2:\0:\1:\2:2
   151:  \2:\1:2:\2:\0
   152:  \2:\1:2:\0:\2
   153:  \2:\1:\2:2:\0
   154:  \2:\1:\2:\0:2
   155:  \2:\1:\0:2:\2
   156:  \2:\1:\0:\2:2
   157:  \0:2:\2:\2:\1
   158:  \0:2:\2:\1:\2
   159:  \0:2:\1:\2:\2
   160:  \0:\2:2:\2:\1
   161:  \0:\2:2:\1:\2
   162:  \0:\2:\2:2:\1
   163:  \0:\2:\2:\1:2
   164:  \0:\2:\1:2:\2
   165:  \0:\2:\1:\2:2
   166:  \0:\1:2:\2:\2
   167:  \0:\1:\2:2:\2
   168:  \0:\1:\2:\2:2
   169:  \1:2:\2:\2:\0
   170:  \1:2:\2:\0:\2
   171:  \1:2:\0:\2:\2
   172:  \1:\2:2:\2:\0
   173:  \1:\2:2:\0:\2
   174:  \1:\2:\2:2:\0
   175:  \1:\2:\2:\0:2
   176:  \1:\2:\0:2:\2
   177:  \1:\2:\0:\2:2
   178:  \1:\0:2:\2:\2
   179:  \1:\0:\2:2:\2
   180:  \1:\0:\2:\2:2
family= 1 4 0 new D3h genus #     5 is 0:\0:\1:\1:\1
     1:  0:\0:\1:\1:\1
     2:  0:\1:\0:\1:\1
     3:  0:\1:\1:\0:\1
     4:  0:\1:\1:\1:\0
     5:  \0:0:\1:\1:\1
     6:  \0:\1:0:\1:\1
     7:  \0:\1:\1:0:\1
     8:  \0:\1:\1:\1:0
     9:  \1:0:\0:\1:\1
    10:  \1:0:\1:\0:\1
    11:  \1:0:\1:\1:\0
    12:  \1:\0:0:\1:\1
    13:  \1:\0:\1:0:\1
    14:  \1:\0:\1:\1:0
    15:  \1:\1:0:\0:\1
    16:  \1:\1:0:\1:\0
    17:  \1:\1:\0:0:\1
    18:  \1:\1:\0:\1:0
    19:  \1:\1:\1:0:\0
    20:  \1:\1:\1:\0:0
    21:  1:\1:\2:\2:\2
    22:  1:\2:\1:\2:\2
    23:  1:\2:\2:\1:\2
    24:  1:\2:\2:\2:\1
    25:  \1:1:\2:\2:\2
    26:  \1:\2:1:\2:\2
    27:  \1:\2:\2:1:\2
    28:  \1:\2:\2:\2:1
    29:  \2:1:\1:\2:\2
    30:  \2:1:\2:\1:\2
    31:  \2:1:\2:\2:\1
    32:  \2:\1:1:\2:\2
    33:  \2:\1:\2:1:\2
    34:  \2:\1:\2:\2:1
    35:  \2:\2:1:\1:\2
    36:  \2:\2:1:\2:\1
    37:  \2:\2:\1:1:\2
    38:  \2:\2:\1:\2:1
    39:  \2:\2:\2:1:\1
    40:  \2:\2:\2:\1:1
    41:  2:\2:\0:\0:\0
    42:  2:\0:\2:\0:\0
    43:  2:\0:\0:\2:\0
    44:  2:\0:\0:\0:\2
    45:  \2:2:\0:\0:\0
    46:  \2:\0:2:\0:\0
    47:  \2:\0:\0:2:\0
    48:  \2:\0:\0:\0:2
    49:  \0:2:\2:\0:\0
    50:  \0:2:\0:\2:\0
    51:  \0:2:\0:\0:\2
    52:  \0:\2:2:\0:\0
    53:  \0:\2:\0:2:\0
    54:  \0:\2:\0:\0:2
    55:  \0:\0:2:\2:\0
    56:  \0:\0:2:\0:\2
    57:  \0:\0:\2:2:\0
    58:  \0:\0:\2:\0:2
    59:  \0:\0:\0:2:\2
    60:  \0:\0:\0:\2:2
    61:  0:\0:\2:\2:\2
    62:  0:\2:\0:\2:\2
    63:  0:\2:\2:\0:\2
    64:  0:\2:\2:\2:\0
    65:  \0:0:\2:\2:\2
    66:  \0:\2:0:\2:\2
    67:  \0:\2:\2:0:\2
    68:  \0:\2:\2:\2:0
    69:  \2:0:\0:\2:\2
    70:  \2:0:\2:\0:\2
    71:  \2:0:\2:\2:\0
    72:  \2:\0:0:\2:\2
    73:  \2:\0:\2:0:\2
    74:  \2:\0:\2:\2:0
    75:  \2:\2:0:\0:\2
    76:  \2:\2:0:\2:\0
    77:  \2:\2:\0:0:\2
    78:  \2:\2:\0:\2:0
    79:  \2:\2:\2:0:\0
    80:  \2:\2:\2:\0:0
    81:  1:\1:\0:\0:\0
    82:  1:\0:\1:\0:\0
    83:  1:\0:\0:\1:\0
    84:  1:\0:\0:\0:\1
    85:  \1:1:\0:\0:\0
    86:  \1:\0:1:\0:\0
    87:  \1:\0:\0:1:\0
    88:  \1:\0:\0:\0:1
    89:  \0:1:\1:\0:\0
    90:  \0:1:\0:\1:\0
    91:  \0:1:\0:\0:\1
    92:  \0:\1:1:\0:\0
    93:  \0:\1:\0:1:\0
    94:  \0:\1:\0:\0:1
    95:  \0:\0:1:\1:\0
    96:  \0:\0:1:\0:\1
    97:  \0:\0:\1:1:\0
    98:  \0:\0:\1:\0:1
    99:  \0:\0:\0:1:\1
   100:  \0:\0:\0:\1:1
   101:  2:\2:\1:\1:\1
   102:  2:\1:\2:\1:\1
   103:  2:\1:\1:\2:\1
   104:  2:\1:\1:\1:\2
   105:  \2:2:\1:\1:\1
   106:  \2:\1:2:\1:\1
   107:  \2:\1:\1:2:\1
   108:  \2:\1:\1:\1:2
   109:  \1:2:\2:\1:\1
   110:  \1:2:\1:\2:\1
   111:  \1:2:\1:\1:\2
   112:  \1:\2:2:\1:\1
   113:  \1:\2:\1:2:\1
   114:  \1:\2:\1:\1:2
   115:  \1:\1:2:\2:\1
   116:  \1:\1:2:\1:\2
   117:  \1:\1:\2:2:\1
   118:  \1:\1:\2:\1:2
   119:  \1:\1:\1:2:\2
   120:  \1:\1:\1:\2:2
family= 1 4 0 new D3h genus #     6 is 0:\0:\1:\1:\2
     1:  0:\0:\1:\1:\2
     2:  0:\0:\1:\2:\1
     3:  0:\0:\2:\1:\1
     4:  0:\1:\0:\1:\2
     5:  0:\1:\0:\2:\1
     6:  0:\1:\1:\0:\2
     7:  0:\1:\1:\2:\0
     8:  0:\1:\2:\0:\1
     9:  0:\1:\2:\1:\0
    10:  0:\2:\0:\1:\1
    11:  0:\2:\1:\0:\1
    12:  0:\2:\1:\1:\0
    13:  \0:0:\1:\1:\2
    14:  \0:0:\1:\2:\1
    15:  \0:0:\2:\1:\1
    16:  \0:\1:0:\1:\2
    17:  \0:\1:0:\2:\1
    18:  \0:\1:\1:0:\2
    19:  \0:\1:\1:\2:0
    20:  \0:\1:\2:0:\1
    21:  \0:\1:\2:\1:0
    22:  \0:\2:0:\1:\1
    23:  \0:\2:\1:0:\1
    24:  \0:\2:\1:\1:0
    25:  \1:0:\0:\1:\2
    26:  \1:0:\0:\2:\1
    27:  \1:0:\1:\0:\2
    28:  \1:0:\1:\2:\0
    29:  \1:0:\2:\0:\1
    30:  \1:0:\2:\1:\0
    31:  \1:\0:0:\1:\2
    32:  \1:\0:0:\2:\1
    33:  \1:\0:\1:0:\2
    34:  \1:\0:\1:\2:0
    35:  \1:\0:\2:0:\1
    36:  \1:\0:\2:\1:0
    37:  \1:\1:0:\0:\2
    38:  \1:\1:0:\2:\0
    39:  \1:\1:\0:0:\2
    40:  \1:\1:\0:\2:0
    41:  \1:\1:\2:0:\0
    42:  \1:\1:\2:\0:0
    43:  \1:\2:0:\0:\1
    44:  \1:\2:0:\1:\0
    45:  \1:\2:\0:0:\1
    46:  \1:\2:\0:\1:0
    47:  \1:\2:\1:0:\0
    48:  \1:\2:\1:\0:0
    49:  \2:0:\0:\1:\1
    50:  \2:0:\1:\0:\1
    51:  \2:0:\1:\1:\0
    52:  \2:\0:0:\1:\1
    53:  \2:\0:\1:0:\1
    54:  \2:\0:\1:\1:0
    55:  \2:\1:0:\0:\1
    56:  \2:\1:0:\1:\0
    57:  \2:\1:\0:0:\1
    58:  \2:\1:\0:\1:0
    59:  \2:\1:\1:0:\0
    60:  \2:\1:\1:\0:0
    61:  1:\1:\2:\2:\0
    62:  1:\1:\2:\0:\2
    63:  1:\1:\0:\2:\2
    64:  1:\2:\1:\2:\0
    65:  1:\2:\1:\0:\2
    66:  1:\2:\2:\1:\0
    67:  1:\2:\2:\0:\1
    68:  1:\2:\0:\1:\2
    69:  1:\2:\0:\2:\1
    70:  1:\0:\1:\2:\2
    71:  1:\0:\2:\1:\2
    72:  1:\0:\2:\2:\1
    73:  \1:1:\2:\2:\0
    74:  \1:1:\2:\0:\2
    75:  \1:1:\0:\2:\2
    76:  \1:\2:1:\2:\0
    77:  \1:\2:1:\0:\2
    78:  \1:\2:\2:1:\0
    79:  \1:\2:\2:\0:1
    80:  \1:\2:\0:1:\2
    81:  \1:\2:\0:\2:1
    82:  \1:\0:1:\2:\2
    83:  \1:\0:\2:1:\2
    84:  \1:\0:\2:\2:1
    85:  \2:1:\1:\2:\0
    86:  \2:1:\1:\0:\2
    87:  \2:1:\2:\1:\0
    88:  \2:1:\2:\0:\1
    89:  \2:1:\0:\1:\2
    90:  \2:1:\0:\2:\1
    91:  \2:\1:1:\2:\0
    92:  \2:\1:1:\0:\2
    93:  \2:\1:\2:1:\0
    94:  \2:\1:\2:\0:1
    95:  \2:\1:\0:1:\2
    96:  \2:\1:\0:\2:1
    97:  \2:\2:1:\1:\0
    98:  \2:\2:1:\0:\1
    99:  \2:\2:\1:1:\0
   100:  \2:\2:\1:\0:1
   101:  \2:\2:\0:1:\1
   102:  \2:\2:\0:\1:1
   103:  \2:\0:1:\1:\2
   104:  \2:\0:1:\2:\1
   105:  \2:\0:\1:1:\2
   106:  \2:\0:\1:\2:1
   107:  \2:\0:\2:1:\1
   108:  \2:\0:\2:\1:1
   109:  \0:1:\1:\2:\2
   110:  \0:1:\2:\1:\2
   111:  \0:1:\2:\2:\1
   112:  \0:\1:1:\2:\2
   113:  \0:\1:\2:1:\2
   114:  \0:\1:\2:\2:1
   115:  \0:\2:1:\1:\2
   116:  \0:\2:1:\2:\1
   117:  \0:\2:\1:1:\2
   118:  \0:\2:\1:\2:1
   119:  \0:\2:\2:1:\1
   120:  \0:\2:\2:\1:1
   121:  2:\2:\0:\0:\1
   122:  2:\2:\0:\1:\0
   123:  2:\2:\1:\0:\0
   124:  2:\0:\2:\0:\1
   125:  2:\0:\2:\1:\0
   126:  2:\0:\0:\2:\1
   127:  2:\0:\0:\1:\2
   128:  2:\0:\1:\2:\0
   129:  2:\0:\1:\0:\2
   130:  2:\1:\2:\0:\0
   131:  2:\1:\0:\2:\0
   132:  2:\1:\0:\0:\2
   133:  \2:2:\0:\0:\1
   134:  \2:2:\0:\1:\0
   135:  \2:2:\1:\0:\0
   136:  \2:\0:2:\0:\1
   137:  \2:\0:2:\1:\0
   138:  \2:\0:\0:2:\1
   139:  \2:\0:\0:\1:2
   140:  \2:\0:\1:2:\0
   141:  \2:\0:\1:\0:2
   142:  \2:\1:2:\0:\0
   143:  \2:\1:\0:2:\0
   144:  \2:\1:\0:\0:2
   145:  \0:2:\2:\0:\1
   146:  \0:2:\2:\1:\0
   147:  \0:2:\0:\2:\1
   148:  \0:2:\0:\1:\2
   149:  \0:2:\1:\2:\0
   150:  \0:2:\1:\0:\2
   151:  \0:\2:2:\0:\1
   152:  \0:\2:2:\1:\0
   153:  \0:\2:\0:2:\1
   154:  \0:\2:\0:\1:2
   155:  \0:\2:\1:2:\0
   156:  \0:\2:\1:\0:2
   157:  \0:\0:2:\2:\1
   158:  \0:\0:2:\1:\2
   159:  \0:\0:\2:2:\1
   160:  \0:\0:\2:\1:2
   161:  \0:\0:\1:2:\2
   162:  \0:\0:\1:\2:2
   163:  \0:\1:2:\2:\0
   164:  \0:\1:2:\0:\2
   165:  \0:\1:\2:2:\0
   166:  \0:\1:\2:\0:2
   167:  \0:\1:\0:2:\2
   168:  \0:\1:\0:\2:2
   169:  \1:2:\2:\0:\0
   170:  \1:2:\0:\2:\0
   171:  \1:2:\0:\0:\2
   172:  \1:\2:2:\0:\0
   173:  \1:\2:\0:2:\0
   174:  \1:\2:\0:\0:2
   175:  \1:\0:2:\2:\0
   176:  \1:\0:2:\0:\2
   177:  \1:\0:\2:2:\0
   178:  \1:\0:\2:\0:2
   179:  \1:\0:\0:2:\2
   180:  \1:\0:\0:\2:2
   181:  0:\0:\2:\2:\1
   182:  0:\0:\2:\1:\2
   183:  0:\0:\1:\2:\2
   184:  0:\2:\0:\2:\1
   185:  0:\2:\0:\1:\2
   186:  0:\2:\2:\0:\1
   187:  0:\2:\2:\1:\0
   188:  0:\2:\1:\0:\2
   189:  0:\2:\1:\2:\0
   190:  0:\1:\0:\2:\2
   191:  0:\1:\2:\0:\2
   192:  0:\1:\2:\2:\0
   193:  \0:0:\2:\2:\1
   194:  \0:0:\2:\1:\2
   195:  \0:0:\1:\2:\2
   196:  \0:\2:0:\2:\1
   197:  \0:\2:0:\1:\2
   198:  \0:\2:\2:0:\1
   199:  \0:\2:\2:\1:0
   200:  \0:\2:\1:0:\2
   201:  \0:\2:\1:\2:0
   202:  \0:\1:0:\2:\2
   203:  \0:\1:\2:0:\2
   204:  \0:\1:\2:\2:0
   205:  \2:0:\0:\2:\1
   206:  \2:0:\0:\1:\2
   207:  \2:0:\2:\0:\1
   208:  \2:0:\2:\1:\0
   209:  \2:0:\1:\0:\2
   210:  \2:0:\1:\2:\0
   211:  \2:\0:0:\2:\1
   212:  \2:\0:0:\1:\2
   213:  \2:\0:\2:0:\1
   214:  \2:\0:\2:\1:0
   215:  \2:\0:\1:0:\2
   216:  \2:\0:\1:\2:0
   217:  \2:\2:0:\0:\1
   218:  \2:\2:0:\1:\0
   219:  \2:\2:\0:0:\1
   220:  \2:\2:\0:\1:0
   221:  \2:\2:\1:0:\0
   222:  \2:\2:\1:\0:0
   223:  \2:\1:0:\0:\2
   224:  \2:\1:0:\2:\0
   225:  \2:\1:\0:0:\2
   226:  \2:\1:\0:\2:0
   227:  \2:\1:\2:0:\0
   228:  \2:\1:\2:\0:0
   229:  \1:0:\0:\2:\2
   230:  \1:0:\2:\0:\2
   231:  \1:0:\2:\2:\0
   232:  \1:\0:0:\2:\2
   233:  \1:\0:\2:0:\2
   234:  \1:\0:\2:\2:0
   235:  \1:\2:0:\0:\2
   236:  \1:\2:0:\2:\0
   237:  \1:\2:\0:0:\2
   238:  \1:\2:\0:\2:0
   239:  \1:\2:\2:0:\0
   240:  \1:\2:\2:\0:0
   241:  1:\1:\0:\0:\2
   242:  1:\1:\0:\2:\0
   243:  1:\1:\2:\0:\0
   244:  1:\0:\1:\0:\2
   245:  1:\0:\1:\2:\0
   246:  1:\0:\0:\1:\2
   247:  1:\0:\0:\2:\1
   248:  1:\0:\2:\1:\0
   249:  1:\0:\2:\0:\1
   250:  1:\2:\1:\0:\0
   251:  1:\2:\0:\1:\0
   252:  1:\2:\0:\0:\1
   253:  \1:1:\0:\0:\2
   254:  \1:1:\0:\2:\0
   255:  \1:1:\2:\0:\0
   256:  \1:\0:1:\0:\2
   257:  \1:\0:1:\2:\0
   258:  \1:\0:\0:1:\2
   259:  \1:\0:\0:\2:1
   260:  \1:\0:\2:1:\0
   261:  \1:\0:\2:\0:1
   262:  \1:\2:1:\0:\0
   263:  \1:\2:\0:1:\0
   264:  \1:\2:\0:\0:1
   265:  \0:1:\1:\0:\2
   266:  \0:1:\1:\2:\0
   267:  \0:1:\0:\1:\2
   268:  \0:1:\0:\2:\1
   269:  \0:1:\2:\1:\0
   270:  \0:1:\2:\0:\1
   271:  \0:\1:1:\0:\2
   272:  \0:\1:1:\2:\0
   273:  \0:\1:\0:1:\2
   274:  \0:\1:\0:\2:1
   275:  \0:\1:\2:1:\0
   276:  \0:\1:\2:\0:1
   277:  \0:\0:1:\1:\2
   278:  \0:\0:1:\2:\1
   279:  \0:\0:\1:1:\2
   280:  \0:\0:\1:\2:1
   281:  \0:\0:\2:1:\1
   282:  \0:\0:\2:\1:1
   283:  \0:\2:1:\1:\0
   284:  \0:\2:1:\0:\1
   285:  \0:\2:\1:1:\0
   286:  \0:\2:\1:\0:1
   287:  \0:\2:\0:1:\1
   288:  \0:\2:\0:\1:1
   289:  \2:1:\1:\0:\0
   290:  \2:1:\0:\1:\0
   291:  \2:1:\0:\0:\1
   292:  \2:\1:1:\0:\0
   293:  \2:\1:\0:1:\0
   294:  \2:\1:\0:\0:1
   295:  \2:\0:1:\1:\0
   296:  \2:\0:1:\0:\1
   297:  \2:\0:\1:1:\0
   298:  \2:\0:\1:\0:1
   299:  \2:\0:\0:1:\1
   300:  \2:\0:\0:\1:1
   301:  2:\2:\1:\1:\0
   302:  2:\2:\1:\0:\1
   303:  2:\2:\0:\1:\1
   304:  2:\1:\2:\1:\0
   305:  2:\1:\2:\0:\1
   306:  2:\1:\1:\2:\0
   307:  2:\1:\1:\0:\2
   308:  2:\1:\0:\2:\1
   309:  2:\1:\0:\1:\2
   310:  2:\0:\2:\1:\1
   311:  2:\0:\1:\2:\1
   312:  2:\0:\1:\1:\2
   313:  \2:2:\1:\1:\0
   314:  \2:2:\1:\0:\1
   315:  \2:2:\0:\1:\1
   316:  \2:\1:2:\1:\0
   317:  \2:\1:2:\0:\1
   318:  \2:\1:\1:2:\0
   319:  \2:\1:\1:\0:2
   320:  \2:\1:\0:2:\1
   321:  \2:\1:\0:\1:2
   322:  \2:\0:2:\1:\1
   323:  \2:\0:\1:2:\1
   324:  \2:\0:\1:\1:2
   325:  \1:2:\2:\1:\0
   326:  \1:2:\2:\0:\1
   327:  \1:2:\1:\2:\0
   328:  \1:2:\1:\0:\2
   329:  \1:2:\0:\2:\1
   330:  \1:2:\0:\1:\2
   331:  \1:\2:2:\1:\0
   332:  \1:\2:2:\0:\1
   333:  \1:\2:\1:2:\0
   334:  \1:\2:\1:\0:2
   335:  \1:\2:\0:2:\1
   336:  \1:\2:\0:\1:2
   337:  \1:\1:2:\2:\0
   338:  \1:\1:2:\0:\2
   339:  \1:\1:\2:2:\0
   340:  \1:\1:\2:\0:2
   341:  \1:\1:\0:2:\2
   342:  \1:\1:\0:\2:2
   343:  \1:\0:2:\2:\1
   344:  \1:\0:2:\1:\2
   345:  \1:\0:\2:2:\1
   346:  \1:\0:\2:\1:2
   347:  \1:\0:\1:2:\2
   348:  \1:\0:\1:\2:2
   349:  \0:2:\2:\1:\1
   350:  \0:2:\1:\2:\1
   351:  \0:2:\1:\1:\2
   352:  \0:\2:2:\1:\1
   353:  \0:\2:\1:2:\1
   354:  \0:\2:\1:\1:2
   355:  \0:\1:2:\2:\1
   356:  \0:\1:2:\1:\2
   357:  \0:\1:\2:2:\1
   358:  \0:\1:\2:\1:2
   359:  \0:\1:\1:2:\2
   360:  \0:\1:\1:\2:2
family= 1 4 0 new D3h genus #     7 is 0:\1:\1:\1:\1
     1:  0:\1:\1:\1:\1
     2:  \1:0:\1:\1:\1
     3:  \1:\1:0:\1:\1
     4:  \1:\1:\1:0:\1
     5:  \1:\1:\1:\1:0
     6:  1:\2:\2:\2:\2
     7:  \2:1:\2:\2:\2
     8:  \2:\2:1:\2:\2
     9:  \2:\2:\2:1:\2
    10:  \2:\2:\2:\2:1
    11:  2:\0:\0:\0:\0
    12:  \0:2:\0:\0:\0
    13:  \0:\0:2:\0:\0
    14:  \0:\0:\0:2:\0
    15:  \0:\0:\0:\0:2
    16:  0:\2:\2:\2:\2
    17:  \2:0:\2:\2:\2
    18:  \2:\2:0:\2:\2
    19:  \2:\2:\2:0:\2
    20:  \2:\2:\2:\2:0
    21:  1:\0:\0:\0:\0
    22:  \0:1:\0:\0:\0
    23:  \0:\0:1:\0:\0
    24:  \0:\0:\0:1:\0
    25:  \0:\0:\0:\0:1
    26:  2:\1:\1:\1:\1
    27:  \1:2:\1:\1:\1
    28:  \1:\1:2:\1:\1
    29:  \1:\1:\1:2:\1
    30:  \1:\1:\1:\1:2
family= 1 4 0 new D3h genus #     8 is 0:\1:\1:\1:\2
     1:  0:\1:\1:\1:\2
     2:  0:\1:\1:\2:\1
     3:  0:\1:\2:\1:\1
     4:  0:\2:\1:\1:\1
     5:  \1:0:\1:\1:\2
     6:  \1:0:\1:\2:\1
     7:  \1:0:\2:\1:\1
     8:  \1:\1:0:\1:\2
     9:  \1:\1:0:\2:\1
    10:  \1:\1:\1:0:\2
    11:  \1:\1:\1:\2:0
    12:  \1:\1:\2:0:\1
    13:  \1:\1:\2:\1:0
    14:  \1:\2:0:\1:\1
    15:  \1:\2:\1:0:\1
    16:  \1:\2:\1:\1:0
    17:  \2:0:\1:\1:\1
    18:  \2:\1:0:\1:\1
    19:  \2:\1:\1:0:\1
    20:  \2:\1:\1:\1:0
    21:  1:\2:\2:\2:\0
    22:  1:\2:\2:\0:\2
    23:  1:\2:\0:\2:\2
    24:  1:\0:\2:\2:\2
    25:  \2:1:\2:\2:\0
    26:  \2:1:\2:\0:\2
    27:  \2:1:\0:\2:\2
    28:  \2:\2:1:\2:\0
    29:  \2:\2:1:\0:\2
    30:  \2:\2:\2:1:\0
    31:  \2:\2:\2:\0:1
    32:  \2:\2:\0:1:\2
    33:  \2:\2:\0:\2:1
    34:  \2:\0:1:\2:\2
    35:  \2:\0:\2:1:\2
    36:  \2:\0:\2:\2:1
    37:  \0:1:\2:\2:\2
    38:  \0:\2:1:\2:\2
    39:  \0:\2:\2:1:\2
    40:  \0:\2:\2:\2:1
    41:  2:\0:\0:\0:\1
    42:  2:\0:\0:\1:\0
    43:  2:\0:\1:\0:\0
    44:  2:\1:\0:\0:\0
    45:  \0:2:\0:\0:\1
    46:  \0:2:\0:\1:\0
    47:  \0:2:\1:\0:\0
    48:  \0:\0:2:\0:\1
    49:  \0:\0:2:\1:\0
    50:  \0:\0:\0:2:\1
    51:  \0:\0:\0:\1:2
    52:  \0:\0:\1:2:\0
    53:  \0:\0:\1:\0:2
    54:  \0:\1:2:\0:\0
    55:  \0:\1:\0:2:\0
    56:  \0:\1:\0:\0:2
    57:  \1:2:\0:\0:\0
    58:  \1:\0:2:\0:\0
    59:  \1:\0:\0:2:\0
    60:  \1:\0:\0:\0:2
    61:  0:\2:\2:\2:\1
    62:  0:\2:\2:\1:\2
    63:  0:\2:\1:\2:\2
    64:  0:\1:\2:\2:\2
    65:  \2:0:\2:\2:\1
    66:  \2:0:\2:\1:\2
    67:  \2:0:\1:\2:\2
    68:  \2:\2:0:\2:\1
    69:  \2:\2:0:\1:\2
    70:  \2:\2:\2:0:\1
    71:  \2:\2:\2:\1:0
    72:  \2:\2:\1:0:\2
    73:  \2:\2:\1:\2:0
    74:  \2:\1:0:\2:\2
    75:  \2:\1:\2:0:\2
    76:  \2:\1:\2:\2:0
    77:  \1:0:\2:\2:\2
    78:  \1:\2:0:\2:\2
    79:  \1:\2:\2:0:\2
    80:  \1:\2:\2:\2:0
    81:  1:\0:\0:\0:\2
    82:  1:\0:\0:\2:\0
    83:  1:\0:\2:\0:\0
    84:  1:\2:\0:\0:\0
    85:  \0:1:\0:\0:\2
    86:  \0:1:\0:\2:\0
    87:  \0:1:\2:\0:\0
    88:  \0:\0:1:\0:\2
    89:  \0:\0:1:\2:\0
    90:  \0:\0:\0:1:\2
    91:  \0:\0:\0:\2:1
    92:  \0:\0:\2:1:\0
    93:  \0:\0:\2:\0:1
    94:  \0:\2:1:\0:\0
    95:  \0:\2:\0:1:\0
    96:  \0:\2:\0:\0:1
    97:  \2:1:\0:\0:\0
    98:  \2:\0:1:\0:\0
    99:  \2:\0:\0:1:\0
   100:  \2:\0:\0:\0:1
   101:  2:\1:\1:\1:\0
   102:  2:\1:\1:\0:\1
   103:  2:\1:\0:\1:\1
   104:  2:\0:\1:\1:\1
   105:  \1:2:\1:\1:\0
   106:  \1:2:\1:\0:\1
   107:  \1:2:\0:\1:\1
   108:  \1:\1:2:\1:\0
   109:  \1:\1:2:\0:\1
   110:  \1:\1:\1:2:\0
   111:  \1:\1:\1:\0:2
   112:  \1:\1:\0:2:\1
   113:  \1:\1:\0:\1:2
   114:  \1:\0:2:\1:\1
   115:  \1:\0:\1:2:\1
   116:  \1:\0:\1:\1:2
   117:  \0:2:\1:\1:\1
   118:  \0:\1:2:\1:\1
   119:  \0:\1:\1:2:\1
   120:  \0:\1:\1:\1:2
family= 1 4 0 new D3h genus #     9 is 0:\1:\1:\2:\2
     1:  0:\1:\1:\2:\2
     2:  0:\1:\2:\1:\2
     3:  0:\1:\2:\2:\1
     4:  0:\2:\1:\1:\2
     5:  0:\2:\1:\2:\1
     6:  0:\2:\2:\1:\1
     7:  \1:0:\1:\2:\2
     8:  \1:0:\2:\1:\2
     9:  \1:0:\2:\2:\1
    10:  \1:\1:0:\2:\2
    11:  \1:\1:\2:0:\2
    12:  \1:\1:\2:\2:0
    13:  \1:\2:0:\1:\2
    14:  \1:\2:0:\2:\1
    15:  \1:\2:\1:0:\2
    16:  \1:\2:\1:\2:0
    17:  \1:\2:\2:0:\1
    18:  \1:\2:\2:\1:0
    19:  \2:0:\1:\1:\2
    20:  \2:0:\1:\2:\1
    21:  \2:0:\2:\1:\1
    22:  \2:\1:0:\1:\2
    23:  \2:\1:0:\2:\1
    24:  \2:\1:\1:0:\2
    25:  \2:\1:\1:\2:0
    26:  \2:\1:\2:0:\1
    27:  \2:\1:\2:\1:0
    28:  \2:\2:0:\1:\1
    29:  \2:\2:\1:0:\1
    30:  \2:\2:\1:\1:0
    31:  1:\2:\2:\0:\0
    32:  1:\2:\0:\2:\0
    33:  1:\2:\0:\0:\2
    34:  1:\0:\2:\2:\0
    35:  1:\0:\2:\0:\2
    36:  1:\0:\0:\2:\2
    37:  \2:1:\2:\0:\0
    38:  \2:1:\0:\2:\0
    39:  \2:1:\0:\0:\2
    40:  \2:\2:1:\0:\0
    41:  \2:\2:\0:1:\0
    42:  \2:\2:\0:\0:1
    43:  \2:\0:1:\2:\0
    44:  \2:\0:1:\0:\2
    45:  \2:\0:\2:1:\0
    46:  \2:\0:\2:\0:1
    47:  \2:\0:\0:1:\2
    48:  \2:\0:\0:\2:1
    49:  \0:1:\2:\2:\0
    50:  \0:1:\2:\0:\2
    51:  \0:1:\0:\2:\2
    52:  \0:\2:1:\2:\0
    53:  \0:\2:1:\0:\2
    54:  \0:\2:\2:1:\0
    55:  \0:\2:\2:\0:1
    56:  \0:\2:\0:1:\2
    57:  \0:\2:\0:\2:1
    58:  \0:\0:1:\2:\2
    59:  \0:\0:\2:1:\2
    60:  \0:\0:\2:\2:1
    61:  2:\0:\0:\1:\1
    62:  2:\0:\1:\0:\1
    63:  2:\0:\1:\1:\0
    64:  2:\1:\0:\0:\1
    65:  2:\1:\0:\1:\0
    66:  2:\1:\1:\0:\0
    67:  \0:2:\0:\1:\1
    68:  \0:2:\1:\0:\1
    69:  \0:2:\1:\1:\0
    70:  \0:\0:2:\1:\1
    71:  \0:\0:\1:2:\1
    72:  \0:\0:\1:\1:2
    73:  \0:\1:2:\0:\1
    74:  \0:\1:2:\1:\0
    75:  \0:\1:\0:2:\1
    76:  \0:\1:\0:\1:2
    77:  \0:\1:\1:2:\0
    78:  \0:\1:\1:\0:2
    79:  \1:2:\0:\0:\1
    80:  \1:2:\0:\1:\0
    81:  \1:2:\1:\0:\0
    82:  \1:\0:2:\0:\1
    83:  \1:\0:2:\1:\0
    84:  \1:\0:\0:2:\1
    85:  \1:\0:\0:\1:2
    86:  \1:\0:\1:2:\0
    87:  \1:\0:\1:\0:2
    88:  \1:\1:2:\0:\0
    89:  \1:\1:\0:2:\0
    90:  \1:\1:\0:\0:2
Nber of genera for this family=    9
 
family= 0 5 0
 
family= 0 5 0 new D3h genus #     1 is \0:\0:\0:\0:\0
     1:  \0:\0:\0:\0:\0
     2:  \1:\1:\1:\1:\1
     3:  \2:\2:\2:\2:\2
family= 0 5 0 new D3h genus #     2 is \0:\0:\0:\0:\1
     1:  \0:\0:\0:\0:\1
     2:  \0:\0:\0:\1:\0
     3:  \0:\0:\1:\0:\0
     4:  \0:\1:\0:\0:\0
     5:  \1:\0:\0:\0:\0
     6:  \1:\1:\1:\1:\2
     7:  \1:\1:\1:\2:\1
     8:  \1:\1:\2:\1:\1
     9:  \1:\2:\1:\1:\1
    10:  \2:\1:\1:\1:\1
    11:  \2:\2:\2:\2:\0
    12:  \2:\2:\2:\0:\2
    13:  \2:\2:\0:\2:\2
    14:  \2:\0:\2:\2:\2
    15:  \0:\2:\2:\2:\2
    16:  \0:\0:\0:\0:\2
    17:  \0:\0:\0:\2:\0
    18:  \0:\0:\2:\0:\0
    19:  \0:\2:\0:\0:\0
    20:  \2:\0:\0:\0:\0
    21:  \1:\1:\1:\1:\0
    22:  \1:\1:\1:\0:\1
    23:  \1:\1:\0:\1:\1
    24:  \1:\0:\1:\1:\1
    25:  \0:\1:\1:\1:\1
    26:  \2:\2:\2:\2:\1
    27:  \2:\2:\2:\1:\2
    28:  \2:\2:\1:\2:\2
    29:  \2:\1:\2:\2:\2
    30:  \1:\2:\2:\2:\2
family= 0 5 0 new D3h genus #     3 is \0:\0:\0:\1:\1
     1:  \0:\0:\0:\1:\1
     2:  \0:\0:\1:\0:\1
     3:  \0:\0:\1:\1:\0
     4:  \0:\1:\0:\0:\1
     5:  \0:\1:\0:\1:\0
     6:  \0:\1:\1:\0:\0
     7:  \1:\0:\0:\0:\1
     8:  \1:\0:\0:\1:\0
     9:  \1:\0:\1:\0:\0
    10:  \1:\1:\0:\0:\0
    11:  \1:\1:\1:\2:\2
    12:  \1:\1:\2:\1:\2
    13:  \1:\1:\2:\2:\1
    14:  \1:\2:\1:\1:\2
    15:  \1:\2:\1:\2:\1
    16:  \1:\2:\2:\1:\1
    17:  \2:\1:\1:\1:\2
    18:  \2:\1:\1:\2:\1
    19:  \2:\1:\2:\1:\1
    20:  \2:\2:\1:\1:\1
    21:  \2:\2:\2:\0:\0
    22:  \2:\2:\0:\2:\0
    23:  \2:\2:\0:\0:\2
    24:  \2:\0:\2:\2:\0
    25:  \2:\0:\2:\0:\2
    26:  \2:\0:\0:\2:\2
    27:  \0:\2:\2:\2:\0
    28:  \0:\2:\2:\0:\2
    29:  \0:\2:\0:\2:\2
    30:  \0:\0:\2:\2:\2
    31:  \0:\0:\0:\2:\2
    32:  \0:\0:\2:\0:\2
    33:  \0:\0:\2:\2:\0
    34:  \0:\2:\0:\0:\2
    35:  \0:\2:\0:\2:\0
    36:  \0:\2:\2:\0:\0
    37:  \2:\0:\0:\0:\2
    38:  \2:\0:\0:\2:\0
    39:  \2:\0:\2:\0:\0
    40:  \2:\2:\0:\0:\0
    41:  \1:\1:\1:\0:\0
    42:  \1:\1:\0:\1:\0
    43:  \1:\1:\0:\0:\1
    44:  \1:\0:\1:\1:\0
    45:  \1:\0:\1:\0:\1
    46:  \1:\0:\0:\1:\1
    47:  \0:\1:\1:\1:\0
    48:  \0:\1:\1:\0:\1
    49:  \0:\1:\0:\1:\1
    50:  \0:\0:\1:\1:\1
    51:  \2:\2:\2:\1:\1
    52:  \2:\2:\1:\2:\1
    53:  \2:\2:\1:\1:\2
    54:  \2:\1:\2:\2:\1
    55:  \2:\1:\2:\1:\2
    56:  \2:\1:\1:\2:\2
    57:  \1:\2:\2:\2:\1
    58:  \1:\2:\2:\1:\2
    59:  \1:\2:\1:\2:\2
    60:  \1:\1:\2:\2:\2
family= 0 5 0 new D3h genus #     4 is \0:\0:\0:\1:\2
     1:  \0:\0:\0:\1:\2
     2:  \0:\0:\0:\2:\1
     3:  \0:\0:\1:\0:\2
     4:  \0:\0:\1:\2:\0
     5:  \0:\0:\2:\0:\1
     6:  \0:\0:\2:\1:\0
     7:  \0:\1:\0:\0:\2
     8:  \0:\1:\0:\2:\0
     9:  \0:\1:\2:\0:\0
    10:  \0:\2:\0:\0:\1
    11:  \0:\2:\0:\1:\0
    12:  \0:\2:\1:\0:\0
    13:  \1:\0:\0:\0:\2
    14:  \1:\0:\0:\2:\0
    15:  \1:\0:\2:\0:\0
    16:  \1:\2:\0:\0:\0
    17:  \2:\0:\0:\0:\1
    18:  \2:\0:\0:\1:\0
    19:  \2:\0:\1:\0:\0
    20:  \2:\1:\0:\0:\0
    21:  \1:\1:\1:\2:\0
    22:  \1:\1:\1:\0:\2
    23:  \1:\1:\2:\1:\0
    24:  \1:\1:\2:\0:\1
    25:  \1:\1:\0:\1:\2
    26:  \1:\1:\0:\2:\1
    27:  \1:\2:\1:\1:\0
    28:  \1:\2:\1:\0:\1
    29:  \1:\2:\0:\1:\1
    30:  \1:\0:\1:\1:\2
    31:  \1:\0:\1:\2:\1
    32:  \1:\0:\2:\1:\1
    33:  \2:\1:\1:\1:\0
    34:  \2:\1:\1:\0:\1
    35:  \2:\1:\0:\1:\1
    36:  \2:\0:\1:\1:\1
    37:  \0:\1:\1:\1:\2
    38:  \0:\1:\1:\2:\1
    39:  \0:\1:\2:\1:\1
    40:  \0:\2:\1:\1:\1
    41:  \2:\2:\2:\0:\1
    42:  \2:\2:\2:\1:\0
    43:  \2:\2:\0:\2:\1
    44:  \2:\2:\0:\1:\2
    45:  \2:\2:\1:\2:\0
    46:  \2:\2:\1:\0:\2
    47:  \2:\0:\2:\2:\1
    48:  \2:\0:\2:\1:\2
    49:  \2:\0:\1:\2:\2
    50:  \2:\1:\2:\2:\0
    51:  \2:\1:\2:\0:\2
    52:  \2:\1:\0:\2:\2
    53:  \0:\2:\2:\2:\1
    54:  \0:\2:\2:\1:\2
    55:  \0:\2:\1:\2:\2
    56:  \0:\1:\2:\2:\2
    57:  \1:\2:\2:\2:\0
    58:  \1:\2:\2:\0:\2
    59:  \1:\2:\0:\2:\2
    60:  \1:\0:\2:\2:\2
family= 0 5 0 new D3h genus #     5 is \0:\0:\1:\1:\2
     1:  \0:\0:\1:\1:\2
     2:  \0:\0:\1:\2:\1
     3:  \0:\0:\2:\1:\1
     4:  \0:\1:\0:\1:\2
     5:  \0:\1:\0:\2:\1
     6:  \0:\1:\1:\0:\2
     7:  \0:\1:\1:\2:\0
     8:  \0:\1:\2:\0:\1
     9:  \0:\1:\2:\1:\0
    10:  \0:\2:\0:\1:\1
    11:  \0:\2:\1:\0:\1
    12:  \0:\2:\1:\1:\0
    13:  \1:\0:\0:\1:\2
    14:  \1:\0:\0:\2:\1
    15:  \1:\0:\1:\0:\2
    16:  \1:\0:\1:\2:\0
    17:  \1:\0:\2:\0:\1
    18:  \1:\0:\2:\1:\0
    19:  \1:\1:\0:\0:\2
    20:  \1:\1:\0:\2:\0
    21:  \1:\1:\2:\0:\0
    22:  \1:\2:\0:\0:\1
    23:  \1:\2:\0:\1:\0
    24:  \1:\2:\1:\0:\0
    25:  \2:\0:\0:\1:\1
    26:  \2:\0:\1:\0:\1
    27:  \2:\0:\1:\1:\0
    28:  \2:\1:\0:\0:\1
    29:  \2:\1:\0:\1:\0
    30:  \2:\1:\1:\0:\0
    31:  \1:\1:\2:\2:\0
    32:  \1:\1:\2:\0:\2
    33:  \1:\1:\0:\2:\2
    34:  \1:\2:\1:\2:\0
    35:  \1:\2:\1:\0:\2
    36:  \1:\2:\2:\1:\0
    37:  \1:\2:\2:\0:\1
    38:  \1:\2:\0:\1:\2
    39:  \1:\2:\0:\2:\1
    40:  \1:\0:\1:\2:\2
    41:  \1:\0:\2:\1:\2
    42:  \1:\0:\2:\2:\1
    43:  \2:\1:\1:\2:\0
    44:  \2:\1:\1:\0:\2
    45:  \2:\1:\2:\1:\0
    46:  \2:\1:\2:\0:\1
    47:  \2:\1:\0:\1:\2
    48:  \2:\1:\0:\2:\1
    49:  \2:\2:\1:\1:\0
    50:  \2:\2:\1:\0:\1
    51:  \2:\2:\0:\1:\1
    52:  \2:\0:\1:\1:\2
    53:  \2:\0:\1:\2:\1
    54:  \2:\0:\2:\1:\1
    55:  \0:\1:\1:\2:\2
    56:  \0:\1:\2:\1:\2
    57:  \0:\1:\2:\2:\1
    58:  \0:\2:\1:\1:\2
    59:  \0:\2:\1:\2:\1
    60:  \0:\2:\2:\1:\1
    61:  \2:\2:\0:\0:\1
    62:  \2:\2:\0:\1:\0
    63:  \2:\2:\1:\0:\0
    64:  \2:\0:\2:\0:\1
    65:  \2:\0:\2:\1:\0
    66:  \2:\0:\0:\2:\1
    67:  \2:\0:\0:\1:\2
    68:  \2:\0:\1:\2:\0
    69:  \2:\0:\1:\0:\2
    70:  \2:\1:\2:\0:\0
    71:  \2:\1:\0:\2:\0
    72:  \2:\1:\0:\0:\2
    73:  \0:\2:\2:\0:\1
    74:  \0:\2:\2:\1:\0
    75:  \0:\2:\0:\2:\1
    76:  \0:\2:\0:\1:\2
    77:  \0:\2:\1:\2:\0
    78:  \0:\2:\1:\0:\2
    79:  \0:\0:\2:\2:\1
    80:  \0:\0:\2:\1:\2
    81:  \0:\0:\1:\2:\2
    82:  \0:\1:\2:\2:\0
    83:  \0:\1:\2:\0:\2
    84:  \0:\1:\0:\2:\2
    85:  \1:\2:\2:\0:\0
    86:  \1:\2:\0:\2:\0
    87:  \1:\2:\0:\0:\2
    88:  \1:\0:\2:\2:\0
    89:  \1:\0:\2:\0:\2
    90:  \1:\0:\0:\2:\2
Nber of genera for this family=    5
 
family= 4 0 1
 
family= 4 0 1 new D3h genus #     1 is 0:0:0:0:\
     1:  0:0:0:0:\
     2:  0:0:0:\:0
     3:  0:0:\:0:0
     4:  0:\:0:0:0
     5:  \:0:0:0:0
     6:  1:1:1:1:\
     7:  1:1:1:\:1
     8:  1:1:\:1:1
     9:  1:\:1:1:1
    10:  \:1:1:1:1
    11:  2:2:2:2:\
    12:  2:2:2:\:2
    13:  2:2:\:2:2
    14:  2:\:2:2:2
    15:  \:2:2:2:2
family= 4 0 1 new D3h genus #     2 is 0:0:0:1:\
     1:  0:0:0:1:\
     2:  0:0:0:\:1
     3:  0:0:1:0:\
     4:  0:0:1:\:0
     5:  0:0:\:0:1
     6:  0:0:\:1:0
     7:  0:1:0:0:\
     8:  0:1:0:\:0
     9:  0:1:\:0:0
    10:  0:\:0:0:1
    11:  0:\:0:1:0
    12:  0:\:1:0:0
    13:  1:0:0:0:\
    14:  1:0:0:\:0
    15:  1:0:\:0:0
    16:  1:\:0:0:0
    17:  \:0:0:0:1
    18:  \:0:0:1:0
    19:  \:0:1:0:0
    20:  \:1:0:0:0
    21:  1:1:1:2:\
    22:  1:1:1:\:2
    23:  1:1:2:1:\
    24:  1:1:2:\:1
    25:  1:1:\:1:2
    26:  1:1:\:2:1
    27:  1:2:1:1:\
    28:  1:2:1:\:1
    29:  1:2:\:1:1
    30:  1:\:1:1:2
    31:  1:\:1:2:1
    32:  1:\:2:1:1
    33:  2:1:1:1:\
    34:  2:1:1:\:1
    35:  2:1:\:1:1
    36:  2:\:1:1:1
    37:  \:1:1:1:2
    38:  \:1:1:2:1
    39:  \:1:2:1:1
    40:  \:2:1:1:1
    41:  2:2:2:0:\
    42:  2:2:2:\:0
    43:  2:2:0:2:\
    44:  2:2:0:\:2
    45:  2:2:\:2:0
    46:  2:2:\:0:2
    47:  2:0:2:2:\
    48:  2:0:2:\:2
    49:  2:0:\:2:2
    50:  2:\:2:2:0
    51:  2:\:2:0:2
    52:  2:\:0:2:2
    53:  0:2:2:2:\
    54:  0:2:2:\:2
    55:  0:2:\:2:2
    56:  0:\:2:2:2
    57:  \:2:2:2:0
    58:  \:2:2:0:2
    59:  \:2:0:2:2
    60:  \:0:2:2:2
    61:  0:0:0:2:\
    62:  0:0:0:\:2
    63:  0:0:2:0:\
    64:  0:0:2:\:0
    65:  0:0:\:0:2
    66:  0:0:\:2:0
    67:  0:2:0:0:\
    68:  0:2:0:\:0
    69:  0:2:\:0:0
    70:  0:\:0:0:2
    71:  0:\:0:2:0
    72:  0:\:2:0:0
    73:  2:0:0:0:\
    74:  2:0:0:\:0
    75:  2:0:\:0:0
    76:  2:\:0:0:0
    77:  \:0:0:0:2
    78:  \:0:0:2:0
    79:  \:0:2:0:0
    80:  \:2:0:0:0
    81:  1:1:1:0:\
    82:  1:1:1:\:0
    83:  1:1:0:1:\
    84:  1:1:0:\:1
    85:  1:1:\:1:0
    86:  1:1:\:0:1
    87:  1:0:1:1:\
    88:  1:0:1:\:1
    89:  1:0:\:1:1
    90:  1:\:1:1:0
    91:  1:\:1:0:1
    92:  1:\:0:1:1
    93:  0:1:1:1:\
    94:  0:1:1:\:1
    95:  0:1:\:1:1
    96:  0:\:1:1:1
    97:  \:1:1:1:0
    98:  \:1:1:0:1
    99:  \:1:0:1:1
   100:  \:0:1:1:1
   101:  2:2:2:1:\
   102:  2:2:2:\:1
   103:  2:2:1:2:\
   104:  2:2:1:\:2
   105:  2:2:\:2:1
   106:  2:2:\:1:2
   107:  2:1:2:2:\
   108:  2:1:2:\:2
   109:  2:1:\:2:2
   110:  2:\:2:2:1
   111:  2:\:2:1:2
   112:  2:\:1:2:2
   113:  1:2:2:2:\
   114:  1:2:2:\:2
   115:  1:2:\:2:2
   116:  1:\:2:2:2
   117:  \:2:2:2:1
   118:  \:2:2:1:2
   119:  \:2:1:2:2
   120:  \:1:2:2:2
family= 4 0 1 new D3h genus #     3 is 0:0:1:1:\
     1:  0:0:1:1:\
     2:  0:0:1:\:1
     3:  0:0:\:1:1
     4:  0:1:0:1:\
     5:  0:1:0:\:1
     6:  0:1:1:0:\
     7:  0:1:1:\:0
     8:  0:1:\:0:1
     9:  0:1:\:1:0
    10:  0:\:0:1:1
    11:  0:\:1:0:1
    12:  0:\:1:1:0
    13:  1:0:0:1:\
    14:  1:0:0:\:1
    15:  1:0:1:0:\
    16:  1:0:1:\:0
    17:  1:0:\:0:1
    18:  1:0:\:1:0
    19:  1:1:0:0:\
    20:  1:1:0:\:0
    21:  1:1:\:0:0
    22:  1:\:0:0:1
    23:  1:\:0:1:0
    24:  1:\:1:0:0
    25:  \:0:0:1:1
    26:  \:0:1:0:1
    27:  \:0:1:1:0
    28:  \:1:0:0:1
    29:  \:1:0:1:0
    30:  \:1:1:0:0
    31:  1:1:2:2:\
    32:  1:1:2:\:2
    33:  1:1:\:2:2
    34:  1:2:1:2:\
    35:  1:2:1:\:2
    36:  1:2:2:1:\
    37:  1:2:2:\:1
    38:  1:2:\:1:2
    39:  1:2:\:2:1
    40:  1:\:1:2:2
    41:  1:\:2:1:2
    42:  1:\:2:2:1
    43:  2:1:1:2:\
    44:  2:1:1:\:2
    45:  2:1:2:1:\
    46:  2:1:2:\:1
    47:  2:1:\:1:2
    48:  2:1:\:2:1
    49:  2:2:1:1:\
    50:  2:2:1:\:1
    51:  2:2:\:1:1
    52:  2:\:1:1:2
    53:  2:\:1:2:1
    54:  2:\:2:1:1
    55:  \:1:1:2:2
    56:  \:1:2:1:2
    57:  \:1:2:2:1
    58:  \:2:1:1:2
    59:  \:2:1:2:1
    60:  \:2:2:1:1
    61:  2:2:0:0:\
    62:  2:2:0:\:0
    63:  2:2:\:0:0
    64:  2:0:2:0:\
    65:  2:0:2:\:0
    66:  2:0:0:2:\
    67:  2:0:0:\:2
    68:  2:0:\:2:0
    69:  2:0:\:0:2
    70:  2:\:2:0:0
    71:  2:\:0:2:0
    72:  2:\:0:0:2
    73:  0:2:2:0:\
    74:  0:2:2:\:0
    75:  0:2:0:2:\
    76:  0:2:0:\:2
    77:  0:2:\:2:0
    78:  0:2:\:0:2
    79:  0:0:2:2:\
    80:  0:0:2:\:2
    81:  0:0:\:2:2
    82:  0:\:2:2:0
    83:  0:\:2:0:2
    84:  0:\:0:2:2
    85:  \:2:2:0:0
    86:  \:2:0:2:0
    87:  \:2:0:0:2
    88:  \:0:2:2:0
    89:  \:0:2:0:2
    90:  \:0:0:2:2
family= 4 0 1 new D3h genus #     4 is 0:0:1:2:\
     1:  0:0:1:2:\
     2:  0:0:1:\:2
     3:  0:0:2:1:\
     4:  0:0:2:\:1
     5:  0:0:\:1:2
     6:  0:0:\:2:1
     7:  0:1:0:2:\
     8:  0:1:0:\:2
     9:  0:1:2:0:\
    10:  0:1:2:\:0
    11:  0:1:\:0:2
    12:  0:1:\:2:0
    13:  0:2:0:1:\
    14:  0:2:0:\:1
    15:  0:2:1:0:\
    16:  0:2:1:\:0
    17:  0:2:\:0:1
    18:  0:2:\:1:0
    19:  0:\:0:1:2
    20:  0:\:0:2:1
    21:  0:\:1:0:2
    22:  0:\:1:2:0
    23:  0:\:2:0:1
    24:  0:\:2:1:0
    25:  1:0:0:2:\
    26:  1:0:0:\:2
    27:  1:0:2:0:\
    28:  1:0:2:\:0
    29:  1:0:\:0:2
    30:  1:0:\:2:0
    31:  1:2:0:0:\
    32:  1:2:0:\:0
    33:  1:2:\:0:0
    34:  1:\:0:0:2
    35:  1:\:0:2:0
    36:  1:\:2:0:0
    37:  2:0:0:1:\
    38:  2:0:0:\:1
    39:  2:0:1:0:\
    40:  2:0:1:\:0
    41:  2:0:\:0:1
    42:  2:0:\:1:0
    43:  2:1:0:0:\
    44:  2:1:0:\:0
    45:  2:1:\:0:0
    46:  2:\:0:0:1
    47:  2:\:0:1:0
    48:  2:\:1:0:0
    49:  \:0:0:1:2
    50:  \:0:0:2:1
    51:  \:0:1:0:2
    52:  \:0:1:2:0
    53:  \:0:2:0:1
    54:  \:0:2:1:0
    55:  \:1:0:0:2
    56:  \:1:0:2:0
    57:  \:1:2:0:0
    58:  \:2:0:0:1
    59:  \:2:0:1:0
    60:  \:2:1:0:0
    61:  1:1:2:0:\
    62:  1:1:2:\:0
    63:  1:1:0:2:\
    64:  1:1:0:\:2
    65:  1:1:\:2:0
    66:  1:1:\:0:2
    67:  1:2:1:0:\
    68:  1:2:1:\:0
    69:  1:2:0:1:\
    70:  1:2:0:\:1
    71:  1:2:\:1:0
    72:  1:2:\:0:1
    73:  1:0:1:2:\
    74:  1:0:1:\:2
    75:  1:0:2:1:\
    76:  1:0:2:\:1
    77:  1:0:\:1:2
    78:  1:0:\:2:1
    79:  1:\:1:2:0
    80:  1:\:1:0:2
    81:  1:\:2:1:0
    82:  1:\:2:0:1
    83:  1:\:0:1:2
    84:  1:\:0:2:1
    85:  2:1:1:0:\
    86:  2:1:1:\:0
    87:  2:1:0:1:\
    88:  2:1:0:\:1
    89:  2:1:\:1:0
    90:  2:1:\:0:1
    91:  2:0:1:1:\
    92:  2:0:1:\:1
    93:  2:0:\:1:1
    94:  2:\:1:1:0
    95:  2:\:1:0:1
    96:  2:\:0:1:1
    97:  0:1:1:2:\
    98:  0:1:1:\:2
    99:  0:1:2:1:\
   100:  0:1:2:\:1
   101:  0:1:\:1:2
   102:  0:1:\:2:1
   103:  0:2:1:1:\
   104:  0:2:1:\:1
   105:  0:2:\:1:1
   106:  0:\:1:1:2
   107:  0:\:1:2:1
   108:  0:\:2:1:1
   109:  \:1:1:2:0
   110:  \:1:1:0:2
   111:  \:1:2:1:0
   112:  \:1:2:0:1
   113:  \:1:0:1:2
   114:  \:1:0:2:1
   115:  \:2:1:1:0
   116:  \:2:1:0:1
   117:  \:2:0:1:1
   118:  \:0:1:1:2
   119:  \:0:1:2:1
   120:  \:0:2:1:1
   121:  2:2:0:1:\
   122:  2:2:0:\:1
   123:  2:2:1:0:\
   124:  2:2:1:\:0
   125:  2:2:\:0:1
   126:  2:2:\:1:0
   127:  2:0:2:1:\
   128:  2:0:2:\:1
   129:  2:0:1:2:\
   130:  2:0:1:\:2
   131:  2:0:\:2:1
   132:  2:0:\:1:2
   133:  2:1:2:0:\
   134:  2:1:2:\:0
   135:  2:1:0:2:\
   136:  2:1:0:\:2
   137:  2:1:\:2:0
   138:  2:1:\:0:2
   139:  2:\:2:0:1
   140:  2:\:2:1:0
   141:  2:\:0:2:1
   142:  2:\:0:1:2
   143:  2:\:1:2:0
   144:  2:\:1:0:2
   145:  0:2:2:1:\
   146:  0:2:2:\:1
   147:  0:2:1:2:\
   148:  0:2:1:\:2
   149:  0:2:\:2:1
   150:  0:2:\:1:2
   151:  0:1:2:2:\
   152:  0:1:2:\:2
   153:  0:1:\:2:2
   154:  0:\:2:2:1
   155:  0:\:2:1:2
   156:  0:\:1:2:2
   157:  1:2:2:0:\
   158:  1:2:2:\:0
   159:  1:2:0:2:\
   160:  1:2:0:\:2
   161:  1:2:\:2:0
   162:  1:2:\:0:2
   163:  1:0:2:2:\
   164:  1:0:2:\:2
   165:  1:0:\:2:2
   166:  1:\:2:2:0
   167:  1:\:2:0:2
   168:  1:\:0:2:2
   169:  \:2:2:0:1
   170:  \:2:2:1:0
   171:  \:2:0:2:1
   172:  \:2:0:1:2
   173:  \:2:1:2:0
   174:  \:2:1:0:2
   175:  \:0:2:2:1
   176:  \:0:2:1:2
   177:  \:0:1:2:2
   178:  \:1:2:2:0
   179:  \:1:2:0:2
   180:  \:1:0:2:2
Nber of genera for this family=    4
 
family= 3 1 1
 
family= 3 1 1 new D3h genus #     1 is 0:0:0:\0:\
     1:  0:0:0:\0:\
     2:  0:0:0:\:\0
     3:  0:0:\0:0:\
     4:  0:0:\0:\:0
     5:  0:0:\:0:\0
     6:  0:0:\:\0:0
     7:  0:\0:0:0:\
     8:  0:\0:0:\:0
     9:  0:\0:\:0:0
    10:  0:\:0:0:\0
    11:  0:\:0:\0:0
    12:  0:\:\0:0:0
    13:  \0:0:0:0:\
    14:  \0:0:0:\:0
    15:  \0:0:\:0:0
    16:  \0:\:0:0:0
    17:  \:0:0:0:\0
    18:  \:0:0:\0:0
    19:  \:0:\0:0:0
    20:  \:\0:0:0:0
    21:  1:1:1:\1:\
    22:  1:1:1:\:\1
    23:  1:1:\1:1:\
    24:  1:1:\1:\:1
    25:  1:1:\:1:\1
    26:  1:1:\:\1:1
    27:  1:\1:1:1:\
    28:  1:\1:1:\:1
    29:  1:\1:\:1:1
    30:  1:\:1:1:\1
    31:  1:\:1:\1:1
    32:  1:\:\1:1:1
    33:  \1:1:1:1:\
    34:  \1:1:1:\:1
    35:  \1:1:\:1:1
    36:  \1:\:1:1:1
    37:  \:1:1:1:\1
    38:  \:1:1:\1:1
    39:  \:1:\1:1:1
    40:  \:\1:1:1:1
    41:  2:2:2:\2:\
    42:  2:2:2:\:\2
    43:  2:2:\2:2:\
    44:  2:2:\2:\:2
    45:  2:2:\:2:\2
    46:  2:2:\:\2:2
    47:  2:\2:2:2:\
    48:  2:\2:2:\:2
    49:  2:\2:\:2:2
    50:  2:\:2:2:\2
    51:  2:\:2:\2:2
    52:  2:\:\2:2:2
    53:  \2:2:2:2:\
    54:  \2:2:2:\:2
    55:  \2:2:\:2:2
    56:  \2:\:2:2:2
    57:  \:2:2:2:\2
    58:  \:2:2:\2:2
    59:  \:2:\2:2:2
    60:  \:\2:2:2:2
family= 3 1 1 new D3h genus #     2 is 0:0:0:\1:\
     1:  0:0:0:\1:\
     2:  0:0:0:\:\1
     3:  0:0:\1:0:\
     4:  0:0:\1:\:0
     5:  0:0:\:0:\1
     6:  0:0:\:\1:0
     7:  0:\1:0:0:\
     8:  0:\1:0:\:0
     9:  0:\1:\:0:0
    10:  0:\:0:0:\1
    11:  0:\:0:\1:0
    12:  0:\:\1:0:0
    13:  \1:0:0:0:\
    14:  \1:0:0:\:0
    15:  \1:0:\:0:0
    16:  \1:\:0:0:0
    17:  \:0:0:0:\1
    18:  \:0:0:\1:0
    19:  \:0:\1:0:0
    20:  \:\1:0:0:0
    21:  1:1:1:\2:\
    22:  1:1:1:\:\2
    23:  1:1:\2:1:\
    24:  1:1:\2:\:1
    25:  1:1:\:1:\2
    26:  1:1:\:\2:1
    27:  1:\2:1:1:\
    28:  1:\2:1:\:1
    29:  1:\2:\:1:1
    30:  1:\:1:1:\2
    31:  1:\:1:\2:1
    32:  1:\:\2:1:1
    33:  \2:1:1:1:\
    34:  \2:1:1:\:1
    35:  \2:1:\:1:1
    36:  \2:\:1:1:1
    37:  \:1:1:1:\2
    38:  \:1:1:\2:1
    39:  \:1:\2:1:1
    40:  \:\2:1:1:1
    41:  2:2:2:\0:\
    42:  2:2:2:\:\0
    43:  2:2:\0:2:\
    44:  2:2:\0:\:2
    45:  2:2:\:2:\0
    46:  2:2:\:\0:2
    47:  2:\0:2:2:\
    48:  2:\0:2:\:2
    49:  2:\0:\:2:2
    50:  2:\:2:2:\0
    51:  2:\:2:\0:2
    52:  2:\:\0:2:2
    53:  \0:2:2:2:\
    54:  \0:2:2:\:2
    55:  \0:2:\:2:2
    56:  \0:\:2:2:2
    57:  \:2:2:2:\0
    58:  \:2:2:\0:2
    59:  \:2:\0:2:2
    60:  \:\0:2:2:2
    61:  0:0:0:\2:\
    62:  0:0:0:\:\2
    63:  0:0:\2:0:\
    64:  0:0:\2:\:0
    65:  0:0:\:0:\2
    66:  0:0:\:\2:0
    67:  0:\2:0:0:\
    68:  0:\2:0:\:0
    69:  0:\2:\:0:0
    70:  0:\:0:0:\2
    71:  0:\:0:\2:0
    72:  0:\:\2:0:0
    73:  \2:0:0:0:\
    74:  \2:0:0:\:0
    75:  \2:0:\:0:0
    76:  \2:\:0:0:0
    77:  \:0:0:0:\2
    78:  \:0:0:\2:0
    79:  \:0:\2:0:0
    80:  \:\2:0:0:0
    81:  1:1:1:\0:\
    82:  1:1:1:\:\0
    83:  1:1:\0:1:\
    84:  1:1:\0:\:1
    85:  1:1:\:1:\0
    86:  1:1:\:\0:1
    87:  1:\0:1:1:\
    88:  1:\0:1:\:1
    89:  1:\0:\:1:1
    90:  1:\:1:1:\0
    91:  1:\:1:\0:1
    92:  1:\:\0:1:1
    93:  \0:1:1:1:\
    94:  \0:1:1:\:1
    95:  \0:1:\:1:1
    96:  \0:\:1:1:1
    97:  \:1:1:1:\0
    98:  \:1:1:\0:1
    99:  \:1:\0:1:1
   100:  \:\0:1:1:1
   101:  2:2:2:\1:\
   102:  2:2:2:\:\1
   103:  2:2:\1:2:\
   104:  2:2:\1:\:2
   105:  2:2:\:2:\1
   106:  2:2:\:\1:2
   107:  2:\1:2:2:\
   108:  2:\1:2:\:2
   109:  2:\1:\:2:2
   110:  2:\:2:2:\1
   111:  2:\:2:\1:2
   112:  2:\:\1:2:2
   113:  \1:2:2:2:\
   114:  \1:2:2:\:2
   115:  \1:2:\:2:2
   116:  \1:\:2:2:2
   117:  \:2:2:2:\1
   118:  \:2:2:\1:2
   119:  \:2:\1:2:2
   120:  \:\1:2:2:2
family= 3 1 1 new D3h genus #     3 is 0:0:1:\0:\
     1:  0:0:1:\0:\
     2:  0:0:1:\:\0
     3:  0:0:\0:1:\
     4:  0:0:\0:\:1
     5:  0:0:\:1:\0
     6:  0:0:\:\0:1
     7:  0:1:0:\0:\
     8:  0:1:0:\:\0
     9:  0:1:\0:0:\
    10:  0:1:\0:\:0
    11:  0:1:\:0:\0
    12:  0:1:\:\0:0
    13:  0:\0:0:1:\
    14:  0:\0:0:\:1
    15:  0:\0:1:0:\
    16:  0:\0:1:\:0
    17:  0:\0:\:0:1
    18:  0:\0:\:1:0
    19:  0:\:0:1:\0
    20:  0:\:0:\0:1
    21:  0:\:1:0:\0
    22:  0:\:1:\0:0
    23:  0:\:\0:0:1
    24:  0:\:\0:1:0
    25:  1:0:0:\0:\
    26:  1:0:0:\:\0
    27:  1:0:\0:0:\
    28:  1:0:\0:\:0
    29:  1:0:\:0:\0
    30:  1:0:\:\0:0
    31:  1:\0:0:0:\
    32:  1:\0:0:\:0
    33:  1:\0:\:0:0
    34:  1:\:0:0:\0
    35:  1:\:0:\0:0
    36:  1:\:\0:0:0
    37:  \0:0:0:1:\
    38:  \0:0:0:\:1
    39:  \0:0:1:0:\
    40:  \0:0:1:\:0
    41:  \0:0:\:0:1
    42:  \0:0:\:1:0
    43:  \0:1:0:0:\
    44:  \0:1:0:\:0
    45:  \0:1:\:0:0
    46:  \0:\:0:0:1
    47:  \0:\:0:1:0
    48:  \0:\:1:0:0
    49:  \:0:0:1:\0
    50:  \:0:0:\0:1
    51:  \:0:1:0:\0
    52:  \:0:1:\0:0
    53:  \:0:\0:0:1
    54:  \:0:\0:1:0
    55:  \:1:0:0:\0
    56:  \:1:0:\0:0
    57:  \:1:\0:0:0
    58:  \:\0:0:0:1
    59:  \:\0:0:1:0
    60:  \:\0:1:0:0
    61:  1:1:2:\1:\
    62:  1:1:2:\:\1
    63:  1:1:\1:2:\
    64:  1:1:\1:\:2
    65:  1:1:\:2:\1
    66:  1:1:\:\1:2
    67:  1:2:1:\1:\
    68:  1:2:1:\:\1
    69:  1:2:\1:1:\
    70:  1:2:\1:\:1
    71:  1:2:\:1:\1
    72:  1:2:\:\1:1
    73:  1:\1:1:2:\
    74:  1:\1:1:\:2
    75:  1:\1:2:1:\
    76:  1:\1:2:\:1
    77:  1:\1:\:1:2
    78:  1:\1:\:2:1
    79:  1:\:1:2:\1
    80:  1:\:1:\1:2
    81:  1:\:2:1:\1
    82:  1:\:2:\1:1
    83:  1:\:\1:1:2
    84:  1:\:\1:2:1
    85:  2:1:1:\1:\
    86:  2:1:1:\:\1
    87:  2:1:\1:1:\
    88:  2:1:\1:\:1
    89:  2:1:\:1:\1
    90:  2:1:\:\1:1
    91:  2:\1:1:1:\
    92:  2:\1:1:\:1
    93:  2:\1:\:1:1
    94:  2:\:1:1:\1
    95:  2:\:1:\1:1
    96:  2:\:\1:1:1
    97:  \1:1:1:2:\
    98:  \1:1:1:\:2
    99:  \1:1:2:1:\
   100:  \1:1:2:\:1
   101:  \1:1:\:1:2
   102:  \1:1:\:2:1
   103:  \1:2:1:1:\
   104:  \1:2:1:\:1
   105:  \1:2:\:1:1
   106:  \1:\:1:1:2
   107:  \1:\:1:2:1
   108:  \1:\:2:1:1
   109:  \:1:1:2:\1
   110:  \:1:1:\1:2
   111:  \:1:2:1:\1
   112:  \:1:2:\1:1
   113:  \:1:\1:1:2
   114:  \:1:\1:2:1
   115:  \:2:1:1:\1
   116:  \:2:1:\1:1
   117:  \:2:\1:1:1
   118:  \:\1:1:1:2
   119:  \:\1:1:2:1
   120:  \:\1:2:1:1
   121:  2:2:0:\2:\
   122:  2:2:0:\:\2
   123:  2:2:\2:0:\
   124:  2:2:\2:\:0
   125:  2:2:\:0:\2
   126:  2:2:\:\2:0
   127:  2:0:2:\2:\
   128:  2:0:2:\:\2
   129:  2:0:\2:2:\
   130:  2:0:\2:\:2
   131:  2:0:\:2:\2
   132:  2:0:\:\2:2
   133:  2:\2:2:0:\
   134:  2:\2:2:\:0
   135:  2:\2:0:2:\
   136:  2:\2:0:\:2
   137:  2:\2:\:2:0
   138:  2:\2:\:0:2
   139:  2:\:2:0:\2
   140:  2:\:2:\2:0
   141:  2:\:0:2:\2
   142:  2:\:0:\2:2
   143:  2:\:\2:2:0
   144:  2:\:\2:0:2
   145:  0:2:2:\2:\
   146:  0:2:2:\:\2
   147:  0:2:\2:2:\
   148:  0:2:\2:\:2
   149:  0:2:\:2:\2
   150:  0:2:\:\2:2
   151:  0:\2:2:2:\
   152:  0:\2:2:\:2
   153:  0:\2:\:2:2
   154:  0:\:2:2:\2
   155:  0:\:2:\2:2
   156:  0:\:\2:2:2
   157:  \2:2:2:0:\
   158:  \2:2:2:\:0
   159:  \2:2:0:2:\
   160:  \2:2:0:\:2
   161:  \2:2:\:2:0
   162:  \2:2:\:0:2
   163:  \2:0:2:2:\
   164:  \2:0:2:\:2
   165:  \2:0:\:2:2
   166:  \2:\:2:2:0
   167:  \2:\:2:0:2
   168:  \2:\:0:2:2
   169:  \:2:2:0:\2
   170:  \:2:2:\2:0
   171:  \:2:0:2:\2
   172:  \:2:0:\2:2
   173:  \:2:\2:2:0
   174:  \:2:\2:0:2
   175:  \:0:2:2:\2
   176:  \:0:2:\2:2
   177:  \:0:\2:2:2
   178:  \:\2:2:2:0
   179:  \:\2:2:0:2
   180:  \:\2:0:2:2
   181:  0:0:2:\0:\
   182:  0:0:2:\:\0
   183:  0:0:\0:2:\
   184:  0:0:\0:\:2
   185:  0:0:\:2:\0
   186:  0:0:\:\0:2
   187:  0:2:0:\0:\
   188:  0:2:0:\:\0
   189:  0:2:\0:0:\
   190:  0:2:\0:\:0
   191:  0:2:\:0:\0
   192:  0:2:\:\0:0
   193:  0:\0:0:2:\
   194:  0:\0:0:\:2
   195:  0:\0:2:0:\
   196:  0:\0:2:\:0
   197:  0:\0:\:0:2
   198:  0:\0:\:2:0
   199:  0:\:0:2:\0
   200:  0:\:0:\0:2
   201:  0:\:2:0:\0
   202:  0:\:2:\0:0
   203:  0:\:\0:0:2
   204:  0:\:\0:2:0
   205:  2:0:0:\0:\
   206:  2:0:0:\:\0
   207:  2:0:\0:0:\
   208:  2:0:\0:\:0
   209:  2:0:\:0:\0
   210:  2:0:\:\0:0
   211:  2:\0:0:0:\
   212:  2:\0:0:\:0
   213:  2:\0:\:0:0
   214:  2:\:0:0:\0
   215:  2:\:0:\0:0
   216:  2:\:\0:0:0
   217:  \0:0:0:2:\
   218:  \0:0:0:\:2
   219:  \0:0:2:0:\
   220:  \0:0:2:\:0
   221:  \0:0:\:0:2
   222:  \0:0:\:2:0
   223:  \0:2:0:0:\
   224:  \0:2:0:\:0
   225:  \0:2:\:0:0
   226:  \0:\:0:0:2
   227:  \0:\:0:2:0
   228:  \0:\:2:0:0
   229:  \:0:0:2:\0
   230:  \:0:0:\0:2
   231:  \:0:2:0:\0
   232:  \:0:2:\0:0
   233:  \:0:\0:0:2
   234:  \:0:\0:2:0
   235:  \:2:0:0:\0
   236:  \:2:0:\0:0
   237:  \:2:\0:0:0
   238:  \:\0:0:0:2
   239:  \:\0:0:2:0
   240:  \:\0:2:0:0
   241:  1:1:0:\1:\
   242:  1:1:0:\:\1
   243:  1:1:\1:0:\
   244:  1:1:\1:\:0
   245:  1:1:\:0:\1
   246:  1:1:\:\1:0
   247:  1:0:1:\1:\
   248:  1:0:1:\:\1
   249:  1:0:\1:1:\
   250:  1:0:\1:\:1
   251:  1:0:\:1:\1
   252:  1:0:\:\1:1
   253:  1:\1:1:0:\
   254:  1:\1:1:\:0
   255:  1:\1:0:1:\
   256:  1:\1:0:\:1
   257:  1:\1:\:1:0
   258:  1:\1:\:0:1
   259:  1:\:1:0:\1
   260:  1:\:1:\1:0
   261:  1:\:0:1:\1
   262:  1:\:0:\1:1
   263:  1:\:\1:1:0
   264:  1:\:\1:0:1
   265:  0:1:1:\1:\
   266:  0:1:1:\:\1
   267:  0:1:\1:1:\
   268:  0:1:\1:\:1
   269:  0:1:\:1:\1
   270:  0:1:\:\1:1
   271:  0:\1:1:1:\
   272:  0:\1:1:\:1
   273:  0:\1:\:1:1
   274:  0:\:1:1:\1
   275:  0:\:1:\1:1
   276:  0:\:\1:1:1
   277:  \1:1:1:0:\
   278:  \1:1:1:\:0
   279:  \1:1:0:1:\
   280:  \1:1:0:\:1
   281:  \1:1:\:1:0
   282:  \1:1:\:0:1
   283:  \1:0:1:1:\
   284:  \1:0:1:\:1
   285:  \1:0:\:1:1
   286:  \1:\:1:1:0
   287:  \1:\:1:0:1
   288:  \1:\:0:1:1
   289:  \:1:1:0:\1
   290:  \:1:1:\1:0
   291:  \:1:0:1:\1
   292:  \:1:0:\1:1
   293:  \:1:\1:1:0
   294:  \:1:\1:0:1
   295:  \:0:1:1:\1
   296:  \:0:1:\1:1
   297:  \:0:\1:1:1
   298:  \:\1:1:1:0
   299:  \:\1:1:0:1
   300:  \:\1:0:1:1
   301:  2:2:1:\2:\
   302:  2:2:1:\:\2
   303:  2:2:\2:1:\
   304:  2:2:\2:\:1
   305:  2:2:\:1:\2
   306:  2:2:\:\2:1
   307:  2:1:2:\2:\
   308:  2:1:2:\:\2
   309:  2:1:\2:2:\
   310:  2:1:\2:\:2
   311:  2:1:\:2:\2
   312:  2:1:\:\2:2
   313:  2:\2:2:1:\
   314:  2:\2:2:\:1
   315:  2:\2:1:2:\
   316:  2:\2:1:\:2
   317:  2:\2:\:2:1
   318:  2:\2:\:1:2
   319:  2:\:2:1:\2
   320:  2:\:2:\2:1
   321:  2:\:1:2:\2
   322:  2:\:1:\2:2
   323:  2:\:\2:2:1
   324:  2:\:\2:1:2
   325:  1:2:2:\2:\
   326:  1:2:2:\:\2
   327:  1:2:\2:2:\
   328:  1:2:\2:\:2
   329:  1:2:\:2:\2
   330:  1:2:\:\2:2
   331:  1:\2:2:2:\
   332:  1:\2:2:\:2
   333:  1:\2:\:2:2
   334:  1:\:2:2:\2
   335:  1:\:2:\2:2
   336:  1:\:\2:2:2
   337:  \2:2:2:1:\
   338:  \2:2:2:\:1
   339:  \2:2:1:2:\
   340:  \2:2:1:\:2
   341:  \2:2:\:2:1
   342:  \2:2:\:1:2
   343:  \2:1:2:2:\
   344:  \2:1:2:\:2
   345:  \2:1:\:2:2
   346:  \2:\:2:2:1
   347:  \2:\:2:1:2
   348:  \2:\:1:2:2
   349:  \:2:2:1:\2
   350:  \:2:2:\2:1
   351:  \:2:1:2:\2
   352:  \:2:1:\2:2
   353:  \:2:\2:2:1
   354:  \:2:\2:1:2
   355:  \:1:2:2:\2
   356:  \:1:2:\2:2
   357:  \:1:\2:2:2
   358:  \:\2:2:2:1
   359:  \:\2:2:1:2
   360:  \:\2:1:2:2
family= 3 1 1 new D3h genus #     4 is 0:0:1:\1:\
     1:  0:0:1:\1:\
     2:  0:0:1:\:\1
     3:  0:0:\1:1:\
     4:  0:0:\1:\:1
     5:  0:0:\:1:\1
     6:  0:0:\:\1:1
     7:  0:1:0:\1:\
     8:  0:1:0:\:\1
     9:  0:1:\1:0:\
    10:  0:1:\1:\:0
    11:  0:1:\:0:\1
    12:  0:1:\:\1:0
    13:  0:\1:0:1:\
    14:  0:\1:0:\:1
    15:  0:\1:1:0:\
    16:  0:\1:1:\:0
    17:  0:\1:\:0:1
    18:  0:\1:\:1:0
    19:  0:\:0:1:\1
    20:  0:\:0:\1:1
    21:  0:\:1:0:\1
    22:  0:\:1:\1:0
    23:  0:\:\1:0:1
    24:  0:\:\1:1:0
    25:  1:0:0:\1:\
    26:  1:0:0:\:\1
    27:  1:0:\1:0:\
    28:  1:0:\1:\:0
    29:  1:0:\:0:\1
    30:  1:0:\:\1:0
    31:  1:\1:0:0:\
    32:  1:\1:0:\:0
    33:  1:\1:\:0:0
    34:  1:\:0:0:\1
    35:  1:\:0:\1:0
    36:  1:\:\1:0:0
    37:  \1:0:0:1:\
    38:  \1:0:0:\:1
    39:  \1:0:1:0:\
    40:  \1:0:1:\:0
    41:  \1:0:\:0:1
    42:  \1:0:\:1:0
    43:  \1:1:0:0:\
    44:  \1:1:0:\:0
    45:  \1:1:\:0:0
    46:  \1:\:0:0:1
    47:  \1:\:0:1:0
    48:  \1:\:1:0:0
    49:  \:0:0:1:\1
    50:  \:0:0:\1:1
    51:  \:0:1:0:\1
    52:  \:0:1:\1:0
    53:  \:0:\1:0:1
    54:  \:0:\1:1:0
    55:  \:1:0:0:\1
    56:  \:1:0:\1:0
    57:  \:1:\1:0:0
    58:  \:\1:0:0:1
    59:  \:\1:0:1:0
    60:  \:\1:1:0:0
    61:  1:1:2:\2:\
    62:  1:1:2:\:\2
    63:  1:1:\2:2:\
    64:  1:1:\2:\:2
    65:  1:1:\:2:\2
    66:  1:1:\:\2:2
    67:  1:2:1:\2:\
    68:  1:2:1:\:\2
    69:  1:2:\2:1:\
    70:  1:2:\2:\:1
    71:  1:2:\:1:\2
    72:  1:2:\:\2:1
    73:  1:\2:1:2:\
    74:  1:\2:1:\:2
    75:  1:\2:2:1:\
    76:  1:\2:2:\:1
    77:  1:\2:\:1:2
    78:  1:\2:\:2:1
    79:  1:\:1:2:\2
    80:  1:\:1:\2:2
    81:  1:\:2:1:\2
    82:  1:\:2:\2:1
    83:  1:\:\2:1:2
    84:  1:\:\2:2:1
    85:  2:1:1:\2:\
    86:  2:1:1:\:\2
    87:  2:1:\2:1:\
    88:  2:1:\2:\:1
    89:  2:1:\:1:\2
    90:  2:1:\:\2:1
    91:  2:\2:1:1:\
    92:  2:\2:1:\:1
    93:  2:\2:\:1:1
    94:  2:\:1:1:\2
    95:  2:\:1:\2:1
    96:  2:\:\2:1:1
    97:  \2:1:1:2:\
    98:  \2:1:1:\:2
    99:  \2:1:2:1:\
   100:  \2:1:2:\:1
   101:  \2:1:\:1:2
   102:  \2:1:\:2:1
   103:  \2:2:1:1:\
   104:  \2:2:1:\:1
   105:  \2:2:\:1:1
   106:  \2:\:1:1:2
   107:  \2:\:1:2:1
   108:  \2:\:2:1:1
   109:  \:1:1:2:\2
   110:  \:1:1:\2:2
   111:  \:1:2:1:\2
   112:  \:1:2:\2:1
   113:  \:1:\2:1:2
   114:  \:1:\2:2:1
   115:  \:2:1:1:\2
   116:  \:2:1:\2:1
   117:  \:2:\2:1:1
   118:  \:\2:1:1:2
   119:  \:\2:1:2:1
   120:  \:\2:2:1:1
   121:  2:2:0:\0:\
   122:  2:2:0:\:\0
   123:  2:2:\0:0:\
   124:  2:2:\0:\:0
   125:  2:2:\:0:\0
   126:  2:2:\:\0:0
   127:  2:0:2:\0:\
   128:  2:0:2:\:\0
   129:  2:0:\0:2:\
   130:  2:0:\0:\:2
   131:  2:0:\:2:\0
   132:  2:0:\:\0:2
   133:  2:\0:2:0:\
   134:  2:\0:2:\:0
   135:  2:\0:0:2:\
   136:  2:\0:0:\:2
   137:  2:\0:\:2:0
   138:  2:\0:\:0:2
   139:  2:\:2:0:\0
   140:  2:\:2:\0:0
   141:  2:\:0:2:\0
   142:  2:\:0:\0:2
   143:  2:\:\0:2:0
   144:  2:\:\0:0:2
   145:  0:2:2:\0:\
   146:  0:2:2:\:\0
   147:  0:2:\0:2:\
   148:  0:2:\0:\:2
   149:  0:2:\:2:\0
   150:  0:2:\:\0:2
   151:  0:\0:2:2:\
   152:  0:\0:2:\:2
   153:  0:\0:\:2:2
   154:  0:\:2:2:\0
   155:  0:\:2:\0:2
   156:  0:\:\0:2:2
   157:  \0:2:2:0:\
   158:  \0:2:2:\:0
   159:  \0:2:0:2:\
   160:  \0:2:0:\:2
   161:  \0:2:\:2:0
   162:  \0:2:\:0:2
   163:  \0:0:2:2:\
   164:  \0:0:2:\:2
   165:  \0:0:\:2:2
   166:  \0:\:2:2:0
   167:  \0:\:2:0:2
   168:  \0:\:0:2:2
   169:  \:2:2:0:\0
   170:  \:2:2:\0:0
   171:  \:2:0:2:\0
   172:  \:2:0:\0:2
   173:  \:2:\0:2:0
   174:  \:2:\0:0:2
   175:  \:0:2:2:\0
   176:  \:0:2:\0:2
   177:  \:0:\0:2:2
   178:  \:\0:2:2:0
   179:  \:\0:2:0:2
   180:  \:\0:0:2:2
   181:  0:0:2:\2:\
   182:  0:0:2:\:\2
   183:  0:0:\2:2:\
   184:  0:0:\2:\:2
   185:  0:0:\:2:\2
   186:  0:0:\:\2:2
   187:  0:2:0:\2:\
   188:  0:2:0:\:\2
   189:  0:2:\2:0:\
   190:  0:2:\2:\:0
   191:  0:2:\:0:\2
   192:  0:2:\:\2:0
   193:  0:\2:0:2:\
   194:  0:\2:0:\:2
   195:  0:\2:2:0:\
   196:  0:\2:2:\:0
   197:  0:\2:\:0:2
   198:  0:\2:\:2:0
   199:  0:\:0:2:\2
   200:  0:\:0:\2:2
   201:  0:\:2:0:\2
   202:  0:\:2:\2:0
   203:  0:\:\2:0:2
   204:  0:\:\2:2:0
   205:  2:0:0:\2:\
   206:  2:0:0:\:\2
   207:  2:0:\2:0:\
   208:  2:0:\2:\:0
   209:  2:0:\:0:\2
   210:  2:0:\:\2:0
   211:  2:\2:0:0:\
   212:  2:\2:0:\:0
   213:  2:\2:\:0:0
   214:  2:\:0:0:\2
   215:  2:\:0:\2:0
   216:  2:\:\2:0:0
   217:  \2:0:0:2:\
   218:  \2:0:0:\:2
   219:  \2:0:2:0:\
   220:  \2:0:2:\:0
   221:  \2:0:\:0:2
   222:  \2:0:\:2:0
   223:  \2:2:0:0:\
   224:  \2:2:0:\:0
   225:  \2:2:\:0:0
   226:  \2:\:0:0:2
   227:  \2:\:0:2:0
   228:  \2:\:2:0:0
   229:  \:0:0:2:\2
   230:  \:0:0:\2:2
   231:  \:0:2:0:\2
   232:  \:0:2:\2:0
   233:  \:0:\2:0:2
   234:  \:0:\2:2:0
   235:  \:2:0:0:\2
   236:  \:2:0:\2:0
   237:  \:2:\2:0:0
   238:  \:\2:0:0:2
   239:  \:\2:0:2:0
   240:  \:\2:2:0:0
   241:  1:1:0:\0:\
   242:  1:1:0:\:\0
   243:  1:1:\0:0:\
   244:  1:1:\0:\:0
   245:  1:1:\:0:\0
   246:  1:1:\:\0:0
   247:  1:0:1:\0:\
   248:  1:0:1:\:\0
   249:  1:0:\0:1:\
   250:  1:0:\0:\:1
   251:  1:0:\:1:\0
   252:  1:0:\:\0:1
   253:  1:\0:1:0:\
   254:  1:\0:1:\:0
   255:  1:\0:0:1:\
   256:  1:\0:0:\:1
   257:  1:\0:\:1:0
   258:  1:\0:\:0:1
   259:  1:\:1:0:\0
   260:  1:\:1:\0:0
   261:  1:\:0:1:\0
   262:  1:\:0:\0:1
   263:  1:\:\0:1:0
   264:  1:\:\0:0:1
   265:  0:1:1:\0:\
   266:  0:1:1:\:\0
   267:  0:1:\0:1:\
   268:  0:1:\0:\:1
   269:  0:1:\:1:\0
   270:  0:1:\:\0:1
   271:  0:\0:1:1:\
   272:  0:\0:1:\:1
   273:  0:\0:\:1:1
   274:  0:\:1:1:\0
   275:  0:\:1:\0:1
   276:  0:\:\0:1:1
   277:  \0:1:1:0:\
   278:  \0:1:1:\:0
   279:  \0:1:0:1:\
   280:  \0:1:0:\:1
   281:  \0:1:\:1:0
   282:  \0:1:\:0:1
   283:  \0:0:1:1:\
   284:  \0:0:1:\:1
   285:  \0:0:\:1:1
   286:  \0:\:1:1:0
   287:  \0:\:1:0:1
   288:  \0:\:0:1:1
   289:  \:1:1:0:\0
   290:  \:1:1:\0:0
   291:  \:1:0:1:\0
   292:  \:1:0:\0:1
   293:  \:1:\0:1:0
   294:  \:1:\0:0:1
   295:  \:0:1:1:\0
   296:  \:0:1:\0:1
   297:  \:0:\0:1:1
   298:  \:\0:1:1:0
   299:  \:\0:1:0:1
   300:  \:\0:0:1:1
   301:  2:2:1:\1:\
   302:  2:2:1:\:\1
   303:  2:2:\1:1:\
   304:  2:2:\1:\:1
   305:  2:2:\:1:\1
   306:  2:2:\:\1:1
   307:  2:1:2:\1:\
   308:  2:1:2:\:\1
   309:  2:1:\1:2:\
   310:  2:1:\1:\:2
   311:  2:1:\:2:\1
   312:  2:1:\:\1:2
   313:  2:\1:2:1:\
   314:  2:\1:2:\:1
   315:  2:\1:1:2:\
   316:  2:\1:1:\:2
   317:  2:\1:\:2:1
   318:  2:\1:\:1:2
   319:  2:\:2:1:\1
   320:  2:\:2:\1:1
   321:  2:\:1:2:\1
   322:  2:\:1:\1:2
   323:  2:\:\1:2:1
   324:  2:\:\1:1:2
   325:  1:2:2:\1:\
   326:  1:2:2:\:\1
   327:  1:2:\1:2:\
   328:  1:2:\1:\:2
   329:  1:2:\:2:\1
   330:  1:2:\:\1:2
   331:  1:\1:2:2:\
   332:  1:\1:2:\:2
   333:  1:\1:\:2:2
   334:  1:\:2:2:\1
   335:  1:\:2:\1:2
   336:  1:\:\1:2:2
   337:  \1:2:2:1:\
   338:  \1:2:2:\:1
   339:  \1:2:1:2:\
   340:  \1:2:1:\:2
   341:  \1:2:\:2:1
   342:  \1:2:\:1:2
   343:  \1:1:2:2:\
   344:  \1:1:2:\:2
   345:  \1:1:\:2:2
   346:  \1:\:2:2:1
   347:  \1:\:2:1:2
   348:  \1:\:1:2:2
   349:  \:2:2:1:\1
   350:  \:2:2:\1:1
   351:  \:2:1:2:\1
   352:  \:2:1:\1:2
   353:  \:2:\1:2:1
   354:  \:2:\1:1:2
   355:  \:1:2:2:\1
   356:  \:1:2:\1:2
   357:  \:1:\1:2:2
   358:  \:\1:2:2:1
   359:  \:\1:2:1:2
   360:  \:\1:1:2:2
family= 3 1 1 new D3h genus #     5 is 0:0:1:\2:\
     1:  0:0:1:\2:\
     2:  0:0:1:\:\2
     3:  0:0:\2:1:\
     4:  0:0:\2:\:1
     5:  0:0:\:1:\2
     6:  0:0:\:\2:1
     7:  0:1:0:\2:\
     8:  0:1:0:\:\2
     9:  0:1:\2:0:\
    10:  0:1:\2:\:0
    11:  0:1:\:0:\2
    12:  0:1:\:\2:0
    13:  0:\2:0:1:\
    14:  0:\2:0:\:1
    15:  0:\2:1:0:\
    16:  0:\2:1:\:0
    17:  0:\2:\:0:1
    18:  0:\2:\:1:0
    19:  0:\:0:1:\2
    20:  0:\:0:\2:1
    21:  0:\:1:0:\2
    22:  0:\:1:\2:0
    23:  0:\:\2:0:1
    24:  0:\:\2:1:0
    25:  1:0:0:\2:\
    26:  1:0:0:\:\2
    27:  1:0:\2:0:\
    28:  1:0:\2:\:0
    29:  1:0:\:0:\2
    30:  1:0:\:\2:0
    31:  1:\2:0:0:\
    32:  1:\2:0:\:0
    33:  1:\2:\:0:0
    34:  1:\:0:0:\2
    35:  1:\:0:\2:0
    36:  1:\:\2:0:0
    37:  \2:0:0:1:\
    38:  \2:0:0:\:1
    39:  \2:0:1:0:\
    40:  \2:0:1:\:0
    41:  \2:0:\:0:1
    42:  \2:0:\:1:0
    43:  \2:1:0:0:\
    44:  \2:1:0:\:0
    45:  \2:1:\:0:0
    46:  \2:\:0:0:1
    47:  \2:\:0:1:0
    48:  \2:\:1:0:0
    49:  \:0:0:1:\2
    50:  \:0:0:\2:1
    51:  \:0:1:0:\2
    52:  \:0:1:\2:0
    53:  \:0:\2:0:1
    54:  \:0:\2:1:0
    55:  \:1:0:0:\2
    56:  \:1:0:\2:0
    57:  \:1:\2:0:0
    58:  \:\2:0:0:1
    59:  \:\2:0:1:0
    60:  \:\2:1:0:0
    61:  1:1:2:\0:\
    62:  1:1:2:\:\0
    63:  1:1:\0:2:\
    64:  1:1:\0:\:2
    65:  1:1:\:2:\0
    66:  1:1:\:\0:2
    67:  1:2:1:\0:\
    68:  1:2:1:\:\0
    69:  1:2:\0:1:\
    70:  1:2:\0:\:1
    71:  1:2:\:1:\0
    72:  1:2:\:\0:1
    73:  1:\0:1:2:\
    74:  1:\0:1:\:2
    75:  1:\0:2:1:\
    76:  1:\0:2:\:1
    77:  1:\0:\:1:2
    78:  1:\0:\:2:1
    79:  1:\:1:2:\0
    80:  1:\:1:\0:2
    81:  1:\:2:1:\0
    82:  1:\:2:\0:1
    83:  1:\:\0:1:2
    84:  1:\:\0:2:1
    85:  2:1:1:\0:\
    86:  2:1:1:\:\0
    87:  2:1:\0:1:\
    88:  2:1:\0:\:1
    89:  2:1:\:1:\0
    90:  2:1:\:\0:1
    91:  2:\0:1:1:\
    92:  2:\0:1:\:1
    93:  2:\0:\:1:1
    94:  2:\:1:1:\0
    95:  2:\:1:\0:1
    96:  2:\:\0:1:1
    97:  \0:1:1:2:\
    98:  \0:1:1:\:2
    99:  \0:1:2:1:\
   100:  \0:1:2:\:1
   101:  \0:1:\:1:2
   102:  \0:1:\:2:1
   103:  \0:2:1:1:\
   104:  \0:2:1:\:1
   105:  \0:2:\:1:1
   106:  \0:\:1:1:2
   107:  \0:\:1:2:1
   108:  \0:\:2:1:1
   109:  \:1:1:2:\0
   110:  \:1:1:\0:2
   111:  \:1:2:1:\0
   112:  \:1:2:\0:1
   113:  \:1:\0:1:2
   114:  \:1:\0:2:1
   115:  \:2:1:1:\0
   116:  \:2:1:\0:1
   117:  \:2:\0:1:1
   118:  \:\0:1:1:2
   119:  \:\0:1:2:1
   120:  \:\0:2:1:1
   121:  2:2:0:\1:\
   122:  2:2:0:\:\1
   123:  2:2:\1:0:\
   124:  2:2:\1:\:0
   125:  2:2:\:0:\1
   126:  2:2:\:\1:0
   127:  2:0:2:\1:\
   128:  2:0:2:\:\1
   129:  2:0:\1:2:\
   130:  2:0:\1:\:2
   131:  2:0:\:2:\1
   132:  2:0:\:\1:2
   133:  2:\1:2:0:\
   134:  2:\1:2:\:0
   135:  2:\1:0:2:\
   136:  2:\1:0:\:2
   137:  2:\1:\:2:0
   138:  2:\1:\:0:2
   139:  2:\:2:0:\1
   140:  2:\:2:\1:0
   141:  2:\:0:2:\1
   142:  2:\:0:\1:2
   143:  2:\:\1:2:0
   144:  2:\:\1:0:2
   145:  0:2:2:\1:\
   146:  0:2:2:\:\1
   147:  0:2:\1:2:\
   148:  0:2:\1:\:2
   149:  0:2:\:2:\1
   150:  0:2:\:\1:2
   151:  0:\1:2:2:\
   152:  0:\1:2:\:2
   153:  0:\1:\:2:2
   154:  0:\:2:2:\1
   155:  0:\:2:\1:2
   156:  0:\:\1:2:2
   157:  \1:2:2:0:\
   158:  \1:2:2:\:0
   159:  \1:2:0:2:\
   160:  \1:2:0:\:2
   161:  \1:2:\:2:0
   162:  \1:2:\:0:2
   163:  \1:0:2:2:\
   164:  \1:0:2:\:2
   165:  \1:0:\:2:2
   166:  \1:\:2:2:0
   167:  \1:\:2:0:2
   168:  \1:\:0:2:2
   169:  \:2:2:0:\1
   170:  \:2:2:\1:0
   171:  \:2:0:2:\1
   172:  \:2:0:\1:2
   173:  \:2:\1:2:0
   174:  \:2:\1:0:2
   175:  \:0:2:2:\1
   176:  \:0:2:\1:2
   177:  \:0:\1:2:2
   178:  \:\1:2:2:0
   179:  \:\1:2:0:2
   180:  \:\1:0:2:2
   181:  0:0:2:\1:\
   182:  0:0:2:\:\1
   183:  0:0:\1:2:\
   184:  0:0:\1:\:2
   185:  0:0:\:2:\1
   186:  0:0:\:\1:2
   187:  0:2:0:\1:\
   188:  0:2:0:\:\1
   189:  0:2:\1:0:\
   190:  0:2:\1:\:0
   191:  0:2:\:0:\1
   192:  0:2:\:\1:0
   193:  0:\1:0:2:\
   194:  0:\1:0:\:2
   195:  0:\1:2:0:\
   196:  0:\1:2:\:0
   197:  0:\1:\:0:2
   198:  0:\1:\:2:0
   199:  0:\:0:2:\1
   200:  0:\:0:\1:2
   201:  0:\:2:0:\1
   202:  0:\:2:\1:0
   203:  0:\:\1:0:2
   204:  0:\:\1:2:0
   205:  2:0:0:\1:\
   206:  2:0:0:\:\1
   207:  2:0:\1:0:\
   208:  2:0:\1:\:0
   209:  2:0:\:0:\1
   210:  2:0:\:\1:0
   211:  2:\1:0:0:\
   212:  2:\1:0:\:0
   213:  2:\1:\:0:0
   214:  2:\:0:0:\1
   215:  2:\:0:\1:0
   216:  2:\:\1:0:0
   217:  \1:0:0:2:\
   218:  \1:0:0:\:2
   219:  \1:0:2:0:\
   220:  \1:0:2:\:0
   221:  \1:0:\:0:2
   222:  \1:0:\:2:0
   223:  \1:2:0:0:\
   224:  \1:2:0:\:0
   225:  \1:2:\:0:0
   226:  \1:\:0:0:2
   227:  \1:\:0:2:0
   228:  \1:\:2:0:0
   229:  \:0:0:2:\1
   230:  \:0:0:\1:2
   231:  \:0:2:0:\1
   232:  \:0:2:\1:0
   233:  \:0:\1:0:2
   234:  \:0:\1:2:0
   235:  \:2:0:0:\1
   236:  \:2:0:\1:0
   237:  \:2:\1:0:0
   238:  \:\1:0:0:2
   239:  \:\1:0:2:0
   240:  \:\1:2:0:0
   241:  1:1:0:\2:\
   242:  1:1:0:\:\2
   243:  1:1:\2:0:\
   244:  1:1:\2:\:0
   245:  1:1:\:0:\2
   246:  1:1:\:\2:0
   247:  1:0:1:\2:\
   248:  1:0:1:\:\2
   249:  1:0:\2:1:\
   250:  1:0:\2:\:1
   251:  1:0:\:1:\2
   252:  1:0:\:\2:1
   253:  1:\2:1:0:\
   254:  1:\2:1:\:0
   255:  1:\2:0:1:\
   256:  1:\2:0:\:1
   257:  1:\2:\:1:0
   258:  1:\2:\:0:1
   259:  1:\:1:0:\2
   260:  1:\:1:\2:0
   261:  1:\:0:1:\2
   262:  1:\:0:\2:1
   263:  1:\:\2:1:0
   264:  1:\:\2:0:1
   265:  0:1:1:\2:\
   266:  0:1:1:\:\2
   267:  0:1:\2:1:\
   268:  0:1:\2:\:1
   269:  0:1:\:1:\2
   270:  0:1:\:\2:1
   271:  0:\2:1:1:\
   272:  0:\2:1:\:1
   273:  0:\2:\:1:1
   274:  0:\:1:1:\2
   275:  0:\:1:\2:1
   276:  0:\:\2:1:1
   277:  \2:1:1:0:\
   278:  \2:1:1:\:0
   279:  \2:1:0:1:\
   280:  \2:1:0:\:1
   281:  \2:1:\:1:0
   282:  \2:1:\:0:1
   283:  \2:0:1:1:\
   284:  \2:0:1:\:1
   285:  \2:0:\:1:1
   286:  \2:\:1:1:0
   287:  \2:\:1:0:1
   288:  \2:\:0:1:1
   289:  \:1:1:0:\2
   290:  \:1:1:\2:0
   291:  \:1:0:1:\2
   292:  \:1:0:\2:1
   293:  \:1:\2:1:0
   294:  \:1:\2:0:1
   295:  \:0:1:1:\2
   296:  \:0:1:\2:1
   297:  \:0:\2:1:1
   298:  \:\2:1:1:0
   299:  \:\2:1:0:1
   300:  \:\2:0:1:1
   301:  2:2:1:\0:\
   302:  2:2:1:\:\0
   303:  2:2:\0:1:\
   304:  2:2:\0:\:1
   305:  2:2:\:1:\0
   306:  2:2:\:\0:1
   307:  2:1:2:\0:\
   308:  2:1:2:\:\0
   309:  2:1:\0:2:\
   310:  2:1:\0:\:2
   311:  2:1:\:2:\0
   312:  2:1:\:\0:2
   313:  2:\0:2:1:\
   314:  2:\0:2:\:1
   315:  2:\0:1:2:\
   316:  2:\0:1:\:2
   317:  2:\0:\:2:1
   318:  2:\0:\:1:2
   319:  2:\:2:1:\0
   320:  2:\:2:\0:1
   321:  2:\:1:2:\0
   322:  2:\:1:\0:2
   323:  2:\:\0:2:1
   324:  2:\:\0:1:2
   325:  1:2:2:\0:\
   326:  1:2:2:\:\0
   327:  1:2:\0:2:\
   328:  1:2:\0:\:2
   329:  1:2:\:2:\0
   330:  1:2:\:\0:2
   331:  1:\0:2:2:\
   332:  1:\0:2:\:2
   333:  1:\0:\:2:2
   334:  1:\:2:2:\0
   335:  1:\:2:\0:2
   336:  1:\:\0:2:2
   337:  \0:2:2:1:\
   338:  \0:2:2:\:1
   339:  \0:2:1:2:\
   340:  \0:2:1:\:2
   341:  \0:2:\:2:1
   342:  \0:2:\:1:2
   343:  \0:1:2:2:\
   344:  \0:1:2:\:2
   345:  \0:1:\:2:2
   346:  \0:\:2:2:1
   347:  \0:\:2:1:2
   348:  \0:\:1:2:2
   349:  \:2:2:1:\0
   350:  \:2:2:\0:1
   351:  \:2:1:2:\0
   352:  \:2:1:\0:2
   353:  \:2:\0:2:1
   354:  \:2:\0:1:2
   355:  \:1:2:2:\0
   356:  \:1:2:\0:2
   357:  \:1:\0:2:2
   358:  \:\0:2:2:1
   359:  \:\0:2:1:2
   360:  \:\0:1:2:2
family= 3 1 1 new D3h genus #     6 is 0:1:2:\0:\
     1:  0:1:2:\0:\
     2:  0:1:2:\:\0
     3:  0:1:\0:2:\
     4:  0:1:\0:\:2
     5:  0:1:\:2:\0
     6:  0:1:\:\0:2
     7:  0:2:1:\0:\
     8:  0:2:1:\:\0
     9:  0:2:\0:1:\
    10:  0:2:\0:\:1
    11:  0:2:\:1:\0
    12:  0:2:\:\0:1
    13:  0:\0:1:2:\
    14:  0:\0:1:\:2
    15:  0:\0:2:1:\
    16:  0:\0:2:\:1
    17:  0:\0:\:1:2
    18:  0:\0:\:2:1
    19:  0:\:1:2:\0
    20:  0:\:1:\0:2
    21:  0:\:2:1:\0
    22:  0:\:2:\0:1
    23:  0:\:\0:1:2
    24:  0:\:\0:2:1
    25:  1:0:2:\0:\
    26:  1:0:2:\:\0
    27:  1:0:\0:2:\
    28:  1:0:\0:\:2
    29:  1:0:\:2:\0
    30:  1:0:\:\0:2
    31:  1:2:0:\0:\
    32:  1:2:0:\:\0
    33:  1:2:\0:0:\
    34:  1:2:\0:\:0
    35:  1:2:\:0:\0
    36:  1:2:\:\0:0
    37:  1:\0:0:2:\
    38:  1:\0:0:\:2
    39:  1:\0:2:0:\
    40:  1:\0:2:\:0
    41:  1:\0:\:0:2
    42:  1:\0:\:2:0
    43:  1:\:0:2:\0
    44:  1:\:0:\0:2
    45:  1:\:2:0:\0
    46:  1:\:2:\0:0
    47:  1:\:\0:0:2
    48:  1:\:\0:2:0
    49:  2:0:1:\0:\
    50:  2:0:1:\:\0
    51:  2:0:\0:1:\
    52:  2:0:\0:\:1
    53:  2:0:\:1:\0
    54:  2:0:\:\0:1
    55:  2:1:0:\0:\
    56:  2:1:0:\:\0
    57:  2:1:\0:0:\
    58:  2:1:\0:\:0
    59:  2:1:\:0:\0
    60:  2:1:\:\0:0
    61:  2:\0:0:1:\
    62:  2:\0:0:\:1
    63:  2:\0:1:0:\
    64:  2:\0:1:\:0
    65:  2:\0:\:0:1
    66:  2:\0:\:1:0
    67:  2:\:0:1:\0
    68:  2:\:0:\0:1
    69:  2:\:1:0:\0
    70:  2:\:1:\0:0
    71:  2:\:\0:0:1
    72:  2:\:\0:1:0
    73:  \0:0:1:2:\
    74:  \0:0:1:\:2
    75:  \0:0:2:1:\
    76:  \0:0:2:\:1
    77:  \0:0:\:1:2
    78:  \0:0:\:2:1
    79:  \0:1:0:2:\
    80:  \0:1:0:\:2
    81:  \0:1:2:0:\
    82:  \0:1:2:\:0
    83:  \0:1:\:0:2
    84:  \0:1:\:2:0
    85:  \0:2:0:1:\
    86:  \0:2:0:\:1
    87:  \0:2:1:0:\
    88:  \0:2:1:\:0
    89:  \0:2:\:0:1
    90:  \0:2:\:1:0
    91:  \0:\:0:1:2
    92:  \0:\:0:2:1
    93:  \0:\:1:0:2
    94:  \0:\:1:2:0
    95:  \0:\:2:0:1
    96:  \0:\:2:1:0
    97:  \:0:1:2:\0
    98:  \:0:1:\0:2
    99:  \:0:2:1:\0
   100:  \:0:2:\0:1
   101:  \:0:\0:1:2
   102:  \:0:\0:2:1
   103:  \:1:0:2:\0
   104:  \:1:0:\0:2
   105:  \:1:2:0:\0
   106:  \:1:2:\0:0
   107:  \:1:\0:0:2
   108:  \:1:\0:2:0
   109:  \:2:0:1:\0
   110:  \:2:0:\0:1
   111:  \:2:1:0:\0
   112:  \:2:1:\0:0
   113:  \:2:\0:0:1
   114:  \:2:\0:1:0
   115:  \:\0:0:1:2
   116:  \:\0:0:2:1
   117:  \:\0:1:0:2
   118:  \:\0:1:2:0
   119:  \:\0:2:0:1
   120:  \:\0:2:1:0
   121:  1:2:0:\1:\
   122:  1:2:0:\:\1
   123:  1:2:\1:0:\
   124:  1:2:\1:\:0
   125:  1:2:\:0:\1
   126:  1:2:\:\1:0
   127:  1:0:2:\1:\
   128:  1:0:2:\:\1
   129:  1:0:\1:2:\
   130:  1:0:\1:\:2
   131:  1:0:\:2:\1
   132:  1:0:\:\1:2
   133:  1:\1:2:0:\
   134:  1:\1:2:\:0
   135:  1:\1:0:2:\
   136:  1:\1:0:\:2
   137:  1:\1:\:2:0
   138:  1:\1:\:0:2
   139:  1:\:2:0:\1
   140:  1:\:2:\1:0
   141:  1:\:0:2:\1
   142:  1:\:0:\1:2
   143:  1:\:\1:2:0
   144:  1:\:\1:0:2
   145:  2:1:0:\1:\
   146:  2:1:0:\:\1
   147:  2:1:\1:0:\
   148:  2:1:\1:\:0
   149:  2:1:\:0:\1
   150:  2:1:\:\1:0
   151:  2:0:1:\1:\
   152:  2:0:1:\:\1
   153:  2:0:\1:1:\
   154:  2:0:\1:\:1
   155:  2:0:\:1:\1
   156:  2:0:\:\1:1
   157:  2:\1:1:0:\
   158:  2:\1:1:\:0
   159:  2:\1:0:1:\
   160:  2:\1:0:\:1
   161:  2:\1:\:1:0
   162:  2:\1:\:0:1
   163:  2:\:1:0:\1
   164:  2:\:1:\1:0
   165:  2:\:0:1:\1
   166:  2:\:0:\1:1
   167:  2:\:\1:1:0
   168:  2:\:\1:0:1
   169:  0:1:2:\1:\
   170:  0:1:2:\:\1
   171:  0:1:\1:2:\
   172:  0:1:\1:\:2
   173:  0:1:\:2:\1
   174:  0:1:\:\1:2
   175:  0:2:1:\1:\
   176:  0:2:1:\:\1
   177:  0:2:\1:1:\
   178:  0:2:\1:\:1
   179:  0:2:\:1:\1
   180:  0:2:\:\1:1
   181:  0:\1:1:2:\
   182:  0:\1:1:\:2
   183:  0:\1:2:1:\
   184:  0:\1:2:\:1
   185:  0:\1:\:1:2
   186:  0:\1:\:2:1
   187:  0:\:1:2:\1
   188:  0:\:1:\1:2
   189:  0:\:2:1:\1
   190:  0:\:2:\1:1
   191:  0:\:\1:1:2
   192:  0:\:\1:2:1
   193:  \1:1:2:0:\
   194:  \1:1:2:\:0
   195:  \1:1:0:2:\
   196:  \1:1:0:\:2
   197:  \1:1:\:2:0
   198:  \1:1:\:0:2
   199:  \1:2:1:0:\
   200:  \1:2:1:\:0
   201:  \1:2:0:1:\
   202:  \1:2:0:\:1
   203:  \1:2:\:1:0
   204:  \1:2:\:0:1
   205:  \1:0:1:2:\
   206:  \1:0:1:\:2
   207:  \1:0:2:1:\
   208:  \1:0:2:\:1
   209:  \1:0:\:1:2
   210:  \1:0:\:2:1
   211:  \1:\:1:2:0
   212:  \1:\:1:0:2
   213:  \1:\:2:1:0
   214:  \1:\:2:0:1
   215:  \1:\:0:1:2
   216:  \1:\:0:2:1
   217:  \:1:2:0:\1
   218:  \:1:2:\1:0
   219:  \:1:0:2:\1
   220:  \:1:0:\1:2
   221:  \:1:\1:2:0
   222:  \:1:\1:0:2
   223:  \:2:1:0:\1
   224:  \:2:1:\1:0
   225:  \:2:0:1:\1
   226:  \:2:0:\1:1
   227:  \:2:\1:1:0
   228:  \:2:\1:0:1
   229:  \:0:1:2:\1
   230:  \:0:1:\1:2
   231:  \:0:2:1:\1
   232:  \:0:2:\1:1
   233:  \:0:\1:1:2
   234:  \:0:\1:2:1
   235:  \:\1:1:2:0
   236:  \:\1:1:0:2
   237:  \:\1:2:1:0
   238:  \:\1:2:0:1
   239:  \:\1:0:1:2
   240:  \:\1:0:2:1
   241:  2:0:1:\2:\
   242:  2:0:1:\:\2
   243:  2:0:\2:1:\
   244:  2:0:\2:\:1
   245:  2:0:\:1:\2
   246:  2:0:\:\2:1
   247:  2:1:0:\2:\
   248:  2:1:0:\:\2
   249:  2:1:\2:0:\
   250:  2:1:\2:\:0
   251:  2:1:\:0:\2
   252:  2:1:\:\2:0
   253:  2:\2:0:1:\
   254:  2:\2:0:\:1
   255:  2:\2:1:0:\
   256:  2:\2:1:\:0
   257:  2:\2:\:0:1
   258:  2:\2:\:1:0
   259:  2:\:0:1:\2
   260:  2:\:0:\2:1
   261:  2:\:1:0:\2
   262:  2:\:1:\2:0
   263:  2:\:\2:0:1
   264:  2:\:\2:1:0
   265:  0:2:1:\2:\
   266:  0:2:1:\:\2
   267:  0:2:\2:1:\
   268:  0:2:\2:\:1
   269:  0:2:\:1:\2
   270:  0:2:\:\2:1
   271:  0:1:2:\2:\
   272:  0:1:2:\:\2
   273:  0:1:\2:2:\
   274:  0:1:\2:\:2
   275:  0:1:\:2:\2
   276:  0:1:\:\2:2
   277:  0:\2:2:1:\
   278:  0:\2:2:\:1
   279:  0:\2:1:2:\
   280:  0:\2:1:\:2
   281:  0:\2:\:2:1
   282:  0:\2:\:1:2
   283:  0:\:2:1:\2
   284:  0:\:2:\2:1
   285:  0:\:1:2:\2
   286:  0:\:1:\2:2
   287:  0:\:\2:2:1
   288:  0:\:\2:1:2
   289:  1:2:0:\2:\
   290:  1:2:0:\:\2
   291:  1:2:\2:0:\
   292:  1:2:\2:\:0
   293:  1:2:\:0:\2
   294:  1:2:\:\2:0
   295:  1:0:2:\2:\
   296:  1:0:2:\:\2
   297:  1:0:\2:2:\
   298:  1:0:\2:\:2
   299:  1:0:\:2:\2
   300:  1:0:\:\2:2
   301:  1:\2:2:0:\
   302:  1:\2:2:\:0
   303:  1:\2:0:2:\
   304:  1:\2:0:\:2
   305:  1:\2:\:2:0
   306:  1:\2:\:0:2
   307:  1:\:2:0:\2
   308:  1:\:2:\2:0
   309:  1:\:0:2:\2
   310:  1:\:0:\2:2
   311:  1:\:\2:2:0
   312:  1:\:\2:0:2
   313:  \2:2:0:1:\
   314:  \2:2:0:\:1
   315:  \2:2:1:0:\
   316:  \2:2:1:\:0
   317:  \2:2:\:0:1
   318:  \2:2:\:1:0
   319:  \2:0:2:1:\
   320:  \2:0:2:\:1
   321:  \2:0:1:2:\
   322:  \2:0:1:\:2
   323:  \2:0:\:2:1
   324:  \2:0:\:1:2
   325:  \2:1:2:0:\
   326:  \2:1:2:\:0
   327:  \2:1:0:2:\
   328:  \2:1:0:\:2
   329:  \2:1:\:2:0
   330:  \2:1:\:0:2
   331:  \2:\:2:0:1
   332:  \2:\:2:1:0
   333:  \2:\:0:2:1
   334:  \2:\:0:1:2
   335:  \2:\:1:2:0
   336:  \2:\:1:0:2
   337:  \:2:0:1:\2
   338:  \:2:0:\2:1
   339:  \:2:1:0:\2
   340:  \:2:1:\2:0
   341:  \:2:\2:0:1
   342:  \:2:\2:1:0
   343:  \:0:2:1:\2
   344:  \:0:2:\2:1
   345:  \:0:1:2:\2
   346:  \:0:1:\2:2
   347:  \:0:\2:2:1
   348:  \:0:\2:1:2
   349:  \:1:2:0:\2
   350:  \:1:2:\2:0
   351:  \:1:0:2:\2
   352:  \:1:0:\2:2
   353:  \:1:\2:2:0
   354:  \:1:\2:0:2
   355:  \:\2:2:0:1
   356:  \:\2:2:1:0
   357:  \:\2:0:2:1
   358:  \:\2:0:1:2
   359:  \:\2:1:2:0
   360:  \:\2:1:0:2
Nber of genera for this family=    6
 
family= 2 2 1
 
family= 2 2 1 new D3h genus #     1 is 0:0:\0:\0:\
     1:  0:0:\0:\0:\
     2:  0:0:\0:\:\0
     3:  0:0:\:\0:\0
     4:  0:\0:0:\0:\
     5:  0:\0:0:\:\0
     6:  0:\0:\0:0:\
     7:  0:\0:\0:\:0
     8:  0:\0:\:0:\0
     9:  0:\0:\:\0:0
    10:  0:\:0:\0:\0
    11:  0:\:\0:0:\0
    12:  0:\:\0:\0:0
    13:  \0:0:0:\0:\
    14:  \0:0:0:\:\0
    15:  \0:0:\0:0:\
    16:  \0:0:\0:\:0
    17:  \0:0:\:0:\0
    18:  \0:0:\:\0:0
    19:  \0:\0:0:0:\
    20:  \0:\0:0:\:0
    21:  \0:\0:\:0:0
    22:  \0:\:0:0:\0
    23:  \0:\:0:\0:0
    24:  \0:\:\0:0:0
    25:  \:0:0:\0:\0
    26:  \:0:\0:0:\0
    27:  \:0:\0:\0:0
    28:  \:\0:0:0:\0
    29:  \:\0:0:\0:0
    30:  \:\0:\0:0:0
    31:  1:1:\1:\1:\
    32:  1:1:\1:\:\1
    33:  1:1:\:\1:\1
    34:  1:\1:1:\1:\
    35:  1:\1:1:\:\1
    36:  1:\1:\1:1:\
    37:  1:\1:\1:\:1
    38:  1:\1:\:1:\1
    39:  1:\1:\:\1:1
    40:  1:\:1:\1:\1
    41:  1:\:\1:1:\1
    42:  1:\:\1:\1:1
    43:  \1:1:1:\1:\
    44:  \1:1:1:\:\1
    45:  \1:1:\1:1:\
    46:  \1:1:\1:\:1
    47:  \1:1:\:1:\1
    48:  \1:1:\:\1:1
    49:  \1:\1:1:1:\
    50:  \1:\1:1:\:1
    51:  \1:\1:\:1:1
    52:  \1:\:1:1:\1
    53:  \1:\:1:\1:1
    54:  \1:\:\1:1:1
    55:  \:1:1:\1:\1
    56:  \:1:\1:1:\1
    57:  \:1:\1:\1:1
    58:  \:\1:1:1:\1
    59:  \:\1:1:\1:1
    60:  \:\1:\1:1:1
    61:  2:2:\2:\2:\
    62:  2:2:\2:\:\2
    63:  2:2:\:\2:\2
    64:  2:\2:2:\2:\
    65:  2:\2:2:\:\2
    66:  2:\2:\2:2:\
    67:  2:\2:\2:\:2
    68:  2:\2:\:2:\2
    69:  2:\2:\:\2:2
    70:  2:\:2:\2:\2
    71:  2:\:\2:2:\2
    72:  2:\:\2:\2:2
    73:  \2:2:2:\2:\
    74:  \2:2:2:\:\2
    75:  \2:2:\2:2:\
    76:  \2:2:\2:\:2
    77:  \2:2:\:2:\2
    78:  \2:2:\:\2:2
    79:  \2:\2:2:2:\
    80:  \2:\2:2:\:2
    81:  \2:\2:\:2:2
    82:  \2:\:2:2:\2
    83:  \2:\:2:\2:2
    84:  \2:\:\2:2:2
    85:  \:2:2:\2:\2
    86:  \:2:\2:2:\2
    87:  \:2:\2:\2:2
    88:  \:\2:2:2:\2
    89:  \:\2:2:\2:2
    90:  \:\2:\2:2:2
family= 2 2 1 new D3h genus #     2 is 0:0:\0:\1:\
     1:  0:0:\0:\1:\
     2:  0:0:\0:\:\1
     3:  0:0:\1:\0:\
     4:  0:0:\1:\:\0
     5:  0:0:\:\0:\1
     6:  0:0:\:\1:\0
     7:  0:\0:0:\1:\
     8:  0:\0:0:\:\1
     9:  0:\0:\1:0:\
    10:  0:\0:\1:\:0
    11:  0:\0:\:0:\1
    12:  0:\0:\:\1:0
    13:  0:\1:0:\0:\
    14:  0:\1:0:\:\0
    15:  0:\1:\0:0:\
    16:  0:\1:\0:\:0
    17:  0:\1:\:0:\0
    18:  0:\1:\:\0:0
    19:  0:\:0:\0:\1
    20:  0:\:0:\1:\0
    21:  0:\:\0:0:\1
    22:  0:\:\0:\1:0
    23:  0:\:\1:0:\0
    24:  0:\:\1:\0:0
    25:  \0:0:0:\1:\
    26:  \0:0:0:\:\1
    27:  \0:0:\1:0:\
    28:  \0:0:\1:\:0
    29:  \0:0:\:0:\1
    30:  \0:0:\:\1:0
    31:  \0:\1:0:0:\
    32:  \0:\1:0:\:0
    33:  \0:\1:\:0:0
    34:  \0:\:0:0:\1
    35:  \0:\:0:\1:0
    36:  \0:\:\1:0:0
    37:  \1:0:0:\0:\
    38:  \1:0:0:\:\0
    39:  \1:0:\0:0:\
    40:  \1:0:\0:\:0
    41:  \1:0:\:0:\0
    42:  \1:0:\:\0:0
    43:  \1:\0:0:0:\
    44:  \1:\0:0:\:0
    45:  \1:\0:\:0:0
    46:  \1:\:0:0:\0
    47:  \1:\:0:\0:0
    48:  \1:\:\0:0:0
    49:  \:0:0:\0:\1
    50:  \:0:0:\1:\0
    51:  \:0:\0:0:\1
    52:  \:0:\0:\1:0
    53:  \:0:\1:0:\0
    54:  \:0:\1:\0:0
    55:  \:\0:0:0:\1
    56:  \:\0:0:\1:0
    57:  \:\0:\1:0:0
    58:  \:\1:0:0:\0
    59:  \:\1:0:\0:0
    60:  \:\1:\0:0:0
    61:  1:1:\1:\2:\
    62:  1:1:\1:\:\2
    63:  1:1:\2:\1:\
    64:  1:1:\2:\:\1
    65:  1:1:\:\1:\2
    66:  1:1:\:\2:\1
    67:  1:\1:1:\2:\
    68:  1:\1:1:\:\2
    69:  1:\1:\2:1:\
    70:  1:\1:\2:\:1
    71:  1:\1:\:1:\2
    72:  1:\1:\:\2:1
    73:  1:\2:1:\1:\
    74:  1:\2:1:\:\1
    75:  1:\2:\1:1:\
    76:  1:\2:\1:\:1
    77:  1:\2:\:1:\1
    78:  1:\2:\:\1:1
    79:  1:\:1:\1:\2
    80:  1:\:1:\2:\1
    81:  1:\:\1:1:\2
    82:  1:\:\1:\2:1
    83:  1:\:\2:1:\1
    84:  1:\:\2:\1:1
    85:  \1:1:1:\2:\
    86:  \1:1:1:\:\2
    87:  \1:1:\2:1:\
    88:  \1:1:\2:\:1
    89:  \1:1:\:1:\2
    90:  \1:1:\:\2:1
    91:  \1:\2:1:1:\
    92:  \1:\2:1:\:1
    93:  \1:\2:\:1:1
    94:  \1:\:1:1:\2
    95:  \1:\:1:\2:1
    96:  \1:\:\2:1:1
    97:  \2:1:1:\1:\
    98:  \2:1:1:\:\1
    99:  \2:1:\1:1:\
   100:  \2:1:\1:\:1
   101:  \2:1:\:1:\1
   102:  \2:1:\:\1:1
   103:  \2:\1:1:1:\
   104:  \2:\1:1:\:1
   105:  \2:\1:\:1:1
   106:  \2:\:1:1:\1
   107:  \2:\:1:\1:1
   108:  \2:\:\1:1:1
   109:  \:1:1:\1:\2
   110:  \:1:1:\2:\1
   111:  \:1:\1:1:\2
   112:  \:1:\1:\2:1
   113:  \:1:\2:1:\1
   114:  \:1:\2:\1:1
   115:  \:\1:1:1:\2
   116:  \:\1:1:\2:1
   117:  \:\1:\2:1:1
   118:  \:\2:1:1:\1
   119:  \:\2:1:\1:1
   120:  \:\2:\1:1:1
   121:  2:2:\2:\0:\
   122:  2:2:\2:\:\0
   123:  2:2:\0:\2:\
   124:  2:2:\0:\:\2
   125:  2:2:\:\2:\0
   126:  2:2:\:\0:\2
   127:  2:\2:2:\0:\
   128:  2:\2:2:\:\0
   129:  2:\2:\0:2:\
   130:  2:\2:\0:\:2
   131:  2:\2:\:2:\0
   132:  2:\2:\:\0:2
   133:  2:\0:2:\2:\
   134:  2:\0:2:\:\2
   135:  2:\0:\2:2:\
   136:  2:\0:\2:\:2
   137:  2:\0:\:2:\2
   138:  2:\0:\:\2:2
   139:  2:\:2:\2:\0
   140:  2:\:2:\0:\2
   141:  2:\:\2:2:\0
   142:  2:\:\2:\0:2
   143:  2:\:\0:2:\2
   144:  2:\:\0:\2:2
   145:  \2:2:2:\0:\
   146:  \2:2:2:\:\0
   147:  \2:2:\0:2:\
   148:  \2:2:\0:\:2
   149:  \2:2:\:2:\0
   150:  \2:2:\:\0:2
   151:  \2:\0:2:2:\
   152:  \2:\0:2:\:2
   153:  \2:\0:\:2:2
   154:  \2:\:2:2:\0
   155:  \2:\:2:\0:2
   156:  \2:\:\0:2:2
   157:  \0:2:2:\2:\
   158:  \0:2:2:\:\2
   159:  \0:2:\2:2:\
   160:  \0:2:\2:\:2
   161:  \0:2:\:2:\2
   162:  \0:2:\:\2:2
   163:  \0:\2:2:2:\
   164:  \0:\2:2:\:2
   165:  \0:\2:\:2:2
   166:  \0:\:2:2:\2
   167:  \0:\:2:\2:2
   168:  \0:\:\2:2:2
   169:  \:2:2:\2:\0
   170:  \:2:2:\0:\2
   171:  \:2:\2:2:\0
   172:  \:2:\2:\0:2
   173:  \:2:\0:2:\2
   174:  \:2:\0:\2:2
   175:  \:\2:2:2:\0
   176:  \:\2:2:\0:2
   177:  \:\2:\0:2:2
   178:  \:\0:2:2:\2
   179:  \:\0:2:\2:2
   180:  \:\0:\2:2:2
   181:  0:0:\0:\2:\
   182:  0:0:\0:\:\2
   183:  0:0:\2:\0:\
   184:  0:0:\2:\:\0
   185:  0:0:\:\0:\2
   186:  0:0:\:\2:\0
   187:  0:\0:0:\2:\
   188:  0:\0:0:\:\2
   189:  0:\0:\2:0:\
   190:  0:\0:\2:\:0
   191:  0:\0:\:0:\2
   192:  0:\0:\:\2:0
   193:  0:\2:0:\0:\
   194:  0:\2:0:\:\0
   195:  0:\2:\0:0:\
   196:  0:\2:\0:\:0
   197:  0:\2:\:0:\0
   198:  0:\2:\:\0:0
   199:  0:\:0:\0:\2
   200:  0:\:0:\2:\0
   201:  0:\:\0:0:\2
   202:  0:\:\0:\2:0
   203:  0:\:\2:0:\0
   204:  0:\:\2:\0:0
   205:  \0:0:0:\2:\
   206:  \0:0:0:\:\2
   207:  \0:0:\2:0:\
   208:  \0:0:\2:\:0
   209:  \0:0:\:0:\2
   210:  \0:0:\:\2:0
   211:  \0:\2:0:0:\
   212:  \0:\2:0:\:0
   213:  \0:\2:\:0:0
   214:  \0:\:0:0:\2
   215:  \0:\:0:\2:0
   216:  \0:\:\2:0:0
   217:  \2:0:0:\0:\
   218:  \2:0:0:\:\0
   219:  \2:0:\0:0:\
   220:  \2:0:\0:\:0
   221:  \2:0:\:0:\0
   222:  \2:0:\:\0:0
   223:  \2:\0:0:0:\
   224:  \2:\0:0:\:0
   225:  \2:\0:\:0:0
   226:  \2:\:0:0:\0
   227:  \2:\:0:\0:0
   228:  \2:\:\0:0:0
   229:  \:0:0:\0:\2
   230:  \:0:0:\2:\0
   231:  \:0:\0:0:\2
   232:  \:0:\0:\2:0
   233:  \:0:\2:0:\0
   234:  \:0:\2:\0:0
   235:  \:\0:0:0:\2
   236:  \:\0:0:\2:0
   237:  \:\0:\2:0:0
   238:  \:\2:0:0:\0
   239:  \:\2:0:\0:0
   240:  \:\2:\0:0:0
   241:  1:1:\1:\0:\
   242:  1:1:\1:\:\0
   243:  1:1:\0:\1:\
   244:  1:1:\0:\:\1
   245:  1:1:\:\1:\0
   246:  1:1:\:\0:\1
   247:  1:\1:1:\0:\
   248:  1:\1:1:\:\0
   249:  1:\1:\0:1:\
   250:  1:\1:\0:\:1
   251:  1:\1:\:1:\0
   252:  1:\1:\:\0:1
   253:  1:\0:1:\1:\
   254:  1:\0:1:\:\1
   255:  1:\0:\1:1:\
   256:  1:\0:\1:\:1
   257:  1:\0:\:1:\1
   258:  1:\0:\:\1:1
   259:  1:\:1:\1:\0
   260:  1:\:1:\0:\1
   261:  1:\:\1:1:\0
   262:  1:\:\1:\0:1
   263:  1:\:\0:1:\1
   264:  1:\:\0:\1:1
   265:  \1:1:1:\0:\
   266:  \1:1:1:\:\0
   267:  \1:1:\0:1:\
   268:  \1:1:\0:\:1
   269:  \1:1:\:1:\0
   270:  \1:1:\:\0:1
   271:  \1:\0:1:1:\
   272:  \1:\0:1:\:1
   273:  \1:\0:\:1:1
   274:  \1:\:1:1:\0
   275:  \1:\:1:\0:1
   276:  \1:\:\0:1:1
   277:  \0:1:1:\1:\
   278:  \0:1:1:\:\1
   279:  \0:1:\1:1:\
   280:  \0:1:\1:\:1
   281:  \0:1:\:1:\1
   282:  \0:1:\:\1:1
   283:  \0:\1:1:1:\
   284:  \0:\1:1:\:1
   285:  \0:\1:\:1:1
   286:  \0:\:1:1:\1
   287:  \0:\:1:\1:1
   288:  \0:\:\1:1:1
   289:  \:1:1:\1:\0
   290:  \:1:1:\0:\1
   291:  \:1:\1:1:\0
   292:  \:1:\1:\0:1
   293:  \:1:\0:1:\1
   294:  \:1:\0:\1:1
   295:  \:\1:1:1:\0
   296:  \:\1:1:\0:1
   297:  \:\1:\0:1:1
   298:  \:\0:1:1:\1
   299:  \:\0:1:\1:1
   300:  \:\0:\1:1:1
   301:  2:2:\2:\1:\
   302:  2:2:\2:\:\1
   303:  2:2:\1:\2:\
   304:  2:2:\1:\:\2
   305:  2:2:\:\2:\1
   306:  2:2:\:\1:\2
   307:  2:\2:2:\1:\
   308:  2:\2:2:\:\1
   309:  2:\2:\1:2:\
   310:  2:\2:\1:\:2
   311:  2:\2:\:2:\1
   312:  2:\2:\:\1:2
   313:  2:\1:2:\2:\
   314:  2:\1:2:\:\2
   315:  2:\1:\2:2:\
   316:  2:\1:\2:\:2
   317:  2:\1:\:2:\2
   318:  2:\1:\:\2:2
   319:  2:\:2:\2:\1
   320:  2:\:2:\1:\2
   321:  2:\:\2:2:\1
   322:  2:\:\2:\1:2
   323:  2:\:\1:2:\2
   324:  2:\:\1:\2:2
   325:  \2:2:2:\1:\
   326:  \2:2:2:\:\1
   327:  \2:2:\1:2:\
   328:  \2:2:\1:\:2
   329:  \2:2:\:2:\1
   330:  \2:2:\:\1:2
   331:  \2:\1:2:2:\
   332:  \2:\1:2:\:2
   333:  \2:\1:\:2:2
   334:  \2:\:2:2:\1
   335:  \2:\:2:\1:2
   336:  \2:\:\1:2:2
   337:  \1:2:2:\2:\
   338:  \1:2:2:\:\2
   339:  \1:2:\2:2:\
   340:  \1:2:\2:\:2
   341:  \1:2:\:2:\2
   342:  \1:2:\:\2:2
   343:  \1:\2:2:2:\
   344:  \1:\2:2:\:2
   345:  \1:\2:\:2:2
   346:  \1:\:2:2:\2
   347:  \1:\:2:\2:2
   348:  \1:\:\2:2:2
   349:  \:2:2:\2:\1
   350:  \:2:2:\1:\2
   351:  \:2:\2:2:\1
   352:  \:2:\2:\1:2
   353:  \:2:\1:2:\2
   354:  \:2:\1:\2:2
   355:  \:\2:2:2:\1
   356:  \:\2:2:\1:2
   357:  \:\2:\1:2:2
   358:  \:\1:2:2:\2
   359:  \:\1:2:\2:2
   360:  \:\1:\2:2:2
family= 2 2 1 new D3h genus #     3 is 0:0:\1:\1:\
     1:  0:0:\1:\1:\
     2:  0:0:\1:\:\1
     3:  0:0:\:\1:\1
     4:  0:\1:0:\1:\
     5:  0:\1:0:\:\1
     6:  0:\1:\1:0:\
     7:  0:\1:\1:\:0
     8:  0:\1:\:0:\1
     9:  0:\1:\:\1:0
    10:  0:\:0:\1:\1
    11:  0:\:\1:0:\1
    12:  0:\:\1:\1:0
    13:  \1:0:0:\1:\
    14:  \1:0:0:\:\1
    15:  \1:0:\1:0:\
    16:  \1:0:\1:\:0
    17:  \1:0:\:0:\1
    18:  \1:0:\:\1:0
    19:  \1:\1:0:0:\
    20:  \1:\1:0:\:0
    21:  \1:\1:\:0:0
    22:  \1:\:0:0:\1
    23:  \1:\:0:\1:0
    24:  \1:\:\1:0:0
    25:  \:0:0:\1:\1
    26:  \:0:\1:0:\1
    27:  \:0:\1:\1:0
    28:  \:\1:0:0:\1
    29:  \:\1:0:\1:0
    30:  \:\1:\1:0:0
    31:  1:1:\2:\2:\
    32:  1:1:\2:\:\2
    33:  1:1:\:\2:\2
    34:  1:\2:1:\2:\
    35:  1:\2:1:\:\2
    36:  1:\2:\2:1:\
    37:  1:\2:\2:\:1
    38:  1:\2:\:1:\2
    39:  1:\2:\:\2:1
    40:  1:\:1:\2:\2
    41:  1:\:\2:1:\2
    42:  1:\:\2:\2:1
    43:  \2:1:1:\2:\
    44:  \2:1:1:\:\2
    45:  \2:1:\2:1:\
    46:  \2:1:\2:\:1
    47:  \2:1:\:1:\2
    48:  \2:1:\:\2:1
    49:  \2:\2:1:1:\
    50:  \2:\2:1:\:1
    51:  \2:\2:\:1:1
    52:  \2:\:1:1:\2
    53:  \2:\:1:\2:1
    54:  \2:\:\2:1:1
    55:  \:1:1:\2:\2
    56:  \:1:\2:1:\2
    57:  \:1:\2:\2:1
    58:  \:\2:1:1:\2
    59:  \:\2:1:\2:1
    60:  \:\2:\2:1:1
    61:  2:2:\0:\0:\
    62:  2:2:\0:\:\0
    63:  2:2:\:\0:\0
    64:  2:\0:2:\0:\
    65:  2:\0:2:\:\0
    66:  2:\0:\0:2:\
    67:  2:\0:\0:\:2
    68:  2:\0:\:2:\0
    69:  2:\0:\:\0:2
    70:  2:\:2:\0:\0
    71:  2:\:\0:2:\0
    72:  2:\:\0:\0:2
    73:  \0:2:2:\0:\
    74:  \0:2:2:\:\0
    75:  \0:2:\0:2:\
    76:  \0:2:\0:\:2
    77:  \0:2:\:2:\0
    78:  \0:2:\:\0:2
    79:  \0:\0:2:2:\
    80:  \0:\0:2:\:2
    81:  \0:\0:\:2:2
    82:  \0:\:2:2:\0
    83:  \0:\:2:\0:2
    84:  \0:\:\0:2:2
    85:  \:2:2:\0:\0
    86:  \:2:\0:2:\0
    87:  \:2:\0:\0:2
    88:  \:\0:2:2:\0
    89:  \:\0:2:\0:2
    90:  \:\0:\0:2:2
    91:  0:0:\2:\2:\
    92:  0:0:\2:\:\2
    93:  0:0:\:\2:\2
    94:  0:\2:0:\2:\
    95:  0:\2:0:\:\2
    96:  0:\2:\2:0:\
    97:  0:\2:\2:\:0
    98:  0:\2:\:0:\2
    99:  0:\2:\:\2:0
   100:  0:\:0:\2:\2
   101:  0:\:\2:0:\2
   102:  0:\:\2:\2:0
   103:  \2:0:0:\2:\
   104:  \2:0:0:\:\2
   105:  \2:0:\2:0:\
   106:  \2:0:\2:\:0
   107:  \2:0:\:0:\2
   108:  \2:0:\:\2:0
   109:  \2:\2:0:0:\
   110:  \2:\2:0:\:0
   111:  \2:\2:\:0:0
   112:  \2:\:0:0:\2
   113:  \2:\:0:\2:0
   114:  \2:\:\2:0:0
   115:  \:0:0:\2:\2
   116:  \:0:\2:0:\2
   117:  \:0:\2:\2:0
   118:  \:\2:0:0:\2
   119:  \:\2:0:\2:0
   120:  \:\2:\2:0:0
   121:  1:1:\0:\0:\
   122:  1:1:\0:\:\0
   123:  1:1:\:\0:\0
   124:  1:\0:1:\0:\
   125:  1:\0:1:\:\0
   126:  1:\0:\0:1:\
   127:  1:\0:\0:\:1
   128:  1:\0:\:1:\0
   129:  1:\0:\:\0:1
   130:  1:\:1:\0:\0
   131:  1:\:\0:1:\0
   132:  1:\:\0:\0:1
   133:  \0:1:1:\0:\
   134:  \0:1:1:\:\0
   135:  \0:1:\0:1:\
   136:  \0:1:\0:\:1
   137:  \0:1:\:1:\0
   138:  \0:1:\:\0:1
   139:  \0:\0:1:1:\
   140:  \0:\0:1:\:1
   141:  \0:\0:\:1:1
   142:  \0:\:1:1:\0
   143:  \0:\:1:\0:1
   144:  \0:\:\0:1:1
   145:  \:1:1:\0:\0
   146:  \:1:\0:1:\0
   147:  \:1:\0:\0:1
   148:  \:\0:1:1:\0
   149:  \:\0:1:\0:1
   150:  \:\0:\0:1:1
   151:  2:2:\1:\1:\
   152:  2:2:\1:\:\1
   153:  2:2:\:\1:\1
   154:  2:\1:2:\1:\
   155:  2:\1:2:\:\1
   156:  2:\1:\1:2:\
   157:  2:\1:\1:\:2
   158:  2:\1:\:2:\1
   159:  2:\1:\:\1:2
   160:  2:\:2:\1:\1
   161:  2:\:\1:2:\1
   162:  2:\:\1:\1:2
   163:  \1:2:2:\1:\
   164:  \1:2:2:\:\1
   165:  \1:2:\1:2:\
   166:  \1:2:\1:\:2
   167:  \1:2:\:2:\1
   168:  \1:2:\:\1:2
   169:  \1:\1:2:2:\
   170:  \1:\1:2:\:2
   171:  \1:\1:\:2:2
   172:  \1:\:2:2:\1
   173:  \1:\:2:\1:2
   174:  \1:\:\1:2:2
   175:  \:2:2:\1:\1
   176:  \:2:\1:2:\1
   177:  \:2:\1:\1:2
   178:  \:\1:2:2:\1
   179:  \:\1:2:\1:2
   180:  \:\1:\1:2:2
family= 2 2 1 new D3h genus #     4 is 0:0:\1:\2:\
     1:  0:0:\1:\2:\
     2:  0:0:\1:\:\2
     3:  0:0:\2:\1:\
     4:  0:0:\2:\:\1
     5:  0:0:\:\1:\2
     6:  0:0:\:\2:\1
     7:  0:\1:0:\2:\
     8:  0:\1:0:\:\2
     9:  0:\1:\2:0:\
    10:  0:\1:\2:\:0
    11:  0:\1:\:0:\2
    12:  0:\1:\:\2:0
    13:  0:\2:0:\1:\
    14:  0:\2:0:\:\1
    15:  0:\2:\1:0:\
    16:  0:\2:\1:\:0
    17:  0:\2:\:0:\1
    18:  0:\2:\:\1:0
    19:  0:\:0:\1:\2
    20:  0:\:0:\2:\1
    21:  0:\:\1:0:\2
    22:  0:\:\1:\2:0
    23:  0:\:\2:0:\1
    24:  0:\:\2:\1:0
    25:  \1:0:0:\2:\
    26:  \1:0:0:\:\2
    27:  \1:0:\2:0:\
    28:  \1:0:\2:\:0
    29:  \1:0:\:0:\2
    30:  \1:0:\:\2:0
    31:  \1:\2:0:0:\
    32:  \1:\2:0:\:0
    33:  \1:\2:\:0:0
    34:  \1:\:0:0:\2
    35:  \1:\:0:\2:0
    36:  \1:\:\2:0:0
    37:  \2:0:0:\1:\
    38:  \2:0:0:\:\1
    39:  \2:0:\1:0:\
    40:  \2:0:\1:\:0
    41:  \2:0:\:0:\1
    42:  \2:0:\:\1:0
    43:  \2:\1:0:0:\
    44:  \2:\1:0:\:0
    45:  \2:\1:\:0:0
    46:  \2:\:0:0:\1
    47:  \2:\:0:\1:0
    48:  \2:\:\1:0:0
    49:  \:0:0:\1:\2
    50:  \:0:0:\2:\1
    51:  \:0:\1:0:\2
    52:  \:0:\1:\2:0
    53:  \:0:\2:0:\1
    54:  \:0:\2:\1:0
    55:  \:\1:0:0:\2
    56:  \:\1:0:\2:0
    57:  \:\1:\2:0:0
    58:  \:\2:0:0:\1
    59:  \:\2:0:\1:0
    60:  \:\2:\1:0:0
    61:  1:1:\2:\0:\
    62:  1:1:\2:\:\0
    63:  1:1:\0:\2:\
    64:  1:1:\0:\:\2
    65:  1:1:\:\2:\0
    66:  1:1:\:\0:\2
    67:  1:\2:1:\0:\
    68:  1:\2:1:\:\0
    69:  1:\2:\0:1:\
    70:  1:\2:\0:\:1
    71:  1:\2:\:1:\0
    72:  1:\2:\:\0:1
    73:  1:\0:1:\2:\
    74:  1:\0:1:\:\2
    75:  1:\0:\2:1:\
    76:  1:\0:\2:\:1
    77:  1:\0:\:1:\2
    78:  1:\0:\:\2:1
    79:  1:\:1:\2:\0
    80:  1:\:1:\0:\2
    81:  1:\:\2:1:\0
    82:  1:\:\2:\0:1
    83:  1:\:\0:1:\2
    84:  1:\:\0:\2:1
    85:  \2:1:1:\0:\
    86:  \2:1:1:\:\0
    87:  \2:1:\0:1:\
    88:  \2:1:\0:\:1
    89:  \2:1:\:1:\0
    90:  \2:1:\:\0:1
    91:  \2:\0:1:1:\
    92:  \2:\0:1:\:1
    93:  \2:\0:\:1:1
    94:  \2:\:1:1:\0
    95:  \2:\:1:\0:1
    96:  \2:\:\0:1:1
    97:  \0:1:1:\2:\
    98:  \0:1:1:\:\2
    99:  \0:1:\2:1:\
   100:  \0:1:\2:\:1
   101:  \0:1:\:1:\2
   102:  \0:1:\:\2:1
   103:  \0:\2:1:1:\
   104:  \0:\2:1:\:1
   105:  \0:\2:\:1:1
   106:  \0:\:1:1:\2
   107:  \0:\:1:\2:1
   108:  \0:\:\2:1:1
   109:  \:1:1:\2:\0
   110:  \:1:1:\0:\2
   111:  \:1:\2:1:\0
   112:  \:1:\2:\0:1
   113:  \:1:\0:1:\2
   114:  \:1:\0:\2:1
   115:  \:\2:1:1:\0
   116:  \:\2:1:\0:1
   117:  \:\2:\0:1:1
   118:  \:\0:1:1:\2
   119:  \:\0:1:\2:1
   120:  \:\0:\2:1:1
   121:  2:2:\0:\1:\
   122:  2:2:\0:\:\1
   123:  2:2:\1:\0:\
   124:  2:2:\1:\:\0
   125:  2:2:\:\0:\1
   126:  2:2:\:\1:\0
   127:  2:\0:2:\1:\
   128:  2:\0:2:\:\1
   129:  2:\0:\1:2:\
   130:  2:\0:\1:\:2
   131:  2:\0:\:2:\1
   132:  2:\0:\:\1:2
   133:  2:\1:2:\0:\
   134:  2:\1:2:\:\0
   135:  2:\1:\0:2:\
   136:  2:\1:\0:\:2
   137:  2:\1:\:2:\0
   138:  2:\1:\:\0:2
   139:  2:\:2:\0:\1
   140:  2:\:2:\1:\0
   141:  2:\:\0:2:\1
   142:  2:\:\0:\1:2
   143:  2:\:\1:2:\0
   144:  2:\:\1:\0:2
   145:  \0:2:2:\1:\
   146:  \0:2:2:\:\1
   147:  \0:2:\1:2:\
   148:  \0:2:\1:\:2
   149:  \0:2:\:2:\1
   150:  \0:2:\:\1:2
   151:  \0:\1:2:2:\
   152:  \0:\1:2:\:2
   153:  \0:\1:\:2:2
   154:  \0:\:2:2:\1
   155:  \0:\:2:\1:2
   156:  \0:\:\1:2:2
   157:  \1:2:2:\0:\
   158:  \1:2:2:\:\0
   159:  \1:2:\0:2:\
   160:  \1:2:\0:\:2
   161:  \1:2:\:2:\0
   162:  \1:2:\:\0:2
   163:  \1:\0:2:2:\
   164:  \1:\0:2:\:2
   165:  \1:\0:\:2:2
   166:  \1:\:2:2:\0
   167:  \1:\:2:\0:2
   168:  \1:\:\0:2:2
   169:  \:2:2:\0:\1
   170:  \:2:2:\1:\0
   171:  \:2:\0:2:\1
   172:  \:2:\0:\1:2
   173:  \:2:\1:2:\0
   174:  \:2:\1:\0:2
   175:  \:\0:2:2:\1
   176:  \:\0:2:\1:2
   177:  \:\0:\1:2:2
   178:  \:\1:2:2:\0
   179:  \:\1:2:\0:2
   180:  \:\1:\0:2:2
family= 2 2 1 new D3h genus #     5 is 0:1:\0:\0:\
     1:  0:1:\0:\0:\
     2:  0:1:\0:\:\0
     3:  0:1:\:\0:\0
     4:  0:\0:1:\0:\
     5:  0:\0:1:\:\0
     6:  0:\0:\0:1:\
     7:  0:\0:\0:\:1
     8:  0:\0:\:1:\0
     9:  0:\0:\:\0:1
    10:  0:\:1:\0:\0
    11:  0:\:\0:1:\0
    12:  0:\:\0:\0:1
    13:  1:0:\0:\0:\
    14:  1:0:\0:\:\0
    15:  1:0:\:\0:\0
    16:  1:\0:0:\0:\
    17:  1:\0:0:\:\0
    18:  1:\0:\0:0:\
    19:  1:\0:\0:\:0
    20:  1:\0:\:0:\0
    21:  1:\0:\:\0:0
    22:  1:\:0:\0:\0
    23:  1:\:\0:0:\0
    24:  1:\:\0:\0:0
    25:  \0:0:1:\0:\
    26:  \0:0:1:\:\0
    27:  \0:0:\0:1:\
    28:  \0:0:\0:\:1
    29:  \0:0:\:1:\0
    30:  \0:0:\:\0:1
    31:  \0:1:0:\0:\
    32:  \0:1:0:\:\0
    33:  \0:1:\0:0:\
    34:  \0:1:\0:\:0
    35:  \0:1:\:0:\0
    36:  \0:1:\:\0:0
    37:  \0:\0:0:1:\
    38:  \0:\0:0:\:1
    39:  \0:\0:1:0:\
    40:  \0:\0:1:\:0
    41:  \0:\0:\:0:1
    42:  \0:\0:\:1:0
    43:  \0:\:0:1:\0
    44:  \0:\:0:\0:1
    45:  \0:\:1:0:\0
    46:  \0:\:1:\0:0
    47:  \0:\:\0:0:1
    48:  \0:\:\0:1:0
    49:  \:0:1:\0:\0
    50:  \:0:\0:1:\0
    51:  \:0:\0:\0:1
    52:  \:1:0:\0:\0
    53:  \:1:\0:0:\0
    54:  \:1:\0:\0:0
    55:  \:\0:0:1:\0
    56:  \:\0:0:\0:1
    57:  \:\0:1:0:\0
    58:  \:\0:1:\0:0
    59:  \:\0:\0:0:1
    60:  \:\0:\0:1:0
    61:  1:2:\1:\1:\
    62:  1:2:\1:\:\1
    63:  1:2:\:\1:\1
    64:  1:\1:2:\1:\
    65:  1:\1:2:\:\1
    66:  1:\1:\1:2:\
    67:  1:\1:\1:\:2
    68:  1:\1:\:2:\1
    69:  1:\1:\:\1:2
    70:  1:\:2:\1:\1
    71:  1:\:\1:2:\1
    72:  1:\:\1:\1:2
    73:  2:1:\1:\1:\
    74:  2:1:\1:\:\1
    75:  2:1:\:\1:\1
    76:  2:\1:1:\1:\
    77:  2:\1:1:\:\1
    78:  2:\1:\1:1:\
    79:  2:\1:\1:\:1
    80:  2:\1:\:1:\1
    81:  2:\1:\:\1:1
    82:  2:\:1:\1:\1
    83:  2:\:\1:1:\1
    84:  2:\:\1:\1:1
    85:  \1:1:2:\1:\
    86:  \1:1:2:\:\1
    87:  \1:1:\1:2:\
    88:  \1:1:\1:\:2
    89:  \1:1:\:2:\1
    90:  \1:1:\:\1:2
    91:  \1:2:1:\1:\
    92:  \1:2:1:\:\1
    93:  \1:2:\1:1:\
    94:  \1:2:\1:\:1
    95:  \1:2:\:1:\1
    96:  \1:2:\:\1:1
    97:  \1:\1:1:2:\
    98:  \1:\1:1:\:2
    99:  \1:\1:2:1:\
   100:  \1:\1:2:\:1
   101:  \1:\1:\:1:2
   102:  \1:\1:\:2:1
   103:  \1:\:1:2:\1
   104:  \1:\:1:\1:2
   105:  \1:\:2:1:\1
   106:  \1:\:2:\1:1
   107:  \1:\:\1:1:2
   108:  \1:\:\1:2:1
   109:  \:1:2:\1:\1
   110:  \:1:\1:2:\1
   111:  \:1:\1:\1:2
   112:  \:2:1:\1:\1
   113:  \:2:\1:1:\1
   114:  \:2:\1:\1:1
   115:  \:\1:1:2:\1
   116:  \:\1:1:\1:2
   117:  \:\1:2:1:\1
   118:  \:\1:2:\1:1
   119:  \:\1:\1:1:2
   120:  \:\1:\1:2:1
   121:  2:0:\2:\2:\
   122:  2:0:\2:\:\2
   123:  2:0:\:\2:\2
   124:  2:\2:0:\2:\
   125:  2:\2:0:\:\2
   126:  2:\2:\2:0:\
   127:  2:\2:\2:\:0
   128:  2:\2:\:0:\2
   129:  2:\2:\:\2:0
   130:  2:\:0:\2:\2
   131:  2:\:\2:0:\2
   132:  2:\:\2:\2:0
   133:  0:2:\2:\2:\
   134:  0:2:\2:\:\2
   135:  0:2:\:\2:\2
   136:  0:\2:2:\2:\
   137:  0:\2:2:\:\2
   138:  0:\2:\2:2:\
   139:  0:\2:\2:\:2
   140:  0:\2:\:2:\2
   141:  0:\2:\:\2:2
   142:  0:\:2:\2:\2
   143:  0:\:\2:2:\2
   144:  0:\:\2:\2:2
   145:  \2:2:0:\2:\
   146:  \2:2:0:\:\2
   147:  \2:2:\2:0:\
   148:  \2:2:\2:\:0
   149:  \2:2:\:0:\2
   150:  \2:2:\:\2:0
   151:  \2:0:2:\2:\
   152:  \2:0:2:\:\2
   153:  \2:0:\2:2:\
   154:  \2:0:\2:\:2
   155:  \2:0:\:2:\2
   156:  \2:0:\:\2:2
   157:  \2:\2:2:0:\
   158:  \2:\2:2:\:0
   159:  \2:\2:0:2:\
   160:  \2:\2:0:\:2
   161:  \2:\2:\:2:0
   162:  \2:\2:\:0:2
   163:  \2:\:2:0:\2
   164:  \2:\:2:\2:0
   165:  \2:\:0:2:\2
   166:  \2:\:0:\2:2
   167:  \2:\:\2:2:0
   168:  \2:\:\2:0:2
   169:  \:2:0:\2:\2
   170:  \:2:\2:0:\2
   171:  \:2:\2:\2:0
   172:  \:0:2:\2:\2
   173:  \:0:\2:2:\2
   174:  \:0:\2:\2:2
   175:  \:\2:2:0:\2
   176:  \:\2:2:\2:0
   177:  \:\2:0:2:\2
   178:  \:\2:0:\2:2
   179:  \:\2:\2:2:0
   180:  \:\2:\2:0:2
   181:  0:2:\0:\0:\
   182:  0:2:\0:\:\0
   183:  0:2:\:\0:\0
   184:  0:\0:2:\0:\
   185:  0:\0:2:\:\0
   186:  0:\0:\0:2:\
   187:  0:\0:\0:\:2
   188:  0:\0:\:2:\0
   189:  0:\0:\:\0:2
   190:  0:\:2:\0:\0
   191:  0:\:\0:2:\0
   192:  0:\:\0:\0:2
   193:  2:0:\0:\0:\
   194:  2:0:\0:\:\0
   195:  2:0:\:\0:\0
   196:  2:\0:0:\0:\
   197:  2:\0:0:\:\0
   198:  2:\0:\0:0:\
   199:  2:\0:\0:\:0
   200:  2:\0:\:0:\0
   201:  2:\0:\:\0:0
   202:  2:\:0:\0:\0
   203:  2:\:\0:0:\0
   204:  2:\:\0:\0:0
   205:  \0:0:2:\0:\
   206:  \0:0:2:\:\0
   207:  \0:0:\0:2:\
   208:  \0:0:\0:\:2
   209:  \0:0:\:2:\0
   210:  \0:0:\:\0:2
   211:  \0:2:0:\0:\
   212:  \0:2:0:\:\0
   213:  \0:2:\0:0:\
   214:  \0:2:\0:\:0
   215:  \0:2:\:0:\0
   216:  \0:2:\:\0:0
   217:  \0:\0:0:2:\
   218:  \0:\0:0:\:2
   219:  \0:\0:2:0:\
   220:  \0:\0:2:\:0
   221:  \0:\0:\:0:2
   222:  \0:\0:\:2:0
   223:  \0:\:0:2:\0
   224:  \0:\:0:\0:2
   225:  \0:\:2:0:\0
   226:  \0:\:2:\0:0
   227:  \0:\:\0:0:2
   228:  \0:\:\0:2:0
   229:  \:0:2:\0:\0
   230:  \:0:\0:2:\0
   231:  \:0:\0:\0:2
   232:  \:2:0:\0:\0
   233:  \:2:\0:0:\0
   234:  \:2:\0:\0:0
   235:  \:\0:0:2:\0
   236:  \:\0:0:\0:2
   237:  \:\0:2:0:\0
   238:  \:\0:2:\0:0
   239:  \:\0:\0:0:2
   240:  \:\0:\0:2:0
   241:  1:0:\1:\1:\
   242:  1:0:\1:\:\1
   243:  1:0:\:\1:\1
   244:  1:\1:0:\1:\
   245:  1:\1:0:\:\1
   246:  1:\1:\1:0:\
   247:  1:\1:\1:\:0
   248:  1:\1:\:0:\1
   249:  1:\1:\:\1:0
   250:  1:\:0:\1:\1
   251:  1:\:\1:0:\1
   252:  1:\:\1:\1:0
   253:  0:1:\1:\1:\
   254:  0:1:\1:\:\1
   255:  0:1:\:\1:\1
   256:  0:\1:1:\1:\
   257:  0:\1:1:\:\1
   258:  0:\1:\1:1:\
   259:  0:\1:\1:\:1
   260:  0:\1:\:1:\1
   261:  0:\1:\:\1:1
   262:  0:\:1:\1:\1
   263:  0:\:\1:1:\1
   264:  0:\:\1:\1:1
   265:  \1:1:0:\1:\
   266:  \1:1:0:\:\1
   267:  \1:1:\1:0:\
   268:  \1:1:\1:\:0
   269:  \1:1:\:0:\1
   270:  \1:1:\:\1:0
   271:  \1:0:1:\1:\
   272:  \1:0:1:\:\1
   273:  \1:0:\1:1:\
   274:  \1:0:\1:\:1
   275:  \1:0:\:1:\1
   276:  \1:0:\:\1:1
   277:  \1:\1:1:0:\
   278:  \1:\1:1:\:0
   279:  \1:\1:0:1:\
   280:  \1:\1:0:\:1
   281:  \1:\1:\:1:0
   282:  \1:\1:\:0:1
   283:  \1:\:1:0:\1
   284:  \1:\:1:\1:0
   285:  \1:\:0:1:\1
   286:  \1:\:0:\1:1
   287:  \1:\:\1:1:0
   288:  \1:\:\1:0:1
   289:  \:1:0:\1:\1
   290:  \:1:\1:0:\1
   291:  \:1:\1:\1:0
   292:  \:0:1:\1:\1
   293:  \:0:\1:1:\1
   294:  \:0:\1:\1:1
   295:  \:\1:1:0:\1
   296:  \:\1:1:\1:0
   297:  \:\1:0:1:\1
   298:  \:\1:0:\1:1
   299:  \:\1:\1:1:0
   300:  \:\1:\1:0:1
   301:  2:1:\2:\2:\
   302:  2:1:\2:\:\2
   303:  2:1:\:\2:\2
   304:  2:\2:1:\2:\
   305:  2:\2:1:\:\2
   306:  2:\2:\2:1:\
   307:  2:\2:\2:\:1
   308:  2:\2:\:1:\2
   309:  2:\2:\:\2:1
   310:  2:\:1:\2:\2
   311:  2:\:\2:1:\2
   312:  2:\:\2:\2:1
   313:  1:2:\2:\2:\
   314:  1:2:\2:\:\2
   315:  1:2:\:\2:\2
   316:  1:\2:2:\2:\
   317:  1:\2:2:\:\2
   318:  1:\2:\2:2:\
   319:  1:\2:\2:\:2
   320:  1:\2:\:2:\2
   321:  1:\2:\:\2:2
   322:  1:\:2:\2:\2
   323:  1:\:\2:2:\2
   324:  1:\:\2:\2:2
   325:  \2:2:1:\2:\
   326:  \2:2:1:\:\2
   327:  \2:2:\2:1:\
   328:  \2:2:\2:\:1
   329:  \2:2:\:1:\2
   330:  \2:2:\:\2:1
   331:  \2:1:2:\2:\
   332:  \2:1:2:\:\2
   333:  \2:1:\2:2:\
   334:  \2:1:\2:\:2
   335:  \2:1:\:2:\2
   336:  \2:1:\:\2:2
   337:  \2:\2:2:1:\
   338:  \2:\2:2:\:1
   339:  \2:\2:1:2:\
   340:  \2:\2:1:\:2
   341:  \2:\2:\:2:1
   342:  \2:\2:\:1:2
   343:  \2:\:2:1:\2
   344:  \2:\:2:\2:1
   345:  \2:\:1:2:\2
   346:  \2:\:1:\2:2
   347:  \2:\:\2:2:1
   348:  \2:\:\2:1:2
   349:  \:2:1:\2:\2
   350:  \:2:\2:1:\2
   351:  \:2:\2:\2:1
   352:  \:1:2:\2:\2
   353:  \:1:\2:2:\2
   354:  \:1:\2:\2:2
   355:  \:\2:2:1:\2
   356:  \:\2:2:\2:1
   357:  \:\2:1:2:\2
   358:  \:\2:1:\2:2
   359:  \:\2:\2:2:1
   360:  \:\2:\2:1:2
family= 2 2 1 new D3h genus #     6 is 0:1:\0:\1:\
     1:  0:1:\0:\1:\
     2:  0:1:\0:\:\1
     3:  0:1:\1:\0:\
     4:  0:1:\1:\:\0
     5:  0:1:\:\0:\1
     6:  0:1:\:\1:\0
     7:  0:\0:1:\1:\
     8:  0:\0:1:\:\1
     9:  0:\0:\1:1:\
    10:  0:\0:\1:\:1
    11:  0:\0:\:1:\1
    12:  0:\0:\:\1:1
    13:  0:\1:1:\0:\
    14:  0:\1:1:\:\0
    15:  0:\1:\0:1:\
    16:  0:\1:\0:\:1
    17:  0:\1:\:1:\0
    18:  0:\1:\:\0:1
    19:  0:\:1:\0:\1
    20:  0:\:1:\1:\0
    21:  0:\:\0:1:\1
    22:  0:\:\0:\1:1
    23:  0:\:\1:1:\0
    24:  0:\:\1:\0:1
    25:  1:0:\0:\1:\
    26:  1:0:\0:\:\1
    27:  1:0:\1:\0:\
    28:  1:0:\1:\:\0
    29:  1:0:\:\0:\1
    30:  1:0:\:\1:\0
    31:  1:\0:0:\1:\
    32:  1:\0:0:\:\1
    33:  1:\0:\1:0:\
    34:  1:\0:\1:\:0
    35:  1:\0:\:0:\1
    36:  1:\0:\:\1:0
    37:  1:\1:0:\0:\
    38:  1:\1:0:\:\0
    39:  1:\1:\0:0:\
    40:  1:\1:\0:\:0
    41:  1:\1:\:0:\0
    42:  1:\1:\:\0:0
    43:  1:\:0:\0:\1
    44:  1:\:0:\1:\0
    45:  1:\:\0:0:\1
    46:  1:\:\0:\1:0
    47:  1:\:\1:0:\0
    48:  1:\:\1:\0:0
    49:  \0:0:1:\1:\
    50:  \0:0:1:\:\1
    51:  \0:0:\1:1:\
    52:  \0:0:\1:\:1
    53:  \0:0:\:1:\1
    54:  \0:0:\:\1:1
    55:  \0:1:0:\1:\
    56:  \0:1:0:\:\1
    57:  \0:1:\1:0:\
    58:  \0:1:\1:\:0
    59:  \0:1:\:0:\1
    60:  \0:1:\:\1:0
    61:  \0:\1:0:1:\
    62:  \0:\1:0:\:1
    63:  \0:\1:1:0:\
    64:  \0:\1:1:\:0
    65:  \0:\1:\:0:1
    66:  \0:\1:\:1:0
    67:  \0:\:0:1:\1
    68:  \0:\:0:\1:1
    69:  \0:\:1:0:\1
    70:  \0:\:1:\1:0
    71:  \0:\:\1:0:1
    72:  \0:\:\1:1:0
    73:  \1:0:1:\0:\
    74:  \1:0:1:\:\0
    75:  \1:0:\0:1:\
    76:  \1:0:\0:\:1
    77:  \1:0:\:1:\0
    78:  \1:0:\:\0:1
    79:  \1:1:0:\0:\
    80:  \1:1:0:\:\0
    81:  \1:1:\0:0:\
    82:  \1:1:\0:\:0
    83:  \1:1:\:0:\0
    84:  \1:1:\:\0:0
    85:  \1:\0:0:1:\
    86:  \1:\0:0:\:1
    87:  \1:\0:1:0:\
    88:  \1:\0:1:\:0
    89:  \1:\0:\:0:1
    90:  \1:\0:\:1:0
    91:  \1:\:0:1:\0
    92:  \1:\:0:\0:1
    93:  \1:\:1:0:\0
    94:  \1:\:1:\0:0
    95:  \1:\:\0:0:1
    96:  \1:\:\0:1:0
    97:  \:0:1:\0:\1
    98:  \:0:1:\1:\0
    99:  \:0:\0:1:\1
   100:  \:0:\0:\1:1
   101:  \:0:\1:1:\0
   102:  \:0:\1:\0:1
   103:  \:1:0:\0:\1
   104:  \:1:0:\1:\0
   105:  \:1:\0:0:\1
   106:  \:1:\0:\1:0
   107:  \:1:\1:0:\0
   108:  \:1:\1:\0:0
   109:  \:\0:0:1:\1
   110:  \:\0:0:\1:1
   111:  \:\0:1:0:\1
   112:  \:\0:1:\1:0
   113:  \:\0:\1:0:1
   114:  \:\0:\1:1:0
   115:  \:\1:0:1:\0
   116:  \:\1:0:\0:1
   117:  \:\1:1:0:\0
   118:  \:\1:1:\0:0
   119:  \:\1:\0:0:1
   120:  \:\1:\0:1:0
   121:  1:2:\1:\2:\
   122:  1:2:\1:\:\2
   123:  1:2:\2:\1:\
   124:  1:2:\2:\:\1
   125:  1:2:\:\1:\2
   126:  1:2:\:\2:\1
   127:  1:\1:2:\2:\
   128:  1:\1:2:\:\2
   129:  1:\1:\2:2:\
   130:  1:\1:\2:\:2
   131:  1:\1:\:2:\2
   132:  1:\1:\:\2:2
   133:  1:\2:2:\1:\
   134:  1:\2:2:\:\1
   135:  1:\2:\1:2:\
   136:  1:\2:\1:\:2
   137:  1:\2:\:2:\1
   138:  1:\2:\:\1:2
   139:  1:\:2:\1:\2
   140:  1:\:2:\2:\1
   141:  1:\:\1:2:\2
   142:  1:\:\1:\2:2
   143:  1:\:\2:2:\1
   144:  1:\:\2:\1:2
   145:  2:1:\1:\2:\
   146:  2:1:\1:\:\2
   147:  2:1:\2:\1:\
   148:  2:1:\2:\:\1
   149:  2:1:\:\1:\2
   150:  2:1:\:\2:\1
   151:  2:\1:1:\2:\
   152:  2:\1:1:\:\2
   153:  2:\1:\2:1:\
   154:  2:\1:\2:\:1
   155:  2:\1:\:1:\2
   156:  2:\1:\:\2:1
   157:  2:\2:1:\1:\
   158:  2:\2:1:\:\1
   159:  2:\2:\1:1:\
   160:  2:\2:\1:\:1
   161:  2:\2:\:1:\1
   162:  2:\2:\:\1:1
   163:  2:\:1:\1:\2
   164:  2:\:1:\2:\1
   165:  2:\:\1:1:\2
   166:  2:\:\1:\2:1
   167:  2:\:\2:1:\1
   168:  2:\:\2:\1:1
   169:  \1:1:2:\2:\
   170:  \1:1:2:\:\2
   171:  \1:1:\2:2:\
   172:  \1:1:\2:\:2
   173:  \1:1:\:2:\2
   174:  \1:1:\:\2:2
   175:  \1:2:1:\2:\
   176:  \1:2:1:\:\2
   177:  \1:2:\2:1:\
   178:  \1:2:\2:\:1
   179:  \1:2:\:1:\2
   180:  \1:2:\:\2:1
   181:  \1:\2:1:2:\
   182:  \1:\2:1:\:2
   183:  \1:\2:2:1:\
   184:  \1:\2:2:\:1
   185:  \1:\2:\:1:2
   186:  \1:\2:\:2:1
   187:  \1:\:1:2:\2
   188:  \1:\:1:\2:2
   189:  \1:\:2:1:\2
   190:  \1:\:2:\2:1
   191:  \1:\:\2:1:2
   192:  \1:\:\2:2:1
   193:  \2:1:2:\1:\
   194:  \2:1:2:\:\1
   195:  \2:1:\1:2:\
   196:  \2:1:\1:\:2
   197:  \2:1:\:2:\1
   198:  \2:1:\:\1:2
   199:  \2:2:1:\1:\
   200:  \2:2:1:\:\1
   201:  \2:2:\1:1:\
   202:  \2:2:\1:\:1
   203:  \2:2:\:1:\1
   204:  \2:2:\:\1:1
   205:  \2:\1:1:2:\
   206:  \2:\1:1:\:2
   207:  \2:\1:2:1:\
   208:  \2:\1:2:\:1
   209:  \2:\1:\:1:2
   210:  \2:\1:\:2:1
   211:  \2:\:1:2:\1
   212:  \2:\:1:\1:2
   213:  \2:\:2:1:\1
   214:  \2:\:2:\1:1
   215:  \2:\:\1:1:2
   216:  \2:\:\1:2:1
   217:  \:1:2:\1:\2
   218:  \:1:2:\2:\1
   219:  \:1:\1:2:\2
   220:  \:1:\1:\2:2
   221:  \:1:\2:2:\1
   222:  \:1:\2:\1:2
   223:  \:2:1:\1:\2
   224:  \:2:1:\2:\1
   225:  \:2:\1:1:\2
   226:  \:2:\1:\2:1
   227:  \:2:\2:1:\1
   228:  \:2:\2:\1:1
   229:  \:\1:1:2:\2
   230:  \:\1:1:\2:2
   231:  \:\1:2:1:\2
   232:  \:\1:2:\2:1
   233:  \:\1:\2:1:2
   234:  \:\1:\2:2:1
   235:  \:\2:1:2:\1
   236:  \:\2:1:\1:2
   237:  \:\2:2:1:\1
   238:  \:\2:2:\1:1
   239:  \:\2:\1:1:2
   240:  \:\2:\1:2:1
   241:  2:0:\2:\0:\
   242:  2:0:\2:\:\0
   243:  2:0:\0:\2:\
   244:  2:0:\0:\:\2
   245:  2:0:\:\2:\0
   246:  2:0:\:\0:\2
   247:  2:\2:0:\0:\
   248:  2:\2:0:\:\0
   249:  2:\2:\0:0:\
   250:  2:\2:\0:\:0
   251:  2:\2:\:0:\0
   252:  2:\2:\:\0:0
   253:  2:\0:0:\2:\
   254:  2:\0:0:\:\2
   255:  2:\0:\2:0:\
   256:  2:\0:\2:\:0
   257:  2:\0:\:0:\2
   258:  2:\0:\:\2:0
   259:  2:\:0:\2:\0
   260:  2:\:0:\0:\2
   261:  2:\:\2:0:\0
   262:  2:\:\2:\0:0
   263:  2:\:\0:0:\2
   264:  2:\:\0:\2:0
   265:  0:2:\2:\0:\
   266:  0:2:\2:\:\0
   267:  0:2:\0:\2:\
   268:  0:2:\0:\:\2
   269:  0:2:\:\2:\0
   270:  0:2:\:\0:\2
   271:  0:\2:2:\0:\
   272:  0:\2:2:\:\0
   273:  0:\2:\0:2:\
   274:  0:\2:\0:\:2
   275:  0:\2:\:2:\0
   276:  0:\2:\:\0:2
   277:  0:\0:2:\2:\
   278:  0:\0:2:\:\2
   279:  0:\0:\2:2:\
   280:  0:\0:\2:\:2
   281:  0:\0:\:2:\2
   282:  0:\0:\:\2:2
   283:  0:\:2:\2:\0
   284:  0:\:2:\0:\2
   285:  0:\:\2:2:\0
   286:  0:\:\2:\0:2
   287:  0:\:\0:2:\2
   288:  0:\:\0:\2:2
   289:  \2:2:0:\0:\
   290:  \2:2:0:\:\0
   291:  \2:2:\0:0:\
   292:  \2:2:\0:\:0
   293:  \2:2:\:0:\0
   294:  \2:2:\:\0:0
   295:  \2:0:2:\0:\
   296:  \2:0:2:\:\0
   297:  \2:0:\0:2:\
   298:  \2:0:\0:\:2
   299:  \2:0:\:2:\0
   300:  \2:0:\:\0:2
   301:  \2:\0:2:0:\
   302:  \2:\0:2:\:0
   303:  \2:\0:0:2:\
   304:  \2:\0:0:\:2
   305:  \2:\0:\:2:0
   306:  \2:\0:\:0:2
   307:  \2:\:2:0:\0
   308:  \2:\:2:\0:0
   309:  \2:\:0:2:\0
   310:  \2:\:0:\0:2
   311:  \2:\:\0:2:0
   312:  \2:\:\0:0:2
   313:  \0:2:0:\2:\
   314:  \0:2:0:\:\2
   315:  \0:2:\2:0:\
   316:  \0:2:\2:\:0
   317:  \0:2:\:0:\2
   318:  \0:2:\:\2:0
   319:  \0:0:2:\2:\
   320:  \0:0:2:\:\2
   321:  \0:0:\2:2:\
   322:  \0:0:\2:\:2
   323:  \0:0:\:2:\2
   324:  \0:0:\:\2:2
   325:  \0:\2:2:0:\
   326:  \0:\2:2:\:0
   327:  \0:\2:0:2:\
   328:  \0:\2:0:\:2
   329:  \0:\2:\:2:0
   330:  \0:\2:\:0:2
   331:  \0:\:2:0:\2
   332:  \0:\:2:\2:0
   333:  \0:\:0:2:\2
   334:  \0:\:0:\2:2
   335:  \0:\:\2:2:0
   336:  \0:\:\2:0:2
   337:  \:2:0:\2:\0
   338:  \:2:0:\0:\2
   339:  \:2:\2:0:\0
   340:  \:2:\2:\0:0
   341:  \:2:\0:0:\2
   342:  \:2:\0:\2:0
   343:  \:0:2:\2:\0
   344:  \:0:2:\0:\2
   345:  \:0:\2:2:\0
   346:  \:0:\2:\0:2
   347:  \:0:\0:2:\2
   348:  \:0:\0:\2:2
   349:  \:\2:2:0:\0
   350:  \:\2:2:\0:0
   351:  \:\2:0:2:\0
   352:  \:\2:0:\0:2
   353:  \:\2:\0:2:0
   354:  \:\2:\0:0:2
   355:  \:\0:2:0:\2
   356:  \:\0:2:\2:0
   357:  \:\0:0:2:\2
   358:  \:\0:0:\2:2
   359:  \:\0:\2:2:0
   360:  \:\0:\2:0:2
family= 2 2 1 new D3h genus #     7 is 0:1:\0:\2:\
     1:  0:1:\0:\2:\
     2:  0:1:\0:\:\2
     3:  0:1:\2:\0:\
     4:  0:1:\2:\:\0
     5:  0:1:\:\0:\2
     6:  0:1:\:\2:\0
     7:  0:\0:1:\2:\
     8:  0:\0:1:\:\2
     9:  0:\0:\2:1:\
    10:  0:\0:\2:\:1
    11:  0:\0:\:1:\2
    12:  0:\0:\:\2:1
    13:  0:\2:1:\0:\
    14:  0:\2:1:\:\0
    15:  0:\2:\0:1:\
    16:  0:\2:\0:\:1
    17:  0:\2:\:1:\0
    18:  0:\2:\:\0:1
    19:  0:\:1:\0:\2
    20:  0:\:1:\2:\0
    21:  0:\:\0:1:\2
    22:  0:\:\0:\2:1
    23:  0:\:\2:1:\0
    24:  0:\:\2:\0:1
    25:  1:0:\0:\2:\
    26:  1:0:\0:\:\2
    27:  1:0:\2:\0:\
    28:  1:0:\2:\:\0
    29:  1:0:\:\0:\2
    30:  1:0:\:\2:\0
    31:  1:\0:0:\2:\
    32:  1:\0:0:\:\2
    33:  1:\0:\2:0:\
    34:  1:\0:\2:\:0
    35:  1:\0:\:0:\2
    36:  1:\0:\:\2:0
    37:  1:\2:0:\0:\
    38:  1:\2:0:\:\0
    39:  1:\2:\0:0:\
    40:  1:\2:\0:\:0
    41:  1:\2:\:0:\0
    42:  1:\2:\:\0:0
    43:  1:\:0:\0:\2
    44:  1:\:0:\2:\0
    45:  1:\:\0:0:\2
    46:  1:\:\0:\2:0
    47:  1:\:\2:0:\0
    48:  1:\:\2:\0:0
    49:  \0:0:1:\2:\
    50:  \0:0:1:\:\2
    51:  \0:0:\2:1:\
    52:  \0:0:\2:\:1
    53:  \0:0:\:1:\2
    54:  \0:0:\:\2:1
    55:  \0:1:0:\2:\
    56:  \0:1:0:\:\2
    57:  \0:1:\2:0:\
    58:  \0:1:\2:\:0
    59:  \0:1:\:0:\2
    60:  \0:1:\:\2:0
    61:  \0:\2:0:1:\
    62:  \0:\2:0:\:1
    63:  \0:\2:1:0:\
    64:  \0:\2:1:\:0
    65:  \0:\2:\:0:1
    66:  \0:\2:\:1:0
    67:  \0:\:0:1:\2
    68:  \0:\:0:\2:1
    69:  \0:\:1:0:\2
    70:  \0:\:1:\2:0
    71:  \0:\:\2:0:1
    72:  \0:\:\2:1:0
    73:  \2:0:1:\0:\
    74:  \2:0:1:\:\0
    75:  \2:0:\0:1:\
    76:  \2:0:\0:\:1
    77:  \2:0:\:1:\0
    78:  \2:0:\:\0:1
    79:  \2:1:0:\0:\
    80:  \2:1:0:\:\0
    81:  \2:1:\0:0:\
    82:  \2:1:\0:\:0
    83:  \2:1:\:0:\0
    84:  \2:1:\:\0:0
    85:  \2:\0:0:1:\
    86:  \2:\0:0:\:1
    87:  \2:\0:1:0:\
    88:  \2:\0:1:\:0
    89:  \2:\0:\:0:1
    90:  \2:\0:\:1:0
    91:  \2:\:0:1:\0
    92:  \2:\:0:\0:1
    93:  \2:\:1:0:\0
    94:  \2:\:1:\0:0
    95:  \2:\:\0:0:1
    96:  \2:\:\0:1:0
    97:  \:0:1:\0:\2
    98:  \:0:1:\2:\0
    99:  \:0:\0:1:\2
   100:  \:0:\0:\2:1
   101:  \:0:\2:1:\0
   102:  \:0:\2:\0:1
   103:  \:1:0:\0:\2
   104:  \:1:0:\2:\0
   105:  \:1:\0:0:\2
   106:  \:1:\0:\2:0
   107:  \:1:\2:0:\0
   108:  \:1:\2:\0:0
   109:  \:\0:0:1:\2
   110:  \:\0:0:\2:1
   111:  \:\0:1:0:\2
   112:  \:\0:1:\2:0
   113:  \:\0:\2:0:1
   114:  \:\0:\2:1:0
   115:  \:\2:0:1:\0
   116:  \:\2:0:\0:1
   117:  \:\2:1:0:\0
   118:  \:\2:1:\0:0
   119:  \:\2:\0:0:1
   120:  \:\2:\0:1:0
   121:  1:2:\1:\0:\
   122:  1:2:\1:\:\0
   123:  1:2:\0:\1:\
   124:  1:2:\0:\:\1
   125:  1:2:\:\1:\0
   126:  1:2:\:\0:\1
   127:  1:\1:2:\0:\
   128:  1:\1:2:\:\0
   129:  1:\1:\0:2:\
   130:  1:\1:\0:\:2
   131:  1:\1:\:2:\0
   132:  1:\1:\:\0:2
   133:  1:\0:2:\1:\
   134:  1:\0:2:\:\1
   135:  1:\0:\1:2:\
   136:  1:\0:\1:\:2
   137:  1:\0:\:2:\1
   138:  1:\0:\:\1:2
   139:  1:\:2:\1:\0
   140:  1:\:2:\0:\1
   141:  1:\:\1:2:\0
   142:  1:\:\1:\0:2
   143:  1:\:\0:2:\1
   144:  1:\:\0:\1:2
   145:  2:1:\1:\0:\
   146:  2:1:\1:\:\0
   147:  2:1:\0:\1:\
   148:  2:1:\0:\:\1
   149:  2:1:\:\1:\0
   150:  2:1:\:\0:\1
   151:  2:\1:1:\0:\
   152:  2:\1:1:\:\0
   153:  2:\1:\0:1:\
   154:  2:\1:\0:\:1
   155:  2:\1:\:1:\0
   156:  2:\1:\:\0:1
   157:  2:\0:1:\1:\
   158:  2:\0:1:\:\1
   159:  2:\0:\1:1:\
   160:  2:\0:\1:\:1
   161:  2:\0:\:1:\1
   162:  2:\0:\:\1:1
   163:  2:\:1:\1:\0
   164:  2:\:1:\0:\1
   165:  2:\:\1:1:\0
   166:  2:\:\1:\0:1
   167:  2:\:\0:1:\1
   168:  2:\:\0:\1:1
   169:  \1:1:2:\0:\
   170:  \1:1:2:\:\0
   171:  \1:1:\0:2:\
   172:  \1:1:\0:\:2
   173:  \1:1:\:2:\0
   174:  \1:1:\:\0:2
   175:  \1:2:1:\0:\
   176:  \1:2:1:\:\0
   177:  \1:2:\0:1:\
   178:  \1:2:\0:\:1
   179:  \1:2:\:1:\0
   180:  \1:2:\:\0:1
   181:  \1:\0:1:2:\
   182:  \1:\0:1:\:2
   183:  \1:\0:2:1:\
   184:  \1:\0:2:\:1
   185:  \1:\0:\:1:2
   186:  \1:\0:\:2:1
   187:  \1:\:1:2:\0
   188:  \1:\:1:\0:2
   189:  \1:\:2:1:\0
   190:  \1:\:2:\0:1
   191:  \1:\:\0:1:2
   192:  \1:\:\0:2:1
   193:  \0:1:2:\1:\
   194:  \0:1:2:\:\1
   195:  \0:1:\1:2:\
   196:  \0:1:\1:\:2
   197:  \0:1:\:2:\1
   198:  \0:1:\:\1:2
   199:  \0:2:1:\1:\
   200:  \0:2:1:\:\1
   201:  \0:2:\1:1:\
   202:  \0:2:\1:\:1
   203:  \0:2:\:1:\1
   204:  \0:2:\:\1:1
   205:  \0:\1:1:2:\
   206:  \0:\1:1:\:2
   207:  \0:\1:2:1:\
   208:  \0:\1:2:\:1
   209:  \0:\1:\:1:2
   210:  \0:\1:\:2:1
   211:  \0:\:1:2:\1
   212:  \0:\:1:\1:2
   213:  \0:\:2:1:\1
   214:  \0:\:2:\1:1
   215:  \0:\:\1:1:2
   216:  \0:\:\1:2:1
   217:  \:1:2:\1:\0
   218:  \:1:2:\0:\1
   219:  \:1:\1:2:\0
   220:  \:1:\1:\0:2
   221:  \:1:\0:2:\1
   222:  \:1:\0:\1:2
   223:  \:2:1:\1:\0
   224:  \:2:1:\0:\1
   225:  \:2:\1:1:\0
   226:  \:2:\1:\0:1
   227:  \:2:\0:1:\1
   228:  \:2:\0:\1:1
   229:  \:\1:1:2:\0
   230:  \:\1:1:\0:2
   231:  \:\1:2:1:\0
   232:  \:\1:2:\0:1
   233:  \:\1:\0:1:2
   234:  \:\1:\0:2:1
   235:  \:\0:1:2:\1
   236:  \:\0:1:\1:2
   237:  \:\0:2:1:\1
   238:  \:\0:2:\1:1
   239:  \:\0:\1:1:2
   240:  \:\0:\1:2:1
   241:  2:0:\2:\1:\
   242:  2:0:\2:\:\1
   243:  2:0:\1:\2:\
   244:  2:0:\1:\:\2
   245:  2:0:\:\2:\1
   246:  2:0:\:\1:\2
   247:  2:\2:0:\1:\
   248:  2:\2:0:\:\1
   249:  2:\2:\1:0:\
   250:  2:\2:\1:\:0
   251:  2:\2:\:0:\1
   252:  2:\2:\:\1:0
   253:  2:\1:0:\2:\
   254:  2:\1:0:\:\2
   255:  2:\1:\2:0:\
   256:  2:\1:\2:\:0
   257:  2:\1:\:0:\2
   258:  2:\1:\:\2:0
   259:  2:\:0:\2:\1
   260:  2:\:0:\1:\2
   261:  2:\:\2:0:\1
   262:  2:\:\2:\1:0
   263:  2:\:\1:0:\2
   264:  2:\:\1:\2:0
   265:  0:2:\2:\1:\
   266:  0:2:\2:\:\1
   267:  0:2:\1:\2:\
   268:  0:2:\1:\:\2
   269:  0:2:\:\2:\1
   270:  0:2:\:\1:\2
   271:  0:\2:2:\1:\
   272:  0:\2:2:\:\1
   273:  0:\2:\1:2:\
   274:  0:\2:\1:\:2
   275:  0:\2:\:2:\1
   276:  0:\2:\:\1:2
   277:  0:\1:2:\2:\
   278:  0:\1:2:\:\2
   279:  0:\1:\2:2:\
   280:  0:\1:\2:\:2
   281:  0:\1:\:2:\2
   282:  0:\1:\:\2:2
   283:  0:\:2:\2:\1
   284:  0:\:2:\1:\2
   285:  0:\:\2:2:\1
   286:  0:\:\2:\1:2
   287:  0:\:\1:2:\2
   288:  0:\:\1:\2:2
   289:  \2:2:0:\1:\
   290:  \2:2:0:\:\1
   291:  \2:2:\1:0:\
   292:  \2:2:\1:\:0
   293:  \2:2:\:0:\1
   294:  \2:2:\:\1:0
   295:  \2:0:2:\1:\
   296:  \2:0:2:\:\1
   297:  \2:0:\1:2:\
   298:  \2:0:\1:\:2
   299:  \2:0:\:2:\1
   300:  \2:0:\:\1:2
   301:  \2:\1:2:0:\
   302:  \2:\1:2:\:0
   303:  \2:\1:0:2:\
   304:  \2:\1:0:\:2
   305:  \2:\1:\:2:0
   306:  \2:\1:\:0:2
   307:  \2:\:2:0:\1
   308:  \2:\:2:\1:0
   309:  \2:\:0:2:\1
   310:  \2:\:0:\1:2
   311:  \2:\:\1:2:0
   312:  \2:\:\1:0:2
   313:  \1:2:0:\2:\
   314:  \1:2:0:\:\2
   315:  \1:2:\2:0:\
   316:  \1:2:\2:\:0
   317:  \1:2:\:0:\2
   318:  \1:2:\:\2:0
   319:  \1:0:2:\2:\
   320:  \1:0:2:\:\2
   321:  \1:0:\2:2:\
   322:  \1:0:\2:\:2
   323:  \1:0:\:2:\2
   324:  \1:0:\:\2:2
   325:  \1:\2:2:0:\
   326:  \1:\2:2:\:0
   327:  \1:\2:0:2:\
   328:  \1:\2:0:\:2
   329:  \1:\2:\:2:0
   330:  \1:\2:\:0:2
   331:  \1:\:2:0:\2
   332:  \1:\:2:\2:0
   333:  \1:\:0:2:\2
   334:  \1:\:0:\2:2
   335:  \1:\:\2:2:0
   336:  \1:\:\2:0:2
   337:  \:2:0:\2:\1
   338:  \:2:0:\1:\2
   339:  \:2:\2:0:\1
   340:  \:2:\2:\1:0
   341:  \:2:\1:0:\2
   342:  \:2:\1:\2:0
   343:  \:0:2:\2:\1
   344:  \:0:2:\1:\2
   345:  \:0:\2:2:\1
   346:  \:0:\2:\1:2
   347:  \:0:\1:2:\2
   348:  \:0:\1:\2:2
   349:  \:\2:2:0:\1
   350:  \:\2:2:\1:0
   351:  \:\2:0:2:\1
   352:  \:\2:0:\1:2
   353:  \:\2:\1:2:0
   354:  \:\2:\1:0:2
   355:  \:\1:2:0:\2
   356:  \:\1:2:\2:0
   357:  \:\1:0:2:\2
   358:  \:\1:0:\2:2
   359:  \:\1:\2:2:0
   360:  \:\1:\2:0:2
   361:  0:2:\0:\1:\
   362:  0:2:\0:\:\1
   363:  0:2:\1:\0:\
   364:  0:2:\1:\:\0
   365:  0:2:\:\0:\1
   366:  0:2:\:\1:\0
   367:  0:\0:2:\1:\
   368:  0:\0:2:\:\1
   369:  0:\0:\1:2:\
   370:  0:\0:\1:\:2
   371:  0:\0:\:2:\1
   372:  0:\0:\:\1:2
   373:  0:\1:2:\0:\
   374:  0:\1:2:\:\0
   375:  0:\1:\0:2:\
   376:  0:\1:\0:\:2
   377:  0:\1:\:2:\0
   378:  0:\1:\:\0:2
   379:  0:\:2:\0:\1
   380:  0:\:2:\1:\0
   381:  0:\:\0:2:\1
   382:  0:\:\0:\1:2
   383:  0:\:\1:2:\0
   384:  0:\:\1:\0:2
   385:  2:0:\0:\1:\
   386:  2:0:\0:\:\1
   387:  2:0:\1:\0:\
   388:  2:0:\1:\:\0
   389:  2:0:\:\0:\1
   390:  2:0:\:\1:\0
   391:  2:\0:0:\1:\
   392:  2:\0:0:\:\1
   393:  2:\0:\1:0:\
   394:  2:\0:\1:\:0
   395:  2:\0:\:0:\1
   396:  2:\0:\:\1:0
   397:  2:\1:0:\0:\
   398:  2:\1:0:\:\0
   399:  2:\1:\0:0:\
   400:  2:\1:\0:\:0
   401:  2:\1:\:0:\0
   402:  2:\1:\:\0:0
   403:  2:\:0:\0:\1
   404:  2:\:0:\1:\0
   405:  2:\:\0:0:\1
   406:  2:\:\0:\1:0
   407:  2:\:\1:0:\0
   408:  2:\:\1:\0:0
   409:  \0:0:2:\1:\
   410:  \0:0:2:\:\1
   411:  \0:0:\1:2:\
   412:  \0:0:\1:\:2
   413:  \0:0:\:2:\1
   414:  \0:0:\:\1:2
   415:  \0:2:0:\1:\
   416:  \0:2:0:\:\1
   417:  \0:2:\1:0:\
   418:  \0:2:\1:\:0
   419:  \0:2:\:0:\1
   420:  \0:2:\:\1:0
   421:  \0:\1:0:2:\
   422:  \0:\1:0:\:2
   423:  \0:\1:2:0:\
   424:  \0:\1:2:\:0
   425:  \0:\1:\:0:2
   426:  \0:\1:\:2:0
   427:  \0:\:0:2:\1
   428:  \0:\:0:\1:2
   429:  \0:\:2:0:\1
   430:  \0:\:2:\1:0
   431:  \0:\:\1:0:2
   432:  \0:\:\1:2:0
   433:  \1:0:2:\0:\
   434:  \1:0:2:\:\0
   435:  \1:0:\0:2:\
   436:  \1:0:\0:\:2
   437:  \1:0:\:2:\0
   438:  \1:0:\:\0:2
   439:  \1:2:0:\0:\
   440:  \1:2:0:\:\0
   441:  \1:2:\0:0:\
   442:  \1:2:\0:\:0
   443:  \1:2:\:0:\0
   444:  \1:2:\:\0:0
   445:  \1:\0:0:2:\
   446:  \1:\0:0:\:2
   447:  \1:\0:2:0:\
   448:  \1:\0:2:\:0
   449:  \1:\0:\:0:2
   450:  \1:\0:\:2:0
   451:  \1:\:0:2:\0
   452:  \1:\:0:\0:2
   453:  \1:\:2:0:\0
   454:  \1:\:2:\0:0
   455:  \1:\:\0:0:2
   456:  \1:\:\0:2:0
   457:  \:0:2:\0:\1
   458:  \:0:2:\1:\0
   459:  \:0:\0:2:\1
   460:  \:0:\0:\1:2
   461:  \:0:\1:2:\0
   462:  \:0:\1:\0:2
   463:  \:2:0:\0:\1
   464:  \:2:0:\1:\0
   465:  \:2:\0:0:\1
   466:  \:2:\0:\1:0
   467:  \:2:\1:0:\0
   468:  \:2:\1:\0:0
   469:  \:\0:0:2:\1
   470:  \:\0:0:\1:2
   471:  \:\0:2:0:\1
   472:  \:\0:2:\1:0
   473:  \:\0:\1:0:2
   474:  \:\0:\1:2:0
   475:  \:\1:0:2:\0
   476:  \:\1:0:\0:2
   477:  \:\1:2:0:\0
   478:  \:\1:2:\0:0
   479:  \:\1:\0:0:2
   480:  \:\1:\0:2:0
   481:  1:0:\1:\2:\
   482:  1:0:\1:\:\2
   483:  1:0:\2:\1:\
   484:  1:0:\2:\:\1
   485:  1:0:\:\1:\2
   486:  1:0:\:\2:\1
   487:  1:\1:0:\2:\
   488:  1:\1:0:\:\2
   489:  1:\1:\2:0:\
   490:  1:\1:\2:\:0
   491:  1:\1:\:0:\2
   492:  1:\1:\:\2:0
   493:  1:\2:0:\1:\
   494:  1:\2:0:\:\1
   495:  1:\2:\1:0:\
   496:  1:\2:\1:\:0
   497:  1:\2:\:0:\1
   498:  1:\2:\:\1:0
   499:  1:\:0:\1:\2
   500:  1:\:0:\2:\1
   501:  1:\:\1:0:\2
   502:  1:\:\1:\2:0
   503:  1:\:\2:0:\1
   504:  1:\:\2:\1:0
   505:  0:1:\1:\2:\
   506:  0:1:\1:\:\2
   507:  0:1:\2:\1:\
   508:  0:1:\2:\:\1
   509:  0:1:\:\1:\2
   510:  0:1:\:\2:\1
   511:  0:\1:1:\2:\
   512:  0:\1:1:\:\2
   513:  0:\1:\2:1:\
   514:  0:\1:\2:\:1
   515:  0:\1:\:1:\2
   516:  0:\1:\:\2:1
   517:  0:\2:1:\1:\
   518:  0:\2:1:\:\1
   519:  0:\2:\1:1:\
   520:  0:\2:\1:\:1
   521:  0:\2:\:1:\1
   522:  0:\2:\:\1:1
   523:  0:\:1:\1:\2
   524:  0:\:1:\2:\1
   525:  0:\:\1:1:\2
   526:  0:\:\1:\2:1
   527:  0:\:\2:1:\1
   528:  0:\:\2:\1:1
   529:  \1:1:0:\2:\
   530:  \1:1:0:\:\2
   531:  \1:1:\2:0:\
   532:  \1:1:\2:\:0
   533:  \1:1:\:0:\2
   534:  \1:1:\:\2:0
   535:  \1:0:1:\2:\
   536:  \1:0:1:\:\2
   537:  \1:0:\2:1:\
   538:  \1:0:\2:\:1
   539:  \1:0:\:1:\2
   540:  \1:0:\:\2:1
   541:  \1:\2:1:0:\
   542:  \1:\2:1:\:0
   543:  \1:\2:0:1:\
   544:  \1:\2:0:\:1
   545:  \1:\2:\:1:0
   546:  \1:\2:\:0:1
   547:  \1:\:1:0:\2
   548:  \1:\:1:\2:0
   549:  \1:\:0:1:\2
   550:  \1:\:0:\2:1
   551:  \1:\:\2:1:0
   552:  \1:\:\2:0:1
   553:  \2:1:0:\1:\
   554:  \2:1:0:\:\1
   555:  \2:1:\1:0:\
   556:  \2:1:\1:\:0
   557:  \2:1:\:0:\1
   558:  \2:1:\:\1:0
   559:  \2:0:1:\1:\
   560:  \2:0:1:\:\1
   561:  \2:0:\1:1:\
   562:  \2:0:\1:\:1
   563:  \2:0:\:1:\1
   564:  \2:0:\:\1:1
   565:  \2:\1:1:0:\
   566:  \2:\1:1:\:0
   567:  \2:\1:0:1:\
   568:  \2:\1:0:\:1
   569:  \2:\1:\:1:0
   570:  \2:\1:\:0:1
   571:  \2:\:1:0:\1
   572:  \2:\:1:\1:0
   573:  \2:\:0:1:\1
   574:  \2:\:0:\1:1
   575:  \2:\:\1:1:0
   576:  \2:\:\1:0:1
   577:  \:1:0:\1:\2
   578:  \:1:0:\2:\1
   579:  \:1:\1:0:\2
   580:  \:1:\1:\2:0
   581:  \:1:\2:0:\1
   582:  \:1:\2:\1:0
   583:  \:0:1:\1:\2
   584:  \:0:1:\2:\1
   585:  \:0:\1:1:\2
   586:  \:0:\1:\2:1
   587:  \:0:\2:1:\1
   588:  \:0:\2:\1:1
   589:  \:\1:1:0:\2
   590:  \:\1:1:\2:0
   591:  \:\1:0:1:\2
   592:  \:\1:0:\2:1
   593:  \:\1:\2:1:0
   594:  \:\1:\2:0:1
   595:  \:\2:1:0:\1
   596:  \:\2:1:\1:0
   597:  \:\2:0:1:\1
   598:  \:\2:0:\1:1
   599:  \:\2:\1:1:0
   600:  \:\2:\1:0:1
   601:  2:1:\2:\0:\
   602:  2:1:\2:\:\0
   603:  2:1:\0:\2:\
   604:  2:1:\0:\:\2
   605:  2:1:\:\2:\0
   606:  2:1:\:\0:\2
   607:  2:\2:1:\0:\
   608:  2:\2:1:\:\0
   609:  2:\2:\0:1:\
   610:  2:\2:\0:\:1
   611:  2:\2:\:1:\0
   612:  2:\2:\:\0:1
   613:  2:\0:1:\2:\
   614:  2:\0:1:\:\2
   615:  2:\0:\2:1:\
   616:  2:\0:\2:\:1
   617:  2:\0:\:1:\2
   618:  2:\0:\:\2:1
   619:  2:\:1:\2:\0
   620:  2:\:1:\0:\2
   621:  2:\:\2:1:\0
   622:  2:\:\2:\0:1
   623:  2:\:\0:1:\2
   624:  2:\:\0:\2:1
   625:  1:2:\2:\0:\
   626:  1:2:\2:\:\0
   627:  1:2:\0:\2:\
   628:  1:2:\0:\:\2
   629:  1:2:\:\2:\0
   630:  1:2:\:\0:\2
   631:  1:\2:2:\0:\
   632:  1:\2:2:\:\0
   633:  1:\2:\0:2:\
   634:  1:\2:\0:\:2
   635:  1:\2:\:2:\0
   636:  1:\2:\:\0:2
   637:  1:\0:2:\2:\
   638:  1:\0:2:\:\2
   639:  1:\0:\2:2:\
   640:  1:\0:\2:\:2
   641:  1:\0:\:2:\2
   642:  1:\0:\:\2:2
   643:  1:\:2:\2:\0
   644:  1:\:2:\0:\2
   645:  1:\:\2:2:\0
   646:  1:\:\2:\0:2
   647:  1:\:\0:2:\2
   648:  1:\:\0:\2:2
   649:  \2:2:1:\0:\
   650:  \2:2:1:\:\0
   651:  \2:2:\0:1:\
   652:  \2:2:\0:\:1
   653:  \2:2:\:1:\0
   654:  \2:2:\:\0:1
   655:  \2:1:2:\0:\
   656:  \2:1:2:\:\0
   657:  \2:1:\0:2:\
   658:  \2:1:\0:\:2
   659:  \2:1:\:2:\0
   660:  \2:1:\:\0:2
   661:  \2:\0:2:1:\
   662:  \2:\0:2:\:1
   663:  \2:\0:1:2:\
   664:  \2:\0:1:\:2
   665:  \2:\0:\:2:1
   666:  \2:\0:\:1:2
   667:  \2:\:2:1:\0
   668:  \2:\:2:\0:1
   669:  \2:\:1:2:\0
   670:  \2:\:1:\0:2
   671:  \2:\:\0:2:1
   672:  \2:\:\0:1:2
   673:  \0:2:1:\2:\
   674:  \0:2:1:\:\2
   675:  \0:2:\2:1:\
   676:  \0:2:\2:\:1
   677:  \0:2:\:1:\2
   678:  \0:2:\:\2:1
   679:  \0:1:2:\2:\
   680:  \0:1:2:\:\2
   681:  \0:1:\2:2:\
   682:  \0:1:\2:\:2
   683:  \0:1:\:2:\2
   684:  \0:1:\:\2:2
   685:  \0:\2:2:1:\
   686:  \0:\2:2:\:1
   687:  \0:\2:1:2:\
   688:  \0:\2:1:\:2
   689:  \0:\2:\:2:1
   690:  \0:\2:\:1:2
   691:  \0:\:2:1:\2
   692:  \0:\:2:\2:1
   693:  \0:\:1:2:\2
   694:  \0:\:1:\2:2
   695:  \0:\:\2:2:1
   696:  \0:\:\2:1:2
   697:  \:2:1:\2:\0
   698:  \:2:1:\0:\2
   699:  \:2:\2:1:\0
   700:  \:2:\2:\0:1
   701:  \:2:\0:1:\2
   702:  \:2:\0:\2:1
   703:  \:1:2:\2:\0
   704:  \:1:2:\0:\2
   705:  \:1:\2:2:\0
   706:  \:1:\2:\0:2
   707:  \:1:\0:2:\2
   708:  \:1:\0:\2:2
   709:  \:\2:2:1:\0
   710:  \:\2:2:\0:1
   711:  \:\2:1:2:\0
   712:  \:\2:1:\0:2
   713:  \:\2:\0:2:1
   714:  \:\2:\0:1:2
   715:  \:\0:2:1:\2
   716:  \:\0:2:\2:1
   717:  \:\0:1:2:\2
   718:  \:\0:1:\2:2
   719:  \:\0:\2:2:1
   720:  \:\0:\2:1:2
family= 2 2 1 new D3h genus #     8 is 0:1:\2:\2:\
     1:  0:1:\2:\2:\
     2:  0:1:\2:\:\2
     3:  0:1:\:\2:\2
     4:  0:\2:1:\2:\
     5:  0:\2:1:\:\2
     6:  0:\2:\2:1:\
     7:  0:\2:\2:\:1
     8:  0:\2:\:1:\2
     9:  0:\2:\:\2:1
    10:  0:\:1:\2:\2
    11:  0:\:\2:1:\2
    12:  0:\:\2:\2:1
    13:  1:0:\2:\2:\
    14:  1:0:\2:\:\2
    15:  1:0:\:\2:\2
    16:  1:\2:0:\2:\
    17:  1:\2:0:\:\2
    18:  1:\2:\2:0:\
    19:  1:\2:\2:\:0
    20:  1:\2:\:0:\2
    21:  1:\2:\:\2:0
    22:  1:\:0:\2:\2
    23:  1:\:\2:0:\2
    24:  1:\:\2:\2:0
    25:  \2:0:1:\2:\
    26:  \2:0:1:\:\2
    27:  \2:0:\2:1:\
    28:  \2:0:\2:\:1
    29:  \2:0:\:1:\2
    30:  \2:0:\:\2:1
    31:  \2:1:0:\2:\
    32:  \2:1:0:\:\2
    33:  \2:1:\2:0:\
    34:  \2:1:\2:\:0
    35:  \2:1:\:0:\2
    36:  \2:1:\:\2:0
    37:  \2:\2:0:1:\
    38:  \2:\2:0:\:1
    39:  \2:\2:1:0:\
    40:  \2:\2:1:\:0
    41:  \2:\2:\:0:1
    42:  \2:\2:\:1:0
    43:  \2:\:0:1:\2
    44:  \2:\:0:\2:1
    45:  \2:\:1:0:\2
    46:  \2:\:1:\2:0
    47:  \2:\:\2:0:1
    48:  \2:\:\2:1:0
    49:  \:0:1:\2:\2
    50:  \:0:\2:1:\2
    51:  \:0:\2:\2:1
    52:  \:1:0:\2:\2
    53:  \:1:\2:0:\2
    54:  \:1:\2:\2:0
    55:  \:\2:0:1:\2
    56:  \:\2:0:\2:1
    57:  \:\2:1:0:\2
    58:  \:\2:1:\2:0
    59:  \:\2:\2:0:1
    60:  \:\2:\2:1:0
    61:  1:2:\0:\0:\
    62:  1:2:\0:\:\0
    63:  1:2:\:\0:\0
    64:  1:\0:2:\0:\
    65:  1:\0:2:\:\0
    66:  1:\0:\0:2:\
    67:  1:\0:\0:\:2
    68:  1:\0:\:2:\0
    69:  1:\0:\:\0:2
    70:  1:\:2:\0:\0
    71:  1:\:\0:2:\0
    72:  1:\:\0:\0:2
    73:  2:1:\0:\0:\
    74:  2:1:\0:\:\0
    75:  2:1:\:\0:\0
    76:  2:\0:1:\0:\
    77:  2:\0:1:\:\0
    78:  2:\0:\0:1:\
    79:  2:\0:\0:\:1
    80:  2:\0:\:1:\0
    81:  2:\0:\:\0:1
    82:  2:\:1:\0:\0
    83:  2:\:\0:1:\0
    84:  2:\:\0:\0:1
    85:  \0:1:2:\0:\
    86:  \0:1:2:\:\0
    87:  \0:1:\0:2:\
    88:  \0:1:\0:\:2
    89:  \0:1:\:2:\0
    90:  \0:1:\:\0:2
    91:  \0:2:1:\0:\
    92:  \0:2:1:\:\0
    93:  \0:2:\0:1:\
    94:  \0:2:\0:\:1
    95:  \0:2:\:1:\0
    96:  \0:2:\:\0:1
    97:  \0:\0:1:2:\
    98:  \0:\0:1:\:2
    99:  \0:\0:2:1:\
   100:  \0:\0:2:\:1
   101:  \0:\0:\:1:2
   102:  \0:\0:\:2:1
   103:  \0:\:1:2:\0
   104:  \0:\:1:\0:2
   105:  \0:\:2:1:\0
   106:  \0:\:2:\0:1
   107:  \0:\:\0:1:2
   108:  \0:\:\0:2:1
   109:  \:1:2:\0:\0
   110:  \:1:\0:2:\0
   111:  \:1:\0:\0:2
   112:  \:2:1:\0:\0
   113:  \:2:\0:1:\0
   114:  \:2:\0:\0:1
   115:  \:\0:1:2:\0
   116:  \:\0:1:\0:2
   117:  \:\0:2:1:\0
   118:  \:\0:2:\0:1
   119:  \:\0:\0:1:2
   120:  \:\0:\0:2:1
   121:  2:0:\1:\1:\
   122:  2:0:\1:\:\1
   123:  2:0:\:\1:\1
   124:  2:\1:0:\1:\
   125:  2:\1:0:\:\1
   126:  2:\1:\1:0:\
   127:  2:\1:\1:\:0
   128:  2:\1:\:0:\1
   129:  2:\1:\:\1:0
   130:  2:\:0:\1:\1
   131:  2:\:\1:0:\1
   132:  2:\:\1:\1:0
   133:  0:2:\1:\1:\
   134:  0:2:\1:\:\1
   135:  0:2:\:\1:\1
   136:  0:\1:2:\1:\
   137:  0:\1:2:\:\1
   138:  0:\1:\1:2:\
   139:  0:\1:\1:\:2
   140:  0:\1:\:2:\1
   141:  0:\1:\:\1:2
   142:  0:\:2:\1:\1
   143:  0:\:\1:2:\1
   144:  0:\:\1:\1:2
   145:  \1:2:0:\1:\
   146:  \1:2:0:\:\1
   147:  \1:2:\1:0:\
   148:  \1:2:\1:\:0
   149:  \1:2:\:0:\1
   150:  \1:2:\:\1:0
   151:  \1:0:2:\1:\
   152:  \1:0:2:\:\1
   153:  \1:0:\1:2:\
   154:  \1:0:\1:\:2
   155:  \1:0:\:2:\1
   156:  \1:0:\:\1:2
   157:  \1:\1:2:0:\
   158:  \1:\1:2:\:0
   159:  \1:\1:0:2:\
   160:  \1:\1:0:\:2
   161:  \1:\1:\:2:0
   162:  \1:\1:\:0:2
   163:  \1:\:2:0:\1
   164:  \1:\:2:\1:0
   165:  \1:\:0:2:\1
   166:  \1:\:0:\1:2
   167:  \1:\:\1:2:0
   168:  \1:\:\1:0:2
   169:  \:2:0:\1:\1
   170:  \:2:\1:0:\1
   171:  \:2:\1:\1:0
   172:  \:0:2:\1:\1
   173:  \:0:\1:2:\1
   174:  \:0:\1:\1:2
   175:  \:\1:2:0:\1
   176:  \:\1:2:\1:0
   177:  \:\1:0:2:\1
   178:  \:\1:0:\1:2
   179:  \:\1:\1:2:0
   180:  \:\1:\1:0:2
Nber of genera for this family=    8
 
family= 1 3 1
 
family= 1 3 1 new D3h genus #     1 is 0:\0:\0:\0:\
     1:  0:\0:\0:\0:\
     2:  0:\0:\0:\:\0
     3:  0:\0:\:\0:\0
     4:  0:\:\0:\0:\0
     5:  \0:0:\0:\0:\
     6:  \0:0:\0:\:\0
     7:  \0:0:\:\0:\0
     8:  \0:\0:0:\0:\
     9:  \0:\0:0:\:\0
    10:  \0:\0:\0:0:\
    11:  \0:\0:\0:\:0
    12:  \0:\0:\:0:\0
    13:  \0:\0:\:\0:0
    14:  \0:\:0:\0:\0
    15:  \0:\:\0:0:\0
    16:  \0:\:\0:\0:0
    17:  \:0:\0:\0:\0
    18:  \:\0:0:\0:\0
    19:  \:\0:\0:0:\0
    20:  \:\0:\0:\0:0
    21:  1:\1:\1:\1:\
    22:  1:\1:\1:\:\1
    23:  1:\1:\:\1:\1
    24:  1:\:\1:\1:\1
    25:  \1:1:\1:\1:\
    26:  \1:1:\1:\:\1
    27:  \1:1:\:\1:\1
    28:  \1:\1:1:\1:\
    29:  \1:\1:1:\:\1
    30:  \1:\1:\1:1:\
    31:  \1:\1:\1:\:1
    32:  \1:\1:\:1:\1
    33:  \1:\1:\:\1:1
    34:  \1:\:1:\1:\1
    35:  \1:\:\1:1:\1
    36:  \1:\:\1:\1:1
    37:  \:1:\1:\1:\1
    38:  \:\1:1:\1:\1
    39:  \:\1:\1:1:\1
    40:  \:\1:\1:\1:1
    41:  2:\2:\2:\2:\
    42:  2:\2:\2:\:\2
    43:  2:\2:\:\2:\2
    44:  2:\:\2:\2:\2
    45:  \2:2:\2:\2:\
    46:  \2:2:\2:\:\2
    47:  \2:2:\:\2:\2
    48:  \2:\2:2:\2:\
    49:  \2:\2:2:\:\2
    50:  \2:\2:\2:2:\
    51:  \2:\2:\2:\:2
    52:  \2:\2:\:2:\2
    53:  \2:\2:\:\2:2
    54:  \2:\:2:\2:\2
    55:  \2:\:\2:2:\2
    56:  \2:\:\2:\2:2
    57:  \:2:\2:\2:\2
    58:  \:\2:2:\2:\2
    59:  \:\2:\2:2:\2
    60:  \:\2:\2:\2:2
family= 1 3 1 new D3h genus #     2 is 0:\0:\0:\1:\
     1:  0:\0:\0:\1:\
     2:  0:\0:\0:\:\1
     3:  0:\0:\1:\0:\
     4:  0:\0:\1:\:\0
     5:  0:\0:\:\0:\1
     6:  0:\0:\:\1:\0
     7:  0:\1:\0:\0:\
     8:  0:\1:\0:\:\0
     9:  0:\1:\:\0:\0
    10:  0:\:\0:\0:\1
    11:  0:\:\0:\1:\0
    12:  0:\:\1:\0:\0
    13:  \0:0:\0:\1:\
    14:  \0:0:\0:\:\1
    15:  \0:0:\1:\0:\
    16:  \0:0:\1:\:\0
    17:  \0:0:\:\0:\1
    18:  \0:0:\:\1:\0
    19:  \0:\0:0:\1:\
    20:  \0:\0:0:\:\1
    21:  \0:\0:\1:0:\
    22:  \0:\0:\1:\:0
    23:  \0:\0:\:0:\1
    24:  \0:\0:\:\1:0
    25:  \0:\1:0:\0:\
    26:  \0:\1:0:\:\0
    27:  \0:\1:\0:0:\
    28:  \0:\1:\0:\:0
    29:  \0:\1:\:0:\0
    30:  \0:\1:\:\0:0
    31:  \0:\:0:\0:\1
    32:  \0:\:0:\1:\0
    33:  \0:\:\0:0:\1
    34:  \0:\:\0:\1:0
    35:  \0:\:\1:0:\0
    36:  \0:\:\1:\0:0
    37:  \1:0:\0:\0:\
    38:  \1:0:\0:\:\0
    39:  \1:0:\:\0:\0
    40:  \1:\0:0:\0:\
    41:  \1:\0:0:\:\0
    42:  \1:\0:\0:0:\
    43:  \1:\0:\0:\:0
    44:  \1:\0:\:0:\0
    45:  \1:\0:\:\0:0
    46:  \1:\:0:\0:\0
    47:  \1:\:\0:0:\0
    48:  \1:\:\0:\0:0
    49:  \:0:\0:\0:\1
    50:  \:0:\0:\1:\0
    51:  \:0:\1:\0:\0
    52:  \:\0:0:\0:\1
    53:  \:\0:0:\1:\0
    54:  \:\0:\0:0:\1
    55:  \:\0:\0:\1:0
    56:  \:\0:\1:0:\0
    57:  \:\0:\1:\0:0
    58:  \:\1:0:\0:\0
    59:  \:\1:\0:0:\0
    60:  \:\1:\0:\0:0
    61:  1:\1:\1:\2:\
    62:  1:\1:\1:\:\2
    63:  1:\1:\2:\1:\
    64:  1:\1:\2:\:\1
    65:  1:\1:\:\1:\2
    66:  1:\1:\:\2:\1
    67:  1:\2:\1:\1:\
    68:  1:\2:\1:\:\1
    69:  1:\2:\:\1:\1
    70:  1:\:\1:\1:\2
    71:  1:\:\1:\2:\1
    72:  1:\:\2:\1:\1
    73:  \1:1:\1:\2:\
    74:  \1:1:\1:\:\2
    75:  \1:1:\2:\1:\
    76:  \1:1:\2:\:\1
    77:  \1:1:\:\1:\2
    78:  \1:1:\:\2:\1
    79:  \1:\1:1:\2:\
    80:  \1:\1:1:\:\2
    81:  \1:\1:\2:1:\
    82:  \1:\1:\2:\:1
    83:  \1:\1:\:1:\2
    84:  \1:\1:\:\2:1
    85:  \1:\2:1:\1:\
    86:  \1:\2:1:\:\1
    87:  \1:\2:\1:1:\
    88:  \1:\2:\1:\:1
    89:  \1:\2:\:1:\1
    90:  \1:\2:\:\1:1
    91:  \1:\:1:\1:\2
    92:  \1:\:1:\2:\1
    93:  \1:\:\1:1:\2
    94:  \1:\:\1:\2:1
    95:  \1:\:\2:1:\1
    96:  \1:\:\2:\1:1
    97:  \2:1:\1:\1:\
    98:  \2:1:\1:\:\1
    99:  \2:1:\:\1:\1
   100:  \2:\1:1:\1:\
   101:  \2:\1:1:\:\1
   102:  \2:\1:\1:1:\
   103:  \2:\1:\1:\:1
   104:  \2:\1:\:1:\1
   105:  \2:\1:\:\1:1
   106:  \2:\:1:\1:\1
   107:  \2:\:\1:1:\1
   108:  \2:\:\1:\1:1
   109:  \:1:\1:\1:\2
   110:  \:1:\1:\2:\1
   111:  \:1:\2:\1:\1
   112:  \:\1:1:\1:\2
   113:  \:\1:1:\2:\1
   114:  \:\1:\1:1:\2
   115:  \:\1:\1:\2:1
   116:  \:\1:\2:1:\1
   117:  \:\1:\2:\1:1
   118:  \:\2:1:\1:\1
   119:  \:\2:\1:1:\1
   120:  \:\2:\1:\1:1
   121:  2:\2:\2:\0:\
   122:  2:\2:\2:\:\0
   123:  2:\2:\0:\2:\
   124:  2:\2:\0:\:\2
   125:  2:\2:\:\2:\0
   126:  2:\2:\:\0:\2
   127:  2:\0:\2:\2:\
   128:  2:\0:\2:\:\2
   129:  2:\0:\:\2:\2
   130:  2:\:\2:\2:\0
   131:  2:\:\2:\0:\2
   132:  2:\:\0:\2:\2
   133:  \2:2:\2:\0:\
   134:  \2:2:\2:\:\0
   135:  \2:2:\0:\2:\
   136:  \2:2:\0:\:\2
   137:  \2:2:\:\2:\0
   138:  \2:2:\:\0:\2
   139:  \2:\2:2:\0:\
   140:  \2:\2:2:\:\0
   141:  \2:\2:\0:2:\
   142:  \2:\2:\0:\:2
   143:  \2:\2:\:2:\0
   144:  \2:\2:\:\0:2
   145:  \2:\0:2:\2:\
   146:  \2:\0:2:\:\2
   147:  \2:\0:\2:2:\
   148:  \2:\0:\2:\:2
   149:  \2:\0:\:2:\2
   150:  \2:\0:\:\2:2
   151:  \2:\:2:\2:\0
   152:  \2:\:2:\0:\2
   153:  \2:\:\2:2:\0
   154:  \2:\:\2:\0:2
   155:  \2:\:\0:2:\2
   156:  \2:\:\0:\2:2
   157:  \0:2:\2:\2:\
   158:  \0:2:\2:\:\2
   159:  \0:2:\:\2:\2
   160:  \0:\2:2:\2:\
   161:  \0:\2:2:\:\2
   162:  \0:\2:\2:2:\
   163:  \0:\2:\2:\:2
   164:  \0:\2:\:2:\2
   165:  \0:\2:\:\2:2
   166:  \0:\:2:\2:\2
   167:  \0:\:\2:2:\2
   168:  \0:\:\2:\2:2
   169:  \:2:\2:\2:\0
   170:  \:2:\2:\0:\2
   171:  \:2:\0:\2:\2
   172:  \:\2:2:\2:\0
   173:  \:\2:2:\0:\2
   174:  \:\2:\2:2:\0
   175:  \:\2:\2:\0:2
   176:  \:\2:\0:2:\2
   177:  \:\2:\0:\2:2
   178:  \:\0:2:\2:\2
   179:  \:\0:\2:2:\2
   180:  \:\0:\2:\2:2
   181:  0:\0:\0:\2:\
   182:  0:\0:\0:\:\2
   183:  0:\0:\2:\0:\
   184:  0:\0:\2:\:\0
   185:  0:\0:\:\0:\2
   186:  0:\0:\:\2:\0
   187:  0:\2:\0:\0:\
   188:  0:\2:\0:\:\0
   189:  0:\2:\:\0:\0
   190:  0:\:\0:\0:\2
   191:  0:\:\0:\2:\0
   192:  0:\:\2:\0:\0
   193:  \0:0:\0:\2:\
   194:  \0:0:\0:\:\2
   195:  \0:0:\2:\0:\
   196:  \0:0:\2:\:\0
   197:  \0:0:\:\0:\2
   198:  \0:0:\:\2:\0
   199:  \0:\0:0:\2:\
   200:  \0:\0:0:\:\2
   201:  \0:\0:\2:0:\
   202:  \0:\0:\2:\:0
   203:  \0:\0:\:0:\2
   204:  \0:\0:\:\2:0
   205:  \0:\2:0:\0:\
   206:  \0:\2:0:\:\0
   207:  \0:\2:\0:0:\
   208:  \0:\2:\0:\:0
   209:  \0:\2:\:0:\0
   210:  \0:\2:\:\0:0
   211:  \0:\:0:\0:\2
   212:  \0:\:0:\2:\0
   213:  \0:\:\0:0:\2
   214:  \0:\:\0:\2:0
   215:  \0:\:\2:0:\0
   216:  \0:\:\2:\0:0
   217:  \2:0:\0:\0:\
   218:  \2:0:\0:\:\0
   219:  \2:0:\:\0:\0
   220:  \2:\0:0:\0:\
   221:  \2:\0:0:\:\0
   222:  \2:\0:\0:0:\
   223:  \2:\0:\0:\:0
   224:  \2:\0:\:0:\0
   225:  \2:\0:\:\0:0
   226:  \2:\:0:\0:\0
   227:  \2:\:\0:0:\0
   228:  \2:\:\0:\0:0
   229:  \:0:\0:\0:\2
   230:  \:0:\0:\2:\0
   231:  \:0:\2:\0:\0
   232:  \:\0:0:\0:\2
   233:  \:\0:0:\2:\0
   234:  \:\0:\0:0:\2
   235:  \:\0:\0:\2:0
   236:  \:\0:\2:0:\0
   237:  \:\0:\2:\0:0
   238:  \:\2:0:\0:\0
   239:  \:\2:\0:0:\0
   240:  \:\2:\0:\0:0
   241:  1:\1:\1:\0:\
   242:  1:\1:\1:\:\0
   243:  1:\1:\0:\1:\
   244:  1:\1:\0:\:\1
   245:  1:\1:\:\1:\0
   246:  1:\1:\:\0:\1
   247:  1:\0:\1:\1:\
   248:  1:\0:\1:\:\1
   249:  1:\0:\:\1:\1
   250:  1:\:\1:\1:\0
   251:  1:\:\1:\0:\1
   252:  1:\:\0:\1:\1
   253:  \1:1:\1:\0:\
   254:  \1:1:\1:\:\0
   255:  \1:1:\0:\1:\
   256:  \1:1:\0:\:\1
   257:  \1:1:\:\1:\0
   258:  \1:1:\:\0:\1
   259:  \1:\1:1:\0:\
   260:  \1:\1:1:\:\0
   261:  \1:\1:\0:1:\
   262:  \1:\1:\0:\:1
   263:  \1:\1:\:1:\0
   264:  \1:\1:\:\0:1
   265:  \1:\0:1:\1:\
   266:  \1:\0:1:\:\1
   267:  \1:\0:\1:1:\
   268:  \1:\0:\1:\:1
   269:  \1:\0:\:1:\1
   270:  \1:\0:\:\1:1
   271:  \1:\:1:\1:\0
   272:  \1:\:1:\0:\1
   273:  \1:\:\1:1:\0
   274:  \1:\:\1:\0:1
   275:  \1:\:\0:1:\1
   276:  \1:\:\0:\1:1
   277:  \0:1:\1:\1:\
   278:  \0:1:\1:\:\1
   279:  \0:1:\:\1:\1
   280:  \0:\1:1:\1:\
   281:  \0:\1:1:\:\1
   282:  \0:\1:\1:1:\
   283:  \0:\1:\1:\:1
   284:  \0:\1:\:1:\1
   285:  \0:\1:\:\1:1
   286:  \0:\:1:\1:\1
   287:  \0:\:\1:1:\1
   288:  \0:\:\1:\1:1
   289:  \:1:\1:\1:\0
   290:  \:1:\1:\0:\1
   291:  \:1:\0:\1:\1
   292:  \:\1:1:\1:\0
   293:  \:\1:1:\0:\1
   294:  \:\1:\1:1:\0
   295:  \:\1:\1:\0:1
   296:  \:\1:\0:1:\1
   297:  \:\1:\0:\1:1
   298:  \:\0:1:\1:\1
   299:  \:\0:\1:1:\1
   300:  \:\0:\1:\1:1
   301:  2:\2:\2:\1:\
   302:  2:\2:\2:\:\1
   303:  2:\2:\1:\2:\
   304:  2:\2:\1:\:\2
   305:  2:\2:\:\2:\1
   306:  2:\2:\:\1:\2
   307:  2:\1:\2:\2:\
   308:  2:\1:\2:\:\2
   309:  2:\1:\:\2:\2
   310:  2:\:\2:\2:\1
   311:  2:\:\2:\1:\2
   312:  2:\:\1:\2:\2
   313:  \2:2:\2:\1:\
   314:  \2:2:\2:\:\1
   315:  \2:2:\1:\2:\
   316:  \2:2:\1:\:\2
   317:  \2:2:\:\2:\1
   318:  \2:2:\:\1:\2
   319:  \2:\2:2:\1:\
   320:  \2:\2:2:\:\1
   321:  \2:\2:\1:2:\
   322:  \2:\2:\1:\:2
   323:  \2:\2:\:2:\1
   324:  \2:\2:\:\1:2
   325:  \2:\1:2:\2:\
   326:  \2:\1:2:\:\2
   327:  \2:\1:\2:2:\
   328:  \2:\1:\2:\:2
   329:  \2:\1:\:2:\2
   330:  \2:\1:\:\2:2
   331:  \2:\:2:\2:\1
   332:  \2:\:2:\1:\2
   333:  \2:\:\2:2:\1
   334:  \2:\:\2:\1:2
   335:  \2:\:\1:2:\2
   336:  \2:\:\1:\2:2
   337:  \1:2:\2:\2:\
   338:  \1:2:\2:\:\2
   339:  \1:2:\:\2:\2
   340:  \1:\2:2:\2:\
   341:  \1:\2:2:\:\2
   342:  \1:\2:\2:2:\
   343:  \1:\2:\2:\:2
   344:  \1:\2:\:2:\2
   345:  \1:\2:\:\2:2
   346:  \1:\:2:\2:\2
   347:  \1:\:\2:2:\2
   348:  \1:\:\2:\2:2
   349:  \:2:\2:\2:\1
   350:  \:2:\2:\1:\2
   351:  \:2:\1:\2:\2
   352:  \:\2:2:\2:\1
   353:  \:\2:2:\1:\2
   354:  \:\2:\2:2:\1
   355:  \:\2:\2:\1:2
   356:  \:\2:\1:2:\2
   357:  \:\2:\1:\2:2
   358:  \:\1:2:\2:\2
   359:  \:\1:\2:2:\2
   360:  \:\1:\2:\2:2
family= 1 3 1 new D3h genus #     3 is 0:\0:\1:\1:\
     1:  0:\0:\1:\1:\
     2:  0:\0:\1:\:\1
     3:  0:\0:\:\1:\1
     4:  0:\1:\0:\1:\
     5:  0:\1:\0:\:\1
     6:  0:\1:\1:\0:\
     7:  0:\1:\1:\:\0
     8:  0:\1:\:\0:\1
     9:  0:\1:\:\1:\0
    10:  0:\:\0:\1:\1
    11:  0:\:\1:\0:\1
    12:  0:\:\1:\1:\0
    13:  \0:0:\1:\1:\
    14:  \0:0:\1:\:\1
    15:  \0:0:\:\1:\1
    16:  \0:\1:0:\1:\
    17:  \0:\1:0:\:\1
    18:  \0:\1:\1:0:\
    19:  \0:\1:\1:\:0
    20:  \0:\1:\:0:\1
    21:  \0:\1:\:\1:0
    22:  \0:\:0:\1:\1
    23:  \0:\:\1:0:\1
    24:  \0:\:\1:\1:0
    25:  \1:0:\0:\1:\
    26:  \1:0:\0:\:\1
    27:  \1:0:\1:\0:\
    28:  \1:0:\1:\:\0
    29:  \1:0:\:\0:\1
    30:  \1:0:\:\1:\0
    31:  \1:\0:0:\1:\
    32:  \1:\0:0:\:\1
    33:  \1:\0:\1:0:\
    34:  \1:\0:\1:\:0
    35:  \1:\0:\:0:\1
    36:  \1:\0:\:\1:0
    37:  \1:\1:0:\0:\
    38:  \1:\1:0:\:\0
    39:  \1:\1:\0:0:\
    40:  \1:\1:\0:\:0
    41:  \1:\1:\:0:\0
    42:  \1:\1:\:\0:0
    43:  \1:\:0:\0:\1
    44:  \1:\:0:\1:\0
    45:  \1:\:\0:0:\1
    46:  \1:\:\0:\1:0
    47:  \1:\:\1:0:\0
    48:  \1:\:\1:\0:0
    49:  \:0:\0:\1:\1
    50:  \:0:\1:\0:\1
    51:  \:0:\1:\1:\0
    52:  \:\0:0:\1:\1
    53:  \:\0:\1:0:\1
    54:  \:\0:\1:\1:0
    55:  \:\1:0:\0:\1
    56:  \:\1:0:\1:\0
    57:  \:\1:\0:0:\1
    58:  \:\1:\0:\1:0
    59:  \:\1:\1:0:\0
    60:  \:\1:\1:\0:0
    61:  1:\1:\2:\2:\
    62:  1:\1:\2:\:\2
    63:  1:\1:\:\2:\2
    64:  1:\2:\1:\2:\
    65:  1:\2:\1:\:\2
    66:  1:\2:\2:\1:\
    67:  1:\2:\2:\:\1
    68:  1:\2:\:\1:\2
    69:  1:\2:\:\2:\1
    70:  1:\:\1:\2:\2
    71:  1:\:\2:\1:\2
    72:  1:\:\2:\2:\1
    73:  \1:1:\2:\2:\
    74:  \1:1:\2:\:\2
    75:  \1:1:\:\2:\2
    76:  \1:\2:1:\2:\
    77:  \1:\2:1:\:\2
    78:  \1:\2:\2:1:\
    79:  \1:\2:\2:\:1
    80:  \1:\2:\:1:\2
    81:  \1:\2:\:\2:1
    82:  \1:\:1:\2:\2
    83:  \1:\:\2:1:\2
    84:  \1:\:\2:\2:1
    85:  \2:1:\1:\2:\
    86:  \2:1:\1:\:\2
    87:  \2:1:\2:\1:\
    88:  \2:1:\2:\:\1
    89:  \2:1:\:\1:\2
    90:  \2:1:\:\2:\1
    91:  \2:\1:1:\2:\
    92:  \2:\1:1:\:\2
    93:  \2:\1:\2:1:\
    94:  \2:\1:\2:\:1
    95:  \2:\1:\:1:\2
    96:  \2:\1:\:\2:1
    97:  \2:\2:1:\1:\
    98:  \2:\2:1:\:\1
    99:  \2:\2:\1:1:\
   100:  \2:\2:\1:\:1
   101:  \2:\2:\:1:\1
   102:  \2:\2:\:\1:1
   103:  \2:\:1:\1:\2
   104:  \2:\:1:\2:\1
   105:  \2:\:\1:1:\2
   106:  \2:\:\1:\2:1
   107:  \2:\:\2:1:\1
   108:  \2:\:\2:\1:1
   109:  \:1:\1:\2:\2
   110:  \:1:\2:\1:\2
   111:  \:1:\2:\2:\1
   112:  \:\1:1:\2:\2
   113:  \:\1:\2:1:\2
   114:  \:\1:\2:\2:1
   115:  \:\2:1:\1:\2
   116:  \:\2:1:\2:\1
   117:  \:\2:\1:1:\2
   118:  \:\2:\1:\2:1
   119:  \:\2:\2:1:\1
   120:  \:\2:\2:\1:1
   121:  2:\2:\0:\0:\
   122:  2:\2:\0:\:\0
   123:  2:\2:\:\0:\0
   124:  2:\0:\2:\0:\
   125:  2:\0:\2:\:\0
   126:  2:\0:\0:\2:\
   127:  2:\0:\0:\:\2
   128:  2:\0:\:\2:\0
   129:  2:\0:\:\0:\2
   130:  2:\:\2:\0:\0
   131:  2:\:\0:\2:\0
   132:  2:\:\0:\0:\2
   133:  \2:2:\0:\0:\
   134:  \2:2:\0:\:\0
   135:  \2:2:\:\0:\0
   136:  \2:\0:2:\0:\
   137:  \2:\0:2:\:\0
   138:  \2:\0:\0:2:\
   139:  \2:\0:\0:\:2
   140:  \2:\0:\:2:\0
   141:  \2:\0:\:\0:2
   142:  \2:\:2:\0:\0
   143:  \2:\:\0:2:\0
   144:  \2:\:\0:\0:2
   145:  \0:2:\2:\0:\
   146:  \0:2:\2:\:\0
   147:  \0:2:\0:\2:\
   148:  \0:2:\0:\:\2
   149:  \0:2:\:\2:\0
   150:  \0:2:\:\0:\2
   151:  \0:\2:2:\0:\
   152:  \0:\2:2:\:\0
   153:  \0:\2:\0:2:\
   154:  \0:\2:\0:\:2
   155:  \0:\2:\:2:\0
   156:  \0:\2:\:\0:2
   157:  \0:\0:2:\2:\
   158:  \0:\0:2:\:\2
   159:  \0:\0:\2:2:\
   160:  \0:\0:\2:\:2
   161:  \0:\0:\:2:\2
   162:  \0:\0:\:\2:2
   163:  \0:\:2:\2:\0
   164:  \0:\:2:\0:\2
   165:  \0:\:\2:2:\0
   166:  \0:\:\2:\0:2
   167:  \0:\:\0:2:\2
   168:  \0:\:\0:\2:2
   169:  \:2:\2:\0:\0
   170:  \:2:\0:\2:\0
   171:  \:2:\0:\0:\2
   172:  \:\2:2:\0:\0
   173:  \:\2:\0:2:\0
   174:  \:\2:\0:\0:2
   175:  \:\0:2:\2:\0
   176:  \:\0:2:\0:\2
   177:  \:\0:\2:2:\0
   178:  \:\0:\2:\0:2
   179:  \:\0:\0:2:\2
   180:  \:\0:\0:\2:2
   181:  0:\0:\2:\2:\
   182:  0:\0:\2:\:\2
   183:  0:\0:\:\2:\2
   184:  0:\2:\0:\2:\
   185:  0:\2:\0:\:\2
   186:  0:\2:\2:\0:\
   187:  0:\2:\2:\:\0
   188:  0:\2:\:\0:\2
   189:  0:\2:\:\2:\0
   190:  0:\:\0:\2:\2
   191:  0:\:\2:\0:\2
   192:  0:\:\2:\2:\0
   193:  \0:0:\2:\2:\
   194:  \0:0:\2:\:\2
   195:  \0:0:\:\2:\2
   196:  \0:\2:0:\2:\
   197:  \0:\2:0:\:\2
   198:  \0:\2:\2:0:\
   199:  \0:\2:\2:\:0
   200:  \0:\2:\:0:\2
   201:  \0:\2:\:\2:0
   202:  \0:\:0:\2:\2
   203:  \0:\:\2:0:\2
   204:  \0:\:\2:\2:0
   205:  \2:0:\0:\2:\
   206:  \2:0:\0:\:\2
   207:  \2:0:\2:\0:\
   208:  \2:0:\2:\:\0
   209:  \2:0:\:\0:\2
   210:  \2:0:\:\2:\0
   211:  \2:\0:0:\2:\
   212:  \2:\0:0:\:\2
   213:  \2:\0:\2:0:\
   214:  \2:\0:\2:\:0
   215:  \2:\0:\:0:\2
   216:  \2:\0:\:\2:0
   217:  \2:\2:0:\0:\
   218:  \2:\2:0:\:\0
   219:  \2:\2:\0:0:\
   220:  \2:\2:\0:\:0
   221:  \2:\2:\:0:\0
   222:  \2:\2:\:\0:0
   223:  \2:\:0:\0:\2
   224:  \2:\:0:\2:\0
   225:  \2:\:\0:0:\2
   226:  \2:\:\0:\2:0
   227:  \2:\:\2:0:\0
   228:  \2:\:\2:\0:0
   229:  \:0:\0:\2:\2
   230:  \:0:\2:\0:\2
   231:  \:0:\2:\2:\0
   232:  \:\0:0:\2:\2
   233:  \:\0:\2:0:\2
   234:  \:\0:\2:\2:0
   235:  \:\2:0:\0:\2
   236:  \:\2:0:\2:\0
   237:  \:\2:\0:0:\2
   238:  \:\2:\0:\2:0
   239:  \:\2:\2:0:\0
   240:  \:\2:\2:\0:0
   241:  1:\1:\0:\0:\
   242:  1:\1:\0:\:\0
   243:  1:\1:\:\0:\0
   244:  1:\0:\1:\0:\
   245:  1:\0:\1:\:\0
   246:  1:\0:\0:\1:\
   247:  1:\0:\0:\:\1
   248:  1:\0:\:\1:\0
   249:  1:\0:\:\0:\1
   250:  1:\:\1:\0:\0
   251:  1:\:\0:\1:\0
   252:  1:\:\0:\0:\1
   253:  \1:1:\0:\0:\
   254:  \1:1:\0:\:\0
   255:  \1:1:\:\0:\0
   256:  \1:\0:1:\0:\
   257:  \1:\0:1:\:\0
   258:  \1:\0:\0:1:\
   259:  \1:\0:\0:\:1
   260:  \1:\0:\:1:\0
   261:  \1:\0:\:\0:1
   262:  \1:\:1:\0:\0
   263:  \1:\:\0:1:\0
   264:  \1:\:\0:\0:1
   265:  \0:1:\1:\0:\
   266:  \0:1:\1:\:\0
   267:  \0:1:\0:\1:\
   268:  \0:1:\0:\:\1
   269:  \0:1:\:\1:\0
   270:  \0:1:\:\0:\1
   271:  \0:\1:1:\0:\
   272:  \0:\1:1:\:\0
   273:  \0:\1:\0:1:\
   274:  \0:\1:\0:\:1
   275:  \0:\1:\:1:\0
   276:  \0:\1:\:\0:1
   277:  \0:\0:1:\1:\
   278:  \0:\0:1:\:\1
   279:  \0:\0:\1:1:\
   280:  \0:\0:\1:\:1
   281:  \0:\0:\:1:\1
   282:  \0:\0:\:\1:1
   283:  \0:\:1:\1:\0
   284:  \0:\:1:\0:\1
   285:  \0:\:\1:1:\0
   286:  \0:\:\1:\0:1
   287:  \0:\:\0:1:\1
   288:  \0:\:\0:\1:1
   289:  \:1:\1:\0:\0
   290:  \:1:\0:\1:\0
   291:  \:1:\0:\0:\1
   292:  \:\1:1:\0:\0
   293:  \:\1:\0:1:\0
   294:  \:\1:\0:\0:1
   295:  \:\0:1:\1:\0
   296:  \:\0:1:\0:\1
   297:  \:\0:\1:1:\0
   298:  \:\0:\1:\0:1
   299:  \:\0:\0:1:\1
   300:  \:\0:\0:\1:1
   301:  2:\2:\1:\1:\
   302:  2:\2:\1:\:\1
   303:  2:\2:\:\1:\1
   304:  2:\1:\2:\1:\
   305:  2:\1:\2:\:\1
   306:  2:\1:\1:\2:\
   307:  2:\1:\1:\:\2
   308:  2:\1:\:\2:\1
   309:  2:\1:\:\1:\2
   310:  2:\:\2:\1:\1
   311:  2:\:\1:\2:\1
   312:  2:\:\1:\1:\2
   313:  \2:2:\1:\1:\
   314:  \2:2:\1:\:\1
   315:  \2:2:\:\1:\1
   316:  \2:\1:2:\1:\
   317:  \2:\1:2:\:\1
   318:  \2:\1:\1:2:\
   319:  \2:\1:\1:\:2
   320:  \2:\1:\:2:\1
   321:  \2:\1:\:\1:2
   322:  \2:\:2:\1:\1
   323:  \2:\:\1:2:\1
   324:  \2:\:\1:\1:2
   325:  \1:2:\2:\1:\
   326:  \1:2:\2:\:\1
   327:  \1:2:\1:\2:\
   328:  \1:2:\1:\:\2
   329:  \1:2:\:\2:\1
   330:  \1:2:\:\1:\2
   331:  \1:\2:2:\1:\
   332:  \1:\2:2:\:\1
   333:  \1:\2:\1:2:\
   334:  \1:\2:\1:\:2
   335:  \1:\2:\:2:\1
   336:  \1:\2:\:\1:2
   337:  \1:\1:2:\2:\
   338:  \1:\1:2:\:\2
   339:  \1:\1:\2:2:\
   340:  \1:\1:\2:\:2
   341:  \1:\1:\:2:\2
   342:  \1:\1:\:\2:2
   343:  \1:\:2:\2:\1
   344:  \1:\:2:\1:\2
   345:  \1:\:\2:2:\1
   346:  \1:\:\2:\1:2
   347:  \1:\:\1:2:\2
   348:  \1:\:\1:\2:2
   349:  \:2:\2:\1:\1
   350:  \:2:\1:\2:\1
   351:  \:2:\1:\1:\2
   352:  \:\2:2:\1:\1
   353:  \:\2:\1:2:\1
   354:  \:\2:\1:\1:2
   355:  \:\1:2:\2:\1
   356:  \:\1:2:\1:\2
   357:  \:\1:\2:2:\1
   358:  \:\1:\2:\1:2
   359:  \:\1:\1:2:\2
   360:  \:\1:\1:\2:2
family= 1 3 1 new D3h genus #     4 is 0:\0:\1:\2:\
     1:  0:\0:\1:\2:\
     2:  0:\0:\1:\:\2
     3:  0:\0:\2:\1:\
     4:  0:\0:\2:\:\1
     5:  0:\0:\:\1:\2
     6:  0:\0:\:\2:\1
     7:  0:\1:\0:\2:\
     8:  0:\1:\0:\:\2
     9:  0:\1:\2:\0:\
    10:  0:\1:\2:\:\0
    11:  0:\1:\:\0:\2
    12:  0:\1:\:\2:\0
    13:  0:\2:\0:\1:\
    14:  0:\2:\0:\:\1
    15:  0:\2:\1:\0:\
    16:  0:\2:\1:\:\0
    17:  0:\2:\:\0:\1
    18:  0:\2:\:\1:\0
    19:  0:\:\0:\1:\2
    20:  0:\:\0:\2:\1
    21:  0:\:\1:\0:\2
    22:  0:\:\1:\2:\0
    23:  0:\:\2:\0:\1
    24:  0:\:\2:\1:\0
    25:  \0:0:\1:\2:\
    26:  \0:0:\1:\:\2
    27:  \0:0:\2:\1:\
    28:  \0:0:\2:\:\1
    29:  \0:0:\:\1:\2
    30:  \0:0:\:\2:\1
    31:  \0:\1:0:\2:\
    32:  \0:\1:0:\:\2
    33:  \0:\1:\2:0:\
    34:  \0:\1:\2:\:0
    35:  \0:\1:\:0:\2
    36:  \0:\1:\:\2:0
    37:  \0:\2:0:\1:\
    38:  \0:\2:0:\:\1
    39:  \0:\2:\1:0:\
    40:  \0:\2:\1:\:0
    41:  \0:\2:\:0:\1
    42:  \0:\2:\:\1:0
    43:  \0:\:0:\1:\2
    44:  \0:\:0:\2:\1
    45:  \0:\:\1:0:\2
    46:  \0:\:\1:\2:0
    47:  \0:\:\2:0:\1
    48:  \0:\:\2:\1:0
    49:  \1:0:\0:\2:\
    50:  \1:0:\0:\:\2
    51:  \1:0:\2:\0:\
    52:  \1:0:\2:\:\0
    53:  \1:0:\:\0:\2
    54:  \1:0:\:\2:\0
    55:  \1:\0:0:\2:\
    56:  \1:\0:0:\:\2
    57:  \1:\0:\2:0:\
    58:  \1:\0:\2:\:0
    59:  \1:\0:\:0:\2
    60:  \1:\0:\:\2:0
    61:  \1:\2:0:\0:\
    62:  \1:\2:0:\:\0
    63:  \1:\2:\0:0:\
    64:  \1:\2:\0:\:0
    65:  \1:\2:\:0:\0
    66:  \1:\2:\:\0:0
    67:  \1:\:0:\0:\2
    68:  \1:\:0:\2:\0
    69:  \1:\:\0:0:\2
    70:  \1:\:\0:\2:0
    71:  \1:\:\2:0:\0
    72:  \1:\:\2:\0:0
    73:  \2:0:\0:\1:\
    74:  \2:0:\0:\:\1
    75:  \2:0:\1:\0:\
    76:  \2:0:\1:\:\0
    77:  \2:0:\:\0:\1
    78:  \2:0:\:\1:\0
    79:  \2:\0:0:\1:\
    80:  \2:\0:0:\:\1
    81:  \2:\0:\1:0:\
    82:  \2:\0:\1:\:0
    83:  \2:\0:\:0:\1
    84:  \2:\0:\:\1:0
    85:  \2:\1:0:\0:\
    86:  \2:\1:0:\:\0
    87:  \2:\1:\0:0:\
    88:  \2:\1:\0:\:0
    89:  \2:\1:\:0:\0
    90:  \2:\1:\:\0:0
    91:  \2:\:0:\0:\1
    92:  \2:\:0:\1:\0
    93:  \2:\:\0:0:\1
    94:  \2:\:\0:\1:0
    95:  \2:\:\1:0:\0
    96:  \2:\:\1:\0:0
    97:  \:0:\0:\1:\2
    98:  \:0:\0:\2:\1
    99:  \:0:\1:\0:\2
   100:  \:0:\1:\2:\0
   101:  \:0:\2:\0:\1
   102:  \:0:\2:\1:\0
   103:  \:\0:0:\1:\2
   104:  \:\0:0:\2:\1
   105:  \:\0:\1:0:\2
   106:  \:\0:\1:\2:0
   107:  \:\0:\2:0:\1
   108:  \:\0:\2:\1:0
   109:  \:\1:0:\0:\2
   110:  \:\1:0:\2:\0
   111:  \:\1:\0:0:\2
   112:  \:\1:\0:\2:0
   113:  \:\1:\2:0:\0
   114:  \:\1:\2:\0:0
   115:  \:\2:0:\0:\1
   116:  \:\2:0:\1:\0
   117:  \:\2:\0:0:\1
   118:  \:\2:\0:\1:0
   119:  \:\2:\1:0:\0
   120:  \:\2:\1:\0:0
   121:  1:\1:\2:\0:\
   122:  1:\1:\2:\:\0
   123:  1:\1:\0:\2:\
   124:  1:\1:\0:\:\2
   125:  1:\1:\:\2:\0
   126:  1:\1:\:\0:\2
   127:  1:\2:\1:\0:\
   128:  1:\2:\1:\:\0
   129:  1:\2:\0:\1:\
   130:  1:\2:\0:\:\1
   131:  1:\2:\:\1:\0
   132:  1:\2:\:\0:\1
   133:  1:\0:\1:\2:\
   134:  1:\0:\1:\:\2
   135:  1:\0:\2:\1:\
   136:  1:\0:\2:\:\1
   137:  1:\0:\:\1:\2
   138:  1:\0:\:\2:\1
   139:  1:\:\1:\2:\0
   140:  1:\:\1:\0:\2
   141:  1:\:\2:\1:\0
   142:  1:\:\2:\0:\1
   143:  1:\:\0:\1:\2
   144:  1:\:\0:\2:\1
   145:  \1:1:\2:\0:\
   146:  \1:1:\2:\:\0
   147:  \1:1:\0:\2:\
   148:  \1:1:\0:\:\2
   149:  \1:1:\:\2:\0
   150:  \1:1:\:\0:\2
   151:  \1:\2:1:\0:\
   152:  \1:\2:1:\:\0
   153:  \1:\2:\0:1:\
   154:  \1:\2:\0:\:1
   155:  \1:\2:\:1:\0
   156:  \1:\2:\:\0:1
   157:  \1:\0:1:\2:\
   158:  \1:\0:1:\:\2
   159:  \1:\0:\2:1:\
   160:  \1:\0:\2:\:1
   161:  \1:\0:\:1:\2
   162:  \1:\0:\:\2:1
   163:  \1:\:1:\2:\0
   164:  \1:\:1:\0:\2
   165:  \1:\:\2:1:\0
   166:  \1:\:\2:\0:1
   167:  \1:\:\0:1:\2
   168:  \1:\:\0:\2:1
   169:  \2:1:\1:\0:\
   170:  \2:1:\1:\:\0
   171:  \2:1:\0:\1:\
   172:  \2:1:\0:\:\1
   173:  \2:1:\:\1:\0
   174:  \2:1:\:\0:\1
   175:  \2:\1:1:\0:\
   176:  \2:\1:1:\:\0
   177:  \2:\1:\0:1:\
   178:  \2:\1:\0:\:1
   179:  \2:\1:\:1:\0
   180:  \2:\1:\:\0:1
   181:  \2:\0:1:\1:\
   182:  \2:\0:1:\:\1
   183:  \2:\0:\1:1:\
   184:  \2:\0:\1:\:1
   185:  \2:\0:\:1:\1
   186:  \2:\0:\:\1:1
   187:  \2:\:1:\1:\0
   188:  \2:\:1:\0:\1
   189:  \2:\:\1:1:\0
   190:  \2:\:\1:\0:1
   191:  \2:\:\0:1:\1
   192:  \2:\:\0:\1:1
   193:  \0:1:\1:\2:\
   194:  \0:1:\1:\:\2
   195:  \0:1:\2:\1:\
   196:  \0:1:\2:\:\1
   197:  \0:1:\:\1:\2
   198:  \0:1:\:\2:\1
   199:  \0:\1:1:\2:\
   200:  \0:\1:1:\:\2
   201:  \0:\1:\2:1:\
   202:  \0:\1:\2:\:1
   203:  \0:\1:\:1:\2
   204:  \0:\1:\:\2:1
   205:  \0:\2:1:\1:\
   206:  \0:\2:1:\:\1
   207:  \0:\2:\1:1:\
   208:  \0:\2:\1:\:1
   209:  \0:\2:\:1:\1
   210:  \0:\2:\:\1:1
   211:  \0:\:1:\1:\2
   212:  \0:\:1:\2:\1
   213:  \0:\:\1:1:\2
   214:  \0:\:\1:\2:1
   215:  \0:\:\2:1:\1
   216:  \0:\:\2:\1:1
   217:  \:1:\1:\2:\0
   218:  \:1:\1:\0:\2
   219:  \:1:\2:\1:\0
   220:  \:1:\2:\0:\1
   221:  \:1:\0:\1:\2
   222:  \:1:\0:\2:\1
   223:  \:\1:1:\2:\0
   224:  \:\1:1:\0:\2
   225:  \:\1:\2:1:\0
   226:  \:\1:\2:\0:1
   227:  \:\1:\0:1:\2
   228:  \:\1:\0:\2:1
   229:  \:\2:1:\1:\0
   230:  \:\2:1:\0:\1
   231:  \:\2:\1:1:\0
   232:  \:\2:\1:\0:1
   233:  \:\2:\0:1:\1
   234:  \:\2:\0:\1:1
   235:  \:\0:1:\1:\2
   236:  \:\0:1:\2:\1
   237:  \:\0:\1:1:\2
   238:  \:\0:\1:\2:1
   239:  \:\0:\2:1:\1
   240:  \:\0:\2:\1:1
   241:  2:\2:\0:\1:\
   242:  2:\2:\0:\:\1
   243:  2:\2:\1:\0:\
   244:  2:\2:\1:\:\0
   245:  2:\2:\:\0:\1
   246:  2:\2:\:\1:\0
   247:  2:\0:\2:\1:\
   248:  2:\0:\2:\:\1
   249:  2:\0:\1:\2:\
   250:  2:\0:\1:\:\2
   251:  2:\0:\:\2:\1
   252:  2:\0:\:\1:\2
   253:  2:\1:\2:\0:\
   254:  2:\1:\2:\:\0
   255:  2:\1:\0:\2:\
   256:  2:\1:\0:\:\2
   257:  2:\1:\:\2:\0
   258:  2:\1:\:\0:\2
   259:  2:\:\2:\0:\1
   260:  2:\:\2:\1:\0
   261:  2:\:\0:\2:\1
   262:  2:\:\0:\1:\2
   263:  2:\:\1:\2:\0
   264:  2:\:\1:\0:\2
   265:  \2:2:\0:\1:\
   266:  \2:2:\0:\:\1
   267:  \2:2:\1:\0:\
   268:  \2:2:\1:\:\0
   269:  \2:2:\:\0:\1
   270:  \2:2:\:\1:\0
   271:  \2:\0:2:\1:\
   272:  \2:\0:2:\:\1
   273:  \2:\0:\1:2:\
   274:  \2:\0:\1:\:2
   275:  \2:\0:\:2:\1
   276:  \2:\0:\:\1:2
   277:  \2:\1:2:\0:\
   278:  \2:\1:2:\:\0
   279:  \2:\1:\0:2:\
   280:  \2:\1:\0:\:2
   281:  \2:\1:\:2:\0
   282:  \2:\1:\:\0:2
   283:  \2:\:2:\0:\1
   284:  \2:\:2:\1:\0
   285:  \2:\:\0:2:\1
   286:  \2:\:\0:\1:2
   287:  \2:\:\1:2:\0
   288:  \2:\:\1:\0:2
   289:  \0:2:\2:\1:\
   290:  \0:2:\2:\:\1
   291:  \0:2:\1:\2:\
   292:  \0:2:\1:\:\2
   293:  \0:2:\:\2:\1
   294:  \0:2:\:\1:\2
   295:  \0:\2:2:\1:\
   296:  \0:\2:2:\:\1
   297:  \0:\2:\1:2:\
   298:  \0:\2:\1:\:2
   299:  \0:\2:\:2:\1
   300:  \0:\2:\:\1:2
   301:  \0:\1:2:\2:\
   302:  \0:\1:2:\:\2
   303:  \0:\1:\2:2:\
   304:  \0:\1:\2:\:2
   305:  \0:\1:\:2:\2
   306:  \0:\1:\:\2:2
   307:  \0:\:2:\2:\1
   308:  \0:\:2:\1:\2
   309:  \0:\:\2:2:\1
   310:  \0:\:\2:\1:2
   311:  \0:\:\1:2:\2
   312:  \0:\:\1:\2:2
   313:  \1:2:\2:\0:\
   314:  \1:2:\2:\:\0
   315:  \1:2:\0:\2:\
   316:  \1:2:\0:\:\2
   317:  \1:2:\:\2:\0
   318:  \1:2:\:\0:\2
   319:  \1:\2:2:\0:\
   320:  \1:\2:2:\:\0
   321:  \1:\2:\0:2:\
   322:  \1:\2:\0:\:2
   323:  \1:\2:\:2:\0
   324:  \1:\2:\:\0:2
   325:  \1:\0:2:\2:\
   326:  \1:\0:2:\:\2
   327:  \1:\0:\2:2:\
   328:  \1:\0:\2:\:2
   329:  \1:\0:\:2:\2
   330:  \1:\0:\:\2:2
   331:  \1:\:2:\2:\0
   332:  \1:\:2:\0:\2
   333:  \1:\:\2:2:\0
   334:  \1:\:\2:\0:2
   335:  \1:\:\0:2:\2
   336:  \1:\:\0:\2:2
   337:  \:2:\2:\0:\1
   338:  \:2:\2:\1:\0
   339:  \:2:\0:\2:\1
   340:  \:2:\0:\1:\2
   341:  \:2:\1:\2:\0
   342:  \:2:\1:\0:\2
   343:  \:\2:2:\0:\1
   344:  \:\2:2:\1:\0
   345:  \:\2:\0:2:\1
   346:  \:\2:\0:\1:2
   347:  \:\2:\1:2:\0
   348:  \:\2:\1:\0:2
   349:  \:\0:2:\2:\1
   350:  \:\0:2:\1:\2
   351:  \:\0:\2:2:\1
   352:  \:\0:\2:\1:2
   353:  \:\0:\1:2:\2
   354:  \:\0:\1:\2:2
   355:  \:\1:2:\2:\0
   356:  \:\1:2:\0:\2
   357:  \:\1:\2:2:\0
   358:  \:\1:\2:\0:2
   359:  \:\1:\0:2:\2
   360:  \:\1:\0:\2:2
family= 1 3 1 new D3h genus #     5 is 0:\1:\1:\1:\
     1:  0:\1:\1:\1:\
     2:  0:\1:\1:\:\1
     3:  0:\1:\:\1:\1
     4:  0:\:\1:\1:\1
     5:  \1:0:\1:\1:\
     6:  \1:0:\1:\:\1
     7:  \1:0:\:\1:\1
     8:  \1:\1:0:\1:\
     9:  \1:\1:0:\:\1
    10:  \1:\1:\1:0:\
    11:  \1:\1:\1:\:0
    12:  \1:\1:\:0:\1
    13:  \1:\1:\:\1:0
    14:  \1:\:0:\1:\1
    15:  \1:\:\1:0:\1
    16:  \1:\:\1:\1:0
    17:  \:0:\1:\1:\1
    18:  \:\1:0:\1:\1
    19:  \:\1:\1:0:\1
    20:  \:\1:\1:\1:0
    21:  1:\2:\2:\2:\
    22:  1:\2:\2:\:\2
    23:  1:\2:\:\2:\2
    24:  1:\:\2:\2:\2
    25:  \2:1:\2:\2:\
    26:  \2:1:\2:\:\2
    27:  \2:1:\:\2:\2
    28:  \2:\2:1:\2:\
    29:  \2:\2:1:\:\2
    30:  \2:\2:\2:1:\
    31:  \2:\2:\2:\:1
    32:  \2:\2:\:1:\2
    33:  \2:\2:\:\2:1
    34:  \2:\:1:\2:\2
    35:  \2:\:\2:1:\2
    36:  \2:\:\2:\2:1
    37:  \:1:\2:\2:\2
    38:  \:\2:1:\2:\2
    39:  \:\2:\2:1:\2
    40:  \:\2:\2:\2:1
    41:  2:\0:\0:\0:\
    42:  2:\0:\0:\:\0
    43:  2:\0:\:\0:\0
    44:  2:\:\0:\0:\0
    45:  \0:2:\0:\0:\
    46:  \0:2:\0:\:\0
    47:  \0:2:\:\0:\0
    48:  \0:\0:2:\0:\
    49:  \0:\0:2:\:\0
    50:  \0:\0:\0:2:\
    51:  \0:\0:\0:\:2
    52:  \0:\0:\:2:\0
    53:  \0:\0:\:\0:2
    54:  \0:\:2:\0:\0
    55:  \0:\:\0:2:\0
    56:  \0:\:\0:\0:2
    57:  \:2:\0:\0:\0
    58:  \:\0:2:\0:\0
    59:  \:\0:\0:2:\0
    60:  \:\0:\0:\0:2
    61:  0:\2:\2:\2:\
    62:  0:\2:\2:\:\2
    63:  0:\2:\:\2:\2
    64:  0:\:\2:\2:\2
    65:  \2:0:\2:\2:\
    66:  \2:0:\2:\:\2
    67:  \2:0:\:\2:\2
    68:  \2:\2:0:\2:\
    69:  \2:\2:0:\:\2
    70:  \2:\2:\2:0:\
    71:  \2:\2:\2:\:0
    72:  \2:\2:\:0:\2
    73:  \2:\2:\:\2:0
    74:  \2:\:0:\2:\2
    75:  \2:\:\2:0:\2
    76:  \2:\:\2:\2:0
    77:  \:0:\2:\2:\2
    78:  \:\2:0:\2:\2
    79:  \:\2:\2:0:\2
    80:  \:\2:\2:\2:0
    81:  1:\0:\0:\0:\
    82:  1:\0:\0:\:\0
    83:  1:\0:\:\0:\0
    84:  1:\:\0:\0:\0
    85:  \0:1:\0:\0:\
    86:  \0:1:\0:\:\0
    87:  \0:1:\:\0:\0
    88:  \0:\0:1:\0:\
    89:  \0:\0:1:\:\0
    90:  \0:\0:\0:1:\
    91:  \0:\0:\0:\:1
    92:  \0:\0:\:1:\0
    93:  \0:\0:\:\0:1
    94:  \0:\:1:\0:\0
    95:  \0:\:\0:1:\0
    96:  \0:\:\0:\0:1
    97:  \:1:\0:\0:\0
    98:  \:\0:1:\0:\0
    99:  \:\0:\0:1:\0
   100:  \:\0:\0:\0:1
   101:  2:\1:\1:\1:\
   102:  2:\1:\1:\:\1
   103:  2:\1:\:\1:\1
   104:  2:\:\1:\1:\1
   105:  \1:2:\1:\1:\
   106:  \1:2:\1:\:\1
   107:  \1:2:\:\1:\1
   108:  \1:\1:2:\1:\
   109:  \1:\1:2:\:\1
   110:  \1:\1:\1:2:\
   111:  \1:\1:\1:\:2
   112:  \1:\1:\:2:\1
   113:  \1:\1:\:\1:2
   114:  \1:\:2:\1:\1
   115:  \1:\:\1:2:\1
   116:  \1:\:\1:\1:2
   117:  \:2:\1:\1:\1
   118:  \:\1:2:\1:\1
   119:  \:\1:\1:2:\1
   120:  \:\1:\1:\1:2
family= 1 3 1 new D3h genus #     6 is 0:\1:\1:\2:\
     1:  0:\1:\1:\2:\
     2:  0:\1:\1:\:\2
     3:  0:\1:\2:\1:\
     4:  0:\1:\2:\:\1
     5:  0:\1:\:\1:\2
     6:  0:\1:\:\2:\1
     7:  0:\2:\1:\1:\
     8:  0:\2:\1:\:\1
     9:  0:\2:\:\1:\1
    10:  0:\:\1:\1:\2
    11:  0:\:\1:\2:\1
    12:  0:\:\2:\1:\1
    13:  \1:0:\1:\2:\
    14:  \1:0:\1:\:\2
    15:  \1:0:\2:\1:\
    16:  \1:0:\2:\:\1
    17:  \1:0:\:\1:\2
    18:  \1:0:\:\2:\1
    19:  \1:\1:0:\2:\
    20:  \1:\1:0:\:\2
    21:  \1:\1:\2:0:\
    22:  \1:\1:\2:\:0
    23:  \1:\1:\:0:\2
    24:  \1:\1:\:\2:0
    25:  \1:\2:0:\1:\
    26:  \1:\2:0:\:\1
    27:  \1:\2:\1:0:\
    28:  \1:\2:\1:\:0
    29:  \1:\2:\:0:\1
    30:  \1:\2:\:\1:0
    31:  \1:\:0:\1:\2
    32:  \1:\:0:\2:\1
    33:  \1:\:\1:0:\2
    34:  \1:\:\1:\2:0
    35:  \1:\:\2:0:\1
    36:  \1:\:\2:\1:0
    37:  \2:0:\1:\1:\
    38:  \2:0:\1:\:\1
    39:  \2:0:\:\1:\1
    40:  \2:\1:0:\1:\
    41:  \2:\1:0:\:\1
    42:  \2:\1:\1:0:\
    43:  \2:\1:\1:\:0
    44:  \2:\1:\:0:\1
    45:  \2:\1:\:\1:0
    46:  \2:\:0:\1:\1
    47:  \2:\:\1:0:\1
    48:  \2:\:\1:\1:0
    49:  \:0:\1:\1:\2
    50:  \:0:\1:\2:\1
    51:  \:0:\2:\1:\1
    52:  \:\1:0:\1:\2
    53:  \:\1:0:\2:\1
    54:  \:\1:\1:0:\2
    55:  \:\1:\1:\2:0
    56:  \:\1:\2:0:\1
    57:  \:\1:\2:\1:0
    58:  \:\2:0:\1:\1
    59:  \:\2:\1:0:\1
    60:  \:\2:\1:\1:0
    61:  1:\2:\2:\0:\
    62:  1:\2:\2:\:\0
    63:  1:\2:\0:\2:\
    64:  1:\2:\0:\:\2
    65:  1:\2:\:\2:\0
    66:  1:\2:\:\0:\2
    67:  1:\0:\2:\2:\
    68:  1:\0:\2:\:\2
    69:  1:\0:\:\2:\2
    70:  1:\:\2:\2:\0
    71:  1:\:\2:\0:\2
    72:  1:\:\0:\2:\2
    73:  \2:1:\2:\0:\
    74:  \2:1:\2:\:\0
    75:  \2:1:\0:\2:\
    76:  \2:1:\0:\:\2
    77:  \2:1:\:\2:\0
    78:  \2:1:\:\0:\2
    79:  \2:\2:1:\0:\
    80:  \2:\2:1:\:\0
    81:  \2:\2:\0:1:\
    82:  \2:\2:\0:\:1
    83:  \2:\2:\:1:\0
    84:  \2:\2:\:\0:1
    85:  \2:\0:1:\2:\
    86:  \2:\0:1:\:\2
    87:  \2:\0:\2:1:\
    88:  \2:\0:\2:\:1
    89:  \2:\0:\:1:\2
    90:  \2:\0:\:\2:1
    91:  \2:\:1:\2:\0
    92:  \2:\:1:\0:\2
    93:  \2:\:\2:1:\0
    94:  \2:\:\2:\0:1
    95:  \2:\:\0:1:\2
    96:  \2:\:\0:\2:1
    97:  \0:1:\2:\2:\
    98:  \0:1:\2:\:\2
    99:  \0:1:\:\2:\2
   100:  \0:\2:1:\2:\
   101:  \0:\2:1:\:\2
   102:  \0:\2:\2:1:\
   103:  \0:\2:\2:\:1
   104:  \0:\2:\:1:\2
   105:  \0:\2:\:\2:1
   106:  \0:\:1:\2:\2
   107:  \0:\:\2:1:\2
   108:  \0:\:\2:\2:1
   109:  \:1:\2:\2:\0
   110:  \:1:\2:\0:\2
   111:  \:1:\0:\2:\2
   112:  \:\2:1:\2:\0
   113:  \:\2:1:\0:\2
   114:  \:\2:\2:1:\0
   115:  \:\2:\2:\0:1
   116:  \:\2:\0:1:\2
   117:  \:\2:\0:\2:1
   118:  \:\0:1:\2:\2
   119:  \:\0:\2:1:\2
   120:  \:\0:\2:\2:1
   121:  2:\0:\0:\1:\
   122:  2:\0:\0:\:\1
   123:  2:\0:\1:\0:\
   124:  2:\0:\1:\:\0
   125:  2:\0:\:\0:\1
   126:  2:\0:\:\1:\0
   127:  2:\1:\0:\0:\
   128:  2:\1:\0:\:\0
   129:  2:\1:\:\0:\0
   130:  2:\:\0:\0:\1
   131:  2:\:\0:\1:\0
   132:  2:\:\1:\0:\0
   133:  \0:2:\0:\1:\
   134:  \0:2:\0:\:\1
   135:  \0:2:\1:\0:\
   136:  \0:2:\1:\:\0
   137:  \0:2:\:\0:\1
   138:  \0:2:\:\1:\0
   139:  \0:\0:2:\1:\
   140:  \0:\0:2:\:\1
   141:  \0:\0:\1:2:\
   142:  \0:\0:\1:\:2
   143:  \0:\0:\:2:\1
   144:  \0:\0:\:\1:2
   145:  \0:\1:2:\0:\
   146:  \0:\1:2:\:\0
   147:  \0:\1:\0:2:\
   148:  \0:\1:\0:\:2
   149:  \0:\1:\:2:\0
   150:  \0:\1:\:\0:2
   151:  \0:\:2:\0:\1
   152:  \0:\:2:\1:\0
   153:  \0:\:\0:2:\1
   154:  \0:\:\0:\1:2
   155:  \0:\:\1:2:\0
   156:  \0:\:\1:\0:2
   157:  \1:2:\0:\0:\
   158:  \1:2:\0:\:\0
   159:  \1:2:\:\0:\0
   160:  \1:\0:2:\0:\
   161:  \1:\0:2:\:\0
   162:  \1:\0:\0:2:\
   163:  \1:\0:\0:\:2
   164:  \1:\0:\:2:\0
   165:  \1:\0:\:\0:2
   166:  \1:\:2:\0:\0
   167:  \1:\:\0:2:\0
   168:  \1:\:\0:\0:2
   169:  \:2:\0:\0:\1
   170:  \:2:\0:\1:\0
   171:  \:2:\1:\0:\0
   172:  \:\0:2:\0:\1
   173:  \:\0:2:\1:\0
   174:  \:\0:\0:2:\1
   175:  \:\0:\0:\1:2
   176:  \:\0:\1:2:\0
   177:  \:\0:\1:\0:2
   178:  \:\1:2:\0:\0
   179:  \:\1:\0:2:\0
   180:  \:\1:\0:\0:2
   181:  0:\2:\2:\1:\
   182:  0:\2:\2:\:\1
   183:  0:\2:\1:\2:\
   184:  0:\2:\1:\:\2
   185:  0:\2:\:\2:\1
   186:  0:\2:\:\1:\2
   187:  0:\1:\2:\2:\
   188:  0:\1:\2:\:\2
   189:  0:\1:\:\2:\2
   190:  0:\:\2:\2:\1
   191:  0:\:\2:\1:\2
   192:  0:\:\1:\2:\2
   193:  \2:0:\2:\1:\
   194:  \2:0:\2:\:\1
   195:  \2:0:\1:\2:\
   196:  \2:0:\1:\:\2
   197:  \2:0:\:\2:\1
   198:  \2:0:\:\1:\2
   199:  \2:\2:0:\1:\
   200:  \2:\2:0:\:\1
   201:  \2:\2:\1:0:\
   202:  \2:\2:\1:\:0
   203:  \2:\2:\:0:\1
   204:  \2:\2:\:\1:0
   205:  \2:\1:0:\2:\
   206:  \2:\1:0:\:\2
   207:  \2:\1:\2:0:\
   208:  \2:\1:\2:\:0
   209:  \2:\1:\:0:\2
   210:  \2:\1:\:\2:0
   211:  \2:\:0:\2:\1
   212:  \2:\:0:\1:\2
   213:  \2:\:\2:0:\1
   214:  \2:\:\2:\1:0
   215:  \2:\:\1:0:\2
   216:  \2:\:\1:\2:0
   217:  \1:0:\2:\2:\
   218:  \1:0:\2:\:\2
   219:  \1:0:\:\2:\2
   220:  \1:\2:0:\2:\
   221:  \1:\2:0:\:\2
   222:  \1:\2:\2:0:\
   223:  \1:\2:\2:\:0
   224:  \1:\2:\:0:\2
   225:  \1:\2:\:\2:0
   226:  \1:\:0:\2:\2
   227:  \1:\:\2:0:\2
   228:  \1:\:\2:\2:0
   229:  \:0:\2:\2:\1
   230:  \:0:\2:\1:\2
   231:  \:0:\1:\2:\2
   232:  \:\2:0:\2:\1
   233:  \:\2:0:\1:\2
   234:  \:\2:\2:0:\1
   235:  \:\2:\2:\1:0
   236:  \:\2:\1:0:\2
   237:  \:\2:\1:\2:0
   238:  \:\1:0:\2:\2
   239:  \:\1:\2:0:\2
   240:  \:\1:\2:\2:0
   241:  1:\0:\0:\2:\
   242:  1:\0:\0:\:\2
   243:  1:\0:\2:\0:\
   244:  1:\0:\2:\:\0
   245:  1:\0:\:\0:\2
   246:  1:\0:\:\2:\0
   247:  1:\2:\0:\0:\
   248:  1:\2:\0:\:\0
   249:  1:\2:\:\0:\0
   250:  1:\:\0:\0:\2
   251:  1:\:\0:\2:\0
   252:  1:\:\2:\0:\0
   253:  \0:1:\0:\2:\
   254:  \0:1:\0:\:\2
   255:  \0:1:\2:\0:\
   256:  \0:1:\2:\:\0
   257:  \0:1:\:\0:\2
   258:  \0:1:\:\2:\0
   259:  \0:\0:1:\2:\
   260:  \0:\0:1:\:\2
   261:  \0:\0:\2:1:\
   262:  \0:\0:\2:\:1
   263:  \0:\0:\:1:\2
   264:  \0:\0:\:\2:1
   265:  \0:\2:1:\0:\
   266:  \0:\2:1:\:\0
   267:  \0:\2:\0:1:\
   268:  \0:\2:\0:\:1
   269:  \0:\2:\:1:\0
   270:  \0:\2:\:\0:1
   271:  \0:\:1:\0:\2
   272:  \0:\:1:\2:\0
   273:  \0:\:\0:1:\2
   274:  \0:\:\0:\2:1
   275:  \0:\:\2:1:\0
   276:  \0:\:\2:\0:1
   277:  \2:1:\0:\0:\
   278:  \2:1:\0:\:\0
   279:  \2:1:\:\0:\0
   280:  \2:\0:1:\0:\
   281:  \2:\0:1:\:\0
   282:  \2:\0:\0:1:\
   283:  \2:\0:\0:\:1
   284:  \2:\0:\:1:\0
   285:  \2:\0:\:\0:1
   286:  \2:\:1:\0:\0
   287:  \2:\:\0:1:\0
   288:  \2:\:\0:\0:1
   289:  \:1:\0:\0:\2
   290:  \:1:\0:\2:\0
   291:  \:1:\2:\0:\0
   292:  \:\0:1:\0:\2
   293:  \:\0:1:\2:\0
   294:  \:\0:\0:1:\2
   295:  \:\0:\0:\2:1
   296:  \:\0:\2:1:\0
   297:  \:\0:\2:\0:1
   298:  \:\2:1:\0:\0
   299:  \:\2:\0:1:\0
   300:  \:\2:\0:\0:1
   301:  2:\1:\1:\0:\
   302:  2:\1:\1:\:\0
   303:  2:\1:\0:\1:\
   304:  2:\1:\0:\:\1
   305:  2:\1:\:\1:\0
   306:  2:\1:\:\0:\1
   307:  2:\0:\1:\1:\
   308:  2:\0:\1:\:\1
   309:  2:\0:\:\1:\1
   310:  2:\:\1:\1:\0
   311:  2:\:\1:\0:\1
   312:  2:\:\0:\1:\1
   313:  \1:2:\1:\0:\
   314:  \1:2:\1:\:\0
   315:  \1:2:\0:\1:\
   316:  \1:2:\0:\:\1
   317:  \1:2:\:\1:\0
   318:  \1:2:\:\0:\1
   319:  \1:\1:2:\0:\
   320:  \1:\1:2:\:\0
   321:  \1:\1:\0:2:\
   322:  \1:\1:\0:\:2
   323:  \1:\1:\:2:\0
   324:  \1:\1:\:\0:2
   325:  \1:\0:2:\1:\
   326:  \1:\0:2:\:\1
   327:  \1:\0:\1:2:\
   328:  \1:\0:\1:\:2
   329:  \1:\0:\:2:\1
   330:  \1:\0:\:\1:2
   331:  \1:\:2:\1:\0
   332:  \1:\:2:\0:\1
   333:  \1:\:\1:2:\0
   334:  \1:\:\1:\0:2
   335:  \1:\:\0:2:\1
   336:  \1:\:\0:\1:2
   337:  \0:2:\1:\1:\
   338:  \0:2:\1:\:\1
   339:  \0:2:\:\1:\1
   340:  \0:\1:2:\1:\
   341:  \0:\1:2:\:\1
   342:  \0:\1:\1:2:\
   343:  \0:\1:\1:\:2
   344:  \0:\1:\:2:\1
   345:  \0:\1:\:\1:2
   346:  \0:\:2:\1:\1
   347:  \0:\:\1:2:\1
   348:  \0:\:\1:\1:2
   349:  \:2:\1:\1:\0
   350:  \:2:\1:\0:\1
   351:  \:2:\0:\1:\1
   352:  \:\1:2:\1:\0
   353:  \:\1:2:\0:\1
   354:  \:\1:\1:2:\0
   355:  \:\1:\1:\0:2
   356:  \:\1:\0:2:\1
   357:  \:\1:\0:\1:2
   358:  \:\0:2:\1:\1
   359:  \:\0:\1:2:\1
   360:  \:\0:\1:\1:2
Nber of genera for this family=    6
 
family= 0 4 1
 
family= 0 4 1 new D3h genus #     1 is \0:\0:\0:\0:\
     1:  \0:\0:\0:\0:\
     2:  \0:\0:\0:\:\0
     3:  \0:\0:\:\0:\0
     4:  \0:\:\0:\0:\0
     5:  \:\0:\0:\0:\0
     6:  \1:\1:\1:\1:\
     7:  \1:\1:\1:\:\1
     8:  \1:\1:\:\1:\1
     9:  \1:\:\1:\1:\1
    10:  \:\1:\1:\1:\1
    11:  \2:\2:\2:\2:\
    12:  \2:\2:\2:\:\2
    13:  \2:\2:\:\2:\2
    14:  \2:\:\2:\2:\2
    15:  \:\2:\2:\2:\2
family= 0 4 1 new D3h genus #     2 is \0:\0:\0:\1:\
     1:  \0:\0:\0:\1:\
     2:  \0:\0:\0:\:\1
     3:  \0:\0:\1:\0:\
     4:  \0:\0:\1:\:\0
     5:  \0:\0:\:\0:\1
     6:  \0:\0:\:\1:\0
     7:  \0:\1:\0:\0:\
     8:  \0:\1:\0:\:\0
     9:  \0:\1:\:\0:\0
    10:  \0:\:\0:\0:\1
    11:  \0:\:\0:\1:\0
    12:  \0:\:\1:\0:\0
    13:  \1:\0:\0:\0:\
    14:  \1:\0:\0:\:\0
    15:  \1:\0:\:\0:\0
    16:  \1:\:\0:\0:\0
    17:  \:\0:\0:\0:\1
    18:  \:\0:\0:\1:\0
    19:  \:\0:\1:\0:\0
    20:  \:\1:\0:\0:\0
    21:  \1:\1:\1:\2:\
    22:  \1:\1:\1:\:\2
    23:  \1:\1:\2:\1:\
    24:  \1:\1:\2:\:\1
    25:  \1:\1:\:\1:\2
    26:  \1:\1:\:\2:\1
    27:  \1:\2:\1:\1:\
    28:  \1:\2:\1:\:\1
    29:  \1:\2:\:\1:\1
    30:  \1:\:\1:\1:\2
    31:  \1:\:\1:\2:\1
    32:  \1:\:\2:\1:\1
    33:  \2:\1:\1:\1:\
    34:  \2:\1:\1:\:\1
    35:  \2:\1:\:\1:\1
    36:  \2:\:\1:\1:\1
    37:  \:\1:\1:\1:\2
    38:  \:\1:\1:\2:\1
    39:  \:\1:\2:\1:\1
    40:  \:\2:\1:\1:\1
    41:  \2:\2:\2:\0:\
    42:  \2:\2:\2:\:\0
    43:  \2:\2:\0:\2:\
    44:  \2:\2:\0:\:\2
    45:  \2:\2:\:\2:\0
    46:  \2:\2:\:\0:\2
    47:  \2:\0:\2:\2:\
    48:  \2:\0:\2:\:\2
    49:  \2:\0:\:\2:\2
    50:  \2:\:\2:\2:\0
    51:  \2:\:\2:\0:\2
    52:  \2:\:\0:\2:\2
    53:  \0:\2:\2:\2:\
    54:  \0:\2:\2:\:\2
    55:  \0:\2:\:\2:\2
    56:  \0:\:\2:\2:\2
    57:  \:\2:\2:\2:\0
    58:  \:\2:\2:\0:\2
    59:  \:\2:\0:\2:\2
    60:  \:\0:\2:\2:\2
    61:  \0:\0:\0:\2:\
    62:  \0:\0:\0:\:\2
    63:  \0:\0:\2:\0:\
    64:  \0:\0:\2:\:\0
    65:  \0:\0:\:\0:\2
    66:  \0:\0:\:\2:\0
    67:  \0:\2:\0:\0:\
    68:  \0:\2:\0:\:\0
    69:  \0:\2:\:\0:\0
    70:  \0:\:\0:\0:\2
    71:  \0:\:\0:\2:\0
    72:  \0:\:\2:\0:\0
    73:  \2:\0:\0:\0:\
    74:  \2:\0:\0:\:\0
    75:  \2:\0:\:\0:\0
    76:  \2:\:\0:\0:\0
    77:  \:\0:\0:\0:\2
    78:  \:\0:\0:\2:\0
    79:  \:\0:\2:\0:\0
    80:  \:\2:\0:\0:\0
    81:  \1:\1:\1:\0:\
    82:  \1:\1:\1:\:\0
    83:  \1:\1:\0:\1:\
    84:  \1:\1:\0:\:\1
    85:  \1:\1:\:\1:\0
    86:  \1:\1:\:\0:\1
    87:  \1:\0:\1:\1:\
    88:  \1:\0:\1:\:\1
    89:  \1:\0:\:\1:\1
    90:  \1:\:\1:\1:\0
    91:  \1:\:\1:\0:\1
    92:  \1:\:\0:\1:\1
    93:  \0:\1:\1:\1:\
    94:  \0:\1:\1:\:\1
    95:  \0:\1:\:\1:\1
    96:  \0:\:\1:\1:\1
    97:  \:\1:\1:\1:\0
    98:  \:\1:\1:\0:\1
    99:  \:\1:\0:\1:\1
   100:  \:\0:\1:\1:\1
   101:  \2:\2:\2:\1:\
   102:  \2:\2:\2:\:\1
   103:  \2:\2:\1:\2:\
   104:  \2:\2:\1:\:\2
   105:  \2:\2:\:\2:\1
   106:  \2:\2:\:\1:\2
   107:  \2:\1:\2:\2:\
   108:  \2:\1:\2:\:\2
   109:  \2:\1:\:\2:\2
   110:  \2:\:\2:\2:\1
   111:  \2:\:\2:\1:\2
   112:  \2:\:\1:\2:\2
   113:  \1:\2:\2:\2:\
   114:  \1:\2:\2:\:\2
   115:  \1:\2:\:\2:\2
   116:  \1:\:\2:\2:\2
   117:  \:\2:\2:\2:\1
   118:  \:\2:\2:\1:\2
   119:  \:\2:\1:\2:\2
   120:  \:\1:\2:\2:\2
family= 0 4 1 new D3h genus #     3 is \0:\0:\1:\1:\
     1:  \0:\0:\1:\1:\
     2:  \0:\0:\1:\:\1
     3:  \0:\0:\:\1:\1
     4:  \0:\1:\0:\1:\
     5:  \0:\1:\0:\:\1
     6:  \0:\1:\1:\0:\
     7:  \0:\1:\1:\:\0
     8:  \0:\1:\:\0:\1
     9:  \0:\1:\:\1:\0
    10:  \0:\:\0:\1:\1
    11:  \0:\:\1:\0:\1
    12:  \0:\:\1:\1:\0
    13:  \1:\0:\0:\1:\
    14:  \1:\0:\0:\:\1
    15:  \1:\0:\1:\0:\
    16:  \1:\0:\1:\:\0
    17:  \1:\0:\:\0:\1
    18:  \1:\0:\:\1:\0
    19:  \1:\1:\0:\0:\
    20:  \1:\1:\0:\:\0
    21:  \1:\1:\:\0:\0
    22:  \1:\:\0:\0:\1
    23:  \1:\:\0:\1:\0
    24:  \1:\:\1:\0:\0
    25:  \:\0:\0:\1:\1
    26:  \:\0:\1:\0:\1
    27:  \:\0:\1:\1:\0
    28:  \:\1:\0:\0:\1
    29:  \:\1:\0:\1:\0
    30:  \:\1:\1:\0:\0
    31:  \1:\1:\2:\2:\
    32:  \1:\1:\2:\:\2
    33:  \1:\1:\:\2:\2
    34:  \1:\2:\1:\2:\
    35:  \1:\2:\1:\:\2
    36:  \1:\2:\2:\1:\
    37:  \1:\2:\2:\:\1
    38:  \1:\2:\:\1:\2
    39:  \1:\2:\:\2:\1
    40:  \1:\:\1:\2:\2
    41:  \1:\:\2:\1:\2
    42:  \1:\:\2:\2:\1
    43:  \2:\1:\1:\2:\
    44:  \2:\1:\1:\:\2
    45:  \2:\1:\2:\1:\
    46:  \2:\1:\2:\:\1
    47:  \2:\1:\:\1:\2
    48:  \2:\1:\:\2:\1
    49:  \2:\2:\1:\1:\
    50:  \2:\2:\1:\:\1
    51:  \2:\2:\:\1:\1
    52:  \2:\:\1:\1:\2
    53:  \2:\:\1:\2:\1
    54:  \2:\:\2:\1:\1
    55:  \:\1:\1:\2:\2
    56:  \:\1:\2:\1:\2
    57:  \:\1:\2:\2:\1
    58:  \:\2:\1:\1:\2
    59:  \:\2:\1:\2:\1
    60:  \:\2:\2:\1:\1
    61:  \2:\2:\0:\0:\
    62:  \2:\2:\0:\:\0
    63:  \2:\2:\:\0:\0
    64:  \2:\0:\2:\0:\
    65:  \2:\0:\2:\:\0
    66:  \2:\0:\0:\2:\
    67:  \2:\0:\0:\:\2
    68:  \2:\0:\:\2:\0
    69:  \2:\0:\:\0:\2
    70:  \2:\:\2:\0:\0
    71:  \2:\:\0:\2:\0
    72:  \2:\:\0:\0:\2
    73:  \0:\2:\2:\0:\
    74:  \0:\2:\2:\:\0
    75:  \0:\2:\0:\2:\
    76:  \0:\2:\0:\:\2
    77:  \0:\2:\:\2:\0
    78:  \0:\2:\:\0:\2
    79:  \0:\0:\2:\2:\
    80:  \0:\0:\2:\:\2
    81:  \0:\0:\:\2:\2
    82:  \0:\:\2:\2:\0
    83:  \0:\:\2:\0:\2
    84:  \0:\:\0:\2:\2
    85:  \:\2:\2:\0:\0
    86:  \:\2:\0:\2:\0
    87:  \:\2:\0:\0:\2
    88:  \:\0:\2:\2:\0
    89:  \:\0:\2:\0:\2
    90:  \:\0:\0:\2:\2
family= 0 4 1 new D3h genus #     4 is \0:\0:\1:\2:\
     1:  \0:\0:\1:\2:\
     2:  \0:\0:\1:\:\2
     3:  \0:\0:\2:\1:\
     4:  \0:\0:\2:\:\1
     5:  \0:\0:\:\1:\2
     6:  \0:\0:\:\2:\1
     7:  \0:\1:\0:\2:\
     8:  \0:\1:\0:\:\2
     9:  \0:\1:\2:\0:\
    10:  \0:\1:\2:\:\0
    11:  \0:\1:\:\0:\2
    12:  \0:\1:\:\2:\0
    13:  \0:\2:\0:\1:\
    14:  \0:\2:\0:\:\1
    15:  \0:\2:\1:\0:\
    16:  \0:\2:\1:\:\0
    17:  \0:\2:\:\0:\1
    18:  \0:\2:\:\1:\0
    19:  \0:\:\0:\1:\2
    20:  \0:\:\0:\2:\1
    21:  \0:\:\1:\0:\2
    22:  \0:\:\1:\2:\0
    23:  \0:\:\2:\0:\1
    24:  \0:\:\2:\1:\0
    25:  \1:\0:\0:\2:\
    26:  \1:\0:\0:\:\2
    27:  \1:\0:\2:\0:\
    28:  \1:\0:\2:\:\0
    29:  \1:\0:\:\0:\2
    30:  \1:\0:\:\2:\0
    31:  \1:\2:\0:\0:\
    32:  \1:\2:\0:\:\0
    33:  \1:\2:\:\0:\0
    34:  \1:\:\0:\0:\2
    35:  \1:\:\0:\2:\0
    36:  \1:\:\2:\0:\0
    37:  \2:\0:\0:\1:\
    38:  \2:\0:\0:\:\1
    39:  \2:\0:\1:\0:\
    40:  \2:\0:\1:\:\0
    41:  \2:\0:\:\0:\1
    42:  \2:\0:\:\1:\0
    43:  \2:\1:\0:\0:\
    44:  \2:\1:\0:\:\0
    45:  \2:\1:\:\0:\0
    46:  \2:\:\0:\0:\1
    47:  \2:\:\0:\1:\0
    48:  \2:\:\1:\0:\0
    49:  \:\0:\0:\1:\2
    50:  \:\0:\0:\2:\1
    51:  \:\0:\1:\0:\2
    52:  \:\0:\1:\2:\0
    53:  \:\0:\2:\0:\1
    54:  \:\0:\2:\1:\0
    55:  \:\1:\0:\0:\2
    56:  \:\1:\0:\2:\0
    57:  \:\1:\2:\0:\0
    58:  \:\2:\0:\0:\1
    59:  \:\2:\0:\1:\0
    60:  \:\2:\1:\0:\0
    61:  \1:\1:\2:\0:\
    62:  \1:\1:\2:\:\0
    63:  \1:\1:\0:\2:\
    64:  \1:\1:\0:\:\2
    65:  \1:\1:\:\2:\0
    66:  \1:\1:\:\0:\2
    67:  \1:\2:\1:\0:\
    68:  \1:\2:\1:\:\0
    69:  \1:\2:\0:\1:\
    70:  \1:\2:\0:\:\1
    71:  \1:\2:\:\1:\0
    72:  \1:\2:\:\0:\1
    73:  \1:\0:\1:\2:\
    74:  \1:\0:\1:\:\2
    75:  \1:\0:\2:\1:\
    76:  \1:\0:\2:\:\1
    77:  \1:\0:\:\1:\2
    78:  \1:\0:\:\2:\1
    79:  \1:\:\1:\2:\0
    80:  \1:\:\1:\0:\2
    81:  \1:\:\2:\1:\0
    82:  \1:\:\2:\0:\1
    83:  \1:\:\0:\1:\2
    84:  \1:\:\0:\2:\1
    85:  \2:\1:\1:\0:\
    86:  \2:\1:\1:\:\0
    87:  \2:\1:\0:\1:\
    88:  \2:\1:\0:\:\1
    89:  \2:\1:\:\1:\0
    90:  \2:\1:\:\0:\1
    91:  \2:\0:\1:\1:\
    92:  \2:\0:\1:\:\1
    93:  \2:\0:\:\1:\1
    94:  \2:\:\1:\1:\0
    95:  \2:\:\1:\0:\1
    96:  \2:\:\0:\1:\1
    97:  \0:\1:\1:\2:\
    98:  \0:\1:\1:\:\2
    99:  \0:\1:\2:\1:\
   100:  \0:\1:\2:\:\1
   101:  \0:\1:\:\1:\2
   102:  \0:\1:\:\2:\1
   103:  \0:\2:\1:\1:\
   104:  \0:\2:\1:\:\1
   105:  \0:\2:\:\1:\1
   106:  \0:\:\1:\1:\2
   107:  \0:\:\1:\2:\1
   108:  \0:\:\2:\1:\1
   109:  \:\1:\1:\2:\0
   110:  \:\1:\1:\0:\2
   111:  \:\1:\2:\1:\0
   112:  \:\1:\2:\0:\1
   113:  \:\1:\0:\1:\2
   114:  \:\1:\0:\2:\1
   115:  \:\2:\1:\1:\0
   116:  \:\2:\1:\0:\1
   117:  \:\2:\0:\1:\1
   118:  \:\0:\1:\1:\2
   119:  \:\0:\1:\2:\1
   120:  \:\0:\2:\1:\1
   121:  \2:\2:\0:\1:\
   122:  \2:\2:\0:\:\1
   123:  \2:\2:\1:\0:\
   124:  \2:\2:\1:\:\0
   125:  \2:\2:\:\0:\1
   126:  \2:\2:\:\1:\0
   127:  \2:\0:\2:\1:\
   128:  \2:\0:\2:\:\1
   129:  \2:\0:\1:\2:\
   130:  \2:\0:\1:\:\2
   131:  \2:\0:\:\2:\1
   132:  \2:\0:\:\1:\2
   133:  \2:\1:\2:\0:\
   134:  \2:\1:\2:\:\0
   135:  \2:\1:\0:\2:\
   136:  \2:\1:\0:\:\2
   137:  \2:\1:\:\2:\0
   138:  \2:\1:\:\0:\2
   139:  \2:\:\2:\0:\1
   140:  \2:\:\2:\1:\0
   141:  \2:\:\0:\2:\1
   142:  \2:\:\0:\1:\2
   143:  \2:\:\1:\2:\0
   144:  \2:\:\1:\0:\2
   145:  \0:\2:\2:\1:\
   146:  \0:\2:\2:\:\1
   147:  \0:\2:\1:\2:\
   148:  \0:\2:\1:\:\2
   149:  \0:\2:\:\2:\1
   150:  \0:\2:\:\1:\2
   151:  \0:\1:\2:\2:\
   152:  \0:\1:\2:\:\2
   153:  \0:\1:\:\2:\2
   154:  \0:\:\2:\2:\1
   155:  \0:\:\2:\1:\2
   156:  \0:\:\1:\2:\2
   157:  \1:\2:\2:\0:\
   158:  \1:\2:\2:\:\0
   159:  \1:\2:\0:\2:\
   160:  \1:\2:\0:\:\2
   161:  \1:\2:\:\2:\0
   162:  \1:\2:\:\0:\2
   163:  \1:\0:\2:\2:\
   164:  \1:\0:\2:\:\2
   165:  \1:\0:\:\2:\2
   166:  \1:\:\2:\2:\0
   167:  \1:\:\2:\0:\2
   168:  \1:\:\0:\2:\2
   169:  \:\2:\2:\0:\1
   170:  \:\2:\2:\1:\0
   171:  \:\2:\0:\2:\1
   172:  \:\2:\0:\1:\2
   173:  \:\2:\1:\2:\0
   174:  \:\2:\1:\0:\2
   175:  \:\0:\2:\2:\1
   176:  \:\0:\2:\1:\2
   177:  \:\0:\1:\2:\2
   178:  \:\1:\2:\2:\0
   179:  \:\1:\2:\0:\2
   180:  \:\1:\0:\2:\2
Nber of genera for this family=    4
 
family= 3 0 2
 
family= 3 0 2 new D3h genus #     1 is 0:0:0:\:\
     1:  0:0:0:\:\
     2:  0:0:\:0:\
     3:  0:0:\:\:0
     4:  0:\:0:0:\
     5:  0:\:0:\:0
     6:  0:\:\:0:0
     7:  \:0:0:0:\
     8:  \:0:0:\:0
     9:  \:0:\:0:0
    10:  \:\:0:0:0
    11:  1:1:1:\:\
    12:  1:1:\:1:\
    13:  1:1:\:\:1
    14:  1:\:1:1:\
    15:  1:\:1:\:1
    16:  1:\:\:1:1
    17:  \:1:1:1:\
    18:  \:1:1:\:1
    19:  \:1:\:1:1
    20:  \:\:1:1:1
    21:  2:2:2:\:\
    22:  2:2:\:2:\
    23:  2:2:\:\:2
    24:  2:\:2:2:\
    25:  2:\:2:\:2
    26:  2:\:\:2:2
    27:  \:2:2:2:\
    28:  \:2:2:\:2
    29:  \:2:\:2:2
    30:  \:\:2:2:2
family= 3 0 2 new D3h genus #     2 is 0:0:1:\:\
     1:  0:0:1:\:\
     2:  0:0:\:1:\
     3:  0:0:\:\:1
     4:  0:1:0:\:\
     5:  0:1:\:0:\
     6:  0:1:\:\:0
     7:  0:\:0:1:\
     8:  0:\:0:\:1
     9:  0:\:1:0:\
    10:  0:\:1:\:0
    11:  0:\:\:0:1
    12:  0:\:\:1:0
    13:  1:0:0:\:\
    14:  1:0:\:0:\
    15:  1:0:\:\:0
    16:  1:\:0:0:\
    17:  1:\:0:\:0
    18:  1:\:\:0:0
    19:  \:0:0:1:\
    20:  \:0:0:\:1
    21:  \:0:1:0:\
    22:  \:0:1:\:0
    23:  \:0:\:0:1
    24:  \:0:\:1:0
    25:  \:1:0:0:\
    26:  \:1:0:\:0
    27:  \:1:\:0:0
    28:  \:\:0:0:1
    29:  \:\:0:1:0
    30:  \:\:1:0:0
    31:  1:1:2:\:\
    32:  1:1:\:2:\
    33:  1:1:\:\:2
    34:  1:2:1:\:\
    35:  1:2:\:1:\
    36:  1:2:\:\:1
    37:  1:\:1:2:\
    38:  1:\:1:\:2
    39:  1:\:2:1:\
    40:  1:\:2:\:1
    41:  1:\:\:1:2
    42:  1:\:\:2:1
    43:  2:1:1:\:\
    44:  2:1:\:1:\
    45:  2:1:\:\:1
    46:  2:\:1:1:\
    47:  2:\:1:\:1
    48:  2:\:\:1:1
    49:  \:1:1:2:\
    50:  \:1:1:\:2
    51:  \:1:2:1:\
    52:  \:1:2:\:1
    53:  \:1:\:1:2
    54:  \:1:\:2:1
    55:  \:2:1:1:\
    56:  \:2:1:\:1
    57:  \:2:\:1:1
    58:  \:\:1:1:2
    59:  \:\:1:2:1
    60:  \:\:2:1:1
    61:  2:2:0:\:\
    62:  2:2:\:0:\
    63:  2:2:\:\:0
    64:  2:0:2:\:\
    65:  2:0:\:2:\
    66:  2:0:\:\:2
    67:  2:\:2:0:\
    68:  2:\:2:\:0
    69:  2:\:0:2:\
    70:  2:\:0:\:2
    71:  2:\:\:2:0
    72:  2:\:\:0:2
    73:  0:2:2:\:\
    74:  0:2:\:2:\
    75:  0:2:\:\:2
    76:  0:\:2:2:\
    77:  0:\:2:\:2
    78:  0:\:\:2:2
    79:  \:2:2:0:\
    80:  \:2:2:\:0
    81:  \:2:0:2:\
    82:  \:2:0:\:2
    83:  \:2:\:2:0
    84:  \:2:\:0:2
    85:  \:0:2:2:\
    86:  \:0:2:\:2
    87:  \:0:\:2:2
    88:  \:\:2:2:0
    89:  \:\:2:0:2
    90:  \:\:0:2:2
    91:  0:0:2:\:\
    92:  0:0:\:2:\
    93:  0:0:\:\:2
    94:  0:2:0:\:\
    95:  0:2:\:0:\
    96:  0:2:\:\:0
    97:  0:\:0:2:\
    98:  0:\:0:\:2
    99:  0:\:2:0:\
   100:  0:\:2:\:0
   101:  0:\:\:0:2
   102:  0:\:\:2:0
   103:  2:0:0:\:\
   104:  2:0:\:0:\
   105:  2:0:\:\:0
   106:  2:\:0:0:\
   107:  2:\:0:\:0
   108:  2:\:\:0:0
   109:  \:0:0:2:\
   110:  \:0:0:\:2
   111:  \:0:2:0:\
   112:  \:0:2:\:0
   113:  \:0:\:0:2
   114:  \:0:\:2:0
   115:  \:2:0:0:\
   116:  \:2:0:\:0
   117:  \:2:\:0:0
   118:  \:\:0:0:2
   119:  \:\:0:2:0
   120:  \:\:2:0:0
   121:  1:1:0:\:\
   122:  1:1:\:0:\
   123:  1:1:\:\:0
   124:  1:0:1:\:\
   125:  1:0:\:1:\
   126:  1:0:\:\:1
   127:  1:\:1:0:\
   128:  1:\:1:\:0
   129:  1:\:0:1:\
   130:  1:\:0:\:1
   131:  1:\:\:1:0
   132:  1:\:\:0:1
   133:  0:1:1:\:\
   134:  0:1:\:1:\
   135:  0:1:\:\:1
   136:  0:\:1:1:\
   137:  0:\:1:\:1
   138:  0:\:\:1:1
   139:  \:1:1:0:\
   140:  \:1:1:\:0
   141:  \:1:0:1:\
   142:  \:1:0:\:1
   143:  \:1:\:1:0
   144:  \:1:\:0:1
   145:  \:0:1:1:\
   146:  \:0:1:\:1
   147:  \:0:\:1:1
   148:  \:\:1:1:0
   149:  \:\:1:0:1
   150:  \:\:0:1:1
   151:  2:2:1:\:\
   152:  2:2:\:1:\
   153:  2:2:\:\:1
   154:  2:1:2:\:\
   155:  2:1:\:2:\
   156:  2:1:\:\:2
   157:  2:\:2:1:\
   158:  2:\:2:\:1
   159:  2:\:1:2:\
   160:  2:\:1:\:2
   161:  2:\:\:2:1
   162:  2:\:\:1:2
   163:  1:2:2:\:\
   164:  1:2:\:2:\
   165:  1:2:\:\:2
   166:  1:\:2:2:\
   167:  1:\:2:\:2
   168:  1:\:\:2:2
   169:  \:2:2:1:\
   170:  \:2:2:\:1
   171:  \:2:1:2:\
   172:  \:2:1:\:2
   173:  \:2:\:2:1
   174:  \:2:\:1:2
   175:  \:1:2:2:\
   176:  \:1:2:\:2
   177:  \:1:\:2:2
   178:  \:\:2:2:1
   179:  \:\:2:1:2
   180:  \:\:1:2:2
family= 3 0 2 new D3h genus #     3 is 0:1:2:\:\
     1:  0:1:2:\:\
     2:  0:1:\:2:\
     3:  0:1:\:\:2
     4:  0:2:1:\:\
     5:  0:2:\:1:\
     6:  0:2:\:\:1
     7:  0:\:1:2:\
     8:  0:\:1:\:2
     9:  0:\:2:1:\
    10:  0:\:2:\:1
    11:  0:\:\:1:2
    12:  0:\:\:2:1
    13:  1:0:2:\:\
    14:  1:0:\:2:\
    15:  1:0:\:\:2
    16:  1:2:0:\:\
    17:  1:2:\:0:\
    18:  1:2:\:\:0
    19:  1:\:0:2:\
    20:  1:\:0:\:2
    21:  1:\:2:0:\
    22:  1:\:2:\:0
    23:  1:\:\:0:2
    24:  1:\:\:2:0
    25:  2:0:1:\:\
    26:  2:0:\:1:\
    27:  2:0:\:\:1
    28:  2:1:0:\:\
    29:  2:1:\:0:\
    30:  2:1:\:\:0
    31:  2:\:0:1:\
    32:  2:\:0:\:1
    33:  2:\:1:0:\
    34:  2:\:1:\:0
    35:  2:\:\:0:1
    36:  2:\:\:1:0
    37:  \:0:1:2:\
    38:  \:0:1:\:2
    39:  \:0:2:1:\
    40:  \:0:2:\:1
    41:  \:0:\:1:2
    42:  \:0:\:2:1
    43:  \:1:0:2:\
    44:  \:1:0:\:2
    45:  \:1:2:0:\
    46:  \:1:2:\:0
    47:  \:1:\:0:2
    48:  \:1:\:2:0
    49:  \:2:0:1:\
    50:  \:2:0:\:1
    51:  \:2:1:0:\
    52:  \:2:1:\:0
    53:  \:2:\:0:1
    54:  \:2:\:1:0
    55:  \:\:0:1:2
    56:  \:\:0:2:1
    57:  \:\:1:0:2
    58:  \:\:1:2:0
    59:  \:\:2:0:1
    60:  \:\:2:1:0
Nber of genera for this family=    3
 
family= 2 1 2
 
family= 2 1 2 new D3h genus #     1 is 0:0:\0:\:\
     1:  0:0:\0:\:\
     2:  0:0:\:\0:\
     3:  0:0:\:\:\0
     4:  0:\0:0:\:\
     5:  0:\0:\:0:\
     6:  0:\0:\:\:0
     7:  0:\:0:\0:\
     8:  0:\:0:\:\0
     9:  0:\:\0:0:\
    10:  0:\:\0:\:0
    11:  0:\:\:0:\0
    12:  0:\:\:\0:0
    13:  \0:0:0:\:\
    14:  \0:0:\:0:\
    15:  \0:0:\:\:0
    16:  \0:\:0:0:\
    17:  \0:\:0:\:0
    18:  \0:\:\:0:0
    19:  \:0:0:\0:\
    20:  \:0:0:\:\0
    21:  \:0:\0:0:\
    22:  \:0:\0:\:0
    23:  \:0:\:0:\0
    24:  \:0:\:\0:0
    25:  \:\0:0:0:\
    26:  \:\0:0:\:0
    27:  \:\0:\:0:0
    28:  \:\:0:0:\0
    29:  \:\:0:\0:0
    30:  \:\:\0:0:0
    31:  1:1:\1:\:\
    32:  1:1:\:\1:\
    33:  1:1:\:\:\1
    34:  1:\1:1:\:\
    35:  1:\1:\:1:\
    36:  1:\1:\:\:1
    37:  1:\:1:\1:\
    38:  1:\:1:\:\1
    39:  1:\:\1:1:\
    40:  1:\:\1:\:1
    41:  1:\:\:1:\1
    42:  1:\:\:\1:1
    43:  \1:1:1:\:\
    44:  \1:1:\:1:\
    45:  \1:1:\:\:1
    46:  \1:\:1:1:\
    47:  \1:\:1:\:1
    48:  \1:\:\:1:1
    49:  \:1:1:\1:\
    50:  \:1:1:\:\1
    51:  \:1:\1:1:\
    52:  \:1:\1:\:1
    53:  \:1:\:1:\1
    54:  \:1:\:\1:1
    55:  \:\1:1:1:\
    56:  \:\1:1:\:1
    57:  \:\1:\:1:1
    58:  \:\:1:1:\1
    59:  \:\:1:\1:1
    60:  \:\:\1:1:1
    61:  2:2:\2:\:\
    62:  2:2:\:\2:\
    63:  2:2:\:\:\2
    64:  2:\2:2:\:\
    65:  2:\2:\:2:\
    66:  2:\2:\:\:2
    67:  2:\:2:\2:\
    68:  2:\:2:\:\2
    69:  2:\:\2:2:\
    70:  2:\:\2:\:2
    71:  2:\:\:2:\2
    72:  2:\:\:\2:2
    73:  \2:2:2:\:\
    74:  \2:2:\:2:\
    75:  \2:2:\:\:2
    76:  \2:\:2:2:\
    77:  \2:\:2:\:2
    78:  \2:\:\:2:2
    79:  \:2:2:\2:\
    80:  \:2:2:\:\2
    81:  \:2:\2:2:\
    82:  \:2:\2:\:2
    83:  \:2:\:2:\2
    84:  \:2:\:\2:2
    85:  \:\2:2:2:\
    86:  \:\2:2:\:2
    87:  \:\2:\:2:2
    88:  \:\:2:2:\2
    89:  \:\:2:\2:2
    90:  \:\:\2:2:2
family= 2 1 2 new D3h genus #     2 is 0:0:\1:\:\
     1:  0:0:\1:\:\
     2:  0:0:\:\1:\
     3:  0:0:\:\:\1
     4:  0:\1:0:\:\
     5:  0:\1:\:0:\
     6:  0:\1:\:\:0
     7:  0:\:0:\1:\
     8:  0:\:0:\:\1
     9:  0:\:\1:0:\
    10:  0:\:\1:\:0
    11:  0:\:\:0:\1
    12:  0:\:\:\1:0
    13:  \1:0:0:\:\
    14:  \1:0:\:0:\
    15:  \1:0:\:\:0
    16:  \1:\:0:0:\
    17:  \1:\:0:\:0
    18:  \1:\:\:0:0
    19:  \:0:0:\1:\
    20:  \:0:0:\:\1
    21:  \:0:\1:0:\
    22:  \:0:\1:\:0
    23:  \:0:\:0:\1
    24:  \:0:\:\1:0
    25:  \:\1:0:0:\
    26:  \:\1:0:\:0
    27:  \:\1:\:0:0
    28:  \:\:0:0:\1
    29:  \:\:0:\1:0
    30:  \:\:\1:0:0
    31:  1:1:\2:\:\
    32:  1:1:\:\2:\
    33:  1:1:\:\:\2
    34:  1:\2:1:\:\
    35:  1:\2:\:1:\
    36:  1:\2:\:\:1
    37:  1:\:1:\2:\
    38:  1:\:1:\:\2
    39:  1:\:\2:1:\
    40:  1:\:\2:\:1
    41:  1:\:\:1:\2
    42:  1:\:\:\2:1
    43:  \2:1:1:\:\
    44:  \2:1:\:1:\
    45:  \2:1:\:\:1
    46:  \2:\:1:1:\
    47:  \2:\:1:\:1
    48:  \2:\:\:1:1
    49:  \:1:1:\2:\
    50:  \:1:1:\:\2
    51:  \:1:\2:1:\
    52:  \:1:\2:\:1
    53:  \:1:\:1:\2
    54:  \:1:\:\2:1
    55:  \:\2:1:1:\
    56:  \:\2:1:\:1
    57:  \:\2:\:1:1
    58:  \:\:1:1:\2
    59:  \:\:1:\2:1
    60:  \:\:\2:1:1
    61:  2:2:\0:\:\
    62:  2:2:\:\0:\
    63:  2:2:\:\:\0
    64:  2:\0:2:\:\
    65:  2:\0:\:2:\
    66:  2:\0:\:\:2
    67:  2:\:2:\0:\
    68:  2:\:2:\:\0
    69:  2:\:\0:2:\
    70:  2:\:\0:\:2
    71:  2:\:\:2:\0
    72:  2:\:\:\0:2
    73:  \0:2:2:\:\
    74:  \0:2:\:2:\
    75:  \0:2:\:\:2
    76:  \0:\:2:2:\
    77:  \0:\:2:\:2
    78:  \0:\:\:2:2
    79:  \:2:2:\0:\
    80:  \:2:2:\:\0
    81:  \:2:\0:2:\
    82:  \:2:\0:\:2
    83:  \:2:\:2:\0
    84:  \:2:\:\0:2
    85:  \:\0:2:2:\
    86:  \:\0:2:\:2
    87:  \:\0:\:2:2
    88:  \:\:2:2:\0
    89:  \:\:2:\0:2
    90:  \:\:\0:2:2
    91:  0:0:\2:\:\
    92:  0:0:\:\2:\
    93:  0:0:\:\:\2
    94:  0:\2:0:\:\
    95:  0:\2:\:0:\
    96:  0:\2:\:\:0
    97:  0:\:0:\2:\
    98:  0:\:0:\:\2
    99:  0:\:\2:0:\
   100:  0:\:\2:\:0
   101:  0:\:\:0:\2
   102:  0:\:\:\2:0
   103:  \2:0:0:\:\
   104:  \2:0:\:0:\
   105:  \2:0:\:\:0
   106:  \2:\:0:0:\
   107:  \2:\:0:\:0
   108:  \2:\:\:0:0
   109:  \:0:0:\2:\
   110:  \:0:0:\:\2
   111:  \:0:\2:0:\
   112:  \:0:\2:\:0
   113:  \:0:\:0:\2
   114:  \:0:\:\2:0
   115:  \:\2:0:0:\
   116:  \:\2:0:\:0
   117:  \:\2:\:0:0
   118:  \:\:0:0:\2
   119:  \:\:0:\2:0
   120:  \:\:\2:0:0
   121:  1:1:\0:\:\
   122:  1:1:\:\0:\
   123:  1:1:\:\:\0
   124:  1:\0:1:\:\
   125:  1:\0:\:1:\
   126:  1:\0:\:\:1
   127:  1:\:1:\0:\
   128:  1:\:1:\:\0
   129:  1:\:\0:1:\
   130:  1:\:\0:\:1
   131:  1:\:\:1:\0
   132:  1:\:\:\0:1
   133:  \0:1:1:\:\
   134:  \0:1:\:1:\
   135:  \0:1:\:\:1
   136:  \0:\:1:1:\
   137:  \0:\:1:\:1
   138:  \0:\:\:1:1
   139:  \:1:1:\0:\
   140:  \:1:1:\:\0
   141:  \:1:\0:1:\
   142:  \:1:\0:\:1
   143:  \:1:\:1:\0
   144:  \:1:\:\0:1
   145:  \:\0:1:1:\
   146:  \:\0:1:\:1
   147:  \:\0:\:1:1
   148:  \:\:1:1:\0
   149:  \:\:1:\0:1
   150:  \:\:\0:1:1
   151:  2:2:\1:\:\
   152:  2:2:\:\1:\
   153:  2:2:\:\:\1
   154:  2:\1:2:\:\
   155:  2:\1:\:2:\
   156:  2:\1:\:\:2
   157:  2:\:2:\1:\
   158:  2:\:2:\:\1
   159:  2:\:\1:2:\
   160:  2:\:\1:\:2
   161:  2:\:\:2:\1
   162:  2:\:\:\1:2
   163:  \1:2:2:\:\
   164:  \1:2:\:2:\
   165:  \1:2:\:\:2
   166:  \1:\:2:2:\
   167:  \1:\:2:\:2
   168:  \1:\:\:2:2
   169:  \:2:2:\1:\
   170:  \:2:2:\:\1
   171:  \:2:\1:2:\
   172:  \:2:\1:\:2
   173:  \:2:\:2:\1
   174:  \:2:\:\1:2
   175:  \:\1:2:2:\
   176:  \:\1:2:\:2
   177:  \:\1:\:2:2
   178:  \:\:2:2:\1
   179:  \:\:2:\1:2
   180:  \:\:\1:2:2
family= 2 1 2 new D3h genus #     3 is 0:1:\0:\:\
     1:  0:1:\0:\:\
     2:  0:1:\:\0:\
     3:  0:1:\:\:\0
     4:  0:\0:1:\:\
     5:  0:\0:\:1:\
     6:  0:\0:\:\:1
     7:  0:\:1:\0:\
     8:  0:\:1:\:\0
     9:  0:\:\0:1:\
    10:  0:\:\0:\:1
    11:  0:\:\:1:\0
    12:  0:\:\:\0:1
    13:  1:0:\0:\:\
    14:  1:0:\:\0:\
    15:  1:0:\:\:\0
    16:  1:\0:0:\:\
    17:  1:\0:\:0:\
    18:  1:\0:\:\:0
    19:  1:\:0:\0:\
    20:  1:\:0:\:\0
    21:  1:\:\0:0:\
    22:  1:\:\0:\:0
    23:  1:\:\:0:\0
    24:  1:\:\:\0:0
    25:  \0:0:1:\:\
    26:  \0:0:\:1:\
    27:  \0:0:\:\:1
    28:  \0:1:0:\:\
    29:  \0:1:\:0:\
    30:  \0:1:\:\:0
    31:  \0:\:0:1:\
    32:  \0:\:0:\:1
    33:  \0:\:1:0:\
    34:  \0:\:1:\:0
    35:  \0:\:\:0:1
    36:  \0:\:\:1:0
    37:  \:0:1:\0:\
    38:  \:0:1:\:\0
    39:  \:0:\0:1:\
    40:  \:0:\0:\:1
    41:  \:0:\:1:\0
    42:  \:0:\:\0:1
    43:  \:1:0:\0:\
    44:  \:1:0:\:\0
    45:  \:1:\0:0:\
    46:  \:1:\0:\:0
    47:  \:1:\:0:\0
    48:  \:1:\:\0:0
    49:  \:\0:0:1:\
    50:  \:\0:0:\:1
    51:  \:\0:1:0:\
    52:  \:\0:1:\:0
    53:  \:\0:\:0:1
    54:  \:\0:\:1:0
    55:  \:\:0:1:\0
    56:  \:\:0:\0:1
    57:  \:\:1:0:\0
    58:  \:\:1:\0:0
    59:  \:\:\0:0:1
    60:  \:\:\0:1:0
    61:  1:2:\1:\:\
    62:  1:2:\:\1:\
    63:  1:2:\:\:\1
    64:  1:\1:2:\:\
    65:  1:\1:\:2:\
    66:  1:\1:\:\:2
    67:  1:\:2:\1:\
    68:  1:\:2:\:\1
    69:  1:\:\1:2:\
    70:  1:\:\1:\:2
    71:  1:\:\:2:\1
    72:  1:\:\:\1:2
    73:  2:1:\1:\:\
    74:  2:1:\:\1:\
    75:  2:1:\:\:\1
    76:  2:\1:1:\:\
    77:  2:\1:\:1:\
    78:  2:\1:\:\:1
    79:  2:\:1:\1:\
    80:  2:\:1:\:\1
    81:  2:\:\1:1:\
    82:  2:\:\1:\:1
    83:  2:\:\:1:\1
    84:  2:\:\:\1:1
    85:  \1:1:2:\:\
    86:  \1:1:\:2:\
    87:  \1:1:\:\:2
    88:  \1:2:1:\:\
    89:  \1:2:\:1:\
    90:  \1:2:\:\:1
    91:  \1:\:1:2:\
    92:  \1:\:1:\:2
    93:  \1:\:2:1:\
    94:  \1:\:2:\:1
    95:  \1:\:\:1:2
    96:  \1:\:\:2:1
    97:  \:1:2:\1:\
    98:  \:1:2:\:\1
    99:  \:1:\1:2:\
   100:  \:1:\1:\:2
   101:  \:1:\:2:\1
   102:  \:1:\:\1:2
   103:  \:2:1:\1:\
   104:  \:2:1:\:\1
   105:  \:2:\1:1:\
   106:  \:2:\1:\:1
   107:  \:2:\:1:\1
   108:  \:2:\:\1:1
   109:  \:\1:1:2:\
   110:  \:\1:1:\:2
   111:  \:\1:2:1:\
   112:  \:\1:2:\:1
   113:  \:\1:\:1:2
   114:  \:\1:\:2:1
   115:  \:\:1:2:\1
   116:  \:\:1:\1:2
   117:  \:\:2:1:\1
   118:  \:\:2:\1:1
   119:  \:\:\1:1:2
   120:  \:\:\1:2:1
   121:  2:0:\2:\:\
   122:  2:0:\:\2:\
   123:  2:0:\:\:\2
   124:  2:\2:0:\:\
   125:  2:\2:\:0:\
   126:  2:\2:\:\:0
   127:  2:\:0:\2:\
   128:  2:\:0:\:\2
   129:  2:\:\2:0:\
   130:  2:\:\2:\:0
   131:  2:\:\:0:\2
   132:  2:\:\:\2:0
   133:  0:2:\2:\:\
   134:  0:2:\:\2:\
   135:  0:2:\:\:\2
   136:  0:\2:2:\:\
   137:  0:\2:\:2:\
   138:  0:\2:\:\:2
   139:  0:\:2:\2:\
   140:  0:\:2:\:\2
   141:  0:\:\2:2:\
   142:  0:\:\2:\:2
   143:  0:\:\:2:\2
   144:  0:\:\:\2:2
   145:  \2:2:0:\:\
   146:  \2:2:\:0:\
   147:  \2:2:\:\:0
   148:  \2:0:2:\:\
   149:  \2:0:\:2:\
   150:  \2:0:\:\:2
   151:  \2:\:2:0:\
   152:  \2:\:2:\:0
   153:  \2:\:0:2:\
   154:  \2:\:0:\:2
   155:  \2:\:\:2:0
   156:  \2:\:\:0:2
   157:  \:2:0:\2:\
   158:  \:2:0:\:\2
   159:  \:2:\2:0:\
   160:  \:2:\2:\:0
   161:  \:2:\:0:\2
   162:  \:2:\:\2:0
   163:  \:0:2:\2:\
   164:  \:0:2:\:\2
   165:  \:0:\2:2:\
   166:  \:0:\2:\:2
   167:  \:0:\:2:\2
   168:  \:0:\:\2:2
   169:  \:\2:2:0:\
   170:  \:\2:2:\:0
   171:  \:\2:0:2:\
   172:  \:\2:0:\:2
   173:  \:\2:\:2:0
   174:  \:\2:\:0:2
   175:  \:\:2:0:\2
   176:  \:\:2:\2:0
   177:  \:\:0:2:\2
   178:  \:\:0:\2:2
   179:  \:\:\2:2:0
   180:  \:\:\2:0:2
   181:  0:2:\0:\:\
   182:  0:2:\:\0:\
   183:  0:2:\:\:\0
   184:  0:\0:2:\:\
   185:  0:\0:\:2:\
   186:  0:\0:\:\:2
   187:  0:\:2:\0:\
   188:  0:\:2:\:\0
   189:  0:\:\0:2:\
   190:  0:\:\0:\:2
   191:  0:\:\:2:\0
   192:  0:\:\:\0:2
   193:  2:0:\0:\:\
   194:  2:0:\:\0:\
   195:  2:0:\:\:\0
   196:  2:\0:0:\:\
   197:  2:\0:\:0:\
   198:  2:\0:\:\:0
   199:  2:\:0:\0:\
   200:  2:\:0:\:\0
   201:  2:\:\0:0:\
   202:  2:\:\0:\:0
   203:  2:\:\:0:\0
   204:  2:\:\:\0:0
   205:  \0:0:2:\:\
   206:  \0:0:\:2:\
   207:  \0:0:\:\:2
   208:  \0:2:0:\:\
   209:  \0:2:\:0:\
   210:  \0:2:\:\:0
   211:  \0:\:0:2:\
   212:  \0:\:0:\:2
   213:  \0:\:2:0:\
   214:  \0:\:2:\:0
   215:  \0:\:\:0:2
   216:  \0:\:\:2:0
   217:  \:0:2:\0:\
   218:  \:0:2:\:\0
   219:  \:0:\0:2:\
   220:  \:0:\0:\:2
   221:  \:0:\:2:\0
   222:  \:0:\:\0:2
   223:  \:2:0:\0:\
   224:  \:2:0:\:\0
   225:  \:2:\0:0:\
   226:  \:2:\0:\:0
   227:  \:2:\:0:\0
   228:  \:2:\:\0:0
   229:  \:\0:0:2:\
   230:  \:\0:0:\:2
   231:  \:\0:2:0:\
   232:  \:\0:2:\:0
   233:  \:\0:\:0:2
   234:  \:\0:\:2:0
   235:  \:\:0:2:\0
   236:  \:\:0:\0:2
   237:  \:\:2:0:\0
   238:  \:\:2:\0:0
   239:  \:\:\0:0:2
   240:  \:\:\0:2:0
   241:  1:0:\1:\:\
   242:  1:0:\:\1:\
   243:  1:0:\:\:\1
   244:  1:\1:0:\:\
   245:  1:\1:\:0:\
   246:  1:\1:\:\:0
   247:  1:\:0:\1:\
   248:  1:\:0:\:\1
   249:  1:\:\1:0:\
   250:  1:\:\1:\:0
   251:  1:\:\:0:\1
   252:  1:\:\:\1:0
   253:  0:1:\1:\:\
   254:  0:1:\:\1:\
   255:  0:1:\:\:\1
   256:  0:\1:1:\:\
   257:  0:\1:\:1:\
   258:  0:\1:\:\:1
   259:  0:\:1:\1:\
   260:  0:\:1:\:\1
   261:  0:\:\1:1:\
   262:  0:\:\1:\:1
   263:  0:\:\:1:\1
   264:  0:\:\:\1:1
   265:  \1:1:0:\:\
   266:  \1:1:\:0:\
   267:  \1:1:\:\:0
   268:  \1:0:1:\:\
   269:  \1:0:\:1:\
   270:  \1:0:\:\:1
   271:  \1:\:1:0:\
   272:  \1:\:1:\:0
   273:  \1:\:0:1:\
   274:  \1:\:0:\:1
   275:  \1:\:\:1:0
   276:  \1:\:\:0:1
   277:  \:1:0:\1:\
   278:  \:1:0:\:\1
   279:  \:1:\1:0:\
   280:  \:1:\1:\:0
   281:  \:1:\:0:\1
   282:  \:1:\:\1:0
   283:  \:0:1:\1:\
   284:  \:0:1:\:\1
   285:  \:0:\1:1:\
   286:  \:0:\1:\:1
   287:  \:0:\:1:\1
   288:  \:0:\:\1:1
   289:  \:\1:1:0:\
   290:  \:\1:1:\:0
   291:  \:\1:0:1:\
   292:  \:\1:0:\:1
   293:  \:\1:\:1:0
   294:  \:\1:\:0:1
   295:  \:\:1:0:\1
   296:  \:\:1:\1:0
   297:  \:\:0:1:\1
   298:  \:\:0:\1:1
   299:  \:\:\1:1:0
   300:  \:\:\1:0:1
   301:  2:1:\2:\:\
   302:  2:1:\:\2:\
   303:  2:1:\:\:\2
   304:  2:\2:1:\:\
   305:  2:\2:\:1:\
   306:  2:\2:\:\:1
   307:  2:\:1:\2:\
   308:  2:\:1:\:\2
   309:  2:\:\2:1:\
   310:  2:\:\2:\:1
   311:  2:\:\:1:\2
   312:  2:\:\:\2:1
   313:  1:2:\2:\:\
   314:  1:2:\:\2:\
   315:  1:2:\:\:\2
   316:  1:\2:2:\:\
   317:  1:\2:\:2:\
   318:  1:\2:\:\:2
   319:  1:\:2:\2:\
   320:  1:\:2:\:\2
   321:  1:\:\2:2:\
   322:  1:\:\2:\:2
   323:  1:\:\:2:\2
   324:  1:\:\:\2:2
   325:  \2:2:1:\:\
   326:  \2:2:\:1:\
   327:  \2:2:\:\:1
   328:  \2:1:2:\:\
   329:  \2:1:\:2:\
   330:  \2:1:\:\:2
   331:  \2:\:2:1:\
   332:  \2:\:2:\:1
   333:  \2:\:1:2:\
   334:  \2:\:1:\:2
   335:  \2:\:\:2:1
   336:  \2:\:\:1:2
   337:  \:2:1:\2:\
   338:  \:2:1:\:\2
   339:  \:2:\2:1:\
   340:  \:2:\2:\:1
   341:  \:2:\:1:\2
   342:  \:2:\:\2:1
   343:  \:1:2:\2:\
   344:  \:1:2:\:\2
   345:  \:1:\2:2:\
   346:  \:1:\2:\:2
   347:  \:1:\:2:\2
   348:  \:1:\:\2:2
   349:  \:\2:2:1:\
   350:  \:\2:2:\:1
   351:  \:\2:1:2:\
   352:  \:\2:1:\:2
   353:  \:\2:\:2:1
   354:  \:\2:\:1:2
   355:  \:\:2:1:\2
   356:  \:\:2:\2:1
   357:  \:\:1:2:\2
   358:  \:\:1:\2:2
   359:  \:\:\2:2:1
   360:  \:\:\2:1:2
family= 2 1 2 new D3h genus #     4 is 0:1:\2:\:\
     1:  0:1:\2:\:\
     2:  0:1:\:\2:\
     3:  0:1:\:\:\2
     4:  0:\2:1:\:\
     5:  0:\2:\:1:\
     6:  0:\2:\:\:1
     7:  0:\:1:\2:\
     8:  0:\:1:\:\2
     9:  0:\:\2:1:\
    10:  0:\:\2:\:1
    11:  0:\:\:1:\2
    12:  0:\:\:\2:1
    13:  1:0:\2:\:\
    14:  1:0:\:\2:\
    15:  1:0:\:\:\2
    16:  1:\2:0:\:\
    17:  1:\2:\:0:\
    18:  1:\2:\:\:0
    19:  1:\:0:\2:\
    20:  1:\:0:\:\2
    21:  1:\:\2:0:\
    22:  1:\:\2:\:0
    23:  1:\:\:0:\2
    24:  1:\:\:\2:0
    25:  \2:0:1:\:\
    26:  \2:0:\:1:\
    27:  \2:0:\:\:1
    28:  \2:1:0:\:\
    29:  \2:1:\:0:\
    30:  \2:1:\:\:0
    31:  \2:\:0:1:\
    32:  \2:\:0:\:1
    33:  \2:\:1:0:\
    34:  \2:\:1:\:0
    35:  \2:\:\:0:1
    36:  \2:\:\:1:0
    37:  \:0:1:\2:\
    38:  \:0:1:\:\2
    39:  \:0:\2:1:\
    40:  \:0:\2:\:1
    41:  \:0:\:1:\2
    42:  \:0:\:\2:1
    43:  \:1:0:\2:\
    44:  \:1:0:\:\2
    45:  \:1:\2:0:\
    46:  \:1:\2:\:0
    47:  \:1:\:0:\2
    48:  \:1:\:\2:0
    49:  \:\2:0:1:\
    50:  \:\2:0:\:1
    51:  \:\2:1:0:\
    52:  \:\2:1:\:0
    53:  \:\2:\:0:1
    54:  \:\2:\:1:0
    55:  \:\:0:1:\2
    56:  \:\:0:\2:1
    57:  \:\:1:0:\2
    58:  \:\:1:\2:0
    59:  \:\:\2:0:1
    60:  \:\:\2:1:0
    61:  1:2:\0:\:\
    62:  1:2:\:\0:\
    63:  1:2:\:\:\0
    64:  1:\0:2:\:\
    65:  1:\0:\:2:\
    66:  1:\0:\:\:2
    67:  1:\:2:\0:\
    68:  1:\:2:\:\0
    69:  1:\:\0:2:\
    70:  1:\:\0:\:2
    71:  1:\:\:2:\0
    72:  1:\:\:\0:2
    73:  2:1:\0:\:\
    74:  2:1:\:\0:\
    75:  2:1:\:\:\0
    76:  2:\0:1:\:\
    77:  2:\0:\:1:\
    78:  2:\0:\:\:1
    79:  2:\:1:\0:\
    80:  2:\:1:\:\0
    81:  2:\:\0:1:\
    82:  2:\:\0:\:1
    83:  2:\:\:1:\0
    84:  2:\:\:\0:1
    85:  \0:1:2:\:\
    86:  \0:1:\:2:\
    87:  \0:1:\:\:2
    88:  \0:2:1:\:\
    89:  \0:2:\:1:\
    90:  \0:2:\:\:1
    91:  \0:\:1:2:\
    92:  \0:\:1:\:2
    93:  \0:\:2:1:\
    94:  \0:\:2:\:1
    95:  \0:\:\:1:2
    96:  \0:\:\:2:1
    97:  \:1:2:\0:\
    98:  \:1:2:\:\0
    99:  \:1:\0:2:\
   100:  \:1:\0:\:2
   101:  \:1:\:2:\0
   102:  \:1:\:\0:2
   103:  \:2:1:\0:\
   104:  \:2:1:\:\0
   105:  \:2:\0:1:\
   106:  \:2:\0:\:1
   107:  \:2:\:1:\0
   108:  \:2:\:\0:1
   109:  \:\0:1:2:\
   110:  \:\0:1:\:2
   111:  \:\0:2:1:\
   112:  \:\0:2:\:1
   113:  \:\0:\:1:2
   114:  \:\0:\:2:1
   115:  \:\:1:2:\0
   116:  \:\:1:\0:2
   117:  \:\:2:1:\0
   118:  \:\:2:\0:1
   119:  \:\:\0:1:2
   120:  \:\:\0:2:1
   121:  2:0:\1:\:\
   122:  2:0:\:\1:\
   123:  2:0:\:\:\1
   124:  2:\1:0:\:\
   125:  2:\1:\:0:\
   126:  2:\1:\:\:0
   127:  2:\:0:\1:\
   128:  2:\:0:\:\1
   129:  2:\:\1:0:\
   130:  2:\:\1:\:0
   131:  2:\:\:0:\1
   132:  2:\:\:\1:0
   133:  0:2:\1:\:\
   134:  0:2:\:\1:\
   135:  0:2:\:\:\1
   136:  0:\1:2:\:\
   137:  0:\1:\:2:\
   138:  0:\1:\:\:2
   139:  0:\:2:\1:\
   140:  0:\:2:\:\1
   141:  0:\:\1:2:\
   142:  0:\:\1:\:2
   143:  0:\:\:2:\1
   144:  0:\:\:\1:2
   145:  \1:2:0:\:\
   146:  \1:2:\:0:\
   147:  \1:2:\:\:0
   148:  \1:0:2:\:\
   149:  \1:0:\:2:\
   150:  \1:0:\:\:2
   151:  \1:\:2:0:\
   152:  \1:\:2:\:0
   153:  \1:\:0:2:\
   154:  \1:\:0:\:2
   155:  \1:\:\:2:0
   156:  \1:\:\:0:2
   157:  \:2:0:\1:\
   158:  \:2:0:\:\1
   159:  \:2:\1:0:\
   160:  \:2:\1:\:0
   161:  \:2:\:0:\1
   162:  \:2:\:\1:0
   163:  \:0:2:\1:\
   164:  \:0:2:\:\1
   165:  \:0:\1:2:\
   166:  \:0:\1:\:2
   167:  \:0:\:2:\1
   168:  \:0:\:\1:2
   169:  \:\1:2:0:\
   170:  \:\1:2:\:0
   171:  \:\1:0:2:\
   172:  \:\1:0:\:2
   173:  \:\1:\:2:0
   174:  \:\1:\:0:2
   175:  \:\:2:0:\1
   176:  \:\:2:\1:0
   177:  \:\:0:2:\1
   178:  \:\:0:\1:2
   179:  \:\:\1:2:0
   180:  \:\:\1:0:2
Nber of genera for this family=    4
 
family= 1 2 2
 
family= 1 2 2 new D3h genus #     1 is 0:\0:\0:\:\
     1:  0:\0:\0:\:\
     2:  0:\0:\:\0:\
     3:  0:\0:\:\:\0
     4:  0:\:\0:\0:\
     5:  0:\:\0:\:\0
     6:  0:\:\:\0:\0
     7:  \0:0:\0:\:\
     8:  \0:0:\:\0:\
     9:  \0:0:\:\:\0
    10:  \0:\0:0:\:\
    11:  \0:\0:\:0:\
    12:  \0:\0:\:\:0
    13:  \0:\:0:\0:\
    14:  \0:\:0:\:\0
    15:  \0:\:\0:0:\
    16:  \0:\:\0:\:0
    17:  \0:\:\:0:\0
    18:  \0:\:\:\0:0
    19:  \:0:\0:\0:\
    20:  \:0:\0:\:\0
    21:  \:0:\:\0:\0
    22:  \:\0:0:\0:\
    23:  \:\0:0:\:\0
    24:  \:\0:\0:0:\
    25:  \:\0:\0:\:0
    26:  \:\0:\:0:\0
    27:  \:\0:\:\0:0
    28:  \:\:0:\0:\0
    29:  \:\:\0:0:\0
    30:  \:\:\0:\0:0
    31:  1:\1:\1:\:\
    32:  1:\1:\:\1:\
    33:  1:\1:\:\:\1
    34:  1:\:\1:\1:\
    35:  1:\:\1:\:\1
    36:  1:\:\:\1:\1
    37:  \1:1:\1:\:\
    38:  \1:1:\:\1:\
    39:  \1:1:\:\:\1
    40:  \1:\1:1:\:\
    41:  \1:\1:\:1:\
    42:  \1:\1:\:\:1
    43:  \1:\:1:\1:\
    44:  \1:\:1:\:\1
    45:  \1:\:\1:1:\
    46:  \1:\:\1:\:1
    47:  \1:\:\:1:\1
    48:  \1:\:\:\1:1
    49:  \:1:\1:\1:\
    50:  \:1:\1:\:\1
    51:  \:1:\:\1:\1
    52:  \:\1:1:\1:\
    53:  \:\1:1:\:\1
    54:  \:\1:\1:1:\
    55:  \:\1:\1:\:1
    56:  \:\1:\:1:\1
    57:  \:\1:\:\1:1
    58:  \:\:1:\1:\1
    59:  \:\:\1:1:\1
    60:  \:\:\1:\1:1
    61:  2:\2:\2:\:\
    62:  2:\2:\:\2:\
    63:  2:\2:\:\:\2
    64:  2:\:\2:\2:\
    65:  2:\:\2:\:\2
    66:  2:\:\:\2:\2
    67:  \2:2:\2:\:\
    68:  \2:2:\:\2:\
    69:  \2:2:\:\:\2
    70:  \2:\2:2:\:\
    71:  \2:\2:\:2:\
    72:  \2:\2:\:\:2
    73:  \2:\:2:\2:\
    74:  \2:\:2:\:\2
    75:  \2:\:\2:2:\
    76:  \2:\:\2:\:2
    77:  \2:\:\:2:\2
    78:  \2:\:\:\2:2
    79:  \:2:\2:\2:\
    80:  \:2:\2:\:\2
    81:  \:2:\:\2:\2
    82:  \:\2:2:\2:\
    83:  \:\2:2:\:\2
    84:  \:\2:\2:2:\
    85:  \:\2:\2:\:2
    86:  \:\2:\:2:\2
    87:  \:\2:\:\2:2
    88:  \:\:2:\2:\2
    89:  \:\:\2:2:\2
    90:  \:\:\2:\2:2
family= 1 2 2 new D3h genus #     2 is 0:\0:\1:\:\
     1:  0:\0:\1:\:\
     2:  0:\0:\:\1:\
     3:  0:\0:\:\:\1
     4:  0:\1:\0:\:\
     5:  0:\1:\:\0:\
     6:  0:\1:\:\:\0
     7:  0:\:\0:\1:\
     8:  0:\:\0:\:\1
     9:  0:\:\1:\0:\
    10:  0:\:\1:\:\0
    11:  0:\:\:\0:\1
    12:  0:\:\:\1:\0
    13:  \0:0:\1:\:\
    14:  \0:0:\:\1:\
    15:  \0:0:\:\:\1
    16:  \0:\1:0:\:\
    17:  \0:\1:\:0:\
    18:  \0:\1:\:\:0
    19:  \0:\:0:\1:\
    20:  \0:\:0:\:\1
    21:  \0:\:\1:0:\
    22:  \0:\:\1:\:0
    23:  \0:\:\:0:\1
    24:  \0:\:\:\1:0
    25:  \1:0:\0:\:\
    26:  \1:0:\:\0:\
    27:  \1:0:\:\:\0
    28:  \1:\0:0:\:\
    29:  \1:\0:\:0:\
    30:  \1:\0:\:\:0
    31:  \1:\:0:\0:\
    32:  \1:\:0:\:\0
    33:  \1:\:\0:0:\
    34:  \1:\:\0:\:0
    35:  \1:\:\:0:\0
    36:  \1:\:\:\0:0
    37:  \:0:\0:\1:\
    38:  \:0:\0:\:\1
    39:  \:0:\1:\0:\
    40:  \:0:\1:\:\0
    41:  \:0:\:\0:\1
    42:  \:0:\:\1:\0
    43:  \:\0:0:\1:\
    44:  \:\0:0:\:\1
    45:  \:\0:\1:0:\
    46:  \:\0:\1:\:0
    47:  \:\0:\:0:\1
    48:  \:\0:\:\1:0
    49:  \:\1:0:\0:\
    50:  \:\1:0:\:\0
    51:  \:\1:\0:0:\
    52:  \:\1:\0:\:0
    53:  \:\1:\:0:\0
    54:  \:\1:\:\0:0
    55:  \:\:0:\0:\1
    56:  \:\:0:\1:\0
    57:  \:\:\0:0:\1
    58:  \:\:\0:\1:0
    59:  \:\:\1:0:\0
    60:  \:\:\1:\0:0
    61:  1:\1:\2:\:\
    62:  1:\1:\:\2:\
    63:  1:\1:\:\:\2
    64:  1:\2:\1:\:\
    65:  1:\2:\:\1:\
    66:  1:\2:\:\:\1
    67:  1:\:\1:\2:\
    68:  1:\:\1:\:\2
    69:  1:\:\2:\1:\
    70:  1:\:\2:\:\1
    71:  1:\:\:\1:\2
    72:  1:\:\:\2:\1
    73:  \1:1:\2:\:\
    74:  \1:1:\:\2:\
    75:  \1:1:\:\:\2
    76:  \1:\2:1:\:\
    77:  \1:\2:\:1:\
    78:  \1:\2:\:\:1
    79:  \1:\:1:\2:\
    80:  \1:\:1:\:\2
    81:  \1:\:\2:1:\
    82:  \1:\:\2:\:1
    83:  \1:\:\:1:\2
    84:  \1:\:\:\2:1
    85:  \2:1:\1:\:\
    86:  \2:1:\:\1:\
    87:  \2:1:\:\:\1
    88:  \2:\1:1:\:\
    89:  \2:\1:\:1:\
    90:  \2:\1:\:\:1
    91:  \2:\:1:\1:\
    92:  \2:\:1:\:\1
    93:  \2:\:\1:1:\
    94:  \2:\:\1:\:1
    95:  \2:\:\:1:\1
    96:  \2:\:\:\1:1
    97:  \:1:\1:\2:\
    98:  \:1:\1:\:\2
    99:  \:1:\2:\1:\
   100:  \:1:\2:\:\1
   101:  \:1:\:\1:\2
   102:  \:1:\:\2:\1
   103:  \:\1:1:\2:\
   104:  \:\1:1:\:\2
   105:  \:\1:\2:1:\
   106:  \:\1:\2:\:1
   107:  \:\1:\:1:\2
   108:  \:\1:\:\2:1
   109:  \:\2:1:\1:\
   110:  \:\2:1:\:\1
   111:  \:\2:\1:1:\
   112:  \:\2:\1:\:1
   113:  \:\2:\:1:\1
   114:  \:\2:\:\1:1
   115:  \:\:1:\1:\2
   116:  \:\:1:\2:\1
   117:  \:\:\1:1:\2
   118:  \:\:\1:\2:1
   119:  \:\:\2:1:\1
   120:  \:\:\2:\1:1
   121:  2:\2:\0:\:\
   122:  2:\2:\:\0:\
   123:  2:\2:\:\:\0
   124:  2:\0:\2:\:\
   125:  2:\0:\:\2:\
   126:  2:\0:\:\:\2
   127:  2:\:\2:\0:\
   128:  2:\:\2:\:\0
   129:  2:\:\0:\2:\
   130:  2:\:\0:\:\2
   131:  2:\:\:\2:\0
   132:  2:\:\:\0:\2
   133:  \2:2:\0:\:\
   134:  \2:2:\:\0:\
   135:  \2:2:\:\:\0
   136:  \2:\0:2:\:\
   137:  \2:\0:\:2:\
   138:  \2:\0:\:\:2
   139:  \2:\:2:\0:\
   140:  \2:\:2:\:\0
   141:  \2:\:\0:2:\
   142:  \2:\:\0:\:2
   143:  \2:\:\:2:\0
   144:  \2:\:\:\0:2
   145:  \0:2:\2:\:\
   146:  \0:2:\:\2:\
   147:  \0:2:\:\:\2
   148:  \0:\2:2:\:\
   149:  \0:\2:\:2:\
   150:  \0:\2:\:\:2
   151:  \0:\:2:\2:\
   152:  \0:\:2:\:\2
   153:  \0:\:\2:2:\
   154:  \0:\:\2:\:2
   155:  \0:\:\:2:\2
   156:  \0:\:\:\2:2
   157:  \:2:\2:\0:\
   158:  \:2:\2:\:\0
   159:  \:2:\0:\2:\
   160:  \:2:\0:\:\2
   161:  \:2:\:\2:\0
   162:  \:2:\:\0:\2
   163:  \:\2:2:\0:\
   164:  \:\2:2:\:\0
   165:  \:\2:\0:2:\
   166:  \:\2:\0:\:2
   167:  \:\2:\:2:\0
   168:  \:\2:\:\0:2
   169:  \:\0:2:\2:\
   170:  \:\0:2:\:\2
   171:  \:\0:\2:2:\
   172:  \:\0:\2:\:2
   173:  \:\0:\:2:\2
   174:  \:\0:\:\2:2
   175:  \:\:2:\2:\0
   176:  \:\:2:\0:\2
   177:  \:\:\2:2:\0
   178:  \:\:\2:\0:2
   179:  \:\:\0:2:\2
   180:  \:\:\0:\2:2
   181:  0:\0:\2:\:\
   182:  0:\0:\:\2:\
   183:  0:\0:\:\:\2
   184:  0:\2:\0:\:\
   185:  0:\2:\:\0:\
   186:  0:\2:\:\:\0
   187:  0:\:\0:\2:\
   188:  0:\:\0:\:\2
   189:  0:\:\2:\0:\
   190:  0:\:\2:\:\0
   191:  0:\:\:\0:\2
   192:  0:\:\:\2:\0
   193:  \0:0:\2:\:\
   194:  \0:0:\:\2:\
   195:  \0:0:\:\:\2
   196:  \0:\2:0:\:\
   197:  \0:\2:\:0:\
   198:  \0:\2:\:\:0
   199:  \0:\:0:\2:\
   200:  \0:\:0:\:\2
   201:  \0:\:\2:0:\
   202:  \0:\:\2:\:0
   203:  \0:\:\:0:\2
   204:  \0:\:\:\2:0
   205:  \2:0:\0:\:\
   206:  \2:0:\:\0:\
   207:  \2:0:\:\:\0
   208:  \2:\0:0:\:\
   209:  \2:\0:\:0:\
   210:  \2:\0:\:\:0
   211:  \2:\:0:\0:\
   212:  \2:\:0:\:\0
   213:  \2:\:\0:0:\
   214:  \2:\:\0:\:0
   215:  \2:\:\:0:\0
   216:  \2:\:\:\0:0
   217:  \:0:\0:\2:\
   218:  \:0:\0:\:\2
   219:  \:0:\2:\0:\
   220:  \:0:\2:\:\0
   221:  \:0:\:\0:\2
   222:  \:0:\:\2:\0
   223:  \:\0:0:\2:\
   224:  \:\0:0:\:\2
   225:  \:\0:\2:0:\
   226:  \:\0:\2:\:0
   227:  \:\0:\:0:\2
   228:  \:\0:\:\2:0
   229:  \:\2:0:\0:\
   230:  \:\2:0:\:\0
   231:  \:\2:\0:0:\
   232:  \:\2:\0:\:0
   233:  \:\2:\:0:\0
   234:  \:\2:\:\0:0
   235:  \:\:0:\0:\2
   236:  \:\:0:\2:\0
   237:  \:\:\0:0:\2
   238:  \:\:\0:\2:0
   239:  \:\:\2:0:\0
   240:  \:\:\2:\0:0
   241:  1:\1:\0:\:\
   242:  1:\1:\:\0:\
   243:  1:\1:\:\:\0
   244:  1:\0:\1:\:\
   245:  1:\0:\:\1:\
   246:  1:\0:\:\:\1
   247:  1:\:\1:\0:\
   248:  1:\:\1:\:\0
   249:  1:\:\0:\1:\
   250:  1:\:\0:\:\1
   251:  1:\:\:\1:\0
   252:  1:\:\:\0:\1
   253:  \1:1:\0:\:\
   254:  \1:1:\:\0:\
   255:  \1:1:\:\:\0
   256:  \1:\0:1:\:\
   257:  \1:\0:\:1:\
   258:  \1:\0:\:\:1
   259:  \1:\:1:\0:\
   260:  \1:\:1:\:\0
   261:  \1:\:\0:1:\
   262:  \1:\:\0:\:1
   263:  \1:\:\:1:\0
   264:  \1:\:\:\0:1
   265:  \0:1:\1:\:\
   266:  \0:1:\:\1:\
   267:  \0:1:\:\:\1
   268:  \0:\1:1:\:\
   269:  \0:\1:\:1:\
   270:  \0:\1:\:\:1
   271:  \0:\:1:\1:\
   272:  \0:\:1:\:\1
   273:  \0:\:\1:1:\
   274:  \0:\:\1:\:1
   275:  \0:\:\:1:\1
   276:  \0:\:\:\1:1
   277:  \:1:\1:\0:\
   278:  \:1:\1:\:\0
   279:  \:1:\0:\1:\
   280:  \:1:\0:\:\1
   281:  \:1:\:\1:\0
   282:  \:1:\:\0:\1
   283:  \:\1:1:\0:\
   284:  \:\1:1:\:\0
   285:  \:\1:\0:1:\
   286:  \:\1:\0:\:1
   287:  \:\1:\:1:\0
   288:  \:\1:\:\0:1
   289:  \:\0:1:\1:\
   290:  \:\0:1:\:\1
   291:  \:\0:\1:1:\
   292:  \:\0:\1:\:1
   293:  \:\0:\:1:\1
   294:  \:\0:\:\1:1
   295:  \:\:1:\1:\0
   296:  \:\:1:\0:\1
   297:  \:\:\1:1:\0
   298:  \:\:\1:\0:1
   299:  \:\:\0:1:\1
   300:  \:\:\0:\1:1
   301:  2:\2:\1:\:\
   302:  2:\2:\:\1:\
   303:  2:\2:\:\:\1
   304:  2:\1:\2:\:\
   305:  2:\1:\:\2:\
   306:  2:\1:\:\:\2
   307:  2:\:\2:\1:\
   308:  2:\:\2:\:\1
   309:  2:\:\1:\2:\
   310:  2:\:\1:\:\2
   311:  2:\:\:\2:\1
   312:  2:\:\:\1:\2
   313:  \2:2:\1:\:\
   314:  \2:2:\:\1:\
   315:  \2:2:\:\:\1
   316:  \2:\1:2:\:\
   317:  \2:\1:\:2:\
   318:  \2:\1:\:\:2
   319:  \2:\:2:\1:\
   320:  \2:\:2:\:\1
   321:  \2:\:\1:2:\
   322:  \2:\:\1:\:2
   323:  \2:\:\:2:\1
   324:  \2:\:\:\1:2
   325:  \1:2:\2:\:\
   326:  \1:2:\:\2:\
   327:  \1:2:\:\:\2
   328:  \1:\2:2:\:\
   329:  \1:\2:\:2:\
   330:  \1:\2:\:\:2
   331:  \1:\:2:\2:\
   332:  \1:\:2:\:\2
   333:  \1:\:\2:2:\
   334:  \1:\:\2:\:2
   335:  \1:\:\:2:\2
   336:  \1:\:\:\2:2
   337:  \:2:\2:\1:\
   338:  \:2:\2:\:\1
   339:  \:2:\1:\2:\
   340:  \:2:\1:\:\2
   341:  \:2:\:\2:\1
   342:  \:2:\:\1:\2
   343:  \:\2:2:\1:\
   344:  \:\2:2:\:\1
   345:  \:\2:\1:2:\
   346:  \:\2:\1:\:2
   347:  \:\2:\:2:\1
   348:  \:\2:\:\1:2
   349:  \:\1:2:\2:\
   350:  \:\1:2:\:\2
   351:  \:\1:\2:2:\
   352:  \:\1:\2:\:2
   353:  \:\1:\:2:\2
   354:  \:\1:\:\2:2
   355:  \:\:2:\2:\1
   356:  \:\:2:\1:\2
   357:  \:\:\2:2:\1
   358:  \:\:\2:\1:2
   359:  \:\:\1:2:\2
   360:  \:\:\1:\2:2
family= 1 2 2 new D3h genus #     3 is 0:\1:\1:\:\
     1:  0:\1:\1:\:\
     2:  0:\1:\:\1:\
     3:  0:\1:\:\:\1
     4:  0:\:\1:\1:\
     5:  0:\:\1:\:\1
     6:  0:\:\:\1:\1
     7:  \1:0:\1:\:\
     8:  \1:0:\:\1:\
     9:  \1:0:\:\:\1
    10:  \1:\1:0:\:\
    11:  \1:\1:\:0:\
    12:  \1:\1:\:\:0
    13:  \1:\:0:\1:\
    14:  \1:\:0:\:\1
    15:  \1:\:\1:0:\
    16:  \1:\:\1:\:0
    17:  \1:\:\:0:\1
    18:  \1:\:\:\1:0
    19:  \:0:\1:\1:\
    20:  \:0:\1:\:\1
    21:  \:0:\:\1:\1
    22:  \:\1:0:\1:\
    23:  \:\1:0:\:\1
    24:  \:\1:\1:0:\
    25:  \:\1:\1:\:0
    26:  \:\1:\:0:\1
    27:  \:\1:\:\1:0
    28:  \:\:0:\1:\1
    29:  \:\:\1:0:\1
    30:  \:\:\1:\1:0
    31:  1:\2:\2:\:\
    32:  1:\2:\:\2:\
    33:  1:\2:\:\:\2
    34:  1:\:\2:\2:\
    35:  1:\:\2:\:\2
    36:  1:\:\:\2:\2
    37:  \2:1:\2:\:\
    38:  \2:1:\:\2:\
    39:  \2:1:\:\:\2
    40:  \2:\2:1:\:\
    41:  \2:\2:\:1:\
    42:  \2:\2:\:\:1
    43:  \2:\:1:\2:\
    44:  \2:\:1:\:\2
    45:  \2:\:\2:1:\
    46:  \2:\:\2:\:1
    47:  \2:\:\:1:\2
    48:  \2:\:\:\2:1
    49:  \:1:\2:\2:\
    50:  \:1:\2:\:\2
    51:  \:1:\:\2:\2
    52:  \:\2:1:\2:\
    53:  \:\2:1:\:\2
    54:  \:\2:\2:1:\
    55:  \:\2:\2:\:1
    56:  \:\2:\:1:\2
    57:  \:\2:\:\2:1
    58:  \:\:1:\2:\2
    59:  \:\:\2:1:\2
    60:  \:\:\2:\2:1
    61:  2:\0:\0:\:\
    62:  2:\0:\:\0:\
    63:  2:\0:\:\:\0
    64:  2:\:\0:\0:\
    65:  2:\:\0:\:\0
    66:  2:\:\:\0:\0
    67:  \0:2:\0:\:\
    68:  \0:2:\:\0:\
    69:  \0:2:\:\:\0
    70:  \0:\0:2:\:\
    71:  \0:\0:\:2:\
    72:  \0:\0:\:\:2
    73:  \0:\:2:\0:\
    74:  \0:\:2:\:\0
    75:  \0:\:\0:2:\
    76:  \0:\:\0:\:2
    77:  \0:\:\:2:\0
    78:  \0:\:\:\0:2
    79:  \:2:\0:\0:\
    80:  \:2:\0:\:\0
    81:  \:2:\:\0:\0
    82:  \:\0:2:\0:\
    83:  \:\0:2:\:\0
    84:  \:\0:\0:2:\
    85:  \:\0:\0:\:2
    86:  \:\0:\:2:\0
    87:  \:\0:\:\0:2
    88:  \:\:2:\0:\0
    89:  \:\:\0:2:\0
    90:  \:\:\0:\0:2
    91:  0:\2:\2:\:\
    92:  0:\2:\:\2:\
    93:  0:\2:\:\:\2
    94:  0:\:\2:\2:\
    95:  0:\:\2:\:\2
    96:  0:\:\:\2:\2
    97:  \2:0:\2:\:\
    98:  \2:0:\:\2:\
    99:  \2:0:\:\:\2
   100:  \2:\2:0:\:\
   101:  \2:\2:\:0:\
   102:  \2:\2:\:\:0
   103:  \2:\:0:\2:\
   104:  \2:\:0:\:\2
   105:  \2:\:\2:0:\
   106:  \2:\:\2:\:0
   107:  \2:\:\:0:\2
   108:  \2:\:\:\2:0
   109:  \:0:\2:\2:\
   110:  \:0:\2:\:\2
   111:  \:0:\:\2:\2
   112:  \:\2:0:\2:\
   113:  \:\2:0:\:\2
   114:  \:\2:\2:0:\
   115:  \:\2:\2:\:0
   116:  \:\2:\:0:\2
   117:  \:\2:\:\2:0
   118:  \:\:0:\2:\2
   119:  \:\:\2:0:\2
   120:  \:\:\2:\2:0
   121:  1:\0:\0:\:\
   122:  1:\0:\:\0:\
   123:  1:\0:\:\:\0
   124:  1:\:\0:\0:\
   125:  1:\:\0:\:\0
   126:  1:\:\:\0:\0
   127:  \0:1:\0:\:\
   128:  \0:1:\:\0:\
   129:  \0:1:\:\:\0
   130:  \0:\0:1:\:\
   131:  \0:\0:\:1:\
   132:  \0:\0:\:\:1
   133:  \0:\:1:\0:\
   134:  \0:\:1:\:\0
   135:  \0:\:\0:1:\
   136:  \0:\:\0:\:1
   137:  \0:\:\:1:\0
   138:  \0:\:\:\0:1
   139:  \:1:\0:\0:\
   140:  \:1:\0:\:\0
   141:  \:1:\:\0:\0
   142:  \:\0:1:\0:\
   143:  \:\0:1:\:\0
   144:  \:\0:\0:1:\
   145:  \:\0:\0:\:1
   146:  \:\0:\:1:\0
   147:  \:\0:\:\0:1
   148:  \:\:1:\0:\0
   149:  \:\:\0:1:\0
   150:  \:\:\0:\0:1
   151:  2:\1:\1:\:\
   152:  2:\1:\:\1:\
   153:  2:\1:\:\:\1
   154:  2:\:\1:\1:\
   155:  2:\:\1:\:\1
   156:  2:\:\:\1:\1
   157:  \1:2:\1:\:\
   158:  \1:2:\:\1:\
   159:  \1:2:\:\:\1
   160:  \1:\1:2:\:\
   161:  \1:\1:\:2:\
   162:  \1:\1:\:\:2
   163:  \1:\:2:\1:\
   164:  \1:\:2:\:\1
   165:  \1:\:\1:2:\
   166:  \1:\:\1:\:2
   167:  \1:\:\:2:\1
   168:  \1:\:\:\1:2
   169:  \:2:\1:\1:\
   170:  \:2:\1:\:\1
   171:  \:2:\:\1:\1
   172:  \:\1:2:\1:\
   173:  \:\1:2:\:\1
   174:  \:\1:\1:2:\
   175:  \:\1:\1:\:2
   176:  \:\1:\:2:\1
   177:  \:\1:\:\1:2
   178:  \:\:2:\1:\1
   179:  \:\:\1:2:\1
   180:  \:\:\1:\1:2
family= 1 2 2 new D3h genus #     4 is 0:\1:\2:\:\
     1:  0:\1:\2:\:\
     2:  0:\1:\:\2:\
     3:  0:\1:\:\:\2
     4:  0:\2:\1:\:\
     5:  0:\2:\:\1:\
     6:  0:\2:\:\:\1
     7:  0:\:\1:\2:\
     8:  0:\:\1:\:\2
     9:  0:\:\2:\1:\
    10:  0:\:\2:\:\1
    11:  0:\:\:\1:\2
    12:  0:\:\:\2:\1
    13:  \1:0:\2:\:\
    14:  \1:0:\:\2:\
    15:  \1:0:\:\:\2
    16:  \1:\2:0:\:\
    17:  \1:\2:\:0:\
    18:  \1:\2:\:\:0
    19:  \1:\:0:\2:\
    20:  \1:\:0:\:\2
    21:  \1:\:\2:0:\
    22:  \1:\:\2:\:0
    23:  \1:\:\:0:\2
    24:  \1:\:\:\2:0
    25:  \2:0:\1:\:\
    26:  \2:0:\:\1:\
    27:  \2:0:\:\:\1
    28:  \2:\1:0:\:\
    29:  \2:\1:\:0:\
    30:  \2:\1:\:\:0
    31:  \2:\:0:\1:\
    32:  \2:\:0:\:\1
    33:  \2:\:\1:0:\
    34:  \2:\:\1:\:0
    35:  \2:\:\:0:\1
    36:  \2:\:\:\1:0
    37:  \:0:\1:\2:\
    38:  \:0:\1:\:\2
    39:  \:0:\2:\1:\
    40:  \:0:\2:\:\1
    41:  \:0:\:\1:\2
    42:  \:0:\:\2:\1
    43:  \:\1:0:\2:\
    44:  \:\1:0:\:\2
    45:  \:\1:\2:0:\
    46:  \:\1:\2:\:0
    47:  \:\1:\:0:\2
    48:  \:\1:\:\2:0
    49:  \:\2:0:\1:\
    50:  \:\2:0:\:\1
    51:  \:\2:\1:0:\
    52:  \:\2:\1:\:0
    53:  \:\2:\:0:\1
    54:  \:\2:\:\1:0
    55:  \:\:0:\1:\2
    56:  \:\:0:\2:\1
    57:  \:\:\1:0:\2
    58:  \:\:\1:\2:0
    59:  \:\:\2:0:\1
    60:  \:\:\2:\1:0
    61:  1:\2:\0:\:\
    62:  1:\2:\:\0:\
    63:  1:\2:\:\:\0
    64:  1:\0:\2:\:\
    65:  1:\0:\:\2:\
    66:  1:\0:\:\:\2
    67:  1:\:\2:\0:\
    68:  1:\:\2:\:\0
    69:  1:\:\0:\2:\
    70:  1:\:\0:\:\2
    71:  1:\:\:\2:\0
    72:  1:\:\:\0:\2
    73:  \2:1:\0:\:\
    74:  \2:1:\:\0:\
    75:  \2:1:\:\:\0
    76:  \2:\0:1:\:\
    77:  \2:\0:\:1:\
    78:  \2:\0:\:\:1
    79:  \2:\:1:\0:\
    80:  \2:\:1:\:\0
    81:  \2:\:\0:1:\
    82:  \2:\:\0:\:1
    83:  \2:\:\:1:\0
    84:  \2:\:\:\0:1
    85:  \0:1:\2:\:\
    86:  \0:1:\:\2:\
    87:  \0:1:\:\:\2
    88:  \0:\2:1:\:\
    89:  \0:\2:\:1:\
    90:  \0:\2:\:\:1
    91:  \0:\:1:\2:\
    92:  \0:\:1:\:\2
    93:  \0:\:\2:1:\
    94:  \0:\:\2:\:1
    95:  \0:\:\:1:\2
    96:  \0:\:\:\2:1
    97:  \:1:\2:\0:\
    98:  \:1:\2:\:\0
    99:  \:1:\0:\2:\
   100:  \:1:\0:\:\2
   101:  \:1:\:\2:\0
   102:  \:1:\:\0:\2
   103:  \:\2:1:\0:\
   104:  \:\2:1:\:\0
   105:  \:\2:\0:1:\
   106:  \:\2:\0:\:1
   107:  \:\2:\:1:\0
   108:  \:\2:\:\0:1
   109:  \:\0:1:\2:\
   110:  \:\0:1:\:\2
   111:  \:\0:\2:1:\
   112:  \:\0:\2:\:1
   113:  \:\0:\:1:\2
   114:  \:\0:\:\2:1
   115:  \:\:1:\2:\0
   116:  \:\:1:\0:\2
   117:  \:\:\2:1:\0
   118:  \:\:\2:\0:1
   119:  \:\:\0:1:\2
   120:  \:\:\0:\2:1
   121:  2:\0:\1:\:\
   122:  2:\0:\:\1:\
   123:  2:\0:\:\:\1
   124:  2:\1:\0:\:\
   125:  2:\1:\:\0:\
   126:  2:\1:\:\:\0
   127:  2:\:\0:\1:\
   128:  2:\:\0:\:\1
   129:  2:\:\1:\0:\
   130:  2:\:\1:\:\0
   131:  2:\:\:\0:\1
   132:  2:\:\:\1:\0
   133:  \0:2:\1:\:\
   134:  \0:2:\:\1:\
   135:  \0:2:\:\:\1
   136:  \0:\1:2:\:\
   137:  \0:\1:\:2:\
   138:  \0:\1:\:\:2
   139:  \0:\:2:\1:\
   140:  \0:\:2:\:\1
   141:  \0:\:\1:2:\
   142:  \0:\:\1:\:2
   143:  \0:\:\:2:\1
   144:  \0:\:\:\1:2
   145:  \1:2:\0:\:\
   146:  \1:2:\:\0:\
   147:  \1:2:\:\:\0
   148:  \1:\0:2:\:\
   149:  \1:\0:\:2:\
   150:  \1:\0:\:\:2
   151:  \1:\:2:\0:\
   152:  \1:\:2:\:\0
   153:  \1:\:\0:2:\
   154:  \1:\:\0:\:2
   155:  \1:\:\:2:\0
   156:  \1:\:\:\0:2
   157:  \:2:\0:\1:\
   158:  \:2:\0:\:\1
   159:  \:2:\1:\0:\
   160:  \:2:\1:\:\0
   161:  \:2:\:\0:\1
   162:  \:2:\:\1:\0
   163:  \:\0:2:\1:\
   164:  \:\0:2:\:\1
   165:  \:\0:\1:2:\
   166:  \:\0:\1:\:2
   167:  \:\0:\:2:\1
   168:  \:\0:\:\1:2
   169:  \:\1:2:\0:\
   170:  \:\1:2:\:\0
   171:  \:\1:\0:2:\
   172:  \:\1:\0:\:2
   173:  \:\1:\:2:\0
   174:  \:\1:\:\0:2
   175:  \:\:2:\0:\1
   176:  \:\:2:\1:\0
   177:  \:\:\0:2:\1
   178:  \:\:\0:\1:2
   179:  \:\:\1:2:\0
   180:  \:\:\1:\0:2
Nber of genera for this family=    4
 
family= 0 3 2
 
family= 0 3 2 new D3h genus #     1 is \0:\0:\0:\:\
     1:  \0:\0:\0:\:\
     2:  \0:\0:\:\0:\
     3:  \0:\0:\:\:\0
     4:  \0:\:\0:\0:\
     5:  \0:\:\0:\:\0
     6:  \0:\:\:\0:\0
     7:  \:\0:\0:\0:\
     8:  \:\0:\0:\:\0
     9:  \:\0:\:\0:\0
    10:  \:\:\0:\0:\0
    11:  \1:\1:\1:\:\
    12:  \1:\1:\:\1:\
    13:  \1:\1:\:\:\1
    14:  \1:\:\1:\1:\
    15:  \1:\:\1:\:\1
    16:  \1:\:\:\1:\1
    17:  \:\1:\1:\1:\
    18:  \:\1:\1:\:\1
    19:  \:\1:\:\1:\1
    20:  \:\:\1:\1:\1
    21:  \2:\2:\2:\:\
    22:  \2:\2:\:\2:\
    23:  \2:\2:\:\:\2
    24:  \2:\:\2:\2:\
    25:  \2:\:\2:\:\2
    26:  \2:\:\:\2:\2
    27:  \:\2:\2:\2:\
    28:  \:\2:\2:\:\2
    29:  \:\2:\:\2:\2
    30:  \:\:\2:\2:\2
family= 0 3 2 new D3h genus #     2 is \0:\0:\1:\:\
     1:  \0:\0:\1:\:\
     2:  \0:\0:\:\1:\
     3:  \0:\0:\:\:\1
     4:  \0:\1:\0:\:\
     5:  \0:\1:\:\0:\
     6:  \0:\1:\:\:\0
     7:  \0:\:\0:\1:\
     8:  \0:\:\0:\:\1
     9:  \0:\:\1:\0:\
    10:  \0:\:\1:\:\0
    11:  \0:\:\:\0:\1
    12:  \0:\:\:\1:\0
    13:  \1:\0:\0:\:\
    14:  \1:\0:\:\0:\
    15:  \1:\0:\:\:\0
    16:  \1:\:\0:\0:\
    17:  \1:\:\0:\:\0
    18:  \1:\:\:\0:\0
    19:  \:\0:\0:\1:\
    20:  \:\0:\0:\:\1
    21:  \:\0:\1:\0:\
    22:  \:\0:\1:\:\0
    23:  \:\0:\:\0:\1
    24:  \:\0:\:\1:\0
    25:  \:\1:\0:\0:\
    26:  \:\1:\0:\:\0
    27:  \:\1:\:\0:\0
    28:  \:\:\0:\0:\1
    29:  \:\:\0:\1:\0
    30:  \:\:\1:\0:\0
    31:  \1:\1:\2:\:\
    32:  \1:\1:\:\2:\
    33:  \1:\1:\:\:\2
    34:  \1:\2:\1:\:\
    35:  \1:\2:\:\1:\
    36:  \1:\2:\:\:\1
    37:  \1:\:\1:\2:\
    38:  \1:\:\1:\:\2
    39:  \1:\:\2:\1:\
    40:  \1:\:\2:\:\1
    41:  \1:\:\:\1:\2
    42:  \1:\:\:\2:\1
    43:  \2:\1:\1:\:\
    44:  \2:\1:\:\1:\
    45:  \2:\1:\:\:\1
    46:  \2:\:\1:\1:\
    47:  \2:\:\1:\:\1
    48:  \2:\:\:\1:\1
    49:  \:\1:\1:\2:\
    50:  \:\1:\1:\:\2
    51:  \:\1:\2:\1:\
    52:  \:\1:\2:\:\1
    53:  \:\1:\:\1:\2
    54:  \:\1:\:\2:\1
    55:  \:\2:\1:\1:\
    56:  \:\2:\1:\:\1
    57:  \:\2:\:\1:\1
    58:  \:\:\1:\1:\2
    59:  \:\:\1:\2:\1
    60:  \:\:\2:\1:\1
    61:  \2:\2:\0:\:\
    62:  \2:\2:\:\0:\
    63:  \2:\2:\:\:\0
    64:  \2:\0:\2:\:\
    65:  \2:\0:\:\2:\
    66:  \2:\0:\:\:\2
    67:  \2:\:\2:\0:\
    68:  \2:\:\2:\:\0
    69:  \2:\:\0:\2:\
    70:  \2:\:\0:\:\2
    71:  \2:\:\:\2:\0
    72:  \2:\:\:\0:\2
    73:  \0:\2:\2:\:\
    74:  \0:\2:\:\2:\
    75:  \0:\2:\:\:\2
    76:  \0:\:\2:\2:\
    77:  \0:\:\2:\:\2
    78:  \0:\:\:\2:\2
    79:  \:\2:\2:\0:\
    80:  \:\2:\2:\:\0
    81:  \:\2:\0:\2:\
    82:  \:\2:\0:\:\2
    83:  \:\2:\:\2:\0
    84:  \:\2:\:\0:\2
    85:  \:\0:\2:\2:\
    86:  \:\0:\2:\:\2
    87:  \:\0:\:\2:\2
    88:  \:\:\2:\2:\0
    89:  \:\:\2:\0:\2
    90:  \:\:\0:\2:\2
    91:  \0:\0:\2:\:\
    92:  \0:\0:\:\2:\
    93:  \0:\0:\:\:\2
    94:  \0:\2:\0:\:\
    95:  \0:\2:\:\0:\
    96:  \0:\2:\:\:\0
    97:  \0:\:\0:\2:\
    98:  \0:\:\0:\:\2
    99:  \0:\:\2:\0:\
   100:  \0:\:\2:\:\0
   101:  \0:\:\:\0:\2
   102:  \0:\:\:\2:\0
   103:  \2:\0:\0:\:\
   104:  \2:\0:\:\0:\
   105:  \2:\0:\:\:\0
   106:  \2:\:\0:\0:\
   107:  \2:\:\0:\:\0
   108:  \2:\:\:\0:\0
   109:  \:\0:\0:\2:\
   110:  \:\0:\0:\:\2
   111:  \:\0:\2:\0:\
   112:  \:\0:\2:\:\0
   113:  \:\0:\:\0:\2
   114:  \:\0:\:\2:\0
   115:  \:\2:\0:\0:\
   116:  \:\2:\0:\:\0
   117:  \:\2:\:\0:\0
   118:  \:\:\0:\0:\2
   119:  \:\:\0:\2:\0
   120:  \:\:\2:\0:\0
   121:  \1:\1:\0:\:\
   122:  \1:\1:\:\0:\
   123:  \1:\1:\:\:\0
   124:  \1:\0:\1:\:\
   125:  \1:\0:\:\1:\
   126:  \1:\0:\:\:\1
   127:  \1:\:\1:\0:\
   128:  \1:\:\1:\:\0
   129:  \1:\:\0:\1:\
   130:  \1:\:\0:\:\1
   131:  \1:\:\:\1:\0
   132:  \1:\:\:\0:\1
   133:  \0:\1:\1:\:\
   134:  \0:\1:\:\1:\
   135:  \0:\1:\:\:\1
   136:  \0:\:\1:\1:\
   137:  \0:\:\1:\:\1
   138:  \0:\:\:\1:\1
   139:  \:\1:\1:\0:\
   140:  \:\1:\1:\:\0
   141:  \:\1:\0:\1:\
   142:  \:\1:\0:\:\1
   143:  \:\1:\:\1:\0
   144:  \:\1:\:\0:\1
   145:  \:\0:\1:\1:\
   146:  \:\0:\1:\:\1
   147:  \:\0:\:\1:\1
   148:  \:\:\1:\1:\0
   149:  \:\:\1:\0:\1
   150:  \:\:\0:\1:\1
   151:  \2:\2:\1:\:\
   152:  \2:\2:\:\1:\
   153:  \2:\2:\:\:\1
   154:  \2:\1:\2:\:\
   155:  \2:\1:\:\2:\
   156:  \2:\1:\:\:\2
   157:  \2:\:\2:\1:\
   158:  \2:\:\2:\:\1
   159:  \2:\:\1:\2:\
   160:  \2:\:\1:\:\2
   161:  \2:\:\:\2:\1
   162:  \2:\:\:\1:\2
   163:  \1:\2:\2:\:\
   164:  \1:\2:\:\2:\
   165:  \1:\2:\:\:\2
   166:  \1:\:\2:\2:\
   167:  \1:\:\2:\:\2
   168:  \1:\:\:\2:\2
   169:  \:\2:\2:\1:\
   170:  \:\2:\2:\:\1
   171:  \:\2:\1:\2:\
   172:  \:\2:\1:\:\2
   173:  \:\2:\:\2:\1
   174:  \:\2:\:\1:\2
   175:  \:\1:\2:\2:\
   176:  \:\1:\2:\:\2
   177:  \:\1:\:\2:\2
   178:  \:\:\2:\2:\1
   179:  \:\:\2:\1:\2
   180:  \:\:\1:\2:\2
family= 0 3 2 new D3h genus #     3 is \0:\1:\2:\:\
     1:  \0:\1:\2:\:\
     2:  \0:\1:\:\2:\
     3:  \0:\1:\:\:\2
     4:  \0:\2:\1:\:\
     5:  \0:\2:\:\1:\
     6:  \0:\2:\:\:\1
     7:  \0:\:\1:\2:\
     8:  \0:\:\1:\:\2
     9:  \0:\:\2:\1:\
    10:  \0:\:\2:\:\1
    11:  \0:\:\:\1:\2
    12:  \0:\:\:\2:\1
    13:  \1:\0:\2:\:\
    14:  \1:\0:\:\2:\
    15:  \1:\0:\:\:\2
    16:  \1:\2:\0:\:\
    17:  \1:\2:\:\0:\
    18:  \1:\2:\:\:\0
    19:  \1:\:\0:\2:\
    20:  \1:\:\0:\:\2
    21:  \1:\:\2:\0:\
    22:  \1:\:\2:\:\0
    23:  \1:\:\:\0:\2
    24:  \1:\:\:\2:\0
    25:  \2:\0:\1:\:\
    26:  \2:\0:\:\1:\
    27:  \2:\0:\:\:\1
    28:  \2:\1:\0:\:\
    29:  \2:\1:\:\0:\
    30:  \2:\1:\:\:\0
    31:  \2:\:\0:\1:\
    32:  \2:\:\0:\:\1
    33:  \2:\:\1:\0:\
    34:  \2:\:\1:\:\0
    35:  \2:\:\:\0:\1
    36:  \2:\:\:\1:\0
    37:  \:\0:\1:\2:\
    38:  \:\0:\1:\:\2
    39:  \:\0:\2:\1:\
    40:  \:\0:\2:\:\1
    41:  \:\0:\:\1:\2
    42:  \:\0:\:\2:\1
    43:  \:\1:\0:\2:\
    44:  \:\1:\0:\:\2
    45:  \:\1:\2:\0:\
    46:  \:\1:\2:\:\0
    47:  \:\1:\:\0:\2
    48:  \:\1:\:\2:\0
    49:  \:\2:\0:\1:\
    50:  \:\2:\0:\:\1
    51:  \:\2:\1:\0:\
    52:  \:\2:\1:\:\0
    53:  \:\2:\:\0:\1
    54:  \:\2:\:\1:\0
    55:  \:\:\0:\1:\2
    56:  \:\:\0:\2:\1
    57:  \:\:\1:\0:\2
    58:  \:\:\1:\2:\0
    59:  \:\:\2:\0:\1
    60:  \:\:\2:\1:\0
Nber of genera for this family=    3
 
family= 2 0 3
 
family= 2 0 3 new D3h genus #     1 is 0:0:\:\:\
     1:  0:0:\:\:\
     2:  0:\:0:\:\
     3:  0:\:\:0:\
     4:  0:\:\:\:0
     5:  \:0:0:\:\
     6:  \:0:\:0:\
     7:  \:0:\:\:0
     8:  \:\:0:0:\
     9:  \:\:0:\:0
    10:  \:\:\:0:0
    11:  1:1:\:\:\
    12:  1:\:1:\:\
    13:  1:\:\:1:\
    14:  1:\:\:\:1
    15:  \:1:1:\:\
    16:  \:1:\:1:\
    17:  \:1:\:\:1
    18:  \:\:1:1:\
    19:  \:\:1:\:1
    20:  \:\:\:1:1
    21:  2:2:\:\:\
    22:  2:\:2:\:\
    23:  2:\:\:2:\
    24:  2:\:\:\:2
    25:  \:2:2:\:\
    26:  \:2:\:2:\
    27:  \:2:\:\:2
    28:  \:\:2:2:\
    29:  \:\:2:\:2
    30:  \:\:\:2:2
family= 2 0 3 new D3h genus #     2 is 0:1:\:\:\
     1:  0:1:\:\:\
     2:  0:\:1:\:\
     3:  0:\:\:1:\
     4:  0:\:\:\:1
     5:  1:0:\:\:\
     6:  1:\:0:\:\
     7:  1:\:\:0:\
     8:  1:\:\:\:0
     9:  \:0:1:\:\
    10:  \:0:\:1:\
    11:  \:0:\:\:1
    12:  \:1:0:\:\
    13:  \:1:\:0:\
    14:  \:1:\:\:0
    15:  \:\:0:1:\
    16:  \:\:0:\:1
    17:  \:\:1:0:\
    18:  \:\:1:\:0
    19:  \:\:\:0:1
    20:  \:\:\:1:0
    21:  1:2:\:\:\
    22:  1:\:2:\:\
    23:  1:\:\:2:\
    24:  1:\:\:\:2
    25:  2:1:\:\:\
    26:  2:\:1:\:\
    27:  2:\:\:1:\
    28:  2:\:\:\:1
    29:  \:1:2:\:\
    30:  \:1:\:2:\
    31:  \:1:\:\:2
    32:  \:2:1:\:\
    33:  \:2:\:1:\
    34:  \:2:\:\:1
    35:  \:\:1:2:\
    36:  \:\:1:\:2
    37:  \:\:2:1:\
    38:  \:\:2:\:1
    39:  \:\:\:1:2
    40:  \:\:\:2:1
    41:  2:0:\:\:\
    42:  2:\:0:\:\
    43:  2:\:\:0:\
    44:  2:\:\:\:0
    45:  0:2:\:\:\
    46:  0:\:2:\:\
    47:  0:\:\:2:\
    48:  0:\:\:\:2
    49:  \:2:0:\:\
    50:  \:2:\:0:\
    51:  \:2:\:\:0
    52:  \:0:2:\:\
    53:  \:0:\:2:\
    54:  \:0:\:\:2
    55:  \:\:2:0:\
    56:  \:\:2:\:0
    57:  \:\:0:2:\
    58:  \:\:0:\:2
    59:  \:\:\:2:0
    60:  \:\:\:0:2
Nber of genera for this family=    2
 
family= 1 1 3
 
family= 1 1 3 new D3h genus #     1 is 0:\0:\:\:\
     1:  0:\0:\:\:\
     2:  0:\:\0:\:\
     3:  0:\:\:\0:\
     4:  0:\:\:\:\0
     5:  \0:0:\:\:\
     6:  \0:\:0:\:\
     7:  \0:\:\:0:\
     8:  \0:\:\:\:0
     9:  \:0:\0:\:\
    10:  \:0:\:\0:\
    11:  \:0:\:\:\0
    12:  \:\0:0:\:\
    13:  \:\0:\:0:\
    14:  \:\0:\:\:0
    15:  \:\:0:\0:\
    16:  \:\:0:\:\0
    17:  \:\:\0:0:\
    18:  \:\:\0:\:0
    19:  \:\:\:0:\0
    20:  \:\:\:\0:0
    21:  1:\1:\:\:\
    22:  1:\:\1:\:\
    23:  1:\:\:\1:\
    24:  1:\:\:\:\1
    25:  \1:1:\:\:\
    26:  \1:\:1:\:\
    27:  \1:\:\:1:\
    28:  \1:\:\:\:1
    29:  \:1:\1:\:\
    30:  \:1:\:\1:\
    31:  \:1:\:\:\1
    32:  \:\1:1:\:\
    33:  \:\1:\:1:\
    34:  \:\1:\:\:1
    35:  \:\:1:\1:\
    36:  \:\:1:\:\1
    37:  \:\:\1:1:\
    38:  \:\:\1:\:1
    39:  \:\:\:1:\1
    40:  \:\:\:\1:1
    41:  2:\2:\:\:\
    42:  2:\:\2:\:\
    43:  2:\:\:\2:\
    44:  2:\:\:\:\2
    45:  \2:2:\:\:\
    46:  \2:\:2:\:\
    47:  \2:\:\:2:\
    48:  \2:\:\:\:2
    49:  \:2:\2:\:\
    50:  \:2:\:\2:\
    51:  \:2:\:\:\2
    52:  \:\2:2:\:\
    53:  \:\2:\:2:\
    54:  \:\2:\:\:2
    55:  \:\:2:\2:\
    56:  \:\:2:\:\2
    57:  \:\:\2:2:\
    58:  \:\:\2:\:2
    59:  \:\:\:2:\2
    60:  \:\:\:\2:2
family= 1 1 3 new D3h genus #     2 is 0:\1:\:\:\
     1:  0:\1:\:\:\
     2:  0:\:\1:\:\
     3:  0:\:\:\1:\
     4:  0:\:\:\:\1
     5:  \1:0:\:\:\
     6:  \1:\:0:\:\
     7:  \1:\:\:0:\
     8:  \1:\:\:\:0
     9:  \:0:\1:\:\
    10:  \:0:\:\1:\
    11:  \:0:\:\:\1
    12:  \:\1:0:\:\
    13:  \:\1:\:0:\
    14:  \:\1:\:\:0
    15:  \:\:0:\1:\
    16:  \:\:0:\:\1
    17:  \:\:\1:0:\
    18:  \:\:\1:\:0
    19:  \:\:\:0:\1
    20:  \:\:\:\1:0
    21:  1:\2:\:\:\
    22:  1:\:\2:\:\
    23:  1:\:\:\2:\
    24:  1:\:\:\:\2
    25:  \2:1:\:\:\
    26:  \2:\:1:\:\
    27:  \2:\:\:1:\
    28:  \2:\:\:\:1
    29:  \:1:\2:\:\
    30:  \:1:\:\2:\
    31:  \:1:\:\:\2
    32:  \:\2:1:\:\
    33:  \:\2:\:1:\
    34:  \:\2:\:\:1
    35:  \:\:1:\2:\
    36:  \:\:1:\:\2
    37:  \:\:\2:1:\
    38:  \:\:\2:\:1
    39:  \:\:\:1:\2
    40:  \:\:\:\2:1
    41:  2:\0:\:\:\
    42:  2:\:\0:\:\
    43:  2:\:\:\0:\
    44:  2:\:\:\:\0
    45:  \0:2:\:\:\
    46:  \0:\:2:\:\
    47:  \0:\:\:2:\
    48:  \0:\:\:\:2
    49:  \:2:\0:\:\
    50:  \:2:\:\0:\
    51:  \:2:\:\:\0
    52:  \:\0:2:\:\
    53:  \:\0:\:2:\
    54:  \:\0:\:\:2
    55:  \:\:2:\0:\
    56:  \:\:2:\:\0
    57:  \:\:\0:2:\
    58:  \:\:\0:\:2
    59:  \:\:\:2:\0
    60:  \:\:\:\0:2
    61:  0:\2:\:\:\
    62:  0:\:\2:\:\
    63:  0:\:\:\2:\
    64:  0:\:\:\:\2
    65:  \2:0:\:\:\
    66:  \2:\:0:\:\
    67:  \2:\:\:0:\
    68:  \2:\:\:\:0
    69:  \:0:\2:\:\
    70:  \:0:\:\2:\
    71:  \:0:\:\:\2
    72:  \:\2:0:\:\
    73:  \:\2:\:0:\
    74:  \:\2:\:\:0
    75:  \:\:0:\2:\
    76:  \:\:0:\:\2
    77:  \:\:\2:0:\
    78:  \:\:\2:\:0
    79:  \:\:\:0:\2
    80:  \:\:\:\2:0
    81:  1:\0:\:\:\
    82:  1:\:\0:\:\
    83:  1:\:\:\0:\
    84:  1:\:\:\:\0
    85:  \0:1:\:\:\
    86:  \0:\:1:\:\
    87:  \0:\:\:1:\
    88:  \0:\:\:\:1
    89:  \:1:\0:\:\
    90:  \:1:\:\0:\
    91:  \:1:\:\:\0
    92:  \:\0:1:\:\
    93:  \:\0:\:1:\
    94:  \:\0:\:\:1
    95:  \:\:1:\0:\
    96:  \:\:1:\:\0
    97:  \:\:\0:1:\
    98:  \:\:\0:\:1
    99:  \:\:\:1:\0
   100:  \:\:\:\0:1
   101:  2:\1:\:\:\
   102:  2:\:\1:\:\
   103:  2:\:\:\1:\
   104:  2:\:\:\:\1
   105:  \1:2:\:\:\
   106:  \1:\:2:\:\
   107:  \1:\:\:2:\
   108:  \1:\:\:\:2
   109:  \:2:\1:\:\
   110:  \:2:\:\1:\
   111:  \:2:\:\:\1
   112:  \:\1:2:\:\
   113:  \:\1:\:2:\
   114:  \:\1:\:\:2
   115:  \:\:2:\1:\
   116:  \:\:2:\:\1
   117:  \:\:\1:2:\
   118:  \:\:\1:\:2
   119:  \:\:\:2:\1
   120:  \:\:\:\1:2
Nber of genera for this family=    2
 
family= 0 2 3
 
family= 0 2 3 new D3h genus #     1 is \0:\0:\:\:\
     1:  \0:\0:\:\:\
     2:  \0:\:\0:\:\
     3:  \0:\:\:\0:\
     4:  \0:\:\:\:\0
     5:  \:\0:\0:\:\
     6:  \:\0:\:\0:\
     7:  \:\0:\:\:\0
     8:  \:\:\0:\0:\
     9:  \:\:\0:\:\0
    10:  \:\:\:\0:\0
    11:  \1:\1:\:\:\
    12:  \1:\:\1:\:\
    13:  \1:\:\:\1:\
    14:  \1:\:\:\:\1
    15:  \:\1:\1:\:\
    16:  \:\1:\:\1:\
    17:  \:\1:\:\:\1
    18:  \:\:\1:\1:\
    19:  \:\:\1:\:\1
    20:  \:\:\:\1:\1
    21:  \2:\2:\:\:\
    22:  \2:\:\2:\:\
    23:  \2:\:\:\2:\
    24:  \2:\:\:\:\2
    25:  \:\2:\2:\:\
    26:  \:\2:\:\2:\
    27:  \:\2:\:\:\2
    28:  \:\:\2:\2:\
    29:  \:\:\2:\:\2
    30:  \:\:\:\2:\2
family= 0 2 3 new D3h genus #     2 is \0:\1:\:\:\
     1:  \0:\1:\:\:\
     2:  \0:\:\1:\:\
     3:  \0:\:\:\1:\
     4:  \0:\:\:\:\1
     5:  \1:\0:\:\:\
     6:  \1:\:\0:\:\
     7:  \1:\:\:\0:\
     8:  \1:\:\:\:\0
     9:  \:\0:\1:\:\
    10:  \:\0:\:\1:\
    11:  \:\0:\:\:\1
    12:  \:\1:\0:\:\
    13:  \:\1:\:\0:\
    14:  \:\1:\:\:\0
    15:  \:\:\0:\1:\
    16:  \:\:\0:\:\1
    17:  \:\:\1:\0:\
    18:  \:\:\1:\:\0
    19:  \:\:\:\0:\1
    20:  \:\:\:\1:\0
    21:  \1:\2:\:\:\
    22:  \1:\:\2:\:\
    23:  \1:\:\:\2:\
    24:  \1:\:\:\:\2
    25:  \2:\1:\:\:\
    26:  \2:\:\1:\:\
    27:  \2:\:\:\1:\
    28:  \2:\:\:\:\1
    29:  \:\1:\2:\:\
    30:  \:\1:\:\2:\
    31:  \:\1:\:\:\2
    32:  \:\2:\1:\:\
    33:  \:\2:\:\1:\
    34:  \:\2:\:\:\1
    35:  \:\:\1:\2:\
    36:  \:\:\1:\:\2
    37:  \:\:\2:\1:\
    38:  \:\:\2:\:\1
    39:  \:\:\:\1:\2
    40:  \:\:\:\2:\1
    41:  \2:\0:\:\:\
    42:  \2:\:\0:\:\
    43:  \2:\:\:\0:\
    44:  \2:\:\:\:\0
    45:  \0:\2:\:\:\
    46:  \0:\:\2:\:\
    47:  \0:\:\:\2:\
    48:  \0:\:\:\:\2
    49:  \:\2:\0:\:\
    50:  \:\2:\:\0:\
    51:  \:\2:\:\:\0
    52:  \:\0:\2:\:\
    53:  \:\0:\:\2:\
    54:  \:\0:\:\:\2
    55:  \:\:\2:\0:\
    56:  \:\:\2:\:\0
    57:  \:\:\0:\2:\
    58:  \:\:\0:\:\2
    59:  \:\:\:\2:\0
    60:  \:\:\:\0:\2
Nber of genera for this family=    2
 
family= 1 0 4
 
family= 1 0 4 new D3h genus #     1 is 0:\:\:\:\
     1:  0:\:\:\:\
     2:  \:0:\:\:\
     3:  \:\:0:\:\
     4:  \:\:\:0:\
     5:  \:\:\:\:0
     6:  1:\:\:\:\
     7:  \:1:\:\:\
     8:  \:\:1:\:\
     9:  \:\:\:1:\
    10:  \:\:\:\:1
    11:  2:\:\:\:\
    12:  \:2:\:\:\
    13:  \:\:2:\:\
    14:  \:\:\:2:\
    15:  \:\:\:\:2
Nber of genera for this family=    1
 
family= 0 1 4
 
family= 0 1 4 new D3h genus #     1 is \0:\:\:\:\
     1:  \0:\:\:\:\
     2:  \:\0:\:\:\
     3:  \:\:\0:\:\
     4:  \:\:\:\0:\
     5:  \:\:\:\:\0
     6:  \1:\:\:\:\
     7:  \:\1:\:\:\
     8:  \:\:\1:\:\
     9:  \:\:\:\1:\
    10:  \:\:\:\:\1
    11:  \2:\:\:\:\
    12:  \:\2:\:\:\
    13:  \:\:\2:\:\
    14:  \:\:\:\2:\
    15:  \:\:\:\:\2
Nber of genera for this family=    1
 
family= 0 0 5
 
family= 0 0 5 new D3h genus #     1 is \:\:\:\:\
     1:  \:\:\:\:\
Nber of genera for this family=    1
 
----------------------------------------

Nber families=     21
Nber genera=      103
Nber species=    16807
