# Supplementary material for: The Polytope Formalism: application to molecular constitution and the prospect of a complete description of Chemical Space
Source: Chem Sci. 2026 Jan 8;17(4):2102–18. doi: 10.1039/d5sc08813e (PMC12780917; doi:10.1039/d5sc08813e)
Supplement: SC-017-D5SC08813E-s001 [file SC-017-D5SC08813E-s001.zip › publication files/species/species_D3h_S3B6.txt]

S3B6
D3h
====
 
family= 6 0 0
 
family= 6 0 0 new D3h genus #     1 is 0:0:0:0:0:0
     1:  0:0:0:0:0:0
     2:  1:1:1:1:1:1
     3:  2:2:2:2:2:2
family= 6 0 0 new D3h genus #     2 is 0:0:0:0:0:1
     1:  0:0:0:0:0:1
     2:  0:0:0:0:1:0
     3:  0:0:0:1:0:0
     4:  0:0:1:0:0:0
     5:  0:1:0:0:0:0
     6:  1:0:0:0:0:0
     7:  1:1:1:1:1:2
     8:  1:1:1:1:2:1
     9:  1:1:1:2:1:1
    10:  1:1:2:1:1:1
    11:  1:2:1:1:1:1
    12:  2:1:1:1:1:1
    13:  2:2:2:2:2:0
    14:  2:2:2:2:0:2
    15:  2:2:2:0:2:2
    16:  2:2:0:2:2:2
    17:  2:0:2:2:2:2
    18:  0:2:2:2:2:2
    19:  0:0:0:0:0:2
    20:  0:0:0:0:2:0
    21:  0:0:0:2:0:0
    22:  0:0:2:0:0:0
    23:  0:2:0:0:0:0
    24:  2:0:0:0:0:0
    25:  1:1:1:1:1:0
    26:  1:1:1:1:0:1
    27:  1:1:1:0:1:1
    28:  1:1:0:1:1:1
    29:  1:0:1:1:1:1
    30:  0:1:1:1:1:1
    31:  2:2:2:2:2:1
    32:  2:2:2:2:1:2
    33:  2:2:2:1:2:2
    34:  2:2:1:2:2:2
    35:  2:1:2:2:2:2
    36:  1:2:2:2:2:2
family= 6 0 0 new D3h genus #     3 is 0:0:0:0:1:1
     1:  0:0:0:0:1:1
     2:  0:0:0:1:0:1
     3:  0:0:0:1:1:0
     4:  0:0:1:0:0:1
     5:  0:0:1:0:1:0
     6:  0:0:1:1:0:0
     7:  0:1:0:0:0:1
     8:  0:1:0:0:1:0
     9:  0:1:0:1:0:0
    10:  0:1:1:0:0:0
    11:  1:0:0:0:0:1
    12:  1:0:0:0:1:0
    13:  1:0:0:1:0:0
    14:  1:0:1:0:0:0
    15:  1:1:0:0:0:0
    16:  1:1:1:1:2:2
    17:  1:1:1:2:1:2
    18:  1:1:1:2:2:1
    19:  1:1:2:1:1:2
    20:  1:1:2:1:2:1
    21:  1:1:2:2:1:1
    22:  1:2:1:1:1:2
    23:  1:2:1:1:2:1
    24:  1:2:1:2:1:1
    25:  1:2:2:1:1:1
    26:  2:1:1:1:1:2
    27:  2:1:1:1:2:1
    28:  2:1:1:2:1:1
    29:  2:1:2:1:1:1
    30:  2:2:1:1:1:1
    31:  2:2:2:2:0:0
    32:  2:2:2:0:2:0
    33:  2:2:2:0:0:2
    34:  2:2:0:2:2:0
    35:  2:2:0:2:0:2
    36:  2:2:0:0:2:2
    37:  2:0:2:2:2:0
    38:  2:0:2:2:0:2
    39:  2:0:2:0:2:2
    40:  2:0:0:2:2:2
    41:  0:2:2:2:2:0
    42:  0:2:2:2:0:2
    43:  0:2:2:0:2:2
    44:  0:2:0:2:2:2
    45:  0:0:2:2:2:2
    46:  0:0:0:0:2:2
    47:  0:0:0:2:0:2
    48:  0:0:0:2:2:0
    49:  0:0:2:0:0:2
    50:  0:0:2:0:2:0
    51:  0:0:2:2:0:0
    52:  0:2:0:0:0:2
    53:  0:2:0:0:2:0
    54:  0:2:0:2:0:0
    55:  0:2:2:0:0:0
    56:  2:0:0:0:0:2
    57:  2:0:0:0:2:0
    58:  2:0:0:2:0:0
    59:  2:0:2:0:0:0
    60:  2:2:0:0:0:0
    61:  1:1:1:1:0:0
    62:  1:1:1:0:1:0
    63:  1:1:1:0:0:1
    64:  1:1:0:1:1:0
    65:  1:1:0:1:0:1
    66:  1:1:0:0:1:1
    67:  1:0:1:1:1:0
    68:  1:0:1:1:0:1
    69:  1:0:1:0:1:1
    70:  1:0:0:1:1:1
    71:  0:1:1:1:1:0
    72:  0:1:1:1:0:1
    73:  0:1:1:0:1:1
    74:  0:1:0:1:1:1
    75:  0:0:1:1:1:1
    76:  2:2:2:2:1:1
    77:  2:2:2:1:2:1
    78:  2:2:2:1:1:2
    79:  2:2:1:2:2:1
    80:  2:2:1:2:1:2
    81:  2:2:1:1:2:2
    82:  2:1:2:2:2:1
    83:  2:1:2:2:1:2
    84:  2:1:2:1:2:2
    85:  2:1:1:2:2:2
    86:  1:2:2:2:2:1
    87:  1:2:2:2:1:2
    88:  1:2:2:1:2:2
    89:  1:2:1:2:2:2
    90:  1:1:2:2:2:2
family= 6 0 0 new D3h genus #     4 is 0:0:0:0:1:2
     1:  0:0:0:0:1:2
     2:  0:0:0:0:2:1
     3:  0:0:0:1:0:2
     4:  0:0:0:1:2:0
     5:  0:0:0:2:0:1
     6:  0:0:0:2:1:0
     7:  0:0:1:0:0:2
     8:  0:0:1:0:2:0
     9:  0:0:1:2:0:0
    10:  0:0:2:0:0:1
    11:  0:0:2:0:1:0
    12:  0:0:2:1:0:0
    13:  0:1:0:0:0:2
    14:  0:1:0:0:2:0
    15:  0:1:0:2:0:0
    16:  0:1:2:0:0:0
    17:  0:2:0:0:0:1
    18:  0:2:0:0:1:0
    19:  0:2:0:1:0:0
    20:  0:2:1:0:0:0
    21:  1:0:0:0:0:2
    22:  1:0:0:0:2:0
    23:  1:0:0:2:0:0
    24:  1:0:2:0:0:0
    25:  1:2:0:0:0:0
    26:  2:0:0:0:0:1
    27:  2:0:0:0:1:0
    28:  2:0:0:1:0:0
    29:  2:0:1:0:0:0
    30:  2:1:0:0:0:0
    31:  1:1:1:1:2:0
    32:  1:1:1:1:0:2
    33:  1:1:1:2:1:0
    34:  1:1:1:2:0:1
    35:  1:1:1:0:1:2
    36:  1:1:1:0:2:1
    37:  1:1:2:1:1:0
    38:  1:1:2:1:0:1
    39:  1:1:2:0:1:1
    40:  1:1:0:1:1:2
    41:  1:1:0:1:2:1
    42:  1:1:0:2:1:1
    43:  1:2:1:1:1:0
    44:  1:2:1:1:0:1
    45:  1:2:1:0:1:1
    46:  1:2:0:1:1:1
    47:  1:0:1:1:1:2
    48:  1:0:1:1:2:1
    49:  1:0:1:2:1:1
    50:  1:0:2:1:1:1
    51:  2:1:1:1:1:0
    52:  2:1:1:1:0:1
    53:  2:1:1:0:1:1
    54:  2:1:0:1:1:1
    55:  2:0:1:1:1:1
    56:  0:1:1:1:1:2
    57:  0:1:1:1:2:1
    58:  0:1:1:2:1:1
    59:  0:1:2:1:1:1
    60:  0:2:1:1:1:1
    61:  2:2:2:2:0:1
    62:  2:2:2:2:1:0
    63:  2:2:2:0:2:1
    64:  2:2:2:0:1:2
    65:  2:2:2:1:2:0
    66:  2:2:2:1:0:2
    67:  2:2:0:2:2:1
    68:  2:2:0:2:1:2
    69:  2:2:0:1:2:2
    70:  2:2:1:2:2:0
    71:  2:2:1:2:0:2
    72:  2:2:1:0:2:2
    73:  2:0:2:2:2:1
    74:  2:0:2:2:1:2
    75:  2:0:2:1:2:2
    76:  2:0:1:2:2:2
    77:  2:1:2:2:2:0
    78:  2:1:2:2:0:2
    79:  2:1:2:0:2:2
    80:  2:1:0:2:2:2
    81:  0:2:2:2:2:1
    82:  0:2:2:2:1:2
    83:  0:2:2:1:2:2
    84:  0:2:1:2:2:2
    85:  0:1:2:2:2:2
    86:  1:2:2:2:2:0
    87:  1:2:2:2:0:2
    88:  1:2:2:0:2:2
    89:  1:2:0:2:2:2
    90:  1:0:2:2:2:2
family= 6 0 0 new D3h genus #     5 is 0:0:0:1:1:1
     1:  0:0:0:1:1:1
     2:  0:0:1:0:1:1
     3:  0:0:1:1:0:1
     4:  0:0:1:1:1:0
     5:  0:1:0:0:1:1
     6:  0:1:0:1:0:1
     7:  0:1:0:1:1:0
     8:  0:1:1:0:0:1
     9:  0:1:1:0:1:0
    10:  0:1:1:1:0:0
    11:  1:0:0:0:1:1
    12:  1:0:0:1:0:1
    13:  1:0:0:1:1:0
    14:  1:0:1:0:0:1
    15:  1:0:1:0:1:0
    16:  1:0:1:1:0:0
    17:  1:1:0:0:0:1
    18:  1:1:0:0:1:0
    19:  1:1:0:1:0:0
    20:  1:1:1:0:0:0
    21:  1:1:1:2:2:2
    22:  1:1:2:1:2:2
    23:  1:1:2:2:1:2
    24:  1:1:2:2:2:1
    25:  1:2:1:1:2:2
    26:  1:2:1:2:1:2
    27:  1:2:1:2:2:1
    28:  1:2:2:1:1:2
    29:  1:2:2:1:2:1
    30:  1:2:2:2:1:1
    31:  2:1:1:1:2:2
    32:  2:1:1:2:1:2
    33:  2:1:1:2:2:1
    34:  2:1:2:1:1:2
    35:  2:1:2:1:2:1
    36:  2:1:2:2:1:1
    37:  2:2:1:1:1:2
    38:  2:2:1:1:2:1
    39:  2:2:1:2:1:1
    40:  2:2:2:1:1:1
    41:  2:2:2:0:0:0
    42:  2:2:0:2:0:0
    43:  2:2:0:0:2:0
    44:  2:2:0:0:0:2
    45:  2:0:2:2:0:0
    46:  2:0:2:0:2:0
    47:  2:0:2:0:0:2
    48:  2:0:0:2:2:0
    49:  2:0:0:2:0:2
    50:  2:0:0:0:2:2
    51:  0:2:2:2:0:0
    52:  0:2:2:0:2:0
    53:  0:2:2:0:0:2
    54:  0:2:0:2:2:0
    55:  0:2:0:2:0:2
    56:  0:2:0:0:2:2
    57:  0:0:2:2:2:0
    58:  0:0:2:2:0:2
    59:  0:0:2:0:2:2
    60:  0:0:0:2:2:2
family= 6 0 0 new D3h genus #     6 is 0:0:0:1:1:2
     1:  0:0:0:1:1:2
     2:  0:0:0:1:2:1
     3:  0:0:0:2:1:1
     4:  0:0:1:0:1:2
     5:  0:0:1:0:2:1
     6:  0:0:1:1:0:2
     7:  0:0:1:1:2:0
     8:  0:0:1:2:0:1
     9:  0:0:1:2:1:0
    10:  0:0:2:0:1:1
    11:  0:0:2:1:0:1
    12:  0:0:2:1:1:0
    13:  0:1:0:0:1:2
    14:  0:1:0:0:2:1
    15:  0:1:0:1:0:2
    16:  0:1:0:1:2:0
    17:  0:1:0:2:0:1
    18:  0:1:0:2:1:0
    19:  0:1:1:0:0:2
    20:  0:1:1:0:2:0
    21:  0:1:1:2:0:0
    22:  0:1:2:0:0:1
    23:  0:1:2:0:1:0
    24:  0:1:2:1:0:0
    25:  0:2:0:0:1:1
    26:  0:2:0:1:0:1
    27:  0:2:0:1:1:0
    28:  0:2:1:0:0:1
    29:  0:2:1:0:1:0
    30:  0:2:1:1:0:0
    31:  1:0:0:0:1:2
    32:  1:0:0:0:2:1
    33:  1:0:0:1:0:2
    34:  1:0:0:1:2:0
    35:  1:0:0:2:0:1
    36:  1:0:0:2:1:0
    37:  1:0:1:0:0:2
    38:  1:0:1:0:2:0
    39:  1:0:1:2:0:0
    40:  1:0:2:0:0:1
    41:  1:0:2:0:1:0
    42:  1:0:2:1:0:0
    43:  1:1:0:0:0:2
    44:  1:1:0:0:2:0
    45:  1:1:0:2:0:0
    46:  1:1:2:0:0:0
    47:  1:2:0:0:0:1
    48:  1:2:0:0:1:0
    49:  1:2:0:1:0:0
    50:  1:2:1:0:0:0
    51:  2:0:0:0:1:1
    52:  2:0:0:1:0:1
    53:  2:0:0:1:1:0
    54:  2:0:1:0:0:1
    55:  2:0:1:0:1:0
    56:  2:0:1:1:0:0
    57:  2:1:0:0:0:1
    58:  2:1:0:0:1:0
    59:  2:1:0:1:0:0
    60:  2:1:1:0:0:0
    61:  1:1:1:2:2:0
    62:  1:1:1:2:0:2
    63:  1:1:1:0:2:2
    64:  1:1:2:1:2:0
    65:  1:1:2:1:0:2
    66:  1:1:2:2:1:0
    67:  1:1:2:2:0:1
    68:  1:1:2:0:1:2
    69:  1:1:2:0:2:1
    70:  1:1:0:1:2:2
    71:  1:1:0:2:1:2
    72:  1:1:0:2:2:1
    73:  1:2:1:1:2:0
    74:  1:2:1:1:0:2
    75:  1:2:1:2:1:0
    76:  1:2:1:2:0:1
    77:  1:2:1:0:1:2
    78:  1:2:1:0:2:1
    79:  1:2:2:1:1:0
    80:  1:2:2:1:0:1
    81:  1:2:2:0:1:1
    82:  1:2:0:1:1:2
    83:  1:2:0:1:2:1
    84:  1:2:0:2:1:1
    85:  1:0:1:1:2:2
    86:  1:0:1:2:1:2
    87:  1:0:1:2:2:1
    88:  1:0:2:1:1:2
    89:  1:0:2:1:2:1
    90:  1:0:2:2:1:1
    91:  2:1:1:1:2:0
    92:  2:1:1:1:0:2
    93:  2:1:1:2:1:0
    94:  2:1:1:2:0:1
    95:  2:1:1:0:1:2
    96:  2:1:1:0:2:1
    97:  2:1:2:1:1:0
    98:  2:1:2:1:0:1
    99:  2:1:2:0:1:1
   100:  2:1:0:1:1:2
   101:  2:1:0:1:2:1
   102:  2:1:0:2:1:1
   103:  2:2:1:1:1:0
   104:  2:2:1:1:0:1
   105:  2:2:1:0:1:1
   106:  2:2:0:1:1:1
   107:  2:0:1:1:1:2
   108:  2:0:1:1:2:1
   109:  2:0:1:2:1:1
   110:  2:0:2:1:1:1
   111:  0:1:1:1:2:2
   112:  0:1:1:2:1:2
   113:  0:1:1:2:2:1
   114:  0:1:2:1:1:2
   115:  0:1:2:1:2:1
   116:  0:1:2:2:1:1
   117:  0:2:1:1:1:2
   118:  0:2:1:1:2:1
   119:  0:2:1:2:1:1
   120:  0:2:2:1:1:1
   121:  2:2:2:0:0:1
   122:  2:2:2:0:1:0
   123:  2:2:2:1:0:0
   124:  2:2:0:2:0:1
   125:  2:2:0:2:1:0
   126:  2:2:0:0:2:1
   127:  2:2:0:0:1:2
   128:  2:2:0:1:2:0
   129:  2:2:0:1:0:2
   130:  2:2:1:2:0:0
   131:  2:2:1:0:2:0
   132:  2:2:1:0:0:2
   133:  2:0:2:2:0:1
   134:  2:0:2:2:1:0
   135:  2:0:2:0:2:1
   136:  2:0:2:0:1:2
   137:  2:0:2:1:2:0
   138:  2:0:2:1:0:2
   139:  2:0:0:2:2:1
   140:  2:0:0:2:1:2
   141:  2:0:0:1:2:2
   142:  2:0:1:2:2:0
   143:  2:0:1:2:0:2
   144:  2:0:1:0:2:2
   145:  2:1:2:2:0:0
   146:  2:1:2:0:2:0
   147:  2:1:2:0:0:2
   148:  2:1:0:2:2:0
   149:  2:1:0:2:0:2
   150:  2:1:0:0:2:2
   151:  0:2:2:2:0:1
   152:  0:2:2:2:1:0
   153:  0:2:2:0:2:1
   154:  0:2:2:0:1:2
   155:  0:2:2:1:2:0
   156:  0:2:2:1:0:2
   157:  0:2:0:2:2:1
   158:  0:2:0:2:1:2
   159:  0:2:0:1:2:2
   160:  0:2:1:2:2:0
   161:  0:2:1:2:0:2
   162:  0:2:1:0:2:2
   163:  0:0:2:2:2:1
   164:  0:0:2:2:1:2
   165:  0:0:2:1:2:2
   166:  0:0:1:2:2:2
   167:  0:1:2:2:2:0
   168:  0:1:2:2:0:2
   169:  0:1:2:0:2:2
   170:  0:1:0:2:2:2
   171:  1:2:2:2:0:0
   172:  1:2:2:0:2:0
   173:  1:2:2:0:0:2
   174:  1:2:0:2:2:0
   175:  1:2:0:2:0:2
   176:  1:2:0:0:2:2
   177:  1:0:2:2:2:0
   178:  1:0:2:2:0:2
   179:  1:0:2:0:2:2
   180:  1:0:0:2:2:2
   181:  0:0:0:2:2:1
   182:  0:0:0:2:1:2
   183:  0:0:0:1:2:2
   184:  0:0:2:0:2:1
   185:  0:0:2:0:1:2
   186:  0:0:2:2:0:1
   187:  0:0:2:2:1:0
   188:  0:0:2:1:0:2
   189:  0:0:2:1:2:0
   190:  0:0:1:0:2:2
   191:  0:0:1:2:0:2
   192:  0:0:1:2:2:0
   193:  0:2:0:0:2:1
   194:  0:2:0:0:1:2
   195:  0:2:0:2:0:1
   196:  0:2:0:2:1:0
   197:  0:2:0:1:0:2
   198:  0:2:0:1:2:0
   199:  0:2:2:0:0:1
   200:  0:2:2:0:1:0
   201:  0:2:2:1:0:0
   202:  0:2:1:0:0:2
   203:  0:2:1:0:2:0
   204:  0:2:1:2:0:0
   205:  0:1:0:0:2:2
   206:  0:1:0:2:0:2
   207:  0:1:0:2:2:0
   208:  0:1:2:0:0:2
   209:  0:1:2:0:2:0
   210:  0:1:2:2:0:0
   211:  2:0:0:0:2:1
   212:  2:0:0:0:1:2
   213:  2:0:0:2:0:1
   214:  2:0:0:2:1:0
   215:  2:0:0:1:0:2
   216:  2:0:0:1:2:0
   217:  2:0:2:0:0:1
   218:  2:0:2:0:1:0
   219:  2:0:2:1:0:0
   220:  2:0:1:0:0:2
   221:  2:0:1:0:2:0
   222:  2:0:1:2:0:0
   223:  2:2:0:0:0:1
   224:  2:2:0:0:1:0
   225:  2:2:0:1:0:0
   226:  2:2:1:0:0:0
   227:  2:1:0:0:0:2
   228:  2:1:0:0:2:0
   229:  2:1:0:2:0:0
   230:  2:1:2:0:0:0
   231:  1:0:0:0:2:2
   232:  1:0:0:2:0:2
   233:  1:0:0:2:2:0
   234:  1:0:2:0:0:2
   235:  1:0:2:0:2:0
   236:  1:0:2:2:0:0
   237:  1:2:0:0:0:2
   238:  1:2:0:0:2:0
   239:  1:2:0:2:0:0
   240:  1:2:2:0:0:0
   241:  1:1:1:0:0:2
   242:  1:1:1:0:2:0
   243:  1:1:1:2:0:0
   244:  1:1:0:1:0:2
   245:  1:1:0:1:2:0
   246:  1:1:0:0:1:2
   247:  1:1:0:0:2:1
   248:  1:1:0:2:1:0
   249:  1:1:0:2:0:1
   250:  1:1:2:1:0:0
   251:  1:1:2:0:1:0
   252:  1:1:2:0:0:1
   253:  1:0:1:1:0:2
   254:  1:0:1:1:2:0
   255:  1:0:1:0:1:2
   256:  1:0:1:0:2:1
   257:  1:0:1:2:1:0
   258:  1:0:1:2:0:1
   259:  1:0:0:1:1:2
   260:  1:0:0:1:2:1
   261:  1:0:0:2:1:1
   262:  1:0:2:1:1:0
   263:  1:0:2:1:0:1
   264:  1:0:2:0:1:1
   265:  1:2:1:1:0:0
   266:  1:2:1:0:1:0
   267:  1:2:1:0:0:1
   268:  1:2:0:1:1:0
   269:  1:2:0:1:0:1
   270:  1:2:0:0:1:1
   271:  0:1:1:1:0:2
   272:  0:1:1:1:2:0
   273:  0:1:1:0:1:2
   274:  0:1:1:0:2:1
   275:  0:1:1:2:1:0
   276:  0:1:1:2:0:1
   277:  0:1:0:1:1:2
   278:  0:1:0:1:2:1
   279:  0:1:0:2:1:1
   280:  0:1:2:1:1:0
   281:  0:1:2:1:0:1
   282:  0:1:2:0:1:1
   283:  0:0:1:1:1:2
   284:  0:0:1:1:2:1
   285:  0:0:1:2:1:1
   286:  0:0:2:1:1:1
   287:  0:2:1:1:1:0
   288:  0:2:1:1:0:1
   289:  0:2:1:0:1:1
   290:  0:2:0:1:1:1
   291:  2:1:1:1:0:0
   292:  2:1:1:0:1:0
   293:  2:1:1:0:0:1
   294:  2:1:0:1:1:0
   295:  2:1:0:1:0:1
   296:  2:1:0:0:1:1
   297:  2:0:1:1:1:0
   298:  2:0:1:1:0:1
   299:  2:0:1:0:1:1
   300:  2:0:0:1:1:1
   301:  2:2:2:1:1:0
   302:  2:2:2:1:0:1
   303:  2:2:2:0:1:1
   304:  2:2:1:2:1:0
   305:  2:2:1:2:0:1
   306:  2:2:1:1:2:0
   307:  2:2:1:1:0:2
   308:  2:2:1:0:2:1
   309:  2:2:1:0:1:2
   310:  2:2:0:2:1:1
   311:  2:2:0:1:2:1
   312:  2:2:0:1:1:2
   313:  2:1:2:2:1:0
   314:  2:1:2:2:0:1
   315:  2:1:2:1:2:0
   316:  2:1:2:1:0:2
   317:  2:1:2:0:2:1
   318:  2:1:2:0:1:2
   319:  2:1:1:2:2:0
   320:  2:1:1:2:0:2
   321:  2:1:1:0:2:2
   322:  2:1:0:2:2:1
   323:  2:1:0:2:1:2
   324:  2:1:0:1:2:2
   325:  2:0:2:2:1:1
   326:  2:0:2:1:2:1
   327:  2:0:2:1:1:2
   328:  2:0:1:2:2:1
   329:  2:0:1:2:1:2
   330:  2:0:1:1:2:2
   331:  1:2:2:2:1:0
   332:  1:2:2:2:0:1
   333:  1:2:2:1:2:0
   334:  1:2:2:1:0:2
   335:  1:2:2:0:2:1
   336:  1:2:2:0:1:2
   337:  1:2:1:2:2:0
   338:  1:2:1:2:0:2
   339:  1:2:1:0:2:2
   340:  1:2:0:2:2:1
   341:  1:2:0:2:1:2
   342:  1:2:0:1:2:2
   343:  1:1:2:2:2:0
   344:  1:1:2:2:0:2
   345:  1:1:2:0:2:2
   346:  1:1:0:2:2:2
   347:  1:0:2:2:2:1
   348:  1:0:2:2:1:2
   349:  1:0:2:1:2:2
   350:  1:0:1:2:2:2
   351:  0:2:2:2:1:1
   352:  0:2:2:1:2:1
   353:  0:2:2:1:1:2
   354:  0:2:1:2:2:1
   355:  0:2:1:2:1:2
   356:  0:2:1:1:2:2
   357:  0:1:2:2:2:1
   358:  0:1:2:2:1:2
   359:  0:1:2:1:2:2
   360:  0:1:1:2:2:2
family= 6 0 0 new D3h genus #     7 is 0:0:1:1:2:2
     1:  0:0:1:1:2:2
     2:  0:0:1:2:1:2
     3:  0:0:1:2:2:1
     4:  0:0:2:1:1:2
     5:  0:0:2:1:2:1
     6:  0:0:2:2:1:1
     7:  0:1:0:1:2:2
     8:  0:1:0:2:1:2
     9:  0:1:0:2:2:1
    10:  0:1:1:0:2:2
    11:  0:1:1:2:0:2
    12:  0:1:1:2:2:0
    13:  0:1:2:0:1:2
    14:  0:1:2:0:2:1
    15:  0:1:2:1:0:2
    16:  0:1:2:1:2:0
    17:  0:1:2:2:0:1
    18:  0:1:2:2:1:0
    19:  0:2:0:1:1:2
    20:  0:2:0:1:2:1
    21:  0:2:0:2:1:1
    22:  0:2:1:0:1:2
    23:  0:2:1:0:2:1
    24:  0:2:1:1:0:2
    25:  0:2:1:1:2:0
    26:  0:2:1:2:0:1
    27:  0:2:1:2:1:0
    28:  0:2:2:0:1:1
    29:  0:2:2:1:0:1
    30:  0:2:2:1:1:0
    31:  1:0:0:1:2:2
    32:  1:0:0:2:1:2
    33:  1:0:0:2:2:1
    34:  1:0:1:0:2:2
    35:  1:0:1:2:0:2
    36:  1:0:1:2:2:0
    37:  1:0:2:0:1:2
    38:  1:0:2:0:2:1
    39:  1:0:2:1:0:2
    40:  1:0:2:1:2:0
    41:  1:0:2:2:0:1
    42:  1:0:2:2:1:0
    43:  1:1:0:0:2:2
    44:  1:1:0:2:0:2
    45:  1:1:0:2:2:0
    46:  1:1:2:0:0:2
    47:  1:1:2:0:2:0
    48:  1:1:2:2:0:0
    49:  1:2:0:0:1:2
    50:  1:2:0:0:2:1
    51:  1:2:0:1:0:2
    52:  1:2:0:1:2:0
    53:  1:2:0:2:0:1
    54:  1:2:0:2:1:0
    55:  1:2:1:0:0:2
    56:  1:2:1:0:2:0
    57:  1:2:1:2:0:0
    58:  1:2:2:0:0:1
    59:  1:2:2:0:1:0
    60:  1:2:2:1:0:0
    61:  2:0:0:1:1:2
    62:  2:0:0:1:2:1
    63:  2:0:0:2:1:1
    64:  2:0:1:0:1:2
    65:  2:0:1:0:2:1
    66:  2:0:1:1:0:2
    67:  2:0:1:1:2:0
    68:  2:0:1:2:0:1
    69:  2:0:1:2:1:0
    70:  2:0:2:0:1:1
    71:  2:0:2:1:0:1
    72:  2:0:2:1:1:0
    73:  2:1:0:0:1:2
    74:  2:1:0:0:2:1
    75:  2:1:0:1:0:2
    76:  2:1:0:1:2:0
    77:  2:1:0:2:0:1
    78:  2:1:0:2:1:0
    79:  2:1:1:0:0:2
    80:  2:1:1:0:2:0
    81:  2:1:1:2:0:0
    82:  2:1:2:0:0:1
    83:  2:1:2:0:1:0
    84:  2:1:2:1:0:0
    85:  2:2:0:0:1:1
    86:  2:2:0:1:0:1
    87:  2:2:0:1:1:0
    88:  2:2:1:0:0:1
    89:  2:2:1:0:1:0
    90:  2:2:1:1:0:0
Nber of genera for this family=    7
 
family= 5 1 0
 
family= 5 1 0 new D3h genus #     1 is 0:0:0:0:0:\0
     1:  0:0:0:0:0:\0
     2:  0:0:0:0:\0:0
     3:  0:0:0:\0:0:0
     4:  0:0:\0:0:0:0
     5:  0:\0:0:0:0:0
     6:  \0:0:0:0:0:0
     7:  1:1:1:1:1:\1
     8:  1:1:1:1:\1:1
     9:  1:1:1:\1:1:1
    10:  1:1:\1:1:1:1
    11:  1:\1:1:1:1:1
    12:  \1:1:1:1:1:1
    13:  2:2:2:2:2:\2
    14:  2:2:2:2:\2:2
    15:  2:2:2:\2:2:2
    16:  2:2:\2:2:2:2
    17:  2:\2:2:2:2:2
    18:  \2:2:2:2:2:2
family= 5 1 0 new D3h genus #     2 is 0:0:0:0:0:\1
     1:  0:0:0:0:0:\1
     2:  0:0:0:0:\1:0
     3:  0:0:0:\1:0:0
     4:  0:0:\1:0:0:0
     5:  0:\1:0:0:0:0
     6:  \1:0:0:0:0:0
     7:  1:1:1:1:1:\2
     8:  1:1:1:1:\2:1
     9:  1:1:1:\2:1:1
    10:  1:1:\2:1:1:1
    11:  1:\2:1:1:1:1
    12:  \2:1:1:1:1:1
    13:  2:2:2:2:2:\0
    14:  2:2:2:2:\0:2
    15:  2:2:2:\0:2:2
    16:  2:2:\0:2:2:2
    17:  2:\0:2:2:2:2
    18:  \0:2:2:2:2:2
    19:  0:0:0:0:0:\2
    20:  0:0:0:0:\2:0
    21:  0:0:0:\2:0:0
    22:  0:0:\2:0:0:0
    23:  0:\2:0:0:0:0
    24:  \2:0:0:0:0:0
    25:  1:1:1:1:1:\0
    26:  1:1:1:1:\0:1
    27:  1:1:1:\0:1:1
    28:  1:1:\0:1:1:1
    29:  1:\0:1:1:1:1
    30:  \0:1:1:1:1:1
    31:  2:2:2:2:2:\1
    32:  2:2:2:2:\1:2
    33:  2:2:2:\1:2:2
    34:  2:2:\1:2:2:2
    35:  2:\1:2:2:2:2
    36:  \1:2:2:2:2:2
family= 5 1 0 new D3h genus #     3 is 0:0:0:0:1:\0
     1:  0:0:0:0:1:\0
     2:  0:0:0:0:\0:1
     3:  0:0:0:1:0:\0
     4:  0:0:0:1:\0:0
     5:  0:0:0:\0:0:1
     6:  0:0:0:\0:1:0
     7:  0:0:1:0:0:\0
     8:  0:0:1:0:\0:0
     9:  0:0:1:\0:0:0
    10:  0:0:\0:0:0:1
    11:  0:0:\0:0:1:0
    12:  0:0:\0:1:0:0
    13:  0:1:0:0:0:\0
    14:  0:1:0:0:\0:0
    15:  0:1:0:\0:0:0
    16:  0:1:\0:0:0:0
    17:  0:\0:0:0:0:1
    18:  0:\0:0:0:1:0
    19:  0:\0:0:1:0:0
    20:  0:\0:1:0:0:0
    21:  1:0:0:0:0:\0
    22:  1:0:0:0:\0:0
    23:  1:0:0:\0:0:0
    24:  1:0:\0:0:0:0
    25:  1:\0:0:0:0:0
    26:  \0:0:0:0:0:1
    27:  \0:0:0:0:1:0
    28:  \0:0:0:1:0:0
    29:  \0:0:1:0:0:0
    30:  \0:1:0:0:0:0
    31:  1:1:1:1:2:\1
    32:  1:1:1:1:\1:2
    33:  1:1:1:2:1:\1
    34:  1:1:1:2:\1:1
    35:  1:1:1:\1:1:2
    36:  1:1:1:\1:2:1
    37:  1:1:2:1:1:\1
    38:  1:1:2:1:\1:1
    39:  1:1:2:\1:1:1
    40:  1:1:\1:1:1:2
    41:  1:1:\1:1:2:1
    42:  1:1:\1:2:1:1
    43:  1:2:1:1:1:\1
    44:  1:2:1:1:\1:1
    45:  1:2:1:\1:1:1
    46:  1:2:\1:1:1:1
    47:  1:\1:1:1:1:2
    48:  1:\1:1:1:2:1
    49:  1:\1:1:2:1:1
    50:  1:\1:2:1:1:1
    51:  2:1:1:1:1:\1
    52:  2:1:1:1:\1:1
    53:  2:1:1:\1:1:1
    54:  2:1:\1:1:1:1
    55:  2:\1:1:1:1:1
    56:  \1:1:1:1:1:2
    57:  \1:1:1:1:2:1
    58:  \1:1:1:2:1:1
    59:  \1:1:2:1:1:1
    60:  \1:2:1:1:1:1
    61:  2:2:2:2:0:\2
    62:  2:2:2:2:\2:0
    63:  2:2:2:0:2:\2
    64:  2:2:2:0:\2:2
    65:  2:2:2:\2:2:0
    66:  2:2:2:\2:0:2
    67:  2:2:0:2:2:\2
    68:  2:2:0:2:\2:2
    69:  2:2:0:\2:2:2
    70:  2:2:\2:2:2:0
    71:  2:2:\2:2:0:2
    72:  2:2:\2:0:2:2
    73:  2:0:2:2:2:\2
    74:  2:0:2:2:\2:2
    75:  2:0:2:\2:2:2
    76:  2:0:\2:2:2:2
    77:  2:\2:2:2:2:0
    78:  2:\2:2:2:0:2
    79:  2:\2:2:0:2:2
    80:  2:\2:0:2:2:2
    81:  0:2:2:2:2:\2
    82:  0:2:2:2:\2:2
    83:  0:2:2:\2:2:2
    84:  0:2:\2:2:2:2
    85:  0:\2:2:2:2:2
    86:  \2:2:2:2:2:0
    87:  \2:2:2:2:0:2
    88:  \2:2:2:0:2:2
    89:  \2:2:0:2:2:2
    90:  \2:0:2:2:2:2
    91:  0:0:0:0:2:\0
    92:  0:0:0:0:\0:2
    93:  0:0:0:2:0:\0
    94:  0:0:0:2:\0:0
    95:  0:0:0:\0:0:2
    96:  0:0:0:\0:2:0
    97:  0:0:2:0:0:\0
    98:  0:0:2:0:\0:0
    99:  0:0:2:\0:0:0
   100:  0:0:\0:0:0:2
   101:  0:0:\0:0:2:0
   102:  0:0:\0:2:0:0
   103:  0:2:0:0:0:\0
   104:  0:2:0:0:\0:0
   105:  0:2:0:\0:0:0
   106:  0:2:\0:0:0:0
   107:  0:\0:0:0:0:2
   108:  0:\0:0:0:2:0
   109:  0:\0:0:2:0:0
   110:  0:\0:2:0:0:0
   111:  2:0:0:0:0:\0
   112:  2:0:0:0:\0:0
   113:  2:0:0:\0:0:0
   114:  2:0:\0:0:0:0
   115:  2:\0:0:0:0:0
   116:  \0:0:0:0:0:2
   117:  \0:0:0:0:2:0
   118:  \0:0:0:2:0:0
   119:  \0:0:2:0:0:0
   120:  \0:2:0:0:0:0
   121:  1:1:1:1:0:\1
   122:  1:1:1:1:\1:0
   123:  1:1:1:0:1:\1
   124:  1:1:1:0:\1:1
   125:  1:1:1:\1:1:0
   126:  1:1:1:\1:0:1
   127:  1:1:0:1:1:\1
   128:  1:1:0:1:\1:1
   129:  1:1:0:\1:1:1
   130:  1:1:\1:1:1:0
   131:  1:1:\1:1:0:1
   132:  1:1:\1:0:1:1
   133:  1:0:1:1:1:\1
   134:  1:0:1:1:\1:1
   135:  1:0:1:\1:1:1
   136:  1:0:\1:1:1:1
   137:  1:\1:1:1:1:0
   138:  1:\1:1:1:0:1
   139:  1:\1:1:0:1:1
   140:  1:\1:0:1:1:1
   141:  0:1:1:1:1:\1
   142:  0:1:1:1:\1:1
   143:  0:1:1:\1:1:1
   144:  0:1:\1:1:1:1
   145:  0:\1:1:1:1:1
   146:  \1:1:1:1:1:0
   147:  \1:1:1:1:0:1
   148:  \1:1:1:0:1:1
   149:  \1:1:0:1:1:1
   150:  \1:0:1:1:1:1
   151:  2:2:2:2:1:\2
   152:  2:2:2:2:\2:1
   153:  2:2:2:1:2:\2
   154:  2:2:2:1:\2:2
   155:  2:2:2:\2:2:1
   156:  2:2:2:\2:1:2
   157:  2:2:1:2:2:\2
   158:  2:2:1:2:\2:2
   159:  2:2:1:\2:2:2
   160:  2:2:\2:2:2:1
   161:  2:2:\2:2:1:2
   162:  2:2:\2:1:2:2
   163:  2:1:2:2:2:\2
   164:  2:1:2:2:\2:2
   165:  2:1:2:\2:2:2
   166:  2:1:\2:2:2:2
   167:  2:\2:2:2:2:1
   168:  2:\2:2:2:1:2
   169:  2:\2:2:1:2:2
   170:  2:\2:1:2:2:2
   171:  1:2:2:2:2:\2
   172:  1:2:2:2:\2:2
   173:  1:2:2:\2:2:2
   174:  1:2:\2:2:2:2
   175:  1:\2:2:2:2:2
   176:  \2:2:2:2:2:1
   177:  \2:2:2:2:1:2
   178:  \2:2:2:1:2:2
   179:  \2:2:1:2:2:2
   180:  \2:1:2:2:2:2
family= 5 1 0 new D3h genus #     4 is 0:0:0:0:1:\1
     1:  0:0:0:0:1:\1
     2:  0:0:0:0:\1:1
     3:  0:0:0:1:0:\1
     4:  0:0:0:1:\1:0
     5:  0:0:0:\1:0:1
     6:  0:0:0:\1:1:0
     7:  0:0:1:0:0:\1
     8:  0:0:1:0:\1:0
     9:  0:0:1:\1:0:0
    10:  0:0:\1:0:0:1
    11:  0:0:\1:0:1:0
    12:  0:0:\1:1:0:0
    13:  0:1:0:0:0:\1
    14:  0:1:0:0:\1:0
    15:  0:1:0:\1:0:0
    16:  0:1:\1:0:0:0
    17:  0:\1:0:0:0:1
    18:  0:\1:0:0:1:0
    19:  0:\1:0:1:0:0
    20:  0:\1:1:0:0:0
    21:  1:0:0:0:0:\1
    22:  1:0:0:0:\1:0
    23:  1:0:0:\1:0:0
    24:  1:0:\1:0:0:0
    25:  1:\1:0:0:0:0
    26:  \1:0:0:0:0:1
    27:  \1:0:0:0:1:0
    28:  \1:0:0:1:0:0
    29:  \1:0:1:0:0:0
    30:  \1:1:0:0:0:0
    31:  1:1:1:1:2:\2
    32:  1:1:1:1:\2:2
    33:  1:1:1:2:1:\2
    34:  1:1:1:2:\2:1
    35:  1:1:1:\2:1:2
    36:  1:1:1:\2:2:1
    37:  1:1:2:1:1:\2
    38:  1:1:2:1:\2:1
    39:  1:1:2:\2:1:1
    40:  1:1:\2:1:1:2
    41:  1:1:\2:1:2:1
    42:  1:1:\2:2:1:1
    43:  1:2:1:1:1:\2
    44:  1:2:1:1:\2:1
    45:  1:2:1:\2:1:1
    46:  1:2:\2:1:1:1
    47:  1:\2:1:1:1:2
    48:  1:\2:1:1:2:1
    49:  1:\2:1:2:1:1
    50:  1:\2:2:1:1:1
    51:  2:1:1:1:1:\2
    52:  2:1:1:1:\2:1
    53:  2:1:1:\2:1:1
    54:  2:1:\2:1:1:1
    55:  2:\2:1:1:1:1
    56:  \2:1:1:1:1:2
    57:  \2:1:1:1:2:1
    58:  \2:1:1:2:1:1
    59:  \2:1:2:1:1:1
    60:  \2:2:1:1:1:1
    61:  2:2:2:2:0:\0
    62:  2:2:2:2:\0:0
    63:  2:2:2:0:2:\0
    64:  2:2:2:0:\0:2
    65:  2:2:2:\0:2:0
    66:  2:2:2:\0:0:2
    67:  2:2:0:2:2:\0
    68:  2:2:0:2:\0:2
    69:  2:2:0:\0:2:2
    70:  2:2:\0:2:2:0
    71:  2:2:\0:2:0:2
    72:  2:2:\0:0:2:2
    73:  2:0:2:2:2:\0
    74:  2:0:2:2:\0:2
    75:  2:0:2:\0:2:2
    76:  2:0:\0:2:2:2
    77:  2:\0:2:2:2:0
    78:  2:\0:2:2:0:2
    79:  2:\0:2:0:2:2
    80:  2:\0:0:2:2:2
    81:  0:2:2:2:2:\0
    82:  0:2:2:2:\0:2
    83:  0:2:2:\0:2:2
    84:  0:2:\0:2:2:2
    85:  0:\0:2:2:2:2
    86:  \0:2:2:2:2:0
    87:  \0:2:2:2:0:2
    88:  \0:2:2:0:2:2
    89:  \0:2:0:2:2:2
    90:  \0:0:2:2:2:2
    91:  0:0:0:0:2:\2
    92:  0:0:0:0:\2:2
    93:  0:0:0:2:0:\2
    94:  0:0:0:2:\2:0
    95:  0:0:0:\2:0:2
    96:  0:0:0:\2:2:0
    97:  0:0:2:0:0:\2
    98:  0:0:2:0:\2:0
    99:  0:0:2:\2:0:0
   100:  0:0:\2:0:0:2
   101:  0:0:\2:0:2:0
   102:  0:0:\2:2:0:0
   103:  0:2:0:0:0:\2
   104:  0:2:0:0:\2:0
   105:  0:2:0:\2:0:0
   106:  0:2:\2:0:0:0
   107:  0:\2:0:0:0:2
   108:  0:\2:0:0:2:0
   109:  0:\2:0:2:0:0
   110:  0:\2:2:0:0:0
   111:  2:0:0:0:0:\2
   112:  2:0:0:0:\2:0
   113:  2:0:0:\2:0:0
   114:  2:0:\2:0:0:0
   115:  2:\2:0:0:0:0
   116:  \2:0:0:0:0:2
   117:  \2:0:0:0:2:0
   118:  \2:0:0:2:0:0
   119:  \2:0:2:0:0:0
   120:  \2:2:0:0:0:0
   121:  1:1:1:1:0:\0
   122:  1:1:1:1:\0:0
   123:  1:1:1:0:1:\0
   124:  1:1:1:0:\0:1
   125:  1:1:1:\0:1:0
   126:  1:1:1:\0:0:1
   127:  1:1:0:1:1:\0
   128:  1:1:0:1:\0:1
   129:  1:1:0:\0:1:1
   130:  1:1:\0:1:1:0
   131:  1:1:\0:1:0:1
   132:  1:1:\0:0:1:1
   133:  1:0:1:1:1:\0
   134:  1:0:1:1:\0:1
   135:  1:0:1:\0:1:1
   136:  1:0:\0:1:1:1
   137:  1:\0:1:1:1:0
   138:  1:\0:1:1:0:1
   139:  1:\0:1:0:1:1
   140:  1:\0:0:1:1:1
   141:  0:1:1:1:1:\0
   142:  0:1:1:1:\0:1
   143:  0:1:1:\0:1:1
   144:  0:1:\0:1:1:1
   145:  0:\0:1:1:1:1
   146:  \0:1:1:1:1:0
   147:  \0:1:1:1:0:1
   148:  \0:1:1:0:1:1
   149:  \0:1:0:1:1:1
   150:  \0:0:1:1:1:1
   151:  2:2:2:2:1:\1
   152:  2:2:2:2:\1:1
   153:  2:2:2:1:2:\1
   154:  2:2:2:1:\1:2
   155:  2:2:2:\1:2:1
   156:  2:2:2:\1:1:2
   157:  2:2:1:2:2:\1
   158:  2:2:1:2:\1:2
   159:  2:2:1:\1:2:2
   160:  2:2:\1:2:2:1
   161:  2:2:\1:2:1:2
   162:  2:2:\1:1:2:2
   163:  2:1:2:2:2:\1
   164:  2:1:2:2:\1:2
   165:  2:1:2:\1:2:2
   166:  2:1:\1:2:2:2
   167:  2:\1:2:2:2:1
   168:  2:\1:2:2:1:2
   169:  2:\1:2:1:2:2
   170:  2:\1:1:2:2:2
   171:  1:2:2:2:2:\1
   172:  1:2:2:2:\1:2
   173:  1:2:2:\1:2:2
   174:  1:2:\1:2:2:2
   175:  1:\1:2:2:2:2
   176:  \1:2:2:2:2:1
   177:  \1:2:2:2:1:2
   178:  \1:2:2:1:2:2
   179:  \1:2:1:2:2:2
   180:  \1:1:2:2:2:2
family= 5 1 0 new D3h genus #     5 is 0:0:0:0:1:\2
     1:  0:0:0:0:1:\2
     2:  0:0:0:0:\2:1
     3:  0:0:0:1:0:\2
     4:  0:0:0:1:\2:0
     5:  0:0:0:\2:0:1
     6:  0:0:0:\2:1:0
     7:  0:0:1:0:0:\2
     8:  0:0:1:0:\2:0
     9:  0:0:1:\2:0:0
    10:  0:0:\2:0:0:1
    11:  0:0:\2:0:1:0
    12:  0:0:\2:1:0:0
    13:  0:1:0:0:0:\2
    14:  0:1:0:0:\2:0
    15:  0:1:0:\2:0:0
    16:  0:1:\2:0:0:0
    17:  0:\2:0:0:0:1
    18:  0:\2:0:0:1:0
    19:  0:\2:0:1:0:0
    20:  0:\2:1:0:0:0
    21:  1:0:0:0:0:\2
    22:  1:0:0:0:\2:0
    23:  1:0:0:\2:0:0
    24:  1:0:\2:0:0:0
    25:  1:\2:0:0:0:0
    26:  \2:0:0:0:0:1
    27:  \2:0:0:0:1:0
    28:  \2:0:0:1:0:0
    29:  \2:0:1:0:0:0
    30:  \2:1:0:0:0:0
    31:  1:1:1:1:2:\0
    32:  1:1:1:1:\0:2
    33:  1:1:1:2:1:\0
    34:  1:1:1:2:\0:1
    35:  1:1:1:\0:1:2
    36:  1:1:1:\0:2:1
    37:  1:1:2:1:1:\0
    38:  1:1:2:1:\0:1
    39:  1:1:2:\0:1:1
    40:  1:1:\0:1:1:2
    41:  1:1:\0:1:2:1
    42:  1:1:\0:2:1:1
    43:  1:2:1:1:1:\0
    44:  1:2:1:1:\0:1
    45:  1:2:1:\0:1:1
    46:  1:2:\0:1:1:1
    47:  1:\0:1:1:1:2
    48:  1:\0:1:1:2:1
    49:  1:\0:1:2:1:1
    50:  1:\0:2:1:1:1
    51:  2:1:1:1:1:\0
    52:  2:1:1:1:\0:1
    53:  2:1:1:\0:1:1
    54:  2:1:\0:1:1:1
    55:  2:\0:1:1:1:1
    56:  \0:1:1:1:1:2
    57:  \0:1:1:1:2:1
    58:  \0:1:1:2:1:1
    59:  \0:1:2:1:1:1
    60:  \0:2:1:1:1:1
    61:  2:2:2:2:0:\1
    62:  2:2:2:2:\1:0
    63:  2:2:2:0:2:\1
    64:  2:2:2:0:\1:2
    65:  2:2:2:\1:2:0
    66:  2:2:2:\1:0:2
    67:  2:2:0:2:2:\1
    68:  2:2:0:2:\1:2
    69:  2:2:0:\1:2:2
    70:  2:2:\1:2:2:0
    71:  2:2:\1:2:0:2
    72:  2:2:\1:0:2:2
    73:  2:0:2:2:2:\1
    74:  2:0:2:2:\1:2
    75:  2:0:2:\1:2:2
    76:  2:0:\1:2:2:2
    77:  2:\1:2:2:2:0
    78:  2:\1:2:2:0:2
    79:  2:\1:2:0:2:2
    80:  2:\1:0:2:2:2
    81:  0:2:2:2:2:\1
    82:  0:2:2:2:\1:2
    83:  0:2:2:\1:2:2
    84:  0:2:\1:2:2:2
    85:  0:\1:2:2:2:2
    86:  \1:2:2:2:2:0
    87:  \1:2:2:2:0:2
    88:  \1:2:2:0:2:2
    89:  \1:2:0:2:2:2
    90:  \1:0:2:2:2:2
    91:  0:0:0:0:2:\1
    92:  0:0:0:0:\1:2
    93:  0:0:0:2:0:\1
    94:  0:0:0:2:\1:0
    95:  0:0:0:\1:0:2
    96:  0:0:0:\1:2:0
    97:  0:0:2:0:0:\1
    98:  0:0:2:0:\1:0
    99:  0:0:2:\1:0:0
   100:  0:0:\1:0:0:2
   101:  0:0:\1:0:2:0
   102:  0:0:\1:2:0:0
   103:  0:2:0:0:0:\1
   104:  0:2:0:0:\1:0
   105:  0:2:0:\1:0:0
   106:  0:2:\1:0:0:0
   107:  0:\1:0:0:0:2
   108:  0:\1:0:0:2:0
   109:  0:\1:0:2:0:0
   110:  0:\1:2:0:0:0
   111:  2:0:0:0:0:\1
   112:  2:0:0:0:\1:0
   113:  2:0:0:\1:0:0
   114:  2:0:\1:0:0:0
   115:  2:\1:0:0:0:0
   116:  \1:0:0:0:0:2
   117:  \1:0:0:0:2:0
   118:  \1:0:0:2:0:0
   119:  \1:0:2:0:0:0
   120:  \1:2:0:0:0:0
   121:  1:1:1:1:0:\2
   122:  1:1:1:1:\2:0
   123:  1:1:1:0:1:\2
   124:  1:1:1:0:\2:1
   125:  1:1:1:\2:1:0
   126:  1:1:1:\2:0:1
   127:  1:1:0:1:1:\2
   128:  1:1:0:1:\2:1
   129:  1:1:0:\2:1:1
   130:  1:1:\2:1:1:0
   131:  1:1:\2:1:0:1
   132:  1:1:\2:0:1:1
   133:  1:0:1:1:1:\2
   134:  1:0:1:1:\2:1
   135:  1:0:1:\2:1:1
   136:  1:0:\2:1:1:1
   137:  1:\2:1:1:1:0
   138:  1:\2:1:1:0:1
   139:  1:\2:1:0:1:1
   140:  1:\2:0:1:1:1
   141:  0:1:1:1:1:\2
   142:  0:1:1:1:\2:1
   143:  0:1:1:\2:1:1
   144:  0:1:\2:1:1:1
   145:  0:\2:1:1:1:1
   146:  \2:1:1:1:1:0
   147:  \2:1:1:1:0:1
   148:  \2:1:1:0:1:1
   149:  \2:1:0:1:1:1
   150:  \2:0:1:1:1:1
   151:  2:2:2:2:1:\0
   152:  2:2:2:2:\0:1
   153:  2:2:2:1:2:\0
   154:  2:2:2:1:\0:2
   155:  2:2:2:\0:2:1
   156:  2:2:2:\0:1:2
   157:  2:2:1:2:2:\0
   158:  2:2:1:2:\0:2
   159:  2:2:1:\0:2:2
   160:  2:2:\0:2:2:1
   161:  2:2:\0:2:1:2
   162:  2:2:\0:1:2:2
   163:  2:1:2:2:2:\0
   164:  2:1:2:2:\0:2
   165:  2:1:2:\0:2:2
   166:  2:1:\0:2:2:2
   167:  2:\0:2:2:2:1
   168:  2:\0:2:2:1:2
   169:  2:\0:2:1:2:2
   170:  2:\0:1:2:2:2
   171:  1:2:2:2:2:\0
   172:  1:2:2:2:\0:2
   173:  1:2:2:\0:2:2
   174:  1:2:\0:2:2:2
   175:  1:\0:2:2:2:2
   176:  \0:2:2:2:2:1
   177:  \0:2:2:2:1:2
   178:  \0:2:2:1:2:2
   179:  \0:2:1:2:2:2
   180:  \0:1:2:2:2:2
family= 5 1 0 new D3h genus #     6 is 0:0:0:1:1:\0
     1:  0:0:0:1:1:\0
     2:  0:0:0:1:\0:1
     3:  0:0:0:\0:1:1
     4:  0:0:1:0:1:\0
     5:  0:0:1:0:\0:1
     6:  0:0:1:1:0:\0
     7:  0:0:1:1:\0:0
     8:  0:0:1:\0:0:1
     9:  0:0:1:\0:1:0
    10:  0:0:\0:0:1:1
    11:  0:0:\0:1:0:1
    12:  0:0:\0:1:1:0
    13:  0:1:0:0:1:\0
    14:  0:1:0:0:\0:1
    15:  0:1:0:1:0:\0
    16:  0:1:0:1:\0:0
    17:  0:1:0:\0:0:1
    18:  0:1:0:\0:1:0
    19:  0:1:1:0:0:\0
    20:  0:1:1:0:\0:0
    21:  0:1:1:\0:0:0
    22:  0:1:\0:0:0:1
    23:  0:1:\0:0:1:0
    24:  0:1:\0:1:0:0
    25:  0:\0:0:0:1:1
    26:  0:\0:0:1:0:1
    27:  0:\0:0:1:1:0
    28:  0:\0:1:0:0:1
    29:  0:\0:1:0:1:0
    30:  0:\0:1:1:0:0
    31:  1:0:0:0:1:\0
    32:  1:0:0:0:\0:1
    33:  1:0:0:1:0:\0
    34:  1:0:0:1:\0:0
    35:  1:0:0:\0:0:1
    36:  1:0:0:\0:1:0
    37:  1:0:1:0:0:\0
    38:  1:0:1:0:\0:0
    39:  1:0:1:\0:0:0
    40:  1:0:\0:0:0:1
    41:  1:0:\0:0:1:0
    42:  1:0:\0:1:0:0
    43:  1:1:0:0:0:\0
    44:  1:1:0:0:\0:0
    45:  1:1:0:\0:0:0
    46:  1:1:\0:0:0:0
    47:  1:\0:0:0:0:1
    48:  1:\0:0:0:1:0
    49:  1:\0:0:1:0:0
    50:  1:\0:1:0:0:0
    51:  \0:0:0:0:1:1
    52:  \0:0:0:1:0:1
    53:  \0:0:0:1:1:0
    54:  \0:0:1:0:0:1
    55:  \0:0:1:0:1:0
    56:  \0:0:1:1:0:0
    57:  \0:1:0:0:0:1
    58:  \0:1:0:0:1:0
    59:  \0:1:0:1:0:0
    60:  \0:1:1:0:0:0
    61:  1:1:1:2:2:\1
    62:  1:1:1:2:\1:2
    63:  1:1:1:\1:2:2
    64:  1:1:2:1:2:\1
    65:  1:1:2:1:\1:2
    66:  1:1:2:2:1:\1
    67:  1:1:2:2:\1:1
    68:  1:1:2:\1:1:2
    69:  1:1:2:\1:2:1
    70:  1:1:\1:1:2:2
    71:  1:1:\1:2:1:2
    72:  1:1:\1:2:2:1
    73:  1:2:1:1:2:\1
    74:  1:2:1:1:\1:2
    75:  1:2:1:2:1:\1
    76:  1:2:1:2:\1:1
    77:  1:2:1:\1:1:2
    78:  1:2:1:\1:2:1
    79:  1:2:2:1:1:\1
    80:  1:2:2:1:\1:1
    81:  1:2:2:\1:1:1
    82:  1:2:\1:1:1:2
    83:  1:2:\1:1:2:1
    84:  1:2:\1:2:1:1
    85:  1:\1:1:1:2:2
    86:  1:\1:1:2:1:2
    87:  1:\1:1:2:2:1
    88:  1:\1:2:1:1:2
    89:  1:\1:2:1:2:1
    90:  1:\1:2:2:1:1
    91:  2:1:1:1:2:\1
    92:  2:1:1:1:\1:2
    93:  2:1:1:2:1:\1
    94:  2:1:1:2:\1:1
    95:  2:1:1:\1:1:2
    96:  2:1:1:\1:2:1
    97:  2:1:2:1:1:\1
    98:  2:1:2:1:\1:1
    99:  2:1:2:\1:1:1
   100:  2:1:\1:1:1:2
   101:  2:1:\1:1:2:1
   102:  2:1:\1:2:1:1
   103:  2:2:1:1:1:\1
   104:  2:2:1:1:\1:1
   105:  2:2:1:\1:1:1
   106:  2:2:\1:1:1:1
   107:  2:\1:1:1:1:2
   108:  2:\1:1:1:2:1
   109:  2:\1:1:2:1:1
   110:  2:\1:2:1:1:1
   111:  \1:1:1:1:2:2
   112:  \1:1:1:2:1:2
   113:  \1:1:1:2:2:1
   114:  \1:1:2:1:1:2
   115:  \1:1:2:1:2:1
   116:  \1:1:2:2:1:1
   117:  \1:2:1:1:1:2
   118:  \1:2:1:1:2:1
   119:  \1:2:1:2:1:1
   120:  \1:2:2:1:1:1
   121:  2:2:2:0:0:\2
   122:  2:2:2:0:\2:0
   123:  2:2:2:\2:0:0
   124:  2:2:0:2:0:\2
   125:  2:2:0:2:\2:0
   126:  2:2:0:0:2:\2
   127:  2:2:0:0:\2:2
   128:  2:2:0:\2:2:0
   129:  2:2:0:\2:0:2
   130:  2:2:\2:2:0:0
   131:  2:2:\2:0:2:0
   132:  2:2:\2:0:0:2
   133:  2:0:2:2:0:\2
   134:  2:0:2:2:\2:0
   135:  2:0:2:0:2:\2
   136:  2:0:2:0:\2:2
   137:  2:0:2:\2:2:0
   138:  2:0:2:\2:0:2
   139:  2:0:0:2:2:\2
   140:  2:0:0:2:\2:2
   141:  2:0:0:\2:2:2
   142:  2:0:\2:2:2:0
   143:  2:0:\2:2:0:2
   144:  2:0:\2:0:2:2
   145:  2:\2:2:2:0:0
   146:  2:\2:2:0:2:0
   147:  2:\2:2:0:0:2
   148:  2:\2:0:2:2:0
   149:  2:\2:0:2:0:2
   150:  2:\2:0:0:2:2
   151:  0:2:2:2:0:\2
   152:  0:2:2:2:\2:0
   153:  0:2:2:0:2:\2
   154:  0:2:2:0:\2:2
   155:  0:2:2:\2:2:0
   156:  0:2:2:\2:0:2
   157:  0:2:0:2:2:\2
   158:  0:2:0:2:\2:2
   159:  0:2:0:\2:2:2
   160:  0:2:\2:2:2:0
   161:  0:2:\2:2:0:2
   162:  0:2:\2:0:2:2
   163:  0:0:2:2:2:\2
   164:  0:0:2:2:\2:2
   165:  0:0:2:\2:2:2
   166:  0:0:\2:2:2:2
   167:  0:\2:2:2:2:0
   168:  0:\2:2:2:0:2
   169:  0:\2:2:0:2:2
   170:  0:\2:0:2:2:2
   171:  \2:2:2:2:0:0
   172:  \2:2:2:0:2:0
   173:  \2:2:2:0:0:2
   174:  \2:2:0:2:2:0
   175:  \2:2:0:2:0:2
   176:  \2:2:0:0:2:2
   177:  \2:0:2:2:2:0
   178:  \2:0:2:2:0:2
   179:  \2:0:2:0:2:2
   180:  \2:0:0:2:2:2
   181:  0:0:0:2:2:\0
   182:  0:0:0:2:\0:2
   183:  0:0:0:\0:2:2
   184:  0:0:2:0:2:\0
   185:  0:0:2:0:\0:2
   186:  0:0:2:2:0:\0
   187:  0:0:2:2:\0:0
   188:  0:0:2:\0:0:2
   189:  0:0:2:\0:2:0
   190:  0:0:\0:0:2:2
   191:  0:0:\0:2:0:2
   192:  0:0:\0:2:2:0
   193:  0:2:0:0:2:\0
   194:  0:2:0:0:\0:2
   195:  0:2:0:2:0:\0
   196:  0:2:0:2:\0:0
   197:  0:2:0:\0:0:2
   198:  0:2:0:\0:2:0
   199:  0:2:2:0:0:\0
   200:  0:2:2:0:\0:0
   201:  0:2:2:\0:0:0
   202:  0:2:\0:0:0:2
   203:  0:2:\0:0:2:0
   204:  0:2:\0:2:0:0
   205:  0:\0:0:0:2:2
   206:  0:\0:0:2:0:2
   207:  0:\0:0:2:2:0
   208:  0:\0:2:0:0:2
   209:  0:\0:2:0:2:0
   210:  0:\0:2:2:0:0
   211:  2:0:0:0:2:\0
   212:  2:0:0:0:\0:2
   213:  2:0:0:2:0:\0
   214:  2:0:0:2:\0:0
   215:  2:0:0:\0:0:2
   216:  2:0:0:\0:2:0
   217:  2:0:2:0:0:\0
   218:  2:0:2:0:\0:0
   219:  2:0:2:\0:0:0
   220:  2:0:\0:0:0:2
   221:  2:0:\0:0:2:0
   222:  2:0:\0:2:0:0
   223:  2:2:0:0:0:\0
   224:  2:2:0:0:\0:0
   225:  2:2:0:\0:0:0
   226:  2:2:\0:0:0:0
   227:  2:\0:0:0:0:2
   228:  2:\0:0:0:2:0
   229:  2:\0:0:2:0:0
   230:  2:\0:2:0:0:0
   231:  \0:0:0:0:2:2
   232:  \0:0:0:2:0:2
   233:  \0:0:0:2:2:0
   234:  \0:0:2:0:0:2
   235:  \0:0:2:0:2:0
   236:  \0:0:2:2:0:0
   237:  \0:2:0:0:0:2
   238:  \0:2:0:0:2:0
   239:  \0:2:0:2:0:0
   240:  \0:2:2:0:0:0
   241:  1:1:1:0:0:\1
   242:  1:1:1:0:\1:0
   243:  1:1:1:\1:0:0
   244:  1:1:0:1:0:\1
   245:  1:1:0:1:\1:0
   246:  1:1:0:0:1:\1
   247:  1:1:0:0:\1:1
   248:  1:1:0:\1:1:0
   249:  1:1:0:\1:0:1
   250:  1:1:\1:1:0:0
   251:  1:1:\1:0:1:0
   252:  1:1:\1:0:0:1
   253:  1:0:1:1:0:\1
   254:  1:0:1:1:\1:0
   255:  1:0:1:0:1:\1
   256:  1:0:1:0:\1:1
   257:  1:0:1:\1:1:0
   258:  1:0:1:\1:0:1
   259:  1:0:0:1:1:\1
   260:  1:0:0:1:\1:1
   261:  1:0:0:\1:1:1
   262:  1:0:\1:1:1:0
   263:  1:0:\1:1:0:1
   264:  1:0:\1:0:1:1
   265:  1:\1:1:1:0:0
   266:  1:\1:1:0:1:0
   267:  1:\1:1:0:0:1
   268:  1:\1:0:1:1:0
   269:  1:\1:0:1:0:1
   270:  1:\1:0:0:1:1
   271:  0:1:1:1:0:\1
   272:  0:1:1:1:\1:0
   273:  0:1:1:0:1:\1
   274:  0:1:1:0:\1:1
   275:  0:1:1:\1:1:0
   276:  0:1:1:\1:0:1
   277:  0:1:0:1:1:\1
   278:  0:1:0:1:\1:1
   279:  0:1:0:\1:1:1
   280:  0:1:\1:1:1:0
   281:  0:1:\1:1:0:1
   282:  0:1:\1:0:1:1
   283:  0:0:1:1:1:\1
   284:  0:0:1:1:\1:1
   285:  0:0:1:\1:1:1
   286:  0:0:\1:1:1:1
   287:  0:\1:1:1:1:0
   288:  0:\1:1:1:0:1
   289:  0:\1:1:0:1:1
   290:  0:\1:0:1:1:1
   291:  \1:1:1:1:0:0
   292:  \1:1:1:0:1:0
   293:  \1:1:1:0:0:1
   294:  \1:1:0:1:1:0
   295:  \1:1:0:1:0:1
   296:  \1:1:0:0:1:1
   297:  \1:0:1:1:1:0
   298:  \1:0:1:1:0:1
   299:  \1:0:1:0:1:1
   300:  \1:0:0:1:1:1
   301:  2:2:2:1:1:\2
   302:  2:2:2:1:\2:1
   303:  2:2:2:\2:1:1
   304:  2:2:1:2:1:\2
   305:  2:2:1:2:\2:1
   306:  2:2:1:1:2:\2
   307:  2:2:1:1:\2:2
   308:  2:2:1:\2:2:1
   309:  2:2:1:\2:1:2
   310:  2:2:\2:2:1:1
   311:  2:2:\2:1:2:1
   312:  2:2:\2:1:1:2
   313:  2:1:2:2:1:\2
   314:  2:1:2:2:\2:1
   315:  2:1:2:1:2:\2
   316:  2:1:2:1:\2:2
   317:  2:1:2:\2:2:1
   318:  2:1:2:\2:1:2
   319:  2:1:1:2:2:\2
   320:  2:1:1:2:\2:2
   321:  2:1:1:\2:2:2
   322:  2:1:\2:2:2:1
   323:  2:1:\2:2:1:2
   324:  2:1:\2:1:2:2
   325:  2:\2:2:2:1:1
   326:  2:\2:2:1:2:1
   327:  2:\2:2:1:1:2
   328:  2:\2:1:2:2:1
   329:  2:\2:1:2:1:2
   330:  2:\2:1:1:2:2
   331:  1:2:2:2:1:\2
   332:  1:2:2:2:\2:1
   333:  1:2:2:1:2:\2
   334:  1:2:2:1:\2:2
   335:  1:2:2:\2:2:1
   336:  1:2:2:\2:1:2
   337:  1:2:1:2:2:\2
   338:  1:2:1:2:\2:2
   339:  1:2:1:\2:2:2
   340:  1:2:\2:2:2:1
   341:  1:2:\2:2:1:2
   342:  1:2:\2:1:2:2
   343:  1:1:2:2:2:\2
   344:  1:1:2:2:\2:2
   345:  1:1:2:\2:2:2
   346:  1:1:\2:2:2:2
   347:  1:\2:2:2:2:1
   348:  1:\2:2:2:1:2
   349:  1:\2:2:1:2:2
   350:  1:\2:1:2:2:2
   351:  \2:2:2:2:1:1
   352:  \2:2:2:1:2:1
   353:  \2:2:2:1:1:2
   354:  \2:2:1:2:2:1
   355:  \2:2:1:2:1:2
   356:  \2:2:1:1:2:2
   357:  \2:1:2:2:2:1
   358:  \2:1:2:2:1:2
   359:  \2:1:2:1:2:2
   360:  \2:1:1:2:2:2
family= 5 1 0 new D3h genus #     7 is 0:0:0:1:1:\1
     1:  0:0:0:1:1:\1
     2:  0:0:0:1:\1:1
     3:  0:0:0:\1:1:1
     4:  0:0:1:0:1:\1
     5:  0:0:1:0:\1:1
     6:  0:0:1:1:0:\1
     7:  0:0:1:1:\1:0
     8:  0:0:1:\1:0:1
     9:  0:0:1:\1:1:0
    10:  0:0:\1:0:1:1
    11:  0:0:\1:1:0:1
    12:  0:0:\1:1:1:0
    13:  0:1:0:0:1:\1
    14:  0:1:0:0:\1:1
    15:  0:1:0:1:0:\1
    16:  0:1:0:1:\1:0
    17:  0:1:0:\1:0:1
    18:  0:1:0:\1:1:0
    19:  0:1:1:0:0:\1
    20:  0:1:1:0:\1:0
    21:  0:1:1:\1:0:0
    22:  0:1:\1:0:0:1
    23:  0:1:\1:0:1:0
    24:  0:1:\1:1:0:0
    25:  0:\1:0:0:1:1
    26:  0:\1:0:1:0:1
    27:  0:\1:0:1:1:0
    28:  0:\1:1:0:0:1
    29:  0:\1:1:0:1:0
    30:  0:\1:1:1:0:0
    31:  1:0:0:0:1:\1
    32:  1:0:0:0:\1:1
    33:  1:0:0:1:0:\1
    34:  1:0:0:1:\1:0
    35:  1:0:0:\1:0:1
    36:  1:0:0:\1:1:0
    37:  1:0:1:0:0:\1
    38:  1:0:1:0:\1:0
    39:  1:0:1:\1:0:0
    40:  1:0:\1:0:0:1
    41:  1:0:\1:0:1:0
    42:  1:0:\1:1:0:0
    43:  1:1:0:0:0:\1
    44:  1:1:0:0:\1:0
    45:  1:1:0:\1:0:0
    46:  1:1:\1:0:0:0
    47:  1:\1:0:0:0:1
    48:  1:\1:0:0:1:0
    49:  1:\1:0:1:0:0
    50:  1:\1:1:0:0:0
    51:  \1:0:0:0:1:1
    52:  \1:0:0:1:0:1
    53:  \1:0:0:1:1:0
    54:  \1:0:1:0:0:1
    55:  \1:0:1:0:1:0
    56:  \1:0:1:1:0:0
    57:  \1:1:0:0:0:1
    58:  \1:1:0:0:1:0
    59:  \1:1:0:1:0:0
    60:  \1:1:1:0:0:0
    61:  1:1:1:2:2:\2
    62:  1:1:1:2:\2:2
    63:  1:1:1:\2:2:2
    64:  1:1:2:1:2:\2
    65:  1:1:2:1:\2:2
    66:  1:1:2:2:1:\2
    67:  1:1:2:2:\2:1
    68:  1:1:2:\2:1:2
    69:  1:1:2:\2:2:1
    70:  1:1:\2:1:2:2
    71:  1:1:\2:2:1:2
    72:  1:1:\2:2:2:1
    73:  1:2:1:1:2:\2
    74:  1:2:1:1:\2:2
    75:  1:2:1:2:1:\2
    76:  1:2:1:2:\2:1
    77:  1:2:1:\2:1:2
    78:  1:2:1:\2:2:1
    79:  1:2:2:1:1:\2
    80:  1:2:2:1:\2:1
    81:  1:2:2:\2:1:1
    82:  1:2:\2:1:1:2
    83:  1:2:\2:1:2:1
    84:  1:2:\2:2:1:1
    85:  1:\2:1:1:2:2
    86:  1:\2:1:2:1:2
    87:  1:\2:1:2:2:1
    88:  1:\2:2:1:1:2
    89:  1:\2:2:1:2:1
    90:  1:\2:2:2:1:1
    91:  2:1:1:1:2:\2
    92:  2:1:1:1:\2:2
    93:  2:1:1:2:1:\2
    94:  2:1:1:2:\2:1
    95:  2:1:1:\2:1:2
    96:  2:1:1:\2:2:1
    97:  2:1:2:1:1:\2
    98:  2:1:2:1:\2:1
    99:  2:1:2:\2:1:1
   100:  2:1:\2:1:1:2
   101:  2:1:\2:1:2:1
   102:  2:1:\2:2:1:1
   103:  2:2:1:1:1:\2
   104:  2:2:1:1:\2:1
   105:  2:2:1:\2:1:1
   106:  2:2:\2:1:1:1
   107:  2:\2:1:1:1:2
   108:  2:\2:1:1:2:1
   109:  2:\2:1:2:1:1
   110:  2:\2:2:1:1:1
   111:  \2:1:1:1:2:2
   112:  \2:1:1:2:1:2
   113:  \2:1:1:2:2:1
   114:  \2:1:2:1:1:2
   115:  \2:1:2:1:2:1
   116:  \2:1:2:2:1:1
   117:  \2:2:1:1:1:2
   118:  \2:2:1:1:2:1
   119:  \2:2:1:2:1:1
   120:  \2:2:2:1:1:1
   121:  2:2:2:0:0:\0
   122:  2:2:2:0:\0:0
   123:  2:2:2:\0:0:0
   124:  2:2:0:2:0:\0
   125:  2:2:0:2:\0:0
   126:  2:2:0:0:2:\0
   127:  2:2:0:0:\0:2
   128:  2:2:0:\0:2:0
   129:  2:2:0:\0:0:2
   130:  2:2:\0:2:0:0
   131:  2:2:\0:0:2:0
   132:  2:2:\0:0:0:2
   133:  2:0:2:2:0:\0
   134:  2:0:2:2:\0:0
   135:  2:0:2:0:2:\0
   136:  2:0:2:0:\0:2
   137:  2:0:2:\0:2:0
   138:  2:0:2:\0:0:2
   139:  2:0:0:2:2:\0
   140:  2:0:0:2:\0:2
   141:  2:0:0:\0:2:2
   142:  2:0:\0:2:2:0
   143:  2:0:\0:2:0:2
   144:  2:0:\0:0:2:2
   145:  2:\0:2:2:0:0
   146:  2:\0:2:0:2:0
   147:  2:\0:2:0:0:2
   148:  2:\0:0:2:2:0
   149:  2:\0:0:2:0:2
   150:  2:\0:0:0:2:2
   151:  0:2:2:2:0:\0
   152:  0:2:2:2:\0:0
   153:  0:2:2:0:2:\0
   154:  0:2:2:0:\0:2
   155:  0:2:2:\0:2:0
   156:  0:2:2:\0:0:2
   157:  0:2:0:2:2:\0
   158:  0:2:0:2:\0:2
   159:  0:2:0:\0:2:2
   160:  0:2:\0:2:2:0
   161:  0:2:\0:2:0:2
   162:  0:2:\0:0:2:2
   163:  0:0:2:2:2:\0
   164:  0:0:2:2:\0:2
   165:  0:0:2:\0:2:2
   166:  0:0:\0:2:2:2
   167:  0:\0:2:2:2:0
   168:  0:\0:2:2:0:2
   169:  0:\0:2:0:2:2
   170:  0:\0:0:2:2:2
   171:  \0:2:2:2:0:0
   172:  \0:2:2:0:2:0
   173:  \0:2:2:0:0:2
   174:  \0:2:0:2:2:0
   175:  \0:2:0:2:0:2
   176:  \0:2:0:0:2:2
   177:  \0:0:2:2:2:0
   178:  \0:0:2:2:0:2
   179:  \0:0:2:0:2:2
   180:  \0:0:0:2:2:2
   181:  0:0:0:2:2:\2
   182:  0:0:0:2:\2:2
   183:  0:0:0:\2:2:2
   184:  0:0:2:0:2:\2
   185:  0:0:2:0:\2:2
   186:  0:0:2:2:0:\2
   187:  0:0:2:2:\2:0
   188:  0:0:2:\2:0:2
   189:  0:0:2:\2:2:0
   190:  0:0:\2:0:2:2
   191:  0:0:\2:2:0:2
   192:  0:0:\2:2:2:0
   193:  0:2:0:0:2:\2
   194:  0:2:0:0:\2:2
   195:  0:2:0:2:0:\2
   196:  0:2:0:2:\2:0
   197:  0:2:0:\2:0:2
   198:  0:2:0:\2:2:0
   199:  0:2:2:0:0:\2
   200:  0:2:2:0:\2:0
   201:  0:2:2:\2:0:0
   202:  0:2:\2:0:0:2
   203:  0:2:\2:0:2:0
   204:  0:2:\2:2:0:0
   205:  0:\2:0:0:2:2
   206:  0:\2:0:2:0:2
   207:  0:\2:0:2:2:0
   208:  0:\2:2:0:0:2
   209:  0:\2:2:0:2:0
   210:  0:\2:2:2:0:0
   211:  2:0:0:0:2:\2
   212:  2:0:0:0:\2:2
   213:  2:0:0:2:0:\2
   214:  2:0:0:2:\2:0
   215:  2:0:0:\2:0:2
   216:  2:0:0:\2:2:0
   217:  2:0:2:0:0:\2
   218:  2:0:2:0:\2:0
   219:  2:0:2:\2:0:0
   220:  2:0:\2:0:0:2
   221:  2:0:\2:0:2:0
   222:  2:0:\2:2:0:0
   223:  2:2:0:0:0:\2
   224:  2:2:0:0:\2:0
   225:  2:2:0:\2:0:0
   226:  2:2:\2:0:0:0
   227:  2:\2:0:0:0:2
   228:  2:\2:0:0:2:0
   229:  2:\2:0:2:0:0
   230:  2:\2:2:0:0:0
   231:  \2:0:0:0:2:2
   232:  \2:0:0:2:0:2
   233:  \2:0:0:2:2:0
   234:  \2:0:2:0:0:2
   235:  \2:0:2:0:2:0
   236:  \2:0:2:2:0:0
   237:  \2:2:0:0:0:2
   238:  \2:2:0:0:2:0
   239:  \2:2:0:2:0:0
   240:  \2:2:2:0:0:0
   241:  1:1:1:0:0:\0
   242:  1:1:1:0:\0:0
   243:  1:1:1:\0:0:0
   244:  1:1:0:1:0:\0
   245:  1:1:0:1:\0:0
   246:  1:1:0:0:1:\0
   247:  1:1:0:0:\0:1
   248:  1:1:0:\0:1:0
   249:  1:1:0:\0:0:1
   250:  1:1:\0:1:0:0
   251:  1:1:\0:0:1:0
   252:  1:1:\0:0:0:1
   253:  1:0:1:1:0:\0
   254:  1:0:1:1:\0:0
   255:  1:0:1:0:1:\0
   256:  1:0:1:0:\0:1
   257:  1:0:1:\0:1:0
   258:  1:0:1:\0:0:1
   259:  1:0:0:1:1:\0
   260:  1:0:0:1:\0:1
   261:  1:0:0:\0:1:1
   262:  1:0:\0:1:1:0
   263:  1:0:\0:1:0:1
   264:  1:0:\0:0:1:1
   265:  1:\0:1:1:0:0
   266:  1:\0:1:0:1:0
   267:  1:\0:1:0:0:1
   268:  1:\0:0:1:1:0
   269:  1:\0:0:1:0:1
   270:  1:\0:0:0:1:1
   271:  0:1:1:1:0:\0
   272:  0:1:1:1:\0:0
   273:  0:1:1:0:1:\0
   274:  0:1:1:0:\0:1
   275:  0:1:1:\0:1:0
   276:  0:1:1:\0:0:1
   277:  0:1:0:1:1:\0
   278:  0:1:0:1:\0:1
   279:  0:1:0:\0:1:1
   280:  0:1:\0:1:1:0
   281:  0:1:\0:1:0:1
   282:  0:1:\0:0:1:1
   283:  0:0:1:1:1:\0
   284:  0:0:1:1:\0:1
   285:  0:0:1:\0:1:1
   286:  0:0:\0:1:1:1
   287:  0:\0:1:1:1:0
   288:  0:\0:1:1:0:1
   289:  0:\0:1:0:1:1
   290:  0:\0:0:1:1:1
   291:  \0:1:1:1:0:0
   292:  \0:1:1:0:1:0
   293:  \0:1:1:0:0:1
   294:  \0:1:0:1:1:0
   295:  \0:1:0:1:0:1
   296:  \0:1:0:0:1:1
   297:  \0:0:1:1:1:0
   298:  \0:0:1:1:0:1
   299:  \0:0:1:0:1:1
   300:  \0:0:0:1:1:1
   301:  2:2:2:1:1:\1
   302:  2:2:2:1:\1:1
   303:  2:2:2:\1:1:1
   304:  2:2:1:2:1:\1
   305:  2:2:1:2:\1:1
   306:  2:2:1:1:2:\1
   307:  2:2:1:1:\1:2
   308:  2:2:1:\1:2:1
   309:  2:2:1:\1:1:2
   310:  2:2:\1:2:1:1
   311:  2:2:\1:1:2:1
   312:  2:2:\1:1:1:2
   313:  2:1:2:2:1:\1
   314:  2:1:2:2:\1:1
   315:  2:1:2:1:2:\1
   316:  2:1:2:1:\1:2
   317:  2:1:2:\1:2:1
   318:  2:1:2:\1:1:2
   319:  2:1:1:2:2:\1
   320:  2:1:1:2:\1:2
   321:  2:1:1:\1:2:2
   322:  2:1:\1:2:2:1
   323:  2:1:\1:2:1:2
   324:  2:1:\1:1:2:2
   325:  2:\1:2:2:1:1
   326:  2:\1:2:1:2:1
   327:  2:\1:2:1:1:2
   328:  2:\1:1:2:2:1
   329:  2:\1:1:2:1:2
   330:  2:\1:1:1:2:2
   331:  1:2:2:2:1:\1
   332:  1:2:2:2:\1:1
   333:  1:2:2:1:2:\1
   334:  1:2:2:1:\1:2
   335:  1:2:2:\1:2:1
   336:  1:2:2:\1:1:2
   337:  1:2:1:2:2:\1
   338:  1:2:1:2:\1:2
   339:  1:2:1:\1:2:2
   340:  1:2:\1:2:2:1
   341:  1:2:\1:2:1:2
   342:  1:2:\1:1:2:2
   343:  1:1:2:2:2:\1
   344:  1:1:2:2:\1:2
   345:  1:1:2:\1:2:2
   346:  1:1:\1:2:2:2
   347:  1:\1:2:2:2:1
   348:  1:\1:2:2:1:2
   349:  1:\1:2:1:2:2
   350:  1:\1:1:2:2:2
   351:  \1:2:2:2:1:1
   352:  \1:2:2:1:2:1
   353:  \1:2:2:1:1:2
   354:  \1:2:1:2:2:1
   355:  \1:2:1:2:1:2
   356:  \1:2:1:1:2:2
   357:  \1:1:2:2:2:1
   358:  \1:1:2:2:1:2
   359:  \1:1:2:1:2:2
   360:  \1:1:1:2:2:2
family= 5 1 0 new D3h genus #     8 is 0:0:0:1:1:\2
     1:  0:0:0:1:1:\2
     2:  0:0:0:1:\2:1
     3:  0:0:0:\2:1:1
     4:  0:0:1:0:1:\2
     5:  0:0:1:0:\2:1
     6:  0:0:1:1:0:\2
     7:  0:0:1:1:\2:0
     8:  0:0:1:\2:0:1
     9:  0:0:1:\2:1:0
    10:  0:0:\2:0:1:1
    11:  0:0:\2:1:0:1
    12:  0:0:\2:1:1:0
    13:  0:1:0:0:1:\2
    14:  0:1:0:0:\2:1
    15:  0:1:0:1:0:\2
    16:  0:1:0:1:\2:0
    17:  0:1:0:\2:0:1
    18:  0:1:0:\2:1:0
    19:  0:1:1:0:0:\2
    20:  0:1:1:0:\2:0
    21:  0:1:1:\2:0:0
    22:  0:1:\2:0:0:1
    23:  0:1:\2:0:1:0
    24:  0:1:\2:1:0:0
    25:  0:\2:0:0:1:1
    26:  0:\2:0:1:0:1
    27:  0:\2:0:1:1:0
    28:  0:\2:1:0:0:1
    29:  0:\2:1:0:1:0
    30:  0:\2:1:1:0:0
    31:  1:0:0:0:1:\2
    32:  1:0:0:0:\2:1
    33:  1:0:0:1:0:\2
    34:  1:0:0:1:\2:0
    35:  1:0:0:\2:0:1
    36:  1:0:0:\2:1:0
    37:  1:0:1:0:0:\2
    38:  1:0:1:0:\2:0
    39:  1:0:1:\2:0:0
    40:  1:0:\2:0:0:1
    41:  1:0:\2:0:1:0
    42:  1:0:\2:1:0:0
    43:  1:1:0:0:0:\2
    44:  1:1:0:0:\2:0
    45:  1:1:0:\2:0:0
    46:  1:1:\2:0:0:0
    47:  1:\2:0:0:0:1
    48:  1:\2:0:0:1:0
    49:  1:\2:0:1:0:0
    50:  1:\2:1:0:0:0
    51:  \2:0:0:0:1:1
    52:  \2:0:0:1:0:1
    53:  \2:0:0:1:1:0
    54:  \2:0:1:0:0:1
    55:  \2:0:1:0:1:0
    56:  \2:0:1:1:0:0
    57:  \2:1:0:0:0:1
    58:  \2:1:0:0:1:0
    59:  \2:1:0:1:0:0
    60:  \2:1:1:0:0:0
    61:  1:1:1:2:2:\0
    62:  1:1:1:2:\0:2
    63:  1:1:1:\0:2:2
    64:  1:1:2:1:2:\0
    65:  1:1:2:1:\0:2
    66:  1:1:2:2:1:\0
    67:  1:1:2:2:\0:1
    68:  1:1:2:\0:1:2
    69:  1:1:2:\0:2:1
    70:  1:1:\0:1:2:2
    71:  1:1:\0:2:1:2
    72:  1:1:\0:2:2:1
    73:  1:2:1:1:2:\0
    74:  1:2:1:1:\0:2
    75:  1:2:1:2:1:\0
    76:  1:2:1:2:\0:1
    77:  1:2:1:\0:1:2
    78:  1:2:1:\0:2:1
    79:  1:2:2:1:1:\0
    80:  1:2:2:1:\0:1
    81:  1:2:2:\0:1:1
    82:  1:2:\0:1:1:2
    83:  1:2:\0:1:2:1
    84:  1:2:\0:2:1:1
    85:  1:\0:1:1:2:2
    86:  1:\0:1:2:1:2
    87:  1:\0:1:2:2:1
    88:  1:\0:2:1:1:2
    89:  1:\0:2:1:2:1
    90:  1:\0:2:2:1:1
    91:  2:1:1:1:2:\0
    92:  2:1:1:1:\0:2
    93:  2:1:1:2:1:\0
    94:  2:1:1:2:\0:1
    95:  2:1:1:\0:1:2
    96:  2:1:1:\0:2:1
    97:  2:1:2:1:1:\0
    98:  2:1:2:1:\0:1
    99:  2:1:2:\0:1:1
   100:  2:1:\0:1:1:2
   101:  2:1:\0:1:2:1
   102:  2:1:\0:2:1:1
   103:  2:2:1:1:1:\0
   104:  2:2:1:1:\0:1
   105:  2:2:1:\0:1:1
   106:  2:2:\0:1:1:1
   107:  2:\0:1:1:1:2
   108:  2:\0:1:1:2:1
   109:  2:\0:1:2:1:1
   110:  2:\0:2:1:1:1
   111:  \0:1:1:1:2:2
   112:  \0:1:1:2:1:2
   113:  \0:1:1:2:2:1
   114:  \0:1:2:1:1:2
   115:  \0:1:2:1:2:1
   116:  \0:1:2:2:1:1
   117:  \0:2:1:1:1:2
   118:  \0:2:1:1:2:1
   119:  \0:2:1:2:1:1
   120:  \0:2:2:1:1:1
   121:  2:2:2:0:0:\1
   122:  2:2:2:0:\1:0
   123:  2:2:2:\1:0:0
   124:  2:2:0:2:0:\1
   125:  2:2:0:2:\1:0
   126:  2:2:0:0:2:\1
   127:  2:2:0:0:\1:2
   128:  2:2:0:\1:2:0
   129:  2:2:0:\1:0:2
   130:  2:2:\1:2:0:0
   131:  2:2:\1:0:2:0
   132:  2:2:\1:0:0:2
   133:  2:0:2:2:0:\1
   134:  2:0:2:2:\1:0
   135:  2:0:2:0:2:\1
   136:  2:0:2:0:\1:2
   137:  2:0:2:\1:2:0
   138:  2:0:2:\1:0:2
   139:  2:0:0:2:2:\1
   140:  2:0:0:2:\1:2
   141:  2:0:0:\1:2:2
   142:  2:0:\1:2:2:0
   143:  2:0:\1:2:0:2
   144:  2:0:\1:0:2:2
   145:  2:\1:2:2:0:0
   146:  2:\1:2:0:2:0
   147:  2:\1:2:0:0:2
   148:  2:\1:0:2:2:0
   149:  2:\1:0:2:0:2
   150:  2:\1:0:0:2:2
   151:  0:2:2:2:0:\1
   152:  0:2:2:2:\1:0
   153:  0:2:2:0:2:\1
   154:  0:2:2:0:\1:2
   155:  0:2:2:\1:2:0
   156:  0:2:2:\1:0:2
   157:  0:2:0:2:2:\1
   158:  0:2:0:2:\1:2
   159:  0:2:0:\1:2:2
   160:  0:2:\1:2:2:0
   161:  0:2:\1:2:0:2
   162:  0:2:\1:0:2:2
   163:  0:0:2:2:2:\1
   164:  0:0:2:2:\1:2
   165:  0:0:2:\1:2:2
   166:  0:0:\1:2:2:2
   167:  0:\1:2:2:2:0
   168:  0:\1:2:2:0:2
   169:  0:\1:2:0:2:2
   170:  0:\1:0:2:2:2
   171:  \1:2:2:2:0:0
   172:  \1:2:2:0:2:0
   173:  \1:2:2:0:0:2
   174:  \1:2:0:2:2:0
   175:  \1:2:0:2:0:2
   176:  \1:2:0:0:2:2
   177:  \1:0:2:2:2:0
   178:  \1:0:2:2:0:2
   179:  \1:0:2:0:2:2
   180:  \1:0:0:2:2:2
   181:  0:0:0:2:2:\1
   182:  0:0:0:2:\1:2
   183:  0:0:0:\1:2:2
   184:  0:0:2:0:2:\1
   185:  0:0:2:0:\1:2
   186:  0:0:2:2:0:\1
   187:  0:0:2:2:\1:0
   188:  0:0:2:\1:0:2
   189:  0:0:2:\1:2:0
   190:  0:0:\1:0:2:2
   191:  0:0:\1:2:0:2
   192:  0:0:\1:2:2:0
   193:  0:2:0:0:2:\1
   194:  0:2:0:0:\1:2
   195:  0:2:0:2:0:\1
   196:  0:2:0:2:\1:0
   197:  0:2:0:\1:0:2
   198:  0:2:0:\1:2:0
   199:  0:2:2:0:0:\1
   200:  0:2:2:0:\1:0
   201:  0:2:2:\1:0:0
   202:  0:2:\1:0:0:2
   203:  0:2:\1:0:2:0
   204:  0:2:\1:2:0:0
   205:  0:\1:0:0:2:2
   206:  0:\1:0:2:0:2
   207:  0:\1:0:2:2:0
   208:  0:\1:2:0:0:2
   209:  0:\1:2:0:2:0
   210:  0:\1:2:2:0:0
   211:  2:0:0:0:2:\1
   212:  2:0:0:0:\1:2
   213:  2:0:0:2:0:\1
   214:  2:0:0:2:\1:0
   215:  2:0:0:\1:0:2
   216:  2:0:0:\1:2:0
   217:  2:0:2:0:0:\1
   218:  2:0:2:0:\1:0
   219:  2:0:2:\1:0:0
   220:  2:0:\1:0:0:2
   221:  2:0:\1:0:2:0
   222:  2:0:\1:2:0:0
   223:  2:2:0:0:0:\1
   224:  2:2:0:0:\1:0
   225:  2:2:0:\1:0:0
   226:  2:2:\1:0:0:0
   227:  2:\1:0:0:0:2
   228:  2:\1:0:0:2:0
   229:  2:\1:0:2:0:0
   230:  2:\1:2:0:0:0
   231:  \1:0:0:0:2:2
   232:  \1:0:0:2:0:2
   233:  \1:0:0:2:2:0
   234:  \1:0:2:0:0:2
   235:  \1:0:2:0:2:0
   236:  \1:0:2:2:0:0
   237:  \1:2:0:0:0:2
   238:  \1:2:0:0:2:0
   239:  \1:2:0:2:0:0
   240:  \1:2:2:0:0:0
   241:  1:1:1:0:0:\2
   242:  1:1:1:0:\2:0
   243:  1:1:1:\2:0:0
   244:  1:1:0:1:0:\2
   245:  1:1:0:1:\2:0
   246:  1:1:0:0:1:\2
   247:  1:1:0:0:\2:1
   248:  1:1:0:\2:1:0
   249:  1:1:0:\2:0:1
   250:  1:1:\2:1:0:0
   251:  1:1:\2:0:1:0
   252:  1:1:\2:0:0:1
   253:  1:0:1:1:0:\2
   254:  1:0:1:1:\2:0
   255:  1:0:1:0:1:\2
   256:  1:0:1:0:\2:1
   257:  1:0:1:\2:1:0
   258:  1:0:1:\2:0:1
   259:  1:0:0:1:1:\2
   260:  1:0:0:1:\2:1
   261:  1:0:0:\2:1:1
   262:  1:0:\2:1:1:0
   263:  1:0:\2:1:0:1
   264:  1:0:\2:0:1:1
   265:  1:\2:1:1:0:0
   266:  1:\2:1:0:1:0
   267:  1:\2:1:0:0:1
   268:  1:\2:0:1:1:0
   269:  1:\2:0:1:0:1
   270:  1:\2:0:0:1:1
   271:  0:1:1:1:0:\2
   272:  0:1:1:1:\2:0
   273:  0:1:1:0:1:\2
   274:  0:1:1:0:\2:1
   275:  0:1:1:\2:1:0
   276:  0:1:1:\2:0:1
   277:  0:1:0:1:1:\2
   278:  0:1:0:1:\2:1
   279:  0:1:0:\2:1:1
   280:  0:1:\2:1:1:0
   281:  0:1:\2:1:0:1
   282:  0:1:\2:0:1:1
   283:  0:0:1:1:1:\2
   284:  0:0:1:1:\2:1
   285:  0:0:1:\2:1:1
   286:  0:0:\2:1:1:1
   287:  0:\2:1:1:1:0
   288:  0:\2:1:1:0:1
   289:  0:\2:1:0:1:1
   290:  0:\2:0:1:1:1
   291:  \2:1:1:1:0:0
   292:  \2:1:1:0:1:0
   293:  \2:1:1:0:0:1
   294:  \2:1:0:1:1:0
   295:  \2:1:0:1:0:1
   296:  \2:1:0:0:1:1
   297:  \2:0:1:1:1:0
   298:  \2:0:1:1:0:1
   299:  \2:0:1:0:1:1
   300:  \2:0:0:1:1:1
   301:  2:2:2:1:1:\0
   302:  2:2:2:1:\0:1
   303:  2:2:2:\0:1:1
   304:  2:2:1:2:1:\0
   305:  2:2:1:2:\0:1
   306:  2:2:1:1:2:\0
   307:  2:2:1:1:\0:2
   308:  2:2:1:\0:2:1
   309:  2:2:1:\0:1:2
   310:  2:2:\0:2:1:1
   311:  2:2:\0:1:2:1
   312:  2:2:\0:1:1:2
   313:  2:1:2:2:1:\0
   314:  2:1:2:2:\0:1
   315:  2:1:2:1:2:\0
   316:  2:1:2:1:\0:2
   317:  2:1:2:\0:2:1
   318:  2:1:2:\0:1:2
   319:  2:1:1:2:2:\0
   320:  2:1:1:2:\0:2
   321:  2:1:1:\0:2:2
   322:  2:1:\0:2:2:1
   323:  2:1:\0:2:1:2
   324:  2:1:\0:1:2:2
   325:  2:\0:2:2:1:1
   326:  2:\0:2:1:2:1
   327:  2:\0:2:1:1:2
   328:  2:\0:1:2:2:1
   329:  2:\0:1:2:1:2
   330:  2:\0:1:1:2:2
   331:  1:2:2:2:1:\0
   332:  1:2:2:2:\0:1
   333:  1:2:2:1:2:\0
   334:  1:2:2:1:\0:2
   335:  1:2:2:\0:2:1
   336:  1:2:2:\0:1:2
   337:  1:2:1:2:2:\0
   338:  1:2:1:2:\0:2
   339:  1:2:1:\0:2:2
   340:  1:2:\0:2:2:1
   341:  1:2:\0:2:1:2
   342:  1:2:\0:1:2:2
   343:  1:1:2:2:2:\0
   344:  1:1:2:2:\0:2
   345:  1:1:2:\0:2:2
   346:  1:1:\0:2:2:2
   347:  1:\0:2:2:2:1
   348:  1:\0:2:2:1:2
   349:  1:\0:2:1:2:2
   350:  1:\0:1:2:2:2
   351:  \0:2:2:2:1:1
   352:  \0:2:2:1:2:1
   353:  \0:2:2:1:1:2
   354:  \0:2:1:2:2:1
   355:  \0:2:1:2:1:2
   356:  \0:2:1:1:2:2
   357:  \0:1:2:2:2:1
   358:  \0:1:2:2:1:2
   359:  \0:1:2:1:2:2
   360:  \0:1:1:2:2:2
family= 5 1 0 new D3h genus #     9 is 0:0:0:1:2:\0
     1:  0:0:0:1:2:\0
     2:  0:0:0:1:\0:2
     3:  0:0:0:2:1:\0
     4:  0:0:0:2:\0:1
     5:  0:0:0:\0:1:2
     6:  0:0:0:\0:2:1
     7:  0:0:1:0:2:\0
     8:  0:0:1:0:\0:2
     9:  0:0:1:2:0:\0
    10:  0:0:1:2:\0:0
    11:  0:0:1:\0:0:2
    12:  0:0:1:\0:2:0
    13:  0:0:2:0:1:\0
    14:  0:0:2:0:\0:1
    15:  0:0:2:1:0:\0
    16:  0:0:2:1:\0:0
    17:  0:0:2:\0:0:1
    18:  0:0:2:\0:1:0
    19:  0:0:\0:0:1:2
    20:  0:0:\0:0:2:1
    21:  0:0:\0:1:0:2
    22:  0:0:\0:1:2:0
    23:  0:0:\0:2:0:1
    24:  0:0:\0:2:1:0
    25:  0:1:0:0:2:\0
    26:  0:1:0:0:\0:2
    27:  0:1:0:2:0:\0
    28:  0:1:0:2:\0:0
    29:  0:1:0:\0:0:2
    30:  0:1:0:\0:2:0
    31:  0:1:2:0:0:\0
    32:  0:1:2:0:\0:0
    33:  0:1:2:\0:0:0
    34:  0:1:\0:0:0:2
    35:  0:1:\0:0:2:0
    36:  0:1:\0:2:0:0
    37:  0:2:0:0:1:\0
    38:  0:2:0:0:\0:1
    39:  0:2:0:1:0:\0
    40:  0:2:0:1:\0:0
    41:  0:2:0:\0:0:1
    42:  0:2:0:\0:1:0
    43:  0:2:1:0:0:\0
    44:  0:2:1:0:\0:0
    45:  0:2:1:\0:0:0
    46:  0:2:\0:0:0:1
    47:  0:2:\0:0:1:0
    48:  0:2:\0:1:0:0
    49:  0:\0:0:0:1:2
    50:  0:\0:0:0:2:1
    51:  0:\0:0:1:0:2
    52:  0:\0:0:1:2:0
    53:  0:\0:0:2:0:1
    54:  0:\0:0:2:1:0
    55:  0:\0:1:0:0:2
    56:  0:\0:1:0:2:0
    57:  0:\0:1:2:0:0
    58:  0:\0:2:0:0:1
    59:  0:\0:2:0:1:0
    60:  0:\0:2:1:0:0
    61:  1:0:0:0:2:\0
    62:  1:0:0:0:\0:2
    63:  1:0:0:2:0:\0
    64:  1:0:0:2:\0:0
    65:  1:0:0:\0:0:2
    66:  1:0:0:\0:2:0
    67:  1:0:2:0:0:\0
    68:  1:0:2:0:\0:0
    69:  1:0:2:\0:0:0
    70:  1:0:\0:0:0:2
    71:  1:0:\0:0:2:0
    72:  1:0:\0:2:0:0
    73:  1:2:0:0:0:\0
    74:  1:2:0:0:\0:0
    75:  1:2:0:\0:0:0
    76:  1:2:\0:0:0:0
    77:  1:\0:0:0:0:2
    78:  1:\0:0:0:2:0
    79:  1:\0:0:2:0:0
    80:  1:\0:2:0:0:0
    81:  2:0:0:0:1:\0
    82:  2:0:0:0:\0:1
    83:  2:0:0:1:0:\0
    84:  2:0:0:1:\0:0
    85:  2:0:0:\0:0:1
    86:  2:0:0:\0:1:0
    87:  2:0:1:0:0:\0
    88:  2:0:1:0:\0:0
    89:  2:0:1:\0:0:0
    90:  2:0:\0:0:0:1
    91:  2:0:\0:0:1:0
    92:  2:0:\0:1:0:0
    93:  2:1:0:0:0:\0
    94:  2:1:0:0:\0:0
    95:  2:1:0:\0:0:0
    96:  2:1:\0:0:0:0
    97:  2:\0:0:0:0:1
    98:  2:\0:0:0:1:0
    99:  2:\0:0:1:0:0
   100:  2:\0:1:0:0:0
   101:  \0:0:0:0:1:2
   102:  \0:0:0:0:2:1
   103:  \0:0:0:1:0:2
   104:  \0:0:0:1:2:0
   105:  \0:0:0:2:0:1
   106:  \0:0:0:2:1:0
   107:  \0:0:1:0:0:2
   108:  \0:0:1:0:2:0
   109:  \0:0:1:2:0:0
   110:  \0:0:2:0:0:1
   111:  \0:0:2:0:1:0
   112:  \0:0:2:1:0:0
   113:  \0:1:0:0:0:2
   114:  \0:1:0:0:2:0
   115:  \0:1:0:2:0:0
   116:  \0:1:2:0:0:0
   117:  \0:2:0:0:0:1
   118:  \0:2:0:0:1:0
   119:  \0:2:0:1:0:0
   120:  \0:2:1:0:0:0
   121:  1:1:1:2:0:\1
   122:  1:1:1:2:\1:0
   123:  1:1:1:0:2:\1
   124:  1:1:1:0:\1:2
   125:  1:1:1:\1:2:0
   126:  1:1:1:\1:0:2
   127:  1:1:2:1:0:\1
   128:  1:1:2:1:\1:0
   129:  1:1:2:0:1:\1
   130:  1:1:2:0:\1:1
   131:  1:1:2:\1:1:0
   132:  1:1:2:\1:0:1
   133:  1:1:0:1:2:\1
   134:  1:1:0:1:\1:2
   135:  1:1:0:2:1:\1
   136:  1:1:0:2:\1:1
   137:  1:1:0:\1:1:2
   138:  1:1:0:\1:2:1
   139:  1:1:\1:1:2:0
   140:  1:1:\1:1:0:2
   141:  1:1:\1:2:1:0
   142:  1:1:\1:2:0:1
   143:  1:1:\1:0:1:2
   144:  1:1:\1:0:2:1
   145:  1:2:1:1:0:\1
   146:  1:2:1:1:\1:0
   147:  1:2:1:0:1:\1
   148:  1:2:1:0:\1:1
   149:  1:2:1:\1:1:0
   150:  1:2:1:\1:0:1
   151:  1:2:0:1:1:\1
   152:  1:2:0:1:\1:1
   153:  1:2:0:\1:1:1
   154:  1:2:\1:1:1:0
   155:  1:2:\1:1:0:1
   156:  1:2:\1:0:1:1
   157:  1:0:1:1:2:\1
   158:  1:0:1:1:\1:2
   159:  1:0:1:2:1:\1
   160:  1:0:1:2:\1:1
   161:  1:0:1:\1:1:2
   162:  1:0:1:\1:2:1
   163:  1:0:2:1:1:\1
   164:  1:0:2:1:\1:1
   165:  1:0:2:\1:1:1
   166:  1:0:\1:1:1:2
   167:  1:0:\1:1:2:1
   168:  1:0:\1:2:1:1
   169:  1:\1:1:1:2:0
   170:  1:\1:1:1:0:2
   171:  1:\1:1:2:1:0
   172:  1:\1:1:2:0:1
   173:  1:\1:1:0:1:2
   174:  1:\1:1:0:2:1
   175:  1:\1:2:1:1:0
   176:  1:\1:2:1:0:1
   177:  1:\1:2:0:1:1
   178:  1:\1:0:1:1:2
   179:  1:\1:0:1:2:1
   180:  1:\1:0:2:1:1
   181:  2:1:1:1:0:\1
   182:  2:1:1:1:\1:0
   183:  2:1:1:0:1:\1
   184:  2:1:1:0:\1:1
   185:  2:1:1:\1:1:0
   186:  2:1:1:\1:0:1
   187:  2:1:0:1:1:\1
   188:  2:1:0:1:\1:1
   189:  2:1:0:\1:1:1
   190:  2:1:\1:1:1:0
   191:  2:1:\1:1:0:1
   192:  2:1:\1:0:1:1
   193:  2:0:1:1:1:\1
   194:  2:0:1:1:\1:1
   195:  2:0:1:\1:1:1
   196:  2:0:\1:1:1:1
   197:  2:\1:1:1:1:0
   198:  2:\1:1:1:0:1
   199:  2:\1:1:0:1:1
   200:  2:\1:0:1:1:1
   201:  0:1:1:1:2:\1
   202:  0:1:1:1:\1:2
   203:  0:1:1:2:1:\1
   204:  0:1:1:2:\1:1
   205:  0:1:1:\1:1:2
   206:  0:1:1:\1:2:1
   207:  0:1:2:1:1:\1
   208:  0:1:2:1:\1:1
   209:  0:1:2:\1:1:1
   210:  0:1:\1:1:1:2
   211:  0:1:\1:1:2:1
   212:  0:1:\1:2:1:1
   213:  0:2:1:1:1:\1
   214:  0:2:1:1:\1:1
   215:  0:2:1:\1:1:1
   216:  0:2:\1:1:1:1
   217:  0:\1:1:1:1:2
   218:  0:\1:1:1:2:1
   219:  0:\1:1:2:1:1
   220:  0:\1:2:1:1:1
   221:  \1:1:1:1:2:0
   222:  \1:1:1:1:0:2
   223:  \1:1:1:2:1:0
   224:  \1:1:1:2:0:1
   225:  \1:1:1:0:1:2
   226:  \1:1:1:0:2:1
   227:  \1:1:2:1:1:0
   228:  \1:1:2:1:0:1
   229:  \1:1:2:0:1:1
   230:  \1:1:0:1:1:2
   231:  \1:1:0:1:2:1
   232:  \1:1:0:2:1:1
   233:  \1:2:1:1:1:0
   234:  \1:2:1:1:0:1
   235:  \1:2:1:0:1:1
   236:  \1:2:0:1:1:1
   237:  \1:0:1:1:1:2
   238:  \1:0:1:1:2:1
   239:  \1:0:1:2:1:1
   240:  \1:0:2:1:1:1
   241:  2:2:2:0:1:\2
   242:  2:2:2:0:\2:1
   243:  2:2:2:1:0:\2
   244:  2:2:2:1:\2:0
   245:  2:2:2:\2:0:1
   246:  2:2:2:\2:1:0
   247:  2:2:0:2:1:\2
   248:  2:2:0:2:\2:1
   249:  2:2:0:1:2:\2
   250:  2:2:0:1:\2:2
   251:  2:2:0:\2:2:1
   252:  2:2:0:\2:1:2
   253:  2:2:1:2:0:\2
   254:  2:2:1:2:\2:0
   255:  2:2:1:0:2:\2
   256:  2:2:1:0:\2:2
   257:  2:2:1:\2:2:0
   258:  2:2:1:\2:0:2
   259:  2:2:\2:2:0:1
   260:  2:2:\2:2:1:0
   261:  2:2:\2:0:2:1
   262:  2:2:\2:0:1:2
   263:  2:2:\2:1:2:0
   264:  2:2:\2:1:0:2
   265:  2:0:2:2:1:\2
   266:  2:0:2:2:\2:1
   267:  2:0:2:1:2:\2
   268:  2:0:2:1:\2:2
   269:  2:0:2:\2:2:1
   270:  2:0:2:\2:1:2
   271:  2:0:1:2:2:\2
   272:  2:0:1:2:\2:2
   273:  2:0:1:\2:2:2
   274:  2:0:\2:2:2:1
   275:  2:0:\2:2:1:2
   276:  2:0:\2:1:2:2
   277:  2:1:2:2:0:\2
   278:  2:1:2:2:\2:0
   279:  2:1:2:0:2:\2
   280:  2:1:2:0:\2:2
   281:  2:1:2:\2:2:0
   282:  2:1:2:\2:0:2
   283:  2:1:0:2:2:\2
   284:  2:1:0:2:\2:2
   285:  2:1:0:\2:2:2
   286:  2:1:\2:2:2:0
   287:  2:1:\2:2:0:2
   288:  2:1:\2:0:2:2
   289:  2:\2:2:2:0:1
   290:  2:\2:2:2:1:0
   291:  2:\2:2:0:2:1
   292:  2:\2:2:0:1:2
   293:  2:\2:2:1:2:0
   294:  2:\2:2:1:0:2
   295:  2:\2:0:2:2:1
   296:  2:\2:0:2:1:2
   297:  2:\2:0:1:2:2
   298:  2:\2:1:2:2:0
   299:  2:\2:1:2:0:2
   300:  2:\2:1:0:2:2
   301:  0:2:2:2:1:\2
   302:  0:2:2:2:\2:1
   303:  0:2:2:1:2:\2
   304:  0:2:2:1:\2:2
   305:  0:2:2:\2:2:1
   306:  0:2:2:\2:1:2
   307:  0:2:1:2:2:\2
   308:  0:2:1:2:\2:2
   309:  0:2:1:\2:2:2
   310:  0:2:\2:2:2:1
   311:  0:2:\2:2:1:2
   312:  0:2:\2:1:2:2
   313:  0:1:2:2:2:\2
   314:  0:1:2:2:\2:2
   315:  0:1:2:\2:2:2
   316:  0:1:\2:2:2:2
   317:  0:\2:2:2:2:1
   318:  0:\2:2:2:1:2
   319:  0:\2:2:1:2:2
   320:  0:\2:1:2:2:2
   321:  1:2:2:2:0:\2
   322:  1:2:2:2:\2:0
   323:  1:2:2:0:2:\2
   324:  1:2:2:0:\2:2
   325:  1:2:2:\2:2:0
   326:  1:2:2:\2:0:2
   327:  1:2:0:2:2:\2
   328:  1:2:0:2:\2:2
   329:  1:2:0:\2:2:2
   330:  1:2:\2:2:2:0
   331:  1:2:\2:2:0:2
   332:  1:2:\2:0:2:2
   333:  1:0:2:2:2:\2
   334:  1:0:2:2:\2:2
   335:  1:0:2:\2:2:2
   336:  1:0:\2:2:2:2
   337:  1:\2:2:2:2:0
   338:  1:\2:2:2:0:2
   339:  1:\2:2:0:2:2
   340:  1:\2:0:2:2:2
   341:  \2:2:2:2:0:1
   342:  \2:2:2:2:1:0
   343:  \2:2:2:0:2:1
   344:  \2:2:2:0:1:2
   345:  \2:2:2:1:2:0
   346:  \2:2:2:1:0:2
   347:  \2:2:0:2:2:1
   348:  \2:2:0:2:1:2
   349:  \2:2:0:1:2:2
   350:  \2:2:1:2:2:0
   351:  \2:2:1:2:0:2
   352:  \2:2:1:0:2:2
   353:  \2:0:2:2:2:1
   354:  \2:0:2:2:1:2
   355:  \2:0:2:1:2:2
   356:  \2:0:1:2:2:2
   357:  \2:1:2:2:2:0
   358:  \2:1:2:2:0:2
   359:  \2:1:2:0:2:2
   360:  \2:1:0:2:2:2
family= 5 1 0 new D3h genus #    10 is 0:0:0:1:2:\1
     1:  0:0:0:1:2:\1
     2:  0:0:0:1:\1:2
     3:  0:0:0:2:1:\1
     4:  0:0:0:2:\1:1
     5:  0:0:0:\1:1:2
     6:  0:0:0:\1:2:1
     7:  0:0:1:0:2:\1
     8:  0:0:1:0:\1:2
     9:  0:0:1:2:0:\1
    10:  0:0:1:2:\1:0
    11:  0:0:1:\1:0:2
    12:  0:0:1:\1:2:0
    13:  0:0:2:0:1:\1
    14:  0:0:2:0:\1:1
    15:  0:0:2:1:0:\1
    16:  0:0:2:1:\1:0
    17:  0:0:2:\1:0:1
    18:  0:0:2:\1:1:0
    19:  0:0:\1:0:1:2
    20:  0:0:\1:0:2:1
    21:  0:0:\1:1:0:2
    22:  0:0:\1:1:2:0
    23:  0:0:\1:2:0:1
    24:  0:0:\1:2:1:0
    25:  0:1:0:0:2:\1
    26:  0:1:0:0:\1:2
    27:  0:1:0:2:0:\1
    28:  0:1:0:2:\1:0
    29:  0:1:0:\1:0:2
    30:  0:1:0:\1:2:0
    31:  0:1:2:0:0:\1
    32:  0:1:2:0:\1:0
    33:  0:1:2:\1:0:0
    34:  0:1:\1:0:0:2
    35:  0:1:\1:0:2:0
    36:  0:1:\1:2:0:0
    37:  0:2:0:0:1:\1
    38:  0:2:0:0:\1:1
    39:  0:2:0:1:0:\1
    40:  0:2:0:1:\1:0
    41:  0:2:0:\1:0:1
    42:  0:2:0:\1:1:0
    43:  0:2:1:0:0:\1
    44:  0:2:1:0:\1:0
    45:  0:2:1:\1:0:0
    46:  0:2:\1:0:0:1
    47:  0:2:\1:0:1:0
    48:  0:2:\1:1:0:0
    49:  0:\1:0:0:1:2
    50:  0:\1:0:0:2:1
    51:  0:\1:0:1:0:2
    52:  0:\1:0:1:2:0
    53:  0:\1:0:2:0:1
    54:  0:\1:0:2:1:0
    55:  0:\1:1:0:0:2
    56:  0:\1:1:0:2:0
    57:  0:\1:1:2:0:0
    58:  0:\1:2:0:0:1
    59:  0:\1:2:0:1:0
    60:  0:\1:2:1:0:0
    61:  1:0:0:0:2:\1
    62:  1:0:0:0:\1:2
    63:  1:0:0:2:0:\1
    64:  1:0:0:2:\1:0
    65:  1:0:0:\1:0:2
    66:  1:0:0:\1:2:0
    67:  1:0:2:0:0:\1
    68:  1:0:2:0:\1:0
    69:  1:0:2:\1:0:0
    70:  1:0:\1:0:0:2
    71:  1:0:\1:0:2:0
    72:  1:0:\1:2:0:0
    73:  1:2:0:0:0:\1
    74:  1:2:0:0:\1:0
    75:  1:2:0:\1:0:0
    76:  1:2:\1:0:0:0
    77:  1:\1:0:0:0:2
    78:  1:\1:0:0:2:0
    79:  1:\1:0:2:0:0
    80:  1:\1:2:0:0:0
    81:  2:0:0:0:1:\1
    82:  2:0:0:0:\1:1
    83:  2:0:0:1:0:\1
    84:  2:0:0:1:\1:0
    85:  2:0:0:\1:0:1
    86:  2:0:0:\1:1:0
    87:  2:0:1:0:0:\1
    88:  2:0:1:0:\1:0
    89:  2:0:1:\1:0:0
    90:  2:0:\1:0:0:1
    91:  2:0:\1:0:1:0
    92:  2:0:\1:1:0:0
    93:  2:1:0:0:0:\1
    94:  2:1:0:0:\1:0
    95:  2:1:0:\1:0:0
    96:  2:1:\1:0:0:0
    97:  2:\1:0:0:0:1
    98:  2:\1:0:0:1:0
    99:  2:\1:0:1:0:0
   100:  2:\1:1:0:0:0
   101:  \1:0:0:0:1:2
   102:  \1:0:0:0:2:1
   103:  \1:0:0:1:0:2
   104:  \1:0:0:1:2:0
   105:  \1:0:0:2:0:1
   106:  \1:0:0:2:1:0
   107:  \1:0:1:0:0:2
   108:  \1:0:1:0:2:0
   109:  \1:0:1:2:0:0
   110:  \1:0:2:0:0:1
   111:  \1:0:2:0:1:0
   112:  \1:0:2:1:0:0
   113:  \1:1:0:0:0:2
   114:  \1:1:0:0:2:0
   115:  \1:1:0:2:0:0
   116:  \1:1:2:0:0:0
   117:  \1:2:0:0:0:1
   118:  \1:2:0:0:1:0
   119:  \1:2:0:1:0:0
   120:  \1:2:1:0:0:0
   121:  1:1:1:2:0:\2
   122:  1:1:1:2:\2:0
   123:  1:1:1:0:2:\2
   124:  1:1:1:0:\2:2
   125:  1:1:1:\2:2:0
   126:  1:1:1:\2:0:2
   127:  1:1:2:1:0:\2
   128:  1:1:2:1:\2:0
   129:  1:1:2:0:1:\2
   130:  1:1:2:0:\2:1
   131:  1:1:2:\2:1:0
   132:  1:1:2:\2:0:1
   133:  1:1:0:1:2:\2
   134:  1:1:0:1:\2:2
   135:  1:1:0:2:1:\2
   136:  1:1:0:2:\2:1
   137:  1:1:0:\2:1:2
   138:  1:1:0:\2:2:1
   139:  1:1:\2:1:2:0
   140:  1:1:\2:1:0:2
   141:  1:1:\2:2:1:0
   142:  1:1:\2:2:0:1
   143:  1:1:\2:0:1:2
   144:  1:1:\2:0:2:1
   145:  1:2:1:1:0:\2
   146:  1:2:1:1:\2:0
   147:  1:2:1:0:1:\2
   148:  1:2:1:0:\2:1
   149:  1:2:1:\2:1:0
   150:  1:2:1:\2:0:1
   151:  1:2:0:1:1:\2
   152:  1:2:0:1:\2:1
   153:  1:2:0:\2:1:1
   154:  1:2:\2:1:1:0
   155:  1:2:\2:1:0:1
   156:  1:2:\2:0:1:1
   157:  1:0:1:1:2:\2
   158:  1:0:1:1:\2:2
   159:  1:0:1:2:1:\2
   160:  1:0:1:2:\2:1
   161:  1:0:1:\2:1:2
   162:  1:0:1:\2:2:1
   163:  1:0:2:1:1:\2
   164:  1:0:2:1:\2:1
   165:  1:0:2:\2:1:1
   166:  1:0:\2:1:1:2
   167:  1:0:\2:1:2:1
   168:  1:0:\2:2:1:1
   169:  1:\2:1:1:2:0
   170:  1:\2:1:1:0:2
   171:  1:\2:1:2:1:0
   172:  1:\2:1:2:0:1
   173:  1:\2:1:0:1:2
   174:  1:\2:1:0:2:1
   175:  1:\2:2:1:1:0
   176:  1:\2:2:1:0:1
   177:  1:\2:2:0:1:1
   178:  1:\2:0:1:1:2
   179:  1:\2:0:1:2:1
   180:  1:\2:0:2:1:1
   181:  2:1:1:1:0:\2
   182:  2:1:1:1:\2:0
   183:  2:1:1:0:1:\2
   184:  2:1:1:0:\2:1
   185:  2:1:1:\2:1:0
   186:  2:1:1:\2:0:1
   187:  2:1:0:1:1:\2
   188:  2:1:0:1:\2:1
   189:  2:1:0:\2:1:1
   190:  2:1:\2:1:1:0
   191:  2:1:\2:1:0:1
   192:  2:1:\2:0:1:1
   193:  2:0:1:1:1:\2
   194:  2:0:1:1:\2:1
   195:  2:0:1:\2:1:1
   196:  2:0:\2:1:1:1
   197:  2:\2:1:1:1:0
   198:  2:\2:1:1:0:1
   199:  2:\2:1:0:1:1
   200:  2:\2:0:1:1:1
   201:  0:1:1:1:2:\2
   202:  0:1:1:1:\2:2
   203:  0:1:1:2:1:\2
   204:  0:1:1:2:\2:1
   205:  0:1:1:\2:1:2
   206:  0:1:1:\2:2:1
   207:  0:1:2:1:1:\2
   208:  0:1:2:1:\2:1
   209:  0:1:2:\2:1:1
   210:  0:1:\2:1:1:2
   211:  0:1:\2:1:2:1
   212:  0:1:\2:2:1:1
   213:  0:2:1:1:1:\2
   214:  0:2:1:1:\2:1
   215:  0:2:1:\2:1:1
   216:  0:2:\2:1:1:1
   217:  0:\2:1:1:1:2
   218:  0:\2:1:1:2:1
   219:  0:\2:1:2:1:1
   220:  0:\2:2:1:1:1
   221:  \2:1:1:1:2:0
   222:  \2:1:1:1:0:2
   223:  \2:1:1:2:1:0
   224:  \2:1:1:2:0:1
   225:  \2:1:1:0:1:2
   226:  \2:1:1:0:2:1
   227:  \2:1:2:1:1:0
   228:  \2:1:2:1:0:1
   229:  \2:1:2:0:1:1
   230:  \2:1:0:1:1:2
   231:  \2:1:0:1:2:1
   232:  \2:1:0:2:1:1
   233:  \2:2:1:1:1:0
   234:  \2:2:1:1:0:1
   235:  \2:2:1:0:1:1
   236:  \2:2:0:1:1:1
   237:  \2:0:1:1:1:2
   238:  \2:0:1:1:2:1
   239:  \2:0:1:2:1:1
   240:  \2:0:2:1:1:1
   241:  2:2:2:0:1:\0
   242:  2:2:2:0:\0:1
   243:  2:2:2:1:0:\0
   244:  2:2:2:1:\0:0
   245:  2:2:2:\0:0:1
   246:  2:2:2:\0:1:0
   247:  2:2:0:2:1:\0
   248:  2:2:0:2:\0:1
   249:  2:2:0:1:2:\0
   250:  2:2:0:1:\0:2
   251:  2:2:0:\0:2:1
   252:  2:2:0:\0:1:2
   253:  2:2:1:2:0:\0
   254:  2:2:1:2:\0:0
   255:  2:2:1:0:2:\0
   256:  2:2:1:0:\0:2
   257:  2:2:1:\0:2:0
   258:  2:2:1:\0:0:2
   259:  2:2:\0:2:0:1
   260:  2:2:\0:2:1:0
   261:  2:2:\0:0:2:1
   262:  2:2:\0:0:1:2
   263:  2:2:\0:1:2:0
   264:  2:2:\0:1:0:2
   265:  2:0:2:2:1:\0
   266:  2:0:2:2:\0:1
   267:  2:0:2:1:2:\0
   268:  2:0:2:1:\0:2
   269:  2:0:2:\0:2:1
   270:  2:0:2:\0:1:2
   271:  2:0:1:2:2:\0
   272:  2:0:1:2:\0:2
   273:  2:0:1:\0:2:2
   274:  2:0:\0:2:2:1
   275:  2:0:\0:2:1:2
   276:  2:0:\0:1:2:2
   277:  2:1:2:2:0:\0
   278:  2:1:2:2:\0:0
   279:  2:1:2:0:2:\0
   280:  2:1:2:0:\0:2
   281:  2:1:2:\0:2:0
   282:  2:1:2:\0:0:2
   283:  2:1:0:2:2:\0
   284:  2:1:0:2:\0:2
   285:  2:1:0:\0:2:2
   286:  2:1:\0:2:2:0
   287:  2:1:\0:2:0:2
   288:  2:1:\0:0:2:2
   289:  2:\0:2:2:0:1
   290:  2:\0:2:2:1:0
   291:  2:\0:2:0:2:1
   292:  2:\0:2:0:1:2
   293:  2:\0:2:1:2:0
   294:  2:\0:2:1:0:2
   295:  2:\0:0:2:2:1
   296:  2:\0:0:2:1:2
   297:  2:\0:0:1:2:2
   298:  2:\0:1:2:2:0
   299:  2:\0:1:2:0:2
   300:  2:\0:1:0:2:2
   301:  0:2:2:2:1:\0
   302:  0:2:2:2:\0:1
   303:  0:2:2:1:2:\0
   304:  0:2:2:1:\0:2
   305:  0:2:2:\0:2:1
   306:  0:2:2:\0:1:2
   307:  0:2:1:2:2:\0
   308:  0:2:1:2:\0:2
   309:  0:2:1:\0:2:2
   310:  0:2:\0:2:2:1
   311:  0:2:\0:2:1:2
   312:  0:2:\0:1:2:2
   313:  0:1:2:2:2:\0
   314:  0:1:2:2:\0:2
   315:  0:1:2:\0:2:2
   316:  0:1:\0:2:2:2
   317:  0:\0:2:2:2:1
   318:  0:\0:2:2:1:2
   319:  0:\0:2:1:2:2
   320:  0:\0:1:2:2:2
   321:  1:2:2:2:0:\0
   322:  1:2:2:2:\0:0
   323:  1:2:2:0:2:\0
   324:  1:2:2:0:\0:2
   325:  1:2:2:\0:2:0
   326:  1:2:2:\0:0:2
   327:  1:2:0:2:2:\0
   328:  1:2:0:2:\0:2
   329:  1:2:0:\0:2:2
   330:  1:2:\0:2:2:0
   331:  1:2:\0:2:0:2
   332:  1:2:\0:0:2:2
   333:  1:0:2:2:2:\0
   334:  1:0:2:2:\0:2
   335:  1:0:2:\0:2:2
   336:  1:0:\0:2:2:2
   337:  1:\0:2:2:2:0
   338:  1:\0:2:2:0:2
   339:  1:\0:2:0:2:2
   340:  1:\0:0:2:2:2
   341:  \0:2:2:2:0:1
   342:  \0:2:2:2:1:0
   343:  \0:2:2:0:2:1
   344:  \0:2:2:0:1:2
   345:  \0:2:2:1:2:0
   346:  \0:2:2:1:0:2
   347:  \0:2:0:2:2:1
   348:  \0:2:0:2:1:2
   349:  \0:2:0:1:2:2
   350:  \0:2:1:2:2:0
   351:  \0:2:1:2:0:2
   352:  \0:2:1:0:2:2
   353:  \0:0:2:2:2:1
   354:  \0:0:2:2:1:2
   355:  \0:0:2:1:2:2
   356:  \0:0:1:2:2:2
   357:  \0:1:2:2:2:0
   358:  \0:1:2:2:0:2
   359:  \0:1:2:0:2:2
   360:  \0:1:0:2:2:2
   361:  0:0:0:2:1:\2
   362:  0:0:0:2:\2:1
   363:  0:0:0:1:2:\2
   364:  0:0:0:1:\2:2
   365:  0:0:0:\2:2:1
   366:  0:0:0:\2:1:2
   367:  0:0:2:0:1:\2
   368:  0:0:2:0:\2:1
   369:  0:0:2:1:0:\2
   370:  0:0:2:1:\2:0
   371:  0:0:2:\2:0:1
   372:  0:0:2:\2:1:0
   373:  0:0:1:0:2:\2
   374:  0:0:1:0:\2:2
   375:  0:0:1:2:0:\2
   376:  0:0:1:2:\2:0
   377:  0:0:1:\2:0:2
   378:  0:0:1:\2:2:0
   379:  0:0:\2:0:2:1
   380:  0:0:\2:0:1:2
   381:  0:0:\2:2:0:1
   382:  0:0:\2:2:1:0
   383:  0:0:\2:1:0:2
   384:  0:0:\2:1:2:0
   385:  0:2:0:0:1:\2
   386:  0:2:0:0:\2:1
   387:  0:2:0:1:0:\2
   388:  0:2:0:1:\2:0
   389:  0:2:0:\2:0:1
   390:  0:2:0:\2:1:0
   391:  0:2:1:0:0:\2
   392:  0:2:1:0:\2:0
   393:  0:2:1:\2:0:0
   394:  0:2:\2:0:0:1
   395:  0:2:\2:0:1:0
   396:  0:2:\2:1:0:0
   397:  0:1:0:0:2:\2
   398:  0:1:0:0:\2:2
   399:  0:1:0:2:0:\2
   400:  0:1:0:2:\2:0
   401:  0:1:0:\2:0:2
   402:  0:1:0:\2:2:0
   403:  0:1:2:0:0:\2
   404:  0:1:2:0:\2:0
   405:  0:1:2:\2:0:0
   406:  0:1:\2:0:0:2
   407:  0:1:\2:0:2:0
   408:  0:1:\2:2:0:0
   409:  0:\2:0:0:2:1
   410:  0:\2:0:0:1:2
   411:  0:\2:0:2:0:1
   412:  0:\2:0:2:1:0
   413:  0:\2:0:1:0:2
   414:  0:\2:0:1:2:0
   415:  0:\2:2:0:0:1
   416:  0:\2:2:0:1:0
   417:  0:\2:2:1:0:0
   418:  0:\2:1:0:0:2
   419:  0:\2:1:0:2:0
   420:  0:\2:1:2:0:0
   421:  2:0:0:0:1:\2
   422:  2:0:0:0:\2:1
   423:  2:0:0:1:0:\2
   424:  2:0:0:1:\2:0
   425:  2:0:0:\2:0:1
   426:  2:0:0:\2:1:0
   427:  2:0:1:0:0:\2
   428:  2:0:1:0:\2:0
   429:  2:0:1:\2:0:0
   430:  2:0:\2:0:0:1
   431:  2:0:\2:0:1:0
   432:  2:0:\2:1:0:0
   433:  2:1:0:0:0:\2
   434:  2:1:0:0:\2:0
   435:  2:1:0:\2:0:0
   436:  2:1:\2:0:0:0
   437:  2:\2:0:0:0:1
   438:  2:\2:0:0:1:0
   439:  2:\2:0:1:0:0
   440:  2:\2:1:0:0:0
   441:  1:0:0:0:2:\2
   442:  1:0:0:0:\2:2
   443:  1:0:0:2:0:\2
   444:  1:0:0:2:\2:0
   445:  1:0:0:\2:0:2
   446:  1:0:0:\2:2:0
   447:  1:0:2:0:0:\2
   448:  1:0:2:0:\2:0
   449:  1:0:2:\2:0:0
   450:  1:0:\2:0:0:2
   451:  1:0:\2:0:2:0
   452:  1:0:\2:2:0:0
   453:  1:2:0:0:0:\2
   454:  1:2:0:0:\2:0
   455:  1:2:0:\2:0:0
   456:  1:2:\2:0:0:0
   457:  1:\2:0:0:0:2
   458:  1:\2:0:0:2:0
   459:  1:\2:0:2:0:0
   460:  1:\2:2:0:0:0
   461:  \2:0:0:0:2:1
   462:  \2:0:0:0:1:2
   463:  \2:0:0:2:0:1
   464:  \2:0:0:2:1:0
   465:  \2:0:0:1:0:2
   466:  \2:0:0:1:2:0
   467:  \2:0:2:0:0:1
   468:  \2:0:2:0:1:0
   469:  \2:0:2:1:0:0
   470:  \2:0:1:0:0:2
   471:  \2:0:1:0:2:0
   472:  \2:0:1:2:0:0
   473:  \2:2:0:0:0:1
   474:  \2:2:0:0:1:0
   475:  \2:2:0:1:0:0
   476:  \2:2:1:0:0:0
   477:  \2:1:0:0:0:2
   478:  \2:1:0:0:2:0
   479:  \2:1:0:2:0:0
   480:  \2:1:2:0:0:0
   481:  1:1:1:0:2:\0
   482:  1:1:1:0:\0:2
   483:  1:1:1:2:0:\0
   484:  1:1:1:2:\0:0
   485:  1:1:1:\0:0:2
   486:  1:1:1:\0:2:0
   487:  1:1:0:1:2:\0
   488:  1:1:0:1:\0:2
   489:  1:1:0:2:1:\0
   490:  1:1:0:2:\0:1
   491:  1:1:0:\0:1:2
   492:  1:1:0:\0:2:1
   493:  1:1:2:1:0:\0
   494:  1:1:2:1:\0:0
   495:  1:1:2:0:1:\0
   496:  1:1:2:0:\0:1
   497:  1:1:2:\0:1:0
   498:  1:1:2:\0:0:1
   499:  1:1:\0:1:0:2
   500:  1:1:\0:1:2:0
   501:  1:1:\0:0:1:2
   502:  1:1:\0:0:2:1
   503:  1:1:\0:2:1:0
   504:  1:1:\0:2:0:1
   505:  1:0:1:1:2:\0
   506:  1:0:1:1:\0:2
   507:  1:0:1:2:1:\0
   508:  1:0:1:2:\0:1
   509:  1:0:1:\0:1:2
   510:  1:0:1:\0:2:1
   511:  1:0:2:1:1:\0
   512:  1:0:2:1:\0:1
   513:  1:0:2:\0:1:1
   514:  1:0:\0:1:1:2
   515:  1:0:\0:1:2:1
   516:  1:0:\0:2:1:1
   517:  1:2:1:1:0:\0
   518:  1:2:1:1:\0:0
   519:  1:2:1:0:1:\0
   520:  1:2:1:0:\0:1
   521:  1:2:1:\0:1:0
   522:  1:2:1:\0:0:1
   523:  1:2:0:1:1:\0
   524:  1:2:0:1:\0:1
   525:  1:2:0:\0:1:1
   526:  1:2:\0:1:1:0
   527:  1:2:\0:1:0:1
   528:  1:2:\0:0:1:1
   529:  1:\0:1:1:0:2
   530:  1:\0:1:1:2:0
   531:  1:\0:1:0:1:2
   532:  1:\0:1:0:2:1
   533:  1:\0:1:2:1:0
   534:  1:\0:1:2:0:1
   535:  1:\0:0:1:1:2
   536:  1:\0:0:1:2:1
   537:  1:\0:0:2:1:1
   538:  1:\0:2:1:1:0
   539:  1:\0:2:1:0:1
   540:  1:\0:2:0:1:1
   541:  0:1:1:1:2:\0
   542:  0:1:1:1:\0:2
   543:  0:1:1:2:1:\0
   544:  0:1:1:2:\0:1
   545:  0:1:1:\0:1:2
   546:  0:1:1:\0:2:1
   547:  0:1:2:1:1:\0
   548:  0:1:2:1:\0:1
   549:  0:1:2:\0:1:1
   550:  0:1:\0:1:1:2
   551:  0:1:\0:1:2:1
   552:  0:1:\0:2:1:1
   553:  0:2:1:1:1:\0
   554:  0:2:1:1:\0:1
   555:  0:2:1:\0:1:1
   556:  0:2:\0:1:1:1
   557:  0:\0:1:1:1:2
   558:  0:\0:1:1:2:1
   559:  0:\0:1:2:1:1
   560:  0:\0:2:1:1:1
   561:  2:1:1:1:0:\0
   562:  2:1:1:1:\0:0
   563:  2:1:1:0:1:\0
   564:  2:1:1:0:\0:1
   565:  2:1:1:\0:1:0
   566:  2:1:1:\0:0:1
   567:  2:1:0:1:1:\0
   568:  2:1:0:1:\0:1
   569:  2:1:0:\0:1:1
   570:  2:1:\0:1:1:0
   571:  2:1:\0:1:0:1
   572:  2:1:\0:0:1:1
   573:  2:0:1:1:1:\0
   574:  2:0:1:1:\0:1
   575:  2:0:1:\0:1:1
   576:  2:0:\0:1:1:1
   577:  2:\0:1:1:1:0
   578:  2:\0:1:1:0:1
   579:  2:\0:1:0:1:1
   580:  2:\0:0:1:1:1
   581:  \0:1:1:1:0:2
   582:  \0:1:1:1:2:0
   583:  \0:1:1:0:1:2
   584:  \0:1:1:0:2:1
   585:  \0:1:1:2:1:0
   586:  \0:1:1:2:0:1
   587:  \0:1:0:1:1:2
   588:  \0:1:0:1:2:1
   589:  \0:1:0:2:1:1
   590:  \0:1:2:1:1:0
   591:  \0:1:2:1:0:1
   592:  \0:1:2:0:1:1
   593:  \0:0:1:1:1:2
   594:  \0:0:1:1:2:1
   595:  \0:0:1:2:1:1
   596:  \0:0:2:1:1:1
   597:  \0:2:1:1:1:0
   598:  \0:2:1:1:0:1
   599:  \0:2:1:0:1:1
   600:  \0:2:0:1:1:1
   601:  2:2:2:1:0:\1
   602:  2:2:2:1:\1:0
   603:  2:2:2:0:1:\1
   604:  2:2:2:0:\1:1
   605:  2:2:2:\1:1:0
   606:  2:2:2:\1:0:1
   607:  2:2:1:2:0:\1
   608:  2:2:1:2:\1:0
   609:  2:2:1:0:2:\1
   610:  2:2:1:0:\1:2
   611:  2:2:1:\1:2:0
   612:  2:2:1:\1:0:2
   613:  2:2:0:2:1:\1
   614:  2:2:0:2:\1:1
   615:  2:2:0:1:2:\1
   616:  2:2:0:1:\1:2
   617:  2:2:0:\1:2:1
   618:  2:2:0:\1:1:2
   619:  2:2:\1:2:1:0
   620:  2:2:\1:2:0:1
   621:  2:2:\1:1:2:0
   622:  2:2:\1:1:0:2
   623:  2:2:\1:0:2:1
   624:  2:2:\1:0:1:2
   625:  2:1:2:2:0:\1
   626:  2:1:2:2:\1:0
   627:  2:1:2:0:2:\1
   628:  2:1:2:0:\1:2
   629:  2:1:2:\1:2:0
   630:  2:1:2:\1:0:2
   631:  2:1:0:2:2:\1
   632:  2:1:0:2:\1:2
   633:  2:1:0:\1:2:2
   634:  2:1:\1:2:2:0
   635:  2:1:\1:2:0:2
   636:  2:1:\1:0:2:2
   637:  2:0:2:2:1:\1
   638:  2:0:2:2:\1:1
   639:  2:0:2:1:2:\1
   640:  2:0:2:1:\1:2
   641:  2:0:2:\1:2:1
   642:  2:0:2:\1:1:2
   643:  2:0:1:2:2:\1
   644:  2:0:1:2:\1:2
   645:  2:0:1:\1:2:2
   646:  2:0:\1:2:2:1
   647:  2:0:\1:2:1:2
   648:  2:0:\1:1:2:2
   649:  2:\1:2:2:1:0
   650:  2:\1:2:2:0:1
   651:  2:\1:2:1:2:0
   652:  2:\1:2:1:0:2
   653:  2:\1:2:0:2:1
   654:  2:\1:2:0:1:2
   655:  2:\1:1:2:2:0
   656:  2:\1:1:2:0:2
   657:  2:\1:1:0:2:2
   658:  2:\1:0:2:2:1
   659:  2:\1:0:2:1:2
   660:  2:\1:0:1:2:2
   661:  1:2:2:2:0:\1
   662:  1:2:2:2:\1:0
   663:  1:2:2:0:2:\1
   664:  1:2:2:0:\1:2
   665:  1:2:2:\1:2:0
   666:  1:2:2:\1:0:2
   667:  1:2:0:2:2:\1
   668:  1:2:0:2:\1:2
   669:  1:2:0:\1:2:2
   670:  1:2:\1:2:2:0
   671:  1:2:\1:2:0:2
   672:  1:2:\1:0:2:2
   673:  1:0:2:2:2:\1
   674:  1:0:2:2:\1:2
   675:  1:0:2:\1:2:2
   676:  1:0:\1:2:2:2
   677:  1:\1:2:2:2:0
   678:  1:\1:2:2:0:2
   679:  1:\1:2:0:2:2
   680:  1:\1:0:2:2:2
   681:  0:2:2:2:1:\1
   682:  0:2:2:2:\1:1
   683:  0:2:2:1:2:\1
   684:  0:2:2:1:\1:2
   685:  0:2:2:\1:2:1
   686:  0:2:2:\1:1:2
   687:  0:2:1:2:2:\1
   688:  0:2:1:2:\1:2
   689:  0:2:1:\1:2:2
   690:  0:2:\1:2:2:1
   691:  0:2:\1:2:1:2
   692:  0:2:\1:1:2:2
   693:  0:1:2:2:2:\1
   694:  0:1:2:2:\1:2
   695:  0:1:2:\1:2:2
   696:  0:1:\1:2:2:2
   697:  0:\1:2:2:2:1
   698:  0:\1:2:2:1:2
   699:  0:\1:2:1:2:2
   700:  0:\1:1:2:2:2
   701:  \1:2:2:2:1:0
   702:  \1:2:2:2:0:1
   703:  \1:2:2:1:2:0
   704:  \1:2:2:1:0:2
   705:  \1:2:2:0:2:1
   706:  \1:2:2:0:1:2
   707:  \1:2:1:2:2:0
   708:  \1:2:1:2:0:2
   709:  \1:2:1:0:2:2
   710:  \1:2:0:2:2:1
   711:  \1:2:0:2:1:2
   712:  \1:2:0:1:2:2
   713:  \1:1:2:2:2:0
   714:  \1:1:2:2:0:2
   715:  \1:1:2:0:2:2
   716:  \1:1:0:2:2:2
   717:  \1:0:2:2:2:1
   718:  \1:0:2:2:1:2
   719:  \1:0:2:1:2:2
   720:  \1:0:1:2:2:2
family= 5 1 0 new D3h genus #    11 is 0:0:1:1:2:\0
     1:  0:0:1:1:2:\0
     2:  0:0:1:1:\0:2
     3:  0:0:1:2:1:\0
     4:  0:0:1:2:\0:1
     5:  0:0:1:\0:1:2
     6:  0:0:1:\0:2:1
     7:  0:0:2:1:1:\0
     8:  0:0:2:1:\0:1
     9:  0:0:2:\0:1:1
    10:  0:0:\0:1:1:2
    11:  0:0:\0:1:2:1
    12:  0:0:\0:2:1:1
    13:  0:1:0:1:2:\0
    14:  0:1:0:1:\0:2
    15:  0:1:0:2:1:\0
    16:  0:1:0:2:\0:1
    17:  0:1:0:\0:1:2
    18:  0:1:0:\0:2:1
    19:  0:1:1:0:2:\0
    20:  0:1:1:0:\0:2
    21:  0:1:1:2:0:\0
    22:  0:1:1:2:\0:0
    23:  0:1:1:\0:0:2
    24:  0:1:1:\0:2:0
    25:  0:1:2:0:1:\0
    26:  0:1:2:0:\0:1
    27:  0:1:2:1:0:\0
    28:  0:1:2:1:\0:0
    29:  0:1:2:\0:0:1
    30:  0:1:2:\0:1:0
    31:  0:1:\0:0:1:2
    32:  0:1:\0:0:2:1
    33:  0:1:\0:1:0:2
    34:  0:1:\0:1:2:0
    35:  0:1:\0:2:0:1
    36:  0:1:\0:2:1:0
    37:  0:2:0:1:1:\0
    38:  0:2:0:1:\0:1
    39:  0:2:0:\0:1:1
    40:  0:2:1:0:1:\0
    41:  0:2:1:0:\0:1
    42:  0:2:1:1:0:\0
    43:  0:2:1:1:\0:0
    44:  0:2:1:\0:0:1
    45:  0:2:1:\0:1:0
    46:  0:2:\0:0:1:1
    47:  0:2:\0:1:0:1
    48:  0:2:\0:1:1:0
    49:  0:\0:0:1:1:2
    50:  0:\0:0:1:2:1
    51:  0:\0:0:2:1:1
    52:  0:\0:1:0:1:2
    53:  0:\0:1:0:2:1
    54:  0:\0:1:1:0:2
    55:  0:\0:1:1:2:0
    56:  0:\0:1:2:0:1
    57:  0:\0:1:2:1:0
    58:  0:\0:2:0:1:1
    59:  0:\0:2:1:0:1
    60:  0:\0:2:1:1:0
    61:  1:0:0:1:2:\0
    62:  1:0:0:1:\0:2
    63:  1:0:0:2:1:\0
    64:  1:0:0:2:\0:1
    65:  1:0:0:\0:1:2
    66:  1:0:0:\0:2:1
    67:  1:0:1:0:2:\0
    68:  1:0:1:0:\0:2
    69:  1:0:1:2:0:\0
    70:  1:0:1:2:\0:0
    71:  1:0:1:\0:0:2
    72:  1:0:1:\0:2:0
    73:  1:0:2:0:1:\0
    74:  1:0:2:0:\0:1
    75:  1:0:2:1:0:\0
    76:  1:0:2:1:\0:0
    77:  1:0:2:\0:0:1
    78:  1:0:2:\0:1:0
    79:  1:0:\0:0:1:2
    80:  1:0:\0:0:2:1
    81:  1:0:\0:1:0:2
    82:  1:0:\0:1:2:0
    83:  1:0:\0:2:0:1
    84:  1:0:\0:2:1:0
    85:  1:1:0:0:2:\0
    86:  1:1:0:0:\0:2
    87:  1:1:0:2:0:\0
    88:  1:1:0:2:\0:0
    89:  1:1:0:\0:0:2
    90:  1:1:0:\0:2:0
    91:  1:1:2:0:0:\0
    92:  1:1:2:0:\0:0
    93:  1:1:2:\0:0:0
    94:  1:1:\0:0:0:2
    95:  1:1:\0:0:2:0
    96:  1:1:\0:2:0:0
    97:  1:2:0:0:1:\0
    98:  1:2:0:0:\0:1
    99:  1:2:0:1:0:\0
   100:  1:2:0:1:\0:0
   101:  1:2:0:\0:0:1
   102:  1:2:0:\0:1:0
   103:  1:2:1:0:0:\0
   104:  1:2:1:0:\0:0
   105:  1:2:1:\0:0:0
   106:  1:2:\0:0:0:1
   107:  1:2:\0:0:1:0
   108:  1:2:\0:1:0:0
   109:  1:\0:0:0:1:2
   110:  1:\0:0:0:2:1
   111:  1:\0:0:1:0:2
   112:  1:\0:0:1:2:0
   113:  1:\0:0:2:0:1
   114:  1:\0:0:2:1:0
   115:  1:\0:1:0:0:2
   116:  1:\0:1:0:2:0
   117:  1:\0:1:2:0:0
   118:  1:\0:2:0:0:1
   119:  1:\0:2:0:1:0
   120:  1:\0:2:1:0:0
   121:  2:0:0:1:1:\0
   122:  2:0:0:1:\0:1
   123:  2:0:0:\0:1:1
   124:  2:0:1:0:1:\0
   125:  2:0:1:0:\0:1
   126:  2:0:1:1:0:\0
   127:  2:0:1:1:\0:0
   128:  2:0:1:\0:0:1
   129:  2:0:1:\0:1:0
   130:  2:0:\0:0:1:1
   131:  2:0:\0:1:0:1
   132:  2:0:\0:1:1:0
   133:  2:1:0:0:1:\0
   134:  2:1:0:0:\0:1
   135:  2:1:0:1:0:\0
   136:  2:1:0:1:\0:0
   137:  2:1:0:\0:0:1
   138:  2:1:0:\0:1:0
   139:  2:1:1:0:0:\0
   140:  2:1:1:0:\0:0
   141:  2:1:1:\0:0:0
   142:  2:1:\0:0:0:1
   143:  2:1:\0:0:1:0
   144:  2:1:\0:1:0:0
   145:  2:\0:0:0:1:1
   146:  2:\0:0:1:0:1
   147:  2:\0:0:1:1:0
   148:  2:\0:1:0:0:1
   149:  2:\0:1:0:1:0
   150:  2:\0:1:1:0:0
   151:  \0:0:0:1:1:2
   152:  \0:0:0:1:2:1
   153:  \0:0:0:2:1:1
   154:  \0:0:1:0:1:2
   155:  \0:0:1:0:2:1
   156:  \0:0:1:1:0:2
   157:  \0:0:1:1:2:0
   158:  \0:0:1:2:0:1
   159:  \0:0:1:2:1:0
   160:  \0:0:2:0:1:1
   161:  \0:0:2:1:0:1
   162:  \0:0:2:1:1:0
   163:  \0:1:0:0:1:2
   164:  \0:1:0:0:2:1
   165:  \0:1:0:1:0:2
   166:  \0:1:0:1:2:0
   167:  \0:1:0:2:0:1
   168:  \0:1:0:2:1:0
   169:  \0:1:1:0:0:2
   170:  \0:1:1:0:2:0
   171:  \0:1:1:2:0:0
   172:  \0:1:2:0:0:1
   173:  \0:1:2:0:1:0
   174:  \0:1:2:1:0:0
   175:  \0:2:0:0:1:1
   176:  \0:2:0:1:0:1
   177:  \0:2:0:1:1:0
   178:  \0:2:1:0:0:1
   179:  \0:2:1:0:1:0
   180:  \0:2:1:1:0:0
   181:  1:1:2:2:0:\1
   182:  1:1:2:2:\1:0
   183:  1:1:2:0:2:\1
   184:  1:1:2:0:\1:2
   185:  1:1:2:\1:2:0
   186:  1:1:2:\1:0:2
   187:  1:1:0:2:2:\1
   188:  1:1:0:2:\1:2
   189:  1:1:0:\1:2:2
   190:  1:1:\1:2:2:0
   191:  1:1:\1:2:0:2
   192:  1:1:\1:0:2:2
   193:  1:2:1:2:0:\1
   194:  1:2:1:2:\1:0
   195:  1:2:1:0:2:\1
   196:  1:2:1:0:\1:2
   197:  1:2:1:\1:2:0
   198:  1:2:1:\1:0:2
   199:  1:2:2:1:0:\1
   200:  1:2:2:1:\1:0
   201:  1:2:2:0:1:\1
   202:  1:2:2:0:\1:1
   203:  1:2:2:\1:1:0
   204:  1:2:2:\1:0:1
   205:  1:2:0:1:2:\1
   206:  1:2:0:1:\1:2
   207:  1:2:0:2:1:\1
   208:  1:2:0:2:\1:1
   209:  1:2:0:\1:1:2
   210:  1:2:0:\1:2:1
   211:  1:2:\1:1:2:0
   212:  1:2:\1:1:0:2
   213:  1:2:\1:2:1:0
   214:  1:2:\1:2:0:1
   215:  1:2:\1:0:1:2
   216:  1:2:\1:0:2:1
   217:  1:0:1:2:2:\1
   218:  1:0:1:2:\1:2
   219:  1:0:1:\1:2:2
   220:  1:0:2:1:2:\1
   221:  1:0:2:1:\1:2
   222:  1:0:2:2:1:\1
   223:  1:0:2:2:\1:1
   224:  1:0:2:\1:1:2
   225:  1:0:2:\1:2:1
   226:  1:0:\1:1:2:2
   227:  1:0:\1:2:1:2
   228:  1:0:\1:2:2:1
   229:  1:\1:1:2:2:0
   230:  1:\1:1:2:0:2
   231:  1:\1:1:0:2:2
   232:  1:\1:2:1:2:0
   233:  1:\1:2:1:0:2
   234:  1:\1:2:2:1:0
   235:  1:\1:2:2:0:1
   236:  1:\1:2:0:1:2
   237:  1:\1:2:0:2:1
   238:  1:\1:0:1:2:2
   239:  1:\1:0:2:1:2
   240:  1:\1:0:2:2:1
   241:  2:1:1:2:0:\1
   242:  2:1:1:2:\1:0
   243:  2:1:1:0:2:\1
   244:  2:1:1:0:\1:2
   245:  2:1:1:\1:2:0
   246:  2:1:1:\1:0:2
   247:  2:1:2:1:0:\1
   248:  2:1:2:1:\1:0
   249:  2:1:2:0:1:\1
   250:  2:1:2:0:\1:1
   251:  2:1:2:\1:1:0
   252:  2:1:2:\1:0:1
   253:  2:1:0:1:2:\1
   254:  2:1:0:1:\1:2
   255:  2:1:0:2:1:\1
   256:  2:1:0:2:\1:1
   257:  2:1:0:\1:1:2
   258:  2:1:0:\1:2:1
   259:  2:1:\1:1:2:0
   260:  2:1:\1:1:0:2
   261:  2:1:\1:2:1:0
   262:  2:1:\1:2:0:1
   263:  2:1:\1:0:1:2
   264:  2:1:\1:0:2:1
   265:  2:2:1:1:0:\1
   266:  2:2:1:1:\1:0
   267:  2:2:1:0:1:\1
   268:  2:2:1:0:\1:1
   269:  2:2:1:\1:1:0
   270:  2:2:1:\1:0:1
   271:  2:2:0:1:1:\1
   272:  2:2:0:1:\1:1
   273:  2:2:0:\1:1:1
   274:  2:2:\1:1:1:0
   275:  2:2:\1:1:0:1
   276:  2:2:\1:0:1:1
   277:  2:0:1:1:2:\1
   278:  2:0:1:1:\1:2
   279:  2:0:1:2:1:\1
   280:  2:0:1:2:\1:1
   281:  2:0:1:\1:1:2
   282:  2:0:1:\1:2:1
   283:  2:0:2:1:1:\1
   284:  2:0:2:1:\1:1
   285:  2:0:2:\1:1:1
   286:  2:0:\1:1:1:2
   287:  2:0:\1:1:2:1
   288:  2:0:\1:2:1:1
   289:  2:\1:1:1:2:0
   290:  2:\1:1:1:0:2
   291:  2:\1:1:2:1:0
   292:  2:\1:1:2:0:1
   293:  2:\1:1:0:1:2
   294:  2:\1:1:0:2:1
   295:  2:\1:2:1:1:0
   296:  2:\1:2:1:0:1
   297:  2:\1:2:0:1:1
   298:  2:\1:0:1:1:2
   299:  2:\1:0:1:2:1
   300:  2:\1:0:2:1:1
   301:  0:1:1:2:2:\1
   302:  0:1:1:2:\1:2
   303:  0:1:1:\1:2:2
   304:  0:1:2:1:2:\1
   305:  0:1:2:1:\1:2
   306:  0:1:2:2:1:\1
   307:  0:1:2:2:\1:1
   308:  0:1:2:\1:1:2
   309:  0:1:2:\1:2:1
   310:  0:1:\1:1:2:2
   311:  0:1:\1:2:1:2
   312:  0:1:\1:2:2:1
   313:  0:2:1:1:2:\1
   314:  0:2:1:1:\1:2
   315:  0:2:1:2:1:\1
   316:  0:2:1:2:\1:1
   317:  0:2:1:\1:1:2
   318:  0:2:1:\1:2:1
   319:  0:2:2:1:1:\1
   320:  0:2:2:1:\1:1
   321:  0:2:2:\1:1:1
   322:  0:2:\1:1:1:2
   323:  0:2:\1:1:2:1
   324:  0:2:\1:2:1:1
   325:  0:\1:1:1:2:2
   326:  0:\1:1:2:1:2
   327:  0:\1:1:2:2:1
   328:  0:\1:2:1:1:2
   329:  0:\1:2:1:2:1
   330:  0:\1:2:2:1:1
   331:  \1:1:1:2:2:0
   332:  \1:1:1:2:0:2
   333:  \1:1:1:0:2:2
   334:  \1:1:2:1:2:0
   335:  \1:1:2:1:0:2
   336:  \1:1:2:2:1:0
   337:  \1:1:2:2:0:1
   338:  \1:1:2:0:1:2
   339:  \1:1:2:0:2:1
   340:  \1:1:0:1:2:2
   341:  \1:1:0:2:1:2
   342:  \1:1:0:2:2:1
   343:  \1:2:1:1:2:0
   344:  \1:2:1:1:0:2
   345:  \1:2:1:2:1:0
   346:  \1:2:1:2:0:1
   347:  \1:2:1:0:1:2
   348:  \1:2:1:0:2:1
   349:  \1:2:2:1:1:0
   350:  \1:2:2:1:0:1
   351:  \1:2:2:0:1:1
   352:  \1:2:0:1:1:2
   353:  \1:2:0:1:2:1
   354:  \1:2:0:2:1:1
   355:  \1:0:1:1:2:2
   356:  \1:0:1:2:1:2
   357:  \1:0:1:2:2:1
   358:  \1:0:2:1:1:2
   359:  \1:0:2:1:2:1
   360:  \1:0:2:2:1:1
   361:  2:2:0:0:1:\2
   362:  2:2:0:0:\2:1
   363:  2:2:0:1:0:\2
   364:  2:2:0:1:\2:0
   365:  2:2:0:\2:0:1
   366:  2:2:0:\2:1:0
   367:  2:2:1:0:0:\2
   368:  2:2:1:0:\2:0
   369:  2:2:1:\2:0:0
   370:  2:2:\2:0:0:1
   371:  2:2:\2:0:1:0
   372:  2:2:\2:1:0:0
   373:  2:0:2:0:1:\2
   374:  2:0:2:0:\2:1
   375:  2:0:2:1:0:\2
   376:  2:0:2:1:\2:0
   377:  2:0:2:\2:0:1
   378:  2:0:2:\2:1:0
   379:  2:0:0:2:1:\2
   380:  2:0:0:2:\2:1
   381:  2:0:0:1:2:\2
   382:  2:0:0:1:\2:2
   383:  2:0:0:\2:2:1
   384:  2:0:0:\2:1:2
   385:  2:0:1:2:0:\2
   386:  2:0:1:2:\2:0
   387:  2:0:1:0:2:\2
   388:  2:0:1:0:\2:2
   389:  2:0:1:\2:2:0
   390:  2:0:1:\2:0:2
   391:  2:0:\2:2:0:1
   392:  2:0:\2:2:1:0
   393:  2:0:\2:0:2:1
   394:  2:0:\2:0:1:2
   395:  2:0:\2:1:2:0
   396:  2:0:\2:1:0:2
   397:  2:1:2:0:0:\2
   398:  2:1:2:0:\2:0
   399:  2:1:2:\2:0:0
   400:  2:1:0:2:0:\2
   401:  2:1:0:2:\2:0
   402:  2:1:0:0:2:\2
   403:  2:1:0:0:\2:2
   404:  2:1:0:\2:2:0
   405:  2:1:0:\2:0:2
   406:  2:1:\2:2:0:0
   407:  2:1:\2:0:2:0
   408:  2:1:\2:0:0:2
   409:  2:\2:2:0:0:1
   410:  2:\2:2:0:1:0
   411:  2:\2:2:1:0:0
   412:  2:\2:0:2:0:1
   413:  2:\2:0:2:1:0
   414:  2:\2:0:0:2:1
   415:  2:\2:0:0:1:2
   416:  2:\2:0:1:2:0
   417:  2:\2:0:1:0:2
   418:  2:\2:1:2:0:0
   419:  2:\2:1:0:2:0
   420:  2:\2:1:0:0:2
   421:  0:2:2:0:1:\2
   422:  0:2:2:0:\2:1
   423:  0:2:2:1:0:\2
   424:  0:2:2:1:\2:0
   425:  0:2:2:\2:0:1
   426:  0:2:2:\2:1:0
   427:  0:2:0:2:1:\2
   428:  0:2:0:2:\2:1
   429:  0:2:0:1:2:\2
   430:  0:2:0:1:\2:2
   431:  0:2:0:\2:2:1
   432:  0:2:0:\2:1:2
   433:  0:2:1:2:0:\2
   434:  0:2:1:2:\2:0
   435:  0:2:1:0:2:\2
   436:  0:2:1:0:\2:2
   437:  0:2:1:\2:2:0
   438:  0:2:1:\2:0:2
   439:  0:2:\2:2:0:1
   440:  0:2:\2:2:1:0
   441:  0:2:\2:0:2:1
   442:  0:2:\2:0:1:2
   443:  0:2:\2:1:2:0
   444:  0:2:\2:1:0:2
   445:  0:0:2:2:1:\2
   446:  0:0:2:2:\2:1
   447:  0:0:2:1:2:\2
   448:  0:0:2:1:\2:2
   449:  0:0:2:\2:2:1
   450:  0:0:2:\2:1:2
   451:  0:0:1:2:2:\2
   452:  0:0:1:2:\2:2
   453:  0:0:1:\2:2:2
   454:  0:0:\2:2:2:1
   455:  0:0:\2:2:1:2
   456:  0:0:\2:1:2:2
   457:  0:1:2:2:0:\2
   458:  0:1:2:2:\2:0
   459:  0:1:2:0:2:\2
   460:  0:1:2:0:\2:2
   461:  0:1:2:\2:2:0
   462:  0:1:2:\2:0:2
   463:  0:1:0:2:2:\2
   464:  0:1:0:2:\2:2
   465:  0:1:0:\2:2:2
   466:  0:1:\2:2:2:0
   467:  0:1:\2:2:0:2
   468:  0:1:\2:0:2:2
   469:  0:\2:2:2:0:1
   470:  0:\2:2:2:1:0
   471:  0:\2:2:0:2:1
   472:  0:\2:2:0:1:2
   473:  0:\2:2:1:2:0
   474:  0:\2:2:1:0:2
   475:  0:\2:0:2:2:1
   476:  0:\2:0:2:1:2
   477:  0:\2:0:1:2:2
   478:  0:\2:1:2:2:0
   479:  0:\2:1:2:0:2
   480:  0:\2:1:0:2:2
   481:  1:2:2:0:0:\2
   482:  1:2:2:0:\2:0
   483:  1:2:2:\2:0:0
   484:  1:2:0:2:0:\2
   485:  1:2:0:2:\2:0
   486:  1:2:0:0:2:\2
   487:  1:2:0:0:\2:2
   488:  1:2:0:\2:2:0
   489:  1:2:0:\2:0:2
   490:  1:2:\2:2:0:0
   491:  1:2:\2:0:2:0
   492:  1:2:\2:0:0:2
   493:  1:0:2:2:0:\2
   494:  1:0:2:2:\2:0
   495:  1:0:2:0:2:\2
   496:  1:0:2:0:\2:2
   497:  1:0:2:\2:2:0
   498:  1:0:2:\2:0:2
   499:  1:0:0:2:2:\2
   500:  1:0:0:2:\2:2
   501:  1:0:0:\2:2:2
   502:  1:0:\2:2:2:0
   503:  1:0:\2:2:0:2
   504:  1:0:\2:0:2:2
   505:  1:\2:2:2:0:0
   506:  1:\2:2:0:2:0
   507:  1:\2:2:0:0:2
   508:  1:\2:0:2:2:0
   509:  1:\2:0:2:0:2
   510:  1:\2:0:0:2:2
   511:  \2:2:2:0:0:1
   512:  \2:2:2:0:1:0
   513:  \2:2:2:1:0:0
   514:  \2:2:0:2:0:1
   515:  \2:2:0:2:1:0
   516:  \2:2:0:0:2:1
   517:  \2:2:0:0:1:2
   518:  \2:2:0:1:2:0
   519:  \2:2:0:1:0:2
   520:  \2:2:1:2:0:0
   521:  \2:2:1:0:2:0
   522:  \2:2:1:0:0:2
   523:  \2:0:2:2:0:1
   524:  \2:0:2:2:1:0
   525:  \2:0:2:0:2:1
   526:  \2:0:2:0:1:2
   527:  \2:0:2:1:2:0
   528:  \2:0:2:1:0:2
   529:  \2:0:0:2:2:1
   530:  \2:0:0:2:1:2
   531:  \2:0:0:1:2:2
   532:  \2:0:1:2:2:0
   533:  \2:0:1:2:0:2
   534:  \2:0:1:0:2:2
   535:  \2:1:2:2:0:0
   536:  \2:1:2:0:2:0
   537:  \2:1:2:0:0:2
   538:  \2:1:0:2:2:0
   539:  \2:1:0:2:0:2
   540:  \2:1:0:0:2:2
   541:  0:0:2:2:1:\0
   542:  0:0:2:2:\0:1
   543:  0:0:2:1:2:\0
   544:  0:0:2:1:\0:2
   545:  0:0:2:\0:2:1
   546:  0:0:2:\0:1:2
   547:  0:0:1:2:2:\0
   548:  0:0:1:2:\0:2
   549:  0:0:1:\0:2:2
   550:  0:0:\0:2:2:1
   551:  0:0:\0:2:1:2
   552:  0:0:\0:1:2:2
   553:  0:2:0:2:1:\0
   554:  0:2:0:2:\0:1
   555:  0:2:0:1:2:\0
   556:  0:2:0:1:\0:2
   557:  0:2:0:\0:2:1
   558:  0:2:0:\0:1:2
   559:  0:2:2:0:1:\0
   560:  0:2:2:0:\0:1
   561:  0:2:2:1:0:\0
   562:  0:2:2:1:\0:0
   563:  0:2:2:\0:0:1
   564:  0:2:2:\0:1:0
   565:  0:2:1:0:2:\0
   566:  0:2:1:0:\0:2
   567:  0:2:1:2:0:\0
   568:  0:2:1:2:\0:0
   569:  0:2:1:\0:0:2
   570:  0:2:1:\0:2:0
   571:  0:2:\0:0:2:1
   572:  0:2:\0:0:1:2
   573:  0:2:\0:2:0:1
   574:  0:2:\0:2:1:0
   575:  0:2:\0:1:0:2
   576:  0:2:\0:1:2:0
   577:  0:1:0:2:2:\0
   578:  0:1:0:2:\0:2
   579:  0:1:0:\0:2:2
   580:  0:1:2:0:2:\0
   581:  0:1:2:0:\0:2
   582:  0:1:2:2:0:\0
   583:  0:1:2:2:\0:0
   584:  0:1:2:\0:0:2
   585:  0:1:2:\0:2:0
   586:  0:1:\0:0:2:2
   587:  0:1:\0:2:0:2
   588:  0:1:\0:2:2:0
   589:  0:\0:0:2:2:1
   590:  0:\0:0:2:1:2
   591:  0:\0:0:1:2:2
   592:  0:\0:2:0:2:1
   593:  0:\0:2:0:1:2
   594:  0:\0:2:2:0:1
   595:  0:\0:2:2:1:0
   596:  0:\0:2:1:0:2
   597:  0:\0:2:1:2:0
   598:  0:\0:1:0:2:2
   599:  0:\0:1:2:0:2
   600:  0:\0:1:2:2:0
   601:  2:0:0:2:1:\0
   602:  2:0:0:2:\0:1
   603:  2:0:0:1:2:\0
   604:  2:0:0:1:\0:2
   605:  2:0:0:\0:2:1
   606:  2:0:0:\0:1:2
   607:  2:0:2:0:1:\0
   608:  2:0:2:0:\0:1
   609:  2:0:2:1:0:\0
   610:  2:0:2:1:\0:0
   611:  2:0:2:\0:0:1
   612:  2:0:2:\0:1:0
   613:  2:0:1:0:2:\0
   614:  2:0:1:0:\0:2
   615:  2:0:1:2:0:\0
   616:  2:0:1:2:\0:0
   617:  2:0:1:\0:0:2
   618:  2:0:1:\0:2:0
   619:  2:0:\0:0:2:1
   620:  2:0:\0:0:1:2
   621:  2:0:\0:2:0:1
   622:  2:0:\0:2:1:0
   623:  2:0:\0:1:0:2
   624:  2:0:\0:1:2:0
   625:  2:2:0:0:1:\0
   626:  2:2:0:0:\0:1
   627:  2:2:0:1:0:\0
   628:  2:2:0:1:\0:0
   629:  2:2:0:\0:0:1
   630:  2:2:0:\0:1:0
   631:  2:2:1:0:0:\0
   632:  2:2:1:0:\0:0
   633:  2:2:1:\0:0:0
   634:  2:2:\0:0:0:1
   635:  2:2:\0:0:1:0
   636:  2:2:\0:1:0:0
   637:  2:1:0:0:2:\0
   638:  2:1:0:0:\0:2
   639:  2:1:0:2:0:\0
   640:  2:1:0:2:\0:0
   641:  2:1:0:\0:0:2
   642:  2:1:0:\0:2:0
   643:  2:1:2:0:0:\0
   644:  2:1:2:0:\0:0
   645:  2:1:2:\0:0:0
   646:  2:1:\0:0:0:2
   647:  2:1:\0:0:2:0
   648:  2:1:\0:2:0:0
   649:  2:\0:0:0:2:1
   650:  2:\0:0:0:1:2
   651:  2:\0:0:2:0:1
   652:  2:\0:0:2:1:0
   653:  2:\0:0:1:0:2
   654:  2:\0:0:1:2:0
   655:  2:\0:2:0:0:1
   656:  2:\0:2:0:1:0
   657:  2:\0:2:1:0:0
   658:  2:\0:1:0:0:2
   659:  2:\0:1:0:2:0
   660:  2:\0:1:2:0:0
   661:  1:0:0:2:2:\0
   662:  1:0:0:2:\0:2
   663:  1:0:0:\0:2:2
   664:  1:0:2:0:2:\0
   665:  1:0:2:0:\0:2
   666:  1:0:2:2:0:\0
   667:  1:0:2:2:\0:0
   668:  1:0:2:\0:0:2
   669:  1:0:2:\0:2:0
   670:  1:0:\0:0:2:2
   671:  1:0:\0:2:0:2
   672:  1:0:\0:2:2:0
   673:  1:2:0:0:2:\0
   674:  1:2:0:0:\0:2
   675:  1:2:0:2:0:\0
   676:  1:2:0:2:\0:0
   677:  1:2:0:\0:0:2
   678:  1:2:0:\0:2:0
   679:  1:2:2:0:0:\0
   680:  1:2:2:0:\0:0
   681:  1:2:2:\0:0:0
   682:  1:2:\0:0:0:2
   683:  1:2:\0:0:2:0
   684:  1:2:\0:2:0:0
   685:  1:\0:0:0:2:2
   686:  1:\0:0:2:0:2
   687:  1:\0:0:2:2:0
   688:  1:\0:2:0:0:2
   689:  1:\0:2:0:2:0
   690:  1:\0:2:2:0:0
   691:  \0:0:0:2:2:1
   692:  \0:0:0:2:1:2
   693:  \0:0:0:1:2:2
   694:  \0:0:2:0:2:1
   695:  \0:0:2:0:1:2
   696:  \0:0:2:2:0:1
   697:  \0:0:2:2:1:0
   698:  \0:0:2:1:0:2
   699:  \0:0:2:1:2:0
   700:  \0:0:1:0:2:2
   701:  \0:0:1:2:0:2
   702:  \0:0:1:2:2:0
   703:  \0:2:0:0:2:1
   704:  \0:2:0:0:1:2
   705:  \0:2:0:2:0:1
   706:  \0:2:0:2:1:0
   707:  \0:2:0:1:0:2
   708:  \0:2:0:1:2:0
   709:  \0:2:2:0:0:1
   710:  \0:2:2:0:1:0
   711:  \0:2:2:1:0:0
   712:  \0:2:1:0:0:2
   713:  \0:2:1:0:2:0
   714:  \0:2:1:2:0:0
   715:  \0:1:0:0:2:2
   716:  \0:1:0:2:0:2
   717:  \0:1:0:2:2:0
   718:  \0:1:2:0:0:2
   719:  \0:1:2:0:2:0
   720:  \0:1:2:2:0:0
   721:  1:1:0:0:2:\1
   722:  1:1:0:0:\1:2
   723:  1:1:0:2:0:\1
   724:  1:1:0:2:\1:0
   725:  1:1:0:\1:0:2
   726:  1:1:0:\1:2:0
   727:  1:1:2:0:0:\1
   728:  1:1:2:0:\1:0
   729:  1:1:2:\1:0:0
   730:  1:1:\1:0:0:2
   731:  1:1:\1:0:2:0
   732:  1:1:\1:2:0:0
   733:  1:0:1:0:2:\1
   734:  1:0:1:0:\1:2
   735:  1:0:1:2:0:\1
   736:  1:0:1:2:\1:0
   737:  1:0:1:\1:0:2
   738:  1:0:1:\1:2:0
   739:  1:0:0:1:2:\1
   740:  1:0:0:1:\1:2
   741:  1:0:0:2:1:\1
   742:  1:0:0:2:\1:1
   743:  1:0:0:\1:1:2
   744:  1:0:0:\1:2:1
   745:  1:0:2:1:0:\1
   746:  1:0:2:1:\1:0
   747:  1:0:2:0:1:\1
   748:  1:0:2:0:\1:1
   749:  1:0:2:\1:1:0
   750:  1:0:2:\1:0:1
   751:  1:0:\1:1:0:2
   752:  1:0:\1:1:2:0
   753:  1:0:\1:0:1:2
   754:  1:0:\1:0:2:1
   755:  1:0:\1:2:1:0
   756:  1:0:\1:2:0:1
   757:  1:2:1:0:0:\1
   758:  1:2:1:0:\1:0
   759:  1:2:1:\1:0:0
   760:  1:2:0:1:0:\1
   761:  1:2:0:1:\1:0
   762:  1:2:0:0:1:\1
   763:  1:2:0:0:\1:1
   764:  1:2:0:\1:1:0
   765:  1:2:0:\1:0:1
   766:  1:2:\1:1:0:0
   767:  1:2:\1:0:1:0
   768:  1:2:\1:0:0:1
   769:  1:\1:1:0:0:2
   770:  1:\1:1:0:2:0
   771:  1:\1:1:2:0:0
   772:  1:\1:0:1:0:2
   773:  1:\1:0:1:2:0
   774:  1:\1:0:0:1:2
   775:  1:\1:0:0:2:1
   776:  1:\1:0:2:1:0
   777:  1:\1:0:2:0:1
   778:  1:\1:2:1:0:0
   779:  1:\1:2:0:1:0
   780:  1:\1:2:0:0:1
   781:  0:1:1:0:2:\1
   782:  0:1:1:0:\1:2
   783:  0:1:1:2:0:\1
   784:  0:1:1:2:\1:0
   785:  0:1:1:\1:0:2
   786:  0:1:1:\1:2:0
   787:  0:1:0:1:2:\1
   788:  0:1:0:1:\1:2
   789:  0:1:0:2:1:\1
   790:  0:1:0:2:\1:1
   791:  0:1:0:\1:1:2
   792:  0:1:0:\1:2:1
   793:  0:1:2:1:0:\1
   794:  0:1:2:1:\1:0
   795:  0:1:2:0:1:\1
   796:  0:1:2:0:\1:1
   797:  0:1:2:\1:1:0
   798:  0:1:2:\1:0:1
   799:  0:1:\1:1:0:2
   800:  0:1:\1:1:2:0
   801:  0:1:\1:0:1:2
   802:  0:1:\1:0:2:1
   803:  0:1:\1:2:1:0
   804:  0:1:\1:2:0:1
   805:  0:0:1:1:2:\1
   806:  0:0:1:1:\1:2
   807:  0:0:1:2:1:\1
   808:  0:0:1:2:\1:1
   809:  0:0:1:\1:1:2
   810:  0:0:1:\1:2:1
   811:  0:0:2:1:1:\1
   812:  0:0:2:1:\1:1
   813:  0:0:2:\1:1:1
   814:  0:0:\1:1:1:2
   815:  0:0:\1:1:2:1
   816:  0:0:\1:2:1:1
   817:  0:2:1:1:0:\1
   818:  0:2:1:1:\1:0
   819:  0:2:1:0:1:\1
   820:  0:2:1:0:\1:1
   821:  0:2:1:\1:1:0
   822:  0:2:1:\1:0:1
   823:  0:2:0:1:1:\1
   824:  0:2:0:1:\1:1
   825:  0:2:0:\1:1:1
   826:  0:2:\1:1:1:0
   827:  0:2:\1:1:0:1
   828:  0:2:\1:0:1:1
   829:  0:\1:1:1:0:2
   830:  0:\1:1:1:2:0
   831:  0:\1:1:0:1:2
   832:  0:\1:1:0:2:1
   833:  0:\1:1:2:1:0
   834:  0:\1:1:2:0:1
   835:  0:\1:0:1:1:2
   836:  0:\1:0:1:2:1
   837:  0:\1:0:2:1:1
   838:  0:\1:2:1:1:0
   839:  0:\1:2:1:0:1
   840:  0:\1:2:0:1:1
   841:  2:1:1:0:0:\1
   842:  2:1:1:0:\1:0
   843:  2:1:1:\1:0:0
   844:  2:1:0:1:0:\1
   845:  2:1:0:1:\1:0
   846:  2:1:0:0:1:\1
   847:  2:1:0:0:\1:1
   848:  2:1:0:\1:1:0
   849:  2:1:0:\1:0:1
   850:  2:1:\1:1:0:0
   851:  2:1:\1:0:1:0
   852:  2:1:\1:0:0:1
   853:  2:0:1:1:0:\1
   854:  2:0:1:1:\1:0
   855:  2:0:1:0:1:\1
   856:  2:0:1:0:\1:1
   857:  2:0:1:\1:1:0
   858:  2:0:1:\1:0:1
   859:  2:0:0:1:1:\1
   860:  2:0:0:1:\1:1
   861:  2:0:0:\1:1:1
   862:  2:0:\1:1:1:0
   863:  2:0:\1:1:0:1
   864:  2:0:\1:0:1:1
   865:  2:\1:1:1:0:0
   866:  2:\1:1:0:1:0
   867:  2:\1:1:0:0:1
   868:  2:\1:0:1:1:0
   869:  2:\1:0:1:0:1
   870:  2:\1:0:0:1:1
   871:  \1:1:1:0:0:2
   872:  \1:1:1:0:2:0
   873:  \1:1:1:2:0:0
   874:  \1:1:0:1:0:2
   875:  \1:1:0:1:2:0
   876:  \1:1:0:0:1:2
   877:  \1:1:0:0:2:1
   878:  \1:1:0:2:1:0
   879:  \1:1:0:2:0:1
   880:  \1:1:2:1:0:0
   881:  \1:1:2:0:1:0
   882:  \1:1:2:0:0:1
   883:  \1:0:1:1:0:2
   884:  \1:0:1:1:2:0
   885:  \1:0:1:0:1:2
   886:  \1:0:1:0:2:1
   887:  \1:0:1:2:1:0
   888:  \1:0:1:2:0:1
   889:  \1:0:0:1:1:2
   890:  \1:0:0:1:2:1
   891:  \1:0:0:2:1:1
   892:  \1:0:2:1:1:0
   893:  \1:0:2:1:0:1
   894:  \1:0:2:0:1:1
   895:  \1:2:1:1:0:0
   896:  \1:2:1:0:1:0
   897:  \1:2:1:0:0:1
   898:  \1:2:0:1:1:0
   899:  \1:2:0:1:0:1
   900:  \1:2:0:0:1:1
   901:  2:2:1:1:0:\2
   902:  2:2:1:1:\2:0
   903:  2:2:1:0:1:\2
   904:  2:2:1:0:\2:1
   905:  2:2:1:\2:1:0
   906:  2:2:1:\2:0:1
   907:  2:2:0:1:1:\2
   908:  2:2:0:1:\2:1
   909:  2:2:0:\2:1:1
   910:  2:2:\2:1:1:0
   911:  2:2:\2:1:0:1
   912:  2:2:\2:0:1:1
   913:  2:1:2:1:0:\2
   914:  2:1:2:1:\2:0
   915:  2:1:2:0:1:\2
   916:  2:1:2:0:\2:1
   917:  2:1:2:\2:1:0
   918:  2:1:2:\2:0:1
   919:  2:1:1:2:0:\2
   920:  2:1:1:2:\2:0
   921:  2:1:1:0:2:\2
   922:  2:1:1:0:\2:2
   923:  2:1:1:\2:2:0
   924:  2:1:1:\2:0:2
   925:  2:1:0:2:1:\2
   926:  2:1:0:2:\2:1
   927:  2:1:0:1:2:\2
   928:  2:1:0:1:\2:2
   929:  2:1:0:\2:2:1
   930:  2:1:0:\2:1:2
   931:  2:1:\2:2:1:0
   932:  2:1:\2:2:0:1
   933:  2:1:\2:1:2:0
   934:  2:1:\2:1:0:2
   935:  2:1:\2:0:2:1
   936:  2:1:\2:0:1:2
   937:  2:0:2:1:1:\2
   938:  2:0:2:1:\2:1
   939:  2:0:2:\2:1:1
   940:  2:0:1:2:1:\2
   941:  2:0:1:2:\2:1
   942:  2:0:1:1:2:\2
   943:  2:0:1:1:\2:2
   944:  2:0:1:\2:2:1
   945:  2:0:1:\2:1:2
   946:  2:0:\2:2:1:1
   947:  2:0:\2:1:2:1
   948:  2:0:\2:1:1:2
   949:  2:\2:2:1:1:0
   950:  2:\2:2:1:0:1
   951:  2:\2:2:0:1:1
   952:  2:\2:1:2:1:0
   953:  2:\2:1:2:0:1
   954:  2:\2:1:1:2:0
   955:  2:\2:1:1:0:2
   956:  2:\2:1:0:2:1
   957:  2:\2:1:0:1:2
   958:  2:\2:0:2:1:1
   959:  2:\2:0:1:2:1
   960:  2:\2:0:1:1:2
   961:  1:2:2:1:0:\2
   962:  1:2:2:1:\2:0
   963:  1:2:2:0:1:\2
   964:  1:2:2:0:\2:1
   965:  1:2:2:\2:1:0
   966:  1:2:2:\2:0:1
   967:  1:2:1:2:0:\2
   968:  1:2:1:2:\2:0
   969:  1:2:1:0:2:\2
   970:  1:2:1:0:\2:2
   971:  1:2:1:\2:2:0
   972:  1:2:1:\2:0:2
   973:  1:2:0:2:1:\2
   974:  1:2:0:2:\2:1
   975:  1:2:0:1:2:\2
   976:  1:2:0:1:\2:2
   977:  1:2:0:\2:2:1
   978:  1:2:0:\2:1:2
   979:  1:2:\2:2:1:0
   980:  1:2:\2:2:0:1
   981:  1:2:\2:1:2:0
   982:  1:2:\2:1:0:2
   983:  1:2:\2:0:2:1
   984:  1:2:\2:0:1:2
   985:  1:1:2:2:0:\2
   986:  1:1:2:2:\2:0
   987:  1:1:2:0:2:\2
   988:  1:1:2:0:\2:2
   989:  1:1:2:\2:2:0
   990:  1:1:2:\2:0:2
   991:  1:1:0:2:2:\2
   992:  1:1:0:2:\2:2
   993:  1:1:0:\2:2:2
   994:  1:1:\2:2:2:0
   995:  1:1:\2:2:0:2
   996:  1:1:\2:0:2:2
   997:  1:0:2:2:1:\2
   998:  1:0:2:2:\2:1
   999:  1:0:2:1:2:\2
  1000:  1:0:2:1:\2:2
  1001:  1:0:2:\2:2:1
  1002:  1:0:2:\2:1:2
  1003:  1:0:1:2:2:\2
  1004:  1:0:1:2:\2:2
  1005:  1:0:1:\2:2:2
  1006:  1:0:\2:2:2:1
  1007:  1:0:\2:2:1:2
  1008:  1:0:\2:1:2:2
  1009:  1:\2:2:2:1:0
  1010:  1:\2:2:2:0:1
  1011:  1:\2:2:1:2:0
  1012:  1:\2:2:1:0:2
  1013:  1:\2:2:0:2:1
  1014:  1:\2:2:0:1:2
  1015:  1:\2:1:2:2:0
  1016:  1:\2:1:2:0:2
  1017:  1:\2:1:0:2:2
  1018:  1:\2:0:2:2:1
  1019:  1:\2:0:2:1:2
  1020:  1:\2:0:1:2:2
  1021:  0:2:2:1:1:\2
  1022:  0:2:2:1:\2:1
  1023:  0:2:2:\2:1:1
  1024:  0:2:1:2:1:\2
  1025:  0:2:1:2:\2:1
  1026:  0:2:1:1:2:\2
  1027:  0:2:1:1:\2:2
  1028:  0:2:1:\2:2:1
  1029:  0:2:1:\2:1:2
  1030:  0:2:\2:2:1:1
  1031:  0:2:\2:1:2:1
  1032:  0:2:\2:1:1:2
  1033:  0:1:2:2:1:\2
  1034:  0:1:2:2:\2:1
  1035:  0:1:2:1:2:\2
  1036:  0:1:2:1:\2:2
  1037:  0:1:2:\2:2:1
  1038:  0:1:2:\2:1:2
  1039:  0:1:1:2:2:\2
  1040:  0:1:1:2:\2:2
  1041:  0:1:1:\2:2:2
  1042:  0:1:\2:2:2:1
  1043:  0:1:\2:2:1:2
  1044:  0:1:\2:1:2:2
  1045:  0:\2:2:2:1:1
  1046:  0:\2:2:1:2:1
  1047:  0:\2:2:1:1:2
  1048:  0:\2:1:2:2:1
  1049:  0:\2:1:2:1:2
  1050:  0:\2:1:1:2:2
  1051:  \2:2:2:1:1:0
  1052:  \2:2:2:1:0:1
  1053:  \2:2:2:0:1:1
  1054:  \2:2:1:2:1:0
  1055:  \2:2:1:2:0:1
  1056:  \2:2:1:1:2:0
  1057:  \2:2:1:1:0:2
  1058:  \2:2:1:0:2:1
  1059:  \2:2:1:0:1:2
  1060:  \2:2:0:2:1:1
  1061:  \2:2:0:1:2:1
  1062:  \2:2:0:1:1:2
  1063:  \2:1:2:2:1:0
  1064:  \2:1:2:2:0:1
  1065:  \2:1:2:1:2:0
  1066:  \2:1:2:1:0:2
  1067:  \2:1:2:0:2:1
  1068:  \2:1:2:0:1:2
  1069:  \2:1:1:2:2:0
  1070:  \2:1:1:2:0:2
  1071:  \2:1:1:0:2:2
  1072:  \2:1:0:2:2:1
  1073:  \2:1:0:2:1:2
  1074:  \2:1:0:1:2:2
  1075:  \2:0:2:2:1:1
  1076:  \2:0:2:1:2:1
  1077:  \2:0:2:1:1:2
  1078:  \2:0:1:2:2:1
  1079:  \2:0:1:2:1:2
  1080:  \2:0:1:1:2:2
family= 5 1 0 new D3h genus #    12 is 0:0:1:1:2:\2
     1:  0:0:1:1:2:\2
     2:  0:0:1:1:\2:2
     3:  0:0:1:2:1:\2
     4:  0:0:1:2:\2:1
     5:  0:0:1:\2:1:2
     6:  0:0:1:\2:2:1
     7:  0:0:2:1:1:\2
     8:  0:0:2:1:\2:1
     9:  0:0:2:\2:1:1
    10:  0:0:\2:1:1:2
    11:  0:0:\2:1:2:1
    12:  0:0:\2:2:1:1
    13:  0:1:0:1:2:\2
    14:  0:1:0:1:\2:2
    15:  0:1:0:2:1:\2
    16:  0:1:0:2:\2:1
    17:  0:1:0:\2:1:2
    18:  0:1:0:\2:2:1
    19:  0:1:1:0:2:\2
    20:  0:1:1:0:\2:2
    21:  0:1:1:2:0:\2
    22:  0:1:1:2:\2:0
    23:  0:1:1:\2:0:2
    24:  0:1:1:\2:2:0
    25:  0:1:2:0:1:\2
    26:  0:1:2:0:\2:1
    27:  0:1:2:1:0:\2
    28:  0:1:2:1:\2:0
    29:  0:1:2:\2:0:1
    30:  0:1:2:\2:1:0
    31:  0:1:\2:0:1:2
    32:  0:1:\2:0:2:1
    33:  0:1:\2:1:0:2
    34:  0:1:\2:1:2:0
    35:  0:1:\2:2:0:1
    36:  0:1:\2:2:1:0
    37:  0:2:0:1:1:\2
    38:  0:2:0:1:\2:1
    39:  0:2:0:\2:1:1
    40:  0:2:1:0:1:\2
    41:  0:2:1:0:\2:1
    42:  0:2:1:1:0:\2
    43:  0:2:1:1:\2:0
    44:  0:2:1:\2:0:1
    45:  0:2:1:\2:1:0
    46:  0:2:\2:0:1:1
    47:  0:2:\2:1:0:1
    48:  0:2:\2:1:1:0
    49:  0:\2:0:1:1:2
    50:  0:\2:0:1:2:1
    51:  0:\2:0:2:1:1
    52:  0:\2:1:0:1:2
    53:  0:\2:1:0:2:1
    54:  0:\2:1:1:0:2
    55:  0:\2:1:1:2:0
    56:  0:\2:1:2:0:1
    57:  0:\2:1:2:1:0
    58:  0:\2:2:0:1:1
    59:  0:\2:2:1:0:1
    60:  0:\2:2:1:1:0
    61:  1:0:0:1:2:\2
    62:  1:0:0:1:\2:2
    63:  1:0:0:2:1:\2
    64:  1:0:0:2:\2:1
    65:  1:0:0:\2:1:2
    66:  1:0:0:\2:2:1
    67:  1:0:1:0:2:\2
    68:  1:0:1:0:\2:2
    69:  1:0:1:2:0:\2
    70:  1:0:1:2:\2:0
    71:  1:0:1:\2:0:2
    72:  1:0:1:\2:2:0
    73:  1:0:2:0:1:\2
    74:  1:0:2:0:\2:1
    75:  1:0:2:1:0:\2
    76:  1:0:2:1:\2:0
    77:  1:0:2:\2:0:1
    78:  1:0:2:\2:1:0
    79:  1:0:\2:0:1:2
    80:  1:0:\2:0:2:1
    81:  1:0:\2:1:0:2
    82:  1:0:\2:1:2:0
    83:  1:0:\2:2:0:1
    84:  1:0:\2:2:1:0
    85:  1:1:0:0:2:\2
    86:  1:1:0:0:\2:2
    87:  1:1:0:2:0:\2
    88:  1:1:0:2:\2:0
    89:  1:1:0:\2:0:2
    90:  1:1:0:\2:2:0
    91:  1:1:2:0:0:\2
    92:  1:1:2:0:\2:0
    93:  1:1:2:\2:0:0
    94:  1:1:\2:0:0:2
    95:  1:1:\2:0:2:0
    96:  1:1:\2:2:0:0
    97:  1:2:0:0:1:\2
    98:  1:2:0:0:\2:1
    99:  1:2:0:1:0:\2
   100:  1:2:0:1:\2:0
   101:  1:2:0:\2:0:1
   102:  1:2:0:\2:1:0
   103:  1:2:1:0:0:\2
   104:  1:2:1:0:\2:0
   105:  1:2:1:\2:0:0
   106:  1:2:\2:0:0:1
   107:  1:2:\2:0:1:0
   108:  1:2:\2:1:0:0
   109:  1:\2:0:0:1:2
   110:  1:\2:0:0:2:1
   111:  1:\2:0:1:0:2
   112:  1:\2:0:1:2:0
   113:  1:\2:0:2:0:1
   114:  1:\2:0:2:1:0
   115:  1:\2:1:0:0:2
   116:  1:\2:1:0:2:0
   117:  1:\2:1:2:0:0
   118:  1:\2:2:0:0:1
   119:  1:\2:2:0:1:0
   120:  1:\2:2:1:0:0
   121:  2:0:0:1:1:\2
   122:  2:0:0:1:\2:1
   123:  2:0:0:\2:1:1
   124:  2:0:1:0:1:\2
   125:  2:0:1:0:\2:1
   126:  2:0:1:1:0:\2
   127:  2:0:1:1:\2:0
   128:  2:0:1:\2:0:1
   129:  2:0:1:\2:1:0
   130:  2:0:\2:0:1:1
   131:  2:0:\2:1:0:1
   132:  2:0:\2:1:1:0
   133:  2:1:0:0:1:\2
   134:  2:1:0:0:\2:1
   135:  2:1:0:1:0:\2
   136:  2:1:0:1:\2:0
   137:  2:1:0:\2:0:1
   138:  2:1:0:\2:1:0
   139:  2:1:1:0:0:\2
   140:  2:1:1:0:\2:0
   141:  2:1:1:\2:0:0
   142:  2:1:\2:0:0:1
   143:  2:1:\2:0:1:0
   144:  2:1:\2:1:0:0
   145:  2:\2:0:0:1:1
   146:  2:\2:0:1:0:1
   147:  2:\2:0:1:1:0
   148:  2:\2:1:0:0:1
   149:  2:\2:1:0:1:0
   150:  2:\2:1:1:0:0
   151:  \2:0:0:1:1:2
   152:  \2:0:0:1:2:1
   153:  \2:0:0:2:1:1
   154:  \2:0:1:0:1:2
   155:  \2:0:1:0:2:1
   156:  \2:0:1:1:0:2
   157:  \2:0:1:1:2:0
   158:  \2:0:1:2:0:1
   159:  \2:0:1:2:1:0
   160:  \2:0:2:0:1:1
   161:  \2:0:2:1:0:1
   162:  \2:0:2:1:1:0
   163:  \2:1:0:0:1:2
   164:  \2:1:0:0:2:1
   165:  \2:1:0:1:0:2
   166:  \2:1:0:1:2:0
   167:  \2:1:0:2:0:1
   168:  \2:1:0:2:1:0
   169:  \2:1:1:0:0:2
   170:  \2:1:1:0:2:0
   171:  \2:1:1:2:0:0
   172:  \2:1:2:0:0:1
   173:  \2:1:2:0:1:0
   174:  \2:1:2:1:0:0
   175:  \2:2:0:0:1:1
   176:  \2:2:0:1:0:1
   177:  \2:2:0:1:1:0
   178:  \2:2:1:0:0:1
   179:  \2:2:1:0:1:0
   180:  \2:2:1:1:0:0
   181:  1:1:2:2:0:\0
   182:  1:1:2:2:\0:0
   183:  1:1:2:0:2:\0
   184:  1:1:2:0:\0:2
   185:  1:1:2:\0:2:0
   186:  1:1:2:\0:0:2
   187:  1:1:0:2:2:\0
   188:  1:1:0:2:\0:2
   189:  1:1:0:\0:2:2
   190:  1:1:\0:2:2:0
   191:  1:1:\0:2:0:2
   192:  1:1:\0:0:2:2
   193:  1:2:1:2:0:\0
   194:  1:2:1:2:\0:0
   195:  1:2:1:0:2:\0
   196:  1:2:1:0:\0:2
   197:  1:2:1:\0:2:0
   198:  1:2:1:\0:0:2
   199:  1:2:2:1:0:\0
   200:  1:2:2:1:\0:0
   201:  1:2:2:0:1:\0
   202:  1:2:2:0:\0:1
   203:  1:2:2:\0:1:0
   204:  1:2:2:\0:0:1
   205:  1:2:0:1:2:\0
   206:  1:2:0:1:\0:2
   207:  1:2:0:2:1:\0
   208:  1:2:0:2:\0:1
   209:  1:2:0:\0:1:2
   210:  1:2:0:\0:2:1
   211:  1:2:\0:1:2:0
   212:  1:2:\0:1:0:2
   213:  1:2:\0:2:1:0
   214:  1:2:\0:2:0:1
   215:  1:2:\0:0:1:2
   216:  1:2:\0:0:2:1
   217:  1:0:1:2:2:\0
   218:  1:0:1:2:\0:2
   219:  1:0:1:\0:2:2
   220:  1:0:2:1:2:\0
   221:  1:0:2:1:\0:2
   222:  1:0:2:2:1:\0
   223:  1:0:2:2:\0:1
   224:  1:0:2:\0:1:2
   225:  1:0:2:\0:2:1
   226:  1:0:\0:1:2:2
   227:  1:0:\0:2:1:2
   228:  1:0:\0:2:2:1
   229:  1:\0:1:2:2:0
   230:  1:\0:1:2:0:2
   231:  1:\0:1:0:2:2
   232:  1:\0:2:1:2:0
   233:  1:\0:2:1:0:2
   234:  1:\0:2:2:1:0
   235:  1:\0:2:2:0:1
   236:  1:\0:2:0:1:2
   237:  1:\0:2:0:2:1
   238:  1:\0:0:1:2:2
   239:  1:\0:0:2:1:2
   240:  1:\0:0:2:2:1
   241:  2:1:1:2:0:\0
   242:  2:1:1:2:\0:0
   243:  2:1:1:0:2:\0
   244:  2:1:1:0:\0:2
   245:  2:1:1:\0:2:0
   246:  2:1:1:\0:0:2
   247:  2:1:2:1:0:\0
   248:  2:1:2:1:\0:0
   249:  2:1:2:0:1:\0
   250:  2:1:2:0:\0:1
   251:  2:1:2:\0:1:0
   252:  2:1:2:\0:0:1
   253:  2:1:0:1:2:\0
   254:  2:1:0:1:\0:2
   255:  2:1:0:2:1:\0
   256:  2:1:0:2:\0:1
   257:  2:1:0:\0:1:2
   258:  2:1:0:\0:2:1
   259:  2:1:\0:1:2:0
   260:  2:1:\0:1:0:2
   261:  2:1:\0:2:1:0
   262:  2:1:\0:2:0:1
   263:  2:1:\0:0:1:2
   264:  2:1:\0:0:2:1
   265:  2:2:1:1:0:\0
   266:  2:2:1:1:\0:0
   267:  2:2:1:0:1:\0
   268:  2:2:1:0:\0:1
   269:  2:2:1:\0:1:0
   270:  2:2:1:\0:0:1
   271:  2:2:0:1:1:\0
   272:  2:2:0:1:\0:1
   273:  2:2:0:\0:1:1
   274:  2:2:\0:1:1:0
   275:  2:2:\0:1:0:1
   276:  2:2:\0:0:1:1
   277:  2:0:1:1:2:\0
   278:  2:0:1:1:\0:2
   279:  2:0:1:2:1:\0
   280:  2:0:1:2:\0:1
   281:  2:0:1:\0:1:2
   282:  2:0:1:\0:2:1
   283:  2:0:2:1:1:\0
   284:  2:0:2:1:\0:1
   285:  2:0:2:\0:1:1
   286:  2:0:\0:1:1:2
   287:  2:0:\0:1:2:1
   288:  2:0:\0:2:1:1
   289:  2:\0:1:1:2:0
   290:  2:\0:1:1:0:2
   291:  2:\0:1:2:1:0
   292:  2:\0:1:2:0:1
   293:  2:\0:1:0:1:2
   294:  2:\0:1:0:2:1
   295:  2:\0:2:1:1:0
   296:  2:\0:2:1:0:1
   297:  2:\0:2:0:1:1
   298:  2:\0:0:1:1:2
   299:  2:\0:0:1:2:1
   300:  2:\0:0:2:1:1
   301:  0:1:1:2:2:\0
   302:  0:1:1:2:\0:2
   303:  0:1:1:\0:2:2
   304:  0:1:2:1:2:\0
   305:  0:1:2:1:\0:2
   306:  0:1:2:2:1:\0
   307:  0:1:2:2:\0:1
   308:  0:1:2:\0:1:2
   309:  0:1:2:\0:2:1
   310:  0:1:\0:1:2:2
   311:  0:1:\0:2:1:2
   312:  0:1:\0:2:2:1
   313:  0:2:1:1:2:\0
   314:  0:2:1:1:\0:2
   315:  0:2:1:2:1:\0
   316:  0:2:1:2:\0:1
   317:  0:2:1:\0:1:2
   318:  0:2:1:\0:2:1
   319:  0:2:2:1:1:\0
   320:  0:2:2:1:\0:1
   321:  0:2:2:\0:1:1
   322:  0:2:\0:1:1:2
   323:  0:2:\0:1:2:1
   324:  0:2:\0:2:1:1
   325:  0:\0:1:1:2:2
   326:  0:\0:1:2:1:2
   327:  0:\0:1:2:2:1
   328:  0:\0:2:1:1:2
   329:  0:\0:2:1:2:1
   330:  0:\0:2:2:1:1
   331:  \0:1:1:2:2:0
   332:  \0:1:1:2:0:2
   333:  \0:1:1:0:2:2
   334:  \0:1:2:1:2:0
   335:  \0:1:2:1:0:2
   336:  \0:1:2:2:1:0
   337:  \0:1:2:2:0:1
   338:  \0:1:2:0:1:2
   339:  \0:1:2:0:2:1
   340:  \0:1:0:1:2:2
   341:  \0:1:0:2:1:2
   342:  \0:1:0:2:2:1
   343:  \0:2:1:1:2:0
   344:  \0:2:1:1:0:2
   345:  \0:2:1:2:1:0
   346:  \0:2:1:2:0:1
   347:  \0:2:1:0:1:2
   348:  \0:2:1:0:2:1
   349:  \0:2:2:1:1:0
   350:  \0:2:2:1:0:1
   351:  \0:2:2:0:1:1
   352:  \0:2:0:1:1:2
   353:  \0:2:0:1:2:1
   354:  \0:2:0:2:1:1
   355:  \0:0:1:1:2:2
   356:  \0:0:1:2:1:2
   357:  \0:0:1:2:2:1
   358:  \0:0:2:1:1:2
   359:  \0:0:2:1:2:1
   360:  \0:0:2:2:1:1
   361:  2:2:0:0:1:\1
   362:  2:2:0:0:\1:1
   363:  2:2:0:1:0:\1
   364:  2:2:0:1:\1:0
   365:  2:2:0:\1:0:1
   366:  2:2:0:\1:1:0
   367:  2:2:1:0:0:\1
   368:  2:2:1:0:\1:0
   369:  2:2:1:\1:0:0
   370:  2:2:\1:0:0:1
   371:  2:2:\1:0:1:0
   372:  2:2:\1:1:0:0
   373:  2:0:2:0:1:\1
   374:  2:0:2:0:\1:1
   375:  2:0:2:1:0:\1
   376:  2:0:2:1:\1:0
   377:  2:0:2:\1:0:1
   378:  2:0:2:\1:1:0
   379:  2:0:0:2:1:\1
   380:  2:0:0:2:\1:1
   381:  2:0:0:1:2:\1
   382:  2:0:0:1:\1:2
   383:  2:0:0:\1:2:1
   384:  2:0:0:\1:1:2
   385:  2:0:1:2:0:\1
   386:  2:0:1:2:\1:0
   387:  2:0:1:0:2:\1
   388:  2:0:1:0:\1:2
   389:  2:0:1:\1:2:0
   390:  2:0:1:\1:0:2
   391:  2:0:\1:2:0:1
   392:  2:0:\1:2:1:0
   393:  2:0:\1:0:2:1
   394:  2:0:\1:0:1:2
   395:  2:0:\1:1:2:0
   396:  2:0:\1:1:0:2
   397:  2:1:2:0:0:\1
   398:  2:1:2:0:\1:0
   399:  2:1:2:\1:0:0
   400:  2:1:0:2:0:\1
   401:  2:1:0:2:\1:0
   402:  2:1:0:0:2:\1
   403:  2:1:0:0:\1:2
   404:  2:1:0:\1:2:0
   405:  2:1:0:\1:0:2
   406:  2:1:\1:2:0:0
   407:  2:1:\1:0:2:0
   408:  2:1:\1:0:0:2
   409:  2:\1:2:0:0:1
   410:  2:\1:2:0:1:0
   411:  2:\1:2:1:0:0
   412:  2:\1:0:2:0:1
   413:  2:\1:0:2:1:0
   414:  2:\1:0:0:2:1
   415:  2:\1:0:0:1:2
   416:  2:\1:0:1:2:0
   417:  2:\1:0:1:0:2
   418:  2:\1:1:2:0:0
   419:  2:\1:1:0:2:0
   420:  2:\1:1:0:0:2
   421:  0:2:2:0:1:\1
   422:  0:2:2:0:\1:1
   423:  0:2:2:1:0:\1
   424:  0:2:2:1:\1:0
   425:  0:2:2:\1:0:1
   426:  0:2:2:\1:1:0
   427:  0:2:0:2:1:\1
   428:  0:2:0:2:\1:1
   429:  0:2:0:1:2:\1
   430:  0:2:0:1:\1:2
   431:  0:2:0:\1:2:1
   432:  0:2:0:\1:1:2
   433:  0:2:1:2:0:\1
   434:  0:2:1:2:\1:0
   435:  0:2:1:0:2:\1
   436:  0:2:1:0:\1:2
   437:  0:2:1:\1:2:0
   438:  0:2:1:\1:0:2
   439:  0:2:\1:2:0:1
   440:  0:2:\1:2:1:0
   441:  0:2:\1:0:2:1
   442:  0:2:\1:0:1:2
   443:  0:2:\1:1:2:0
   444:  0:2:\1:1:0:2
   445:  0:0:2:2:1:\1
   446:  0:0:2:2:\1:1
   447:  0:0:2:1:2:\1
   448:  0:0:2:1:\1:2
   449:  0:0:2:\1:2:1
   450:  0:0:2:\1:1:2
   451:  0:0:1:2:2:\1
   452:  0:0:1:2:\1:2
   453:  0:0:1:\1:2:2
   454:  0:0:\1:2:2:1
   455:  0:0:\1:2:1:2
   456:  0:0:\1:1:2:2
   457:  0:1:2:2:0:\1
   458:  0:1:2:2:\1:0
   459:  0:1:2:0:2:\1
   460:  0:1:2:0:\1:2
   461:  0:1:2:\1:2:0
   462:  0:1:2:\1:0:2
   463:  0:1:0:2:2:\1
   464:  0:1:0:2:\1:2
   465:  0:1:0:\1:2:2
   466:  0:1:\1:2:2:0
   467:  0:1:\1:2:0:2
   468:  0:1:\1:0:2:2
   469:  0:\1:2:2:0:1
   470:  0:\1:2:2:1:0
   471:  0:\1:2:0:2:1
   472:  0:\1:2:0:1:2
   473:  0:\1:2:1:2:0
   474:  0:\1:2:1:0:2
   475:  0:\1:0:2:2:1
   476:  0:\1:0:2:1:2
   477:  0:\1:0:1:2:2
   478:  0:\1:1:2:2:0
   479:  0:\1:1:2:0:2
   480:  0:\1:1:0:2:2
   481:  1:2:2:0:0:\1
   482:  1:2:2:0:\1:0
   483:  1:2:2:\1:0:0
   484:  1:2:0:2:0:\1
   485:  1:2:0:2:\1:0
   486:  1:2:0:0:2:\1
   487:  1:2:0:0:\1:2
   488:  1:2:0:\1:2:0
   489:  1:2:0:\1:0:2
   490:  1:2:\1:2:0:0
   491:  1:2:\1:0:2:0
   492:  1:2:\1:0:0:2
   493:  1:0:2:2:0:\1
   494:  1:0:2:2:\1:0
   495:  1:0:2:0:2:\1
   496:  1:0:2:0:\1:2
   497:  1:0:2:\1:2:0
   498:  1:0:2:\1:0:2
   499:  1:0:0:2:2:\1
   500:  1:0:0:2:\1:2
   501:  1:0:0:\1:2:2
   502:  1:0:\1:2:2:0
   503:  1:0:\1:2:0:2
   504:  1:0:\1:0:2:2
   505:  1:\1:2:2:0:0
   506:  1:\1:2:0:2:0
   507:  1:\1:2:0:0:2
   508:  1:\1:0:2:2:0
   509:  1:\1:0:2:0:2
   510:  1:\1:0:0:2:2
   511:  \1:2:2:0:0:1
   512:  \1:2:2:0:1:0
   513:  \1:2:2:1:0:0
   514:  \1:2:0:2:0:1
   515:  \1:2:0:2:1:0
   516:  \1:2:0:0:2:1
   517:  \1:2:0:0:1:2
   518:  \1:2:0:1:2:0
   519:  \1:2:0:1:0:2
   520:  \1:2:1:2:0:0
   521:  \1:2:1:0:2:0
   522:  \1:2:1:0:0:2
   523:  \1:0:2:2:0:1
   524:  \1:0:2:2:1:0
   525:  \1:0:2:0:2:1
   526:  \1:0:2:0:1:2
   527:  \1:0:2:1:2:0
   528:  \1:0:2:1:0:2
   529:  \1:0:0:2:2:1
   530:  \1:0:0:2:1:2
   531:  \1:0:0:1:2:2
   532:  \1:0:1:2:2:0
   533:  \1:0:1:2:0:2
   534:  \1:0:1:0:2:2
   535:  \1:1:2:2:0:0
   536:  \1:1:2:0:2:0
   537:  \1:1:2:0:0:2
   538:  \1:1:0:2:2:0
   539:  \1:1:0:2:0:2
   540:  \1:1:0:0:2:2
Nber of genera for this family=   12
 
family= 4 2 0
 
family= 4 2 0 new D3h genus #     1 is 0:0:0:0:\0:\0
     1:  0:0:0:0:\0:\0
     2:  0:0:0:\0:0:\0
     3:  0:0:0:\0:\0:0
     4:  0:0:\0:0:0:\0
     5:  0:0:\0:0:\0:0
     6:  0:0:\0:\0:0:0
     7:  0:\0:0:0:0:\0
     8:  0:\0:0:0:\0:0
     9:  0:\0:0:\0:0:0
    10:  0:\0:\0:0:0:0
    11:  \0:0:0:0:0:\0
    12:  \0:0:0:0:\0:0
    13:  \0:0:0:\0:0:0
    14:  \0:0:\0:0:0:0
    15:  \0:\0:0:0:0:0
    16:  1:1:1:1:\1:\1
    17:  1:1:1:\1:1:\1
    18:  1:1:1:\1:\1:1
    19:  1:1:\1:1:1:\1
    20:  1:1:\1:1:\1:1
    21:  1:1:\1:\1:1:1
    22:  1:\1:1:1:1:\1
    23:  1:\1:1:1:\1:1
    24:  1:\1:1:\1:1:1
    25:  1:\1:\1:1:1:1
    26:  \1:1:1:1:1:\1
    27:  \1:1:1:1:\1:1
    28:  \1:1:1:\1:1:1
    29:  \1:1:\1:1:1:1
    30:  \1:\1:1:1:1:1
    31:  2:2:2:2:\2:\2
    32:  2:2:2:\2:2:\2
    33:  2:2:2:\2:\2:2
    34:  2:2:\2:2:2:\2
    35:  2:2:\2:2:\2:2
    36:  2:2:\2:\2:2:2
    37:  2:\2:2:2:2:\2
    38:  2:\2:2:2:\2:2
    39:  2:\2:2:\2:2:2
    40:  2:\2:\2:2:2:2
    41:  \2:2:2:2:2:\2
    42:  \2:2:2:2:\2:2
    43:  \2:2:2:\2:2:2
    44:  \2:2:\2:2:2:2
    45:  \2:\2:2:2:2:2
family= 4 2 0 new D3h genus #     2 is 0:0:0:0:\0:\1
     1:  0:0:0:0:\0:\1
     2:  0:0:0:0:\1:\0
     3:  0:0:0:\0:0:\1
     4:  0:0:0:\0:\1:0
     5:  0:0:0:\1:0:\0
     6:  0:0:0:\1:\0:0
     7:  0:0:\0:0:0:\1
     8:  0:0:\0:0:\1:0
     9:  0:0:\0:\1:0:0
    10:  0:0:\1:0:0:\0
    11:  0:0:\1:0:\0:0
    12:  0:0:\1:\0:0:0
    13:  0:\0:0:0:0:\1
    14:  0:\0:0:0:\1:0
    15:  0:\0:0:\1:0:0
    16:  0:\0:\1:0:0:0
    17:  0:\1:0:0:0:\0
    18:  0:\1:0:0:\0:0
    19:  0:\1:0:\0:0:0
    20:  0:\1:\0:0:0:0
    21:  \0:0:0:0:0:\1
    22:  \0:0:0:0:\1:0
    23:  \0:0:0:\1:0:0
    24:  \0:0:\1:0:0:0
    25:  \0:\1:0:0:0:0
    26:  \1:0:0:0:0:\0
    27:  \1:0:0:0:\0:0
    28:  \1:0:0:\0:0:0
    29:  \1:0:\0:0:0:0
    30:  \1:\0:0:0:0:0
    31:  1:1:1:1:\1:\2
    32:  1:1:1:1:\2:\1
    33:  1:1:1:\1:1:\2
    34:  1:1:1:\1:\2:1
    35:  1:1:1:\2:1:\1
    36:  1:1:1:\2:\1:1
    37:  1:1:\1:1:1:\2
    38:  1:1:\1:1:\2:1
    39:  1:1:\1:\2:1:1
    40:  1:1:\2:1:1:\1
    41:  1:1:\2:1:\1:1
    42:  1:1:\2:\1:1:1
    43:  1:\1:1:1:1:\2
    44:  1:\1:1:1:\2:1
    45:  1:\1:1:\2:1:1
    46:  1:\1:\2:1:1:1
    47:  1:\2:1:1:1:\1
    48:  1:\2:1:1:\1:1
    49:  1:\2:1:\1:1:1
    50:  1:\2:\1:1:1:1
    51:  \1:1:1:1:1:\2
    52:  \1:1:1:1:\2:1
    53:  \1:1:1:\2:1:1
    54:  \1:1:\2:1:1:1
    55:  \1:\2:1:1:1:1
    56:  \2:1:1:1:1:\1
    57:  \2:1:1:1:\1:1
    58:  \2:1:1:\1:1:1
    59:  \2:1:\1:1:1:1
    60:  \2:\1:1:1:1:1
    61:  2:2:2:2:\2:\0
    62:  2:2:2:2:\0:\2
    63:  2:2:2:\2:2:\0
    64:  2:2:2:\2:\0:2
    65:  2:2:2:\0:2:\2
    66:  2:2:2:\0:\2:2
    67:  2:2:\2:2:2:\0
    68:  2:2:\2:2:\0:2
    69:  2:2:\2:\0:2:2
    70:  2:2:\0:2:2:\2
    71:  2:2:\0:2:\2:2
    72:  2:2:\0:\2:2:2
    73:  2:\2:2:2:2:\0
    74:  2:\2:2:2:\0:2
    75:  2:\2:2:\0:2:2
    76:  2:\2:\0:2:2:2
    77:  2:\0:2:2:2:\2
    78:  2:\0:2:2:\2:2
    79:  2:\0:2:\2:2:2
    80:  2:\0:\2:2:2:2
    81:  \2:2:2:2:2:\0
    82:  \2:2:2:2:\0:2
    83:  \2:2:2:\0:2:2
    84:  \2:2:\0:2:2:2
    85:  \2:\0:2:2:2:2
    86:  \0:2:2:2:2:\2
    87:  \0:2:2:2:\2:2
    88:  \0:2:2:\2:2:2
    89:  \0:2:\2:2:2:2
    90:  \0:\2:2:2:2:2
    91:  0:0:0:0:\0:\2
    92:  0:0:0:0:\2:\0
    93:  0:0:0:\0:0:\2
    94:  0:0:0:\0:\2:0
    95:  0:0:0:\2:0:\0
    96:  0:0:0:\2:\0:0
    97:  0:0:\0:0:0:\2
    98:  0:0:\0:0:\2:0
    99:  0:0:\0:\2:0:0
   100:  0:0:\2:0:0:\0
   101:  0:0:\2:0:\0:0
   102:  0:0:\2:\0:0:0
   103:  0:\0:0:0:0:\2
   104:  0:\0:0:0:\2:0
   105:  0:\0:0:\2:0:0
   106:  0:\0:\2:0:0:0
   107:  0:\2:0:0:0:\0
   108:  0:\2:0:0:\0:0
   109:  0:\2:0:\0:0:0
   110:  0:\2:\0:0:0:0
   111:  \0:0:0:0:0:\2
   112:  \0:0:0:0:\2:0
   113:  \0:0:0:\2:0:0
   114:  \0:0:\2:0:0:0
   115:  \0:\2:0:0:0:0
   116:  \2:0:0:0:0:\0
   117:  \2:0:0:0:\0:0
   118:  \2:0:0:\0:0:0
   119:  \2:0:\0:0:0:0
   120:  \2:\0:0:0:0:0
   121:  1:1:1:1:\1:\0
   122:  1:1:1:1:\0:\1
   123:  1:1:1:\1:1:\0
   124:  1:1:1:\1:\0:1
   125:  1:1:1:\0:1:\1
   126:  1:1:1:\0:\1:1
   127:  1:1:\1:1:1:\0
   128:  1:1:\1:1:\0:1
   129:  1:1:\1:\0:1:1
   130:  1:1:\0:1:1:\1
   131:  1:1:\0:1:\1:1
   132:  1:1:\0:\1:1:1
   133:  1:\1:1:1:1:\0
   134:  1:\1:1:1:\0:1
   135:  1:\1:1:\0:1:1
   136:  1:\1:\0:1:1:1
   137:  1:\0:1:1:1:\1
   138:  1:\0:1:1:\1:1
   139:  1:\0:1:\1:1:1
   140:  1:\0:\1:1:1:1
   141:  \1:1:1:1:1:\0
   142:  \1:1:1:1:\0:1
   143:  \1:1:1:\0:1:1
   144:  \1:1:\0:1:1:1
   145:  \1:\0:1:1:1:1
   146:  \0:1:1:1:1:\1
   147:  \0:1:1:1:\1:1
   148:  \0:1:1:\1:1:1
   149:  \0:1:\1:1:1:1
   150:  \0:\1:1:1:1:1
   151:  2:2:2:2:\2:\1
   152:  2:2:2:2:\1:\2
   153:  2:2:2:\2:2:\1
   154:  2:2:2:\2:\1:2
   155:  2:2:2:\1:2:\2
   156:  2:2:2:\1:\2:2
   157:  2:2:\2:2:2:\1
   158:  2:2:\2:2:\1:2
   159:  2:2:\2:\1:2:2
   160:  2:2:\1:2:2:\2
   161:  2:2:\1:2:\2:2
   162:  2:2:\1:\2:2:2
   163:  2:\2:2:2:2:\1
   164:  2:\2:2:2:\1:2
   165:  2:\2:2:\1:2:2
   166:  2:\2:\1:2:2:2
   167:  2:\1:2:2:2:\2
   168:  2:\1:2:2:\2:2
   169:  2:\1:2:\2:2:2
   170:  2:\1:\2:2:2:2
   171:  \2:2:2:2:2:\1
   172:  \2:2:2:2:\1:2
   173:  \2:2:2:\1:2:2
   174:  \2:2:\1:2:2:2
   175:  \2:\1:2:2:2:2
   176:  \1:2:2:2:2:\2
   177:  \1:2:2:2:\2:2
   178:  \1:2:2:\2:2:2
   179:  \1:2:\2:2:2:2
   180:  \1:\2:2:2:2:2
family= 4 2 0 new D3h genus #     3 is 0:0:0:0:\1:\1
     1:  0:0:0:0:\1:\1
     2:  0:0:0:\1:0:\1
     3:  0:0:0:\1:\1:0
     4:  0:0:\1:0:0:\1
     5:  0:0:\1:0:\1:0
     6:  0:0:\1:\1:0:0
     7:  0:\1:0:0:0:\1
     8:  0:\1:0:0:\1:0
     9:  0:\1:0:\1:0:0
    10:  0:\1:\1:0:0:0
    11:  \1:0:0:0:0:\1
    12:  \1:0:0:0:\1:0
    13:  \1:0:0:\1:0:0
    14:  \1:0:\1:0:0:0
    15:  \1:\1:0:0:0:0
    16:  1:1:1:1:\2:\2
    17:  1:1:1:\2:1:\2
    18:  1:1:1:\2:\2:1
    19:  1:1:\2:1:1:\2
    20:  1:1:\2:1:\2:1
    21:  1:1:\2:\2:1:1
    22:  1:\2:1:1:1:\2
    23:  1:\2:1:1:\2:1
    24:  1:\2:1:\2:1:1
    25:  1:\2:\2:1:1:1
    26:  \2:1:1:1:1:\2
    27:  \2:1:1:1:\2:1
    28:  \2:1:1:\2:1:1
    29:  \2:1:\2:1:1:1
    30:  \2:\2:1:1:1:1
    31:  2:2:2:2:\0:\0
    32:  2:2:2:\0:2:\0
    33:  2:2:2:\0:\0:2
    34:  2:2:\0:2:2:\0
    35:  2:2:\0:2:\0:2
    36:  2:2:\0:\0:2:2
    37:  2:\0:2:2:2:\0
    38:  2:\0:2:2:\0:2
    39:  2:\0:2:\0:2:2
    40:  2:\0:\0:2:2:2
    41:  \0:2:2:2:2:\0
    42:  \0:2:2:2:\0:2
    43:  \0:2:2:\0:2:2
    44:  \0:2:\0:2:2:2
    45:  \0:\0:2:2:2:2
    46:  0:0:0:0:\2:\2
    47:  0:0:0:\2:0:\2
    48:  0:0:0:\2:\2:0
    49:  0:0:\2:0:0:\2
    50:  0:0:\2:0:\2:0
    51:  0:0:\2:\2:0:0
    52:  0:\2:0:0:0:\2
    53:  0:\2:0:0:\2:0
    54:  0:\2:0:\2:0:0
    55:  0:\2:\2:0:0:0
    56:  \2:0:0:0:0:\2
    57:  \2:0:0:0:\2:0
    58:  \2:0:0:\2:0:0
    59:  \2:0:\2:0:0:0
    60:  \2:\2:0:0:0:0
    61:  1:1:1:1:\0:\0
    62:  1:1:1:\0:1:\0
    63:  1:1:1:\0:\0:1
    64:  1:1:\0:1:1:\0
    65:  1:1:\0:1:\0:1
    66:  1:1:\0:\0:1:1
    67:  1:\0:1:1:1:\0
    68:  1:\0:1:1:\0:1
    69:  1:\0:1:\0:1:1
    70:  1:\0:\0:1:1:1
    71:  \0:1:1:1:1:\0
    72:  \0:1:1:1:\0:1
    73:  \0:1:1:\0:1:1
    74:  \0:1:\0:1:1:1
    75:  \0:\0:1:1:1:1
    76:  2:2:2:2:\1:\1
    77:  2:2:2:\1:2:\1
    78:  2:2:2:\1:\1:2
    79:  2:2:\1:2:2:\1
    80:  2:2:\1:2:\1:2
    81:  2:2:\1:\1:2:2
    82:  2:\1:2:2:2:\1
    83:  2:\1:2:2:\1:2
    84:  2:\1:2:\1:2:2
    85:  2:\1:\1:2:2:2
    86:  \1:2:2:2:2:\1
    87:  \1:2:2:2:\1:2
    88:  \1:2:2:\1:2:2
    89:  \1:2:\1:2:2:2
    90:  \1:\1:2:2:2:2
family= 4 2 0 new D3h genus #     4 is 0:0:0:0:\1:\2
     1:  0:0:0:0:\1:\2
     2:  0:0:0:0:\2:\1
     3:  0:0:0:\1:0:\2
     4:  0:0:0:\1:\2:0
     5:  0:0:0:\2:0:\1
     6:  0:0:0:\2:\1:0
     7:  0:0:\1:0:0:\2
     8:  0:0:\1:0:\2:0
     9:  0:0:\1:\2:0:0
    10:  0:0:\2:0:0:\1
    11:  0:0:\2:0:\1:0
    12:  0:0:\2:\1:0:0
    13:  0:\1:0:0:0:\2
    14:  0:\1:0:0:\2:0
    15:  0:\1:0:\2:0:0
    16:  0:\1:\2:0:0:0
    17:  0:\2:0:0:0:\1
    18:  0:\2:0:0:\1:0
    19:  0:\2:0:\1:0:0
    20:  0:\2:\1:0:0:0
    21:  \1:0:0:0:0:\2
    22:  \1:0:0:0:\2:0
    23:  \1:0:0:\2:0:0
    24:  \1:0:\2:0:0:0
    25:  \1:\2:0:0:0:0
    26:  \2:0:0:0:0:\1
    27:  \2:0:0:0:\1:0
    28:  \2:0:0:\1:0:0
    29:  \2:0:\1:0:0:0
    30:  \2:\1:0:0:0:0
    31:  1:1:1:1:\2:\0
    32:  1:1:1:1:\0:\2
    33:  1:1:1:\2:1:\0
    34:  1:1:1:\2:\0:1
    35:  1:1:1:\0:1:\2
    36:  1:1:1:\0:\2:1
    37:  1:1:\2:1:1:\0
    38:  1:1:\2:1:\0:1
    39:  1:1:\2:\0:1:1
    40:  1:1:\0:1:1:\2
    41:  1:1:\0:1:\2:1
    42:  1:1:\0:\2:1:1
    43:  1:\2:1:1:1:\0
    44:  1:\2:1:1:\0:1
    45:  1:\2:1:\0:1:1
    46:  1:\2:\0:1:1:1
    47:  1:\0:1:1:1:\2
    48:  1:\0:1:1:\2:1
    49:  1:\0:1:\2:1:1
    50:  1:\0:\2:1:1:1
    51:  \2:1:1:1:1:\0
    52:  \2:1:1:1:\0:1
    53:  \2:1:1:\0:1:1
    54:  \2:1:\0:1:1:1
    55:  \2:\0:1:1:1:1
    56:  \0:1:1:1:1:\2
    57:  \0:1:1:1:\2:1
    58:  \0:1:1:\2:1:1
    59:  \0:1:\2:1:1:1
    60:  \0:\2:1:1:1:1
    61:  2:2:2:2:\0:\1
    62:  2:2:2:2:\1:\0
    63:  2:2:2:\0:2:\1
    64:  2:2:2:\0:\1:2
    65:  2:2:2:\1:2:\0
    66:  2:2:2:\1:\0:2
    67:  2:2:\0:2:2:\1
    68:  2:2:\0:2:\1:2
    69:  2:2:\0:\1:2:2
    70:  2:2:\1:2:2:\0
    71:  2:2:\1:2:\0:2
    72:  2:2:\1:\0:2:2
    73:  2:\0:2:2:2:\1
    74:  2:\0:2:2:\1:2
    75:  2:\0:2:\1:2:2
    76:  2:\0:\1:2:2:2
    77:  2:\1:2:2:2:\0
    78:  2:\1:2:2:\0:2
    79:  2:\1:2:\0:2:2
    80:  2:\1:\0:2:2:2
    81:  \0:2:2:2:2:\1
    82:  \0:2:2:2:\1:2
    83:  \0:2:2:\1:2:2
    84:  \0:2:\1:2:2:2
    85:  \0:\1:2:2:2:2
    86:  \1:2:2:2:2:\0
    87:  \1:2:2:2:\0:2
    88:  \1:2:2:\0:2:2
    89:  \1:2:\0:2:2:2
    90:  \1:\0:2:2:2:2
family= 4 2 0 new D3h genus #     5 is 0:0:0:1:\0:\0
     1:  0:0:0:1:\0:\0
     2:  0:0:0:\0:1:\0
     3:  0:0:0:\0:\0:1
     4:  0:0:1:0:\0:\0
     5:  0:0:1:\0:0:\0
     6:  0:0:1:\0:\0:0
     7:  0:0:\0:0:1:\0
     8:  0:0:\0:0:\0:1
     9:  0:0:\0:1:0:\0
    10:  0:0:\0:1:\0:0
    11:  0:0:\0:\0:0:1
    12:  0:0:\0:\0:1:0
    13:  0:1:0:0:\0:\0
    14:  0:1:0:\0:0:\0
    15:  0:1:0:\0:\0:0
    16:  0:1:\0:0:0:\0
    17:  0:1:\0:0:\0:0
    18:  0:1:\0:\0:0:0
    19:  0:\0:0:0:1:\0
    20:  0:\0:0:0:\0:1
    21:  0:\0:0:1:0:\0
    22:  0:\0:0:1:\0:0
    23:  0:\0:0:\0:0:1
    24:  0:\0:0:\0:1:0
    25:  0:\0:1:0:0:\0
    26:  0:\0:1:0:\0:0
    27:  0:\0:1:\0:0:0
    28:  0:\0:\0:0:0:1
    29:  0:\0:\0:0:1:0
    30:  0:\0:\0:1:0:0
    31:  1:0:0:0:\0:\0
    32:  1:0:0:\0:0:\0
    33:  1:0:0:\0:\0:0
    34:  1:0:\0:0:0:\0
    35:  1:0:\0:0:\0:0
    36:  1:0:\0:\0:0:0
    37:  1:\0:0:0:0:\0
    38:  1:\0:0:0:\0:0
    39:  1:\0:0:\0:0:0
    40:  1:\0:\0:0:0:0
    41:  \0:0:0:0:1:\0
    42:  \0:0:0:0:\0:1
    43:  \0:0:0:1:0:\0
    44:  \0:0:0:1:\0:0
    45:  \0:0:0:\0:0:1
    46:  \0:0:0:\0:1:0
    47:  \0:0:1:0:0:\0
    48:  \0:0:1:0:\0:0
    49:  \0:0:1:\0:0:0
    50:  \0:0:\0:0:0:1
    51:  \0:0:\0:0:1:0
    52:  \0:0:\0:1:0:0
    53:  \0:1:0:0:0:\0
    54:  \0:1:0:0:\0:0
    55:  \0:1:0:\0:0:0
    56:  \0:1:\0:0:0:0
    57:  \0:\0:0:0:0:1
    58:  \0:\0:0:0:1:0
    59:  \0:\0:0:1:0:0
    60:  \0:\0:1:0:0:0
    61:  1:1:1:2:\1:\1
    62:  1:1:1:\1:2:\1
    63:  1:1:1:\1:\1:2
    64:  1:1:2:1:\1:\1
    65:  1:1:2:\1:1:\1
    66:  1:1:2:\1:\1:1
    67:  1:1:\1:1:2:\1
    68:  1:1:\1:1:\1:2
    69:  1:1:\1:2:1:\1
    70:  1:1:\1:2:\1:1
    71:  1:1:\1:\1:1:2
    72:  1:1:\1:\1:2:1
    73:  1:2:1:1:\1:\1
    74:  1:2:1:\1:1:\1
    75:  1:2:1:\1:\1:1
    76:  1:2:\1:1:1:\1
    77:  1:2:\1:1:\1:1
    78:  1:2:\1:\1:1:1
    79:  1:\1:1:1:2:\1
    80:  1:\1:1:1:\1:2
    81:  1:\1:1:2:1:\1
    82:  1:\1:1:2:\1:1
    83:  1:\1:1:\1:1:2
    84:  1:\1:1:\1:2:1
    85:  1:\1:2:1:1:\1
    86:  1:\1:2:1:\1:1
    87:  1:\1:2:\1:1:1
    88:  1:\1:\1:1:1:2
    89:  1:\1:\1:1:2:1
    90:  1:\1:\1:2:1:1
    91:  2:1:1:1:\1:\1
    92:  2:1:1:\1:1:\1
    93:  2:1:1:\1:\1:1
    94:  2:1:\1:1:1:\1
    95:  2:1:\1:1:\1:1
    96:  2:1:\1:\1:1:1
    97:  2:\1:1:1:1:\1
    98:  2:\1:1:1:\1:1
    99:  2:\1:1:\1:1:1
   100:  2:\1:\1:1:1:1
   101:  \1:1:1:1:2:\1
   102:  \1:1:1:1:\1:2
   103:  \1:1:1:2:1:\1
   104:  \1:1:1:2:\1:1
   105:  \1:1:1:\1:1:2
   106:  \1:1:1:\1:2:1
   107:  \1:1:2:1:1:\1
   108:  \1:1:2:1:\1:1
   109:  \1:1:2:\1:1:1
   110:  \1:1:\1:1:1:2
   111:  \1:1:\1:1:2:1
   112:  \1:1:\1:2:1:1
   113:  \1:2:1:1:1:\1
   114:  \1:2:1:1:\1:1
   115:  \1:2:1:\1:1:1
   116:  \1:2:\1:1:1:1
   117:  \1:\1:1:1:1:2
   118:  \1:\1:1:1:2:1
   119:  \1:\1:1:2:1:1
   120:  \1:\1:2:1:1:1
   121:  2:2:2:0:\2:\2
   122:  2:2:2:\2:0:\2
   123:  2:2:2:\2:\2:0
   124:  2:2:0:2:\2:\2
   125:  2:2:0:\2:2:\2
   126:  2:2:0:\2:\2:2
   127:  2:2:\2:2:0:\2
   128:  2:2:\2:2:\2:0
   129:  2:2:\2:0:2:\2
   130:  2:2:\2:0:\2:2
   131:  2:2:\2:\2:2:0
   132:  2:2:\2:\2:0:2
   133:  2:0:2:2:\2:\2
   134:  2:0:2:\2:2:\2
   135:  2:0:2:\2:\2:2
   136:  2:0:\2:2:2:\2
   137:  2:0:\2:2:\2:2
   138:  2:0:\2:\2:2:2
   139:  2:\2:2:2:0:\2
   140:  2:\2:2:2:\2:0
   141:  2:\2:2:0:2:\2
   142:  2:\2:2:0:\2:2
   143:  2:\2:2:\2:2:0
   144:  2:\2:2:\2:0:2
   145:  2:\2:0:2:2:\2
   146:  2:\2:0:2:\2:2
   147:  2:\2:0:\2:2:2
   148:  2:\2:\2:2:2:0
   149:  2:\2:\2:2:0:2
   150:  2:\2:\2:0:2:2
   151:  0:2:2:2:\2:\2
   152:  0:2:2:\2:2:\2
   153:  0:2:2:\2:\2:2
   154:  0:2:\2:2:2:\2
   155:  0:2:\2:2:\2:2
   156:  0:2:\2:\2:2:2
   157:  0:\2:2:2:2:\2
   158:  0:\2:2:2:\2:2
   159:  0:\2:2:\2:2:2
   160:  0:\2:\2:2:2:2
   161:  \2:2:2:2:0:\2
   162:  \2:2:2:2:\2:0
   163:  \2:2:2:0:2:\2
   164:  \2:2:2:0:\2:2
   165:  \2:2:2:\2:2:0
   166:  \2:2:2:\2:0:2
   167:  \2:2:0:2:2:\2
   168:  \2:2:0:2:\2:2
   169:  \2:2:0:\2:2:2
   170:  \2:2:\2:2:2:0
   171:  \2:2:\2:2:0:2
   172:  \2:2:\2:0:2:2
   173:  \2:0:2:2:2:\2
   174:  \2:0:2:2:\2:2
   175:  \2:0:2:\2:2:2
   176:  \2:0:\2:2:2:2
   177:  \2:\2:2:2:2:0
   178:  \2:\2:2:2:0:2
   179:  \2:\2:2:0:2:2
   180:  \2:\2:0:2:2:2
   181:  0:0:0:2:\0:\0
   182:  0:0:0:\0:2:\0
   183:  0:0:0:\0:\0:2
   184:  0:0:2:0:\0:\0
   185:  0:0:2:\0:0:\0
   186:  0:0:2:\0:\0:0
   187:  0:0:\0:0:2:\0
   188:  0:0:\0:0:\0:2
   189:  0:0:\0:2:0:\0
   190:  0:0:\0:2:\0:0
   191:  0:0:\0:\0:0:2
   192:  0:0:\0:\0:2:0
   193:  0:2:0:0:\0:\0
   194:  0:2:0:\0:0:\0
   195:  0:2:0:\0:\0:0
   196:  0:2:\0:0:0:\0
   197:  0:2:\0:0:\0:0
   198:  0:2:\0:\0:0:0
   199:  0:\0:0:0:2:\0
   200:  0:\0:0:0:\0:2
   201:  0:\0:0:2:0:\0
   202:  0:\0:0:2:\0:0
   203:  0:\0:0:\0:0:2
   204:  0:\0:0:\0:2:0
   205:  0:\0:2:0:0:\0
   206:  0:\0:2:0:\0:0
   207:  0:\0:2:\0:0:0
   208:  0:\0:\0:0:0:2
   209:  0:\0:\0:0:2:0
   210:  0:\0:\0:2:0:0
   211:  2:0:0:0:\0:\0
   212:  2:0:0:\0:0:\0
   213:  2:0:0:\0:\0:0
   214:  2:0:\0:0:0:\0
   215:  2:0:\0:0:\0:0
   216:  2:0:\0:\0:0:0
   217:  2:\0:0:0:0:\0
   218:  2:\0:0:0:\0:0
   219:  2:\0:0:\0:0:0
   220:  2:\0:\0:0:0:0
   221:  \0:0:0:0:2:\0
   222:  \0:0:0:0:\0:2
   223:  \0:0:0:2:0:\0
   224:  \0:0:0:2:\0:0
   225:  \0:0:0:\0:0:2
   226:  \0:0:0:\0:2:0
   227:  \0:0:2:0:0:\0
   228:  \0:0:2:0:\0:0
   229:  \0:0:2:\0:0:0
   230:  \0:0:\0:0:0:2
   231:  \0:0:\0:0:2:0
   232:  \0:0:\0:2:0:0
   233:  \0:2:0:0:0:\0
   234:  \0:2:0:0:\0:0
   235:  \0:2:0:\0:0:0
   236:  \0:2:\0:0:0:0
   237:  \0:\0:0:0:0:2
   238:  \0:\0:0:0:2:0
   239:  \0:\0:0:2:0:0
   240:  \0:\0:2:0:0:0
   241:  1:1:1:0:\1:\1
   242:  1:1:1:\1:0:\1
   243:  1:1:1:\1:\1:0
   244:  1:1:0:1:\1:\1
   245:  1:1:0:\1:1:\1
   246:  1:1:0:\1:\1:1
   247:  1:1:\1:1:0:\1
   248:  1:1:\1:1:\1:0
   249:  1:1:\1:0:1:\1
   250:  1:1:\1:0:\1:1
   251:  1:1:\1:\1:1:0
   252:  1:1:\1:\1:0:1
   253:  1:0:1:1:\1:\1
   254:  1:0:1:\1:1:\1
   255:  1:0:1:\1:\1:1
   256:  1:0:\1:1:1:\1
   257:  1:0:\1:1:\1:1
   258:  1:0:\1:\1:1:1
   259:  1:\1:1:1:0:\1
   260:  1:\1:1:1:\1:0
   261:  1:\1:1:0:1:\1
   262:  1:\1:1:0:\1:1
   263:  1:\1:1:\1:1:0
   264:  1:\1:1:\1:0:1
   265:  1:\1:0:1:1:\1
   266:  1:\1:0:1:\1:1
   267:  1:\1:0:\1:1:1
   268:  1:\1:\1:1:1:0
   269:  1:\1:\1:1:0:1
   270:  1:\1:\1:0:1:1
   271:  0:1:1:1:\1:\1
   272:  0:1:1:\1:1:\1
   273:  0:1:1:\1:\1:1
   274:  0:1:\1:1:1:\1
   275:  0:1:\1:1:\1:1
   276:  0:1:\1:\1:1:1
   277:  0:\1:1:1:1:\1
   278:  0:\1:1:1:\1:1
   279:  0:\1:1:\1:1:1
   280:  0:\1:\1:1:1:1
   281:  \1:1:1:1:0:\1
   282:  \1:1:1:1:\1:0
   283:  \1:1:1:0:1:\1
   284:  \1:1:1:0:\1:1
   285:  \1:1:1:\1:1:0
   286:  \1:1:1:\1:0:1
   287:  \1:1:0:1:1:\1
   288:  \1:1:0:1:\1:1
   289:  \1:1:0:\1:1:1
   290:  \1:1:\1:1:1:0
   291:  \1:1:\1:1:0:1
   292:  \1:1:\1:0:1:1
   293:  \1:0:1:1:1:\1
   294:  \1:0:1:1:\1:1
   295:  \1:0:1:\1:1:1
   296:  \1:0:\1:1:1:1
   297:  \1:\1:1:1:1:0
   298:  \1:\1:1:1:0:1
   299:  \1:\1:1:0:1:1
   300:  \1:\1:0:1:1:1
   301:  2:2:2:1:\2:\2
   302:  2:2:2:\2:1:\2
   303:  2:2:2:\2:\2:1
   304:  2:2:1:2:\2:\2
   305:  2:2:1:\2:2:\2
   306:  2:2:1:\2:\2:2
   307:  2:2:\2:2:1:\2
   308:  2:2:\2:2:\2:1
   309:  2:2:\2:1:2:\2
   310:  2:2:\2:1:\2:2
   311:  2:2:\2:\2:2:1
   312:  2:2:\2:\2:1:2
   313:  2:1:2:2:\2:\2
   314:  2:1:2:\2:2:\2
   315:  2:1:2:\2:\2:2
   316:  2:1:\2:2:2:\2
   317:  2:1:\2:2:\2:2
   318:  2:1:\2:\2:2:2
   319:  2:\2:2:2:1:\2
   320:  2:\2:2:2:\2:1
   321:  2:\2:2:1:2:\2
   322:  2:\2:2:1:\2:2
   323:  2:\2:2:\2:2:1
   324:  2:\2:2:\2:1:2
   325:  2:\2:1:2:2:\2
   326:  2:\2:1:2:\2:2
   327:  2:\2:1:\2:2:2
   328:  2:\2:\2:2:2:1
   329:  2:\2:\2:2:1:2
   330:  2:\2:\2:1:2:2
   331:  1:2:2:2:\2:\2
   332:  1:2:2:\2:2:\2
   333:  1:2:2:\2:\2:2
   334:  1:2:\2:2:2:\2
   335:  1:2:\2:2:\2:2
   336:  1:2:\2:\2:2:2
   337:  1:\2:2:2:2:\2
   338:  1:\2:2:2:\2:2
   339:  1:\2:2:\2:2:2
   340:  1:\2:\2:2:2:2
   341:  \2:2:2:2:1:\2
   342:  \2:2:2:2:\2:1
   343:  \2:2:2:1:2:\2
   344:  \2:2:2:1:\2:2
   345:  \2:2:2:\2:2:1
   346:  \2:2:2:\2:1:2
   347:  \2:2:1:2:2:\2
   348:  \2:2:1:2:\2:2
   349:  \2:2:1:\2:2:2
   350:  \2:2:\2:2:2:1
   351:  \2:2:\2:2:1:2
   352:  \2:2:\2:1:2:2
   353:  \2:1:2:2:2:\2
   354:  \2:1:2:2:\2:2
   355:  \2:1:2:\2:2:2
   356:  \2:1:\2:2:2:2
   357:  \2:\2:2:2:2:1
   358:  \2:\2:2:2:1:2
   359:  \2:\2:2:1:2:2
   360:  \2:\2:1:2:2:2
family= 4 2 0 new D3h genus #     6 is 0:0:0:1:\0:\1
     1:  0:0:0:1:\0:\1
     2:  0:0:0:1:\1:\0
     3:  0:0:0:\0:1:\1
     4:  0:0:0:\0:\1:1
     5:  0:0:0:\1:1:\0
     6:  0:0:0:\1:\0:1
     7:  0:0:1:0:\0:\1
     8:  0:0:1:0:\1:\0
     9:  0:0:1:\0:0:\1
    10:  0:0:1:\0:\1:0
    11:  0:0:1:\1:0:\0
    12:  0:0:1:\1:\0:0
    13:  0:0:\0:0:1:\1
    14:  0:0:\0:0:\1:1
    15:  0:0:\0:1:0:\1
    16:  0:0:\0:1:\1:0
    17:  0:0:\0:\1:0:1
    18:  0:0:\0:\1:1:0
    19:  0:0:\1:0:1:\0
    20:  0:0:\1:0:\0:1
    21:  0:0:\1:1:0:\0
    22:  0:0:\1:1:\0:0
    23:  0:0:\1:\0:0:1
    24:  0:0:\1:\0:1:0
    25:  0:1:0:0:\0:\1
    26:  0:1:0:0:\1:\0
    27:  0:1:0:\0:0:\1
    28:  0:1:0:\0:\1:0
    29:  0:1:0:\1:0:\0
    30:  0:1:0:\1:\0:0
    31:  0:1:\0:0:0:\1
    32:  0:1:\0:0:\1:0
    33:  0:1:\0:\1:0:0
    34:  0:1:\1:0:0:\0
    35:  0:1:\1:0:\0:0
    36:  0:1:\1:\0:0:0
    37:  0:\0:0:0:1:\1
    38:  0:\0:0:0:\1:1
    39:  0:\0:0:1:0:\1
    40:  0:\0:0:1:\1:0
    41:  0:\0:0:\1:0:1
    42:  0:\0:0:\1:1:0
    43:  0:\0:1:0:0:\1
    44:  0:\0:1:0:\1:0
    45:  0:\0:1:\1:0:0
    46:  0:\0:\1:0:0:1
    47:  0:\0:\1:0:1:0
    48:  0:\0:\1:1:0:0
    49:  0:\1:0:0:1:\0
    50:  0:\1:0:0:\0:1
    51:  0:\1:0:1:0:\0
    52:  0:\1:0:1:\0:0
    53:  0:\1:0:\0:0:1
    54:  0:\1:0:\0:1:0
    55:  0:\1:1:0:0:\0
    56:  0:\1:1:0:\0:0
    57:  0:\1:1:\0:0:0
    58:  0:\1:\0:0:0:1
    59:  0:\1:\0:0:1:0
    60:  0:\1:\0:1:0:0
    61:  1:0:0:0:\0:\1
    62:  1:0:0:0:\1:\0
    63:  1:0:0:\0:0:\1
    64:  1:0:0:\0:\1:0
    65:  1:0:0:\1:0:\0
    66:  1:0:0:\1:\0:0
    67:  1:0:\0:0:0:\1
    68:  1:0:\0:0:\1:0
    69:  1:0:\0:\1:0:0
    70:  1:0:\1:0:0:\0
    71:  1:0:\1:0:\0:0
    72:  1:0:\1:\0:0:0
    73:  1:\0:0:0:0:\1
    74:  1:\0:0:0:\1:0
    75:  1:\0:0:\1:0:0
    76:  1:\0:\1:0:0:0
    77:  1:\1:0:0:0:\0
    78:  1:\1:0:0:\0:0
    79:  1:\1:0:\0:0:0
    80:  1:\1:\0:0:0:0
    81:  \0:0:0:0:1:\1
    82:  \0:0:0:0:\1:1
    83:  \0:0:0:1:0:\1
    84:  \0:0:0:1:\1:0
    85:  \0:0:0:\1:0:1
    86:  \0:0:0:\1:1:0
    87:  \0:0:1:0:0:\1
    88:  \0:0:1:0:\1:0
    89:  \0:0:1:\1:0:0
    90:  \0:0:\1:0:0:1
    91:  \0:0:\1:0:1:0
    92:  \0:0:\1:1:0:0
    93:  \0:1:0:0:0:\1
    94:  \0:1:0:0:\1:0
    95:  \0:1:0:\1:0:0
    96:  \0:1:\1:0:0:0
    97:  \0:\1:0:0:0:1
    98:  \0:\1:0:0:1:0
    99:  \0:\1:0:1:0:0
   100:  \0:\1:1:0:0:0
   101:  \1:0:0:0:1:\0
   102:  \1:0:0:0:\0:1
   103:  \1:0:0:1:0:\0
   104:  \1:0:0:1:\0:0
   105:  \1:0:0:\0:0:1
   106:  \1:0:0:\0:1:0
   107:  \1:0:1:0:0:\0
   108:  \1:0:1:0:\0:0
   109:  \1:0:1:\0:0:0
   110:  \1:0:\0:0:0:1
   111:  \1:0:\0:0:1:0
   112:  \1:0:\0:1:0:0
   113:  \1:1:0:0:0:\0
   114:  \1:1:0:0:\0:0
   115:  \1:1:0:\0:0:0
   116:  \1:1:\0:0:0:0
   117:  \1:\0:0:0:0:1
   118:  \1:\0:0:0:1:0
   119:  \1:\0:0:1:0:0
   120:  \1:\0:1:0:0:0
   121:  1:1:1:2:\1:\2
   122:  1:1:1:2:\2:\1
   123:  1:1:1:\1:2:\2
   124:  1:1:1:\1:\2:2
   125:  1:1:1:\2:2:\1
   126:  1:1:1:\2:\1:2
   127:  1:1:2:1:\1:\2
   128:  1:1:2:1:\2:\1
   129:  1:1:2:\1:1:\2
   130:  1:1:2:\1:\2:1
   131:  1:1:2:\2:1:\1
   132:  1:1:2:\2:\1:1
   133:  1:1:\1:1:2:\2
   134:  1:1:\1:1:\2:2
   135:  1:1:\1:2:1:\2
   136:  1:1:\1:2:\2:1
   137:  1:1:\1:\2:1:2
   138:  1:1:\1:\2:2:1
   139:  1:1:\2:1:2:\1
   140:  1:1:\2:1:\1:2
   141:  1:1:\2:2:1:\1
   142:  1:1:\2:2:\1:1
   143:  1:1:\2:\1:1:2
   144:  1:1:\2:\1:2:1
   145:  1:2:1:1:\1:\2
   146:  1:2:1:1:\2:\1
   147:  1:2:1:\1:1:\2
   148:  1:2:1:\1:\2:1
   149:  1:2:1:\2:1:\1
   150:  1:2:1:\2:\1:1
   151:  1:2:\1:1:1:\2
   152:  1:2:\1:1:\2:1
   153:  1:2:\1:\2:1:1
   154:  1:2:\2:1:1:\1
   155:  1:2:\2:1:\1:1
   156:  1:2:\2:\1:1:1
   157:  1:\1:1:1:2:\2
   158:  1:\1:1:1:\2:2
   159:  1:\1:1:2:1:\2
   160:  1:\1:1:2:\2:1
   161:  1:\1:1:\2:1:2
   162:  1:\1:1:\2:2:1
   163:  1:\1:2:1:1:\2
   164:  1:\1:2:1:\2:1
   165:  1:\1:2:\2:1:1
   166:  1:\1:\2:1:1:2
   167:  1:\1:\2:1:2:1
   168:  1:\1:\2:2:1:1
   169:  1:\2:1:1:2:\1
   170:  1:\2:1:1:\1:2
   171:  1:\2:1:2:1:\1
   172:  1:\2:1:2:\1:1
   173:  1:\2:1:\1:1:2
   174:  1:\2:1:\1:2:1
   175:  1:\2:2:1:1:\1
   176:  1:\2:2:1:\1:1
   177:  1:\2:2:\1:1:1
   178:  1:\2:\1:1:1:2
   179:  1:\2:\1:1:2:1
   180:  1:\2:\1:2:1:1
   181:  2:1:1:1:\1:\2
   182:  2:1:1:1:\2:\1
   183:  2:1:1:\1:1:\2
   184:  2:1:1:\1:\2:1
   185:  2:1:1:\2:1:\1
   186:  2:1:1:\2:\1:1
   187:  2:1:\1:1:1:\2
   188:  2:1:\1:1:\2:1
   189:  2:1:\1:\2:1:1
   190:  2:1:\2:1:1:\1
   191:  2:1:\2:1:\1:1
   192:  2:1:\2:\1:1:1
   193:  2:\1:1:1:1:\2
   194:  2:\1:1:1:\2:1
   195:  2:\1:1:\2:1:1
   196:  2:\1:\2:1:1:1
   197:  2:\2:1:1:1:\1
   198:  2:\2:1:1:\1:1
   199:  2:\2:1:\1:1:1
   200:  2:\2:\1:1:1:1
   201:  \1:1:1:1:2:\2
   202:  \1:1:1:1:\2:2
   203:  \1:1:1:2:1:\2
   204:  \1:1:1:2:\2:1
   205:  \1:1:1:\2:1:2
   206:  \1:1:1:\2:2:1
   207:  \1:1:2:1:1:\2
   208:  \1:1:2:1:\2:1
   209:  \1:1:2:\2:1:1
   210:  \1:1:\2:1:1:2
   211:  \1:1:\2:1:2:1
   212:  \1:1:\2:2:1:1
   213:  \1:2:1:1:1:\2
   214:  \1:2:1:1:\2:1
   215:  \1:2:1:\2:1:1
   216:  \1:2:\2:1:1:1
   217:  \1:\2:1:1:1:2
   218:  \1:\2:1:1:2:1
   219:  \1:\2:1:2:1:1
   220:  \1:\2:2:1:1:1
   221:  \2:1:1:1:2:\1
   222:  \2:1:1:1:\1:2
   223:  \2:1:1:2:1:\1
   224:  \2:1:1:2:\1:1
   225:  \2:1:1:\1:1:2
   226:  \2:1:1:\1:2:1
   227:  \2:1:2:1:1:\1
   228:  \2:1:2:1:\1:1
   229:  \2:1:2:\1:1:1
   230:  \2:1:\1:1:1:2
   231:  \2:1:\1:1:2:1
   232:  \2:1:\1:2:1:1
   233:  \2:2:1:1:1:\1
   234:  \2:2:1:1:\1:1
   235:  \2:2:1:\1:1:1
   236:  \2:2:\1:1:1:1
   237:  \2:\1:1:1:1:2
   238:  \2:\1:1:1:2:1
   239:  \2:\1:1:2:1:1
   240:  \2:\1:2:1:1:1
   241:  2:2:2:0:\2:\0
   242:  2:2:2:0:\0:\2
   243:  2:2:2:\2:0:\0
   244:  2:2:2:\2:\0:0
   245:  2:2:2:\0:0:\2
   246:  2:2:2:\0:\2:0
   247:  2:2:0:2:\2:\0
   248:  2:2:0:2:\0:\2
   249:  2:2:0:\2:2:\0
   250:  2:2:0:\2:\0:2
   251:  2:2:0:\0:2:\2
   252:  2:2:0:\0:\2:2
   253:  2:2:\2:2:0:\0
   254:  2:2:\2:2:\0:0
   255:  2:2:\2:0:2:\0
   256:  2:2:\2:0:\0:2
   257:  2:2:\2:\0:2:0
   258:  2:2:\2:\0:0:2
   259:  2:2:\0:2:0:\2
   260:  2:2:\0:2:\2:0
   261:  2:2:\0:0:2:\2
   262:  2:2:\0:0:\2:2
   263:  2:2:\0:\2:2:0
   264:  2:2:\0:\2:0:2
   265:  2:0:2:2:\2:\0
   266:  2:0:2:2:\0:\2
   267:  2:0:2:\2:2:\0
   268:  2:0:2:\2:\0:2
   269:  2:0:2:\0:2:\2
   270:  2:0:2:\0:\2:2
   271:  2:0:\2:2:2:\0
   272:  2:0:\2:2:\0:2
   273:  2:0:\2:\0:2:2
   274:  2:0:\0:2:2:\2
   275:  2:0:\0:2:\2:2
   276:  2:0:\0:\2:2:2
   277:  2:\2:2:2:0:\0
   278:  2:\2:2:2:\0:0
   279:  2:\2:2:0:2:\0
   280:  2:\2:2:0:\0:2
   281:  2:\2:2:\0:2:0
   282:  2:\2:2:\0:0:2
   283:  2:\2:0:2:2:\0
   284:  2:\2:0:2:\0:2
   285:  2:\2:0:\0:2:2
   286:  2:\2:\0:2:2:0
   287:  2:\2:\0:2:0:2
   288:  2:\2:\0:0:2:2
   289:  2:\0:2:2:0:\2
   290:  2:\0:2:2:\2:0
   291:  2:\0:2:0:2:\2
   292:  2:\0:2:0:\2:2
   293:  2:\0:2:\2:2:0
   294:  2:\0:2:\2:0:2
   295:  2:\0:0:2:2:\2
   296:  2:\0:0:2:\2:2
   297:  2:\0:0:\2:2:2
   298:  2:\0:\2:2:2:0
   299:  2:\0:\2:2:0:2
   300:  2:\0:\2:0:2:2
   301:  0:2:2:2:\2:\0
   302:  0:2:2:2:\0:\2
   303:  0:2:2:\2:2:\0
   304:  0:2:2:\2:\0:2
   305:  0:2:2:\0:2:\2
   306:  0:2:2:\0:\2:2
   307:  0:2:\2:2:2:\0
   308:  0:2:\2:2:\0:2
   309:  0:2:\2:\0:2:2
   310:  0:2:\0:2:2:\2
   311:  0:2:\0:2:\2:2
   312:  0:2:\0:\2:2:2
   313:  0:\2:2:2:2:\0
   314:  0:\2:2:2:\0:2
   315:  0:\2:2:\0:2:2
   316:  0:\2:\0:2:2:2
   317:  0:\0:2:2:2:\2
   318:  0:\0:2:2:\2:2
   319:  0:\0:2:\2:2:2
   320:  0:\0:\2:2:2:2
   321:  \2:2:2:2:0:\0
   322:  \2:2:2:2:\0:0
   323:  \2:2:2:0:2:\0
   324:  \2:2:2:0:\0:2
   325:  \2:2:2:\0:2:0
   326:  \2:2:2:\0:0:2
   327:  \2:2:0:2:2:\0
   328:  \2:2:0:2:\0:2
   329:  \2:2:0:\0:2:2
   330:  \2:2:\0:2:2:0
   331:  \2:2:\0:2:0:2
   332:  \2:2:\0:0:2:2
   333:  \2:0:2:2:2:\0
   334:  \2:0:2:2:\0:2
   335:  \2:0:2:\0:2:2
   336:  \2:0:\0:2:2:2
   337:  \2:\0:2:2:2:0
   338:  \2:\0:2:2:0:2
   339:  \2:\0:2:0:2:2
   340:  \2:\0:0:2:2:2
   341:  \0:2:2:2:0:\2
   342:  \0:2:2:2:\2:0
   343:  \0:2:2:0:2:\2
   344:  \0:2:2:0:\2:2
   345:  \0:2:2:\2:2:0
   346:  \0:2:2:\2:0:2
   347:  \0:2:0:2:2:\2
   348:  \0:2:0:2:\2:2
   349:  \0:2:0:\2:2:2
   350:  \0:2:\2:2:2:0
   351:  \0:2:\2:2:0:2
   352:  \0:2:\2:0:2:2
   353:  \0:0:2:2:2:\2
   354:  \0:0:2:2:\2:2
   355:  \0:0:2:\2:2:2
   356:  \0:0:\2:2:2:2
   357:  \0:\2:2:2:2:0
   358:  \0:\2:2:2:0:2
   359:  \0:\2:2:0:2:2
   360:  \0:\2:0:2:2:2
   361:  0:0:0:2:\0:\2
   362:  0:0:0:2:\2:\0
   363:  0:0:0:\0:2:\2
   364:  0:0:0:\0:\2:2
   365:  0:0:0:\2:2:\0
   366:  0:0:0:\2:\0:2
   367:  0:0:2:0:\0:\2
   368:  0:0:2:0:\2:\0
   369:  0:0:2:\0:0:\2
   370:  0:0:2:\0:\2:0
   371:  0:0:2:\2:0:\0
   372:  0:0:2:\2:\0:0
   373:  0:0:\0:0:2:\2
   374:  0:0:\0:0:\2:2
   375:  0:0:\0:2:0:\2
   376:  0:0:\0:2:\2:0
   377:  0:0:\0:\2:0:2
   378:  0:0:\0:\2:2:0
   379:  0:0:\2:0:2:\0
   380:  0:0:\2:0:\0:2
   381:  0:0:\2:2:0:\0
   382:  0:0:\2:2:\0:0
   383:  0:0:\2:\0:0:2
   384:  0:0:\2:\0:2:0
   385:  0:2:0:0:\0:\2
   386:  0:2:0:0:\2:\0
   387:  0:2:0:\0:0:\2
   388:  0:2:0:\0:\2:0
   389:  0:2:0:\2:0:\0
   390:  0:2:0:\2:\0:0
   391:  0:2:\0:0:0:\2
   392:  0:2:\0:0:\2:0
   393:  0:2:\0:\2:0:0
   394:  0:2:\2:0:0:\0
   395:  0:2:\2:0:\0:0
   396:  0:2:\2:\0:0:0
   397:  0:\0:0:0:2:\2
   398:  0:\0:0:0:\2:2
   399:  0:\0:0:2:0:\2
   400:  0:\0:0:2:\2:0
   401:  0:\0:0:\2:0:2
   402:  0:\0:0:\2:2:0
   403:  0:\0:2:0:0:\2
   404:  0:\0:2:0:\2:0
   405:  0:\0:2:\2:0:0
   406:  0:\0:\2:0:0:2
   407:  0:\0:\2:0:2:0
   408:  0:\0:\2:2:0:0
   409:  0:\2:0:0:2:\0
   410:  0:\2:0:0:\0:2
   411:  0:\2:0:2:0:\0
   412:  0:\2:0:2:\0:0
   413:  0:\2:0:\0:0:2
   414:  0:\2:0:\0:2:0
   415:  0:\2:2:0:0:\0
   416:  0:\2:2:0:\0:0
   417:  0:\2:2:\0:0:0
   418:  0:\2:\0:0:0:2
   419:  0:\2:\0:0:2:0
   420:  0:\2:\0:2:0:0
   421:  2:0:0:0:\0:\2
   422:  2:0:0:0:\2:\0
   423:  2:0:0:\0:0:\2
   424:  2:0:0:\0:\2:0
   425:  2:0:0:\2:0:\0
   426:  2:0:0:\2:\0:0
   427:  2:0:\0:0:0:\2
   428:  2:0:\0:0:\2:0
   429:  2:0:\0:\2:0:0
   430:  2:0:\2:0:0:\0
   431:  2:0:\2:0:\0:0
   432:  2:0:\2:\0:0:0
   433:  2:\0:0:0:0:\2
   434:  2:\0:0:0:\2:0
   435:  2:\0:0:\2:0:0
   436:  2:\0:\2:0:0:0
   437:  2:\2:0:0:0:\0
   438:  2:\2:0:0:\0:0
   439:  2:\2:0:\0:0:0
   440:  2:\2:\0:0:0:0
   441:  \0:0:0:0:2:\2
   442:  \0:0:0:0:\2:2
   443:  \0:0:0:2:0:\2
   444:  \0:0:0:2:\2:0
   445:  \0:0:0:\2:0:2
   446:  \0:0:0:\2:2:0
   447:  \0:0:2:0:0:\2
   448:  \0:0:2:0:\2:0
   449:  \0:0:2:\2:0:0
   450:  \0:0:\2:0:0:2
   451:  \0:0:\2:0:2:0
   452:  \0:0:\2:2:0:0
   453:  \0:2:0:0:0:\2
   454:  \0:2:0:0:\2:0
   455:  \0:2:0:\2:0:0
   456:  \0:2:\2:0:0:0
   457:  \0:\2:0:0:0:2
   458:  \0:\2:0:0:2:0
   459:  \0:\2:0:2:0:0
   460:  \0:\2:2:0:0:0
   461:  \2:0:0:0:2:\0
   462:  \2:0:0:0:\0:2
   463:  \2:0:0:2:0:\0
   464:  \2:0:0:2:\0:0
   465:  \2:0:0:\0:0:2
   466:  \2:0:0:\0:2:0
   467:  \2:0:2:0:0:\0
   468:  \2:0:2:0:\0:0
   469:  \2:0:2:\0:0:0
   470:  \2:0:\0:0:0:2
   471:  \2:0:\0:0:2:0
   472:  \2:0:\0:2:0:0
   473:  \2:2:0:0:0:\0
   474:  \2:2:0:0:\0:0
   475:  \2:2:0:\0:0:0
   476:  \2:2:\0:0:0:0
   477:  \2:\0:0:0:0:2
   478:  \2:\0:0:0:2:0
   479:  \2:\0:0:2:0:0
   480:  \2:\0:2:0:0:0
   481:  1:1:1:0:\1:\0
   482:  1:1:1:0:\0:\1
   483:  1:1:1:\1:0:\0
   484:  1:1:1:\1:\0:0
   485:  1:1:1:\0:0:\1
   486:  1:1:1:\0:\1:0
   487:  1:1:0:1:\1:\0
   488:  1:1:0:1:\0:\1
   489:  1:1:0:\1:1:\0
   490:  1:1:0:\1:\0:1
   491:  1:1:0:\0:1:\1
   492:  1:1:0:\0:\1:1
   493:  1:1:\1:1:0:\0
   494:  1:1:\1:1:\0:0
   495:  1:1:\1:0:1:\0
   496:  1:1:\1:0:\0:1
   497:  1:1:\1:\0:1:0
   498:  1:1:\1:\0:0:1
   499:  1:1:\0:1:0:\1
   500:  1:1:\0:1:\1:0
   501:  1:1:\0:0:1:\1
   502:  1:1:\0:0:\1:1
   503:  1:1:\0:\1:1:0
   504:  1:1:\0:\1:0:1
   505:  1:0:1:1:\1:\0
   506:  1:0:1:1:\0:\1
   507:  1:0:1:\1:1:\0
   508:  1:0:1:\1:\0:1
   509:  1:0:1:\0:1:\1
   510:  1:0:1:\0:\1:1
   511:  1:0:\1:1:1:\0
   512:  1:0:\1:1:\0:1
   513:  1:0:\1:\0:1:1
   514:  1:0:\0:1:1:\1
   515:  1:0:\0:1:\1:1
   516:  1:0:\0:\1:1:1
   517:  1:\1:1:1:0:\0
   518:  1:\1:1:1:\0:0
   519:  1:\1:1:0:1:\0
   520:  1:\1:1:0:\0:1
   521:  1:\1:1:\0:1:0
   522:  1:\1:1:\0:0:1
   523:  1:\1:0:1:1:\0
   524:  1:\1:0:1:\0:1
   525:  1:\1:0:\0:1:1
   526:  1:\1:\0:1:1:0
   527:  1:\1:\0:1:0:1
   528:  1:\1:\0:0:1:1
   529:  1:\0:1:1:0:\1
   530:  1:\0:1:1:\1:0
   531:  1:\0:1:0:1:\1
   532:  1:\0:1:0:\1:1
   533:  1:\0:1:\1:1:0
   534:  1:\0:1:\1:0:1
   535:  1:\0:0:1:1:\1
   536:  1:\0:0:1:\1:1
   537:  1:\0:0:\1:1:1
   538:  1:\0:\1:1:1:0
   539:  1:\0:\1:1:0:1
   540:  1:\0:\1:0:1:1
   541:  0:1:1:1:\1:\0
   542:  0:1:1:1:\0:\1
   543:  0:1:1:\1:1:\0
   544:  0:1:1:\1:\0:1
   545:  0:1:1:\0:1:\1
   546:  0:1:1:\0:\1:1
   547:  0:1:\1:1:1:\0
   548:  0:1:\1:1:\0:1
   549:  0:1:\1:\0:1:1
   550:  0:1:\0:1:1:\1
   551:  0:1:\0:1:\1:1
   552:  0:1:\0:\1:1:1
   553:  0:\1:1:1:1:\0
   554:  0:\1:1:1:\0:1
   555:  0:\1:1:\0:1:1
   556:  0:\1:\0:1:1:1
   557:  0:\0:1:1:1:\1
   558:  0:\0:1:1:\1:1
   559:  0:\0:1:\1:1:1
   560:  0:\0:\1:1:1:1
   561:  \1:1:1:1:0:\0
   562:  \1:1:1:1:\0:0
   563:  \1:1:1:0:1:\0
   564:  \1:1:1:0:\0:1
   565:  \1:1:1:\0:1:0
   566:  \1:1:1:\0:0:1
   567:  \1:1:0:1:1:\0
   568:  \1:1:0:1:\0:1
   569:  \1:1:0:\0:1:1
   570:  \1:1:\0:1:1:0
   571:  \1:1:\0:1:0:1
   572:  \1:1:\0:0:1:1
   573:  \1:0:1:1:1:\0
   574:  \1:0:1:1:\0:1
   575:  \1:0:1:\0:1:1
   576:  \1:0:\0:1:1:1
   577:  \1:\0:1:1:1:0
   578:  \1:\0:1:1:0:1
   579:  \1:\0:1:0:1:1
   580:  \1:\0:0:1:1:1
   581:  \0:1:1:1:0:\1
   582:  \0:1:1:1:\1:0
   583:  \0:1:1:0:1:\1
   584:  \0:1:1:0:\1:1
   585:  \0:1:1:\1:1:0
   586:  \0:1:1:\1:0:1
   587:  \0:1:0:1:1:\1
   588:  \0:1:0:1:\1:1
   589:  \0:1:0:\1:1:1
   590:  \0:1:\1:1:1:0
   591:  \0:1:\1:1:0:1
   592:  \0:1:\1:0:1:1
   593:  \0:0:1:1:1:\1
   594:  \0:0:1:1:\1:1
   595:  \0:0:1:\1:1:1
   596:  \0:0:\1:1:1:1
   597:  \0:\1:1:1:1:0
   598:  \0:\1:1:1:0:1
   599:  \0:\1:1:0:1:1
   600:  \0:\1:0:1:1:1
   601:  2:2:2:1:\2:\1
   602:  2:2:2:1:\1:\2
   603:  2:2:2:\2:1:\1
   604:  2:2:2:\2:\1:1
   605:  2:2:2:\1:1:\2
   606:  2:2:2:\1:\2:1
   607:  2:2:1:2:\2:\1
   608:  2:2:1:2:\1:\2
   609:  2:2:1:\2:2:\1
   610:  2:2:1:\2:\1:2
   611:  2:2:1:\1:2:\2
   612:  2:2:1:\1:\2:2
   613:  2:2:\2:2:1:\1
   614:  2:2:\2:2:\1:1
   615:  2:2:\2:1:2:\1
   616:  2:2:\2:1:\1:2
   617:  2:2:\2:\1:2:1
   618:  2:2:\2:\1:1:2
   619:  2:2:\1:2:1:\2
   620:  2:2:\1:2:\2:1
   621:  2:2:\1:1:2:\2
   622:  2:2:\1:1:\2:2
   623:  2:2:\1:\2:2:1
   624:  2:2:\1:\2:1:2
   625:  2:1:2:2:\2:\1
   626:  2:1:2:2:\1:\2
   627:  2:1:2:\2:2:\1
   628:  2:1:2:\2:\1:2
   629:  2:1:2:\1:2:\2
   630:  2:1:2:\1:\2:2
   631:  2:1:\2:2:2:\1
   632:  2:1:\2:2:\1:2
   633:  2:1:\2:\1:2:2
   634:  2:1:\1:2:2:\2
   635:  2:1:\1:2:\2:2
   636:  2:1:\1:\2:2:2
   637:  2:\2:2:2:1:\1
   638:  2:\2:2:2:\1:1
   639:  2:\2:2:1:2:\1
   640:  2:\2:2:1:\1:2
   641:  2:\2:2:\1:2:1
   642:  2:\2:2:\1:1:2
   643:  2:\2:1:2:2:\1
   644:  2:\2:1:2:\1:2
   645:  2:\2:1:\1:2:2
   646:  2:\2:\1:2:2:1
   647:  2:\2:\1:2:1:2
   648:  2:\2:\1:1:2:2
   649:  2:\1:2:2:1:\2
   650:  2:\1:2:2:\2:1
   651:  2:\1:2:1:2:\2
   652:  2:\1:2:1:\2:2
   653:  2:\1:2:\2:2:1
   654:  2:\1:2:\2:1:2
   655:  2:\1:1:2:2:\2
   656:  2:\1:1:2:\2:2
   657:  2:\1:1:\2:2:2
   658:  2:\1:\2:2:2:1
   659:  2:\1:\2:2:1:2
   660:  2:\1:\2:1:2:2
   661:  1:2:2:2:\2:\1
   662:  1:2:2:2:\1:\2
   663:  1:2:2:\2:2:\1
   664:  1:2:2:\2:\1:2
   665:  1:2:2:\1:2:\2
   666:  1:2:2:\1:\2:2
   667:  1:2:\2:2:2:\1
   668:  1:2:\2:2:\1:2
   669:  1:2:\2:\1:2:2
   670:  1:2:\1:2:2:\2
   671:  1:2:\1:2:\2:2
   672:  1:2:\1:\2:2:2
   673:  1:\2:2:2:2:\1
   674:  1:\2:2:2:\1:2
   675:  1:\2:2:\1:2:2
   676:  1:\2:\1:2:2:2
   677:  1:\1:2:2:2:\2
   678:  1:\1:2:2:\2:2
   679:  1:\1:2:\2:2:2
   680:  1:\1:\2:2:2:2
   681:  \2:2:2:2:1:\1
   682:  \2:2:2:2:\1:1
   683:  \2:2:2:1:2:\1
   684:  \2:2:2:1:\1:2
   685:  \2:2:2:\1:2:1
   686:  \2:2:2:\1:1:2
   687:  \2:2:1:2:2:\1
   688:  \2:2:1:2:\1:2
   689:  \2:2:1:\1:2:2
   690:  \2:2:\1:2:2:1
   691:  \2:2:\1:2:1:2
   692:  \2:2:\1:1:2:2
   693:  \2:1:2:2:2:\1
   694:  \2:1:2:2:\1:2
   695:  \2:1:2:\1:2:2
   696:  \2:1:\1:2:2:2
   697:  \2:\1:2:2:2:1
   698:  \2:\1:2:2:1:2
   699:  \2:\1:2:1:2:2
   700:  \2:\1:1:2:2:2
   701:  \1:2:2:2:1:\2
   702:  \1:2:2:2:\2:1
   703:  \1:2:2:1:2:\2
   704:  \1:2:2:1:\2:2
   705:  \1:2:2:\2:2:1
   706:  \1:2:2:\2:1:2
   707:  \1:2:1:2:2:\2
   708:  \1:2:1:2:\2:2
   709:  \1:2:1:\2:2:2
   710:  \1:2:\2:2:2:1
   711:  \1:2:\2:2:1:2
   712:  \1:2:\2:1:2:2
   713:  \1:1:2:2:2:\2
   714:  \1:1:2:2:\2:2
   715:  \1:1:2:\2:2:2
   716:  \1:1:\2:2:2:2
   717:  \1:\2:2:2:2:1
   718:  \1:\2:2:2:1:2
   719:  \1:\2:2:1:2:2
   720:  \1:\2:1:2:2:2
family= 4 2 0 new D3h genus #     7 is 0:0:0:1:\0:\2
     1:  0:0:0:1:\0:\2
     2:  0:0:0:1:\2:\0
     3:  0:0:0:\0:1:\2
     4:  0:0:0:\0:\2:1
     5:  0:0:0:\2:1:\0
     6:  0:0:0:\2:\0:1
     7:  0:0:1:0:\0:\2
     8:  0:0:1:0:\2:\0
     9:  0:0:1:\0:0:\2
    10:  0:0:1:\0:\2:0
    11:  0:0:1:\2:0:\0
    12:  0:0:1:\2:\0:0
    13:  0:0:\0:0:1:\2
    14:  0:0:\0:0:\2:1
    15:  0:0:\0:1:0:\2
    16:  0:0:\0:1:\2:0
    17:  0:0:\0:\2:0:1
    18:  0:0:\0:\2:1:0
    19:  0:0:\2:0:1:\0
    20:  0:0:\2:0:\0:1
    21:  0:0:\2:1:0:\0
    22:  0:0:\2:1:\0:0
    23:  0:0:\2:\0:0:1
    24:  0:0:\2:\0:1:0
    25:  0:1:0:0:\0:\2
    26:  0:1:0:0:\2:\0
    27:  0:1:0:\0:0:\2
    28:  0:1:0:\0:\2:0
    29:  0:1:0:\2:0:\0
    30:  0:1:0:\2:\0:0
    31:  0:1:\0:0:0:\2
    32:  0:1:\0:0:\2:0
    33:  0:1:\0:\2:0:0
    34:  0:1:\2:0:0:\0
    35:  0:1:\2:0:\0:0
    36:  0:1:\2:\0:0:0
    37:  0:\0:0:0:1:\2
    38:  0:\0:0:0:\2:1
    39:  0:\0:0:1:0:\2
    40:  0:\0:0:1:\2:0
    41:  0:\0:0:\2:0:1
    42:  0:\0:0:\2:1:0
    43:  0:\0:1:0:0:\2
    44:  0:\0:1:0:\2:0
    45:  0:\0:1:\2:0:0
    46:  0:\0:\2:0:0:1
    47:  0:\0:\2:0:1:0
    48:  0:\0:\2:1:0:0
    49:  0:\2:0:0:1:\0
    50:  0:\2:0:0:\0:1
    51:  0:\2:0:1:0:\0
    52:  0:\2:0:1:\0:0
    53:  0:\2:0:\0:0:1
    54:  0:\2:0:\0:1:0
    55:  0:\2:1:0:0:\0
    56:  0:\2:1:0:\0:0
    57:  0:\2:1:\0:0:0
    58:  0:\2:\0:0:0:1
    59:  0:\2:\0:0:1:0
    60:  0:\2:\0:1:0:0
    61:  1:0:0:0:\0:\2
    62:  1:0:0:0:\2:\0
    63:  1:0:0:\0:0:\2
    64:  1:0:0:\0:\2:0
    65:  1:0:0:\2:0:\0
    66:  1:0:0:\2:\0:0
    67:  1:0:\0:0:0:\2
    68:  1:0:\0:0:\2:0
    69:  1:0:\0:\2:0:0
    70:  1:0:\2:0:0:\0
    71:  1:0:\2:0:\0:0
    72:  1:0:\2:\0:0:0
    73:  1:\0:0:0:0:\2
    74:  1:\0:0:0:\2:0
    75:  1:\0:0:\2:0:0
    76:  1:\0:\2:0:0:0
    77:  1:\2:0:0:0:\0
    78:  1:\2:0:0:\0:0
    79:  1:\2:0:\0:0:0
    80:  1:\2:\0:0:0:0
    81:  \0:0:0:0:1:\2
    82:  \0:0:0:0:\2:1
    83:  \0:0:0:1:0:\2
    84:  \0:0:0:1:\2:0
    85:  \0:0:0:\2:0:1
    86:  \0:0:0:\2:1:0
    87:  \0:0:1:0:0:\2
    88:  \0:0:1:0:\2:0
    89:  \0:0:1:\2:0:0
    90:  \0:0:\2:0:0:1
    91:  \0:0:\2:0:1:0
    92:  \0:0:\2:1:0:0
    93:  \0:1:0:0:0:\2
    94:  \0:1:0:0:\2:0
    95:  \0:1:0:\2:0:0
    96:  \0:1:\2:0:0:0
    97:  \0:\2:0:0:0:1
    98:  \0:\2:0:0:1:0
    99:  \0:\2:0:1:0:0
   100:  \0:\2:1:0:0:0
   101:  \2:0:0:0:1:\0
   102:  \2:0:0:0:\0:1
   103:  \2:0:0:1:0:\0
   104:  \2:0:0:1:\0:0
   105:  \2:0:0:\0:0:1
   106:  \2:0:0:\0:1:0
   107:  \2:0:1:0:0:\0
   108:  \2:0:1:0:\0:0
   109:  \2:0:1:\0:0:0
   110:  \2:0:\0:0:0:1
   111:  \2:0:\0:0:1:0
   112:  \2:0:\0:1:0:0
   113:  \2:1:0:0:0:\0
   114:  \2:1:0:0:\0:0
   115:  \2:1:0:\0:0:0
   116:  \2:1:\0:0:0:0
   117:  \2:\0:0:0:0:1
   118:  \2:\0:0:0:1:0
   119:  \2:\0:0:1:0:0
   120:  \2:\0:1:0:0:0
   121:  1:1:1:2:\1:\0
   122:  1:1:1:2:\0:\1
   123:  1:1:1:\1:2:\0
   124:  1:1:1:\1:\0:2
   125:  1:1:1:\0:2:\1
   126:  1:1:1:\0:\1:2
   127:  1:1:2:1:\1:\0
   128:  1:1:2:1:\0:\1
   129:  1:1:2:\1:1:\0
   130:  1:1:2:\1:\0:1
   131:  1:1:2:\0:1:\1
   132:  1:1:2:\0:\1:1
   133:  1:1:\1:1:2:\0
   134:  1:1:\1:1:\0:2
   135:  1:1:\1:2:1:\0
   136:  1:1:\1:2:\0:1
   137:  1:1:\1:\0:1:2
   138:  1:1:\1:\0:2:1
   139:  1:1:\0:1:2:\1
   140:  1:1:\0:1:\1:2
   141:  1:1:\0:2:1:\1
   142:  1:1:\0:2:\1:1
   143:  1:1:\0:\1:1:2
   144:  1:1:\0:\1:2:1
   145:  1:2:1:1:\1:\0
   146:  1:2:1:1:\0:\1
   147:  1:2:1:\1:1:\0
   148:  1:2:1:\1:\0:1
   149:  1:2:1:\0:1:\1
   150:  1:2:1:\0:\1:1
   151:  1:2:\1:1:1:\0
   152:  1:2:\1:1:\0:1
   153:  1:2:\1:\0:1:1
   154:  1:2:\0:1:1:\1
   155:  1:2:\0:1:\1:1
   156:  1:2:\0:\1:1:1
   157:  1:\1:1:1:2:\0
   158:  1:\1:1:1:\0:2
   159:  1:\1:1:2:1:\0
   160:  1:\1:1:2:\0:1
   161:  1:\1:1:\0:1:2
   162:  1:\1:1:\0:2:1
   163:  1:\1:2:1:1:\0
   164:  1:\1:2:1:\0:1
   165:  1:\1:2:\0:1:1
   166:  1:\1:\0:1:1:2
   167:  1:\1:\0:1:2:1
   168:  1:\1:\0:2:1:1
   169:  1:\0:1:1:2:\1
   170:  1:\0:1:1:\1:2
   171:  1:\0:1:2:1:\1
   172:  1:\0:1:2:\1:1
   173:  1:\0:1:\1:1:2
   174:  1:\0:1:\1:2:1
   175:  1:\0:2:1:1:\1
   176:  1:\0:2:1:\1:1
   177:  1:\0:2:\1:1:1
   178:  1:\0:\1:1:1:2
   179:  1:\0:\1:1:2:1
   180:  1:\0:\1:2:1:1
   181:  2:1:1:1:\1:\0
   182:  2:1:1:1:\0:\1
   183:  2:1:1:\1:1:\0
   184:  2:1:1:\1:\0:1
   185:  2:1:1:\0:1:\1
   186:  2:1:1:\0:\1:1
   187:  2:1:\1:1:1:\0
   188:  2:1:\1:1:\0:1
   189:  2:1:\1:\0:1:1
   190:  2:1:\0:1:1:\1
   191:  2:1:\0:1:\1:1
   192:  2:1:\0:\1:1:1
   193:  2:\1:1:1:1:\0
   194:  2:\1:1:1:\0:1
   195:  2:\1:1:\0:1:1
   196:  2:\1:\0:1:1:1
   197:  2:\0:1:1:1:\1
   198:  2:\0:1:1:\1:1
   199:  2:\0:1:\1:1:1
   200:  2:\0:\1:1:1:1
   201:  \1:1:1:1:2:\0
   202:  \1:1:1:1:\0:2
   203:  \1:1:1:2:1:\0
   204:  \1:1:1:2:\0:1
   205:  \1:1:1:\0:1:2
   206:  \1:1:1:\0:2:1
   207:  \1:1:2:1:1:\0
   208:  \1:1:2:1:\0:1
   209:  \1:1:2:\0:1:1
   210:  \1:1:\0:1:1:2
   211:  \1:1:\0:1:2:1
   212:  \1:1:\0:2:1:1
   213:  \1:2:1:1:1:\0
   214:  \1:2:1:1:\0:1
   215:  \1:2:1:\0:1:1
   216:  \1:2:\0:1:1:1
   217:  \1:\0:1:1:1:2
   218:  \1:\0:1:1:2:1
   219:  \1:\0:1:2:1:1
   220:  \1:\0:2:1:1:1
   221:  \0:1:1:1:2:\1
   222:  \0:1:1:1:\1:2
   223:  \0:1:1:2:1:\1
   224:  \0:1:1:2:\1:1
   225:  \0:1:1:\1:1:2
   226:  \0:1:1:\1:2:1
   227:  \0:1:2:1:1:\1
   228:  \0:1:2:1:\1:1
   229:  \0:1:2:\1:1:1
   230:  \0:1:\1:1:1:2
   231:  \0:1:\1:1:2:1
   232:  \0:1:\1:2:1:1
   233:  \0:2:1:1:1:\1
   234:  \0:2:1:1:\1:1
   235:  \0:2:1:\1:1:1
   236:  \0:2:\1:1:1:1
   237:  \0:\1:1:1:1:2
   238:  \0:\1:1:1:2:1
   239:  \0:\1:1:2:1:1
   240:  \0:\1:2:1:1:1
   241:  2:2:2:0:\2:\1
   242:  2:2:2:0:\1:\2
   243:  2:2:2:\2:0:\1
   244:  2:2:2:\2:\1:0
   245:  2:2:2:\1:0:\2
   246:  2:2:2:\1:\2:0
   247:  2:2:0:2:\2:\1
   248:  2:2:0:2:\1:\2
   249:  2:2:0:\2:2:\1
   250:  2:2:0:\2:\1:2
   251:  2:2:0:\1:2:\2
   252:  2:2:0:\1:\2:2
   253:  2:2:\2:2:0:\1
   254:  2:2:\2:2:\1:0
   255:  2:2:\2:0:2:\1
   256:  2:2:\2:0:\1:2
   257:  2:2:\2:\1:2:0
   258:  2:2:\2:\1:0:2
   259:  2:2:\1:2:0:\2
   260:  2:2:\1:2:\2:0
   261:  2:2:\1:0:2:\2
   262:  2:2:\1:0:\2:2
   263:  2:2:\1:\2:2:0
   264:  2:2:\1:\2:0:2
   265:  2:0:2:2:\2:\1
   266:  2:0:2:2:\1:\2
   267:  2:0:2:\2:2:\1
   268:  2:0:2:\2:\1:2
   269:  2:0:2:\1:2:\2
   270:  2:0:2:\1:\2:2
   271:  2:0:\2:2:2:\1
   272:  2:0:\2:2:\1:2
   273:  2:0:\2:\1:2:2
   274:  2:0:\1:2:2:\2
   275:  2:0:\1:2:\2:2
   276:  2:0:\1:\2:2:2
   277:  2:\2:2:2:0:\1
   278:  2:\2:2:2:\1:0
   279:  2:\2:2:0:2:\1
   280:  2:\2:2:0:\1:2
   281:  2:\2:2:\1:2:0
   282:  2:\2:2:\1:0:2
   283:  2:\2:0:2:2:\1
   284:  2:\2:0:2:\1:2
   285:  2:\2:0:\1:2:2
   286:  2:\2:\1:2:2:0
   287:  2:\2:\1:2:0:2
   288:  2:\2:\1:0:2:2
   289:  2:\1:2:2:0:\2
   290:  2:\1:2:2:\2:0
   291:  2:\1:2:0:2:\2
   292:  2:\1:2:0:\2:2
   293:  2:\1:2:\2:2:0
   294:  2:\1:2:\2:0:2
   295:  2:\1:0:2:2:\2
   296:  2:\1:0:2:\2:2
   297:  2:\1:0:\2:2:2
   298:  2:\1:\2:2:2:0
   299:  2:\1:\2:2:0:2
   300:  2:\1:\2:0:2:2
   301:  0:2:2:2:\2:\1
   302:  0:2:2:2:\1:\2
   303:  0:2:2:\2:2:\1
   304:  0:2:2:\2:\1:2
   305:  0:2:2:\1:2:\2
   306:  0:2:2:\1:\2:2
   307:  0:2:\2:2:2:\1
   308:  0:2:\2:2:\1:2
   309:  0:2:\2:\1:2:2
   310:  0:2:\1:2:2:\2
   311:  0:2:\1:2:\2:2
   312:  0:2:\1:\2:2:2
   313:  0:\2:2:2:2:\1
   314:  0:\2:2:2:\1:2
   315:  0:\2:2:\1:2:2
   316:  0:\2:\1:2:2:2
   317:  0:\1:2:2:2:\2
   318:  0:\1:2:2:\2:2
   319:  0:\1:2:\2:2:2
   320:  0:\1:\2:2:2:2
   321:  \2:2:2:2:0:\1
   322:  \2:2:2:2:\1:0
   323:  \2:2:2:0:2:\1
   324:  \2:2:2:0:\1:2
   325:  \2:2:2:\1:2:0
   326:  \2:2:2:\1:0:2
   327:  \2:2:0:2:2:\1
   328:  \2:2:0:2:\1:2
   329:  \2:2:0:\1:2:2
   330:  \2:2:\1:2:2:0
   331:  \2:2:\1:2:0:2
   332:  \2:2:\1:0:2:2
   333:  \2:0:2:2:2:\1
   334:  \2:0:2:2:\1:2
   335:  \2:0:2:\1:2:2
   336:  \2:0:\1:2:2:2
   337:  \2:\1:2:2:2:0
   338:  \2:\1:2:2:0:2
   339:  \2:\1:2:0:2:2
   340:  \2:\1:0:2:2:2
   341:  \1:2:2:2:0:\2
   342:  \1:2:2:2:\2:0
   343:  \1:2:2:0:2:\2
   344:  \1:2:2:0:\2:2
   345:  \1:2:2:\2:2:0
   346:  \1:2:2:\2:0:2
   347:  \1:2:0:2:2:\2
   348:  \1:2:0:2:\2:2
   349:  \1:2:0:\2:2:2
   350:  \1:2:\2:2:2:0
   351:  \1:2:\2:2:0:2
   352:  \1:2:\2:0:2:2
   353:  \1:0:2:2:2:\2
   354:  \1:0:2:2:\2:2
   355:  \1:0:2:\2:2:2
   356:  \1:0:\2:2:2:2
   357:  \1:\2:2:2:2:0
   358:  \1:\2:2:2:0:2
   359:  \1:\2:2:0:2:2
   360:  \1:\2:0:2:2:2
   361:  0:0:0:2:\0:\1
   362:  0:0:0:2:\1:\0
   363:  0:0:0:\0:2:\1
   364:  0:0:0:\0:\1:2
   365:  0:0:0:\1:2:\0
   366:  0:0:0:\1:\0:2
   367:  0:0:2:0:\0:\1
   368:  0:0:2:0:\1:\0
   369:  0:0:2:\0:0:\1
   370:  0:0:2:\0:\1:0
   371:  0:0:2:\1:0:\0
   372:  0:0:2:\1:\0:0
   373:  0:0:\0:0:2:\1
   374:  0:0:\0:0:\1:2
   375:  0:0:\0:2:0:\1
   376:  0:0:\0:2:\1:0
   377:  0:0:\0:\1:0:2
   378:  0:0:\0:\1:2:0
   379:  0:0:\1:0:2:\0
   380:  0:0:\1:0:\0:2
   381:  0:0:\1:2:0:\0
   382:  0:0:\1:2:\0:0
   383:  0:0:\1:\0:0:2
   384:  0:0:\1:\0:2:0
   385:  0:2:0:0:\0:\1
   386:  0:2:0:0:\1:\0
   387:  0:2:0:\0:0:\1
   388:  0:2:0:\0:\1:0
   389:  0:2:0:\1:0:\0
   390:  0:2:0:\1:\0:0
   391:  0:2:\0:0:0:\1
   392:  0:2:\0:0:\1:0
   393:  0:2:\0:\1:0:0
   394:  0:2:\1:0:0:\0
   395:  0:2:\1:0:\0:0
   396:  0:2:\1:\0:0:0
   397:  0:\0:0:0:2:\1
   398:  0:\0:0:0:\1:2
   399:  0:\0:0:2:0:\1
   400:  0:\0:0:2:\1:0
   401:  0:\0:0:\1:0:2
   402:  0:\0:0:\1:2:0
   403:  0:\0:2:0:0:\1
   404:  0:\0:2:0:\1:0
   405:  0:\0:2:\1:0:0
   406:  0:\0:\1:0:0:2
   407:  0:\0:\1:0:2:0
   408:  0:\0:\1:2:0:0
   409:  0:\1:0:0:2:\0
   410:  0:\1:0:0:\0:2
   411:  0:\1:0:2:0:\0
   412:  0:\1:0:2:\0:0
   413:  0:\1:0:\0:0:2
   414:  0:\1:0:\0:2:0
   415:  0:\1:2:0:0:\0
   416:  0:\1:2:0:\0:0
   417:  0:\1:2:\0:0:0
   418:  0:\1:\0:0:0:2
   419:  0:\1:\0:0:2:0
   420:  0:\1:\0:2:0:0
   421:  2:0:0:0:\0:\1
   422:  2:0:0:0:\1:\0
   423:  2:0:0:\0:0:\1
   424:  2:0:0:\0:\1:0
   425:  2:0:0:\1:0:\0
   426:  2:0:0:\1:\0:0
   427:  2:0:\0:0:0:\1
   428:  2:0:\0:0:\1:0
   429:  2:0:\0:\1:0:0
   430:  2:0:\1:0:0:\0
   431:  2:0:\1:0:\0:0
   432:  2:0:\1:\0:0:0
   433:  2:\0:0:0:0:\1
   434:  2:\0:0:0:\1:0
   435:  2:\0:0:\1:0:0
   436:  2:\0:\1:0:0:0
   437:  2:\1:0:0:0:\0
   438:  2:\1:0:0:\0:0
   439:  2:\1:0:\0:0:0
   440:  2:\1:\0:0:0:0
   441:  \0:0:0:0:2:\1
   442:  \0:0:0:0:\1:2
   443:  \0:0:0:2:0:\1
   444:  \0:0:0:2:\1:0
   445:  \0:0:0:\1:0:2
   446:  \0:0:0:\1:2:0
   447:  \0:0:2:0:0:\1
   448:  \0:0:2:0:\1:0
   449:  \0:0:2:\1:0:0
   450:  \0:0:\1:0:0:2
   451:  \0:0:\1:0:2:0
   452:  \0:0:\1:2:0:0
   453:  \0:2:0:0:0:\1
   454:  \0:2:0:0:\1:0
   455:  \0:2:0:\1:0:0
   456:  \0:2:\1:0:0:0
   457:  \0:\1:0:0:0:2
   458:  \0:\1:0:0:2:0
   459:  \0:\1:0:2:0:0
   460:  \0:\1:2:0:0:0
   461:  \1:0:0:0:2:\0
   462:  \1:0:0:0:\0:2
   463:  \1:0:0:2:0:\0
   464:  \1:0:0:2:\0:0
   465:  \1:0:0:\0:0:2
   466:  \1:0:0:\0:2:0
   467:  \1:0:2:0:0:\0
   468:  \1:0:2:0:\0:0
   469:  \1:0:2:\0:0:0
   470:  \1:0:\0:0:0:2
   471:  \1:0:\0:0:2:0
   472:  \1:0:\0:2:0:0
   473:  \1:2:0:0:0:\0
   474:  \1:2:0:0:\0:0
   475:  \1:2:0:\0:0:0
   476:  \1:2:\0:0:0:0
   477:  \1:\0:0:0:0:2
   478:  \1:\0:0:0:2:0
   479:  \1:\0:0:2:0:0
   480:  \1:\0:2:0:0:0
   481:  1:1:1:0:\1:\2
   482:  1:1:1:0:\2:\1
   483:  1:1:1:\1:0:\2
   484:  1:1:1:\1:\2:0
   485:  1:1:1:\2:0:\1
   486:  1:1:1:\2:\1:0
   487:  1:1:0:1:\1:\2
   488:  1:1:0:1:\2:\1
   489:  1:1:0:\1:1:\2
   490:  1:1:0:\1:\2:1
   491:  1:1:0:\2:1:\1
   492:  1:1:0:\2:\1:1
   493:  1:1:\1:1:0:\2
   494:  1:1:\1:1:\2:0
   495:  1:1:\1:0:1:\2
   496:  1:1:\1:0:\2:1
   497:  1:1:\1:\2:1:0
   498:  1:1:\1:\2:0:1
   499:  1:1:\2:1:0:\1
   500:  1:1:\2:1:\1:0
   501:  1:1:\2:0:1:\1
   502:  1:1:\2:0:\1:1
   503:  1:1:\2:\1:1:0
   504:  1:1:\2:\1:0:1
   505:  1:0:1:1:\1:\2
   506:  1:0:1:1:\2:\1
   507:  1:0:1:\1:1:\2
   508:  1:0:1:\1:\2:1
   509:  1:0:1:\2:1:\1
   510:  1:0:1:\2:\1:1
   511:  1:0:\1:1:1:\2
   512:  1:0:\1:1:\2:1
   513:  1:0:\1:\2:1:1
   514:  1:0:\2:1:1:\1
   515:  1:0:\2:1:\1:1
   516:  1:0:\2:\1:1:1
   517:  1:\1:1:1:0:\2
   518:  1:\1:1:1:\2:0
   519:  1:\1:1:0:1:\2
   520:  1:\1:1:0:\2:1
   521:  1:\1:1:\2:1:0
   522:  1:\1:1:\2:0:1
   523:  1:\1:0:1:1:\2
   524:  1:\1:0:1:\2:1
   525:  1:\1:0:\2:1:1
   526:  1:\1:\2:1:1:0
   527:  1:\1:\2:1:0:1
   528:  1:\1:\2:0:1:1
   529:  1:\2:1:1:0:\1
   530:  1:\2:1:1:\1:0
   531:  1:\2:1:0:1:\1
   532:  1:\2:1:0:\1:1
   533:  1:\2:1:\1:1:0
   534:  1:\2:1:\1:0:1
   535:  1:\2:0:1:1:\1
   536:  1:\2:0:1:\1:1
   537:  1:\2:0:\1:1:1
   538:  1:\2:\1:1:1:0
   539:  1:\2:\1:1:0:1
   540:  1:\2:\1:0:1:1
   541:  0:1:1:1:\1:\2
   542:  0:1:1:1:\2:\1
   543:  0:1:1:\1:1:\2
   544:  0:1:1:\1:\2:1
   545:  0:1:1:\2:1:\1
   546:  0:1:1:\2:\1:1
   547:  0:1:\1:1:1:\2
   548:  0:1:\1:1:\2:1
   549:  0:1:\1:\2:1:1
   550:  0:1:\2:1:1:\1
   551:  0:1:\2:1:\1:1
   552:  0:1:\2:\1:1:1
   553:  0:\1:1:1:1:\2
   554:  0:\1:1:1:\2:1
   555:  0:\1:1:\2:1:1
   556:  0:\1:\2:1:1:1
   557:  0:\2:1:1:1:\1
   558:  0:\2:1:1:\1:1
   559:  0:\2:1:\1:1:1
   560:  0:\2:\1:1:1:1
   561:  \1:1:1:1:0:\2
   562:  \1:1:1:1:\2:0
   563:  \1:1:1:0:1:\2
   564:  \1:1:1:0:\2:1
   565:  \1:1:1:\2:1:0
   566:  \1:1:1:\2:0:1
   567:  \1:1:0:1:1:\2
   568:  \1:1:0:1:\2:1
   569:  \1:1:0:\2:1:1
   570:  \1:1:\2:1:1:0
   571:  \1:1:\2:1:0:1
   572:  \1:1:\2:0:1:1
   573:  \1:0:1:1:1:\2
   574:  \1:0:1:1:\2:1
   575:  \1:0:1:\2:1:1
   576:  \1:0:\2:1:1:1
   577:  \1:\2:1:1:1:0
   578:  \1:\2:1:1:0:1
   579:  \1:\2:1:0:1:1
   580:  \1:\2:0:1:1:1
   581:  \2:1:1:1:0:\1
   582:  \2:1:1:1:\1:0
   583:  \2:1:1:0:1:\1
   584:  \2:1:1:0:\1:1
   585:  \2:1:1:\1:1:0
   586:  \2:1:1:\1:0:1
   587:  \2:1:0:1:1:\1
   588:  \2:1:0:1:\1:1
   589:  \2:1:0:\1:1:1
   590:  \2:1:\1:1:1:0
   591:  \2:1:\1:1:0:1
   592:  \2:1:\1:0:1:1
   593:  \2:0:1:1:1:\1
   594:  \2:0:1:1:\1:1
   595:  \2:0:1:\1:1:1
   596:  \2:0:\1:1:1:1
   597:  \2:\1:1:1:1:0
   598:  \2:\1:1:1:0:1
   599:  \2:\1:1:0:1:1
   600:  \2:\1:0:1:1:1
   601:  2:2:2:1:\2:\0
   602:  2:2:2:1:\0:\2
   603:  2:2:2:\2:1:\0
   604:  2:2:2:\2:\0:1
   605:  2:2:2:\0:1:\2
   606:  2:2:2:\0:\2:1
   607:  2:2:1:2:\2:\0
   608:  2:2:1:2:\0:\2
   609:  2:2:1:\2:2:\0
   610:  2:2:1:\2:\0:2
   611:  2:2:1:\0:2:\2
   612:  2:2:1:\0:\2:2
   613:  2:2:\2:2:1:\0
   614:  2:2:\2:2:\0:1
   615:  2:2:\2:1:2:\0
   616:  2:2:\2:1:\0:2
   617:  2:2:\2:\0:2:1
   618:  2:2:\2:\0:1:2
   619:  2:2:\0:2:1:\2
   620:  2:2:\0:2:\2:1
   621:  2:2:\0:1:2:\2
   622:  2:2:\0:1:\2:2
   623:  2:2:\0:\2:2:1
   624:  2:2:\0:\2:1:2
   625:  2:1:2:2:\2:\0
   626:  2:1:2:2:\0:\2
   627:  2:1:2:\2:2:\0
   628:  2:1:2:\2:\0:2
   629:  2:1:2:\0:2:\2
   630:  2:1:2:\0:\2:2
   631:  2:1:\2:2:2:\0
   632:  2:1:\2:2:\0:2
   633:  2:1:\2:\0:2:2
   634:  2:1:\0:2:2:\2
   635:  2:1:\0:2:\2:2
   636:  2:1:\0:\2:2:2
   637:  2:\2:2:2:1:\0
   638:  2:\2:2:2:\0:1
   639:  2:\2:2:1:2:\0
   640:  2:\2:2:1:\0:2
   641:  2:\2:2:\0:2:1
   642:  2:\2:2:\0:1:2
   643:  2:\2:1:2:2:\0
   644:  2:\2:1:2:\0:2
   645:  2:\2:1:\0:2:2
   646:  2:\2:\0:2:2:1
   647:  2:\2:\0:2:1:2
   648:  2:\2:\0:1:2:2
   649:  2:\0:2:2:1:\2
   650:  2:\0:2:2:\2:1
   651:  2:\0:2:1:2:\2
   652:  2:\0:2:1:\2:2
   653:  2:\0:2:\2:2:1
   654:  2:\0:2:\2:1:2
   655:  2:\0:1:2:2:\2
   656:  2:\0:1:2:\2:2
   657:  2:\0:1:\2:2:2
   658:  2:\0:\2:2:2:1
   659:  2:\0:\2:2:1:2
   660:  2:\0:\2:1:2:2
   661:  1:2:2:2:\2:\0
   662:  1:2:2:2:\0:\2
   663:  1:2:2:\2:2:\0
   664:  1:2:2:\2:\0:2
   665:  1:2:2:\0:2:\2
   666:  1:2:2:\0:\2:2
   667:  1:2:\2:2:2:\0
   668:  1:2:\2:2:\0:2
   669:  1:2:\2:\0:2:2
   670:  1:2:\0:2:2:\2
   671:  1:2:\0:2:\2:2
   672:  1:2:\0:\2:2:2
   673:  1:\2:2:2:2:\0
   674:  1:\2:2:2:\0:2
   675:  1:\2:2:\0:2:2
   676:  1:\2:\0:2:2:2
   677:  1:\0:2:2:2:\2
   678:  1:\0:2:2:\2:2
   679:  1:\0:2:\2:2:2
   680:  1:\0:\2:2:2:2
   681:  \2:2:2:2:1:\0
   682:  \2:2:2:2:\0:1
   683:  \2:2:2:1:2:\0
   684:  \2:2:2:1:\0:2
   685:  \2:2:2:\0:2:1
   686:  \2:2:2:\0:1:2
   687:  \2:2:1:2:2:\0
   688:  \2:2:1:2:\0:2
   689:  \2:2:1:\0:2:2
   690:  \2:2:\0:2:2:1
   691:  \2:2:\0:2:1:2
   692:  \2:2:\0:1:2:2
   693:  \2:1:2:2:2:\0
   694:  \2:1:2:2:\0:2
   695:  \2:1:2:\0:2:2
   696:  \2:1:\0:2:2:2
   697:  \2:\0:2:2:2:1
   698:  \2:\0:2:2:1:2
   699:  \2:\0:2:1:2:2
   700:  \2:\0:1:2:2:2
   701:  \0:2:2:2:1:\2
   702:  \0:2:2:2:\2:1
   703:  \0:2:2:1:2:\2
   704:  \0:2:2:1:\2:2
   705:  \0:2:2:\2:2:1
   706:  \0:2:2:\2:1:2
   707:  \0:2:1:2:2:\2
   708:  \0:2:1:2:\2:2
   709:  \0:2:1:\2:2:2
   710:  \0:2:\2:2:2:1
   711:  \0:2:\2:2:1:2
   712:  \0:2:\2:1:2:2
   713:  \0:1:2:2:2:\2
   714:  \0:1:2:2:\2:2
   715:  \0:1:2:\2:2:2
   716:  \0:1:\2:2:2:2
   717:  \0:\2:2:2:2:1
   718:  \0:\2:2:2:1:2
   719:  \0:\2:2:1:2:2
   720:  \0:\2:1:2:2:2
family= 4 2 0 new D3h genus #     8 is 0:0:0:1:\1:\1
     1:  0:0:0:1:\1:\1
     2:  0:0:0:\1:1:\1
     3:  0:0:0:\1:\1:1
     4:  0:0:1:0:\1:\1
     5:  0:0:1:\1:0:\1
     6:  0:0:1:\1:\1:0
     7:  0:0:\1:0:1:\1
     8:  0:0:\1:0:\1:1
     9:  0:0:\1:1:0:\1
    10:  0:0:\1:1:\1:0
    11:  0:0:\1:\1:0:1
    12:  0:0:\1:\1:1:0
    13:  0:1:0:0:\1:\1
    14:  0:1:0:\1:0:\1
    15:  0:1:0:\1:\1:0
    16:  0:1:\1:0:0:\1
    17:  0:1:\1:0:\1:0
    18:  0:1:\1:\1:0:0
    19:  0:\1:0:0:1:\1
    20:  0:\1:0:0:\1:1
    21:  0:\1:0:1:0:\1
    22:  0:\1:0:1:\1:0
    23:  0:\1:0:\1:0:1
    24:  0:\1:0:\1:1:0
    25:  0:\1:1:0:0:\1
    26:  0:\1:1:0:\1:0
    27:  0:\1:1:\1:0:0
    28:  0:\1:\1:0:0:1
    29:  0:\1:\1:0:1:0
    30:  0:\1:\1:1:0:0
    31:  1:0:0:0:\1:\1
    32:  1:0:0:\1:0:\1
    33:  1:0:0:\1:\1:0
    34:  1:0:\1:0:0:\1
    35:  1:0:\1:0:\1:0
    36:  1:0:\1:\1:0:0
    37:  1:\1:0:0:0:\1
    38:  1:\1:0:0:\1:0
    39:  1:\1:0:\1:0:0
    40:  1:\1:\1:0:0:0
    41:  \1:0:0:0:1:\1
    42:  \1:0:0:0:\1:1
    43:  \1:0:0:1:0:\1
    44:  \1:0:0:1:\1:0
    45:  \1:0:0:\1:0:1
    46:  \1:0:0:\1:1:0
    47:  \1:0:1:0:0:\1
    48:  \1:0:1:0:\1:0
    49:  \1:0:1:\1:0:0
    50:  \1:0:\1:0:0:1
    51:  \1:0:\1:0:1:0
    52:  \1:0:\1:1:0:0
    53:  \1:1:0:0:0:\1
    54:  \1:1:0:0:\1:0
    55:  \1:1:0:\1:0:0
    56:  \1:1:\1:0:0:0
    57:  \1:\1:0:0:0:1
    58:  \1:\1:0:0:1:0
    59:  \1:\1:0:1:0:0
    60:  \1:\1:1:0:0:0
    61:  1:1:1:2:\2:\2
    62:  1:1:1:\2:2:\2
    63:  1:1:1:\2:\2:2
    64:  1:1:2:1:\2:\2
    65:  1:1:2:\2:1:\2
    66:  1:1:2:\2:\2:1
    67:  1:1:\2:1:2:\2
    68:  1:1:\2:1:\2:2
    69:  1:1:\2:2:1:\2
    70:  1:1:\2:2:\2:1
    71:  1:1:\2:\2:1:2
    72:  1:1:\2:\2:2:1
    73:  1:2:1:1:\2:\2
    74:  1:2:1:\2:1:\2
    75:  1:2:1:\2:\2:1
    76:  1:2:\2:1:1:\2
    77:  1:2:\2:1:\2:1
    78:  1:2:\2:\2:1:1
    79:  1:\2:1:1:2:\2
    80:  1:\2:1:1:\2:2
    81:  1:\2:1:2:1:\2
    82:  1:\2:1:2:\2:1
    83:  1:\2:1:\2:1:2
    84:  1:\2:1:\2:2:1
    85:  1:\2:2:1:1:\2
    86:  1:\2:2:1:\2:1
    87:  1:\2:2:\2:1:1
    88:  1:\2:\2:1:1:2
    89:  1:\2:\2:1:2:1
    90:  1:\2:\2:2:1:1
    91:  2:1:1:1:\2:\2
    92:  2:1:1:\2:1:\2
    93:  2:1:1:\2:\2:1
    94:  2:1:\2:1:1:\2
    95:  2:1:\2:1:\2:1
    96:  2:1:\2:\2:1:1
    97:  2:\2:1:1:1:\2
    98:  2:\2:1:1:\2:1
    99:  2:\2:1:\2:1:1
   100:  2:\2:\2:1:1:1
   101:  \2:1:1:1:2:\2
   102:  \2:1:1:1:\2:2
   103:  \2:1:1:2:1:\2
   104:  \2:1:1:2:\2:1
   105:  \2:1:1:\2:1:2
   106:  \2:1:1:\2:2:1
   107:  \2:1:2:1:1:\2
   108:  \2:1:2:1:\2:1
   109:  \2:1:2:\2:1:1
   110:  \2:1:\2:1:1:2
   111:  \2:1:\2:1:2:1
   112:  \2:1:\2:2:1:1
   113:  \2:2:1:1:1:\2
   114:  \2:2:1:1:\2:1
   115:  \2:2:1:\2:1:1
   116:  \2:2:\2:1:1:1
   117:  \2:\2:1:1:1:2
   118:  \2:\2:1:1:2:1
   119:  \2:\2:1:2:1:1
   120:  \2:\2:2:1:1:1
   121:  2:2:2:0:\0:\0
   122:  2:2:2:\0:0:\0
   123:  2:2:2:\0:\0:0
   124:  2:2:0:2:\0:\0
   125:  2:2:0:\0:2:\0
   126:  2:2:0:\0:\0:2
   127:  2:2:\0:2:0:\0
   128:  2:2:\0:2:\0:0
   129:  2:2:\0:0:2:\0
   130:  2:2:\0:0:\0:2
   131:  2:2:\0:\0:2:0
   132:  2:2:\0:\0:0:2
   133:  2:0:2:2:\0:\0
   134:  2:0:2:\0:2:\0
   135:  2:0:2:\0:\0:2
   136:  2:0:\0:2:2:\0
   137:  2:0:\0:2:\0:2
   138:  2:0:\0:\0:2:2
   139:  2:\0:2:2:0:\0
   140:  2:\0:2:2:\0:0
   141:  2:\0:2:0:2:\0
   142:  2:\0:2:0:\0:2
   143:  2:\0:2:\0:2:0
   144:  2:\0:2:\0:0:2
   145:  2:\0:0:2:2:\0
   146:  2:\0:0:2:\0:2
   147:  2:\0:0:\0:2:2
   148:  2:\0:\0:2:2:0
   149:  2:\0:\0:2:0:2
   150:  2:\0:\0:0:2:2
   151:  0:2:2:2:\0:\0
   152:  0:2:2:\0:2:\0
   153:  0:2:2:\0:\0:2
   154:  0:2:\0:2:2:\0
   155:  0:2:\0:2:\0:2
   156:  0:2:\0:\0:2:2
   157:  0:\0:2:2:2:\0
   158:  0:\0:2:2:\0:2
   159:  0:\0:2:\0:2:2
   160:  0:\0:\0:2:2:2
   161:  \0:2:2:2:0:\0
   162:  \0:2:2:2:\0:0
   163:  \0:2:2:0:2:\0
   164:  \0:2:2:0:\0:2
   165:  \0:2:2:\0:2:0
   166:  \0:2:2:\0:0:2
   167:  \0:2:0:2:2:\0
   168:  \0:2:0:2:\0:2
   169:  \0:2:0:\0:2:2
   170:  \0:2:\0:2:2:0
   171:  \0:2:\0:2:0:2
   172:  \0:2:\0:0:2:2
   173:  \0:0:2:2:2:\0
   174:  \0:0:2:2:\0:2
   175:  \0:0:2:\0:2:2
   176:  \0:0:\0:2:2:2
   177:  \0:\0:2:2:2:0
   178:  \0:\0:2:2:0:2
   179:  \0:\0:2:0:2:2
   180:  \0:\0:0:2:2:2
   181:  0:0:0:2:\2:\2
   182:  0:0:0:\2:2:\2
   183:  0:0:0:\2:\2:2
   184:  0:0:2:0:\2:\2
   185:  0:0:2:\2:0:\2
   186:  0:0:2:\2:\2:0
   187:  0:0:\2:0:2:\2
   188:  0:0:\2:0:\2:2
   189:  0:0:\2:2:0:\2
   190:  0:0:\2:2:\2:0
   191:  0:0:\2:\2:0:2
   192:  0:0:\2:\2:2:0
   193:  0:2:0:0:\2:\2
   194:  0:2:0:\2:0:\2
   195:  0:2:0:\2:\2:0
   196:  0:2:\2:0:0:\2
   197:  0:2:\2:0:\2:0
   198:  0:2:\2:\2:0:0
   199:  0:\2:0:0:2:\2
   200:  0:\2:0:0:\2:2
   201:  0:\2:0:2:0:\2
   202:  0:\2:0:2:\2:0
   203:  0:\2:0:\2:0:2
   204:  0:\2:0:\2:2:0
   205:  0:\2:2:0:0:\2
   206:  0:\2:2:0:\2:0
   207:  0:\2:2:\2:0:0
   208:  0:\2:\2:0:0:2
   209:  0:\2:\2:0:2:0
   210:  0:\2:\2:2:0:0
   211:  2:0:0:0:\2:\2
   212:  2:0:0:\2:0:\2
   213:  2:0:0:\2:\2:0
   214:  2:0:\2:0:0:\2
   215:  2:0:\2:0:\2:0
   216:  2:0:\2:\2:0:0
   217:  2:\2:0:0:0:\2
   218:  2:\2:0:0:\2:0
   219:  2:\2:0:\2:0:0
   220:  2:\2:\2:0:0:0
   221:  \2:0:0:0:2:\2
   222:  \2:0:0:0:\2:2
   223:  \2:0:0:2:0:\2
   224:  \2:0:0:2:\2:0
   225:  \2:0:0:\2:0:2
   226:  \2:0:0:\2:2:0
   227:  \2:0:2:0:0:\2
   228:  \2:0:2:0:\2:0
   229:  \2:0:2:\2:0:0
   230:  \2:0:\2:0:0:2
   231:  \2:0:\2:0:2:0
   232:  \2:0:\2:2:0:0
   233:  \2:2:0:0:0:\2
   234:  \2:2:0:0:\2:0
   235:  \2:2:0:\2:0:0
   236:  \2:2:\2:0:0:0
   237:  \2:\2:0:0:0:2
   238:  \2:\2:0:0:2:0
   239:  \2:\2:0:2:0:0
   240:  \2:\2:2:0:0:0
   241:  1:1:1:0:\0:\0
   242:  1:1:1:\0:0:\0
   243:  1:1:1:\0:\0:0
   244:  1:1:0:1:\0:\0
   245:  1:1:0:\0:1:\0
   246:  1:1:0:\0:\0:1
   247:  1:1:\0:1:0:\0
   248:  1:1:\0:1:\0:0
   249:  1:1:\0:0:1:\0
   250:  1:1:\0:0:\0:1
   251:  1:1:\0:\0:1:0
   252:  1:1:\0:\0:0:1
   253:  1:0:1:1:\0:\0
   254:  1:0:1:\0:1:\0
   255:  1:0:1:\0:\0:1
   256:  1:0:\0:1:1:\0
   257:  1:0:\0:1:\0:1
   258:  1:0:\0:\0:1:1
   259:  1:\0:1:1:0:\0
   260:  1:\0:1:1:\0:0
   261:  1:\0:1:0:1:\0
   262:  1:\0:1:0:\0:1
   263:  1:\0:1:\0:1:0
   264:  1:\0:1:\0:0:1
   265:  1:\0:0:1:1:\0
   266:  1:\0:0:1:\0:1
   267:  1:\0:0:\0:1:1
   268:  1:\0:\0:1:1:0
   269:  1:\0:\0:1:0:1
   270:  1:\0:\0:0:1:1
   271:  0:1:1:1:\0:\0
   272:  0:1:1:\0:1:\0
   273:  0:1:1:\0:\0:1
   274:  0:1:\0:1:1:\0
   275:  0:1:\0:1:\0:1
   276:  0:1:\0:\0:1:1
   277:  0:\0:1:1:1:\0
   278:  0:\0:1:1:\0:1
   279:  0:\0:1:\0:1:1
   280:  0:\0:\0:1:1:1
   281:  \0:1:1:1:0:\0
   282:  \0:1:1:1:\0:0
   283:  \0:1:1:0:1:\0
   284:  \0:1:1:0:\0:1
   285:  \0:1:1:\0:1:0
   286:  \0:1:1:\0:0:1
   287:  \0:1:0:1:1:\0
   288:  \0:1:0:1:\0:1
   289:  \0:1:0:\0:1:1
   290:  \0:1:\0:1:1:0
   291:  \0:1:\0:1:0:1
   292:  \0:1:\0:0:1:1
   293:  \0:0:1:1:1:\0
   294:  \0:0:1:1:\0:1
   295:  \0:0:1:\0:1:1
   296:  \0:0:\0:1:1:1
   297:  \0:\0:1:1:1:0
   298:  \0:\0:1:1:0:1
   299:  \0:\0:1:0:1:1
   300:  \0:\0:0:1:1:1
   301:  2:2:2:1:\1:\1
   302:  2:2:2:\1:1:\1
   303:  2:2:2:\1:\1:1
   304:  2:2:1:2:\1:\1
   305:  2:2:1:\1:2:\1
   306:  2:2:1:\1:\1:2
   307:  2:2:\1:2:1:\1
   308:  2:2:\1:2:\1:1
   309:  2:2:\1:1:2:\1
   310:  2:2:\1:1:\1:2
   311:  2:2:\1:\1:2:1
   312:  2:2:\1:\1:1:2
   313:  2:1:2:2:\1:\1
   314:  2:1:2:\1:2:\1
   315:  2:1:2:\1:\1:2
   316:  2:1:\1:2:2:\1
   317:  2:1:\1:2:\1:2
   318:  2:1:\1:\1:2:2
   319:  2:\1:2:2:1:\1
   320:  2:\1:2:2:\1:1
   321:  2:\1:2:1:2:\1
   322:  2:\1:2:1:\1:2
   323:  2:\1:2:\1:2:1
   324:  2:\1:2:\1:1:2
   325:  2:\1:1:2:2:\1
   326:  2:\1:1:2:\1:2
   327:  2:\1:1:\1:2:2
   328:  2:\1:\1:2:2:1
   329:  2:\1:\1:2:1:2
   330:  2:\1:\1:1:2:2
   331:  1:2:2:2:\1:\1
   332:  1:2:2:\1:2:\1
   333:  1:2:2:\1:\1:2
   334:  1:2:\1:2:2:\1
   335:  1:2:\1:2:\1:2
   336:  1:2:\1:\1:2:2
   337:  1:\1:2:2:2:\1
   338:  1:\1:2:2:\1:2
   339:  1:\1:2:\1:2:2
   340:  1:\1:\1:2:2:2
   341:  \1:2:2:2:1:\1
   342:  \1:2:2:2:\1:1
   343:  \1:2:2:1:2:\1
   344:  \1:2:2:1:\1:2
   345:  \1:2:2:\1:2:1
   346:  \1:2:2:\1:1:2
   347:  \1:2:1:2:2:\1
   348:  \1:2:1:2:\1:2
   349:  \1:2:1:\1:2:2
   350:  \1:2:\1:2:2:1
   351:  \1:2:\1:2:1:2
   352:  \1:2:\1:1:2:2
   353:  \1:1:2:2:2:\1
   354:  \1:1:2:2:\1:2
   355:  \1:1:2:\1:2:2
   356:  \1:1:\1:2:2:2
   357:  \1:\1:2:2:2:1
   358:  \1:\1:2:2:1:2
   359:  \1:\1:2:1:2:2
   360:  \1:\1:1:2:2:2
family= 4 2 0 new D3h genus #     9 is 0:0:0:1:\1:\2
     1:  0:0:0:1:\1:\2
     2:  0:0:0:1:\2:\1
     3:  0:0:0:\1:1:\2
     4:  0:0:0:\1:\2:1
     5:  0:0:0:\2:1:\1
     6:  0:0:0:\2:\1:1
     7:  0:0:1:0:\1:\2
     8:  0:0:1:0:\2:\1
     9:  0:0:1:\1:0:\2
    10:  0:0:1:\1:\2:0
    11:  0:0:1:\2:0:\1
    12:  0:0:1:\2:\1:0
    13:  0:0:\1:0:1:\2
    14:  0:0:\1:0:\2:1
    15:  0:0:\1:1:0:\2
    16:  0:0:\1:1:\2:0
    17:  0:0:\1:\2:0:1
    18:  0:0:\1:\2:1:0
    19:  0:0:\2:0:1:\1
    20:  0:0:\2:0:\1:1
    21:  0:0:\2:1:0:\1
    22:  0:0:\2:1:\1:0
    23:  0:0:\2:\1:0:1
    24:  0:0:\2:\1:1:0
    25:  0:1:0:0:\1:\2
    26:  0:1:0:0:\2:\1
    27:  0:1:0:\1:0:\2
    28:  0:1:0:\1:\2:0
    29:  0:1:0:\2:0:\1
    30:  0:1:0:\2:\1:0
    31:  0:1:\1:0:0:\2
    32:  0:1:\1:0:\2:0
    33:  0:1:\1:\2:0:0
    34:  0:1:\2:0:0:\1
    35:  0:1:\2:0:\1:0
    36:  0:1:\2:\1:0:0
    37:  0:\1:0:0:1:\2
    38:  0:\1:0:0:\2:1
    39:  0:\1:0:1:0:\2
    40:  0:\1:0:1:\2:0
    41:  0:\1:0:\2:0:1
    42:  0:\1:0:\2:1:0
    43:  0:\1:1:0:0:\2
    44:  0:\1:1:0:\2:0
    45:  0:\1:1:\2:0:0
    46:  0:\1:\2:0:0:1
    47:  0:\1:\2:0:1:0
    48:  0:\1:\2:1:0:0
    49:  0:\2:0:0:1:\1
    50:  0:\2:0:0:\1:1
    51:  0:\2:0:1:0:\1
    52:  0:\2:0:1:\1:0
    53:  0:\2:0:\1:0:1
    54:  0:\2:0:\1:1:0
    55:  0:\2:1:0:0:\1
    56:  0:\2:1:0:\1:0
    57:  0:\2:1:\1:0:0
    58:  0:\2:\1:0:0:1
    59:  0:\2:\1:0:1:0
    60:  0:\2:\1:1:0:0
    61:  1:0:0:0:\1:\2
    62:  1:0:0:0:\2:\1
    63:  1:0:0:\1:0:\2
    64:  1:0:0:\1:\2:0
    65:  1:0:0:\2:0:\1
    66:  1:0:0:\2:\1:0
    67:  1:0:\1:0:0:\2
    68:  1:0:\1:0:\2:0
    69:  1:0:\1:\2:0:0
    70:  1:0:\2:0:0:\1
    71:  1:0:\2:0:\1:0
    72:  1:0:\2:\1:0:0
    73:  1:\1:0:0:0:\2
    74:  1:\1:0:0:\2:0
    75:  1:\1:0:\2:0:0
    76:  1:\1:\2:0:0:0
    77:  1:\2:0:0:0:\1
    78:  1:\2:0:0:\1:0
    79:  1:\2:0:\1:0:0
    80:  1:\2:\1:0:0:0
    81:  \1:0:0:0:1:\2
    82:  \1:0:0:0:\2:1
    83:  \1:0:0:1:0:\2
    84:  \1:0:0:1:\2:0
    85:  \1:0:0:\2:0:1
    86:  \1:0:0:\2:1:0
    87:  \1:0:1:0:0:\2
    88:  \1:0:1:0:\2:0
    89:  \1:0:1:\2:0:0
    90:  \1:0:\2:0:0:1
    91:  \1:0:\2:0:1:0
    92:  \1:0:\2:1:0:0
    93:  \1:1:0:0:0:\2
    94:  \1:1:0:0:\2:0
    95:  \1:1:0:\2:0:0
    96:  \1:1:\2:0:0:0
    97:  \1:\2:0:0:0:1
    98:  \1:\2:0:0:1:0
    99:  \1:\2:0:1:0:0
   100:  \1:\2:1:0:0:0
   101:  \2:0:0:0:1:\1
   102:  \2:0:0:0:\1:1
   103:  \2:0:0:1:0:\1
   104:  \2:0:0:1:\1:0
   105:  \2:0:0:\1:0:1
   106:  \2:0:0:\1:1:0
   107:  \2:0:1:0:0:\1
   108:  \2:0:1:0:\1:0
   109:  \2:0:1:\1:0:0
   110:  \2:0:\1:0:0:1
   111:  \2:0:\1:0:1:0
   112:  \2:0:\1:1:0:0
   113:  \2:1:0:0:0:\1
   114:  \2:1:0:0:\1:0
   115:  \2:1:0:\1:0:0
   116:  \2:1:\1:0:0:0
   117:  \2:\1:0:0:0:1
   118:  \2:\1:0:0:1:0
   119:  \2:\1:0:1:0:0
   120:  \2:\1:1:0:0:0
   121:  1:1:1:2:\2:\0
   122:  1:1:1:2:\0:\2
   123:  1:1:1:\2:2:\0
   124:  1:1:1:\2:\0:2
   125:  1:1:1:\0:2:\2
   126:  1:1:1:\0:\2:2
   127:  1:1:2:1:\2:\0
   128:  1:1:2:1:\0:\2
   129:  1:1:2:\2:1:\0
   130:  1:1:2:\2:\0:1
   131:  1:1:2:\0:1:\2
   132:  1:1:2:\0:\2:1
   133:  1:1:\2:1:2:\0
   134:  1:1:\2:1:\0:2
   135:  1:1:\2:2:1:\0
   136:  1:1:\2:2:\0:1
   137:  1:1:\2:\0:1:2
   138:  1:1:\2:\0:2:1
   139:  1:1:\0:1:2:\2
   140:  1:1:\0:1:\2:2
   141:  1:1:\0:2:1:\2
   142:  1:1:\0:2:\2:1
   143:  1:1:\0:\2:1:2
   144:  1:1:\0:\2:2:1
   145:  1:2:1:1:\2:\0
   146:  1:2:1:1:\0:\2
   147:  1:2:1:\2:1:\0
   148:  1:2:1:\2:\0:1
   149:  1:2:1:\0:1:\2
   150:  1:2:1:\0:\2:1
   151:  1:2:\2:1:1:\0
   152:  1:2:\2:1:\0:1
   153:  1:2:\2:\0:1:1
   154:  1:2:\0:1:1:\2
   155:  1:2:\0:1:\2:1
   156:  1:2:\0:\2:1:1
   157:  1:\2:1:1:2:\0
   158:  1:\2:1:1:\0:2
   159:  1:\2:1:2:1:\0
   160:  1:\2:1:2:\0:1
   161:  1:\2:1:\0:1:2
   162:  1:\2:1:\0:2:1
   163:  1:\2:2:1:1:\0
   164:  1:\2:2:1:\0:1
   165:  1:\2:2:\0:1:1
   166:  1:\2:\0:1:1:2
   167:  1:\2:\0:1:2:1
   168:  1:\2:\0:2:1:1
   169:  1:\0:1:1:2:\2
   170:  1:\0:1:1:\2:2
   171:  1:\0:1:2:1:\2
   172:  1:\0:1:2:\2:1
   173:  1:\0:1:\2:1:2
   174:  1:\0:1:\2:2:1
   175:  1:\0:2:1:1:\2
   176:  1:\0:2:1:\2:1
   177:  1:\0:2:\2:1:1
   178:  1:\0:\2:1:1:2
   179:  1:\0:\2:1:2:1
   180:  1:\0:\2:2:1:1
   181:  2:1:1:1:\2:\0
   182:  2:1:1:1:\0:\2
   183:  2:1:1:\2:1:\0
   184:  2:1:1:\2:\0:1
   185:  2:1:1:\0:1:\2
   186:  2:1:1:\0:\2:1
   187:  2:1:\2:1:1:\0
   188:  2:1:\2:1:\0:1
   189:  2:1:\2:\0:1:1
   190:  2:1:\0:1:1:\2
   191:  2:1:\0:1:\2:1
   192:  2:1:\0:\2:1:1
   193:  2:\2:1:1:1:\0
   194:  2:\2:1:1:\0:1
   195:  2:\2:1:\0:1:1
   196:  2:\2:\0:1:1:1
   197:  2:\0:1:1:1:\2
   198:  2:\0:1:1:\2:1
   199:  2:\0:1:\2:1:1
   200:  2:\0:\2:1:1:1
   201:  \2:1:1:1:2:\0
   202:  \2:1:1:1:\0:2
   203:  \2:1:1:2:1:\0
   204:  \2:1:1:2:\0:1
   205:  \2:1:1:\0:1:2
   206:  \2:1:1:\0:2:1
   207:  \2:1:2:1:1:\0
   208:  \2:1:2:1:\0:1
   209:  \2:1:2:\0:1:1
   210:  \2:1:\0:1:1:2
   211:  \2:1:\0:1:2:1
   212:  \2:1:\0:2:1:1
   213:  \2:2:1:1:1:\0
   214:  \2:2:1:1:\0:1
   215:  \2:2:1:\0:1:1
   216:  \2:2:\0:1:1:1
   217:  \2:\0:1:1:1:2
   218:  \2:\0:1:1:2:1
   219:  \2:\0:1:2:1:1
   220:  \2:\0:2:1:1:1
   221:  \0:1:1:1:2:\2
   222:  \0:1:1:1:\2:2
   223:  \0:1:1:2:1:\2
   224:  \0:1:1:2:\2:1
   225:  \0:1:1:\2:1:2
   226:  \0:1:1:\2:2:1
   227:  \0:1:2:1:1:\2
   228:  \0:1:2:1:\2:1
   229:  \0:1:2:\2:1:1
   230:  \0:1:\2:1:1:2
   231:  \0:1:\2:1:2:1
   232:  \0:1:\2:2:1:1
   233:  \0:2:1:1:1:\2
   234:  \0:2:1:1:\2:1
   235:  \0:2:1:\2:1:1
   236:  \0:2:\2:1:1:1
   237:  \0:\2:1:1:1:2
   238:  \0:\2:1:1:2:1
   239:  \0:\2:1:2:1:1
   240:  \0:\2:2:1:1:1
   241:  2:2:2:0:\0:\1
   242:  2:2:2:0:\1:\0
   243:  2:2:2:\0:0:\1
   244:  2:2:2:\0:\1:0
   245:  2:2:2:\1:0:\0
   246:  2:2:2:\1:\0:0
   247:  2:2:0:2:\0:\1
   248:  2:2:0:2:\1:\0
   249:  2:2:0:\0:2:\1
   250:  2:2:0:\0:\1:2
   251:  2:2:0:\1:2:\0
   252:  2:2:0:\1:\0:2
   253:  2:2:\0:2:0:\1
   254:  2:2:\0:2:\1:0
   255:  2:2:\0:0:2:\1
   256:  2:2:\0:0:\1:2
   257:  2:2:\0:\1:2:0
   258:  2:2:\0:\1:0:2
   259:  2:2:\1:2:0:\0
   260:  2:2:\1:2:\0:0
   261:  2:2:\1:0:2:\0
   262:  2:2:\1:0:\0:2
   263:  2:2:\1:\0:2:0
   264:  2:2:\1:\0:0:2
   265:  2:0:2:2:\0:\1
   266:  2:0:2:2:\1:\0
   267:  2:0:2:\0:2:\1
   268:  2:0:2:\0:\1:2
   269:  2:0:2:\1:2:\0
   270:  2:0:2:\1:\0:2
   271:  2:0:\0:2:2:\1
   272:  2:0:\0:2:\1:2
   273:  2:0:\0:\1:2:2
   274:  2:0:\1:2:2:\0
   275:  2:0:\1:2:\0:2
   276:  2:0:\1:\0:2:2
   277:  2:\0:2:2:0:\1
   278:  2:\0:2:2:\1:0
   279:  2:\0:2:0:2:\1
   280:  2:\0:2:0:\1:2
   281:  2:\0:2:\1:2:0
   282:  2:\0:2:\1:0:2
   283:  2:\0:0:2:2:\1
   284:  2:\0:0:2:\1:2
   285:  2:\0:0:\1:2:2
   286:  2:\0:\1:2:2:0
   287:  2:\0:\1:2:0:2
   288:  2:\0:\1:0:2:2
   289:  2:\1:2:2:0:\0
   290:  2:\1:2:2:\0:0
   291:  2:\1:2:0:2:\0
   292:  2:\1:2:0:\0:2
   293:  2:\1:2:\0:2:0
   294:  2:\1:2:\0:0:2
   295:  2:\1:0:2:2:\0
   296:  2:\1:0:2:\0:2
   297:  2:\1:0:\0:2:2
   298:  2:\1:\0:2:2:0
   299:  2:\1:\0:2:0:2
   300:  2:\1:\0:0:2:2
   301:  0:2:2:2:\0:\1
   302:  0:2:2:2:\1:\0
   303:  0:2:2:\0:2:\1
   304:  0:2:2:\0:\1:2
   305:  0:2:2:\1:2:\0
   306:  0:2:2:\1:\0:2
   307:  0:2:\0:2:2:\1
   308:  0:2:\0:2:\1:2
   309:  0:2:\0:\1:2:2
   310:  0:2:\1:2:2:\0
   311:  0:2:\1:2:\0:2
   312:  0:2:\1:\0:2:2
   313:  0:\0:2:2:2:\1
   314:  0:\0:2:2:\1:2
   315:  0:\0:2:\1:2:2
   316:  0:\0:\1:2:2:2
   317:  0:\1:2:2:2:\0
   318:  0:\1:2:2:\0:2
   319:  0:\1:2:\0:2:2
   320:  0:\1:\0:2:2:2
   321:  \0:2:2:2:0:\1
   322:  \0:2:2:2:\1:0
   323:  \0:2:2:0:2:\1
   324:  \0:2:2:0:\1:2
   325:  \0:2:2:\1:2:0
   326:  \0:2:2:\1:0:2
   327:  \0:2:0:2:2:\1
   328:  \0:2:0:2:\1:2
   329:  \0:2:0:\1:2:2
   330:  \0:2:\1:2:2:0
   331:  \0:2:\1:2:0:2
   332:  \0:2:\1:0:2:2
   333:  \0:0:2:2:2:\1
   334:  \0:0:2:2:\1:2
   335:  \0:0:2:\1:2:2
   336:  \0:0:\1:2:2:2
   337:  \0:\1:2:2:2:0
   338:  \0:\1:2:2:0:2
   339:  \0:\1:2:0:2:2
   340:  \0:\1:0:2:2:2
   341:  \1:2:2:2:0:\0
   342:  \1:2:2:2:\0:0
   343:  \1:2:2:0:2:\0
   344:  \1:2:2:0:\0:2
   345:  \1:2:2:\0:2:0
   346:  \1:2:2:\0:0:2
   347:  \1:2:0:2:2:\0
   348:  \1:2:0:2:\0:2
   349:  \1:2:0:\0:2:2
   350:  \1:2:\0:2:2:0
   351:  \1:2:\0:2:0:2
   352:  \1:2:\0:0:2:2
   353:  \1:0:2:2:2:\0
   354:  \1:0:2:2:\0:2
   355:  \1:0:2:\0:2:2
   356:  \1:0:\0:2:2:2
   357:  \1:\0:2:2:2:0
   358:  \1:\0:2:2:0:2
   359:  \1:\0:2:0:2:2
   360:  \1:\0:0:2:2:2
   361:  0:0:0:2:\2:\1
   362:  0:0:0:2:\1:\2
   363:  0:0:0:\2:2:\1
   364:  0:0:0:\2:\1:2
   365:  0:0:0:\1:2:\2
   366:  0:0:0:\1:\2:2
   367:  0:0:2:0:\2:\1
   368:  0:0:2:0:\1:\2
   369:  0:0:2:\2:0:\1
   370:  0:0:2:\2:\1:0
   371:  0:0:2:\1:0:\2
   372:  0:0:2:\1:\2:0
   373:  0:0:\2:0:2:\1
   374:  0:0:\2:0:\1:2
   375:  0:0:\2:2:0:\1
   376:  0:0:\2:2:\1:0
   377:  0:0:\2:\1:0:2
   378:  0:0:\2:\1:2:0
   379:  0:0:\1:0:2:\2
   380:  0:0:\1:0:\2:2
   381:  0:0:\1:2:0:\2
   382:  0:0:\1:2:\2:0
   383:  0:0:\1:\2:0:2
   384:  0:0:\1:\2:2:0
   385:  0:2:0:0:\2:\1
   386:  0:2:0:0:\1:\2
   387:  0:2:0:\2:0:\1
   388:  0:2:0:\2:\1:0
   389:  0:2:0:\1:0:\2
   390:  0:2:0:\1:\2:0
   391:  0:2:\2:0:0:\1
   392:  0:2:\2:0:\1:0
   393:  0:2:\2:\1:0:0
   394:  0:2:\1:0:0:\2
   395:  0:2:\1:0:\2:0
   396:  0:2:\1:\2:0:0
   397:  0:\2:0:0:2:\1
   398:  0:\2:0:0:\1:2
   399:  0:\2:0:2:0:\1
   400:  0:\2:0:2:\1:0
   401:  0:\2:0:\1:0:2
   402:  0:\2:0:\1:2:0
   403:  0:\2:2:0:0:\1
   404:  0:\2:2:0:\1:0
   405:  0:\2:2:\1:0:0
   406:  0:\2:\1:0:0:2
   407:  0:\2:\1:0:2:0
   408:  0:\2:\1:2:0:0
   409:  0:\1:0:0:2:\2
   410:  0:\1:0:0:\2:2
   411:  0:\1:0:2:0:\2
   412:  0:\1:0:2:\2:0
   413:  0:\1:0:\2:0:2
   414:  0:\1:0:\2:2:0
   415:  0:\1:2:0:0:\2
   416:  0:\1:2:0:\2:0
   417:  0:\1:2:\2:0:0
   418:  0:\1:\2:0:0:2
   419:  0:\1:\2:0:2:0
   420:  0:\1:\2:2:0:0
   421:  2:0:0:0:\2:\1
   422:  2:0:0:0:\1:\2
   423:  2:0:0:\2:0:\1
   424:  2:0:0:\2:\1:0
   425:  2:0:0:\1:0:\2
   426:  2:0:0:\1:\2:0
   427:  2:0:\2:0:0:\1
   428:  2:0:\2:0:\1:0
   429:  2:0:\2:\1:0:0
   430:  2:0:\1:0:0:\2
   431:  2:0:\1:0:\2:0
   432:  2:0:\1:\2:0:0
   433:  2:\2:0:0:0:\1
   434:  2:\2:0:0:\1:0
   435:  2:\2:0:\1:0:0
   436:  2:\2:\1:0:0:0
   437:  2:\1:0:0:0:\2
   438:  2:\1:0:0:\2:0
   439:  2:\1:0:\2:0:0
   440:  2:\1:\2:0:0:0
   441:  \2:0:0:0:2:\1
   442:  \2:0:0:0:\1:2
   443:  \2:0:0:2:0:\1
   444:  \2:0:0:2:\1:0
   445:  \2:0:0:\1:0:2
   446:  \2:0:0:\1:2:0
   447:  \2:0:2:0:0:\1
   448:  \2:0:2:0:\1:0
   449:  \2:0:2:\1:0:0
   450:  \2:0:\1:0:0:2
   451:  \2:0:\1:0:2:0
   452:  \2:0:\1:2:0:0
   453:  \2:2:0:0:0:\1
   454:  \2:2:0:0:\1:0
   455:  \2:2:0:\1:0:0
   456:  \2:2:\1:0:0:0
   457:  \2:\1:0:0:0:2
   458:  \2:\1:0:0:2:0
   459:  \2:\1:0:2:0:0
   460:  \2:\1:2:0:0:0
   461:  \1:0:0:0:2:\2
   462:  \1:0:0:0:\2:2
   463:  \1:0:0:2:0:\2
   464:  \1:0:0:2:\2:0
   465:  \1:0:0:\2:0:2
   466:  \1:0:0:\2:2:0
   467:  \1:0:2:0:0:\2
   468:  \1:0:2:0:\2:0
   469:  \1:0:2:\2:0:0
   470:  \1:0:\2:0:0:2
   471:  \1:0:\2:0:2:0
   472:  \1:0:\2:2:0:0
   473:  \1:2:0:0:0:\2
   474:  \1:2:0:0:\2:0
   475:  \1:2:0:\2:0:0
   476:  \1:2:\2:0:0:0
   477:  \1:\2:0:0:0:2
   478:  \1:\2:0:0:2:0
   479:  \1:\2:0:2:0:0
   480:  \1:\2:2:0:0:0
   481:  1:1:1:0:\0:\2
   482:  1:1:1:0:\2:\0
   483:  1:1:1:\0:0:\2
   484:  1:1:1:\0:\2:0
   485:  1:1:1:\2:0:\0
   486:  1:1:1:\2:\0:0
   487:  1:1:0:1:\0:\2
   488:  1:1:0:1:\2:\0
   489:  1:1:0:\0:1:\2
   490:  1:1:0:\0:\2:1
   491:  1:1:0:\2:1:\0
   492:  1:1:0:\2:\0:1
   493:  1:1:\0:1:0:\2
   494:  1:1:\0:1:\2:0
   495:  1:1:\0:0:1:\2
   496:  1:1:\0:0:\2:1
   497:  1:1:\0:\2:1:0
   498:  1:1:\0:\2:0:1
   499:  1:1:\2:1:0:\0
   500:  1:1:\2:1:\0:0
   501:  1:1:\2:0:1:\0
   502:  1:1:\2:0:\0:1
   503:  1:1:\2:\0:1:0
   504:  1:1:\2:\0:0:1
   505:  1:0:1:1:\0:\2
   506:  1:0:1:1:\2:\0
   507:  1:0:1:\0:1:\2
   508:  1:0:1:\0:\2:1
   509:  1:0:1:\2:1:\0
   510:  1:0:1:\2:\0:1
   511:  1:0:\0:1:1:\2
   512:  1:0:\0:1:\2:1
   513:  1:0:\0:\2:1:1
   514:  1:0:\2:1:1:\0
   515:  1:0:\2:1:\0:1
   516:  1:0:\2:\0:1:1
   517:  1:\0:1:1:0:\2
   518:  1:\0:1:1:\2:0
   519:  1:\0:1:0:1:\2
   520:  1:\0:1:0:\2:1
   521:  1:\0:1:\2:1:0
   522:  1:\0:1:\2:0:1
   523:  1:\0:0:1:1:\2
   524:  1:\0:0:1:\2:1
   525:  1:\0:0:\2:1:1
   526:  1:\0:\2:1:1:0
   527:  1:\0:\2:1:0:1
   528:  1:\0:\2:0:1:1
   529:  1:\2:1:1:0:\0
   530:  1:\2:1:1:\0:0
   531:  1:\2:1:0:1:\0
   532:  1:\2:1:0:\0:1
   533:  1:\2:1:\0:1:0
   534:  1:\2:1:\0:0:1
   535:  1:\2:0:1:1:\0
   536:  1:\2:0:1:\0:1
   537:  1:\2:0:\0:1:1
   538:  1:\2:\0:1:1:0
   539:  1:\2:\0:1:0:1
   540:  1:\2:\0:0:1:1
   541:  0:1:1:1:\0:\2
   542:  0:1:1:1:\2:\0
   543:  0:1:1:\0:1:\2
   544:  0:1:1:\0:\2:1
   545:  0:1:1:\2:1:\0
   546:  0:1:1:\2:\0:1
   547:  0:1:\0:1:1:\2
   548:  0:1:\0:1:\2:1
   549:  0:1:\0:\2:1:1
   550:  0:1:\2:1:1:\0
   551:  0:1:\2:1:\0:1
   552:  0:1:\2:\0:1:1
   553:  0:\0:1:1:1:\2
   554:  0:\0:1:1:\2:1
   555:  0:\0:1:\2:1:1
   556:  0:\0:\2:1:1:1
   557:  0:\2:1:1:1:\0
   558:  0:\2:1:1:\0:1
   559:  0:\2:1:\0:1:1
   560:  0:\2:\0:1:1:1
   561:  \0:1:1:1:0:\2
   562:  \0:1:1:1:\2:0
   563:  \0:1:1:0:1:\2
   564:  \0:1:1:0:\2:1
   565:  \0:1:1:\2:1:0
   566:  \0:1:1:\2:0:1
   567:  \0:1:0:1:1:\2
   568:  \0:1:0:1:\2:1
   569:  \0:1:0:\2:1:1
   570:  \0:1:\2:1:1:0
   571:  \0:1:\2:1:0:1
   572:  \0:1:\2:0:1:1
   573:  \0:0:1:1:1:\2
   574:  \0:0:1:1:\2:1
   575:  \0:0:1:\2:1:1
   576:  \0:0:\2:1:1:1
   577:  \0:\2:1:1:1:0
   578:  \0:\2:1:1:0:1
   579:  \0:\2:1:0:1:1
   580:  \0:\2:0:1:1:1
   581:  \2:1:1:1:0:\0
   582:  \2:1:1:1:\0:0
   583:  \2:1:1:0:1:\0
   584:  \2:1:1:0:\0:1
   585:  \2:1:1:\0:1:0
   586:  \2:1:1:\0:0:1
   587:  \2:1:0:1:1:\0
   588:  \2:1:0:1:\0:1
   589:  \2:1:0:\0:1:1
   590:  \2:1:\0:1:1:0
   591:  \2:1:\0:1:0:1
   592:  \2:1:\0:0:1:1
   593:  \2:0:1:1:1:\0
   594:  \2:0:1:1:\0:1
   595:  \2:0:1:\0:1:1
   596:  \2:0:\0:1:1:1
   597:  \2:\0:1:1:1:0
   598:  \2:\0:1:1:0:1
   599:  \2:\0:1:0:1:1
   600:  \2:\0:0:1:1:1
   601:  2:2:2:1:\1:\0
   602:  2:2:2:1:\0:\1
   603:  2:2:2:\1:1:\0
   604:  2:2:2:\1:\0:1
   605:  2:2:2:\0:1:\1
   606:  2:2:2:\0:\1:1
   607:  2:2:1:2:\1:\0
   608:  2:2:1:2:\0:\1
   609:  2:2:1:\1:2:\0
   610:  2:2:1:\1:\0:2
   611:  2:2:1:\0:2:\1
   612:  2:2:1:\0:\1:2
   613:  2:2:\1:2:1:\0
   614:  2:2:\1:2:\0:1
   615:  2:2:\1:1:2:\0
   616:  2:2:\1:1:\0:2
   617:  2:2:\1:\0:2:1
   618:  2:2:\1:\0:1:2
   619:  2:2:\0:2:1:\1
   620:  2:2:\0:2:\1:1
   621:  2:2:\0:1:2:\1
   622:  2:2:\0:1:\1:2
   623:  2:2:\0:\1:2:1
   624:  2:2:\0:\1:1:2
   625:  2:1:2:2:\1:\0
   626:  2:1:2:2:\0:\1
   627:  2:1:2:\1:2:\0
   628:  2:1:2:\1:\0:2
   629:  2:1:2:\0:2:\1
   630:  2:1:2:\0:\1:2
   631:  2:1:\1:2:2:\0
   632:  2:1:\1:2:\0:2
   633:  2:1:\1:\0:2:2
   634:  2:1:\0:2:2:\1
   635:  2:1:\0:2:\1:2
   636:  2:1:\0:\1:2:2
   637:  2:\1:2:2:1:\0
   638:  2:\1:2:2:\0:1
   639:  2:\1:2:1:2:\0
   640:  2:\1:2:1:\0:2
   641:  2:\1:2:\0:2:1
   642:  2:\1:2:\0:1:2
   643:  2:\1:1:2:2:\0
   644:  2:\1:1:2:\0:2
   645:  2:\1:1:\0:2:2
   646:  2:\1:\0:2:2:1
   647:  2:\1:\0:2:1:2
   648:  2:\1:\0:1:2:2
   649:  2:\0:2:2:1:\1
   650:  2:\0:2:2:\1:1
   651:  2:\0:2:1:2:\1
   652:  2:\0:2:1:\1:2
   653:  2:\0:2:\1:2:1
   654:  2:\0:2:\1:1:2
   655:  2:\0:1:2:2:\1
   656:  2:\0:1:2:\1:2
   657:  2:\0:1:\1:2:2
   658:  2:\0:\1:2:2:1
   659:  2:\0:\1:2:1:2
   660:  2:\0:\1:1:2:2
   661:  1:2:2:2:\1:\0
   662:  1:2:2:2:\0:\1
   663:  1:2:2:\1:2:\0
   664:  1:2:2:\1:\0:2
   665:  1:2:2:\0:2:\1
   666:  1:2:2:\0:\1:2
   667:  1:2:\1:2:2:\0
   668:  1:2:\1:2:\0:2
   669:  1:2:\1:\0:2:2
   670:  1:2:\0:2:2:\1
   671:  1:2:\0:2:\1:2
   672:  1:2:\0:\1:2:2
   673:  1:\1:2:2:2:\0
   674:  1:\1:2:2:\0:2
   675:  1:\1:2:\0:2:2
   676:  1:\1:\0:2:2:2
   677:  1:\0:2:2:2:\1
   678:  1:\0:2:2:\1:2
   679:  1:\0:2:\1:2:2
   680:  1:\0:\1:2:2:2
   681:  \1:2:2:2:1:\0
   682:  \1:2:2:2:\0:1
   683:  \1:2:2:1:2:\0
   684:  \1:2:2:1:\0:2
   685:  \1:2:2:\0:2:1
   686:  \1:2:2:\0:1:2
   687:  \1:2:1:2:2:\0
   688:  \1:2:1:2:\0:2
   689:  \1:2:1:\0:2:2
   690:  \1:2:\0:2:2:1
   691:  \1:2:\0:2:1:2
   692:  \1:2:\0:1:2:2
   693:  \1:1:2:2:2:\0
   694:  \1:1:2:2:\0:2
   695:  \1:1:2:\0:2:2
   696:  \1:1:\0:2:2:2
   697:  \1:\0:2:2:2:1
   698:  \1:\0:2:2:1:2
   699:  \1:\0:2:1:2:2
   700:  \1:\0:1:2:2:2
   701:  \0:2:2:2:1:\1
   702:  \0:2:2:2:\1:1
   703:  \0:2:2:1:2:\1
   704:  \0:2:2:1:\1:2
   705:  \0:2:2:\1:2:1
   706:  \0:2:2:\1:1:2
   707:  \0:2:1:2:2:\1
   708:  \0:2:1:2:\1:2
   709:  \0:2:1:\1:2:2
   710:  \0:2:\1:2:2:1
   711:  \0:2:\1:2:1:2
   712:  \0:2:\1:1:2:2
   713:  \0:1:2:2:2:\1
   714:  \0:1:2:2:\1:2
   715:  \0:1:2:\1:2:2
   716:  \0:1:\1:2:2:2
   717:  \0:\1:2:2:2:1
   718:  \0:\1:2:2:1:2
   719:  \0:\1:2:1:2:2
   720:  \0:\1:1:2:2:2
family= 4 2 0 new D3h genus #    10 is 0:0:0:1:\2:\2
     1:  0:0:0:1:\2:\2
     2:  0:0:0:\2:1:\2
     3:  0:0:0:\2:\2:1
     4:  0:0:1:0:\2:\2
     5:  0:0:1:\2:0:\2
     6:  0:0:1:\2:\2:0
     7:  0:0:\2:0:1:\2
     8:  0:0:\2:0:\2:1
     9:  0:0:\2:1:0:\2
    10:  0:0:\2:1:\2:0
    11:  0:0:\2:\2:0:1
    12:  0:0:\2:\2:1:0
    13:  0:1:0:0:\2:\2
    14:  0:1:0:\2:0:\2
    15:  0:1:0:\2:\2:0
    16:  0:1:\2:0:0:\2
    17:  0:1:\2:0:\2:0
    18:  0:1:\2:\2:0:0
    19:  0:\2:0:0:1:\2
    20:  0:\2:0:0:\2:1
    21:  0:\2:0:1:0:\2
    22:  0:\2:0:1:\2:0
    23:  0:\2:0:\2:0:1
    24:  0:\2:0:\2:1:0
    25:  0:\2:1:0:0:\2
    26:  0:\2:1:0:\2:0
    27:  0:\2:1:\2:0:0
    28:  0:\2:\2:0:0:1
    29:  0:\2:\2:0:1:0
    30:  0:\2:\2:1:0:0
    31:  1:0:0:0:\2:\2
    32:  1:0:0:\2:0:\2
    33:  1:0:0:\2:\2:0
    34:  1:0:\2:0:0:\2
    35:  1:0:\2:0:\2:0
    36:  1:0:\2:\2:0:0
    37:  1:\2:0:0:0:\2
    38:  1:\2:0:0:\2:0
    39:  1:\2:0:\2:0:0
    40:  1:\2:\2:0:0:0
    41:  \2:0:0:0:1:\2
    42:  \2:0:0:0:\2:1
    43:  \2:0:0:1:0:\2
    44:  \2:0:0:1:\2:0
    45:  \2:0:0:\2:0:1
    46:  \2:0:0:\2:1:0
    47:  \2:0:1:0:0:\2
    48:  \2:0:1:0:\2:0
    49:  \2:0:1:\2:0:0
    50:  \2:0:\2:0:0:1
    51:  \2:0:\2:0:1:0
    52:  \2:0:\2:1:0:0
    53:  \2:1:0:0:0:\2
    54:  \2:1:0:0:\2:0
    55:  \2:1:0:\2:0:0
    56:  \2:1:\2:0:0:0
    57:  \2:\2:0:0:0:1
    58:  \2:\2:0:0:1:0
    59:  \2:\2:0:1:0:0
    60:  \2:\2:1:0:0:0
    61:  1:1:1:2:\0:\0
    62:  1:1:1:\0:2:\0
    63:  1:1:1:\0:\0:2
    64:  1:1:2:1:\0:\0
    65:  1:1:2:\0:1:\0
    66:  1:1:2:\0:\0:1
    67:  1:1:\0:1:2:\0
    68:  1:1:\0:1:\0:2
    69:  1:1:\0:2:1:\0
    70:  1:1:\0:2:\0:1
    71:  1:1:\0:\0:1:2
    72:  1:1:\0:\0:2:1
    73:  1:2:1:1:\0:\0
    74:  1:2:1:\0:1:\0
    75:  1:2:1:\0:\0:1
    76:  1:2:\0:1:1:\0
    77:  1:2:\0:1:\0:1
    78:  1:2:\0:\0:1:1
    79:  1:\0:1:1:2:\0
    80:  1:\0:1:1:\0:2
    81:  1:\0:1:2:1:\0
    82:  1:\0:1:2:\0:1
    83:  1:\0:1:\0:1:2
    84:  1:\0:1:\0:2:1
    85:  1:\0:2:1:1:\0
    86:  1:\0:2:1:\0:1
    87:  1:\0:2:\0:1:1
    88:  1:\0:\0:1:1:2
    89:  1:\0:\0:1:2:1
    90:  1:\0:\0:2:1:1
    91:  2:1:1:1:\0:\0
    92:  2:1:1:\0:1:\0
    93:  2:1:1:\0:\0:1
    94:  2:1:\0:1:1:\0
    95:  2:1:\0:1:\0:1
    96:  2:1:\0:\0:1:1
    97:  2:\0:1:1:1:\0
    98:  2:\0:1:1:\0:1
    99:  2:\0:1:\0:1:1
   100:  2:\0:\0:1:1:1
   101:  \0:1:1:1:2:\0
   102:  \0:1:1:1:\0:2
   103:  \0:1:1:2:1:\0
   104:  \0:1:1:2:\0:1
   105:  \0:1:1:\0:1:2
   106:  \0:1:1:\0:2:1
   107:  \0:1:2:1:1:\0
   108:  \0:1:2:1:\0:1
   109:  \0:1:2:\0:1:1
   110:  \0:1:\0:1:1:2
   111:  \0:1:\0:1:2:1
   112:  \0:1:\0:2:1:1
   113:  \0:2:1:1:1:\0
   114:  \0:2:1:1:\0:1
   115:  \0:2:1:\0:1:1
   116:  \0:2:\0:1:1:1
   117:  \0:\0:1:1:1:2
   118:  \0:\0:1:1:2:1
   119:  \0:\0:1:2:1:1
   120:  \0:\0:2:1:1:1
   121:  2:2:2:0:\1:\1
   122:  2:2:2:\1:0:\1
   123:  2:2:2:\1:\1:0
   124:  2:2:0:2:\1:\1
   125:  2:2:0:\1:2:\1
   126:  2:2:0:\1:\1:2
   127:  2:2:\1:2:0:\1
   128:  2:2:\1:2:\1:0
   129:  2:2:\1:0:2:\1
   130:  2:2:\1:0:\1:2
   131:  2:2:\1:\1:2:0
   132:  2:2:\1:\1:0:2
   133:  2:0:2:2:\1:\1
   134:  2:0:2:\1:2:\1
   135:  2:0:2:\1:\1:2
   136:  2:0:\1:2:2:\1
   137:  2:0:\1:2:\1:2
   138:  2:0:\1:\1:2:2
   139:  2:\1:2:2:0:\1
   140:  2:\1:2:2:\1:0
   141:  2:\1:2:0:2:\1
   142:  2:\1:2:0:\1:2
   143:  2:\1:2:\1:2:0
   144:  2:\1:2:\1:0:2
   145:  2:\1:0:2:2:\1
   146:  2:\1:0:2:\1:2
   147:  2:\1:0:\1:2:2
   148:  2:\1:\1:2:2:0
   149:  2:\1:\1:2:0:2
   150:  2:\1:\1:0:2:2
   151:  0:2:2:2:\1:\1
   152:  0:2:2:\1:2:\1
   153:  0:2:2:\1:\1:2
   154:  0:2:\1:2:2:\1
   155:  0:2:\1:2:\1:2
   156:  0:2:\1:\1:2:2
   157:  0:\1:2:2:2:\1
   158:  0:\1:2:2:\1:2
   159:  0:\1:2:\1:2:2
   160:  0:\1:\1:2:2:2
   161:  \1:2:2:2:0:\1
   162:  \1:2:2:2:\1:0
   163:  \1:2:2:0:2:\1
   164:  \1:2:2:0:\1:2
   165:  \1:2:2:\1:2:0
   166:  \1:2:2:\1:0:2
   167:  \1:2:0:2:2:\1
   168:  \1:2:0:2:\1:2
   169:  \1:2:0:\1:2:2
   170:  \1:2:\1:2:2:0
   171:  \1:2:\1:2:0:2
   172:  \1:2:\1:0:2:2
   173:  \1:0:2:2:2:\1
   174:  \1:0:2:2:\1:2
   175:  \1:0:2:\1:2:2
   176:  \1:0:\1:2:2:2
   177:  \1:\1:2:2:2:0
   178:  \1:\1:2:2:0:2
   179:  \1:\1:2:0:2:2
   180:  \1:\1:0:2:2:2
   181:  0:0:0:2:\1:\1
   182:  0:0:0:\1:2:\1
   183:  0:0:0:\1:\1:2
   184:  0:0:2:0:\1:\1
   185:  0:0:2:\1:0:\1
   186:  0:0:2:\1:\1:0
   187:  0:0:\1:0:2:\1
   188:  0:0:\1:0:\1:2
   189:  0:0:\1:2:0:\1
   190:  0:0:\1:2:\1:0
   191:  0:0:\1:\1:0:2
   192:  0:0:\1:\1:2:0
   193:  0:2:0:0:\1:\1
   194:  0:2:0:\1:0:\1
   195:  0:2:0:\1:\1:0
   196:  0:2:\1:0:0:\1
   197:  0:2:\1:0:\1:0
   198:  0:2:\1:\1:0:0
   199:  0:\1:0:0:2:\1
   200:  0:\1:0:0:\1:2
   201:  0:\1:0:2:0:\1
   202:  0:\1:0:2:\1:0
   203:  0:\1:0:\1:0:2
   204:  0:\1:0:\1:2:0
   205:  0:\1:2:0:0:\1
   206:  0:\1:2:0:\1:0
   207:  0:\1:2:\1:0:0
   208:  0:\1:\1:0:0:2
   209:  0:\1:\1:0:2:0
   210:  0:\1:\1:2:0:0
   211:  2:0:0:0:\1:\1
   212:  2:0:0:\1:0:\1
   213:  2:0:0:\1:\1:0
   214:  2:0:\1:0:0:\1
   215:  2:0:\1:0:\1:0
   216:  2:0:\1:\1:0:0
   217:  2:\1:0:0:0:\1
   218:  2:\1:0:0:\1:0
   219:  2:\1:0:\1:0:0
   220:  2:\1:\1:0:0:0
   221:  \1:0:0:0:2:\1
   222:  \1:0:0:0:\1:2
   223:  \1:0:0:2:0:\1
   224:  \1:0:0:2:\1:0
   225:  \1:0:0:\1:0:2
   226:  \1:0:0:\1:2:0
   227:  \1:0:2:0:0:\1
   228:  \1:0:2:0:\1:0
   229:  \1:0:2:\1:0:0
   230:  \1:0:\1:0:0:2
   231:  \1:0:\1:0:2:0
   232:  \1:0:\1:2:0:0
   233:  \1:2:0:0:0:\1
   234:  \1:2:0:0:\1:0
   235:  \1:2:0:\1:0:0
   236:  \1:2:\1:0:0:0
   237:  \1:\1:0:0:0:2
   238:  \1:\1:0:0:2:0
   239:  \1:\1:0:2:0:0
   240:  \1:\1:2:0:0:0
   241:  1:1:1:0:\2:\2
   242:  1:1:1:\2:0:\2
   243:  1:1:1:\2:\2:0
   244:  1:1:0:1:\2:\2
   245:  1:1:0:\2:1:\2
   246:  1:1:0:\2:\2:1
   247:  1:1:\2:1:0:\2
   248:  1:1:\2:1:\2:0
   249:  1:1:\2:0:1:\2
   250:  1:1:\2:0:\2:1
   251:  1:1:\2:\2:1:0
   252:  1:1:\2:\2:0:1
   253:  1:0:1:1:\2:\2
   254:  1:0:1:\2:1:\2
   255:  1:0:1:\2:\2:1
   256:  1:0:\2:1:1:\2
   257:  1:0:\2:1:\2:1
   258:  1:0:\2:\2:1:1
   259:  1:\2:1:1:0:\2
   260:  1:\2:1:1:\2:0
   261:  1:\2:1:0:1:\2
   262:  1:\2:1:0:\2:1
   263:  1:\2:1:\2:1:0
   264:  1:\2:1:\2:0:1
   265:  1:\2:0:1:1:\2
   266:  1:\2:0:1:\2:1
   267:  1:\2:0:\2:1:1
   268:  1:\2:\2:1:1:0
   269:  1:\2:\2:1:0:1
   270:  1:\2:\2:0:1:1
   271:  0:1:1:1:\2:\2
   272:  0:1:1:\2:1:\2
   273:  0:1:1:\2:\2:1
   274:  0:1:\2:1:1:\2
   275:  0:1:\2:1:\2:1
   276:  0:1:\2:\2:1:1
   277:  0:\2:1:1:1:\2
   278:  0:\2:1:1:\2:1
   279:  0:\2:1:\2:1:1
   280:  0:\2:\2:1:1:1
   281:  \2:1:1:1:0:\2
   282:  \2:1:1:1:\2:0
   283:  \2:1:1:0:1:\2
   284:  \2:1:1:0:\2:1
   285:  \2:1:1:\2:1:0
   286:  \2:1:1:\2:0:1
   287:  \2:1:0:1:1:\2
   288:  \2:1:0:1:\2:1
   289:  \2:1:0:\2:1:1
   290:  \2:1:\2:1:1:0
   291:  \2:1:\2:1:0:1
   292:  \2:1:\2:0:1:1
   293:  \2:0:1:1:1:\2
   294:  \2:0:1:1:\2:1
   295:  \2:0:1:\2:1:1
   296:  \2:0:\2:1:1:1
   297:  \2:\2:1:1:1:0
   298:  \2:\2:1:1:0:1
   299:  \2:\2:1:0:1:1
   300:  \2:\2:0:1:1:1
   301:  2:2:2:1:\0:\0
   302:  2:2:2:\0:1:\0
   303:  2:2:2:\0:\0:1
   304:  2:2:1:2:\0:\0
   305:  2:2:1:\0:2:\0
   306:  2:2:1:\0:\0:2
   307:  2:2:\0:2:1:\0
   308:  2:2:\0:2:\0:1
   309:  2:2:\0:1:2:\0
   310:  2:2:\0:1:\0:2
   311:  2:2:\0:\0:2:1
   312:  2:2:\0:\0:1:2
   313:  2:1:2:2:\0:\0
   314:  2:1:2:\0:2:\0
   315:  2:1:2:\0:\0:2
   316:  2:1:\0:2:2:\0
   317:  2:1:\0:2:\0:2
   318:  2:1:\0:\0:2:2
   319:  2:\0:2:2:1:\0
   320:  2:\0:2:2:\0:1
   321:  2:\0:2:1:2:\0
   322:  2:\0:2:1:\0:2
   323:  2:\0:2:\0:2:1
   324:  2:\0:2:\0:1:2
   325:  2:\0:1:2:2:\0
   326:  2:\0:1:2:\0:2
   327:  2:\0:1:\0:2:2
   328:  2:\0:\0:2:2:1
   329:  2:\0:\0:2:1:2
   330:  2:\0:\0:1:2:2
   331:  1:2:2:2:\0:\0
   332:  1:2:2:\0:2:\0
   333:  1:2:2:\0:\0:2
   334:  1:2:\0:2:2:\0
   335:  1:2:\0:2:\0:2
   336:  1:2:\0:\0:2:2
   337:  1:\0:2:2:2:\0
   338:  1:\0:2:2:\0:2
   339:  1:\0:2:\0:2:2
   340:  1:\0:\0:2:2:2
   341:  \0:2:2:2:1:\0
   342:  \0:2:2:2:\0:1
   343:  \0:2:2:1:2:\0
   344:  \0:2:2:1:\0:2
   345:  \0:2:2:\0:2:1
   346:  \0:2:2:\0:1:2
   347:  \0:2:1:2:2:\0
   348:  \0:2:1:2:\0:2
   349:  \0:2:1:\0:2:2
   350:  \0:2:\0:2:2:1
   351:  \0:2:\0:2:1:2
   352:  \0:2:\0:1:2:2
   353:  \0:1:2:2:2:\0
   354:  \0:1:2:2:\0:2
   355:  \0:1:2:\0:2:2
   356:  \0:1:\0:2:2:2
   357:  \0:\0:2:2:2:1
   358:  \0:\0:2:2:1:2
   359:  \0:\0:2:1:2:2
   360:  \0:\0:1:2:2:2
family= 4 2 0 new D3h genus #    11 is 0:0:1:1:\0:\0
     1:  0:0:1:1:\0:\0
     2:  0:0:1:\0:1:\0
     3:  0:0:1:\0:\0:1
     4:  0:0:\0:1:1:\0
     5:  0:0:\0:1:\0:1
     6:  0:0:\0:\0:1:1
     7:  0:1:0:1:\0:\0
     8:  0:1:0:\0:1:\0
     9:  0:1:0:\0:\0:1
    10:  0:1:1:0:\0:\0
    11:  0:1:1:\0:0:\0
    12:  0:1:1:\0:\0:0
    13:  0:1:\0:0:1:\0
    14:  0:1:\0:0:\0:1
    15:  0:1:\0:1:0:\0
    16:  0:1:\0:1:\0:0
    17:  0:1:\0:\0:0:1
    18:  0:1:\0:\0:1:0
    19:  0:\0:0:1:1:\0
    20:  0:\0:0:1:\0:1
    21:  0:\0:0:\0:1:1
    22:  0:\0:1:0:1:\0
    23:  0:\0:1:0:\0:1
    24:  0:\0:1:1:0:\0
    25:  0:\0:1:1:\0:0
    26:  0:\0:1:\0:0:1
    27:  0:\0:1:\0:1:0
    28:  0:\0:\0:0:1:1
    29:  0:\0:\0:1:0:1
    30:  0:\0:\0:1:1:0
    31:  1:0:0:1:\0:\0
    32:  1:0:0:\0:1:\0
    33:  1:0:0:\0:\0:1
    34:  1:0:1:0:\0:\0
    35:  1:0:1:\0:0:\0
    36:  1:0:1:\0:\0:0
    37:  1:0:\0:0:1:\0
    38:  1:0:\0:0:\0:1
    39:  1:0:\0:1:0:\0
    40:  1:0:\0:1:\0:0
    41:  1:0:\0:\0:0:1
    42:  1:0:\0:\0:1:0
    43:  1:1:0:0:\0:\0
    44:  1:1:0:\0:0:\0
    45:  1:1:0:\0:\0:0
    46:  1:1:\0:0:0:\0
    47:  1:1:\0:0:\0:0
    48:  1:1:\0:\0:0:0
    49:  1:\0:0:0:1:\0
    50:  1:\0:0:0:\0:1
    51:  1:\0:0:1:0:\0
    52:  1:\0:0:1:\0:0
    53:  1:\0:0:\0:0:1
    54:  1:\0:0:\0:1:0
    55:  1:\0:1:0:0:\0
    56:  1:\0:1:0:\0:0
    57:  1:\0:1:\0:0:0
    58:  1:\0:\0:0:0:1
    59:  1:\0:\0:0:1:0
    60:  1:\0:\0:1:0:0
    61:  \0:0:0:1:1:\0
    62:  \0:0:0:1:\0:1
    63:  \0:0:0:\0:1:1
    64:  \0:0:1:0:1:\0
    65:  \0:0:1:0:\0:1
    66:  \0:0:1:1:0:\0
    67:  \0:0:1:1:\0:0
    68:  \0:0:1:\0:0:1
    69:  \0:0:1:\0:1:0
    70:  \0:0:\0:0:1:1
    71:  \0:0:\0:1:0:1
    72:  \0:0:\0:1:1:0
    73:  \0:1:0:0:1:\0
    74:  \0:1:0:0:\0:1
    75:  \0:1:0:1:0:\0
    76:  \0:1:0:1:\0:0
    77:  \0:1:0:\0:0:1
    78:  \0:1:0:\0:1:0
    79:  \0:1:1:0:0:\0
    80:  \0:1:1:0:\0:0
    81:  \0:1:1:\0:0:0
    82:  \0:1:\0:0:0:1
    83:  \0:1:\0:0:1:0
    84:  \0:1:\0:1:0:0
    85:  \0:\0:0:0:1:1
    86:  \0:\0:0:1:0:1
    87:  \0:\0:0:1:1:0
    88:  \0:\0:1:0:0:1
    89:  \0:\0:1:0:1:0
    90:  \0:\0:1:1:0:0
    91:  1:1:2:2:\1:\1
    92:  1:1:2:\1:2:\1
    93:  1:1:2:\1:\1:2
    94:  1:1:\1:2:2:\1
    95:  1:1:\1:2:\1:2
    96:  1:1:\1:\1:2:2
    97:  1:2:1:2:\1:\1
    98:  1:2:1:\1:2:\1
    99:  1:2:1:\1:\1:2
   100:  1:2:2:1:\1:\1
   101:  1:2:2:\1:1:\1
   102:  1:2:2:\1:\1:1
   103:  1:2:\1:1:2:\1
   104:  1:2:\1:1:\1:2
   105:  1:2:\1:2:1:\1
   106:  1:2:\1:2:\1:1
   107:  1:2:\1:\1:1:2
   108:  1:2:\1:\1:2:1
   109:  1:\1:1:2:2:\1
   110:  1:\1:1:2:\1:2
   111:  1:\1:1:\1:2:2
   112:  1:\1:2:1:2:\1
   113:  1:\1:2:1:\1:2
   114:  1:\1:2:2:1:\1
   115:  1:\1:2:2:\1:1
   116:  1:\1:2:\1:1:2
   117:  1:\1:2:\1:2:1
   118:  1:\1:\1:1:2:2
   119:  1:\1:\1:2:1:2
   120:  1:\1:\1:2:2:1
   121:  2:1:1:2:\1:\1
   122:  2:1:1:\1:2:\1
   123:  2:1:1:\1:\1:2
   124:  2:1:2:1:\1:\1
   125:  2:1:2:\1:1:\1
   126:  2:1:2:\1:\1:1
   127:  2:1:\1:1:2:\1
   128:  2:1:\1:1:\1:2
   129:  2:1:\1:2:1:\1
   130:  2:1:\1:2:\1:1
   131:  2:1:\1:\1:1:2
   132:  2:1:\1:\1:2:1
   133:  2:2:1:1:\1:\1
   134:  2:2:1:\1:1:\1
   135:  2:2:1:\1:\1:1
   136:  2:2:\1:1:1:\1
   137:  2:2:\1:1:\1:1
   138:  2:2:\1:\1:1:1
   139:  2:\1:1:1:2:\1
   140:  2:\1:1:1:\1:2
   141:  2:\1:1:2:1:\1
   142:  2:\1:1:2:\1:1
   143:  2:\1:1:\1:1:2
   144:  2:\1:1:\1:2:1
   145:  2:\1:2:1:1:\1
   146:  2:\1:2:1:\1:1
   147:  2:\1:2:\1:1:1
   148:  2:\1:\1:1:1:2
   149:  2:\1:\1:1:2:1
   150:  2:\1:\1:2:1:1
   151:  \1:1:1:2:2:\1
   152:  \1:1:1:2:\1:2
   153:  \1:1:1:\1:2:2
   154:  \1:1:2:1:2:\1
   155:  \1:1:2:1:\1:2
   156:  \1:1:2:2:1:\1
   157:  \1:1:2:2:\1:1
   158:  \1:1:2:\1:1:2
   159:  \1:1:2:\1:2:1
   160:  \1:1:\1:1:2:2
   161:  \1:1:\1:2:1:2
   162:  \1:1:\1:2:2:1
   163:  \1:2:1:1:2:\1
   164:  \1:2:1:1:\1:2
   165:  \1:2:1:2:1:\1
   166:  \1:2:1:2:\1:1
   167:  \1:2:1:\1:1:2
   168:  \1:2:1:\1:2:1
   169:  \1:2:2:1:1:\1
   170:  \1:2:2:1:\1:1
   171:  \1:2:2:\1:1:1
   172:  \1:2:\1:1:1:2
   173:  \1:2:\1:1:2:1
   174:  \1:2:\1:2:1:1
   175:  \1:\1:1:1:2:2
   176:  \1:\1:1:2:1:2
   177:  \1:\1:1:2:2:1
   178:  \1:\1:2:1:1:2
   179:  \1:\1:2:1:2:1
   180:  \1:\1:2:2:1:1
   181:  2:2:0:0:\2:\2
   182:  2:2:0:\2:0:\2
   183:  2:2:0:\2:\2:0
   184:  2:2:\2:0:0:\2
   185:  2:2:\2:0:\2:0
   186:  2:2:\2:\2:0:0
   187:  2:0:2:0:\2:\2
   188:  2:0:2:\2:0:\2
   189:  2:0:2:\2:\2:0
   190:  2:0:0:2:\2:\2
   191:  2:0:0:\2:2:\2
   192:  2:0:0:\2:\2:2
   193:  2:0:\2:2:0:\2
   194:  2:0:\2:2:\2:0
   195:  2:0:\2:0:2:\2
   196:  2:0:\2:0:\2:2
   197:  2:0:\2:\2:2:0
   198:  2:0:\2:\2:0:2
   199:  2:\2:2:0:0:\2
   200:  2:\2:2:0:\2:0
   201:  2:\2:2:\2:0:0
   202:  2:\2:0:2:0:\2
   203:  2:\2:0:2:\2:0
   204:  2:\2:0:0:2:\2
   205:  2:\2:0:0:\2:2
   206:  2:\2:0:\2:2:0
   207:  2:\2:0:\2:0:2
   208:  2:\2:\2:2:0:0
   209:  2:\2:\2:0:2:0
   210:  2:\2:\2:0:0:2
   211:  0:2:2:0:\2:\2
   212:  0:2:2:\2:0:\2
   213:  0:2:2:\2:\2:0
   214:  0:2:0:2:\2:\2
   215:  0:2:0:\2:2:\2
   216:  0:2:0:\2:\2:2
   217:  0:2:\2:2:0:\2
   218:  0:2:\2:2:\2:0
   219:  0:2:\2:0:2:\2
   220:  0:2:\2:0:\2:2
   221:  0:2:\2:\2:2:0
   222:  0:2:\2:\2:0:2
   223:  0:0:2:2:\2:\2
   224:  0:0:2:\2:2:\2
   225:  0:0:2:\2:\2:2
   226:  0:0:\2:2:2:\2
   227:  0:0:\2:2:\2:2
   228:  0:0:\2:\2:2:2
   229:  0:\2:2:2:0:\2
   230:  0:\2:2:2:\2:0
   231:  0:\2:2:0:2:\2
   232:  0:\2:2:0:\2:2
   233:  0:\2:2:\2:2:0
   234:  0:\2:2:\2:0:2
   235:  0:\2:0:2:2:\2
   236:  0:\2:0:2:\2:2
   237:  0:\2:0:\2:2:2
   238:  0:\2:\2:2:2:0
   239:  0:\2:\2:2:0:2
   240:  0:\2:\2:0:2:2
   241:  \2:2:2:0:0:\2
   242:  \2:2:2:0:\2:0
   243:  \2:2:2:\2:0:0
   244:  \2:2:0:2:0:\2
   245:  \2:2:0:2:\2:0
   246:  \2:2:0:0:2:\2
   247:  \2:2:0:0:\2:2
   248:  \2:2:0:\2:2:0
   249:  \2:2:0:\2:0:2
   250:  \2:2:\2:2:0:0
   251:  \2:2:\2:0:2:0
   252:  \2:2:\2:0:0:2
   253:  \2:0:2:2:0:\2
   254:  \2:0:2:2:\2:0
   255:  \2:0:2:0:2:\2
   256:  \2:0:2:0:\2:2
   257:  \2:0:2:\2:2:0
   258:  \2:0:2:\2:0:2
   259:  \2:0:0:2:2:\2
   260:  \2:0:0:2:\2:2
   261:  \2:0:0:\2:2:2
   262:  \2:0:\2:2:2:0
   263:  \2:0:\2:2:0:2
   264:  \2:0:\2:0:2:2
   265:  \2:\2:2:2:0:0
   266:  \2:\2:2:0:2:0
   267:  \2:\2:2:0:0:2
   268:  \2:\2:0:2:2:0
   269:  \2:\2:0:2:0:2
   270:  \2:\2:0:0:2:2
   271:  0:0:2:2:\0:\0
   272:  0:0:2:\0:2:\0
   273:  0:0:2:\0:\0:2
   274:  0:0:\0:2:2:\0
   275:  0:0:\0:2:\0:2
   276:  0:0:\0:\0:2:2
   277:  0:2:0:2:\0:\0
   278:  0:2:0:\0:2:\0
   279:  0:2:0:\0:\0:2
   280:  0:2:2:0:\0:\0
   281:  0:2:2:\0:0:\0
   282:  0:2:2:\0:\0:0
   283:  0:2:\0:0:2:\0
   284:  0:2:\0:0:\0:2
   285:  0:2:\0:2:0:\0
   286:  0:2:\0:2:\0:0
   287:  0:2:\0:\0:0:2
   288:  0:2:\0:\0:2:0
   289:  0:\0:0:2:2:\0
   290:  0:\0:0:2:\0:2
   291:  0:\0:0:\0:2:2
   292:  0:\0:2:0:2:\0
   293:  0:\0:2:0:\0:2
   294:  0:\0:2:2:0:\0
   295:  0:\0:2:2:\0:0
   296:  0:\0:2:\0:0:2
   297:  0:\0:2:\0:2:0
   298:  0:\0:\0:0:2:2
   299:  0:\0:\0:2:0:2
   300:  0:\0:\0:2:2:0
   301:  2:0:0:2:\0:\0
   302:  2:0:0:\0:2:\0
   303:  2:0:0:\0:\0:2
   304:  2:0:2:0:\0:\0
   305:  2:0:2:\0:0:\0
   306:  2:0:2:\0:\0:0
   307:  2:0:\0:0:2:\0
   308:  2:0:\0:0:\0:2
   309:  2:0:\0:2:0:\0
   310:  2:0:\0:2:\0:0
   311:  2:0:\0:\0:0:2
   312:  2:0:\0:\0:2:0
   313:  2:2:0:0:\0:\0
   314:  2:2:0:\0:0:\0
   315:  2:2:0:\0:\0:0
   316:  2:2:\0:0:0:\0
   317:  2:2:\0:0:\0:0
   318:  2:2:\0:\0:0:0
   319:  2:\0:0:0:2:\0
   320:  2:\0:0:0:\0:2
   321:  2:\0:0:2:0:\0
   322:  2:\0:0:2:\0:0
   323:  2:\0:0:\0:0:2
   324:  2:\0:0:\0:2:0
   325:  2:\0:2:0:0:\0
   326:  2:\0:2:0:\0:0
   327:  2:\0:2:\0:0:0
   328:  2:\0:\0:0:0:2
   329:  2:\0:\0:0:2:0
   330:  2:\0:\0:2:0:0
   331:  \0:0:0:2:2:\0
   332:  \0:0:0:2:\0:2
   333:  \0:0:0:\0:2:2
   334:  \0:0:2:0:2:\0
   335:  \0:0:2:0:\0:2
   336:  \0:0:2:2:0:\0
   337:  \0:0:2:2:\0:0
   338:  \0:0:2:\0:0:2
   339:  \0:0:2:\0:2:0
   340:  \0:0:\0:0:2:2
   341:  \0:0:\0:2:0:2
   342:  \0:0:\0:2:2:0
   343:  \0:2:0:0:2:\0
   344:  \0:2:0:0:\0:2
   345:  \0:2:0:2:0:\0
   346:  \0:2:0:2:\0:0
   347:  \0:2:0:\0:0:2
   348:  \0:2:0:\0:2:0
   349:  \0:2:2:0:0:\0
   350:  \0:2:2:0:\0:0
   351:  \0:2:2:\0:0:0
   352:  \0:2:\0:0:0:2
   353:  \0:2:\0:0:2:0
   354:  \0:2:\0:2:0:0
   355:  \0:\0:0:0:2:2
   356:  \0:\0:0:2:0:2
   357:  \0:\0:0:2:2:0
   358:  \0:\0:2:0:0:2
   359:  \0:\0:2:0:2:0
   360:  \0:\0:2:2:0:0
   361:  1:1:0:0:\1:\1
   362:  1:1:0:\1:0:\1
   363:  1:1:0:\1:\1:0
   364:  1:1:\1:0:0:\1
   365:  1:1:\1:0:\1:0
   366:  1:1:\1:\1:0:0
   367:  1:0:1:0:\1:\1
   368:  1:0:1:\1:0:\1
   369:  1:0:1:\1:\1:0
   370:  1:0:0:1:\1:\1
   371:  1:0:0:\1:1:\1
   372:  1:0:0:\1:\1:1
   373:  1:0:\1:1:0:\1
   374:  1:0:\1:1:\1:0
   375:  1:0:\1:0:1:\1
   376:  1:0:\1:0:\1:1
   377:  1:0:\1:\1:1:0
   378:  1:0:\1:\1:0:1
   379:  1:\1:1:0:0:\1
   380:  1:\1:1:0:\1:0
   381:  1:\1:1:\1:0:0
   382:  1:\1:0:1:0:\1
   383:  1:\1:0:1:\1:0
   384:  1:\1:0:0:1:\1
   385:  1:\1:0:0:\1:1
   386:  1:\1:0:\1:1:0
   387:  1:\1:0:\1:0:1
   388:  1:\1:\1:1:0:0
   389:  1:\1:\1:0:1:0
   390:  1:\1:\1:0:0:1
   391:  0:1:1:0:\1:\1
   392:  0:1:1:\1:0:\1
   393:  0:1:1:\1:\1:0
   394:  0:1:0:1:\1:\1
   395:  0:1:0:\1:1:\1
   396:  0:1:0:\1:\1:1
   397:  0:1:\1:1:0:\1
   398:  0:1:\1:1:\1:0
   399:  0:1:\1:0:1:\1
   400:  0:1:\1:0:\1:1
   401:  0:1:\1:\1:1:0
   402:  0:1:\1:\1:0:1
   403:  0:0:1:1:\1:\1
   404:  0:0:1:\1:1:\1
   405:  0:0:1:\1:\1:1
   406:  0:0:\1:1:1:\1
   407:  0:0:\1:1:\1:1
   408:  0:0:\1:\1:1:1
   409:  0:\1:1:1:0:\1
   410:  0:\1:1:1:\1:0
   411:  0:\1:1:0:1:\1
   412:  0:\1:1:0:\1:1
   413:  0:\1:1:\1:1:0
   414:  0:\1:1:\1:0:1
   415:  0:\1:0:1:1:\1
   416:  0:\1:0:1:\1:1
   417:  0:\1:0:\1:1:1
   418:  0:\1:\1:1:1:0
   419:  0:\1:\1:1:0:1
   420:  0:\1:\1:0:1:1
   421:  \1:1:1:0:0:\1
   422:  \1:1:1:0:\1:0
   423:  \1:1:1:\1:0:0
   424:  \1:1:0:1:0:\1
   425:  \1:1:0:1:\1:0
   426:  \1:1:0:0:1:\1
   427:  \1:1:0:0:\1:1
   428:  \1:1:0:\1:1:0
   429:  \1:1:0:\1:0:1
   430:  \1:1:\1:1:0:0
   431:  \1:1:\1:0:1:0
   432:  \1:1:\1:0:0:1
   433:  \1:0:1:1:0:\1
   434:  \1:0:1:1:\1:0
   435:  \1:0:1:0:1:\1
   436:  \1:0:1:0:\1:1
   437:  \1:0:1:\1:1:0
   438:  \1:0:1:\1:0:1
   439:  \1:0:0:1:1:\1
   440:  \1:0:0:1:\1:1
   441:  \1:0:0:\1:1:1
   442:  \1:0:\1:1:1:0
   443:  \1:0:\1:1:0:1
   444:  \1:0:\1:0:1:1
   445:  \1:\1:1:1:0:0
   446:  \1:\1:1:0:1:0
   447:  \1:\1:1:0:0:1
   448:  \1:\1:0:1:1:0
   449:  \1:\1:0:1:0:1
   450:  \1:\1:0:0:1:1
   451:  2:2:1:1:\2:\2
   452:  2:2:1:\2:1:\2
   453:  2:2:1:\2:\2:1
   454:  2:2:\2:1:1:\2
   455:  2:2:\2:1:\2:1
   456:  2:2:\2:\2:1:1
   457:  2:1:2:1:\2:\2
   458:  2:1:2:\2:1:\2
   459:  2:1:2:\2:\2:1
   460:  2:1:1:2:\2:\2
   461:  2:1:1:\2:2:\2
   462:  2:1:1:\2:\2:2
   463:  2:1:\2:2:1:\2
   464:  2:1:\2:2:\2:1
   465:  2:1:\2:1:2:\2
   466:  2:1:\2:1:\2:2
   467:  2:1:\2:\2:2:1
   468:  2:1:\2:\2:1:2
   469:  2:\2:2:1:1:\2
   470:  2:\2:2:1:\2:1
   471:  2:\2:2:\2:1:1
   472:  2:\2:1:2:1:\2
   473:  2:\2:1:2:\2:1
   474:  2:\2:1:1:2:\2
   475:  2:\2:1:1:\2:2
   476:  2:\2:1:\2:2:1
   477:  2:\2:1:\2:1:2
   478:  2:\2:\2:2:1:1
   479:  2:\2:\2:1:2:1
   480:  2:\2:\2:1:1:2
   481:  1:2:2:1:\2:\2
   482:  1:2:2:\2:1:\2
   483:  1:2:2:\2:\2:1
   484:  1:2:1:2:\2:\2
   485:  1:2:1:\2:2:\2
   486:  1:2:1:\2:\2:2
   487:  1:2:\2:2:1:\2
   488:  1:2:\2:2:\2:1
   489:  1:2:\2:1:2:\2
   490:  1:2:\2:1:\2:2
   491:  1:2:\2:\2:2:1
   492:  1:2:\2:\2:1:2
   493:  1:1:2:2:\2:\2
   494:  1:1:2:\2:2:\2
   495:  1:1:2:\2:\2:2
   496:  1:1:\2:2:2:\2
   497:  1:1:\2:2:\2:2
   498:  1:1:\2:\2:2:2
   499:  1:\2:2:2:1:\2
   500:  1:\2:2:2:\2:1
   501:  1:\2:2:1:2:\2
   502:  1:\2:2:1:\2:2
   503:  1:\2:2:\2:2:1
   504:  1:\2:2:\2:1:2
   505:  1:\2:1:2:2:\2
   506:  1:\2:1:2:\2:2
   507:  1:\2:1:\2:2:2
   508:  1:\2:\2:2:2:1
   509:  1:\2:\2:2:1:2
   510:  1:\2:\2:1:2:2
   511:  \2:2:2:1:1:\2
   512:  \2:2:2:1:\2:1
   513:  \2:2:2:\2:1:1
   514:  \2:2:1:2:1:\2
   515:  \2:2:1:2:\2:1
   516:  \2:2:1:1:2:\2
   517:  \2:2:1:1:\2:2
   518:  \2:2:1:\2:2:1
   519:  \2:2:1:\2:1:2
   520:  \2:2:\2:2:1:1
   521:  \2:2:\2:1:2:1
   522:  \2:2:\2:1:1:2
   523:  \2:1:2:2:1:\2
   524:  \2:1:2:2:\2:1
   525:  \2:1:2:1:2:\2
   526:  \2:1:2:1:\2:2
   527:  \2:1:2:\2:2:1
   528:  \2:1:2:\2:1:2
   529:  \2:1:1:2:2:\2
   530:  \2:1:1:2:\2:2
   531:  \2:1:1:\2:2:2
   532:  \2:1:\2:2:2:1
   533:  \2:1:\2:2:1:2
   534:  \2:1:\2:1:2:2
   535:  \2:\2:2:2:1:1
   536:  \2:\2:2:1:2:1
   537:  \2:\2:2:1:1:2
   538:  \2:\2:1:2:2:1
   539:  \2:\2:1:2:1:2
   540:  \2:\2:1:1:2:2
family= 4 2 0 new D3h genus #    12 is 0:0:1:1:\0:\1
     1:  0:0:1:1:\0:\1
     2:  0:0:1:1:\1:\0
     3:  0:0:1:\0:1:\1
     4:  0:0:1:\0:\1:1
     5:  0:0:1:\1:1:\0
     6:  0:0:1:\1:\0:1
     7:  0:0:\0:1:1:\1
     8:  0:0:\0:1:\1:1
     9:  0:0:\0:\1:1:1
    10:  0:0:\1:1:1:\0
    11:  0:0:\1:1:\0:1
    12:  0:0:\1:\0:1:1
    13:  0:1:0:1:\0:\1
    14:  0:1:0:1:\1:\0
    15:  0:1:0:\0:1:\1
    16:  0:1:0:\0:\1:1
    17:  0:1:0:\1:1:\0
    18:  0:1:0:\1:\0:1
    19:  0:1:1:0:\0:\1
    20:  0:1:1:0:\1:\0
    21:  0:1:1:\0:0:\1
    22:  0:1:1:\0:\1:0
    23:  0:1:1:\1:0:\0
    24:  0:1:1:\1:\0:0
    25:  0:1:\0:0:1:\1
    26:  0:1:\0:0:\1:1
    27:  0:1:\0:1:0:\1
    28:  0:1:\0:1:\1:0
    29:  0:1:\0:\1:0:1
    30:  0:1:\0:\1:1:0
    31:  0:1:\1:0:1:\0
    32:  0:1:\1:0:\0:1
    33:  0:1:\1:1:0:\0
    34:  0:1:\1:1:\0:0
    35:  0:1:\1:\0:0:1
    36:  0:1:\1:\0:1:0
    37:  0:\0:0:1:1:\1
    38:  0:\0:0:1:\1:1
    39:  0:\0:0:\1:1:1
    40:  0:\0:1:0:1:\1
    41:  0:\0:1:0:\1:1
    42:  0:\0:1:1:0:\1
    43:  0:\0:1:1:\1:0
    44:  0:\0:1:\1:0:1
    45:  0:\0:1:\1:1:0
    46:  0:\0:\1:0:1:1
    47:  0:\0:\1:1:0:1
    48:  0:\0:\1:1:1:0
    49:  0:\1:0:1:1:\0
    50:  0:\1:0:1:\0:1
    51:  0:\1:0:\0:1:1
    52:  0:\1:1:0:1:\0
    53:  0:\1:1:0:\0:1
    54:  0:\1:1:1:0:\0
    55:  0:\1:1:1:\0:0
    56:  0:\1:1:\0:0:1
    57:  0:\1:1:\0:1:0
    58:  0:\1:\0:0:1:1
    59:  0:\1:\0:1:0:1
    60:  0:\1:\0:1:1:0
    61:  1:0:0:1:\0:\1
    62:  1:0:0:1:\1:\0
    63:  1:0:0:\0:1:\1
    64:  1:0:0:\0:\1:1
    65:  1:0:0:\1:1:\0
    66:  1:0:0:\1:\0:1
    67:  1:0:1:0:\0:\1
    68:  1:0:1:0:\1:\0
    69:  1:0:1:\0:0:\1
    70:  1:0:1:\0:\1:0
    71:  1:0:1:\1:0:\0
    72:  1:0:1:\1:\0:0
    73:  1:0:\0:0:1:\1
    74:  1:0:\0:0:\1:1
    75:  1:0:\0:1:0:\1
    76:  1:0:\0:1:\1:0
    77:  1:0:\0:\1:0:1
    78:  1:0:\0:\1:1:0
    79:  1:0:\1:0:1:\0
    80:  1:0:\1:0:\0:1
    81:  1:0:\1:1:0:\0
    82:  1:0:\1:1:\0:0
    83:  1:0:\1:\0:0:1
    84:  1:0:\1:\0:1:0
    85:  1:1:0:0:\0:\1
    86:  1:1:0:0:\1:\0
    87:  1:1:0:\0:0:\1
    88:  1:1:0:\0:\1:0
    89:  1:1:0:\1:0:\0
    90:  1:1:0:\1:\0:0
    91:  1:1:\0:0:0:\1
    92:  1:1:\0:0:\1:0
    93:  1:1:\0:\1:0:0
    94:  1:1:\1:0:0:\0
    95:  1:1:\1:0:\0:0
    96:  1:1:\1:\0:0:0
    97:  1:\0:0:0:1:\1
    98:  1:\0:0:0:\1:1
    99:  1:\0:0:1:0:\1
   100:  1:\0:0:1:\1:0
   101:  1:\0:0:\1:0:1
   102:  1:\0:0:\1:1:0
   103:  1:\0:1:0:0:\1
   104:  1:\0:1:0:\1:0
   105:  1:\0:1:\1:0:0
   106:  1:\0:\1:0:0:1
   107:  1:\0:\1:0:1:0
   108:  1:\0:\1:1:0:0
   109:  1:\1:0:0:1:\0
   110:  1:\1:0:0:\0:1
   111:  1:\1:0:1:0:\0
   112:  1:\1:0:1:\0:0
   113:  1:\1:0:\0:0:1
   114:  1:\1:0:\0:1:0
   115:  1:\1:1:0:0:\0
   116:  1:\1:1:0:\0:0
   117:  1:\1:1:\0:0:0
   118:  1:\1:\0:0:0:1
   119:  1:\1:\0:0:1:0
   120:  1:\1:\0:1:0:0
   121:  \0:0:0:1:1:\1
   122:  \0:0:0:1:\1:1
   123:  \0:0:0:\1:1:1
   124:  \0:0:1:0:1:\1
   125:  \0:0:1:0:\1:1
   126:  \0:0:1:1:0:\1
   127:  \0:0:1:1:\1:0
   128:  \0:0:1:\1:0:1
   129:  \0:0:1:\1:1:0
   130:  \0:0:\1:0:1:1
   131:  \0:0:\1:1:0:1
   132:  \0:0:\1:1:1:0
   133:  \0:1:0:0:1:\1
   134:  \0:1:0:0:\1:1
   135:  \0:1:0:1:0:\1
   136:  \0:1:0:1:\1:0
   137:  \0:1:0:\1:0:1
   138:  \0:1:0:\1:1:0
   139:  \0:1:1:0:0:\1
   140:  \0:1:1:0:\1:0
   141:  \0:1:1:\1:0:0
   142:  \0:1:\1:0:0:1
   143:  \0:1:\1:0:1:0
   144:  \0:1:\1:1:0:0
   145:  \0:\1:0:0:1:1
   146:  \0:\1:0:1:0:1
   147:  \0:\1:0:1:1:0
   148:  \0:\1:1:0:0:1
   149:  \0:\1:1:0:1:0
   150:  \0:\1:1:1:0:0
   151:  \1:0:0:1:1:\0
   152:  \1:0:0:1:\0:1
   153:  \1:0:0:\0:1:1
   154:  \1:0:1:0:1:\0
   155:  \1:0:1:0:\0:1
   156:  \1:0:1:1:0:\0
   157:  \1:0:1:1:\0:0
   158:  \1:0:1:\0:0:1
   159:  \1:0:1:\0:1:0
   160:  \1:0:\0:0:1:1
   161:  \1:0:\0:1:0:1
   162:  \1:0:\0:1:1:0
   163:  \1:1:0:0:1:\0
   164:  \1:1:0:0:\0:1
   165:  \1:1:0:1:0:\0
   166:  \1:1:0:1:\0:0
   167:  \1:1:0:\0:0:1
   168:  \1:1:0:\0:1:0
   169:  \1:1:1:0:0:\0
   170:  \1:1:1:0:\0:0
   171:  \1:1:1:\0:0:0
   172:  \1:1:\0:0:0:1
   173:  \1:1:\0:0:1:0
   174:  \1:1:\0:1:0:0
   175:  \1:\0:0:0:1:1
   176:  \1:\0:0:1:0:1
   177:  \1:\0:0:1:1:0
   178:  \1:\0:1:0:0:1
   179:  \1:\0:1:0:1:0
   180:  \1:\0:1:1:0:0
   181:  1:1:2:2:\1:\2
   182:  1:1:2:2:\2:\1
   183:  1:1:2:\1:2:\2
   184:  1:1:2:\1:\2:2
   185:  1:1:2:\2:2:\1
   186:  1:1:2:\2:\1:2
   187:  1:1:\1:2:2:\2
   188:  1:1:\1:2:\2:2
   189:  1:1:\1:\2:2:2
   190:  1:1:\2:2:2:\1
   191:  1:1:\2:2:\1:2
   192:  1:1:\2:\1:2:2
   193:  1:2:1:2:\1:\2
   194:  1:2:1:2:\2:\1
   195:  1:2:1:\1:2:\2
   196:  1:2:1:\1:\2:2
   197:  1:2:1:\2:2:\1
   198:  1:2:1:\2:\1:2
   199:  1:2:2:1:\1:\2
   200:  1:2:2:1:\2:\1
   201:  1:2:2:\1:1:\2
   202:  1:2:2:\1:\2:1
   203:  1:2:2:\2:1:\1
   204:  1:2:2:\2:\1:1
   205:  1:2:\1:1:2:\2
   206:  1:2:\1:1:\2:2
   207:  1:2:\1:2:1:\2
   208:  1:2:\1:2:\2:1
   209:  1:2:\1:\2:1:2
   210:  1:2:\1:\2:2:1
   211:  1:2:\2:1:2:\1
   212:  1:2:\2:1:\1:2
   213:  1:2:\2:2:1:\1
   214:  1:2:\2:2:\1:1
   215:  1:2:\2:\1:1:2
   216:  1:2:\2:\1:2:1
   217:  1:\1:1:2:2:\2
   218:  1:\1:1:2:\2:2
   219:  1:\1:1:\2:2:2
   220:  1:\1:2:1:2:\2
   221:  1:\1:2:1:\2:2
   222:  1:\1:2:2:1:\2
   223:  1:\1:2:2:\2:1
   224:  1:\1:2:\2:1:2
   225:  1:\1:2:\2:2:1
   226:  1:\1:\2:1:2:2
   227:  1:\1:\2:2:1:2
   228:  1:\1:\2:2:2:1
   229:  1:\2:1:2:2:\1
   230:  1:\2:1:2:\1:2
   231:  1:\2:1:\1:2:2
   232:  1:\2:2:1:2:\1
   233:  1:\2:2:1:\1:2
   234:  1:\2:2:2:1:\1
   235:  1:\2:2:2:\1:1
   236:  1:\2:2:\1:1:2
   237:  1:\2:2:\1:2:1
   238:  1:\2:\1:1:2:2
   239:  1:\2:\1:2:1:2
   240:  1:\2:\1:2:2:1
   241:  2:1:1:2:\1:\2
   242:  2:1:1:2:\2:\1
   243:  2:1:1:\1:2:\2
   244:  2:1:1:\1:\2:2
   245:  2:1:1:\2:2:\1
   246:  2:1:1:\2:\1:2
   247:  2:1:2:1:\1:\2
   248:  2:1:2:1:\2:\1
   249:  2:1:2:\1:1:\2
   250:  2:1:2:\1:\2:1
   251:  2:1:2:\2:1:\1
   252:  2:1:2:\2:\1:1
   253:  2:1:\1:1:2:\2
   254:  2:1:\1:1:\2:2
   255:  2:1:\1:2:1:\2
   256:  2:1:\1:2:\2:1
   257:  2:1:\1:\2:1:2
   258:  2:1:\1:\2:2:1
   259:  2:1:\2:1:2:\1
   260:  2:1:\2:1:\1:2
   261:  2:1:\2:2:1:\1
   262:  2:1:\2:2:\1:1
   263:  2:1:\2:\1:1:2
   264:  2:1:\2:\1:2:1
   265:  2:2:1:1:\1:\2
   266:  2:2:1:1:\2:\1
   267:  2:2:1:\1:1:\2
   268:  2:2:1:\1:\2:1
   269:  2:2:1:\2:1:\1
   270:  2:2:1:\2:\1:1
   271:  2:2:\1:1:1:\2
   272:  2:2:\1:1:\2:1
   273:  2:2:\1:\2:1:1
   274:  2:2:\2:1:1:\1
   275:  2:2:\2:1:\1:1
   276:  2:2:\2:\1:1:1
   277:  2:\1:1:1:2:\2
   278:  2:\1:1:1:\2:2
   279:  2:\1:1:2:1:\2
   280:  2:\1:1:2:\2:1
   281:  2:\1:1:\2:1:2
   282:  2:\1:1:\2:2:1
   283:  2:\1:2:1:1:\2
   284:  2:\1:2:1:\2:1
   285:  2:\1:2:\2:1:1
   286:  2:\1:\2:1:1:2
   287:  2:\1:\2:1:2:1
   288:  2:\1:\2:2:1:1
   289:  2:\2:1:1:2:\1
   290:  2:\2:1:1:\1:2
   291:  2:\2:1:2:1:\1
   292:  2:\2:1:2:\1:1
   293:  2:\2:1:\1:1:2
   294:  2:\2:1:\1:2:1
   295:  2:\2:2:1:1:\1
   296:  2:\2:2:1:\1:1
   297:  2:\2:2:\1:1:1
   298:  2:\2:\1:1:1:2
   299:  2:\2:\1:1:2:1
   300:  2:\2:\1:2:1:1
   301:  \1:1:1:2:2:\2
   302:  \1:1:1:2:\2:2
   303:  \1:1:1:\2:2:2
   304:  \1:1:2:1:2:\2
   305:  \1:1:2:1:\2:2
   306:  \1:1:2:2:1:\2
   307:  \1:1:2:2:\2:1
   308:  \1:1:2:\2:1:2
   309:  \1:1:2:\2:2:1
   310:  \1:1:\2:1:2:2
   311:  \1:1:\2:2:1:2
   312:  \1:1:\2:2:2:1
   313:  \1:2:1:1:2:\2
   314:  \1:2:1:1:\2:2
   315:  \1:2:1:2:1:\2
   316:  \1:2:1:2:\2:1
   317:  \1:2:1:\2:1:2
   318:  \1:2:1:\2:2:1
   319:  \1:2:2:1:1:\2
   320:  \1:2:2:1:\2:1
   321:  \1:2:2:\2:1:1
   322:  \1:2:\2:1:1:2
   323:  \1:2:\2:1:2:1
   324:  \1:2:\2:2:1:1
   325:  \1:\2:1:1:2:2
   326:  \1:\2:1:2:1:2
   327:  \1:\2:1:2:2:1
   328:  \1:\2:2:1:1:2
   329:  \1:\2:2:1:2:1
   330:  \1:\2:2:2:1:1
   331:  \2:1:1:2:2:\1
   332:  \2:1:1:2:\1:2
   333:  \2:1:1:\1:2:2
   334:  \2:1:2:1:2:\1
   335:  \2:1:2:1:\1:2
   336:  \2:1:2:2:1:\1
   337:  \2:1:2:2:\1:1
   338:  \2:1:2:\1:1:2
   339:  \2:1:2:\1:2:1
   340:  \2:1:\1:1:2:2
   341:  \2:1:\1:2:1:2
   342:  \2:1:\1:2:2:1
   343:  \2:2:1:1:2:\1
   344:  \2:2:1:1:\1:2
   345:  \2:2:1:2:1:\1
   346:  \2:2:1:2:\1:1
   347:  \2:2:1:\1:1:2
   348:  \2:2:1:\1:2:1
   349:  \2:2:2:1:1:\1
   350:  \2:2:2:1:\1:1
   351:  \2:2:2:\1:1:1
   352:  \2:2:\1:1:1:2
   353:  \2:2:\1:1:2:1
   354:  \2:2:\1:2:1:1
   355:  \2:\1:1:1:2:2
   356:  \2:\1:1:2:1:2
   357:  \2:\1:1:2:2:1
   358:  \2:\1:2:1:1:2
   359:  \2:\1:2:1:2:1
   360:  \2:\1:2:2:1:1
   361:  2:2:0:0:\2:\0
   362:  2:2:0:0:\0:\2
   363:  2:2:0:\2:0:\0
   364:  2:2:0:\2:\0:0
   365:  2:2:0:\0:0:\2
   366:  2:2:0:\0:\2:0
   367:  2:2:\2:0:0:\0
   368:  2:2:\2:0:\0:0
   369:  2:2:\2:\0:0:0
   370:  2:2:\0:0:0:\2
   371:  2:2:\0:0:\2:0
   372:  2:2:\0:\2:0:0
   373:  2:0:2:0:\2:\0
   374:  2:0:2:0:\0:\2
   375:  2:0:2:\2:0:\0
   376:  2:0:2:\2:\0:0
   377:  2:0:2:\0:0:\2
   378:  2:0:2:\0:\2:0
   379:  2:0:0:2:\2:\0
   380:  2:0:0:2:\0:\2
   381:  2:0:0:\2:2:\0
   382:  2:0:0:\2:\0:2
   383:  2:0:0:\0:2:\2
   384:  2:0:0:\0:\2:2
   385:  2:0:\2:2:0:\0
   386:  2:0:\2:2:\0:0
   387:  2:0:\2:0:2:\0
   388:  2:0:\2:0:\0:2
   389:  2:0:\2:\0:2:0
   390:  2:0:\2:\0:0:2
   391:  2:0:\0:2:0:\2
   392:  2:0:\0:2:\2:0
   393:  2:0:\0:0:2:\2
   394:  2:0:\0:0:\2:2
   395:  2:0:\0:\2:2:0
   396:  2:0:\0:\2:0:2
   397:  2:\2:2:0:0:\0
   398:  2:\2:2:0:\0:0
   399:  2:\2:2:\0:0:0
   400:  2:\2:0:2:0:\0
   401:  2:\2:0:2:\0:0
   402:  2:\2:0:0:2:\0
   403:  2:\2:0:0:\0:2
   404:  2:\2:0:\0:2:0
   405:  2:\2:0:\0:0:2
   406:  2:\2:\0:2:0:0
   407:  2:\2:\0:0:2:0
   408:  2:\2:\0:0:0:2
   409:  2:\0:2:0:0:\2
   410:  2:\0:2:0:\2:0
   411:  2:\0:2:\2:0:0
   412:  2:\0:0:2:0:\2
   413:  2:\0:0:2:\2:0
   414:  2:\0:0:0:2:\2
   415:  2:\0:0:0:\2:2
   416:  2:\0:0:\2:2:0
   417:  2:\0:0:\2:0:2
   418:  2:\0:\2:2:0:0
   419:  2:\0:\2:0:2:0
   420:  2:\0:\2:0:0:2
   421:  0:2:2:0:\2:\0
   422:  0:2:2:0:\0:\2
   423:  0:2:2:\2:0:\0
   424:  0:2:2:\2:\0:0
   425:  0:2:2:\0:0:\2
   426:  0:2:2:\0:\2:0
   427:  0:2:0:2:\2:\0
   428:  0:2:0:2:\0:\2
   429:  0:2:0:\2:2:\0
   430:  0:2:0:\2:\0:2
   431:  0:2:0:\0:2:\2
   432:  0:2:0:\0:\2:2
   433:  0:2:\2:2:0:\0
   434:  0:2:\2:2:\0:0
   435:  0:2:\2:0:2:\0
   436:  0:2:\2:0:\0:2
   437:  0:2:\2:\0:2:0
   438:  0:2:\2:\0:0:2
   439:  0:2:\0:2:0:\2
   440:  0:2:\0:2:\2:0
   441:  0:2:\0:0:2:\2
   442:  0:2:\0:0:\2:2
   443:  0:2:\0:\2:2:0
   444:  0:2:\0:\2:0:2
   445:  0:0:2:2:\2:\0
   446:  0:0:2:2:\0:\2
   447:  0:0:2:\2:2:\0
   448:  0:0:2:\2:\0:2
   449:  0:0:2:\0:2:\2
   450:  0:0:2:\0:\2:2
   451:  0:0:\2:2:2:\0
   452:  0:0:\2:2:\0:2
   453:  0:0:\2:\0:2:2
   454:  0:0:\0:2:2:\2
   455:  0:0:\0:2:\2:2
   456:  0:0:\0:\2:2:2
   457:  0:\2:2:2:0:\0
   458:  0:\2:2:2:\0:0
   459:  0:\2:2:0:2:\0
   460:  0:\2:2:0:\0:2
   461:  0:\2:2:\0:2:0
   462:  0:\2:2:\0:0:2
   463:  0:\2:0:2:2:\0
   464:  0:\2:0:2:\0:2
   465:  0:\2:0:\0:2:2
   466:  0:\2:\0:2:2:0
   467:  0:\2:\0:2:0:2
   468:  0:\2:\0:0:2:2
   469:  0:\0:2:2:0:\2
   470:  0:\0:2:2:\2:0
   471:  0:\0:2:0:2:\2
   472:  0:\0:2:0:\2:2
   473:  0:\0:2:\2:2:0
   474:  0:\0:2:\2:0:2
   475:  0:\0:0:2:2:\2
   476:  0:\0:0:2:\2:2
   477:  0:\0:0:\2:2:2
   478:  0:\0:\2:2:2:0
   479:  0:\0:\2:2:0:2
   480:  0:\0:\2:0:2:2
   481:  \2:2:2:0:0:\0
   482:  \2:2:2:0:\0:0
   483:  \2:2:2:\0:0:0
   484:  \2:2:0:2:0:\0
   485:  \2:2:0:2:\0:0
   486:  \2:2:0:0:2:\0
   487:  \2:2:0:0:\0:2
   488:  \2:2:0:\0:2:0
   489:  \2:2:0:\0:0:2
   490:  \2:2:\0:2:0:0
   491:  \2:2:\0:0:2:0
   492:  \2:2:\0:0:0:2
   493:  \2:0:2:2:0:\0
   494:  \2:0:2:2:\0:0
   495:  \2:0:2:0:2:\0
   496:  \2:0:2:0:\0:2
   497:  \2:0:2:\0:2:0
   498:  \2:0:2:\0:0:2
   499:  \2:0:0:2:2:\0
   500:  \2:0:0:2:\0:2
   501:  \2:0:0:\0:2:2
   502:  \2:0:\0:2:2:0
   503:  \2:0:\0:2:0:2
   504:  \2:0:\0:0:2:2
   505:  \2:\0:2:2:0:0
   506:  \2:\0:2:0:2:0
   507:  \2:\0:2:0:0:2
   508:  \2:\0:0:2:2:0
   509:  \2:\0:0:2:0:2
   510:  \2:\0:0:0:2:2
   511:  \0:2:2:0:0:\2
   512:  \0:2:2:0:\2:0
   513:  \0:2:2:\2:0:0
   514:  \0:2:0:2:0:\2
   515:  \0:2:0:2:\2:0
   516:  \0:2:0:0:2:\2
   517:  \0:2:0:0:\2:2
   518:  \0:2:0:\2:2:0
   519:  \0:2:0:\2:0:2
   520:  \0:2:\2:2:0:0
   521:  \0:2:\2:0:2:0
   522:  \0:2:\2:0:0:2
   523:  \0:0:2:2:0:\2
   524:  \0:0:2:2:\2:0
   525:  \0:0:2:0:2:\2
   526:  \0:0:2:0:\2:2
   527:  \0:0:2:\2:2:0
   528:  \0:0:2:\2:0:2
   529:  \0:0:0:2:2:\2
   530:  \0:0:0:2:\2:2
   531:  \0:0:0:\2:2:2
   532:  \0:0:\2:2:2:0
   533:  \0:0:\2:2:0:2
   534:  \0:0:\2:0:2:2
   535:  \0:\2:2:2:0:0
   536:  \0:\2:2:0:2:0
   537:  \0:\2:2:0:0:2
   538:  \0:\2:0:2:2:0
   539:  \0:\2:0:2:0:2
   540:  \0:\2:0:0:2:2
family= 4 2 0 new D3h genus #    13 is 0:0:1:1:\0:\2
     1:  0:0:1:1:\0:\2
     2:  0:0:1:1:\2:\0
     3:  0:0:1:\0:1:\2
     4:  0:0:1:\0:\2:1
     5:  0:0:1:\2:1:\0
     6:  0:0:1:\2:\0:1
     7:  0:0:\0:1:1:\2
     8:  0:0:\0:1:\2:1
     9:  0:0:\0:\2:1:1
    10:  0:0:\2:1:1:\0
    11:  0:0:\2:1:\0:1
    12:  0:0:\2:\0:1:1
    13:  0:1:0:1:\0:\2
    14:  0:1:0:1:\2:\0
    15:  0:1:0:\0:1:\2
    16:  0:1:0:\0:\2:1
    17:  0:1:0:\2:1:\0
    18:  0:1:0:\2:\0:1
    19:  0:1:1:0:\0:\2
    20:  0:1:1:0:\2:\0
    21:  0:1:1:\0:0:\2
    22:  0:1:1:\0:\2:0
    23:  0:1:1:\2:0:\0
    24:  0:1:1:\2:\0:0
    25:  0:1:\0:0:1:\2
    26:  0:1:\0:0:\2:1
    27:  0:1:\0:1:0:\2
    28:  0:1:\0:1:\2:0
    29:  0:1:\0:\2:0:1
    30:  0:1:\0:\2:1:0
    31:  0:1:\2:0:1:\0
    32:  0:1:\2:0:\0:1
    33:  0:1:\2:1:0:\0
    34:  0:1:\2:1:\0:0
    35:  0:1:\2:\0:0:1
    36:  0:1:\2:\0:1:0
    37:  0:\0:0:1:1:\2
    38:  0:\0:0:1:\2:1
    39:  0:\0:0:\2:1:1
    40:  0:\0:1:0:1:\2
    41:  0:\0:1:0:\2:1
    42:  0:\0:1:1:0:\2
    43:  0:\0:1:1:\2:0
    44:  0:\0:1:\2:0:1
    45:  0:\0:1:\2:1:0
    46:  0:\0:\2:0:1:1
    47:  0:\0:\2:1:0:1
    48:  0:\0:\2:1:1:0
    49:  0:\2:0:1:1:\0
    50:  0:\2:0:1:\0:1
    51:  0:\2:0:\0:1:1
    52:  0:\2:1:0:1:\0
    53:  0:\2:1:0:\0:1
    54:  0:\2:1:1:0:\0
    55:  0:\2:1:1:\0:0
    56:  0:\2:1:\0:0:1
    57:  0:\2:1:\0:1:0
    58:  0:\2:\0:0:1:1
    59:  0:\2:\0:1:0:1
    60:  0:\2:\0:1:1:0
    61:  1:0:0:1:\0:\2
    62:  1:0:0:1:\2:\0
    63:  1:0:0:\0:1:\2
    64:  1:0:0:\0:\2:1
    65:  1:0:0:\2:1:\0
    66:  1:0:0:\2:\0:1
    67:  1:0:1:0:\0:\2
    68:  1:0:1:0:\2:\0
    69:  1:0:1:\0:0:\2
    70:  1:0:1:\0:\2:0
    71:  1:0:1:\2:0:\0
    72:  1:0:1:\2:\0:0
    73:  1:0:\0:0:1:\2
    74:  1:0:\0:0:\2:1
    75:  1:0:\0:1:0:\2
    76:  1:0:\0:1:\2:0
    77:  1:0:\0:\2:0:1
    78:  1:0:\0:\2:1:0
    79:  1:0:\2:0:1:\0
    80:  1:0:\2:0:\0:1
    81:  1:0:\2:1:0:\0
    82:  1:0:\2:1:\0:0
    83:  1:0:\2:\0:0:1
    84:  1:0:\2:\0:1:0
    85:  1:1:0:0:\0:\2
    86:  1:1:0:0:\2:\0
    87:  1:1:0:\0:0:\2
    88:  1:1:0:\0:\2:0
    89:  1:1:0:\2:0:\0
    90:  1:1:0:\2:\0:0
    91:  1:1:\0:0:0:\2
    92:  1:1:\0:0:\2:0
    93:  1:1:\0:\2:0:0
    94:  1:1:\2:0:0:\0
    95:  1:1:\2:0:\0:0
    96:  1:1:\2:\0:0:0
    97:  1:\0:0:0:1:\2
    98:  1:\0:0:0:\2:1
    99:  1:\0:0:1:0:\2
   100:  1:\0:0:1:\2:0
   101:  1:\0:0:\2:0:1
   102:  1:\0:0:\2:1:0
   103:  1:\0:1:0:0:\2
   104:  1:\0:1:0:\2:0
   105:  1:\0:1:\2:0:0
   106:  1:\0:\2:0:0:1
   107:  1:\0:\2:0:1:0
   108:  1:\0:\2:1:0:0
   109:  1:\2:0:0:1:\0
   110:  1:\2:0:0:\0:1
   111:  1:\2:0:1:0:\0
   112:  1:\2:0:1:\0:0
   113:  1:\2:0:\0:0:1
   114:  1:\2:0:\0:1:0
   115:  1:\2:1:0:0:\0
   116:  1:\2:1:0:\0:0
   117:  1:\2:1:\0:0:0
   118:  1:\2:\0:0:0:1
   119:  1:\2:\0:0:1:0
   120:  1:\2:\0:1:0:0
   121:  \0:0:0:1:1:\2
   122:  \0:0:0:1:\2:1
   123:  \0:0:0:\2:1:1
   124:  \0:0:1:0:1:\2
   125:  \0:0:1:0:\2:1
   126:  \0:0:1:1:0:\2
   127:  \0:0:1:1:\2:0
   128:  \0:0:1:\2:0:1
   129:  \0:0:1:\2:1:0
   130:  \0:0:\2:0:1:1
   131:  \0:0:\2:1:0:1
   132:  \0:0:\2:1:1:0
   133:  \0:1:0:0:1:\2
   134:  \0:1:0:0:\2:1
   135:  \0:1:0:1:0:\2
   136:  \0:1:0:1:\2:0
   137:  \0:1:0:\2:0:1
   138:  \0:1:0:\2:1:0
   139:  \0:1:1:0:0:\2
   140:  \0:1:1:0:\2:0
   141:  \0:1:1:\2:0:0
   142:  \0:1:\2:0:0:1
   143:  \0:1:\2:0:1:0
   144:  \0:1:\2:1:0:0
   145:  \0:\2:0:0:1:1
   146:  \0:\2:0:1:0:1
   147:  \0:\2:0:1:1:0
   148:  \0:\2:1:0:0:1
   149:  \0:\2:1:0:1:0
   150:  \0:\2:1:1:0:0
   151:  \2:0:0:1:1:\0
   152:  \2:0:0:1:\0:1
   153:  \2:0:0:\0:1:1
   154:  \2:0:1:0:1:\0
   155:  \2:0:1:0:\0:1
   156:  \2:0:1:1:0:\0
   157:  \2:0:1:1:\0:0
   158:  \2:0:1:\0:0:1
   159:  \2:0:1:\0:1:0
   160:  \2:0:\0:0:1:1
   161:  \2:0:\0:1:0:1
   162:  \2:0:\0:1:1:0
   163:  \2:1:0:0:1:\0
   164:  \2:1:0:0:\0:1
   165:  \2:1:0:1:0:\0
   166:  \2:1:0:1:\0:0
   167:  \2:1:0:\0:0:1
   168:  \2:1:0:\0:1:0
   169:  \2:1:1:0:0:\0
   170:  \2:1:1:0:\0:0
   171:  \2:1:1:\0:0:0
   172:  \2:1:\0:0:0:1
   173:  \2:1:\0:0:1:0
   174:  \2:1:\0:1:0:0
   175:  \2:\0:0:0:1:1
   176:  \2:\0:0:1:0:1
   177:  \2:\0:0:1:1:0
   178:  \2:\0:1:0:0:1
   179:  \2:\0:1:0:1:0
   180:  \2:\0:1:1:0:0
   181:  1:1:2:2:\1:\0
   182:  1:1:2:2:\0:\1
   183:  1:1:2:\1:2:\0
   184:  1:1:2:\1:\0:2
   185:  1:1:2:\0:2:\1
   186:  1:1:2:\0:\1:2
   187:  1:1:\1:2:2:\0
   188:  1:1:\1:2:\0:2
   189:  1:1:\1:\0:2:2
   190:  1:1:\0:2:2:\1
   191:  1:1:\0:2:\1:2
   192:  1:1:\0:\1:2:2
   193:  1:2:1:2:\1:\0
   194:  1:2:1:2:\0:\1
   195:  1:2:1:\1:2:\0
   196:  1:2:1:\1:\0:2
   197:  1:2:1:\0:2:\1
   198:  1:2:1:\0:\1:2
   199:  1:2:2:1:\1:\0
   200:  1:2:2:1:\0:\1
   201:  1:2:2:\1:1:\0
   202:  1:2:2:\1:\0:1
   203:  1:2:2:\0:1:\1
   204:  1:2:2:\0:\1:1
   205:  1:2:\1:1:2:\0
   206:  1:2:\1:1:\0:2
   207:  1:2:\1:2:1:\0
   208:  1:2:\1:2:\0:1
   209:  1:2:\1:\0:1:2
   210:  1:2:\1:\0:2:1
   211:  1:2:\0:1:2:\1
   212:  1:2:\0:1:\1:2
   213:  1:2:\0:2:1:\1
   214:  1:2:\0:2:\1:1
   215:  1:2:\0:\1:1:2
   216:  1:2:\0:\1:2:1
   217:  1:\1:1:2:2:\0
   218:  1:\1:1:2:\0:2
   219:  1:\1:1:\0:2:2
   220:  1:\1:2:1:2:\0
   221:  1:\1:2:1:\0:2
   222:  1:\1:2:2:1:\0
   223:  1:\1:2:2:\0:1
   224:  1:\1:2:\0:1:2
   225:  1:\1:2:\0:2:1
   226:  1:\1:\0:1:2:2
   227:  1:\1:\0:2:1:2
   228:  1:\1:\0:2:2:1
   229:  1:\0:1:2:2:\1
   230:  1:\0:1:2:\1:2
   231:  1:\0:1:\1:2:2
   232:  1:\0:2:1:2:\1
   233:  1:\0:2:1:\1:2
   234:  1:\0:2:2:1:\1
   235:  1:\0:2:2:\1:1
   236:  1:\0:2:\1:1:2
   237:  1:\0:2:\1:2:1
   238:  1:\0:\1:1:2:2
   239:  1:\0:\1:2:1:2
   240:  1:\0:\1:2:2:1
   241:  2:1:1:2:\1:\0
   242:  2:1:1:2:\0:\1
   243:  2:1:1:\1:2:\0
   244:  2:1:1:\1:\0:2
   245:  2:1:1:\0:2:\1
   246:  2:1:1:\0:\1:2
   247:  2:1:2:1:\1:\0
   248:  2:1:2:1:\0:\1
   249:  2:1:2:\1:1:\0
   250:  2:1:2:\1:\0:1
   251:  2:1:2:\0:1:\1
   252:  2:1:2:\0:\1:1
   253:  2:1:\1:1:2:\0
   254:  2:1:\1:1:\0:2
   255:  2:1:\1:2:1:\0
   256:  2:1:\1:2:\0:1
   257:  2:1:\1:\0:1:2
   258:  2:1:\1:\0:2:1
   259:  2:1:\0:1:2:\1
   260:  2:1:\0:1:\1:2
   261:  2:1:\0:2:1:\1
   262:  2:1:\0:2:\1:1
   263:  2:1:\0:\1:1:2
   264:  2:1:\0:\1:2:1
   265:  2:2:1:1:\1:\0
   266:  2:2:1:1:\0:\1
   267:  2:2:1:\1:1:\0
   268:  2:2:1:\1:\0:1
   269:  2:2:1:\0:1:\1
   270:  2:2:1:\0:\1:1
   271:  2:2:\1:1:1:\0
   272:  2:2:\1:1:\0:1
   273:  2:2:\1:\0:1:1
   274:  2:2:\0:1:1:\1
   275:  2:2:\0:1:\1:1
   276:  2:2:\0:\1:1:1
   277:  2:\1:1:1:2:\0
   278:  2:\1:1:1:\0:2
   279:  2:\1:1:2:1:\0
   280:  2:\1:1:2:\0:1
   281:  2:\1:1:\0:1:2
   282:  2:\1:1:\0:2:1
   283:  2:\1:2:1:1:\0
   284:  2:\1:2:1:\0:1
   285:  2:\1:2:\0:1:1
   286:  2:\1:\0:1:1:2
   287:  2:\1:\0:1:2:1
   288:  2:\1:\0:2:1:1
   289:  2:\0:1:1:2:\1
   290:  2:\0:1:1:\1:2
   291:  2:\0:1:2:1:\1
   292:  2:\0:1:2:\1:1
   293:  2:\0:1:\1:1:2
   294:  2:\0:1:\1:2:1
   295:  2:\0:2:1:1:\1
   296:  2:\0:2:1:\1:1
   297:  2:\0:2:\1:1:1
   298:  2:\0:\1:1:1:2
   299:  2:\0:\1:1:2:1
   300:  2:\0:\1:2:1:1
   301:  \1:1:1:2:2:\0
   302:  \1:1:1:2:\0:2
   303:  \1:1:1:\0:2:2
   304:  \1:1:2:1:2:\0
   305:  \1:1:2:1:\0:2
   306:  \1:1:2:2:1:\0
   307:  \1:1:2:2:\0:1
   308:  \1:1:2:\0:1:2
   309:  \1:1:2:\0:2:1
   310:  \1:1:\0:1:2:2
   311:  \1:1:\0:2:1:2
   312:  \1:1:\0:2:2:1
   313:  \1:2:1:1:2:\0
   314:  \1:2:1:1:\0:2
   315:  \1:2:1:2:1:\0
   316:  \1:2:1:2:\0:1
   317:  \1:2:1:\0:1:2
   318:  \1:2:1:\0:2:1
   319:  \1:2:2:1:1:\0
   320:  \1:2:2:1:\0:1
   321:  \1:2:2:\0:1:1
   322:  \1:2:\0:1:1:2
   323:  \1:2:\0:1:2:1
   324:  \1:2:\0:2:1:1
   325:  \1:\0:1:1:2:2
   326:  \1:\0:1:2:1:2
   327:  \1:\0:1:2:2:1
   328:  \1:\0:2:1:1:2
   329:  \1:\0:2:1:2:1
   330:  \1:\0:2:2:1:1
   331:  \0:1:1:2:2:\1
   332:  \0:1:1:2:\1:2
   333:  \0:1:1:\1:2:2
   334:  \0:1:2:1:2:\1
   335:  \0:1:2:1:\1:2
   336:  \0:1:2:2:1:\1
   337:  \0:1:2:2:\1:1
   338:  \0:1:2:\1:1:2
   339:  \0:1:2:\1:2:1
   340:  \0:1:\1:1:2:2
   341:  \0:1:\1:2:1:2
   342:  \0:1:\1:2:2:1
   343:  \0:2:1:1:2:\1
   344:  \0:2:1:1:\1:2
   345:  \0:2:1:2:1:\1
   346:  \0:2:1:2:\1:1
   347:  \0:2:1:\1:1:2
   348:  \0:2:1:\1:2:1
   349:  \0:2:2:1:1:\1
   350:  \0:2:2:1:\1:1
   351:  \0:2:2:\1:1:1
   352:  \0:2:\1:1:1:2
   353:  \0:2:\1:1:2:1
   354:  \0:2:\1:2:1:1
   355:  \0:\1:1:1:2:2
   356:  \0:\1:1:2:1:2
   357:  \0:\1:1:2:2:1
   358:  \0:\1:2:1:1:2
   359:  \0:\1:2:1:2:1
   360:  \0:\1:2:2:1:1
   361:  2:2:0:0:\2:\1
   362:  2:2:0:0:\1:\2
   363:  2:2:0:\2:0:\1
   364:  2:2:0:\2:\1:0
   365:  2:2:0:\1:0:\2
   366:  2:2:0:\1:\2:0
   367:  2:2:\2:0:0:\1
   368:  2:2:\2:0:\1:0
   369:  2:2:\2:\1:0:0
   370:  2:2:\1:0:0:\2
   371:  2:2:\1:0:\2:0
   372:  2:2:\1:\2:0:0
   373:  2:0:2:0:\2:\1
   374:  2:0:2:0:\1:\2
   375:  2:0:2:\2:0:\1
   376:  2:0:2:\2:\1:0
   377:  2:0:2:\1:0:\2
   378:  2:0:2:\1:\2:0
   379:  2:0:0:2:\2:\1
   380:  2:0:0:2:\1:\2
   381:  2:0:0:\2:2:\1
   382:  2:0:0:\2:\1:2
   383:  2:0:0:\1:2:\2
   384:  2:0:0:\1:\2:2
   385:  2:0:\2:2:0:\1
   386:  2:0:\2:2:\1:0
   387:  2:0:\2:0:2:\1
   388:  2:0:\2:0:\1:2
   389:  2:0:\2:\1:2:0
   390:  2:0:\2:\1:0:2
   391:  2:0:\1:2:0:\2
   392:  2:0:\1:2:\2:0
   393:  2:0:\1:0:2:\2
   394:  2:0:\1:0:\2:2
   395:  2:0:\1:\2:2:0
   396:  2:0:\1:\2:0:2
   397:  2:\2:2:0:0:\1
   398:  2:\2:2:0:\1:0
   399:  2:\2:2:\1:0:0
   400:  2:\2:0:2:0:\1
   401:  2:\2:0:2:\1:0
   402:  2:\2:0:0:2:\1
   403:  2:\2:0:0:\1:2
   404:  2:\2:0:\1:2:0
   405:  2:\2:0:\1:0:2
   406:  2:\2:\1:2:0:0
   407:  2:\2:\1:0:2:0
   408:  2:\2:\1:0:0:2
   409:  2:\1:2:0:0:\2
   410:  2:\1:2:0:\2:0
   411:  2:\1:2:\2:0:0
   412:  2:\1:0:2:0:\2
   413:  2:\1:0:2:\2:0
   414:  2:\1:0:0:2:\2
   415:  2:\1:0:0:\2:2
   416:  2:\1:0:\2:2:0
   417:  2:\1:0:\2:0:2
   418:  2:\1:\2:2:0:0
   419:  2:\1:\2:0:2:0
   420:  2:\1:\2:0:0:2
   421:  0:2:2:0:\2:\1
   422:  0:2:2:0:\1:\2
   423:  0:2:2:\2:0:\1
   424:  0:2:2:\2:\1:0
   425:  0:2:2:\1:0:\2
   426:  0:2:2:\1:\2:0
   427:  0:2:0:2:\2:\1
   428:  0:2:0:2:\1:\2
   429:  0:2:0:\2:2:\1
   430:  0:2:0:\2:\1:2
   431:  0:2:0:\1:2:\2
   432:  0:2:0:\1:\2:2
   433:  0:2:\2:2:0:\1
   434:  0:2:\2:2:\1:0
   435:  0:2:\2:0:2:\1
   436:  0:2:\2:0:\1:2
   437:  0:2:\2:\1:2:0
   438:  0:2:\2:\1:0:2
   439:  0:2:\1:2:0:\2
   440:  0:2:\1:2:\2:0
   441:  0:2:\1:0:2:\2
   442:  0:2:\1:0:\2:2
   443:  0:2:\1:\2:2:0
   444:  0:2:\1:\2:0:2
   445:  0:0:2:2:\2:\1
   446:  0:0:2:2:\1:\2
   447:  0:0:2:\2:2:\1
   448:  0:0:2:\2:\1:2
   449:  0:0:2:\1:2:\2
   450:  0:0:2:\1:\2:2
   451:  0:0:\2:2:2:\1
   452:  0:0:\2:2:\1:2
   453:  0:0:\2:\1:2:2
   454:  0:0:\1:2:2:\2
   455:  0:0:\1:2:\2:2
   456:  0:0:\1:\2:2:2
   457:  0:\2:2:2:0:\1
   458:  0:\2:2:2:\1:0
   459:  0:\2:2:0:2:\1
   460:  0:\2:2:0:\1:2
   461:  0:\2:2:\1:2:0
   462:  0:\2:2:\1:0:2
   463:  0:\2:0:2:2:\1
   464:  0:\2:0:2:\1:2
   465:  0:\2:0:\1:2:2
   466:  0:\2:\1:2:2:0
   467:  0:\2:\1:2:0:2
   468:  0:\2:\1:0:2:2
   469:  0:\1:2:2:0:\2
   470:  0:\1:2:2:\2:0
   471:  0:\1:2:0:2:\2
   472:  0:\1:2:0:\2:2
   473:  0:\1:2:\2:2:0
   474:  0:\1:2:\2:0:2
   475:  0:\1:0:2:2:\2
   476:  0:\1:0:2:\2:2
   477:  0:\1:0:\2:2:2
   478:  0:\1:\2:2:2:0
   479:  0:\1:\2:2:0:2
   480:  0:\1:\2:0:2:2
   481:  \2:2:2:0:0:\1
   482:  \2:2:2:0:\1:0
   483:  \2:2:2:\1:0:0
   484:  \2:2:0:2:0:\1
   485:  \2:2:0:2:\1:0
   486:  \2:2:0:0:2:\1
   487:  \2:2:0:0:\1:2
   488:  \2:2:0:\1:2:0
   489:  \2:2:0:\1:0:2
   490:  \2:2:\1:2:0:0
   491:  \2:2:\1:0:2:0
   492:  \2:2:\1:0:0:2
   493:  \2:0:2:2:0:\1
   494:  \2:0:2:2:\1:0
   495:  \2:0:2:0:2:\1
   496:  \2:0:2:0:\1:2
   497:  \2:0:2:\1:2:0
   498:  \2:0:2:\1:0:2
   499:  \2:0:0:2:2:\1
   500:  \2:0:0:2:\1:2
   501:  \2:0:0:\1:2:2
   502:  \2:0:\1:2:2:0
   503:  \2:0:\1:2:0:2
   504:  \2:0:\1:0:2:2
   505:  \2:\1:2:2:0:0
   506:  \2:\1:2:0:2:0
   507:  \2:\1:2:0:0:2
   508:  \2:\1:0:2:2:0
   509:  \2:\1:0:2:0:2
   510:  \2:\1:0:0:2:2
   511:  \1:2:2:0:0:\2
   512:  \1:2:2:0:\2:0
   513:  \1:2:2:\2:0:0
   514:  \1:2:0:2:0:\2
   515:  \1:2:0:2:\2:0
   516:  \1:2:0:0:2:\2
   517:  \1:2:0:0:\2:2
   518:  \1:2:0:\2:2:0
   519:  \1:2:0:\2:0:2
   520:  \1:2:\2:2:0:0
   521:  \1:2:\2:0:2:0
   522:  \1:2:\2:0:0:2
   523:  \1:0:2:2:0:\2
   524:  \1:0:2:2:\2:0
   525:  \1:0:2:0:2:\2
   526:  \1:0:2:0:\2:2
   527:  \1:0:2:\2:2:0
   528:  \1:0:2:\2:0:2
   529:  \1:0:0:2:2:\2
   530:  \1:0:0:2:\2:2
   531:  \1:0:0:\2:2:2
   532:  \1:0:\2:2:2:0
   533:  \1:0:\2:2:0:2
   534:  \1:0:\2:0:2:2
   535:  \1:\2:2:2:0:0
   536:  \1:\2:2:0:2:0
   537:  \1:\2:2:0:0:2
   538:  \1:\2:0:2:2:0
   539:  \1:\2:0:2:0:2
   540:  \1:\2:0:0:2:2
   541:  0:0:2:2:\0:\1
   542:  0:0:2:2:\1:\0
   543:  0:0:2:\0:2:\1
   544:  0:0:2:\0:\1:2
   545:  0:0:2:\1:2:\0
   546:  0:0:2:\1:\0:2
   547:  0:0:\0:2:2:\1
   548:  0:0:\0:2:\1:2
   549:  0:0:\0:\1:2:2
   550:  0:0:\1:2:2:\0
   551:  0:0:\1:2:\0:2
   552:  0:0:\1:\0:2:2
   553:  0:2:0:2:\0:\1
   554:  0:2:0:2:\1:\0
   555:  0:2:0:\0:2:\1
   556:  0:2:0:\0:\1:2
   557:  0:2:0:\1:2:\0
   558:  0:2:0:\1:\0:2
   559:  0:2:2:0:\0:\1
   560:  0:2:2:0:\1:\0
   561:  0:2:2:\0:0:\1
   562:  0:2:2:\0:\1:0
   563:  0:2:2:\1:0:\0
   564:  0:2:2:\1:\0:0
   565:  0:2:\0:0:2:\1
   566:  0:2:\0:0:\1:2
   567:  0:2:\0:2:0:\1
   568:  0:2:\0:2:\1:0
   569:  0:2:\0:\1:0:2
   570:  0:2:\0:\1:2:0
   571:  0:2:\1:0:2:\0
   572:  0:2:\1:0:\0:2
   573:  0:2:\1:2:0:\0
   574:  0:2:\1:2:\0:0
   575:  0:2:\1:\0:0:2
   576:  0:2:\1:\0:2:0
   577:  0:\0:0:2:2:\1
   578:  0:\0:0:2:\1:2
   579:  0:\0:0:\1:2:2
   580:  0:\0:2:0:2:\1
   581:  0:\0:2:0:\1:2
   582:  0:\0:2:2:0:\1
   583:  0:\0:2:2:\1:0
   584:  0:\0:2:\1:0:2
   585:  0:\0:2:\1:2:0
   586:  0:\0:\1:0:2:2
   587:  0:\0:\1:2:0:2
   588:  0:\0:\1:2:2:0
   589:  0:\1:0:2:2:\0
   590:  0:\1:0:2:\0:2
   591:  0:\1:0:\0:2:2
   592:  0:\1:2:0:2:\0
   593:  0:\1:2:0:\0:2
   594:  0:\1:2:2:0:\0
   595:  0:\1:2:2:\0:0
   596:  0:\1:2:\0:0:2
   597:  0:\1:2:\0:2:0
   598:  0:\1:\0:0:2:2
   599:  0:\1:\0:2:0:2
   600:  0:\1:\0:2:2:0
   601:  2:0:0:2:\0:\1
   602:  2:0:0:2:\1:\0
   603:  2:0:0:\0:2:\1
   604:  2:0:0:\0:\1:2
   605:  2:0:0:\1:2:\0
   606:  2:0:0:\1:\0:2
   607:  2:0:2:0:\0:\1
   608:  2:0:2:0:\1:\0
   609:  2:0:2:\0:0:\1
   610:  2:0:2:\0:\1:0
   611:  2:0:2:\1:0:\0
   612:  2:0:2:\1:\0:0
   613:  2:0:\0:0:2:\1
   614:  2:0:\0:0:\1:2
   615:  2:0:\0:2:0:\1
   616:  2:0:\0:2:\1:0
   617:  2:0:\0:\1:0:2
   618:  2:0:\0:\1:2:0
   619:  2:0:\1:0:2:\0
   620:  2:0:\1:0:\0:2
   621:  2:0:\1:2:0:\0
   622:  2:0:\1:2:\0:0
   623:  2:0:\1:\0:0:2
   624:  2:0:\1:\0:2:0
   625:  2:2:0:0:\0:\1
   626:  2:2:0:0:\1:\0
   627:  2:2:0:\0:0:\1
   628:  2:2:0:\0:\1:0
   629:  2:2:0:\1:0:\0
   630:  2:2:0:\1:\0:0
   631:  2:2:\0:0:0:\1
   632:  2:2:\0:0:\1:0
   633:  2:2:\0:\1:0:0
   634:  2:2:\1:0:0:\0
   635:  2:2:\1:0:\0:0
   636:  2:2:\1:\0:0:0
   637:  2:\0:0:0:2:\1
   638:  2:\0:0:0:\1:2
   639:  2:\0:0:2:0:\1
   640:  2:\0:0:2:\1:0
   641:  2:\0:0:\1:0:2
   642:  2:\0:0:\1:2:0
   643:  2:\0:2:0:0:\1
   644:  2:\0:2:0:\1:0
   645:  2:\0:2:\1:0:0
   646:  2:\0:\1:0:0:2
   647:  2:\0:\1:0:2:0
   648:  2:\0:\1:2:0:0
   649:  2:\1:0:0:2:\0
   650:  2:\1:0:0:\0:2
   651:  2:\1:0:2:0:\0
   652:  2:\1:0:2:\0:0
   653:  2:\1:0:\0:0:2
   654:  2:\1:0:\0:2:0
   655:  2:\1:2:0:0:\0
   656:  2:\1:2:0:\0:0
   657:  2:\1:2:\0:0:0
   658:  2:\1:\0:0:0:2
   659:  2:\1:\0:0:2:0
   660:  2:\1:\0:2:0:0
   661:  \0:0:0:2:2:\1
   662:  \0:0:0:2:\1:2
   663:  \0:0:0:\1:2:2
   664:  \0:0:2:0:2:\1
   665:  \0:0:2:0:\1:2
   666:  \0:0:2:2:0:\1
   667:  \0:0:2:2:\1:0
   668:  \0:0:2:\1:0:2
   669:  \0:0:2:\1:2:0
   670:  \0:0:\1:0:2:2
   671:  \0:0:\1:2:0:2
   672:  \0:0:\1:2:2:0
   673:  \0:2:0:0:2:\1
   674:  \0:2:0:0:\1:2
   675:  \0:2:0:2:0:\1
   676:  \0:2:0:2:\1:0
   677:  \0:2:0:\1:0:2
   678:  \0:2:0:\1:2:0
   679:  \0:2:2:0:0:\1
   680:  \0:2:2:0:\1:0
   681:  \0:2:2:\1:0:0
   682:  \0:2:\1:0:0:2
   683:  \0:2:\1:0:2:0
   684:  \0:2:\1:2:0:0
   685:  \0:\1:0:0:2:2
   686:  \0:\1:0:2:0:2
   687:  \0:\1:0:2:2:0
   688:  \0:\1:2:0:0:2
   689:  \0:\1:2:0:2:0
   690:  \0:\1:2:2:0:0
   691:  \1:0:0:2:2:\0
   692:  \1:0:0:2:\0:2
   693:  \1:0:0:\0:2:2
   694:  \1:0:2:0:2:\0
   695:  \1:0:2:0:\0:2
   696:  \1:0:2:2:0:\0
   697:  \1:0:2:2:\0:0
   698:  \1:0:2:\0:0:2
   699:  \1:0:2:\0:2:0
   700:  \1:0:\0:0:2:2
   701:  \1:0:\0:2:0:2
   702:  \1:0:\0:2:2:0
   703:  \1:2:0:0:2:\0
   704:  \1:2:0:0:\0:2
   705:  \1:2:0:2:0:\0
   706:  \1:2:0:2:\0:0
   707:  \1:2:0:\0:0:2
   708:  \1:2:0:\0:2:0
   709:  \1:2:2:0:0:\0
   710:  \1:2:2:0:\0:0
   711:  \1:2:2:\0:0:0
   712:  \1:2:\0:0:0:2
   713:  \1:2:\0:0:2:0
   714:  \1:2:\0:2:0:0
   715:  \1:\0:0:0:2:2
   716:  \1:\0:0:2:0:2
   717:  \1:\0:0:2:2:0
   718:  \1:\0:2:0:0:2
   719:  \1:\0:2:0:2:0
   720:  \1:\0:2:2:0:0
   721:  1:1:0:0:\1:\2
   722:  1:1:0:0:\2:\1
   723:  1:1:0:\1:0:\2
   724:  1:1:0:\1:\2:0
   725:  1:1:0:\2:0:\1
   726:  1:1:0:\2:\1:0
   727:  1:1:\1:0:0:\2
   728:  1:1:\1:0:\2:0
   729:  1:1:\1:\2:0:0
   730:  1:1:\2:0:0:\1
   731:  1:1:\2:0:\1:0
   732:  1:1:\2:\1:0:0
   733:  1:0:1:0:\1:\2
   734:  1:0:1:0:\2:\1
   735:  1:0:1:\1:0:\2
   736:  1:0:1:\1:\2:0
   737:  1:0:1:\2:0:\1
   738:  1:0:1:\2:\1:0
   739:  1:0:0:1:\1:\2
   740:  1:0:0:1:\2:\1
   741:  1:0:0:\1:1:\2
   742:  1:0:0:\1:\2:1
   743:  1:0:0:\2:1:\1
   744:  1:0:0:\2:\1:1
   745:  1:0:\1:1:0:\2
   746:  1:0:\1:1:\2:0
   747:  1:0:\1:0:1:\2
   748:  1:0:\1:0:\2:1
   749:  1:0:\1:\2:1:0
   750:  1:0:\1:\2:0:1
   751:  1:0:\2:1:0:\1
   752:  1:0:\2:1:\1:0
   753:  1:0:\2:0:1:\1
   754:  1:0:\2:0:\1:1
   755:  1:0:\2:\1:1:0
   756:  1:0:\2:\1:0:1
   757:  1:\1:1:0:0:\2
   758:  1:\1:1:0:\2:0
   759:  1:\1:1:\2:0:0
   760:  1:\1:0:1:0:\2
   761:  1:\1:0:1:\2:0
   762:  1:\1:0:0:1:\2
   763:  1:\1:0:0:\2:1
   764:  1:\1:0:\2:1:0
   765:  1:\1:0:\2:0:1
   766:  1:\1:\2:1:0:0
   767:  1:\1:\2:0:1:0
   768:  1:\1:\2:0:0:1
   769:  1:\2:1:0:0:\1
   770:  1:\2:1:0:\1:0
   771:  1:\2:1:\1:0:0
   772:  1:\2:0:1:0:\1
   773:  1:\2:0:1:\1:0
   774:  1:\2:0:0:1:\1
   775:  1:\2:0:0:\1:1
   776:  1:\2:0:\1:1:0
   777:  1:\2:0:\1:0:1
   778:  1:\2:\1:1:0:0
   779:  1:\2:\1:0:1:0
   780:  1:\2:\1:0:0:1
   781:  0:1:1:0:\1:\2
   782:  0:1:1:0:\2:\1
   783:  0:1:1:\1:0:\2
   784:  0:1:1:\1:\2:0
   785:  0:1:1:\2:0:\1
   786:  0:1:1:\2:\1:0
   787:  0:1:0:1:\1:\2
   788:  0:1:0:1:\2:\1
   789:  0:1:0:\1:1:\2
   790:  0:1:0:\1:\2:1
   791:  0:1:0:\2:1:\1
   792:  0:1:0:\2:\1:1
   793:  0:1:\1:1:0:\2
   794:  0:1:\1:1:\2:0
   795:  0:1:\1:0:1:\2
   796:  0:1:\1:0:\2:1
   797:  0:1:\1:\2:1:0
   798:  0:1:\1:\2:0:1
   799:  0:1:\2:1:0:\1
   800:  0:1:\2:1:\1:0
   801:  0:1:\2:0:1:\1
   802:  0:1:\2:0:\1:1
   803:  0:1:\2:\1:1:0
   804:  0:1:\2:\1:0:1
   805:  0:0:1:1:\1:\2
   806:  0:0:1:1:\2:\1
   807:  0:0:1:\1:1:\2
   808:  0:0:1:\1:\2:1
   809:  0:0:1:\2:1:\1
   810:  0:0:1:\2:\1:1
   811:  0:0:\1:1:1:\2
   812:  0:0:\1:1:\2:1
   813:  0:0:\1:\2:1:1
   814:  0:0:\2:1:1:\1
   815:  0:0:\2:1:\1:1
   816:  0:0:\2:\1:1:1
   817:  0:\1:1:1:0:\2
   818:  0:\1:1:1:\2:0
   819:  0:\1:1:0:1:\2
   820:  0:\1:1:0:\2:1
   821:  0:\1:1:\2:1:0
   822:  0:\1:1:\2:0:1
   823:  0:\1:0:1:1:\2
   824:  0:\1:0:1:\2:1
   825:  0:\1:0:\2:1:1
   826:  0:\1:\2:1:1:0
   827:  0:\1:\2:1:0:1
   828:  0:\1:\2:0:1:1
   829:  0:\2:1:1:0:\1
   830:  0:\2:1:1:\1:0
   831:  0:\2:1:0:1:\1
   832:  0:\2:1:0:\1:1
   833:  0:\2:1:\1:1:0
   834:  0:\2:1:\1:0:1
   835:  0:\2:0:1:1:\1
   836:  0:\2:0:1:\1:1
   837:  0:\2:0:\1:1:1
   838:  0:\2:\1:1:1:0
   839:  0:\2:\1:1:0:1
   840:  0:\2:\1:0:1:1
   841:  \1:1:1:0:0:\2
   842:  \1:1:1:0:\2:0
   843:  \1:1:1:\2:0:0
   844:  \1:1:0:1:0:\2
   845:  \1:1:0:1:\2:0
   846:  \1:1:0:0:1:\2
   847:  \1:1:0:0:\2:1
   848:  \1:1:0:\2:1:0
   849:  \1:1:0:\2:0:1
   850:  \1:1:\2:1:0:0
   851:  \1:1:\2:0:1:0
   852:  \1:1:\2:0:0:1
   853:  \1:0:1:1:0:\2
   854:  \1:0:1:1:\2:0
   855:  \1:0:1:0:1:\2
   856:  \1:0:1:0:\2:1
   857:  \1:0:1:\2:1:0
   858:  \1:0:1:\2:0:1
   859:  \1:0:0:1:1:\2
   860:  \1:0:0:1:\2:1
   861:  \1:0:0:\2:1:1
   862:  \1:0:\2:1:1:0
   863:  \1:0:\2:1:0:1
   864:  \1:0:\2:0:1:1
   865:  \1:\2:1:1:0:0
   866:  \1:\2:1:0:1:0
   867:  \1:\2:1:0:0:1
   868:  \1:\2:0:1:1:0
   869:  \1:\2:0:1:0:1
   870:  \1:\2:0:0:1:1
   871:  \2:1:1:0:0:\1
   872:  \2:1:1:0:\1:0
   873:  \2:1:1:\1:0:0
   874:  \2:1:0:1:0:\1
   875:  \2:1:0:1:\1:0
   876:  \2:1:0:0:1:\1
   877:  \2:1:0:0:\1:1
   878:  \2:1:0:\1:1:0
   879:  \2:1:0:\1:0:1
   880:  \2:1:\1:1:0:0
   881:  \2:1:\1:0:1:0
   882:  \2:1:\1:0:0:1
   883:  \2:0:1:1:0:\1
   884:  \2:0:1:1:\1:0
   885:  \2:0:1:0:1:\1
   886:  \2:0:1:0:\1:1
   887:  \2:0:1:\1:1:0
   888:  \2:0:1:\1:0:1
   889:  \2:0:0:1:1:\1
   890:  \2:0:0:1:\1:1
   891:  \2:0:0:\1:1:1
   892:  \2:0:\1:1:1:0
   893:  \2:0:\1:1:0:1
   894:  \2:0:\1:0:1:1
   895:  \2:\1:1:1:0:0
   896:  \2:\1:1:0:1:0
   897:  \2:\1:1:0:0:1
   898:  \2:\1:0:1:1:0
   899:  \2:\1:0:1:0:1
   900:  \2:\1:0:0:1:1
   901:  2:2:1:1:\2:\0
   902:  2:2:1:1:\0:\2
   903:  2:2:1:\2:1:\0
   904:  2:2:1:\2:\0:1
   905:  2:2:1:\0:1:\2
   906:  2:2:1:\0:\2:1
   907:  2:2:\2:1:1:\0
   908:  2:2:\2:1:\0:1
   909:  2:2:\2:\0:1:1
   910:  2:2:\0:1:1:\2
   911:  2:2:\0:1:\2:1
   912:  2:2:\0:\2:1:1
   913:  2:1:2:1:\2:\0
   914:  2:1:2:1:\0:\2
   915:  2:1:2:\2:1:\0
   916:  2:1:2:\2:\0:1
   917:  2:1:2:\0:1:\2
   918:  2:1:2:\0:\2:1
   919:  2:1:1:2:\2:\0
   920:  2:1:1:2:\0:\2
   921:  2:1:1:\2:2:\0
   922:  2:1:1:\2:\0:2
   923:  2:1:1:\0:2:\2
   924:  2:1:1:\0:\2:2
   925:  2:1:\2:2:1:\0
   926:  2:1:\2:2:\0:1
   927:  2:1:\2:1:2:\0
   928:  2:1:\2:1:\0:2
   929:  2:1:\2:\0:2:1
   930:  2:1:\2:\0:1:2
   931:  2:1:\0:2:1:\2
   932:  2:1:\0:2:\2:1
   933:  2:1:\0:1:2:\2
   934:  2:1:\0:1:\2:2
   935:  2:1:\0:\2:2:1
   936:  2:1:\0:\2:1:2
   937:  2:\2:2:1:1:\0
   938:  2:\2:2:1:\0:1
   939:  2:\2:2:\0:1:1
   940:  2:\2:1:2:1:\0
   941:  2:\2:1:2:\0:1
   942:  2:\2:1:1:2:\0
   943:  2:\2:1:1:\0:2
   944:  2:\2:1:\0:2:1
   945:  2:\2:1:\0:1:2
   946:  2:\2:\0:2:1:1
   947:  2:\2:\0:1:2:1
   948:  2:\2:\0:1:1:2
   949:  2:\0:2:1:1:\2
   950:  2:\0:2:1:\2:1
   951:  2:\0:2:\2:1:1
   952:  2:\0:1:2:1:\2
   953:  2:\0:1:2:\2:1
   954:  2:\0:1:1:2:\2
   955:  2:\0:1:1:\2:2
   956:  2:\0:1:\2:2:1
   957:  2:\0:1:\2:1:2
   958:  2:\0:\2:2:1:1
   959:  2:\0:\2:1:2:1
   960:  2:\0:\2:1:1:2
   961:  1:2:2:1:\2:\0
   962:  1:2:2:1:\0:\2
   963:  1:2:2:\2:1:\0
   964:  1:2:2:\2:\0:1
   965:  1:2:2:\0:1:\2
   966:  1:2:2:\0:\2:1
   967:  1:2:1:2:\2:\0
   968:  1:2:1:2:\0:\2
   969:  1:2:1:\2:2:\0
   970:  1:2:1:\2:\0:2
   971:  1:2:1:\0:2:\2
   972:  1:2:1:\0:\2:2
   973:  1:2:\2:2:1:\0
   974:  1:2:\2:2:\0:1
   975:  1:2:\2:1:2:\0
   976:  1:2:\2:1:\0:2
   977:  1:2:\2:\0:2:1
   978:  1:2:\2:\0:1:2
   979:  1:2:\0:2:1:\2
   980:  1:2:\0:2:\2:1
   981:  1:2:\0:1:2:\2
   982:  1:2:\0:1:\2:2
   983:  1:2:\0:\2:2:1
   984:  1:2:\0:\2:1:2
   985:  1:1:2:2:\2:\0
   986:  1:1:2:2:\0:\2
   987:  1:1:2:\2:2:\0
   988:  1:1:2:\2:\0:2
   989:  1:1:2:\0:2:\2
   990:  1:1:2:\0:\2:2
   991:  1:1:\2:2:2:\0
   992:  1:1:\2:2:\0:2
   993:  1:1:\2:\0:2:2
   994:  1:1:\0:2:2:\2
   995:  1:1:\0:2:\2:2
   996:  1:1:\0:\2:2:2
   997:  1:\2:2:2:1:\0
   998:  1:\2:2:2:\0:1
   999:  1:\2:2:1:2:\0
  1000:  1:\2:2:1:\0:2
  1001:  1:\2:2:\0:2:1
  1002:  1:\2:2:\0:1:2
  1003:  1:\2:1:2:2:\0
  1004:  1:\2:1:2:\0:2
  1005:  1:\2:1:\0:2:2
  1006:  1:\2:\0:2:2:1
  1007:  1:\2:\0:2:1:2
  1008:  1:\2:\0:1:2:2
  1009:  1:\0:2:2:1:\2
  1010:  1:\0:2:2:\2:1
  1011:  1:\0:2:1:2:\2
  1012:  1:\0:2:1:\2:2
  1013:  1:\0:2:\2:2:1
  1014:  1:\0:2:\2:1:2
  1015:  1:\0:1:2:2:\2
  1016:  1:\0:1:2:\2:2
  1017:  1:\0:1:\2:2:2
  1018:  1:\0:\2:2:2:1
  1019:  1:\0:\2:2:1:2
  1020:  1:\0:\2:1:2:2
  1021:  \2:2:2:1:1:\0
  1022:  \2:2:2:1:\0:1
  1023:  \2:2:2:\0:1:1
  1024:  \2:2:1:2:1:\0
  1025:  \2:2:1:2:\0:1
  1026:  \2:2:1:1:2:\0
  1027:  \2:2:1:1:\0:2
  1028:  \2:2:1:\0:2:1
  1029:  \2:2:1:\0:1:2
  1030:  \2:2:\0:2:1:1
  1031:  \2:2:\0:1:2:1
  1032:  \2:2:\0:1:1:2
  1033:  \2:1:2:2:1:\0
  1034:  \2:1:2:2:\0:1
  1035:  \2:1:2:1:2:\0
  1036:  \2:1:2:1:\0:2
  1037:  \2:1:2:\0:2:1
  1038:  \2:1:2:\0:1:2
  1039:  \2:1:1:2:2:\0
  1040:  \2:1:1:2:\0:2
  1041:  \2:1:1:\0:2:2
  1042:  \2:1:\0:2:2:1
  1043:  \2:1:\0:2:1:2
  1044:  \2:1:\0:1:2:2
  1045:  \2:\0:2:2:1:1
  1046:  \2:\0:2:1:2:1
  1047:  \2:\0:2:1:1:2
  1048:  \2:\0:1:2:2:1
  1049:  \2:\0:1:2:1:2
  1050:  \2:\0:1:1:2:2
  1051:  \0:2:2:1:1:\2
  1052:  \0:2:2:1:\2:1
  1053:  \0:2:2:\2:1:1
  1054:  \0:2:1:2:1:\2
  1055:  \0:2:1:2:\2:1
  1056:  \0:2:1:1:2:\2
  1057:  \0:2:1:1:\2:2
  1058:  \0:2:1:\2:2:1
  1059:  \0:2:1:\2:1:2
  1060:  \0:2:\2:2:1:1
  1061:  \0:2:\2:1:2:1
  1062:  \0:2:\2:1:1:2
  1063:  \0:1:2:2:1:\2
  1064:  \0:1:2:2:\2:1
  1065:  \0:1:2:1:2:\2
  1066:  \0:1:2:1:\2:2
  1067:  \0:1:2:\2:2:1
  1068:  \0:1:2:\2:1:2
  1069:  \0:1:1:2:2:\2
  1070:  \0:1:1:2:\2:2
  1071:  \0:1:1:\2:2:2
  1072:  \0:1:\2:2:2:1
  1073:  \0:1:\2:2:1:2
  1074:  \0:1:\2:1:2:2
  1075:  \0:\2:2:2:1:1
  1076:  \0:\2:2:1:2:1
  1077:  \0:\2:2:1:1:2
  1078:  \0:\2:1:2:2:1
  1079:  \0:\2:1:2:1:2
  1080:  \0:\2:1:1:2:2
family= 4 2 0 new D3h genus #    14 is 0:0:1:1:\2:\2
     1:  0:0:1:1:\2:\2
     2:  0:0:1:\2:1:\2
     3:  0:0:1:\2:\2:1
     4:  0:0:\2:1:1:\2
     5:  0:0:\2:1:\2:1
     6:  0:0:\2:\2:1:1
     7:  0:1:0:1:\2:\2
     8:  0:1:0:\2:1:\2
     9:  0:1:0:\2:\2:1
    10:  0:1:1:0:\2:\2
    11:  0:1:1:\2:0:\2
    12:  0:1:1:\2:\2:0
    13:  0:1:\2:0:1:\2
    14:  0:1:\2:0:\2:1
    15:  0:1:\2:1:0:\2
    16:  0:1:\2:1:\2:0
    17:  0:1:\2:\2:0:1
    18:  0:1:\2:\2:1:0
    19:  0:\2:0:1:1:\2
    20:  0:\2:0:1:\2:1
    21:  0:\2:0:\2:1:1
    22:  0:\2:1:0:1:\2
    23:  0:\2:1:0:\2:1
    24:  0:\2:1:1:0:\2
    25:  0:\2:1:1:\2:0
    26:  0:\2:1:\2:0:1
    27:  0:\2:1:\2:1:0
    28:  0:\2:\2:0:1:1
    29:  0:\2:\2:1:0:1
    30:  0:\2:\2:1:1:0
    31:  1:0:0:1:\2:\2
    32:  1:0:0:\2:1:\2
    33:  1:0:0:\2:\2:1
    34:  1:0:1:0:\2:\2
    35:  1:0:1:\2:0:\2
    36:  1:0:1:\2:\2:0
    37:  1:0:\2:0:1:\2
    38:  1:0:\2:0:\2:1
    39:  1:0:\2:1:0:\2
    40:  1:0:\2:1:\2:0
    41:  1:0:\2:\2:0:1
    42:  1:0:\2:\2:1:0
    43:  1:1:0:0:\2:\2
    44:  1:1:0:\2:0:\2
    45:  1:1:0:\2:\2:0
    46:  1:1:\2:0:0:\2
    47:  1:1:\2:0:\2:0
    48:  1:1:\2:\2:0:0
    49:  1:\2:0:0:1:\2
    50:  1:\2:0:0:\2:1
    51:  1:\2:0:1:0:\2
    52:  1:\2:0:1:\2:0
    53:  1:\2:0:\2:0:1
    54:  1:\2:0:\2:1:0
    55:  1:\2:1:0:0:\2
    56:  1:\2:1:0:\2:0
    57:  1:\2:1:\2:0:0
    58:  1:\2:\2:0:0:1
    59:  1:\2:\2:0:1:0
    60:  1:\2:\2:1:0:0
    61:  \2:0:0:1:1:\2
    62:  \2:0:0:1:\2:1
    63:  \2:0:0:\2:1:1
    64:  \2:0:1:0:1:\2
    65:  \2:0:1:0:\2:1
    66:  \2:0:1:1:0:\2
    67:  \2:0:1:1:\2:0
    68:  \2:0:1:\2:0:1
    69:  \2:0:1:\2:1:0
    70:  \2:0:\2:0:1:1
    71:  \2:0:\2:1:0:1
    72:  \2:0:\2:1:1:0
    73:  \2:1:0:0:1:\2
    74:  \2:1:0:0:\2:1
    75:  \2:1:0:1:0:\2
    76:  \2:1:0:1:\2:0
    77:  \2:1:0:\2:0:1
    78:  \2:1:0:\2:1:0
    79:  \2:1:1:0:0:\2
    80:  \2:1:1:0:\2:0
    81:  \2:1:1:\2:0:0
    82:  \2:1:\2:0:0:1
    83:  \2:1:\2:0:1:0
    84:  \2:1:\2:1:0:0
    85:  \2:\2:0:0:1:1
    86:  \2:\2:0:1:0:1
    87:  \2:\2:0:1:1:0
    88:  \2:\2:1:0:0:1
    89:  \2:\2:1:0:1:0
    90:  \2:\2:1:1:0:0
    91:  1:1:2:2:\0:\0
    92:  1:1:2:\0:2:\0
    93:  1:1:2:\0:\0:2
    94:  1:1:\0:2:2:\0
    95:  1:1:\0:2:\0:2
    96:  1:1:\0:\0:2:2
    97:  1:2:1:2:\0:\0
    98:  1:2:1:\0:2:\0
    99:  1:2:1:\0:\0:2
   100:  1:2:2:1:\0:\0
   101:  1:2:2:\0:1:\0
   102:  1:2:2:\0:\0:1
   103:  1:2:\0:1:2:\0
   104:  1:2:\0:1:\0:2
   105:  1:2:\0:2:1:\0
   106:  1:2:\0:2:\0:1
   107:  1:2:\0:\0:1:2
   108:  1:2:\0:\0:2:1
   109:  1:\0:1:2:2:\0
   110:  1:\0:1:2:\0:2
   111:  1:\0:1:\0:2:2
   112:  1:\0:2:1:2:\0
   113:  1:\0:2:1:\0:2
   114:  1:\0:2:2:1:\0
   115:  1:\0:2:2:\0:1
   116:  1:\0:2:\0:1:2
   117:  1:\0:2:\0:2:1
   118:  1:\0:\0:1:2:2
   119:  1:\0:\0:2:1:2
   120:  1:\0:\0:2:2:1
   121:  2:1:1:2:\0:\0
   122:  2:1:1:\0:2:\0
   123:  2:1:1:\0:\0:2
   124:  2:1:2:1:\0:\0
   125:  2:1:2:\0:1:\0
   126:  2:1:2:\0:\0:1
   127:  2:1:\0:1:2:\0
   128:  2:1:\0:1:\0:2
   129:  2:1:\0:2:1:\0
   130:  2:1:\0:2:\0:1
   131:  2:1:\0:\0:1:2
   132:  2:1:\0:\0:2:1
   133:  2:2:1:1:\0:\0
   134:  2:2:1:\0:1:\0
   135:  2:2:1:\0:\0:1
   136:  2:2:\0:1:1:\0
   137:  2:2:\0:1:\0:1
   138:  2:2:\0:\0:1:1
   139:  2:\0:1:1:2:\0
   140:  2:\0:1:1:\0:2
   141:  2:\0:1:2:1:\0
   142:  2:\0:1:2:\0:1
   143:  2:\0:1:\0:1:2
   144:  2:\0:1:\0:2:1
   145:  2:\0:2:1:1:\0
   146:  2:\0:2:1:\0:1
   147:  2:\0:2:\0:1:1
   148:  2:\0:\0:1:1:2
   149:  2:\0:\0:1:2:1
   150:  2:\0:\0:2:1:1
   151:  \0:1:1:2:2:\0
   152:  \0:1:1:2:\0:2
   153:  \0:1:1:\0:2:2
   154:  \0:1:2:1:2:\0
   155:  \0:1:2:1:\0:2
   156:  \0:1:2:2:1:\0
   157:  \0:1:2:2:\0:1
   158:  \0:1:2:\0:1:2
   159:  \0:1:2:\0:2:1
   160:  \0:1:\0:1:2:2
   161:  \0:1:\0:2:1:2
   162:  \0:1:\0:2:2:1
   163:  \0:2:1:1:2:\0
   164:  \0:2:1:1:\0:2
   165:  \0:2:1:2:1:\0
   166:  \0:2:1:2:\0:1
   167:  \0:2:1:\0:1:2
   168:  \0:2:1:\0:2:1
   169:  \0:2:2:1:1:\0
   170:  \0:2:2:1:\0:1
   171:  \0:2:2:\0:1:1
   172:  \0:2:\0:1:1:2
   173:  \0:2:\0:1:2:1
   174:  \0:2:\0:2:1:1
   175:  \0:\0:1:1:2:2
   176:  \0:\0:1:2:1:2
   177:  \0:\0:1:2:2:1
   178:  \0:\0:2:1:1:2
   179:  \0:\0:2:1:2:1
   180:  \0:\0:2:2:1:1
   181:  2:2:0:0:\1:\1
   182:  2:2:0:\1:0:\1
   183:  2:2:0:\1:\1:0
   184:  2:2:\1:0:0:\1
   185:  2:2:\1:0:\1:0
   186:  2:2:\1:\1:0:0
   187:  2:0:2:0:\1:\1
   188:  2:0:2:\1:0:\1
   189:  2:0:2:\1:\1:0
   190:  2:0:0:2:\1:\1
   191:  2:0:0:\1:2:\1
   192:  2:0:0:\1:\1:2
   193:  2:0:\1:2:0:\1
   194:  2:0:\1:2:\1:0
   195:  2:0:\1:0:2:\1
   196:  2:0:\1:0:\1:2
   197:  2:0:\1:\1:2:0
   198:  2:0:\1:\1:0:2
   199:  2:\1:2:0:0:\1
   200:  2:\1:2:0:\1:0
   201:  2:\1:2:\1:0:0
   202:  2:\1:0:2:0:\1
   203:  2:\1:0:2:\1:0
   204:  2:\1:0:0:2:\1
   205:  2:\1:0:0:\1:2
   206:  2:\1:0:\1:2:0
   207:  2:\1:0:\1:0:2
   208:  2:\1:\1:2:0:0
   209:  2:\1:\1:0:2:0
   210:  2:\1:\1:0:0:2
   211:  0:2:2:0:\1:\1
   212:  0:2:2:\1:0:\1
   213:  0:2:2:\1:\1:0
   214:  0:2:0:2:\1:\1
   215:  0:2:0:\1:2:\1
   216:  0:2:0:\1:\1:2
   217:  0:2:\1:2:0:\1
   218:  0:2:\1:2:\1:0
   219:  0:2:\1:0:2:\1
   220:  0:2:\1:0:\1:2
   221:  0:2:\1:\1:2:0
   222:  0:2:\1:\1:0:2
   223:  0:0:2:2:\1:\1
   224:  0:0:2:\1:2:\1
   225:  0:0:2:\1:\1:2
   226:  0:0:\1:2:2:\1
   227:  0:0:\1:2:\1:2
   228:  0:0:\1:\1:2:2
   229:  0:\1:2:2:0:\1
   230:  0:\1:2:2:\1:0
   231:  0:\1:2:0:2:\1
   232:  0:\1:2:0:\1:2
   233:  0:\1:2:\1:2:0
   234:  0:\1:2:\1:0:2
   235:  0:\1:0:2:2:\1
   236:  0:\1:0:2:\1:2
   237:  0:\1:0:\1:2:2
   238:  0:\1:\1:2:2:0
   239:  0:\1:\1:2:0:2
   240:  0:\1:\1:0:2:2
   241:  \1:2:2:0:0:\1
   242:  \1:2:2:0:\1:0
   243:  \1:2:2:\1:0:0
   244:  \1:2:0:2:0:\1
   245:  \1:2:0:2:\1:0
   246:  \1:2:0:0:2:\1
   247:  \1:2:0:0:\1:2
   248:  \1:2:0:\1:2:0
   249:  \1:2:0:\1:0:2
   250:  \1:2:\1:2:0:0
   251:  \1:2:\1:0:2:0
   252:  \1:2:\1:0:0:2
   253:  \1:0:2:2:0:\1
   254:  \1:0:2:2:\1:0
   255:  \1:0:2:0:2:\1
   256:  \1:0:2:0:\1:2
   257:  \1:0:2:\1:2:0
   258:  \1:0:2:\1:0:2
   259:  \1:0:0:2:2:\1
   260:  \1:0:0:2:\1:2
   261:  \1:0:0:\1:2:2
   262:  \1:0:\1:2:2:0
   263:  \1:0:\1:2:0:2
   264:  \1:0:\1:0:2:2
   265:  \1:\1:2:2:0:0
   266:  \1:\1:2:0:2:0
   267:  \1:\1:2:0:0:2
   268:  \1:\1:0:2:2:0
   269:  \1:\1:0:2:0:2
   270:  \1:\1:0:0:2:2
family= 4 2 0 new D3h genus #    15 is 0:0:1:2:\0:\0
     1:  0:0:1:2:\0:\0
     2:  0:0:1:\0:2:\0
     3:  0:0:1:\0:\0:2
     4:  0:0:2:1:\0:\0
     5:  0:0:2:\0:1:\0
     6:  0:0:2:\0:\0:1
     7:  0:0:\0:1:2:\0
     8:  0:0:\0:1:\0:2
     9:  0:0:\0:2:1:\0
    10:  0:0:\0:2:\0:1
    11:  0:0:\0:\0:1:2
    12:  0:0:\0:\0:2:1
    13:  0:1:0:2:\0:\0
    14:  0:1:0:\0:2:\0
    15:  0:1:0:\0:\0:2
    16:  0:1:2:0:\0:\0
    17:  0:1:2:\0:0:\0
    18:  0:1:2:\0:\0:0
    19:  0:1:\0:0:2:\0
    20:  0:1:\0:0:\0:2
    21:  0:1:\0:2:0:\0
    22:  0:1:\0:2:\0:0
    23:  0:1:\0:\0:0:2
    24:  0:1:\0:\0:2:0
    25:  0:2:0:1:\0:\0
    26:  0:2:0:\0:1:\0
    27:  0:2:0:\0:\0:1
    28:  0:2:1:0:\0:\0
    29:  0:2:1:\0:0:\0
    30:  0:2:1:\0:\0:0
    31:  0:2:\0:0:1:\0
    32:  0:2:\0:0:\0:1
    33:  0:2:\0:1:0:\0
    34:  0:2:\0:1:\0:0
    35:  0:2:\0:\0:0:1
    36:  0:2:\0:\0:1:0
    37:  0:\0:0:1:2:\0
    38:  0:\0:0:1:\0:2
    39:  0:\0:0:2:1:\0
    40:  0:\0:0:2:\0:1
    41:  0:\0:0:\0:1:2
    42:  0:\0:0:\0:2:1
    43:  0:\0:1:0:2:\0
    44:  0:\0:1:0:\0:2
    45:  0:\0:1:2:0:\0
    46:  0:\0:1:2:\0:0
    47:  0:\0:1:\0:0:2
    48:  0:\0:1:\0:2:0
    49:  0:\0:2:0:1:\0
    50:  0:\0:2:0:\0:1
    51:  0:\0:2:1:0:\0
    52:  0:\0:2:1:\0:0
    53:  0:\0:2:\0:0:1
    54:  0:\0:2:\0:1:0
    55:  0:\0:\0:0:1:2
    56:  0:\0:\0:0:2:1
    57:  0:\0:\0:1:0:2
    58:  0:\0:\0:1:2:0
    59:  0:\0:\0:2:0:1
    60:  0:\0:\0:2:1:0
    61:  1:0:0:2:\0:\0
    62:  1:0:0:\0:2:\0
    63:  1:0:0:\0:\0:2
    64:  1:0:2:0:\0:\0
    65:  1:0:2:\0:0:\0
    66:  1:0:2:\0:\0:0
    67:  1:0:\0:0:2:\0
    68:  1:0:\0:0:\0:2
    69:  1:0:\0:2:0:\0
    70:  1:0:\0:2:\0:0
    71:  1:0:\0:\0:0:2
    72:  1:0:\0:\0:2:0
    73:  1:2:0:0:\0:\0
    74:  1:2:0:\0:0:\0
    75:  1:2:0:\0:\0:0
    76:  1:2:\0:0:0:\0
    77:  1:2:\0:0:\0:0
    78:  1:2:\0:\0:0:0
    79:  1:\0:0:0:2:\0
    80:  1:\0:0:0:\0:2
    81:  1:\0:0:2:0:\0
    82:  1:\0:0:2:\0:0
    83:  1:\0:0:\0:0:2
    84:  1:\0:0:\0:2:0
    85:  1:\0:2:0:0:\0
    86:  1:\0:2:0:\0:0
    87:  1:\0:2:\0:0:0
    88:  1:\0:\0:0:0:2
    89:  1:\0:\0:0:2:0
    90:  1:\0:\0:2:0:0
    91:  2:0:0:1:\0:\0
    92:  2:0:0:\0:1:\0
    93:  2:0:0:\0:\0:1
    94:  2:0:1:0:\0:\0
    95:  2:0:1:\0:0:\0
    96:  2:0:1:\0:\0:0
    97:  2:0:\0:0:1:\0
    98:  2:0:\0:0:\0:1
    99:  2:0:\0:1:0:\0
   100:  2:0:\0:1:\0:0
   101:  2:0:\0:\0:0:1
   102:  2:0:\0:\0:1:0
   103:  2:1:0:0:\0:\0
   104:  2:1:0:\0:0:\0
   105:  2:1:0:\0:\0:0
   106:  2:1:\0:0:0:\0
   107:  2:1:\0:0:\0:0
   108:  2:1:\0:\0:0:0
   109:  2:\0:0:0:1:\0
   110:  2:\0:0:0:\0:1
   111:  2:\0:0:1:0:\0
   112:  2:\0:0:1:\0:0
   113:  2:\0:0:\0:0:1
   114:  2:\0:0:\0:1:0
   115:  2:\0:1:0:0:\0
   116:  2:\0:1:0:\0:0
   117:  2:\0:1:\0:0:0
   118:  2:\0:\0:0:0:1
   119:  2:\0:\0:0:1:0
   120:  2:\0:\0:1:0:0
   121:  \0:0:0:1:2:\0
   122:  \0:0:0:1:\0:2
   123:  \0:0:0:2:1:\0
   124:  \0:0:0:2:\0:1
   125:  \0:0:0:\0:1:2
   126:  \0:0:0:\0:2:1
   127:  \0:0:1:0:2:\0
   128:  \0:0:1:0:\0:2
   129:  \0:0:1:2:0:\0
   130:  \0:0:1:2:\0:0
   131:  \0:0:1:\0:0:2
   132:  \0:0:1:\0:2:0
   133:  \0:0:2:0:1:\0
   134:  \0:0:2:0:\0:1
   135:  \0:0:2:1:0:\0
   136:  \0:0:2:1:\0:0
   137:  \0:0:2:\0:0:1
   138:  \0:0:2:\0:1:0
   139:  \0:0:\0:0:1:2
   140:  \0:0:\0:0:2:1
   141:  \0:0:\0:1:0:2
   142:  \0:0:\0:1:2:0
   143:  \0:0:\0:2:0:1
   144:  \0:0:\0:2:1:0
   145:  \0:1:0:0:2:\0
   146:  \0:1:0:0:\0:2
   147:  \0:1:0:2:0:\0
   148:  \0:1:0:2:\0:0
   149:  \0:1:0:\0:0:2
   150:  \0:1:0:\0:2:0
   151:  \0:1:2:0:0:\0
   152:  \0:1:2:0:\0:0
   153:  \0:1:2:\0:0:0
   154:  \0:1:\0:0:0:2
   155:  \0:1:\0:0:2:0
   156:  \0:1:\0:2:0:0
   157:  \0:2:0:0:1:\0
   158:  \0:2:0:0:\0:1
   159:  \0:2:0:1:0:\0
   160:  \0:2:0:1:\0:0
   161:  \0:2:0:\0:0:1
   162:  \0:2:0:\0:1:0
   163:  \0:2:1:0:0:\0
   164:  \0:2:1:0:\0:0
   165:  \0:2:1:\0:0:0
   166:  \0:2:\0:0:0:1
   167:  \0:2:\0:0:1:0
   168:  \0:2:\0:1:0:0
   169:  \0:\0:0:0:1:2
   170:  \0:\0:0:0:2:1
   171:  \0:\0:0:1:0:2
   172:  \0:\0:0:1:2:0
   173:  \0:\0:0:2:0:1
   174:  \0:\0:0:2:1:0
   175:  \0:\0:1:0:0:2
   176:  \0:\0:1:0:2:0
   177:  \0:\0:1:2:0:0
   178:  \0:\0:2:0:0:1
   179:  \0:\0:2:0:1:0
   180:  \0:\0:2:1:0:0
   181:  1:1:2:0:\1:\1
   182:  1:1:2:\1:0:\1
   183:  1:1:2:\1:\1:0
   184:  1:1:0:2:\1:\1
   185:  1:1:0:\1:2:\1
   186:  1:1:0:\1:\1:2
   187:  1:1:\1:2:0:\1
   188:  1:1:\1:2:\1:0
   189:  1:1:\1:0:2:\1
   190:  1:1:\1:0:\1:2
   191:  1:1:\1:\1:2:0
   192:  1:1:\1:\1:0:2
   193:  1:2:1:0:\1:\1
   194:  1:2:1:\1:0:\1
   195:  1:2:1:\1:\1:0
   196:  1:2:0:1:\1:\1
   197:  1:2:0:\1:1:\1
   198:  1:2:0:\1:\1:1
   199:  1:2:\1:1:0:\1
   200:  1:2:\1:1:\1:0
   201:  1:2:\1:0:1:\1
   202:  1:2:\1:0:\1:1
   203:  1:2:\1:\1:1:0
   204:  1:2:\1:\1:0:1
   205:  1:0:1:2:\1:\1
   206:  1:0:1:\1:2:\1
   207:  1:0:1:\1:\1:2
   208:  1:0:2:1:\1:\1
   209:  1:0:2:\1:1:\1
   210:  1:0:2:\1:\1:1
   211:  1:0:\1:1:2:\1
   212:  1:0:\1:1:\1:2
   213:  1:0:\1:2:1:\1
   214:  1:0:\1:2:\1:1
   215:  1:0:\1:\1:1:2
   216:  1:0:\1:\1:2:1
   217:  1:\1:1:2:0:\1
   218:  1:\1:1:2:\1:0
   219:  1:\1:1:0:2:\1
   220:  1:\1:1:0:\1:2
   221:  1:\1:1:\1:2:0
   222:  1:\1:1:\1:0:2
   223:  1:\1:2:1:0:\1
   224:  1:\1:2:1:\1:0
   225:  1:\1:2:0:1:\1
   226:  1:\1:2:0:\1:1
   227:  1:\1:2:\1:1:0
   228:  1:\1:2:\1:0:1
   229:  1:\1:0:1:2:\1
   230:  1:\1:0:1:\1:2
   231:  1:\1:0:2:1:\1
   232:  1:\1:0:2:\1:1
   233:  1:\1:0:\1:1:2
   234:  1:\1:0:\1:2:1
   235:  1:\1:\1:1:2:0
   236:  1:\1:\1:1:0:2
   237:  1:\1:\1:2:1:0
   238:  1:\1:\1:2:0:1
   239:  1:\1:\1:0:1:2
   240:  1:\1:\1:0:2:1
   241:  2:1:1:0:\1:\1
   242:  2:1:1:\1:0:\1
   243:  2:1:1:\1:\1:0
   244:  2:1:0:1:\1:\1
   245:  2:1:0:\1:1:\1
   246:  2:1:0:\1:\1:1
   247:  2:1:\1:1:0:\1
   248:  2:1:\1:1:\1:0
   249:  2:1:\1:0:1:\1
   250:  2:1:\1:0:\1:1
   251:  2:1:\1:\1:1:0
   252:  2:1:\1:\1:0:1
   253:  2:0:1:1:\1:\1
   254:  2:0:1:\1:1:\1
   255:  2:0:1:\1:\1:1
   256:  2:0:\1:1:1:\1
   257:  2:0:\1:1:\1:1
   258:  2:0:\1:\1:1:1
   259:  2:\1:1:1:0:\1
   260:  2:\1:1:1:\1:0
   261:  2:\1:1:0:1:\1
   262:  2:\1:1:0:\1:1
   263:  2:\1:1:\1:1:0
   264:  2:\1:1:\1:0:1
   265:  2:\1:0:1:1:\1
   266:  2:\1:0:1:\1:1
   267:  2:\1:0:\1:1:1
   268:  2:\1:\1:1:1:0
   269:  2:\1:\1:1:0:1
   270:  2:\1:\1:0:1:1
   271:  0:1:1:2:\1:\1
   272:  0:1:1:\1:2:\1
   273:  0:1:1:\1:\1:2
   274:  0:1:2:1:\1:\1
   275:  0:1:2:\1:1:\1
   276:  0:1:2:\1:\1:1
   277:  0:1:\1:1:2:\1
   278:  0:1:\1:1:\1:2
   279:  0:1:\1:2:1:\1
   280:  0:1:\1:2:\1:1
   281:  0:1:\1:\1:1:2
   282:  0:1:\1:\1:2:1
   283:  0:2:1:1:\1:\1
   284:  0:2:1:\1:1:\1
   285:  0:2:1:\1:\1:1
   286:  0:2:\1:1:1:\1
   287:  0:2:\1:1:\1:1
   288:  0:2:\1:\1:1:1
   289:  0:\1:1:1:2:\1
   290:  0:\1:1:1:\1:2
   291:  0:\1:1:2:1:\1
   292:  0:\1:1:2:\1:1
   293:  0:\1:1:\1:1:2
   294:  0:\1:1:\1:2:1
   295:  0:\1:2:1:1:\1
   296:  0:\1:2:1:\1:1
   297:  0:\1:2:\1:1:1
   298:  0:\1:\1:1:1:2
   299:  0:\1:\1:1:2:1
   300:  0:\1:\1:2:1:1
   301:  \1:1:1:2:0:\1
   302:  \1:1:1:2:\1:0
   303:  \1:1:1:0:2:\1
   304:  \1:1:1:0:\1:2
   305:  \1:1:1:\1:2:0
   306:  \1:1:1:\1:0:2
   307:  \1:1:2:1:0:\1
   308:  \1:1:2:1:\1:0
   309:  \1:1:2:0:1:\1
   310:  \1:1:2:0:\1:1
   311:  \1:1:2:\1:1:0
   312:  \1:1:2:\1:0:1
   313:  \1:1:0:1:2:\1
   314:  \1:1:0:1:\1:2
   315:  \1:1:0:2:1:\1
   316:  \1:1:0:2:\1:1
   317:  \1:1:0:\1:1:2
   318:  \1:1:0:\1:2:1
   319:  \1:1:\1:1:2:0
   320:  \1:1:\1:1:0:2
   321:  \1:1:\1:2:1:0
   322:  \1:1:\1:2:0:1
   323:  \1:1:\1:0:1:2
   324:  \1:1:\1:0:2:1
   325:  \1:2:1:1:0:\1
   326:  \1:2:1:1:\1:0
   327:  \1:2:1:0:1:\1
   328:  \1:2:1:0:\1:1
   329:  \1:2:1:\1:1:0
   330:  \1:2:1:\1:0:1
   331:  \1:2:0:1:1:\1
   332:  \1:2:0:1:\1:1
   333:  \1:2:0:\1:1:1
   334:  \1:2:\1:1:1:0
   335:  \1:2:\1:1:0:1
   336:  \1:2:\1:0:1:1
   337:  \1:0:1:1:2:\1
   338:  \1:0:1:1:\1:2
   339:  \1:0:1:2:1:\1
   340:  \1:0:1:2:\1:1
   341:  \1:0:1:\1:1:2
   342:  \1:0:1:\1:2:1
   343:  \1:0:2:1:1:\1
   344:  \1:0:2:1:\1:1
   345:  \1:0:2:\1:1:1
   346:  \1:0:\1:1:1:2
   347:  \1:0:\1:1:2:1
   348:  \1:0:\1:2:1:1
   349:  \1:\1:1:1:2:0
   350:  \1:\1:1:1:0:2
   351:  \1:\1:1:2:1:0
   352:  \1:\1:1:2:0:1
   353:  \1:\1:1:0:1:2
   354:  \1:\1:1:0:2:1
   355:  \1:\1:2:1:1:0
   356:  \1:\1:2:1:0:1
   357:  \1:\1:2:0:1:1
   358:  \1:\1:0:1:1:2
   359:  \1:\1:0:1:2:1
   360:  \1:\1:0:2:1:1
   361:  2:2:0:1:\2:\2
   362:  2:2:0:\2:1:\2
   363:  2:2:0:\2:\2:1
   364:  2:2:1:0:\2:\2
   365:  2:2:1:\2:0:\2
   366:  2:2:1:\2:\2:0
   367:  2:2:\2:0:1:\2
   368:  2:2:\2:0:\2:1
   369:  2:2:\2:1:0:\2
   370:  2:2:\2:1:\2:0
   371:  2:2:\2:\2:0:1
   372:  2:2:\2:\2:1:0
   373:  2:0:2:1:\2:\2
   374:  2:0:2:\2:1:\2
   375:  2:0:2:\2:\2:1
   376:  2:0:1:2:\2:\2
   377:  2:0:1:\2:2:\2
   378:  2:0:1:\2:\2:2
   379:  2:0:\2:2:1:\2
   380:  2:0:\2:2:\2:1
   381:  2:0:\2:1:2:\2
   382:  2:0:\2:1:\2:2
   383:  2:0:\2:\2:2:1
   384:  2:0:\2:\2:1:2
   385:  2:1:2:0:\2:\2
   386:  2:1:2:\2:0:\2
   387:  2:1:2:\2:\2:0
   388:  2:1:0:2:\2:\2
   389:  2:1:0:\2:2:\2
   390:  2:1:0:\2:\2:2
   391:  2:1:\2:2:0:\2
   392:  2:1:\2:2:\2:0
   393:  2:1:\2:0:2:\2
   394:  2:1:\2:0:\2:2
   395:  2:1:\2:\2:2:0
   396:  2:1:\2:\2:0:2
   397:  2:\2:2:0:1:\2
   398:  2:\2:2:0:\2:1
   399:  2:\2:2:1:0:\2
   400:  2:\2:2:1:\2:0
   401:  2:\2:2:\2:0:1
   402:  2:\2:2:\2:1:0
   403:  2:\2:0:2:1:\2
   404:  2:\2:0:2:\2:1
   405:  2:\2:0:1:2:\2
   406:  2:\2:0:1:\2:2
   407:  2:\2:0:\2:2:1
   408:  2:\2:0:\2:1:2
   409:  2:\2:1:2:0:\2
   410:  2:\2:1:2:\2:0
   411:  2:\2:1:0:2:\2
   412:  2:\2:1:0:\2:2
   413:  2:\2:1:\2:2:0
   414:  2:\2:1:\2:0:2
   415:  2:\2:\2:2:0:1
   416:  2:\2:\2:2:1:0
   417:  2:\2:\2:0:2:1
   418:  2:\2:\2:0:1:2
   419:  2:\2:\2:1:2:0
   420:  2:\2:\2:1:0:2
   421:  0:2:2:1:\2:\2
   422:  0:2:2:\2:1:\2
   423:  0:2:2:\2:\2:1
   424:  0:2:1:2:\2:\2
   425:  0:2:1:\2:2:\2
   426:  0:2:1:\2:\2:2
   427:  0:2:\2:2:1:\2
   428:  0:2:\2:2:\2:1
   429:  0:2:\2:1:2:\2
   430:  0:2:\2:1:\2:2
   431:  0:2:\2:\2:2:1
   432:  0:2:\2:\2:1:2
   433:  0:1:2:2:\2:\2
   434:  0:1:2:\2:2:\2
   435:  0:1:2:\2:\2:2
   436:  0:1:\2:2:2:\2
   437:  0:1:\2:2:\2:2
   438:  0:1:\2:\2:2:2
   439:  0:\2:2:2:1:\2
   440:  0:\2:2:2:\2:1
   441:  0:\2:2:1:2:\2
   442:  0:\2:2:1:\2:2
   443:  0:\2:2:\2:2:1
   444:  0:\2:2:\2:1:2
   445:  0:\2:1:2:2:\2
   446:  0:\2:1:2:\2:2
   447:  0:\2:1:\2:2:2
   448:  0:\2:\2:2:2:1
   449:  0:\2:\2:2:1:2
   450:  0:\2:\2:1:2:2
   451:  1:2:2:0:\2:\2
   452:  1:2:2:\2:0:\2
   453:  1:2:2:\2:\2:0
   454:  1:2:0:2:\2:\2
   455:  1:2:0:\2:2:\2
   456:  1:2:0:\2:\2:2
   457:  1:2:\2:2:0:\2
   458:  1:2:\2:2:\2:0
   459:  1:2:\2:0:2:\2
   460:  1:2:\2:0:\2:2
   461:  1:2:\2:\2:2:0
   462:  1:2:\2:\2:0:2
   463:  1:0:2:2:\2:\2
   464:  1:0:2:\2:2:\2
   465:  1:0:2:\2:\2:2
   466:  1:0:\2:2:2:\2
   467:  1:0:\2:2:\2:2
   468:  1:0:\2:\2:2:2
   469:  1:\2:2:2:0:\2
   470:  1:\2:2:2:\2:0
   471:  1:\2:2:0:2:\2
   472:  1:\2:2:0:\2:2
   473:  1:\2:2:\2:2:0
   474:  1:\2:2:\2:0:2
   475:  1:\2:0:2:2:\2
   476:  1:\2:0:2:\2:2
   477:  1:\2:0:\2:2:2
   478:  1:\2:\2:2:2:0
   479:  1:\2:\2:2:0:2
   480:  1:\2:\2:0:2:2
   481:  \2:2:2:0:1:\2
   482:  \2:2:2:0:\2:1
   483:  \2:2:2:1:0:\2
   484:  \2:2:2:1:\2:0
   485:  \2:2:2:\2:0:1
   486:  \2:2:2:\2:1:0
   487:  \2:2:0:2:1:\2
   488:  \2:2:0:2:\2:1
   489:  \2:2:0:1:2:\2
   490:  \2:2:0:1:\2:2
   491:  \2:2:0:\2:2:1
   492:  \2:2:0:\2:1:2
   493:  \2:2:1:2:0:\2
   494:  \2:2:1:2:\2:0
   495:  \2:2:1:0:2:\2
   496:  \2:2:1:0:\2:2
   497:  \2:2:1:\2:2:0
   498:  \2:2:1:\2:0:2
   499:  \2:2:\2:2:0:1
   500:  \2:2:\2:2:1:0
   501:  \2:2:\2:0:2:1
   502:  \2:2:\2:0:1:2
   503:  \2:2:\2:1:2:0
   504:  \2:2:\2:1:0:2
   505:  \2:0:2:2:1:\2
   506:  \2:0:2:2:\2:1
   507:  \2:0:2:1:2:\2
   508:  \2:0:2:1:\2:2
   509:  \2:0:2:\2:2:1
   510:  \2:0:2:\2:1:2
   511:  \2:0:1:2:2:\2
   512:  \2:0:1:2:\2:2
   513:  \2:0:1:\2:2:2
   514:  \2:0:\2:2:2:1
   515:  \2:0:\2:2:1:2
   516:  \2:0:\2:1:2:2
   517:  \2:1:2:2:0:\2
   518:  \2:1:2:2:\2:0
   519:  \2:1:2:0:2:\2
   520:  \2:1:2:0:\2:2
   521:  \2:1:2:\2:2:0
   522:  \2:1:2:\2:0:2
   523:  \2:1:0:2:2:\2
   524:  \2:1:0:2:\2:2
   525:  \2:1:0:\2:2:2
   526:  \2:1:\2:2:2:0
   527:  \2:1:\2:2:0:2
   528:  \2:1:\2:0:2:2
   529:  \2:\2:2:2:0:1
   530:  \2:\2:2:2:1:0
   531:  \2:\2:2:0:2:1
   532:  \2:\2:2:0:1:2
   533:  \2:\2:2:1:2:0
   534:  \2:\2:2:1:0:2
   535:  \2:\2:0:2:2:1
   536:  \2:\2:0:2:1:2
   537:  \2:\2:0:1:2:2
   538:  \2:\2:1:2:2:0
   539:  \2:\2:1:2:0:2
   540:  \2:\2:1:0:2:2
family= 4 2 0 new D3h genus #    16 is 0:0:1:2:\0:\1
     1:  0:0:1:2:\0:\1
     2:  0:0:1:2:\1:\0
     3:  0:0:1:\0:2:\1
     4:  0:0:1:\0:\1:2
     5:  0:0:1:\1:2:\0
     6:  0:0:1:\1:\0:2
     7:  0:0:2:1:\0:\1
     8:  0:0:2:1:\1:\0
     9:  0:0:2:\0:1:\1
    10:  0:0:2:\0:\1:1
    11:  0:0:2:\1:1:\0
    12:  0:0:2:\1:\0:1
    13:  0:0:\0:1:2:\1
    14:  0:0:\0:1:\1:2
    15:  0:0:\0:2:1:\1
    16:  0:0:\0:2:\1:1
    17:  0:0:\0:\1:1:2
    18:  0:0:\0:\1:2:1
    19:  0:0:\1:1:2:\0
    20:  0:0:\1:1:\0:2
    21:  0:0:\1:2:1:\0
    22:  0:0:\1:2:\0:1
    23:  0:0:\1:\0:1:2
    24:  0:0:\1:\0:2:1
    25:  0:1:0:2:\0:\1
    26:  0:1:0:2:\1:\0
    27:  0:1:0:\0:2:\1
    28:  0:1:0:\0:\1:2
    29:  0:1:0:\1:2:\0
    30:  0:1:0:\1:\0:2
    31:  0:1:2:0:\0:\1
    32:  0:1:2:0:\1:\0
    33:  0:1:2:\0:0:\1
    34:  0:1:2:\0:\1:0
    35:  0:1:2:\1:0:\0
    36:  0:1:2:\1:\0:0
    37:  0:1:\0:0:2:\1
    38:  0:1:\0:0:\1:2
    39:  0:1:\0:2:0:\1
    40:  0:1:\0:2:\1:0
    41:  0:1:\0:\1:0:2
    42:  0:1:\0:\1:2:0
    43:  0:1:\1:0:2:\0
    44:  0:1:\1:0:\0:2
    45:  0:1:\1:2:0:\0
    46:  0:1:\1:2:\0:0
    47:  0:1:\1:\0:0:2
    48:  0:1:\1:\0:2:0
    49:  0:2:0:1:\0:\1
    50:  0:2:0:1:\1:\0
    51:  0:2:0:\0:1:\1
    52:  0:2:0:\0:\1:1
    53:  0:2:0:\1:1:\0
    54:  0:2:0:\1:\0:1
    55:  0:2:1:0:\0:\1
    56:  0:2:1:0:\1:\0
    57:  0:2:1:\0:0:\1
    58:  0:2:1:\0:\1:0
    59:  0:2:1:\1:0:\0
    60:  0:2:1:\1:\0:0
    61:  0:2:\0:0:1:\1
    62:  0:2:\0:0:\1:1
    63:  0:2:\0:1:0:\1
    64:  0:2:\0:1:\1:0
    65:  0:2:\0:\1:0:1
    66:  0:2:\0:\1:1:0
    67:  0:2:\1:0:1:\0
    68:  0:2:\1:0:\0:1
    69:  0:2:\1:1:0:\0
    70:  0:2:\1:1:\0:0
    71:  0:2:\1:\0:0:1
    72:  0:2:\1:\0:1:0
    73:  0:\0:0:1:2:\1
    74:  0:\0:0:1:\1:2
    75:  0:\0:0:2:1:\1
    76:  0:\0:0:2:\1:1
    77:  0:\0:0:\1:1:2
    78:  0:\0:0:\1:2:1
    79:  0:\0:1:0:2:\1
    80:  0:\0:1:0:\1:2
    81:  0:\0:1:2:0:\1
    82:  0:\0:1:2:\1:0
    83:  0:\0:1:\1:0:2
    84:  0:\0:1:\1:2:0
    85:  0:\0:2:0:1:\1
    86:  0:\0:2:0:\1:1
    87:  0:\0:2:1:0:\1
    88:  0:\0:2:1:\1:0
    89:  0:\0:2:\1:0:1
    90:  0:\0:2:\1:1:0
    91:  0:\0:\1:0:1:2
    92:  0:\0:\1:0:2:1
    93:  0:\0:\1:1:0:2
    94:  0:\0:\1:1:2:0
    95:  0:\0:\1:2:0:1
    96:  0:\0:\1:2:1:0
    97:  0:\1:0:1:2:\0
    98:  0:\1:0:1:\0:2
    99:  0:\1:0:2:1:\0
   100:  0:\1:0:2:\0:1
   101:  0:\1:0:\0:1:2
   102:  0:\1:0:\0:2:1
   103:  0:\1:1:0:2:\0
   104:  0:\1:1:0:\0:2
   105:  0:\1:1:2:0:\0
   106:  0:\1:1:2:\0:0
   107:  0:\1:1:\0:0:2
   108:  0:\1:1:\0:2:0
   109:  0:\1:2:0:1:\0
   110:  0:\1:2:0:\0:1
   111:  0:\1:2:1:0:\0
   112:  0:\1:2:1:\0:0
   113:  0:\1:2:\0:0:1
   114:  0:\1:2:\0:1:0
   115:  0:\1:\0:0:1:2
   116:  0:\1:\0:0:2:1
   117:  0:\1:\0:1:0:2
   118:  0:\1:\0:1:2:0
   119:  0:\1:\0:2:0:1
   120:  0:\1:\0:2:1:0
   121:  1:0:0:2:\0:\1
   122:  1:0:0:2:\1:\0
   123:  1:0:0:\0:2:\1
   124:  1:0:0:\0:\1:2
   125:  1:0:0:\1:2:\0
   126:  1:0:0:\1:\0:2
   127:  1:0:2:0:\0:\1
   128:  1:0:2:0:\1:\0
   129:  1:0:2:\0:0:\1
   130:  1:0:2:\0:\1:0
   131:  1:0:2:\1:0:\0
   132:  1:0:2:\1:\0:0
   133:  1:0:\0:0:2:\1
   134:  1:0:\0:0:\1:2
   135:  1:0:\0:2:0:\1
   136:  1:0:\0:2:\1:0
   137:  1:0:\0:\1:0:2
   138:  1:0:\0:\1:2:0
   139:  1:0:\1:0:2:\0
   140:  1:0:\1:0:\0:2
   141:  1:0:\1:2:0:\0
   142:  1:0:\1:2:\0:0
   143:  1:0:\1:\0:0:2
   144:  1:0:\1:\0:2:0
   145:  1:2:0:0:\0:\1
   146:  1:2:0:0:\1:\0
   147:  1:2:0:\0:0:\1
   148:  1:2:0:\0:\1:0
   149:  1:2:0:\1:0:\0
   150:  1:2:0:\1:\0:0
   151:  1:2:\0:0:0:\1
   152:  1:2:\0:0:\1:0
   153:  1:2:\0:\1:0:0
   154:  1:2:\1:0:0:\0
   155:  1:2:\1:0:\0:0
   156:  1:2:\1:\0:0:0
   157:  1:\0:0:0:2:\1
   158:  1:\0:0:0:\1:2
   159:  1:\0:0:2:0:\1
   160:  1:\0:0:2:\1:0
   161:  1:\0:0:\1:0:2
   162:  1:\0:0:\1:2:0
   163:  1:\0:2:0:0:\1
   164:  1:\0:2:0:\1:0
   165:  1:\0:2:\1:0:0
   166:  1:\0:\1:0:0:2
   167:  1:\0:\1:0:2:0
   168:  1:\0:\1:2:0:0
   169:  1:\1:0:0:2:\0
   170:  1:\1:0:0:\0:2
   171:  1:\1:0:2:0:\0
   172:  1:\1:0:2:\0:0
   173:  1:\1:0:\0:0:2
   174:  1:\1:0:\0:2:0
   175:  1:\1:2:0:0:\0
   176:  1:\1:2:0:\0:0
   177:  1:\1:2:\0:0:0
   178:  1:\1:\0:0:0:2
   179:  1:\1:\0:0:2:0
   180:  1:\1:\0:2:0:0
   181:  2:0:0:1:\0:\1
   182:  2:0:0:1:\1:\0
   183:  2:0:0:\0:1:\1
   184:  2:0:0:\0:\1:1
   185:  2:0:0:\1:1:\0
   186:  2:0:0:\1:\0:1
   187:  2:0:1:0:\0:\1
   188:  2:0:1:0:\1:\0
   189:  2:0:1:\0:0:\1
   190:  2:0:1:\0:\1:0
   191:  2:0:1:\1:0:\0
   192:  2:0:1:\1:\0:0
   193:  2:0:\0:0:1:\1
   194:  2:0:\0:0:\1:1
   195:  2:0:\0:1:0:\1
   196:  2:0:\0:1:\1:0
   197:  2:0:\0:\1:0:1
   198:  2:0:\0:\1:1:0
   199:  2:0:\1:0:1:\0
   200:  2:0:\1:0:\0:1
   201:  2:0:\1:1:0:\0
   202:  2:0:\1:1:\0:0
   203:  2:0:\1:\0:0:1
   204:  2:0:\1:\0:1:0
   205:  2:1:0:0:\0:\1
   206:  2:1:0:0:\1:\0
   207:  2:1:0:\0:0:\1
   208:  2:1:0:\0:\1:0
   209:  2:1:0:\1:0:\0
   210:  2:1:0:\1:\0:0
   211:  2:1:\0:0:0:\1
   212:  2:1:\0:0:\1:0
   213:  2:1:\0:\1:0:0
   214:  2:1:\1:0:0:\0
   215:  2:1:\1:0:\0:0
   216:  2:1:\1:\0:0:0
   217:  2:\0:0:0:1:\1
   218:  2:\0:0:0:\1:1
   219:  2:\0:0:1:0:\1
   220:  2:\0:0:1:\1:0
   221:  2:\0:0:\1:0:1
   222:  2:\0:0:\1:1:0
   223:  2:\0:1:0:0:\1
   224:  2:\0:1:0:\1:0
   225:  2:\0:1:\1:0:0
   226:  2:\0:\1:0:0:1
   227:  2:\0:\1:0:1:0
   228:  2:\0:\1:1:0:0
   229:  2:\1:0:0:1:\0
   230:  2:\1:0:0:\0:1
   231:  2:\1:0:1:0:\0
   232:  2:\1:0:1:\0:0
   233:  2:\1:0:\0:0:1
   234:  2:\1:0:\0:1:0
   235:  2:\1:1:0:0:\0
   236:  2:\1:1:0:\0:0
   237:  2:\1:1:\0:0:0
   238:  2:\1:\0:0:0:1
   239:  2:\1:\0:0:1:0
   240:  2:\1:\0:1:0:0
   241:  \0:0:0:1:2:\1
   242:  \0:0:0:1:\1:2
   243:  \0:0:0:2:1:\1
   244:  \0:0:0:2:\1:1
   245:  \0:0:0:\1:1:2
   246:  \0:0:0:\1:2:1
   247:  \0:0:1:0:2:\1
   248:  \0:0:1:0:\1:2
   249:  \0:0:1:2:0:\1
   250:  \0:0:1:2:\1:0
   251:  \0:0:1:\1:0:2
   252:  \0:0:1:\1:2:0
   253:  \0:0:2:0:1:\1
   254:  \0:0:2:0:\1:1
   255:  \0:0:2:1:0:\1
   256:  \0:0:2:1:\1:0
   257:  \0:0:2:\1:0:1
   258:  \0:0:2:\1:1:0
   259:  \0:0:\1:0:1:2
   260:  \0:0:\1:0:2:1
   261:  \0:0:\1:1:0:2
   262:  \0:0:\1:1:2:0
   263:  \0:0:\1:2:0:1
   264:  \0:0:\1:2:1:0
   265:  \0:1:0:0:2:\1
   266:  \0:1:0:0:\1:2
   267:  \0:1:0:2:0:\1
   268:  \0:1:0:2:\1:0
   269:  \0:1:0:\1:0:2
   270:  \0:1:0:\1:2:0
   271:  \0:1:2:0:0:\1
   272:  \0:1:2:0:\1:0
   273:  \0:1:2:\1:0:0
   274:  \0:1:\1:0:0:2
   275:  \0:1:\1:0:2:0
   276:  \0:1:\1:2:0:0
   277:  \0:2:0:0:1:\1
   278:  \0:2:0:0:\1:1
   279:  \0:2:0:1:0:\1
   280:  \0:2:0:1:\1:0
   281:  \0:2:0:\1:0:1
   282:  \0:2:0:\1:1:0
   283:  \0:2:1:0:0:\1
   284:  \0:2:1:0:\1:0
   285:  \0:2:1:\1:0:0
   286:  \0:2:\1:0:0:1
   287:  \0:2:\1:0:1:0
   288:  \0:2:\1:1:0:0
   289:  \0:\1:0:0:1:2
   290:  \0:\1:0:0:2:1
   291:  \0:\1:0:1:0:2
   292:  \0:\1:0:1:2:0
   293:  \0:\1:0:2:0:1
   294:  \0:\1:0:2:1:0
   295:  \0:\1:1:0:0:2
   296:  \0:\1:1:0:2:0
   297:  \0:\1:1:2:0:0
   298:  \0:\1:2:0:0:1
   299:  \0:\1:2:0:1:0
   300:  \0:\1:2:1:0:0
   301:  \1:0:0:1:2:\0
   302:  \1:0:0:1:\0:2
   303:  \1:0:0:2:1:\0
   304:  \1:0:0:2:\0:1
   305:  \1:0:0:\0:1:2
   306:  \1:0:0:\0:2:1
   307:  \1:0:1:0:2:\0
   308:  \1:0:1:0:\0:2
   309:  \1:0:1:2:0:\0
   310:  \1:0:1:2:\0:0
   311:  \1:0:1:\0:0:2
   312:  \1:0:1:\0:2:0
   313:  \1:0:2:0:1:\0
   314:  \1:0:2:0:\0:1
   315:  \1:0:2:1:0:\0
   316:  \1:0:2:1:\0:0
   317:  \1:0:2:\0:0:1
   318:  \1:0:2:\0:1:0
   319:  \1:0:\0:0:1:2
   320:  \1:0:\0:0:2:1
   321:  \1:0:\0:1:0:2
   322:  \1:0:\0:1:2:0
   323:  \1:0:\0:2:0:1
   324:  \1:0:\0:2:1:0
   325:  \1:1:0:0:2:\0
   326:  \1:1:0:0:\0:2
   327:  \1:1:0:2:0:\0
   328:  \1:1:0:2:\0:0
   329:  \1:1:0:\0:0:2
   330:  \1:1:0:\0:2:0
   331:  \1:1:2:0:0:\0
   332:  \1:1:2:0:\0:0
   333:  \1:1:2:\0:0:0
   334:  \1:1:\0:0:0:2
   335:  \1:1:\0:0:2:0
   336:  \1:1:\0:2:0:0
   337:  \1:2:0:0:1:\0
   338:  \1:2:0:0:\0:1
   339:  \1:2:0:1:0:\0
   340:  \1:2:0:1:\0:0
   341:  \1:2:0:\0:0:1
   342:  \1:2:0:\0:1:0
   343:  \1:2:1:0:0:\0
   344:  \1:2:1:0:\0:0
   345:  \1:2:1:\0:0:0
   346:  \1:2:\0:0:0:1
   347:  \1:2:\0:0:1:0
   348:  \1:2:\0:1:0:0
   349:  \1:\0:0:0:1:2
   350:  \1:\0:0:0:2:1
   351:  \1:\0:0:1:0:2
   352:  \1:\0:0:1:2:0
   353:  \1:\0:0:2:0:1
   354:  \1:\0:0:2:1:0
   355:  \1:\0:1:0:0:2
   356:  \1:\0:1:0:2:0
   357:  \1:\0:1:2:0:0
   358:  \1:\0:2:0:0:1
   359:  \1:\0:2:0:1:0
   360:  \1:\0:2:1:0:0
   361:  1:1:2:0:\1:\2
   362:  1:1:2:0:\2:\1
   363:  1:1:2:\1:0:\2
   364:  1:1:2:\1:\2:0
   365:  1:1:2:\2:0:\1
   366:  1:1:2:\2:\1:0
   367:  1:1:0:2:\1:\2
   368:  1:1:0:2:\2:\1
   369:  1:1:0:\1:2:\2
   370:  1:1:0:\1:\2:2
   371:  1:1:0:\2:2:\1
   372:  1:1:0:\2:\1:2
   373:  1:1:\1:2:0:\2
   374:  1:1:\1:2:\2:0
   375:  1:1:\1:0:2:\2
   376:  1:1:\1:0:\2:2
   377:  1:1:\1:\2:2:0
   378:  1:1:\1:\2:0:2
   379:  1:1:\2:2:0:\1
   380:  1:1:\2:2:\1:0
   381:  1:1:\2:0:2:\1
   382:  1:1:\2:0:\1:2
   383:  1:1:\2:\1:2:0
   384:  1:1:\2:\1:0:2
   385:  1:2:1:0:\1:\2
   386:  1:2:1:0:\2:\1
   387:  1:2:1:\1:0:\2
   388:  1:2:1:\1:\2:0
   389:  1:2:1:\2:0:\1
   390:  1:2:1:\2:\1:0
   391:  1:2:0:1:\1:\2
   392:  1:2:0:1:\2:\1
   393:  1:2:0:\1:1:\2
   394:  1:2:0:\1:\2:1
   395:  1:2:0:\2:1:\1
   396:  1:2:0:\2:\1:1
   397:  1:2:\1:1:0:\2
   398:  1:2:\1:1:\2:0
   399:  1:2:\1:0:1:\2
   400:  1:2:\1:0:\2:1
   401:  1:2:\1:\2:1:0
   402:  1:2:\1:\2:0:1
   403:  1:2:\2:1:0:\1
   404:  1:2:\2:1:\1:0
   405:  1:2:\2:0:1:\1
   406:  1:2:\2:0:\1:1
   407:  1:2:\2:\1:1:0
   408:  1:2:\2:\1:0:1
   409:  1:0:1:2:\1:\2
   410:  1:0:1:2:\2:\1
   411:  1:0:1:\1:2:\2
   412:  1:0:1:\1:\2:2
   413:  1:0:1:\2:2:\1
   414:  1:0:1:\2:\1:2
   415:  1:0:2:1:\1:\2
   416:  1:0:2:1:\2:\1
   417:  1:0:2:\1:1:\2
   418:  1:0:2:\1:\2:1
   419:  1:0:2:\2:1:\1
   420:  1:0:2:\2:\1:1
   421:  1:0:\1:1:2:\2
   422:  1:0:\1:1:\2:2
   423:  1:0:\1:2:1:\2
   424:  1:0:\1:2:\2:1
   425:  1:0:\1:\2:1:2
   426:  1:0:\1:\2:2:1
   427:  1:0:\2:1:2:\1
   428:  1:0:\2:1:\1:2
   429:  1:0:\2:2:1:\1
   430:  1:0:\2:2:\1:1
   431:  1:0:\2:\1:1:2
   432:  1:0:\2:\1:2:1
   433:  1:\1:1:2:0:\2
   434:  1:\1:1:2:\2:0
   435:  1:\1:1:0:2:\2
   436:  1:\1:1:0:\2:2
   437:  1:\1:1:\2:2:0
   438:  1:\1:1:\2:0:2
   439:  1:\1:2:1:0:\2
   440:  1:\1:2:1:\2:0
   441:  1:\1:2:0:1:\2
   442:  1:\1:2:0:\2:1
   443:  1:\1:2:\2:1:0
   444:  1:\1:2:\2:0:1
   445:  1:\1:0:1:2:\2
   446:  1:\1:0:1:\2:2
   447:  1:\1:0:2:1:\2
   448:  1:\1:0:2:\2:1
   449:  1:\1:0:\2:1:2
   450:  1:\1:0:\2:2:1
   451:  1:\1:\2:1:2:0
   452:  1:\1:\2:1:0:2
   453:  1:\1:\2:2:1:0
   454:  1:\1:\2:2:0:1
   455:  1:\1:\2:0:1:2
   456:  1:\1:\2:0:2:1
   457:  1:\2:1:2:0:\1
   458:  1:\2:1:2:\1:0
   459:  1:\2:1:0:2:\1
   460:  1:\2:1:0:\1:2
   461:  1:\2:1:\1:2:0
   462:  1:\2:1:\1:0:2
   463:  1:\2:2:1:0:\1
   464:  1:\2:2:1:\1:0
   465:  1:\2:2:0:1:\1
   466:  1:\2:2:0:\1:1
   467:  1:\2:2:\1:1:0
   468:  1:\2:2:\1:0:1
   469:  1:\2:0:1:2:\1
   470:  1:\2:0:1:\1:2
   471:  1:\2:0:2:1:\1
   472:  1:\2:0:2:\1:1
   473:  1:\2:0:\1:1:2
   474:  1:\2:0:\1:2:1
   475:  1:\2:\1:1:2:0
   476:  1:\2:\1:1:0:2
   477:  1:\2:\1:2:1:0
   478:  1:\2:\1:2:0:1
   479:  1:\2:\1:0:1:2
   480:  1:\2:\1:0:2:1
   481:  2:1:1:0:\1:\2
   482:  2:1:1:0:\2:\1
   483:  2:1:1:\1:0:\2
   484:  2:1:1:\1:\2:0
   485:  2:1:1:\2:0:\1
   486:  2:1:1:\2:\1:0
   487:  2:1:0:1:\1:\2
   488:  2:1:0:1:\2:\1
   489:  2:1:0:\1:1:\2
   490:  2:1:0:\1:\2:1
   491:  2:1:0:\2:1:\1
   492:  2:1:0:\2:\1:1
   493:  2:1:\1:1:0:\2
   494:  2:1:\1:1:\2:0
   495:  2:1:\1:0:1:\2
   496:  2:1:\1:0:\2:1
   497:  2:1:\1:\2:1:0
   498:  2:1:\1:\2:0:1
   499:  2:1:\2:1:0:\1
   500:  2:1:\2:1:\1:0
   501:  2:1:\2:0:1:\1
   502:  2:1:\2:0:\1:1
   503:  2:1:\2:\1:1:0
   504:  2:1:\2:\1:0:1
   505:  2:0:1:1:\1:\2
   506:  2:0:1:1:\2:\1
   507:  2:0:1:\1:1:\2
   508:  2:0:1:\1:\2:1
   509:  2:0:1:\2:1:\1
   510:  2:0:1:\2:\1:1
   511:  2:0:\1:1:1:\2
   512:  2:0:\1:1:\2:1
   513:  2:0:\1:\2:1:1
   514:  2:0:\2:1:1:\1
   515:  2:0:\2:1:\1:1
   516:  2:0:\2:\1:1:1
   517:  2:\1:1:1:0:\2
   518:  2:\1:1:1:\2:0
   519:  2:\1:1:0:1:\2
   520:  2:\1:1:0:\2:1
   521:  2:\1:1:\2:1:0
   522:  2:\1:1:\2:0:1
   523:  2:\1:0:1:1:\2
   524:  2:\1:0:1:\2:1
   525:  2:\1:0:\2:1:1
   526:  2:\1:\2:1:1:0
   527:  2:\1:\2:1:0:1
   528:  2:\1:\2:0:1:1
   529:  2:\2:1:1:0:\1
   530:  2:\2:1:1:\1:0
   531:  2:\2:1:0:1:\1
   532:  2:\2:1:0:\1:1
   533:  2:\2:1:\1:1:0
   534:  2:\2:1:\1:0:1
   535:  2:\2:0:1:1:\1
   536:  2:\2:0:1:\1:1
   537:  2:\2:0:\1:1:1
   538:  2:\2:\1:1:1:0
   539:  2:\2:\1:1:0:1
   540:  2:\2:\1:0:1:1
   541:  0:1:1:2:\1:\2
   542:  0:1:1:2:\2:\1
   543:  0:1:1:\1:2:\2
   544:  0:1:1:\1:\2:2
   545:  0:1:1:\2:2:\1
   546:  0:1:1:\2:\1:2
   547:  0:1:2:1:\1:\2
   548:  0:1:2:1:\2:\1
   549:  0:1:2:\1:1:\2
   550:  0:1:2:\1:\2:1
   551:  0:1:2:\2:1:\1
   552:  0:1:2:\2:\1:1
   553:  0:1:\1:1:2:\2
   554:  0:1:\1:1:\2:2
   555:  0:1:\1:2:1:\2
   556:  0:1:\1:2:\2:1
   557:  0:1:\1:\2:1:2
   558:  0:1:\1:\2:2:1
   559:  0:1:\2:1:2:\1
   560:  0:1:\2:1:\1:2
   561:  0:1:\2:2:1:\1
   562:  0:1:\2:2:\1:1
   563:  0:1:\2:\1:1:2
   564:  0:1:\2:\1:2:1
   565:  0:2:1:1:\1:\2
   566:  0:2:1:1:\2:\1
   567:  0:2:1:\1:1:\2
   568:  0:2:1:\1:\2:1
   569:  0:2:1:\2:1:\1
   570:  0:2:1:\2:\1:1
   571:  0:2:\1:1:1:\2
   572:  0:2:\1:1:\2:1
   573:  0:2:\1:\2:1:1
   574:  0:2:\2:1:1:\1
   575:  0:2:\2:1:\1:1
   576:  0:2:\2:\1:1:1
   577:  0:\1:1:1:2:\2
   578:  0:\1:1:1:\2:2
   579:  0:\1:1:2:1:\2
   580:  0:\1:1:2:\2:1
   581:  0:\1:1:\2:1:2
   582:  0:\1:1:\2:2:1
   583:  0:\1:2:1:1:\2
   584:  0:\1:2:1:\2:1
   585:  0:\1:2:\2:1:1
   586:  0:\1:\2:1:1:2
   587:  0:\1:\2:1:2:1
   588:  0:\1:\2:2:1:1
   589:  0:\2:1:1:2:\1
   590:  0:\2:1:1:\1:2
   591:  0:\2:1:2:1:\1
   592:  0:\2:1:2:\1:1
   593:  0:\2:1:\1:1:2
   594:  0:\2:1:\1:2:1
   595:  0:\2:2:1:1:\1
   596:  0:\2:2:1:\1:1
   597:  0:\2:2:\1:1:1
   598:  0:\2:\1:1:1:2
   599:  0:\2:\1:1:2:1
   600:  0:\2:\1:2:1:1
   601:  \1:1:1:2:0:\2
   602:  \1:1:1:2:\2:0
   603:  \1:1:1:0:2:\2
   604:  \1:1:1:0:\2:2
   605:  \1:1:1:\2:2:0
   606:  \1:1:1:\2:0:2
   607:  \1:1:2:1:0:\2
   608:  \1:1:2:1:\2:0
   609:  \1:1:2:0:1:\2
   610:  \1:1:2:0:\2:1
   611:  \1:1:2:\2:1:0
   612:  \1:1:2:\2:0:1
   613:  \1:1:0:1:2:\2
   614:  \1:1:0:1:\2:2
   615:  \1:1:0:2:1:\2
   616:  \1:1:0:2:\2:1
   617:  \1:1:0:\2:1:2
   618:  \1:1:0:\2:2:1
   619:  \1:1:\2:1:2:0
   620:  \1:1:\2:1:0:2
   621:  \1:1:\2:2:1:0
   622:  \1:1:\2:2:0:1
   623:  \1:1:\2:0:1:2
   624:  \1:1:\2:0:2:1
   625:  \1:2:1:1:0:\2
   626:  \1:2:1:1:\2:0
   627:  \1:2:1:0:1:\2
   628:  \1:2:1:0:\2:1
   629:  \1:2:1:\2:1:0
   630:  \1:2:1:\2:0:1
   631:  \1:2:0:1:1:\2
   632:  \1:2:0:1:\2:1
   633:  \1:2:0:\2:1:1
   634:  \1:2:\2:1:1:0
   635:  \1:2:\2:1:0:1
   636:  \1:2:\2:0:1:1
   637:  \1:0:1:1:2:\2
   638:  \1:0:1:1:\2:2
   639:  \1:0:1:2:1:\2
   640:  \1:0:1:2:\2:1
   641:  \1:0:1:\2:1:2
   642:  \1:0:1:\2:2:1
   643:  \1:0:2:1:1:\2
   644:  \1:0:2:1:\2:1
   645:  \1:0:2:\2:1:1
   646:  \1:0:\2:1:1:2
   647:  \1:0:\2:1:2:1
   648:  \1:0:\2:2:1:1
   649:  \1:\2:1:1:2:0
   650:  \1:\2:1:1:0:2
   651:  \1:\2:1:2:1:0
   652:  \1:\2:1:2:0:1
   653:  \1:\2:1:0:1:2
   654:  \1:\2:1:0:2:1
   655:  \1:\2:2:1:1:0
   656:  \1:\2:2:1:0:1
   657:  \1:\2:2:0:1:1
   658:  \1:\2:0:1:1:2
   659:  \1:\2:0:1:2:1
   660:  \1:\2:0:2:1:1
   661:  \2:1:1:2:0:\1
   662:  \2:1:1:2:\1:0
   663:  \2:1:1:0:2:\1
   664:  \2:1:1:0:\1:2
   665:  \2:1:1:\1:2:0
   666:  \2:1:1:\1:0:2
   667:  \2:1:2:1:0:\1
   668:  \2:1:2:1:\1:0
   669:  \2:1:2:0:1:\1
   670:  \2:1:2:0:\1:1
   671:  \2:1:2:\1:1:0
   672:  \2:1:2:\1:0:1
   673:  \2:1:0:1:2:\1
   674:  \2:1:0:1:\1:2
   675:  \2:1:0:2:1:\1
   676:  \2:1:0:2:\1:1
   677:  \2:1:0:\1:1:2
   678:  \2:1:0:\1:2:1
   679:  \2:1:\1:1:2:0
   680:  \2:1:\1:1:0:2
   681:  \2:1:\1:2:1:0
   682:  \2:1:\1:2:0:1
   683:  \2:1:\1:0:1:2
   684:  \2:1:\1:0:2:1
   685:  \2:2:1:1:0:\1
   686:  \2:2:1:1:\1:0
   687:  \2:2:1:0:1:\1
   688:  \2:2:1:0:\1:1
   689:  \2:2:1:\1:1:0
   690:  \2:2:1:\1:0:1
   691:  \2:2:0:1:1:\1
   692:  \2:2:0:1:\1:1
   693:  \2:2:0:\1:1:1
   694:  \2:2:\1:1:1:0
   695:  \2:2:\1:1:0:1
   696:  \2:2:\1:0:1:1
   697:  \2:0:1:1:2:\1
   698:  \2:0:1:1:\1:2
   699:  \2:0:1:2:1:\1
   700:  \2:0:1:2:\1:1
   701:  \2:0:1:\1:1:2
   702:  \2:0:1:\1:2:1
   703:  \2:0:2:1:1:\1
   704:  \2:0:2:1:\1:1
   705:  \2:0:2:\1:1:1
   706:  \2:0:\1:1:1:2
   707:  \2:0:\1:1:2:1
   708:  \2:0:\1:2:1:1
   709:  \2:\1:1:1:2:0
   710:  \2:\1:1:1:0:2
   711:  \2:\1:1:2:1:0
   712:  \2:\1:1:2:0:1
   713:  \2:\1:1:0:1:2
   714:  \2:\1:1:0:2:1
   715:  \2:\1:2:1:1:0
   716:  \2:\1:2:1:0:1
   717:  \2:\1:2:0:1:1
   718:  \2:\1:0:1:1:2
   719:  \2:\1:0:1:2:1
   720:  \2:\1:0:2:1:1
   721:  2:2:0:1:\2:\0
   722:  2:2:0:1:\0:\2
   723:  2:2:0:\2:1:\0
   724:  2:2:0:\2:\0:1
   725:  2:2:0:\0:1:\2
   726:  2:2:0:\0:\2:1
   727:  2:2:1:0:\2:\0
   728:  2:2:1:0:\0:\2
   729:  2:2:1:\2:0:\0
   730:  2:2:1:\2:\0:0
   731:  2:2:1:\0:0:\2
   732:  2:2:1:\0:\2:0
   733:  2:2:\2:0:1:\0
   734:  2:2:\2:0:\0:1
   735:  2:2:\2:1:0:\0
   736:  2:2:\2:1:\0:0
   737:  2:2:\2:\0:0:1
   738:  2:2:\2:\0:1:0
   739:  2:2:\0:0:1:\2
   740:  2:2:\0:0:\2:1
   741:  2:2:\0:1:0:\2
   742:  2:2:\0:1:\2:0
   743:  2:2:\0:\2:0:1
   744:  2:2:\0:\2:1:0
   745:  2:0:2:1:\2:\0
   746:  2:0:2:1:\0:\2
   747:  2:0:2:\2:1:\0
   748:  2:0:2:\2:\0:1
   749:  2:0:2:\0:1:\2
   750:  2:0:2:\0:\2:1
   751:  2:0:1:2:\2:\0
   752:  2:0:1:2:\0:\2
   753:  2:0:1:\2:2:\0
   754:  2:0:1:\2:\0:2
   755:  2:0:1:\0:2:\2
   756:  2:0:1:\0:\2:2
   757:  2:0:\2:2:1:\0
   758:  2:0:\2:2:\0:1
   759:  2:0:\2:1:2:\0
   760:  2:0:\2:1:\0:2
   761:  2:0:\2:\0:2:1
   762:  2:0:\2:\0:1:2
   763:  2:0:\0:2:1:\2
   764:  2:0:\0:2:\2:1
   765:  2:0:\0:1:2:\2
   766:  2:0:\0:1:\2:2
   767:  2:0:\0:\2:2:1
   768:  2:0:\0:\2:1:2
   769:  2:1:2:0:\2:\0
   770:  2:1:2:0:\0:\2
   771:  2:1:2:\2:0:\0
   772:  2:1:2:\2:\0:0
   773:  2:1:2:\0:0:\2
   774:  2:1:2:\0:\2:0
   775:  2:1:0:2:\2:\0
   776:  2:1:0:2:\0:\2
   777:  2:1:0:\2:2:\0
   778:  2:1:0:\2:\0:2
   779:  2:1:0:\0:2:\2
   780:  2:1:0:\0:\2:2
   781:  2:1:\2:2:0:\0
   782:  2:1:\2:2:\0:0
   783:  2:1:\2:0:2:\0
   784:  2:1:\2:0:\0:2
   785:  2:1:\2:\0:2:0
   786:  2:1:\2:\0:0:2
   787:  2:1:\0:2:0:\2
   788:  2:1:\0:2:\2:0
   789:  2:1:\0:0:2:\2
   790:  2:1:\0:0:\2:2
   791:  2:1:\0:\2:2:0
   792:  2:1:\0:\2:0:2
   793:  2:\2:2:0:1:\0
   794:  2:\2:2:0:\0:1
   795:  2:\2:2:1:0:\0
   796:  2:\2:2:1:\0:0
   797:  2:\2:2:\0:0:1
   798:  2:\2:2:\0:1:0
   799:  2:\2:0:2:1:\0
   800:  2:\2:0:2:\0:1
   801:  2:\2:0:1:2:\0
   802:  2:\2:0:1:\0:2
   803:  2:\2:0:\0:2:1
   804:  2:\2:0:\0:1:2
   805:  2:\2:1:2:0:\0
   806:  2:\2:1:2:\0:0
   807:  2:\2:1:0:2:\0
   808:  2:\2:1:0:\0:2
   809:  2:\2:1:\0:2:0
   810:  2:\2:1:\0:0:2
   811:  2:\2:\0:2:0:1
   812:  2:\2:\0:2:1:0
   813:  2:\2:\0:0:2:1
   814:  2:\2:\0:0:1:2
   815:  2:\2:\0:1:2:0
   816:  2:\2:\0:1:0:2
   817:  2:\0:2:0:1:\2
   818:  2:\0:2:0:\2:1
   819:  2:\0:2:1:0:\2
   820:  2:\0:2:1:\2:0
   821:  2:\0:2:\2:0:1
   822:  2:\0:2:\2:1:0
   823:  2:\0:0:2:1:\2
   824:  2:\0:0:2:\2:1
   825:  2:\0:0:1:2:\2
   826:  2:\0:0:1:\2:2
   827:  2:\0:0:\2:2:1
   828:  2:\0:0:\2:1:2
   829:  2:\0:1:2:0:\2
   830:  2:\0:1:2:\2:0
   831:  2:\0:1:0:2:\2
   832:  2:\0:1:0:\2:2
   833:  2:\0:1:\2:2:0
   834:  2:\0:1:\2:0:2
   835:  2:\0:\2:2:0:1
   836:  2:\0:\2:2:1:0
   837:  2:\0:\2:0:2:1
   838:  2:\0:\2:0:1:2
   839:  2:\0:\2:1:2:0
   840:  2:\0:\2:1:0:2
   841:  0:2:2:1:\2:\0
   842:  0:2:2:1:\0:\2
   843:  0:2:2:\2:1:\0
   844:  0:2:2:\2:\0:1
   845:  0:2:2:\0:1:\2
   846:  0:2:2:\0:\2:1
   847:  0:2:1:2:\2:\0
   848:  0:2:1:2:\0:\2
   849:  0:2:1:\2:2:\0
   850:  0:2:1:\2:\0:2
   851:  0:2:1:\0:2:\2
   852:  0:2:1:\0:\2:2
   853:  0:2:\2:2:1:\0
   854:  0:2:\2:2:\0:1
   855:  0:2:\2:1:2:\0
   856:  0:2:\2:1:\0:2
   857:  0:2:\2:\0:2:1
   858:  0:2:\2:\0:1:2
   859:  0:2:\0:2:1:\2
   860:  0:2:\0:2:\2:1
   861:  0:2:\0:1:2:\2
   862:  0:2:\0:1:\2:2
   863:  0:2:\0:\2:2:1
   864:  0:2:\0:\2:1:2
   865:  0:1:2:2:\2:\0
   866:  0:1:2:2:\0:\2
   867:  0:1:2:\2:2:\0
   868:  0:1:2:\2:\0:2
   869:  0:1:2:\0:2:\2
   870:  0:1:2:\0:\2:2
   871:  0:1:\2:2:2:\0
   872:  0:1:\2:2:\0:2
   873:  0:1:\2:\0:2:2
   874:  0:1:\0:2:2:\2
   875:  0:1:\0:2:\2:2
   876:  0:1:\0:\2:2:2
   877:  0:\2:2:2:1:\0
   878:  0:\2:2:2:\0:1
   879:  0:\2:2:1:2:\0
   880:  0:\2:2:1:\0:2
   881:  0:\2:2:\0:2:1
   882:  0:\2:2:\0:1:2
   883:  0:\2:1:2:2:\0
   884:  0:\2:1:2:\0:2
   885:  0:\2:1:\0:2:2
   886:  0:\2:\0:2:2:1
   887:  0:\2:\0:2:1:2
   888:  0:\2:\0:1:2:2
   889:  0:\0:2:2:1:\2
   890:  0:\0:2:2:\2:1
   891:  0:\0:2:1:2:\2
   892:  0:\0:2:1:\2:2
   893:  0:\0:2:\2:2:1
   894:  0:\0:2:\2:1:2
   895:  0:\0:1:2:2:\2
   896:  0:\0:1:2:\2:2
   897:  0:\0:1:\2:2:2
   898:  0:\0:\2:2:2:1
   899:  0:\0:\2:2:1:2
   900:  0:\0:\2:1:2:2
   901:  1:2:2:0:\2:\0
   902:  1:2:2:0:\0:\2
   903:  1:2:2:\2:0:\0
   904:  1:2:2:\2:\0:0
   905:  1:2:2:\0:0:\2
   906:  1:2:2:\0:\2:0
   907:  1:2:0:2:\2:\0
   908:  1:2:0:2:\0:\2
   909:  1:2:0:\2:2:\0
   910:  1:2:0:\2:\0:2
   911:  1:2:0:\0:2:\2
   912:  1:2:0:\0:\2:2
   913:  1:2:\2:2:0:\0
   914:  1:2:\2:2:\0:0
   915:  1:2:\2:0:2:\0
   916:  1:2:\2:0:\0:2
   917:  1:2:\2:\0:2:0
   918:  1:2:\2:\0:0:2
   919:  1:2:\0:2:0:\2
   920:  1:2:\0:2:\2:0
   921:  1:2:\0:0:2:\2
   922:  1:2:\0:0:\2:2
   923:  1:2:\0:\2:2:0
   924:  1:2:\0:\2:0:2
   925:  1:0:2:2:\2:\0
   926:  1:0:2:2:\0:\2
   927:  1:0:2:\2:2:\0
   928:  1:0:2:\2:\0:2
   929:  1:0:2:\0:2:\2
   930:  1:0:2:\0:\2:2
   931:  1:0:\2:2:2:\0
   932:  1:0:\2:2:\0:2
   933:  1:0:\2:\0:2:2
   934:  1:0:\0:2:2:\2
   935:  1:0:\0:2:\2:2
   936:  1:0:\0:\2:2:2
   937:  1:\2:2:2:0:\0
   938:  1:\2:2:2:\0:0
   939:  1:\2:2:0:2:\0
   940:  1:\2:2:0:\0:2
   941:  1:\2:2:\0:2:0
   942:  1:\2:2:\0:0:2
   943:  1:\2:0:2:2:\0
   944:  1:\2:0:2:\0:2
   945:  1:\2:0:\0:2:2
   946:  1:\2:\0:2:2:0
   947:  1:\2:\0:2:0:2
   948:  1:\2:\0:0:2:2
   949:  1:\0:2:2:0:\2
   950:  1:\0:2:2:\2:0
   951:  1:\0:2:0:2:\2
   952:  1:\0:2:0:\2:2
   953:  1:\0:2:\2:2:0
   954:  1:\0:2:\2:0:2
   955:  1:\0:0:2:2:\2
   956:  1:\0:0:2:\2:2
   957:  1:\0:0:\2:2:2
   958:  1:\0:\2:2:2:0
   959:  1:\0:\2:2:0:2
   960:  1:\0:\2:0:2:2
   961:  \2:2:2:0:1:\0
   962:  \2:2:2:0:\0:1
   963:  \2:2:2:1:0:\0
   964:  \2:2:2:1:\0:0
   965:  \2:2:2:\0:0:1
   966:  \2:2:2:\0:1:0
   967:  \2:2:0:2:1:\0
   968:  \2:2:0:2:\0:1
   969:  \2:2:0:1:2:\0
   970:  \2:2:0:1:\0:2
   971:  \2:2:0:\0:2:1
   972:  \2:2:0:\0:1:2
   973:  \2:2:1:2:0:\0
   974:  \2:2:1:2:\0:0
   975:  \2:2:1:0:2:\0
   976:  \2:2:1:0:\0:2
   977:  \2:2:1:\0:2:0
   978:  \2:2:1:\0:0:2
   979:  \2:2:\0:2:0:1
   980:  \2:2:\0:2:1:0
   981:  \2:2:\0:0:2:1
   982:  \2:2:\0:0:1:2
   983:  \2:2:\0:1:2:0
   984:  \2:2:\0:1:0:2
   985:  \2:0:2:2:1:\0
   986:  \2:0:2:2:\0:1
   987:  \2:0:2:1:2:\0
   988:  \2:0:2:1:\0:2
   989:  \2:0:2:\0:2:1
   990:  \2:0:2:\0:1:2
   991:  \2:0:1:2:2:\0
   992:  \2:0:1:2:\0:2
   993:  \2:0:1:\0:2:2
   994:  \2:0:\0:2:2:1
   995:  \2:0:\0:2:1:2
   996:  \2:0:\0:1:2:2
   997:  \2:1:2:2:0:\0
   998:  \2:1:2:2:\0:0
   999:  \2:1:2:0:2:\0
  1000:  \2:1:2:0:\0:2
  1001:  \2:1:2:\0:2:0
  1002:  \2:1:2:\0:0:2
  1003:  \2:1:0:2:2:\0
  1004:  \2:1:0:2:\0:2
  1005:  \2:1:0:\0:2:2
  1006:  \2:1:\0:2:2:0
  1007:  \2:1:\0:2:0:2
  1008:  \2:1:\0:0:2:2
  1009:  \2:\0:2:2:0:1
  1010:  \2:\0:2:2:1:0
  1011:  \2:\0:2:0:2:1
  1012:  \2:\0:2:0:1:2
  1013:  \2:\0:2:1:2:0
  1014:  \2:\0:2:1:0:2
  1015:  \2:\0:0:2:2:1
  1016:  \2:\0:0:2:1:2
  1017:  \2:\0:0:1:2:2
  1018:  \2:\0:1:2:2:0
  1019:  \2:\0:1:2:0:2
  1020:  \2:\0:1:0:2:2
  1021:  \0:2:2:0:1:\2
  1022:  \0:2:2:0:\2:1
  1023:  \0:2:2:1:0:\2
  1024:  \0:2:2:1:\2:0
  1025:  \0:2:2:\2:0:1
  1026:  \0:2:2:\2:1:0
  1027:  \0:2:0:2:1:\2
  1028:  \0:2:0:2:\2:1
  1029:  \0:2:0:1:2:\2
  1030:  \0:2:0:1:\2:2
  1031:  \0:2:0:\2:2:1
  1032:  \0:2:0:\2:1:2
  1033:  \0:2:1:2:0:\2
  1034:  \0:2:1:2:\2:0
  1035:  \0:2:1:0:2:\2
  1036:  \0:2:1:0:\2:2
  1037:  \0:2:1:\2:2:0
  1038:  \0:2:1:\2:0:2
  1039:  \0:2:\2:2:0:1
  1040:  \0:2:\2:2:1:0
  1041:  \0:2:\2:0:2:1
  1042:  \0:2:\2:0:1:2
  1043:  \0:2:\2:1:2:0
  1044:  \0:2:\2:1:0:2
  1045:  \0:0:2:2:1:\2
  1046:  \0:0:2:2:\2:1
  1047:  \0:0:2:1:2:\2
  1048:  \0:0:2:1:\2:2
  1049:  \0:0:2:\2:2:1
  1050:  \0:0:2:\2:1:2
  1051:  \0:0:1:2:2:\2
  1052:  \0:0:1:2:\2:2
  1053:  \0:0:1:\2:2:2
  1054:  \0:0:\2:2:2:1
  1055:  \0:0:\2:2:1:2
  1056:  \0:0:\2:1:2:2
  1057:  \0:1:2:2:0:\2
  1058:  \0:1:2:2:\2:0
  1059:  \0:1:2:0:2:\2
  1060:  \0:1:2:0:\2:2
  1061:  \0:1:2:\2:2:0
  1062:  \0:1:2:\2:0:2
  1063:  \0:1:0:2:2:\2
  1064:  \0:1:0:2:\2:2
  1065:  \0:1:0:\2:2:2
  1066:  \0:1:\2:2:2:0
  1067:  \0:1:\2:2:0:2
  1068:  \0:1:\2:0:2:2
  1069:  \0:\2:2:2:0:1
  1070:  \0:\2:2:2:1:0
  1071:  \0:\2:2:0:2:1
  1072:  \0:\2:2:0:1:2
  1073:  \0:\2:2:1:2:0
  1074:  \0:\2:2:1:0:2
  1075:  \0:\2:0:2:2:1
  1076:  \0:\2:0:2:1:2
  1077:  \0:\2:0:1:2:2
  1078:  \0:\2:1:2:2:0
  1079:  \0:\2:1:2:0:2
  1080:  \0:\2:1:0:2:2
  1081:  0:0:2:1:\0:\2
  1082:  0:0:2:1:\2:\0
  1083:  0:0:2:\0:1:\2
  1084:  0:0:2:\0:\2:1
  1085:  0:0:2:\2:1:\0
  1086:  0:0:2:\2:\0:1
  1087:  0:0:1:2:\0:\2
  1088:  0:0:1:2:\2:\0
  1089:  0:0:1:\0:2:\2
  1090:  0:0:1:\0:\2:2
  1091:  0:0:1:\2:2:\0
  1092:  0:0:1:\2:\0:2
  1093:  0:0:\0:2:1:\2
  1094:  0:0:\0:2:\2:1
  1095:  0:0:\0:1:2:\2
  1096:  0:0:\0:1:\2:2
  1097:  0:0:\0:\2:2:1
  1098:  0:0:\0:\2:1:2
  1099:  0:0:\2:2:1:\0
  1100:  0:0:\2:2:\0:1
  1101:  0:0:\2:1:2:\0
  1102:  0:0:\2:1:\0:2
  1103:  0:0:\2:\0:2:1
  1104:  0:0:\2:\0:1:2
  1105:  0:2:0:1:\0:\2
  1106:  0:2:0:1:\2:\0
  1107:  0:2:0:\0:1:\2
  1108:  0:2:0:\0:\2:1
  1109:  0:2:0:\2:1:\0
  1110:  0:2:0:\2:\0:1
  1111:  0:2:1:0:\0:\2
  1112:  0:2:1:0:\2:\0
  1113:  0:2:1:\0:0:\2
  1114:  0:2:1:\0:\2:0
  1115:  0:2:1:\2:0:\0
  1116:  0:2:1:\2:\0:0
  1117:  0:2:\0:0:1:\2
  1118:  0:2:\0:0:\2:1
  1119:  0:2:\0:1:0:\2
  1120:  0:2:\0:1:\2:0
  1121:  0:2:\0:\2:0:1
  1122:  0:2:\0:\2:1:0
  1123:  0:2:\2:0:1:\0
  1124:  0:2:\2:0:\0:1
  1125:  0:2:\2:1:0:\0
  1126:  0:2:\2:1:\0:0
  1127:  0:2:\2:\0:0:1
  1128:  0:2:\2:\0:1:0
  1129:  0:1:0:2:\0:\2
  1130:  0:1:0:2:\2:\0
  1131:  0:1:0:\0:2:\2
  1132:  0:1:0:\0:\2:2
  1133:  0:1:0:\2:2:\0
  1134:  0:1:0:\2:\0:2
  1135:  0:1:2:0:\0:\2
  1136:  0:1:2:0:\2:\0
  1137:  0:1:2:\0:0:\2
  1138:  0:1:2:\0:\2:0
  1139:  0:1:2:\2:0:\0
  1140:  0:1:2:\2:\0:0
  1141:  0:1:\0:0:2:\2
  1142:  0:1:\0:0:\2:2
  1143:  0:1:\0:2:0:\2
  1144:  0:1:\0:2:\2:0
  1145:  0:1:\0:\2:0:2
  1146:  0:1:\0:\2:2:0
  1147:  0:1:\2:0:2:\0
  1148:  0:1:\2:0:\0:2
  1149:  0:1:\2:2:0:\0
  1150:  0:1:\2:2:\0:0
  1151:  0:1:\2:\0:0:2
  1152:  0:1:\2:\0:2:0
  1153:  0:\0:0:2:1:\2
  1154:  0:\0:0:2:\2:1
  1155:  0:\0:0:1:2:\2
  1156:  0:\0:0:1:\2:2
  1157:  0:\0:0:\2:2:1
  1158:  0:\0:0:\2:1:2
  1159:  0:\0:2:0:1:\2
  1160:  0:\0:2:0:\2:1
  1161:  0:\0:2:1:0:\2
  1162:  0:\0:2:1:\2:0
  1163:  0:\0:2:\2:0:1
  1164:  0:\0:2:\2:1:0
  1165:  0:\0:1:0:2:\2
  1166:  0:\0:1:0:\2:2
  1167:  0:\0:1:2:0:\2
  1168:  0:\0:1:2:\2:0
  1169:  0:\0:1:\2:0:2
  1170:  0:\0:1:\2:2:0
  1171:  0:\0:\2:0:2:1
  1172:  0:\0:\2:0:1:2
  1173:  0:\0:\2:2:0:1
  1174:  0:\0:\2:2:1:0
  1175:  0:\0:\2:1:0:2
  1176:  0:\0:\2:1:2:0
  1177:  0:\2:0:2:1:\0
  1178:  0:\2:0:2:\0:1
  1179:  0:\2:0:1:2:\0
  1180:  0:\2:0:1:\0:2
  1181:  0:\2:0:\0:2:1
  1182:  0:\2:0:\0:1:2
  1183:  0:\2:2:0:1:\0
  1184:  0:\2:2:0:\0:1
  1185:  0:\2:2:1:0:\0
  1186:  0:\2:2:1:\0:0
  1187:  0:\2:2:\0:0:1
  1188:  0:\2:2:\0:1:0
  1189:  0:\2:1:0:2:\0
  1190:  0:\2:1:0:\0:2
  1191:  0:\2:1:2:0:\0
  1192:  0:\2:1:2:\0:0
  1193:  0:\2:1:\0:0:2
  1194:  0:\2:1:\0:2:0
  1195:  0:\2:\0:0:2:1
  1196:  0:\2:\0:0:1:2
  1197:  0:\2:\0:2:0:1
  1198:  0:\2:\0:2:1:0
  1199:  0:\2:\0:1:0:2
  1200:  0:\2:\0:1:2:0
  1201:  2:0:0:1:\0:\2
  1202:  2:0:0:1:\2:\0
  1203:  2:0:0:\0:1:\2
  1204:  2:0:0:\0:\2:1
  1205:  2:0:0:\2:1:\0
  1206:  2:0:0:\2:\0:1
  1207:  2:0:1:0:\0:\2
  1208:  2:0:1:0:\2:\0
  1209:  2:0:1:\0:0:\2
  1210:  2:0:1:\0:\2:0
  1211:  2:0:1:\2:0:\0
  1212:  2:0:1:\2:\0:0
  1213:  2:0:\0:0:1:\2
  1214:  2:0:\0:0:\2:1
  1215:  2:0:\0:1:0:\2
  1216:  2:0:\0:1:\2:0
  1217:  2:0:\0:\2:0:1
  1218:  2:0:\0:\2:1:0
  1219:  2:0:\2:0:1:\0
  1220:  2:0:\2:0:\0:1
  1221:  2:0:\2:1:0:\0
  1222:  2:0:\2:1:\0:0
  1223:  2:0:\2:\0:0:1
  1224:  2:0:\2:\0:1:0
  1225:  2:1:0:0:\0:\2
  1226:  2:1:0:0:\2:\0
  1227:  2:1:0:\0:0:\2
  1228:  2:1:0:\0:\2:0
  1229:  2:1:0:\2:0:\0
  1230:  2:1:0:\2:\0:0
  1231:  2:1:\0:0:0:\2
  1232:  2:1:\0:0:\2:0
  1233:  2:1:\0:\2:0:0
  1234:  2:1:\2:0:0:\0
  1235:  2:1:\2:0:\0:0
  1236:  2:1:\2:\0:0:0
  1237:  2:\0:0:0:1:\2
  1238:  2:\0:0:0:\2:1
  1239:  2:\0:0:1:0:\2
  1240:  2:\0:0:1:\2:0
  1241:  2:\0:0:\2:0:1
  1242:  2:\0:0:\2:1:0
  1243:  2:\0:1:0:0:\2
  1244:  2:\0:1:0:\2:0
  1245:  2:\0:1:\2:0:0
  1246:  2:\0:\2:0:0:1
  1247:  2:\0:\2:0:1:0
  1248:  2:\0:\2:1:0:0
  1249:  2:\2:0:0:1:\0
  1250:  2:\2:0:0:\0:1
  1251:  2:\2:0:1:0:\0
  1252:  2:\2:0:1:\0:0
  1253:  2:\2:0:\0:0:1
  1254:  2:\2:0:\0:1:0
  1255:  2:\2:1:0:0:\0
  1256:  2:\2:1:0:\0:0
  1257:  2:\2:1:\0:0:0
  1258:  2:\2:\0:0:0:1
  1259:  2:\2:\0:0:1:0
  1260:  2:\2:\0:1:0:0
  1261:  1:0:0:2:\0:\2
  1262:  1:0:0:2:\2:\0
  1263:  1:0:0:\0:2:\2
  1264:  1:0:0:\0:\2:2
  1265:  1:0:0:\2:2:\0
  1266:  1:0:0:\2:\0:2
  1267:  1:0:2:0:\0:\2
  1268:  1:0:2:0:\2:\0
  1269:  1:0:2:\0:0:\2
  1270:  1:0:2:\0:\2:0
  1271:  1:0:2:\2:0:\0
  1272:  1:0:2:\2:\0:0
  1273:  1:0:\0:0:2:\2
  1274:  1:0:\0:0:\2:2
  1275:  1:0:\0:2:0:\2
  1276:  1:0:\0:2:\2:0
  1277:  1:0:\0:\2:0:2
  1278:  1:0:\0:\2:2:0
  1279:  1:0:\2:0:2:\0
  1280:  1:0:\2:0:\0:2
  1281:  1:0:\2:2:0:\0
  1282:  1:0:\2:2:\0:0
  1283:  1:0:\2:\0:0:2
  1284:  1:0:\2:\0:2:0
  1285:  1:2:0:0:\0:\2
  1286:  1:2:0:0:\2:\0
  1287:  1:2:0:\0:0:\2
  1288:  1:2:0:\0:\2:0
  1289:  1:2:0:\2:0:\0
  1290:  1:2:0:\2:\0:0
  1291:  1:2:\0:0:0:\2
  1292:  1:2:\0:0:\2:0
  1293:  1:2:\0:\2:0:0
  1294:  1:2:\2:0:0:\0
  1295:  1:2:\2:0:\0:0
  1296:  1:2:\2:\0:0:0
  1297:  1:\0:0:0:2:\2
  1298:  1:\0:0:0:\2:2
  1299:  1:\0:0:2:0:\2
  1300:  1:\0:0:2:\2:0
  1301:  1:\0:0:\2:0:2
  1302:  1:\0:0:\2:2:0
  1303:  1:\0:2:0:0:\2
  1304:  1:\0:2:0:\2:0
  1305:  1:\0:2:\2:0:0
  1306:  1:\0:\2:0:0:2
  1307:  1:\0:\2:0:2:0
  1308:  1:\0:\2:2:0:0
  1309:  1:\2:0:0:2:\0
  1310:  1:\2:0:0:\0:2
  1311:  1:\2:0:2:0:\0
  1312:  1:\2:0:2:\0:0
  1313:  1:\2:0:\0:0:2
  1314:  1:\2:0:\0:2:0
  1315:  1:\2:2:0:0:\0
  1316:  1:\2:2:0:\0:0
  1317:  1:\2:2:\0:0:0
  1318:  1:\2:\0:0:0:2
  1319:  1:\2:\0:0:2:0
  1320:  1:\2:\0:2:0:0
  1321:  \0:0:0:2:1:\2
  1322:  \0:0:0:2:\2:1
  1323:  \0:0:0:1:2:\2
  1324:  \0:0:0:1:\2:2
  1325:  \0:0:0:\2:2:1
  1326:  \0:0:0:\2:1:2
  1327:  \0:0:2:0:1:\2
  1328:  \0:0:2:0:\2:1
  1329:  \0:0:2:1:0:\2
  1330:  \0:0:2:1:\2:0
  1331:  \0:0:2:\2:0:1
  1332:  \0:0:2:\2:1:0
  1333:  \0:0:1:0:2:\2
  1334:  \0:0:1:0:\2:2
  1335:  \0:0:1:2:0:\2
  1336:  \0:0:1:2:\2:0
  1337:  \0:0:1:\2:0:2
  1338:  \0:0:1:\2:2:0
  1339:  \0:0:\2:0:2:1
  1340:  \0:0:\2:0:1:2
  1341:  \0:0:\2:2:0:1
  1342:  \0:0:\2:2:1:0
  1343:  \0:0:\2:1:0:2
  1344:  \0:0:\2:1:2:0
  1345:  \0:2:0:0:1:\2
  1346:  \0:2:0:0:\2:1
  1347:  \0:2:0:1:0:\2
  1348:  \0:2:0:1:\2:0
  1349:  \0:2:0:\2:0:1
  1350:  \0:2:0:\2:1:0
  1351:  \0:2:1:0:0:\2
  1352:  \0:2:1:0:\2:0
  1353:  \0:2:1:\2:0:0
  1354:  \0:2:\2:0:0:1
  1355:  \0:2:\2:0:1:0
  1356:  \0:2:\2:1:0:0
  1357:  \0:1:0:0:2:\2
  1358:  \0:1:0:0:\2:2
  1359:  \0:1:0:2:0:\2
  1360:  \0:1:0:2:\2:0
  1361:  \0:1:0:\2:0:2
  1362:  \0:1:0:\2:2:0
  1363:  \0:1:2:0:0:\2
  1364:  \0:1:2:0:\2:0
  1365:  \0:1:2:\2:0:0
  1366:  \0:1:\2:0:0:2
  1367:  \0:1:\2:0:2:0
  1368:  \0:1:\2:2:0:0
  1369:  \0:\2:0:0:2:1
  1370:  \0:\2:0:0:1:2
  1371:  \0:\2:0:2:0:1
  1372:  \0:\2:0:2:1:0
  1373:  \0:\2:0:1:0:2
  1374:  \0:\2:0:1:2:0
  1375:  \0:\2:2:0:0:1
  1376:  \0:\2:2:0:1:0
  1377:  \0:\2:2:1:0:0
  1378:  \0:\2:1:0:0:2
  1379:  \0:\2:1:0:2:0
  1380:  \0:\2:1:2:0:0
  1381:  \2:0:0:2:1:\0
  1382:  \2:0:0:2:\0:1
  1383:  \2:0:0:1:2:\0
  1384:  \2:0:0:1:\0:2
  1385:  \2:0:0:\0:2:1
  1386:  \2:0:0:\0:1:2
  1387:  \2:0:2:0:1:\0
  1388:  \2:0:2:0:\0:1
  1389:  \2:0:2:1:0:\0
  1390:  \2:0:2:1:\0:0
  1391:  \2:0:2:\0:0:1
  1392:  \2:0:2:\0:1:0
  1393:  \2:0:1:0:2:\0
  1394:  \2:0:1:0:\0:2
  1395:  \2:0:1:2:0:\0
  1396:  \2:0:1:2:\0:0
  1397:  \2:0:1:\0:0:2
  1398:  \2:0:1:\0:2:0
  1399:  \2:0:\0:0:2:1
  1400:  \2:0:\0:0:1:2
  1401:  \2:0:\0:2:0:1
  1402:  \2:0:\0:2:1:0
  1403:  \2:0:\0:1:0:2
  1404:  \2:0:\0:1:2:0
  1405:  \2:2:0:0:1:\0
  1406:  \2:2:0:0:\0:1
  1407:  \2:2:0:1:0:\0
  1408:  \2:2:0:1:\0:0
  1409:  \2:2:0:\0:0:1
  1410:  \2:2:0:\0:1:0
  1411:  \2:2:1:0:0:\0
  1412:  \2:2:1:0:\0:0
  1413:  \2:2:1:\0:0:0
  1414:  \2:2:\0:0:0:1
  1415:  \2:2:\0:0:1:0
  1416:  \2:2:\0:1:0:0
  1417:  \2:1:0:0:2:\0
  1418:  \2:1:0:0:\0:2
  1419:  \2:1:0:2:0:\0
  1420:  \2:1:0:2:\0:0
  1421:  \2:1:0:\0:0:2
  1422:  \2:1:0:\0:2:0
  1423:  \2:1:2:0:0:\0
  1424:  \2:1:2:0:\0:0
  1425:  \2:1:2:\0:0:0
  1426:  \2:1:\0:0:0:2
  1427:  \2:1:\0:0:2:0
  1428:  \2:1:\0:2:0:0
  1429:  \2:\0:0:0:2:1
  1430:  \2:\0:0:0:1:2
  1431:  \2:\0:0:2:0:1
  1432:  \2:\0:0:2:1:0
  1433:  \2:\0:0:1:0:2
  1434:  \2:\0:0:1:2:0
  1435:  \2:\0:2:0:0:1
  1436:  \2:\0:2:0:1:0
  1437:  \2:\0:2:1:0:0
  1438:  \2:\0:1:0:0:2
  1439:  \2:\0:1:0:2:0
  1440:  \2:\0:1:2:0:0
  1441:  1:1:0:2:\1:\0
  1442:  1:1:0:2:\0:\1
  1443:  1:1:0:\1:2:\0
  1444:  1:1:0:\1:\0:2
  1445:  1:1:0:\0:2:\1
  1446:  1:1:0:\0:\1:2
  1447:  1:1:2:0:\1:\0
  1448:  1:1:2:0:\0:\1
  1449:  1:1:2:\1:0:\0
  1450:  1:1:2:\1:\0:0
  1451:  1:1:2:\0:0:\1
  1452:  1:1:2:\0:\1:0
  1453:  1:1:\1:0:2:\0
  1454:  1:1:\1:0:\0:2
  1455:  1:1:\1:2:0:\0
  1456:  1:1:\1:2:\0:0
  1457:  1:1:\1:\0:0:2
  1458:  1:1:\1:\0:2:0
  1459:  1:1:\0:0:2:\1
  1460:  1:1:\0:0:\1:2
  1461:  1:1:\0:2:0:\1
  1462:  1:1:\0:2:\1:0
  1463:  1:1:\0:\1:0:2
  1464:  1:1:\0:\1:2:0
  1465:  1:0:1:2:\1:\0
  1466:  1:0:1:2:\0:\1
  1467:  1:0:1:\1:2:\0
  1468:  1:0:1:\1:\0:2
  1469:  1:0:1:\0:2:\1
  1470:  1:0:1:\0:\1:2
  1471:  1:0:2:1:\1:\0
  1472:  1:0:2:1:\0:\1
  1473:  1:0:2:\1:1:\0
  1474:  1:0:2:\1:\0:1
  1475:  1:0:2:\0:1:\1
  1476:  1:0:2:\0:\1:1
  1477:  1:0:\1:1:2:\0
  1478:  1:0:\1:1:\0:2
  1479:  1:0:\1:2:1:\0
  1480:  1:0:\1:2:\0:1
  1481:  1:0:\1:\0:1:2
  1482:  1:0:\1:\0:2:1
  1483:  1:0:\0:1:2:\1
  1484:  1:0:\0:1:\1:2
  1485:  1:0:\0:2:1:\1
  1486:  1:0:\0:2:\1:1
  1487:  1:0:\0:\1:1:2
  1488:  1:0:\0:\1:2:1
  1489:  1:2:1:0:\1:\0
  1490:  1:2:1:0:\0:\1
  1491:  1:2:1:\1:0:\0
  1492:  1:2:1:\1:\0:0
  1493:  1:2:1:\0:0:\1
  1494:  1:2:1:\0:\1:0
  1495:  1:2:0:1:\1:\0
  1496:  1:2:0:1:\0:\1
  1497:  1:2:0:\1:1:\0
  1498:  1:2:0:\1:\0:1
  1499:  1:2:0:\0:1:\1
  1500:  1:2:0:\0:\1:1
  1501:  1:2:\1:1:0:\0
  1502:  1:2:\1:1:\0:0
  1503:  1:2:\1:0:1:\0
  1504:  1:2:\1:0:\0:1
  1505:  1:2:\1:\0:1:0
  1506:  1:2:\1:\0:0:1
  1507:  1:2:\0:1:0:\1
  1508:  1:2:\0:1:\1:0
  1509:  1:2:\0:0:1:\1
  1510:  1:2:\0:0:\1:1
  1511:  1:2:\0:\1:1:0
  1512:  1:2:\0:\1:0:1
  1513:  1:\1:1:0:2:\0
  1514:  1:\1:1:0:\0:2
  1515:  1:\1:1:2:0:\0
  1516:  1:\1:1:2:\0:0
  1517:  1:\1:1:\0:0:2
  1518:  1:\1:1:\0:2:0
  1519:  1:\1:0:1:2:\0
  1520:  1:\1:0:1:\0:2
  1521:  1:\1:0:2:1:\0
  1522:  1:\1:0:2:\0:1
  1523:  1:\1:0:\0:1:2
  1524:  1:\1:0:\0:2:1
  1525:  1:\1:2:1:0:\0
  1526:  1:\1:2:1:\0:0
  1527:  1:\1:2:0:1:\0
  1528:  1:\1:2:0:\0:1
  1529:  1:\1:2:\0:1:0
  1530:  1:\1:2:\0:0:1
  1531:  1:\1:\0:1:0:2
  1532:  1:\1:\0:1:2:0
  1533:  1:\1:\0:0:1:2
  1534:  1:\1:\0:0:2:1
  1535:  1:\1:\0:2:1:0
  1536:  1:\1:\0:2:0:1
  1537:  1:\0:1:0:2:\1
  1538:  1:\0:1:0:\1:2
  1539:  1:\0:1:2:0:\1
  1540:  1:\0:1:2:\1:0
  1541:  1:\0:1:\1:0:2
  1542:  1:\0:1:\1:2:0
  1543:  1:\0:0:1:2:\1
  1544:  1:\0:0:1:\1:2
  1545:  1:\0:0:2:1:\1
  1546:  1:\0:0:2:\1:1
  1547:  1:\0:0:\1:1:2
  1548:  1:\0:0:\1:2:1
  1549:  1:\0:2:1:0:\1
  1550:  1:\0:2:1:\1:0
  1551:  1:\0:2:0:1:\1
  1552:  1:\0:2:0:\1:1
  1553:  1:\0:2:\1:1:0
  1554:  1:\0:2:\1:0:1
  1555:  1:\0:\1:1:0:2
  1556:  1:\0:\1:1:2:0
  1557:  1:\0:\1:0:1:2
  1558:  1:\0:\1:0:2:1
  1559:  1:\0:\1:2:1:0
  1560:  1:\0:\1:2:0:1
  1561:  0:1:1:2:\1:\0
  1562:  0:1:1:2:\0:\1
  1563:  0:1:1:\1:2:\0
  1564:  0:1:1:\1:\0:2
  1565:  0:1:1:\0:2:\1
  1566:  0:1:1:\0:\1:2
  1567:  0:1:2:1:\1:\0
  1568:  0:1:2:1:\0:\1
  1569:  0:1:2:\1:1:\0
  1570:  0:1:2:\1:\0:1
  1571:  0:1:2:\0:1:\1
  1572:  0:1:2:\0:\1:1
  1573:  0:1:\1:1:2:\0
  1574:  0:1:\1:1:\0:2
  1575:  0:1:\1:2:1:\0
  1576:  0:1:\1:2:\0:1
  1577:  0:1:\1:\0:1:2
  1578:  0:1:\1:\0:2:1
  1579:  0:1:\0:1:2:\1
  1580:  0:1:\0:1:\1:2
  1581:  0:1:\0:2:1:\1
  1582:  0:1:\0:2:\1:1
  1583:  0:1:\0:\1:1:2
  1584:  0:1:\0:\1:2:1
  1585:  0:2:1:1:\1:\0
  1586:  0:2:1:1:\0:\1
  1587:  0:2:1:\1:1:\0
  1588:  0:2:1:\1:\0:1
  1589:  0:2:1:\0:1:\1
  1590:  0:2:1:\0:\1:1
  1591:  0:2:\1:1:1:\0
  1592:  0:2:\1:1:\0:1
  1593:  0:2:\1:\0:1:1
  1594:  0:2:\0:1:1:\1
  1595:  0:2:\0:1:\1:1
  1596:  0:2:\0:\1:1:1
  1597:  0:\1:1:1:2:\0
  1598:  0:\1:1:1:\0:2
  1599:  0:\1:1:2:1:\0
  1600:  0:\1:1:2:\0:1
  1601:  0:\1:1:\0:1:2
  1602:  0:\1:1:\0:2:1
  1603:  0:\1:2:1:1:\0
  1604:  0:\1:2:1:\0:1
  1605:  0:\1:2:\0:1:1
  1606:  0:\1:\0:1:1:2
  1607:  0:\1:\0:1:2:1
  1608:  0:\1:\0:2:1:1
  1609:  0:\0:1:1:2:\1
  1610:  0:\0:1:1:\1:2
  1611:  0:\0:1:2:1:\1
  1612:  0:\0:1:2:\1:1
  1613:  0:\0:1:\1:1:2
  1614:  0:\0:1:\1:2:1
  1615:  0:\0:2:1:1:\1
  1616:  0:\0:2:1:\1:1
  1617:  0:\0:2:\1:1:1
  1618:  0:\0:\1:1:1:2
  1619:  0:\0:\1:1:2:1
  1620:  0:\0:\1:2:1:1
  1621:  2:1:1:0:\1:\0
  1622:  2:1:1:0:\0:\1
  1623:  2:1:1:\1:0:\0
  1624:  2:1:1:\1:\0:0
  1625:  2:1:1:\0:0:\1
  1626:  2:1:1:\0:\1:0
  1627:  2:1:0:1:\1:\0
  1628:  2:1:0:1:\0:\1
  1629:  2:1:0:\1:1:\0
  1630:  2:1:0:\1:\0:1
  1631:  2:1:0:\0:1:\1
  1632:  2:1:0:\0:\1:1
  1633:  2:1:\1:1:0:\0
  1634:  2:1:\1:1:\0:0
  1635:  2:1:\1:0:1:\0
  1636:  2:1:\1:0:\0:1
  1637:  2:1:\1:\0:1:0
  1638:  2:1:\1:\0:0:1
  1639:  2:1:\0:1:0:\1
  1640:  2:1:\0:1:\1:0
  1641:  2:1:\0:0:1:\1
  1642:  2:1:\0:0:\1:1
  1643:  2:1:\0:\1:1:0
  1644:  2:1:\0:\1:0:1
  1645:  2:0:1:1:\1:\0
  1646:  2:0:1:1:\0:\1
  1647:  2:0:1:\1:1:\0
  1648:  2:0:1:\1:\0:1
  1649:  2:0:1:\0:1:\1
  1650:  2:0:1:\0:\1:1
  1651:  2:0:\1:1:1:\0
  1652:  2:0:\1:1:\0:1
  1653:  2:0:\1:\0:1:1
  1654:  2:0:\0:1:1:\1
  1655:  2:0:\0:1:\1:1
  1656:  2:0:\0:\1:1:1
  1657:  2:\1:1:1:0:\0
  1658:  2:\1:1:1:\0:0
  1659:  2:\1:1:0:1:\0
  1660:  2:\1:1:0:\0:1
  1661:  2:\1:1:\0:1:0
  1662:  2:\1:1:\0:0:1
  1663:  2:\1:0:1:1:\0
  1664:  2:\1:0:1:\0:1
  1665:  2:\1:0:\0:1:1
  1666:  2:\1:\0:1:1:0
  1667:  2:\1:\0:1:0:1
  1668:  2:\1:\0:0:1:1
  1669:  2:\0:1:1:0:\1
  1670:  2:\0:1:1:\1:0
  1671:  2:\0:1:0:1:\1
  1672:  2:\0:1:0:\1:1
  1673:  2:\0:1:\1:1:0
  1674:  2:\0:1:\1:0:1
  1675:  2:\0:0:1:1:\1
  1676:  2:\0:0:1:\1:1
  1677:  2:\0:0:\1:1:1
  1678:  2:\0:\1:1:1:0
  1679:  2:\0:\1:1:0:1
  1680:  2:\0:\1:0:1:1
  1681:  \1:1:1:0:2:\0
  1682:  \1:1:1:0:\0:2
  1683:  \1:1:1:2:0:\0
  1684:  \1:1:1:2:\0:0
  1685:  \1:1:1:\0:0:2
  1686:  \1:1:1:\0:2:0
  1687:  \1:1:0:1:2:\0
  1688:  \1:1:0:1:\0:2
  1689:  \1:1:0:2:1:\0
  1690:  \1:1:0:2:\0:1
  1691:  \1:1:0:\0:1:2
  1692:  \1:1:0:\0:2:1
  1693:  \1:1:2:1:0:\0
  1694:  \1:1:2:1:\0:0
  1695:  \1:1:2:0:1:\0
  1696:  \1:1:2:0:\0:1
  1697:  \1:1:2:\0:1:0
  1698:  \1:1:2:\0:0:1
  1699:  \1:1:\0:1:0:2
  1700:  \1:1:\0:1:2:0
  1701:  \1:1:\0:0:1:2
  1702:  \1:1:\0:0:2:1
  1703:  \1:1:\0:2:1:0
  1704:  \1:1:\0:2:0:1
  1705:  \1:0:1:1:2:\0
  1706:  \1:0:1:1:\0:2
  1707:  \1:0:1:2:1:\0
  1708:  \1:0:1:2:\0:1
  1709:  \1:0:1:\0:1:2
  1710:  \1:0:1:\0:2:1
  1711:  \1:0:2:1:1:\0
  1712:  \1:0:2:1:\0:1
  1713:  \1:0:2:\0:1:1
  1714:  \1:0:\0:1:1:2
  1715:  \1:0:\0:1:2:1
  1716:  \1:0:\0:2:1:1
  1717:  \1:2:1:1:0:\0
  1718:  \1:2:1:1:\0:0
  1719:  \1:2:1:0:1:\0
  1720:  \1:2:1:0:\0:1
  1721:  \1:2:1:\0:1:0
  1722:  \1:2:1:\0:0:1
  1723:  \1:2:0:1:1:\0
  1724:  \1:2:0:1:\0:1
  1725:  \1:2:0:\0:1:1
  1726:  \1:2:\0:1:1:0
  1727:  \1:2:\0:1:0:1
  1728:  \1:2:\0:0:1:1
  1729:  \1:\0:1:1:0:2
  1730:  \1:\0:1:1:2:0
  1731:  \1:\0:1:0:1:2
  1732:  \1:\0:1:0:2:1
  1733:  \1:\0:1:2:1:0
  1734:  \1:\0:1:2:0:1
  1735:  \1:\0:0:1:1:2
  1736:  \1:\0:0:1:2:1
  1737:  \1:\0:0:2:1:1
  1738:  \1:\0:2:1:1:0
  1739:  \1:\0:2:1:0:1
  1740:  \1:\0:2:0:1:1
  1741:  \0:1:1:0:2:\1
  1742:  \0:1:1:0:\1:2
  1743:  \0:1:1:2:0:\1
  1744:  \0:1:1:2:\1:0
  1745:  \0:1:1:\1:0:2
  1746:  \0:1:1:\1:2:0
  1747:  \0:1:0:1:2:\1
  1748:  \0:1:0:1:\1:2
  1749:  \0:1:0:2:1:\1
  1750:  \0:1:0:2:\1:1
  1751:  \0:1:0:\1:1:2
  1752:  \0:1:0:\1:2:1
  1753:  \0:1:2:1:0:\1
  1754:  \0:1:2:1:\1:0
  1755:  \0:1:2:0:1:\1
  1756:  \0:1:2:0:\1:1
  1757:  \0:1:2:\1:1:0
  1758:  \0:1:2:\1:0:1
  1759:  \0:1:\1:1:0:2
  1760:  \0:1:\1:1:2:0
  1761:  \0:1:\1:0:1:2
  1762:  \0:1:\1:0:2:1
  1763:  \0:1:\1:2:1:0
  1764:  \0:1:\1:2:0:1
  1765:  \0:0:1:1:2:\1
  1766:  \0:0:1:1:\1:2
  1767:  \0:0:1:2:1:\1
  1768:  \0:0:1:2:\1:1
  1769:  \0:0:1:\1:1:2
  1770:  \0:0:1:\1:2:1
  1771:  \0:0:2:1:1:\1
  1772:  \0:0:2:1:\1:1
  1773:  \0:0:2:\1:1:1
  1774:  \0:0:\1:1:1:2
  1775:  \0:0:\1:1:2:1
  1776:  \0:0:\1:2:1:1
  1777:  \0:2:1:1:0:\1
  1778:  \0:2:1:1:\1:0
  1779:  \0:2:1:0:1:\1
  1780:  \0:2:1:0:\1:1
  1781:  \0:2:1:\1:1:0
  1782:  \0:2:1:\1:0:1
  1783:  \0:2:0:1:1:\1
  1784:  \0:2:0:1:\1:1
  1785:  \0:2:0:\1:1:1
  1786:  \0:2:\1:1:1:0
  1787:  \0:2:\1:1:0:1
  1788:  \0:2:\1:0:1:1
  1789:  \0:\1:1:1:0:2
  1790:  \0:\1:1:1:2:0
  1791:  \0:\1:1:0:1:2
  1792:  \0:\1:1:0:2:1
  1793:  \0:\1:1:2:1:0
  1794:  \0:\1:1:2:0:1
  1795:  \0:\1:0:1:1:2
  1796:  \0:\1:0:1:2:1
  1797:  \0:\1:0:2:1:1
  1798:  \0:\1:2:1:1:0
  1799:  \0:\1:2:1:0:1
  1800:  \0:\1:2:0:1:1
  1801:  2:2:1:0:\2:\1
  1802:  2:2:1:0:\1:\2
  1803:  2:2:1:\2:0:\1
  1804:  2:2:1:\2:\1:0
  1805:  2:2:1:\1:0:\2
  1806:  2:2:1:\1:\2:0
  1807:  2:2:0:1:\2:\1
  1808:  2:2:0:1:\1:\2
  1809:  2:2:0:\2:1:\1
  1810:  2:2:0:\2:\1:1
  1811:  2:2:0:\1:1:\2
  1812:  2:2:0:\1:\2:1
  1813:  2:2:\2:1:0:\1
  1814:  2:2:\2:1:\1:0
  1815:  2:2:\2:0:1:\1
  1816:  2:2:\2:0:\1:1
  1817:  2:2:\2:\1:1:0
  1818:  2:2:\2:\1:0:1
  1819:  2:2:\1:1:0:\2
  1820:  2:2:\1:1:\2:0
  1821:  2:2:\1:0:1:\2
  1822:  2:2:\1:0:\2:1
  1823:  2:2:\1:\2:1:0
  1824:  2:2:\1:\2:0:1
  1825:  2:1:2:0:\2:\1
  1826:  2:1:2:0:\1:\2
  1827:  2:1:2:\2:0:\1
  1828:  2:1:2:\2:\1:0
  1829:  2:1:2:\1:0:\2
  1830:  2:1:2:\1:\2:0
  1831:  2:1:0:2:\2:\1
  1832:  2:1:0:2:\1:\2
  1833:  2:1:0:\2:2:\1
  1834:  2:1:0:\2:\1:2
  1835:  2:1:0:\1:2:\2
  1836:  2:1:0:\1:\2:2
  1837:  2:1:\2:2:0:\1
  1838:  2:1:\2:2:\1:0
  1839:  2:1:\2:0:2:\1
  1840:  2:1:\2:0:\1:2
  1841:  2:1:\2:\1:2:0
  1842:  2:1:\2:\1:0:2
  1843:  2:1:\1:2:0:\2
  1844:  2:1:\1:2:\2:0
  1845:  2:1:\1:0:2:\2
  1846:  2:1:\1:0:\2:2
  1847:  2:1:\1:\2:2:0
  1848:  2:1:\1:\2:0:2
  1849:  2:0:2:1:\2:\1
  1850:  2:0:2:1:\1:\2
  1851:  2:0:2:\2:1:\1
  1852:  2:0:2:\2:\1:1
  1853:  2:0:2:\1:1:\2
  1854:  2:0:2:\1:\2:1
  1855:  2:0:1:2:\2:\1
  1856:  2:0:1:2:\1:\2
  1857:  2:0:1:\2:2:\1
  1858:  2:0:1:\2:\1:2
  1859:  2:0:1:\1:2:\2
  1860:  2:0:1:\1:\2:2
  1861:  2:0:\2:2:1:\1
  1862:  2:0:\2:2:\1:1
  1863:  2:0:\2:1:2:\1
  1864:  2:0:\2:1:\1:2
  1865:  2:0:\2:\1:2:1
  1866:  2:0:\2:\1:1:2
  1867:  2:0:\1:2:1:\2
  1868:  2:0:\1:2:\2:1
  1869:  2:0:\1:1:2:\2
  1870:  2:0:\1:1:\2:2
  1871:  2:0:\1:\2:2:1
  1872:  2:0:\1:\2:1:2
  1873:  2:\2:2:1:0:\1
  1874:  2:\2:2:1:\1:0
  1875:  2:\2:2:0:1:\1
  1876:  2:\2:2:0:\1:1
  1877:  2:\2:2:\1:1:0
  1878:  2:\2:2:\1:0:1
  1879:  2:\2:1:2:0:\1
  1880:  2:\2:1:2:\1:0
  1881:  2:\2:1:0:2:\1
  1882:  2:\2:1:0:\1:2
  1883:  2:\2:1:\1:2:0
  1884:  2:\2:1:\1:0:2
  1885:  2:\2:0:2:1:\1
  1886:  2:\2:0:2:\1:1
  1887:  2:\2:0:1:2:\1
  1888:  2:\2:0:1:\1:2
  1889:  2:\2:0:\1:2:1
  1890:  2:\2:0:\1:1:2
  1891:  2:\2:\1:2:1:0
  1892:  2:\2:\1:2:0:1
  1893:  2:\2:\1:1:2:0
  1894:  2:\2:\1:1:0:2
  1895:  2:\2:\1:0:2:1
  1896:  2:\2:\1:0:1:2
  1897:  2:\1:2:1:0:\2
  1898:  2:\1:2:1:\2:0
  1899:  2:\1:2:0:1:\2
  1900:  2:\1:2:0:\2:1
  1901:  2:\1:2:\2:1:0
  1902:  2:\1:2:\2:0:1
  1903:  2:\1:1:2:0:\2
  1904:  2:\1:1:2:\2:0
  1905:  2:\1:1:0:2:\2
  1906:  2:\1:1:0:\2:2
  1907:  2:\1:1:\2:2:0
  1908:  2:\1:1:\2:0:2
  1909:  2:\1:0:2:1:\2
  1910:  2:\1:0:2:\2:1
  1911:  2:\1:0:1:2:\2
  1912:  2:\1:0:1:\2:2
  1913:  2:\1:0:\2:2:1
  1914:  2:\1:0:\2:1:2
  1915:  2:\1:\2:2:1:0
  1916:  2:\1:\2:2:0:1
  1917:  2:\1:\2:1:2:0
  1918:  2:\1:\2:1:0:2
  1919:  2:\1:\2:0:2:1
  1920:  2:\1:\2:0:1:2
  1921:  1:2:2:0:\2:\1
  1922:  1:2:2:0:\1:\2
  1923:  1:2:2:\2:0:\1
  1924:  1:2:2:\2:\1:0
  1925:  1:2:2:\1:0:\2
  1926:  1:2:2:\1:\2:0
  1927:  1:2:0:2:\2:\1
  1928:  1:2:0:2:\1:\2
  1929:  1:2:0:\2:2:\1
  1930:  1:2:0:\2:\1:2
  1931:  1:2:0:\1:2:\2
  1932:  1:2:0:\1:\2:2
  1933:  1:2:\2:2:0:\1
  1934:  1:2:\2:2:\1:0
  1935:  1:2:\2:0:2:\1
  1936:  1:2:\2:0:\1:2
  1937:  1:2:\2:\1:2:0
  1938:  1:2:\2:\1:0:2
  1939:  1:2:\1:2:0:\2
  1940:  1:2:\1:2:\2:0
  1941:  1:2:\1:0:2:\2
  1942:  1:2:\1:0:\2:2
  1943:  1:2:\1:\2:2:0
  1944:  1:2:\1:\2:0:2
  1945:  1:0:2:2:\2:\1
  1946:  1:0:2:2:\1:\2
  1947:  1:0:2:\2:2:\1
  1948:  1:0:2:\2:\1:2
  1949:  1:0:2:\1:2:\2
  1950:  1:0:2:\1:\2:2
  1951:  1:0:\2:2:2:\1
  1952:  1:0:\2:2:\1:2
  1953:  1:0:\2:\1:2:2
  1954:  1:0:\1:2:2:\2
  1955:  1:0:\1:2:\2:2
  1956:  1:0:\1:\2:2:2
  1957:  1:\2:2:2:0:\1
  1958:  1:\2:2:2:\1:0
  1959:  1:\2:2:0:2:\1
  1960:  1:\2:2:0:\1:2
  1961:  1:\2:2:\1:2:0
  1962:  1:\2:2:\1:0:2
  1963:  1:\2:0:2:2:\1
  1964:  1:\2:0:2:\1:2
  1965:  1:\2:0:\1:2:2
  1966:  1:\2:\1:2:2:0
  1967:  1:\2:\1:2:0:2
  1968:  1:\2:\1:0:2:2
  1969:  1:\1:2:2:0:\2
  1970:  1:\1:2:2:\2:0
  1971:  1:\1:2:0:2:\2
  1972:  1:\1:2:0:\2:2
  1973:  1:\1:2:\2:2:0
  1974:  1:\1:2:\2:0:2
  1975:  1:\1:0:2:2:\2
  1976:  1:\1:0:2:\2:2
  1977:  1:\1:0:\2:2:2
  1978:  1:\1:\2:2:2:0
  1979:  1:\1:\2:2:0:2
  1980:  1:\1:\2:0:2:2
  1981:  0:2:2:1:\2:\1
  1982:  0:2:2:1:\1:\2
  1983:  0:2:2:\2:1:\1
  1984:  0:2:2:\2:\1:1
  1985:  0:2:2:\1:1:\2
  1986:  0:2:2:\1:\2:1
  1987:  0:2:1:2:\2:\1
  1988:  0:2:1:2:\1:\2
  1989:  0:2:1:\2:2:\1
  1990:  0:2:1:\2:\1:2
  1991:  0:2:1:\1:2:\2
  1992:  0:2:1:\1:\2:2
  1993:  0:2:\2:2:1:\1
  1994:  0:2:\2:2:\1:1
  1995:  0:2:\2:1:2:\1
  1996:  0:2:\2:1:\1:2
  1997:  0:2:\2:\1:2:1
  1998:  0:2:\2:\1:1:2
  1999:  0:2:\1:2:1:\2
  2000:  0:2:\1:2:\2:1
  2001:  0:2:\1:1:2:\2
  2002:  0:2:\1:1:\2:2
  2003:  0:2:\1:\2:2:1
  2004:  0:2:\1:\2:1:2
  2005:  0:1:2:2:\2:\1
  2006:  0:1:2:2:\1:\2
  2007:  0:1:2:\2:2:\1
  2008:  0:1:2:\2:\1:2
  2009:  0:1:2:\1:2:\2
  2010:  0:1:2:\1:\2:2
  2011:  0:1:\2:2:2:\1
  2012:  0:1:\2:2:\1:2
  2013:  0:1:\2:\1:2:2
  2014:  0:1:\1:2:2:\2
  2015:  0:1:\1:2:\2:2
  2016:  0:1:\1:\2:2:2
  2017:  0:\2:2:2:1:\1
  2018:  0:\2:2:2:\1:1
  2019:  0:\2:2:1:2:\1
  2020:  0:\2:2:1:\1:2
  2021:  0:\2:2:\1:2:1
  2022:  0:\2:2:\1:1:2
  2023:  0:\2:1:2:2:\1
  2024:  0:\2:1:2:\1:2
  2025:  0:\2:1:\1:2:2
  2026:  0:\2:\1:2:2:1
  2027:  0:\2:\1:2:1:2
  2028:  0:\2:\1:1:2:2
  2029:  0:\1:2:2:1:\2
  2030:  0:\1:2:2:\2:1
  2031:  0:\1:2:1:2:\2
  2032:  0:\1:2:1:\2:2
  2033:  0:\1:2:\2:2:1
  2034:  0:\1:2:\2:1:2
  2035:  0:\1:1:2:2:\2
  2036:  0:\1:1:2:\2:2
  2037:  0:\1:1:\2:2:2
  2038:  0:\1:\2:2:2:1
  2039:  0:\1:\2:2:1:2
  2040:  0:\1:\2:1:2:2
  2041:  \2:2:2:1:0:\1
  2042:  \2:2:2:1:\1:0
  2043:  \2:2:2:0:1:\1
  2044:  \2:2:2:0:\1:1
  2045:  \2:2:2:\1:1:0
  2046:  \2:2:2:\1:0:1
  2047:  \2:2:1:2:0:\1
  2048:  \2:2:1:2:\1:0
  2049:  \2:2:1:0:2:\1
  2050:  \2:2:1:0:\1:2
  2051:  \2:2:1:\1:2:0
  2052:  \2:2:1:\1:0:2
  2053:  \2:2:0:2:1:\1
  2054:  \2:2:0:2:\1:1
  2055:  \2:2:0:1:2:\1
  2056:  \2:2:0:1:\1:2
  2057:  \2:2:0:\1:2:1
  2058:  \2:2:0:\1:1:2
  2059:  \2:2:\1:2:1:0
  2060:  \2:2:\1:2:0:1
  2061:  \2:2:\1:1:2:0
  2062:  \2:2:\1:1:0:2
  2063:  \2:2:\1:0:2:1
  2064:  \2:2:\1:0:1:2
  2065:  \2:1:2:2:0:\1
  2066:  \2:1:2:2:\1:0
  2067:  \2:1:2:0:2:\1
  2068:  \2:1:2:0:\1:2
  2069:  \2:1:2:\1:2:0
  2070:  \2:1:2:\1:0:2
  2071:  \2:1:0:2:2:\1
  2072:  \2:1:0:2:\1:2
  2073:  \2:1:0:\1:2:2
  2074:  \2:1:\1:2:2:0
  2075:  \2:1:\1:2:0:2
  2076:  \2:1:\1:0:2:2
  2077:  \2:0:2:2:1:\1
  2078:  \2:0:2:2:\1:1
  2079:  \2:0:2:1:2:\1
  2080:  \2:0:2:1:\1:2
  2081:  \2:0:2:\1:2:1
  2082:  \2:0:2:\1:1:2
  2083:  \2:0:1:2:2:\1
  2084:  \2:0:1:2:\1:2
  2085:  \2:0:1:\1:2:2
  2086:  \2:0:\1:2:2:1
  2087:  \2:0:\1:2:1:2
  2088:  \2:0:\1:1:2:2
  2089:  \2:\1:2:2:1:0
  2090:  \2:\1:2:2:0:1
  2091:  \2:\1:2:1:2:0
  2092:  \2:\1:2:1:0:2
  2093:  \2:\1:2:0:2:1
  2094:  \2:\1:2:0:1:2
  2095:  \2:\1:1:2:2:0
  2096:  \2:\1:1:2:0:2
  2097:  \2:\1:1:0:2:2
  2098:  \2:\1:0:2:2:1
  2099:  \2:\1:0:2:1:2
  2100:  \2:\1:0:1:2:2
  2101:  \1:2:2:1:0:\2
  2102:  \1:2:2:1:\2:0
  2103:  \1:2:2:0:1:\2
  2104:  \1:2:2:0:\2:1
  2105:  \1:2:2:\2:1:0
  2106:  \1:2:2:\2:0:1
  2107:  \1:2:1:2:0:\2
  2108:  \1:2:1:2:\2:0
  2109:  \1:2:1:0:2:\2
  2110:  \1:2:1:0:\2:2
  2111:  \1:2:1:\2:2:0
  2112:  \1:2:1:\2:0:2
  2113:  \1:2:0:2:1:\2
  2114:  \1:2:0:2:\2:1
  2115:  \1:2:0:1:2:\2
  2116:  \1:2:0:1:\2:2
  2117:  \1:2:0:\2:2:1
  2118:  \1:2:0:\2:1:2
  2119:  \1:2:\2:2:1:0
  2120:  \1:2:\2:2:0:1
  2121:  \1:2:\2:1:2:0
  2122:  \1:2:\2:1:0:2
  2123:  \1:2:\2:0:2:1
  2124:  \1:2:\2:0:1:2
  2125:  \1:1:2:2:0:\2
  2126:  \1:1:2:2:\2:0
  2127:  \1:1:2:0:2:\2
  2128:  \1:1:2:0:\2:2
  2129:  \1:1:2:\2:2:0
  2130:  \1:1:2:\2:0:2
  2131:  \1:1:0:2:2:\2
  2132:  \1:1:0:2:\2:2
  2133:  \1:1:0:\2:2:2
  2134:  \1:1:\2:2:2:0
  2135:  \1:1:\2:2:0:2
  2136:  \1:1:\2:0:2:2
  2137:  \1:0:2:2:1:\2
  2138:  \1:0:2:2:\2:1
  2139:  \1:0:2:1:2:\2
  2140:  \1:0:2:1:\2:2
  2141:  \1:0:2:\2:2:1
  2142:  \1:0:2:\2:1:2
  2143:  \1:0:1:2:2:\2
  2144:  \1:0:1:2:\2:2
  2145:  \1:0:1:\2:2:2
  2146:  \1:0:\2:2:2:1
  2147:  \1:0:\2:2:1:2
  2148:  \1:0:\2:1:2:2
  2149:  \1:\2:2:2:1:0
  2150:  \1:\2:2:2:0:1
  2151:  \1:\2:2:1:2:0
  2152:  \1:\2:2:1:0:2
  2153:  \1:\2:2:0:2:1
  2154:  \1:\2:2:0:1:2
  2155:  \1:\2:1:2:2:0
  2156:  \1:\2:1:2:0:2
  2157:  \1:\2:1:0:2:2
  2158:  \1:\2:0:2:2:1
  2159:  \1:\2:0:2:1:2
  2160:  \1:\2:0:1:2:2
family= 4 2 0 new D3h genus #    17 is 0:0:1:2:\1:\1
     1:  0:0:1:2:\1:\1
     2:  0:0:1:\1:2:\1
     3:  0:0:1:\1:\1:2
     4:  0:0:2:1:\1:\1
     5:  0:0:2:\1:1:\1
     6:  0:0:2:\1:\1:1
     7:  0:0:\1:1:2:\1
     8:  0:0:\1:1:\1:2
     9:  0:0:\1:2:1:\1
    10:  0:0:\1:2:\1:1
    11:  0:0:\1:\1:1:2
    12:  0:0:\1:\1:2:1
    13:  0:1:0:2:\1:\1
    14:  0:1:0:\1:2:\1
    15:  0:1:0:\1:\1:2
    16:  0:1:2:0:\1:\1
    17:  0:1:2:\1:0:\1
    18:  0:1:2:\1:\1:0
    19:  0:1:\1:0:2:\1
    20:  0:1:\1:0:\1:2
    21:  0:1:\1:2:0:\1
    22:  0:1:\1:2:\1:0
    23:  0:1:\1:\1:0:2
    24:  0:1:\1:\1:2:0
    25:  0:2:0:1:\1:\1
    26:  0:2:0:\1:1:\1
    27:  0:2:0:\1:\1:1
    28:  0:2:1:0:\1:\1
    29:  0:2:1:\1:0:\1
    30:  0:2:1:\1:\1:0
    31:  0:2:\1:0:1:\1
    32:  0:2:\1:0:\1:1
    33:  0:2:\1:1:0:\1
    34:  0:2:\1:1:\1:0
    35:  0:2:\1:\1:0:1
    36:  0:2:\1:\1:1:0
    37:  0:\1:0:1:2:\1
    38:  0:\1:0:1:\1:2
    39:  0:\1:0:2:1:\1
    40:  0:\1:0:2:\1:1
    41:  0:\1:0:\1:1:2
    42:  0:\1:0:\1:2:1
    43:  0:\1:1:0:2:\1
    44:  0:\1:1:0:\1:2
    45:  0:\1:1:2:0:\1
    46:  0:\1:1:2:\1:0
    47:  0:\1:1:\1:0:2
    48:  0:\1:1:\1:2:0
    49:  0:\1:2:0:1:\1
    50:  0:\1:2:0:\1:1
    51:  0:\1:2:1:0:\1
    52:  0:\1:2:1:\1:0
    53:  0:\1:2:\1:0:1
    54:  0:\1:2:\1:1:0
    55:  0:\1:\1:0:1:2
    56:  0:\1:\1:0:2:1
    57:  0:\1:\1:1:0:2
    58:  0:\1:\1:1:2:0
    59:  0:\1:\1:2:0:1
    60:  0:\1:\1:2:1:0
    61:  1:0:0:2:\1:\1
    62:  1:0:0:\1:2:\1
    63:  1:0:0:\1:\1:2
    64:  1:0:2:0:\1:\1
    65:  1:0:2:\1:0:\1
    66:  1:0:2:\1:\1:0
    67:  1:0:\1:0:2:\1
    68:  1:0:\1:0:\1:2
    69:  1:0:\1:2:0:\1
    70:  1:0:\1:2:\1:0
    71:  1:0:\1:\1:0:2
    72:  1:0:\1:\1:2:0
    73:  1:2:0:0:\1:\1
    74:  1:2:0:\1:0:\1
    75:  1:2:0:\1:\1:0
    76:  1:2:\1:0:0:\1
    77:  1:2:\1:0:\1:0
    78:  1:2:\1:\1:0:0
    79:  1:\1:0:0:2:\1
    80:  1:\1:0:0:\1:2
    81:  1:\1:0:2:0:\1
    82:  1:\1:0:2:\1:0
    83:  1:\1:0:\1:0:2
    84:  1:\1:0:\1:2:0
    85:  1:\1:2:0:0:\1
    86:  1:\1:2:0:\1:0
    87:  1:\1:2:\1:0:0
    88:  1:\1:\1:0:0:2
    89:  1:\1:\1:0:2:0
    90:  1:\1:\1:2:0:0
    91:  2:0:0:1:\1:\1
    92:  2:0:0:\1:1:\1
    93:  2:0:0:\1:\1:1
    94:  2:0:1:0:\1:\1
    95:  2:0:1:\1:0:\1
    96:  2:0:1:\1:\1:0
    97:  2:0:\1:0:1:\1
    98:  2:0:\1:0:\1:1
    99:  2:0:\1:1:0:\1
   100:  2:0:\1:1:\1:0
   101:  2:0:\1:\1:0:1
   102:  2:0:\1:\1:1:0
   103:  2:1:0:0:\1:\1
   104:  2:1:0:\1:0:\1
   105:  2:1:0:\1:\1:0
   106:  2:1:\1:0:0:\1
   107:  2:1:\1:0:\1:0
   108:  2:1:\1:\1:0:0
   109:  2:\1:0:0:1:\1
   110:  2:\1:0:0:\1:1
   111:  2:\1:0:1:0:\1
   112:  2:\1:0:1:\1:0
   113:  2:\1:0:\1:0:1
   114:  2:\1:0:\1:1:0
   115:  2:\1:1:0:0:\1
   116:  2:\1:1:0:\1:0
   117:  2:\1:1:\1:0:0
   118:  2:\1:\1:0:0:1
   119:  2:\1:\1:0:1:0
   120:  2:\1:\1:1:0:0
   121:  \1:0:0:1:2:\1
   122:  \1:0:0:1:\1:2
   123:  \1:0:0:2:1:\1
   124:  \1:0:0:2:\1:1
   125:  \1:0:0:\1:1:2
   126:  \1:0:0:\1:2:1
   127:  \1:0:1:0:2:\1
   128:  \1:0:1:0:\1:2
   129:  \1:0:1:2:0:\1
   130:  \1:0:1:2:\1:0
   131:  \1:0:1:\1:0:2
   132:  \1:0:1:\1:2:0
   133:  \1:0:2:0:1:\1
   134:  \1:0:2:0:\1:1
   135:  \1:0:2:1:0:\1
   136:  \1:0:2:1:\1:0
   137:  \1:0:2:\1:0:1
   138:  \1:0:2:\1:1:0
   139:  \1:0:\1:0:1:2
   140:  \1:0:\1:0:2:1
   141:  \1:0:\1:1:0:2
   142:  \1:0:\1:1:2:0
   143:  \1:0:\1:2:0:1
   144:  \1:0:\1:2:1:0
   145:  \1:1:0:0:2:\1
   146:  \1:1:0:0:\1:2
   147:  \1:1:0:2:0:\1
   148:  \1:1:0:2:\1:0
   149:  \1:1:0:\1:0:2
   150:  \1:1:0:\1:2:0
   151:  \1:1:2:0:0:\1
   152:  \1:1:2:0:\1:0
   153:  \1:1:2:\1:0:0
   154:  \1:1:\1:0:0:2
   155:  \1:1:\1:0:2:0
   156:  \1:1:\1:2:0:0
   157:  \1:2:0:0:1:\1
   158:  \1:2:0:0:\1:1
   159:  \1:2:0:1:0:\1
   160:  \1:2:0:1:\1:0
   161:  \1:2:0:\1:0:1
   162:  \1:2:0:\1:1:0
   163:  \1:2:1:0:0:\1
   164:  \1:2:1:0:\1:0
   165:  \1:2:1:\1:0:0
   166:  \1:2:\1:0:0:1
   167:  \1:2:\1:0:1:0
   168:  \1:2:\1:1:0:0
   169:  \1:\1:0:0:1:2
   170:  \1:\1:0:0:2:1
   171:  \1:\1:0:1:0:2
   172:  \1:\1:0:1:2:0
   173:  \1:\1:0:2:0:1
   174:  \1:\1:0:2:1:0
   175:  \1:\1:1:0:0:2
   176:  \1:\1:1:0:2:0
   177:  \1:\1:1:2:0:0
   178:  \1:\1:2:0:0:1
   179:  \1:\1:2:0:1:0
   180:  \1:\1:2:1:0:0
   181:  1:1:2:0:\2:\2
   182:  1:1:2:\2:0:\2
   183:  1:1:2:\2:\2:0
   184:  1:1:0:2:\2:\2
   185:  1:1:0:\2:2:\2
   186:  1:1:0:\2:\2:2
   187:  1:1:\2:2:0:\2
   188:  1:1:\2:2:\2:0
   189:  1:1:\2:0:2:\2
   190:  1:1:\2:0:\2:2
   191:  1:1:\2:\2:2:0
   192:  1:1:\2:\2:0:2
   193:  1:2:1:0:\2:\2
   194:  1:2:1:\2:0:\2
   195:  1:2:1:\2:\2:0
   196:  1:2:0:1:\2:\2
   197:  1:2:0:\2:1:\2
   198:  1:2:0:\2:\2:1
   199:  1:2:\2:1:0:\2
   200:  1:2:\2:1:\2:0
   201:  1:2:\2:0:1:\2
   202:  1:2:\2:0:\2:1
   203:  1:2:\2:\2:1:0
   204:  1:2:\2:\2:0:1
   205:  1:0:1:2:\2:\2
   206:  1:0:1:\2:2:\2
   207:  1:0:1:\2:\2:2
   208:  1:0:2:1:\2:\2
   209:  1:0:2:\2:1:\2
   210:  1:0:2:\2:\2:1
   211:  1:0:\2:1:2:\2
   212:  1:0:\2:1:\2:2
   213:  1:0:\2:2:1:\2
   214:  1:0:\2:2:\2:1
   215:  1:0:\2:\2:1:2
   216:  1:0:\2:\2:2:1
   217:  1:\2:1:2:0:\2
   218:  1:\2:1:2:\2:0
   219:  1:\2:1:0:2:\2
   220:  1:\2:1:0:\2:2
   221:  1:\2:1:\2:2:0
   222:  1:\2:1:\2:0:2
   223:  1:\2:2:1:0:\2
   224:  1:\2:2:1:\2:0
   225:  1:\2:2:0:1:\2
   226:  1:\2:2:0:\2:1
   227:  1:\2:2:\2:1:0
   228:  1:\2:2:\2:0:1
   229:  1:\2:0:1:2:\2
   230:  1:\2:0:1:\2:2
   231:  1:\2:0:2:1:\2
   232:  1:\2:0:2:\2:1
   233:  1:\2:0:\2:1:2
   234:  1:\2:0:\2:2:1
   235:  1:\2:\2:1:2:0
   236:  1:\2:\2:1:0:2
   237:  1:\2:\2:2:1:0
   238:  1:\2:\2:2:0:1
   239:  1:\2:\2:0:1:2
   240:  1:\2:\2:0:2:1
   241:  2:1:1:0:\2:\2
   242:  2:1:1:\2:0:\2
   243:  2:1:1:\2:\2:0
   244:  2:1:0:1:\2:\2
   245:  2:1:0:\2:1:\2
   246:  2:1:0:\2:\2:1
   247:  2:1:\2:1:0:\2
   248:  2:1:\2:1:\2:0
   249:  2:1:\2:0:1:\2
   250:  2:1:\2:0:\2:1
   251:  2:1:\2:\2:1:0
   252:  2:1:\2:\2:0:1
   253:  2:0:1:1:\2:\2
   254:  2:0:1:\2:1:\2
   255:  2:0:1:\2:\2:1
   256:  2:0:\2:1:1:\2
   257:  2:0:\2:1:\2:1
   258:  2:0:\2:\2:1:1
   259:  2:\2:1:1:0:\2
   260:  2:\2:1:1:\2:0
   261:  2:\2:1:0:1:\2
   262:  2:\2:1:0:\2:1
   263:  2:\2:1:\2:1:0
   264:  2:\2:1:\2:0:1
   265:  2:\2:0:1:1:\2
   266:  2:\2:0:1:\2:1
   267:  2:\2:0:\2:1:1
   268:  2:\2:\2:1:1:0
   269:  2:\2:\2:1:0:1
   270:  2:\2:\2:0:1:1
   271:  0:1:1:2:\2:\2
   272:  0:1:1:\2:2:\2
   273:  0:1:1:\2:\2:2
   274:  0:1:2:1:\2:\2
   275:  0:1:2:\2:1:\2
   276:  0:1:2:\2:\2:1
   277:  0:1:\2:1:2:\2
   278:  0:1:\2:1:\2:2
   279:  0:1:\2:2:1:\2
   280:  0:1:\2:2:\2:1
   281:  0:1:\2:\2:1:2
   282:  0:1:\2:\2:2:1
   283:  0:2:1:1:\2:\2
   284:  0:2:1:\2:1:\2
   285:  0:2:1:\2:\2:1
   286:  0:2:\2:1:1:\2
   287:  0:2:\2:1:\2:1
   288:  0:2:\2:\2:1:1
   289:  0:\2:1:1:2:\2
   290:  0:\2:1:1:\2:2
   291:  0:\2:1:2:1:\2
   292:  0:\2:1:2:\2:1
   293:  0:\2:1:\2:1:2
   294:  0:\2:1:\2:2:1
   295:  0:\2:2:1:1:\2
   296:  0:\2:2:1:\2:1
   297:  0:\2:2:\2:1:1
   298:  0:\2:\2:1:1:2
   299:  0:\2:\2:1:2:1
   300:  0:\2:\2:2:1:1
   301:  \2:1:1:2:0:\2
   302:  \2:1:1:2:\2:0
   303:  \2:1:1:0:2:\2
   304:  \2:1:1:0:\2:2
   305:  \2:1:1:\2:2:0
   306:  \2:1:1:\2:0:2
   307:  \2:1:2:1:0:\2
   308:  \2:1:2:1:\2:0
   309:  \2:1:2:0:1:\2
   310:  \2:1:2:0:\2:1
   311:  \2:1:2:\2:1:0
   312:  \2:1:2:\2:0:1
   313:  \2:1:0:1:2:\2
   314:  \2:1:0:1:\2:2
   315:  \2:1:0:2:1:\2
   316:  \2:1:0:2:\2:1
   317:  \2:1:0:\2:1:2
   318:  \2:1:0:\2:2:1
   319:  \2:1:\2:1:2:0
   320:  \2:1:\2:1:0:2
   321:  \2:1:\2:2:1:0
   322:  \2:1:\2:2:0:1
   323:  \2:1:\2:0:1:2
   324:  \2:1:\2:0:2:1
   325:  \2:2:1:1:0:\2
   326:  \2:2:1:1:\2:0
   327:  \2:2:1:0:1:\2
   328:  \2:2:1:0:\2:1
   329:  \2:2:1:\2:1:0
   330:  \2:2:1:\2:0:1
   331:  \2:2:0:1:1:\2
   332:  \2:2:0:1:\2:1
   333:  \2:2:0:\2:1:1
   334:  \2:2:\2:1:1:0
   335:  \2:2:\2:1:0:1
   336:  \2:2:\2:0:1:1
   337:  \2:0:1:1:2:\2
   338:  \2:0:1:1:\2:2
   339:  \2:0:1:2:1:\2
   340:  \2:0:1:2:\2:1
   341:  \2:0:1:\2:1:2
   342:  \2:0:1:\2:2:1
   343:  \2:0:2:1:1:\2
   344:  \2:0:2:1:\2:1
   345:  \2:0:2:\2:1:1
   346:  \2:0:\2:1:1:2
   347:  \2:0:\2:1:2:1
   348:  \2:0:\2:2:1:1
   349:  \2:\2:1:1:2:0
   350:  \2:\2:1:1:0:2
   351:  \2:\2:1:2:1:0
   352:  \2:\2:1:2:0:1
   353:  \2:\2:1:0:1:2
   354:  \2:\2:1:0:2:1
   355:  \2:\2:2:1:1:0
   356:  \2:\2:2:1:0:1
   357:  \2:\2:2:0:1:1
   358:  \2:\2:0:1:1:2
   359:  \2:\2:0:1:2:1
   360:  \2:\2:0:2:1:1
   361:  2:2:0:1:\0:\0
   362:  2:2:0:\0:1:\0
   363:  2:2:0:\0:\0:1
   364:  2:2:1:0:\0:\0
   365:  2:2:1:\0:0:\0
   366:  2:2:1:\0:\0:0
   367:  2:2:\0:0:1:\0
   368:  2:2:\0:0:\0:1
   369:  2:2:\0:1:0:\0
   370:  2:2:\0:1:\0:0
   371:  2:2:\0:\0:0:1
   372:  2:2:\0:\0:1:0
   373:  2:0:2:1:\0:\0
   374:  2:0:2:\0:1:\0
   375:  2:0:2:\0:\0:1
   376:  2:0:1:2:\0:\0
   377:  2:0:1:\0:2:\0
   378:  2:0:1:\0:\0:2
   379:  2:0:\0:2:1:\0
   380:  2:0:\0:2:\0:1
   381:  2:0:\0:1:2:\0
   382:  2:0:\0:1:\0:2
   383:  2:0:\0:\0:2:1
   384:  2:0:\0:\0:1:2
   385:  2:1:2:0:\0:\0
   386:  2:1:2:\0:0:\0
   387:  2:1:2:\0:\0:0
   388:  2:1:0:2:\0:\0
   389:  2:1:0:\0:2:\0
   390:  2:1:0:\0:\0:2
   391:  2:1:\0:2:0:\0
   392:  2:1:\0:2:\0:0
   393:  2:1:\0:0:2:\0
   394:  2:1:\0:0:\0:2
   395:  2:1:\0:\0:2:0
   396:  2:1:\0:\0:0:2
   397:  2:\0:2:0:1:\0
   398:  2:\0:2:0:\0:1
   399:  2:\0:2:1:0:\0
   400:  2:\0:2:1:\0:0
   401:  2:\0:2:\0:0:1
   402:  2:\0:2:\0:1:0
   403:  2:\0:0:2:1:\0
   404:  2:\0:0:2:\0:1
   405:  2:\0:0:1:2:\0
   406:  2:\0:0:1:\0:2
   407:  2:\0:0:\0:2:1
   408:  2:\0:0:\0:1:2
   409:  2:\0:1:2:0:\0
   410:  2:\0:1:2:\0:0
   411:  2:\0:1:0:2:\0
   412:  2:\0:1:0:\0:2
   413:  2:\0:1:\0:2:0
   414:  2:\0:1:\0:0:2
   415:  2:\0:\0:2:0:1
   416:  2:\0:\0:2:1:0
   417:  2:\0:\0:0:2:1
   418:  2:\0:\0:0:1:2
   419:  2:\0:\0:1:2:0
   420:  2:\0:\0:1:0:2
   421:  0:2:2:1:\0:\0
   422:  0:2:2:\0:1:\0
   423:  0:2:2:\0:\0:1
   424:  0:2:1:2:\0:\0
   425:  0:2:1:\0:2:\0
   426:  0:2:1:\0:\0:2
   427:  0:2:\0:2:1:\0
   428:  0:2:\0:2:\0:1
   429:  0:2:\0:1:2:\0
   430:  0:2:\0:1:\0:2
   431:  0:2:\0:\0:2:1
   432:  0:2:\0:\0:1:2
   433:  0:1:2:2:\0:\0
   434:  0:1:2:\0:2:\0
   435:  0:1:2:\0:\0:2
   436:  0:1:\0:2:2:\0
   437:  0:1:\0:2:\0:2
   438:  0:1:\0:\0:2:2
   439:  0:\0:2:2:1:\0
   440:  0:\0:2:2:\0:1
   441:  0:\0:2:1:2:\0
   442:  0:\0:2:1:\0:2
   443:  0:\0:2:\0:2:1
   444:  0:\0:2:\0:1:2
   445:  0:\0:1:2:2:\0
   446:  0:\0:1:2:\0:2
   447:  0:\0:1:\0:2:2
   448:  0:\0:\0:2:2:1
   449:  0:\0:\0:2:1:2
   450:  0:\0:\0:1:2:2
   451:  1:2:2:0:\0:\0
   452:  1:2:2:\0:0:\0
   453:  1:2:2:\0:\0:0
   454:  1:2:0:2:\0:\0
   455:  1:2:0:\0:2:\0
   456:  1:2:0:\0:\0:2
   457:  1:2:\0:2:0:\0
   458:  1:2:\0:2:\0:0
   459:  1:2:\0:0:2:\0
   460:  1:2:\0:0:\0:2
   461:  1:2:\0:\0:2:0
   462:  1:2:\0:\0:0:2
   463:  1:0:2:2:\0:\0
   464:  1:0:2:\0:2:\0
   465:  1:0:2:\0:\0:2
   466:  1:0:\0:2:2:\0
   467:  1:0:\0:2:\0:2
   468:  1:0:\0:\0:2:2
   469:  1:\0:2:2:0:\0
   470:  1:\0:2:2:\0:0
   471:  1:\0:2:0:2:\0
   472:  1:\0:2:0:\0:2
   473:  1:\0:2:\0:2:0
   474:  1:\0:2:\0:0:2
   475:  1:\0:0:2:2:\0
   476:  1:\0:0:2:\0:2
   477:  1:\0:0:\0:2:2
   478:  1:\0:\0:2:2:0
   479:  1:\0:\0:2:0:2
   480:  1:\0:\0:0:2:2
   481:  \0:2:2:0:1:\0
   482:  \0:2:2:0:\0:1
   483:  \0:2:2:1:0:\0
   484:  \0:2:2:1:\0:0
   485:  \0:2:2:\0:0:1
   486:  \0:2:2:\0:1:0
   487:  \0:2:0:2:1:\0
   488:  \0:2:0:2:\0:1
   489:  \0:2:0:1:2:\0
   490:  \0:2:0:1:\0:2
   491:  \0:2:0:\0:2:1
   492:  \0:2:0:\0:1:2
   493:  \0:2:1:2:0:\0
   494:  \0:2:1:2:\0:0
   495:  \0:2:1:0:2:\0
   496:  \0:2:1:0:\0:2
   497:  \0:2:1:\0:2:0
   498:  \0:2:1:\0:0:2
   499:  \0:2:\0:2:0:1
   500:  \0:2:\0:2:1:0
   501:  \0:2:\0:0:2:1
   502:  \0:2:\0:0:1:2
   503:  \0:2:\0:1:2:0
   504:  \0:2:\0:1:0:2
   505:  \0:0:2:2:1:\0
   506:  \0:0:2:2:\0:1
   507:  \0:0:2:1:2:\0
   508:  \0:0:2:1:\0:2
   509:  \0:0:2:\0:2:1
   510:  \0:0:2:\0:1:2
   511:  \0:0:1:2:2:\0
   512:  \0:0:1:2:\0:2
   513:  \0:0:1:\0:2:2
   514:  \0:0:\0:2:2:1
   515:  \0:0:\0:2:1:2
   516:  \0:0:\0:1:2:2
   517:  \0:1:2:2:0:\0
   518:  \0:1:2:2:\0:0
   519:  \0:1:2:0:2:\0
   520:  \0:1:2:0:\0:2
   521:  \0:1:2:\0:2:0
   522:  \0:1:2:\0:0:2
   523:  \0:1:0:2:2:\0
   524:  \0:1:0:2:\0:2
   525:  \0:1:0:\0:2:2
   526:  \0:1:\0:2:2:0
   527:  \0:1:\0:2:0:2
   528:  \0:1:\0:0:2:2
   529:  \0:\0:2:2:0:1
   530:  \0:\0:2:2:1:0
   531:  \0:\0:2:0:2:1
   532:  \0:\0:2:0:1:2
   533:  \0:\0:2:1:2:0
   534:  \0:\0:2:1:0:2
   535:  \0:\0:0:2:2:1
   536:  \0:\0:0:2:1:2
   537:  \0:\0:0:1:2:2
   538:  \0:\0:1:2:2:0
   539:  \0:\0:1:2:0:2
   540:  \0:\0:1:0:2:2
   541:  0:0:2:1:\2:\2
   542:  0:0:2:\2:1:\2
   543:  0:0:2:\2:\2:1
   544:  0:0:1:2:\2:\2
   545:  0:0:1:\2:2:\2
   546:  0:0:1:\2:\2:2
   547:  0:0:\2:2:1:\2
   548:  0:0:\2:2:\2:1
   549:  0:0:\2:1:2:\2
   550:  0:0:\2:1:\2:2
   551:  0:0:\2:\2:2:1
   552:  0:0:\2:\2:1:2
   553:  0:2:0:1:\2:\2
   554:  0:2:0:\2:1:\2
   555:  0:2:0:\2:\2:1
   556:  0:2:1:0:\2:\2
   557:  0:2:1:\2:0:\2
   558:  0:2:1:\2:\2:0
   559:  0:2:\2:0:1:\2
   560:  0:2:\2:0:\2:1
   561:  0:2:\2:1:0:\2
   562:  0:2:\2:1:\2:0
   563:  0:2:\2:\2:0:1
   564:  0:2:\2:\2:1:0
   565:  0:1:0:2:\2:\2
   566:  0:1:0:\2:2:\2
   567:  0:1:0:\2:\2:2
   568:  0:1:2:0:\2:\2
   569:  0:1:2:\2:0:\2
   570:  0:1:2:\2:\2:0
   571:  0:1:\2:0:2:\2
   572:  0:1:\2:0:\2:2
   573:  0:1:\2:2:0:\2
   574:  0:1:\2:2:\2:0
   575:  0:1:\2:\2:0:2
   576:  0:1:\2:\2:2:0
   577:  0:\2:0:2:1:\2
   578:  0:\2:0:2:\2:1
   579:  0:\2:0:1:2:\2
   580:  0:\2:0:1:\2:2
   581:  0:\2:0:\2:2:1
   582:  0:\2:0:\2:1:2
   583:  0:\2:2:0:1:\2
   584:  0:\2:2:0:\2:1
   585:  0:\2:2:1:0:\2
   586:  0:\2:2:1:\2:0
   587:  0:\2:2:\2:0:1
   588:  0:\2:2:\2:1:0
   589:  0:\2:1:0:2:\2
   590:  0:\2:1:0:\2:2
   591:  0:\2:1:2:0:\2
   592:  0:\2:1:2:\2:0
   593:  0:\2:1:\2:0:2
   594:  0:\2:1:\2:2:0
   595:  0:\2:\2:0:2:1
   596:  0:\2:\2:0:1:2
   597:  0:\2:\2:2:0:1
   598:  0:\2:\2:2:1:0
   599:  0:\2:\2:1:0:2
   600:  0:\2:\2:1:2:0
   601:  2:0:0:1:\2:\2
   602:  2:0:0:\2:1:\2
   603:  2:0:0:\2:\2:1
   604:  2:0:1:0:\2:\2
   605:  2:0:1:\2:0:\2
   606:  2:0:1:\2:\2:0
   607:  2:0:\2:0:1:\2
   608:  2:0:\2:0:\2:1
   609:  2:0:\2:1:0:\2
   610:  2:0:\2:1:\2:0
   611:  2:0:\2:\2:0:1
   612:  2:0:\2:\2:1:0
   613:  2:1:0:0:\2:\2
   614:  2:1:0:\2:0:\2
   615:  2:1:0:\2:\2:0
   616:  2:1:\2:0:0:\2
   617:  2:1:\2:0:\2:0
   618:  2:1:\2:\2:0:0
   619:  2:\2:0:0:1:\2
   620:  2:\2:0:0:\2:1
   621:  2:\2:0:1:0:\2
   622:  2:\2:0:1:\2:0
   623:  2:\2:0:\2:0:1
   624:  2:\2:0:\2:1:0
   625:  2:\2:1:0:0:\2
   626:  2:\2:1:0:\2:0
   627:  2:\2:1:\2:0:0
   628:  2:\2:\2:0:0:1
   629:  2:\2:\2:0:1:0
   630:  2:\2:\2:1:0:0
   631:  1:0:0:2:\2:\2
   632:  1:0:0:\2:2:\2
   633:  1:0:0:\2:\2:2
   634:  1:0:2:0:\2:\2
   635:  1:0:2:\2:0:\2
   636:  1:0:2:\2:\2:0
   637:  1:0:\2:0:2:\2
   638:  1:0:\2:0:\2:2
   639:  1:0:\2:2:0:\2
   640:  1:0:\2:2:\2:0
   641:  1:0:\2:\2:0:2
   642:  1:0:\2:\2:2:0
   643:  1:2:0:0:\2:\2
   644:  1:2:0:\2:0:\2
   645:  1:2:0:\2:\2:0
   646:  1:2:\2:0:0:\2
   647:  1:2:\2:0:\2:0
   648:  1:2:\2:\2:0:0
   649:  1:\2:0:0:2:\2
   650:  1:\2:0:0:\2:2
   651:  1:\2:0:2:0:\2
   652:  1:\2:0:2:\2:0
   653:  1:\2:0:\2:0:2
   654:  1:\2:0:\2:2:0
   655:  1:\2:2:0:0:\2
   656:  1:\2:2:0:\2:0
   657:  1:\2:2:\2:0:0
   658:  1:\2:\2:0:0:2
   659:  1:\2:\2:0:2:0
   660:  1:\2:\2:2:0:0
   661:  \2:0:0:2:1:\2
   662:  \2:0:0:2:\2:1
   663:  \2:0:0:1:2:\2
   664:  \2:0:0:1:\2:2
   665:  \2:0:0:\2:2:1
   666:  \2:0:0:\2:1:2
   667:  \2:0:2:0:1:\2
   668:  \2:0:2:0:\2:1
   669:  \2:0:2:1:0:\2
   670:  \2:0:2:1:\2:0
   671:  \2:0:2:\2:0:1
   672:  \2:0:2:\2:1:0
   673:  \2:0:1:0:2:\2
   674:  \2:0:1:0:\2:2
   675:  \2:0:1:2:0:\2
   676:  \2:0:1:2:\2:0
   677:  \2:0:1:\2:0:2
   678:  \2:0:1:\2:2:0
   679:  \2:0:\2:0:2:1
   680:  \2:0:\2:0:1:2
   681:  \2:0:\2:2:0:1
   682:  \2:0:\2:2:1:0
   683:  \2:0:\2:1:0:2
   684:  \2:0:\2:1:2:0
   685:  \2:2:0:0:1:\2
   686:  \2:2:0:0:\2:1
   687:  \2:2:0:1:0:\2
   688:  \2:2:0:1:\2:0
   689:  \2:2:0:\2:0:1
   690:  \2:2:0:\2:1:0
   691:  \2:2:1:0:0:\2
   692:  \2:2:1:0:\2:0
   693:  \2:2:1:\2:0:0
   694:  \2:2:\2:0:0:1
   695:  \2:2:\2:0:1:0
   696:  \2:2:\2:1:0:0
   697:  \2:1:0:0:2:\2
   698:  \2:1:0:0:\2:2
   699:  \2:1:0:2:0:\2
   700:  \2:1:0:2:\2:0
   701:  \2:1:0:\2:0:2
   702:  \2:1:0:\2:2:0
   703:  \2:1:2:0:0:\2
   704:  \2:1:2:0:\2:0
   705:  \2:1:2:\2:0:0
   706:  \2:1:\2:0:0:2
   707:  \2:1:\2:0:2:0
   708:  \2:1:\2:2:0:0
   709:  \2:\2:0:0:2:1
   710:  \2:\2:0:0:1:2
   711:  \2:\2:0:2:0:1
   712:  \2:\2:0:2:1:0
   713:  \2:\2:0:1:0:2
   714:  \2:\2:0:1:2:0
   715:  \2:\2:2:0:0:1
   716:  \2:\2:2:0:1:0
   717:  \2:\2:2:1:0:0
   718:  \2:\2:1:0:0:2
   719:  \2:\2:1:0:2:0
   720:  \2:\2:1:2:0:0
   721:  1:1:0:2:\0:\0
   722:  1:1:0:\0:2:\0
   723:  1:1:0:\0:\0:2
   724:  1:1:2:0:\0:\0
   725:  1:1:2:\0:0:\0
   726:  1:1:2:\0:\0:0
   727:  1:1:\0:0:2:\0
   728:  1:1:\0:0:\0:2
   729:  1:1:\0:2:0:\0
   730:  1:1:\0:2:\0:0
   731:  1:1:\0:\0:0:2
   732:  1:1:\0:\0:2:0
   733:  1:0:1:2:\0:\0
   734:  1:0:1:\0:2:\0
   735:  1:0:1:\0:\0:2
   736:  1:0:2:1:\0:\0
   737:  1:0:2:\0:1:\0
   738:  1:0:2:\0:\0:1
   739:  1:0:\0:1:2:\0
   740:  1:0:\0:1:\0:2
   741:  1:0:\0:2:1:\0
   742:  1:0:\0:2:\0:1
   743:  1:0:\0:\0:1:2
   744:  1:0:\0:\0:2:1
   745:  1:2:1:0:\0:\0
   746:  1:2:1:\0:0:\0
   747:  1:2:1:\0:\0:0
   748:  1:2:0:1:\0:\0
   749:  1:2:0:\0:1:\0
   750:  1:2:0:\0:\0:1
   751:  1:2:\0:1:0:\0
   752:  1:2:\0:1:\0:0
   753:  1:2:\0:0:1:\0
   754:  1:2:\0:0:\0:1
   755:  1:2:\0:\0:1:0
   756:  1:2:\0:\0:0:1
   757:  1:\0:1:0:2:\0
   758:  1:\0:1:0:\0:2
   759:  1:\0:1:2:0:\0
   760:  1:\0:1:2:\0:0
   761:  1:\0:1:\0:0:2
   762:  1:\0:1:\0:2:0
   763:  1:\0:0:1:2:\0
   764:  1:\0:0:1:\0:2
   765:  1:\0:0:2:1:\0
   766:  1:\0:0:2:\0:1
   767:  1:\0:0:\0:1:2
   768:  1:\0:0:\0:2:1
   769:  1:\0:2:1:0:\0
   770:  1:\0:2:1:\0:0
   771:  1:\0:2:0:1:\0
   772:  1:\0:2:0:\0:1
   773:  1:\0:2:\0:1:0
   774:  1:\0:2:\0:0:1
   775:  1:\0:\0:1:0:2
   776:  1:\0:\0:1:2:0
   777:  1:\0:\0:0:1:2
   778:  1:\0:\0:0:2:1
   779:  1:\0:\0:2:1:0
   780:  1:\0:\0:2:0:1
   781:  0:1:1:2:\0:\0
   782:  0:1:1:\0:2:\0
   783:  0:1:1:\0:\0:2
   784:  0:1:2:1:\0:\0
   785:  0:1:2:\0:1:\0
   786:  0:1:2:\0:\0:1
   787:  0:1:\0:1:2:\0
   788:  0:1:\0:1:\0:2
   789:  0:1:\0:2:1:\0
   790:  0:1:\0:2:\0:1
   791:  0:1:\0:\0:1:2
   792:  0:1:\0:\0:2:1
   793:  0:2:1:1:\0:\0
   794:  0:2:1:\0:1:\0
   795:  0:2:1:\0:\0:1
   796:  0:2:\0:1:1:\0
   797:  0:2:\0:1:\0:1
   798:  0:2:\0:\0:1:1
   799:  0:\0:1:1:2:\0
   800:  0:\0:1:1:\0:2
   801:  0:\0:1:2:1:\0
   802:  0:\0:1:2:\0:1
   803:  0:\0:1:\0:1:2
   804:  0:\0:1:\0:2:1
   805:  0:\0:2:1:1:\0
   806:  0:\0:2:1:\0:1
   807:  0:\0:2:\0:1:1
   808:  0:\0:\0:1:1:2
   809:  0:\0:\0:1:2:1
   810:  0:\0:\0:2:1:1
   811:  2:1:1:0:\0:\0
   812:  2:1:1:\0:0:\0
   813:  2:1:1:\0:\0:0
   814:  2:1:0:1:\0:\0
   815:  2:1:0:\0:1:\0
   816:  2:1:0:\0:\0:1
   817:  2:1:\0:1:0:\0
   818:  2:1:\0:1:\0:0
   819:  2:1:\0:0:1:\0
   820:  2:1:\0:0:\0:1
   821:  2:1:\0:\0:1:0
   822:  2:1:\0:\0:0:1
   823:  2:0:1:1:\0:\0
   824:  2:0:1:\0:1:\0
   825:  2:0:1:\0:\0:1
   826:  2:0:\0:1:1:\0
   827:  2:0:\0:1:\0:1
   828:  2:0:\0:\0:1:1
   829:  2:\0:1:1:0:\0
   830:  2:\0:1:1:\0:0
   831:  2:\0:1:0:1:\0
   832:  2:\0:1:0:\0:1
   833:  2:\0:1:\0:1:0
   834:  2:\0:1:\0:0:1
   835:  2:\0:0:1:1:\0
   836:  2:\0:0:1:\0:1
   837:  2:\0:0:\0:1:1
   838:  2:\0:\0:1:1:0
   839:  2:\0:\0:1:0:1
   840:  2:\0:\0:0:1:1
   841:  \0:1:1:0:2:\0
   842:  \0:1:1:0:\0:2
   843:  \0:1:1:2:0:\0
   844:  \0:1:1:2:\0:0
   845:  \0:1:1:\0:0:2
   846:  \0:1:1:\0:2:0
   847:  \0:1:0:1:2:\0
   848:  \0:1:0:1:\0:2
   849:  \0:1:0:2:1:\0
   850:  \0:1:0:2:\0:1
   851:  \0:1:0:\0:1:2
   852:  \0:1:0:\0:2:1
   853:  \0:1:2:1:0:\0
   854:  \0:1:2:1:\0:0
   855:  \0:1:2:0:1:\0
   856:  \0:1:2:0:\0:1
   857:  \0:1:2:\0:1:0
   858:  \0:1:2:\0:0:1
   859:  \0:1:\0:1:0:2
   860:  \0:1:\0:1:2:0
   861:  \0:1:\0:0:1:2
   862:  \0:1:\0:0:2:1
   863:  \0:1:\0:2:1:0
   864:  \0:1:\0:2:0:1
   865:  \0:0:1:1:2:\0
   866:  \0:0:1:1:\0:2
   867:  \0:0:1:2:1:\0
   868:  \0:0:1:2:\0:1
   869:  \0:0:1:\0:1:2
   870:  \0:0:1:\0:2:1
   871:  \0:0:2:1:1:\0
   872:  \0:0:2:1:\0:1
   873:  \0:0:2:\0:1:1
   874:  \0:0:\0:1:1:2
   875:  \0:0:\0:1:2:1
   876:  \0:0:\0:2:1:1
   877:  \0:2:1:1:0:\0
   878:  \0:2:1:1:\0:0
   879:  \0:2:1:0:1:\0
   880:  \0:2:1:0:\0:1
   881:  \0:2:1:\0:1:0
   882:  \0:2:1:\0:0:1
   883:  \0:2:0:1:1:\0
   884:  \0:2:0:1:\0:1
   885:  \0:2:0:\0:1:1
   886:  \0:2:\0:1:1:0
   887:  \0:2:\0:1:0:1
   888:  \0:2:\0:0:1:1
   889:  \0:\0:1:1:0:2
   890:  \0:\0:1:1:2:0
   891:  \0:\0:1:0:1:2
   892:  \0:\0:1:0:2:1
   893:  \0:\0:1:2:1:0
   894:  \0:\0:1:2:0:1
   895:  \0:\0:0:1:1:2
   896:  \0:\0:0:1:2:1
   897:  \0:\0:0:2:1:1
   898:  \0:\0:2:1:1:0
   899:  \0:\0:2:1:0:1
   900:  \0:\0:2:0:1:1
   901:  2:2:1:0:\1:\1
   902:  2:2:1:\1:0:\1
   903:  2:2:1:\1:\1:0
   904:  2:2:0:1:\1:\1
   905:  2:2:0:\1:1:\1
   906:  2:2:0:\1:\1:1
   907:  2:2:\1:1:0:\1
   908:  2:2:\1:1:\1:0
   909:  2:2:\1:0:1:\1
   910:  2:2:\1:0:\1:1
   911:  2:2:\1:\1:1:0
   912:  2:2:\1:\1:0:1
   913:  2:1:2:0:\1:\1
   914:  2:1:2:\1:0:\1
   915:  2:1:2:\1:\1:0
   916:  2:1:0:2:\1:\1
   917:  2:1:0:\1:2:\1
   918:  2:1:0:\1:\1:2
   919:  2:1:\1:2:0:\1
   920:  2:1:\1:2:\1:0
   921:  2:1:\1:0:2:\1
   922:  2:1:\1:0:\1:2
   923:  2:1:\1:\1:2:0
   924:  2:1:\1:\1:0:2
   925:  2:0:2:1:\1:\1
   926:  2:0:2:\1:1:\1
   927:  2:0:2:\1:\1:1
   928:  2:0:1:2:\1:\1
   929:  2:0:1:\1:2:\1
   930:  2:0:1:\1:\1:2
   931:  2:0:\1:2:1:\1
   932:  2:0:\1:2:\1:1
   933:  2:0:\1:1:2:\1
   934:  2:0:\1:1:\1:2
   935:  2:0:\1:\1:2:1
   936:  2:0:\1:\1:1:2
   937:  2:\1:2:1:0:\1
   938:  2:\1:2:1:\1:0
   939:  2:\1:2:0:1:\1
   940:  2:\1:2:0:\1:1
   941:  2:\1:2:\1:1:0
   942:  2:\1:2:\1:0:1
   943:  2:\1:1:2:0:\1
   944:  2:\1:1:2:\1:0
   945:  2:\1:1:0:2:\1
   946:  2:\1:1:0:\1:2
   947:  2:\1:1:\1:2:0
   948:  2:\1:1:\1:0:2
   949:  2:\1:0:2:1:\1
   950:  2:\1:0:2:\1:1
   951:  2:\1:0:1:2:\1
   952:  2:\1:0:1:\1:2
   953:  2:\1:0:\1:2:1
   954:  2:\1:0:\1:1:2
   955:  2:\1:\1:2:1:0
   956:  2:\1:\1:2:0:1
   957:  2:\1:\1:1:2:0
   958:  2:\1:\1:1:0:2
   959:  2:\1:\1:0:2:1
   960:  2:\1:\1:0:1:2
   961:  1:2:2:0:\1:\1
   962:  1:2:2:\1:0:\1
   963:  1:2:2:\1:\1:0
   964:  1:2:0:2:\1:\1
   965:  1:2:0:\1:2:\1
   966:  1:2:0:\1:\1:2
   967:  1:2:\1:2:0:\1
   968:  1:2:\1:2:\1:0
   969:  1:2:\1:0:2:\1
   970:  1:2:\1:0:\1:2
   971:  1:2:\1:\1:2:0
   972:  1:2:\1:\1:0:2
   973:  1:0:2:2:\1:\1
   974:  1:0:2:\1:2:\1
   975:  1:0:2:\1:\1:2
   976:  1:0:\1:2:2:\1
   977:  1:0:\1:2:\1:2
   978:  1:0:\1:\1:2:2
   979:  1:\1:2:2:0:\1
   980:  1:\1:2:2:\1:0
   981:  1:\1:2:0:2:\1
   982:  1:\1:2:0:\1:2
   983:  1:\1:2:\1:2:0
   984:  1:\1:2:\1:0:2
   985:  1:\1:0:2:2:\1
   986:  1:\1:0:2:\1:2
   987:  1:\1:0:\1:2:2
   988:  1:\1:\1:2:2:0
   989:  1:\1:\1:2:0:2
   990:  1:\1:\1:0:2:2
   991:  0:2:2:1:\1:\1
   992:  0:2:2:\1:1:\1
   993:  0:2:2:\1:\1:1
   994:  0:2:1:2:\1:\1
   995:  0:2:1:\1:2:\1
   996:  0:2:1:\1:\1:2
   997:  0:2:\1:2:1:\1
   998:  0:2:\1:2:\1:1
   999:  0:2:\1:1:2:\1
  1000:  0:2:\1:1:\1:2
  1001:  0:2:\1:\1:2:1
  1002:  0:2:\1:\1:1:2
  1003:  0:1:2:2:\1:\1
  1004:  0:1:2:\1:2:\1
  1005:  0:1:2:\1:\1:2
  1006:  0:1:\1:2:2:\1
  1007:  0:1:\1:2:\1:2
  1008:  0:1:\1:\1:2:2
  1009:  0:\1:2:2:1:\1
  1010:  0:\1:2:2:\1:1
  1011:  0:\1:2:1:2:\1
  1012:  0:\1:2:1:\1:2
  1013:  0:\1:2:\1:2:1
  1014:  0:\1:2:\1:1:2
  1015:  0:\1:1:2:2:\1
  1016:  0:\1:1:2:\1:2
  1017:  0:\1:1:\1:2:2
  1018:  0:\1:\1:2:2:1
  1019:  0:\1:\1:2:1:2
  1020:  0:\1:\1:1:2:2
  1021:  \1:2:2:1:0:\1
  1022:  \1:2:2:1:\1:0
  1023:  \1:2:2:0:1:\1
  1024:  \1:2:2:0:\1:1
  1025:  \1:2:2:\1:1:0
  1026:  \1:2:2:\1:0:1
  1027:  \1:2:1:2:0:\1
  1028:  \1:2:1:2:\1:0
  1029:  \1:2:1:0:2:\1
  1030:  \1:2:1:0:\1:2
  1031:  \1:2:1:\1:2:0
  1032:  \1:2:1:\1:0:2
  1033:  \1:2:0:2:1:\1
  1034:  \1:2:0:2:\1:1
  1035:  \1:2:0:1:2:\1
  1036:  \1:2:0:1:\1:2
  1037:  \1:2:0:\1:2:1
  1038:  \1:2:0:\1:1:2
  1039:  \1:2:\1:2:1:0
  1040:  \1:2:\1:2:0:1
  1041:  \1:2:\1:1:2:0
  1042:  \1:2:\1:1:0:2
  1043:  \1:2:\1:0:2:1
  1044:  \1:2:\1:0:1:2
  1045:  \1:1:2:2:0:\1
  1046:  \1:1:2:2:\1:0
  1047:  \1:1:2:0:2:\1
  1048:  \1:1:2:0:\1:2
  1049:  \1:1:2:\1:2:0
  1050:  \1:1:2:\1:0:2
  1051:  \1:1:0:2:2:\1
  1052:  \1:1:0:2:\1:2
  1053:  \1:1:0:\1:2:2
  1054:  \1:1:\1:2:2:0
  1055:  \1:1:\1:2:0:2
  1056:  \1:1:\1:0:2:2
  1057:  \1:0:2:2:1:\1
  1058:  \1:0:2:2:\1:1
  1059:  \1:0:2:1:2:\1
  1060:  \1:0:2:1:\1:2
  1061:  \1:0:2:\1:2:1
  1062:  \1:0:2:\1:1:2
  1063:  \1:0:1:2:2:\1
  1064:  \1:0:1:2:\1:2
  1065:  \1:0:1:\1:2:2
  1066:  \1:0:\1:2:2:1
  1067:  \1:0:\1:2:1:2
  1068:  \1:0:\1:1:2:2
  1069:  \1:\1:2:2:1:0
  1070:  \1:\1:2:2:0:1
  1071:  \1:\1:2:1:2:0
  1072:  \1:\1:2:1:0:2
  1073:  \1:\1:2:0:2:1
  1074:  \1:\1:2:0:1:2
  1075:  \1:\1:1:2:2:0
  1076:  \1:\1:1:2:0:2
  1077:  \1:\1:1:0:2:2
  1078:  \1:\1:0:2:2:1
  1079:  \1:\1:0:2:1:2
  1080:  \1:\1:0:1:2:2
family= 4 2 0 new D3h genus #    18 is 0:0:1:2:\1:\2
     1:  0:0:1:2:\1:\2
     2:  0:0:1:2:\2:\1
     3:  0:0:1:\1:2:\2
     4:  0:0:1:\1:\2:2
     5:  0:0:1:\2:2:\1
     6:  0:0:1:\2:\1:2
     7:  0:0:2:1:\1:\2
     8:  0:0:2:1:\2:\1
     9:  0:0:2:\1:1:\2
    10:  0:0:2:\1:\2:1
    11:  0:0:2:\2:1:\1
    12:  0:0:2:\2:\1:1
    13:  0:0:\1:1:2:\2
    14:  0:0:\1:1:\2:2
    15:  0:0:\1:2:1:\2
    16:  0:0:\1:2:\2:1
    17:  0:0:\1:\2:1:2
    18:  0:0:\1:\2:2:1
    19:  0:0:\2:1:2:\1
    20:  0:0:\2:1:\1:2
    21:  0:0:\2:2:1:\1
    22:  0:0:\2:2:\1:1
    23:  0:0:\2:\1:1:2
    24:  0:0:\2:\1:2:1
    25:  0:1:0:2:\1:\2
    26:  0:1:0:2:\2:\1
    27:  0:1:0:\1:2:\2
    28:  0:1:0:\1:\2:2
    29:  0:1:0:\2:2:\1
    30:  0:1:0:\2:\1:2
    31:  0:1:2:0:\1:\2
    32:  0:1:2:0:\2:\1
    33:  0:1:2:\1:0:\2
    34:  0:1:2:\1:\2:0
    35:  0:1:2:\2:0:\1
    36:  0:1:2:\2:\1:0
    37:  0:1:\1:0:2:\2
    38:  0:1:\1:0:\2:2
    39:  0:1:\1:2:0:\2
    40:  0:1:\1:2:\2:0
    41:  0:1:\1:\2:0:2
    42:  0:1:\1:\2:2:0
    43:  0:1:\2:0:2:\1
    44:  0:1:\2:0:\1:2
    45:  0:1:\2:2:0:\1
    46:  0:1:\2:2:\1:0
    47:  0:1:\2:\1:0:2
    48:  0:1:\2:\1:2:0
    49:  0:2:0:1:\1:\2
    50:  0:2:0:1:\2:\1
    51:  0:2:0:\1:1:\2
    52:  0:2:0:\1:\2:1
    53:  0:2:0:\2:1:\1
    54:  0:2:0:\2:\1:1
    55:  0:2:1:0:\1:\2
    56:  0:2:1:0:\2:\1
    57:  0:2:1:\1:0:\2
    58:  0:2:1:\1:\2:0
    59:  0:2:1:\2:0:\1
    60:  0:2:1:\2:\1:0
    61:  0:2:\1:0:1:\2
    62:  0:2:\1:0:\2:1
    63:  0:2:\1:1:0:\2
    64:  0:2:\1:1:\2:0
    65:  0:2:\1:\2:0:1
    66:  0:2:\1:\2:1:0
    67:  0:2:\2:0:1:\1
    68:  0:2:\2:0:\1:1
    69:  0:2:\2:1:0:\1
    70:  0:2:\2:1:\1:0
    71:  0:2:\2:\1:0:1
    72:  0:2:\2:\1:1:0
    73:  0:\1:0:1:2:\2
    74:  0:\1:0:1:\2:2
    75:  0:\1:0:2:1:\2
    76:  0:\1:0:2:\2:1
    77:  0:\1:0:\2:1:2
    78:  0:\1:0:\2:2:1
    79:  0:\1:1:0:2:\2
    80:  0:\1:1:0:\2:2
    81:  0:\1:1:2:0:\2
    82:  0:\1:1:2:\2:0
    83:  0:\1:1:\2:0:2
    84:  0:\1:1:\2:2:0
    85:  0:\1:2:0:1:\2
    86:  0:\1:2:0:\2:1
    87:  0:\1:2:1:0:\2
    88:  0:\1:2:1:\2:0
    89:  0:\1:2:\2:0:1
    90:  0:\1:2:\2:1:0
    91:  0:\1:\2:0:1:2
    92:  0:\1:\2:0:2:1
    93:  0:\1:\2:1:0:2
    94:  0:\1:\2:1:2:0
    95:  0:\1:\2:2:0:1
    96:  0:\1:\2:2:1:0
    97:  0:\2:0:1:2:\1
    98:  0:\2:0:1:\1:2
    99:  0:\2:0:2:1:\1
   100:  0:\2:0:2:\1:1
   101:  0:\2:0:\1:1:2
   102:  0:\2:0:\1:2:1
   103:  0:\2:1:0:2:\1
   104:  0:\2:1:0:\1:2
   105:  0:\2:1:2:0:\1
   106:  0:\2:1:2:\1:0
   107:  0:\2:1:\1:0:2
   108:  0:\2:1:\1:2:0
   109:  0:\2:2:0:1:\1
   110:  0:\2:2:0:\1:1
   111:  0:\2:2:1:0:\1
   112:  0:\2:2:1:\1:0
   113:  0:\2:2:\1:0:1
   114:  0:\2:2:\1:1:0
   115:  0:\2:\1:0:1:2
   116:  0:\2:\1:0:2:1
   117:  0:\2:\1:1:0:2
   118:  0:\2:\1:1:2:0
   119:  0:\2:\1:2:0:1
   120:  0:\2:\1:2:1:0
   121:  1:0:0:2:\1:\2
   122:  1:0:0:2:\2:\1
   123:  1:0:0:\1:2:\2
   124:  1:0:0:\1:\2:2
   125:  1:0:0:\2:2:\1
   126:  1:0:0:\2:\1:2
   127:  1:0:2:0:\1:\2
   128:  1:0:2:0:\2:\1
   129:  1:0:2:\1:0:\2
   130:  1:0:2:\1:\2:0
   131:  1:0:2:\2:0:\1
   132:  1:0:2:\2:\1:0
   133:  1:0:\1:0:2:\2
   134:  1:0:\1:0:\2:2
   135:  1:0:\1:2:0:\2
   136:  1:0:\1:2:\2:0
   137:  1:0:\1:\2:0:2
   138:  1:0:\1:\2:2:0
   139:  1:0:\2:0:2:\1
   140:  1:0:\2:0:\1:2
   141:  1:0:\2:2:0:\1
   142:  1:0:\2:2:\1:0
   143:  1:0:\2:\1:0:2
   144:  1:0:\2:\1:2:0
   145:  1:2:0:0:\1:\2
   146:  1:2:0:0:\2:\1
   147:  1:2:0:\1:0:\2
   148:  1:2:0:\1:\2:0
   149:  1:2:0:\2:0:\1
   150:  1:2:0:\2:\1:0
   151:  1:2:\1:0:0:\2
   152:  1:2:\1:0:\2:0
   153:  1:2:\1:\2:0:0
   154:  1:2:\2:0:0:\1
   155:  1:2:\2:0:\1:0
   156:  1:2:\2:\1:0:0
   157:  1:\1:0:0:2:\2
   158:  1:\1:0:0:\2:2
   159:  1:\1:0:2:0:\2
   160:  1:\1:0:2:\2:0
   161:  1:\1:0:\2:0:2
   162:  1:\1:0:\2:2:0
   163:  1:\1:2:0:0:\2
   164:  1:\1:2:0:\2:0
   165:  1:\1:2:\2:0:0
   166:  1:\1:\2:0:0:2
   167:  1:\1:\2:0:2:0
   168:  1:\1:\2:2:0:0
   169:  1:\2:0:0:2:\1
   170:  1:\2:0:0:\1:2
   171:  1:\2:0:2:0:\1
   172:  1:\2:0:2:\1:0
   173:  1:\2:0:\1:0:2
   174:  1:\2:0:\1:2:0
   175:  1:\2:2:0:0:\1
   176:  1:\2:2:0:\1:0
   177:  1:\2:2:\1:0:0
   178:  1:\2:\1:0:0:2
   179:  1:\2:\1:0:2:0
   180:  1:\2:\1:2:0:0
   181:  2:0:0:1:\1:\2
   182:  2:0:0:1:\2:\1
   183:  2:0:0:\1:1:\2
   184:  2:0:0:\1:\2:1
   185:  2:0:0:\2:1:\1
   186:  2:0:0:\2:\1:1
   187:  2:0:1:0:\1:\2
   188:  2:0:1:0:\2:\1
   189:  2:0:1:\1:0:\2
   190:  2:0:1:\1:\2:0
   191:  2:0:1:\2:0:\1
   192:  2:0:1:\2:\1:0
   193:  2:0:\1:0:1:\2
   194:  2:0:\1:0:\2:1
   195:  2:0:\1:1:0:\2
   196:  2:0:\1:1:\2:0
   197:  2:0:\1:\2:0:1
   198:  2:0:\1:\2:1:0
   199:  2:0:\2:0:1:\1
   200:  2:0:\2:0:\1:1
   201:  2:0:\2:1:0:\1
   202:  2:0:\2:1:\1:0
   203:  2:0:\2:\1:0:1
   204:  2:0:\2:\1:1:0
   205:  2:1:0:0:\1:\2
   206:  2:1:0:0:\2:\1
   207:  2:1:0:\1:0:\2
   208:  2:1:0:\1:\2:0
   209:  2:1:0:\2:0:\1
   210:  2:1:0:\2:\1:0
   211:  2:1:\1:0:0:\2
   212:  2:1:\1:0:\2:0
   213:  2:1:\1:\2:0:0
   214:  2:1:\2:0:0:\1
   215:  2:1:\2:0:\1:0
   216:  2:1:\2:\1:0:0
   217:  2:\1:0:0:1:\2
   218:  2:\1:0:0:\2:1
   219:  2:\1:0:1:0:\2
   220:  2:\1:0:1:\2:0
   221:  2:\1:0:\2:0:1
   222:  2:\1:0:\2:1:0
   223:  2:\1:1:0:0:\2
   224:  2:\1:1:0:\2:0
   225:  2:\1:1:\2:0:0
   226:  2:\1:\2:0:0:1
   227:  2:\1:\2:0:1:0
   228:  2:\1:\2:1:0:0
   229:  2:\2:0:0:1:\1
   230:  2:\2:0:0:\1:1
   231:  2:\2:0:1:0:\1
   232:  2:\2:0:1:\1:0
   233:  2:\2:0:\1:0:1
   234:  2:\2:0:\1:1:0
   235:  2:\2:1:0:0:\1
   236:  2:\2:1:0:\1:0
   237:  2:\2:1:\1:0:0
   238:  2:\2:\1:0:0:1
   239:  2:\2:\1:0:1:0
   240:  2:\2:\1:1:0:0
   241:  \1:0:0:1:2:\2
   242:  \1:0:0:1:\2:2
   243:  \1:0:0:2:1:\2
   244:  \1:0:0:2:\2:1
   245:  \1:0:0:\2:1:2
   246:  \1:0:0:\2:2:1
   247:  \1:0:1:0:2:\2
   248:  \1:0:1:0:\2:2
   249:  \1:0:1:2:0:\2
   250:  \1:0:1:2:\2:0
   251:  \1:0:1:\2:0:2
   252:  \1:0:1:\2:2:0
   253:  \1:0:2:0:1:\2
   254:  \1:0:2:0:\2:1
   255:  \1:0:2:1:0:\2
   256:  \1:0:2:1:\2:0
   257:  \1:0:2:\2:0:1
   258:  \1:0:2:\2:1:0
   259:  \1:0:\2:0:1:2
   260:  \1:0:\2:0:2:1
   261:  \1:0:\2:1:0:2
   262:  \1:0:\2:1:2:0
   263:  \1:0:\2:2:0:1
   264:  \1:0:\2:2:1:0
   265:  \1:1:0:0:2:\2
   266:  \1:1:0:0:\2:2
   267:  \1:1:0:2:0:\2
   268:  \1:1:0:2:\2:0
   269:  \1:1:0:\2:0:2
   270:  \1:1:0:\2:2:0
   271:  \1:1:2:0:0:\2
   272:  \1:1:2:0:\2:0
   273:  \1:1:2:\2:0:0
   274:  \1:1:\2:0:0:2
   275:  \1:1:\2:0:2:0
   276:  \1:1:\2:2:0:0
   277:  \1:2:0:0:1:\2
   278:  \1:2:0:0:\2:1
   279:  \1:2:0:1:0:\2
   280:  \1:2:0:1:\2:0
   281:  \1:2:0:\2:0:1
   282:  \1:2:0:\2:1:0
   283:  \1:2:1:0:0:\2
   284:  \1:2:1:0:\2:0
   285:  \1:2:1:\2:0:0
   286:  \1:2:\2:0:0:1
   287:  \1:2:\2:0:1:0
   288:  \1:2:\2:1:0:0
   289:  \1:\2:0:0:1:2
   290:  \1:\2:0:0:2:1
   291:  \1:\2:0:1:0:2
   292:  \1:\2:0:1:2:0
   293:  \1:\2:0:2:0:1
   294:  \1:\2:0:2:1:0
   295:  \1:\2:1:0:0:2
   296:  \1:\2:1:0:2:0
   297:  \1:\2:1:2:0:0
   298:  \1:\2:2:0:0:1
   299:  \1:\2:2:0:1:0
   300:  \1:\2:2:1:0:0
   301:  \2:0:0:1:2:\1
   302:  \2:0:0:1:\1:2
   303:  \2:0:0:2:1:\1
   304:  \2:0:0:2:\1:1
   305:  \2:0:0:\1:1:2
   306:  \2:0:0:\1:2:1
   307:  \2:0:1:0:2:\1
   308:  \2:0:1:0:\1:2
   309:  \2:0:1:2:0:\1
   310:  \2:0:1:2:\1:0
   311:  \2:0:1:\1:0:2
   312:  \2:0:1:\1:2:0
   313:  \2:0:2:0:1:\1
   314:  \2:0:2:0:\1:1
   315:  \2:0:2:1:0:\1
   316:  \2:0:2:1:\1:0
   317:  \2:0:2:\1:0:1
   318:  \2:0:2:\1:1:0
   319:  \2:0:\1:0:1:2
   320:  \2:0:\1:0:2:1
   321:  \2:0:\1:1:0:2
   322:  \2:0:\1:1:2:0
   323:  \2:0:\1:2:0:1
   324:  \2:0:\1:2:1:0
   325:  \2:1:0:0:2:\1
   326:  \2:1:0:0:\1:2
   327:  \2:1:0:2:0:\1
   328:  \2:1:0:2:\1:0
   329:  \2:1:0:\1:0:2
   330:  \2:1:0:\1:2:0
   331:  \2:1:2:0:0:\1
   332:  \2:1:2:0:\1:0
   333:  \2:1:2:\1:0:0
   334:  \2:1:\1:0:0:2
   335:  \2:1:\1:0:2:0
   336:  \2:1:\1:2:0:0
   337:  \2:2:0:0:1:\1
   338:  \2:2:0:0:\1:1
   339:  \2:2:0:1:0:\1
   340:  \2:2:0:1:\1:0
   341:  \2:2:0:\1:0:1
   342:  \2:2:0:\1:1:0
   343:  \2:2:1:0:0:\1
   344:  \2:2:1:0:\1:0
   345:  \2:2:1:\1:0:0
   346:  \2:2:\1:0:0:1
   347:  \2:2:\1:0:1:0
   348:  \2:2:\1:1:0:0
   349:  \2:\1:0:0:1:2
   350:  \2:\1:0:0:2:1
   351:  \2:\1:0:1:0:2
   352:  \2:\1:0:1:2:0
   353:  \2:\1:0:2:0:1
   354:  \2:\1:0:2:1:0
   355:  \2:\1:1:0:0:2
   356:  \2:\1:1:0:2:0
   357:  \2:\1:1:2:0:0
   358:  \2:\1:2:0:0:1
   359:  \2:\1:2:0:1:0
   360:  \2:\1:2:1:0:0
   361:  1:1:2:0:\2:\0
   362:  1:1:2:0:\0:\2
   363:  1:1:2:\2:0:\0
   364:  1:1:2:\2:\0:0
   365:  1:1:2:\0:0:\2
   366:  1:1:2:\0:\2:0
   367:  1:1:0:2:\2:\0
   368:  1:1:0:2:\0:\2
   369:  1:1:0:\2:2:\0
   370:  1:1:0:\2:\0:2
   371:  1:1:0:\0:2:\2
   372:  1:1:0:\0:\2:2
   373:  1:1:\2:2:0:\0
   374:  1:1:\2:2:\0:0
   375:  1:1:\2:0:2:\0
   376:  1:1:\2:0:\0:2
   377:  1:1:\2:\0:2:0
   378:  1:1:\2:\0:0:2
   379:  1:1:\0:2:0:\2
   380:  1:1:\0:2:\2:0
   381:  1:1:\0:0:2:\2
   382:  1:1:\0:0:\2:2
   383:  1:1:\0:\2:2:0
   384:  1:1:\0:\2:0:2
   385:  1:2:1:0:\2:\0
   386:  1:2:1:0:\0:\2
   387:  1:2:1:\2:0:\0
   388:  1:2:1:\2:\0:0
   389:  1:2:1:\0:0:\2
   390:  1:2:1:\0:\2:0
   391:  1:2:0:1:\2:\0
   392:  1:2:0:1:\0:\2
   393:  1:2:0:\2:1:\0
   394:  1:2:0:\2:\0:1
   395:  1:2:0:\0:1:\2
   396:  1:2:0:\0:\2:1
   397:  1:2:\2:1:0:\0
   398:  1:2:\2:1:\0:0
   399:  1:2:\2:0:1:\0
   400:  1:2:\2:0:\0:1
   401:  1:2:\2:\0:1:0
   402:  1:2:\2:\0:0:1
   403:  1:2:\0:1:0:\2
   404:  1:2:\0:1:\2:0
   405:  1:2:\0:0:1:\2
   406:  1:2:\0:0:\2:1
   407:  1:2:\0:\2:1:0
   408:  1:2:\0:\2:0:1
   409:  1:0:1:2:\2:\0
   410:  1:0:1:2:\0:\2
   411:  1:0:1:\2:2:\0
   412:  1:0:1:\2:\0:2
   413:  1:0:1:\0:2:\2
   414:  1:0:1:\0:\2:2
   415:  1:0:2:1:\2:\0
   416:  1:0:2:1:\0:\2
   417:  1:0:2:\2:1:\0
   418:  1:0:2:\2:\0:1
   419:  1:0:2:\0:1:\2
   420:  1:0:2:\0:\2:1
   421:  1:0:\2:1:2:\0
   422:  1:0:\2:1:\0:2
   423:  1:0:\2:2:1:\0
   424:  1:0:\2:2:\0:1
   425:  1:0:\2:\0:1:2
   426:  1:0:\2:\0:2:1
   427:  1:0:\0:1:2:\2
   428:  1:0:\0:1:\2:2
   429:  1:0:\0:2:1:\2
   430:  1:0:\0:2:\2:1
   431:  1:0:\0:\2:1:2
   432:  1:0:\0:\2:2:1
   433:  1:\2:1:2:0:\0
   434:  1:\2:1:2:\0:0
   435:  1:\2:1:0:2:\0
   436:  1:\2:1:0:\0:2
   437:  1:\2:1:\0:2:0
   438:  1:\2:1:\0:0:2
   439:  1:\2:2:1:0:\0
   440:  1:\2:2:1:\0:0
   441:  1:\2:2:0:1:\0
   442:  1:\2:2:0:\0:1
   443:  1:\2:2:\0:1:0
   444:  1:\2:2:\0:0:1
   445:  1:\2:0:1:2:\0
   446:  1:\2:0:1:\0:2
   447:  1:\2:0:2:1:\0
   448:  1:\2:0:2:\0:1
   449:  1:\2:0:\0:1:2
   450:  1:\2:0:\0:2:1
   451:  1:\2:\0:1:2:0
   452:  1:\2:\0:1:0:2
   453:  1:\2:\0:2:1:0
   454:  1:\2:\0:2:0:1
   455:  1:\2:\0:0:1:2
   456:  1:\2:\0:0:2:1
   457:  1:\0:1:2:0:\2
   458:  1:\0:1:2:\2:0
   459:  1:\0:1:0:2:\2
   460:  1:\0:1:0:\2:2
   461:  1:\0:1:\2:2:0
   462:  1:\0:1:\2:0:2
   463:  1:\0:2:1:0:\2
   464:  1:\0:2:1:\2:0
   465:  1:\0:2:0:1:\2
   466:  1:\0:2:0:\2:1
   467:  1:\0:2:\2:1:0
   468:  1:\0:2:\2:0:1
   469:  1:\0:0:1:2:\2
   470:  1:\0:0:1:\2:2
   471:  1:\0:0:2:1:\2
   472:  1:\0:0:2:\2:1
   473:  1:\0:0:\2:1:2
   474:  1:\0:0:\2:2:1
   475:  1:\0:\2:1:2:0
   476:  1:\0:\2:1:0:2
   477:  1:\0:\2:2:1:0
   478:  1:\0:\2:2:0:1
   479:  1:\0:\2:0:1:2
   480:  1:\0:\2:0:2:1
   481:  2:1:1:0:\2:\0
   482:  2:1:1:0:\0:\2
   483:  2:1:1:\2:0:\0
   484:  2:1:1:\2:\0:0
   485:  2:1:1:\0:0:\2
   486:  2:1:1:\0:\2:0
   487:  2:1:0:1:\2:\0
   488:  2:1:0:1:\0:\2
   489:  2:1:0:\2:1:\0
   490:  2:1:0:\2:\0:1
   491:  2:1:0:\0:1:\2
   492:  2:1:0:\0:\2:1
   493:  2:1:\2:1:0:\0
   494:  2:1:\2:1:\0:0
   495:  2:1:\2:0:1:\0
   496:  2:1:\2:0:\0:1
   497:  2:1:\2:\0:1:0
   498:  2:1:\2:\0:0:1
   499:  2:1:\0:1:0:\2
   500:  2:1:\0:1:\2:0
   501:  2:1:\0:0:1:\2
   502:  2:1:\0:0:\2:1
   503:  2:1:\0:\2:1:0
   504:  2:1:\0:\2:0:1
   505:  2:0:1:1:\2:\0
   506:  2:0:1:1:\0:\2
   507:  2:0:1:\2:1:\0
   508:  2:0:1:\2:\0:1
   509:  2:0:1:\0:1:\2
   510:  2:0:1:\0:\2:1
   511:  2:0:\2:1:1:\0
   512:  2:0:\2:1:\0:1
   513:  2:0:\2:\0:1:1
   514:  2:0:\0:1:1:\2
   515:  2:0:\0:1:\2:1
   516:  2:0:\0:\2:1:1
   517:  2:\2:1:1:0:\0
   518:  2:\2:1:1:\0:0
   519:  2:\2:1:0:1:\0
   520:  2:\2:1:0:\0:1
   521:  2:\2:1:\0:1:0
   522:  2:\2:1:\0:0:1
   523:  2:\2:0:1:1:\0
   524:  2:\2:0:1:\0:1
   525:  2:\2:0:\0:1:1
   526:  2:\2:\0:1:1:0
   527:  2:\2:\0:1:0:1
   528:  2:\2:\0:0:1:1
   529:  2:\0:1:1:0:\2
   530:  2:\0:1:1:\2:0
   531:  2:\0:1:0:1:\2
   532:  2:\0:1:0:\2:1
   533:  2:\0:1:\2:1:0
   534:  2:\0:1:\2:0:1
   535:  2:\0:0:1:1:\2
   536:  2:\0:0:1:\2:1
   537:  2:\0:0:\2:1:1
   538:  2:\0:\2:1:1:0
   539:  2:\0:\2:1:0:1
   540:  2:\0:\2:0:1:1
   541:  0:1:1:2:\2:\0
   542:  0:1:1:2:\0:\2
   543:  0:1:1:\2:2:\0
   544:  0:1:1:\2:\0:2
   545:  0:1:1:\0:2:\2
   546:  0:1:1:\0:\2:2
   547:  0:1:2:1:\2:\0
   548:  0:1:2:1:\0:\2
   549:  0:1:2:\2:1:\0
   550:  0:1:2:\2:\0:1
   551:  0:1:2:\0:1:\2
   552:  0:1:2:\0:\2:1
   553:  0:1:\2:1:2:\0
   554:  0:1:\2:1:\0:2
   555:  0:1:\2:2:1:\0
   556:  0:1:\2:2:\0:1
   557:  0:1:\2:\0:1:2
   558:  0:1:\2:\0:2:1
   559:  0:1:\0:1:2:\2
   560:  0:1:\0:1:\2:2
   561:  0:1:\0:2:1:\2
   562:  0:1:\0:2:\2:1
   563:  0:1:\0:\2:1:2
   564:  0:1:\0:\2:2:1
   565:  0:2:1:1:\2:\0
   566:  0:2:1:1:\0:\2
   567:  0:2:1:\2:1:\0
   568:  0:2:1:\2:\0:1
   569:  0:2:1:\0:1:\2
   570:  0:2:1:\0:\2:1
   571:  0:2:\2:1:1:\0
   572:  0:2:\2:1:\0:1
   573:  0:2:\2:\0:1:1
   574:  0:2:\0:1:1:\2
   575:  0:2:\0:1:\2:1
   576:  0:2:\0:\2:1:1
   577:  0:\2:1:1:2:\0
   578:  0:\2:1:1:\0:2
   579:  0:\2:1:2:1:\0
   580:  0:\2:1:2:\0:1
   581:  0:\2:1:\0:1:2
   582:  0:\2:1:\0:2:1
   583:  0:\2:2:1:1:\0
   584:  0:\2:2:1:\0:1
   585:  0:\2:2:\0:1:1
   586:  0:\2:\0:1:1:2
   587:  0:\2:\0:1:2:1
   588:  0:\2:\0:2:1:1
   589:  0:\0:1:1:2:\2
   590:  0:\0:1:1:\2:2
   591:  0:\0:1:2:1:\2
   592:  0:\0:1:2:\2:1
   593:  0:\0:1:\2:1:2
   594:  0:\0:1:\2:2:1
   595:  0:\0:2:1:1:\2
   596:  0:\0:2:1:\2:1
   597:  0:\0:2:\2:1:1
   598:  0:\0:\2:1:1:2
   599:  0:\0:\2:1:2:1
   600:  0:\0:\2:2:1:1
   601:  \2:1:1:2:0:\0
   602:  \2:1:1:2:\0:0
   603:  \2:1:1:0:2:\0
   604:  \2:1:1:0:\0:2
   605:  \2:1:1:\0:2:0
   606:  \2:1:1:\0:0:2
   607:  \2:1:2:1:0:\0
   608:  \2:1:2:1:\0:0
   609:  \2:1:2:0:1:\0
   610:  \2:1:2:0:\0:1
   611:  \2:1:2:\0:1:0
   612:  \2:1:2:\0:0:1
   613:  \2:1:0:1:2:\0
   614:  \2:1:0:1:\0:2
   615:  \2:1:0:2:1:\0
   616:  \2:1:0:2:\0:1
   617:  \2:1:0:\0:1:2
   618:  \2:1:0:\0:2:1
   619:  \2:1:\0:1:2:0
   620:  \2:1:\0:1:0:2
   621:  \2:1:\0:2:1:0
   622:  \2:1:\0:2:0:1
   623:  \2:1:\0:0:1:2
   624:  \2:1:\0:0:2:1
   625:  \2:2:1:1:0:\0
   626:  \2:2:1:1:\0:0
   627:  \2:2:1:0:1:\0
   628:  \2:2:1:0:\0:1
   629:  \2:2:1:\0:1:0
   630:  \2:2:1:\0:0:1
   631:  \2:2:0:1:1:\0
   632:  \2:2:0:1:\0:1
   633:  \2:2:0:\0:1:1
   634:  \2:2:\0:1:1:0
   635:  \2:2:\0:1:0:1
   636:  \2:2:\0:0:1:1
   637:  \2:0:1:1:2:\0
   638:  \2:0:1:1:\0:2
   639:  \2:0:1:2:1:\0
   640:  \2:0:1:2:\0:1
   641:  \2:0:1:\0:1:2
   642:  \2:0:1:\0:2:1
   643:  \2:0:2:1:1:\0
   644:  \2:0:2:1:\0:1
   645:  \2:0:2:\0:1:1
   646:  \2:0:\0:1:1:2
   647:  \2:0:\0:1:2:1
   648:  \2:0:\0:2:1:1
   649:  \2:\0:1:1:2:0
   650:  \2:\0:1:1:0:2
   651:  \2:\0:1:2:1:0
   652:  \2:\0:1:2:0:1
   653:  \2:\0:1:0:1:2
   654:  \2:\0:1:0:2:1
   655:  \2:\0:2:1:1:0
   656:  \2:\0:2:1:0:1
   657:  \2:\0:2:0:1:1
   658:  \2:\0:0:1:1:2
   659:  \2:\0:0:1:2:1
   660:  \2:\0:0:2:1:1
   661:  \0:1:1:2:0:\2
   662:  \0:1:1:2:\2:0
   663:  \0:1:1:0:2:\2
   664:  \0:1:1:0:\2:2
   665:  \0:1:1:\2:2:0
   666:  \0:1:1:\2:0:2
   667:  \0:1:2:1:0:\2
   668:  \0:1:2:1:\2:0
   669:  \0:1:2:0:1:\2
   670:  \0:1:2:0:\2:1
   671:  \0:1:2:\2:1:0
   672:  \0:1:2:\2:0:1
   673:  \0:1:0:1:2:\2
   674:  \0:1:0:1:\2:2
   675:  \0:1:0:2:1:\2
   676:  \0:1:0:2:\2:1
   677:  \0:1:0:\2:1:2
   678:  \0:1:0:\2:2:1
   679:  \0:1:\2:1:2:0
   680:  \0:1:\2:1:0:2
   681:  \0:1:\2:2:1:0
   682:  \0:1:\2:2:0:1
   683:  \0:1:\2:0:1:2
   684:  \0:1:\2:0:2:1
   685:  \0:2:1:1:0:\2
   686:  \0:2:1:1:\2:0
   687:  \0:2:1:0:1:\2
   688:  \0:2:1:0:\2:1
   689:  \0:2:1:\2:1:0
   690:  \0:2:1:\2:0:1
   691:  \0:2:0:1:1:\2
   692:  \0:2:0:1:\2:1
   693:  \0:2:0:\2:1:1
   694:  \0:2:\2:1:1:0
   695:  \0:2:\2:1:0:1
   696:  \0:2:\2:0:1:1
   697:  \0:0:1:1:2:\2
   698:  \0:0:1:1:\2:2
   699:  \0:0:1:2:1:\2
   700:  \0:0:1:2:\2:1
   701:  \0:0:1:\2:1:2
   702:  \0:0:1:\2:2:1
   703:  \0:0:2:1:1:\2
   704:  \0:0:2:1:\2:1
   705:  \0:0:2:\2:1:1
   706:  \0:0:\2:1:1:2
   707:  \0:0:\2:1:2:1
   708:  \0:0:\2:2:1:1
   709:  \0:\2:1:1:2:0
   710:  \0:\2:1:1:0:2
   711:  \0:\2:1:2:1:0
   712:  \0:\2:1:2:0:1
   713:  \0:\2:1:0:1:2
   714:  \0:\2:1:0:2:1
   715:  \0:\2:2:1:1:0
   716:  \0:\2:2:1:0:1
   717:  \0:\2:2:0:1:1
   718:  \0:\2:0:1:1:2
   719:  \0:\2:0:1:2:1
   720:  \0:\2:0:2:1:1
   721:  2:2:0:1:\0:\1
   722:  2:2:0:1:\1:\0
   723:  2:2:0:\0:1:\1
   724:  2:2:0:\0:\1:1
   725:  2:2:0:\1:1:\0
   726:  2:2:0:\1:\0:1
   727:  2:2:1:0:\0:\1
   728:  2:2:1:0:\1:\0
   729:  2:2:1:\0:0:\1
   730:  2:2:1:\0:\1:0
   731:  2:2:1:\1:0:\0
   732:  2:2:1:\1:\0:0
   733:  2:2:\0:0:1:\1
   734:  2:2:\0:0:\1:1
   735:  2:2:\0:1:0:\1
   736:  2:2:\0:1:\1:0
   737:  2:2:\0:\1:0:1
   738:  2:2:\0:\1:1:0
   739:  2:2:\1:0:1:\0
   740:  2:2:\1:0:\0:1
   741:  2:2:\1:1:0:\0
   742:  2:2:\1:1:\0:0
   743:  2:2:\1:\0:0:1
   744:  2:2:\1:\0:1:0
   745:  2:0:2:1:\0:\1
   746:  2:0:2:1:\1:\0
   747:  2:0:2:\0:1:\1
   748:  2:0:2:\0:\1:1
   749:  2:0:2:\1:1:\0
   750:  2:0:2:\1:\0:1
   751:  2:0:1:2:\0:\1
   752:  2:0:1:2:\1:\0
   753:  2:0:1:\0:2:\1
   754:  2:0:1:\0:\1:2
   755:  2:0:1:\1:2:\0
   756:  2:0:1:\1:\0:2
   757:  2:0:\0:2:1:\1
   758:  2:0:\0:2:\1:1
   759:  2:0:\0:1:2:\1
   760:  2:0:\0:1:\1:2
   761:  2:0:\0:\1:2:1
   762:  2:0:\0:\1:1:2
   763:  2:0:\1:2:1:\0
   764:  2:0:\1:2:\0:1
   765:  2:0:\1:1:2:\0
   766:  2:0:\1:1:\0:2
   767:  2:0:\1:\0:2:1
   768:  2:0:\1:\0:1:2
   769:  2:1:2:0:\0:\1
   770:  2:1:2:0:\1:\0
   771:  2:1:2:\0:0:\1
   772:  2:1:2:\0:\1:0
   773:  2:1:2:\1:0:\0
   774:  2:1:2:\1:\0:0
   775:  2:1:0:2:\0:\1
   776:  2:1:0:2:\1:\0
   777:  2:1:0:\0:2:\1
   778:  2:1:0:\0:\1:2
   779:  2:1:0:\1:2:\0
   780:  2:1:0:\1:\0:2
   781:  2:1:\0:2:0:\1
   782:  2:1:\0:2:\1:0
   783:  2:1:\0:0:2:\1
   784:  2:1:\0:0:\1:2
   785:  2:1:\0:\1:2:0
   786:  2:1:\0:\1:0:2
   787:  2:1:\1:2:0:\0
   788:  2:1:\1:2:\0:0
   789:  2:1:\1:0:2:\0
   790:  2:1:\1:0:\0:2
   791:  2:1:\1:\0:2:0
   792:  2:1:\1:\0:0:2
   793:  2:\0:2:0:1:\1
   794:  2:\0:2:0:\1:1
   795:  2:\0:2:1:0:\1
   796:  2:\0:2:1:\1:0
   797:  2:\0:2:\1:0:1
   798:  2:\0:2:\1:1:0
   799:  2:\0:0:2:1:\1
   800:  2:\0:0:2:\1:1
   801:  2:\0:0:1:2:\1
   802:  2:\0:0:1:\1:2
   803:  2:\0:0:\1:2:1
   804:  2:\0:0:\1:1:2
   805:  2:\0:1:2:0:\1
   806:  2:\0:1:2:\1:0
   807:  2:\0:1:0:2:\1
   808:  2:\0:1:0:\1:2
   809:  2:\0:1:\1:2:0
   810:  2:\0:1:\1:0:2
   811:  2:\0:\1:2:0:1
   812:  2:\0:\1:2:1:0
   813:  2:\0:\1:0:2:1
   814:  2:\0:\1:0:1:2
   815:  2:\0:\1:1:2:0
   816:  2:\0:\1:1:0:2
   817:  2:\1:2:0:1:\0
   818:  2:\1:2:0:\0:1
   819:  2:\1:2:1:0:\0
   820:  2:\1:2:1:\0:0
   821:  2:\1:2:\0:0:1
   822:  2:\1:2:\0:1:0
   823:  2:\1:0:2:1:\0
   824:  2:\1:0:2:\0:1
   825:  2:\1:0:1:2:\0
   826:  2:\1:0:1:\0:2
   827:  2:\1:0:\0:2:1
   828:  2:\1:0:\0:1:2
   829:  2:\1:1:2:0:\0
   830:  2:\1:1:2:\0:0
   831:  2:\1:1:0:2:\0
   832:  2:\1:1:0:\0:2
   833:  2:\1:1:\0:2:0
   834:  2:\1:1:\0:0:2
   835:  2:\1:\0:2:0:1
   836:  2:\1:\0:2:1:0
   837:  2:\1:\0:0:2:1
   838:  2:\1:\0:0:1:2
   839:  2:\1:\0:1:2:0
   840:  2:\1:\0:1:0:2
   841:  0:2:2:1:\0:\1
   842:  0:2:2:1:\1:\0
   843:  0:2:2:\0:1:\1
   844:  0:2:2:\0:\1:1
   845:  0:2:2:\1:1:\0
   846:  0:2:2:\1:\0:1
   847:  0:2:1:2:\0:\1
   848:  0:2:1:2:\1:\0
   849:  0:2:1:\0:2:\1
   850:  0:2:1:\0:\1:2
   851:  0:2:1:\1:2:\0
   852:  0:2:1:\1:\0:2
   853:  0:2:\0:2:1:\1
   854:  0:2:\0:2:\1:1
   855:  0:2:\0:1:2:\1
   856:  0:2:\0:1:\1:2
   857:  0:2:\0:\1:2:1
   858:  0:2:\0:\1:1:2
   859:  0:2:\1:2:1:\0
   860:  0:2:\1:2:\0:1
   861:  0:2:\1:1:2:\0
   862:  0:2:\1:1:\0:2
   863:  0:2:\1:\0:2:1
   864:  0:2:\1:\0:1:2
   865:  0:1:2:2:\0:\1
   866:  0:1:2:2:\1:\0
   867:  0:1:2:\0:2:\1
   868:  0:1:2:\0:\1:2
   869:  0:1:2:\1:2:\0
   870:  0:1:2:\1:\0:2
   871:  0:1:\0:2:2:\1
   872:  0:1:\0:2:\1:2
   873:  0:1:\0:\1:2:2
   874:  0:1:\1:2:2:\0
   875:  0:1:\1:2:\0:2
   876:  0:1:\1:\0:2:2
   877:  0:\0:2:2:1:\1
   878:  0:\0:2:2:\1:1
   879:  0:\0:2:1:2:\1
   880:  0:\0:2:1:\1:2
   881:  0:\0:2:\1:2:1
   882:  0:\0:2:\1:1:2
   883:  0:\0:1:2:2:\1
   884:  0:\0:1:2:\1:2
   885:  0:\0:1:\1:2:2
   886:  0:\0:\1:2:2:1
   887:  0:\0:\1:2:1:2
   888:  0:\0:\1:1:2:2
   889:  0:\1:2:2:1:\0
   890:  0:\1:2:2:\0:1
   891:  0:\1:2:1:2:\0
   892:  0:\1:2:1:\0:2
   893:  0:\1:2:\0:2:1
   894:  0:\1:2:\0:1:2
   895:  0:\1:1:2:2:\0
   896:  0:\1:1:2:\0:2
   897:  0:\1:1:\0:2:2
   898:  0:\1:\0:2:2:1
   899:  0:\1:\0:2:1:2
   900:  0:\1:\0:1:2:2
   901:  1:2:2:0:\0:\1
   902:  1:2:2:0:\1:\0
   903:  1:2:2:\0:0:\1
   904:  1:2:2:\0:\1:0
   905:  1:2:2:\1:0:\0
   906:  1:2:2:\1:\0:0
   907:  1:2:0:2:\0:\1
   908:  1:2:0:2:\1:\0
   909:  1:2:0:\0:2:\1
   910:  1:2:0:\0:\1:2
   911:  1:2:0:\1:2:\0
   912:  1:2:0:\1:\0:2
   913:  1:2:\0:2:0:\1
   914:  1:2:\0:2:\1:0
   915:  1:2:\0:0:2:\1
   916:  1:2:\0:0:\1:2
   917:  1:2:\0:\1:2:0
   918:  1:2:\0:\1:0:2
   919:  1:2:\1:2:0:\0
   920:  1:2:\1:2:\0:0
   921:  1:2:\1:0:2:\0
   922:  1:2:\1:0:\0:2
   923:  1:2:\1:\0:2:0
   924:  1:2:\1:\0:0:2
   925:  1:0:2:2:\0:\1
   926:  1:0:2:2:\1:\0
   927:  1:0:2:\0:2:\1
   928:  1:0:2:\0:\1:2
   929:  1:0:2:\1:2:\0
   930:  1:0:2:\1:\0:2
   931:  1:0:\0:2:2:\1
   932:  1:0:\0:2:\1:2
   933:  1:0:\0:\1:2:2
   934:  1:0:\1:2:2:\0
   935:  1:0:\1:2:\0:2
   936:  1:0:\1:\0:2:2
   937:  1:\0:2:2:0:\1
   938:  1:\0:2:2:\1:0
   939:  1:\0:2:0:2:\1
   940:  1:\0:2:0:\1:2
   941:  1:\0:2:\1:2:0
   942:  1:\0:2:\1:0:2
   943:  1:\0:0:2:2:\1
   944:  1:\0:0:2:\1:2
   945:  1:\0:0:\1:2:2
   946:  1:\0:\1:2:2:0
   947:  1:\0:\1:2:0:2
   948:  1:\0:\1:0:2:2
   949:  1:\1:2:2:0:\0
   950:  1:\1:2:2:\0:0
   951:  1:\1:2:0:2:\0
   952:  1:\1:2:0:\0:2
   953:  1:\1:2:\0:2:0
   954:  1:\1:2:\0:0:2
   955:  1:\1:0:2:2:\0
   956:  1:\1:0:2:\0:2
   957:  1:\1:0:\0:2:2
   958:  1:\1:\0:2:2:0
   959:  1:\1:\0:2:0:2
   960:  1:\1:\0:0:2:2
   961:  \0:2:2:0:1:\1
   962:  \0:2:2:0:\1:1
   963:  \0:2:2:1:0:\1
   964:  \0:2:2:1:\1:0
   965:  \0:2:2:\1:0:1
   966:  \0:2:2:\1:1:0
   967:  \0:2:0:2:1:\1
   968:  \0:2:0:2:\1:1
   969:  \0:2:0:1:2:\1
   970:  \0:2:0:1:\1:2
   971:  \0:2:0:\1:2:1
   972:  \0:2:0:\1:1:2
   973:  \0:2:1:2:0:\1
   974:  \0:2:1:2:\1:0
   975:  \0:2:1:0:2:\1
   976:  \0:2:1:0:\1:2
   977:  \0:2:1:\1:2:0
   978:  \0:2:1:\1:0:2
   979:  \0:2:\1:2:0:1
   980:  \0:2:\1:2:1:0
   981:  \0:2:\1:0:2:1
   982:  \0:2:\1:0:1:2
   983:  \0:2:\1:1:2:0
   984:  \0:2:\1:1:0:2
   985:  \0:0:2:2:1:\1
   986:  \0:0:2:2:\1:1
   987:  \0:0:2:1:2:\1
   988:  \0:0:2:1:\1:2
   989:  \0:0:2:\1:2:1
   990:  \0:0:2:\1:1:2
   991:  \0:0:1:2:2:\1
   992:  \0:0:1:2:\1:2
   993:  \0:0:1:\1:2:2
   994:  \0:0:\1:2:2:1
   995:  \0:0:\1:2:1:2
   996:  \0:0:\1:1:2:2
   997:  \0:1:2:2:0:\1
   998:  \0:1:2:2:\1:0
   999:  \0:1:2:0:2:\1
  1000:  \0:1:2:0:\1:2
  1001:  \0:1:2:\1:2:0
  1002:  \0:1:2:\1:0:2
  1003:  \0:1:0:2:2:\1
  1004:  \0:1:0:2:\1:2
  1005:  \0:1:0:\1:2:2
  1006:  \0:1:\1:2:2:0
  1007:  \0:1:\1:2:0:2
  1008:  \0:1:\1:0:2:2
  1009:  \0:\1:2:2:0:1
  1010:  \0:\1:2:2:1:0
  1011:  \0:\1:2:0:2:1
  1012:  \0:\1:2:0:1:2
  1013:  \0:\1:2:1:2:0
  1014:  \0:\1:2:1:0:2
  1015:  \0:\1:0:2:2:1
  1016:  \0:\1:0:2:1:2
  1017:  \0:\1:0:1:2:2
  1018:  \0:\1:1:2:2:0
  1019:  \0:\1:1:2:0:2
  1020:  \0:\1:1:0:2:2
  1021:  \1:2:2:0:1:\0
  1022:  \1:2:2:0:\0:1
  1023:  \1:2:2:1:0:\0
  1024:  \1:2:2:1:\0:0
  1025:  \1:2:2:\0:0:1
  1026:  \1:2:2:\0:1:0
  1027:  \1:2:0:2:1:\0
  1028:  \1:2:0:2:\0:1
  1029:  \1:2:0:1:2:\0
  1030:  \1:2:0:1:\0:2
  1031:  \1:2:0:\0:2:1
  1032:  \1:2:0:\0:1:2
  1033:  \1:2:1:2:0:\0
  1034:  \1:2:1:2:\0:0
  1035:  \1:2:1:0:2:\0
  1036:  \1:2:1:0:\0:2
  1037:  \1:2:1:\0:2:0
  1038:  \1:2:1:\0:0:2
  1039:  \1:2:\0:2:0:1
  1040:  \1:2:\0:2:1:0
  1041:  \1:2:\0:0:2:1
  1042:  \1:2:\0:0:1:2
  1043:  \1:2:\0:1:2:0
  1044:  \1:2:\0:1:0:2
  1045:  \1:0:2:2:1:\0
  1046:  \1:0:2:2:\0:1
  1047:  \1:0:2:1:2:\0
  1048:  \1:0:2:1:\0:2
  1049:  \1:0:2:\0:2:1
  1050:  \1:0:2:\0:1:2
  1051:  \1:0:1:2:2:\0
  1052:  \1:0:1:2:\0:2
  1053:  \1:0:1:\0:2:2
  1054:  \1:0:\0:2:2:1
  1055:  \1:0:\0:2:1:2
  1056:  \1:0:\0:1:2:2
  1057:  \1:1:2:2:0:\0
  1058:  \1:1:2:2:\0:0
  1059:  \1:1:2:0:2:\0
  1060:  \1:1:2:0:\0:2
  1061:  \1:1:2:\0:2:0
  1062:  \1:1:2:\0:0:2
  1063:  \1:1:0:2:2:\0
  1064:  \1:1:0:2:\0:2
  1065:  \1:1:0:\0:2:2
  1066:  \1:1:\0:2:2:0
  1067:  \1:1:\0:2:0:2
  1068:  \1:1:\0:0:2:2
  1069:  \1:\0:2:2:0:1
  1070:  \1:\0:2:2:1:0
  1071:  \1:\0:2:0:2:1
  1072:  \1:\0:2:0:1:2
  1073:  \1:\0:2:1:2:0
  1074:  \1:\0:2:1:0:2
  1075:  \1:\0:0:2:2:1
  1076:  \1:\0:0:2:1:2
  1077:  \1:\0:0:1:2:2
  1078:  \1:\0:1:2:2:0
  1079:  \1:\0:1:2:0:2
  1080:  \1:\0:1:0:2:2
Nber of genera for this family=   18
 
family= 3 3 0
 
family= 3 3 0 new D3h genus #     1 is 0:0:0:\0:\0:\0
     1:  0:0:0:\0:\0:\0
     2:  0:0:\0:0:\0:\0
     3:  0:0:\0:\0:0:\0
     4:  0:0:\0:\0:\0:0
     5:  0:\0:0:0:\0:\0
     6:  0:\0:0:\0:0:\0
     7:  0:\0:0:\0:\0:0
     8:  0:\0:\0:0:0:\0
     9:  0:\0:\0:0:\0:0
    10:  0:\0:\0:\0:0:0
    11:  \0:0:0:0:\0:\0
    12:  \0:0:0:\0:0:\0
    13:  \0:0:0:\0:\0:0
    14:  \0:0:\0:0:0:\0
    15:  \0:0:\0:0:\0:0
    16:  \0:0:\0:\0:0:0
    17:  \0:\0:0:0:0:\0
    18:  \0:\0:0:0:\0:0
    19:  \0:\0:0:\0:0:0
    20:  \0:\0:\0:0:0:0
    21:  1:1:1:\1:\1:\1
    22:  1:1:\1:1:\1:\1
    23:  1:1:\1:\1:1:\1
    24:  1:1:\1:\1:\1:1
    25:  1:\1:1:1:\1:\1
    26:  1:\1:1:\1:1:\1
    27:  1:\1:1:\1:\1:1
    28:  1:\1:\1:1:1:\1
    29:  1:\1:\1:1:\1:1
    30:  1:\1:\1:\1:1:1
    31:  \1:1:1:1:\1:\1
    32:  \1:1:1:\1:1:\1
    33:  \1:1:1:\1:\1:1
    34:  \1:1:\1:1:1:\1
    35:  \1:1:\1:1:\1:1
    36:  \1:1:\1:\1:1:1
    37:  \1:\1:1:1:1:\1
    38:  \1:\1:1:1:\1:1
    39:  \1:\1:1:\1:1:1
    40:  \1:\1:\1:1:1:1
    41:  2:2:2:\2:\2:\2
    42:  2:2:\2:2:\2:\2
    43:  2:2:\2:\2:2:\2
    44:  2:2:\2:\2:\2:2
    45:  2:\2:2:2:\2:\2
    46:  2:\2:2:\2:2:\2
    47:  2:\2:2:\2:\2:2
    48:  2:\2:\2:2:2:\2
    49:  2:\2:\2:2:\2:2
    50:  2:\2:\2:\2:2:2
    51:  \2:2:2:2:\2:\2
    52:  \2:2:2:\2:2:\2
    53:  \2:2:2:\2:\2:2
    54:  \2:2:\2:2:2:\2
    55:  \2:2:\2:2:\2:2
    56:  \2:2:\2:\2:2:2
    57:  \2:\2:2:2:2:\2
    58:  \2:\2:2:2:\2:2
    59:  \2:\2:2:\2:2:2
    60:  \2:\2:\2:2:2:2
family= 3 3 0 new D3h genus #     2 is 0:0:0:\0:\0:\1
     1:  0:0:0:\0:\0:\1
     2:  0:0:0:\0:\1:\0
     3:  0:0:0:\1:\0:\0
     4:  0:0:\0:0:\0:\1
     5:  0:0:\0:0:\1:\0
     6:  0:0:\0:\0:0:\1
     7:  0:0:\0:\0:\1:0
     8:  0:0:\0:\1:0:\0
     9:  0:0:\0:\1:\0:0
    10:  0:0:\1:0:\0:\0
    11:  0:0:\1:\0:0:\0
    12:  0:0:\1:\0:\0:0
    13:  0:\0:0:0:\0:\1
    14:  0:\0:0:0:\1:\0
    15:  0:\0:0:\0:0:\1
    16:  0:\0:0:\0:\1:0
    17:  0:\0:0:\1:0:\0
    18:  0:\0:0:\1:\0:0
    19:  0:\0:\0:0:0:\1
    20:  0:\0:\0:0:\1:0
    21:  0:\0:\0:\1:0:0
    22:  0:\0:\1:0:0:\0
    23:  0:\0:\1:0:\0:0
    24:  0:\0:\1:\0:0:0
    25:  0:\1:0:0:\0:\0
    26:  0:\1:0:\0:0:\0
    27:  0:\1:0:\0:\0:0
    28:  0:\1:\0:0:0:\0
    29:  0:\1:\0:0:\0:0
    30:  0:\1:\0:\0:0:0
    31:  \0:0:0:0:\0:\1
    32:  \0:0:0:0:\1:\0
    33:  \0:0:0:\0:0:\1
    34:  \0:0:0:\0:\1:0
    35:  \0:0:0:\1:0:\0
    36:  \0:0:0:\1:\0:0
    37:  \0:0:\0:0:0:\1
    38:  \0:0:\0:0:\1:0
    39:  \0:0:\0:\1:0:0
    40:  \0:0:\1:0:0:\0
    41:  \0:0:\1:0:\0:0
    42:  \0:0:\1:\0:0:0
    43:  \0:\0:0:0:0:\1
    44:  \0:\0:0:0:\1:0
    45:  \0:\0:0:\1:0:0
    46:  \0:\0:\1:0:0:0
    47:  \0:\1:0:0:0:\0
    48:  \0:\1:0:0:\0:0
    49:  \0:\1:0:\0:0:0
    50:  \0:\1:\0:0:0:0
    51:  \1:0:0:0:\0:\0
    52:  \1:0:0:\0:0:\0
    53:  \1:0:0:\0:\0:0
    54:  \1:0:\0:0:0:\0
    55:  \1:0:\0:0:\0:0
    56:  \1:0:\0:\0:0:0
    57:  \1:\0:0:0:0:\0
    58:  \1:\0:0:0:\0:0
    59:  \1:\0:0:\0:0:0
    60:  \1:\0:\0:0:0:0
    61:  1:1:1:\1:\1:\2
    62:  1:1:1:\1:\2:\1
    63:  1:1:1:\2:\1:\1
    64:  1:1:\1:1:\1:\2
    65:  1:1:\1:1:\2:\1
    66:  1:1:\1:\1:1:\2
    67:  1:1:\1:\1:\2:1
    68:  1:1:\1:\2:1:\1
    69:  1:1:\1:\2:\1:1
    70:  1:1:\2:1:\1:\1
    71:  1:1:\2:\1:1:\1
    72:  1:1:\2:\1:\1:1
    73:  1:\1:1:1:\1:\2
    74:  1:\1:1:1:\2:\1
    75:  1:\1:1:\1:1:\2
    76:  1:\1:1:\1:\2:1
    77:  1:\1:1:\2:1:\1
    78:  1:\1:1:\2:\1:1
    79:  1:\1:\1:1:1:\2
    80:  1:\1:\1:1:\2:1
    81:  1:\1:\1:\2:1:1
    82:  1:\1:\2:1:1:\1
    83:  1:\1:\2:1:\1:1
    84:  1:\1:\2:\1:1:1
    85:  1:\2:1:1:\1:\1
    86:  1:\2:1:\1:1:\1
    87:  1:\2:1:\1:\1:1
    88:  1:\2:\1:1:1:\1
    89:  1:\2:\1:1:\1:1
    90:  1:\2:\1:\1:1:1
    91:  \1:1:1:1:\1:\2
    92:  \1:1:1:1:\2:\1
    93:  \1:1:1:\1:1:\2
    94:  \1:1:1:\1:\2:1
    95:  \1:1:1:\2:1:\1
    96:  \1:1:1:\2:\1:1
    97:  \1:1:\1:1:1:\2
    98:  \1:1:\1:1:\2:1
    99:  \1:1:\1:\2:1:1
   100:  \1:1:\2:1:1:\1
   101:  \1:1:\2:1:\1:1
   102:  \1:1:\2:\1:1:1
   103:  \1:\1:1:1:1:\2
   104:  \1:\1:1:1:\2:1
   105:  \1:\1:1:\2:1:1
   106:  \1:\1:\2:1:1:1
   107:  \1:\2:1:1:1:\1
   108:  \1:\2:1:1:\1:1
   109:  \1:\2:1:\1:1:1
   110:  \1:\2:\1:1:1:1
   111:  \2:1:1:1:\1:\1
   112:  \2:1:1:\1:1:\1
   113:  \2:1:1:\1:\1:1
   114:  \2:1:\1:1:1:\1
   115:  \2:1:\1:1:\1:1
   116:  \2:1:\1:\1:1:1
   117:  \2:\1:1:1:1:\1
   118:  \2:\1:1:1:\1:1
   119:  \2:\1:1:\1:1:1
   120:  \2:\1:\1:1:1:1
   121:  2:2:2:\2:\2:\0
   122:  2:2:2:\2:\0:\2
   123:  2:2:2:\0:\2:\2
   124:  2:2:\2:2:\2:\0
   125:  2:2:\2:2:\0:\2
   126:  2:2:\2:\2:2:\0
   127:  2:2:\2:\2:\0:2
   128:  2:2:\2:\0:2:\2
   129:  2:2:\2:\0:\2:2
   130:  2:2:\0:2:\2:\2
   131:  2:2:\0:\2:2:\2
   132:  2:2:\0:\2:\2:2
   133:  2:\2:2:2:\2:\0
   134:  2:\2:2:2:\0:\2
   135:  2:\2:2:\2:2:\0
   136:  2:\2:2:\2:\0:2
   137:  2:\2:2:\0:2:\2
   138:  2:\2:2:\0:\2:2
   139:  2:\2:\2:2:2:\0
   140:  2:\2:\2:2:\0:2
   141:  2:\2:\2:\0:2:2
   142:  2:\2:\0:2:2:\2
   143:  2:\2:\0:2:\2:2
   144:  2:\2:\0:\2:2:2
   145:  2:\0:2:2:\2:\2
   146:  2:\0:2:\2:2:\2
   147:  2:\0:2:\2:\2:2
   148:  2:\0:\2:2:2:\2
   149:  2:\0:\2:2:\2:2
   150:  2:\0:\2:\2:2:2
   151:  \2:2:2:2:\2:\0
   152:  \2:2:2:2:\0:\2
   153:  \2:2:2:\2:2:\0
   154:  \2:2:2:\2:\0:2
   155:  \2:2:2:\0:2:\2
   156:  \2:2:2:\0:\2:2
   157:  \2:2:\2:2:2:\0
   158:  \2:2:\2:2:\0:2
   159:  \2:2:\2:\0:2:2
   160:  \2:2:\0:2:2:\2
   161:  \2:2:\0:2:\2:2
   162:  \2:2:\0:\2:2:2
   163:  \2:\2:2:2:2:\0
   164:  \2:\2:2:2:\0:2
   165:  \2:\2:2:\0:2:2
   166:  \2:\2:\0:2:2:2
   167:  \2:\0:2:2:2:\2
   168:  \2:\0:2:2:\2:2
   169:  \2:\0:2:\2:2:2
   170:  \2:\0:\2:2:2:2
   171:  \0:2:2:2:\2:\2
   172:  \0:2:2:\2:2:\2
   173:  \0:2:2:\2:\2:2
   174:  \0:2:\2:2:2:\2
   175:  \0:2:\2:2:\2:2
   176:  \0:2:\2:\2:2:2
   177:  \0:\2:2:2:2:\2
   178:  \0:\2:2:2:\2:2
   179:  \0:\2:2:\2:2:2
   180:  \0:\2:\2:2:2:2
   181:  0:0:0:\0:\0:\2
   182:  0:0:0:\0:\2:\0
   183:  0:0:0:\2:\0:\0
   184:  0:0:\0:0:\0:\2
   185:  0:0:\0:0:\2:\0
   186:  0:0:\0:\0:0:\2
   187:  0:0:\0:\0:\2:0
   188:  0:0:\0:\2:0:\0
   189:  0:0:\0:\2:\0:0
   190:  0:0:\2:0:\0:\0
   191:  0:0:\2:\0:0:\0
   192:  0:0:\2:\0:\0:0
   193:  0:\0:0:0:\0:\2
   194:  0:\0:0:0:\2:\0
   195:  0:\0:0:\0:0:\2
   196:  0:\0:0:\0:\2:0
   197:  0:\0:0:\2:0:\0
   198:  0:\0:0:\2:\0:0
   199:  0:\0:\0:0:0:\2
   200:  0:\0:\0:0:\2:0
   201:  0:\0:\0:\2:0:0
   202:  0:\0:\2:0:0:\0
   203:  0:\0:\2:0:\0:0
   204:  0:\0:\2:\0:0:0
   205:  0:\2:0:0:\0:\0
   206:  0:\2:0:\0:0:\0
   207:  0:\2:0:\0:\0:0
   208:  0:\2:\0:0:0:\0
   209:  0:\2:\0:0:\0:0
   210:  0:\2:\0:\0:0:0
   211:  \0:0:0:0:\0:\2
   212:  \0:0:0:0:\2:\0
   213:  \0:0:0:\0:0:\2
   214:  \0:0:0:\0:\2:0
   215:  \0:0:0:\2:0:\0
   216:  \0:0:0:\2:\0:0
   217:  \0:0:\0:0:0:\2
   218:  \0:0:\0:0:\2:0
   219:  \0:0:\0:\2:0:0
   220:  \0:0:\2:0:0:\0
   221:  \0:0:\2:0:\0:0
   222:  \0:0:\2:\0:0:0
   223:  \0:\0:0:0:0:\2
   224:  \0:\0:0:0:\2:0
   225:  \0:\0:0:\2:0:0
   226:  \0:\0:\2:0:0:0
   227:  \0:\2:0:0:0:\0
   228:  \0:\2:0:0:\0:0
   229:  \0:\2:0:\0:0:0
   230:  \0:\2:\0:0:0:0
   231:  \2:0:0:0:\0:\0
   232:  \2:0:0:\0:0:\0
   233:  \2:0:0:\0:\0:0
   234:  \2:0:\0:0:0:\0
   235:  \2:0:\0:0:\0:0
   236:  \2:0:\0:\0:0:0
   237:  \2:\0:0:0:0:\0
   238:  \2:\0:0:0:\0:0
   239:  \2:\0:0:\0:0:0
   240:  \2:\0:\0:0:0:0
   241:  1:1:1:\1:\1:\0
   242:  1:1:1:\1:\0:\1
   243:  1:1:1:\0:\1:\1
   244:  1:1:\1:1:\1:\0
   245:  1:1:\1:1:\0:\1
   246:  1:1:\1:\1:1:\0
   247:  1:1:\1:\1:\0:1
   248:  1:1:\1:\0:1:\1
   249:  1:1:\1:\0:\1:1
   250:  1:1:\0:1:\1:\1
   251:  1:1:\0:\1:1:\1
   252:  1:1:\0:\1:\1:1
   253:  1:\1:1:1:\1:\0
   254:  1:\1:1:1:\0:\1
   255:  1:\1:1:\1:1:\0
   256:  1:\1:1:\1:\0:1
   257:  1:\1:1:\0:1:\1
   258:  1:\1:1:\0:\1:1
   259:  1:\1:\1:1:1:\0
   260:  1:\1:\1:1:\0:1
   261:  1:\1:\1:\0:1:1
   262:  1:\1:\0:1:1:\1
   263:  1:\1:\0:1:\1:1
   264:  1:\1:\0:\1:1:1
   265:  1:\0:1:1:\1:\1
   266:  1:\0:1:\1:1:\1
   267:  1:\0:1:\1:\1:1
   268:  1:\0:\1:1:1:\1
   269:  1:\0:\1:1:\1:1
   270:  1:\0:\1:\1:1:1
   271:  \1:1:1:1:\1:\0
   272:  \1:1:1:1:\0:\1
   273:  \1:1:1:\1:1:\0
   274:  \1:1:1:\1:\0:1
   275:  \1:1:1:\0:1:\1
   276:  \1:1:1:\0:\1:1
   277:  \1:1:\1:1:1:\0
   278:  \1:1:\1:1:\0:1
   279:  \1:1:\1:\0:1:1
   280:  \1:1:\0:1:1:\1
   281:  \1:1:\0:1:\1:1
   282:  \1:1:\0:\1:1:1
   283:  \1:\1:1:1:1:\0
   284:  \1:\1:1:1:\0:1
   285:  \1:\1:1:\0:1:1
   286:  \1:\1:\0:1:1:1
   287:  \1:\0:1:1:1:\1
   288:  \1:\0:1:1:\1:1
   289:  \1:\0:1:\1:1:1
   290:  \1:\0:\1:1:1:1
   291:  \0:1:1:1:\1:\1
   292:  \0:1:1:\1:1:\1
   293:  \0:1:1:\1:\1:1
   294:  \0:1:\1:1:1:\1
   295:  \0:1:\1:1:\1:1
   296:  \0:1:\1:\1:1:1
   297:  \0:\1:1:1:1:\1
   298:  \0:\1:1:1:\1:1
   299:  \0:\1:1:\1:1:1
   300:  \0:\1:\1:1:1:1
   301:  2:2:2:\2:\2:\1
   302:  2:2:2:\2:\1:\2
   303:  2:2:2:\1:\2:\2
   304:  2:2:\2:2:\2:\1
   305:  2:2:\2:2:\1:\2
   306:  2:2:\2:\2:2:\1
   307:  2:2:\2:\2:\1:2
   308:  2:2:\2:\1:2:\2
   309:  2:2:\2:\1:\2:2
   310:  2:2:\1:2:\2:\2
   311:  2:2:\1:\2:2:\2
   312:  2:2:\1:\2:\2:2
   313:  2:\2:2:2:\2:\1
   314:  2:\2:2:2:\1:\2
   315:  2:\2:2:\2:2:\1
   316:  2:\2:2:\2:\1:2
   317:  2:\2:2:\1:2:\2
   318:  2:\2:2:\1:\2:2
   319:  2:\2:\2:2:2:\1
   320:  2:\2:\2:2:\1:2
   321:  2:\2:\2:\1:2:2
   322:  2:\2:\1:2:2:\2
   323:  2:\2:\1:2:\2:2
   324:  2:\2:\1:\2:2:2
   325:  2:\1:2:2:\2:\2
   326:  2:\1:2:\2:2:\2
   327:  2:\1:2:\2:\2:2
   328:  2:\1:\2:2:2:\2
   329:  2:\1:\2:2:\2:2
   330:  2:\1:\2:\2:2:2
   331:  \2:2:2:2:\2:\1
   332:  \2:2:2:2:\1:\2
   333:  \2:2:2:\2:2:\1
   334:  \2:2:2:\2:\1:2
   335:  \2:2:2:\1:2:\2
   336:  \2:2:2:\1:\2:2
   337:  \2:2:\2:2:2:\1
   338:  \2:2:\2:2:\1:2
   339:  \2:2:\2:\1:2:2
   340:  \2:2:\1:2:2:\2
   341:  \2:2:\1:2:\2:2
   342:  \2:2:\1:\2:2:2
   343:  \2:\2:2:2:2:\1
   344:  \2:\2:2:2:\1:2
   345:  \2:\2:2:\1:2:2
   346:  \2:\2:\1:2:2:2
   347:  \2:\1:2:2:2:\2
   348:  \2:\1:2:2:\2:2
   349:  \2:\1:2:\2:2:2
   350:  \2:\1:\2:2:2:2
   351:  \1:2:2:2:\2:\2
   352:  \1:2:2:\2:2:\2
   353:  \1:2:2:\2:\2:2
   354:  \1:2:\2:2:2:\2
   355:  \1:2:\2:2:\2:2
   356:  \1:2:\2:\2:2:2
   357:  \1:\2:2:2:2:\2
   358:  \1:\2:2:2:\2:2
   359:  \1:\2:2:\2:2:2
   360:  \1:\2:\2:2:2:2
family= 3 3 0 new D3h genus #     3 is 0:0:0:\0:\1:\1
     1:  0:0:0:\0:\1:\1
     2:  0:0:0:\1:\0:\1
     3:  0:0:0:\1:\1:\0
     4:  0:0:\0:0:\1:\1
     5:  0:0:\0:\1:0:\1
     6:  0:0:\0:\1:\1:0
     7:  0:0:\1:0:\0:\1
     8:  0:0:\1:0:\1:\0
     9:  0:0:\1:\0:0:\1
    10:  0:0:\1:\0:\1:0
    11:  0:0:\1:\1:0:\0
    12:  0:0:\1:\1:\0:0
    13:  0:\0:0:0:\1:\1
    14:  0:\0:0:\1:0:\1
    15:  0:\0:0:\1:\1:0
    16:  0:\0:\1:0:0:\1
    17:  0:\0:\1:0:\1:0
    18:  0:\0:\1:\1:0:0
    19:  0:\1:0:0:\0:\1
    20:  0:\1:0:0:\1:\0
    21:  0:\1:0:\0:0:\1
    22:  0:\1:0:\0:\1:0
    23:  0:\1:0:\1:0:\0
    24:  0:\1:0:\1:\0:0
    25:  0:\1:\0:0:0:\1
    26:  0:\1:\0:0:\1:0
    27:  0:\1:\0:\1:0:0
    28:  0:\1:\1:0:0:\0
    29:  0:\1:\1:0:\0:0
    30:  0:\1:\1:\0:0:0
    31:  \0:0:0:0:\1:\1
    32:  \0:0:0:\1:0:\1
    33:  \0:0:0:\1:\1:0
    34:  \0:0:\1:0:0:\1
    35:  \0:0:\1:0:\1:0
    36:  \0:0:\1:\1:0:0
    37:  \0:\1:0:0:0:\1
    38:  \0:\1:0:0:\1:0
    39:  \0:\1:0:\1:0:0
    40:  \0:\1:\1:0:0:0
    41:  \1:0:0:0:\0:\1
    42:  \1:0:0:0:\1:\0
    43:  \1:0:0:\0:0:\1
    44:  \1:0:0:\0:\1:0
    45:  \1:0:0:\1:0:\0
    46:  \1:0:0:\1:\0:0
    47:  \1:0:\0:0:0:\1
    48:  \1:0:\0:0:\1:0
    49:  \1:0:\0:\1:0:0
    50:  \1:0:\1:0:0:\0
    51:  \1:0:\1:0:\0:0
    52:  \1:0:\1:\0:0:0
    53:  \1:\0:0:0:0:\1
    54:  \1:\0:0:0:\1:0
    55:  \1:\0:0:\1:0:0
    56:  \1:\0:\1:0:0:0
    57:  \1:\1:0:0:0:\0
    58:  \1:\1:0:0:\0:0
    59:  \1:\1:0:\0:0:0
    60:  \1:\1:\0:0:0:0
    61:  1:1:1:\1:\2:\2
    62:  1:1:1:\2:\1:\2
    63:  1:1:1:\2:\2:\1
    64:  1:1:\1:1:\2:\2
    65:  1:1:\1:\2:1:\2
    66:  1:1:\1:\2:\2:1
    67:  1:1:\2:1:\1:\2
    68:  1:1:\2:1:\2:\1
    69:  1:1:\2:\1:1:\2
    70:  1:1:\2:\1:\2:1
    71:  1:1:\2:\2:1:\1
    72:  1:1:\2:\2:\1:1
    73:  1:\1:1:1:\2:\2
    74:  1:\1:1:\2:1:\2
    75:  1:\1:1:\2:\2:1
    76:  1:\1:\2:1:1:\2
    77:  1:\1:\2:1:\2:1
    78:  1:\1:\2:\2:1:1
    79:  1:\2:1:1:\1:\2
    80:  1:\2:1:1:\2:\1
    81:  1:\2:1:\1:1:\2
    82:  1:\2:1:\1:\2:1
    83:  1:\2:1:\2:1:\1
    84:  1:\2:1:\2:\1:1
    85:  1:\2:\1:1:1:\2
    86:  1:\2:\1:1:\2:1
    87:  1:\2:\1:\2:1:1
    88:  1:\2:\2:1:1:\1
    89:  1:\2:\2:1:\1:1
    90:  1:\2:\2:\1:1:1
    91:  \1:1:1:1:\2:\2
    92:  \1:1:1:\2:1:\2
    93:  \1:1:1:\2:\2:1
    94:  \1:1:\2:1:1:\2
    95:  \1:1:\2:1:\2:1
    96:  \1:1:\2:\2:1:1
    97:  \1:\2:1:1:1:\2
    98:  \1:\2:1:1:\2:1
    99:  \1:\2:1:\2:1:1
   100:  \1:\2:\2:1:1:1
   101:  \2:1:1:1:\1:\2
   102:  \2:1:1:1:\2:\1
   103:  \2:1:1:\1:1:\2
   104:  \2:1:1:\1:\2:1
   105:  \2:1:1:\2:1:\1
   106:  \2:1:1:\2:\1:1
   107:  \2:1:\1:1:1:\2
   108:  \2:1:\1:1:\2:1
   109:  \2:1:\1:\2:1:1
   110:  \2:1:\2:1:1:\1
   111:  \2:1:\2:1:\1:1
   112:  \2:1:\2:\1:1:1
   113:  \2:\1:1:1:1:\2
   114:  \2:\1:1:1:\2:1
   115:  \2:\1:1:\2:1:1
   116:  \2:\1:\2:1:1:1
   117:  \2:\2:1:1:1:\1
   118:  \2:\2:1:1:\1:1
   119:  \2:\2:1:\1:1:1
   120:  \2:\2:\1:1:1:1
   121:  2:2:2:\2:\0:\0
   122:  2:2:2:\0:\2:\0
   123:  2:2:2:\0:\0:\2
   124:  2:2:\2:2:\0:\0
   125:  2:2:\2:\0:2:\0
   126:  2:2:\2:\0:\0:2
   127:  2:2:\0:2:\2:\0
   128:  2:2:\0:2:\0:\2
   129:  2:2:\0:\2:2:\0
   130:  2:2:\0:\2:\0:2
   131:  2:2:\0:\0:2:\2
   132:  2:2:\0:\0:\2:2
   133:  2:\2:2:2:\0:\0
   134:  2:\2:2:\0:2:\0
   135:  2:\2:2:\0:\0:2
   136:  2:\2:\0:2:2:\0
   137:  2:\2:\0:2:\0:2
   138:  2:\2:\0:\0:2:2
   139:  2:\0:2:2:\2:\0
   140:  2:\0:2:2:\0:\2
   141:  2:\0:2:\2:2:\0
   142:  2:\0:2:\2:\0:2
   143:  2:\0:2:\0:2:\2
   144:  2:\0:2:\0:\2:2
   145:  2:\0:\2:2:2:\0
   146:  2:\0:\2:2:\0:2
   147:  2:\0:\2:\0:2:2
   148:  2:\0:\0:2:2:\2
   149:  2:\0:\0:2:\2:2
   150:  2:\0:\0:\2:2:2
   151:  \2:2:2:2:\0:\0
   152:  \2:2:2:\0:2:\0
   153:  \2:2:2:\0:\0:2
   154:  \2:2:\0:2:2:\0
   155:  \2:2:\0:2:\0:2
   156:  \2:2:\0:\0:2:2
   157:  \2:\0:2:2:2:\0
   158:  \2:\0:2:2:\0:2
   159:  \2:\0:2:\0:2:2
   160:  \2:\0:\0:2:2:2
   161:  \0:2:2:2:\2:\0
   162:  \0:2:2:2:\0:\2
   163:  \0:2:2:\2:2:\0
   164:  \0:2:2:\2:\0:2
   165:  \0:2:2:\0:2:\2
   166:  \0:2:2:\0:\2:2
   167:  \0:2:\2:2:2:\0
   168:  \0:2:\2:2:\0:2
   169:  \0:2:\2:\0:2:2
   170:  \0:2:\0:2:2:\2
   171:  \0:2:\0:2:\2:2
   172:  \0:2:\0:\2:2:2
   173:  \0:\2:2:2:2:\0
   174:  \0:\2:2:2:\0:2
   175:  \0:\2:2:\0:2:2
   176:  \0:\2:\0:2:2:2
   177:  \0:\0:2:2:2:\2
   178:  \0:\0:2:2:\2:2
   179:  \0:\0:2:\2:2:2
   180:  \0:\0:\2:2:2:2
   181:  0:0:0:\0:\2:\2
   182:  0:0:0:\2:\0:\2
   183:  0:0:0:\2:\2:\0
   184:  0:0:\0:0:\2:\2
   185:  0:0:\0:\2:0:\2
   186:  0:0:\0:\2:\2:0
   187:  0:0:\2:0:\0:\2
   188:  0:0:\2:0:\2:\0
   189:  0:0:\2:\0:0:\2
   190:  0:0:\2:\0:\2:0
   191:  0:0:\2:\2:0:\0
   192:  0:0:\2:\2:\0:0
   193:  0:\0:0:0:\2:\2
   194:  0:\0:0:\2:0:\2
   195:  0:\0:0:\2:\2:0
   196:  0:\0:\2:0:0:\2
   197:  0:\0:\2:0:\2:0
   198:  0:\0:\2:\2:0:0
   199:  0:\2:0:0:\0:\2
   200:  0:\2:0:0:\2:\0
   201:  0:\2:0:\0:0:\2
   202:  0:\2:0:\0:\2:0
   203:  0:\2:0:\2:0:\0
   204:  0:\2:0:\2:\0:0
   205:  0:\2:\0:0:0:\2
   206:  0:\2:\0:0:\2:0
   207:  0:\2:\0:\2:0:0
   208:  0:\2:\2:0:0:\0
   209:  0:\2:\2:0:\0:0
   210:  0:\2:\2:\0:0:0
   211:  \0:0:0:0:\2:\2
   212:  \0:0:0:\2:0:\2
   213:  \0:0:0:\2:\2:0
   214:  \0:0:\2:0:0:\2
   215:  \0:0:\2:0:\2:0
   216:  \0:0:\2:\2:0:0
   217:  \0:\2:0:0:0:\2
   218:  \0:\2:0:0:\2:0
   219:  \0:\2:0:\2:0:0
   220:  \0:\2:\2:0:0:0
   221:  \2:0:0:0:\0:\2
   222:  \2:0:0:0:\2:\0
   223:  \2:0:0:\0:0:\2
   224:  \2:0:0:\0:\2:0
   225:  \2:0:0:\2:0:\0
   226:  \2:0:0:\2:\0:0
   227:  \2:0:\0:0:0:\2
   228:  \2:0:\0:0:\2:0
   229:  \2:0:\0:\2:0:0
   230:  \2:0:\2:0:0:\0
   231:  \2:0:\2:0:\0:0
   232:  \2:0:\2:\0:0:0
   233:  \2:\0:0:0:0:\2
   234:  \2:\0:0:0:\2:0
   235:  \2:\0:0:\2:0:0
   236:  \2:\0:\2:0:0:0
   237:  \2:\2:0:0:0:\0
   238:  \2:\2:0:0:\0:0
   239:  \2:\2:0:\0:0:0
   240:  \2:\2:\0:0:0:0
   241:  1:1:1:\1:\0:\0
   242:  1:1:1:\0:\1:\0
   243:  1:1:1:\0:\0:\1
   244:  1:1:\1:1:\0:\0
   245:  1:1:\1:\0:1:\0
   246:  1:1:\1:\0:\0:1
   247:  1:1:\0:1:\1:\0
   248:  1:1:\0:1:\0:\1
   249:  1:1:\0:\1:1:\0
   250:  1:1:\0:\1:\0:1
   251:  1:1:\0:\0:1:\1
   252:  1:1:\0:\0:\1:1
   253:  1:\1:1:1:\0:\0
   254:  1:\1:1:\0:1:\0
   255:  1:\1:1:\0:\0:1
   256:  1:\1:\0:1:1:\0
   257:  1:\1:\0:1:\0:1
   258:  1:\1:\0:\0:1:1
   259:  1:\0:1:1:\1:\0
   260:  1:\0:1:1:\0:\1
   261:  1:\0:1:\1:1:\0
   262:  1:\0:1:\1:\0:1
   263:  1:\0:1:\0:1:\1
   264:  1:\0:1:\0:\1:1
   265:  1:\0:\1:1:1:\0
   266:  1:\0:\1:1:\0:1
   267:  1:\0:\1:\0:1:1
   268:  1:\0:\0:1:1:\1
   269:  1:\0:\0:1:\1:1
   270:  1:\0:\0:\1:1:1
   271:  \1:1:1:1:\0:\0
   272:  \1:1:1:\0:1:\0
   273:  \1:1:1:\0:\0:1
   274:  \1:1:\0:1:1:\0
   275:  \1:1:\0:1:\0:1
   276:  \1:1:\0:\0:1:1
   277:  \1:\0:1:1:1:\0
   278:  \1:\0:1:1:\0:1
   279:  \1:\0:1:\0:1:1
   280:  \1:\0:\0:1:1:1
   281:  \0:1:1:1:\1:\0
   282:  \0:1:1:1:\0:\1
   283:  \0:1:1:\1:1:\0
   284:  \0:1:1:\1:\0:1
   285:  \0:1:1:\0:1:\1
   286:  \0:1:1:\0:\1:1
   287:  \0:1:\1:1:1:\0
   288:  \0:1:\1:1:\0:1
   289:  \0:1:\1:\0:1:1
   290:  \0:1:\0:1:1:\1
   291:  \0:1:\0:1:\1:1
   292:  \0:1:\0:\1:1:1
   293:  \0:\1:1:1:1:\0
   294:  \0:\1:1:1:\0:1
   295:  \0:\1:1:\0:1:1
   296:  \0:\1:\0:1:1:1
   297:  \0:\0:1:1:1:\1
   298:  \0:\0:1:1:\1:1
   299:  \0:\0:1:\1:1:1
   300:  \0:\0:\1:1:1:1
   301:  2:2:2:\2:\1:\1
   302:  2:2:2:\1:\2:\1
   303:  2:2:2:\1:\1:\2
   304:  2:2:\2:2:\1:\1
   305:  2:2:\2:\1:2:\1
   306:  2:2:\2:\1:\1:2
   307:  2:2:\1:2:\2:\1
   308:  2:2:\1:2:\1:\2
   309:  2:2:\1:\2:2:\1
   310:  2:2:\1:\2:\1:2
   311:  2:2:\1:\1:2:\2
   312:  2:2:\1:\1:\2:2
   313:  2:\2:2:2:\1:\1
   314:  2:\2:2:\1:2:\1
   315:  2:\2:2:\1:\1:2
   316:  2:\2:\1:2:2:\1
   317:  2:\2:\1:2:\1:2
   318:  2:\2:\1:\1:2:2
   319:  2:\1:2:2:\2:\1
   320:  2:\1:2:2:\1:\2
   321:  2:\1:2:\2:2:\1
   322:  2:\1:2:\2:\1:2
   323:  2:\1:2:\1:2:\2
   324:  2:\1:2:\1:\2:2
   325:  2:\1:\2:2:2:\1
   326:  2:\1:\2:2:\1:2
   327:  2:\1:\2:\1:2:2
   328:  2:\1:\1:2:2:\2
   329:  2:\1:\1:2:\2:2
   330:  2:\1:\1:\2:2:2
   331:  \2:2:2:2:\1:\1
   332:  \2:2:2:\1:2:\1
   333:  \2:2:2:\1:\1:2
   334:  \2:2:\1:2:2:\1
   335:  \2:2:\1:2:\1:2
   336:  \2:2:\1:\1:2:2
   337:  \2:\1:2:2:2:\1
   338:  \2:\1:2:2:\1:2
   339:  \2:\1:2:\1:2:2
   340:  \2:\1:\1:2:2:2
   341:  \1:2:2:2:\2:\1
   342:  \1:2:2:2:\1:\2
   343:  \1:2:2:\2:2:\1
   344:  \1:2:2:\2:\1:2
   345:  \1:2:2:\1:2:\2
   346:  \1:2:2:\1:\2:2
   347:  \1:2:\2:2:2:\1
   348:  \1:2:\2:2:\1:2
   349:  \1:2:\2:\1:2:2
   350:  \1:2:\1:2:2:\2
   351:  \1:2:\1:2:\2:2
   352:  \1:2:\1:\2:2:2
   353:  \1:\2:2:2:2:\1
   354:  \1:\2:2:2:\1:2
   355:  \1:\2:2:\1:2:2
   356:  \1:\2:\1:2:2:2
   357:  \1:\1:2:2:2:\2
   358:  \1:\1:2:2:\2:2
   359:  \1:\1:2:\2:2:2
   360:  \1:\1:\2:2:2:2
family= 3 3 0 new D3h genus #     4 is 0:0:0:\0:\1:\2
     1:  0:0:0:\0:\1:\2
     2:  0:0:0:\0:\2:\1
     3:  0:0:0:\1:\0:\2
     4:  0:0:0:\1:\2:\0
     5:  0:0:0:\2:\0:\1
     6:  0:0:0:\2:\1:\0
     7:  0:0:\0:0:\1:\2
     8:  0:0:\0:0:\2:\1
     9:  0:0:\0:\1:0:\2
    10:  0:0:\0:\1:\2:0
    11:  0:0:\0:\2:0:\1
    12:  0:0:\0:\2:\1:0
    13:  0:0:\1:0:\0:\2
    14:  0:0:\1:0:\2:\0
    15:  0:0:\1:\0:0:\2
    16:  0:0:\1:\0:\2:0
    17:  0:0:\1:\2:0:\0
    18:  0:0:\1:\2:\0:0
    19:  0:0:\2:0:\0:\1
    20:  0:0:\2:0:\1:\0
    21:  0:0:\2:\0:0:\1
    22:  0:0:\2:\0:\1:0
    23:  0:0:\2:\1:0:\0
    24:  0:0:\2:\1:\0:0
    25:  0:\0:0:0:\1:\2
    26:  0:\0:0:0:\2:\1
    27:  0:\0:0:\1:0:\2
    28:  0:\0:0:\1:\2:0
    29:  0:\0:0:\2:0:\1
    30:  0:\0:0:\2:\1:0
    31:  0:\0:\1:0:0:\2
    32:  0:\0:\1:0:\2:0
    33:  0:\0:\1:\2:0:0
    34:  0:\0:\2:0:0:\1
    35:  0:\0:\2:0:\1:0
    36:  0:\0:\2:\1:0:0
    37:  0:\1:0:0:\0:\2
    38:  0:\1:0:0:\2:\0
    39:  0:\1:0:\0:0:\2
    40:  0:\1:0:\0:\2:0
    41:  0:\1:0:\2:0:\0
    42:  0:\1:0:\2:\0:0
    43:  0:\1:\0:0:0:\2
    44:  0:\1:\0:0:\2:0
    45:  0:\1:\0:\2:0:0
    46:  0:\1:\2:0:0:\0
    47:  0:\1:\2:0:\0:0
    48:  0:\1:\2:\0:0:0
    49:  0:\2:0:0:\0:\1
    50:  0:\2:0:0:\1:\0
    51:  0:\2:0:\0:0:\1
    52:  0:\2:0:\0:\1:0
    53:  0:\2:0:\1:0:\0
    54:  0:\2:0:\1:\0:0
    55:  0:\2:\0:0:0:\1
    56:  0:\2:\0:0:\1:0
    57:  0:\2:\0:\1:0:0
    58:  0:\2:\1:0:0:\0
    59:  0:\2:\1:0:\0:0
    60:  0:\2:\1:\0:0:0
    61:  \0:0:0:0:\1:\2
    62:  \0:0:0:0:\2:\1
    63:  \0:0:0:\1:0:\2
    64:  \0:0:0:\1:\2:0
    65:  \0:0:0:\2:0:\1
    66:  \0:0:0:\2:\1:0
    67:  \0:0:\1:0:0:\2
    68:  \0:0:\1:0:\2:0
    69:  \0:0:\1:\2:0:0
    70:  \0:0:\2:0:0:\1
    71:  \0:0:\2:0:\1:0
    72:  \0:0:\2:\1:0:0
    73:  \0:\1:0:0:0:\2
    74:  \0:\1:0:0:\2:0
    75:  \0:\1:0:\2:0:0
    76:  \0:\1:\2:0:0:0
    77:  \0:\2:0:0:0:\1
    78:  \0:\2:0:0:\1:0
    79:  \0:\2:0:\1:0:0
    80:  \0:\2:\1:0:0:0
    81:  \1:0:0:0:\0:\2
    82:  \1:0:0:0:\2:\0
    83:  \1:0:0:\0:0:\2
    84:  \1:0:0:\0:\2:0
    85:  \1:0:0:\2:0:\0
    86:  \1:0:0:\2:\0:0
    87:  \1:0:\0:0:0:\2
    88:  \1:0:\0:0:\2:0
    89:  \1:0:\0:\2:0:0
    90:  \1:0:\2:0:0:\0
    91:  \1:0:\2:0:\0:0
    92:  \1:0:\2:\0:0:0
    93:  \1:\0:0:0:0:\2
    94:  \1:\0:0:0:\2:0
    95:  \1:\0:0:\2:0:0
    96:  \1:\0:\2:0:0:0
    97:  \1:\2:0:0:0:\0
    98:  \1:\2:0:0:\0:0
    99:  \1:\2:0:\0:0:0
   100:  \1:\2:\0:0:0:0
   101:  \2:0:0:0:\0:\1
   102:  \2:0:0:0:\1:\0
   103:  \2:0:0:\0:0:\1
   104:  \2:0:0:\0:\1:0
   105:  \2:0:0:\1:0:\0
   106:  \2:0:0:\1:\0:0
   107:  \2:0:\0:0:0:\1
   108:  \2:0:\0:0:\1:0
   109:  \2:0:\0:\1:0:0
   110:  \2:0:\1:0:0:\0
   111:  \2:0:\1:0:\0:0
   112:  \2:0:\1:\0:0:0
   113:  \2:\0:0:0:0:\1
   114:  \2:\0:0:0:\1:0
   115:  \2:\0:0:\1:0:0
   116:  \2:\0:\1:0:0:0
   117:  \2:\1:0:0:0:\0
   118:  \2:\1:0:0:\0:0
   119:  \2:\1:0:\0:0:0
   120:  \2:\1:\0:0:0:0
   121:  1:1:1:\1:\2:\0
   122:  1:1:1:\1:\0:\2
   123:  1:1:1:\2:\1:\0
   124:  1:1:1:\2:\0:\1
   125:  1:1:1:\0:\1:\2
   126:  1:1:1:\0:\2:\1
   127:  1:1:\1:1:\2:\0
   128:  1:1:\1:1:\0:\2
   129:  1:1:\1:\2:1:\0
   130:  1:1:\1:\2:\0:1
   131:  1:1:\1:\0:1:\2
   132:  1:1:\1:\0:\2:1
   133:  1:1:\2:1:\1:\0
   134:  1:1:\2:1:\0:\1
   135:  1:1:\2:\1:1:\0
   136:  1:1:\2:\1:\0:1
   137:  1:1:\2:\0:1:\1
   138:  1:1:\2:\0:\1:1
   139:  1:1:\0:1:\1:\2
   140:  1:1:\0:1:\2:\1
   141:  1:1:\0:\1:1:\2
   142:  1:1:\0:\1:\2:1
   143:  1:1:\0:\2:1:\1
   144:  1:1:\0:\2:\1:1
   145:  1:\1:1:1:\2:\0
   146:  1:\1:1:1:\0:\2
   147:  1:\1:1:\2:1:\0
   148:  1:\1:1:\2:\0:1
   149:  1:\1:1:\0:1:\2
   150:  1:\1:1:\0:\2:1
   151:  1:\1:\2:1:1:\0
   152:  1:\1:\2:1:\0:1
   153:  1:\1:\2:\0:1:1
   154:  1:\1:\0:1:1:\2
   155:  1:\1:\0:1:\2:1
   156:  1:\1:\0:\2:1:1
   157:  1:\2:1:1:\1:\0
   158:  1:\2:1:1:\0:\1
   159:  1:\2:1:\1:1:\0
   160:  1:\2:1:\1:\0:1
   161:  1:\2:1:\0:1:\1
   162:  1:\2:1:\0:\1:1
   163:  1:\2:\1:1:1:\0
   164:  1:\2:\1:1:\0:1
   165:  1:\2:\1:\0:1:1
   166:  1:\2:\0:1:1:\1
   167:  1:\2:\0:1:\1:1
   168:  1:\2:\0:\1:1:1
   169:  1:\0:1:1:\1:\2
   170:  1:\0:1:1:\2:\1
   171:  1:\0:1:\1:1:\2
   172:  1:\0:1:\1:\2:1
   173:  1:\0:1:\2:1:\1
   174:  1:\0:1:\2:\1:1
   175:  1:\0:\1:1:1:\2
   176:  1:\0:\1:1:\2:1
   177:  1:\0:\1:\2:1:1
   178:  1:\0:\2:1:1:\1
   179:  1:\0:\2:1:\1:1
   180:  1:\0:\2:\1:1:1
   181:  \1:1:1:1:\2:\0
   182:  \1:1:1:1:\0:\2
   183:  \1:1:1:\2:1:\0
   184:  \1:1:1:\2:\0:1
   185:  \1:1:1:\0:1:\2
   186:  \1:1:1:\0:\2:1
   187:  \1:1:\2:1:1:\0
   188:  \1:1:\2:1:\0:1
   189:  \1:1:\2:\0:1:1
   190:  \1:1:\0:1:1:\2
   191:  \1:1:\0:1:\2:1
   192:  \1:1:\0:\2:1:1
   193:  \1:\2:1:1:1:\0
   194:  \1:\2:1:1:\0:1
   195:  \1:\2:1:\0:1:1
   196:  \1:\2:\0:1:1:1
   197:  \1:\0:1:1:1:\2
   198:  \1:\0:1:1:\2:1
   199:  \1:\0:1:\2:1:1
   200:  \1:\0:\2:1:1:1
   201:  \2:1:1:1:\1:\0
   202:  \2:1:1:1:\0:\1
   203:  \2:1:1:\1:1:\0
   204:  \2:1:1:\1:\0:1
   205:  \2:1:1:\0:1:\1
   206:  \2:1:1:\0:\1:1
   207:  \2:1:\1:1:1:\0
   208:  \2:1:\1:1:\0:1
   209:  \2:1:\1:\0:1:1
   210:  \2:1:\0:1:1:\1
   211:  \2:1:\0:1:\1:1
   212:  \2:1:\0:\1:1:1
   213:  \2:\1:1:1:1:\0
   214:  \2:\1:1:1:\0:1
   215:  \2:\1:1:\0:1:1
   216:  \2:\1:\0:1:1:1
   217:  \2:\0:1:1:1:\1
   218:  \2:\0:1:1:\1:1
   219:  \2:\0:1:\1:1:1
   220:  \2:\0:\1:1:1:1
   221:  \0:1:1:1:\1:\2
   222:  \0:1:1:1:\2:\1
   223:  \0:1:1:\1:1:\2
   224:  \0:1:1:\1:\2:1
   225:  \0:1:1:\2:1:\1
   226:  \0:1:1:\2:\1:1
   227:  \0:1:\1:1:1:\2
   228:  \0:1:\1:1:\2:1
   229:  \0:1:\1:\2:1:1
   230:  \0:1:\2:1:1:\1
   231:  \0:1:\2:1:\1:1
   232:  \0:1:\2:\1:1:1
   233:  \0:\1:1:1:1:\2
   234:  \0:\1:1:1:\2:1
   235:  \0:\1:1:\2:1:1
   236:  \0:\1:\2:1:1:1
   237:  \0:\2:1:1:1:\1
   238:  \0:\2:1:1:\1:1
   239:  \0:\2:1:\1:1:1
   240:  \0:\2:\1:1:1:1
   241:  2:2:2:\2:\0:\1
   242:  2:2:2:\2:\1:\0
   243:  2:2:2:\0:\2:\1
   244:  2:2:2:\0:\1:\2
   245:  2:2:2:\1:\2:\0
   246:  2:2:2:\1:\0:\2
   247:  2:2:\2:2:\0:\1
   248:  2:2:\2:2:\1:\0
   249:  2:2:\2:\0:2:\1
   250:  2:2:\2:\0:\1:2
   251:  2:2:\2:\1:2:\0
   252:  2:2:\2:\1:\0:2
   253:  2:2:\0:2:\2:\1
   254:  2:2:\0:2:\1:\2
   255:  2:2:\0:\2:2:\1
   256:  2:2:\0:\2:\1:2
   257:  2:2:\0:\1:2:\2
   258:  2:2:\0:\1:\2:2
   259:  2:2:\1:2:\2:\0
   260:  2:2:\1:2:\0:\2
   261:  2:2:\1:\2:2:\0
   262:  2:2:\1:\2:\0:2
   263:  2:2:\1:\0:2:\2
   264:  2:2:\1:\0:\2:2
   265:  2:\2:2:2:\0:\1
   266:  2:\2:2:2:\1:\0
   267:  2:\2:2:\0:2:\1
   268:  2:\2:2:\0:\1:2
   269:  2:\2:2:\1:2:\0
   270:  2:\2:2:\1:\0:2
   271:  2:\2:\0:2:2:\1
   272:  2:\2:\0:2:\1:2
   273:  2:\2:\0:\1:2:2
   274:  2:\2:\1:2:2:\0
   275:  2:\2:\1:2:\0:2
   276:  2:\2:\1:\0:2:2
   277:  2:\0:2:2:\2:\1
   278:  2:\0:2:2:\1:\2
   279:  2:\0:2:\2:2:\1
   280:  2:\0:2:\2:\1:2
   281:  2:\0:2:\1:2:\2
   282:  2:\0:2:\1:\2:2
   283:  2:\0:\2:2:2:\1
   284:  2:\0:\2:2:\1:2
   285:  2:\0:\2:\1:2:2
   286:  2:\0:\1:2:2:\2
   287:  2:\0:\1:2:\2:2
   288:  2:\0:\1:\2:2:2
   289:  2:\1:2:2:\2:\0
   290:  2:\1:2:2:\0:\2
   291:  2:\1:2:\2:2:\0
   292:  2:\1:2:\2:\0:2
   293:  2:\1:2:\0:2:\2
   294:  2:\1:2:\0:\2:2
   295:  2:\1:\2:2:2:\0
   296:  2:\1:\2:2:\0:2
   297:  2:\1:\2:\0:2:2
   298:  2:\1:\0:2:2:\2
   299:  2:\1:\0:2:\2:2
   300:  2:\1:\0:\2:2:2
   301:  \2:2:2:2:\0:\1
   302:  \2:2:2:2:\1:\0
   303:  \2:2:2:\0:2:\1
   304:  \2:2:2:\0:\1:2
   305:  \2:2:2:\1:2:\0
   306:  \2:2:2:\1:\0:2
   307:  \2:2:\0:2:2:\1
   308:  \2:2:\0:2:\1:2
   309:  \2:2:\0:\1:2:2
   310:  \2:2:\1:2:2:\0
   311:  \2:2:\1:2:\0:2
   312:  \2:2:\1:\0:2:2
   313:  \2:\0:2:2:2:\1
   314:  \2:\0:2:2:\1:2
   315:  \2:\0:2:\1:2:2
   316:  \2:\0:\1:2:2:2
   317:  \2:\1:2:2:2:\0
   318:  \2:\1:2:2:\0:2
   319:  \2:\1:2:\0:2:2
   320:  \2:\1:\0:2:2:2
   321:  \0:2:2:2:\2:\1
   322:  \0:2:2:2:\1:\2
   323:  \0:2:2:\2:2:\1
   324:  \0:2:2:\2:\1:2
   325:  \0:2:2:\1:2:\2
   326:  \0:2:2:\1:\2:2
   327:  \0:2:\2:2:2:\1
   328:  \0:2:\2:2:\1:2
   329:  \0:2:\2:\1:2:2
   330:  \0:2:\1:2:2:\2
   331:  \0:2:\1:2:\2:2
   332:  \0:2:\1:\2:2:2
   333:  \0:\2:2:2:2:\1
   334:  \0:\2:2:2:\1:2
   335:  \0:\2:2:\1:2:2
   336:  \0:\2:\1:2:2:2
   337:  \0:\1:2:2:2:\2
   338:  \0:\1:2:2:\2:2
   339:  \0:\1:2:\2:2:2
   340:  \0:\1:\2:2:2:2
   341:  \1:2:2:2:\2:\0
   342:  \1:2:2:2:\0:\2
   343:  \1:2:2:\2:2:\0
   344:  \1:2:2:\2:\0:2
   345:  \1:2:2:\0:2:\2
   346:  \1:2:2:\0:\2:2
   347:  \1:2:\2:2:2:\0
   348:  \1:2:\2:2:\0:2
   349:  \1:2:\2:\0:2:2
   350:  \1:2:\0:2:2:\2
   351:  \1:2:\0:2:\2:2
   352:  \1:2:\0:\2:2:2
   353:  \1:\2:2:2:2:\0
   354:  \1:\2:2:2:\0:2
   355:  \1:\2:2:\0:2:2
   356:  \1:\2:\0:2:2:2
   357:  \1:\0:2:2:2:\2
   358:  \1:\0:2:2:\2:2
   359:  \1:\0:2:\2:2:2
   360:  \1:\0:\2:2:2:2
family= 3 3 0 new D3h genus #     5 is 0:0:0:\1:\1:\1
     1:  0:0:0:\1:\1:\1
     2:  0:0:\1:0:\1:\1
     3:  0:0:\1:\1:0:\1
     4:  0:0:\1:\1:\1:0
     5:  0:\1:0:0:\1:\1
     6:  0:\1:0:\1:0:\1
     7:  0:\1:0:\1:\1:0
     8:  0:\1:\1:0:0:\1
     9:  0:\1:\1:0:\1:0
    10:  0:\1:\1:\1:0:0
    11:  \1:0:0:0:\1:\1
    12:  \1:0:0:\1:0:\1
    13:  \1:0:0:\1:\1:0
    14:  \1:0:\1:0:0:\1
    15:  \1:0:\1:0:\1:0
    16:  \1:0:\1:\1:0:0
    17:  \1:\1:0:0:0:\1
    18:  \1:\1:0:0:\1:0
    19:  \1:\1:0:\1:0:0
    20:  \1:\1:\1:0:0:0
    21:  1:1:1:\2:\2:\2
    22:  1:1:\2:1:\2:\2
    23:  1:1:\2:\2:1:\2
    24:  1:1:\2:\2:\2:1
    25:  1:\2:1:1:\2:\2
    26:  1:\2:1:\2:1:\2
    27:  1:\2:1:\2:\2:1
    28:  1:\2:\2:1:1:\2
    29:  1:\2:\2:1:\2:1
    30:  1:\2:\2:\2:1:1
    31:  \2:1:1:1:\2:\2
    32:  \2:1:1:\2:1:\2
    33:  \2:1:1:\2:\2:1
    34:  \2:1:\2:1:1:\2
    35:  \2:1:\2:1:\2:1
    36:  \2:1:\2:\2:1:1
    37:  \2:\2:1:1:1:\2
    38:  \2:\2:1:1:\2:1
    39:  \2:\2:1:\2:1:1
    40:  \2:\2:\2:1:1:1
    41:  2:2:2:\0:\0:\0
    42:  2:2:\0:2:\0:\0
    43:  2:2:\0:\0:2:\0
    44:  2:2:\0:\0:\0:2
    45:  2:\0:2:2:\0:\0
    46:  2:\0:2:\0:2:\0
    47:  2:\0:2:\0:\0:2
    48:  2:\0:\0:2:2:\0
    49:  2:\0:\0:2:\0:2
    50:  2:\0:\0:\0:2:2
    51:  \0:2:2:2:\0:\0
    52:  \0:2:2:\0:2:\0
    53:  \0:2:2:\0:\0:2
    54:  \0:2:\0:2:2:\0
    55:  \0:2:\0:2:\0:2
    56:  \0:2:\0:\0:2:2
    57:  \0:\0:2:2:2:\0
    58:  \0:\0:2:2:\0:2
    59:  \0:\0:2:\0:2:2
    60:  \0:\0:\0:2:2:2
    61:  0:0:0:\2:\2:\2
    62:  0:0:\2:0:\2:\2
    63:  0:0:\2:\2:0:\2
    64:  0:0:\2:\2:\2:0
    65:  0:\2:0:0:\2:\2
    66:  0:\2:0:\2:0:\2
    67:  0:\2:0:\2:\2:0
    68:  0:\2:\2:0:0:\2
    69:  0:\2:\2:0:\2:0
    70:  0:\2:\2:\2:0:0
    71:  \2:0:0:0:\2:\2
    72:  \2:0:0:\2:0:\2
    73:  \2:0:0:\2:\2:0
    74:  \2:0:\2:0:0:\2
    75:  \2:0:\2:0:\2:0
    76:  \2:0:\2:\2:0:0
    77:  \2:\2:0:0:0:\2
    78:  \2:\2:0:0:\2:0
    79:  \2:\2:0:\2:0:0
    80:  \2:\2:\2:0:0:0
    81:  1:1:1:\0:\0:\0
    82:  1:1:\0:1:\0:\0
    83:  1:1:\0:\0:1:\0
    84:  1:1:\0:\0:\0:1
    85:  1:\0:1:1:\0:\0
    86:  1:\0:1:\0:1:\0
    87:  1:\0:1:\0:\0:1
    88:  1:\0:\0:1:1:\0
    89:  1:\0:\0:1:\0:1
    90:  1:\0:\0:\0:1:1
    91:  \0:1:1:1:\0:\0
    92:  \0:1:1:\0:1:\0
    93:  \0:1:1:\0:\0:1
    94:  \0:1:\0:1:1:\0
    95:  \0:1:\0:1:\0:1
    96:  \0:1:\0:\0:1:1
    97:  \0:\0:1:1:1:\0
    98:  \0:\0:1:1:\0:1
    99:  \0:\0:1:\0:1:1
   100:  \0:\0:\0:1:1:1
   101:  2:2:2:\1:\1:\1
   102:  2:2:\1:2:\1:\1
   103:  2:2:\1:\1:2:\1
   104:  2:2:\1:\1:\1:2
   105:  2:\1:2:2:\1:\1
   106:  2:\1:2:\1:2:\1
   107:  2:\1:2:\1:\1:2
   108:  2:\1:\1:2:2:\1
   109:  2:\1:\1:2:\1:2
   110:  2:\1:\1:\1:2:2
   111:  \1:2:2:2:\1:\1
   112:  \1:2:2:\1:2:\1
   113:  \1:2:2:\1:\1:2
   114:  \1:2:\1:2:2:\1
   115:  \1:2:\1:2:\1:2
   116:  \1:2:\1:\1:2:2
   117:  \1:\1:2:2:2:\1
   118:  \1:\1:2:2:\1:2
   119:  \1:\1:2:\1:2:2
   120:  \1:\1:\1:2:2:2
family= 3 3 0 new D3h genus #     6 is 0:0:0:\1:\1:\2
     1:  0:0:0:\1:\1:\2
     2:  0:0:0:\1:\2:\1
     3:  0:0:0:\2:\1:\1
     4:  0:0:\1:0:\1:\2
     5:  0:0:\1:0:\2:\1
     6:  0:0:\1:\1:0:\2
     7:  0:0:\1:\1:\2:0
     8:  0:0:\1:\2:0:\1
     9:  0:0:\1:\2:\1:0
    10:  0:0:\2:0:\1:\1
    11:  0:0:\2:\1:0:\1
    12:  0:0:\2:\1:\1:0
    13:  0:\1:0:0:\1:\2
    14:  0:\1:0:0:\2:\1
    15:  0:\1:0:\1:0:\2
    16:  0:\1:0:\1:\2:0
    17:  0:\1:0:\2:0:\1
    18:  0:\1:0:\2:\1:0
    19:  0:\1:\1:0:0:\2
    20:  0:\1:\1:0:\2:0
    21:  0:\1:\1:\2:0:0
    22:  0:\1:\2:0:0:\1
    23:  0:\1:\2:0:\1:0
    24:  0:\1:\2:\1:0:0
    25:  0:\2:0:0:\1:\1
    26:  0:\2:0:\1:0:\1
    27:  0:\2:0:\1:\1:0
    28:  0:\2:\1:0:0:\1
    29:  0:\2:\1:0:\1:0
    30:  0:\2:\1:\1:0:0
    31:  \1:0:0:0:\1:\2
    32:  \1:0:0:0:\2:\1
    33:  \1:0:0:\1:0:\2
    34:  \1:0:0:\1:\2:0
    35:  \1:0:0:\2:0:\1
    36:  \1:0:0:\2:\1:0
    37:  \1:0:\1:0:0:\2
    38:  \1:0:\1:0:\2:0
    39:  \1:0:\1:\2:0:0
    40:  \1:0:\2:0:0:\1
    41:  \1:0:\2:0:\1:0
    42:  \1:0:\2:\1:0:0
    43:  \1:\1:0:0:0:\2
    44:  \1:\1:0:0:\2:0
    45:  \1:\1:0:\2:0:0
    46:  \1:\1:\2:0:0:0
    47:  \1:\2:0:0:0:\1
    48:  \1:\2:0:0:\1:0
    49:  \1:\2:0:\1:0:0
    50:  \1:\2:\1:0:0:0
    51:  \2:0:0:0:\1:\1
    52:  \2:0:0:\1:0:\1
    53:  \2:0:0:\1:\1:0
    54:  \2:0:\1:0:0:\1
    55:  \2:0:\1:0:\1:0
    56:  \2:0:\1:\1:0:0
    57:  \2:\1:0:0:0:\1
    58:  \2:\1:0:0:\1:0
    59:  \2:\1:0:\1:0:0
    60:  \2:\1:\1:0:0:0
    61:  1:1:1:\2:\2:\0
    62:  1:1:1:\2:\0:\2
    63:  1:1:1:\0:\2:\2
    64:  1:1:\2:1:\2:\0
    65:  1:1:\2:1:\0:\2
    66:  1:1:\2:\2:1:\0
    67:  1:1:\2:\2:\0:1
    68:  1:1:\2:\0:1:\2
    69:  1:1:\2:\0:\2:1
    70:  1:1:\0:1:\2:\2
    71:  1:1:\0:\2:1:\2
    72:  1:1:\0:\2:\2:1
    73:  1:\2:1:1:\2:\0
    74:  1:\2:1:1:\0:\2
    75:  1:\2:1:\2:1:\0
    76:  1:\2:1:\2:\0:1
    77:  1:\2:1:\0:1:\2
    78:  1:\2:1:\0:\2:1
    79:  1:\2:\2:1:1:\0
    80:  1:\2:\2:1:\0:1
    81:  1:\2:\2:\0:1:1
    82:  1:\2:\0:1:1:\2
    83:  1:\2:\0:1:\2:1
    84:  1:\2:\0:\2:1:1
    85:  1:\0:1:1:\2:\2
    86:  1:\0:1:\2:1:\2
    87:  1:\0:1:\2:\2:1
    88:  1:\0:\2:1:1:\2
    89:  1:\0:\2:1:\2:1
    90:  1:\0:\2:\2:1:1
    91:  \2:1:1:1:\2:\0
    92:  \2:1:1:1:\0:\2
    93:  \2:1:1:\2:1:\0
    94:  \2:1:1:\2:\0:1
    95:  \2:1:1:\0:1:\2
    96:  \2:1:1:\0:\2:1
    97:  \2:1:\2:1:1:\0
    98:  \2:1:\2:1:\0:1
    99:  \2:1:\2:\0:1:1
   100:  \2:1:\0:1:1:\2
   101:  \2:1:\0:1:\2:1
   102:  \2:1:\0:\2:1:1
   103:  \2:\2:1:1:1:\0
   104:  \2:\2:1:1:\0:1
   105:  \2:\2:1:\0:1:1
   106:  \2:\2:\0:1:1:1
   107:  \2:\0:1:1:1:\2
   108:  \2:\0:1:1:\2:1
   109:  \2:\0:1:\2:1:1
   110:  \2:\0:\2:1:1:1
   111:  \0:1:1:1:\2:\2
   112:  \0:1:1:\2:1:\2
   113:  \0:1:1:\2:\2:1
   114:  \0:1:\2:1:1:\2
   115:  \0:1:\2:1:\2:1
   116:  \0:1:\2:\2:1:1
   117:  \0:\2:1:1:1:\2
   118:  \0:\2:1:1:\2:1
   119:  \0:\2:1:\2:1:1
   120:  \0:\2:\2:1:1:1
   121:  2:2:2:\0:\0:\1
   122:  2:2:2:\0:\1:\0
   123:  2:2:2:\1:\0:\0
   124:  2:2:\0:2:\0:\1
   125:  2:2:\0:2:\1:\0
   126:  2:2:\0:\0:2:\1
   127:  2:2:\0:\0:\1:2
   128:  2:2:\0:\1:2:\0
   129:  2:2:\0:\1:\0:2
   130:  2:2:\1:2:\0:\0
   131:  2:2:\1:\0:2:\0
   132:  2:2:\1:\0:\0:2
   133:  2:\0:2:2:\0:\1
   134:  2:\0:2:2:\1:\0
   135:  2:\0:2:\0:2:\1
   136:  2:\0:2:\0:\1:2
   137:  2:\0:2:\1:2:\0
   138:  2:\0:2:\1:\0:2
   139:  2:\0:\0:2:2:\1
   140:  2:\0:\0:2:\1:2
   141:  2:\0:\0:\1:2:2
   142:  2:\0:\1:2:2:\0
   143:  2:\0:\1:2:\0:2
   144:  2:\0:\1:\0:2:2
   145:  2:\1:2:2:\0:\0
   146:  2:\1:2:\0:2:\0
   147:  2:\1:2:\0:\0:2
   148:  2:\1:\0:2:2:\0
   149:  2:\1:\0:2:\0:2
   150:  2:\1:\0:\0:2:2
   151:  \0:2:2:2:\0:\1
   152:  \0:2:2:2:\1:\0
   153:  \0:2:2:\0:2:\1
   154:  \0:2:2:\0:\1:2
   155:  \0:2:2:\1:2:\0
   156:  \0:2:2:\1:\0:2
   157:  \0:2:\0:2:2:\1
   158:  \0:2:\0:2:\1:2
   159:  \0:2:\0:\1:2:2
   160:  \0:2:\1:2:2:\0
   161:  \0:2:\1:2:\0:2
   162:  \0:2:\1:\0:2:2
   163:  \0:\0:2:2:2:\1
   164:  \0:\0:2:2:\1:2
   165:  \0:\0:2:\1:2:2
   166:  \0:\0:\1:2:2:2
   167:  \0:\1:2:2:2:\0
   168:  \0:\1:2:2:\0:2
   169:  \0:\1:2:\0:2:2
   170:  \0:\1:\0:2:2:2
   171:  \1:2:2:2:\0:\0
   172:  \1:2:2:\0:2:\0
   173:  \1:2:2:\0:\0:2
   174:  \1:2:\0:2:2:\0
   175:  \1:2:\0:2:\0:2
   176:  \1:2:\0:\0:2:2
   177:  \1:\0:2:2:2:\0
[truncated: 2,385,324 more chars]
