# Supplementary material for: The Polytope Formalism: application to molecular constitution and the prospect of a complete description of Chemical Space
Source: Chem Sci. 2026 Jan 8;17(4):2102–18. doi: 10.1039/d5sc08813e (PMC12780917; doi:10.1039/d5sc08813e)
Supplement: SC-017-D5SC08813E-s001 [file SC-017-D5SC08813E-s001.zip › publication files/species/species_D3h_S3B7.txt]

S3B7
D3h
====
 
family= 7 0 0
 
family= 7 0 0 new D3h genus #     1 is 0:0:0:0:0:0:0
     1:  0:0:0:0:0:0:0
     2:  1:1:1:1:1:1:1
     3:  2:2:2:2:2:2:2
family= 7 0 0 new D3h genus #     2 is 0:0:0:0:0:0:1
     1:  0:0:0:0:0:0:1
     2:  0:0:0:0:0:1:0
     3:  0:0:0:0:1:0:0
     4:  0:0:0:1:0:0:0
     5:  0:0:1:0:0:0:0
     6:  0:1:0:0:0:0:0
     7:  1:0:0:0:0:0:0
     8:  1:1:1:1:1:1:2
     9:  1:1:1:1:1:2:1
    10:  1:1:1:1:2:1:1
    11:  1:1:1:2:1:1:1
    12:  1:1:2:1:1:1:1
    13:  1:2:1:1:1:1:1
    14:  2:1:1:1:1:1:1
    15:  2:2:2:2:2:2:0
    16:  2:2:2:2:2:0:2
    17:  2:2:2:2:0:2:2
    18:  2:2:2:0:2:2:2
    19:  2:2:0:2:2:2:2
    20:  2:0:2:2:2:2:2
    21:  0:2:2:2:2:2:2
    22:  0:0:0:0:0:0:2
    23:  0:0:0:0:0:2:0
    24:  0:0:0:0:2:0:0
    25:  0:0:0:2:0:0:0
    26:  0:0:2:0:0:0:0
    27:  0:2:0:0:0:0:0
    28:  2:0:0:0:0:0:0
    29:  1:1:1:1:1:1:0
    30:  1:1:1:1:1:0:1
    31:  1:1:1:1:0:1:1
    32:  1:1:1:0:1:1:1
    33:  1:1:0:1:1:1:1
    34:  1:0:1:1:1:1:1
    35:  0:1:1:1:1:1:1
    36:  2:2:2:2:2:2:1
    37:  2:2:2:2:2:1:2
    38:  2:2:2:2:1:2:2
    39:  2:2:2:1:2:2:2
    40:  2:2:1:2:2:2:2
    41:  2:1:2:2:2:2:2
    42:  1:2:2:2:2:2:2
family= 7 0 0 new D3h genus #     3 is 0:0:0:0:0:1:1
     1:  0:0:0:0:0:1:1
     2:  0:0:0:0:1:0:1
     3:  0:0:0:0:1:1:0
     4:  0:0:0:1:0:0:1
     5:  0:0:0:1:0:1:0
     6:  0:0:0:1:1:0:0
     7:  0:0:1:0:0:0:1
     8:  0:0:1:0:0:1:0
     9:  0:0:1:0:1:0:0
    10:  0:0:1:1:0:0:0
    11:  0:1:0:0:0:0:1
    12:  0:1:0:0:0:1:0
    13:  0:1:0:0:1:0:0
    14:  0:1:0:1:0:0:0
    15:  0:1:1:0:0:0:0
    16:  1:0:0:0:0:0:1
    17:  1:0:0:0:0:1:0
    18:  1:0:0:0:1:0:0
    19:  1:0:0:1:0:0:0
    20:  1:0:1:0:0:0:0
    21:  1:1:0:0:0:0:0
    22:  1:1:1:1:1:2:2
    23:  1:1:1:1:2:1:2
    24:  1:1:1:1:2:2:1
    25:  1:1:1:2:1:1:2
    26:  1:1:1:2:1:2:1
    27:  1:1:1:2:2:1:1
    28:  1:1:2:1:1:1:2
    29:  1:1:2:1:1:2:1
    30:  1:1:2:1:2:1:1
    31:  1:1:2:2:1:1:1
    32:  1:2:1:1:1:1:2
    33:  1:2:1:1:1:2:1
    34:  1:2:1:1:2:1:1
    35:  1:2:1:2:1:1:1
    36:  1:2:2:1:1:1:1
    37:  2:1:1:1:1:1:2
    38:  2:1:1:1:1:2:1
    39:  2:1:1:1:2:1:1
    40:  2:1:1:2:1:1:1
    41:  2:1:2:1:1:1:1
    42:  2:2:1:1:1:1:1
    43:  2:2:2:2:2:0:0
    44:  2:2:2:2:0:2:0
    45:  2:2:2:2:0:0:2
    46:  2:2:2:0:2:2:0
    47:  2:2:2:0:2:0:2
    48:  2:2:2:0:0:2:2
    49:  2:2:0:2:2:2:0
    50:  2:2:0:2:2:0:2
    51:  2:2:0:2:0:2:2
    52:  2:2:0:0:2:2:2
    53:  2:0:2:2:2:2:0
    54:  2:0:2:2:2:0:2
    55:  2:0:2:2:0:2:2
    56:  2:0:2:0:2:2:2
    57:  2:0:0:2:2:2:2
    58:  0:2:2:2:2:2:0
    59:  0:2:2:2:2:0:2
    60:  0:2:2:2:0:2:2
    61:  0:2:2:0:2:2:2
    62:  0:2:0:2:2:2:2
    63:  0:0:2:2:2:2:2
    64:  0:0:0:0:0:2:2
    65:  0:0:0:0:2:0:2
    66:  0:0:0:0:2:2:0
    67:  0:0:0:2:0:0:2
    68:  0:0:0:2:0:2:0
    69:  0:0:0:2:2:0:0
    70:  0:0:2:0:0:0:2
    71:  0:0:2:0:0:2:0
    72:  0:0:2:0:2:0:0
    73:  0:0:2:2:0:0:0
    74:  0:2:0:0:0:0:2
    75:  0:2:0:0:0:2:0
    76:  0:2:0:0:2:0:0
    77:  0:2:0:2:0:0:0
    78:  0:2:2:0:0:0:0
    79:  2:0:0:0:0:0:2
    80:  2:0:0:0:0:2:0
    81:  2:0:0:0:2:0:0
    82:  2:0:0:2:0:0:0
    83:  2:0:2:0:0:0:0
    84:  2:2:0:0:0:0:0
    85:  1:1:1:1:1:0:0
    86:  1:1:1:1:0:1:0
    87:  1:1:1:1:0:0:1
    88:  1:1:1:0:1:1:0
    89:  1:1:1:0:1:0:1
    90:  1:1:1:0:0:1:1
    91:  1:1:0:1:1:1:0
    92:  1:1:0:1:1:0:1
    93:  1:1:0:1:0:1:1
    94:  1:1:0:0:1:1:1
    95:  1:0:1:1:1:1:0
    96:  1:0:1:1:1:0:1
    97:  1:0:1:1:0:1:1
    98:  1:0:1:0:1:1:1
    99:  1:0:0:1:1:1:1
   100:  0:1:1:1:1:1:0
   101:  0:1:1:1:1:0:1
   102:  0:1:1:1:0:1:1
   103:  0:1:1:0:1:1:1
   104:  0:1:0:1:1:1:1
   105:  0:0:1:1:1:1:1
   106:  2:2:2:2:2:1:1
   107:  2:2:2:2:1:2:1
   108:  2:2:2:2:1:1:2
   109:  2:2:2:1:2:2:1
   110:  2:2:2:1:2:1:2
   111:  2:2:2:1:1:2:2
   112:  2:2:1:2:2:2:1
   113:  2:2:1:2:2:1:2
   114:  2:2:1:2:1:2:2
   115:  2:2:1:1:2:2:2
   116:  2:1:2:2:2:2:1
   117:  2:1:2:2:2:1:2
   118:  2:1:2:2:1:2:2
   119:  2:1:2:1:2:2:2
   120:  2:1:1:2:2:2:2
   121:  1:2:2:2:2:2:1
   122:  1:2:2:2:2:1:2
   123:  1:2:2:2:1:2:2
   124:  1:2:2:1:2:2:2
   125:  1:2:1:2:2:2:2
   126:  1:1:2:2:2:2:2
family= 7 0 0 new D3h genus #     4 is 0:0:0:0:0:1:2
     1:  0:0:0:0:0:1:2
     2:  0:0:0:0:0:2:1
     3:  0:0:0:0:1:0:2
     4:  0:0:0:0:1:2:0
     5:  0:0:0:0:2:0:1
     6:  0:0:0:0:2:1:0
     7:  0:0:0:1:0:0:2
     8:  0:0:0:1:0:2:0
     9:  0:0:0:1:2:0:0
    10:  0:0:0:2:0:0:1
    11:  0:0:0:2:0:1:0
    12:  0:0:0:2:1:0:0
    13:  0:0:1:0:0:0:2
    14:  0:0:1:0:0:2:0
    15:  0:0:1:0:2:0:0
    16:  0:0:1:2:0:0:0
    17:  0:0:2:0:0:0:1
    18:  0:0:2:0:0:1:0
    19:  0:0:2:0:1:0:0
    20:  0:0:2:1:0:0:0
    21:  0:1:0:0:0:0:2
    22:  0:1:0:0:0:2:0
    23:  0:1:0:0:2:0:0
    24:  0:1:0:2:0:0:0
    25:  0:1:2:0:0:0:0
    26:  0:2:0:0:0:0:1
    27:  0:2:0:0:0:1:0
    28:  0:2:0:0:1:0:0
    29:  0:2:0:1:0:0:0
    30:  0:2:1:0:0:0:0
    31:  1:0:0:0:0:0:2
    32:  1:0:0:0:0:2:0
    33:  1:0:0:0:2:0:0
    34:  1:0:0:2:0:0:0
    35:  1:0:2:0:0:0:0
    36:  1:2:0:0:0:0:0
    37:  2:0:0:0:0:0:1
    38:  2:0:0:0:0:1:0
    39:  2:0:0:0:1:0:0
    40:  2:0:0:1:0:0:0
    41:  2:0:1:0:0:0:0
    42:  2:1:0:0:0:0:0
    43:  1:1:1:1:1:2:0
    44:  1:1:1:1:1:0:2
    45:  1:1:1:1:2:1:0
    46:  1:1:1:1:2:0:1
    47:  1:1:1:1:0:1:2
    48:  1:1:1:1:0:2:1
    49:  1:1:1:2:1:1:0
    50:  1:1:1:2:1:0:1
    51:  1:1:1:2:0:1:1
    52:  1:1:1:0:1:1:2
    53:  1:1:1:0:1:2:1
    54:  1:1:1:0:2:1:1
    55:  1:1:2:1:1:1:0
    56:  1:1:2:1:1:0:1
    57:  1:1:2:1:0:1:1
    58:  1:1:2:0:1:1:1
    59:  1:1:0:1:1:1:2
    60:  1:1:0:1:1:2:1
    61:  1:1:0:1:2:1:1
    62:  1:1:0:2:1:1:1
    63:  1:2:1:1:1:1:0
    64:  1:2:1:1:1:0:1
    65:  1:2:1:1:0:1:1
    66:  1:2:1:0:1:1:1
    67:  1:2:0:1:1:1:1
    68:  1:0:1:1:1:1:2
    69:  1:0:1:1:1:2:1
    70:  1:0:1:1:2:1:1
    71:  1:0:1:2:1:1:1
    72:  1:0:2:1:1:1:1
    73:  2:1:1:1:1:1:0
    74:  2:1:1:1:1:0:1
    75:  2:1:1:1:0:1:1
    76:  2:1:1:0:1:1:1
    77:  2:1:0:1:1:1:1
    78:  2:0:1:1:1:1:1
    79:  0:1:1:1:1:1:2
    80:  0:1:1:1:1:2:1
    81:  0:1:1:1:2:1:1
    82:  0:1:1:2:1:1:1
    83:  0:1:2:1:1:1:1
    84:  0:2:1:1:1:1:1
    85:  2:2:2:2:2:0:1
    86:  2:2:2:2:2:1:0
    87:  2:2:2:2:0:2:1
    88:  2:2:2:2:0:1:2
    89:  2:2:2:2:1:2:0
    90:  2:2:2:2:1:0:2
    91:  2:2:2:0:2:2:1
    92:  2:2:2:0:2:1:2
    93:  2:2:2:0:1:2:2
    94:  2:2:2:1:2:2:0
    95:  2:2:2:1:2:0:2
    96:  2:2:2:1:0:2:2
    97:  2:2:0:2:2:2:1
    98:  2:2:0:2:2:1:2
    99:  2:2:0:2:1:2:2
   100:  2:2:0:1:2:2:2
   101:  2:2:1:2:2:2:0
   102:  2:2:1:2:2:0:2
   103:  2:2:1:2:0:2:2
   104:  2:2:1:0:2:2:2
   105:  2:0:2:2:2:2:1
   106:  2:0:2:2:2:1:2
   107:  2:0:2:2:1:2:2
   108:  2:0:2:1:2:2:2
   109:  2:0:1:2:2:2:2
   110:  2:1:2:2:2:2:0
   111:  2:1:2:2:2:0:2
   112:  2:1:2:2:0:2:2
   113:  2:1:2:0:2:2:2
   114:  2:1:0:2:2:2:2
   115:  0:2:2:2:2:2:1
   116:  0:2:2:2:2:1:2
   117:  0:2:2:2:1:2:2
   118:  0:2:2:1:2:2:2
   119:  0:2:1:2:2:2:2
   120:  0:1:2:2:2:2:2
   121:  1:2:2:2:2:2:0
   122:  1:2:2:2:2:0:2
   123:  1:2:2:2:0:2:2
   124:  1:2:2:0:2:2:2
   125:  1:2:0:2:2:2:2
   126:  1:0:2:2:2:2:2
family= 7 0 0 new D3h genus #     5 is 0:0:0:0:1:1:1
     1:  0:0:0:0:1:1:1
     2:  0:0:0:1:0:1:1
     3:  0:0:0:1:1:0:1
     4:  0:0:0:1:1:1:0
     5:  0:0:1:0:0:1:1
     6:  0:0:1:0:1:0:1
     7:  0:0:1:0:1:1:0
     8:  0:0:1:1:0:0:1
     9:  0:0:1:1:0:1:0
    10:  0:0:1:1:1:0:0
    11:  0:1:0:0:0:1:1
    12:  0:1:0:0:1:0:1
    13:  0:1:0:0:1:1:0
    14:  0:1:0:1:0:0:1
    15:  0:1:0:1:0:1:0
    16:  0:1:0:1:1:0:0
    17:  0:1:1:0:0:0:1
    18:  0:1:1:0:0:1:0
    19:  0:1:1:0:1:0:0
    20:  0:1:1:1:0:0:0
    21:  1:0:0:0:0:1:1
    22:  1:0:0:0:1:0:1
    23:  1:0:0:0:1:1:0
    24:  1:0:0:1:0:0:1
    25:  1:0:0:1:0:1:0
    26:  1:0:0:1:1:0:0
    27:  1:0:1:0:0:0:1
    28:  1:0:1:0:0:1:0
    29:  1:0:1:0:1:0:0
    30:  1:0:1:1:0:0:0
    31:  1:1:0:0:0:0:1
    32:  1:1:0:0:0:1:0
    33:  1:1:0:0:1:0:0
    34:  1:1:0:1:0:0:0
    35:  1:1:1:0:0:0:0
    36:  1:1:1:1:2:2:2
    37:  1:1:1:2:1:2:2
    38:  1:1:1:2:2:1:2
    39:  1:1:1:2:2:2:1
    40:  1:1:2:1:1:2:2
    41:  1:1:2:1:2:1:2
    42:  1:1:2:1:2:2:1
    43:  1:1:2:2:1:1:2
    44:  1:1:2:2:1:2:1
    45:  1:1:2:2:2:1:1
    46:  1:2:1:1:1:2:2
    47:  1:2:1:1:2:1:2
    48:  1:2:1:1:2:2:1
    49:  1:2:1:2:1:1:2
    50:  1:2:1:2:1:2:1
    51:  1:2:1:2:2:1:1
    52:  1:2:2:1:1:1:2
    53:  1:2:2:1:1:2:1
    54:  1:2:2:1:2:1:1
    55:  1:2:2:2:1:1:1
    56:  2:1:1:1:1:2:2
    57:  2:1:1:1:2:1:2
    58:  2:1:1:1:2:2:1
    59:  2:1:1:2:1:1:2
    60:  2:1:1:2:1:2:1
    61:  2:1:1:2:2:1:1
    62:  2:1:2:1:1:1:2
    63:  2:1:2:1:1:2:1
    64:  2:1:2:1:2:1:1
    65:  2:1:2:2:1:1:1
    66:  2:2:1:1:1:1:2
    67:  2:2:1:1:1:2:1
    68:  2:2:1:1:2:1:1
    69:  2:2:1:2:1:1:1
    70:  2:2:2:1:1:1:1
    71:  2:2:2:2:0:0:0
    72:  2:2:2:0:2:0:0
    73:  2:2:2:0:0:2:0
    74:  2:2:2:0:0:0:2
    75:  2:2:0:2:2:0:0
    76:  2:2:0:2:0:2:0
    77:  2:2:0:2:0:0:2
    78:  2:2:0:0:2:2:0
    79:  2:2:0:0:2:0:2
    80:  2:2:0:0:0:2:2
    81:  2:0:2:2:2:0:0
    82:  2:0:2:2:0:2:0
    83:  2:0:2:2:0:0:2
    84:  2:0:2:0:2:2:0
    85:  2:0:2:0:2:0:2
    86:  2:0:2:0:0:2:2
    87:  2:0:0:2:2:2:0
    88:  2:0:0:2:2:0:2
    89:  2:0:0:2:0:2:2
    90:  2:0:0:0:2:2:2
    91:  0:2:2:2:2:0:0
    92:  0:2:2:2:0:2:0
    93:  0:2:2:2:0:0:2
    94:  0:2:2:0:2:2:0
    95:  0:2:2:0:2:0:2
    96:  0:2:2:0:0:2:2
    97:  0:2:0:2:2:2:0
    98:  0:2:0:2:2:0:2
    99:  0:2:0:2:0:2:2
   100:  0:2:0:0:2:2:2
   101:  0:0:2:2:2:2:0
   102:  0:0:2:2:2:0:2
   103:  0:0:2:2:0:2:2
   104:  0:0:2:0:2:2:2
   105:  0:0:0:2:2:2:2
   106:  0:0:0:0:2:2:2
   107:  0:0:0:2:0:2:2
   108:  0:0:0:2:2:0:2
   109:  0:0:0:2:2:2:0
   110:  0:0:2:0:0:2:2
   111:  0:0:2:0:2:0:2
   112:  0:0:2:0:2:2:0
   113:  0:0:2:2:0:0:2
   114:  0:0:2:2:0:2:0
   115:  0:0:2:2:2:0:0
   116:  0:2:0:0:0:2:2
   117:  0:2:0:0:2:0:2
   118:  0:2:0:0:2:2:0
   119:  0:2:0:2:0:0:2
   120:  0:2:0:2:0:2:0
   121:  0:2:0:2:2:0:0
   122:  0:2:2:0:0:0:2
   123:  0:2:2:0:0:2:0
   124:  0:2:2:0:2:0:0
   125:  0:2:2:2:0:0:0
   126:  2:0:0:0:0:2:2
   127:  2:0:0:0:2:0:2
   128:  2:0:0:0:2:2:0
   129:  2:0:0:2:0:0:2
   130:  2:0:0:2:0:2:0
   131:  2:0:0:2:2:0:0
   132:  2:0:2:0:0:0:2
   133:  2:0:2:0:0:2:0
   134:  2:0:2:0:2:0:0
   135:  2:0:2:2:0:0:0
   136:  2:2:0:0:0:0:2
   137:  2:2:0:0:0:2:0
   138:  2:2:0:0:2:0:0
   139:  2:2:0:2:0:0:0
   140:  2:2:2:0:0:0:0
   141:  1:1:1:1:0:0:0
   142:  1:1:1:0:1:0:0
   143:  1:1:1:0:0:1:0
   144:  1:1:1:0:0:0:1
   145:  1:1:0:1:1:0:0
   146:  1:1:0:1:0:1:0
   147:  1:1:0:1:0:0:1
   148:  1:1:0:0:1:1:0
   149:  1:1:0:0:1:0:1
   150:  1:1:0:0:0:1:1
   151:  1:0:1:1:1:0:0
   152:  1:0:1:1:0:1:0
   153:  1:0:1:1:0:0:1
   154:  1:0:1:0:1:1:0
   155:  1:0:1:0:1:0:1
   156:  1:0:1:0:0:1:1
   157:  1:0:0:1:1:1:0
   158:  1:0:0:1:1:0:1
   159:  1:0:0:1:0:1:1
   160:  1:0:0:0:1:1:1
   161:  0:1:1:1:1:0:0
   162:  0:1:1:1:0:1:0
   163:  0:1:1:1:0:0:1
   164:  0:1:1:0:1:1:0
   165:  0:1:1:0:1:0:1
   166:  0:1:1:0:0:1:1
   167:  0:1:0:1:1:1:0
   168:  0:1:0:1:1:0:1
   169:  0:1:0:1:0:1:1
   170:  0:1:0:0:1:1:1
   171:  0:0:1:1:1:1:0
   172:  0:0:1:1:1:0:1
   173:  0:0:1:1:0:1:1
   174:  0:0:1:0:1:1:1
   175:  0:0:0:1:1:1:1
   176:  2:2:2:2:1:1:1
   177:  2:2:2:1:2:1:1
   178:  2:2:2:1:1:2:1
   179:  2:2:2:1:1:1:2
   180:  2:2:1:2:2:1:1
   181:  2:2:1:2:1:2:1
   182:  2:2:1:2:1:1:2
   183:  2:2:1:1:2:2:1
   184:  2:2:1:1:2:1:2
   185:  2:2:1:1:1:2:2
   186:  2:1:2:2:2:1:1
   187:  2:1:2:2:1:2:1
   188:  2:1:2:2:1:1:2
   189:  2:1:2:1:2:2:1
   190:  2:1:2:1:2:1:2
   191:  2:1:2:1:1:2:2
   192:  2:1:1:2:2:2:1
   193:  2:1:1:2:2:1:2
   194:  2:1:1:2:1:2:2
   195:  2:1:1:1:2:2:2
   196:  1:2:2:2:2:1:1
   197:  1:2:2:2:1:2:1
   198:  1:2:2:2:1:1:2
   199:  1:2:2:1:2:2:1
   200:  1:2:2:1:2:1:2
   201:  1:2:2:1:1:2:2
   202:  1:2:1:2:2:2:1
   203:  1:2:1:2:2:1:2
   204:  1:2:1:2:1:2:2
   205:  1:2:1:1:2:2:2
   206:  1:1:2:2:2:2:1
   207:  1:1:2:2:2:1:2
   208:  1:1:2:2:1:2:2
   209:  1:1:2:1:2:2:2
   210:  1:1:1:2:2:2:2
family= 7 0 0 new D3h genus #     6 is 0:0:0:0:1:1:2
     1:  0:0:0:0:1:1:2
     2:  0:0:0:0:1:2:1
     3:  0:0:0:0:2:1:1
     4:  0:0:0:1:0:1:2
     5:  0:0:0:1:0:2:1
     6:  0:0:0:1:1:0:2
     7:  0:0:0:1:1:2:0
     8:  0:0:0:1:2:0:1
     9:  0:0:0:1:2:1:0
    10:  0:0:0:2:0:1:1
    11:  0:0:0:2:1:0:1
    12:  0:0:0:2:1:1:0
    13:  0:0:1:0:0:1:2
    14:  0:0:1:0:0:2:1
    15:  0:0:1:0:1:0:2
    16:  0:0:1:0:1:2:0
    17:  0:0:1:0:2:0:1
    18:  0:0:1:0:2:1:0
    19:  0:0:1:1:0:0:2
    20:  0:0:1:1:0:2:0
    21:  0:0:1:1:2:0:0
    22:  0:0:1:2:0:0:1
    23:  0:0:1:2:0:1:0
    24:  0:0:1:2:1:0:0
    25:  0:0:2:0:0:1:1
    26:  0:0:2:0:1:0:1
    27:  0:0:2:0:1:1:0
    28:  0:0:2:1:0:0:1
    29:  0:0:2:1:0:1:0
    30:  0:0:2:1:1:0:0
    31:  0:1:0:0:0:1:2
    32:  0:1:0:0:0:2:1
    33:  0:1:0:0:1:0:2
    34:  0:1:0:0:1:2:0
    35:  0:1:0:0:2:0:1
    36:  0:1:0:0:2:1:0
    37:  0:1:0:1:0:0:2
    38:  0:1:0:1:0:2:0
    39:  0:1:0:1:2:0:0
    40:  0:1:0:2:0:0:1
    41:  0:1:0:2:0:1:0
    42:  0:1:0:2:1:0:0
    43:  0:1:1:0:0:0:2
    44:  0:1:1:0:0:2:0
    45:  0:1:1:0:2:0:0
    46:  0:1:1:2:0:0:0
    47:  0:1:2:0:0:0:1
    48:  0:1:2:0:0:1:0
    49:  0:1:2:0:1:0:0
    50:  0:1:2:1:0:0:0
    51:  0:2:0:0:0:1:1
    52:  0:2:0:0:1:0:1
    53:  0:2:0:0:1:1:0
    54:  0:2:0:1:0:0:1
    55:  0:2:0:1:0:1:0
    56:  0:2:0:1:1:0:0
    57:  0:2:1:0:0:0:1
    58:  0:2:1:0:0:1:0
    59:  0:2:1:0:1:0:0
    60:  0:2:1:1:0:0:0
    61:  1:0:0:0:0:1:2
    62:  1:0:0:0:0:2:1
    63:  1:0:0:0:1:0:2
    64:  1:0:0:0:1:2:0
    65:  1:0:0:0:2:0:1
    66:  1:0:0:0:2:1:0
    67:  1:0:0:1:0:0:2
    68:  1:0:0:1:0:2:0
    69:  1:0:0:1:2:0:0
    70:  1:0:0:2:0:0:1
    71:  1:0:0:2:0:1:0
    72:  1:0:0:2:1:0:0
    73:  1:0:1:0:0:0:2
    74:  1:0:1:0:0:2:0
    75:  1:0:1:0:2:0:0
    76:  1:0:1:2:0:0:0
    77:  1:0:2:0:0:0:1
    78:  1:0:2:0:0:1:0
    79:  1:0:2:0:1:0:0
    80:  1:0:2:1:0:0:0
    81:  1:1:0:0:0:0:2
    82:  1:1:0:0:0:2:0
    83:  1:1:0:0:2:0:0
    84:  1:1:0:2:0:0:0
    85:  1:1:2:0:0:0:0
    86:  1:2:0:0:0:0:1
    87:  1:2:0:0:0:1:0
    88:  1:2:0:0:1:0:0
    89:  1:2:0:1:0:0:0
    90:  1:2:1:0:0:0:0
    91:  2:0:0:0:0:1:1
    92:  2:0:0:0:1:0:1
    93:  2:0:0:0:1:1:0
    94:  2:0:0:1:0:0:1
    95:  2:0:0:1:0:1:0
    96:  2:0:0:1:1:0:0
    97:  2:0:1:0:0:0:1
    98:  2:0:1:0:0:1:0
    99:  2:0:1:0:1:0:0
   100:  2:0:1:1:0:0:0
   101:  2:1:0:0:0:0:1
   102:  2:1:0:0:0:1:0
   103:  2:1:0:0:1:0:0
   104:  2:1:0:1:0:0:0
   105:  2:1:1:0:0:0:0
   106:  1:1:1:1:2:2:0
   107:  1:1:1:1:2:0:2
   108:  1:1:1:1:0:2:2
   109:  1:1:1:2:1:2:0
   110:  1:1:1:2:1:0:2
   111:  1:1:1:2:2:1:0
   112:  1:1:1:2:2:0:1
   113:  1:1:1:2:0:1:2
   114:  1:1:1:2:0:2:1
   115:  1:1:1:0:1:2:2
   116:  1:1:1:0:2:1:2
   117:  1:1:1:0:2:2:1
   118:  1:1:2:1:1:2:0
   119:  1:1:2:1:1:0:2
   120:  1:1:2:1:2:1:0
   121:  1:1:2:1:2:0:1
   122:  1:1:2:1:0:1:2
   123:  1:1:2:1:0:2:1
   124:  1:1:2:2:1:1:0
   125:  1:1:2:2:1:0:1
   126:  1:1:2:2:0:1:1
   127:  1:1:2:0:1:1:2
   128:  1:1:2:0:1:2:1
   129:  1:1:2:0:2:1:1
   130:  1:1:0:1:1:2:2
   131:  1:1:0:1:2:1:2
   132:  1:1:0:1:2:2:1
   133:  1:1:0:2:1:1:2
   134:  1:1:0:2:1:2:1
   135:  1:1:0:2:2:1:1
   136:  1:2:1:1:1:2:0
   137:  1:2:1:1:1:0:2
   138:  1:2:1:1:2:1:0
   139:  1:2:1:1:2:0:1
   140:  1:2:1:1:0:1:2
   141:  1:2:1:1:0:2:1
   142:  1:2:1:2:1:1:0
   143:  1:2:1:2:1:0:1
   144:  1:2:1:2:0:1:1
   145:  1:2:1:0:1:1:2
   146:  1:2:1:0:1:2:1
   147:  1:2:1:0:2:1:1
   148:  1:2:2:1:1:1:0
   149:  1:2:2:1:1:0:1
   150:  1:2:2:1:0:1:1
   151:  1:2:2:0:1:1:1
   152:  1:2:0:1:1:1:2
   153:  1:2:0:1:1:2:1
   154:  1:2:0:1:2:1:1
   155:  1:2:0:2:1:1:1
   156:  1:0:1:1:1:2:2
   157:  1:0:1:1:2:1:2
   158:  1:0:1:1:2:2:1
   159:  1:0:1:2:1:1:2
   160:  1:0:1:2:1:2:1
   161:  1:0:1:2:2:1:1
   162:  1:0:2:1:1:1:2
   163:  1:0:2:1:1:2:1
   164:  1:0:2:1:2:1:1
   165:  1:0:2:2:1:1:1
   166:  2:1:1:1:1:2:0
   167:  2:1:1:1:1:0:2
   168:  2:1:1:1:2:1:0
   169:  2:1:1:1:2:0:1
   170:  2:1:1:1:0:1:2
   171:  2:1:1:1:0:2:1
   172:  2:1:1:2:1:1:0
   173:  2:1:1:2:1:0:1
   174:  2:1:1:2:0:1:1
   175:  2:1:1:0:1:1:2
   176:  2:1:1:0:1:2:1
   177:  2:1:1:0:2:1:1
   178:  2:1:2:1:1:1:0
   179:  2:1:2:1:1:0:1
   180:  2:1:2:1:0:1:1
   181:  2:1:2:0:1:1:1
   182:  2:1:0:1:1:1:2
   183:  2:1:0:1:1:2:1
   184:  2:1:0:1:2:1:1
   185:  2:1:0:2:1:1:1
   186:  2:2:1:1:1:1:0
   187:  2:2:1:1:1:0:1
   188:  2:2:1:1:0:1:1
   189:  2:2:1:0:1:1:1
   190:  2:2:0:1:1:1:1
   191:  2:0:1:1:1:1:2
   192:  2:0:1:1:1:2:1
   193:  2:0:1:1:2:1:1
   194:  2:0:1:2:1:1:1
   195:  2:0:2:1:1:1:1
   196:  0:1:1:1:1:2:2
   197:  0:1:1:1:2:1:2
   198:  0:1:1:1:2:2:1
   199:  0:1:1:2:1:1:2
   200:  0:1:1:2:1:2:1
   201:  0:1:1:2:2:1:1
   202:  0:1:2:1:1:1:2
   203:  0:1:2:1:1:2:1
   204:  0:1:2:1:2:1:1
   205:  0:1:2:2:1:1:1
   206:  0:2:1:1:1:1:2
   207:  0:2:1:1:1:2:1
   208:  0:2:1:1:2:1:1
   209:  0:2:1:2:1:1:1
   210:  0:2:2:1:1:1:1
   211:  2:2:2:2:0:0:1
   212:  2:2:2:2:0:1:0
   213:  2:2:2:2:1:0:0
   214:  2:2:2:0:2:0:1
   215:  2:2:2:0:2:1:0
   216:  2:2:2:0:0:2:1
   217:  2:2:2:0:0:1:2
   218:  2:2:2:0:1:2:0
   219:  2:2:2:0:1:0:2
   220:  2:2:2:1:2:0:0
   221:  2:2:2:1:0:2:0
   222:  2:2:2:1:0:0:2
   223:  2:2:0:2:2:0:1
   224:  2:2:0:2:2:1:0
   225:  2:2:0:2:0:2:1
   226:  2:2:0:2:0:1:2
   227:  2:2:0:2:1:2:0
   228:  2:2:0:2:1:0:2
   229:  2:2:0:0:2:2:1
   230:  2:2:0:0:2:1:2
   231:  2:2:0:0:1:2:2
   232:  2:2:0:1:2:2:0
   233:  2:2:0:1:2:0:2
   234:  2:2:0:1:0:2:2
   235:  2:2:1:2:2:0:0
   236:  2:2:1:2:0:2:0
   237:  2:2:1:2:0:0:2
   238:  2:2:1:0:2:2:0
   239:  2:2:1:0:2:0:2
   240:  2:2:1:0:0:2:2
   241:  2:0:2:2:2:0:1
   242:  2:0:2:2:2:1:0
   243:  2:0:2:2:0:2:1
   244:  2:0:2:2:0:1:2
   245:  2:0:2:2:1:2:0
   246:  2:0:2:2:1:0:2
   247:  2:0:2:0:2:2:1
   248:  2:0:2:0:2:1:2
   249:  2:0:2:0:1:2:2
   250:  2:0:2:1:2:2:0
   251:  2:0:2:1:2:0:2
   252:  2:0:2:1:0:2:2
   253:  2:0:0:2:2:2:1
   254:  2:0:0:2:2:1:2
   255:  2:0:0:2:1:2:2
   256:  2:0:0:1:2:2:2
   257:  2:0:1:2:2:2:0
   258:  2:0:1:2:2:0:2
   259:  2:0:1:2:0:2:2
   260:  2:0:1:0:2:2:2
   261:  2:1:2:2:2:0:0
   262:  2:1:2:2:0:2:0
   263:  2:1:2:2:0:0:2
   264:  2:1:2:0:2:2:0
   265:  2:1:2:0:2:0:2
   266:  2:1:2:0:0:2:2
   267:  2:1:0:2:2:2:0
   268:  2:1:0:2:2:0:2
   269:  2:1:0:2:0:2:2
   270:  2:1:0:0:2:2:2
   271:  0:2:2:2:2:0:1
   272:  0:2:2:2:2:1:0
   273:  0:2:2:2:0:2:1
   274:  0:2:2:2:0:1:2
   275:  0:2:2:2:1:2:0
   276:  0:2:2:2:1:0:2
   277:  0:2:2:0:2:2:1
   278:  0:2:2:0:2:1:2
   279:  0:2:2:0:1:2:2
   280:  0:2:2:1:2:2:0
   281:  0:2:2:1:2:0:2
   282:  0:2:2:1:0:2:2
   283:  0:2:0:2:2:2:1
   284:  0:2:0:2:2:1:2
   285:  0:2:0:2:1:2:2
   286:  0:2:0:1:2:2:2
   287:  0:2:1:2:2:2:0
   288:  0:2:1:2:2:0:2
   289:  0:2:1:2:0:2:2
   290:  0:2:1:0:2:2:2
   291:  0:0:2:2:2:2:1
   292:  0:0:2:2:2:1:2
   293:  0:0:2:2:1:2:2
   294:  0:0:2:1:2:2:2
   295:  0:0:1:2:2:2:2
   296:  0:1:2:2:2:2:0
   297:  0:1:2:2:2:0:2
   298:  0:1:2:2:0:2:2
   299:  0:1:2:0:2:2:2
   300:  0:1:0:2:2:2:2
   301:  1:2:2:2:2:0:0
   302:  1:2:2:2:0:2:0
   303:  1:2:2:2:0:0:2
   304:  1:2:2:0:2:2:0
   305:  1:2:2:0:2:0:2
   306:  1:2:2:0:0:2:2
   307:  1:2:0:2:2:2:0
   308:  1:2:0:2:2:0:2
   309:  1:2:0:2:0:2:2
   310:  1:2:0:0:2:2:2
   311:  1:0:2:2:2:2:0
   312:  1:0:2:2:2:0:2
   313:  1:0:2:2:0:2:2
   314:  1:0:2:0:2:2:2
   315:  1:0:0:2:2:2:2
   316:  0:0:0:0:2:2:1
   317:  0:0:0:0:2:1:2
   318:  0:0:0:0:1:2:2
   319:  0:0:0:2:0:2:1
   320:  0:0:0:2:0:1:2
   321:  0:0:0:2:2:0:1
   322:  0:0:0:2:2:1:0
   323:  0:0:0:2:1:0:2
   324:  0:0:0:2:1:2:0
   325:  0:0:0:1:0:2:2
   326:  0:0:0:1:2:0:2
   327:  0:0:0:1:2:2:0
   328:  0:0:2:0:0:2:1
   329:  0:0:2:0:0:1:2
   330:  0:0:2:0:2:0:1
   331:  0:0:2:0:2:1:0
   332:  0:0:2:0:1:0:2
   333:  0:0:2:0:1:2:0
   334:  0:0:2:2:0:0:1
   335:  0:0:2:2:0:1:0
   336:  0:0:2:2:1:0:0
   337:  0:0:2:1:0:0:2
   338:  0:0:2:1:0:2:0
   339:  0:0:2:1:2:0:0
   340:  0:0:1:0:0:2:2
   341:  0:0:1:0:2:0:2
   342:  0:0:1:0:2:2:0
   343:  0:0:1:2:0:0:2
   344:  0:0:1:2:0:2:0
   345:  0:0:1:2:2:0:0
   346:  0:2:0:0:0:2:1
   347:  0:2:0:0:0:1:2
   348:  0:2:0:0:2:0:1
   349:  0:2:0:0:2:1:0
   350:  0:2:0:0:1:0:2
   351:  0:2:0:0:1:2:0
   352:  0:2:0:2:0:0:1
   353:  0:2:0:2:0:1:0
   354:  0:2:0:2:1:0:0
   355:  0:2:0:1:0:0:2
   356:  0:2:0:1:0:2:0
   357:  0:2:0:1:2:0:0
   358:  0:2:2:0:0:0:1
   359:  0:2:2:0:0:1:0
   360:  0:2:2:0:1:0:0
   361:  0:2:2:1:0:0:0
   362:  0:2:1:0:0:0:2
   363:  0:2:1:0:0:2:0
   364:  0:2:1:0:2:0:0
   365:  0:2:1:2:0:0:0
   366:  0:1:0:0:0:2:2
   367:  0:1:0:0:2:0:2
   368:  0:1:0:0:2:2:0
   369:  0:1:0:2:0:0:2
   370:  0:1:0:2:0:2:0
   371:  0:1:0:2:2:0:0
   372:  0:1:2:0:0:0:2
   373:  0:1:2:0:0:2:0
   374:  0:1:2:0:2:0:0
   375:  0:1:2:2:0:0:0
   376:  2:0:0:0:0:2:1
   377:  2:0:0:0:0:1:2
   378:  2:0:0:0:2:0:1
   379:  2:0:0:0:2:1:0
   380:  2:0:0:0:1:0:2
   381:  2:0:0:0:1:2:0
   382:  2:0:0:2:0:0:1
   383:  2:0:0:2:0:1:0
   384:  2:0:0:2:1:0:0
   385:  2:0:0:1:0:0:2
   386:  2:0:0:1:0:2:0
   387:  2:0:0:1:2:0:0
   388:  2:0:2:0:0:0:1
   389:  2:0:2:0:0:1:0
   390:  2:0:2:0:1:0:0
   391:  2:0:2:1:0:0:0
   392:  2:0:1:0:0:0:2
   393:  2:0:1:0:0:2:0
   394:  2:0:1:0:2:0:0
   395:  2:0:1:2:0:0:0
   396:  2:2:0:0:0:0:1
   397:  2:2:0:0:0:1:0
   398:  2:2:0:0:1:0:0
   399:  2:2:0:1:0:0:0
   400:  2:2:1:0:0:0:0
   401:  2:1:0:0:0:0:2
   402:  2:1:0:0:0:2:0
   403:  2:1:0:0:2:0:0
   404:  2:1:0:2:0:0:0
   405:  2:1:2:0:0:0:0
   406:  1:0:0:0:0:2:2
   407:  1:0:0:0:2:0:2
   408:  1:0:0:0:2:2:0
   409:  1:0:0:2:0:0:2
   410:  1:0:0:2:0:2:0
   411:  1:0:0:2:2:0:0
   412:  1:0:2:0:0:0:2
   413:  1:0:2:0:0:2:0
   414:  1:0:2:0:2:0:0
   415:  1:0:2:2:0:0:0
   416:  1:2:0:0:0:0:2
   417:  1:2:0:0:0:2:0
   418:  1:2:0:0:2:0:0
   419:  1:2:0:2:0:0:0
   420:  1:2:2:0:0:0:0
   421:  1:1:1:1:0:0:2
   422:  1:1:1:1:0:2:0
   423:  1:1:1:1:2:0:0
   424:  1:1:1:0:1:0:2
   425:  1:1:1:0:1:2:0
   426:  1:1:1:0:0:1:2
   427:  1:1:1:0:0:2:1
   428:  1:1:1:0:2:1:0
   429:  1:1:1:0:2:0:1
   430:  1:1:1:2:1:0:0
   431:  1:1:1:2:0:1:0
   432:  1:1:1:2:0:0:1
   433:  1:1:0:1:1:0:2
   434:  1:1:0:1:1:2:0
   435:  1:1:0:1:0:1:2
   436:  1:1:0:1:0:2:1
   437:  1:1:0:1:2:1:0
   438:  1:1:0:1:2:0:1
   439:  1:1:0:0:1:1:2
   440:  1:1:0:0:1:2:1
   441:  1:1:0:0:2:1:1
   442:  1:1:0:2:1:1:0
   443:  1:1:0:2:1:0:1
   444:  1:1:0:2:0:1:1
   445:  1:1:2:1:1:0:0
   446:  1:1:2:1:0:1:0
   447:  1:1:2:1:0:0:1
   448:  1:1:2:0:1:1:0
   449:  1:1:2:0:1:0:1
   450:  1:1:2:0:0:1:1
   451:  1:0:1:1:1:0:2
   452:  1:0:1:1:1:2:0
   453:  1:0:1:1:0:1:2
   454:  1:0:1:1:0:2:1
   455:  1:0:1:1:2:1:0
   456:  1:0:1:1:2:0:1
   457:  1:0:1:0:1:1:2
   458:  1:0:1:0:1:2:1
   459:  1:0:1:0:2:1:1
   460:  1:0:1:2:1:1:0
   461:  1:0:1:2:1:0:1
   462:  1:0:1:2:0:1:1
   463:  1:0:0:1:1:1:2
   464:  1:0:0:1:1:2:1
   465:  1:0:0:1:2:1:1
   466:  1:0:0:2:1:1:1
   467:  1:0:2:1:1:1:0
   468:  1:0:2:1:1:0:1
   469:  1:0:2:1:0:1:1
   470:  1:0:2:0:1:1:1
   471:  1:2:1:1:1:0:0
   472:  1:2:1:1:0:1:0
   473:  1:2:1:1:0:0:1
   474:  1:2:1:0:1:1:0
   475:  1:2:1:0:1:0:1
   476:  1:2:1:0:0:1:1
   477:  1:2:0:1:1:1:0
   478:  1:2:0:1:1:0:1
   479:  1:2:0:1:0:1:1
   480:  1:2:0:0:1:1:1
   481:  0:1:1:1:1:0:2
   482:  0:1:1:1:1:2:0
   483:  0:1:1:1:0:1:2
   484:  0:1:1:1:0:2:1
   485:  0:1:1:1:2:1:0
   486:  0:1:1:1:2:0:1
   487:  0:1:1:0:1:1:2
   488:  0:1:1:0:1:2:1
   489:  0:1:1:0:2:1:1
   490:  0:1:1:2:1:1:0
   491:  0:1:1:2:1:0:1
   492:  0:1:1:2:0:1:1
   493:  0:1:0:1:1:1:2
   494:  0:1:0:1:1:2:1
   495:  0:1:0:1:2:1:1
   496:  0:1:0:2:1:1:1
   497:  0:1:2:1:1:1:0
   498:  0:1:2:1:1:0:1
   499:  0:1:2:1:0:1:1
   500:  0:1:2:0:1:1:1
   501:  0:0:1:1:1:1:2
   502:  0:0:1:1:1:2:1
   503:  0:0:1:1:2:1:1
   504:  0:0:1:2:1:1:1
   505:  0:0:2:1:1:1:1
   506:  0:2:1:1:1:1:0
   507:  0:2:1:1:1:0:1
   508:  0:2:1:1:0:1:1
   509:  0:2:1:0:1:1:1
   510:  0:2:0:1:1:1:1
   511:  2:1:1:1:1:0:0
   512:  2:1:1:1:0:1:0
   513:  2:1:1:1:0:0:1
   514:  2:1:1:0:1:1:0
   515:  2:1:1:0:1:0:1
   516:  2:1:1:0:0:1:1
   517:  2:1:0:1:1:1:0
   518:  2:1:0:1:1:0:1
   519:  2:1:0:1:0:1:1
   520:  2:1:0:0:1:1:1
   521:  2:0:1:1:1:1:0
   522:  2:0:1:1:1:0:1
   523:  2:0:1:1:0:1:1
   524:  2:0:1:0:1:1:1
   525:  2:0:0:1:1:1:1
   526:  2:2:2:2:1:1:0
   527:  2:2:2:2:1:0:1
   528:  2:2:2:2:0:1:1
   529:  2:2:2:1:2:1:0
   530:  2:2:2:1:2:0:1
   531:  2:2:2:1:1:2:0
   532:  2:2:2:1:1:0:2
   533:  2:2:2:1:0:2:1
   534:  2:2:2:1:0:1:2
   535:  2:2:2:0:2:1:1
   536:  2:2:2:0:1:2:1
   537:  2:2:2:0:1:1:2
   538:  2:2:1:2:2:1:0
   539:  2:2:1:2:2:0:1
   540:  2:2:1:2:1:2:0
   541:  2:2:1:2:1:0:2
   542:  2:2:1:2:0:2:1
   543:  2:2:1:2:0:1:2
   544:  2:2:1:1:2:2:0
   545:  2:2:1:1:2:0:2
   546:  2:2:1:1:0:2:2
   547:  2:2:1:0:2:2:1
   548:  2:2:1:0:2:1:2
   549:  2:2:1:0:1:2:2
   550:  2:2:0:2:2:1:1
   551:  2:2:0:2:1:2:1
   552:  2:2:0:2:1:1:2
   553:  2:2:0:1:2:2:1
   554:  2:2:0:1:2:1:2
   555:  2:2:0:1:1:2:2
   556:  2:1:2:2:2:1:0
   557:  2:1:2:2:2:0:1
   558:  2:1:2:2:1:2:0
   559:  2:1:2:2:1:0:2
   560:  2:1:2:2:0:2:1
   561:  2:1:2:2:0:1:2
   562:  2:1:2:1:2:2:0
   563:  2:1:2:1:2:0:2
   564:  2:1:2:1:0:2:2
   565:  2:1:2:0:2:2:1
   566:  2:1:2:0:2:1:2
   567:  2:1:2:0:1:2:2
   568:  2:1:1:2:2:2:0
   569:  2:1:1:2:2:0:2
   570:  2:1:1:2:0:2:2
   571:  2:1:1:0:2:2:2
   572:  2:1:0:2:2:2:1
   573:  2:1:0:2:2:1:2
   574:  2:1:0:2:1:2:2
   575:  2:1:0:1:2:2:2
   576:  2:0:2:2:2:1:1
   577:  2:0:2:2:1:2:1
   578:  2:0:2:2:1:1:2
   579:  2:0:2:1:2:2:1
   580:  2:0:2:1:2:1:2
   581:  2:0:2:1:1:2:2
   582:  2:0:1:2:2:2:1
   583:  2:0:1:2:2:1:2
   584:  2:0:1:2:1:2:2
   585:  2:0:1:1:2:2:2
   586:  1:2:2:2:2:1:0
   587:  1:2:2:2:2:0:1
   588:  1:2:2:2:1:2:0
   589:  1:2:2:2:1:0:2
   590:  1:2:2:2:0:2:1
   591:  1:2:2:2:0:1:2
   592:  1:2:2:1:2:2:0
   593:  1:2:2:1:2:0:2
   594:  1:2:2:1:0:2:2
   595:  1:2:2:0:2:2:1
   596:  1:2:2:0:2:1:2
   597:  1:2:2:0:1:2:2
   598:  1:2:1:2:2:2:0
   599:  1:2:1:2:2:0:2
   600:  1:2:1:2:0:2:2
   601:  1:2:1:0:2:2:2
   602:  1:2:0:2:2:2:1
   603:  1:2:0:2:2:1:2
   604:  1:2:0:2:1:2:2
   605:  1:2:0:1:2:2:2
   606:  1:1:2:2:2:2:0
   607:  1:1:2:2:2:0:2
   608:  1:1:2:2:0:2:2
   609:  1:1:2:0:2:2:2
   610:  1:1:0:2:2:2:2
   611:  1:0:2:2:2:2:1
   612:  1:0:2:2:2:1:2
   613:  1:0:2:2:1:2:2
   614:  1:0:2:1:2:2:2
   615:  1:0:1:2:2:2:2
   616:  0:2:2:2:2:1:1
   617:  0:2:2:2:1:2:1
   618:  0:2:2:2:1:1:2
   619:  0:2:2:1:2:2:1
   620:  0:2:2:1:2:1:2
   621:  0:2:2:1:1:2:2
   622:  0:2:1:2:2:2:1
   623:  0:2:1:2:2:1:2
   624:  0:2:1:2:1:2:2
   625:  0:2:1:1:2:2:2
   626:  0:1:2:2:2:2:1
   627:  0:1:2:2:2:1:2
   628:  0:1:2:2:1:2:2
   629:  0:1:2:1:2:2:2
   630:  0:1:1:2:2:2:2
family= 7 0 0 new D3h genus #     7 is 0:0:0:1:1:1:2
     1:  0:0:0:1:1:1:2
     2:  0:0:0:1:1:2:1
     3:  0:0:0:1:2:1:1
     4:  0:0:0:2:1:1:1
     5:  0:0:1:0:1:1:2
     6:  0:0:1:0:1:2:1
     7:  0:0:1:0:2:1:1
     8:  0:0:1:1:0:1:2
     9:  0:0:1:1:0:2:1
    10:  0:0:1:1:1:0:2
    11:  0:0:1:1:1:2:0
    12:  0:0:1:1:2:0:1
    13:  0:0:1:1:2:1:0
    14:  0:0:1:2:0:1:1
    15:  0:0:1:2:1:0:1
    16:  0:0:1:2:1:1:0
    17:  0:0:2:0:1:1:1
    18:  0:0:2:1:0:1:1
    19:  0:0:2:1:1:0:1
    20:  0:0:2:1:1:1:0
    21:  0:1:0:0:1:1:2
    22:  0:1:0:0:1:2:1
    23:  0:1:0:0:2:1:1
    24:  0:1:0:1:0:1:2
    25:  0:1:0:1:0:2:1
    26:  0:1:0:1:1:0:2
    27:  0:1:0:1:1:2:0
    28:  0:1:0:1:2:0:1
    29:  0:1:0:1:2:1:0
    30:  0:1:0:2:0:1:1
    31:  0:1:0:2:1:0:1
    32:  0:1:0:2:1:1:0
    33:  0:1:1:0:0:1:2
    34:  0:1:1:0:0:2:1
    35:  0:1:1:0:1:0:2
    36:  0:1:1:0:1:2:0
    37:  0:1:1:0:2:0:1
    38:  0:1:1:0:2:1:0
    39:  0:1:1:1:0:0:2
    40:  0:1:1:1:0:2:0
    41:  0:1:1:1:2:0:0
    42:  0:1:1:2:0:0:1
    43:  0:1:1:2:0:1:0
    44:  0:1:1:2:1:0:0
    45:  0:1:2:0:0:1:1
    46:  0:1:2:0:1:0:1
    47:  0:1:2:0:1:1:0
    48:  0:1:2:1:0:0:1
    49:  0:1:2:1:0:1:0
    50:  0:1:2:1:1:0:0
    51:  0:2:0:0:1:1:1
    52:  0:2:0:1:0:1:1
    53:  0:2:0:1:1:0:1
    54:  0:2:0:1:1:1:0
    55:  0:2:1:0:0:1:1
    56:  0:2:1:0:1:0:1
    57:  0:2:1:0:1:1:0
    58:  0:2:1:1:0:0:1
    59:  0:2:1:1:0:1:0
    60:  0:2:1:1:1:0:0
    61:  1:0:0:0:1:1:2
    62:  1:0:0:0:1:2:1
    63:  1:0:0:0:2:1:1
    64:  1:0:0:1:0:1:2
    65:  1:0:0:1:0:2:1
    66:  1:0:0:1:1:0:2
    67:  1:0:0:1:1:2:0
    68:  1:0:0:1:2:0:1
    69:  1:0:0:1:2:1:0
    70:  1:0:0:2:0:1:1
    71:  1:0:0:2:1:0:1
    72:  1:0:0:2:1:1:0
    73:  1:0:1:0:0:1:2
    74:  1:0:1:0:0:2:1
    75:  1:0:1:0:1:0:2
    76:  1:0:1:0:1:2:0
    77:  1:0:1:0:2:0:1
    78:  1:0:1:0:2:1:0
    79:  1:0:1:1:0:0:2
    80:  1:0:1:1:0:2:0
    81:  1:0:1:1:2:0:0
    82:  1:0:1:2:0:0:1
    83:  1:0:1:2:0:1:0
    84:  1:0:1:2:1:0:0
    85:  1:0:2:0:0:1:1
    86:  1:0:2:0:1:0:1
    87:  1:0:2:0:1:1:0
    88:  1:0:2:1:0:0:1
    89:  1:0:2:1:0:1:0
    90:  1:0:2:1:1:0:0
    91:  1:1:0:0:0:1:2
    92:  1:1:0:0:0:2:1
    93:  1:1:0:0:1:0:2
    94:  1:1:0:0:1:2:0
    95:  1:1:0:0:2:0:1
    96:  1:1:0:0:2:1:0
    97:  1:1:0:1:0:0:2
    98:  1:1:0:1:0:2:0
    99:  1:1:0:1:2:0:0
   100:  1:1:0:2:0:0:1
   101:  1:1:0:2:0:1:0
   102:  1:1:0:2:1:0:0
   103:  1:1:1:0:0:0:2
   104:  1:1:1:0:0:2:0
   105:  1:1:1:0:2:0:0
   106:  1:1:1:2:0:0:0
   107:  1:1:2:0:0:0:1
   108:  1:1:2:0:0:1:0
   109:  1:1:2:0:1:0:0
   110:  1:1:2:1:0:0:0
   111:  1:2:0:0:0:1:1
   112:  1:2:0:0:1:0:1
   113:  1:2:0:0:1:1:0
   114:  1:2:0:1:0:0:1
   115:  1:2:0:1:0:1:0
   116:  1:2:0:1:1:0:0
   117:  1:2:1:0:0:0:1
   118:  1:2:1:0:0:1:0
   119:  1:2:1:0:1:0:0
   120:  1:2:1:1:0:0:0
   121:  2:0:0:0:1:1:1
   122:  2:0:0:1:0:1:1
   123:  2:0:0:1:1:0:1
   124:  2:0:0:1:1:1:0
   125:  2:0:1:0:0:1:1
   126:  2:0:1:0:1:0:1
   127:  2:0:1:0:1:1:0
   128:  2:0:1:1:0:0:1
   129:  2:0:1:1:0:1:0
   130:  2:0:1:1:1:0:0
   131:  2:1:0:0:0:1:1
   132:  2:1:0:0:1:0:1
   133:  2:1:0:0:1:1:0
   134:  2:1:0:1:0:0:1
   135:  2:1:0:1:0:1:0
   136:  2:1:0:1:1:0:0
   137:  2:1:1:0:0:0:1
   138:  2:1:1:0:0:1:0
   139:  2:1:1:0:1:0:0
   140:  2:1:1:1:0:0:0
   141:  1:1:1:2:2:2:0
   142:  1:1:1:2:2:0:2
   143:  1:1:1:2:0:2:2
   144:  1:1:1:0:2:2:2
   145:  1:1:2:1:2:2:0
   146:  1:1:2:1:2:0:2
   147:  1:1:2:1:0:2:2
   148:  1:1:2:2:1:2:0
   149:  1:1:2:2:1:0:2
   150:  1:1:2:2:2:1:0
   151:  1:1:2:2:2:0:1
   152:  1:1:2:2:0:1:2
   153:  1:1:2:2:0:2:1
   154:  1:1:2:0:1:2:2
   155:  1:1:2:0:2:1:2
   156:  1:1:2:0:2:2:1
   157:  1:1:0:1:2:2:2
   158:  1:1:0:2:1:2:2
   159:  1:1:0:2:2:1:2
   160:  1:1:0:2:2:2:1
   161:  1:2:1:1:2:2:0
   162:  1:2:1:1:2:0:2
   163:  1:2:1:1:0:2:2
   164:  1:2:1:2:1:2:0
   165:  1:2:1:2:1:0:2
   166:  1:2:1:2:2:1:0
   167:  1:2:1:2:2:0:1
   168:  1:2:1:2:0:1:2
   169:  1:2:1:2:0:2:1
   170:  1:2:1:0:1:2:2
   171:  1:2:1:0:2:1:2
   172:  1:2:1:0:2:2:1
   173:  1:2:2:1:1:2:0
   174:  1:2:2:1:1:0:2
   175:  1:2:2:1:2:1:0
   176:  1:2:2:1:2:0:1
   177:  1:2:2:1:0:1:2
   178:  1:2:2:1:0:2:1
   179:  1:2:2:2:1:1:0
   180:  1:2:2:2:1:0:1
   181:  1:2:2:2:0:1:1
   182:  1:2:2:0:1:1:2
   183:  1:2:2:0:1:2:1
   184:  1:2:2:0:2:1:1
   185:  1:2:0:1:1:2:2
   186:  1:2:0:1:2:1:2
   187:  1:2:0:1:2:2:1
   188:  1:2:0:2:1:1:2
   189:  1:2:0:2:1:2:1
   190:  1:2:0:2:2:1:1
   191:  1:0:1:1:2:2:2
   192:  1:0:1:2:1:2:2
   193:  1:0:1:2:2:1:2
   194:  1:0:1:2:2:2:1
   195:  1:0:2:1:1:2:2
   196:  1:0:2:1:2:1:2
   197:  1:0:2:1:2:2:1
   198:  1:0:2:2:1:1:2
   199:  1:0:2:2:1:2:1
   200:  1:0:2:2:2:1:1
   201:  2:1:1:1:2:2:0
   202:  2:1:1:1:2:0:2
   203:  2:1:1:1:0:2:2
   204:  2:1:1:2:1:2:0
   205:  2:1:1:2:1:0:2
   206:  2:1:1:2:2:1:0
   207:  2:1:1:2:2:0:1
   208:  2:1:1:2:0:1:2
   209:  2:1:1:2:0:2:1
   210:  2:1:1:0:1:2:2
   211:  2:1:1:0:2:1:2
   212:  2:1:1:0:2:2:1
   213:  2:1:2:1:1:2:0
   214:  2:1:2:1:1:0:2
   215:  2:1:2:1:2:1:0
   216:  2:1:2:1:2:0:1
   217:  2:1:2:1:0:1:2
   218:  2:1:2:1:0:2:1
   219:  2:1:2:2:1:1:0
   220:  2:1:2:2:1:0:1
   221:  2:1:2:2:0:1:1
   222:  2:1:2:0:1:1:2
   223:  2:1:2:0:1:2:1
   224:  2:1:2:0:2:1:1
   225:  2:1:0:1:1:2:2
   226:  2:1:0:1:2:1:2
   227:  2:1:0:1:2:2:1
   228:  2:1:0:2:1:1:2
   229:  2:1:0:2:1:2:1
   230:  2:1:0:2:2:1:1
   231:  2:2:1:1:1:2:0
   232:  2:2:1:1:1:0:2
   233:  2:2:1:1:2:1:0
   234:  2:2:1:1:2:0:1
   235:  2:2:1:1:0:1:2
   236:  2:2:1:1:0:2:1
   237:  2:2:1:2:1:1:0
   238:  2:2:1:2:1:0:1
   239:  2:2:1:2:0:1:1
   240:  2:2:1:0:1:1:2
   241:  2:2:1:0:1:2:1
   242:  2:2:1:0:2:1:1
   243:  2:2:2:1:1:1:0
   244:  2:2:2:1:1:0:1
   245:  2:2:2:1:0:1:1
   246:  2:2:2:0:1:1:1
   247:  2:2:0:1:1:1:2
   248:  2:2:0:1:1:2:1
   249:  2:2:0:1:2:1:1
   250:  2:2:0:2:1:1:1
   251:  2:0:1:1:1:2:2
   252:  2:0:1:1:2:1:2
   253:  2:0:1:1:2:2:1
   254:  2:0:1:2:1:1:2
   255:  2:0:1:2:1:2:1
   256:  2:0:1:2:2:1:1
   257:  2:0:2:1:1:1:2
   258:  2:0:2:1:1:2:1
   259:  2:0:2:1:2:1:1
   260:  2:0:2:2:1:1:1
   261:  0:1:1:1:2:2:2
   262:  0:1:1:2:1:2:2
   263:  0:1:1:2:2:1:2
   264:  0:1:1:2:2:2:1
   265:  0:1:2:1:1:2:2
   266:  0:1:2:1:2:1:2
   267:  0:1:2:1:2:2:1
   268:  0:1:2:2:1:1:2
   269:  0:1:2:2:1:2:1
   270:  0:1:2:2:2:1:1
   271:  0:2:1:1:1:2:2
   272:  0:2:1:1:2:1:2
   273:  0:2:1:1:2:2:1
   274:  0:2:1:2:1:1:2
   275:  0:2:1:2:1:2:1
   276:  0:2:1:2:2:1:1
   277:  0:2:2:1:1:1:2
   278:  0:2:2:1:1:2:1
   279:  0:2:2:1:2:1:1
   280:  0:2:2:2:1:1:1
   281:  2:2:2:0:0:0:1
   282:  2:2:2:0:0:1:0
   283:  2:2:2:0:1:0:0
   284:  2:2:2:1:0:0:0
   285:  2:2:0:2:0:0:1
   286:  2:2:0:2:0:1:0
   287:  2:2:0:2:1:0:0
   288:  2:2:0:0:2:0:1
   289:  2:2:0:0:2:1:0
   290:  2:2:0:0:0:2:1
   291:  2:2:0:0:0:1:2
   292:  2:2:0:0:1:2:0
   293:  2:2:0:0:1:0:2
   294:  2:2:0:1:2:0:0
   295:  2:2:0:1:0:2:0
   296:  2:2:0:1:0:0:2
   297:  2:2:1:2:0:0:0
   298:  2:2:1:0:2:0:0
   299:  2:2:1:0:0:2:0
   300:  2:2:1:0:0:0:2
   301:  2:0:2:2:0:0:1
   302:  2:0:2:2:0:1:0
   303:  2:0:2:2:1:0:0
   304:  2:0:2:0:2:0:1
   305:  2:0:2:0:2:1:0
   306:  2:0:2:0:0:2:1
   307:  2:0:2:0:0:1:2
   308:  2:0:2:0:1:2:0
   309:  2:0:2:0:1:0:2
   310:  2:0:2:1:2:0:0
   311:  2:0:2:1:0:2:0
   312:  2:0:2:1:0:0:2
   313:  2:0:0:2:2:0:1
   314:  2:0:0:2:2:1:0
   315:  2:0:0:2:0:2:1
   316:  2:0:0:2:0:1:2
   317:  2:0:0:2:1:2:0
   318:  2:0:0:2:1:0:2
   319:  2:0:0:0:2:2:1
   320:  2:0:0:0:2:1:2
   321:  2:0:0:0:1:2:2
   322:  2:0:0:1:2:2:0
   323:  2:0:0:1:2:0:2
   324:  2:0:0:1:0:2:2
   325:  2:0:1:2:2:0:0
   326:  2:0:1:2:0:2:0
   327:  2:0:1:2:0:0:2
   328:  2:0:1:0:2:2:0
   329:  2:0:1:0:2:0:2
   330:  2:0:1:0:0:2:2
   331:  2:1:2:2:0:0:0
   332:  2:1:2:0:2:0:0
   333:  2:1:2:0:0:2:0
   334:  2:1:2:0:0:0:2
   335:  2:1:0:2:2:0:0
   336:  2:1:0:2:0:2:0
   337:  2:1:0:2:0:0:2
   338:  2:1:0:0:2:2:0
   339:  2:1:0:0:2:0:2
   340:  2:1:0:0:0:2:2
   341:  0:2:2:2:0:0:1
   342:  0:2:2:2:0:1:0
   343:  0:2:2:2:1:0:0
   344:  0:2:2:0:2:0:1
   345:  0:2:2:0:2:1:0
   346:  0:2:2:0:0:2:1
   347:  0:2:2:0:0:1:2
   348:  0:2:2:0:1:2:0
   349:  0:2:2:0:1:0:2
   350:  0:2:2:1:2:0:0
   351:  0:2:2:1:0:2:0
   352:  0:2:2:1:0:0:2
   353:  0:2:0:2:2:0:1
   354:  0:2:0:2:2:1:0
   355:  0:2:0:2:0:2:1
   356:  0:2:0:2:0:1:2
   357:  0:2:0:2:1:2:0
   358:  0:2:0:2:1:0:2
   359:  0:2:0:0:2:2:1
   360:  0:2:0:0:2:1:2
   361:  0:2:0:0:1:2:2
   362:  0:2:0:1:2:2:0
   363:  0:2:0:1:2:0:2
   364:  0:2:0:1:0:2:2
   365:  0:2:1:2:2:0:0
   366:  0:2:1:2:0:2:0
   367:  0:2:1:2:0:0:2
   368:  0:2:1:0:2:2:0
   369:  0:2:1:0:2:0:2
   370:  0:2:1:0:0:2:2
   371:  0:0:2:2:2:0:1
   372:  0:0:2:2:2:1:0
   373:  0:0:2:2:0:2:1
   374:  0:0:2:2:0:1:2
   375:  0:0:2:2:1:2:0
   376:  0:0:2:2:1:0:2
   377:  0:0:2:0:2:2:1
   378:  0:0:2:0:2:1:2
   379:  0:0:2:0:1:2:2
   380:  0:0:2:1:2:2:0
   381:  0:0:2:1:2:0:2
   382:  0:0:2:1:0:2:2
   383:  0:0:0:2:2:2:1
   384:  0:0:0:2:2:1:2
   385:  0:0:0:2:1:2:2
   386:  0:0:0:1:2:2:2
   387:  0:0:1:2:2:2:0
   388:  0:0:1:2:2:0:2
   389:  0:0:1:2:0:2:2
   390:  0:0:1:0:2:2:2
   391:  0:1:2:2:2:0:0
   392:  0:1:2:2:0:2:0
   393:  0:1:2:2:0:0:2
   394:  0:1:2:0:2:2:0
   395:  0:1:2:0:2:0:2
   396:  0:1:2:0:0:2:2
   397:  0:1:0:2:2:2:0
   398:  0:1:0:2:2:0:2
   399:  0:1:0:2:0:2:2
   400:  0:1:0:0:2:2:2
   401:  1:2:2:2:0:0:0
   402:  1:2:2:0:2:0:0
   403:  1:2:2:0:0:2:0
   404:  1:2:2:0:0:0:2
   405:  1:2:0:2:2:0:0
   406:  1:2:0:2:0:2:0
   407:  1:2:0:2:0:0:2
   408:  1:2:0:0:2:2:0
   409:  1:2:0:0:2:0:2
   410:  1:2:0:0:0:2:2
   411:  1:0:2:2:2:0:0
   412:  1:0:2:2:0:2:0
   413:  1:0:2:2:0:0:2
   414:  1:0:2:0:2:2:0
   415:  1:0:2:0:2:0:2
   416:  1:0:2:0:0:2:2
   417:  1:0:0:2:2:2:0
   418:  1:0:0:2:2:0:2
   419:  1:0:0:2:0:2:2
   420:  1:0:0:0:2:2:2
family= 7 0 0 new D3h genus #     8 is 0:0:0:1:1:2:2
     1:  0:0:0:1:1:2:2
     2:  0:0:0:1:2:1:2
     3:  0:0:0:1:2:2:1
     4:  0:0:0:2:1:1:2
     5:  0:0:0:2:1:2:1
     6:  0:0:0:2:2:1:1
     7:  0:0:1:0:1:2:2
     8:  0:0:1:0:2:1:2
     9:  0:0:1:0:2:2:1
    10:  0:0:1:1:0:2:2
    11:  0:0:1:1:2:0:2
    12:  0:0:1:1:2:2:0
    13:  0:0:1:2:0:1:2
    14:  0:0:1:2:0:2:1
    15:  0:0:1:2:1:0:2
    16:  0:0:1:2:1:2:0
    17:  0:0:1:2:2:0:1
    18:  0:0:1:2:2:1:0
    19:  0:0:2:0:1:1:2
    20:  0:0:2:0:1:2:1
    21:  0:0:2:0:2:1:1
    22:  0:0:2:1:0:1:2
    23:  0:0:2:1:0:2:1
    24:  0:0:2:1:1:0:2
    25:  0:0:2:1:1:2:0
    26:  0:0:2:1:2:0:1
    27:  0:0:2:1:2:1:0
    28:  0:0:2:2:0:1:1
    29:  0:0:2:2:1:0:1
    30:  0:0:2:2:1:1:0
    31:  0:1:0:0:1:2:2
    32:  0:1:0:0:2:1:2
    33:  0:1:0:0:2:2:1
    34:  0:1:0:1:0:2:2
    35:  0:1:0:1:2:0:2
    36:  0:1:0:1:2:2:0
    37:  0:1:0:2:0:1:2
    38:  0:1:0:2:0:2:1
    39:  0:1:0:2:1:0:2
    40:  0:1:0:2:1:2:0
    41:  0:1:0:2:2:0:1
    42:  0:1:0:2:2:1:0
    43:  0:1:1:0:0:2:2
    44:  0:1:1:0:2:0:2
    45:  0:1:1:0:2:2:0
    46:  0:1:1:2:0:0:2
    47:  0:1:1:2:0:2:0
    48:  0:1:1:2:2:0:0
    49:  0:1:2:0:0:1:2
    50:  0:1:2:0:0:2:1
    51:  0:1:2:0:1:0:2
    52:  0:1:2:0:1:2:0
    53:  0:1:2:0:2:0:1
    54:  0:1:2:0:2:1:0
    55:  0:1:2:1:0:0:2
    56:  0:1:2:1:0:2:0
    57:  0:1:2:1:2:0:0
    58:  0:1:2:2:0:0:1
    59:  0:1:2:2:0:1:0
    60:  0:1:2:2:1:0:0
    61:  0:2:0:0:1:1:2
    62:  0:2:0:0:1:2:1
    63:  0:2:0:0:2:1:1
    64:  0:2:0:1:0:1:2
    65:  0:2:0:1:0:2:1
    66:  0:2:0:1:1:0:2
    67:  0:2:0:1:1:2:0
    68:  0:2:0:1:2:0:1
    69:  0:2:0:1:2:1:0
    70:  0:2:0:2:0:1:1
    71:  0:2:0:2:1:0:1
    72:  0:2:0:2:1:1:0
    73:  0:2:1:0:0:1:2
    74:  0:2:1:0:0:2:1
    75:  0:2:1:0:1:0:2
    76:  0:2:1:0:1:2:0
    77:  0:2:1:0:2:0:1
    78:  0:2:1:0:2:1:0
    79:  0:2:1:1:0:0:2
    80:  0:2:1:1:0:2:0
    81:  0:2:1:1:2:0:0
    82:  0:2:1:2:0:0:1
    83:  0:2:1:2:0:1:0
    84:  0:2:1:2:1:0:0
    85:  0:2:2:0:0:1:1
    86:  0:2:2:0:1:0:1
    87:  0:2:2:0:1:1:0
    88:  0:2:2:1:0:0:1
    89:  0:2:2:1:0:1:0
    90:  0:2:2:1:1:0:0
    91:  1:0:0:0:1:2:2
    92:  1:0:0:0:2:1:2
    93:  1:0:0:0:2:2:1
    94:  1:0:0:1:0:2:2
    95:  1:0:0:1:2:0:2
    96:  1:0:0:1:2:2:0
    97:  1:0:0:2:0:1:2
    98:  1:0:0:2:0:2:1
    99:  1:0:0:2:1:0:2
   100:  1:0:0:2:1:2:0
   101:  1:0:0:2:2:0:1
   102:  1:0:0:2:2:1:0
   103:  1:0:1:0:0:2:2
   104:  1:0:1:0:2:0:2
   105:  1:0:1:0:2:2:0
   106:  1:0:1:2:0:0:2
   107:  1:0:1:2:0:2:0
   108:  1:0:1:2:2:0:0
   109:  1:0:2:0:0:1:2
   110:  1:0:2:0:0:2:1
   111:  1:0:2:0:1:0:2
   112:  1:0:2:0:1:2:0
   113:  1:0:2:0:2:0:1
   114:  1:0:2:0:2:1:0
   115:  1:0:2:1:0:0:2
   116:  1:0:2:1:0:2:0
   117:  1:0:2:1:2:0:0
   118:  1:0:2:2:0:0:1
   119:  1:0:2:2:0:1:0
   120:  1:0:2:2:1:0:0
   121:  1:1:0:0:0:2:2
   122:  1:1:0:0:2:0:2
   123:  1:1:0:0:2:2:0
   124:  1:1:0:2:0:0:2
   125:  1:1:0:2:0:2:0
   126:  1:1:0:2:2:0:0
   127:  1:1:2:0:0:0:2
   128:  1:1:2:0:0:2:0
   129:  1:1:2:0:2:0:0
   130:  1:1:2:2:0:0:0
   131:  1:2:0:0:0:1:2
   132:  1:2:0:0:0:2:1
   133:  1:2:0:0:1:0:2
   134:  1:2:0:0:1:2:0
   135:  1:2:0:0:2:0:1
   136:  1:2:0:0:2:1:0
   137:  1:2:0:1:0:0:2
   138:  1:2:0:1:0:2:0
   139:  1:2:0:1:2:0:0
   140:  1:2:0:2:0:0:1
   141:  1:2:0:2:0:1:0
   142:  1:2:0:2:1:0:0
   143:  1:2:1:0:0:0:2
   144:  1:2:1:0:0:2:0
   145:  1:2:1:0:2:0:0
   146:  1:2:1:2:0:0:0
   147:  1:2:2:0:0:0:1
   148:  1:2:2:0:0:1:0
   149:  1:2:2:0:1:0:0
   150:  1:2:2:1:0:0:0
   151:  2:0:0:0:1:1:2
   152:  2:0:0:0:1:2:1
   153:  2:0:0:0:2:1:1
   154:  2:0:0:1:0:1:2
   155:  2:0:0:1:0:2:1
   156:  2:0:0:1:1:0:2
   157:  2:0:0:1:1:2:0
   158:  2:0:0:1:2:0:1
   159:  2:0:0:1:2:1:0
   160:  2:0:0:2:0:1:1
   161:  2:0:0:2:1:0:1
   162:  2:0:0:2:1:1:0
   163:  2:0:1:0:0:1:2
   164:  2:0:1:0:0:2:1
   165:  2:0:1:0:1:0:2
   166:  2:0:1:0:1:2:0
   167:  2:0:1:0:2:0:1
   168:  2:0:1:0:2:1:0
   169:  2:0:1:1:0:0:2
   170:  2:0:1:1:0:2:0
   171:  2:0:1:1:2:0:0
   172:  2:0:1:2:0:0:1
   173:  2:0:1:2:0:1:0
   174:  2:0:1:2:1:0:0
   175:  2:0:2:0:0:1:1
   176:  2:0:2:0:1:0:1
   177:  2:0:2:0:1:1:0
   178:  2:0:2:1:0:0:1
   179:  2:0:2:1:0:1:0
   180:  2:0:2:1:1:0:0
   181:  2:1:0:0:0:1:2
   182:  2:1:0:0:0:2:1
   183:  2:1:0:0:1:0:2
   184:  2:1:0:0:1:2:0
   185:  2:1:0:0:2:0:1
   186:  2:1:0:0:2:1:0
   187:  2:1:0:1:0:0:2
   188:  2:1:0:1:0:2:0
   189:  2:1:0:1:2:0:0
   190:  2:1:0:2:0:0:1
   191:  2:1:0:2:0:1:0
   192:  2:1:0:2:1:0:0
   193:  2:1:1:0:0:0:2
   194:  2:1:1:0:0:2:0
   195:  2:1:1:0:2:0:0
   196:  2:1:1:2:0:0:0
   197:  2:1:2:0:0:0:1
   198:  2:1:2:0:0:1:0
   199:  2:1:2:0:1:0:0
   200:  2:1:2:1:0:0:0
   201:  2:2:0:0:0:1:1
   202:  2:2:0:0:1:0:1
   203:  2:2:0:0:1:1:0
   204:  2:2:0:1:0:0:1
   205:  2:2:0:1:0:1:0
   206:  2:2:0:1:1:0:0
   207:  2:2:1:0:0:0:1
   208:  2:2:1:0:0:1:0
   209:  2:2:1:0:1:0:0
   210:  2:2:1:1:0:0:0
   211:  1:1:1:2:2:0:0
   212:  1:1:1:2:0:2:0
   213:  1:1:1:2:0:0:2
   214:  1:1:1:0:2:2:0
   215:  1:1:1:0:2:0:2
   216:  1:1:1:0:0:2:2
   217:  1:1:2:1:2:0:0
   218:  1:1:2:1:0:2:0
   219:  1:1:2:1:0:0:2
   220:  1:1:2:2:1:0:0
   221:  1:1:2:2:0:1:0
   222:  1:1:2:2:0:0:1
   223:  1:1:2:0:1:2:0
   224:  1:1:2:0:1:0:2
   225:  1:1:2:0:2:1:0
   226:  1:1:2:0:2:0:1
   227:  1:1:2:0:0:1:2
   228:  1:1:2:0:0:2:1
   229:  1:1:0:1:2:2:0
   230:  1:1:0:1:2:0:2
   231:  1:1:0:1:0:2:2
   232:  1:1:0:2:1:2:0
   233:  1:1:0:2:1:0:2
   234:  1:1:0:2:2:1:0
   235:  1:1:0:2:2:0:1
   236:  1:1:0:2:0:1:2
   237:  1:1:0:2:0:2:1
   238:  1:1:0:0:1:2:2
   239:  1:1:0:0:2:1:2
   240:  1:1:0:0:2:2:1
   241:  1:2:1:1:2:0:0
   242:  1:2:1:1:0:2:0
   243:  1:2:1:1:0:0:2
   244:  1:2:1:2:1:0:0
   245:  1:2:1:2:0:1:0
   246:  1:2:1:2:0:0:1
   247:  1:2:1:0:1:2:0
   248:  1:2:1:0:1:0:2
   249:  1:2:1:0:2:1:0
   250:  1:2:1:0:2:0:1
   251:  1:2:1:0:0:1:2
   252:  1:2:1:0:0:2:1
   253:  1:2:2:1:1:0:0
   254:  1:2:2:1:0:1:0
   255:  1:2:2:1:0:0:1
   256:  1:2:2:0:1:1:0
   257:  1:2:2:0:1:0:1
   258:  1:2:2:0:0:1:1
   259:  1:2:0:1:1:2:0
   260:  1:2:0:1:1:0:2
   261:  1:2:0:1:2:1:0
   262:  1:2:0:1:2:0:1
   263:  1:2:0:1:0:1:2
   264:  1:2:0:1:0:2:1
   265:  1:2:0:2:1:1:0
   266:  1:2:0:2:1:0:1
   267:  1:2:0:2:0:1:1
   268:  1:2:0:0:1:1:2
   269:  1:2:0:0:1:2:1
   270:  1:2:0:0:2:1:1
   271:  1:0:1:1:2:2:0
   272:  1:0:1:1:2:0:2
   273:  1:0:1:1:0:2:2
   274:  1:0:1:2:1:2:0
   275:  1:0:1:2:1:0:2
   276:  1:0:1:2:2:1:0
   277:  1:0:1:2:2:0:1
   278:  1:0:1:2:0:1:2
   279:  1:0:1:2:0:2:1
   280:  1:0:1:0:1:2:2
   281:  1:0:1:0:2:1:2
   282:  1:0:1:0:2:2:1
   283:  1:0:2:1:1:2:0
   284:  1:0:2:1:1:0:2
   285:  1:0:2:1:2:1:0
   286:  1:0:2:1:2:0:1
   287:  1:0:2:1:0:1:2
   288:  1:0:2:1:0:2:1
   289:  1:0:2:2:1:1:0
   290:  1:0:2:2:1:0:1
   291:  1:0:2:2:0:1:1
   292:  1:0:2:0:1:1:2
   293:  1:0:2:0:1:2:1
   294:  1:0:2:0:2:1:1
   295:  1:0:0:1:1:2:2
   296:  1:0:0:1:2:1:2
   297:  1:0:0:1:2:2:1
   298:  1:0:0:2:1:1:2
   299:  1:0:0:2:1:2:1
   300:  1:0:0:2:2:1:1
   301:  2:1:1:1:2:0:0
   302:  2:1:1:1:0:2:0
   303:  2:1:1:1:0:0:2
   304:  2:1:1:2:1:0:0
   305:  2:1:1:2:0:1:0
   306:  2:1:1:2:0:0:1
   307:  2:1:1:0:1:2:0
   308:  2:1:1:0:1:0:2
   309:  2:1:1:0:2:1:0
   310:  2:1:1:0:2:0:1
   311:  2:1:1:0:0:1:2
   312:  2:1:1:0:0:2:1
   313:  2:1:2:1:1:0:0
   314:  2:1:2:1:0:1:0
   315:  2:1:2:1:0:0:1
   316:  2:1:2:0:1:1:0
   317:  2:1:2:0:1:0:1
   318:  2:1:2:0:0:1:1
   319:  2:1:0:1:1:2:0
   320:  2:1:0:1:1:0:2
   321:  2:1:0:1:2:1:0
   322:  2:1:0:1:2:0:1
   323:  2:1:0:1:0:1:2
   324:  2:1:0:1:0:2:1
   325:  2:1:0:2:1:1:0
   326:  2:1:0:2:1:0:1
   327:  2:1:0:2:0:1:1
   328:  2:1:0:0:1:1:2
   329:  2:1:0:0:1:2:1
   330:  2:1:0:0:2:1:1
   331:  2:2:1:1:1:0:0
   332:  2:2:1:1:0:1:0
   333:  2:2:1:1:0:0:1
   334:  2:2:1:0:1:1:0
   335:  2:2:1:0:1:0:1
   336:  2:2:1:0:0:1:1
   337:  2:2:0:1:1:1:0
   338:  2:2:0:1:1:0:1
   339:  2:2:0:1:0:1:1
   340:  2:2:0:0:1:1:1
   341:  2:0:1:1:1:2:0
   342:  2:0:1:1:1:0:2
   343:  2:0:1:1:2:1:0
   344:  2:0:1:1:2:0:1
   345:  2:0:1:1:0:1:2
   346:  2:0:1:1:0:2:1
   347:  2:0:1:2:1:1:0
   348:  2:0:1:2:1:0:1
   349:  2:0:1:2:0:1:1
   350:  2:0:1:0:1:1:2
   351:  2:0:1:0:1:2:1
   352:  2:0:1:0:2:1:1
   353:  2:0:2:1:1:1:0
   354:  2:0:2:1:1:0:1
   355:  2:0:2:1:0:1:1
   356:  2:0:2:0:1:1:1
   357:  2:0:0:1:1:1:2
   358:  2:0:0:1:1:2:1
   359:  2:0:0:1:2:1:1
   360:  2:0:0:2:1:1:1
   361:  0:1:1:1:2:2:0
   362:  0:1:1:1:2:0:2
   363:  0:1:1:1:0:2:2
   364:  0:1:1:2:1:2:0
   365:  0:1:1:2:1:0:2
   366:  0:1:1:2:2:1:0
   367:  0:1:1:2:2:0:1
   368:  0:1:1:2:0:1:2
   369:  0:1:1:2:0:2:1
   370:  0:1:1:0:1:2:2
   371:  0:1:1:0:2:1:2
   372:  0:1:1:0:2:2:1
   373:  0:1:2:1:1:2:0
   374:  0:1:2:1:1:0:2
   375:  0:1:2:1:2:1:0
   376:  0:1:2:1:2:0:1
   377:  0:1:2:1:0:1:2
   378:  0:1:2:1:0:2:1
   379:  0:1:2:2:1:1:0
   380:  0:1:2:2:1:0:1
   381:  0:1:2:2:0:1:1
   382:  0:1:2:0:1:1:2
   383:  0:1:2:0:1:2:1
   384:  0:1:2:0:2:1:1
   385:  0:1:0:1:1:2:2
   386:  0:1:0:1:2:1:2
   387:  0:1:0:1:2:2:1
   388:  0:1:0:2:1:1:2
   389:  0:1:0:2:1:2:1
   390:  0:1:0:2:2:1:1
   391:  0:2:1:1:1:2:0
   392:  0:2:1:1:1:0:2
   393:  0:2:1:1:2:1:0
   394:  0:2:1:1:2:0:1
   395:  0:2:1:1:0:1:2
   396:  0:2:1:1:0:2:1
   397:  0:2:1:2:1:1:0
   398:  0:2:1:2:1:0:1
   399:  0:2:1:2:0:1:1
   400:  0:2:1:0:1:1:2
   401:  0:2:1:0:1:2:1
   402:  0:2:1:0:2:1:1
   403:  0:2:2:1:1:1:0
   404:  0:2:2:1:1:0:1
   405:  0:2:2:1:0:1:1
   406:  0:2:2:0:1:1:1
   407:  0:2:0:1:1:1:2
   408:  0:2:0:1:1:2:1
   409:  0:2:0:1:2:1:1
   410:  0:2:0:2:1:1:1
   411:  0:0:1:1:1:2:2
   412:  0:0:1:1:2:1:2
   413:  0:0:1:1:2:2:1
   414:  0:0:1:2:1:1:2
   415:  0:0:1:2:1:2:1
   416:  0:0:1:2:2:1:1
   417:  0:0:2:1:1:1:2
   418:  0:0:2:1:1:2:1
   419:  0:0:2:1:2:1:1
   420:  0:0:2:2:1:1:1
   421:  2:2:2:0:0:1:1
   422:  2:2:2:0:1:0:1
   423:  2:2:2:0:1:1:0
   424:  2:2:2:1:0:0:1
   425:  2:2:2:1:0:1:0
   426:  2:2:2:1:1:0:0
   427:  2:2:0:2:0:1:1
   428:  2:2:0:2:1:0:1
   429:  2:2:0:2:1:1:0
   430:  2:2:0:0:2:1:1
   431:  2:2:0:0:1:2:1
   432:  2:2:0:0:1:1:2
   433:  2:2:0:1:2:0:1
   434:  2:2:0:1:2:1:0
   435:  2:2:0:1:0:2:1
   436:  2:2:0:1:0:1:2
   437:  2:2:0:1:1:2:0
   438:  2:2:0:1:1:0:2
   439:  2:2:1:2:0:0:1
   440:  2:2:1:2:0:1:0
   441:  2:2:1:2:1:0:0
   442:  2:2:1:0:2:0:1
   443:  2:2:1:0:2:1:0
   444:  2:2:1:0:0:2:1
   445:  2:2:1:0:0:1:2
   446:  2:2:1:0:1:2:0
   447:  2:2:1:0:1:0:2
   448:  2:2:1:1:2:0:0
   449:  2:2:1:1:0:2:0
   450:  2:2:1:1:0:0:2
   451:  2:0:2:2:0:1:1
   452:  2:0:2:2:1:0:1
   453:  2:0:2:2:1:1:0
   454:  2:0:2:0:2:1:1
   455:  2:0:2:0:1:2:1
   456:  2:0:2:0:1:1:2
   457:  2:0:2:1:2:0:1
   458:  2:0:2:1:2:1:0
   459:  2:0:2:1:0:2:1
   460:  2:0:2:1:0:1:2
   461:  2:0:2:1:1:2:0
   462:  2:0:2:1:1:0:2
   463:  2:0:0:2:2:1:1
   464:  2:0:0:2:1:2:1
   465:  2:0:0:2:1:1:2
   466:  2:0:0:1:2:2:1
   467:  2:0:0:1:2:1:2
   468:  2:0:0:1:1:2:2
   469:  2:0:1:2:2:0:1
   470:  2:0:1:2:2:1:0
   471:  2:0:1:2:0:2:1
   472:  2:0:1:2:0:1:2
   473:  2:0:1:2:1:2:0
   474:  2:0:1:2:1:0:2
   475:  2:0:1:0:2:2:1
   476:  2:0:1:0:2:1:2
   477:  2:0:1:0:1:2:2
   478:  2:0:1:1:2:2:0
   479:  2:0:1:1:2:0:2
   480:  2:0:1:1:0:2:2
   481:  2:1:2:2:0:0:1
   482:  2:1:2:2:0:1:0
   483:  2:1:2:2:1:0:0
   484:  2:1:2:0:2:0:1
   485:  2:1:2:0:2:1:0
   486:  2:1:2:0:0:2:1
   487:  2:1:2:0:0:1:2
   488:  2:1:2:0:1:2:0
   489:  2:1:2:0:1:0:2
   490:  2:1:2:1:2:0:0
   491:  2:1:2:1:0:2:0
   492:  2:1:2:1:0:0:2
   493:  2:1:0:2:2:0:1
   494:  2:1:0:2:2:1:0
   495:  2:1:0:2:0:2:1
   496:  2:1:0:2:0:1:2
   497:  2:1:0:2:1:2:0
   498:  2:1:0:2:1:0:2
   499:  2:1:0:0:2:2:1
   500:  2:1:0:0:2:1:2
   501:  2:1:0:0:1:2:2
   502:  2:1:0:1:2:2:0
   503:  2:1:0:1:2:0:2
   504:  2:1:0:1:0:2:2
   505:  2:1:1:2:2:0:0
   506:  2:1:1:2:0:2:0
   507:  2:1:1:2:0:0:2
   508:  2:1:1:0:2:2:0
   509:  2:1:1:0:2:0:2
   510:  2:1:1:0:0:2:2
   511:  0:2:2:2:0:1:1
   512:  0:2:2:2:1:0:1
   513:  0:2:2:2:1:1:0
   514:  0:2:2:0:2:1:1
   515:  0:2:2:0:1:2:1
   516:  0:2:2:0:1:1:2
   517:  0:2:2:1:2:0:1
   518:  0:2:2:1:2:1:0
   519:  0:2:2:1:0:2:1
   520:  0:2:2:1:0:1:2
   521:  0:2:2:1:1:2:0
   522:  0:2:2:1:1:0:2
   523:  0:2:0:2:2:1:1
   524:  0:2:0:2:1:2:1
   525:  0:2:0:2:1:1:2
   526:  0:2:0:1:2:2:1
   527:  0:2:0:1:2:1:2
   528:  0:2:0:1:1:2:2
   529:  0:2:1:2:2:0:1
   530:  0:2:1:2:2:1:0
   531:  0:2:1:2:0:2:1
   532:  0:2:1:2:0:1:2
   533:  0:2:1:2:1:2:0
   534:  0:2:1:2:1:0:2
   535:  0:2:1:0:2:2:1
   536:  0:2:1:0:2:1:2
   537:  0:2:1:0:1:2:2
   538:  0:2:1:1:2:2:0
   539:  0:2:1:1:2:0:2
   540:  0:2:1:1:0:2:2
   541:  0:0:2:2:2:1:1
   542:  0:0:2:2:1:2:1
   543:  0:0:2:2:1:1:2
   544:  0:0:2:1:2:2:1
   545:  0:0:2:1:2:1:2
   546:  0:0:2:1:1:2:2
   547:  0:0:1:2:2:2:1
   548:  0:0:1:2:2:1:2
   549:  0:0:1:2:1:2:2
   550:  0:0:1:1:2:2:2
   551:  0:1:2:2:2:0:1
   552:  0:1:2:2:2:1:0
   553:  0:1:2:2:0:2:1
   554:  0:1:2:2:0:1:2
   555:  0:1:2:2:1:2:0
   556:  0:1:2:2:1:0:2
   557:  0:1:2:0:2:2:1
   558:  0:1:2:0:2:1:2
   559:  0:1:2:0:1:2:2
   560:  0:1:2:1:2:2:0
   561:  0:1:2:1:2:0:2
   562:  0:1:2:1:0:2:2
   563:  0:1:0:2:2:2:1
   564:  0:1:0:2:2:1:2
   565:  0:1:0:2:1:2:2
   566:  0:1:0:1:2:2:2
   567:  0:1:1:2:2:2:0
   568:  0:1:1:2:2:0:2
   569:  0:1:1:2:0:2:2
   570:  0:1:1:0:2:2:2
   571:  1:2:2:2:0:0:1
   572:  1:2:2:2:0:1:0
   573:  1:2:2:2:1:0:0
   574:  1:2:2:0:2:0:1
   575:  1:2:2:0:2:1:0
   576:  1:2:2:0:0:2:1
   577:  1:2:2:0:0:1:2
   578:  1:2:2:0:1:2:0
   579:  1:2:2:0:1:0:2
   580:  1:2:2:1:2:0:0
   581:  1:2:2:1:0:2:0
   582:  1:2:2:1:0:0:2
   583:  1:2:0:2:2:0:1
   584:  1:2:0:2:2:1:0
   585:  1:2:0:2:0:2:1
   586:  1:2:0:2:0:1:2
   587:  1:2:0:2:1:2:0
   588:  1:2:0:2:1:0:2
   589:  1:2:0:0:2:2:1
   590:  1:2:0:0:2:1:2
   591:  1:2:0:0:1:2:2
   592:  1:2:0:1:2:2:0
   593:  1:2:0:1:2:0:2
   594:  1:2:0:1:0:2:2
   595:  1:2:1:2:2:0:0
   596:  1:2:1:2:0:2:0
   597:  1:2:1:2:0:0:2
   598:  1:2:1:0:2:2:0
   599:  1:2:1:0:2:0:2
   600:  1:2:1:0:0:2:2
   601:  1:0:2:2:2:0:1
   602:  1:0:2:2:2:1:0
   603:  1:0:2:2:0:2:1
   604:  1:0:2:2:0:1:2
   605:  1:0:2:2:1:2:0
   606:  1:0:2:2:1:0:2
   607:  1:0:2:0:2:2:1
   608:  1:0:2:0:2:1:2
   609:  1:0:2:0:1:2:2
   610:  1:0:2:1:2:2:0
   611:  1:0:2:1:2:0:2
   612:  1:0:2:1:0:2:2
   613:  1:0:0:2:2:2:1
   614:  1:0:0:2:2:1:2
   615:  1:0:0:2:1:2:2
   616:  1:0:0:1:2:2:2
   617:  1:0:1:2:2:2:0
   618:  1:0:1:2:2:0:2
   619:  1:0:1:2:0:2:2
   620:  1:0:1:0:2:2:2
   621:  1:1:2:2:2:0:0
   622:  1:1:2:2:0:2:0
   623:  1:1:2:2:0:0:2
   624:  1:1:2:0:2:2:0
   625:  1:1:2:0:2:0:2
   626:  1:1:2:0:0:2:2
   627:  1:1:0:2:2:2:0
   628:  1:1:0:2:2:0:2
   629:  1:1:0:2:0:2:2
   630:  1:1:0:0:2:2:2
Nber of genera for this family=    8
 
family= 6 1 0
 
family= 6 1 0 new D3h genus #     1 is 0:0:0:0:0:0:\0
     1:  0:0:0:0:0:0:\0
     2:  0:0:0:0:0:\0:0
     3:  0:0:0:0:\0:0:0
     4:  0:0:0:\0:0:0:0
     5:  0:0:\0:0:0:0:0
     6:  0:\0:0:0:0:0:0
     7:  \0:0:0:0:0:0:0
     8:  1:1:1:1:1:1:\1
     9:  1:1:1:1:1:\1:1
    10:  1:1:1:1:\1:1:1
    11:  1:1:1:\1:1:1:1
    12:  1:1:\1:1:1:1:1
    13:  1:\1:1:1:1:1:1
    14:  \1:1:1:1:1:1:1
    15:  2:2:2:2:2:2:\2
    16:  2:2:2:2:2:\2:2
    17:  2:2:2:2:\2:2:2
    18:  2:2:2:\2:2:2:2
    19:  2:2:\2:2:2:2:2
    20:  2:\2:2:2:2:2:2
    21:  \2:2:2:2:2:2:2
family= 6 1 0 new D3h genus #     2 is 0:0:0:0:0:0:\1
     1:  0:0:0:0:0:0:\1
     2:  0:0:0:0:0:\1:0
     3:  0:0:0:0:\1:0:0
     4:  0:0:0:\1:0:0:0
     5:  0:0:\1:0:0:0:0
     6:  0:\1:0:0:0:0:0
     7:  \1:0:0:0:0:0:0
     8:  1:1:1:1:1:1:\2
     9:  1:1:1:1:1:\2:1
    10:  1:1:1:1:\2:1:1
    11:  1:1:1:\2:1:1:1
    12:  1:1:\2:1:1:1:1
    13:  1:\2:1:1:1:1:1
    14:  \2:1:1:1:1:1:1
    15:  2:2:2:2:2:2:\0
    16:  2:2:2:2:2:\0:2
    17:  2:2:2:2:\0:2:2
    18:  2:2:2:\0:2:2:2
    19:  2:2:\0:2:2:2:2
    20:  2:\0:2:2:2:2:2
    21:  \0:2:2:2:2:2:2
    22:  0:0:0:0:0:0:\2
    23:  0:0:0:0:0:\2:0
    24:  0:0:0:0:\2:0:0
    25:  0:0:0:\2:0:0:0
    26:  0:0:\2:0:0:0:0
    27:  0:\2:0:0:0:0:0
    28:  \2:0:0:0:0:0:0
    29:  1:1:1:1:1:1:\0
    30:  1:1:1:1:1:\0:1
    31:  1:1:1:1:\0:1:1
    32:  1:1:1:\0:1:1:1
    33:  1:1:\0:1:1:1:1
    34:  1:\0:1:1:1:1:1
    35:  \0:1:1:1:1:1:1
    36:  2:2:2:2:2:2:\1
    37:  2:2:2:2:2:\1:2
    38:  2:2:2:2:\1:2:2
    39:  2:2:2:\1:2:2:2
    40:  2:2:\1:2:2:2:2
    41:  2:\1:2:2:2:2:2
    42:  \1:2:2:2:2:2:2
family= 6 1 0 new D3h genus #     3 is 0:0:0:0:0:1:\0
     1:  0:0:0:0:0:1:\0
     2:  0:0:0:0:0:\0:1
     3:  0:0:0:0:1:0:\0
     4:  0:0:0:0:1:\0:0
     5:  0:0:0:0:\0:0:1
     6:  0:0:0:0:\0:1:0
     7:  0:0:0:1:0:0:\0
     8:  0:0:0:1:0:\0:0
     9:  0:0:0:1:\0:0:0
    10:  0:0:0:\0:0:0:1
    11:  0:0:0:\0:0:1:0
    12:  0:0:0:\0:1:0:0
    13:  0:0:1:0:0:0:\0
    14:  0:0:1:0:0:\0:0
    15:  0:0:1:0:\0:0:0
    16:  0:0:1:\0:0:0:0
    17:  0:0:\0:0:0:0:1
    18:  0:0:\0:0:0:1:0
    19:  0:0:\0:0:1:0:0
    20:  0:0:\0:1:0:0:0
    21:  0:1:0:0:0:0:\0
    22:  0:1:0:0:0:\0:0
    23:  0:1:0:0:\0:0:0
    24:  0:1:0:\0:0:0:0
    25:  0:1:\0:0:0:0:0
    26:  0:\0:0:0:0:0:1
    27:  0:\0:0:0:0:1:0
    28:  0:\0:0:0:1:0:0
    29:  0:\0:0:1:0:0:0
    30:  0:\0:1:0:0:0:0
    31:  1:0:0:0:0:0:\0
    32:  1:0:0:0:0:\0:0
    33:  1:0:0:0:\0:0:0
    34:  1:0:0:\0:0:0:0
    35:  1:0:\0:0:0:0:0
    36:  1:\0:0:0:0:0:0
    37:  \0:0:0:0:0:0:1
    38:  \0:0:0:0:0:1:0
    39:  \0:0:0:0:1:0:0
    40:  \0:0:0:1:0:0:0
    41:  \0:0:1:0:0:0:0
    42:  \0:1:0:0:0:0:0
    43:  1:1:1:1:1:2:\1
    44:  1:1:1:1:1:\1:2
    45:  1:1:1:1:2:1:\1
    46:  1:1:1:1:2:\1:1
    47:  1:1:1:1:\1:1:2
    48:  1:1:1:1:\1:2:1
    49:  1:1:1:2:1:1:\1
    50:  1:1:1:2:1:\1:1
    51:  1:1:1:2:\1:1:1
    52:  1:1:1:\1:1:1:2
    53:  1:1:1:\1:1:2:1
    54:  1:1:1:\1:2:1:1
    55:  1:1:2:1:1:1:\1
    56:  1:1:2:1:1:\1:1
    57:  1:1:2:1:\1:1:1
    58:  1:1:2:\1:1:1:1
    59:  1:1:\1:1:1:1:2
    60:  1:1:\1:1:1:2:1
    61:  1:1:\1:1:2:1:1
    62:  1:1:\1:2:1:1:1
    63:  1:2:1:1:1:1:\1
    64:  1:2:1:1:1:\1:1
    65:  1:2:1:1:\1:1:1
    66:  1:2:1:\1:1:1:1
    67:  1:2:\1:1:1:1:1
    68:  1:\1:1:1:1:1:2
    69:  1:\1:1:1:1:2:1
    70:  1:\1:1:1:2:1:1
    71:  1:\1:1:2:1:1:1
    72:  1:\1:2:1:1:1:1
    73:  2:1:1:1:1:1:\1
    74:  2:1:1:1:1:\1:1
    75:  2:1:1:1:\1:1:1
    76:  2:1:1:\1:1:1:1
    77:  2:1:\1:1:1:1:1
    78:  2:\1:1:1:1:1:1
    79:  \1:1:1:1:1:1:2
    80:  \1:1:1:1:1:2:1
    81:  \1:1:1:1:2:1:1
    82:  \1:1:1:2:1:1:1
    83:  \1:1:2:1:1:1:1
    84:  \1:2:1:1:1:1:1
    85:  2:2:2:2:2:0:\2
    86:  2:2:2:2:2:\2:0
    87:  2:2:2:2:0:2:\2
    88:  2:2:2:2:0:\2:2
    89:  2:2:2:2:\2:2:0
    90:  2:2:2:2:\2:0:2
    91:  2:2:2:0:2:2:\2
    92:  2:2:2:0:2:\2:2
    93:  2:2:2:0:\2:2:2
    94:  2:2:2:\2:2:2:0
    95:  2:2:2:\2:2:0:2
    96:  2:2:2:\2:0:2:2
    97:  2:2:0:2:2:2:\2
    98:  2:2:0:2:2:\2:2
    99:  2:2:0:2:\2:2:2
   100:  2:2:0:\2:2:2:2
   101:  2:2:\2:2:2:2:0
   102:  2:2:\2:2:2:0:2
   103:  2:2:\2:2:0:2:2
   104:  2:2:\2:0:2:2:2
   105:  2:0:2:2:2:2:\2
   106:  2:0:2:2:2:\2:2
   107:  2:0:2:2:\2:2:2
   108:  2:0:2:\2:2:2:2
   109:  2:0:\2:2:2:2:2
   110:  2:\2:2:2:2:2:0
   111:  2:\2:2:2:2:0:2
   112:  2:\2:2:2:0:2:2
   113:  2:\2:2:0:2:2:2
   114:  2:\2:0:2:2:2:2
   115:  0:2:2:2:2:2:\2
   116:  0:2:2:2:2:\2:2
   117:  0:2:2:2:\2:2:2
   118:  0:2:2:\2:2:2:2
   119:  0:2:\2:2:2:2:2
   120:  0:\2:2:2:2:2:2
   121:  \2:2:2:2:2:2:0
   122:  \2:2:2:2:2:0:2
   123:  \2:2:2:2:0:2:2
   124:  \2:2:2:0:2:2:2
   125:  \2:2:0:2:2:2:2
   126:  \2:0:2:2:2:2:2
   127:  0:0:0:0:0:2:\0
   128:  0:0:0:0:0:\0:2
   129:  0:0:0:0:2:0:\0
   130:  0:0:0:0:2:\0:0
   131:  0:0:0:0:\0:0:2
   132:  0:0:0:0:\0:2:0
   133:  0:0:0:2:0:0:\0
   134:  0:0:0:2:0:\0:0
   135:  0:0:0:2:\0:0:0
   136:  0:0:0:\0:0:0:2
   137:  0:0:0:\0:0:2:0
   138:  0:0:0:\0:2:0:0
   139:  0:0:2:0:0:0:\0
   140:  0:0:2:0:0:\0:0
   141:  0:0:2:0:\0:0:0
   142:  0:0:2:\0:0:0:0
   143:  0:0:\0:0:0:0:2
   144:  0:0:\0:0:0:2:0
   145:  0:0:\0:0:2:0:0
   146:  0:0:\0:2:0:0:0
   147:  0:2:0:0:0:0:\0
   148:  0:2:0:0:0:\0:0
   149:  0:2:0:0:\0:0:0
   150:  0:2:0:\0:0:0:0
   151:  0:2:\0:0:0:0:0
   152:  0:\0:0:0:0:0:2
   153:  0:\0:0:0:0:2:0
   154:  0:\0:0:0:2:0:0
   155:  0:\0:0:2:0:0:0
   156:  0:\0:2:0:0:0:0
   157:  2:0:0:0:0:0:\0
   158:  2:0:0:0:0:\0:0
   159:  2:0:0:0:\0:0:0
   160:  2:0:0:\0:0:0:0
   161:  2:0:\0:0:0:0:0
   162:  2:\0:0:0:0:0:0
   163:  \0:0:0:0:0:0:2
   164:  \0:0:0:0:0:2:0
   165:  \0:0:0:0:2:0:0
   166:  \0:0:0:2:0:0:0
   167:  \0:0:2:0:0:0:0
   168:  \0:2:0:0:0:0:0
   169:  1:1:1:1:1:0:\1
   170:  1:1:1:1:1:\1:0
   171:  1:1:1:1:0:1:\1
   172:  1:1:1:1:0:\1:1
   173:  1:1:1:1:\1:1:0
   174:  1:1:1:1:\1:0:1
   175:  1:1:1:0:1:1:\1
   176:  1:1:1:0:1:\1:1
   177:  1:1:1:0:\1:1:1
   178:  1:1:1:\1:1:1:0
   179:  1:1:1:\1:1:0:1
   180:  1:1:1:\1:0:1:1
   181:  1:1:0:1:1:1:\1
   182:  1:1:0:1:1:\1:1
   183:  1:1:0:1:\1:1:1
   184:  1:1:0:\1:1:1:1
   185:  1:1:\1:1:1:1:0
   186:  1:1:\1:1:1:0:1
   187:  1:1:\1:1:0:1:1
   188:  1:1:\1:0:1:1:1
   189:  1:0:1:1:1:1:\1
   190:  1:0:1:1:1:\1:1
   191:  1:0:1:1:\1:1:1
   192:  1:0:1:\1:1:1:1
   193:  1:0:\1:1:1:1:1
   194:  1:\1:1:1:1:1:0
   195:  1:\1:1:1:1:0:1
   196:  1:\1:1:1:0:1:1
   197:  1:\1:1:0:1:1:1
   198:  1:\1:0:1:1:1:1
   199:  0:1:1:1:1:1:\1
   200:  0:1:1:1:1:\1:1
   201:  0:1:1:1:\1:1:1
   202:  0:1:1:\1:1:1:1
   203:  0:1:\1:1:1:1:1
   204:  0:\1:1:1:1:1:1
   205:  \1:1:1:1:1:1:0
   206:  \1:1:1:1:1:0:1
   207:  \1:1:1:1:0:1:1
   208:  \1:1:1:0:1:1:1
   209:  \1:1:0:1:1:1:1
   210:  \1:0:1:1:1:1:1
   211:  2:2:2:2:2:1:\2
   212:  2:2:2:2:2:\2:1
   213:  2:2:2:2:1:2:\2
   214:  2:2:2:2:1:\2:2
   215:  2:2:2:2:\2:2:1
   216:  2:2:2:2:\2:1:2
   217:  2:2:2:1:2:2:\2
   218:  2:2:2:1:2:\2:2
   219:  2:2:2:1:\2:2:2
   220:  2:2:2:\2:2:2:1
   221:  2:2:2:\2:2:1:2
   222:  2:2:2:\2:1:2:2
   223:  2:2:1:2:2:2:\2
   224:  2:2:1:2:2:\2:2
   225:  2:2:1:2:\2:2:2
   226:  2:2:1:\2:2:2:2
   227:  2:2:\2:2:2:2:1
   228:  2:2:\2:2:2:1:2
   229:  2:2:\2:2:1:2:2
   230:  2:2:\2:1:2:2:2
   231:  2:1:2:2:2:2:\2
   232:  2:1:2:2:2:\2:2
   233:  2:1:2:2:\2:2:2
   234:  2:1:2:\2:2:2:2
   235:  2:1:\2:2:2:2:2
   236:  2:\2:2:2:2:2:1
   237:  2:\2:2:2:2:1:2
   238:  2:\2:2:2:1:2:2
   239:  2:\2:2:1:2:2:2
   240:  2:\2:1:2:2:2:2
   241:  1:2:2:2:2:2:\2
   242:  1:2:2:2:2:\2:2
   243:  1:2:2:2:\2:2:2
   244:  1:2:2:\2:2:2:2
   245:  1:2:\2:2:2:2:2
   246:  1:\2:2:2:2:2:2
   247:  \2:2:2:2:2:2:1
   248:  \2:2:2:2:2:1:2
   249:  \2:2:2:2:1:2:2
   250:  \2:2:2:1:2:2:2
   251:  \2:2:1:2:2:2:2
   252:  \2:1:2:2:2:2:2
family= 6 1 0 new D3h genus #     4 is 0:0:0:0:0:1:\1
     1:  0:0:0:0:0:1:\1
     2:  0:0:0:0:0:\1:1
     3:  0:0:0:0:1:0:\1
     4:  0:0:0:0:1:\1:0
     5:  0:0:0:0:\1:0:1
     6:  0:0:0:0:\1:1:0
     7:  0:0:0:1:0:0:\1
     8:  0:0:0:1:0:\1:0
     9:  0:0:0:1:\1:0:0
    10:  0:0:0:\1:0:0:1
    11:  0:0:0:\1:0:1:0
    12:  0:0:0:\1:1:0:0
    13:  0:0:1:0:0:0:\1
    14:  0:0:1:0:0:\1:0
    15:  0:0:1:0:\1:0:0
    16:  0:0:1:\1:0:0:0
    17:  0:0:\1:0:0:0:1
    18:  0:0:\1:0:0:1:0
    19:  0:0:\1:0:1:0:0
    20:  0:0:\1:1:0:0:0
    21:  0:1:0:0:0:0:\1
    22:  0:1:0:0:0:\1:0
    23:  0:1:0:0:\1:0:0
    24:  0:1:0:\1:0:0:0
    25:  0:1:\1:0:0:0:0
    26:  0:\1:0:0:0:0:1
    27:  0:\1:0:0:0:1:0
    28:  0:\1:0:0:1:0:0
    29:  0:\1:0:1:0:0:0
    30:  0:\1:1:0:0:0:0
    31:  1:0:0:0:0:0:\1
    32:  1:0:0:0:0:\1:0
    33:  1:0:0:0:\1:0:0
    34:  1:0:0:\1:0:0:0
    35:  1:0:\1:0:0:0:0
    36:  1:\1:0:0:0:0:0
    37:  \1:0:0:0:0:0:1
    38:  \1:0:0:0:0:1:0
    39:  \1:0:0:0:1:0:0
    40:  \1:0:0:1:0:0:0
    41:  \1:0:1:0:0:0:0
    42:  \1:1:0:0:0:0:0
    43:  1:1:1:1:1:2:\2
    44:  1:1:1:1:1:\2:2
    45:  1:1:1:1:2:1:\2
    46:  1:1:1:1:2:\2:1
    47:  1:1:1:1:\2:1:2
    48:  1:1:1:1:\2:2:1
    49:  1:1:1:2:1:1:\2
    50:  1:1:1:2:1:\2:1
    51:  1:1:1:2:\2:1:1
    52:  1:1:1:\2:1:1:2
    53:  1:1:1:\2:1:2:1
    54:  1:1:1:\2:2:1:1
    55:  1:1:2:1:1:1:\2
    56:  1:1:2:1:1:\2:1
    57:  1:1:2:1:\2:1:1
    58:  1:1:2:\2:1:1:1
    59:  1:1:\2:1:1:1:2
    60:  1:1:\2:1:1:2:1
    61:  1:1:\2:1:2:1:1
    62:  1:1:\2:2:1:1:1
    63:  1:2:1:1:1:1:\2
    64:  1:2:1:1:1:\2:1
    65:  1:2:1:1:\2:1:1
    66:  1:2:1:\2:1:1:1
    67:  1:2:\2:1:1:1:1
    68:  1:\2:1:1:1:1:2
    69:  1:\2:1:1:1:2:1
    70:  1:\2:1:1:2:1:1
    71:  1:\2:1:2:1:1:1
    72:  1:\2:2:1:1:1:1
    73:  2:1:1:1:1:1:\2
    74:  2:1:1:1:1:\2:1
    75:  2:1:1:1:\2:1:1
    76:  2:1:1:\2:1:1:1
    77:  2:1:\2:1:1:1:1
    78:  2:\2:1:1:1:1:1
    79:  \2:1:1:1:1:1:2
    80:  \2:1:1:1:1:2:1
    81:  \2:1:1:1:2:1:1
    82:  \2:1:1:2:1:1:1
    83:  \2:1:2:1:1:1:1
    84:  \2:2:1:1:1:1:1
    85:  2:2:2:2:2:0:\0
    86:  2:2:2:2:2:\0:0
    87:  2:2:2:2:0:2:\0
    88:  2:2:2:2:0:\0:2
    89:  2:2:2:2:\0:2:0
    90:  2:2:2:2:\0:0:2
    91:  2:2:2:0:2:2:\0
    92:  2:2:2:0:2:\0:2
    93:  2:2:2:0:\0:2:2
    94:  2:2:2:\0:2:2:0
    95:  2:2:2:\0:2:0:2
    96:  2:2:2:\0:0:2:2
    97:  2:2:0:2:2:2:\0
    98:  2:2:0:2:2:\0:2
    99:  2:2:0:2:\0:2:2
   100:  2:2:0:\0:2:2:2
   101:  2:2:\0:2:2:2:0
   102:  2:2:\0:2:2:0:2
   103:  2:2:\0:2:0:2:2
   104:  2:2:\0:0:2:2:2
   105:  2:0:2:2:2:2:\0
   106:  2:0:2:2:2:\0:2
   107:  2:0:2:2:\0:2:2
   108:  2:0:2:\0:2:2:2
   109:  2:0:\0:2:2:2:2
   110:  2:\0:2:2:2:2:0
   111:  2:\0:2:2:2:0:2
   112:  2:\0:2:2:0:2:2
   113:  2:\0:2:0:2:2:2
   114:  2:\0:0:2:2:2:2
   115:  0:2:2:2:2:2:\0
   116:  0:2:2:2:2:\0:2
   117:  0:2:2:2:\0:2:2
   118:  0:2:2:\0:2:2:2
   119:  0:2:\0:2:2:2:2
   120:  0:\0:2:2:2:2:2
   121:  \0:2:2:2:2:2:0
   122:  \0:2:2:2:2:0:2
   123:  \0:2:2:2:0:2:2
   124:  \0:2:2:0:2:2:2
   125:  \0:2:0:2:2:2:2
   126:  \0:0:2:2:2:2:2
   127:  0:0:0:0:0:2:\2
   128:  0:0:0:0:0:\2:2
   129:  0:0:0:0:2:0:\2
   130:  0:0:0:0:2:\2:0
   131:  0:0:0:0:\2:0:2
   132:  0:0:0:0:\2:2:0
   133:  0:0:0:2:0:0:\2
   134:  0:0:0:2:0:\2:0
   135:  0:0:0:2:\2:0:0
   136:  0:0:0:\2:0:0:2
   137:  0:0:0:\2:0:2:0
   138:  0:0:0:\2:2:0:0
   139:  0:0:2:0:0:0:\2
   140:  0:0:2:0:0:\2:0
   141:  0:0:2:0:\2:0:0
   142:  0:0:2:\2:0:0:0
   143:  0:0:\2:0:0:0:2
   144:  0:0:\2:0:0:2:0
   145:  0:0:\2:0:2:0:0
   146:  0:0:\2:2:0:0:0
   147:  0:2:0:0:0:0:\2
   148:  0:2:0:0:0:\2:0
   149:  0:2:0:0:\2:0:0
   150:  0:2:0:\2:0:0:0
   151:  0:2:\2:0:0:0:0
   152:  0:\2:0:0:0:0:2
   153:  0:\2:0:0:0:2:0
   154:  0:\2:0:0:2:0:0
   155:  0:\2:0:2:0:0:0
   156:  0:\2:2:0:0:0:0
   157:  2:0:0:0:0:0:\2
   158:  2:0:0:0:0:\2:0
   159:  2:0:0:0:\2:0:0
   160:  2:0:0:\2:0:0:0
   161:  2:0:\2:0:0:0:0
   162:  2:\2:0:0:0:0:0
   163:  \2:0:0:0:0:0:2
   164:  \2:0:0:0:0:2:0
   165:  \2:0:0:0:2:0:0
   166:  \2:0:0:2:0:0:0
   167:  \2:0:2:0:0:0:0
   168:  \2:2:0:0:0:0:0
   169:  1:1:1:1:1:0:\0
   170:  1:1:1:1:1:\0:0
   171:  1:1:1:1:0:1:\0
   172:  1:1:1:1:0:\0:1
   173:  1:1:1:1:\0:1:0
   174:  1:1:1:1:\0:0:1
   175:  1:1:1:0:1:1:\0
   176:  1:1:1:0:1:\0:1
   177:  1:1:1:0:\0:1:1
   178:  1:1:1:\0:1:1:0
   179:  1:1:1:\0:1:0:1
   180:  1:1:1:\0:0:1:1
   181:  1:1:0:1:1:1:\0
   182:  1:1:0:1:1:\0:1
   183:  1:1:0:1:\0:1:1
   184:  1:1:0:\0:1:1:1
   185:  1:1:\0:1:1:1:0
   186:  1:1:\0:1:1:0:1
   187:  1:1:\0:1:0:1:1
   188:  1:1:\0:0:1:1:1
   189:  1:0:1:1:1:1:\0
   190:  1:0:1:1:1:\0:1
   191:  1:0:1:1:\0:1:1
   192:  1:0:1:\0:1:1:1
   193:  1:0:\0:1:1:1:1
   194:  1:\0:1:1:1:1:0
   195:  1:\0:1:1:1:0:1
   196:  1:\0:1:1:0:1:1
   197:  1:\0:1:0:1:1:1
   198:  1:\0:0:1:1:1:1
   199:  0:1:1:1:1:1:\0
   200:  0:1:1:1:1:\0:1
   201:  0:1:1:1:\0:1:1
   202:  0:1:1:\0:1:1:1
   203:  0:1:\0:1:1:1:1
   204:  0:\0:1:1:1:1:1
   205:  \0:1:1:1:1:1:0
   206:  \0:1:1:1:1:0:1
   207:  \0:1:1:1:0:1:1
   208:  \0:1:1:0:1:1:1
   209:  \0:1:0:1:1:1:1
   210:  \0:0:1:1:1:1:1
   211:  2:2:2:2:2:1:\1
   212:  2:2:2:2:2:\1:1
   213:  2:2:2:2:1:2:\1
   214:  2:2:2:2:1:\1:2
   215:  2:2:2:2:\1:2:1
   216:  2:2:2:2:\1:1:2
   217:  2:2:2:1:2:2:\1
   218:  2:2:2:1:2:\1:2
   219:  2:2:2:1:\1:2:2
   220:  2:2:2:\1:2:2:1
   221:  2:2:2:\1:2:1:2
   222:  2:2:2:\1:1:2:2
   223:  2:2:1:2:2:2:\1
   224:  2:2:1:2:2:\1:2
   225:  2:2:1:2:\1:2:2
   226:  2:2:1:\1:2:2:2
   227:  2:2:\1:2:2:2:1
   228:  2:2:\1:2:2:1:2
   229:  2:2:\1:2:1:2:2
   230:  2:2:\1:1:2:2:2
   231:  2:1:2:2:2:2:\1
   232:  2:1:2:2:2:\1:2
   233:  2:1:2:2:\1:2:2
   234:  2:1:2:\1:2:2:2
   235:  2:1:\1:2:2:2:2
   236:  2:\1:2:2:2:2:1
   237:  2:\1:2:2:2:1:2
   238:  2:\1:2:2:1:2:2
   239:  2:\1:2:1:2:2:2
   240:  2:\1:1:2:2:2:2
   241:  1:2:2:2:2:2:\1
   242:  1:2:2:2:2:\1:2
   243:  1:2:2:2:\1:2:2
   244:  1:2:2:\1:2:2:2
   245:  1:2:\1:2:2:2:2
   246:  1:\1:2:2:2:2:2
   247:  \1:2:2:2:2:2:1
   248:  \1:2:2:2:2:1:2
   249:  \1:2:2:2:1:2:2
   250:  \1:2:2:1:2:2:2
   251:  \1:2:1:2:2:2:2
   252:  \1:1:2:2:2:2:2
family= 6 1 0 new D3h genus #     5 is 0:0:0:0:0:1:\2
     1:  0:0:0:0:0:1:\2
     2:  0:0:0:0:0:\2:1
     3:  0:0:0:0:1:0:\2
     4:  0:0:0:0:1:\2:0
     5:  0:0:0:0:\2:0:1
     6:  0:0:0:0:\2:1:0
     7:  0:0:0:1:0:0:\2
     8:  0:0:0:1:0:\2:0
     9:  0:0:0:1:\2:0:0
    10:  0:0:0:\2:0:0:1
    11:  0:0:0:\2:0:1:0
    12:  0:0:0:\2:1:0:0
    13:  0:0:1:0:0:0:\2
    14:  0:0:1:0:0:\2:0
    15:  0:0:1:0:\2:0:0
    16:  0:0:1:\2:0:0:0
    17:  0:0:\2:0:0:0:1
    18:  0:0:\2:0:0:1:0
    19:  0:0:\2:0:1:0:0
    20:  0:0:\2:1:0:0:0
    21:  0:1:0:0:0:0:\2
    22:  0:1:0:0:0:\2:0
    23:  0:1:0:0:\2:0:0
    24:  0:1:0:\2:0:0:0
    25:  0:1:\2:0:0:0:0
    26:  0:\2:0:0:0:0:1
    27:  0:\2:0:0:0:1:0
    28:  0:\2:0:0:1:0:0
    29:  0:\2:0:1:0:0:0
    30:  0:\2:1:0:0:0:0
    31:  1:0:0:0:0:0:\2
    32:  1:0:0:0:0:\2:0
    33:  1:0:0:0:\2:0:0
    34:  1:0:0:\2:0:0:0
    35:  1:0:\2:0:0:0:0
    36:  1:\2:0:0:0:0:0
    37:  \2:0:0:0:0:0:1
    38:  \2:0:0:0:0:1:0
    39:  \2:0:0:0:1:0:0
    40:  \2:0:0:1:0:0:0
    41:  \2:0:1:0:0:0:0
    42:  \2:1:0:0:0:0:0
    43:  1:1:1:1:1:2:\0
    44:  1:1:1:1:1:\0:2
    45:  1:1:1:1:2:1:\0
    46:  1:1:1:1:2:\0:1
    47:  1:1:1:1:\0:1:2
    48:  1:1:1:1:\0:2:1
    49:  1:1:1:2:1:1:\0
    50:  1:1:1:2:1:\0:1
    51:  1:1:1:2:\0:1:1
    52:  1:1:1:\0:1:1:2
    53:  1:1:1:\0:1:2:1
    54:  1:1:1:\0:2:1:1
    55:  1:1:2:1:1:1:\0
    56:  1:1:2:1:1:\0:1
    57:  1:1:2:1:\0:1:1
    58:  1:1:2:\0:1:1:1
    59:  1:1:\0:1:1:1:2
    60:  1:1:\0:1:1:2:1
    61:  1:1:\0:1:2:1:1
    62:  1:1:\0:2:1:1:1
    63:  1:2:1:1:1:1:\0
    64:  1:2:1:1:1:\0:1
    65:  1:2:1:1:\0:1:1
    66:  1:2:1:\0:1:1:1
    67:  1:2:\0:1:1:1:1
    68:  1:\0:1:1:1:1:2
    69:  1:\0:1:1:1:2:1
    70:  1:\0:1:1:2:1:1
    71:  1:\0:1:2:1:1:1
    72:  1:\0:2:1:1:1:1
    73:  2:1:1:1:1:1:\0
    74:  2:1:1:1:1:\0:1
    75:  2:1:1:1:\0:1:1
    76:  2:1:1:\0:1:1:1
    77:  2:1:\0:1:1:1:1
    78:  2:\0:1:1:1:1:1
    79:  \0:1:1:1:1:1:2
    80:  \0:1:1:1:1:2:1
    81:  \0:1:1:1:2:1:1
    82:  \0:1:1:2:1:1:1
    83:  \0:1:2:1:1:1:1
    84:  \0:2:1:1:1:1:1
    85:  2:2:2:2:2:0:\1
    86:  2:2:2:2:2:\1:0
    87:  2:2:2:2:0:2:\1
    88:  2:2:2:2:0:\1:2
    89:  2:2:2:2:\1:2:0
    90:  2:2:2:2:\1:0:2
    91:  2:2:2:0:2:2:\1
    92:  2:2:2:0:2:\1:2
    93:  2:2:2:0:\1:2:2
    94:  2:2:2:\1:2:2:0
    95:  2:2:2:\1:2:0:2
    96:  2:2:2:\1:0:2:2
    97:  2:2:0:2:2:2:\1
    98:  2:2:0:2:2:\1:2
    99:  2:2:0:2:\1:2:2
   100:  2:2:0:\1:2:2:2
   101:  2:2:\1:2:2:2:0
   102:  2:2:\1:2:2:0:2
   103:  2:2:\1:2:0:2:2
   104:  2:2:\1:0:2:2:2
   105:  2:0:2:2:2:2:\1
   106:  2:0:2:2:2:\1:2
   107:  2:0:2:2:\1:2:2
   108:  2:0:2:\1:2:2:2
   109:  2:0:\1:2:2:2:2
   110:  2:\1:2:2:2:2:0
   111:  2:\1:2:2:2:0:2
   112:  2:\1:2:2:0:2:2
   113:  2:\1:2:0:2:2:2
   114:  2:\1:0:2:2:2:2
   115:  0:2:2:2:2:2:\1
   116:  0:2:2:2:2:\1:2
   117:  0:2:2:2:\1:2:2
   118:  0:2:2:\1:2:2:2
   119:  0:2:\1:2:2:2:2
   120:  0:\1:2:2:2:2:2
   121:  \1:2:2:2:2:2:0
   122:  \1:2:2:2:2:0:2
   123:  \1:2:2:2:0:2:2
   124:  \1:2:2:0:2:2:2
   125:  \1:2:0:2:2:2:2
   126:  \1:0:2:2:2:2:2
   127:  0:0:0:0:0:2:\1
   128:  0:0:0:0:0:\1:2
   129:  0:0:0:0:2:0:\1
   130:  0:0:0:0:2:\1:0
   131:  0:0:0:0:\1:0:2
   132:  0:0:0:0:\1:2:0
   133:  0:0:0:2:0:0:\1
   134:  0:0:0:2:0:\1:0
   135:  0:0:0:2:\1:0:0
   136:  0:0:0:\1:0:0:2
   137:  0:0:0:\1:0:2:0
   138:  0:0:0:\1:2:0:0
   139:  0:0:2:0:0:0:\1
   140:  0:0:2:0:0:\1:0
   141:  0:0:2:0:\1:0:0
   142:  0:0:2:\1:0:0:0
   143:  0:0:\1:0:0:0:2
   144:  0:0:\1:0:0:2:0
   145:  0:0:\1:0:2:0:0
   146:  0:0:\1:2:0:0:0
   147:  0:2:0:0:0:0:\1
   148:  0:2:0:0:0:\1:0
   149:  0:2:0:0:\1:0:0
   150:  0:2:0:\1:0:0:0
   151:  0:2:\1:0:0:0:0
   152:  0:\1:0:0:0:0:2
   153:  0:\1:0:0:0:2:0
   154:  0:\1:0:0:2:0:0
   155:  0:\1:0:2:0:0:0
   156:  0:\1:2:0:0:0:0
   157:  2:0:0:0:0:0:\1
   158:  2:0:0:0:0:\1:0
   159:  2:0:0:0:\1:0:0
   160:  2:0:0:\1:0:0:0
   161:  2:0:\1:0:0:0:0
   162:  2:\1:0:0:0:0:0
   163:  \1:0:0:0:0:0:2
   164:  \1:0:0:0:0:2:0
   165:  \1:0:0:0:2:0:0
   166:  \1:0:0:2:0:0:0
   167:  \1:0:2:0:0:0:0
   168:  \1:2:0:0:0:0:0
   169:  1:1:1:1:1:0:\2
   170:  1:1:1:1:1:\2:0
   171:  1:1:1:1:0:1:\2
   172:  1:1:1:1:0:\2:1
   173:  1:1:1:1:\2:1:0
   174:  1:1:1:1:\2:0:1
   175:  1:1:1:0:1:1:\2
   176:  1:1:1:0:1:\2:1
   177:  1:1:1:0:\2:1:1
   178:  1:1:1:\2:1:1:0
   179:  1:1:1:\2:1:0:1
   180:  1:1:1:\2:0:1:1
   181:  1:1:0:1:1:1:\2
   182:  1:1:0:1:1:\2:1
   183:  1:1:0:1:\2:1:1
   184:  1:1:0:\2:1:1:1
   185:  1:1:\2:1:1:1:0
   186:  1:1:\2:1:1:0:1
   187:  1:1:\2:1:0:1:1
   188:  1:1:\2:0:1:1:1
   189:  1:0:1:1:1:1:\2
   190:  1:0:1:1:1:\2:1
   191:  1:0:1:1:\2:1:1
   192:  1:0:1:\2:1:1:1
   193:  1:0:\2:1:1:1:1
   194:  1:\2:1:1:1:1:0
   195:  1:\2:1:1:1:0:1
   196:  1:\2:1:1:0:1:1
   197:  1:\2:1:0:1:1:1
   198:  1:\2:0:1:1:1:1
   199:  0:1:1:1:1:1:\2
   200:  0:1:1:1:1:\2:1
   201:  0:1:1:1:\2:1:1
   202:  0:1:1:\2:1:1:1
   203:  0:1:\2:1:1:1:1
   204:  0:\2:1:1:1:1:1
   205:  \2:1:1:1:1:1:0
   206:  \2:1:1:1:1:0:1
   207:  \2:1:1:1:0:1:1
   208:  \2:1:1:0:1:1:1
   209:  \2:1:0:1:1:1:1
   210:  \2:0:1:1:1:1:1
   211:  2:2:2:2:2:1:\0
   212:  2:2:2:2:2:\0:1
   213:  2:2:2:2:1:2:\0
   214:  2:2:2:2:1:\0:2
   215:  2:2:2:2:\0:2:1
   216:  2:2:2:2:\0:1:2
   217:  2:2:2:1:2:2:\0
   218:  2:2:2:1:2:\0:2
   219:  2:2:2:1:\0:2:2
   220:  2:2:2:\0:2:2:1
   221:  2:2:2:\0:2:1:2
   222:  2:2:2:\0:1:2:2
   223:  2:2:1:2:2:2:\0
   224:  2:2:1:2:2:\0:2
   225:  2:2:1:2:\0:2:2
   226:  2:2:1:\0:2:2:2
   227:  2:2:\0:2:2:2:1
   228:  2:2:\0:2:2:1:2
   229:  2:2:\0:2:1:2:2
   230:  2:2:\0:1:2:2:2
   231:  2:1:2:2:2:2:\0
   232:  2:1:2:2:2:\0:2
   233:  2:1:2:2:\0:2:2
   234:  2:1:2:\0:2:2:2
   235:  2:1:\0:2:2:2:2
   236:  2:\0:2:2:2:2:1
   237:  2:\0:2:2:2:1:2
   238:  2:\0:2:2:1:2:2
   239:  2:\0:2:1:2:2:2
   240:  2:\0:1:2:2:2:2
   241:  1:2:2:2:2:2:\0
   242:  1:2:2:2:2:\0:2
   243:  1:2:2:2:\0:2:2
   244:  1:2:2:\0:2:2:2
   245:  1:2:\0:2:2:2:2
   246:  1:\0:2:2:2:2:2
   247:  \0:2:2:2:2:2:1
   248:  \0:2:2:2:2:1:2
   249:  \0:2:2:2:1:2:2
   250:  \0:2:2:1:2:2:2
   251:  \0:2:1:2:2:2:2
   252:  \0:1:2:2:2:2:2
family= 6 1 0 new D3h genus #     6 is 0:0:0:0:1:1:\0
     1:  0:0:0:0:1:1:\0
     2:  0:0:0:0:1:\0:1
     3:  0:0:0:0:\0:1:1
     4:  0:0:0:1:0:1:\0
     5:  0:0:0:1:0:\0:1
     6:  0:0:0:1:1:0:\0
     7:  0:0:0:1:1:\0:0
     8:  0:0:0:1:\0:0:1
     9:  0:0:0:1:\0:1:0
    10:  0:0:0:\0:0:1:1
    11:  0:0:0:\0:1:0:1
    12:  0:0:0:\0:1:1:0
    13:  0:0:1:0:0:1:\0
    14:  0:0:1:0:0:\0:1
    15:  0:0:1:0:1:0:\0
    16:  0:0:1:0:1:\0:0
    17:  0:0:1:0:\0:0:1
    18:  0:0:1:0:\0:1:0
    19:  0:0:1:1:0:0:\0
    20:  0:0:1:1:0:\0:0
    21:  0:0:1:1:\0:0:0
    22:  0:0:1:\0:0:0:1
    23:  0:0:1:\0:0:1:0
    24:  0:0:1:\0:1:0:0
    25:  0:0:\0:0:0:1:1
    26:  0:0:\0:0:1:0:1
    27:  0:0:\0:0:1:1:0
    28:  0:0:\0:1:0:0:1
    29:  0:0:\0:1:0:1:0
    30:  0:0:\0:1:1:0:0
    31:  0:1:0:0:0:1:\0
    32:  0:1:0:0:0:\0:1
    33:  0:1:0:0:1:0:\0
    34:  0:1:0:0:1:\0:0
    35:  0:1:0:0:\0:0:1
    36:  0:1:0:0:\0:1:0
    37:  0:1:0:1:0:0:\0
    38:  0:1:0:1:0:\0:0
    39:  0:1:0:1:\0:0:0
    40:  0:1:0:\0:0:0:1
    41:  0:1:0:\0:0:1:0
    42:  0:1:0:\0:1:0:0
    43:  0:1:1:0:0:0:\0
    44:  0:1:1:0:0:\0:0
    45:  0:1:1:0:\0:0:0
    46:  0:1:1:\0:0:0:0
    47:  0:1:\0:0:0:0:1
    48:  0:1:\0:0:0:1:0
    49:  0:1:\0:0:1:0:0
    50:  0:1:\0:1:0:0:0
    51:  0:\0:0:0:0:1:1
    52:  0:\0:0:0:1:0:1
    53:  0:\0:0:0:1:1:0
    54:  0:\0:0:1:0:0:1
    55:  0:\0:0:1:0:1:0
    56:  0:\0:0:1:1:0:0
    57:  0:\0:1:0:0:0:1
    58:  0:\0:1:0:0:1:0
    59:  0:\0:1:0:1:0:0
    60:  0:\0:1:1:0:0:0
    61:  1:0:0:0:0:1:\0
    62:  1:0:0:0:0:\0:1
    63:  1:0:0:0:1:0:\0
    64:  1:0:0:0:1:\0:0
    65:  1:0:0:0:\0:0:1
    66:  1:0:0:0:\0:1:0
    67:  1:0:0:1:0:0:\0
    68:  1:0:0:1:0:\0:0
    69:  1:0:0:1:\0:0:0
    70:  1:0:0:\0:0:0:1
    71:  1:0:0:\0:0:1:0
    72:  1:0:0:\0:1:0:0
    73:  1:0:1:0:0:0:\0
    74:  1:0:1:0:0:\0:0
    75:  1:0:1:0:\0:0:0
    76:  1:0:1:\0:0:0:0
    77:  1:0:\0:0:0:0:1
    78:  1:0:\0:0:0:1:0
    79:  1:0:\0:0:1:0:0
    80:  1:0:\0:1:0:0:0
    81:  1:1:0:0:0:0:\0
    82:  1:1:0:0:0:\0:0
    83:  1:1:0:0:\0:0:0
    84:  1:1:0:\0:0:0:0
    85:  1:1:\0:0:0:0:0
    86:  1:\0:0:0:0:0:1
    87:  1:\0:0:0:0:1:0
    88:  1:\0:0:0:1:0:0
    89:  1:\0:0:1:0:0:0
    90:  1:\0:1:0:0:0:0
    91:  \0:0:0:0:0:1:1
    92:  \0:0:0:0:1:0:1
    93:  \0:0:0:0:1:1:0
    94:  \0:0:0:1:0:0:1
    95:  \0:0:0:1:0:1:0
    96:  \0:0:0:1:1:0:0
    97:  \0:0:1:0:0:0:1
    98:  \0:0:1:0:0:1:0
    99:  \0:0:1:0:1:0:0
   100:  \0:0:1:1:0:0:0
   101:  \0:1:0:0:0:0:1
   102:  \0:1:0:0:0:1:0
   103:  \0:1:0:0:1:0:0
   104:  \0:1:0:1:0:0:0
   105:  \0:1:1:0:0:0:0
   106:  1:1:1:1:2:2:\1
   107:  1:1:1:1:2:\1:2
   108:  1:1:1:1:\1:2:2
   109:  1:1:1:2:1:2:\1
   110:  1:1:1:2:1:\1:2
   111:  1:1:1:2:2:1:\1
   112:  1:1:1:2:2:\1:1
   113:  1:1:1:2:\1:1:2
   114:  1:1:1:2:\1:2:1
   115:  1:1:1:\1:1:2:2
   116:  1:1:1:\1:2:1:2
   117:  1:1:1:\1:2:2:1
   118:  1:1:2:1:1:2:\1
   119:  1:1:2:1:1:\1:2
   120:  1:1:2:1:2:1:\1
   121:  1:1:2:1:2:\1:1
   122:  1:1:2:1:\1:1:2
   123:  1:1:2:1:\1:2:1
   124:  1:1:2:2:1:1:\1
   125:  1:1:2:2:1:\1:1
   126:  1:1:2:2:\1:1:1
   127:  1:1:2:\1:1:1:2
   128:  1:1:2:\1:1:2:1
   129:  1:1:2:\1:2:1:1
   130:  1:1:\1:1:1:2:2
   131:  1:1:\1:1:2:1:2
   132:  1:1:\1:1:2:2:1
   133:  1:1:\1:2:1:1:2
   134:  1:1:\1:2:1:2:1
   135:  1:1:\1:2:2:1:1
   136:  1:2:1:1:1:2:\1
   137:  1:2:1:1:1:\1:2
   138:  1:2:1:1:2:1:\1
   139:  1:2:1:1:2:\1:1
   140:  1:2:1:1:\1:1:2
   141:  1:2:1:1:\1:2:1
   142:  1:2:1:2:1:1:\1
   143:  1:2:1:2:1:\1:1
   144:  1:2:1:2:\1:1:1
   145:  1:2:1:\1:1:1:2
   146:  1:2:1:\1:1:2:1
   147:  1:2:1:\1:2:1:1
   148:  1:2:2:1:1:1:\1
   149:  1:2:2:1:1:\1:1
   150:  1:2:2:1:\1:1:1
   151:  1:2:2:\1:1:1:1
   152:  1:2:\1:1:1:1:2
   153:  1:2:\1:1:1:2:1
   154:  1:2:\1:1:2:1:1
   155:  1:2:\1:2:1:1:1
   156:  1:\1:1:1:1:2:2
   157:  1:\1:1:1:2:1:2
   158:  1:\1:1:1:2:2:1
   159:  1:\1:1:2:1:1:2
   160:  1:\1:1:2:1:2:1
   161:  1:\1:1:2:2:1:1
   162:  1:\1:2:1:1:1:2
   163:  1:\1:2:1:1:2:1
   164:  1:\1:2:1:2:1:1
   165:  1:\1:2:2:1:1:1
   166:  2:1:1:1:1:2:\1
   167:  2:1:1:1:1:\1:2
   168:  2:1:1:1:2:1:\1
   169:  2:1:1:1:2:\1:1
   170:  2:1:1:1:\1:1:2
   171:  2:1:1:1:\1:2:1
   172:  2:1:1:2:1:1:\1
   173:  2:1:1:2:1:\1:1
   174:  2:1:1:2:\1:1:1
   175:  2:1:1:\1:1:1:2
   176:  2:1:1:\1:1:2:1
   177:  2:1:1:\1:2:1:1
   178:  2:1:2:1:1:1:\1
   179:  2:1:2:1:1:\1:1
   180:  2:1:2:1:\1:1:1
   181:  2:1:2:\1:1:1:1
   182:  2:1:\1:1:1:1:2
   183:  2:1:\1:1:1:2:1
   184:  2:1:\1:1:2:1:1
   185:  2:1:\1:2:1:1:1
   186:  2:2:1:1:1:1:\1
   187:  2:2:1:1:1:\1:1
   188:  2:2:1:1:\1:1:1
   189:  2:2:1:\1:1:1:1
   190:  2:2:\1:1:1:1:1
   191:  2:\1:1:1:1:1:2
   192:  2:\1:1:1:1:2:1
   193:  2:\1:1:1:2:1:1
   194:  2:\1:1:2:1:1:1
   195:  2:\1:2:1:1:1:1
   196:  \1:1:1:1:1:2:2
   197:  \1:1:1:1:2:1:2
   198:  \1:1:1:1:2:2:1
   199:  \1:1:1:2:1:1:2
   200:  \1:1:1:2:1:2:1
   201:  \1:1:1:2:2:1:1
   202:  \1:1:2:1:1:1:2
   203:  \1:1:2:1:1:2:1
   204:  \1:1:2:1:2:1:1
   205:  \1:1:2:2:1:1:1
   206:  \1:2:1:1:1:1:2
   207:  \1:2:1:1:1:2:1
   208:  \1:2:1:1:2:1:1
   209:  \1:2:1:2:1:1:1
   210:  \1:2:2:1:1:1:1
   211:  2:2:2:2:0:0:\2
   212:  2:2:2:2:0:\2:0
   213:  2:2:2:2:\2:0:0
   214:  2:2:2:0:2:0:\2
   215:  2:2:2:0:2:\2:0
   216:  2:2:2:0:0:2:\2
   217:  2:2:2:0:0:\2:2
   218:  2:2:2:0:\2:2:0
   219:  2:2:2:0:\2:0:2
   220:  2:2:2:\2:2:0:0
   221:  2:2:2:\2:0:2:0
   222:  2:2:2:\2:0:0:2
   223:  2:2:0:2:2:0:\2
   224:  2:2:0:2:2:\2:0
   225:  2:2:0:2:0:2:\2
   226:  2:2:0:2:0:\2:2
   227:  2:2:0:2:\2:2:0
   228:  2:2:0:2:\2:0:2
   229:  2:2:0:0:2:2:\2
   230:  2:2:0:0:2:\2:2
   231:  2:2:0:0:\2:2:2
   232:  2:2:0:\2:2:2:0
   233:  2:2:0:\2:2:0:2
   234:  2:2:0:\2:0:2:2
   235:  2:2:\2:2:2:0:0
   236:  2:2:\2:2:0:2:0
   237:  2:2:\2:2:0:0:2
   238:  2:2:\2:0:2:2:0
   239:  2:2:\2:0:2:0:2
   240:  2:2:\2:0:0:2:2
   241:  2:0:2:2:2:0:\2
   242:  2:0:2:2:2:\2:0
   243:  2:0:2:2:0:2:\2
   244:  2:0:2:2:0:\2:2
   245:  2:0:2:2:\2:2:0
   246:  2:0:2:2:\2:0:2
   247:  2:0:2:0:2:2:\2
   248:  2:0:2:0:2:\2:2
   249:  2:0:2:0:\2:2:2
   250:  2:0:2:\2:2:2:0
   251:  2:0:2:\2:2:0:2
   252:  2:0:2:\2:0:2:2
   253:  2:0:0:2:2:2:\2
   254:  2:0:0:2:2:\2:2
   255:  2:0:0:2:\2:2:2
   256:  2:0:0:\2:2:2:2
   257:  2:0:\2:2:2:2:0
   258:  2:0:\2:2:2:0:2
   259:  2:0:\2:2:0:2:2
   260:  2:0:\2:0:2:2:2
   261:  2:\2:2:2:2:0:0
   262:  2:\2:2:2:0:2:0
   263:  2:\2:2:2:0:0:2
   264:  2:\2:2:0:2:2:0
   265:  2:\2:2:0:2:0:2
   266:  2:\2:2:0:0:2:2
   267:  2:\2:0:2:2:2:0
   268:  2:\2:0:2:2:0:2
   269:  2:\2:0:2:0:2:2
   270:  2:\2:0:0:2:2:2
   271:  0:2:2:2:2:0:\2
   272:  0:2:2:2:2:\2:0
   273:  0:2:2:2:0:2:\2
   274:  0:2:2:2:0:\2:2
   275:  0:2:2:2:\2:2:0
   276:  0:2:2:2:\2:0:2
   277:  0:2:2:0:2:2:\2
   278:  0:2:2:0:2:\2:2
   279:  0:2:2:0:\2:2:2
   280:  0:2:2:\2:2:2:0
   281:  0:2:2:\2:2:0:2
   282:  0:2:2:\2:0:2:2
   283:  0:2:0:2:2:2:\2
   284:  0:2:0:2:2:\2:2
   285:  0:2:0:2:\2:2:2
   286:  0:2:0:\2:2:2:2
   287:  0:2:\2:2:2:2:0
   288:  0:2:\2:2:2:0:2
   289:  0:2:\2:2:0:2:2
   290:  0:2:\2:0:2:2:2
   291:  0:0:2:2:2:2:\2
   292:  0:0:2:2:2:\2:2
   293:  0:0:2:2:\2:2:2
   294:  0:0:2:\2:2:2:2
   295:  0:0:\2:2:2:2:2
   296:  0:\2:2:2:2:2:0
   297:  0:\2:2:2:2:0:2
   298:  0:\2:2:2:0:2:2
   299:  0:\2:2:0:2:2:2
   300:  0:\2:0:2:2:2:2
   301:  \2:2:2:2:2:0:0
   302:  \2:2:2:2:0:2:0
   303:  \2:2:2:2:0:0:2
   304:  \2:2:2:0:2:2:0
   305:  \2:2:2:0:2:0:2
   306:  \2:2:2:0:0:2:2
   307:  \2:2:0:2:2:2:0
   308:  \2:2:0:2:2:0:2
   309:  \2:2:0:2:0:2:2
   310:  \2:2:0:0:2:2:2
   311:  \2:0:2:2:2:2:0
   312:  \2:0:2:2:2:0:2
   313:  \2:0:2:2:0:2:2
   314:  \2:0:2:0:2:2:2
   315:  \2:0:0:2:2:2:2
   316:  0:0:0:0:2:2:\0
   317:  0:0:0:0:2:\0:2
   318:  0:0:0:0:\0:2:2
   319:  0:0:0:2:0:2:\0
   320:  0:0:0:2:0:\0:2
   321:  0:0:0:2:2:0:\0
   322:  0:0:0:2:2:\0:0
   323:  0:0:0:2:\0:0:2
   324:  0:0:0:2:\0:2:0
   325:  0:0:0:\0:0:2:2
   326:  0:0:0:\0:2:0:2
   327:  0:0:0:\0:2:2:0
   328:  0:0:2:0:0:2:\0
   329:  0:0:2:0:0:\0:2
   330:  0:0:2:0:2:0:\0
   331:  0:0:2:0:2:\0:0
   332:  0:0:2:0:\0:0:2
   333:  0:0:2:0:\0:2:0
   334:  0:0:2:2:0:0:\0
   335:  0:0:2:2:0:\0:0
   336:  0:0:2:2:\0:0:0
   337:  0:0:2:\0:0:0:2
   338:  0:0:2:\0:0:2:0
   339:  0:0:2:\0:2:0:0
   340:  0:0:\0:0:0:2:2
   341:  0:0:\0:0:2:0:2
   342:  0:0:\0:0:2:2:0
   343:  0:0:\0:2:0:0:2
   344:  0:0:\0:2:0:2:0
   345:  0:0:\0:2:2:0:0
   346:  0:2:0:0:0:2:\0
   347:  0:2:0:0:0:\0:2
   348:  0:2:0:0:2:0:\0
   349:  0:2:0:0:2:\0:0
   350:  0:2:0:0:\0:0:2
   351:  0:2:0:0:\0:2:0
   352:  0:2:0:2:0:0:\0
   353:  0:2:0:2:0:\0:0
   354:  0:2:0:2:\0:0:0
   355:  0:2:0:\0:0:0:2
   356:  0:2:0:\0:0:2:0
   357:  0:2:0:\0:2:0:0
   358:  0:2:2:0:0:0:\0
   359:  0:2:2:0:0:\0:0
   360:  0:2:2:0:\0:0:0
   361:  0:2:2:\0:0:0:0
   362:  0:2:\0:0:0:0:2
   363:  0:2:\0:0:0:2:0
   364:  0:2:\0:0:2:0:0
   365:  0:2:\0:2:0:0:0
   366:  0:\0:0:0:0:2:2
   367:  0:\0:0:0:2:0:2
   368:  0:\0:0:0:2:2:0
   369:  0:\0:0:2:0:0:2
   370:  0:\0:0:2:0:2:0
   371:  0:\0:0:2:2:0:0
   372:  0:\0:2:0:0:0:2
   373:  0:\0:2:0:0:2:0
   374:  0:\0:2:0:2:0:0
   375:  0:\0:2:2:0:0:0
   376:  2:0:0:0:0:2:\0
   377:  2:0:0:0:0:\0:2
   378:  2:0:0:0:2:0:\0
   379:  2:0:0:0:2:\0:0
   380:  2:0:0:0:\0:0:2
   381:  2:0:0:0:\0:2:0
   382:  2:0:0:2:0:0:\0
   383:  2:0:0:2:0:\0:0
   384:  2:0:0:2:\0:0:0
   385:  2:0:0:\0:0:0:2
   386:  2:0:0:\0:0:2:0
   387:  2:0:0:\0:2:0:0
   388:  2:0:2:0:0:0:\0
   389:  2:0:2:0:0:\0:0
   390:  2:0:2:0:\0:0:0
   391:  2:0:2:\0:0:0:0
   392:  2:0:\0:0:0:0:2
   393:  2:0:\0:0:0:2:0
   394:  2:0:\0:0:2:0:0
   395:  2:0:\0:2:0:0:0
   396:  2:2:0:0:0:0:\0
   397:  2:2:0:0:0:\0:0
   398:  2:2:0:0:\0:0:0
   399:  2:2:0:\0:0:0:0
   400:  2:2:\0:0:0:0:0
   401:  2:\0:0:0:0:0:2
   402:  2:\0:0:0:0:2:0
   403:  2:\0:0:0:2:0:0
   404:  2:\0:0:2:0:0:0
   405:  2:\0:2:0:0:0:0
   406:  \0:0:0:0:0:2:2
   407:  \0:0:0:0:2:0:2
   408:  \0:0:0:0:2:2:0
   409:  \0:0:0:2:0:0:2
   410:  \0:0:0:2:0:2:0
   411:  \0:0:0:2:2:0:0
   412:  \0:0:2:0:0:0:2
   413:  \0:0:2:0:0:2:0
   414:  \0:0:2:0:2:0:0
   415:  \0:0:2:2:0:0:0
   416:  \0:2:0:0:0:0:2
   417:  \0:2:0:0:0:2:0
   418:  \0:2:0:0:2:0:0
   419:  \0:2:0:2:0:0:0
   420:  \0:2:2:0:0:0:0
   421:  1:1:1:1:0:0:\1
   422:  1:1:1:1:0:\1:0
   423:  1:1:1:1:\1:0:0
   424:  1:1:1:0:1:0:\1
   425:  1:1:1:0:1:\1:0
   426:  1:1:1:0:0:1:\1
   427:  1:1:1:0:0:\1:1
   428:  1:1:1:0:\1:1:0
   429:  1:1:1:0:\1:0:1
   430:  1:1:1:\1:1:0:0
   431:  1:1:1:\1:0:1:0
   432:  1:1:1:\1:0:0:1
   433:  1:1:0:1:1:0:\1
   434:  1:1:0:1:1:\1:0
   435:  1:1:0:1:0:1:\1
   436:  1:1:0:1:0:\1:1
   437:  1:1:0:1:\1:1:0
   438:  1:1:0:1:\1:0:1
   439:  1:1:0:0:1:1:\1
   440:  1:1:0:0:1:\1:1
   441:  1:1:0:0:\1:1:1
   442:  1:1:0:\1:1:1:0
   443:  1:1:0:\1:1:0:1
   444:  1:1:0:\1:0:1:1
   445:  1:1:\1:1:1:0:0
   446:  1:1:\1:1:0:1:0
   447:  1:1:\1:1:0:0:1
   448:  1:1:\1:0:1:1:0
   449:  1:1:\1:0:1:0:1
   450:  1:1:\1:0:0:1:1
   451:  1:0:1:1:1:0:\1
   452:  1:0:1:1:1:\1:0
   453:  1:0:1:1:0:1:\1
   454:  1:0:1:1:0:\1:1
   455:  1:0:1:1:\1:1:0
   456:  1:0:1:1:\1:0:1
   457:  1:0:1:0:1:1:\1
   458:  1:0:1:0:1:\1:1
   459:  1:0:1:0:\1:1:1
   460:  1:0:1:\1:1:1:0
   461:  1:0:1:\1:1:0:1
   462:  1:0:1:\1:0:1:1
   463:  1:0:0:1:1:1:\1
   464:  1:0:0:1:1:\1:1
   465:  1:0:0:1:\1:1:1
   466:  1:0:0:\1:1:1:1
   467:  1:0:\1:1:1:1:0
   468:  1:0:\1:1:1:0:1
   469:  1:0:\1:1:0:1:1
   470:  1:0:\1:0:1:1:1
   471:  1:\1:1:1:1:0:0
   472:  1:\1:1:1:0:1:0
   473:  1:\1:1:1:0:0:1
   474:  1:\1:1:0:1:1:0
   475:  1:\1:1:0:1:0:1
   476:  1:\1:1:0:0:1:1
   477:  1:\1:0:1:1:1:0
   478:  1:\1:0:1:1:0:1
   479:  1:\1:0:1:0:1:1
   480:  1:\1:0:0:1:1:1
   481:  0:1:1:1:1:0:\1
   482:  0:1:1:1:1:\1:0
   483:  0:1:1:1:0:1:\1
   484:  0:1:1:1:0:\1:1
   485:  0:1:1:1:\1:1:0
   486:  0:1:1:1:\1:0:1
   487:  0:1:1:0:1:1:\1
   488:  0:1:1:0:1:\1:1
   489:  0:1:1:0:\1:1:1
   490:  0:1:1:\1:1:1:0
   491:  0:1:1:\1:1:0:1
   492:  0:1:1:\1:0:1:1
   493:  0:1:0:1:1:1:\1
   494:  0:1:0:1:1:\1:1
   495:  0:1:0:1:\1:1:1
   496:  0:1:0:\1:1:1:1
   497:  0:1:\1:1:1:1:0
   498:  0:1:\1:1:1:0:1
   499:  0:1:\1:1:0:1:1
   500:  0:1:\1:0:1:1:1
   501:  0:0:1:1:1:1:\1
   502:  0:0:1:1:1:\1:1
   503:  0:0:1:1:\1:1:1
   504:  0:0:1:\1:1:1:1
   505:  0:0:\1:1:1:1:1
   506:  0:\1:1:1:1:1:0
   507:  0:\1:1:1:1:0:1
   508:  0:\1:1:1:0:1:1
   509:  0:\1:1:0:1:1:1
   510:  0:\1:0:1:1:1:1
   511:  \1:1:1:1:1:0:0
   512:  \1:1:1:1:0:1:0
   513:  \1:1:1:1:0:0:1
   514:  \1:1:1:0:1:1:0
   515:  \1:1:1:0:1:0:1
   516:  \1:1:1:0:0:1:1
   517:  \1:1:0:1:1:1:0
   518:  \1:1:0:1:1:0:1
   519:  \1:1:0:1:0:1:1
   520:  \1:1:0:0:1:1:1
   521:  \1:0:1:1:1:1:0
   522:  \1:0:1:1:1:0:1
   523:  \1:0:1:1:0:1:1
   524:  \1:0:1:0:1:1:1
   525:  \1:0:0:1:1:1:1
   526:  2:2:2:2:1:1:\2
   527:  2:2:2:2:1:\2:1
   528:  2:2:2:2:\2:1:1
   529:  2:2:2:1:2:1:\2
   530:  2:2:2:1:2:\2:1
   531:  2:2:2:1:1:2:\2
   532:  2:2:2:1:1:\2:2
   533:  2:2:2:1:\2:2:1
   534:  2:2:2:1:\2:1:2
   535:  2:2:2:\2:2:1:1
   536:  2:2:2:\2:1:2:1
   537:  2:2:2:\2:1:1:2
   538:  2:2:1:2:2:1:\2
   539:  2:2:1:2:2:\2:1
   540:  2:2:1:2:1:2:\2
   541:  2:2:1:2:1:\2:2
   542:  2:2:1:2:\2:2:1
   543:  2:2:1:2:\2:1:2
   544:  2:2:1:1:2:2:\2
   545:  2:2:1:1:2:\2:2
   546:  2:2:1:1:\2:2:2
   547:  2:2:1:\2:2:2:1
   548:  2:2:1:\2:2:1:2
   549:  2:2:1:\2:1:2:2
   550:  2:2:\2:2:2:1:1
   551:  2:2:\2:2:1:2:1
   552:  2:2:\2:2:1:1:2
   553:  2:2:\2:1:2:2:1
   554:  2:2:\2:1:2:1:2
   555:  2:2:\2:1:1:2:2
   556:  2:1:2:2:2:1:\2
   557:  2:1:2:2:2:\2:1
   558:  2:1:2:2:1:2:\2
   559:  2:1:2:2:1:\2:2
   560:  2:1:2:2:\2:2:1
   561:  2:1:2:2:\2:1:2
   562:  2:1:2:1:2:2:\2
   563:  2:1:2:1:2:\2:2
   564:  2:1:2:1:\2:2:2
   565:  2:1:2:\2:2:2:1
   566:  2:1:2:\2:2:1:2
   567:  2:1:2:\2:1:2:2
   568:  2:1:1:2:2:2:\2
   569:  2:1:1:2:2:\2:2
   570:  2:1:1:2:\2:2:2
   571:  2:1:1:\2:2:2:2
   572:  2:1:\2:2:2:2:1
   573:  2:1:\2:2:2:1:2
   574:  2:1:\2:2:1:2:2
   575:  2:1:\2:1:2:2:2
   576:  2:\2:2:2:2:1:1
   577:  2:\2:2:2:1:2:1
   578:  2:\2:2:2:1:1:2
   579:  2:\2:2:1:2:2:1
   580:  2:\2:2:1:2:1:2
   581:  2:\2:2:1:1:2:2
   582:  2:\2:1:2:2:2:1
   583:  2:\2:1:2:2:1:2
   584:  2:\2:1:2:1:2:2
   585:  2:\2:1:1:2:2:2
   586:  1:2:2:2:2:1:\2
   587:  1:2:2:2:2:\2:1
   588:  1:2:2:2:1:2:\2
   589:  1:2:2:2:1:\2:2
   590:  1:2:2:2:\2:2:1
   591:  1:2:2:2:\2:1:2
   592:  1:2:2:1:2:2:\2
   593:  1:2:2:1:2:\2:2
   594:  1:2:2:1:\2:2:2
   595:  1:2:2:\2:2:2:1
   596:  1:2:2:\2:2:1:2
   597:  1:2:2:\2:1:2:2
   598:  1:2:1:2:2:2:\2
   599:  1:2:1:2:2:\2:2
   600:  1:2:1:2:\2:2:2
   601:  1:2:1:\2:2:2:2
   602:  1:2:\2:2:2:2:1
   603:  1:2:\2:2:2:1:2
   604:  1:2:\2:2:1:2:2
   605:  1:2:\2:1:2:2:2
   606:  1:1:2:2:2:2:\2
   607:  1:1:2:2:2:\2:2
   608:  1:1:2:2:\2:2:2
   609:  1:1:2:\2:2:2:2
   610:  1:1:\2:2:2:2:2
   611:  1:\2:2:2:2:2:1
   612:  1:\2:2:2:2:1:2
   613:  1:\2:2:2:1:2:2
   614:  1:\2:2:1:2:2:2
   615:  1:\2:1:2:2:2:2
   616:  \2:2:2:2:2:1:1
   617:  \2:2:2:2:1:2:1
   618:  \2:2:2:2:1:1:2
   619:  \2:2:2:1:2:2:1
   620:  \2:2:2:1:2:1:2
   621:  \2:2:2:1:1:2:2
   622:  \2:2:1:2:2:2:1
   623:  \2:2:1:2:2:1:2
   624:  \2:2:1:2:1:2:2
   625:  \2:2:1:1:2:2:2
   626:  \2:1:2:2:2:2:1
   627:  \2:1:2:2:2:1:2
   628:  \2:1:2:2:1:2:2
   629:  \2:1:2:1:2:2:2
   630:  \2:1:1:2:2:2:2
family= 6 1 0 new D3h genus #     7 is 0:0:0:0:1:1:\1
     1:  0:0:0:0:1:1:\1
     2:  0:0:0:0:1:\1:1
     3:  0:0:0:0:\1:1:1
     4:  0:0:0:1:0:1:\1
     5:  0:0:0:1:0:\1:1
     6:  0:0:0:1:1:0:\1
     7:  0:0:0:1:1:\1:0
     8:  0:0:0:1:\1:0:1
     9:  0:0:0:1:\1:1:0
    10:  0:0:0:\1:0:1:1
    11:  0:0:0:\1:1:0:1
    12:  0:0:0:\1:1:1:0
    13:  0:0:1:0:0:1:\1
    14:  0:0:1:0:0:\1:1
    15:  0:0:1:0:1:0:\1
    16:  0:0:1:0:1:\1:0
    17:  0:0:1:0:\1:0:1
    18:  0:0:1:0:\1:1:0
    19:  0:0:1:1:0:0:\1
    20:  0:0:1:1:0:\1:0
    21:  0:0:1:1:\1:0:0
    22:  0:0:1:\1:0:0:1
    23:  0:0:1:\1:0:1:0
    24:  0:0:1:\1:1:0:0
    25:  0:0:\1:0:0:1:1
    26:  0:0:\1:0:1:0:1
    27:  0:0:\1:0:1:1:0
    28:  0:0:\1:1:0:0:1
    29:  0:0:\1:1:0:1:0
    30:  0:0:\1:1:1:0:0
    31:  0:1:0:0:0:1:\1
    32:  0:1:0:0:0:\1:1
    33:  0:1:0:0:1:0:\1
    34:  0:1:0:0:1:\1:0
    35:  0:1:0:0:\1:0:1
    36:  0:1:0:0:\1:1:0
    37:  0:1:0:1:0:0:\1
    38:  0:1:0:1:0:\1:0
    39:  0:1:0:1:\1:0:0
    40:  0:1:0:\1:0:0:1
    41:  0:1:0:\1:0:1:0
    42:  0:1:0:\1:1:0:0
    43:  0:1:1:0:0:0:\1
    44:  0:1:1:0:0:\1:0
    45:  0:1:1:0:\1:0:0
    46:  0:1:1:\1:0:0:0
    47:  0:1:\1:0:0:0:1
    48:  0:1:\1:0:0:1:0
    49:  0:1:\1:0:1:0:0
    50:  0:1:\1:1:0:0:0
    51:  0:\1:0:0:0:1:1
    52:  0:\1:0:0:1:0:1
    53:  0:\1:0:0:1:1:0
    54:  0:\1:0:1:0:0:1
    55:  0:\1:0:1:0:1:0
    56:  0:\1:0:1:1:0:0
    57:  0:\1:1:0:0:0:1
    58:  0:\1:1:0:0:1:0
    59:  0:\1:1:0:1:0:0
    60:  0:\1:1:1:0:0:0
    61:  1:0:0:0:0:1:\1
    62:  1:0:0:0:0:\1:1
    63:  1:0:0:0:1:0:\1
    64:  1:0:0:0:1:\1:0
    65:  1:0:0:0:\1:0:1
    66:  1:0:0:0:\1:1:0
    67:  1:0:0:1:0:0:\1
    68:  1:0:0:1:0:\1:0
    69:  1:0:0:1:\1:0:0
    70:  1:0:0:\1:0:0:1
    71:  1:0:0:\1:0:1:0
    72:  1:0:0:\1:1:0:0
    73:  1:0:1:0:0:0:\1
    74:  1:0:1:0:0:\1:0
    75:  1:0:1:0:\1:0:0
    76:  1:0:1:\1:0:0:0
    77:  1:0:\1:0:0:0:1
    78:  1:0:\1:0:0:1:0
    79:  1:0:\1:0:1:0:0
    80:  1:0:\1:1:0:0:0
    81:  1:1:0:0:0:0:\1
    82:  1:1:0:0:0:\1:0
    83:  1:1:0:0:\1:0:0
    84:  1:1:0:\1:0:0:0
    85:  1:1:\1:0:0:0:0
    86:  1:\1:0:0:0:0:1
    87:  1:\1:0:0:0:1:0
    88:  1:\1:0:0:1:0:0
    89:  1:\1:0:1:0:0:0
    90:  1:\1:1:0:0:0:0
    91:  \1:0:0:0:0:1:1
    92:  \1:0:0:0:1:0:1
    93:  \1:0:0:0:1:1:0
    94:  \1:0:0:1:0:0:1
    95:  \1:0:0:1:0:1:0
    96:  \1:0:0:1:1:0:0
    97:  \1:0:1:0:0:0:1
    98:  \1:0:1:0:0:1:0
    99:  \1:0:1:0:1:0:0
   100:  \1:0:1:1:0:0:0
   101:  \1:1:0:0:0:0:1
   102:  \1:1:0:0:0:1:0
   103:  \1:1:0:0:1:0:0
   104:  \1:1:0:1:0:0:0
   105:  \1:1:1:0:0:0:0
   106:  1:1:1:1:2:2:\2
   107:  1:1:1:1:2:\2:2
   108:  1:1:1:1:\2:2:2
   109:  1:1:1:2:1:2:\2
   110:  1:1:1:2:1:\2:2
   111:  1:1:1:2:2:1:\2
   112:  1:1:1:2:2:\2:1
   113:  1:1:1:2:\2:1:2
   114:  1:1:1:2:\2:2:1
   115:  1:1:1:\2:1:2:2
   116:  1:1:1:\2:2:1:2
   117:  1:1:1:\2:2:2:1
   118:  1:1:2:1:1:2:\2
   119:  1:1:2:1:1:\2:2
   120:  1:1:2:1:2:1:\2
   121:  1:1:2:1:2:\2:1
   122:  1:1:2:1:\2:1:2
   123:  1:1:2:1:\2:2:1
   124:  1:1:2:2:1:1:\2
   125:  1:1:2:2:1:\2:1
   126:  1:1:2:2:\2:1:1
   127:  1:1:2:\2:1:1:2
   128:  1:1:2:\2:1:2:1
   129:  1:1:2:\2:2:1:1
   130:  1:1:\2:1:1:2:2
   131:  1:1:\2:1:2:1:2
   132:  1:1:\2:1:2:2:1
   133:  1:1:\2:2:1:1:2
   134:  1:1:\2:2:1:2:1
   135:  1:1:\2:2:2:1:1
   136:  1:2:1:1:1:2:\2
   137:  1:2:1:1:1:\2:2
   138:  1:2:1:1:2:1:\2
   139:  1:2:1:1:2:\2:1
   140:  1:2:1:1:\2:1:2
   141:  1:2:1:1:\2:2:1
   142:  1:2:1:2:1:1:\2
   143:  1:2:1:2:1:\2:1
   144:  1:2:1:2:\2:1:1
   145:  1:2:1:\2:1:1:2
   146:  1:2:1:\2:1:2:1
   147:  1:2:1:\2:2:1:1
   148:  1:2:2:1:1:1:\2
   149:  1:2:2:1:1:\2:1
   150:  1:2:2:1:\2:1:1
   151:  1:2:2:\2:1:1:1
   152:  1:2:\2:1:1:1:2
   153:  1:2:\2:1:1:2:1
   154:  1:2:\2:1:2:1:1
   155:  1:2:\2:2:1:1:1
   156:  1:\2:1:1:1:2:2
   157:  1:\2:1:1:2:1:2
   158:  1:\2:1:1:2:2:1
   159:  1:\2:1:2:1:1:2
   160:  1:\2:1:2:1:2:1
   161:  1:\2:1:2:2:1:1
   162:  1:\2:2:1:1:1:2
   163:  1:\2:2:1:1:2:1
   164:  1:\2:2:1:2:1:1
   165:  1:\2:2:2:1:1:1
   166:  2:1:1:1:1:2:\2
   167:  2:1:1:1:1:\2:2
   168:  2:1:1:1:2:1:\2
   169:  2:1:1:1:2:\2:1
   170:  2:1:1:1:\2:1:2
   171:  2:1:1:1:\2:2:1
   172:  2:1:1:2:1:1:\2
   173:  2:1:1:2:1:\2:1
   174:  2:1:1:2:\2:1:1
   175:  2:1:1:\2:1:1:2
   176:  2:1:1:\2:1:2:1
   177:  2:1:1:\2:2:1:1
   178:  2:1:2:1:1:1:\2
   179:  2:1:2:1:1:\2:1
   180:  2:1:2:1:\2:1:1
   181:  2:1:2:\2:1:1:1
   182:  2:1:\2:1:1:1:2
   183:  2:1:\2:1:1:2:1
   184:  2:1:\2:1:2:1:1
   185:  2:1:\2:2:1:1:1
   186:  2:2:1:1:1:1:\2
   187:  2:2:1:1:1:\2:1
   188:  2:2:1:1:\2:1:1
   189:  2:2:1:\2:1:1:1
   190:  2:2:\2:1:1:1:1
   191:  2:\2:1:1:1:1:2
   192:  2:\2:1:1:1:2:1
   193:  2:\2:1:1:2:1:1
   194:  2:\2:1:2:1:1:1
   195:  2:\2:2:1:1:1:1
   196:  \2:1:1:1:1:2:2
   197:  \2:1:1:1:2:1:2
   198:  \2:1:1:1:2:2:1
   199:  \2:1:1:2:1:1:2
   200:  \2:1:1:2:1:2:1
   201:  \2:1:1:2:2:1:1
   202:  \2:1:2:1:1:1:2
   203:  \2:1:2:1:1:2:1
   204:  \2:1:2:1:2:1:1
   205:  \2:1:2:2:1:1:1
   206:  \2:2:1:1:1:1:2
   207:  \2:2:1:1:1:2:1
   208:  \2:2:1:1:2:1:1
   209:  \2:2:1:2:1:1:1
   210:  \2:2:2:1:1:1:1
   211:  2:2:2:2:0:0:\0
   212:  2:2:2:2:0:\0:0
   213:  2:2:2:2:\0:0:0
   214:  2:2:2:0:2:0:\0
   215:  2:2:2:0:2:\0:0
   216:  2:2:2:0:0:2:\0
   217:  2:2:2:0:0:\0:2
   218:  2:2:2:0:\0:2:0
   219:  2:2:2:0:\0:0:2
   220:  2:2:2:\0:2:0:0
   221:  2:2:2:\0:0:2:0
   222:  2:2:2:\0:0:0:2
   223:  2:2:0:2:2:0:\0
   224:  2:2:0:2:2:\0:0
   225:  2:2:0:2:0:2:\0
   226:  2:2:0:2:0:\0:2
   227:  2:2:0:2:\0:2:0
   228:  2:2:0:2:\0:0:2
   229:  2:2:0:0:2:2:\0
   230:  2:2:0:0:2:\0:2
   231:  2:2:0:0:\0:2:2
   232:  2:2:0:\0:2:2:0
   233:  2:2:0:\0:2:0:2
   234:  2:2:0:\0:0:2:2
   235:  2:2:\0:2:2:0:0
   236:  2:2:\0:2:0:2:0
   237:  2:2:\0:2:0:0:2
   238:  2:2:\0:0:2:2:0
   239:  2:2:\0:0:2:0:2
   240:  2:2:\0:0:0:2:2
   241:  2:0:2:2:2:0:\0
   242:  2:0:2:2:2:\0:0
   243:  2:0:2:2:0:2:\0
   244:  2:0:2:2:0:\0:2
   245:  2:0:2:2:\0:2:0
   246:  2:0:2:2:\0:0:2
   247:  2:0:2:0:2:2:\0
   248:  2:0:2:0:2:\0:2
   249:  2:0:2:0:\0:2:2
   250:  2:0:2:\0:2:2:0
   251:  2:0:2:\0:2:0:2
   252:  2:0:2:\0:0:2:2
   253:  2:0:0:2:2:2:\0
   254:  2:0:0:2:2:\0:2
   255:  2:0:0:2:\0:2:2
   256:  2:0:0:\0:2:2:2
   257:  2:0:\0:2:2:2:0
   258:  2:0:\0:2:2:0:2
   259:  2:0:\0:2:0:2:2
   260:  2:0:\0:0:2:2:2
   261:  2:\0:2:2:2:0:0
   262:  2:\0:2:2:0:2:0
   263:  2:\0:2:2:0:0:2
   264:  2:\0:2:0:2:2:0
   265:  2:\0:2:0:2:0:2
   266:  2:\0:2:0:0:2:2
   267:  2:\0:0:2:2:2:0
   268:  2:\0:0:2:2:0:2
   269:  2:\0:0:2:0:2:2
   270:  2:\0:0:0:2:2:2
   271:  0:2:2:2:2:0:\0
   272:  0:2:2:2:2:\0:0
   273:  0:2:2:2:0:2:\0
   274:  0:2:2:2:0:\0:2
   275:  0:2:2:2:\0:2:0
   276:  0:2:2:2:\0:0:2
   277:  0:2:2:0:2:2:\0
   278:  0:2:2:0:2:\0:2
   279:  0:2:2:0:\0:2:2
   280:  0:2:2:\0:2:2:0
   281:  0:2:2:\0:2:0:2
   282:  0:2:2:\0:0:2:2
   283:  0:2:0:2:2:2:\0
   284:  0:2:0:2:2:\0:2
   285:  0:2:0:2:\0:2:2
   286:  0:2:0:\0:2:2:2
   287:  0:2:\0:2:2:2:0
   288:  0:2:\0:2:2:0:2
   289:  0:2:\0:2:0:2:2
   290:  0:2:\0:0:2:2:2
   291:  0:0:2:2:2:2:\0
   292:  0:0:2:2:2:\0:2
   293:  0:0:2:2:\0:2:2
   294:  0:0:2:\0:2:2:2
   295:  0:0:\0:2:2:2:2
   296:  0:\0:2:2:2:2:0
   297:  0:\0:2:2:2:0:2
   298:  0:\0:2:2:0:2:2
   299:  0:\0:2:0:2:2:2
   300:  0:\0:0:2:2:2:2
   301:  \0:2:2:2:2:0:0
   302:  \0:2:2:2:0:2:0
   303:  \0:2:2:2:0:0:2
   304:  \0:2:2:0:2:2:0
   305:  \0:2:2:0:2:0:2
   306:  \0:2:2:0:0:2:2
   307:  \0:2:0:2:2:2:0
   308:  \0:2:0:2:2:0:2
   309:  \0:2:0:2:0:2:2
   310:  \0:2:0:0:2:2:2
   311:  \0:0:2:2:2:2:0
   312:  \0:0:2:2:2:0:2
   313:  \0:0:2:2:0:2:2
   314:  \0:0:2:0:2:2:2
   315:  \0:0:0:2:2:2:2
   316:  0:0:0:0:2:2:\2
   317:  0:0:0:0:2:\2:2
   318:  0:0:0:0:\2:2:2
   319:  0:0:0:2:0:2:\2
   320:  0:0:0:2:0:\2:2
   321:  0:0:0:2:2:0:\2
   322:  0:0:0:2:2:\2:0
   323:  0:0:0:2:\2:0:2
   324:  0:0:0:2:\2:2:0
   325:  0:0:0:\2:0:2:2
   326:  0:0:0:\2:2:0:2
   327:  0:0:0:\2:2:2:0
   328:  0:0:2:0:0:2:\2
   329:  0:0:2:0:0:\2:2
   330:  0:0:2:0:2:0:\2
   331:  0:0:2:0:2:\2:0
   332:  0:0:2:0:\2:0:2
   333:  0:0:2:0:\2:2:0
   334:  0:0:2:2:0:0:\2
   335:  0:0:2:2:0:\2:0
   336:  0:0:2:2:\2:0:0
   337:  0:0:2:\2:0:0:2
   338:  0:0:2:\2:0:2:0
   339:  0:0:2:\2:2:0:0
   340:  0:0:\2:0:0:2:2
   341:  0:0:\2:0:2:0:2
   342:  0:0:\2:0:2:2:0
   343:  0:0:\2:2:0:0:2
   344:  0:0:\2:2:0:2:0
   345:  0:0:\2:2:2:0:0
   346:  0:2:0:0:0:2:\2
   347:  0:2:0:0:0:\2:2
   348:  0:2:0:0:2:0:\2
   349:  0:2:0:0:2:\2:0
   350:  0:2:0:0:\2:0:2
   351:  0:2:0:0:\2:2:0
   352:  0:2:0:2:0:0:\2
   353:  0:2:0:2:0:\2:0
   354:  0:2:0:2:\2:0:0
   355:  0:2:0:\2:0:0:2
   356:  0:2:0:\2:0:2:0
   357:  0:2:0:\2:2:0:0
   358:  0:2:2:0:0:0:\2
   359:  0:2:2:0:0:\2:0
   360:  0:2:2:0:\2:0:0
   361:  0:2:2:\2:0:0:0
   362:  0:2:\2:0:0:0:2
   363:  0:2:\2:0:0:2:0
   364:  0:2:\2:0:2:0:0
   365:  0:2:\2:2:0:0:0
   366:  0:\2:0:0:0:2:2
   367:  0:\2:0:0:2:0:2
   368:  0:\2:0:0:2:2:0
   369:  0:\2:0:2:0:0:2
   370:  0:\2:0:2:0:2:0
   371:  0:\2:0:2:2:0:0
   372:  0:\2:2:0:0:0:2
   373:  0:\2:2:0:0:2:0
   374:  0:\2:2:0:2:0:0
   375:  0:\2:2:2:0:0:0
   376:  2:0:0:0:0:2:\2
   377:  2:0:0:0:0:\2:2
   378:  2:0:0:0:2:0:\2
   379:  2:0:0:0:2:\2:0
   380:  2:0:0:0:\2:0:2
   381:  2:0:0:0:\2:2:0
   382:  2:0:0:2:0:0:\2
   383:  2:0:0:2:0:\2:0
   384:  2:0:0:2:\2:0:0
   385:  2:0:0:\2:0:0:2
   386:  2:0:0:\2:0:2:0
   387:  2:0:0:\2:2:0:0
   388:  2:0:2:0:0:0:\2
   389:  2:0:2:0:0:\2:0
   390:  2:0:2:0:\2:0:0
   391:  2:0:2:\2:0:0:0
   392:  2:0:\2:0:0:0:2
   393:  2:0:\2:0:0:2:0
   394:  2:0:\2:0:2:0:0
   395:  2:0:\2:2:0:0:0
   396:  2:2:0:0:0:0:\2
   397:  2:2:0:0:0:\2:0
   398:  2:2:0:0:\2:0:0
   399:  2:2:0:\2:0:0:0
   400:  2:2:\2:0:0:0:0
   401:  2:\2:0:0:0:0:2
   402:  2:\2:0:0:0:2:0
   403:  2:\2:0:0:2:0:0
   404:  2:\2:0:2:0:0:0
   405:  2:\2:2:0:0:0:0
   406:  \2:0:0:0:0:2:2
   407:  \2:0:0:0:2:0:2
   408:  \2:0:0:0:2:2:0
   409:  \2:0:0:2:0:0:2
   410:  \2:0:0:2:0:2:0
   411:  \2:0:0:2:2:0:0
   412:  \2:0:2:0:0:0:2
   413:  \2:0:2:0:0:2:0
   414:  \2:0:2:0:2:0:0
   415:  \2:0:2:2:0:0:0
   416:  \2:2:0:0:0:0:2
   417:  \2:2:0:0:0:2:0
   418:  \2:2:0:0:2:0:0
   419:  \2:2:0:2:0:0:0
   420:  \2:2:2:0:0:0:0
   421:  1:1:1:1:0:0:\0
   422:  1:1:1:1:0:\0:0
   423:  1:1:1:1:\0:0:0
   424:  1:1:1:0:1:0:\0
   425:  1:1:1:0:1:\0:0
   426:  1:1:1:0:0:1:\0
   427:  1:1:1:0:0:\0:1
   428:  1:1:1:0:\0:1:0
   429:  1:1:1:0:\0:0:1
   430:  1:1:1:\0:1:0:0
   431:  1:1:1:\0:0:1:0
   432:  1:1:1:\0:0:0:1
   433:  1:1:0:1:1:0:\0
   434:  1:1:0:1:1:\0:0
   435:  1:1:0:1:0:1:\0
   436:  1:1:0:1:0:\0:1
   437:  1:1:0:1:\0:1:0
   438:  1:1:0:1:\0:0:1
   439:  1:1:0:0:1:1:\0
   440:  1:1:0:0:1:\0:1
   441:  1:1:0:0:\0:1:1
   442:  1:1:0:\0:1:1:0
   443:  1:1:0:\0:1:0:1
   444:  1:1:0:\0:0:1:1
   445:  1:1:\0:1:1:0:0
   446:  1:1:\0:1:0:1:0
   447:  1:1:\0:1:0:0:1
   448:  1:1:\0:0:1:1:0
   449:  1:1:\0:0:1:0:1
   450:  1:1:\0:0:0:1:1
   451:  1:0:1:1:1:0:\0
   452:  1:0:1:1:1:\0:0
   453:  1:0:1:1:0:1:\0
   454:  1:0:1:1:0:\0:1
   455:  1:0:1:1:\0:1:0
   456:  1:0:1:1:\0:0:1
   457:  1:0:1:0:1:1:\0
   458:  1:0:1:0:1:\0:1
   459:  1:0:1:0:\0:1:1
   460:  1:0:1:\0:1:1:0
   461:  1:0:1:\0:1:0:1
   462:  1:0:1:\0:0:1:1
   463:  1:0:0:1:1:1:\0
   464:  1:0:0:1:1:\0:1
   465:  1:0:0:1:\0:1:1
   466:  1:0:0:\0:1:1:1
   467:  1:0:\0:1:1:1:0
   468:  1:0:\0:1:1:0:1
   469:  1:0:\0:1:0:1:1
   470:  1:0:\0:0:1:1:1
   471:  1:\0:1:1:1:0:0
   472:  1:\0:1:1:0:1:0
   473:  1:\0:1:1:0:0:1
   474:  1:\0:1:0:1:1:0
   475:  1:\0:1:0:1:0:1
   476:  1:\0:1:0:0:1:1
   477:  1:\0:0:1:1:1:0
   478:  1:\0:0:1:1:0:1
   479:  1:\0:0:1:0:1:1
   480:  1:\0:0:0:1:1:1
   481:  0:1:1:1:1:0:\0
   482:  0:1:1:1:1:\0:0
   483:  0:1:1:1:0:1:\0
   484:  0:1:1:1:0:\0:1
   485:  0:1:1:1:\0:1:0
   486:  0:1:1:1:\0:0:1
   487:  0:1:1:0:1:1:\0
   488:  0:1:1:0:1:\0:1
   489:  0:1:1:0:\0:1:1
   490:  0:1:1:\0:1:1:0
   491:  0:1:1:\0:1:0:1
   492:  0:1:1:\0:0:1:1
   493:  0:1:0:1:1:1:\0
   494:  0:1:0:1:1:\0:1
   495:  0:1:0:1:\0:1:1
   496:  0:1:0:\0:1:1:1
   497:  0:1:\0:1:1:1:0
   498:  0:1:\0:1:1:0:1
   499:  0:1:\0:1:0:1:1
   500:  0:1:\0:0:1:1:1
   501:  0:0:1:1:1:1:\0
   502:  0:0:1:1:1:\0:1
   503:  0:0:1:1:\0:1:1
   504:  0:0:1:\0:1:1:1
   505:  0:0:\0:1:1:1:1
   506:  0:\0:1:1:1:1:0
   507:  0:\0:1:1:1:0:1
   508:  0:\0:1:1:0:1:1
   509:  0:\0:1:0:1:1:1
   510:  0:\0:0:1:1:1:1
   511:  \0:1:1:1:1:0:0
   512:  \0:1:1:1:0:1:0
   513:  \0:1:1:1:0:0:1
   514:  \0:1:1:0:1:1:0
   515:  \0:1:1:0:1:0:1
   516:  \0:1:1:0:0:1:1
   517:  \0:1:0:1:1:1:0
   518:  \0:1:0:1:1:0:1
   519:  \0:1:0:1:0:1:1
   520:  \0:1:0:0:1:1:1
   521:  \0:0:1:1:1:1:0
   522:  \0:0:1:1:1:0:1
   523:  \0:0:1:1:0:1:1
   524:  \0:0:1:0:1:1:1
   525:  \0:0:0:1:1:1:1
   526:  2:2:2:2:1:1:\1
   527:  2:2:2:2:1:\1:1
   528:  2:2:2:2:\1:1:1
   529:  2:2:2:1:2:1:\1
   530:  2:2:2:1:2:\1:1
   531:  2:2:2:1:1:2:\1
   532:  2:2:2:1:1:\1:2
   533:  2:2:2:1:\1:2:1
   534:  2:2:2:1:\1:1:2
   535:  2:2:2:\1:2:1:1
   536:  2:2:2:\1:1:2:1
   537:  2:2:2:\1:1:1:2
   538:  2:2:1:2:2:1:\1
   539:  2:2:1:2:2:\1:1
   540:  2:2:1:2:1:2:\1
   541:  2:2:1:2:1:\1:2
   542:  2:2:1:2:\1:2:1
   543:  2:2:1:2:\1:1:2
   544:  2:2:1:1:2:2:\1
   545:  2:2:1:1:2:\1:2
   546:  2:2:1:1:\1:2:2
   547:  2:2:1:\1:2:2:1
   548:  2:2:1:\1:2:1:2
   549:  2:2:1:\1:1:2:2
   550:  2:2:\1:2:2:1:1
   551:  2:2:\1:2:1:2:1
   552:  2:2:\1:2:1:1:2
   553:  2:2:\1:1:2:2:1
   554:  2:2:\1:1:2:1:2
   555:  2:2:\1:1:1:2:2
   556:  2:1:2:2:2:1:\1
   557:  2:1:2:2:2:\1:1
   558:  2:1:2:2:1:2:\1
   559:  2:1:2:2:1:\1:2
   560:  2:1:2:2:\1:2:1
   561:  2:1:2:2:\1:1:2
   562:  2:1:2:1:2:2:\1
   563:  2:1:2:1:2:\1:2
   564:  2:1:2:1:\1:2:2
   565:  2:1:2:\1:2:2:1
   566:  2:1:2:\1:2:1:2
   567:  2:1:2:\1:1:2:2
   568:  2:1:1:2:2:2:\1
   569:  2:1:1:2:2:\1:2
   570:  2:1:1:2:\1:2:2
   571:  2:1:1:\1:2:2:2
   572:  2:1:\1:2:2:2:1
   573:  2:1:\1:2:2:1:2
   574:  2:1:\1:2:1:2:2
   575:  2:1:\1:1:2:2:2
   576:  2:\1:2:2:2:1:1
   577:  2:\1:2:2:1:2:1
   578:  2:\1:2:2:1:1:2
   579:  2:\1:2:1:2:2:1
   580:  2:\1:2:1:2:1:2
   581:  2:\1:2:1:1:2:2
   582:  2:\1:1:2:2:2:1
   583:  2:\1:1:2:2:1:2
   584:  2:\1:1:2:1:2:2
   585:  2:\1:1:1:2:2:2
   586:  1:2:2:2:2:1:\1
   587:  1:2:2:2:2:\1:1
   588:  1:2:2:2:1:2:\1
   589:  1:2:2:2:1:\1:2
   590:  1:2:2:2:\1:2:1
   591:  1:2:2:2:\1:1:2
   592:  1:2:2:1:2:2:\1
   593:  1:2:2:1:2:\1:2
   594:  1:2:2:1:\1:2:2
   595:  1:2:2:\1:2:2:1
   596:  1:2:2:\1:2:1:2
   597:  1:2:2:\1:1:2:2
   598:  1:2:1:2:2:2:\1
   599:  1:2:1:2:2:\1:2
   600:  1:2:1:2:\1:2:2
   601:  1:2:1:\1:2:2:2
   602:  1:2:\1:2:2:2:1
   603:  1:2:\1:2:2:1:2
   604:  1:2:\1:2:1:2:2
   605:  1:2:\1:1:2:2:2
   606:  1:1:2:2:2:2:\1
   607:  1:1:2:2:2:\1:2
   608:  1:1:2:2:\1:2:2
   609:  1:1:2:\1:2:2:2
   610:  1:1:\1:2:2:2:2
   611:  1:\1:2:2:2:2:1
   612:  1:\1:2:2:2:1:2
   613:  1:\1:2:2:1:2:2
   614:  1:\1:2:1:2:2:2
   615:  1:\1:1:2:2:2:2
   616:  \1:2:2:2:2:1:1
   617:  \1:2:2:2:1:2:1
   618:  \1:2:2:2:1:1:2
   619:  \1:2:2:1:2:2:1
   620:  \1:2:2:1:2:1:2
   621:  \1:2:2:1:1:2:2
   622:  \1:2:1:2:2:2:1
   623:  \1:2:1:2:2:1:2
   624:  \1:2:1:2:1:2:2
   625:  \1:2:1:1:2:2:2
   626:  \1:1:2:2:2:2:1
   627:  \1:1:2:2:2:1:2
   628:  \1:1:2:2:1:2:2
   629:  \1:1:2:1:2:2:2
   630:  \1:1:1:2:2:2:2
family= 6 1 0 new D3h genus #     8 is 0:0:0:0:1:1:\2
     1:  0:0:0:0:1:1:\2
     2:  0:0:0:0:1:\2:1
     3:  0:0:0:0:\2:1:1
     4:  0:0:0:1:0:1:\2
     5:  0:0:0:1:0:\2:1
     6:  0:0:0:1:1:0:\2
     7:  0:0:0:1:1:\2:0
     8:  0:0:0:1:\2:0:1
     9:  0:0:0:1:\2:1:0
    10:  0:0:0:\2:0:1:1
    11:  0:0:0:\2:1:0:1
    12:  0:0:0:\2:1:1:0
    13:  0:0:1:0:0:1:\2
    14:  0:0:1:0:0:\2:1
    15:  0:0:1:0:1:0:\2
    16:  0:0:1:0:1:\2:0
    17:  0:0:1:0:\2:0:1
    18:  0:0:1:0:\2:1:0
    19:  0:0:1:1:0:0:\2
    20:  0:0:1:1:0:\2:0
    21:  0:0:1:1:\2:0:0
    22:  0:0:1:\2:0:0:1
    23:  0:0:1:\2:0:1:0
    24:  0:0:1:\2:1:0:0
    25:  0:0:\2:0:0:1:1
    26:  0:0:\2:0:1:0:1
    27:  0:0:\2:0:1:1:0
    28:  0:0:\2:1:0:0:1
    29:  0:0:\2:1:0:1:0
    30:  0:0:\2:1:1:0:0
    31:  0:1:0:0:0:1:\2
    32:  0:1:0:0:0:\2:1
    33:  0:1:0:0:1:0:\2
    34:  0:1:0:0:1:\2:0
    35:  0:1:0:0:\2:0:1
    36:  0:1:0:0:\2:1:0
    37:  0:1:0:1:0:0:\2
    38:  0:1:0:1:0:\2:0
    39:  0:1:0:1:\2:0:0
    40:  0:1:0:\2:0:0:1
    41:  0:1:0:\2:0:1:0
    42:  0:1:0:\2:1:0:0
    43:  0:1:1:0:0:0:\2
    44:  0:1:1:0:0:\2:0
    45:  0:1:1:0:\2:0:0
    46:  0:1:1:\2:0:0:0
    47:  0:1:\2:0:0:0:1
    48:  0:1:\2:0:0:1:0
    49:  0:1:\2:0:1:0:0
    50:  0:1:\2:1:0:0:0
    51:  0:\2:0:0:0:1:1
    52:  0:\2:0:0:1:0:1
    53:  0:\2:0:0:1:1:0
    54:  0:\2:0:1:0:0:1
    55:  0:\2:0:1:0:1:0
    56:  0:\2:0:1:1:0:0
    57:  0:\2:1:0:0:0:1
    58:  0:\2:1:0:0:1:0
    59:  0:\2:1:0:1:0:0
    60:  0:\2:1:1:0:0:0
    61:  1:0:0:0:0:1:\2
    62:  1:0:0:0:0:\2:1
    63:  1:0:0:0:1:0:\2
    64:  1:0:0:0:1:\2:0
    65:  1:0:0:0:\2:0:1
    66:  1:0:0:0:\2:1:0
    67:  1:0:0:1:0:0:\2
    68:  1:0:0:1:0:\2:0
    69:  1:0:0:1:\2:0:0
    70:  1:0:0:\2:0:0:1
    71:  1:0:0:\2:0:1:0
    72:  1:0:0:\2:1:0:0
    73:  1:0:1:0:0:0:\2
    74:  1:0:1:0:0:\2:0
    75:  1:0:1:0:\2:0:0
    76:  1:0:1:\2:0:0:0
    77:  1:0:\2:0:0:0:1
    78:  1:0:\2:0:0:1:0
    79:  1:0:\2:0:1:0:0
    80:  1:0:\2:1:0:0:0
    81:  1:1:0:0:0:0:\2
    82:  1:1:0:0:0:\2:0
    83:  1:1:0:0:\2:0:0
    84:  1:1:0:\2:0:0:0
    85:  1:1:\2:0:0:0:0
    86:  1:\2:0:0:0:0:1
    87:  1:\2:0:0:0:1:0
    88:  1:\2:0:0:1:0:0
    89:  1:\2:0:1:0:0:0
    90:  1:\2:1:0:0:0:0
    91:  \2:0:0:0:0:1:1
    92:  \2:0:0:0:1:0:1
    93:  \2:0:0:0:1:1:0
    94:  \2:0:0:1:0:0:1
    95:  \2:0:0:1:0:1:0
    96:  \2:0:0:1:1:0:0
    97:  \2:0:1:0:0:0:1
    98:  \2:0:1:0:0:1:0
    99:  \2:0:1:0:1:0:0
   100:  \2:0:1:1:0:0:0
   101:  \2:1:0:0:0:0:1
   102:  \2:1:0:0:0:1:0
   103:  \2:1:0:0:1:0:0
   104:  \2:1:0:1:0:0:0
   105:  \2:1:1:0:0:0:0
   106:  1:1:1:1:2:2:\0
   107:  1:1:1:1:2:\0:2
   108:  1:1:1:1:\0:2:2
   109:  1:1:1:2:1:2:\0
   110:  1:1:1:2:1:\0:2
   111:  1:1:1:2:2:1:\0
   112:  1:1:1:2:2:\0:1
   113:  1:1:1:2:\0:1:2
   114:  1:1:1:2:\0:2:1
   115:  1:1:1:\0:1:2:2
   116:  1:1:1:\0:2:1:2
   117:  1:1:1:\0:2:2:1
   118:  1:1:2:1:1:2:\0
   119:  1:1:2:1:1:\0:2
   120:  1:1:2:1:2:1:\0
   121:  1:1:2:1:2:\0:1
   122:  1:1:2:1:\0:1:2
   123:  1:1:2:1:\0:2:1
   124:  1:1:2:2:1:1:\0
   125:  1:1:2:2:1:\0:1
   126:  1:1:2:2:\0:1:1
   127:  1:1:2:\0:1:1:2
   128:  1:1:2:\0:1:2:1
   129:  1:1:2:\0:2:1:1
   130:  1:1:\0:1:1:2:2
   131:  1:1:\0:1:2:1:2
   132:  1:1:\0:1:2:2:1
   133:  1:1:\0:2:1:1:2
   134:  1:1:\0:2:1:2:1
   135:  1:1:\0:2:2:1:1
   136:  1:2:1:1:1:2:\0
   137:  1:2:1:1:1:\0:2
   138:  1:2:1:1:2:1:\0
   139:  1:2:1:1:2:\0:1
   140:  1:2:1:1:\0:1:2
   141:  1:2:1:1:\0:2:1
   142:  1:2:1:2:1:1:\0
   143:  1:2:1:2:1:\0:1
   144:  1:2:1:2:\0:1:1
   145:  1:2:1:\0:1:1:2
   146:  1:2:1:\0:1:2:1
   147:  1:2:1:\0:2:1:1
   148:  1:2:2:1:1:1:\0
   149:  1:2:2:1:1:\0:1
   150:  1:2:2:1:\0:1:1
   151:  1:2:2:\0:1:1:1
   152:  1:2:\0:1:1:1:2
   153:  1:2:\0:1:1:2:1
   154:  1:2:\0:1:2:1:1
   155:  1:2:\0:2:1:1:1
   156:  1:\0:1:1:1:2:2
   157:  1:\0:1:1:2:1:2
   158:  1:\0:1:1:2:2:1
   159:  1:\0:1:2:1:1:2
   160:  1:\0:1:2:1:2:1
   161:  1:\0:1:2:2:1:1
   162:  1:\0:2:1:1:1:2
   163:  1:\0:2:1:1:2:1
   164:  1:\0:2:1:2:1:1
   165:  1:\0:2:2:1:1:1
   166:  2:1:1:1:1:2:\0
   167:  2:1:1:1:1:\0:2
   168:  2:1:1:1:2:1:\0
   169:  2:1:1:1:2:\0:1
   170:  2:1:1:1:\0:1:2
   171:  2:1:1:1:\0:2:1
   172:  2:1:1:2:1:1:\0
   173:  2:1:1:2:1:\0:1
   174:  2:1:1:2:\0:1:1
   175:  2:1:1:\0:1:1:2
   176:  2:1:1:\0:1:2:1
   177:  2:1:1:\0:2:1:1
   178:  2:1:2:1:1:1:\0
   179:  2:1:2:1:1:\0:1
   180:  2:1:2:1:\0:1:1
   181:  2:1:2:\0:1:1:1
   182:  2:1:\0:1:1:1:2
   183:  2:1:\0:1:1:2:1
   184:  2:1:\0:1:2:1:1
   185:  2:1:\0:2:1:1:1
   186:  2:2:1:1:1:1:\0
   187:  2:2:1:1:1:\0:1
   188:  2:2:1:1:\0:1:1
   189:  2:2:1:\0:1:1:1
   190:  2:2:\0:1:1:1:1
   191:  2:\0:1:1:1:1:2
   192:  2:\0:1:1:1:2:1
   193:  2:\0:1:1:2:1:1
   194:  2:\0:1:2:1:1:1
   195:  2:\0:2:1:1:1:1
   196:  \0:1:1:1:1:2:2
   197:  \0:1:1:1:2:1:2
   198:  \0:1:1:1:2:2:1
   199:  \0:1:1:2:1:1:2
   200:  \0:1:1:2:1:2:1
   201:  \0:1:1:2:2:1:1
   202:  \0:1:2:1:1:1:2
   203:  \0:1:2:1:1:2:1
   204:  \0:1:2:1:2:1:1
   205:  \0:1:2:2:1:1:1
   206:  \0:2:1:1:1:1:2
   207:  \0:2:1:1:1:2:1
   208:  \0:2:1:1:2:1:1
   209:  \0:2:1:2:1:1:1
   210:  \0:2:2:1:1:1:1
   211:  2:2:2:2:0:0:\1
   212:  2:2:2:2:0:\1:0
   213:  2:2:2:2:\1:0:0
   214:  2:2:2:0:2:0:\1
   215:  2:2:2:0:2:\1:0
   216:  2:2:2:0:0:2:\1
   217:  2:2:2:0:0:\1:2
   218:  2:2:2:0:\1:2:0
   219:  2:2:2:0:\1:0:2
   220:  2:2:2:\1:2:0:0
   221:  2:2:2:\1:0:2:0
   222:  2:2:2:\1:0:0:2
   223:  2:2:0:2:2:0:\1
   224:  2:2:0:2:2:\1:0
   225:  2:2:0:2:0:2:\1
   226:  2:2:0:2:0:\1:2
   227:  2:2:0:2:\1:2:0
   228:  2:2:0:2:\1:0:2
   229:  2:2:0:0:2:2:\1
   230:  2:2:0:0:2:\1:2
   231:  2:2:0:0:\1:2:2
   232:  2:2:0:\1:2:2:0
   233:  2:2:0:\1:2:0:2
   234:  2:2:0:\1:0:2:2
   235:  2:2:\1:2:2:0:0
   236:  2:2:\1:2:0:2:0
   237:  2:2:\1:2:0:0:2
   238:  2:2:\1:0:2:2:0
   239:  2:2:\1:0:2:0:2
   240:  2:2:\1:0:0:2:2
   241:  2:0:2:2:2:0:\1
   242:  2:0:2:2:2:\1:0
   243:  2:0:2:2:0:2:\1
   244:  2:0:2:2:0:\1:2
   245:  2:0:2:2:\1:2:0
   246:  2:0:2:2:\1:0:2
   247:  2:0:2:0:2:2:\1
   248:  2:0:2:0:2:\1:2
   249:  2:0:2:0:\1:2:2
   250:  2:0:2:\1:2:2:0
   251:  2:0:2:\1:2:0:2
   252:  2:0:2:\1:0:2:2
   253:  2:0:0:2:2:2:\1
   254:  2:0:0:2:2:\1:2
   255:  2:0:0:2:\1:2:2
   256:  2:0:0:\1:2:2:2
   257:  2:0:\1:2:2:2:0
   258:  2:0:\1:2:2:0:2
   259:  2:0:\1:2:0:2:2
   260:  2:0:\1:0:2:2:2
   261:  2:\1:2:2:2:0:0
   262:  2:\1:2:2:0:2:0
   263:  2:\1:2:2:0:0:2
   264:  2:\1:2:0:2:2:0
   265:  2:\1:2:0:2:0:2
   266:  2:\1:2:0:0:2:2
   267:  2:\1:0:2:2:2:0
   268:  2:\1:0:2:2:0:2
   269:  2:\1:0:2:0:2:2
   270:  2:\1:0:0:2:2:2
   271:  0:2:2:2:2:0:\1
   272:  0:2:2:2:2:\1:0
   273:  0:2:2:2:0:2:\1
   274:  0:2:2:2:0:\1:2
   275:  0:2:2:2:\1:2:0
   276:  0:2:2:2:\1:0:2
   277:  0:2:2:0:2:2:\1
   278:  0:2:2:0:2:\1:2
   279:  0:2:2:0:\1:2:2
   280:  0:2:2:\1:2:2:0
   281:  0:2:2:\1:2:0:2
   282:  0:2:2:\1:0:2:2
   283:  0:2:0:2:2:2:\1
   284:  0:2:0:2:2:\1:2
   285:  0:2:0:2:\1:2:2
   286:  0:2:0:\1:2:2:2
   287:  0:2:\1:2:2:2:0
   288:  0:2:\1:2:2:0:2
   289:  0:2:\1:2:0:2:2
   290:  0:2:\1:0:2:2:2
   291:  0:0:2:2:2:2:\1
   292:  0:0:2:2:2:\1:2
   293:  0:0:2:2:\1:2:2
   294:  0:0:2:\1:2:2:2
   295:  0:0:\1:2:2:2:2
   296:  0:\1:2:2:2:2:0
   297:  0:\1:2:2:2:0:2
   298:  0:\1:2:2:0:2:2
   299:  0:\1:2:0:2:2:2
   300:  0:\1:0:2:2:2:2
   301:  \1:2:2:2:2:0:0
   302:  \1:2:2:2:0:2:0
   303:  \1:2:2:2:0:0:2
   304:  \1:2:2:0:2:2:0
   305:  \1:2:2:0:2:0:2
   306:  \1:2:2:0:0:2:2
   307:  \1:2:0:2:2:2:0
   308:  \1:2:0:2:2:0:2
   309:  \1:2:0:2:0:2:2
   310:  \1:2:0:0:2:2:2
   311:  \1:0:2:2:2:2:0
   312:  \1:0:2:2:2:0:2
   313:  \1:0:2:2:0:2:2
   314:  \1:0:2:0:2:2:2
   315:  \1:0:0:2:2:2:2
   316:  0:0:0:0:2:2:\1
   317:  0:0:0:0:2:\1:2
   318:  0:0:0:0:\1:2:2
   319:  0:0:0:2:0:2:\1
   320:  0:0:0:2:0:\1:2
   321:  0:0:0:2:2:0:\1
   322:  0:0:0:2:2:\1:0
   323:  0:0:0:2:\1:0:2
   324:  0:0:0:2:\1:2:0
   325:  0:0:0:\1:0:2:2
   326:  0:0:0:\1:2:0:2
   327:  0:0:0:\1:2:2:0
   328:  0:0:2:0:0:2:\1
   329:  0:0:2:0:0:\1:2
   330:  0:0:2:0:2:0:\1
   331:  0:0:2:0:2:\1:0
   332:  0:0:2:0:\1:0:2
   333:  0:0:2:0:\1:2:0
   334:  0:0:2:2:0:0:\1
   335:  0:0:2:2:0:\1:0
   336:  0:0:2:2:\1:0:0
   337:  0:0:2:\1:0:0:2
   338:  0:0:2:\1:0:2:0
   339:  0:0:2:\1:2:0:0
   340:  0:0:\1:0:0:2:2
   341:  0:0:\1:0:2:0:2
   342:  0:0:\1:0:2:2:0
   343:  0:0:\1:2:0:0:2
   344:  0:0:\1:2:0:2:0
   345:  0:0:\1:2:2:0:0
   346:  0:2:0:0:0:2:\1
   347:  0:2:0:0:0:\1:2
   348:  0:2:0:0:2:0:\1
   349:  0:2:0:0:2:\1:0
   350:  0:2:0:0:\1:0:2
   351:  0:2:0:0:\1:2:0
   352:  0:2:0:2:0:0:\1
   353:  0:2:0:2:0:\1:0
   354:  0:2:0:2:\1:0:0
   355:  0:2:0:\1:0:0:2
   356:  0:2:0:\1:0:2:0
   357:  0:2:0:\1:2:0:0
   358:  0:2:2:0:0:0:\1
   359:  0:2:2:0:0:\1:0
   360:  0:2:2:0:\1:0:0
   361:  0:2:2:\1:0:0:0
   362:  0:2:\1:0:0:0:2
   363:  0:2:\1:0:0:2:0
   364:  0:2:\1:0:2:0:0
   365:  0:2:\1:2:0:0:0
   366:  0:\1:0:0:0:2:2
   367:  0:\1:0:0:2:0:2
   368:  0:\1:0:0:2:2:0
   369:  0:\1:0:2:0:0:2
   370:  0:\1:0:2:0:2:0
   371:  0:\1:0:2:2:0:0
   372:  0:\1:2:0:0:0:2
   373:  0:\1:2:0:0:2:0
   374:  0:\1:2:0:2:0:0
   375:  0:\1:2:2:0:0:0
   376:  2:0:0:0:0:2:\1
   377:  2:0:0:0:0:\1:2
   378:  2:0:0:0:2:0:\1
   379:  2:0:0:0:2:\1:0
   380:  2:0:0:0:\1:0:2
   381:  2:0:0:0:\1:2:0
   382:  2:0:0:2:0:0:\1
   383:  2:0:0:2:0:\1:0
   384:  2:0:0:2:\1:0:0
   385:  2:0:0:\1:0:0:2
   386:  2:0:0:\1:0:2:0
   387:  2:0:0:\1:2:0:0
   388:  2:0:2:0:0:0:\1
   389:  2:0:2:0:0:\1:0
   390:  2:0:2:0:\1:0:0
   391:  2:0:2:\1:0:0:0
   392:  2:0:\1:0:0:0:2
   393:  2:0:\1:0:0:2:0
   394:  2:0:\1:0:2:0:0
   395:  2:0:\1:2:0:0:0
   396:  2:2:0:0:0:0:\1
   397:  2:2:0:0:0:\1:0
   398:  2:2:0:0:\1:0:0
   399:  2:2:0:\1:0:0:0
   400:  2:2:\1:0:0:0:0
   401:  2:\1:0:0:0:0:2
   402:  2:\1:0:0:0:2:0
   403:  2:\1:0:0:2:0:0
   404:  2:\1:0:2:0:0:0
   405:  2:\1:2:0:0:0:0
   406:  \1:0:0:0:0:2:2
   407:  \1:0:0:0:2:0:2
   408:  \1:0:0:0:2:2:0
   409:  \1:0:0:2:0:0:2
   410:  \1:0:0:2:0:2:0
   411:  \1:0:0:2:2:0:0
   412:  \1:0:2:0:0:0:2
   413:  \1:0:2:0:0:2:0
   414:  \1:0:2:0:2:0:0
   415:  \1:0:2:2:0:0:0
   416:  \1:2:0:0:0:0:2
   417:  \1:2:0:0:0:2:0
   418:  \1:2:0:0:2:0:0
   419:  \1:2:0:2:0:0:0
   420:  \1:2:2:0:0:0:0
   421:  1:1:1:1:0:0:\2
   422:  1:1:1:1:0:\2:0
   423:  1:1:1:1:\2:0:0
   424:  1:1:1:0:1:0:\2
   425:  1:1:1:0:1:\2:0
   426:  1:1:1:0:0:1:\2
   427:  1:1:1:0:0:\2:1
   428:  1:1:1:0:\2:1:0
   429:  1:1:1:0:\2:0:1
   430:  1:1:1:\2:1:0:0
   431:  1:1:1:\2:0:1:0
   432:  1:1:1:\2:0:0:1
   433:  1:1:0:1:1:0:\2
   434:  1:1:0:1:1:\2:0
   435:  1:1:0:1:0:1:\2
   436:  1:1:0:1:0:\2:1
   437:  1:1:0:1:\2:1:0
   438:  1:1:0:1:\2:0:1
   439:  1:1:0:0:1:1:\2
   440:  1:1:0:0:1:\2:1
   441:  1:1:0:0:\2:1:1
   442:  1:1:0:\2:1:1:0
   443:  1:1:0:\2:1:0:1
   444:  1:1:0:\2:0:1:1
   445:  1:1:\2:1:1:0:0
   446:  1:1:\2:1:0:1:0
   447:  1:1:\2:1:0:0:1
   448:  1:1:\2:0:1:1:0
   449:  1:1:\2:0:1:0:1
   450:  1:1:\2:0:0:1:1
   451:  1:0:1:1:1:0:\2
   452:  1:0:1:1:1:\2:0
   453:  1:0:1:1:0:1:\2
   454:  1:0:1:1:0:\2:1
   455:  1:0:1:1:\2:1:0
   456:  1:0:1:1:\2:0:1
   457:  1:0:1:0:1:1:\2
   458:  1:0:1:0:1:\2:1
   459:  1:0:1:0:\2:1:1
   460:  1:0:1:\2:1:1:0
   461:  1:0:1:\2:1:0:1
   462:  1:0:1:\2:0:1:1
   463:  1:0:0:1:1:1:\2
   464:  1:0:0:1:1:\2:1
   465:  1:0:0:1:\2:1:1
   466:  1:0:0:\2:1:1:1
   467:  1:0:\2:1:1:1:0
   468:  1:0:\2:1:1:0:1
   469:  1:0:\2:1:0:1:1
   470:  1:0:\2:0:1:1:1
   471:  1:\2:1:1:1:0:0
   472:  1:\2:1:1:0:1:0
   473:  1:\2:1:1:0:0:1
   474:  1:\2:1:0:1:1:0
   475:  1:\2:1:0:1:0:1
   476:  1:\2:1:0:0:1:1
   477:  1:\2:0:1:1:1:0
   478:  1:\2:0:1:1:0:1
   479:  1:\2:0:1:0:1:1
   480:  1:\2:0:0:1:1:1
   481:  0:1:1:1:1:0:\2
   482:  0:1:1:1:1:\2:0
   483:  0:1:1:1:0:1:\2
   484:  0:1:1:1:0:\2:1
   485:  0:1:1:1:\2:1:0
   486:  0:1:1:1:\2:0:1
   487:  0:1:1:0:1:1:\2
   488:  0:1:1:0:1:\2:1
   489:  0:1:1:0:\2:1:1
   490:  0:1:1:\2:1:1:0
   491:  0:1:1:\2:1:0:1
   492:  0:1:1:\2:0:1:1
   493:  0:1:0:1:1:1:\2
   494:  0:1:0:1:1:\2:1
   495:  0:1:0:1:\2:1:1
   496:  0:1:0:\2:1:1:1
   497:  0:1:\2:1:1:1:0
   498:  0:1:\2:1:1:0:1
   499:  0:1:\2:1:0:1:1
   500:  0:1:\2:0:1:1:1
   501:  0:0:1:1:1:1:\2
   502:  0:0:1:1:1:\2:1
   503:  0:0:1:1:\2:1:1
   504:  0:0:1:\2:1:1:1
   505:  0:0:\2:1:1:1:1
   506:  0:\2:1:1:1:1:0
   507:  0:\2:1:1:1:0:1
   508:  0:\2:1:1:0:1:1
   509:  0:\2:1:0:1:1:1
   510:  0:\2:0:1:1:1:1
   511:  \2:1:1:1:1:0:0
   512:  \2:1:1:1:0:1:0
   513:  \2:1:1:1:0:0:1
   514:  \2:1:1:0:1:1:0
   515:  \2:1:1:0:1:0:1
   516:  \2:1:1:0:0:1:1
   517:  \2:1:0:1:1:1:0
   518:  \2:1:0:1:1:0:1
   519:  \2:1:0:1:0:1:1
   520:  \2:1:0:0:1:1:1
   521:  \2:0:1:1:1:1:0
   522:  \2:0:1:1:1:0:1
   523:  \2:0:1:1:0:1:1
   524:  \2:0:1:0:1:1:1
   525:  \2:0:0:1:1:1:1
   526:  2:2:2:2:1:1:\0
   527:  2:2:2:2:1:\0:1
   528:  2:2:2:2:\0:1:1
   529:  2:2:2:1:2:1:\0
   530:  2:2:2:1:2:\0:1
   531:  2:2:2:1:1:2:\0
   532:  2:2:2:1:1:\0:2
   533:  2:2:2:1:\0:2:1
   534:  2:2:2:1:\0:1:2
   535:  2:2:2:\0:2:1:1
   536:  2:2:2:\0:1:2:1
   537:  2:2:2:\0:1:1:2
   538:  2:2:1:2:2:1:\0
   539:  2:2:1:2:2:\0:1
   540:  2:2:1:2:1:2:\0
   541:  2:2:1:2:1:\0:2
   542:  2:2:1:2:\0:2:1
   543:  2:2:1:2:\0:1:2
   544:  2:2:1:1:2:2:\0
   545:  2:2:1:1:2:\0:2
   546:  2:2:1:1:\0:2:2
   547:  2:2:1:\0:2:2:1
   548:  2:2:1:\0:2:1:2
   549:  2:2:1:\0:1:2:2
   550:  2:2:\0:2:2:1:1
   551:  2:2:\0:2:1:2:1
   552:  2:2:\0:2:1:1:2
   553:  2:2:\0:1:2:2:1
   554:  2:2:\0:1:2:1:2
   555:  2:2:\0:1:1:2:2
   556:  2:1:2:2:2:1:\0
   557:  2:1:2:2:2:\0:1
   558:  2:1:2:2:1:2:\0
   559:  2:1:2:2:1:\0:2
   560:  2:1:2:2:\0:2:1
   561:  2:1:2:2:\0:1:2
   562:  2:1:2:1:2:2:\0
   563:  2:1:2:1:2:\0:2
   564:  2:1:2:1:\0:2:2
   565:  2:1:2:\0:2:2:1
   566:  2:1:2:\0:2:1:2
   567:  2:1:2:\0:1:2:2
   568:  2:1:1:2:2:2:\0
   569:  2:1:1:2:2:\0:2
   570:  2:1:1:2:\0:2:2
   571:  2:1:1:\0:2:2:2
   572:  2:1:\0:2:2:2:1
   573:  2:1:\0:2:2:1:2
   574:  2:1:\0:2:1:2:2
   575:  2:1:\0:1:2:2:2
   576:  2:\0:2:2:2:1:1
   577:  2:\0:2:2:1:2:1
   578:  2:\0:2:2:1:1:2
   579:  2:\0:2:1:2:2:1
   580:  2:\0:2:1:2:1:2
   581:  2:\0:2:1:1:2:2
   582:  2:\0:1:2:2:2:1
   583:  2:\0:1:2:2:1:2
   584:  2:\0:1:2:1:2:2
   585:  2:\0:1:1:2:2:2
   586:  1:2:2:2:2:1:\0
   587:  1:2:2:2:2:\0:1
   588:  1:2:2:2:1:2:\0
   589:  1:2:2:2:1:\0:2
   590:  1:2:2:2:\0:2:1
   591:  1:2:2:2:\0:1:2
   592:  1:2:2:1:2:2:\0
   593:  1:2:2:1:2:\0:2
   594:  1:2:2:1:\0:2:2
   595:  1:2:2:\0:2:2:1
   596:  1:2:2:\0:2:1:2
   597:  1:2:2:\0:1:2:2
   598:  1:2:1:2:2:2:\0
   599:  1:2:1:2:2:\0:2
   600:  1:2:1:2:\0:2:2
   601:  1:2:1:\0:2:2:2
   602:  1:2:\0:2:2:2:1
   603:  1:2:\0:2:2:1:2
   604:  1:2:\0:2:1:2:2
   605:  1:2:\0:1:2:2:2
   606:  1:1:2:2:2:2:\0
   607:  1:1:2:2:2:\0:2
   608:  1:1:2:2:\0:2:2
   609:  1:1:2:\0:2:2:2
   610:  1:1:\0:2:2:2:2
   611:  1:\0:2:2:2:2:1
   612:  1:\0:2:2:2:1:2
   613:  1:\0:2:2:1:2:2
   614:  1:\0:2:1:2:2:2
   615:  1:\0:1:2:2:2:2
   616:  \0:2:2:2:2:1:1
   617:  \0:2:2:2:1:2:1
   618:  \0:2:2:2:1:1:2
   619:  \0:2:2:1:2:2:1
   620:  \0:2:2:1:2:1:2
   621:  \0:2:2:1:1:2:2
   622:  \0:2:1:2:2:2:1
   623:  \0:2:1:2:2:1:2
   624:  \0:2:1:2:1:2:2
   625:  \0:2:1:1:2:2:2
   626:  \0:1:2:2:2:2:1
   627:  \0:1:2:2:2:1:2
   628:  \0:1:2:2:1:2:2
   629:  \0:1:2:1:2:2:2
   630:  \0:1:1:2:2:2:2
family= 6 1 0 new D3h genus #     9 is 0:0:0:0:1:2:\0
     1:  0:0:0:0:1:2:\0
     2:  0:0:0:0:1:\0:2
     3:  0:0:0:0:2:1:\0
     4:  0:0:0:0:2:\0:1
     5:  0:0:0:0:\0:1:2
     6:  0:0:0:0:\0:2:1
     7:  0:0:0:1:0:2:\0
     8:  0:0:0:1:0:\0:2
     9:  0:0:0:1:2:0:\0
    10:  0:0:0:1:2:\0:0
    11:  0:0:0:1:\0:0:2
    12:  0:0:0:1:\0:2:0
    13:  0:0:0:2:0:1:\0
    14:  0:0:0:2:0:\0:1
    15:  0:0:0:2:1:0:\0
    16:  0:0:0:2:1:\0:0
    17:  0:0:0:2:\0:0:1
    18:  0:0:0:2:\0:1:0
    19:  0:0:0:\0:0:1:2
    20:  0:0:0:\0:0:2:1
    21:  0:0:0:\0:1:0:2
    22:  0:0:0:\0:1:2:0
    23:  0:0:0:\0:2:0:1
    24:  0:0:0:\0:2:1:0
    25:  0:0:1:0:0:2:\0
    26:  0:0:1:0:0:\0:2
    27:  0:0:1:0:2:0:\0
    28:  0:0:1:0:2:\0:0
    29:  0:0:1:0:\0:0:2
    30:  0:0:1:0:\0:2:0
    31:  0:0:1:2:0:0:\0
    32:  0:0:1:2:0:\0:0
    33:  0:0:1:2:\0:0:0
    34:  0:0:1:\0:0:0:2
    35:  0:0:1:\0:0:2:0
    36:  0:0:1:\0:2:0:0
    37:  0:0:2:0:0:1:\0
    38:  0:0:2:0:0:\0:1
    39:  0:0:2:0:1:0:\0
    40:  0:0:2:0:1:\0:0
    41:  0:0:2:0:\0:0:1
    42:  0:0:2:0:\0:1:0
    43:  0:0:2:1:0:0:\0
    44:  0:0:2:1:0:\0:0
    45:  0:0:2:1:\0:0:0
    46:  0:0:2:\0:0:0:1
    47:  0:0:2:\0:0:1:0
    48:  0:0:2:\0:1:0:0
    49:  0:0:\0:0:0:1:2
    50:  0:0:\0:0:0:2:1
    51:  0:0:\0:0:1:0:2
    52:  0:0:\0:0:1:2:0
    53:  0:0:\0:0:2:0:1
    54:  0:0:\0:0:2:1:0
    55:  0:0:\0:1:0:0:2
    56:  0:0:\0:1:0:2:0
    57:  0:0:\0:1:2:0:0
    58:  0:0:\0:2:0:0:1
    59:  0:0:\0:2:0:1:0
    60:  0:0:\0:2:1:0:0
    61:  0:1:0:0:0:2:\0
    62:  0:1:0:0:0:\0:2
    63:  0:1:0:0:2:0:\0
    64:  0:1:0:0:2:\0:0
    65:  0:1:0:0:\0:0:2
    66:  0:1:0:0:\0:2:0
    67:  0:1:0:2:0:0:\0
    68:  0:1:0:2:0:\0:0
    69:  0:1:0:2:\0:0:0
    70:  0:1:0:\0:0:0:2
    71:  0:1:0:\0:0:2:0
    72:  0:1:0:\0:2:0:0
    73:  0:1:2:0:0:0:\0
    74:  0:1:2:0:0:\0:0
    75:  0:1:2:0:\0:0:0
    76:  0:1:2:\0:0:0:0
    77:  0:1:\0:0:0:0:2
    78:  0:1:\0:0:0:2:0
    79:  0:1:\0:0:2:0:0
    80:  0:1:\0:2:0:0:0
    81:  0:2:0:0:0:1:\0
    82:  0:2:0:0:0:\0:1
    83:  0:2:0:0:1:0:\0
    84:  0:2:0:0:1:\0:0
    85:  0:2:0:0:\0:0:1
    86:  0:2:0:0:\0:1:0
    87:  0:2:0:1:0:0:\0
    88:  0:2:0:1:0:\0:0
    89:  0:2:0:1:\0:0:0
    90:  0:2:0:\0:0:0:1
    91:  0:2:0:\0:0:1:0
    92:  0:2:0:\0:1:0:0
    93:  0:2:1:0:0:0:\0
    94:  0:2:1:0:0:\0:0
    95:  0:2:1:0:\0:0:0
    96:  0:2:1:\0:0:0:0
    97:  0:2:\0:0:0:0:1
    98:  0:2:\0:0:0:1:0
    99:  0:2:\0:0:1:0:0
   100:  0:2:\0:1:0:0:0
   101:  0:\0:0:0:0:1:2
   102:  0:\0:0:0:0:2:1
   103:  0:\0:0:0:1:0:2
   104:  0:\0:0:0:1:2:0
   105:  0:\0:0:0:2:0:1
   106:  0:\0:0:0:2:1:0
   107:  0:\0:0:1:0:0:2
   108:  0:\0:0:1:0:2:0
   109:  0:\0:0:1:2:0:0
   110:  0:\0:0:2:0:0:1
   111:  0:\0:0:2:0:1:0
   112:  0:\0:0:2:1:0:0
   113:  0:\0:1:0:0:0:2
   114:  0:\0:1:0:0:2:0
   115:  0:\0:1:0:2:0:0
   116:  0:\0:1:2:0:0:0
   117:  0:\0:2:0:0:0:1
   118:  0:\0:2:0:0:1:0
   119:  0:\0:2:0:1:0:0
   120:  0:\0:2:1:0:0:0
   121:  1:0:0:0:0:2:\0
   122:  1:0:0:0:0:\0:2
   123:  1:0:0:0:2:0:\0
   124:  1:0:0:0:2:\0:0
   125:  1:0:0:0:\0:0:2
   126:  1:0:0:0:\0:2:0
   127:  1:0:0:2:0:0:\0
   128:  1:0:0:2:0:\0:0
   129:  1:0:0:2:\0:0:0
   130:  1:0:0:\0:0:0:2
   131:  1:0:0:\0:0:2:0
   132:  1:0:0:\0:2:0:0
   133:  1:0:2:0:0:0:\0
   134:  1:0:2:0:0:\0:0
   135:  1:0:2:0:\0:0:0
   136:  1:0:2:\0:0:0:0
   137:  1:0:\0:0:0:0:2
   138:  1:0:\0:0:0:2:0
   139:  1:0:\0:0:2:0:0
   140:  1:0:\0:2:0:0:0
   141:  1:2:0:0:0:0:\0
   142:  1:2:0:0:0:\0:0
   143:  1:2:0:0:\0:0:0
   144:  1:2:0:\0:0:0:0
   145:  1:2:\0:0:0:0:0
   146:  1:\0:0:0:0:0:2
   147:  1:\0:0:0:0:2:0
   148:  1:\0:0:0:2:0:0
   149:  1:\0:0:2:0:0:0
   150:  1:\0:2:0:0:0:0
   151:  2:0:0:0:0:1:\0
   152:  2:0:0:0:0:\0:1
   153:  2:0:0:0:1:0:\0
   154:  2:0:0:0:1:\0:0
   155:  2:0:0:0:\0:0:1
   156:  2:0:0:0:\0:1:0
   157:  2:0:0:1:0:0:\0
   158:  2:0:0:1:0:\0:0
   159:  2:0:0:1:\0:0:0
   160:  2:0:0:\0:0:0:1
   161:  2:0:0:\0:0:1:0
   162:  2:0:0:\0:1:0:0
   163:  2:0:1:0:0:0:\0
   164:  2:0:1:0:0:\0:0
   165:  2:0:1:0:\0:0:0
   166:  2:0:1:\0:0:0:0
   167:  2:0:\0:0:0:0:1
   168:  2:0:\0:0:0:1:0
   169:  2:0:\0:0:1:0:0
   170:  2:0:\0:1:0:0:0
   171:  2:1:0:0:0:0:\0
   172:  2:1:0:0:0:\0:0
   173:  2:1:0:0:\0:0:0
   174:  2:1:0:\0:0:0:0
   175:  2:1:\0:0:0:0:0
   176:  2:\0:0:0:0:0:1
   177:  2:\0:0:0:0:1:0
   178:  2:\0:0:0:1:0:0
   179:  2:\0:0:1:0:0:0
   180:  2:\0:1:0:0:0:0
   181:  \0:0:0:0:0:1:2
   182:  \0:0:0:0:0:2:1
   183:  \0:0:0:0:1:0:2
   184:  \0:0:0:0:1:2:0
   185:  \0:0:0:0:2:0:1
   186:  \0:0:0:0:2:1:0
   187:  \0:0:0:1:0:0:2
   188:  \0:0:0:1:0:2:0
   189:  \0:0:0:1:2:0:0
   190:  \0:0:0:2:0:0:1
   191:  \0:0:0:2:0:1:0
   192:  \0:0:0:2:1:0:0
   193:  \0:0:1:0:0:0:2
   194:  \0:0:1:0:0:2:0
   195:  \0:0:1:0:2:0:0
   196:  \0:0:1:2:0:0:0
   197:  \0:0:2:0:0:0:1
   198:  \0:0:2:0:0:1:0
   199:  \0:0:2:0:1:0:0
   200:  \0:0:2:1:0:0:0
   201:  \0:1:0:0:0:0:2
   202:  \0:1:0:0:0:2:0
   203:  \0:1:0:0:2:0:0
   204:  \0:1:0:2:0:0:0
   205:  \0:1:2:0:0:0:0
   206:  \0:2:0:0:0:0:1
   207:  \0:2:0:0:0:1:0
   208:  \0:2:0:0:1:0:0
   209:  \0:2:0:1:0:0:0
   210:  \0:2:1:0:0:0:0
   211:  1:1:1:1:2:0:\1
   212:  1:1:1:1:2:\1:0
   213:  1:1:1:1:0:2:\1
   214:  1:1:1:1:0:\1:2
   215:  1:1:1:1:\1:2:0
   216:  1:1:1:1:\1:0:2
   217:  1:1:1:2:1:0:\1
   218:  1:1:1:2:1:\1:0
   219:  1:1:1:2:0:1:\1
   220:  1:1:1:2:0:\1:1
   221:  1:1:1:2:\1:1:0
   222:  1:1:1:2:\1:0:1
   223:  1:1:1:0:1:2:\1
   224:  1:1:1:0:1:\1:2
   225:  1:1:1:0:2:1:\1
   226:  1:1:1:0:2:\1:1
   227:  1:1:1:0:\1:1:2
   228:  1:1:1:0:\1:2:1
   229:  1:1:1:\1:1:2:0
   230:  1:1:1:\1:1:0:2
   231:  1:1:1:\1:2:1:0
   232:  1:1:1:\1:2:0:1
   233:  1:1:1:\1:0:1:2
   234:  1:1:1:\1:0:2:1
   235:  1:1:2:1:1:0:\1
   236:  1:1:2:1:1:\1:0
   237:  1:1:2:1:0:1:\1
   238:  1:1:2:1:0:\1:1
   239:  1:1:2:1:\1:1:0
   240:  1:1:2:1:\1:0:1
   241:  1:1:2:0:1:1:\1
   242:  1:1:2:0:1:\1:1
   243:  1:1:2:0:\1:1:1
   244:  1:1:2:\1:1:1:0
   245:  1:1:2:\1:1:0:1
   246:  1:1:2:\1:0:1:1
   247:  1:1:0:1:1:2:\1
   248:  1:1:0:1:1:\1:2
   249:  1:1:0:1:2:1:\1
   250:  1:1:0:1:2:\1:1
   251:  1:1:0:1:\1:1:2
   252:  1:1:0:1:\1:2:1
   253:  1:1:0:2:1:1:\1
   254:  1:1:0:2:1:\1:1
   255:  1:1:0:2:\1:1:1
   256:  1:1:0:\1:1:1:2
   257:  1:1:0:\1:1:2:1
   258:  1:1:0:\1:2:1:1
   259:  1:1:\1:1:1:2:0
   260:  1:1:\1:1:1:0:2
   261:  1:1:\1:1:2:1:0
   262:  1:1:\1:1:2:0:1
   263:  1:1:\1:1:0:1:2
   264:  1:1:\1:1:0:2:1
   265:  1:1:\1:2:1:1:0
   266:  1:1:\1:2:1:0:1
   267:  1:1:\1:2:0:1:1
   268:  1:1:\1:0:1:1:2
   269:  1:1:\1:0:1:2:1
   270:  1:1:\1:0:2:1:1
   271:  1:2:1:1:1:0:\1
   272:  1:2:1:1:1:\1:0
   273:  1:2:1:1:0:1:\1
   274:  1:2:1:1:0:\1:1
   275:  1:2:1:1:\1:1:0
   276:  1:2:1:1:\1:0:1
   277:  1:2:1:0:1:1:\1
   278:  1:2:1:0:1:\1:1
   279:  1:2:1:0:\1:1:1
   280:  1:2:1:\1:1:1:0
   281:  1:2:1:\1:1:0:1
   282:  1:2:1:\1:0:1:1
   283:  1:2:0:1:1:1:\1
   284:  1:2:0:1:1:\1:1
   285:  1:2:0:1:\1:1:1
   286:  1:2:0:\1:1:1:1
   287:  1:2:\1:1:1:1:0
   288:  1:2:\1:1:1:0:1
   289:  1:2:\1:1:0:1:1
   290:  1:2:\1:0:1:1:1
   291:  1:0:1:1:1:2:\1
   292:  1:0:1:1:1:\1:2
   293:  1:0:1:1:2:1:\1
   294:  1:0:1:1:2:\1:1
   295:  1:0:1:1:\1:1:2
   296:  1:0:1:1:\1:2:1
   297:  1:0:1:2:1:1:\1
   298:  1:0:1:2:1:\1:1
   299:  1:0:1:2:\1:1:1
   300:  1:0:1:\1:1:1:2
   301:  1:0:1:\1:1:2:1
   302:  1:0:1:\1:2:1:1
   303:  1:0:2:1:1:1:\1
   304:  1:0:2:1:1:\1:1
   305:  1:0:2:1:\1:1:1
   306:  1:0:2:\1:1:1:1
   307:  1:0:\1:1:1:1:2
   308:  1:0:\1:1:1:2:1
   309:  1:0:\1:1:2:1:1
   310:  1:0:\1:2:1:1:1
   311:  1:\1:1:1:1:2:0
   312:  1:\1:1:1:1:0:2
   313:  1:\1:1:1:2:1:0
   314:  1:\1:1:1:2:0:1
   315:  1:\1:1:1:0:1:2
   316:  1:\1:1:1:0:2:1
   317:  1:\1:1:2:1:1:0
   318:  1:\1:1:2:1:0:1
   319:  1:\1:1:2:0:1:1
   320:  1:\1:1:0:1:1:2
   321:  1:\1:1:0:1:2:1
   322:  1:\1:1:0:2:1:1
   323:  1:\1:2:1:1:1:0
   324:  1:\1:2:1:1:0:1
   325:  1:\1:2:1:0:1:1
   326:  1:\1:2:0:1:1:1
   327:  1:\1:0:1:1:1:2
   328:  1:\1:0:1:1:2:1
   329:  1:\1:0:1:2:1:1
   330:  1:\1:0:2:1:1:1
   331:  2:1:1:1:1:0:\1
   332:  2:1:1:1:1:\1:0
   333:  2:1:1:1:0:1:\1
   334:  2:1:1:1:0:\1:1
   335:  2:1:1:1:\1:1:0
   336:  2:1:1:1:\1:0:1
   337:  2:1:1:0:1:1:\1
   338:  2:1:1:0:1:\1:1
   339:  2:1:1:0:\1:1:1
   340:  2:1:1:\1:1:1:0
   341:  2:1:1:\1:1:0:1
   342:  2:1:1:\1:0:1:1
   343:  2:1:0:1:1:1:\1
   344:  2:1:0:1:1:\1:1
   345:  2:1:0:1:\1:1:1
   346:  2:1:0:\1:1:1:1
   347:  2:1:\1:1:1:1:0
   348:  2:1:\1:1:1:0:1
   349:  2:1:\1:1:0:1:1
   350:  2:1:\1:0:1:1:1
   351:  2:0:1:1:1:1:\1
   352:  2:0:1:1:1:\1:1
   353:  2:0:1:1:\1:1:1
   354:  2:0:1:\1:1:1:1
   355:  2:0:\1:1:1:1:1
   356:  2:\1:1:1:1:1:0
   357:  2:\1:1:1:1:0:1
   358:  2:\1:1:1:0:1:1
   359:  2:\1:1:0:1:1:1
   360:  2:\1:0:1:1:1:1
   361:  0:1:1:1:1:2:\1
   362:  0:1:1:1:1:\1:2
   363:  0:1:1:1:2:1:\1
   364:  0:1:1:1:2:\1:1
   365:  0:1:1:1:\1:1:2
   366:  0:1:1:1:\1:2:1
   367:  0:1:1:2:1:1:\1
   368:  0:1:1:2:1:\1:1
   369:  0:1:1:2:\1:1:1
   370:  0:1:1:\1:1:1:2
   371:  0:1:1:\1:1:2:1
   372:  0:1:1:\1:2:1:1
   373:  0:1:2:1:1:1:\1
   374:  0:1:2:1:1:\1:1
   375:  0:1:2:1:\1:1:1
   376:  0:1:2:\1:1:1:1
   377:  0:1:\1:1:1:1:2
   378:  0:1:\1:1:1:2:1
   379:  0:1:\1:1:2:1:1
   380:  0:1:\1:2:1:1:1
   381:  0:2:1:1:1:1:\1
   382:  0:2:1:1:1:\1:1
   383:  0:2:1:1:\1:1:1
   384:  0:2:1:\1:1:1:1
   385:  0:2:\1:1:1:1:1
   386:  0:\1:1:1:1:1:2
   387:  0:\1:1:1:1:2:1
   388:  0:\1:1:1:2:1:1
   389:  0:\1:1:2:1:1:1
   390:  0:\1:2:1:1:1:1
   391:  \1:1:1:1:1:2:0
   392:  \1:1:1:1:1:0:2
   393:  \1:1:1:1:2:1:0
   394:  \1:1:1:1:2:0:1
   395:  \1:1:1:1:0:1:2
   396:  \1:1:1:1:0:2:1
   397:  \1:1:1:2:1:1:0
   398:  \1:1:1:2:1:0:1
   399:  \1:1:1:2:0:1:1
   400:  \1:1:1:0:1:1:2
   401:  \1:1:1:0:1:2:1
   402:  \1:1:1:0:2:1:1
   403:  \1:1:2:1:1:1:0
   404:  \1:1:2:1:1:0:1
   405:  \1:1:2:1:0:1:1
   406:  \1:1:2:0:1:1:1
   407:  \1:1:0:1:1:1:2
   408:  \1:1:0:1:1:2:1
   409:  \1:1:0:1:2:1:1
   410:  \1:1:0:2:1:1:1
   411:  \1:2:1:1:1:1:0
   412:  \1:2:1:1:1:0:1
   413:  \1:2:1:1:0:1:1
   414:  \1:2:1:0:1:1:1
   415:  \1:2:0:1:1:1:1
   416:  \1:0:1:1:1:1:2
   417:  \1:0:1:1:1:2:1
   418:  \1:0:1:1:2:1:1
   419:  \1:0:1:2:1:1:1
   420:  \1:0:2:1:1:1:1
   421:  2:2:2:2:0:1:\2
   422:  2:2:2:2:0:\2:1
   423:  2:2:2:2:1:0:\2
   424:  2:2:2:2:1:\2:0
   425:  2:2:2:2:\2:0:1
   426:  2:2:2:2:\2:1:0
   427:  2:2:2:0:2:1:\2
   428:  2:2:2:0:2:\2:1
   429:  2:2:2:0:1:2:\2
   430:  2:2:2:0:1:\2:2
   431:  2:2:2:0:\2:2:1
   432:  2:2:2:0:\2:1:2
   433:  2:2:2:1:2:0:\2
   434:  2:2:2:1:2:\2:0
   435:  2:2:2:1:0:2:\2
   436:  2:2:2:1:0:\2:2
   437:  2:2:2:1:\2:2:0
   438:  2:2:2:1:\2:0:2
   439:  2:2:2:\2:2:0:1
   440:  2:2:2:\2:2:1:0
   441:  2:2:2:\2:0:2:1
   442:  2:2:2:\2:0:1:2
   443:  2:2:2:\2:1:2:0
   444:  2:2:2:\2:1:0:2
   445:  2:2:0:2:2:1:\2
   446:  2:2:0:2:2:\2:1
   447:  2:2:0:2:1:2:\2
   448:  2:2:0:2:1:\2:2
   449:  2:2:0:2:\2:2:1
   450:  2:2:0:2:\2:1:2
   451:  2:2:0:1:2:2:\2
   452:  2:2:0:1:2:\2:2
   453:  2:2:0:1:\2:2:2
   454:  2:2:0:\2:2:2:1
   455:  2:2:0:\2:2:1:2
   456:  2:2:0:\2:1:2:2
   457:  2:2:1:2:2:0:\2
   458:  2:2:1:2:2:\2:0
   459:  2:2:1:2:0:2:\2
   460:  2:2:1:2:0:\2:2
   461:  2:2:1:2:\2:2:0
   462:  2:2:1:2:\2:0:2
   463:  2:2:1:0:2:2:\2
   464:  2:2:1:0:2:\2:2
   465:  2:2:1:0:\2:2:2
   466:  2:2:1:\2:2:2:0
   467:  2:2:1:\2:2:0:2
   468:  2:2:1:\2:0:2:2
   469:  2:2:\2:2:2:0:1
   470:  2:2:\2:2:2:1:0
   471:  2:2:\2:2:0:2:1
   472:  2:2:\2:2:0:1:2
   473:  2:2:\2:2:1:2:0
   474:  2:2:\2:2:1:0:2
   475:  2:2:\2:0:2:2:1
   476:  2:2:\2:0:2:1:2
   477:  2:2:\2:0:1:2:2
   478:  2:2:\2:1:2:2:0
   479:  2:2:\2:1:2:0:2
   480:  2:2:\2:1:0:2:2
   481:  2:0:2:2:2:1:\2
   482:  2:0:2:2:2:\2:1
   483:  2:0:2:2:1:2:\2
   484:  2:0:2:2:1:\2:2
   485:  2:0:2:2:\2:2:1
   486:  2:0:2:2:\2:1:2
   487:  2:0:2:1:2:2:\2
   488:  2:0:2:1:2:\2:2
   489:  2:0:2:1:\2:2:2
   490:  2:0:2:\2:2:2:1
   491:  2:0:2:\2:2:1:2
   492:  2:0:2:\2:1:2:2
   493:  2:0:1:2:2:2:\2
   494:  2:0:1:2:2:\2:2
   495:  2:0:1:2:\2:2:2
   496:  2:0:1:\2:2:2:2
   497:  2:0:\2:2:2:2:1
   498:  2:0:\2:2:2:1:2
   499:  2:0:\2:2:1:2:2
   500:  2:0:\2:1:2:2:2
   501:  2:1:2:2:2:0:\2
   502:  2:1:2:2:2:\2:0
   503:  2:1:2:2:0:2:\2
   504:  2:1:2:2:0:\2:2
   505:  2:1:2:2:\2:2:0
   506:  2:1:2:2:\2:0:2
   507:  2:1:2:0:2:2:\2
   508:  2:1:2:0:2:\2:2
   509:  2:1:2:0:\2:2:2
   510:  2:1:2:\2:2:2:0
   511:  2:1:2:\2:2:0:2
   512:  2:1:2:\2:0:2:2
   513:  2:1:0:2:2:2:\2
   514:  2:1:0:2:2:\2:2
   515:  2:1:0:2:\2:2:2
   516:  2:1:0:\2:2:2:2
   517:  2:1:\2:2:2:2:0
   518:  2:1:\2:2:2:0:2
   519:  2:1:\2:2:0:2:2
   520:  2:1:\2:0:2:2:2
   521:  2:\2:2:2:2:0:1
   522:  2:\2:2:2:2:1:0
   523:  2:\2:2:2:0:2:1
   524:  2:\2:2:2:0:1:2
   525:  2:\2:2:2:1:2:0
   526:  2:\2:2:2:1:0:2
   527:  2:\2:2:0:2:2:1
   528:  2:\2:2:0:2:1:2
   529:  2:\2:2:0:1:2:2
   530:  2:\2:2:1:2:2:0
   531:  2:\2:2:1:2:0:2
   532:  2:\2:2:1:0:2:2
   533:  2:\2:0:2:2:2:1
   534:  2:\2:0:2:2:1:2
   535:  2:\2:0:2:1:2:2
   536:  2:\2:0:1:2:2:2
   537:  2:\2:1:2:2:2:0
   538:  2:\2:1:2:2:0:2
   539:  2:\2:1:2:0:2:2
   540:  2:\2:1:0:2:2:2
   541:  0:2:2:2:2:1:\2
   542:  0:2:2:2:2:\2:1
   543:  0:2:2:2:1:2:\2
   544:  0:2:2:2:1:\2:2
   545:  0:2:2:2:\2:2:1
   546:  0:2:2:2:\2:1:2
   547:  0:2:2:1:2:2:\2
   548:  0:2:2:1:2:\2:2
   549:  0:2:2:1:\2:2:2
   550:  0:2:2:\2:2:2:1
   551:  0:2:2:\2:2:1:2
   552:  0:2:2:\2:1:2:2
   553:  0:2:1:2:2:2:\2
   554:  0:2:1:2:2:\2:2
   555:  0:2:1:2:\2:2:2
   556:  0:2:1:\2:2:2:2
   557:  0:2:\2:2:2:2:1
   558:  0:2:\2:2:2:1:2
   559:  0:2:\2:2:1:2:2
   560:  0:2:\2:1:2:2:2
   561:  0:1:2:2:2:2:\2
   562:  0:1:2:2:2:\2:2
   563:  0:1:2:2:\2:2:2
   564:  0:1:2:\2:2:2:2
   565:  0:1:\2:2:2:2:2
   566:  0:\2:2:2:2:2:1
   567:  0:\2:2:2:2:1:2
   568:  0:\2:2:2:1:2:2
   569:  0:\2:2:1:2:2:2
   570:  0:\2:1:2:2:2:2
   571:  1:2:2:2:2:0:\2
   572:  1:2:2:2:2:\2:0
   573:  1:2:2:2:0:2:\2
   574:  1:2:2:2:0:\2:2
   575:  1:2:2:2:\2:2:0
   576:  1:2:2:2:\2:0:2
   577:  1:2:2:0:2:2:\2
   578:  1:2:2:0:2:\2:2
   579:  1:2:2:0:\2:2:2
   580:  1:2:2:\2:2:2:0
   581:  1:2:2:\2:2:0:2
   582:  1:2:2:\2:0:2:2
   583:  1:2:0:2:2:2:\2
   584:  1:2:0:2:2:\2:2
   585:  1:2:0:2:\2:2:2
   586:  1:2:0:\2:2:2:2
   587:  1:2:\2:2:2:2:0
   588:  1:2:\2:2:2:0:2
   589:  1:2:\2:2:0:2:2
   590:  1:2:\2:0:2:2:2
   591:  1:0:2:2:2:2:\2
   592:  1:0:2:2:2:\2:2
   593:  1:0:2:2:\2:2:2
   594:  1:0:2:\2:2:2:2
   595:  1:0:\2:2:2:2:2
   596:  1:\2:2:2:2:2:0
   597:  1:\2:2:2:2:0:2
   598:  1:\2:2:2:0:2:2
   599:  1:\2:2:0:2:2:2
   600:  1:\2:0:2:2:2:2
   601:  \2:2:2:2:2:0:1
   602:  \2:2:2:2:2:1:0
   603:  \2:2:2:2:0:2:1
   604:  \2:2:2:2:0:1:2
   605:  \2:2:2:2:1:2:0
   606:  \2:2:2:2:1:0:2
   607:  \2:2:2:0:2:2:1
   608:  \2:2:2:0:2:1:2
   609:  \2:2:2:0:1:2:2
   610:  \2:2:2:1:2:2:0
   611:  \2:2:2:1:2:0:2
   612:  \2:2:2:1:0:2:2
   613:  \2:2:0:2:2:2:1
   614:  \2:2:0:2:2:1:2
   615:  \2:2:0:2:1:2:2
   616:  \2:2:0:1:2:2:2
   617:  \2:2:1:2:2:2:0
   618:  \2:2:1:2:2:0:2
   619:  \2:2:1:2:0:2:2
   620:  \2:2:1:0:2:2:2
   621:  \2:0:2:2:2:2:1
   622:  \2:0:2:2:2:1:2
   623:  \2:0:2:2:1:2:2
   624:  \2:0:2:1:2:2:2
   625:  \2:0:1:2:2:2:2
   626:  \2:1:2:2:2:2:0
   627:  \2:1:2:2:2:0:2
   628:  \2:1:2:2:0:2:2
   629:  \2:1:2:0:2:2:2
   630:  \2:1:0:2:2:2:2
family= 6 1 0 new D3h genus #    10 is 0:0:0:0:1:2:\1
     1:  0:0:0:0:1:2:\1
     2:  0:0:0:0:1:\1:2
     3:  0:0:0:0:2:1:\1
     4:  0:0:0:0:2:\1:1
     5:  0:0:0:0:\1:1:2
     6:  0:0:0:0:\1:2:1
     7:  0:0:0:1:0:2:\1
     8:  0:0:0:1:0:\1:2
     9:  0:0:0:1:2:0:\1
    10:  0:0:0:1:2:\1:0
    11:  0:0:0:1:\1:0:2
    12:  0:0:0:1:\1:2:0
    13:  0:0:0:2:0:1:\1
    14:  0:0:0:2:0:\1:1
    15:  0:0:0:2:1:0:\1
    16:  0:0:0:2:1:\1:0
    17:  0:0:0:2:\1:0:1
    18:  0:0:0:2:\1:1:0
    19:  0:0:0:\1:0:1:2
    20:  0:0:0:\1:0:2:1
    21:  0:0:0:\1:1:0:2
    22:  0:0:0:\1:1:2:0
    23:  0:0:0:\1:2:0:1
    24:  0:0:0:\1:2:1:0
    25:  0:0:1:0:0:2:\1
    26:  0:0:1:0:0:\1:2
    27:  0:0:1:0:2:0:\1
    28:  0:0:1:0:2:\1:0
    29:  0:0:1:0:\1:0:2
    30:  0:0:1:0:\1:2:0
    31:  0:0:1:2:0:0:\1
    32:  0:0:1:2:0:\1:0
    33:  0:0:1:2:\1:0:0
    34:  0:0:1:\1:0:0:2
    35:  0:0:1:\1:0:2:0
    36:  0:0:1:\1:2:0:0
    37:  0:0:2:0:0:1:\1
    38:  0:0:2:0:0:\1:1
    39:  0:0:2:0:1:0:\1
    40:  0:0:2:0:1:\1:0
    41:  0:0:2:0:\1:0:1
    42:  0:0:2:0:\1:1:0
    43:  0:0:2:1:0:0:\1
    44:  0:0:2:1:0:\1:0
    45:  0:0:2:1:\1:0:0
    46:  0:0:2:\1:0:0:1
    47:  0:0:2:\1:0:1:0
    48:  0:0:2:\1:1:0:0
    49:  0:0:\1:0:0:1:2
    50:  0:0:\1:0:0:2:1
    51:  0:0:\1:0:1:0:2
    52:  0:0:\1:0:1:2:0
    53:  0:0:\1:0:2:0:1
    54:  0:0:\1:0:2:1:0
    55:  0:0:\1:1:0:0:2
    56:  0:0:\1:1:0:2:0
    57:  0:0:\1:1:2:0:0
    58:  0:0:\1:2:0:0:1
    59:  0:0:\1:2:0:1:0
    60:  0:0:\1:2:1:0:0
    61:  0:1:0:0:0:2:\1
    62:  0:1:0:0:0:\1:2
    63:  0:1:0:0:2:0:\1
    64:  0:1:0:0:2:\1:0
    65:  0:1:0:0:\1:0:2
    66:  0:1:0:0:\1:2:0
    67:  0:1:0:2:0:0:\1
    68:  0:1:0:2:0:\1:0
    69:  0:1:0:2:\1:0:0
    70:  0:1:0:\1:0:0:2
    71:  0:1:0:\1:0:2:0
    72:  0:1:0:\1:2:0:0
    73:  0:1:2:0:0:0:\1
    74:  0:1:2:0:0:\1:0
    75:  0:1:2:0:\1:0:0
    76:  0:1:2:\1:0:0:0
    77:  0:1:\1:0:0:0:2
    78:  0:1:\1:0:0:2:0
    79:  0:1:\1:0:2:0:0
    80:  0:1:\1:2:0:0:0
    81:  0:2:0:0:0:1:\1
    82:  0:2:0:0:0:\1:1
    83:  0:2:0:0:1:0:\1
    84:  0:2:0:0:1:\1:0
    85:  0:2:0:0:\1:0:1
    86:  0:2:0:0:\1:1:0
    87:  0:2:0:1:0:0:\1
    88:  0:2:0:1:0:\1:0
    89:  0:2:0:1:\1:0:0
    90:  0:2:0:\1:0:0:1
    91:  0:2:0:\1:0:1:0
    92:  0:2:0:\1:1:0:0
    93:  0:2:1:0:0:0:\1
    94:  0:2:1:0:0:\1:0
    95:  0:2:1:0:\1:0:0
    96:  0:2:1:\1:0:0:0
    97:  0:2:\1:0:0:0:1
    98:  0:2:\1:0:0:1:0
    99:  0:2:\1:0:1:0:0
   100:  0:2:\1:1:0:0:0
   101:  0:\1:0:0:0:1:2
   102:  0:\1:0:0:0:2:1
   103:  0:\1:0:0:1:0:2
   104:  0:\1:0:0:1:2:0
   105:  0:\1:0:0:2:0:1
   106:  0:\1:0:0:2:1:0
   107:  0:\1:0:1:0:0:2
   108:  0:\1:0:1:0:2:0
   109:  0:\1:0:1:2:0:0
   110:  0:\1:0:2:0:0:1
   111:  0:\1:0:2:0:1:0
   112:  0:\1:0:2:1:0:0
   113:  0:\1:1:0:0:0:2
   114:  0:\1:1:0:0:2:0
   115:  0:\1:1:0:2:0:0
   116:  0:\1:1:2:0:0:0
   117:  0:\1:2:0:0:0:1
   118:  0:\1:2:0:0:1:0
   119:  0:\1:2:0:1:0:0
   120:  0:\1:2:1:0:0:0
   121:  1:0:0:0:0:2:\1
   122:  1:0:0:0:0:\1:2
   123:  1:0:0:0:2:0:\1
   124:  1:0:0:0:2:\1:0
   125:  1:0:0:0:\1:0:2
   126:  1:0:0:0:\1:2:0
   127:  1:0:0:2:0:0:\1
   128:  1:0:0:2:0:\1:0
   129:  1:0:0:2:\1:0:0
   130:  1:0:0:\1:0:0:2
   131:  1:0:0:\1:0:2:0
   132:  1:0:0:\1:2:0:0
   133:  1:0:2:0:0:0:\1
   134:  1:0:2:0:0:\1:0
   135:  1:0:2:0:\1:0:0
   136:  1:0:2:\1:0:0:0
   137:  1:0:\1:0:0:0:2
   138:  1:0:\1:0:0:2:0
   139:  1:0:\1:0:2:0:0
   140:  1:0:\1:2:0:0:0
   141:  1:2:0:0:0:0:\1
   142:  1:2:0:0:0:\1:0
   143:  1:2:0:0:\1:0:0
   144:  1:2:0:\1:0:0:0
   145:  1:2:\1:0:0:0:0
   146:  1:\1:0:0:0:0:2
   147:  1:\1:0:0:0:2:0
   148:  1:\1:0:0:2:0:0
   149:  1:\1:0:2:0:0:0
   150:  1:\1:2:0:0:0:0
   151:  2:0:0:0:0:1:\1
   152:  2:0:0:0:0:\1:1
   153:  2:0:0:0:1:0:\1
   154:  2:0:0:0:1:\1:0
   155:  2:0:0:0:\1:0:1
   156:  2:0:0:0:\1:1:0
   157:  2:0:0:1:0:0:\1
   158:  2:0:0:1:0:\1:0
   159:  2:0:0:1:\1:0:0
   160:  2:0:0:\1:0:0:1
   161:  2:0:0:\1:0:1:0
   162:  2:0:0:\1:1:0:0
   163:  2:0:1:0:0:0:\1
   164:  2:0:1:0:0:\1:0
   165:  2:0:1:0:\1:0:0
   166:  2:0:1:\1:0:0:0
   167:  2:0:\1:0:0:0:1
   168:  2:0:\1:0:0:1:0
   169:  2:0:\1:0:1:0:0
   170:  2:0:\1:1:0:0:0
   171:  2:1:0:0:0:0:\1
   172:  2:1:0:0:0:\1:0
   173:  2:1:0:0:\1:0:0
   174:  2:1:0:\1:0:0:0
   175:  2:1:\1:0:0:0:0
   176:  2:\1:0:0:0:0:1
   177:  2:\1:0:0:0:1:0
   178:  2:\1:0:0:1:0:0
   179:  2:\1:0:1:0:0:0
   180:  2:\1:1:0:0:0:0
   181:  \1:0:0:0:0:1:2
   182:  \1:0:0:0:0:2:1
   183:  \1:0:0:0:1:0:2
   184:  \1:0:0:0:1:2:0
   185:  \1:0:0:0:2:0:1
   186:  \1:0:0:0:2:1:0
   187:  \1:0:0:1:0:0:2
   188:  \1:0:0:1:0:2:0
   189:  \1:0:0:1:2:0:0
   190:  \1:0:0:2:0:0:1
   191:  \1:0:0:2:0:1:0
   192:  \1:0:0:2:1:0:0
   193:  \1:0:1:0:0:0:2
   194:  \1:0:1:0:0:2:0
   195:  \1:0:1:0:2:0:0
   196:  \1:0:1:2:0:0:0
   197:  \1:0:2:0:0:0:1
   198:  \1:0:2:0:0:1:0
   199:  \1:0:2:0:1:0:0
   200:  \1:0:2:1:0:0:0
   201:  \1:1:0:0:0:0:2
   202:  \1:1:0:0:0:2:0
   203:  \1:1:0:0:2:0:0
   204:  \1:1:0:2:0:0:0
   205:  \1:1:2:0:0:0:0
   206:  \1:2:0:0:0:0:1
   207:  \1:2:0:0:0:1:0
   208:  \1:2:0:0:1:0:0
   209:  \1:2:0:1:0:0:0
   210:  \1:2:1:0:0:0:0
   211:  1:1:1:1:2:0:\2
   212:  1:1:1:1:2:\2:0
   213:  1:1:1:1:0:2:\2
   214:  1:1:1:1:0:\2:2
   215:  1:1:1:1:\2:2:0
   216:  1:1:1:1:\2:0:2
   217:  1:1:1:2:1:0:\2
   218:  1:1:1:2:1:\2:0
   219:  1:1:1:2:0:1:\2
   220:  1:1:1:2:0:\2:1
   221:  1:1:1:2:\2:1:0
   222:  1:1:1:2:\2:0:1
   223:  1:1:1:0:1:2:\2
   224:  1:1:1:0:1:\2:2
   225:  1:1:1:0:2:1:\2
   226:  1:1:1:0:2:\2:1
   227:  1:1:1:0:\2:1:2
   228:  1:1:1:0:\2:2:1
   229:  1:1:1:\2:1:2:0
   230:  1:1:1:\2:1:0:2
   231:  1:1:1:\2:2:1:0
   232:  1:1:1:\2:2:0:1
   233:  1:1:1:\2:0:1:2
   234:  1:1:1:\2:0:2:1
   235:  1:1:2:1:1:0:\2
   236:  1:1:2:1:1:\2:0
   237:  1:1:2:1:0:1:\2
   238:  1:1:2:1:0:\2:1
   239:  1:1:2:1:\2:1:0
   240:  1:1:2:1:\2:0:1
   241:  1:1:2:0:1:1:\2
   242:  1:1:2:0:1:\2:1
   243:  1:1:2:0:\2:1:1
   244:  1:1:2:\2:1:1:0
   245:  1:1:2:\2:1:0:1
   246:  1:1:2:\2:0:1:1
   247:  1:1:0:1:1:2:\2
   248:  1:1:0:1:1:\2:2
   249:  1:1:0:1:2:1:\2
   250:  1:1:0:1:2:\2:1
   251:  1:1:0:1:\2:1:2
   252:  1:1:0:1:\2:2:1
   253:  1:1:0:2:1:1:\2
   254:  1:1:0:2:1:\2:1
   255:  1:1:0:2:\2:1:1
   256:  1:1:0:\2:1:1:2
   257:  1:1:0:\2:1:2:1
   258:  1:1:0:\2:2:1:1
   259:  1:1:\2:1:1:2:0
   260:  1:1:\2:1:1:0:2
   261:  1:1:\2:1:2:1:0
   262:  1:1:\2:1:2:0:1
   263:  1:1:\2:1:0:1:2
   264:  1:1:\2:1:0:2:1
   265:  1:1:\2:2:1:1:0
   266:  1:1:\2:2:1:0:1
   267:  1:1:\2:2:0:1:1
   268:  1:1:\2:0:1:1:2
   269:  1:1:\2:0:1:2:1
   270:  1:1:\2:0:2:1:1
   271:  1:2:1:1:1:0:\2
   272:  1:2:1:1:1:\2:0
   273:  1:2:1:1:0:1:\2
   274:  1:2:1:1:0:\2:1
   275:  1:2:1:1:\2:1:0
   276:  1:2:1:1:\2:0:1
   277:  1:2:1:0:1:1:\2
   278:  1:2:1:0:1:\2:1
   279:  1:2:1:0:\2:1:1
   280:  1:2:1:\2:1:1:0
   281:  1:2:1:\2:1:0:1
   282:  1:2:1:\2:0:1:1
   283:  1:2:0:1:1:1:\2
   284:  1:2:0:1:1:\2:1
   285:  1:2:0:1:\2:1:1
   286:  1:2:0:\2:1:1:1
   287:  1:2:\2:1:1:1:0
   288:  1:2:\2:1:1:0:1
   289:  1:2:\2:1:0:1:1
   290:  1:2:\2:0:1:1:1
   291:  1:0:1:1:1:2:\2
   292:  1:0:1:1:1:\2:2
   293:  1:0:1:1:2:1:\2
   294:  1:0:1:1:2:\2:1
   295:  1:0:1:1:\2:1:2
   296:  1:0:1:1:\2:2:1
   297:  1:0:1:2:1:1:\2
   298:  1:0:1:2:1:\2:1
   299:  1:0:1:2:\2:1:1
   300:  1:0:1:\2:1:1:2
   301:  1:0:1:\2:1:2:1
   302:  1:0:1:\2:2:1:1
   303:  1:0:2:1:1:1:\2
   304:  1:0:2:1:1:\2:1
   305:  1:0:2:1:\2:1:1
   306:  1:0:2:\2:1:1:1
   307:  1:0:\2:1:1:1:2
   308:  1:0:\2:1:1:2:1
   309:  1:0:\2:1:2:1:1
   310:  1:0:\2:2:1:1:1
   311:  1:\2:1:1:1:2:0
   312:  1:\2:1:1:1:0:2
   313:  1:\2:1:1:2:1:0
   314:  1:\2:1:1:2:0:1
   315:  1:\2:1:1:0:1:2
   316:  1:\2:1:1:0:2:1
   317:  1:\2:1:2:1:1:0
   318:  1:\2:1:2:1:0:1
   319:  1:\2:1:2:0:1:1
   320:  1:\2:1:0:1:1:2
   321:  1:\2:1:0:1:2:1
   322:  1:\2:1:0:2:1:1
   323:  1:\2:2:1:1:1:0
   324:  1:\2:2:1:1:0:1
   325:  1:\2:2:1:0:1:1
   326:  1:\2:2:0:1:1:1
   327:  1:\2:0:1:1:1:2
   328:  1:\2:0:1:1:2:1
   329:  1:\2:0:1:2:1:1
   330:  1:\2:0:2:1:1:1
   331:  2:1:1:1:1:0:\2
   332:  2:1:1:1:1:\2:0
   333:  2:1:1:1:0:1:\2
   334:  2:1:1:1:0:\2:1
   335:  2:1:1:1:\2:1:0
   336:  2:1:1:1:\2:0:1
   337:  2:1:1:0:1:1:\2
   338:  2:1:1:0:1:\2:1
   339:  2:1:1:0:\2:1:1
   340:  2:1:1:\2:1:1:0
   341:  2:1:1:\2:1:0:1
   342:  2:1:1:\2:0:1:1
   343:  2:1:0:1:1:1:\2
   344:  2:1:0:1:1:\2:1
   345:  2:1:0:1:\2:1:1
   346:  2:1:0:\2:1:1:1
   347:  2:1:\2:1:1:1:0
   348:  2:1:\2:1:1:0:1
   349:  2:1:\2:1:0:1:1
   350:  2:1:\2:0:1:1:1
   351:  2:0:1:1:1:1:\2
   352:  2:0:1:1:1:\2:1
   353:  2:0:1:1:\2:1:1
   354:  2:0:1:\2:1:1:1
   355:  2:0:\2:1:1:1:1
   356:  2:\2:1:1:1:1:0
   357:  2:\2:1:1:1:0:1
   358:  2:\2:1:1:0:1:1
   359:  2:\2:1:0:1:1:1
   360:  2:\2:0:1:1:1:1
   361:  0:1:1:1:1:2:\2
   362:  0:1:1:1:1:\2:2
   363:  0:1:1:1:2:1:\2
   364:  0:1:1:1:2:\2:1
   365:  0:1:1:1:\2:1:2
   366:  0:1:1:1:\2:2:1
   367:  0:1:1:2:1:1:\2
   368:  0:1:1:2:1:\2:1
   369:  0:1:1:2:\2:1:1
   370:  0:1:1:\2:1:1:2
   371:  0:1:1:\2:1:2:1
   372:  0:1:1:\2:2:1:1
   373:  0:1:2:1:1:1:\2
   374:  0:1:2:1:1:\2:1
   375:  0:1:2:1:\2:1:1
   376:  0:1:2:\2:1:1:1
   377:  0:1:\2:1:1:1:2
   378:  0:1:\2:1:1:2:1
   379:  0:1:\2:1:2:1:1
   380:  0:1:\2:2:1:1:1
   381:  0:2:1:1:1:1:\2
   382:  0:2:1:1:1:\2:1
   383:  0:2:1:1:\2:1:1
   384:  0:2:1:\2:1:1:1
   385:  0:2:\2:1:1:1:1
   386:  0:\2:1:1:1:1:2
   387:  0:\2:1:1:1:2:1
   388:  0:\2:1:1:2:1:1
   389:  0:\2:1:2:1:1:1
   390:  0:\2:2:1:1:1:1
   391:  \2:1:1:1:1:2:0
   392:  \2:1:1:1:1:0:2
   393:  \2:1:1:1:2:1:0
   394:  \2:1:1:1:2:0:1
   395:  \2:1:1:1:0:1:2
   396:  \2:1:1:1:0:2:1
   397:  \2:1:1:2:1:1:0
   398:  \2:1:1:2:1:0:1
   399:  \2:1:1:2:0:1:1
   400:  \2:1:1:0:1:1:2
   401:  \2:1:1:0:1:2:1
   402:  \2:1:1:0:2:1:1
   403:  \2:1:2:1:1:1:0
   404:  \2:1:2:1:1:0:1
   405:  \2:1:2:1:0:1:1
   406:  \2:1:2:0:1:1:1
   407:  \2:1:0:1:1:1:2
   408:  \2:1:0:1:1:2:1
   409:  \2:1:0:1:2:1:1
   410:  \2:1:0:2:1:1:1
   411:  \2:2:1:1:1:1:0
   412:  \2:2:1:1:1:0:1
   413:  \2:2:1:1:0:1:1
   414:  \2:2:1:0:1:1:1
   415:  \2:2:0:1:1:1:1
   416:  \2:0:1:1:1:1:2
   417:  \2:0:1:1:1:2:1
   418:  \2:0:1:1:2:1:1
   419:  \2:0:1:2:1:1:1
   420:  \2:0:2:1:1:1:1
   421:  2:2:2:2:0:1:\0
   422:  2:2:2:2:0:\0:1
   423:  2:2:2:2:1:0:\0
   424:  2:2:2:2:1:\0:0
   425:  2:2:2:2:\0:0:1
   426:  2:2:2:2:\0:1:0
   427:  2:2:2:0:2:1:\0
   428:  2:2:2:0:2:\0:1
   429:  2:2:2:0:1:2:\0
   430:  2:2:2:0:1:\0:2
   431:  2:2:2:0:\0:2:1
   432:  2:2:2:0:\0:1:2
   433:  2:2:2:1:2:0:\0
   434:  2:2:2:1:2:\0:0
   435:  2:2:2:1:0:2:\0
   436:  2:2:2:1:0:\0:2
   437:  2:2:2:1:\0:2:0
   438:  2:2:2:1:\0:0:2
   439:  2:2:2:\0:2:0:1
   440:  2:2:2:\0:2:1:0
   441:  2:2:2:\0:0:2:1
   442:  2:2:2:\0:0:1:2
   443:  2:2:2:\0:1:2:0
   444:  2:2:2:\0:1:0:2
   445:  2:2:0:2:2:1:\0
   446:  2:2:0:2:2:\0:1
   447:  2:2:0:2:1:2:\0
   448:  2:2:0:2:1:\0:2
   449:  2:2:0:2:\0:2:1
   450:  2:2:0:2:\0:1:2
   451:  2:2:0:1:2:2:\0
   452:  2:2:0:1:2:\0:2
   453:  2:2:0:1:\0:2:2
   454:  2:2:0:\0:2:2:1
   455:  2:2:0:\0:2:1:2
   456:  2:2:0:\0:1:2:2
   457:  2:2:1:2:2:0:\0
   458:  2:2:1:2:2:\0:0
   459:  2:2:1:2:0:2:\0
   460:  2:2:1:2:0:\0:2
   461:  2:2:1:2:\0:2:0
   462:  2:2:1:2:\0:0:2
   463:  2:2:1:0:2:2:\0
   464:  2:2:1:0:2:\0:2
   465:  2:2:1:0:\0:2:2
   466:  2:2:1:\0:2:2:0
   467:  2:2:1:\0:2:0:2
   468:  2:2:1:\0:0:2:2
   469:  2:2:\0:2:2:0:1
   470:  2:2:\0:2:2:1:0
   471:  2:2:\0:2:0:2:1
   472:  2:2:\0:2:0:1:2
   473:  2:2:\0:2:1:2:0
   474:  2:2:\0:2:1:0:2
   475:  2:2:\0:0:2:2:1
   476:  2:2:\0:0:2:1:2
   477:  2:2:\0:0:1:2:2
   478:  2:2:\0:1:2:2:0
   479:  2:2:\0:1:2:0:2
   480:  2:2:\0:1:0:2:2
   481:  2:0:2:2:2:1:\0
   482:  2:0:2:2:2:\0:1
   483:  2:0:2:2:1:2:\0
   484:  2:0:2:2:1:\0:2
   485:  2:0:2:2:\0:2:1
   486:  2:0:2:2:\0:1:2
   487:  2:0:2:1:2:2:\0
   488:  2:0:2:1:2:\0:2
   489:  2:0:2:1:\0:2:2
   490:  2:0:2:\0:2:2:1
   491:  2:0:2:\0:2:1:2
   492:  2:0:2:\0:1:2:2
   493:  2:0:1:2:2:2:\0
   494:  2:0:1:2:2:\0:2
   495:  2:0:1:2:\0:2:2
   496:  2:0:1:\0:2:2:2
   497:  2:0:\0:2:2:2:1
   498:  2:0:\0:2:2:1:2
   499:  2:0:\0:2:1:2:2
   500:  2:0:\0:1:2:2:2
   501:  2:1:2:2:2:0:\0
   502:  2:1:2:2:2:\0:0
   503:  2:1:2:2:0:2:\0
   504:  2:1:2:2:0:\0:2
   505:  2:1:2:2:\0:2:0
   506:  2:1:2:2:\0:0:2
   507:  2:1:2:0:2:2:\0
   508:  2:1:2:0:2:\0:2
   509:  2:1:2:0:\0:2:2
   510:  2:1:2:\0:2:2:0
   511:  2:1:2:\0:2:0:2
   512:  2:1:2:\0:0:2:2
   513:  2:1:0:2:2:2:\0
   514:  2:1:0:2:2:\0:2
   515:  2:1:0:2:\0:2:2
   516:  2:1:0:\0:2:2:2
   517:  2:1:\0:2:2:2:0
   518:  2:1:\0:2:2:0:2
   519:  2:1:\0:2:0:2:2
   520:  2:1:\0:0:2:2:2
   521:  2:\0:2:2:2:0:1
   522:  2:\0:2:2:2:1:0
   523:  2:\0:2:2:0:2:1
   524:  2:\0:2:2:0:1:2
   525:  2:\0:2:2:1:2:0
   526:  2:\0:2:2:1:0:2
   527:  2:\0:2:0:2:2:1
   528:  2:\0:2:0:2:1:2
   529:  2:\0:2:0:1:2:2
   530:  2:\0:2:1:2:2:0
   531:  2:\0:2:1:2:0:2
   532:  2:\0:2:1:0:2:2
   533:  2:\0:0:2:2:2:1
   534:  2:\0:0:2:2:1:2
   535:  2:\0:0:2:1:2:2
   536:  2:\0:0:1:2:2:2
   537:  2:\0:1:2:2:2:0
   538:  2:\0:1:2:2:0:2
   539:  2:\0:1:2:0:2:2
   540:  2:\0:1:0:2:2:2
   541:  0:2:2:2:2:1:\0
   542:  0:2:2:2:2:\0:1
   543:  0:2:2:2:1:2:\0
   544:  0:2:2:2:1:\0:2
   545:  0:2:2:2:\0:2:1
   546:  0:2:2:2:\0:1:2
   547:  0:2:2:1:2:2:\0
   548:  0:2:2:1:2:\0:2
   549:  0:2:2:1:\0:2:2
   550:  0:2:2:\0:2:2:1
   551:  0:2:2:\0:2:1:2
   552:  0:2:2:\0:1:2:2
   553:  0:2:1:2:2:2:\0
   554:  0:2:1:2:2:\0:2
   555:  0:2:1:2:\0:2:2
   556:  0:2:1:\0:2:2:2
   557:  0:2:\0:2:2:2:1
   558:  0:2:\0:2:2:1:2
   559:  0:2:\0:2:1:2:2
   560:  0:2:\0:1:2:2:2
   561:  0:1:2:2:2:2:\0
   562:  0:1:2:2:2:\0:2
   563:  0:1:2:2:\0:2:2
   564:  0:1:2:\0:2:2:2
   565:  0:1:\0:2:2:2:2
   566:  0:\0:2:2:2:2:1
   567:  0:\0:2:2:2:1:2
   568:  0:\0:2:2:1:2:2
   569:  0:\0:2:1:2:2:2
   570:  0:\0:1:2:2:2:2
   571:  1:2:2:2:2:0:\0
   572:  1:2:2:2:2:\0:0
   573:  1:2:2:2:0:2:\0
   574:  1:2:2:2:0:\0:2
   575:  1:2:2:2:\0:2:0
   576:  1:2:2:2:\0:0:2
   577:  1:2:2:0:2:2:\0
   578:  1:2:2:0:2:\0:2
   579:  1:2:2:0:\0:2:2
   580:  1:2:2:\0:2:2:0
   581:  1:2:2:\0:2:0:2
   582:  1:2:2:\0:0:2:2
   583:  1:2:0:2:2:2:\0
   584:  1:2:0:2:2:\0:2
   585:  1:2:0:2:\0:2:2
   586:  1:2:0:\0:2:2:2
   587:  1:2:\0:2:2:2:0
   588:  1:2:\0:2:2:0:2
   589:  1:2:\0:2:0:2:2
   590:  1:2:\0:0:2:2:2
   591:  1:0:2:2:2:2:\0
   592:  1:0:2:2:2:\0:2
   593:  1:0:2:2:\0:2:2
   594:  1:0:2:\0:2:2:2
   595:  1:0:\0:2:2:2:2
   596:  1:\0:2:2:2:2:0
   597:  1:\0:2:2:2:0:2
   598:  1:\0:2:2:0:2:2
   599:  1:\0:2:0:2:2:2
   600:  1:\0:0:2:2:2:2
   601:  \0:2:2:2:2:0:1
   602:  \0:2:2:2:2:1:0
   603:  \0:2:2:2:0:2:1
   604:  \0:2:2:2:0:1:2
   605:  \0:2:2:2:1:2:0
   606:  \0:2:2:2:1:0:2
   607:  \0:2:2:0:2:2:1
   608:  \0:2:2:0:2:1:2
   609:  \0:2:2:0:1:2:2
   610:  \0:2:2:1:2:2:0
   611:  \0:2:2:1:2:0:2
   612:  \0:2:2:1:0:2:2
   613:  \0:2:0:2:2:2:1
   614:  \0:2:0:2:2:1:2
   615:  \0:2:0:2:1:2:2
   616:  \0:2:0:1:2:2:2
   617:  \0:2:1:2:2:2:0
   618:  \0:2:1:2:2:0:2
   619:  \0:2:1:2:0:2:2
   620:  \0:2:1:0:2:2:2
   621:  \0:0:2:2:2:2:1
   622:  \0:0:2:2:2:1:2
   623:  \0:0:2:2:1:2:2
   624:  \0:0:2:1:2:2:2
   625:  \0:0:1:2:2:2:2
   626:  \0:1:2:2:2:2:0
   627:  \0:1:2:2:2:0:2
   628:  \0:1:2:2:0:2:2
   629:  \0:1:2:0:2:2:2
   630:  \0:1:0:2:2:2:2
   631:  0:0:0:0:2:1:\2
   632:  0:0:0:0:2:\2:1
   633:  0:0:0:0:1:2:\2
   634:  0:0:0:0:1:\2:2
   635:  0:0:0:0:\2:2:1
   636:  0:0:0:0:\2:1:2
   637:  0:0:0:2:0:1:\2
   638:  0:0:0:2:0:\2:1
   639:  0:0:0:2:1:0:\2
   640:  0:0:0:2:1:\2:0
   641:  0:0:0:2:\2:0:1
   642:  0:0:0:2:\2:1:0
   643:  0:0:0:1:0:2:\2
   644:  0:0:0:1:0:\2:2
   645:  0:0:0:1:2:0:\2
   646:  0:0:0:1:2:\2:0
   647:  0:0:0:1:\2:0:2
   648:  0:0:0:1:\2:2:0
   649:  0:0:0:\2:0:2:1
   650:  0:0:0:\2:0:1:2
   651:  0:0:0:\2:2:0:1
   652:  0:0:0:\2:2:1:0
   653:  0:0:0:\2:1:0:2
   654:  0:0:0:\2:1:2:0
   655:  0:0:2:0:0:1:\2
   656:  0:0:2:0:0:\2:1
   657:  0:0:2:0:1:0:\2
   658:  0:0:2:0:1:\2:0
   659:  0:0:2:0:\2:0:1
   660:  0:0:2:0:\2:1:0
   661:  0:0:2:1:0:0:\2
   662:  0:0:2:1:0:\2:0
   663:  0:0:2:1:\2:0:0
   664:  0:0:2:\2:0:0:1
   665:  0:0:2:\2:0:1:0
   666:  0:0:2:\2:1:0:0
   667:  0:0:1:0:0:2:\2
   668:  0:0:1:0:0:\2:2
   669:  0:0:1:0:2:0:\2
   670:  0:0:1:0:2:\2:0
   671:  0:0:1:0:\2:0:2
   672:  0:0:1:0:\2:2:0
   673:  0:0:1:2:0:0:\2
   674:  0:0:1:2:0:\2:0
   675:  0:0:1:2:\2:0:0
   676:  0:0:1:\2:0:0:2
   677:  0:0:1:\2:0:2:0
   678:  0:0:1:\2:2:0:0
   679:  0:0:\2:0:0:2:1
   680:  0:0:\2:0:0:1:2
   681:  0:0:\2:0:2:0:1
   682:  0:0:\2:0:2:1:0
   683:  0:0:\2:0:1:0:2
   684:  0:0:\2:0:1:2:0
   685:  0:0:\2:2:0:0:1
   686:  0:0:\2:2:0:1:0
   687:  0:0:\2:2:1:0:0
   688:  0:0:\2:1:0:0:2
   689:  0:0:\2:1:0:2:0
   690:  0:0:\2:1:2:0:0
   691:  0:2:0:0:0:1:\2
   692:  0:2:0:0:0:\2:1
   693:  0:2:0:0:1:0:\2
   694:  0:2:0:0:1:\2:0
   695:  0:2:0:0:\2:0:1
   696:  0:2:0:0:\2:1:0
   697:  0:2:0:1:0:0:\2
   698:  0:2:0:1:0:\2:0
   699:  0:2:0:1:\2:0:0
   700:  0:2:0:\2:0:0:1
   701:  0:2:0:\2:0:1:0
   702:  0:2:0:\2:1:0:0
   703:  0:2:1:0:0:0:\2
   704:  0:2:1:0:0:\2:0
   705:  0:2:1:0:\2:0:0
   706:  0:2:1:\2:0:0:0
   707:  0:2:\2:0:0:0:1
   708:  0:2:\2:0:0:1:0
   709:  0:2:\2:0:1:0:0
   710:  0:2:\2:1:0:0:0
   711:  0:1:0:0:0:2:\2
   712:  0:1:0:0:0:\2:2
   713:  0:1:0:0:2:0:\2
   714:  0:1:0:0:2:\2:0
   715:  0:1:0:0:\2:0:2
   716:  0:1:0:0:\2:2:0
   717:  0:1:0:2:0:0:\2
   718:  0:1:0:2:0:\2:0
   719:  0:1:0:2:\2:0:0
   720:  0:1:0:\2:0:0:2
   721:  0:1:0:\2:0:2:0
   722:  0:1:0:\2:2:0:0
   723:  0:1:2:0:0:0:\2
   724:  0:1:2:0:0:\2:0
   725:  0:1:2:0:\2:0:0
   726:  0:1:2:\2:0:0:0
   727:  0:1:\2:0:0:0:2
   728:  0:1:\2:0:0:2:0
   729:  0:1:\2:0:2:0:0
   730:  0:1:\2:2:0:0:0
   731:  0:\2:0:0:0:2:1
   732:  0:\2:0:0:0:1:2
   733:  0:\2:0:0:2:0:1
   734:  0:\2:0:0:2:1:0
   735:  0:\2:0:0:1:0:2
   736:  0:\2:0:0:1:2:0
   737:  0:\2:0:2:0:0:1
   738:  0:\2:0:2:0:1:0
   739:  0:\2:0:2:1:0:0
   740:  0:\2:0:1:0:0:2
   741:  0:\2:0:1:0:2:0
   742:  0:\2:0:1:2:0:0
   743:  0:\2:2:0:0:0:1
   744:  0:\2:2:0:0:1:0
   745:  0:\2:2:0:1:0:0
   746:  0:\2:2:1:0:0:0
   747:  0:\2:1:0:0:0:2
   748:  0:\2:1:0:0:2:0
   749:  0:\2:1:0:2:0:0
   750:  0:\2:1:2:0:0:0
   751:  2:0:0:0:0:1:\2
   752:  2:0:0:0:0:\2:1
   753:  2:0:0:0:1:0:\2
   754:  2:0:0:0:1:\2:0
   755:  2:0:0:0:\2:0:1
   756:  2:0:0:0:\2:1:0
   757:  2:0:0:1:0:0:\2
   758:  2:0:0:1:0:\2:0
   759:  2:0:0:1:\2:0:0
   760:  2:0:0:\2:0:0:1
   761:  2:0:0:\2:0:1:0
   762:  2:0:0:\2:1:0:0
   763:  2:0:1:0:0:0:\2
   764:  2:0:1:0:0:\2:0
   765:  2:0:1:0:\2:0:0
   766:  2:0:1:\2:0:0:0
   767:  2:0:\2:0:0:0:1
   768:  2:0:\2:0:0:1:0
   769:  2:0:\2:0:1:0:0
   770:  2:0:\2:1:0:0:0
   771:  2:1:0:0:0:0:\2
   772:  2:1:0:0:0:\2:0
   773:  2:1:0:0:\2:0:0
   774:  2:1:0:\2:0:0:0
   775:  2:1:\2:0:0:0:0
   776:  2:\2:0:0:0:0:1
   777:  2:\2:0:0:0:1:0
   778:  2:\2:0:0:1:0:0
   779:  2:\2:0:1:0:0:0
   780:  2:\2:1:0:0:0:0
   781:  1:0:0:0:0:2:\2
   782:  1:0:0:0:0:\2:2
   783:  1:0:0:0:2:0:\2
   784:  1:0:0:0:2:\2:0
   785:  1:0:0:0:\2:0:2
   786:  1:0:0:0:\2:2:0
   787:  1:0:0:2:0:0:\2
   788:  1:0:0:2:0:\2:0
   789:  1:0:0:2:\2:0:0
   790:  1:0:0:\2:0:0:2
   791:  1:0:0:\2:0:2:0
   792:  1:0:0:\2:2:0:0
   793:  1:0:2:0:0:0:\2
   794:  1:0:2:0:0:\2:0
   795:  1:0:2:0:\2:0:0
   796:  1:0:2:\2:0:0:0
   797:  1:0:\2:0:0:0:2
   798:  1:0:\2:0:0:2:0
   799:  1:0:\2:0:2:0:0
   800:  1:0:\2:2:0:0:0
   801:  1:2:0:0:0:0:\2
   802:  1:2:0:0:0:\2:0
   803:  1:2:0:0:\2:0:0
   804:  1:2:0:\2:0:0:0
   805:  1:2:\2:0:0:0:0
   806:  1:\2:0:0:0:0:2
   807:  1:\2:0:0:0:2:0
   808:  1:\2:0:0:2:0:0
   809:  1:\2:0:2:0:0:0
   810:  1:\2:2:0:0:0:0
   811:  \2:0:0:0:0:2:1
   812:  \2:0:0:0:0:1:2
   813:  \2:0:0:0:2:0:1
   814:  \2:0:0:0:2:1:0
   815:  \2:0:0:0:1:0:2
   816:  \2:0:0:0:1:2:0
   817:  \2:0:0:2:0:0:1
   818:  \2:0:0:2:0:1:0
   819:  \2:0:0:2:1:0:0
   820:  \2:0:0:1:0:0:2
   821:  \2:0:0:1:0:2:0
   822:  \2:0:0:1:2:0:0
   823:  \2:0:2:0:0:0:1
   824:  \2:0:2:0:0:1:0
   825:  \2:0:2:0:1:0:0
   826:  \2:0:2:1:0:0:0
   827:  \2:0:1:0:0:0:2
   828:  \2:0:1:0:0:2:0
   829:  \2:0:1:0:2:0:0
   830:  \2:0:1:2:0:0:0
   831:  \2:2:0:0:0:0:1
   832:  \2:2:0:0:0:1:0
   833:  \2:2:0:0:1:0:0
   834:  \2:2:0:1:0:0:0
   835:  \2:2:1:0:0:0:0
   836:  \2:1:0:0:0:0:2
   837:  \2:1:0:0:0:2:0
   838:  \2:1:0:0:2:0:0
   839:  \2:1:0:2:0:0:0
   840:  \2:1:2:0:0:0:0
   841:  1:1:1:1:0:2:\0
   842:  1:1:1:1:0:\0:2
   843:  1:1:1:1:2:0:\0
   844:  1:1:1:1:2:\0:0
   845:  1:1:1:1:\0:0:2
   846:  1:1:1:1:\0:2:0
   847:  1:1:1:0:1:2:\0
   848:  1:1:1:0:1:\0:2
   849:  1:1:1:0:2:1:\0
   850:  1:1:1:0:2:\0:1
   851:  1:1:1:0:\0:1:2
   852:  1:1:1:0:\0:2:1
   853:  1:1:1:2:1:0:\0
   854:  1:1:1:2:1:\0:0
   855:  1:1:1:2:0:1:\0
   856:  1:1:1:2:0:\0:1
   857:  1:1:1:2:\0:1:0
   858:  1:1:1:2:\0:0:1
   859:  1:1:1:\0:1:0:2
   860:  1:1:1:\0:1:2:0
   861:  1:1:1:\0:0:1:2
   862:  1:1:1:\0:0:2:1
   863:  1:1:1:\0:2:1:0
   864:  1:1:1:\0:2:0:1
   865:  1:1:0:1:1:2:\0
   866:  1:1:0:1:1:\0:2
   867:  1:1:0:1:2:1:\0
   868:  1:1:0:1:2:\0:1
   869:  1:1:0:1:\0:1:2
   870:  1:1:0:1:\0:2:1
   871:  1:1:0:2:1:1:\0
   872:  1:1:0:2:1:\0:1
   873:  1:1:0:2:\0:1:1
   874:  1:1:0:\0:1:1:2
   875:  1:1:0:\0:1:2:1
   876:  1:1:0:\0:2:1:1
   877:  1:1:2:1:1:0:\0
   878:  1:1:2:1:1:\0:0
   879:  1:1:2:1:0:1:\0
   880:  1:1:2:1:0:\0:1
   881:  1:1:2:1:\0:1:0
   882:  1:1:2:1:\0:0:1
   883:  1:1:2:0:1:1:\0
   884:  1:1:2:0:1:\0:1
   885:  1:1:2:0:\0:1:1
   886:  1:1:2:\0:1:1:0
   887:  1:1:2:\0:1:0:1
   888:  1:1:2:\0:0:1:1
   889:  1:1:\0:1:1:0:2
   890:  1:1:\0:1:1:2:0
   891:  1:1:\0:1:0:1:2
   892:  1:1:\0:1:0:2:1
   893:  1:1:\0:1:2:1:0
   894:  1:1:\0:1:2:0:1
   895:  1:1:\0:0:1:1:2
   896:  1:1:\0:0:1:2:1
   897:  1:1:\0:0:2:1:1
   898:  1:1:\0:2:1:1:0
   899:  1:1:\0:2:1:0:1
   900:  1:1:\0:2:0:1:1
   901:  1:0:1:1:1:2:\0
   902:  1:0:1:1:1:\0:2
   903:  1:0:1:1:2:1:\0
   904:  1:0:1:1:2:\0:1
   905:  1:0:1:1:\0:1:2
   906:  1:0:1:1:\0:2:1
   907:  1:0:1:2:1:1:\0
   908:  1:0:1:2:1:\0:1
   909:  1:0:1:2:\0:1:1
   910:  1:0:1:\0:1:1:2
   911:  1:0:1:\0:1:2:1
   912:  1:0:1:\0:2:1:1
   913:  1:0:2:1:1:1:\0
   914:  1:0:2:1:1:\0:1
   915:  1:0:2:1:\0:1:1
   916:  1:0:2:\0:1:1:1
   917:  1:0:\0:1:1:1:2
   918:  1:0:\0:1:1:2:1
   919:  1:0:\0:1:2:1:1
   920:  1:0:\0:2:1:1:1
   921:  1:2:1:1:1:0:\0
   922:  1:2:1:1:1:\0:0
   923:  1:2:1:1:0:1:\0
   924:  1:2:1:1:0:\0:1
   925:  1:2:1:1:\0:1:0
   926:  1:2:1:1:\0:0:1
   927:  1:2:1:0:1:1:\0
   928:  1:2:1:0:1:\0:1
   929:  1:2:1:0:\0:1:1
   930:  1:2:1:\0:1:1:0
   931:  1:2:1:\0:1:0:1
   932:  1:2:1:\0:0:1:1
   933:  1:2:0:1:1:1:\0
   934:  1:2:0:1:1:\0:1
   935:  1:2:0:1:\0:1:1
   936:  1:2:0:\0:1:1:1
   937:  1:2:\0:1:1:1:0
   938:  1:2:\0:1:1:0:1
   939:  1:2:\0:1:0:1:1
   940:  1:2:\0:0:1:1:1
   941:  1:\0:1:1:1:0:2
   942:  1:\0:1:1:1:2:0
   943:  1:\0:1:1:0:1:2
   944:  1:\0:1:1:0:2:1
   945:  1:\0:1:1:2:1:0
   946:  1:\0:1:1:2:0:1
   947:  1:\0:1:0:1:1:2
   948:  1:\0:1:0:1:2:1
   949:  1:\0:1:0:2:1:1
   950:  1:\0:1:2:1:1:0
   951:  1:\0:1:2:1:0:1
   952:  1:\0:1:2:0:1:1
   953:  1:\0:0:1:1:1:2
   954:  1:\0:0:1:1:2:1
   955:  1:\0:0:1:2:1:1
   956:  1:\0:0:2:1:1:1
   957:  1:\0:2:1:1:1:0
   958:  1:\0:2:1:1:0:1
   959:  1:\0:2:1:0:1:1
   960:  1:\0:2:0:1:1:1
   961:  0:1:1:1:1:2:\0
   962:  0:1:1:1:1:\0:2
   963:  0:1:1:1:2:1:\0
   964:  0:1:1:1:2:\0:1
   965:  0:1:1:1:\0:1:2
   966:  0:1:1:1:\0:2:1
   967:  0:1:1:2:1:1:\0
   968:  0:1:1:2:1:\0:1
   969:  0:1:1:2:\0:1:1
   970:  0:1:1:\0:1:1:2
   971:  0:1:1:\0:1:2:1
   972:  0:1:1:\0:2:1:1
   973:  0:1:2:1:1:1:\0
   974:  0:1:2:1:1:\0:1
   975:  0:1:2:1:\0:1:1
   976:  0:1:2:\0:1:1:1
   977:  0:1:\0:1:1:1:2
   978:  0:1:\0:1:1:2:1
   979:  0:1:\0:1:2:1:1
   980:  0:1:\0:2:1:1:1
   981:  0:2:1:1:1:1:\0
   982:  0:2:1:1:1:\0:1
   983:  0:2:1:1:\0:1:1
   984:  0:2:1:\0:1:1:1
   985:  0:2:\0:1:1:1:1
   986:  0:\0:1:1:1:1:2
   987:  0:\0:1:1:1:2:1
   988:  0:\0:1:1:2:1:1
   989:  0:\0:1:2:1:1:1
   990:  0:\0:2:1:1:1:1
   991:  2:1:1:1:1:0:\0
   992:  2:1:1:1:1:\0:0
   993:  2:1:1:1:0:1:\0
   994:  2:1:1:1:0:\0:1
   995:  2:1:1:1:\0:1:0
   996:  2:1:1:1:\0:0:1
   997:  2:1:1:0:1:1:\0
   998:  2:1:1:0:1:\0:1
   999:  2:1:1:0:\0:1:1
  1000:  2:1:1:\0:1:1:0
  1001:  2:1:1:\0:1:0:1
  1002:  2:1:1:\0:0:1:1
  1003:  2:1:0:1:1:1:\0
  1004:  2:1:0:1:1:\0:1
  1005:  2:1:0:1:\0:1:1
  1006:  2:1:0:\0:1:1:1
  1007:  2:1:\0:1:1:1:0
  1008:  2:1:\0:1:1:0:1
  1009:  2:1:\0:1:0:1:1
  1010:  2:1:\0:0:1:1:1
  1011:  2:0:1:1:1:1:\0
  1012:  2:0:1:1:1:\0:1
  1013:  2:0:1:1:\0:1:1
  1014:  2:0:1:\0:1:1:1
  1015:  2:0:\0:1:1:1:1
  1016:  2:\0:1:1:1:1:0
  1017:  2:\0:1:1:1:0:1
  1018:  2:\0:1:1:0:1:1
  1019:  2:\0:1:0:1:1:1
  1020:  2:\0:0:1:1:1:1
  1021:  \0:1:1:1:1:0:2
  1022:  \0:1:1:1:1:2:0
  1023:  \0:1:1:1:0:1:2
  1024:  \0:1:1:1:0:2:1
  1025:  \0:1:1:1:2:1:0
  1026:  \0:1:1:1:2:0:1
  1027:  \0:1:1:0:1:1:2
  1028:  \0:1:1:0:1:2:1
  1029:  \0:1:1:0:2:1:1
  1030:  \0:1:1:2:1:1:0
  1031:  \0:1:1:2:1:0:1
  1032:  \0:1:1:2:0:1:1
  1033:  \0:1:0:1:1:1:2
  1034:  \0:1:0:1:1:2:1
  1035:  \0:1:0:1:2:1:1
  1036:  \0:1:0:2:1:1:1
  1037:  \0:1:2:1:1:1:0
  1038:  \0:1:2:1:1:0:1
  1039:  \0:1:2:1:0:1:1
  1040:  \0:1:2:0:1:1:1
  1041:  \0:0:1:1:1:1:2
  1042:  \0:0:1:1:1:2:1
  1043:  \0:0:1:1:2:1:1
  1044:  \0:0:1:2:1:1:1
  1045:  \0:0:2:1:1:1:1
  1046:  \0:2:1:1:1:1:0
  1047:  \0:2:1:1:1:0:1
  1048:  \0:2:1:1:0:1:1
  1049:  \0:2:1:0:1:1:1
  1050:  \0:2:0:1:1:1:1
  1051:  2:2:2:2:1:0:\1
  1052:  2:2:2:2:1:\1:0
  1053:  2:2:2:2:0:1:\1
  1054:  2:2:2:2:0:\1:1
  1055:  2:2:2:2:\1:1:0
  1056:  2:2:2:2:\1:0:1
  1057:  2:2:2:1:2:0:\1
  1058:  2:2:2:1:2:\1:0
  1059:  2:2:2:1:0:2:\1
  1060:  2:2:2:1:0:\1:2
  1061:  2:2:2:1:\1:2:0
  1062:  2:2:2:1:\1:0:2
  1063:  2:2:2:0:2:1:\1
  1064:  2:2:2:0:2:\1:1
  1065:  2:2:2:0:1:2:\1
  1066:  2:2:2:0:1:\1:2
  1067:  2:2:2:0:\1:2:1
  1068:  2:2:2:0:\1:1:2
  1069:  2:2:2:\1:2:1:0
  1070:  2:2:2:\1:2:0:1
  1071:  2:2:2:\1:1:2:0
  1072:  2:2:2:\1:1:0:2
  1073:  2:2:2:\1:0:2:1
  1074:  2:2:2:\1:0:1:2
  1075:  2:2:1:2:2:0:\1
  1076:  2:2:1:2:2:\1:0
  1077:  2:2:1:2:0:2:\1
  1078:  2:2:1:2:0:\1:2
  1079:  2:2:1:2:\1:2:0
  1080:  2:2:1:2:\1:0:2
  1081:  2:2:1:0:2:2:\1
  1082:  2:2:1:0:2:\1:2
  1083:  2:2:1:0:\1:2:2
  1084:  2:2:1:\1:2:2:0
  1085:  2:2:1:\1:2:0:2
  1086:  2:2:1:\1:0:2:2
  1087:  2:2:0:2:2:1:\1
  1088:  2:2:0:2:2:\1:1
  1089:  2:2:0:2:1:2:\1
  1090:  2:2:0:2:1:\1:2
  1091:  2:2:0:2:\1:2:1
  1092:  2:2:0:2:\1:1:2
  1093:  2:2:0:1:2:2:\1
  1094:  2:2:0:1:2:\1:2
  1095:  2:2:0:1:\1:2:2
  1096:  2:2:0:\1:2:2:1
  1097:  2:2:0:\1:2:1:2
  1098:  2:2:0:\1:1:2:2
  1099:  2:2:\1:2:2:1:0
  1100:  2:2:\1:2:2:0:1
  1101:  2:2:\1:2:1:2:0
  1102:  2:2:\1:2:1:0:2
  1103:  2:2:\1:2:0:2:1
  1104:  2:2:\1:2:0:1:2
  1105:  2:2:\1:1:2:2:0
  1106:  2:2:\1:1:2:0:2
  1107:  2:2:\1:1:0:2:2
  1108:  2:2:\1:0:2:2:1
  1109:  2:2:\1:0:2:1:2
  1110:  2:2:\1:0:1:2:2
  1111:  2:1:2:2:2:0:\1
  1112:  2:1:2:2:2:\1:0
  1113:  2:1:2:2:0:2:\1
  1114:  2:1:2:2:0:\1:2
  1115:  2:1:2:2:\1:2:0
  1116:  2:1:2:2:\1:0:2
  1117:  2:1:2:0:2:2:\1
  1118:  2:1:2:0:2:\1:2
  1119:  2:1:2:0:\1:2:2
  1120:  2:1:2:\1:2:2:0
  1121:  2:1:2:\1:2:0:2
  1122:  2:1:2:\1:0:2:2
  1123:  2:1:0:2:2:2:\1
  1124:  2:1:0:2:2:\1:2
  1125:  2:1:0:2:\1:2:2
  1126:  2:1:0:\1:2:2:2
  1127:  2:1:\1:2:2:2:0
  1128:  2:1:\1:2:2:0:2
  1129:  2:1:\1:2:0:2:2
  1130:  2:1:\1:0:2:2:2
  1131:  2:0:2:2:2:1:\1
  1132:  2:0:2:2:2:\1:1
  1133:  2:0:2:2:1:2:\1
  1134:  2:0:2:2:1:\1:2
  1135:  2:0:2:2:\1:2:1
  1136:  2:0:2:2:\1:1:2
  1137:  2:0:2:1:2:2:\1
  1138:  2:0:2:1:2:\1:2
  1139:  2:0:2:1:\1:2:2
  1140:  2:0:2:\1:2:2:1
  1141:  2:0:2:\1:2:1:2
  1142:  2:0:2:\1:1:2:2
  1143:  2:0:1:2:2:2:\1
  1144:  2:0:1:2:2:\1:2
  1145:  2:0:1:2:\1:2:2
  1146:  2:0:1:\1:2:2:2
  1147:  2:0:\1:2:2:2:1
  1148:  2:0:\1:2:2:1:2
  1149:  2:0:\1:2:1:2:2
  1150:  2:0:\1:1:2:2:2
  1151:  2:\1:2:2:2:1:0
  1152:  2:\1:2:2:2:0:1
  1153:  2:\1:2:2:1:2:0
  1154:  2:\1:2:2:1:0:2
  1155:  2:\1:2:2:0:2:1
  1156:  2:\1:2:2:0:1:2
  1157:  2:\1:2:1:2:2:0
  1158:  2:\1:2:1:2:0:2
  1159:  2:\1:2:1:0:2:2
  1160:  2:\1:2:0:2:2:1
  1161:  2:\1:2:0:2:1:2
  1162:  2:\1:2:0:1:2:2
  1163:  2:\1:1:2:2:2:0
  1164:  2:\1:1:2:2:0:2
  1165:  2:\1:1:2:0:2:2
  1166:  2:\1:1:0:2:2:2
  1167:  2:\1:0:2:2:2:1
  1168:  2:\1:0:2:2:1:2
  1169:  2:\1:0:2:1:2:2
  1170:  2:\1:0:1:2:2:2
  1171:  1:2:2:2:2:0:\1
  1172:  1:2:2:2:2:\1:0
  1173:  1:2:2:2:0:2:\1
  1174:  1:2:2:2:0:\1:2
  1175:  1:2:2:2:\1:2:0
  1176:  1:2:2:2:\1:0:2
  1177:  1:2:2:0:2:2:\1
  1178:  1:2:2:0:2:\1:2
  1179:  1:2:2:0:\1:2:2
  1180:  1:2:2:\1:2:2:0
  1181:  1:2:2:\1:2:0:2
  1182:  1:2:2:\1:0:2:2
  1183:  1:2:0:2:2:2:\1
  1184:  1:2:0:2:2:\1:2
  1185:  1:2:0:2:\1:2:2
  1186:  1:2:0:\1:2:2:2
  1187:  1:2:\1:2:2:2:0
  1188:  1:2:\1:2:2:0:2
  1189:  1:2:\1:2:0:2:2
  1190:  1:2:\1:0:2:2:2
  1191:  1:0:2:2:2:2:\1
  1192:  1:0:2:2:2:\1:2
  1193:  1:0:2:2:\1:2:2
  1194:  1:0:2:\1:2:2:2
  1195:  1:0:\1:2:2:2:2
  1196:  1:\1:2:2:2:2:0
  1197:  1:\1:2:2:2:0:2
  1198:  1:\1:2:2:0:2:2
  1199:  1:\1:2:0:2:2:2
  1200:  1:\1:0:2:2:2:2
  1201:  0:2:2:2:2:1:\1
  1202:  0:2:2:2:2:\1:1
  1203:  0:2:2:2:1:2:\1
  1204:  0:2:2:2:1:\1:2
  1205:  0:2:2:2:\1:2:1
  1206:  0:2:2:2:\1:1:2
  1207:  0:2:2:1:2:2:\1
  1208:  0:2:2:1:2:\1:2
  1209:  0:2:2:1:\1:2:2
  1210:  0:2:2:\1:2:2:1
  1211:  0:2:2:\1:2:1:2
  1212:  0:2:2:\1:1:2:2
  1213:  0:2:1:2:2:2:\1
  1214:  0:2:1:2:2:\1:2
  1215:  0:2:1:2:\1:2:2
  1216:  0:2:1:\1:2:2:2
  1217:  0:2:\1:2:2:2:1
  1218:  0:2:\1:2:2:1:2
  1219:  0:2:\1:2:1:2:2
  1220:  0:2:\1:1:2:2:2
  1221:  0:1:2:2:2:2:\1
  1222:  0:1:2:2:2:\1:2
  1223:  0:1:2:2:\1:2:2
  1224:  0:1:2:\1:2:2:2
  1225:  0:1:\1:2:2:2:2
  1226:  0:\1:2:2:2:2:1
  1227:  0:\1:2:2:2:1:2
  1228:  0:\1:2:2:1:2:2
  1229:  0:\1:2:1:2:2:2
  1230:  0:\1:1:2:2:2:2
  1231:  \1:2:2:2:2:1:0
  1232:  \1:2:2:2:2:0:1
  1233:  \1:2:2:2:1:2:0
  1234:  \1:2:2:2:1:0:2
  1235:  \1:2:2:2:0:2:1
  1236:  \1:2:2:2:0:1:2
  1237:  \1:2:2:1:2:2:0
  1238:  \1:2:2:1:2:0:2
  1239:  \1:2:2:1:0:2:2
  1240:  \1:2:2:0:2:2:1
  1241:  \1:2:2:0:2:1:2
  1242:  \1:2:2:0:1:2:2
  1243:  \1:2:1:2:2:2:0
  1244:  \1:2:1:2:2:0:2
  1245:  \1:2:1:2:0:2:2
  1246:  \1:2:1:0:2:2:2
  1247:  \1:2:0:2:2:2:1
  1248:  \1:2:0:2:2:1:2
  1249:  \1:2:0:2:1:2:2
  1250:  \1:2:0:1:2:2:2
  1251:  \1:1:2:2:2:2:0
  1252:  \1:1:2:2:2:0:2
  1253:  \1:1:2:2:0:2:2
  1254:  \1:1:2:0:2:2:2
  1255:  \1:1:0:2:2:2:2
  1256:  \1:0:2:2:2:2:1
  1257:  \1:0:2:2:2:1:2
  1258:  \1:0:2:2:1:2:2
  1259:  \1:0:2:1:2:2:2
  1260:  \1:0:1:2:2:2:2
family= 6 1 0 new D3h genus #    11 is 0:0:0:1:1:1:\0
     1:  0:0:0:1:1:1:\0
     2:  0:0:0:1:1:\0:1
     3:  0:0:0:1:\0:1:1
     4:  0:0:0:\0:1:1:1
     5:  0:0:1:0:1:1:\0
     6:  0:0:1:0:1:\0:1
     7:  0:0:1:0:\0:1:1
     8:  0:0:1:1:0:1:\0
     9:  0:0:1:1:0:\0:1
    10:  0:0:1:1:1:0:\0
    11:  0:0:1:1:1:\0:0
    12:  0:0:1:1:\0:0:1
    13:  0:0:1:1:\0:1:0
    14:  0:0:1:\0:0:1:1
    15:  0:0:1:\0:1:0:1
    16:  0:0:1:\0:1:1:0
    17:  0:0:\0:0:1:1:1
    18:  0:0:\0:1:0:1:1
    19:  0:0:\0:1:1:0:1
    20:  0:0:\0:1:1:1:0
    21:  0:1:0:0:1:1:\0
    22:  0:1:0:0:1:\0:1
    23:  0:1:0:0:\0:1:1
    24:  0:1:0:1:0:1:\0
    25:  0:1:0:1:0:\0:1
    26:  0:1:0:1:1:0:\0
    27:  0:1:0:1:1:\0:0
    28:  0:1:0:1:\0:0:1
    29:  0:1:0:1:\0:1:0
    30:  0:1:0:\0:0:1:1
    31:  0:1:0:\0:1:0:1
    32:  0:1:0:\0:1:1:0
    33:  0:1:1:0:0:1:\0
    34:  0:1:1:0:0:\0:1
    35:  0:1:1:0:1:0:\0
    36:  0:1:1:0:1:\0:0
    37:  0:1:1:0:\0:0:1
    38:  0:1:1:0:\0:1:0
    39:  0:1:1:1:0:0:\0
    40:  0:1:1:1:0:\0:0
    41:  0:1:1:1:\0:0:0
    42:  0:1:1:\0:0:0:1
    43:  0:1:1:\0:0:1:0
    44:  0:1:1:\0:1:0:0
    45:  0:1:\0:0:0:1:1
    46:  0:1:\0:0:1:0:1
    47:  0:1:\0:0:1:1:0
    48:  0:1:\0:1:0:0:1
    49:  0:1:\0:1:0:1:0
    50:  0:1:\0:1:1:0:0
    51:  0:\0:0:0:1:1:1
    52:  0:\0:0:1:0:1:1
    53:  0:\0:0:1:1:0:1
    54:  0:\0:0:1:1:1:0
    55:  0:\0:1:0:0:1:1
    56:  0:\0:1:0:1:0:1
    57:  0:\0:1:0:1:1:0
    58:  0:\0:1:1:0:0:1
    59:  0:\0:1:1:0:1:0
    60:  0:\0:1:1:1:0:0
    61:  1:0:0:0:1:1:\0
    62:  1:0:0:0:1:\0:1
    63:  1:0:0:0:\0:1:1
    64:  1:0:0:1:0:1:\0
    65:  1:0:0:1:0:\0:1
    66:  1:0:0:1:1:0:\0
    67:  1:0:0:1:1:\0:0
    68:  1:0:0:1:\0:0:1
    69:  1:0:0:1:\0:1:0
    70:  1:0:0:\0:0:1:1
    71:  1:0:0:\0:1:0:1
    72:  1:0:0:\0:1:1:0
    73:  1:0:1:0:0:1:\0
    74:  1:0:1:0:0:\0:1
    75:  1:0:1:0:1:0:\0
    76:  1:0:1:0:1:\0:0
    77:  1:0:1:0:\0:0:1
    78:  1:0:1:0:\0:1:0
    79:  1:0:1:1:0:0:\0
    80:  1:0:1:1:0:\0:0
    81:  1:0:1:1:\0:0:0
    82:  1:0:1:\0:0:0:1
    83:  1:0:1:\0:0:1:0
    84:  1:0:1:\0:1:0:0
    85:  1:0:\0:0:0:1:1
    86:  1:0:\0:0:1:0:1
    87:  1:0:\0:0:1:1:0
    88:  1:0:\0:1:0:0:1
    89:  1:0:\0:1:0:1:0
    90:  1:0:\0:1:1:0:0
    91:  1:1:0:0:0:1:\0
    92:  1:1:0:0:0:\0:1
    93:  1:1:0:0:1:0:\0
    94:  1:1:0:0:1:\0:0
    95:  1:1:0:0:\0:0:1
    96:  1:1:0:0:\0:1:0
    97:  1:1:0:1:0:0:\0
    98:  1:1:0:1:0:\0:0
    99:  1:1:0:1:\0:0:0
   100:  1:1:0:\0:0:0:1
   101:  1:1:0:\0:0:1:0
   102:  1:1:0:\0:1:0:0
   103:  1:1:1:0:0:0:\0
   104:  1:1:1:0:0:\0:0
   105:  1:1:1:0:\0:0:0
   106:  1:1:1:\0:0:0:0
   107:  1:1:\0:0:0:0:1
   108:  1:1:\0:0:0:1:0
   109:  1:1:\0:0:1:0:0
   110:  1:1:\0:1:0:0:0
   111:  1:\0:0:0:0:1:1
   112:  1:\0:0:0:1:0:1
   113:  1:\0:0:0:1:1:0
   114:  1:\0:0:1:0:0:1
   115:  1:\0:0:1:0:1:0
   116:  1:\0:0:1:1:0:0
   117:  1:\0:1:0:0:0:1
   118:  1:\0:1:0:0:1:0
   119:  1:\0:1:0:1:0:0
   120:  1:\0:1:1:0:0:0
   121:  \0:0:0:0:1:1:1
   122:  \0:0:0:1:0:1:1
   123:  \0:0:0:1:1:0:1
   124:  \0:0:0:1:1:1:0
   125:  \0:0:1:0:0:1:1
   126:  \0:0:1:0:1:0:1
   127:  \0:0:1:0:1:1:0
   128:  \0:0:1:1:0:0:1
   129:  \0:0:1:1:0:1:0
   130:  \0:0:1:1:1:0:0
   131:  \0:1:0:0:0:1:1
   132:  \0:1:0:0:1:0:1
   133:  \0:1:0:0:1:1:0
   134:  \0:1:0:1:0:0:1
   135:  \0:1:0:1:0:1:0
   136:  \0:1:0:1:1:0:0
   137:  \0:1:1:0:0:0:1
   138:  \0:1:1:0:0:1:0
   139:  \0:1:1:0:1:0:0
   140:  \0:1:1:1:0:0:0
   141:  1:1:1:2:2:2:\1
   142:  1:1:1:2:2:\1:2
   143:  1:1:1:2:\1:2:2
   144:  1:1:1:\1:2:2:2
   145:  1:1:2:1:2:2:\1
   146:  1:1:2:1:2:\1:2
   147:  1:1:2:1:\1:2:2
   148:  1:1:2:2:1:2:\1
   149:  1:1:2:2:1:\1:2
   150:  1:1:2:2:2:1:\1
   151:  1:1:2:2:2:\1:1
   152:  1:1:2:2:\1:1:2
   153:  1:1:2:2:\1:2:1
   154:  1:1:2:\1:1:2:2
   155:  1:1:2:\1:2:1:2
   156:  1:1:2:\1:2:2:1
   157:  1:1:\1:1:2:2:2
   158:  1:1:\1:2:1:2:2
   159:  1:1:\1:2:2:1:2
   160:  1:1:\1:2:2:2:1
   161:  1:2:1:1:2:2:\1
   162:  1:2:1:1:2:\1:2
   163:  1:2:1:1:\1:2:2
   164:  1:2:1:2:1:2:\1
   165:  1:2:1:2:1:\1:2
   166:  1:2:1:2:2:1:\1
   167:  1:2:1:2:2:\1:1
   168:  1:2:1:2:\1:1:2
   169:  1:2:1:2:\1:2:1
   170:  1:2:1:\1:1:2:2
   171:  1:2:1:\1:2:1:2
   172:  1:2:1:\1:2:2:1
   173:  1:2:2:1:1:2:\1
   174:  1:2:2:1:1:\1:2
   175:  1:2:2:1:2:1:\1
   176:  1:2:2:1:2:\1:1
   177:  1:2:2:1:\1:1:2
   178:  1:2:2:1:\1:2:1
   179:  1:2:2:2:1:1:\1
   180:  1:2:2:2:1:\1:1
   181:  1:2:2:2:\1:1:1
   182:  1:2:2:\1:1:1:2
   183:  1:2:2:\1:1:2:1
   184:  1:2:2:\1:2:1:1
   185:  1:2:\1:1:1:2:2
   186:  1:2:\1:1:2:1:2
   187:  1:2:\1:1:2:2:1
   188:  1:2:\1:2:1:1:2
   189:  1:2:\1:2:1:2:1
   190:  1:2:\1:2:2:1:1
   191:  1:\1:1:1:2:2:2
   192:  1:\1:1:2:1:2:2
   193:  1:\1:1:2:2:1:2
   194:  1:\1:1:2:2:2:1
   195:  1:\1:2:1:1:2:2
   196:  1:\1:2:1:2:1:2
   197:  1:\1:2:1:2:2:1
   198:  1:\1:2:2:1:1:2
   199:  1:\1:2:2:1:2:1
   200:  1:\1:2:2:2:1:1
   201:  2:1:1:1:2:2:\1
   202:  2:1:1:1:2:\1:2
   203:  2:1:1:1:\1:2:2
   204:  2:1:1:2:1:2:\1
   205:  2:1:1:2:1:\1:2
   206:  2:1:1:2:2:1:\1
   207:  2:1:1:2:2:\1:1
   208:  2:1:1:2:\1:1:2
   209:  2:1:1:2:\1:2:1
   210:  2:1:1:\1:1:2:2
   211:  2:1:1:\1:2:1:2
   212:  2:1:1:\1:2:2:1
   213:  2:1:2:1:1:2:\1
   214:  2:1:2:1:1:\1:2
   215:  2:1:2:1:2:1:\1
   216:  2:1:2:1:2:\1:1
   217:  2:1:2:1:\1:1:2
   218:  2:1:2:1:\1:2:1
   219:  2:1:2:2:1:1:\1
   220:  2:1:2:2:1:\1:1
   221:  2:1:2:2:\1:1:1
   222:  2:1:2:\1:1:1:2
   223:  2:1:2:\1:1:2:1
   224:  2:1:2:\1:2:1:1
   225:  2:1:\1:1:1:2:2
   226:  2:1:\1:1:2:1:2
   227:  2:1:\1:1:2:2:1
   228:  2:1:\1:2:1:1:2
   229:  2:1:\1:2:1:2:1
   230:  2:1:\1:2:2:1:1
   231:  2:2:1:1:1:2:\1
   232:  2:2:1:1:1:\1:2
   233:  2:2:1:1:2:1:\1
   234:  2:2:1:1:2:\1:1
   235:  2:2:1:1:\1:1:2
   236:  2:2:1:1:\1:2:1
   237:  2:2:1:2:1:1:\1
   238:  2:2:1:2:1:\1:1
   239:  2:2:1:2:\1:1:1
   240:  2:2:1:\1:1:1:2
   241:  2:2:1:\1:1:2:1
   242:  2:2:1:\1:2:1:1
   243:  2:2:2:1:1:1:\1
   244:  2:2:2:1:1:\1:1
   245:  2:2:2:1:\1:1:1
   246:  2:2:2:\1:1:1:1
   247:  2:2:\1:1:1:1:2
   248:  2:2:\1:1:1:2:1
   249:  2:2:\1:1:2:1:1
   250:  2:2:\1:2:1:1:1
   251:  2:\1:1:1:1:2:2
   252:  2:\1:1:1:2:1:2
   253:  2:\1:1:1:2:2:1
   254:  2:\1:1:2:1:1:2
   255:  2:\1:1:2:1:2:1
   256:  2:\1:1:2:2:1:1
   257:  2:\1:2:1:1:1:2
   258:  2:\1:2:1:1:2:1
   259:  2:\1:2:1:2:1:1
   260:  2:\1:2:2:1:1:1
   261:  \1:1:1:1:2:2:2
   262:  \1:1:1:2:1:2:2
   263:  \1:1:1:2:2:1:2
   264:  \1:1:1:2:2:2:1
   265:  \1:1:2:1:1:2:2
   266:  \1:1:2:1:2:1:2
   267:  \1:1:2:1:2:2:1
   268:  \1:1:2:2:1:1:2
   269:  \1:1:2:2:1:2:1
   270:  \1:1:2:2:2:1:1
   271:  \1:2:1:1:1:2:2
   272:  \1:2:1:1:2:1:2
   273:  \1:2:1:1:2:2:1
   274:  \1:2:1:2:1:1:2
   275:  \1:2:1:2:1:2:1
   276:  \1:2:1:2:2:1:1
   277:  \1:2:2:1:1:1:2
   278:  \1:2:2:1:1:2:1
   279:  \1:2:2:1:2:1:1
   280:  \1:2:2:2:1:1:1
   281:  2:2:2:0:0:0:\2
   282:  2:2:2:0:0:\2:0
   283:  2:2:2:0:\2:0:0
   284:  2:2:2:\2:0:0:0
   285:  2:2:0:2:0:0:\2
   286:  2:2:0:2:0:\2:0
   287:  2:2:0:2:\2:0:0
   288:  2:2:0:0:2:0:\2
   289:  2:2:0:0:2:\2:0
   290:  2:2:0:0:0:2:\2
   291:  2:2:0:0:0:\2:2
   292:  2:2:0:0:\2:2:0
   293:  2:2:0:0:\2:0:2
   294:  2:2:0:\2:2:0:0
   295:  2:2:0:\2:0:2:0
   296:  2:2:0:\2:0:0:2
   297:  2:2:\2:2:0:0:0
   298:  2:2:\2:0:2:0:0
   299:  2:2:\2:0:0:2:0
   300:  2:2:\2:0:0:0:2
   301:  2:0:2:2:0:0:\2
   302:  2:0:2:2:0:\2:0
   303:  2:0:2:2:\2:0:0
   304:  2:0:2:0:2:0:\2
   305:  2:0:2:0:2:\2:0
   306:  2:0:2:0:0:2:\2
   307:  2:0:2:0:0:\2:2
   308:  2:0:2:0:\2:2:0
   309:  2:0:2:0:\2:0:2
   310:  2:0:2:\2:2:0:0
   311:  2:0:2:\2:0:2:0
   312:  2:0:2:\2:0:0:2
   313:  2:0:0:2:2:0:\2
   314:  2:0:0:2:2:\2:0
   315:  2:0:0:2:0:2:\2
   316:  2:0:0:2:0:\2:2
   317:  2:0:0:2:\2:2:0
   318:  2:0:0:2:\2:0:2
   319:  2:0:0:0:2:2:\2
   320:  2:0:0:0:2:\2:2
   321:  2:0:0:0:\2:2:2
   322:  2:0:0:\2:2:2:0
   323:  2:0:0:\2:2:0:2
   324:  2:0:0:\2:0:2:2
   325:  2:0:\2:2:2:0:0
   326:  2:0:\2:2:0:2:0
   327:  2:0:\2:2:0:0:2
   328:  2:0:\2:0:2:2:0
   329:  2:0:\2:0:2:0:2
   330:  2:0:\2:0:0:2:2
   331:  2:\2:2:2:0:0:0
   332:  2:\2:2:0:2:0:0
   333:  2:\2:2:0:0:2:0
   334:  2:\2:2:0:0:0:2
   335:  2:\2:0:2:2:0:0
   336:  2:\2:0:2:0:2:0
   337:  2:\2:0:2:0:0:2
   338:  2:\2:0:0:2:2:0
   339:  2:\2:0:0:2:0:2
   340:  2:\2:0:0:0:2:2
   341:  0:2:2:2:0:0:\2
   342:  0:2:2:2:0:\2:0
   343:  0:2:2:2:\2:0:0
   344:  0:2:2:0:2:0:\2
   345:  0:2:2:0:2:\2:0
   346:  0:2:2:0:0:2:\2
   347:  0:2:2:0:0:\2:2
   348:  0:2:2:0:\2:2:0
   349:  0:2:2:0:\2:0:2
   350:  0:2:2:\2:2:0:0
   351:  0:2:2:\2:0:2:0
   352:  0:2:2:\2:0:0:2
   353:  0:2:0:2:2:0:\2
   354:  0:2:0:2:2:\2:0
   355:  0:2:0:2:0:2:\2
   356:  0:2:0:2:0:\2:2
   357:  0:2:0:2:\2:2:0
   358:  0:2:0:2:\2:0:2
   359:  0:2:0:0:2:2:\2
   360:  0:2:0:0:2:\2:2
   361:  0:2:0:0:\2:2:2
   362:  0:2:0:\2:2:2:0
   363:  0:2:0:\2:2:0:2
   364:  0:2:0:\2:0:2:2
   365:  0:2:\2:2:2:0:0
   366:  0:2:\2:2:0:2:0
   367:  0:2:\2:2:0:0:2
   368:  0:2:\2:0:2:2:0
   369:  0:2:\2:0:2:0:2
   370:  0:2:\2:0:0:2:2
   371:  0:0:2:2:2:0:\2
   372:  0:0:2:2:2:\2:0
   373:  0:0:2:2:0:2:\2
   374:  0:0:2:2:0:\2:2
   375:  0:0:2:2:\2:2:0
   376:  0:0:2:2:\2:0:2
   377:  0:0:2:0:2:2:\2
   378:  0:0:2:0:2:\2:2
   379:  0:0:2:0:\2:2:2
   380:  0:0:2:\2:2:2:0
   381:  0:0:2:\2:2:0:2
   382:  0:0:2:\2:0:2:2
   383:  0:0:0:2:2:2:\2
   384:  0:0:0:2:2:\2:2
   385:  0:0:0:2:\2:2:2
   386:  0:0:0:\2:2:2:2
   387:  0:0:\2:2:2:2:0
   388:  0:0:\2:2:2:0:2
   389:  0:0:\2:2:0:2:2
   390:  0:0:\2:0:2:2:2
   391:  0:\2:2:2:2:0:0
   392:  0:\2:2:2:0:2:0
   393:  0:\2:2:2:0:0:2
   394:  0:\2:2:0:2:2:0
   395:  0:\2:2:0:2:0:2
   396:  0:\2:2:0:0:2:2
   397:  0:\2:0:2:2:2:0
   398:  0:\2:0:2:2:0:2
   399:  0:\2:0:2:0:2:2
   400:  0:\2:0:0:2:2:2
   401:  \2:2:2:2:0:0:0
   402:  \2:2:2:0:2:0:0
   403:  \2:2:2:0:0:2:0
   404:  \2:2:2:0:0:0:2
   405:  \2:2:0:2:2:0:0
   406:  \2:2:0:2:0:2:0
   407:  \2:2:0:2:0:0:2
   408:  \2:2:0:0:2:2:0
   409:  \2:2:0:0:2:0:2
   410:  \2:2:0:0:0:2:2
   411:  \2:0:2:2:2:0:0
   412:  \2:0:2:2:0:2:0
   413:  \2:0:2:2:0:0:2
   414:  \2:0:2:0:2:2:0
   415:  \2:0:2:0:2:0:2
   416:  \2:0:2:0:0:2:2
   417:  \2:0:0:2:2:2:0
   418:  \2:0:0:2:2:0:2
   419:  \2:0:0:2:0:2:2
   420:  \2:0:0:0:2:2:2
   421:  0:0:0:2:2:2:\0
   422:  0:0:0:2:2:\0:2
   423:  0:0:0:2:\0:2:2
   424:  0:0:0:\0:2:2:2
   425:  0:0:2:0:2:2:\0
   426:  0:0:2:0:2:\0:2
   427:  0:0:2:0:\0:2:2
   428:  0:0:2:2:0:2:\0
   429:  0:0:2:2:0:\0:2
   430:  0:0:2:2:2:0:\0
   431:  0:0:2:2:2:\0:0
   432:  0:0:2:2:\0:0:2
   433:  0:0:2:2:\0:2:0
   434:  0:0:2:\0:0:2:2
   435:  0:0:2:\0:2:0:2
   436:  0:0:2:\0:2:2:0
   437:  0:0:\0:0:2:2:2
   438:  0:0:\0:2:0:2:2
   439:  0:0:\0:2:2:0:2
   440:  0:0:\0:2:2:2:0
   441:  0:2:0:0:2:2:\0
   442:  0:2:0:0:2:\0:2
   443:  0:2:0:0:\0:2:2
   444:  0:2:0:2:0:2:\0
   445:  0:2:0:2:0:\0:2
   446:  0:2:0:2:2:0:\0
   447:  0:2:0:2:2:\0:0
   448:  0:2:0:2:\0:0:2
   449:  0:2:0:2:\0:2:0
   450:  0:2:0:\0:0:2:2
   451:  0:2:0:\0:2:0:2
   452:  0:2:0:\0:2:2:0
   453:  0:2:2:0:0:2:\0
   454:  0:2:2:0:0:\0:2
   455:  0:2:2:0:2:0:\0
   456:  0:2:2:0:2:\0:0
   457:  0:2:2:0:\0:0:2
   458:  0:2:2:0:\0:2:0
   459:  0:2:2:2:0:0:\0
   460:  0:2:2:2:0:\0:0
   461:  0:2:2:2:\0:0:0
   462:  0:2:2:\0:0:0:2
   463:  0:2:2:\0:0:2:0
   464:  0:2:2:\0:2:0:0
   465:  0:2:\0:0:0:2:2
   466:  0:2:\0:0:2:0:2
   467:  0:2:\0:0:2:2:0
   468:  0:2:\0:2:0:0:2
   469:  0:2:\0:2:0:2:0
   470:  0:2:\0:2:2:0:0
   471:  0:\0:0:0:2:2:2
   472:  0:\0:0:2:0:2:2
   473:  0:\0:0:2:2:0:2
   474:  0:\0:0:2:2:2:0
   475:  0:\0:2:0:0:2:2
   476:  0:\0:2:0:2:0:2
   477:  0:\0:2:0:2:2:0
   478:  0:\0:2:2:0:0:2
   479:  0:\0:2:2:0:2:0
   480:  0:\0:2:2:2:0:0
   481:  2:0:0:0:2:2:\0
   482:  2:0:0:0:2:\0:2
   483:  2:0:0:0:\0:2:2
   484:  2:0:0:2:0:2:\0
   485:  2:0:0:2:0:\0:2
   486:  2:0:0:2:2:0:\0
   487:  2:0:0:2:2:\0:0
   488:  2:0:0:2:\0:0:2
   489:  2:0:0:2:\0:2:0
   490:  2:0:0:\0:0:2:2
   491:  2:0:0:\0:2:0:2
   492:  2:0:0:\0:2:2:0
   493:  2:0:2:0:0:2:\0
   494:  2:0:2:0:0:\0:2
   495:  2:0:2:0:2:0:\0
   496:  2:0:2:0:2:\0:0
   497:  2:0:2:0:\0:0:2
   498:  2:0:2:0:\0:2:0
   499:  2:0:2:2:0:0:\0
   500:  2:0:2:2:0:\0:0
   501:  2:0:2:2:\0:0:0
   502:  2:0:2:\0:0:0:2
   503:  2:0:2:\0:0:2:0
   504:  2:0:2:\0:2:0:0
   505:  2:0:\0:0:0:2:2
   506:  2:0:\0:0:2:0:2
   507:  2:0:\0:0:2:2:0
   508:  2:0:\0:2:0:0:2
   509:  2:0:\0:2:0:2:0
   510:  2:0:\0:2:2:0:0
   511:  2:2:0:0:0:2:\0
   512:  2:2:0:0:0:\0:2
   513:  2:2:0:0:2:0:\0
   514:  2:2:0:0:2:\0:0
   515:  2:2:0:0:\0:0:2
   516:  2:2:0:0:\0:2:0
   517:  2:2:0:2:0:0:\0
   518:  2:2:0:2:0:\0:0
   519:  2:2:0:2:\0:0:0
   520:  2:2:0:\0:0:0:2
   521:  2:2:0:\0:0:2:0
   522:  2:2:0:\0:2:0:0
   523:  2:2:2:0:0:0:\0
   524:  2:2:2:0:0:\0:0
   525:  2:2:2:0:\0:0:0
   526:  2:2:2:\0:0:0:0
   527:  2:2:\0:0:0:0:2
   528:  2:2:\0:0:0:2:0
   529:  2:2:\0:0:2:0:0
   530:  2:2:\0:2:0:0:0
   531:  2:\0:0:0:0:2:2
   532:  2:\0:0:0:2:0:2
   533:  2:\0:0:0:2:2:0
   534:  2:\0:0:2:0:0:2
   535:  2:\0:0:2:0:2:0
   536:  2:\0:0:2:2:0:0
   537:  2:\0:2:0:0:0:2
   538:  2:\0:2:0:0:2:0
   539:  2:\0:2:0:2:0:0
   540:  2:\0:2:2:0:0:0
   541:  \0:0:0:0:2:2:2
   542:  \0:0:0:2:0:2:2
   543:  \0:0:0:2:2:0:2
   544:  \0:0:0:2:2:2:0
   545:  \0:0:2:0:0:2:2
   546:  \0:0:2:0:2:0:2
   547:  \0:0:2:0:2:2:0
   548:  \0:0:2:2:0:0:2
   549:  \0:0:2:2:0:2:0
   550:  \0:0:2:2:2:0:0
   551:  \0:2:0:0:0:2:2
   552:  \0:2:0:0:2:0:2
   553:  \0:2:0:0:2:2:0
   554:  \0:2:0:2:0:0:2
   555:  \0:2:0:2:0:2:0
   556:  \0:2:0:2:2:0:0
   557:  \0:2:2:0:0:0:2
   558:  \0:2:2:0:0:2:0
   559:  \0:2:2:0:2:0:0
   560:  \0:2:2:2:0:0:0
   561:  1:1:1:0:0:0:\1
   562:  1:1:1:0:0:\1:0
   563:  1:1:1:0:\1:0:0
   564:  1:1:1:\1:0:0:0
   565:  1:1:0:1:0:0:\1
   566:  1:1:0:1:0:\1:0
   567:  1:1:0:1:\1:0:0
   568:  1:1:0:0:1:0:\1
   569:  1:1:0:0:1:\1:0
   570:  1:1:0:0:0:1:\1
   571:  1:1:0:0:0:\1:1
   572:  1:1:0:0:\1:1:0
   573:  1:1:0:0:\1:0:1
   574:  1:1:0:\1:1:0:0
   575:  1:1:0:\1:0:1:0
   576:  1:1:0:\1:0:0:1
   577:  1:1:\1:1:0:0:0
   578:  1:1:\1:0:1:0:0
   579:  1:1:\1:0:0:1:0
   580:  1:1:\1:0:0:0:1
   581:  1:0:1:1:0:0:\1
   582:  1:0:1:1:0:\1:0
   583:  1:0:1:1:\1:0:0
   584:  1:0:1:0:1:0:\1
   585:  1:0:1:0:1:\1:0
   586:  1:0:1:0:0:1:\1
   587:  1:0:1:0:0:\1:1
   588:  1:0:1:0:\1:1:0
   589:  1:0:1:0:\1:0:1
   590:  1:0:1:\1:1:0:0
   591:  1:0:1:\1:0:1:0
   592:  1:0:1:\1:0:0:1
   593:  1:0:0:1:1:0:\1
   594:  1:0:0:1:1:\1:0
   595:  1:0:0:1:0:1:\1
   596:  1:0:0:1:0:\1:1
   597:  1:0:0:1:\1:1:0
   598:  1:0:0:1:\1:0:1
   599:  1:0:0:0:1:1:\1
   600:  1:0:0:0:1:\1:1
   601:  1:0:0:0:\1:1:1
   602:  1:0:0:\1:1:1:0
   603:  1:0:0:\1:1:0:1
   604:  1:0:0:\1:0:1:1
   605:  1:0:\1:1:1:0:0
   606:  1:0:\1:1:0:1:0
   607:  1:0:\1:1:0:0:1
   608:  1:0:\1:0:1:1:0
   609:  1:0:\1:0:1:0:1
   610:  1:0:\1:0:0:1:1
   611:  1:\1:1:1:0:0:0
   612:  1:\1:1:0:1:0:0
   613:  1:\1:1:0:0:1:0
   614:  1:\1:1:0:0:0:1
   615:  1:\1:0:1:1:0:0
   616:  1:\1:0:1:0:1:0
   617:  1:\1:0:1:0:0:1
   618:  1:\1:0:0:1:1:0
   619:  1:\1:0:0:1:0:1
   620:  1:\1:0:0:0:1:1
   621:  0:1:1:1:0:0:\1
   622:  0:1:1:1:0:\1:0
   623:  0:1:1:1:\1:0:0
   624:  0:1:1:0:1:0:\1
   625:  0:1:1:0:1:\1:0
   626:  0:1:1:0:0:1:\1
   627:  0:1:1:0:0:\1:1
   628:  0:1:1:0:\1:1:0
   629:  0:1:1:0:\1:0:1
   630:  0:1:1:\1:1:0:0
   631:  0:1:1:\1:0:1:0
   632:  0:1:1:\1:0:0:1
   633:  0:1:0:1:1:0:\1
   634:  0:1:0:1:1:\1:0
   635:  0:1:0:1:0:1:\1
   636:  0:1:0:1:0:\1:1
   637:  0:1:0:1:\1:1:0
   638:  0:1:0:1:\1:0:1
   639:  0:1:0:0:1:1:\1
   640:  0:1:0:0:1:\1:1
   641:  0:1:0:0:\1:1:1
   642:  0:1:0:\1:1:1:0
   643:  0:1:0:\1:1:0:1
   644:  0:1:0:\1:0:1:1
   645:  0:1:\1:1:1:0:0
   646:  0:1:\1:1:0:1:0
   647:  0:1:\1:1:0:0:1
   648:  0:1:\1:0:1:1:0
   649:  0:1:\1:0:1:0:1
   650:  0:1:\1:0:0:1:1
   651:  0:0:1:1:1:0:\1
   652:  0:0:1:1:1:\1:0
   653:  0:0:1:1:0:1:\1
   654:  0:0:1:1:0:\1:1
   655:  0:0:1:1:\1:1:0
   656:  0:0:1:1:\1:0:1
   657:  0:0:1:0:1:1:\1
   658:  0:0:1:0:1:\1:1
   659:  0:0:1:0:\1:1:1
   660:  0:0:1:\1:1:1:0
   661:  0:0:1:\1:1:0:1
   662:  0:0:1:\1:0:1:1
   663:  0:0:0:1:1:1:\1
   664:  0:0:0:1:1:\1:1
   665:  0:0:0:1:\1:1:1
   666:  0:0:0:\1:1:1:1
   667:  0:0:\1:1:1:1:0
   668:  0:0:\1:1:1:0:1
   669:  0:0:\1:1:0:1:1
   670:  0:0:\1:0:1:1:1
   671:  0:\1:1:1:1:0:0
   672:  0:\1:1:1:0:1:0
   673:  0:\1:1:1:0:0:1
   674:  0:\1:1:0:1:1:0
   675:  0:\1:1:0:1:0:1
   676:  0:\1:1:0:0:1:1
   677:  0:\1:0:1:1:1:0
   678:  0:\1:0:1:1:0:1
   679:  0:\1:0:1:0:1:1
   680:  0:\1:0:0:1:1:1
   681:  \1:1:1:1:0:0:0
   682:  \1:1:1:0:1:0:0
   683:  \1:1:1:0:0:1:0
   684:  \1:1:1:0:0:0:1
   685:  \1:1:0:1:1:0:0
   686:  \1:1:0:1:0:1:0
   687:  \1:1:0:1:0:0:1
   688:  \1:1:0:0:1:1:0
   689:  \1:1:0:0:1:0:1
   690:  \1:1:0:0:0:1:1
   691:  \1:0:1:1:1:0:0
   692:  \1:0:1:1:0:1:0
   693:  \1:0:1:1:0:0:1
   694:  \1:0:1:0:1:1:0
   695:  \1:0:1:0:1:0:1
   696:  \1:0:1:0:0:1:1
   697:  \1:0:0:1:1:1:0
   698:  \1:0:0:1:1:0:1
   699:  \1:0:0:1:0:1:1
   700:  \1:0:0:0:1:1:1
   701:  2:2:2:1:1:1:\2
   702:  2:2:2:1:1:\2:1
   703:  2:2:2:1:\2:1:1
   704:  2:2:2:\2:1:1:1
   705:  2:2:1:2:1:1:\2
   706:  2:2:1:2:1:\2:1
   707:  2:2:1:2:\2:1:1
   708:  2:2:1:1:2:1:\2
   709:  2:2:1:1:2:\2:1
   710:  2:2:1:1:1:2:\2
   711:  2:2:1:1:1:\2:2
   712:  2:2:1:1:\2:2:1
   713:  2:2:1:1:\2:1:2
   714:  2:2:1:\2:2:1:1
   715:  2:2:1:\2:1:2:1
   716:  2:2:1:\2:1:1:2
   717:  2:2:\2:2:1:1:1
   718:  2:2:\2:1:2:1:1
   719:  2:2:\2:1:1:2:1
   720:  2:2:\2:1:1:1:2
   721:  2:1:2:2:1:1:\2
   722:  2:1:2:2:1:\2:1
   723:  2:1:2:2:\2:1:1
   724:  2:1:2:1:2:1:\2
   725:  2:1:2:1:2:\2:1
   726:  2:1:2:1:1:2:\2
   727:  2:1:2:1:1:\2:2
   728:  2:1:2:1:\2:2:1
   729:  2:1:2:1:\2:1:2
   730:  2:1:2:\2:2:1:1
   731:  2:1:2:\2:1:2:1
   732:  2:1:2:\2:1:1:2
   733:  2:1:1:2:2:1:\2
   734:  2:1:1:2:2:\2:1
   735:  2:1:1:2:1:2:\2
   736:  2:1:1:2:1:\2:2
   737:  2:1:1:2:\2:2:1
   738:  2:1:1:2:\2:1:2
   739:  2:1:1:1:2:2:\2
   740:  2:1:1:1:2:\2:2
   741:  2:1:1:1:\2:2:2
   742:  2:1:1:\2:2:2:1
   743:  2:1:1:\2:2:1:2
   744:  2:1:1:\2:1:2:2
   745:  2:1:\2:2:2:1:1
   746:  2:1:\2:2:1:2:1
   747:  2:1:\2:2:1:1:2
   748:  2:1:\2:1:2:2:1
   749:  2:1:\2:1:2:1:2
   750:  2:1:\2:1:1:2:2
   751:  2:\2:2:2:1:1:1
   752:  2:\2:2:1:2:1:1
   753:  2:\2:2:1:1:2:1
   754:  2:\2:2:1:1:1:2
   755:  2:\2:1:2:2:1:1
   756:  2:\2:1:2:1:2:1
   757:  2:\2:1:2:1:1:2
   758:  2:\2:1:1:2:2:1
   759:  2:\2:1:1:2:1:2
   760:  2:\2:1:1:1:2:2
   761:  1:2:2:2:1:1:\2
   762:  1:2:2:2:1:\2:1
   763:  1:2:2:2:\2:1:1
   764:  1:2:2:1:2:1:\2
   765:  1:2:2:1:2:\2:1
   766:  1:2:2:1:1:2:\2
   767:  1:2:2:1:1:\2:2
   768:  1:2:2:1:\2:2:1
   769:  1:2:2:1:\2:1:2
   770:  1:2:2:\2:2:1:1
   771:  1:2:2:\2:1:2:1
   772:  1:2:2:\2:1:1:2
   773:  1:2:1:2:2:1:\2
   774:  1:2:1:2:2:\2:1
   775:  1:2:1:2:1:2:\2
   776:  1:2:1:2:1:\2:2
   777:  1:2:1:2:\2:2:1
   778:  1:2:1:2:\2:1:2
   779:  1:2:1:1:2:2:\2
   780:  1:2:1:1:2:\2:2
   781:  1:2:1:1:\2:2:2
   782:  1:2:1:\2:2:2:1
   783:  1:2:1:\2:2:1:2
   784:  1:2:1:\2:1:2:2
   785:  1:2:\2:2:2:1:1
   786:  1:2:\2:2:1:2:1
   787:  1:2:\2:2:1:1:2
   788:  1:2:\2:1:2:2:1
   789:  1:2:\2:1:2:1:2
   790:  1:2:\2:1:1:2:2
   791:  1:1:2:2:2:1:\2
   792:  1:1:2:2:2:\2:1
   793:  1:1:2:2:1:2:\2
   794:  1:1:2:2:1:\2:2
   795:  1:1:2:2:\2:2:1
   796:  1:1:2:2:\2:1:2
   797:  1:1:2:1:2:2:\2
   798:  1:1:2:1:2:\2:2
   799:  1:1:2:1:\2:2:2
   800:  1:1:2:\2:2:2:1
   801:  1:1:2:\2:2:1:2
   802:  1:1:2:\2:1:2:2
   803:  1:1:1:2:2:2:\2
   804:  1:1:1:2:2:\2:2
   805:  1:1:1:2:\2:2:2
   806:  1:1:1:\2:2:2:2
   807:  1:1:\2:2:2:2:1
   808:  1:1:\2:2:2:1:2
   809:  1:1:\2:2:1:2:2
   810:  1:1:\2:1:2:2:2
   811:  1:\2:2:2:2:1:1
   812:  1:\2:2:2:1:2:1
   813:  1:\2:2:2:1:1:2
   814:  1:\2:2:1:2:2:1
   815:  1:\2:2:1:2:1:2
   816:  1:\2:2:1:1:2:2
   817:  1:\2:1:2:2:2:1
   818:  1:\2:1:2:2:1:2
   819:  1:\2:1:2:1:2:2
   820:  1:\2:1:1:2:2:2
   821:  \2:2:2:2:1:1:1
   822:  \2:2:2:1:2:1:1
   823:  \2:2:2:1:1:2:1
   824:  \2:2:2:1:1:1:2
   825:  \2:2:1:2:2:1:1
   826:  \2:2:1:2:1:2:1
   827:  \2:2:1:2:1:1:2
   828:  \2:2:1:1:2:2:1
   829:  \2:2:1:1:2:1:2
   830:  \2:2:1:1:1:2:2
   831:  \2:1:2:2:2:1:1
   832:  \2:1:2:2:1:2:1
   833:  \2:1:2:2:1:1:2
   834:  \2:1:2:1:2:2:1
   835:  \2:1:2:1:2:1:2
   836:  \2:1:2:1:1:2:2
   837:  \2:1:1:2:2:2:1
   838:  \2:1:1:2:2:1:2
   839:  \2:1:1:2:1:2:2
   840:  \2:1:1:1:2:2:2
family= 6 1 0 new D3h genus #    12 is 0:0:0:1:1:1:\2
     1:  0:0:0:1:1:1:\2
     2:  0:0:0:1:1:\2:1
     3:  0:0:0:1:\2:1:1
     4:  0:0:0:\2:1:1:1
     5:  0:0:1:0:1:1:\2
     6:  0:0:1:0:1:\2:1
     7:  0:0:1:0:\2:1:1
     8:  0:0:1:1:0:1:\2
     9:  0:0:1:1:0:\2:1
    10:  0:0:1:1:1:0:\2
    11:  0:0:1:1:1:\2:0
    12:  0:0:1:1:\2:0:1
    13:  0:0:1:1:\2:1:0
    14:  0:0:1:\2:0:1:1
    15:  0:0:1:\2:1:0:1
    16:  0:0:1:\2:1:1:0
    17:  0:0:\2:0:1:1:1
    18:  0:0:\2:1:0:1:1
    19:  0:0:\2:1:1:0:1
    20:  0:0:\2:1:1:1:0
    21:  0:1:0:0:1:1:\2
    22:  0:1:0:0:1:\2:1
    23:  0:1:0:0:\2:1:1
    24:  0:1:0:1:0:1:\2
    25:  0:1:0:1:0:\2:1
    26:  0:1:0:1:1:0:\2
    27:  0:1:0:1:1:\2:0
    28:  0:1:0:1:\2:0:1
    29:  0:1:0:1:\2:1:0
    30:  0:1:0:\2:0:1:1
    31:  0:1:0:\2:1:0:1
    32:  0:1:0:\2:1:1:0
    33:  0:1:1:0:0:1:\2
    34:  0:1:1:0:0:\2:1
    35:  0:1:1:0:1:0:\2
    36:  0:1:1:0:1:\2:0
    37:  0:1:1:0:\2:0:1
    38:  0:1:1:0:\2:1:0
    39:  0:1:1:1:0:0:\2
    40:  0:1:1:1:0:\2:0
    41:  0:1:1:1:\2:0:0
    42:  0:1:1:\2:0:0:1
    43:  0:1:1:\2:0:1:0
    44:  0:1:1:\2:1:0:0
    45:  0:1:\2:0:0:1:1
    46:  0:1:\2:0:1:0:1
    47:  0:1:\2:0:1:1:0
    48:  0:1:\2:1:0:0:1
    49:  0:1:\2:1:0:1:0
    50:  0:1:\2:1:1:0:0
    51:  0:\2:0:0:1:1:1
    52:  0:\2:0:1:0:1:1
    53:  0:\2:0:1:1:0:1
    54:  0:\2:0:1:1:1:0
    55:  0:\2:1:0:0:1:1
    56:  0:\2:1:0:1:0:1
    57:  0:\2:1:0:1:1:0
    58:  0:\2:1:1:0:0:1
    59:  0:\2:1:1:0:1:0
    60:  0:\2:1:1:1:0:0
    61:  1:0:0:0:1:1:\2
    62:  1:0:0:0:1:\2:1
    63:  1:0:0:0:\2:1:1
    64:  1:0:0:1:0:1:\2
    65:  1:0:0:1:0:\2:1
    66:  1:0:0:1:1:0:\2
    67:  1:0:0:1:1:\2:0
    68:  1:0:0:1:\2:0:1
    69:  1:0:0:1:\2:1:0
    70:  1:0:0:\2:0:1:1
    71:  1:0:0:\2:1:0:1
    72:  1:0:0:\2:1:1:0
    73:  1:0:1:0:0:1:\2
    74:  1:0:1:0:0:\2:1
    75:  1:0:1:0:1:0:\2
    76:  1:0:1:0:1:\2:0
    77:  1:0:1:0:\2:0:1
    78:  1:0:1:0:\2:1:0
    79:  1:0:1:1:0:0:\2
    80:  1:0:1:1:0:\2:0
    81:  1:0:1:1:\2:0:0
    82:  1:0:1:\2:0:0:1
    83:  1:0:1:\2:0:1:0
    84:  1:0:1:\2:1:0:0
    85:  1:0:\2:0:0:1:1
    86:  1:0:\2:0:1:0:1
    87:  1:0:\2:0:1:1:0
    88:  1:0:\2:1:0:0:1
    89:  1:0:\2:1:0:1:0
    90:  1:0:\2:1:1:0:0
    91:  1:1:0:0:0:1:\2
    92:  1:1:0:0:0:\2:1
    93:  1:1:0:0:1:0:\2
    94:  1:1:0:0:1:\2:0
    95:  1:1:0:0:\2:0:1
    96:  1:1:0:0:\2:1:0
    97:  1:1:0:1:0:0:\2
    98:  1:1:0:1:0:\2:0
    99:  1:1:0:1:\2:0:0
   100:  1:1:0:\2:0:0:1
   101:  1:1:0:\2:0:1:0
   102:  1:1:0:\2:1:0:0
   103:  1:1:1:0:0:0:\2
   104:  1:1:1:0:0:\2:0
   105:  1:1:1:0:\2:0:0
   106:  1:1:1:\2:0:0:0
   107:  1:1:\2:0:0:0:1
   108:  1:1:\2:0:0:1:0
   109:  1:1:\2:0:1:0:0
   110:  1:1:\2:1:0:0:0
   111:  1:\2:0:0:0:1:1
   112:  1:\2:0:0:1:0:1
   113:  1:\2:0:0:1:1:0
   114:  1:\2:0:1:0:0:1
   115:  1:\2:0:1:0:1:0
   116:  1:\2:0:1:1:0:0
   117:  1:\2:1:0:0:0:1
   118:  1:\2:1:0:0:1:0
   119:  1:\2:1:0:1:0:0
   120:  1:\2:1:1:0:0:0
   121:  \2:0:0:0:1:1:1
   122:  \2:0:0:1:0:1:1
   123:  \2:0:0:1:1:0:1
   124:  \2:0:0:1:1:1:0
   125:  \2:0:1:0:0:1:1
   126:  \2:0:1:0:1:0:1
   127:  \2:0:1:0:1:1:0
   128:  \2:0:1:1:0:0:1
   129:  \2:0:1:1:0:1:0
   130:  \2:0:1:1:1:0:0
   131:  \2:1:0:0:0:1:1
   132:  \2:1:0:0:1:0:1
   133:  \2:1:0:0:1:1:0
   134:  \2:1:0:1:0:0:1
   135:  \2:1:0:1:0:1:0
   136:  \2:1:0:1:1:0:0
   137:  \2:1:1:0:0:0:1
   138:  \2:1:1:0:0:1:0
   139:  \2:1:1:0:1:0:0
   140:  \2:1:1:1:0:0:0
   141:  1:1:1:2:2:2:\0
   142:  1:1:1:2:2:\0:2
   143:  1:1:1:2:\0:2:2
   144:  1:1:1:\0:2:2:2
   145:  1:1:2:1:2:2:\0
   146:  1:1:2:1:2:\0:2
   147:  1:1:2:1:\0:2:2
   148:  1:1:2:2:1:2:\0
   149:  1:1:2:2:1:\0:2
   150:  1:1:2:2:2:1:\0
   151:  1:1:2:2:2:\0:1
   152:  1:1:2:2:\0:1:2
   153:  1:1:2:2:\0:2:1
   154:  1:1:2:\0:1:2:2
   155:  1:1:2:\0:2:1:2
   156:  1:1:2:\0:2:2:1
   157:  1:1:\0:1:2:2:2
   158:  1:1:\0:2:1:2:2
   159:  1:1:\0:2:2:1:2
   160:  1:1:\0:2:2:2:1
   161:  1:2:1:1:2:2:\0
   162:  1:2:1:1:2:\0:2
   163:  1:2:1:1:\0:2:2
   164:  1:2:1:2:1:2:\0
   165:  1:2:1:2:1:\0:2
   166:  1:2:1:2:2:1:\0
   167:  1:2:1:2:2:\0:1
   168:  1:2:1:2:\0:1:2
   169:  1:2:1:2:\0:2:1
   170:  1:2:1:\0:1:2:2
   171:  1:2:1:\0:2:1:2
   172:  1:2:1:\0:2:2:1
   173:  1:2:2:1:1:2:\0
   174:  1:2:2:1:1:\0:2
   175:  1:2:2:1:2:1:\0
   176:  1:2:2:1:2:\0:1
   177:  1:2:2:1:\0:1:2
   178:  1:2:2:1:\0:2:1
   179:  1:2:2:2:1:1:\0
   180:  1:2:2:2:1:\0:1
   181:  1:2:2:2:\0:1:1
   182:  1:2:2:\0:1:1:2
   183:  1:2:2:\0:1:2:1
   184:  1:2:2:\0:2:1:1
   185:  1:2:\0:1:1:2:2
   186:  1:2:\0:1:2:1:2
   187:  1:2:\0:1:2:2:1
   188:  1:2:\0:2:1:1:2
   189:  1:2:\0:2:1:2:1
   190:  1:2:\0:2:2:1:1
   191:  1:\0:1:1:2:2:2
   192:  1:\0:1:2:1:2:2
   193:  1:\0:1:2:2:1:2
   194:  1:\0:1:2:2:2:1
   195:  1:\0:2:1:1:2:2
   196:  1:\0:2:1:2:1:2
   197:  1:\0:2:1:2:2:1
   198:  1:\0:2:2:1:1:2
   199:  1:\0:2:2:1:2:1
   200:  1:\0:2:2:2:1:1
   201:  2:1:1:1:2:2:\0
   202:  2:1:1:1:2:\0:2
   203:  2:1:1:1:\0:2:2
   204:  2:1:1:2:1:2:\0
   205:  2:1:1:2:1:\0:2
   206:  2:1:1:2:2:1:\0
   207:  2:1:1:2:2:\0:1
   208:  2:1:1:2:\0:1:2
   209:  2:1:1:2:\0:2:1
   210:  2:1:1:\0:1:2:2
   211:  2:1:1:\0:2:1:2
   212:  2:1:1:\0:2:2:1
   213:  2:1:2:1:1:2:\0
   214:  2:1:2:1:1:\0:2
   215:  2:1:2:1:2:1:\0
   216:  2:1:2:1:2:\0:1
   217:  2:1:2:1:\0:1:2
   218:  2:1:2:1:\0:2:1
   219:  2:1:2:2:1:1:\0
   220:  2:1:2:2:1:\0:1
   221:  2:1:2:2:\0:1:1
   222:  2:1:2:\0:1:1:2
   223:  2:1:2:\0:1:2:1
   224:  2:1:2:\0:2:1:1
   225:  2:1:\0:1:1:2:2
   226:  2:1:\0:1:2:1:2
   227:  2:1:\0:1:2:2:1
   228:  2:1:\0:2:1:1:2
   229:  2:1:\0:2:1:2:1
   230:  2:1:\0:2:2:1:1
   231:  2:2:1:1:1:2:\0
   232:  2:2:1:1:1:\0:2
   233:  2:2:1:1:2:1:\0
   234:  2:2:1:1:2:\0:1
   235:  2:2:1:1:\0:1:2
   236:  2:2:1:1:\0:2:1
   237:  2:2:1:2:1:1:\0
   238:  2:2:1:2:1:\0:1
   239:  2:2:1:2:\0:1:1
   240:  2:2:1:\0:1:1:2
   241:  2:2:1:\0:1:2:1
   242:  2:2:1:\0:2:1:1
   243:  2:2:2:1:1:1:\0
   244:  2:2:2:1:1:\0:1
   245:  2:2:2:1:\0:1:1
   246:  2:2:2:\0:1:1:1
   247:  2:2:\0:1:1:1:2
   248:  2:2:\0:1:1:2:1
   249:  2:2:\0:1:2:1:1
   250:  2:2:\0:2:1:1:1
   251:  2:\0:1:1:1:2:2
   252:  2:\0:1:1:2:1:2
   253:  2:\0:1:1:2:2:1
   254:  2:\0:1:2:1:1:2
   255:  2:\0:1:2:1:2:1
   256:  2:\0:1:2:2:1:1
   257:  2:\0:2:1:1:1:2
   258:  2:\0:2:1:1:2:1
   259:  2:\0:2:1:2:1:1
   260:  2:\0:2:2:1:1:1
   261:  \0:1:1:1:2:2:2
   262:  \0:1:1:2:1:2:2
   263:  \0:1:1:2:2:1:2
   264:  \0:1:1:2:2:2:1
   265:  \0:1:2:1:1:2:2
   266:  \0:1:2:1:2:1:2
   267:  \0:1:2:1:2:2:1
   268:  \0:1:2:2:1:1:2
   269:  \0:1:2:2:1:2:1
   270:  \0:1:2:2:2:1:1
   271:  \0:2:1:1:1:2:2
   272:  \0:2:1:1:2:1:2
   273:  \0:2:1:1:2:2:1
   274:  \0:2:1:2:1:1:2
   275:  \0:2:1:2:1:2:1
   276:  \0:2:1:2:2:1:1
   277:  \0:2:2:1:1:1:2
   278:  \0:2:2:1:1:2:1
   279:  \0:2:2:1:2:1:1
   280:  \0:2:2:2:1:1:1
   281:  2:2:2:0:0:0:\1
   282:  2:2:2:0:0:\1:0
   283:  2:2:2:0:\1:0:0
   284:  2:2:2:\1:0:0:0
   285:  2:2:0:2:0:0:\1
   286:  2:2:0:2:0:\1:0
   287:  2:2:0:2:\1:0:0
   288:  2:2:0:0:2:0:\1
   289:  2:2:0:0:2:\1:0
   290:  2:2:0:0:0:2:\1
   291:  2:2:0:0:0:\1:2
   292:  2:2:0:0:\1:2:0
   293:  2:2:0:0:\1:0:2
   294:  2:2:0:\1:2:0:0
   295:  2:2:0:\1:0:2:0
   296:  2:2:0:\1:0:0:2
   297:  2:2:\1:2:0:0:0
   298:  2:2:\1:0:2:0:0
   299:  2:2:\1:0:0:2:0
   300:  2:2:\1:0:0:0:2
   301:  2:0:2:2:0:0:\1
   302:  2:0:2:2:0:\1:0
   303:  2:0:2:2:\1:0:0
   304:  2:0:2:0:2:0:\1
   305:  2:0:2:0:2:\1:0
   306:  2:0:2:0:0:2:\1
   307:  2:0:2:0:0:\1:2
   308:  2:0:2:0:\1:2:0
   309:  2:0:2:0:\1:0:2
   310:  2:0:2:\1:2:0:0
   311:  2:0:2:\1:0:2:0
   312:  2:0:2:\1:0:0:2
   313:  2:0:0:2:2:0:\1
   314:  2:0:0:2:2:\1:0
   315:  2:0:0:2:0:2:\1
   316:  2:0:0:2:0:\1:2
   317:  2:0:0:2:\1:2:0
   318:  2:0:0:2:\1:0:2
   319:  2:0:0:0:2:2:\1
   320:  2:0:0:0:2:\1:2
   321:  2:0:0:0:\1:2:2
   322:  2:0:0:\1:2:2:0
   323:  2:0:0:\1:2:0:2
   324:  2:0:0:\1:0:2:2
   325:  2:0:\1:2:2:0:0
   326:  2:0:\1:2:0:2:0
   327:  2:0:\1:2:0:0:2
   328:  2:0:\1:0:2:2:0
   329:  2:0:\1:0:2:0:2
   330:  2:0:\1:0:0:2:2
   331:  2:\1:2:2:0:0:0
   332:  2:\1:2:0:2:0:0
   333:  2:\1:2:0:0:2:0
   334:  2:\1:2:0:0:0:2
   335:  2:\1:0:2:2:0:0
   336:  2:\1:0:2:0:2:0
   337:  2:\1:0:2:0:0:2
   338:  2:\1:0:0:2:2:0
   339:  2:\1:0:0:2:0:2
   340:  2:\1:0:0:0:2:2
   341:  0:2:2:2:0:0:\1
   342:  0:2:2:2:0:\1:0
   343:  0:2:2:2:\1:0:0
   344:  0:2:2:0:2:0:\1
   345:  0:2:2:0:2:\1:0
   346:  0:2:2:0:0:2:\1
   347:  0:2:2:0:0:\1:2
   348:  0:2:2:0:\1:2:0
   349:  0:2:2:0:\1:0:2
   350:  0:2:2:\1:2:0:0
   351:  0:2:2:\1:0:2:0
   352:  0:2:2:\1:0:0:2
   353:  0:2:0:2:2:0:\1
   354:  0:2:0:2:2:\1:0
   355:  0:2:0:2:0:2:\1
   356:  0:2:0:2:0:\1:2
   357:  0:2:0:2:\1:2:0
   358:  0:2:0:2:\1:0:2
   359:  0:2:0:0:2:2:\1
   360:  0:2:0:0:2:\1:2
   361:  0:2:0:0:\1:2:2
   362:  0:2:0:\1:2:2:0
   363:  0:2:0:\1:2:0:2
   364:  0:2:0:\1:0:2:2
   365:  0:2:\1:2:2:0:0
   366:  0:2:\1:2:0:2:0
   367:  0:2:\1:2:0:0:2
   368:  0:2:\1:0:2:2:0
   369:  0:2:\1:0:2:0:2
   370:  0:2:\1:0:0:2:2
   371:  0:0:2:2:2:0:\1
   372:  0:0:2:2:2:\1:0
   373:  0:0:2:2:0:2:\1
   374:  0:0:2:2:0:\1:2
   375:  0:0:2:2:\1:2:0
   376:  0:0:2:2:\1:0:2
   377:  0:0:2:0:2:2:\1
   378:  0:0:2:0:2:\1:2
   379:  0:0:2:0:\1:2:2
   380:  0:0:2:\1:2:2:0
   381:  0:0:2:\1:2:0:2
   382:  0:0:2:\1:0:2:2
   383:  0:0:0:2:2:2:\1
   384:  0:0:0:2:2:\1:2
   385:  0:0:0:2:\1:2:2
   386:  0:0:0:\1:2:2:2
   387:  0:0:\1:2:2:2:0
   388:  0:0:\1:2:2:0:2
   389:  0:0:\1:2:0:2:2
   390:  0:0:\1:0:2:2:2
   391:  0:\1:2:2:2:0:0
   392:  0:\1:2:2:0:2:0
   393:  0:\1:2:2:0:0:2
   394:  0:\1:2:0:2:2:0
   395:  0:\1:2:0:2:0:2
   396:  0:\1:2:0:0:2:2
   397:  0:\1:0:2:2:2:0
   398:  0:\1:0:2:2:0:2
   399:  0:\1:0:2:0:2:2
   400:  0:\1:0:0:2:2:2
   401:  \1:2:2:2:0:0:0
   402:  \1:2:2:0:2:0:0
   403:  \1:2:2:0:0:2:0
   404:  \1:2:2:0:0:0:2
   405:  \1:2:0:2:2:0:0
   406:  \1:2:0:2:0:2:0
   407:  \1:2:0:2:0:0:2
   408:  \1:2:0:0:2:2:0
   409:  \1:2:0:0:2:0:2
   410:  \1:2:0:0:0:2:2
   411:  \1:0:2:2:2:0:0
   412:  \1:0:2:2:0:2:0
   413:  \1:0:2:2:0:0:2
   414:  \1:0:2:0:2:2:0
   415:  \1:0:2:0:2:0:2
   416:  \1:0:2:0:0:2:2
   417:  \1:0:0:2:2:2:0
   418:  \1:0:0:2:2:0:2
   419:  \1:0:0:2:0:2:2
   420:  \1:0:0:0:2:2:2
family= 6 1 0 new D3h genus #    13 is 0:0:0:1:1:2:\0
     1:  0:0:0:1:1:2:\0
     2:  0:0:0:1:1:\0:2
     3:  0:0:0:1:2:1:\0
     4:  0:0:0:1:2:\0:1
     5:  0:0:0:1:\0:1:2
     6:  0:0:0:1:\0:2:1
     7:  0:0:0:2:1:1:\0
     8:  0:0:0:2:1:\0:1
     9:  0:0:0:2:\0:1:1
    10:  0:0:0:\0:1:1:2
    11:  0:0:0:\0:1:2:1
    12:  0:0:0:\0:2:1:1
    13:  0:0:1:0:1:2:\0
    14:  0:0:1:0:1:\0:2
    15:  0:0:1:0:2:1:\0
    16:  0:0:1:0:2:\0:1
    17:  0:0:1:0:\0:1:2
    18:  0:0:1:0:\0:2:1
    19:  0:0:1:1:0:2:\0
    20:  0:0:1:1:0:\0:2
    21:  0:0:1:1:2:0:\0
    22:  0:0:1:1:2:\0:0
    23:  0:0:1:1:\0:0:2
    24:  0:0:1:1:\0:2:0
    25:  0:0:1:2:0:1:\0
    26:  0:0:1:2:0:\0:1
    27:  0:0:1:2:1:0:\0
    28:  0:0:1:2:1:\0:0
    29:  0:0:1:2:\0:0:1
    30:  0:0:1:2:\0:1:0
    31:  0:0:1:\0:0:1:2
    32:  0:0:1:\0:0:2:1
    33:  0:0:1:\0:1:0:2
    34:  0:0:1:\0:1:2:0
    35:  0:0:1:\0:2:0:1
    36:  0:0:1:\0:2:1:0
    37:  0:0:2:0:1:1:\0
    38:  0:0:2:0:1:\0:1
    39:  0:0:2:0:\0:1:1
    40:  0:0:2:1:0:1:\0
    41:  0:0:2:1:0:\0:1
    42:  0:0:2:1:1:0:\0
    43:  0:0:2:1:1:\0:0
    44:  0:0:2:1:\0:0:1
    45:  0:0:2:1:\0:1:0
    46:  0:0:2:\0:0:1:1
    47:  0:0:2:\0:1:0:1
    48:  0:0:2:\0:1:1:0
    49:  0:0:\0:0:1:1:2
    50:  0:0:\0:0:1:2:1
    51:  0:0:\0:0:2:1:1
    52:  0:0:\0:1:0:1:2
    53:  0:0:\0:1:0:2:1
    54:  0:0:\0:1:1:0:2
    55:  0:0:\0:1:1:2:0
    56:  0:0:\0:1:2:0:1
    57:  0:0:\0:1:2:1:0
    58:  0:0:\0:2:0:1:1
    59:  0:0:\0:2:1:0:1
    60:  0:0:\0:2:1:1:0
    61:  0:1:0:0:1:2:\0
    62:  0:1:0:0:1:\0:2
    63:  0:1:0:0:2:1:\0
    64:  0:1:0:0:2:\0:1
    65:  0:1:0:0:\0:1:2
    66:  0:1:0:0:\0:2:1
    67:  0:1:0:1:0:2:\0
    68:  0:1:0:1:0:\0:2
    69:  0:1:0:1:2:0:\0
    70:  0:1:0:1:2:\0:0
    71:  0:1:0:1:\0:0:2
    72:  0:1:0:1:\0:2:0
    73:  0:1:0:2:0:1:\0
    74:  0:1:0:2:0:\0:1
    75:  0:1:0:2:1:0:\0
    76:  0:1:0:2:1:\0:0
    77:  0:1:0:2:\0:0:1
    78:  0:1:0:2:\0:1:0
    79:  0:1:0:\0:0:1:2
    80:  0:1:0:\0:0:2:1
    81:  0:1:0:\0:1:0:2
    82:  0:1:0:\0:1:2:0
    83:  0:1:0:\0:2:0:1
    84:  0:1:0:\0:2:1:0
    85:  0:1:1:0:0:2:\0
    86:  0:1:1:0:0:\0:2
    87:  0:1:1:0:2:0:\0
    88:  0:1:1:0:2:\0:0
    89:  0:1:1:0:\0:0:2
    90:  0:1:1:0:\0:2:0
    91:  0:1:1:2:0:0:\0
    92:  0:1:1:2:0:\0:0
    93:  0:1:1:2:\0:0:0
    94:  0:1:1:\0:0:0:2
    95:  0:1:1:\0:0:2:0
    96:  0:1:1:\0:2:0:0
    97:  0:1:2:0:0:1:\0
    98:  0:1:2:0:0:\0:1
    99:  0:1:2:0:1:0:\0
   100:  0:1:2:0:1:\0:0
   101:  0:1:2:0:\0:0:1
   102:  0:1:2:0:\0:1:0
   103:  0:1:2:1:0:0:\0
   104:  0:1:2:1:0:\0:0
   105:  0:1:2:1:\0:0:0
   106:  0:1:2:\0:0:0:1
   107:  0:1:2:\0:0:1:0
   108:  0:1:2:\0:1:0:0
   109:  0:1:\0:0:0:1:2
   110:  0:1:\0:0:0:2:1
   111:  0:1:\0:0:1:0:2
   112:  0:1:\0:0:1:2:0
   113:  0:1:\0:0:2:0:1
   114:  0:1:\0:0:2:1:0
   115:  0:1:\0:1:0:0:2
   116:  0:1:\0:1:0:2:0
   117:  0:1:\0:1:2:0:0
   118:  0:1:\0:2:0:0:1
   119:  0:1:\0:2:0:1:0
   120:  0:1:\0:2:1:0:0
   121:  0:2:0:0:1:1:\0
   122:  0:2:0:0:1:\0:1
   123:  0:2:0:0:\0:1:1
   124:  0:2:0:1:0:1:\0
   125:  0:2:0:1:0:\0:1
   126:  0:2:0:1:1:0:\0
   127:  0:2:0:1:1:\0:0
   128:  0:2:0:1:\0:0:1
   129:  0:2:0:1:\0:1:0
   130:  0:2:0:\0:0:1:1
   131:  0:2:0:\0:1:0:1
   132:  0:2:0:\0:1:1:0
   133:  0:2:1:0:0:1:\0
   134:  0:2:1:0:0:\0:1
   135:  0:2:1:0:1:0:\0
   136:  0:2:1:0:1:\0:0
   137:  0:2:1:0:\0:0:1
   138:  0:2:1:0:\0:1:0
   139:  0:2:1:1:0:0:\0
   140:  0:2:1:1:0:\0:0
   141:  0:2:1:1:\0:0:0
   142:  0:2:1:\0:0:0:1
   143:  0:2:1:\0:0:1:0
   144:  0:2:1:\0:1:0:0
   145:  0:2:\0:0:0:1:1
   146:  0:2:\0:0:1:0:1
   147:  0:2:\0:0:1:1:0
   148:  0:2:\0:1:0:0:1
   149:  0:2:\0:1:0:1:0
   150:  0:2:\0:1:1:0:0
   151:  0:\0:0:0:1:1:2
   152:  0:\0:0:0:1:2:1
   153:  0:\0:0:0:2:1:1
   154:  0:\0:0:1:0:1:2
   155:  0:\0:0:1:0:2:1
   156:  0:\0:0:1:1:0:2
   157:  0:\0:0:1:1:2:0
   158:  0:\0:0:1:2:0:1
   159:  0:\0:0:1:2:1:0
   160:  0:\0:0:2:0:1:1
   161:  0:\0:0:2:1:0:1
   162:  0:\0:0:2:1:1:0
   163:  0:\0:1:0:0:1:2
   164:  0:\0:1:0:0:2:1
   165:  0:\0:1:0:1:0:2
   166:  0:\0:1:0:1:2:0
   167:  0:\0:1:0:2:0:1
   168:  0:\0:1:0:2:1:0
   169:  0:\0:1:1:0:0:2
   170:  0:\0:1:1:0:2:0
   171:  0:\0:1:1:2:0:0
   172:  0:\0:1:2:0:0:1
   173:  0:\0:1:2:0:1:0
   174:  0:\0:1:2:1:0:0
   175:  0:\0:2:0:0:1:1
   176:  0:\0:2:0:1:0:1
   177:  0:\0:2:0:1:1:0
   178:  0:\0:2:1:0:0:1
   179:  0:\0:2:1:0:1:0
   180:  0:\0:2:1:1:0:0
   181:  1:0:0:0:1:2:\0
   182:  1:0:0:0:1:\0:2
   183:  1:0:0:0:2:1:\0
   184:  1:0:0:0:2:\0:1
   185:  1:0:0:0:\0:1:2
   186:  1:0:0:0:\0:2:1
   187:  1:0:0:1:0:2:\0
   188:  1:0:0:1:0:\0:2
   189:  1:0:0:1:2:0:\0
   190:  1:0:0:1:2:\0:0
   191:  1:0:0:1:\0:0:2
   192:  1:0:0:1:\0:2:0
   193:  1:0:0:2:0:1:\0
   194:  1:0:0:2:0:\0:1
   195:  1:0:0:2:1:0:\0
   196:  1:0:0:2:1:\0:0
   197:  1:0:0:2:\0:0:1
   198:  1:0:0:2:\0:1:0
   199:  1:0:0:\0:0:1:2
   200:  1:0:0:\0:0:2:1
   201:  1:0:0:\0:1:0:2
   202:  1:0:0:\0:1:2:0
   203:  1:0:0:\0:2:0:1
   204:  1:0:0:\0:2:1:0
   205:  1:0:1:0:0:2:\0
   206:  1:0:1:0:0:\0:2
   207:  1:0:1:0:2:0:\0
   208:  1:0:1:0:2:\0:0
   209:  1:0:1:0:\0:0:2
   210:  1:0:1:0:\0:2:0
   211:  1:0:1:2:0:0:\0
   212:  1:0:1:2:0:\0:0
   213:  1:0:1:2:\0:0:0
   214:  1:0:1:\0:0:0:2
   215:  1:0:1:\0:0:2:0
   216:  1:0:1:\0:2:0:0
   217:  1:0:2:0:0:1:\0
   218:  1:0:2:0:0:\0:1
   219:  1:0:2:0:1:0:\0
   220:  1:0:2:0:1:\0:0
   221:  1:0:2:0:\0:0:1
   222:  1:0:2:0:\0:1:0
   223:  1:0:2:1:0:0:\0
   224:  1:0:2:1:0:\0:0
   225:  1:0:2:1:\0:0:0
   226:  1:0:2:\0:0:0:1
   227:  1:0:2:\0:0:1:0
   228:  1:0:2:\0:1:0:0
   229:  1:0:\0:0:0:1:2
   230:  1:0:\0:0:0:2:1
   231:  1:0:\0:0:1:0:2
   232:  1:0:\0:0:1:2:0
   233:  1:0:\0:0:2:0:1
   234:  1:0:\0:0:2:1:0
   235:  1:0:\0:1:0:0:2
   236:  1:0:\0:1:0:2:0
   237:  1:0:\0:1:2:0:0
   238:  1:0:\0:2:0:0:1
   239:  1:0:\0:2:0:1:0
   240:  1:0:\0:2:1:0:0
   241:  1:1:0:0:0:2:\0
   242:  1:1:0:0:0:\0:2
   243:  1:1:0:0:2:0:\0
   244:  1:1:0:0:2:\0:0
   245:  1:1:0:0:\0:0:2
   246:  1:1:0:0:\0:2:0
   247:  1:1:0:2:0:0:\0
   248:  1:1:0:2:0:\0:0
   249:  1:1:0:2:\0:0:0
   250:  1:1:0:\0:0:0:2
   251:  1:1:0:\0:0:2:0
   252:  1:1:0:\0:2:0:0
   253:  1:1:2:0:0:0:\0
   254:  1:1:2:0:0:\0:0
   255:  1:1:2:0:\0:0:0
   256:  1:1:2:\0:0:0:0
   257:  1:1:\0:0:0:0:2
   258:  1:1:\0:0:0:2:0
   259:  1:1:\0:0:2:0:0
   260:  1:1:\0:2:0:0:0
   261:  1:2:0:0:0:1:\0
   262:  1:2:0:0:0:\0:1
   263:  1:2:0:0:1:0:\0
   264:  1:2:0:0:1:\0:0
   265:  1:2:0:0:\0:0:1
   266:  1:2:0:0:\0:1:0
   267:  1:2:0:1:0:0:\0
   268:  1:2:0:1:0:\0:0
   269:  1:2:0:1:\0:0:0
   270:  1:2:0:\0:0:0:1
   271:  1:2:0:\0:0:1:0
   272:  1:2:0:\0:1:0:0
   273:  1:2:1:0:0:0:\0
   274:  1:2:1:0:0:\0:0
   275:  1:2:1:0:\0:0:0
   276:  1:2:1:\0:0:0:0
   277:  1:2:\0:0:0:0:1
   278:  1:2:\0:0:0:1:0
   279:  1:2:\0:0:1:0:0
   280:  1:2:\0:1:0:0:0
   281:  1:\0:0:0:0:1:2
   282:  1:\0:0:0:0:2:1
   283:  1:\0:0:0:1:0:2
   284:  1:\0:0:0:1:2:0
   285:  1:\0:0:0:2:0:1
   286:  1:\0:0:0:2:1:0
   287:  1:\0:0:1:0:0:2
   288:  1:\0:0:1:0:2:0
   289:  1:\0:0:1:2:0:0
   290:  1:\0:0:2:0:0:1
   291:  1:\0:0:2:0:1:0
   292:  1:\0:0:2:1:0:0
   293:  1:\0:1:0:0:0:2
   294:  1:\0:1:0:0:2:0
   295:  1:\0:1:0:2:0:0
   296:  1:\0:1:2:0:0:0
   297:  1:\0:2:0:0:0:1
   298:  1:\0:2:0:0:1:0
   299:  1:\0:2:0:1:0:0
   300:  1:\0:2:1:0:0:0
   301:  2:0:0:0:1:1:\0
   302:  2:0:0:0:1:\0:1
   303:  2:0:0:0:\0:1:1
   304:  2:0:0:1:0:1:\0
   305:  2:0:0:1:0:\0:1
   306:  2:0:0:1:1:0:\0
   307:  2:0:0:1:1:\0:0
   308:  2:0:0:1:\0:0:1
   309:  2:0:0:1:\0:1:0
   310:  2:0:0:\0:0:1:1
   311:  2:0:0:\0:1:0:1
   312:  2:0:0:\0:1:1:0
   313:  2:0:1:0:0:1:\0
   314:  2:0:1:0:0:\0:1
   315:  2:0:1:0:1:0:\0
   316:  2:0:1:0:1:\0:0
   317:  2:0:1:0:\0:0:1
   318:  2:0:1:0:\0:1:0
   319:  2:0:1:1:0:0:\0
   320:  2:0:1:1:0:\0:0
   321:  2:0:1:1:\0:0:0
   322:  2:0:1:\0:0:0:1
   323:  2:0:1:\0:0:1:0
   324:  2:0:1:\0:1:0:0
   325:  2:0:\0:0:0:1:1
   326:  2:0:\0:0:1:0:1
   327:  2:0:\0:0:1:1:0
   328:  2:0:\0:1:0:0:1
   329:  2:0:\0:1:0:1:0
   330:  2:0:\0:1:1:0:0
   331:  2:1:0:0:0:1:\0
   332:  2:1:0:0:0:\0:1
   333:  2:1:0:0:1:0:\0
   334:  2:1:0:0:1:\0:0
   335:  2:1:0:0:\0:0:1
   336:  2:1:0:0:\0:1:0
   337:  2:1:0:1:0:0:\0
   338:  2:1:0:1:0:\0:0
   339:  2:1:0:1:\0:0:0
   340:  2:1:0:\0:0:0:1
   341:  2:1:0:\0:0:1:0
   342:  2:1:0:\0:1:0:0
   343:  2:1:1:0:0:0:\0
   344:  2:1:1:0:0:\0:0
   345:  2:1:1:0:\0:0:0
   346:  2:1:1:\0:0:0:0
   347:  2:1:\0:0:0:0:1
   348:  2:1:\0:0:0:1:0
   349:  2:1:\0:0:1:0:0
   350:  2:1:\0:1:0:0:0
   351:  2:\0:0:0:0:1:1
   352:  2:\0:0:0:1:0:1
   353:  2:\0:0:0:1:1:0
   354:  2:\0:0:1:0:0:1
   355:  2:\0:0:1:0:1:0
   356:  2:\0:0:1:1:0:0
   357:  2:\0:1:0:0:0:1
   358:  2:\0:1:0:0:1:0
   359:  2:\0:1:0:1:0:0
   360:  2:\0:1:1:0:0:0
   361:  \0:0:0:0:1:1:2
   362:  \0:0:0:0:1:2:1
   363:  \0:0:0:0:2:1:1
   364:  \0:0:0:1:0:1:2
   365:  \0:0:0:1:0:2:1
   366:  \0:0:0:1:1:0:2
   367:  \0:0:0:1:1:2:0
   368:  \0:0:0:1:2:0:1
   369:  \0:0:0:1:2:1:0
   370:  \0:0:0:2:0:1:1
   371:  \0:0:0:2:1:0:1
   372:  \0:0:0:2:1:1:0
   373:  \0:0:1:0:0:1:2
   374:  \0:0:1:0:0:2:1
   375:  \0:0:1:0:1:0:2
   376:  \0:0:1:0:1:2:0
   377:  \0:0:1:0:2:0:1
   378:  \0:0:1:0:2:1:0
   379:  \0:0:1:1:0:0:2
   380:  \0:0:1:1:0:2:0
   381:  \0:0:1:1:2:0:0
   382:  \0:0:1:2:0:0:1
   383:  \0:0:1:2:0:1:0
   384:  \0:0:1:2:1:0:0
   385:  \0:0:2:0:0:1:1
   386:  \0:0:2:0:1:0:1
   387:  \0:0:2:0:1:1:0
   388:  \0:0:2:1:0:0:1
   389:  \0:0:2:1:0:1:0
   390:  \0:0:2:1:1:0:0
   391:  \0:1:0:0:0:1:2
   392:  \0:1:0:0:0:2:1
   393:  \0:1:0:0:1:0:2
   394:  \0:1:0:0:1:2:0
   395:  \0:1:0:0:2:0:1
   396:  \0:1:0:0:2:1:0
   397:  \0:1:0:1:0:0:2
   398:  \0:1:0:1:0:2:0
   399:  \0:1:0:1:2:0:0
   400:  \0:1:0:2:0:0:1
   401:  \0:1:0:2:0:1:0
   402:  \0:1:0:2:1:0:0
   403:  \0:1:1:0:0:0:2
   404:  \0:1:1:0:0:2:0
   405:  \0:1:1:0:2:0:0
   406:  \0:1:1:2:0:0:0
   407:  \0:1:2:0:0:0:1
   408:  \0:1:2:0:0:1:0
   409:  \0:1:2:0:1:0:0
   410:  \0:1:2:1:0:0:0
   411:  \0:2:0:0:0:1:1
   412:  \0:2:0:0:1:0:1
   413:  \0:2:0:0:1:1:0
   414:  \0:2:0:1:0:0:1
   415:  \0:2:0:1:0:1:0
   416:  \0:2:0:1:1:0:0
   417:  \0:2:1:0:0:0:1
   418:  \0:2:1:0:0:1:0
   419:  \0:2:1:0:1:0:0
   420:  \0:2:1:1:0:0:0
   421:  1:1:1:2:2:0:\1
   422:  1:1:1:2:2:\1:0
   423:  1:1:1:2:0:2:\1
   424:  1:1:1:2:0:\1:2
   425:  1:1:1:2:\1:2:0
   426:  1:1:1:2:\1:0:2
   427:  1:1:1:0:2:2:\1
   428:  1:1:1:0:2:\1:2
   429:  1:1:1:0:\1:2:2
   430:  1:1:1:\1:2:2:0
   431:  1:1:1:\1:2:0:2
   432:  1:1:1:\1:0:2:2
   433:  1:1:2:1:2:0:\1
   434:  1:1:2:1:2:\1:0
   435:  1:1:2:1:0:2:\1
   436:  1:1:2:1:0:\1:2
   437:  1:1:2:1:\1:2:0
   438:  1:1:2:1:\1:0:2
   439:  1:1:2:2:1:0:\1
   440:  1:1:2:2:1:\1:0
   441:  1:1:2:2:0:1:\1
   442:  1:1:2:2:0:\1:1
   443:  1:1:2:2:\1:1:0
   444:  1:1:2:2:\1:0:1
   445:  1:1:2:0:1:2:\1
   446:  1:1:2:0:1:\1:2
   447:  1:1:2:0:2:1:\1
   448:  1:1:2:0:2:\1:1
   449:  1:1:2:0:\1:1:2
   450:  1:1:2:0:\1:2:1
   451:  1:1:2:\1:1:2:0
   452:  1:1:2:\1:1:0:2
   453:  1:1:2:\1:2:1:0
   454:  1:1:2:\1:2:0:1
   455:  1:1:2:\1:0:1:2
   456:  1:1:2:\1:0:2:1
   457:  1:1:0:1:2:2:\1
   458:  1:1:0:1:2:\1:2
   459:  1:1:0:1:\1:2:2
   460:  1:1:0:2:1:2:\1
   461:  1:1:0:2:1:\1:2
   462:  1:1:0:2:2:1:\1
   463:  1:1:0:2:2:\1:1
   464:  1:1:0:2:\1:1:2
   465:  1:1:0:2:\1:2:1
   466:  1:1:0:\1:1:2:2
   467:  1:1:0:\1:2:1:2
   468:  1:1:0:\1:2:2:1
   469:  1:1:\1:1:2:2:0
   470:  1:1:\1:1:2:0:2
   471:  1:1:\1:1:0:2:2
   472:  1:1:\1:2:1:2:0
   473:  1:1:\1:2:1:0:2
   474:  1:1:\1:2:2:1:0
   475:  1:1:\1:2:2:0:1
   476:  1:1:\1:2:0:1:2
   477:  1:1:\1:2:0:2:1
   478:  1:1:\1:0:1:2:2
   479:  1:1:\1:0:2:1:2
   480:  1:1:\1:0:2:2:1
   481:  1:2:1:1:2:0:\1
   482:  1:2:1:1:2:\1:0
   483:  1:2:1:1:0:2:\1
   484:  1:2:1:1:0:\1:2
   485:  1:2:1:1:\1:2:0
   486:  1:2:1:1:\1:0:2
   487:  1:2:1:2:1:0:\1
   488:  1:2:1:2:1:\1:0
   489:  1:2:1:2:0:1:\1
   490:  1:2:1:2:0:\1:1
   491:  1:2:1:2:\1:1:0
   492:  1:2:1:2:\1:0:1
   493:  1:2:1:0:1:2:\1
   494:  1:2:1:0:1:\1:2
   495:  1:2:1:0:2:1:\1
   496:  1:2:1:0:2:\1:1
   497:  1:2:1:0:\1:1:2
   498:  1:2:1:0:\1:2:1
   499:  1:2:1:\1:1:2:0
   500:  1:2:1:\1:1:0:2
   501:  1:2:1:\1:2:1:0
   502:  1:2:1:\1:2:0:1
   503:  1:2:1:\1:0:1:2
   504:  1:2:1:\1:0:2:1
   505:  1:2:2:1:1:0:\1
   506:  1:2:2:1:1:\1:0
   507:  1:2:2:1:0:1:\1
   508:  1:2:2:1:0:\1:1
   509:  1:2:2:1:\1:1:0
   510:  1:2:2:1:\1:0:1
   511:  1:2:2:0:1:1:\1
   512:  1:2:2:0:1:\1:1
   513:  1:2:2:0:\1:1:1
   514:  1:2:2:\1:1:1:0
   515:  1:2:2:\1:1:0:1
   516:  1:2:2:\1:0:1:1
   517:  1:2:0:1:1:2:\1
   518:  1:2:0:1:1:\1:2
   519:  1:2:0:1:2:1:\1
   520:  1:2:0:1:2:\1:1
   521:  1:2:0:1:\1:1:2
   522:  1:2:0:1:\1:2:1
   523:  1:2:0:2:1:1:\1
   524:  1:2:0:2:1:\1:1
   525:  1:2:0:2:\1:1:1
   526:  1:2:0:\1:1:1:2
   527:  1:2:0:\1:1:2:1
   528:  1:2:0:\1:2:1:1
   529:  1:2:\1:1:1:2:0
   530:  1:2:\1:1:1:0:2
   531:  1:2:\1:1:2:1:0
   532:  1:2:\1:1:2:0:1
   533:  1:2:\1:1:0:1:2
   534:  1:2:\1:1:0:2:1
   535:  1:2:\1:2:1:1:0
   536:  1:2:\1:2:1:0:1
   537:  1:2:\1:2:0:1:1
   538:  1:2:\1:0:1:1:2
   539:  1:2:\1:0:1:2:1
   540:  1:2:\1:0:2:1:1
   541:  1:0:1:1:2:2:\1
   542:  1:0:1:1:2:\1:2
   543:  1:0:1:1:\1:2:2
   544:  1:0:1:2:1:2:\1
   545:  1:0:1:2:1:\1:2
   546:  1:0:1:2:2:1:\1
   547:  1:0:1:2:2:\1:1
   548:  1:0:1:2:\1:1:2
   549:  1:0:1:2:\1:2:1
   550:  1:0:1:\1:1:2:2
   551:  1:0:1:\1:2:1:2
   552:  1:0:1:\1:2:2:1
   553:  1:0:2:1:1:2:\1
   554:  1:0:2:1:1:\1:2
   555:  1:0:2:1:2:1:\1
   556:  1:0:2:1:2:\1:1
   557:  1:0:2:1:\1:1:2
   558:  1:0:2:1:\1:2:1
   559:  1:0:2:2:1:1:\1
   560:  1:0:2:2:1:\1:1
   561:  1:0:2:2:\1:1:1
   562:  1:0:2:\1:1:1:2
   563:  1:0:2:\1:1:2:1
   564:  1:0:2:\1:2:1:1
   565:  1:0:\1:1:1:2:2
   566:  1:0:\1:1:2:1:2
   567:  1:0:\1:1:2:2:1
   568:  1:0:\1:2:1:1:2
   569:  1:0:\1:2:1:2:1
   570:  1:0:\1:2:2:1:1
   571:  1:\1:1:1:2:2:0
   572:  1:\1:1:1:2:0:2
   573:  1:\1:1:1:0:2:2
   574:  1:\1:1:2:1:2:0
   575:  1:\1:1:2:1:0:2
   576:  1:\1:1:2:2:1:0
   577:  1:\1:1:2:2:0:1
   578:  1:\1:1:2:0:1:2
   579:  1:\1:1:2:0:2:1
   580:  1:\1:1:0:1:2:2
   581:  1:\1:1:0:2:1:2
   582:  1:\1:1:0:2:2:1
   583:  1:\1:2:1:1:2:0
   584:  1:\1:2:1:1:0:2
   585:  1:\1:2:1:2:1:0
   586:  1:\1:2:1:2:0:1
   587:  1:\1:2:1:0:1:2
   588:  1:\1:2:1:0:2:1
   589:  1:\1:2:2:1:1:0
   590:  1:\1:2:2:1:0:1
   591:  1:\1:2:2:0:1:1
   592:  1:\1:2:0:1:1:2
   593:  1:\1:2:0:1:2:1
   594:  1:\1:2:0:2:1:1
   595:  1:\1:0:1:1:2:2
   596:  1:\1:0:1:2:1:2
   597:  1:\1:0:1:2:2:1
   598:  1:\1:0:2:1:1:2
   599:  1:\1:0:2:1:2:1
   600:  1:\1:0:2:2:1:1
   601:  2:1:1:1:2:0:\1
   602:  2:1:1:1:2:\1:0
   603:  2:1:1:1:0:2:\1
   604:  2:1:1:1:0:\1:2
   605:  2:1:1:1:\1:2:0
   606:  2:1:1:1:\1:0:2
   607:  2:1:1:2:1:0:\1
   608:  2:1:1:2:1:\1:0
   609:  2:1:1:2:0:1:\1
   610:  2:1:1:2:0:\1:1
   611:  2:1:1:2:\1:1:0
   612:  2:1:1:2:\1:0:1
   613:  2:1:1:0:1:2:\1
   614:  2:1:1:0:1:\1:2
   615:  2:1:1:0:2:1:\1
   616:  2:1:1:0:2:\1:1
   617:  2:1:1:0:\1:1:2
   618:  2:1:1:0:\1:2:1
   619:  2:1:1:\1:1:2:0
   620:  2:1:1:\1:1:0:2
   621:  2:1:1:\1:2:1:0
   622:  2:1:1:\1:2:0:1
   623:  2:1:1:\1:0:1:2
   624:  2:1:1:\1:0:2:1
   625:  2:1:2:1:1:0:\1
   626:  2:1:2:1:1:\1:0
   627:  2:1:2:1:0:1:\1
   628:  2:1:2:1:0:\1:1
   629:  2:1:2:1:\1:1:0
   630:  2:1:2:1:\1:0:1
   631:  2:1:2:0:1:1:\1
   632:  2:1:2:0:1:\1:1
   633:  2:1:2:0:\1:1:1
   634:  2:1:2:\1:1:1:0
   635:  2:1:2:\1:1:0:1
   636:  2:1:2:\1:0:1:1
   637:  2:1:0:1:1:2:\1
   638:  2:1:0:1:1:\1:2
   639:  2:1:0:1:2:1:\1
   640:  2:1:0:1:2:\1:1
   641:  2:1:0:1:\1:1:2
   642:  2:1:0:1:\1:2:1
   643:  2:1:0:2:1:1:\1
   644:  2:1:0:2:1:\1:1
   645:  2:1:0:2:\1:1:1
   646:  2:1:0:\1:1:1:2
   647:  2:1:0:\1:1:2:1
   648:  2:1:0:\1:2:1:1
   649:  2:1:\1:1:1:2:0
   650:  2:1:\1:1:1:0:2
   651:  2:1:\1:1:2:1:0
   652:  2:1:\1:1:2:0:1
   653:  2:1:\1:1:0:1:2
   654:  2:1:\1:1:0:2:1
   655:  2:1:\1:2:1:1:0
   656:  2:1:\1:2:1:0:1
   657:  2:1:\1:2:0:1:1
   658:  2:1:\1:0:1:1:2
   659:  2:1:\1:0:1:2:1
   660:  2:1:\1:0:2:1:1
   661:  2:2:1:1:1:0:\1
   662:  2:2:1:1:1:\1:0
   663:  2:2:1:1:0:1:\1
   664:  2:2:1:1:0:\1:1
   665:  2:2:1:1:\1:1:0
   666:  2:2:1:1:\1:0:1
   667:  2:2:1:0:1:1:\1
   668:  2:2:1:0:1:\1:1
   669:  2:2:1:0:\1:1:1
   670:  2:2:1:\1:1:1:0
   671:  2:2:1:\1:1:0:1
   672:  2:2:1:\1:0:1:1
   673:  2:2:0:1:1:1:\1
   674:  2:2:0:1:1:\1:1
   675:  2:2:0:1:\1:1:1
   676:  2:2:0:\1:1:1:1
   677:  2:2:\1:1:1:1:0
   678:  2:2:\1:1:1:0:1
   679:  2:2:\1:1:0:1:1
   680:  2:2:\1:0:1:1:1
   681:  2:0:1:1:1:2:\1
   682:  2:0:1:1:1:\1:2
   683:  2:0:1:1:2:1:\1
   684:  2:0:1:1:2:\1:1
   685:  2:0:1:1:\1:1:2
   686:  2:0:1:1:\1:2:1
   687:  2:0:1:2:1:1:\1
   688:  2:0:1:2:1:\1:1
   689:  2:0:1:2:\1:1:1
   690:  2:0:1:\1:1:1:2
   691:  2:0:1:\1:1:2:1
   692:  2:0:1:\1:2:1:1
   693:  2:0:2:1:1:1:\1
   694:  2:0:2:1:1:\1:1
   695:  2:0:2:1:\1:1:1
   696:  2:0:2:\1:1:1:1
   697:  2:0:\1:1:1:1:2
   698:  2:0:\1:1:1:2:1
   699:  2:0:\1:1:2:1:1
   700:  2:0:\1:2:1:1:1
   701:  2:\1:1:1:1:2:0
   702:  2:\1:1:1:1:0:2
   703:  2:\1:1:1:2:1:0
   704:  2:\1:1:1:2:0:1
   705:  2:\1:1:1:0:1:2
   706:  2:\1:1:1:0:2:1
   707:  2:\1:1:2:1:1:0
   708:  2:\1:1:2:1:0:1
   709:  2:\1:1:2:0:1:1
   710:  2:\1:1:0:1:1:2
   711:  2:\1:1:0:1:2:1
   712:  2:\1:1:0:2:1:1
   713:  2:\1:2:1:1:1:0
   714:  2:\1:2:1:1:0:1
   715:  2:\1:2:1:0:1:1
   716:  2:\1:2:0:1:1:1
   717:  2:\1:0:1:1:1:2
   718:  2:\1:0:1:1:2:1
   719:  2:\1:0:1:2:1:1
   720:  2:\1:0:2:1:1:1
   721:  0:1:1:1:2:2:\1
   722:  0:1:1:1:2:\1:2
   723:  0:1:1:1:\1:2:2
   724:  0:1:1:2:1:2:\1
   725:  0:1:1:2:1:\1:2
   726:  0:1:1:2:2:1:\1
   727:  0:1:1:2:2:\1:1
   728:  0:1:1:2:\1:1:2
   729:  0:1:1:2:\1:2:1
   730:  0:1:1:\1:1:2:2
   731:  0:1:1:\1:2:1:2
   732:  0:1:1:\1:2:2:1
   733:  0:1:2:1:1:2:\1
   734:  0:1:2:1:1:\1:2
   735:  0:1:2:1:2:1:\1
   736:  0:1:2:1:2:\1:1
   737:  0:1:2:1:\1:1:2
   738:  0:1:2:1:\1:2:1
   739:  0:1:2:2:1:1:\1
   740:  0:1:2:2:1:\1:1
   741:  0:1:2:2:\1:1:1
   742:  0:1:2:\1:1:1:2
   743:  0:1:2:\1:1:2:1
   744:  0:1:2:\1:2:1:1
   745:  0:1:\1:1:1:2:2
   746:  0:1:\1:1:2:1:2
   747:  0:1:\1:1:2:2:1
   748:  0:1:\1:2:1:1:2
   749:  0:1:\1:2:1:2:1
   750:  0:1:\1:2:2:1:1
   751:  0:2:1:1:1:2:\1
   752:  0:2:1:1:1:\1:2
   753:  0:2:1:1:2:1:\1
   754:  0:2:1:1:2:\1:1
   755:  0:2:1:1:\1:1:2
   756:  0:2:1:1:\1:2:1
   757:  0:2:1:2:1:1:\1
   758:  0:2:1:2:1:\1:1
   759:  0:2:1:2:\1:1:1
   760:  0:2:1:\1:1:1:2
   761:  0:2:1:\1:1:2:1
   762:  0:2:1:\1:2:1:1
   763:  0:2:2:1:1:1:\1
   764:  0:2:2:1:1:\1:1
   765:  0:2:2:1:\1:1:1
   766:  0:2:2:\1:1:1:1
   767:  0:2:\1:1:1:1:2
   768:  0:2:\1:1:1:2:1
   769:  0:2:\1:1:2:1:1
   770:  0:2:\1:2:1:1:1
   771:  0:\1:1:1:1:2:2
   772:  0:\1:1:1:2:1:2
   773:  0:\1:1:1:2:2:1
   774:  0:\1:1:2:1:1:2
   775:  0:\1:1:2:1:2:1
   776:  0:\1:1:2:2:1:1
   777:  0:\1:2:1:1:1:2
   778:  0:\1:2:1:1:2:1
   779:  0:\1:2:1:2:1:1
   780:  0:\1:2:2:1:1:1
   781:  \1:1:1:1:2:2:0
   782:  \1:1:1:1:2:0:2
   783:  \1:1:1:1:0:2:2
   784:  \1:1:1:2:1:2:0
   785:  \1:1:1:2:1:0:2
   786:  \1:1:1:2:2:1:0
   787:  \1:1:1:2:2:0:1
   788:  \1:1:1:2:0:1:2
   789:  \1:1:1:2:0:2:1
   790:  \1:1:1:0:1:2:2
   791:  \1:1:1:0:2:1:2
   792:  \1:1:1:0:2:2:1
   793:  \1:1:2:1:1:2:0
   794:  \1:1:2:1:1:0:2
   795:  \1:1:2:1:2:1:0
   796:  \1:1:2:1:2:0:1
   797:  \1:1:2:1:0:1:2
   798:  \1:1:2:1:0:2:1
   799:  \1:1:2:2:1:1:0
   800:  \1:1:2:2:1:0:1
   801:  \1:1:2:2:0:1:1
   802:  \1:1:2:0:1:1:2
   803:  \1:1:2:0:1:2:1
   804:  \1:1:2:0:2:1:1
   805:  \1:1:0:1:1:2:2
   806:  \1:1:0:1:2:1:2
   807:  \1:1:0:1:2:2:1
   808:  \1:1:0:2:1:1:2
   809:  \1:1:0:2:1:2:1
   810:  \1:1:0:2:2:1:1
   811:  \1:2:1:1:1:2:0
   812:  \1:2:1:1:1:0:2
   813:  \1:2:1:1:2:1:0
   814:  \1:2:1:1:2:0:1
   815:  \1:2:1:1:0:1:2
   816:  \1:2:1:1:0:2:1
   817:  \1:2:1:2:1:1:0
   818:  \1:2:1:2:1:0:1
   819:  \1:2:1:2:0:1:1
   820:  \1:2:1:0:1:1:2
   821:  \1:2:1:0:1:2:1
   822:  \1:2:1:0:2:1:1
   823:  \1:2:2:1:1:1:0
   824:  \1:2:2:1:1:0:1
   825:  \1:2:2:1:0:1:1
   826:  \1:2:2:0:1:1:1
   827:  \1:2:0:1:1:1:2
   828:  \1:2:0:1:1:2:1
   829:  \1:2:0:1:2:1:1
   830:  \1:2:0:2:1:1:1
   831:  \1:0:1:1:1:2:2
   832:  \1:0:1:1:2:1:2
   833:  \1:0:1:1:2:2:1
   834:  \1:0:1:2:1:1:2
   835:  \1:0:1:2:1:2:1
   836:  \1:0:1:2:2:1:1
   837:  \1:0:2:1:1:1:2
   838:  \1:0:2:1:1:2:1
   839:  \1:0:2:1:2:1:1
   840:  \1:0:2:2:1:1:1
   841:  2:2:2:0:0:1:\2
   842:  2:2:2:0:0:\2:1
   843:  2:2:2:0:1:0:\2
   844:  2:2:2:0:1:\2:0
   845:  2:2:2:0:\2:0:1
   846:  2:2:2:0:\2:1:0
   847:  2:2:2:1:0:0:\2
   848:  2:2:2:1:0:\2:0
   849:  2:2:2:1:\2:0:0
   850:  2:2:2:\2:0:0:1
   851:  2:2:2:\2:0:1:0
   852:  2:2:2:\2:1:0:0
   853:  2:2:0:2:0:1:\2
   854:  2:2:0:2:0:\2:1
   855:  2:2:0:2:1:0:\2
   856:  2:2:0:2:1:\2:0
   857:  2:2:0:2:\2:0:1
   858:  2:2:0:2:\2:1:0
   859:  2:2:0:0:2:1:\2
   860:  2:2:0:0:2:\2:1
   861:  2:2:0:0:1:2:\2
   862:  2:2:0:0:1:\2:2
   863:  2:2:0:0:\2:2:1
   864:  2:2:0:0:\2:1:2
   865:  2:2:0:1:2:0:\2
   866:  2:2:0:1:2:\2:0
   867:  2:2:0:1:0:2:\2
   868:  2:2:0:1:0:\2:2
   869:  2:2:0:1:\2:2:0
   870:  2:2:0:1:\2:0:2
   871:  2:2:0:\2:2:0:1
   872:  2:2:0:\2:2:1:0
   873:  2:2:0:\2:0:2:1
   874:  2:2:0:\2:0:1:2
   875:  2:2:0:\2:1:2:0
   876:  2:2:0:\2:1:0:2
   877:  2:2:1:2:0:0:\2
   878:  2:2:1:2:0:\2:0
   879:  2:2:1:2:\2:0:0
   880:  2:2:1:0:2:0:\2
   881:  2:2:1:0:2:\2:0
   882:  2:2:1:0:0:2:\2
   883:  2:2:1:0:0:\2:2
   884:  2:2:1:0:\2:2:0
   885:  2:2:1:0:\2:0:2
   886:  2:2:1:\2:2:0:0
   887:  2:2:1:\2:0:2:0
   888:  2:2:1:\2:0:0:2
   889:  2:2:\2:2:0:0:1
   890:  2:2:\2:2:0:1:0
   891:  2:2:\2:2:1:0:0
   892:  2:2:\2:0:2:0:1
   893:  2:2:\2:0:2:1:0
   894:  2:2:\2:0:0:2:1
   895:  2:2:\2:0:0:1:2
   896:  2:2:\2:0:1:2:0
   897:  2:2:\2:0:1:0:2
   898:  2:2:\2:1:2:0:0
   899:  2:2:\2:1:0:2:0
   900:  2:2:\2:1:0:0:2
   901:  2:0:2:2:0:1:\2
   902:  2:0:2:2:0:\2:1
   903:  2:0:2:2:1:0:\2
   904:  2:0:2:2:1:\2:0
   905:  2:0:2:2:\2:0:1
   906:  2:0:2:2:\2:1:0
   907:  2:0:2:0:2:1:\2
   908:  2:0:2:0:2:\2:1
   909:  2:0:2:0:1:2:\2
   910:  2:0:2:0:1:\2:2
   911:  2:0:2:0:\2:2:1
   912:  2:0:2:0:\2:1:2
   913:  2:0:2:1:2:0:\2
   914:  2:0:2:1:2:\2:0
   915:  2:0:2:1:0:2:\2
   916:  2:0:2:1:0:\2:2
   917:  2:0:2:1:\2:2:0
   918:  2:0:2:1:\2:0:2
   919:  2:0:2:\2:2:0:1
   920:  2:0:2:\2:2:1:0
   921:  2:0:2:\2:0:2:1
   922:  2:0:2:\2:0:1:2
   923:  2:0:2:\2:1:2:0
   924:  2:0:2:\2:1:0:2
   925:  2:0:0:2:2:1:\2
   926:  2:0:0:2:2:\2:1
   927:  2:0:0:2:1:2:\2
   928:  2:0:0:2:1:\2:2
   929:  2:0:0:2:\2:2:1
   930:  2:0:0:2:\2:1:2
   931:  2:0:0:1:2:2:\2
   932:  2:0:0:1:2:\2:2
   933:  2:0:0:1:\2:2:2
   934:  2:0:0:\2:2:2:1
   935:  2:0:0:\2:2:1:2
   936:  2:0:0:\2:1:2:2
   937:  2:0:1:2:2:0:\2
   938:  2:0:1:2:2:\2:0
   939:  2:0:1:2:0:2:\2
   940:  2:0:1:2:0:\2:2
   941:  2:0:1:2:\2:2:0
   942:  2:0:1:2:\2:0:2
   943:  2:0:1:0:2:2:\2
   944:  2:0:1:0:2:\2:2
   945:  2:0:1:0:\2:2:2
   946:  2:0:1:\2:2:2:0
   947:  2:0:1:\2:2:0:2
   948:  2:0:1:\2:0:2:2
   949:  2:0:\2:2:2:0:1
   950:  2:0:\2:2:2:1:0
   951:  2:0:\2:2:0:2:1
   952:  2:0:\2:2:0:1:2
   953:  2:0:\2:2:1:2:0
   954:  2:0:\2:2:1:0:2
   955:  2:0:\2:0:2:2:1
   956:  2:0:\2:0:2:1:2
   957:  2:0:\2:0:1:2:2
   958:  2:0:\2:1:2:2:0
   959:  2:0:\2:1:2:0:2
   960:  2:0:\2:1:0:2:2
   961:  2:1:2:2:0:0:\2
   962:  2:1:2:2:0:\2:0
   963:  2:1:2:2:\2:0:0
   964:  2:1:2:0:2:0:\2
   965:  2:1:2:0:2:\2:0
   966:  2:1:2:0:0:2:\2
   967:  2:1:2:0:0:\2:2
   968:  2:1:2:0:\2:2:0
   969:  2:1:2:0:\2:0:2
   970:  2:1:2:\2:2:0:0
   971:  2:1:2:\2:0:2:0
   972:  2:1:2:\2:0:0:2
   973:  2:1:0:2:2:0:\2
   974:  2:1:0:2:2:\2:0
   975:  2:1:0:2:0:2:\2
   976:  2:1:0:2:0:\2:2
   977:  2:1:0:2:\2:2:0
   978:  2:1:0:2:\2:0:2
   979:  2:1:0:0:2:2:\2
   980:  2:1:0:0:2:\2:2
   981:  2:1:0:0:\2:2:2
   982:  2:1:0:\2:2:2:0
   983:  2:1:0:\2:2:0:2
   984:  2:1:0:\2:0:2:2
   985:  2:1:\2:2:2:0:0
   986:  2:1:\2:2:0:2:0
   987:  2:1:\2:2:0:0:2
   988:  2:1:\2:0:2:2:0
   989:  2:1:\2:0:2:0:2
   990:  2:1:\2:0:0:2:2
   991:  2:\2:2:2:0:0:1
   992:  2:\2:2:2:0:1:0
   993:  2:\2:2:2:1:0:0
   994:  2:\2:2:0:2:0:1
   995:  2:\2:2:0:2:1:0
   996:  2:\2:2:0:0:2:1
   997:  2:\2:2:0:0:1:2
   998:  2:\2:2:0:1:2:0
   999:  2:\2:2:0:1:0:2
  1000:  2:\2:2:1:2:0:0
  1001:  2:\2:2:1:0:2:0
  1002:  2:\2:2:1:0:0:2
  1003:  2:\2:0:2:2:0:1
  1004:  2:\2:0:2:2:1:0
  1005:  2:\2:0:2:0:2:1
  1006:  2:\2:0:2:0:1:2
  1007:  2:\2:0:2:1:2:0
  1008:  2:\2:0:2:1:0:2
  1009:  2:\2:0:0:2:2:1
  1010:  2:\2:0:0:2:1:2
  1011:  2:\2:0:0:1:2:2
  1012:  2:\2:0:1:2:2:0
  1013:  2:\2:0:1:2:0:2
  1014:  2:\2:0:1:0:2:2
  1015:  2:\2:1:2:2:0:0
  1016:  2:\2:1:2:0:2:0
  1017:  2:\2:1:2:0:0:2
  1018:  2:\2:1:0:2:2:0
  1019:  2:\2:1:0:2:0:2
  1020:  2:\2:1:0:0:2:2
  1021:  0:2:2:2:0:1:\2
  1022:  0:2:2:2:0:\2:1
  1023:  0:2:2:2:1:0:\2
  1024:  0:2:2:2:1:\2:0
  1025:  0:2:2:2:\2:0:1
  1026:  0:2:2:2:\2:1:0
  1027:  0:2:2:0:2:1:\2
  1028:  0:2:2:0:2:\2:1
  1029:  0:2:2:0:1:2:\2
  1030:  0:2:2:0:1:\2:2
  1031:  0:2:2:0:\2:2:1
  1032:  0:2:2:0:\2:1:2
  1033:  0:2:2:1:2:0:\2
  1034:  0:2:2:1:2:\2:0
  1035:  0:2:2:1:0:2:\2
  1036:  0:2:2:1:0:\2:2
  1037:  0:2:2:1:\2:2:0
  1038:  0:2:2:1:\2:0:2
  1039:  0:2:2:\2:2:0:1
  1040:  0:2:2:\2:2:1:0
  1041:  0:2:2:\2:0:2:1
  1042:  0:2:2:\2:0:1:2
  1043:  0:2:2:\2:1:2:0
  1044:  0:2:2:\2:1:0:2
  1045:  0:2:0:2:2:1:\2
  1046:  0:2:0:2:2:\2:1
  1047:  0:2:0:2:1:2:\2
  1048:  0:2:0:2:1:\2:2
  1049:  0:2:0:2:\2:2:1
  1050:  0:2:0:2:\2:1:2
  1051:  0:2:0:1:2:2:\2
  1052:  0:2:0:1:2:\2:2
  1053:  0:2:0:1:\2:2:2
  1054:  0:2:0:\2:2:2:1
  1055:  0:2:0:\2:2:1:2
  1056:  0:2:0:\2:1:2:2
  1057:  0:2:1:2:2:0:\2
  1058:  0:2:1:2:2:\2:0
  1059:  0:2:1:2:0:2:\2
  1060:  0:2:1:2:0:\2:2
  1061:  0:2:1:2:\2:2:0
  1062:  0:2:1:2:\2:0:2
  1063:  0:2:1:0:2:2:\2
  1064:  0:2:1:0:2:\2:2
  1065:  0:2:1:0:\2:2:2
  1066:  0:2:1:\2:2:2:0
  1067:  0:2:1:\2:2:0:2
  1068:  0:2:1:\2:0:2:2
  1069:  0:2:\2:2:2:0:1
  1070:  0:2:\2:2:2:1:0
  1071:  0:2:\2:2:0:2:1
  1072:  0:2:\2:2:0:1:2
  1073:  0:2:\2:2:1:2:0
  1074:  0:2:\2:2:1:0:2
  1075:  0:2:\2:0:2:2:1
  1076:  0:2:\2:0:2:1:2
  1077:  0:2:\2:0:1:2:2
  1078:  0:2:\2:1:2:2:0
  1079:  0:2:\2:1:2:0:2
  1080:  0:2:\2:1:0:2:2
  1081:  0:0:2:2:2:1:\2
  1082:  0:0:2:2:2:\2:1
  1083:  0:0:2:2:1:2:\2
  1084:  0:0:2:2:1:\2:2
  1085:  0:0:2:2:\2:2:1
  1086:  0:0:2:2:\2:1:2
  1087:  0:0:2:1:2:2:\2
  1088:  0:0:2:1:2:\2:2
  1089:  0:0:2:1:\2:2:2
  1090:  0:0:2:\2:2:2:1
  1091:  0:0:2:\2:2:1:2
  1092:  0:0:2:\2:1:2:2
  1093:  0:0:1:2:2:2:\2
  1094:  0:0:1:2:2:\2:2
  1095:  0:0:1:2:\2:2:2
  1096:  0:0:1:\2:2:2:2
  1097:  0:0:\2:2:2:2:1
  1098:  0:0:\2:2:2:1:2
  1099:  0:0:\2:2:1:2:2
  1100:  0:0:\2:1:2:2:2
  1101:  0:1:2:2:2:0:\2
  1102:  0:1:2:2:2:\2:0
  1103:  0:1:2:2:0:2:\2
  1104:  0:1:2:2:0:\2:2
  1105:  0:1:2:2:\2:2:0
  1106:  0:1:2:2:\2:0:2
  1107:  0:1:2:0:2:2:\2
  1108:  0:1:2:0:2:\2:2
  1109:  0:1:2:0:\2:2:2
  1110:  0:1:2:\2:2:2:0
  1111:  0:1:2:\2:2:0:2
  1112:  0:1:2:\2:0:2:2
  1113:  0:1:0:2:2:2:\2
  1114:  0:1:0:2:2:\2:2
  1115:  0:1:0:2:\2:2:2
  1116:  0:1:0:\2:2:2:2
  1117:  0:1:\2:2:2:2:0
  1118:  0:1:\2:2:2:0:2
  1119:  0:1:\2:2:0:2:2
  1120:  0:1:\2:0:2:2:2
  1121:  0:\2:2:2:2:0:1
  1122:  0:\2:2:2:2:1:0
  1123:  0:\2:2:2:0:2:1
  1124:  0:\2:2:2:0:1:2
  1125:  0:\2:2:2:1:2:0
  1126:  0:\2:2:2:1:0:2
  1127:  0:\2:2:0:2:2:1
  1128:  0:\2:2:0:2:1:2
  1129:  0:\2:2:0:1:2:2
  1130:  0:\2:2:1:2:2:0
  1131:  0:\2:2:1:2:0:2
  1132:  0:\2:2:1:0:2:2
  1133:  0:\2:0:2:2:2:1
  1134:  0:\2:0:2:2:1:2
  1135:  0:\2:0:2:1:2:2
  1136:  0:\2:0:1:2:2:2
  1137:  0:\2:1:2:2:2:0
  1138:  0:\2:1:2:2:0:2
  1139:  0:\2:1:2:0:2:2
  1140:  0:\2:1:0:2:2:2
  1141:  1:2:2:2:0:0:\2
  1142:  1:2:2:2:0:\2:0
  1143:  1:2:2:2:\2:0:0
  1144:  1:2:2:0:2:0:\2
  1145:  1:2:2:0:2:\2:0
  1146:  1:2:2:0:0:2:\2
  1147:  1:2:2:0:0:\2:2
  1148:  1:2:2:0:\2:2:0
  1149:  1:2:2:0:\2:0:2
  1150:  1:2:2:\2:2:0:0
  1151:  1:2:2:\2:0:2:0
  1152:  1:2:2:\2:0:0:2
  1153:  1:2:0:2:2:0:\2
  1154:  1:2:0:2:2:\2:0
  1155:  1:2:0:2:0:2:\2
  1156:  1:2:0:2:0:\2:2
  1157:  1:2:0:2:\2:2:0
  1158:  1:2:0:2:\2:0:2
  1159:  1:2:0:0:2:2:\2
  1160:  1:2:0:0:2:\2:2
  1161:  1:2:0:0:\2:2:2
  1162:  1:2:0:\2:2:2:0
  1163:  1:2:0:\2:2:0:2
  1164:  1:2:0:\2:0:2:2
  1165:  1:2:\2:2:2:0:0
  1166:  1:2:\2:2:0:2:0
  1167:  1:2:\2:2:0:0:2
  1168:  1:2:\2:0:2:2:0
  1169:  1:2:\2:0:2:0:2
  1170:  1:2:\2:0:0:2:2
  1171:  1:0:2:2:2:0:\2
  1172:  1:0:2:2:2:\2:0
  1173:  1:0:2:2:0:2:\2
  1174:  1:0:2:2:0:\2:2
  1175:  1:0:2:2:\2:2:0
  1176:  1:0:2:2:\2:0:2
  1177:  1:0:2:0:2:2:\2
  1178:  1:0:2:0:2:\2:2
  1179:  1:0:2:0:\2:2:2
  1180:  1:0:2:\2:2:2:0
  1181:  1:0:2:\2:2:0:2
  1182:  1:0:2:\2:0:2:2
  1183:  1:0:0:2:2:2:\2
  1184:  1:0:0:2:2:\2:2
  1185:  1:0:0:2:\2:2:2
  1186:  1:0:0:\2:2:2:2
  1187:  1:0:\2:2:2:2:0
  1188:  1:0:\2:2:2:0:2
  1189:  1:0:\2:2:0:2:2
  1190:  1:0:\2:0:2:2:2
  1191:  1:\2:2:2:2:0:0
  1192:  1:\2:2:2:0:2:0
  1193:  1:\2:2:2:0:0:2
  1194:  1:\2:2:0:2:2:0
  1195:  1:\2:2:0:2:0:2
  1196:  1:\2:2:0:0:2:2
  1197:  1:\2:0:2:2:2:0
  1198:  1:\2:0:2:2:0:2
  1199:  1:\2:0:2:0:2:2
  1200:  1:\2:0:0:2:2:2
  1201:  \2:2:2:2:0:0:1
  1202:  \2:2:2:2:0:1:0
  1203:  \2:2:2:2:1:0:0
  1204:  \2:2:2:0:2:0:1
  1205:  \2:2:2:0:2:1:0
  1206:  \2:2:2:0:0:2:1
  1207:  \2:2:2:0:0:1:2
  1208:  \2:2:2:0:1:2:0
  1209:  \2:2:2:0:1:0:2
  1210:  \2:2:2:1:2:0:0
  1211:  \2:2:2:1:0:2:0
  1212:  \2:2:2:1:0:0:2
  1213:  \2:2:0:2:2:0:1
  1214:  \2:2:0:2:2:1:0
  1215:  \2:2:0:2:0:2:1
  1216:  \2:2:0:2:0:1:2
  1217:  \2:2:0:2:1:2:0
  1218:  \2:2:0:2:1:0:2
  1219:  \2:2:0:0:2:2:1
  1220:  \2:2:0:0:2:1:2
  1221:  \2:2:0:0:1:2:2
  1222:  \2:2:0:1:2:2:0
  1223:  \2:2:0:1:2:0:2
  1224:  \2:2:0:1:0:2:2
  1225:  \2:2:1:2:2:0:0
  1226:  \2:2:1:2:0:2:0
  1227:  \2:2:1:2:0:0:2
  1228:  \2:2:1:0:2:2:0
  1229:  \2:2:1:0:2:0:2
  1230:  \2:2:1:0:0:2:2
  1231:  \2:0:2:2:2:0:1
  1232:  \2:0:2:2:2:1:0
  1233:  \2:0:2:2:0:2:1
  1234:  \2:0:2:2:0:1:2
  1235:  \2:0:2:2:1:2:0
  1236:  \2:0:2:2:1:0:2
  1237:  \2:0:2:0:2:2:1
  1238:  \2:0:2:0:2:1:2
  1239:  \2:0:2:0:1:2:2
  1240:  \2:0:2:1:2:2:0
  1241:  \2:0:2:1:2:0:2
  1242:  \2:0:2:1:0:2:2
  1243:  \2:0:0:2:2:2:1
  1244:  \2:0:0:2:2:1:2
  1245:  \2:0:0:2:1:2:2
  1246:  \2:0:0:1:2:2:2
  1247:  \2:0:1:2:2:2:0
  1248:  \2:0:1:2:2:0:2
  1249:  \2:0:1:2:0:2:2
  1250:  \2:0:1:0:2:2:2
  1251:  \2:1:2:2:2:0:0
  1252:  \2:1:2:2:0:2:0
  1253:  \2:1:2:2:0:0:2
  1254:  \2:1:2:0:2:2:0
  1255:  \2:1:2:0:2:0:2
  1256:  \2:1:2:0:0:2:2
  1257:  \2:1:0:2:2:2:0
  1258:  \2:1:0:2:2:0:2
  1259:  \2:1:0:2:0:2:2
  1260:  \2:1:0:0:2:2:2
  1261:  0:0:0:2:2:1:\0
  1262:  0:0:0:2:2:\0:1
  1263:  0:0:0:2:1:2:\0
  1264:  0:0:0:2:1:\0:2
  1265:  0:0:0:2:\0:2:1
  1266:  0:0:0:2:\0:1:2
  1267:  0:0:0:1:2:2:\0
  1268:  0:0:0:1:2:\0:2
  1269:  0:0:0:1:\0:2:2
  1270:  0:0:0:\0:2:2:1
  1271:  0:0:0:\0:2:1:2
  1272:  0:0:0:\0:1:2:2
  1273:  0:0:2:0:2:1:\0
  1274:  0:0:2:0:2:\0:1
  1275:  0:0:2:0:1:2:\0
  1276:  0:0:2:0:1:\0:2
  1277:  0:0:2:0:\0:2:1
  1278:  0:0:2:0:\0:1:2
  1279:  0:0:2:2:0:1:\0
  1280:  0:0:2:2:0:\0:1
  1281:  0:0:2:2:1:0:\0
  1282:  0:0:2:2:1:\0:0
  1283:  0:0:2:2:\0:0:1
  1284:  0:0:2:2:\0:1:0
  1285:  0:0:2:1:0:2:\0
  1286:  0:0:2:1:0:\0:2
  1287:  0:0:2:1:2:0:\0
  1288:  0:0:2:1:2:\0:0
  1289:  0:0:2:1:\0:0:2
  1290:  0:0:2:1:\0:2:0
  1291:  0:0:2:\0:0:2:1
  1292:  0:0:2:\0:0:1:2
  1293:  0:0:2:\0:2:0:1
  1294:  0:0:2:\0:2:1:0
  1295:  0:0:2:\0:1:0:2
  1296:  0:0:2:\0:1:2:0
  1297:  0:0:1:0:2:2:\0
  1298:  0:0:1:0:2:\0:2
  1299:  0:0:1:0:\0:2:2
  1300:  0:0:1:2:0:2:\0
  1301:  0:0:1:2:0:\0:2
  1302:  0:0:1:2:2:0:\0
  1303:  0:0:1:2:2:\0:0
  1304:  0:0:1:2:\0:0:2
  1305:  0:0:1:2:\0:2:0
  1306:  0:0:1:\0:0:2:2
  1307:  0:0:1:\0:2:0:2
  1308:  0:0:1:\0:2:2:0
  1309:  0:0:\0:0:2:2:1
  1310:  0:0:\0:0:2:1:2
  1311:  0:0:\0:0:1:2:2
  1312:  0:0:\0:2:0:2:1
  1313:  0:0:\0:2:0:1:2
  1314:  0:0:\0:2:2:0:1
  1315:  0:0:\0:2:2:1:0
  1316:  0:0:\0:2:1:0:2
  1317:  0:0:\0:2:1:2:0
  1318:  0:0:\0:1:0:2:2
  1319:  0:0:\0:1:2:0:2
  1320:  0:0:\0:1:2:2:0
  1321:  0:2:0:0:2:1:\0
  1322:  0:2:0:0:2:\0:1
  1323:  0:2:0:0:1:2:\0
  1324:  0:2:0:0:1:\0:2
  1325:  0:2:0:0:\0:2:1
  1326:  0:2:0:0:\0:1:2
  1327:  0:2:0:2:0:1:\0
  1328:  0:2:0:2:0:\0:1
  1329:  0:2:0:2:1:0:\0
  1330:  0:2:0:2:1:\0:0
  1331:  0:2:0:2:\0:0:1
  1332:  0:2:0:2:\0:1:0
  1333:  0:2:0:1:0:2:\0
  1334:  0:2:0:1:0:\0:2
  1335:  0:2:0:1:2:0:\0
  1336:  0:2:0:1:2:\0:0
  1337:  0:2:0:1:\0:0:2
  1338:  0:2:0:1:\0:2:0
  1339:  0:2:0:\0:0:2:1
  1340:  0:2:0:\0:0:1:2
  1341:  0:2:0:\0:2:0:1
  1342:  0:2:0:\0:2:1:0
  1343:  0:2:0:\0:1:0:2
  1344:  0:2:0:\0:1:2:0
  1345:  0:2:2:0:0:1:\0
  1346:  0:2:2:0:0:\0:1
  1347:  0:2:2:0:1:0:\0
  1348:  0:2:2:0:1:\0:0
  1349:  0:2:2:0:\0:0:1
  1350:  0:2:2:0:\0:1:0
  1351:  0:2:2:1:0:0:\0
  1352:  0:2:2:1:0:\0:0
  1353:  0:2:2:1:\0:0:0
  1354:  0:2:2:\0:0:0:1
  1355:  0:2:2:\0:0:1:0
  1356:  0:2:2:\0:1:0:0
  1357:  0:2:1:0:0:2:\0
  1358:  0:2:1:0:0:\0:2
  1359:  0:2:1:0:2:0:\0
  1360:  0:2:1:0:2:\0:0
  1361:  0:2:1:0:\0:0:2
  1362:  0:2:1:0:\0:2:0
  1363:  0:2:1:2:0:0:\0
  1364:  0:2:1:2:0:\0:0
  1365:  0:2:1:2:\0:0:0
  1366:  0:2:1:\0:0:0:2
  1367:  0:2:1:\0:0:2:0
  1368:  0:2:1:\0:2:0:0
  1369:  0:2:\0:0:0:2:1
  1370:  0:2:\0:0:0:1:2
  1371:  0:2:\0:0:2:0:1
  1372:  0:2:\0:0:2:1:0
  1373:  0:2:\0:0:1:0:2
  1374:  0:2:\0:0:1:2:0
  1375:  0:2:\0:2:0:0:1
  1376:  0:2:\0:2:0:1:0
  1377:  0:2:\0:2:1:0:0
  1378:  0:2:\0:1:0:0:2
  1379:  0:2:\0:1:0:2:0
  1380:  0:2:\0:1:2:0:0
  1381:  0:1:0:0:2:2:\0
  1382:  0:1:0:0:2:\0:2
  1383:  0:1:0:0:\0:2:2
  1384:  0:1:0:2:0:2:\0
  1385:  0:1:0:2:0:\0:2
  1386:  0:1:0:2:2:0:\0
  1387:  0:1:0:2:2:\0:0
  1388:  0:1:0:2:\0:0:2
  1389:  0:1:0:2:\0:2:0
  1390:  0:1:0:\0:0:2:2
  1391:  0:1:0:\0:2:0:2
  1392:  0:1:0:\0:2:2:0
  1393:  0:1:2:0:0:2:\0
  1394:  0:1:2:0:0:\0:2
  1395:  0:1:2:0:2:0:\0
  1396:  0:1:2:0:2:\0:0
  1397:  0:1:2:0:\0:0:2
  1398:  0:1:2:0:\0:2:0
  1399:  0:1:2:2:0:0:\0
  1400:  0:1:2:2:0:\0:0
  1401:  0:1:2:2:\0:0:0
  1402:  0:1:2:\0:0:0:2
  1403:  0:1:2:\0:0:2:0
  1404:  0:1:2:\0:2:0:0
  1405:  0:1:\0:0:0:2:2
  1406:  0:1:\0:0:2:0:2
  1407:  0:1:\0:0:2:2:0
  1408:  0:1:\0:2:0:0:2
  1409:  0:1:\0:2:0:2:0
  1410:  0:1:\0:2:2:0:0
  1411:  0:\0:0:0:2:2:1
  1412:  0:\0:0:0:2:1:2
  1413:  0:\0:0:0:1:2:2
  1414:  0:\0:0:2:0:2:1
  1415:  0:\0:0:2:0:1:2
  1416:  0:\0:0:2:2:0:1
  1417:  0:\0:0:2:2:1:0
  1418:  0:\0:0:2:1:0:2
  1419:  0:\0:0:2:1:2:0
  1420:  0:\0:0:1:0:2:2
  1421:  0:\0:0:1:2:0:2
  1422:  0:\0:0:1:2:2:0
  1423:  0:\0:2:0:0:2:1
  1424:  0:\0:2:0:0:1:2
  1425:  0:\0:2:0:2:0:1
  1426:  0:\0:2:0:2:1:0
  1427:  0:\0:2:0:1:0:2
  1428:  0:\0:2:0:1:2:0
  1429:  0:\0:2:2:0:0:1
  1430:  0:\0:2:2:0:1:0
  1431:  0:\0:2:2:1:0:0
  1432:  0:\0:2:1:0:0:2
  1433:  0:\0:2:1:0:2:0
  1434:  0:\0:2:1:2:0:0
  1435:  0:\0:1:0:0:2:2
  1436:  0:\0:1:0:2:0:2
  1437:  0:\0:1:0:2:2:0
  1438:  0:\0:1:2:0:0:2
  1439:  0:\0:1:2:0:2:0
  1440:  0:\0:1:2:2:0:0
  1441:  2:0:0:0:2:1:\0
  1442:  2:0:0:0:2:\0:1
  1443:  2:0:0:0:1:2:\0
  1444:  2:0:0:0:1:\0:2
  1445:  2:0:0:0:\0:2:1
  1446:  2:0:0:0:\0:1:2
  1447:  2:0:0:2:0:1:\0
  1448:  2:0:0:2:0:\0:1
  1449:  2:0:0:2:1:0:\0
  1450:  2:0:0:2:1:\0:0
  1451:  2:0:0:2:\0:0:1
  1452:  2:0:0:2:\0:1:0
  1453:  2:0:0:1:0:2:\0
  1454:  2:0:0:1:0:\0:2
  1455:  2:0:0:1:2:0:\0
  1456:  2:0:0:1:2:\0:0
  1457:  2:0:0:1:\0:0:2
  1458:  2:0:0:1:\0:2:0
  1459:  2:0:0:\0:0:2:1
  1460:  2:0:0:\0:0:1:2
  1461:  2:0:0:\0:2:0:1
  1462:  2:0:0:\0:2:1:0
  1463:  2:0:0:\0:1:0:2
  1464:  2:0:0:\0:1:2:0
  1465:  2:0:2:0:0:1:\0
  1466:  2:0:2:0:0:\0:1
  1467:  2:0:2:0:1:0:\0
  1468:  2:0:2:0:1:\0:0
  1469:  2:0:2:0:\0:0:1
  1470:  2:0:2:0:\0:1:0
  1471:  2:0:2:1:0:0:\0
  1472:  2:0:2:1:0:\0:0
  1473:  2:0:2:1:\0:0:0
  1474:  2:0:2:\0:0:0:1
  1475:  2:0:2:\0:0:1:0
  1476:  2:0:2:\0:1:0:0
  1477:  2:0:1:0:0:2:\0
  1478:  2:0:1:0:0:\0:2
  1479:  2:0:1:0:2:0:\0
  1480:  2:0:1:0:2:\0:0
  1481:  2:0:1:0:\0:0:2
  1482:  2:0:1:0:\0:2:0
  1483:  2:0:1:2:0:0:\0
  1484:  2:0:1:2:0:\0:0
  1485:  2:0:1:2:\0:0:0
  1486:  2:0:1:\0:0:0:2
  1487:  2:0:1:\0:0:2:0
  1488:  2:0:1:\0:2:0:0
  1489:  2:0:\0:0:0:2:1
  1490:  2:0:\0:0:0:1:2
  1491:  2:0:\0:0:2:0:1
  1492:  2:0:\0:0:2:1:0
  1493:  2:0:\0:0:1:0:2
  1494:  2:0:\0:0:1:2:0
  1495:  2:0:\0:2:0:0:1
  1496:  2:0:\0:2:0:1:0
  1497:  2:0:\0:2:1:0:0
  1498:  2:0:\0:1:0:0:2
  1499:  2:0:\0:1:0:2:0
  1500:  2:0:\0:1:2:0:0
  1501:  2:2:0:0:0:1:\0
  1502:  2:2:0:0:0:\0:1
  1503:  2:2:0:0:1:0:\0
  1504:  2:2:0:0:1:\0:0
  1505:  2:2:0:0:\0:0:1
  1506:  2:2:0:0:\0:1:0
  1507:  2:2:0:1:0:0:\0
  1508:  2:2:0:1:0:\0:0
  1509:  2:2:0:1:\0:0:0
  1510:  2:2:0:\0:0:0:1
  1511:  2:2:0:\0:0:1:0
  1512:  2:2:0:\0:1:0:0
  1513:  2:2:1:0:0:0:\0
  1514:  2:2:1:0:0:\0:0
  1515:  2:2:1:0:\0:0:0
  1516:  2:2:1:\0:0:0:0
  1517:  2:2:\0:0:0:0:1
  1518:  2:2:\0:0:0:1:0
  1519:  2:2:\0:0:1:0:0
  1520:  2:2:\0:1:0:0:0
  1521:  2:1:0:0:0:2:\0
  1522:  2:1:0:0:0:\0:2
  1523:  2:1:0:0:2:0:\0
  1524:  2:1:0:0:2:\0:0
  1525:  2:1:0:0:\0:0:2
  1526:  2:1:0:0:\0:2:0
  1527:  2:1:0:2:0:0:\0
  1528:  2:1:0:2:0:\0:0
  1529:  2:1:0:2:\0:0:0
  1530:  2:1:0:\0:0:0:2
  1531:  2:1:0:\0:0:2:0
  1532:  2:1:0:\0:2:0:0
  1533:  2:1:2:0:0:0:\0
  1534:  2:1:2:0:0:\0:0
  1535:  2:1:2:0:\0:0:0
  1536:  2:1:2:\0:0:0:0
  1537:  2:1:\0:0:0:0:2
  1538:  2:1:\0:0:0:2:0
  1539:  2:1:\0:0:2:0:0
  1540:  2:1:\0:2:0:0:0
  1541:  2:\0:0:0:0:2:1
  1542:  2:\0:0:0:0:1:2
  1543:  2:\0:0:0:2:0:1
  1544:  2:\0:0:0:2:1:0
  1545:  2:\0:0:0:1:0:2
  1546:  2:\0:0:0:1:2:0
  1547:  2:\0:0:2:0:0:1
  1548:  2:\0:0:2:0:1:0
  1549:  2:\0:0:2:1:0:0
  1550:  2:\0:0:1:0:0:2
  1551:  2:\0:0:1:0:2:0
  1552:  2:\0:0:1:2:0:0
  1553:  2:\0:2:0:0:0:1
  1554:  2:\0:2:0:0:1:0
  1555:  2:\0:2:0:1:0:0
  1556:  2:\0:2:1:0:0:0
  1557:  2:\0:1:0:0:0:2
  1558:  2:\0:1:0:0:2:0
  1559:  2:\0:1:0:2:0:0
  1560:  2:\0:1:2:0:0:0
  1561:  1:0:0:0:2:2:\0
  1562:  1:0:0:0:2:\0:2
  1563:  1:0:0:0:\0:2:2
  1564:  1:0:0:2:0:2:\0
  1565:  1:0:0:2:0:\0:2
  1566:  1:0:0:2:2:0:\0
  1567:  1:0:0:2:2:\0:0
  1568:  1:0:0:2:\0:0:2
  1569:  1:0:0:2:\0:2:0
  1570:  1:0:0:\0:0:2:2
  1571:  1:0:0:\0:2:0:2
  1572:  1:0:0:\0:2:2:0
  1573:  1:0:2:0:0:2:\0
  1574:  1:0:2:0:0:\0:2
  1575:  1:0:2:0:2:0:\0
  1576:  1:0:2:0:2:\0:0
  1577:  1:0:2:0:\0:0:2
  1578:  1:0:2:0:\0:2:0
  1579:  1:0:2:2:0:0:\0
  1580:  1:0:2:2:0:\0:0
  1581:  1:0:2:2:\0:0:0
  1582:  1:0:2:\0:0:0:2
  1583:  1:0:2:\0:0:2:0
  1584:  1:0:2:\0:2:0:0
  1585:  1:0:\0:0:0:2:2
  1586:  1:0:\0:0:2:0:2
  1587:  1:0:\0:0:2:2:0
  1588:  1:0:\0:2:0:0:2
  1589:  1:0:\0:2:0:2:0
  1590:  1:0:\0:2:2:0:0
  1591:  1:2:0:0:0:2:\0
  1592:  1:2:0:0:0:\0:2
  1593:  1:2:0:0:2:0:\0
  1594:  1:2:0:0:2:\0:0
  1595:  1:2:0:0:\0:0:2
  1596:  1:2:0:0:\0:2:0
  1597:  1:2:0:2:0:0:\0
  1598:  1:2:0:2:0:\0:0
  1599:  1:2:0:2:\0:0:0
  1600:  1:2:0:\0:0:0:2
  1601:  1:2:0:\0:0:2:0
  1602:  1:2:0:\0:2:0:0
  1603:  1:2:2:0:0:0:\0
  1604:  1:2:2:0:0:\0:0
  1605:  1:2:2:0:\0:0:0
  1606:  1:2:2:\0:0:0:0
  1607:  1:2:\0:0:0:0:2
  1608:  1:2:\0:0:0:2:0
  1609:  1:2:\0:0:2:0:0
  1610:  1:2:\0:2:0:0:0
  1611:  1:\0:0:0:0:2:2
  1612:  1:\0:0:0:2:0:2
  1613:  1:\0:0:0:2:2:0
  1614:  1:\0:0:2:0:0:2
  1615:  1:\0:0:2:0:2:0
  1616:  1:\0:0:2:2:0:0
  1617:  1:\0:2:0:0:0:2
  1618:  1:\0:2:0:0:2:0
  1619:  1:\0:2:0:2:0:0
  1620:  1:\0:2:2:0:0:0
  1621:  \0:0:0:0:2:2:1
  1622:  \0:0:0:0:2:1:2
  1623:  \0:0:0:0:1:2:2
  1624:  \0:0:0:2:0:2:1
  1625:  \0:0:0:2:0:1:2
  1626:  \0:0:0:2:2:0:1
  1627:  \0:0:0:2:2:1:0
  1628:  \0:0:0:2:1:0:2
  1629:  \0:0:0:2:1:2:0
  1630:  \0:0:0:1:0:2:2
  1631:  \0:0:0:1:2:0:2
  1632:  \0:0:0:1:2:2:0
  1633:  \0:0:2:0:0:2:1
  1634:  \0:0:2:0:0:1:2
  1635:  \0:0:2:0:2:0:1
  1636:  \0:0:2:0:2:1:0
  1637:  \0:0:2:0:1:0:2
  1638:  \0:0:2:0:1:2:0
  1639:  \0:0:2:2:0:0:1
  1640:  \0:0:2:2:0:1:0
  1641:  \0:0:2:2:1:0:0
  1642:  \0:0:2:1:0:0:2
  1643:  \0:0:2:1:0:2:0
  1644:  \0:0:2:1:2:0:0
  1645:  \0:0:1:0:0:2:2
  1646:  \0:0:1:0:2:0:2
  1647:  \0:0:1:0:2:2:0
  1648:  \0:0:1:2:0:0:2
  1649:  \0:0:1:2:0:2:0
  1650:  \0:0:1:2:2:0:0
  1651:  \0:2:0:0:0:2:1
  1652:  \0:2:0:0:0:1:2
  1653:  \0:2:0:0:2:0:1
  1654:  \0:2:0:0:2:1:0
  1655:  \0:2:0:0:1:0:2
  1656:  \0:2:0:0:1:2:0
  1657:  \0:2:0:2:0:0:1
  1658:  \0:2:0:2:0:1:0
  1659:  \0:2:0:2:1:0:0
  1660:  \0:2:0:1:0:0:2
  1661:  \0:2:0:1:0:2:0
  1662:  \0:2:0:1:2:0:0
  1663:  \0:2:2:0:0:0:1
  1664:  \0:2:2:0:0:1:0
  1665:  \0:2:2:0:1:0:0
  1666:  \0:2:2:1:0:0:0
  1667:  \0:2:1:0:0:0:2
  1668:  \0:2:1:0:0:2:0
  1669:  \0:2:1:0:2:0:0
  1670:  \0:2:1:2:0:0:0
  1671:  \0:1:0:0:0:2:2
  1672:  \0:1:0:0:2:0:2
  1673:  \0:1:0:0:2:2:0
  1674:  \0:1:0:2:0:0:2
  1675:  \0:1:0:2:0:2:0
  1676:  \0:1:0:2:2:0:0
  1677:  \0:1:2:0:0:0:2
  1678:  \0:1:2:0:0:2:0
  1679:  \0:1:2:0:2:0:0
  1680:  \0:1:2:2:0:0:0
  1681:  1:1:1:0:0:2:\1
  1682:  1:1:1:0:0:\1:2
  1683:  1:1:1:0:2:0:\1
  1684:  1:1:1:0:2:\1:0
  1685:  1:1:1:0:\1:0:2
  1686:  1:1:1:0:\1:2:0
  1687:  1:1:1:2:0:0:\1
  1688:  1:1:1:2:0:\1:0
  1689:  1:1:1:2:\1:0:0
  1690:  1:1:1:\1:0:0:2
  1691:  1:1:1:\1:0:2:0
  1692:  1:1:1:\1:2:0:0
  1693:  1:1:0:1:0:2:\1
  1694:  1:1:0:1:0:\1:2
  1695:  1:1:0:1:2:0:\1
  1696:  1:1:0:1:2:\1:0
  1697:  1:1:0:1:\1:0:2
  1698:  1:1:0:1:\1:2:0
  1699:  1:1:0:0:1:2:\1
  1700:  1:1:0:0:1:\1:2
  1701:  1:1:0:0:2:1:\1
  1702:  1:1:0:0:2:\1:1
  1703:  1:1:0:0:\1:1:2
  1704:  1:1:0:0:\1:2:1
  1705:  1:1:0:2:1:0:\1
  1706:  1:1:0:2:1:\1:0
  1707:  1:1:0:2:0:1:\1
  1708:  1:1:0:2:0:\1:1
  1709:  1:1:0:2:\1:1:0
  1710:  1:1:0:2:\1:0:1
  1711:  1:1:0:\1:1:0:2
  1712:  1:1:0:\1:1:2:0
  1713:  1:1:0:\1:0:1:2
  1714:  1:1:0:\1:0:2:1
  1715:  1:1:0:\1:2:1:0
  1716:  1:1:0:\1:2:0:1
  1717:  1:1:2:1:0:0:\1
  1718:  1:1:2:1:0:\1:0
  1719:  1:1:2:1:\1:0:0
  1720:  1:1:2:0:1:0:\1
  1721:  1:1:2:0:1:\1:0
  1722:  1:1:2:0:0:1:\1
  1723:  1:1:2:0:0:\1:1
  1724:  1:1:2:0:\1:1:0
  1725:  1:1:2:0:\1:0:1
  1726:  1:1:2:\1:1:0:0
  1727:  1:1:2:\1:0:1:0
  1728:  1:1:2:\1:0:0:1
  1729:  1:1:\1:1:0:0:2
  1730:  1:1:\1:1:0:2:0
  1731:  1:1:\1:1:2:0:0
  1732:  1:1:\1:0:1:0:2
  1733:  1:1:\1:0:1:2:0
  1734:  1:1:\1:0:0:1:2
  1735:  1:1:\1:0:0:2:1
  1736:  1:1:\1:0:2:1:0
  1737:  1:1:\1:0:2:0:1
  1738:  1:1:\1:2:1:0:0
  1739:  1:1:\1:2:0:1:0
  1740:  1:1:\1:2:0:0:1
  1741:  1:0:1:1:0:2:\1
  1742:  1:0:1:1:0:\1:2
  1743:  1:0:1:1:2:0:\1
  1744:  1:0:1:1:2:\1:0
  1745:  1:0:1:1:\1:0:2
  1746:  1:0:1:1:\1:2:0
  1747:  1:0:1:0:1:2:\1
  1748:  1:0:1:0:1:\1:2
  1749:  1:0:1:0:2:1:\1
  1750:  1:0:1:0:2:\1:1
  1751:  1:0:1:0:\1:1:2
  1752:  1:0:1:0:\1:2:1
  1753:  1:0:1:2:1:0:\1
  1754:  1:0:1:2:1:\1:0
  1755:  1:0:1:2:0:1:\1
  1756:  1:0:1:2:0:\1:1
  1757:  1:0:1:2:\1:1:0
  1758:  1:0:1:2:\1:0:1
  1759:  1:0:1:\1:1:0:2
  1760:  1:0:1:\1:1:2:0
  1761:  1:0:1:\1:0:1:2
  1762:  1:0:1:\1:0:2:1
  1763:  1:0:1:\1:2:1:0
  1764:  1:0:1:\1:2:0:1
  1765:  1:0:0:1:1:2:\1
  1766:  1:0:0:1:1:\1:2
  1767:  1:0:0:1:2:1:\1
  1768:  1:0:0:1:2:\1:1
  1769:  1:0:0:1:\1:1:2
  1770:  1:0:0:1:\1:2:1
  1771:  1:0:0:2:1:1:\1
  1772:  1:0:0:2:1:\1:1
  1773:  1:0:0:2:\1:1:1
  1774:  1:0:0:\1:1:1:2
  1775:  1:0:0:\1:1:2:1
  1776:  1:0:0:\1:2:1:1
  1777:  1:0:2:1:1:0:\1
  1778:  1:0:2:1:1:\1:0
  1779:  1:0:2:1:0:1:\1
  1780:  1:0:2:1:0:\1:1
  1781:  1:0:2:1:\1:1:0
  1782:  1:0:2:1:\1:0:1
  1783:  1:0:2:0:1:1:\1
  1784:  1:0:2:0:1:\1:1
  1785:  1:0:2:0:\1:1:1
  1786:  1:0:2:\1:1:1:0
  1787:  1:0:2:\1:1:0:1
  1788:  1:0:2:\1:0:1:1
  1789:  1:0:\1:1:1:0:2
  1790:  1:0:\1:1:1:2:0
  1791:  1:0:\1:1:0:1:2
  1792:  1:0:\1:1:0:2:1
  1793:  1:0:\1:1:2:1:0
  1794:  1:0:\1:1:2:0:1
  1795:  1:0:\1:0:1:1:2
  1796:  1:0:\1:0:1:2:1
  1797:  1:0:\1:0:2:1:1
  1798:  1:0:\1:2:1:1:0
  1799:  1:0:\1:2:1:0:1
  1800:  1:0:\1:2:0:1:1
  1801:  1:2:1:1:0:0:\1
  1802:  1:2:1:1:0:\1:0
  1803:  1:2:1:1:\1:0:0
  1804:  1:2:1:0:1:0:\1
  1805:  1:2:1:0:1:\1:0
  1806:  1:2:1:0:0:1:\1
  1807:  1:2:1:0:0:\1:1
  1808:  1:2:1:0:\1:1:0
  1809:  1:2:1:0:\1:0:1
  1810:  1:2:1:\1:1:0:0
  1811:  1:2:1:\1:0:1:0
  1812:  1:2:1:\1:0:0:1
  1813:  1:2:0:1:1:0:\1
  1814:  1:2:0:1:1:\1:0
  1815:  1:2:0:1:0:1:\1
  1816:  1:2:0:1:0:\1:1
  1817:  1:2:0:1:\1:1:0
  1818:  1:2:0:1:\1:0:1
  1819:  1:2:0:0:1:1:\1
  1820:  1:2:0:0:1:\1:1
  1821:  1:2:0:0:\1:1:1
  1822:  1:2:0:\1:1:1:0
  1823:  1:2:0:\1:1:0:1
  1824:  1:2:0:\1:0:1:1
  1825:  1:2:\1:1:1:0:0
  1826:  1:2:\1:1:0:1:0
  1827:  1:2:\1:1:0:0:1
  1828:  1:2:\1:0:1:1:0
  1829:  1:2:\1:0:1:0:1
  1830:  1:2:\1:0:0:1:1
  1831:  1:\1:1:1:0:0:2
  1832:  1:\1:1:1:0:2:0
  1833:  1:\1:1:1:2:0:0
  1834:  1:\1:1:0:1:0:2
  1835:  1:\1:1:0:1:2:0
  1836:  1:\1:1:0:0:1:2
  1837:  1:\1:1:0:0:2:1
  1838:  1:\1:1:0:2:1:0
  1839:  1:\1:1:0:2:0:1
  1840:  1:\1:1:2:1:0:0
  1841:  1:\1:1:2:0:1:0
  1842:  1:\1:1:2:0:0:1
  1843:  1:\1:0:1:1:0:2
  1844:  1:\1:0:1:1:2:0
  1845:  1:\1:0:1:0:1:2
  1846:  1:\1:0:1:0:2:1
  1847:  1:\1:0:1:2:1:0
  1848:  1:\1:0:1:2:0:1
  1849:  1:\1:0:0:1:1:2
  1850:  1:\1:0:0:1:2:1
  1851:  1:\1:0:0:2:1:1
  1852:  1:\1:0:2:1:1:0
  1853:  1:\1:0:2:1:0:1
  1854:  1:\1:0:2:0:1:1
  1855:  1:\1:2:1:1:0:0
  1856:  1:\1:2:1:0:1:0
  1857:  1:\1:2:1:0:0:1
  1858:  1:\1:2:0:1:1:0
  1859:  1:\1:2:0:1:0:1
  1860:  1:\1:2:0:0:1:1
  1861:  0:1:1:1:0:2:\1
  1862:  0:1:1:1:0:\1:2
  1863:  0:1:1:1:2:0:\1
  1864:  0:1:1:1:2:\1:0
  1865:  0:1:1:1:\1:0:2
  1866:  0:1:1:1:\1:2:0
  1867:  0:1:1:0:1:2:\1
  1868:  0:1:1:0:1:\1:2
  1869:  0:1:1:0:2:1:\1
  1870:  0:1:1:0:2:\1:1
  1871:  0:1:1:0:\1:1:2
  1872:  0:1:1:0:\1:2:1
  1873:  0:1:1:2:1:0:\1
  1874:  0:1:1:2:1:\1:0
  1875:  0:1:1:2:0:1:\1
  1876:  0:1:1:2:0:\1:1
  1877:  0:1:1:2:\1:1:0
  1878:  0:1:1:2:\1:0:1
  1879:  0:1:1:\1:1:0:2
  1880:  0:1:1:\1:1:2:0
  1881:  0:1:1:\1:0:1:2
  1882:  0:1:1:\1:0:2:1
  1883:  0:1:1:\1:2:1:0
  1884:  0:1:1:\1:2:0:1
  1885:  0:1:0:1:1:2:\1
  1886:  0:1:0:1:1:\1:2
  1887:  0:1:0:1:2:1:\1
  1888:  0:1:0:1:2:\1:1
  1889:  0:1:0:1:\1:1:2
  1890:  0:1:0:1:\1:2:1
  1891:  0:1:0:2:1:1:\1
  1892:  0:1:0:2:1:\1:1
  1893:  0:1:0:2:\1:1:1
  1894:  0:1:0:\1:1:1:2
  1895:  0:1:0:\1:1:2:1
  1896:  0:1:0:\1:2:1:1
  1897:  0:1:2:1:1:0:\1
  1898:  0:1:2:1:1:\1:0
  1899:  0:1:2:1:0:1:\1
  1900:  0:1:2:1:0:\1:1
  1901:  0:1:2:1:\1:1:0
  1902:  0:1:2:1:\1:0:1
  1903:  0:1:2:0:1:1:\1
  1904:  0:1:2:0:1:\1:1
  1905:  0:1:2:0:\1:1:1
  1906:  0:1:2:\1:1:1:0
  1907:  0:1:2:\1:1:0:1
  1908:  0:1:2:\1:0:1:1
  1909:  0:1:\1:1:1:0:2
  1910:  0:1:\1:1:1:2:0
  1911:  0:1:\1:1:0:1:2
  1912:  0:1:\1:1:0:2:1
  1913:  0:1:\1:1:2:1:0
  1914:  0:1:\1:1:2:0:1
  1915:  0:1:\1:0:1:1:2
  1916:  0:1:\1:0:1:2:1
  1917:  0:1:\1:0:2:1:1
  1918:  0:1:\1:2:1:1:0
  1919:  0:1:\1:2:1:0:1
  1920:  0:1:\1:2:0:1:1
  1921:  0:0:1:1:1:2:\1
  1922:  0:0:1:1:1:\1:2
  1923:  0:0:1:1:2:1:\1
  1924:  0:0:1:1:2:\1:1
  1925:  0:0:1:1:\1:1:2
  1926:  0:0:1:1:\1:2:1
  1927:  0:0:1:2:1:1:\1
  1928:  0:0:1:2:1:\1:1
  1929:  0:0:1:2:\1:1:1
  1930:  0:0:1:\1:1:1:2
  1931:  0:0:1:\1:1:2:1
  1932:  0:0:1:\1:2:1:1
  1933:  0:0:2:1:1:1:\1
  1934:  0:0:2:1:1:\1:1
  1935:  0:0:2:1:\1:1:1
  1936:  0:0:2:\1:1:1:1
  1937:  0:0:\1:1:1:1:2
  1938:  0:0:\1:1:1:2:1
  1939:  0:0:\1:1:2:1:1
  1940:  0:0:\1:2:1:1:1
  1941:  0:2:1:1:1:0:\1
  1942:  0:2:1:1:1:\1:0
  1943:  0:2:1:1:0:1:\1
  1944:  0:2:1:1:0:\1:1
  1945:  0:2:1:1:\1:1:0
  1946:  0:2:1:1:\1:0:1
  1947:  0:2:1:0:1:1:\1
  1948:  0:2:1:0:1:\1:1
  1949:  0:2:1:0:\1:1:1
  1950:  0:2:1:\1:1:1:0
  1951:  0:2:1:\1:1:0:1
  1952:  0:2:1:\1:0:1:1
  1953:  0:2:0:1:1:1:\1
  1954:  0:2:0:1:1:\1:1
  1955:  0:2:0:1:\1:1:1
  1956:  0:2:0:\1:1:1:1
  1957:  0:2:\1:1:1:1:0
  1958:  0:2:\1:1:1:0:1
  1959:  0:2:\1:1:0:1:1
  1960:  0:2:\1:0:1:1:1
  1961:  0:\1:1:1:1:0:2
  1962:  0:\1:1:1:1:2:0
  1963:  0:\1:1:1:0:1:2
  1964:  0:\1:1:1:0:2:1
  1965:  0:\1:1:1:2:1:0
  1966:  0:\1:1:1:2:0:1
  1967:  0:\1:1:0:1:1:2
  1968:  0:\1:1:0:1:2:1
  1969:  0:\1:1:0:2:1:1
  1970:  0:\1:1:2:1:1:0
  1971:  0:\1:1:2:1:0:1
  1972:  0:\1:1:2:0:1:1
  1973:  0:\1:0:1:1:1:2
  1974:  0:\1:0:1:1:2:1
  1975:  0:\1:0:1:2:1:1
  1976:  0:\1:0:2:1:1:1
  1977:  0:\1:2:1:1:1:0
  1978:  0:\1:2:1:1:0:1
  1979:  0:\1:2:1:0:1:1
  1980:  0:\1:2:0:1:1:1
  1981:  2:1:1:1:0:0:\1
  1982:  2:1:1:1:0:\1:0
  1983:  2:1:1:1:\1:0:0
  1984:  2:1:1:0:1:0:\1
  1985:  2:1:1:0:1:\1:0
  1986:  2:1:1:0:0:1:\1
  1987:  2:1:1:0:0:\1:1
  1988:  2:1:1:0:\1:1:0
  1989:  2:1:1:0:\1:0:1
  1990:  2:1:1:\1:1:0:0
  1991:  2:1:1:\1:0:1:0
  1992:  2:1:1:\1:0:0:1
  1993:  2:1:0:1:1:0:\1
  1994:  2:1:0:1:1:\1:0
  1995:  2:1:0:1:0:1:\1
  1996:  2:1:0:1:0:\1:1
  1997:  2:1:0:1:\1:1:0
  1998:  2:1:0:1:\1:0:1
  1999:  2:1:0:0:1:1:\1
  2000:  2:1:0:0:1:\1:1
  2001:  2:1:0:0:\1:1:1
  2002:  2:1:0:\1:1:1:0
  2003:  2:1:0:\1:1:0:1
  2004:  2:1:0:\1:0:1:1
  2005:  2:1:\1:1:1:0:0
  2006:  2:1:\1:1:0:1:0
  2007:  2:1:\1:1:0:0:1
  2008:  2:1:\1:0:1:1:0
  2009:  2:1:\1:0:1:0:1
  2010:  2:1:\1:0:0:1:1
  2011:  2:0:1:1:1:0:\1
  2012:  2:0:1:1:1:\1:0
  2013:  2:0:1:1:0:1:\1
  2014:  2:0:1:1:0:\1:1
  2015:  2:0:1:1:\1:1:0
  2016:  2:0:1:1:\1:0:1
  2017:  2:0:1:0:1:1:\1
  2018:  2:0:1:0:1:\1:1
  2019:  2:0:1:0:\1:1:1
  2020:  2:0:1:\1:1:1:0
  2021:  2:0:1:\1:1:0:1
  2022:  2:0:1:\1:0:1:1
  2023:  2:0:0:1:1:1:\1
  2024:  2:0:0:1:1:\1:1
  2025:  2:0:0:1:\1:1:1
  2026:  2:0:0:\1:1:1:1
  2027:  2:0:\1:1:1:1:0
  2028:  2:0:\1:1:1:0:1
  2029:  2:0:\1:1:0:1:1
  2030:  2:0:\1:0:1:1:1
  2031:  2:\1:1:1:1:0:0
  2032:  2:\1:1:1:0:1:0
  2033:  2:\1:1:1:0:0:1
  2034:  2:\1:1:0:1:1:0
  2035:  2:\1:1:0:1:0:1
  2036:  2:\1:1:0:0:1:1
  2037:  2:\1:0:1:1:1:0
  2038:  2:\1:0:1:1:0:1
  2039:  2:\1:0:1:0:1:1
  2040:  2:\1:0:0:1:1:1
  2041:  \1:1:1:1:0:0:2
  2042:  \1:1:1:1:0:2:0
  2043:  \1:1:1:1:2:0:0
  2044:  \1:1:1:0:1:0:2
  2045:  \1:1:1:0:1:2:0
  2046:  \1:1:1:0:0:1:2
  2047:  \1:1:1:0:0:2:1
  2048:  \1:1:1:0:2:1:0
  2049:  \1:1:1:0:2:0:1
  2050:  \1:1:1:2:1:0:0
  2051:  \1:1:1:2:0:1:0
  2052:  \1:1:1:2:0:0:1
  2053:  \1:1:0:1:1:0:2
  2054:  \1:1:0:1:1:2:0
  2055:  \1:1:0:1:0:1:2
  2056:  \1:1:0:1:0:2:1
  2057:  \1:1:0:1:2:1:0
  2058:  \1:1:0:1:2:0:1
  2059:  \1:1:0:0:1:1:2
  2060:  \1:1:0:0:1:2:1
  2061:  \1:1:0:0:2:1:1
  2062:  \1:1:0:2:1:1:0
  2063:  \1:1:0:2:1:0:1
  2064:  \1:1:0:2:0:1:1
  2065:  \1:1:2:1:1:0:0
  2066:  \1:1:2:1:0:1:0
  2067:  \1:1:2:1:0:0:1
  2068:  \1:1:2:0:1:1:0
  2069:  \1:1:2:0:1:0:1
  2070:  \1:1:2:0:0:1:1
  2071:  \1:0:1:1:1:0:2
  2072:  \1:0:1:1:1:2:0
  2073:  \1:0:1:1:0:1:2
  2074:  \1:0:1:1:0:2:1
  2075:  \1:0:1:1:2:1:0
  2076:  \1:0:1:1:2:0:1
  2077:  \1:0:1:0:1:1:2
  2078:  \1:0:1:0:1:2:1
  2079:  \1:0:1:0:2:1:1
  2080:  \1:0:1:2:1:1:0
  2081:  \1:0:1:2:1:0:1
  2082:  \1:0:1:2:0:1:1
  2083:  \1:0:0:1:1:1:2
  2084:  \1:0:0:1:1:2:1
  2085:  \1:0:0:1:2:1:1
  2086:  \1:0:0:2:1:1:1
  2087:  \1:0:2:1:1:1:0
  2088:  \1:0:2:1:1:0:1
  2089:  \1:0:2:1:0:1:1
  2090:  \1:0:2:0:1:1:1
  2091:  \1:2:1:1:1:0:0
  2092:  \1:2:1:1:0:1:0
  2093:  \1:2:1:1:0:0:1
  2094:  \1:2:1:0:1:1:0
  2095:  \1:2:1:0:1:0:1
  2096:  \1:2:1:0:0:1:1
  2097:  \1:2:0:1:1:1:0
  2098:  \1:2:0:1:1:0:1
  2099:  \1:2:0:1:0:1:1
  2100:  \1:2:0:0:1:1:1
  2101:  2:2:2:1:1:0:\2
  2102:  2:2:2:1:1:\2:0
  2103:  2:2:2:1:0:1:\2
  2104:  2:2:2:1:0:\2:1
  2105:  2:2:2:1:\2:1:0
  2106:  2:2:2:1:\2:0:1
  2107:  2:2:2:0:1:1:\2
  2108:  2:2:2:0:1:\2:1
  2109:  2:2:2:0:\2:1:1
  2110:  2:2:2:\2:1:1:0
  2111:  2:2:2:\2:1:0:1
  2112:  2:2:2:\2:0:1:1
  2113:  2:2:1:2:1:0:\2
  2114:  2:2:1:2:1:\2:0
  2115:  2:2:1:2:0:1:\2
  2116:  2:2:1:2:0:\2:1
  2117:  2:2:1:2:\2:1:0
  2118:  2:2:1:2:\2:0:1
  2119:  2:2:1:1:2:0:\2
  2120:  2:2:1:1:2:\2:0
  2121:  2:2:1:1:0:2:\2
  2122:  2:2:1:1:0:\2:2
  2123:  2:2:1:1:\2:2:0
  2124:  2:2:1:1:\2:0:2
  2125:  2:2:1:0:2:1:\2
  2126:  2:2:1:0:2:\2:1
  2127:  2:2:1:0:1:2:\2
  2128:  2:2:1:0:1:\2:2
  2129:  2:2:1:0:\2:2:1
  2130:  2:2:1:0:\2:1:2
  2131:  2:2:1:\2:2:1:0
  2132:  2:2:1:\2:2:0:1
  2133:  2:2:1:\2:1:2:0
  2134:  2:2:1:\2:1:0:2
  2135:  2:2:1:\2:0:2:1
  2136:  2:2:1:\2:0:1:2
  2137:  2:2:0:2:1:1:\2
  2138:  2:2:0:2:1:\2:1
  2139:  2:2:0:2:\2:1:1
  2140:  2:2:0:1:2:1:\2
  2141:  2:2:0:1:2:\2:1
  2142:  2:2:0:1:1:2:\2
  2143:  2:2:0:1:1:\2:2
  2144:  2:2:0:1:\2:2:1
  2145:  2:2:0:1:\2:1:2
  2146:  2:2:0:\2:2:1:1
  2147:  2:2:0:\2:1:2:1
  2148:  2:2:0:\2:1:1:2
  2149:  2:2:\2:2:1:1:0
  2150:  2:2:\2:2:1:0:1
  2151:  2:2:\2:2:0:1:1
  2152:  2:2:\2:1:2:1:0
  2153:  2:2:\2:1:2:0:1
  2154:  2:2:\2:1:1:2:0
  2155:  2:2:\2:1:1:0:2
  2156:  2:2:\2:1:0:2:1
  2157:  2:2:\2:1:0:1:2
  2158:  2:2:\2:0:2:1:1
  2159:  2:2:\2:0:1:2:1
  2160:  2:2:\2:0:1:1:2
  2161:  2:1:2:2:1:0:\2
  2162:  2:1:2:2:1:\2:0
  2163:  2:1:2:2:0:1:\2
  2164:  2:1:2:2:0:\2:1
  2165:  2:1:2:2:\2:1:0
  2166:  2:1:2:2:\2:0:1
  2167:  2:1:2:1:2:0:\2
  2168:  2:1:2:1:2:\2:0
  2169:  2:1:2:1:0:2:\2
  2170:  2:1:2:1:0:\2:2
  2171:  2:1:2:1:\2:2:0
  2172:  2:1:2:1:\2:0:2
  2173:  2:1:2:0:2:1:\2
  2174:  2:1:2:0:2:\2:1
  2175:  2:1:2:0:1:2:\2
  2176:  2:1:2:0:1:\2:2
  2177:  2:1:2:0:\2:2:1
  2178:  2:1:2:0:\2:1:2
  2179:  2:1:2:\2:2:1:0
  2180:  2:1:2:\2:2:0:1
  2181:  2:1:2:\2:1:2:0
  2182:  2:1:2:\2:1:0:2
  2183:  2:1:2:\2:0:2:1
  2184:  2:1:2:\2:0:1:2
  2185:  2:1:1:2:2:0:\2
  2186:  2:1:1:2:2:\2:0
  2187:  2:1:1:2:0:2:\2
  2188:  2:1:1:2:0:\2:2
  2189:  2:1:1:2:\2:2:0
  2190:  2:1:1:2:\2:0:2
  2191:  2:1:1:0:2:2:\2
  2192:  2:1:1:0:2:\2:2
  2193:  2:1:1:0:\2:2:2
  2194:  2:1:1:\2:2:2:0
  2195:  2:1:1:\2:2:0:2
  2196:  2:1:1:\2:0:2:2
  2197:  2:1:0:2:2:1:\2
  2198:  2:1:0:2:2:\2:1
  2199:  2:1:0:2:1:2:\2
  2200:  2:1:0:2:1:\2:2
  2201:  2:1:0:2:\2:2:1
  2202:  2:1:0:2:\2:1:2
  2203:  2:1:0:1:2:2:\2
  2204:  2:1:0:1:2:\2:2
  2205:  2:1:0:1:\2:2:2
  2206:  2:1:0:\2:2:2:1
  2207:  2:1:0:\2:2:1:2
  2208:  2:1:0:\2:1:2:2
  2209:  2:1:\2:2:2:1:0
  2210:  2:1:\2:2:2:0:1
  2211:  2:1:\2:2:1:2:0
  2212:  2:1:\2:2:1:0:2
  2213:  2:1:\2:2:0:2:1
  2214:  2:1:\2:2:0:1:2
  2215:  2:1:\2:1:2:2:0
  2216:  2:1:\2:1:2:0:2
  2217:  2:1:\2:1:0:2:2
  2218:  2:1:\2:0:2:2:1
  2219:  2:1:\2:0:2:1:2
  2220:  2:1:\2:0:1:2:2
  2221:  2:0:2:2:1:1:\2
  2222:  2:0:2:2:1:\2:1
  2223:  2:0:2:2:\2:1:1
  2224:  2:0:2:1:2:1:\2
  2225:  2:0:2:1:2:\2:1
  2226:  2:0:2:1:1:2:\2
  2227:  2:0:2:1:1:\2:2
  2228:  2:0:2:1:\2:2:1
  2229:  2:0:2:1:\2:1:2
  2230:  2:0:2:\2:2:1:1
  2231:  2:0:2:\2:1:2:1
  2232:  2:0:2:\2:1:1:2
  2233:  2:0:1:2:2:1:\2
  2234:  2:0:1:2:2:\2:1
  2235:  2:0:1:2:1:2:\2
  2236:  2:0:1:2:1:\2:2
  2237:  2:0:1:2:\2:2:1
  2238:  2:0:1:2:\2:1:2
  2239:  2:0:1:1:2:2:\2
  2240:  2:0:1:1:2:\2:2
  2241:  2:0:1:1:\2:2:2
  2242:  2:0:1:\2:2:2:1
  2243:  2:0:1:\2:2:1:2
  2244:  2:0:1:\2:1:2:2
  2245:  2:0:\2:2:2:1:1
  2246:  2:0:\2:2:1:2:1
  2247:  2:0:\2:2:1:1:2
  2248:  2:0:\2:1:2:2:1
  2249:  2:0:\2:1:2:1:2
  2250:  2:0:\2:1:1:2:2
  2251:  2:\2:2:2:1:1:0
  2252:  2:\2:2:2:1:0:1
  2253:  2:\2:2:2:0:1:1
  2254:  2:\2:2:1:2:1:0
  2255:  2:\2:2:1:2:0:1
  2256:  2:\2:2:1:1:2:0
  2257:  2:\2:2:1:1:0:2
  2258:  2:\2:2:1:0:2:1
  2259:  2:\2:2:1:0:1:2
  2260:  2:\2:2:0:2:1:1
  2261:  2:\2:2:0:1:2:1
  2262:  2:\2:2:0:1:1:2
  2263:  2:\2:1:2:2:1:0
  2264:  2:\2:1:2:2:0:1
  2265:  2:\2:1:2:1:2:0
  2266:  2:\2:1:2:1:0:2
  2267:  2:\2:1:2:0:2:1
  2268:  2:\2:1:2:0:1:2
  2269:  2:\2:1:1:2:2:0
  2270:  2:\2:1:1:2:0:2
  2271:  2:\2:1:1:0:2:2
  2272:  2:\2:1:0:2:2:1
  2273:  2:\2:1:0:2:1:2
  2274:  2:\2:1:0:1:2:2
  2275:  2:\2:0:2:2:1:1
  2276:  2:\2:0:2:1:2:1
  2277:  2:\2:0:2:1:1:2
  2278:  2:\2:0:1:2:2:1
  2279:  2:\2:0:1:2:1:2
  2280:  2:\2:0:1:1:2:2
  2281:  1:2:2:2:1:0:\2
  2282:  1:2:2:2:1:\2:0
  2283:  1:2:2:2:0:1:\2
  2284:  1:2:2:2:0:\2:1
  2285:  1:2:2:2:\2:1:0
  2286:  1:2:2:2:\2:0:1
  2287:  1:2:2:1:2:0:\2
  2288:  1:2:2:1:2:\2:0
  2289:  1:2:2:1:0:2:\2
  2290:  1:2:2:1:0:\2:2
  2291:  1:2:2:1:\2:2:0
  2292:  1:2:2:1:\2:0:2
  2293:  1:2:2:0:2:1:\2
  2294:  1:2:2:0:2:\2:1
  2295:  1:2:2:0:1:2:\2
  2296:  1:2:2:0:1:\2:2
  2297:  1:2:2:0:\2:2:1
  2298:  1:2:2:0:\2:1:2
  2299:  1:2:2:\2:2:1:0
  2300:  1:2:2:\2:2:0:1
  2301:  1:2:2:\2:1:2:0
  2302:  1:2:2:\2:1:0:2
  2303:  1:2:2:\2:0:2:1
  2304:  1:2:2:\2:0:1:2
  2305:  1:2:1:2:2:0:\2
  2306:  1:2:1:2:2:\2:0
  2307:  1:2:1:2:0:2:\2
  2308:  1:2:1:2:0:\2:2
  2309:  1:2:1:2:\2:2:0
  2310:  1:2:1:2:\2:0:2
  2311:  1:2:1:0:2:2:\2
  2312:  1:2:1:0:2:\2:2
  2313:  1:2:1:0:\2:2:2
  2314:  1:2:1:\2:2:2:0
  2315:  1:2:1:\2:2:0:2
  2316:  1:2:1:\2:0:2:2
  2317:  1:2:0:2:2:1:\2
  2318:  1:2:0:2:2:\2:1
  2319:  1:2:0:2:1:2:\2
  2320:  1:2:0:2:1:\2:2
  2321:  1:2:0:2:\2:2:1
  2322:  1:2:0:2:\2:1:2
  2323:  1:2:0:1:2:2:\2
  2324:  1:2:0:1:2:\2:2
  2325:  1:2:0:1:\2:2:2
  2326:  1:2:0:\2:2:2:1
  2327:  1:2:0:\2:2:1:2
  2328:  1:2:0:\2:1:2:2
  2329:  1:2:\2:2:2:1:0
  2330:  1:2:\2:2:2:0:1
  2331:  1:2:\2:2:1:2:0
  2332:  1:2:\2:2:1:0:2
  2333:  1:2:\2:2:0:2:1
  2334:  1:2:\2:2:0:1:2
  2335:  1:2:\2:1:2:2:0
  2336:  1:2:\2:1:2:0:2
  2337:  1:2:\2:1:0:2:2
  2338:  1:2:\2:0:2:2:1
  2339:  1:2:\2:0:2:1:2
  2340:  1:2:\2:0:1:2:2
  2341:  1:1:2:2:2:0:\2
  2342:  1:1:2:2:2:\2:0
  2343:  1:1:2:2:0:2:\2
  2344:  1:1:2:2:0:\2:2
  2345:  1:1:2:2:\2:2:0
  2346:  1:1:2:2:\2:0:2
  2347:  1:1:2:0:2:2:\2
  2348:  1:1:2:0:2:\2:2
  2349:  1:1:2:0:\2:2:2
  2350:  1:1:2:\2:2:2:0
  2351:  1:1:2:\2:2:0:2
  2352:  1:1:2:\2:0:2:2
  2353:  1:1:0:2:2:2:\2
  2354:  1:1:0:2:2:\2:2
  2355:  1:1:0:2:\2:2:2
  2356:  1:1:0:\2:2:2:2
  2357:  1:1:\2:2:2:2:0
  2358:  1:1:\2:2:2:0:2
  2359:  1:1:\2:2:0:2:2
  2360:  1:1:\2:0:2:2:2
  2361:  1:0:2:2:2:1:\2
  2362:  1:0:2:2:2:\2:1
  2363:  1:0:2:2:1:2:\2
  2364:  1:0:2:2:1:\2:2
  2365:  1:0:2:2:\2:2:1
  2366:  1:0:2:2:\2:1:2
  2367:  1:0:2:1:2:2:\2
  2368:  1:0:2:1:2:\2:2
  2369:  1:0:2:1:\2:2:2
  2370:  1:0:2:\2:2:2:1
  2371:  1:0:2:\2:2:1:2
  2372:  1:0:2:\2:1:2:2
  2373:  1:0:1:2:2:2:\2
  2374:  1:0:1:2:2:\2:2
  2375:  1:0:1:2:\2:2:2
  2376:  1:0:1:\2:2:2:2
  2377:  1:0:\2:2:2:2:1
  2378:  1:0:\2:2:2:1:2
  2379:  1:0:\2:2:1:2:2
  2380:  1:0:\2:1:2:2:2
  2381:  1:\2:2:2:2:1:0
  2382:  1:\2:2:2:2:0:1
  2383:  1:\2:2:2:1:2:0
  2384:  1:\2:2:2:1:0:2
  2385:  1:\2:2:2:0:2:1
  2386:  1:\2:2:2:0:1:2
  2387:  1:\2:2:1:2:2:0
  2388:  1:\2:2:1:2:0:2
  2389:  1:\2:2:1:0:2:2
  2390:  1:\2:2:0:2:2:1
  2391:  1:\2:2:0:2:1:2
  2392:  1:\2:2:0:1:2:2
  2393:  1:\2:1:2:2:2:0
  2394:  1:\2:1:2:2:0:2
  2395:  1:\2:1:2:0:2:2
  2396:  1:\2:1:0:2:2:2
  2397:  1:\2:0:2:2:2:1
  2398:  1:\2:0:2:2:1:2
  2399:  1:\2:0:2:1:2:2
  2400:  1:\2:0:1:2:2:2
  2401:  0:2:2:2:1:1:\2
  2402:  0:2:2:2:1:\2:1
  2403:  0:2:2:2:\2:1:1
  2404:  0:2:2:1:2:1:\2
  2405:  0:2:2:1:2:\2:1
  2406:  0:2:2:1:1:2:\2
  2407:  0:2:2:1:1:\2:2
  2408:  0:2:2:1:\2:2:1
  2409:  0:2:2:1:\2:1:2
  2410:  0:2:2:\2:2:1:1
  2411:  0:2:2:\2:1:2:1
  2412:  0:2:2:\2:1:1:2
  2413:  0:2:1:2:2:1:\2
  2414:  0:2:1:2:2:\2:1
  2415:  0:2:1:2:1:2:\2
  2416:  0:2:1:2:1:\2:2
  2417:  0:2:1:2:\2:2:1
  2418:  0:2:1:2:\2:1:2
  2419:  0:2:1:1:2:2:\2
  2420:  0:2:1:1:2:\2:2
  2421:  0:2:1:1:\2:2:2
  2422:  0:2:1:\2:2:2:1
  2423:  0:2:1:\2:2:1:2
  2424:  0:2:1:\2:1:2:2
  2425:  0:2:\2:2:2:1:1
  2426:  0:2:\2:2:1:2:1
  2427:  0:2:\2:2:1:1:2
  2428:  0:2:\2:1:2:2:1
  2429:  0:2:\2:1:2:1:2
  2430:  0:2:\2:1:1:2:2
  2431:  0:1:2:2:2:1:\2
  2432:  0:1:2:2:2:\2:1
  2433:  0:1:2:2:1:2:\2
  2434:  0:1:2:2:1:\2:2
  2435:  0:1:2:2:\2:2:1
  2436:  0:1:2:2:\2:1:2
  2437:  0:1:2:1:2:2:\2
  2438:  0:1:2:1:2:\2:2
  2439:  0:1:2:1:\2:2:2
  2440:  0:1:2:\2:2:2:1
  2441:  0:1:2:\2:2:1:2
  2442:  0:1:2:\2:1:2:2
  2443:  0:1:1:2:2:2:\2
  2444:  0:1:1:2:2:\2:2
  2445:  0:1:1:2:\2:2:2
  2446:  0:1:1:\2:2:2:2
  2447:  0:1:\2:2:2:2:1
  2448:  0:1:\2:2:2:1:2
  2449:  0:1:\2:2:1:2:2
  2450:  0:1:\2:1:2:2:2
  2451:  0:\2:2:2:2:1:1
  2452:  0:\2:2:2:1:2:1
  2453:  0:\2:2:2:1:1:2
  2454:  0:\2:2:1:2:2:1
  2455:  0:\2:2:1:2:1:2
  2456:  0:\2:2:1:1:2:2
  2457:  0:\2:1:2:2:2:1
  2458:  0:\2:1:2:2:1:2
  2459:  0:\2:1:2:1:2:2
  2460:  0:\2:1:1:2:2:2
  2461:  \2:2:2:2:1:1:0
  2462:  \2:2:2:2:1:0:1
  2463:  \2:2:2:2:0:1:1
  2464:  \2:2:2:1:2:1:0
  2465:  \2:2:2:1:2:0:1
  2466:  \2:2:2:1:1:2:0
  2467:  \2:2:2:1:1:0:2
  2468:  \2:2:2:1:0:2:1
  2469:  \2:2:2:1:0:1:2
  2470:  \2:2:2:0:2:1:1
  2471:  \2:2:2:0:1:2:1
  2472:  \2:2:2:0:1:1:2
  2473:  \2:2:1:2:2:1:0
  2474:  \2:2:1:2:2:0:1
  2475:  \2:2:1:2:1:2:0
  2476:  \2:2:1:2:1:0:2
  2477:  \2:2:1:2:0:2:1
  2478:  \2:2:1:2:0:1:2
  2479:  \2:2:1:1:2:2:0
  2480:  \2:2:1:1:2:0:2
  2481:  \2:2:1:1:0:2:2
  2482:  \2:2:1:0:2:2:1
  2483:  \2:2:1:0:2:1:2
  2484:  \2:2:1:0:1:2:2
  2485:  \2:2:0:2:2:1:1
  2486:  \2:2:0:2:1:2:1
  2487:  \2:2:0:2:1:1:2
  2488:  \2:2:0:1:2:2:1
  2489:  \2:2:0:1:2:1:2
  2490:  \2:2:0:1:1:2:2
  2491:  \2:1:2:2:2:1:0
  2492:  \2:1:2:2:2:0:1
  2493:  \2:1:2:2:1:2:0
  2494:  \2:1:2:2:1:0:2
  2495:  \2:1:2:2:0:2:1
  2496:  \2:1:2:2:0:1:2
  2497:  \2:1:2:1:2:2:0
  2498:  \2:1:2:1:2:0:2
  2499:  \2:1:2:1:0:2:2
  2500:  \2:1:2:0:2:2:1
  2501:  \2:1:2:0:2:1:2
  2502:  \2:1:2:0:1:2:2
  2503:  \2:1:1:2:2:2:0
  2504:  \2:1:1:2:2:0:2
  2505:  \2:1:1:2:0:2:2
  2506:  \2:1:1:0:2:2:2
  2507:  \2:1:0:2:2:2:1
  2508:  \2:1:0:2:2:1:2
  2509:  \2:1:0:2:1:2:2
  2510:  \2:1:0:1:2:2:2
  2511:  \2:0:2:2:2:1:1
  2512:  \2:0:2:2:1:2:1
  2513:  \2:0:2:2:1:1:2
  2514:  \2:0:2:1:2:2:1
  2515:  \2:0:2:1:2:1:2
  2516:  \2:0:2:1:1:2:2
  2517:  \2:0:1:2:2:2:1
  2518:  \2:0:1:2:2:1:2
  2519:  \2:0:1:2:1:2:2
  2520:  \2:0:1:1:2:2:2
family= 6 1 0 new D3h genus #    14 is 0:0:0:1:1:2:\1
     1:  0:0:0:1:1:2:\1
     2:  0:0:0:1:1:\1:2
     3:  0:0:0:1:2:1:\1
     4:  0:0:0:1:2:\1:1
     5:  0:0:0:1:\1:1:2
     6:  0:0:0:1:\1:2:1
     7:  0:0:0:2:1:1:\1
     8:  0:0:0:2:1:\1:1
     9:  0:0:0:2:\1:1:1
    10:  0:0:0:\1:1:1:2
    11:  0:0:0:\1:1:2:1
    12:  0:0:0:\1:2:1:1
    13:  0:0:1:0:1:2:\1
    14:  0:0:1:0:1:\1:2
    15:  0:0:1:0:2:1:\1
    16:  0:0:1:0:2:\1:1
    17:  0:0:1:0:\1:1:2
    18:  0:0:1:0:\1:2:1
    19:  0:0:1:1:0:2:\1
    20:  0:0:1:1:0:\1:2
    21:  0:0:1:1:2:0:\1
    22:  0:0:1:1:2:\1:0
    23:  0:0:1:1:\1:0:2
    24:  0:0:1:1:\1:2:0
    25:  0:0:1:2:0:1:\1
    26:  0:0:1:2:0:\1:1
    27:  0:0:1:2:1:0:\1
    28:  0:0:1:2:1:\1:0
    29:  0:0:1:2:\1:0:1
    30:  0:0:1:2:\1:1:0
    31:  0:0:1:\1:0:1:2
    32:  0:0:1:\1:0:2:1
    33:  0:0:1:\1:1:0:2
    34:  0:0:1:\1:1:2:0
    35:  0:0:1:\1:2:0:1
    36:  0:0:1:\1:2:1:0
    37:  0:0:2:0:1:1:\1
    38:  0:0:2:0:1:\1:1
    39:  0:0:2:0:\1:1:1
    40:  0:0:2:1:0:1:\1
    41:  0:0:2:1:0:\1:1
    42:  0:0:2:1:1:0:\1
    43:  0:0:2:1:1:\1:0
    44:  0:0:2:1:\1:0:1
    45:  0:0:2:1:\1:1:0
    46:  0:0:2:\1:0:1:1
    47:  0:0:2:\1:1:0:1
    48:  0:0:2:\1:1:1:0
    49:  0:0:\1:0:1:1:2
    50:  0:0:\1:0:1:2:1
    51:  0:0:\1:0:2:1:1
    52:  0:0:\1:1:0:1:2
    53:  0:0:\1:1:0:2:1
    54:  0:0:\1:1:1:0:2
    55:  0:0:\1:1:1:2:0
    56:  0:0:\1:1:2:0:1
    57:  0:0:\1:1:2:1:0
    58:  0:0:\1:2:0:1:1
    59:  0:0:\1:2:1:0:1
    60:  0:0:\1:2:1:1:0
    61:  0:1:0:0:1:2:\1
    62:  0:1:0:0:1:\1:2
    63:  0:1:0:0:2:1:\1
    64:  0:1:0:0:2:\1:1
    65:  0:1:0:0:\1:1:2
    66:  0:1:0:0:\1:2:1
    67:  0:1:0:1:0:2:\1
    68:  0:1:0:1:0:\1:2
    69:  0:1:0:1:2:0:\1
    70:  0:1:0:1:2:\1:0
    71:  0:1:0:1:\1:0:2
    72:  0:1:0:1:\1:2:0
    73:  0:1:0:2:0:1:\1
    74:  0:1:0:2:0:\1:1
    75:  0:1:0:2:1:0:\1
    76:  0:1:0:2:1:\1:0
    77:  0:1:0:2:\1:0:1
    78:  0:1:0:2:\1:1:0
    79:  0:1:0:\1:0:1:2
    80:  0:1:0:\1:0:2:1
    81:  0:1:0:\1:1:0:2
    82:  0:1:0:\1:1:2:0
    83:  0:1:0:\1:2:0:1
    84:  0:1:0:\1:2:1:0
    85:  0:1:1:0:0:2:\1
    86:  0:1:1:0:0:\1:2
    87:  0:1:1:0:2:0:\1
    88:  0:1:1:0:2:\1:0
    89:  0:1:1:0:\1:0:2
    90:  0:1:1:0:\1:2:0
    91:  0:1:1:2:0:0:\1
    92:  0:1:1:2:0:\1:0
    93:  0:1:1:2:\1:0:0
    94:  0:1:1:\1:0:0:2
    95:  0:1:1:\1:0:2:0
    96:  0:1:1:\1:2:0:0
    97:  0:1:2:0:0:1:\1
    98:  0:1:2:0:0:\1:1
    99:  0:1:2:0:1:0:\1
   100:  0:1:2:0:1:\1:0
   101:  0:1:2:0:\1:0:1
   102:  0:1:2:0:\1:1:0
   103:  0:1:2:1:0:0:\1
   104:  0:1:2:1:0:\1:0
   105:  0:1:2:1:\1:0:0
   106:  0:1:2:\1:0:0:1
   107:  0:1:2:\1:0:1:0
   108:  0:1:2:\1:1:0:0
   109:  0:1:\1:0:0:1:2
   110:  0:1:\1:0:0:2:1
   111:  0:1:\1:0:1:0:2
   112:  0:1:\1:0:1:2:0
   113:  0:1:\1:0:2:0:1
   114:  0:1:\1:0:2:1:0
   115:  0:1:\1:1:0:0:2
   116:  0:1:\1:1:0:2:0
   117:  0:1:\1:1:2:0:0
   118:  0:1:\1:2:0:0:1
   119:  0:1:\1:2:0:1:0
   120:  0:1:\1:2:1:0:0
   121:  0:2:0:0:1:1:\1
   122:  0:2:0:0:1:\1:1
   123:  0:2:0:0:\1:1:1
   124:  0:2:0:1:0:1:\1
   125:  0:2:0:1:0:\1:1
   126:  0:2:0:1:1:0:\1
   127:  0:2:0:1:1:\1:0
   128:  0:2:0:1:\1:0:1
   129:  0:2:0:1:\1:1:0
   130:  0:2:0:\1:0:1:1
   131:  0:2:0:\1:1:0:1
   132:  0:2:0:\1:1:1:0
   133:  0:2:1:0:0:1:\1
   134:  0:2:1:0:0:\1:1
   135:  0:2:1:0:1:0:\1
   136:  0:2:1:0:1:\1:0
   137:  0:2:1:0:\1:0:1
   138:  0:2:1:0:\1:1:0
   139:  0:2:1:1:0:0:\1
   140:  0:2:1:1:0:\1:0
   141:  0:2:1:1:\1:0:0
   142:  0:2:1:\1:0:0:1
   143:  0:2:1:\1:0:1:0
   144:  0:2:1:\1:1:0:0
   145:  0:2:\1:0:0:1:1
   146:  0:2:\1:0:1:0:1
   147:  0:2:\1:0:1:1:0
   148:  0:2:\1:1:0:0:1
   149:  0:2:\1:1:0:1:0
   150:  0:2:\1:1:1:0:0
   151:  0:\1:0:0:1:1:2
   152:  0:\1:0:0:1:2:1
   153:  0:\1:0:0:2:1:1
   154:  0:\1:0:1:0:1:2
   155:  0:\1:0:1:0:2:1
   156:  0:\1:0:1:1:0:2
   157:  0:\1:0:1:1:2:0
   158:  0:\1:0:1:2:0:1
   159:  0:\1:0:1:2:1:0
   160:  0:\1:0:2:0:1:1
   161:  0:\1:0:2:1:0:1
   162:  0:\1:0:2:1:1:0
   163:  0:\1:1:0:0:1:2
   164:  0:\1:1:0:0:2:1
   165:  0:\1:1:0:1:0:2
   166:  0:\1:1:0:1:2:0
   167:  0:\1:1:0:2:0:1
   168:  0:\1:1:0:2:1:0
   169:  0:\1:1:1:0:0:2
   170:  0:\1:1:1:0:2:0
   171:  0:\1:1:1:2:0:0
   172:  0:\1:1:2:0:0:1
   173:  0:\1:1:2:0:1:0
   174:  0:\1:1:2:1:0:0
   175:  0:\1:2:0:0:1:1
   176:  0:\1:2:0:1:0:1
   177:  0:\1:2:0:1:1:0
   178:  0:\1:2:1:0:0:1
   179:  0:\1:2:1:0:1:0
   180:  0:\1:2:1:1:0:0
   181:  1:0:0:0:1:2:\1
   182:  1:0:0:0:1:\1:2
   183:  1:0:0:0:2:1:\1
   184:  1:0:0:0:2:\1:1
   185:  1:0:0:0:\1:1:2
   186:  1:0:0:0:\1:2:1
   187:  1:0:0:1:0:2:\1
   188:  1:0:0:1:0:\1:2
   189:  1:0:0:1:2:0:\1
   190:  1:0:0:1:2:\1:0
   191:  1:0:0:1:\1:0:2
   192:  1:0:0:1:\1:2:0
   193:  1:0:0:2:0:1:\1
   194:  1:0:0:2:0:\1:1
   195:  1:0:0:2:1:0:\1
   196:  1:0:0:2:1:\1:0
   197:  1:0:0:2:\1:0:1
   198:  1:0:0:2:\1:1:0
   199:  1:0:0:\1:0:1:2
   200:  1:0:0:\1:0:2:1
   201:  1:0:0:\1:1:0:2
   202:  1:0:0:\1:1:2:0
   203:  1:0:0:\1:2:0:1
   204:  1:0:0:\1:2:1:0
   205:  1:0:1:0:0:2:\1
   206:  1:0:1:0:0:\1:2
   207:  1:0:1:0:2:0:\1
   208:  1:0:1:0:2:\1:0
   209:  1:0:1:0:\1:0:2
   210:  1:0:1:0:\1:2:0
   211:  1:0:1:2:0:0:\1
   212:  1:0:1:2:0:\1:0
   213:  1:0:1:2:\1:0:0
   214:  1:0:1:\1:0:0:2
   215:  1:0:1:\1:0:2:0
   216:  1:0:1:\1:2:0:0
   217:  1:0:2:0:0:1:\1
   218:  1:0:2:0:0:\1:1
   219:  1:0:2:0:1:0:\1
   220:  1:0:2:0:1:\1:0
   221:  1:0:2:0:\1:0:1
   222:  1:0:2:0:\1:1:0
   223:  1:0:2:1:0:0:\1
   224:  1:0:2:1:0:\1:0
   225:  1:0:2:1:\1:0:0
   226:  1:0:2:\1:0:0:1
   227:  1:0:2:\1:0:1:0
   228:  1:0:2:\1:1:0:0
   229:  1:0:\1:0:0:1:2
   230:  1:0:\1:0:0:2:1
   231:  1:0:\1:0:1:0:2
   232:  1:0:\1:0:1:2:0
   233:  1:0:\1:0:2:0:1
   234:  1:0:\1:0:2:1:0
   235:  1:0:\1:1:0:0:2
   236:  1:0:\1:1:0:2:0
   237:  1:0:\1:1:2:0:0
   238:  1:0:\1:2:0:0:1
   239:  1:0:\1:2:0:1:0
   240:  1:0:\1:2:1:0:0
   241:  1:1:0:0:0:2:\1
   242:  1:1:0:0:0:\1:2
   243:  1:1:0:0:2:0:\1
   244:  1:1:0:0:2:\1:0
   245:  1:1:0:0:\1:0:2
   246:  1:1:0:0:\1:2:0
   247:  1:1:0:2:0:0:\1
   248:  1:1:0:2:0:\1:0
   249:  1:1:0:2:\1:0:0
   250:  1:1:0:\1:0:0:2
   251:  1:1:0:\1:0:2:0
   252:  1:1:0:\1:2:0:0
   253:  1:1:2:0:0:0:\1
   254:  1:1:2:0:0:\1:0
   255:  1:1:2:0:\1:0:0
   256:  1:1:2:\1:0:0:0
   257:  1:1:\1:0:0:0:2
   258:  1:1:\1:0:0:2:0
   259:  1:1:\1:0:2:0:0
   260:  1:1:\1:2:0:0:0
   261:  1:2:0:0:0:1:\1
   262:  1:2:0:0:0:\1:1
   263:  1:2:0:0:1:0:\1
   264:  1:2:0:0:1:\1:0
   265:  1:2:0:0:\1:0:1
   266:  1:2:0:0:\1:1:0
   267:  1:2:0:1:0:0:\1
   268:  1:2:0:1:0:\1:0
   269:  1:2:0:1:\1:0:0
   270:  1:2:0:\1:0:0:1
   271:  1:2:0:\1:0:1:0
   272:  1:2:0:\1:1:0:0
   273:  1:2:1:0:0:0:\1
   274:  1:2:1:0:0:\1:0
   275:  1:2:1:0:\1:0:0
   276:  1:2:1:\1:0:0:0
   277:  1:2:\1:0:0:0:1
   278:  1:2:\1:0:0:1:0
   279:  1:2:\1:0:1:0:0
   280:  1:2:\1:1:0:0:0
   281:  1:\1:0:0:0:1:2
   282:  1:\1:0:0:0:2:1
   283:  1:\1:0:0:1:0:2
   284:  1:\1:0:0:1:2:0
   285:  1:\1:0:0:2:0:1
   286:  1:\1:0:0:2:1:0
   287:  1:\1:0:1:0:0:2
   288:  1:\1:0:1:0:2:0
   289:  1:\1:0:1:2:0:0
   290:  1:\1:0:2:0:0:1
   291:  1:\1:0:2:0:1:0
   292:  1:\1:0:2:1:0:0
   293:  1:\1:1:0:0:0:2
   294:  1:\1:1:0:0:2:0
   295:  1:\1:1:0:2:0:0
   296:  1:\1:1:2:0:0:0
   297:  1:\1:2:0:0:0:1
   298:  1:\1:2:0:0:1:0
   299:  1:\1:2:0:1:0:0
   300:  1:\1:2:1:0:0:0
   301:  2:0:0:0:1:1:\1
   302:  2:0:0:0:1:\1:1
   303:  2:0:0:0:\1:1:1
   304:  2:0:0:1:0:1:\1
   305:  2:0:0:1:0:\1:1
   306:  2:0:0:1:1:0:\1
   307:  2:0:0:1:1:\1:0
   308:  2:0:0:1:\1:0:1
   309:  2:0:0:1:\1:1:0
   310:  2:0:0:\1:0:1:1
   311:  2:0:0:\1:1:0:1
   312:  2:0:0:\1:1:1:0
   313:  2:0:1:0:0:1:\1
   314:  2:0:1:0:0:\1:1
   315:  2:0:1:0:1:0:\1
   316:  2:0:1:0:1:\1:0
   317:  2:0:1:0:\1:0:1
   318:  2:0:1:0:\1:1:0
   319:  2:0:1:1:0:0:\1
   320:  2:0:1:1:0:\1:0
   321:  2:0:1:1:\1:0:0
   322:  2:0:1:\1:0:0:1
   323:  2:0:1:\1:0:1:0
   324:  2:0:1:\1:1:0:0
   325:  2:0:\1:0:0:1:1
   326:  2:0:\1:0:1:0:1
   327:  2:0:\1:0:1:1:0
   328:  2:0:\1:1:0:0:1
   329:  2:0:\1:1:0:1:0
   330:  2:0:\1:1:1:0:0
   331:  2:1:0:0:0:1:\1
   332:  2:1:0:0:0:\1:1
   333:  2:1:0:0:1:0:\1
   334:  2:1:0:0:1:\1:0
   335:  2:1:0:0:\1:0:1
   336:  2:1:0:0:\1:1:0
   337:  2:1:0:1:0:0:\1
   338:  2:1:0:1:0:\1:0
   339:  2:1:0:1:\1:0:0
   340:  2:1:0:\1:0:0:1
   341:  2:1:0:\1:0:1:0
   342:  2:1:0:\1:1:0:0
   343:  2:1:1:0:0:0:\1
   344:  2:1:1:0:0:\1:0
   345:  2:1:1:0:\1:0:0
   346:  2:1:1:\1:0:0:0
   347:  2:1:\1:0:0:0:1
   348:  2:1:\1:0:0:1:0
   349:  2:1:\1:0:1:0:0
   350:  2:1:\1:1:0:0:0
   351:  2:\1:0:0:0:1:1
   352:  2:\1:0:0:1:0:1
   353:  2:\1:0:0:1:1:0
   354:  2:\1:0:1:0:0:1
   355:  2:\1:0:1:0:1:0
   356:  2:\1:0:1:1:0:0
   357:  2:\1:1:0:0:0:1
   358:  2:\1:1:0:0:1:0
   359:  2:\1:1:0:1:0:0
   360:  2:\1:1:1:0:0:0
   361:  \1:0:0:0:1:1:2
   362:  \1:0:0:0:1:2:1
   363:  \1:0:0:0:2:1:1
   364:  \1:0:0:1:0:1:2
   365:  \1:0:0:1:0:2:1
   366:  \1:0:0:1:1:0:2
   367:  \1:0:0:1:1:2:0
   368:  \1:0:0:1:2:0:1
   369:  \1:0:0:1:2:1:0
   370:  \1:0:0:2:0:1:1
   371:  \1:0:0:2:1:0:1
   372:  \1:0:0:2:1:1:0
   373:  \1:0:1:0:0:1:2
   374:  \1:0:1:0:0:2:1
   375:  \1:0:1:0:1:0:2
   376:  \1:0:1:0:1:2:0
   377:  \1:0:1:0:2:0:1
   378:  \1:0:1:0:2:1:0
   379:  \1:0:1:1:0:0:2
   380:  \1:0:1:1:0:2:0
   381:  \1:0:1:1:2:0:0
   382:  \1:0:1:2:0:0:1
   383:  \1:0:1:2:0:1:0
   384:  \1:0:1:2:1:0:0
   385:  \1:0:2:0:0:1:1
   386:  \1:0:2:0:1:0:1
   387:  \1:0:2:0:1:1:0
   388:  \1:0:2:1:0:0:1
   389:  \1:0:2:1:0:1:0
   390:  \1:0:2:1:1:0:0
   391:  \1:1:0:0:0:1:2
   392:  \1:1:0:0:0:2:1
   393:  \1:1:0:0:1:0:2
   394:  \1:1:0:0:1:2:0
   395:  \1:1:0:0:2:0:1
   396:  \1:1:0:0:2:1:0
   397:  \1:1:0:1:0:0:2
   398:  \1:1:0:1:0:2:0
   399:  \1:1:0:1:2:0:0
   400:  \1:1:0:2:0:0:1
   401:  \1:1:0:2:0:1:0
   402:  \1:1:0:2:1:0:0
   403:  \1:1:1:0:0:0:2
   404:  \1:1:1:0:0:2:0
   405:  \1:1:1:0:2:0:0
   406:  \1:1:1:2:0:0:0
   407:  \1:1:2:0:0:0:1
   408:  \1:1:2:0:0:1:0
   409:  \1:1:2:0:1:0:0
   410:  \1:1:2:1:0:0:0
   411:  \1:2:0:0:0:1:1
   412:  \1:2:0:0:1:0:1
   413:  \1:2:0:0:1:1:0
   414:  \1:2:0:1:0:0:1
   415:  \1:2:0:1:0:1:0
   416:  \1:2:0:1:1:0:0
   417:  \1:2:1:0:0:0:1
   418:  \1:2:1:0:0:1:0
   419:  \1:2:1:0:1:0:0
   420:  \1:2:1:1:0:0:0
   421:  1:1:1:2:2:0:\2
   422:  1:1:1:2:2:\2:0
   423:  1:1:1:2:0:2:\2
   424:  1:1:1:2:0:\2:2
   425:  1:1:1:2:\2:2:0
   426:  1:1:1:2:\2:0:2
   427:  1:1:1:0:2:2:\2
   428:  1:1:1:0:2:\2:2
   429:  1:1:1:0:\2:2:2
   430:  1:1:1:\2:2:2:0
   431:  1:1:1:\2:2:0:2
   432:  1:1:1:\2:0:2:2
   433:  1:1:2:1:2:0:\2
   434:  1:1:2:1:2:\2:0
   435:  1:1:2:1:0:2:\2
   436:  1:1:2:1:0:\2:2
   437:  1:1:2:1:\2:2:0
   438:  1:1:2:1:\2:0:2
   439:  1:1:2:2:1:0:\2
   440:  1:1:2:2:1:\2:0
   441:  1:1:2:2:0:1:\2
   442:  1:1:2:2:0:\2:1
   443:  1:1:2:2:\2:1:0
   444:  1:1:2:2:\2:0:1
   445:  1:1:2:0:1:2:\2
   446:  1:1:2:0:1:\2:2
   447:  1:1:2:0:2:1:\2
   448:  1:1:2:0:2:\2:1
   449:  1:1:2:0:\2:1:2
   450:  1:1:2:0:\2:2:1
   451:  1:1:2:\2:1:2:0
   452:  1:1:2:\2:1:0:2
   453:  1:1:2:\2:2:1:0
   454:  1:1:2:\2:2:0:1
   455:  1:1:2:\2:0:1:2
   456:  1:1:2:\2:0:2:1
   457:  1:1:0:1:2:2:\2
   458:  1:1:0:1:2:\2:2
   459:  1:1:0:1:\2:2:2
   460:  1:1:0:2:1:2:\2
   461:  1:1:0:2:1:\2:2
   462:  1:1:0:2:2:1:\2
   463:  1:1:0:2:2:\2:1
   464:  1:1:0:2:\2:1:2
   465:  1:1:0:2:\2:2:1
   466:  1:1:0:\2:1:2:2
   467:  1:1:0:\2:2:1:2
   468:  1:1:0:\2:2:2:1
   469:  1:1:\2:1:2:2:0
   470:  1:1:\2:1:2:0:2
   471:  1:1:\2:1:0:2:2
   472:  1:1:\2:2:1:2:0
   473:  1:1:\2:2:1:0:2
   474:  1:1:\2:2:2:1:0
   475:  1:1:\2:2:2:0:1
   476:  1:1:\2:2:0:1:2
   477:  1:1:\2:2:0:2:1
   478:  1:1:\2:0:1:2:2
   479:  1:1:\2:0:2:1:2
   480:  1:1:\2:0:2:2:1
   481:  1:2:1:1:2:0:\2
   482:  1:2:1:1:2:\2:0
   483:  1:2:1:1:0:2:\2
   484:  1:2:1:1:0:\2:2
   485:  1:2:1:1:\2:2:0
   486:  1:2:1:1:\2:0:2
   487:  1:2:1:2:1:0:\2
   488:  1:2:1:2:1:\2:0
   489:  1:2:1:2:0:1:\2
   490:  1:2:1:2:0:\2:1
   491:  1:2:1:2:\2:1:0
   492:  1:2:1:2:\2:0:1
   493:  1:2:1:0:1:2:\2
   494:  1:2:1:0:1:\2:2
   495:  1:2:1:0:2:1:\2
   496:  1:2:1:0:2:\2:1
   497:  1:2:1:0:\2:1:2
   498:  1:2:1:0:\2:2:1
   499:  1:2:1:\2:1:2:0
   500:  1:2:1:\2:1:0:2
   501:  1:2:1:\2:2:1:0
   502:  1:2:1:\2:2:0:1
   503:  1:2:1:\2:0:1:2
   504:  1:2:1:\2:0:2:1
   505:  1:2:2:1:1:0:\2
   506:  1:2:2:1:1:\2:0
   507:  1:2:2:1:0:1:\2
   508:  1:2:2:1:0:\2:1
   509:  1:2:2:1:\2:1:0
   510:  1:2:2:1:\2:0:1
   511:  1:2:2:0:1:1:\2
   512:  1:2:2:0:1:\2:1
   513:  1:2:2:0:\2:1:1
   514:  1:2:2:\2:1:1:0
   515:  1:2:2:\2:1:0:1
   516:  1:2:2:\2:0:1:1
   517:  1:2:0:1:1:2:\2
   518:  1:2:0:1:1:\2:2
   519:  1:2:0:1:2:1:\2
   520:  1:2:0:1:2:\2:1
   521:  1:2:0:1:\2:1:2
   522:  1:2:0:1:\2:2:1
   523:  1:2:0:2:1:1:\2
   524:  1:2:0:2:1:\2:1
   525:  1:2:0:2:\2:1:1
   526:  1:2:0:\2:1:1:2
   527:  1:2:0:\2:1:2:1
   528:  1:2:0:\2:2:1:1
   529:  1:2:\2:1:1:2:0
   530:  1:2:\2:1:1:0:2
   531:  1:2:\2:1:2:1:0
   532:  1:2:\2:1:2:0:1
   533:  1:2:\2:1:0:1:2
   534:  1:2:\2:1:0:2:1
   535:  1:2:\2:2:1:1:0
   536:  1:2:\2:2:1:0:1
   537:  1:2:\2:2:0:1:1
   538:  1:2:\2:0:1:1:2
   539:  1:2:\2:0:1:2:1
   540:  1:2:\2:0:2:1:1
   541:  1:0:1:1:2:2:\2
   542:  1:0:1:1:2:\2:2
   543:  1:0:1:1:\2:2:2
   544:  1:0:1:2:1:2:\2
   545:  1:0:1:2:1:\2:2
   546:  1:0:1:2:2:1:\2
   547:  1:0:1:2:2:\2:1
   548:  1:0:1:2:\2:1:2
   549:  1:0:1:2:\2:2:1
   550:  1:0:1:\2:1:2:2
   551:  1:0:1:\2:2:1:2
   552:  1:0:1:\2:2:2:1
   553:  1:0:2:1:1:2:\2
   554:  1:0:2:1:1:\2:2
   555:  1:0:2:1:2:1:\2
   556:  1:0:2:1:2:\2:1
   557:  1:0:2:1:\2:1:2
   558:  1:0:2:1:\2:2:1
   559:  1:0:2:2:1:1:\2
   560:  1:0:2:2:1:\2:1
   561:  1:0:2:2:\2:1:1
   562:  1:0:2:\2:1:1:2
   563:  1:0:2:\2:1:2:1
   564:  1:0:2:\2:2:1:1
   565:  1:0:\2:1:1:2:2
   566:  1:0:\2:1:2:1:2
   567:  1:0:\2:1:2:2:1
   568:  1:0:\2:2:1:1:2
   569:  1:0:\2:2:1:2:1
   570:  1:0:\2:2:2:1:1
   571:  1:\2:1:1:2:2:0
   572:  1:\2:1:1:2:0:2
   573:  1:\2:1:1:0:2:2
   574:  1:\2:1:2:1:2:0
   575:  1:\2:1:2:1:0:2
   576:  1:\2:1:2:2:1:0
   577:  1:\2:1:2:2:0:1
   578:  1:\2:1:2:0:1:2
   579:  1:\2:1:2:0:2:1
   580:  1:\2:1:0:1:2:2
   581:  1:\2:1:0:2:1:2
   582:  1:\2:1:0:2:2:1
   583:  1:\2:2:1:1:2:0
   584:  1:\2:2:1:1:0:2
   585:  1:\2:2:1:2:1:0
   586:  1:\2:2:1:2:0:1
   587:  1:\2:2:1:0:1:2
   588:  1:\2:2:1:0:2:1
   589:  1:\2:2:2:1:1:0
   590:  1:\2:2:2:1:0:1
   591:  1:\2:2:2:0:1:1
   592:  1:\2:2:0:1:1:2
   593:  1:\2:2:0:1:2:1
   594:  1:\2:2:0:2:1:1
   595:  1:\2:0:1:1:2:2
   596:  1:\2:0:1:2:1:2
   597:  1:\2:0:1:2:2:1
   598:  1:\2:0:2:1:1:2
   599:  1:\2:0:2:1:2:1
   600:  1:\2:0:2:2:1:1
   601:  2:1:1:1:2:0:\2
   602:  2:1:1:1:2:\2:0
   603:  2:1:1:1:0:2:\2
   604:  2:1:1:1:0:\2:2
   605:  2:1:1:1:\2:2:0
   606:  2:1:1:1:\2:0:2
   607:  2:1:1:2:1:0:\2
   608:  2:1:1:2:1:\2:0
   609:  2:1:1:2:0:1:\2
   610:  2:1:1:2:0:\2:1
   611:  2:1:1:2:\2:1:0
   612:  2:1:1:2:\2:0:1
   613:  2:1:1:0:1:2:\2
   614:  2:1:1:0:1:\2:2
   615:  2:1:1:0:2:1:\2
   616:  2:1:1:0:2:\2:1
   617:  2:1:1:0:\2:1:2
   618:  2:1:1:0:\2:2:1
   619:  2:1:1:\2:1:2:0
   620:  2:1:1:\2:1:0:2
   621:  2:1:1:\2:2:1:0
   622:  2:1:1:\2:2:0:1
   623:  2:1:1:\2:0:1:2
   624:  2:1:1:\2:0:2:1
   625:  2:1:2:1:1:0:\2
   626:  2:1:2:1:1:\2:0
   627:  2:1:2:1:0:1:\2
   628:  2:1:2:1:0:\2:1
   629:  2:1:2:1:\2:1:0
   630:  2:1:2:1:\2:0:1
   631:  2:1:2:0:1:1:\2
   632:  2:1:2:0:1:\2:1
   633:  2:1:2:0:\2:1:1
   634:  2:1:2:\2:1:1:0
   635:  2:1:2:\2:1:0:1
   636:  2:1:2:\2:0:1:1
   637:  2:1:0:1:1:2:\2
   638:  2:1:0:1:1:\2:2
   639:  2:1:0:1:2:1:\2
   640:  2:1:0:1:2:\2:1
   641:  2:1:0:1:\2:1:2
   642:  2:1:0:1:\2:2:1
   643:  2:1:0:2:1:1:\2
   644:  2:1:0:2:1:\2:1
   645:  2:1:0:2:\2:1:1
   646:  2:1:0:\2:1:1:2
   647:  2:1:0:\2:1:2:1
   648:  2:1:0:\2:2:1:1
   649:  2:1:\2:1:1:2:0
   650:  2:1:\2:1:1:0:2
   651:  2:1:\2:1:2:1:0
   652:  2:1:\2:1:2:0:1
   653:  2:1:\2:1:0:1:2
   654:  2:1:\2:1:0:2:1
   655:  2:1:\2:2:1:1:0
   656:  2:1:\2:2:1:0:1
   657:  2:1:\2:2:0:1:1
   658:  2:1:\2:0:1:1:2
   659:  2:1:\2:0:1:2:1
   660:  2:1:\2:0:2:1:1
   661:  2:2:1:1:1:0:\2
   662:  2:2:1:1:1:\2:0
   663:  2:2:1:1:0:1:\2
   664:  2:2:1:1:0:\2:1
   665:  2:2:1:1:\2:1:0
   666:  2:2:1:1:\2:0:1
   667:  2:2:1:0:1:1:\2
   668:  2:2:1:0:1:\2:1
   669:  2:2:1:0:\2:1:1
   670:  2:2:1:\2:1:1:0
   671:  2:2:1:\2:1:0:1
   672:  2:2:1:\2:0:1:1
   673:  2:2:0:1:1:1:\2
   674:  2:2:0:1:1:\2:1
   675:  2:2:0:1:\2:1:1
   676:  2:2:0:\2:1:1:1
   677:  2:2:\2:1:1:1:0
   678:  2:2:\2:1:1:0:1
   679:  2:2:\2:1:0:1:1
   680:  2:2:\2:0:1:1:1
   681:  2:0:1:1:1:2:\2
   682:  2:0:1:1:1:\2:2
   683:  2:0:1:1:2:1:\2
   684:  2:0:1:1:2:\2:1
   685:  2:0:1:1:\2:1:2
   686:  2:0:1:1:\2:2:1
   687:  2:0:1:2:1:1:\2
   688:  2:0:1:2:1:\2:1
   689:  2:0:1:2:\2:1:1
   690:  2:0:1:\2:1:1:2
   691:  2:0:1:\2:1:2:1
   692:  2:0:1:\2:2:1:1
   693:  2:0:2:1:1:1:\2
   694:  2:0:2:1:1:\2:1
   695:  2:0:2:1:\2:1:1
   696:  2:0:2:\2:1:1:1
   697:  2:0:\2:1:1:1:2
   698:  2:0:\2:1:1:2:1
   699:  2:0:\2:1:2:1:1
   700:  2:0:\2:2:1:1:1
   701:  2:\2:1:1:1:2:0
   702:  2:\2:1:1:1:0:2
   703:  2:\2:1:1:2:1:0
   704:  2:\2:1:1:2:0:1
   705:  2:\2:1:1:0:1:2
   706:  2:\2:1:1:0:2:1
   707:  2:\2:1:2:1:1:0
   708:  2:\2:1:2:1:0:1
   709:  2:\2:1:2:0:1:1
   710:  2:\2:1:0:1:1:2
   711:  2:\2:1:0:1:2:1
   712:  2:\2:1:0:2:1:1
   713:  2:\2:2:1:1:1:0
   714:  2:\2:2:1:1:0:1
   715:  2:\2:2:1:0:1:1
   716:  2:\2:2:0:1:1:1
   717:  2:\2:0:1:1:1:2
   718:  2:\2:0:1:1:2:1
   719:  2:\2:0:1:2:1:1
   720:  2:\2:0:2:1:1:1
   721:  0:1:1:1:2:2:\2
   722:  0:1:1:1:2:\2:2
   723:  0:1:1:1:\2:2:2
   724:  0:1:1:2:1:2:\2
   725:  0:1:1:2:1:\2:2
   726:  0:1:1:2:2:1:\2
   727:  0:1:1:2:2:\2:1
   728:  0:1:1:2:\2:1:2
   729:  0:1:1:2:\2:2:1
   730:  0:1:1:\2:1:2:2
   731:  0:1:1:\2:2:1:2
   732:  0:1:1:\2:2:2:1
   733:  0:1:2:1:1:2:\2
   734:  0:1:2:1:1:\2:2
   735:  0:1:2:1:2:1:\2
   736:  0:1:2:1:2:\2:1
   737:  0:1:2:1:\2:1:2
   738:  0:1:2:1:\2:2:1
   739:  0:1:2:2:1:1:\2
   740:  0:1:2:2:1:\2:1
   741:  0:1:2:2:\2:1:1
   742:  0:1:2:\2:1:1:2
   743:  0:1:2:\2:1:2:1
   744:  0:1:2:\2:2:1:1
   745:  0:1:\2:1:1:2:2
   746:  0:1:\2:1:2:1:2
   747:  0:1:\2:1:2:2:1
   748:  0:1:\2:2:1:1:2
   749:  0:1:\2:2:1:2:1
   750:  0:1:\2:2:2:1:1
   751:  0:2:1:1:1:2:\2
   752:  0:2:1:1:1:\2:2
   753:  0:2:1:1:2:1:\2
   754:  0:2:1:1:2:\2:1
   755:  0:2:1:1:\2:1:2
   756:  0:2:1:1:\2:2:1
   757:  0:2:1:2:1:1:\2
   758:  0:2:1:2:1:\2:1
   759:  0:2:1:2:\2:1:1
   760:  0:2:1:\2:1:1:2
   761:  0:2:1:\2:1:2:1
   762:  0:2:1:\2:2:1:1
   763:  0:2:2:1:1:1:\2
   764:  0:2:2:1:1:\2:1
   765:  0:2:2:1:\2:1:1
   766:  0:2:2:\2:1:1:1
   767:  0:2:\2:1:1:1:2
   768:  0:2:\2:1:1:2:1
   769:  0:2:\2:1:2:1:1
   770:  0:2:\2:2:1:1:1
   771:  0:\2:1:1:1:2:2
   772:  0:\2:1:1:2:1:2
   773:  0:\2:1:1:2:2:1
   774:  0:\2:1:2:1:1:2
   775:  0:\2:1:2:1:2:1
   776:  0:\2:1:2:2:1:1
   777:  0:\2:2:1:1:1:2
   778:  0:\2:2:1:1:2:1
   779:  0:\2:2:1:2:1:1
   780:  0:\2:2:2:1:1:1
   781:  \2:1:1:1:2:2:0
   782:  \2:1:1:1:2:0:2
   783:  \2:1:1:1:0:2:2
   784:  \2:1:1:2:1:2:0
   785:  \2:1:1:2:1:0:2
   786:  \2:1:1:2:2:1:0
   787:  \2:1:1:2:2:0:1
   788:  \2:1:1:2:0:1:2
   789:  \2:1:1:2:0:2:1
   790:  \2:1:1:0:1:2:2
   791:  \2:1:1:0:2:1:2
   792:  \2:1:1:0:2:2:1
   793:  \2:1:2:1:1:2:0
   794:  \2:1:2:1:1:0:2
   795:  \2:1:2:1:2:1:0
   796:  \2:1:2:1:2:0:1
   797:  \2:1:2:1:0:1:2
   798:  \2:1:2:1:0:2:1
   799:  \2:1:2:2:1:1:0
   800:  \2:1:2:2:1:0:1
   801:  \2:1:2:2:0:1:1
   802:  \2:1:2:0:1:1:2
   803:  \2:1:2:0:1:2:1
   804:  \2:1:2:0:2:1:1
   805:  \2:1:0:1:1:2:2
   806:  \2:1:0:1:2:1:2
   807:  \2:1:0:1:2:2:1
   808:  \2:1:0:2:1:1:2
   809:  \2:1:0:2:1:2:1
   810:  \2:1:0:2:2:1:1
   811:  \2:2:1:1:1:2:0
   812:  \2:2:1:1:1:0:2
   813:  \2:2:1:1:2:1:0
   814:  \2:2:1:1:2:0:1
   815:  \2:2:1:1:0:1:2
   816:  \2:2:1:1:0:2:1
   817:  \2:2:1:2:1:1:0
   818:  \2:2:1:2:1:0:1
   819:  \2:2:1:2:0:1:1
   820:  \2:2:1:0:1:1:2
   821:  \2:2:1:0:1:2:1
   822:  \2:2:1:0:2:1:1
   823:  \2:2:2:1:1:1:0
   824:  \2:2:2:1:1:0:1
   825:  \2:2:2:1:0:1:1
   826:  \2:2:2:0:1:1:1
   827:  \2:2:0:1:1:1:2
   828:  \2:2:0:1:1:2:1
   829:  \2:2:0:1:2:1:1
   830:  \2:2:0:2:1:1:1
   831:  \2:0:1:1:1:2:2
   832:  \2:0:1:1:2:1:2
   833:  \2:0:1:1:2:2:1
   834:  \2:0:1:2:1:1:2
   835:  \2:0:1:2:1:2:1
   836:  \2:0:1:2:2:1:1
   837:  \2:0:2:1:1:1:2
   838:  \2:0:2:1:1:2:1
   839:  \2:0:2:1:2:1:1
   840:  \2:0:2:2:1:1:1
   841:  2:2:2:0:0:1:\0
   842:  2:2:2:0:0:\0:1
   843:  2:2:2:0:1:0:\0
   844:  2:2:2:0:1:\0:0
   845:  2:2:2:0:\0:0:1
   846:  2:2:2:0:\0:1:0
   847:  2:2:2:1:0:0:\0
   848:  2:2:2:1:0:\0:0
   849:  2:2:2:1:\0:0:0
   850:  2:2:2:\0:0:0:1
   851:  2:2:2:\0:0:1:0
   852:  2:2:2:\0:1:0:0
   853:  2:2:0:2:0:1:\0
   854:  2:2:0:2:0:\0:1
   855:  2:2:0:2:1:0:\0
   856:  2:2:0:2:1:\0:0
   857:  2:2:0:2:\0:0:1
   858:  2:2:0:2:\0:1:0
   859:  2:2:0:0:2:1:\0
   860:  2:2:0:0:2:\0:1
   861:  2:2:0:0:1:2:\0
   862:  2:2:0:0:1:\0:2
   863:  2:2:0:0:\0:2:1
   864:  2:2:0:0:\0:1:2
   865:  2:2:0:1:2:0:\0
   866:  2:2:0:1:2:\0:0
   867:  2:2:0:1:0:2:\0
   868:  2:2:0:1:0:\0:2
   869:  2:2:0:1:\0:2:0
   870:  2:2:0:1:\0:0:2
   871:  2:2:0:\0:2:0:1
   872:  2:2:0:\0:2:1:0
   873:  2:2:0:\0:0:2:1
   874:  2:2:0:\0:0:1:2
   875:  2:2:0:\0:1:2:0
   876:  2:2:0:\0:1:0:2
   877:  2:2:1:2:0:0:\0
   878:  2:2:1:2:0:\0:0
   879:  2:2:1:2:\0:0:0
   880:  2:2:1:0:2:0:\0
   881:  2:2:1:0:2:\0:0
   882:  2:2:1:0:0:2:\0
   883:  2:2:1:0:0:\0:2
   884:  2:2:1:0:\0:2:0
   885:  2:2:1:0:\0:0:2
   886:  2:2:1:\0:2:0:0
   887:  2:2:1:\0:0:2:0
   888:  2:2:1:\0:0:0:2
   889:  2:2:\0:2:0:0:1
   890:  2:2:\0:2:0:1:0
   891:  2:2:\0:2:1:0:0
   892:  2:2:\0:0:2:0:1
   893:  2:2:\0:0:2:1:0
   894:  2:2:\0:0:0:2:1
   895:  2:2:\0:0:0:1:2
   896:  2:2:\0:0:1:2:0
   897:  2:2:\0:0:1:0:2
   898:  2:2:\0:1:2:0:0
   899:  2:2:\0:1:0:2:0
   900:  2:2:\0:1:0:0:2
   901:  2:0:2:2:0:1:\0
   902:  2:0:2:2:0:\0:1
   903:  2:0:2:2:1:0:\0
   904:  2:0:2:2:1:\0:0
   905:  2:0:2:2:\0:0:1
   906:  2:0:2:2:\0:1:0
   907:  2:0:2:0:2:1:\0
   908:  2:0:2:0:2:\0:1
   909:  2:0:2:0:1:2:\0
   910:  2:0:2:0:1:\0:2
   911:  2:0:2:0:\0:2:1
   912:  2:0:2:0:\0:1:2
   913:  2:0:2:1:2:0:\0
   914:  2:0:2:1:2:\0:0
   915:  2:0:2:1:0:2:\0
   916:  2:0:2:1:0:\0:2
   917:  2:0:2:1:\0:2:0
   918:  2:0:2:1:\0:0:2
   919:  2:0:2:\0:2:0:1
   920:  2:0:2:\0:2:1:0
   921:  2:0:2:\0:0:2:1
   922:  2:0:2:\0:0:1:2
   923:  2:0:2:\0:1:2:0
   924:  2:0:2:\0:1:0:2
   925:  2:0:0:2:2:1:\0
   926:  2:0:0:2:2:\0:1
   927:  2:0:0:2:1:2:\0
   928:  2:0:0:2:1:\0:2
   929:  2:0:0:2:\0:2:1
   930:  2:0:0:2:\0:1:2
   931:  2:0:0:1:2:2:\0
   932:  2:0:0:1:2:\0:2
   933:  2:0:0:1:\0:2:2
   934:  2:0:0:\0:2:2:1
   935:  2:0:0:\0:2:1:2
   936:  2:0:0:\0:1:2:2
   937:  2:0:1:2:2:0:\0
   938:  2:0:1:2:2:\0:0
   939:  2:0:1:2:0:2:\0
   940:  2:0:1:2:0:\0:2
   941:  2:0:1:2:\0:2:0
   942:  2:0:1:2:\0:0:2
   943:  2:0:1:0:2:2:\0
   944:  2:0:1:0:2:\0:2
   945:  2:0:1:0:\0:2:2
   946:  2:0:1:\0:2:2:0
   947:  2:0:1:\0:2:0:2
   948:  2:0:1:\0:0:2:2
   949:  2:0:\0:2:2:0:1
   950:  2:0:\0:2:2:1:0
   951:  2:0:\0:2:0:2:1
   952:  2:0:\0:2:0:1:2
   953:  2:0:\0:2:1:2:0
   954:  2:0:\0:2:1:0:2
   955:  2:0:\0:0:2:2:1
   956:  2:0:\0:0:2:1:2
   957:  2:0:\0:0:1:2:2
   958:  2:0:\0:1:2:2:0
   959:  2:0:\0:1:2:0:2
   960:  2:0:\0:1:0:2:2
   961:  2:1:2:2:0:0:\0
   962:  2:1:2:2:0:\0:0
   963:  2:1:2:2:\0:0:0
   964:  2:1:2:0:2:0:\0
   965:  2:1:2:0:2:\0:0
   966:  2:1:2:0:0:2:\0
   967:  2:1:2:0:0:\0:2
   968:  2:1:2:0:\0:2:0
   969:  2:1:2:0:\0:0:2
   970:  2:1:2:\0:2:0:0
   971:  2:1:2:\0:0:2:0
   972:  2:1:2:\0:0:0:2
   973:  2:1:0:2:2:0:\0
   974:  2:1:0:2:2:\0:0
   975:  2:1:0:2:0:2:\0
   976:  2:1:0:2:0:\0:2
   977:  2:1:0:2:\0:2:0
   978:  2:1:0:2:\0:0:2
   979:  2:1:0:0:2:2:\0
   980:  2:1:0:0:2:\0:2
   981:  2:1:0:0:\0:2:2
   982:  2:1:0:\0:2:2:0
   983:  2:1:0:\0:2:0:2
   984:  2:1:0:\0:0:2:2
   985:  2:1:\0:2:2:0:0
   986:  2:1:\0:2:0:2:0
   987:  2:1:\0:2:0:0:2
   988:  2:1:\0:0:2:2:0
   989:  2:1:\0:0:2:0:2
   990:  2:1:\0:0:0:2:2
   991:  2:\0:2:2:0:0:1
   992:  2:\0:2:2:0:1:0
   993:  2:\0:2:2:1:0:0
   994:  2:\0:2:0:2:0:1
   995:  2:\0:2:0:2:1:0
   996:  2:\0:2:0:0:2:1
   997:  2:\0:2:0:0:1:2
   998:  2:\0:2:0:1:2:0
   999:  2:\0:2:0:1:0:2
  1000:  2:\0:2:1:2:0:0
  1001:  2:\0:2:1:0:2:0
  1002:  2:\0:2:1:0:0:2
  1003:  2:\0:0:2:2:0:1
  1004:  2:\0:0:2:2:1:0
  1005:  2:\0:0:2:0:2:1
  1006:  2:\0:0:2:0:1:2
  1007:  2:\0:0:2:1:2:0
  1008:  2:\0:0:2:1:0:2
  1009:  2:\0:0:0:2:2:1
  1010:  2:\0:0:0:2:1:2
  1011:  2:\0:0:0:1:2:2
  1012:  2:\0:0:1:2:2:0
  1013:  2:\0:0:1:2:0:2
  1014:  2:\0:0:1:0:2:2
  1015:  2:\0:1:2:2:0:0
  1016:  2:\0:1:2:0:2:0
  1017:  2:\0:1:2:0:0:2
  1018:  2:\0:1:0:2:2:0
  1019:  2:\0:1:0:2:0:2
  1020:  2:\0:1:0:0:2:2
  1021:  0:2:2:2:0:1:\0
  1022:  0:2:2:2:0:\0:1
  1023:  0:2:2:2:1:0:\0
  1024:  0:2:2:2:1:\0:0
  1025:  0:2:2:2:\0:0:1
  1026:  0:2:2:2:\0:1:0
  1027:  0:2:2:0:2:1:\0
  1028:  0:2:2:0:2:\0:1
  1029:  0:2:2:0:1:2:\0
  1030:  0:2:2:0:1:\0:2
  1031:  0:2:2:0:\0:2:1
  1032:  0:2:2:0:\0:1:2
  1033:  0:2:2:1:2:0:\0
  1034:  0:2:2:1:2:\0:0
  1035:  0:2:2:1:0:2:\0
  1036:  0:2:2:1:0:\0:2
  1037:  0:2:2:1:\0:2:0
  1038:  0:2:2:1:\0:0:2
  1039:  0:2:2:\0:2:0:1
  1040:  0:2:2:\0:2:1:0
  1041:  0:2:2:\0:0:2:1
  1042:  0:2:2:\0:0:1:2
  1043:  0:2:2:\0:1:2:0
  1044:  0:2:2:\0:1:0:2
  1045:  0:2:0:2:2:1:\0
  1046:  0:2:0:2:2:\0:1
  1047:  0:2:0:2:1:2:\0
  1048:  0:2:0:2:1:\0:2
  1049:  0:2:0:2:\0:2:1
  1050:  0:2:0:2:\0:1:2
  1051:  0:2:0:1:2:2:\0
  1052:  0:2:0:1:2:\0:2
  1053:  0:2:0:1:\0:2:2
  1054:  0:2:0:\0:2:2:1
  1055:  0:2:0:\0:2:1:2
  1056:  0:2:0:\0:1:2:2
  1057:  0:2:1:2:2:0:\0
  1058:  0:2:1:2:2:\0:0
  1059:  0:2:1:2:0:2:\0
  1060:  0:2:1:2:0:\0:2
  1061:  0:2:1:2:\0:2:0
  1062:  0:2:1:2:\0:0:2
  1063:  0:2:1:0:2:2:\0
  1064:  0:2:1:0:2:\0:2
  1065:  0:2:1:0:\0:2:2
  1066:  0:2:1:\0:2:2:0
  1067:  0:2:1:\0:2:0:2
  1068:  0:2:1:\0:0:2:2
  1069:  0:2:\0:2:2:0:1
  1070:  0:2:\0:2:2:1:0
  1071:  0:2:\0:2:0:2:1
  1072:  0:2:\0:2:0:1:2
  1073:  0:2:\0:2:1:2:0
  1074:  0:2:\0:2:1:0:2
  1075:  0:2:\0:0:2:2:1
  1076:  0:2:\0:0:2:1:2
  1077:  0:2:\0:0:1:2:2
  1078:  0:2:\0:1:2:2:0
  1079:  0:2:\0:1:2:0:2
  1080:  0:2:\0:1:0:2:2
  1081:  0:0:2:2:2:1:\0
  1082:  0:0:2:2:2:\0:1
  1083:  0:0:2:2:1:2:\0
  1084:  0:0:2:2:1:\0:2
  1085:  0:0:2:2:\0:2:1
  1086:  0:0:2:2:\0:1:2
  1087:  0:0:2:1:2:2:\0
  1088:  0:0:2:1:2:\0:2
  1089:  0:0:2:1:\0:2:2
  1090:  0:0:2:\0:2:2:1
  1091:  0:0:2:\0:2:1:2
  1092:  0:0:2:\0:1:2:2
  1093:  0:0:1:2:2:2:\0
  1094:  0:0:1:2:2:\0:2
  1095:  0:0:1:2:\0:2:2
  1096:  0:0:1:\0:2:2:2
  1097:  0:0:\0:2:2:2:1
  1098:  0:0:\0:2:2:1:2
  1099:  0:0:\0:2:1:2:2
  1100:  0:0:\0:1:2:2:2
  1101:  0:1:2:2:2:0:\0
  1102:  0:1:2:2:2:\0:0
  1103:  0:1:2:2:0:2:\0
  1104:  0:1:2:2:0:\0:2
  1105:  0:1:2:2:\0:2:0
  1106:  0:1:2:2:\0:0:2
  1107:  0:1:2:0:2:2:\0
  1108:  0:1:2:0:2:\0:2
  1109:  0:1:2:0:\0:2:2
  1110:  0:1:2:\0:2:2:0
  1111:  0:1:2:\0:2:0:2
  1112:  0:1:2:\0:0:2:2
  1113:  0:1:0:2:2:2:\0
  1114:  0:1:0:2:2:\0:2
  1115:  0:1:0:2:\0:2:2
  1116:  0:1:0:\0:2:2:2
  1117:  0:1:\0:2:2:2:0
  1118:  0:1:\0:2:2:0:2
  1119:  0:1:\0:2:0:2:2
  1120:  0:1:\0:0:2:2:2
  1121:  0:\0:2:2:2:0:1
  1122:  0:\0:2:2:2:1:0
  1123:  0:\0:2:2:0:2:1
  1124:  0:\0:2:2:0:1:2
  1125:  0:\0:2:2:1:2:0
  1126:  0:\0:2:2:1:0:2
  1127:  0:\0:2:0:2:2:1
  1128:  0:\0:2:0:2:1:2
  1129:  0:\0:2:0:1:2:2
  1130:  0:\0:2:1:2:2:0
  1131:  0:\0:2:1:2:0:2
  1132:  0:\0:2:1:0:2:2
  1133:  0:\0:0:2:2:2:1
  1134:  0:\0:0:2:2:1:2
  1135:  0:\0:0:2:1:2:2
  1136:  0:\0:0:1:2:2:2
  1137:  0:\0:1:2:2:2:0
  1138:  0:\0:1:2:2:0:2
  1139:  0:\0:1:2:0:2:2
  1140:  0:\0:1:0:2:2:2
  1141:  1:2:2:2:0:0:\0
  1142:  1:2:2:2:0:\0:0
  1143:  1:2:2:2:\0:0:0
  1144:  1:2:2:0:2:0:\0
  1145:  1:2:2:0:2:\0:0
  1146:  1:2:2:0:0:2:\0
  1147:  1:2:2:0:0:\0:2
  1148:  1:2:2:0:\0:2:0
  1149:  1:2:2:0:\0:0:2
  1150:  1:2:2:\0:2:0:0
  1151:  1:2:2:\0:0:2:0
  1152:  1:2:2:\0:0:0:2
  1153:  1:2:0:2:2:0:\0
  1154:  1:2:0:2:2:\0:0
  1155:  1:2:0:2:0:2:\0
  1156:  1:2:0:2:0:\0:2
  1157:  1:2:0:2:\0:2:0
  1158:  1:2:0:2:\0:0:2
  1159:  1:2:0:0:2:2:\0
  1160:  1:2:0:0:2:\0:2
  1161:  1:2:0:0:\0:2:2
  1162:  1:2:0:\0:2:2:0
  1163:  1:2:0:\0:2:0:2
  1164:  1:2:0:\0:0:2:2
  1165:  1:2:\0:2:2:0:0
  1166:  1:2:\0:2:0:2:0
  1167:  1:2:\0:2:0:0:2
  1168:  1:2:\0:0:2:2:0
  1169:  1:2:\0:0:2:0:2
  1170:  1:2:\0:0:0:2:2
  1171:  1:0:2:2:2:0:\0
  1172:  1:0:2:2:2:\0:0
  1173:  1:0:2:2:0:2:\0
  1174:  1:0:2:2:0:\0:2
  1175:  1:0:2:2:\0:2:0
  1176:  1:0:2:2:\0:0:2
  1177:  1:0:2:0:2:2:\0
  1178:  1:0:2:0:2:\0:2
  1179:  1:0:2:0:\0:2:2
  1180:  1:0:2:\0:2:2:0
  1181:  1:0:2:\0:2:0:2
  1182:  1:0:2:\0:0:2:2
  1183:  1:0:0:2:2:2:\0
  1184:  1:0:0:2:2:\0:2
  1185:  1:0:0:2:\0:2:2
  1186:  1:0:0:\0:2:2:2
  1187:  1:0:\0:2:2:2:0
  1188:  1:0:\0:2:2:0:2
  1189:  1:0:\0:2:0:2:2
  1190:  1:0:\0:0:2:2:2
  1191:  1:\0:2:2:2:0:0
  1192:  1:\0:2:2:0:2:0
  1193:  1:\0:2:2:0:0:2
  1194:  1:\0:2:0:2:2:0
  1195:  1:\0:2:0:2:0:2
  1196:  1:\0:2:0:0:2:2
  1197:  1:\0:0:2:2:2:0
  1198:  1:\0:0:2:2:0:2
  1199:  1:\0:0:2:0:2:2
  1200:  1:\0:0:0:2:2:2
  1201:  \0:2:2:2:0:0:1
  1202:  \0:2:2:2:0:1:0
  1203:  \0:2:2:2:1:0:0
  1204:  \0:2:2:0:2:0:1
  1205:  \0:2:2:0:2:1:0
  1206:  \0:2:2:0:0:2:1
  1207:  \0:2:2:0:0:1:2
  1208:  \0:2:2:0:1:2:0
  1209:  \0:2:2:0:1:0:2
  1210:  \0:2:2:1:2:0:0
  1211:  \0:2:2:1:0:2:0
  1212:  \0:2:2:1:0:0:2
  1213:  \0:2:0:2:2:0:1
  1214:  \0:2:0:2:2:1:0
  1215:  \0:2:0:2:0:2:1
  1216:  \0:2:0:2:0:1:2
  1217:  \0:2:0:2:1:2:0
  1218:  \0:2:0:2:1:0:2
  1219:  \0:2:0:0:2:2:1
  1220:  \0:2:0:0:2:1:2
  1221:  \0:2:0:0:1:2:2
  1222:  \0:2:0:1:2:2:0
  1223:  \0:2:0:1:2:0:2
  1224:  \0:2:0:1:0:2:2
  1225:  \0:2:1:2:2:0:0
  1226:  \0:2:1:2:0:2:0
  1227:  \0:2:1:2:0:0:2
  1228:  \0:2:1:0:2:2:0
  1229:  \0:2:1:0:2:0:2
  1230:  \0:2:1:0:0:2:2
  1231:  \0:0:2:2:2:0:1
  1232:  \0:0:2:2:2:1:0
  1233:  \0:0:2:2:0:2:1
  1234:  \0:0:2:2:0:1:2
  1235:  \0:0:2:2:1:2:0
  1236:  \0:0:2:2:1:0:2
  1237:  \0:0:2:0:2:2:1
  1238:  \0:0:2:0:2:1:2
  1239:  \0:0:2:0:1:2:2
  1240:  \0:0:2:1:2:2:0
  1241:  \0:0:2:1:2:0:2
  1242:  \0:0:2:1:0:2:2
  1243:  \0:0:0:2:2:2:1
  1244:  \0:0:0:2:2:1:2
  1245:  \0:0:0:2:1:2:2
  1246:  \0:0:0:1:2:2:2
  1247:  \0:0:1:2:2:2:0
  1248:  \0:0:1:2:2:0:2
  1249:  \0:0:1:2:0:2:2
  1250:  \0:0:1:0:2:2:2
  1251:  \0:1:2:2:2:0:0
  1252:  \0:1:2:2:0:2:0
  1253:  \0:1:2:2:0:0:2
  1254:  \0:1:2:0:2:2:0
  1255:  \0:1:2:0:2:0:2
  1256:  \0:1:2:0:0:2:2
  1257:  \0:1:0:2:2:2:0
  1258:  \0:1:0:2:2:0:2
  1259:  \0:1:0:2:0:2:2
  1260:  \0:1:0:0:2:2:2
  1261:  0:0:0:2:2:1:\2
  1262:  0:0:0:2:2:\2:1
  1263:  0:0:0:2:1:2:\2
  1264:  0:0:0:2:1:\2:2
  1265:  0:0:0:2:\2:2:1
  1266:  0:0:0:2:\2:1:2
  1267:  0:0:0:1:2:2:\2
  1268:  0:0:0:1:2:\2:2
  1269:  0:0:0:1:\2:2:2
  1270:  0:0:0:\2:2:2:1
  1271:  0:0:0:\2:2:1:2
  1272:  0:0:0:\2:1:2:2
  1273:  0:0:2:0:2:1:\2
  1274:  0:0:2:0:2:\2:1
  1275:  0:0:2:0:1:2:\2
  1276:  0:0:2:0:1:\2:2
  1277:  0:0:2:0:\2:2:1
  1278:  0:0:2:0:\2:1:2
  1279:  0:0:2:2:0:1:\2
  1280:  0:0:2:2:0:\2:1
  1281:  0:0:2:2:1:0:\2
  1282:  0:0:2:2:1:\2:0
  1283:  0:0:2:2:\2:0:1
  1284:  0:0:2:2:\2:1:0
  1285:  0:0:2:1:0:2:\2
  1286:  0:0:2:1:0:\2:2
  1287:  0:0:2:1:2:0:\2
  1288:  0:0:2:1:2:\2:0
  1289:  0:0:2:1:\2:0:2
  1290:  0:0:2:1:\2:2:0
  1291:  0:0:2:\2:0:2:1
  1292:  0:0:2:\2:0:1:2
  1293:  0:0:2:\2:2:0:1
  1294:  0:0:2:\2:2:1:0
  1295:  0:0:2:\2:1:0:2
  1296:  0:0:2:\2:1:2:0
  1297:  0:0:1:0:2:2:\2
  1298:  0:0:1:0:2:\2:2
  1299:  0:0:1:0:\2:2:2
  1300:  0:0:1:2:0:2:\2
  1301:  0:0:1:2:0:\2:2
  1302:  0:0:1:2:2:0:\2
  1303:  0:0:1:2:2:\2:0
  1304:  0:0:1:2:\2:0:2
  1305:  0:0:1:2:\2:2:0
  1306:  0:0:1:\2:0:2:2
  1307:  0:0:1:\2:2:0:2
  1308:  0:0:1:\2:2:2:0
  1309:  0:0:\2:0:2:2:1
  1310:  0:0:\2:0:2:1:2
  1311:  0:0:\2:0:1:2:2
  1312:  0:0:\2:2:0:2:1
  1313:  0:0:\2:2:0:1:2
  1314:  0:0:\2:2:2:0:1
  1315:  0:0:\2:2:2:1:0
  1316:  0:0:\2:2:1:0:2
  1317:  0:0:\2:2:1:2:0
  1318:  0:0:\2:1:0:2:2
  1319:  0:0:\2:1:2:0:2
  1320:  0:0:\2:1:2:2:0
  1321:  0:2:0:0:2:1:\2
  1322:  0:2:0:0:2:\2:1
  1323:  0:2:0:0:1:2:\2
  1324:  0:2:0:0:1:\2:2
  1325:  0:2:0:0:\2:2:1
  1326:  0:2:0:0:\2:1:2
  1327:  0:2:0:2:0:1:\2
  1328:  0:2:0:2:0:\2:1
  1329:  0:2:0:2:1:0:\2
  1330:  0:2:0:2:1:\2:0
  1331:  0:2:0:2:\2:0:1
  1332:  0:2:0:2:\2:1:0
  1333:  0:2:0:1:0:2:\2
  1334:  0:2:0:1:0:\2:2
  1335:  0:2:0:1:2:0:\2
  1336:  0:2:0:1:2:\2:0
  1337:  0:2:0:1:\2:0:2
  1338:  0:2:0:1:\2:2:0
  1339:  0:2:0:\2:0:2:1
  1340:  0:2:0:\2:0:1:2
  1341:  0:2:0:\2:2:0:1
  1342:  0:2:0:\2:2:1:0
  1343:  0:2:0:\2:1:0:2
  1344:  0:2:0:\2:1:2:0
  1345:  0:2:2:0:0:1:\2
  1346:  0:2:2:0:0:\2:1
  1347:  0:2:2:0:1:0:\2
  1348:  0:2:2:0:1:\2:0
  1349:  0:2:2:0:\2:0:1
  1350:  0:2:2:0:\2:1:0
  1351:  0:2:2:1:0:0:\2
  1352:  0:2:2:1:0:\2:0
  1353:  0:2:2:1:\2:0:0
  1354:  0:2:2:\2:0:0:1
  1355:  0:2:2:\2:0:1:0
  1356:  0:2:2:\2:1:0:0
  1357:  0:2:1:0:0:2:\2
  1358:  0:2:1:0:0:\2:2
  1359:  0:2:1:0:2:0:\2
  1360:  0:2:1:0:2:\2:0
  1361:  0:2:1:0:\2:0:2
  1362:  0:2:1:0:\2:2:0
  1363:  0:2:1:2:0:0:\2
  1364:  0:2:1:2:0:\2:0
  1365:  0:2:1:2:\2:0:0
  1366:  0:2:1:\2:0:0:2
  1367:  0:2:1:\2:0:2:0
  1368:  0:2:1:\2:2:0:0
  1369:  0:2:\2:0:0:2:1
  1370:  0:2:\2:0:0:1:2
  1371:  0:2:\2:0:2:0:1
  1372:  0:2:\2:0:2:1:0
  1373:  0:2:\2:0:1:0:2
  1374:  0:2:\2:0:1:2:0
  1375:  0:2:\2:2:0:0:1
  1376:  0:2:\2:2:0:1:0
  1377:  0:2:\2:2:1:0:0
  1378:  0:2:\2:1:0:0:2
  1379:  0:2:\2:1:0:2:0
  1380:  0:2:\2:1:2:0:0
  1381:  0:1:0:0:2:2:\2
  1382:  0:1:0:0:2:\2:2
  1383:  0:1:0:0:\2:2:2
  1384:  0:1:0:2:0:2:\2
  1385:  0:1:0:2:0:\2:2
  1386:  0:1:0:2:2:0:\2
  1387:  0:1:0:2:2:\2:0
  1388:  0:1:0:2:\2:0:2
  1389:  0:1:0:2:\2:2:0
  1390:  0:1:0:\2:0:2:2
  1391:  0:1:0:\2:2:0:2
  1392:  0:1:0:\2:2:2:0
  1393:  0:1:2:0:0:2:\2
  1394:  0:1:2:0:0:\2:2
  1395:  0:1:2:0:2:0:\2
  1396:  0:1:2:0:2:\2:0
  1397:  0:1:2:0:\2:0:2
  1398:  0:1:2:0:\2:2:0
  1399:  0:1:2:2:0:0:\2
  1400:  0:1:2:2:0:\2:0
  1401:  0:1:2:2:\2:0:0
  1402:  0:1:2:\2:0:0:2
  1403:  0:1:2:\2:0:2:0
  1404:  0:1:2:\2:2:0:0
  1405:  0:1:\2:0:0:2:2
  1406:  0:1:\2:0:2:0:2
  1407:  0:1:\2:0:2:2:0
  1408:  0:1:\2:2:0:0:2
  1409:  0:1:\2:2:0:2:0
  1410:  0:1:\2:2:2:0:0
  1411:  0:\2:0:0:2:2:1
  1412:  0:\2:0:0:2:1:2
  1413:  0:\2:0:0:1:2:2
  1414:  0:\2:0:2:0:2:1
  1415:  0:\2:0:2:0:1:2
  1416:  0:\2:0:2:2:0:1
  1417:  0:\2:0:2:2:1:0
  1418:  0:\2:0:2:1:0:2
  1419:  0:\2:0:2:1:2:0
  1420:  0:\2:0:1:0:2:2
  1421:  0:\2:0:1:2:0:2
  1422:  0:\2:0:1:2:2:0
  1423:  0:\2:2:0:0:2:1
  1424:  0:\2:2:0:0:1:2
  1425:  0:\2:2:0:2:0:1
  1426:  0:\2:2:0:2:1:0
  1427:  0:\2:2:0:1:0:2
  1428:  0:\2:2:0:1:2:0
  1429:  0:\2:2:2:0:0:1
  1430:  0:\2:2:2:0:1:0
  1431:  0:\2:2:2:1:0:0
  1432:  0:\2:2:1:0:0:2
  1433:  0:\2:2:1:0:2:0
  1434:  0:\2:2:1:2:0:0
  1435:  0:\2:1:0:0:2:2
  1436:  0:\2:1:0:2:0:2
  1437:  0:\2:1:0:2:2:0
  1438:  0:\2:1:2:0:0:2
  1439:  0:\2:1:2:0:2:0
  1440:  0:\2:1:2:2:0:0
  1441:  2:0:0:0:2:1:\2
  1442:  2:0:0:0:2:\2:1
  1443:  2:0:0:0:1:2:\2
  1444:  2:0:0:0:1:\2:2
  1445:  2:0:0:0:\2:2:1
  1446:  2:0:0:0:\2:1:2
  1447:  2:0:0:2:0:1:\2
  1448:  2:0:0:2:0:\2:1
  1449:  2:0:0:2:1:0:\2
  1450:  2:0:0:2:1:\2:0
  1451:  2:0:0:2:\2:0:1
  1452:  2:0:0:2:\2:1:0
  1453:  2:0:0:1:0:2:\2
  1454:  2:0:0:1:0:\2:2
  1455:  2:0:0:1:2:0:\2
  1456:  2:0:0:1:2:\2:0
  1457:  2:0:0:1:\2:0:2
  1458:  2:0:0:1:\2:2:0
  1459:  2:0:0:\2:0:2:1
  1460:  2:0:0:\2:0:1:2
  1461:  2:0:0:\2:2:0:1
  1462:  2:0:0:\2:2:1:0
  1463:  2:0:0:\2:1:0:2
  1464:  2:0:0:\2:1:2:0
  1465:  2:0:2:0:0:1:\2
  1466:  2:0:2:0:0:\2:1
  1467:  2:0:2:0:1:0:\2
  1468:  2:0:2:0:1:\2:0
  1469:  2:0:2:0:\2:0:1
  1470:  2:0:2:0:\2:1:0
  1471:  2:0:2:1:0:0:\2
  1472:  2:0:2:1:0:\2:0
  1473:  2:0:2:1:\2:0:0
  1474:  2:0:2:\2:0:0:1
  1475:  2:0:2:\2:0:1:0
  1476:  2:0:2:\2:1:0:0
  1477:  2:0:1:0:0:2:\2
  1478:  2:0:1:0:0:\2:2
  1479:  2:0:1:0:2:0:\2
  1480:  2:0:1:0:2:\2:0
  1481:  2:0:1:0:\2:0:2
  1482:  2:0:1:0:\2:2:0
  1483:  2:0:1:2:0:0:\2
  1484:  2:0:1:2:0:\2:0
  1485:  2:0:1:2:\2:0:0
  1486:  2:0:1:\2:0:0:2
  1487:  2:0:1:\2:0:2:0
  1488:  2:0:1:\2:2:0:0
  1489:  2:0:\2:0:0:2:1
  1490:  2:0:\2:0:0:1:2
  1491:  2:0:\2:0:2:0:1
  1492:  2:0:\2:0:2:1:0
  1493:  2:0:\2:0:1:0:2
  1494:  2:0:\2:0:1:2:0
  1495:  2:0:\2:2:0:0:1
  1496:  2:0:\2:2:0:1:0
  1497:  2:0:\2:2:1:0:0
  1498:  2:0:\2:1:0:0:2
  1499:  2:0:\2:1:0:2:0
  1500:  2:0:\2:1:2:0:0
  1501:  2:2:0:0:0:1:\2
  1502:  2:2:0:0:0:\2:1
  1503:  2:2:0:0:1:0:\2
  1504:  2:2:0:0:1:\2:0
  1505:  2:2:0:0:\2:0:1
  1506:  2:2:0:0:\2:1:0
  1507:  2:2:0:1:0:0:\2
  1508:  2:2:0:1:0:\2:0
  1509:  2:2:0:1:\2:0:0
  1510:  2:2:0:\2:0:0:1
  1511:  2:2:0:\2:0:1:0
  1512:  2:2:0:\2:1:0:0
  1513:  2:2:1:0:0:0:\2
  1514:  2:2:1:0:0:\2:0
  1515:  2:2:1:0:\2:0:0
  1516:  2:2:1:\2:0:0:0
  1517:  2:2:\2:0:0:0:1
  1518:  2:2:\2:0:0:1:0
  1519:  2:2:\2:0:1:0:0
  1520:  2:2:\2:1:0:0:0
  1521:  2:1:0:0:0:2:\2
  1522:  2:1:0:0:0:\2:2
  1523:  2:1:0:0:2:0:\2
  1524:  2:1:0:0:2:\2:0
  1525:  2:1:0:0:\2:0:2
  1526:  2:1:0:0:\2:2:0
  1527:  2:1:0:2:0:0:\2
  1528:  2:1:0:2:0:\2:0
  1529:  2:1:0:2:\2:0:0
  1530:  2:1:0:\2:0:0:2
  1531:  2:1:0:\2:0:2:0
  1532:  2:1:0:\2:2:0:0
  1533:  2:1:2:0:0:0:\2
  1534:  2:1:2:0:0:\2:0
  1535:  2:1:2:0:\2:0:0
  1536:  2:1:2:\2:0:0:0
  1537:  2:1:\2:0:0:0:2
  1538:  2:1:\2:0:0:2:0
  1539:  2:1:\2:0:2:0:0
  1540:  2:1:\2:2:0:0:0
  1541:  2:\2:0:0:0:2:1
  1542:  2:\2:0:0:0:1:2
  1543:  2:\2:0:0:2:0:1
  1544:  2:\2:0:0:2:1:0
  1545:  2:\2:0:0:1:0:2
  1546:  2:\2:0:0:1:2:0
  1547:  2:\2:0:2:0:0:1
  1548:  2:\2:0:2:0:1:0
  1549:  2:\2:0:2:1:0:0
  1550:  2:\2:0:1:0:0:2
  1551:  2:\2:0:1:0:2:0
  1552:  2:\2:0:1:2:0:0
  1553:  2:\2:2:0:0:0:1
  1554:  2:\2:2:0:0:1:0
  1555:  2:\2:2:0:1:0:0
  1556:  2:\2:2:1:0:0:0
  1557:  2:\2:1:0:0:0:2
  1558:  2:\2:1:0:0:2:0
  1559:  2:\2:1:0:2:0:0
  1560:  2:\2:1:2:0:0:0
  1561:  1:0:0:0:2:2:\2
  1562:  1:0:0:0:2:\2:2
  1563:  1:0:0:0:\2:2:2
  1564:  1:0:0:2:0:2:\2
  1565:  1:0:0:2:0:\2:2
  1566:  1:0:0:2:2:0:\2
  1567:  1:0:0:2:2:\2:0
  1568:  1:0:0:2:\2:0:2
  1569:  1:0:0:2:\2:2:0
  1570:  1:0:0:\2:0:2:2
  1571:  1:0:0:\2:2:0:2
  1572:  1:0:0:\2:2:2:0
  1573:  1:0:2:0:0:2:\2
  1574:  1:0:2:0:0:\2:2
  1575:  1:0:2:0:2:0:\2
  1576:  1:0:2:0:2:\2:0
  1577:  1:0:2:0:\2:0:2
  1578:  1:0:2:0:\2:2:0
  1579:  1:0:2:2:0:0:\2
  1580:  1:0:2:2:0:\2:0
  1581:  1:0:2:2:\2:0:0
  1582:  1:0:2:\2:0:0:2
  1583:  1:0:2:\2:0:2:0
  1584:  1:0:2:\2:2:0:0
  1585:  1:0:\2:0:0:2:2
  1586:  1:0:\2:0:2:0:2
  1587:  1:0:\2:0:2:2:0
  1588:  1:0:\2:2:0:0:2
  1589:  1:0:\2:2:0:2:0
  1590:  1:0:\2:2:2:0:0
  1591:  1:2:0:0:0:2:\2
  1592:  1:2:0:0:0:\2:2
  1593:  1:2:0:0:2:0:\2
  1594:  1:2:0:0:2:\2:0
  1595:  1:2:0:0:\2:0:2
  1596:  1:2:0:0:\2:2:0
  1597:  1:2:0:2:0:0:\2
  1598:  1:2:0:2:0:\2:0
  1599:  1:2:0:2:\2:0:0
  1600:  1:2:0:\2:0:0:2
  1601:  1:2:0:\2:0:2:0
  1602:  1:2:0:\2:2:0:0
  1603:  1:2:2:0:0:0:\2
  1604:  1:2:2:0:0:\2:0
  1605:  1:2:2:0:\2:0:0
  1606:  1:2:2:\2:0:0:0
  1607:  1:2:\2:0:0:0:2
  1608:  1:2:\2:0:0:2:0
  1609:  1:2:\2:0:2:0:0
  1610:  1:2:\2:2:0:0:0
  1611:  1:\2:0:0:0:2:2
  1612:  1:\2:0:0:2:0:2
  1613:  1:\2:0:0:2:2:0
  1614:  1:\2:0:2:0:0:2
  1615:  1:\2:0:2:0:2:0
  1616:  1:\2:0:2:2:0:0
  1617:  1:\2:2:0:0:0:2
  1618:  1:\2:2:0:0:2:0
  1619:  1:\2:2:0:2:0:0
  1620:  1:\2:2:2:0:0:0
  1621:  \2:0:0:0:2:2:1
  1622:  \2:0:0:0:2:1:2
  1623:  \2:0:0:0:1:2:2
  1624:  \2:0:0:2:0:2:1
  1625:  \2:0:0:2:0:1:2
  1626:  \2:0:0:2:2:0:1
  1627:  \2:0:0:2:2:1:0
  1628:  \2:0:0:2:1:0:2
  1629:  \2:0:0:2:1:2:0
  1630:  \2:0:0:1:0:2:2
  1631:  \2:0:0:1:2:0:2
  1632:  \2:0:0:1:2:2:0
  1633:  \2:0:2:0:0:2:1
  1634:  \2:0:2:0:0:1:2
  1635:  \2:0:2:0:2:0:1
  1636:  \2:0:2:0:2:1:0
  1637:  \2:0:2:0:1:0:2
  1638:  \2:0:2:0:1:2:0
  1639:  \2:0:2:2:0:0:1
  1640:  \2:0:2:2:0:1:0
  1641:  \2:0:2:2:1:0:0
  1642:  \2:0:2:1:0:0:2
  1643:  \2:0:2:1:0:2:0
  1644:  \2:0:2:1:2:0:0
  1645:  \2:0:1:0:0:2:2
  1646:  \2:0:1:0:2:0:2
  1647:  \2:0:1:0:2:2:0
  1648:  \2:0:1:2:0:0:2
  1649:  \2:0:1:2:0:2:0
  1650:  \2:0:1:2:2:0:0
  1651:  \2:2:0:0:0:2:1
  1652:  \2:2:0:0:0:1:2
  1653:  \2:2:0:0:2:0:1
  1654:  \2:2:0:0:2:1:0
  1655:  \2:2:0:0:1:0:2
  1656:  \2:2:0:0:1:2:0
  1657:  \2:2:0:2:0:0:1
  1658:  \2:2:0:2:0:1:0
  1659:  \2:2:0:2:1:0:0
  1660:  \2:2:0:1:0:0:2
  1661:  \2:2:0:1:0:2:0
  1662:  \2:2:0:1:2:0:0
  1663:  \2:2:2:0:0:0:1
  1664:  \2:2:2:0:0:1:0
  1665:  \2:2:2:0:1:0:0
  1666:  \2:2:2:1:0:0:0
  1667:  \2:2:1:0:0:0:2
  1668:  \2:2:1:0:0:2:0
  1669:  \2:2:1:0:2:0:0
  1670:  \2:2:1:2:0:0:0
  1671:  \2:1:0:0:0:2:2
  1672:  \2:1:0:0:2:0:2
  1673:  \2:1:0:0:2:2:0
  1674:  \2:1:0:2:0:0:2
  1675:  \2:1:0:2:0:2:0
  1676:  \2:1:0:2:2:0:0
  1677:  \2:1:2:0:0:0:2
  1678:  \2:1:2:0:0:2:0
  1679:  \2:1:2:0:2:0:0
  1680:  \2:1:2:2:0:0:0
  1681:  1:1:1:0:0:2:\0
  1682:  1:1:1:0:0:\0:2
  1683:  1:1:1:0:2:0:\0
  1684:  1:1:1:0:2:\0:0
  1685:  1:1:1:0:\0:0:2
  1686:  1:1:1:0:\0:2:0
  1687:  1:1:1:2:0:0:\0
  1688:  1:1:1:2:0:\0:0
  1689:  1:1:1:2:\0:0:0
  1690:  1:1:1:\0:0:0:2
  1691:  1:1:1:\0:0:2:0
  1692:  1:1:1:\0:2:0:0
  1693:  1:1:0:1:0:2:\0
  1694:  1:1:0:1:0:\0:2
  1695:  1:1:0:1:2:0:\0
  1696:  1:1:0:1:2:\0:0
  1697:  1:1:0:1:\0:0:2
  1698:  1:1:0:1:\0:2:0
  1699:  1:1:0:0:1:2:\0
  1700:  1:1:0:0:1:\0:2
  1701:  1:1:0:0:2:1:\0
  1702:  1:1:0:0:2:\0:1
  1703:  1:1:0:0:\0:1:2
  1704:  1:1:0:0:\0:2:1
  1705:  1:1:0:2:1:0:\0
  1706:  1:1:0:2:1:\0:0
  1707:  1:1:0:2:0:1:\0
  1708:  1:1:0:2:0:\0:1
  1709:  1:1:0:2:\0:1:0
  1710:  1:1:0:2:\0:0:1
  1711:  1:1:0:\0:1:0:2
  1712:  1:1:0:\0:1:2:0
  1713:  1:1:0:\0:0:1:2
  1714:  1:1:0:\0:0:2:1
  1715:  1:1:0:\0:2:1:0
  1716:  1:1:0:\0:2:0:1
  1717:  1:1:2:1:0:0:\0
  1718:  1:1:2:1:0:\0:0
  1719:  1:1:2:1:\0:0:0
  1720:  1:1:2:0:1:0:\0
  1721:  1:1:2:0:1:\0:0
  1722:  1:1:2:0:0:1:\0
  1723:  1:1:2:0:0:\0:1
  1724:  1:1:2:0:\0:1:0
  1725:  1:1:2:0:\0:0:1
  1726:  1:1:2:\0:1:0:0
  1727:  1:1:2:\0:0:1:0
  1728:  1:1:2:\0:0:0:1
  1729:  1:1:\0:1:0:0:2
  1730:  1:1:\0:1:0:2:0
  1731:  1:1:\0:1:2:0:0
  1732:  1:1:\0:0:1:0:2
  1733:  1:1:\0:0:1:2:0
  1734:  1:1:\0:0:0:1:2
  1735:  1:1:\0:0:0:2:1
  1736:  1:1:\0:0:2:1:0
  1737:  1:1:\0:0:2:0:1
  1738:  1:1:\0:2:1:0:0
  1739:  1:1:\0:2:0:1:0
  1740:  1:1:\0:2:0:0:1
  1741:  1:0:1:1:0:2:\0
  1742:  1:0:1:1:0:\0:2
  1743:  1:0:1:1:2:0:\0
  1744:  1:0:1:1:2:\0:0
  1745:  1:0:1:1:\0:0:2
  1746:  1:0:1:1:\0:2:0
  1747:  1:0:1:0:1:2:\0
  1748:  1:0:1:0:1:\0:2
  1749:  1:0:1:0:2:1:\0
  1750:  1:0:1:0:2:\0:1
  1751:  1:0:1:0:\0:1:2
  1752:  1:0:1:0:\0:2:1
  1753:  1:0:1:2:1:0:\0
  1754:  1:0:1:2:1:\0:0
  1755:  1:0:1:2:0:1:\0
  1756:  1:0:1:2:0:\0:1
  1757:  1:0:1:2:\0:1:0
  1758:  1:0:1:2:\0:0:1
  1759:  1:0:1:\0:1:0:2
  1760:  1:0:1:\0:1:2:0
  1761:  1:0:1:\0:0:1:2
  1762:  1:0:1:\0:0:2:1
  1763:  1:0:1:\0:2:1:0
  1764:  1:0:1:\0:2:0:1
  1765:  1:0:0:1:1:2:\0
  1766:  1:0:0:1:1:\0:2
  1767:  1:0:0:1:2:1:\0
  1768:  1:0:0:1:2:\0:1
  1769:  1:0:0:1:\0:1:2
  1770:  1:0:0:1:\0:2:1
  1771:  1:0:0:2:1:1:\0
  1772:  1:0:0:2:1:\0:1
  1773:  1:0:0:2:\0:1:1
  1774:  1:0:0:\0:1:1:2
  1775:  1:0:0:\0:1:2:1
  1776:  1:0:0:\0:2:1:1
  1777:  1:0:2:1:1:0:\0
  1778:  1:0:2:1:1:\0:0
  1779:  1:0:2:1:0:1:\0
  1780:  1:0:2:1:0:\0:1
  1781:  1:0:2:1:\0:1:0
  1782:  1:0:2:1:\0:0:1
  1783:  1:0:2:0:1:1:\0
  1784:  1:0:2:0:1:\0:1
  1785:  1:0:2:0:\0:1:1
  1786:  1:0:2:\0:1:1:0
  1787:  1:0:2:\0:1:0:1
  1788:  1:0:2:\0:0:1:1
  1789:  1:0:\0:1:1:0:2
  1790:  1:0:\0:1:1:2:0
  1791:  1:0:\0:1:0:1:2
  1792:  1:0:\0:1:0:2:1
  1793:  1:0:\0:1:2:1:0
  1794:  1:0:\0:1:2:0:1
  1795:  1:0:\0:0:1:1:2
  1796:  1:0:\0:0:1:2:1
  1797:  1:0:\0:0:2:1:1
  1798:  1:0:\0:2:1:1:0
  1799:  1:0:\0:2:1:0:1
  1800:  1:0:\0:2:0:1:1
  1801:  1:2:1:1:0:0:\0
  1802:  1:2:1:1:0:\0:0
  1803:  1:2:1:1:\0:0:0
  1804:  1:2:1:0:1:0:\0
  1805:  1:2:1:0:1:\0:0
  1806:  1:2:1:0:0:1:\0
  1807:  1:2:1:0:0:\0:1
  1808:  1:2:1:0:\0:1:0
  1809:  1:2:1:0:\0:0:1
  1810:  1:2:1:\0:1:0:0
  1811:  1:2:1:\0:0:1:0
  1812:  1:2:1:\0:0:0:1
  1813:  1:2:0:1:1:0:\0
  1814:  1:2:0:1:1:\0:0
  1815:  1:2:0:1:0:1:\0
  1816:  1:2:0:1:0:\0:1
  1817:  1:2:0:1:\0:1:0
  1818:  1:2:0:1:\0:0:1
  1819:  1:2:0:0:1:1:\0
  1820:  1:2:0:0:1:\0:1
  1821:  1:2:0:0:\0:1:1
  1822:  1:2:0:\0:1:1:0
  1823:  1:2:0:\0:1:0:1
  1824:  1:2:0:\0:0:1:1
  1825:  1:2:\0:1:1:0:0
  1826:  1:2:\0:1:0:1:0
  1827:  1:2:\0:1:0:0:1
  1828:  1:2:\0:0:1:1:0
  1829:  1:2:\0:0:1:0:1
  1830:  1:2:\0:0:0:1:1
  1831:  1:\0:1:1:0:0:2
  1832:  1:\0:1:1:0:2:0
  1833:  1:\0:1:1:2:0:0
  1834:  1:\0:1:0:1:0:2
  1835:  1:\0:1:0:1:2:0
  1836:  1:\0:1:0:0:1:2
  1837:  1:\0:1:0:0:2:1
  1838:  1:\0:1:0:2:1:0
  1839:  1:\0:1:0:2:0:1
  1840:  1:\0:1:2:1:0:0
  1841:  1:\0:1:2:0:1:0
  1842:  1:\0:1:2:0:0:1
  1843:  1:\0:0:1:1:0:2
  1844:  1:\0:0:1:1:2:0
  1845:  1:\0:0:1:0:1:2
  1846:  1:\0:0:1:0:2:1
  1847:  1:\0:0:1:2:1:0
  1848:  1:\0:0:1:2:0:1
  1849:  1:\0:0:0:1:1:2
  1850:  1:\0:0:0:1:2:1
  1851:  1:\0:0:0:2:1:1
  1852:  1:\0:0:2:1:1:0
  1853:  1:\0:0:2:1:0:1
  1854:  1:\0:0:2:0:1:1
  1855:  1:\0:2:1:1:0:0
  1856:  1:\0:2:1:0:1:0
  1857:  1:\0:2:1:0:0:1
  1858:  1:\0:2:0:1:1:0
  1859:  1:\0:2:0:1:0:1
  1860:  1:\0:2:0:0:1:1
  1861:  0:1:1:1:0:2:\0
  1862:  0:1:1:1:0:\0:2
  1863:  0:1:1:1:2:0:\0
  1864:  0:1:1:1:2:\0:0
  1865:  0:1:1:1:\0:0:2
  1866:  0:1:1:1:\0:2:0
  1867:  0:1:1:0:1:2:\0
  1868:  0:1:1:0:1:\0:2
  1869:  0:1:1:0:2:1:\0
  1870:  0:1:1:0:2:\0:1
  1871:  0:1:1:0:\0:1:2
  1872:  0:1:1:0:\0:2:1
  1873:  0:1:1:2:1:0:\0
  1874:  0:1:1:2:1:\0:0
  1875:  0:1:1:2:0:1:\0
  1876:  0:1:1:2:0:\0:1
  1877:  0:1:1:2:\0:1:0
  1878:  0:1:1:2:\0:0:1
  1879:  0:1:1:\0:1:0:2
  1880:  0:1:1:\0:1:2:0
  1881:  0:1:1:\0:0:1:2
  1882:  0:1:1:\0:0:2:1
  1883:  0:1:1:\0:2:1:0
  1884:  0:1:1:\0:2:0:1
  1885:  0:1:0:1:1:2:\0
  1886:  0:1:0:1:1:\0:2
  1887:  0:1:0:1:2:1:\0
  1888:  0:1:0:1:2:\0:1
  1889:  0:1:0:1:\0:1:2
  1890:  0:1:0:1:\0:2:1
  1891:  0:1:0:2:1:1:\0
  1892:  0:1:0:2:1:\0:1
  1893:  0:1:0:2:\0:1:1
  1894:  0:1:0:\0:1:1:2
  1895:  0:1:0:\0:1:2:1
  1896:  0:1:0:\0:2:1:1
  1897:  0:1:2:1:1:0:\0
  1898:  0:1:2:1:1:\0:0
  1899:  0:1:2:1:0:1:\0
  1900:  0:1:2:1:0:\0:1
  1901:  0:1:2:1:\0:1:0
  1902:  0:1:2:1:\0:0:1
  1903:  0:1:2:0:1:1:\0
  1904:  0:1:2:0:1:\0:1
  1905:  0:1:2:0:\0:1:1
  1906:  0:1:2:\0:1:1:0
  1907:  0:1:2:\0:1:0:1
  1908:  0:1:2:\0:0:1:1
  1909:  0:1:\0:1:1:0:2
  1910:  0:1:\0:1:1:2:0
  1911:  0:1:\0:1:0:1:2
  1912:  0:1:\0:1:0:2:1
  1913:  0:1:\0:1:2:1:0
  1914:  0:1:\0:1:2:0:1
  1915:  0:1:\0:0:1:1:2
  1916:  0:1:\0:0:1:2:1
  1917:  0:1:\0:0:2:1:1
  1918:  0:1:\0:2:1:1:0
  1919:  0:1:\0:2:1:0:1
  1920:  0:1:\0:2:0:1:1
  1921:  0:0:1:1:1:2:\0
  1922:  0:0:1:1:1:\0:2
  1923:  0:0:1:1:2:1:\0
  1924:  0:0:1:1:2:\0:1
  1925:  0:0:1:1:\0:1:2
  1926:  0:0:1:1:\0:2:1
  1927:  0:0:1:2:1:1:\0
  1928:  0:0:1:2:1:\0:1
  1929:  0:0:1:2:\0:1:1
  1930:  0:0:1:\0:1:1:2
  1931:  0:0:1:\0:1:2:1
  1932:  0:0:1:\0:2:1:1
  1933:  0:0:2:1:1:1:\0
  1934:  0:0:2:1:1:\0:1
  1935:  0:0:2:1:\0:1:1
  1936:  0:0:2:\0:1:1:1
  1937:  0:0:\0:1:1:1:2
  1938:  0:0:\0:1:1:2:1
  1939:  0:0:\0:1:2:1:1
  1940:  0:0:\0:2:1:1:1
  1941:  0:2:1:1:1:0:\0
  1942:  0:2:1:1:1:\0:0
  1943:  0:2:1:1:0:1:\0
  1944:  0:2:1:1:0:\0:1
  1945:  0:2:1:1:\0:1:0
  1946:  0:2:1:1:\0:0:1
  1947:  0:2:1:0:1:1:\0
  1948:  0:2:1:0:1:\0:1
  1949:  0:2:1:0:\0:1:1
  1950:  0:2:1:\0:1:1:0
  1951:  0:2:1:\0:1:0:1
  1952:  0:2:1:\0:0:1:1
  1953:  0:2:0:1:1:1:\0
  1954:  0:2:0:1:1:\0:1
  1955:  0:2:0:1:\0:1:1
  1956:  0:2:0:\0:1:1:1
  1957:  0:2:\0:1:1:1:0
  1958:  0:2:\0:1:1:0:1
  1959:  0:2:\0:1:0:1:1
  1960:  0:2:\0:0:1:1:1
  1961:  0:\0:1:1:1:0:2
  1962:  0:\0:1:1:1:2:0
  1963:  0:\0:1:1:0:1:2
  1964:  0:\0:1:1:0:2:1
  1965:  0:\0:1:1:2:1:0
  1966:  0:\0:1:1:2:0:1
  1967:  0:\0:1:0:1:1:2
  1968:  0:\0:1:0:1:2:1
  1969:  0:\0:1:0:2:1:1
  1970:  0:\0:1:2:1:1:0
  1971:  0:\0:1:2:1:0:1
  1972:  0:\0:1:2:0:1:1
  1973:  0:\0:0:1:1:1:2
  1974:  0:\0:0:1:1:2:1
  1975:  0:\0:0:1:2:1:1
  1976:  0:\0:0:2:1:1:1
  1977:  0:\0:2:1:1:1:0
  1978:  0:\0:2:1:1:0:1
  1979:  0:\0:2:1:0:1:1
  1980:  0:\0:2:0:1:1:1
  1981:  2:1:1:1:0:0:\0
  1982:  2:1:1:1:0:\0:0
  1983:  2:1:1:1:\0:0:0
  1984:  2:1:1:0:1:0:\0
  1985:  2:1:1:0:1:\0:0
  1986:  2:1:1:0:0:1:\0
  1987:  2:1:1:0:0:\0:1
  1988:  2:1:1:0:\0:1:0
  1989:  2:1:1:0:\0:0:1
  1990:  2:1:1:\0:1:0:0
  1991:  2:1:1:\0:0:1:0
  1992:  2:1:1:\0:0:0:1
  1993:  2:1:0:1:1:0:\0
  1994:  2:1:0:1:1:\0:0
  1995:  2:1:0:1:0:1:\0
  1996:  2:1:0:1:0:\0:1
  1997:  2:1:0:1:\0:1:0
  1998:  2:1:0:1:\0:0:1
  1999:  2:1:0:0:1:1:\0
  2000:  2:1:0:0:1:\0:1
  2001:  2:1:0:0:\0:1:1
  2002:  2:1:0:\0:1:1:0
  2003:  2:1:0:\0:1:0:1
  2004:  2:1:0:\0:0:1:1
  2005:  2:1:\0:1:1:0:0
  2006:  2:1:\0:1:0:1:0
  2007:  2:1:\0:1:0:0:1
  2008:  2:1:\0:0:1:1:0
  2009:  2:1:\0:0:1:0:1
  2010:  2:1:\0:0:0:1:1
  2011:  2:0:1:1:1:0:\0
  2012:  2:0:1:1:1:\0:0
  2013:  2:0:1:1:0:1:\0
  2014:  2:0:1:1:0:\0:1
  2015:  2:0:1:1:\0:1:0
  2016:  2:0:1:1:\0:0:1
  2017:  2:0:1:0:1:1:\0
  2018:  2:0:1:0:1:\0:1
  2019:  2:0:1:0:\0:1:1
  2020:  2:0:1:\0:1:1:0
  2021:  2:0:1:\0:1:0:1
  2022:  2:0:1:\0:0:1:1
  2023:  2:0:0:1:1:1:\0
  2024:  2:0:0:1:1:\0:1
  2025:  2:0:0:1:\0:1:1
  2026:  2:0:0:\0:1:1:1
  2027:  2:0:\0:1:1:1:0
  2028:  2:0:\0:1:1:0:1
  2029:  2:0:\0:1:0:1:1
  2030:  2:0:\0:0:1:1:1
  2031:  2:\0:1:1:1:0:0
  2032:  2:\0:1:1:0:1:0
  2033:  2:\0:1:1:0:0:1
  2034:  2:\0:1:0:1:1:0
  2035:  2:\0:1:0:1:0:1
  2036:  2:\0:1:0:0:1:1
  2037:  2:\0:0:1:1:1:0
  2038:  2:\0:0:1:1:0:1
  2039:  2:\0:0:1:0:1:1
  2040:  2:\0:0:0:1:1:1
  2041:  \0:1:1:1:0:0:2
  2042:  \0:1:1:1:0:2:0
  2043:  \0:1:1:1:2:0:0
  2044:  \0:1:1:0:1:0:2
  2045:  \0:1:1:0:1:2:0
  2046:  \0:1:1:0:0:1:2
  2047:  \0:1:1:0:0:2:1
  2048:  \0:1:1:0:2:1:0
  2049:  \0:1:1:0:2:0:1
  2050:  \0:1:1:2:1:0:0
  2051:  \0:1:1:2:0:1:0
  2052:  \0:1:1:2:0:0:1
  2053:  \0:1:0:1:1:0:2
  2054:  \0:1:0:1:1:2:0
  2055:  \0:1:0:1:0:1:2
  2056:  \0:1:0:1:0:2:1
  2057:  \0:1:0:1:2:1:0
  2058:  \0:1:0:1:2:0:1
  2059:  \0:1:0:0:1:1:2
  2060:  \0:1:0:0:1:2:1
  2061:  \0:1:0:0:2:1:1
  2062:  \0:1:0:2:1:1:0
  2063:  \0:1:0:2:1:0:1
  2064:  \0:1:0:2:0:1:1
  2065:  \0:1:2:1:1:0:0
  2066:  \0:1:2:1:0:1:0
  2067:  \0:1:2:1:0:0:1
  2068:  \0:1:2:0:1:1:0
  2069:  \0:1:2:0:1:0:1
  2070:  \0:1:2:0:0:1:1
  2071:  \0:0:1:1:1:0:2
  2072:  \0:0:1:1:1:2:0
  2073:  \0:0:1:1:0:1:2
  2074:  \0:0:1:1:0:2:1
  2075:  \0:0:1:1:2:1:0
  2076:  \0:0:1:1:2:0:1
  2077:  \0:0:1:0:1:1:2
  2078:  \0:0:1:0:1:2:1
  2079:  \0:0:1:0:2:1:1
  2080:  \0:0:1:2:1:1:0
  2081:  \0:0:1:2:1:0:1
  2082:  \0:0:1:2:0:1:1
  2083:  \0:0:0:1:1:1:2
  2084:  \0:0:0:1:1:2:1
  2085:  \0:0:0:1:2:1:1
  2086:  \0:0:0:2:1:1:1
  2087:  \0:0:2:1:1:1:0
  2088:  \0:0:2:1:1:0:1
  2089:  \0:0:2:1:0:1:1
  2090:  \0:0:2:0:1:1:1
  2091:  \0:2:1:1:1:0:0
  2092:  \0:2:1:1:0:1:0
  2093:  \0:2:1:1:0:0:1
  2094:  \0:2:1:0:1:1:0
  2095:  \0:2:1:0:1:0:1
  2096:  \0:2:1:0:0:1:1
  2097:  \0:2:0:1:1:1:0
  2098:  \0:2:0:1:1:0:1
  2099:  \0:2:0:1:0:1:1
  2100:  \0:2:0:0:1:1:1
  2101:  2:2:2:1:1:0:\1
  2102:  2:2:2:1:1:\1:0
  2103:  2:2:2:1:0:1:\1
  2104:  2:2:2:1:0:\1:1
  2105:  2:2:2:1:\1:1:0
  2106:  2:2:2:1:\1:0:1
  2107:  2:2:2:0:1:1:\1
  2108:  2:2:2:0:1:\1:1
  2109:  2:2:2:0:\1:1:1
  2110:  2:2:2:\1:1:1:0
  2111:  2:2:2:\1:1:0:1
  2112:  2:2:2:\1:0:1:1
  2113:  2:2:1:2:1:0:\1
  2114:  2:2:1:2:1:\1:0
  2115:  2:2:1:2:0:1:\1
  2116:  2:2:1:2:0:\1:1
  2117:  2:2:1:2:\1:1:0
  2118:  2:2:1:2:\1:0:1
  2119:  2:2:1:1:2:0:\1
  2120:  2:2:1:1:2:\1:0
  2121:  2:2:1:1:0:2:\1
  2122:  2:2:1:1:0:\1:2
  2123:  2:2:1:1:\1:2:0
  2124:  2:2:1:1:\1:0:2
  2125:  2:2:1:0:2:1:\1
  2126:  2:2:1:0:2:\1:1
  2127:  2:2:1:0:1:2:\1
  2128:  2:2:1:0:1:\1:2
  2129:  2:2:1:0:\1:2:1
  2130:  2:2:1:0:\1:1:2
  2131:  2:2:1:\1:2:1:0
  2132:  2:2:1:\1:2:0:1
  2133:  2:2:1:\1:1:2:0
  2134:  2:2:1:\1:1:0:2
  2135:  2:2:1:\1:0:2:1
  2136:  2:2:1:\1:0:1:2
  2137:  2:2:0:2:1:1:\1
  2138:  2:2:0:2:1:\1:1
  2139:  2:2:0:2:\1:1:1
  2140:  2:2:0:1:2:1:\1
  2141:  2:2:0:1:2:\1:1
  2142:  2:2:0:1:1:2:\1
  2143:  2:2:0:1:1:\1:2
  2144:  2:2:0:1:\1:2:1
  2145:  2:2:0:1:\1:1:2
  2146:  2:2:0:\1:2:1:1
  2147:  2:2:0:\1:1:2:1
  2148:  2:2:0:\1:1:1:2
  2149:  2:2:\1:2:1:1:0
  2150:  2:2:\1:2:1:0:1
  2151:  2:2:\1:2:0:1:1
  2152:  2:2:\1:1:2:1:0
  2153:  2:2:\1:1:2:0:1
  2154:  2:2:\1:1:1:2:0
  2155:  2:2:\1:1:1:0:2
  2156:  2:2:\1:1:0:2:1
  2157:  2:2:\1:1:0:1:2
  2158:  2:2:\1:0:2:1:1
  2159:  2:2:\1:0:1:2:1
  2160:  2:2:\1:0:1:1:2
  2161:  2:1:2:2:1:0:\1
  2162:  2:1:2:2:1:\1:0
  2163:  2:1:2:2:0:1:\1
  2164:  2:1:2:2:0:\1:1
  2165:  2:1:2:2:\1:1:0
  2166:  2:1:2:2:\1:0:1
  2167:  2:1:2:1:2:0:\1
  2168:  2:1:2:1:2:\1:0
  2169:  2:1:2:1:0:2:\1
  2170:  2:1:2:1:0:\1:2
  2171:  2:1:2:1:\1:2:0
  2172:  2:1:2:1:\1:0:2
  2173:  2:1:2:0:2:1:\1
  2174:  2:1:2:0:2:\1:1
  2175:  2:1:2:0:1:2:\1
  2176:  2:1:2:0:1:\1:2
  2177:  2:1:2:0:\1:2:1
  2178:  2:1:2:0:\1:1:2
  2179:  2:1:2:\1:2:1:0
  2180:  2:1:2:\1:2:0:1
  2181:  2:1:2:\1:1:2:0
  2182:  2:1:2:\1:1:0:2
  2183:  2:1:2:\1:0:2:1
  2184:  2:1:2:\1:0:1:2
  2185:  2:1:1:2:2:0:\1
  2186:  2:1:1:2:2:\1:0
  2187:  2:1:1:2:0:2:\1
  2188:  2:1:1:2:0:\1:2
  2189:  2:1:1:2:\1:2:0
  2190:  2:1:1:2:\1:0:2
  2191:  2:1:1:0:2:2:\1
  2192:  2:1:1:0:2:\1:2
  2193:  2:1:1:0:\1:2:2
  2194:  2:1:1:\1:2:2:0
  2195:  2:1:1:\1:2:0:2
  2196:  2:1:1:\1:0:2:2
  2197:  2:1:0:2:2:1:\1
  2198:  2:1:0:2:2:\1:1
  2199:  2:1:0:2:1:2:\1
  2200:  2:1:0:2:1:\1:2
  2201:  2:1:0:2:\1:2:1
  2202:  2:1:0:2:\1:1:2
  2203:  2:1:0:1:2:2:\1
  2204:  2:1:0:1:2:\1:2
  2205:  2:1:0:1:\1:2:2
  2206:  2:1:0:\1:2:2:1
  2207:  2:1:0:\1:2:1:2
  2208:  2:1:0:\1:1:2:2
  2209:  2:1:\1:2:2:1:0
  2210:  2:1:\1:2:2:0:1
  2211:  2:1:\1:2:1:2:0
  2212:  2:1:\1:2:1:0:2
  2213:  2:1:\1:2:0:2:1
  2214:  2:1:\1:2:0:1:2
  2215:  2:1:\1:1:2:2:0
  2216:  2:1:\1:1:2:0:2
  2217:  2:1:\1:1:0:2:2
  2218:  2:1:\1:0:2:2:1
  2219:  2:1:\1:0:2:1:2
  2220:  2:1:\1:0:1:2:2
  2221:  2:0:2:2:1:1:\1
  2222:  2:0:2:2:1:\1:1
  2223:  2:0:2:2:\1:1:1
  2224:  2:0:2:1:2:1:\1
  2225:  2:0:2:1:2:\1:1
  2226:  2:0:2:1:1:2:\1
  2227:  2:0:2:1:1:\1:2
  2228:  2:0:2:1:\1:2:1
  2229:  2:0:2:1:\1:1:2
  2230:  2:0:2:\1:2:1:1
  2231:  2:0:2:\1:1:2:1
  2232:  2:0:2:\1:1:1:2
  2233:  2:0:1:2:2:1:\1
  2234:  2:0:1:2:2:\1:1
  2235:  2:0:1:2:1:2:\1
  2236:  2:0:1:2:1:\1:2
  2237:  2:0:1:2:\1:2:1
  2238:  2:0:1:2:\1:1:2
  2239:  2:0:1:1:2:2:\1
  2240:  2:0:1:1:2:\1:2
  2241:  2:0:1:1:\1:2:2
  2242:  2:0:1:\1:2:2:1
  2243:  2:0:1:\1:2:1:2
  2244:  2:0:1:\1:1:2:2
  2245:  2:0:\1:2:2:1:1
  2246:  2:0:\1:2:1:2:1
  2247:  2:0:\1:2:1:1:2
  2248:  2:0:\1:1:2:2:1
  2249:  2:0:\1:1:2:1:2
  2250:  2:0:\1:1:1:2:2
  2251:  2:\1:2:2:1:1:0
  2252:  2:\1:2:2:1:0:1
  2253:  2:\1:2:2:0:1:1
  2254:  2:\1:2:1:2:1:0
  2255:  2:\1:2:1:2:0:1
  2256:  2:\1:2:1:1:2:0
  2257:  2:\1:2:1:1:0:2
  2258:  2:\1:2:1:0:2:1
  2259:  2:\1:2:1:0:1:2
  2260:  2:\1:2:0:2:1:1
  2261:  2:\1:2:0:1:2:1
  2262:  2:\1:2:0:1:1:2
  2263:  2:\1:1:2:2:1:0
  2264:  2:\1:1:2:2:0:1
  2265:  2:\1:1:2:1:2:0
  2266:  2:\1:1:2:1:0:2
  2267:  2:\1:1:2:0:2:1
  2268:  2:\1:1:2:0:1:2
  2269:  2:\1:1:1:2:2:0
  2270:  2:\1:1:1:2:0:2
  2271:  2:\1:1:1:0:2:2
  2272:  2:\1:1:0:2:2:1
  2273:  2:\1:1:0:2:1:2
  2274:  2:\1:1:0:1:2:2
  2275:  2:\1:0:2:2:1:1
  2276:  2:\1:0:2:1:2:1
  2277:  2:\1:0:2:1:1:2
  2278:  2:\1:0:1:2:2:1
  2279:  2:\1:0:1:2:1:2
  2280:  2:\1:0:1:1:2:2
  2281:  1:2:2:2:1:0:\1
  2282:  1:2:2:2:1:\1:0
  2283:  1:2:2:2:0:1:\1
  2284:  1:2:2:2:0:\1:1
  2285:  1:2:2:2:\1:1:0
  2286:  1:2:2:2:\1:0:1
  2287:  1:2:2:1:2:0:\1
  2288:  1:2:2:1:2:\1:0
  2289:  1:2:2:1:0:2:\1
  2290:  1:2:2:1:0:\1:2
  2291:  1:2:2:1:\1:2:0
  2292:  1:2:2:1:\1:0:2
  2293:  1:2:2:0:2:1:\1
  2294:  1:2:2:0:2:\1:1
  2295:  1:2:2:0:1:2:\1
  2296:  1:2:2:0:1:\1:2
  2297:  1:2:2:0:\1:2:1
  2298:  1:2:2:0:\1:1:2
  2299:  1:2:2:\1:2:1:0
  2300:  1:2:2:\1:2:0:1
  2301:  1:2:2:\1:1:2:0
  2302:  1:2:2:\1:1:0:2
  2303:  1:2:2:\1:0:2:1
  2304:  1:2:2:\1:0:1:2
  2305:  1:2:1:2:2:0:\1
  2306:  1:2:1:2:2:\1:0
  2307:  1:2:1:2:0:2:\1
  2308:  1:2:1:2:0:\1:2
  2309:  1:2:1:2:\1:2:0
  2310:  1:2:1:2:\1:0:2
  2311:  1:2:1:0:2:2:\1
  2312:  1:2:1:0:2:\1:2
  2313:  1:2:1:0:\1:2:2
  2314:  1:2:1:\1:2:2:0
  2315:  1:2:1:\1:2:0:2
  2316:  1:2:1:\1:0:2:2
  2317:  1:2:0:2:2:1:\1
  2318:  1:2:0:2:2:\1:1
  2319:  1:2:0:2:1:2:\1
  2320:  1:2:0:2:1:\1:2
  2321:  1:2:0:2:\1:2:1
  2322:  1:2:0:2:\1:1:2
  2323:  1:2:0:1:2:2:\1
  2324:  1:2:0:1:2:\1:2
  2325:  1:2:0:1:\1:2:2
  2326:  1:2:0:\1:2:2:1
  2327:  1:2:0:\1:2:1:2
  2328:  1:2:0:\1:1:2:2
  2329:  1:2:\1:2:2:1:0
  2330:  1:2:\1:2:2:0:1
  2331:  1:2:\1:2:1:2:0
  2332:  1:2:\1:2:1:0:2
  2333:  1:2:\1:2:0:2:1
  2334:  1:2:\1:2:0:1:2
  2335:  1:2:\1:1:2:2:0
  2336:  1:2:\1:1:2:0:2
  2337:  1:2:\1:1:0:2:2
  2338:  1:2:\1:0:2:2:1
  2339:  1:2:\1:0:2:1:2
  2340:  1:2:\1:0:1:2:2
  2341:  1:1:2:2:2:0:\1
  2342:  1:1:2:2:2:\1:0
  2343:  1:1:2:2:0:2:\1
  2344:  1:1:2:2:0:\1:2
  2345:  1:1:2:2:\1:2:0
  2346:  1:1:2:2:\1:0:2
  2347:  1:1:2:0:2:2:\1
  2348:  1:1:2:0:2:\1:2
  2349:  1:1:2:0:\1:2:2
  2350:  1:1:2:\1:2:2:0
  2351:  1:1:2:\1:2:0:2
  2352:  1:1:2:\1:0:2:2
  2353:  1:1:0:2:2:2:\1
  2354:  1:1:0:2:2:\1:2
  2355:  1:1:0:2:\1:2:2
  2356:  1:1:0:\1:2:2:2
  2357:  1:1:\1:2:2:2:0
  2358:  1:1:\1:2:2:0:2
  2359:  1:1:\1:2:0:2:2
  2360:  1:1:\1:0:2:2:2
  2361:  1:0:2:2:2:1:\1
  2362:  1:0:2:2:2:\1:1
  2363:  1:0:2:2:1:2:\1
  2364:  1:0:2:2:1:\1:2
  2365:  1:0:2:2:\1:2:1
  2366:  1:0:2:2:\1:1:2
  2367:  1:0:2:1:2:2:\1
  2368:  1:0:2:1:2:\1:2
  2369:  1:0:2:1:\1:2:2
  2370:  1:0:2:\1:2:2:1
  2371:  1:0:2:\1:2:1:2
  2372:  1:0:2:\1:1:2:2
  2373:  1:0:1:2:2:2:\1
  2374:  1:0:1:2:2:\1:2
  2375:  1:0:1:2:\1:2:2
  2376:  1:0:1:\1:2:2:2
  2377:  1:0:\1:2:2:2:1
  2378:  1:0:\1:2:2:1:2
  2379:  1:0:\1:2:1:2:2
  2380:  1:0:\1:1:2:2:2
  2381:  1:\1:2:2:2:1:0
  2382:  1:\1:2:2:2:0:1
  2383:  1:\1:2:2:1:2:0
  2384:  1:\1:2:2:1:0:2
  2385:  1:\1:2:2:0:2:1
  2386:  1:\1:2:2:0:1:2
  2387:  1:\1:2:1:2:2:0
  2388:  1:\1:2:1:2:0:2
  2389:  1:\1:2:1:0:2:2
  2390:  1:\1:2:0:2:2:1
  2391:  1:\1:2:0:2:1:2
  2392:  1:\1:2:0:1:2:2
  2393:  1:\1:1:2:2:2:0
  2394:  1:\1:1:2:2:0:2
  2395:  1:\1:1:2:0:2:2
  2396:  1:\1:1:0:2:2:2
  2397:  1:\1:0:2:2:2:1
  2398:  1:\1:0:2:2:1:2
  2399:  1:\1:0:2:1:2:2
  2400:  1:\1:0:1:2:2:2
  2401:  0:2:2:2:1:1:\1
  2402:  0:2:2:2:1:\1:1
  2403:  0:2:2:2:\1:1:1
  2404:  0:2:2:1:2:1:\1
  2405:  0:2:2:1:2:\1:1
  2406:  0:2:2:1:1:2:\1
  2407:  0:2:2:1:1:\1:2
  2408:  0:2:2:1:\1:2:1
  2409:  0:2:2:1:\1:1:2
  2410:  0:2:2:\1:2:1:1
  2411:  0:2:2:\1:1:2:1
  2412:  0:2:2:\1:1:1:2
  2413:  0:2:1:2:2:1:\1
  2414:  0:2:1:2:2:\1:1
  2415:  0:2:1:2:1:2:\1
  2416:  0:2:1:2:1:\1:2
  2417:  0:2:1:2:\1:2:1
  2418:  0:2:1:2:\1:1:2
  2419:  0:2:1:1:2:2:\1
  2420:  0:2:1:1:2:\1:2
  2421:  0:2:1:1:\1:2:2
  2422:  0:2:1:\1:2:2:1
  2423:  0:2:1:\1:2:1:2
  2424:  0:2:1:\1:1:2:2
  2425:  0:2:\1:2:2:1:1
  2426:  0:2:\1:2:1:2:1
  2427:  0:2:\1:2:1:1:2
  2428:  0:2:\1:1:2:2:1
  2429:  0:2:\1:1:2:1:2
  2430:  0:2:\1:1:1:2:2
  2431:  0:1:2:2:2:1:\1
  2432:  0:1:2:2:2:\1:1
  2433:  0:1:2:2:1:2:\1
  2434:  0:1:2:2:1:\1:2
  2435:  0:1:2:2:\1:2:1
  2436:  0:1:2:2:\1:1:2
  2437:  0:1:2:1:2:2:\1
  2438:  0:1:2:1:2:\1:2
  2439:  0:1:2:1:\1:2:2
  2440:  0:1:2:\1:2:2:1
  2441:  0:1:2:\1:2:1:2
  2442:  0:1:2:\1:1:2:2
  2443:  0:1:1:2:2:2:\1
  2444:  0:1:1:2:2:\1:2
  2445:  0:1:1:2:\1:2:2
  2446:  0:1:1:\1:2:2:2
  2447:  0:1:\1:2:2:2:1
  2448:  0:1:\1:2:2:1:2
  2449:  0:1:\1:2:1:2:2
  2450:  0:1:\1:1:2:2:2
  2451:  0:\1:2:2:2:1:1
  2452:  0:\1:2:2:1:2:1
  2453:  0:\1:2:2:1:1:2
  2454:  0:\1:2:1:2:2:1
  2455:  0:\1:2:1:2:1:2
  2456:  0:\1:2:1:1:2:2
  2457:  0:\1:1:2:2:2:1
  2458:  0:\1:1:2:2:1:2
  2459:  0:\1:1:2:1:2:2
  2460:  0:\1:1:1:2:2:2
  2461:  \1:2:2:2:1:1:0
  2462:  \1:2:2:2:1:0:1
  2463:  \1:2:2:2:0:1:1
  2464:  \1:2:2:1:2:1:0
  2465:  \1:2:2:1:2:0:1
  2466:  \1:2:2:1:1:2:0
  2467:  \1:2:2:1:1:0:2
  2468:  \1:2:2:1:0:2:1
  2469:  \1:2:2:1:0:1:2
  2470:  \1:2:2:0:2:1:1
  2471:  \1:2:2:0:1:2:1
  2472:  \1:2:2:0:1:1:2
  2473:  \1:2:1:2:2:1:0
  2474:  \1:2:1:2:2:0:1
  2475:  \1:2:1:2:1:2:0
  2476:  \1:2:1:2:1:0:2
  2477:  \1:2:1:2:0:2:1
  2478:  \1:2:1:2:0:1:2
  2479:  \1:2:1:1:2:2:0
  2480:  \1:2:1:1:2:0:2
  2481:  \1:2:1:1:0:2:2
  2482:  \1:2:1:0:2:2:1
  2483:  \1:2:1:0:2:1:2
  2484:  \1:2:1:0:1:2:2
  2485:  \1:2:0:2:2:1:1
  2486:  \1:2:0:2:1:2:1
  2487:  \1:2:0:2:1:1:2
  2488:  \1:2:0:1:2:2:1
  2489:  \1:2:0:1:2:1:2
  2490:  \1:2:0:1:1:2:2
  2491:  \1:1:2:2:2:1:0
  2492:  \1:1:2:2:2:0:1
  2493:  \1:1:2:2:1:2:0
  2494:  \1:1:2:2:1:0:2
  2495:  \1:1:2:2:0:2:1
  2496:  \1:1:2:2:0:1:2
  2497:  \1:1:2:1:2:2:0
  2498:  \1:1:2:1:2:0:2
  2499:  \1:1:2:1:0:2:2
  2500:  \1:1:2:0:2:2:1
  2501:  \1:1:2:0:2:1:2
  2502:  \1:1:2:0:1:2:2
  2503:  \1:1:1:2:2:2:0
  2504:  \1:1:1:2:2:0:2
  2505:  \1:1:1:2:0:2:2
  2506:  \1:1:1:0:2:2:2
  2507:  \1:1:0:2:2:2:1
  2508:  \1:1:0:2:2:1:2
  2509:  \1:1:0:2:1:2:2
  2510:  \1:1:0:1:2:2:2
  2511:  \1:0:2:2:2:1:1
  2512:  \1:0:2:2:1:2:1
  2513:  \1:0:2:2:1:1:2
  2514:  \1:0:2:1:2:2:1
  2515:  \1:0:2:1:2:1:2
  2516:  \1:0:2:1:1:2:2
  2517:  \1:0:1:2:2:2:1
  2518:  \1:0:1:2:2:1:2
  2519:  \1:0:1:2:1:2:2
  2520:  \1:0:1:1:2:2:2
family= 6 1 0 new D3h genus #    15 is 0:0:0:1:1:2:\2
     1:  0:0:0:1:1:2:\2
     2:  0:0:0:1:1:\2:2
     3:  0:0:0:1:2:1:\2
     4:  0:0:0:1:2:\2:1
     5:  0:0:0:1:\2:1:2
     6:  0:0:0:1:\2:2:1
     7:  0:0:0:2:1:1:\2
     8:  0:0:0:2:1:\2:1
     9:  0:0:0:2:\2:1:1
    10:  0:0:0:\2:1:1:2
    11:  0:0:0:\2:1:2:1
    12:  0:0:0:\2:2:1:1
    13:  0:0:1:0:1:2:\2
    14:  0:0:1:0:1:\2:2
    15:  0:0:1:0:2:1:\2
    16:  0:0:1:0:2:\2:1
    17:  0:0:1:0:\2:1:2
    18:  0:0:1:0:\2:2:1
    19:  0:0:1:1:0:2:\2
    20:  0:0:1:1:0:\2:2
    21:  0:0:1:1:2:0:\2
    22:  0:0:1:1:2:\2:0
    23:  0:0:1:1:\2:0:2
    24:  0:0:1:1:\2:2:0
    25:  0:0:1:2:0:1:\2
    26:  0:0:1:2:0:\2:1
    27:  0:0:1:2:1:0:\2
    28:  0:0:1:2:1:\2:0
    29:  0:0:1:2:\2:0:1
    30:  0:0:1:2:\2:1:0
    31:  0:0:1:\2:0:1:2
    32:  0:0:1:\2:0:2:1
    33:  0:0:1:\2:1:0:2
    34:  0:0:1:\2:1:2:0
    35:  0:0:1:\2:2:0:1
    36:  0:0:1:\2:2:1:0
    37:  0:0:2:0:1:1:\2
    38:  0:0:2:0:1:\2:1
    39:  0:0:2:0:\2:1:1
    40:  0:0:2:1:0:1:\2
    41:  0:0:2:1:0:\2:1
    42:  0:0:2:1:1:0:\2
    43:  0:0:2:1:1:\2:0
    44:  0:0:2:1:\2:0:1
    45:  0:0:2:1:\2:1:0
    46:  0:0:2:\2:0:1:1
    47:  0:0:2:\2:1:0:1
    48:  0:0:2:\2:1:1:0
    49:  0:0:\2:0:1:1:2
    50:  0:0:\2:0:1:2:1
    51:  0:0:\2:0:2:1:1
    52:  0:0:\2:1:0:1:2
    53:  0:0:\2:1:0:2:1
    54:  0:0:\2:1:1:0:2
    55:  0:0:\2:1:1:2:0
    56:  0:0:\2:1:2:0:1
    57:  0:0:\2:1:2:1:0
    58:  0:0:\2:2:0:1:1
    59:  0:0:\2:2:1:0:1
    60:  0:0:\2:2:1:1:0
    61:  0:1:0:0:1:2:\2
    62:  0:1:0:0:1:\2:2
    63:  0:1:0:0:2:1:\2
    64:  0:1:0:0:2:\2:1
    65:  0:1:0:0:\2:1:2
    66:  0:1:0:0:\2:2:1
    67:  0:1:0:1:0:2:\2
    68:  0:1:0:1:0:\2:2
    69:  0:1:0:1:2:0:\2
    70:  0:1:0:1:2:\2:0
    71:  0:1:0:1:\2:0:2
    72:  0:1:0:1:\2:2:0
    73:  0:1:0:2:0:1:\2
    74:  0:1:0:2:0:\2:1
    75:  0:1:0:2:1:0:\2
    76:  0:1:0:2:1:\2:0
    77:  0:1:0:2:\2:0:1
    78:  0:1:0:2:\2:1:0
    79:  0:1:0:\2:0:1:2
    80:  0:1:0:\2:0:2:1
    81:  0:1:0:\2:1:0:2
    82:  0:1:0:\2:1:2:0
    83:  0:1:0:\2:2:0:1
    84:  0:1:0:\2:2:1:0
    85:  0:1:1:0:0:2:\2
    86:  0:1:1:0:0:\2:2
    87:  0:1:1:0:2:0:\2
    88:  0:1:1:0:2:\2:0
    89:  0:1:1:0:\2:0:2
    90:  0:1:1:0:\2:2:0
    91:  0:1:1:2:0:0:\2
    92:  0:1:1:2:0:\2:0
    93:  0:1:1:2:\2:0:0
    94:  0:1:1:\2:0:0:2
    95:  0:1:1:\2:0:2:0
    96:  0:1:1:\2:2:0:0
    97:  0:1:2:0:0:1:\2
    98:  0:1:2:0:0:\2:1
    99:  0:1:2:0:1:0:\2
   100:  0:1:2:0:1:\2:0
   101:  0:1:2:0:\2:0:1
   102:  0:1:2:0:\2:1:0
   103:  0:1:2:1:0:0:\2
   104:  0:1:2:1:0:\2:0
   105:  0:1:2:1:\2:0:0
   106:  0:1:2:\2:0:0:1
   107:  0:1:2:\2:0:1:0
   108:  0:1:2:\2:1:0:0
   109:  0:1:\2:0:0:1:2
   110:  0:1:\2:0:0:2:1
   111:  0:1:\2:0:1:0:2
   112:  0:1:\2:0:1:2:0
   113:  0:1:\2:0:2:0:1
   114:  0:1:\2:0:2:1:0
   115:  0:1:\2:1:0:0:2
   116:  0:1:\2:1:0:2:0
   117:  0:1:\2:1:2:0:0
   118:  0:1:\2:2:0:0:1
   119:  0:1:\2:2:0:1:0
   120:  0:1:\2:2:1:0:0
   121:  0:2:0:0:1:1:\2
   122:  0:2:0:0:1:\2:1
   123:  0:2:0:0:\2:1:1
   124:  0:2:0:1:0:1:\2
   125:  0:2:0:1:0:\2:1
   126:  0:2:0:1:1:0:\2
   127:  0:2:0:1:1:\2:0
   128:  0:2:0:1:\2:0:1
   129:  0:2:0:1:\2:1:0
   130:  0:2:0:\2:0:1:1
   131:  0:2:0:\2:1:0:1
   132:  0:2:0:\2:1:1:0
   133:  0:2:1:0:0:1:\2
   134:  0:2:1:0:0:\2:1
   135:  0:2:1:0:1:0:\2
   136:  0:2:1:0:1:\2:0
   137:  0:2:1:0:\2:0:1
   138:  0:2:1:0:\2:1:0
   139:  0:2:1:1:0:0:\2
   140:  0:2:1:1:0:\2:0
   141:  0:2:1:1:\2:0:0
   142:  0:2:1:\2:0:0:1
   143:  0:2:1:\2:0:1:0
   144:  0:2:1:\2:1:0:0
   145:  0:2:\2:0:0:1:1
   146:  0:2:\2:0:1:0:1
   147:  0:2:\2:0:1:1:0
   148:  0:2:\2:1:0:0:1
   149:  0:2:\2:1:0:1:0
   150:  0:2:\2:1:1:0:0
   151:  0:\2:0:0:1:1:2
   152:  0:\2:0:0:1:2:1
   153:  0:\2:0:0:2:1:1
   154:  0:\2:0:1:0:1:2
   155:  0:\2:0:1:0:2:1
   156:  0:\2:0:1:1:0:2
   157:  0:\2:0:1:1:2:0
   158:  0:\2:0:1:2:0:1
   159:  0:\2:0:1:2:1:0
   160:  0:\2:0:2:0:1:1
   161:  0:\2:0:2:1:0:1
   162:  0:\2:0:2:1:1:0
   163:  0:\2:1:0:0:1:2
   164:  0:\2:1:0:0:2:1
   165:  0:\2:1:0:1:0:2
   166:  0:\2:1:0:1:2:0
   167:  0:\2:1:0:2:0:1
   168:  0:\2:1:0:2:1:0
   169:  0:\2:1:1:0:0:2
   170:  0:\2:1:1:0:2:0
   171:  0:\2:1:1:2:0:0
   172:  0:\2:1:2:0:0:1
   173:  0:\2:1:2:0:1:0
   174:  0:\2:1:2:1:0:0
   175:  0:\2:2:0:0:1:1
   176:  0:\2:2:0:1:0:1
   177:  0:\2:2:0:1:1:0
   178:  0:\2:2:1:0:0:1
   179:  0:\2:2:1:0:1:0
   180:  0:\2:2:1:1:0:0
   181:  1:0:0:0:1:2:\2
   182:  1:0:0:0:1:\2:2
   183:  1:0:0:0:2:1:\2
   184:  1:0:0:0:2:\2:1
   185:  1:0:0:0:\2:1:2
   186:  1:0:0:0:\2:2:1
   187:  1:0:0:1:0:2:\2
   188:  1:0:0:1:0:\2:2
   189:  1:0:0:1:2:0:\2
   190:  1:0:0:1:2:\2:0
   191:  1:0:0:1:\2:0:2
   192:  1:0:0:1:\2:2:0
   193:  1:0:0:2:0:1:\2
   194:  1:0:0:2:0:\2:1
   195:  1:0:0:2:1:0:\2
   196:  1:0:0:2:1:\2:0
   197:  1:0:0:2:\2:0:1
   198:  1:0:0:2:\2:1:0
   199:  1:0:0:\2:0:1:2
   200:  1:0:0:\2:0:2:1
   201:  1:0:0:\2:1:0:2
   202:  1:0:0:\2:1:2:0
   203:  1:0:0:\2:2:0:1
   204:  1:0:0:\2:2:1:0
   205:  1:0:1:0:0:2:\2
   206:  1:0:1:0:0:\2:2
   207:  1:0:1:0:2:0:\2
   208:  1:0:1:0:2:\2:0
   209:  1:0:1:0:\2:0:2
   210:  1:0:1:0:\2:2:0
   211:  1:0:1:2:0:0:\2
   212:  1:0:1:2:0:\2:0
   213:  1:0:1:2:\2:0:0
   214:  1:0:1:\2:0:0:2
   215:  1:0:1:\2:0:2:0
   216:  1:0:1:\2:2:0:0
   217:  1:0:2:0:0:1:\2
   218:  1:0:2:0:0:\2:1
   219:  1:0:2:0:1:0:\2
   220:  1:0:2:0:1:\2:0
   221:  1:0:2:0:\2:0:1
   222:  1:0:2:0:\2:1:0
   223:  1:0:2:1:0:0:\2
   224:  1:0:2:1:0:\2:0
   225:  1:0:2:1:\2:0:0
   226:  1:0:2:\2:0:0:1
   227:  1:0:2:\2:0:1:0
   228:  1:0:2:\2:1:0:0
   229:  1:0:\2:0:0:1:2
   230:  1:0:\2:0:0:2:1
   231:  1:0:\2:0:1:0:2
   232:  1:0:\2:0:1:2:0
   233:  1:0:\2:0:2:0:1
   234:  1:0:\2:0:2:1:0
   235:  1:0:\2:1:0:0:2
   236:  1:0:\2:1:0:2:0
   237:  1:0:\2:1:2:0:0
   238:  1:0:\2:2:0:0:1
   239:  1:0:\2:2:0:1:0
   240:  1:0:\2:2:1:0:0
   241:  1:1:0:0:0:2:\2
   242:  1:1:0:0:0:\2:2
   243:  1:1:0:0:2:0:\2
   244:  1:1:0:0:2:\2:0
   245:  1:1:0:0:\2:0:2
   246:  1:1:0:0:\2:2:0
   247:  1:1:0:2:0:0:\2
   248:  1:1:0:2:0:\2:0
   249:  1:1:0:2:\2:0:0
   250:  1:1:0:\2:0:0:2
   251:  1:1:0:\2:0:2:0
   252:  1:1:0:\2:2:0:0
   253:  1:1:2:0:0:0:\2
   254:  1:1:2:0:0:\2:0
   255:  1:1:2:0:\2:0:0
   256:  1:1:2:\2:0:0:0
   257:  1:1:\2:0:0:0:2
   258:  1:1:\2:0:0:2:0
   259:  1:1:\2:0:2:0:0
   260:  1:1:\2:2:0:0:0
   261:  1:2:0:0:0:1:\2
   262:  1:2:0:0:0:\2:1
   263:  1:2:0:0:1:0:\2
   264:  1:2:0:0:1:\2:0
   265:  1:2:0:0:\2:0:1
   266:  1:2:0:0:\2:1:0
   267:  1:2:0:1:0:0:\2
   268:  1:2:0:1:0:\2:0
   269:  1:2:0:1:\2:0:0
   270:  1:2:0:\2:0:0:1
   271:  1:2:0:\2:0:1:0
   272:  1:2:0:\2:1:0:0
   273:  1:2:1:0:0:0:\2
   274:  1:2:1:0:0:\2:0
   275:  1:2:1:0:\2:0:0
   276:  1:2:1:\2:0:0:0
   277:  1:2:\2:0:0:0:1
   278:  1:2:\2:0:0:1:0
   279:  1:2:\2:0:1:0:0
   280:  1:2:\2:1:0:0:0
   281:  1:\2:0:0:0:1:2
   282:  1:\2:0:0:0:2:1
   283:  1:\2:0:0:1:0:2
   284:  1:\2:0:0:1:2:0
   285:  1:\2:0:0:2:0:1
   286:  1:\2:0:0:2:1:0
   287:  1:\2:0:1:0:0:2
   288:  1:\2:0:1:0:2:0
   289:  1:\2:0:1:2:0:0
   290:  1:\2:0:2:0:0:1
   291:  1:\2:0:2:0:1:0
   292:  1:\2:0:2:1:0:0
   293:  1:\2:1:0:0:0:2
   294:  1:\2:1:0:0:2:0
   295:  1:\2:1:0:2:0:0
   296:  1:\2:1:2:0:0:0
   297:  1:\2:2:0:0:0:1
   298:  1:\2:2:0:0:1:0
   299:  1:\2:2:0:1:0:0
   300:  1:\2:2:1:0:0:0
   301:  2:0:0:0:1:1:\2
   302:  2:0:0:0:1:\2:1
   303:  2:0:0:0:\2:1:1
   304:  2:0:0:1:0:1:\2
   305:  2:0:0:1:0:\2:1
   306:  2:0:0:1:1:0:\2
   307:  2:0:0:1:1:\2:0
   308:  2:0:0:1:\2:0:1
   309:  2:0:0:1:\2:1:0
   310:  2:0:0:\2:0:1:1
   311:  2:0:0:\2:1:0:1
   312:  2:0:0:\2:1:1:0
   313:  2:0:1:0:0:1:\2
   314:  2:0:1:0:0:\2:1
   315:  2:0:1:0:1:0:\2
   316:  2:0:1:0:1:\2:0
   317:  2:0:1:0:\2:0:1
   318:  2:0:1:0:\2:1:0
   319:  2:0:1:1:0:0:\2
   320:  2:0:1:1:0:\2:0
   321:  2:0:1:1:\2:0:0
   322:  2:0:1:\2:0:0:1
   323:  2:0:1:\2:0:1:0
   324:  2:0:1:\2:1:0:0
   325:  2:0:\2:0:0:1:1
   326:  2:0:\2:0:1:0:1
   327:  2:0:\2:0:1:1:0
   328:  2:0:\2:1:0:0:1
   329:  2:0:\2:1:0:1:0
   330:  2:0:\2:1:1:0:0
   331:  2:1:0:0:0:1:\2
   332:  2:1:0:0:0:\2:1
   333:  2:1:0:0:1:0:\2
   334:  2:1:0:0:1:\2:0
   335:  2:1:0:0:\2:0:1
   336:  2:1:0:0:\2:1:0
   337:  2:1:0:1:0:0:\2
   338:  2:1:0:1:0:\2:0
   339:  2:1:0:1:\2:0:0
   340:  2:1:0:\2:0:0:1
   341:  2:1:0:\2:0:1:0
   342:  2:1:0:\2:1:0:0
   343:  2:1:1:0:0:0:\2
   344:  2:1:1:0:0:\2:0
   345:  2:1:1:0:\2:0:0
   346:  2:1:1:\2:0:0:0
   347:  2:1:\2:0:0:0:1
   348:  2:1:\2:0:0:1:0
   349:  2:1:\2:0:1:0:0
   350:  2:1:\2:1:0:0:0
   351:  2:\2:0:0:0:1:1
   352:  2:\2:0:0:1:0:1
   353:  2:\2:0:0:1:1:0
   354:  2:\2:0:1:0:0:1
   355:  2:\2:0:1:0:1:0
   356:  2:\2:0:1:1:0:0
   357:  2:\2:1:0:0:0:1
   358:  2:\2:1:0:0:1:0
   359:  2:\2:1:0:1:0:0
   360:  2:\2:1:1:0:0:0
   361:  \2:0:0:0:1:1:2
   362:  \2:0:0:0:1:2:1
   363:  \2:0:0:0:2:1:1
   364:  \2:0:0:1:0:1:2
   365:  \2:0:0:1:0:2:1
   366:  \2:0:0:1:1:0:2
   367:  \2:0:0:1:1:2:0
   368:  \2:0:0:1:2:0:1
   369:  \2:0:0:1:2:1:0
   370:  \2:0:0:2:0:1:1
   371:  \2:0:0:2:1:0:1
   372:  \2:0:0:2:1:1:0
   373:  \2:0:1:0:0:1:2
   374:  \2:0:1:0:0:2:1
   375:  \2:0:1:0:1:0:2
   376:  \2:0:1:0:1:2:0
   377:  \2:0:1:0:2:0:1
   378:  \2:0:1:0:2:1:0
   379:  \2:0:1:1:0:0:2
   380:  \2:0:1:1:0:2:0
   381:  \2:0:1:1:2:0:0
   382:  \2:0:1:2:0:0:1
   383:  \2:0:1:2:0:1:0
   384:  \2:0:1:2:1:0:0
   385:  \2:0:2:0:0:1:1
   386:  \2:0:2:0:1:0:1
   387:  \2:0:2:0:1:1:0
   388:  \2:0:2:1:0:0:1
   389:  \2:0:2:1:0:1:0
   390:  \2:0:2:1:1:0:0
   391:  \2:1:0:0:0:1:2
   392:  \2:1:0:0:0:2:1
   393:  \2:1:0:0:1:0:2
   394:  \2:1:0:0:1:2:0
   395:  \2:1:0:0:2:0:1
   396:  \2:1:0:0:2:1:0
   397:  \2:1:0:1:0:0:2
   398:  \2:1:0:1:0:2:0
   399:  \2:1:0:1:2:0:0
   400:  \2:1:0:2:0:0:1
   401:  \2:1:0:2:0:1:0
   402:  \2:1:0:2:1:0:0
   403:  \2:1:1:0:0:0:2
   404:  \2:1:1:0:0:2:0
   405:  \2:1:1:0:2:0:0
   406:  \2:1:1:2:0:0:0
   407:  \2:1:2:0:0:0:1
   408:  \2:1:2:0:0:1:0
   409:  \2:1:2:0:1:0:0
   410:  \2:1:2:1:0:0:0
   411:  \2:2:0:0:0:1:1
   412:  \2:2:0:0:1:0:1
   413:  \2:2:0:0:1:1:0
   414:  \2:2:0:1:0:0:1
   415:  \2:2:0:1:0:1:0
   416:  \2:2:0:1:1:0:0
   417:  \2:2:1:0:0:0:1
   418:  \2:2:1:0:0:1:0
   419:  \2:2:1:0:1:0:0
   420:  \2:2:1:1:0:0:0
   421:  1:1:1:2:2:0:\0
   422:  1:1:1:2:2:\0:0
   423:  1:1:1:2:0:2:\0
   424:  1:1:1:2:0:\0:2
   425:  1:1:1:2:\0:2:0
   426:  1:1:1:2:\0:0:2
   427:  1:1:1:0:2:2:\0
   428:  1:1:1:0:2:\0:2
   429:  1:1:1:0:\0:2:2
   430:  1:1:1:\0:2:2:0
   431:  1:1:1:\0:2:0:2
   432:  1:1:1:\0:0:2:2
   433:  1:1:2:1:2:0:\0
   434:  1:1:2:1:2:\0:0
   435:  1:1:2:1:0:2:\0
   436:  1:1:2:1:0:\0:2
   437:  1:1:2:1:\0:2:0
   438:  1:1:2:1:\0:0:2
   439:  1:1:2:2:1:0:\0
   440:  1:1:2:2:1:\0:0
   441:  1:1:2:2:0:1:\0
   442:  1:1:2:2:0:\0:1
   443:  1:1:2:2:\0:1:0
   444:  1:1:2:2:\0:0:1
   445:  1:1:2:0:1:2:\0
   446:  1:1:2:0:1:\0:2
   447:  1:1:2:0:2:1:\0
   448:  1:1:2:0:2:\0:1
   449:  1:1:2:0:\0:1:2
   450:  1:1:2:0:\0:2:1
   451:  1:1:2:\0:1:2:0
   452:  1:1:2:\0:1:0:2
   453:  1:1:2:\0:2:1:0
   454:  1:1:2:\0:2:0:1
   455:  1:1:2:\0:0:1:2
   456:  1:1:2:\0:0:2:1
   457:  1:1:0:1:2:2:\0
   458:  1:1:0:1:2:\0:2
   459:  1:1:0:1:\0:2:2
   460:  1:1:0:2:1:2:\0
   461:  1:1:0:2:1:\0:2
   462:  1:1:0:2:2:1:\0
   463:  1:1:0:2:2:\0:1
   464:  1:1:0:2:\0:1:2
   465:  1:1:0:2:\0:2:1
   466:  1:1:0:\0:1:2:2
   467:  1:1:0:\0:2:1:2
   468:  1:1:0:\0:2:2:1
   469:  1:1:\0:1:2:2:0
   470:  1:1:\0:1:2:0:2
   471:  1:1:\0:1:0:2:2
   472:  1:1:\0:2:1:2:0
   473:  1:1:\0:2:1:0:2
   474:  1:1:\0:2:2:1:0
   475:  1:1:\0:2:2:0:1
   476:  1:1:\0:2:0:1:2
   477:  1:1:\0:2:0:2:1
   478:  1:1:\0:0:1:2:2
   479:  1:1:\0:0:2:1:2
   480:  1:1:\0:0:2:2:1
   481:  1:2:1:1:2:0:\0
   482:  1:2:1:1:2:\0:0
   483:  1:2:1:1:0:2:\0
   484:  1:2:1:1:0:\0:2
   485:  1:2:1:1:\0:2:0
   486:  1:2:1:1:\0:0:2
   487:  1:2:1:2:1:0:\0
   488:  1:2:1:2:1:\0:0
   489:  1:2:1:2:0:1:\0
   490:  1:2:1:2:0:\0:1
   491:  1:2:1:2:\0:1:0
   492:  1:2:1:2:\0:0:1
   493:  1:2:1:0:1:2:\0
   494:  1:2:1:0:1:\0:2
   495:  1:2:1:0:2:1:\0
   496:  1:2:1:0:2:\0:1
   497:  1:2:1:0:\0:1:2
   498:  1:2:1:0:\0:2:1
   499:  1:2:1:\0:1:2:0
   500:  1:2:1:\0:1:0:2
   501:  1:2:1:\0:2:1:0
   502:  1:2:1:\0:2:0:1
   503:  1:2:1:\0:0:1:2
   504:  1:2:1:\0:0:2:1
   505:  1:2:2:1:1:0:\0
   506:  1:2:2:1:1:\0:0
   507:  1:2:2:1:0:1:\0
   508:  1:2:2:1:0:\0:1
   509:  1:2:2:1:\0:1:0
   510:  1:2:2:1:\0:0:1
   511:  1:2:2:0:1:1:\0
   512:  1:2:2:0:1:\0:1
   513:  1:2:2:0:\0:1:1
   514:  1:2:2:\0:1:1:0
   515:  1:2:2:\0:1:0:1
   516:  1:2:2:\0:0:1:1
   517:  1:2:0:1:1:2:\0
   518:  1:2:0:1:1:\0:2
   519:  1:2:0:1:2:1:\0
   520:  1:2:0:1:2:\0:1
   521:  1:2:0:1:\0:1:2
   522:  1:2:0:1:\0:2:1
   523:  1:2:0:2:1:1:\0
   524:  1:2:0:2:1:\0:1
   525:  1:2:0:2:\0:1:1
   526:  1:2:0:\0:1:1:2
   527:  1:2:0:\0:1:2:1
   528:  1:2:0:\0:2:1:1
   529:  1:2:\0:1:1:2:0
   530:  1:2:\0:1:1:0:2
   531:  1:2:\0:1:2:1:0
   532:  1:2:\0:1:2:0:1
   533:  1:2:\0:1:0:1:2
   534:  1:2:\0:1:0:2:1
   535:  1:2:\0:2:1:1:0
   536:  1:2:\0:2:1:0:1
   537:  1:2:\0:2:0:1:1
   538:  1:2:\0:0:1:1:2
   539:  1:2:\0:0:1:2:1
   540:  1:2:\0:0:2:1:1
   541:  1:0:1:1:2:2:\0
   542:  1:0:1:1:2:\0:2
   543:  1:0:1:1:\0:2:2
   544:  1:0:1:2:1:2:\0
   545:  1:0:1:2:1:\0:2
   546:  1:0:1:2:2:1:\0
   547:  1:0:1:2:2:\0:1
   548:  1:0:1:2:\0:1:2
   549:  1:0:1:2:\0:2:1
   550:  1:0:1:\0:1:2:2
   551:  1:0:1:\0:2:1:2
   552:  1:0:1:\0:2:2:1
   553:  1:0:2:1:1:2:\0
   554:  1:0:2:1:1:\0:2
   555:  1:0:2:1:2:1:\0
   556:  1:0:2:1:2:\0:1
   557:  1:0:2:1:\0:1:2
   558:  1:0:2:1:\0:2:1
   559:  1:0:2:2:1:1:\0
   560:  1:0:2:2:1:\0:1
   561:  1:0:2:2:\0:1:1
   562:  1:0:2:\0:1:1:2
   563:  1:0:2:\0:1:2:1
   564:  1:0:2:\0:2:1:1
   565:  1:0:\0:1:1:2:2
   566:  1:0:\0:1:2:1:2
   567:  1:0:\0:1:2:2:1
   568:  1:0:\0:2:1:1:2
   569:  1:0:\0:2:1:2:1
   570:  1:0:\0:2:2:1:1
   571:  1:\0:1:1:2:2:0
   572:  1:\0:1:1:2:0:2
   573:  1:\0:1:1:0:2:2
   574:  1:\0:1:2:1:2:0
   575:  1:\0:1:2:1:0:2
   576:  1:\0:1:2:2:1:0
   577:  1:\0:1:2:2:0:1
   578:  1:\0:1:2:0:1:2
   579:  1:\0:1:2:0:2:1
   580:  1:\0:1:0:1:2:2
   581:  1:\0:1:0:2:1:2
   582:  1:\0:1:0:2:2:1
   583:  1:\0:2:1:1:2:0
   584:  1:\0:2:1:1:0:2
   585:  1:\0:2:1:2:1:0
   586:  1:\0:2:1:2:0:1
   587:  1:\0:2:1:0:1:2
   588:  1:\0:2:1:0:2:1
   589:  1:\0:2:2:1:1:0
   590:  1:\0:2:2:1:0:1
   591:  1:\0:2:2:0:1:1
   592:  1:\0:2:0:1:1:2
   593:  1:\0:2:0:1:2:1
   594:  1:\0:2:0:2:1:1
   595:  1:\0:0:1:1:2:2
   596:  1:\0:0:1:2:1:2
   597:  1:\0:0:1:2:2:1
   598:  1:\0:0:2:1:1:2
   599:  1:\0:0:2:1:2:1
   600:  1:\0:0:2:2:1:1
   601:  2:1:1:1:2:0:\0
   602:  2:1:1:1:2:\0:0
   603:  2:1:1:1:0:2:\0
   604:  2:1:1:1:0:\0:2
   605:  2:1:1:1:\0:2:0
   606:  2:1:1:1:\0:0:2
   607:  2:1:1:2:1:0:\0
   608:  2:1:1:2:1:\0:0
   609:  2:1:1:2:0:1:\0
   610:  2:1:1:2:0:\0:1
   611:  2:1:1:2:\0:1:0
   612:  2:1:1:2:\0:0:1
   613:  2:1:1:0:1:2:\0
   614:  2:1:1:0:1:\0:2
   615:  2:1:1:0:2:1:\0
   616:  2:1:1:0:2:\0:1
   617:  2:1:1:0:\0:1:2
   618:  2:1:1:0:\0:2:1
   619:  2:1:1:\0:1:2:0
   620:  2:1:1:\0:1:0:2
   621:  2:1:1:\0:2:1:0
   622:  2:1:1:\0:2:0:1
   623:  2:1:1:\0:0:1:2
   624:  2:1:1:\0:0:2:1
   625:  2:1:2:1:1:0:\0
   626:  2:1:2:1:1:\0:0
   627:  2:1:2:1:0:1:\0
   628:  2:1:2:1:0:\0:1
   629:  2:1:2:1:\0:1:0
   630:  2:1:2:1:\0:0:1
   631:  2:1:2:0:1:1:\0
   632:  2:1:2:0:1:\0:1
   633:  2:1:2:0:\0:1:1
   634:  2:1:2:\0:1:1:0
   635:  2:1:2:\0:1:0:1
   636:  2:1:2:\0:0:1:1
   637:  2:1:0:1:1:2:\0
   638:  2:1:0:1:1:\0:2
   639:  2:1:0:1:2:1:\0
   640:  2:1:0:1:2:\0:1
   641:  2:1:0:1:\0:1:2
   642:  2:1:0:1:\0:2:1
   643:  2:1:0:2:1:1:\0
   644:  2:1:0:2:1:\0:1
   645:  2:1:0:2:\0:1:1
   646:  2:1:0:\0:1:1:2
   647:  2:1:0:\0:1:2:1
   648:  2:1:0:\0:2:1:1
   649:  2:1:\0:1:1:2:0
   650:  2:1:\0:1:1:0:2
   651:  2:1:\0:1:2:1:0
   652:  2:1:\0:1:2:0:1
   653:  2:1:\0:1:0:1:2
   654:  2:1:\0:1:0:2:1
   655:  2:1:\0:2:1:1:0
   656:  2:1:\0:2:1:0:1
   657:  2:1:\0:2:0:1:1
   658:  2:1:\0:0:1:1:2
   659:  2:1:\0:0:1:2:1
   660:  2:1:\0:0:2:1:1
   661:  2:2:1:1:1:0:\0
   662:  2:2:1:1:1:\0:0
   663:  2:2:1:1:0:1:\0
   664:  2:2:1:1:0:\0:1
   665:  2:2:1:1:\0:1:0
   666:  2:2:1:1:\0:0:1
   667:  2:2:1:0:1:1:\0
   668:  2:2:1:0:1:\0:1
   669:  2:2:1:0:\0:1:1
   670:  2:2:1:\0:1:1:0
   671:  2:2:1:\0:1:0:1
   672:  2:2:1:\0:0:1:1
   673:  2:2:0:1:1:1:\0
   674:  2:2:0:1:1:\0:1
   675:  2:2:0:1:\0:1:1
   676:  2:2:0:\0:1:1:1
   677:  2:2:\0:1:1:1:0
   678:  2:2:\0:1:1:0:1
   679:  2:2:\0:1:0:1:1
   680:  2:2:\0:0:1:1:1
   681:  2:0:1:1:1:2:\0
   682:  2:0:1:1:1:\0:2
   683:  2:0:1:1:2:1:\0
   684:  2:0:1:1:2:\0:1
   685:  2:0:1:1:\0:1:2
   686:  2:0:1:1:\0:2:1
   687:  2:0:1:2:1:1:\0
   688:  2:0:1:2:1:\0:1
   689:  2:0:1:2:\0:1:1
   690:  2:0:1:\0:1:1:2
   691:  2:0:1:\0:1:2:1
   692:  2:0:1:\0:2:1:1
   693:  2:0:2:1:1:1:\0
   694:  2:0:2:1:1:\0:1
   695:  2:0:2:1:\0:1:1
   696:  2:0:2:\0:1:1:1
   697:  2:0:\0:1:1:1:2
   698:  2:0:\0:1:1:2:1
   699:  2:0:\0:1:2:1:1
   700:  2:0:\0:2:1:1:1
   701:  2:\0:1:1:1:2:0
   702:  2:\0:1:1:1:0:2
   703:  2:\0:1:1:2:1:0
   704:  2:\0:1:1:2:0:1
   705:  2:\0:1:1:0:1:2
   706:  2:\0:1:1:0:2:1
   707:  2:\0:1:2:1:1:0
   708:  2:\0:1:2:1:0:1
   709:  2:\0:1:2:0:1:1
   710:  2:\0:1:0:1:1:2
   711:  2:\0:1:0:1:2:1
   712:  2:\0:1:0:2:1:1
   713:  2:\0:2:1:1:1:0
   714:  2:\0:2:1:1:0:1
   715:  2:\0:2:1:0:1:1
   716:  2:\0:2:0:1:1:1
   717:  2:\0:0:1:1:1:2
   718:  2:\0:0:1:1:2:1
   719:  2:\0:0:1:2:1:1
   720:  2:\0:0:2:1:1:1
   721:  0:1:1:1:2:2:\0
   722:  0:1:1:1:2:\0:2
   723:  0:1:1:1:\0:2:2
   724:  0:1:1:2:1:2:\0
   725:  0:1:1:2:1:\0:2
   726:  0:1:1:2:2:1:\0
   727:  0:1:1:2:2:\0:1
   728:  0:1:1:2:\0:1:2
   729:  0:1:1:2:\0:2:1
   730:  0:1:1:\0:1:2:2
   731:  0:1:1:\0:2:1:2
   732:  0:1:1:\0:2:2:1
   733:  0:1:2:1:1:2:\0
   734:  0:1:2:1:1:\0:2
   735:  0:1:2:1:2:1:\0
   736:  0:1:2:1:2:\0:1
   737:  0:1:2:1:\0:1:2
   738:  0:1:2:1:\0:2:1
   739:  0:1:2:2:1:1:\0
   740:  0:1:2:2:1:\0:1
   741:  0:1:2:2:\0:1:1
   742:  0:1:2:\0:1:1:2
   743:  0:1:2:\0:1:2:1
   744:  0:1:2:\0:2:1:1
   745:  0:1:\0:1:1:2:2
   746:  0:1:\0:1:2:1:2
   747:  0:1:\0:1:2:2:1
   748:  0:1:\0:2:1:1:2
   749:  0:1:\0:2:1:2:1
   750:  0:1:\0:2:2:1:1
   751:  0:2:1:1:1:2:\0
   752:  0:2:1:1:1:\0:2
   753:  0:2:1:1:2:1:\0
   754:  0:2:1:1:2:\0:1
   755:  0:2:1:1:\0:1:2
   756:  0:2:1:1:\0:2:1
   757:  0:2:1:2:1:1:\0
   758:  0:2:1:2:1:\0:1
   759:  0:2:1:2:\0:1:1
   760:  0:2:1:\0:1:1:2
   761:  0:2:1:\0:1:2:1
   762:  0:2:1:\0:2:1:1
   763:  0:2:2:1:1:1:\0
   764:  0:2:2:1:1:\0:1
   765:  0:2:2:1:\0:1:1
   766:  0:2:2:\0:1:1:1
   767:  0:2:\0:1:1:1:2
   768:  0:2:\0:1:1:2:1
   769:  0:2:\0:1:2:1:1
   770:  0:2:\0:2:1:1:1
   771:  0:\0:1:1:1:2:2
   772:  0:\0:1:1:2:1:2
   773:  0:\0:1:1:2:2:1
   774:  0:\0:1:2:1:1:2
   775:  0:\0:1:2:1:2:1
   776:  0:\0:1:2:2:1:1
   777:  0:\0:2:1:1:1:2
   778:  0:\0:2:1:1:2:1
   779:  0:\0:2:1:2:1:1
   780:  0:\0:2:2:1:1:1
   781:  \0:1:1:1:2:2:0
   782:  \0:1:1:1:2:0:2
   783:  \0:1:1:1:0:2:2
   784:  \0:1:1:2:1:2:0
   785:  \0:1:1:2:1:0:2
   786:  \0:1:1:2:2:1:0
   787:  \0:1:1:2:2:0:1
   788:  \0:1:1:2:0:1:2
   789:  \0:1:1:2:0:2:1
   790:  \0:1:1:0:1:2:2
   791:  \0:1:1:0:2:1:2
   792:  \0:1:1:0:2:2:1
   793:  \0:1:2:1:1:2:0
   794:  \0:1:2:1:1:0:2
   795:  \0:1:2:1:2:1:0
   796:  \0:1:2:1:2:0:1
   797:  \0:1:2:1:0:1:2
   798:  \0:1:2:1:0:2:1
   799:  \0:1:2:2:1:1:0
   800:  \0:1:2:2:1:0:1
   801:  \0:1:2:2:0:1:1
   802:  \0:1:2:0:1:1:2
   803:  \0:1:2:0:1:2:1
   804:  \0:1:2:0:2:1:1
   805:  \0:1:0:1:1:2:2
   806:  \0:1:0:1:2:1:2
   807:  \0:1:0:1:2:2:1
   808:  \0:1:0:2:1:1:2
   809:  \0:1:0:2:1:2:1
   810:  \0:1:0:2:2:1:1
   811:  \0:2:1:1:1:2:0
   812:  \0:2:1:1:1:0:2
   813:  \0:2:1:1:2:1:0
   814:  \0:2:1:1:2:0:1
   815:  \0:2:1:1:0:1:2
   816:  \0:2:1:1:0:2:1
   817:  \0:2:1:2:1:1:0
   818:  \0:2:1:2:1:0:1
   819:  \0:2:1:2:0:1:1
   820:  \0:2:1:0:1:1:2
   821:  \0:2:1:0:1:2:1
   822:  \0:2:1:0:2:1:1
   823:  \0:2:2:1:1:1:0
   824:  \0:2:2:1:1:0:1
   825:  \0:2:2:1:0:1:1
   826:  \0:2:2:0:1:1:1
   827:  \0:2:0:1:1:1:2
   828:  \0:2:0:1:1:2:1
   829:  \0:2:0:1:2:1:1
   830:  \0:2:0:2:1:1:1
   831:  \0:0:1:1:1:2:2
   832:  \0:0:1:1:2:1:2
   833:  \0:0:1:1:2:2:1
   834:  \0:0:1:2:1:1:2
   835:  \0:0:1:2:1:2:1
   836:  \0:0:1:2:2:1:1
   837:  \0:0:2:1:1:1:2
   838:  \0:0:2:1:1:2:1
   839:  \0:0:2:1:2:1:1
   840:  \0:0:2:2:1:1:1
   841:  2:2:2:0:0:1:\1
   842:  2:2:2:0:0:\1:1
   843:  2:2:2:0:1:0:\1
   844:  2:2:2:0:1:\1:0
   845:  2:2:2:0:\1:0:1
   846:  2:2:2:0:\1:1:0
   847:  2:2:2:1:0:0:\1
   848:  2:2:2:1:0:\1:0
   849:  2:2:2:1:\1:0:0
   850:  2:2:2:\1:0:0:1
   851:  2:2:2:\1:0:1:0
   852:  2:2:2:\1:1:0:0
   853:  2:2:0:2:0:1:\1
   854:  2:2:0:2:0:\1:1
   855:  2:2:0:2:1:0:\1
   856:  2:2:0:2:1:\1:0
   857:  2:2:0:2:\1:0:1
   858:  2:2:0:2:\1:1:0
   859:  2:2:0:0:2:1:\1
   860:  2:2:0:0:2:\1:1
   861:  2:2:0:0:1:2:\1
   862:  2:2:0:0:1:\1:2
   863:  2:2:0:0:\1:2:1
   864:  2:2:0:0:\1:1:2
   865:  2:2:0:1:2:0:\1
   866:  2:2:0:1:2:\1:0
   867:  2:2:0:1:0:2:\1
   868:  2:2:0:1:0:\1:2
   869:  2:2:0:1:\1:2:0
   870:  2:2:0:1:\1:0:2
   871:  2:2:0:\1:2:0:1
   872:  2:2:0:\1:2:1:0
   873:  2:2:0:\1:0:2:1
   874:  2:2:0:\1:0:1:2
   875:  2:2:0:\1:1:2:0
   876:  2:2:0:\1:1:0:2
   877:  2:2:1:2:0:0:\1
   878:  2:2:1:2:0:\1:0
   879:  2:2:1:2:\1:0:0
   880:  2:2:1:0:2:0:\1
   881:  2:2:1:0:2:\1:0
   882:  2:2:1:0:0:2:\1
   883:  2:2:1:0:0:\1:2
   884:  2:2:1:0:\1:2:0
   885:  2:2:1:0:\1:0:2
   886:  2:2:1:\1:2:0:0
   887:  2:2:1:\1:0:2:0
   888:  2:2:1:\1:0:0:2
   889:  2:2:\1:2:0:0:1
   890:  2:2:\1:2:0:1:0
   891:  2:2:\1:2:1:0:0
   892:  2:2:\1:0:2:0:1
   893:  2:2:\1:0:2:1:0
   894:  2:2:\1:0:0:2:1
   895:  2:2:\1:0:0:1:2
   896:  2:2:\1:0:1:2:0
   897:  2:2:\1:0:1:0:2
   898:  2:2:\1:1:2:0:0
   899:  2:2:\1:1:0:2:0
   900:  2:2:\1:1:0:0:2
   901:  2:0:2:2:0:1:\1
   902:  2:0:2:2:0:\1:1
   903:  2:0:2:2:1:0:\1
   904:  2:0:2:2:1:\1:0
   905:  2:0:2:2:\1:0:1
   906:  2:0:2:2:\1:1:0
   907:  2:0:2:0:2:1:\1
   908:  2:0:2:0:2:\1:1
   909:  2:0:2:0:1:2:\1
   910:  2:0:2:0:1:\1:2
   911:  2:0:2:0:\1:2:1
   912:  2:0:2:0:\1:1:2
   913:  2:0:2:1:2:0:\1
   914:  2:0:2:1:2:\1:0
   915:  2:0:2:1:0:2:\1
   916:  2:0:2:1:0:\1:2
   917:  2:0:2:1:\1:2:0
   918:  2:0:2:1:\1:0:2
   919:  2:0:2:\1:2:0:1
   920:  2:0:2:\1:2:1:0
   921:  2:0:2:\1:0:2:1
   922:  2:0:2:\1:0:1:2
   923:  2:0:2:\1:1:2:0
   924:  2:0:2:\1:1:0:2
   925:  2:0:0:2:2:1:\1
   926:  2:0:0:2:2:\1:1
   927:  2:0:0:2:1:2:\1
   928:  2:0:0:2:1:\1:2
   929:  2:0:0:2:\1:2:1
   930:  2:0:0:2:\1:1:2
   931:  2:0:0:1:2:2:\1
   932:  2:0:0:1:2:\1:2
   933:  2:0:0:1:\1:2:2
   934:  2:0:0:\1:2:2:1
   935:  2:0:0:\1:2:1:2
   936:  2:0:0:\1:1:2:2
   937:  2:0:1:2:2:0:\1
   938:  2:0:1:2:2:\1:0
   939:  2:0:1:2:0:2:\1
   940:  2:0:1:2:0:\1:2
   941:  2:0:1:2:\1:2:0
   942:  2:0:1:2:\1:0:2
   943:  2:0:1:0:2:2:\1
   944:  2:0:1:0:2:\1:2
   945:  2:0:1:0:\1:2:2
   946:  2:0:1:\1:2:2:0
   947:  2:0:1:\1:2:0:2
   948:  2:0:1:\1:0:2:2
   949:  2:0:\1:2:2:0:1
   950:  2:0:\1:2:2:1:0
   951:  2:0:\1:2:0:2:1
   952:  2:0:\1:2:0:1:2
   953:  2:0:\1:2:1:2:0
   954:  2:0:\1:2:1:0:2
   955:  2:0:\1:0:2:2:1
   956:  2:0:\1:0:2:1:2
   957:  2:0:\1:0:1:2:2
   958:  2:0:\1:1:2:2:0
   959:  2:0:\1:1:2:0:2
   960:  2:0:\1:1:0:2:2
   961:  2:1:2:2:0:0:\1
   962:  2:1:2:2:0:\1:0
   963:  2:1:2:2:\1:0:0
   964:  2:1:2:0:2:0:\1
   965:  2:1:2:0:2:\1:0
   966:  2:1:2:0:0:2:\1
   967:  2:1:2:0:0:\1:2
   968:  2:1:2:0:\1:2:0
   969:  2:1:2:0:\1:0:2
   970:  2:1:2:\1:2:0:0
   971:  2:1:2:\1:0:2:0
   972:  2:1:2:\1:0:0:2
   973:  2:1:0:2:2:0:\1
   974:  2:1:0:2:2:\1:0
   975:  2:1:0:2:0:2:\1
   976:  2:1:0:2:0:\1:2
   977:  2:1:0:2:\1:2:0
   978:  2:1:0:2:\1:0:2
   979:  2:1:0:0:2:2:\1
   980:  2:1:0:0:2:\1:2
   981:  2:1:0:0:\1:2:2
   982:  2:1:0:\1:2:2:0
   983:  2:1:0:\1:2:0:2
   984:  2:1:0:\1:0:2:2
   985:  2:1:\1:2:2:0:0
   986:  2:1:\1:2:0:2:0
   987:  2:1:\1:2:0:0:2
   988:  2:1:\1:0:2:2:0
   989:  2:1:\1:0:2:0:2
   990:  2:1:\1:0:0:2:2
   991:  2:\1:2:2:0:0:1
   992:  2:\1:2:2:0:1:0
   993:  2:\1:2:2:1:0:0
   994:  2:\1:2:0:2:0:1
   995:  2:\1:2:0:2:1:0
   996:  2:\1:2:0:0:2:1
   997:  2:\1:2:0:0:1:2
   998:  2:\1:2:0:1:2:0
   999:  2:\1:2:0:1:0:2
  1000:  2:\1:2:1:2:0:0
  1001:  2:\1:2:1:0:2:0
  1002:  2:\1:2:1:0:0:2
  1003:  2:\1:0:2:2:0:1
  1004:  2:\1:0:2:2:1:0
  1005:  2:\1:0:2:0:2:1
  1006:  2:\1:0:2:0:1:2
  1007:  2:\1:0:2:1:2:0
  1008:  2:\1:0:2:1:0:2
  1009:  2:\1:0:0:2:2:1
  1010:  2:\1:0:0:2:1:2
  1011:  2:\1:0:0:1:2:2
  1012:  2:\1:0:1:2:2:0
  1013:  2:\1:0:1:2:0:2
  1014:  2:\1:0:1:0:2:2
  1015:  2:\1:1:2:2:0:0
  1016:  2:\1:1:2:0:2:0
  1017:  2:\1:1:2:0:0:2
  1018:  2:\1:1:0:2:2:0
  1019:  2:\1:1:0:2:0:2
  1020:  2:\1:1:0:0:2:2
  1021:  0:2:2:2:0:1:\1
  1022:  0:2:2:2:0:\1:1
  1023:  0:2:2:2:1:0:\1
  1024:  0:2:2:2:1:\1:0
  1025:  0:2:2:2:\1:0:1
  1026:  0:2:2:2:\1:1:0
  1027:  0:2:2:0:2:1:\1
  1028:  0:2:2:0:2:\1:1
  1029:  0:2:2:0:1:2:\1
  1030:  0:2:2:0:1:\1:2
  1031:  0:2:2:0:\1:2:1
  1032:  0:2:2:0:\1:1:2
  1033:  0:2:2:1:2:0:\1
  1034:  0:2:2:1:2:\1:0
  1035:  0:2:2:1:0:2:\1
  1036:  0:2:2:1:0:\1:2
  1037:  0:2:2:1:\1:2:0
  1038:  0:2:2:1:\1:0:2
  1039:  0:2:2:\1:2:0:1
  1040:  0:2:2:\1:2:1:0
  1041:  0:2:2:\1:0:2:1
  1042:  0:2:2:\1:0:1:2
  1043:  0:2:2:\1:1:2:0
  1044:  0:2:2:\1:1:0:2
  1045:  0:2:0:2:2:1:\1
  1046:  0:2:0:2:2:\1:1
  1047:  0:2:0:2:1:2:\1
  1048:  0:2:0:2:1:\1:2
  1049:  0:2:0:2:\1:2:1
  1050:  0:2:0:2:\1:1:2
  1051:  0:2:0:1:2:2:\1
  1052:  0:2:0:1:2:\1:2
  1053:  0:2:0:1:\1:2:2
  1054:  0:2:0:\1:2:2:1
  1055:  0:2:0:\1:2:1:2
  1056:  0:2:0:\1:1:2:2
  1057:  0:2:1:2:2:0:\1
  1058:  0:2:1:2:2:\1:0
  1059:  0:2:1:2:0:2:\1
  1060:  0:2:1:2:0:\1:2
  1061:  0:2:1:2:\1:2:0
  1062:  0:2:1:2:\1:0:2
  1063:  0:2:1:0:2:2:\1
  1064:  0:2:1:0:2:\1:2
  1065:  0:2:1:0:\1:2:2
  1066:  0:2:1:\1:2:2:0
  1067:  0:2:1:\1:2:0:2
  1068:  0:2:1:\1:0:2:2
  1069:  0:2:\1:2:2:0:1
  1070:  0:2:\1:2:2:1:0
  1071:  0:2:\1:2:0:2:1
  1072:  0:2:\1:2:0:1:2
  1073:  0:2:\1:2:1:2:0
  1074:  0:2:\1:2:1:0:2
  1075:  0:2:\1:0:2:2:1
  1076:  0:2:\1:0:2:1:2
  1077:  0:2:\1:0:1:2:2
  1078:  0:2:\1:1:2:2:0
  1079:  0:2:\1:1:2:0:2
  1080:  0:2:\1:1:0:2:2
  1081:  0:0:2:2:2:1:\1
  1082:  0:0:2:2:2:\1:1
  1083:  0:0:2:2:1:2:\1
  1084:  0:0:2:2:1:\1:2
  1085:  0:0:2:2:\1:2:1
  1086:  0:0:2:2:\1:1:2
  1087:  0:0:2:1:2:2:\1
  1088:  0:0:2:1:2:\1:2
  1089:  0:0:2:1:\1:2:2
  1090:  0:0:2:\1:2:2:1
  1091:  0:0:2:\1:2:1:2
  1092:  0:0:2:\1:1:2:2
  1093:  0:0:1:2:2:2:\1
  1094:  0:0:1:2:2:\1:2
  1095:  0:0:1:2:\1:2:2
  1096:  0:0:1:\1:2:2:2
  1097:  0:0:\1:2:2:2:1
  1098:  0:0:\1:2:2:1:2
  1099:  0:0:\1:2:1:2:2
  1100:  0:0:\1:1:2:2:2
  1101:  0:1:2:2:2:0:\1
  1102:  0:1:2:2:2:\1:0
  1103:  0:1:2:2:0:2:\1
  1104:  0:1:2:2:0:\1:2
  1105:  0:1:2:2:\1:2:0
  1106:  0:1:2:2:\1:0:2
  1107:  0:1:2:0:2:2:\1
  1108:  0:1:2:0:2:\1:2
  1109:  0:1:2:0:\1:2:2
  1110:  0:1:2:\1:2:2:0
  1111:  0:1:2:\1:2:0:2
  1112:  0:1:2:\1:0:2:2
  1113:  0:1:0:2:2:2:\1
  1114:  0:1:0:2:2:\1:2
  1115:  0:1:0:2:\1:2:2
  1116:  0:1:0:\1:2:2:2
  1117:  0:1:\1:2:2:2:0
  1118:  0:1:\1:2:2:0:2
  1119:  0:1:\1:2:0:2:2
  1120:  0:1:\1:0:2:2:2
  1121:  0:\1:2:2:2:0:1
  1122:  0:\1:2:2:2:1:0
  1123:  0:\1:2:2:0:2:1
  1124:  0:\1:2:2:0:1:2
  1125:  0:\1:2:2:1:2:0
  1126:  0:\1:2:2:1:0:2
  1127:  0:\1:2:0:2:2:1
  1128:  0:\1:2:0:2:1:2
  1129:  0:\1:2:0:1:2:2
  1130:  0:\1:2:1:2:2:0
  1131:  0:\1:2:1:2:0:2
  1132:  0:\1:2:1:0:2:2
  1133:  0:\1:0:2:2:2:1
  1134:  0:\1:0:2:2:1:2
  1135:  0:\1:0:2:1:2:2
  1136:  0:\1:0:1:2:2:2
  1137:  0:\1:1:2:2:2:0
  1138:  0:\1:1:2:2:0:2
  1139:  0:\1:1:2:0:2:2
  1140:  0:\1:1:0:2:2:2
  1141:  1:2:2:2:0:0:\1
  1142:  1:2:2:2:0:\1:0
  1143:  1:2:2:2:\1:0:0
  1144:  1:2:2:0:2:0:\1
  1145:  1:2:2:0:2:\1:0
  1146:  1:2:2:0:0:2:\1
  1147:  1:2:2:0:0:\1:2
  1148:  1:2:2:0:\1:2:0
  1149:  1:2:2:0:\1:0:2
  1150:  1:2:2:\1:2:0:0
  1151:  1:2:2:\1:0:2:0
  1152:  1:2:2:\1:0:0:2
  1153:  1:2:0:2:2:0:\1
  1154:  1:2:0:2:2:\1:0
  1155:  1:2:0:2:0:2:\1
  1156:  1:2:0:2:0:\1:2
  1157:  1:2:0:2:\1:2:0
  1158:  1:2:0:2:\1:0:2
  1159:  1:2:0:0:2:2:\1
  1160:  1:2:0:0:2:\1:2
  1161:  1:2:0:0:\1:2:2
  1162:  1:2:0:\1:2:2:0
  1163:  1:2:0:\1:2:0:2
  1164:  1:2:0:\1:0:2:2
  1165:  1:2:\1:2:2:0:0
  1166:  1:2:\1:2:0:2:0
  1167:  1:2:\1:2:0:0:2
  1168:  1:2:\1:0:2:2:0
  1169:  1:2:\1:0:2:0:2
  1170:  1:2:\1:0:0:2:2
  1171:  1:0:2:2:2:0:\1
  1172:  1:0:2:2:2:\1:0
  1173:  1:0:2:2:0:2:\1
  1174:  1:0:2:2:0:\1:2
  1175:  1:0:2:2:\1:2:0
  1176:  1:0:2:2:\1:0:2
  1177:  1:0:2:0:2:2:\1
  1178:  1:0:2:0:2:\1:2
  1179:  1:0:2:0:\1:2:2
  1180:  1:0:2:\1:2:2:0
  1181:  1:0:2:\1:2:0:2
  1182:  1:0:2:\1:0:2:2
  1183:  1:0:0:2:2:2:\1
  1184:  1:0:0:2:2:\1:2
  1185:  1:0:0:2:\1:2:2
  1186:  1:0:0:\1:2:2:2
  1187:  1:0:\1:2:2:2:0
  1188:  1:0:\1:2:2:0:2
  1189:  1:0:\1:2:0:2:2
  1190:  1:0:\1:0:2:2:2
  1191:  1:\1:2:2:2:0:0
  1192:  1:\1:2:2:0:2:0
  1193:  1:\1:2:2:0:0:2
  1194:  1:\1:2:0:2:2:0
  1195:  1:\1:2:0:2:0:2
  1196:  1:\1:2:0:0:2:2
  1197:  1:\1:0:2:2:2:0
  1198:  1:\1:0:2:2:0:2
  1199:  1:\1:0:2:0:2:2
  1200:  1:\1:0:0:2:2:2
  1201:  \1:2:2:2:0:0:1
  1202:  \1:2:2:2:0:1:0
  1203:  \1:2:2:2:1:0:0
  1204:  \1:2:2:0:2:0:1
  1205:  \1:2:2:0:2:1:0
  1206:  \1:2:2:0:0:2:1
  1207:  \1:2:2:0:0:1:2
  1208:  \1:2:2:0:1:2:0
  1209:  \1:2:2:0:1:0:2
  1210:  \1:2:2:1:2:0:0
  1211:  \1:2:2:1:0:2:0
  1212:  \1:2:2:1:0:0:2
  1213:  \1:2:0:2:2:0:1
  1214:  \1:2:0:2:2:1:0
  1215:  \1:2:0:2:0:2:1
  1216:  \1:2:0:2:0:1:2
  1217:  \1:2:0:2:1:2:0
  1218:  \1:2:0:2:1:0:2
  1219:  \1:2:0:0:2:2:1
  1220:  \1:2:0:0:2:1:2
  1221:  \1:2:0:0:1:2:2
  1222:  \1:2:0:1:2:2:0
  1223:  \1:2:0:1:2:0:2
  1224:  \1:2:0:1:0:2:2
  1225:  \1:2:1:2:2:0:0
  1226:  \1:2:1:2:0:2:0
  1227:  \1:2:1:2:0:0:2
  1228:  \1:2:1:0:2:2:0
  1229:  \1:2:1:0:2:0:2
  1230:  \1:2:1:0:0:2:2
  1231:  \1:0:2:2:2:0:1
  1232:  \1:0:2:2:2:1:0
  1233:  \1:0:2:2:0:2:1
  1234:  \1:0:2:2:0:1:2
  1235:  \1:0:2:2:1:2:0
  1236:  \1:0:2:2:1:0:2
  1237:  \1:0:2:0:2:2:1
  1238:  \1:0:2:0:2:1:2
  1239:  \1:0:2:0:1:2:2
  1240:  \1:0:2:1:2:2:0
  1241:  \1:0:2:1:2:0:2
  1242:  \1:0:2:1:0:2:2
  1243:  \1:0:0:2:2:2:1
  1244:  \1:0:0:2:2:1:2
  1245:  \1:0:0:2:1:2:2
  1246:  \1:0:0:1:2:2:2
  1247:  \1:0:1:2:2:2:0
  1248:  \1:0:1:2:2:0:2
  1249:  \1:0:1:2:0:2:2
  1250:  \1:0:1:0:2:2:2
  1251:  \1:1:2:2:2:0:0
  1252:  \1:1:2:2:0:2:0
  1253:  \1:1:2:2:0:0:2
  1254:  \1:1:2:0:2:2:0
  1255:  \1:1:2:0:2:0:2
  1256:  \1:1:2:0:0:2:2
  1257:  \1:1:0:2:2:2:0
  1258:  \1:1:0:2:2:0:2
  1259:  \1:1:0:2:0:2:2
  1260:  \1:1:0:0:2:2:2
  1261:  0:0:0:2:2:1:\1
  1262:  0:0:0:2:2:\1:1
  1263:  0:0:0:2:1:2:\1
  1264:  0:0:0:2:1:\1:2
  1265:  0:0:0:2:\1:2:1
  1266:  0:0:0:2:\1:1:2
  1267:  0:0:0:1:2:2:\1
  1268:  0:0:0:1:2:\1:2
  1269:  0:0:0:1:\1:2:2
  1270:  0:0:0:\1:2:2:1
  1271:  0:0:0:\1:2:1:2
  1272:  0:0:0:\1:1:2:2
  1273:  0:0:2:0:2:1:\1
  1274:  0:0:2:0:2:\1:1
  1275:  0:0:2:0:1:2:\1
  1276:  0:0:2:0:1:\1:2
  1277:  0:0:2:0:\1:2:1
  1278:  0:0:2:0:\1:1:2
  1279:  0:0:2:2:0:1:\1
  1280:  0:0:2:2:0:\1:1
  1281:  0:0:2:2:1:0:\1
  1282:  0:0:2:2:1:\1:0
  1283:  0:0:2:2:\1:0:1
  1284:  0:0:2:2:\1:1:0
  1285:  0:0:2:1:0:2:\1
  1286:  0:0:2:1:0:\1:2
  1287:  0:0:2:1:2:0:\1
  1288:  0:0:2:1:2:\1:0
  1289:  0:0:2:1:\1:0:2
  1290:  0:0:2:1:\1:2:0
  1291:  0:0:2:\1:0:2:1
  1292:  0:0:2:\1:0:1:2
  1293:  0:0:2:\1:2:0:1
  1294:  0:0:2:\1:2:1:0
  1295:  0:0:2:\1:1:0:2
  1296:  0:0:2:\1:1:2:0
  1297:  0:0:1:0:2:2:\1
  1298:  0:0:1:0:2:\1:2
  1299:  0:0:1:0:\1:2:2
  1300:  0:0:1:2:0:2:\1
  1301:  0:0:1:2:0:\1:2
  1302:  0:0:1:2:2:0:\1
  1303:  0:0:1:2:2:\1:0
  1304:  0:0:1:2:\1:0:2
  1305:  0:0:1:2:\1:2:0
  1306:  0:0:1:\1:0:2:2
  1307:  0:0:1:\1:2:0:2
  1308:  0:0:1:\1:2:2:0
  1309:  0:0:\1:0:2:2:1
  1310:  0:0:\1:0:2:1:2
  1311:  0:0:\1:0:1:2:2
  1312:  0:0:\1:2:0:2:1
  1313:  0:0:\1:2:0:1:2
  1314:  0:0:\1:2:2:0:1
  1315:  0:0:\1:2:2:1:0
  1316:  0:0:\1:2:1:0:2
  1317:  0:0:\1:2:1:2:0
  1318:  0:0:\1:1:0:2:2
  1319:  0:0:\1:1:2:0:2
  1320:  0:0:\1:1:2:2:0
  1321:  0:2:0:0:2:1:\1
  1322:  0:2:0:0:2:\1:1
  1323:  0:2:0:0:1:2:\1
  1324:  0:2:0:0:1:\1:2
  1325:  0:2:0:0:\1:2:1
  1326:  0:2:0:0:\1:1:2
  1327:  0:2:0:2:0:1:\1
  1328:  0:2:0:2:0:\1:1
  1329:  0:2:0:2:1:0:\1
  1330:  0:2:0:2:1:\1:0
  1331:  0:2:0:2:\1:0:1
  1332:  0:2:0:2:\1:1:0
  1333:  0:2:0:1:0:2:\1
  1334:  0:2:0:1:0:\1:2
  1335:  0:2:0:1:2:0:\1
  1336:  0:2:0:1:2:\1:0
  1337:  0:2:0:1:\1:0:2
  1338:  0:2:0:1:\1:2:0
  1339:  0:2:0:\1:0:2:1
  1340:  0:2:0:\1:0:1:2
  1341:  0:2:0:\1:2:0:1
  1342:  0:2:0:\1:2:1:0
  1343:  0:2:0:\1:1:0:2
  1344:  0:2:0:\1:1:2:0
  1345:  0:2:2:0:0:1:\1
  1346:  0:2:2:0:0:\1:1
  1347:  0:2:2:0:1:0:\1
  1348:  0:2:2:0:1:\1:0
  1349:  0:2:2:0:\1:0:1
  1350:  0:2:2:0:\1:1:0
  1351:  0:2:2:1:0:0:\1
  1352:  0:2:2:1:0:\1:0
  1353:  0:2:2:1:\1:0:0
  1354:  0:2:2:\1:0:0:1
  1355:  0:2:2:\1:0:1:0
  1356:  0:2:2:\1:1:0:0
  1357:  0:2:1:0:0:2:\1
  1358:  0:2:1:0:0:\1:2
  1359:  0:2:1:0:2:0:\1
  1360:  0:2:1:0:2:\1:0
  1361:  0:2:1:0:\1:0:2
  1362:  0:2:1:0:\1:2:0
  1363:  0:2:1:2:0:0:\1
  1364:  0:2:1:2:0:\1:0
  1365:  0:2:1:2:\1:0:0
  1366:  0:2:1:\1:0:0:2
  1367:  0:2:1:\1:0:2:0
  1368:  0:2:1:\1:2:0:0
  1369:  0:2:\1:0:0:2:1
  1370:  0:2:\1:0:0:1:2
  1371:  0:2:\1:0:2:0:1
  1372:  0:2:\1:0:2:1:0
  1373:  0:2:\1:0:1:0:2
  1374:  0:2:\1:0:1:2:0
  1375:  0:2:\1:2:0:0:1
  1376:  0:2:\1:2:0:1:0
  1377:  0:2:\1:2:1:0:0
  1378:  0:2:\1:1:0:0:2
  1379:  0:2:\1:1:0:2:0
  1380:  0:2:\1:1:2:0:0
  1381:  0:1:0:0:2:2:\1
  1382:  0:1:0:0:2:\1:2
  1383:  0:1:0:0:\1:2:2
  1384:  0:1:0:2:0:2:\1
  1385:  0:1:0:2:0:\1:2
  1386:  0:1:0:2:2:0:\1
  1387:  0:1:0:2:2:\1:0
  1388:  0:1:0:2:\1:0:2
  1389:  0:1:0:2:\1:2:0
  1390:  0:1:0:\1:0:2:2
  1391:  0:1:0:\1:2:0:2
  1392:  0:1:0:\1:2:2:0
  1393:  0:1:2:0:0:2:\1
  1394:  0:1:2:0:0:\1:2
  1395:  0:1:2:0:2:0:\1
  1396:  0:1:2:0:2:\1:0
  1397:  0:1:2:0:\1:0:2
  1398:  0:1:2:0:\1:2:0
  1399:  0:1:2:2:0:0:\1
  1400:  0:1:2:2:0:\1:0
  1401:  0:1:2:2:\1:0:0
  1402:  0:1:2:\1:0:0:2
  1403:  0:1:2:\1:0:2:0
  1404:  0:1:2:\1:2:0:0
  1405:  0:1:\1:0:0:2:2
  1406:  0:1:\1:0:2:0:2
  1407:  0:1:\1:0:2:2:0
  1408:  0:1:\1:2:0:0:2
  1409:  0:1:\1:2:0:2:0
  1410:  0:1:\1:2:2:0:0
  1411:  0:\1:0:0:2:2:1
  1412:  0:\1:0:0:2:1:2
  1413:  0:\1:0:0:1:2:2
  1414:  0:\1:0:2:0:2:1
  1415:  0:\1:0:2:0:1:2
  1416:  0:\1:0:2:2:0:1
  1417:  0:\1:0:2:2:1:0
  1418:  0:\1:0:2:1:0:2
  1419:  0:\1:0:2:1:2:0
  1420:  0:\1:0:1:0:2:2
  1421:  0:\1:0:1:2:0:2
  1422:  0:\1:0:1:2:2:0
  1423:  0:\1:2:0:0:2:1
  1424:  0:\1:2:0:0:1:2
  1425:  0:\1:2:0:2:0:1
  1426:  0:\1:2:0:2:1:0
  1427:  0:\1:2:0:1:0:2
  1428:  0:\1:2:0:1:2:0
  1429:  0:\1:2:2:0:0:1
  1430:  0:\1:2:2:0:1:0
  1431:  0:\1:2:2:1:0:0
  1432:  0:\1:2:1:0:0:2
  1433:  0:\1:2:1:0:2:0
  1434:  0:\1:2:1:2:0:0
  1435:  0:\1:1:0:0:2:2
  1436:  0:\1:1:0:2:0:2
  1437:  0:\1:1:0:2:2:0
  1438:  0:\1:1:2:0:0:2
  1439:  0:\1:1:2:0:2:0
  1440:  0:\1:1:2:2:0:0
  1441:  2:0:0:0:2:1:\1
  1442:  2:0:0:0:2:\1:1
  1443:  2:0:0:0:1:2:\1
  1444:  2:0:0:0:1:\1:2
  1445:  2:0:0:0:\1:2:1
  1446:  2:0:0:0:\1:1:2
  1447:  2:0:0:2:0:1:\1
  1448:  2:0:0:2:0:\1:1
  1449:  2:0:0:2:1:0:\1
  1450:  2:0:0:2:1:\1:0
  1451:  2:0:0:2:\1:0:1
  1452:  2:0:0:2:\1:1:0
  1453:  2:0:0:1:0:2:\1
  1454:  2:0:0:1:0:\1:2
  1455:  2:0:0:1:2:0:\1
  1456:  2:0:0:1:2:\1:0
  1457:  2:0:0:1:\1:0:2
  1458:  2:0:0:1:\1:2:0
  1459:  2:0:0:\1:0:2:1
  1460:  2:0:0:\1:0:1:2
  1461:  2:0:0:\1:2:0:1
  1462:  2:0:0:\1:2:1:0
  1463:  2:0:0:\1:1:0:2
  1464:  2:0:0:\1:1:2:0
  1465:  2:0:2:0:0:1:\1
  1466:  2:0:2:0:0:\1:1
  1467:  2:0:2:0:1:0:\1
  1468:  2:0:2:0:1:\1:0
  1469:  2:0:2:0:\1:0:1
  1470:  2:0:2:0:\1:1:0
  1471:  2:0:2:1:0:0:\1
  1472:  2:0:2:1:0:\1:0
  1473:  2:0:2:1:\1:0:0
  1474:  2:0:2:\1:0:0:1
  1475:  2:0:2:\1:0:1:0
  1476:  2:0:2:\1:1:0:0
  1477:  2:0:1:0:0:2:\1
  1478:  2:0:1:0:0:\1:2
  1479:  2:0:1:0:2:0:\1
  1480:  2:0:1:0:2:\1:0
  1481:  2:0:1:0:\1:0:2
  1482:  2:0:1:0:\1:2:0
  1483:  2:0:1:2:0:0:\1
  1484:  2:0:1:2:0:\1:0
  1485:  2:0:1:2:\1:0:0
  1486:  2:0:1:\1:0:0:2
  1487:  2:0:1:\1:0:2:0
  1488:  2:0:1:\1:2:0:0
  1489:  2:0:\1:0:0:2:1
  1490:  2:0:\1:0:0:1:2
  1491:  2:0:\1:0:2:0:1
  1492:  2:0:\1:0:2:1:0
  1493:  2:0:\1:0:1:0:2
  1494:  2:0:\1:0:1:2:0
  1495:  2:0:\1:2:0:0:1
  1496:  2:0:\1:2:0:1:0
  1497:  2:0:\1:2:1:0:0
  1498:  2:0:\1:1:0:0:2
  1499:  2:0:\1:1:0:2:0
  1500:  2:0:\1:1:2:0:0
  1501:  2:2:0:0:0:1:\1
  1502:  2:2:0:0:0:\1:1
  1503:  2:2:0:0:1:0:\1
  1504:  2:2:0:0:1:\1:0
  1505:  2:2:0:0:\1:0:1
  1506:  2:2:0:0:\1:1:0
  1507:  2:2:0:1:0:0:\1
  1508:  2:2:0:1:0:\1:0
  1509:  2:2:0:1:\1:0:0
  1510:  2:2:0:\1:0:0:1
  1511:  2:2:0:\1:0:1:0
  1512:  2:2:0:\1:1:0:0
  1513:  2:2:1:0:0:0:\1
  1514:  2:2:1:0:0:\1:0
  1515:  2:2:1:0:\1:0:0
  1516:  2:2:1:\1:0:0:0
  1517:  2:2:\1:0:0:0:1
  1518:  2:2:\1:0:0:1:0
  1519:  2:2:\1:0:1:0:0
  1520:  2:2:\1:1:0:0:0
  1521:  2:1:0:0:0:2:\1
  1522:  2:1:0:0:0:\1:2
  1523:  2:1:0:0:2:0:\1
  1524:  2:1:0:0:2:\1:0
  1525:  2:1:0:0:\1:0:2
  1526:  2:1:0:0:\1:2:0
  1527:  2:1:0:2:0:0:\1
  1528:  2:1:0:2:0:\1:0
  1529:  2:1:0:2:\1:0:0
  1530:  2:1:0:\1:0:0:2
  1531:  2:1:0:\1:0:2:0
  1532:  2:1:0:\1:2:0:0
  1533:  2:1:2:0:0:0:\1
  1534:  2:1:2:0:0:\1:0
  1535:  2:1:2:0:\1:0:0
  1536:  2:1:2:\1:0:0:0
  1537:  2:1:\1:0:0:0:2
  1538:  2:1:\1:0:0:2:0
  1539:  2:1:\1:0:2:0:0
  1540:  2:1:\1:2:0:0:0
  1541:  2:\1:0:0:0:2:1
  1542:  2:\1:0:0:0:1:2
  1543:  2:\1:0:0:2:0:1
  1544:  2:\1:0:0:2:1:0
  1545:  2:\1:0:0:1:0:2
  1546:  2:\1:0:0:1:2:0
  1547:  2:\1:0:2:0:0:1
  1548:  2:\1:0:2:0:1:0
  1549:  2:\1:0:2:1:0:0
  1550:  2:\1:0:1:0:0:2
  1551:  2:\1:0:1:0:2:0
  1552:  2:\1:0:1:2:0:0
  1553:  2:\1:2:0:0:0:1
  1554:  2:\1:2:0:0:1:0
  1555:  2:\1:2:0:1:0:0
  1556:  2:\1:2:1:0:0:0
  1557:  2:\1:1:0:0:0:2
  1558:  2:\1:1:0:0:2:0
  1559:  2:\1:1:0:2:0:0
  1560:  2:\1:1:2:0:0:0
  1561:  1:0:0:0:2:2:\1
  1562:  1:0:0:0:2:\1:2
  1563:  1:0:0:0:\1:2:2
  1564:  1:0:0:2:0:2:\1
  1565:  1:0:0:2:0:\1:2
  1566:  1:0:0:2:2:0:\1
  1567:  1:0:0:2:2:\1:0
  1568:  1:0:0:2:\1:0:2
  1569:  1:0:0:2:\1:2:0
  1570:  1:0:0:\1:0:2:2
  1571:  1:0:0:\1:2:0:2
  1572:  1:0:0:\1:2:2:0
  1573:  1:0:2:0:0:2:\1
  1574:  1:0:2:0:0:\1:2
  1575:  1:0:2:0:2:0:\1
  1576:  1:0:2:0:2:\1:0
  1577:  1:0:2:0:\1:0:2
  1578:  1:0:2:0:\1:2:0
  1579:  1:0:2:2:0:0:\1
  1580:  1:0:2:2:0:\1:0
  1581:  1:0:2:2:\1:0:0
  1582:  1:0:2:\1:0:0:2
  1583:  1:0:2:\1:0:2:0
  1584:  1:0:2:\1:2:0:0
  1585:  1:0:\1:0:0:2:2
  1586:  1:0:\1:0:2:0:2
  1587:  1:0:\1:0:2:2:0
  1588:  1:0:\1:2:0:0:2
  1589:  1:0:\1:2:0:2:0
  1590:  1:0:\1:2:2:0:0
  1591:  1:2:0:0:0:2:\1
  1592:  1:2:0:0:0:\1:2
  1593:  1:2:0:0:2:0:\1
  1594:  1:2:0:0:2:\1:0
  1595:  1:2:0:0:\1:0:2
  1596:  1:2:0:0:\1:2:0
  1597:  1:2:0:2:0:0:\1
  1598:  1:2:0:2:0:\1:0
  1599:  1:2:0:2:\1:0:0
  1600:  1:2:0:\1:0:0:2
  1601:  1:2:0:\1:0:2:0
  1602:  1:2:0:\1:2:0:0
  1603:  1:2:2:0:0:0:\1
  1604:  1:2:2:0:0:\1:0
  1605:  1:2:2:0:\1:0:0
  1606:  1:2:2:\1:0:0:0
  1607:  1:2:\1:0:0:0:2
  1608:  1:2:\1:0:0:2:0
  1609:  1:2:\1:0:2:0:0
  1610:  1:2:\1:2:0:0:0
  1611:  1:\1:0:0:0:2:2
  1612:  1:\1:0:0:2:0:2
  1613:  1:\1:0:0:2:2:0
  1614:  1:\1:0:2:0:0:2
  1615:  1:\1:0:2:0:2:0
  1616:  1:\1:0:2:2:0:0
  1617:  1:\1:2:0:0:0:2
  1618:  1:\1:2:0:0:2:0
  1619:  1:\1:2:0:2:0:0
  1620:  1:\1:2:2:0:0:0
  1621:  \1:0:0:0:2:2:1
  1622:  \1:0:0:0:2:1:2
  1623:  \1:0:0:0:1:2:2
  1624:  \1:0:0:2:0:2:1
  1625:  \1:0:0:2:0:1:2
  1626:  \1:0:0:2:2:0:1
  1627:  \1:0:0:2:2:1:0
  1628:  \1:0:0:2:1:0:2
  1629:  \1:0:0:2:1:2:0
  1630:  \1:0:0:1:0:2:2
  1631:  \1:0:0:1:2:0:2
  1632:  \1:0:0:1:2:2:0
  1633:  \1:0:2:0:0:2:1
  1634:  \1:0:2:0:0:1:2
  1635:  \1:0:2:0:2:0:1
  1636:  \1:0:2:0:2:1:0
  1637:  \1:0:2:0:1:0:2
  1638:  \1:0:2:0:1:2:0
  1639:  \1:0:2:2:0:0:1
  1640:  \1:0:2:2:0:1:0
  1641:  \1:0:2:2:1:0:0
  1642:  \1:0:2:1:0:0:2
  1643:  \1:0:2:1:0:2:0
  1644:  \1:0:2:1:2:0:0
  1645:  \1:0:1:0:0:2:2
  1646:  \1:0:1:0:2:0:2
  1647:  \1:0:1:0:2:2:0
  1648:  \1:0:1:2:0:0:2
  1649:  \1:0:1:2:0:2:0
  1650:  \1:0:1:2:2:0:0
  1651:  \1:2:0:0:0:2:1
  1652:  \1:2:0:0:0:1:2
  1653:  \1:2:0:0:2:0:1
  1654:  \1:2:0:0:2:1:0
  1655:  \1:2:0:0:1:0:2
  1656:  \1:2:0:0:1:2:0
  1657:  \1:2:0:2:0:0:1
  1658:  \1:2:0:2:0:1:0
  1659:  \1:2:0:2:1:0:0
  1660:  \1:2:0:1:0:0:2
  1661:  \1:2:0:1:0:2:0
  1662:  \1:2:0:1:2:0:0
  1663:  \1:2:2:0:0:0:1
  1664:  \1:2:2:0:0:1:0
  1665:  \1:2:2:0:1:0:0
  1666:  \1:2:2:1:0:0:0
  1667:  \1:2:1:0:0:0:2
  1668:  \1:2:1:0:0:2:0
  1669:  \1:2:1:0:2:0:0
  1670:  \1:2:1:2:0:0:0
  1671:  \1:1:0:0:0:2:2
  1672:  \1:1:0:0:2:0:2
  1673:  \1:1:0:0:2:2:0
  1674:  \1:1:0:2:0:0:2
  1675:  \1:1:0:2:0:2:0
  1676:  \1:1:0:2:2:0:0
  1677:  \1:1:2:0:0:0:2
  1678:  \1:1:2:0:0:2:0
  1679:  \1:1:2:0:2:0:0
  1680:  \1:1:2:2:0:0:0
  1681:  1:1:1:0:0:2:\2
  1682:  1:1:1:0:0:\2:2
  1683:  1:1:1:0:2:0:\2
  1684:  1:1:1:0:2:\2:0
  1685:  1:1:1:0:\2:0:2
  1686:  1:1:1:0:\2:2:0
  1687:  1:1:1:2:0:0:\2
  1688:  1:1:1:2:0:\2:0
  1689:  1:1:1:2:\2:0:0
  1690:  1:1:1:\2:0:0:2
  1691:  1:1:1:\2:0:2:0
  1692:  1:1:1:\2:2:0:0
  1693:  1:1:0:1:0:2:\2
  1694:  1:1:0:1:0:\2:2
  1695:  1:1:0:1:2:0:\2
  1696:  1:1:0:1:2:\2:0
  1697:  1:1:0:1:\2:0:2
  1698:  1:1:0:1:\2:2:0
  1699:  1:1:0:0:1:2:\2
  1700:  1:1:0:0:1:\2:2
  1701:  1:1:0:0:2:1:\2
  1702:  1:1:0:0:2:\2:1
  1703:  1:1:0:0:\2:1:2
  1704:  1:1:0:0:\2:2:1
  1705:  1:1:0:2:1:0:\2
  1706:  1:1:0:2:1:\2:0
  1707:  1:1:0:2:0:1:\2
  1708:  1:1:0:2:0:\2:1
  1709:  1:1:0:2:\2:1:0
  1710:  1:1:0:2:\2:0:1
  1711:  1:1:0:\2:1:0:2
  1712:  1:1:0:\2:1:2:0
  1713:  1:1:0:\2:0:1:2
  1714:  1:1:0:\2:0:2:1
  1715:  1:1:0:\2:2:1:0
  1716:  1:1:0:\2:2:0:1
  1717:  1:1:2:1:0:0:\2
  1718:  1:1:2:1:0:\2:0
  1719:  1:1:2:1:\2:0:0
  1720:  1:1:2:0:1:0:\2
  1721:  1:1:2:0:1:\2:0
  1722:  1:1:2:0:0:1:\2
  1723:  1:1:2:0:0:\2:1
  1724:  1:1:2:0:\2:1:0
  1725:  1:1:2:0:\2:0:1
  1726:  1:1:2:\2:1:0:0
  1727:  1:1:2:\2:0:1:0
  1728:  1:1:2:\2:0:0:1
  1729:  1:1:\2:1:0:0:2
  1730:  1:1:\2:1:0:2:0
  1731:  1:1:\2:1:2:0:0
  1732:  1:1:\2:0:1:0:2
  1733:  1:1:\2:0:1:2:0
  1734:  1:1:\2:0:0:1:2
  1735:  1:1:\2:0:0:2:1
  1736:  1:1:\2:0:2:1:0
  1737:  1:1:\2:0:2:0:1
  1738:  1:1:\2:2:1:0:0
  1739:  1:1:\2:2:0:1:0
  1740:  1:1:\2:2:0:0:1
  1741:  1:0:1:1:0:2:\2
  1742:  1:0:1:1:0:\2:2
  1743:  1:0:1:1:2:0:\2
  1744:  1:0:1:1:2:\2:0
  1745:  1:0:1:1:\2:0:2
  1746:  1:0:1:1:\2:2:0
  1747:  1:0:1:0:1:2:\2
  1748:  1:0:1:0:1:\2:2
  1749:  1:0:1:0:2:1:\2
  1750:  1:0:1:0:2:\2:1
  1751:  1:0:1:0:\2:1:2
  1752:  1:0:1:0:\2:2:1
  1753:  1:0:1:2:1:0:\2
  1754:  1:0:1:2:1:\2:0
  1755:  1:0:1:2:0:1:\2
  1756:  1:0:1:2:0:\2:1
  1757:  1:0:1:2:\2:1:0
  1758:  1:0:1:2:\2:0:1
  1759:  1:0:1:\2:1:0:2
  1760:  1:0:1:\2:1:2:0
  1761:  1:0:1:\2:0:1:2
  1762:  1:0:1:\2:0:2:1
  1763:  1:0:1:\2:2:1:0
  1764:  1:0:1:\2:2:0:1
  1765:  1:0:0:1:1:2:\2
  1766:  1:0:0:1:1:\2:2
  1767:  1:0:0:1:2:1:\2
  1768:  1:0:0:1:2:\2:1
  1769:  1:0:0:1:\2:1:2
  1770:  1:0:0:1:\2:2:1
  1771:  1:0:0:2:1:1:\2
  1772:  1:0:0:2:1:\2:1
  1773:  1:0:0:2:\2:1:1
  1774:  1:0:0:\2:1:1:2
  1775:  1:0:0:\2:1:2:1
  1776:  1:0:0:\2:2:1:1
  1777:  1:0:2:1:1:0:\2
  1778:  1:0:2:1:1:\2:0
  1779:  1:0:2:1:0:1:\2
  1780:  1:0:2:1:0:\2:1
  1781:  1:0:2:1:\2:1:0
  1782:  1:0:2:1:\2:0:1
  1783:  1:0:2:0:1:1:\2
  1784:  1:0:2:0:1:\2:1
  1785:  1:0:2:0:\2:1:1
  1786:  1:0:2:\2:1:1:0
  1787:  1:0:2:\2:1:0:1
  1788:  1:0:2:\2:0:1:1
  1789:  1:0:\2:1:1:0:2
  1790:  1:0:\2:1:1:2:0
  1791:  1:0:\2:1:0:1:2
  1792:  1:0:\2:1:0:2:1
  1793:  1:0:\2:1:2:1:0
  1794:  1:0:\2:1:2:0:1
  1795:  1:0:\2:0:1:1:2
  1796:  1:0:\2:0:1:2:1
  1797:  1:0:\2:0:2:1:1
  1798:  1:0:\2:2:1:1:0
  1799:  1:0:\2:2:1:0:1
  1800:  1:0:\2:2:0:1:1
  1801:  1:2:1:1:0:0:\2
  1802:  1:2:1:1:0:\2:0
  1803:  1:2:1:1:\2:0:0
  1804:  1:2:1:0:1:0:\2
  1805:  1:2:1:0:1:\2:0
  1806:  1:2:1:0:0:1:\2
  1807:  1:2:1:0:0:\2:1
  1808:  1:2:1:0:\2:1:0
  1809:  1:2:1:0:\2:0:1
  1810:  1:2:1:\2:1:0:0
  1811:  1:2:1:\2:0:1:0
  1812:  1:2:1:\2:0:0:1
  1813:  1:2:0:1:1:0:\2
  1814:  1:2:0:1:1:\2:0
  1815:  1:2:0:1:0:1:\2
  1816:  1:2:0:1:0:\2:1
  1817:  1:2:0:1:\2:1:0
  1818:  1:2:0:1:\2:0:1
  1819:  1:2:0:0:1:1:\2
  1820:  1:2:0:0:1:\2:1
  1821:  1:2:0:0:\2:1:1
  1822:  1:2:0:\2:1:1:0
  1823:  1:2:0:\2:1:0:1
  1824:  1:2:0:\2:0:1:1
  1825:  1:2:\2:1:1:0:0
  1826:  1:2:\2:1:0:1:0
  1827:  1:2:\2:1:0:0:1
  1828:  1:2:\2:0:1:1:0
  1829:  1:2:\2:0:1:0:1
  1830:  1:2:\2:0:0:1:1
  1831:  1:\2:1:1:0:0:2
  1832:  1:\2:1:1:0:2:0
  1833:  1:\2:1:1:2:0:0
  1834:  1:\2:1:0:1:0:2
  1835:  1:\2:1:0:1:2:0
  1836:  1:\2:1:0:0:1:2
  1837:  1:\2:1:0:0:2:1
  1838:  1:\2:1:0:2:1:0
  1839:  1:\2:1:0:2:0:1
  1840:  1:\2:1:2:1:0:0
  1841:  1:\2:1:2:0:1:0
  1842:  1:\2:1:2:0:0:1
  1843:  1:\2:0:1:1:0:2
  1844:  1:\2:0:1:1:2:0
  1845:  1:\2:0:1:0:1:2
  1846:  1:\2:0:1:0:2:1
  1847:  1:\2:0:1:2:1:0
  1848:  1:\2:0:1:2:0:1
  1849:  1:\2:0:0:1:1:2
  1850:  1:\2:0:0:1:2:1
  1851:  1:\2:0:0:2:1:1
  1852:  1:\2:0:2:1:1:0
  1853:  1:\2:0:2:1:0:1
  1854:  1:\2:0:2:0:1:1
  1855:  1:\2:2:1:1:0:0
  1856:  1:\2:2:1:0:1:0
  1857:  1:\2:2:1:0:0:1
  1858:  1:\2:2:0:1:1:0
  1859:  1:\2:2:0:1:0:1
  1860:  1:\2:2:0:0:1:1
  1861:  0:1:1:1:0:2:\2
  1862:  0:1:1:1:0:\2:2
  1863:  0:1:1:1:2:0:\2
  1864:  0:1:1:1:2:\2:0
  1865:  0:1:1:1:\2:0:2
  1866:  0:1:1:1:\2:2:0
  1867:  0:1:1:0:1:2:\2
  1868:  0:1:1:0:1:\2:2
  1869:  0:1:1:0:2:1:\2
  1870:  0:1:1:0:2:\2:1
  1871:  0:1:1:0:\2:1:2
  1872:  0:1:1:0:\2:2:1
  1873:  0:1:1:2:1:0:\2
  1874:  0:1:1:2:1:\2:0
  1875:  0:1:1:2:0:1:\2
  1876:  0:1:1:2:0:\2:1
  1877:  0:1:1:2:\2:1:0
  1878:  0:1:1:2:\2:0:1
  1879:  0:1:1:\2:1:0:2
  1880:  0:1:1:\2:1:2:0
  1881:  0:1:1:\2:0:1:2
  1882:  0:1:1:\2:0:2:1
  1883:  0:1:1:\2:2:1:0
  1884:  0:1:1:\2:2:0:1
  1885:  0:1:0:1:1:2:\2
  1886:  0:1:0:1:1:\2:2
  1887:  0:1:0:1:2:1:\2
  1888:  0:1:0:1:2:\2:1
  1889:  0:1:0:1:\2:1:2
  1890:  0:1:0:1:\2:2:1
  1891:  0:1:0:2:1:1:\2
  1892:  0:1:0:2:1:\2:1
  1893:  0:1:0:2:\2:1:1
  1894:  0:1:0:\2:1:1:2
  1895:  0:1:0:\2:1:2:1
  1896:  0:1:0:\2:2:1:1
  1897:  0:1:2:1:1:0:\2
  1898:  0:1:2:1:1:\2:0
  1899:  0:1:2:1:0:1:\2
  1900:  0:1:2:1:0:\2:1
  1901:  0:1:2:1:\2:1:0
  1902:  0:1:2:1:\2:0:1
  1903:  0:1:2:0:1:1:\2
  1904:  0:1:2:0:1:\2:1
  1905:  0:1:2:0:\2:1:1
  1906:  0:1:2:\2:1:1:0
  1907:  0:1:2:\2:1:0:1
  1908:  0:1:2:\2:0:1:1
  1909:  0:1:\2:1:1:0:2
  1910:  0:1:\2:1:1:2:0
  1911:  0:1:\2:1:0:1:2
  1912:  0:1:\2:1:0:2:1
  1913:  0:1:\2:1:2:1:0
  1914:  0:1:\2:1:2:0:1
  1915:  0:1:\2:0:1:1:2
  1916:  0:1:\2:0:1:2:1
  1917:  0:1:\2:0:2:1:1
  1918:  0:1:\2:2:1:1:0
  1919:  0:1:\2:2:1:0:1
  1920:  0:1:\2:2:0:1:1
  1921:  0:0:1:1:1:2:\2
  1922:  0:0:1:1:1:\2:2
  1923:  0:0:1:1:2:1:\2
  1924:  0:0:1:1:2:\2:1
  1925:  0:0:1:1:\2:1:2
  1926:  0:0:1:1:\2:2:1
  1927:  0:0:1:2:1:1:\2
  1928:  0:0:1:2:1:\2:1
  1929:  0:0:1:2:\2:1:1
  1930:  0:0:1:\2:1:1:2
  1931:  0:0:1:\2:1:2:1
  1932:  0:0:1:\2:2:1:1
  1933:  0:0:2:1:1:1:\2
  1934:  0:0:2:1:1:\2:1
  1935:  0:0:2:1:\2:1:1
  1936:  0:0:2:\2:1:1:1
  1937:  0:0:\2:1:1:1:2
  1938:  0:0:\2:1:1:2:1
  1939:  0:0:\2:1:2:1:1
  1940:  0:0:\2:2:1:1:1
  1941:  0:2:1:1:1:0:\2
  1942:  0:2:1:1:1:\2:0
  1943:  0:2:1:1:0:1:\2
  1944:  0:2:1:1:0:\2:1
  1945:  0:2:1:1:\2:1:0
  1946:  0:2:1:1:\2:0:1
  1947:  0:2:1:0:1:1:\2
  1948:  0:2:1:0:1:\2:1
  1949:  0:2:1:0:\2:1:1
  1950:  0:2:1:\2:1:1:0
  1951:  0:2:1:\2:1:0:1
  1952:  0:2:1:\2:0:1:1
  1953:  0:2:0:1:1:1:\2
  1954:  0:2:0:1:1:\2:1
  1955:  0:2:0:1:\2:1:1
  1956:  0:2:0:\2:1:1:1
  1957:  0:2:\2:1:1:1:0
  1958:  0:2:\2:1:1:0:1
  1959:  0:2:\2:1:0:1:1
  1960:  0:2:\2:0:1:1:1
  1961:  0:\2:1:1:1:0:2
  1962:  0:\2:1:1:1:2:0
  1963:  0:\2:1:1:0:1:2
  1964:  0:\2:1:1:0:2:1
  1965:  0:\2:1:1:2:1:0
  1966:  0:\2:1:1:2:0:1
  1967:  0:\2:1:0:1:1:2
  1968:  0:\2:1:0:1:2:1
  1969:  0:\2:1:0:2:1:1
  1970:  0:\2:1:2:1:1:0
  1971:  0:\2:1:2:1:0:1
  1972:  0:\2:1:2:0:1:1
  1973:  0:\2:0:1:1:1:2
  1974:  0:\2:0:1:1:2:1
  1975:  0:\2:0:1:2:1:1
  1976:  0:\2:0:2:1:1:1
  1977:  0:\2:2:1:1:1:0
  1978:  0:\2:2:1:1:0:1
  1979:  0:\2:2:1:0:1:1
  1980:  0:\2:2:0:1:1:1
  1981:  2:1:1:1:0:0:\2
  1982:  2:1:1:1:0:\2:0
  1983:  2:1:1:1:\2:0:0
  1984:  2:1:1:0:1:0:\2
  1985:  2:1:1:0:1:\2:0
  1986:  2:1:1:0:0:1:\2
  1987:  2:1:1:0:0:\2:1
  1988:  2:1:1:0:\2:1:0
  1989:  2:1:1:0:\2:0:1
  1990:  2:1:1:\2:1:0:0
  1991:  2:1:1:\2:0:1:0
  1992:  2:1:1:\2:0:0:1
  1993:  2:1:0:1:1:0:\2
  1994:  2:1:0:1:1:\2:0
  1995:  2:1:0:1:0:1:\2
  1996:  2:1:0:1:0:\2:1
  1997:  2:1:0:1:\2:1:0
  1998:  2:1:0:1:\2:0:1
  1999:  2:1:0:0:1:1:\2
  2000:  2:1:0:0:1:\2:1
  2001:  2:1:0:0:\2:1:1
  2002:  2:1:0:\2:1:1:0
  2003:  2:1:0:\2:1:0:1
  2004:  2:1:0:\2:0:1:1
  2005:  2:1:\2:1:1:0:0
  2006:  2:1:\2:1:0:1:0
  2007:  2:1:\2:1:0:0:1
  2008:  2:1:\2:0:1:1:0
  2009:  2:1:\2:0:1:0:1
  2010:  2:1:\2:0:0:1:1
  2011:  2:0:1:1:1:0:\2
  2012:  2:0:1:1:1:\2:0
  2013:  2:0:1:1:0:1:\2
  2014:  2:0:1:1:0:\2:1
  2015:  2:0:1:1:\2:1:0
  2016:  2:0:1:1:\2:0:1
  2017:  2:0:1:0:1:1:\2
  2018:  2:0:1:0:1:\2:1
  2019:  2:0:1:0:\2:1:1
  2020:  2:0:1:\2:1:1:0
  2021:  2:0:1:\2:1:0:1
  2022:  2:0:1:\2:0:1:1
  2023:  2:0:0:1:1:1:\2
  2024:  2:0:0:1:1:\2:1
  2025:  2:0:0:1:\2:1:1
  2026:  2:0:0:\2:1:1:1
  2027:  2:0:\2:1:1:1:0
  2028:  2:0:\2:1:1:0:1
  2029:  2:0:\2:1:0:1:1
  2030:  2:0:\2:0:1:1:1
  2031:  2:\2:1:1:1:0:0
  2032:  2:\2:1:1:0:1:0
  2033:  2:\2:1:1:0:0:1
  2034:  2:\2:1:0:1:1:0
  2035:  2:\2:1:0:1:0:1
  2036:  2:\2:1:0:0:1:1
  2037:  2:\2:0:1:1:1:0
  2038:  2:\2:0:1:1:0:1
  2039:  2:\2:0:1:0:1:1
  2040:  2:\2:0:0:1:1:1
  2041:  \2:1:1:1:0:0:2
  2042:  \2:1:1:1:0:2:0
  2043:  \2:1:1:1:2:0:0
  2044:  \2:1:1:0:1:0:2
  2045:  \2:1:1:0:1:2:0
  2046:  \2:1:1:0:0:1:2
  2047:  \2:1:1:0:0:2:1
  2048:  \2:1:1:0:2:1:0
  2049:  \2:1:1:0:2:0:1
  2050:  \2:1:1:2:1:0:0
  2051:  \2:1:1:2:0:1:0
  2052:  \2:1:1:2:0:0:1
  2053:  \2:1:0:1:1:0:2
  2054:  \2:1:0:1:1:2:0
  2055:  \2:1:0:1:0:1:2
  2056:  \2:1:0:1:0:2:1
  2057:  \2:1:0:1:2:1:0
  2058:  \2:1:0:1:2:0:1
  2059:  \2:1:0:0:1:1:2
  2060:  \2:1:0:0:1:2:1
  2061:  \2:1:0:0:2:1:1
  2062:  \2:1:0:2:1:1:0
  2063:  \2:1:0:2:1:0:1
  2064:  \2:1:0:2:0:1:1
  2065:  \2:1:2:1:1:0:0
  2066:  \2:1:2:1:0:1:0
  2067:  \2:1:2:1:0:0:1
  2068:  \2:1:2:0:1:1:0
  2069:  \2:1:2:0:1:0:1
  2070:  \2:1:2:0:0:1:1
  2071:  \2:0:1:1:1:0:2
  2072:  \2:0:1:1:1:2:0
  2073:  \2:0:1:1:0:1:2
  2074:  \2:0:1:1:0:2:1
  2075:  \2:0:1:1:2:1:0
  2076:  \2:0:1:1:2:0:1
  2077:  \2:0:1:0:1:1:2
  2078:  \2:0:1:0:1:2:1
  2079:  \2:0:1:0:2:1:1
  2080:  \2:0:1:2:1:1:0
  2081:  \2:0:1:2:1:0:1
  2082:  \2:0:1:2:0:1:1
  2083:  \2:0:0:1:1:1:2
  2084:  \2:0:0:1:1:2:1
  2085:  \2:0:0:1:2:1:1
  2086:  \2:0:0:2:1:1:1
  2087:  \2:0:2:1:1:1:0
  2088:  \2:0:2:1:1:0:1
  2089:  \2:0:2:1:0:1:1
  2090:  \2:0:2:0:1:1:1
  2091:  \2:2:1:1:1:0:0
  2092:  \2:2:1:1:0:1:0
  2093:  \2:2:1:1:0:0:1
  2094:  \2:2:1:0:1:1:0
  2095:  \2:2:1:0:1:0:1
  2096:  \2:2:1:0:0:1:1
  2097:  \2:2:0:1:1:1:0
  2098:  \2:2:0:1:1:0:1
  2099:  \2:2:0:1:0:1:1
  2100:  \2:2:0:0:1:1:1
  2101:  2:2:2:1:1:0:\0
  2102:  2:2:2:1:1:\0:0
  2103:  2:2:2:1:0:1:\0
  2104:  2:2:2:1:0:\0:1
  2105:  2:2:2:1:\0:1:0
  2106:  2:2:2:1:\0:0:1
  2107:  2:2:2:0:1:1:\0
  2108:  2:2:2:0:1:\0:1
  2109:  2:2:2:0:\0:1:1
  2110:  2:2:2:\0:1:1:0
  2111:  2:2:2:\0:1:0:1
  2112:  2:2:2:\0:0:1:1
  2113:  2:2:1:2:1:0:\0
  2114:  2:2:1:2:1:\0:0
  2115:  2:2:1:2:0:1:\0
  2116:  2:2:1:2:0:\0:1
  2117:  2:2:1:2:\0:1:0
  2118:  2:2:1:2:\0:0:1
  2119:  2:2:1:1:2:0:\0
  2120:  2:2:1:1:2:\0:0
  2121:  2:2:1:1:0:2:\0
  2122:  2:2:1:1:0:\0:2
  2123:  2:2:1:1:\0:2:0
  2124:  2:2:1:1:\0:0:2
  2125:  2:2:1:0:2:1:\0
  2126:  2:2:1:0:2:\0:1
  2127:  2:2:1:0:1:2:\0
  2128:  2:2:1:0:1:\0:2
  2129:  2:2:1:0:\0:2:1
  2130:  2:2:1:0:\0:1:2
  2131:  2:2:1:\0:2:1:0
  2132:  2:2:1:\0:2:0:1
  2133:  2:2:1:\0:1:2:0
  2134:  2:2:1:\0:1:0:2
  2135:  2:2:1:\0:0:2:1
  2136:  2:2:1:\0:0:1:2
  2137:  2:2:0:2:1:1:\0
  2138:  2:2:0:2:1:\0:1
  2139:  2:2:0:2:\0:1:1
  2140:  2:2:0:1:2:1:\0
  2141:  2:2:0:1:2:\0:1
  2142:  2:2:0:1:1:2:\0
  2143:  2:2:0:1:1:\0:2
  2144:  2:2:0:1:\0:2:1
  2145:  2:2:0:1:\0:1:2
  2146:  2:2:0:\0:2:1:1
  2147:  2:2:0:\0:1:2:1
  2148:  2:2:0:\0:1:1:2
  2149:  2:2:\0:2:1:1:0
  2150:  2:2:\0:2:1:0:1
  2151:  2:2:\0:2:0:1:1
  2152:  2:2:\0:1:2:1:0
  2153:  2:2:\0:1:2:0:1
  2154:  2:2:\0:1:1:2:0
  2155:  2:2:\0:1:1:0:2
  2156:  2:2:\0:1:0:2:1
  2157:  2:2:\0:1:0:1:2
  2158:  2:2:\0:0:2:1:1
  2159:  2:2:\0:0:1:2:1
  2160:  2:2:\0:0:1:1:2
  2161:  2:1:2:2:1:0:\0
  2162:  2:1:2:2:1:\0:0
  2163:  2:1:2:2:0:1:\0
  2164:  2:1:2:2:0:\0:1
  2165:  2:1:2:2:\0:1:0
  2166:  2:1:2:2:\0:0:1
  2167:  2:1:2:1:2:0:\0
  2168:  2:1:2:1:2:\0:0
  2169:  2:1:2:1:0:2:\0
  2170:  2:1:2:1:0:\0:2
  2171:  2:1:2:1:\0:2:0
  2172:  2:1:2:1:\0:0:2
  2173:  2:1:2:0:2:1:\0
  2174:  2:1:2:0:2:\0:1
  2175:  2:1:2:0:1:2:\0
  2176:  2:1:2:0:1:\0:2
  2177:  2:1:2:0:\0:2:1
  2178:  2:1:2:0:\0:1:2
  2179:  2:1:2:\0:2:1:0
  2180:  2:1:2:\0:2:0:1
  2181:  2:1:2:\0:1:2:0
  2182:  2:1:2:\0:1:0:2
  2183:  2:1:2:\0:0:2:1
  2184:  2:1:2:\0:0:1:2
  2185:  2:1:1:2:2:0:\0
  2186:  2:1:1:2:2:\0:0
  2187:  2:1:1:2:0:2:\0
  2188:  2:1:1:2:0:\0:2
  2189:  2:1:1:2:\0:2:0
  2190:  2:1:1:2:\0:0:2
  2191:  2:1:1:0:2:2:\0
  2192:  2:1:1:0:2:\0:2
  2193:  2:1:1:0:\0:2:2
  2194:  2:1:1:\0:2:2:0
  2195:  2:1:1:\0:2:0:2
  2196:  2:1:1:\0:0:2:2
  2197:  2:1:0:2:2:1:\0
  2198:  2:1:0:2:2:\0:1
  2199:  2:1:0:2:1:2:\0
  2200:  2:1:0:2:1:\0:2
  2201:  2:1:0:2:\0:2:1
  2202:  2:1:0:2:\0:1:2
  2203:  2:1:0:1:2:2:\0
  2204:  2:1:0:1:2:\0:2
  2205:  2:1:0:1:\0:2:2
  2206:  2:1:0:\0:2:2:1
  2207:  2:1:0:\0:2:1:2
  2208:  2:1:0:\0:1:2:2
  2209:  2:1:\0:2:2:1:0
  2210:  2:1:\0:2:2:0:1
  2211:  2:1:\0:2:1:2:0
  2212:  2:1:\0:2:1:0:2
  2213:  2:1:\0:2:0:2:1
  2214:  2:1:\0:2:0:1:2
  2215:  2:1:\0:1:2:2:0
  2216:  2:1:\0:1:2:0:2
  2217:  2:1:\0:1:0:2:2
  2218:  2:1:\0:0:2:2:1
  2219:  2:1:\0:0:2:1:2
  2220:  2:1:\0:0:1:2:2
  2221:  2:0:2:2:1:1:\0
  2222:  2:0:2:2:1:\0:1
  2223:  2:0:2:2:\0:1:1
  2224:  2:0:2:1:2:1:\0
  2225:  2:0:2:1:2:\0:1
  2226:  2:0:2:1:1:2:\0
  2227:  2:0:2:1:1:\0:2
  2228:  2:0:2:1:\0:2:1
  2229:  2:0:2:1:\0:1:2
  2230:  2:0:2:\0:2:1:1
  2231:  2:0:2:\0:1:2:1
  2232:  2:0:2:\0:1:1:2
  2233:  2:0:1:2:2:1:\0
  2234:  2:0:1:2:2:\0:1
  2235:  2:0:1:2:1:2:\0
  2236:  2:0:1:2:1:\0:2
  2237:  2:0:1:2:\0:2:1
  2238:  2:0:1:2:\0:1:2
  2239:  2:0:1:1:2:2:\0
  2240:  2:0:1:1:2:\0:2
  2241:  2:0:1:1:\0:2:2
  2242:  2:0:1:\0:2:2:1
  2243:  2:0:1:\0:2:1:2
  2244:  2:0:1:\0:1:2:2
  2245:  2:0:\0:2:2:1:1
  2246:  2:0:\0:2:1:2:1
  2247:  2:0:\0:2:1:1:2
  2248:  2:0:\0:1:2:2:1
  2249:  2:0:\0:1:2:1:2
  2250:  2:0:\0:1:1:2:2
  2251:  2:\0:2:2:1:1:0
  2252:  2:\0:2:2:1:0:1
  2253:  2:\0:2:2:0:1:1
  2254:  2:\0:2:1:2:1:0
  2255:  2:\0:2:1:2:0:1
  2256:  2:\0:2:1:1:2:0
  2257:  2:\0:2:1:1:0:2
  2258:  2:\0:2:1:0:2:1
  2259:  2:\0:2:1:0:1:2
  2260:  2:\0:2:0:2:1:1
  2261:  2:\0:2:0:1:2:1
  2262:  2:\0:2:0:1:1:2
  2263:  2:\0:1:2:2:1:0
  2264:  2:\0:1:2:2:0:1
  2265:  2:\0:1:2:1:2:0
  2266:  2:\0:1:2:1:0:2
  2267:  2:\0:1:2:0:2:1
  2268:  2:\0:1:2:0:1:2
  2269:  2:\0:1:1:2:2:0
  2270:  2:\0:1:1:2:0:2
  2271:  2:\0:1:1:0:2:2
  2272:  2:\0:1:0:2:2:1
  2273:  2:\0:1:0:2:1:2
  2274:  2:\0:1:0:1:2:2
  2275:  2:\0:0:2:2:1:1
  2276:  2:\0:0:2:1:2:1
  2277:  2:\0:0:2:1:1:2
  2278:  2:\0:0:1:2:2:1
  2279:  2:\0:0:1:2:1:2
  2280:  2:\0:0:1:1:2:2
  2281:  1:2:2:2:1:0:\0
  2282:  1:2:2:2:1:\0:0
  2283:  1:2:2:2:0:1:\0
  2284:  1:2:2:2:0:\0:1
  2285:  1:2:2:2:\0:1:0
  2286:  1:2:2:2:\0:0:1
  2287:  1:2:2:1:2:0:\0
  2288:  1:2:2:1:2:\0:0
  2289:  1:2:2:1:0:2:\0
  2290:  1:2:2:1:0:\0:2
  2291:  1:2:2:1:\0:2:0
  2292:  1:2:2:1:\0:0:2
  2293:  1:2:2:0:2:1:\0
  2294:  1:2:2:0:2:\0:1
  2295:  1:2:2:0:1:2:\0
  2296:  1:2:2:0:1:\0:2
  2297:  1:2:2:0:\0:2:1
  2298:  1:2:2:0:\0:1:2
  2299:  1:2:2:\0:2:1:0
  2300:  1:2:2:\0:2:0:1
  2301:  1:2:2:\0:1:2:0
  2302:  1:2:2:\0:1:0:2
  2303:  1:2:2:\0:0:2:1
  2304:  1:2:2:\0:0:1:2
  2305:  1:2:1:2:2:0:\0
  2306:  1:2:1:2:2:\0:0
  2307:  1:2:1:2:0:2:\0
  2308:  1:2:1:2:0:\0:2
  2309:  1:2:1:2:\0:2:0
  2310:  1:2:1:2:\0:0:2
  2311:  1:2:1:0:2:2:\0
  2312:  1:2:1:0:2:\0:2
  2313:  1:2:1:0:\0:2:2
  2314:  1:2:1:\0:2:2:0
  2315:  1:2:1:\0:2:0:2
  2316:  1:2:1:\0:0:2:2
  2317:  1:2:0:2:2:1:\0
  2318:  1:2:0:2:2:\0:1
  2319:  1:2:0:2:1:2:\0
  2320:  1:2:0:2:1:\0:2
  2321:  1:2:0:2:\0:2:1
  2322:  1:2:0:2:\0:1:2
  2323:  1:2:0:1:2:2:\0
  2324:  1:2:0:1:2:\0:2
  2325:  1:2:0:1:\0:2:2
  2326:  1:2:0:\0:2:2:1
  2327:  1:2:0:\0:2:1:2
  2328:  1:2:0:\0:1:2:2
  2329:  1:2:\0:2:2:1:0
  2330:  1:2:\0:2:2:0:1
  2331:  1:2:\0:2:1:2:0
  2332:  1:2:\0:2:1:0:2
  2333:  1:2:\0:2:0:2:1
  2334:  1:2:\0:2:0:1:2
  2335:  1:2:\0:1:2:2:0
  2336:  1:2:\0:1:2:0:2
  2337:  1:2:\0:1:0:2:2
  2338:  1:2:\0:0:2:2:1
  2339:  1:2:\0:0:2:1:2
  2340:  1:2:\0:0:1:2:2
  2341:  1:1:2:2:2:0:\0
  2342:  1:1:2:2:2:\0:0
  2343:  1:1:2:2:0:2:\0
  2344:  1:1:2:2:0:\0:2
  2345:  1:1:2:2:\0:2:0
  2346:  1:1:2:2:\0:0:2
  2347:  1:1:2:0:2:2:\0
  2348:  1:1:2:0:2:\0:2
  2349:  1:1:2:0:\0:2:2
  2350:  1:1:2:\0:2:2:0
  2351:  1:1:2:\0:2:0:2
  2352:  1:1:2:\0:0:2:2
  2353:  1:1:0:2:2:2:\0
  2354:  1:1:0:2:2:\0:2
  2355:  1:1:0:2:\0:2:2
  2356:  1:1:0:\0:2:2:2
  2357:  1:1:\0:2:2:2:0
  2358:  1:1:\0:2:2:0:2
  2359:  1:1:\0:2:0:2:2
  2360:  1:1:\0:0:2:2:2
  2361:  1:0:2:2:2:1:\0
  2362:  1:0:2:2:2:\0:1
  2363:  1:0:2:2:1:2:\0
  2364:  1:0:2:2:1:\0:2
  2365:  1:0:2:2:\0:2:1
  2366:  1:0:2:2:\0:1:2
  2367:  1:0:2:1:2:2:\0
  2368:  1:0:2:1:2:\0:2
  2369:  1:0:2:1:\0:2:2
  2370:  1:0:2:\0:2:2:1
  2371:  1:0:2:\0:2:1:2
  2372:  1:0:2:\0:1:2:2
  2373:  1:0:1:2:2:2:\0
  2374:  1:0:1:2:2:\0:2
  2375:  1:0:1:2:\0:2:2
  2376:  1:0:1:\0:2:2:2
  2377:  1:0:\0:2:2:2:1
  2378:  1:0:\0:2:2:1:2
  2379:  1:0:\0:2:1:2:2
  2380:  1:0:\0:1:2:2:2
  2381:  1:\0:2:2:2:1:0
  2382:  1:\0:2:2:2:0:1
  2383:  1:\0:2:2:1:2:0
  2384:  1:\0:2:2:1:0:2
  2385:  1:\0:2:2:0:2:1
  2386:  1:\0:2:2:0:1:2
  2387:  1:\0:2:1:2:2:0
  2388:  1:\0:2:1:2:0:2
  2389:  1:\0:2:1:0:2:2
  2390:  1:\0:2:0:2:2:1
  2391:  1:\0:2:0:2:1:2
  2392:  1:\0:2:0:1:2:2
  2393:  1:\0:1:2:2:2:0
  2394:  1:\0:1:2:2:0:2
  2395:  1:\0:1:2:0:2:2
  2396:  1:\0:1:0:2:2:2
  2397:  1:\0:0:2:2:2:1
  2398:  1:\0:0:2:2:1:2
  2399:  1:\0:0:2:1:2:2
  2400:  1:\0:0:1:2:2:2
  2401:  0:2:2:2:1:1:\0
  2402:  0:2:2:2:1:\0:1
  2403:  0:2:2:2:\0:1:1
  2404:  0:2:2:1:2:1:\0
  2405:  0:2:2:1:2:\0:1
  2406:  0:2:2:1:1:2:\0
  2407:  0:2:2:1:1:\0:2
  2408:  0:2:2:1:\0:2:1
  2409:  0:2:2:1:\0:1:2
  2410:  0:2:2:\0:2:1:1
  2411:  0:2:2:\0:1:2:1
  2412:  0:2:2:\0:1:1:2
  2413:  0:2:1:2:2:1:\0
  2414:  0:2:1:2:2:\0:1
  2415:  0:2:1:2:1:2:\0
  2416:  0:2:1:2:1:\0:2
  2417:  0:2:1:2:\0:2:1
  2418:  0:2:1:2:\0:1:2
  2419:  0:2:1:1:2:2:\0
  2420:  0:2:1:1:2:\0:2
  2421:  0:2:1:1:\0:2:2
  2422:  0:2:1:\0:2:2:1
  2423:  0:2:1:\0:2:1:2
  2424:  0:2:1:\0:1:2:2
  2425:  0:2:\0:2:2:1:1
  2426:  0:2:\0:2:1:2:1
  2427:  0:2:\0:2:1:1:2
  2428:  0:2:\0:1:2:2:1
  2429:  0:2:\0:1:2:1:2
  2430:  0:2:\0:1:1:2:2
  2431:  0:1:2:2:2:1:\0
  2432:  0:1:2:2:2:\0:1
  2433:  0:1:2:2:1:2:\0
  2434:  0:1:2:2:1:\0:2
  2435:  0:1:2:2:\0:2:1
  2436:  0:1:2:2:\0:1:2
  2437:  0:1:2:1:2:2:\0
  2438:  0:1:2:1:2:\0:2
  2439:  0:1:2:1:\0:2:2
  2440:  0:1:2:\0:2:2:1
  2441:  0:1:2:\0:2:1:2
  2442:  0:1:2:\0:1:2:2
  2443:  0:1:1:2:2:2:\0
  2444:  0:1:1:2:2:\0:2
  2445:  0:1:1:2:\0:2:2
  2446:  0:1:1:\0:2:2:2
  2447:  0:1:\0:2:2:2:1
  2448:  0:1:\0:2:2:1:2
  2449:  0:1:\0:2:1:2:2
  2450:  0:1:\0:1:2:2:2
  2451:  0:\0:2:2:2:1:1
  2452:  0:\0:2:2:1:2:1
  2453:  0:\0:2:2:1:1:2
  2454:  0:\0:2:1:2:2:1
  2455:  0:\0:2:1:2:1:2
  2456:  0:\0:2:1:1:2:2
  2457:  0:\0:1:2:2:2:1
  2458:  0:\0:1:2:2:1:2
  2459:  0:\0:1:2:1:2:2
  2460:  0:\0:1:1:2:2:2
  2461:  \0:2:2:2:1:1:0
  2462:  \0:2:2:2:1:0:1
  2463:  \0:2:2:2:0:1:1
  2464:  \0:2:2:1:2:1:0
  2465:  \0:2:2:1:2:0:1
  2466:  \0:2:2:1:1:2:0
  2467:  \0:2:2:1:1:0:2
  2468:  \0:2:2:1:0:2:1
  2469:  \0:2:2:1:0:1:2
  2470:  \0:2:2:0:2:1:1
  2471:  \0:2:2:0:1:2:1
  2472:  \0:2:2:0:1:1:2
  2473:  \0:2:1:2:2:1:0
  2474:  \0:2:1:2:2:0:1
  2475:  \0:2:1:2:1:2:0
  2476:  \0:2:1:2:1:0:2
  2477:  \0:2:1:2:0:2:1
  2478:  \0:2:1:2:0:1:2
  2479:  \0:2:1:1:2:2:0
  2480:  \0:2:1:1:2:0:2
  2481:  \0:2:1:1:0:2:2
  2482:  \0:2:1:0:2:2:1
  2483:  \0:2:1:0:2:1:2
  2484:  \0:2:1:0:1:2:2
  2485:  \0:2:0:2:2:1:1
  2486:  \0:2:0:2:1:2:1
  2487:  \0:2:0:2:1:1:2
  2488:  \0:2:0:1:2:2:1
  2489:  \0:2:0:1:2:1:2
  2490:  \0:2:0:1:1:2:2
  2491:  \0:1:2:2:2:1:0
  2492:  \0:1:2:2:2:0:1
  2493:  \0:1:2:2:1:2:0
  2494:  \0:1:2:2:1:0:2
  2495:  \0:1:2:2:0:2:1
  2496:  \0:1:2:2:0:1:2
  2497:  \0:1:2:1:2:2:0
  2498:  \0:1:2:1:2:0:2
  2499:  \0:1:2:1:0:2:2
  2500:  \0:1:2:0:2:2:1
  2501:  \0:1:2:0:2:1:2
  2502:  \0:1:2:0:1:2:2
  2503:  \0:1:1:2:2:2:0
  2504:  \0:1:1:2:2:0:2
  2505:  \0:1:1:2:0:2:2
  2506:  \0:1:1:0:2:2:2
  2507:  \0:1:0:2:2:2:1
  2508:  \0:1:0:2:2:1:2
  2509:  \0:1:0:2:1:2:2
  2510:  \0:1:0:1:2:2:2
  2511:  \0:0:2:2:2:1:1
  2512:  \0:0:2:2:1:2:1
  2513:  \0:0:2:2:1:1:2
  2514:  \0:0:2:1:2:2:1
  2515:  \0:0:2:1:2:1:2
  2516:  \0:0:2:1:1:2:2
  2517:  \0:0:1:2:2:2:1
  2518:  \0:0:1:2:2:1:2
  2519:  \0:0:1:2:1:2:2
  2520:  \0:0:1:1:2:2:2
family= 6 1 0 new D3h genus #    16 is 0:0:1:1:2:2:\0
     1:  0:0:1:1:2:2:\0
     2:  0:0:1:1:2:\0:2
     3:  0:0:1:1:\0:2:2
     4:  0:0:1:2:1:2:\0
     5:  0:0:1:2:1:\0:2
     6:  0:0:1:2:2:1:\0
     7:  0:0:1:2:2:\0:1
     8:  0:0:1:2:\0:1:2
     9:  0:0:1:2:\0:2:1
    10:  0:0:1:\0:1:2:2
    11:  0:0:1:\0:2:1:2
    12:  0:0:1:\0:2:2:1
    13:  0:0:2:1:1:2:\0
    14:  0:0:2:1:1:\0:2
    15:  0:0:2:1:2:1:\0
    16:  0:0:2:1:2:\0:1
    17:  0:0:2:1:\0:1:2
    18:  0:0:2:1:\0:2:1
    19:  0:0:2:2:1:1:\0
    20:  0:0:2:2:1:\0:1
    21:  0:0:2:2:\0:1:1
    22:  0:0:2:\0:1:1:2
    23:  0:0:2:\0:1:2:1
    24:  0:0:2:\0:2:1:1
    25:  0:0:\0:1:1:2:2
    26:  0:0:\0:1:2:1:2
    27:  0:0:\0:1:2:2:1
    28:  0:0:\0:2:1:1:2
    29:  0:0:\0:2:1:2:1
    30:  0:0:\0:2:2:1:1
    31:  0:1:0:1:2:2:\0
    32:  0:1:0:1:2:\0:2
    33:  0:1:0:1:\0:2:2
    34:  0:1:0:2:1:2:\0
    35:  0:1:0:2:1:\0:2
    36:  0:1:0:2:2:1:\0
    37:  0:1:0:2:2:\0:1
    38:  0:1:0:2:\0:1:2
    39:  0:1:0:2:\0:2:1
    40:  0:1:0:\0:1:2:2
    41:  0:1:0:\0:2:1:2
    42:  0:1:0:\0:2:2:1
    43:  0:1:1:0:2:2:\0
    44:  0:1:1:0:2:\0:2
    45:  0:1:1:0:\0:2:2
    46:  0:1:1:2:0:2:\0
    47:  0:1:1:2:0:\0:2
    48:  0:1:1:2:2:0:\0
    49:  0:1:1:2:2:\0:0
    50:  0:1:1:2:\0:0:2
    51:  0:1:1:2:\0:2:0
    52:  0:1:1:\0:0:2:2
    53:  0:1:1:\0:2:0:2
    54:  0:1:1:\0:2:2:0
    55:  0:1:2:0:1:2:\0
    56:  0:1:2:0:1:\0:2
    57:  0:1:2:0:2:1:\0
    58:  0:1:2:0:2:\0:1
    59:  0:1:2:0:\0:1:2
    60:  0:1:2:0:\0:2:1
    61:  0:1:2:1:0:2:\0
    62:  0:1:2:1:0:\0:2
    63:  0:1:2:1:2:0:\0
    64:  0:1:2:1:2:\0:0
    65:  0:1:2:1:\0:0:2
    66:  0:1:2:1:\0:2:0
    67:  0:1:2:2:0:1:\0
    68:  0:1:2:2:0:\0:1
    69:  0:1:2:2:1:0:\0
    70:  0:1:2:2:1:\0:0
    71:  0:1:2:2:\0:0:1
    72:  0:1:2:2:\0:1:0
    73:  0:1:2:\0:0:1:2
    74:  0:1:2:\0:0:2:1
    75:  0:1:2:\0:1:0:2
    76:  0:1:2:\0:1:2:0
    77:  0:1:2:\0:2:0:1
    78:  0:1:2:\0:2:1:0
    79:  0:1:\0:0:1:2:2
    80:  0:1:\0:0:2:1:2
    81:  0:1:\0:0:2:2:1
    82:  0:1:\0:1:0:2:2
    83:  0:1:\0:1:2:0:2
    84:  0:1:\0:1:2:2:0
    85:  0:1:\0:2:0:1:2
    86:  0:1:\0:2:0:2:1
    87:  0:1:\0:2:1:0:2
    88:  0:1:\0:2:1:2:0
    89:  0:1:\0:2:2:0:1
    90:  0:1:\0:2:2:1:0
    91:  0:2:0:1:1:2:\0
    92:  0:2:0:1:1:\0:2
    93:  0:2:0:1:2:1:\0
    94:  0:2:0:1:2:\0:1
    95:  0:2:0:1:\0:1:2
    96:  0:2:0:1:\0:2:1
    97:  0:2:0:2:1:1:\0
    98:  0:2:0:2:1:\0:1
    99:  0:2:0:2:\0:1:1
   100:  0:2:0:\0:1:1:2
   101:  0:2:0:\0:1:2:1
   102:  0:2:0:\0:2:1:1
   103:  0:2:1:0:1:2:\0
   104:  0:2:1:0:1:\0:2
   105:  0:2:1:0:2:1:\0
   106:  0:2:1:0:2:\0:1
   107:  0:2:1:0:\0:1:2
   108:  0:2:1:0:\0:2:1
   109:  0:2:1:1:0:2:\0
   110:  0:2:1:1:0:\0:2
   111:  0:2:1:1:2:0:\0
   112:  0:2:1:1:2:\0:0
   113:  0:2:1:1:\0:0:2
   114:  0:2:1:1:\0:2:0
   115:  0:2:1:2:0:1:\0
   116:  0:2:1:2:0:\0:1
   117:  0:2:1:2:1:0:\0
   118:  0:2:1:2:1:\0:0
   119:  0:2:1:2:\0:0:1
   120:  0:2:1:2:\0:1:0
   121:  0:2:1:\0:0:1:2
   122:  0:2:1:\0:0:2:1
   123:  0:2:1:\0:1:0:2
   124:  0:2:1:\0:1:2:0
   125:  0:2:1:\0:2:0:1
   126:  0:2:1:\0:2:1:0
   127:  0:2:2:0:1:1:\0
   128:  0:2:2:0:1:\0:1
   129:  0:2:2:0:\0:1:1
   130:  0:2:2:1:0:1:\0
   131:  0:2:2:1:0:\0:1
   132:  0:2:2:1:1:0:\0
   133:  0:2:2:1:1:\0:0
   134:  0:2:2:1:\0:0:1
   135:  0:2:2:1:\0:1:0
   136:  0:2:2:\0:0:1:1
   137:  0:2:2:\0:1:0:1
   138:  0:2:2:\0:1:1:0
   139:  0:2:\0:0:1:1:2
   140:  0:2:\0:0:1:2:1
   141:  0:2:\0:0:2:1:1
   142:  0:2:\0:1:0:1:2
   143:  0:2:\0:1:0:2:1
   144:  0:2:\0:1:1:0:2
   145:  0:2:\0:1:1:2:0
   146:  0:2:\0:1:2:0:1
   147:  0:2:\0:1:2:1:0
   148:  0:2:\0:2:0:1:1
   149:  0:2:\0:2:1:0:1
   150:  0:2:\0:2:1:1:0
   151:  0:\0:0:1:1:2:2
   152:  0:\0:0:1:2:1:2
   153:  0:\0:0:1:2:2:1
   154:  0:\0:0:2:1:1:2
   155:  0:\0:0:2:1:2:1
   156:  0:\0:0:2:2:1:1
   157:  0:\0:1:0:1:2:2
   158:  0:\0:1:0:2:1:2
   159:  0:\0:1:0:2:2:1
   160:  0:\0:1:1:0:2:2
   161:  0:\0:1:1:2:0:2
   162:  0:\0:1:1:2:2:0
   163:  0:\0:1:2:0:1:2
   164:  0:\0:1:2:0:2:1
   165:  0:\0:1:2:1:0:2
   166:  0:\0:1:2:1:2:0
   167:  0:\0:1:2:2:0:1
   168:  0:\0:1:2:2:1:0
   169:  0:\0:2:0:1:1:2
   170:  0:\0:2:0:1:2:1
   171:  0:\0:2:0:2:1:1
   172:  0:\0:2:1:0:1:2
   173:  0:\0:2:1:0:2:1
   174:  0:\0:2:1:1:0:2
   175:  0:\0:2:1:1:2:0
   176:  0:\0:2:1:2:0:1
   177:  0:\0:2:1:2:1:0
   178:  0:\0:2:2:0:1:1
   179:  0:\0:2:2:1:0:1
   180:  0:\0:2:2:1:1:0
   181:  1:0:0:1:2:2:\0
   182:  1:0:0:1:2:\0:2
   183:  1:0:0:1:\0:2:2
   184:  1:0:0:2:1:2:\0
   185:  1:0:0:2:1:\0:2
   186:  1:0:0:2:2:1:\0
   187:  1:0:0:2:2:\0:1
   188:  1:0:0:2:\0:1:2
   189:  1:0:0:2:\0:2:1
   190:  1:0:0:\0:1:2:2
   191:  1:0:0:\0:2:1:2
   192:  1:0:0:\0:2:2:1
   193:  1:0:1:0:2:2:\0
   194:  1:0:1:0:2:\0:2
   195:  1:0:1:0:\0:2:2
   196:  1:0:1:2:0:2:\0
   197:  1:0:1:2:0:\0:2
   198:  1:0:1:2:2:0:\0
   199:  1:0:1:2:2:\0:0
   200:  1:0:1:2:\0:0:2
   201:  1:0:1:2:\0:2:0
   202:  1:0:1:\0:0:2:2
   203:  1:0:1:\0:2:0:2
   204:  1:0:1:\0:2:2:0
   205:  1:0:2:0:1:2:\0
   206:  1:0:2:0:1:\0:2
   207:  1:0:2:0:2:1:\0
   208:  1:0:2:0:2:\0:1
   209:  1:0:2:0:\0:1:2
   210:  1:0:2:0:\0:2:1
   211:  1:0:2:1:0:2:\0
   212:  1:0:2:1:0:\0:2
   213:  1:0:2:1:2:0:\0
   214:  1:0:2:1:2:\0:0
   215:  1:0:2:1:\0:0:2
   216:  1:0:2:1:\0:2:0
   217:  1:0:2:2:0:1:\0
   218:  1:0:2:2:0:\0:1
   219:  1:0:2:2:1:0:\0
   220:  1:0:2:2:1:\0:0
   221:  1:0:2:2:\0:0:1
   222:  1:0:2:2:\0:1:0
   223:  1:0:2:\0:0:1:2
   224:  1:0:2:\0:0:2:1
   225:  1:0:2:\0:1:0:2
   226:  1:0:2:\0:1:2:0
   227:  1:0:2:\0:2:0:1
   228:  1:0:2:\0:2:1:0
   229:  1:0:\0:0:1:2:2
   230:  1:0:\0:0:2:1:2
   231:  1:0:\0:0:2:2:1
   232:  1:0:\0:1:0:2:2
   233:  1:0:\0:1:2:0:2
   234:  1:0:\0:1:2:2:0
   235:  1:0:\0:2:0:1:2
   236:  1:0:\0:2:0:2:1
   237:  1:0:\0:2:1:0:2
   238:  1:0:\0:2:1:2:0
   239:  1:0:\0:2:2:0:1
   240:  1:0:\0:2:2:1:0
   241:  1:1:0:0:2:2:\0
   242:  1:1:0:0:2:\0:2
   243:  1:1:0:0:\0:2:2
   244:  1:1:0:2:0:2:\0
   245:  1:1:0:2:0:\0:2
   246:  1:1:0:2:2:0:\0
   247:  1:1:0:2:2:\0:0
   248:  1:1:0:2:\0:0:2
   249:  1:1:0:2:\0:2:0
   250:  1:1:0:\0:0:2:2
   251:  1:1:0:\0:2:0:2
   252:  1:1:0:\0:2:2:0
   253:  1:1:2:0:0:2:\0
   254:  1:1:2:0:0:\0:2
   255:  1:1:2:0:2:0:\0
   256:  1:1:2:0:2:\0:0
   257:  1:1:2:0:\0:0:2
   258:  1:1:2:0:\0:2:0
   259:  1:1:2:2:0:0:\0
   260:  1:1:2:2:0:\0:0
   261:  1:1:2:2:\0:0:0
   262:  1:1:2:\0:0:0:2
   263:  1:1:2:\0:0:2:0
   264:  1:1:2:\0:2:0:0
   265:  1:1:\0:0:0:2:2
   266:  1:1:\0:0:2:0:2
   267:  1:1:\0:0:2:2:0
   268:  1:1:\0:2:0:0:2
   269:  1:1:\0:2:0:2:0
   270:  1:1:\0:2:2:0:0
   271:  1:2:0:0:1:2:\0
   272:  1:2:0:0:1:\0:2
   273:  1:2:0:0:2:1:\0
   274:  1:2:0:0:2:\0:1
   275:  1:2:0:0:\0:1:2
   276:  1:2:0:0:\0:2:1
   277:  1:2:0:1:0:2:\0
   278:  1:2:0:1:0:\0:2
   279:  1:2:0:1:2:0:\0
   280:  1:2:0:1:2:\0:0
   281:  1:2:0:1:\0:0:2
   282:  1:2:0:1:\0:2:0
   283:  1:2:0:2:0:1:\0
   284:  1:2:0:2:0:\0:1
   285:  1:2:0:2:1:0:\0
   286:  1:2:0:2:1:\0:0
   287:  1:2:0:2:\0:0:1
   288:  1:2:0:2:\0:1:0
   289:  1:2:0:\0:0:1:2
   290:  1:2:0:\0:0:2:1
   291:  1:2:0:\0:1:0:2
   292:  1:2:0:\0:1:2:0
   293:  1:2:0:\0:2:0:1
   294:  1:2:0:\0:2:1:0
   295:  1:2:1:0:0:2:\0
   296:  1:2:1:0:0:\0:2
   297:  1:2:1:0:2:0:\0
   298:  1:2:1:0:2:\0:0
   299:  1:2:1:0:\0:0:2
   300:  1:2:1:0:\0:2:0
   301:  1:2:1:2:0:0:\0
   302:  1:2:1:2:0:\0:0
   303:  1:2:1:2:\0:0:0
   304:  1:2:1:\0:0:0:2
   305:  1:2:1:\0:0:2:0
   306:  1:2:1:\0:2:0:0
   307:  1:2:2:0:0:1:\0
   308:  1:2:2:0:0:\0:1
   309:  1:2:2:0:1:0:\0
   310:  1:2:2:0:1:\0:0
   311:  1:2:2:0:\0:0:1
   312:  1:2:2:0:\0:1:0
   313:  1:2:2:1:0:0:\0
   314:  1:2:2:1:0:\0:0
   315:  1:2:2:1:\0:0:0
   316:  1:2:2:\0:0:0:1
   317:  1:2:2:\0:0:1:0
   318:  1:2:2:\0:1:0:0
   319:  1:2:\0:0:0:1:2
   320:  1:2:\0:0:0:2:1
   321:  1:2:\0:0:1:0:2
   322:  1:2:\0:0:1:2:0
   323:  1:2:\0:0:2:0:1
   324:  1:2:\0:0:2:1:0
   325:  1:2:\0:1:0:0:2
   326:  1:2:\0:1:0:2:0
   327:  1:2:\0:1:2:0:0
   328:  1:2:\0:2:0:0:1
   329:  1:2:\0:2:0:1:0
   330:  1:2:\0:2:1:0:0
   331:  1:\0:0:0:1:2:2
   332:  1:\0:0:0:2:1:2
   333:  1:\0:0:0:2:2:1
   334:  1:\0:0:1:0:2:2
   335:  1:\0:0:1:2:0:2
   336:  1:\0:0:1:2:2:0
   337:  1:\0:0:2:0:1:2
   338:  1:\0:0:2:0:2:1
   339:  1:\0:0:2:1:0:2
   340:  1:\0:0:2:1:2:0
   341:  1:\0:0:2:2:0:1
   342:  1:\0:0:2:2:1:0
   343:  1:\0:1:0:0:2:2
   344:  1:\0:1:0:2:0:2
   345:  1:\0:1:0:2:2:0
   346:  1:\0:1:2:0:0:2
   347:  1:\0:1:2:0:2:0
   348:  1:\0:1:2:2:0:0
   349:  1:\0:2:0:0:1:2
   350:  1:\0:2:0:0:2:1
   351:  1:\0:2:0:1:0:2
   352:  1:\0:2:0:1:2:0
   353:  1:\0:2:0:2:0:1
   354:  1:\0:2:0:2:1:0
   355:  1:\0:2:1:0:0:2
   356:  1:\0:2:1:0:2:0
   357:  1:\0:2:1:2:0:0
   358:  1:\0:2:2:0:0:1
   359:  1:\0:2:2:0:1:0
   360:  1:\0:2:2:1:0:0
   361:  2:0:0:1:1:2:\0
   362:  2:0:0:1:1:\0:2
   363:  2:0:0:1:2:1:\0
   364:  2:0:0:1:2:\0:1
   365:  2:0:0:1:\0:1:2
   366:  2:0:0:1:\0:2:1
   367:  2:0:0:2:1:1:\0
   368:  2:0:0:2:1:\0:1
   369:  2:0:0:2:\0:1:1
   370:  2:0:0:\0:1:1:2
   371:  2:0:0:\0:1:2:1
   372:  2:0:0:\0:2:1:1
   373:  2:0:1:0:1:2:\0
   374:  2:0:1:0:1:\0:2
   375:  2:0:1:0:2:1:\0
   376:  2:0:1:0:2:\0:1
   377:  2:0:1:0:\0:1:2
   378:  2:0:1:0:\0:2:1
   379:  2:0:1:1:0:2:\0
   380:  2:0:1:1:0:\0:2
   381:  2:0:1:1:2:0:\0
   382:  2:0:1:1:2:\0:0
   383:  2:0:1:1:\0:0:2
   384:  2:0:1:1:\0:2:0
   385:  2:0:1:2:0:1:\0
   386:  2:0:1:2:0:\0:1
   387:  2:0:1:2:1:0:\0
   388:  2:0:1:2:1:\0:0
   389:  2:0:1:2:\0:0:1
   390:  2:0:1:2:\0:1:0
   391:  2:0:1:\0:0:1:2
   392:  2:0:1:\0:0:2:1
   393:  2:0:1:\0:1:0:2
   394:  2:0:1:\0:1:2:0
   395:  2:0:1:\0:2:0:1
   396:  2:0:1:\0:2:1:0
   397:  2:0:2:0:1:1:\0
   398:  2:0:2:0:1:\0:1
   399:  2:0:2:0:\0:1:1
   400:  2:0:2:1:0:1:\0
   401:  2:0:2:1:0:\0:1
   402:  2:0:2:1:1:0:\0
   403:  2:0:2:1:1:\0:0
   404:  2:0:2:1:\0:0:1
   405:  2:0:2:1:\0:1:0
   406:  2:0:2:\0:0:1:1
   407:  2:0:2:\0:1:0:1
   408:  2:0:2:\0:1:1:0
   409:  2:0:\0:0:1:1:2
   410:  2:0:\0:0:1:2:1
   411:  2:0:\0:0:2:1:1
   412:  2:0:\0:1:0:1:2
   413:  2:0:\0:1:0:2:1
   414:  2:0:\0:1:1:0:2
   415:  2:0:\0:1:1:2:0
   416:  2:0:\0:1:2:0:1
   417:  2:0:\0:1:2:1:0
   418:  2:0:\0:2:0:1:1
   419:  2:0:\0:2:1:0:1
   420:  2:0:\0:2:1:1:0
   421:  2:1:0:0:1:2:\0
   422:  2:1:0:0:1:\0:2
   423:  2:1:0:0:2:1:\0
   424:  2:1:0:0:2:\0:1
   425:  2:1:0:0:\0:1:2
   426:  2:1:0:0:\0:2:1
   427:  2:1:0:1:0:2:\0
   428:  2:1:0:1:0:\0:2
   429:  2:1:0:1:2:0:\0
   430:  2:1:0:1:2:\0:0
   431:  2:1:0:1:\0:0:2
   432:  2:1:0:1:\0:2:0
   433:  2:1:0:2:0:1:\0
   434:  2:1:0:2:0:\0:1
   435:  2:1:0:2:1:0:\0
   436:  2:1:0:2:1:\0:0
   437:  2:1:0:2:\0:0:1
   438:  2:1:0:2:\0:1:0
   439:  2:1:0:\0:0:1:2
   440:  2:1:0:\0:0:2:1
   441:  2:1:0:\0:1:0:2
   442:  2:1:0:\0:1:2:0
   443:  2:1:0:\0:2:0:1
   444:  2:1:0:\0:2:1:0
   445:  2:1:1:0:0:2:\0
   446:  2:1:1:0:0:\0:2
   447:  2:1:1:0:2:0:\0
   448:  2:1:1:0:2:\0:0
   449:  2:1:1:0:\0:0:2
   450:  2:1:1:0:\0:2:0
   451:  2:1:1:2:0:0:\0
   452:  2:1:1:2:0:\0:0
   453:  2:1:1:2:\0:0:0
   454:  2:1:1:\0:0:0:2
   455:  2:1:1:\0:0:2:0
   456:  2:1:1:\0:2:0:0
   457:  2:1:2:0:0:1:\0
   458:  2:1:2:0:0:\0:1
   459:  2:1:2:0:1:0:\0
   460:  2:1:2:0:1:\0:0
   461:  2:1:2:0:\0:0:1
   462:  2:1:2:0:\0:1:0
   463:  2:1:2:1:0:0:\0
   464:  2:1:2:1:0:\0:0
   465:  2:1:2:1:\0:0:0
   466:  2:1:2:\0:0:0:1
   467:  2:1:2:\0:0:1:0
   468:  2:1:2:\0:1:0:0
   469:  2:1:\0:0:0:1:2
   470:  2:1:\0:0:0:2:1
   471:  2:1:\0:0:1:0:2
   472:  2:1:\0:0:1:2:0
   473:  2:1:\0:0:2:0:1
   474:  2:1:\0:0:2:1:0
   475:  2:1:\0:1:0:0:2
   476:  2:1:\0:1:0:2:0
   477:  2:1:\0:1:2:0:0
   478:  2:1:\0:2:0:0:1
   479:  2:1:\0:2:0:1:0
   480:  2:1:\0:2:1:0:0
   481:  2:2:0:0:1:1:\0
   482:  2:2:0:0:1:\0:1
   483:  2:2:0:0:\0:1:1
   484:  2:2:0:1:0:1:\0
   485:  2:2:0:1:0:\0:1
   486:  2:2:0:1:1:0:\0
   487:  2:2:0:1:1:\0:0
   488:  2:2:0:1:\0:0:1
   489:  2:2:0:1:\0:1:0
   490:  2:2:0:\0:0:1:1
   491:  2:2:0:\0:1:0:1
   492:  2:2:0:\0:1:1:0
   493:  2:2:1:0:0:1:\0
   494:  2:2:1:0:0:\0:1
   495:  2:2:1:0:1:0:\0
   496:  2:2:1:0:1:\0:0
   497:  2:2:1:0:\0:0:1
   498:  2:2:1:0:\0:1:0
   499:  2:2:1:1:0:0:\0
   500:  2:2:1:1:0:\0:0
   501:  2:2:1:1:\0:0:0
   502:  2:2:1:\0:0:0:1
   503:  2:2:1:\0:0:1:0
   504:  2:2:1:\0:1:0:0
   505:  2:2:\0:0:0:1:1
   506:  2:2:\0:0:1:0:1
   507:  2:2:\0:0:1:1:0
   508:  2:2:\0:1:0:0:1
   509:  2:2:\0:1:0:1:0
   510:  2:2:\0:1:1:0:0
   511:  2:\0:0:0:1:1:2
   512:  2:\0:0:0:1:2:1
   513:  2:\0:0:0:2:1:1
   514:  2:\0:0:1:0:1:2
   515:  2:\0:0:1:0:2:1
   516:  2:\0:0:1:1:0:2
   517:  2:\0:0:1:1:2:0
   518:  2:\0:0:1:2:0:1
   519:  2:\0:0:1:2:1:0
   520:  2:\0:0:2:0:1:1
   521:  2:\0:0:2:1:0:1
   522:  2:\0:0:2:1:1:0
   523:  2:\0:1:0:0:1:2
   524:  2:\0:1:0:0:2:1
   525:  2:\0:1:0:1:0:2
   526:  2:\0:1:0:1:2:0
   527:  2:\0:1:0:2:0:1
   528:  2:\0:1:0:2:1:0
   529:  2:\0:1:1:0:0:2
   530:  2:\0:1:1:0:2:0
   531:  2:\0:1:1:2:0:0
   532:  2:\0:1:2:0:0:1
   533:  2:\0:1:2:0:1:0
   534:  2:\0:1:2:1:0:0
   535:  2:\0:2:0:0:1:1
   536:  2:\0:2:0:1:0:1
   537:  2:\0:2:0:1:1:0
   538:  2:\0:2:1:0:0:1
   539:  2:\0:2:1:0:1:0
   540:  2:\0:2:1:1:0:0
   541:  \0:0:0:1:1:2:2
   542:  \0:0:0:1:2:1:2
   543:  \0:0:0:1:2:2:1
   544:  \0:0:0:2:1:1:2
   545:  \0:0:0:2:1:2:1
   546:  \0:0:0:2:2:1:1
   547:  \0:0:1:0:1:2:2
   548:  \0:0:1:0:2:1:2
   549:  \0:0:1:0:2:2:1
   550:  \0:0:1:1:0:2:2
   551:  \0:0:1:1:2:0:2
   552:  \0:0:1:1:2:2:0
   553:  \0:0:1:2:0:1:2
   554:  \0:0:1:2:0:2:1
   555:  \0:0:1:2:1:0:2
   556:  \0:0:1:2:1:2:0
   557:  \0:0:1:2:2:0:1
   558:  \0:0:1:2:2:1:0
   559:  \0:0:2:0:1:1:2
   560:  \0:0:2:0:1:2:1
   561:  \0:0:2:0:2:1:1
   562:  \0:0:2:1:0:1:2
   563:  \0:0:2:1:0:2:1
   564:  \0:0:2:1:1:0:2
   565:  \0:0:2:1:1:2:0
   566:  \0:0:2:1:2:0:1
   567:  \0:0:2:1:2:1:0
   568:  \0:0:2:2:0:1:1
   569:  \0:0:2:2:1:0:1
   570:  \0:0:2:2:1:1:0
   571:  \0:1:0:0:1:2:2
   572:  \0:1:0:0:2:1:2
   573:  \0:1:0:0:2:2:1
   574:  \0:1:0:1:0:2:2
   575:  \0:1:0:1:2:0:2
   576:  \0:1:0:1:2:2:0
   577:  \0:1:0:2:0:1:2
   578:  \0:1:0:2:0:2:1
   579:  \0:1:0:2:1:0:2
   580:  \0:1:0:2:1:2:0
   581:  \0:1:0:2:2:0:1
   582:  \0:1:0:2:2:1:0
   583:  \0:1:1:0:0:2:2
   584:  \0:1:1:0:2:0:2
   585:  \0:1:1:0:2:2:0
   586:  \0:1:1:2:0:0:2
   587:  \0:1:1:2:0:2:0
   588:  \0:1:1:2:2:0:0
   589:  \0:1:2:0:0:1:2
   590:  \0:1:2:0:0:2:1
   591:  \0:1:2:0:1:0:2
   592:  \0:1:2:0:1:2:0
   593:  \0:1:2:0:2:0:1
   594:  \0:1:2:0:2:1:0
   595:  \0:1:2:1:0:0:2
   596:  \0:1:2:1:0:2:0
   597:  \0:1:2:1:2:0:0
   598:  \0:1:2:2:0:0:1
   599:  \0:1:2:2:0:1:0
   600:  \0:1:2:2:1:0:0
   601:  \0:2:0:0:1:1:2
   602:  \0:2:0:0:1:2:1
   603:  \0:2:0:0:2:1:1
   604:  \0:2:0:1:0:1:2
   605:  \0:2:0:1:0:2:1
   606:  \0:2:0:1:1:0:2
   607:  \0:2:0:1:1:2:0
   608:  \0:2:0:1:2:0:1
   609:  \0:2:0:1:2:1:0
   610:  \0:2:0:2:0:1:1
   611:  \0:2:0:2:1:0:1
   612:  \0:2:0:2:1:1:0
   613:  \0:2:1:0:0:1:2
   614:  \0:2:1:0:0:2:1
   615:  \0:2:1:0:1:0:2
   616:  \0:2:1:0:1:2:0
   617:  \0:2:1:0:2:0:1
   618:  \0:2:1:0:2:1:0
   619:  \0:2:1:1:0:0:2
   620:  \0:2:1:1:0:2:0
   621:  \0:2:1:1:2:0:0
   622:  \0:2:1:2:0:0:1
   623:  \0:2:1:2:0:1:0
   624:  \0:2:1:2:1:0:0
   625:  \0:2:2:0:0:1:1
   626:  \0:2:2:0:1:0:1
   627:  \0:2:2:0:1:1:0
   628:  \0:2:2:1:0:0:1
   629:  \0:2:2:1:0:1:0
   630:  \0:2:2:1:1:0:0
   631:  1:1:2:2:0:0:\1
   632:  1:1:2:2:0:\1:0
   633:  1:1:2:2:\1:0:0
   634:  1:1:2:0:2:0:\1
   635:  1:1:2:0:2:\1:0
   636:  1:1:2:0:0:2:\1
   637:  1:1:2:0:0:\1:2
   638:  1:1:2:0:\1:2:0
   639:  1:1:2:0:\1:0:2
   640:  1:1:2:\1:2:0:0
   641:  1:1:2:\1:0:2:0
   642:  1:1:2:\1:0:0:2
   643:  1:1:0:2:2:0:\1
   644:  1:1:0:2:2:\1:0
   645:  1:1:0:2:0:2:\1
   646:  1:1:0:2:0:\1:2
   647:  1:1:0:2:\1:2:0
   648:  1:1:0:2:\1:0:2
   649:  1:1:0:0:2:2:\1
   650:  1:1:0:0:2:\1:2
   651:  1:1:0:0:\1:2:2
   652:  1:1:0:\1:2:2:0
   653:  1:1:0:\1:2:0:2
   654:  1:1:0:\1:0:2:2
   655:  1:1:\1:2:2:0:0
   656:  1:1:\1:2:0:2:0
   657:  1:1:\1:2:0:0:2
   658:  1:1:\1:0:2:2:0
   659:  1:1:\1:0:2:0:2
   660:  1:1:\1:0:0:2:2
   661:  1:2:1:2:0:0:\1
   662:  1:2:1:2:0:\1:0
   663:  1:2:1:2:\1:0:0
   664:  1:2:1:0:2:0:\1
   665:  1:2:1:0:2:\1:0
   666:  1:2:1:0:0:2:\1
   667:  1:2:1:0:0:\1:2
   668:  1:2:1:0:\1:2:0
   669:  1:2:1:0:\1:0:2
   670:  1:2:1:\1:2:0:0
   671:  1:2:1:\1:0:2:0
   672:  1:2:1:\1:0:0:2
   673:  1:2:2:1:0:0:\1
   674:  1:2:2:1:0:\1:0
   675:  1:2:2:1:\1:0:0
   676:  1:2:2:0:1:0:\1
   677:  1:2:2:0:1:\1:0
   678:  1:2:2:0:0:1:\1
   679:  1:2:2:0:0:\1:1
   680:  1:2:2:0:\1:1:0
   681:  1:2:2:0:\1:0:1
   682:  1:2:2:\1:1:0:0
   683:  1:2:2:\1:0:1:0
   684:  1:2:2:\1:0:0:1
   685:  1:2:0:1:2:0:\1
   686:  1:2:0:1:2:\1:0
   687:  1:2:0:1:0:2:\1
   688:  1:2:0:1:0:\1:2
   689:  1:2:0:1:\1:2:0
   690:  1:2:0:1:\1:0:2
   691:  1:2:0:2:1:0:\1
   692:  1:2:0:2:1:\1:0
   693:  1:2:0:2:0:1:\1
   694:  1:2:0:2:0:\1:1
   695:  1:2:0:2:\1:1:0
   696:  1:2:0:2:\1:0:1
   697:  1:2:0:0:1:2:\1
   698:  1:2:0:0:1:\1:2
   699:  1:2:0:0:2:1:\1
   700:  1:2:0:0:2:\1:1
   701:  1:2:0:0:\1:1:2
   702:  1:2:0:0:\1:2:1
   703:  1:2:0:\1:1:2:0
   704:  1:2:0:\1:1:0:2
   705:  1:2:0:\1:2:1:0
   706:  1:2:0:\1:2:0:1
   707:  1:2:0:\1:0:1:2
   708:  1:2:0:\1:0:2:1
   709:  1:2:\1:1:2:0:0
   710:  1:2:\1:1:0:2:0
   711:  1:2:\1:1:0:0:2
   712:  1:2:\1:2:1:0:0
   713:  1:2:\1:2:0:1:0
   714:  1:2:\1:2:0:0:1
   715:  1:2:\1:0:1:2:0
   716:  1:2:\1:0:1:0:2
   717:  1:2:\1:0:2:1:0
   718:  1:2:\1:0:2:0:1
   719:  1:2:\1:0:0:1:2
   720:  1:2:\1:0:0:2:1
   721:  1:0:1:2:2:0:\1
   722:  1:0:1:2:2:\1:0
   723:  1:0:1:2:0:2:\1
   724:  1:0:1:2:0:\1:2
   725:  1:0:1:2:\1:2:0
   726:  1:0:1:2:\1:0:2
   727:  1:0:1:0:2:2:\1
   728:  1:0:1:0:2:\1:2
   729:  1:0:1:0:\1:2:2
   730:  1:0:1:\1:2:2:0
   731:  1:0:1:\1:2:0:2
   732:  1:0:1:\1:0:2:2
   733:  1:0:2:1:2:0:\1
   734:  1:0:2:1:2:\1:0
   735:  1:0:2:1:0:2:\1
   736:  1:0:2:1:0:\1:2
   737:  1:0:2:1:\1:2:0
   738:  1:0:2:1:\1:0:2
   739:  1:0:2:2:1:0:\1
   740:  1:0:2:2:1:\1:0
   741:  1:0:2:2:0:1:\1
   742:  1:0:2:2:0:\1:1
   743:  1:0:2:2:\1:1:0
   744:  1:0:2:2:\1:0:1
   745:  1:0:2:0:1:2:\1
   746:  1:0:2:0:1:\1:2
   747:  1:0:2:0:2:1:\1
   748:  1:0:2:0:2:\1:1
   749:  1:0:2:0:\1:1:2
   750:  1:0:2:0:\1:2:1
   751:  1:0:2:\1:1:2:0
   752:  1:0:2:\1:1:0:2
   753:  1:0:2:\1:2:1:0
   754:  1:0:2:\1:2:0:1
   755:  1:0:2:\1:0:1:2
   756:  1:0:2:\1:0:2:1
   757:  1:0:0:1:2:2:\1
   758:  1:0:0:1:2:\1:2
   759:  1:0:0:1:\1:2:2
   760:  1:0:0:2:1:2:\1
   761:  1:0:0:2:1:\1:2
   762:  1:0:0:2:2:1:\1
   763:  1:0:0:2:2:\1:1
   764:  1:0:0:2:\1:1:2
   765:  1:0:0:2:\1:2:1
   766:  1:0:0:\1:1:2:2
   767:  1:0:0:\1:2:1:2
   768:  1:0:0:\1:2:2:1
   769:  1:0:\1:1:2:2:0
   770:  1:0:\1:1:2:0:2
   771:  1:0:\1:1:0:2:2
   772:  1:0:\1:2:1:2:0
   773:  1:0:\1:2:1:0:2
   774:  1:0:\1:2:2:1:0
   775:  1:0:\1:2:2:0:1
   776:  1:0:\1:2:0:1:2
   777:  1:0:\1:2:0:2:1
   778:  1:0:\1:0:1:2:2
   779:  1:0:\1:0:2:1:2
   780:  1:0:\1:0:2:2:1
   781:  1:\1:1:2:2:0:0
   782:  1:\1:1:2:0:2:0
   783:  1:\1:1:2:0:0:2
   784:  1:\1:1:0:2:2:0
   785:  1:\1:1:0:2:0:2
   786:  1:\1:1:0:0:2:2
   787:  1:\1:2:1:2:0:0
   788:  1:\1:2:1:0:2:0
   789:  1:\1:2:1:0:0:2
   790:  1:\1:2:2:1:0:0
   791:  1:\1:2:2:0:1:0
   792:  1:\1:2:2:0:0:1
   793:  1:\1:2:0:1:2:0
   794:  1:\1:2:0:1:0:2
   795:  1:\1:2:0:2:1:0
   796:  1:\1:2:0:2:0:1
   797:  1:\1:2:0:0:1:2
   798:  1:\1:2:0:0:2:1
   799:  1:\1:0:1:2:2:0
   800:  1:\1:0:1:2:0:2
   801:  1:\1:0:1:0:2:2
   802:  1:\1:0:2:1:2:0
   803:  1:\1:0:2:1:0:2
   804:  1:\1:0:2:2:1:0
   805:  1:\1:0:2:2:0:1
   806:  1:\1:0:2:0:1:2
   807:  1:\1:0:2:0:2:1
   808:  1:\1:0:0:1:2:2
   809:  1:\1:0:0:2:1:2
   810:  1:\1:0:0:2:2:1
   811:  2:1:1:2:0:0:\1
   812:  2:1:1:2:0:\1:0
   813:  2:1:1:2:\1:0:0
   814:  2:1:1:0:2:0:\1
   815:  2:1:1:0:2:\1:0
   816:  2:1:1:0:0:2:\1
   817:  2:1:1:0:0:\1:2
   818:  2:1:1:0:\1:2:0
   819:  2:1:1:0:\1:0:2
   820:  2:1:1:\1:2:0:0
   821:  2:1:1:\1:0:2:0
   822:  2:1:1:\1:0:0:2
   823:  2:1:2:1:0:0:\1
   824:  2:1:2:1:0:\1:0
   825:  2:1:2:1:\1:0:0
   826:  2:1:2:0:1:0:\1
   827:  2:1:2:0:1:\1:0
   828:  2:1:2:0:0:1:\1
   829:  2:1:2:0:0:\1:1
   830:  2:1:2:0:\1:1:0
   831:  2:1:2:0:\1:0:1
   832:  2:1:2:\1:1:0:0
   833:  2:1:2:\1:0:1:0
   834:  2:1:2:\1:0:0:1
   835:  2:1:0:1:2:0:\1
   836:  2:1:0:1:2:\1:0
   837:  2:1:0:1:0:2:\1
   838:  2:1:0:1:0:\1:2
   839:  2:1:0:1:\1:2:0
   840:  2:1:0:1:\1:0:2
   841:  2:1:0:2:1:0:\1
   842:  2:1:0:2:1:\1:0
   843:  2:1:0:2:0:1:\1
   844:  2:1:0:2:0:\1:1
   845:  2:1:0:2:\1:1:0
   846:  2:1:0:2:\1:0:1
   847:  2:1:0:0:1:2:\1
   848:  2:1:0:0:1:\1:2
   849:  2:1:0:0:2:1:\1
   850:  2:1:0:0:2:\1:1
   851:  2:1:0:0:\1:1:2
   852:  2:1:0:0:\1:2:1
   853:  2:1:0:\1:1:2:0
   854:  2:1:0:\1:1:0:2
   855:  2:1:0:\1:2:1:0
   856:  2:1:0:\1:2:0:1
   857:  2:1:0:\1:0:1:2
   858:  2:1:0:\1:0:2:1
   859:  2:1:\1:1:2:0:0
   860:  2:1:\1:1:0:2:0
   861:  2:1:\1:1:0:0:2
   862:  2:1:\1:2:1:0:0
   863:  2:1:\1:2:0:1:0
   864:  2:1:\1:2:0:0:1
   865:  2:1:\1:0:1:2:0
   866:  2:1:\1:0:1:0:2
   867:  2:1:\1:0:2:1:0
   868:  2:1:\1:0:2:0:1
   869:  2:1:\1:0:0:1:2
   870:  2:1:\1:0:0:2:1
   871:  2:2:1:1:0:0:\1
   872:  2:2:1:1:0:\1:0
   873:  2:2:1:1:\1:0:0
   874:  2:2:1:0:1:0:\1
   875:  2:2:1:0:1:\1:0
   876:  2:2:1:0:0:1:\1
   877:  2:2:1:0:0:\1:1
   878:  2:2:1:0:\1:1:0
   879:  2:2:1:0:\1:0:1
   880:  2:2:1:\1:1:0:0
   881:  2:2:1:\1:0:1:0
   882:  2:2:1:\1:0:0:1
   883:  2:2:0:1:1:0:\1
   884:  2:2:0:1:1:\1:0
   885:  2:2:0:1:0:1:\1
   886:  2:2:0:1:0:\1:1
   887:  2:2:0:1:\1:1:0
   888:  2:2:0:1:\1:0:1
   889:  2:2:0:0:1:1:\1
   890:  2:2:0:0:1:\1:1
   891:  2:2:0:0:\1:1:1
   892:  2:2:0:\1:1:1:0
   893:  2:2:0:\1:1:0:1
   894:  2:2:0:\1:0:1:1
   895:  2:2:\1:1:1:0:0
   896:  2:2:\1:1:0:1:0
   897:  2:2:\1:1:0:0:1
   898:  2:2:\1:0:1:1:0
   899:  2:2:\1:0:1:0:1
   900:  2:2:\1:0:0:1:1
   901:  2:0:1:1:2:0:\1
   902:  2:0:1:1:2:\1:0
   903:  2:0:1:1:0:2:\1
   904:  2:0:1:1:0:\1:2
   905:  2:0:1:1:\1:2:0
   906:  2:0:1:1:\1:0:2
   907:  2:0:1:2:1:0:\1
   908:  2:0:1:2:1:\1:0
   909:  2:0:1:2:0:1:\1
   910:  2:0:1:2:0:\1:1
   911:  2:0:1:2:\1:1:0
   912:  2:0:1:2:\1:0:1
   913:  2:0:1:0:1:2:\1
   914:  2:0:1:0:1:\1:2
   915:  2:0:1:0:2:1:\1
   916:  2:0:1:0:2:\1:1
   917:  2:0:1:0:\1:1:2
   918:  2:0:1:0:\1:2:1
   919:  2:0:1:\1:1:2:0
   920:  2:0:1:\1:1:0:2
   921:  2:0:1:\1:2:1:0
   922:  2:0:1:\1:2:0:1
   923:  2:0:1:\1:0:1:2
   924:  2:0:1:\1:0:2:1
   925:  2:0:2:1:1:0:\1
   926:  2:0:2:1:1:\1:0
   927:  2:0:2:1:0:1:\1
   928:  2:0:2:1:0:\1:1
   929:  2:0:2:1:\1:1:0
   930:  2:0:2:1:\1:0:1
   931:  2:0:2:0:1:1:\1
   932:  2:0:2:0:1:\1:1
   933:  2:0:2:0:\1:1:1
   934:  2:0:2:\1:1:1:0
   935:  2:0:2:\1:1:0:1
   936:  2:0:2:\1:0:1:1
   937:  2:0:0:1:1:2:\1
   938:  2:0:0:1:1:\1:2
   939:  2:0:0:1:2:1:\1
   940:  2:0:0:1:2:\1:1
   941:  2:0:0:1:\1:1:2
   942:  2:0:0:1:\1:2:1
   943:  2:0:0:2:1:1:\1
   944:  2:0:0:2:1:\1:1
   945:  2:0:0:2:\1:1:1
   946:  2:0:0:\1:1:1:2
   947:  2:0:0:\1:1:2:1
   948:  2:0:0:\1:2:1:1
   949:  2:0:\1:1:1:2:0
   950:  2:0:\1:1:1:0:2
   951:  2:0:\1:1:2:1:0
   952:  2:0:\1:1:2:0:1
   953:  2:0:\1:1:0:1:2
   954:  2:0:\1:1:0:2:1
   955:  2:0:\1:2:1:1:0
   956:  2:0:\1:2:1:0:1
   957:  2:0:\1:2:0:1:1
   958:  2:0:\1:0:1:1:2
   959:  2:0:\1:0:1:2:1
   960:  2:0:\1:0:2:1:1
   961:  2:\1:1:1:2:0:0
   962:  2:\1:1:1:0:2:0
   963:  2:\1:1:1:0:0:2
   964:  2:\1:1:2:1:0:0
   965:  2:\1:1:2:0:1:0
   966:  2:\1:1:2:0:0:1
   967:  2:\1:1:0:1:2:0
   968:  2:\1:1:0:1:0:2
   969:  2:\1:1:0:2:1:0
   970:  2:\1:1:0:2:0:1
   971:  2:\1:1:0:0:1:2
   972:  2:\1:1:0:0:2:1
   973:  2:\1:2:1:1:0:0
   974:  2:\1:2:1:0:1:0
   975:  2:\1:2:1:0:0:1
   976:  2:\1:2:0:1:1:0
   977:  2:\1:2:0:1:0:1
   978:  2:\1:2:0:0:1:1
   979:  2:\1:0:1:1:2:0
   980:  2:\1:0:1:1:0:2
   981:  2:\1:0:1:2:1:0
   982:  2:\1:0:1:2:0:1
   983:  2:\1:0:1:0:1:2
   984:  2:\1:0:1:0:2:1
   985:  2:\1:0:2:1:1:0
   986:  2:\1:0:2:1:0:1
   987:  2:\1:0:2:0:1:1
   988:  2:\1:0:0:1:1:2
   989:  2:\1:0:0:1:2:1
   990:  2:\1:0:0:2:1:1
   991:  0:1:1:2:2:0:\1
   992:  0:1:1:2:2:\1:0
   993:  0:1:1:2:0:2:\1
   994:  0:1:1:2:0:\1:2
   995:  0:1:1:2:\1:2:0
   996:  0:1:1:2:\1:0:2
   997:  0:1:1:0:2:2:\1
   998:  0:1:1:0:2:\1:2
   999:  0:1:1:0:\1:2:2
  1000:  0:1:1:\1:2:2:0
  1001:  0:1:1:\1:2:0:2
  1002:  0:1:1:\1:0:2:2
  1003:  0:1:2:1:2:0:\1
  1004:  0:1:2:1:2:\1:0
  1005:  0:1:2:1:0:2:\1
  1006:  0:1:2:1:0:\1:2
  1007:  0:1:2:1:\1:2:0
  1008:  0:1:2:1:\1:0:2
  1009:  0:1:2:2:1:0:\1
  1010:  0:1:2:2:1:\1:0
  1011:  0:1:2:2:0:1:\1
  1012:  0:1:2:2:0:\1:1
  1013:  0:1:2:2:\1:1:0
  1014:  0:1:2:2:\1:0:1
  1015:  0:1:2:0:1:2:\1
  1016:  0:1:2:0:1:\1:2
  1017:  0:1:2:0:2:1:\1
  1018:  0:1:2:0:2:\1:1
  1019:  0:1:2:0:\1:1:2
  1020:  0:1:2:0:\1:2:1
  1021:  0:1:2:\1:1:2:0
  1022:  0:1:2:\1:1:0:2
  1023:  0:1:2:\1:2:1:0
  1024:  0:1:2:\1:2:0:1
  1025:  0:1:2:\1:0:1:2
  1026:  0:1:2:\1:0:2:1
  1027:  0:1:0:1:2:2:\1
  1028:  0:1:0:1:2:\1:2
  1029:  0:1:0:1:\1:2:2
  1030:  0:1:0:2:1:2:\1
  1031:  0:1:0:2:1:\1:2
  1032:  0:1:0:2:2:1:\1
  1033:  0:1:0:2:2:\1:1
  1034:  0:1:0:2:\1:1:2
  1035:  0:1:0:2:\1:2:1
  1036:  0:1:0:\1:1:2:2
  1037:  0:1:0:\1:2:1:2
  1038:  0:1:0:\1:2:2:1
  1039:  0:1:\1:1:2:2:0
  1040:  0:1:\1:1:2:0:2
  1041:  0:1:\1:1:0:2:2
  1042:  0:1:\1:2:1:2:0
  1043:  0:1:\1:2:1:0:2
  1044:  0:1:\1:2:2:1:0
  1045:  0:1:\1:2:2:0:1
  1046:  0:1:\1:2:0:1:2
  1047:  0:1:\1:2:0:2:1
  1048:  0:1:\1:0:1:2:2
  1049:  0:1:\1:0:2:1:2
  1050:  0:1:\1:0:2:2:1
  1051:  0:2:1:1:2:0:\1
  1052:  0:2:1:1:2:\1:0
  1053:  0:2:1:1:0:2:\1
  1054:  0:2:1:1:0:\1:2
  1055:  0:2:1:1:\1:2:0
  1056:  0:2:1:1:\1:0:2
  1057:  0:2:1:2:1:0:\1
  1058:  0:2:1:2:1:\1:0
  1059:  0:2:1:2:0:1:\1
  1060:  0:2:1:2:0:\1:1
  1061:  0:2:1:2:\1:1:0
  1062:  0:2:1:2:\1:0:1
  1063:  0:2:1:0:1:2:\1
  1064:  0:2:1:0:1:\1:2
  1065:  0:2:1:0:2:1:\1
  1066:  0:2:1:0:2:\1:1
  1067:  0:2:1:0:\1:1:2
  1068:  0:2:1:0:\1:2:1
  1069:  0:2:1:\1:1:2:0
  1070:  0:2:1:\1:1:0:2
  1071:  0:2:1:\1:2:1:0
  1072:  0:2:1:\1:2:0:1
  1073:  0:2:1:\1:0:1:2
  1074:  0:2:1:\1:0:2:1
  1075:  0:2:2:1:1:0:\1
  1076:  0:2:2:1:1:\1:0
  1077:  0:2:2:1:0:1:\1
  1078:  0:2:2:1:0:\1:1
  1079:  0:2:2:1:\1:1:0
  1080:  0:2:2:1:\1:0:1
  1081:  0:2:2:0:1:1:\1
  1082:  0:2:2:0:1:\1:1
  1083:  0:2:2:0:\1:1:1
  1084:  0:2:2:\1:1:1:0
  1085:  0:2:2:\1:1:0:1
  1086:  0:2:2:\1:0:1:1
  1087:  0:2:0:1:1:2:\1
  1088:  0:2:0:1:1:\1:2
  1089:  0:2:0:1:2:1:\1
  1090:  0:2:0:1:2:\1:1
  1091:  0:2:0:1:\1:1:2
  1092:  0:2:0:1:\1:2:1
  1093:  0:2:0:2:1:1:\1
  1094:  0:2:0:2:1:\1:1
[truncated: 21,033,705 more chars]
