# Supplementary material for: The Polytope Formalism: application to molecular constitution and the prospect of a complete description of Chemical Space
Source: Chem Sci. 2026 Jan 8;17(4):2102–18. doi: 10.1039/d5sc08813e (PMC12780917; doi:10.1039/d5sc08813e)
Supplement: SC-017-D5SC08813E-s001 [file SC-017-D5SC08813E-s001.zip › publication files/species/species_D4h_S4B2_max1111.txt]

S4(1)B2
D4h
====
 
family= 2 0 0 0
 
family= 2 0 0 0 new D4h genus #     1 is 0:1
     1:  0:1
     2:  1:0
     3:  1:2
     4:  2:1
     5:  2:3
     6:  3:2
     7:  3:0
     8:  0:3
family= 2 0 0 0 new D4h genus #     2 is 0:2
     1:  0:2
     2:  2:0
     3:  1:3
     4:  3:1
Nber of genera for this family=    2
 
family= 1 1 0 0
 
family= 1 1 0 0 new D4h genus #     1 is 0:1,2
     1:  0:1,2
     2:  1,2:0
     3:  1:2,3
     4:  2,3:1
     5:  2:0,3
     6:  0,3:2
     7:  3:0,1
     8:  0,1:3
     9:  0:2,3
    10:  2,3:0
    11:  1:0,3
    12:  0,3:1
    13:  2:0,1
    14:  0,1:2
    15:  3:1,2
    16:  1,2:3
family= 1 1 0 0 new D4h genus #     2 is 0:1,3
     1:  0:1,3
     2:  1,3:0
     3:  1:0,2
     4:  0,2:1
     5:  2:1,3
     6:  1,3:2
     7:  3:0,2
     8:  0,2:3
Nber of genera for this family=    2
 
family= 0 2 0 0
 
family= 0 2 0 0 new D4h genus #     1 is 0,1:2,3
     1:  0,1:2,3
     2:  2,3:0,1
     3:  1,2:0,3
     4:  0,3:1,2
family= 0 2 0 0 new D4h genus #     2 is 0,2:1,3
     1:  0,2:1,3
     2:  1,3:0,2
Nber of genera for this family=    2
 
family= 1 0 1 0
 
family= 1 0 1 0 new D4h genus #     1 is 0:\0
     1:  0:\0
     2:  \0:0
     3:  1:\1
     4:  \1:1
     5:  2:\2
     6:  \2:2
     7:  3:\3
     8:  \3:3
Nber of genera for this family=    1
 
----------------------------------------

Nber families=      4
Nber genera=        7
Nber species=       50
