# Supplementary material for: The Polytope Formalism: application to molecular constitution and the prospect of a complete description of Chemical Space
Source: Chem Sci. 2026 Jan 8;17(4):2102–18. doi: 10.1039/d5sc08813e (PMC12780917; doi:10.1039/d5sc08813e)
Supplement: SC-017-D5SC08813E-s001 [file SC-017-D5SC08813E-s001.zip › publication files/species/species_D4h_S4B3_max1111.txt]

S4(1)B3
D4h
====
 
family= 3 0 0 0
 
family= 3 0 0 0 new D4h genus #     1 is 0:1:2
     1:  0:1:2
     2:  0:2:1
     3:  1:0:2
     4:  1:2:0
     5:  2:0:1
     6:  2:1:0
     7:  1:2:3
     8:  1:3:2
     9:  2:1:3
    10:  2:3:1
    11:  3:1:2
    12:  3:2:1
    13:  2:3:0
    14:  2:0:3
    15:  3:2:0
    16:  3:0:2
    17:  0:2:3
    18:  0:3:2
    19:  3:0:1
    20:  3:1:0
    21:  0:3:1
    22:  0:1:3
    23:  1:3:0
    24:  1:0:3
Nber of genera for this family=    1
 
family= 2 1 0 0
 
family= 2 1 0 0 new D4h genus #     1 is 0:1:2,3
     1:  0:1:2,3
     2:  0:2,3:1
     3:  1:0:2,3
     4:  1:2,3:0
     5:  2,3:0:1
     6:  2,3:1:0
     7:  1:2:0,3
     8:  1:0,3:2
     9:  2:1:0,3
    10:  2:0,3:1
    11:  0,3:1:2
    12:  0,3:2:1
    13:  2:3:0,1
    14:  2:0,1:3
    15:  3:2:0,1
    16:  3:0,1:2
    17:  0,1:2:3
    18:  0,1:3:2
    19:  3:0:1,2
    20:  3:1,2:0
    21:  0:3:1,2
    22:  0:1,2:3
    23:  1,2:3:0
    24:  1,2:0:3
family= 2 1 0 0 new D4h genus #     2 is 0:2:1,3
     1:  0:2:1,3
     2:  0:1,3:2
     3:  2:0:1,3
     4:  2:1,3:0
     5:  1,3:0:2
     6:  1,3:2:0
     7:  1:3:0,2
     8:  1:0,2:3
     9:  3:1:0,2
    10:  3:0,2:1
    11:  0,2:1:3
    12:  0,2:3:1
Nber of genera for this family=    2
 
----------------------------------------

Nber families=      2
Nber genera=        3
Nber species=       60
