# Supplementary material for: The Polytope Formalism: application to molecular constitution and the prospect of a complete description of Chemical Space
Source: Chem Sci. 2026 Jan 8;17(4):2102–18. doi: 10.1039/d5sc08813e (PMC12780917; doi:10.1039/d5sc08813e)
Supplement: SC-017-D5SC08813E-s001 [file SC-017-D5SC08813E-s001.zip › publication files/species/species_D4h_S4B3_max2222.txt]

S4(2)B3
D4h
====
 
family= 3 0 0 0
 
family= 3 0 0 0 new D4h genus #     1 is 0:0:1
     1:  0:0:1
     2:  0:1:0
     3:  1:0:0
     4:  1:1:2
     5:  1:2:1
     6:  2:1:1
     7:  2:2:3
     8:  2:3:2
     9:  3:2:2
    10:  3:3:0
    11:  3:0:3
    12:  0:3:3
    13:  0:0:3
    14:  0:3:0
    15:  3:0:0
    16:  1:1:0
    17:  1:0:1
    18:  0:1:1
    19:  2:2:1
    20:  2:1:2
    21:  1:2:2
    22:  3:3:2
    23:  3:2:3
    24:  2:3:3
family= 3 0 0 0 new D4h genus #     2 is 0:0:2
     1:  0:0:2
     2:  0:2:0
     3:  2:0:0
     4:  1:1:3
     5:  1:3:1
     6:  3:1:1
     7:  2:2:0
     8:  2:0:2
     9:  0:2:2
    10:  3:3:1
    11:  3:1:3
    12:  1:3:3
family= 3 0 0 0 new D4h genus #     3 is 0:1:2
     1:  0:1:2
     2:  0:2:1
     3:  1:0:2
     4:  1:2:0
     5:  2:0:1
     6:  2:1:0
     7:  1:2:3
     8:  1:3:2
     9:  2:1:3
    10:  2:3:1
    11:  3:1:2
    12:  3:2:1
    13:  2:3:0
    14:  2:0:3
    15:  3:2:0
    16:  3:0:2
    17:  0:2:3
    18:  0:3:2
    19:  3:0:1
    20:  3:1:0
    21:  0:3:1
    22:  0:1:3
    23:  1:3:0
    24:  1:0:3
Nber of genera for this family=    3
 
family= 2 1 0 0
 
family= 2 1 0 0 new D4h genus #     1 is 0:0:1,2
     1:  0:0:1,2
     2:  0:1,2:0
     3:  1,2:0:0
     4:  1:1:2,3
     5:  1:2,3:1
     6:  2,3:1:1
     7:  2:2:0,3
     8:  2:0,3:2
     9:  0,3:2:2
    10:  3:3:0,1
    11:  3:0,1:3
    12:  0,1:3:3
    13:  0:0:2,3
    14:  0:2,3:0
    15:  2,3:0:0
    16:  1:1:0,3
    17:  1:0,3:1
    18:  0,3:1:1
    19:  2:2:0,1
    20:  2:0,1:2
    21:  0,1:2:2
    22:  3:3:1,2
    23:  3:1,2:3
    24:  1,2:3:3
family= 2 1 0 0 new D4h genus #     2 is 0:0:1,3
     1:  0:0:1,3
     2:  0:1,3:0
     3:  1,3:0:0
     4:  1:1:0,2
     5:  1:0,2:1
     6:  0,2:1:1
     7:  2:2:1,3
     8:  2:1,3:2
     9:  1,3:2:2
    10:  3:3:0,2
    11:  3:0,2:3
    12:  0,2:3:3
family= 2 1 0 0 new D4h genus #     3 is 0:1:0,1
     1:  0:1:0,1
     2:  0:0,1:1
     3:  1:0:0,1
     4:  1:0,1:0
     5:  0,1:0:1
     6:  0,1:1:0
     7:  1:2:1,2
     8:  1:1,2:2
     9:  2:1:1,2
    10:  2:1,2:1
    11:  1,2:1:2
    12:  1,2:2:1
    13:  2:3:2,3
    14:  2:2,3:3
    15:  3:2:2,3
    16:  3:2,3:2
    17:  2,3:2:3
    18:  2,3:3:2
    19:  3:0:0,3
    20:  3:0,3:0
    21:  0:3:0,3
    22:  0:0,3:3
    23:  0,3:3:0
    24:  0,3:0:3
family= 2 1 0 0 new D4h genus #     4 is 0:1:0,2
     1:  0:1:0,2
     2:  0:0,2:1
     3:  1:0:0,2
     4:  1:0,2:0
     5:  0,2:0:1
     6:  0,2:1:0
     7:  1:2:1,3
     8:  1:1,3:2
     9:  2:1:1,3
    10:  2:1,3:1
    11:  1,3:1:2
    12:  1,3:2:1
    13:  2:3:0,2
    14:  2:0,2:3
    15:  3:2:0,2
    16:  3:0,2:2
    17:  0,2:2:3
    18:  0,2:3:2
    19:  3:0:1,3
    20:  3:1,3:0
    21:  0:3:1,3
    22:  0:1,3:3
    23:  1,3:3:0
    24:  1,3:0:3
    25:  0:3:0,2
    26:  0:0,2:3
    27:  3:0:0,2
    28:  3:0,2:0
    29:  0,2:0:3
    30:  0,2:3:0
    31:  1:0:1,3
    32:  1:1,3:0
    33:  0:1:1,3
    34:  0:1,3:1
    35:  1,3:1:0
    36:  1,3:0:1
    37:  2:1:0,2
    38:  2:0,2:1
    39:  1:2:0,2
    40:  1:0,2:2
    41:  0,2:2:1
    42:  0,2:1:2
    43:  3:2:1,3
    44:  3:1,3:2
    45:  2:3:1,3
    46:  2:1,3:3
    47:  1,3:3:2
    48:  1,3:2:3
family= 2 1 0 0 new D4h genus #     5 is 0:1:0,3
     1:  0:1:0,3
     2:  0:0,3:1
     3:  1:0:0,3
     4:  1:0,3:0
     5:  0,3:0:1
     6:  0,3:1:0
     7:  1:2:0,1
     8:  1:0,1:2
     9:  2:1:0,1
    10:  2:0,1:1
    11:  0,1:1:2
    12:  0,1:2:1
    13:  2:3:1,2
    14:  2:1,2:3
    15:  3:2:1,2
    16:  3:1,2:2
    17:  1,2:2:3
    18:  1,2:3:2
    19:  3:0:2,3
    20:  3:2,3:0
    21:  0:3:2,3
    22:  0:2,3:3
    23:  2,3:3:0
    24:  2,3:0:3
    25:  0:3:0,1
    26:  0:0,1:3
    27:  3:0:0,1
    28:  3:0,1:0
    29:  0,1:0:3
    30:  0,1:3:0
    31:  1:0:1,2
    32:  1:1,2:0
    33:  0:1:1,2
    34:  0:1,2:1
    35:  1,2:1:0
    36:  1,2:0:1
    37:  2:1:2,3
    38:  2:2,3:1
    39:  1:2:2,3
    40:  1:2,3:2
    41:  2,3:2:1
    42:  2,3:1:2
    43:  3:2:0,3
    44:  3:0,3:2
    45:  2:3:0,3
    46:  2:0,3:3
    47:  0,3:3:2
    48:  0,3:2:3
family= 2 1 0 0 new D4h genus #     6 is 0:1:2,3
     1:  0:1:2,3
     2:  0:2,3:1
     3:  1:0:2,3
     4:  1:2,3:0
     5:  2,3:0:1
     6:  2,3:1:0
     7:  1:2:0,3
     8:  1:0,3:2
     9:  2:1:0,3
    10:  2:0,3:1
    11:  0,3:1:2
    12:  0,3:2:1
    13:  2:3:0,1
    14:  2:0,1:3
    15:  3:2:0,1
    16:  3:0,1:2
    17:  0,1:2:3
    18:  0,1:3:2
    19:  3:0:1,2
    20:  3:1,2:0
    21:  0:3:1,2
    22:  0:1,2:3
    23:  1,2:3:0
    24:  1,2:0:3
family= 2 1 0 0 new D4h genus #     7 is 0:2:0,1
     1:  0:2:0,1
     2:  0:0,1:2
     3:  2:0:0,1
     4:  2:0,1:0
     5:  0,1:0:2
     6:  0,1:2:0
     7:  1:3:1,2
     8:  1:1,2:3
     9:  3:1:1,2
    10:  3:1,2:1
    11:  1,2:1:3
    12:  1,2:3:1
    13:  2:0:2,3
    14:  2:2,3:0
    15:  0:2:2,3
    16:  0:2,3:2
    17:  2,3:2:0
    18:  2,3:0:2
    19:  3:1:0,3
    20:  3:0,3:1
    21:  1:3:0,3
    22:  1:0,3:3
    23:  0,3:3:1
    24:  0,3:1:3
    25:  0:2:0,3
    26:  0:0,3:2
    27:  2:0:0,3
    28:  2:0,3:0
    29:  0,3:0:2
    30:  0,3:2:0
    31:  1:3:0,1
    32:  1:0,1:3
    33:  3:1:0,1
    34:  3:0,1:1
    35:  0,1:1:3
    36:  0,1:3:1
    37:  2:0:1,2
    38:  2:1,2:0
    39:  0:2:1,2
    40:  0:1,2:2
    41:  1,2:2:0
    42:  1,2:0:2
    43:  3:1:2,3
    44:  3:2,3:1
    45:  1:3:2,3
    46:  1:2,3:3
    47:  2,3:3:1
    48:  2,3:1:3
family= 2 1 0 0 new D4h genus #     8 is 0:2:0,2
     1:  0:2:0,2
     2:  0:0,2:2
     3:  2:0:0,2
     4:  2:0,2:0
     5:  0,2:0:2
     6:  0,2:2:0
     7:  1:3:1,3
     8:  1:1,3:3
     9:  3:1:1,3
    10:  3:1,3:1
    11:  1,3:1:3
    12:  1,3:3:1
family= 2 1 0 0 new D4h genus #     9 is 0:2:1,3
     1:  0:2:1,3
     2:  0:1,3:2
     3:  2:0:1,3
     4:  2:1,3:0
     5:  1,3:0:2
     6:  1,3:2:0
     7:  1:3:0,2
     8:  1:0,2:3
     9:  3:1:0,2
    10:  3:0,2:1
    11:  0,2:1:3
    12:  0,2:3:1
Nber of genera for this family=    9
 
family= 1 2 0 0
 
family= 1 2 0 0 new D4h genus #     1 is 0:0,1:1,2
     1:  0:0,1:1,2
     2:  0:1,2:0,1
     3:  0,1:0:1,2
     4:  0,1:1,2:0
     5:  1,2:0:0,1
     6:  1,2:0,1:0
     7:  1:1,2:2,3
     8:  1:2,3:1,2
     9:  1,2:1:2,3
    10:  1,2:2,3:1
    11:  2,3:1:1,2
    12:  2,3:1,2:1
    13:  2:2,3:0,3
    14:  2:0,3:2,3
    15:  2,3:2:0,3
    16:  2,3:0,3:2
    17:  0,3:2:2,3
    18:  0,3:2,3:2
    19:  3:0,3:0,1
    20:  3:0,1:0,3
    21:  0,3:3:0,1
    22:  0,3:0,1:3
    23:  0,1:3:0,3
    24:  0,1:0,3:3
    25:  0:0,3:2,3
    26:  0:2,3:0,3
    27:  0,3:0:2,3
    28:  0,3:2,3:0
    29:  2,3:0:0,3
    30:  2,3:0,3:0
    31:  1:0,1:0,3
    32:  1:0,3:0,1
    33:  0,1:1:0,3
    34:  0,1:0,3:1
    35:  0,3:1:0,1
    36:  0,3:0,1:1
    37:  2:1,2:0,1
    38:  2:0,1:1,2
    39:  1,2:2:0,1
    40:  1,2:0,1:2
    41:  0,1:2:1,2
    42:  0,1:1,2:2
    43:  3:2,3:1,2
    44:  3:1,2:2,3
    45:  2,3:3:1,2
    46:  2,3:1,2:3
    47:  1,2:3:2,3
    48:  1,2:2,3:3
family= 1 2 0 0 new D4h genus #     2 is 0:0,1:1,3
     1:  0:0,1:1,3
     2:  0:1,3:0,1
     3:  0,1:0:1,3
     4:  0,1:1,3:0
     5:  1,3:0:0,1
     6:  1,3:0,1:0
     7:  1:1,2:0,2
     8:  1:0,2:1,2
     9:  1,2:1:0,2
    10:  1,2:0,2:1
    11:  0,2:1:1,2
    12:  0,2:1,2:1
    13:  2:2,3:1,3
    14:  2:1,3:2,3
    15:  2,3:2:1,3
    16:  2,3:1,3:2
    17:  1,3:2:2,3
    18:  1,3:2,3:2
    19:  3:0,3:0,2
    20:  3:0,2:0,3
    21:  0,3:3:0,2
    22:  0,3:0,2:3
    23:  0,2:3:0,3
    24:  0,2:0,3:3
    25:  0:0,3:1,3
    26:  0:1,3:0,3
    27:  0,3:0:1,3
    28:  0,3:1,3:0
    29:  1,3:0:0,3
    30:  1,3:0,3:0
    31:  1:0,1:0,2
    32:  1:0,2:0,1
    33:  0,1:1:0,2
    34:  0,1:0,2:1
    35:  0,2:1:0,1
    36:  0,2:0,1:1
    37:  2:1,2:1,3
    38:  2:1,3:1,2
    39:  1,2:2:1,3
    40:  1,2:1,3:2
    41:  1,3:2:1,2
    42:  1,3:1,2:2
    43:  3:2,3:0,2
    44:  3:0,2:2,3
    45:  2,3:3:0,2
    46:  2,3:0,2:3
    47:  0,2:3:2,3
    48:  0,2:2,3:3
family= 1 2 0 0 new D4h genus #     3 is 0:0,1:2,3
     1:  0:0,1:2,3
     2:  0:2,3:0,1
     3:  0,1:0:2,3
     4:  0,1:2,3:0
     5:  2,3:0:0,1
     6:  2,3:0,1:0
     7:  1:1,2:0,3
     8:  1:0,3:1,2
     9:  1,2:1:0,3
    10:  1,2:0,3:1
    11:  0,3:1:1,2
    12:  0,3:1,2:1
    13:  2:2,3:0,1
    14:  2:0,1:2,3
    15:  2,3:2:0,1
    16:  2,3:0,1:2
    17:  0,1:2:2,3
    18:  0,1:2,3:2
    19:  3:0,3:1,2
    20:  3:1,2:0,3
    21:  0,3:3:1,2
    22:  0,3:1,2:3
    23:  1,2:3:0,3
    24:  1,2:0,3:3
    25:  0:0,3:1,2
    26:  0:1,2:0,3
    27:  0,3:0:1,2
    28:  0,3:1,2:0
    29:  1,2:0:0,3
    30:  1,2:0,3:0
    31:  1:0,1:2,3
    32:  1:2,3:0,1
    33:  0,1:1:2,3
    34:  0,1:2,3:1
    35:  2,3:1:0,1
    36:  2,3:0,1:1
    37:  2:1,2:0,3
    38:  2:0,3:1,2
    39:  1,2:2:0,3
    40:  1,2:0,3:2
    41:  0,3:2:1,2
    42:  0,3:1,2:2
    43:  3:2,3:0,1
    44:  3:0,1:2,3
    45:  2,3:3:0,1
    46:  2,3:0,1:3
    47:  0,1:3:2,3
    48:  0,1:2,3:3
family= 1 2 0 0 new D4h genus #     4 is 0:0,2:1,2
     1:  0:0,2:1,2
     2:  0:1,2:0,2
     3:  0,2:0:1,2
     4:  0,2:1,2:0
     5:  1,2:0:0,2
     6:  1,2:0,2:0
     7:  1:1,3:2,3
     8:  1:2,3:1,3
     9:  1,3:1:2,3
    10:  1,3:2,3:1
    11:  2,3:1:1,3
    12:  2,3:1,3:1
    13:  2:0,2:0,3
    14:  2:0,3:0,2
    15:  0,2:2:0,3
    16:  0,2:0,3:2
    17:  0,3:2:0,2
    18:  0,3:0,2:2
    19:  3:1,3:0,1
    20:  3:0,1:1,3
    21:  1,3:3:0,1
    22:  1,3:0,1:3
    23:  0,1:3:1,3
    24:  0,1:1,3:3
    25:  0:0,2:2,3
    26:  0:2,3:0,2
    27:  0,2:0:2,3
    28:  0,2:2,3:0
    29:  2,3:0:0,2
    30:  2,3:0,2:0
    31:  1:1,3:0,3
    32:  1:0,3:1,3
    33:  1,3:1:0,3
    34:  1,3:0,3:1
    35:  0,3:1:1,3
    36:  0,3:1,3:1
    37:  2:0,2:0,1
    38:  2:0,1:0,2
    39:  0,2:2:0,1
    40:  0,2:0,1:2
    41:  0,1:2:0,2
    42:  0,1:0,2:2
    43:  3:1,3:1,2
    44:  3:1,2:1,3
    45:  1,3:3:1,2
    46:  1,3:1,2:3
    47:  1,2:3:1,3
    48:  1,2:1,3:3
family= 1 2 0 0 new D4h genus #     5 is 0:0,2:1,3
     1:  0:0,2:1,3
     2:  0:1,3:0,2
     3:  0,2:0:1,3
     4:  0,2:1,3:0
     5:  1,3:0:0,2
     6:  1,3:0,2:0
     7:  1:1,3:0,2
     8:  1:0,2:1,3
     9:  1,3:1:0,2
    10:  1,3:0,2:1
    11:  0,2:1:1,3
    12:  0,2:1,3:1
    13:  2:0,2:1,3
    14:  2:1,3:0,2
    15:  0,2:2:1,3
    16:  0,2:1,3:2
    17:  1,3:2:0,2
    18:  1,3:0,2:2
    19:  3:1,3:0,2
    20:  3:0,2:1,3
    21:  1,3:3:0,2
    22:  1,3:0,2:3
    23:  0,2:3:1,3
    24:  0,2:1,3:3
family= 1 2 0 0 new D4h genus #     6 is 0:1,2:1,2
     1:  0:1,2:1,2
     2:  1,2:0:1,2
     3:  1,2:1,2:0
     4:  1:2,3:2,3
     5:  2,3:1:2,3
     6:  2,3:2,3:1
     7:  2:0,3:0,3
     8:  0,3:2:0,3
     9:  0,3:0,3:2
    10:  3:0,1:0,1
    11:  0,1:3:0,1
    12:  0,1:0,1:3
    13:  0:2,3:2,3
    14:  2,3:0:2,3
    15:  2,3:2,3:0
    16:  1:0,3:0,3
    17:  0,3:1:0,3
    18:  0,3:0,3:1
    19:  2:0,1:0,1
    20:  0,1:2:0,1
    21:  0,1:0,1:2
    22:  3:1,2:1,2
    23:  1,2:3:1,2
    24:  1,2:1,2:3
family= 1 2 0 0 new D4h genus #     7 is 0:1,2:1,3
     1:  0:1,2:1,3
     2:  0:1,3:1,2
     3:  1,2:0:1,3
     4:  1,2:1,3:0
     5:  1,3:0:1,2
     6:  1,3:1,2:0
     7:  1:2,3:0,2
     8:  1:0,2:2,3
     9:  2,3:1:0,2
    10:  2,3:0,2:1
    11:  0,2:1:2,3
    12:  0,2:2,3:1
    13:  2:0,3:1,3
    14:  2:1,3:0,3
    15:  0,3:2:1,3
    16:  0,3:1,3:2
    17:  1,3:2:0,3
    18:  1,3:0,3:2
    19:  3:0,1:0,2
    20:  3:0,2:0,1
    21:  0,1:3:0,2
    22:  0,1:0,2:3
    23:  0,2:3:0,1
    24:  0,2:0,1:3
    25:  0:2,3:1,3
    26:  0:1,3:2,3
    27:  2,3:0:1,3
    28:  2,3:1,3:0
    29:  1,3:0:2,3
    30:  1,3:2,3:0
    31:  1:0,3:0,2
    32:  1:0,2:0,3
    33:  0,3:1:0,2
    34:  0,3:0,2:1
    35:  0,2:1:0,3
    36:  0,2:0,3:1
    37:  2:0,1:1,3
    38:  2:1,3:0,1
    39:  0,1:2:1,3
    40:  0,1:1,3:2
    41:  1,3:2:0,1
    42:  1,3:0,1:2
    43:  3:1,2:0,2
    44:  3:0,2:1,2
    45:  1,2:3:0,2
    46:  1,2:0,2:3
    47:  0,2:3:1,2
    48:  0,2:1,2:3
family= 1 2 0 0 new D4h genus #     8 is 0:1,2:2,3
     1:  0:1,2:2,3
     2:  0:2,3:1,2
     3:  1,2:0:2,3
     4:  1,2:2,3:0
     5:  2,3:0:1,2
     6:  2,3:1,2:0
     7:  1:2,3:0,3
     8:  1:0,3:2,3
     9:  2,3:1:0,3
    10:  2,3:0,3:1
    11:  0,3:1:2,3
    12:  0,3:2,3:1
    13:  2:0,3:0,1
    14:  2:0,1:0,3
    15:  0,3:2:0,1
    16:  0,3:0,1:2
    17:  0,1:2:0,3
    18:  0,1:0,3:2
    19:  3:0,1:1,2
    20:  3:1,2:0,1
    21:  0,1:3:1,2
    22:  0,1:1,2:3
    23:  1,2:3:0,1
    24:  1,2:0,1:3
family= 1 2 0 0 new D4h genus #     9 is 0:1,3:1,3
     1:  0:1,3:1,3
     2:  1,3:0:1,3
     3:  1,3:1,3:0
     4:  1:0,2:0,2
     5:  0,2:1:0,2
     6:  0,2:0,2:1
     7:  2:1,3:1,3
     8:  1,3:2:1,3
     9:  1,3:1,3:2
    10:  3:0,2:0,2
    11:  0,2:3:0,2
    12:  0,2:0,2:3
Nber of genera for this family=    9
 
family= 0 3 0 0
 
family= 0 3 0 0 new D4h genus #     1 is 0,1:0,1:2,3
     1:  0,1:0,1:2,3
     2:  0,1:2,3:0,1
     3:  2,3:0,1:0,1
     4:  1,2:1,2:0,3
     5:  1,2:0,3:1,2
     6:  0,3:1,2:1,2
     7:  2,3:2,3:0,1
     8:  2,3:0,1:2,3
     9:  0,1:2,3:2,3
    10:  0,3:0,3:1,2
    11:  0,3:1,2:0,3
    12:  1,2:0,3:0,3
family= 0 3 0 0 new D4h genus #     2 is 0,1:0,2:1,2
     1:  0,1:0,2:1,2
     2:  0,1:1,2:0,2
     3:  0,2:0,1:1,2
     4:  0,2:1,2:0,1
     5:  1,2:0,1:0,2
     6:  1,2:0,2:0,1
     7:  1,2:1,3:2,3
     8:  1,2:2,3:1,3
     9:  1,3:1,2:2,3
    10:  1,3:2,3:1,2
    11:  2,3:1,2:1,3
    12:  2,3:1,3:1,2
    13:  2,3:0,2:0,3
    14:  2,3:0,3:0,2
    15:  0,2:2,3:0,3
    16:  0,2:0,3:2,3
    17:  0,3:2,3:0,2
    18:  0,3:0,2:2,3
    19:  0,3:1,3:0,1
    20:  0,3:0,1:1,3
    21:  1,3:0,3:0,1
    22:  1,3:0,1:0,3
    23:  0,1:0,3:1,3
    24:  0,1:1,3:0,3
family= 0 3 0 0 new D4h genus #     3 is 0,1:0,2:1,3
     1:  0,1:0,2:1,3
     2:  0,1:1,3:0,2
     3:  0,2:0,1:1,3
     4:  0,2:1,3:0,1
     5:  1,3:0,1:0,2
     6:  1,3:0,2:0,1
     7:  1,2:1,3:0,2
     8:  1,2:0,2:1,3
     9:  1,3:1,2:0,2
    10:  1,3:0,2:1,2
    11:  0,2:1,2:1,3
    12:  0,2:1,3:1,2
    13:  2,3:0,2:1,3
    14:  2,3:1,3:0,2
    15:  0,2:2,3:1,3
    16:  0,2:1,3:2,3
    17:  1,3:2,3:0,2
    18:  1,3:0,2:2,3
    19:  0,3:1,3:0,2
    20:  0,3:0,2:1,3
    21:  1,3:0,3:0,2
    22:  1,3:0,2:0,3
    23:  0,2:0,3:1,3
    24:  0,2:1,3:0,3
family= 0 3 0 0 new D4h genus #     4 is 0,1:0,2:2,3
     1:  0,1:0,2:2,3
     2:  0,1:2,3:0,2
     3:  0,2:0,1:2,3
     4:  0,2:2,3:0,1
     5:  2,3:0,1:0,2
     6:  2,3:0,2:0,1
     7:  1,2:1,3:0,3
     8:  1,2:0,3:1,3
     9:  1,3:1,2:0,3
    10:  1,3:0,3:1,2
    11:  0,3:1,2:1,3
    12:  0,3:1,3:1,2
    13:  0,3:0,2:1,2
    14:  0,3:1,2:0,2
    15:  0,2:0,3:1,2
    16:  0,2:1,2:0,3
    17:  1,2:0,3:0,2
    18:  1,2:0,2:0,3
    19:  0,1:1,3:2,3
    20:  0,1:2,3:1,3
    21:  1,3:0,1:2,3
    22:  1,3:2,3:0,1
    23:  2,3:0,1:1,3
    24:  2,3:1,3:0,1
family= 0 3 0 0 new D4h genus #     5 is 0,1:0,3:1,2
     1:  0,1:0,3:1,2
     2:  0,1:1,2:0,3
     3:  0,3:0,1:1,2
     4:  0,3:1,2:0,1
     5:  1,2:0,1:0,3
     6:  1,2:0,3:0,1
     7:  1,2:0,1:2,3
     8:  1,2:2,3:0,1
     9:  0,1:1,2:2,3
    10:  0,1:2,3:1,2
    11:  2,3:1,2:0,1
    12:  2,3:0,1:1,2
    13:  2,3:1,2:0,3
    14:  2,3:0,3:1,2
    15:  1,2:2,3:0,3
    16:  1,2:0,3:2,3
    17:  0,3:2,3:1,2
    18:  0,3:1,2:2,3
    19:  0,3:2,3:0,1
    20:  0,3:0,1:2,3
    21:  2,3:0,3:0,1
    22:  2,3:0,1:0,3
    23:  0,1:0,3:2,3
    24:  0,1:2,3:0,3
family= 0 3 0 0 new D4h genus #     6 is 0,2:0,2:1,3
     1:  0,2:0,2:1,3
     2:  0,2:1,3:0,2
     3:  1,3:0,2:0,2
     4:  1,3:1,3:0,2
     5:  1,3:0,2:1,3
     6:  0,2:1,3:1,3
Nber of genera for this family=    6
 
family= 2 0 1 0
 
family= 2 0 1 0 new D4h genus #     1 is 0:0:\0
     1:  0:0:\0
     2:  0:\0:0
     3:  \0:0:0
     4:  1:1:\1
     5:  1:\1:1
     6:  \1:1:1
     7:  2:2:\2
     8:  2:\2:2
     9:  \2:2:2
    10:  3:3:\3
    11:  3:\3:3
    12:  \3:3:3
family= 2 0 1 0 new D4h genus #     2 is 0:1:\0
     1:  0:1:\0
     2:  0:\0:1
     3:  1:0:\0
     4:  1:\0:0
     5:  \0:0:1
     6:  \0:1:0
     7:  1:2:\1
     8:  1:\1:2
     9:  2:1:\1
    10:  2:\1:1
    11:  \1:1:2
    12:  \1:2:1
    13:  2:3:\2
    14:  2:\2:3
    15:  3:2:\2
    16:  3:\2:2
    17:  \2:2:3
    18:  \2:3:2
    19:  3:0:\3
    20:  3:\3:0
    21:  0:3:\3
    22:  0:\3:3
    23:  \3:3:0
    24:  \3:0:3
    25:  0:3:\0
    26:  0:\0:3
    27:  3:0:\0
    28:  3:\0:0
    29:  \0:0:3
    30:  \0:3:0
    31:  1:0:\1
    32:  1:\1:0
    33:  0:1:\1
    34:  0:\1:1
    35:  \1:1:0
    36:  \1:0:1
    37:  2:1:\2
    38:  2:\2:1
    39:  1:2:\2
    40:  1:\2:2
    41:  \2:2:1
    42:  \2:1:2
    43:  3:2:\3
    44:  3:\3:2
    45:  2:3:\3
    46:  2:\3:3
    47:  \3:3:2
    48:  \3:2:3
family= 2 0 1 0 new D4h genus #     3 is 0:1:\2
     1:  0:1:\2
     2:  0:\2:1
     3:  1:0:\2
     4:  1:\2:0
     5:  \2:0:1
     6:  \2:1:0
     7:  1:2:\3
     8:  1:\3:2
     9:  2:1:\3
    10:  2:\3:1
    11:  \3:1:2
    12:  \3:2:1
    13:  2:3:\0
    14:  2:\0:3
    15:  3:2:\0
    16:  3:\0:2
    17:  \0:2:3
    18:  \0:3:2
    19:  3:0:\1
    20:  3:\1:0
    21:  0:3:\1
    22:  0:\1:3
    23:  \1:3:0
    24:  \1:0:3
    25:  0:3:\2
    26:  0:\2:3
    27:  3:0:\2
    28:  3:\2:0
    29:  \2:0:3
    30:  \2:3:0
    31:  1:0:\3
    32:  1:\3:0
    33:  0:1:\3
    34:  0:\3:1
    35:  \3:1:0
    36:  \3:0:1
    37:  2:1:\0
    38:  2:\0:1
    39:  1:2:\0
    40:  1:\0:2
    41:  \0:2:1
    42:  \0:1:2
    43:  3:2:\1
    44:  3:\1:2
    45:  2:3:\1
    46:  2:\1:3
    47:  \1:3:2
    48:  \1:2:3
family= 2 0 1 0 new D4h genus #     4 is 0:2:\0
     1:  0:2:\0
     2:  0:\0:2
     3:  2:0:\0
     4:  2:\0:0
     5:  \0:0:2
     6:  \0:2:0
     7:  1:3:\1
     8:  1:\1:3
     9:  3:1:\1
    10:  3:\1:1
    11:  \1:1:3
    12:  \1:3:1
    13:  2:0:\2
    14:  2:\2:0
    15:  0:2:\2
    16:  0:\2:2
    17:  \2:2:0
    18:  \2:0:2
    19:  3:1:\3
    20:  3:\3:1
    21:  1:3:\3
    22:  1:\3:3
    23:  \3:3:1
    24:  \3:1:3
family= 2 0 1 0 new D4h genus #     5 is 0:2:\1
     1:  0:2:\1
     2:  0:\1:2
     3:  2:0:\1
     4:  2:\1:0
     5:  \1:0:2
     6:  \1:2:0
     7:  1:3:\2
     8:  1:\2:3
     9:  3:1:\2
    10:  3:\2:1
    11:  \2:1:3
    12:  \2:3:1
    13:  2:0:\3
    14:  2:\3:0
    15:  0:2:\3
    16:  0:\3:2
    17:  \3:2:0
    18:  \3:0:2
    19:  3:1:\0
    20:  3:\0:1
    21:  1:3:\0
    22:  1:\0:3
    23:  \0:3:1
    24:  \0:1:3
Nber of genera for this family=    5
 
family= 1 1 1 0
 
family= 1 1 1 0 new D4h genus #     1 is 0:0,1:\0
     1:  0:0,1:\0
     2:  0:\0:0,1
     3:  0,1:0:\0
     4:  0,1:\0:0
     5:  \0:0:0,1
     6:  \0:0,1:0
     7:  1:1,2:\1
     8:  1:\1:1,2
     9:  1,2:1:\1
    10:  1,2:\1:1
    11:  \1:1:1,2
    12:  \1:1,2:1
    13:  2:2,3:\2
    14:  2:\2:2,3
    15:  2,3:2:\2
    16:  2,3:\2:2
    17:  \2:2:2,3
    18:  \2:2,3:2
    19:  3:0,3:\3
    20:  3:\3:0,3
    21:  0,3:3:\3
    22:  0,3:\3:3
    23:  \3:3:0,3
    24:  \3:0,3:3
    25:  0:0,3:\0
    26:  0:\0:0,3
    27:  0,3:0:\0
    28:  0,3:\0:0
    29:  \0:0:0,3
    30:  \0:0,3:0
    31:  1:0,1:\1
    32:  1:\1:0,1
    33:  0,1:1:\1
    34:  0,1:\1:1
    35:  \1:1:0,1
    36:  \1:0,1:1
    37:  2:1,2:\2
    38:  2:\2:1,2
    39:  1,2:2:\2
    40:  1,2:\2:2
    41:  \2:2:1,2
    42:  \2:1,2:2
    43:  3:2,3:\3
    44:  3:\3:2,3
    45:  2,3:3:\3
    46:  2,3:\3:3
    47:  \3:3:2,3
    48:  \3:2,3:3
family= 1 1 1 0 new D4h genus #     2 is 0:0,2:\0
     1:  0:0,2:\0
     2:  0:\0:0,2
     3:  0,2:0:\0
     4:  0,2:\0:0
     5:  \0:0:0,2
     6:  \0:0,2:0
     7:  1:1,3:\1
     8:  1:\1:1,3
     9:  1,3:1:\1
    10:  1,3:\1:1
    11:  \1:1:1,3
    12:  \1:1,3:1
    13:  2:0,2:\2
    14:  2:\2:0,2
    15:  0,2:2:\2
    16:  0,2:\2:2
    17:  \2:2:0,2
    18:  \2:0,2:2
    19:  3:1,3:\3
    20:  3:\3:1,3
    21:  1,3:3:\3
    22:  1,3:\3:3
    23:  \3:3:1,3
    24:  \3:1,3:3
family= 1 1 1 0 new D4h genus #     3 is 0:1,2:\0
     1:  0:1,2:\0
     2:  0:\0:1,2
     3:  1,2:0:\0
     4:  1,2:\0:0
     5:  \0:0:1,2
     6:  \0:1,2:0
     7:  1:2,3:\1
     8:  1:\1:2,3
     9:  2,3:1:\1
    10:  2,3:\1:1
    11:  \1:1:2,3
    12:  \1:2,3:1
    13:  2:0,3:\2
    14:  2:\2:0,3
    15:  0,3:2:\2
    16:  0,3:\2:2
    17:  \2:2:0,3
    18:  \2:0,3:2
    19:  3:0,1:\3
    20:  3:\3:0,1
    21:  0,1:3:\3
    22:  0,1:\3:3
    23:  \3:3:0,1
    24:  \3:0,1:3
    25:  0:2,3:\0
    26:  0:\0:2,3
    27:  2,3:0:\0
    28:  2,3:\0:0
    29:  \0:0:2,3
    30:  \0:2,3:0
    31:  1:0,3:\1
    32:  1:\1:0,3
    33:  0,3:1:\1
    34:  0,3:\1:1
    35:  \1:1:0,3
    36:  \1:0,3:1
    37:  2:0,1:\2
    38:  2:\2:0,1
    39:  0,1:2:\2
    40:  0,1:\2:2
    41:  \2:2:0,1
    42:  \2:0,1:2
    43:  3:1,2:\3
    44:  3:\3:1,2
    45:  1,2:3:\3
    46:  1,2:\3:3
    47:  \3:3:1,2
    48:  \3:1,2:3
family= 1 1 1 0 new D4h genus #     4 is 0:1,2:\1
     1:  0:1,2:\1
     2:  0:\1:1,2
     3:  1,2:0:\1
     4:  1,2:\1:0
     5:  \1:0:1,2
     6:  \1:1,2:0
     7:  1:2,3:\2
     8:  1:\2:2,3
     9:  2,3:1:\2
    10:  2,3:\2:1
    11:  \2:1:2,3
    12:  \2:2,3:1
    13:  2:0,3:\3
    14:  2:\3:0,3
    15:  0,3:2:\3
    16:  0,3:\3:2
    17:  \3:2:0,3
    18:  \3:0,3:2
    19:  3:0,1:\0
    20:  3:\0:0,1
    21:  0,1:3:\0
    22:  0,1:\0:3
    23:  \0:3:0,1
    24:  \0:0,1:3
    25:  0:2,3:\3
    26:  0:\3:2,3
    27:  2,3:0:\3
    28:  2,3:\3:0
    29:  \3:0:2,3
    30:  \3:2,3:0
    31:  1:0,3:\0
    32:  1:\0:0,3
    33:  0,3:1:\0
    34:  0,3:\0:1
    35:  \0:1:0,3
    36:  \0:0,3:1
    37:  2:0,1:\1
    38:  2:\1:0,1
    39:  0,1:2:\1
    40:  0,1:\1:2
    41:  \1:2:0,1
    42:  \1:0,1:2
    43:  3:1,2:\2
    44:  3:\2:1,2
    45:  1,2:3:\2
    46:  1,2:\2:3
    47:  \2:3:1,2
    48:  \2:1,2:3
family= 1 1 1 0 new D4h genus #     5 is 0:1,2:\2
     1:  0:1,2:\2
     2:  0:\2:1,2
     3:  1,2:0:\2
     4:  1,2:\2:0
     5:  \2:0:1,2
     6:  \2:1,2:0
     7:  1:2,3:\3
     8:  1:\3:2,3
     9:  2,3:1:\3
    10:  2,3:\3:1
    11:  \3:1:2,3
    12:  \3:2,3:1
    13:  2:0,3:\0
    14:  2:\0:0,3
    15:  0,3:2:\0
    16:  0,3:\0:2
    17:  \0:2:0,3
    18:  \0:0,3:2
    19:  3:0,1:\1
    20:  3:\1:0,1
    21:  0,1:3:\1
    22:  0,1:\1:3
    23:  \1:3:0,1
    24:  \1:0,1:3
    25:  0:2,3:\2
    26:  0:\2:2,3
    27:  2,3:0:\2
    28:  2,3:\2:0
    29:  \2:0:2,3
    30:  \2:2,3:0
    31:  1:0,3:\3
    32:  1:\3:0,3
    33:  0,3:1:\3
    34:  0,3:\3:1
    35:  \3:1:0,3
    36:  \3:0,3:1
    37:  2:0,1:\0
    38:  2:\0:0,1
    39:  0,1:2:\0
    40:  0,1:\0:2
    41:  \0:2:0,1
    42:  \0:0,1:2
    43:  3:1,2:\1
    44:  3:\1:1,2
    45:  1,2:3:\1
    46:  1,2:\1:3
    47:  \1:3:1,2
    48:  \1:1,2:3
family= 1 1 1 0 new D4h genus #     6 is 0:1,2:\3
     1:  0:1,2:\3
     2:  0:\3:1,2
     3:  1,2:0:\3
     4:  1,2:\3:0
     5:  \3:0:1,2
     6:  \3:1,2:0
     7:  1:2,3:\0
     8:  1:\0:2,3
     9:  2,3:1:\0
    10:  2,3:\0:1
    11:  \0:1:2,3
    12:  \0:2,3:1
    13:  2:0,3:\1
    14:  2:\1:0,3
    15:  0,3:2:\1
    16:  0,3:\1:2
    17:  \1:2:0,3
    18:  \1:0,3:2
    19:  3:0,1:\2
    20:  3:\2:0,1
    21:  0,1:3:\2
    22:  0,1:\2:3
    23:  \2:3:0,1
    24:  \2:0,1:3
    25:  0:2,3:\1
    26:  0:\1:2,3
    27:  2,3:0:\1
    28:  2,3:\1:0
    29:  \1:0:2,3
    30:  \1:2,3:0
    31:  1:0,3:\2
    32:  1:\2:0,3
    33:  0,3:1:\2
    34:  0,3:\2:1
    35:  \2:1:0,3
    36:  \2:0,3:1
    37:  2:0,1:\3
    38:  2:\3:0,1
    39:  0,1:2:\3
    40:  0,1:\3:2
    41:  \3:2:0,1
    42:  \3:0,1:2
    43:  3:1,2:\0
    44:  3:\0:1,2
    45:  1,2:3:\0
    46:  1,2:\0:3
    47:  \0:3:1,2
    48:  \0:1,2:3
family= 1 1 1 0 new D4h genus #     7 is 0:1,3:\0
     1:  0:1,3:\0
     2:  0:\0:1,3
     3:  1,3:0:\0
     4:  1,3:\0:0
     5:  \0:0:1,3
     6:  \0:1,3:0
     7:  1:0,2:\1
     8:  1:\1:0,2
     9:  0,2:1:\1
    10:  0,2:\1:1
    11:  \1:1:0,2
    12:  \1:0,2:1
    13:  2:1,3:\2
    14:  2:\2:1,3
    15:  1,3:2:\2
    16:  1,3:\2:2
    17:  \2:2:1,3
    18:  \2:1,3:2
    19:  3:0,2:\3
    20:  3:\3:0,2
    21:  0,2:3:\3
    22:  0,2:\3:3
    23:  \3:3:0,2
    24:  \3:0,2:3
family= 1 1 1 0 new D4h genus #     8 is 0:1,3:\1
     1:  0:1,3:\1
     2:  0:\1:1,3
     3:  1,3:0:\1
     4:  1,3:\1:0
     5:  \1:0:1,3
     6:  \1:1,3:0
     7:  1:0,2:\2
     8:  1:\2:0,2
     9:  0,2:1:\2
    10:  0,2:\2:1
    11:  \2:1:0,2
    12:  \2:0,2:1
    13:  2:1,3:\3
    14:  2:\3:1,3
    15:  1,3:2:\3
    16:  1,3:\3:2
    17:  \3:2:1,3
    18:  \3:1,3:2
    19:  3:0,2:\0
    20:  3:\0:0,2
    21:  0,2:3:\0
    22:  0,2:\0:3
    23:  \0:3:0,2
    24:  \0:0,2:3
    25:  0:1,3:\3
    26:  0:\3:1,3
    27:  1,3:0:\3
    28:  1,3:\3:0
    29:  \3:0:1,3
    30:  \3:1,3:0
    31:  1:0,2:\0
    32:  1:\0:0,2
    33:  0,2:1:\0
    34:  0,2:\0:1
    35:  \0:1:0,2
    36:  \0:0,2:1
    37:  2:1,3:\1
    38:  2:\1:1,3
    39:  1,3:2:\1
    40:  1,3:\1:2
    41:  \1:2:1,3
    42:  \1:1,3:2
    43:  3:0,2:\2
    44:  3:\2:0,2
    45:  0,2:3:\2
    46:  0,2:\2:3
    47:  \2:3:0,2
    48:  \2:0,2:3
family= 1 1 1 0 new D4h genus #     9 is 0:1,3:\2
     1:  0:1,3:\2
     2:  0:\2:1,3
     3:  1,3:0:\2
     4:  1,3:\2:0
     5:  \2:0:1,3
     6:  \2:1,3:0
     7:  1:0,2:\3
     8:  1:\3:0,2
     9:  0,2:1:\3
    10:  0,2:\3:1
    11:  \3:1:0,2
    12:  \3:0,2:1
    13:  2:1,3:\0
    14:  2:\0:1,3
    15:  1,3:2:\0
    16:  1,3:\0:2
    17:  \0:2:1,3
    18:  \0:1,3:2
    19:  3:0,2:\1
    20:  3:\1:0,2
    21:  0,2:3:\1
    22:  0,2:\1:3
    23:  \1:3:0,2
    24:  \1:0,2:3
Nber of genera for this family=    9
 
family= 0 2 1 0
 
family= 0 2 1 0 new D4h genus #     1 is 0,1:0,2:\0
     1:  0,1:0,2:\0
     2:  0,1:\0:0,2
     3:  0,2:0,1:\0
     4:  0,2:\0:0,1
     5:  \0:0,1:0,2
     6:  \0:0,2:0,1
     7:  1,2:1,3:\1
     8:  1,2:\1:1,3
     9:  1,3:1,2:\1
    10:  1,3:\1:1,2
    11:  \1:1,2:1,3
    12:  \1:1,3:1,2
    13:  2,3:0,2:\2
    14:  2,3:\2:0,2
    15:  0,2:2,3:\2
    16:  0,2:\2:2,3
    17:  \2:2,3:0,2
    18:  \2:0,2:2,3
    19:  0,3:1,3:\3
    20:  0,3:\3:1,3
    21:  1,3:0,3:\3
    22:  1,3:\3:0,3
    23:  \3:0,3:1,3
    24:  \3:1,3:0,3
    25:  0,3:0,2:\0
    26:  0,3:\0:0,2
    27:  0,2:0,3:\0
    28:  0,2:\0:0,3
    29:  \0:0,3:0,2
    30:  \0:0,2:0,3
    31:  0,1:1,3:\1
    32:  0,1:\1:1,3
    33:  1,3:0,1:\1
    34:  1,3:\1:0,1
    35:  \1:0,1:1,3
    36:  \1:1,3:0,1
    37:  1,2:0,2:\2
    38:  1,2:\2:0,2
    39:  0,2:1,2:\2
    40:  0,2:\2:1,2
    41:  \2:1,2:0,2
    42:  \2:0,2:1,2
    43:  2,3:1,3:\3
    44:  2,3:\3:1,3
    45:  1,3:2,3:\3
    46:  1,3:\3:2,3
    47:  \3:2,3:1,3
    48:  \3:1,3:2,3
family= 0 2 1 0 new D4h genus #     2 is 0,1:0,3:\0
     1:  0,1:0,3:\0
     2:  0,1:\0:0,3
     3:  0,3:0,1:\0
     4:  0,3:\0:0,1
     5:  \0:0,1:0,3
     6:  \0:0,3:0,1
     7:  1,2:0,1:\1
     8:  1,2:\1:0,1
     9:  0,1:1,2:\1
    10:  0,1:\1:1,2
    11:  \1:1,2:0,1
    12:  \1:0,1:1,2
    13:  2,3:1,2:\2
    14:  2,3:\2:1,2
    15:  1,2:2,3:\2
    16:  1,2:\2:2,3
    17:  \2:2,3:1,2
    18:  \2:1,2:2,3
    19:  0,3:2,3:\3
    20:  0,3:\3:2,3
    21:  2,3:0,3:\3
    22:  2,3:\3:0,3
    23:  \3:0,3:2,3
    24:  \3:2,3:0,3
family= 0 2 1 0 new D4h genus #     3 is 0,1:2,3:\0
     1:  0,1:2,3:\0
     2:  0,1:\0:2,3
     3:  2,3:0,1:\0
     4:  2,3:\0:0,1
     5:  \0:0,1:2,3
     6:  \0:2,3:0,1
     7:  1,2:0,3:\1
     8:  1,2:\1:0,3
     9:  0,3:1,2:\1
    10:  0,3:\1:1,2
    11:  \1:1,2:0,3
    12:  \1:0,3:1,2
    13:  2,3:0,1:\2
    14:  2,3:\2:0,1
    15:  0,1:2,3:\2
    16:  0,1:\2:2,3
    17:  \2:2,3:0,1
    18:  \2:0,1:2,3
    19:  0,3:1,2:\3
    20:  0,3:\3:1,2
    21:  1,2:0,3:\3
    22:  1,2:\3:0,3
    23:  \3:0,3:1,2
    24:  \3:1,2:0,3
    25:  0,3:1,2:\0
    26:  0,3:\0:1,2
    27:  1,2:0,3:\0
    28:  1,2:\0:0,3
    29:  \0:0,3:1,2
    30:  \0:1,2:0,3
    31:  0,1:2,3:\1
    32:  0,1:\1:2,3
    33:  2,3:0,1:\1
    34:  2,3:\1:0,1
    35:  \1:0,1:2,3
    36:  \1:2,3:0,1
    37:  1,2:0,3:\2
    38:  1,2:\2:0,3
    39:  0,3:1,2:\2
    40:  0,3:\2:1,2
    41:  \2:1,2:0,3
    42:  \2:0,3:1,2
    43:  2,3:0,1:\3
    44:  2,3:\3:0,1
    45:  0,1:2,3:\3
    46:  0,1:\3:2,3
    47:  \3:2,3:0,1
    48:  \3:0,1:2,3
family= 0 2 1 0 new D4h genus #     4 is 0,2:1,3:\0
     1:  0,2:1,3:\0
     2:  0,2:\0:1,3
     3:  1,3:0,2:\0
     4:  1,3:\0:0,2
     5:  \0:0,2:1,3
     6:  \0:1,3:0,2
     7:  1,3:0,2:\1
     8:  1,3:\1:0,2
     9:  0,2:1,3:\1
    10:  0,2:\1:1,3
    11:  \1:1,3:0,2
    12:  \1:0,2:1,3
    13:  0,2:1,3:\2
    14:  0,2:\2:1,3
    15:  1,3:0,2:\2
    16:  1,3:\2:0,2
    17:  \2:0,2:1,3
    18:  \2:1,3:0,2
    19:  1,3:0,2:\3
    20:  1,3:\3:0,2
    21:  0,2:1,3:\3
    22:  0,2:\3:1,3
    23:  \3:1,3:0,2
    24:  \3:0,2:1,3
Nber of genera for this family=    4
 
family= 1 0 2 0
 
family= 1 0 2 0 new D4h genus #     1 is 0:\0:\0
     1:  0:\0:\0
     2:  \0:0:\0
     3:  \0:\0:0
     4:  1:\1:\1
     5:  \1:1:\1
     6:  \1:\1:1
     7:  2:\2:\2
     8:  \2:2:\2
     9:  \2:\2:2
    10:  3:\3:\3
    11:  \3:3:\3
    12:  \3:\3:3
family= 1 0 2 0 new D4h genus #     2 is 0:\0:\1
     1:  0:\0:\1
     2:  0:\1:\0
     3:  \0:0:\1
     4:  \0:\1:0
     5:  \1:0:\0
     6:  \1:\0:0
     7:  1:\1:\2
     8:  1:\2:\1
     9:  \1:1:\2
    10:  \1:\2:1
    11:  \2:1:\1
    12:  \2:\1:1
    13:  2:\2:\3
    14:  2:\3:\2
    15:  \2:2:\3
    16:  \2:\3:2
    17:  \3:2:\2
    18:  \3:\2:2
    19:  3:\3:\0
    20:  3:\0:\3
    21:  \3:3:\0
    22:  \3:\0:3
    23:  \0:3:\3
    24:  \0:\3:3
    25:  0:\0:\3
    26:  0:\3:\0
    27:  \0:0:\3
    28:  \0:\3:0
    29:  \3:0:\0
    30:  \3:\0:0
    31:  1:\1:\0
    32:  1:\0:\1
    33:  \1:1:\0
    34:  \1:\0:1
    35:  \0:1:\1
    36:  \0:\1:1
    37:  2:\2:\1
    38:  2:\1:\2
    39:  \2:2:\1
    40:  \2:\1:2
    41:  \1:2:\2
    42:  \1:\2:2
    43:  3:\3:\2
    44:  3:\2:\3
    45:  \3:3:\2
    46:  \3:\2:3
    47:  \2:3:\3
    48:  \2:\3:3
family= 1 0 2 0 new D4h genus #     3 is 0:\0:\2
     1:  0:\0:\2
     2:  0:\2:\0
     3:  \0:0:\2
     4:  \0:\2:0
     5:  \2:0:\0
     6:  \2:\0:0
     7:  1:\1:\3
     8:  1:\3:\1
     9:  \1:1:\3
    10:  \1:\3:1
    11:  \3:1:\1
    12:  \3:\1:1
    13:  2:\2:\0
    14:  2:\0:\2
    15:  \2:2:\0
    16:  \2:\0:2
    17:  \0:2:\2
    18:  \0:\2:2
    19:  3:\3:\1
    20:  3:\1:\3
    21:  \3:3:\1
    22:  \3:\1:3
    23:  \1:3:\3
    24:  \1:\3:3
Nber of genera for this family=    3
 
family= 0 1 2 0
 
family= 0 1 2 0 new D4h genus #     1 is 0,1:\0:\1
     1:  0,1:\0:\1
     2:  0,1:\1:\0
     3:  \0:0,1:\1
     4:  \0:\1:0,1
     5:  \1:0,1:\0
     6:  \1:\0:0,1
     7:  1,2:\1:\2
     8:  1,2:\2:\1
     9:  \1:1,2:\2
    10:  \1:\2:1,2
    11:  \2:1,2:\1
    12:  \2:\1:1,2
    13:  2,3:\2:\3
    14:  2,3:\3:\2
    15:  \2:2,3:\3
    16:  \2:\3:2,3
    17:  \3:2,3:\2
    18:  \3:\2:2,3
    19:  0,3:\3:\0
    20:  0,3:\0:\3
    21:  \3:0,3:\0
    22:  \3:\0:0,3
    23:  \0:0,3:\3
    24:  \0:\3:0,3
family= 0 1 2 0 new D4h genus #     2 is 0,2:\0:\2
     1:  0,2:\0:\2
     2:  0,2:\2:\0
     3:  \0:0,2:\2
     4:  \0:\2:0,2
     5:  \2:0,2:\0
     6:  \2:\0:0,2
     7:  1,3:\1:\3
     8:  1,3:\3:\1
     9:  \1:1,3:\3
    10:  \1:\3:1,3
    11:  \3:1,3:\1
    12:  \3:\1:1,3
Nber of genera for this family=    2
 
family= 2 0 0 1
 
family= 2 0 0 1 new D4h genus #     1 is 0:1:\
     1:  0:1:\
     2:  0:\:1
     3:  1:0:\
     4:  1:\:0
     5:  \:0:1
     6:  \:1:0
     7:  1:2:\
     8:  1:\:2
     9:  2:1:\
    10:  2:\:1
    11:  \:1:2
    12:  \:2:1
    13:  2:3:\
    14:  2:\:3
    15:  3:2:\
    16:  3:\:2
    17:  \:2:3
    18:  \:3:2
    19:  3:0:\
    20:  3:\:0
    21:  0:3:\
    22:  0:\:3
    23:  \:3:0
    24:  \:0:3
family= 2 0 0 1 new D4h genus #     2 is 0:2:\
     1:  0:2:\
     2:  0:\:2
     3:  2:0:\
     4:  2:\:0
     5:  \:0:2
     6:  \:2:0
     7:  1:3:\
     8:  1:\:3
     9:  3:1:\
    10:  3:\:1
    11:  \:1:3
    12:  \:3:1
Nber of genera for this family=    2
 
family= 1 1 0 1
 
family= 1 1 0 1 new D4h genus #     1 is 0:1,2:\
     1:  0:1,2:\
     2:  0:\:1,2
     3:  1,2:0:\
     4:  1,2:\:0
     5:  \:0:1,2
     6:  \:1,2:0
     7:  1:2,3:\
     8:  1:\:2,3
     9:  2,3:1:\
    10:  2,3:\:1
    11:  \:1:2,3
    12:  \:2,3:1
    13:  2:0,3:\
    14:  2:\:0,3
    15:  0,3:2:\
    16:  0,3:\:2
    17:  \:2:0,3
    18:  \:0,3:2
    19:  3:0,1:\
    20:  3:\:0,1
    21:  0,1:3:\
    22:  0,1:\:3
    23:  \:3:0,1
    24:  \:0,1:3
    25:  0:2,3:\
    26:  0:\:2,3
    27:  2,3:0:\
    28:  2,3:\:0
    29:  \:0:2,3
    30:  \:2,3:0
    31:  1:0,3:\
    32:  1:\:0,3
    33:  0,3:1:\
    34:  0,3:\:1
    35:  \:1:0,3
    36:  \:0,3:1
    37:  2:0,1:\
    38:  2:\:0,1
    39:  0,1:2:\
    40:  0,1:\:2
    41:  \:2:0,1
    42:  \:0,1:2
    43:  3:1,2:\
    44:  3:\:1,2
    45:  1,2:3:\
    46:  1,2:\:3
    47:  \:3:1,2
    48:  \:1,2:3
family= 1 1 0 1 new D4h genus #     2 is 0:1,3:\
     1:  0:1,3:\
     2:  0:\:1,3
     3:  1,3:0:\
     4:  1,3:\:0
     5:  \:0:1,3
     6:  \:1,3:0
     7:  1:0,2:\
     8:  1:\:0,2
     9:  0,2:1:\
    10:  0,2:\:1
    11:  \:1:0,2
    12:  \:0,2:1
    13:  2:1,3:\
    14:  2:\:1,3
    15:  1,3:2:\
    16:  1,3:\:2
    17:  \:2:1,3
    18:  \:1,3:2
    19:  3:0,2:\
    20:  3:\:0,2
    21:  0,2:3:\
    22:  0,2:\:3
    23:  \:3:0,2
    24:  \:0,2:3
Nber of genera for this family=    2
 
family= 0 2 0 1
 
family= 0 2 0 1 new D4h genus #     1 is 0,1:2,3:\
     1:  0,1:2,3:\
     2:  0,1:\:2,3
     3:  2,3:0,1:\
     4:  2,3:\:0,1
     5:  \:0,1:2,3
     6:  \:2,3:0,1
     7:  1,2:0,3:\
     8:  1,2:\:0,3
     9:  0,3:1,2:\
    10:  0,3:\:1,2
    11:  \:1,2:0,3
    12:  \:0,3:1,2
family= 0 2 0 1 new D4h genus #     2 is 0,2:1,3:\
     1:  0,2:1,3:\
     2:  0,2:\:1,3
     3:  1,3:0,2:\
     4:  1,3:\:0,2
     5:  \:0,2:1,3
     6:  \:1,3:0,2
Nber of genera for this family=    2
 
family= 1 0 1 1
 
family= 1 0 1 1 new D4h genus #     1 is 0:\0:\
     1:  0:\0:\
     2:  0:\:\0
     3:  \0:0:\
     4:  \0:\:0
     5:  \:0:\0
     6:  \:\0:0
     7:  1:\1:\
     8:  1:\:\1
     9:  \1:1:\
    10:  \1:\:1
    11:  \:1:\1
    12:  \:\1:1
    13:  2:\2:\
    14:  2:\:\2
    15:  \2:2:\
    16:  \2:\:2
    17:  \:2:\2
    18:  \:\2:2
    19:  3:\3:\
    20:  3:\:\3
    21:  \3:3:\
    22:  \3:\:3
    23:  \:3:\3
    24:  \:\3:3
Nber of genera for this family=    1
 
----------------------------------------

Nber families=     13
Nber genera=       57
Nber species=     1680
