# Supplementary material for: The Polytope Formalism: application to molecular constitution and the prospect of a complete description of Chemical Space
Source: Chem Sci. 2026 Jan 8;17(4):2102–18. doi: 10.1039/d5sc08813e (PMC12780917; doi:10.1039/d5sc08813e)
Supplement: SC-017-D5SC08813E-s001 [file SC-017-D5SC08813E-s001.zip › publication files/species/species_D4h_S4B4_max1111.txt]

S4(1)B4
D4h
====
 
family= 4 0 0 0
 
family= 4 0 0 0 new D4h genus #     1 is 0:1:2:3
     1:  0:1:2:3
     2:  0:1:3:2
     3:  0:2:1:3
     4:  0:2:3:1
     5:  0:3:1:2
     6:  0:3:2:1
     7:  1:0:2:3
     8:  1:0:3:2
     9:  1:2:0:3
    10:  1:2:3:0
    11:  1:3:0:2
    12:  1:3:2:0
    13:  2:0:1:3
    14:  2:0:3:1
    15:  2:1:0:3
    16:  2:1:3:0
    17:  2:3:0:1
    18:  2:3:1:0
    19:  3:0:1:2
    20:  3:0:2:1
    21:  3:1:0:2
    22:  3:1:2:0
    23:  3:2:0:1
    24:  3:2:1:0
Nber of genera for this family=    1
 
----------------------------------------

Nber families=      1
Nber genera=        1
Nber species=       24
