# Supplementary material for: The Polytope Formalism: application to molecular constitution and the prospect of a complete description of Chemical Space
Source: Chem Sci. 2026 Jan 8;17(4):2102–18. doi: 10.1039/d5sc08813e (PMC12780917; doi:10.1039/d5sc08813e)
Supplement: SC-017-D5SC08813E-s001 [file SC-017-D5SC08813E-s001.zip › publication files/species/species_D4h_S4B4_max2222.txt]

S4(2)B4
D4h
====
 
family= 4 0 0 0
 
family= 4 0 0 0 new D4h genus #     1 is 0:0:1:1
     1:  0:0:1:1
     2:  0:1:0:1
     3:  0:1:1:0
     4:  1:0:0:1
     5:  1:0:1:0
     6:  1:1:0:0
     7:  1:1:2:2
     8:  1:2:1:2
     9:  1:2:2:1
    10:  2:1:1:2
    11:  2:1:2:1
    12:  2:2:1:1
    13:  2:2:3:3
    14:  2:3:2:3
    15:  2:3:3:2
    16:  3:2:2:3
    17:  3:2:3:2
    18:  3:3:2:2
    19:  3:3:0:0
    20:  3:0:3:0
    21:  3:0:0:3
    22:  0:3:3:0
    23:  0:3:0:3
    24:  0:0:3:3
family= 4 0 0 0 new D4h genus #     2 is 0:0:1:2
     1:  0:0:1:2
     2:  0:0:2:1
     3:  0:1:0:2
     4:  0:1:2:0
     5:  0:2:0:1
     6:  0:2:1:0
     7:  1:0:0:2
     8:  1:0:2:0
     9:  1:2:0:0
    10:  2:0:0:1
    11:  2:0:1:0
    12:  2:1:0:0
    13:  1:1:2:3
    14:  1:1:3:2
    15:  1:2:1:3
    16:  1:2:3:1
    17:  1:3:1:2
    18:  1:3:2:1
    19:  2:1:1:3
    20:  2:1:3:1
    21:  2:3:1:1
    22:  3:1:1:2
    23:  3:1:2:1
    24:  3:2:1:1
    25:  2:2:3:0
    26:  2:2:0:3
    27:  2:3:2:0
    28:  2:3:0:2
    29:  2:0:2:3
    30:  2:0:3:2
    31:  3:2:2:0
    32:  3:2:0:2
    33:  3:0:2:2
    34:  0:2:2:3
    35:  0:2:3:2
    36:  0:3:2:2
    37:  3:3:0:1
    38:  3:3:1:0
    39:  3:0:3:1
    40:  3:0:1:3
    41:  3:1:3:0
    42:  3:1:0:3
    43:  0:3:3:1
    44:  0:3:1:3
    45:  0:1:3:3
    46:  1:3:3:0
    47:  1:3:0:3
    48:  1:0:3:3
    49:  0:0:3:2
    50:  0:0:2:3
    51:  0:3:0:2
    52:  0:3:2:0
    53:  0:2:0:3
    54:  0:2:3:0
    55:  3:0:0:2
    56:  3:0:2:0
    57:  3:2:0:0
    58:  2:0:0:3
    59:  2:0:3:0
    60:  2:3:0:0
    61:  1:1:0:3
    62:  1:1:3:0
    63:  1:0:1:3
    64:  1:0:3:1
    65:  1:3:1:0
    66:  1:3:0:1
    67:  0:1:1:3
    68:  0:1:3:1
    69:  0:3:1:1
    70:  3:1:1:0
    71:  3:1:0:1
    72:  3:0:1:1
    73:  2:2:1:0
    74:  2:2:0:1
    75:  2:1:2:0
    76:  2:1:0:2
    77:  2:0:2:1
    78:  2:0:1:2
    79:  1:2:2:0
    80:  1:2:0:2
    81:  1:0:2:2
    82:  0:2:2:1
    83:  0:2:1:2
    84:  0:1:2:2
    85:  3:3:2:1
    86:  3:3:1:2
    87:  3:2:3:1
    88:  3:2:1:3
    89:  3:1:3:2
    90:  3:1:2:3
    91:  2:3:3:1
    92:  2:3:1:3
    93:  2:1:3:3
    94:  1:3:3:2
    95:  1:3:2:3
    96:  1:2:3:3
family= 4 0 0 0 new D4h genus #     3 is 0:0:1:3
     1:  0:0:1:3
     2:  0:0:3:1
     3:  0:1:0:3
     4:  0:1:3:0
     5:  0:3:0:1
     6:  0:3:1:0
     7:  1:0:0:3
     8:  1:0:3:0
     9:  1:3:0:0
    10:  3:0:0:1
    11:  3:0:1:0
    12:  3:1:0:0
    13:  1:1:2:0
    14:  1:1:0:2
    15:  1:2:1:0
    16:  1:2:0:1
    17:  1:0:1:2
    18:  1:0:2:1
    19:  2:1:1:0
    20:  2:1:0:1
    21:  2:0:1:1
    22:  0:1:1:2
    23:  0:1:2:1
    24:  0:2:1:1
    25:  2:2:3:1
    26:  2:2:1:3
    27:  2:3:2:1
    28:  2:3:1:2
    29:  2:1:2:3
    30:  2:1:3:2
    31:  3:2:2:1
    32:  3:2:1:2
    33:  3:1:2:2
    34:  1:2:2:3
    35:  1:2:3:2
    36:  1:3:2:2
    37:  3:3:0:2
    38:  3:3:2:0
    39:  3:0:3:2
    40:  3:0:2:3
    41:  3:2:3:0
    42:  3:2:0:3
    43:  0:3:3:2
    44:  0:3:2:3
    45:  0:2:3:3
    46:  2:3:3:0
    47:  2:3:0:3
    48:  2:0:3:3
family= 4 0 0 0 new D4h genus #     4 is 0:0:2:2
     1:  0:0:2:2
     2:  0:2:0:2
     3:  0:2:2:0
     4:  2:0:0:2
     5:  2:0:2:0
     6:  2:2:0:0
     7:  1:1:3:3
     8:  1:3:1:3
     9:  1:3:3:1
    10:  3:1:1:3
    11:  3:1:3:1
    12:  3:3:1:1
family= 4 0 0 0 new D4h genus #     5 is 0:1:2:3
     1:  0:1:2:3
     2:  0:1:3:2
     3:  0:2:1:3
     4:  0:2:3:1
     5:  0:3:1:2
     6:  0:3:2:1
     7:  1:0:2:3
     8:  1:0:3:2
     9:  1:2:0:3
    10:  1:2:3:0
    11:  1:3:0:2
    12:  1:3:2:0
    13:  2:0:1:3
    14:  2:0:3:1
    15:  2:1:0:3
    16:  2:1:3:0
    17:  2:3:0:1
    18:  2:3:1:0
    19:  3:0:1:2
    20:  3:0:2:1
    21:  3:1:0:2
    22:  3:1:2:0
    23:  3:2:0:1
    24:  3:2:1:0
Nber of genera for this family=    5
 
family= 3 1 0 0
 
family= 3 1 0 0 new D4h genus #     1 is 0:0:1:1,2
     1:  0:0:1:1,2
     2:  0:0:1,2:1
     3:  0:1:0:1,2
     4:  0:1:1,2:0
     5:  0:1,2:0:1
     6:  0:1,2:1:0
     7:  1:0:0:1,2
     8:  1:0:1,2:0
     9:  1:1,2:0:0
    10:  1,2:0:0:1
    11:  1,2:0:1:0
    12:  1,2:1:0:0
    13:  1:1:2:2,3
    14:  1:1:2,3:2
    15:  1:2:1:2,3
    16:  1:2:2,3:1
    17:  1:2,3:1:2
    18:  1:2,3:2:1
    19:  2:1:1:2,3
    20:  2:1:2,3:1
    21:  2:2,3:1:1
    22:  2,3:1:1:2
    23:  2,3:1:2:1
    24:  2,3:2:1:1
    25:  2:2:3:0,3
    26:  2:2:0,3:3
    27:  2:3:2:0,3
    28:  2:3:0,3:2
    29:  2:0,3:2:3
    30:  2:0,3:3:2
    31:  3:2:2:0,3
    32:  3:2:0,3:2
    33:  3:0,3:2:2
    34:  0,3:2:2:3
    35:  0,3:2:3:2
    36:  0,3:3:2:2
    37:  3:3:0:0,1
    38:  3:3:0,1:0
    39:  3:0:3:0,1
    40:  3:0:0,1:3
    41:  3:0,1:3:0
    42:  3:0,1:0:3
    43:  0:3:3:0,1
    44:  0:3:0,1:3
    45:  0:0,1:3:3
    46:  0,1:3:3:0
    47:  0,1:3:0:3
    48:  0,1:0:3:3
    49:  0:0:3:2,3
    50:  0:0:2,3:3
    51:  0:3:0:2,3
    52:  0:3:2,3:0
    53:  0:2,3:0:3
    54:  0:2,3:3:0
    55:  3:0:0:2,3
    56:  3:0:2,3:0
    57:  3:2,3:0:0
    58:  2,3:0:0:3
    59:  2,3:0:3:0
    60:  2,3:3:0:0
    61:  1:1:0:0,3
    62:  1:1:0,3:0
    63:  1:0:1:0,3
    64:  1:0:0,3:1
    65:  1:0,3:1:0
    66:  1:0,3:0:1
    67:  0:1:1:0,3
    68:  0:1:0,3:1
    69:  0:0,3:1:1
    70:  0,3:1:1:0
    71:  0,3:1:0:1
    72:  0,3:0:1:1
    73:  2:2:1:0,1
    74:  2:2:0,1:1
    75:  2:1:2:0,1
    76:  2:1:0,1:2
    77:  2:0,1:2:1
    78:  2:0,1:1:2
    79:  1:2:2:0,1
    80:  1:2:0,1:2
    81:  1:0,1:2:2
    82:  0,1:2:2:1
    83:  0,1:2:1:2
    84:  0,1:1:2:2
    85:  3:3:2:1,2
    86:  3:3:1,2:2
    87:  3:2:3:1,2
    88:  3:2:1,2:3
    89:  3:1,2:3:2
    90:  3:1,2:2:3
    91:  2:3:3:1,2
    92:  2:3:1,2:3
    93:  2:1,2:3:3
    94:  1,2:3:3:2
    95:  1,2:3:2:3
    96:  1,2:2:3:3
family= 3 1 0 0 new D4h genus #     2 is 0:0:1:1,3
     1:  0:0:1:1,3
     2:  0:0:1,3:1
     3:  0:1:0:1,3
     4:  0:1:1,3:0
     5:  0:1,3:0:1
     6:  0:1,3:1:0
     7:  1:0:0:1,3
     8:  1:0:1,3:0
     9:  1:1,3:0:0
    10:  1,3:0:0:1
    11:  1,3:0:1:0
    12:  1,3:1:0:0
    13:  1:1:2:0,2
    14:  1:1:0,2:2
    15:  1:2:1:0,2
    16:  1:2:0,2:1
    17:  1:0,2:1:2
    18:  1:0,2:2:1
    19:  2:1:1:0,2
    20:  2:1:0,2:1
    21:  2:0,2:1:1
    22:  0,2:1:1:2
    23:  0,2:1:2:1
    24:  0,2:2:1:1
    25:  2:2:3:1,3
    26:  2:2:1,3:3
    27:  2:3:2:1,3
    28:  2:3:1,3:2
    29:  2:1,3:2:3
    30:  2:1,3:3:2
    31:  3:2:2:1,3
    32:  3:2:1,3:2
    33:  3:1,3:2:2
    34:  1,3:2:2:3
    35:  1,3:2:3:2
    36:  1,3:3:2:2
    37:  3:3:0:0,2
    38:  3:3:0,2:0
    39:  3:0:3:0,2
    40:  3:0:0,2:3
    41:  3:0,2:3:0
    42:  3:0,2:0:3
    43:  0:3:3:0,2
    44:  0:3:0,2:3
    45:  0:0,2:3:3
    46:  0,2:3:3:0
    47:  0,2:3:0:3
    48:  0,2:0:3:3
    49:  0:0:3:1,3
    50:  0:0:1,3:3
    51:  0:3:0:1,3
    52:  0:3:1,3:0
    53:  0:1,3:0:3
    54:  0:1,3:3:0
    55:  3:0:0:1,3
    56:  3:0:1,3:0
    57:  3:1,3:0:0
    58:  1,3:0:0:3
    59:  1,3:0:3:0
    60:  1,3:3:0:0
    61:  1:1:0:0,2
    62:  1:1:0,2:0
    63:  1:0:1:0,2
    64:  1:0:0,2:1
    65:  1:0,2:1:0
    66:  1:0,2:0:1
    67:  0:1:1:0,2
    68:  0:1:0,2:1
    69:  0:0,2:1:1
    70:  0,2:1:1:0
    71:  0,2:1:0:1
    72:  0,2:0:1:1
    73:  2:2:1:1,3
    74:  2:2:1,3:1
    75:  2:1:2:1,3
    76:  2:1:1,3:2
    77:  2:1,3:2:1
    78:  2:1,3:1:2
    79:  1:2:2:1,3
    80:  1:2:1,3:2
    81:  1:1,3:2:2
    82:  1,3:2:2:1
    83:  1,3:2:1:2
    84:  1,3:1:2:2
    85:  3:3:2:0,2
    86:  3:3:0,2:2
    87:  3:2:3:0,2
    88:  3:2:0,2:3
    89:  3:0,2:3:2
    90:  3:0,2:2:3
    91:  2:3:3:0,2
    92:  2:3:0,2:3
    93:  2:0,2:3:3
    94:  0,2:3:3:2
    95:  0,2:3:2:3
    96:  0,2:2:3:3
family= 3 1 0 0 new D4h genus #     3 is 0:0:1:2,3
     1:  0:0:1:2,3
     2:  0:0:2,3:1
     3:  0:1:0:2,3
     4:  0:1:2,3:0
     5:  0:2,3:0:1
     6:  0:2,3:1:0
     7:  1:0:0:2,3
     8:  1:0:2,3:0
     9:  1:2,3:0:0
    10:  2,3:0:0:1
    11:  2,3:0:1:0
    12:  2,3:1:0:0
    13:  1:1:2:0,3
    14:  1:1:0,3:2
    15:  1:2:1:0,3
    16:  1:2:0,3:1
    17:  1:0,3:1:2
    18:  1:0,3:2:1
    19:  2:1:1:0,3
    20:  2:1:0,3:1
    21:  2:0,3:1:1
    22:  0,3:1:1:2
    23:  0,3:1:2:1
    24:  0,3:2:1:1
    25:  2:2:3:0,1
    26:  2:2:0,1:3
    27:  2:3:2:0,1
    28:  2:3:0,1:2
    29:  2:0,1:2:3
    30:  2:0,1:3:2
    31:  3:2:2:0,1
    32:  3:2:0,1:2
    33:  3:0,1:2:2
    34:  0,1:2:2:3
    35:  0,1:2:3:2
    36:  0,1:3:2:2
    37:  3:3:0:1,2
    38:  3:3:1,2:0
    39:  3:0:3:1,2
    40:  3:0:1,2:3
    41:  3:1,2:3:0
    42:  3:1,2:0:3
    43:  0:3:3:1,2
    44:  0:3:1,2:3
    45:  0:1,2:3:3
    46:  1,2:3:3:0
    47:  1,2:3:0:3
    48:  1,2:0:3:3
    49:  0:0:3:1,2
    50:  0:0:1,2:3
    51:  0:3:0:1,2
    52:  0:3:1,2:0
    53:  0:1,2:0:3
    54:  0:1,2:3:0
    55:  3:0:0:1,2
    56:  3:0:1,2:0
    57:  3:1,2:0:0
    58:  1,2:0:0:3
    59:  1,2:0:3:0
    60:  1,2:3:0:0
    61:  1:1:0:2,3
    62:  1:1:2,3:0
    63:  1:0:1:2,3
    64:  1:0:2,3:1
    65:  1:2,3:1:0
    66:  1:2,3:0:1
    67:  0:1:1:2,3
    68:  0:1:2,3:1
    69:  0:2,3:1:1
    70:  2,3:1:1:0
    71:  2,3:1:0:1
    72:  2,3:0:1:1
    73:  2:2:1:0,3
    74:  2:2:0,3:1
    75:  2:1:2:0,3
    76:  2:1:0,3:2
    77:  2:0,3:2:1
    78:  2:0,3:1:2
    79:  1:2:2:0,3
    80:  1:2:0,3:2
    81:  1:0,3:2:2
    82:  0,3:2:2:1
    83:  0,3:2:1:2
    84:  0,3:1:2:2
    85:  3:3:2:0,1
    86:  3:3:0,1:2
    87:  3:2:3:0,1
    88:  3:2:0,1:3
    89:  3:0,1:3:2
    90:  3:0,1:2:3
    91:  2:3:3:0,1
    92:  2:3:0,1:3
    93:  2:0,1:3:3
    94:  0,1:3:3:2
    95:  0,1:3:2:3
    96:  0,1:2:3:3
family= 3 1 0 0 new D4h genus #     4 is 0:0:2:1,2
     1:  0:0:2:1,2
     2:  0:0:1,2:2
     3:  0:2:0:1,2
     4:  0:2:1,2:0
     5:  0:1,2:0:2
     6:  0:1,2:2:0
     7:  2:0:0:1,2
     8:  2:0:1,2:0
     9:  2:1,2:0:0
    10:  1,2:0:0:2
    11:  1,2:0:2:0
    12:  1,2:2:0:0
    13:  1:1:3:2,3
    14:  1:1:2,3:3
    15:  1:3:1:2,3
    16:  1:3:2,3:1
    17:  1:2,3:1:3
    18:  1:2,3:3:1
    19:  3:1:1:2,3
    20:  3:1:2,3:1
    21:  3:2,3:1:1
    22:  2,3:1:1:3
    23:  2,3:1:3:1
    24:  2,3:3:1:1
    25:  2:2:0:0,3
    26:  2:2:0,3:0
    27:  2:0:2:0,3
    28:  2:0:0,3:2
    29:  2:0,3:2:0
    30:  2:0,3:0:2
    31:  0:2:2:0,3
    32:  0:2:0,3:2
    33:  0:0,3:2:2
    34:  0,3:2:2:0
    35:  0,3:2:0:2
    36:  0,3:0:2:2
    37:  3:3:1:0,1
    38:  3:3:0,1:1
    39:  3:1:3:0,1
    40:  3:1:0,1:3
    41:  3:0,1:3:1
    42:  3:0,1:1:3
    43:  1:3:3:0,1
    44:  1:3:0,1:3
    45:  1:0,1:3:3
    46:  0,1:3:3:1
    47:  0,1:3:1:3
    48:  0,1:1:3:3
    49:  0:0:2:2,3
    50:  0:0:2,3:2
    51:  0:2:0:2,3
    52:  0:2:2,3:0
    53:  0:2,3:0:2
    54:  0:2,3:2:0
    55:  2:0:0:2,3
    56:  2:0:2,3:0
    57:  2:2,3:0:0
    58:  2,3:0:0:2
    59:  2,3:0:2:0
    60:  2,3:2:0:0
    61:  1:1:3:0,3
    62:  1:1:0,3:3
    63:  1:3:1:0,3
    64:  1:3:0,3:1
    65:  1:0,3:1:3
    66:  1:0,3:3:1
    67:  3:1:1:0,3
    68:  3:1:0,3:1
    69:  3:0,3:1:1
    70:  0,3:1:1:3
    71:  0,3:1:3:1
    72:  0,3:3:1:1
    73:  2:2:0:0,1
    74:  2:2:0,1:0
    75:  2:0:2:0,1
    76:  2:0:0,1:2
    77:  2:0,1:2:0
    78:  2:0,1:0:2
    79:  0:2:2:0,1
    80:  0:2:0,1:2
    81:  0:0,1:2:2
    82:  0,1:2:2:0
    83:  0,1:2:0:2
    84:  0,1:0:2:2
    85:  3:3:1:1,2
    86:  3:3:1,2:1
    87:  3:1:3:1,2
    88:  3:1:1,2:3
    89:  3:1,2:3:1
    90:  3:1,2:1:3
    91:  1:3:3:1,2
    92:  1:3:1,2:3
    93:  1:1,2:3:3
    94:  1,2:3:3:1
    95:  1,2:3:1:3
    96:  1,2:1:3:3
family= 3 1 0 0 new D4h genus #     5 is 0:0:2:1,3
     1:  0:0:2:1,3
     2:  0:0:1,3:2
     3:  0:2:0:1,3
     4:  0:2:1,3:0
     5:  0:1,3:0:2
     6:  0:1,3:2:0
     7:  2:0:0:1,3
     8:  2:0:1,3:0
     9:  2:1,3:0:0
    10:  1,3:0:0:2
    11:  1,3:0:2:0
    12:  1,3:2:0:0
    13:  1:1:3:0,2
    14:  1:1:0,2:3
    15:  1:3:1:0,2
    16:  1:3:0,2:1
    17:  1:0,2:1:3
    18:  1:0,2:3:1
    19:  3:1:1:0,2
    20:  3:1:0,2:1
    21:  3:0,2:1:1
    22:  0,2:1:1:3
    23:  0,2:1:3:1
    24:  0,2:3:1:1
    25:  2:2:0:1,3
    26:  2:2:1,3:0
    27:  2:0:2:1,3
    28:  2:0:1,3:2
    29:  2:1,3:2:0
    30:  2:1,3:0:2
    31:  0:2:2:1,3
    32:  0:2:1,3:2
    33:  0:1,3:2:2
    34:  1,3:2:2:0
    35:  1,3:2:0:2
    36:  1,3:0:2:2
    37:  3:3:1:0,2
    38:  3:3:0,2:1
    39:  3:1:3:0,2
    40:  3:1:0,2:3
    41:  3:0,2:3:1
    42:  3:0,2:1:3
    43:  1:3:3:0,2
    44:  1:3:0,2:3
    45:  1:0,2:3:3
    46:  0,2:3:3:1
    47:  0,2:3:1:3
    48:  0,2:1:3:3
family= 3 1 0 0 new D4h genus #     6 is 0:1:2:0,1
     1:  0:1:2:0,1
     2:  0:1:0,1:2
     3:  0:2:1:0,1
     4:  0:2:0,1:1
     5:  0:0,1:1:2
     6:  0:0,1:2:1
     7:  1:0:2:0,1
     8:  1:0:0,1:2
     9:  1:2:0:0,1
    10:  1:2:0,1:0
    11:  1:0,1:0:2
    12:  1:0,1:2:0
    13:  2:0:1:0,1
    14:  2:0:0,1:1
    15:  2:1:0:0,1
    16:  2:1:0,1:0
    17:  2:0,1:0:1
    18:  2:0,1:1:0
    19:  0,1:0:1:2
    20:  0,1:0:2:1
    21:  0,1:1:0:2
    22:  0,1:1:2:0
    23:  0,1:2:0:1
    24:  0,1:2:1:0
    25:  1:2:3:1,2
    26:  1:2:1,2:3
    27:  1:3:2:1,2
    28:  1:3:1,2:2
    29:  1:1,2:2:3
    30:  1:1,2:3:2
    31:  2:1:3:1,2
    32:  2:1:1,2:3
    33:  2:3:1:1,2
    34:  2:3:1,2:1
    35:  2:1,2:1:3
    36:  2:1,2:3:1
    37:  3:1:2:1,2
    38:  3:1:1,2:2
    39:  3:2:1:1,2
    40:  3:2:1,2:1
    41:  3:1,2:1:2
    42:  3:1,2:2:1
    43:  1,2:1:2:3
    44:  1,2:1:3:2
    45:  1,2:2:1:3
    46:  1,2:2:3:1
    47:  1,2:3:1:2
    48:  1,2:3:2:1
    49:  2:3:0:2,3
    50:  2:3:2,3:0
    51:  2:0:3:2,3
    52:  2:0:2,3:3
    53:  2:2,3:3:0
    54:  2:2,3:0:3
    55:  3:2:0:2,3
    56:  3:2:2,3:0
    57:  3:0:2:2,3
    58:  3:0:2,3:2
    59:  3:2,3:2:0
    60:  3:2,3:0:2
    61:  0:2:3:2,3
    62:  0:2:2,3:3
    63:  0:3:2:2,3
    64:  0:3:2,3:2
    65:  0:2,3:2:3
    66:  0:2,3:3:2
    67:  2,3:2:3:0
    68:  2,3:2:0:3
    69:  2,3:3:2:0
    70:  2,3:3:0:2
    71:  2,3:0:2:3
    72:  2,3:0:3:2
    73:  3:0:1:0,3
    74:  3:0:0,3:1
    75:  3:1:0:0,3
    76:  3:1:0,3:0
    77:  3:0,3:0:1
    78:  3:0,3:1:0
    79:  0:3:1:0,3
    80:  0:3:0,3:1
    81:  0:1:3:0,3
    82:  0:1:0,3:3
    83:  0:0,3:3:1
    84:  0:0,3:1:3
    85:  1:3:0:0,3
    86:  1:3:0,3:0
    87:  1:0:3:0,3
    88:  1:0:0,3:3
    89:  1:0,3:3:0
    90:  1:0,3:0:3
    91:  0,3:3:0:1
    92:  0,3:3:1:0
    93:  0,3:0:3:1
    94:  0,3:0:1:3
    95:  0,3:1:3:0
    96:  0,3:1:0:3
    97:  0:3:2:0,3
    98:  0:3:0,3:2
    99:  0:2:3:0,3
   100:  0:2:0,3:3
   101:  0:0,3:3:2
   102:  0:0,3:2:3
   103:  3:0:2:0,3
   104:  3:0:0,3:2
   105:  3:2:0:0,3
   106:  3:2:0,3:0
   107:  3:0,3:0:2
   108:  3:0,3:2:0
   109:  2:0:3:0,3
   110:  2:0:0,3:3
   111:  2:3:0:0,3
   112:  2:3:0,3:0
   113:  2:0,3:0:3
   114:  2:0,3:3:0
   115:  0,3:0:3:2
   116:  0,3:0:2:3
   117:  0,3:3:0:2
   118:  0,3:3:2:0
   119:  0,3:2:0:3
   120:  0,3:2:3:0
   121:  1:0:3:0,1
   122:  1:0:0,1:3
   123:  1:3:0:0,1
   124:  1:3:0,1:0
   125:  1:0,1:0:3
   126:  1:0,1:3:0
   127:  0:1:3:0,1
   128:  0:1:0,1:3
   129:  0:3:1:0,1
   130:  0:3:0,1:1
   131:  0:0,1:1:3
   132:  0:0,1:3:1
   133:  3:1:0:0,1
   134:  3:1:0,1:0
   135:  3:0:1:0,1
   136:  3:0:0,1:1
   137:  3:0,1:1:0
   138:  3:0,1:0:1
   139:  0,1:1:0:3
   140:  0,1:1:3:0
   141:  0,1:0:1:3
   142:  0,1:0:3:1
   143:  0,1:3:1:0
   144:  0,1:3:0:1
   145:  2:1:0:1,2
   146:  2:1:1,2:0
   147:  2:0:1:1,2
   148:  2:0:1,2:1
   149:  2:1,2:1:0
   150:  2:1,2:0:1
   151:  1:2:0:1,2
   152:  1:2:1,2:0
   153:  1:0:2:1,2
   154:  1:0:1,2:2
   155:  1:1,2:2:0
   156:  1:1,2:0:2
   157:  0:2:1:1,2
   158:  0:2:1,2:1
   159:  0:1:2:1,2
   160:  0:1:1,2:2
   161:  0:1,2:2:1
   162:  0:1,2:1:2
   163:  1,2:2:1:0
   164:  1,2:2:0:1
   165:  1,2:1:2:0
   166:  1,2:1:0:2
   167:  1,2:0:2:1
   168:  1,2:0:1:2
   169:  3:2:1:2,3
   170:  3:2:2,3:1
   171:  3:1:2:2,3
   172:  3:1:2,3:2
   173:  3:2,3:2:1
   174:  3:2,3:1:2
   175:  2:3:1:2,3
   176:  2:3:2,3:1
   177:  2:1:3:2,3
   178:  2:1:2,3:3
   179:  2:2,3:3:1
   180:  2:2,3:1:3
   181:  1:3:2:2,3
   182:  1:3:2,3:2
   183:  1:2:3:2,3
   184:  1:2:2,3:3
   185:  1:2,3:3:2
   186:  1:2,3:2:3
   187:  2,3:3:2:1
   188:  2,3:3:1:2
   189:  2,3:2:3:1
   190:  2,3:2:1:3
   191:  2,3:1:3:2
   192:  2,3:1:2:3
family= 3 1 0 0 new D4h genus #     7 is 0:1:2:0,2
     1:  0:1:2:0,2
     2:  0:1:0,2:2
     3:  0:2:1:0,2
     4:  0:2:0,2:1
     5:  0:0,2:1:2
     6:  0:0,2:2:1
     7:  1:0:2:0,2
     8:  1:0:0,2:2
     9:  1:2:0:0,2
    10:  1:2:0,2:0
    11:  1:0,2:0:2
    12:  1:0,2:2:0
    13:  2:0:1:0,2
    14:  2:0:0,2:1
    15:  2:1:0:0,2
    16:  2:1:0,2:0
    17:  2:0,2:0:1
    18:  2:0,2:1:0
    19:  0,2:0:1:2
    20:  0,2:0:2:1
    21:  0,2:1:0:2
    22:  0,2:1:2:0
    23:  0,2:2:0:1
    24:  0,2:2:1:0
    25:  1:2:3:1,3
    26:  1:2:1,3:3
    27:  1:3:2:1,3
    28:  1:3:1,3:2
    29:  1:1,3:2:3
    30:  1:1,3:3:2
    31:  2:1:3:1,3
    32:  2:1:1,3:3
    33:  2:3:1:1,3
    34:  2:3:1,3:1
    35:  2:1,3:1:3
    36:  2:1,3:3:1
    37:  3:1:2:1,3
    38:  3:1:1,3:2
    39:  3:2:1:1,3
    40:  3:2:1,3:1
    41:  3:1,3:1:2
    42:  3:1,3:2:1
    43:  1,3:1:2:3
    44:  1,3:1:3:2
    45:  1,3:2:1:3
    46:  1,3:2:3:1
    47:  1,3:3:1:2
    48:  1,3:3:2:1
    49:  2:3:0:0,2
    50:  2:3:0,2:0
    51:  2:0:3:0,2
    52:  2:0:0,2:3
    53:  2:0,2:3:0
    54:  2:0,2:0:3
    55:  3:2:0:0,2
    56:  3:2:0,2:0
    57:  3:0:2:0,2
    58:  3:0:0,2:2
    59:  3:0,2:2:0
    60:  3:0,2:0:2
    61:  0:2:3:0,2
    62:  0:2:0,2:3
    63:  0:3:2:0,2
    64:  0:3:0,2:2
    65:  0:0,2:2:3
    66:  0:0,2:3:2
    67:  0,2:2:3:0
    68:  0,2:2:0:3
    69:  0,2:3:2:0
    70:  0,2:3:0:2
    71:  0,2:0:2:3
    72:  0,2:0:3:2
    73:  3:0:1:1,3
    74:  3:0:1,3:1
    75:  3:1:0:1,3
    76:  3:1:1,3:0
    77:  3:1,3:0:1
    78:  3:1,3:1:0
    79:  0:3:1:1,3
    80:  0:3:1,3:1
    81:  0:1:3:1,3
    82:  0:1:1,3:3
    83:  0:1,3:3:1
    84:  0:1,3:1:3
    85:  1:3:0:1,3
    86:  1:3:1,3:0
    87:  1:0:3:1,3
    88:  1:0:1,3:3
    89:  1:1,3:3:0
    90:  1:1,3:0:3
    91:  1,3:3:0:1
    92:  1,3:3:1:0
    93:  1,3:0:3:1
    94:  1,3:0:1:3
    95:  1,3:1:3:0
    96:  1,3:1:0:3
family= 3 1 0 0 new D4h genus #     8 is 0:1:2:0,3
     1:  0:1:2:0,3
     2:  0:1:0,3:2
     3:  0:2:1:0,3
     4:  0:2:0,3:1
     5:  0:0,3:1:2
     6:  0:0,3:2:1
     7:  1:0:2:0,3
     8:  1:0:0,3:2
     9:  1:2:0:0,3
    10:  1:2:0,3:0
    11:  1:0,3:0:2
    12:  1:0,3:2:0
    13:  2:0:1:0,3
    14:  2:0:0,3:1
    15:  2:1:0:0,3
    16:  2:1:0,3:0
    17:  2:0,3:0:1
    18:  2:0,3:1:0
    19:  0,3:0:1:2
    20:  0,3:0:2:1
    21:  0,3:1:0:2
    22:  0,3:1:2:0
    23:  0,3:2:0:1
    24:  0,3:2:1:0
    25:  1:2:3:0,1
    26:  1:2:0,1:3
    27:  1:3:2:0,1
    28:  1:3:0,1:2
    29:  1:0,1:2:3
    30:  1:0,1:3:2
    31:  2:1:3:0,1
    32:  2:1:0,1:3
    33:  2:3:1:0,1
    34:  2:3:0,1:1
    35:  2:0,1:1:3
    36:  2:0,1:3:1
    37:  3:1:2:0,1
    38:  3:1:0,1:2
    39:  3:2:1:0,1
    40:  3:2:0,1:1
    41:  3:0,1:1:2
    42:  3:0,1:2:1
    43:  0,1:1:2:3
    44:  0,1:1:3:2
    45:  0,1:2:1:3
    46:  0,1:2:3:1
    47:  0,1:3:1:2
    48:  0,1:3:2:1
    49:  2:3:0:1,2
    50:  2:3:1,2:0
    51:  2:0:3:1,2
    52:  2:0:1,2:3
    53:  2:1,2:3:0
    54:  2:1,2:0:3
    55:  3:2:0:1,2
    56:  3:2:1,2:0
    57:  3:0:2:1,2
    58:  3:0:1,2:2
    59:  3:1,2:2:0
    60:  3:1,2:0:2
    61:  0:2:3:1,2
    62:  0:2:1,2:3
    63:  0:3:2:1,2
    64:  0:3:1,2:2
    65:  0:1,2:2:3
    66:  0:1,2:3:2
    67:  1,2:2:3:0
    68:  1,2:2:0:3
    69:  1,2:3:2:0
    70:  1,2:3:0:2
    71:  1,2:0:2:3
    72:  1,2:0:3:2
    73:  3:0:1:2,3
    74:  3:0:2,3:1
    75:  3:1:0:2,3
    76:  3:1:2,3:0
    77:  3:2,3:0:1
    78:  3:2,3:1:0
    79:  0:3:1:2,3
    80:  0:3:2,3:1
    81:  0:1:3:2,3
    82:  0:1:2,3:3
    83:  0:2,3:3:1
    84:  0:2,3:1:3
    85:  1:3:0:2,3
    86:  1:3:2,3:0
    87:  1:0:3:2,3
    88:  1:0:2,3:3
    89:  1:2,3:3:0
    90:  1:2,3:0:3
    91:  2,3:3:0:1
    92:  2,3:3:1:0
    93:  2,3:0:3:1
    94:  2,3:0:1:3
    95:  2,3:1:3:0
    96:  2,3:1:0:3
    97:  0:3:2:0,1
    98:  0:3:0,1:2
    99:  0:2:3:0,1
   100:  0:2:0,1:3
   101:  0:0,1:3:2
   102:  0:0,1:2:3
   103:  3:0:2:0,1
   104:  3:0:0,1:2
   105:  3:2:0:0,1
   106:  3:2:0,1:0
   107:  3:0,1:0:2
   108:  3:0,1:2:0
   109:  2:0:3:0,1
   110:  2:0:0,1:3
   111:  2:3:0:0,1
   112:  2:3:0,1:0
   113:  2:0,1:0:3
   114:  2:0,1:3:0
   115:  0,1:0:3:2
   116:  0,1:0:2:3
   117:  0,1:3:0:2
   118:  0,1:3:2:0
   119:  0,1:2:0:3
   120:  0,1:2:3:0
   121:  1:0:3:1,2
   122:  1:0:1,2:3
   123:  1:3:0:1,2
   124:  1:3:1,2:0
   125:  1:1,2:0:3
   126:  1:1,2:3:0
   127:  0:1:3:1,2
   128:  0:1:1,2:3
   129:  0:3:1:1,2
   130:  0:3:1,2:1
   131:  0:1,2:1:3
   132:  0:1,2:3:1
   133:  3:1:0:1,2
   134:  3:1:1,2:0
   135:  3:0:1:1,2
   136:  3:0:1,2:1
   137:  3:1,2:1:0
   138:  3:1,2:0:1
   139:  1,2:1:0:3
   140:  1,2:1:3:0
   141:  1,2:0:1:3
   142:  1,2:0:3:1
   143:  1,2:3:1:0
   144:  1,2:3:0:1
   145:  2:1:0:2,3
   146:  2:1:2,3:0
   147:  2:0:1:2,3
   148:  2:0:2,3:1
   149:  2:2,3:1:0
   150:  2:2,3:0:1
   151:  1:2:0:2,3
   152:  1:2:2,3:0
   153:  1:0:2:2,3
   154:  1:0:2,3:2
   155:  1:2,3:2:0
   156:  1:2,3:0:2
   157:  0:2:1:2,3
   158:  0:2:2,3:1
   159:  0:1:2:2,3
   160:  0:1:2,3:2
   161:  0:2,3:2:1
   162:  0:2,3:1:2
   163:  2,3:2:1:0
   164:  2,3:2:0:1
   165:  2,3:1:2:0
   166:  2,3:1:0:2
   167:  2,3:0:2:1
   168:  2,3:0:1:2
   169:  3:2:1:0,3
   170:  3:2:0,3:1
   171:  3:1:2:0,3
   172:  3:1:0,3:2
   173:  3:0,3:2:1
   174:  3:0,3:1:2
   175:  2:3:1:0,3
   176:  2:3:0,3:1
   177:  2:1:3:0,3
   178:  2:1:0,3:3
   179:  2:0,3:3:1
   180:  2:0,3:1:3
   181:  1:3:2:0,3
   182:  1:3:0,3:2
   183:  1:2:3:0,3
   184:  1:2:0,3:3
   185:  1:0,3:3:2
   186:  1:0,3:2:3
   187:  0,3:3:2:1
   188:  0,3:3:1:2
   189:  0,3:2:3:1
   190:  0,3:2:1:3
   191:  0,3:1:3:2
   192:  0,3:1:2:3
family= 3 1 0 0 new D4h genus #     9 is 0:1:2:1,3
     1:  0:1:2:1,3
     2:  0:1:1,3:2
     3:  0:2:1:1,3
     4:  0:2:1,3:1
     5:  0:1,3:1:2
     6:  0:1,3:2:1
     7:  1:0:2:1,3
     8:  1:0:1,3:2
     9:  1:2:0:1,3
    10:  1:2:1,3:0
    11:  1:1,3:0:2
    12:  1:1,3:2:0
    13:  2:0:1:1,3
    14:  2:0:1,3:1
    15:  2:1:0:1,3
    16:  2:1:1,3:0
    17:  2:1,3:0:1
    18:  2:1,3:1:0
    19:  1,3:0:1:2
    20:  1,3:0:2:1
    21:  1,3:1:0:2
    22:  1,3:1:2:0
    23:  1,3:2:0:1
    24:  1,3:2:1:0
    25:  1:2:3:0,2
    26:  1:2:0,2:3
    27:  1:3:2:0,2
    28:  1:3:0,2:2
    29:  1:0,2:2:3
    30:  1:0,2:3:2
    31:  2:1:3:0,2
    32:  2:1:0,2:3
    33:  2:3:1:0,2
    34:  2:3:0,2:1
    35:  2:0,2:1:3
    36:  2:0,2:3:1
    37:  3:1:2:0,2
    38:  3:1:0,2:2
    39:  3:2:1:0,2
    40:  3:2:0,2:1
    41:  3:0,2:1:2
    42:  3:0,2:2:1
    43:  0,2:1:2:3
    44:  0,2:1:3:2
    45:  0,2:2:1:3
    46:  0,2:2:3:1
    47:  0,2:3:1:2
    48:  0,2:3:2:1
    49:  2:3:0:1,3
    50:  2:3:1,3:0
    51:  2:0:3:1,3
    52:  2:0:1,3:3
    53:  2:1,3:3:0
    54:  2:1,3:0:3
    55:  3:2:0:1,3
    56:  3:2:1,3:0
    57:  3:0:2:1,3
    58:  3:0:1,3:2
    59:  3:1,3:2:0
    60:  3:1,3:0:2
    61:  0:2:3:1,3
    62:  0:2:1,3:3
    63:  0:3:2:1,3
    64:  0:3:1,3:2
    65:  0:1,3:2:3
    66:  0:1,3:3:2
    67:  1,3:2:3:0
    68:  1,3:2:0:3
    69:  1,3:3:2:0
    70:  1,3:3:0:2
    71:  1,3:0:2:3
    72:  1,3:0:3:2
    73:  3:0:1:0,2
    74:  3:0:0,2:1
    75:  3:1:0:0,2
    76:  3:1:0,2:0
    77:  3:0,2:0:1
    78:  3:0,2:1:0
    79:  0:3:1:0,2
    80:  0:3:0,2:1
    81:  0:1:3:0,2
    82:  0:1:0,2:3
    83:  0:0,2:3:1
    84:  0:0,2:1:3
    85:  1:3:0:0,2
    86:  1:3:0,2:0
    87:  1:0:3:0,2
    88:  1:0:0,2:3
    89:  1:0,2:3:0
    90:  1:0,2:0:3
    91:  0,2:3:0:1
    92:  0,2:3:1:0
    93:  0,2:0:3:1
    94:  0,2:0:1:3
    95:  0,2:1:3:0
    96:  0,2:1:0:3
Nber of genera for this family=    9
 
family= 2 2 0 0
 
family= 2 2 0 0 new D4h genus #     1 is 0:0:1,2:1,2
     1:  0:0:1,2:1,2
     2:  0:1,2:0:1,2
     3:  0:1,2:1,2:0
     4:  1,2:0:0:1,2
     5:  1,2:0:1,2:0
     6:  1,2:1,2:0:0
     7:  1:1:2,3:2,3
     8:  1:2,3:1:2,3
     9:  1:2,3:2,3:1
    10:  2,3:1:1:2,3
    11:  2,3:1:2,3:1
    12:  2,3:2,3:1:1
    13:  2:2:0,3:0,3
    14:  2:0,3:2:0,3
    15:  2:0,3:0,3:2
    16:  0,3:2:2:0,3
    17:  0,3:2:0,3:2
    18:  0,3:0,3:2:2
    19:  3:3:0,1:0,1
    20:  3:0,1:3:0,1
    21:  3:0,1:0,1:3
    22:  0,1:3:3:0,1
    23:  0,1:3:0,1:3
    24:  0,1:0,1:3:3
    25:  0:0:2,3:2,3
    26:  0:2,3:0:2,3
    27:  0:2,3:2,3:0
    28:  2,3:0:0:2,3
    29:  2,3:0:2,3:0
    30:  2,3:2,3:0:0
    31:  1:1:0,3:0,3
    32:  1:0,3:1:0,3
    33:  1:0,3:0,3:1
    34:  0,3:1:1:0,3
    35:  0,3:1:0,3:1
    36:  0,3:0,3:1:1
    37:  2:2:0,1:0,1
    38:  2:0,1:2:0,1
    39:  2:0,1:0,1:2
    40:  0,1:2:2:0,1
    41:  0,1:2:0,1:2
    42:  0,1:0,1:2:2
    43:  3:3:1,2:1,2
    44:  3:1,2:3:1,2
    45:  3:1,2:1,2:3
    46:  1,2:3:3:1,2
    47:  1,2:3:1,2:3
    48:  1,2:1,2:3:3
family= 2 2 0 0 new D4h genus #     2 is 0:0:1,2:1,3
     1:  0:0:1,2:1,3
     2:  0:0:1,3:1,2
     3:  0:1,2:0:1,3
     4:  0:1,2:1,3:0
     5:  0:1,3:0:1,2
     6:  0:1,3:1,2:0
     7:  1,2:0:0:1,3
     8:  1,2:0:1,3:0
     9:  1,2:1,3:0:0
    10:  1,3:0:0:1,2
    11:  1,3:0:1,2:0
    12:  1,3:1,2:0:0
    13:  1:1:2,3:0,2
    14:  1:1:0,2:2,3
    15:  1:2,3:1:0,2
    16:  1:2,3:0,2:1
    17:  1:0,2:1:2,3
    18:  1:0,2:2,3:1
    19:  2,3:1:1:0,2
    20:  2,3:1:0,2:1
    21:  2,3:0,2:1:1
    22:  0,2:1:1:2,3
    23:  0,2:1:2,3:1
    24:  0,2:2,3:1:1
    25:  2:2:0,3:1,3
    26:  2:2:1,3:0,3
    27:  2:0,3:2:1,3
    28:  2:0,3:1,3:2
    29:  2:1,3:2:0,3
    30:  2:1,3:0,3:2
    31:  0,3:2:2:1,3
    32:  0,3:2:1,3:2
    33:  0,3:1,3:2:2
    34:  1,3:2:2:0,3
    35:  1,3:2:0,3:2
    36:  1,3:0,3:2:2
    37:  3:3:0,1:0,2
    38:  3:3:0,2:0,1
    39:  3:0,1:3:0,2
    40:  3:0,1:0,2:3
    41:  3:0,2:3:0,1
    42:  3:0,2:0,1:3
    43:  0,1:3:3:0,2
    44:  0,1:3:0,2:3
    45:  0,1:0,2:3:3
    46:  0,2:3:3:0,1
    47:  0,2:3:0,1:3
    48:  0,2:0,1:3:3
    49:  0:0:2,3:1,3
    50:  0:0:1,3:2,3
    51:  0:2,3:0:1,3
    52:  0:2,3:1,3:0
    53:  0:1,3:0:2,3
    54:  0:1,3:2,3:0
    55:  2,3:0:0:1,3
    56:  2,3:0:1,3:0
    57:  2,3:1,3:0:0
    58:  1,3:0:0:2,3
    59:  1,3:0:2,3:0
    60:  1,3:2,3:0:0
    61:  1:1:0,3:0,2
    62:  1:1:0,2:0,3
    63:  1:0,3:1:0,2
    64:  1:0,3:0,2:1
    65:  1:0,2:1:0,3
    66:  1:0,2:0,3:1
    67:  0,3:1:1:0,2
    68:  0,3:1:0,2:1
    69:  0,3:0,2:1:1
    70:  0,2:1:1:0,3
    71:  0,2:1:0,3:1
    72:  0,2:0,3:1:1
    73:  2:2:0,1:1,3
    74:  2:2:1,3:0,1
    75:  2:0,1:2:1,3
    76:  2:0,1:1,3:2
    77:  2:1,3:2:0,1
    78:  2:1,3:0,1:2
    79:  0,1:2:2:1,3
    80:  0,1:2:1,3:2
    81:  0,1:1,3:2:2
    82:  1,3:2:2:0,1
    83:  1,3:2:0,1:2
    84:  1,3:0,1:2:2
    85:  3:3:1,2:0,2
    86:  3:3:0,2:1,2
    87:  3:1,2:3:0,2
    88:  3:1,2:0,2:3
    89:  3:0,2:3:1,2
    90:  3:0,2:1,2:3
    91:  1,2:3:3:0,2
    92:  1,2:3:0,2:3
    93:  1,2:0,2:3:3
    94:  0,2:3:3:1,2
    95:  0,2:3:1,2:3
    96:  0,2:1,2:3:3
family= 2 2 0 0 new D4h genus #     3 is 0:0:1,2:2,3
     1:  0:0:1,2:2,3
     2:  0:0:2,3:1,2
     3:  0:1,2:0:2,3
     4:  0:1,2:2,3:0
     5:  0:2,3:0:1,2
     6:  0:2,3:1,2:0
     7:  1,2:0:0:2,3
     8:  1,2:0:2,3:0
     9:  1,2:2,3:0:0
    10:  2,3:0:0:1,2
    11:  2,3:0:1,2:0
    12:  2,3:1,2:0:0
    13:  1:1:2,3:0,3
    14:  1:1:0,3:2,3
    15:  1:2,3:1:0,3
    16:  1:2,3:0,3:1
    17:  1:0,3:1:2,3
    18:  1:0,3:2,3:1
    19:  2,3:1:1:0,3
    20:  2,3:1:0,3:1
    21:  2,3:0,3:1:1
    22:  0,3:1:1:2,3
    23:  0,3:1:2,3:1
    24:  0,3:2,3:1:1
    25:  2:2:0,3:0,1
    26:  2:2:0,1:0,3
    27:  2:0,3:2:0,1
    28:  2:0,3:0,1:2
    29:  2:0,1:2:0,3
    30:  2:0,1:0,3:2
    31:  0,3:2:2:0,1
    32:  0,3:2:0,1:2
    33:  0,3:0,1:2:2
    34:  0,1:2:2:0,3
    35:  0,1:2:0,3:2
    36:  0,1:0,3:2:2
    37:  3:3:0,1:1,2
    38:  3:3:1,2:0,1
    39:  3:0,1:3:1,2
    40:  3:0,1:1,2:3
    41:  3:1,2:3:0,1
    42:  3:1,2:0,1:3
    43:  0,1:3:3:1,2
    44:  0,1:3:1,2:3
    45:  0,1:1,2:3:3
    46:  1,2:3:3:0,1
    47:  1,2:3:0,1:3
    48:  1,2:0,1:3:3
family= 2 2 0 0 new D4h genus #     4 is 0:0:1,3:1,3
     1:  0:0:1,3:1,3
     2:  0:1,3:0:1,3
     3:  0:1,3:1,3:0
     4:  1,3:0:0:1,3
     5:  1,3:0:1,3:0
     6:  1,3:1,3:0:0
     7:  1:1:0,2:0,2
     8:  1:0,2:1:0,2
     9:  1:0,2:0,2:1
    10:  0,2:1:1:0,2
    11:  0,2:1:0,2:1
    12:  0,2:0,2:1:1
    13:  2:2:1,3:1,3
    14:  2:1,3:2:1,3
    15:  2:1,3:1,3:2
    16:  1,3:2:2:1,3
    17:  1,3:2:1,3:2
    18:  1,3:1,3:2:2
    19:  3:3:0,2:0,2
    20:  3:0,2:3:0,2
    21:  3:0,2:0,2:3
    22:  0,2:3:3:0,2
    23:  0,2:3:0,2:3
    24:  0,2:0,2:3:3
family= 2 2 0 0 new D4h genus #     5 is 0:1:0,1:2,3
     1:  0:1:0,1:2,3
     2:  0:1:2,3:0,1
     3:  0:0,1:1:2,3
     4:  0:0,1:2,3:1
     5:  0:2,3:1:0,1
     6:  0:2,3:0,1:1
     7:  1:0:0,1:2,3
     8:  1:0:2,3:0,1
     9:  1:0,1:0:2,3
    10:  1:0,1:2,3:0
    11:  1:2,3:0:0,1
    12:  1:2,3:0,1:0
    13:  0,1:0:1:2,3
    14:  0,1:0:2,3:1
    15:  0,1:1:0:2,3
    16:  0,1:1:2,3:0
    17:  0,1:2,3:0:1
    18:  0,1:2,3:1:0
    19:  2,3:0:1:0,1
    20:  2,3:0:0,1:1
    21:  2,3:1:0:0,1
    22:  2,3:1:0,1:0
    23:  2,3:0,1:0:1
    24:  2,3:0,1:1:0
    25:  1:2:1,2:0,3
    26:  1:2:0,3:1,2
    27:  1:1,2:2:0,3
    28:  1:1,2:0,3:2
    29:  1:0,3:2:1,2
    30:  1:0,3:1,2:2
    31:  2:1:1,2:0,3
    32:  2:1:0,3:1,2
    33:  2:1,2:1:0,3
    34:  2:1,2:0,3:1
    35:  2:0,3:1:1,2
    36:  2:0,3:1,2:1
    37:  1,2:1:2:0,3
    38:  1,2:1:0,3:2
    39:  1,2:2:1:0,3
    40:  1,2:2:0,3:1
    41:  1,2:0,3:1:2
    42:  1,2:0,3:2:1
    43:  0,3:1:2:1,2
    44:  0,3:1:1,2:2
    45:  0,3:2:1:1,2
    46:  0,3:2:1,2:1
    47:  0,3:1,2:1:2
    48:  0,3:1,2:2:1
    49:  2:3:2,3:0,1
    50:  2:3:0,1:2,3
    51:  2:2,3:3:0,1
    52:  2:2,3:0,1:3
    53:  2:0,1:3:2,3
    54:  2:0,1:2,3:3
    55:  3:2:2,3:0,1
    56:  3:2:0,1:2,3
    57:  3:2,3:2:0,1
    58:  3:2,3:0,1:2
    59:  3:0,1:2:2,3
    60:  3:0,1:2,3:2
    61:  2,3:2:3:0,1
    62:  2,3:2:0,1:3
    63:  2,3:3:2:0,1
    64:  2,3:3:0,1:2
    65:  2,3:0,1:2:3
    66:  2,3:0,1:3:2
    67:  0,1:2:3:2,3
    68:  0,1:2:2,3:3
    69:  0,1:3:2:2,3
    70:  0,1:3:2,3:2
    71:  0,1:2,3:2:3
    72:  0,1:2,3:3:2
    73:  3:0:0,3:1,2
    74:  3:0:1,2:0,3
    75:  3:0,3:0:1,2
    76:  3:0,3:1,2:0
    77:  3:1,2:0:0,3
    78:  3:1,2:0,3:0
    79:  0:3:0,3:1,2
    80:  0:3:1,2:0,3
    81:  0:0,3:3:1,2
    82:  0:0,3:1,2:3
    83:  0:1,2:3:0,3
    84:  0:1,2:0,3:3
    85:  0,3:3:0:1,2
    86:  0,3:3:1,2:0
    87:  0,3:0:3:1,2
    88:  0,3:0:1,2:3
    89:  0,3:1,2:3:0
    90:  0,3:1,2:0:3
    91:  1,2:3:0:0,3
    92:  1,2:3:0,3:0
    93:  1,2:0:3:0,3
    94:  1,2:0:0,3:3
    95:  1,2:0,3:3:0
    96:  1,2:0,3:0:3
family= 2 2 0 0 new D4h genus #     6 is 0:1:0,2:1,2
     1:  0:1:0,2:1,2
     2:  0:1:1,2:0,2
     3:  0:0,2:1:1,2
     4:  0:0,2:1,2:1
     5:  0:1,2:1:0,2
     6:  0:1,2:0,2:1
     7:  1:0:0,2:1,2
     8:  1:0:1,2:0,2
     9:  1:0,2:0:1,2
    10:  1:0,2:1,2:0
    11:  1:1,2:0:0,2
    12:  1:1,2:0,2:0
    13:  0,2:0:1:1,2
    14:  0,2:0:1,2:1
    15:  0,2:1:0:1,2
    16:  0,2:1:1,2:0
    17:  0,2:1,2:0:1
    18:  0,2:1,2:1:0
    19:  1,2:0:1:0,2
    20:  1,2:0:0,2:1
    21:  1,2:1:0:0,2
    22:  1,2:1:0,2:0
    23:  1,2:0,2:0:1
    24:  1,2:0,2:1:0
    25:  1:2:1,3:2,3
    26:  1:2:2,3:1,3
    27:  1:1,3:2:2,3
    28:  1:1,3:2,3:2
    29:  1:2,3:2:1,3
    30:  1:2,3:1,3:2
    31:  2:1:1,3:2,3
    32:  2:1:2,3:1,3
    33:  2:1,3:1:2,3
    34:  2:1,3:2,3:1
    35:  2:2,3:1:1,3
    36:  2:2,3:1,3:1
    37:  1,3:1:2:2,3
    38:  1,3:1:2,3:2
    39:  1,3:2:1:2,3
    40:  1,3:2:2,3:1
    41:  1,3:2,3:1:2
    42:  1,3:2,3:2:1
    43:  2,3:1:2:1,3
    44:  2,3:1:1,3:2
    45:  2,3:2:1:1,3
    46:  2,3:2:1,3:1
    47:  2,3:1,3:1:2
    48:  2,3:1,3:2:1
    49:  2:3:0,2:0,3
    50:  2:3:0,3:0,2
    51:  2:0,2:3:0,3
    52:  2:0,2:0,3:3
    53:  2:0,3:3:0,2
    54:  2:0,3:0,2:3
    55:  3:2:0,2:0,3
    56:  3:2:0,3:0,2
    57:  3:0,2:2:0,3
    58:  3:0,2:0,3:2
    59:  3:0,3:2:0,2
    60:  3:0,3:0,2:2
    61:  0,2:2:3:0,3
    62:  0,2:2:0,3:3
    63:  0,2:3:2:0,3
    64:  0,2:3:0,3:2
    65:  0,2:0,3:2:3
    66:  0,2:0,3:3:2
    67:  0,3:2:3:0,2
    68:  0,3:2:0,2:3
    69:  0,3:3:2:0,2
    70:  0,3:3:0,2:2
    71:  0,3:0,2:2:3
    72:  0,3:0,2:3:2
    73:  3:0:1,3:0,1
    74:  3:0:0,1:1,3
    75:  3:1,3:0:0,1
    76:  3:1,3:0,1:0
    77:  3:0,1:0:1,3
    78:  3:0,1:1,3:0
    79:  0:3:1,3:0,1
    80:  0:3:0,1:1,3
    81:  0:1,3:3:0,1
    82:  0:1,3:0,1:3
    83:  0:0,1:3:1,3
    84:  0:0,1:1,3:3
    85:  1,3:3:0:0,1
    86:  1,3:3:0,1:0
    87:  1,3:0:3:0,1
    88:  1,3:0:0,1:3
    89:  1,3:0,1:3:0
    90:  1,3:0,1:0:3
    91:  0,1:3:0:1,3
    92:  0,1:3:1,3:0
    93:  0,1:0:3:1,3
    94:  0,1:0:1,3:3
    95:  0,1:1,3:3:0
    96:  0,1:1,3:0:3
    97:  0:3:0,2:2,3
    98:  0:3:2,3:0,2
    99:  0:0,2:3:2,3
   100:  0:0,2:2,3:3
   101:  0:2,3:3:0,2
   102:  0:2,3:0,2:3
   103:  3:0:0,2:2,3
   104:  3:0:2,3:0,2
   105:  3:0,2:0:2,3
   106:  3:0,2:2,3:0
   107:  3:2,3:0:0,2
   108:  3:2,3:0,2:0
   109:  0,2:0:3:2,3
   110:  0,2:0:2,3:3
   111:  0,2:3:0:2,3
   112:  0,2:3:2,3:0
   113:  0,2:2,3:0:3
   114:  0,2:2,3:3:0
   115:  2,3:0:3:0,2
   116:  2,3:0:0,2:3
   117:  2,3:3:0:0,2
   118:  2,3:3:0,2:0
   119:  2,3:0,2:0:3
   120:  2,3:0,2:3:0
   121:  1:0:1,3:0,3
   122:  1:0:0,3:1,3
   123:  1:1,3:0:0,3
   124:  1:1,3:0,3:0
   125:  1:0,3:0:1,3
   126:  1:0,3:1,3:0
   127:  0:1:1,3:0,3
   128:  0:1:0,3:1,3
   129:  0:1,3:1:0,3
   130:  0:1,3:0,3:1
   131:  0:0,3:1:1,3
   132:  0:0,3:1,3:1
   133:  1,3:1:0:0,3
   134:  1,3:1:0,3:0
   135:  1,3:0:1:0,3
   136:  1,3:0:0,3:1
   137:  1,3:0,3:1:0
   138:  1,3:0,3:0:1
   139:  0,3:1:0:1,3
   140:  0,3:1:1,3:0
   141:  0,3:0:1:1,3
   142:  0,3:0:1,3:1
   143:  0,3:1,3:1:0
   144:  0,3:1,3:0:1
   145:  2:1:0,2:0,1
   146:  2:1:0,1:0,2
   147:  2:0,2:1:0,1
   148:  2:0,2:0,1:1
   149:  2:0,1:1:0,2
   150:  2:0,1:0,2:1
   151:  1:2:0,2:0,1
   152:  1:2:0,1:0,2
   153:  1:0,2:2:0,1
   154:  1:0,2:0,1:2
   155:  1:0,1:2:0,2
   156:  1:0,1:0,2:2
   157:  0,2:2:1:0,1
   158:  0,2:2:0,1:1
   159:  0,2:1:2:0,1
   160:  0,2:1:0,1:2
   161:  0,2:0,1:2:1
   162:  0,2:0,1:1:2
   163:  0,1:2:1:0,2
   164:  0,1:2:0,2:1
   165:  0,1:1:2:0,2
   166:  0,1:1:0,2:2
   167:  0,1:0,2:2:1
   168:  0,1:0,2:1:2
   169:  3:2:1,3:1,2
   170:  3:2:1,2:1,3
   171:  3:1,3:2:1,2
   172:  3:1,3:1,2:2
   173:  3:1,2:2:1,3
   174:  3:1,2:1,3:2
   175:  2:3:1,3:1,2
   176:  2:3:1,2:1,3
   177:  2:1,3:3:1,2
   178:  2:1,3:1,2:3
   179:  2:1,2:3:1,3
   180:  2:1,2:1,3:3
   181:  1,3:3:2:1,2
   182:  1,3:3:1,2:2
   183:  1,3:2:3:1,2
   184:  1,3:2:1,2:3
   185:  1,3:1,2:3:2
   186:  1,3:1,2:2:3
   187:  1,2:3:2:1,3
   188:  1,2:3:1,3:2
   189:  1,2:2:3:1,3
   190:  1,2:2:1,3:3
   191:  1,2:1,3:3:2
   192:  1,2:1,3:2:3
family= 2 2 0 0 new D4h genus #     7 is 0:1:0,2:1,3
     1:  0:1:0,2:1,3
     2:  0:1:1,3:0,2
     3:  0:0,2:1:1,3
     4:  0:0,2:1,3:1
     5:  0:1,3:1:0,2
     6:  0:1,3:0,2:1
     7:  1:0:0,2:1,3
     8:  1:0:1,3:0,2
     9:  1:0,2:0:1,3
    10:  1:0,2:1,3:0
    11:  1:1,3:0:0,2
    12:  1:1,3:0,2:0
    13:  0,2:0:1:1,3
    14:  0,2:0:1,3:1
    15:  0,2:1:0:1,3
    16:  0,2:1:1,3:0
    17:  0,2:1,3:0:1
    18:  0,2:1,3:1:0
    19:  1,3:0:1:0,2
    20:  1,3:0:0,2:1
    21:  1,3:1:0:0,2
    22:  1,3:1:0,2:0
    23:  1,3:0,2:0:1
    24:  1,3:0,2:1:0
    25:  1:2:1,3:0,2
    26:  1:2:0,2:1,3
    27:  1:1,3:2:0,2
    28:  1:1,3:0,2:2
    29:  1:0,2:2:1,3
    30:  1:0,2:1,3:2
    31:  2:1:1,3:0,2
    32:  2:1:0,2:1,3
    33:  2:1,3:1:0,2
    34:  2:1,3:0,2:1
    35:  2:0,2:1:1,3
    36:  2:0,2:1,3:1
    37:  1,3:1:2:0,2
    38:  1,3:1:0,2:2
    39:  1,3:2:1:0,2
    40:  1,3:2:0,2:1
    41:  1,3:0,2:1:2
    42:  1,3:0,2:2:1
    43:  0,2:1:2:1,3
    44:  0,2:1:1,3:2
    45:  0,2:2:1:1,3
    46:  0,2:2:1,3:1
    47:  0,2:1,3:1:2
    48:  0,2:1,3:2:1
    49:  2:3:0,2:1,3
    50:  2:3:1,3:0,2
    51:  2:0,2:3:1,3
    52:  2:0,2:1,3:3
    53:  2:1,3:3:0,2
    54:  2:1,3:0,2:3
    55:  3:2:0,2:1,3
    56:  3:2:1,3:0,2
    57:  3:0,2:2:1,3
    58:  3:0,2:1,3:2
    59:  3:1,3:2:0,2
    60:  3:1,3:0,2:2
    61:  0,2:2:3:1,3
    62:  0,2:2:1,3:3
    63:  0,2:3:2:1,3
    64:  0,2:3:1,3:2
    65:  0,2:1,3:2:3
    66:  0,2:1,3:3:2
    67:  1,3:2:3:0,2
    68:  1,3:2:0,2:3
    69:  1,3:3:2:0,2
    70:  1,3:3:0,2:2
    71:  1,3:0,2:2:3
    72:  1,3:0,2:3:2
    73:  3:0:1,3:0,2
    74:  3:0:0,2:1,3
    75:  3:1,3:0:0,2
    76:  3:1,3:0,2:0
    77:  3:0,2:0:1,3
    78:  3:0,2:1,3:0
    79:  0:3:1,3:0,2
    80:  0:3:0,2:1,3
    81:  0:1,3:3:0,2
    82:  0:1,3:0,2:3
    83:  0:0,2:3:1,3
    84:  0:0,2:1,3:3
    85:  1,3:3:0:0,2
    86:  1,3:3:0,2:0
    87:  1,3:0:3:0,2
    88:  1,3:0:0,2:3
    89:  1,3:0,2:3:0
    90:  1,3:0,2:0:3
    91:  0,2:3:0:1,3
    92:  0,2:3:1,3:0
    93:  0,2:0:3:1,3
    94:  0,2:0:1,3:3
    95:  0,2:1,3:3:0
    96:  0,2:1,3:0:3
family= 2 2 0 0 new D4h genus #     8 is 0:1:0,2:2,3
     1:  0:1:0,2:2,3
     2:  0:1:2,3:0,2
     3:  0:0,2:1:2,3
     4:  0:0,2:2,3:1
     5:  0:2,3:1:0,2
     6:  0:2,3:0,2:1
     7:  1:0:0,2:2,3
     8:  1:0:2,3:0,2
     9:  1:0,2:0:2,3
    10:  1:0,2:2,3:0
    11:  1:2,3:0:0,2
    12:  1:2,3:0,2:0
    13:  0,2:0:1:2,3
    14:  0,2:0:2,3:1
    15:  0,2:1:0:2,3
    16:  0,2:1:2,3:0
    17:  0,2:2,3:0:1
    18:  0,2:2,3:1:0
    19:  2,3:0:1:0,2
    20:  2,3:0:0,2:1
    21:  2,3:1:0:0,2
    22:  2,3:1:0,2:0
    23:  2,3:0,2:0:1
    24:  2,3:0,2:1:0
    25:  1:2:1,3:0,3
    26:  1:2:0,3:1,3
    27:  1:1,3:2:0,3
    28:  1:1,3:0,3:2
    29:  1:0,3:2:1,3
    30:  1:0,3:1,3:2
    31:  2:1:1,3:0,3
    32:  2:1:0,3:1,3
    33:  2:1,3:1:0,3
    34:  2:1,3:0,3:1
    35:  2:0,3:1:1,3
    36:  2:0,3:1,3:1
    37:  1,3:1:2:0,3
    38:  1,3:1:0,3:2
    39:  1,3:2:1:0,3
    40:  1,3:2:0,3:1
    41:  1,3:0,3:1:2
    42:  1,3:0,3:2:1
    43:  0,3:1:2:1,3
    44:  0,3:1:1,3:2
    45:  0,3:2:1:1,3
    46:  0,3:2:1,3:1
    47:  0,3:1,3:1:2
    48:  0,3:1,3:2:1
    49:  2:3:0,2:0,1
    50:  2:3:0,1:0,2
    51:  2:0,2:3:0,1
    52:  2:0,2:0,1:3
    53:  2:0,1:3:0,2
    54:  2:0,1:0,2:3
    55:  3:2:0,2:0,1
    56:  3:2:0,1:0,2
    57:  3:0,2:2:0,1
    58:  3:0,2:0,1:2
    59:  3:0,1:2:0,2
    60:  3:0,1:0,2:2
    61:  0,2:2:3:0,1
    62:  0,2:2:0,1:3
    63:  0,2:3:2:0,1
    64:  0,2:3:0,1:2
    65:  0,2:0,1:2:3
    66:  0,2:0,1:3:2
    67:  0,1:2:3:0,2
    68:  0,1:2:0,2:3
    69:  0,1:3:2:0,2
    70:  0,1:3:0,2:2
    71:  0,1:0,2:2:3
    72:  0,1:0,2:3:2
    73:  3:0:1,3:1,2
    74:  3:0:1,2:1,3
    75:  3:1,3:0:1,2
    76:  3:1,3:1,2:0
    77:  3:1,2:0:1,3
    78:  3:1,2:1,3:0
    79:  0:3:1,3:1,2
    80:  0:3:1,2:1,3
    81:  0:1,3:3:1,2
    82:  0:1,3:1,2:3
    83:  0:1,2:3:1,3
    84:  0:1,2:1,3:3
    85:  1,3:3:0:1,2
    86:  1,3:3:1,2:0
    87:  1,3:0:3:1,2
    88:  1,3:0:1,2:3
    89:  1,3:1,2:3:0
    90:  1,3:1,2:0:3
    91:  1,2:3:0:1,3
    92:  1,2:3:1,3:0
    93:  1,2:0:3:1,3
    94:  1,2:0:1,3:3
    95:  1,2:1,3:3:0
    96:  1,2:1,3:0:3
    97:  0:3:0,2:1,2
    98:  0:3:1,2:0,2
    99:  0:0,2:3:1,2
   100:  0:0,2:1,2:3
   101:  0:1,2:3:0,2
   102:  0:1,2:0,2:3
   103:  3:0:0,2:1,2
   104:  3:0:1,2:0,2
   105:  3:0,2:0:1,2
   106:  3:0,2:1,2:0
   107:  3:1,2:0:0,2
   108:  3:1,2:0,2:0
   109:  0,2:0:3:1,2
   110:  0,2:0:1,2:3
   111:  0,2:3:0:1,2
   112:  0,2:3:1,2:0
   113:  0,2:1,2:0:3
   114:  0,2:1,2:3:0
   115:  1,2:0:3:0,2
   116:  1,2:0:0,2:3
   117:  1,2:3:0:0,2
   118:  1,2:3:0,2:0
   119:  1,2:0,2:0:3
   120:  1,2:0,2:3:0
   121:  1:0:1,3:2,3
   122:  1:0:2,3:1,3
   123:  1:1,3:0:2,3
   124:  1:1,3:2,3:0
   125:  1:2,3:0:1,3
   126:  1:2,3:1,3:0
   127:  0:1:1,3:2,3
   128:  0:1:2,3:1,3
   129:  0:1,3:1:2,3
   130:  0:1,3:2,3:1
   131:  0:2,3:1:1,3
   132:  0:2,3:1,3:1
   133:  1,3:1:0:2,3
   134:  1,3:1:2,3:0
   135:  1,3:0:1:2,3
   136:  1,3:0:2,3:1
   137:  1,3:2,3:1:0
   138:  1,3:2,3:0:1
   139:  2,3:1:0:1,3
   140:  2,3:1:1,3:0
   141:  2,3:0:1:1,3
   142:  2,3:0:1,3:1
   143:  2,3:1,3:1:0
   144:  2,3:1,3:0:1
   145:  2:1:0,2:0,3
   146:  2:1:0,3:0,2
   147:  2:0,2:1:0,3
   148:  2:0,2:0,3:1
   149:  2:0,3:1:0,2
   150:  2:0,3:0,2:1
   151:  1:2:0,2:0,3
   152:  1:2:0,3:0,2
   153:  1:0,2:2:0,3
   154:  1:0,2:0,3:2
   155:  1:0,3:2:0,2
   156:  1:0,3:0,2:2
   157:  0,2:2:1:0,3
   158:  0,2:2:0,3:1
   159:  0,2:1:2:0,3
   160:  0,2:1:0,3:2
   161:  0,2:0,3:2:1
   162:  0,2:0,3:1:2
   163:  0,3:2:1:0,2
   164:  0,3:2:0,2:1
   165:  0,3:1:2:0,2
   166:  0,3:1:0,2:2
   167:  0,3:0,2:2:1
   168:  0,3:0,2:1:2
   169:  3:2:1,3:0,1
   170:  3:2:0,1:1,3
   171:  3:1,3:2:0,1
   172:  3:1,3:0,1:2
   173:  3:0,1:2:1,3
   174:  3:0,1:1,3:2
   175:  2:3:1,3:0,1
   176:  2:3:0,1:1,3
   177:  2:1,3:3:0,1
   178:  2:1,3:0,1:3
   179:  2:0,1:3:1,3
   180:  2:0,1:1,3:3
   181:  1,3:3:2:0,1
   182:  1,3:3:0,1:2
   183:  1,3:2:3:0,1
   184:  1,3:2:0,1:3
   185:  1,3:0,1:3:2
   186:  1,3:0,1:2:3
   187:  0,1:3:2:1,3
   188:  0,1:3:1,3:2
   189:  0,1:2:3:1,3
   190:  0,1:2:1,3:3
   191:  0,1:1,3:3:2
   192:  0,1:1,3:2:3
family= 2 2 0 0 new D4h genus #     9 is 0:1:0,3:1,2
     1:  0:1:0,3:1,2
     2:  0:1:1,2:0,3
     3:  0:0,3:1:1,2
     4:  0:0,3:1,2:1
     5:  0:1,2:1:0,3
     6:  0:1,2:0,3:1
     7:  1:0:0,3:1,2
     8:  1:0:1,2:0,3
     9:  1:0,3:0:1,2
    10:  1:0,3:1,2:0
    11:  1:1,2:0:0,3
    12:  1:1,2:0,3:0
    13:  0,3:0:1:1,2
    14:  0,3:0:1,2:1
    15:  0,3:1:0:1,2
    16:  0,3:1:1,2:0
    17:  0,3:1,2:0:1
    18:  0,3:1,2:1:0
    19:  1,2:0:1:0,3
    20:  1,2:0:0,3:1
    21:  1,2:1:0:0,3
    22:  1,2:1:0,3:0
    23:  1,2:0,3:0:1
    24:  1,2:0,3:1:0
    25:  1:2:0,1:2,3
    26:  1:2:2,3:0,1
    27:  1:0,1:2:2,3
    28:  1:0,1:2,3:2
    29:  1:2,3:2:0,1
    30:  1:2,3:0,1:2
    31:  2:1:0,1:2,3
    32:  2:1:2,3:0,1
    33:  2:0,1:1:2,3
    34:  2:0,1:2,3:1
    35:  2:2,3:1:0,1
    36:  2:2,3:0,1:1
    37:  0,1:1:2:2,3
    38:  0,1:1:2,3:2
    39:  0,1:2:1:2,3
    40:  0,1:2:2,3:1
    41:  0,1:2,3:1:2
    42:  0,1:2,3:2:1
    43:  2,3:1:2:0,1
    44:  2,3:1:0,1:2
    45:  2,3:2:1:0,1
    46:  2,3:2:0,1:1
    47:  2,3:0,1:1:2
    48:  2,3:0,1:2:1
    49:  2:3:1,2:0,3
    50:  2:3:0,3:1,2
    51:  2:1,2:3:0,3
    52:  2:1,2:0,3:3
    53:  2:0,3:3:1,2
    54:  2:0,3:1,2:3
    55:  3:2:1,2:0,3
    56:  3:2:0,3:1,2
    57:  3:1,2:2:0,3
    58:  3:1,2:0,3:2
    59:  3:0,3:2:1,2
    60:  3:0,3:1,2:2
    61:  1,2:2:3:0,3
    62:  1,2:2:0,3:3
    63:  1,2:3:2:0,3
    64:  1,2:3:0,3:2
    65:  1,2:0,3:2:3
    66:  1,2:0,3:3:2
    67:  0,3:2:3:1,2
    68:  0,3:2:1,2:3
    69:  0,3:3:2:1,2
    70:  0,3:3:1,2:2
    71:  0,3:1,2:2:3
    72:  0,3:1,2:3:2
    73:  3:0:2,3:0,1
    74:  3:0:0,1:2,3
    75:  3:2,3:0:0,1
    76:  3:2,3:0,1:0
    77:  3:0,1:0:2,3
    78:  3:0,1:2,3:0
    79:  0:3:2,3:0,1
    80:  0:3:0,1:2,3
    81:  0:2,3:3:0,1
    82:  0:2,3:0,1:3
    83:  0:0,1:3:2,3
    84:  0:0,1:2,3:3
    85:  2,3:3:0:0,1
    86:  2,3:3:0,1:0
    87:  2,3:0:3:0,1
    88:  2,3:0:0,1:3
    89:  2,3:0,1:3:0
    90:  2,3:0,1:0:3
    91:  0,1:3:0:2,3
    92:  0,1:3:2,3:0
    93:  0,1:0:3:2,3
    94:  0,1:0:2,3:3
    95:  0,1:2,3:3:0
    96:  0,1:2,3:0:3
family= 2 2 0 0 new D4h genus #    10 is 0:1:0,3:2,3
     1:  0:1:0,3:2,3
     2:  0:1:2,3:0,3
     3:  0:0,3:1:2,3
     4:  0:0,3:2,3:1
     5:  0:2,3:1:0,3
     6:  0:2,3:0,3:1
     7:  1:0:0,3:2,3
     8:  1:0:2,3:0,3
     9:  1:0,3:0:2,3
    10:  1:0,3:2,3:0
    11:  1:2,3:0:0,3
    12:  1:2,3:0,3:0
    13:  0,3:0:1:2,3
    14:  0,3:0:2,3:1
    15:  0,3:1:0:2,3
    16:  0,3:1:2,3:0
    17:  0,3:2,3:0:1
    18:  0,3:2,3:1:0
    19:  2,3:0:1:0,3
    20:  2,3:0:0,3:1
    21:  2,3:1:0:0,3
    22:  2,3:1:0,3:0
    23:  2,3:0,3:0:1
    24:  2,3:0,3:1:0
    25:  1:2:0,1:0,3
    26:  1:2:0,3:0,1
    27:  1:0,1:2:0,3
    28:  1:0,1:0,3:2
    29:  1:0,3:2:0,1
    30:  1:0,3:0,1:2
    31:  2:1:0,1:0,3
    32:  2:1:0,3:0,1
    33:  2:0,1:1:0,3
    34:  2:0,1:0,3:1
    35:  2:0,3:1:0,1
    36:  2:0,3:0,1:1
    37:  0,1:1:2:0,3
    38:  0,1:1:0,3:2
    39:  0,1:2:1:0,3
    40:  0,1:2:0,3:1
    41:  0,1:0,3:1:2
    42:  0,1:0,3:2:1
    43:  0,3:1:2:0,1
    44:  0,3:1:0,1:2
    45:  0,3:2:1:0,1
    46:  0,3:2:0,1:1
    47:  0,3:0,1:1:2
    48:  0,3:0,1:2:1
    49:  2:3:1,2:0,1
    50:  2:3:0,1:1,2
    51:  2:1,2:3:0,1
    52:  2:1,2:0,1:3
    53:  2:0,1:3:1,2
    54:  2:0,1:1,2:3
    55:  3:2:1,2:0,1
    56:  3:2:0,1:1,2
    57:  3:1,2:2:0,1
    58:  3:1,2:0,1:2
    59:  3:0,1:2:1,2
    60:  3:0,1:1,2:2
    61:  1,2:2:3:0,1
    62:  1,2:2:0,1:3
    63:  1,2:3:2:0,1
    64:  1,2:3:0,1:2
    65:  1,2:0,1:2:3
    66:  1,2:0,1:3:2
    67:  0,1:2:3:1,2
    68:  0,1:2:1,2:3
    69:  0,1:3:2:1,2
    70:  0,1:3:1,2:2
    71:  0,1:1,2:2:3
    72:  0,1:1,2:3:2
    73:  3:0:2,3:1,2
    74:  3:0:1,2:2,3
    75:  3:2,3:0:1,2
    76:  3:2,3:1,2:0
    77:  3:1,2:0:2,3
    78:  3:1,2:2,3:0
    79:  0:3:2,3:1,2
    80:  0:3:1,2:2,3
    81:  0:2,3:3:1,2
    82:  0:2,3:1,2:3
    83:  0:1,2:3:2,3
    84:  0:1,2:2,3:3
    85:  2,3:3:0:1,2
    86:  2,3:3:1,2:0
    87:  2,3:0:3:1,2
    88:  2,3:0:1,2:3
    89:  2,3:1,2:3:0
    90:  2,3:1,2:0:3
    91:  1,2:3:0:2,3
    92:  1,2:3:2,3:0
    93:  1,2:0:3:2,3
    94:  1,2:0:2,3:3
    95:  1,2:2,3:3:0
    96:  1,2:2,3:0:3
    97:  0:3:0,1:1,2
    98:  0:3:1,2:0,1
    99:  0:0,1:3:1,2
   100:  0:0,1:1,2:3
   101:  0:1,2:3:0,1
   102:  0:1,2:0,1:3
   103:  3:0:0,1:1,2
   104:  3:0:1,2:0,1
   105:  3:0,1:0:1,2
   106:  3:0,1:1,2:0
   107:  3:1,2:0:0,1
   108:  3:1,2:0,1:0
   109:  0,1:0:3:1,2
   110:  0,1:0:1,2:3
   111:  0,1:3:0:1,2
   112:  0,1:3:1,2:0
   113:  0,1:1,2:0:3
   114:  0,1:1,2:3:0
   115:  1,2:0:3:0,1
   116:  1,2:0:0,1:3
   117:  1,2:3:0:0,1
   118:  1,2:3:0,1:0
   119:  1,2:0,1:0:3
   120:  1,2:0,1:3:0
   121:  1:0:1,2:2,3
   122:  1:0:2,3:1,2
   123:  1:1,2:0:2,3
   124:  1:1,2:2,3:0
   125:  1:2,3:0:1,2
   126:  1:2,3:1,2:0
   127:  0:1:1,2:2,3
   128:  0:1:2,3:1,2
   129:  0:1,2:1:2,3
   130:  0:1,2:2,3:1
   131:  0:2,3:1:1,2
   132:  0:2,3:1,2:1
   133:  1,2:1:0:2,3
   134:  1,2:1:2,3:0
   135:  1,2:0:1:2,3
   136:  1,2:0:2,3:1
   137:  1,2:2,3:1:0
   138:  1,2:2,3:0:1
   139:  2,3:1:0:1,2
   140:  2,3:1:1,2:0
   141:  2,3:0:1:1,2
   142:  2,3:0:1,2:1
   143:  2,3:1,2:1:0
   144:  2,3:1,2:0:1
   145:  2:1:2,3:0,3
   146:  2:1:0,3:2,3
   147:  2:2,3:1:0,3
   148:  2:2,3:0,3:1
   149:  2:0,3:1:2,3
   150:  2:0,3:2,3:1
   151:  1:2:2,3:0,3
   152:  1:2:0,3:2,3
   153:  1:2,3:2:0,3
   154:  1:2,3:0,3:2
   155:  1:0,3:2:2,3
   156:  1:0,3:2,3:2
   157:  2,3:2:1:0,3
   158:  2,3:2:0,3:1
   159:  2,3:1:2:0,3
   160:  2,3:1:0,3:2
   161:  2,3:0,3:2:1
   162:  2,3:0,3:1:2
   163:  0,3:2:1:2,3
   164:  0,3:2:2,3:1
   165:  0,3:1:2:2,3
   166:  0,3:1:2,3:2
   167:  0,3:2,3:2:1
   168:  0,3:2,3:1:2
   169:  3:2:0,3:0,1
   170:  3:2:0,1:0,3
   171:  3:0,3:2:0,1
   172:  3:0,3:0,1:2
   173:  3:0,1:2:0,3
   174:  3:0,1:0,3:2
   175:  2:3:0,3:0,1
   176:  2:3:0,1:0,3
   177:  2:0,3:3:0,1
   178:  2:0,3:0,1:3
   179:  2:0,1:3:0,3
   180:  2:0,1:0,3:3
   181:  0,3:3:2:0,1
   182:  0,3:3:0,1:2
   183:  0,3:2:3:0,1
   184:  0,3:2:0,1:3
   185:  0,3:0,1:3:2
   186:  0,3:0,1:2:3
   187:  0,1:3:2:0,3
   188:  0,1:3:0,3:2
   189:  0,1:2:3:0,3
   190:  0,1:2:0,3:3
   191:  0,1:0,3:3:2
   192:  0,1:0,3:2:3
family= 2 2 0 0 new D4h genus #    11 is 0:1:2,3:2,3
     1:  0:1:2,3:2,3
     2:  0:2,3:1:2,3
     3:  0:2,3:2,3:1
     4:  1:0:2,3:2,3
     5:  1:2,3:0:2,3
     6:  1:2,3:2,3:0
     7:  2,3:0:1:2,3
     8:  2,3:0:2,3:1
     9:  2,3:1:0:2,3
    10:  2,3:1:2,3:0
    11:  2,3:2,3:0:1
    12:  2,3:2,3:1:0
    13:  1:2:0,3:0,3
    14:  1:0,3:2:0,3
    15:  1:0,3:0,3:2
    16:  2:1:0,3:0,3
    17:  2:0,3:1:0,3
    18:  2:0,3:0,3:1
    19:  0,3:1:2:0,3
    20:  0,3:1:0,3:2
    21:  0,3:2:1:0,3
    22:  0,3:2:0,3:1
    23:  0,3:0,3:1:2
    24:  0,3:0,3:2:1
    25:  2:3:0,1:0,1
    26:  2:0,1:3:0,1
    27:  2:0,1:0,1:3
    28:  3:2:0,1:0,1
    29:  3:0,1:2:0,1
    30:  3:0,1:0,1:2
    31:  0,1:2:3:0,1
    32:  0,1:2:0,1:3
    33:  0,1:3:2:0,1
    34:  0,1:3:0,1:2
    35:  0,1:0,1:2:3
    36:  0,1:0,1:3:2
    37:  3:0:1,2:1,2
    38:  3:1,2:0:1,2
    39:  3:1,2:1,2:0
    40:  0:3:1,2:1,2
    41:  0:1,2:3:1,2
    42:  0:1,2:1,2:3
    43:  1,2:3:0:1,2
    44:  1,2:3:1,2:0
    45:  1,2:0:3:1,2
    46:  1,2:0:1,2:3
    47:  1,2:1,2:3:0
    48:  1,2:1,2:0:3
family= 2 2 0 0 new D4h genus #    12 is 0:2:0,1:1,2
     1:  0:2:0,1:1,2
     2:  0:2:1,2:0,1
     3:  0:0,1:2:1,2
     4:  0:0,1:1,2:2
     5:  0:1,2:2:0,1
     6:  0:1,2:0,1:2
     7:  2:0:0,1:1,2
     8:  2:0:1,2:0,1
     9:  2:0,1:0:1,2
    10:  2:0,1:1,2:0
    11:  2:1,2:0:0,1
    12:  2:1,2:0,1:0
    13:  0,1:0:2:1,2
    14:  0,1:0:1,2:2
    15:  0,1:2:0:1,2
    16:  0,1:2:1,2:0
    17:  0,1:1,2:0:2
    18:  0,1:1,2:2:0
    19:  1,2:0:2:0,1
    20:  1,2:0:0,1:2
    21:  1,2:2:0:0,1
    22:  1,2:2:0,1:0
    23:  1,2:0,1:0:2
    24:  1,2:0,1:2:0
    25:  1:3:1,2:2,3
    26:  1:3:2,3:1,2
    27:  1:1,2:3:2,3
    28:  1:1,2:2,3:3
    29:  1:2,3:3:1,2
    30:  1:2,3:1,2:3
    31:  3:1:1,2:2,3
    32:  3:1:2,3:1,2
    33:  3:1,2:1:2,3
    34:  3:1,2:2,3:1
    35:  3:2,3:1:1,2
    36:  3:2,3:1,2:1
    37:  1,2:1:3:2,3
    38:  1,2:1:2,3:3
    39:  1,2:3:1:2,3
    40:  1,2:3:2,3:1
    41:  1,2:2,3:1:3
    42:  1,2:2,3:3:1
    43:  2,3:1:3:1,2
    44:  2,3:1:1,2:3
    45:  2,3:3:1:1,2
    46:  2,3:3:1,2:1
    47:  2,3:1,2:1:3
    48:  2,3:1,2:3:1
    49:  2:0:2,3:0,3
    50:  2:0:0,3:2,3
    51:  2:2,3:0:0,3
    52:  2:2,3:0,3:0
    53:  2:0,3:0:2,3
    54:  2:0,3:2,3:0
    55:  0:2:2,3:0,3
    56:  0:2:0,3:2,3
    57:  0:2,3:2:0,3
    58:  0:2,3:0,3:2
    59:  0:0,3:2:2,3
    60:  0:0,3:2,3:2
    61:  2,3:2:0:0,3
    62:  2,3:2:0,3:0
    63:  2,3:0:2:0,3
    64:  2,3:0:0,3:2
    65:  2,3:0,3:2:0
    66:  2,3:0,3:0:2
    67:  0,3:2:0:2,3
    68:  0,3:2:2,3:0
    69:  0,3:0:2:2,3
    70:  0,3:0:2,3:2
    71:  0,3:2,3:2:0
    72:  0,3:2,3:0:2
    73:  3:1:0,3:0,1
    74:  3:1:0,1:0,3
    75:  3:0,3:1:0,1
    76:  3:0,3:0,1:1
    77:  3:0,1:1:0,3
    78:  3:0,1:0,3:1
    79:  1:3:0,3:0,1
    80:  1:3:0,1:0,3
    81:  1:0,3:3:0,1
    82:  1:0,3:0,1:3
    83:  1:0,1:3:0,3
    84:  1:0,1:0,3:3
    85:  0,3:3:1:0,1
    86:  0,3:3:0,1:1
    87:  0,3:1:3:0,1
    88:  0,3:1:0,1:3
    89:  0,3:0,1:3:1
    90:  0,3:0,1:1:3
    91:  0,1:3:1:0,3
    92:  0,1:3:0,3:1
    93:  0,1:1:3:0,3
    94:  0,1:1:0,3:3
    95:  0,1:0,3:3:1
    96:  0,1:0,3:1:3
family= 2 2 0 0 new D4h genus #    13 is 0:2:0,1:1,3
     1:  0:2:0,1:1,3
     2:  0:2:1,3:0,1
     3:  0:0,1:2:1,3
     4:  0:0,1:1,3:2
     5:  0:1,3:2:0,1
     6:  0:1,3:0,1:2
     7:  2:0:0,1:1,3
     8:  2:0:1,3:0,1
     9:  2:0,1:0:1,3
    10:  2:0,1:1,3:0
    11:  2:1,3:0:0,1
    12:  2:1,3:0,1:0
    13:  0,1:0:2:1,3
    14:  0,1:0:1,3:2
    15:  0,1:2:0:1,3
    16:  0,1:2:1,3:0
    17:  0,1:1,3:0:2
    18:  0,1:1,3:2:0
    19:  1,3:0:2:0,1
    20:  1,3:0:0,1:2
    21:  1,3:2:0:0,1
    22:  1,3:2:0,1:0
    23:  1,3:0,1:0:2
    24:  1,3:0,1:2:0
    25:  1:3:1,2:0,2
    26:  1:3:0,2:1,2
    27:  1:1,2:3:0,2
    28:  1:1,2:0,2:3
    29:  1:0,2:3:1,2
    30:  1:0,2:1,2:3
    31:  3:1:1,2:0,2
    32:  3:1:0,2:1,2
    33:  3:1,2:1:0,2
    34:  3:1,2:0,2:1
    35:  3:0,2:1:1,2
    36:  3:0,2:1,2:1
    37:  1,2:1:3:0,2
    38:  1,2:1:0,2:3
    39:  1,2:3:1:0,2
    40:  1,2:3:0,2:1
    41:  1,2:0,2:1:3
    42:  1,2:0,2:3:1
    43:  0,2:1:3:1,2
    44:  0,2:1:1,2:3
    45:  0,2:3:1:1,2
    46:  0,2:3:1,2:1
    47:  0,2:1,2:1:3
    48:  0,2:1,2:3:1
    49:  2:0:2,3:1,3
    50:  2:0:1,3:2,3
    51:  2:2,3:0:1,3
    52:  2:2,3:1,3:0
    53:  2:1,3:0:2,3
    54:  2:1,3:2,3:0
    55:  0:2:2,3:1,3
    56:  0:2:1,3:2,3
    57:  0:2,3:2:1,3
    58:  0:2,3:1,3:2
    59:  0:1,3:2:2,3
    60:  0:1,3:2,3:2
    61:  2,3:2:0:1,3
    62:  2,3:2:1,3:0
    63:  2,3:0:2:1,3
    64:  2,3:0:1,3:2
    65:  2,3:1,3:2:0
    66:  2,3:1,3:0:2
    67:  1,3:2:0:2,3
    68:  1,3:2:2,3:0
    69:  1,3:0:2:2,3
    70:  1,3:0:2,3:2
    71:  1,3:2,3:2:0
    72:  1,3:2,3:0:2
    73:  3:1:0,3:0,2
    74:  3:1:0,2:0,3
    75:  3:0,3:1:0,2
    76:  3:0,3:0,2:1
    77:  3:0,2:1:0,3
    78:  3:0,2:0,3:1
    79:  1:3:0,3:0,2
    80:  1:3:0,2:0,3
    81:  1:0,3:3:0,2
    82:  1:0,3:0,2:3
    83:  1:0,2:3:0,3
    84:  1:0,2:0,3:3
    85:  0,3:3:1:0,2
    86:  0,3:3:0,2:1
    87:  0,3:1:3:0,2
    88:  0,3:1:0,2:3
    89:  0,3:0,2:3:1
    90:  0,3:0,2:1:3
    91:  0,2:3:1:0,3
    92:  0,2:3:0,3:1
    93:  0,2:1:3:0,3
    94:  0,2:1:0,3:3
    95:  0,2:0,3:3:1
    96:  0,2:0,3:1:3
    97:  0:2:0,3:1,3
    98:  0:2:1,3:0,3
    99:  0:0,3:2:1,3
   100:  0:0,3:1,3:2
   101:  0:1,3:2:0,3
   102:  0:1,3:0,3:2
   103:  2:0:0,3:1,3
   104:  2:0:1,3:0,3
   105:  2:0,3:0:1,3
   106:  2:0,3:1,3:0
   107:  2:1,3:0:0,3
   108:  2:1,3:0,3:0
   109:  0,3:0:2:1,3
   110:  0,3:0:1,3:2
   111:  0,3:2:0:1,3
   112:  0,3:2:1,3:0
   113:  0,3:1,3:0:2
   114:  0,3:1,3:2:0
   115:  1,3:0:2:0,3
   116:  1,3:0:0,3:2
   117:  1,3:2:0:0,3
   118:  1,3:2:0,3:0
   119:  1,3:0,3:0:2
   120:  1,3:0,3:2:0
   121:  1:3:0,1:0,2
   122:  1:3:0,2:0,1
   123:  1:0,1:3:0,2
   124:  1:0,1:0,2:3
   125:  1:0,2:3:0,1
   126:  1:0,2:0,1:3
   127:  3:1:0,1:0,2
   128:  3:1:0,2:0,1
   129:  3:0,1:1:0,2
   130:  3:0,1:0,2:1
   131:  3:0,2:1:0,1
   132:  3:0,2:0,1:1
   133:  0,1:1:3:0,2
   134:  0,1:1:0,2:3
   135:  0,1:3:1:0,2
   136:  0,1:3:0,2:1
   137:  0,1:0,2:1:3
   138:  0,1:0,2:3:1
   139:  0,2:1:3:0,1
   140:  0,2:1:0,1:3
   141:  0,2:3:1:0,1
   142:  0,2:3:0,1:1
   143:  0,2:0,1:1:3
   144:  0,2:0,1:3:1
   145:  2:0:1,2:1,3
   146:  2:0:1,3:1,2
   147:  2:1,2:0:1,3
   148:  2:1,2:1,3:0
   149:  2:1,3:0:1,2
   150:  2:1,3:1,2:0
   151:  0:2:1,2:1,3
   152:  0:2:1,3:1,2
   153:  0:1,2:2:1,3
   154:  0:1,2:1,3:2
   155:  0:1,3:2:1,2
   156:  0:1,3:1,2:2
   157:  1,2:2:0:1,3
   158:  1,2:2:1,3:0
   159:  1,2:0:2:1,3
   160:  1,2:0:1,3:2
   161:  1,2:1,3:2:0
   162:  1,2:1,3:0:2
   163:  1,3:2:0:1,2
   164:  1,3:2:1,2:0
   165:  1,3:0:2:1,2
   166:  1,3:0:1,2:2
   167:  1,3:1,2:2:0
   168:  1,3:1,2:0:2
   169:  3:1:2,3:0,2
   170:  3:1:0,2:2,3
   171:  3:2,3:1:0,2
   172:  3:2,3:0,2:1
   173:  3:0,2:1:2,3
   174:  3:0,2:2,3:1
   175:  1:3:2,3:0,2
   176:  1:3:0,2:2,3
   177:  1:2,3:3:0,2
   178:  1:2,3:0,2:3
   179:  1:0,2:3:2,3
   180:  1:0,2:2,3:3
   181:  2,3:3:1:0,2
   182:  2,3:3:0,2:1
   183:  2,3:1:3:0,2
   184:  2,3:1:0,2:3
   185:  2,3:0,2:3:1
   186:  2,3:0,2:1:3
   187:  0,2:3:1:2,3
   188:  0,2:3:2,3:1
   189:  0,2:1:3:2,3
   190:  0,2:1:2,3:3
   191:  0,2:2,3:3:1
   192:  0,2:2,3:1:3
family= 2 2 0 0 new D4h genus #    14 is 0:2:0,1:2,3
     1:  0:2:0,1:2,3
     2:  0:2:2,3:0,1
     3:  0:0,1:2:2,3
     4:  0:0,1:2,3:2
     5:  0:2,3:2:0,1
     6:  0:2,3:0,1:2
     7:  2:0:0,1:2,3
     8:  2:0:2,3:0,1
     9:  2:0,1:0:2,3
    10:  2:0,1:2,3:0
    11:  2:2,3:0:0,1
    12:  2:2,3:0,1:0
    13:  0,1:0:2:2,3
    14:  0,1:0:2,3:2
    15:  0,1:2:0:2,3
    16:  0,1:2:2,3:0
    17:  0,1:2,3:0:2
    18:  0,1:2,3:2:0
    19:  2,3:0:2:0,1
    20:  2,3:0:0,1:2
    21:  2,3:2:0:0,1
    22:  2,3:2:0,1:0
    23:  2,3:0,1:0:2
    24:  2,3:0,1:2:0
    25:  1:3:1,2:0,3
    26:  1:3:0,3:1,2
    27:  1:1,2:3:0,3
    28:  1:1,2:0,3:3
    29:  1:0,3:3:1,2
    30:  1:0,3:1,2:3
    31:  3:1:1,2:0,3
    32:  3:1:0,3:1,2
    33:  3:1,2:1:0,3
    34:  3:1,2:0,3:1
    35:  3:0,3:1:1,2
    36:  3:0,3:1,2:1
    37:  1,2:1:3:0,3
    38:  1,2:1:0,3:3
    39:  1,2:3:1:0,3
    40:  1,2:3:0,3:1
    41:  1,2:0,3:1:3
    42:  1,2:0,3:3:1
    43:  0,3:1:3:1,2
    44:  0,3:1:1,2:3
    45:  0,3:3:1:1,2
    46:  0,3:3:1,2:1
    47:  0,3:1,2:1:3
    48:  0,3:1,2:3:1
    49:  0:2:0,3:1,2
    50:  0:2:1,2:0,3
    51:  0:0,3:2:1,2
    52:  0:0,3:1,2:2
    53:  0:1,2:2:0,3
    54:  0:1,2:0,3:2
    55:  2:0:0,3:1,2
    56:  2:0:1,2:0,3
    57:  2:0,3:0:1,2
    58:  2:0,3:1,2:0
    59:  2:1,2:0:0,3
    60:  2:1,2:0,3:0
    61:  0,3:0:2:1,2
    62:  0,3:0:1,2:2
    63:  0,3:2:0:1,2
    64:  0,3:2:1,2:0
    65:  0,3:1,2:0:2
    66:  0,3:1,2:2:0
    67:  1,2:0:2:0,3
    68:  1,2:0:0,3:2
    69:  1,2:2:0:0,3
    70:  1,2:2:0,3:0
    71:  1,2:0,3:0:2
    72:  1,2:0,3:2:0
    73:  1:3:0,1:2,3
    74:  1:3:2,3:0,1
    75:  1:0,1:3:2,3
    76:  1:0,1:2,3:3
    77:  1:2,3:3:0,1
    78:  1:2,3:0,1:3
    79:  3:1:0,1:2,3
    80:  3:1:2,3:0,1
    81:  3:0,1:1:2,3
    82:  3:0,1:2,3:1
    83:  3:2,3:1:0,1
    84:  3:2,3:0,1:1
    85:  0,1:1:3:2,3
    86:  0,1:1:2,3:3
    87:  0,1:3:1:2,3
    88:  0,1:3:2,3:1
    89:  0,1:2,3:1:3
    90:  0,1:2,3:3:1
    91:  2,3:1:3:0,1
    92:  2,3:1:0,1:3
    93:  2,3:3:1:0,1
    94:  2,3:3:0,1:1
    95:  2,3:0,1:1:3
    96:  2,3:0,1:3:1
family= 2 2 0 0 new D4h genus #    15 is 0:2:0,2:1,3
     1:  0:2:0,2:1,3
     2:  0:2:1,3:0,2
     3:  0:0,2:2:1,3
     4:  0:0,2:1,3:2
     5:  0:1,3:2:0,2
     6:  0:1,3:0,2:2
     7:  2:0:0,2:1,3
     8:  2:0:1,3:0,2
     9:  2:0,2:0:1,3
    10:  2:0,2:1,3:0
    11:  2:1,3:0:0,2
    12:  2:1,3:0,2:0
    13:  0,2:0:2:1,3
    14:  0,2:0:1,3:2
    15:  0,2:2:0:1,3
    16:  0,2:2:1,3:0
    17:  0,2:1,3:0:2
    18:  0,2:1,3:2:0
    19:  1,3:0:2:0,2
    20:  1,3:0:0,2:2
    21:  1,3:2:0:0,2
    22:  1,3:2:0,2:0
    23:  1,3:0,2:0:2
    24:  1,3:0,2:2:0
    25:  1:3:1,3:0,2
    26:  1:3:0,2:1,3
    27:  1:1,3:3:0,2
    28:  1:1,3:0,2:3
    29:  1:0,2:3:1,3
    30:  1:0,2:1,3:3
    31:  3:1:1,3:0,2
    32:  3:1:0,2:1,3
    33:  3:1,3:1:0,2
    34:  3:1,3:0,2:1
    35:  3:0,2:1:1,3
    36:  3:0,2:1,3:1
    37:  1,3:1:3:0,2
    38:  1,3:1:0,2:3
    39:  1,3:3:1:0,2
    40:  1,3:3:0,2:1
    41:  1,3:0,2:1:3
    42:  1,3:0,2:3:1
    43:  0,2:1:3:1,3
    44:  0,2:1:1,3:3
    45:  0,2:3:1:1,3
    46:  0,2:3:1,3:1
    47:  0,2:1,3:1:3
    48:  0,2:1,3:3:1
family= 2 2 0 0 new D4h genus #    16 is 0:2:1,3:1,3
     1:  0:2:1,3:1,3
     2:  0:1,3:2:1,3
     3:  0:1,3:1,3:2
     4:  2:0:1,3:1,3
     5:  2:1,3:0:1,3
     6:  2:1,3:1,3:0
     7:  1,3:0:2:1,3
     8:  1,3:0:1,3:2
     9:  1,3:2:0:1,3
    10:  1,3:2:1,3:0
    11:  1,3:1,3:0:2
    12:  1,3:1,3:2:0
    13:  1:3:0,2:0,2
    14:  1:0,2:3:0,2
    15:  1:0,2:0,2:3
    16:  3:1:0,2:0,2
    17:  3:0,2:1:0,2
    18:  3:0,2:0,2:1
    19:  0,2:1:3:0,2
    20:  0,2:1:0,2:3
    21:  0,2:3:1:0,2
    22:  0,2:3:0,2:1
    23:  0,2:0,2:1:3
    24:  0,2:0,2:3:1
Nber of genera for this family=   16
 
family= 1 3 0 0
 
family= 1 3 0 0 new D4h genus #     1 is 0:0,1:1,2:2,3
     1:  0:0,1:1,2:2,3
     2:  0:0,1:2,3:1,2
     3:  0:1,2:0,1:2,3
     4:  0:1,2:2,3:0,1
     5:  0:2,3:0,1:1,2
     6:  0:2,3:1,2:0,1
     7:  0,1:0:1,2:2,3
     8:  0,1:0:2,3:1,2
     9:  0,1:1,2:0:2,3
    10:  0,1:1,2:2,3:0
    11:  0,1:2,3:0:1,2
    12:  0,1:2,3:1,2:0
    13:  1,2:0:0,1:2,3
    14:  1,2:0:2,3:0,1
    15:  1,2:0,1:0:2,3
    16:  1,2:0,1:2,3:0
    17:  1,2:2,3:0:0,1
    18:  1,2:2,3:0,1:0
    19:  2,3:0:0,1:1,2
    20:  2,3:0:1,2:0,1
    21:  2,3:0,1:0:1,2
    22:  2,3:0,1:1,2:0
    23:  2,3:1,2:0:0,1
    24:  2,3:1,2:0,1:0
    25:  1:1,2:2,3:0,3
    26:  1:1,2:0,3:2,3
    27:  1:2,3:1,2:0,3
    28:  1:2,3:0,3:1,2
    29:  1:0,3:1,2:2,3
    30:  1:0,3:2,3:1,2
    31:  1,2:1:2,3:0,3
    32:  1,2:1:0,3:2,3
    33:  1,2:2,3:1:0,3
    34:  1,2:2,3:0,3:1
    35:  1,2:0,3:1:2,3
    36:  1,2:0,3:2,3:1
    37:  2,3:1:1,2:0,3
    38:  2,3:1:0,3:1,2
    39:  2,3:1,2:1:0,3
    40:  2,3:1,2:0,3:1
    41:  2,3:0,3:1:1,2
    42:  2,3:0,3:1,2:1
    43:  0,3:1:1,2:2,3
    44:  0,3:1:2,3:1,2
    45:  0,3:1,2:1:2,3
    46:  0,3:1,2:2,3:1
    47:  0,3:2,3:1:1,2
    48:  0,3:2,3:1,2:1
    49:  2:2,3:0,3:0,1
    50:  2:2,3:0,1:0,3
    51:  2:0,3:2,3:0,1
    52:  2:0,3:0,1:2,3
    53:  2:0,1:2,3:0,3
    54:  2:0,1:0,3:2,3
    55:  2,3:2:0,3:0,1
    56:  2,3:2:0,1:0,3
    57:  2,3:0,3:2:0,1
    58:  2,3:0,3:0,1:2
    59:  2,3:0,1:2:0,3
    60:  2,3:0,1:0,3:2
    61:  0,3:2:2,3:0,1
    62:  0,3:2:0,1:2,3
    63:  0,3:2,3:2:0,1
    64:  0,3:2,3:0,1:2
    65:  0,3:0,1:2:2,3
    66:  0,3:0,1:2,3:2
    67:  0,1:2:2,3:0,3
    68:  0,1:2:0,3:2,3
    69:  0,1:2,3:2:0,3
    70:  0,1:2,3:0,3:2
    71:  0,1:0,3:2:2,3
    72:  0,1:0,3:2,3:2
    73:  3:0,3:0,1:1,2
    74:  3:0,3:1,2:0,1
    75:  3:0,1:0,3:1,2
    76:  3:0,1:1,2:0,3
    77:  3:1,2:0,3:0,1
    78:  3:1,2:0,1:0,3
    79:  0,3:3:0,1:1,2
    80:  0,3:3:1,2:0,1
    81:  0,3:0,1:3:1,2
    82:  0,3:0,1:1,2:3
    83:  0,3:1,2:3:0,1
    84:  0,3:1,2:0,1:3
    85:  0,1:3:0,3:1,2
    86:  0,1:3:1,2:0,3
    87:  0,1:0,3:3:1,2
    88:  0,1:0,3:1,2:3
    89:  0,1:1,2:3:0,3
    90:  0,1:1,2:0,3:3
    91:  1,2:3:0,3:0,1
    92:  1,2:3:0,1:0,3
    93:  1,2:0,3:3:0,1
    94:  1,2:0,3:0,1:3
    95:  1,2:0,1:3:0,3
    96:  1,2:0,1:0,3:3
    97:  0:0,3:2,3:1,2
    98:  0:0,3:1,2:2,3
    99:  0:2,3:0,3:1,2
   100:  0:2,3:1,2:0,3
   101:  0:1,2:0,3:2,3
   102:  0:1,2:2,3:0,3
   103:  0,3:0:2,3:1,2
   104:  0,3:0:1,2:2,3
   105:  0,3:2,3:0:1,2
   106:  0,3:2,3:1,2:0
   107:  0,3:1,2:0:2,3
   108:  0,3:1,2:2,3:0
   109:  2,3:0:0,3:1,2
   110:  2,3:0:1,2:0,3
   111:  2,3:0,3:0:1,2
   112:  2,3:0,3:1,2:0
   113:  2,3:1,2:0:0,3
   114:  2,3:1,2:0,3:0
   115:  1,2:0:0,3:2,3
   116:  1,2:0:2,3:0,3
   117:  1,2:0,3:0:2,3
   118:  1,2:0,3:2,3:0
   119:  1,2:2,3:0:0,3
   120:  1,2:2,3:0,3:0
   121:  1:0,1:0,3:2,3
   122:  1:0,1:2,3:0,3
   123:  1:0,3:0,1:2,3
   124:  1:0,3:2,3:0,1
   125:  1:2,3:0,1:0,3
   126:  1:2,3:0,3:0,1
   127:  0,1:1:0,3:2,3
   128:  0,1:1:2,3:0,3
   129:  0,1:0,3:1:2,3
   130:  0,1:0,3:2,3:1
   131:  0,1:2,3:1:0,3
   132:  0,1:2,3:0,3:1
   133:  0,3:1:0,1:2,3
   134:  0,3:1:2,3:0,1
   135:  0,3:0,1:1:2,3
   136:  0,3:0,1:2,3:1
   137:  0,3:2,3:1:0,1
   138:  0,3:2,3:0,1:1
   139:  2,3:1:0,1:0,3
   140:  2,3:1:0,3:0,1
   141:  2,3:0,1:1:0,3
   142:  2,3:0,1:0,3:1
   143:  2,3:0,3:1:0,1
   144:  2,3:0,3:0,1:1
   145:  2:1,2:0,1:0,3
   146:  2:1,2:0,3:0,1
   147:  2:0,1:1,2:0,3
   148:  2:0,1:0,3:1,2
   149:  2:0,3:1,2:0,1
   150:  2:0,3:0,1:1,2
   151:  1,2:2:0,1:0,3
   152:  1,2:2:0,3:0,1
   153:  1,2:0,1:2:0,3
   154:  1,2:0,1:0,3:2
   155:  1,2:0,3:2:0,1
   156:  1,2:0,3:0,1:2
   157:  0,1:2:1,2:0,3
   158:  0,1:2:0,3:1,2
   159:  0,1:1,2:2:0,3
   160:  0,1:1,2:0,3:2
   161:  0,1:0,3:2:1,2
   162:  0,1:0,3:1,2:2
   163:  0,3:2:1,2:0,1
   164:  0,3:2:0,1:1,2
   165:  0,3:1,2:2:0,1
   166:  0,3:1,2:0,1:2
   167:  0,3:0,1:2:1,2
   168:  0,3:0,1:1,2:2
   169:  3:2,3:1,2:0,1
   170:  3:2,3:0,1:1,2
   171:  3:1,2:2,3:0,1
   172:  3:1,2:0,1:2,3
   173:  3:0,1:2,3:1,2
   174:  3:0,1:1,2:2,3
   175:  2,3:3:1,2:0,1
   176:  2,3:3:0,1:1,2
   177:  2,3:1,2:3:0,1
   178:  2,3:1,2:0,1:3
   179:  2,3:0,1:3:1,2
   180:  2,3:0,1:1,2:3
   181:  1,2:3:2,3:0,1
   182:  1,2:3:0,1:2,3
   183:  1,2:2,3:3:0,1
   184:  1,2:2,3:0,1:3
   185:  1,2:0,1:3:2,3
   186:  1,2:0,1:2,3:3
   187:  0,1:3:2,3:1,2
   188:  0,1:3:1,2:2,3
   189:  0,1:2,3:3:1,2
   190:  0,1:2,3:1,2:3
   191:  0,1:1,2:3:2,3
   192:  0,1:1,2:2,3:3
family= 1 3 0 0 new D4h genus #     2 is 0:0,1:1,3:2,3
     1:  0:0,1:1,3:2,3
     2:  0:0,1:2,3:1,3
     3:  0:1,3:0,1:2,3
     4:  0:1,3:2,3:0,1
     5:  0:2,3:0,1:1,3
     6:  0:2,3:1,3:0,1
     7:  0,1:0:1,3:2,3
     8:  0,1:0:2,3:1,3
     9:  0,1:1,3:0:2,3
    10:  0,1:1,3:2,3:0
    11:  0,1:2,3:0:1,3
    12:  0,1:2,3:1,3:0
    13:  1,3:0:0,1:2,3
    14:  1,3:0:2,3:0,1
    15:  1,3:0,1:0:2,3
    16:  1,3:0,1:2,3:0
    17:  1,3:2,3:0:0,1
    18:  1,3:2,3:0,1:0
    19:  2,3:0:0,1:1,3
    20:  2,3:0:1,3:0,1
    21:  2,3:0,1:0:1,3
    22:  2,3:0,1:1,3:0
    23:  2,3:1,3:0:0,1
    24:  2,3:1,3:0,1:0
    25:  1:1,2:0,2:0,3
    26:  1:1,2:0,3:0,2
    27:  1:0,2:1,2:0,3
    28:  1:0,2:0,3:1,2
    29:  1:0,3:1,2:0,2
    30:  1:0,3:0,2:1,2
    31:  1,2:1:0,2:0,3
    32:  1,2:1:0,3:0,2
    33:  1,2:0,2:1:0,3
    34:  1,2:0,2:0,3:1
    35:  1,2:0,3:1:0,2
    36:  1,2:0,3:0,2:1
    37:  0,2:1:1,2:0,3
    38:  0,2:1:0,3:1,2
    39:  0,2:1,2:1:0,3
    40:  0,2:1,2:0,3:1
    41:  0,2:0,3:1:1,2
    42:  0,2:0,3:1,2:1
    43:  0,3:1:1,2:0,2
    44:  0,3:1:0,2:1,2
    45:  0,3:1,2:1:0,2
    46:  0,3:1,2:0,2:1
    47:  0,3:0,2:1:1,2
    48:  0,3:0,2:1,2:1
    49:  2:2,3:1,3:0,1
    50:  2:2,3:0,1:1,3
    51:  2:1,3:2,3:0,1
    52:  2:1,3:0,1:2,3
    53:  2:0,1:2,3:1,3
    54:  2:0,1:1,3:2,3
    55:  2,3:2:1,3:0,1
    56:  2,3:2:0,1:1,3
    57:  2,3:1,3:2:0,1
    58:  2,3:1,3:0,1:2
    59:  2,3:0,1:2:1,3
    60:  2,3:0,1:1,3:2
    61:  1,3:2:2,3:0,1
    62:  1,3:2:0,1:2,3
    63:  1,3:2,3:2:0,1
    64:  1,3:2,3:0,1:2
    65:  1,3:0,1:2:2,3
    66:  1,3:0,1:2,3:2
    67:  0,1:2:2,3:1,3
    68:  0,1:2:1,3:2,3
    69:  0,1:2,3:2:1,3
    70:  0,1:2,3:1,3:2
    71:  0,1:1,3:2:2,3
    72:  0,1:1,3:2,3:2
    73:  3:0,3:0,2:1,2
    74:  3:0,3:1,2:0,2
    75:  3:0,2:0,3:1,2
    76:  3:0,2:1,2:0,3
    77:  3:1,2:0,3:0,2
    78:  3:1,2:0,2:0,3
    79:  0,3:3:0,2:1,2
    80:  0,3:3:1,2:0,2
    81:  0,3:0,2:3:1,2
    82:  0,3:0,2:1,2:3
    83:  0,3:1,2:3:0,2
    84:  0,3:1,2:0,2:3
    85:  0,2:3:0,3:1,2
    86:  0,2:3:1,2:0,3
    87:  0,2:0,3:3:1,2
    88:  0,2:0,3:1,2:3
    89:  0,2:1,2:3:0,3
    90:  0,2:1,2:0,3:3
    91:  1,2:3:0,3:0,2
    92:  1,2:3:0,2:0,3
    93:  1,2:0,3:3:0,2
    94:  1,2:0,3:0,2:3
    95:  1,2:0,2:3:0,3
    96:  1,2:0,2:0,3:3
    97:  0:0,3:1,3:1,2
    98:  0:0,3:1,2:1,3
    99:  0:1,3:0,3:1,2
   100:  0:1,3:1,2:0,3
   101:  0:1,2:0,3:1,3
   102:  0:1,2:1,3:0,3
   103:  0,3:0:1,3:1,2
   104:  0,3:0:1,2:1,3
   105:  0,3:1,3:0:1,2
   106:  0,3:1,3:1,2:0
   107:  0,3:1,2:0:1,3
   108:  0,3:1,2:1,3:0
   109:  1,3:0:0,3:1,2
   110:  1,3:0:1,2:0,3
   111:  1,3:0,3:0:1,2
   112:  1,3:0,3:1,2:0
   113:  1,3:1,2:0:0,3
   114:  1,3:1,2:0,3:0
   115:  1,2:0:0,3:1,3
   116:  1,2:0:1,3:0,3
   117:  1,2:0,3:0:1,3
   118:  1,2:0,3:1,3:0
   119:  1,2:1,3:0:0,3
   120:  1,2:1,3:0,3:0
   121:  1:0,1:0,2:2,3
   122:  1:0,1:2,3:0,2
   123:  1:0,2:0,1:2,3
   124:  1:0,2:2,3:0,1
   125:  1:2,3:0,1:0,2
   126:  1:2,3:0,2:0,1
   127:  0,1:1:0,2:2,3
   128:  0,1:1:2,3:0,2
   129:  0,1:0,2:1:2,3
   130:  0,1:0,2:2,3:1
   131:  0,1:2,3:1:0,2
   132:  0,1:2,3:0,2:1
   133:  0,2:1:0,1:2,3
   134:  0,2:1:2,3:0,1
   135:  0,2:0,1:1:2,3
   136:  0,2:0,1:2,3:1
   137:  0,2:2,3:1:0,1
   138:  0,2:2,3:0,1:1
   139:  2,3:1:0,1:0,2
   140:  2,3:1:0,2:0,1
   141:  2,3:0,1:1:0,2
   142:  2,3:0,1:0,2:1
   143:  2,3:0,2:1:0,1
   144:  2,3:0,2:0,1:1
   145:  2:1,2:1,3:0,3
   146:  2:1,2:0,3:1,3
   147:  2:1,3:1,2:0,3
   148:  2:1,3:0,3:1,2
   149:  2:0,3:1,2:1,3
   150:  2:0,3:1,3:1,2
   151:  1,2:2:1,3:0,3
   152:  1,2:2:0,3:1,3
   153:  1,2:1,3:2:0,3
   154:  1,2:1,3:0,3:2
   155:  1,2:0,3:2:1,3
   156:  1,2:0,3:1,3:2
   157:  1,3:2:1,2:0,3
   158:  1,3:2:0,3:1,2
   159:  1,3:1,2:2:0,3
   160:  1,3:1,2:0,3:2
   161:  1,3:0,3:2:1,2
   162:  1,3:0,3:1,2:2
   163:  0,3:2:1,2:1,3
   164:  0,3:2:1,3:1,2
   165:  0,3:1,2:2:1,3
   166:  0,3:1,2:1,3:2
   167:  0,3:1,3:2:1,2
   168:  0,3:1,3:1,2:2
   169:  3:2,3:0,2:0,1
   170:  3:2,3:0,1:0,2
   171:  3:0,2:2,3:0,1
   172:  3:0,2:0,1:2,3
   173:  3:0,1:2,3:0,2
   174:  3:0,1:0,2:2,3
   175:  2,3:3:0,2:0,1
   176:  2,3:3:0,1:0,2
   177:  2,3:0,2:3:0,1
   178:  2,3:0,2:0,1:3
   179:  2,3:0,1:3:0,2
   180:  2,3:0,1:0,2:3
   181:  0,2:3:2,3:0,1
   182:  0,2:3:0,1:2,3
   183:  0,2:2,3:3:0,1
   184:  0,2:2,3:0,1:3
   185:  0,2:0,1:3:2,3
   186:  0,2:0,1:2,3:3
   187:  0,1:3:2,3:0,2
   188:  0,1:3:0,2:2,3
   189:  0,1:2,3:3:0,2
   190:  0,1:2,3:0,2:3
   191:  0,1:0,2:3:2,3
   192:  0,1:0,2:2,3:3
family= 1 3 0 0 new D4h genus #     3 is 0:0,1:2,3:2,3
     1:  0:0,1:2,3:2,3
     2:  0:2,3:0,1:2,3
     3:  0:2,3:2,3:0,1
     4:  0,1:0:2,3:2,3
     5:  0,1:2,3:0:2,3
     6:  0,1:2,3:2,3:0
     7:  2,3:0:0,1:2,3
     8:  2,3:0:2,3:0,1
     9:  2,3:0,1:0:2,3
    10:  2,3:0,1:2,3:0
    11:  2,3:2,3:0:0,1
    12:  2,3:2,3:0,1:0
    13:  1:1,2:0,3:0,3
    14:  1:0,3:1,2:0,3
    15:  1:0,3:0,3:1,2
    16:  1,2:1:0,3:0,3
    17:  1,2:0,3:1:0,3
    18:  1,2:0,3:0,3:1
    19:  0,3:1:1,2:0,3
    20:  0,3:1:0,3:1,2
    21:  0,3:1,2:1:0,3
    22:  0,3:1,2:0,3:1
    23:  0,3:0,3:1:1,2
    24:  0,3:0,3:1,2:1
    25:  2:2,3:0,1:0,1
    26:  2:0,1:2,3:0,1
    27:  2:0,1:0,1:2,3
    28:  2,3:2:0,1:0,1
    29:  2,3:0,1:2:0,1
    30:  2,3:0,1:0,1:2
    31:  0,1:2:2,3:0,1
    32:  0,1:2:0,1:2,3
    33:  0,1:2,3:2:0,1
    34:  0,1:2,3:0,1:2
    35:  0,1:0,1:2:2,3
    36:  0,1:0,1:2,3:2
    37:  3:0,3:1,2:1,2
    38:  3:1,2:0,3:1,2
    39:  3:1,2:1,2:0,3
    40:  0,3:3:1,2:1,2
    41:  0,3:1,2:3:1,2
    42:  0,3:1,2:1,2:3
    43:  1,2:3:0,3:1,2
    44:  1,2:3:1,2:0,3
    45:  1,2:0,3:3:1,2
    46:  1,2:0,3:1,2:3
    47:  1,2:1,2:3:0,3
    48:  1,2:1,2:0,3:3
    49:  0:0,3:1,2:1,2
    50:  0:1,2:0,3:1,2
    51:  0:1,2:1,2:0,3
    52:  0,3:0:1,2:1,2
    53:  0,3:1,2:0:1,2
    54:  0,3:1,2:1,2:0
    55:  1,2:0:0,3:1,2
    56:  1,2:0:1,2:0,3
    57:  1,2:0,3:0:1,2
    58:  1,2:0,3:1,2:0
    59:  1,2:1,2:0:0,3
    60:  1,2:1,2:0,3:0
    61:  1:0,1:2,3:2,3
    62:  1:2,3:0,1:2,3
    63:  1:2,3:2,3:0,1
    64:  0,1:1:2,3:2,3
    65:  0,1:2,3:1:2,3
    66:  0,1:2,3:2,3:1
    67:  2,3:1:0,1:2,3
    68:  2,3:1:2,3:0,1
    69:  2,3:0,1:1:2,3
    70:  2,3:0,1:2,3:1
    71:  2,3:2,3:1:0,1
    72:  2,3:2,3:0,1:1
    73:  2:1,2:0,3:0,3
    74:  2:0,3:1,2:0,3
    75:  2:0,3:0,3:1,2
    76:  1,2:2:0,3:0,3
    77:  1,2:0,3:2:0,3
    78:  1,2:0,3:0,3:2
    79:  0,3:2:1,2:0,3
    80:  0,3:2:0,3:1,2
    81:  0,3:1,2:2:0,3
    82:  0,3:1,2:0,3:2
    83:  0,3:0,3:2:1,2
    84:  0,3:0,3:1,2:2
    85:  3:2,3:0,1:0,1
    86:  3:0,1:2,3:0,1
    87:  3:0,1:0,1:2,3
    88:  2,3:3:0,1:0,1
    89:  2,3:0,1:3:0,1
    90:  2,3:0,1:0,1:3
    91:  0,1:3:2,3:0,1
    92:  0,1:3:0,1:2,3
    93:  0,1:2,3:3:0,1
    94:  0,1:2,3:0,1:3
    95:  0,1:0,1:3:2,3
    96:  0,1:0,1:2,3:3
family= 1 3 0 0 new D4h genus #     4 is 0:0,2:1,2:1,3
     1:  0:0,2:1,2:1,3
     2:  0:0,2:1,3:1,2
     3:  0:1,2:0,2:1,3
     4:  0:1,2:1,3:0,2
     5:  0:1,3:0,2:1,2
     6:  0:1,3:1,2:0,2
     7:  0,2:0:1,2:1,3
     8:  0,2:0:1,3:1,2
     9:  0,2:1,2:0:1,3
    10:  0,2:1,2:1,3:0
    11:  0,2:1,3:0:1,2
    12:  0,2:1,3:1,2:0
    13:  1,2:0:0,2:1,3
    14:  1,2:0:1,3:0,2
    15:  1,2:0,2:0:1,3
    16:  1,2:0,2:1,3:0
    17:  1,2:1,3:0:0,2
    18:  1,2:1,3:0,2:0
    19:  1,3:0:0,2:1,2
    20:  1,3:0:1,2:0,2
    21:  1,3:0,2:0:1,2
    22:  1,3:0,2:1,2:0
    23:  1,3:1,2:0:0,2
    24:  1,3:1,2:0,2:0
    25:  1:1,3:2,3:0,2
    26:  1:1,3:0,2:2,3
    27:  1:2,3:1,3:0,2
    28:  1:2,3:0,2:1,3
    29:  1:0,2:1,3:2,3
    30:  1:0,2:2,3:1,3
    31:  1,3:1:2,3:0,2
    32:  1,3:1:0,2:2,3
    33:  1,3:2,3:1:0,2
    34:  1,3:2,3:0,2:1
    35:  1,3:0,2:1:2,3
    36:  1,3:0,2:2,3:1
    37:  2,3:1:1,3:0,2
    38:  2,3:1:0,2:1,3
    39:  2,3:1,3:1:0,2
    40:  2,3:1,3:0,2:1
    41:  2,3:0,2:1:1,3
    42:  2,3:0,2:1,3:1
    43:  0,2:1:1,3:2,3
    44:  0,2:1:2,3:1,3
    45:  0,2:1,3:1:2,3
    46:  0,2:1,3:2,3:1
    47:  0,2:2,3:1:1,3
    48:  0,2:2,3:1,3:1
    49:  2:0,2:0,3:1,3
    50:  2:0,2:1,3:0,3
    51:  2:0,3:0,2:1,3
    52:  2:0,3:1,3:0,2
    53:  2:1,3:0,2:0,3
    54:  2:1,3:0,3:0,2
    55:  0,2:2:0,3:1,3
    56:  0,2:2:1,3:0,3
    57:  0,2:0,3:2:1,3
    58:  0,2:0,3:1,3:2
    59:  0,2:1,3:2:0,3
    60:  0,2:1,3:0,3:2
    61:  0,3:2:0,2:1,3
    62:  0,3:2:1,3:0,2
    63:  0,3:0,2:2:1,3
    64:  0,3:0,2:1,3:2
    65:  0,3:1,3:2:0,2
    66:  0,3:1,3:0,2:2
    67:  1,3:2:0,2:0,3
    68:  1,3:2:0,3:0,2
    69:  1,3:0,2:2:0,3
    70:  1,3:0,2:0,3:2
    71:  1,3:0,3:2:0,2
    72:  1,3:0,3:0,2:2
    73:  3:1,3:0,1:0,2
    74:  3:1,3:0,2:0,1
    75:  3:0,1:1,3:0,2
    76:  3:0,1:0,2:1,3
    77:  3:0,2:1,3:0,1
    78:  3:0,2:0,1:1,3
    79:  1,3:3:0,1:0,2
    80:  1,3:3:0,2:0,1
    81:  1,3:0,1:3:0,2
    82:  1,3:0,1:0,2:3
    83:  1,3:0,2:3:0,1
    84:  1,3:0,2:0,1:3
    85:  0,1:3:1,3:0,2
    86:  0,1:3:0,2:1,3
    87:  0,1:1,3:3:0,2
    88:  0,1:1,3:0,2:3
    89:  0,1:0,2:3:1,3
    90:  0,1:0,2:1,3:3
    91:  0,2:3:1,3:0,1
    92:  0,2:3:0,1:1,3
    93:  0,2:1,3:3:0,1
    94:  0,2:1,3:0,1:3
    95:  0,2:0,1:3:1,3
    96:  0,2:0,1:1,3:3
    97:  0:0,2:2,3:1,3
    98:  0:0,2:1,3:2,3
    99:  0:2,3:0,2:1,3
   100:  0:2,3:1,3:0,2
   101:  0:1,3:0,2:2,3
   102:  0:1,3:2,3:0,2
   103:  0,2:0:2,3:1,3
   104:  0,2:0:1,3:2,3
   105:  0,2:2,3:0:1,3
   106:  0,2:2,3:1,3:0
   107:  0,2:1,3:0:2,3
   108:  0,2:1,3:2,3:0
   109:  2,3:0:0,2:1,3
   110:  2,3:0:1,3:0,2
   111:  2,3:0,2:0:1,3
   112:  2,3:0,2:1,3:0
   113:  2,3:1,3:0:0,2
   114:  2,3:1,3:0,2:0
   115:  1,3:0:0,2:2,3
   116:  1,3:0:2,3:0,2
   117:  1,3:0,2:0:2,3
   118:  1,3:0,2:2,3:0
   119:  1,3:2,3:0:0,2
   120:  1,3:2,3:0,2:0
   121:  1:1,3:0,3:0,2
   122:  1:1,3:0,2:0,3
   123:  1:0,3:1,3:0,2
   124:  1:0,3:0,2:1,3
   125:  1:0,2:1,3:0,3
   126:  1:0,2:0,3:1,3
   127:  1,3:1:0,3:0,2
   128:  1,3:1:0,2:0,3
   129:  1,3:0,3:1:0,2
   130:  1,3:0,3:0,2:1
   131:  1,3:0,2:1:0,3
   132:  1,3:0,2:0,3:1
   133:  0,3:1:1,3:0,2
   134:  0,3:1:0,2:1,3
   135:  0,3:1,3:1:0,2
   136:  0,3:1,3:0,2:1
   137:  0,3:0,2:1:1,3
   138:  0,3:0,2:1,3:1
   139:  0,2:1:1,3:0,3
   140:  0,2:1:0,3:1,3
   141:  0,2:1,3:1:0,3
   142:  0,2:1,3:0,3:1
   143:  0,2:0,3:1:1,3
   144:  0,2:0,3:1,3:1
   145:  2:0,2:0,1:1,3
   146:  2:0,2:1,3:0,1
   147:  2:0,1:0,2:1,3
   148:  2:0,1:1,3:0,2
   149:  2:1,3:0,2:0,1
   150:  2:1,3:0,1:0,2
   151:  0,2:2:0,1:1,3
   152:  0,2:2:1,3:0,1
   153:  0,2:0,1:2:1,3
   154:  0,2:0,1:1,3:2
   155:  0,2:1,3:2:0,1
   156:  0,2:1,3:0,1:2
   157:  0,1:2:0,2:1,3
   158:  0,1:2:1,3:0,2
   159:  0,1:0,2:2:1,3
   160:  0,1:0,2:1,3:2
   161:  0,1:1,3:2:0,2
   162:  0,1:1,3:0,2:2
   163:  1,3:2:0,2:0,1
   164:  1,3:2:0,1:0,2
   165:  1,3:0,2:2:0,1
   166:  1,3:0,2:0,1:2
   167:  1,3:0,1:2:0,2
   168:  1,3:0,1:0,2:2
   169:  3:1,3:1,2:0,2
   170:  3:1,3:0,2:1,2
   171:  3:1,2:1,3:0,2
   172:  3:1,2:0,2:1,3
   173:  3:0,2:1,3:1,2
   174:  3:0,2:1,2:1,3
   175:  1,3:3:1,2:0,2
   176:  1,3:3:0,2:1,2
   177:  1,3:1,2:3:0,2
   178:  1,3:1,2:0,2:3
   179:  1,3:0,2:3:1,2
   180:  1,3:0,2:1,2:3
   181:  1,2:3:1,3:0,2
   182:  1,2:3:0,2:1,3
   183:  1,2:1,3:3:0,2
   184:  1,2:1,3:0,2:3
   185:  1,2:0,2:3:1,3
   186:  1,2:0,2:1,3:3
   187:  0,2:3:1,3:1,2
   188:  0,2:3:1,2:1,3
   189:  0,2:1,3:3:1,2
   190:  0,2:1,3:1,2:3
   191:  0,2:1,2:3:1,3
   192:  0,2:1,2:1,3:3
family= 1 3 0 0 new D4h genus #     5 is 0:0,2:1,3:1,3
     1:  0:0,2:1,3:1,3
     2:  0:1,3:0,2:1,3
     3:  0:1,3:1,3:0,2
     4:  0,2:0:1,3:1,3
     5:  0,2:1,3:0:1,3
     6:  0,2:1,3:1,3:0
     7:  1,3:0:0,2:1,3
     8:  1,3:0:1,3:0,2
     9:  1,3:0,2:0:1,3
    10:  1,3:0,2:1,3:0
    11:  1,3:1,3:0:0,2
    12:  1,3:1,3:0,2:0
    13:  1:1,3:0,2:0,2
    14:  1:0,2:1,3:0,2
    15:  1:0,2:0,2:1,3
    16:  1,3:1:0,2:0,2
    17:  1,3:0,2:1:0,2
    18:  1,3:0,2:0,2:1
    19:  0,2:1:1,3:0,2
    20:  0,2:1:0,2:1,3
    21:  0,2:1,3:1:0,2
    22:  0,2:1,3:0,2:1
    23:  0,2:0,2:1:1,3
    24:  0,2:0,2:1,3:1
    25:  2:0,2:1,3:1,3
    26:  2:1,3:0,2:1,3
    27:  2:1,3:1,3:0,2
    28:  0,2:2:1,3:1,3
    29:  0,2:1,3:2:1,3
    30:  0,2:1,3:1,3:2
    31:  1,3:2:0,2:1,3
    32:  1,3:2:1,3:0,2
    33:  1,3:0,2:2:1,3
    34:  1,3:0,2:1,3:2
    35:  1,3:1,3:2:0,2
    36:  1,3:1,3:0,2:2
    37:  3:1,3:0,2:0,2
    38:  3:0,2:1,3:0,2
    39:  3:0,2:0,2:1,3
    40:  1,3:3:0,2:0,2
    41:  1,3:0,2:3:0,2
    42:  1,3:0,2:0,2:3
    43:  0,2:3:1,3:0,2
    44:  0,2:3:0,2:1,3
    45:  0,2:1,3:3:0,2
    46:  0,2:1,3:0,2:3
    47:  0,2:0,2:3:1,3
    48:  0,2:0,2:1,3:3
family= 1 3 0 0 new D4h genus #     6 is 0:1,2:1,3:2,3
     1:  0:1,2:1,3:2,3
     2:  0:1,2:2,3:1,3
     3:  0:1,3:1,2:2,3
     4:  0:1,3:2,3:1,2
     5:  0:2,3:1,2:1,3
     6:  0:2,3:1,3:1,2
     7:  1,2:0:1,3:2,3
     8:  1,2:0:2,3:1,3
     9:  1,2:1,3:0:2,3
    10:  1,2:1,3:2,3:0
    11:  1,2:2,3:0:1,3
    12:  1,2:2,3:1,3:0
    13:  1,3:0:1,2:2,3
    14:  1,3:0:2,3:1,2
    15:  1,3:1,2:0:2,3
    16:  1,3:1,2:2,3:0
    17:  1,3:2,3:0:1,2
    18:  1,3:2,3:1,2:0
    19:  2,3:0:1,2:1,3
    20:  2,3:0:1,3:1,2
    21:  2,3:1,2:0:1,3
    22:  2,3:1,2:1,3:0
    23:  2,3:1,3:0:1,2
    24:  2,3:1,3:1,2:0
    25:  1:2,3:0,2:0,3
    26:  1:2,3:0,3:0,2
    27:  1:0,2:2,3:0,3
    28:  1:0,2:0,3:2,3
    29:  1:0,3:2,3:0,2
    30:  1:0,3:0,2:2,3
    31:  2,3:1:0,2:0,3
    32:  2,3:1:0,3:0,2
    33:  2,3:0,2:1:0,3
    34:  2,3:0,2:0,3:1
    35:  2,3:0,3:1:0,2
    36:  2,3:0,3:0,2:1
    37:  0,2:1:2,3:0,3
    38:  0,2:1:0,3:2,3
    39:  0,2:2,3:1:0,3
    40:  0,2:2,3:0,3:1
    41:  0,2:0,3:1:2,3
    42:  0,2:0,3:2,3:1
    43:  0,3:1:2,3:0,2
    44:  0,3:1:0,2:2,3
    45:  0,3:2,3:1:0,2
    46:  0,3:2,3:0,2:1
    47:  0,3:0,2:1:2,3
    48:  0,3:0,2:2,3:1
    49:  2:0,3:1,3:0,1
    50:  2:0,3:0,1:1,3
    51:  2:1,3:0,3:0,1
    52:  2:1,3:0,1:0,3
    53:  2:0,1:0,3:1,3
    54:  2:0,1:1,3:0,3
    55:  0,3:2:1,3:0,1
    56:  0,3:2:0,1:1,3
    57:  0,3:1,3:2:0,1
    58:  0,3:1,3:0,1:2
    59:  0,3:0,1:2:1,3
    60:  0,3:0,1:1,3:2
    61:  1,3:2:0,3:0,1
    62:  1,3:2:0,1:0,3
    63:  1,3:0,3:2:0,1
    64:  1,3:0,3:0,1:2
    65:  1,3:0,1:2:0,3
    66:  1,3:0,1:0,3:2
    67:  0,1:2:0,3:1,3
    68:  0,1:2:1,3:0,3
    69:  0,1:0,3:2:1,3
    70:  0,1:0,3:1,3:2
    71:  0,1:1,3:2:0,3
    72:  0,1:1,3:0,3:2
    73:  3:0,1:0,2:1,2
    74:  3:0,1:1,2:0,2
    75:  3:0,2:0,1:1,2
    76:  3:0,2:1,2:0,1
    77:  3:1,2:0,1:0,2
    78:  3:1,2:0,2:0,1
    79:  0,1:3:0,2:1,2
    80:  0,1:3:1,2:0,2
    81:  0,1:0,2:3:1,2
    82:  0,1:0,2:1,2:3
    83:  0,1:1,2:3:0,2
    84:  0,1:1,2:0,2:3
    85:  0,2:3:0,1:1,2
    86:  0,2:3:1,2:0,1
    87:  0,2:0,1:3:1,2
    88:  0,2:0,1:1,2:3
    89:  0,2:1,2:3:0,1
    90:  0,2:1,2:0,1:3
    91:  1,2:3:0,1:0,2
    92:  1,2:3:0,2:0,1
    93:  1,2:0,1:3:0,2
    94:  1,2:0,1:0,2:3
    95:  1,2:0,2:3:0,1
    96:  1,2:0,2:0,1:3
Nber of genera for this family=    6
 
family= 0 4 0 0
 
family= 0 4 0 0 new D4h genus #     1 is 0,1:0,1:2,3:2,3
     1:  0,1:0,1:2,3:2,3
     2:  0,1:2,3:0,1:2,3
     3:  0,1:2,3:2,3:0,1
     4:  2,3:0,1:0,1:2,3
     5:  2,3:0,1:2,3:0,1
     6:  2,3:2,3:0,1:0,1
     7:  1,2:1,2:0,3:0,3
     8:  1,2:0,3:1,2:0,3
     9:  1,2:0,3:0,3:1,2
    10:  0,3:1,2:1,2:0,3
    11:  0,3:1,2:0,3:1,2
    12:  0,3:0,3:1,2:1,2
family= 0 4 0 0 new D4h genus #     2 is 0,1:0,2:1,3:2,3
     1:  0,1:0,2:1,3:2,3
     2:  0,1:0,2:2,3:1,3
     3:  0,1:1,3:0,2:2,3
     4:  0,1:1,3:2,3:0,2
     5:  0,1:2,3:0,2:1,3
     6:  0,1:2,3:1,3:0,2
     7:  0,2:0,1:1,3:2,3
     8:  0,2:0,1:2,3:1,3
     9:  0,2:1,3:0,1:2,3
    10:  0,2:1,3:2,3:0,1
    11:  0,2:2,3:0,1:1,3
    12:  0,2:2,3:1,3:0,1
    13:  1,3:0,1:0,2:2,3
    14:  1,3:0,1:2,3:0,2
    15:  1,3:0,2:0,1:2,3
    16:  1,3:0,2:2,3:0,1
    17:  1,3:2,3:0,1:0,2
    18:  1,3:2,3:0,2:0,1
    19:  2,3:0,1:0,2:1,3
    20:  2,3:0,1:1,3:0,2
    21:  2,3:0,2:0,1:1,3
    22:  2,3:0,2:1,3:0,1
    23:  2,3:1,3:0,1:0,2
    24:  2,3:1,3:0,2:0,1
    25:  1,2:1,3:0,2:0,3
    26:  1,2:1,3:0,3:0,2
    27:  1,2:0,2:1,3:0,3
    28:  1,2:0,2:0,3:1,3
    29:  1,2:0,3:1,3:0,2
    30:  1,2:0,3:0,2:1,3
    31:  1,3:1,2:0,2:0,3
    32:  1,3:1,2:0,3:0,2
    33:  1,3:0,2:1,2:0,3
    34:  1,3:0,2:0,3:1,2
    35:  1,3:0,3:1,2:0,2
    36:  1,3:0,3:0,2:1,2
    37:  0,2:1,2:1,3:0,3
    38:  0,2:1,2:0,3:1,3
    39:  0,2:1,3:1,2:0,3
    40:  0,2:1,3:0,3:1,2
    41:  0,2:0,3:1,2:1,3
    42:  0,2:0,3:1,3:1,2
    43:  0,3:1,2:1,3:0,2
    44:  0,3:1,2:0,2:1,3
    45:  0,3:1,3:1,2:0,2
    46:  0,3:1,3:0,2:1,2
    47:  0,3:0,2:1,2:1,3
    48:  0,3:0,2:1,3:1,2
family= 0 4 0 0 new D4h genus #     3 is 0,1:0,3:1,2:2,3
     1:  0,1:0,3:1,2:2,3
     2:  0,1:0,3:2,3:1,2
     3:  0,1:1,2:0,3:2,3
     4:  0,1:1,2:2,3:0,3
     5:  0,1:2,3:0,3:1,2
     6:  0,1:2,3:1,2:0,3
     7:  0,3:0,1:1,2:2,3
     8:  0,3:0,1:2,3:1,2
     9:  0,3:1,2:0,1:2,3
    10:  0,3:1,2:2,3:0,1
    11:  0,3:2,3:0,1:1,2
    12:  0,3:2,3:1,2:0,1
    13:  1,2:0,1:0,3:2,3
    14:  1,2:0,1:2,3:0,3
    15:  1,2:0,3:0,1:2,3
    16:  1,2:0,3:2,3:0,1
    17:  1,2:2,3:0,1:0,3
    18:  1,2:2,3:0,3:0,1
    19:  2,3:0,1:0,3:1,2
    20:  2,3:0,1:1,2:0,3
    21:  2,3:0,3:0,1:1,2
    22:  2,3:0,3:1,2:0,1
    23:  2,3:1,2:0,1:0,3
    24:  2,3:1,2:0,3:0,1
family= 0 4 0 0 new D4h genus #     4 is 0,2:0,2:1,3:1,3
     1:  0,2:0,2:1,3:1,3
     2:  0,2:1,3:0,2:1,3
     3:  0,2:1,3:1,3:0,2
     4:  1,3:0,2:0,2:1,3
     5:  1,3:0,2:1,3:0,2
     6:  1,3:1,3:0,2:0,2
Nber of genera for this family=    4
 
family= 3 0 1 0
 
family= 3 0 1 0 new D4h genus #     1 is 0:0:1:\0
     1:  0:0:1:\0
     2:  0:0:\0:1
     3:  0:1:0:\0
     4:  0:1:\0:0
     5:  0:\0:0:1
     6:  0:\0:1:0
     7:  1:0:0:\0
     8:  1:0:\0:0
     9:  1:\0:0:0
    10:  \0:0:0:1
    11:  \0:0:1:0
    12:  \0:1:0:0
    13:  1:1:2:\1
    14:  1:1:\1:2
    15:  1:2:1:\1
    16:  1:2:\1:1
    17:  1:\1:1:2
    18:  1:\1:2:1
    19:  2:1:1:\1
    20:  2:1:\1:1
    21:  2:\1:1:1
    22:  \1:1:1:2
    23:  \1:1:2:1
    24:  \1:2:1:1
    25:  2:2:3:\2
    26:  2:2:\2:3
    27:  2:3:2:\2
    28:  2:3:\2:2
    29:  2:\2:2:3
    30:  2:\2:3:2
    31:  3:2:2:\2
    32:  3:2:\2:2
    33:  3:\2:2:2
    34:  \2:2:2:3
    35:  \2:2:3:2
    36:  \2:3:2:2
    37:  3:3:0:\3
    38:  3:3:\3:0
    39:  3:0:3:\3
    40:  3:0:\3:3
    41:  3:\3:3:0
    42:  3:\3:0:3
    43:  0:3:3:\3
    44:  0:3:\3:3
    45:  0:\3:3:3
    46:  \3:3:3:0
    47:  \3:3:0:3
    48:  \3:0:3:3
    49:  0:0:3:\0
    50:  0:0:\0:3
    51:  0:3:0:\0
    52:  0:3:\0:0
    53:  0:\0:0:3
    54:  0:\0:3:0
    55:  3:0:0:\0
    56:  3:0:\0:0
    57:  3:\0:0:0
    58:  \0:0:0:3
    59:  \0:0:3:0
    60:  \0:3:0:0
    61:  1:1:0:\1
    62:  1:1:\1:0
    63:  1:0:1:\1
    64:  1:0:\1:1
    65:  1:\1:1:0
    66:  1:\1:0:1
    67:  0:1:1:\1
    68:  0:1:\1:1
    69:  0:\1:1:1
    70:  \1:1:1:0
    71:  \1:1:0:1
    72:  \1:0:1:1
    73:  2:2:1:\2
    74:  2:2:\2:1
    75:  2:1:2:\2
    76:  2:1:\2:2
    77:  2:\2:2:1
    78:  2:\2:1:2
    79:  1:2:2:\2
    80:  1:2:\2:2
    81:  1:\2:2:2
    82:  \2:2:2:1
    83:  \2:2:1:2
    84:  \2:1:2:2
    85:  3:3:2:\3
    86:  3:3:\3:2
    87:  3:2:3:\3
    88:  3:2:\3:3
    89:  3:\3:3:2
    90:  3:\3:2:3
    91:  2:3:3:\3
    92:  2:3:\3:3
    93:  2:\3:3:3
    94:  \3:3:3:2
    95:  \3:3:2:3
    96:  \3:2:3:3
family= 3 0 1 0 new D4h genus #     2 is 0:0:2:\0
     1:  0:0:2:\0
     2:  0:0:\0:2
     3:  0:2:0:\0
     4:  0:2:\0:0
     5:  0:\0:0:2
     6:  0:\0:2:0
     7:  2:0:0:\0
     8:  2:0:\0:0
     9:  2:\0:0:0
    10:  \0:0:0:2
    11:  \0:0:2:0
    12:  \0:2:0:0
    13:  1:1:3:\1
    14:  1:1:\1:3
    15:  1:3:1:\1
    16:  1:3:\1:1
    17:  1:\1:1:3
    18:  1:\1:3:1
    19:  3:1:1:\1
    20:  3:1:\1:1
    21:  3:\1:1:1
    22:  \1:1:1:3
    23:  \1:1:3:1
    24:  \1:3:1:1
    25:  2:2:0:\2
    26:  2:2:\2:0
    27:  2:0:2:\2
    28:  2:0:\2:2
    29:  2:\2:2:0
    30:  2:\2:0:2
    31:  0:2:2:\2
    32:  0:2:\2:2
    33:  0:\2:2:2
    34:  \2:2:2:0
    35:  \2:2:0:2
    36:  \2:0:2:2
    37:  3:3:1:\3
    38:  3:3:\3:1
    39:  3:1:3:\3
    40:  3:1:\3:3
    41:  3:\3:3:1
    42:  3:\3:1:3
    43:  1:3:3:\3
    44:  1:3:\3:3
    45:  1:\3:3:3
    46:  \3:3:3:1
    47:  \3:3:1:3
    48:  \3:1:3:3
family= 3 0 1 0 new D4h genus #     3 is 0:1:2:\0
     1:  0:1:2:\0
     2:  0:1:\0:2
     3:  0:2:1:\0
     4:  0:2:\0:1
     5:  0:\0:1:2
     6:  0:\0:2:1
     7:  1:0:2:\0
     8:  1:0:\0:2
     9:  1:2:0:\0
    10:  1:2:\0:0
    11:  1:\0:0:2
    12:  1:\0:2:0
    13:  2:0:1:\0
    14:  2:0:\0:1
    15:  2:1:0:\0
    16:  2:1:\0:0
    17:  2:\0:0:1
    18:  2:\0:1:0
    19:  \0:0:1:2
    20:  \0:0:2:1
    21:  \0:1:0:2
    22:  \0:1:2:0
    23:  \0:2:0:1
    24:  \0:2:1:0
    25:  1:2:3:\1
    26:  1:2:\1:3
    27:  1:3:2:\1
    28:  1:3:\1:2
    29:  1:\1:2:3
    30:  1:\1:3:2
    31:  2:1:3:\1
    32:  2:1:\1:3
    33:  2:3:1:\1
    34:  2:3:\1:1
    35:  2:\1:1:3
    36:  2:\1:3:1
    37:  3:1:2:\1
    38:  3:1:\1:2
    39:  3:2:1:\1
    40:  3:2:\1:1
    41:  3:\1:1:2
    42:  3:\1:2:1
    43:  \1:1:2:3
    44:  \1:1:3:2
    45:  \1:2:1:3
    46:  \1:2:3:1
    47:  \1:3:1:2
    48:  \1:3:2:1
    49:  2:3:0:\2
    50:  2:3:\2:0
    51:  2:0:3:\2
    52:  2:0:\2:3
    53:  2:\2:3:0
    54:  2:\2:0:3
    55:  3:2:0:\2
    56:  3:2:\2:0
    57:  3:0:2:\2
    58:  3:0:\2:2
    59:  3:\2:2:0
    60:  3:\2:0:2
    61:  0:2:3:\2
    62:  0:2:\2:3
    63:  0:3:2:\2
    64:  0:3:\2:2
    65:  0:\2:2:3
    66:  0:\2:3:2
    67:  \2:2:3:0
    68:  \2:2:0:3
    69:  \2:3:2:0
    70:  \2:3:0:2
    71:  \2:0:2:3
    72:  \2:0:3:2
    73:  3:0:1:\3
    74:  3:0:\3:1
    75:  3:1:0:\3
    76:  3:1:\3:0
    77:  3:\3:0:1
    78:  3:\3:1:0
    79:  0:3:1:\3
    80:  0:3:\3:1
    81:  0:1:3:\3
    82:  0:1:\3:3
    83:  0:\3:3:1
    84:  0:\3:1:3
    85:  1:3:0:\3
    86:  1:3:\3:0
    87:  1:0:3:\3
    88:  1:0:\3:3
    89:  1:\3:3:0
    90:  1:\3:0:3
    91:  \3:3:0:1
    92:  \3:3:1:0
    93:  \3:0:3:1
    94:  \3:0:1:3
    95:  \3:1:3:0
    96:  \3:1:0:3
    97:  0:3:2:\0
    98:  0:3:\0:2
    99:  0:2:3:\0
   100:  0:2:\0:3
   101:  0:\0:3:2
   102:  0:\0:2:3
   103:  3:0:2:\0
   104:  3:0:\0:2
   105:  3:2:0:\0
   106:  3:2:\0:0
   107:  3:\0:0:2
   108:  3:\0:2:0
   109:  2:0:3:\0
   110:  2:0:\0:3
   111:  2:3:0:\0
   112:  2:3:\0:0
   113:  2:\0:0:3
   114:  2:\0:3:0
   115:  \0:0:3:2
   116:  \0:0:2:3
   117:  \0:3:0:2
   118:  \0:3:2:0
   119:  \0:2:0:3
   120:  \0:2:3:0
   121:  1:0:3:\1
   122:  1:0:\1:3
   123:  1:3:0:\1
   124:  1:3:\1:0
   125:  1:\1:0:3
   126:  1:\1:3:0
   127:  0:1:3:\1
   128:  0:1:\1:3
   129:  0:3:1:\1
   130:  0:3:\1:1
   131:  0:\1:1:3
   132:  0:\1:3:1
   133:  3:1:0:\1
   134:  3:1:\1:0
   135:  3:0:1:\1
   136:  3:0:\1:1
   137:  3:\1:1:0
   138:  3:\1:0:1
   139:  \1:1:0:3
   140:  \1:1:3:0
   141:  \1:0:1:3
   142:  \1:0:3:1
   143:  \1:3:1:0
   144:  \1:3:0:1
   145:  2:1:0:\2
   146:  2:1:\2:0
   147:  2:0:1:\2
   148:  2:0:\2:1
   149:  2:\2:1:0
   150:  2:\2:0:1
   151:  1:2:0:\2
   152:  1:2:\2:0
   153:  1:0:2:\2
   154:  1:0:\2:2
   155:  1:\2:2:0
   156:  1:\2:0:2
   157:  0:2:1:\2
   158:  0:2:\2:1
   159:  0:1:2:\2
   160:  0:1:\2:2
   161:  0:\2:2:1
   162:  0:\2:1:2
   163:  \2:2:1:0
   164:  \2:2:0:1
   165:  \2:1:2:0
   166:  \2:1:0:2
   167:  \2:0:2:1
   168:  \2:0:1:2
   169:  3:2:1:\3
   170:  3:2:\3:1
   171:  3:1:2:\3
   172:  3:1:\3:2
   173:  3:\3:2:1
   174:  3:\3:1:2
   175:  2:3:1:\3
   176:  2:3:\3:1
   177:  2:1:3:\3
   178:  2:1:\3:3
   179:  2:\3:3:1
   180:  2:\3:1:3
   181:  1:3:2:\3
   182:  1:3:\3:2
   183:  1:2:3:\3
   184:  1:2:\3:3
   185:  1:\3:3:2
   186:  1:\3:2:3
   187:  \3:3:2:1
   188:  \3:3:1:2
   189:  \3:2:3:1
   190:  \3:2:1:3
   191:  \3:1:3:2
   192:  \3:1:2:3
family= 3 0 1 0 new D4h genus #     4 is 0:1:2:\1
     1:  0:1:2:\1
     2:  0:1:\1:2
     3:  0:2:1:\1
     4:  0:2:\1:1
     5:  0:\1:1:2
     6:  0:\1:2:1
     7:  1:0:2:\1
     8:  1:0:\1:2
     9:  1:2:0:\1
    10:  1:2:\1:0
    11:  1:\1:0:2
    12:  1:\1:2:0
    13:  2:0:1:\1
    14:  2:0:\1:1
    15:  2:1:0:\1
    16:  2:1:\1:0
    17:  2:\1:0:1
    18:  2:\1:1:0
    19:  \1:0:1:2
    20:  \1:0:2:1
    21:  \1:1:0:2
    22:  \1:1:2:0
    23:  \1:2:0:1
    24:  \1:2:1:0
    25:  1:2:3:\2
    26:  1:2:\2:3
    27:  1:3:2:\2
    28:  1:3:\2:2
    29:  1:\2:2:3
    30:  1:\2:3:2
    31:  2:1:3:\2
    32:  2:1:\2:3
    33:  2:3:1:\2
    34:  2:3:\2:1
    35:  2:\2:1:3
    36:  2:\2:3:1
    37:  3:1:2:\2
    38:  3:1:\2:2
    39:  3:2:1:\2
    40:  3:2:\2:1
    41:  3:\2:1:2
    42:  3:\2:2:1
    43:  \2:1:2:3
    44:  \2:1:3:2
    45:  \2:2:1:3
    46:  \2:2:3:1
    47:  \2:3:1:2
    48:  \2:3:2:1
    49:  2:3:0:\3
    50:  2:3:\3:0
    51:  2:0:3:\3
    52:  2:0:\3:3
    53:  2:\3:3:0
    54:  2:\3:0:3
    55:  3:2:0:\3
    56:  3:2:\3:0
    57:  3:0:2:\3
    58:  3:0:\3:2
    59:  3:\3:2:0
    60:  3:\3:0:2
    61:  0:2:3:\3
    62:  0:2:\3:3
    63:  0:3:2:\3
    64:  0:3:\3:2
    65:  0:\3:2:3
    66:  0:\3:3:2
    67:  \3:2:3:0
    68:  \3:2:0:3
    69:  \3:3:2:0
    70:  \3:3:0:2
    71:  \3:0:2:3
    72:  \3:0:3:2
    73:  3:0:1:\0
    74:  3:0:\0:1
    75:  3:1:0:\0
    76:  3:1:\0:0
    77:  3:\0:0:1
    78:  3:\0:1:0
    79:  0:3:1:\0
    80:  0:3:\0:1
    81:  0:1:3:\0
    82:  0:1:\0:3
    83:  0:\0:3:1
    84:  0:\0:1:3
    85:  1:3:0:\0
    86:  1:3:\0:0
    87:  1:0:3:\0
    88:  1:0:\0:3
    89:  1:\0:3:0
    90:  1:\0:0:3
    91:  \0:3:0:1
    92:  \0:3:1:0
    93:  \0:0:3:1
    94:  \0:0:1:3
    95:  \0:1:3:0
    96:  \0:1:0:3
family= 3 0 1 0 new D4h genus #     5 is 0:1:2:\3
     1:  0:1:2:\3
     2:  0:1:\3:2
     3:  0:2:1:\3
     4:  0:2:\3:1
     5:  0:\3:1:2
     6:  0:\3:2:1
     7:  1:0:2:\3
     8:  1:0:\3:2
     9:  1:2:0:\3
    10:  1:2:\3:0
    11:  1:\3:0:2
    12:  1:\3:2:0
    13:  2:0:1:\3
    14:  2:0:\3:1
    15:  2:1:0:\3
    16:  2:1:\3:0
    17:  2:\3:0:1
    18:  2:\3:1:0
    19:  \3:0:1:2
    20:  \3:0:2:1
    21:  \3:1:0:2
    22:  \3:1:2:0
    23:  \3:2:0:1
    24:  \3:2:1:0
    25:  1:2:3:\0
    26:  1:2:\0:3
    27:  1:3:2:\0
    28:  1:3:\0:2
    29:  1:\0:2:3
    30:  1:\0:3:2
    31:  2:1:3:\0
    32:  2:1:\0:3
    33:  2:3:1:\0
    34:  2:3:\0:1
    35:  2:\0:1:3
    36:  2:\0:3:1
    37:  3:1:2:\0
    38:  3:1:\0:2
    39:  3:2:1:\0
    40:  3:2:\0:1
    41:  3:\0:1:2
    42:  3:\0:2:1
    43:  \0:1:2:3
    44:  \0:1:3:2
    45:  \0:2:1:3
    46:  \0:2:3:1
    47:  \0:3:1:2
    48:  \0:3:2:1
    49:  2:3:0:\1
    50:  2:3:\1:0
    51:  2:0:3:\1
    52:  2:0:\1:3
    53:  2:\1:3:0
    54:  2:\1:0:3
    55:  3:2:0:\1
    56:  3:2:\1:0
    57:  3:0:2:\1
    58:  3:0:\1:2
    59:  3:\1:2:0
    60:  3:\1:0:2
    61:  0:2:3:\1
    62:  0:2:\1:3
    63:  0:3:2:\1
    64:  0:3:\1:2
    65:  0:\1:2:3
    66:  0:\1:3:2
    67:  \1:2:3:0
    68:  \1:2:0:3
    69:  \1:3:2:0
    70:  \1:3:0:2
    71:  \1:0:2:3
    72:  \1:0:3:2
    73:  3:0:1:\2
    74:  3:0:\2:1
    75:  3:1:0:\2
    76:  3:1:\2:0
    77:  3:\2:0:1
    78:  3:\2:1:0
    79:  0:3:1:\2
    80:  0:3:\2:1
    81:  0:1:3:\2
    82:  0:1:\2:3
    83:  0:\2:3:1
    84:  0:\2:1:3
    85:  1:3:0:\2
    86:  1:3:\2:0
    87:  1:0:3:\2
    88:  1:0:\2:3
    89:  1:\2:3:0
    90:  1:\2:0:3
    91:  \2:3:0:1
    92:  \2:3:1:0
    93:  \2:0:3:1
    94:  \2:0:1:3
    95:  \2:1:3:0
    96:  \2:1:0:3
Nber of genera for this family=    5
 
family= 2 1 1 0
 
family= 2 1 1 0 new D4h genus #     1 is 0:0:1,2:\0
     1:  0:0:1,2:\0
     2:  0:0:\0:1,2
     3:  0:1,2:0:\0
     4:  0:1,2:\0:0
     5:  0:\0:0:1,2
     6:  0:\0:1,2:0
     7:  1,2:0:0:\0
     8:  1,2:0:\0:0
     9:  1,2:\0:0:0
    10:  \0:0:0:1,2
    11:  \0:0:1,2:0
    12:  \0:1,2:0:0
    13:  1:1:2,3:\1
    14:  1:1:\1:2,3
    15:  1:2,3:1:\1
    16:  1:2,3:\1:1
    17:  1:\1:1:2,3
    18:  1:\1:2,3:1
    19:  2,3:1:1:\1
    20:  2,3:1:\1:1
    21:  2,3:\1:1:1
    22:  \1:1:1:2,3
    23:  \1:1:2,3:1
    24:  \1:2,3:1:1
    25:  2:2:0,3:\2
    26:  2:2:\2:0,3
    27:  2:0,3:2:\2
    28:  2:0,3:\2:2
    29:  2:\2:2:0,3
    30:  2:\2:0,3:2
    31:  0,3:2:2:\2
    32:  0,3:2:\2:2
    33:  0,3:\2:2:2
    34:  \2:2:2:0,3
    35:  \2:2:0,3:2
    36:  \2:0,3:2:2
    37:  3:3:0,1:\3
    38:  3:3:\3:0,1
    39:  3:0,1:3:\3
    40:  3:0,1:\3:3
    41:  3:\3:3:0,1
    42:  3:\3:0,1:3
    43:  0,1:3:3:\3
    44:  0,1:3:\3:3
    45:  0,1:\3:3:3
    46:  \3:3:3:0,1
    47:  \3:3:0,1:3
    48:  \3:0,1:3:3
    49:  0:0:2,3:\0
    50:  0:0:\0:2,3
    51:  0:2,3:0:\0
    52:  0:2,3:\0:0
    53:  0:\0:0:2,3
    54:  0:\0:2,3:0
    55:  2,3:0:0:\0
    56:  2,3:0:\0:0
    57:  2,3:\0:0:0
    58:  \0:0:0:2,3
    59:  \0:0:2,3:0
    60:  \0:2,3:0:0
    61:  1:1:0,3:\1
    62:  1:1:\1:0,3
    63:  1:0,3:1:\1
    64:  1:0,3:\1:1
    65:  1:\1:1:0,3
    66:  1:\1:0,3:1
    67:  0,3:1:1:\1
    68:  0,3:1:\1:1
    69:  0,3:\1:1:1
    70:  \1:1:1:0,3
    71:  \1:1:0,3:1
    72:  \1:0,3:1:1
    73:  2:2:0,1:\2
    74:  2:2:\2:0,1
    75:  2:0,1:2:\2
    76:  2:0,1:\2:2
    77:  2:\2:2:0,1
    78:  2:\2:0,1:2
    79:  0,1:2:2:\2
    80:  0,1:2:\2:2
    81:  0,1:\2:2:2
    82:  \2:2:2:0,1
    83:  \2:2:0,1:2
    84:  \2:0,1:2:2
    85:  3:3:1,2:\3
    86:  3:3:\3:1,2
    87:  3:1,2:3:\3
    88:  3:1,2:\3:3
    89:  3:\3:3:1,2
    90:  3:\3:1,2:3
    91:  1,2:3:3:\3
    92:  1,2:3:\3:3
    93:  1,2:\3:3:3
    94:  \3:3:3:1,2
    95:  \3:3:1,2:3
    96:  \3:1,2:3:3
family= 2 1 1 0 new D4h genus #     2 is 0:0:1,3:\0
     1:  0:0:1,3:\0
     2:  0:0:\0:1,3
     3:  0:1,3:0:\0
     4:  0:1,3:\0:0
     5:  0:\0:0:1,3
     6:  0:\0:1,3:0
     7:  1,3:0:0:\0
     8:  1,3:0:\0:0
     9:  1,3:\0:0:0
    10:  \0:0:0:1,3
    11:  \0:0:1,3:0
    12:  \0:1,3:0:0
    13:  1:1:0,2:\1
    14:  1:1:\1:0,2
    15:  1:0,2:1:\1
    16:  1:0,2:\1:1
    17:  1:\1:1:0,2
    18:  1:\1:0,2:1
    19:  0,2:1:1:\1
    20:  0,2:1:\1:1
    21:  0,2:\1:1:1
    22:  \1:1:1:0,2
    23:  \1:1:0,2:1
    24:  \1:0,2:1:1
    25:  2:2:1,3:\2
    26:  2:2:\2:1,3
    27:  2:1,3:2:\2
    28:  2:1,3:\2:2
    29:  2:\2:2:1,3
    30:  2:\2:1,3:2
    31:  1,3:2:2:\2
    32:  1,3:2:\2:2
    33:  1,3:\2:2:2
    34:  \2:2:2:1,3
    35:  \2:2:1,3:2
    36:  \2:1,3:2:2
    37:  3:3:0,2:\3
    38:  3:3:\3:0,2
    39:  3:0,2:3:\3
    40:  3:0,2:\3:3
    41:  3:\3:3:0,2
    42:  3:\3:0,2:3
    43:  0,2:3:3:\3
    44:  0,2:3:\3:3
    45:  0,2:\3:3:3
    46:  \3:3:3:0,2
    47:  \3:3:0,2:3
    48:  \3:0,2:3:3
family= 2 1 1 0 new D4h genus #     3 is 0:1:0,2:\0
     1:  0:1:0,2:\0
     2:  0:1:\0:0,2
     3:  0:0,2:1:\0
     4:  0:0,2:\0:1
     5:  0:\0:1:0,2
     6:  0:\0:0,2:1
     7:  1:0:0,2:\0
     8:  1:0:\0:0,2
     9:  1:0,2:0:\0
    10:  1:0,2:\0:0
    11:  1:\0:0:0,2
    12:  1:\0:0,2:0
    13:  0,2:0:1:\0
    14:  0,2:0:\0:1
    15:  0,2:1:0:\0
    16:  0,2:1:\0:0
    17:  0,2:\0:0:1
    18:  0,2:\0:1:0
    19:  \0:0:1:0,2
    20:  \0:0:0,2:1
    21:  \0:1:0:0,2
    22:  \0:1:0,2:0
    23:  \0:0,2:0:1
    24:  \0:0,2:1:0
    25:  1:2:1,3:\1
    26:  1:2:\1:1,3
    27:  1:1,3:2:\1
    28:  1:1,3:\1:2
    29:  1:\1:2:1,3
    30:  1:\1:1,3:2
    31:  2:1:1,3:\1
    32:  2:1:\1:1,3
    33:  2:1,3:1:\1
    34:  2:1,3:\1:1
    35:  2:\1:1:1,3
    36:  2:\1:1,3:1
    37:  1,3:1:2:\1
    38:  1,3:1:\1:2
    39:  1,3:2:1:\1
    40:  1,3:2:\1:1
    41:  1,3:\1:1:2
    42:  1,3:\1:2:1
    43:  \1:1:2:1,3
    44:  \1:1:1,3:2
    45:  \1:2:1:1,3
    46:  \1:2:1,3:1
    47:  \1:1,3:1:2
    48:  \1:1,3:2:1
    49:  2:3:0,2:\2
    50:  2:3:\2:0,2
    51:  2:0,2:3:\2
    52:  2:0,2:\2:3
    53:  2:\2:3:0,2
    54:  2:\2:0,2:3
    55:  3:2:0,2:\2
    56:  3:2:\2:0,2
    57:  3:0,2:2:\2
    58:  3:0,2:\2:2
    59:  3:\2:2:0,2
    60:  3:\2:0,2:2
    61:  0,2:2:3:\2
    62:  0,2:2:\2:3
    63:  0,2:3:2:\2
    64:  0,2:3:\2:2
    65:  0,2:\2:2:3
    66:  0,2:\2:3:2
    67:  \2:2:3:0,2
    68:  \2:2:0,2:3
    69:  \2:3:2:0,2
    70:  \2:3:0,2:2
    71:  \2:0,2:2:3
    72:  \2:0,2:3:2
    73:  3:0:1,3:\3
    74:  3:0:\3:1,3
    75:  3:1,3:0:\3
    76:  3:1,3:\3:0
    77:  3:\3:0:1,3
    78:  3:\3:1,3:0
    79:  0:3:1,3:\3
    80:  0:3:\3:1,3
    81:  0:1,3:3:\3
    82:  0:1,3:\3:3
    83:  0:\3:3:1,3
    84:  0:\3:1,3:3
    85:  1,3:3:0:\3
    86:  1,3:3:\3:0
    87:  1,3:0:3:\3
    88:  1,3:0:\3:3
    89:  1,3:\3:3:0
    90:  1,3:\3:0:3
    91:  \3:3:0:1,3
    92:  \3:3:1,3:0
    93:  \3:0:3:1,3
    94:  \3:0:1,3:3
    95:  \3:1,3:3:0
    96:  \3:1,3:0:3
    97:  0:3:0,2:\0
    98:  0:3:\0:0,2
    99:  0:0,2:3:\0
   100:  0:0,2:\0:3
   101:  0:\0:3:0,2
   102:  0:\0:0,2:3
   103:  3:0:0,2:\0
   104:  3:0:\0:0,2
   105:  3:0,2:0:\0
   106:  3:0,2:\0:0
   107:  3:\0:0:0,2
   108:  3:\0:0,2:0
   109:  0,2:0:3:\0
   110:  0,2:0:\0:3
   111:  0,2:3:0:\0
   112:  0,2:3:\0:0
   113:  0,2:\0:0:3
   114:  0,2:\0:3:0
   115:  \0:0:3:0,2
   116:  \0:0:0,2:3
   117:  \0:3:0:0,2
   118:  \0:3:0,2:0
   119:  \0:0,2:0:3
   120:  \0:0,2:3:0
   121:  1:0:1,3:\1
   122:  1:0:\1:1,3
   123:  1:1,3:0:\1
   124:  1:1,3:\1:0
   125:  1:\1:0:1,3
   126:  1:\1:1,3:0
   127:  0:1:1,3:\1
   128:  0:1:\1:1,3
   129:  0:1,3:1:\1
   130:  0:1,3:\1:1
   131:  0:\1:1:1,3
   132:  0:\1:1,3:1
   133:  1,3:1:0:\1
   134:  1,3:1:\1:0
   135:  1,3:0:1:\1
   136:  1,3:0:\1:1
   137:  1,3:\1:1:0
   138:  1,3:\1:0:1
   139:  \1:1:0:1,3
   140:  \1:1:1,3:0
   141:  \1:0:1:1,3
   142:  \1:0:1,3:1
   143:  \1:1,3:1:0
   144:  \1:1,3:0:1
   145:  2:1:0,2:\2
   146:  2:1:\2:0,2
   147:  2:0,2:1:\2
   148:  2:0,2:\2:1
   149:  2:\2:1:0,2
   150:  2:\2:0,2:1
   151:  1:2:0,2:\2
   152:  1:2:\2:0,2
   153:  1:0,2:2:\2
   154:  1:0,2:\2:2
   155:  1:\2:2:0,2
   156:  1:\2:0,2:2
   157:  0,2:2:1:\2
   158:  0,2:2:\2:1
   159:  0,2:1:2:\2
   160:  0,2:1:\2:2
   161:  0,2:\2:2:1
   162:  0,2:\2:1:2
   163:  \2:2:1:0,2
   164:  \2:2:0,2:1
   165:  \2:1:2:0,2
   166:  \2:1:0,2:2
   167:  \2:0,2:2:1
   168:  \2:0,2:1:2
   169:  3:2:1,3:\3
   170:  3:2:\3:1,3
   171:  3:1,3:2:\3
   172:  3:1,3:\3:2
   173:  3:\3:2:1,3
   174:  3:\3:1,3:2
   175:  2:3:1,3:\3
   176:  2:3:\3:1,3
   177:  2:1,3:3:\3
   178:  2:1,3:\3:3
   179:  2:\3:3:1,3
   180:  2:\3:1,3:3
   181:  1,3:3:2:\3
   182:  1,3:3:\3:2
   183:  1,3:2:3:\3
   184:  1,3:2:\3:3
   185:  1,3:\3:3:2
   186:  1,3:\3:2:3
   187:  \3:3:2:1,3
   188:  \3:3:1,3:2
   189:  \3:2:3:1,3
   190:  \3:2:1,3:3
   191:  \3:1,3:3:2
   192:  \3:1,3:2:3
family= 2 1 1 0 new D4h genus #     4 is 0:1:0,3:\0
     1:  0:1:0,3:\0
     2:  0:1:\0:0,3
     3:  0:0,3:1:\0
     4:  0:0,3:\0:1
     5:  0:\0:1:0,3
     6:  0:\0:0,3:1
     7:  1:0:0,3:\0
     8:  1:0:\0:0,3
     9:  1:0,3:0:\0
    10:  1:0,3:\0:0
    11:  1:\0:0:0,3
    12:  1:\0:0,3:0
    13:  0,3:0:1:\0
    14:  0,3:0:\0:1
    15:  0,3:1:0:\0
    16:  0,3:1:\0:0
    17:  0,3:\0:0:1
    18:  0,3:\0:1:0
    19:  \0:0:1:0,3
    20:  \0:0:0,3:1
    21:  \0:1:0:0,3
    22:  \0:1:0,3:0
    23:  \0:0,3:0:1
    24:  \0:0,3:1:0
    25:  1:2:0,1:\1
    26:  1:2:\1:0,1
    27:  1:0,1:2:\1
    28:  1:0,1:\1:2
    29:  1:\1:2:0,1
    30:  1:\1:0,1:2
    31:  2:1:0,1:\1
    32:  2:1:\1:0,1
    33:  2:0,1:1:\1
    34:  2:0,1:\1:1
    35:  2:\1:1:0,1
    36:  2:\1:0,1:1
    37:  0,1:1:2:\1
    38:  0,1:1:\1:2
    39:  0,1:2:1:\1
    40:  0,1:2:\1:1
    41:  0,1:\1:1:2
    42:  0,1:\1:2:1
    43:  \1:1:2:0,1
    44:  \1:1:0,1:2
    45:  \1:2:1:0,1
    46:  \1:2:0,1:1
    47:  \1:0,1:1:2
    48:  \1:0,1:2:1
    49:  2:3:1,2:\2
    50:  2:3:\2:1,2
    51:  2:1,2:3:\2
    52:  2:1,2:\2:3
    53:  2:\2:3:1,2
    54:  2:\2:1,2:3
    55:  3:2:1,2:\2
    56:  3:2:\2:1,2
    57:  3:1,2:2:\2
    58:  3:1,2:\2:2
    59:  3:\2:2:1,2
    60:  3:\2:1,2:2
    61:  1,2:2:3:\2
    62:  1,2:2:\2:3
    63:  1,2:3:2:\2
    64:  1,2:3:\2:2
    65:  1,2:\2:2:3
    66:  1,2:\2:3:2
    67:  \2:2:3:1,2
    68:  \2:2:1,2:3
    69:  \2:3:2:1,2
    70:  \2:3:1,2:2
    71:  \2:1,2:2:3
    72:  \2:1,2:3:2
    73:  3:0:2,3:\3
    74:  3:0:\3:2,3
    75:  3:2,3:0:\3
    76:  3:2,3:\3:0
    77:  3:\3:0:2,3
    78:  3:\3:2,3:0
    79:  0:3:2,3:\3
    80:  0:3:\3:2,3
    81:  0:2,3:3:\3
    82:  0:2,3:\3:3
    83:  0:\3:3:2,3
    84:  0:\3:2,3:3
    85:  2,3:3:0:\3
    86:  2,3:3:\3:0
    87:  2,3:0:3:\3
    88:  2,3:0:\3:3
    89:  2,3:\3:3:0
    90:  2,3:\3:0:3
    91:  \3:3:0:2,3
    92:  \3:3:2,3:0
    93:  \3:0:3:2,3
    94:  \3:0:2,3:3
    95:  \3:2,3:3:0
    96:  \3:2,3:0:3
    97:  0:3:0,1:\0
    98:  0:3:\0:0,1
    99:  0:0,1:3:\0
   100:  0:0,1:\0:3
   101:  0:\0:3:0,1
   102:  0:\0:0,1:3
   103:  3:0:0,1:\0
   104:  3:0:\0:0,1
   105:  3:0,1:0:\0
   106:  3:0,1:\0:0
   107:  3:\0:0:0,1
   108:  3:\0:0,1:0
   109:  0,1:0:3:\0
   110:  0,1:0:\0:3
   111:  0,1:3:0:\0
   112:  0,1:3:\0:0
   113:  0,1:\0:0:3
   114:  0,1:\0:3:0
   115:  \0:0:3:0,1
   116:  \0:0:0,1:3
   117:  \0:3:0:0,1
   118:  \0:3:0,1:0
   119:  \0:0,1:0:3
   120:  \0:0,1:3:0
   121:  1:0:1,2:\1
   122:  1:0:\1:1,2
   123:  1:1,2:0:\1
   124:  1:1,2:\1:0
   125:  1:\1:0:1,2
   126:  1:\1:1,2:0
   127:  0:1:1,2:\1
   128:  0:1:\1:1,2
   129:  0:1,2:1:\1
   130:  0:1,2:\1:1
   131:  0:\1:1:1,2
   132:  0:\1:1,2:1
   133:  1,2:1:0:\1
   134:  1,2:1:\1:0
   135:  1,2:0:1:\1
   136:  1,2:0:\1:1
   137:  1,2:\1:1:0
   138:  1,2:\1:0:1
   139:  \1:1:0:1,2
   140:  \1:1:1,2:0
   141:  \1:0:1:1,2
   142:  \1:0:1,2:1
   143:  \1:1,2:1:0
   144:  \1:1,2:0:1
   145:  2:1:2,3:\2
   146:  2:1:\2:2,3
   147:  2:2,3:1:\2
   148:  2:2,3:\2:1
   149:  2:\2:1:2,3
   150:  2:\2:2,3:1
   151:  1:2:2,3:\2
   152:  1:2:\2:2,3
   153:  1:2,3:2:\2
   154:  1:2,3:\2:2
   155:  1:\2:2:2,3
   156:  1:\2:2,3:2
   157:  2,3:2:1:\2
   158:  2,3:2:\2:1
   159:  2,3:1:2:\2
   160:  2,3:1:\2:2
   161:  2,3:\2:2:1
   162:  2,3:\2:1:2
   163:  \2:2:1:2,3
   164:  \2:2:2,3:1
   165:  \2:1:2:2,3
   166:  \2:1:2,3:2
   167:  \2:2,3:2:1
   168:  \2:2,3:1:2
   169:  3:2:0,3:\3
   170:  3:2:\3:0,3
   171:  3:0,3:2:\3
   172:  3:0,3:\3:2
   173:  3:\3:2:0,3
   174:  3:\3:0,3:2
   175:  2:3:0,3:\3
   176:  2:3:\3:0,3
   177:  2:0,3:3:\3
   178:  2:0,3:\3:3
   179:  2:\3:3:0,3
   180:  2:\3:0,3:3
   181:  0,3:3:2:\3
   182:  0,3:3:\3:2
   183:  0,3:2:3:\3
   184:  0,3:2:\3:3
   185:  0,3:\3:3:2
   186:  0,3:\3:2:3
   187:  \3:3:2:0,3
   188:  \3:3:0,3:2
   189:  \3:2:3:0,3
   190:  \3:2:0,3:3
   191:  \3:0,3:3:2
   192:  \3:0,3:2:3
family= 2 1 1 0 new D4h genus #     5 is 0:1:2,3:\0
     1:  0:1:2,3:\0
     2:  0:1:\0:2,3
     3:  0:2,3:1:\0
     4:  0:2,3:\0:1
     5:  0:\0:1:2,3
     6:  0:\0:2,3:1
     7:  1:0:2,3:\0
     8:  1:0:\0:2,3
     9:  1:2,3:0:\0
    10:  1:2,3:\0:0
    11:  1:\0:0:2,3
    12:  1:\0:2,3:0
    13:  2,3:0:1:\0
    14:  2,3:0:\0:1
    15:  2,3:1:0:\0
    16:  2,3:1:\0:0
    17:  2,3:\0:0:1
    18:  2,3:\0:1:0
    19:  \0:0:1:2,3
    20:  \0:0:2,3:1
    21:  \0:1:0:2,3
    22:  \0:1:2,3:0
    23:  \0:2,3:0:1
    24:  \0:2,3:1:0
    25:  1:2:0,3:\1
    26:  1:2:\1:0,3
    27:  1:0,3:2:\1
    28:  1:0,3:\1:2
    29:  1:\1:2:0,3
    30:  1:\1:0,3:2
    31:  2:1:0,3:\1
    32:  2:1:\1:0,3
    33:  2:0,3:1:\1
    34:  2:0,3:\1:1
    35:  2:\1:1:0,3
    36:  2:\1:0,3:1
    37:  0,3:1:2:\1
    38:  0,3:1:\1:2
    39:  0,3:2:1:\1
    40:  0,3:2:\1:1
    41:  0,3:\1:1:2
    42:  0,3:\1:2:1
    43:  \1:1:2:0,3
    44:  \1:1:0,3:2
    45:  \1:2:1:0,3
    46:  \1:2:0,3:1
    47:  \1:0,3:1:2
    48:  \1:0,3:2:1
    49:  2:3:0,1:\2
    50:  2:3:\2:0,1
    51:  2:0,1:3:\2
    52:  2:0,1:\2:3
    53:  2:\2:3:0,1
    54:  2:\2:0,1:3
    55:  3:2:0,1:\2
    56:  3:2:\2:0,1
    57:  3:0,1:2:\2
    58:  3:0,1:\2:2
    59:  3:\2:2:0,1
    60:  3:\2:0,1:2
    61:  0,1:2:3:\2
    62:  0,1:2:\2:3
    63:  0,1:3:2:\2
    64:  0,1:3:\2:2
    65:  0,1:\2:2:3
    66:  0,1:\2:3:2
    67:  \2:2:3:0,1
    68:  \2:2:0,1:3
    69:  \2:3:2:0,1
    70:  \2:3:0,1:2
    71:  \2:0,1:2:3
    72:  \2:0,1:3:2
    73:  3:0:1,2:\3
    74:  3:0:\3:1,2
    75:  3:1,2:0:\3
    76:  3:1,2:\3:0
    77:  3:\3:0:1,2
    78:  3:\3:1,2:0
    79:  0:3:1,2:\3
    80:  0:3:\3:1,2
    81:  0:1,2:3:\3
    82:  0:1,2:\3:3
    83:  0:\3:3:1,2
    84:  0:\3:1,2:3
    85:  1,2:3:0:\3
    86:  1,2:3:\3:0
    87:  1,2:0:3:\3
    88:  1,2:0:\3:3
    89:  1,2:\3:3:0
    90:  1,2:\3:0:3
    91:  \3:3:0:1,2
    92:  \3:3:1,2:0
    93:  \3:0:3:1,2
    94:  \3:0:1,2:3
    95:  \3:1,2:3:0
    96:  \3:1,2:0:3
    97:  0:3:1,2:\0
    98:  0:3:\0:1,2
    99:  0:1,2:3:\0
   100:  0:1,2:\0:3
   101:  0:\0:3:1,2
   102:  0:\0:1,2:3
   103:  3:0:1,2:\0
   104:  3:0:\0:1,2
   105:  3:1,2:0:\0
   106:  3:1,2:\0:0
   107:  3:\0:0:1,2
   108:  3:\0:1,2:0
   109:  1,2:0:3:\0
   110:  1,2:0:\0:3
   111:  1,2:3:0:\0
   112:  1,2:3:\0:0
   113:  1,2:\0:0:3
   114:  1,2:\0:3:0
   115:  \0:0:3:1,2
   116:  \0:0:1,2:3
   117:  \0:3:0:1,2
   118:  \0:3:1,2:0
   119:  \0:1,2:0:3
   120:  \0:1,2:3:0
   121:  1:0:2,3:\1
   122:  1:0:\1:2,3
   123:  1:2,3:0:\1
   124:  1:2,3:\1:0
   125:  1:\1:0:2,3
   126:  1:\1:2,3:0
   127:  0:1:2,3:\1
   128:  0:1:\1:2,3
   129:  0:2,3:1:\1
   130:  0:2,3:\1:1
   131:  0:\1:1:2,3
   132:  0:\1:2,3:1
   133:  2,3:1:0:\1
   134:  2,3:1:\1:0
   135:  2,3:0:1:\1
   136:  2,3:0:\1:1
   137:  2,3:\1:1:0
   138:  2,3:\1:0:1
   139:  \1:1:0:2,3
   140:  \1:1:2,3:0
   141:  \1:0:1:2,3
   142:  \1:0:2,3:1
   143:  \1:2,3:1:0
   144:  \1:2,3:0:1
   145:  2:1:0,3:\2
   146:  2:1:\2:0,3
   147:  2:0,3:1:\2
   148:  2:0,3:\2:1
   149:  2:\2:1:0,3
   150:  2:\2:0,3:1
   151:  1:2:0,3:\2
   152:  1:2:\2:0,3
   153:  1:0,3:2:\2
   154:  1:0,3:\2:2
   155:  1:\2:2:0,3
   156:  1:\2:0,3:2
   157:  0,3:2:1:\2
   158:  0,3:2:\2:1
   159:  0,3:1:2:\2
   160:  0,3:1:\2:2
   161:  0,3:\2:2:1
   162:  0,3:\2:1:2
   163:  \2:2:1:0,3
   164:  \2:2:0,3:1
   165:  \2:1:2:0,3
   166:  \2:1:0,3:2
   167:  \2:0,3:2:1
   168:  \2:0,3:1:2
   169:  3:2:0,1:\3
   170:  3:2:\3:0,1
   171:  3:0,1:2:\3
   172:  3:0,1:\3:2
   173:  3:\3:2:0,1
   174:  3:\3:0,1:2
   175:  2:3:0,1:\3
   176:  2:3:\3:0,1
   177:  2:0,1:3:\3
   178:  2:0,1:\3:3
   179:  2:\3:3:0,1
   180:  2:\3:0,1:3
   181:  0,1:3:2:\3
   182:  0,1:3:\3:2
   183:  0,1:2:3:\3
   184:  0,1:2:\3:3
   185:  0,1:\3:3:2
   186:  0,1:\3:2:3
   187:  \3:3:2:0,1
   188:  \3:3:0,1:2
   189:  \3:2:3:0,1
   190:  \3:2:0,1:3
   191:  \3:0,1:3:2
   192:  \3:0,1:2:3
family= 2 1 1 0 new D4h genus #     6 is 0:1:2,3:\2
     1:  0:1:2,3:\2
     2:  0:1:\2:2,3
     3:  0:2,3:1:\2
     4:  0:2,3:\2:1
     5:  0:\2:1:2,3
     6:  0:\2:2,3:1
     7:  1:0:2,3:\2
     8:  1:0:\2:2,3
     9:  1:2,3:0:\2
    10:  1:2,3:\2:0
    11:  1:\2:0:2,3
    12:  1:\2:2,3:0
    13:  2,3:0:1:\2
    14:  2,3:0:\2:1
    15:  2,3:1:0:\2
    16:  2,3:1:\2:0
    17:  2,3:\2:0:1
    18:  2,3:\2:1:0
    19:  \2:0:1:2,3
    20:  \2:0:2,3:1
    21:  \2:1:0:2,3
    22:  \2:1:2,3:0
    23:  \2:2,3:0:1
    24:  \2:2,3:1:0
    25:  1:2:0,3:\3
    26:  1:2:\3:0,3
    27:  1:0,3:2:\3
    28:  1:0,3:\3:2
    29:  1:\3:2:0,3
    30:  1:\3:0,3:2
    31:  2:1:0,3:\3
    32:  2:1:\3:0,3
    33:  2:0,3:1:\3
    34:  2:0,3:\3:1
    35:  2:\3:1:0,3
    36:  2:\3:0,3:1
    37:  0,3:1:2:\3
    38:  0,3:1:\3:2
    39:  0,3:2:1:\3
    40:  0,3:2:\3:1
    41:  0,3:\3:1:2
    42:  0,3:\3:2:1
    43:  \3:1:2:0,3
    44:  \3:1:0,3:2
    45:  \3:2:1:0,3
    46:  \3:2:0,3:1
    47:  \3:0,3:1:2
    48:  \3:0,3:2:1
    49:  2:3:0,1:\0
    50:  2:3:\0:0,1
    51:  2:0,1:3:\0
    52:  2:0,1:\0:3
    53:  2:\0:3:0,1
    54:  2:\0:0,1:3
    55:  3:2:0,1:\0
    56:  3:2:\0:0,1
    57:  3:0,1:2:\0
    58:  3:0,1:\0:2
    59:  3:\0:2:0,1
    60:  3:\0:0,1:2
    61:  0,1:2:3:\0
    62:  0,1:2:\0:3
    63:  0,1:3:2:\0
    64:  0,1:3:\0:2
    65:  0,1:\0:2:3
    66:  0,1:\0:3:2
    67:  \0:2:3:0,1
    68:  \0:2:0,1:3
    69:  \0:3:2:0,1
    70:  \0:3:0,1:2
    71:  \0:0,1:2:3
    72:  \0:0,1:3:2
    73:  3:0:1,2:\1
    74:  3:0:\1:1,2
    75:  3:1,2:0:\1
    76:  3:1,2:\1:0
    77:  3:\1:0:1,2
    78:  3:\1:1,2:0
    79:  0:3:1,2:\1
    80:  0:3:\1:1,2
    81:  0:1,2:3:\1
    82:  0:1,2:\1:3
    83:  0:\1:3:1,2
    84:  0:\1:1,2:3
    85:  1,2:3:0:\1
    86:  1,2:3:\1:0
    87:  1,2:0:3:\1
    88:  1,2:0:\1:3
    89:  1,2:\1:3:0
    90:  1,2:\1:0:3
    91:  \1:3:0:1,2
    92:  \1:3:1,2:0
    93:  \1:0:3:1,2
    94:  \1:0:1,2:3
    95:  \1:1,2:3:0
    96:  \1:1,2:0:3
    97:  0:3:1,2:\2
    98:  0:3:\2:1,2
    99:  0:1,2:3:\2
   100:  0:1,2:\2:3
   101:  0:\2:3:1,2
   102:  0:\2:1,2:3
   103:  3:0:1,2:\2
   104:  3:0:\2:1,2
   105:  3:1,2:0:\2
   106:  3:1,2:\2:0
   107:  3:\2:0:1,2
   108:  3:\2:1,2:0
   109:  1,2:0:3:\2
   110:  1,2:0:\2:3
   111:  1,2:3:0:\2
   112:  1,2:3:\2:0
   113:  1,2:\2:0:3
   114:  1,2:\2:3:0
   115:  \2:0:3:1,2
   116:  \2:0:1,2:3
   117:  \2:3:0:1,2
   118:  \2:3:1,2:0
   119:  \2:1,2:0:3
   120:  \2:1,2:3:0
   121:  1:0:2,3:\3
   122:  1:0:\3:2,3
   123:  1:2,3:0:\3
   124:  1:2,3:\3:0
   125:  1:\3:0:2,3
   126:  1:\3:2,3:0
   127:  0:1:2,3:\3
   128:  0:1:\3:2,3
   129:  0:2,3:1:\3
   130:  0:2,3:\3:1
   131:  0:\3:1:2,3
   132:  0:\3:2,3:1
   133:  2,3:1:0:\3
   134:  2,3:1:\3:0
   135:  2,3:0:1:\3
   136:  2,3:0:\3:1
   137:  2,3:\3:1:0
   138:  2,3:\3:0:1
   139:  \3:1:0:2,3
   140:  \3:1:2,3:0
   141:  \3:0:1:2,3
   142:  \3:0:2,3:1
   143:  \3:2,3:1:0
   144:  \3:2,3:0:1
   145:  2:1:0,3:\0
   146:  2:1:\0:0,3
   147:  2:0,3:1:\0
   148:  2:0,3:\0:1
   149:  2:\0:1:0,3
   150:  2:\0:0,3:1
   151:  1:2:0,3:\0
   152:  1:2:\0:0,3
   153:  1:0,3:2:\0
   154:  1:0,3:\0:2
   155:  1:\0:2:0,3
   156:  1:\0:0,3:2
   157:  0,3:2:1:\0
   158:  0,3:2:\0:1
   159:  0,3:1:2:\0
   160:  0,3:1:\0:2
   161:  0,3:\0:2:1
   162:  0,3:\0:1:2
   163:  \0:2:1:0,3
   164:  \0:2:0,3:1
   165:  \0:1:2:0,3
   166:  \0:1:0,3:2
   167:  \0:0,3:2:1
   168:  \0:0,3:1:2
   169:  3:2:0,1:\1
   170:  3:2:\1:0,1
   171:  3:0,1:2:\1
   172:  3:0,1:\1:2
   173:  3:\1:2:0,1
   174:  3:\1:0,1:2
   175:  2:3:0,1:\1
   176:  2:3:\1:0,1
   177:  2:0,1:3:\1
   178:  2:0,1:\1:3
   179:  2:\1:3:0,1
   180:  2:\1:0,1:3
   181:  0,1:3:2:\1
   182:  0,1:3:\1:2
   183:  0,1:2:3:\1
   184:  0,1:2:\1:3
   185:  0,1:\1:3:2
   186:  0,1:\1:2:3
   187:  \1:3:2:0,1
   188:  \1:3:0,1:2
   189:  \1:2:3:0,1
   190:  \1:2:0,1:3
   191:  \1:0,1:3:2
   192:  \1:0,1:2:3
family= 2 1 1 0 new D4h genus #     7 is 0:2:0,1:\0
     1:  0:2:0,1:\0
     2:  0:2:\0:0,1
     3:  0:0,1:2:\0
     4:  0:0,1:\0:2
     5:  0:\0:2:0,1
     6:  0:\0:0,1:2
     7:  2:0:0,1:\0
     8:  2:0:\0:0,1
     9:  2:0,1:0:\0
    10:  2:0,1:\0:0
    11:  2:\0:0:0,1
    12:  2:\0:0,1:0
    13:  0,1:0:2:\0
    14:  0,1:0:\0:2
    15:  0,1:2:0:\0
    16:  0,1:2:\0:0
    17:  0,1:\0:0:2
    18:  0,1:\0:2:0
    19:  \0:0:2:0,1
    20:  \0:0:0,1:2
    21:  \0:2:0:0,1
    22:  \0:2:0,1:0
    23:  \0:0,1:0:2
    24:  \0:0,1:2:0
    25:  1:3:1,2:\1
    26:  1:3:\1:1,2
    27:  1:1,2:3:\1
    28:  1:1,2:\1:3
    29:  1:\1:3:1,2
    30:  1:\1:1,2:3
    31:  3:1:1,2:\1
    32:  3:1:\1:1,2
    33:  3:1,2:1:\1
    34:  3:1,2:\1:1
    35:  3:\1:1:1,2
    36:  3:\1:1,2:1
    37:  1,2:1:3:\1
    38:  1,2:1:\1:3
    39:  1,2:3:1:\1
    40:  1,2:3:\1:1
    41:  1,2:\1:1:3
    42:  1,2:\1:3:1
    43:  \1:1:3:1,2
    44:  \1:1:1,2:3
    45:  \1:3:1:1,2
    46:  \1:3:1,2:1
    47:  \1:1,2:1:3
    48:  \1:1,2:3:1
    49:  2:0:2,3:\2
    50:  2:0:\2:2,3
    51:  2:2,3:0:\2
    52:  2:2,3:\2:0
    53:  2:\2:0:2,3
    54:  2:\2:2,3:0
    55:  0:2:2,3:\2
    56:  0:2:\2:2,3
    57:  0:2,3:2:\2
    58:  0:2,3:\2:2
    59:  0:\2:2:2,3
    60:  0:\2:2,3:2
    61:  2,3:2:0:\2
    62:  2,3:2:\2:0
    63:  2,3:0:2:\2
    64:  2,3:0:\2:2
    65:  2,3:\2:2:0
    66:  2,3:\2:0:2
    67:  \2:2:0:2,3
    68:  \2:2:2,3:0
    69:  \2:0:2:2,3
    70:  \2:0:2,3:2
    71:  \2:2,3:2:0
    72:  \2:2,3:0:2
    73:  3:1:0,3:\3
    74:  3:1:\3:0,3
    75:  3:0,3:1:\3
    76:  3:0,3:\3:1
    77:  3:\3:1:0,3
    78:  3:\3:0,3:1
    79:  1:3:0,3:\3
    80:  1:3:\3:0,3
    81:  1:0,3:3:\3
    82:  1:0,3:\3:3
    83:  1:\3:3:0,3
    84:  1:\3:0,3:3
    85:  0,3:3:1:\3
    86:  0,3:3:\3:1
    87:  0,3:1:3:\3
    88:  0,3:1:\3:3
    89:  0,3:\3:3:1
    90:  0,3:\3:1:3
    91:  \3:3:1:0,3
    92:  \3:3:0,3:1
    93:  \3:1:3:0,3
    94:  \3:1:0,3:3
    95:  \3:0,3:3:1
    96:  \3:0,3:1:3
    97:  0:2:0,3:\0
    98:  0:2:\0:0,3
    99:  0:0,3:2:\0
   100:  0:0,3:\0:2
   101:  0:\0:2:0,3
   102:  0:\0:0,3:2
   103:  2:0:0,3:\0
   104:  2:0:\0:0,3
   105:  2:0,3:0:\0
   106:  2:0,3:\0:0
   107:  2:\0:0:0,3
   108:  2:\0:0,3:0
   109:  0,3:0:2:\0
   110:  0,3:0:\0:2
   111:  0,3:2:0:\0
   112:  0,3:2:\0:0
   113:  0,3:\0:0:2
   114:  0,3:\0:2:0
   115:  \0:0:2:0,3
   116:  \0:0:0,3:2
   117:  \0:2:0:0,3
   118:  \0:2:0,3:0
   119:  \0:0,3:0:2
   120:  \0:0,3:2:0
   121:  1:3:0,1:\1
   122:  1:3:\1:0,1
   123:  1:0,1:3:\1
   124:  1:0,1:\1:3
   125:  1:\1:3:0,1
   126:  1:\1:0,1:3
   127:  3:1:0,1:\1
   128:  3:1:\1:0,1
   129:  3:0,1:1:\1
   130:  3:0,1:\1:1
   131:  3:\1:1:0,1
   132:  3:\1:0,1:1
   133:  0,1:1:3:\1
   134:  0,1:1:\1:3
   135:  0,1:3:1:\1
   136:  0,1:3:\1:1
   137:  0,1:\1:1:3
   138:  0,1:\1:3:1
   139:  \1:1:3:0,1
   140:  \1:1:0,1:3
   141:  \1:3:1:0,1
   142:  \1:3:0,1:1
   143:  \1:0,1:1:3
   144:  \1:0,1:3:1
   145:  2:0:1,2:\2
   146:  2:0:\2:1,2
   147:  2:1,2:0:\2
   148:  2:1,2:\2:0
   149:  2:\2:0:1,2
   150:  2:\2:1,2:0
   151:  0:2:1,2:\2
   152:  0:2:\2:1,2
   153:  0:1,2:2:\2
   154:  0:1,2:\2:2
   155:  0:\2:2:1,2
   156:  0:\2:1,2:2
   157:  1,2:2:0:\2
   158:  1,2:2:\2:0
   159:  1,2:0:2:\2
   160:  1,2:0:\2:2
   161:  1,2:\2:2:0
   162:  1,2:\2:0:2
   163:  \2:2:0:1,2
   164:  \2:2:1,2:0
   165:  \2:0:2:1,2
   166:  \2:0:1,2:2
   167:  \2:1,2:2:0
   168:  \2:1,2:0:2
   169:  3:1:2,3:\3
   170:  3:1:\3:2,3
   171:  3:2,3:1:\3
   172:  3:2,3:\3:1
   173:  3:\3:1:2,3
   174:  3:\3:2,3:1
   175:  1:3:2,3:\3
   176:  1:3:\3:2,3
   177:  1:2,3:3:\3
   178:  1:2,3:\3:3
   179:  1:\3:3:2,3
   180:  1:\3:2,3:3
   181:  2,3:3:1:\3
   182:  2,3:3:\3:1
   183:  2,3:1:3:\3
   184:  2,3:1:\3:3
   185:  2,3:\3:3:1
   186:  2,3:\3:1:3
   187:  \3:3:1:2,3
   188:  \3:3:2,3:1
   189:  \3:1:3:2,3
   190:  \3:1:2,3:3
   191:  \3:2,3:3:1
   192:  \3:2,3:1:3
family= 2 1 1 0 new D4h genus #     8 is 0:2:1,3:\0
     1:  0:2:1,3:\0
     2:  0:2:\0:1,3
     3:  0:1,3:2:\0
     4:  0:1,3:\0:2
     5:  0:\0:2:1,3
     6:  0:\0:1,3:2
     7:  2:0:1,3:\0
     8:  2:0:\0:1,3
     9:  2:1,3:0:\0
    10:  2:1,3:\0:0
    11:  2:\0:0:1,3
    12:  2:\0:1,3:0
    13:  1,3:0:2:\0
    14:  1,3:0:\0:2
    15:  1,3:2:0:\0
    16:  1,3:2:\0:0
    17:  1,3:\0:0:2
    18:  1,3:\0:2:0
    19:  \0:0:2:1,3
    20:  \0:0:1,3:2
    21:  \0:2:0:1,3
    22:  \0:2:1,3:0
    23:  \0:1,3:0:2
    24:  \0:1,3:2:0
    25:  1:3:0,2:\1
    26:  1:3:\1:0,2
    27:  1:0,2:3:\1
    28:  1:0,2:\1:3
    29:  1:\1:3:0,2
    30:  1:\1:0,2:3
    31:  3:1:0,2:\1
    32:  3:1:\1:0,2
    33:  3:0,2:1:\1
    34:  3:0,2:\1:1
    35:  3:\1:1:0,2
    36:  3:\1:0,2:1
    37:  0,2:1:3:\1
    38:  0,2:1:\1:3
    39:  0,2:3:1:\1
    40:  0,2:3:\1:1
    41:  0,2:\1:1:3
    42:  0,2:\1:3:1
    43:  \1:1:3:0,2
    44:  \1:1:0,2:3
    45:  \1:3:1:0,2
    46:  \1:3:0,2:1
    47:  \1:0,2:1:3
    48:  \1:0,2:3:1
    49:  2:0:1,3:\2
    50:  2:0:\2:1,3
    51:  2:1,3:0:\2
    52:  2:1,3:\2:0
    53:  2:\2:0:1,3
    54:  2:\2:1,3:0
    55:  0:2:1,3:\2
    56:  0:2:\2:1,3
    57:  0:1,3:2:\2
    58:  0:1,3:\2:2
    59:  0:\2:2:1,3
    60:  0:\2:1,3:2
    61:  1,3:2:0:\2
    62:  1,3:2:\2:0
    63:  1,3:0:2:\2
    64:  1,3:0:\2:2
    65:  1,3:\2:2:0
    66:  1,3:\2:0:2
    67:  \2:2:0:1,3
    68:  \2:2:1,3:0
    69:  \2:0:2:1,3
    70:  \2:0:1,3:2
    71:  \2:1,3:2:0
    72:  \2:1,3:0:2
    73:  3:1:0,2:\3
    74:  3:1:\3:0,2
    75:  3:0,2:1:\3
    76:  3:0,2:\3:1
    77:  3:\3:1:0,2
    78:  3:\3:0,2:1
    79:  1:3:0,2:\3
    80:  1:3:\3:0,2
    81:  1:0,2:3:\3
    82:  1:0,2:\3:3
    83:  1:\3:3:0,2
    84:  1:\3:0,2:3
    85:  0,2:3:1:\3
    86:  0,2:3:\3:1
    87:  0,2:1:3:\3
    88:  0,2:1:\3:3
    89:  0,2:\3:3:1
    90:  0,2:\3:1:3
    91:  \3:3:1:0,2
    92:  \3:3:0,2:1
    93:  \3:1:3:0,2
    94:  \3:1:0,2:3
    95:  \3:0,2:3:1
    96:  \3:0,2:1:3
family= 2 1 1 0 new D4h genus #     9 is 0:2:1,3:\1
     1:  0:2:1,3:\1
     2:  0:2:\1:1,3
     3:  0:1,3:2:\1
     4:  0:1,3:\1:2
     5:  0:\1:2:1,3
     6:  0:\1:1,3:2
     7:  2:0:1,3:\1
     8:  2:0:\1:1,3
     9:  2:1,3:0:\1
    10:  2:1,3:\1:0
    11:  2:\1:0:1,3
    12:  2:\1:1,3:0
    13:  1,3:0:2:\1
    14:  1,3:0:\1:2
    15:  1,3:2:0:\1
    16:  1,3:2:\1:0
    17:  1,3:\1:0:2
    18:  1,3:\1:2:0
    19:  \1:0:2:1,3
    20:  \1:0:1,3:2
    21:  \1:2:0:1,3
    22:  \1:2:1,3:0
    23:  \1:1,3:0:2
    24:  \1:1,3:2:0
    25:  1:3:0,2:\2
    26:  1:3:\2:0,2
    27:  1:0,2:3:\2
    28:  1:0,2:\2:3
    29:  1:\2:3:0,2
    30:  1:\2:0,2:3
    31:  3:1:0,2:\2
    32:  3:1:\2:0,2
    33:  3:0,2:1:\2
    34:  3:0,2:\2:1
    35:  3:\2:1:0,2
    36:  3:\2:0,2:1
    37:  0,2:1:3:\2
    38:  0,2:1:\2:3
    39:  0,2:3:1:\2
    40:  0,2:3:\2:1
    41:  0,2:\2:1:3
    42:  0,2:\2:3:1
    43:  \2:1:3:0,2
    44:  \2:1:0,2:3
    45:  \2:3:1:0,2
    46:  \2:3:0,2:1
    47:  \2:0,2:1:3
    48:  \2:0,2:3:1
    49:  2:0:1,3:\3
    50:  2:0:\3:1,3
    51:  2:1,3:0:\3
    52:  2:1,3:\3:0
    53:  2:\3:0:1,3
    54:  2:\3:1,3:0
    55:  0:2:1,3:\3
    56:  0:2:\3:1,3
    57:  0:1,3:2:\3
    58:  0:1,3:\3:2
    59:  0:\3:2:1,3
    60:  0:\3:1,3:2
    61:  1,3:2:0:\3
    62:  1,3:2:\3:0
    63:  1,3:0:2:\3
    64:  1,3:0:\3:2
    65:  1,3:\3:2:0
    66:  1,3:\3:0:2
    67:  \3:2:0:1,3
    68:  \3:2:1,3:0
    69:  \3:0:2:1,3
    70:  \3:0:1,3:2
    71:  \3:1,3:2:0
    72:  \3:1,3:0:2
    73:  3:1:0,2:\0
    74:  3:1:\0:0,2
    75:  3:0,2:1:\0
    76:  3:0,2:\0:1
    77:  3:\0:1:0,2
    78:  3:\0:0,2:1
    79:  1:3:0,2:\0
    80:  1:3:\0:0,2
    81:  1:0,2:3:\0
    82:  1:0,2:\0:3
    83:  1:\0:3:0,2
    84:  1:\0:0,2:3
    85:  0,2:3:1:\0
    86:  0,2:3:\0:1
    87:  0,2:1:3:\0
    88:  0,2:1:\0:3
    89:  0,2:\0:3:1
    90:  0,2:\0:1:3
    91:  \0:3:1:0,2
    92:  \0:3:0,2:1
    93:  \0:1:3:0,2
    94:  \0:1:0,2:3
    95:  \0:0,2:3:1
    96:  \0:0,2:1:3
Nber of genera for this family=    9
 
family= 1 2 1 0
 
family= 1 2 1 0 new D4h genus #     1 is 0:0,1:2,3:\0
     1:  0:0,1:2,3:\0
     2:  0:0,1:\0:2,3
     3:  0:2,3:0,1:\0
     4:  0:2,3:\0:0,1
     5:  0:\0:0,1:2,3
     6:  0:\0:2,3:0,1
     7:  0,1:0:2,3:\0
     8:  0,1:0:\0:2,3
     9:  0,1:2,3:0:\0
    10:  0,1:2,3:\0:0
    11:  0,1:\0:0:2,3
    12:  0,1:\0:2,3:0
    13:  2,3:0:0,1:\0
    14:  2,3:0:\0:0,1
    15:  2,3:0,1:0:\0
    16:  2,3:0,1:\0:0
    17:  2,3:\0:0:0,1
    18:  2,3:\0:0,1:0
    19:  \0:0:0,1:2,3
    20:  \0:0:2,3:0,1
    21:  \0:0,1:0:2,3
    22:  \0:0,1:2,3:0
    23:  \0:2,3:0:0,1
    24:  \0:2,3:0,1:0
    25:  1:1,2:0,3:\1
    26:  1:1,2:\1:0,3
    27:  1:0,3:1,2:\1
    28:  1:0,3:\1:1,2
    29:  1:\1:1,2:0,3
    30:  1:\1:0,3:1,2
    31:  1,2:1:0,3:\1
    32:  1,2:1:\1:0,3
    33:  1,2:0,3:1:\1
    34:  1,2:0,3:\1:1
    35:  1,2:\1:1:0,3
    36:  1,2:\1:0,3:1
    37:  0,3:1:1,2:\1
    38:  0,3:1:\1:1,2
    39:  0,3:1,2:1:\1
    40:  0,3:1,2:\1:1
    41:  0,3:\1:1:1,2
    42:  0,3:\1:1,2:1
    43:  \1:1:1,2:0,3
    44:  \1:1:0,3:1,2
    45:  \1:1,2:1:0,3
    46:  \1:1,2:0,3:1
    47:  \1:0,3:1:1,2
    48:  \1:0,3:1,2:1
    49:  2:2,3:0,1:\2
    50:  2:2,3:\2:0,1
    51:  2:0,1:2,3:\2
    52:  2:0,1:\2:2,3
    53:  2:\2:2,3:0,1
    54:  2:\2:0,1:2,3
    55:  2,3:2:0,1:\2
    56:  2,3:2:\2:0,1
    57:  2,3:0,1:2:\2
    58:  2,3:0,1:\2:2
    59:  2,3:\2:2:0,1
    60:  2,3:\2:0,1:2
    61:  0,1:2:2,3:\2
    62:  0,1:2:\2:2,3
    63:  0,1:2,3:2:\2
    64:  0,1:2,3:\2:2
    65:  0,1:\2:2:2,3
    66:  0,1:\2:2,3:2
    67:  \2:2:2,3:0,1
    68:  \2:2:0,1:2,3
    69:  \2:2,3:2:0,1
    70:  \2:2,3:0,1:2
    71:  \2:0,1:2:2,3
    72:  \2:0,1:2,3:2
    73:  3:0,3:1,2:\3
    74:  3:0,3:\3:1,2
    75:  3:1,2:0,3:\3
    76:  3:1,2:\3:0,3
    77:  3:\3:0,3:1,2
    78:  3:\3:1,2:0,3
    79:  0,3:3:1,2:\3
    80:  0,3:3:\3:1,2
    81:  0,3:1,2:3:\3
    82:  0,3:1,2:\3:3
    83:  0,3:\3:3:1,2
    84:  0,3:\3:1,2:3
    85:  1,2:3:0,3:\3
    86:  1,2:3:\3:0,3
    87:  1,2:0,3:3:\3
    88:  1,2:0,3:\3:3
    89:  1,2:\3:3:0,3
    90:  1,2:\3:0,3:3
    91:  \3:3:0,3:1,2
    92:  \3:3:1,2:0,3
    93:  \3:0,3:3:1,2
    94:  \3:0,3:1,2:3
    95:  \3:1,2:3:0,3
    96:  \3:1,2:0,3:3
    97:  0:0,3:1,2:\0
    98:  0:0,3:\0:1,2
    99:  0:1,2:0,3:\0
   100:  0:1,2:\0:0,3
   101:  0:\0:0,3:1,2
   102:  0:\0:1,2:0,3
   103:  0,3:0:1,2:\0
   104:  0,3:0:\0:1,2
   105:  0,3:1,2:0:\0
   106:  0,3:1,2:\0:0
   107:  0,3:\0:0:1,2
   108:  0,3:\0:1,2:0
   109:  1,2:0:0,3:\0
   110:  1,2:0:\0:0,3
   111:  1,2:0,3:0:\0
   112:  1,2:0,3:\0:0
   113:  1,2:\0:0:0,3
   114:  1,2:\0:0,3:0
   115:  \0:0:0,3:1,2
   116:  \0:0:1,2:0,3
   117:  \0:0,3:0:1,2
   118:  \0:0,3:1,2:0
   119:  \0:1,2:0:0,3
   120:  \0:1,2:0,3:0
   121:  1:0,1:2,3:\1
   122:  1:0,1:\1:2,3
   123:  1:2,3:0,1:\1
   124:  1:2,3:\1:0,1
   125:  1:\1:0,1:2,3
   126:  1:\1:2,3:0,1
   127:  0,1:1:2,3:\1
   128:  0,1:1:\1:2,3
   129:  0,1:2,3:1:\1
   130:  0,1:2,3:\1:1
   131:  0,1:\1:1:2,3
   132:  0,1:\1:2,3:1
   133:  2,3:1:0,1:\1
   134:  2,3:1:\1:0,1
   135:  2,3:0,1:1:\1
   136:  2,3:0,1:\1:1
   137:  2,3:\1:1:0,1
   138:  2,3:\1:0,1:1
   139:  \1:1:0,1:2,3
   140:  \1:1:2,3:0,1
   141:  \1:0,1:1:2,3
   142:  \1:0,1:2,3:1
   143:  \1:2,3:1:0,1
   144:  \1:2,3:0,1:1
   145:  2:1,2:0,3:\2
   146:  2:1,2:\2:0,3
   147:  2:0,3:1,2:\2
   148:  2:0,3:\2:1,2
   149:  2:\2:1,2:0,3
   150:  2:\2:0,3:1,2
   151:  1,2:2:0,3:\2
   152:  1,2:2:\2:0,3
   153:  1,2:0,3:2:\2
   154:  1,2:0,3:\2:2
   155:  1,2:\2:2:0,3
   156:  1,2:\2:0,3:2
   157:  0,3:2:1,2:\2
   158:  0,3:2:\2:1,2
   159:  0,3:1,2:2:\2
   160:  0,3:1,2:\2:2
   161:  0,3:\2:2:1,2
   162:  0,3:\2:1,2:2
   163:  \2:2:1,2:0,3
   164:  \2:2:0,3:1,2
   165:  \2:1,2:2:0,3
   166:  \2:1,2:0,3:2
   167:  \2:0,3:2:1,2
   168:  \2:0,3:1,2:2
   169:  3:2,3:0,1:\3
   170:  3:2,3:\3:0,1
   171:  3:0,1:2,3:\3
   172:  3:0,1:\3:2,3
   173:  3:\3:2,3:0,1
   174:  3:\3:0,1:2,3
   175:  2,3:3:0,1:\3
   176:  2,3:3:\3:0,1
   177:  2,3:0,1:3:\3
   178:  2,3:0,1:\3:3
   179:  2,3:\3:3:0,1
   180:  2,3:\3:0,1:3
   181:  0,1:3:2,3:\3
   182:  0,1:3:\3:2,3
   183:  0,1:2,3:3:\3
   184:  0,1:2,3:\3:3
   185:  0,1:\3:3:2,3
   186:  0,1:\3:2,3:3
   187:  \3:3:2,3:0,1
   188:  \3:3:0,1:2,3
   189:  \3:2,3:3:0,1
   190:  \3:2,3:0,1:3
   191:  \3:0,1:3:2,3
   192:  \3:0,1:2,3:3
family= 1 2 1 0 new D4h genus #     2 is 0:0,2:1,3:\0
     1:  0:0,2:1,3:\0
     2:  0:0,2:\0:1,3
     3:  0:1,3:0,2:\0
     4:  0:1,3:\0:0,2
     5:  0:\0:0,2:1,3
     6:  0:\0:1,3:0,2
     7:  0,2:0:1,3:\0
     8:  0,2:0:\0:1,3
     9:  0,2:1,3:0:\0
    10:  0,2:1,3:\0:0
    11:  0,2:\0:0:1,3
    12:  0,2:\0:1,3:0
    13:  1,3:0:0,2:\0
    14:  1,3:0:\0:0,2
    15:  1,3:0,2:0:\0
    16:  1,3:0,2:\0:0
    17:  1,3:\0:0:0,2
    18:  1,3:\0:0,2:0
    19:  \0:0:0,2:1,3
    20:  \0:0:1,3:0,2
    21:  \0:0,2:0:1,3
    22:  \0:0,2:1,3:0
    23:  \0:1,3:0:0,2
    24:  \0:1,3:0,2:0
    25:  1:1,3:0,2:\1
    26:  1:1,3:\1:0,2
    27:  1:0,2:1,3:\1
    28:  1:0,2:\1:1,3
    29:  1:\1:1,3:0,2
    30:  1:\1:0,2:1,3
    31:  1,3:1:0,2:\1
    32:  1,3:1:\1:0,2
    33:  1,3:0,2:1:\1
    34:  1,3:0,2:\1:1
    35:  1,3:\1:1:0,2
    36:  1,3:\1:0,2:1
    37:  0,2:1:1,3:\1
    38:  0,2:1:\1:1,3
    39:  0,2:1,3:1:\1
    40:  0,2:1,3:\1:1
    41:  0,2:\1:1:1,3
    42:  0,2:\1:1,3:1
    43:  \1:1:1,3:0,2
    44:  \1:1:0,2:1,3
    45:  \1:1,3:1:0,2
    46:  \1:1,3:0,2:1
    47:  \1:0,2:1:1,3
    48:  \1:0,2:1,3:1
    49:  2:0,2:1,3:\2
    50:  2:0,2:\2:1,3
    51:  2:1,3:0,2:\2
    52:  2:1,3:\2:0,2
    53:  2:\2:0,2:1,3
    54:  2:\2:1,3:0,2
    55:  0,2:2:1,3:\2
    56:  0,2:2:\2:1,3
    57:  0,2:1,3:2:\2
    58:  0,2:1,3:\2:2
    59:  0,2:\2:2:1,3
    60:  0,2:\2:1,3:2
    61:  1,3:2:0,2:\2
    62:  1,3:2:\2:0,2
    63:  1,3:0,2:2:\2
    64:  1,3:0,2:\2:2
    65:  1,3:\2:2:0,2
    66:  1,3:\2:0,2:2
    67:  \2:2:0,2:1,3
    68:  \2:2:1,3:0,2
    69:  \2:0,2:2:1,3
    70:  \2:0,2:1,3:2
    71:  \2:1,3:2:0,2
    72:  \2:1,3:0,2:2
    73:  3:1,3:0,2:\3
    74:  3:1,3:\3:0,2
    75:  3:0,2:1,3:\3
    76:  3:0,2:\3:1,3
    77:  3:\3:1,3:0,2
    78:  3:\3:0,2:1,3
    79:  1,3:3:0,2:\3
    80:  1,3:3:\3:0,2
    81:  1,3:0,2:3:\3
    82:  1,3:0,2:\3:3
    83:  1,3:\3:3:0,2
    84:  1,3:\3:0,2:3
    85:  0,2:3:1,3:\3
    86:  0,2:3:\3:1,3
    87:  0,2:1,3:3:\3
    88:  0,2:1,3:\3:3
    89:  0,2:\3:3:1,3
    90:  0,2:\3:1,3:3
    91:  \3:3:1,3:0,2
    92:  \3:3:0,2:1,3
    93:  \3:1,3:3:0,2
    94:  \3:1,3:0,2:3
    95:  \3:0,2:3:1,3
    96:  \3:0,2:1,3:3
family= 1 2 1 0 new D4h genus #     3 is 0:1,2:1,3:\1
     1:  0:1,2:1,3:\1
     2:  0:1,2:\1:1,3
     3:  0:1,3:1,2:\1
     4:  0:1,3:\1:1,2
     5:  0:\1:1,2:1,3
     6:  0:\1:1,3:1,2
     7:  1,2:0:1,3:\1
     8:  1,2:0:\1:1,3
     9:  1,2:1,3:0:\1
    10:  1,2:1,3:\1:0
    11:  1,2:\1:0:1,3
    12:  1,2:\1:1,3:0
    13:  1,3:0:1,2:\1
    14:  1,3:0:\1:1,2
    15:  1,3:1,2:0:\1
    16:  1,3:1,2:\1:0
    17:  1,3:\1:0:1,2
    18:  1,3:\1:1,2:0
    19:  \1:0:1,2:1,3
    20:  \1:0:1,3:1,2
    21:  \1:1,2:0:1,3
    22:  \1:1,2:1,3:0
    23:  \1:1,3:0:1,2
    24:  \1:1,3:1,2:0
    25:  1:2,3:0,2:\2
    26:  1:2,3:\2:0,2
    27:  1:0,2:2,3:\2
    28:  1:0,2:\2:2,3
    29:  1:\2:2,3:0,2
    30:  1:\2:0,2:2,3
    31:  2,3:1:0,2:\2
    32:  2,3:1:\2:0,2
    33:  2,3:0,2:1:\2
    34:  2,3:0,2:\2:1
    35:  2,3:\2:1:0,2
    36:  2,3:\2:0,2:1
    37:  0,2:1:2,3:\2
    38:  0,2:1:\2:2,3
    39:  0,2:2,3:1:\2
    40:  0,2:2,3:\2:1
    41:  0,2:\2:1:2,3
    42:  0,2:\2:2,3:1
    43:  \2:1:2,3:0,2
    44:  \2:1:0,2:2,3
    45:  \2:2,3:1:0,2
    46:  \2:2,3:0,2:1
    47:  \2:0,2:1:2,3
    48:  \2:0,2:2,3:1
    49:  2:0,3:1,3:\3
    50:  2:0,3:\3:1,3
    51:  2:1,3:0,3:\3
    52:  2:1,3:\3:0,3
    53:  2:\3:0,3:1,3
    54:  2:\3:1,3:0,3
    55:  0,3:2:1,3:\3
    56:  0,3:2:\3:1,3
    57:  0,3:1,3:2:\3
    58:  0,3:1,3:\3:2
    59:  0,3:\3:2:1,3
    60:  0,3:\3:1,3:2
    61:  1,3:2:0,3:\3
    62:  1,3:2:\3:0,3
    63:  1,3:0,3:2:\3
    64:  1,3:0,3:\3:2
    65:  1,3:\3:2:0,3
    66:  1,3:\3:0,3:2
    67:  \3:2:0,3:1,3
    68:  \3:2:1,3:0,3
    69:  \3:0,3:2:1,3
    70:  \3:0,3:1,3:2
    71:  \3:1,3:2:0,3
    72:  \3:1,3:0,3:2
    73:  3:0,1:0,2:\0
    74:  3:0,1:\0:0,2
    75:  3:0,2:0,1:\0
    76:  3:0,2:\0:0,1
    77:  3:\0:0,1:0,2
    78:  3:\0:0,2:0,1
    79:  0,1:3:0,2:\0
    80:  0,1:3:\0:0,2
    81:  0,1:0,2:3:\0
    82:  0,1:0,2:\0:3
    83:  0,1:\0:3:0,2
    84:  0,1:\0:0,2:3
    85:  0,2:3:0,1:\0
    86:  0,2:3:\0:0,1
    87:  0,2:0,1:3:\0
    88:  0,2:0,1:\0:3
    89:  0,2:\0:3:0,1
    90:  0,2:\0:0,1:3
    91:  \0:3:0,1:0,2
    92:  \0:3:0,2:0,1
    93:  \0:0,1:3:0,2
    94:  \0:0,1:0,2:3
    95:  \0:0,2:3:0,1
    96:  \0:0,2:0,1:3
    97:  0:2,3:1,3:\3
    98:  0:2,3:\3:1,3
    99:  0:1,3:2,3:\3
   100:  0:1,3:\3:2,3
   101:  0:\3:2,3:1,3
   102:  0:\3:1,3:2,3
   103:  2,3:0:1,3:\3
   104:  2,3:0:\3:1,3
   105:  2,3:1,3:0:\3
   106:  2,3:1,3:\3:0
   107:  2,3:\3:0:1,3
   108:  2,3:\3:1,3:0
   109:  1,3:0:2,3:\3
   110:  1,3:0:\3:2,3
   111:  1,3:2,3:0:\3
   112:  1,3:2,3:\3:0
   113:  1,3:\3:0:2,3
   114:  1,3:\3:2,3:0
   115:  \3:0:2,3:1,3
   116:  \3:0:1,3:2,3
   117:  \3:2,3:0:1,3
   118:  \3:2,3:1,3:0
   119:  \3:1,3:0:2,3
   120:  \3:1,3:2,3:0
   121:  1:0,3:0,2:\0
   122:  1:0,3:\0:0,2
   123:  1:0,2:0,3:\0
   124:  1:0,2:\0:0,3
   125:  1:\0:0,3:0,2
   126:  1:\0:0,2:0,3
   127:  0,3:1:0,2:\0
   128:  0,3:1:\0:0,2
   129:  0,3:0,2:1:\0
   130:  0,3:0,2:\0:1
   131:  0,3:\0:1:0,2
   132:  0,3:\0:0,2:1
   133:  0,2:1:0,3:\0
   134:  0,2:1:\0:0,3
   135:  0,2:0,3:1:\0
   136:  0,2:0,3:\0:1
   137:  0,2:\0:1:0,3
   138:  0,2:\0:0,3:1
   139:  \0:1:0,3:0,2
   140:  \0:1:0,2:0,3
   141:  \0:0,3:1:0,2
   142:  \0:0,3:0,2:1
   143:  \0:0,2:1:0,3
   144:  \0:0,2:0,3:1
   145:  2:0,1:1,3:\1
   146:  2:0,1:\1:1,3
   147:  2:1,3:0,1:\1
   148:  2:1,3:\1:0,1
   149:  2:\1:0,1:1,3
   150:  2:\1:1,3:0,1
   151:  0,1:2:1,3:\1
   152:  0,1:2:\1:1,3
   153:  0,1:1,3:2:\1
   154:  0,1:1,3:\1:2
   155:  0,1:\1:2:1,3
   156:  0,1:\1:1,3:2
   157:  1,3:2:0,1:\1
   158:  1,3:2:\1:0,1
   159:  1,3:0,1:2:\1
   160:  1,3:0,1:\1:2
   161:  1,3:\1:2:0,1
   162:  1,3:\1:0,1:2
   163:  \1:2:0,1:1,3
   164:  \1:2:1,3:0,1
   165:  \1:0,1:2:1,3
   166:  \1:0,1:1,3:2
   167:  \1:1,3:2:0,1
   168:  \1:1,3:0,1:2
   169:  3:1,2:0,2:\2
   170:  3:1,2:\2:0,2
   171:  3:0,2:1,2:\2
   172:  3:0,2:\2:1,2
   173:  3:\2:1,2:0,2
   174:  3:\2:0,2:1,2
   175:  1,2:3:0,2:\2
   176:  1,2:3:\2:0,2
   177:  1,2:0,2:3:\2
   178:  1,2:0,2:\2:3
   179:  1,2:\2:3:0,2
   180:  1,2:\2:0,2:3
   181:  0,2:3:1,2:\2
   182:  0,2:3:\2:1,2
   183:  0,2:1,2:3:\2
   184:  0,2:1,2:\2:3
   185:  0,2:\2:3:1,2
   186:  0,2:\2:1,2:3
   187:  \2:3:1,2:0,2
   188:  \2:3:0,2:1,2
   189:  \2:1,2:3:0,2
   190:  \2:1,2:0,2:3
   191:  \2:0,2:3:1,2
   192:  \2:0,2:1,2:3
family= 1 2 1 0 new D4h genus #     4 is 0:1,2:2,3:\2
     1:  0:1,2:2,3:\2
     2:  0:1,2:\2:2,3
     3:  0:2,3:1,2:\2
     4:  0:2,3:\2:1,2
     5:  0:\2:1,2:2,3
     6:  0:\2:2,3:1,2
     7:  1,2:0:2,3:\2
     8:  1,2:0:\2:2,3
     9:  1,2:2,3:0:\2
    10:  1,2:2,3:\2:0
    11:  1,2:\2:0:2,3
    12:  1,2:\2:2,3:0
    13:  2,3:0:1,2:\2
    14:  2,3:0:\2:1,2
    15:  2,3:1,2:0:\2
    16:  2,3:1,2:\2:0
    17:  2,3:\2:0:1,2
    18:  2,3:\2:1,2:0
    19:  \2:0:1,2:2,3
    20:  \2:0:2,3:1,2
    21:  \2:1,2:0:2,3
    22:  \2:1,2:2,3:0
    23:  \2:2,3:0:1,2
    24:  \2:2,3:1,2:0
    25:  1:2,3:0,3:\3
    26:  1:2,3:\3:0,3
    27:  1:0,3:2,3:\3
    28:  1:0,3:\3:2,3
    29:  1:\3:2,3:0,3
    30:  1:\3:0,3:2,3
    31:  2,3:1:0,3:\3
    32:  2,3:1:\3:0,3
    33:  2,3:0,3:1:\3
    34:  2,3:0,3:\3:1
    35:  2,3:\3:1:0,3
    36:  2,3:\3:0,3:1
    37:  0,3:1:2,3:\3
    38:  0,3:1:\3:2,3
    39:  0,3:2,3:1:\3
    40:  0,3:2,3:\3:1
    41:  0,3:\3:1:2,3
    42:  0,3:\3:2,3:1
    43:  \3:1:2,3:0,3
    44:  \3:1:0,3:2,3
    45:  \3:2,3:1:0,3
    46:  \3:2,3:0,3:1
    47:  \3:0,3:1:2,3
    48:  \3:0,3:2,3:1
    49:  2:0,3:0,1:\0
    50:  2:0,3:\0:0,1
    51:  2:0,1:0,3:\0
    52:  2:0,1:\0:0,3
    53:  2:\0:0,3:0,1
    54:  2:\0:0,1:0,3
    55:  0,3:2:0,1:\0
    56:  0,3:2:\0:0,1
    57:  0,3:0,1:2:\0
    58:  0,3:0,1:\0:2
    59:  0,3:\0:2:0,1
    60:  0,3:\0:0,1:2
    61:  0,1:2:0,3:\0
    62:  0,1:2:\0:0,3
    63:  0,1:0,3:2:\0
    64:  0,1:0,3:\0:2
    65:  0,1:\0:2:0,3
    66:  0,1:\0:0,3:2
    67:  \0:2:0,3:0,1
    68:  \0:2:0,1:0,3
    69:  \0:0,3:2:0,1
    70:  \0:0,3:0,1:2
    71:  \0:0,1:2:0,3
    72:  \0:0,1:0,3:2
    73:  3:0,1:1,2:\1
    74:  3:0,1:\1:1,2
    75:  3:1,2:0,1:\1
    76:  3:1,2:\1:0,1
    77:  3:\1:0,1:1,2
    78:  3:\1:1,2:0,1
    79:  0,1:3:1,2:\1
    80:  0,1:3:\1:1,2
    81:  0,1:1,2:3:\1
    82:  0,1:1,2:\1:3
    83:  0,1:\1:3:1,2
    84:  0,1:\1:1,2:3
    85:  1,2:3:0,1:\1
    86:  1,2:3:\1:0,1
    87:  1,2:0,1:3:\1
    88:  1,2:0,1:\1:3
    89:  1,2:\1:3:0,1
    90:  1,2:\1:0,1:3
    91:  \1:3:0,1:1,2
    92:  \1:3:1,2:0,1
    93:  \1:0,1:3:1,2
    94:  \1:0,1:1,2:3
    95:  \1:1,2:3:0,1
    96:  \1:1,2:0,1:3
Nber of genera for this family=    4
 
family= 2 0 2 0
 
family= 2 0 2 0 new D4h genus #     1 is 0:0:\0:\0
     1:  0:0:\0:\0
     2:  0:\0:0:\0
     3:  0:\0:\0:0
     4:  \0:0:0:\0
     5:  \0:0:\0:0
     6:  \0:\0:0:0
     7:  1:1:\1:\1
     8:  1:\1:1:\1
     9:  1:\1:\1:1
    10:  \1:1:1:\1
    11:  \1:1:\1:1
    12:  \1:\1:1:1
    13:  2:2:\2:\2
    14:  2:\2:2:\2
    15:  2:\2:\2:2
    16:  \2:2:2:\2
    17:  \2:2:\2:2
    18:  \2:\2:2:2
    19:  3:3:\3:\3
    20:  3:\3:3:\3
    21:  3:\3:\3:3
    22:  \3:3:3:\3
    23:  \3:3:\3:3
    24:  \3:\3:3:3
family= 2 0 2 0 new D4h genus #     2 is 0:1:\0:\1
     1:  0:1:\0:\1
     2:  0:1:\1:\0
     3:  0:\0:1:\1
     4:  0:\0:\1:1
     5:  0:\1:1:\0
     6:  0:\1:\0:1
     7:  1:0:\0:\1
     8:  1:0:\1:\0
     9:  1:\0:0:\1
    10:  1:\0:\1:0
    11:  1:\1:0:\0
    12:  1:\1:\0:0
    13:  \0:0:1:\1
    14:  \0:0:\1:1
    15:  \0:1:0:\1
    16:  \0:1:\1:0
    17:  \0:\1:0:1
    18:  \0:\1:1:0
    19:  \1:0:1:\0
    20:  \1:0:\0:1
    21:  \1:1:0:\0
    22:  \1:1:\0:0
    23:  \1:\0:0:1
    24:  \1:\0:1:0
    25:  1:2:\1:\2
    26:  1:2:\2:\1
    27:  1:\1:2:\2
    28:  1:\1:\2:2
    29:  1:\2:2:\1
    30:  1:\2:\1:2
    31:  2:1:\1:\2
    32:  2:1:\2:\1
    33:  2:\1:1:\2
    34:  2:\1:\2:1
    35:  2:\2:1:\1
    36:  2:\2:\1:1
    37:  \1:1:2:\2
    38:  \1:1:\2:2
    39:  \1:2:1:\2
    40:  \1:2:\2:1
    41:  \1:\2:1:2
    42:  \1:\2:2:1
    43:  \2:1:2:\1
    44:  \2:1:\1:2
    45:  \2:2:1:\1
    46:  \2:2:\1:1
    47:  \2:\1:1:2
    48:  \2:\1:2:1
    49:  2:3:\2:\3
    50:  2:3:\3:\2
    51:  2:\2:3:\3
    52:  2:\2:\3:3
    53:  2:\3:3:\2
    54:  2:\3:\2:3
    55:  3:2:\2:\3
    56:  3:2:\3:\2
    57:  3:\2:2:\3
    58:  3:\2:\3:2
    59:  3:\3:2:\2
    60:  3:\3:\2:2
    61:  \2:2:3:\3
    62:  \2:2:\3:3
    63:  \2:3:2:\3
    64:  \2:3:\3:2
    65:  \2:\3:2:3
    66:  \2:\3:3:2
    67:  \3:2:3:\2
    68:  \3:2:\2:3
    69:  \3:3:2:\2
    70:  \3:3:\2:2
    71:  \3:\2:2:3
    72:  \3:\2:3:2
    73:  3:0:\3:\0
    74:  3:0:\0:\3
    75:  3:\3:0:\0
    76:  3:\3:\0:0
    77:  3:\0:0:\3
    78:  3:\0:\3:0
    79:  0:3:\3:\0
    80:  0:3:\0:\3
    81:  0:\3:3:\0
    82:  0:\3:\0:3
    83:  0:\0:3:\3
    84:  0:\0:\3:3
    85:  \3:3:0:\0
    86:  \3:3:\0:0
    87:  \3:0:3:\0
    88:  \3:0:\0:3
    89:  \3:\0:3:0
    90:  \3:\0:0:3
    91:  \0:3:0:\3
    92:  \0:3:\3:0
    93:  \0:0:3:\3
    94:  \0:0:\3:3
    95:  \0:\3:3:0
    96:  \0:\3:0:3
family= 2 0 2 0 new D4h genus #     3 is 0:2:\0:\2
     1:  0:2:\0:\2
     2:  0:2:\2:\0
     3:  0:\0:2:\2
     4:  0:\0:\2:2
     5:  0:\2:2:\0
     6:  0:\2:\0:2
     7:  2:0:\0:\2
     8:  2:0:\2:\0
     9:  2:\0:0:\2
    10:  2:\0:\2:0
    11:  2:\2:0:\0
    12:  2:\2:\0:0
    13:  \0:0:2:\2
    14:  \0:0:\2:2
    15:  \0:2:0:\2
    16:  \0:2:\2:0
    17:  \0:\2:0:2
    18:  \0:\2:2:0
    19:  \2:0:2:\0
    20:  \2:0:\0:2
    21:  \2:2:0:\0
    22:  \2:2:\0:0
    23:  \2:\0:0:2
    24:  \2:\0:2:0
    25:  1:3:\1:\3
    26:  1:3:\3:\1
    27:  1:\1:3:\3
    28:  1:\1:\3:3
    29:  1:\3:3:\1
    30:  1:\3:\1:3
    31:  3:1:\1:\3
    32:  3:1:\3:\1
    33:  3:\1:1:\3
    34:  3:\1:\3:1
    35:  3:\3:1:\1
    36:  3:\3:\1:1
    37:  \1:1:3:\3
    38:  \1:1:\3:3
    39:  \1:3:1:\3
    40:  \1:3:\3:1
    41:  \1:\3:1:3
    42:  \1:\3:3:1
    43:  \3:1:3:\1
    44:  \3:1:\1:3
    45:  \3:3:1:\1
    46:  \3:3:\1:1
    47:  \3:\1:1:3
    48:  \3:\1:3:1
Nber of genera for this family=    3
 
family= 3 0 0 1
 
family= 3 0 0 1 new D4h genus #     1 is 0:1:2:\
     1:  0:1:2:\
     2:  0:1:\:2
     3:  0:2:1:\
     4:  0:2:\:1
     5:  0:\:1:2
     6:  0:\:2:1
     7:  1:0:2:\
     8:  1:0:\:2
     9:  1:2:0:\
    10:  1:2:\:0
    11:  1:\:0:2
    12:  1:\:2:0
    13:  2:0:1:\
    14:  2:0:\:1
    15:  2:1:0:\
    16:  2:1:\:0
    17:  2:\:0:1
    18:  2:\:1:0
    19:  \:0:1:2
    20:  \:0:2:1
    21:  \:1:0:2
    22:  \:1:2:0
    23:  \:2:0:1
    24:  \:2:1:0
    25:  1:2:3:\
    26:  1:2:\:3
    27:  1:3:2:\
    28:  1:3:\:2
    29:  1:\:2:3
    30:  1:\:3:2
    31:  2:1:3:\
    32:  2:1:\:3
    33:  2:3:1:\
    34:  2:3:\:1
    35:  2:\:1:3
    36:  2:\:3:1
    37:  3:1:2:\
    38:  3:1:\:2
    39:  3:2:1:\
    40:  3:2:\:1
    41:  3:\:1:2
    42:  3:\:2:1
    43:  \:1:2:3
    44:  \:1:3:2
    45:  \:2:1:3
    46:  \:2:3:1
    47:  \:3:1:2
    48:  \:3:2:1
    49:  2:3:0:\
    50:  2:3:\:0
    51:  2:0:3:\
    52:  2:0:\:3
    53:  2:\:3:0
    54:  2:\:0:3
    55:  3:2:0:\
    56:  3:2:\:0
    57:  3:0:2:\
    58:  3:0:\:2
    59:  3:\:2:0
    60:  3:\:0:2
    61:  0:2:3:\
    62:  0:2:\:3
    63:  0:3:2:\
    64:  0:3:\:2
    65:  0:\:2:3
    66:  0:\:3:2
    67:  \:2:3:0
    68:  \:2:0:3
    69:  \:3:2:0
    70:  \:3:0:2
    71:  \:0:2:3
    72:  \:0:3:2
    73:  3:0:1:\
    74:  3:0:\:1
    75:  3:1:0:\
    76:  3:1:\:0
    77:  3:\:0:1
    78:  3:\:1:0
    79:  0:3:1:\
    80:  0:3:\:1
    81:  0:1:3:\
    82:  0:1:\:3
    83:  0:\:3:1
    84:  0:\:1:3
    85:  1:3:0:\
    86:  1:3:\:0
    87:  1:0:3:\
    88:  1:0:\:3
    89:  1:\:3:0
    90:  1:\:0:3
    91:  \:3:0:1
    92:  \:3:1:0
    93:  \:0:3:1
    94:  \:0:1:3
    95:  \:1:3:0
    96:  \:1:0:3
Nber of genera for this family=    1
 
family= 2 1 0 1
 
family= 2 1 0 1 new D4h genus #     1 is 0:1:2,3:\
     1:  0:1:2,3:\
     2:  0:1:\:2,3
     3:  0:2,3:1:\
     4:  0:2,3:\:1
     5:  0:\:1:2,3
     6:  0:\:2,3:1
     7:  1:0:2,3:\
     8:  1:0:\:2,3
     9:  1:2,3:0:\
    10:  1:2,3:\:0
    11:  1:\:0:2,3
    12:  1:\:2,3:0
    13:  2,3:0:1:\
    14:  2,3:0:\:1
    15:  2,3:1:0:\
    16:  2,3:1:\:0
    17:  2,3:\:0:1
    18:  2,3:\:1:0
    19:  \:0:1:2,3
    20:  \:0:2,3:1
    21:  \:1:0:2,3
    22:  \:1:2,3:0
    23:  \:2,3:0:1
    24:  \:2,3:1:0
    25:  1:2:0,3:\
    26:  1:2:\:0,3
    27:  1:0,3:2:\
    28:  1:0,3:\:2
    29:  1:\:2:0,3
    30:  1:\:0,3:2
    31:  2:1:0,3:\
    32:  2:1:\:0,3
    33:  2:0,3:1:\
    34:  2:0,3:\:1
    35:  2:\:1:0,3
    36:  2:\:0,3:1
    37:  0,3:1:2:\
    38:  0,3:1:\:2
    39:  0,3:2:1:\
    40:  0,3:2:\:1
    41:  0,3:\:1:2
    42:  0,3:\:2:1
    43:  \:1:2:0,3
    44:  \:1:0,3:2
    45:  \:2:1:0,3
    46:  \:2:0,3:1
    47:  \:0,3:1:2
    48:  \:0,3:2:1
    49:  2:3:0,1:\
    50:  2:3:\:0,1
    51:  2:0,1:3:\
    52:  2:0,1:\:3
    53:  2:\:3:0,1
    54:  2:\:0,1:3
    55:  3:2:0,1:\
    56:  3:2:\:0,1
    57:  3:0,1:2:\
    58:  3:0,1:\:2
    59:  3:\:2:0,1
    60:  3:\:0,1:2
    61:  0,1:2:3:\
    62:  0,1:2:\:3
    63:  0,1:3:2:\
    64:  0,1:3:\:2
    65:  0,1:\:2:3
    66:  0,1:\:3:2
    67:  \:2:3:0,1
    68:  \:2:0,1:3
    69:  \:3:2:0,1
    70:  \:3:0,1:2
    71:  \:0,1:2:3
    72:  \:0,1:3:2
    73:  3:0:1,2:\
    74:  3:0:\:1,2
    75:  3:1,2:0:\
    76:  3:1,2:\:0
    77:  3:\:0:1,2
    78:  3:\:1,2:0
    79:  0:3:1,2:\
    80:  0:3:\:1,2
    81:  0:1,2:3:\
    82:  0:1,2:\:3
    83:  0:\:3:1,2
    84:  0:\:1,2:3
    85:  1,2:3:0:\
    86:  1,2:3:\:0
    87:  1,2:0:3:\
    88:  1,2:0:\:3
    89:  1,2:\:3:0
    90:  1,2:\:0:3
    91:  \:3:0:1,2
    92:  \:3:1,2:0
    93:  \:0:3:1,2
    94:  \:0:1,2:3
    95:  \:1,2:3:0
    96:  \:1,2:0:3
family= 2 1 0 1 new D4h genus #     2 is 0:2:1,3:\
     1:  0:2:1,3:\
     2:  0:2:\:1,3
     3:  0:1,3:2:\
     4:  0:1,3:\:2
     5:  0:\:2:1,3
     6:  0:\:1,3:2
     7:  2:0:1,3:\
     8:  2:0:\:1,3
     9:  2:1,3:0:\
    10:  2:1,3:\:0
    11:  2:\:0:1,3
    12:  2:\:1,3:0
    13:  1,3:0:2:\
    14:  1,3:0:\:2
    15:  1,3:2:0:\
    16:  1,3:2:\:0
    17:  1,3:\:0:2
    18:  1,3:\:2:0
    19:  \:0:2:1,3
    20:  \:0:1,3:2
    21:  \:2:0:1,3
    22:  \:2:1,3:0
    23:  \:1,3:0:2
    24:  \:1,3:2:0
    25:  1:3:0,2:\
    26:  1:3:\:0,2
    27:  1:0,2:3:\
    28:  1:0,2:\:3
    29:  1:\:3:0,2
    30:  1:\:0,2:3
    31:  3:1:0,2:\
    32:  3:1:\:0,2
    33:  3:0,2:1:\
    34:  3:0,2:\:1
    35:  3:\:1:0,2
    36:  3:\:0,2:1
    37:  0,2:1:3:\
    38:  0,2:1:\:3
    39:  0,2:3:1:\
    40:  0,2:3:\:1
    41:  0,2:\:1:3
    42:  0,2:\:3:1
    43:  \:1:3:0,2
    44:  \:1:0,2:3
    45:  \:3:1:0,2
    46:  \:3:0,2:1
    47:  \:0,2:1:3
    48:  \:0,2:3:1
Nber of genera for this family=    2
 
----------------------------------------

Nber families=     11
Nber genera=       64
Nber species=     6510
