# Supplementary material for: The Polytope Formalism: application to molecular constitution and the prospect of a complete description of Chemical Space
Source: Chem Sci. 2026 Jan 8;17(4):2102–18. doi: 10.1039/d5sc08813e (PMC12780917; doi:10.1039/d5sc08813e)
Supplement: SC-017-D5SC08813E-s001 [file SC-017-D5SC08813E-s001.zip › publication files/species/species_D4h_S4B5.txt]

S4B5
D4h
====
 
family= 5 0 0 0
 
family= 5 0 0 0 new D4h genus #     1 is 0:0:0:0:0
     1:  0:0:0:0:0
     2:  1:1:1:1:1
     3:  2:2:2:2:2
     4:  3:3:3:3:3
family= 5 0 0 0 new D4h genus #     2 is 0:0:0:0:1
     1:  0:0:0:0:1
     2:  0:0:0:1:0
     3:  0:0:1:0:0
     4:  0:1:0:0:0
     5:  1:0:0:0:0
     6:  1:1:1:1:2
     7:  1:1:1:2:1
     8:  1:1:2:1:1
     9:  1:2:1:1:1
    10:  2:1:1:1:1
    11:  2:2:2:2:3
    12:  2:2:2:3:2
    13:  2:2:3:2:2
    14:  2:3:2:2:2
    15:  3:2:2:2:2
    16:  3:3:3:3:0
    17:  3:3:3:0:3
    18:  3:3:0:3:3
    19:  3:0:3:3:3
    20:  0:3:3:3:3
    21:  0:0:0:0:3
    22:  0:0:0:3:0
    23:  0:0:3:0:0
    24:  0:3:0:0:0
    25:  3:0:0:0:0
    26:  1:1:1:1:0
    27:  1:1:1:0:1
    28:  1:1:0:1:1
    29:  1:0:1:1:1
    30:  0:1:1:1:1
    31:  2:2:2:2:1
    32:  2:2:2:1:2
    33:  2:2:1:2:2
    34:  2:1:2:2:2
    35:  1:2:2:2:2
    36:  3:3:3:3:2
    37:  3:3:3:2:3
    38:  3:3:2:3:3
    39:  3:2:3:3:3
    40:  2:3:3:3:3
family= 5 0 0 0 new D4h genus #     3 is 0:0:0:0:2
     1:  0:0:0:0:2
     2:  0:0:0:2:0
     3:  0:0:2:0:0
     4:  0:2:0:0:0
     5:  2:0:0:0:0
     6:  1:1:1:1:3
     7:  1:1:1:3:1
     8:  1:1:3:1:1
     9:  1:3:1:1:1
    10:  3:1:1:1:1
    11:  2:2:2:2:0
    12:  2:2:2:0:2
    13:  2:2:0:2:2
    14:  2:0:2:2:2
    15:  0:2:2:2:2
    16:  3:3:3:3:1
    17:  3:3:3:1:3
    18:  3:3:1:3:3
    19:  3:1:3:3:3
    20:  1:3:3:3:3
family= 5 0 0 0 new D4h genus #     4 is 0:0:0:1:1
     1:  0:0:0:1:1
     2:  0:0:1:0:1
     3:  0:0:1:1:0
     4:  0:1:0:0:1
     5:  0:1:0:1:0
     6:  0:1:1:0:0
     7:  1:0:0:0:1
     8:  1:0:0:1:0
     9:  1:0:1:0:0
    10:  1:1:0:0:0
    11:  1:1:1:2:2
    12:  1:1:2:1:2
    13:  1:1:2:2:1
    14:  1:2:1:1:2
    15:  1:2:1:2:1
    16:  1:2:2:1:1
    17:  2:1:1:1:2
    18:  2:1:1:2:1
    19:  2:1:2:1:1
    20:  2:2:1:1:1
    21:  2:2:2:3:3
    22:  2:2:3:2:3
    23:  2:2:3:3:2
    24:  2:3:2:2:3
    25:  2:3:2:3:2
    26:  2:3:3:2:2
    27:  3:2:2:2:3
    28:  3:2:2:3:2
    29:  3:2:3:2:2
    30:  3:3:2:2:2
    31:  3:3:3:0:0
    32:  3:3:0:3:0
    33:  3:3:0:0:3
    34:  3:0:3:3:0
    35:  3:0:3:0:3
    36:  3:0:0:3:3
    37:  0:3:3:3:0
    38:  0:3:3:0:3
    39:  0:3:0:3:3
    40:  0:0:3:3:3
    41:  0:0:0:3:3
    42:  0:0:3:0:3
    43:  0:0:3:3:0
    44:  0:3:0:0:3
    45:  0:3:0:3:0
    46:  0:3:3:0:0
    47:  3:0:0:0:3
    48:  3:0:0:3:0
    49:  3:0:3:0:0
    50:  3:3:0:0:0
    51:  1:1:1:0:0
    52:  1:1:0:1:0
    53:  1:1:0:0:1
    54:  1:0:1:1:0
    55:  1:0:1:0:1
    56:  1:0:0:1:1
    57:  0:1:1:1:0
    58:  0:1:1:0:1
    59:  0:1:0:1:1
    60:  0:0:1:1:1
    61:  2:2:2:1:1
    62:  2:2:1:2:1
    63:  2:2:1:1:2
    64:  2:1:2:2:1
    65:  2:1:2:1:2
    66:  2:1:1:2:2
    67:  1:2:2:2:1
    68:  1:2:2:1:2
    69:  1:2:1:2:2
    70:  1:1:2:2:2
    71:  3:3:3:2:2
    72:  3:3:2:3:2
    73:  3:3:2:2:3
    74:  3:2:3:3:2
    75:  3:2:3:2:3
    76:  3:2:2:3:3
    77:  2:3:3:3:2
    78:  2:3:3:2:3
    79:  2:3:2:3:3
    80:  2:2:3:3:3
family= 5 0 0 0 new D4h genus #     5 is 0:0:0:1:2
     1:  0:0:0:1:2
     2:  0:0:0:2:1
     3:  0:0:1:0:2
     4:  0:0:1:2:0
     5:  0:0:2:0:1
     6:  0:0:2:1:0
     7:  0:1:0:0:2
     8:  0:1:0:2:0
     9:  0:1:2:0:0
    10:  0:2:0:0:1
    11:  0:2:0:1:0
    12:  0:2:1:0:0
    13:  1:0:0:0:2
    14:  1:0:0:2:0
    15:  1:0:2:0:0
    16:  1:2:0:0:0
    17:  2:0:0:0:1
    18:  2:0:0:1:0
    19:  2:0:1:0:0
    20:  2:1:0:0:0
    21:  1:1:1:2:3
    22:  1:1:1:3:2
    23:  1:1:2:1:3
    24:  1:1:2:3:1
    25:  1:1:3:1:2
    26:  1:1:3:2:1
    27:  1:2:1:1:3
    28:  1:2:1:3:1
    29:  1:2:3:1:1
    30:  1:3:1:1:2
    31:  1:3:1:2:1
    32:  1:3:2:1:1
    33:  2:1:1:1:3
    34:  2:1:1:3:1
    35:  2:1:3:1:1
    36:  2:3:1:1:1
    37:  3:1:1:1:2
    38:  3:1:1:2:1
    39:  3:1:2:1:1
    40:  3:2:1:1:1
    41:  2:2:2:3:0
    42:  2:2:2:0:3
    43:  2:2:3:2:0
    44:  2:2:3:0:2
    45:  2:2:0:2:3
    46:  2:2:0:3:2
    47:  2:3:2:2:0
    48:  2:3:2:0:2
    49:  2:3:0:2:2
    50:  2:0:2:2:3
    51:  2:0:2:3:2
    52:  2:0:3:2:2
    53:  3:2:2:2:0
    54:  3:2:2:0:2
    55:  3:2:0:2:2
    56:  3:0:2:2:2
    57:  0:2:2:2:3
    58:  0:2:2:3:2
    59:  0:2:3:2:2
    60:  0:3:2:2:2
    61:  3:3:3:0:1
    62:  3:3:3:1:0
    63:  3:3:0:3:1
    64:  3:3:0:1:3
    65:  3:3:1:3:0
    66:  3:3:1:0:3
    67:  3:0:3:3:1
    68:  3:0:3:1:3
    69:  3:0:1:3:3
    70:  3:1:3:3:0
    71:  3:1:3:0:3
    72:  3:1:0:3:3
    73:  0:3:3:3:1
    74:  0:3:3:1:3
    75:  0:3:1:3:3
    76:  0:1:3:3:3
    77:  1:3:3:3:0
    78:  1:3:3:0:3
    79:  1:3:0:3:3
    80:  1:0:3:3:3
    81:  0:0:0:3:2
    82:  0:0:0:2:3
    83:  0:0:3:0:2
    84:  0:0:3:2:0
    85:  0:0:2:0:3
    86:  0:0:2:3:0
    87:  0:3:0:0:2
    88:  0:3:0:2:0
    89:  0:3:2:0:0
    90:  0:2:0:0:3
    91:  0:2:0:3:0
    92:  0:2:3:0:0
    93:  3:0:0:0:2
    94:  3:0:0:2:0
    95:  3:0:2:0:0
    96:  3:2:0:0:0
    97:  2:0:0:0:3
    98:  2:0:0:3:0
    99:  2:0:3:0:0
   100:  2:3:0:0:0
   101:  1:1:1:0:3
   102:  1:1:1:3:0
   103:  1:1:0:1:3
   104:  1:1:0:3:1
   105:  1:1:3:1:0
   106:  1:1:3:0:1
   107:  1:0:1:1:3
   108:  1:0:1:3:1
   109:  1:0:3:1:1
   110:  1:3:1:1:0
   111:  1:3:1:0:1
   112:  1:3:0:1:1
   113:  0:1:1:1:3
   114:  0:1:1:3:1
   115:  0:1:3:1:1
   116:  0:3:1:1:1
   117:  3:1:1:1:0
   118:  3:1:1:0:1
   119:  3:1:0:1:1
   120:  3:0:1:1:1
   121:  2:2:2:1:0
   122:  2:2:2:0:1
   123:  2:2:1:2:0
   124:  2:2:1:0:2
   125:  2:2:0:2:1
   126:  2:2:0:1:2
   127:  2:1:2:2:0
   128:  2:1:2:0:2
   129:  2:1:0:2:2
   130:  2:0:2:2:1
   131:  2:0:2:1:2
   132:  2:0:1:2:2
   133:  1:2:2:2:0
   134:  1:2:2:0:2
   135:  1:2:0:2:2
   136:  1:0:2:2:2
   137:  0:2:2:2:1
   138:  0:2:2:1:2
   139:  0:2:1:2:2
   140:  0:1:2:2:2
   141:  3:3:3:2:1
   142:  3:3:3:1:2
   143:  3:3:2:3:1
   144:  3:3:2:1:3
   145:  3:3:1:3:2
   146:  3:3:1:2:3
   147:  3:2:3:3:1
   148:  3:2:3:1:3
   149:  3:2:1:3:3
   150:  3:1:3:3:2
   151:  3:1:3:2:3
   152:  3:1:2:3:3
   153:  2:3:3:3:1
   154:  2:3:3:1:3
   155:  2:3:1:3:3
   156:  2:1:3:3:3
   157:  1:3:3:3:2
   158:  1:3:3:2:3
   159:  1:3:2:3:3
   160:  1:2:3:3:3
family= 5 0 0 0 new D4h genus #     6 is 0:0:0:1:3
     1:  0:0:0:1:3
     2:  0:0:0:3:1
     3:  0:0:1:0:3
     4:  0:0:1:3:0
     5:  0:0:3:0:1
     6:  0:0:3:1:0
     7:  0:1:0:0:3
     8:  0:1:0:3:0
     9:  0:1:3:0:0
    10:  0:3:0:0:1
    11:  0:3:0:1:0
    12:  0:3:1:0:0
    13:  1:0:0:0:3
    14:  1:0:0:3:0
    15:  1:0:3:0:0
    16:  1:3:0:0:0
    17:  3:0:0:0:1
    18:  3:0:0:1:0
    19:  3:0:1:0:0
    20:  3:1:0:0:0
    21:  1:1:1:2:0
    22:  1:1:1:0:2
    23:  1:1:2:1:0
    24:  1:1:2:0:1
    25:  1:1:0:1:2
    26:  1:1:0:2:1
    27:  1:2:1:1:0
    28:  1:2:1:0:1
    29:  1:2:0:1:1
    30:  1:0:1:1:2
    31:  1:0:1:2:1
    32:  1:0:2:1:1
    33:  2:1:1:1:0
    34:  2:1:1:0:1
    35:  2:1:0:1:1
    36:  2:0:1:1:1
    37:  0:1:1:1:2
    38:  0:1:1:2:1
    39:  0:1:2:1:1
    40:  0:2:1:1:1
    41:  2:2:2:3:1
    42:  2:2:2:1:3
    43:  2:2:3:2:1
    44:  2:2:3:1:2
    45:  2:2:1:2:3
    46:  2:2:1:3:2
    47:  2:3:2:2:1
    48:  2:3:2:1:2
    49:  2:3:1:2:2
    50:  2:1:2:2:3
    51:  2:1:2:3:2
    52:  2:1:3:2:2
    53:  3:2:2:2:1
    54:  3:2:2:1:2
    55:  3:2:1:2:2
    56:  3:1:2:2:2
    57:  1:2:2:2:3
    58:  1:2:2:3:2
    59:  1:2:3:2:2
    60:  1:3:2:2:2
    61:  3:3:3:0:2
    62:  3:3:3:2:0
    63:  3:3:0:3:2
    64:  3:3:0:2:3
    65:  3:3:2:3:0
    66:  3:3:2:0:3
    67:  3:0:3:3:2
    68:  3:0:3:2:3
    69:  3:0:2:3:3
    70:  3:2:3:3:0
    71:  3:2:3:0:3
    72:  3:2:0:3:3
    73:  0:3:3:3:2
    74:  0:3:3:2:3
    75:  0:3:2:3:3
    76:  0:2:3:3:3
    77:  2:3:3:3:0
    78:  2:3:3:0:3
    79:  2:3:0:3:3
    80:  2:0:3:3:3
family= 5 0 0 0 new D4h genus #     7 is 0:0:0:2:2
     1:  0:0:0:2:2
     2:  0:0:2:0:2
     3:  0:0:2:2:0
     4:  0:2:0:0:2
     5:  0:2:0:2:0
     6:  0:2:2:0:0
     7:  2:0:0:0:2
     8:  2:0:0:2:0
     9:  2:0:2:0:0
    10:  2:2:0:0:0
    11:  1:1:1:3:3
    12:  1:1:3:1:3
    13:  1:1:3:3:1
    14:  1:3:1:1:3
    15:  1:3:1:3:1
    16:  1:3:3:1:1
    17:  3:1:1:1:3
    18:  3:1:1:3:1
    19:  3:1:3:1:1
    20:  3:3:1:1:1
    21:  2:2:2:0:0
    22:  2:2:0:2:0
    23:  2:2:0:0:2
    24:  2:0:2:2:0
    25:  2:0:2:0:2
    26:  2:0:0:2:2
    27:  0:2:2:2:0
    28:  0:2:2:0:2
    29:  0:2:0:2:2
    30:  0:0:2:2:2
    31:  3:3:3:1:1
    32:  3:3:1:3:1
    33:  3:3:1:1:3
    34:  3:1:3:3:1
    35:  3:1:3:1:3
    36:  3:1:1:3:3
    37:  1:3:3:3:1
    38:  1:3:3:1:3
    39:  1:3:1:3:3
    40:  1:1:3:3:3
family= 5 0 0 0 new D4h genus #     8 is 0:0:1:1:2
     1:  0:0:1:1:2
     2:  0:0:1:2:1
     3:  0:0:2:1:1
     4:  0:1:0:1:2
     5:  0:1:0:2:1
     6:  0:1:1:0:2
     7:  0:1:1:2:0
     8:  0:1:2:0:1
     9:  0:1:2:1:0
    10:  0:2:0:1:1
    11:  0:2:1:0:1
    12:  0:2:1:1:0
    13:  1:0:0:1:2
    14:  1:0:0:2:1
    15:  1:0:1:0:2
    16:  1:0:1:2:0
    17:  1:0:2:0:1
    18:  1:0:2:1:0
    19:  1:1:0:0:2
    20:  1:1:0:2:0
    21:  1:1:2:0:0
    22:  1:2:0:0:1
    23:  1:2:0:1:0
    24:  1:2:1:0:0
    25:  2:0:0:1:1
    26:  2:0:1:0:1
    27:  2:0:1:1:0
    28:  2:1:0:0:1
    29:  2:1:0:1:0
    30:  2:1:1:0:0
    31:  1:1:2:2:3
    32:  1:1:2:3:2
    33:  1:1:3:2:2
    34:  1:2:1:2:3
    35:  1:2:1:3:2
    36:  1:2:2:1:3
    37:  1:2:2:3:1
    38:  1:2:3:1:2
    39:  1:2:3:2:1
    40:  1:3:1:2:2
    41:  1:3:2:1:2
    42:  1:3:2:2:1
    43:  2:1:1:2:3
    44:  2:1:1:3:2
    45:  2:1:2:1:3
    46:  2:1:2:3:1
    47:  2:1:3:1:2
    48:  2:1:3:2:1
    49:  2:2:1:1:3
    50:  2:2:1:3:1
    51:  2:2:3:1:1
    52:  2:3:1:1:2
    53:  2:3:1:2:1
    54:  2:3:2:1:1
    55:  3:1:1:2:2
    56:  3:1:2:1:2
    57:  3:1:2:2:1
    58:  3:2:1:1:2
    59:  3:2:1:2:1
    60:  3:2:2:1:1
    61:  2:2:3:3:0
    62:  2:2:3:0:3
    63:  2:2:0:3:3
    64:  2:3:2:3:0
    65:  2:3:2:0:3
    66:  2:3:3:2:0
    67:  2:3:3:0:2
    68:  2:3:0:2:3
    69:  2:3:0:3:2
    70:  2:0:2:3:3
    71:  2:0:3:2:3
    72:  2:0:3:3:2
    73:  3:2:2:3:0
    74:  3:2:2:0:3
    75:  3:2:3:2:0
    76:  3:2:3:0:2
    77:  3:2:0:2:3
    78:  3:2:0:3:2
    79:  3:3:2:2:0
    80:  3:3:2:0:2
    81:  3:3:0:2:2
    82:  3:0:2:2:3
    83:  3:0:2:3:2
    84:  3:0:3:2:2
    85:  0:2:2:3:3
    86:  0:2:3:2:3
    87:  0:2:3:3:2
    88:  0:3:2:2:3
    89:  0:3:2:3:2
    90:  0:3:3:2:2
    91:  3:3:0:0:1
    92:  3:3:0:1:0
    93:  3:3:1:0:0
    94:  3:0:3:0:1
    95:  3:0:3:1:0
    96:  3:0:0:3:1
    97:  3:0:0:1:3
    98:  3:0:1:3:0
    99:  3:0:1:0:3
   100:  3:1:3:0:0
   101:  3:1:0:3:0
   102:  3:1:0:0:3
   103:  0:3:3:0:1
   104:  0:3:3:1:0
   105:  0:3:0:3:1
   106:  0:3:0:1:3
   107:  0:3:1:3:0
   108:  0:3:1:0:3
   109:  0:0:3:3:1
   110:  0:0:3:1:3
   111:  0:0:1:3:3
   112:  0:1:3:3:0
   113:  0:1:3:0:3
   114:  0:1:0:3:3
   115:  1:3:3:0:0
   116:  1:3:0:3:0
   117:  1:3:0:0:3
   118:  1:0:3:3:0
   119:  1:0:3:0:3
   120:  1:0:0:3:3
   121:  0:0:3:3:2
   122:  0:0:3:2:3
   123:  0:0:2:3:3
   124:  0:3:0:3:2
   125:  0:3:0:2:3
   126:  0:3:3:0:2
   127:  0:3:3:2:0
   128:  0:3:2:0:3
   129:  0:3:2:3:0
   130:  0:2:0:3:3
   131:  0:2:3:0:3
   132:  0:2:3:3:0
   133:  3:0:0:3:2
   134:  3:0:0:2:3
   135:  3:0:3:0:2
   136:  3:0:3:2:0
   137:  3:0:2:0:3
   138:  3:0:2:3:0
   139:  3:3:0:0:2
   140:  3:3:0:2:0
   141:  3:3:2:0:0
   142:  3:2:0:0:3
   143:  3:2:0:3:0
   144:  3:2:3:0:0
   145:  2:0:0:3:3
   146:  2:0:3:0:3
   147:  2:0:3:3:0
   148:  2:3:0:0:3
   149:  2:3:0:3:0
   150:  2:3:3:0:0
   151:  1:1:0:0:3
   152:  1:1:0:3:0
   153:  1:1:3:0:0
   154:  1:0:1:0:3
   155:  1:0:1:3:0
   156:  1:0:0:1:3
   157:  1:0:0:3:1
   158:  1:0:3:1:0
   159:  1:0:3:0:1
   160:  1:3:1:0:0
   161:  1:3:0:1:0
   162:  1:3:0:0:1
   163:  0:1:1:0:3
   164:  0:1:1:3:0
   165:  0:1:0:1:3
   166:  0:1:0:3:1
   167:  0:1:3:1:0
   168:  0:1:3:0:1
   169:  0:0:1:1:3
   170:  0:0:1:3:1
   171:  0:0:3:1:1
   172:  0:3:1:1:0
   173:  0:3:1:0:1
   174:  0:3:0:1:1
   175:  3:1:1:0:0
   176:  3:1:0:1:0
   177:  3:1:0:0:1
   178:  3:0:1:1:0
   179:  3:0:1:0:1
   180:  3:0:0:1:1
   181:  2:2:1:1:0
   182:  2:2:1:0:1
   183:  2:2:0:1:1
   184:  2:1:2:1:0
   185:  2:1:2:0:1
   186:  2:1:1:2:0
   187:  2:1:1:0:2
   188:  2:1:0:2:1
   189:  2:1:0:1:2
   190:  2:0:2:1:1
   191:  2:0:1:2:1
   192:  2:0:1:1:2
   193:  1:2:2:1:0
   194:  1:2:2:0:1
   195:  1:2:1:2:0
   196:  1:2:1:0:2
   197:  1:2:0:2:1
   198:  1:2:0:1:2
   199:  1:1:2:2:0
   200:  1:1:2:0:2
   201:  1:1:0:2:2
   202:  1:0:2:2:1
   203:  1:0:2:1:2
   204:  1:0:1:2:2
   205:  0:2:2:1:1
   206:  0:2:1:2:1
   207:  0:2:1:1:2
   208:  0:1:2:2:1
   209:  0:1:2:1:2
   210:  0:1:1:2:2
   211:  3:3:2:2:1
   212:  3:3:2:1:2
   213:  3:3:1:2:2
   214:  3:2:3:2:1
   215:  3:2:3:1:2
   216:  3:2:2:3:1
   217:  3:2:2:1:3
   218:  3:2:1:3:2
   219:  3:2:1:2:3
   220:  3:1:3:2:2
   221:  3:1:2:3:2
   222:  3:1:2:2:3
   223:  2:3:3:2:1
   224:  2:3:3:1:2
   225:  2:3:2:3:1
   226:  2:3:2:1:3
   227:  2:3:1:3:2
   228:  2:3:1:2:3
   229:  2:2:3:3:1
   230:  2:2:3:1:3
   231:  2:2:1:3:3
   232:  2:1:3:3:2
   233:  2:1:3:2:3
   234:  2:1:2:3:3
   235:  1:3:3:2:2
   236:  1:3:2:3:2
   237:  1:3:2:2:3
   238:  1:2:3:3:2
   239:  1:2:3:2:3
   240:  1:2:2:3:3
family= 5 0 0 0 new D4h genus #     9 is 0:0:1:2:2
     1:  0:0:1:2:2
     2:  0:0:2:1:2
     3:  0:0:2:2:1
     4:  0:1:0:2:2
     5:  0:1:2:0:2
     6:  0:1:2:2:0
     7:  0:2:0:1:2
     8:  0:2:0:2:1
     9:  0:2:1:0:2
    10:  0:2:1:2:0
    11:  0:2:2:0:1
    12:  0:2:2:1:0
    13:  1:0:0:2:2
    14:  1:0:2:0:2
    15:  1:0:2:2:0
    16:  1:2:0:0:2
    17:  1:2:0:2:0
    18:  1:2:2:0:0
    19:  2:0:0:1:2
    20:  2:0:0:2:1
    21:  2:0:1:0:2
    22:  2:0:1:2:0
    23:  2:0:2:0:1
    24:  2:0:2:1:0
    25:  2:1:0:0:2
    26:  2:1:0:2:0
    27:  2:1:2:0:0
    28:  2:2:0:0:1
    29:  2:2:0:1:0
    30:  2:2:1:0:0
    31:  1:1:2:3:3
    32:  1:1:3:2:3
    33:  1:1:3:3:2
    34:  1:2:1:3:3
    35:  1:2:3:1:3
    36:  1:2:3:3:1
    37:  1:3:1:2:3
    38:  1:3:1:3:2
    39:  1:3:2:1:3
    40:  1:3:2:3:1
    41:  1:3:3:1:2
    42:  1:3:3:2:1
    43:  2:1:1:3:3
    44:  2:1:3:1:3
    45:  2:1:3:3:1
    46:  2:3:1:1:3
    47:  2:3:1:3:1
    48:  2:3:3:1:1
    49:  3:1:1:2:3
    50:  3:1:1:3:2
    51:  3:1:2:1:3
    52:  3:1:2:3:1
    53:  3:1:3:1:2
    54:  3:1:3:2:1
    55:  3:2:1:1:3
    56:  3:2:1:3:1
    57:  3:2:3:1:1
    58:  3:3:1:1:2
    59:  3:3:1:2:1
    60:  3:3:2:1:1
    61:  2:2:3:0:0
    62:  2:2:0:3:0
    63:  2:2:0:0:3
    64:  2:3:2:0:0
    65:  2:3:0:2:0
    66:  2:3:0:0:2
    67:  2:0:2:3:0
    68:  2:0:2:0:3
    69:  2:0:3:2:0
    70:  2:0:3:0:2
    71:  2:0:0:2:3
    72:  2:0:0:3:2
    73:  3:2:2:0:0
    74:  3:2:0:2:0
    75:  3:2:0:0:2
    76:  3:0:2:2:0
    77:  3:0:2:0:2
    78:  3:0:0:2:2
    79:  0:2:2:3:0
    80:  0:2:2:0:3
    81:  0:2:3:2:0
    82:  0:2:3:0:2
    83:  0:2:0:2:3
    84:  0:2:0:3:2
    85:  0:3:2:2:0
    86:  0:3:2:0:2
    87:  0:3:0:2:2
    88:  0:0:2:2:3
    89:  0:0:2:3:2
    90:  0:0:3:2:2
    91:  3:3:0:1:1
    92:  3:3:1:0:1
    93:  3:3:1:1:0
    94:  3:0:3:1:1
    95:  3:0:1:3:1
    96:  3:0:1:1:3
    97:  3:1:3:0:1
    98:  3:1:3:1:0
    99:  3:1:0:3:1
   100:  3:1:0:1:3
   101:  3:1:1:3:0
   102:  3:1:1:0:3
   103:  0:3:3:1:1
   104:  0:3:1:3:1
   105:  0:3:1:1:3
   106:  0:1:3:3:1
   107:  0:1:3:1:3
   108:  0:1:1:3:3
   109:  1:3:3:0:1
   110:  1:3:3:1:0
   111:  1:3:0:3:1
   112:  1:3:0:1:3
   113:  1:3:1:3:0
   114:  1:3:1:0:3
   115:  1:0:3:3:1
   116:  1:0:3:1:3
   117:  1:0:1:3:3
   118:  1:1:3:3:0
   119:  1:1:3:0:3
   120:  1:1:0:3:3
family= 5 0 0 0 new D4h genus #    10 is 0:0:1:2:3
     1:  0:0:1:2:3
     2:  0:0:1:3:2
     3:  0:0:2:1:3
     4:  0:0:2:3:1
     5:  0:0:3:1:2
     6:  0:0:3:2:1
     7:  0:1:0:2:3
     8:  0:1:0:3:2
     9:  0:1:2:0:3
    10:  0:1:2:3:0
    11:  0:1:3:0:2
    12:  0:1:3:2:0
    13:  0:2:0:1:3
    14:  0:2:0:3:1
    15:  0:2:1:0:3
    16:  0:2:1:3:0
    17:  0:2:3:0:1
    18:  0:2:3:1:0
    19:  0:3:0:1:2
    20:  0:3:0:2:1
    21:  0:3:1:0:2
    22:  0:3:1:2:0
    23:  0:3:2:0:1
    24:  0:3:2:1:0
    25:  1:0:0:2:3
    26:  1:0:0:3:2
    27:  1:0:2:0:3
    28:  1:0:2:3:0
    29:  1:0:3:0:2
    30:  1:0:3:2:0
    31:  1:2:0:0:3
    32:  1:2:0:3:0
    33:  1:2:3:0:0
    34:  1:3:0:0:2
    35:  1:3:0:2:0
    36:  1:3:2:0:0
    37:  2:0:0:1:3
    38:  2:0:0:3:1
    39:  2:0:1:0:3
    40:  2:0:1:3:0
    41:  2:0:3:0:1
    42:  2:0:3:1:0
    43:  2:1:0:0:3
    44:  2:1:0:3:0
    45:  2:1:3:0:0
    46:  2:3:0:0:1
    47:  2:3:0:1:0
    48:  2:3:1:0:0
    49:  3:0:0:1:2
    50:  3:0:0:2:1
    51:  3:0:1:0:2
    52:  3:0:1:2:0
    53:  3:0:2:0:1
    54:  3:0:2:1:0
    55:  3:1:0:0:2
    56:  3:1:0:2:0
    57:  3:1:2:0:0
    58:  3:2:0:0:1
    59:  3:2:0:1:0
    60:  3:2:1:0:0
    61:  1:1:2:3:0
    62:  1:1:2:0:3
    63:  1:1:3:2:0
    64:  1:1:3:0:2
    65:  1:1:0:2:3
    66:  1:1:0:3:2
    67:  1:2:1:3:0
    68:  1:2:1:0:3
    69:  1:2:3:1:0
    70:  1:2:3:0:1
    71:  1:2:0:1:3
    72:  1:2:0:3:1
    73:  1:3:1:2:0
    74:  1:3:1:0:2
    75:  1:3:2:1:0
    76:  1:3:2:0:1
    77:  1:3:0:1:2
    78:  1:3:0:2:1
    79:  1:0:1:2:3
    80:  1:0:1:3:2
    81:  1:0:2:1:3
    82:  1:0:2:3:1
    83:  1:0:3:1:2
    84:  1:0:3:2:1
    85:  2:1:1:3:0
    86:  2:1:1:0:3
    87:  2:1:3:1:0
    88:  2:1:3:0:1
    89:  2:1:0:1:3
    90:  2:1:0:3:1
    91:  2:3:1:1:0
    92:  2:3:1:0:1
    93:  2:3:0:1:1
    94:  2:0:1:1:3
    95:  2:0:1:3:1
    96:  2:0:3:1:1
    97:  3:1:1:2:0
    98:  3:1:1:0:2
    99:  3:1:2:1:0
   100:  3:1:2:0:1
   101:  3:1:0:1:2
   102:  3:1:0:2:1
   103:  3:2:1:1:0
   104:  3:2:1:0:1
   105:  3:2:0:1:1
   106:  3:0:1:1:2
   107:  3:0:1:2:1
   108:  3:0:2:1:1
   109:  0:1:1:2:3
   110:  0:1:1:3:2
   111:  0:1:2:1:3
   112:  0:1:2:3:1
   113:  0:1:3:1:2
   114:  0:1:3:2:1
   115:  0:2:1:1:3
   116:  0:2:1:3:1
   117:  0:2:3:1:1
   118:  0:3:1:1:2
   119:  0:3:1:2:1
   120:  0:3:2:1:1
   121:  2:2:3:0:1
   122:  2:2:3:1:0
   123:  2:2:0:3:1
   124:  2:2:0:1:3
   125:  2:2:1:3:0
   126:  2:2:1:0:3
   127:  2:3:2:0:1
   128:  2:3:2:1:0
   129:  2:3:0:2:1
   130:  2:3:0:1:2
   131:  2:3:1:2:0
   132:  2:3:1:0:2
   133:  2:0:2:3:1
   134:  2:0:2:1:3
   135:  2:0:3:2:1
   136:  2:0:3:1:2
   137:  2:0:1:2:3
   138:  2:0:1:3:2
   139:  2:1:2:3:0
   140:  2:1:2:0:3
   141:  2:1:3:2:0
   142:  2:1:3:0:2
   143:  2:1:0:2:3
   144:  2:1:0:3:2
   145:  3:2:2:0:1
   146:  3:2:2:1:0
   147:  3:2:0:2:1
   148:  3:2:0:1:2
   149:  3:2:1:2:0
   150:  3:2:1:0:2
   151:  3:0:2:2:1
   152:  3:0:2:1:2
   153:  3:0:1:2:2
   154:  3:1:2:2:0
   155:  3:1:2:0:2
   156:  3:1:0:2:2
   157:  0:2:2:3:1
   158:  0:2:2:1:3
   159:  0:2:3:2:1
   160:  0:2:3:1:2
   161:  0:2:1:2:3
   162:  0:2:1:3:2
   163:  0:3:2:2:1
   164:  0:3:2:1:2
   165:  0:3:1:2:2
   166:  0:1:2:2:3
   167:  0:1:2:3:2
   168:  0:1:3:2:2
   169:  1:2:2:3:0
   170:  1:2:2:0:3
   171:  1:2:3:2:0
   172:  1:2:3:0:2
   173:  1:2:0:2:3
   174:  1:2:0:3:2
   175:  1:3:2:2:0
   176:  1:3:2:0:2
   177:  1:3:0:2:2
   178:  1:0:2:2:3
   179:  1:0:2:3:2
   180:  1:0:3:2:2
   181:  3:3:0:1:2
   182:  3:3:0:2:1
   183:  3:3:1:0:2
   184:  3:3:1:2:0
   185:  3:3:2:0:1
   186:  3:3:2:1:0
   187:  3:0:3:1:2
   188:  3:0:3:2:1
   189:  3:0:1:3:2
   190:  3:0:1:2:3
   191:  3:0:2:3:1
   192:  3:0:2:1:3
   193:  3:1:3:0:2
   194:  3:1:3:2:0
   195:  3:1:0:3:2
   196:  3:1:0:2:3
   197:  3:1:2:3:0
   198:  3:1:2:0:3
   199:  3:2:3:0:1
   200:  3:2:3:1:0
   201:  3:2:0:3:1
   202:  3:2:0:1:3
   203:  3:2:1:3:0
   204:  3:2:1:0:3
   205:  0:3:3:1:2
   206:  0:3:3:2:1
   207:  0:3:1:3:2
   208:  0:3:1:2:3
   209:  0:3:2:3:1
   210:  0:3:2:1:3
   211:  0:1:3:3:2
   212:  0:1:3:2:3
   213:  0:1:2:3:3
   214:  0:2:3:3:1
   215:  0:2:3:1:3
   216:  0:2:1:3:3
   217:  1:3:3:0:2
   218:  1:3:3:2:0
   219:  1:3:0:3:2
   220:  1:3:0:2:3
   221:  1:3:2:3:0
   222:  1:3:2:0:3
   223:  1:0:3:3:2
   224:  1:0:3:2:3
   225:  1:0:2:3:3
   226:  1:2:3:3:0
   227:  1:2:3:0:3
   228:  1:2:0:3:3
   229:  2:3:3:0:1
   230:  2:3:3:1:0
   231:  2:3:0:3:1
   232:  2:3:0:1:3
   233:  2:3:1:3:0
   234:  2:3:1:0:3
   235:  2:0:3:3:1
   236:  2:0:3:1:3
   237:  2:0:1:3:3
   238:  2:1:3:3:0
   239:  2:1:3:0:3
   240:  2:1:0:3:3
Nber of genera for this family=   10
 
family= 4 1 0 0
 
family= 4 1 0 0 new D4h genus #     1 is 0:0:0:0:0,1
     1:  0:0:0:0:0,1
     2:  0:0:0:0,1:0
     3:  0:0:0,1:0:0
     4:  0:0,1:0:0:0
     5:  0,1:0:0:0:0
     6:  1:1:1:1:1,2
     7:  1:1:1:1,2:1
     8:  1:1:1,2:1:1
     9:  1:1,2:1:1:1
    10:  1,2:1:1:1:1
    11:  2:2:2:2:2,3
    12:  2:2:2:2,3:2
    13:  2:2:2,3:2:2
    14:  2:2,3:2:2:2
    15:  2,3:2:2:2:2
    16:  3:3:3:3:0,3
    17:  3:3:3:0,3:3
    18:  3:3:0,3:3:3
    19:  3:0,3:3:3:3
    20:  0,3:3:3:3:3
    21:  0:0:0:0:0,3
    22:  0:0:0:0,3:0
    23:  0:0:0,3:0:0
    24:  0:0,3:0:0:0
    25:  0,3:0:0:0:0
    26:  1:1:1:1:0,1
    27:  1:1:1:0,1:1
    28:  1:1:0,1:1:1
    29:  1:0,1:1:1:1
    30:  0,1:1:1:1:1
    31:  2:2:2:2:1,2
    32:  2:2:2:1,2:2
    33:  2:2:1,2:2:2
    34:  2:1,2:2:2:2
    35:  1,2:2:2:2:2
    36:  3:3:3:3:2,3
    37:  3:3:3:2,3:3
    38:  3:3:2,3:3:3
    39:  3:2,3:3:3:3
    40:  2,3:3:3:3:3
family= 4 1 0 0 new D4h genus #     2 is 0:0:0:0:0,2
     1:  0:0:0:0:0,2
     2:  0:0:0:0,2:0
     3:  0:0:0,2:0:0
     4:  0:0,2:0:0:0
     5:  0,2:0:0:0:0
     6:  1:1:1:1:1,3
     7:  1:1:1:1,3:1
     8:  1:1:1,3:1:1
     9:  1:1,3:1:1:1
    10:  1,3:1:1:1:1
    11:  2:2:2:2:0,2
    12:  2:2:2:0,2:2
    13:  2:2:0,2:2:2
    14:  2:0,2:2:2:2
    15:  0,2:2:2:2:2
    16:  3:3:3:3:1,3
    17:  3:3:3:1,3:3
    18:  3:3:1,3:3:3
    19:  3:1,3:3:3:3
    20:  1,3:3:3:3:3
family= 4 1 0 0 new D4h genus #     3 is 0:0:0:0:1,2
     1:  0:0:0:0:1,2
     2:  0:0:0:1,2:0
     3:  0:0:1,2:0:0
     4:  0:1,2:0:0:0
     5:  1,2:0:0:0:0
     6:  1:1:1:1:2,3
     7:  1:1:1:2,3:1
     8:  1:1:2,3:1:1
     9:  1:2,3:1:1:1
    10:  2,3:1:1:1:1
    11:  2:2:2:2:0,3
    12:  2:2:2:0,3:2
    13:  2:2:0,3:2:2
    14:  2:0,3:2:2:2
    15:  0,3:2:2:2:2
    16:  3:3:3:3:0,1
    17:  3:3:3:0,1:3
    18:  3:3:0,1:3:3
    19:  3:0,1:3:3:3
    20:  0,1:3:3:3:3
    21:  0:0:0:0:2,3
    22:  0:0:0:2,3:0
    23:  0:0:2,3:0:0
    24:  0:2,3:0:0:0
    25:  2,3:0:0:0:0
    26:  1:1:1:1:0,3
    27:  1:1:1:0,3:1
    28:  1:1:0,3:1:1
    29:  1:0,3:1:1:1
    30:  0,3:1:1:1:1
    31:  2:2:2:2:0,1
    32:  2:2:2:0,1:2
    33:  2:2:0,1:2:2
    34:  2:0,1:2:2:2
    35:  0,1:2:2:2:2
    36:  3:3:3:3:1,2
    37:  3:3:3:1,2:3
    38:  3:3:1,2:3:3
    39:  3:1,2:3:3:3
    40:  1,2:3:3:3:3
family= 4 1 0 0 new D4h genus #     4 is 0:0:0:0:1,3
     1:  0:0:0:0:1,3
     2:  0:0:0:1,3:0
     3:  0:0:1,3:0:0
     4:  0:1,3:0:0:0
     5:  1,3:0:0:0:0
     6:  1:1:1:1:0,2
     7:  1:1:1:0,2:1
     8:  1:1:0,2:1:1
     9:  1:0,2:1:1:1
    10:  0,2:1:1:1:1
    11:  2:2:2:2:1,3
    12:  2:2:2:1,3:2
    13:  2:2:1,3:2:2
    14:  2:1,3:2:2:2
    15:  1,3:2:2:2:2
    16:  3:3:3:3:0,2
    17:  3:3:3:0,2:3
    18:  3:3:0,2:3:3
    19:  3:0,2:3:3:3
    20:  0,2:3:3:3:3
family= 4 1 0 0 new D4h genus #     5 is 0:0:0:1:0,1
     1:  0:0:0:1:0,1
     2:  0:0:0:0,1:1
     3:  0:0:1:0:0,1
     4:  0:0:1:0,1:0
     5:  0:0:0,1:0:1
     6:  0:0:0,1:1:0
     7:  0:1:0:0:0,1
     8:  0:1:0:0,1:0
     9:  0:1:0,1:0:0
    10:  0:0,1:0:0:1
    11:  0:0,1:0:1:0
    12:  0:0,1:1:0:0
    13:  1:0:0:0:0,1
    14:  1:0:0:0,1:0
    15:  1:0:0,1:0:0
    16:  1:0,1:0:0:0
    17:  0,1:0:0:0:1
    18:  0,1:0:0:1:0
    19:  0,1:0:1:0:0
    20:  0,1:1:0:0:0
    21:  1:1:1:2:1,2
    22:  1:1:1:1,2:2
    23:  1:1:2:1:1,2
    24:  1:1:2:1,2:1
    25:  1:1:1,2:1:2
    26:  1:1:1,2:2:1
    27:  1:2:1:1:1,2
    28:  1:2:1:1,2:1
    29:  1:2:1,2:1:1
    30:  1:1,2:1:1:2
    31:  1:1,2:1:2:1
    32:  1:1,2:2:1:1
    33:  2:1:1:1:1,2
    34:  2:1:1:1,2:1
    35:  2:1:1,2:1:1
    36:  2:1,2:1:1:1
    37:  1,2:1:1:1:2
    38:  1,2:1:1:2:1
    39:  1,2:1:2:1:1
    40:  1,2:2:1:1:1
    41:  2:2:2:3:2,3
    42:  2:2:2:2,3:3
    43:  2:2:3:2:2,3
    44:  2:2:3:2,3:2
    45:  2:2:2,3:2:3
    46:  2:2:2,3:3:2
    47:  2:3:2:2:2,3
    48:  2:3:2:2,3:2
    49:  2:3:2,3:2:2
    50:  2:2,3:2:2:3
    51:  2:2,3:2:3:2
    52:  2:2,3:3:2:2
    53:  3:2:2:2:2,3
    54:  3:2:2:2,3:2
    55:  3:2:2,3:2:2
    56:  3:2,3:2:2:2
    57:  2,3:2:2:2:3
    58:  2,3:2:2:3:2
    59:  2,3:2:3:2:2
    60:  2,3:3:2:2:2
    61:  3:3:3:0:0,3
    62:  3:3:3:0,3:0
    63:  3:3:0:3:0,3
    64:  3:3:0:0,3:3
    65:  3:3:0,3:3:0
    66:  3:3:0,3:0:3
    67:  3:0:3:3:0,3
    68:  3:0:3:0,3:3
    69:  3:0:0,3:3:3
    70:  3:0,3:3:3:0
    71:  3:0,3:3:0:3
    72:  3:0,3:0:3:3
    73:  0:3:3:3:0,3
    74:  0:3:3:0,3:3
    75:  0:3:0,3:3:3
    76:  0:0,3:3:3:3
    77:  0,3:3:3:3:0
    78:  0,3:3:3:0:3
    79:  0,3:3:0:3:3
    80:  0,3:0:3:3:3
    81:  0:0:0:3:0,3
    82:  0:0:0:0,3:3
    83:  0:0:3:0:0,3
    84:  0:0:3:0,3:0
    85:  0:0:0,3:0:3
    86:  0:0:0,3:3:0
    87:  0:3:0:0:0,3
    88:  0:3:0:0,3:0
    89:  0:3:0,3:0:0
    90:  0:0,3:0:0:3
    91:  0:0,3:0:3:0
    92:  0:0,3:3:0:0
    93:  3:0:0:0:0,3
    94:  3:0:0:0,3:0
    95:  3:0:0,3:0:0
    96:  3:0,3:0:0:0
    97:  0,3:0:0:0:3
    98:  0,3:0:0:3:0
    99:  0,3:0:3:0:0
   100:  0,3:3:0:0:0
   101:  1:1:1:0:0,1
   102:  1:1:1:0,1:0
   103:  1:1:0:1:0,1
   104:  1:1:0:0,1:1
   105:  1:1:0,1:1:0
   106:  1:1:0,1:0:1
   107:  1:0:1:1:0,1
   108:  1:0:1:0,1:1
   109:  1:0:0,1:1:1
   110:  1:0,1:1:1:0
   111:  1:0,1:1:0:1
   112:  1:0,1:0:1:1
   113:  0:1:1:1:0,1
   114:  0:1:1:0,1:1
   115:  0:1:0,1:1:1
   116:  0:0,1:1:1:1
   117:  0,1:1:1:1:0
   118:  0,1:1:1:0:1
   119:  0,1:1:0:1:1
   120:  0,1:0:1:1:1
   121:  2:2:2:1:1,2
   122:  2:2:2:1,2:1
   123:  2:2:1:2:1,2
   124:  2:2:1:1,2:2
   125:  2:2:1,2:2:1
   126:  2:2:1,2:1:2
   127:  2:1:2:2:1,2
   128:  2:1:2:1,2:2
   129:  2:1:1,2:2:2
   130:  2:1,2:2:2:1
   131:  2:1,2:2:1:2
   132:  2:1,2:1:2:2
   133:  1:2:2:2:1,2
   134:  1:2:2:1,2:2
   135:  1:2:1,2:2:2
   136:  1:1,2:2:2:2
   137:  1,2:2:2:2:1
   138:  1,2:2:2:1:2
   139:  1,2:2:1:2:2
   140:  1,2:1:2:2:2
   141:  3:3:3:2:2,3
   142:  3:3:3:2,3:2
   143:  3:3:2:3:2,3
   144:  3:3:2:2,3:3
   145:  3:3:2,3:3:2
   146:  3:3:2,3:2:3
   147:  3:2:3:3:2,3
   148:  3:2:3:2,3:3
   149:  3:2:2,3:3:3
   150:  3:2,3:3:3:2
   151:  3:2,3:3:2:3
   152:  3:2,3:2:3:3
   153:  2:3:3:3:2,3
   154:  2:3:3:2,3:3
   155:  2:3:2,3:3:3
   156:  2:2,3:3:3:3
   157:  2,3:3:3:3:2
   158:  2,3:3:3:2:3
   159:  2,3:3:2:3:3
   160:  2,3:2:3:3:3
family= 4 1 0 0 new D4h genus #     6 is 0:0:0:1:0,2
     1:  0:0:0:1:0,2
     2:  0:0:0:0,2:1
     3:  0:0:1:0:0,2
     4:  0:0:1:0,2:0
     5:  0:0:0,2:0:1
     6:  0:0:0,2:1:0
     7:  0:1:0:0:0,2
     8:  0:1:0:0,2:0
     9:  0:1:0,2:0:0
    10:  0:0,2:0:0:1
    11:  0:0,2:0:1:0
    12:  0:0,2:1:0:0
    13:  1:0:0:0:0,2
    14:  1:0:0:0,2:0
    15:  1:0:0,2:0:0
    16:  1:0,2:0:0:0
    17:  0,2:0:0:0:1
    18:  0,2:0:0:1:0
    19:  0,2:0:1:0:0
    20:  0,2:1:0:0:0
    21:  1:1:1:2:1,3
    22:  1:1:1:1,3:2
    23:  1:1:2:1:1,3
    24:  1:1:2:1,3:1
    25:  1:1:1,3:1:2
    26:  1:1:1,3:2:1
    27:  1:2:1:1:1,3
    28:  1:2:1:1,3:1
    29:  1:2:1,3:1:1
    30:  1:1,3:1:1:2
    31:  1:1,3:1:2:1
    32:  1:1,3:2:1:1
    33:  2:1:1:1:1,3
    34:  2:1:1:1,3:1
    35:  2:1:1,3:1:1
    36:  2:1,3:1:1:1
    37:  1,3:1:1:1:2
    38:  1,3:1:1:2:1
    39:  1,3:1:2:1:1
    40:  1,3:2:1:1:1
    41:  2:2:2:3:0,2
    42:  2:2:2:0,2:3
    43:  2:2:3:2:0,2
    44:  2:2:3:0,2:2
    45:  2:2:0,2:2:3
    46:  2:2:0,2:3:2
    47:  2:3:2:2:0,2
    48:  2:3:2:0,2:2
    49:  2:3:0,2:2:2
    50:  2:0,2:2:2:3
    51:  2:0,2:2:3:2
    52:  2:0,2:3:2:2
    53:  3:2:2:2:0,2
    54:  3:2:2:0,2:2
    55:  3:2:0,2:2:2
    56:  3:0,2:2:2:2
    57:  0,2:2:2:2:3
    58:  0,2:2:2:3:2
    59:  0,2:2:3:2:2
    60:  0,2:3:2:2:2
    61:  3:3:3:0:1,3
    62:  3:3:3:1,3:0
    63:  3:3:0:3:1,3
    64:  3:3:0:1,3:3
    65:  3:3:1,3:3:0
    66:  3:3:1,3:0:3
    67:  3:0:3:3:1,3
    68:  3:0:3:1,3:3
    69:  3:0:1,3:3:3
    70:  3:1,3:3:3:0
    71:  3:1,3:3:0:3
    72:  3:1,3:0:3:3
    73:  0:3:3:3:1,3
    74:  0:3:3:1,3:3
    75:  0:3:1,3:3:3
    76:  0:1,3:3:3:3
    77:  1,3:3:3:3:0
    78:  1,3:3:3:0:3
    79:  1,3:3:0:3:3
    80:  1,3:0:3:3:3
    81:  0:0:0:3:0,2
    82:  0:0:0:0,2:3
    83:  0:0:3:0:0,2
    84:  0:0:3:0,2:0
    85:  0:0:0,2:0:3
    86:  0:0:0,2:3:0
    87:  0:3:0:0:0,2
    88:  0:3:0:0,2:0
    89:  0:3:0,2:0:0
    90:  0:0,2:0:0:3
    91:  0:0,2:0:3:0
    92:  0:0,2:3:0:0
    93:  3:0:0:0:0,2
    94:  3:0:0:0,2:0
    95:  3:0:0,2:0:0
    96:  3:0,2:0:0:0
    97:  0,2:0:0:0:3
    98:  0,2:0:0:3:0
    99:  0,2:0:3:0:0
   100:  0,2:3:0:0:0
   101:  1:1:1:0:1,3
   102:  1:1:1:1,3:0
   103:  1:1:0:1:1,3
   104:  1:1:0:1,3:1
   105:  1:1:1,3:1:0
   106:  1:1:1,3:0:1
   107:  1:0:1:1:1,3
   108:  1:0:1:1,3:1
   109:  1:0:1,3:1:1
   110:  1:1,3:1:1:0
   111:  1:1,3:1:0:1
   112:  1:1,3:0:1:1
   113:  0:1:1:1:1,3
   114:  0:1:1:1,3:1
   115:  0:1:1,3:1:1
   116:  0:1,3:1:1:1
   117:  1,3:1:1:1:0
   118:  1,3:1:1:0:1
   119:  1,3:1:0:1:1
   120:  1,3:0:1:1:1
   121:  2:2:2:1:0,2
   122:  2:2:2:0,2:1
   123:  2:2:1:2:0,2
   124:  2:2:1:0,2:2
   125:  2:2:0,2:2:1
   126:  2:2:0,2:1:2
   127:  2:1:2:2:0,2
   128:  2:1:2:0,2:2
   129:  2:1:0,2:2:2
   130:  2:0,2:2:2:1
   131:  2:0,2:2:1:2
   132:  2:0,2:1:2:2
   133:  1:2:2:2:0,2
   134:  1:2:2:0,2:2
   135:  1:2:0,2:2:2
   136:  1:0,2:2:2:2
   137:  0,2:2:2:2:1
   138:  0,2:2:2:1:2
   139:  0,2:2:1:2:2
   140:  0,2:1:2:2:2
   141:  3:3:3:2:1,3
   142:  3:3:3:1,3:2
   143:  3:3:2:3:1,3
   144:  3:3:2:1,3:3
   145:  3:3:1,3:3:2
   146:  3:3:1,3:2:3
   147:  3:2:3:3:1,3
   148:  3:2:3:1,3:3
   149:  3:2:1,3:3:3
   150:  3:1,3:3:3:2
   151:  3:1,3:3:2:3
   152:  3:1,3:2:3:3
   153:  2:3:3:3:1,3
   154:  2:3:3:1,3:3
   155:  2:3:1,3:3:3
   156:  2:1,3:3:3:3
   157:  1,3:3:3:3:2
   158:  1,3:3:3:2:3
   159:  1,3:3:2:3:3
   160:  1,3:2:3:3:3
family= 4 1 0 0 new D4h genus #     7 is 0:0:0:1:0,3
     1:  0:0:0:1:0,3
     2:  0:0:0:0,3:1
     3:  0:0:1:0:0,3
     4:  0:0:1:0,3:0
     5:  0:0:0,3:0:1
     6:  0:0:0,3:1:0
     7:  0:1:0:0:0,3
     8:  0:1:0:0,3:0
     9:  0:1:0,3:0:0
    10:  0:0,3:0:0:1
    11:  0:0,3:0:1:0
    12:  0:0,3:1:0:0
    13:  1:0:0:0:0,3
    14:  1:0:0:0,3:0
    15:  1:0:0,3:0:0
    16:  1:0,3:0:0:0
    17:  0,3:0:0:0:1
    18:  0,3:0:0:1:0
    19:  0,3:0:1:0:0
    20:  0,3:1:0:0:0
    21:  1:1:1:2:0,1
    22:  1:1:1:0,1:2
    23:  1:1:2:1:0,1
    24:  1:1:2:0,1:1
    25:  1:1:0,1:1:2
    26:  1:1:0,1:2:1
    27:  1:2:1:1:0,1
    28:  1:2:1:0,1:1
    29:  1:2:0,1:1:1
    30:  1:0,1:1:1:2
    31:  1:0,1:1:2:1
    32:  1:0,1:2:1:1
    33:  2:1:1:1:0,1
    34:  2:1:1:0,1:1
    35:  2:1:0,1:1:1
    36:  2:0,1:1:1:1
    37:  0,1:1:1:1:2
    38:  0,1:1:1:2:1
    39:  0,1:1:2:1:1
    40:  0,1:2:1:1:1
    41:  2:2:2:3:1,2
    42:  2:2:2:1,2:3
    43:  2:2:3:2:1,2
    44:  2:2:3:1,2:2
    45:  2:2:1,2:2:3
    46:  2:2:1,2:3:2
    47:  2:3:2:2:1,2
    48:  2:3:2:1,2:2
    49:  2:3:1,2:2:2
    50:  2:1,2:2:2:3
    51:  2:1,2:2:3:2
    52:  2:1,2:3:2:2
    53:  3:2:2:2:1,2
    54:  3:2:2:1,2:2
    55:  3:2:1,2:2:2
    56:  3:1,2:2:2:2
    57:  1,2:2:2:2:3
    58:  1,2:2:2:3:2
    59:  1,2:2:3:2:2
    60:  1,2:3:2:2:2
    61:  3:3:3:0:2,3
    62:  3:3:3:2,3:0
    63:  3:3:0:3:2,3
    64:  3:3:0:2,3:3
    65:  3:3:2,3:3:0
    66:  3:3:2,3:0:3
    67:  3:0:3:3:2,3
    68:  3:0:3:2,3:3
    69:  3:0:2,3:3:3
    70:  3:2,3:3:3:0
    71:  3:2,3:3:0:3
    72:  3:2,3:0:3:3
    73:  0:3:3:3:2,3
    74:  0:3:3:2,3:3
    75:  0:3:2,3:3:3
    76:  0:2,3:3:3:3
    77:  2,3:3:3:3:0
    78:  2,3:3:3:0:3
    79:  2,3:3:0:3:3
    80:  2,3:0:3:3:3
    81:  0:0:0:3:0,1
    82:  0:0:0:0,1:3
    83:  0:0:3:0:0,1
    84:  0:0:3:0,1:0
    85:  0:0:0,1:0:3
    86:  0:0:0,1:3:0
    87:  0:3:0:0:0,1
    88:  0:3:0:0,1:0
    89:  0:3:0,1:0:0
    90:  0:0,1:0:0:3
    91:  0:0,1:0:3:0
    92:  0:0,1:3:0:0
    93:  3:0:0:0:0,1
    94:  3:0:0:0,1:0
    95:  3:0:0,1:0:0
    96:  3:0,1:0:0:0
    97:  0,1:0:0:0:3
    98:  0,1:0:0:3:0
    99:  0,1:0:3:0:0
   100:  0,1:3:0:0:0
   101:  1:1:1:0:1,2
   102:  1:1:1:1,2:0
   103:  1:1:0:1:1,2
   104:  1:1:0:1,2:1
   105:  1:1:1,2:1:0
   106:  1:1:1,2:0:1
   107:  1:0:1:1:1,2
   108:  1:0:1:1,2:1
   109:  1:0:1,2:1:1
   110:  1:1,2:1:1:0
   111:  1:1,2:1:0:1
   112:  1:1,2:0:1:1
   113:  0:1:1:1:1,2
   114:  0:1:1:1,2:1
   115:  0:1:1,2:1:1
   116:  0:1,2:1:1:1
   117:  1,2:1:1:1:0
   118:  1,2:1:1:0:1
   119:  1,2:1:0:1:1
   120:  1,2:0:1:1:1
   121:  2:2:2:1:2,3
   122:  2:2:2:2,3:1
   123:  2:2:1:2:2,3
   124:  2:2:1:2,3:2
   125:  2:2:2,3:2:1
   126:  2:2:2,3:1:2
   127:  2:1:2:2:2,3
   128:  2:1:2:2,3:2
   129:  2:1:2,3:2:2
   130:  2:2,3:2:2:1
   131:  2:2,3:2:1:2
   132:  2:2,3:1:2:2
   133:  1:2:2:2:2,3
   134:  1:2:2:2,3:2
   135:  1:2:2,3:2:2
   136:  1:2,3:2:2:2
   137:  2,3:2:2:2:1
   138:  2,3:2:2:1:2
   139:  2,3:2:1:2:2
   140:  2,3:1:2:2:2
   141:  3:3:3:2:0,3
   142:  3:3:3:0,3:2
   143:  3:3:2:3:0,3
   144:  3:3:2:0,3:3
   145:  3:3:0,3:3:2
   146:  3:3:0,3:2:3
   147:  3:2:3:3:0,3
   148:  3:2:3:0,3:3
   149:  3:2:0,3:3:3
   150:  3:0,3:3:3:2
   151:  3:0,3:3:2:3
   152:  3:0,3:2:3:3
   153:  2:3:3:3:0,3
   154:  2:3:3:0,3:3
   155:  2:3:0,3:3:3
   156:  2:0,3:3:3:3
   157:  0,3:3:3:3:2
   158:  0,3:3:3:2:3
   159:  0,3:3:2:3:3
   160:  0,3:2:3:3:3
family= 4 1 0 0 new D4h genus #     8 is 0:0:0:1:1,2
     1:  0:0:0:1:1,2
     2:  0:0:0:1,2:1
     3:  0:0:1:0:1,2
     4:  0:0:1:1,2:0
     5:  0:0:1,2:0:1
     6:  0:0:1,2:1:0
     7:  0:1:0:0:1,2
     8:  0:1:0:1,2:0
     9:  0:1:1,2:0:0
    10:  0:1,2:0:0:1
    11:  0:1,2:0:1:0
    12:  0:1,2:1:0:0
    13:  1:0:0:0:1,2
    14:  1:0:0:1,2:0
    15:  1:0:1,2:0:0
    16:  1:1,2:0:0:0
    17:  1,2:0:0:0:1
    18:  1,2:0:0:1:0
    19:  1,2:0:1:0:0
    20:  1,2:1:0:0:0
    21:  1:1:1:2:2,3
    22:  1:1:1:2,3:2
    23:  1:1:2:1:2,3
    24:  1:1:2:2,3:1
    25:  1:1:2,3:1:2
    26:  1:1:2,3:2:1
    27:  1:2:1:1:2,3
    28:  1:2:1:2,3:1
    29:  1:2:2,3:1:1
    30:  1:2,3:1:1:2
    31:  1:2,3:1:2:1
    32:  1:2,3:2:1:1
    33:  2:1:1:1:2,3
    34:  2:1:1:2,3:1
    35:  2:1:2,3:1:1
    36:  2:2,3:1:1:1
    37:  2,3:1:1:1:2
    38:  2,3:1:1:2:1
    39:  2,3:1:2:1:1
    40:  2,3:2:1:1:1
    41:  2:2:2:3:0,3
    42:  2:2:2:0,3:3
    43:  2:2:3:2:0,3
    44:  2:2:3:0,3:2
    45:  2:2:0,3:2:3
    46:  2:2:0,3:3:2
    47:  2:3:2:2:0,3
    48:  2:3:2:0,3:2
    49:  2:3:0,3:2:2
    50:  2:0,3:2:2:3
    51:  2:0,3:2:3:2
    52:  2:0,3:3:2:2
    53:  3:2:2:2:0,3
    54:  3:2:2:0,3:2
    55:  3:2:0,3:2:2
    56:  3:0,3:2:2:2
    57:  0,3:2:2:2:3
    58:  0,3:2:2:3:2
    59:  0,3:2:3:2:2
    60:  0,3:3:2:2:2
    61:  3:3:3:0:0,1
    62:  3:3:3:0,1:0
    63:  3:3:0:3:0,1
    64:  3:3:0:0,1:3
    65:  3:3:0,1:3:0
    66:  3:3:0,1:0:3
    67:  3:0:3:3:0,1
    68:  3:0:3:0,1:3
    69:  3:0:0,1:3:3
    70:  3:0,1:3:3:0
    71:  3:0,1:3:0:3
    72:  3:0,1:0:3:3
    73:  0:3:3:3:0,1
    74:  0:3:3:0,1:3
    75:  0:3:0,1:3:3
    76:  0:0,1:3:3:3
    77:  0,1:3:3:3:0
    78:  0,1:3:3:0:3
    79:  0,1:3:0:3:3
    80:  0,1:0:3:3:3
    81:  0:0:0:3:2,3
    82:  0:0:0:2,3:3
    83:  0:0:3:0:2,3
    84:  0:0:3:2,3:0
    85:  0:0:2,3:0:3
    86:  0:0:2,3:3:0
    87:  0:3:0:0:2,3
    88:  0:3:0:2,3:0
    89:  0:3:2,3:0:0
    90:  0:2,3:0:0:3
    91:  0:2,3:0:3:0
    92:  0:2,3:3:0:0
    93:  3:0:0:0:2,3
    94:  3:0:0:2,3:0
    95:  3:0:2,3:0:0
    96:  3:2,3:0:0:0
    97:  2,3:0:0:0:3
    98:  2,3:0:0:3:0
    99:  2,3:0:3:0:0
   100:  2,3:3:0:0:0
   101:  1:1:1:0:0,3
   102:  1:1:1:0,3:0
   103:  1:1:0:1:0,3
   104:  1:1:0:0,3:1
   105:  1:1:0,3:1:0
   106:  1:1:0,3:0:1
   107:  1:0:1:1:0,3
   108:  1:0:1:0,3:1
   109:  1:0:0,3:1:1
   110:  1:0,3:1:1:0
   111:  1:0,3:1:0:1
   112:  1:0,3:0:1:1
   113:  0:1:1:1:0,3
   114:  0:1:1:0,3:1
   115:  0:1:0,3:1:1
   116:  0:0,3:1:1:1
   117:  0,3:1:1:1:0
   118:  0,3:1:1:0:1
   119:  0,3:1:0:1:1
   120:  0,3:0:1:1:1
   121:  2:2:2:1:0,1
   122:  2:2:2:0,1:1
   123:  2:2:1:2:0,1
   124:  2:2:1:0,1:2
   125:  2:2:0,1:2:1
   126:  2:2:0,1:1:2
   127:  2:1:2:2:0,1
   128:  2:1:2:0,1:2
   129:  2:1:0,1:2:2
   130:  2:0,1:2:2:1
   131:  2:0,1:2:1:2
   132:  2:0,1:1:2:2
   133:  1:2:2:2:0,1
   134:  1:2:2:0,1:2
   135:  1:2:0,1:2:2
   136:  1:0,1:2:2:2
   137:  0,1:2:2:2:1
   138:  0,1:2:2:1:2
   139:  0,1:2:1:2:2
   140:  0,1:1:2:2:2
   141:  3:3:3:2:1,2
   142:  3:3:3:1,2:2
   143:  3:3:2:3:1,2
   144:  3:3:2:1,2:3
   145:  3:3:1,2:3:2
   146:  3:3:1,2:2:3
   147:  3:2:3:3:1,2
   148:  3:2:3:1,2:3
   149:  3:2:1,2:3:3
   150:  3:1,2:3:3:2
   151:  3:1,2:3:2:3
   152:  3:1,2:2:3:3
   153:  2:3:3:3:1,2
   154:  2:3:3:1,2:3
   155:  2:3:1,2:3:3
   156:  2:1,2:3:3:3
   157:  1,2:3:3:3:2
   158:  1,2:3:3:2:3
   159:  1,2:3:2:3:3
   160:  1,2:2:3:3:3
family= 4 1 0 0 new D4h genus #     9 is 0:0:0:1:1,3
     1:  0:0:0:1:1,3
     2:  0:0:0:1,3:1
     3:  0:0:1:0:1,3
     4:  0:0:1:1,3:0
     5:  0:0:1,3:0:1
     6:  0:0:1,3:1:0
     7:  0:1:0:0:1,3
     8:  0:1:0:1,3:0
     9:  0:1:1,3:0:0
    10:  0:1,3:0:0:1
    11:  0:1,3:0:1:0
    12:  0:1,3:1:0:0
    13:  1:0:0:0:1,3
    14:  1:0:0:1,3:0
    15:  1:0:1,3:0:0
    16:  1:1,3:0:0:0
    17:  1,3:0:0:0:1
    18:  1,3:0:0:1:0
    19:  1,3:0:1:0:0
    20:  1,3:1:0:0:0
    21:  1:1:1:2:0,2
    22:  1:1:1:0,2:2
    23:  1:1:2:1:0,2
    24:  1:1:2:0,2:1
    25:  1:1:0,2:1:2
    26:  1:1:0,2:2:1
    27:  1:2:1:1:0,2
    28:  1:2:1:0,2:1
    29:  1:2:0,2:1:1
    30:  1:0,2:1:1:2
    31:  1:0,2:1:2:1
    32:  1:0,2:2:1:1
    33:  2:1:1:1:0,2
    34:  2:1:1:0,2:1
    35:  2:1:0,2:1:1
    36:  2:0,2:1:1:1
    37:  0,2:1:1:1:2
    38:  0,2:1:1:2:1
    39:  0,2:1:2:1:1
    40:  0,2:2:1:1:1
    41:  2:2:2:3:1,3
    42:  2:2:2:1,3:3
    43:  2:2:3:2:1,3
    44:  2:2:3:1,3:2
    45:  2:2:1,3:2:3
    46:  2:2:1,3:3:2
    47:  2:3:2:2:1,3
    48:  2:3:2:1,3:2
    49:  2:3:1,3:2:2
    50:  2:1,3:2:2:3
    51:  2:1,3:2:3:2
    52:  2:1,3:3:2:2
    53:  3:2:2:2:1,3
    54:  3:2:2:1,3:2
    55:  3:2:1,3:2:2
    56:  3:1,3:2:2:2
    57:  1,3:2:2:2:3
    58:  1,3:2:2:3:2
    59:  1,3:2:3:2:2
    60:  1,3:3:2:2:2
    61:  3:3:3:0:0,2
    62:  3:3:3:0,2:0
    63:  3:3:0:3:0,2
    64:  3:3:0:0,2:3
    65:  3:3:0,2:3:0
    66:  3:3:0,2:0:3
    67:  3:0:3:3:0,2
    68:  3:0:3:0,2:3
    69:  3:0:0,2:3:3
    70:  3:0,2:3:3:0
    71:  3:0,2:3:0:3
    72:  3:0,2:0:3:3
    73:  0:3:3:3:0,2
    74:  0:3:3:0,2:3
    75:  0:3:0,2:3:3
    76:  0:0,2:3:3:3
    77:  0,2:3:3:3:0
    78:  0,2:3:3:0:3
    79:  0,2:3:0:3:3
    80:  0,2:0:3:3:3
    81:  0:0:0:3:1,3
    82:  0:0:0:1,3:3
    83:  0:0:3:0:1,3
    84:  0:0:3:1,3:0
    85:  0:0:1,3:0:3
    86:  0:0:1,3:3:0
    87:  0:3:0:0:1,3
    88:  0:3:0:1,3:0
    89:  0:3:1,3:0:0
    90:  0:1,3:0:0:3
    91:  0:1,3:0:3:0
    92:  0:1,3:3:0:0
    93:  3:0:0:0:1,3
    94:  3:0:0:1,3:0
    95:  3:0:1,3:0:0
    96:  3:1,3:0:0:0
    97:  1,3:0:0:0:3
    98:  1,3:0:0:3:0
    99:  1,3:0:3:0:0
   100:  1,3:3:0:0:0
   101:  1:1:1:0:0,2
   102:  1:1:1:0,2:0
   103:  1:1:0:1:0,2
   104:  1:1:0:0,2:1
   105:  1:1:0,2:1:0
   106:  1:1:0,2:0:1
   107:  1:0:1:1:0,2
   108:  1:0:1:0,2:1
   109:  1:0:0,2:1:1
   110:  1:0,2:1:1:0
   111:  1:0,2:1:0:1
   112:  1:0,2:0:1:1
   113:  0:1:1:1:0,2
   114:  0:1:1:0,2:1
   115:  0:1:0,2:1:1
   116:  0:0,2:1:1:1
   117:  0,2:1:1:1:0
   118:  0,2:1:1:0:1
   119:  0,2:1:0:1:1
   120:  0,2:0:1:1:1
   121:  2:2:2:1:1,3
   122:  2:2:2:1,3:1
   123:  2:2:1:2:1,3
   124:  2:2:1:1,3:2
   125:  2:2:1,3:2:1
   126:  2:2:1,3:1:2
   127:  2:1:2:2:1,3
   128:  2:1:2:1,3:2
   129:  2:1:1,3:2:2
   130:  2:1,3:2:2:1
   131:  2:1,3:2:1:2
   132:  2:1,3:1:2:2
   133:  1:2:2:2:1,3
   134:  1:2:2:1,3:2
   135:  1:2:1,3:2:2
   136:  1:1,3:2:2:2
   137:  1,3:2:2:2:1
   138:  1,3:2:2:1:2
   139:  1,3:2:1:2:2
   140:  1,3:1:2:2:2
   141:  3:3:3:2:0,2
   142:  3:3:3:0,2:2
   143:  3:3:2:3:0,2
   144:  3:3:2:0,2:3
   145:  3:3:0,2:3:2
   146:  3:3:0,2:2:3
   147:  3:2:3:3:0,2
   148:  3:2:3:0,2:3
   149:  3:2:0,2:3:3
   150:  3:0,2:3:3:2
   151:  3:0,2:3:2:3
   152:  3:0,2:2:3:3
   153:  2:3:3:3:0,2
   154:  2:3:3:0,2:3
   155:  2:3:0,2:3:3
   156:  2:0,2:3:3:3
   157:  0,2:3:3:3:2
   158:  0,2:3:3:2:3
   159:  0,2:3:2:3:3
   160:  0,2:2:3:3:3
family= 4 1 0 0 new D4h genus #    10 is 0:0:0:1:2,3
     1:  0:0:0:1:2,3
     2:  0:0:0:2,3:1
     3:  0:0:1:0:2,3
     4:  0:0:1:2,3:0
     5:  0:0:2,3:0:1
     6:  0:0:2,3:1:0
     7:  0:1:0:0:2,3
     8:  0:1:0:2,3:0
     9:  0:1:2,3:0:0
    10:  0:2,3:0:0:1
    11:  0:2,3:0:1:0
    12:  0:2,3:1:0:0
    13:  1:0:0:0:2,3
    14:  1:0:0:2,3:0
    15:  1:0:2,3:0:0
    16:  1:2,3:0:0:0
    17:  2,3:0:0:0:1
    18:  2,3:0:0:1:0
    19:  2,3:0:1:0:0
    20:  2,3:1:0:0:0
    21:  1:1:1:2:0,3
    22:  1:1:1:0,3:2
    23:  1:1:2:1:0,3
    24:  1:1:2:0,3:1
    25:  1:1:0,3:1:2
    26:  1:1:0,3:2:1
    27:  1:2:1:1:0,3
    28:  1:2:1:0,3:1
    29:  1:2:0,3:1:1
    30:  1:0,3:1:1:2
    31:  1:0,3:1:2:1
    32:  1:0,3:2:1:1
    33:  2:1:1:1:0,3
    34:  2:1:1:0,3:1
    35:  2:1:0,3:1:1
    36:  2:0,3:1:1:1
    37:  0,3:1:1:1:2
    38:  0,3:1:1:2:1
    39:  0,3:1:2:1:1
    40:  0,3:2:1:1:1
    41:  2:2:2:3:0,1
    42:  2:2:2:0,1:3
    43:  2:2:3:2:0,1
    44:  2:2:3:0,1:2
    45:  2:2:0,1:2:3
    46:  2:2:0,1:3:2
    47:  2:3:2:2:0,1
    48:  2:3:2:0,1:2
    49:  2:3:0,1:2:2
    50:  2:0,1:2:2:3
    51:  2:0,1:2:3:2
    52:  2:0,1:3:2:2
    53:  3:2:2:2:0,1
    54:  3:2:2:0,1:2
    55:  3:2:0,1:2:2
    56:  3:0,1:2:2:2
    57:  0,1:2:2:2:3
    58:  0,1:2:2:3:2
    59:  0,1:2:3:2:2
    60:  0,1:3:2:2:2
    61:  3:3:3:0:1,2
    62:  3:3:3:1,2:0
    63:  3:3:0:3:1,2
    64:  3:3:0:1,2:3
    65:  3:3:1,2:3:0
    66:  3:3:1,2:0:3
    67:  3:0:3:3:1,2
    68:  3:0:3:1,2:3
    69:  3:0:1,2:3:3
    70:  3:1,2:3:3:0
    71:  3:1,2:3:0:3
    72:  3:1,2:0:3:3
    73:  0:3:3:3:1,2
    74:  0:3:3:1,2:3
    75:  0:3:1,2:3:3
    76:  0:1,2:3:3:3
    77:  1,2:3:3:3:0
    78:  1,2:3:3:0:3
    79:  1,2:3:0:3:3
    80:  1,2:0:3:3:3
    81:  0:0:0:3:1,2
    82:  0:0:0:1,2:3
    83:  0:0:3:0:1,2
    84:  0:0:3:1,2:0
    85:  0:0:1,2:0:3
    86:  0:0:1,2:3:0
    87:  0:3:0:0:1,2
    88:  0:3:0:1,2:0
    89:  0:3:1,2:0:0
    90:  0:1,2:0:0:3
    91:  0:1,2:0:3:0
    92:  0:1,2:3:0:0
    93:  3:0:0:0:1,2
    94:  3:0:0:1,2:0
    95:  3:0:1,2:0:0
    96:  3:1,2:0:0:0
    97:  1,2:0:0:0:3
    98:  1,2:0:0:3:0
    99:  1,2:0:3:0:0
   100:  1,2:3:0:0:0
   101:  1:1:1:0:2,3
   102:  1:1:1:2,3:0
   103:  1:1:0:1:2,3
   104:  1:1:0:2,3:1
   105:  1:1:2,3:1:0
   106:  1:1:2,3:0:1
   107:  1:0:1:1:2,3
   108:  1:0:1:2,3:1
   109:  1:0:2,3:1:1
   110:  1:2,3:1:1:0
   111:  1:2,3:1:0:1
   112:  1:2,3:0:1:1
   113:  0:1:1:1:2,3
   114:  0:1:1:2,3:1
   115:  0:1:2,3:1:1
   116:  0:2,3:1:1:1
   117:  2,3:1:1:1:0
   118:  2,3:1:1:0:1
   119:  2,3:1:0:1:1
   120:  2,3:0:1:1:1
   121:  2:2:2:1:0,3
   122:  2:2:2:0,3:1
   123:  2:2:1:2:0,3
   124:  2:2:1:0,3:2
   125:  2:2:0,3:2:1
   126:  2:2:0,3:1:2
   127:  2:1:2:2:0,3
   128:  2:1:2:0,3:2
   129:  2:1:0,3:2:2
   130:  2:0,3:2:2:1
   131:  2:0,3:2:1:2
   132:  2:0,3:1:2:2
   133:  1:2:2:2:0,3
   134:  1:2:2:0,3:2
   135:  1:2:0,3:2:2
   136:  1:0,3:2:2:2
   137:  0,3:2:2:2:1
   138:  0,3:2:2:1:2
   139:  0,3:2:1:2:2
   140:  0,3:1:2:2:2
   141:  3:3:3:2:0,1
   142:  3:3:3:0,1:2
   143:  3:3:2:3:0,1
   144:  3:3:2:0,1:3
   145:  3:3:0,1:3:2
   146:  3:3:0,1:2:3
   147:  3:2:3:3:0,1
   148:  3:2:3:0,1:3
   149:  3:2:0,1:3:3
   150:  3:0,1:3:3:2
   151:  3:0,1:3:2:3
   152:  3:0,1:2:3:3
   153:  2:3:3:3:0,1
   154:  2:3:3:0,1:3
   155:  2:3:0,1:3:3
   156:  2:0,1:3:3:3
   157:  0,1:3:3:3:2
   158:  0,1:3:3:2:3
   159:  0,1:3:2:3:3
   160:  0,1:2:3:3:3
family= 4 1 0 0 new D4h genus #    11 is 0:0:0:2:0,1
     1:  0:0:0:2:0,1
     2:  0:0:0:0,1:2
     3:  0:0:2:0:0,1
     4:  0:0:2:0,1:0
     5:  0:0:0,1:0:2
     6:  0:0:0,1:2:0
     7:  0:2:0:0:0,1
     8:  0:2:0:0,1:0
     9:  0:2:0,1:0:0
    10:  0:0,1:0:0:2
    11:  0:0,1:0:2:0
    12:  0:0,1:2:0:0
    13:  2:0:0:0:0,1
    14:  2:0:0:0,1:0
    15:  2:0:0,1:0:0
    16:  2:0,1:0:0:0
    17:  0,1:0:0:0:2
    18:  0,1:0:0:2:0
    19:  0,1:0:2:0:0
    20:  0,1:2:0:0:0
    21:  1:1:1:3:1,2
    22:  1:1:1:1,2:3
    23:  1:1:3:1:1,2
    24:  1:1:3:1,2:1
    25:  1:1:1,2:1:3
    26:  1:1:1,2:3:1
    27:  1:3:1:1:1,2
    28:  1:3:1:1,2:1
    29:  1:3:1,2:1:1
    30:  1:1,2:1:1:3
    31:  1:1,2:1:3:1
    32:  1:1,2:3:1:1
    33:  3:1:1:1:1,2
    34:  3:1:1:1,2:1
    35:  3:1:1,2:1:1
    36:  3:1,2:1:1:1
    37:  1,2:1:1:1:3
    38:  1,2:1:1:3:1
    39:  1,2:1:3:1:1
    40:  1,2:3:1:1:1
    41:  2:2:2:0:2,3
    42:  2:2:2:2,3:0
    43:  2:2:0:2:2,3
    44:  2:2:0:2,3:2
    45:  2:2:2,3:2:0
    46:  2:2:2,3:0:2
    47:  2:0:2:2:2,3
    48:  2:0:2:2,3:2
    49:  2:0:2,3:2:2
    50:  2:2,3:2:2:0
    51:  2:2,3:2:0:2
    52:  2:2,3:0:2:2
    53:  0:2:2:2:2,3
    54:  0:2:2:2,3:2
    55:  0:2:2,3:2:2
    56:  0:2,3:2:2:2
    57:  2,3:2:2:2:0
    58:  2,3:2:2:0:2
    59:  2,3:2:0:2:2
    60:  2,3:0:2:2:2
    61:  3:3:3:1:0,3
    62:  3:3:3:0,3:1
    63:  3:3:1:3:0,3
    64:  3:3:1:0,3:3
    65:  3:3:0,3:3:1
    66:  3:3:0,3:1:3
    67:  3:1:3:3:0,3
    68:  3:1:3:0,3:3
    69:  3:1:0,3:3:3
    70:  3:0,3:3:3:1
    71:  3:0,3:3:1:3
    72:  3:0,3:1:3:3
    73:  1:3:3:3:0,3
    74:  1:3:3:0,3:3
    75:  1:3:0,3:3:3
    76:  1:0,3:3:3:3
    77:  0,3:3:3:3:1
    78:  0,3:3:3:1:3
    79:  0,3:3:1:3:3
    80:  0,3:1:3:3:3
    81:  0:0:0:2:0,3
    82:  0:0:0:0,3:2
    83:  0:0:2:0:0,3
    84:  0:0:2:0,3:0
    85:  0:0:0,3:0:2
    86:  0:0:0,3:2:0
    87:  0:2:0:0:0,3
    88:  0:2:0:0,3:0
    89:  0:2:0,3:0:0
    90:  0:0,3:0:0:2
    91:  0:0,3:0:2:0
    92:  0:0,3:2:0:0
    93:  2:0:0:0:0,3
    94:  2:0:0:0,3:0
    95:  2:0:0,3:0:0
    96:  2:0,3:0:0:0
    97:  0,3:0:0:0:2
    98:  0,3:0:0:2:0
    99:  0,3:0:2:0:0
   100:  0,3:2:0:0:0
   101:  1:1:1:3:0,1
   102:  1:1:1:0,1:3
   103:  1:1:3:1:0,1
   104:  1:1:3:0,1:1
   105:  1:1:0,1:1:3
   106:  1:1:0,1:3:1
   107:  1:3:1:1:0,1
   108:  1:3:1:0,1:1
   109:  1:3:0,1:1:1
   110:  1:0,1:1:1:3
   111:  1:0,1:1:3:1
   112:  1:0,1:3:1:1
   113:  3:1:1:1:0,1
   114:  3:1:1:0,1:1
   115:  3:1:0,1:1:1
   116:  3:0,1:1:1:1
   117:  0,1:1:1:1:3
   118:  0,1:1:1:3:1
   119:  0,1:1:3:1:1
   120:  0,1:3:1:1:1
   121:  2:2:2:0:1,2
   122:  2:2:2:1,2:0
   123:  2:2:0:2:1,2
   124:  2:2:0:1,2:2
   125:  2:2:1,2:2:0
   126:  2:2:1,2:0:2
   127:  2:0:2:2:1,2
   128:  2:0:2:1,2:2
   129:  2:0:1,2:2:2
   130:  2:1,2:2:2:0
   131:  2:1,2:2:0:2
   132:  2:1,2:0:2:2
   133:  0:2:2:2:1,2
   134:  0:2:2:1,2:2
   135:  0:2:1,2:2:2
   136:  0:1,2:2:2:2
   137:  1,2:2:2:2:0
   138:  1,2:2:2:0:2
   139:  1,2:2:0:2:2
   140:  1,2:0:2:2:2
   141:  3:3:3:1:2,3
   142:  3:3:3:2,3:1
   143:  3:3:1:3:2,3
   144:  3:3:1:2,3:3
   145:  3:3:2,3:3:1
   146:  3:3:2,3:1:3
   147:  3:1:3:3:2,3
   148:  3:1:3:2,3:3
   149:  3:1:2,3:3:3
   150:  3:2,3:3:3:1
   151:  3:2,3:3:1:3
   152:  3:2,3:1:3:3
   153:  1:3:3:3:2,3
   154:  1:3:3:2,3:3
   155:  1:3:2,3:3:3
   156:  1:2,3:3:3:3
   157:  2,3:3:3:3:1
   158:  2,3:3:3:1:3
   159:  2,3:3:1:3:3
   160:  2,3:1:3:3:3
family= 4 1 0 0 new D4h genus #    12 is 0:0:0:2:0,2
     1:  0:0:0:2:0,2
     2:  0:0:0:0,2:2
     3:  0:0:2:0:0,2
     4:  0:0:2:0,2:0
     5:  0:0:0,2:0:2
     6:  0:0:0,2:2:0
     7:  0:2:0:0:0,2
     8:  0:2:0:0,2:0
     9:  0:2:0,2:0:0
    10:  0:0,2:0:0:2
    11:  0:0,2:0:2:0
    12:  0:0,2:2:0:0
    13:  2:0:0:0:0,2
    14:  2:0:0:0,2:0
    15:  2:0:0,2:0:0
    16:  2:0,2:0:0:0
    17:  0,2:0:0:0:2
    18:  0,2:0:0:2:0
    19:  0,2:0:2:0:0
    20:  0,2:2:0:0:0
    21:  1:1:1:3:1,3
    22:  1:1:1:1,3:3
    23:  1:1:3:1:1,3
    24:  1:1:3:1,3:1
    25:  1:1:1,3:1:3
    26:  1:1:1,3:3:1
    27:  1:3:1:1:1,3
    28:  1:3:1:1,3:1
    29:  1:3:1,3:1:1
    30:  1:1,3:1:1:3
    31:  1:1,3:1:3:1
    32:  1:1,3:3:1:1
    33:  3:1:1:1:1,3
    34:  3:1:1:1,3:1
    35:  3:1:1,3:1:1
    36:  3:1,3:1:1:1
    37:  1,3:1:1:1:3
    38:  1,3:1:1:3:1
    39:  1,3:1:3:1:1
    40:  1,3:3:1:1:1
    41:  2:2:2:0:0,2
    42:  2:2:2:0,2:0
    43:  2:2:0:2:0,2
    44:  2:2:0:0,2:2
    45:  2:2:0,2:2:0
    46:  2:2:0,2:0:2
    47:  2:0:2:2:0,2
    48:  2:0:2:0,2:2
    49:  2:0:0,2:2:2
    50:  2:0,2:2:2:0
    51:  2:0,2:2:0:2
    52:  2:0,2:0:2:2
    53:  0:2:2:2:0,2
    54:  0:2:2:0,2:2
    55:  0:2:0,2:2:2
    56:  0:0,2:2:2:2
    57:  0,2:2:2:2:0
    58:  0,2:2:2:0:2
    59:  0,2:2:0:2:2
    60:  0,2:0:2:2:2
    61:  3:3:3:1:1,3
    62:  3:3:3:1,3:1
    63:  3:3:1:3:1,3
    64:  3:3:1:1,3:3
    65:  3:3:1,3:3:1
    66:  3:3:1,3:1:3
    67:  3:1:3:3:1,3
    68:  3:1:3:1,3:3
    69:  3:1:1,3:3:3
    70:  3:1,3:3:3:1
    71:  3:1,3:3:1:3
    72:  3:1,3:1:3:3
    73:  1:3:3:3:1,3
    74:  1:3:3:1,3:3
    75:  1:3:1,3:3:3
    76:  1:1,3:3:3:3
    77:  1,3:3:3:3:1
    78:  1,3:3:3:1:3
    79:  1,3:3:1:3:3
    80:  1,3:1:3:3:3
family= 4 1 0 0 new D4h genus #    13 is 0:0:0:2:1,2
     1:  0:0:0:2:1,2
     2:  0:0:0:1,2:2
     3:  0:0:2:0:1,2
     4:  0:0:2:1,2:0
     5:  0:0:1,2:0:2
     6:  0:0:1,2:2:0
     7:  0:2:0:0:1,2
     8:  0:2:0:1,2:0
     9:  0:2:1,2:0:0
    10:  0:1,2:0:0:2
    11:  0:1,2:0:2:0
    12:  0:1,2:2:0:0
    13:  2:0:0:0:1,2
    14:  2:0:0:1,2:0
    15:  2:0:1,2:0:0
    16:  2:1,2:0:0:0
    17:  1,2:0:0:0:2
    18:  1,2:0:0:2:0
    19:  1,2:0:2:0:0
    20:  1,2:2:0:0:0
    21:  1:1:1:3:2,3
    22:  1:1:1:2,3:3
    23:  1:1:3:1:2,3
    24:  1:1:3:2,3:1
    25:  1:1:2,3:1:3
    26:  1:1:2,3:3:1
    27:  1:3:1:1:2,3
    28:  1:3:1:2,3:1
    29:  1:3:2,3:1:1
    30:  1:2,3:1:1:3
    31:  1:2,3:1:3:1
    32:  1:2,3:3:1:1
    33:  3:1:1:1:2,3
    34:  3:1:1:2,3:1
    35:  3:1:2,3:1:1
    36:  3:2,3:1:1:1
    37:  2,3:1:1:1:3
    38:  2,3:1:1:3:1
    39:  2,3:1:3:1:1
    40:  2,3:3:1:1:1
    41:  2:2:2:0:0,3
    42:  2:2:2:0,3:0
    43:  2:2:0:2:0,3
    44:  2:2:0:0,3:2
    45:  2:2:0,3:2:0
    46:  2:2:0,3:0:2
    47:  2:0:2:2:0,3
    48:  2:0:2:0,3:2
    49:  2:0:0,3:2:2
    50:  2:0,3:2:2:0
    51:  2:0,3:2:0:2
    52:  2:0,3:0:2:2
    53:  0:2:2:2:0,3
    54:  0:2:2:0,3:2
    55:  0:2:0,3:2:2
    56:  0:0,3:2:2:2
    57:  0,3:2:2:2:0
    58:  0,3:2:2:0:2
    59:  0,3:2:0:2:2
    60:  0,3:0:2:2:2
    61:  3:3:3:1:0,1
    62:  3:3:3:0,1:1
    63:  3:3:1:3:0,1
    64:  3:3:1:0,1:3
    65:  3:3:0,1:3:1
    66:  3:3:0,1:1:3
    67:  3:1:3:3:0,1
    68:  3:1:3:0,1:3
    69:  3:1:0,1:3:3
    70:  3:0,1:3:3:1
    71:  3:0,1:3:1:3
    72:  3:0,1:1:3:3
    73:  1:3:3:3:0,1
    74:  1:3:3:0,1:3
    75:  1:3:0,1:3:3
    76:  1:0,1:3:3:3
    77:  0,1:3:3:3:1
    78:  0,1:3:3:1:3
    79:  0,1:3:1:3:3
    80:  0,1:1:3:3:3
    81:  0:0:0:2:2,3
    82:  0:0:0:2,3:2
    83:  0:0:2:0:2,3
    84:  0:0:2:2,3:0
    85:  0:0:2,3:0:2
    86:  0:0:2,3:2:0
    87:  0:2:0:0:2,3
    88:  0:2:0:2,3:0
    89:  0:2:2,3:0:0
    90:  0:2,3:0:0:2
    91:  0:2,3:0:2:0
    92:  0:2,3:2:0:0
    93:  2:0:0:0:2,3
    94:  2:0:0:2,3:0
    95:  2:0:2,3:0:0
    96:  2:2,3:0:0:0
    97:  2,3:0:0:0:2
    98:  2,3:0:0:2:0
    99:  2,3:0:2:0:0
   100:  2,3:2:0:0:0
   101:  1:1:1:3:0,3
   102:  1:1:1:0,3:3
   103:  1:1:3:1:0,3
   104:  1:1:3:0,3:1
   105:  1:1:0,3:1:3
   106:  1:1:0,3:3:1
   107:  1:3:1:1:0,3
   108:  1:3:1:0,3:1
   109:  1:3:0,3:1:1
   110:  1:0,3:1:1:3
   111:  1:0,3:1:3:1
   112:  1:0,3:3:1:1
   113:  3:1:1:1:0,3
   114:  3:1:1:0,3:1
   115:  3:1:0,3:1:1
   116:  3:0,3:1:1:1
   117:  0,3:1:1:1:3
   118:  0,3:1:1:3:1
   119:  0,3:1:3:1:1
   120:  0,3:3:1:1:1
   121:  2:2:2:0:0,1
   122:  2:2:2:0,1:0
   123:  2:2:0:2:0,1
   124:  2:2:0:0,1:2
   125:  2:2:0,1:2:0
   126:  2:2:0,1:0:2
   127:  2:0:2:2:0,1
   128:  2:0:2:0,1:2
   129:  2:0:0,1:2:2
   130:  2:0,1:2:2:0
   131:  2:0,1:2:0:2
   132:  2:0,1:0:2:2
   133:  0:2:2:2:0,1
   134:  0:2:2:0,1:2
   135:  0:2:0,1:2:2
   136:  0:0,1:2:2:2
   137:  0,1:2:2:2:0
   138:  0,1:2:2:0:2
   139:  0,1:2:0:2:2
   140:  0,1:0:2:2:2
   141:  3:3:3:1:1,2
   142:  3:3:3:1,2:1
   143:  3:3:1:3:1,2
   144:  3:3:1:1,2:3
   145:  3:3:1,2:3:1
   146:  3:3:1,2:1:3
   147:  3:1:3:3:1,2
   148:  3:1:3:1,2:3
   149:  3:1:1,2:3:3
   150:  3:1,2:3:3:1
   151:  3:1,2:3:1:3
   152:  3:1,2:1:3:3
   153:  1:3:3:3:1,2
   154:  1:3:3:1,2:3
   155:  1:3:1,2:3:3
   156:  1:1,2:3:3:3
   157:  1,2:3:3:3:1
   158:  1,2:3:3:1:3
   159:  1,2:3:1:3:3
   160:  1,2:1:3:3:3
family= 4 1 0 0 new D4h genus #    14 is 0:0:0:2:1,3
     1:  0:0:0:2:1,3
     2:  0:0:0:1,3:2
     3:  0:0:2:0:1,3
     4:  0:0:2:1,3:0
     5:  0:0:1,3:0:2
     6:  0:0:1,3:2:0
     7:  0:2:0:0:1,3
     8:  0:2:0:1,3:0
     9:  0:2:1,3:0:0
    10:  0:1,3:0:0:2
    11:  0:1,3:0:2:0
    12:  0:1,3:2:0:0
    13:  2:0:0:0:1,3
    14:  2:0:0:1,3:0
    15:  2:0:1,3:0:0
    16:  2:1,3:0:0:0
    17:  1,3:0:0:0:2
    18:  1,3:0:0:2:0
    19:  1,3:0:2:0:0
    20:  1,3:2:0:0:0
    21:  1:1:1:3:0,2
    22:  1:1:1:0,2:3
    23:  1:1:3:1:0,2
    24:  1:1:3:0,2:1
    25:  1:1:0,2:1:3
    26:  1:1:0,2:3:1
    27:  1:3:1:1:0,2
    28:  1:3:1:0,2:1
    29:  1:3:0,2:1:1
    30:  1:0,2:1:1:3
    31:  1:0,2:1:3:1
    32:  1:0,2:3:1:1
    33:  3:1:1:1:0,2
    34:  3:1:1:0,2:1
    35:  3:1:0,2:1:1
    36:  3:0,2:1:1:1
    37:  0,2:1:1:1:3
    38:  0,2:1:1:3:1
    39:  0,2:1:3:1:1
    40:  0,2:3:1:1:1
    41:  2:2:2:0:1,3
    42:  2:2:2:1,3:0
    43:  2:2:0:2:1,3
    44:  2:2:0:1,3:2
    45:  2:2:1,3:2:0
    46:  2:2:1,3:0:2
    47:  2:0:2:2:1,3
    48:  2:0:2:1,3:2
    49:  2:0:1,3:2:2
    50:  2:1,3:2:2:0
    51:  2:1,3:2:0:2
    52:  2:1,3:0:2:2
    53:  0:2:2:2:1,3
    54:  0:2:2:1,3:2
    55:  0:2:1,3:2:2
    56:  0:1,3:2:2:2
    57:  1,3:2:2:2:0
    58:  1,3:2:2:0:2
    59:  1,3:2:0:2:2
    60:  1,3:0:2:2:2
    61:  3:3:3:1:0,2
    62:  3:3:3:0,2:1
    63:  3:3:1:3:0,2
    64:  3:3:1:0,2:3
    65:  3:3:0,2:3:1
    66:  3:3:0,2:1:3
    67:  3:1:3:3:0,2
    68:  3:1:3:0,2:3
    69:  3:1:0,2:3:3
    70:  3:0,2:3:3:1
    71:  3:0,2:3:1:3
    72:  3:0,2:1:3:3
    73:  1:3:3:3:0,2
    74:  1:3:3:0,2:3
    75:  1:3:0,2:3:3
    76:  1:0,2:3:3:3
    77:  0,2:3:3:3:1
    78:  0,2:3:3:1:3
    79:  0,2:3:1:3:3
    80:  0,2:1:3:3:3
family= 4 1 0 0 new D4h genus #    15 is 0:0:1:1:0,1
     1:  0:0:1:1:0,1
     2:  0:0:1:0,1:1
     3:  0:0:0,1:1:1
     4:  0:1:0:1:0,1
     5:  0:1:0:0,1:1
     6:  0:1:1:0:0,1
     7:  0:1:1:0,1:0
     8:  0:1:0,1:0:1
     9:  0:1:0,1:1:0
    10:  0:0,1:0:1:1
    11:  0:0,1:1:0:1
    12:  0:0,1:1:1:0
    13:  1:0:0:1:0,1
    14:  1:0:0:0,1:1
    15:  1:0:1:0:0,1
    16:  1:0:1:0,1:0
    17:  1:0:0,1:0:1
    18:  1:0:0,1:1:0
    19:  1:1:0:0:0,1
    20:  1:1:0:0,1:0
    21:  1:1:0,1:0:0
    22:  1:0,1:0:0:1
    23:  1:0,1:0:1:0
    24:  1:0,1:1:0:0
    25:  0,1:0:0:1:1
    26:  0,1:0:1:0:1
    27:  0,1:0:1:1:0
    28:  0,1:1:0:0:1
    29:  0,1:1:0:1:0
    30:  0,1:1:1:0:0
    31:  1:1:2:2:1,2
    32:  1:1:2:1,2:2
    33:  1:1:1,2:2:2
    34:  1:2:1:2:1,2
    35:  1:2:1:1,2:2
    36:  1:2:2:1:1,2
    37:  1:2:2:1,2:1
    38:  1:2:1,2:1:2
    39:  1:2:1,2:2:1
    40:  1:1,2:1:2:2
    41:  1:1,2:2:1:2
    42:  1:1,2:2:2:1
    43:  2:1:1:2:1,2
    44:  2:1:1:1,2:2
    45:  2:1:2:1:1,2
    46:  2:1:2:1,2:1
    47:  2:1:1,2:1:2
    48:  2:1:1,2:2:1
    49:  2:2:1:1:1,2
    50:  2:2:1:1,2:1
    51:  2:2:1,2:1:1
    52:  2:1,2:1:1:2
    53:  2:1,2:1:2:1
    54:  2:1,2:2:1:1
    55:  1,2:1:1:2:2
    56:  1,2:1:2:1:2
    57:  1,2:1:2:2:1
    58:  1,2:2:1:1:2
    59:  1,2:2:1:2:1
    60:  1,2:2:2:1:1
    61:  2:2:3:3:2,3
    62:  2:2:3:2,3:3
    63:  2:2:2,3:3:3
    64:  2:3:2:3:2,3
    65:  2:3:2:2,3:3
    66:  2:3:3:2:2,3
    67:  2:3:3:2,3:2
    68:  2:3:2,3:2:3
    69:  2:3:2,3:3:2
    70:  2:2,3:2:3:3
    71:  2:2,3:3:2:3
    72:  2:2,3:3:3:2
    73:  3:2:2:3:2,3
    74:  3:2:2:2,3:3
    75:  3:2:3:2:2,3
    76:  3:2:3:2,3:2
    77:  3:2:2,3:2:3
    78:  3:2:2,3:3:2
    79:  3:3:2:2:2,3
    80:  3:3:2:2,3:2
    81:  3:3:2,3:2:2
    82:  3:2,3:2:2:3
    83:  3:2,3:2:3:2
    84:  3:2,3:3:2:2
    85:  2,3:2:2:3:3
    86:  2,3:2:3:2:3
    87:  2,3:2:3:3:2
    88:  2,3:3:2:2:3
    89:  2,3:3:2:3:2
    90:  2,3:3:3:2:2
    91:  3:3:0:0:0,3
    92:  3:3:0:0,3:0
    93:  3:3:0,3:0:0
    94:  3:0:3:0:0,3
    95:  3:0:3:0,3:0
    96:  3:0:0:3:0,3
    97:  3:0:0:0,3:3
    98:  3:0:0,3:3:0
    99:  3:0:0,3:0:3
   100:  3:0,3:3:0:0
   101:  3:0,3:0:3:0
   102:  3:0,3:0:0:3
   103:  0:3:3:0:0,3
   104:  0:3:3:0,3:0
   105:  0:3:0:3:0,3
   106:  0:3:0:0,3:3
   107:  0:3:0,3:3:0
   108:  0:3:0,3:0:3
   109:  0:0:3:3:0,3
   110:  0:0:3:0,3:3
   111:  0:0:0,3:3:3
   112:  0:0,3:3:3:0
   113:  0:0,3:3:0:3
   114:  0:0,3:0:3:3
   115:  0,3:3:3:0:0
   116:  0,3:3:0:3:0
   117:  0,3:3:0:0:3
   118:  0,3:0:3:3:0
   119:  0,3:0:3:0:3
   120:  0,3:0:0:3:3
family= 4 1 0 0 new D4h genus #    16 is 0:0:1:1:0,2
     1:  0:0:1:1:0,2
     2:  0:0:1:0,2:1
     3:  0:0:0,2:1:1
     4:  0:1:0:1:0,2
     5:  0:1:0:0,2:1
     6:  0:1:1:0:0,2
     7:  0:1:1:0,2:0
     8:  0:1:0,2:0:1
     9:  0:1:0,2:1:0
    10:  0:0,2:0:1:1
    11:  0:0,2:1:0:1
    12:  0:0,2:1:1:0
    13:  1:0:0:1:0,2
    14:  1:0:0:0,2:1
    15:  1:0:1:0:0,2
    16:  1:0:1:0,2:0
    17:  1:0:0,2:0:1
    18:  1:0:0,2:1:0
    19:  1:1:0:0:0,2
    20:  1:1:0:0,2:0
    21:  1:1:0,2:0:0
    22:  1:0,2:0:0:1
    23:  1:0,2:0:1:0
    24:  1:0,2:1:0:0
    25:  0,2:0:0:1:1
    26:  0,2:0:1:0:1
    27:  0,2:0:1:1:0
    28:  0,2:1:0:0:1
    29:  0,2:1:0:1:0
    30:  0,2:1:1:0:0
    31:  1:1:2:2:1,3
    32:  1:1:2:1,3:2
    33:  1:1:1,3:2:2
    34:  1:2:1:2:1,3
    35:  1:2:1:1,3:2
    36:  1:2:2:1:1,3
    37:  1:2:2:1,3:1
    38:  1:2:1,3:1:2
    39:  1:2:1,3:2:1
    40:  1:1,3:1:2:2
    41:  1:1,3:2:1:2
    42:  1:1,3:2:2:1
    43:  2:1:1:2:1,3
    44:  2:1:1:1,3:2
    45:  2:1:2:1:1,3
    46:  2:1:2:1,3:1
    47:  2:1:1,3:1:2
    48:  2:1:1,3:2:1
    49:  2:2:1:1:1,3
    50:  2:2:1:1,3:1
    51:  2:2:1,3:1:1
    52:  2:1,3:1:1:2
    53:  2:1,3:1:2:1
    54:  2:1,3:2:1:1
    55:  1,3:1:1:2:2
    56:  1,3:1:2:1:2
    57:  1,3:1:2:2:1
    58:  1,3:2:1:1:2
    59:  1,3:2:1:2:1
    60:  1,3:2:2:1:1
    61:  2:2:3:3:0,2
    62:  2:2:3:0,2:3
    63:  2:2:0,2:3:3
    64:  2:3:2:3:0,2
    65:  2:3:2:0,2:3
    66:  2:3:3:2:0,2
    67:  2:3:3:0,2:2
    68:  2:3:0,2:2:3
    69:  2:3:0,2:3:2
    70:  2:0,2:2:3:3
    71:  2:0,2:3:2:3
    72:  2:0,2:3:3:2
    73:  3:2:2:3:0,2
    74:  3:2:2:0,2:3
    75:  3:2:3:2:0,2
    76:  3:2:3:0,2:2
    77:  3:2:0,2:2:3
    78:  3:2:0,2:3:2
    79:  3:3:2:2:0,2
    80:  3:3:2:0,2:2
    81:  3:3:0,2:2:2
    82:  3:0,2:2:2:3
    83:  3:0,2:2:3:2
    84:  3:0,2:3:2:2
    85:  0,2:2:2:3:3
    86:  0,2:2:3:2:3
    87:  0,2:2:3:3:2
    88:  0,2:3:2:2:3
    89:  0,2:3:2:3:2
    90:  0,2:3:3:2:2
    91:  3:3:0:0:1,3
    92:  3:3:0:1,3:0
    93:  3:3:1,3:0:0
    94:  3:0:3:0:1,3
    95:  3:0:3:1,3:0
    96:  3:0:0:3:1,3
    97:  3:0:0:1,3:3
    98:  3:0:1,3:3:0
    99:  3:0:1,3:0:3
   100:  3:1,3:3:0:0
   101:  3:1,3:0:3:0
   102:  3:1,3:0:0:3
   103:  0:3:3:0:1,3
   104:  0:3:3:1,3:0
   105:  0:3:0:3:1,3
   106:  0:3:0:1,3:3
   107:  0:3:1,3:3:0
   108:  0:3:1,3:0:3
   109:  0:0:3:3:1,3
   110:  0:0:3:1,3:3
   111:  0:0:1,3:3:3
   112:  0:1,3:3:3:0
   113:  0:1,3:3:0:3
   114:  0:1,3:0:3:3
   115:  1,3:3:3:0:0
   116:  1,3:3:0:3:0
   117:  1,3:3:0:0:3
   118:  1,3:0:3:3:0
   119:  1,3:0:3:0:3
   120:  1,3:0:0:3:3
   121:  0:0:3:3:0,2
   122:  0:0:3:0,2:3
   123:  0:0:0,2:3:3
   124:  0:3:0:3:0,2
   125:  0:3:0:0,2:3
   126:  0:3:3:0:0,2
   127:  0:3:3:0,2:0
   128:  0:3:0,2:0:3
   129:  0:3:0,2:3:0
   130:  0:0,2:0:3:3
   131:  0:0,2:3:0:3
   132:  0:0,2:3:3:0
   133:  3:0:0:3:0,2
   134:  3:0:0:0,2:3
   135:  3:0:3:0:0,2
   136:  3:0:3:0,2:0
   137:  3:0:0,2:0:3
   138:  3:0:0,2:3:0
   139:  3:3:0:0:0,2
   140:  3:3:0:0,2:0
   141:  3:3:0,2:0:0
   142:  3:0,2:0:0:3
   143:  3:0,2:0:3:0
   144:  3:0,2:3:0:0
   145:  0,2:0:0:3:3
   146:  0,2:0:3:0:3
   147:  0,2:0:3:3:0
   148:  0,2:3:0:0:3
   149:  0,2:3:0:3:0
   150:  0,2:3:3:0:0
   151:  1:1:0:0:1,3
   152:  1:1:0:1,3:0
   153:  1:1:1,3:0:0
   154:  1:0:1:0:1,3
   155:  1:0:1:1,3:0
   156:  1:0:0:1:1,3
   157:  1:0:0:1,3:1
   158:  1:0:1,3:1:0
   159:  1:0:1,3:0:1
   160:  1:1,3:1:0:0
   161:  1:1,3:0:1:0
   162:  1:1,3:0:0:1
   163:  0:1:1:0:1,3
   164:  0:1:1:1,3:0
   165:  0:1:0:1:1,3
   166:  0:1:0:1,3:1
   167:  0:1:1,3:1:0
   168:  0:1:1,3:0:1
   169:  0:0:1:1:1,3
   170:  0:0:1:1,3:1
   171:  0:0:1,3:1:1
   172:  0:1,3:1:1:0
   173:  0:1,3:1:0:1
   174:  0:1,3:0:1:1
   175:  1,3:1:1:0:0
   176:  1,3:1:0:1:0
   177:  1,3:1:0:0:1
   178:  1,3:0:1:1:0
   179:  1,3:0:1:0:1
   180:  1,3:0:0:1:1
   181:  2:2:1:1:0,2
   182:  2:2:1:0,2:1
   183:  2:2:0,2:1:1
   184:  2:1:2:1:0,2
   185:  2:1:2:0,2:1
   186:  2:1:1:2:0,2
   187:  2:1:1:0,2:2
   188:  2:1:0,2:2:1
   189:  2:1:0,2:1:2
   190:  2:0,2:2:1:1
   191:  2:0,2:1:2:1
   192:  2:0,2:1:1:2
   193:  1:2:2:1:0,2
   194:  1:2:2:0,2:1
   195:  1:2:1:2:0,2
   196:  1:2:1:0,2:2
   197:  1:2:0,2:2:1
   198:  1:2:0,2:1:2
   199:  1:1:2:2:0,2
   200:  1:1:2:0,2:2
   201:  1:1:0,2:2:2
   202:  1:0,2:2:2:1
   203:  1:0,2:2:1:2
   204:  1:0,2:1:2:2
   205:  0,2:2:2:1:1
   206:  0,2:2:1:2:1
   207:  0,2:2:1:1:2
   208:  0,2:1:2:2:1
   209:  0,2:1:2:1:2
   210:  0,2:1:1:2:2
   211:  3:3:2:2:1,3
   212:  3:3:2:1,3:2
   213:  3:3:1,3:2:2
   214:  3:2:3:2:1,3
   215:  3:2:3:1,3:2
   216:  3:2:2:3:1,3
   217:  3:2:2:1,3:3
   218:  3:2:1,3:3:2
   219:  3:2:1,3:2:3
   220:  3:1,3:3:2:2
   221:  3:1,3:2:3:2
   222:  3:1,3:2:2:3
   223:  2:3:3:2:1,3
   224:  2:3:3:1,3:2
   225:  2:3:2:3:1,3
   226:  2:3:2:1,3:3
   227:  2:3:1,3:3:2
   228:  2:3:1,3:2:3
   229:  2:2:3:3:1,3
   230:  2:2:3:1,3:3
   231:  2:2:1,3:3:3
   232:  2:1,3:3:3:2
   233:  2:1,3:3:2:3
   234:  2:1,3:2:3:3
   235:  1,3:3:3:2:2
   236:  1,3:3:2:3:2
   237:  1,3:3:2:2:3
   238:  1,3:2:3:3:2
   239:  1,3:2:3:2:3
   240:  1,3:2:2:3:3
family= 4 1 0 0 new D4h genus #    17 is 0:0:1:1:0,3
     1:  0:0:1:1:0,3
     2:  0:0:1:0,3:1
     3:  0:0:0,3:1:1
     4:  0:1:0:1:0,3
     5:  0:1:0:0,3:1
     6:  0:1:1:0:0,3
     7:  0:1:1:0,3:0
     8:  0:1:0,3:0:1
     9:  0:1:0,3:1:0
    10:  0:0,3:0:1:1
    11:  0:0,3:1:0:1
    12:  0:0,3:1:1:0
    13:  1:0:0:1:0,3
    14:  1:0:0:0,3:1
    15:  1:0:1:0:0,3
    16:  1:0:1:0,3:0
    17:  1:0:0,3:0:1
    18:  1:0:0,3:1:0
    19:  1:1:0:0:0,3
    20:  1:1:0:0,3:0
    21:  1:1:0,3:0:0
    22:  1:0,3:0:0:1
    23:  1:0,3:0:1:0
    24:  1:0,3:1:0:0
    25:  0,3:0:0:1:1
    26:  0,3:0:1:0:1
    27:  0,3:0:1:1:0
    28:  0,3:1:0:0:1
    29:  0,3:1:0:1:0
    30:  0,3:1:1:0:0
    31:  1:1:2:2:0,1
    32:  1:1:2:0,1:2
    33:  1:1:0,1:2:2
    34:  1:2:1:2:0,1
    35:  1:2:1:0,1:2
    36:  1:2:2:1:0,1
    37:  1:2:2:0,1:1
    38:  1:2:0,1:1:2
    39:  1:2:0,1:2:1
    40:  1:0,1:1:2:2
    41:  1:0,1:2:1:2
    42:  1:0,1:2:2:1
    43:  2:1:1:2:0,1
    44:  2:1:1:0,1:2
    45:  2:1:2:1:0,1
    46:  2:1:2:0,1:1
    47:  2:1:0,1:1:2
    48:  2:1:0,1:2:1
    49:  2:2:1:1:0,1
    50:  2:2:1:0,1:1
    51:  2:2:0,1:1:1
    52:  2:0,1:1:1:2
    53:  2:0,1:1:2:1
    54:  2:0,1:2:1:1
    55:  0,1:1:1:2:2
    56:  0,1:1:2:1:2
    57:  0,1:1:2:2:1
    58:  0,1:2:1:1:2
    59:  0,1:2:1:2:1
    60:  0,1:2:2:1:1
    61:  2:2:3:3:1,2
    62:  2:2:3:1,2:3
    63:  2:2:1,2:3:3
    64:  2:3:2:3:1,2
    65:  2:3:2:1,2:3
    66:  2:3:3:2:1,2
    67:  2:3:3:1,2:2
    68:  2:3:1,2:2:3
    69:  2:3:1,2:3:2
    70:  2:1,2:2:3:3
    71:  2:1,2:3:2:3
    72:  2:1,2:3:3:2
    73:  3:2:2:3:1,2
    74:  3:2:2:1,2:3
    75:  3:2:3:2:1,2
    76:  3:2:3:1,2:2
    77:  3:2:1,2:2:3
    78:  3:2:1,2:3:2
    79:  3:3:2:2:1,2
    80:  3:3:2:1,2:2
    81:  3:3:1,2:2:2
    82:  3:1,2:2:2:3
    83:  3:1,2:2:3:2
    84:  3:1,2:3:2:2
    85:  1,2:2:2:3:3
    86:  1,2:2:3:2:3
    87:  1,2:2:3:3:2
    88:  1,2:3:2:2:3
    89:  1,2:3:2:3:2
    90:  1,2:3:3:2:2
    91:  3:3:0:0:2,3
    92:  3:3:0:2,3:0
    93:  3:3:2,3:0:0
    94:  3:0:3:0:2,3
    95:  3:0:3:2,3:0
    96:  3:0:0:3:2,3
    97:  3:0:0:2,3:3
    98:  3:0:2,3:3:0
    99:  3:0:2,3:0:3
   100:  3:2,3:3:0:0
   101:  3:2,3:0:3:0
   102:  3:2,3:0:0:3
   103:  0:3:3:0:2,3
   104:  0:3:3:2,3:0
   105:  0:3:0:3:2,3
   106:  0:3:0:2,3:3
   107:  0:3:2,3:3:0
   108:  0:3:2,3:0:3
   109:  0:0:3:3:2,3
   110:  0:0:3:2,3:3
   111:  0:0:2,3:3:3
   112:  0:2,3:3:3:0
   113:  0:2,3:3:0:3
   114:  0:2,3:0:3:3
   115:  2,3:3:3:0:0
   116:  2,3:3:0:3:0
   117:  2,3:3:0:0:3
   118:  2,3:0:3:3:0
   119:  2,3:0:3:0:3
   120:  2,3:0:0:3:3
   121:  0:0:3:3:0,1
   122:  0:0:3:0,1:3
   123:  0:0:0,1:3:3
   124:  0:3:0:3:0,1
   125:  0:3:0:0,1:3
   126:  0:3:3:0:0,1
   127:  0:3:3:0,1:0
   128:  0:3:0,1:0:3
   129:  0:3:0,1:3:0
   130:  0:0,1:0:3:3
   131:  0:0,1:3:0:3
   132:  0:0,1:3:3:0
   133:  3:0:0:3:0,1
   134:  3:0:0:0,1:3
   135:  3:0:3:0:0,1
   136:  3:0:3:0,1:0
   137:  3:0:0,1:0:3
   138:  3:0:0,1:3:0
   139:  3:3:0:0:0,1
   140:  3:3:0:0,1:0
   141:  3:3:0,1:0:0
   142:  3:0,1:0:0:3
   143:  3:0,1:0:3:0
   144:  3:0,1:3:0:0
   145:  0,1:0:0:3:3
   146:  0,1:0:3:0:3
   147:  0,1:0:3:3:0
   148:  0,1:3:0:0:3
   149:  0,1:3:0:3:0
   150:  0,1:3:3:0:0
   151:  1:1:0:0:1,2
   152:  1:1:0:1,2:0
   153:  1:1:1,2:0:0
   154:  1:0:1:0:1,2
   155:  1:0:1:1,2:0
   156:  1:0:0:1:1,2
   157:  1:0:0:1,2:1
   158:  1:0:1,2:1:0
   159:  1:0:1,2:0:1
   160:  1:1,2:1:0:0
   161:  1:1,2:0:1:0
   162:  1:1,2:0:0:1
   163:  0:1:1:0:1,2
   164:  0:1:1:1,2:0
   165:  0:1:0:1:1,2
   166:  0:1:0:1,2:1
   167:  0:1:1,2:1:0
   168:  0:1:1,2:0:1
   169:  0:0:1:1:1,2
   170:  0:0:1:1,2:1
   171:  0:0:1,2:1:1
   172:  0:1,2:1:1:0
   173:  0:1,2:1:0:1
   174:  0:1,2:0:1:1
   175:  1,2:1:1:0:0
   176:  1,2:1:0:1:0
   177:  1,2:1:0:0:1
   178:  1,2:0:1:1:0
   179:  1,2:0:1:0:1
   180:  1,2:0:0:1:1
   181:  2:2:1:1:2,3
   182:  2:2:1:2,3:1
   183:  2:2:2,3:1:1
   184:  2:1:2:1:2,3
   185:  2:1:2:2,3:1
   186:  2:1:1:2:2,3
   187:  2:1:1:2,3:2
   188:  2:1:2,3:2:1
   189:  2:1:2,3:1:2
   190:  2:2,3:2:1:1
   191:  2:2,3:1:2:1
   192:  2:2,3:1:1:2
   193:  1:2:2:1:2,3
   194:  1:2:2:2,3:1
   195:  1:2:1:2:2,3
   196:  1:2:1:2,3:2
   197:  1:2:2,3:2:1
   198:  1:2:2,3:1:2
   199:  1:1:2:2:2,3
   200:  1:1:2:2,3:2
   201:  1:1:2,3:2:2
   202:  1:2,3:2:2:1
   203:  1:2,3:2:1:2
   204:  1:2,3:1:2:2
   205:  2,3:2:2:1:1
   206:  2,3:2:1:2:1
   207:  2,3:2:1:1:2
   208:  2,3:1:2:2:1
   209:  2,3:1:2:1:2
   210:  2,3:1:1:2:2
   211:  3:3:2:2:0,3
   212:  3:3:2:0,3:2
   213:  3:3:0,3:2:2
   214:  3:2:3:2:0,3
   215:  3:2:3:0,3:2
   216:  3:2:2:3:0,3
   217:  3:2:2:0,3:3
   218:  3:2:0,3:3:2
   219:  3:2:0,3:2:3
   220:  3:0,3:3:2:2
   221:  3:0,3:2:3:2
   222:  3:0,3:2:2:3
   223:  2:3:3:2:0,3
   224:  2:3:3:0,3:2
   225:  2:3:2:3:0,3
   226:  2:3:2:0,3:3
   227:  2:3:0,3:3:2
   228:  2:3:0,3:2:3
   229:  2:2:3:3:0,3
   230:  2:2:3:0,3:3
   231:  2:2:0,3:3:3
   232:  2:0,3:3:3:2
   233:  2:0,3:3:2:3
   234:  2:0,3:2:3:3
   235:  0,3:3:3:2:2
   236:  0,3:3:2:3:2
   237:  0,3:3:2:2:3
   238:  0,3:2:3:3:2
   239:  0,3:2:3:2:3
   240:  0,3:2:2:3:3
family= 4 1 0 0 new D4h genus #    18 is 0:0:1:1:2,3
     1:  0:0:1:1:2,3
     2:  0:0:1:2,3:1
     3:  0:0:2,3:1:1
     4:  0:1:0:1:2,3
     5:  0:1:0:2,3:1
     6:  0:1:1:0:2,3
     7:  0:1:1:2,3:0
     8:  0:1:2,3:0:1
     9:  0:1:2,3:1:0
    10:  0:2,3:0:1:1
    11:  0:2,3:1:0:1
    12:  0:2,3:1:1:0
    13:  1:0:0:1:2,3
    14:  1:0:0:2,3:1
    15:  1:0:1:0:2,3
    16:  1:0:1:2,3:0
    17:  1:0:2,3:0:1
    18:  1:0:2,3:1:0
    19:  1:1:0:0:2,3
    20:  1:1:0:2,3:0
    21:  1:1:2,3:0:0
    22:  1:2,3:0:0:1
    23:  1:2,3:0:1:0
    24:  1:2,3:1:0:0
    25:  2,3:0:0:1:1
    26:  2,3:0:1:0:1
    27:  2,3:0:1:1:0
    28:  2,3:1:0:0:1
    29:  2,3:1:0:1:0
    30:  2,3:1:1:0:0
    31:  1:1:2:2:0,3
    32:  1:1:2:0,3:2
    33:  1:1:0,3:2:2
    34:  1:2:1:2:0,3
    35:  1:2:1:0,3:2
    36:  1:2:2:1:0,3
    37:  1:2:2:0,3:1
    38:  1:2:0,3:1:2
    39:  1:2:0,3:2:1
    40:  1:0,3:1:2:2
    41:  1:0,3:2:1:2
    42:  1:0,3:2:2:1
    43:  2:1:1:2:0,3
    44:  2:1:1:0,3:2
    45:  2:1:2:1:0,3
    46:  2:1:2:0,3:1
    47:  2:1:0,3:1:2
    48:  2:1:0,3:2:1
    49:  2:2:1:1:0,3
    50:  2:2:1:0,3:1
    51:  2:2:0,3:1:1
    52:  2:0,3:1:1:2
    53:  2:0,3:1:2:1
    54:  2:0,3:2:1:1
    55:  0,3:1:1:2:2
    56:  0,3:1:2:1:2
    57:  0,3:1:2:2:1
    58:  0,3:2:1:1:2
    59:  0,3:2:1:2:1
    60:  0,3:2:2:1:1
    61:  2:2:3:3:0,1
    62:  2:2:3:0,1:3
    63:  2:2:0,1:3:3
    64:  2:3:2:3:0,1
    65:  2:3:2:0,1:3
    66:  2:3:3:2:0,1
    67:  2:3:3:0,1:2
    68:  2:3:0,1:2:3
    69:  2:3:0,1:3:2
    70:  2:0,1:2:3:3
    71:  2:0,1:3:2:3
    72:  2:0,1:3:3:2
    73:  3:2:2:3:0,1
    74:  3:2:2:0,1:3
    75:  3:2:3:2:0,1
    76:  3:2:3:0,1:2
    77:  3:2:0,1:2:3
    78:  3:2:0,1:3:2
    79:  3:3:2:2:0,1
    80:  3:3:2:0,1:2
    81:  3:3:0,1:2:2
    82:  3:0,1:2:2:3
    83:  3:0,1:2:3:2
    84:  3:0,1:3:2:2
    85:  0,1:2:2:3:3
    86:  0,1:2:3:2:3
    87:  0,1:2:3:3:2
    88:  0,1:3:2:2:3
    89:  0,1:3:2:3:2
    90:  0,1:3:3:2:2
    91:  3:3:0:0:1,2
    92:  3:3:0:1,2:0
    93:  3:3:1,2:0:0
    94:  3:0:3:0:1,2
    95:  3:0:3:1,2:0
    96:  3:0:0:3:1,2
    97:  3:0:0:1,2:3
    98:  3:0:1,2:3:0
    99:  3:0:1,2:0:3
   100:  3:1,2:3:0:0
   101:  3:1,2:0:3:0
   102:  3:1,2:0:0:3
   103:  0:3:3:0:1,2
   104:  0:3:3:1,2:0
   105:  0:3:0:3:1,2
   106:  0:3:0:1,2:3
   107:  0:3:1,2:3:0
   108:  0:3:1,2:0:3
   109:  0:0:3:3:1,2
   110:  0:0:3:1,2:3
   111:  0:0:1,2:3:3
   112:  0:1,2:3:3:0
   113:  0:1,2:3:0:3
   114:  0:1,2:0:3:3
   115:  1,2:3:3:0:0
   116:  1,2:3:0:3:0
   117:  1,2:3:0:0:3
   118:  1,2:0:3:3:0
   119:  1,2:0:3:0:3
   120:  1,2:0:0:3:3
family= 4 1 0 0 new D4h genus #    19 is 0:0:1:2:0,1
     1:  0:0:1:2:0,1
     2:  0:0:1:0,1:2
     3:  0:0:2:1:0,1
     4:  0:0:2:0,1:1
     5:  0:0:0,1:1:2
     6:  0:0:0,1:2:1
     7:  0:1:0:2:0,1
     8:  0:1:0:0,1:2
     9:  0:1:2:0:0,1
    10:  0:1:2:0,1:0
    11:  0:1:0,1:0:2
    12:  0:1:0,1:2:0
    13:  0:2:0:1:0,1
    14:  0:2:0:0,1:1
    15:  0:2:1:0:0,1
    16:  0:2:1:0,1:0
    17:  0:2:0,1:0:1
    18:  0:2:0,1:1:0
    19:  0:0,1:0:1:2
    20:  0:0,1:0:2:1
    21:  0:0,1:1:0:2
    22:  0:0,1:1:2:0
    23:  0:0,1:2:0:1
    24:  0:0,1:2:1:0
    25:  1:0:0:2:0,1
    26:  1:0:0:0,1:2
    27:  1:0:2:0:0,1
    28:  1:0:2:0,1:0
    29:  1:0:0,1:0:2
    30:  1:0:0,1:2:0
    31:  1:2:0:0:0,1
    32:  1:2:0:0,1:0
    33:  1:2:0,1:0:0
    34:  1:0,1:0:0:2
    35:  1:0,1:0:2:0
    36:  1:0,1:2:0:0
    37:  2:0:0:1:0,1
    38:  2:0:0:0,1:1
    39:  2:0:1:0:0,1
    40:  2:0:1:0,1:0
    41:  2:0:0,1:0:1
    42:  2:0:0,1:1:0
    43:  2:1:0:0:0,1
    44:  2:1:0:0,1:0
    45:  2:1:0,1:0:0
    46:  2:0,1:0:0:1
    47:  2:0,1:0:1:0
    48:  2:0,1:1:0:0
    49:  0,1:0:0:1:2
    50:  0,1:0:0:2:1
    51:  0,1:0:1:0:2
    52:  0,1:0:1:2:0
    53:  0,1:0:2:0:1
    54:  0,1:0:2:1:0
    55:  0,1:1:0:0:2
    56:  0,1:1:0:2:0
    57:  0,1:1:2:0:0
    58:  0,1:2:0:0:1
    59:  0,1:2:0:1:0
    60:  0,1:2:1:0:0
    61:  1:1:2:3:1,2
    62:  1:1:2:1,2:3
    63:  1:1:3:2:1,2
    64:  1:1:3:1,2:2
    65:  1:1:1,2:2:3
    66:  1:1:1,2:3:2
    67:  1:2:1:3:1,2
    68:  1:2:1:1,2:3
    69:  1:2:3:1:1,2
    70:  1:2:3:1,2:1
    71:  1:2:1,2:1:3
    72:  1:2:1,2:3:1
    73:  1:3:1:2:1,2
    74:  1:3:1:1,2:2
    75:  1:3:2:1:1,2
    76:  1:3:2:1,2:1
    77:  1:3:1,2:1:2
    78:  1:3:1,2:2:1
    79:  1:1,2:1:2:3
    80:  1:1,2:1:3:2
    81:  1:1,2:2:1:3
    82:  1:1,2:2:3:1
    83:  1:1,2:3:1:2
    84:  1:1,2:3:2:1
    85:  2:1:1:3:1,2
    86:  2:1:1:1,2:3
    87:  2:1:3:1:1,2
    88:  2:1:3:1,2:1
    89:  2:1:1,2:1:3
    90:  2:1:1,2:3:1
    91:  2:3:1:1:1,2
    92:  2:3:1:1,2:1
    93:  2:3:1,2:1:1
    94:  2:1,2:1:1:3
    95:  2:1,2:1:3:1
    96:  2:1,2:3:1:1
    97:  3:1:1:2:1,2
    98:  3:1:1:1,2:2
    99:  3:1:2:1:1,2
   100:  3:1:2:1,2:1
   101:  3:1:1,2:1:2
   102:  3:1:1,2:2:1
   103:  3:2:1:1:1,2
   104:  3:2:1:1,2:1
   105:  3:2:1,2:1:1
   106:  3:1,2:1:1:2
   107:  3:1,2:1:2:1
   108:  3:1,2:2:1:1
   109:  1,2:1:1:2:3
   110:  1,2:1:1:3:2
   111:  1,2:1:2:1:3
   112:  1,2:1:2:3:1
   113:  1,2:1:3:1:2
   114:  1,2:1:3:2:1
   115:  1,2:2:1:1:3
   116:  1,2:2:1:3:1
   117:  1,2:2:3:1:1
   118:  1,2:3:1:1:2
   119:  1,2:3:1:2:1
   120:  1,2:3:2:1:1
   121:  2:2:3:0:2,3
   122:  2:2:3:2,3:0
   123:  2:2:0:3:2,3
   124:  2:2:0:2,3:3
   125:  2:2:2,3:3:0
   126:  2:2:2,3:0:3
   127:  2:3:2:0:2,3
   128:  2:3:2:2,3:0
   129:  2:3:0:2:2,3
   130:  2:3:0:2,3:2
   131:  2:3:2,3:2:0
   132:  2:3:2,3:0:2
   133:  2:0:2:3:2,3
   134:  2:0:2:2,3:3
   135:  2:0:3:2:2,3
   136:  2:0:3:2,3:2
   137:  2:0:2,3:2:3
   138:  2:0:2,3:3:2
   139:  2:2,3:2:3:0
   140:  2:2,3:2:0:3
   141:  2:2,3:3:2:0
   142:  2:2,3:3:0:2
   143:  2:2,3:0:2:3
   144:  2:2,3:0:3:2
   145:  3:2:2:0:2,3
   146:  3:2:2:2,3:0
   147:  3:2:0:2:2,3
   148:  3:2:0:2,3:2
   149:  3:2:2,3:2:0
   150:  3:2:2,3:0:2
   151:  3:0:2:2:2,3
   152:  3:0:2:2,3:2
   153:  3:0:2,3:2:2
   154:  3:2,3:2:2:0
   155:  3:2,3:2:0:2
   156:  3:2,3:0:2:2
   157:  0:2:2:3:2,3
   158:  0:2:2:2,3:3
   159:  0:2:3:2:2,3
   160:  0:2:3:2,3:2
   161:  0:2:2,3:2:3
   162:  0:2:2,3:3:2
   163:  0:3:2:2:2,3
   164:  0:3:2:2,3:2
   165:  0:3:2,3:2:2
   166:  0:2,3:2:2:3
   167:  0:2,3:2:3:2
   168:  0:2,3:3:2:2
   169:  2,3:2:2:3:0
   170:  2,3:2:2:0:3
   171:  2,3:2:3:2:0
   172:  2,3:2:3:0:2
   173:  2,3:2:0:2:3
   174:  2,3:2:0:3:2
   175:  2,3:3:2:2:0
   176:  2,3:3:2:0:2
   177:  2,3:3:0:2:2
   178:  2,3:0:2:2:3
   179:  2,3:0:2:3:2
   180:  2,3:0:3:2:2
   181:  3:3:0:1:0,3
   182:  3:3:0:0,3:1
   183:  3:3:1:0:0,3
   184:  3:3:1:0,3:0
   185:  3:3:0,3:0:1
   186:  3:3:0,3:1:0
   187:  3:0:3:1:0,3
   188:  3:0:3:0,3:1
   189:  3:0:1:3:0,3
   190:  3:0:1:0,3:3
   191:  3:0:0,3:3:1
   192:  3:0:0,3:1:3
   193:  3:1:3:0:0,3
   194:  3:1:3:0,3:0
   195:  3:1:0:3:0,3
   196:  3:1:0:0,3:3
   197:  3:1:0,3:3:0
   198:  3:1:0,3:0:3
   199:  3:0,3:3:0:1
   200:  3:0,3:3:1:0
   201:  3:0,3:0:3:1
   202:  3:0,3:0:1:3
   203:  3:0,3:1:3:0
   204:  3:0,3:1:0:3
   205:  0:3:3:1:0,3
   206:  0:3:3:0,3:1
   207:  0:3:1:3:0,3
   208:  0:3:1:0,3:3
   209:  0:3:0,3:3:1
   210:  0:3:0,3:1:3
   211:  0:1:3:3:0,3
   212:  0:1:3:0,3:3
   213:  0:1:0,3:3:3
   214:  0:0,3:3:3:1
   215:  0:0,3:3:1:3
   216:  0:0,3:1:3:3
   217:  1:3:3:0:0,3
   218:  1:3:3:0,3:0
   219:  1:3:0:3:0,3
   220:  1:3:0:0,3:3
   221:  1:3:0,3:3:0
   222:  1:3:0,3:0:3
   223:  1:0:3:3:0,3
   224:  1:0:3:0,3:3
   225:  1:0:0,3:3:3
   226:  1:0,3:3:3:0
   227:  1:0,3:3:0:3
   228:  1:0,3:0:3:3
   229:  0,3:3:3:0:1
   230:  0,3:3:3:1:0
   231:  0,3:3:0:3:1
   232:  0,3:3:0:1:3
   233:  0,3:3:1:3:0
   234:  0,3:3:1:0:3
   235:  0,3:0:3:3:1
   236:  0,3:0:3:1:3
   237:  0,3:0:1:3:3
   238:  0,3:1:3:3:0
   239:  0,3:1:3:0:3
   240:  0,3:1:0:3:3
   241:  0:0:3:2:0,3
   242:  0:0:3:0,3:2
   243:  0:0:2:3:0,3
   244:  0:0:2:0,3:3
   245:  0:0:0,3:3:2
   246:  0:0:0,3:2:3
   247:  0:3:0:2:0,3
   248:  0:3:0:0,3:2
   249:  0:3:2:0:0,3
   250:  0:3:2:0,3:0
   251:  0:3:0,3:0:2
   252:  0:3:0,3:2:0
   253:  0:2:0:3:0,3
   254:  0:2:0:0,3:3
   255:  0:2:3:0:0,3
   256:  0:2:3:0,3:0
   257:  0:2:0,3:0:3
   258:  0:2:0,3:3:0
   259:  0:0,3:0:3:2
   260:  0:0,3:0:2:3
   261:  0:0,3:3:0:2
   262:  0:0,3:3:2:0
   263:  0:0,3:2:0:3
   264:  0:0,3:2:3:0
   265:  3:0:0:2:0,3
   266:  3:0:0:0,3:2
   267:  3:0:2:0:0,3
   268:  3:0:2:0,3:0
   269:  3:0:0,3:0:2
   270:  3:0:0,3:2:0
   271:  3:2:0:0:0,3
   272:  3:2:0:0,3:0
   273:  3:2:0,3:0:0
   274:  3:0,3:0:0:2
   275:  3:0,3:0:2:0
   276:  3:0,3:2:0:0
   277:  2:0:0:3:0,3
   278:  2:0:0:0,3:3
   279:  2:0:3:0:0,3
   280:  2:0:3:0,3:0
   281:  2:0:0,3:0:3
   282:  2:0:0,3:3:0
   283:  2:3:0:0:0,3
   284:  2:3:0:0,3:0
   285:  2:3:0,3:0:0
   286:  2:0,3:0:0:3
   287:  2:0,3:0:3:0
   288:  2:0,3:3:0:0
   289:  0,3:0:0:3:2
   290:  0,3:0:0:2:3
   291:  0,3:0:3:0:2
   292:  0,3:0:3:2:0
   293:  0,3:0:2:0:3
   294:  0,3:0:2:3:0
   295:  0,3:3:0:0:2
   296:  0,3:3:0:2:0
   297:  0,3:3:2:0:0
   298:  0,3:2:0:0:3
   299:  0,3:2:0:3:0
   300:  0,3:2:3:0:0
   301:  1:1:0:3:0,1
   302:  1:1:0:0,1:3
   303:  1:1:3:0:0,1
   304:  1:1:3:0,1:0
   305:  1:1:0,1:0:3
   306:  1:1:0,1:3:0
   307:  1:0:1:3:0,1
   308:  1:0:1:0,1:3
   309:  1:0:3:1:0,1
   310:  1:0:3:0,1:1
   311:  1:0:0,1:1:3
   312:  1:0:0,1:3:1
   313:  1:3:1:0:0,1
   314:  1:3:1:0,1:0
   315:  1:3:0:1:0,1
   316:  1:3:0:0,1:1
   317:  1:3:0,1:1:0
   318:  1:3:0,1:0:1
   319:  1:0,1:1:0:3
   320:  1:0,1:1:3:0
   321:  1:0,1:0:1:3
   322:  1:0,1:0:3:1
   323:  1:0,1:3:1:0
   324:  1:0,1:3:0:1
   325:  0:1:1:3:0,1
   326:  0:1:1:0,1:3
   327:  0:1:3:1:0,1
   328:  0:1:3:0,1:1
   329:  0:1:0,1:1:3
   330:  0:1:0,1:3:1
   331:  0:3:1:1:0,1
   332:  0:3:1:0,1:1
   333:  0:3:0,1:1:1
   334:  0:0,1:1:1:3
   335:  0:0,1:1:3:1
   336:  0:0,1:3:1:1
   337:  3:1:1:0:0,1
   338:  3:1:1:0,1:0
   339:  3:1:0:1:0,1
   340:  3:1:0:0,1:1
   341:  3:1:0,1:1:0
   342:  3:1:0,1:0:1
   343:  3:0:1:1:0,1
   344:  3:0:1:0,1:1
   345:  3:0:0,1:1:1
   346:  3:0,1:1:1:0
   347:  3:0,1:1:0:1
   348:  3:0,1:0:1:1
   349:  0,1:1:1:0:3
   350:  0,1:1:1:3:0
   351:  0,1:1:0:1:3
   352:  0,1:1:0:3:1
   353:  0,1:1:3:1:0
   354:  0,1:1:3:0:1
   355:  0,1:0:1:1:3
   356:  0,1:0:1:3:1
   357:  0,1:0:3:1:1
   358:  0,1:3:1:1:0
   359:  0,1:3:1:0:1
   360:  0,1:3:0:1:1
   361:  2:2:1:0:1,2
   362:  2:2:1:1,2:0
   363:  2:2:0:1:1,2
   364:  2:2:0:1,2:1
   365:  2:2:1,2:1:0
   366:  2:2:1,2:0:1
   367:  2:1:2:0:1,2
   368:  2:1:2:1,2:0
   369:  2:1:0:2:1,2
   370:  2:1:0:1,2:2
   371:  2:1:1,2:2:0
   372:  2:1:1,2:0:2
   373:  2:0:2:1:1,2
   374:  2:0:2:1,2:1
   375:  2:0:1:2:1,2
   376:  2:0:1:1,2:2
   377:  2:0:1,2:2:1
   378:  2:0:1,2:1:2
   379:  2:1,2:2:1:0
   380:  2:1,2:2:0:1
   381:  2:1,2:1:2:0
   382:  2:1,2:1:0:2
   383:  2:1,2:0:2:1
   384:  2:1,2:0:1:2
   385:  1:2:2:0:1,2
   386:  1:2:2:1,2:0
   387:  1:2:0:2:1,2
   388:  1:2:0:1,2:2
   389:  1:2:1,2:2:0
   390:  1:2:1,2:0:2
   391:  1:0:2:2:1,2
   392:  1:0:2:1,2:2
   393:  1:0:1,2:2:2
   394:  1:1,2:2:2:0
   395:  1:1,2:2:0:2
   396:  1:1,2:0:2:2
   397:  0:2:2:1:1,2
   398:  0:2:2:1,2:1
   399:  0:2:1:2:1,2
   400:  0:2:1:1,2:2
   401:  0:2:1,2:2:1
   402:  0:2:1,2:1:2
   403:  0:1:2:2:1,2
   404:  0:1:2:1,2:2
   405:  0:1:1,2:2:2
   406:  0:1,2:2:2:1
   407:  0:1,2:2:1:2
   408:  0:1,2:1:2:2
   409:  1,2:2:2:1:0
   410:  1,2:2:2:0:1
   411:  1,2:2:1:2:0
   412:  1,2:2:1:0:2
   413:  1,2:2:0:2:1
   414:  1,2:2:0:1:2
   415:  1,2:1:2:2:0
   416:  1,2:1:2:0:2
   417:  1,2:1:0:2:2
   418:  1,2:0:2:2:1
   419:  1,2:0:2:1:2
   420:  1,2:0:1:2:2
   421:  3:3:2:1:2,3
   422:  3:3:2:2,3:1
   423:  3:3:1:2:2,3
   424:  3:3:1:2,3:2
   425:  3:3:2,3:2:1
   426:  3:3:2,3:1:2
   427:  3:2:3:1:2,3
   428:  3:2:3:2,3:1
   429:  3:2:1:3:2,3
   430:  3:2:1:2,3:3
   431:  3:2:2,3:3:1
   432:  3:2:2,3:1:3
   433:  3:1:3:2:2,3
   434:  3:1:3:2,3:2
   435:  3:1:2:3:2,3
   436:  3:1:2:2,3:3
   437:  3:1:2,3:3:2
   438:  3:1:2,3:2:3
   439:  3:2,3:3:2:1
   440:  3:2,3:3:1:2
   441:  3:2,3:2:3:1
   442:  3:2,3:2:1:3
   443:  3:2,3:1:3:2
   444:  3:2,3:1:2:3
   445:  2:3:3:1:2,3
   446:  2:3:3:2,3:1
   447:  2:3:1:3:2,3
   448:  2:3:1:2,3:3
   449:  2:3:2,3:3:1
   450:  2:3:2,3:1:3
   451:  2:1:3:3:2,3
   452:  2:1:3:2,3:3
   453:  2:1:2,3:3:3
   454:  2:2,3:3:3:1
   455:  2:2,3:3:1:3
   456:  2:2,3:1:3:3
   457:  1:3:3:2:2,3
   458:  1:3:3:2,3:2
   459:  1:3:2:3:2,3
   460:  1:3:2:2,3:3
   461:  1:3:2,3:3:2
   462:  1:3:2,3:2:3
   463:  1:2:3:3:2,3
   464:  1:2:3:2,3:3
   465:  1:2:2,3:3:3
   466:  1:2,3:3:3:2
   467:  1:2,3:3:2:3
   468:  1:2,3:2:3:3
   469:  2,3:3:3:2:1
   470:  2,3:3:3:1:2
   471:  2,3:3:2:3:1
   472:  2,3:3:2:1:3
   473:  2,3:3:1:3:2
   474:  2,3:3:1:2:3
   475:  2,3:2:3:3:1
   476:  2,3:2:3:1:3
   477:  2,3:2:1:3:3
   478:  2,3:1:3:3:2
   479:  2,3:1:3:2:3
   480:  2,3:1:2:3:3
family= 4 1 0 0 new D4h genus #    20 is 0:0:1:2:0,2
     1:  0:0:1:2:0,2
     2:  0:0:1:0,2:2
     3:  0:0:2:1:0,2
     4:  0:0:2:0,2:1
     5:  0:0:0,2:1:2
     6:  0:0:0,2:2:1
     7:  0:1:0:2:0,2
     8:  0:1:0:0,2:2
     9:  0:1:2:0:0,2
    10:  0:1:2:0,2:0
    11:  0:1:0,2:0:2
    12:  0:1:0,2:2:0
    13:  0:2:0:1:0,2
    14:  0:2:0:0,2:1
    15:  0:2:1:0:0,2
    16:  0:2:1:0,2:0
    17:  0:2:0,2:0:1
    18:  0:2:0,2:1:0
    19:  0:0,2:0:1:2
    20:  0:0,2:0:2:1
    21:  0:0,2:1:0:2
    22:  0:0,2:1:2:0
    23:  0:0,2:2:0:1
    24:  0:0,2:2:1:0
    25:  1:0:0:2:0,2
    26:  1:0:0:0,2:2
    27:  1:0:2:0:0,2
    28:  1:0:2:0,2:0
    29:  1:0:0,2:0:2
    30:  1:0:0,2:2:0
    31:  1:2:0:0:0,2
    32:  1:2:0:0,2:0
    33:  1:2:0,2:0:0
    34:  1:0,2:0:0:2
    35:  1:0,2:0:2:0
    36:  1:0,2:2:0:0
    37:  2:0:0:1:0,2
    38:  2:0:0:0,2:1
    39:  2:0:1:0:0,2
    40:  2:0:1:0,2:0
    41:  2:0:0,2:0:1
    42:  2:0:0,2:1:0
    43:  2:1:0:0:0,2
    44:  2:1:0:0,2:0
    45:  2:1:0,2:0:0
    46:  2:0,2:0:0:1
    47:  2:0,2:0:1:0
    48:  2:0,2:1:0:0
    49:  0,2:0:0:1:2
    50:  0,2:0:0:2:1
    51:  0,2:0:1:0:2
    52:  0,2:0:1:2:0
    53:  0,2:0:2:0:1
    54:  0,2:0:2:1:0
    55:  0,2:1:0:0:2
    56:  0,2:1:0:2:0
    57:  0,2:1:2:0:0
    58:  0,2:2:0:0:1
    59:  0,2:2:0:1:0
    60:  0,2:2:1:0:0
    61:  1:1:2:3:1,3
    62:  1:1:2:1,3:3
    63:  1:1:3:2:1,3
    64:  1:1:3:1,3:2
    65:  1:1:1,3:2:3
    66:  1:1:1,3:3:2
    67:  1:2:1:3:1,3
    68:  1:2:1:1,3:3
    69:  1:2:3:1:1,3
    70:  1:2:3:1,3:1
    71:  1:2:1,3:1:3
    72:  1:2:1,3:3:1
    73:  1:3:1:2:1,3
    74:  1:3:1:1,3:2
    75:  1:3:2:1:1,3
    76:  1:3:2:1,3:1
    77:  1:3:1,3:1:2
    78:  1:3:1,3:2:1
    79:  1:1,3:1:2:3
    80:  1:1,3:1:3:2
    81:  1:1,3:2:1:3
    82:  1:1,3:2:3:1
    83:  1:1,3:3:1:2
    84:  1:1,3:3:2:1
    85:  2:1:1:3:1,3
    86:  2:1:1:1,3:3
    87:  2:1:3:1:1,3
    88:  2:1:3:1,3:1
    89:  2:1:1,3:1:3
    90:  2:1:1,3:3:1
    91:  2:3:1:1:1,3
    92:  2:3:1:1,3:1
    93:  2:3:1,3:1:1
    94:  2:1,3:1:1:3
    95:  2:1,3:1:3:1
    96:  2:1,3:3:1:1
    97:  3:1:1:2:1,3
    98:  3:1:1:1,3:2
    99:  3:1:2:1:1,3
   100:  3:1:2:1,3:1
   101:  3:1:1,3:1:2
   102:  3:1:1,3:2:1
   103:  3:2:1:1:1,3
   104:  3:2:1:1,3:1
   105:  3:2:1,3:1:1
   106:  3:1,3:1:1:2
   107:  3:1,3:1:2:1
   108:  3:1,3:2:1:1
   109:  1,3:1:1:2:3
   110:  1,3:1:1:3:2
   111:  1,3:1:2:1:3
   112:  1,3:1:2:3:1
   113:  1,3:1:3:1:2
   114:  1,3:1:3:2:1
   115:  1,3:2:1:1:3
   116:  1,3:2:1:3:1
   117:  1,3:2:3:1:1
   118:  1,3:3:1:1:2
   119:  1,3:3:1:2:1
   120:  1,3:3:2:1:1
   121:  2:2:3:0:0,2
   122:  2:2:3:0,2:0
   123:  2:2:0:3:0,2
   124:  2:2:0:0,2:3
   125:  2:2:0,2:3:0
   126:  2:2:0,2:0:3
   127:  2:3:2:0:0,2
   128:  2:3:2:0,2:0
   129:  2:3:0:2:0,2
   130:  2:3:0:0,2:2
   131:  2:3:0,2:2:0
   132:  2:3:0,2:0:2
   133:  2:0:2:3:0,2
   134:  2:0:2:0,2:3
   135:  2:0:3:2:0,2
   136:  2:0:3:0,2:2
   137:  2:0:0,2:2:3
   138:  2:0:0,2:3:2
   139:  2:0,2:2:3:0
   140:  2:0,2:2:0:3
   141:  2:0,2:3:2:0
   142:  2:0,2:3:0:2
   143:  2:0,2:0:2:3
   144:  2:0,2:0:3:2
   145:  3:2:2:0:0,2
   146:  3:2:2:0,2:0
   147:  3:2:0:2:0,2
   148:  3:2:0:0,2:2
   149:  3:2:0,2:2:0
   150:  3:2:0,2:0:2
   151:  3:0:2:2:0,2
   152:  3:0:2:0,2:2
   153:  3:0:0,2:2:2
   154:  3:0,2:2:2:0
   155:  3:0,2:2:0:2
   156:  3:0,2:0:2:2
   157:  0:2:2:3:0,2
   158:  0:2:2:0,2:3
   159:  0:2:3:2:0,2
   160:  0:2:3:0,2:2
   161:  0:2:0,2:2:3
   162:  0:2:0,2:3:2
   163:  0:3:2:2:0,2
   164:  0:3:2:0,2:2
   165:  0:3:0,2:2:2
   166:  0:0,2:2:2:3
   167:  0:0,2:2:3:2
   168:  0:0,2:3:2:2
   169:  0,2:2:2:3:0
   170:  0,2:2:2:0:3
   171:  0,2:2:3:2:0
   172:  0,2:2:3:0:2
   173:  0,2:2:0:2:3
   174:  0,2:2:0:3:2
   175:  0,2:3:2:2:0
   176:  0,2:3:2:0:2
   177:  0,2:3:0:2:2
   178:  0,2:0:2:2:3
   179:  0,2:0:2:3:2
   180:  0,2:0:3:2:2
   181:  3:3:0:1:1,3
   182:  3:3:0:1,3:1
   183:  3:3:1:0:1,3
   184:  3:3:1:1,3:0
   185:  3:3:1,3:0:1
   186:  3:3:1,3:1:0
   187:  3:0:3:1:1,3
   188:  3:0:3:1,3:1
   189:  3:0:1:3:1,3
   190:  3:0:1:1,3:3
   191:  3:0:1,3:3:1
   192:  3:0:1,3:1:3
   193:  3:1:3:0:1,3
   194:  3:1:3:1,3:0
   195:  3:1:0:3:1,3
   196:  3:1:0:1,3:3
   197:  3:1:1,3:3:0
   198:  3:1:1,3:0:3
   199:  3:1,3:3:0:1
   200:  3:1,3:3:1:0
   201:  3:1,3:0:3:1
   202:  3:1,3:0:1:3
   203:  3:1,3:1:3:0
   204:  3:1,3:1:0:3
   205:  0:3:3:1:1,3
   206:  0:3:3:1,3:1
   207:  0:3:1:3:1,3
   208:  0:3:1:1,3:3
   209:  0:3:1,3:3:1
   210:  0:3:1,3:1:3
   211:  0:1:3:3:1,3
   212:  0:1:3:1,3:3
   213:  0:1:1,3:3:3
   214:  0:1,3:3:3:1
   215:  0:1,3:3:1:3
   216:  0:1,3:1:3:3
   217:  1:3:3:0:1,3
   218:  1:3:3:1,3:0
   219:  1:3:0:3:1,3
   220:  1:3:0:1,3:3
   221:  1:3:1,3:3:0
   222:  1:3:1,3:0:3
   223:  1:0:3:3:1,3
   224:  1:0:3:1,3:3
   225:  1:0:1,3:3:3
   226:  1:1,3:3:3:0
   227:  1:1,3:3:0:3
   228:  1:1,3:0:3:3
   229:  1,3:3:3:0:1
   230:  1,3:3:3:1:0
   231:  1,3:3:0:3:1
   232:  1,3:3:0:1:3
   233:  1,3:3:1:3:0
   234:  1,3:3:1:0:3
   235:  1,3:0:3:3:1
   236:  1,3:0:3:1:3
   237:  1,3:0:1:3:3
   238:  1,3:1:3:3:0
   239:  1,3:1:3:0:3
   240:  1,3:1:0:3:3
   241:  0:0:3:2:0,2
   242:  0:0:3:0,2:2
   243:  0:0:2:3:0,2
   244:  0:0:2:0,2:3
   245:  0:0:0,2:3:2
   246:  0:0:0,2:2:3
   247:  0:3:0:2:0,2
   248:  0:3:0:0,2:2
   249:  0:3:2:0:0,2
   250:  0:3:2:0,2:0
   251:  0:3:0,2:0:2
   252:  0:3:0,2:2:0
   253:  0:2:0:3:0,2
   254:  0:2:0:0,2:3
   255:  0:2:3:0:0,2
   256:  0:2:3:0,2:0
   257:  0:2:0,2:0:3
   258:  0:2:0,2:3:0
   259:  0:0,2:0:3:2
   260:  0:0,2:0:2:3
   261:  0:0,2:3:0:2
   262:  0:0,2:3:2:0
   263:  0:0,2:2:0:3
   264:  0:0,2:2:3:0
   265:  3:0:0:2:0,2
   266:  3:0:0:0,2:2
   267:  3:0:2:0:0,2
   268:  3:0:2:0,2:0
   269:  3:0:0,2:0:2
   270:  3:0:0,2:2:0
   271:  3:2:0:0:0,2
   272:  3:2:0:0,2:0
   273:  3:2:0,2:0:0
   274:  3:0,2:0:0:2
   275:  3:0,2:0:2:0
   276:  3:0,2:2:0:0
   277:  2:0:0:3:0,2
   278:  2:0:0:0,2:3
   279:  2:0:3:0:0,2
   280:  2:0:3:0,2:0
   281:  2:0:0,2:0:3
   282:  2:0:0,2:3:0
   283:  2:3:0:0:0,2
   284:  2:3:0:0,2:0
   285:  2:3:0,2:0:0
   286:  2:0,2:0:0:3
   287:  2:0,2:0:3:0
   288:  2:0,2:3:0:0
   289:  0,2:0:0:3:2
   290:  0,2:0:0:2:3
   291:  0,2:0:3:0:2
   292:  0,2:0:3:2:0
   293:  0,2:0:2:0:3
   294:  0,2:0:2:3:0
   295:  0,2:3:0:0:2
   296:  0,2:3:0:2:0
   297:  0,2:3:2:0:0
   298:  0,2:2:0:0:3
   299:  0,2:2:0:3:0
   300:  0,2:2:3:0:0
   301:  1:1:0:3:1,3
   302:  1:1:0:1,3:3
   303:  1:1:3:0:1,3
   304:  1:1:3:1,3:0
   305:  1:1:1,3:0:3
   306:  1:1:1,3:3:0
   307:  1:0:1:3:1,3
   308:  1:0:1:1,3:3
   309:  1:0:3:1:1,3
   310:  1:0:3:1,3:1
   311:  1:0:1,3:1:3
   312:  1:0:1,3:3:1
   313:  1:3:1:0:1,3
   314:  1:3:1:1,3:0
   315:  1:3:0:1:1,3
   316:  1:3:0:1,3:1
   317:  1:3:1,3:1:0
   318:  1:3:1,3:0:1
   319:  1:1,3:1:0:3
   320:  1:1,3:1:3:0
   321:  1:1,3:0:1:3
   322:  1:1,3:0:3:1
   323:  1:1,3:3:1:0
   324:  1:1,3:3:0:1
   325:  0:1:1:3:1,3
   326:  0:1:1:1,3:3
   327:  0:1:3:1:1,3
   328:  0:1:3:1,3:1
   329:  0:1:1,3:1:3
   330:  0:1:1,3:3:1
   331:  0:3:1:1:1,3
   332:  0:3:1:1,3:1
   333:  0:3:1,3:1:1
   334:  0:1,3:1:1:3
   335:  0:1,3:1:3:1
   336:  0:1,3:3:1:1
   337:  3:1:1:0:1,3
   338:  3:1:1:1,3:0
   339:  3:1:0:1:1,3
   340:  3:1:0:1,3:1
   341:  3:1:1,3:1:0
   342:  3:1:1,3:0:1
   343:  3:0:1:1:1,3
   344:  3:0:1:1,3:1
   345:  3:0:1,3:1:1
   346:  3:1,3:1:1:0
   347:  3:1,3:1:0:1
   348:  3:1,3:0:1:1
   349:  1,3:1:1:0:3
   350:  1,3:1:1:3:0
   351:  1,3:1:0:1:3
   352:  1,3:1:0:3:1
   353:  1,3:1:3:1:0
   354:  1,3:1:3:0:1
   355:  1,3:0:1:1:3
   356:  1,3:0:1:3:1
   357:  1,3:0:3:1:1
   358:  1,3:3:1:1:0
   359:  1,3:3:1:0:1
   360:  1,3:3:0:1:1
   361:  2:2:1:0:0,2
   362:  2:2:1:0,2:0
   363:  2:2:0:1:0,2
   364:  2:2:0:0,2:1
   365:  2:2:0,2:1:0
   366:  2:2:0,2:0:1
   367:  2:1:2:0:0,2
   368:  2:1:2:0,2:0
   369:  2:1:0:2:0,2
   370:  2:1:0:0,2:2
   371:  2:1:0,2:2:0
   372:  2:1:0,2:0:2
   373:  2:0:2:1:0,2
   374:  2:0:2:0,2:1
   375:  2:0:1:2:0,2
   376:  2:0:1:0,2:2
   377:  2:0:0,2:2:1
   378:  2:0:0,2:1:2
   379:  2:0,2:2:1:0
   380:  2:0,2:2:0:1
   381:  2:0,2:1:2:0
   382:  2:0,2:1:0:2
   383:  2:0,2:0:2:1
   384:  2:0,2:0:1:2
   385:  1:2:2:0:0,2
   386:  1:2:2:0,2:0
   387:  1:2:0:2:0,2
   388:  1:2:0:0,2:2
   389:  1:2:0,2:2:0
   390:  1:2:0,2:0:2
   391:  1:0:2:2:0,2
   392:  1:0:2:0,2:2
   393:  1:0:0,2:2:2
   394:  1:0,2:2:2:0
   395:  1:0,2:2:0:2
   396:  1:0,2:0:2:2
   397:  0:2:2:1:0,2
   398:  0:2:2:0,2:1
   399:  0:2:1:2:0,2
   400:  0:2:1:0,2:2
   401:  0:2:0,2:2:1
   402:  0:2:0,2:1:2
   403:  0:1:2:2:0,2
   404:  0:1:2:0,2:2
   405:  0:1:0,2:2:2
   406:  0:0,2:2:2:1
   407:  0:0,2:2:1:2
   408:  0:0,2:1:2:2
   409:  0,2:2:2:1:0
   410:  0,2:2:2:0:1
   411:  0,2:2:1:2:0
   412:  0,2:2:1:0:2
   413:  0,2:2:0:2:1
   414:  0,2:2:0:1:2
   415:  0,2:1:2:2:0
   416:  0,2:1:2:0:2
   417:  0,2:1:0:2:2
   418:  0,2:0:2:2:1
   419:  0,2:0:2:1:2
   420:  0,2:0:1:2:2
   421:  3:3:2:1:1,3
   422:  3:3:2:1,3:1
   423:  3:3:1:2:1,3
   424:  3:3:1:1,3:2
   425:  3:3:1,3:2:1
   426:  3:3:1,3:1:2
   427:  3:2:3:1:1,3
   428:  3:2:3:1,3:1
   429:  3:2:1:3:1,3
   430:  3:2:1:1,3:3
   431:  3:2:1,3:3:1
   432:  3:2:1,3:1:3
   433:  3:1:3:2:1,3
   434:  3:1:3:1,3:2
   435:  3:1:2:3:1,3
   436:  3:1:2:1,3:3
   437:  3:1:1,3:3:2
   438:  3:1:1,3:2:3
   439:  3:1,3:3:2:1
   440:  3:1,3:3:1:2
   441:  3:1,3:2:3:1
   442:  3:1,3:2:1:3
   443:  3:1,3:1:3:2
   444:  3:1,3:1:2:3
   445:  2:3:3:1:1,3
   446:  2:3:3:1,3:1
   447:  2:3:1:3:1,3
   448:  2:3:1:1,3:3
   449:  2:3:1,3:3:1
   450:  2:3:1,3:1:3
   451:  2:1:3:3:1,3
   452:  2:1:3:1,3:3
   453:  2:1:1,3:3:3
   454:  2:1,3:3:3:1
   455:  2:1,3:3:1:3
   456:  2:1,3:1:3:3
   457:  1:3:3:2:1,3
   458:  1:3:3:1,3:2
   459:  1:3:2:3:1,3
   460:  1:3:2:1,3:3
   461:  1:3:1,3:3:2
   462:  1:3:1,3:2:3
   463:  1:2:3:3:1,3
   464:  1:2:3:1,3:3
   465:  1:2:1,3:3:3
   466:  1:1,3:3:3:2
   467:  1:1,3:3:2:3
   468:  1:1,3:2:3:3
   469:  1,3:3:3:2:1
   470:  1,3:3:3:1:2
   471:  1,3:3:2:3:1
   472:  1,3:3:2:1:3
   473:  1,3:3:1:3:2
   474:  1,3:3:1:2:3
   475:  1,3:2:3:3:1
   476:  1,3:2:3:1:3
   477:  1,3:2:1:3:3
   478:  1,3:1:3:3:2
   479:  1,3:1:3:2:3
   480:  1,3:1:2:3:3
family= 4 1 0 0 new D4h genus #    21 is 0:0:1:2:0,3
     1:  0:0:1:2:0,3
     2:  0:0:1:0,3:2
     3:  0:0:2:1:0,3
     4:  0:0:2:0,3:1
     5:  0:0:0,3:1:2
     6:  0:0:0,3:2:1
     7:  0:1:0:2:0,3
     8:  0:1:0:0,3:2
     9:  0:1:2:0:0,3
    10:  0:1:2:0,3:0
    11:  0:1:0,3:0:2
    12:  0:1:0,3:2:0
    13:  0:2:0:1:0,3
    14:  0:2:0:0,3:1
    15:  0:2:1:0:0,3
    16:  0:2:1:0,3:0
    17:  0:2:0,3:0:1
    18:  0:2:0,3:1:0
    19:  0:0,3:0:1:2
    20:  0:0,3:0:2:1
    21:  0:0,3:1:0:2
    22:  0:0,3:1:2:0
    23:  0:0,3:2:0:1
    24:  0:0,3:2:1:0
    25:  1:0:0:2:0,3
    26:  1:0:0:0,3:2
    27:  1:0:2:0:0,3
    28:  1:0:2:0,3:0
    29:  1:0:0,3:0:2
    30:  1:0:0,3:2:0
    31:  1:2:0:0:0,3
    32:  1:2:0:0,3:0
    33:  1:2:0,3:0:0
    34:  1:0,3:0:0:2
    35:  1:0,3:0:2:0
    36:  1:0,3:2:0:0
    37:  2:0:0:1:0,3
    38:  2:0:0:0,3:1
    39:  2:0:1:0:0,3
    40:  2:0:1:0,3:0
    41:  2:0:0,3:0:1
    42:  2:0:0,3:1:0
    43:  2:1:0:0:0,3
    44:  2:1:0:0,3:0
    45:  2:1:0,3:0:0
    46:  2:0,3:0:0:1
    47:  2:0,3:0:1:0
    48:  2:0,3:1:0:0
    49:  0,3:0:0:1:2
    50:  0,3:0:0:2:1
    51:  0,3:0:1:0:2
    52:  0,3:0:1:2:0
    53:  0,3:0:2:0:1
    54:  0,3:0:2:1:0
    55:  0,3:1:0:0:2
    56:  0,3:1:0:2:0
    57:  0,3:1:2:0:0
    58:  0,3:2:0:0:1
    59:  0,3:2:0:1:0
    60:  0,3:2:1:0:0
    61:  1:1:2:3:0,1
    62:  1:1:2:0,1:3
    63:  1:1:3:2:0,1
    64:  1:1:3:0,1:2
    65:  1:1:0,1:2:3
    66:  1:1:0,1:3:2
    67:  1:2:1:3:0,1
    68:  1:2:1:0,1:3
    69:  1:2:3:1:0,1
    70:  1:2:3:0,1:1
    71:  1:2:0,1:1:3
    72:  1:2:0,1:3:1
    73:  1:3:1:2:0,1
    74:  1:3:1:0,1:2
    75:  1:3:2:1:0,1
    76:  1:3:2:0,1:1
    77:  1:3:0,1:1:2
    78:  1:3:0,1:2:1
    79:  1:0,1:1:2:3
    80:  1:0,1:1:3:2
    81:  1:0,1:2:1:3
    82:  1:0,1:2:3:1
    83:  1:0,1:3:1:2
    84:  1:0,1:3:2:1
    85:  2:1:1:3:0,1
    86:  2:1:1:0,1:3
    87:  2:1:3:1:0,1
    88:  2:1:3:0,1:1
    89:  2:1:0,1:1:3
    90:  2:1:0,1:3:1
    91:  2:3:1:1:0,1
    92:  2:3:1:0,1:1
    93:  2:3:0,1:1:1
    94:  2:0,1:1:1:3
    95:  2:0,1:1:3:1
    96:  2:0,1:3:1:1
    97:  3:1:1:2:0,1
    98:  3:1:1:0,1:2
    99:  3:1:2:1:0,1
   100:  3:1:2:0,1:1
   101:  3:1:0,1:1:2
   102:  3:1:0,1:2:1
   103:  3:2:1:1:0,1
   104:  3:2:1:0,1:1
   105:  3:2:0,1:1:1
   106:  3:0,1:1:1:2
   107:  3:0,1:1:2:1
   108:  3:0,1:2:1:1
   109:  0,1:1:1:2:3
   110:  0,1:1:1:3:2
   111:  0,1:1:2:1:3
   112:  0,1:1:2:3:1
   113:  0,1:1:3:1:2
   114:  0,1:1:3:2:1
   115:  0,1:2:1:1:3
   116:  0,1:2:1:3:1
   117:  0,1:2:3:1:1
   118:  0,1:3:1:1:2
   119:  0,1:3:1:2:1
   120:  0,1:3:2:1:1
   121:  2:2:3:0:1,2
   122:  2:2:3:1,2:0
   123:  2:2:0:3:1,2
   124:  2:2:0:1,2:3
   125:  2:2:1,2:3:0
   126:  2:2:1,2:0:3
   127:  2:3:2:0:1,2
   128:  2:3:2:1,2:0
   129:  2:3:0:2:1,2
   130:  2:3:0:1,2:2
   131:  2:3:1,2:2:0
   132:  2:3:1,2:0:2
   133:  2:0:2:3:1,2
   134:  2:0:2:1,2:3
   135:  2:0:3:2:1,2
   136:  2:0:3:1,2:2
   137:  2:0:1,2:2:3
   138:  2:0:1,2:3:2
   139:  2:1,2:2:3:0
   140:  2:1,2:2:0:3
   141:  2:1,2:3:2:0
   142:  2:1,2:3:0:2
   143:  2:1,2:0:2:3
   144:  2:1,2:0:3:2
   145:  3:2:2:0:1,2
   146:  3:2:2:1,2:0
   147:  3:2:0:2:1,2
   148:  3:2:0:1,2:2
   149:  3:2:1,2:2:0
   150:  3:2:1,2:0:2
   151:  3:0:2:2:1,2
   152:  3:0:2:1,2:2
   153:  3:0:1,2:2:2
   154:  3:1,2:2:2:0
   155:  3:1,2:2:0:2
   156:  3:1,2:0:2:2
   157:  0:2:2:3:1,2
   158:  0:2:2:1,2:3
   159:  0:2:3:2:1,2
   160:  0:2:3:1,2:2
   161:  0:2:1,2:2:3
   162:  0:2:1,2:3:2
   163:  0:3:2:2:1,2
   164:  0:3:2:1,2:2
   165:  0:3:1,2:2:2
   166:  0:1,2:2:2:3
   167:  0:1,2:2:3:2
   168:  0:1,2:3:2:2
   169:  1,2:2:2:3:0
   170:  1,2:2:2:0:3
   171:  1,2:2:3:2:0
   172:  1,2:2:3:0:2
   173:  1,2:2:0:2:3
   174:  1,2:2:0:3:2
   175:  1,2:3:2:2:0
   176:  1,2:3:2:0:2
   177:  1,2:3:0:2:2
   178:  1,2:0:2:2:3
   179:  1,2:0:2:3:2
   180:  1,2:0:3:2:2
   181:  3:3:0:1:2,3
   182:  3:3:0:2,3:1
   183:  3:3:1:0:2,3
   184:  3:3:1:2,3:0
   185:  3:3:2,3:0:1
   186:  3:3:2,3:1:0
   187:  3:0:3:1:2,3
   188:  3:0:3:2,3:1
   189:  3:0:1:3:2,3
   190:  3:0:1:2,3:3
   191:  3:0:2,3:3:1
   192:  3:0:2,3:1:3
   193:  3:1:3:0:2,3
   194:  3:1:3:2,3:0
   195:  3:1:0:3:2,3
   196:  3:1:0:2,3:3
   197:  3:1:2,3:3:0
   198:  3:1:2,3:0:3
   199:  3:2,3:3:0:1
   200:  3:2,3:3:1:0
   201:  3:2,3:0:3:1
   202:  3:2,3:0:1:3
   203:  3:2,3:1:3:0
   204:  3:2,3:1:0:3
   205:  0:3:3:1:2,3
   206:  0:3:3:2,3:1
   207:  0:3:1:3:2,3
   208:  0:3:1:2,3:3
   209:  0:3:2,3:3:1
   210:  0:3:2,3:1:3
   211:  0:1:3:3:2,3
   212:  0:1:3:2,3:3
   213:  0:1:2,3:3:3
   214:  0:2,3:3:3:1
   215:  0:2,3:3:1:3
   216:  0:2,3:1:3:3
   217:  1:3:3:0:2,3
   218:  1:3:3:2,3:0
   219:  1:3:0:3:2,3
   220:  1:3:0:2,3:3
   221:  1:3:2,3:3:0
   222:  1:3:2,3:0:3
   223:  1:0:3:3:2,3
   224:  1:0:3:2,3:3
   225:  1:0:2,3:3:3
   226:  1:2,3:3:3:0
   227:  1:2,3:3:0:3
   228:  1:2,3:0:3:3
   229:  2,3:3:3:0:1
   230:  2,3:3:3:1:0
   231:  2,3:3:0:3:1
   232:  2,3:3:0:1:3
   233:  2,3:3:1:3:0
   234:  2,3:3:1:0:3
   235:  2,3:0:3:3:1
   236:  2,3:0:3:1:3
   237:  2,3:0:1:3:3
   238:  2,3:1:3:3:0
   239:  2,3:1:3:0:3
   240:  2,3:1:0:3:3
   241:  0:0:3:2:0,1
   242:  0:0:3:0,1:2
   243:  0:0:2:3:0,1
   244:  0:0:2:0,1:3
   245:  0:0:0,1:3:2
   246:  0:0:0,1:2:3
   247:  0:3:0:2:0,1
   248:  0:3:0:0,1:2
   249:  0:3:2:0:0,1
   250:  0:3:2:0,1:0
   251:  0:3:0,1:0:2
   252:  0:3:0,1:2:0
   253:  0:2:0:3:0,1
   254:  0:2:0:0,1:3
   255:  0:2:3:0:0,1
   256:  0:2:3:0,1:0
   257:  0:2:0,1:0:3
   258:  0:2:0,1:3:0
   259:  0:0,1:0:3:2
   260:  0:0,1:0:2:3
   261:  0:0,1:3:0:2
   262:  0:0,1:3:2:0
   263:  0:0,1:2:0:3
   264:  0:0,1:2:3:0
   265:  3:0:0:2:0,1
   266:  3:0:0:0,1:2
   267:  3:0:2:0:0,1
   268:  3:0:2:0,1:0
   269:  3:0:0,1:0:2
   270:  3:0:0,1:2:0
   271:  3:2:0:0:0,1
   272:  3:2:0:0,1:0
   273:  3:2:0,1:0:0
   274:  3:0,1:0:0:2
   275:  3:0,1:0:2:0
   276:  3:0,1:2:0:0
   277:  2:0:0:3:0,1
   278:  2:0:0:0,1:3
   279:  2:0:3:0:0,1
   280:  2:0:3:0,1:0
   281:  2:0:0,1:0:3
   282:  2:0:0,1:3:0
   283:  2:3:0:0:0,1
   284:  2:3:0:0,1:0
   285:  2:3:0,1:0:0
   286:  2:0,1:0:0:3
   287:  2:0,1:0:3:0
   288:  2:0,1:3:0:0
   289:  0,1:0:0:3:2
   290:  0,1:0:0:2:3
   291:  0,1:0:3:0:2
   292:  0,1:0:3:2:0
   293:  0,1:0:2:0:3
   294:  0,1:0:2:3:0
   295:  0,1:3:0:0:2
   296:  0,1:3:0:2:0
   297:  0,1:3:2:0:0
   298:  0,1:2:0:0:3
   299:  0,1:2:0:3:0
   300:  0,1:2:3:0:0
   301:  1:1:0:3:1,2
   302:  1:1:0:1,2:3
   303:  1:1:3:0:1,2
   304:  1:1:3:1,2:0
   305:  1:1:1,2:0:3
   306:  1:1:1,2:3:0
   307:  1:0:1:3:1,2
   308:  1:0:1:1,2:3
   309:  1:0:3:1:1,2
   310:  1:0:3:1,2:1
   311:  1:0:1,2:1:3
   312:  1:0:1,2:3:1
   313:  1:3:1:0:1,2
   314:  1:3:1:1,2:0
   315:  1:3:0:1:1,2
   316:  1:3:0:1,2:1
   317:  1:3:1,2:1:0
   318:  1:3:1,2:0:1
   319:  1:1,2:1:0:3
   320:  1:1,2:1:3:0
   321:  1:1,2:0:1:3
   322:  1:1,2:0:3:1
   323:  1:1,2:3:1:0
   324:  1:1,2:3:0:1
   325:  0:1:1:3:1,2
   326:  0:1:1:1,2:3
   327:  0:1:3:1:1,2
   328:  0:1:3:1,2:1
   329:  0:1:1,2:1:3
   330:  0:1:1,2:3:1
   331:  0:3:1:1:1,2
   332:  0:3:1:1,2:1
   333:  0:3:1,2:1:1
   334:  0:1,2:1:1:3
   335:  0:1,2:1:3:1
   336:  0:1,2:3:1:1
   337:  3:1:1:0:1,2
   338:  3:1:1:1,2:0
   339:  3:1:0:1:1,2
   340:  3:1:0:1,2:1
   341:  3:1:1,2:1:0
   342:  3:1:1,2:0:1
   343:  3:0:1:1:1,2
   344:  3:0:1:1,2:1
   345:  3:0:1,2:1:1
   346:  3:1,2:1:1:0
   347:  3:1,2:1:0:1
   348:  3:1,2:0:1:1
   349:  1,2:1:1:0:3
   350:  1,2:1:1:3:0
   351:  1,2:1:0:1:3
   352:  1,2:1:0:3:1
   353:  1,2:1:3:1:0
   354:  1,2:1:3:0:1
   355:  1,2:0:1:1:3
   356:  1,2:0:1:3:1
   357:  1,2:0:3:1:1
   358:  1,2:3:1:1:0
   359:  1,2:3:1:0:1
   360:  1,2:3:0:1:1
   361:  2:2:1:0:2,3
   362:  2:2:1:2,3:0
   363:  2:2:0:1:2,3
   364:  2:2:0:2,3:1
   365:  2:2:2,3:1:0
   366:  2:2:2,3:0:1
   367:  2:1:2:0:2,3
   368:  2:1:2:2,3:0
   369:  2:1:0:2:2,3
   370:  2:1:0:2,3:2
   371:  2:1:2,3:2:0
   372:  2:1:2,3:0:2
   373:  2:0:2:1:2,3
   374:  2:0:2:2,3:1
   375:  2:0:1:2:2,3
   376:  2:0:1:2,3:2
   377:  2:0:2,3:2:1
   378:  2:0:2,3:1:2
   379:  2:2,3:2:1:0
   380:  2:2,3:2:0:1
   381:  2:2,3:1:2:0
   382:  2:2,3:1:0:2
   383:  2:2,3:0:2:1
   384:  2:2,3:0:1:2
   385:  1:2:2:0:2,3
   386:  1:2:2:2,3:0
   387:  1:2:0:2:2,3
   388:  1:2:0:2,3:2
   389:  1:2:2,3:2:0
   390:  1:2:2,3:0:2
   391:  1:0:2:2:2,3
   392:  1:0:2:2,3:2
   393:  1:0:2,3:2:2
   394:  1:2,3:2:2:0
   395:  1:2,3:2:0:2
   396:  1:2,3:0:2:2
   397:  0:2:2:1:2,3
   398:  0:2:2:2,3:1
   399:  0:2:1:2:2,3
   400:  0:2:1:2,3:2
   401:  0:2:2,3:2:1
   402:  0:2:2,3:1:2
   403:  0:1:2:2:2,3
   404:  0:1:2:2,3:2
   405:  0:1:2,3:2:2
   406:  0:2,3:2:2:1
   407:  0:2,3:2:1:2
   408:  0:2,3:1:2:2
   409:  2,3:2:2:1:0
   410:  2,3:2:2:0:1
   411:  2,3:2:1:2:0
   412:  2,3:2:1:0:2
   413:  2,3:2:0:2:1
   414:  2,3:2:0:1:2
   415:  2,3:1:2:2:0
   416:  2,3:1:2:0:2
   417:  2,3:1:0:2:2
   418:  2,3:0:2:2:1
   419:  2,3:0:2:1:2
   420:  2,3:0:1:2:2
   421:  3:3:2:1:0,3
   422:  3:3:2:0,3:1
   423:  3:3:1:2:0,3
   424:  3:3:1:0,3:2
   425:  3:3:0,3:2:1
   426:  3:3:0,3:1:2
   427:  3:2:3:1:0,3
   428:  3:2:3:0,3:1
   429:  3:2:1:3:0,3
   430:  3:2:1:0,3:3
   431:  3:2:0,3:3:1
   432:  3:2:0,3:1:3
   433:  3:1:3:2:0,3
   434:  3:1:3:0,3:2
   435:  3:1:2:3:0,3
   436:  3:1:2:0,3:3
   437:  3:1:0,3:3:2
   438:  3:1:0,3:2:3
   439:  3:0,3:3:2:1
   440:  3:0,3:3:1:2
   441:  3:0,3:2:3:1
   442:  3:0,3:2:1:3
   443:  3:0,3:1:3:2
   444:  3:0,3:1:2:3
   445:  2:3:3:1:0,3
   446:  2:3:3:0,3:1
   447:  2:3:1:3:0,3
   448:  2:3:1:0,3:3
   449:  2:3:0,3:3:1
   450:  2:3:0,3:1:3
   451:  2:1:3:3:0,3
   452:  2:1:3:0,3:3
   453:  2:1:0,3:3:3
   454:  2:0,3:3:3:1
   455:  2:0,3:3:1:3
   456:  2:0,3:1:3:3
   457:  1:3:3:2:0,3
   458:  1:3:3:0,3:2
   459:  1:3:2:3:0,3
   460:  1:3:2:0,3:3
   461:  1:3:0,3:3:2
   462:  1:3:0,3:2:3
   463:  1:2:3:3:0,3
   464:  1:2:3:0,3:3
   465:  1:2:0,3:3:3
   466:  1:0,3:3:3:2
   467:  1:0,3:3:2:3
   468:  1:0,3:2:3:3
   469:  0,3:3:3:2:1
   470:  0,3:3:3:1:2
   471:  0,3:3:2:3:1
   472:  0,3:3:2:1:3
   473:  0,3:3:1:3:2
   474:  0,3:3:1:2:3
   475:  0,3:2:3:3:1
   476:  0,3:2:3:1:3
   477:  0,3:2:1:3:3
   478:  0,3:1:3:3:2
   479:  0,3:1:3:2:3
   480:  0,3:1:2:3:3
family= 4 1 0 0 new D4h genus #    22 is 0:0:1:2:1,2
     1:  0:0:1:2:1,2
     2:  0:0:1:1,2:2
     3:  0:0:2:1:1,2
     4:  0:0:2:1,2:1
     5:  0:0:1,2:1:2
     6:  0:0:1,2:2:1
     7:  0:1:0:2:1,2
     8:  0:1:0:1,2:2
     9:  0:1:2:0:1,2
    10:  0:1:2:1,2:0
    11:  0:1:1,2:0:2
    12:  0:1:1,2:2:0
    13:  0:2:0:1:1,2
    14:  0:2:0:1,2:1
    15:  0:2:1:0:1,2
    16:  0:2:1:1,2:0
    17:  0:2:1,2:0:1
    18:  0:2:1,2:1:0
    19:  0:1,2:0:1:2
    20:  0:1,2:0:2:1
    21:  0:1,2:1:0:2
    22:  0:1,2:1:2:0
    23:  0:1,2:2:0:1
    24:  0:1,2:2:1:0
    25:  1:0:0:2:1,2
    26:  1:0:0:1,2:2
    27:  1:0:2:0:1,2
    28:  1:0:2:1,2:0
    29:  1:0:1,2:0:2
    30:  1:0:1,2:2:0
    31:  1:2:0:0:1,2
    32:  1:2:0:1,2:0
    33:  1:2:1,2:0:0
    34:  1:1,2:0:0:2
    35:  1:1,2:0:2:0
    36:  1:1,2:2:0:0
    37:  2:0:0:1:1,2
    38:  2:0:0:1,2:1
    39:  2:0:1:0:1,2
    40:  2:0:1:1,2:0
    41:  2:0:1,2:0:1
    42:  2:0:1,2:1:0
    43:  2:1:0:0:1,2
    44:  2:1:0:1,2:0
    45:  2:1:1,2:0:0
    46:  2:1,2:0:0:1
    47:  2:1,2:0:1:0
    48:  2:1,2:1:0:0
    49:  1,2:0:0:1:2
    50:  1,2:0:0:2:1
    51:  1,2:0:1:0:2
    52:  1,2:0:1:2:0
    53:  1,2:0:2:0:1
    54:  1,2:0:2:1:0
    55:  1,2:1:0:0:2
    56:  1,2:1:0:2:0
    57:  1,2:1:2:0:0
    58:  1,2:2:0:0:1
    59:  1,2:2:0:1:0
    60:  1,2:2:1:0:0
    61:  1:1:2:3:2,3
    62:  1:1:2:2,3:3
    63:  1:1:3:2:2,3
    64:  1:1:3:2,3:2
    65:  1:1:2,3:2:3
    66:  1:1:2,3:3:2
    67:  1:2:1:3:2,3
    68:  1:2:1:2,3:3
    69:  1:2:3:1:2,3
    70:  1:2:3:2,3:1
    71:  1:2:2,3:1:3
    72:  1:2:2,3:3:1
    73:  1:3:1:2:2,3
    74:  1:3:1:2,3:2
    75:  1:3:2:1:2,3
    76:  1:3:2:2,3:1
    77:  1:3:2,3:1:2
    78:  1:3:2,3:2:1
    79:  1:2,3:1:2:3
    80:  1:2,3:1:3:2
    81:  1:2,3:2:1:3
    82:  1:2,3:2:3:1
    83:  1:2,3:3:1:2
    84:  1:2,3:3:2:1
    85:  2:1:1:3:2,3
    86:  2:1:1:2,3:3
    87:  2:1:3:1:2,3
    88:  2:1:3:2,3:1
    89:  2:1:2,3:1:3
    90:  2:1:2,3:3:1
    91:  2:3:1:1:2,3
    92:  2:3:1:2,3:1
    93:  2:3:2,3:1:1
    94:  2:2,3:1:1:3
    95:  2:2,3:1:3:1
    96:  2:2,3:3:1:1
    97:  3:1:1:2:2,3
    98:  3:1:1:2,3:2
    99:  3:1:2:1:2,3
   100:  3:1:2:2,3:1
   101:  3:1:2,3:1:2
   102:  3:1:2,3:2:1
   103:  3:2:1:1:2,3
   104:  3:2:1:2,3:1
   105:  3:2:2,3:1:1
   106:  3:2,3:1:1:2
   107:  3:2,3:1:2:1
   108:  3:2,3:2:1:1
   109:  2,3:1:1:2:3
   110:  2,3:1:1:3:2
   111:  2,3:1:2:1:3
   112:  2,3:1:2:3:1
   113:  2,3:1:3:1:2
   114:  2,3:1:3:2:1
   115:  2,3:2:1:1:3
   116:  2,3:2:1:3:1
   117:  2,3:2:3:1:1
   118:  2,3:3:1:1:2
   119:  2,3:3:1:2:1
   120:  2,3:3:2:1:1
   121:  2:2:3:0:0,3
   122:  2:2:3:0,3:0
   123:  2:2:0:3:0,3
   124:  2:2:0:0,3:3
   125:  2:2:0,3:3:0
   126:  2:2:0,3:0:3
   127:  2:3:2:0:0,3
   128:  2:3:2:0,3:0
   129:  2:3:0:2:0,3
   130:  2:3:0:0,3:2
   131:  2:3:0,3:2:0
   132:  2:3:0,3:0:2
   133:  2:0:2:3:0,3
   134:  2:0:2:0,3:3
   135:  2:0:3:2:0,3
   136:  2:0:3:0,3:2
   137:  2:0:0,3:2:3
   138:  2:0:0,3:3:2
   139:  2:0,3:2:3:0
   140:  2:0,3:2:0:3
   141:  2:0,3:3:2:0
   142:  2:0,3:3:0:2
   143:  2:0,3:0:2:3
   144:  2:0,3:0:3:2
   145:  3:2:2:0:0,3
   146:  3:2:2:0,3:0
   147:  3:2:0:2:0,3
   148:  3:2:0:0,3:2
   149:  3:2:0,3:2:0
   150:  3:2:0,3:0:2
   151:  3:0:2:2:0,3
   152:  3:0:2:0,3:2
   153:  3:0:0,3:2:2
   154:  3:0,3:2:2:0
   155:  3:0,3:2:0:2
   156:  3:0,3:0:2:2
   157:  0:2:2:3:0,3
   158:  0:2:2:0,3:3
   159:  0:2:3:2:0,3
   160:  0:2:3:0,3:2
   161:  0:2:0,3:2:3
   162:  0:2:0,3:3:2
   163:  0:3:2:2:0,3
   164:  0:3:2:0,3:2
   165:  0:3:0,3:2:2
   166:  0:0,3:2:2:3
   167:  0:0,3:2:3:2
   168:  0:0,3:3:2:2
   169:  0,3:2:2:3:0
   170:  0,3:2:2:0:3
   171:  0,3:2:3:2:0
   172:  0,3:2:3:0:2
   173:  0,3:2:0:2:3
   174:  0,3:2:0:3:2
   175:  0,3:3:2:2:0
   176:  0,3:3:2:0:2
   177:  0,3:3:0:2:2
   178:  0,3:0:2:2:3
   179:  0,3:0:2:3:2
   180:  0,3:0:3:2:2
   181:  3:3:0:1:0,1
   182:  3:3:0:0,1:1
   183:  3:3:1:0:0,1
   184:  3:3:1:0,1:0
   185:  3:3:0,1:0:1
   186:  3:3:0,1:1:0
   187:  3:0:3:1:0,1
   188:  3:0:3:0,1:1
   189:  3:0:1:3:0,1
   190:  3:0:1:0,1:3
   191:  3:0:0,1:3:1
   192:  3:0:0,1:1:3
   193:  3:1:3:0:0,1
   194:  3:1:3:0,1:0
   195:  3:1:0:3:0,1
   196:  3:1:0:0,1:3
   197:  3:1:0,1:3:0
   198:  3:1:0,1:0:3
   199:  3:0,1:3:0:1
   200:  3:0,1:3:1:0
   201:  3:0,1:0:3:1
   202:  3:0,1:0:1:3
   203:  3:0,1:1:3:0
   204:  3:0,1:1:0:3
   205:  0:3:3:1:0,1
   206:  0:3:3:0,1:1
   207:  0:3:1:3:0,1
   208:  0:3:1:0,1:3
   209:  0:3:0,1:3:1
   210:  0:3:0,1:1:3
   211:  0:1:3:3:0,1
   212:  0:1:3:0,1:3
   213:  0:1:0,1:3:3
   214:  0:0,1:3:3:1
   215:  0:0,1:3:1:3
   216:  0:0,1:1:3:3
   217:  1:3:3:0:0,1
   218:  1:3:3:0,1:0
   219:  1:3:0:3:0,1
   220:  1:3:0:0,1:3
   221:  1:3:0,1:3:0
   222:  1:3:0,1:0:3
   223:  1:0:3:3:0,1
   224:  1:0:3:0,1:3
   225:  1:0:0,1:3:3
   226:  1:0,1:3:3:0
   227:  1:0,1:3:0:3
   228:  1:0,1:0:3:3
   229:  0,1:3:3:0:1
   230:  0,1:3:3:1:0
   231:  0,1:3:0:3:1
   232:  0,1:3:0:1:3
   233:  0,1:3:1:3:0
   234:  0,1:3:1:0:3
   235:  0,1:0:3:3:1
   236:  0,1:0:3:1:3
   237:  0,1:0:1:3:3
   238:  0,1:1:3:3:0
   239:  0,1:1:3:0:3
   240:  0,1:1:0:3:3
   241:  0:0:3:2:2,3
   242:  0:0:3:2,3:2
   243:  0:0:2:3:2,3
   244:  0:0:2:2,3:3
   245:  0:0:2,3:3:2
   246:  0:0:2,3:2:3
   247:  0:3:0:2:2,3
   248:  0:3:0:2,3:2
   249:  0:3:2:0:2,3
   250:  0:3:2:2,3:0
   251:  0:3:2,3:0:2
   252:  0:3:2,3:2:0
   253:  0:2:0:3:2,3
   254:  0:2:0:2,3:3
   255:  0:2:3:0:2,3
   256:  0:2:3:2,3:0
   257:  0:2:2,3:0:3
   258:  0:2:2,3:3:0
   259:  0:2,3:0:3:2
   260:  0:2,3:0:2:3
   261:  0:2,3:3:0:2
   262:  0:2,3:3:2:0
   263:  0:2,3:2:0:3
   264:  0:2,3:2:3:0
   265:  3:0:0:2:2,3
   266:  3:0:0:2,3:2
   267:  3:0:2:0:2,3
   268:  3:0:2:2,3:0
   269:  3:0:2,3:0:2
   270:  3:0:2,3:2:0
   271:  3:2:0:0:2,3
   272:  3:2:0:2,3:0
   273:  3:2:2,3:0:0
   274:  3:2,3:0:0:2
   275:  3:2,3:0:2:0
   276:  3:2,3:2:0:0
   277:  2:0:0:3:2,3
   278:  2:0:0:2,3:3
   279:  2:0:3:0:2,3
   280:  2:0:3:2,3:0
   281:  2:0:2,3:0:3
   282:  2:0:2,3:3:0
   283:  2:3:0:0:2,3
   284:  2:3:0:2,3:0
   285:  2:3:2,3:0:0
   286:  2:2,3:0:0:3
   287:  2:2,3:0:3:0
   288:  2:2,3:3:0:0
   289:  2,3:0:0:3:2
   290:  2,3:0:0:2:3
   291:  2,3:0:3:0:2
   292:  2,3:0:3:2:0
   293:  2,3:0:2:0:3
   294:  2,3:0:2:3:0
   295:  2,3:3:0:0:2
   296:  2,3:3:0:2:0
   297:  2,3:3:2:0:0
   298:  2,3:2:0:0:3
   299:  2,3:2:0:3:0
   300:  2,3:2:3:0:0
   301:  1:1:0:3:0,3
   302:  1:1:0:0,3:3
   303:  1:1:3:0:0,3
   304:  1:1:3:0,3:0
   305:  1:1:0,3:0:3
   306:  1:1:0,3:3:0
   307:  1:0:1:3:0,3
   308:  1:0:1:0,3:3
   309:  1:0:3:1:0,3
   310:  1:0:3:0,3:1
   311:  1:0:0,3:1:3
   312:  1:0:0,3:3:1
   313:  1:3:1:0:0,3
   314:  1:3:1:0,3:0
   315:  1:3:0:1:0,3
   316:  1:3:0:0,3:1
   317:  1:3:0,3:1:0
   318:  1:3:0,3:0:1
   319:  1:0,3:1:0:3
   320:  1:0,3:1:3:0
   321:  1:0,3:0:1:3
   322:  1:0,3:0:3:1
   323:  1:0,3:3:1:0
   324:  1:0,3:3:0:1
   325:  0:1:1:3:0,3
   326:  0:1:1:0,3:3
   327:  0:1:3:1:0,3
   328:  0:1:3:0,3:1
   329:  0:1:0,3:1:3
   330:  0:1:0,3:3:1
   331:  0:3:1:1:0,3
   332:  0:3:1:0,3:1
   333:  0:3:0,3:1:1
   334:  0:0,3:1:1:3
   335:  0:0,3:1:3:1
   336:  0:0,3:3:1:1
   337:  3:1:1:0:0,3
   338:  3:1:1:0,3:0
   339:  3:1:0:1:0,3
   340:  3:1:0:0,3:1
   341:  3:1:0,3:1:0
   342:  3:1:0,3:0:1
   343:  3:0:1:1:0,3
   344:  3:0:1:0,3:1
   345:  3:0:0,3:1:1
   346:  3:0,3:1:1:0
   347:  3:0,3:1:0:1
   348:  3:0,3:0:1:1
   349:  0,3:1:1:0:3
   350:  0,3:1:1:3:0
   351:  0,3:1:0:1:3
   352:  0,3:1:0:3:1
   353:  0,3:1:3:1:0
   354:  0,3:1:3:0:1
   355:  0,3:0:1:1:3
   356:  0,3:0:1:3:1
   357:  0,3:0:3:1:1
   358:  0,3:3:1:1:0
   359:  0,3:3:1:0:1
   360:  0,3:3:0:1:1
   361:  2:2:1:0:0,1
   362:  2:2:1:0,1:0
   363:  2:2:0:1:0,1
   364:  2:2:0:0,1:1
   365:  2:2:0,1:1:0
   366:  2:2:0,1:0:1
   367:  2:1:2:0:0,1
   368:  2:1:2:0,1:0
   369:  2:1:0:2:0,1
   370:  2:1:0:0,1:2
   371:  2:1:0,1:2:0
   372:  2:1:0,1:0:2
   373:  2:0:2:1:0,1
   374:  2:0:2:0,1:1
   375:  2:0:1:2:0,1
   376:  2:0:1:0,1:2
   377:  2:0:0,1:2:1
   378:  2:0:0,1:1:2
   379:  2:0,1:2:1:0
   380:  2:0,1:2:0:1
   381:  2:0,1:1:2:0
   382:  2:0,1:1:0:2
   383:  2:0,1:0:2:1
   384:  2:0,1:0:1:2
   385:  1:2:2:0:0,1
   386:  1:2:2:0,1:0
   387:  1:2:0:2:0,1
   388:  1:2:0:0,1:2
   389:  1:2:0,1:2:0
   390:  1:2:0,1:0:2
   391:  1:0:2:2:0,1
   392:  1:0:2:0,1:2
   393:  1:0:0,1:2:2
   394:  1:0,1:2:2:0
   395:  1:0,1:2:0:2
   396:  1:0,1:0:2:2
   397:  0:2:2:1:0,1
   398:  0:2:2:0,1:1
   399:  0:2:1:2:0,1
   400:  0:2:1:0,1:2
   401:  0:2:0,1:2:1
   402:  0:2:0,1:1:2
   403:  0:1:2:2:0,1
   404:  0:1:2:0,1:2
   405:  0:1:0,1:2:2
   406:  0:0,1:2:2:1
   407:  0:0,1:2:1:2
   408:  0:0,1:1:2:2
   409:  0,1:2:2:1:0
   410:  0,1:2:2:0:1
   411:  0,1:2:1:2:0
   412:  0,1:2:1:0:2
   413:  0,1:2:0:2:1
   414:  0,1:2:0:1:2
   415:  0,1:1:2:2:0
   416:  0,1:1:2:0:2
   417:  0,1:1:0:2:2
   418:  0,1:0:2:2:1
   419:  0,1:0:2:1:2
   420:  0,1:0:1:2:2
   421:  3:3:2:1:1,2
   422:  3:3:2:1,2:1
   423:  3:3:1:2:1,2
   424:  3:3:1:1,2:2
   425:  3:3:1,2:2:1
   426:  3:3:1,2:1:2
   427:  3:2:3:1:1,2
   428:  3:2:3:1,2:1
   429:  3:2:1:3:1,2
   430:  3:2:1:1,2:3
   431:  3:2:1,2:3:1
   432:  3:2:1,2:1:3
   433:  3:1:3:2:1,2
   434:  3:1:3:1,2:2
   435:  3:1:2:3:1,2
   436:  3:1:2:1,2:3
   437:  3:1:1,2:3:2
   438:  3:1:1,2:2:3
   439:  3:1,2:3:2:1
   440:  3:1,2:3:1:2
   441:  3:1,2:2:3:1
   442:  3:1,2:2:1:3
   443:  3:1,2:1:3:2
   444:  3:1,2:1:2:3
   445:  2:3:3:1:1,2
   446:  2:3:3:1,2:1
   447:  2:3:1:3:1,2
   448:  2:3:1:1,2:3
   449:  2:3:1,2:3:1
   450:  2:3:1,2:1:3
   451:  2:1:3:3:1,2
   452:  2:1:3:1,2:3
   453:  2:1:1,2:3:3
   454:  2:1,2:3:3:1
   455:  2:1,2:3:1:3
   456:  2:1,2:1:3:3
   457:  1:3:3:2:1,2
   458:  1:3:3:1,2:2
   459:  1:3:2:3:1,2
   460:  1:3:2:1,2:3
   461:  1:3:1,2:3:2
   462:  1:3:1,2:2:3
   463:  1:2:3:3:1,2
   464:  1:2:3:1,2:3
   465:  1:2:1,2:3:3
   466:  1:1,2:3:3:2
   467:  1:1,2:3:2:3
   468:  1:1,2:2:3:3
   469:  1,2:3:3:2:1
   470:  1,2:3:3:1:2
   471:  1,2:3:2:3:1
   472:  1,2:3:2:1:3
   473:  1,2:3:1:3:2
   474:  1,2:3:1:2:3
   475:  1,2:2:3:3:1
   476:  1,2:2:3:1:3
   477:  1,2:2:1:3:3
   478:  1,2:1:3:3:2
   479:  1,2:1:3:2:3
   480:  1,2:1:2:3:3
family= 4 1 0 0 new D4h genus #    23 is 0:0:1:2:1,3
     1:  0:0:1:2:1,3
     2:  0:0:1:1,3:2
     3:  0:0:2:1:1,3
     4:  0:0:2:1,3:1
     5:  0:0:1,3:1:2
     6:  0:0:1,3:2:1
     7:  0:1:0:2:1,3
     8:  0:1:0:1,3:2
     9:  0:1:2:0:1,3
    10:  0:1:2:1,3:0
    11:  0:1:1,3:0:2
    12:  0:1:1,3:2:0
    13:  0:2:0:1:1,3
    14:  0:2:0:1,3:1
    15:  0:2:1:0:1,3
    16:  0:2:1:1,3:0
    17:  0:2:1,3:0:1
    18:  0:2:1,3:1:0
    19:  0:1,3:0:1:2
    20:  0:1,3:0:2:1
    21:  0:1,3:1:0:2
    22:  0:1,3:1:2:0
    23:  0:1,3:2:0:1
    24:  0:1,3:2:1:0
    25:  1:0:0:2:1,3
    26:  1:0:0:1,3:2
    27:  1:0:2:0:1,3
    28:  1:0:2:1,3:0
    29:  1:0:1,3:0:2
    30:  1:0:1,3:2:0
    31:  1:2:0:0:1,3
    32:  1:2:0:1,3:0
    33:  1:2:1,3:0:0
    34:  1:1,3:0:0:2
    35:  1:1,3:0:2:0
    36:  1:1,3:2:0:0
    37:  2:0:0:1:1,3
    38:  2:0:0:1,3:1
    39:  2:0:1:0:1,3
    40:  2:0:1:1,3:0
    41:  2:0:1,3:0:1
    42:  2:0:1,3:1:0
    43:  2:1:0:0:1,3
    44:  2:1:0:1,3:0
    45:  2:1:1,3:0:0
    46:  2:1,3:0:0:1
    47:  2:1,3:0:1:0
    48:  2:1,3:1:0:0
    49:  1,3:0:0:1:2
    50:  1,3:0:0:2:1
    51:  1,3:0:1:0:2
    52:  1,3:0:1:2:0
    53:  1,3:0:2:0:1
    54:  1,3:0:2:1:0
    55:  1,3:1:0:0:2
    56:  1,3:1:0:2:0
    57:  1,3:1:2:0:0
    58:  1,3:2:0:0:1
    59:  1,3:2:0:1:0
    60:  1,3:2:1:0:0
    61:  1:1:2:3:0,2
    62:  1:1:2:0,2:3
    63:  1:1:3:2:0,2
    64:  1:1:3:0,2:2
    65:  1:1:0,2:2:3
    66:  1:1:0,2:3:2
    67:  1:2:1:3:0,2
    68:  1:2:1:0,2:3
    69:  1:2:3:1:0,2
    70:  1:2:3:0,2:1
    71:  1:2:0,2:1:3
    72:  1:2:0,2:3:1
    73:  1:3:1:2:0,2
    74:  1:3:1:0,2:2
    75:  1:3:2:1:0,2
    76:  1:3:2:0,2:1
    77:  1:3:0,2:1:2
    78:  1:3:0,2:2:1
    79:  1:0,2:1:2:3
    80:  1:0,2:1:3:2
    81:  1:0,2:2:1:3
    82:  1:0,2:2:3:1
    83:  1:0,2:3:1:2
    84:  1:0,2:3:2:1
    85:  2:1:1:3:0,2
    86:  2:1:1:0,2:3
    87:  2:1:3:1:0,2
    88:  2:1:3:0,2:1
    89:  2:1:0,2:1:3
    90:  2:1:0,2:3:1
    91:  2:3:1:1:0,2
    92:  2:3:1:0,2:1
    93:  2:3:0,2:1:1
    94:  2:0,2:1:1:3
    95:  2:0,2:1:3:1
    96:  2:0,2:3:1:1
    97:  3:1:1:2:0,2
    98:  3:1:1:0,2:2
    99:  3:1:2:1:0,2
   100:  3:1:2:0,2:1
   101:  3:1:0,2:1:2
   102:  3:1:0,2:2:1
   103:  3:2:1:1:0,2
   104:  3:2:1:0,2:1
   105:  3:2:0,2:1:1
   106:  3:0,2:1:1:2
   107:  3:0,2:1:2:1
   108:  3:0,2:2:1:1
   109:  0,2:1:1:2:3
   110:  0,2:1:1:3:2
   111:  0,2:1:2:1:3
   112:  0,2:1:2:3:1
   113:  0,2:1:3:1:2
   114:  0,2:1:3:2:1
   115:  0,2:2:1:1:3
   116:  0,2:2:1:3:1
   117:  0,2:2:3:1:1
   118:  0,2:3:1:1:2
   119:  0,2:3:1:2:1
   120:  0,2:3:2:1:1
   121:  2:2:3:0:1,3
   122:  2:2:3:1,3:0
   123:  2:2:0:3:1,3
   124:  2:2:0:1,3:3
   125:  2:2:1,3:3:0
   126:  2:2:1,3:0:3
   127:  2:3:2:0:1,3
   128:  2:3:2:1,3:0
   129:  2:3:0:2:1,3
   130:  2:3:0:1,3:2
   131:  2:3:1,3:2:0
   132:  2:3:1,3:0:2
   133:  2:0:2:3:1,3
   134:  2:0:2:1,3:3
   135:  2:0:3:2:1,3
   136:  2:0:3:1,3:2
   137:  2:0:1,3:2:3
   138:  2:0:1,3:3:2
   139:  2:1,3:2:3:0
   140:  2:1,3:2:0:3
   141:  2:1,3:3:2:0
   142:  2:1,3:3:0:2
   143:  2:1,3:0:2:3
   144:  2:1,3:0:3:2
   145:  3:2:2:0:1,3
   146:  3:2:2:1,3:0
   147:  3:2:0:2:1,3
   148:  3:2:0:1,3:2
   149:  3:2:1,3:2:0
   150:  3:2:1,3:0:2
   151:  3:0:2:2:1,3
   152:  3:0:2:1,3:2
   153:  3:0:1,3:2:2
   154:  3:1,3:2:2:0
   155:  3:1,3:2:0:2
   156:  3:1,3:0:2:2
   157:  0:2:2:3:1,3
   158:  0:2:2:1,3:3
   159:  0:2:3:2:1,3
   160:  0:2:3:1,3:2
   161:  0:2:1,3:2:3
   162:  0:2:1,3:3:2
   163:  0:3:2:2:1,3
   164:  0:3:2:1,3:2
   165:  0:3:1,3:2:2
   166:  0:1,3:2:2:3
   167:  0:1,3:2:3:2
   168:  0:1,3:3:2:2
   169:  1,3:2:2:3:0
   170:  1,3:2:2:0:3
   171:  1,3:2:3:2:0
   172:  1,3:2:3:0:2
   173:  1,3:2:0:2:3
   174:  1,3:2:0:3:2
   175:  1,3:3:2:2:0
   176:  1,3:3:2:0:2
   177:  1,3:3:0:2:2
   178:  1,3:0:2:2:3
   179:  1,3:0:2:3:2
   180:  1,3:0:3:2:2
   181:  3:3:0:1:0,2
   182:  3:3:0:0,2:1
   183:  3:3:1:0:0,2
   184:  3:3:1:0,2:0
   185:  3:3:0,2:0:1
   186:  3:3:0,2:1:0
   187:  3:0:3:1:0,2
   188:  3:0:3:0,2:1
   189:  3:0:1:3:0,2
   190:  3:0:1:0,2:3
   191:  3:0:0,2:3:1
   192:  3:0:0,2:1:3
   193:  3:1:3:0:0,2
   194:  3:1:3:0,2:0
   195:  3:1:0:3:0,2
   196:  3:1:0:0,2:3
   197:  3:1:0,2:3:0
   198:  3:1:0,2:0:3
   199:  3:0,2:3:0:1
   200:  3:0,2:3:1:0
   201:  3:0,2:0:3:1
   202:  3:0,2:0:1:3
   203:  3:0,2:1:3:0
   204:  3:0,2:1:0:3
   205:  0:3:3:1:0,2
   206:  0:3:3:0,2:1
   207:  0:3:1:3:0,2
   208:  0:3:1:0,2:3
   209:  0:3:0,2:3:1
   210:  0:3:0,2:1:3
   211:  0:1:3:3:0,2
   212:  0:1:3:0,2:3
   213:  0:1:0,2:3:3
   214:  0:0,2:3:3:1
   215:  0:0,2:3:1:3
   216:  0:0,2:1:3:3
   217:  1:3:3:0:0,2
   218:  1:3:3:0,2:0
   219:  1:3:0:3:0,2
   220:  1:3:0:0,2:3
   221:  1:3:0,2:3:0
   222:  1:3:0,2:0:3
   223:  1:0:3:3:0,2
   224:  1:0:3:0,2:3
   225:  1:0:0,2:3:3
   226:  1:0,2:3:3:0
   227:  1:0,2:3:0:3
   228:  1:0,2:0:3:3
   229:  0,2:3:3:0:1
   230:  0,2:3:3:1:0
   231:  0,2:3:0:3:1
   232:  0,2:3:0:1:3
   233:  0,2:3:1:3:0
   234:  0,2:3:1:0:3
   235:  0,2:0:3:3:1
   236:  0,2:0:3:1:3
   237:  0,2:0:1:3:3
   238:  0,2:1:3:3:0
   239:  0,2:1:3:0:3
   240:  0,2:1:0:3:3
   241:  0:0:3:2:1,3
   242:  0:0:3:1,3:2
   243:  0:0:2:3:1,3
   244:  0:0:2:1,3:3
   245:  0:0:1,3:3:2
   246:  0:0:1,3:2:3
   247:  0:3:0:2:1,3
   248:  0:3:0:1,3:2
   249:  0:3:2:0:1,3
   250:  0:3:2:1,3:0
   251:  0:3:1,3:0:2
   252:  0:3:1,3:2:0
   253:  0:2:0:3:1,3
   254:  0:2:0:1,3:3
   255:  0:2:3:0:1,3
   256:  0:2:3:1,3:0
   257:  0:2:1,3:0:3
   258:  0:2:1,3:3:0
   259:  0:1,3:0:3:2
   260:  0:1,3:0:2:3
   261:  0:1,3:3:0:2
   262:  0:1,3:3:2:0
   263:  0:1,3:2:0:3
   264:  0:1,3:2:3:0
   265:  3:0:0:2:1,3
   266:  3:0:0:1,3:2
   267:  3:0:2:0:1,3
   268:  3:0:2:1,3:0
   269:  3:0:1,3:0:2
   270:  3:0:1,3:2:0
   271:  3:2:0:0:1,3
   272:  3:2:0:1,3:0
   273:  3:2:1,3:0:0
   274:  3:1,3:0:0:2
   275:  3:1,3:0:2:0
   276:  3:1,3:2:0:0
   277:  2:0:0:3:1,3
   278:  2:0:0:1,3:3
   279:  2:0:3:0:1,3
   280:  2:0:3:1,3:0
   281:  2:0:1,3:0:3
   282:  2:0:1,3:3:0
   283:  2:3:0:0:1,3
   284:  2:3:0:1,3:0
   285:  2:3:1,3:0:0
   286:  2:1,3:0:0:3
   287:  2:1,3:0:3:0
   288:  2:1,3:3:0:0
   289:  1,3:0:0:3:2
   290:  1,3:0:0:2:3
   291:  1,3:0:3:0:2
   292:  1,3:0:3:2:0
   293:  1,3:0:2:0:3
   294:  1,3:0:2:3:0
   295:  1,3:3:0:0:2
   296:  1,3:3:0:2:0
   297:  1,3:3:2:0:0
   298:  1,3:2:0:0:3
   299:  1,3:2:0:3:0
   300:  1,3:2:3:0:0
   301:  1:1:0:3:0,2
   302:  1:1:0:0,2:3
   303:  1:1:3:0:0,2
   304:  1:1:3:0,2:0
   305:  1:1:0,2:0:3
   306:  1:1:0,2:3:0
   307:  1:0:1:3:0,2
   308:  1:0:1:0,2:3
   309:  1:0:3:1:0,2
   310:  1:0:3:0,2:1
   311:  1:0:0,2:1:3
   312:  1:0:0,2:3:1
   313:  1:3:1:0:0,2
   314:  1:3:1:0,2:0
   315:  1:3:0:1:0,2
   316:  1:3:0:0,2:1
   317:  1:3:0,2:1:0
   318:  1:3:0,2:0:1
   319:  1:0,2:1:0:3
   320:  1:0,2:1:3:0
   321:  1:0,2:0:1:3
   322:  1:0,2:0:3:1
   323:  1:0,2:3:1:0
   324:  1:0,2:3:0:1
   325:  0:1:1:3:0,2
   326:  0:1:1:0,2:3
   327:  0:1:3:1:0,2
   328:  0:1:3:0,2:1
   329:  0:1:0,2:1:3
   330:  0:1:0,2:3:1
   331:  0:3:1:1:0,2
   332:  0:3:1:0,2:1
   333:  0:3:0,2:1:1
   334:  0:0,2:1:1:3
   335:  0:0,2:1:3:1
   336:  0:0,2:3:1:1
   337:  3:1:1:0:0,2
   338:  3:1:1:0,2:0
   339:  3:1:0:1:0,2
   340:  3:1:0:0,2:1
   341:  3:1:0,2:1:0
   342:  3:1:0,2:0:1
   343:  3:0:1:1:0,2
   344:  3:0:1:0,2:1
   345:  3:0:0,2:1:1
   346:  3:0,2:1:1:0
   347:  3:0,2:1:0:1
   348:  3:0,2:0:1:1
   349:  0,2:1:1:0:3
   350:  0,2:1:1:3:0
   351:  0,2:1:0:1:3
   352:  0,2:1:0:3:1
   353:  0,2:1:3:1:0
   354:  0,2:1:3:0:1
   355:  0,2:0:1:1:3
   356:  0,2:0:1:3:1
   357:  0,2:0:3:1:1
   358:  0,2:3:1:1:0
   359:  0,2:3:1:0:1
   360:  0,2:3:0:1:1
   361:  2:2:1:0:1,3
   362:  2:2:1:1,3:0
   363:  2:2:0:1:1,3
   364:  2:2:0:1,3:1
   365:  2:2:1,3:1:0
   366:  2:2:1,3:0:1
   367:  2:1:2:0:1,3
   368:  2:1:2:1,3:0
   369:  2:1:0:2:1,3
   370:  2:1:0:1,3:2
   371:  2:1:1,3:2:0
   372:  2:1:1,3:0:2
   373:  2:0:2:1:1,3
   374:  2:0:2:1,3:1
   375:  2:0:1:2:1,3
   376:  2:0:1:1,3:2
   377:  2:0:1,3:2:1
   378:  2:0:1,3:1:2
   379:  2:1,3:2:1:0
   380:  2:1,3:2:0:1
   381:  2:1,3:1:2:0
   382:  2:1,3:1:0:2
   383:  2:1,3:0:2:1
   384:  2:1,3:0:1:2
   385:  1:2:2:0:1,3
   386:  1:2:2:1,3:0
   387:  1:2:0:2:1,3
   388:  1:2:0:1,3:2
   389:  1:2:1,3:2:0
   390:  1:2:1,3:0:2
   391:  1:0:2:2:1,3
   392:  1:0:2:1,3:2
   393:  1:0:1,3:2:2
   394:  1:1,3:2:2:0
   395:  1:1,3:2:0:2
   396:  1:1,3:0:2:2
   397:  0:2:2:1:1,3
   398:  0:2:2:1,3:1
   399:  0:2:1:2:1,3
   400:  0:2:1:1,3:2
   401:  0:2:1,3:2:1
   402:  0:2:1,3:1:2
   403:  0:1:2:2:1,3
   404:  0:1:2:1,3:2
   405:  0:1:1,3:2:2
   406:  0:1,3:2:2:1
   407:  0:1,3:2:1:2
   408:  0:1,3:1:2:2
   409:  1,3:2:2:1:0
   410:  1,3:2:2:0:1
   411:  1,3:2:1:2:0
   412:  1,3:2:1:0:2
   413:  1,3:2:0:2:1
   414:  1,3:2:0:1:2
   415:  1,3:1:2:2:0
   416:  1,3:1:2:0:2
   417:  1,3:1:0:2:2
   418:  1,3:0:2:2:1
   419:  1,3:0:2:1:2
   420:  1,3:0:1:2:2
   421:  3:3:2:1:0,2
   422:  3:3:2:0,2:1
   423:  3:3:1:2:0,2
   424:  3:3:1:0,2:2
   425:  3:3:0,2:2:1
   426:  3:3:0,2:1:2
   427:  3:2:3:1:0,2
   428:  3:2:3:0,2:1
   429:  3:2:1:3:0,2
   430:  3:2:1:0,2:3
   431:  3:2:0,2:3:1
   432:  3:2:0,2:1:3
   433:  3:1:3:2:0,2
   434:  3:1:3:0,2:2
   435:  3:1:2:3:0,2
   436:  3:1:2:0,2:3
   437:  3:1:0,2:3:2
   438:  3:1:0,2:2:3
   439:  3:0,2:3:2:1
   440:  3:0,2:3:1:2
   441:  3:0,2:2:3:1
   442:  3:0,2:2:1:3
   443:  3:0,2:1:3:2
   444:  3:0,2:1:2:3
   445:  2:3:3:1:0,2
   446:  2:3:3:0,2:1
   447:  2:3:1:3:0,2
   448:  2:3:1:0,2:3
   449:  2:3:0,2:3:1
   450:  2:3:0,2:1:3
   451:  2:1:3:3:0,2
   452:  2:1:3:0,2:3
   453:  2:1:0,2:3:3
   454:  2:0,2:3:3:1
   455:  2:0,2:3:1:3
   456:  2:0,2:1:3:3
   457:  1:3:3:2:0,2
   458:  1:3:3:0,2:2
   459:  1:3:2:3:0,2
   460:  1:3:2:0,2:3
   461:  1:3:0,2:3:2
   462:  1:3:0,2:2:3
   463:  1:2:3:3:0,2
   464:  1:2:3:0,2:3
   465:  1:2:0,2:3:3
   466:  1:0,2:3:3:2
   467:  1:0,2:3:2:3
   468:  1:0,2:2:3:3
   469:  0,2:3:3:2:1
   470:  0,2:3:3:1:2
   471:  0,2:3:2:3:1
   472:  0,2:3:2:1:3
   473:  0,2:3:1:3:2
   474:  0,2:3:1:2:3
   475:  0,2:2:3:3:1
   476:  0,2:2:3:1:3
   477:  0,2:2:1:3:3
   478:  0,2:1:3:3:2
   479:  0,2:1:3:2:3
   480:  0,2:1:2:3:3
family= 4 1 0 0 new D4h genus #    24 is 0:0:1:2:2,3
     1:  0:0:1:2:2,3
     2:  0:0:1:2,3:2
     3:  0:0:2:1:2,3
     4:  0:0:2:2,3:1
     5:  0:0:2,3:1:2
     6:  0:0:2,3:2:1
     7:  0:1:0:2:2,3
     8:  0:1:0:2,3:2
     9:  0:1:2:0:2,3
    10:  0:1:2:2,3:0
    11:  0:1:2,3:0:2
    12:  0:1:2,3:2:0
    13:  0:2:0:1:2,3
    14:  0:2:0:2,3:1
    15:  0:2:1:0:2,3
    16:  0:2:1:2,3:0
    17:  0:2:2,3:0:1
    18:  0:2:2,3:1:0
    19:  0:2,3:0:1:2
    20:  0:2,3:0:2:1
    21:  0:2,3:1:0:2
    22:  0:2,3:1:2:0
    23:  0:2,3:2:0:1
    24:  0:2,3:2:1:0
    25:  1:0:0:2:2,3
    26:  1:0:0:2,3:2
    27:  1:0:2:0:2,3
    28:  1:0:2:2,3:0
    29:  1:0:2,3:0:2
    30:  1:0:2,3:2:0
    31:  1:2:0:0:2,3
    32:  1:2:0:2,3:0
    33:  1:2:2,3:0:0
    34:  1:2,3:0:0:2
    35:  1:2,3:0:2:0
    36:  1:2,3:2:0:0
    37:  2:0:0:1:2,3
    38:  2:0:0:2,3:1
    39:  2:0:1:0:2,3
    40:  2:0:1:2,3:0
    41:  2:0:2,3:0:1
    42:  2:0:2,3:1:0
    43:  2:1:0:0:2,3
    44:  2:1:0:2,3:0
    45:  2:1:2,3:0:0
    46:  2:2,3:0:0:1
    47:  2:2,3:0:1:0
    48:  2:2,3:1:0:0
    49:  2,3:0:0:1:2
    50:  2,3:0:0:2:1
    51:  2,3:0:1:0:2
    52:  2,3:0:1:2:0
    53:  2,3:0:2:0:1
    54:  2,3:0:2:1:0
    55:  2,3:1:0:0:2
    56:  2,3:1:0:2:0
    57:  2,3:1:2:0:0
    58:  2,3:2:0:0:1
    59:  2,3:2:0:1:0
    60:  2,3:2:1:0:0
    61:  1:1:2:3:0,3
    62:  1:1:2:0,3:3
    63:  1:1:3:2:0,3
    64:  1:1:3:0,3:2
    65:  1:1:0,3:2:3
    66:  1:1:0,3:3:2
    67:  1:2:1:3:0,3
    68:  1:2:1:0,3:3
    69:  1:2:3:1:0,3
    70:  1:2:3:0,3:1
    71:  1:2:0,3:1:3
    72:  1:2:0,3:3:1
    73:  1:3:1:2:0,3
    74:  1:3:1:0,3:2
    75:  1:3:2:1:0,3
    76:  1:3:2:0,3:1
    77:  1:3:0,3:1:2
    78:  1:3:0,3:2:1
    79:  1:0,3:1:2:3
    80:  1:0,3:1:3:2
    81:  1:0,3:2:1:3
    82:  1:0,3:2:3:1
    83:  1:0,3:3:1:2
    84:  1:0,3:3:2:1
    85:  2:1:1:3:0,3
    86:  2:1:1:0,3:3
    87:  2:1:3:1:0,3
    88:  2:1:3:0,3:1
    89:  2:1:0,3:1:3
    90:  2:1:0,3:3:1
    91:  2:3:1:1:0,3
    92:  2:3:1:0,3:1
    93:  2:3:0,3:1:1
    94:  2:0,3:1:1:3
    95:  2:0,3:1:3:1
    96:  2:0,3:3:1:1
    97:  3:1:1:2:0,3
    98:  3:1:1:0,3:2
    99:  3:1:2:1:0,3
   100:  3:1:2:0,3:1
   101:  3:1:0,3:1:2
   102:  3:1:0,3:2:1
   103:  3:2:1:1:0,3
   104:  3:2:1:0,3:1
   105:  3:2:0,3:1:1
   106:  3:0,3:1:1:2
   107:  3:0,3:1:2:1
   108:  3:0,3:2:1:1
   109:  0,3:1:1:2:3
   110:  0,3:1:1:3:2
   111:  0,3:1:2:1:3
   112:  0,3:1:2:3:1
   113:  0,3:1:3:1:2
   114:  0,3:1:3:2:1
   115:  0,3:2:1:1:3
   116:  0,3:2:1:3:1
   117:  0,3:2:3:1:1
   118:  0,3:3:1:1:2
   119:  0,3:3:1:2:1
   120:  0,3:3:2:1:1
   121:  2:2:3:0:0,1
   122:  2:2:3:0,1:0
   123:  2:2:0:3:0,1
   124:  2:2:0:0,1:3
   125:  2:2:0,1:3:0
   126:  2:2:0,1:0:3
   127:  2:3:2:0:0,1
   128:  2:3:2:0,1:0
   129:  2:3:0:2:0,1
   130:  2:3:0:0,1:2
   131:  2:3:0,1:2:0
   132:  2:3:0,1:0:2
   133:  2:0:2:3:0,1
   134:  2:0:2:0,1:3
   135:  2:0:3:2:0,1
   136:  2:0:3:0,1:2
   137:  2:0:0,1:2:3
   138:  2:0:0,1:3:2
   139:  2:0,1:2:3:0
   140:  2:0,1:2:0:3
   141:  2:0,1:3:2:0
   142:  2:0,1:3:0:2
   143:  2:0,1:0:2:3
   144:  2:0,1:0:3:2
   145:  3:2:2:0:0,1
   146:  3:2:2:0,1:0
   147:  3:2:0:2:0,1
   148:  3:2:0:0,1:2
   149:  3:2:0,1:2:0
   150:  3:2:0,1:0:2
   151:  3:0:2:2:0,1
   152:  3:0:2:0,1:2
   153:  3:0:0,1:2:2
   154:  3:0,1:2:2:0
   155:  3:0,1:2:0:2
   156:  3:0,1:0:2:2
   157:  0:2:2:3:0,1
   158:  0:2:2:0,1:3
   159:  0:2:3:2:0,1
   160:  0:2:3:0,1:2
   161:  0:2:0,1:2:3
   162:  0:2:0,1:3:2
   163:  0:3:2:2:0,1
   164:  0:3:2:0,1:2
   165:  0:3:0,1:2:2
   166:  0:0,1:2:2:3
   167:  0:0,1:2:3:2
   168:  0:0,1:3:2:2
   169:  0,1:2:2:3:0
   170:  0,1:2:2:0:3
   171:  0,1:2:3:2:0
   172:  0,1:2:3:0:2
   173:  0,1:2:0:2:3
   174:  0,1:2:0:3:2
   175:  0,1:3:2:2:0
   176:  0,1:3:2:0:2
   177:  0,1:3:0:2:2
   178:  0,1:0:2:2:3
   179:  0,1:0:2:3:2
   180:  0,1:0:3:2:2
   181:  3:3:0:1:1,2
   182:  3:3:0:1,2:1
   183:  3:3:1:0:1,2
   184:  3:3:1:1,2:0
   185:  3:3:1,2:0:1
   186:  3:3:1,2:1:0
   187:  3:0:3:1:1,2
   188:  3:0:3:1,2:1
   189:  3:0:1:3:1,2
   190:  3:0:1:1,2:3
   191:  3:0:1,2:3:1
   192:  3:0:1,2:1:3
   193:  3:1:3:0:1,2
   194:  3:1:3:1,2:0
   195:  3:1:0:3:1,2
   196:  3:1:0:1,2:3
   197:  3:1:1,2:3:0
   198:  3:1:1,2:0:3
   199:  3:1,2:3:0:1
   200:  3:1,2:3:1:0
   201:  3:1,2:0:3:1
   202:  3:1,2:0:1:3
   203:  3:1,2:1:3:0
   204:  3:1,2:1:0:3
   205:  0:3:3:1:1,2
   206:  0:3:3:1,2:1
   207:  0:3:1:3:1,2
   208:  0:3:1:1,2:3
   209:  0:3:1,2:3:1
   210:  0:3:1,2:1:3
   211:  0:1:3:3:1,2
   212:  0:1:3:1,2:3
   213:  0:1:1,2:3:3
   214:  0:1,2:3:3:1
   215:  0:1,2:3:1:3
   216:  0:1,2:1:3:3
   217:  1:3:3:0:1,2
   218:  1:3:3:1,2:0
   219:  1:3:0:3:1,2
   220:  1:3:0:1,2:3
   221:  1:3:1,2:3:0
   222:  1:3:1,2:0:3
   223:  1:0:3:3:1,2
   224:  1:0:3:1,2:3
   225:  1:0:1,2:3:3
   226:  1:1,2:3:3:0
   227:  1:1,2:3:0:3
   228:  1:1,2:0:3:3
   229:  1,2:3:3:0:1
   230:  1,2:3:3:1:0
   231:  1,2:3:0:3:1
   232:  1,2:3:0:1:3
   233:  1,2:3:1:3:0
   234:  1,2:3:1:0:3
   235:  1,2:0:3:3:1
   236:  1,2:0:3:1:3
   237:  1,2:0:1:3:3
   238:  1,2:1:3:3:0
   239:  1,2:1:3:0:3
   240:  1,2:1:0:3:3
   241:  0:0:3:2:1,2
   242:  0:0:3:1,2:2
   243:  0:0:2:3:1,2
   244:  0:0:2:1,2:3
   245:  0:0:1,2:3:2
   246:  0:0:1,2:2:3
   247:  0:3:0:2:1,2
   248:  0:3:0:1,2:2
   249:  0:3:2:0:1,2
   250:  0:3:2:1,2:0
   251:  0:3:1,2:0:2
   252:  0:3:1,2:2:0
   253:  0:2:0:3:1,2
   254:  0:2:0:1,2:3
   255:  0:2:3:0:1,2
   256:  0:2:3:1,2:0
   257:  0:2:1,2:0:3
   258:  0:2:1,2:3:0
   259:  0:1,2:0:3:2
   260:  0:1,2:0:2:3
   261:  0:1,2:3:0:2
   262:  0:1,2:3:2:0
   263:  0:1,2:2:0:3
   264:  0:1,2:2:3:0
   265:  3:0:0:2:1,2
   266:  3:0:0:1,2:2
   267:  3:0:2:0:1,2
   268:  3:0:2:1,2:0
   269:  3:0:1,2:0:2
   270:  3:0:1,2:2:0
   271:  3:2:0:0:1,2
   272:  3:2:0:1,2:0
   273:  3:2:1,2:0:0
   274:  3:1,2:0:0:2
   275:  3:1,2:0:2:0
   276:  3:1,2:2:0:0
   277:  2:0:0:3:1,2
   278:  2:0:0:1,2:3
   279:  2:0:3:0:1,2
   280:  2:0:3:1,2:0
   281:  2:0:1,2:0:3
   282:  2:0:1,2:3:0
   283:  2:3:0:0:1,2
   284:  2:3:0:1,2:0
   285:  2:3:1,2:0:0
   286:  2:1,2:0:0:3
   287:  2:1,2:0:3:0
   288:  2:1,2:3:0:0
   289:  1,2:0:0:3:2
   290:  1,2:0:0:2:3
   291:  1,2:0:3:0:2
   292:  1,2:0:3:2:0
   293:  1,2:0:2:0:3
   294:  1,2:0:2:3:0
   295:  1,2:3:0:0:2
   296:  1,2:3:0:2:0
   297:  1,2:3:2:0:0
   298:  1,2:2:0:0:3
   299:  1,2:2:0:3:0
   300:  1,2:2:3:0:0
   301:  1:1:0:3:2,3
   302:  1:1:0:2,3:3
   303:  1:1:3:0:2,3
   304:  1:1:3:2,3:0
   305:  1:1:2,3:0:3
   306:  1:1:2,3:3:0
   307:  1:0:1:3:2,3
   308:  1:0:1:2,3:3
   309:  1:0:3:1:2,3
   310:  1:0:3:2,3:1
   311:  1:0:2,3:1:3
   312:  1:0:2,3:3:1
   313:  1:3:1:0:2,3
   314:  1:3:1:2,3:0
   315:  1:3:0:1:2,3
   316:  1:3:0:2,3:1
   317:  1:3:2,3:1:0
   318:  1:3:2,3:0:1
   319:  1:2,3:1:0:3
   320:  1:2,3:1:3:0
   321:  1:2,3:0:1:3
   322:  1:2,3:0:3:1
   323:  1:2,3:3:1:0
   324:  1:2,3:3:0:1
   325:  0:1:1:3:2,3
   326:  0:1:1:2,3:3
   327:  0:1:3:1:2,3
   328:  0:1:3:2,3:1
   329:  0:1:2,3:1:3
   330:  0:1:2,3:3:1
   331:  0:3:1:1:2,3
   332:  0:3:1:2,3:1
   333:  0:3:2,3:1:1
   334:  0:2,3:1:1:3
   335:  0:2,3:1:3:1
   336:  0:2,3:3:1:1
   337:  3:1:1:0:2,3
   338:  3:1:1:2,3:0
   339:  3:1:0:1:2,3
   340:  3:1:0:2,3:1
   341:  3:1:2,3:1:0
   342:  3:1:2,3:0:1
   343:  3:0:1:1:2,3
   344:  3:0:1:2,3:1
   345:  3:0:2,3:1:1
   346:  3:2,3:1:1:0
   347:  3:2,3:1:0:1
   348:  3:2,3:0:1:1
   349:  2,3:1:1:0:3
   350:  2,3:1:1:3:0
   351:  2,3:1:0:1:3
   352:  2,3:1:0:3:1
   353:  2,3:1:3:1:0
   354:  2,3:1:3:0:1
   355:  2,3:0:1:1:3
   356:  2,3:0:1:3:1
   357:  2,3:0:3:1:1
   358:  2,3:3:1:1:0
   359:  2,3:3:1:0:1
   360:  2,3:3:0:1:1
   361:  2:2:1:0:0,3
   362:  2:2:1:0,3:0
   363:  2:2:0:1:0,3
   364:  2:2:0:0,3:1
   365:  2:2:0,3:1:0
   366:  2:2:0,3:0:1
   367:  2:1:2:0:0,3
   368:  2:1:2:0,3:0
   369:  2:1:0:2:0,3
   370:  2:1:0:0,3:2
   371:  2:1:0,3:2:0
   372:  2:1:0,3:0:2
   373:  2:0:2:1:0,3
   374:  2:0:2:0,3:1
   375:  2:0:1:2:0,3
   376:  2:0:1:0,3:2
   377:  2:0:0,3:2:1
   378:  2:0:0,3:1:2
   379:  2:0,3:2:1:0
   380:  2:0,3:2:0:1
   381:  2:0,3:1:2:0
   382:  2:0,3:1:0:2
   383:  2:0,3:0:2:1
   384:  2:0,3:0:1:2
   385:  1:2:2:0:0,3
   386:  1:2:2:0,3:0
   387:  1:2:0:2:0,3
   388:  1:2:0:0,3:2
   389:  1:2:0,3:2:0
   390:  1:2:0,3:0:2
   391:  1:0:2:2:0,3
   392:  1:0:2:0,3:2
   393:  1:0:0,3:2:2
   394:  1:0,3:2:2:0
   395:  1:0,3:2:0:2
   396:  1:0,3:0:2:2
   397:  0:2:2:1:0,3
   398:  0:2:2:0,3:1
   399:  0:2:1:2:0,3
   400:  0:2:1:0,3:2
   401:  0:2:0,3:2:1
   402:  0:2:0,3:1:2
   403:  0:1:2:2:0,3
   404:  0:1:2:0,3:2
   405:  0:1:0,3:2:2
   406:  0:0,3:2:2:1
   407:  0:0,3:2:1:2
   408:  0:0,3:1:2:2
   409:  0,3:2:2:1:0
   410:  0,3:2:2:0:1
   411:  0,3:2:1:2:0
   412:  0,3:2:1:0:2
   413:  0,3:2:0:2:1
   414:  0,3:2:0:1:2
   415:  0,3:1:2:2:0
   416:  0,3:1:2:0:2
   417:  0,3:1:0:2:2
   418:  0,3:0:2:2:1
   419:  0,3:0:2:1:2
   420:  0,3:0:1:2:2
   421:  3:3:2:1:0,1
   422:  3:3:2:0,1:1
   423:  3:3:1:2:0,1
   424:  3:3:1:0,1:2
   425:  3:3:0,1:2:1
   426:  3:3:0,1:1:2
   427:  3:2:3:1:0,1
   428:  3:2:3:0,1:1
   429:  3:2:1:3:0,1
   430:  3:2:1:0,1:3
   431:  3:2:0,1:3:1
   432:  3:2:0,1:1:3
   433:  3:1:3:2:0,1
   434:  3:1:3:0,1:2
   435:  3:1:2:3:0,1
   436:  3:1:2:0,1:3
   437:  3:1:0,1:3:2
   438:  3:1:0,1:2:3
   439:  3:0,1:3:2:1
   440:  3:0,1:3:1:2
   441:  3:0,1:2:3:1
   442:  3:0,1:2:1:3
   443:  3:0,1:1:3:2
   444:  3:0,1:1:2:3
   445:  2:3:3:1:0,1
   446:  2:3:3:0,1:1
   447:  2:3:1:3:0,1
   448:  2:3:1:0,1:3
   449:  2:3:0,1:3:1
   450:  2:3:0,1:1:3
   451:  2:1:3:3:0,1
   452:  2:1:3:0,1:3
   453:  2:1:0,1:3:3
   454:  2:0,1:3:3:1
   455:  2:0,1:3:1:3
   456:  2:0,1:1:3:3
   457:  1:3:3:2:0,1
   458:  1:3:3:0,1:2
   459:  1:3:2:3:0,1
   460:  1:3:2:0,1:3
   461:  1:3:0,1:3:2
   462:  1:3:0,1:2:3
   463:  1:2:3:3:0,1
   464:  1:2:3:0,1:3
   465:  1:2:0,1:3:3
   466:  1:0,1:3:3:2
   467:  1:0,1:3:2:3
   468:  1:0,1:2:3:3
   469:  0,1:3:3:2:1
   470:  0,1:3:3:1:2
   471:  0,1:3:2:3:1
   472:  0,1:3:2:1:3
   473:  0,1:3:1:3:2
   474:  0,1:3:1:2:3
   475:  0,1:2:3:3:1
   476:  0,1:2:3:1:3
   477:  0,1:2:1:3:3
   478:  0,1:1:3:3:2
   479:  0,1:1:3:2:3
   480:  0,1:1:2:3:3
family= 4 1 0 0 new D4h genus #    25 is 0:0:1:3:0,1
     1:  0:0:1:3:0,1
     2:  0:0:1:0,1:3
     3:  0:0:3:1:0,1
     4:  0:0:3:0,1:1
     5:  0:0:0,1:1:3
     6:  0:0:0,1:3:1
     7:  0:1:0:3:0,1
     8:  0:1:0:0,1:3
     9:  0:1:3:0:0,1
    10:  0:1:3:0,1:0
    11:  0:1:0,1:0:3
    12:  0:1:0,1:3:0
    13:  0:3:0:1:0,1
    14:  0:3:0:0,1:1
    15:  0:3:1:0:0,1
    16:  0:3:1:0,1:0
    17:  0:3:0,1:0:1
    18:  0:3:0,1:1:0
    19:  0:0,1:0:1:3
    20:  0:0,1:0:3:1
    21:  0:0,1:1:0:3
    22:  0:0,1:1:3:0
    23:  0:0,1:3:0:1
    24:  0:0,1:3:1:0
    25:  1:0:0:3:0,1
    26:  1:0:0:0,1:3
    27:  1:0:3:0:0,1
    28:  1:0:3:0,1:0
    29:  1:0:0,1:0:3
    30:  1:0:0,1:3:0
    31:  1:3:0:0:0,1
    32:  1:3:0:0,1:0
    33:  1:3:0,1:0:0
    34:  1:0,1:0:0:3
    35:  1:0,1:0:3:0
    36:  1:0,1:3:0:0
    37:  3:0:0:1:0,1
    38:  3:0:0:0,1:1
    39:  3:0:1:0:0,1
    40:  3:0:1:0,1:0
    41:  3:0:0,1:0:1
    42:  3:0:0,1:1:0
    43:  3:1:0:0:0,1
    44:  3:1:0:0,1:0
    45:  3:1:0,1:0:0
    46:  3:0,1:0:0:1
    47:  3:0,1:0:1:0
    48:  3:0,1:1:0:0
    49:  0,1:0:0:1:3
    50:  0,1:0:0:3:1
    51:  0,1:0:1:0:3
    52:  0,1:0:1:3:0
    53:  0,1:0:3:0:1
    54:  0,1:0:3:1:0
    55:  0,1:1:0:0:3
    56:  0,1:1:0:3:0
    57:  0,1:1:3:0:0
    58:  0,1:3:0:0:1
    59:  0,1:3:0:1:0
    60:  0,1:3:1:0:0
    61:  1:1:2:0:1,2
    62:  1:1:2:1,2:0
    63:  1:1:0:2:1,2
    64:  1:1:0:1,2:2
    65:  1:1:1,2:2:0
    66:  1:1:1,2:0:2
    67:  1:2:1:0:1,2
    68:  1:2:1:1,2:0
    69:  1:2:0:1:1,2
    70:  1:2:0:1,2:1
    71:  1:2:1,2:1:0
    72:  1:2:1,2:0:1
    73:  1:0:1:2:1,2
    74:  1:0:1:1,2:2
    75:  1:0:2:1:1,2
    76:  1:0:2:1,2:1
    77:  1:0:1,2:1:2
    78:  1:0:1,2:2:1
    79:  1:1,2:1:2:0
    80:  1:1,2:1:0:2
    81:  1:1,2:2:1:0
    82:  1:1,2:2:0:1
    83:  1:1,2:0:1:2
    84:  1:1,2:0:2:1
    85:  2:1:1:0:1,2
    86:  2:1:1:1,2:0
    87:  2:1:0:1:1,2
    88:  2:1:0:1,2:1
    89:  2:1:1,2:1:0
    90:  2:1:1,2:0:1
    91:  2:0:1:1:1,2
    92:  2:0:1:1,2:1
    93:  2:0:1,2:1:1
    94:  2:1,2:1:1:0
    95:  2:1,2:1:0:1
    96:  2:1,2:0:1:1
    97:  0:1:1:2:1,2
    98:  0:1:1:1,2:2
    99:  0:1:2:1:1,2
   100:  0:1:2:1,2:1
   101:  0:1:1,2:1:2
   102:  0:1:1,2:2:1
   103:  0:2:1:1:1,2
   104:  0:2:1:1,2:1
   105:  0:2:1,2:1:1
   106:  0:1,2:1:1:2
   107:  0:1,2:1:2:1
   108:  0:1,2:2:1:1
   109:  1,2:1:1:2:0
   110:  1,2:1:1:0:2
   111:  1,2:1:2:1:0
   112:  1,2:1:2:0:1
   113:  1,2:1:0:1:2
   114:  1,2:1:0:2:1
   115:  1,2:2:1:1:0
   116:  1,2:2:1:0:1
   117:  1,2:2:0:1:1
   118:  1,2:0:1:1:2
   119:  1,2:0:1:2:1
   120:  1,2:0:2:1:1
   121:  2:2:3:1:2,3
   122:  2:2:3:2,3:1
   123:  2:2:1:3:2,3
   124:  2:2:1:2,3:3
   125:  2:2:2,3:3:1
   126:  2:2:2,3:1:3
   127:  2:3:2:1:2,3
   128:  2:3:2:2,3:1
   129:  2:3:1:2:2,3
   130:  2:3:1:2,3:2
   131:  2:3:2,3:2:1
   132:  2:3:2,3:1:2
   133:  2:1:2:3:2,3
   134:  2:1:2:2,3:3
   135:  2:1:3:2:2,3
   136:  2:1:3:2,3:2
   137:  2:1:2,3:2:3
   138:  2:1:2,3:3:2
   139:  2:2,3:2:3:1
   140:  2:2,3:2:1:3
   141:  2:2,3:3:2:1
   142:  2:2,3:3:1:2
   143:  2:2,3:1:2:3
   144:  2:2,3:1:3:2
   145:  3:2:2:1:2,3
   146:  3:2:2:2,3:1
   147:  3:2:1:2:2,3
   148:  3:2:1:2,3:2
   149:  3:2:2,3:2:1
   150:  3:2:2,3:1:2
   151:  3:1:2:2:2,3
   152:  3:1:2:2,3:2
   153:  3:1:2,3:2:2
   154:  3:2,3:2:2:1
   155:  3:2,3:2:1:2
   156:  3:2,3:1:2:2
   157:  1:2:2:3:2,3
   158:  1:2:2:2,3:3
   159:  1:2:3:2:2,3
   160:  1:2:3:2,3:2
   161:  1:2:2,3:2:3
   162:  1:2:2,3:3:2
   163:  1:3:2:2:2,3
   164:  1:3:2:2,3:2
   165:  1:3:2,3:2:2
   166:  1:2,3:2:2:3
   167:  1:2,3:2:3:2
   168:  1:2,3:3:2:2
   169:  2,3:2:2:3:1
   170:  2,3:2:2:1:3
   171:  2,3:2:3:2:1
   172:  2,3:2:3:1:2
   173:  2,3:2:1:2:3
   174:  2,3:2:1:3:2
   175:  2,3:3:2:2:1
   176:  2,3:3:2:1:2
   177:  2,3:3:1:2:2
   178:  2,3:1:2:2:3
   179:  2,3:1:2:3:2
   180:  2,3:1:3:2:2
   181:  3:3:0:2:0,3
   182:  3:3:0:0,3:2
   183:  3:3:2:0:0,3
   184:  3:3:2:0,3:0
   185:  3:3:0,3:0:2
   186:  3:3:0,3:2:0
   187:  3:0:3:2:0,3
   188:  3:0:3:0,3:2
   189:  3:0:2:3:0,3
   190:  3:0:2:0,3:3
   191:  3:0:0,3:3:2
   192:  3:0:0,3:2:3
   193:  3:2:3:0:0,3
   194:  3:2:3:0,3:0
   195:  3:2:0:3:0,3
   196:  3:2:0:0,3:3
   197:  3:2:0,3:3:0
   198:  3:2:0,3:0:3
   199:  3:0,3:3:0:2
   200:  3:0,3:3:2:0
   201:  3:0,3:0:3:2
   202:  3:0,3:0:2:3
   203:  3:0,3:2:3:0
   204:  3:0,3:2:0:3
   205:  0:3:3:2:0,3
   206:  0:3:3:0,3:2
   207:  0:3:2:3:0,3
   208:  0:3:2:0,3:3
   209:  0:3:0,3:3:2
   210:  0:3:0,3:2:3
   211:  0:2:3:3:0,3
   212:  0:2:3:0,3:3
   213:  0:2:0,3:3:3
   214:  0:0,3:3:3:2
   215:  0:0,3:3:2:3
   216:  0:0,3:2:3:3
   217:  2:3:3:0:0,3
   218:  2:3:3:0,3:0
   219:  2:3:0:3:0,3
   220:  2:3:0:0,3:3
   221:  2:3:0,3:3:0
   222:  2:3:0,3:0:3
   223:  2:0:3:3:0,3
   224:  2:0:3:0,3:3
   225:  2:0:0,3:3:3
   226:  2:0,3:3:3:0
   227:  2:0,3:3:0:3
   228:  2:0,3:0:3:3
   229:  0,3:3:3:0:2
   230:  0,3:3:3:2:0
   231:  0,3:3:0:3:2
   232:  0,3:3:0:2:3
   233:  0,3:3:2:3:0
   234:  0,3:3:2:0:3
   235:  0,3:0:3:3:2
   236:  0,3:0:3:2:3
   237:  0,3:0:2:3:3
   238:  0,3:2:3:3:0
   239:  0,3:2:3:0:3
   240:  0,3:2:0:3:3
   241:  0:0:3:1:0,3
   242:  0:0:3:0,3:1
   243:  0:0:1:3:0,3
   244:  0:0:1:0,3:3
   245:  0:0:0,3:3:1
   246:  0:0:0,3:1:3
   247:  0:3:0:1:0,3
   248:  0:3:0:0,3:1
   249:  0:3:1:0:0,3
   250:  0:3:1:0,3:0
   251:  0:3:0,3:0:1
   252:  0:3:0,3:1:0
   253:  0:1:0:3:0,3
   254:  0:1:0:0,3:3
   255:  0:1:3:0:0,3
   256:  0:1:3:0,3:0
   257:  0:1:0,3:0:3
   258:  0:1:0,3:3:0
   259:  0:0,3:0:3:1
   260:  0:0,3:0:1:3
   261:  0:0,3:3:0:1
   262:  0:0,3:3:1:0
   263:  0:0,3:1:0:3
   264:  0:0,3:1:3:0
   265:  3:0:0:1:0,3
   266:  3:0:0:0,3:1
   267:  3:0:1:0:0,3
   268:  3:0:1:0,3:0
   269:  3:0:0,3:0:1
   270:  3:0:0,3:1:0
   271:  3:1:0:0:0,3
   272:  3:1:0:0,3:0
   273:  3:1:0,3:0:0
   274:  3:0,3:0:0:1
   275:  3:0,3:0:1:0
   276:  3:0,3:1:0:0
   277:  1:0:0:3:0,3
   278:  1:0:0:0,3:3
   279:  1:0:3:0:0,3
   280:  1:0:3:0,3:0
   281:  1:0:0,3:0:3
   282:  1:0:0,3:3:0
   283:  1:3:0:0:0,3
   284:  1:3:0:0,3:0
   285:  1:3:0,3:0:0
   286:  1:0,3:0:0:3
   287:  1:0,3:0:3:0
   288:  1:0,3:3:0:0
   289:  0,3:0:0:3:1
   290:  0,3:0:0:1:3
   291:  0,3:0:3:0:1
   292:  0,3:0:3:1:0
   293:  0,3:0:1:0:3
   294:  0,3:0:1:3:0
   295:  0,3:3:0:0:1
   296:  0,3:3:0:1:0
   297:  0,3:3:1:0:0
   298:  0,3:1:0:0:3
   299:  0,3:1:0:3:0
   300:  0,3:1:3:0:0
   301:  1:1:0:2:0,1
   302:  1:1:0:0,1:2
   303:  1:1:2:0:0,1
   304:  1:1:2:0,1:0
   305:  1:1:0,1:0:2
   306:  1:1:0,1:2:0
   307:  1:0:1:2:0,1
   308:  1:0:1:0,1:2
   309:  1:0:2:1:0,1
   310:  1:0:2:0,1:1
   311:  1:0:0,1:1:2
   312:  1:0:0,1:2:1
   313:  1:2:1:0:0,1
   314:  1:2:1:0,1:0
   315:  1:2:0:1:0,1
   316:  1:2:0:0,1:1
   317:  1:2:0,1:1:0
   318:  1:2:0,1:0:1
   319:  1:0,1:1:0:2
   320:  1:0,1:1:2:0
   321:  1:0,1:0:1:2
   322:  1:0,1:0:2:1
   323:  1:0,1:2:1:0
   324:  1:0,1:2:0:1
   325:  0:1:1:2:0,1
   326:  0:1:1:0,1:2
   327:  0:1:2:1:0,1
   328:  0:1:2:0,1:1
   329:  0:1:0,1:1:2
   330:  0:1:0,1:2:1
   331:  0:2:1:1:0,1
   332:  0:2:1:0,1:1
   333:  0:2:0,1:1:1
   334:  0:0,1:1:1:2
   335:  0:0,1:1:2:1
   336:  0:0,1:2:1:1
   337:  2:1:1:0:0,1
   338:  2:1:1:0,1:0
   339:  2:1:0:1:0,1
   340:  2:1:0:0,1:1
   341:  2:1:0,1:1:0
   342:  2:1:0,1:0:1
   343:  2:0:1:1:0,1
   344:  2:0:1:0,1:1
   345:  2:0:0,1:1:1
   346:  2:0,1:1:1:0
   347:  2:0,1:1:0:1
   348:  2:0,1:0:1:1
   349:  0,1:1:1:0:2
   350:  0,1:1:1:2:0
   351:  0,1:1:0:1:2
   352:  0,1:1:0:2:1
   353:  0,1:1:2:1:0
   354:  0,1:1:2:0:1
   355:  0,1:0:1:1:2
   356:  0,1:0:1:2:1
   357:  0,1:0:2:1:1
   358:  0,1:2:1:1:0
   359:  0,1:2:1:0:1
   360:  0,1:2:0:1:1
   361:  2:2:1:3:1,2
   362:  2:2:1:1,2:3
   363:  2:2:3:1:1,2
   364:  2:2:3:1,2:1
   365:  2:2:1,2:1:3
   366:  2:2:1,2:3:1
   367:  2:1:2:3:1,2
   368:  2:1:2:1,2:3
   369:  2:1:3:2:1,2
   370:  2:1:3:1,2:2
   371:  2:1:1,2:2:3
   372:  2:1:1,2:3:2
   373:  2:3:2:1:1,2
   374:  2:3:2:1,2:1
   375:  2:3:1:2:1,2
   376:  2:3:1:1,2:2
   377:  2:3:1,2:2:1
   378:  2:3:1,2:1:2
   379:  2:1,2:2:1:3
   380:  2:1,2:2:3:1
   381:  2:1,2:1:2:3
   382:  2:1,2:1:3:2
   383:  2:1,2:3:2:1
   384:  2:1,2:3:1:2
   385:  1:2:2:3:1,2
   386:  1:2:2:1,2:3
   387:  1:2:3:2:1,2
   388:  1:2:3:1,2:2
   389:  1:2:1,2:2:3
   390:  1:2:1,2:3:2
   391:  1:3:2:2:1,2
   392:  1:3:2:1,2:2
   393:  1:3:1,2:2:2
   394:  1:1,2:2:2:3
   395:  1:1,2:2:3:2
   396:  1:1,2:3:2:2
   397:  3:2:2:1:1,2
   398:  3:2:2:1,2:1
   399:  3:2:1:2:1,2
   400:  3:2:1:1,2:2
   401:  3:2:1,2:2:1
   402:  3:2:1,2:1:2
   403:  3:1:2:2:1,2
   404:  3:1:2:1,2:2
   405:  3:1:1,2:2:2
   406:  3:1,2:2:2:1
   407:  3:1,2:2:1:2
   408:  3:1,2:1:2:2
   409:  1,2:2:2:1:3
   410:  1,2:2:2:3:1
   411:  1,2:2:1:2:3
   412:  1,2:2:1:3:2
   413:  1,2:2:3:2:1
   414:  1,2:2:3:1:2
   415:  1,2:1:2:2:3
   416:  1,2:1:2:3:2
   417:  1,2:1:3:2:2
   418:  1,2:3:2:2:1
   419:  1,2:3:2:1:2
   420:  1,2:3:1:2:2
   421:  3:3:2:0:2,3
   422:  3:3:2:2,3:0
   423:  3:3:0:2:2,3
   424:  3:3:0:2,3:2
   425:  3:3:2,3:2:0
   426:  3:3:2,3:0:2
   427:  3:2:3:0:2,3
   428:  3:2:3:2,3:0
   429:  3:2:0:3:2,3
   430:  3:2:0:2,3:3
   431:  3:2:2,3:3:0
   432:  3:2:2,3:0:3
   433:  3:0:3:2:2,3
   434:  3:0:3:2,3:2
   435:  3:0:2:3:2,3
   436:  3:0:2:2,3:3
   437:  3:0:2,3:3:2
   438:  3:0:2,3:2:3
   439:  3:2,3:3:2:0
   440:  3:2,3:3:0:2
   441:  3:2,3:2:3:0
   442:  3:2,3:2:0:3
   443:  3:2,3:0:3:2
   444:  3:2,3:0:2:3
   445:  2:3:3:0:2,3
   446:  2:3:3:2,3:0
   447:  2:3:0:3:2,3
   448:  2:3:0:2,3:3
   449:  2:3:2,3:3:0
   450:  2:3:2,3:0:3
   451:  2:0:3:3:2,3
   452:  2:0:3:2,3:3
   453:  2:0:2,3:3:3
   454:  2:2,3:3:3:0
   455:  2:2,3:3:0:3
   456:  2:2,3:0:3:3
   457:  0:3:3:2:2,3
   458:  0:3:3:2,3:2
   459:  0:3:2:3:2,3
   460:  0:3:2:2,3:3
   461:  0:3:2,3:3:2
   462:  0:3:2,3:2:3
   463:  0:2:3:3:2,3
   464:  0:2:3:2,3:3
   465:  0:2:2,3:3:3
   466:  0:2,3:3:3:2
   467:  0:2,3:3:2:3
   468:  0:2,3:2:3:3
   469:  2,3:3:3:2:0
   470:  2,3:3:3:0:2
   471:  2,3:3:2:3:0
   472:  2,3:3:2:0:3
   473:  2,3:3:0:3:2
   474:  2,3:3:0:2:3
   475:  2,3:2:3:3:0
   476:  2,3:2:3:0:3
   477:  2,3:2:0:3:3
   478:  2,3:0:3:3:2
   479:  2,3:0:3:2:3
   480:  2,3:0:2:3:3
family= 4 1 0 0 new D4h genus #    26 is 0:0:1:3:0,2
     1:  0:0:1:3:0,2
     2:  0:0:1:0,2:3
     3:  0:0:3:1:0,2
     4:  0:0:3:0,2:1
     5:  0:0:0,2:1:3
     6:  0:0:0,2:3:1
     7:  0:1:0:3:0,2
     8:  0:1:0:0,2:3
     9:  0:1:3:0:0,2
    10:  0:1:3:0,2:0
    11:  0:1:0,2:0:3
    12:  0:1:0,2:3:0
    13:  0:3:0:1:0,2
    14:  0:3:0:0,2:1
    15:  0:3:1:0:0,2
    16:  0:3:1:0,2:0
    17:  0:3:0,2:0:1
    18:  0:3:0,2:1:0
    19:  0:0,2:0:1:3
    20:  0:0,2:0:3:1
    21:  0:0,2:1:0:3
    22:  0:0,2:1:3:0
    23:  0:0,2:3:0:1
    24:  0:0,2:3:1:0
    25:  1:0:0:3:0,2
    26:  1:0:0:0,2:3
    27:  1:0:3:0:0,2
    28:  1:0:3:0,2:0
    29:  1:0:0,2:0:3
    30:  1:0:0,2:3:0
    31:  1:3:0:0:0,2
    32:  1:3:0:0,2:0
    33:  1:3:0,2:0:0
    34:  1:0,2:0:0:3
    35:  1:0,2:0:3:0
    36:  1:0,2:3:0:0
    37:  3:0:0:1:0,2
    38:  3:0:0:0,2:1
    39:  3:0:1:0:0,2
    40:  3:0:1:0,2:0
    41:  3:0:0,2:0:1
    42:  3:0:0,2:1:0
    43:  3:1:0:0:0,2
    44:  3:1:0:0,2:0
    45:  3:1:0,2:0:0
    46:  3:0,2:0:0:1
    47:  3:0,2:0:1:0
    48:  3:0,2:1:0:0
    49:  0,2:0:0:1:3
    50:  0,2:0:0:3:1
    51:  0,2:0:1:0:3
    52:  0,2:0:1:3:0
    53:  0,2:0:3:0:1
    54:  0,2:0:3:1:0
    55:  0,2:1:0:0:3
    56:  0,2:1:0:3:0
    57:  0,2:1:3:0:0
    58:  0,2:3:0:0:1
    59:  0,2:3:0:1:0
    60:  0,2:3:1:0:0
    61:  1:1:2:0:1,3
    62:  1:1:2:1,3:0
    63:  1:1:0:2:1,3
    64:  1:1:0:1,3:2
    65:  1:1:1,3:2:0
    66:  1:1:1,3:0:2
    67:  1:2:1:0:1,3
    68:  1:2:1:1,3:0
    69:  1:2:0:1:1,3
    70:  1:2:0:1,3:1
    71:  1:2:1,3:1:0
    72:  1:2:1,3:0:1
    73:  1:0:1:2:1,3
    74:  1:0:1:1,3:2
    75:  1:0:2:1:1,3
    76:  1:0:2:1,3:1
    77:  1:0:1,3:1:2
    78:  1:0:1,3:2:1
    79:  1:1,3:1:2:0
    80:  1:1,3:1:0:2
    81:  1:1,3:2:1:0
    82:  1:1,3:2:0:1
    83:  1:1,3:0:1:2
    84:  1:1,3:0:2:1
    85:  2:1:1:0:1,3
    86:  2:1:1:1,3:0
    87:  2:1:0:1:1,3
    88:  2:1:0:1,3:1
    89:  2:1:1,3:1:0
    90:  2:1:1,3:0:1
    91:  2:0:1:1:1,3
    92:  2:0:1:1,3:1
    93:  2:0:1,3:1:1
    94:  2:1,3:1:1:0
    95:  2:1,3:1:0:1
    96:  2:1,3:0:1:1
    97:  0:1:1:2:1,3
    98:  0:1:1:1,3:2
    99:  0:1:2:1:1,3
   100:  0:1:2:1,3:1
   101:  0:1:1,3:1:2
   102:  0:1:1,3:2:1
   103:  0:2:1:1:1,3
   104:  0:2:1:1,3:1
   105:  0:2:1,3:1:1
   106:  0:1,3:1:1:2
   107:  0:1,3:1:2:1
   108:  0:1,3:2:1:1
   109:  1,3:1:1:2:0
   110:  1,3:1:1:0:2
   111:  1,3:1:2:1:0
   112:  1,3:1:2:0:1
   113:  1,3:1:0:1:2
   114:  1,3:1:0:2:1
   115:  1,3:2:1:1:0
   116:  1,3:2:1:0:1
   117:  1,3:2:0:1:1
   118:  1,3:0:1:1:2
   119:  1,3:0:1:2:1
   120:  1,3:0:2:1:1
   121:  2:2:3:1:0,2
   122:  2:2:3:0,2:1
   123:  2:2:1:3:0,2
   124:  2:2:1:0,2:3
   125:  2:2:0,2:3:1
   126:  2:2:0,2:1:3
   127:  2:3:2:1:0,2
   128:  2:3:2:0,2:1
   129:  2:3:1:2:0,2
   130:  2:3:1:0,2:2
   131:  2:3:0,2:2:1
   132:  2:3:0,2:1:2
   133:  2:1:2:3:0,2
   134:  2:1:2:0,2:3
   135:  2:1:3:2:0,2
   136:  2:1:3:0,2:2
   137:  2:1:0,2:2:3
   138:  2:1:0,2:3:2
   139:  2:0,2:2:3:1
   140:  2:0,2:2:1:3
   141:  2:0,2:3:2:1
   142:  2:0,2:3:1:2
   143:  2:0,2:1:2:3
   144:  2:0,2:1:3:2
   145:  3:2:2:1:0,2
   146:  3:2:2:0,2:1
   147:  3:2:1:2:0,2
   148:  3:2:1:0,2:2
   149:  3:2:0,2:2:1
   150:  3:2:0,2:1:2
   151:  3:1:2:2:0,2
   152:  3:1:2:0,2:2
   153:  3:1:0,2:2:2
   154:  3:0,2:2:2:1
   155:  3:0,2:2:1:2
   156:  3:0,2:1:2:2
   157:  1:2:2:3:0,2
   158:  1:2:2:0,2:3
   159:  1:2:3:2:0,2
   160:  1:2:3:0,2:2
   161:  1:2:0,2:2:3
   162:  1:2:0,2:3:2
   163:  1:3:2:2:0,2
   164:  1:3:2:0,2:2
   165:  1:3:0,2:2:2
   166:  1:0,2:2:2:3
   167:  1:0,2:2:3:2
   168:  1:0,2:3:2:2
   169:  0,2:2:2:3:1
   170:  0,2:2:2:1:3
   171:  0,2:2:3:2:1
   172:  0,2:2:3:1:2
   173:  0,2:2:1:2:3
   174:  0,2:2:1:3:2
   175:  0,2:3:2:2:1
   176:  0,2:3:2:1:2
   177:  0,2:3:1:2:2
   178:  0,2:1:2:2:3
   179:  0,2:1:2:3:2
   180:  0,2:1:3:2:2
   181:  3:3:0:2:1,3
   182:  3:3:0:1,3:2
   183:  3:3:2:0:1,3
   184:  3:3:2:1,3:0
   185:  3:3:1,3:0:2
   186:  3:3:1,3:2:0
   187:  3:0:3:2:1,3
   188:  3:0:3:1,3:2
   189:  3:0:2:3:1,3
   190:  3:0:2:1,3:3
   191:  3:0:1,3:3:2
   192:  3:0:1,3:2:3
   193:  3:2:3:0:1,3
   194:  3:2:3:1,3:0
   195:  3:2:0:3:1,3
   196:  3:2:0:1,3:3
   197:  3:2:1,3:3:0
   198:  3:2:1,3:0:3
   199:  3:1,3:3:0:2
   200:  3:1,3:3:2:0
   201:  3:1,3:0:3:2
   202:  3:1,3:0:2:3
   203:  3:1,3:2:3:0
   204:  3:1,3:2:0:3
   205:  0:3:3:2:1,3
   206:  0:3:3:1,3:2
   207:  0:3:2:3:1,3
   208:  0:3:2:1,3:3
   209:  0:3:1,3:3:2
   210:  0:3:1,3:2:3
   211:  0:2:3:3:1,3
   212:  0:2:3:1,3:3
   213:  0:2:1,3:3:3
   214:  0:1,3:3:3:2
   215:  0:1,3:3:2:3
   216:  0:1,3:2:3:3
   217:  2:3:3:0:1,3
   218:  2:3:3:1,3:0
   219:  2:3:0:3:1,3
   220:  2:3:0:1,3:3
   221:  2:3:1,3:3:0
   222:  2:3:1,3:0:3
   223:  2:0:3:3:1,3
   224:  2:0:3:1,3:3
   225:  2:0:1,3:3:3
   226:  2:1,3:3:3:0
   227:  2:1,3:3:0:3
   228:  2:1,3:0:3:3
   229:  1,3:3:3:0:2
   230:  1,3:3:3:2:0
   231:  1,3:3:0:3:2
   232:  1,3:3:0:2:3
   233:  1,3:3:2:3:0
   234:  1,3:3:2:0:3
   235:  1,3:0:3:3:2
   236:  1,3:0:3:2:3
   237:  1,3:0:2:3:3
   238:  1,3:2:3:3:0
   239:  1,3:2:3:0:3
   240:  1,3:2:0:3:3
family= 4 1 0 0 new D4h genus #    27 is 0:0:1:3:1,2
     1:  0:0:1:3:1,2
     2:  0:0:1:1,2:3
     3:  0:0:3:1:1,2
     4:  0:0:3:1,2:1
     5:  0:0:1,2:1:3
     6:  0:0:1,2:3:1
     7:  0:1:0:3:1,2
     8:  0:1:0:1,2:3
     9:  0:1:3:0:1,2
    10:  0:1:3:1,2:0
    11:  0:1:1,2:0:3
    12:  0:1:1,2:3:0
    13:  0:3:0:1:1,2
    14:  0:3:0:1,2:1
    15:  0:3:1:0:1,2
    16:  0:3:1:1,2:0
    17:  0:3:1,2:0:1
    18:  0:3:1,2:1:0
    19:  0:1,2:0:1:3
    20:  0:1,2:0:3:1
    21:  0:1,2:1:0:3
    22:  0:1,2:1:3:0
    23:  0:1,2:3:0:1
    24:  0:1,2:3:1:0
    25:  1:0:0:3:1,2
    26:  1:0:0:1,2:3
    27:  1:0:3:0:1,2
    28:  1:0:3:1,2:0
    29:  1:0:1,2:0:3
    30:  1:0:1,2:3:0
    31:  1:3:0:0:1,2
    32:  1:3:0:1,2:0
    33:  1:3:1,2:0:0
    34:  1:1,2:0:0:3
    35:  1:1,2:0:3:0
    36:  1:1,2:3:0:0
    37:  3:0:0:1:1,2
    38:  3:0:0:1,2:1
    39:  3:0:1:0:1,2
    40:  3:0:1:1,2:0
    41:  3:0:1,2:0:1
    42:  3:0:1,2:1:0
    43:  3:1:0:0:1,2
    44:  3:1:0:1,2:0
    45:  3:1:1,2:0:0
    46:  3:1,2:0:0:1
    47:  3:1,2:0:1:0
    48:  3:1,2:1:0:0
    49:  1,2:0:0:1:3
    50:  1,2:0:0:3:1
    51:  1,2:0:1:0:3
    52:  1,2:0:1:3:0
    53:  1,2:0:3:0:1
    54:  1,2:0:3:1:0
    55:  1,2:1:0:0:3
    56:  1,2:1:0:3:0
    57:  1,2:1:3:0:0
    58:  1,2:3:0:0:1
    59:  1,2:3:0:1:0
    60:  1,2:3:1:0:0
    61:  1:1:2:0:2,3
    62:  1:1:2:2,3:0
    63:  1:1:0:2:2,3
    64:  1:1:0:2,3:2
    65:  1:1:2,3:2:0
    66:  1:1:2,3:0:2
    67:  1:2:1:0:2,3
    68:  1:2:1:2,3:0
    69:  1:2:0:1:2,3
    70:  1:2:0:2,3:1
    71:  1:2:2,3:1:0
    72:  1:2:2,3:0:1
    73:  1:0:1:2:2,3
    74:  1:0:1:2,3:2
    75:  1:0:2:1:2,3
    76:  1:0:2:2,3:1
    77:  1:0:2,3:1:2
    78:  1:0:2,3:2:1
    79:  1:2,3:1:2:0
    80:  1:2,3:1:0:2
    81:  1:2,3:2:1:0
    82:  1:2,3:2:0:1
    83:  1:2,3:0:1:2
    84:  1:2,3:0:2:1
    85:  2:1:1:0:2,3
    86:  2:1:1:2,3:0
    87:  2:1:0:1:2,3
    88:  2:1:0:2,3:1
    89:  2:1:2,3:1:0
    90:  2:1:2,3:0:1
    91:  2:0:1:1:2,3
    92:  2:0:1:2,3:1
    93:  2:0:2,3:1:1
    94:  2:2,3:1:1:0
    95:  2:2,3:1:0:1
    96:  2:2,3:0:1:1
    97:  0:1:1:2:2,3
    98:  0:1:1:2,3:2
    99:  0:1:2:1:2,3
   100:  0:1:2:2,3:1
   101:  0:1:2,3:1:2
   102:  0:1:2,3:2:1
   103:  0:2:1:1:2,3
   104:  0:2:1:2,3:1
   105:  0:2:2,3:1:1
   106:  0:2,3:1:1:2
   107:  0:2,3:1:2:1
   108:  0:2,3:2:1:1
   109:  2,3:1:1:2:0
   110:  2,3:1:1:0:2
   111:  2,3:1:2:1:0
   112:  2,3:1:2:0:1
   113:  2,3:1:0:1:2
   114:  2,3:1:0:2:1
   115:  2,3:2:1:1:0
   116:  2,3:2:1:0:1
   117:  2,3:2:0:1:1
   118:  2,3:0:1:1:2
   119:  2,3:0:1:2:1
   120:  2,3:0:2:1:1
   121:  2:2:3:1:0,3
   122:  2:2:3:0,3:1
   123:  2:2:1:3:0,3
   124:  2:2:1:0,3:3
   125:  2:2:0,3:3:1
   126:  2:2:0,3:1:3
   127:  2:3:2:1:0,3
   128:  2:3:2:0,3:1
   129:  2:3:1:2:0,3
   130:  2:3:1:0,3:2
   131:  2:3:0,3:2:1
   132:  2:3:0,3:1:2
   133:  2:1:2:3:0,3
   134:  2:1:2:0,3:3
   135:  2:1:3:2:0,3
   136:  2:1:3:0,3:2
   137:  2:1:0,3:2:3
   138:  2:1:0,3:3:2
   139:  2:0,3:2:3:1
   140:  2:0,3:2:1:3
   141:  2:0,3:3:2:1
   142:  2:0,3:3:1:2
   143:  2:0,3:1:2:3
   144:  2:0,3:1:3:2
   145:  3:2:2:1:0,3
   146:  3:2:2:0,3:1
   147:  3:2:1:2:0,3
   148:  3:2:1:0,3:2
   149:  3:2:0,3:2:1
   150:  3:2:0,3:1:2
   151:  3:1:2:2:0,3
   152:  3:1:2:0,3:2
   153:  3:1:0,3:2:2
   154:  3:0,3:2:2:1
   155:  3:0,3:2:1:2
   156:  3:0,3:1:2:2
   157:  1:2:2:3:0,3
   158:  1:2:2:0,3:3
   159:  1:2:3:2:0,3
   160:  1:2:3:0,3:2
   161:  1:2:0,3:2:3
   162:  1:2:0,3:3:2
   163:  1:3:2:2:0,3
   164:  1:3:2:0,3:2
   165:  1:3:0,3:2:2
   166:  1:0,3:2:2:3
   167:  1:0,3:2:3:2
   168:  1:0,3:3:2:2
   169:  0,3:2:2:3:1
   170:  0,3:2:2:1:3
   171:  0,3:2:3:2:1
   172:  0,3:2:3:1:2
   173:  0,3:2:1:2:3
   174:  0,3:2:1:3:2
   175:  0,3:3:2:2:1
   176:  0,3:3:2:1:2
   177:  0,3:3:1:2:2
   178:  0,3:1:2:2:3
   179:  0,3:1:2:3:2
   180:  0,3:1:3:2:2
   181:  3:3:0:2:0,1
   182:  3:3:0:0,1:2
   183:  3:3:2:0:0,1
   184:  3:3:2:0,1:0
   185:  3:3:0,1:0:2
   186:  3:3:0,1:2:0
   187:  3:0:3:2:0,1
   188:  3:0:3:0,1:2
   189:  3:0:2:3:0,1
   190:  3:0:2:0,1:3
   191:  3:0:0,1:3:2
   192:  3:0:0,1:2:3
   193:  3:2:3:0:0,1
   194:  3:2:3:0,1:0
   195:  3:2:0:3:0,1
   196:  3:2:0:0,1:3
   197:  3:2:0,1:3:0
   198:  3:2:0,1:0:3
   199:  3:0,1:3:0:2
   200:  3:0,1:3:2:0
   201:  3:0,1:0:3:2
   202:  3:0,1:0:2:3
   203:  3:0,1:2:3:0
   204:  3:0,1:2:0:3
   205:  0:3:3:2:0,1
   206:  0:3:3:0,1:2
   207:  0:3:2:3:0,1
   208:  0:3:2:0,1:3
   209:  0:3:0,1:3:2
   210:  0:3:0,1:2:3
   211:  0:2:3:3:0,1
   212:  0:2:3:0,1:3
   213:  0:2:0,1:3:3
   214:  0:0,1:3:3:2
   215:  0:0,1:3:2:3
   216:  0:0,1:2:3:3
   217:  2:3:3:0:0,1
   218:  2:3:3:0,1:0
   219:  2:3:0:3:0,1
   220:  2:3:0:0,1:3
   221:  2:3:0,1:3:0
   222:  2:3:0,1:0:3
   223:  2:0:3:3:0,1
   224:  2:0:3:0,1:3
   225:  2:0:0,1:3:3
   226:  2:0,1:3:3:0
   227:  2:0,1:3:0:3
   228:  2:0,1:0:3:3
   229:  0,1:3:3:0:2
   230:  0,1:3:3:2:0
   231:  0,1:3:0:3:2
   232:  0,1:3:0:2:3
   233:  0,1:3:2:3:0
   234:  0,1:3:2:0:3
   235:  0,1:0:3:3:2
   236:  0,1:0:3:2:3
   237:  0,1:0:2:3:3
   238:  0,1:2:3:3:0
   239:  0,1:2:3:0:3
   240:  0,1:2:0:3:3
   241:  0:0:3:1:2,3
   242:  0:0:3:2,3:1
   243:  0:0:1:3:2,3
   244:  0:0:1:2,3:3
   245:  0:0:2,3:3:1
   246:  0:0:2,3:1:3
   247:  0:3:0:1:2,3
   248:  0:3:0:2,3:1
   249:  0:3:1:0:2,3
   250:  0:3:1:2,3:0
   251:  0:3:2,3:0:1
   252:  0:3:2,3:1:0
   253:  0:1:0:3:2,3
   254:  0:1:0:2,3:3
   255:  0:1:3:0:2,3
   256:  0:1:3:2,3:0
   257:  0:1:2,3:0:3
   258:  0:1:2,3:3:0
   259:  0:2,3:0:3:1
   260:  0:2,3:0:1:3
   261:  0:2,3:3:0:1
   262:  0:2,3:3:1:0
   263:  0:2,3:1:0:3
   264:  0:2,3:1:3:0
   265:  3:0:0:1:2,3
   266:  3:0:0:2,3:1
   267:  3:0:1:0:2,3
   268:  3:0:1:2,3:0
   269:  3:0:2,3:0:1
   270:  3:0:2,3:1:0
   271:  3:1:0:0:2,3
   272:  3:1:0:2,3:0
   273:  3:1:2,3:0:0
   274:  3:2,3:0:0:1
   275:  3:2,3:0:1:0
   276:  3:2,3:1:0:0
   277:  1:0:0:3:2,3
   278:  1:0:0:2,3:3
   279:  1:0:3:0:2,3
   280:  1:0:3:2,3:0
   281:  1:0:2,3:0:3
   282:  1:0:2,3:3:0
   283:  1:3:0:0:2,3
   284:  1:3:0:2,3:0
   285:  1:3:2,3:0:0
   286:  1:2,3:0:0:3
   287:  1:2,3:0:3:0
   288:  1:2,3:3:0:0
   289:  2,3:0:0:3:1
   290:  2,3:0:0:1:3
   291:  2,3:0:3:0:1
   292:  2,3:0:3:1:0
   293:  2,3:0:1:0:3
   294:  2,3:0:1:3:0
   295:  2,3:3:0:0:1
   296:  2,3:3:0:1:0
   297:  2,3:3:1:0:0
   298:  2,3:1:0:0:3
   299:  2,3:1:0:3:0
   300:  2,3:1:3:0:0
   301:  1:1:0:2:0,3
   302:  1:1:0:0,3:2
   303:  1:1:2:0:0,3
   304:  1:1:2:0,3:0
   305:  1:1:0,3:0:2
   306:  1:1:0,3:2:0
   307:  1:0:1:2:0,3
   308:  1:0:1:0,3:2
   309:  1:0:2:1:0,3
   310:  1:0:2:0,3:1
   311:  1:0:0,3:1:2
   312:  1:0:0,3:2:1
   313:  1:2:1:0:0,3
   314:  1:2:1:0,3:0
   315:  1:2:0:1:0,3
   316:  1:2:0:0,3:1
   317:  1:2:0,3:1:0
   318:  1:2:0,3:0:1
   319:  1:0,3:1:0:2
   320:  1:0,3:1:2:0
   321:  1:0,3:0:1:2
   322:  1:0,3:0:2:1
   323:  1:0,3:2:1:0
   324:  1:0,3:2:0:1
   325:  0:1:1:2:0,3
   326:  0:1:1:0,3:2
   327:  0:1:2:1:0,3
   328:  0:1:2:0,3:1
   329:  0:1:0,3:1:2
   330:  0:1:0,3:2:1
   331:  0:2:1:1:0,3
   332:  0:2:1:0,3:1
   333:  0:2:0,3:1:1
   334:  0:0,3:1:1:2
   335:  0:0,3:1:2:1
   336:  0:0,3:2:1:1
   337:  2:1:1:0:0,3
   338:  2:1:1:0,3:0
   339:  2:1:0:1:0,3
   340:  2:1:0:0,3:1
   341:  2:1:0,3:1:0
   342:  2:1:0,3:0:1
   343:  2:0:1:1:0,3
   344:  2:0:1:0,3:1
   345:  2:0:0,3:1:1
   346:  2:0,3:1:1:0
   347:  2:0,3:1:0:1
   348:  2:0,3:0:1:1
   349:  0,3:1:1:0:2
   350:  0,3:1:1:2:0
   351:  0,3:1:0:1:2
   352:  0,3:1:0:2:1
   353:  0,3:1:2:1:0
   354:  0,3:1:2:0:1
   355:  0,3:0:1:1:2
   356:  0,3:0:1:2:1
   357:  0,3:0:2:1:1
   358:  0,3:2:1:1:0
   359:  0,3:2:1:0:1
   360:  0,3:2:0:1:1
   361:  2:2:1:3:0,1
   362:  2:2:1:0,1:3
   363:  2:2:3:1:0,1
   364:  2:2:3:0,1:1
   365:  2:2:0,1:1:3
   366:  2:2:0,1:3:1
   367:  2:1:2:3:0,1
   368:  2:1:2:0,1:3
   369:  2:1:3:2:0,1
   370:  2:1:3:0,1:2
   371:  2:1:0,1:2:3
   372:  2:1:0,1:3:2
   373:  2:3:2:1:0,1
   374:  2:3:2:0,1:1
   375:  2:3:1:2:0,1
   376:  2:3:1:0,1:2
   377:  2:3:0,1:2:1
   378:  2:3:0,1:1:2
   379:  2:0,1:2:1:3
   380:  2:0,1:2:3:1
   381:  2:0,1:1:2:3
   382:  2:0,1:1:3:2
   383:  2:0,1:3:2:1
   384:  2:0,1:3:1:2
   385:  1:2:2:3:0,1
   386:  1:2:2:0,1:3
   387:  1:2:3:2:0,1
   388:  1:2:3:0,1:2
   389:  1:2:0,1:2:3
   390:  1:2:0,1:3:2
   391:  1:3:2:2:0,1
   392:  1:3:2:0,1:2
   393:  1:3:0,1:2:2
   394:  1:0,1:2:2:3
   395:  1:0,1:2:3:2
   396:  1:0,1:3:2:2
   397:  3:2:2:1:0,1
   398:  3:2:2:0,1:1
   399:  3:2:1:2:0,1
   400:  3:2:1:0,1:2
   401:  3:2:0,1:2:1
   402:  3:2:0,1:1:2
   403:  3:1:2:2:0,1
   404:  3:1:2:0,1:2
   405:  3:1:0,1:2:2
   406:  3:0,1:2:2:1
   407:  3:0,1:2:1:2
   408:  3:0,1:1:2:2
   409:  0,1:2:2:1:3
   410:  0,1:2:2:3:1
   411:  0,1:2:1:2:3
   412:  0,1:2:1:3:2
   413:  0,1:2:3:2:1
   414:  0,1:2:3:1:2
   415:  0,1:1:2:2:3
   416:  0,1:1:2:3:2
   417:  0,1:1:3:2:2
   418:  0,1:3:2:2:1
   419:  0,1:3:2:1:2
   420:  0,1:3:1:2:2
   421:  3:3:2:0:1,2
   422:  3:3:2:1,2:0
   423:  3:3:0:2:1,2
   424:  3:3:0:1,2:2
   425:  3:3:1,2:2:0
   426:  3:3:1,2:0:2
   427:  3:2:3:0:1,2
   428:  3:2:3:1,2:0
   429:  3:2:0:3:1,2
   430:  3:2:0:1,2:3
   431:  3:2:1,2:3:0
   432:  3:2:1,2:0:3
   433:  3:0:3:2:1,2
   434:  3:0:3:1,2:2
   435:  3:0:2:3:1,2
   436:  3:0:2:1,2:3
   437:  3:0:1,2:3:2
   438:  3:0:1,2:2:3
   439:  3:1,2:3:2:0
   440:  3:1,2:3:0:2
   441:  3:1,2:2:3:0
   442:  3:1,2:2:0:3
   443:  3:1,2:0:3:2
   444:  3:1,2:0:2:3
   445:  2:3:3:0:1,2
   446:  2:3:3:1,2:0
   447:  2:3:0:3:1,2
   448:  2:3:0:1,2:3
   449:  2:3:1,2:3:0
   450:  2:3:1,2:0:3
   451:  2:0:3:3:1,2
   452:  2:0:3:1,2:3
   453:  2:0:1,2:3:3
   454:  2:1,2:3:3:0
   455:  2:1,2:3:0:3
   456:  2:1,2:0:3:3
   457:  0:3:3:2:1,2
   458:  0:3:3:1,2:2
   459:  0:3:2:3:1,2
   460:  0:3:2:1,2:3
   461:  0:3:1,2:3:2
   462:  0:3:1,2:2:3
   463:  0:2:3:3:1,2
   464:  0:2:3:1,2:3
   465:  0:2:1,2:3:3
   466:  0:1,2:3:3:2
   467:  0:1,2:3:2:3
   468:  0:1,2:2:3:3
   469:  1,2:3:3:2:0
   470:  1,2:3:3:0:2
   471:  1,2:3:2:3:0
   472:  1,2:3:2:0:3
   473:  1,2:3:0:3:2
   474:  1,2:3:0:2:3
   475:  1,2:2:3:3:0
   476:  1,2:2:3:0:3
   477:  1,2:2:0:3:3
   478:  1,2:0:3:3:2
   479:  1,2:0:3:2:3
   480:  1,2:0:2:3:3
family= 4 1 0 0 new D4h genus #    28 is 0:0:1:3:1,3
     1:  0:0:1:3:1,3
     2:  0:0:1:1,3:3
     3:  0:0:3:1:1,3
     4:  0:0:3:1,3:1
     5:  0:0:1,3:1:3
     6:  0:0:1,3:3:1
     7:  0:1:0:3:1,3
     8:  0:1:0:1,3:3
     9:  0:1:3:0:1,3
    10:  0:1:3:1,3:0
    11:  0:1:1,3:0:3
    12:  0:1:1,3:3:0
    13:  0:3:0:1:1,3
    14:  0:3:0:1,3:1
    15:  0:3:1:0:1,3
    16:  0:3:1:1,3:0
    17:  0:3:1,3:0:1
    18:  0:3:1,3:1:0
    19:  0:1,3:0:1:3
    20:  0:1,3:0:3:1
    21:  0:1,3:1:0:3
    22:  0:1,3:1:3:0
    23:  0:1,3:3:0:1
    24:  0:1,3:3:1:0
    25:  1:0:0:3:1,3
    26:  1:0:0:1,3:3
    27:  1:0:3:0:1,3
    28:  1:0:3:1,3:0
    29:  1:0:1,3:0:3
    30:  1:0:1,3:3:0
    31:  1:3:0:0:1,3
    32:  1:3:0:1,3:0
    33:  1:3:1,3:0:0
    34:  1:1,3:0:0:3
    35:  1:1,3:0:3:0
    36:  1:1,3:3:0:0
    37:  3:0:0:1:1,3
    38:  3:0:0:1,3:1
    39:  3:0:1:0:1,3
    40:  3:0:1:1,3:0
    41:  3:0:1,3:0:1
    42:  3:0:1,3:1:0
    43:  3:1:0:0:1,3
    44:  3:1:0:1,3:0
    45:  3:1:1,3:0:0
    46:  3:1,3:0:0:1
    47:  3:1,3:0:1:0
    48:  3:1,3:1:0:0
    49:  1,3:0:0:1:3
    50:  1,3:0:0:3:1
    51:  1,3:0:1:0:3
    52:  1,3:0:1:3:0
    53:  1,3:0:3:0:1
    54:  1,3:0:3:1:0
    55:  1,3:1:0:0:3
    56:  1,3:1:0:3:0
    57:  1,3:1:3:0:0
    58:  1,3:3:0:0:1
    59:  1,3:3:0:1:0
    60:  1,3:3:1:0:0
    61:  1:1:2:0:0,2
    62:  1:1:2:0,2:0
    63:  1:1:0:2:0,2
    64:  1:1:0:0,2:2
    65:  1:1:0,2:2:0
    66:  1:1:0,2:0:2
    67:  1:2:1:0:0,2
    68:  1:2:1:0,2:0
    69:  1:2:0:1:0,2
    70:  1:2:0:0,2:1
    71:  1:2:0,2:1:0
    72:  1:2:0,2:0:1
    73:  1:0:1:2:0,2
    74:  1:0:1:0,2:2
    75:  1:0:2:1:0,2
    76:  1:0:2:0,2:1
    77:  1:0:0,2:1:2
    78:  1:0:0,2:2:1
    79:  1:0,2:1:2:0
    80:  1:0,2:1:0:2
    81:  1:0,2:2:1:0
    82:  1:0,2:2:0:1
    83:  1:0,2:0:1:2
    84:  1:0,2:0:2:1
    85:  2:1:1:0:0,2
    86:  2:1:1:0,2:0
    87:  2:1:0:1:0,2
    88:  2:1:0:0,2:1
    89:  2:1:0,2:1:0
    90:  2:1:0,2:0:1
    91:  2:0:1:1:0,2
    92:  2:0:1:0,2:1
    93:  2:0:0,2:1:1
    94:  2:0,2:1:1:0
    95:  2:0,2:1:0:1
    96:  2:0,2:0:1:1
    97:  0:1:1:2:0,2
    98:  0:1:1:0,2:2
    99:  0:1:2:1:0,2
   100:  0:1:2:0,2:1
   101:  0:1:0,2:1:2
   102:  0:1:0,2:2:1
   103:  0:2:1:1:0,2
   104:  0:2:1:0,2:1
   105:  0:2:0,2:1:1
   106:  0:0,2:1:1:2
   107:  0:0,2:1:2:1
   108:  0:0,2:2:1:1
   109:  0,2:1:1:2:0
   110:  0,2:1:1:0:2
   111:  0,2:1:2:1:0
   112:  0,2:1:2:0:1
   113:  0,2:1:0:1:2
   114:  0,2:1:0:2:1
   115:  0,2:2:1:1:0
   116:  0,2:2:1:0:1
   117:  0,2:2:0:1:1
   118:  0,2:0:1:1:2
   119:  0,2:0:1:2:1
   120:  0,2:0:2:1:1
   121:  2:2:3:1:1,3
   122:  2:2:3:1,3:1
   123:  2:2:1:3:1,3
   124:  2:2:1:1,3:3
   125:  2:2:1,3:3:1
   126:  2:2:1,3:1:3
   127:  2:3:2:1:1,3
   128:  2:3:2:1,3:1
   129:  2:3:1:2:1,3
   130:  2:3:1:1,3:2
   131:  2:3:1,3:2:1
   132:  2:3:1,3:1:2
   133:  2:1:2:3:1,3
   134:  2:1:2:1,3:3
   135:  2:1:3:2:1,3
   136:  2:1:3:1,3:2
   137:  2:1:1,3:2:3
   138:  2:1:1,3:3:2
   139:  2:1,3:2:3:1
   140:  2:1,3:2:1:3
   141:  2:1,3:3:2:1
   142:  2:1,3:3:1:2
   143:  2:1,3:1:2:3
   144:  2:1,3:1:3:2
   145:  3:2:2:1:1,3
   146:  3:2:2:1,3:1
   147:  3:2:1:2:1,3
   148:  3:2:1:1,3:2
   149:  3:2:1,3:2:1
   150:  3:2:1,3:1:2
   151:  3:1:2:2:1,3
   152:  3:1:2:1,3:2
   153:  3:1:1,3:2:2
   154:  3:1,3:2:2:1
   155:  3:1,3:2:1:2
   156:  3:1,3:1:2:2
   157:  1:2:2:3:1,3
   158:  1:2:2:1,3:3
   159:  1:2:3:2:1,3
   160:  1:2:3:1,3:2
   161:  1:2:1,3:2:3
   162:  1:2:1,3:3:2
   163:  1:3:2:2:1,3
   164:  1:3:2:1,3:2
   165:  1:3:1,3:2:2
   166:  1:1,3:2:2:3
   167:  1:1,3:2:3:2
   168:  1:1,3:3:2:2
   169:  1,3:2:2:3:1
   170:  1,3:2:2:1:3
   171:  1,3:2:3:2:1
   172:  1,3:2:3:1:2
   173:  1,3:2:1:2:3
   174:  1,3:2:1:3:2
   175:  1,3:3:2:2:1
   176:  1,3:3:2:1:2
   177:  1,3:3:1:2:2
   178:  1,3:1:2:2:3
   179:  1,3:1:2:3:2
   180:  1,3:1:3:2:2
   181:  3:3:0:2:0,2
   182:  3:3:0:0,2:2
   183:  3:3:2:0:0,2
   184:  3:3:2:0,2:0
   185:  3:3:0,2:0:2
   186:  3:3:0,2:2:0
   187:  3:0:3:2:0,2
   188:  3:0:3:0,2:2
   189:  3:0:2:3:0,2
   190:  3:0:2:0,2:3
   191:  3:0:0,2:3:2
   192:  3:0:0,2:2:3
   193:  3:2:3:0:0,2
   194:  3:2:3:0,2:0
   195:  3:2:0:3:0,2
   196:  3:2:0:0,2:3
   197:  3:2:0,2:3:0
   198:  3:2:0,2:0:3
   199:  3:0,2:3:0:2
   200:  3:0,2:3:2:0
   201:  3:0,2:0:3:2
   202:  3:0,2:0:2:3
   203:  3:0,2:2:3:0
   204:  3:0,2:2:0:3
   205:  0:3:3:2:0,2
   206:  0:3:3:0,2:2
   207:  0:3:2:3:0,2
   208:  0:3:2:0,2:3
   209:  0:3:0,2:3:2
   210:  0:3:0,2:2:3
   211:  0:2:3:3:0,2
   212:  0:2:3:0,2:3
   213:  0:2:0,2:3:3
   214:  0:0,2:3:3:2
   215:  0:0,2:3:2:3
   216:  0:0,2:2:3:3
   217:  2:3:3:0:0,2
   218:  2:3:3:0,2:0
   219:  2:3:0:3:0,2
   220:  2:3:0:0,2:3
   221:  2:3:0,2:3:0
   222:  2:3:0,2:0:3
   223:  2:0:3:3:0,2
   224:  2:0:3:0,2:3
   225:  2:0:0,2:3:3
   226:  2:0,2:3:3:0
   227:  2:0,2:3:0:3
   228:  2:0,2:0:3:3
   229:  0,2:3:3:0:2
   230:  0,2:3:3:2:0
   231:  0,2:3:0:3:2
   232:  0,2:3:0:2:3
   233:  0,2:3:2:3:0
   234:  0,2:3:2:0:3
   235:  0,2:0:3:3:2
   236:  0,2:0:3:2:3
   237:  0,2:0:2:3:3
   238:  0,2:2:3:3:0
   239:  0,2:2:3:0:3
   240:  0,2:2:0:3:3
family= 4 1 0 0 new D4h genus #    29 is 0:0:2:2:0,1
     1:  0:0:2:2:0,1
     2:  0:0:2:0,1:2
     3:  0:0:0,1:2:2
     4:  0:2:0:2:0,1
     5:  0:2:0:0,1:2
     6:  0:2:2:0:0,1
     7:  0:2:2:0,1:0
     8:  0:2:0,1:0:2
     9:  0:2:0,1:2:0
    10:  0:0,1:0:2:2
    11:  0:0,1:2:0:2
    12:  0:0,1:2:2:0
    13:  2:0:0:2:0,1
    14:  2:0:0:0,1:2
    15:  2:0:2:0:0,1
    16:  2:0:2:0,1:0
    17:  2:0:0,1:0:2
    18:  2:0:0,1:2:0
    19:  2:2:0:0:0,1
    20:  2:2:0:0,1:0
    21:  2:2:0,1:0:0
    22:  2:0,1:0:0:2
    23:  2:0,1:0:2:0
    24:  2:0,1:2:0:0
    25:  0,1:0:0:2:2
    26:  0,1:0:2:0:2
    27:  0,1:0:2:2:0
    28:  0,1:2:0:0:2
    29:  0,1:2:0:2:0
    30:  0,1:2:2:0:0
    31:  1:1:3:3:1,2
    32:  1:1:3:1,2:3
    33:  1:1:1,2:3:3
    34:  1:3:1:3:1,2
    35:  1:3:1:1,2:3
    36:  1:3:3:1:1,2
    37:  1:3:3:1,2:1
    38:  1:3:1,2:1:3
    39:  1:3:1,2:3:1
    40:  1:1,2:1:3:3
    41:  1:1,2:3:1:3
    42:  1:1,2:3:3:1
    43:  3:1:1:3:1,2
    44:  3:1:1:1,2:3
    45:  3:1:3:1:1,2
    46:  3:1:3:1,2:1
    47:  3:1:1,2:1:3
    48:  3:1:1,2:3:1
    49:  3:3:1:1:1,2
    50:  3:3:1:1,2:1
    51:  3:3:1,2:1:1
    52:  3:1,2:1:1:3
    53:  3:1,2:1:3:1
    54:  3:1,2:3:1:1
    55:  1,2:1:1:3:3
    56:  1,2:1:3:1:3
    57:  1,2:1:3:3:1
    58:  1,2:3:1:1:3
    59:  1,2:3:1:3:1
    60:  1,2:3:3:1:1
    61:  2:2:0:0:2,3
    62:  2:2:0:2,3:0
    63:  2:2:2,3:0:0
    64:  2:0:2:0:2,3
    65:  2:0:2:2,3:0
    66:  2:0:0:2:2,3
    67:  2:0:0:2,3:2
    68:  2:0:2,3:2:0
    69:  2:0:2,3:0:2
    70:  2:2,3:2:0:0
    71:  2:2,3:0:2:0
    72:  2:2,3:0:0:2
    73:  0:2:2:0:2,3
    74:  0:2:2:2,3:0
    75:  0:2:0:2:2,3
    76:  0:2:0:2,3:2
    77:  0:2:2,3:2:0
    78:  0:2:2,3:0:2
    79:  0:0:2:2:2,3
    80:  0:0:2:2,3:2
    81:  0:0:2,3:2:2
    82:  0:2,3:2:2:0
    83:  0:2,3:2:0:2
    84:  0:2,3:0:2:2
    85:  2,3:2:2:0:0
    86:  2,3:2:0:2:0
    87:  2,3:2:0:0:2
    88:  2,3:0:2:2:0
    89:  2,3:0:2:0:2
    90:  2,3:0:0:2:2
    91:  3:3:1:1:0,3
    92:  3:3:1:0,3:1
    93:  3:3:0,3:1:1
    94:  3:1:3:1:0,3
    95:  3:1:3:0,3:1
    96:  3:1:1:3:0,3
    97:  3:1:1:0,3:3
    98:  3:1:0,3:3:1
    99:  3:1:0,3:1:3
   100:  3:0,3:3:1:1
   101:  3:0,3:1:3:1
   102:  3:0,3:1:1:3
   103:  1:3:3:1:0,3
   104:  1:3:3:0,3:1
   105:  1:3:1:3:0,3
   106:  1:3:1:0,3:3
   107:  1:3:0,3:3:1
   108:  1:3:0,3:1:3
   109:  1:1:3:3:0,3
   110:  1:1:3:0,3:3
   111:  1:1:0,3:3:3
   112:  1:0,3:3:3:1
   113:  1:0,3:3:1:3
   114:  1:0,3:1:3:3
   115:  0,3:3:3:1:1
   116:  0,3:3:1:3:1
   117:  0,3:3:1:1:3
   118:  0,3:1:3:3:1
   119:  0,3:1:3:1:3
   120:  0,3:1:1:3:3
   121:  0:0:2:2:0,3
   122:  0:0:2:0,3:2
   123:  0:0:0,3:2:2
   124:  0:2:0:2:0,3
   125:  0:2:0:0,3:2
   126:  0:2:2:0:0,3
   127:  0:2:2:0,3:0
   128:  0:2:0,3:0:2
   129:  0:2:0,3:2:0
   130:  0:0,3:0:2:2
   131:  0:0,3:2:0:2
   132:  0:0,3:2:2:0
   133:  2:0:0:2:0,3
   134:  2:0:0:0,3:2
   135:  2:0:2:0:0,3
   136:  2:0:2:0,3:0
   137:  2:0:0,3:0:2
   138:  2:0:0,3:2:0
   139:  2:2:0:0:0,3
   140:  2:2:0:0,3:0
   141:  2:2:0,3:0:0
   142:  2:0,3:0:0:2
   143:  2:0,3:0:2:0
   144:  2:0,3:2:0:0
   145:  0,3:0:0:2:2
   146:  0,3:0:2:0:2
   147:  0,3:0:2:2:0
   148:  0,3:2:0:0:2
   149:  0,3:2:0:2:0
   150:  0,3:2:2:0:0
   151:  1:1:3:3:0,1
   152:  1:1:3:0,1:3
   153:  1:1:0,1:3:3
   154:  1:3:1:3:0,1
   155:  1:3:1:0,1:3
   156:  1:3:3:1:0,1
   157:  1:3:3:0,1:1
   158:  1:3:0,1:1:3
   159:  1:3:0,1:3:1
   160:  1:0,1:1:3:3
   161:  1:0,1:3:1:3
   162:  1:0,1:3:3:1
   163:  3:1:1:3:0,1
   164:  3:1:1:0,1:3
   165:  3:1:3:1:0,1
   166:  3:1:3:0,1:1
   167:  3:1:0,1:1:3
   168:  3:1:0,1:3:1
   169:  3:3:1:1:0,1
   170:  3:3:1:0,1:1
   171:  3:3:0,1:1:1
   172:  3:0,1:1:1:3
   173:  3:0,1:1:3:1
   174:  3:0,1:3:1:1
   175:  0,1:1:1:3:3
   176:  0,1:1:3:1:3
   177:  0,1:1:3:3:1
   178:  0,1:3:1:1:3
   179:  0,1:3:1:3:1
   180:  0,1:3:3:1:1
   181:  2:2:0:0:1,2
   182:  2:2:0:1,2:0
   183:  2:2:1,2:0:0
   184:  2:0:2:0:1,2
   185:  2:0:2:1,2:0
   186:  2:0:0:2:1,2
   187:  2:0:0:1,2:2
   188:  2:0:1,2:2:0
   189:  2:0:1,2:0:2
   190:  2:1,2:2:0:0
   191:  2:1,2:0:2:0
   192:  2:1,2:0:0:2
   193:  0:2:2:0:1,2
   194:  0:2:2:1,2:0
   195:  0:2:0:2:1,2
   196:  0:2:0:1,2:2
   197:  0:2:1,2:2:0
   198:  0:2:1,2:0:2
   199:  0:0:2:2:1,2
   200:  0:0:2:1,2:2
   201:  0:0:1,2:2:2
   202:  0:1,2:2:2:0
   203:  0:1,2:2:0:2
   204:  0:1,2:0:2:2
   205:  1,2:2:2:0:0
   206:  1,2:2:0:2:0
   207:  1,2:2:0:0:2
   208:  1,2:0:2:2:0
   209:  1,2:0:2:0:2
   210:  1,2:0:0:2:2
   211:  3:3:1:1:2,3
   212:  3:3:1:2,3:1
   213:  3:3:2,3:1:1
   214:  3:1:3:1:2,3
   215:  3:1:3:2,3:1
   216:  3:1:1:3:2,3
   217:  3:1:1:2,3:3
   218:  3:1:2,3:3:1
   219:  3:1:2,3:1:3
   220:  3:2,3:3:1:1
   221:  3:2,3:1:3:1
   222:  3:2,3:1:1:3
   223:  1:3:3:1:2,3
   224:  1:3:3:2,3:1
   225:  1:3:1:3:2,3
   226:  1:3:1:2,3:3
   227:  1:3:2,3:3:1
   228:  1:3:2,3:1:3
   229:  1:1:3:3:2,3
   230:  1:1:3:2,3:3
   231:  1:1:2,3:3:3
   232:  1:2,3:3:3:1
   233:  1:2,3:3:1:3
   234:  1:2,3:1:3:3
   235:  2,3:3:3:1:1
   236:  2,3:3:1:3:1
   237:  2,3:3:1:1:3
   238:  2,3:1:3:3:1
   239:  2,3:1:3:1:3
   240:  2,3:1:1:3:3
family= 4 1 0 0 new D4h genus #    30 is 0:0:2:2:0,2
     1:  0:0:2:2:0,2
     2:  0:0:2:0,2:2
     3:  0:0:0,2:2:2
     4:  0:2:0:2:0,2
     5:  0:2:0:0,2:2
     6:  0:2:2:0:0,2
     7:  0:2:2:0,2:0
     8:  0:2:0,2:0:2
     9:  0:2:0,2:2:0
    10:  0:0,2:0:2:2
    11:  0:0,2:2:0:2
    12:  0:0,2:2:2:0
    13:  2:0:0:2:0,2
    14:  2:0:0:0,2:2
    15:  2:0:2:0:0,2
    16:  2:0:2:0,2:0
    17:  2:0:0,2:0:2
    18:  2:0:0,2:2:0
    19:  2:2:0:0:0,2
    20:  2:2:0:0,2:0
    21:  2:2:0,2:0:0
    22:  2:0,2:0:0:2
    23:  2:0,2:0:2:0
    24:  2:0,2:2:0:0
    25:  0,2:0:0:2:2
    26:  0,2:0:2:0:2
    27:  0,2:0:2:2:0
    28:  0,2:2:0:0:2
    29:  0,2:2:0:2:0
    30:  0,2:2:2:0:0
    31:  1:1:3:3:1,3
    32:  1:1:3:1,3:3
    33:  1:1:1,3:3:3
    34:  1:3:1:3:1,3
    35:  1:3:1:1,3:3
    36:  1:3:3:1:1,3
    37:  1:3:3:1,3:1
    38:  1:3:1,3:1:3
    39:  1:3:1,3:3:1
    40:  1:1,3:1:3:3
    41:  1:1,3:3:1:3
    42:  1:1,3:3:3:1
    43:  3:1:1:3:1,3
    44:  3:1:1:1,3:3
    45:  3:1:3:1:1,3
    46:  3:1:3:1,3:1
    47:  3:1:1,3:1:3
    48:  3:1:1,3:3:1
    49:  3:3:1:1:1,3
    50:  3:3:1:1,3:1
    51:  3:3:1,3:1:1
    52:  3:1,3:1:1:3
    53:  3:1,3:1:3:1
    54:  3:1,3:3:1:1
    55:  1,3:1:1:3:3
    56:  1,3:1:3:1:3
    57:  1,3:1:3:3:1
    58:  1,3:3:1:1:3
    59:  1,3:3:1:3:1
    60:  1,3:3:3:1:1
family= 4 1 0 0 new D4h genus #    31 is 0:0:2:2:1,3
     1:  0:0:2:2:1,3
     2:  0:0:2:1,3:2
     3:  0:0:1,3:2:2
     4:  0:2:0:2:1,3
     5:  0:2:0:1,3:2
     6:  0:2:2:0:1,3
     7:  0:2:2:1,3:0
     8:  0:2:1,3:0:2
     9:  0:2:1,3:2:0
    10:  0:1,3:0:2:2
    11:  0:1,3:2:0:2
    12:  0:1,3:2:2:0
    13:  2:0:0:2:1,3
    14:  2:0:0:1,3:2
    15:  2:0:2:0:1,3
    16:  2:0:2:1,3:0
    17:  2:0:1,3:0:2
    18:  2:0:1,3:2:0
    19:  2:2:0:0:1,3
    20:  2:2:0:1,3:0
    21:  2:2:1,3:0:0
    22:  2:1,3:0:0:2
    23:  2:1,3:0:2:0
    24:  2:1,3:2:0:0
    25:  1,3:0:0:2:2
    26:  1,3:0:2:0:2
    27:  1,3:0:2:2:0
    28:  1,3:2:0:0:2
    29:  1,3:2:0:2:0
    30:  1,3:2:2:0:0
    31:  1:1:3:3:0,2
    32:  1:1:3:0,2:3
    33:  1:1:0,2:3:3
    34:  1:3:1:3:0,2
    35:  1:3:1:0,2:3
    36:  1:3:3:1:0,2
    37:  1:3:3:0,2:1
    38:  1:3:0,2:1:3
    39:  1:3:0,2:3:1
    40:  1:0,2:1:3:3
    41:  1:0,2:3:1:3
    42:  1:0,2:3:3:1
    43:  3:1:1:3:0,2
    44:  3:1:1:0,2:3
    45:  3:1:3:1:0,2
    46:  3:1:3:0,2:1
    47:  3:1:0,2:1:3
    48:  3:1:0,2:3:1
    49:  3:3:1:1:0,2
    50:  3:3:1:0,2:1
    51:  3:3:0,2:1:1
    52:  3:0,2:1:1:3
    53:  3:0,2:1:3:1
    54:  3:0,2:3:1:1
    55:  0,2:1:1:3:3
    56:  0,2:1:3:1:3
    57:  0,2:1:3:3:1
    58:  0,2:3:1:1:3
    59:  0,2:3:1:3:1
    60:  0,2:3:3:1:1
family= 4 1 0 0 new D4h genus #    32 is 0:1:2:3:0,1
     1:  0:1:2:3:0,1
     2:  0:1:2:0,1:3
     3:  0:1:3:2:0,1
     4:  0:1:3:0,1:2
     5:  0:1:0,1:2:3
     6:  0:1:0,1:3:2
     7:  0:2:1:3:0,1
     8:  0:2:1:0,1:3
     9:  0:2:3:1:0,1
    10:  0:2:3:0,1:1
    11:  0:2:0,1:1:3
    12:  0:2:0,1:3:1
    13:  0:3:1:2:0,1
    14:  0:3:1:0,1:2
    15:  0:3:2:1:0,1
    16:  0:3:2:0,1:1
    17:  0:3:0,1:1:2
    18:  0:3:0,1:2:1
    19:  0:0,1:1:2:3
    20:  0:0,1:1:3:2
    21:  0:0,1:2:1:3
    22:  0:0,1:2:3:1
    23:  0:0,1:3:1:2
    24:  0:0,1:3:2:1
    25:  1:0:2:3:0,1
    26:  1:0:2:0,1:3
    27:  1:0:3:2:0,1
    28:  1:0:3:0,1:2
    29:  1:0:0,1:2:3
    30:  1:0:0,1:3:2
    31:  1:2:0:3:0,1
    32:  1:2:0:0,1:3
    33:  1:2:3:0:0,1
    34:  1:2:3:0,1:0
    35:  1:2:0,1:0:3
    36:  1:2:0,1:3:0
    37:  1:3:0:2:0,1
    38:  1:3:0:0,1:2
    39:  1:3:2:0:0,1
    40:  1:3:2:0,1:0
    41:  1:3:0,1:0:2
    42:  1:3:0,1:2:0
    43:  1:0,1:0:2:3
    44:  1:0,1:0:3:2
    45:  1:0,1:2:0:3
    46:  1:0,1:2:3:0
    47:  1:0,1:3:0:2
    48:  1:0,1:3:2:0
    49:  2:0:1:3:0,1
    50:  2:0:1:0,1:3
    51:  2:0:3:1:0,1
    52:  2:0:3:0,1:1
    53:  2:0:0,1:1:3
    54:  2:0:0,1:3:1
    55:  2:1:0:3:0,1
    56:  2:1:0:0,1:3
    57:  2:1:3:0:0,1
    58:  2:1:3:0,1:0
    59:  2:1:0,1:0:3
    60:  2:1:0,1:3:0
    61:  2:3:0:1:0,1
    62:  2:3:0:0,1:1
    63:  2:3:1:0:0,1
    64:  2:3:1:0,1:0
    65:  2:3:0,1:0:1
    66:  2:3:0,1:1:0
    67:  2:0,1:0:1:3
    68:  2:0,1:0:3:1
    69:  2:0,1:1:0:3
    70:  2:0,1:1:3:0
    71:  2:0,1:3:0:1
    72:  2:0,1:3:1:0
    73:  3:0:1:2:0,1
    74:  3:0:1:0,1:2
    75:  3:0:2:1:0,1
    76:  3:0:2:0,1:1
    77:  3:0:0,1:1:2
    78:  3:0:0,1:2:1
    79:  3:1:0:2:0,1
    80:  3:1:0:0,1:2
    81:  3:1:2:0:0,1
    82:  3:1:2:0,1:0
    83:  3:1:0,1:0:2
    84:  3:1:0,1:2:0
    85:  3:2:0:1:0,1
    86:  3:2:0:0,1:1
    87:  3:2:1:0:0,1
    88:  3:2:1:0,1:0
    89:  3:2:0,1:0:1
    90:  3:2:0,1:1:0
    91:  3:0,1:0:1:2
    92:  3:0,1:0:2:1
    93:  3:0,1:1:0:2
    94:  3:0,1:1:2:0
    95:  3:0,1:2:0:1
    96:  3:0,1:2:1:0
    97:  0,1:0:1:2:3
    98:  0,1:0:1:3:2
    99:  0,1:0:2:1:3
   100:  0,1:0:2:3:1
   101:  0,1:0:3:1:2
   102:  0,1:0:3:2:1
   103:  0,1:1:0:2:3
   104:  0,1:1:0:3:2
   105:  0,1:1:2:0:3
   106:  0,1:1:2:3:0
   107:  0,1:1:3:0:2
   108:  0,1:1:3:2:0
   109:  0,1:2:0:1:3
   110:  0,1:2:0:3:1
   111:  0,1:2:1:0:3
   112:  0,1:2:1:3:0
   113:  0,1:2:3:0:1
   114:  0,1:2:3:1:0
   115:  0,1:3:0:1:2
   116:  0,1:3:0:2:1
   117:  0,1:3:1:0:2
   118:  0,1:3:1:2:0
   119:  0,1:3:2:0:1
   120:  0,1:3:2:1:0
   121:  1:2:3:0:1,2
   122:  1:2:3:1,2:0
   123:  1:2:0:3:1,2
   124:  1:2:0:1,2:3
   125:  1:2:1,2:3:0
   126:  1:2:1,2:0:3
   127:  1:3:2:0:1,2
   128:  1:3:2:1,2:0
   129:  1:3:0:2:1,2
   130:  1:3:0:1,2:2
   131:  1:3:1,2:2:0
   132:  1:3:1,2:0:2
   133:  1:0:2:3:1,2
   134:  1:0:2:1,2:3
   135:  1:0:3:2:1,2
   136:  1:0:3:1,2:2
   137:  1:0:1,2:2:3
   138:  1:0:1,2:3:2
   139:  1:1,2:2:3:0
   140:  1:1,2:2:0:3
   141:  1:1,2:3:2:0
   142:  1:1,2:3:0:2
   143:  1:1,2:0:2:3
   144:  1:1,2:0:3:2
   145:  2:1:3:0:1,2
   146:  2:1:3:1,2:0
   147:  2:1:0:3:1,2
   148:  2:1:0:1,2:3
   149:  2:1:1,2:3:0
   150:  2:1:1,2:0:3
   151:  2:3:1:0:1,2
   152:  2:3:1:1,2:0
   153:  2:3:0:1:1,2
   154:  2:3:0:1,2:1
   155:  2:3:1,2:1:0
   156:  2:3:1,2:0:1
   157:  2:0:1:3:1,2
   158:  2:0:1:1,2:3
   159:  2:0:3:1:1,2
   160:  2:0:3:1,2:1
   161:  2:0:1,2:1:3
   162:  2:0:1,2:3:1
   163:  2:1,2:1:3:0
   164:  2:1,2:1:0:3
   165:  2:1,2:3:1:0
   166:  2:1,2:3:0:1
   167:  2:1,2:0:1:3
   168:  2:1,2:0:3:1
   169:  3:1:2:0:1,2
   170:  3:1:2:1,2:0
   171:  3:1:0:2:1,2
   172:  3:1:0:1,2:2
   173:  3:1:1,2:2:0
   174:  3:1:1,2:0:2
   175:  3:2:1:0:1,2
   176:  3:2:1:1,2:0
   177:  3:2:0:1:1,2
   178:  3:2:0:1,2:1
   179:  3:2:1,2:1:0
   180:  3:2:1,2:0:1
   181:  3:0:1:2:1,2
   182:  3:0:1:1,2:2
   183:  3:0:2:1:1,2
   184:  3:0:2:1,2:1
   185:  3:0:1,2:1:2
   186:  3:0:1,2:2:1
   187:  3:1,2:1:2:0
   188:  3:1,2:1:0:2
   189:  3:1,2:2:1:0
   190:  3:1,2:2:0:1
   191:  3:1,2:0:1:2
   192:  3:1,2:0:2:1
   193:  0:1:2:3:1,2
   194:  0:1:2:1,2:3
   195:  0:1:3:2:1,2
   196:  0:1:3:1,2:2
   197:  0:1:1,2:2:3
   198:  0:1:1,2:3:2
   199:  0:2:1:3:1,2
   200:  0:2:1:1,2:3
   201:  0:2:3:1:1,2
   202:  0:2:3:1,2:1
   203:  0:2:1,2:1:3
   204:  0:2:1,2:3:1
   205:  0:3:1:2:1,2
   206:  0:3:1:1,2:2
   207:  0:3:2:1:1,2
   208:  0:3:2:1,2:1
   209:  0:3:1,2:1:2
   210:  0:3:1,2:2:1
   211:  0:1,2:1:2:3
   212:  0:1,2:1:3:2
   213:  0:1,2:2:1:3
   214:  0:1,2:2:3:1
   215:  0:1,2:3:1:2
   216:  0:1,2:3:2:1
   217:  1,2:1:2:3:0
   218:  1,2:1:2:0:3
   219:  1,2:1:3:2:0
   220:  1,2:1:3:0:2
   221:  1,2:1:0:2:3
   222:  1,2:1:0:3:2
   223:  1,2:2:1:3:0
   224:  1,2:2:1:0:3
   225:  1,2:2:3:1:0
   226:  1,2:2:3:0:1
   227:  1,2:2:0:1:3
   228:  1,2:2:0:3:1
   229:  1,2:3:1:2:0
   230:  1,2:3:1:0:2
   231:  1,2:3:2:1:0
   232:  1,2:3:2:0:1
   233:  1,2:3:0:1:2
   234:  1,2:3:0:2:1
   235:  1,2:0:1:2:3
   236:  1,2:0:1:3:2
   237:  1,2:0:2:1:3
   238:  1,2:0:2:3:1
   239:  1,2:0:3:1:2
   240:  1,2:0:3:2:1
   241:  2:3:0:1:2,3
   242:  2:3:0:2,3:1
   243:  2:3:1:0:2,3
   244:  2:3:1:2,3:0
   245:  2:3:2,3:0:1
   246:  2:3:2,3:1:0
   247:  2:0:3:1:2,3
   248:  2:0:3:2,3:1
   249:  2:0:1:3:2,3
   250:  2:0:1:2,3:3
   251:  2:0:2,3:3:1
   252:  2:0:2,3:1:3
   253:  2:1:3:0:2,3
   254:  2:1:3:2,3:0
   255:  2:1:0:3:2,3
   256:  2:1:0:2,3:3
   257:  2:1:2,3:3:0
   258:  2:1:2,3:0:3
   259:  2:2,3:3:0:1
   260:  2:2,3:3:1:0
   261:  2:2,3:0:3:1
   262:  2:2,3:0:1:3
   263:  2:2,3:1:3:0
   264:  2:2,3:1:0:3
   265:  3:2:0:1:2,3
   266:  3:2:0:2,3:1
   267:  3:2:1:0:2,3
   268:  3:2:1:2,3:0
   269:  3:2:2,3:0:1
   270:  3:2:2,3:1:0
   271:  3:0:2:1:2,3
   272:  3:0:2:2,3:1
   273:  3:0:1:2:2,3
   274:  3:0:1:2,3:2
   275:  3:0:2,3:2:1
   276:  3:0:2,3:1:2
   277:  3:1:2:0:2,3
   278:  3:1:2:2,3:0
   279:  3:1:0:2:2,3
   280:  3:1:0:2,3:2
   281:  3:1:2,3:2:0
   282:  3:1:2,3:0:2
   283:  3:2,3:2:0:1
   284:  3:2,3:2:1:0
   285:  3:2,3:0:2:1
   286:  3:2,3:0:1:2
   287:  3:2,3:1:2:0
   288:  3:2,3:1:0:2
   289:  0:2:3:1:2,3
   290:  0:2:3:2,3:1
   291:  0:2:1:3:2,3
   292:  0:2:1:2,3:3
   293:  0:2:2,3:3:1
   294:  0:2:2,3:1:3
   295:  0:3:2:1:2,3
   296:  0:3:2:2,3:1
   297:  0:3:1:2:2,3
   298:  0:3:1:2,3:2
   299:  0:3:2,3:2:1
   300:  0:3:2,3:1:2
   301:  0:1:2:3:2,3
   302:  0:1:2:2,3:3
   303:  0:1:3:2:2,3
   304:  0:1:3:2,3:2
   305:  0:1:2,3:2:3
   306:  0:1:2,3:3:2
   307:  0:2,3:2:3:1
   308:  0:2,3:2:1:3
   309:  0:2,3:3:2:1
   310:  0:2,3:3:1:2
   311:  0:2,3:1:2:3
   312:  0:2,3:1:3:2
   313:  1:2:3:0:2,3
   314:  1:2:3:2,3:0
   315:  1:2:0:3:2,3
   316:  1:2:0:2,3:3
   317:  1:2:2,3:3:0
   318:  1:2:2,3:0:3
   319:  1:3:2:0:2,3
   320:  1:3:2:2,3:0
   321:  1:3:0:2:2,3
   322:  1:3:0:2,3:2
   323:  1:3:2,3:2:0
   324:  1:3:2,3:0:2
   325:  1:0:2:3:2,3
   326:  1:0:2:2,3:3
   327:  1:0:3:2:2,3
   328:  1:0:3:2,3:2
   329:  1:0:2,3:2:3
   330:  1:0:2,3:3:2
   331:  1:2,3:2:3:0
   332:  1:2,3:2:0:3
   333:  1:2,3:3:2:0
   334:  1:2,3:3:0:2
   335:  1:2,3:0:2:3
   336:  1:2,3:0:3:2
   337:  2,3:2:3:0:1
   338:  2,3:2:3:1:0
   339:  2,3:2:0:3:1
   340:  2,3:2:0:1:3
   341:  2,3:2:1:3:0
   342:  2,3:2:1:0:3
   343:  2,3:3:2:0:1
   344:  2,3:3:2:1:0
   345:  2,3:3:0:2:1
   346:  2,3:3:0:1:2
   347:  2,3:3:1:2:0
   348:  2,3:3:1:0:2
   349:  2,3:0:2:3:1
   350:  2,3:0:2:1:3
   351:  2,3:0:3:2:1
   352:  2,3:0:3:1:2
   353:  2,3:0:1:2:3
   354:  2,3:0:1:3:2
   355:  2,3:1:2:3:0
   356:  2,3:1:2:0:3
   357:  2,3:1:3:2:0
   358:  2,3:1:3:0:2
   359:  2,3:1:0:2:3
   360:  2,3:1:0:3:2
   361:  3:0:1:2:0,3
   362:  3:0:1:0,3:2
   363:  3:0:2:1:0,3
   364:  3:0:2:0,3:1
   365:  3:0:0,3:1:2
   366:  3:0:0,3:2:1
   367:  3:1:0:2:0,3
   368:  3:1:0:0,3:2
   369:  3:1:2:0:0,3
   370:  3:1:2:0,3:0
   371:  3:1:0,3:0:2
   372:  3:1:0,3:2:0
   373:  3:2:0:1:0,3
   374:  3:2:0:0,3:1
   375:  3:2:1:0:0,3
   376:  3:2:1:0,3:0
   377:  3:2:0,3:0:1
   378:  3:2:0,3:1:0
   379:  3:0,3:0:1:2
   380:  3:0,3:0:2:1
   381:  3:0,3:1:0:2
   382:  3:0,3:1:2:0
   383:  3:0,3:2:0:1
   384:  3:0,3:2:1:0
   385:  0:3:1:2:0,3
   386:  0:3:1:0,3:2
   387:  0:3:2:1:0,3
   388:  0:3:2:0,3:1
   389:  0:3:0,3:1:2
   390:  0:3:0,3:2:1
   391:  0:1:3:2:0,3
   392:  0:1:3:0,3:2
   393:  0:1:2:3:0,3
   394:  0:1:2:0,3:3
   395:  0:1:0,3:3:2
   396:  0:1:0,3:2:3
   397:  0:2:3:1:0,3
   398:  0:2:3:0,3:1
   399:  0:2:1:3:0,3
   400:  0:2:1:0,3:3
   401:  0:2:0,3:3:1
   402:  0:2:0,3:1:3
   403:  0:0,3:3:1:2
   404:  0:0,3:3:2:1
   405:  0:0,3:1:3:2
   406:  0:0,3:1:2:3
   407:  0:0,3:2:3:1
   408:  0:0,3:2:1:3
   409:  1:3:0:2:0,3
   410:  1:3:0:0,3:2
   411:  1:3:2:0:0,3
   412:  1:3:2:0,3:0
   413:  1:3:0,3:0:2
   414:  1:3:0,3:2:0
   415:  1:0:3:2:0,3
   416:  1:0:3:0,3:2
   417:  1:0:2:3:0,3
   418:  1:0:2:0,3:3
   419:  1:0:0,3:3:2
   420:  1:0:0,3:2:3
   421:  1:2:3:0:0,3
   422:  1:2:3:0,3:0
   423:  1:2:0:3:0,3
   424:  1:2:0:0,3:3
   425:  1:2:0,3:3:0
   426:  1:2:0,3:0:3
   427:  1:0,3:3:0:2
   428:  1:0,3:3:2:0
   429:  1:0,3:0:3:2
   430:  1:0,3:0:2:3
   431:  1:0,3:2:3:0
   432:  1:0,3:2:0:3
   433:  2:3:0:1:0,3
   434:  2:3:0:0,3:1
   435:  2:3:1:0:0,3
   436:  2:3:1:0,3:0
   437:  2:3:0,3:0:1
   438:  2:3:0,3:1:0
   439:  2:0:3:1:0,3
   440:  2:0:3:0,3:1
   441:  2:0:1:3:0,3
   442:  2:0:1:0,3:3
   443:  2:0:0,3:3:1
   444:  2:0:0,3:1:3
   445:  2:1:3:0:0,3
   446:  2:1:3:0,3:0
   447:  2:1:0:3:0,3
   448:  2:1:0:0,3:3
   449:  2:1:0,3:3:0
   450:  2:1:0,3:0:3
   451:  2:0,3:3:0:1
   452:  2:0,3:3:1:0
   453:  2:0,3:0:3:1
   454:  2:0,3:0:1:3
   455:  2:0,3:1:3:0
   456:  2:0,3:1:0:3
   457:  0,3:3:0:1:2
   458:  0,3:3:0:2:1
   459:  0,3:3:1:0:2
   460:  0,3:3:1:2:0
   461:  0,3:3:2:0:1
   462:  0,3:3:2:1:0
   463:  0,3:0:3:1:2
   464:  0,3:0:3:2:1
   465:  0,3:0:1:3:2
   466:  0,3:0:1:2:3
   467:  0,3:0:2:3:1
   468:  0,3:0:2:1:3
   469:  0,3:1:3:0:2
   470:  0,3:1:3:2:0
   471:  0,3:1:0:3:2
   472:  0,3:1:0:2:3
   473:  0,3:1:2:3:0
   474:  0,3:1:2:0:3
   475:  0,3:2:3:0:1
   476:  0,3:2:3:1:0
   477:  0,3:2:0:3:1
   478:  0,3:2:0:1:3
   479:  0,3:2:1:3:0
   480:  0,3:2:1:0:3
family= 4 1 0 0 new D4h genus #    33 is 0:1:2:3:0,2
     1:  0:1:2:3:0,2
     2:  0:1:2:0,2:3
     3:  0:1:3:2:0,2
     4:  0:1:3:0,2:2
     5:  0:1:0,2:2:3
     6:  0:1:0,2:3:2
     7:  0:2:1:3:0,2
     8:  0:2:1:0,2:3
     9:  0:2:3:1:0,2
    10:  0:2:3:0,2:1
    11:  0:2:0,2:1:3
    12:  0:2:0,2:3:1
    13:  0:3:1:2:0,2
    14:  0:3:1:0,2:2
    15:  0:3:2:1:0,2
    16:  0:3:2:0,2:1
    17:  0:3:0,2:1:2
    18:  0:3:0,2:2:1
    19:  0:0,2:1:2:3
    20:  0:0,2:1:3:2
    21:  0:0,2:2:1:3
    22:  0:0,2:2:3:1
    23:  0:0,2:3:1:2
    24:  0:0,2:3:2:1
    25:  1:0:2:3:0,2
    26:  1:0:2:0,2:3
    27:  1:0:3:2:0,2
    28:  1:0:3:0,2:2
    29:  1:0:0,2:2:3
    30:  1:0:0,2:3:2
    31:  1:2:0:3:0,2
    32:  1:2:0:0,2:3
    33:  1:2:3:0:0,2
    34:  1:2:3:0,2:0
    35:  1:2:0,2:0:3
    36:  1:2:0,2:3:0
    37:  1:3:0:2:0,2
    38:  1:3:0:0,2:2
    39:  1:3:2:0:0,2
    40:  1:3:2:0,2:0
    41:  1:3:0,2:0:2
    42:  1:3:0,2:2:0
    43:  1:0,2:0:2:3
    44:  1:0,2:0:3:2
    45:  1:0,2:2:0:3
    46:  1:0,2:2:3:0
    47:  1:0,2:3:0:2
    48:  1:0,2:3:2:0
    49:  2:0:1:3:0,2
    50:  2:0:1:0,2:3
    51:  2:0:3:1:0,2
    52:  2:0:3:0,2:1
    53:  2:0:0,2:1:3
    54:  2:0:0,2:3:1
    55:  2:1:0:3:0,2
    56:  2:1:0:0,2:3
    57:  2:1:3:0:0,2
    58:  2:1:3:0,2:0
    59:  2:1:0,2:0:3
    60:  2:1:0,2:3:0
    61:  2:3:0:1:0,2
    62:  2:3:0:0,2:1
    63:  2:3:1:0:0,2
    64:  2:3:1:0,2:0
    65:  2:3:0,2:0:1
    66:  2:3:0,2:1:0
    67:  2:0,2:0:1:3
    68:  2:0,2:0:3:1
    69:  2:0,2:1:0:3
    70:  2:0,2:1:3:0
    71:  2:0,2:3:0:1
    72:  2:0,2:3:1:0
    73:  3:0:1:2:0,2
    74:  3:0:1:0,2:2
    75:  3:0:2:1:0,2
    76:  3:0:2:0,2:1
    77:  3:0:0,2:1:2
    78:  3:0:0,2:2:1
    79:  3:1:0:2:0,2
    80:  3:1:0:0,2:2
    81:  3:1:2:0:0,2
    82:  3:1:2:0,2:0
    83:  3:1:0,2:0:2
    84:  3:1:0,2:2:0
    85:  3:2:0:1:0,2
    86:  3:2:0:0,2:1
    87:  3:2:1:0:0,2
    88:  3:2:1:0,2:0
    89:  3:2:0,2:0:1
    90:  3:2:0,2:1:0
    91:  3:0,2:0:1:2
    92:  3:0,2:0:2:1
    93:  3:0,2:1:0:2
    94:  3:0,2:1:2:0
    95:  3:0,2:2:0:1
    96:  3:0,2:2:1:0
    97:  0,2:0:1:2:3
    98:  0,2:0:1:3:2
    99:  0,2:0:2:1:3
   100:  0,2:0:2:3:1
   101:  0,2:0:3:1:2
   102:  0,2:0:3:2:1
   103:  0,2:1:0:2:3
   104:  0,2:1:0:3:2
   105:  0,2:1:2:0:3
   106:  0,2:1:2:3:0
   107:  0,2:1:3:0:2
   108:  0,2:1:3:2:0
   109:  0,2:2:0:1:3
   110:  0,2:2:0:3:1
   111:  0,2:2:1:0:3
   112:  0,2:2:1:3:0
   113:  0,2:2:3:0:1
   114:  0,2:2:3:1:0
   115:  0,2:3:0:1:2
   116:  0,2:3:0:2:1
   117:  0,2:3:1:0:2
   118:  0,2:3:1:2:0
   119:  0,2:3:2:0:1
   120:  0,2:3:2:1:0
   121:  1:2:3:0:1,3
   122:  1:2:3:1,3:0
   123:  1:2:0:3:1,3
   124:  1:2:0:1,3:3
   125:  1:2:1,3:3:0
   126:  1:2:1,3:0:3
   127:  1:3:2:0:1,3
   128:  1:3:2:1,3:0
   129:  1:3:0:2:1,3
   130:  1:3:0:1,3:2
   131:  1:3:1,3:2:0
   132:  1:3:1,3:0:2
   133:  1:0:2:3:1,3
   134:  1:0:2:1,3:3
   135:  1:0:3:2:1,3
   136:  1:0:3:1,3:2
   137:  1:0:1,3:2:3
   138:  1:0:1,3:3:2
   139:  1:1,3:2:3:0
   140:  1:1,3:2:0:3
   141:  1:1,3:3:2:0
   142:  1:1,3:3:0:2
   143:  1:1,3:0:2:3
   144:  1:1,3:0:3:2
   145:  2:1:3:0:1,3
   146:  2:1:3:1,3:0
   147:  2:1:0:3:1,3
   148:  2:1:0:1,3:3
   149:  2:1:1,3:3:0
   150:  2:1:1,3:0:3
   151:  2:3:1:0:1,3
   152:  2:3:1:1,3:0
   153:  2:3:0:1:1,3
   154:  2:3:0:1,3:1
   155:  2:3:1,3:1:0
   156:  2:3:1,3:0:1
   157:  2:0:1:3:1,3
   158:  2:0:1:1,3:3
   159:  2:0:3:1:1,3
   160:  2:0:3:1,3:1
   161:  2:0:1,3:1:3
   162:  2:0:1,3:3:1
   163:  2:1,3:1:3:0
   164:  2:1,3:1:0:3
   165:  2:1,3:3:1:0
   166:  2:1,3:3:0:1
   167:  2:1,3:0:1:3
   168:  2:1,3:0:3:1
   169:  3:1:2:0:1,3
   170:  3:1:2:1,3:0
   171:  3:1:0:2:1,3
   172:  3:1:0:1,3:2
   173:  3:1:1,3:2:0
   174:  3:1:1,3:0:2
   175:  3:2:1:0:1,3
   176:  3:2:1:1,3:0
   177:  3:2:0:1:1,3
   178:  3:2:0:1,3:1
   179:  3:2:1,3:1:0
   180:  3:2:1,3:0:1
   181:  3:0:1:2:1,3
   182:  3:0:1:1,3:2
   183:  3:0:2:1:1,3
   184:  3:0:2:1,3:1
   185:  3:0:1,3:1:2
   186:  3:0:1,3:2:1
   187:  3:1,3:1:2:0
   188:  3:1,3:1:0:2
   189:  3:1,3:2:1:0
   190:  3:1,3:2:0:1
   191:  3:1,3:0:1:2
   192:  3:1,3:0:2:1
   193:  0:1:2:3:1,3
   194:  0:1:2:1,3:3
   195:  0:1:3:2:1,3
   196:  0:1:3:1,3:2
   197:  0:1:1,3:2:3
   198:  0:1:1,3:3:2
   199:  0:2:1:3:1,3
   200:  0:2:1:1,3:3
   201:  0:2:3:1:1,3
   202:  0:2:3:1,3:1
   203:  0:2:1,3:1:3
   204:  0:2:1,3:3:1
   205:  0:3:1:2:1,3
   206:  0:3:1:1,3:2
   207:  0:3:2:1:1,3
   208:  0:3:2:1,3:1
   209:  0:3:1,3:1:2
   210:  0:3:1,3:2:1
   211:  0:1,3:1:2:3
   212:  0:1,3:1:3:2
   213:  0:1,3:2:1:3
   214:  0:1,3:2:3:1
   215:  0:1,3:3:1:2
   216:  0:1,3:3:2:1
   217:  1,3:1:2:3:0
   218:  1,3:1:2:0:3
   219:  1,3:1:3:2:0
   220:  1,3:1:3:0:2
   221:  1,3:1:0:2:3
   222:  1,3:1:0:3:2
   223:  1,3:2:1:3:0
   224:  1,3:2:1:0:3
   225:  1,3:2:3:1:0
   226:  1,3:2:3:0:1
   227:  1,3:2:0:1:3
   228:  1,3:2:0:3:1
   229:  1,3:3:1:2:0
   230:  1,3:3:1:0:2
   231:  1,3:3:2:1:0
   232:  1,3:3:2:0:1
   233:  1,3:3:0:1:2
   234:  1,3:3:0:2:1
   235:  1,3:0:1:2:3
   236:  1,3:0:1:3:2
   237:  1,3:0:2:1:3
   238:  1,3:0:2:3:1
   239:  1,3:0:3:1:2
   240:  1,3:0:3:2:1
Nber of genera for this family=   33
 
family= 3 2 0 0
 
family= 3 2 0 0 new D4h genus #     1 is 0:0:0:0,1:0,1
     1:  0:0:0:0,1:0,1
     2:  0:0:0,1:0:0,1
     3:  0:0:0,1:0,1:0
     4:  0:0,1:0:0:0,1
     5:  0:0,1:0:0,1:0
     6:  0:0,1:0,1:0:0
     7:  0,1:0:0:0:0,1
     8:  0,1:0:0:0,1:0
     9:  0,1:0:0,1:0:0
    10:  0,1:0,1:0:0:0
    11:  1:1:1:1,2:1,2
    12:  1:1:1,2:1:1,2
    13:  1:1:1,2:1,2:1
    14:  1:1,2:1:1:1,2
    15:  1:1,2:1:1,2:1
    16:  1:1,2:1,2:1:1
    17:  1,2:1:1:1:1,2
    18:  1,2:1:1:1,2:1
    19:  1,2:1:1,2:1:1
    20:  1,2:1,2:1:1:1
    21:  2:2:2:2,3:2,3
    22:  2:2:2,3:2:2,3
    23:  2:2:2,3:2,3:2
    24:  2:2,3:2:2:2,3
    25:  2:2,3:2:2,3:2
    26:  2:2,3:2,3:2:2
    27:  2,3:2:2:2:2,3
    28:  2,3:2:2:2,3:2
    29:  2,3:2:2,3:2:2
    30:  2,3:2,3:2:2:2
    31:  3:3:3:0,3:0,3
    32:  3:3:0,3:3:0,3
    33:  3:3:0,3:0,3:3
    34:  3:0,3:3:3:0,3
    35:  3:0,3:3:0,3:3
    36:  3:0,3:0,3:3:3
    37:  0,3:3:3:3:0,3
    38:  0,3:3:3:0,3:3
    39:  0,3:3:0,3:3:3
    40:  0,3:0,3:3:3:3
    41:  0:0:0:0,3:0,3
    42:  0:0:0,3:0:0,3
    43:  0:0:0,3:0,3:0
    44:  0:0,3:0:0:0,3
    45:  0:0,3:0:0,3:0
    46:  0:0,3:0,3:0:0
    47:  0,3:0:0:0:0,3
    48:  0,3:0:0:0,3:0
    49:  0,3:0:0,3:0:0
    50:  0,3:0,3:0:0:0
    51:  1:1:1:0,1:0,1
    52:  1:1:0,1:1:0,1
    53:  1:1:0,1:0,1:1
    54:  1:0,1:1:1:0,1
    55:  1:0,1:1:0,1:1
    56:  1:0,1:0,1:1:1
    57:  0,1:1:1:1:0,1
    58:  0,1:1:1:0,1:1
    59:  0,1:1:0,1:1:1
    60:  0,1:0,1:1:1:1
    61:  2:2:2:1,2:1,2
    62:  2:2:1,2:2:1,2
    63:  2:2:1,2:1,2:2
    64:  2:1,2:2:2:1,2
    65:  2:1,2:2:1,2:2
    66:  2:1,2:1,2:2:2
    67:  1,2:2:2:2:1,2
    68:  1,2:2:2:1,2:2
    69:  1,2:2:1,2:2:2
    70:  1,2:1,2:2:2:2
    71:  3:3:3:2,3:2,3
    72:  3:3:2,3:3:2,3
    73:  3:3:2,3:2,3:3
    74:  3:2,3:3:3:2,3
    75:  3:2,3:3:2,3:3
    76:  3:2,3:2,3:3:3
    77:  2,3:3:3:3:2,3
    78:  2,3:3:3:2,3:3
    79:  2,3:3:2,3:3:3
    80:  2,3:2,3:3:3:3
family= 3 2 0 0 new D4h genus #     2 is 0:0:0:0,1:0,2
     1:  0:0:0:0,1:0,2
     2:  0:0:0:0,2:0,1
     3:  0:0:0,1:0:0,2
     4:  0:0:0,1:0,2:0
     5:  0:0:0,2:0:0,1
     6:  0:0:0,2:0,1:0
     7:  0:0,1:0:0:0,2
     8:  0:0,1:0:0,2:0
     9:  0:0,1:0,2:0:0
    10:  0:0,2:0:0:0,1
    11:  0:0,2:0:0,1:0
    12:  0:0,2:0,1:0:0
    13:  0,1:0:0:0:0,2
    14:  0,1:0:0:0,2:0
    15:  0,1:0:0,2:0:0
    16:  0,1:0,2:0:0:0
    17:  0,2:0:0:0:0,1
    18:  0,2:0:0:0,1:0
    19:  0,2:0:0,1:0:0
    20:  0,2:0,1:0:0:0
    21:  1:1:1:1,2:1,3
    22:  1:1:1:1,3:1,2
    23:  1:1:1,2:1:1,3
    24:  1:1:1,2:1,3:1
    25:  1:1:1,3:1:1,2
    26:  1:1:1,3:1,2:1
    27:  1:1,2:1:1:1,3
    28:  1:1,2:1:1,3:1
    29:  1:1,2:1,3:1:1
    30:  1:1,3:1:1:1,2
    31:  1:1,3:1:1,2:1
    32:  1:1,3:1,2:1:1
    33:  1,2:1:1:1:1,3
    34:  1,2:1:1:1,3:1
    35:  1,2:1:1,3:1:1
    36:  1,2:1,3:1:1:1
    37:  1,3:1:1:1:1,2
    38:  1,3:1:1:1,2:1
    39:  1,3:1:1,2:1:1
    40:  1,3:1,2:1:1:1
    41:  2:2:2:2,3:0,2
    42:  2:2:2:0,2:2,3
    43:  2:2:2,3:2:0,2
    44:  2:2:2,3:0,2:2
    45:  2:2:0,2:2:2,3
    46:  2:2:0,2:2,3:2
    47:  2:2,3:2:2:0,2
    48:  2:2,3:2:0,2:2
    49:  2:2,3:0,2:2:2
    50:  2:0,2:2:2:2,3
    51:  2:0,2:2:2,3:2
    52:  2:0,2:2,3:2:2
    53:  2,3:2:2:2:0,2
    54:  2,3:2:2:0,2:2
    55:  2,3:2:0,2:2:2
    56:  2,3:0,2:2:2:2
    57:  0,2:2:2:2:2,3
    58:  0,2:2:2:2,3:2
    59:  0,2:2:2,3:2:2
    60:  0,2:2,3:2:2:2
    61:  3:3:3:0,3:1,3
    62:  3:3:3:1,3:0,3
    63:  3:3:0,3:3:1,3
    64:  3:3:0,3:1,3:3
    65:  3:3:1,3:3:0,3
    66:  3:3:1,3:0,3:3
    67:  3:0,3:3:3:1,3
    68:  3:0,3:3:1,3:3
    69:  3:0,3:1,3:3:3
    70:  3:1,3:3:3:0,3
    71:  3:1,3:3:0,3:3
    72:  3:1,3:0,3:3:3
    73:  0,3:3:3:3:1,3
    74:  0,3:3:3:1,3:3
    75:  0,3:3:1,3:3:3
    76:  0,3:1,3:3:3:3
    77:  1,3:3:3:3:0,3
    78:  1,3:3:3:0,3:3
    79:  1,3:3:0,3:3:3
    80:  1,3:0,3:3:3:3
    81:  0:0:0:0,3:0,2
    82:  0:0:0:0,2:0,3
    83:  0:0:0,3:0:0,2
    84:  0:0:0,3:0,2:0
    85:  0:0:0,2:0:0,3
    86:  0:0:0,2:0,3:0
    87:  0:0,3:0:0:0,2
    88:  0:0,3:0:0,2:0
    89:  0:0,3:0,2:0:0
    90:  0:0,2:0:0:0,3
    91:  0:0,2:0:0,3:0
    92:  0:0,2:0,3:0:0
    93:  0,3:0:0:0:0,2
    94:  0,3:0:0:0,2:0
    95:  0,3:0:0,2:0:0
    96:  0,3:0,2:0:0:0
    97:  0,2:0:0:0:0,3
    98:  0,2:0:0:0,3:0
    99:  0,2:0:0,3:0:0
   100:  0,2:0,3:0:0:0
   101:  1:1:1:0,1:1,3
   102:  1:1:1:1,3:0,1
   103:  1:1:0,1:1:1,3
   104:  1:1:0,1:1,3:1
   105:  1:1:1,3:1:0,1
   106:  1:1:1,3:0,1:1
   107:  1:0,1:1:1:1,3
   108:  1:0,1:1:1,3:1
   109:  1:0,1:1,3:1:1
   110:  1:1,3:1:1:0,1
   111:  1:1,3:1:0,1:1
   112:  1:1,3:0,1:1:1
   113:  0,1:1:1:1:1,3
   114:  0,1:1:1:1,3:1
   115:  0,1:1:1,3:1:1
   116:  0,1:1,3:1:1:1
   117:  1,3:1:1:1:0,1
   118:  1,3:1:1:0,1:1
   119:  1,3:1:0,1:1:1
   120:  1,3:0,1:1:1:1
   121:  2:2:2:1,2:0,2
   122:  2:2:2:0,2:1,2
   123:  2:2:1,2:2:0,2
   124:  2:2:1,2:0,2:2
   125:  2:2:0,2:2:1,2
   126:  2:2:0,2:1,2:2
   127:  2:1,2:2:2:0,2
   128:  2:1,2:2:0,2:2
   129:  2:1,2:0,2:2:2
   130:  2:0,2:2:2:1,2
   131:  2:0,2:2:1,2:2
   132:  2:0,2:1,2:2:2
   133:  1,2:2:2:2:0,2
   134:  1,2:2:2:0,2:2
   135:  1,2:2:0,2:2:2
   136:  1,2:0,2:2:2:2
   137:  0,2:2:2:2:1,2
   138:  0,2:2:2:1,2:2
   139:  0,2:2:1,2:2:2
   140:  0,2:1,2:2:2:2
   141:  3:3:3:2,3:1,3
   142:  3:3:3:1,3:2,3
   143:  3:3:2,3:3:1,3
   144:  3:3:2,3:1,3:3
   145:  3:3:1,3:3:2,3
   146:  3:3:1,3:2,3:3
   147:  3:2,3:3:3:1,3
   148:  3:2,3:3:1,3:3
   149:  3:2,3:1,3:3:3
   150:  3:1,3:3:3:2,3
   151:  3:1,3:3:2,3:3
   152:  3:1,3:2,3:3:3
   153:  2,3:3:3:3:1,3
   154:  2,3:3:3:1,3:3
   155:  2,3:3:1,3:3:3
   156:  2,3:1,3:3:3:3
   157:  1,3:3:3:3:2,3
   158:  1,3:3:3:2,3:3
   159:  1,3:3:2,3:3:3
   160:  1,3:2,3:3:3:3
family= 3 2 0 0 new D4h genus #     3 is 0:0:0:0,1:0,3
     1:  0:0:0:0,1:0,3
     2:  0:0:0:0,3:0,1
     3:  0:0:0,1:0:0,3
     4:  0:0:0,1:0,3:0
     5:  0:0:0,3:0:0,1
     6:  0:0:0,3:0,1:0
     7:  0:0,1:0:0:0,3
     8:  0:0,1:0:0,3:0
     9:  0:0,1:0,3:0:0
    10:  0:0,3:0:0:0,1
    11:  0:0,3:0:0,1:0
    12:  0:0,3:0,1:0:0
    13:  0,1:0:0:0:0,3
    14:  0,1:0:0:0,3:0
    15:  0,1:0:0,3:0:0
    16:  0,1:0,3:0:0:0
    17:  0,3:0:0:0:0,1
    18:  0,3:0:0:0,1:0
    19:  0,3:0:0,1:0:0
    20:  0,3:0,1:0:0:0
    21:  1:1:1:1,2:0,1
    22:  1:1:1:0,1:1,2
    23:  1:1:1,2:1:0,1
    24:  1:1:1,2:0,1:1
    25:  1:1:0,1:1:1,2
    26:  1:1:0,1:1,2:1
    27:  1:1,2:1:1:0,1
    28:  1:1,2:1:0,1:1
    29:  1:1,2:0,1:1:1
    30:  1:0,1:1:1:1,2
    31:  1:0,1:1:1,2:1
    32:  1:0,1:1,2:1:1
    33:  1,2:1:1:1:0,1
    34:  1,2:1:1:0,1:1
    35:  1,2:1:0,1:1:1
    36:  1,2:0,1:1:1:1
    37:  0,1:1:1:1:1,2
    38:  0,1:1:1:1,2:1
    39:  0,1:1:1,2:1:1
    40:  0,1:1,2:1:1:1
    41:  2:2:2:2,3:1,2
    42:  2:2:2:1,2:2,3
    43:  2:2:2,3:2:1,2
    44:  2:2:2,3:1,2:2
    45:  2:2:1,2:2:2,3
    46:  2:2:1,2:2,3:2
    47:  2:2,3:2:2:1,2
    48:  2:2,3:2:1,2:2
    49:  2:2,3:1,2:2:2
    50:  2:1,2:2:2:2,3
    51:  2:1,2:2:2,3:2
    52:  2:1,2:2,3:2:2
    53:  2,3:2:2:2:1,2
    54:  2,3:2:2:1,2:2
    55:  2,3:2:1,2:2:2
    56:  2,3:1,2:2:2:2
    57:  1,2:2:2:2:2,3
    58:  1,2:2:2:2,3:2
    59:  1,2:2:2,3:2:2
    60:  1,2:2,3:2:2:2
    61:  3:3:3:0,3:2,3
    62:  3:3:3:2,3:0,3
    63:  3:3:0,3:3:2,3
    64:  3:3:0,3:2,3:3
    65:  3:3:2,3:3:0,3
    66:  3:3:2,3:0,3:3
    67:  3:0,3:3:3:2,3
    68:  3:0,3:3:2,3:3
    69:  3:0,3:2,3:3:3
    70:  3:2,3:3:3:0,3
    71:  3:2,3:3:0,3:3
    72:  3:2,3:0,3:3:3
    73:  0,3:3:3:3:2,3
    74:  0,3:3:3:2,3:3
    75:  0,3:3:2,3:3:3
    76:  0,3:2,3:3:3:3
    77:  2,3:3:3:3:0,3
    78:  2,3:3:3:0,3:3
    79:  2,3:3:0,3:3:3
    80:  2,3:0,3:3:3:3
family= 3 2 0 0 new D4h genus #     4 is 0:0:0:0,1:1,2
     1:  0:0:0:0,1:1,2
     2:  0:0:0:1,2:0,1
     3:  0:0:0,1:0:1,2
     4:  0:0:0,1:1,2:0
     5:  0:0:1,2:0:0,1
     6:  0:0:1,2:0,1:0
     7:  0:0,1:0:0:1,2
     8:  0:0,1:0:1,2:0
     9:  0:0,1:1,2:0:0
    10:  0:1,2:0:0:0,1
    11:  0:1,2:0:0,1:0
    12:  0:1,2:0,1:0:0
    13:  0,1:0:0:0:1,2
    14:  0,1:0:0:1,2:0
    15:  0,1:0:1,2:0:0
    16:  0,1:1,2:0:0:0
    17:  1,2:0:0:0:0,1
    18:  1,2:0:0:0,1:0
    19:  1,2:0:0,1:0:0
    20:  1,2:0,1:0:0:0
    21:  1:1:1:1,2:2,3
    22:  1:1:1:2,3:1,2
    23:  1:1:1,2:1:2,3
    24:  1:1:1,2:2,3:1
    25:  1:1:2,3:1:1,2
    26:  1:1:2,3:1,2:1
    27:  1:1,2:1:1:2,3
    28:  1:1,2:1:2,3:1
    29:  1:1,2:2,3:1:1
    30:  1:2,3:1:1:1,2
    31:  1:2,3:1:1,2:1
    32:  1:2,3:1,2:1:1
    33:  1,2:1:1:1:2,3
    34:  1,2:1:1:2,3:1
    35:  1,2:1:2,3:1:1
    36:  1,2:2,3:1:1:1
    37:  2,3:1:1:1:1,2
    38:  2,3:1:1:1,2:1
    39:  2,3:1:1,2:1:1
    40:  2,3:1,2:1:1:1
    41:  2:2:2:2,3:0,3
    42:  2:2:2:0,3:2,3
    43:  2:2:2,3:2:0,3
    44:  2:2:2,3:0,3:2
    45:  2:2:0,3:2:2,3
    46:  2:2:0,3:2,3:2
    47:  2:2,3:2:2:0,3
    48:  2:2,3:2:0,3:2
    49:  2:2,3:0,3:2:2
    50:  2:0,3:2:2:2,3
    51:  2:0,3:2:2,3:2
    52:  2:0,3:2,3:2:2
    53:  2,3:2:2:2:0,3
    54:  2,3:2:2:0,3:2
    55:  2,3:2:0,3:2:2
    56:  2,3:0,3:2:2:2
    57:  0,3:2:2:2:2,3
    58:  0,3:2:2:2,3:2
    59:  0,3:2:2,3:2:2
    60:  0,3:2,3:2:2:2
    61:  3:3:3:0,3:0,1
    62:  3:3:3:0,1:0,3
    63:  3:3:0,3:3:0,1
    64:  3:3:0,3:0,1:3
    65:  3:3:0,1:3:0,3
    66:  3:3:0,1:0,3:3
    67:  3:0,3:3:3:0,1
    68:  3:0,3:3:0,1:3
    69:  3:0,3:0,1:3:3
    70:  3:0,1:3:3:0,3
    71:  3:0,1:3:0,3:3
    72:  3:0,1:0,3:3:3
    73:  0,3:3:3:3:0,1
    74:  0,3:3:3:0,1:3
    75:  0,3:3:0,1:3:3
    76:  0,3:0,1:3:3:3
    77:  0,1:3:3:3:0,3
    78:  0,1:3:3:0,3:3
    79:  0,1:3:0,3:3:3
    80:  0,1:0,3:3:3:3
    81:  0:0:0:0,3:2,3
    82:  0:0:0:2,3:0,3
    83:  0:0:0,3:0:2,3
    84:  0:0:0,3:2,3:0
    85:  0:0:2,3:0:0,3
    86:  0:0:2,3:0,3:0
    87:  0:0,3:0:0:2,3
    88:  0:0,3:0:2,3:0
    89:  0:0,3:2,3:0:0
    90:  0:2,3:0:0:0,3
    91:  0:2,3:0:0,3:0
    92:  0:2,3:0,3:0:0
    93:  0,3:0:0:0:2,3
    94:  0,3:0:0:2,3:0
    95:  0,3:0:2,3:0:0
    96:  0,3:2,3:0:0:0
    97:  2,3:0:0:0:0,3
    98:  2,3:0:0:0,3:0
    99:  2,3:0:0,3:0:0
   100:  2,3:0,3:0:0:0
   101:  1:1:1:0,1:0,3
   102:  1:1:1:0,3:0,1
   103:  1:1:0,1:1:0,3
   104:  1:1:0,1:0,3:1
   105:  1:1:0,3:1:0,1
   106:  1:1:0,3:0,1:1
   107:  1:0,1:1:1:0,3
   108:  1:0,1:1:0,3:1
   109:  1:0,1:0,3:1:1
   110:  1:0,3:1:1:0,1
   111:  1:0,3:1:0,1:1
   112:  1:0,3:0,1:1:1
   113:  0,1:1:1:1:0,3
   114:  0,1:1:1:0,3:1
   115:  0,1:1:0,3:1:1
   116:  0,1:0,3:1:1:1
   117:  0,3:1:1:1:0,1
   118:  0,3:1:1:0,1:1
   119:  0,3:1:0,1:1:1
   120:  0,3:0,1:1:1:1
   121:  2:2:2:1,2:0,1
   122:  2:2:2:0,1:1,2
   123:  2:2:1,2:2:0,1
   124:  2:2:1,2:0,1:2
   125:  2:2:0,1:2:1,2
   126:  2:2:0,1:1,2:2
   127:  2:1,2:2:2:0,1
   128:  2:1,2:2:0,1:2
   129:  2:1,2:0,1:2:2
   130:  2:0,1:2:2:1,2
   131:  2:0,1:2:1,2:2
   132:  2:0,1:1,2:2:2
   133:  1,2:2:2:2:0,1
   134:  1,2:2:2:0,1:2
   135:  1,2:2:0,1:2:2
   136:  1,2:0,1:2:2:2
   137:  0,1:2:2:2:1,2
   138:  0,1:2:2:1,2:2
   139:  0,1:2:1,2:2:2
   140:  0,1:1,2:2:2:2
   141:  3:3:3:2,3:1,2
   142:  3:3:3:1,2:2,3
   143:  3:3:2,3:3:1,2
   144:  3:3:2,3:1,2:3
   145:  3:3:1,2:3:2,3
   146:  3:3:1,2:2,3:3
   147:  3:2,3:3:3:1,2
   148:  3:2,3:3:1,2:3
   149:  3:2,3:1,2:3:3
   150:  3:1,2:3:3:2,3
   151:  3:1,2:3:2,3:3
   152:  3:1,2:2,3:3:3
   153:  2,3:3:3:3:1,2
   154:  2,3:3:3:1,2:3
   155:  2,3:3:1,2:3:3
   156:  2,3:1,2:3:3:3
   157:  1,2:3:3:3:2,3
   158:  1,2:3:3:2,3:3
   159:  1,2:3:2,3:3:3
   160:  1,2:2,3:3:3:3
family= 3 2 0 0 new D4h genus #     5 is 0:0:0:0,1:1,3
     1:  0:0:0:0,1:1,3
     2:  0:0:0:1,3:0,1
     3:  0:0:0,1:0:1,3
     4:  0:0:0,1:1,3:0
     5:  0:0:1,3:0:0,1
     6:  0:0:1,3:0,1:0
     7:  0:0,1:0:0:1,3
     8:  0:0,1:0:1,3:0
     9:  0:0,1:1,3:0:0
    10:  0:1,3:0:0:0,1
    11:  0:1,3:0:0,1:0
    12:  0:1,3:0,1:0:0
    13:  0,1:0:0:0:1,3
    14:  0,1:0:0:1,3:0
    15:  0,1:0:1,3:0:0
    16:  0,1:1,3:0:0:0
    17:  1,3:0:0:0:0,1
    18:  1,3:0:0:0,1:0
    19:  1,3:0:0,1:0:0
    20:  1,3:0,1:0:0:0
    21:  1:1:1:1,2:0,2
    22:  1:1:1:0,2:1,2
    23:  1:1:1,2:1:0,2
    24:  1:1:1,2:0,2:1
    25:  1:1:0,2:1:1,2
    26:  1:1:0,2:1,2:1
    27:  1:1,2:1:1:0,2
    28:  1:1,2:1:0,2:1
    29:  1:1,2:0,2:1:1
    30:  1:0,2:1:1:1,2
    31:  1:0,2:1:1,2:1
    32:  1:0,2:1,2:1:1
    33:  1,2:1:1:1:0,2
    34:  1,2:1:1:0,2:1
    35:  1,2:1:0,2:1:1
    36:  1,2:0,2:1:1:1
    37:  0,2:1:1:1:1,2
    38:  0,2:1:1:1,2:1
    39:  0,2:1:1,2:1:1
    40:  0,2:1,2:1:1:1
    41:  2:2:2:2,3:1,3
    42:  2:2:2:1,3:2,3
    43:  2:2:2,3:2:1,3
    44:  2:2:2,3:1,3:2
    45:  2:2:1,3:2:2,3
    46:  2:2:1,3:2,3:2
    47:  2:2,3:2:2:1,3
    48:  2:2,3:2:1,3:2
    49:  2:2,3:1,3:2:2
    50:  2:1,3:2:2:2,3
    51:  2:1,3:2:2,3:2
    52:  2:1,3:2,3:2:2
    53:  2,3:2:2:2:1,3
    54:  2,3:2:2:1,3:2
    55:  2,3:2:1,3:2:2
    56:  2,3:1,3:2:2:2
    57:  1,3:2:2:2:2,3
    58:  1,3:2:2:2,3:2
    59:  1,3:2:2,3:2:2
    60:  1,3:2,3:2:2:2
    61:  3:3:3:0,3:0,2
    62:  3:3:3:0,2:0,3
    63:  3:3:0,3:3:0,2
    64:  3:3:0,3:0,2:3
    65:  3:3:0,2:3:0,3
    66:  3:3:0,2:0,3:3
    67:  3:0,3:3:3:0,2
    68:  3:0,3:3:0,2:3
    69:  3:0,3:0,2:3:3
    70:  3:0,2:3:3:0,3
    71:  3:0,2:3:0,3:3
    72:  3:0,2:0,3:3:3
    73:  0,3:3:3:3:0,2
    74:  0,3:3:3:0,2:3
    75:  0,3:3:0,2:3:3
    76:  0,3:0,2:3:3:3
    77:  0,2:3:3:3:0,3
    78:  0,2:3:3:0,3:3
    79:  0,2:3:0,3:3:3
    80:  0,2:0,3:3:3:3
    81:  0:0:0:0,3:1,3
    82:  0:0:0:1,3:0,3
    83:  0:0:0,3:0:1,3
    84:  0:0:0,3:1,3:0
    85:  0:0:1,3:0:0,3
    86:  0:0:1,3:0,3:0
    87:  0:0,3:0:0:1,3
    88:  0:0,3:0:1,3:0
    89:  0:0,3:1,3:0:0
    90:  0:1,3:0:0:0,3
    91:  0:1,3:0:0,3:0
    92:  0:1,3:0,3:0:0
    93:  0,3:0:0:0:1,3
    94:  0,3:0:0:1,3:0
    95:  0,3:0:1,3:0:0
    96:  0,3:1,3:0:0:0
    97:  1,3:0:0:0:0,3
    98:  1,3:0:0:0,3:0
    99:  1,3:0:0,3:0:0
   100:  1,3:0,3:0:0:0
   101:  1:1:1:0,1:0,2
   102:  1:1:1:0,2:0,1
   103:  1:1:0,1:1:0,2
   104:  1:1:0,1:0,2:1
   105:  1:1:0,2:1:0,1
   106:  1:1:0,2:0,1:1
   107:  1:0,1:1:1:0,2
   108:  1:0,1:1:0,2:1
   109:  1:0,1:0,2:1:1
   110:  1:0,2:1:1:0,1
   111:  1:0,2:1:0,1:1
   112:  1:0,2:0,1:1:1
   113:  0,1:1:1:1:0,2
   114:  0,1:1:1:0,2:1
   115:  0,1:1:0,2:1:1
   116:  0,1:0,2:1:1:1
   117:  0,2:1:1:1:0,1
   118:  0,2:1:1:0,1:1
   119:  0,2:1:0,1:1:1
   120:  0,2:0,1:1:1:1
   121:  2:2:2:1,2:1,3
   122:  2:2:2:1,3:1,2
   123:  2:2:1,2:2:1,3
   124:  2:2:1,2:1,3:2
   125:  2:2:1,3:2:1,2
   126:  2:2:1,3:1,2:2
   127:  2:1,2:2:2:1,3
   128:  2:1,2:2:1,3:2
   129:  2:1,2:1,3:2:2
   130:  2:1,3:2:2:1,2
   131:  2:1,3:2:1,2:2
   132:  2:1,3:1,2:2:2
   133:  1,2:2:2:2:1,3
   134:  1,2:2:2:1,3:2
   135:  1,2:2:1,3:2:2
   136:  1,2:1,3:2:2:2
   137:  1,3:2:2:2:1,2
   138:  1,3:2:2:1,2:2
   139:  1,3:2:1,2:2:2
   140:  1,3:1,2:2:2:2
   141:  3:3:3:2,3:0,2
   142:  3:3:3:0,2:2,3
   143:  3:3:2,3:3:0,2
   144:  3:3:2,3:0,2:3
   145:  3:3:0,2:3:2,3
   146:  3:3:0,2:2,3:3
   147:  3:2,3:3:3:0,2
   148:  3:2,3:3:0,2:3
   149:  3:2,3:0,2:3:3
   150:  3:0,2:3:3:2,3
   151:  3:0,2:3:2,3:3
   152:  3:0,2:2,3:3:3
   153:  2,3:3:3:3:0,2
   154:  2,3:3:3:0,2:3
   155:  2,3:3:0,2:3:3
   156:  2,3:0,2:3:3:3
   157:  0,2:3:3:3:2,3
   158:  0,2:3:3:2,3:3
   159:  0,2:3:2,3:3:3
   160:  0,2:2,3:3:3:3
family= 3 2 0 0 new D4h genus #     6 is 0:0:0:0,1:2,3
     1:  0:0:0:0,1:2,3
     2:  0:0:0:2,3:0,1
     3:  0:0:0,1:0:2,3
     4:  0:0:0,1:2,3:0
     5:  0:0:2,3:0:0,1
     6:  0:0:2,3:0,1:0
     7:  0:0,1:0:0:2,3
     8:  0:0,1:0:2,3:0
     9:  0:0,1:2,3:0:0
    10:  0:2,3:0:0:0,1
    11:  0:2,3:0:0,1:0
    12:  0:2,3:0,1:0:0
    13:  0,1:0:0:0:2,3
    14:  0,1:0:0:2,3:0
    15:  0,1:0:2,3:0:0
    16:  0,1:2,3:0:0:0
    17:  2,3:0:0:0:0,1
    18:  2,3:0:0:0,1:0
    19:  2,3:0:0,1:0:0
    20:  2,3:0,1:0:0:0
    21:  1:1:1:1,2:0,3
    22:  1:1:1:0,3:1,2
    23:  1:1:1,2:1:0,3
    24:  1:1:1,2:0,3:1
    25:  1:1:0,3:1:1,2
    26:  1:1:0,3:1,2:1
    27:  1:1,2:1:1:0,3
    28:  1:1,2:1:0,3:1
    29:  1:1,2:0,3:1:1
    30:  1:0,3:1:1:1,2
    31:  1:0,3:1:1,2:1
    32:  1:0,3:1,2:1:1
    33:  1,2:1:1:1:0,3
    34:  1,2:1:1:0,3:1
    35:  1,2:1:0,3:1:1
    36:  1,2:0,3:1:1:1
    37:  0,3:1:1:1:1,2
    38:  0,3:1:1:1,2:1
    39:  0,3:1:1,2:1:1
    40:  0,3:1,2:1:1:1
    41:  2:2:2:2,3:0,1
    42:  2:2:2:0,1:2,3
    43:  2:2:2,3:2:0,1
    44:  2:2:2,3:0,1:2
    45:  2:2:0,1:2:2,3
    46:  2:2:0,1:2,3:2
    47:  2:2,3:2:2:0,1
    48:  2:2,3:2:0,1:2
    49:  2:2,3:0,1:2:2
    50:  2:0,1:2:2:2,3
    51:  2:0,1:2:2,3:2
    52:  2:0,1:2,3:2:2
    53:  2,3:2:2:2:0,1
    54:  2,3:2:2:0,1:2
    55:  2,3:2:0,1:2:2
    56:  2,3:0,1:2:2:2
    57:  0,1:2:2:2:2,3
    58:  0,1:2:2:2,3:2
    59:  0,1:2:2,3:2:2
    60:  0,1:2,3:2:2:2
    61:  3:3:3:0,3:1,2
    62:  3:3:3:1,2:0,3
    63:  3:3:0,3:3:1,2
    64:  3:3:0,3:1,2:3
    65:  3:3:1,2:3:0,3
    66:  3:3:1,2:0,3:3
    67:  3:0,3:3:3:1,2
    68:  3:0,3:3:1,2:3
    69:  3:0,3:1,2:3:3
    70:  3:1,2:3:3:0,3
    71:  3:1,2:3:0,3:3
    72:  3:1,2:0,3:3:3
    73:  0,3:3:3:3:1,2
    74:  0,3:3:3:1,2:3
    75:  0,3:3:1,2:3:3
    76:  0,3:1,2:3:3:3
    77:  1,2:3:3:3:0,3
    78:  1,2:3:3:0,3:3
    79:  1,2:3:0,3:3:3
    80:  1,2:0,3:3:3:3
    81:  0:0:0:0,3:1,2
    82:  0:0:0:1,2:0,3
    83:  0:0:0,3:0:1,2
    84:  0:0:0,3:1,2:0
    85:  0:0:1,2:0:0,3
    86:  0:0:1,2:0,3:0
    87:  0:0,3:0:0:1,2
    88:  0:0,3:0:1,2:0
    89:  0:0,3:1,2:0:0
    90:  0:1,2:0:0:0,3
    91:  0:1,2:0:0,3:0
    92:  0:1,2:0,3:0:0
    93:  0,3:0:0:0:1,2
    94:  0,3:0:0:1,2:0
    95:  0,3:0:1,2:0:0
    96:  0,3:1,2:0:0:0
    97:  1,2:0:0:0:0,3
    98:  1,2:0:0:0,3:0
    99:  1,2:0:0,3:0:0
   100:  1,2:0,3:0:0:0
   101:  1:1:1:0,1:2,3
   102:  1:1:1:2,3:0,1
   103:  1:1:0,1:1:2,3
   104:  1:1:0,1:2,3:1
   105:  1:1:2,3:1:0,1
   106:  1:1:2,3:0,1:1
   107:  1:0,1:1:1:2,3
   108:  1:0,1:1:2,3:1
   109:  1:0,1:2,3:1:1
   110:  1:2,3:1:1:0,1
   111:  1:2,3:1:0,1:1
   112:  1:2,3:0,1:1:1
   113:  0,1:1:1:1:2,3
   114:  0,1:1:1:2,3:1
   115:  0,1:1:2,3:1:1
   116:  0,1:2,3:1:1:1
   117:  2,3:1:1:1:0,1
   118:  2,3:1:1:0,1:1
   119:  2,3:1:0,1:1:1
   120:  2,3:0,1:1:1:1
   121:  2:2:2:1,2:0,3
   122:  2:2:2:0,3:1,2
   123:  2:2:1,2:2:0,3
   124:  2:2:1,2:0,3:2
   125:  2:2:0,3:2:1,2
   126:  2:2:0,3:1,2:2
   127:  2:1,2:2:2:0,3
   128:  2:1,2:2:0,3:2
   129:  2:1,2:0,3:2:2
   130:  2:0,3:2:2:1,2
   131:  2:0,3:2:1,2:2
   132:  2:0,3:1,2:2:2
   133:  1,2:2:2:2:0,3
   134:  1,2:2:2:0,3:2
   135:  1,2:2:0,3:2:2
   136:  1,2:0,3:2:2:2
   137:  0,3:2:2:2:1,2
   138:  0,3:2:2:1,2:2
   139:  0,3:2:1,2:2:2
   140:  0,3:1,2:2:2:2
   141:  3:3:3:2,3:0,1
   142:  3:3:3:0,1:2,3
   143:  3:3:2,3:3:0,1
   144:  3:3:2,3:0,1:3
   145:  3:3:0,1:3:2,3
   146:  3:3:0,1:2,3:3
   147:  3:2,3:3:3:0,1
   148:  3:2,3:3:0,1:3
   149:  3:2,3:0,1:3:3
   150:  3:0,1:3:3:2,3
   151:  3:0,1:3:2,3:3
   152:  3:0,1:2,3:3:3
   153:  2,3:3:3:3:0,1
   154:  2,3:3:3:0,1:3
   155:  2,3:3:0,1:3:3
   156:  2,3:0,1:3:3:3
   157:  0,1:3:3:3:2,3
   158:  0,1:3:3:2,3:3
   159:  0,1:3:2,3:3:3
   160:  0,1:2,3:3:3:3
family= 3 2 0 0 new D4h genus #     7 is 0:0:0:0,2:0,2
     1:  0:0:0:0,2:0,2
     2:  0:0:0,2:0:0,2
     3:  0:0:0,2:0,2:0
     4:  0:0,2:0:0:0,2
     5:  0:0,2:0:0,2:0
     6:  0:0,2:0,2:0:0
     7:  0,2:0:0:0:0,2
     8:  0,2:0:0:0,2:0
     9:  0,2:0:0,2:0:0
    10:  0,2:0,2:0:0:0
    11:  1:1:1:1,3:1,3
    12:  1:1:1,3:1:1,3
    13:  1:1:1,3:1,3:1
    14:  1:1,3:1:1:1,3
    15:  1:1,3:1:1,3:1
    16:  1:1,3:1,3:1:1
    17:  1,3:1:1:1:1,3
    18:  1,3:1:1:1,3:1
    19:  1,3:1:1,3:1:1
    20:  1,3:1,3:1:1:1
    21:  2:2:2:0,2:0,2
    22:  2:2:0,2:2:0,2
    23:  2:2:0,2:0,2:2
    24:  2:0,2:2:2:0,2
    25:  2:0,2:2:0,2:2
    26:  2:0,2:0,2:2:2
    27:  0,2:2:2:2:0,2
    28:  0,2:2:2:0,2:2
    29:  0,2:2:0,2:2:2
    30:  0,2:0,2:2:2:2
    31:  3:3:3:1,3:1,3
    32:  3:3:1,3:3:1,3
    33:  3:3:1,3:1,3:3
    34:  3:1,3:3:3:1,3
    35:  3:1,3:3:1,3:3
    36:  3:1,3:1,3:3:3
    37:  1,3:3:3:3:1,3
    38:  1,3:3:3:1,3:3
    39:  1,3:3:1,3:3:3
    40:  1,3:1,3:3:3:3
family= 3 2 0 0 new D4h genus #     8 is 0:0:0:0,2:1,2
     1:  0:0:0:0,2:1,2
     2:  0:0:0:1,2:0,2
     3:  0:0:0,2:0:1,2
     4:  0:0:0,2:1,2:0
     5:  0:0:1,2:0:0,2
     6:  0:0:1,2:0,2:0
     7:  0:0,2:0:0:1,2
     8:  0:0,2:0:1,2:0
     9:  0:0,2:1,2:0:0
    10:  0:1,2:0:0:0,2
    11:  0:1,2:0:0,2:0
    12:  0:1,2:0,2:0:0
    13:  0,2:0:0:0:1,2
    14:  0,2:0:0:1,2:0
    15:  0,2:0:1,2:0:0
    16:  0,2:1,2:0:0:0
    17:  1,2:0:0:0:0,2
    18:  1,2:0:0:0,2:0
    19:  1,2:0:0,2:0:0
    20:  1,2:0,2:0:0:0
    21:  1:1:1:1,3:2,3
    22:  1:1:1:2,3:1,3
    23:  1:1:1,3:1:2,3
    24:  1:1:1,3:2,3:1
    25:  1:1:2,3:1:1,3
    26:  1:1:2,3:1,3:1
    27:  1:1,3:1:1:2,3
    28:  1:1,3:1:2,3:1
    29:  1:1,3:2,3:1:1
    30:  1:2,3:1:1:1,3
    31:  1:2,3:1:1,3:1
    32:  1:2,3:1,3:1:1
    33:  1,3:1:1:1:2,3
    34:  1,3:1:1:2,3:1
    35:  1,3:1:2,3:1:1
    36:  1,3:2,3:1:1:1
    37:  2,3:1:1:1:1,3
    38:  2,3:1:1:1,3:1
    39:  2,3:1:1,3:1:1
    40:  2,3:1,3:1:1:1
    41:  2:2:2:0,2:0,3
    42:  2:2:2:0,3:0,2
    43:  2:2:0,2:2:0,3
    44:  2:2:0,2:0,3:2
    45:  2:2:0,3:2:0,2
    46:  2:2:0,3:0,2:2
    47:  2:0,2:2:2:0,3
    48:  2:0,2:2:0,3:2
    49:  2:0,2:0,3:2:2
    50:  2:0,3:2:2:0,2
    51:  2:0,3:2:0,2:2
    52:  2:0,3:0,2:2:2
    53:  0,2:2:2:2:0,3
    54:  0,2:2:2:0,3:2
    55:  0,2:2:0,3:2:2
    56:  0,2:0,3:2:2:2
    57:  0,3:2:2:2:0,2
    58:  0,3:2:2:0,2:2
    59:  0,3:2:0,2:2:2
    60:  0,3:0,2:2:2:2
    61:  3:3:3:1,3:0,1
    62:  3:3:3:0,1:1,3
    63:  3:3:1,3:3:0,1
    64:  3:3:1,3:0,1:3
    65:  3:3:0,1:3:1,3
    66:  3:3:0,1:1,3:3
    67:  3:1,3:3:3:0,1
    68:  3:1,3:3:0,1:3
    69:  3:1,3:0,1:3:3
    70:  3:0,1:3:3:1,3
    71:  3:0,1:3:1,3:3
    72:  3:0,1:1,3:3:3
    73:  1,3:3:3:3:0,1
    74:  1,3:3:3:0,1:3
    75:  1,3:3:0,1:3:3
    76:  1,3:0,1:3:3:3
    77:  0,1:3:3:3:1,3
    78:  0,1:3:3:1,3:3
    79:  0,1:3:1,3:3:3
    80:  0,1:1,3:3:3:3
    81:  0:0:0:0,2:2,3
    82:  0:0:0:2,3:0,2
    83:  0:0:0,2:0:2,3
    84:  0:0:0,2:2,3:0
    85:  0:0:2,3:0:0,2
    86:  0:0:2,3:0,2:0
    87:  0:0,2:0:0:2,3
    88:  0:0,2:0:2,3:0
    89:  0:0,2:2,3:0:0
    90:  0:2,3:0:0:0,2
    91:  0:2,3:0:0,2:0
    92:  0:2,3:0,2:0:0
    93:  0,2:0:0:0:2,3
    94:  0,2:0:0:2,3:0
    95:  0,2:0:2,3:0:0
    96:  0,2:2,3:0:0:0
    97:  2,3:0:0:0:0,2
    98:  2,3:0:0:0,2:0
    99:  2,3:0:0,2:0:0
   100:  2,3:0,2:0:0:0
   101:  1:1:1:1,3:0,3
   102:  1:1:1:0,3:1,3
   103:  1:1:1,3:1:0,3
   104:  1:1:1,3:0,3:1
   105:  1:1:0,3:1:1,3
   106:  1:1:0,3:1,3:1
   107:  1:1,3:1:1:0,3
   108:  1:1,3:1:0,3:1
   109:  1:1,3:0,3:1:1
   110:  1:0,3:1:1:1,3
   111:  1:0,3:1:1,3:1
   112:  1:0,3:1,3:1:1
   113:  1,3:1:1:1:0,3
   114:  1,3:1:1:0,3:1
   115:  1,3:1:0,3:1:1
   116:  1,3:0,3:1:1:1
   117:  0,3:1:1:1:1,3
   118:  0,3:1:1:1,3:1
   119:  0,3:1:1,3:1:1
   120:  0,3:1,3:1:1:1
   121:  2:2:2:0,2:0,1
   122:  2:2:2:0,1:0,2
   123:  2:2:0,2:2:0,1
   124:  2:2:0,2:0,1:2
   125:  2:2:0,1:2:0,2
   126:  2:2:0,1:0,2:2
   127:  2:0,2:2:2:0,1
   128:  2:0,2:2:0,1:2
   129:  2:0,2:0,1:2:2
   130:  2:0,1:2:2:0,2
   131:  2:0,1:2:0,2:2
   132:  2:0,1:0,2:2:2
   133:  0,2:2:2:2:0,1
   134:  0,2:2:2:0,1:2
   135:  0,2:2:0,1:2:2
   136:  0,2:0,1:2:2:2
   137:  0,1:2:2:2:0,2
   138:  0,1:2:2:0,2:2
   139:  0,1:2:0,2:2:2
   140:  0,1:0,2:2:2:2
   141:  3:3:3:1,3:1,2
   142:  3:3:3:1,2:1,3
   143:  3:3:1,3:3:1,2
   144:  3:3:1,3:1,2:3
   145:  3:3:1,2:3:1,3
   146:  3:3:1,2:1,3:3
   147:  3:1,3:3:3:1,2
   148:  3:1,3:3:1,2:3
   149:  3:1,3:1,2:3:3
   150:  3:1,2:3:3:1,3
   151:  3:1,2:3:1,3:3
   152:  3:1,2:1,3:3:3
   153:  1,3:3:3:3:1,2
   154:  1,3:3:3:1,2:3
   155:  1,3:3:1,2:3:3
   156:  1,3:1,2:3:3:3
   157:  1,2:3:3:3:1,3
   158:  1,2:3:3:1,3:3
   159:  1,2:3:1,3:3:3
   160:  1,2:1,3:3:3:3
family= 3 2 0 0 new D4h genus #     9 is 0:0:0:0,2:1,3
     1:  0:0:0:0,2:1,3
     2:  0:0:0:1,3:0,2
     3:  0:0:0,2:0:1,3
     4:  0:0:0,2:1,3:0
     5:  0:0:1,3:0:0,2
     6:  0:0:1,3:0,2:0
     7:  0:0,2:0:0:1,3
     8:  0:0,2:0:1,3:0
     9:  0:0,2:1,3:0:0
    10:  0:1,3:0:0:0,2
    11:  0:1,3:0:0,2:0
    12:  0:1,3:0,2:0:0
    13:  0,2:0:0:0:1,3
    14:  0,2:0:0:1,3:0
    15:  0,2:0:1,3:0:0
    16:  0,2:1,3:0:0:0
    17:  1,3:0:0:0:0,2
    18:  1,3:0:0:0,2:0
    19:  1,3:0:0,2:0:0
    20:  1,3:0,2:0:0:0
    21:  1:1:1:1,3:0,2
    22:  1:1:1:0,2:1,3
    23:  1:1:1,3:1:0,2
    24:  1:1:1,3:0,2:1
    25:  1:1:0,2:1:1,3
    26:  1:1:0,2:1,3:1
    27:  1:1,3:1:1:0,2
    28:  1:1,3:1:0,2:1
    29:  1:1,3:0,2:1:1
    30:  1:0,2:1:1:1,3
    31:  1:0,2:1:1,3:1
    32:  1:0,2:1,3:1:1
    33:  1,3:1:1:1:0,2
    34:  1,3:1:1:0,2:1
    35:  1,3:1:0,2:1:1
    36:  1,3:0,2:1:1:1
    37:  0,2:1:1:1:1,3
    38:  0,2:1:1:1,3:1
    39:  0,2:1:1,3:1:1
    40:  0,2:1,3:1:1:1
    41:  2:2:2:0,2:1,3
    42:  2:2:2:1,3:0,2
    43:  2:2:0,2:2:1,3
    44:  2:2:0,2:1,3:2
    45:  2:2:1,3:2:0,2
    46:  2:2:1,3:0,2:2
    47:  2:0,2:2:2:1,3
    48:  2:0,2:2:1,3:2
    49:  2:0,2:1,3:2:2
    50:  2:1,3:2:2:0,2
    51:  2:1,3:2:0,2:2
    52:  2:1,3:0,2:2:2
    53:  0,2:2:2:2:1,3
    54:  0,2:2:2:1,3:2
    55:  0,2:2:1,3:2:2
    56:  0,2:1,3:2:2:2
    57:  1,3:2:2:2:0,2
    58:  1,3:2:2:0,2:2
    59:  1,3:2:0,2:2:2
    60:  1,3:0,2:2:2:2
    61:  3:3:3:1,3:0,2
    62:  3:3:3:0,2:1,3
    63:  3:3:1,3:3:0,2
    64:  3:3:1,3:0,2:3
    65:  3:3:0,2:3:1,3
    66:  3:3:0,2:1,3:3
    67:  3:1,3:3:3:0,2
    68:  3:1,3:3:0,2:3
    69:  3:1,3:0,2:3:3
    70:  3:0,2:3:3:1,3
    71:  3:0,2:3:1,3:3
    72:  3:0,2:1,3:3:3
    73:  1,3:3:3:3:0,2
    74:  1,3:3:3:0,2:3
    75:  1,3:3:0,2:3:3
    76:  1,3:0,2:3:3:3
    77:  0,2:3:3:3:1,3
    78:  0,2:3:3:1,3:3
    79:  0,2:3:1,3:3:3
    80:  0,2:1,3:3:3:3
family= 3 2 0 0 new D4h genus #    10 is 0:0:0:1,2:1,2
     1:  0:0:0:1,2:1,2
     2:  0:0:1,2:0:1,2
     3:  0:0:1,2:1,2:0
     4:  0:1,2:0:0:1,2
     5:  0:1,2:0:1,2:0
     6:  0:1,2:1,2:0:0
     7:  1,2:0:0:0:1,2
     8:  1,2:0:0:1,2:0
     9:  1,2:0:1,2:0:0
    10:  1,2:1,2:0:0:0
    11:  1:1:1:2,3:2,3
    12:  1:1:2,3:1:2,3
    13:  1:1:2,3:2,3:1
    14:  1:2,3:1:1:2,3
    15:  1:2,3:1:2,3:1
    16:  1:2,3:2,3:1:1
    17:  2,3:1:1:1:2,3
    18:  2,3:1:1:2,3:1
    19:  2,3:1:2,3:1:1
    20:  2,3:2,3:1:1:1
    21:  2:2:2:0,3:0,3
    22:  2:2:0,3:2:0,3
    23:  2:2:0,3:0,3:2
    24:  2:0,3:2:2:0,3
    25:  2:0,3:2:0,3:2
    26:  2:0,3:0,3:2:2
    27:  0,3:2:2:2:0,3
    28:  0,3:2:2:0,3:2
    29:  0,3:2:0,3:2:2
    30:  0,3:0,3:2:2:2
    31:  3:3:3:0,1:0,1
    32:  3:3:0,1:3:0,1
    33:  3:3:0,1:0,1:3
    34:  3:0,1:3:3:0,1
    35:  3:0,1:3:0,1:3
    36:  3:0,1:0,1:3:3
    37:  0,1:3:3:3:0,1
    38:  0,1:3:3:0,1:3
    39:  0,1:3:0,1:3:3
    40:  0,1:0,1:3:3:3
    41:  0:0:0:2,3:2,3
    42:  0:0:2,3:0:2,3
    43:  0:0:2,3:2,3:0
    44:  0:2,3:0:0:2,3
    45:  0:2,3:0:2,3:0
    46:  0:2,3:2,3:0:0
    47:  2,3:0:0:0:2,3
    48:  2,3:0:0:2,3:0
    49:  2,3:0:2,3:0:0
    50:  2,3:2,3:0:0:0
    51:  1:1:1:0,3:0,3
    52:  1:1:0,3:1:0,3
    53:  1:1:0,3:0,3:1
    54:  1:0,3:1:1:0,3
    55:  1:0,3:1:0,3:1
    56:  1:0,3:0,3:1:1
    57:  0,3:1:1:1:0,3
    58:  0,3:1:1:0,3:1
    59:  0,3:1:0,3:1:1
    60:  0,3:0,3:1:1:1
    61:  2:2:2:0,1:0,1
    62:  2:2:0,1:2:0,1
    63:  2:2:0,1:0,1:2
    64:  2:0,1:2:2:0,1
    65:  2:0,1:2:0,1:2
    66:  2:0,1:0,1:2:2
    67:  0,1:2:2:2:0,1
    68:  0,1:2:2:0,1:2
    69:  0,1:2:0,1:2:2
    70:  0,1:0,1:2:2:2
    71:  3:3:3:1,2:1,2
    72:  3:3:1,2:3:1,2
    73:  3:3:1,2:1,2:3
    74:  3:1,2:3:3:1,2
    75:  3:1,2:3:1,2:3
    76:  3:1,2:1,2:3:3
    77:  1,2:3:3:3:1,2
    78:  1,2:3:3:1,2:3
    79:  1,2:3:1,2:3:3
    80:  1,2:1,2:3:3:3
family= 3 2 0 0 new D4h genus #    11 is 0:0:0:1,2:1,3
     1:  0:0:0:1,2:1,3
     2:  0:0:0:1,3:1,2
     3:  0:0:1,2:0:1,3
     4:  0:0:1,2:1,3:0
     5:  0:0:1,3:0:1,2
     6:  0:0:1,3:1,2:0
     7:  0:1,2:0:0:1,3
     8:  0:1,2:0:1,3:0
     9:  0:1,2:1,3:0:0
    10:  0:1,3:0:0:1,2
    11:  0:1,3:0:1,2:0
    12:  0:1,3:1,2:0:0
    13:  1,2:0:0:0:1,3
    14:  1,2:0:0:1,3:0
    15:  1,2:0:1,3:0:0
    16:  1,2:1,3:0:0:0
    17:  1,3:0:0:0:1,2
    18:  1,3:0:0:1,2:0
    19:  1,3:0:1,2:0:0
    20:  1,3:1,2:0:0:0
    21:  1:1:1:2,3:0,2
    22:  1:1:1:0,2:2,3
    23:  1:1:2,3:1:0,2
    24:  1:1:2,3:0,2:1
    25:  1:1:0,2:1:2,3
    26:  1:1:0,2:2,3:1
    27:  1:2,3:1:1:0,2
    28:  1:2,3:1:0,2:1
    29:  1:2,3:0,2:1:1
    30:  1:0,2:1:1:2,3
    31:  1:0,2:1:2,3:1
    32:  1:0,2:2,3:1:1
    33:  2,3:1:1:1:0,2
    34:  2,3:1:1:0,2:1
    35:  2,3:1:0,2:1:1
    36:  2,3:0,2:1:1:1
    37:  0,2:1:1:1:2,3
    38:  0,2:1:1:2,3:1
    39:  0,2:1:2,3:1:1
    40:  0,2:2,3:1:1:1
    41:  2:2:2:0,3:1,3
    42:  2:2:2:1,3:0,3
    43:  2:2:0,3:2:1,3
    44:  2:2:0,3:1,3:2
    45:  2:2:1,3:2:0,3
    46:  2:2:1,3:0,3:2
    47:  2:0,3:2:2:1,3
    48:  2:0,3:2:1,3:2
    49:  2:0,3:1,3:2:2
    50:  2:1,3:2:2:0,3
    51:  2:1,3:2:0,3:2
    52:  2:1,3:0,3:2:2
    53:  0,3:2:2:2:1,3
    54:  0,3:2:2:1,3:2
    55:  0,3:2:1,3:2:2
    56:  0,3:1,3:2:2:2
    57:  1,3:2:2:2:0,3
    58:  1,3:2:2:0,3:2
    59:  1,3:2:0,3:2:2
    60:  1,3:0,3:2:2:2
    61:  3:3:3:0,1:0,2
    62:  3:3:3:0,2:0,1
    63:  3:3:0,1:3:0,2
    64:  3:3:0,1:0,2:3
    65:  3:3:0,2:3:0,1
    66:  3:3:0,2:0,1:3
    67:  3:0,1:3:3:0,2
    68:  3:0,1:3:0,2:3
    69:  3:0,1:0,2:3:3
    70:  3:0,2:3:3:0,1
    71:  3:0,2:3:0,1:3
    72:  3:0,2:0,1:3:3
    73:  0,1:3:3:3:0,2
    74:  0,1:3:3:0,2:3
    75:  0,1:3:0,2:3:3
    76:  0,1:0,2:3:3:3
    77:  0,2:3:3:3:0,1
    78:  0,2:3:3:0,1:3
    79:  0,2:3:0,1:3:3
    80:  0,2:0,1:3:3:3
    81:  0:0:0:2,3:1,3
    82:  0:0:0:1,3:2,3
    83:  0:0:2,3:0:1,3
    84:  0:0:2,3:1,3:0
    85:  0:0:1,3:0:2,3
    86:  0:0:1,3:2,3:0
    87:  0:2,3:0:0:1,3
    88:  0:2,3:0:1,3:0
    89:  0:2,3:1,3:0:0
    90:  0:1,3:0:0:2,3
    91:  0:1,3:0:2,3:0
    92:  0:1,3:2,3:0:0
    93:  2,3:0:0:0:1,3
    94:  2,3:0:0:1,3:0
    95:  2,3:0:1,3:0:0
    96:  2,3:1,3:0:0:0
    97:  1,3:0:0:0:2,3
    98:  1,3:0:0:2,3:0
    99:  1,3:0:2,3:0:0
   100:  1,3:2,3:0:0:0
   101:  1:1:1:0,3:0,2
   102:  1:1:1:0,2:0,3
   103:  1:1:0,3:1:0,2
   104:  1:1:0,3:0,2:1
   105:  1:1:0,2:1:0,3
   106:  1:1:0,2:0,3:1
   107:  1:0,3:1:1:0,2
   108:  1:0,3:1:0,2:1
   109:  1:0,3:0,2:1:1
   110:  1:0,2:1:1:0,3
   111:  1:0,2:1:0,3:1
   112:  1:0,2:0,3:1:1
   113:  0,3:1:1:1:0,2
   114:  0,3:1:1:0,2:1
   115:  0,3:1:0,2:1:1
   116:  0,3:0,2:1:1:1
   117:  0,2:1:1:1:0,3
   118:  0,2:1:1:0,3:1
   119:  0,2:1:0,3:1:1
   120:  0,2:0,3:1:1:1
   121:  2:2:2:0,1:1,3
   122:  2:2:2:1,3:0,1
   123:  2:2:0,1:2:1,3
   124:  2:2:0,1:1,3:2
   125:  2:2:1,3:2:0,1
   126:  2:2:1,3:0,1:2
   127:  2:0,1:2:2:1,3
   128:  2:0,1:2:1,3:2
   129:  2:0,1:1,3:2:2
   130:  2:1,3:2:2:0,1
   131:  2:1,3:2:0,1:2
   132:  2:1,3:0,1:2:2
   133:  0,1:2:2:2:1,3
   134:  0,1:2:2:1,3:2
   135:  0,1:2:1,3:2:2
   136:  0,1:1,3:2:2:2
   137:  1,3:2:2:2:0,1
   138:  1,3:2:2:0,1:2
   139:  1,3:2:0,1:2:2
   140:  1,3:0,1:2:2:2
   141:  3:3:3:1,2:0,2
   142:  3:3:3:0,2:1,2
   143:  3:3:1,2:3:0,2
   144:  3:3:1,2:0,2:3
   145:  3:3:0,2:3:1,2
   146:  3:3:0,2:1,2:3
   147:  3:1,2:3:3:0,2
   148:  3:1,2:3:0,2:3
   149:  3:1,2:0,2:3:3
   150:  3:0,2:3:3:1,2
   151:  3:0,2:3:1,2:3
   152:  3:0,2:1,2:3:3
   153:  1,2:3:3:3:0,2
   154:  1,2:3:3:0,2:3
   155:  1,2:3:0,2:3:3
   156:  1,2:0,2:3:3:3
   157:  0,2:3:3:3:1,2
   158:  0,2:3:3:1,2:3
   159:  0,2:3:1,2:3:3
   160:  0,2:1,2:3:3:3
family= 3 2 0 0 new D4h genus #    12 is 0:0:0:1,2:2,3
     1:  0:0:0:1,2:2,3
     2:  0:0:0:2,3:1,2
     3:  0:0:1,2:0:2,3
     4:  0:0:1,2:2,3:0
     5:  0:0:2,3:0:1,2
     6:  0:0:2,3:1,2:0
     7:  0:1,2:0:0:2,3
     8:  0:1,2:0:2,3:0
     9:  0:1,2:2,3:0:0
    10:  0:2,3:0:0:1,2
    11:  0:2,3:0:1,2:0
    12:  0:2,3:1,2:0:0
    13:  1,2:0:0:0:2,3
    14:  1,2:0:0:2,3:0
    15:  1,2:0:2,3:0:0
    16:  1,2:2,3:0:0:0
    17:  2,3:0:0:0:1,2
    18:  2,3:0:0:1,2:0
    19:  2,3:0:1,2:0:0
    20:  2,3:1,2:0:0:0
    21:  1:1:1:2,3:0,3
    22:  1:1:1:0,3:2,3
    23:  1:1:2,3:1:0,3
    24:  1:1:2,3:0,3:1
    25:  1:1:0,3:1:2,3
    26:  1:1:0,3:2,3:1
    27:  1:2,3:1:1:0,3
    28:  1:2,3:1:0,3:1
    29:  1:2,3:0,3:1:1
    30:  1:0,3:1:1:2,3
    31:  1:0,3:1:2,3:1
    32:  1:0,3:2,3:1:1
    33:  2,3:1:1:1:0,3
    34:  2,3:1:1:0,3:1
    35:  2,3:1:0,3:1:1
    36:  2,3:0,3:1:1:1
    37:  0,3:1:1:1:2,3
    38:  0,3:1:1:2,3:1
    39:  0,3:1:2,3:1:1
    40:  0,3:2,3:1:1:1
    41:  2:2:2:0,3:0,1
    42:  2:2:2:0,1:0,3
    43:  2:2:0,3:2:0,1
    44:  2:2:0,3:0,1:2
    45:  2:2:0,1:2:0,3
    46:  2:2:0,1:0,3:2
    47:  2:0,3:2:2:0,1
    48:  2:0,3:2:0,1:2
    49:  2:0,3:0,1:2:2
    50:  2:0,1:2:2:0,3
    51:  2:0,1:2:0,3:2
    52:  2:0,1:0,3:2:2
    53:  0,3:2:2:2:0,1
    54:  0,3:2:2:0,1:2
    55:  0,3:2:0,1:2:2
    56:  0,3:0,1:2:2:2
    57:  0,1:2:2:2:0,3
    58:  0,1:2:2:0,3:2
    59:  0,1:2:0,3:2:2
    60:  0,1:0,3:2:2:2
    61:  3:3:3:0,1:1,2
    62:  3:3:3:1,2:0,1
    63:  3:3:0,1:3:1,2
    64:  3:3:0,1:1,2:3
    65:  3:3:1,2:3:0,1
    66:  3:3:1,2:0,1:3
    67:  3:0,1:3:3:1,2
    68:  3:0,1:3:1,2:3
    69:  3:0,1:1,2:3:3
    70:  3:1,2:3:3:0,1
    71:  3:1,2:3:0,1:3
    72:  3:1,2:0,1:3:3
    73:  0,1:3:3:3:1,2
    74:  0,1:3:3:1,2:3
    75:  0,1:3:1,2:3:3
    76:  0,1:1,2:3:3:3
    77:  1,2:3:3:3:0,1
    78:  1,2:3:3:0,1:3
    79:  1,2:3:0,1:3:3
    80:  1,2:0,1:3:3:3
family= 3 2 0 0 new D4h genus #    13 is 0:0:0:1,3:1,3
     1:  0:0:0:1,3:1,3
     2:  0:0:1,3:0:1,3
     3:  0:0:1,3:1,3:0
     4:  0:1,3:0:0:1,3
     5:  0:1,3:0:1,3:0
     6:  0:1,3:1,3:0:0
     7:  1,3:0:0:0:1,3
     8:  1,3:0:0:1,3:0
     9:  1,3:0:1,3:0:0
    10:  1,3:1,3:0:0:0
    11:  1:1:1:0,2:0,2
    12:  1:1:0,2:1:0,2
    13:  1:1:0,2:0,2:1
    14:  1:0,2:1:1:0,2
    15:  1:0,2:1:0,2:1
    16:  1:0,2:0,2:1:1
    17:  0,2:1:1:1:0,2
    18:  0,2:1:1:0,2:1
    19:  0,2:1:0,2:1:1
    20:  0,2:0,2:1:1:1
    21:  2:2:2:1,3:1,3
    22:  2:2:1,3:2:1,3
    23:  2:2:1,3:1,3:2
    24:  2:1,3:2:2:1,3
    25:  2:1,3:2:1,3:2
    26:  2:1,3:1,3:2:2
    27:  1,3:2:2:2:1,3
    28:  1,3:2:2:1,3:2
    29:  1,3:2:1,3:2:2
    30:  1,3:1,3:2:2:2
    31:  3:3:3:0,2:0,2
    32:  3:3:0,2:3:0,2
    33:  3:3:0,2:0,2:3
    34:  3:0,2:3:3:0,2
    35:  3:0,2:3:0,2:3
    36:  3:0,2:0,2:3:3
    37:  0,2:3:3:3:0,2
    38:  0,2:3:3:0,2:3
    39:  0,2:3:0,2:3:3
    40:  0,2:0,2:3:3:3
family= 3 2 0 0 new D4h genus #    14 is 0:0:1:0,1:0,1
     1:  0:0:1:0,1:0,1
     2:  0:0:0,1:1:0,1
     3:  0:0:0,1:0,1:1
     4:  0:1:0:0,1:0,1
     5:  0:1:0,1:0:0,1
     6:  0:1:0,1:0,1:0
     7:  0:0,1:0:1:0,1
     8:  0:0,1:0:0,1:1
     9:  0:0,1:1:0:0,1
    10:  0:0,1:1:0,1:0
    11:  0:0,1:0,1:0:1
    12:  0:0,1:0,1:1:0
    13:  1:0:0:0,1:0,1
    14:  1:0:0,1:0:0,1
    15:  1:0:0,1:0,1:0
    16:  1:0,1:0:0:0,1
    17:  1:0,1:0:0,1:0
    18:  1:0,1:0,1:0:0
    19:  0,1:0:0:1:0,1
    20:  0,1:0:0:0,1:1
    21:  0,1:0:1:0:0,1
    22:  0,1:0:1:0,1:0
    23:  0,1:0:0,1:0:1
    24:  0,1:0:0,1:1:0
    25:  0,1:1:0:0:0,1
    26:  0,1:1:0:0,1:0
    27:  0,1:1:0,1:0:0
    28:  0,1:0,1:0:0:1
    29:  0,1:0,1:0:1:0
    30:  0,1:0,1:1:0:0
    31:  1:1:2:1,2:1,2
    32:  1:1:1,2:2:1,2
    33:  1:1:1,2:1,2:2
    34:  1:2:1:1,2:1,2
    35:  1:2:1,2:1:1,2
    36:  1:2:1,2:1,2:1
    37:  1:1,2:1:2:1,2
    38:  1:1,2:1:1,2:2
    39:  1:1,2:2:1:1,2
    40:  1:1,2:2:1,2:1
    41:  1:1,2:1,2:1:2
    42:  1:1,2:1,2:2:1
    43:  2:1:1:1,2:1,2
    44:  2:1:1,2:1:1,2
    45:  2:1:1,2:1,2:1
    46:  2:1,2:1:1:1,2
    47:  2:1,2:1:1,2:1
    48:  2:1,2:1,2:1:1
    49:  1,2:1:1:2:1,2
    50:  1,2:1:1:1,2:2
    51:  1,2:1:2:1:1,2
    52:  1,2:1:2:1,2:1
    53:  1,2:1:1,2:1:2
    54:  1,2:1:1,2:2:1
    55:  1,2:2:1:1:1,2
    56:  1,2:2:1:1,2:1
    57:  1,2:2:1,2:1:1
    58:  1,2:1,2:1:1:2
    59:  1,2:1,2:1:2:1
    60:  1,2:1,2:2:1:1
    61:  2:2:3:2,3:2,3
    62:  2:2:2,3:3:2,3
    63:  2:2:2,3:2,3:3
    64:  2:3:2:2,3:2,3
    65:  2:3:2,3:2:2,3
    66:  2:3:2,3:2,3:2
    67:  2:2,3:2:3:2,3
    68:  2:2,3:2:2,3:3
    69:  2:2,3:3:2:2,3
    70:  2:2,3:3:2,3:2
    71:  2:2,3:2,3:2:3
    72:  2:2,3:2,3:3:2
    73:  3:2:2:2,3:2,3
    74:  3:2:2,3:2:2,3
    75:  3:2:2,3:2,3:2
    76:  3:2,3:2:2:2,3
    77:  3:2,3:2:2,3:2
    78:  3:2,3:2,3:2:2
    79:  2,3:2:2:3:2,3
    80:  2,3:2:2:2,3:3
    81:  2,3:2:3:2:2,3
    82:  2,3:2:3:2,3:2
    83:  2,3:2:2,3:2:3
    84:  2,3:2:2,3:3:2
    85:  2,3:3:2:2:2,3
    86:  2,3:3:2:2,3:2
    87:  2,3:3:2,3:2:2
    88:  2,3:2,3:2:2:3
    89:  2,3:2,3:2:3:2
    90:  2,3:2,3:3:2:2
    91:  3:3:0:0,3:0,3
    92:  3:3:0,3:0:0,3
    93:  3:3:0,3:0,3:0
    94:  3:0:3:0,3:0,3
    95:  3:0:0,3:3:0,3
    96:  3:0:0,3:0,3:3
    97:  3:0,3:3:0:0,3
    98:  3:0,3:3:0,3:0
    99:  3:0,3:0:3:0,3
   100:  3:0,3:0:0,3:3
   101:  3:0,3:0,3:3:0
   102:  3:0,3:0,3:0:3
   103:  0:3:3:0,3:0,3
   104:  0:3:0,3:3:0,3
   105:  0:3:0,3:0,3:3
   106:  0:0,3:3:3:0,3
   107:  0:0,3:3:0,3:3
   108:  0:0,3:0,3:3:3
   109:  0,3:3:3:0:0,3
   110:  0,3:3:3:0,3:0
   111:  0,3:3:0:3:0,3
   112:  0,3:3:0:0,3:3
   113:  0,3:3:0,3:3:0
   114:  0,3:3:0,3:0:3
   115:  0,3:0:3:3:0,3
   116:  0,3:0:3:0,3:3
   117:  0,3:0:0,3:3:3
   118:  0,3:0,3:3:3:0
   119:  0,3:0,3:3:0:3
   120:  0,3:0,3:0:3:3
   121:  0:0:3:0,3:0,3
   122:  0:0:0,3:3:0,3
   123:  0:0:0,3:0,3:3
   124:  0:3:0:0,3:0,3
   125:  0:3:0,3:0:0,3
   126:  0:3:0,3:0,3:0
   127:  0:0,3:0:3:0,3
   128:  0:0,3:0:0,3:3
   129:  0:0,3:3:0:0,3
   130:  0:0,3:3:0,3:0
   131:  0:0,3:0,3:0:3
   132:  0:0,3:0,3:3:0
   133:  3:0:0:0,3:0,3
   134:  3:0:0,3:0:0,3
   135:  3:0:0,3:0,3:0
   136:  3:0,3:0:0:0,3
   137:  3:0,3:0:0,3:0
   138:  3:0,3:0,3:0:0
   139:  0,3:0:0:3:0,3
   140:  0,3:0:0:0,3:3
   141:  0,3:0:3:0:0,3
   142:  0,3:0:3:0,3:0
   143:  0,3:0:0,3:0:3
   144:  0,3:0:0,3:3:0
   145:  0,3:3:0:0:0,3
   146:  0,3:3:0:0,3:0
   147:  0,3:3:0,3:0:0
   148:  0,3:0,3:0:0:3
   149:  0,3:0,3:0:3:0
   150:  0,3:0,3:3:0:0
   151:  1:1:0:0,1:0,1
   152:  1:1:0,1:0:0,1
   153:  1:1:0,1:0,1:0
   154:  1:0:1:0,1:0,1
   155:  1:0:0,1:1:0,1
   156:  1:0:0,1:0,1:1
   157:  1:0,1:1:0:0,1
   158:  1:0,1:1:0,1:0
   159:  1:0,1:0:1:0,1
   160:  1:0,1:0:0,1:1
   161:  1:0,1:0,1:1:0
   162:  1:0,1:0,1:0:1
   163:  0:1:1:0,1:0,1
   164:  0:1:0,1:1:0,1
   165:  0:1:0,1:0,1:1
   166:  0:0,1:1:1:0,1
   167:  0:0,1:1:0,1:1
   168:  0:0,1:0,1:1:1
   169:  0,1:1:1:0:0,1
   170:  0,1:1:1:0,1:0
   171:  0,1:1:0:1:0,1
   172:  0,1:1:0:0,1:1
   173:  0,1:1:0,1:1:0
   174:  0,1:1:0,1:0:1
   175:  0,1:0:1:1:0,1
   176:  0,1:0:1:0,1:1
   177:  0,1:0:0,1:1:1
   178:  0,1:0,1:1:1:0
   179:  0,1:0,1:1:0:1
   180:  0,1:0,1:0:1:1
   181:  2:2:1:1,2:1,2
   182:  2:2:1,2:1:1,2
   183:  2:2:1,2:1,2:1
   184:  2:1:2:1,2:1,2
   185:  2:1:1,2:2:1,2
   186:  2:1:1,2:1,2:2
   187:  2:1,2:2:1:1,2
   188:  2:1,2:2:1,2:1
   189:  2:1,2:1:2:1,2
   190:  2:1,2:1:1,2:2
   191:  2:1,2:1,2:2:1
   192:  2:1,2:1,2:1:2
   193:  1:2:2:1,2:1,2
   194:  1:2:1,2:2:1,2
   195:  1:2:1,2:1,2:2
   196:  1:1,2:2:2:1,2
   197:  1:1,2:2:1,2:2
   198:  1:1,2:1,2:2:2
   199:  1,2:2:2:1:1,2
   200:  1,2:2:2:1,2:1
   201:  1,2:2:1:2:1,2
   202:  1,2:2:1:1,2:2
   203:  1,2:2:1,2:2:1
   204:  1,2:2:1,2:1:2
   205:  1,2:1:2:2:1,2
   206:  1,2:1:2:1,2:2
   207:  1,2:1:1,2:2:2
   208:  1,2:1,2:2:2:1
   209:  1,2:1,2:2:1:2
   210:  1,2:1,2:1:2:2
   211:  3:3:2:2,3:2,3
   212:  3:3:2,3:2:2,3
   213:  3:3:2,3:2,3:2
   214:  3:2:3:2,3:2,3
   215:  3:2:2,3:3:2,3
   216:  3:2:2,3:2,3:3
   217:  3:2,3:3:2:2,3
   218:  3:2,3:3:2,3:2
   219:  3:2,3:2:3:2,3
   220:  3:2,3:2:2,3:3
   221:  3:2,3:2,3:3:2
   222:  3:2,3:2,3:2:3
   223:  2:3:3:2,3:2,3
   224:  2:3:2,3:3:2,3
   225:  2:3:2,3:2,3:3
   226:  2:2,3:3:3:2,3
   227:  2:2,3:3:2,3:3
   228:  2:2,3:2,3:3:3
   229:  2,3:3:3:2:2,3
   230:  2,3:3:3:2,3:2
   231:  2,3:3:2:3:2,3
   232:  2,3:3:2:2,3:3
   233:  2,3:3:2,3:3:2
   234:  2,3:3:2,3:2:3
   235:  2,3:2:3:3:2,3
   236:  2,3:2:3:2,3:3
   237:  2,3:2:2,3:3:3
   238:  2,3:2,3:3:3:2
   239:  2,3:2,3:3:2:3
   240:  2,3:2,3:2:3:3
family= 3 2 0 0 new D4h genus #    15 is 0:0:1:0,1:0,2
     1:  0:0:1:0,1:0,2
     2:  0:0:1:0,2:0,1
     3:  0:0:0,1:1:0,2
     4:  0:0:0,1:0,2:1
     5:  0:0:0,2:1:0,1
     6:  0:0:0,2:0,1:1
     7:  0:1:0:0,1:0,2
     8:  0:1:0:0,2:0,1
     9:  0:1:0,1:0:0,2
    10:  0:1:0,1:0,2:0
    11:  0:1:0,2:0:0,1
    12:  0:1:0,2:0,1:0
    13:  0:0,1:0:1:0,2
    14:  0:0,1:0:0,2:1
    15:  0:0,1:1:0:0,2
    16:  0:0,1:1:0,2:0
    17:  0:0,1:0,2:0:1
    18:  0:0,1:0,2:1:0
    19:  0:0,2:0:1:0,1
    20:  0:0,2:0:0,1:1
    21:  0:0,2:1:0:0,1
    22:  0:0,2:1:0,1:0
    23:  0:0,2:0,1:0:1
    24:  0:0,2:0,1:1:0
    25:  1:0:0:0,1:0,2
    26:  1:0:0:0,2:0,1
    27:  1:0:0,1:0:0,2
    28:  1:0:0,1:0,2:0
    29:  1:0:0,2:0:0,1
    30:  1:0:0,2:0,1:0
    31:  1:0,1:0:0:0,2
    32:  1:0,1:0:0,2:0
    33:  1:0,1:0,2:0:0
    34:  1:0,2:0:0:0,1
    35:  1:0,2:0:0,1:0
    36:  1:0,2:0,1:0:0
    37:  0,1:0:0:1:0,2
    38:  0,1:0:0:0,2:1
    39:  0,1:0:1:0:0,2
    40:  0,1:0:1:0,2:0
    41:  0,1:0:0,2:0:1
    42:  0,1:0:0,2:1:0
    43:  0,1:1:0:0:0,2
    44:  0,1:1:0:0,2:0
    45:  0,1:1:0,2:0:0
    46:  0,1:0,2:0:0:1
    47:  0,1:0,2:0:1:0
    48:  0,1:0,2:1:0:0
    49:  0,2:0:0:1:0,1
    50:  0,2:0:0:0,1:1
    51:  0,2:0:1:0:0,1
    52:  0,2:0:1:0,1:0
    53:  0,2:0:0,1:0:1
    54:  0,2:0:0,1:1:0
    55:  0,2:1:0:0:0,1
    56:  0,2:1:0:0,1:0
    57:  0,2:1:0,1:0:0
    58:  0,2:0,1:0:0:1
    59:  0,2:0,1:0:1:0
    60:  0,2:0,1:1:0:0
    61:  1:1:2:1,2:1,3
    62:  1:1:2:1,3:1,2
    63:  1:1:1,2:2:1,3
    64:  1:1:1,2:1,3:2
    65:  1:1:1,3:2:1,2
    66:  1:1:1,3:1,2:2
    67:  1:2:1:1,2:1,3
    68:  1:2:1:1,3:1,2
    69:  1:2:1,2:1:1,3
    70:  1:2:1,2:1,3:1
    71:  1:2:1,3:1:1,2
    72:  1:2:1,3:1,2:1
    73:  1:1,2:1:2:1,3
    74:  1:1,2:1:1,3:2
    75:  1:1,2:2:1:1,3
    76:  1:1,2:2:1,3:1
    77:  1:1,2:1,3:1:2
    78:  1:1,2:1,3:2:1
    79:  1:1,3:1:2:1,2
    80:  1:1,3:1:1,2:2
    81:  1:1,3:2:1:1,2
    82:  1:1,3:2:1,2:1
    83:  1:1,3:1,2:1:2
    84:  1:1,3:1,2:2:1
    85:  2:1:1:1,2:1,3
    86:  2:1:1:1,3:1,2
    87:  2:1:1,2:1:1,3
    88:  2:1:1,2:1,3:1
    89:  2:1:1,3:1:1,2
    90:  2:1:1,3:1,2:1
    91:  2:1,2:1:1:1,3
    92:  2:1,2:1:1,3:1
    93:  2:1,2:1,3:1:1
    94:  2:1,3:1:1:1,2
    95:  2:1,3:1:1,2:1
    96:  2:1,3:1,2:1:1
    97:  1,2:1:1:2:1,3
    98:  1,2:1:1:1,3:2
    99:  1,2:1:2:1:1,3
   100:  1,2:1:2:1,3:1
   101:  1,2:1:1,3:1:2
   102:  1,2:1:1,3:2:1
   103:  1,2:2:1:1:1,3
   104:  1,2:2:1:1,3:1
   105:  1,2:2:1,3:1:1
   106:  1,2:1,3:1:1:2
   107:  1,2:1,3:1:2:1
   108:  1,2:1,3:2:1:1
   109:  1,3:1:1:2:1,2
   110:  1,3:1:1:1,2:2
   111:  1,3:1:2:1:1,2
   112:  1,3:1:2:1,2:1
   113:  1,3:1:1,2:1:2
   114:  1,3:1:1,2:2:1
   115:  1,3:2:1:1:1,2
   116:  1,3:2:1:1,2:1
   117:  1,3:2:1,2:1:1
   118:  1,3:1,2:1:1:2
   119:  1,3:1,2:1:2:1
   120:  1,3:1,2:2:1:1
   121:  2:2:3:2,3:0,2
   122:  2:2:3:0,2:2,3
   123:  2:2:2,3:3:0,2
   124:  2:2:2,3:0,2:3
   125:  2:2:0,2:3:2,3
   126:  2:2:0,2:2,3:3
   127:  2:3:2:2,3:0,2
   128:  2:3:2:0,2:2,3
   129:  2:3:2,3:2:0,2
   130:  2:3:2,3:0,2:2
   131:  2:3:0,2:2:2,3
   132:  2:3:0,2:2,3:2
   133:  2:2,3:2:3:0,2
   134:  2:2,3:2:0,2:3
   135:  2:2,3:3:2:0,2
   136:  2:2,3:3:0,2:2
   137:  2:2,3:0,2:2:3
   138:  2:2,3:0,2:3:2
   139:  2:0,2:2:3:2,3
   140:  2:0,2:2:2,3:3
   141:  2:0,2:3:2:2,3
   142:  2:0,2:3:2,3:2
   143:  2:0,2:2,3:2:3
   144:  2:0,2:2,3:3:2
   145:  3:2:2:2,3:0,2
   146:  3:2:2:0,2:2,3
   147:  3:2:2,3:2:0,2
   148:  3:2:2,3:0,2:2
   149:  3:2:0,2:2:2,3
   150:  3:2:0,2:2,3:2
   151:  3:2,3:2:2:0,2
   152:  3:2,3:2:0,2:2
   153:  3:2,3:0,2:2:2
   154:  3:0,2:2:2:2,3
   155:  3:0,2:2:2,3:2
   156:  3:0,2:2,3:2:2
   157:  2,3:2:2:3:0,2
   158:  2,3:2:2:0,2:3
   159:  2,3:2:3:2:0,2
   160:  2,3:2:3:0,2:2
   161:  2,3:2:0,2:2:3
   162:  2,3:2:0,2:3:2
   163:  2,3:3:2:2:0,2
   164:  2,3:3:2:0,2:2
   165:  2,3:3:0,2:2:2
   166:  2,3:0,2:2:2:3
   167:  2,3:0,2:2:3:2
   168:  2,3:0,2:3:2:2
   169:  0,2:2:2:3:2,3
   170:  0,2:2:2:2,3:3
   171:  0,2:2:3:2:2,3
   172:  0,2:2:3:2,3:2
   173:  0,2:2:2,3:2:3
   174:  0,2:2:2,3:3:2
   175:  0,2:3:2:2:2,3
   176:  0,2:3:2:2,3:2
   177:  0,2:3:2,3:2:2
   178:  0,2:2,3:2:2:3
   179:  0,2:2,3:2:3:2
   180:  0,2:2,3:3:2:2
   181:  3:3:0:0,3:1,3
   182:  3:3:0:1,3:0,3
   183:  3:3:0,3:0:1,3
   184:  3:3:0,3:1,3:0
   185:  3:3:1,3:0:0,3
   186:  3:3:1,3:0,3:0
   187:  3:0:3:0,3:1,3
   188:  3:0:3:1,3:0,3
   189:  3:0:0,3:3:1,3
   190:  3:0:0,3:1,3:3
   191:  3:0:1,3:3:0,3
   192:  3:0:1,3:0,3:3
   193:  3:0,3:3:0:1,3
   194:  3:0,3:3:1,3:0
   195:  3:0,3:0:3:1,3
   196:  3:0,3:0:1,3:3
   197:  3:0,3:1,3:3:0
   198:  3:0,3:1,3:0:3
   199:  3:1,3:3:0:0,3
   200:  3:1,3:3:0,3:0
   201:  3:1,3:0:3:0,3
   202:  3:1,3:0:0,3:3
   203:  3:1,3:0,3:3:0
   204:  3:1,3:0,3:0:3
   205:  0:3:3:0,3:1,3
   206:  0:3:3:1,3:0,3
   207:  0:3:0,3:3:1,3
   208:  0:3:0,3:1,3:3
   209:  0:3:1,3:3:0,3
   210:  0:3:1,3:0,3:3
   211:  0:0,3:3:3:1,3
   212:  0:0,3:3:1,3:3
   213:  0:0,3:1,3:3:3
   214:  0:1,3:3:3:0,3
   215:  0:1,3:3:0,3:3
   216:  0:1,3:0,3:3:3
   217:  0,3:3:3:0:1,3
   218:  0,3:3:3:1,3:0
   219:  0,3:3:0:3:1,3
   220:  0,3:3:0:1,3:3
   221:  0,3:3:1,3:3:0
   222:  0,3:3:1,3:0:3
   223:  0,3:0:3:3:1,3
   224:  0,3:0:3:1,3:3
   225:  0,3:0:1,3:3:3
   226:  0,3:1,3:3:3:0
   227:  0,3:1,3:3:0:3
   228:  0,3:1,3:0:3:3
   229:  1,3:3:3:0:0,3
   230:  1,3:3:3:0,3:0
   231:  1,3:3:0:3:0,3
   232:  1,3:3:0:0,3:3
   233:  1,3:3:0,3:3:0
   234:  1,3:3:0,3:0:3
   235:  1,3:0:3:3:0,3
   236:  1,3:0:3:0,3:3
   237:  1,3:0:0,3:3:3
   238:  1,3:0,3:3:3:0
   239:  1,3:0,3:3:0:3
   240:  1,3:0,3:0:3:3
   241:  0:0:3:0,3:0,2
   242:  0:0:3:0,2:0,3
   243:  0:0:0,3:3:0,2
   244:  0:0:0,3:0,2:3
   245:  0:0:0,2:3:0,3
   246:  0:0:0,2:0,3:3
   247:  0:3:0:0,3:0,2
   248:  0:3:0:0,2:0,3
   249:  0:3:0,3:0:0,2
   250:  0:3:0,3:0,2:0
   251:  0:3:0,2:0:0,3
   252:  0:3:0,2:0,3:0
   253:  0:0,3:0:3:0,2
   254:  0:0,3:0:0,2:3
   255:  0:0,3:3:0:0,2
   256:  0:0,3:3:0,2:0
   257:  0:0,3:0,2:0:3
   258:  0:0,3:0,2:3:0
   259:  0:0,2:0:3:0,3
   260:  0:0,2:0:0,3:3
   261:  0:0,2:3:0:0,3
   262:  0:0,2:3:0,3:0
   263:  0:0,2:0,3:0:3
   264:  0:0,2:0,3:3:0
   265:  3:0:0:0,3:0,2
   266:  3:0:0:0,2:0,3
   267:  3:0:0,3:0:0,2
   268:  3:0:0,3:0,2:0
   269:  3:0:0,2:0:0,3
   270:  3:0:0,2:0,3:0
   271:  3:0,3:0:0:0,2
   272:  3:0,3:0:0,2:0
   273:  3:0,3:0,2:0:0
   274:  3:0,2:0:0:0,3
   275:  3:0,2:0:0,3:0
   276:  3:0,2:0,3:0:0
   277:  0,3:0:0:3:0,2
   278:  0,3:0:0:0,2:3
   279:  0,3:0:3:0:0,2
   280:  0,3:0:3:0,2:0
   281:  0,3:0:0,2:0:3
   282:  0,3:0:0,2:3:0
   283:  0,3:3:0:0:0,2
   284:  0,3:3:0:0,2:0
   285:  0,3:3:0,2:0:0
   286:  0,3:0,2:0:0:3
   287:  0,3:0,2:0:3:0
   288:  0,3:0,2:3:0:0
   289:  0,2:0:0:3:0,3
   290:  0,2:0:0:0,3:3
   291:  0,2:0:3:0:0,3
   292:  0,2:0:3:0,3:0
   293:  0,2:0:0,3:0:3
   294:  0,2:0:0,3:3:0
   295:  0,2:3:0:0:0,3
   296:  0,2:3:0:0,3:0
   297:  0,2:3:0,3:0:0
   298:  0,2:0,3:0:0:3
   299:  0,2:0,3:0:3:0
   300:  0,2:0,3:3:0:0
   301:  1:1:0:0,1:1,3
   302:  1:1:0:1,3:0,1
   303:  1:1:0,1:0:1,3
   304:  1:1:0,1:1,3:0
   305:  1:1:1,3:0:0,1
   306:  1:1:1,3:0,1:0
   307:  1:0:1:0,1:1,3
   308:  1:0:1:1,3:0,1
   309:  1:0:0,1:1:1,3
   310:  1:0:0,1:1,3:1
   311:  1:0:1,3:1:0,1
   312:  1:0:1,3:0,1:1
   313:  1:0,1:1:0:1,3
   314:  1:0,1:1:1,3:0
   315:  1:0,1:0:1:1,3
   316:  1:0,1:0:1,3:1
   317:  1:0,1:1,3:1:0
   318:  1:0,1:1,3:0:1
   319:  1:1,3:1:0:0,1
   320:  1:1,3:1:0,1:0
   321:  1:1,3:0:1:0,1
   322:  1:1,3:0:0,1:1
   323:  1:1,3:0,1:1:0
   324:  1:1,3:0,1:0:1
   325:  0:1:1:0,1:1,3
   326:  0:1:1:1,3:0,1
   327:  0:1:0,1:1:1,3
   328:  0:1:0,1:1,3:1
   329:  0:1:1,3:1:0,1
   330:  0:1:1,3:0,1:1
   331:  0:0,1:1:1:1,3
   332:  0:0,1:1:1,3:1
   333:  0:0,1:1,3:1:1
   334:  0:1,3:1:1:0,1
   335:  0:1,3:1:0,1:1
   336:  0:1,3:0,1:1:1
   337:  0,1:1:1:0:1,3
   338:  0,1:1:1:1,3:0
   339:  0,1:1:0:1:1,3
   340:  0,1:1:0:1,3:1
   341:  0,1:1:1,3:1:0
   342:  0,1:1:1,3:0:1
   343:  0,1:0:1:1:1,3
   344:  0,1:0:1:1,3:1
   345:  0,1:0:1,3:1:1
   346:  0,1:1,3:1:1:0
   347:  0,1:1,3:1:0:1
   348:  0,1:1,3:0:1:1
   349:  1,3:1:1:0:0,1
   350:  1,3:1:1:0,1:0
   351:  1,3:1:0:1:0,1
   352:  1,3:1:0:0,1:1
   353:  1,3:1:0,1:1:0
   354:  1,3:1:0,1:0:1
   355:  1,3:0:1:1:0,1
   356:  1,3:0:1:0,1:1
   357:  1,3:0:0,1:1:1
   358:  1,3:0,1:1:1:0
   359:  1,3:0,1:1:0:1
   360:  1,3:0,1:0:1:1
   361:  2:2:1:1,2:0,2
   362:  2:2:1:0,2:1,2
   363:  2:2:1,2:1:0,2
   364:  2:2:1,2:0,2:1
   365:  2:2:0,2:1:1,2
   366:  2:2:0,2:1,2:1
   367:  2:1:2:1,2:0,2
   368:  2:1:2:0,2:1,2
   369:  2:1:1,2:2:0,2
   370:  2:1:1,2:0,2:2
   371:  2:1:0,2:2:1,2
   372:  2:1:0,2:1,2:2
   373:  2:1,2:2:1:0,2
   374:  2:1,2:2:0,2:1
   375:  2:1,2:1:2:0,2
   376:  2:1,2:1:0,2:2
   377:  2:1,2:0,2:2:1
   378:  2:1,2:0,2:1:2
   379:  2:0,2:2:1:1,2
   380:  2:0,2:2:1,2:1
   381:  2:0,2:1:2:1,2
   382:  2:0,2:1:1,2:2
   383:  2:0,2:1,2:2:1
   384:  2:0,2:1,2:1:2
   385:  1:2:2:1,2:0,2
   386:  1:2:2:0,2:1,2
   387:  1:2:1,2:2:0,2
   388:  1:2:1,2:0,2:2
   389:  1:2:0,2:2:1,2
   390:  1:2:0,2:1,2:2
   391:  1:1,2:2:2:0,2
   392:  1:1,2:2:0,2:2
   393:  1:1,2:0,2:2:2
   394:  1:0,2:2:2:1,2
   395:  1:0,2:2:1,2:2
   396:  1:0,2:1,2:2:2
   397:  1,2:2:2:1:0,2
   398:  1,2:2:2:0,2:1
   399:  1,2:2:1:2:0,2
   400:  1,2:2:1:0,2:2
   401:  1,2:2:0,2:2:1
   402:  1,2:2:0,2:1:2
   403:  1,2:1:2:2:0,2
   404:  1,2:1:2:0,2:2
   405:  1,2:1:0,2:2:2
   406:  1,2:0,2:2:2:1
   407:  1,2:0,2:2:1:2
   408:  1,2:0,2:1:2:2
   409:  0,2:2:2:1:1,2
   410:  0,2:2:2:1,2:1
   411:  0,2:2:1:2:1,2
   412:  0,2:2:1:1,2:2
   413:  0,2:2:1,2:2:1
   414:  0,2:2:1,2:1:2
   415:  0,2:1:2:2:1,2
   416:  0,2:1:2:1,2:2
   417:  0,2:1:1,2:2:2
   418:  0,2:1,2:2:2:1
   419:  0,2:1,2:2:1:2
   420:  0,2:1,2:1:2:2
   421:  3:3:2:2,3:1,3
   422:  3:3:2:1,3:2,3
   423:  3:3:2,3:2:1,3
   424:  3:3:2,3:1,3:2
   425:  3:3:1,3:2:2,3
   426:  3:3:1,3:2,3:2
   427:  3:2:3:2,3:1,3
   428:  3:2:3:1,3:2,3
   429:  3:2:2,3:3:1,3
   430:  3:2:2,3:1,3:3
   431:  3:2:1,3:3:2,3
   432:  3:2:1,3:2,3:3
   433:  3:2,3:3:2:1,3
   434:  3:2,3:3:1,3:2
   435:  3:2,3:2:3:1,3
   436:  3:2,3:2:1,3:3
   437:  3:2,3:1,3:3:2
   438:  3:2,3:1,3:2:3
   439:  3:1,3:3:2:2,3
   440:  3:1,3:3:2,3:2
   441:  3:1,3:2:3:2,3
   442:  3:1,3:2:2,3:3
   443:  3:1,3:2,3:3:2
   444:  3:1,3:2,3:2:3
   445:  2:3:3:2,3:1,3
   446:  2:3:3:1,3:2,3
   447:  2:3:2,3:3:1,3
   448:  2:3:2,3:1,3:3
   449:  2:3:1,3:3:2,3
   450:  2:3:1,3:2,3:3
   451:  2:2,3:3:3:1,3
   452:  2:2,3:3:1,3:3
   453:  2:2,3:1,3:3:3
   454:  2:1,3:3:3:2,3
   455:  2:1,3:3:2,3:3
   456:  2:1,3:2,3:3:3
   457:  2,3:3:3:2:1,3
   458:  2,3:3:3:1,3:2
   459:  2,3:3:2:3:1,3
   460:  2,3:3:2:1,3:3
   461:  2,3:3:1,3:3:2
   462:  2,3:3:1,3:2:3
   463:  2,3:2:3:3:1,3
   464:  2,3:2:3:1,3:3
   465:  2,3:2:1,3:3:3
   466:  2,3:1,3:3:3:2
   467:  2,3:1,3:3:2:3
   468:  2,3:1,3:2:3:3
   469:  1,3:3:3:2:2,3
   470:  1,3:3:3:2,3:2
   471:  1,3:3:2:3:2,3
   472:  1,3:3:2:2,3:3
   473:  1,3:3:2,3:3:2
   474:  1,3:3:2,3:2:3
   475:  1,3:2:3:3:2,3
   476:  1,3:2:3:2,3:3
   477:  1,3:2:2,3:3:3
   478:  1,3:2,3:3:3:2
   479:  1,3:2,3:3:2:3
   480:  1,3:2,3:2:3:3
family= 3 2 0 0 new D4h genus #    16 is 0:0:1:0,1:0,3
     1:  0:0:1:0,1:0,3
     2:  0:0:1:0,3:0,1
     3:  0:0:0,1:1:0,3
     4:  0:0:0,1:0,3:1
     5:  0:0:0,3:1:0,1
     6:  0:0:0,3:0,1:1
     7:  0:1:0:0,1:0,3
     8:  0:1:0:0,3:0,1
     9:  0:1:0,1:0:0,3
    10:  0:1:0,1:0,3:0
    11:  0:1:0,3:0:0,1
    12:  0:1:0,3:0,1:0
    13:  0:0,1:0:1:0,3
    14:  0:0,1:0:0,3:1
    15:  0:0,1:1:0:0,3
    16:  0:0,1:1:0,3:0
    17:  0:0,1:0,3:0:1
    18:  0:0,1:0,3:1:0
    19:  0:0,3:0:1:0,1
    20:  0:0,3:0:0,1:1
    21:  0:0,3:1:0:0,1
    22:  0:0,3:1:0,1:0
    23:  0:0,3:0,1:0:1
    24:  0:0,3:0,1:1:0
    25:  1:0:0:0,1:0,3
    26:  1:0:0:0,3:0,1
    27:  1:0:0,1:0:0,3
    28:  1:0:0,1:0,3:0
    29:  1:0:0,3:0:0,1
    30:  1:0:0,3:0,1:0
    31:  1:0,1:0:0:0,3
    32:  1:0,1:0:0,3:0
    33:  1:0,1:0,3:0:0
    34:  1:0,3:0:0:0,1
    35:  1:0,3:0:0,1:0
    36:  1:0,3:0,1:0:0
    37:  0,1:0:0:1:0,3
    38:  0,1:0:0:0,3:1
    39:  0,1:0:1:0:0,3
    40:  0,1:0:1:0,3:0
    41:  0,1:0:0,3:0:1
    42:  0,1:0:0,3:1:0
    43:  0,1:1:0:0:0,3
    44:  0,1:1:0:0,3:0
    45:  0,1:1:0,3:0:0
    46:  0,1:0,3:0:0:1
    47:  0,1:0,3:0:1:0
    48:  0,1:0,3:1:0:0
    49:  0,3:0:0:1:0,1
    50:  0,3:0:0:0,1:1
    51:  0,3:0:1:0:0,1
    52:  0,3:0:1:0,1:0
    53:  0,3:0:0,1:0:1
    54:  0,3:0:0,1:1:0
    55:  0,3:1:0:0:0,1
    56:  0,3:1:0:0,1:0
    57:  0,3:1:0,1:0:0
    58:  0,3:0,1:0:0:1
    59:  0,3:0,1:0:1:0
    60:  0,3:0,1:1:0:0
    61:  1:1:2:1,2:0,1
    62:  1:1:2:0,1:1,2
    63:  1:1:1,2:2:0,1
    64:  1:1:1,2:0,1:2
    65:  1:1:0,1:2:1,2
    66:  1:1:0,1:1,2:2
    67:  1:2:1:1,2:0,1
    68:  1:2:1:0,1:1,2
    69:  1:2:1,2:1:0,1
    70:  1:2:1,2:0,1:1
    71:  1:2:0,1:1:1,2
    72:  1:2:0,1:1,2:1
    73:  1:1,2:1:2:0,1
    74:  1:1,2:1:0,1:2
    75:  1:1,2:2:1:0,1
    76:  1:1,2:2:0,1:1
    77:  1:1,2:0,1:1:2
    78:  1:1,2:0,1:2:1
    79:  1:0,1:1:2:1,2
    80:  1:0,1:1:1,2:2
    81:  1:0,1:2:1:1,2
    82:  1:0,1:2:1,2:1
    83:  1:0,1:1,2:1:2
    84:  1:0,1:1,2:2:1
    85:  2:1:1:1,2:0,1
    86:  2:1:1:0,1:1,2
    87:  2:1:1,2:1:0,1
    88:  2:1:1,2:0,1:1
    89:  2:1:0,1:1:1,2
    90:  2:1:0,1:1,2:1
    91:  2:1,2:1:1:0,1
    92:  2:1,2:1:0,1:1
    93:  2:1,2:0,1:1:1
    94:  2:0,1:1:1:1,2
    95:  2:0,1:1:1,2:1
    96:  2:0,1:1,2:1:1
    97:  1,2:1:1:2:0,1
    98:  1,2:1:1:0,1:2
    99:  1,2:1:2:1:0,1
   100:  1,2:1:2:0,1:1
   101:  1,2:1:0,1:1:2
   102:  1,2:1:0,1:2:1
   103:  1,2:2:1:1:0,1
   104:  1,2:2:1:0,1:1
   105:  1,2:2:0,1:1:1
   106:  1,2:0,1:1:1:2
   107:  1,2:0,1:1:2:1
   108:  1,2:0,1:2:1:1
   109:  0,1:1:1:2:1,2
   110:  0,1:1:1:1,2:2
   111:  0,1:1:2:1:1,2
   112:  0,1:1:2:1,2:1
   113:  0,1:1:1,2:1:2
   114:  0,1:1:1,2:2:1
   115:  0,1:2:1:1:1,2
   116:  0,1:2:1:1,2:1
   117:  0,1:2:1,2:1:1
   118:  0,1:1,2:1:1:2
   119:  0,1:1,2:1:2:1
   120:  0,1:1,2:2:1:1
   121:  2:2:3:2,3:1,2
   122:  2:2:3:1,2:2,3
   123:  2:2:2,3:3:1,2
   124:  2:2:2,3:1,2:3
   125:  2:2:1,2:3:2,3
   126:  2:2:1,2:2,3:3
   127:  2:3:2:2,3:1,2
   128:  2:3:2:1,2:2,3
   129:  2:3:2,3:2:1,2
   130:  2:3:2,3:1,2:2
   131:  2:3:1,2:2:2,3
   132:  2:3:1,2:2,3:2
   133:  2:2,3:2:3:1,2
   134:  2:2,3:2:1,2:3
   135:  2:2,3:3:2:1,2
   136:  2:2,3:3:1,2:2
   137:  2:2,3:1,2:2:3
   138:  2:2,3:1,2:3:2
   139:  2:1,2:2:3:2,3
   140:  2:1,2:2:2,3:3
   141:  2:1,2:3:2:2,3
   142:  2:1,2:3:2,3:2
   143:  2:1,2:2,3:2:3
   144:  2:1,2:2,3:3:2
   145:  3:2:2:2,3:1,2
   146:  3:2:2:1,2:2,3
   147:  3:2:2,3:2:1,2
   148:  3:2:2,3:1,2:2
   149:  3:2:1,2:2:2,3
   150:  3:2:1,2:2,3:2
   151:  3:2,3:2:2:1,2
   152:  3:2,3:2:1,2:2
   153:  3:2,3:1,2:2:2
   154:  3:1,2:2:2:2,3
   155:  3:1,2:2:2,3:2
   156:  3:1,2:2,3:2:2
   157:  2,3:2:2:3:1,2
   158:  2,3:2:2:1,2:3
   159:  2,3:2:3:2:1,2
   160:  2,3:2:3:1,2:2
   161:  2,3:2:1,2:2:3
   162:  2,3:2:1,2:3:2
   163:  2,3:3:2:2:1,2
   164:  2,3:3:2:1,2:2
   165:  2,3:3:1,2:2:2
   166:  2,3:1,2:2:2:3
   167:  2,3:1,2:2:3:2
   168:  2,3:1,2:3:2:2
   169:  1,2:2:2:3:2,3
   170:  1,2:2:2:2,3:3
   171:  1,2:2:3:2:2,3
   172:  1,2:2:3:2,3:2
   173:  1,2:2:2,3:2:3
   174:  1,2:2:2,3:3:2
   175:  1,2:3:2:2:2,3
   176:  1,2:3:2:2,3:2
   177:  1,2:3:2,3:2:2
   178:  1,2:2,3:2:2:3
   179:  1,2:2,3:2:3:2
   180:  1,2:2,3:3:2:2
   181:  3:3:0:0,3:2,3
   182:  3:3:0:2,3:0,3
   183:  3:3:0,3:0:2,3
   184:  3:3:0,3:2,3:0
   185:  3:3:2,3:0:0,3
   186:  3:3:2,3:0,3:0
   187:  3:0:3:0,3:2,3
   188:  3:0:3:2,3:0,3
   189:  3:0:0,3:3:2,3
   190:  3:0:0,3:2,3:3
   191:  3:0:2,3:3:0,3
   192:  3:0:2,3:0,3:3
   193:  3:0,3:3:0:2,3
   194:  3:0,3:3:2,3:0
   195:  3:0,3:0:3:2,3
   196:  3:0,3:0:2,3:3
   197:  3:0,3:2,3:3:0
   198:  3:0,3:2,3:0:3
   199:  3:2,3:3:0:0,3
   200:  3:2,3:3:0,3:0
   201:  3:2,3:0:3:0,3
   202:  3:2,3:0:0,3:3
   203:  3:2,3:0,3:3:0
   204:  3:2,3:0,3:0:3
   205:  0:3:3:0,3:2,3
   206:  0:3:3:2,3:0,3
   207:  0:3:0,3:3:2,3
   208:  0:3:0,3:2,3:3
   209:  0:3:2,3:3:0,3
   210:  0:3:2,3:0,3:3
   211:  0:0,3:3:3:2,3
   212:  0:0,3:3:2,3:3
   213:  0:0,3:2,3:3:3
   214:  0:2,3:3:3:0,3
   215:  0:2,3:3:0,3:3
   216:  0:2,3:0,3:3:3
   217:  0,3:3:3:0:2,3
   218:  0,3:3:3:2,3:0
   219:  0,3:3:0:3:2,3
   220:  0,3:3:0:2,3:3
   221:  0,3:3:2,3:3:0
   222:  0,3:3:2,3:0:3
   223:  0,3:0:3:3:2,3
   224:  0,3:0:3:2,3:3
   225:  0,3:0:2,3:3:3
   226:  0,3:2,3:3:3:0
   227:  0,3:2,3:3:0:3
   228:  0,3:2,3:0:3:3
   229:  2,3:3:3:0:0,3
   230:  2,3:3:3:0,3:0
   231:  2,3:3:0:3:0,3
   232:  2,3:3:0:0,3:3
   233:  2,3:3:0,3:3:0
   234:  2,3:3:0,3:0:3
   235:  2,3:0:3:3:0,3
   236:  2,3:0:3:0,3:3
   237:  2,3:0:0,3:3:3
   238:  2,3:0,3:3:3:0
   239:  2,3:0,3:3:0:3
   240:  2,3:0,3:0:3:3
   241:  0:0:3:0,3:0,1
   242:  0:0:3:0,1:0,3
   243:  0:0:0,3:3:0,1
   244:  0:0:0,3:0,1:3
   245:  0:0:0,1:3:0,3
   246:  0:0:0,1:0,3:3
   247:  0:3:0:0,3:0,1
   248:  0:3:0:0,1:0,3
   249:  0:3:0,3:0:0,1
   250:  0:3:0,3:0,1:0
   251:  0:3:0,1:0:0,3
   252:  0:3:0,1:0,3:0
   253:  0:0,3:0:3:0,1
   254:  0:0,3:0:0,1:3
   255:  0:0,3:3:0:0,1
   256:  0:0,3:3:0,1:0
   257:  0:0,3:0,1:0:3
   258:  0:0,3:0,1:3:0
   259:  0:0,1:0:3:0,3
   260:  0:0,1:0:0,3:3
   261:  0:0,1:3:0:0,3
   262:  0:0,1:3:0,3:0
   263:  0:0,1:0,3:0:3
   264:  0:0,1:0,3:3:0
   265:  3:0:0:0,3:0,1
   266:  3:0:0:0,1:0,3
   267:  3:0:0,3:0:0,1
   268:  3:0:0,3:0,1:0
   269:  3:0:0,1:0:0,3
   270:  3:0:0,1:0,3:0
   271:  3:0,3:0:0:0,1
   272:  3:0,3:0:0,1:0
   273:  3:0,3:0,1:0:0
   274:  3:0,1:0:0:0,3
   275:  3:0,1:0:0,3:0
   276:  3:0,1:0,3:0:0
   277:  0,3:0:0:3:0,1
   278:  0,3:0:0:0,1:3
   279:  0,3:0:3:0:0,1
   280:  0,3:0:3:0,1:0
   281:  0,3:0:0,1:0:3
   282:  0,3:0:0,1:3:0
   283:  0,3:3:0:0:0,1
   284:  0,3:3:0:0,1:0
   285:  0,3:3:0,1:0:0
   286:  0,3:0,1:0:0:3
   287:  0,3:0,1:0:3:0
   288:  0,3:0,1:3:0:0
   289:  0,1:0:0:3:0,3
   290:  0,1:0:0:0,3:3
   291:  0,1:0:3:0:0,3
   292:  0,1:0:3:0,3:0
   293:  0,1:0:0,3:0:3
   294:  0,1:0:0,3:3:0
   295:  0,1:3:0:0:0,3
   296:  0,1:3:0:0,3:0
   297:  0,1:3:0,3:0:0
   298:  0,1:0,3:0:0:3
   299:  0,1:0,3:0:3:0
   300:  0,1:0,3:3:0:0
   301:  1:1:0:0,1:1,2
   302:  1:1:0:1,2:0,1
   303:  1:1:0,1:0:1,2
   304:  1:1:0,1:1,2:0
   305:  1:1:1,2:0:0,1
   306:  1:1:1,2:0,1:0
   307:  1:0:1:0,1:1,2
   308:  1:0:1:1,2:0,1
   309:  1:0:0,1:1:1,2
   310:  1:0:0,1:1,2:1
   311:  1:0:1,2:1:0,1
   312:  1:0:1,2:0,1:1
   313:  1:0,1:1:0:1,2
   314:  1:0,1:1:1,2:0
   315:  1:0,1:0:1:1,2
   316:  1:0,1:0:1,2:1
   317:  1:0,1:1,2:1:0
   318:  1:0,1:1,2:0:1
   319:  1:1,2:1:0:0,1
   320:  1:1,2:1:0,1:0
   321:  1:1,2:0:1:0,1
   322:  1:1,2:0:0,1:1
   323:  1:1,2:0,1:1:0
   324:  1:1,2:0,1:0:1
   325:  0:1:1:0,1:1,2
   326:  0:1:1:1,2:0,1
   327:  0:1:0,1:1:1,2
   328:  0:1:0,1:1,2:1
   329:  0:1:1,2:1:0,1
   330:  0:1:1,2:0,1:1
   331:  0:0,1:1:1:1,2
   332:  0:0,1:1:1,2:1
   333:  0:0,1:1,2:1:1
   334:  0:1,2:1:1:0,1
   335:  0:1,2:1:0,1:1
   336:  0:1,2:0,1:1:1
   337:  0,1:1:1:0:1,2
   338:  0,1:1:1:1,2:0
   339:  0,1:1:0:1:1,2
   340:  0,1:1:0:1,2:1
   341:  0,1:1:1,2:1:0
   342:  0,1:1:1,2:0:1
   343:  0,1:0:1:1:1,2
   344:  0,1:0:1:1,2:1
   345:  0,1:0:1,2:1:1
   346:  0,1:1,2:1:1:0
   347:  0,1:1,2:1:0:1
   348:  0,1:1,2:0:1:1
   349:  1,2:1:1:0:0,1
   350:  1,2:1:1:0,1:0
   351:  1,2:1:0:1:0,1
   352:  1,2:1:0:0,1:1
   353:  1,2:1:0,1:1:0
   354:  1,2:1:0,1:0:1
   355:  1,2:0:1:1:0,1
   356:  1,2:0:1:0,1:1
   357:  1,2:0:0,1:1:1
   358:  1,2:0,1:1:1:0
   359:  1,2:0,1:1:0:1
   360:  1,2:0,1:0:1:1
   361:  2:2:1:1,2:2,3
   362:  2:2:1:2,3:1,2
   363:  2:2:1,2:1:2,3
   364:  2:2:1,2:2,3:1
   365:  2:2:2,3:1:1,2
   366:  2:2:2,3:1,2:1
   367:  2:1:2:1,2:2,3
   368:  2:1:2:2,3:1,2
   369:  2:1:1,2:2:2,3
   370:  2:1:1,2:2,3:2
   371:  2:1:2,3:2:1,2
   372:  2:1:2,3:1,2:2
   373:  2:1,2:2:1:2,3
   374:  2:1,2:2:2,3:1
   375:  2:1,2:1:2:2,3
   376:  2:1,2:1:2,3:2
   377:  2:1,2:2,3:2:1
   378:  2:1,2:2,3:1:2
   379:  2:2,3:2:1:1,2
   380:  2:2,3:2:1,2:1
   381:  2:2,3:1:2:1,2
   382:  2:2,3:1:1,2:2
   383:  2:2,3:1,2:2:1
   384:  2:2,3:1,2:1:2
   385:  1:2:2:1,2:2,3
   386:  1:2:2:2,3:1,2
   387:  1:2:1,2:2:2,3
   388:  1:2:1,2:2,3:2
   389:  1:2:2,3:2:1,2
   390:  1:2:2,3:1,2:2
   391:  1:1,2:2:2:2,3
   392:  1:1,2:2:2,3:2
   393:  1:1,2:2,3:2:2
   394:  1:2,3:2:2:1,2
   395:  1:2,3:2:1,2:2
   396:  1:2,3:1,2:2:2
   397:  1,2:2:2:1:2,3
   398:  1,2:2:2:2,3:1
   399:  1,2:2:1:2:2,3
   400:  1,2:2:1:2,3:2
   401:  1,2:2:2,3:2:1
   402:  1,2:2:2,3:1:2
   403:  1,2:1:2:2:2,3
   404:  1,2:1:2:2,3:2
   405:  1,2:1:2,3:2:2
   406:  1,2:2,3:2:2:1
   407:  1,2:2,3:2:1:2
   408:  1,2:2,3:1:2:2
   409:  2,3:2:2:1:1,2
   410:  2,3:2:2:1,2:1
   411:  2,3:2:1:2:1,2
   412:  2,3:2:1:1,2:2
   413:  2,3:2:1,2:2:1
   414:  2,3:2:1,2:1:2
   415:  2,3:1:2:2:1,2
   416:  2,3:1:2:1,2:2
   417:  2,3:1:1,2:2:2
   418:  2,3:1,2:2:2:1
   419:  2,3:1,2:2:1:2
   420:  2,3:1,2:1:2:2
   421:  3:3:2:2,3:0,3
   422:  3:3:2:0,3:2,3
   423:  3:3:2,3:2:0,3
   424:  3:3:2,3:0,3:2
   425:  3:3:0,3:2:2,3
   426:  3:3:0,3:2,3:2
   427:  3:2:3:2,3:0,3
   428:  3:2:3:0,3:2,3
   429:  3:2:2,3:3:0,3
   430:  3:2:2,3:0,3:3
   431:  3:2:0,3:3:2,3
   432:  3:2:0,3:2,3:3
   433:  3:2,3:3:2:0,3
   434:  3:2,3:3:0,3:2
   435:  3:2,3:2:3:0,3
   436:  3:2,3:2:0,3:3
   437:  3:2,3:0,3:3:2
   438:  3:2,3:0,3:2:3
   439:  3:0,3:3:2:2,3
   440:  3:0,3:3:2,3:2
   441:  3:0,3:2:3:2,3
   442:  3:0,3:2:2,3:3
   443:  3:0,3:2,3:3:2
   444:  3:0,3:2,3:2:3
   445:  2:3:3:2,3:0,3
   446:  2:3:3:0,3:2,3
   447:  2:3:2,3:3:0,3
   448:  2:3:2,3:0,3:3
   449:  2:3:0,3:3:2,3
   450:  2:3:0,3:2,3:3
   451:  2:2,3:3:3:0,3
   452:  2:2,3:3:0,3:3
   453:  2:2,3:0,3:3:3
   454:  2:0,3:3:3:2,3
   455:  2:0,3:3:2,3:3
   456:  2:0,3:2,3:3:3
   457:  2,3:3:3:2:0,3
   458:  2,3:3:3:0,3:2
   459:  2,3:3:2:3:0,3
   460:  2,3:3:2:0,3:3
   461:  2,3:3:0,3:3:2
   462:  2,3:3:0,3:2:3
   463:  2,3:2:3:3:0,3
   464:  2,3:2:3:0,3:3
   465:  2,3:2:0,3:3:3
   466:  2,3:0,3:3:3:2
   467:  2,3:0,3:3:2:3
   468:  2,3:0,3:2:3:3
   469:  0,3:3:3:2:2,3
   470:  0,3:3:3:2,3:2
   471:  0,3:3:2:3:2,3
   472:  0,3:3:2:2,3:3
   473:  0,3:3:2,3:3:2
   474:  0,3:3:2,3:2:3
   475:  0,3:2:3:3:2,3
   476:  0,3:2:3:2,3:3
   477:  0,3:2:2,3:3:3
   478:  0,3:2,3:3:3:2
   479:  0,3:2,3:3:2:3
   480:  0,3:2,3:2:3:3
family= 3 2 0 0 new D4h genus #    17 is 0:0:1:0,1:1,2
     1:  0:0:1:0,1:1,2
     2:  0:0:1:1,2:0,1
     3:  0:0:0,1:1:1,2
     4:  0:0:0,1:1,2:1
     5:  0:0:1,2:1:0,1
     6:  0:0:1,2:0,1:1
     7:  0:1:0:0,1:1,2
     8:  0:1:0:1,2:0,1
     9:  0:1:0,1:0:1,2
    10:  0:1:0,1:1,2:0
    11:  0:1:1,2:0:0,1
    12:  0:1:1,2:0,1:0
    13:  0:0,1:0:1:1,2
    14:  0:0,1:0:1,2:1
    15:  0:0,1:1:0:1,2
    16:  0:0,1:1:1,2:0
    17:  0:0,1:1,2:0:1
    18:  0:0,1:1,2:1:0
    19:  0:1,2:0:1:0,1
    20:  0:1,2:0:0,1:1
    21:  0:1,2:1:0:0,1
    22:  0:1,2:1:0,1:0
    23:  0:1,2:0,1:0:1
    24:  0:1,2:0,1:1:0
    25:  1:0:0:0,1:1,2
    26:  1:0:0:1,2:0,1
    27:  1:0:0,1:0:1,2
    28:  1:0:0,1:1,2:0
    29:  1:0:1,2:0:0,1
    30:  1:0:1,2:0,1:0
    31:  1:0,1:0:0:1,2
    32:  1:0,1:0:1,2:0
    33:  1:0,1:1,2:0:0
    34:  1:1,2:0:0:0,1
    35:  1:1,2:0:0,1:0
    36:  1:1,2:0,1:0:0
    37:  0,1:0:0:1:1,2
    38:  0,1:0:0:1,2:1
    39:  0,1:0:1:0:1,2
    40:  0,1:0:1:1,2:0
    41:  0,1:0:1,2:0:1
    42:  0,1:0:1,2:1:0
    43:  0,1:1:0:0:1,2
    44:  0,1:1:0:1,2:0
    45:  0,1:1:1,2:0:0
    46:  0,1:1,2:0:0:1
    47:  0,1:1,2:0:1:0
    48:  0,1:1,2:1:0:0
    49:  1,2:0:0:1:0,1
    50:  1,2:0:0:0,1:1
    51:  1,2:0:1:0:0,1
    52:  1,2:0:1:0,1:0
    53:  1,2:0:0,1:0:1
    54:  1,2:0:0,1:1:0
    55:  1,2:1:0:0:0,1
    56:  1,2:1:0:0,1:0
    57:  1,2:1:0,1:0:0
    58:  1,2:0,1:0:0:1
    59:  1,2:0,1:0:1:0
    60:  1,2:0,1:1:0:0
    61:  1:1:2:1,2:2,3
    62:  1:1:2:2,3:1,2
    63:  1:1:1,2:2:2,3
    64:  1:1:1,2:2,3:2
    65:  1:1:2,3:2:1,2
    66:  1:1:2,3:1,2:2
    67:  1:2:1:1,2:2,3
    68:  1:2:1:2,3:1,2
    69:  1:2:1,2:1:2,3
    70:  1:2:1,2:2,3:1
    71:  1:2:2,3:1:1,2
    72:  1:2:2,3:1,2:1
    73:  1:1,2:1:2:2,3
    74:  1:1,2:1:2,3:2
    75:  1:1,2:2:1:2,3
    76:  1:1,2:2:2,3:1
    77:  1:1,2:2,3:1:2
    78:  1:1,2:2,3:2:1
    79:  1:2,3:1:2:1,2
    80:  1:2,3:1:1,2:2
    81:  1:2,3:2:1:1,2
    82:  1:2,3:2:1,2:1
    83:  1:2,3:1,2:1:2
    84:  1:2,3:1,2:2:1
    85:  2:1:1:1,2:2,3
    86:  2:1:1:2,3:1,2
    87:  2:1:1,2:1:2,3
    88:  2:1:1,2:2,3:1
    89:  2:1:2,3:1:1,2
    90:  2:1:2,3:1,2:1
    91:  2:1,2:1:1:2,3
    92:  2:1,2:1:2,3:1
    93:  2:1,2:2,3:1:1
    94:  2:2,3:1:1:1,2
    95:  2:2,3:1:1,2:1
    96:  2:2,3:1,2:1:1
    97:  1,2:1:1:2:2,3
    98:  1,2:1:1:2,3:2
    99:  1,2:1:2:1:2,3
   100:  1,2:1:2:2,3:1
   101:  1,2:1:2,3:1:2
   102:  1,2:1:2,3:2:1
   103:  1,2:2:1:1:2,3
   104:  1,2:2:1:2,3:1
   105:  1,2:2:2,3:1:1
   106:  1,2:2,3:1:1:2
   107:  1,2:2,3:1:2:1
   108:  1,2:2,3:2:1:1
   109:  2,3:1:1:2:1,2
   110:  2,3:1:1:1,2:2
   111:  2,3:1:2:1:1,2
   112:  2,3:1:2:1,2:1
   113:  2,3:1:1,2:1:2
   114:  2,3:1:1,2:2:1
   115:  2,3:2:1:1:1,2
   116:  2,3:2:1:1,2:1
   117:  2,3:2:1,2:1:1
   118:  2,3:1,2:1:1:2
   119:  2,3:1,2:1:2:1
   120:  2,3:1,2:2:1:1
   121:  2:2:3:2,3:0,3
   122:  2:2:3:0,3:2,3
   123:  2:2:2,3:3:0,3
   124:  2:2:2,3:0,3:3
   125:  2:2:0,3:3:2,3
   126:  2:2:0,3:2,3:3
   127:  2:3:2:2,3:0,3
   128:  2:3:2:0,3:2,3
   129:  2:3:2,3:2:0,3
   130:  2:3:2,3:0,3:2
   131:  2:3:0,3:2:2,3
   132:  2:3:0,3:2,3:2
   133:  2:2,3:2:3:0,3
   134:  2:2,3:2:0,3:3
   135:  2:2,3:3:2:0,3
   136:  2:2,3:3:0,3:2
   137:  2:2,3:0,3:2:3
   138:  2:2,3:0,3:3:2
   139:  2:0,3:2:3:2,3
   140:  2:0,3:2:2,3:3
   141:  2:0,3:3:2:2,3
   142:  2:0,3:3:2,3:2
   143:  2:0,3:2,3:2:3
   144:  2:0,3:2,3:3:2
   145:  3:2:2:2,3:0,3
   146:  3:2:2:0,3:2,3
   147:  3:2:2,3:2:0,3
   148:  3:2:2,3:0,3:2
   149:  3:2:0,3:2:2,3
   150:  3:2:0,3:2,3:2
   151:  3:2,3:2:2:0,3
   152:  3:2,3:2:0,3:2
   153:  3:2,3:0,3:2:2
   154:  3:0,3:2:2:2,3
   155:  3:0,3:2:2,3:2
   156:  3:0,3:2,3:2:2
   157:  2,3:2:2:3:0,3
   158:  2,3:2:2:0,3:3
   159:  2,3:2:3:2:0,3
   160:  2,3:2:3:0,3:2
   161:  2,3:2:0,3:2:3
   162:  2,3:2:0,3:3:2
   163:  2,3:3:2:2:0,3
   164:  2,3:3:2:0,3:2
   165:  2,3:3:0,3:2:2
   166:  2,3:0,3:2:2:3
   167:  2,3:0,3:2:3:2
   168:  2,3:0,3:3:2:2
   169:  0,3:2:2:3:2,3
   170:  0,3:2:2:2,3:3
   171:  0,3:2:3:2:2,3
   172:  0,3:2:3:2,3:2
   173:  0,3:2:2,3:2:3
   174:  0,3:2:2,3:3:2
   175:  0,3:3:2:2:2,3
   176:  0,3:3:2:2,3:2
   177:  0,3:3:2,3:2:2
   178:  0,3:2,3:2:2:3
   179:  0,3:2,3:2:3:2
   180:  0,3:2,3:3:2:2
   181:  3:3:0:0,3:0,1
   182:  3:3:0:0,1:0,3
   183:  3:3:0,3:0:0,1
   184:  3:3:0,3:0,1:0
   185:  3:3:0,1:0:0,3
   186:  3:3:0,1:0,3:0
   187:  3:0:3:0,3:0,1
   188:  3:0:3:0,1:0,3
   189:  3:0:0,3:3:0,1
   190:  3:0:0,3:0,1:3
   191:  3:0:0,1:3:0,3
   192:  3:0:0,1:0,3:3
   193:  3:0,3:3:0:0,1
   194:  3:0,3:3:0,1:0
   195:  3:0,3:0:3:0,1
   196:  3:0,3:0:0,1:3
   197:  3:0,3:0,1:3:0
   198:  3:0,3:0,1:0:3
   199:  3:0,1:3:0:0,3
   200:  3:0,1:3:0,3:0
   201:  3:0,1:0:3:0,3
   202:  3:0,1:0:0,3:3
   203:  3:0,1:0,3:3:0
   204:  3:0,1:0,3:0:3
   205:  0:3:3:0,3:0,1
   206:  0:3:3:0,1:0,3
   207:  0:3:0,3:3:0,1
   208:  0:3:0,3:0,1:3
   209:  0:3:0,1:3:0,3
   210:  0:3:0,1:0,3:3
   211:  0:0,3:3:3:0,1
   212:  0:0,3:3:0,1:3
   213:  0:0,3:0,1:3:3
   214:  0:0,1:3:3:0,3
   215:  0:0,1:3:0,3:3
   216:  0:0,1:0,3:3:3
   217:  0,3:3:3:0:0,1
   218:  0,3:3:3:0,1:0
   219:  0,3:3:0:3:0,1
   220:  0,3:3:0:0,1:3
   221:  0,3:3:0,1:3:0
   222:  0,3:3:0,1:0:3
   223:  0,3:0:3:3:0,1
   224:  0,3:0:3:0,1:3
   225:  0,3:0:0,1:3:3
   226:  0,3:0,1:3:3:0
   227:  0,3:0,1:3:0:3
   228:  0,3:0,1:0:3:3
   229:  0,1:3:3:0:0,3
   230:  0,1:3:3:0,3:0
   231:  0,1:3:0:3:0,3
   232:  0,1:3:0:0,3:3
   233:  0,1:3:0,3:3:0
   234:  0,1:3:0,3:0:3
   235:  0,1:0:3:3:0,3
   236:  0,1:0:3:0,3:3
   237:  0,1:0:0,3:3:3
   238:  0,1:0,3:3:3:0
   239:  0,1:0,3:3:0:3
   240:  0,1:0,3:0:3:3
   241:  0:0:3:0,3:2,3
   242:  0:0:3:2,3:0,3
   243:  0:0:0,3:3:2,3
   244:  0:0:0,3:2,3:3
   245:  0:0:2,3:3:0,3
   246:  0:0:2,3:0,3:3
   247:  0:3:0:0,3:2,3
   248:  0:3:0:2,3:0,3
   249:  0:3:0,3:0:2,3
   250:  0:3:0,3:2,3:0
   251:  0:3:2,3:0:0,3
   252:  0:3:2,3:0,3:0
   253:  0:0,3:0:3:2,3
   254:  0:0,3:0:2,3:3
   255:  0:0,3:3:0:2,3
   256:  0:0,3:3:2,3:0
   257:  0:0,3:2,3:0:3
   258:  0:0,3:2,3:3:0
   259:  0:2,3:0:3:0,3
   260:  0:2,3:0:0,3:3
   261:  0:2,3:3:0:0,3
   262:  0:2,3:3:0,3:0
   263:  0:2,3:0,3:0:3
   264:  0:2,3:0,3:3:0
   265:  3:0:0:0,3:2,3
   266:  3:0:0:2,3:0,3
   267:  3:0:0,3:0:2,3
   268:  3:0:0,3:2,3:0
   269:  3:0:2,3:0:0,3
   270:  3:0:2,3:0,3:0
   271:  3:0,3:0:0:2,3
   272:  3:0,3:0:2,3:0
   273:  3:0,3:2,3:0:0
   274:  3:2,3:0:0:0,3
   275:  3:2,3:0:0,3:0
   276:  3:2,3:0,3:0:0
   277:  0,3:0:0:3:2,3
   278:  0,3:0:0:2,3:3
   279:  0,3:0:3:0:2,3
   280:  0,3:0:3:2,3:0
   281:  0,3:0:2,3:0:3
   282:  0,3:0:2,3:3:0
   283:  0,3:3:0:0:2,3
   284:  0,3:3:0:2,3:0
   285:  0,3:3:2,3:0:0
   286:  0,3:2,3:0:0:3
   287:  0,3:2,3:0:3:0
   288:  0,3:2,3:3:0:0
   289:  2,3:0:0:3:0,3
   290:  2,3:0:0:0,3:3
   291:  2,3:0:3:0:0,3
   292:  2,3:0:3:0,3:0
   293:  2,3:0:0,3:0:3
   294:  2,3:0:0,3:3:0
   295:  2,3:3:0:0:0,3
   296:  2,3:3:0:0,3:0
   297:  2,3:3:0,3:0:0
   298:  2,3:0,3:0:0:3
   299:  2,3:0,3:0:3:0
   300:  2,3:0,3:3:0:0
   301:  1:1:0:0,1:0,3
   302:  1:1:0:0,3:0,1
   303:  1:1:0,1:0:0,3
   304:  1:1:0,1:0,3:0
   305:  1:1:0,3:0:0,1
   306:  1:1:0,3:0,1:0
   307:  1:0:1:0,1:0,3
   308:  1:0:1:0,3:0,1
   309:  1:0:0,1:1:0,3
   310:  1:0:0,1:0,3:1
   311:  1:0:0,3:1:0,1
   312:  1:0:0,3:0,1:1
   313:  1:0,1:1:0:0,3
   314:  1:0,1:1:0,3:0
   315:  1:0,1:0:1:0,3
   316:  1:0,1:0:0,3:1
   317:  1:0,1:0,3:1:0
   318:  1:0,1:0,3:0:1
   319:  1:0,3:1:0:0,1
   320:  1:0,3:1:0,1:0
   321:  1:0,3:0:1:0,1
   322:  1:0,3:0:0,1:1
   323:  1:0,3:0,1:1:0
   324:  1:0,3:0,1:0:1
   325:  0:1:1:0,1:0,3
   326:  0:1:1:0,3:0,1
   327:  0:1:0,1:1:0,3
   328:  0:1:0,1:0,3:1
   329:  0:1:0,3:1:0,1
   330:  0:1:0,3:0,1:1
   331:  0:0,1:1:1:0,3
   332:  0:0,1:1:0,3:1
   333:  0:0,1:0,3:1:1
   334:  0:0,3:1:1:0,1
   335:  0:0,3:1:0,1:1
   336:  0:0,3:0,1:1:1
   337:  0,1:1:1:0:0,3
   338:  0,1:1:1:0,3:0
   339:  0,1:1:0:1:0,3
   340:  0,1:1:0:0,3:1
   341:  0,1:1:0,3:1:0
   342:  0,1:1:0,3:0:1
   343:  0,1:0:1:1:0,3
   344:  0,1:0:1:0,3:1
   345:  0,1:0:0,3:1:1
   346:  0,1:0,3:1:1:0
   347:  0,1:0,3:1:0:1
   348:  0,1:0,3:0:1:1
   349:  0,3:1:1:0:0,1
   350:  0,3:1:1:0,1:0
   351:  0,3:1:0:1:0,1
   352:  0,3:1:0:0,1:1
   353:  0,3:1:0,1:1:0
   354:  0,3:1:0,1:0:1
   355:  0,3:0:1:1:0,1
   356:  0,3:0:1:0,1:1
   357:  0,3:0:0,1:1:1
   358:  0,3:0,1:1:1:0
   359:  0,3:0,1:1:0:1
   360:  0,3:0,1:0:1:1
   361:  2:2:1:1,2:0,1
   362:  2:2:1:0,1:1,2
   363:  2:2:1,2:1:0,1
   364:  2:2:1,2:0,1:1
   365:  2:2:0,1:1:1,2
   366:  2:2:0,1:1,2:1
   367:  2:1:2:1,2:0,1
   368:  2:1:2:0,1:1,2
   369:  2:1:1,2:2:0,1
   370:  2:1:1,2:0,1:2
   371:  2:1:0,1:2:1,2
   372:  2:1:0,1:1,2:2
   373:  2:1,2:2:1:0,1
   374:  2:1,2:2:0,1:1
   375:  2:1,2:1:2:0,1
   376:  2:1,2:1:0,1:2
   377:  2:1,2:0,1:2:1
   378:  2:1,2:0,1:1:2
   379:  2:0,1:2:1:1,2
   380:  2:0,1:2:1,2:1
   381:  2:0,1:1:2:1,2
   382:  2:0,1:1:1,2:2
   383:  2:0,1:1,2:2:1
   384:  2:0,1:1,2:1:2
   385:  1:2:2:1,2:0,1
   386:  1:2:2:0,1:1,2
   387:  1:2:1,2:2:0,1
   388:  1:2:1,2:0,1:2
   389:  1:2:0,1:2:1,2
   390:  1:2:0,1:1,2:2
   391:  1:1,2:2:2:0,1
   392:  1:1,2:2:0,1:2
   393:  1:1,2:0,1:2:2
   394:  1:0,1:2:2:1,2
   395:  1:0,1:2:1,2:2
   396:  1:0,1:1,2:2:2
   397:  1,2:2:2:1:0,1
   398:  1,2:2:2:0,1:1
   399:  1,2:2:1:2:0,1
   400:  1,2:2:1:0,1:2
   401:  1,2:2:0,1:2:1
   402:  1,2:2:0,1:1:2
   403:  1,2:1:2:2:0,1
   404:  1,2:1:2:0,1:2
   405:  1,2:1:0,1:2:2
   406:  1,2:0,1:2:2:1
   407:  1,2:0,1:2:1:2
   408:  1,2:0,1:1:2:2
   409:  0,1:2:2:1:1,2
   410:  0,1:2:2:1,2:1
   411:  0,1:2:1:2:1,2
   412:  0,1:2:1:1,2:2
   413:  0,1:2:1,2:2:1
   414:  0,1:2:1,2:1:2
   415:  0,1:1:2:2:1,2
   416:  0,1:1:2:1,2:2
   417:  0,1:1:1,2:2:2
   418:  0,1:1,2:2:2:1
   419:  0,1:1,2:2:1:2
   420:  0,1:1,2:1:2:2
   421:  3:3:2:2,3:1,2
   422:  3:3:2:1,2:2,3
   423:  3:3:2,3:2:1,2
   424:  3:3:2,3:1,2:2
   425:  3:3:1,2:2:2,3
   426:  3:3:1,2:2,3:2
   427:  3:2:3:2,3:1,2
   428:  3:2:3:1,2:2,3
   429:  3:2:2,3:3:1,2
   430:  3:2:2,3:1,2:3
   431:  3:2:1,2:3:2,3
   432:  3:2:1,2:2,3:3
   433:  3:2,3:3:2:1,2
   434:  3:2,3:3:1,2:2
   435:  3:2,3:2:3:1,2
   436:  3:2,3:2:1,2:3
   437:  3:2,3:1,2:3:2
   438:  3:2,3:1,2:2:3
   439:  3:1,2:3:2:2,3
   440:  3:1,2:3:2,3:2
   441:  3:1,2:2:3:2,3
   442:  3:1,2:2:2,3:3
   443:  3:1,2:2,3:3:2
   444:  3:1,2:2,3:2:3
   445:  2:3:3:2,3:1,2
   446:  2:3:3:1,2:2,3
   447:  2:3:2,3:3:1,2
   448:  2:3:2,3:1,2:3
   449:  2:3:1,2:3:2,3
   450:  2:3:1,2:2,3:3
   451:  2:2,3:3:3:1,2
   452:  2:2,3:3:1,2:3
   453:  2:2,3:1,2:3:3
   454:  2:1,2:3:3:2,3
   455:  2:1,2:3:2,3:3
   456:  2:1,2:2,3:3:3
   457:  2,3:3:3:2:1,2
   458:  2,3:3:3:1,2:2
   459:  2,3:3:2:3:1,2
   460:  2,3:3:2:1,2:3
   461:  2,3:3:1,2:3:2
   462:  2,3:3:1,2:2:3
   463:  2,3:2:3:3:1,2
   464:  2,3:2:3:1,2:3
   465:  2,3:2:1,2:3:3
   466:  2,3:1,2:3:3:2
   467:  2,3:1,2:3:2:3
   468:  2,3:1,2:2:3:3
   469:  1,2:3:3:2:2,3
   470:  1,2:3:3:2,3:2
   471:  1,2:3:2:3:2,3
   472:  1,2:3:2:2,3:3
   473:  1,2:3:2,3:3:2
   474:  1,2:3:2,3:2:3
   475:  1,2:2:3:3:2,3
   476:  1,2:2:3:2,3:3
   477:  1,2:2:2,3:3:3
   478:  1,2:2,3:3:3:2
   479:  1,2:2,3:3:2:3
   480:  1,2:2,3:2:3:3
family= 3 2 0 0 new D4h genus #    18 is 0:0:1:0,1:1,3
     1:  0:0:1:0,1:1,3
     2:  0:0:1:1,3:0,1
     3:  0:0:0,1:1:1,3
     4:  0:0:0,1:1,3:1
     5:  0:0:1,3:1:0,1
     6:  0:0:1,3:0,1:1
     7:  0:1:0:0,1:1,3
     8:  0:1:0:1,3:0,1
     9:  0:1:0,1:0:1,3
    10:  0:1:0,1:1,3:0
    11:  0:1:1,3:0:0,1
    12:  0:1:1,3:0,1:0
    13:  0:0,1:0:1:1,3
    14:  0:0,1:0:1,3:1
    15:  0:0,1:1:0:1,3
    16:  0:0,1:1:1,3:0
    17:  0:0,1:1,3:0:1
    18:  0:0,1:1,3:1:0
    19:  0:1,3:0:1:0,1
    20:  0:1,3:0:0,1:1
    21:  0:1,3:1:0:0,1
    22:  0:1,3:1:0,1:0
    23:  0:1,3:0,1:0:1
    24:  0:1,3:0,1:1:0
    25:  1:0:0:0,1:1,3
    26:  1:0:0:1,3:0,1
    27:  1:0:0,1:0:1,3
    28:  1:0:0,1:1,3:0
    29:  1:0:1,3:0:0,1
    30:  1:0:1,3:0,1:0
    31:  1:0,1:0:0:1,3
    32:  1:0,1:0:1,3:0
    33:  1:0,1:1,3:0:0
    34:  1:1,3:0:0:0,1
    35:  1:1,3:0:0,1:0
    36:  1:1,3:0,1:0:0
    37:  0,1:0:0:1:1,3
    38:  0,1:0:0:1,3:1
    39:  0,1:0:1:0:1,3
    40:  0,1:0:1:1,3:0
    41:  0,1:0:1,3:0:1
    42:  0,1:0:1,3:1:0
    43:  0,1:1:0:0:1,3
    44:  0,1:1:0:1,3:0
    45:  0,1:1:1,3:0:0
    46:  0,1:1,3:0:0:1
    47:  0,1:1,3:0:1:0
    48:  0,1:1,3:1:0:0
    49:  1,3:0:0:1:0,1
    50:  1,3:0:0:0,1:1
    51:  1,3:0:1:0:0,1
    52:  1,3:0:1:0,1:0
    53:  1,3:0:0,1:0:1
    54:  1,3:0:0,1:1:0
    55:  1,3:1:0:0:0,1
    56:  1,3:1:0:0,1:0
    57:  1,3:1:0,1:0:0
    58:  1,3:0,1:0:0:1
    59:  1,3:0,1:0:1:0
    60:  1,3:0,1:1:0:0
    61:  1:1:2:1,2:0,2
    62:  1:1:2:0,2:1,2
    63:  1:1:1,2:2:0,2
    64:  1:1:1,2:0,2:2
    65:  1:1:0,2:2:1,2
    66:  1:1:0,2:1,2:2
    67:  1:2:1:1,2:0,2
    68:  1:2:1:0,2:1,2
    69:  1:2:1,2:1:0,2
    70:  1:2:1,2:0,2:1
    71:  1:2:0,2:1:1,2
    72:  1:2:0,2:1,2:1
    73:  1:1,2:1:2:0,2
    74:  1:1,2:1:0,2:2
    75:  1:1,2:2:1:0,2
    76:  1:1,2:2:0,2:1
    77:  1:1,2:0,2:1:2
    78:  1:1,2:0,2:2:1
    79:  1:0,2:1:2:1,2
    80:  1:0,2:1:1,2:2
    81:  1:0,2:2:1:1,2
    82:  1:0,2:2:1,2:1
    83:  1:0,2:1,2:1:2
    84:  1:0,2:1,2:2:1
    85:  2:1:1:1,2:0,2
    86:  2:1:1:0,2:1,2
    87:  2:1:1,2:1:0,2
    88:  2:1:1,2:0,2:1
    89:  2:1:0,2:1:1,2
    90:  2:1:0,2:1,2:1
    91:  2:1,2:1:1:0,2
    92:  2:1,2:1:0,2:1
    93:  2:1,2:0,2:1:1
    94:  2:0,2:1:1:1,2
    95:  2:0,2:1:1,2:1
    96:  2:0,2:1,2:1:1
    97:  1,2:1:1:2:0,2
    98:  1,2:1:1:0,2:2
    99:  1,2:1:2:1:0,2
   100:  1,2:1:2:0,2:1
   101:  1,2:1:0,2:1:2
   102:  1,2:1:0,2:2:1
   103:  1,2:2:1:1:0,2
   104:  1,2:2:1:0,2:1
   105:  1,2:2:0,2:1:1
   106:  1,2:0,2:1:1:2
   107:  1,2:0,2:1:2:1
   108:  1,2:0,2:2:1:1
   109:  0,2:1:1:2:1,2
   110:  0,2:1:1:1,2:2
   111:  0,2:1:2:1:1,2
   112:  0,2:1:2:1,2:1
   113:  0,2:1:1,2:1:2
   114:  0,2:1:1,2:2:1
   115:  0,2:2:1:1:1,2
   116:  0,2:2:1:1,2:1
   117:  0,2:2:1,2:1:1
   118:  0,2:1,2:1:1:2
   119:  0,2:1,2:1:2:1
   120:  0,2:1,2:2:1:1
   121:  2:2:3:2,3:1,3
   122:  2:2:3:1,3:2,3
   123:  2:2:2,3:3:1,3
   124:  2:2:2,3:1,3:3
   125:  2:2:1,3:3:2,3
   126:  2:2:1,3:2,3:3
   127:  2:3:2:2,3:1,3
   128:  2:3:2:1,3:2,3
   129:  2:3:2,3:2:1,3
   130:  2:3:2,3:1,3:2
   131:  2:3:1,3:2:2,3
   132:  2:3:1,3:2,3:2
   133:  2:2,3:2:3:1,3
   134:  2:2,3:2:1,3:3
   135:  2:2,3:3:2:1,3
   136:  2:2,3:3:1,3:2
   137:  2:2,3:1,3:2:3
   138:  2:2,3:1,3:3:2
   139:  2:1,3:2:3:2,3
   140:  2:1,3:2:2,3:3
   141:  2:1,3:3:2:2,3
   142:  2:1,3:3:2,3:2
   143:  2:1,3:2,3:2:3
   144:  2:1,3:2,3:3:2
   145:  3:2:2:2,3:1,3
   146:  3:2:2:1,3:2,3
   147:  3:2:2,3:2:1,3
   148:  3:2:2,3:1,3:2
   149:  3:2:1,3:2:2,3
   150:  3:2:1,3:2,3:2
   151:  3:2,3:2:2:1,3
   152:  3:2,3:2:1,3:2
   153:  3:2,3:1,3:2:2
   154:  3:1,3:2:2:2,3
   155:  3:1,3:2:2,3:2
   156:  3:1,3:2,3:2:2
   157:  2,3:2:2:3:1,3
   158:  2,3:2:2:1,3:3
   159:  2,3:2:3:2:1,3
   160:  2,3:2:3:1,3:2
   161:  2,3:2:1,3:2:3
   162:  2,3:2:1,3:3:2
   163:  2,3:3:2:2:1,3
   164:  2,3:3:2:1,3:2
   165:  2,3:3:1,3:2:2
   166:  2,3:1,3:2:2:3
   167:  2,3:1,3:2:3:2
   168:  2,3:1,3:3:2:2
   169:  1,3:2:2:3:2,3
   170:  1,3:2:2:2,3:3
   171:  1,3:2:3:2:2,3
   172:  1,3:2:3:2,3:2
   173:  1,3:2:2,3:2:3
   174:  1,3:2:2,3:3:2
   175:  1,3:3:2:2:2,3
   176:  1,3:3:2:2,3:2
   177:  1,3:3:2,3:2:2
   178:  1,3:2,3:2:2:3
   179:  1,3:2,3:2:3:2
   180:  1,3:2,3:3:2:2
   181:  3:3:0:0,3:0,2
   182:  3:3:0:0,2:0,3
   183:  3:3:0,3:0:0,2
   184:  3:3:0,3:0,2:0
   185:  3:3:0,2:0:0,3
   186:  3:3:0,2:0,3:0
   187:  3:0:3:0,3:0,2
   188:  3:0:3:0,2:0,3
   189:  3:0:0,3:3:0,2
   190:  3:0:0,3:0,2:3
   191:  3:0:0,2:3:0,3
   192:  3:0:0,2:0,3:3
   193:  3:0,3:3:0:0,2
   194:  3:0,3:3:0,2:0
   195:  3:0,3:0:3:0,2
   196:  3:0,3:0:0,2:3
   197:  3:0,3:0,2:3:0
   198:  3:0,3:0,2:0:3
   199:  3:0,2:3:0:0,3
   200:  3:0,2:3:0,3:0
   201:  3:0,2:0:3:0,3
   202:  3:0,2:0:0,3:3
   203:  3:0,2:0,3:3:0
   204:  3:0,2:0,3:0:3
   205:  0:3:3:0,3:0,2
   206:  0:3:3:0,2:0,3
   207:  0:3:0,3:3:0,2
   208:  0:3:0,3:0,2:3
   209:  0:3:0,2:3:0,3
   210:  0:3:0,2:0,3:3
   211:  0:0,3:3:3:0,2
   212:  0:0,3:3:0,2:3
   213:  0:0,3:0,2:3:3
   214:  0:0,2:3:3:0,3
   215:  0:0,2:3:0,3:3
   216:  0:0,2:0,3:3:3
   217:  0,3:3:3:0:0,2
   218:  0,3:3:3:0,2:0
   219:  0,3:3:0:3:0,2
   220:  0,3:3:0:0,2:3
   221:  0,3:3:0,2:3:0
   222:  0,3:3:0,2:0:3
   223:  0,3:0:3:3:0,2
   224:  0,3:0:3:0,2:3
   225:  0,3:0:0,2:3:3
   226:  0,3:0,2:3:3:0
   227:  0,3:0,2:3:0:3
   228:  0,3:0,2:0:3:3
   229:  0,2:3:3:0:0,3
   230:  0,2:3:3:0,3:0
   231:  0,2:3:0:3:0,3
   232:  0,2:3:0:0,3:3
   233:  0,2:3:0,3:3:0
   234:  0,2:3:0,3:0:3
   235:  0,2:0:3:3:0,3
   236:  0,2:0:3:0,3:3
   237:  0,2:0:0,3:3:3
   238:  0,2:0,3:3:3:0
   239:  0,2:0,3:3:0:3
   240:  0,2:0,3:0:3:3
   241:  0:0:3:0,3:1,3
   242:  0:0:3:1,3:0,3
   243:  0:0:0,3:3:1,3
   244:  0:0:0,3:1,3:3
   245:  0:0:1,3:3:0,3
   246:  0:0:1,3:0,3:3
   247:  0:3:0:0,3:1,3
   248:  0:3:0:1,3:0,3
   249:  0:3:0,3:0:1,3
   250:  0:3:0,3:1,3:0
   251:  0:3:1,3:0:0,3
   252:  0:3:1,3:0,3:0
   253:  0:0,3:0:3:1,3
   254:  0:0,3:0:1,3:3
   255:  0:0,3:3:0:1,3
   256:  0:0,3:3:1,3:0
   257:  0:0,3:1,3:0:3
   258:  0:0,3:1,3:3:0
   259:  0:1,3:0:3:0,3
   260:  0:1,3:0:0,3:3
   261:  0:1,3:3:0:0,3
   262:  0:1,3:3:0,3:0
   263:  0:1,3:0,3:0:3
   264:  0:1,3:0,3:3:0
   265:  3:0:0:0,3:1,3
   266:  3:0:0:1,3:0,3
   267:  3:0:0,3:0:1,3
   268:  3:0:0,3:1,3:0
   269:  3:0:1,3:0:0,3
   270:  3:0:1,3:0,3:0
   271:  3:0,3:0:0:1,3
   272:  3:0,3:0:1,3:0
   273:  3:0,3:1,3:0:0
   274:  3:1,3:0:0:0,3
   275:  3:1,3:0:0,3:0
   276:  3:1,3:0,3:0:0
   277:  0,3:0:0:3:1,3
   278:  0,3:0:0:1,3:3
   279:  0,3:0:3:0:1,3
   280:  0,3:0:3:1,3:0
   281:  0,3:0:1,3:0:3
   282:  0,3:0:1,3:3:0
   283:  0,3:3:0:0:1,3
   284:  0,3:3:0:1,3:0
   285:  0,3:3:1,3:0:0
   286:  0,3:1,3:0:0:3
   287:  0,3:1,3:0:3:0
   288:  0,3:1,3:3:0:0
   289:  1,3:0:0:3:0,3
   290:  1,3:0:0:0,3:3
   291:  1,3:0:3:0:0,3
   292:  1,3:0:3:0,3:0
   293:  1,3:0:0,3:0:3
   294:  1,3:0:0,3:3:0
   295:  1,3:3:0:0:0,3
   296:  1,3:3:0:0,3:0
   297:  1,3:3:0,3:0:0
   298:  1,3:0,3:0:0:3
   299:  1,3:0,3:0:3:0
   300:  1,3:0,3:3:0:0
   301:  1:1:0:0,1:0,2
   302:  1:1:0:0,2:0,1
   303:  1:1:0,1:0:0,2
   304:  1:1:0,1:0,2:0
   305:  1:1:0,2:0:0,1
   306:  1:1:0,2:0,1:0
   307:  1:0:1:0,1:0,2
   308:  1:0:1:0,2:0,1
   309:  1:0:0,1:1:0,2
   310:  1:0:0,1:0,2:1
   311:  1:0:0,2:1:0,1
   312:  1:0:0,2:0,1:1
   313:  1:0,1:1:0:0,2
   314:  1:0,1:1:0,2:0
   315:  1:0,1:0:1:0,2
   316:  1:0,1:0:0,2:1
   317:  1:0,1:0,2:1:0
   318:  1:0,1:0,2:0:1
   319:  1:0,2:1:0:0,1
   320:  1:0,2:1:0,1:0
   321:  1:0,2:0:1:0,1
   322:  1:0,2:0:0,1:1
   323:  1:0,2:0,1:1:0
   324:  1:0,2:0,1:0:1
   325:  0:1:1:0,1:0,2
   326:  0:1:1:0,2:0,1
   327:  0:1:0,1:1:0,2
   328:  0:1:0,1:0,2:1
   329:  0:1:0,2:1:0,1
   330:  0:1:0,2:0,1:1
   331:  0:0,1:1:1:0,2
   332:  0:0,1:1:0,2:1
   333:  0:0,1:0,2:1:1
   334:  0:0,2:1:1:0,1
   335:  0:0,2:1:0,1:1
   336:  0:0,2:0,1:1:1
   337:  0,1:1:1:0:0,2
   338:  0,1:1:1:0,2:0
   339:  0,1:1:0:1:0,2
   340:  0,1:1:0:0,2:1
   341:  0,1:1:0,2:1:0
   342:  0,1:1:0,2:0:1
   343:  0,1:0:1:1:0,2
   344:  0,1:0:1:0,2:1
   345:  0,1:0:0,2:1:1
   346:  0,1:0,2:1:1:0
   347:  0,1:0,2:1:0:1
   348:  0,1:0,2:0:1:1
   349:  0,2:1:1:0:0,1
   350:  0,2:1:1:0,1:0
   351:  0,2:1:0:1:0,1
   352:  0,2:1:0:0,1:1
   353:  0,2:1:0,1:1:0
   354:  0,2:1:0,1:0:1
   355:  0,2:0:1:1:0,1
   356:  0,2:0:1:0,1:1
   357:  0,2:0:0,1:1:1
   358:  0,2:0,1:1:1:0
   359:  0,2:0,1:1:0:1
   360:  0,2:0,1:0:1:1
   361:  2:2:1:1,2:1,3
   362:  2:2:1:1,3:1,2
   363:  2:2:1,2:1:1,3
   364:  2:2:1,2:1,3:1
   365:  2:2:1,3:1:1,2
   366:  2:2:1,3:1,2:1
   367:  2:1:2:1,2:1,3
   368:  2:1:2:1,3:1,2
   369:  2:1:1,2:2:1,3
   370:  2:1:1,2:1,3:2
   371:  2:1:1,3:2:1,2
   372:  2:1:1,3:1,2:2
   373:  2:1,2:2:1:1,3
   374:  2:1,2:2:1,3:1
   375:  2:1,2:1:2:1,3
   376:  2:1,2:1:1,3:2
   377:  2:1,2:1,3:2:1
   378:  2:1,2:1,3:1:2
   379:  2:1,3:2:1:1,2
   380:  2:1,3:2:1,2:1
   381:  2:1,3:1:2:1,2
   382:  2:1,3:1:1,2:2
   383:  2:1,3:1,2:2:1
   384:  2:1,3:1,2:1:2
   385:  1:2:2:1,2:1,3
   386:  1:2:2:1,3:1,2
   387:  1:2:1,2:2:1,3
   388:  1:2:1,2:1,3:2
   389:  1:2:1,3:2:1,2
   390:  1:2:1,3:1,2:2
   391:  1:1,2:2:2:1,3
   392:  1:1,2:2:1,3:2
   393:  1:1,2:1,3:2:2
   394:  1:1,3:2:2:1,2
   395:  1:1,3:2:1,2:2
   396:  1:1,3:1,2:2:2
   397:  1,2:2:2:1:1,3
   398:  1,2:2:2:1,3:1
   399:  1,2:2:1:2:1,3
   400:  1,2:2:1:1,3:2
   401:  1,2:2:1,3:2:1
   402:  1,2:2:1,3:1:2
   403:  1,2:1:2:2:1,3
   404:  1,2:1:2:1,3:2
   405:  1,2:1:1,3:2:2
   406:  1,2:1,3:2:2:1
   407:  1,2:1,3:2:1:2
   408:  1,2:1,3:1:2:2
   409:  1,3:2:2:1:1,2
   410:  1,3:2:2:1,2:1
   411:  1,3:2:1:2:1,2
   412:  1,3:2:1:1,2:2
   413:  1,3:2:1,2:2:1
   414:  1,3:2:1,2:1:2
   415:  1,3:1:2:2:1,2
   416:  1,3:1:2:1,2:2
   417:  1,3:1:1,2:2:2
   418:  1,3:1,2:2:2:1
   419:  1,3:1,2:2:1:2
   420:  1,3:1,2:1:2:2
   421:  3:3:2:2,3:0,2
   422:  3:3:2:0,2:2,3
   423:  3:3:2,3:2:0,2
   424:  3:3:2,3:0,2:2
   425:  3:3:0,2:2:2,3
   426:  3:3:0,2:2,3:2
   427:  3:2:3:2,3:0,2
   428:  3:2:3:0,2:2,3
   429:  3:2:2,3:3:0,2
   430:  3:2:2,3:0,2:3
   431:  3:2:0,2:3:2,3
   432:  3:2:0,2:2,3:3
   433:  3:2,3:3:2:0,2
   434:  3:2,3:3:0,2:2
   435:  3:2,3:2:3:0,2
   436:  3:2,3:2:0,2:3
   437:  3:2,3:0,2:3:2
   438:  3:2,3:0,2:2:3
   439:  3:0,2:3:2:2,3
   440:  3:0,2:3:2,3:2
   441:  3:0,2:2:3:2,3
   442:  3:0,2:2:2,3:3
   443:  3:0,2:2,3:3:2
   444:  3:0,2:2,3:2:3
   445:  2:3:3:2,3:0,2
   446:  2:3:3:0,2:2,3
   447:  2:3:2,3:3:0,2
   448:  2:3:2,3:0,2:3
   449:  2:3:0,2:3:2,3
   450:  2:3:0,2:2,3:3
   451:  2:2,3:3:3:0,2
   452:  2:2,3:3:0,2:3
   453:  2:2,3:0,2:3:3
   454:  2:0,2:3:3:2,3
   455:  2:0,2:3:2,3:3
   456:  2:0,2:2,3:3:3
   457:  2,3:3:3:2:0,2
   458:  2,3:3:3:0,2:2
   459:  2,3:3:2:3:0,2
   460:  2,3:3:2:0,2:3
   461:  2,3:3:0,2:3:2
   462:  2,3:3:0,2:2:3
   463:  2,3:2:3:3:0,2
   464:  2,3:2:3:0,2:3
   465:  2,3:2:0,2:3:3
   466:  2,3:0,2:3:3:2
   467:  2,3:0,2:3:2:3
   468:  2,3:0,2:2:3:3
   469:  0,2:3:3:2:2,3
   470:  0,2:3:3:2,3:2
   471:  0,2:3:2:3:2,3
   472:  0,2:3:2:2,3:3
   473:  0,2:3:2,3:3:2
   474:  0,2:3:2,3:2:3
   475:  0,2:2:3:3:2,3
   476:  0,2:2:3:2,3:3
   477:  0,2:2:2,3:3:3
   478:  0,2:2,3:3:3:2
   479:  0,2:2,3:3:2:3
   480:  0,2:2,3:2:3:3
family= 3 2 0 0 new D4h genus #    19 is 0:0:1:0,1:2,3
     1:  0:0:1:0,1:2,3
     2:  0:0:1:2,3:0,1
     3:  0:0:0,1:1:2,3
     4:  0:0:0,1:2,3:1
     5:  0:0:2,3:1:0,1
     6:  0:0:2,3:0,1:1
     7:  0:1:0:0,1:2,3
     8:  0:1:0:2,3:0,1
     9:  0:1:0,1:0:2,3
    10:  0:1:0,1:2,3:0
    11:  0:1:2,3:0:0,1
    12:  0:1:2,3:0,1:0
    13:  0:0,1:0:1:2,3
    14:  0:0,1:0:2,3:1
    15:  0:0,1:1:0:2,3
    16:  0:0,1:1:2,3:0
    17:  0:0,1:2,3:0:1
    18:  0:0,1:2,3:1:0
    19:  0:2,3:0:1:0,1
    20:  0:2,3:0:0,1:1
    21:  0:2,3:1:0:0,1
    22:  0:2,3:1:0,1:0
    23:  0:2,3:0,1:0:1
    24:  0:2,3:0,1:1:0
    25:  1:0:0:0,1:2,3
    26:  1:0:0:2,3:0,1
    27:  1:0:0,1:0:2,3
    28:  1:0:0,1:2,3:0
    29:  1:0:2,3:0:0,1
    30:  1:0:2,3:0,1:0
    31:  1:0,1:0:0:2,3
    32:  1:0,1:0:2,3:0
    33:  1:0,1:2,3:0:0
    34:  1:2,3:0:0:0,1
    35:  1:2,3:0:0,1:0
    36:  1:2,3:0,1:0:0
    37:  0,1:0:0:1:2,3
    38:  0,1:0:0:2,3:1
    39:  0,1:0:1:0:2,3
    40:  0,1:0:1:2,3:0
    41:  0,1:0:2,3:0:1
    42:  0,1:0:2,3:1:0
    43:  0,1:1:0:0:2,3
    44:  0,1:1:0:2,3:0
    45:  0,1:1:2,3:0:0
    46:  0,1:2,3:0:0:1
    47:  0,1:2,3:0:1:0
    48:  0,1:2,3:1:0:0
    49:  2,3:0:0:1:0,1
    50:  2,3:0:0:0,1:1
    51:  2,3:0:1:0:0,1
    52:  2,3:0:1:0,1:0
    53:  2,3:0:0,1:0:1
    54:  2,3:0:0,1:1:0
    55:  2,3:1:0:0:0,1
    56:  2,3:1:0:0,1:0
    57:  2,3:1:0,1:0:0
    58:  2,3:0,1:0:0:1
    59:  2,3:0,1:0:1:0
    60:  2,3:0,1:1:0:0
    61:  1:1:2:1,2:0,3
    62:  1:1:2:0,3:1,2
    63:  1:1:1,2:2:0,3
    64:  1:1:1,2:0,3:2
    65:  1:1:0,3:2:1,2
    66:  1:1:0,3:1,2:2
    67:  1:2:1:1,2:0,3
    68:  1:2:1:0,3:1,2
    69:  1:2:1,2:1:0,3
    70:  1:2:1,2:0,3:1
    71:  1:2:0,3:1:1,2
    72:  1:2:0,3:1,2:1
    73:  1:1,2:1:2:0,3
    74:  1:1,2:1:0,3:2
    75:  1:1,2:2:1:0,3
    76:  1:1,2:2:0,3:1
    77:  1:1,2:0,3:1:2
    78:  1:1,2:0,3:2:1
    79:  1:0,3:1:2:1,2
    80:  1:0,3:1:1,2:2
    81:  1:0,3:2:1:1,2
    82:  1:0,3:2:1,2:1
    83:  1:0,3:1,2:1:2
    84:  1:0,3:1,2:2:1
    85:  2:1:1:1,2:0,3
    86:  2:1:1:0,3:1,2
    87:  2:1:1,2:1:0,3
    88:  2:1:1,2:0,3:1
    89:  2:1:0,3:1:1,2
    90:  2:1:0,3:1,2:1
    91:  2:1,2:1:1:0,3
    92:  2:1,2:1:0,3:1
    93:  2:1,2:0,3:1:1
    94:  2:0,3:1:1:1,2
    95:  2:0,3:1:1,2:1
    96:  2:0,3:1,2:1:1
    97:  1,2:1:1:2:0,3
    98:  1,2:1:1:0,3:2
    99:  1,2:1:2:1:0,3
   100:  1,2:1:2:0,3:1
   101:  1,2:1:0,3:1:2
   102:  1,2:1:0,3:2:1
   103:  1,2:2:1:1:0,3
   104:  1,2:2:1:0,3:1
   105:  1,2:2:0,3:1:1
   106:  1,2:0,3:1:1:2
   107:  1,2:0,3:1:2:1
   108:  1,2:0,3:2:1:1
   109:  0,3:1:1:2:1,2
   110:  0,3:1:1:1,2:2
   111:  0,3:1:2:1:1,2
   112:  0,3:1:2:1,2:1
   113:  0,3:1:1,2:1:2
   114:  0,3:1:1,2:2:1
   115:  0,3:2:1:1:1,2
   116:  0,3:2:1:1,2:1
   117:  0,3:2:1,2:1:1
   118:  0,3:1,2:1:1:2
   119:  0,3:1,2:1:2:1
   120:  0,3:1,2:2:1:1
   121:  2:2:3:2,3:0,1
   122:  2:2:3:0,1:2,3
   123:  2:2:2,3:3:0,1
   124:  2:2:2,3:0,1:3
   125:  2:2:0,1:3:2,3
   126:  2:2:0,1:2,3:3
   127:  2:3:2:2,3:0,1
   128:  2:3:2:0,1:2,3
   129:  2:3:2,3:2:0,1
   130:  2:3:2,3:0,1:2
   131:  2:3:0,1:2:2,3
   132:  2:3:0,1:2,3:2
   133:  2:2,3:2:3:0,1
   134:  2:2,3:2:0,1:3
   135:  2:2,3:3:2:0,1
   136:  2:2,3:3:0,1:2
   137:  2:2,3:0,1:2:3
   138:  2:2,3:0,1:3:2
   139:  2:0,1:2:3:2,3
   140:  2:0,1:2:2,3:3
   141:  2:0,1:3:2:2,3
   142:  2:0,1:3:2,3:2
   143:  2:0,1:2,3:2:3
   144:  2:0,1:2,3:3:2
   145:  3:2:2:2,3:0,1
   146:  3:2:2:0,1:2,3
   147:  3:2:2,3:2:0,1
   148:  3:2:2,3:0,1:2
   149:  3:2:0,1:2:2,3
   150:  3:2:0,1:2,3:2
   151:  3:2,3:2:2:0,1
   152:  3:2,3:2:0,1:2
   153:  3:2,3:0,1:2:2
   154:  3:0,1:2:2:2,3
   155:  3:0,1:2:2,3:2
   156:  3:0,1:2,3:2:2
   157:  2,3:2:2:3:0,1
   158:  2,3:2:2:0,1:3
   159:  2,3:2:3:2:0,1
   160:  2,3:2:3:0,1:2
   161:  2,3:2:0,1:2:3
   162:  2,3:2:0,1:3:2
   163:  2,3:3:2:2:0,1
   164:  2,3:3:2:0,1:2
   165:  2,3:3:0,1:2:2
   166:  2,3:0,1:2:2:3
   167:  2,3:0,1:2:3:2
   168:  2,3:0,1:3:2:2
   169:  0,1:2:2:3:2,3
   170:  0,1:2:2:2,3:3
   171:  0,1:2:3:2:2,3
   172:  0,1:2:3:2,3:2
   173:  0,1:2:2,3:2:3
   174:  0,1:2:2,3:3:2
   175:  0,1:3:2:2:2,3
   176:  0,1:3:2:2,3:2
   177:  0,1:3:2,3:2:2
   178:  0,1:2,3:2:2:3
   179:  0,1:2,3:2:3:2
   180:  0,1:2,3:3:2:2
   181:  3:3:0:0,3:1,2
   182:  3:3:0:1,2:0,3
   183:  3:3:0,3:0:1,2
   184:  3:3:0,3:1,2:0
   185:  3:3:1,2:0:0,3
   186:  3:3:1,2:0,3:0
   187:  3:0:3:0,3:1,2
   188:  3:0:3:1,2:0,3
   189:  3:0:0,3:3:1,2
   190:  3:0:0,3:1,2:3
   191:  3:0:1,2:3:0,3
   192:  3:0:1,2:0,3:3
   193:  3:0,3:3:0:1,2
   194:  3:0,3:3:1,2:0
   195:  3:0,3:0:3:1,2
   196:  3:0,3:0:1,2:3
   197:  3:0,3:1,2:3:0
   198:  3:0,3:1,2:0:3
   199:  3:1,2:3:0:0,3
   200:  3:1,2:3:0,3:0
   201:  3:1,2:0:3:0,3
   202:  3:1,2:0:0,3:3
   203:  3:1,2:0,3:3:0
   204:  3:1,2:0,3:0:3
   205:  0:3:3:0,3:1,2
   206:  0:3:3:1,2:0,3
   207:  0:3:0,3:3:1,2
   208:  0:3:0,3:1,2:3
   209:  0:3:1,2:3:0,3
   210:  0:3:1,2:0,3:3
   211:  0:0,3:3:3:1,2
   212:  0:0,3:3:1,2:3
   213:  0:0,3:1,2:3:3
   214:  0:1,2:3:3:0,3
   215:  0:1,2:3:0,3:3
   216:  0:1,2:0,3:3:3
   217:  0,3:3:3:0:1,2
   218:  0,3:3:3:1,2:0
   219:  0,3:3:0:3:1,2
   220:  0,3:3:0:1,2:3
   221:  0,3:3:1,2:3:0
   222:  0,3:3:1,2:0:3
   223:  0,3:0:3:3:1,2
   224:  0,3:0:3:1,2:3
   225:  0,3:0:1,2:3:3
   226:  0,3:1,2:3:3:0
   227:  0,3:1,2:3:0:3
   228:  0,3:1,2:0:3:3
   229:  1,2:3:3:0:0,3
   230:  1,2:3:3:0,3:0
   231:  1,2:3:0:3:0,3
   232:  1,2:3:0:0,3:3
   233:  1,2:3:0,3:3:0
   234:  1,2:3:0,3:0:3
   235:  1,2:0:3:3:0,3
   236:  1,2:0:3:0,3:3
   237:  1,2:0:0,3:3:3
   238:  1,2:0,3:3:3:0
   239:  1,2:0,3:3:0:3
   240:  1,2:0,3:0:3:3
   241:  0:0:3:0,3:1,2
   242:  0:0:3:1,2:0,3
   243:  0:0:0,3:3:1,2
   244:  0:0:0,3:1,2:3
   245:  0:0:1,2:3:0,3
   246:  0:0:1,2:0,3:3
   247:  0:3:0:0,3:1,2
   248:  0:3:0:1,2:0,3
   249:  0:3:0,3:0:1,2
   250:  0:3:0,3:1,2:0
   251:  0:3:1,2:0:0,3
   252:  0:3:1,2:0,3:0
   253:  0:0,3:0:3:1,2
   254:  0:0,3:0:1,2:3
   255:  0:0,3:3:0:1,2
   256:  0:0,3:3:1,2:0
   257:  0:0,3:1,2:0:3
   258:  0:0,3:1,2:3:0
   259:  0:1,2:0:3:0,3
   260:  0:1,2:0:0,3:3
   261:  0:1,2:3:0:0,3
   262:  0:1,2:3:0,3:0
   263:  0:1,2:0,3:0:3
   264:  0:1,2:0,3:3:0
   265:  3:0:0:0,3:1,2
   266:  3:0:0:1,2:0,3
   267:  3:0:0,3:0:1,2
   268:  3:0:0,3:1,2:0
   269:  3:0:1,2:0:0,3
   270:  3:0:1,2:0,3:0
   271:  3:0,3:0:0:1,2
   272:  3:0,3:0:1,2:0
   273:  3:0,3:1,2:0:0
   274:  3:1,2:0:0:0,3
   275:  3:1,2:0:0,3:0
   276:  3:1,2:0,3:0:0
   277:  0,3:0:0:3:1,2
   278:  0,3:0:0:1,2:3
   279:  0,3:0:3:0:1,2
   280:  0,3:0:3:1,2:0
   281:  0,3:0:1,2:0:3
   282:  0,3:0:1,2:3:0
   283:  0,3:3:0:0:1,2
   284:  0,3:3:0:1,2:0
   285:  0,3:3:1,2:0:0
   286:  0,3:1,2:0:0:3
   287:  0,3:1,2:0:3:0
   288:  0,3:1,2:3:0:0
   289:  1,2:0:0:3:0,3
   290:  1,2:0:0:0,3:3
   291:  1,2:0:3:0:0,3
   292:  1,2:0:3:0,3:0
   293:  1,2:0:0,3:0:3
   294:  1,2:0:0,3:3:0
   295:  1,2:3:0:0:0,3
   296:  1,2:3:0:0,3:0
   297:  1,2:3:0,3:0:0
   298:  1,2:0,3:0:0:3
   299:  1,2:0,3:0:3:0
   300:  1,2:0,3:3:0:0
   301:  1:1:0:0,1:2,3
   302:  1:1:0:2,3:0,1
   303:  1:1:0,1:0:2,3
   304:  1:1:0,1:2,3:0
   305:  1:1:2,3:0:0,1
   306:  1:1:2,3:0,1:0
   307:  1:0:1:0,1:2,3
   308:  1:0:1:2,3:0,1
   309:  1:0:0,1:1:2,3
   310:  1:0:0,1:2,3:1
   311:  1:0:2,3:1:0,1
   312:  1:0:2,3:0,1:1
   313:  1:0,1:1:0:2,3
   314:  1:0,1:1:2,3:0
   315:  1:0,1:0:1:2,3
   316:  1:0,1:0:2,3:1
   317:  1:0,1:2,3:1:0
   318:  1:0,1:2,3:0:1
   319:  1:2,3:1:0:0,1
   320:  1:2,3:1:0,1:0
   321:  1:2,3:0:1:0,1
   322:  1:2,3:0:0,1:1
   323:  1:2,3:0,1:1:0
   324:  1:2,3:0,1:0:1
   325:  0:1:1:0,1:2,3
   326:  0:1:1:2,3:0,1
   327:  0:1:0,1:1:2,3
   328:  0:1:0,1:2,3:1
   329:  0:1:2,3:1:0,1
   330:  0:1:2,3:0,1:1
   331:  0:0,1:1:1:2,3
   332:  0:0,1:1:2,3:1
   333:  0:0,1:2,3:1:1
   334:  0:2,3:1:1:0,1
   335:  0:2,3:1:0,1:1
   336:  0:2,3:0,1:1:1
   337:  0,1:1:1:0:2,3
   338:  0,1:1:1:2,3:0
   339:  0,1:1:0:1:2,3
   340:  0,1:1:0:2,3:1
   341:  0,1:1:2,3:1:0
   342:  0,1:1:2,3:0:1
   343:  0,1:0:1:1:2,3
   344:  0,1:0:1:2,3:1
   345:  0,1:0:2,3:1:1
   346:  0,1:2,3:1:1:0
   347:  0,1:2,3:1:0:1
   348:  0,1:2,3:0:1:1
   349:  2,3:1:1:0:0,1
   350:  2,3:1:1:0,1:0
   351:  2,3:1:0:1:0,1
   352:  2,3:1:0:0,1:1
   353:  2,3:1:0,1:1:0
   354:  2,3:1:0,1:0:1
   355:  2,3:0:1:1:0,1
   356:  2,3:0:1:0,1:1
   357:  2,3:0:0,1:1:1
   358:  2,3:0,1:1:1:0
   359:  2,3:0,1:1:0:1
   360:  2,3:0,1:0:1:1
   361:  2:2:1:1,2:0,3
   362:  2:2:1:0,3:1,2
   363:  2:2:1,2:1:0,3
   364:  2:2:1,2:0,3:1
   365:  2:2:0,3:1:1,2
   366:  2:2:0,3:1,2:1
   367:  2:1:2:1,2:0,3
   368:  2:1:2:0,3:1,2
   369:  2:1:1,2:2:0,3
   370:  2:1:1,2:0,3:2
   371:  2:1:0,3:2:1,2
   372:  2:1:0,3:1,2:2
   373:  2:1,2:2:1:0,3
   374:  2:1,2:2:0,3:1
   375:  2:1,2:1:2:0,3
   376:  2:1,2:1:0,3:2
   377:  2:1,2:0,3:2:1
   378:  2:1,2:0,3:1:2
   379:  2:0,3:2:1:1,2
   380:  2:0,3:2:1,2:1
   381:  2:0,3:1:2:1,2
   382:  2:0,3:1:1,2:2
   383:  2:0,3:1,2:2:1
   384:  2:0,3:1,2:1:2
   385:  1:2:2:1,2:0,3
   386:  1:2:2:0,3:1,2
   387:  1:2:1,2:2:0,3
   388:  1:2:1,2:0,3:2
   389:  1:2:0,3:2:1,2
   390:  1:2:0,3:1,2:2
   391:  1:1,2:2:2:0,3
   392:  1:1,2:2:0,3:2
   393:  1:1,2:0,3:2:2
   394:  1:0,3:2:2:1,2
   395:  1:0,3:2:1,2:2
   396:  1:0,3:1,2:2:2
   397:  1,2:2:2:1:0,3
   398:  1,2:2:2:0,3:1
   399:  1,2:2:1:2:0,3
   400:  1,2:2:1:0,3:2
   401:  1,2:2:0,3:2:1
   402:  1,2:2:0,3:1:2
   403:  1,2:1:2:2:0,3
   404:  1,2:1:2:0,3:2
   405:  1,2:1:0,3:2:2
   406:  1,2:0,3:2:2:1
   407:  1,2:0,3:2:1:2
   408:  1,2:0,3:1:2:2
   409:  0,3:2:2:1:1,2
   410:  0,3:2:2:1,2:1
   411:  0,3:2:1:2:1,2
   412:  0,3:2:1:1,2:2
   413:  0,3:2:1,2:2:1
   414:  0,3:2:1,2:1:2
   415:  0,3:1:2:2:1,2
   416:  0,3:1:2:1,2:2
   417:  0,3:1:1,2:2:2
   418:  0,3:1,2:2:2:1
   419:  0,3:1,2:2:1:2
   420:  0,3:1,2:1:2:2
   421:  3:3:2:2,3:0,1
   422:  3:3:2:0,1:2,3
   423:  3:3:2,3:2:0,1
   424:  3:3:2,3:0,1:2
   425:  3:3:0,1:2:2,3
   426:  3:3:0,1:2,3:2
   427:  3:2:3:2,3:0,1
   428:  3:2:3:0,1:2,3
   429:  3:2:2,3:3:0,1
   430:  3:2:2,3:0,1:3
   431:  3:2:0,1:3:2,3
   432:  3:2:0,1:2,3:3
   433:  3:2,3:3:2:0,1
   434:  3:2,3:3:0,1:2
   435:  3:2,3:2:3:0,1
   436:  3:2,3:2:0,1:3
   437:  3:2,3:0,1:3:2
   438:  3:2,3:0,1:2:3
   439:  3:0,1:3:2:2,3
   440:  3:0,1:3:2,3:2
   441:  3:0,1:2:3:2,3
   442:  3:0,1:2:2,3:3
   443:  3:0,1:2,3:3:2
   444:  3:0,1:2,3:2:3
   445:  2:3:3:2,3:0,1
   446:  2:3:3:0,1:2,3
   447:  2:3:2,3:3:0,1
   448:  2:3:2,3:0,1:3
   449:  2:3:0,1:3:2,3
   450:  2:3:0,1:2,3:3
   451:  2:2,3:3:3:0,1
   452:  2:2,3:3:0,1:3
   453:  2:2,3:0,1:3:3
   454:  2:0,1:3:3:2,3
   455:  2:0,1:3:2,3:3
   456:  2:0,1:2,3:3:3
   457:  2,3:3:3:2:0,1
   458:  2,3:3:3:0,1:2
   459:  2,3:3:2:3:0,1
   460:  2,3:3:2:0,1:3
   461:  2,3:3:0,1:3:2
   462:  2,3:3:0,1:2:3
   463:  2,3:2:3:3:0,1
   464:  2,3:2:3:0,1:3
   465:  2,3:2:0,1:3:3
   466:  2,3:0,1:3:3:2
   467:  2,3:0,1:3:2:3
   468:  2,3:0,1:2:3:3
   469:  0,1:3:3:2:2,3
   470:  0,1:3:3:2,3:2
   471:  0,1:3:2:3:2,3
   472:  0,1:3:2:2,3:3
   473:  0,1:3:2,3:3:2
   474:  0,1:3:2,3:2:3
   475:  0,1:2:3:3:2,3
   476:  0,1:2:3:2,3:3
   477:  0,1:2:2,3:3:3
   478:  0,1:2,3:3:3:2
   479:  0,1:2,3:3:2:3
   480:  0,1:2,3:2:3:3
family= 3 2 0 0 new D4h genus #    20 is 0:0:1:0,2:0,2
     1:  0:0:1:0,2:0,2
     2:  0:0:0,2:1:0,2
     3:  0:0:0,2:0,2:1
     4:  0:1:0:0,2:0,2
     5:  0:1:0,2:0:0,2
     6:  0:1:0,2:0,2:0
     7:  0:0,2:0:1:0,2
     8:  0:0,2:0:0,2:1
     9:  0:0,2:1:0:0,2
    10:  0:0,2:1:0,2:0
    11:  0:0,2:0,2:0:1
    12:  0:0,2:0,2:1:0
    13:  1:0:0:0,2:0,2
    14:  1:0:0,2:0:0,2
    15:  1:0:0,2:0,2:0
    16:  1:0,2:0:0:0,2
    17:  1:0,2:0:0,2:0
    18:  1:0,2:0,2:0:0
    19:  0,2:0:0:1:0,2
    20:  0,2:0:0:0,2:1
    21:  0,2:0:1:0:0,2
    22:  0,2:0:1:0,2:0
    23:  0,2:0:0,2:0:1
    24:  0,2:0:0,2:1:0
    25:  0,2:1:0:0:0,2
    26:  0,2:1:0:0,2:0
    27:  0,2:1:0,2:0:0
    28:  0,2:0,2:0:0:1
    29:  0,2:0,2:0:1:0
    30:  0,2:0,2:1:0:0
    31:  1:1:2:1,3:1,3
    32:  1:1:1,3:2:1,3
    33:  1:1:1,3:1,3:2
    34:  1:2:1:1,3:1,3
    35:  1:2:1,3:1:1,3
    36:  1:2:1,3:1,3:1
    37:  1:1,3:1:2:1,3
    38:  1:1,3:1:1,3:2
    39:  1:1,3:2:1:1,3
    40:  1:1,3:2:1,3:1
    41:  1:1,3:1,3:1:2
    42:  1:1,3:1,3:2:1
    43:  2:1:1:1,3:1,3
    44:  2:1:1,3:1:1,3
    45:  2:1:1,3:1,3:1
    46:  2:1,3:1:1:1,3
    47:  2:1,3:1:1,3:1
    48:  2:1,3:1,3:1:1
    49:  1,3:1:1:2:1,3
    50:  1,3:1:1:1,3:2
    51:  1,3:1:2:1:1,3
    52:  1,3:1:2:1,3:1
    53:  1,3:1:1,3:1:2
    54:  1,3:1:1,3:2:1
    55:  1,3:2:1:1:1,3
    56:  1,3:2:1:1,3:1
    57:  1,3:2:1,3:1:1
    58:  1,3:1,3:1:1:2
    59:  1,3:1,3:1:2:1
    60:  1,3:1,3:2:1:1
    61:  2:2:3:0,2:0,2
    62:  2:2:0,2:3:0,2
    63:  2:2:0,2:0,2:3
    64:  2:3:2:0,2:0,2
    65:  2:3:0,2:2:0,2
    66:  2:3:0,2:0,2:2
    67:  2:0,2:2:3:0,2
    68:  2:0,2:2:0,2:3
    69:  2:0,2:3:2:0,2
    70:  2:0,2:3:0,2:2
    71:  2:0,2:0,2:2:3
    72:  2:0,2:0,2:3:2
    73:  3:2:2:0,2:0,2
    74:  3:2:0,2:2:0,2
    75:  3:2:0,2:0,2:2
    76:  3:0,2:2:2:0,2
    77:  3:0,2:2:0,2:2
    78:  3:0,2:0,2:2:2
    79:  0,2:2:2:3:0,2
    80:  0,2:2:2:0,2:3
    81:  0,2:2:3:2:0,2
    82:  0,2:2:3:0,2:2
    83:  0,2:2:0,2:2:3
    84:  0,2:2:0,2:3:2
    85:  0,2:3:2:2:0,2
    86:  0,2:3:2:0,2:2
    87:  0,2:3:0,2:2:2
    88:  0,2:0,2:2:2:3
    89:  0,2:0,2:2:3:2
    90:  0,2:0,2:3:2:2
    91:  3:3:0:1,3:1,3
    92:  3:3:1,3:0:1,3
    93:  3:3:1,3:1,3:0
    94:  3:0:3:1,3:1,3
    95:  3:0:1,3:3:1,3
    96:  3:0:1,3:1,3:3
    97:  3:1,3:3:0:1,3
    98:  3:1,3:3:1,3:0
    99:  3:1,3:0:3:1,3
   100:  3:1,3:0:1,3:3
   101:  3:1,3:1,3:3:0
   102:  3:1,3:1,3:0:3
   103:  0:3:3:1,3:1,3
   104:  0:3:1,3:3:1,3
   105:  0:3:1,3:1,3:3
   106:  0:1,3:3:3:1,3
   107:  0:1,3:3:1,3:3
   108:  0:1,3:1,3:3:3
   109:  1,3:3:3:0:1,3
   110:  1,3:3:3:1,3:0
   111:  1,3:3:0:3:1,3
   112:  1,3:3:0:1,3:3
   113:  1,3:3:1,3:3:0
   114:  1,3:3:1,3:0:3
   115:  1,3:0:3:3:1,3
   116:  1,3:0:3:1,3:3
   117:  1,3:0:1,3:3:3
   118:  1,3:1,3:3:3:0
   119:  1,3:1,3:3:0:3
   120:  1,3:1,3:0:3:3
   121:  0:0:3:0,2:0,2
   122:  0:0:0,2:3:0,2
   123:  0:0:0,2:0,2:3
   124:  0:3:0:0,2:0,2
   125:  0:3:0,2:0:0,2
   126:  0:3:0,2:0,2:0
   127:  0:0,2:0:3:0,2
   128:  0:0,2:0:0,2:3
   129:  0:0,2:3:0:0,2
   130:  0:0,2:3:0,2:0
   131:  0:0,2:0,2:0:3
   132:  0:0,2:0,2:3:0
   133:  3:0:0:0,2:0,2
   134:  3:0:0,2:0:0,2
   135:  3:0:0,2:0,2:0
   136:  3:0,2:0:0:0,2
   137:  3:0,2:0:0,2:0
   138:  3:0,2:0,2:0:0
   139:  0,2:0:0:3:0,2
   140:  0,2:0:0:0,2:3
   141:  0,2:0:3:0:0,2
   142:  0,2:0:3:0,2:0
   143:  0,2:0:0,2:0:3
   144:  0,2:0:0,2:3:0
   145:  0,2:3:0:0:0,2
   146:  0,2:3:0:0,2:0
   147:  0,2:3:0,2:0:0
   148:  0,2:0,2:0:0:3
   149:  0,2:0,2:0:3:0
   150:  0,2:0,2:3:0:0
   151:  1:1:0:1,3:1,3
   152:  1:1:1,3:0:1,3
   153:  1:1:1,3:1,3:0
   154:  1:0:1:1,3:1,3
   155:  1:0:1,3:1:1,3
   156:  1:0:1,3:1,3:1
   157:  1:1,3:1:0:1,3
   158:  1:1,3:1:1,3:0
   159:  1:1,3:0:1:1,3
   160:  1:1,3:0:1,3:1
   161:  1:1,3:1,3:1:0
   162:  1:1,3:1,3:0:1
   163:  0:1:1:1,3:1,3
   164:  0:1:1,3:1:1,3
   165:  0:1:1,3:1,3:1
   166:  0:1,3:1:1:1,3
   167:  0:1,3:1:1,3:1
   168:  0:1,3:1,3:1:1
   169:  1,3:1:1:0:1,3
   170:  1,3:1:1:1,3:0
   171:  1,3:1:0:1:1,3
   172:  1,3:1:0:1,3:1
   173:  1,3:1:1,3:1:0
   174:  1,3:1:1,3:0:1
   175:  1,3:0:1:1:1,3
   176:  1,3:0:1:1,3:1
   177:  1,3:0:1,3:1:1
   178:  1,3:1,3:1:1:0
   179:  1,3:1,3:1:0:1
   180:  1,3:1,3:0:1:1
   181:  2:2:1:0,2:0,2
   182:  2:2:0,2:1:0,2
   183:  2:2:0,2:0,2:1
   184:  2:1:2:0,2:0,2
   185:  2:1:0,2:2:0,2
   186:  2:1:0,2:0,2:2
   187:  2:0,2:2:1:0,2
   188:  2:0,2:2:0,2:1
   189:  2:0,2:1:2:0,2
   190:  2:0,2:1:0,2:2
   191:  2:0,2:0,2:2:1
   192:  2:0,2:0,2:1:2
   193:  1:2:2:0,2:0,2
   194:  1:2:0,2:2:0,2
   195:  1:2:0,2:0,2:2
   196:  1:0,2:2:2:0,2
   197:  1:0,2:2:0,2:2
   198:  1:0,2:0,2:2:2
   199:  0,2:2:2:1:0,2
   200:  0,2:2:2:0,2:1
   201:  0,2:2:1:2:0,2
   202:  0,2:2:1:0,2:2
   203:  0,2:2:0,2:2:1
   204:  0,2:2:0,2:1:2
   205:  0,2:1:2:2:0,2
   206:  0,2:1:2:0,2:2
   207:  0,2:1:0,2:2:2
   208:  0,2:0,2:2:2:1
   209:  0,2:0,2:2:1:2
   210:  0,2:0,2:1:2:2
   211:  3:3:2:1,3:1,3
   212:  3:3:1,3:2:1,3
   213:  3:3:1,3:1,3:2
   214:  3:2:3:1,3:1,3
   215:  3:2:1,3:3:1,3
   216:  3:2:1,3:1,3:3
   217:  3:1,3:3:2:1,3
   218:  3:1,3:3:1,3:2
   219:  3:1,3:2:3:1,3
   220:  3:1,3:2:1,3:3
   221:  3:1,3:1,3:3:2
   222:  3:1,3:1,3:2:3
   223:  2:3:3:1,3:1,3
   224:  2:3:1,3:3:1,3
   225:  2:3:1,3:1,3:3
   226:  2:1,3:3:3:1,3
   227:  2:1,3:3:1,3:3
   228:  2:1,3:1,3:3:3
   229:  1,3:3:3:2:1,3
   230:  1,3:3:3:1,3:2
   231:  1,3:3:2:3:1,3
   232:  1,3:3:2:1,3:3
   233:  1,3:3:1,3:3:2
   234:  1,3:3:1,3:2:3
   235:  1,3:2:3:3:1,3
   236:  1,3:2:3:1,3:3
   237:  1,3:2:1,3:3:3
   238:  1,3:1,3:3:3:2
   239:  1,3:1,3:3:2:3
   240:  1,3:1,3:2:3:3
family= 3 2 0 0 new D4h genus #    21 is 0:0:1:0,2:0,3
     1:  0:0:1:0,2:0,3
     2:  0:0:1:0,3:0,2
     3:  0:0:0,2:1:0,3
     4:  0:0:0,2:0,3:1
     5:  0:0:0,3:1:0,2
     6:  0:0:0,3:0,2:1
     7:  0:1:0:0,2:0,3
     8:  0:1:0:0,3:0,2
     9:  0:1:0,2:0:0,3
    10:  0:1:0,2:0,3:0
    11:  0:1:0,3:0:0,2
    12:  0:1:0,3:0,2:0
    13:  0:0,2:0:1:0,3
    14:  0:0,2:0:0,3:1
    15:  0:0,2:1:0:0,3
    16:  0:0,2:1:0,3:0
    17:  0:0,2:0,3:0:1
    18:  0:0,2:0,3:1:0
    19:  0:0,3:0:1:0,2
    20:  0:0,3:0:0,2:1
    21:  0:0,3:1:0:0,2
    22:  0:0,3:1:0,2:0
    23:  0:0,3:0,2:0:1
    24:  0:0,3:0,2:1:0
    25:  1:0:0:0,2:0,3
    26:  1:0:0:0,3:0,2
    27:  1:0:0,2:0:0,3
    28:  1:0:0,2:0,3:0
    29:  1:0:0,3:0:0,2
    30:  1:0:0,3:0,2:0
    31:  1:0,2:0:0:0,3
    32:  1:0,2:0:0,3:0
    33:  1:0,2:0,3:0:0
    34:  1:0,3:0:0:0,2
    35:  1:0,3:0:0,2:0
    36:  1:0,3:0,2:0:0
    37:  0,2:0:0:1:0,3
    38:  0,2:0:0:0,3:1
    39:  0,2:0:1:0:0,3
    40:  0,2:0:1:0,3:0
    41:  0,2:0:0,3:0:1
    42:  0,2:0:0,3:1:0
    43:  0,2:1:0:0:0,3
    44:  0,2:1:0:0,3:0
    45:  0,2:1:0,3:0:0
    46:  0,2:0,3:0:0:1
    47:  0,2:0,3:0:1:0
    48:  0,2:0,3:1:0:0
    49:  0,3:0:0:1:0,2
    50:  0,3:0:0:0,2:1
    51:  0,3:0:1:0:0,2
    52:  0,3:0:1:0,2:0
    53:  0,3:0:0,2:0:1
    54:  0,3:0:0,2:1:0
    55:  0,3:1:0:0:0,2
    56:  0,3:1:0:0,2:0
    57:  0,3:1:0,2:0:0
    58:  0,3:0,2:0:0:1
    59:  0,3:0,2:0:1:0
    60:  0,3:0,2:1:0:0
    61:  1:1:2:1,3:0,1
    62:  1:1:2:0,1:1,3
    63:  1:1:1,3:2:0,1
    64:  1:1:1,3:0,1:2
    65:  1:1:0,1:2:1,3
    66:  1:1:0,1:1,3:2
    67:  1:2:1:1,3:0,1
    68:  1:2:1:0,1:1,3
    69:  1:2:1,3:1:0,1
    70:  1:2:1,3:0,1:1
    71:  1:2:0,1:1:1,3
    72:  1:2:0,1:1,3:1
    73:  1:1,3:1:2:0,1
    74:  1:1,3:1:0,1:2
    75:  1:1,3:2:1:0,1
    76:  1:1,3:2:0,1:1
    77:  1:1,3:0,1:1:2
    78:  1:1,3:0,1:2:1
    79:  1:0,1:1:2:1,3
    80:  1:0,1:1:1,3:2
    81:  1:0,1:2:1:1,3
    82:  1:0,1:2:1,3:1
    83:  1:0,1:1,3:1:2
    84:  1:0,1:1,3:2:1
    85:  2:1:1:1,3:0,1
    86:  2:1:1:0,1:1,3
    87:  2:1:1,3:1:0,1
    88:  2:1:1,3:0,1:1
    89:  2:1:0,1:1:1,3
    90:  2:1:0,1:1,3:1
    91:  2:1,3:1:1:0,1
    92:  2:1,3:1:0,1:1
    93:  2:1,3:0,1:1:1
    94:  2:0,1:1:1:1,3
    95:  2:0,1:1:1,3:1
    96:  2:0,1:1,3:1:1
    97:  1,3:1:1:2:0,1
    98:  1,3:1:1:0,1:2
    99:  1,3:1:2:1:0,1
   100:  1,3:1:2:0,1:1
   101:  1,3:1:0,1:1:2
   102:  1,3:1:0,1:2:1
   103:  1,3:2:1:1:0,1
   104:  1,3:2:1:0,1:1
   105:  1,3:2:0,1:1:1
   106:  1,3:0,1:1:1:2
   107:  1,3:0,1:1:2:1
   108:  1,3:0,1:2:1:1
   109:  0,1:1:1:2:1,3
   110:  0,1:1:1:1,3:2
   111:  0,1:1:2:1:1,3
   112:  0,1:1:2:1,3:1
   113:  0,1:1:1,3:1:2
   114:  0,1:1:1,3:2:1
   115:  0,1:2:1:1:1,3
   116:  0,1:2:1:1,3:1
   117:  0,1:2:1,3:1:1
   118:  0,1:1,3:1:1:2
   119:  0,1:1,3:1:2:1
   120:  0,1:1,3:2:1:1
   121:  2:2:3:0,2:1,2
   122:  2:2:3:1,2:0,2
   123:  2:2:0,2:3:1,2
   124:  2:2:0,2:1,2:3
   125:  2:2:1,2:3:0,2
   126:  2:2:1,2:0,2:3
   127:  2:3:2:0,2:1,2
   128:  2:3:2:1,2:0,2
   129:  2:3:0,2:2:1,2
   130:  2:3:0,2:1,2:2
   131:  2:3:1,2:2:0,2
   132:  2:3:1,2:0,2:2
   133:  2:0,2:2:3:1,2
   134:  2:0,2:2:1,2:3
   135:  2:0,2:3:2:1,2
   136:  2:0,2:3:1,2:2
   137:  2:0,2:1,2:2:3
   138:  2:0,2:1,2:3:2
   139:  2:1,2:2:3:0,2
   140:  2:1,2:2:0,2:3
   141:  2:1,2:3:2:0,2
   142:  2:1,2:3:0,2:2
   143:  2:1,2:0,2:2:3
   144:  2:1,2:0,2:3:2
   145:  3:2:2:0,2:1,2
   146:  3:2:2:1,2:0,2
   147:  3:2:0,2:2:1,2
   148:  3:2:0,2:1,2:2
   149:  3:2:1,2:2:0,2
   150:  3:2:1,2:0,2:2
   151:  3:0,2:2:2:1,2
   152:  3:0,2:2:1,2:2
   153:  3:0,2:1,2:2:2
   154:  3:1,2:2:2:0,2
   155:  3:1,2:2:0,2:2
   156:  3:1,2:0,2:2:2
   157:  0,2:2:2:3:1,2
   158:  0,2:2:2:1,2:3
   159:  0,2:2:3:2:1,2
   160:  0,2:2:3:1,2:2
   161:  0,2:2:1,2:2:3
   162:  0,2:2:1,2:3:2
   163:  0,2:3:2:2:1,2
   164:  0,2:3:2:1,2:2
   165:  0,2:3:1,2:2:2
   166:  0,2:1,2:2:2:3
   167:  0,2:1,2:2:3:2
   168:  0,2:1,2:3:2:2
   169:  1,2:2:2:3:0,2
   170:  1,2:2:2:0,2:3
   171:  1,2:2:3:2:0,2
   172:  1,2:2:3:0,2:2
   173:  1,2:2:0,2:2:3
   174:  1,2:2:0,2:3:2
   175:  1,2:3:2:2:0,2
   176:  1,2:3:2:0,2:2
   177:  1,2:3:0,2:2:2
   178:  1,2:0,2:2:2:3
   179:  1,2:0,2:2:3:2
   180:  1,2:0,2:3:2:2
   181:  3:3:0:1,3:2,3
   182:  3:3:0:2,3:1,3
   183:  3:3:1,3:0:2,3
   184:  3:3:1,3:2,3:0
   185:  3:3:2,3:0:1,3
   186:  3:3:2,3:1,3:0
   187:  3:0:3:1,3:2,3
   188:  3:0:3:2,3:1,3
   189:  3:0:1,3:3:2,3
   190:  3:0:1,3:2,3:3
   191:  3:0:2,3:3:1,3
   192:  3:0:2,3:1,3:3
   193:  3:1,3:3:0:2,3
   194:  3:1,3:3:2,3:0
   195:  3:1,3:0:3:2,3
   196:  3:1,3:0:2,3:3
   197:  3:1,3:2,3:3:0
   198:  3:1,3:2,3:0:3
   199:  3:2,3:3:0:1,3
   200:  3:2,3:3:1,3:0
   201:  3:2,3:0:3:1,3
   202:  3:2,3:0:1,3:3
   203:  3:2,3:1,3:3:0
   204:  3:2,3:1,3:0:3
   205:  0:3:3:1,3:2,3
   206:  0:3:3:2,3:1,3
   207:  0:3:1,3:3:2,3
   208:  0:3:1,3:2,3:3
   209:  0:3:2,3:3:1,3
   210:  0:3:2,3:1,3:3
   211:  0:1,3:3:3:2,3
   212:  0:1,3:3:2,3:3
   213:  0:1,3:2,3:3:3
   214:  0:2,3:3:3:1,3
   215:  0:2,3:3:1,3:3
   216:  0:2,3:1,3:3:3
   217:  1,3:3:3:0:2,3
   218:  1,3:3:3:2,3:0
   219:  1,3:3:0:3:2,3
   220:  1,3:3:0:2,3:3
   221:  1,3:3:2,3:3:0
   222:  1,3:3:2,3:0:3
   223:  1,3:0:3:3:2,3
   224:  1,3:0:3:2,3:3
   225:  1,3:0:2,3:3:3
   226:  1,3:2,3:3:3:0
   227:  1,3:2,3:3:0:3
   228:  1,3:2,3:0:3:3
   229:  2,3:3:3:0:1,3
   230:  2,3:3:3:1,3:0
   231:  2,3:3:0:3:1,3
   232:  2,3:3:0:1,3:3
   233:  2,3:3:1,3:3:0
   234:  2,3:3:1,3:0:3
   235:  2,3:0:3:3:1,3
   236:  2,3:0:3:1,3:3
   237:  2,3:0:1,3:3:3
   238:  2,3:1,3:3:3:0
   239:  2,3:1,3:3:0:3
   240:  2,3:1,3:0:3:3
   241:  0:0:3:0,2:0,1
   242:  0:0:3:0,1:0,2
   243:  0:0:0,2:3:0,1
   244:  0:0:0,2:0,1:3
   245:  0:0:0,1:3:0,2
   246:  0:0:0,1:0,2:3
   247:  0:3:0:0,2:0,1
   248:  0:3:0:0,1:0,2
   249:  0:3:0,2:0:0,1
   250:  0:3:0,2:0,1:0
   251:  0:3:0,1:0:0,2
   252:  0:3:0,1:0,2:0
   253:  0:0,2:0:3:0,1
   254:  0:0,2:0:0,1:3
   255:  0:0,2:3:0:0,1
   256:  0:0,2:3:0,1:0
   257:  0:0,2:0,1:0:3
   258:  0:0,2:0,1:3:0
   259:  0:0,1:0:3:0,2
   260:  0:0,1:0:0,2:3
   261:  0:0,1:3:0:0,2
   262:  0:0,1:3:0,2:0
   263:  0:0,1:0,2:0:3
   264:  0:0,1:0,2:3:0
   265:  3:0:0:0,2:0,1
   266:  3:0:0:0,1:0,2
   267:  3:0:0,2:0:0,1
   268:  3:0:0,2:0,1:0
   269:  3:0:0,1:0:0,2
   270:  3:0:0,1:0,2:0
   271:  3:0,2:0:0:0,1
   272:  3:0,2:0:0,1:0
   273:  3:0,2:0,1:0:0
   274:  3:0,1:0:0:0,2
   275:  3:0,1:0:0,2:0
   276:  3:0,1:0,2:0:0
   277:  0,2:0:0:3:0,1
   278:  0,2:0:0:0,1:3
   279:  0,2:0:3:0:0,1
   280:  0,2:0:3:0,1:0
   281:  0,2:0:0,1:0:3
   282:  0,2:0:0,1:3:0
   283:  0,2:3:0:0:0,1
   284:  0,2:3:0:0,1:0
   285:  0,2:3:0,1:0:0
   286:  0,2:0,1:0:0:3
   287:  0,2:0,1:0:3:0
   288:  0,2:0,1:3:0:0
   289:  0,1:0:0:3:0,2
   290:  0,1:0:0:0,2:3
   291:  0,1:0:3:0:0,2
   292:  0,1:0:3:0,2:0
   293:  0,1:0:0,2:0:3
   294:  0,1:0:0,2:3:0
   295:  0,1:3:0:0:0,2
   296:  0,1:3:0:0,2:0
   297:  0,1:3:0,2:0:0
   298:  0,1:0,2:0:0:3
   299:  0,1:0,2:0:3:0
   300:  0,1:0,2:3:0:0
   301:  1:1:0:1,3:1,2
   302:  1:1:0:1,2:1,3
   303:  1:1:1,3:0:1,2
   304:  1:1:1,3:1,2:0
   305:  1:1:1,2:0:1,3
   306:  1:1:1,2:1,3:0
   307:  1:0:1:1,3:1,2
   308:  1:0:1:1,2:1,3
   309:  1:0:1,3:1:1,2
   310:  1:0:1,3:1,2:1
   311:  1:0:1,2:1:1,3
   312:  1:0:1,2:1,3:1
   313:  1:1,3:1:0:1,2
   314:  1:1,3:1:1,2:0
   315:  1:1,3:0:1:1,2
   316:  1:1,3:0:1,2:1
   317:  1:1,3:1,2:1:0
   318:  1:1,3:1,2:0:1
   319:  1:1,2:1:0:1,3
   320:  1:1,2:1:1,3:0
   321:  1:1,2:0:1:1,3
   322:  1:1,2:0:1,3:1
   323:  1:1,2:1,3:1:0
   324:  1:1,2:1,3:0:1
   325:  0:1:1:1,3:1,2
   326:  0:1:1:1,2:1,3
   327:  0:1:1,3:1:1,2
   328:  0:1:1,3:1,2:1
   329:  0:1:1,2:1:1,3
   330:  0:1:1,2:1,3:1
   331:  0:1,3:1:1:1,2
   332:  0:1,3:1:1,2:1
   333:  0:1,3:1,2:1:1
   334:  0:1,2:1:1:1,3
   335:  0:1,2:1:1,3:1
   336:  0:1,2:1,3:1:1
   337:  1,3:1:1:0:1,2
   338:  1,3:1:1:1,2:0
   339:  1,3:1:0:1:1,2
   340:  1,3:1:0:1,2:1
   341:  1,3:1:1,2:1:0
   342:  1,3:1:1,2:0:1
   343:  1,3:0:1:1:1,2
   344:  1,3:0:1:1,2:1
   345:  1,3:0:1,2:1:1
   346:  1,3:1,2:1:1:0
   347:  1,3:1,2:1:0:1
   348:  1,3:1,2:0:1:1
   349:  1,2:1:1:0:1,3
   350:  1,2:1:1:1,3:0
   351:  1,2:1:0:1:1,3
   352:  1,2:1:0:1,3:1
   353:  1,2:1:1,3:1:0
   354:  1,2:1:1,3:0:1
   355:  1,2:0:1:1:1,3
   356:  1,2:0:1:1,3:1
   357:  1,2:0:1,3:1:1
   358:  1,2:1,3:1:1:0
   359:  1,2:1,3:1:0:1
   360:  1,2:1,3:0:1:1
   361:  2:2:1:0,2:2,3
   362:  2:2:1:2,3:0,2
   363:  2:2:0,2:1:2,3
   364:  2:2:0,2:2,3:1
   365:  2:2:2,3:1:0,2
   366:  2:2:2,3:0,2:1
   367:  2:1:2:0,2:2,3
   368:  2:1:2:2,3:0,2
   369:  2:1:0,2:2:2,3
   370:  2:1:0,2:2,3:2
   371:  2:1:2,3:2:0,2
   372:  2:1:2,3:0,2:2
   373:  2:0,2:2:1:2,3
   374:  2:0,2:2:2,3:1
   375:  2:0,2:1:2:2,3
   376:  2:0,2:1:2,3:2
   377:  2:0,2:2,3:2:1
   378:  2:0,2:2,3:1:2
   379:  2:2,3:2:1:0,2
   380:  2:2,3:2:0,2:1
   381:  2:2,3:1:2:0,2
   382:  2:2,3:1:0,2:2
   383:  2:2,3:0,2:2:1
   384:  2:2,3:0,2:1:2
   385:  1:2:2:0,2:2,3
   386:  1:2:2:2,3:0,2
   387:  1:2:0,2:2:2,3
   388:  1:2:0,2:2,3:2
   389:  1:2:2,3:2:0,2
   390:  1:2:2,3:0,2:2
   391:  1:0,2:2:2:2,3
   392:  1:0,2:2:2,3:2
   393:  1:0,2:2,3:2:2
   394:  1:2,3:2:2:0,2
   395:  1:2,3:2:0,2:2
   396:  1:2,3:0,2:2:2
   397:  0,2:2:2:1:2,3
   398:  0,2:2:2:2,3:1
   399:  0,2:2:1:2:2,3
   400:  0,2:2:1:2,3:2
   401:  0,2:2:2,3:2:1
   402:  0,2:2:2,3:1:2
   403:  0,2:1:2:2:2,3
   404:  0,2:1:2:2,3:2
   405:  0,2:1:2,3:2:2
   406:  0,2:2,3:2:2:1
   407:  0,2:2,3:2:1:2
   408:  0,2:2,3:1:2:2
   409:  2,3:2:2:1:0,2
   410:  2,3:2:2:0,2:1
   411:  2,3:2:1:2:0,2
   412:  2,3:2:1:0,2:2
   413:  2,3:2:0,2:2:1
   414:  2,3:2:0,2:1:2
   415:  2,3:1:2:2:0,2
   416:  2,3:1:2:0,2:2
   417:  2,3:1:0,2:2:2
   418:  2,3:0,2:2:2:1
   419:  2,3:0,2:2:1:2
   420:  2,3:0,2:1:2:2
   421:  3:3:2:1,3:0,3
   422:  3:3:2:0,3:1,3
   423:  3:3:1,3:2:0,3
   424:  3:3:1,3:0,3:2
   425:  3:3:0,3:2:1,3
   426:  3:3:0,3:1,3:2
   427:  3:2:3:1,3:0,3
   428:  3:2:3:0,3:1,3
   429:  3:2:1,3:3:0,3
   430:  3:2:1,3:0,3:3
   431:  3:2:0,3:3:1,3
   432:  3:2:0,3:1,3:3
   433:  3:1,3:3:2:0,3
   434:  3:1,3:3:0,3:2
   435:  3:1,3:2:3:0,3
   436:  3:1,3:2:0,3:3
   437:  3:1,3:0,3:3:2
   438:  3:1,3:0,3:2:3
   439:  3:0,3:3:2:1,3
   440:  3:0,3:3:1,3:2
   441:  3:0,3:2:3:1,3
   442:  3:0,3:2:1,3:3
   443:  3:0,3:1,3:3:2
   444:  3:0,3:1,3:2:3
   445:  2:3:3:1,3:0,3
   446:  2:3:3:0,3:1,3
   447:  2:3:1,3:3:0,3
   448:  2:3:1,3:0,3:3
   449:  2:3:0,3:3:1,3
   450:  2:3:0,3:1,3:3
   451:  2:1,3:3:3:0,3
   452:  2:1,3:3:0,3:3
   453:  2:1,3:0,3:3:3
   454:  2:0,3:3:3:1,3
   455:  2:0,3:3:1,3:3
   456:  2:0,3:1,3:3:3
   457:  1,3:3:3:2:0,3
   458:  1,3:3:3:0,3:2
   459:  1,3:3:2:3:0,3
   460:  1,3:3:2:0,3:3
   461:  1,3:3:0,3:3:2
   462:  1,3:3:0,3:2:3
   463:  1,3:2:3:3:0,3
   464:  1,3:2:3:0,3:3
   465:  1,3:2:0,3:3:3
   466:  1,3:0,3:3:3:2
   467:  1,3:0,3:3:2:3
   468:  1,3:0,3:2:3:3
   469:  0,3:3:3:2:1,3
   470:  0,3:3:3:1,3:2
   471:  0,3:3:2:3:1,3
   472:  0,3:3:2:1,3:3
   473:  0,3:3:1,3:3:2
   474:  0,3:3:1,3:2:3
   475:  0,3:2:3:3:1,3
   476:  0,3:2:3:1,3:3
   477:  0,3:2:1,3:3:3
   478:  0,3:1,3:3:3:2
   479:  0,3:1,3:3:2:3
   480:  0,3:1,3:2:3:3
family= 3 2 0 0 new D4h genus #    22 is 0:0:1:0,2:1,2
     1:  0:0:1:0,2:1,2
     2:  0:0:1:1,2:0,2
     3:  0:0:0,2:1:1,2
     4:  0:0:0,2:1,2:1
     5:  0:0:1,2:1:0,2
     6:  0:0:1,2:0,2:1
     7:  0:1:0:0,2:1,2
     8:  0:1:0:1,2:0,2
     9:  0:1:0,2:0:1,2
    10:  0:1:0,2:1,2:0
    11:  0:1:1,2:0:0,2
    12:  0:1:1,2:0,2:0
    13:  0:0,2:0:1:1,2
    14:  0:0,2:0:1,2:1
    15:  0:0,2:1:0:1,2
    16:  0:0,2:1:1,2:0
    17:  0:0,2:1,2:0:1
    18:  0:0,2:1,2:1:0
    19:  0:1,2:0:1:0,2
    20:  0:1,2:0:0,2:1
    21:  0:1,2:1:0:0,2
    22:  0:1,2:1:0,2:0
    23:  0:1,2:0,2:0:1
    24:  0:1,2:0,2:1:0
    25:  1:0:0:0,2:1,2
    26:  1:0:0:1,2:0,2
    27:  1:0:0,2:0:1,2
    28:  1:0:0,2:1,2:0
    29:  1:0:1,2:0:0,2
    30:  1:0:1,2:0,2:0
    31:  1:0,2:0:0:1,2
    32:  1:0,2:0:1,2:0
    33:  1:0,2:1,2:0:0
    34:  1:1,2:0:0:0,2
    35:  1:1,2:0:0,2:0
    36:  1:1,2:0,2:0:0
    37:  0,2:0:0:1:1,2
    38:  0,2:0:0:1,2:1
    39:  0,2:0:1:0:1,2
    40:  0,2:0:1:1,2:0
    41:  0,2:0:1,2:0:1
    42:  0,2:0:1,2:1:0
    43:  0,2:1:0:0:1,2
    44:  0,2:1:0:1,2:0
    45:  0,2:1:1,2:0:0
    46:  0,2:1,2:0:0:1
    47:  0,2:1,2:0:1:0
    48:  0,2:1,2:1:0:0
    49:  1,2:0:0:1:0,2
    50:  1,2:0:0:0,2:1
    51:  1,2:0:1:0:0,2
    52:  1,2:0:1:0,2:0
    53:  1,2:0:0,2:0:1
    54:  1,2:0:0,2:1:0
    55:  1,2:1:0:0:0,2
    56:  1,2:1:0:0,2:0
    57:  1,2:1:0,2:0:0
    58:  1,2:0,2:0:0:1
    59:  1,2:0,2:0:1:0
    60:  1,2:0,2:1:0:0
    61:  1:1:2:1,3:2,3
    62:  1:1:2:2,3:1,3
    63:  1:1:1,3:2:2,3
    64:  1:1:1,3:2,3:2
    65:  1:1:2,3:2:1,3
    66:  1:1:2,3:1,3:2
    67:  1:2:1:1,3:2,3
    68:  1:2:1:2,3:1,3
    69:  1:2:1,3:1:2,3
    70:  1:2:1,3:2,3:1
    71:  1:2:2,3:1:1,3
    72:  1:2:2,3:1,3:1
    73:  1:1,3:1:2:2,3
    74:  1:1,3:1:2,3:2
    75:  1:1,3:2:1:2,3
    76:  1:1,3:2:2,3:1
    77:  1:1,3:2,3:1:2
    78:  1:1,3:2,3:2:1
    79:  1:2,3:1:2:1,3
    80:  1:2,3:1:1,3:2
    81:  1:2,3:2:1:1,3
    82:  1:2,3:2:1,3:1
    83:  1:2,3:1,3:1:2
    84:  1:2,3:1,3:2:1
    85:  2:1:1:1,3:2,3
    86:  2:1:1:2,3:1,3
    87:  2:1:1,3:1:2,3
    88:  2:1:1,3:2,3:1
    89:  2:1:2,3:1:1,3
    90:  2:1:2,3:1,3:1
    91:  2:1,3:1:1:2,3
    92:  2:1,3:1:2,3:1
    93:  2:1,3:2,3:1:1
    94:  2:2,3:1:1:1,3
    95:  2:2,3:1:1,3:1
    96:  2:2,3:1,3:1:1
    97:  1,3:1:1:2:2,3
    98:  1,3:1:1:2,3:2
    99:  1,3:1:2:1:2,3
   100:  1,3:1:2:2,3:1
   101:  1,3:1:2,3:1:2
   102:  1,3:1:2,3:2:1
   103:  1,3:2:1:1:2,3
   104:  1,3:2:1:2,3:1
   105:  1,3:2:2,3:1:1
   106:  1,3:2,3:1:1:2
   107:  1,3:2,3:1:2:1
   108:  1,3:2,3:2:1:1
   109:  2,3:1:1:2:1,3
   110:  2,3:1:1:1,3:2
   111:  2,3:1:2:1:1,3
   112:  2,3:1:2:1,3:1
   113:  2,3:1:1,3:1:2
   114:  2,3:1:1,3:2:1
   115:  2,3:2:1:1:1,3
   116:  2,3:2:1:1,3:1
   117:  2,3:2:1,3:1:1
   118:  2,3:1,3:1:1:2
   119:  2,3:1,3:1:2:1
   120:  2,3:1,3:2:1:1
   121:  2:2:3:0,2:0,3
   122:  2:2:3:0,3:0,2
   123:  2:2:0,2:3:0,3
   124:  2:2:0,2:0,3:3
   125:  2:2:0,3:3:0,2
   126:  2:2:0,3:0,2:3
   127:  2:3:2:0,2:0,3
   128:  2:3:2:0,3:0,2
   129:  2:3:0,2:2:0,3
   130:  2:3:0,2:0,3:2
   131:  2:3:0,3:2:0,2
   132:  2:3:0,3:0,2:2
   133:  2:0,2:2:3:0,3
   134:  2:0,2:2:0,3:3
   135:  2:0,2:3:2:0,3
   136:  2:0,2:3:0,3:2
   137:  2:0,2:0,3:2:3
   138:  2:0,2:0,3:3:2
   139:  2:0,3:2:3:0,2
   140:  2:0,3:2:0,2:3
   141:  2:0,3:3:2:0,2
   142:  2:0,3:3:0,2:2
   143:  2:0,3:0,2:2:3
   144:  2:0,3:0,2:3:2
   145:  3:2:2:0,2:0,3
   146:  3:2:2:0,3:0,2
   147:  3:2:0,2:2:0,3
   148:  3:2:0,2:0,3:2
   149:  3:2:0,3:2:0,2
   150:  3:2:0,3:0,2:2
   151:  3:0,2:2:2:0,3
   152:  3:0,2:2:0,3:2
   153:  3:0,2:0,3:2:2
   154:  3:0,3:2:2:0,2
   155:  3:0,3:2:0,2:2
   156:  3:0,3:0,2:2:2
   157:  0,2:2:2:3:0,3
   158:  0,2:2:2:0,3:3
   159:  0,2:2:3:2:0,3
   160:  0,2:2:3:0,3:2
   161:  0,2:2:0,3:2:3
   162:  0,2:2:0,3:3:2
   163:  0,2:3:2:2:0,3
   164:  0,2:3:2:0,3:2
   165:  0,2:3:0,3:2:2
   166:  0,2:0,3:2:2:3
   167:  0,2:0,3:2:3:2
   168:  0,2:0,3:3:2:2
   169:  0,3:2:2:3:0,2
   170:  0,3:2:2:0,2:3
   171:  0,3:2:3:2:0,2
   172:  0,3:2:3:0,2:2
   173:  0,3:2:0,2:2:3
   174:  0,3:2:0,2:3:2
   175:  0,3:3:2:2:0,2
   176:  0,3:3:2:0,2:2
   177:  0,3:3:0,2:2:2
   178:  0,3:0,2:2:2:3
   179:  0,3:0,2:2:3:2
   180:  0,3:0,2:3:2:2
   181:  3:3:0:1,3:0,1
   182:  3:3:0:0,1:1,3
   183:  3:3:1,3:0:0,1
   184:  3:3:1,3:0,1:0
   185:  3:3:0,1:0:1,3
   186:  3:3:0,1:1,3:0
   187:  3:0:3:1,3:0,1
   188:  3:0:3:0,1:1,3
   189:  3:0:1,3:3:0,1
   190:  3:0:1,3:0,1:3
   191:  3:0:0,1:3:1,3
   192:  3:0:0,1:1,3:3
   193:  3:1,3:3:0:0,1
   194:  3:1,3:3:0,1:0
   195:  3:1,3:0:3:0,1
   196:  3:1,3:0:0,1:3
   197:  3:1,3:0,1:3:0
   198:  3:1,3:0,1:0:3
   199:  3:0,1:3:0:1,3
   200:  3:0,1:3:1,3:0
   201:  3:0,1:0:3:1,3
   202:  3:0,1:0:1,3:3
   203:  3:0,1:1,3:3:0
   204:  3:0,1:1,3:0:3
   205:  0:3:3:1,3:0,1
   206:  0:3:3:0,1:1,3
   207:  0:3:1,3:3:0,1
   208:  0:3:1,3:0,1:3
   209:  0:3:0,1:3:1,3
   210:  0:3:0,1:1,3:3
   211:  0:1,3:3:3:0,1
   212:  0:1,3:3:0,1:3
   213:  0:1,3:0,1:3:3
   214:  0:0,1:3:3:1,3
   215:  0:0,1:3:1,3:3
   216:  0:0,1:1,3:3:3
   217:  1,3:3:3:0:0,1
   218:  1,3:3:3:0,1:0
   219:  1,3:3:0:3:0,1
   220:  1,3:3:0:0,1:3
   221:  1,3:3:0,1:3:0
   222:  1,3:3:0,1:0:3
   223:  1,3:0:3:3:0,1
   224:  1,3:0:3:0,1:3
   225:  1,3:0:0,1:3:3
   226:  1,3:0,1:3:3:0
   227:  1,3:0,1:3:0:3
   228:  1,3:0,1:0:3:3
   229:  0,1:3:3:0:1,3
   230:  0,1:3:3:1,3:0
   231:  0,1:3:0:3:1,3
   232:  0,1:3:0:1,3:3
   233:  0,1:3:1,3:3:0
   234:  0,1:3:1,3:0:3
   235:  0,1:0:3:3:1,3
   236:  0,1:0:3:1,3:3
   237:  0,1:0:1,3:3:3
   238:  0,1:1,3:3:3:0
   239:  0,1:1,3:3:0:3
   240:  0,1:1,3:0:3:3
   241:  0:0:3:0,2:2,3
   242:  0:0:3:2,3:0,2
   243:  0:0:0,2:3:2,3
   244:  0:0:0,2:2,3:3
   245:  0:0:2,3:3:0,2
   246:  0:0:2,3:0,2:3
   247:  0:3:0:0,2:2,3
   248:  0:3:0:2,3:0,2
   249:  0:3:0,2:0:2,3
   250:  0:3:0,2:2,3:0
   251:  0:3:2,3:0:0,2
   252:  0:3:2,3:0,2:0
   253:  0:0,2:0:3:2,3
   254:  0:0,2:0:2,3:3
   255:  0:0,2:3:0:2,3
   256:  0:0,2:3:2,3:0
   257:  0:0,2:2,3:0:3
   258:  0:0,2:2,3:3:0
   259:  0:2,3:0:3:0,2
   260:  0:2,3:0:0,2:3
   261:  0:2,3:3:0:0,2
   262:  0:2,3:3:0,2:0
   263:  0:2,3:0,2:0:3
   264:  0:2,3:0,2:3:0
   265:  3:0:0:0,2:2,3
   266:  3:0:0:2,3:0,2
   267:  3:0:0,2:0:2,3
   268:  3:0:0,2:2,3:0
   269:  3:0:2,3:0:0,2
   270:  3:0:2,3:0,2:0
   271:  3:0,2:0:0:2,3
   272:  3:0,2:0:2,3:0
   273:  3:0,2:2,3:0:0
   274:  3:2,3:0:0:0,2
   275:  3:2,3:0:0,2:0
   276:  3:2,3:0,2:0:0
   277:  0,2:0:0:3:2,3
   278:  0,2:0:0:2,3:3
   279:  0,2:0:3:0:2,3
   280:  0,2:0:3:2,3:0
   281:  0,2:0:2,3:0:3
   282:  0,2:0:2,3:3:0
   283:  0,2:3:0:0:2,3
   284:  0,2:3:0:2,3:0
   285:  0,2:3:2,3:0:0
   286:  0,2:2,3:0:0:3
   287:  0,2:2,3:0:3:0
   288:  0,2:2,3:3:0:0
   289:  2,3:0:0:3:0,2
   290:  2,3:0:0:0,2:3
   291:  2,3:0:3:0:0,2
   292:  2,3:0:3:0,2:0
   293:  2,3:0:0,2:0:3
   294:  2,3:0:0,2:3:0
   295:  2,3:3:0:0:0,2
   296:  2,3:3:0:0,2:0
   297:  2,3:3:0,2:0:0
   298:  2,3:0,2:0:0:3
   299:  2,3:0,2:0:3:0
   300:  2,3:0,2:3:0:0
   301:  1:1:0:1,3:0,3
   302:  1:1:0:0,3:1,3
   303:  1:1:1,3:0:0,3
   304:  1:1:1,3:0,3:0
   305:  1:1:0,3:0:1,3
   306:  1:1:0,3:1,3:0
   307:  1:0:1:1,3:0,3
   308:  1:0:1:0,3:1,3
   309:  1:0:1,3:1:0,3
   310:  1:0:1,3:0,3:1
   311:  1:0:0,3:1:1,3
   312:  1:0:0,3:1,3:1
   313:  1:1,3:1:0:0,3
   314:  1:1,3:1:0,3:0
   315:  1:1,3:0:1:0,3
   316:  1:1,3:0:0,3:1
   317:  1:1,3:0,3:1:0
   318:  1:1,3:0,3:0:1
   319:  1:0,3:1:0:1,3
   320:  1:0,3:1:1,3:0
   321:  1:0,3:0:1:1,3
   322:  1:0,3:0:1,3:1
   323:  1:0,3:1,3:1:0
   324:  1:0,3:1,3:0:1
   325:  0:1:1:1,3:0,3
   326:  0:1:1:0,3:1,3
   327:  0:1:1,3:1:0,3
   328:  0:1:1,3:0,3:1
   329:  0:1:0,3:1:1,3
   330:  0:1:0,3:1,3:1
   331:  0:1,3:1:1:0,3
   332:  0:1,3:1:0,3:1
   333:  0:1,3:0,3:1:1
   334:  0:0,3:1:1:1,3
   335:  0:0,3:1:1,3:1
   336:  0:0,3:1,3:1:1
   337:  1,3:1:1:0:0,3
   338:  1,3:1:1:0,3:0
   339:  1,3:1:0:1:0,3
   340:  1,3:1:0:0,3:1
   341:  1,3:1:0,3:1:0
   342:  1,3:1:0,3:0:1
   343:  1,3:0:1:1:0,3
   344:  1,3:0:1:0,3:1
   345:  1,3:0:0,3:1:1
   346:  1,3:0,3:1:1:0
   347:  1,3:0,3:1:0:1
   348:  1,3:0,3:0:1:1
   349:  0,3:1:1:0:1,3
   350:  0,3:1:1:1,3:0
   351:  0,3:1:0:1:1,3
   352:  0,3:1:0:1,3:1
   353:  0,3:1:1,3:1:0
   354:  0,3:1:1,3:0:1
   355:  0,3:0:1:1:1,3
   356:  0,3:0:1:1,3:1
   357:  0,3:0:1,3:1:1
   358:  0,3:1,3:1:1:0
   359:  0,3:1,3:1:0:1
   360:  0,3:1,3:0:1:1
   361:  2:2:1:0,2:0,1
   362:  2:2:1:0,1:0,2
   363:  2:2:0,2:1:0,1
   364:  2:2:0,2:0,1:1
   365:  2:2:0,1:1:0,2
   366:  2:2:0,1:0,2:1
   367:  2:1:2:0,2:0,1
   368:  2:1:2:0,1:0,2
   369:  2:1:0,2:2:0,1
   370:  2:1:0,2:0,1:2
   371:  2:1:0,1:2:0,2
   372:  2:1:0,1:0,2:2
   373:  2:0,2:2:1:0,1
   374:  2:0,2:2:0,1:1
   375:  2:0,2:1:2:0,1
   376:  2:0,2:1:0,1:2
   377:  2:0,2:0,1:2:1
   378:  2:0,2:0,1:1:2
   379:  2:0,1:2:1:0,2
   380:  2:0,1:2:0,2:1
   381:  2:0,1:1:2:0,2
   382:  2:0,1:1:0,2:2
   383:  2:0,1:0,2:2:1
   384:  2:0,1:0,2:1:2
   385:  1:2:2:0,2:0,1
   386:  1:2:2:0,1:0,2
   387:  1:2:0,2:2:0,1
   388:  1:2:0,2:0,1:2
   389:  1:2:0,1:2:0,2
   390:  1:2:0,1:0,2:2
   391:  1:0,2:2:2:0,1
   392:  1:0,2:2:0,1:2
   393:  1:0,2:0,1:2:2
   394:  1:0,1:2:2:0,2
   395:  1:0,1:2:0,2:2
   396:  1:0,1:0,2:2:2
   397:  0,2:2:2:1:0,1
   398:  0,2:2:2:0,1:1
   399:  0,2:2:1:2:0,1
   400:  0,2:2:1:0,1:2
   401:  0,2:2:0,1:2:1
   402:  0,2:2:0,1:1:2
   403:  0,2:1:2:2:0,1
   404:  0,2:1:2:0,1:2
   405:  0,2:1:0,1:2:2
   406:  0,2:0,1:2:2:1
   407:  0,2:0,1:2:1:2
   408:  0,2:0,1:1:2:2
   409:  0,1:2:2:1:0,2
   410:  0,1:2:2:0,2:1
   411:  0,1:2:1:2:0,2
   412:  0,1:2:1:0,2:2
   413:  0,1:2:0,2:2:1
   414:  0,1:2:0,2:1:2
   415:  0,1:1:2:2:0,2
   416:  0,1:1:2:0,2:2
   417:  0,1:1:0,2:2:2
   418:  0,1:0,2:2:2:1
   419:  0,1:0,2:2:1:2
   420:  0,1:0,2:1:2:2
   421:  3:3:2:1,3:1,2
   422:  3:3:2:1,2:1,3
   423:  3:3:1,3:2:1,2
   424:  3:3:1,3:1,2:2
   425:  3:3:1,2:2:1,3
   426:  3:3:1,2:1,3:2
   427:  3:2:3:1,3:1,2
   428:  3:2:3:1,2:1,3
   429:  3:2:1,3:3:1,2
   430:  3:2:1,3:1,2:3
   431:  3:2:1,2:3:1,3
   432:  3:2:1,2:1,3:3
   433:  3:1,3:3:2:1,2
   434:  3:1,3:3:1,2:2
   435:  3:1,3:2:3:1,2
   436:  3:1,3:2:1,2:3
   437:  3:1,3:1,2:3:2
   438:  3:1,3:1,2:2:3
   439:  3:1,2:3:2:1,3
   440:  3:1,2:3:1,3:2
   441:  3:1,2:2:3:1,3
   442:  3:1,2:2:1,3:3
   443:  3:1,2:1,3:3:2
   444:  3:1,2:1,3:2:3
   445:  2:3:3:1,3:1,2
   446:  2:3:3:1,2:1,3
   447:  2:3:1,3:3:1,2
   448:  2:3:1,3:1,2:3
   449:  2:3:1,2:3:1,3
   450:  2:3:1,2:1,3:3
   451:  2:1,3:3:3:1,2
   452:  2:1,3:3:1,2:3
   453:  2:1,3:1,2:3:3
   454:  2:1,2:3:3:1,3
   455:  2:1,2:3:1,3:3
   456:  2:1,2:1,3:3:3
   457:  1,3:3:3:2:1,2
   458:  1,3:3:3:1,2:2
   459:  1,3:3:2:3:1,2
   460:  1,3:3:2:1,2:3
   461:  1,3:3:1,2:3:2
   462:  1,3:3:1,2:2:3
   463:  1,3:2:3:3:1,2
   464:  1,3:2:3:1,2:3
   465:  1,3:2:1,2:3:3
   466:  1,3:1,2:3:3:2
   467:  1,3:1,2:3:2:3
   468:  1,3:1,2:2:3:3
   469:  1,2:3:3:2:1,3
   470:  1,2:3:3:1,3:2
   471:  1,2:3:2:3:1,3
   472:  1,2:3:2:1,3:3
   473:  1,2:3:1,3:3:2
   474:  1,2:3:1,3:2:3
   475:  1,2:2:3:3:1,3
   476:  1,2:2:3:1,3:3
   477:  1,2:2:1,3:3:3
   478:  1,2:1,3:3:3:2
   479:  1,2:1,3:3:2:3
   480:  1,2:1,3:2:3:3
family= 3 2 0 0 new D4h genus #    23 is 0:0:1:0,2:1,3
     1:  0:0:1:0,2:1,3
     2:  0:0:1:1,3:0,2
     3:  0:0:0,2:1:1,3
     4:  0:0:0,2:1,3:1
     5:  0:0:1,3:1:0,2
     6:  0:0:1,3:0,2:1
     7:  0:1:0:0,2:1,3
     8:  0:1:0:1,3:0,2
     9:  0:1:0,2:0:1,3
    10:  0:1:0,2:1,3:0
    11:  0:1:1,3:0:0,2
    12:  0:1:1,3:0,2:0
    13:  0:0,2:0:1:1,3
    14:  0:0,2:0:1,3:1
    15:  0:0,2:1:0:1,3
    16:  0:0,2:1:1,3:0
    17:  0:0,2:1,3:0:1
    18:  0:0,2:1,3:1:0
    19:  0:1,3:0:1:0,2
    20:  0:1,3:0:0,2:1
    21:  0:1,3:1:0:0,2
    22:  0:1,3:1:0,2:0
    23:  0:1,3:0,2:0:1
    24:  0:1,3:0,2:1:0
    25:  1:0:0:0,2:1,3
    26:  1:0:0:1,3:0,2
    27:  1:0:0,2:0:1,3
    28:  1:0:0,2:1,3:0
    29:  1:0:1,3:0:0,2
    30:  1:0:1,3:0,2:0
    31:  1:0,2:0:0:1,3
    32:  1:0,2:0:1,3:0
    33:  1:0,2:1,3:0:0
    34:  1:1,3:0:0:0,2
    35:  1:1,3:0:0,2:0
    36:  1:1,3:0,2:0:0
    37:  0,2:0:0:1:1,3
    38:  0,2:0:0:1,3:1
    39:  0,2:0:1:0:1,3
    40:  0,2:0:1:1,3:0
    41:  0,2:0:1,3:0:1
    42:  0,2:0:1,3:1:0
    43:  0,2:1:0:0:1,3
    44:  0,2:1:0:1,3:0
    45:  0,2:1:1,3:0:0
    46:  0,2:1,3:0:0:1
    47:  0,2:1,3:0:1:0
    48:  0,2:1,3:1:0:0
    49:  1,3:0:0:1:0,2
    50:  1,3:0:0:0,2:1
    51:  1,3:0:1:0:0,2
    52:  1,3:0:1:0,2:0
    53:  1,3:0:0,2:0:1
    54:  1,3:0:0,2:1:0
    55:  1,3:1:0:0:0,2
    56:  1,3:1:0:0,2:0
    57:  1,3:1:0,2:0:0
    58:  1,3:0,2:0:0:1
    59:  1,3:0,2:0:1:0
    60:  1,3:0,2:1:0:0
    61:  1:1:2:1,3:0,2
    62:  1:1:2:0,2:1,3
    63:  1:1:1,3:2:0,2
    64:  1:1:1,3:0,2:2
    65:  1:1:0,2:2:1,3
    66:  1:1:0,2:1,3:2
    67:  1:2:1:1,3:0,2
    68:  1:2:1:0,2:1,3
    69:  1:2:1,3:1:0,2
    70:  1:2:1,3:0,2:1
    71:  1:2:0,2:1:1,3
    72:  1:2:0,2:1,3:1
    73:  1:1,3:1:2:0,2
    74:  1:1,3:1:0,2:2
    75:  1:1,3:2:1:0,2
    76:  1:1,3:2:0,2:1
    77:  1:1,3:0,2:1:2
    78:  1:1,3:0,2:2:1
    79:  1:0,2:1:2:1,3
    80:  1:0,2:1:1,3:2
    81:  1:0,2:2:1:1,3
    82:  1:0,2:2:1,3:1
    83:  1:0,2:1,3:1:2
    84:  1:0,2:1,3:2:1
    85:  2:1:1:1,3:0,2
    86:  2:1:1:0,2:1,3
    87:  2:1:1,3:1:0,2
    88:  2:1:1,3:0,2:1
    89:  2:1:0,2:1:1,3
    90:  2:1:0,2:1,3:1
    91:  2:1,3:1:1:0,2
    92:  2:1,3:1:0,2:1
    93:  2:1,3:0,2:1:1
    94:  2:0,2:1:1:1,3
    95:  2:0,2:1:1,3:1
    96:  2:0,2:1,3:1:1
    97:  1,3:1:1:2:0,2
    98:  1,3:1:1:0,2:2
    99:  1,3:1:2:1:0,2
   100:  1,3:1:2:0,2:1
   101:  1,3:1:0,2:1:2
   102:  1,3:1:0,2:2:1
   103:  1,3:2:1:1:0,2
   104:  1,3:2:1:0,2:1
   105:  1,3:2:0,2:1:1
   106:  1,3:0,2:1:1:2
   107:  1,3:0,2:1:2:1
   108:  1,3:0,2:2:1:1
   109:  0,2:1:1:2:1,3
   110:  0,2:1:1:1,3:2
   111:  0,2:1:2:1:1,3
   112:  0,2:1:2:1,3:1
   113:  0,2:1:1,3:1:2
   114:  0,2:1:1,3:2:1
   115:  0,2:2:1:1:1,3
   116:  0,2:2:1:1,3:1
   117:  0,2:2:1,3:1:1
   118:  0,2:1,3:1:1:2
   119:  0,2:1,3:1:2:1
   120:  0,2:1,3:2:1:1
   121:  2:2:3:0,2:1,3
   122:  2:2:3:1,3:0,2
   123:  2:2:0,2:3:1,3
   124:  2:2:0,2:1,3:3
   125:  2:2:1,3:3:0,2
   126:  2:2:1,3:0,2:3
   127:  2:3:2:0,2:1,3
   128:  2:3:2:1,3:0,2
   129:  2:3:0,2:2:1,3
   130:  2:3:0,2:1,3:2
   131:  2:3:1,3:2:0,2
   132:  2:3:1,3:0,2:2
   133:  2:0,2:2:3:1,3
   134:  2:0,2:2:1,3:3
   135:  2:0,2:3:2:1,3
   136:  2:0,2:3:1,3:2
   137:  2:0,2:1,3:2:3
   138:  2:0,2:1,3:3:2
   139:  2:1,3:2:3:0,2
   140:  2:1,3:2:0,2:3
   141:  2:1,3:3:2:0,2
   142:  2:1,3:3:0,2:2
   143:  2:1,3:0,2:2:3
   144:  2:1,3:0,2:3:2
   145:  3:2:2:0,2:1,3
   146:  3:2:2:1,3:0,2
   147:  3:2:0,2:2:1,3
   148:  3:2:0,2:1,3:2
   149:  3:2:1,3:2:0,2
   150:  3:2:1,3:0,2:2
   151:  3:0,2:2:2:1,3
   152:  3:0,2:2:1,3:2
   153:  3:0,2:1,3:2:2
   154:  3:1,3:2:2:0,2
   155:  3:1,3:2:0,2:2
   156:  3:1,3:0,2:2:2
   157:  0,2:2:2:3:1,3
   158:  0,2:2:2:1,3:3
   159:  0,2:2:3:2:1,3
   160:  0,2:2:3:1,3:2
   161:  0,2:2:1,3:2:3
   162:  0,2:2:1,3:3:2
   163:  0,2:3:2:2:1,3
   164:  0,2:3:2:1,3:2
   165:  0,2:3:1,3:2:2
   166:  0,2:1,3:2:2:3
   167:  0,2:1,3:2:3:2
   168:  0,2:1,3:3:2:2
   169:  1,3:2:2:3:0,2
   170:  1,3:2:2:0,2:3
   171:  1,3:2:3:2:0,2
   172:  1,3:2:3:0,2:2
   173:  1,3:2:0,2:2:3
   174:  1,3:2:0,2:3:2
   175:  1,3:3:2:2:0,2
   176:  1,3:3:2:0,2:2
   177:  1,3:3:0,2:2:2
   178:  1,3:0,2:2:2:3
   179:  1,3:0,2:2:3:2
   180:  1,3:0,2:3:2:2
   181:  3:3:0:1,3:0,2
   182:  3:3:0:0,2:1,3
   183:  3:3:1,3:0:0,2
   184:  3:3:1,3:0,2:0
   185:  3:3:0,2:0:1,3
   186:  3:3:0,2:1,3:0
   187:  3:0:3:1,3:0,2
   188:  3:0:3:0,2:1,3
   189:  3:0:1,3:3:0,2
   190:  3:0:1,3:0,2:3
   191:  3:0:0,2:3:1,3
   192:  3:0:0,2:1,3:3
   193:  3:1,3:3:0:0,2
   194:  3:1,3:3:0,2:0
   195:  3:1,3:0:3:0,2
   196:  3:1,3:0:0,2:3
   197:  3:1,3:0,2:3:0
   198:  3:1,3:0,2:0:3
   199:  3:0,2:3:0:1,3
   200:  3:0,2:3:1,3:0
   201:  3:0,2:0:3:1,3
   202:  3:0,2:0:1,3:3
   203:  3:0,2:1,3:3:0
   204:  3:0,2:1,3:0:3
   205:  0:3:3:1,3:0,2
   206:  0:3:3:0,2:1,3
   207:  0:3:1,3:3:0,2
   208:  0:3:1,3:0,2:3
   209:  0:3:0,2:3:1,3
   210:  0:3:0,2:1,3:3
   211:  0:1,3:3:3:0,2
   212:  0:1,3:3:0,2:3
   213:  0:1,3:0,2:3:3
   214:  0:0,2:3:3:1,3
   215:  0:0,2:3:1,3:3
   216:  0:0,2:1,3:3:3
   217:  1,3:3:3:0:0,2
   218:  1,3:3:3:0,2:0
   219:  1,3:3:0:3:0,2
   220:  1,3:3:0:0,2:3
   221:  1,3:3:0,2:3:0
   222:  1,3:3:0,2:0:3
   223:  1,3:0:3:3:0,2
   224:  1,3:0:3:0,2:3
   225:  1,3:0:0,2:3:3
   226:  1,3:0,2:3:3:0
   227:  1,3:0,2:3:0:3
   228:  1,3:0,2:0:3:3
   229:  0,2:3:3:0:1,3
   230:  0,2:3:3:1,3:0
   231:  0,2:3:0:3:1,3
   232:  0,2:3:0:1,3:3
   233:  0,2:3:1,3:3:0
   234:  0,2:3:1,3:0:3
   235:  0,2:0:3:3:1,3
   236:  0,2:0:3:1,3:3
   237:  0,2:0:1,3:3:3
   238:  0,2:1,3:3:3:0
   239:  0,2:1,3:3:0:3
   240:  0,2:1,3:0:3:3
   241:  0:0:3:0,2:1,3
   242:  0:0:3:1,3:0,2
   243:  0:0:0,2:3:1,3
   244:  0:0:0,2:1,3:3
   245:  0:0:1,3:3:0,2
   246:  0:0:1,3:0,2:3
   247:  0:3:0:0,2:1,3
   248:  0:3:0:1,3:0,2
   249:  0:3:0,2:0:1,3
   250:  0:3:0,2:1,3:0
   251:  0:3:1,3:0:0,2
   252:  0:3:1,3:0,2:0
   253:  0:0,2:0:3:1,3
   254:  0:0,2:0:1,3:3
   255:  0:0,2:3:0:1,3
   256:  0:0,2:3:1,3:0
   257:  0:0,2:1,3:0:3
   258:  0:0,2:1,3:3:0
   259:  0:1,3:0:3:0,2
   260:  0:1,3:0:0,2:3
   261:  0:1,3:3:0:0,2
   262:  0:1,3:3:0,2:0
   263:  0:1,3:0,2:0:3
   264:  0:1,3:0,2:3:0
   265:  3:0:0:0,2:1,3
   266:  3:0:0:1,3:0,2
   267:  3:0:0,2:0:1,3
   268:  3:0:0,2:1,3:0
   269:  3:0:1,3:0:0,2
   270:  3:0:1,3:0,2:0
   271:  3:0,2:0:0:1,3
   272:  3:0,2:0:1,3:0
   273:  3:0,2:1,3:0:0
   274:  3:1,3:0:0:0,2
   275:  3:1,3:0:0,2:0
   276:  3:1,3:0,2:0:0
   277:  0,2:0:0:3:1,3
   278:  0,2:0:0:1,3:3
   279:  0,2:0:3:0:1,3
   280:  0,2:0:3:1,3:0
   281:  0,2:0:1,3:0:3
   282:  0,2:0:1,3:3:0
   283:  0,2:3:0:0:1,3
   284:  0,2:3:0:1,3:0
   285:  0,2:3:1,3:0:0
   286:  0,2:1,3:0:0:3
   287:  0,2:1,3:0:3:0
   288:  0,2:1,3:3:0:0
   289:  1,3:0:0:3:0,2
   290:  1,3:0:0:0,2:3
   291:  1,3:0:3:0:0,2
   292:  1,3:0:3:0,2:0
   293:  1,3:0:0,2:0:3
   294:  1,3:0:0,2:3:0
   295:  1,3:3:0:0:0,2
   296:  1,3:3:0:0,2:0
   297:  1,3:3:0,2:0:0
   298:  1,3:0,2:0:0:3
   299:  1,3:0,2:0:3:0
   300:  1,3:0,2:3:0:0
   301:  1:1:0:1,3:0,2
   302:  1:1:0:0,2:1,3
   303:  1:1:1,3:0:0,2
   304:  1:1:1,3:0,2:0
   305:  1:1:0,2:0:1,3
   306:  1:1:0,2:1,3:0
   307:  1:0:1:1,3:0,2
   308:  1:0:1:0,2:1,3
   309:  1:0:1,3:1:0,2
   310:  1:0:1,3:0,2:1
   311:  1:0:0,2:1:1,3
   312:  1:0:0,2:1,3:1
   313:  1:1,3:1:0:0,2
   314:  1:1,3:1:0,2:0
   315:  1:1,3:0:1:0,2
   316:  1:1,3:0:0,2:1
   317:  1:1,3:0,2:1:0
   318:  1:1,3:0,2:0:1
   319:  1:0,2:1:0:1,3
   320:  1:0,2:1:1,3:0
   321:  1:0,2:0:1:1,3
   322:  1:0,2:0:1,3:1
   323:  1:0,2:1,3:1:0
   324:  1:0,2:1,3:0:1
   325:  0:1:1:1,3:0,2
   326:  0:1:1:0,2:1,3
   327:  0:1:1,3:1:0,2
   328:  0:1:1,3:0,2:1
   329:  0:1:0,2:1:1,3
   330:  0:1:0,2:1,3:1
   331:  0:1,3:1:1:0,2
   332:  0:1,3:1:0,2:1
   333:  0:1,3:0,2:1:1
   334:  0:0,2:1:1:1,3
   335:  0:0,2:1:1,3:1
   336:  0:0,2:1,3:1:1
   337:  1,3:1:1:0:0,2
   338:  1,3:1:1:0,2:0
   339:  1,3:1:0:1:0,2
   340:  1,3:1:0:0,2:1
   341:  1,3:1:0,2:1:0
   342:  1,3:1:0,2:0:1
   343:  1,3:0:1:1:0,2
   344:  1,3:0:1:0,2:1
   345:  1,3:0:0,2:1:1
   346:  1,3:0,2:1:1:0
   347:  1,3:0,2:1:0:1
   348:  1,3:0,2:0:1:1
   349:  0,2:1:1:0:1,3
   350:  0,2:1:1:1,3:0
   351:  0,2:1:0:1:1,3
   352:  0,2:1:0:1,3:1
   353:  0,2:1:1,3:1:0
   354:  0,2:1:1,3:0:1
   355:  0,2:0:1:1:1,3
   356:  0,2:0:1:1,3:1
   357:  0,2:0:1,3:1:1
   358:  0,2:1,3:1:1:0
   359:  0,2:1,3:1:0:1
   360:  0,2:1,3:0:1:1
   361:  2:2:1:0,2:1,3
   362:  2:2:1:1,3:0,2
   363:  2:2:0,2:1:1,3
   364:  2:2:0,2:1,3:1
   365:  2:2:1,3:1:0,2
   366:  2:2:1,3:0,2:1
   367:  2:1:2:0,2:1,3
   368:  2:1:2:1,3:0,2
   369:  2:1:0,2:2:1,3
   370:  2:1:0,2:1,3:2
   371:  2:1:1,3:2:0,2
   372:  2:1:1,3:0,2:2
   373:  2:0,2:2:1:1,3
   374:  2:0,2:2:1,3:1
   375:  2:0,2:1:2:1,3
   376:  2:0,2:1:1,3:2
   377:  2:0,2:1,3:2:1
   378:  2:0,2:1,3:1:2
   379:  2:1,3:2:1:0,2
   380:  2:1,3:2:0,2:1
   381:  2:1,3:1:2:0,2
   382:  2:1,3:1:0,2:2
   383:  2:1,3:0,2:2:1
   384:  2:1,3:0,2:1:2
   385:  1:2:2:0,2:1,3
   386:  1:2:2:1,3:0,2
   387:  1:2:0,2:2:1,3
   388:  1:2:0,2:1,3:2
   389:  1:2:1,3:2:0,2
   390:  1:2:1,3:0,2:2
   391:  1:0,2:2:2:1,3
   392:  1:0,2:2:1,3:2
   393:  1:0,2:1,3:2:2
   394:  1:1,3:2:2:0,2
   395:  1:1,3:2:0,2:2
   396:  1:1,3:0,2:2:2
   397:  0,2:2:2:1:1,3
   398:  0,2:2:2:1,3:1
   399:  0,2:2:1:2:1,3
   400:  0,2:2:1:1,3:2
   401:  0,2:2:1,3:2:1
   402:  0,2:2:1,3:1:2
   403:  0,2:1:2:2:1,3
   404:  0,2:1:2:1,3:2
   405:  0,2:1:1,3:2:2
   406:  0,2:1,3:2:2:1
   407:  0,2:1,3:2:1:2
   408:  0,2:1,3:1:2:2
   409:  1,3:2:2:1:0,2
   410:  1,3:2:2:0,2:1
   411:  1,3:2:1:2:0,2
   412:  1,3:2:1:0,2:2
   413:  1,3:2:0,2:2:1
   414:  1,3:2:0,2:1:2
   415:  1,3:1:2:2:0,2
   416:  1,3:1:2:0,2:2
   417:  1,3:1:0,2:2:2
   418:  1,3:0,2:2:2:1
   419:  1,3:0,2:2:1:2
   420:  1,3:0,2:1:2:2
   421:  3:3:2:1,3:0,2
   422:  3:3:2:0,2:1,3
   423:  3:3:1,3:2:0,2
   424:  3:3:1,3:0,2:2
   425:  3:3:0,2:2:1,3
   426:  3:3:0,2:1,3:2
   427:  3:2:3:1,3:0,2
   428:  3:2:3:0,2:1,3
   429:  3:2:1,3:3:0,2
   430:  3:2:1,3:0,2:3
   431:  3:2:0,2:3:1,3
   432:  3:2:0,2:1,3:3
   433:  3:1,3:3:2:0,2
   434:  3:1,3:3:0,2:2
   435:  3:1,3:2:3:0,2
   436:  3:1,3:2:0,2:3
   437:  3:1,3:0,2:3:2
   438:  3:1,3:0,2:2:3
   439:  3:0,2:3:2:1,3
   440:  3:0,2:3:1,3:2
   441:  3:0,2:2:3:1,3
   442:  3:0,2:2:1,3:3
   443:  3:0,2:1,3:3:2
   444:  3:0,2:1,3:2:3
   445:  2:3:3:1,3:0,2
   446:  2:3:3:0,2:1,3
   447:  2:3:1,3:3:0,2
   448:  2:3:1,3:0,2:3
   449:  2:3:0,2:3:1,3
   450:  2:3:0,2:1,3:3
   451:  2:1,3:3:3:0,2
   452:  2:1,3:3:0,2:3
   453:  2:1,3:0,2:3:3
   454:  2:0,2:3:3:1,3
   455:  2:0,2:3:1,3:3
   456:  2:0,2:1,3:3:3
   457:  1,3:3:3:2:0,2
   458:  1,3:3:3:0,2:2
   459:  1,3:3:2:3:0,2
   460:  1,3:3:2:0,2:3
   461:  1,3:3:0,2:3:2
   462:  1,3:3:0,2:2:3
   463:  1,3:2:3:3:0,2
   464:  1,3:2:3:0,2:3
   465:  1,3:2:0,2:3:3
   466:  1,3:0,2:3:3:2
   467:  1,3:0,2:3:2:3
   468:  1,3:0,2:2:3:3
   469:  0,2:3:3:2:1,3
   470:  0,2:3:3:1,3:2
   471:  0,2:3:2:3:1,3
   472:  0,2:3:2:1,3:3
   473:  0,2:3:1,3:3:2
   474:  0,2:3:1,3:2:3
   475:  0,2:2:3:3:1,3
   476:  0,2:2:3:1,3:3
   477:  0,2:2:1,3:3:3
   478:  0,2:1,3:3:3:2
   479:  0,2:1,3:3:2:3
   480:  0,2:1,3:2:3:3
family= 3 2 0 0 new D4h genus #    24 is 0:0:1:0,2:2,3
     1:  0:0:1:0,2:2,3
     2:  0:0:1:2,3:0,2
     3:  0:0:0,2:1:2,3
     4:  0:0:0,2:2,3:1
     5:  0:0:2,3:1:0,2
     6:  0:0:2,3:0,2:1
     7:  0:1:0:0,2:2,3
     8:  0:1:0:2,3:0,2
     9:  0:1:0,2:0:2,3
    10:  0:1:0,2:2,3:0
    11:  0:1:2,3:0:0,2
    12:  0:1:2,3:0,2:0
    13:  0:0,2:0:1:2,3
    14:  0:0,2:0:2,3:1
    15:  0:0,2:1:0:2,3
    16:  0:0,2:1:2,3:0
    17:  0:0,2:2,3:0:1
    18:  0:0,2:2,3:1:0
    19:  0:2,3:0:1:0,2
    20:  0:2,3:0:0,2:1
    21:  0:2,3:1:0:0,2
    22:  0:2,3:1:0,2:0
    23:  0:2,3:0,2:0:1
    24:  0:2,3:0,2:1:0
    25:  1:0:0:0,2:2,3
    26:  1:0:0:2,3:0,2
    27:  1:0:0,2:0:2,3
    28:  1:0:0,2:2,3:0
    29:  1:0:2,3:0:0,2
    30:  1:0:2,3:0,2:0
    31:  1:0,2:0:0:2,3
    32:  1:0,2:0:2,3:0
    33:  1:0,2:2,3:0:0
    34:  1:2,3:0:0:0,2
    35:  1:2,3:0:0,2:0
    36:  1:2,3:0,2:0:0
    37:  0,2:0:0:1:2,3
    38:  0,2:0:0:2,3:1
    39:  0,2:0:1:0:2,3
    40:  0,2:0:1:2,3:0
    41:  0,2:0:2,3:0:1
    42:  0,2:0:2,3:1:0
    43:  0,2:1:0:0:2,3
    44:  0,2:1:0:2,3:0
    45:  0,2:1:2,3:0:0
    46:  0,2:2,3:0:0:1
    47:  0,2:2,3:0:1:0
    48:  0,2:2,3:1:0:0
    49:  2,3:0:0:1:0,2
    50:  2,3:0:0:0,2:1
    51:  2,3:0:1:0:0,2
    52:  2,3:0:1:0,2:0
    53:  2,3:0:0,2:0:1
    54:  2,3:0:0,2:1:0
    55:  2,3:1:0:0:0,2
    56:  2,3:1:0:0,2:0
    57:  2,3:1:0,2:0:0
    58:  2,3:0,2:0:0:1
    59:  2,3:0,2:0:1:0
    60:  2,3:0,2:1:0:0
    61:  1:1:2:1,3:0,3
    62:  1:1:2:0,3:1,3
    63:  1:1:1,3:2:0,3
    64:  1:1:1,3:0,3:2
    65:  1:1:0,3:2:1,3
    66:  1:1:0,3:1,3:2
    67:  1:2:1:1,3:0,3
    68:  1:2:1:0,3:1,3
    69:  1:2:1,3:1:0,3
    70:  1:2:1,3:0,3:1
    71:  1:2:0,3:1:1,3
    72:  1:2:0,3:1,3:1
    73:  1:1,3:1:2:0,3
    74:  1:1,3:1:0,3:2
    75:  1:1,3:2:1:0,3
    76:  1:1,3:2:0,3:1
    77:  1:1,3:0,3:1:2
    78:  1:1,3:0,3:2:1
    79:  1:0,3:1:2:1,3
    80:  1:0,3:1:1,3:2
    81:  1:0,3:2:1:1,3
    82:  1:0,3:2:1,3:1
    83:  1:0,3:1,3:1:2
    84:  1:0,3:1,3:2:1
    85:  2:1:1:1,3:0,3
    86:  2:1:1:0,3:1,3
    87:  2:1:1,3:1:0,3
    88:  2:1:1,3:0,3:1
    89:  2:1:0,3:1:1,3
    90:  2:1:0,3:1,3:1
    91:  2:1,3:1:1:0,3
    92:  2:1,3:1:0,3:1
    93:  2:1,3:0,3:1:1
    94:  2:0,3:1:1:1,3
    95:  2:0,3:1:1,3:1
    96:  2:0,3:1,3:1:1
    97:  1,3:1:1:2:0,3
    98:  1,3:1:1:0,3:2
    99:  1,3:1:2:1:0,3
   100:  1,3:1:2:0,3:1
   101:  1,3:1:0,3:1:2
   102:  1,3:1:0,3:2:1
   103:  1,3:2:1:1:0,3
   104:  1,3:2:1:0,3:1
   105:  1,3:2:0,3:1:1
   106:  1,3:0,3:1:1:2
   107:  1,3:0,3:1:2:1
   108:  1,3:0,3:2:1:1
   109:  0,3:1:1:2:1,3
   110:  0,3:1:1:1,3:2
   111:  0,3:1:2:1:1,3
   112:  0,3:1:2:1,3:1
   113:  0,3:1:1,3:1:2
   114:  0,3:1:1,3:2:1
   115:  0,3:2:1:1:1,3
   116:  0,3:2:1:1,3:1
   117:  0,3:2:1,3:1:1
   118:  0,3:1,3:1:1:2
   119:  0,3:1,3:1:2:1
   120:  0,3:1,3:2:1:1
   121:  2:2:3:0,2:0,1
   122:  2:2:3:0,1:0,2
   123:  2:2:0,2:3:0,1
   124:  2:2:0,2:0,1:3
   125:  2:2:0,1:3:0,2
   126:  2:2:0,1:0,2:3
   127:  2:3:2:0,2:0,1
   128:  2:3:2:0,1:0,2
   129:  2:3:0,2:2:0,1
   130:  2:3:0,2:0,1:2
   131:  2:3:0,1:2:0,2
   132:  2:3:0,1:0,2:2
   133:  2:0,2:2:3:0,1
   134:  2:0,2:2:0,1:3
   135:  2:0,2:3:2:0,1
   136:  2:0,2:3:0,1:2
   137:  2:0,2:0,1:2:3
   138:  2:0,2:0,1:3:2
   139:  2:0,1:2:3:0,2
   140:  2:0,1:2:0,2:3
   141:  2:0,1:3:2:0,2
   142:  2:0,1:3:0,2:2
   143:  2:0,1:0,2:2:3
   144:  2:0,1:0,2:3:2
   145:  3:2:2:0,2:0,1
   146:  3:2:2:0,1:0,2
   147:  3:2:0,2:2:0,1
   148:  3:2:0,2:0,1:2
   149:  3:2:0,1:2:0,2
   150:  3:2:0,1:0,2:2
   151:  3:0,2:2:2:0,1
   152:  3:0,2:2:0,1:2
   153:  3:0,2:0,1:2:2
   154:  3:0,1:2:2:0,2
   155:  3:0,1:2:0,2:2
   156:  3:0,1:0,2:2:2
   157:  0,2:2:2:3:0,1
   158:  0,2:2:2:0,1:3
   159:  0,2:2:3:2:0,1
   160:  0,2:2:3:0,1:2
   161:  0,2:2:0,1:2:3
   162:  0,2:2:0,1:3:2
   163:  0,2:3:2:2:0,1
   164:  0,2:3:2:0,1:2
   165:  0,2:3:0,1:2:2
   166:  0,2:0,1:2:2:3
   167:  0,2:0,1:2:3:2
   168:  0,2:0,1:3:2:2
   169:  0,1:2:2:3:0,2
   170:  0,1:2:2:0,2:3
   171:  0,1:2:3:2:0,2
   172:  0,1:2:3:0,2:2
   173:  0,1:2:0,2:2:3
   174:  0,1:2:0,2:3:2
   175:  0,1:3:2:2:0,2
   176:  0,1:3:2:0,2:2
   177:  0,1:3:0,2:2:2
   178:  0,1:0,2:2:2:3
   179:  0,1:0,2:2:3:2
   180:  0,1:0,2:3:2:2
   181:  3:3:0:1,3:1,2
   182:  3:3:0:1,2:1,3
   183:  3:3:1,3:0:1,2
   184:  3:3:1,3:1,2:0
   185:  3:3:1,2:0:1,3
   186:  3:3:1,2:1,3:0
   187:  3:0:3:1,3:1,2
   188:  3:0:3:1,2:1,3
   189:  3:0:1,3:3:1,2
   190:  3:0:1,3:1,2:3
   191:  3:0:1,2:3:1,3
   192:  3:0:1,2:1,3:3
   193:  3:1,3:3:0:1,2
   194:  3:1,3:3:1,2:0
   195:  3:1,3:0:3:1,2
   196:  3:1,3:0:1,2:3
   197:  3:1,3:1,2:3:0
   198:  3:1,3:1,2:0:3
   199:  3:1,2:3:0:1,3
   200:  3:1,2:3:1,3:0
   201:  3:1,2:0:3:1,3
   202:  3:1,2:0:1,3:3
   203:  3:1,2:1,3:3:0
   204:  3:1,2:1,3:0:3
   205:  0:3:3:1,3:1,2
   206:  0:3:3:1,2:1,3
   207:  0:3:1,3:3:1,2
   208:  0:3:1,3:1,2:3
   209:  0:3:1,2:3:1,3
   210:  0:3:1,2:1,3:3
   211:  0:1,3:3:3:1,2
   212:  0:1,3:3:1,2:3
   213:  0:1,3:1,2:3:3
   214:  0:1,2:3:3:1,3
   215:  0:1,2:3:1,3:3
   216:  0:1,2:1,3:3:3
   217:  1,3:3:3:0:1,2
   218:  1,3:3:3:1,2:0
   219:  1,3:3:0:3:1,2
   220:  1,3:3:0:1,2:3
   221:  1,3:3:1,2:3:0
   222:  1,3:3:1,2:0:3
   223:  1,3:0:3:3:1,2
   224:  1,3:0:3:1,2:3
   225:  1,3:0:1,2:3:3
   226:  1,3:1,2:3:3:0
   227:  1,3:1,2:3:0:3
   228:  1,3:1,2:0:3:3
   229:  1,2:3:3:0:1,3
   230:  1,2:3:3:1,3:0
   231:  1,2:3:0:3:1,3
   232:  1,2:3:0:1,3:3
   233:  1,2:3:1,3:3:0
   234:  1,2:3:1,3:0:3
   235:  1,2:0:3:3:1,3
   236:  1,2:0:3:1,3:3
   237:  1,2:0:1,3:3:3
   238:  1,2:1,3:3:3:0
   239:  1,2:1,3:3:0:3
   240:  1,2:1,3:0:3:3
   241:  0:0:3:0,2:1,2
   242:  0:0:3:1,2:0,2
   243:  0:0:0,2:3:1,2
   244:  0:0:0,2:1,2:3
   245:  0:0:1,2:3:0,2
   246:  0:0:1,2:0,2:3
   247:  0:3:0:0,2:1,2
   248:  0:3:0:1,2:0,2
   249:  0:3:0,2:0:1,2
   250:  0:3:0,2:1,2:0
   251:  0:3:1,2:0:0,2
   252:  0:3:1,2:0,2:0
   253:  0:0,2:0:3:1,2
   254:  0:0,2:0:1,2:3
   255:  0:0,2:3:0:1,2
   256:  0:0,2:3:1,2:0
   257:  0:0,2:1,2:0:3
   258:  0:0,2:1,2:3:0
   259:  0:1,2:0:3:0,2
   260:  0:1,2:0:0,2:3
   261:  0:1,2:3:0:0,2
   262:  0:1,2:3:0,2:0
   263:  0:1,2:0,2:0:3
   264:  0:1,2:0,2:3:0
   265:  3:0:0:0,2:1,2
   266:  3:0:0:1,2:0,2
   267:  3:0:0,2:0:1,2
   268:  3:0:0,2:1,2:0
   269:  3:0:1,2:0:0,2
   270:  3:0:1,2:0,2:0
   271:  3:0,2:0:0:1,2
   272:  3:0,2:0:1,2:0
   273:  3:0,2:1,2:0:0
   274:  3:1,2:0:0:0,2
   275:  3:1,2:0:0,2:0
   276:  3:1,2:0,2:0:0
   277:  0,2:0:0:3:1,2
   278:  0,2:0:0:1,2:3
   279:  0,2:0:3:0:1,2
   280:  0,2:0:3:1,2:0
   281:  0,2:0:1,2:0:3
   282:  0,2:0:1,2:3:0
   283:  0,2:3:0:0:1,2
   284:  0,2:3:0:1,2:0
   285:  0,2:3:1,2:0:0
   286:  0,2:1,2:0:0:3
   287:  0,2:1,2:0:3:0
   288:  0,2:1,2:3:0:0
   289:  1,2:0:0:3:0,2
   290:  1,2:0:0:0,2:3
   291:  1,2:0:3:0:0,2
   292:  1,2:0:3:0,2:0
   293:  1,2:0:0,2:0:3
   294:  1,2:0:0,2:3:0
   295:  1,2:3:0:0:0,2
   296:  1,2:3:0:0,2:0
   297:  1,2:3:0,2:0:0
   298:  1,2:0,2:0:0:3
   299:  1,2:0,2:0:3:0
   300:  1,2:0,2:3:0:0
   301:  1:1:0:1,3:2,3
   302:  1:1:0:2,3:1,3
   303:  1:1:1,3:0:2,3
   304:  1:1:1,3:2,3:0
   305:  1:1:2,3:0:1,3
   306:  1:1:2,3:1,3:0
   307:  1:0:1:1,3:2,3
   308:  1:0:1:2,3:1,3
   309:  1:0:1,3:1:2,3
   310:  1:0:1,3:2,3:1
   311:  1:0:2,3:1:1,3
   312:  1:0:2,3:1,3:1
   313:  1:1,3:1:0:2,3
   314:  1:1,3:1:2,3:0
   315:  1:1,3:0:1:2,3
   316:  1:1,3:0:2,3:1
   317:  1:1,3:2,3:1:0
   318:  1:1,3:2,3:0:1
   319:  1:2,3:1:0:1,3
   320:  1:2,3:1:1,3:0
   321:  1:2,3:0:1:1,3
   322:  1:2,3:0:1,3:1
   323:  1:2,3:1,3:1:0
   324:  1:2,3:1,3:0:1
   325:  0:1:1:1,3:2,3
   326:  0:1:1:2,3:1,3
   327:  0:1:1,3:1:2,3
   328:  0:1:1,3:2,3:1
   329:  0:1:2,3:1:1,3
   330:  0:1:2,3:1,3:1
   331:  0:1,3:1:1:2,3
   332:  0:1,3:1:2,3:1
   333:  0:1,3:2,3:1:1
   334:  0:2,3:1:1:1,3
   335:  0:2,3:1:1,3:1
   336:  0:2,3:1,3:1:1
   337:  1,3:1:1:0:2,3
   338:  1,3:1:1:2,3:0
   339:  1,3:1:0:1:2,3
   340:  1,3:1:0:2,3:1
   341:  1,3:1:2,3:1:0
   342:  1,3:1:2,3:0:1
   343:  1,3:0:1:1:2,3
   344:  1,3:0:1:2,3:1
   345:  1,3:0:2,3:1:1
   346:  1,3:2,3:1:1:0
   347:  1,3:2,3:1:0:1
   348:  1,3:2,3:0:1:1
   349:  2,3:1:1:0:1,3
   350:  2,3:1:1:1,3:0
   351:  2,3:1:0:1:1,3
   352:  2,3:1:0:1,3:1
   353:  2,3:1:1,3:1:0
   354:  2,3:1:1,3:0:1
   355:  2,3:0:1:1:1,3
   356:  2,3:0:1:1,3:1
   357:  2,3:0:1,3:1:1
   358:  2,3:1,3:1:1:0
   359:  2,3:1,3:1:0:1
   360:  2,3:1,3:0:1:1
   361:  2:2:1:0,2:0,3
   362:  2:2:1:0,3:0,2
   363:  2:2:0,2:1:0,3
   364:  2:2:0,2:0,3:1
   365:  2:2:0,3:1:0,2
   366:  2:2:0,3:0,2:1
   367:  2:1:2:0,2:0,3
   368:  2:1:2:0,3:0,2
   369:  2:1:0,2:2:0,3
   370:  2:1:0,2:0,3:2
   371:  2:1:0,3:2:0,2
   372:  2:1:0,3:0,2:2
   373:  2:0,2:2:1:0,3
   374:  2:0,2:2:0,3:1
   375:  2:0,2:1:2:0,3
   376:  2:0,2:1:0,3:2
   377:  2:0,2:0,3:2:1
   378:  2:0,2:0,3:1:2
   379:  2:0,3:2:1:0,2
   380:  2:0,3:2:0,2:1
   381:  2:0,3:1:2:0,2
   382:  2:0,3:1:0,2:2
   383:  2:0,3:0,2:2:1
   384:  2:0,3:0,2:1:2
   385:  1:2:2:0,2:0,3
   386:  1:2:2:0,3:0,2
   387:  1:2:0,2:2:0,3
   388:  1:2:0,2:0,3:2
   389:  1:2:0,3:2:0,2
   390:  1:2:0,3:0,2:2
   391:  1:0,2:2:2:0,3
   392:  1:0,2:2:0,3:2
   393:  1:0,2:0,3:2:2
   394:  1:0,3:2:2:0,2
   395:  1:0,3:2:0,2:2
   396:  1:0,3:0,2:2:2
   397:  0,2:2:2:1:0,3
   398:  0,2:2:2:0,3:1
   399:  0,2:2:1:2:0,3
   400:  0,2:2:1:0,3:2
   401:  0,2:2:0,3:2:1
   402:  0,2:2:0,3:1:2
   403:  0,2:1:2:2:0,3
   404:  0,2:1:2:0,3:2
   405:  0,2:1:0,3:2:2
   406:  0,2:0,3:2:2:1
   407:  0,2:0,3:2:1:2
   408:  0,2:0,3:1:2:2
   409:  0,3:2:2:1:0,2
   410:  0,3:2:2:0,2:1
   411:  0,3:2:1:2:0,2
   412:  0,3:2:1:0,2:2
   413:  0,3:2:0,2:2:1
   414:  0,3:2:0,2:1:2
   415:  0,3:1:2:2:0,2
   416:  0,3:1:2:0,2:2
   417:  0,3:1:0,2:2:2
   418:  0,3:0,2:2:2:1
   419:  0,3:0,2:2:1:2
   420:  0,3:0,2:1:2:2
   421:  3:3:2:1,3:0,1
   422:  3:3:2:0,1:1,3
   423:  3:3:1,3:2:0,1
   424:  3:3:1,3:0,1:2
   425:  3:3:0,1:2:1,3
   426:  3:3:0,1:1,3:2
   427:  3:2:3:1,3:0,1
   428:  3:2:3:0,1:1,3
   429:  3:2:1,3:3:0,1
   430:  3:2:1,3:0,1:3
   431:  3:2:0,1:3:1,3
   432:  3:2:0,1:1,3:3
   433:  3:1,3:3:2:0,1
   434:  3:1,3:3:0,1:2
   435:  3:1,3:2:3:0,1
   436:  3:1,3:2:0,1:3
   437:  3:1,3:0,1:3:2
   438:  3:1,3:0,1:2:3
   439:  3:0,1:3:2:1,3
   440:  3:0,1:3:1,3:2
   441:  3:0,1:2:3:1,3
   442:  3:0,1:2:1,3:3
   443:  3:0,1:1,3:3:2
   444:  3:0,1:1,3:2:3
   445:  2:3:3:1,3:0,1
   446:  2:3:3:0,1:1,3
   447:  2:3:1,3:3:0,1
   448:  2:3:1,3:0,1:3
   449:  2:3:0,1:3:1,3
   450:  2:3:0,1:1,3:3
   451:  2:1,3:3:3:0,1
   452:  2:1,3:3:0,1:3
   453:  2:1,3:0,1:3:3
   454:  2:0,1:3:3:1,3
   455:  2:0,1:3:1,3:3
   456:  2:0,1:1,3:3:3
   457:  1,3:3:3:2:0,1
   458:  1,3:3:3:0,1:2
   459:  1,3:3:2:3:0,1
   460:  1,3:3:2:0,1:3
   461:  1,3:3:0,1:3:2
   462:  1,3:3:0,1:2:3
   463:  1,3:2:3:3:0,1
   464:  1,3:2:3:0,1:3
   465:  1,3:2:0,1:3:3
   466:  1,3:0,1:3:3:2
   467:  1,3:0,1:3:2:3
   468:  1,3:0,1:2:3:3
   469:  0,1:3:3:2:1,3
   470:  0,1:3:3:1,3:2
   471:  0,1:3:2:3:1,3
   472:  0,1:3:2:1,3:3
   473:  0,1:3:1,3:3:2
   474:  0,1:3:1,3:2:3
   475:  0,1:2:3:3:1,3
   476:  0,1:2:3:1,3:3
   477:  0,1:2:1,3:3:3
   478:  0,1:1,3:3:3:2
   479:  0,1:1,3:3:2:3
   480:  0,1:1,3:2:3:3
family= 3 2 0 0 new D4h genus #    25 is 0:0:1:0,3:0,3
     1:  0:0:1:0,3:0,3
     2:  0:0:0,3:1:0,3
     3:  0:0:0,3:0,3:1
     4:  0:1:0:0,3:0,3
     5:  0:1:0,3:0:0,3
     6:  0:1:0,3:0,3:0
     7:  0:0,3:0:1:0,3
     8:  0:0,3:0:0,3:1
     9:  0:0,3:1:0:0,3
    10:  0:0,3:1:0,3:0
    11:  0:0,3:0,3:0:1
    12:  0:0,3:0,3:1:0
    13:  1:0:0:0,3:0,3
    14:  1:0:0,3:0:0,3
    15:  1:0:0,3:0,3:0
    16:  1:0,3:0:0:0,3
    17:  1:0,3:0:0,3:0
    18:  1:0,3:0,3:0:0
    19:  0,3:0:0:1:0,3
    20:  0,3:0:0:0,3:1
    21:  0,3:0:1:0:0,3
    22:  0,3:0:1:0,3:0
    23:  0,3:0:0,3:0:1
    24:  0,3:0:0,3:1:0
    25:  0,3:1:0:0:0,3
    26:  0,3:1:0:0,3:0
    27:  0,3:1:0,3:0:0
    28:  0,3:0,3:0:0:1
    29:  0,3:0,3:0:1:0
    30:  0,3:0,3:1:0:0
    31:  1:1:2:0,1:0,1
    32:  1:1:0,1:2:0,1
    33:  1:1:0,1:0,1:2
    34:  1:2:1:0,1:0,1
    35:  1:2:0,1:1:0,1
    36:  1:2:0,1:0,1:1
    37:  1:0,1:1:2:0,1
    38:  1:0,1:1:0,1:2
    39:  1:0,1:2:1:0,1
    40:  1:0,1:2:0,1:1
    41:  1:0,1:0,1:1:2
    42:  1:0,1:0,1:2:1
    43:  2:1:1:0,1:0,1
    44:  2:1:0,1:1:0,1
    45:  2:1:0,1:0,1:1
    46:  2:0,1:1:1:0,1
    47:  2:0,1:1:0,1:1
    48:  2:0,1:0,1:1:1
    49:  0,1:1:1:2:0,1
    50:  0,1:1:1:0,1:2
    51:  0,1:1:2:1:0,1
    52:  0,1:1:2:0,1:1
    53:  0,1:1:0,1:1:2
    54:  0,1:1:0,1:2:1
    55:  0,1:2:1:1:0,1
    56:  0,1:2:1:0,1:1
    57:  0,1:2:0,1:1:1
    58:  0,1:0,1:1:1:2
    59:  0,1:0,1:1:2:1
    60:  0,1:0,1:2:1:1
    61:  2:2:3:1,2:1,2
    62:  2:2:1,2:3:1,2
    63:  2:2:1,2:1,2:3
    64:  2:3:2:1,2:1,2
    65:  2:3:1,2:2:1,2
    66:  2:3:1,2:1,2:2
    67:  2:1,2:2:3:1,2
    68:  2:1,2:2:1,2:3
    69:  2:1,2:3:2:1,2
    70:  2:1,2:3:1,2:2
    71:  2:1,2:1,2:2:3
    72:  2:1,2:1,2:3:2
    73:  3:2:2:1,2:1,2
    74:  3:2:1,2:2:1,2
    75:  3:2:1,2:1,2:2
    76:  3:1,2:2:2:1,2
    77:  3:1,2:2:1,2:2
    78:  3:1,2:1,2:2:2
    79:  1,2:2:2:3:1,2
    80:  1,2:2:2:1,2:3
    81:  1,2:2:3:2:1,2
    82:  1,2:2:3:1,2:2
    83:  1,2:2:1,2:2:3
    84:  1,2:2:1,2:3:2
    85:  1,2:3:2:2:1,2
    86:  1,2:3:2:1,2:2
    87:  1,2:3:1,2:2:2
    88:  1,2:1,2:2:2:3
    89:  1,2:1,2:2:3:2
    90:  1,2:1,2:3:2:2
    91:  3:3:0:2,3:2,3
    92:  3:3:2,3:0:2,3
    93:  3:3:2,3:2,3:0
    94:  3:0:3:2,3:2,3
    95:  3:0:2,3:3:2,3
    96:  3:0:2,3:2,3:3
    97:  3:2,3:3:0:2,3
    98:  3:2,3:3:2,3:0
    99:  3:2,3:0:3:2,3
   100:  3:2,3:0:2,3:3
   101:  3:2,3:2,3:3:0
   102:  3:2,3:2,3:0:3
   103:  0:3:3:2,3:2,3
   104:  0:3:2,3:3:2,3
   105:  0:3:2,3:2,3:3
   106:  0:2,3:3:3:2,3
   107:  0:2,3:3:2,3:3
   108:  0:2,3:2,3:3:3
   109:  2,3:3:3:0:2,3
   110:  2,3:3:3:2,3:0
   111:  2,3:3:0:3:2,3
   112:  2,3:3:0:2,3:3
   113:  2,3:3:2,3:3:0
   114:  2,3:3:2,3:0:3
   115:  2,3:0:3:3:2,3
   116:  2,3:0:3:2,3:3
   117:  2,3:0:2,3:3:3
   118:  2,3:2,3:3:3:0
   119:  2,3:2,3:3:0:3
   120:  2,3:2,3:0:3:3
   121:  0:0:3:0,1:0,1
   122:  0:0:0,1:3:0,1
   123:  0:0:0,1:0,1:3
   124:  0:3:0:0,1:0,1
   125:  0:3:0,1:0:0,1
   126:  0:3:0,1:0,1:0
   127:  0:0,1:0:3:0,1
   128:  0:0,1:0:0,1:3
   129:  0:0,1:3:0:0,1
   130:  0:0,1:3:0,1:0
   131:  0:0,1:0,1:0:3
   132:  0:0,1:0,1:3:0
   133:  3:0:0:0,1:0,1
   134:  3:0:0,1:0:0,1
   135:  3:0:0,1:0,1:0
   136:  3:0,1:0:0:0,1
   137:  3:0,1:0:0,1:0
   138:  3:0,1:0,1:0:0
   139:  0,1:0:0:3:0,1
   140:  0,1:0:0:0,1:3
   141:  0,1:0:3:0:0,1
   142:  0,1:0:3:0,1:0
   143:  0,1:0:0,1:0:3
   144:  0,1:0:0,1:3:0
   145:  0,1:3:0:0:0,1
   146:  0,1:3:0:0,1:0
   147:  0,1:3:0,1:0:0
   148:  0,1:0,1:0:0:3
   149:  0,1:0,1:0:3:0
   150:  0,1:0,1:3:0:0
   151:  1:1:0:1,2:1,2
   152:  1:1:1,2:0:1,2
   153:  1:1:1,2:1,2:0
   154:  1:0:1:1,2:1,2
   155:  1:0:1,2:1:1,2
   156:  1:0:1,2:1,2:1
   157:  1:1,2:1:0:1,2
   158:  1:1,2:1:1,2:0
   159:  1:1,2:0:1:1,2
   160:  1:1,2:0:1,2:1
   161:  1:1,2:1,2:1:0
   162:  1:1,2:1,2:0:1
   163:  0:1:1:1,2:1,2
   164:  0:1:1,2:1:1,2
   165:  0:1:1,2:1,2:1
   166:  0:1,2:1:1:1,2
   167:  0:1,2:1:1,2:1
   168:  0:1,2:1,2:1:1
   169:  1,2:1:1:0:1,2
   170:  1,2:1:1:1,2:0
   171:  1,2:1:0:1:1,2
   172:  1,2:1:0:1,2:1
   173:  1,2:1:1,2:1:0
   174:  1,2:1:1,2:0:1
   175:  1,2:0:1:1:1,2
   176:  1,2:0:1:1,2:1
   177:  1,2:0:1,2:1:1
   178:  1,2:1,2:1:1:0
   179:  1,2:1,2:1:0:1
   180:  1,2:1,2:0:1:1
   181:  2:2:1:2,3:2,3
   182:  2:2:2,3:1:2,3
   183:  2:2:2,3:2,3:1
   184:  2:1:2:2,3:2,3
   185:  2:1:2,3:2:2,3
   186:  2:1:2,3:2,3:2
   187:  2:2,3:2:1:2,3
   188:  2:2,3:2:2,3:1
   189:  2:2,3:1:2:2,3
   190:  2:2,3:1:2,3:2
   191:  2:2,3:2,3:2:1
   192:  2:2,3:2,3:1:2
   193:  1:2:2:2,3:2,3
   194:  1:2:2,3:2:2,3
   195:  1:2:2,3:2,3:2
   196:  1:2,3:2:2:2,3
   197:  1:2,3:2:2,3:2
   198:  1:2,3:2,3:2:2
   199:  2,3:2:2:1:2,3
   200:  2,3:2:2:2,3:1
   201:  2,3:2:1:2:2,3
   202:  2,3:2:1:2,3:2
   203:  2,3:2:2,3:2:1
   204:  2,3:2:2,3:1:2
   205:  2,3:1:2:2:2,3
   206:  2,3:1:2:2,3:2
   207:  2,3:1:2,3:2:2
   208:  2,3:2,3:2:2:1
   209:  2,3:2,3:2:1:2
   210:  2,3:2,3:1:2:2
   211:  3:3:2:0,3:0,3
   212:  3:3:0,3:2:0,3
   213:  3:3:0,3:0,3:2
   214:  3:2:3:0,3:0,3
   215:  3:2:0,3:3:0,3
   216:  3:2:0,3:0,3:3
   217:  3:0,3:3:2:0,3
   218:  3:0,3:3:0,3:2
   219:  3:0,3:2:3:0,3
   220:  3:0,3:2:0,3:3
   221:  3:0,3:0,3:3:2
   222:  3:0,3:0,3:2:3
   223:  2:3:3:0,3:0,3
   224:  2:3:0,3:3:0,3
   225:  2:3:0,3:0,3:3
   226:  2:0,3:3:3:0,3
   227:  2:0,3:3:0,3:3
   228:  2:0,3:0,3:3:3
   229:  0,3:3:3:2:0,3
   230:  0,3:3:3:0,3:2
   231:  0,3:3:2:3:0,3
   232:  0,3:3:2:0,3:3
   233:  0,3:3:0,3:3:2
   234:  0,3:3:0,3:2:3
   235:  0,3:2:3:3:0,3
   236:  0,3:2:3:0,3:3
   237:  0,3:2:0,3:3:3
   238:  0,3:0,3:3:3:2
   239:  0,3:0,3:3:2:3
   240:  0,3:0,3:2:3:3
family= 3 2 0 0 new D4h genus #    26 is 0:0:1:0,3:1,2
     1:  0:0:1:0,3:1,2
     2:  0:0:1:1,2:0,3
     3:  0:0:0,3:1:1,2
     4:  0:0:0,3:1,2:1
     5:  0:0:1,2:1:0,3
     6:  0:0:1,2:0,3:1
     7:  0:1:0:0,3:1,2
     8:  0:1:0:1,2:0,3
     9:  0:1:0,3:0:1,2
    10:  0:1:0,3:1,2:0
    11:  0:1:1,2:0:0,3
    12:  0:1:1,2:0,3:0
    13:  0:0,3:0:1:1,2
    14:  0:0,3:0:1,2:1
    15:  0:0,3:1:0:1,2
    16:  0:0,3:1:1,2:0
    17:  0:0,3:1,2:0:1
    18:  0:0,3:1,2:1:0
    19:  0:1,2:0:1:0,3
    20:  0:1,2:0:0,3:1
    21:  0:1,2:1:0:0,3
    22:  0:1,2:1:0,3:0
    23:  0:1,2:0,3:0:1
    24:  0:1,2:0,3:1:0
    25:  1:0:0:0,3:1,2
    26:  1:0:0:1,2:0,3
    27:  1:0:0,3:0:1,2
    28:  1:0:0,3:1,2:0
    29:  1:0:1,2:0:0,3
    30:  1:0:1,2:0,3:0
    31:  1:0,3:0:0:1,2
    32:  1:0,3:0:1,2:0
    33:  1:0,3:1,2:0:0
    34:  1:1,2:0:0:0,3
    35:  1:1,2:0:0,3:0
    36:  1:1,2:0,3:0:0
    37:  0,3:0:0:1:1,2
    38:  0,3:0:0:1,2:1
    39:  0,3:0:1:0:1,2
    40:  0,3:0:1:1,2:0
    41:  0,3:0:1,2:0:1
    42:  0,3:0:1,2:1:0
    43:  0,3:1:0:0:1,2
    44:  0,3:1:0:1,2:0
    45:  0,3:1:1,2:0:0
    46:  0,3:1,2:0:0:1
    47:  0,3:1,2:0:1:0
    48:  0,3:1,2:1:0:0
    49:  1,2:0:0:1:0,3
    50:  1,2:0:0:0,3:1
    51:  1,2:0:1:0:0,3
    52:  1,2:0:1:0,3:0
    53:  1,2:0:0,3:0:1
    54:  1,2:0:0,3:1:0
    55:  1,2:1:0:0:0,3
    56:  1,2:1:0:0,3:0
    57:  1,2:1:0,3:0:0
    58:  1,2:0,3:0:0:1
    59:  1,2:0,3:0:1:0
    60:  1,2:0,3:1:0:0
    61:  1:1:2:0,1:2,3
    62:  1:1:2:2,3:0,1
    63:  1:1:0,1:2:2,3
    64:  1:1:0,1:2,3:2
    65:  1:1:2,3:2:0,1
    66:  1:1:2,3:0,1:2
    67:  1:2:1:0,1:2,3
    68:  1:2:1:2,3:0,1
    69:  1:2:0,1:1:2,3
    70:  1:2:0,1:2,3:1
    71:  1:2:2,3:1:0,1
    72:  1:2:2,3:0,1:1
    73:  1:0,1:1:2:2,3
    74:  1:0,1:1:2,3:2
    75:  1:0,1:2:1:2,3
    76:  1:0,1:2:2,3:1
    77:  1:0,1:2,3:1:2
    78:  1:0,1:2,3:2:1
    79:  1:2,3:1:2:0,1
    80:  1:2,3:1:0,1:2
    81:  1:2,3:2:1:0,1
    82:  1:2,3:2:0,1:1
    83:  1:2,3:0,1:1:2
    84:  1:2,3:0,1:2:1
    85:  2:1:1:0,1:2,3
    86:  2:1:1:2,3:0,1
    87:  2:1:0,1:1:2,3
    88:  2:1:0,1:2,3:1
    89:  2:1:2,3:1:0,1
    90:  2:1:2,3:0,1:1
    91:  2:0,1:1:1:2,3
    92:  2:0,1:1:2,3:1
    93:  2:0,1:2,3:1:1
    94:  2:2,3:1:1:0,1
    95:  2:2,3:1:0,1:1
    96:  2:2,3:0,1:1:1
    97:  0,1:1:1:2:2,3
    98:  0,1:1:1:2,3:2
    99:  0,1:1:2:1:2,3
   100:  0,1:1:2:2,3:1
   101:  0,1:1:2,3:1:2
   102:  0,1:1:2,3:2:1
   103:  0,1:2:1:1:2,3
   104:  0,1:2:1:2,3:1
   105:  0,1:2:2,3:1:1
   106:  0,1:2,3:1:1:2
   107:  0,1:2,3:1:2:1
   108:  0,1:2,3:2:1:1
   109:  2,3:1:1:2:0,1
   110:  2,3:1:1:0,1:2
   111:  2,3:1:2:1:0,1
   112:  2,3:1:2:0,1:1
   113:  2,3:1:0,1:1:2
   114:  2,3:1:0,1:2:1
   115:  2,3:2:1:1:0,1
   116:  2,3:2:1:0,1:1
   117:  2,3:2:0,1:1:1
   118:  2,3:0,1:1:1:2
   119:  2,3:0,1:1:2:1
   120:  2,3:0,1:2:1:1
   121:  2:2:3:1,2:0,3
   122:  2:2:3:0,3:1,2
   123:  2:2:1,2:3:0,3
   124:  2:2:1,2:0,3:3
   125:  2:2:0,3:3:1,2
   126:  2:2:0,3:1,2:3
   127:  2:3:2:1,2:0,3
   128:  2:3:2:0,3:1,2
   129:  2:3:1,2:2:0,3
   130:  2:3:1,2:0,3:2
   131:  2:3:0,3:2:1,2
   132:  2:3:0,3:1,2:2
   133:  2:1,2:2:3:0,3
   134:  2:1,2:2:0,3:3
   135:  2:1,2:3:2:0,3
   136:  2:1,2:3:0,3:2
   137:  2:1,2:0,3:2:3
   138:  2:1,2:0,3:3:2
   139:  2:0,3:2:3:1,2
   140:  2:0,3:2:1,2:3
   141:  2:0,3:3:2:1,2
   142:  2:0,3:3:1,2:2
   143:  2:0,3:1,2:2:3
   144:  2:0,3:1,2:3:2
   145:  3:2:2:1,2:0,3
   146:  3:2:2:0,3:1,2
   147:  3:2:1,2:2:0,3
   148:  3:2:1,2:0,3:2
   149:  3:2:0,3:2:1,2
   150:  3:2:0,3:1,2:2
   151:  3:1,2:2:2:0,3
   152:  3:1,2:2:0,3:2
   153:  3:1,2:0,3:2:2
   154:  3:0,3:2:2:1,2
   155:  3:0,3:2:1,2:2
   156:  3:0,3:1,2:2:2
   157:  1,2:2:2:3:0,3
   158:  1,2:2:2:0,3:3
   159:  1,2:2:3:2:0,3
   160:  1,2:2:3:0,3:2
   161:  1,2:2:0,3:2:3
   162:  1,2:2:0,3:3:2
   163:  1,2:3:2:2:0,3
   164:  1,2:3:2:0,3:2
   165:  1,2:3:0,3:2:2
   166:  1,2:0,3:2:2:3
   167:  1,2:0,3:2:3:2
   168:  1,2:0,3:3:2:2
   169:  0,3:2:2:3:1,2
   170:  0,3:2:2:1,2:3
   171:  0,3:2:3:2:1,2
   172:  0,3:2:3:1,2:2
   173:  0,3:2:1,2:2:3
   174:  0,3:2:1,2:3:2
   175:  0,3:3:2:2:1,2
   176:  0,3:3:2:1,2:2
   177:  0,3:3:1,2:2:2
   178:  0,3:1,2:2:2:3
   179:  0,3:1,2:2:3:2
   180:  0,3:1,2:3:2:2
   181:  3:3:0:2,3:0,1
   182:  3:3:0:0,1:2,3
   183:  3:3:2,3:0:0,1
   184:  3:3:2,3:0,1:0
   185:  3:3:0,1:0:2,3
   186:  3:3:0,1:2,3:0
   187:  3:0:3:2,3:0,1
   188:  3:0:3:0,1:2,3
   189:  3:0:2,3:3:0,1
   190:  3:0:2,3:0,1:3
   191:  3:0:0,1:3:2,3
   192:  3:0:0,1:2,3:3
   193:  3:2,3:3:0:0,1
   194:  3:2,3:3:0,1:0
   195:  3:2,3:0:3:0,1
   196:  3:2,3:0:0,1:3
   197:  3:2,3:0,1:3:0
   198:  3:2,3:0,1:0:3
   199:  3:0,1:3:0:2,3
   200:  3:0,1:3:2,3:0
   201:  3:0,1:0:3:2,3
   202:  3:0,1:0:2,3:3
   203:  3:0,1:2,3:3:0
   204:  3:0,1:2,3:0:3
   205:  0:3:3:2,3:0,1
   206:  0:3:3:0,1:2,3
   207:  0:3:2,3:3:0,1
   208:  0:3:2,3:0,1:3
   209:  0:3:0,1:3:2,3
   210:  0:3:0,1:2,3:3
   211:  0:2,3:3:3:0,1
   212:  0:2,3:3:0,1:3
   213:  0:2,3:0,1:3:3
   214:  0:0,1:3:3:2,3
   215:  0:0,1:3:2,3:3
   216:  0:0,1:2,3:3:3
   217:  2,3:3:3:0:0,1
   218:  2,3:3:3:0,1:0
   219:  2,3:3:0:3:0,1
   220:  2,3:3:0:0,1:3
   221:  2,3:3:0,1:3:0
   222:  2,3:3:0,1:0:3
   223:  2,3:0:3:3:0,1
   224:  2,3:0:3:0,1:3
   225:  2,3:0:0,1:3:3
   226:  2,3:0,1:3:3:0
   227:  2,3:0,1:3:0:3
   228:  2,3:0,1:0:3:3
   229:  0,1:3:3:0:2,3
   230:  0,1:3:3:2,3:0
   231:  0,1:3:0:3:2,3
   232:  0,1:3:0:2,3:3
   233:  0,1:3:2,3:3:0
   234:  0,1:3:2,3:0:3
   235:  0,1:0:3:3:2,3
   236:  0,1:0:3:2,3:3
   237:  0,1:0:2,3:3:3
   238:  0,1:2,3:3:3:0
   239:  0,1:2,3:3:0:3
   240:  0,1:2,3:0:3:3
   241:  0:0:3:0,1:2,3
   242:  0:0:3:2,3:0,1
   243:  0:0:0,1:3:2,3
   244:  0:0:0,1:2,3:3
   245:  0:0:2,3:3:0,1
   246:  0:0:2,3:0,1:3
   247:  0:3:0:0,1:2,3
   248:  0:3:0:2,3:0,1
   249:  0:3:0,1:0:2,3
   250:  0:3:0,1:2,3:0
   251:  0:3:2,3:0:0,1
   252:  0:3:2,3:0,1:0
   253:  0:0,1:0:3:2,3
   254:  0:0,1:0:2,3:3
   255:  0:0,1:3:0:2,3
   256:  0:0,1:3:2,3:0
   257:  0:0,1:2,3:0:3
   258:  0:0,1:2,3:3:0
   259:  0:2,3:0:3:0,1
   260:  0:2,3:0:0,1:3
   261:  0:2,3:3:0:0,1
   262:  0:2,3:3:0,1:0
   263:  0:2,3:0,1:0:3
   264:  0:2,3:0,1:3:0
   265:  3:0:0:0,1:2,3
   266:  3:0:0:2,3:0,1
   267:  3:0:0,1:0:2,3
   268:  3:0:0,1:2,3:0
   269:  3:0:2,3:0:0,1
   270:  3:0:2,3:0,1:0
   271:  3:0,1:0:0:2,3
   272:  3:0,1:0:2,3:0
   273:  3:0,1:2,3:0:0
   274:  3:2,3:0:0:0,1
   275:  3:2,3:0:0,1:0
   276:  3:2,3:0,1:0:0
   277:  0,1:0:0:3:2,3
   278:  0,1:0:0:2,3:3
   279:  0,1:0:3:0:2,3
   280:  0,1:0:3:2,3:0
   281:  0,1:0:2,3:0:3
   282:  0,1:0:2,3:3:0
   283:  0,1:3:0:0:2,3
   284:  0,1:3:0:2,3:0
   285:  0,1:3:2,3:0:0
   286:  0,1:2,3:0:0:3
   287:  0,1:2,3:0:3:0
   288:  0,1:2,3:3:0:0
   289:  2,3:0:0:3:0,1
   290:  2,3:0:0:0,1:3
   291:  2,3:0:3:0:0,1
   292:  2,3:0:3:0,1:0
   293:  2,3:0:0,1:0:3
   294:  2,3:0:0,1:3:0
   295:  2,3:3:0:0:0,1
   296:  2,3:3:0:0,1:0
   297:  2,3:3:0,1:0:0
   298:  2,3:0,1:0:0:3
   299:  2,3:0,1:0:3:0
   300:  2,3:0,1:3:0:0
   301:  1:1:0:1,2:0,3
   302:  1:1:0:0,3:1,2
   303:  1:1:1,2:0:0,3
   304:  1:1:1,2:0,3:0
   305:  1:1:0,3:0:1,2
   306:  1:1:0,3:1,2:0
   307:  1:0:1:1,2:0,3
   308:  1:0:1:0,3:1,2
   309:  1:0:1,2:1:0,3
   310:  1:0:1,2:0,3:1
   311:  1:0:0,3:1:1,2
   312:  1:0:0,3:1,2:1
   313:  1:1,2:1:0:0,3
   314:  1:1,2:1:0,3:0
   315:  1:1,2:0:1:0,3
   316:  1:1,2:0:0,3:1
   317:  1:1,2:0,3:1:0
   318:  1:1,2:0,3:0:1
   319:  1:0,3:1:0:1,2
   320:  1:0,3:1:1,2:0
   321:  1:0,3:0:1:1,2
   322:  1:0,3:0:1,2:1
   323:  1:0,3:1,2:1:0
   324:  1:0,3:1,2:0:1
   325:  0:1:1:1,2:0,3
   326:  0:1:1:0,3:1,2
   327:  0:1:1,2:1:0,3
   328:  0:1:1,2:0,3:1
   329:  0:1:0,3:1:1,2
   330:  0:1:0,3:1,2:1
   331:  0:1,2:1:1:0,3
   332:  0:1,2:1:0,3:1
   333:  0:1,2:0,3:1:1
   334:  0:0,3:1:1:1,2
   335:  0:0,3:1:1,2:1
   336:  0:0,3:1,2:1:1
   337:  1,2:1:1:0:0,3
   338:  1,2:1:1:0,3:0
   339:  1,2:1:0:1:0,3
   340:  1,2:1:0:0,3:1
   341:  1,2:1:0,3:1:0
   342:  1,2:1:0,3:0:1
   343:  1,2:0:1:1:0,3
   344:  1,2:0:1:0,3:1
   345:  1,2:0:0,3:1:1
   346:  1,2:0,3:1:1:0
   347:  1,2:0,3:1:0:1
   348:  1,2:0,3:0:1:1
   349:  0,3:1:1:0:1,2
   350:  0,3:1:1:1,2:0
   351:  0,3:1:0:1:1,2
   352:  0,3:1:0:1,2:1
   353:  0,3:1:1,2:1:0
   354:  0,3:1:1,2:0:1
   355:  0,3:0:1:1:1,2
   356:  0,3:0:1:1,2:1
   357:  0,3:0:1,2:1:1
   358:  0,3:1,2:1:1:0
   359:  0,3:1,2:1:0:1
   360:  0,3:1,2:0:1:1
   361:  2:2:1:2,3:0,1
   362:  2:2:1:0,1:2,3
   363:  2:2:2,3:1:0,1
   364:  2:2:2,3:0,1:1
   365:  2:2:0,1:1:2,3
   366:  2:2:0,1:2,3:1
   367:  2:1:2:2,3:0,1
   368:  2:1:2:0,1:2,3
   369:  2:1:2,3:2:0,1
   370:  2:1:2,3:0,1:2
   371:  2:1:0,1:2:2,3
   372:  2:1:0,1:2,3:2
   373:  2:2,3:2:1:0,1
   374:  2:2,3:2:0,1:1
   375:  2:2,3:1:2:0,1
   376:  2:2,3:1:0,1:2
   377:  2:2,3:0,1:2:1
   378:  2:2,3:0,1:1:2
   379:  2:0,1:2:1:2,3
   380:  2:0,1:2:2,3:1
   381:  2:0,1:1:2:2,3
   382:  2:0,1:1:2,3:2
   383:  2:0,1:2,3:2:1
   384:  2:0,1:2,3:1:2
   385:  1:2:2:2,3:0,1
   386:  1:2:2:0,1:2,3
   387:  1:2:2,3:2:0,1
   388:  1:2:2,3:0,1:2
   389:  1:2:0,1:2:2,3
   390:  1:2:0,1:2,3:2
   391:  1:2,3:2:2:0,1
   392:  1:2,3:2:0,1:2
   393:  1:2,3:0,1:2:2
   394:  1:0,1:2:2:2,3
   395:  1:0,1:2:2,3:2
   396:  1:0,1:2,3:2:2
   397:  2,3:2:2:1:0,1
   398:  2,3:2:2:0,1:1
   399:  2,3:2:1:2:0,1
   400:  2,3:2:1:0,1:2
   401:  2,3:2:0,1:2:1
   402:  2,3:2:0,1:1:2
   403:  2,3:1:2:2:0,1
   404:  2,3:1:2:0,1:2
   405:  2,3:1:0,1:2:2
   406:  2,3:0,1:2:2:1
   407:  2,3:0,1:2:1:2
   408:  2,3:0,1:1:2:2
   409:  0,1:2:2:1:2,3
   410:  0,1:2:2:2,3:1
   411:  0,1:2:1:2:2,3
   412:  0,1:2:1:2,3:2
   413:  0,1:2:2,3:2:1
   414:  0,1:2:2,3:1:2
   415:  0,1:1:2:2:2,3
   416:  0,1:1:2:2,3:2
   417:  0,1:1:2,3:2:2
   418:  0,1:2,3:2:2:1
   419:  0,1:2,3:2:1:2
   420:  0,1:2,3:1:2:2
   421:  3:3:2:0,3:1,2
   422:  3:3:2:1,2:0,3
   423:  3:3:0,3:2:1,2
   424:  3:3:0,3:1,2:2
   425:  3:3:1,2:2:0,3
   426:  3:3:1,2:0,3:2
   427:  3:2:3:0,3:1,2
   428:  3:2:3:1,2:0,3
   429:  3:2:0,3:3:1,2
   430:  3:2:0,3:1,2:3
   431:  3:2:1,2:3:0,3
   432:  3:2:1,2:0,3:3
   433:  3:0,3:3:2:1,2
   434:  3:0,3:3:1,2:2
   435:  3:0,3:2:3:1,2
   436:  3:0,3:2:1,2:3
   437:  3:0,3:1,2:3:2
   438:  3:0,3:1,2:2:3
   439:  3:1,2:3:2:0,3
   440:  3:1,2:3:0,3:2
   441:  3:1,2:2:3:0,3
   442:  3:1,2:2:0,3:3
   443:  3:1,2:0,3:3:2
   444:  3:1,2:0,3:2:3
   445:  2:3:3:0,3:1,2
   446:  2:3:3:1,2:0,3
   447:  2:3:0,3:3:1,2
   448:  2:3:0,3:1,2:3
   449:  2:3:1,2:3:0,3
   450:  2:3:1,2:0,3:3
   451:  2:0,3:3:3:1,2
   452:  2:0,3:3:1,2:3
   453:  2:0,3:1,2:3:3
   454:  2:1,2:3:3:0,3
   455:  2:1,2:3:0,3:3
   456:  2:1,2:0,3:3:3
   457:  0,3:3:3:2:1,2
   458:  0,3:3:3:1,2:2
   459:  0,3:3:2:3:1,2
   460:  0,3:3:2:1,2:3
   461:  0,3:3:1,2:3:2
   462:  0,3:3:1,2:2:3
   463:  0,3:2:3:3:1,2
   464:  0,3:2:3:1,2:3
   465:  0,3:2:1,2:3:3
   466:  0,3:1,2:3:3:2
   467:  0,3:1,2:3:2:3
   468:  0,3:1,2:2:3:3
   469:  1,2:3:3:2:0,3
   470:  1,2:3:3:0,3:2
   471:  1,2:3:2:3:0,3
   472:  1,2:3:2:0,3:3
   473:  1,2:3:0,3:3:2
   474:  1,2:3:0,3:2:3
   475:  1,2:2:3:3:0,3
   476:  1,2:2:3:0,3:3
   477:  1,2:2:0,3:3:3
   478:  1,2:0,3:3:3:2
   479:  1,2:0,3:3:2:3
   480:  1,2:0,3:2:3:3
family= 3 2 0 0 new D4h genus #    27 is 0:0:1:0,3:1,3
     1:  0:0:1:0,3:1,3
     2:  0:0:1:1,3:0,3
     3:  0:0:0,3:1:1,3
     4:  0:0:0,3:1,3:1
     5:  0:0:1,3:1:0,3
     6:  0:0:1,3:0,3:1
     7:  0:1:0:0,3:1,3
     8:  0:1:0:1,3:0,3
     9:  0:1:0,3:0:1,3
    10:  0:1:0,3:1,3:0
    11:  0:1:1,3:0:0,3
    12:  0:1:1,3:0,3:0
    13:  0:0,3:0:1:1,3
    14:  0:0,3:0:1,3:1
    15:  0:0,3:1:0:1,3
    16:  0:0,3:1:1,3:0
    17:  0:0,3:1,3:0:1
    18:  0:0,3:1,3:1:0
    19:  0:1,3:0:1:0,3
    20:  0:1,3:0:0,3:1
    21:  0:1,3:1:0:0,3
    22:  0:1,3:1:0,3:0
    23:  0:1,3:0,3:0:1
    24:  0:1,3:0,3:1:0
    25:  1:0:0:0,3:1,3
    26:  1:0:0:1,3:0,3
    27:  1:0:0,3:0:1,3
    28:  1:0:0,3:1,3:0
    29:  1:0:1,3:0:0,3
    30:  1:0:1,3:0,3:0
    31:  1:0,3:0:0:1,3
    32:  1:0,3:0:1,3:0
    33:  1:0,3:1,3:0:0
    34:  1:1,3:0:0:0,3
    35:  1:1,3:0:0,3:0
    36:  1:1,3:0,3:0:0
    37:  0,3:0:0:1:1,3
    38:  0,3:0:0:1,3:1
    39:  0,3:0:1:0:1,3
    40:  0,3:0:1:1,3:0
    41:  0,3:0:1,3:0:1
    42:  0,3:0:1,3:1:0
    43:  0,3:1:0:0:1,3
    44:  0,3:1:0:1,3:0
    45:  0,3:1:1,3:0:0
    46:  0,3:1,3:0:0:1
    47:  0,3:1,3:0:1:0
    48:  0,3:1,3:1:0:0
    49:  1,3:0:0:1:0,3
    50:  1,3:0:0:0,3:1
    51:  1,3:0:1:0:0,3
    52:  1,3:0:1:0,3:0
    53:  1,3:0:0,3:0:1
    54:  1,3:0:0,3:1:0
    55:  1,3:1:0:0:0,3
    56:  1,3:1:0:0,3:0
    57:  1,3:1:0,3:0:0
    58:  1,3:0,3:0:0:1
    59:  1,3:0,3:0:1:0
    60:  1,3:0,3:1:0:0
    61:  1:1:2:0,1:0,2
    62:  1:1:2:0,2:0,1
    63:  1:1:0,1:2:0,2
    64:  1:1:0,1:0,2:2
    65:  1:1:0,2:2:0,1
    66:  1:1:0,2:0,1:2
    67:  1:2:1:0,1:0,2
    68:  1:2:1:0,2:0,1
    69:  1:2:0,1:1:0,2
    70:  1:2:0,1:0,2:1
    71:  1:2:0,2:1:0,1
    72:  1:2:0,2:0,1:1
    73:  1:0,1:1:2:0,2
    74:  1:0,1:1:0,2:2
    75:  1:0,1:2:1:0,2
    76:  1:0,1:2:0,2:1
    77:  1:0,1:0,2:1:2
    78:  1:0,1:0,2:2:1
    79:  1:0,2:1:2:0,1
    80:  1:0,2:1:0,1:2
    81:  1:0,2:2:1:0,1
    82:  1:0,2:2:0,1:1
    83:  1:0,2:0,1:1:2
    84:  1:0,2:0,1:2:1
    85:  2:1:1:0,1:0,2
    86:  2:1:1:0,2:0,1
    87:  2:1:0,1:1:0,2
    88:  2:1:0,1:0,2:1
    89:  2:1:0,2:1:0,1
    90:  2:1:0,2:0,1:1
    91:  2:0,1:1:1:0,2
    92:  2:0,1:1:0,2:1
    93:  2:0,1:0,2:1:1
    94:  2:0,2:1:1:0,1
    95:  2:0,2:1:0,1:1
    96:  2:0,2:0,1:1:1
    97:  0,1:1:1:2:0,2
    98:  0,1:1:1:0,2:2
    99:  0,1:1:2:1:0,2
   100:  0,1:1:2:0,2:1
   101:  0,1:1:0,2:1:2
   102:  0,1:1:0,2:2:1
   103:  0,1:2:1:1:0,2
   104:  0,1:2:1:0,2:1
   105:  0,1:2:0,2:1:1
   106:  0,1:0,2:1:1:2
   107:  0,1:0,2:1:2:1
   108:  0,1:0,2:2:1:1
   109:  0,2:1:1:2:0,1
   110:  0,2:1:1:0,1:2
   111:  0,2:1:2:1:0,1
   112:  0,2:1:2:0,1:1
   113:  0,2:1:0,1:1:2
   114:  0,2:1:0,1:2:1
   115:  0,2:2:1:1:0,1
   116:  0,2:2:1:0,1:1
   117:  0,2:2:0,1:1:1
   118:  0,2:0,1:1:1:2
   119:  0,2:0,1:1:2:1
   120:  0,2:0,1:2:1:1
   121:  2:2:3:1,2:1,3
   122:  2:2:3:1,3:1,2
   123:  2:2:1,2:3:1,3
   124:  2:2:1,2:1,3:3
   125:  2:2:1,3:3:1,2
   126:  2:2:1,3:1,2:3
   127:  2:3:2:1,2:1,3
   128:  2:3:2:1,3:1,2
   129:  2:3:1,2:2:1,3
   130:  2:3:1,2:1,3:2
   131:  2:3:1,3:2:1,2
   132:  2:3:1,3:1,2:2
   133:  2:1,2:2:3:1,3
   134:  2:1,2:2:1,3:3
   135:  2:1,2:3:2:1,3
   136:  2:1,2:3:1,3:2
   137:  2:1,2:1,3:2:3
   138:  2:1,2:1,3:3:2
   139:  2:1,3:2:3:1,2
   140:  2:1,3:2:1,2:3
   141:  2:1,3:3:2:1,2
   142:  2:1,3:3:1,2:2
   143:  2:1,3:1,2:2:3
   144:  2:1,3:1,2:3:2
   145:  3:2:2:1,2:1,3
   146:  3:2:2:1,3:1,2
   147:  3:2:1,2:2:1,3
   148:  3:2:1,2:1,3:2
   149:  3:2:1,3:2:1,2
   150:  3:2:1,3:1,2:2
   151:  3:1,2:2:2:1,3
   152:  3:1,2:2:1,3:2
   153:  3:1,2:1,3:2:2
   154:  3:1,3:2:2:1,2
   155:  3:1,3:2:1,2:2
   156:  3:1,3:1,2:2:2
   157:  1,2:2:2:3:1,3
   158:  1,2:2:2:1,3:3
   159:  1,2:2:3:2:1,3
   160:  1,2:2:3:1,3:2
   161:  1,2:2:1,3:2:3
   162:  1,2:2:1,3:3:2
   163:  1,2:3:2:2:1,3
   164:  1,2:3:2:1,3:2
   165:  1,2:3:1,3:2:2
   166:  1,2:1,3:2:2:3
   167:  1,2:1,3:2:3:2
   168:  1,2:1,3:3:2:2
   169:  1,3:2:2:3:1,2
   170:  1,3:2:2:1,2:3
   171:  1,3:2:3:2:1,2
   172:  1,3:2:3:1,2:2
   173:  1,3:2:1,2:2:3
   174:  1,3:2:1,2:3:2
   175:  1,3:3:2:2:1,2
   176:  1,3:3:2:1,2:2
   177:  1,3:3:1,2:2:2
   178:  1,3:1,2:2:2:3
   179:  1,3:1,2:2:3:2
   180:  1,3:1,2:3:2:2
   181:  3:3:0:2,3:0,2
   182:  3:3:0:0,2:2,3
   183:  3:3:2,3:0:0,2
   184:  3:3:2,3:0,2:0
   185:  3:3:0,2:0:2,3
   186:  3:3:0,2:2,3:0
   187:  3:0:3:2,3:0,2
   188:  3:0:3:0,2:2,3
   189:  3:0:2,3:3:0,2
   190:  3:0:2,3:0,2:3
   191:  3:0:0,2:3:2,3
   192:  3:0:0,2:2,3:3
   193:  3:2,3:3:0:0,2
   194:  3:2,3:3:0,2:0
   195:  3:2,3:0:3:0,2
   196:  3:2,3:0:0,2:3
   197:  3:2,3:0,2:3:0
   198:  3:2,3:0,2:0:3
   199:  3:0,2:3:0:2,3
   200:  3:0,2:3:2,3:0
   201:  3:0,2:0:3:2,3
   202:  3:0,2:0:2,3:3
   203:  3:0,2:2,3:3:0
   204:  3:0,2:2,3:0:3
   205:  0:3:3:2,3:0,2
   206:  0:3:3:0,2:2,3
   207:  0:3:2,3:3:0,2
   208:  0:3:2,3:0,2:3
   209:  0:3:0,2:3:2,3
   210:  0:3:0,2:2,3:3
   211:  0:2,3:3:3:0,2
   212:  0:2,3:3:0,2:3
   213:  0:2,3:0,2:3:3
   214:  0:0,2:3:3:2,3
   215:  0:0,2:3:2,3:3
   216:  0:0,2:2,3:3:3
   217:  2,3:3:3:0:0,2
   218:  2,3:3:3:0,2:0
   219:  2,3:3:0:3:0,2
   220:  2,3:3:0:0,2:3
   221:  2,3:3:0,2:3:0
   222:  2,3:3:0,2:0:3
   223:  2,3:0:3:3:0,2
   224:  2,3:0:3:0,2:3
   225:  2,3:0:0,2:3:3
   226:  2,3:0,2:3:3:0
   227:  2,3:0,2:3:0:3
   228:  2,3:0,2:0:3:3
   229:  0,2:3:3:0:2,3
   230:  0,2:3:3:2,3:0
   231:  0,2:3:0:3:2,3
   232:  0,2:3:0:2,3:3
   233:  0,2:3:2,3:3:0
   234:  0,2:3:2,3:0:3
   235:  0,2:0:3:3:2,3
   236:  0,2:0:3:2,3:3
   237:  0,2:0:2,3:3:3
   238:  0,2:2,3:3:3:0
   239:  0,2:2,3:3:0:3
   240:  0,2:2,3:0:3:3
   241:  0:0:3:0,1:1,3
   242:  0:0:3:1,3:0,1
   243:  0:0:0,1:3:1,3
   244:  0:0:0,1:1,3:3
   245:  0:0:1,3:3:0,1
   246:  0:0:1,3:0,1:3
   247:  0:3:0:0,1:1,3
   248:  0:3:0:1,3:0,1
   249:  0:3:0,1:0:1,3
   250:  0:3:0,1:1,3:0
   251:  0:3:1,3:0:0,1
   252:  0:3:1,3:0,1:0
   253:  0:0,1:0:3:1,3
   254:  0:0,1:0:1,3:3
   255:  0:0,1:3:0:1,3
   256:  0:0,1:3:1,3:0
   257:  0:0,1:1,3:0:3
   258:  0:0,1:1,3:3:0
   259:  0:1,3:0:3:0,1
   260:  0:1,3:0:0,1:3
   261:  0:1,3:3:0:0,1
   262:  0:1,3:3:0,1:0
   263:  0:1,3:0,1:0:3
   264:  0:1,3:0,1:3:0
   265:  3:0:0:0,1:1,3
   266:  3:0:0:1,3:0,1
   267:  3:0:0,1:0:1,3
   268:  3:0:0,1:1,3:0
   269:  3:0:1,3:0:0,1
   270:  3:0:1,3:0,1:0
   271:  3:0,1:0:0:1,3
   272:  3:0,1:0:1,3:0
   273:  3:0,1:1,3:0:0
   274:  3:1,3:0:0:0,1
   275:  3:1,3:0:0,1:0
   276:  3:1,3:0,1:0:0
   277:  0,1:0:0:3:1,3
   278:  0,1:0:0:1,3:3
   279:  0,1:0:3:0:1,3
   280:  0,1:0:3:1,3:0
   281:  0,1:0:1,3:0:3
   282:  0,1:0:1,3:3:0
   283:  0,1:3:0:0:1,3
   284:  0,1:3:0:1,3:0
   285:  0,1:3:1,3:0:0
   286:  0,1:1,3:0:0:3
   287:  0,1:1,3:0:3:0
   288:  0,1:1,3:3:0:0
   289:  1,3:0:0:3:0,1
   290:  1,3:0:0:0,1:3
   291:  1,3:0:3:0:0,1
   292:  1,3:0:3:0,1:0
   293:  1,3:0:0,1:0:3
   294:  1,3:0:0,1:3:0
   295:  1,3:3:0:0:0,1
   296:  1,3:3:0:0,1:0
   297:  1,3:3:0,1:0:0
   298:  1,3:0,1:0:0:3
   299:  1,3:0,1:0:3:0
   300:  1,3:0,1:3:0:0
   301:  1:1:0:1,2:0,2
   302:  1:1:0:0,2:1,2
   303:  1:1:1,2:0:0,2
   304:  1:1:1,2:0,2:0
   305:  1:1:0,2:0:1,2
   306:  1:1:0,2:1,2:0
   307:  1:0:1:1,2:0,2
   308:  1:0:1:0,2:1,2
   309:  1:0:1,2:1:0,2
   310:  1:0:1,2:0,2:1
   311:  1:0:0,2:1:1,2
   312:  1:0:0,2:1,2:1
   313:  1:1,2:1:0:0,2
   314:  1:1,2:1:0,2:0
   315:  1:1,2:0:1:0,2
   316:  1:1,2:0:0,2:1
   317:  1:1,2:0,2:1:0
   318:  1:1,2:0,2:0:1
   319:  1:0,2:1:0:1,2
   320:  1:0,2:1:1,2:0
   321:  1:0,2:0:1:1,2
   322:  1:0,2:0:1,2:1
   323:  1:0,2:1,2:1:0
   324:  1:0,2:1,2:0:1
   325:  0:1:1:1,2:0,2
   326:  0:1:1:0,2:1,2
   327:  0:1:1,2:1:0,2
   328:  0:1:1,2:0,2:1
   329:  0:1:0,2:1:1,2
   330:  0:1:0,2:1,2:1
   331:  0:1,2:1:1:0,2
   332:  0:1,2:1:0,2:1
   333:  0:1,2:0,2:1:1
   334:  0:0,2:1:1:1,2
   335:  0:0,2:1:1,2:1
   336:  0:0,2:1,2:1:1
   337:  1,2:1:1:0:0,2
   338:  1,2:1:1:0,2:0
   339:  1,2:1:0:1:0,2
   340:  1,2:1:0:0,2:1
   341:  1,2:1:0,2:1:0
   342:  1,2:1:0,2:0:1
   343:  1,2:0:1:1:0,2
   344:  1,2:0:1:0,2:1
   345:  1,2:0:0,2:1:1
   346:  1,2:0,2:1:1:0
   347:  1,2:0,2:1:0:1
   348:  1,2:0,2:0:1:1
   349:  0,2:1:1:0:1,2
   350:  0,2:1:1:1,2:0
   351:  0,2:1:0:1:1,2
   352:  0,2:1:0:1,2:1
   353:  0,2:1:1,2:1:0
   354:  0,2:1:1,2:0:1
   355:  0,2:0:1:1:1,2
   356:  0,2:0:1:1,2:1
   357:  0,2:0:1,2:1:1
   358:  0,2:1,2:1:1:0
   359:  0,2:1,2:1:0:1
   360:  0,2:1,2:0:1:1
   361:  2:2:1:2,3:1,3
   362:  2:2:1:1,3:2,3
   363:  2:2:2,3:1:1,3
   364:  2:2:2,3:1,3:1
   365:  2:2:1,3:1:2,3
   366:  2:2:1,3:2,3:1
   367:  2:1:2:2,3:1,3
   368:  2:1:2:1,3:2,3
   369:  2:1:2,3:2:1,3
   370:  2:1:2,3:1,3:2
   371:  2:1:1,3:2:2,3
   372:  2:1:1,3:2,3:2
   373:  2:2,3:2:1:1,3
   374:  2:2,3:2:1,3:1
   375:  2:2,3:1:2:1,3
   376:  2:2,3:1:1,3:2
   377:  2:2,3:1,3:2:1
   378:  2:2,3:1,3:1:2
   379:  2:1,3:2:1:2,3
   380:  2:1,3:2:2,3:1
   381:  2:1,3:1:2:2,3
   382:  2:1,3:1:2,3:2
   383:  2:1,3:2,3:2:1
   384:  2:1,3:2,3:1:2
   385:  1:2:2:2,3:1,3
   386:  1:2:2:1,3:2,3
   387:  1:2:2,3:2:1,3
   388:  1:2:2,3:1,3:2
   389:  1:2:1,3:2:2,3
   390:  1:2:1,3:2,3:2
   391:  1:2,3:2:2:1,3
   392:  1:2,3:2:1,3:2
   393:  1:2,3:1,3:2:2
   394:  1:1,3:2:2:2,3
   395:  1:1,3:2:2,3:2
   396:  1:1,3:2,3:2:2
   397:  2,3:2:2:1:1,3
   398:  2,3:2:2:1,3:1
   399:  2,3:2:1:2:1,3
   400:  2,3:2:1:1,3:2
   401:  2,3:2:1,3:2:1
   402:  2,3:2:1,3:1:2
   403:  2,3:1:2:2:1,3
   404:  2,3:1:2:1,3:2
   405:  2,3:1:1,3:2:2
   406:  2,3:1,3:2:2:1
   407:  2,3:1,3:2:1:2
   408:  2,3:1,3:1:2:2
   409:  1,3:2:2:1:2,3
   410:  1,3:2:2:2,3:1
   411:  1,3:2:1:2:2,3
   412:  1,3:2:1:2,3:2
   413:  1,3:2:2,3:2:1
   414:  1,3:2:2,3:1:2
   415:  1,3:1:2:2:2,3
   416:  1,3:1:2:2,3:2
   417:  1,3:1:2,3:2:2
   418:  1,3:2,3:2:2:1
   419:  1,3:2,3:2:1:2
   420:  1,3:2,3:1:2:2
   421:  3:3:2:0,3:0,2
   422:  3:3:2:0,2:0,3
   423:  3:3:0,3:2:0,2
   424:  3:3:0,3:0,2:2
   425:  3:3:0,2:2:0,3
   426:  3:3:0,2:0,3:2
   427:  3:2:3:0,3:0,2
   428:  3:2:3:0,2:0,3
   429:  3:2:0,3:3:0,2
   430:  3:2:0,3:0,2:3
   431:  3:2:0,2:3:0,3
   432:  3:2:0,2:0,3:3
   433:  3:0,3:3:2:0,2
   434:  3:0,3:3:0,2:2
   435:  3:0,3:2:3:0,2
   436:  3:0,3:2:0,2:3
   437:  3:0,3:0,2:3:2
   438:  3:0,3:0,2:2:3
   439:  3:0,2:3:2:0,3
   440:  3:0,2:3:0,3:2
   441:  3:0,2:2:3:0,3
   442:  3:0,2:2:0,3:3
   443:  3:0,2:0,3:3:2
   444:  3:0,2:0,3:2:3
   445:  2:3:3:0,3:0,2
   446:  2:3:3:0,2:0,3
   447:  2:3:0,3:3:0,2
   448:  2:3:0,3:0,2:3
   449:  2:3:0,2:3:0,3
   450:  2:3:0,2:0,3:3
   451:  2:0,3:3:3:0,2
   452:  2:0,3:3:0,2:3
   453:  2:0,3:0,2:3:3
   454:  2:0,2:3:3:0,3
   455:  2:0,2:3:0,3:3
   456:  2:0,2:0,3:3:3
   457:  0,3:3:3:2:0,2
   458:  0,3:3:3:0,2:2
   459:  0,3:3:2:3:0,2
   460:  0,3:3:2:0,2:3
   461:  0,3:3:0,2:3:2
   462:  0,3:3:0,2:2:3
   463:  0,3:2:3:3:0,2
   464:  0,3:2:3:0,2:3
   465:  0,3:2:0,2:3:3
   466:  0,3:0,2:3:3:2
   467:  0,3:0,2:3:2:3
   468:  0,3:0,2:2:3:3
   469:  0,2:3:3:2:0,3
   470:  0,2:3:3:0,3:2
   471:  0,2:3:2:3:0,3
   472:  0,2:3:2:0,3:3
   473:  0,2:3:0,3:3:2
   474:  0,2:3:0,3:2:3
   475:  0,2:2:3:3:0,3
   476:  0,2:2:3:0,3:3
   477:  0,2:2:0,3:3:3
   478:  0,2:0,3:3:3:2
   479:  0,2:0,3:3:2:3
   480:  0,2:0,3:2:3:3
family= 3 2 0 0 new D4h genus #    28 is 0:0:1:0,3:2,3
     1:  0:0:1:0,3:2,3
     2:  0:0:1:2,3:0,3
     3:  0:0:0,3:1:2,3
     4:  0:0:0,3:2,3:1
     5:  0:0:2,3:1:0,3
     6:  0:0:2,3:0,3:1
     7:  0:1:0:0,3:2,3
     8:  0:1:0:2,3:0,3
     9:  0:1:0,3:0:2,3
    10:  0:1:0,3:2,3:0
    11:  0:1:2,3:0:0,3
    12:  0:1:2,3:0,3:0
    13:  0:0,3:0:1:2,3
    14:  0:0,3:0:2,3:1
    15:  0:0,3:1:0:2,3
    16:  0:0,3:1:2,3:0
    17:  0:0,3:2,3:0:1
    18:  0:0,3:2,3:1:0
    19:  0:2,3:0:1:0,3
    20:  0:2,3:0:0,3:1
    21:  0:2,3:1:0:0,3
    22:  0:2,3:1:0,3:0
    23:  0:2,3:0,3:0:1
    24:  0:2,3:0,3:1:0
    25:  1:0:0:0,3:2,3
    26:  1:0:0:2,3:0,3
    27:  1:0:0,3:0:2,3
    28:  1:0:0,3:2,3:0
    29:  1:0:2,3:0:0,3
    30:  1:0:2,3:0,3:0
    31:  1:0,3:0:0:2,3
    32:  1:0,3:0:2,3:0
    33:  1:0,3:2,3:0:0
    34:  1:2,3:0:0:0,3
    35:  1:2,3:0:0,3:0
    36:  1:2,3:0,3:0:0
    37:  0,3:0:0:1:2,3
    38:  0,3:0:0:2,3:1
    39:  0,3:0:1:0:2,3
    40:  0,3:0:1:2,3:0
    41:  0,3:0:2,3:0:1
    42:  0,3:0:2,3:1:0
    43:  0,3:1:0:0:2,3
    44:  0,3:1:0:2,3:0
    45:  0,3:1:2,3:0:0
    46:  0,3:2,3:0:0:1
    47:  0,3:2,3:0:1:0
    48:  0,3:2,3:1:0:0
    49:  2,3:0:0:1:0,3
    50:  2,3:0:0:0,3:1
    51:  2,3:0:1:0:0,3
    52:  2,3:0:1:0,3:0
    53:  2,3:0:0,3:0:1
    54:  2,3:0:0,3:1:0
    55:  2,3:1:0:0:0,3
    56:  2,3:1:0:0,3:0
    57:  2,3:1:0,3:0:0
    58:  2,3:0,3:0:0:1
    59:  2,3:0,3:0:1:0
    60:  2,3:0,3:1:0:0
    61:  1:1:2:0,1:0,3
    62:  1:1:2:0,3:0,1
    63:  1:1:0,1:2:0,3
    64:  1:1:0,1:0,3:2
    65:  1:1:0,3:2:0,1
    66:  1:1:0,3:0,1:2
    67:  1:2:1:0,1:0,3
    68:  1:2:1:0,3:0,1
    69:  1:2:0,1:1:0,3
    70:  1:2:0,1:0,3:1
    71:  1:2:0,3:1:0,1
    72:  1:2:0,3:0,1:1
    73:  1:0,1:1:2:0,3
    74:  1:0,1:1:0,3:2
    75:  1:0,1:2:1:0,3
    76:  1:0,1:2:0,3:1
    77:  1:0,1:0,3:1:2
    78:  1:0,1:0,3:2:1
    79:  1:0,3:1:2:0,1
    80:  1:0,3:1:0,1:2
    81:  1:0,3:2:1:0,1
    82:  1:0,3:2:0,1:1
    83:  1:0,3:0,1:1:2
    84:  1:0,3:0,1:2:1
    85:  2:1:1:0,1:0,3
    86:  2:1:1:0,3:0,1
    87:  2:1:0,1:1:0,3
    88:  2:1:0,1:0,3:1
    89:  2:1:0,3:1:0,1
    90:  2:1:0,3:0,1:1
    91:  2:0,1:1:1:0,3
    92:  2:0,1:1:0,3:1
    93:  2:0,1:0,3:1:1
    94:  2:0,3:1:1:0,1
    95:  2:0,3:1:0,1:1
    96:  2:0,3:0,1:1:1
    97:  0,1:1:1:2:0,3
    98:  0,1:1:1:0,3:2
    99:  0,1:1:2:1:0,3
   100:  0,1:1:2:0,3:1
   101:  0,1:1:0,3:1:2
   102:  0,1:1:0,3:2:1
   103:  0,1:2:1:1:0,3
   104:  0,1:2:1:0,3:1
   105:  0,1:2:0,3:1:1
   106:  0,1:0,3:1:1:2
   107:  0,1:0,3:1:2:1
   108:  0,1:0,3:2:1:1
   109:  0,3:1:1:2:0,1
   110:  0,3:1:1:0,1:2
   111:  0,3:1:2:1:0,1
   112:  0,3:1:2:0,1:1
   113:  0,3:1:0,1:1:2
   114:  0,3:1:0,1:2:1
   115:  0,3:2:1:1:0,1
   116:  0,3:2:1:0,1:1
   117:  0,3:2:0,1:1:1
   118:  0,3:0,1:1:1:2
   119:  0,3:0,1:1:2:1
   120:  0,3:0,1:2:1:1
   121:  2:2:3:1,2:0,1
   122:  2:2:3:0,1:1,2
   123:  2:2:1,2:3:0,1
   124:  2:2:1,2:0,1:3
   125:  2:2:0,1:3:1,2
   126:  2:2:0,1:1,2:3
   127:  2:3:2:1,2:0,1
   128:  2:3:2:0,1:1,2
   129:  2:3:1,2:2:0,1
   130:  2:3:1,2:0,1:2
   131:  2:3:0,1:2:1,2
   132:  2:3:0,1:1,2:2
   133:  2:1,2:2:3:0,1
   134:  2:1,2:2:0,1:3
   135:  2:1,2:3:2:0,1
   136:  2:1,2:3:0,1:2
   137:  2:1,2:0,1:2:3
   138:  2:1,2:0,1:3:2
   139:  2:0,1:2:3:1,2
   140:  2:0,1:2:1,2:3
   141:  2:0,1:3:2:1,2
   142:  2:0,1:3:1,2:2
   143:  2:0,1:1,2:2:3
   144:  2:0,1:1,2:3:2
   145:  3:2:2:1,2:0,1
   146:  3:2:2:0,1:1,2
   147:  3:2:1,2:2:0,1
   148:  3:2:1,2:0,1:2
   149:  3:2:0,1:2:1,2
   150:  3:2:0,1:1,2:2
   151:  3:1,2:2:2:0,1
   152:  3:1,2:2:0,1:2
   153:  3:1,2:0,1:2:2
   154:  3:0,1:2:2:1,2
   155:  3:0,1:2:1,2:2
   156:  3:0,1:1,2:2:2
   157:  1,2:2:2:3:0,1
   158:  1,2:2:2:0,1:3
   159:  1,2:2:3:2:0,1
   160:  1,2:2:3:0,1:2
   161:  1,2:2:0,1:2:3
   162:  1,2:2:0,1:3:2
   163:  1,2:3:2:2:0,1
   164:  1,2:3:2:0,1:2
   165:  1,2:3:0,1:2:2
   166:  1,2:0,1:2:2:3
   167:  1,2:0,1:2:3:2
   168:  1,2:0,1:3:2:2
   169:  0,1:2:2:3:1,2
   170:  0,1:2:2:1,2:3
   171:  0,1:2:3:2:1,2
   172:  0,1:2:3:1,2:2
   173:  0,1:2:1,2:2:3
   174:  0,1:2:1,2:3:2
   175:  0,1:3:2:2:1,2
   176:  0,1:3:2:1,2:2
   177:  0,1:3:1,2:2:2
   178:  0,1:1,2:2:2:3
   179:  0,1:1,2:2:3:2
   180:  0,1:1,2:3:2:2
   181:  3:3:0:2,3:1,2
   182:  3:3:0:1,2:2,3
   183:  3:3:2,3:0:1,2
   184:  3:3:2,3:1,2:0
   185:  3:3:1,2:0:2,3
   186:  3:3:1,2:2,3:0
   187:  3:0:3:2,3:1,2
   188:  3:0:3:1,2:2,3
   189:  3:0:2,3:3:1,2
   190:  3:0:2,3:1,2:3
   191:  3:0:1,2:3:2,3
   192:  3:0:1,2:2,3:3
   193:  3:2,3:3:0:1,2
   194:  3:2,3:3:1,2:0
   195:  3:2,3:0:3:1,2
   196:  3:2,3:0:1,2:3
   197:  3:2,3:1,2:3:0
   198:  3:2,3:1,2:0:3
   199:  3:1,2:3:0:2,3
   200:  3:1,2:3:2,3:0
   201:  3:1,2:0:3:2,3
   202:  3:1,2:0:2,3:3
   203:  3:1,2:2,3:3:0
   204:  3:1,2:2,3:0:3
   205:  0:3:3:2,3:1,2
   206:  0:3:3:1,2:2,3
   207:  0:3:2,3:3:1,2
   208:  0:3:2,3:1,2:3
   209:  0:3:1,2:3:2,3
   210:  0:3:1,2:2,3:3
   211:  0:2,3:3:3:1,2
   212:  0:2,3:3:1,2:3
   213:  0:2,3:1,2:3:3
   214:  0:1,2:3:3:2,3
   215:  0:1,2:3:2,3:3
   216:  0:1,2:2,3:3:3
   217:  2,3:3:3:0:1,2
   218:  2,3:3:3:1,2:0
   219:  2,3:3:0:3:1,2
   220:  2,3:3:0:1,2:3
   221:  2,3:3:1,2:3:0
   222:  2,3:3:1,2:0:3
   223:  2,3:0:3:3:1,2
   224:  2,3:0:3:1,2:3
   225:  2,3:0:1,2:3:3
   226:  2,3:1,2:3:3:0
   227:  2,3:1,2:3:0:3
   228:  2,3:1,2:0:3:3
   229:  1,2:3:3:0:2,3
   230:  1,2:3:3:2,3:0
   231:  1,2:3:0:3:2,3
   232:  1,2:3:0:2,3:3
   233:  1,2:3:2,3:3:0
   234:  1,2:3:2,3:0:3
   235:  1,2:0:3:3:2,3
   236:  1,2:0:3:2,3:3
   237:  1,2:0:2,3:3:3
   238:  1,2:2,3:3:3:0
   239:  1,2:2,3:3:0:3
   240:  1,2:2,3:0:3:3
   241:  0:0:3:0,1:1,2
   242:  0:0:3:1,2:0,1
   243:  0:0:0,1:3:1,2
   244:  0:0:0,1:1,2:3
   245:  0:0:1,2:3:0,1
   246:  0:0:1,2:0,1:3
   247:  0:3:0:0,1:1,2
   248:  0:3:0:1,2:0,1
   249:  0:3:0,1:0:1,2
   250:  0:3:0,1:1,2:0
   251:  0:3:1,2:0:0,1
   252:  0:3:1,2:0,1:0
   253:  0:0,1:0:3:1,2
   254:  0:0,1:0:1,2:3
   255:  0:0,1:3:0:1,2
   256:  0:0,1:3:1,2:0
   257:  0:0,1:1,2:0:3
   258:  0:0,1:1,2:3:0
   259:  0:1,2:0:3:0,1
   260:  0:1,2:0:0,1:3
   261:  0:1,2:3:0:0,1
   262:  0:1,2:3:0,1:0
   263:  0:1,2:0,1:0:3
   264:  0:1,2:0,1:3:0
   265:  3:0:0:0,1:1,2
   266:  3:0:0:1,2:0,1
   267:  3:0:0,1:0:1,2
   268:  3:0:0,1:1,2:0
   269:  3:0:1,2:0:0,1
   270:  3:0:1,2:0,1:0
   271:  3:0,1:0:0:1,2
   272:  3:0,1:0:1,2:0
   273:  3:0,1:1,2:0:0
   274:  3:1,2:0:0:0,1
   275:  3:1,2:0:0,1:0
   276:  3:1,2:0,1:0:0
   277:  0,1:0:0:3:1,2
   278:  0,1:0:0:1,2:3
   279:  0,1:0:3:0:1,2
   280:  0,1:0:3:1,2:0
   281:  0,1:0:1,2:0:3
   282:  0,1:0:1,2:3:0
   283:  0,1:3:0:0:1,2
   284:  0,1:3:0:1,2:0
   285:  0,1:3:1,2:0:0
   286:  0,1:1,2:0:0:3
   287:  0,1:1,2:0:3:0
   288:  0,1:1,2:3:0:0
   289:  1,2:0:0:3:0,1
   290:  1,2:0:0:0,1:3
   291:  1,2:0:3:0:0,1
   292:  1,2:0:3:0,1:0
   293:  1,2:0:0,1:0:3
   294:  1,2:0:0,1:3:0
   295:  1,2:3:0:0:0,1
   296:  1,2:3:0:0,1:0
   297:  1,2:3:0,1:0:0
   298:  1,2:0,1:0:0:3
   299:  1,2:0,1:0:3:0
   300:  1,2:0,1:3:0:0
   301:  1:1:0:1,2:2,3
   302:  1:1:0:2,3:1,2
   303:  1:1:1,2:0:2,3
   304:  1:1:1,2:2,3:0
   305:  1:1:2,3:0:1,2
   306:  1:1:2,3:1,2:0
   307:  1:0:1:1,2:2,3
   308:  1:0:1:2,3:1,2
   309:  1:0:1,2:1:2,3
   310:  1:0:1,2:2,3:1
   311:  1:0:2,3:1:1,2
   312:  1:0:2,3:1,2:1
   313:  1:1,2:1:0:2,3
   314:  1:1,2:1:2,3:0
   315:  1:1,2:0:1:2,3
   316:  1:1,2:0:2,3:1
   317:  1:1,2:2,3:1:0
   318:  1:1,2:2,3:0:1
   319:  1:2,3:1:0:1,2
   320:  1:2,3:1:1,2:0
   321:  1:2,3:0:1:1,2
   322:  1:2,3:0:1,2:1
   323:  1:2,3:1,2:1:0
   324:  1:2,3:1,2:0:1
   325:  0:1:1:1,2:2,3
   326:  0:1:1:2,3:1,2
   327:  0:1:1,2:1:2,3
   328:  0:1:1,2:2,3:1
   329:  0:1:2,3:1:1,2
   330:  0:1:2,3:1,2:1
   331:  0:1,2:1:1:2,3
   332:  0:1,2:1:2,3:1
   333:  0:1,2:2,3:1:1
   334:  0:2,3:1:1:1,2
   335:  0:2,3:1:1,2:1
   336:  0:2,3:1,2:1:1
   337:  1,2:1:1:0:2,3
   338:  1,2:1:1:2,3:0
   339:  1,2:1:0:1:2,3
   340:  1,2:1:0:2,3:1
   341:  1,2:1:2,3:1:0
   342:  1,2:1:2,3:0:1
   343:  1,2:0:1:1:2,3
   344:  1,2:0:1:2,3:1
   345:  1,2:0:2,3:1:1
   346:  1,2:2,3:1:1:0
   347:  1,2:2,3:1:0:1
   348:  1,2:2,3:0:1:1
   349:  2,3:1:1:0:1,2
   350:  2,3:1:1:1,2:0
   351:  2,3:1:0:1:1,2
   352:  2,3:1:0:1,2:1
   353:  2,3:1:1,2:1:0
   354:  2,3:1:1,2:0:1
   355:  2,3:0:1:1:1,2
   356:  2,3:0:1:1,2:1
   357:  2,3:0:1,2:1:1
   358:  2,3:1,2:1:1:0
   359:  2,3:1,2:1:0:1
   360:  2,3:1,2:0:1:1
   361:  2:2:1:2,3:0,3
   362:  2:2:1:0,3:2,3
   363:  2:2:2,3:1:0,3
   364:  2:2:2,3:0,3:1
   365:  2:2:0,3:1:2,3
   366:  2:2:0,3:2,3:1
   367:  2:1:2:2,3:0,3
   368:  2:1:2:0,3:2,3
   369:  2:1:2,3:2:0,3
   370:  2:1:2,3:0,3:2
   371:  2:1:0,3:2:2,3
   372:  2:1:0,3:2,3:2
   373:  2:2,3:2:1:0,3
   374:  2:2,3:2:0,3:1
   375:  2:2,3:1:2:0,3
   376:  2:2,3:1:0,3:2
   377:  2:2,3:0,3:2:1
   378:  2:2,3:0,3:1:2
   379:  2:0,3:2:1:2,3
   380:  2:0,3:2:2,3:1
   381:  2:0,3:1:2:2,3
   382:  2:0,3:1:2,3:2
   383:  2:0,3:2,3:2:1
   384:  2:0,3:2,3:1:2
   385:  1:2:2:2,3:0,3
   386:  1:2:2:0,3:2,3
   387:  1:2:2,3:2:0,3
   388:  1:2:2,3:0,3:2
   389:  1:2:0,3:2:2,3
   390:  1:2:0,3:2,3:2
   391:  1:2,3:2:2:0,3
   392:  1:2,3:2:0,3:2
   393:  1:2,3:0,3:2:2
   394:  1:0,3:2:2:2,3
   395:  1:0,3:2:2,3:2
   396:  1:0,3:2,3:2:2
   397:  2,3:2:2:1:0,3
   398:  2,3:2:2:0,3:1
   399:  2,3:2:1:2:0,3
   400:  2,3:2:1:0,3:2
   401:  2,3:2:0,3:2:1
   402:  2,3:2:0,3:1:2
   403:  2,3:1:2:2:0,3
   404:  2,3:1:2:0,3:2
   405:  2,3:1:0,3:2:2
   406:  2,3:0,3:2:2:1
   407:  2,3:0,3:2:1:2
   408:  2,3:0,3:1:2:2
   409:  0,3:2:2:1:2,3
   410:  0,3:2:2:2,3:1
   411:  0,3:2:1:2:2,3
   412:  0,3:2:1:2,3:2
   413:  0,3:2:2,3:2:1
   414:  0,3:2:2,3:1:2
   415:  0,3:1:2:2:2,3
   416:  0,3:1:2:2,3:2
   417:  0,3:1:2,3:2:2
   418:  0,3:2,3:2:2:1
   419:  0,3:2,3:2:1:2
   420:  0,3:2,3:1:2:2
   421:  3:3:2:0,3:0,1
   422:  3:3:2:0,1:0,3
   423:  3:3:0,3:2:0,1
   424:  3:3:0,3:0,1:2
   425:  3:3:0,1:2:0,3
   426:  3:3:0,1:0,3:2
   427:  3:2:3:0,3:0,1
   428:  3:2:3:0,1:0,3
   429:  3:2:0,3:3:0,1
   430:  3:2:0,3:0,1:3
   431:  3:2:0,1:3:0,3
   432:  3:2:0,1:0,3:3
   433:  3:0,3:3:2:0,1
   434:  3:0,3:3:0,1:2
   435:  3:0,3:2:3:0,1
   436:  3:0,3:2:0,1:3
   437:  3:0,3:0,1:3:2
   438:  3:0,3:0,1:2:3
   439:  3:0,1:3:2:0,3
   440:  3:0,1:3:0,3:2
   441:  3:0,1:2:3:0,3
   442:  3:0,1:2:0,3:3
   443:  3:0,1:0,3:3:2
   444:  3:0,1:0,3:2:3
   445:  2:3:3:0,3:0,1
   446:  2:3:3:0,1:0,3
   447:  2:3:0,3:3:0,1
   448:  2:3:0,3:0,1:3
   449:  2:3:0,1:3:0,3
   450:  2:3:0,1:0,3:3
   451:  2:0,3:3:3:0,1
   452:  2:0,3:3:0,1:3
   453:  2:0,3:0,1:3:3
   454:  2:0,1:3:3:0,3
   455:  2:0,1:3:0,3:3
   456:  2:0,1:0,3:3:3
   457:  0,3:3:3:2:0,1
   458:  0,3:3:3:0,1:2
   459:  0,3:3:2:3:0,1
   460:  0,3:3:2:0,1:3
   461:  0,3:3:0,1:3:2
   462:  0,3:3:0,1:2:3
   463:  0,3:2:3:3:0,1
   464:  0,3:2:3:0,1:3
   465:  0,3:2:0,1:3:3
   466:  0,3:0,1:3:3:2
   467:  0,3:0,1:3:2:3
   468:  0,3:0,1:2:3:3
   469:  0,1:3:3:2:0,3
   470:  0,1:3:3:0,3:2
   471:  0,1:3:2:3:0,3
   472:  0,1:3:2:0,3:3
   473:  0,1:3:0,3:3:2
   474:  0,1:3:0,3:2:3
   475:  0,1:2:3:3:0,3
   476:  0,1:2:3:0,3:3
   477:  0,1:2:0,3:3:3
   478:  0,1:0,3:3:3:2
   479:  0,1:0,3:3:2:3
   480:  0,1:0,3:2:3:3
family= 3 2 0 0 new D4h genus #    29 is 0:0:1:1,2:1,2
     1:  0:0:1:1,2:1,2
     2:  0:0:1,2:1:1,2
     3:  0:0:1,2:1,2:1
     4:  0:1:0:1,2:1,2
     5:  0:1:1,2:0:1,2
     6:  0:1:1,2:1,2:0
     7:  0:1,2:0:1:1,2
     8:  0:1,2:0:1,2:1
     9:  0:1,2:1:0:1,2
    10:  0:1,2:1:1,2:0
    11:  0:1,2:1,2:0:1
    12:  0:1,2:1,2:1:0
    13:  1:0:0:1,2:1,2
    14:  1:0:1,2:0:1,2
    15:  1:0:1,2:1,2:0
    16:  1:1,2:0:0:1,2
    17:  1:1,2:0:1,2:0
    18:  1:1,2:1,2:0:0
    19:  1,2:0:0:1:1,2
    20:  1,2:0:0:1,2:1
    21:  1,2:0:1:0:1,2
    22:  1,2:0:1:1,2:0
    23:  1,2:0:1,2:0:1
    24:  1,2:0:1,2:1:0
    25:  1,2:1:0:0:1,2
    26:  1,2:1:0:1,2:0
    27:  1,2:1:1,2:0:0
    28:  1,2:1,2:0:0:1
    29:  1,2:1,2:0:1:0
    30:  1,2:1,2:1:0:0
    31:  1:1:2:2,3:2,3
    32:  1:1:2,3:2:2,3
    33:  1:1:2,3:2,3:2
    34:  1:2:1:2,3:2,3
    35:  1:2:2,3:1:2,3
    36:  1:2:2,3:2,3:1
    37:  1:2,3:1:2:2,3
    38:  1:2,3:1:2,3:2
    39:  1:2,3:2:1:2,3
    40:  1:2,3:2:2,3:1
    41:  1:2,3:2,3:1:2
    42:  1:2,3:2,3:2:1
    43:  2:1:1:2,3:2,3
    44:  2:1:2,3:1:2,3
    45:  2:1:2,3:2,3:1
    46:  2:2,3:1:1:2,3
    47:  2:2,3:1:2,3:1
    48:  2:2,3:2,3:1:1
    49:  2,3:1:1:2:2,3
    50:  2,3:1:1:2,3:2
    51:  2,3:1:2:1:2,3
    52:  2,3:1:2:2,3:1
    53:  2,3:1:2,3:1:2
    54:  2,3:1:2,3:2:1
    55:  2,3:2:1:1:2,3
    56:  2,3:2:1:2,3:1
    57:  2,3:2:2,3:1:1
    58:  2,3:2,3:1:1:2
    59:  2,3:2,3:1:2:1
    60:  2,3:2,3:2:1:1
    61:  2:2:3:0,3:0,3
    62:  2:2:0,3:3:0,3
    63:  2:2:0,3:0,3:3
    64:  2:3:2:0,3:0,3
    65:  2:3:0,3:2:0,3
    66:  2:3:0,3:0,3:2
    67:  2:0,3:2:3:0,3
    68:  2:0,3:2:0,3:3
    69:  2:0,3:3:2:0,3
    70:  2:0,3:3:0,3:2
    71:  2:0,3:0,3:2:3
    72:  2:0,3:0,3:3:2
    73:  3:2:2:0,3:0,3
    74:  3:2:0,3:2:0,3
    75:  3:2:0,3:0,3:2
    76:  3:0,3:2:2:0,3
    77:  3:0,3:2:0,3:2
    78:  3:0,3:0,3:2:2
    79:  0,3:2:2:3:0,3
    80:  0,3:2:2:0,3:3
    81:  0,3:2:3:2:0,3
    82:  0,3:2:3:0,3:2
    83:  0,3:2:0,3:2:3
    84:  0,3:2:0,3:3:2
    85:  0,3:3:2:2:0,3
    86:  0,3:3:2:0,3:2
    87:  0,3:3:0,3:2:2
    88:  0,3:0,3:2:2:3
    89:  0,3:0,3:2:3:2
    90:  0,3:0,3:3:2:2
    91:  3:3:0:0,1:0,1
    92:  3:3:0,1:0:0,1
    93:  3:3:0,1:0,1:0
    94:  3:0:3:0,1:0,1
    95:  3:0:0,1:3:0,1
    96:  3:0:0,1:0,1:3
    97:  3:0,1:3:0:0,1
    98:  3:0,1:3:0,1:0
    99:  3:0,1:0:3:0,1
   100:  3:0,1:0:0,1:3
   101:  3:0,1:0,1:3:0
   102:  3:0,1:0,1:0:3
   103:  0:3:3:0,1:0,1
   104:  0:3:0,1:3:0,1
   105:  0:3:0,1:0,1:3
   106:  0:0,1:3:3:0,1
   107:  0:0,1:3:0,1:3
   108:  0:0,1:0,1:3:3
   109:  0,1:3:3:0:0,1
   110:  0,1:3:3:0,1:0
   111:  0,1:3:0:3:0,1
   112:  0,1:3:0:0,1:3
   113:  0,1:3:0,1:3:0
   114:  0,1:3:0,1:0:3
   115:  0,1:0:3:3:0,1
   116:  0,1:0:3:0,1:3
   117:  0,1:0:0,1:3:3
   118:  0,1:0,1:3:3:0
   119:  0,1:0,1:3:0:3
   120:  0,1:0,1:0:3:3
   121:  0:0:3:2,3:2,3
   122:  0:0:2,3:3:2,3
   123:  0:0:2,3:2,3:3
   124:  0:3:0:2,3:2,3
   125:  0:3:2,3:0:2,3
   126:  0:3:2,3:2,3:0
   127:  0:2,3:0:3:2,3
   128:  0:2,3:0:2,3:3
   129:  0:2,3:3:0:2,3
   130:  0:2,3:3:2,3:0
   131:  0:2,3:2,3:0:3
   132:  0:2,3:2,3:3:0
   133:  3:0:0:2,3:2,3
   134:  3:0:2,3:0:2,3
   135:  3:0:2,3:2,3:0
   136:  3:2,3:0:0:2,3
   137:  3:2,3:0:2,3:0
   138:  3:2,3:2,3:0:0
   139:  2,3:0:0:3:2,3
   140:  2,3:0:0:2,3:3
   141:  2,3:0:3:0:2,3
   142:  2,3:0:3:2,3:0
   143:  2,3:0:2,3:0:3
   144:  2,3:0:2,3:3:0
   145:  2,3:3:0:0:2,3
   146:  2,3:3:0:2,3:0
   147:  2,3:3:2,3:0:0
   148:  2,3:2,3:0:0:3
   149:  2,3:2,3:0:3:0
   150:  2,3:2,3:3:0:0
   151:  1:1:0:0,3:0,3
   152:  1:1:0,3:0:0,3
   153:  1:1:0,3:0,3:0
   154:  1:0:1:0,3:0,3
   155:  1:0:0,3:1:0,3
   156:  1:0:0,3:0,3:1
   157:  1:0,3:1:0:0,3
   158:  1:0,3:1:0,3:0
   159:  1:0,3:0:1:0,3
   160:  1:0,3:0:0,3:1
   161:  1:0,3:0,3:1:0
   162:  1:0,3:0,3:0:1
   163:  0:1:1:0,3:0,3
   164:  0:1:0,3:1:0,3
   165:  0:1:0,3:0,3:1
   166:  0:0,3:1:1:0,3
   167:  0:0,3:1:0,3:1
   168:  0:0,3:0,3:1:1
   169:  0,3:1:1:0:0,3
   170:  0,3:1:1:0,3:0
   171:  0,3:1:0:1:0,3
   172:  0,3:1:0:0,3:1
   173:  0,3:1:0,3:1:0
   174:  0,3:1:0,3:0:1
   175:  0,3:0:1:1:0,3
   176:  0,3:0:1:0,3:1
   177:  0,3:0:0,3:1:1
   178:  0,3:0,3:1:1:0
   179:  0,3:0,3:1:0:1
   180:  0,3:0,3:0:1:1
   181:  2:2:1:0,1:0,1
   182:  2:2:0,1:1:0,1
   183:  2:2:0,1:0,1:1
   184:  2:1:2:0,1:0,1
   185:  2:1:0,1:2:0,1
   186:  2:1:0,1:0,1:2
   187:  2:0,1:2:1:0,1
   188:  2:0,1:2:0,1:1
   189:  2:0,1:1:2:0,1
   190:  2:0,1:1:0,1:2
   191:  2:0,1:0,1:2:1
   192:  2:0,1:0,1:1:2
   193:  1:2:2:0,1:0,1
   194:  1:2:0,1:2:0,1
   195:  1:2:0,1:0,1:2
   196:  1:0,1:2:2:0,1
   197:  1:0,1:2:0,1:2
   198:  1:0,1:0,1:2:2
   199:  0,1:2:2:1:0,1
   200:  0,1:2:2:0,1:1
   201:  0,1:2:1:2:0,1
   202:  0,1:2:1:0,1:2
   203:  0,1:2:0,1:2:1
   204:  0,1:2:0,1:1:2
   205:  0,1:1:2:2:0,1
   206:  0,1:1:2:0,1:2
   207:  0,1:1:0,1:2:2
   208:  0,1:0,1:2:2:1
   209:  0,1:0,1:2:1:2
   210:  0,1:0,1:1:2:2
   211:  3:3:2:1,2:1,2
   212:  3:3:1,2:2:1,2
   213:  3:3:1,2:1,2:2
   214:  3:2:3:1,2:1,2
   215:  3:2:1,2:3:1,2
   216:  3:2:1,2:1,2:3
   217:  3:1,2:3:2:1,2
   218:  3:1,2:3:1,2:2
   219:  3:1,2:2:3:1,2
   220:  3:1,2:2:1,2:3
   221:  3:1,2:1,2:3:2
   222:  3:1,2:1,2:2:3
   223:  2:3:3:1,2:1,2
   224:  2:3:1,2:3:1,2
   225:  2:3:1,2:1,2:3
   226:  2:1,2:3:3:1,2
   227:  2:1,2:3:1,2:3
   228:  2:1,2:1,2:3:3
   229:  1,2:3:3:2:1,2
   230:  1,2:3:3:1,2:2
   231:  1,2:3:2:3:1,2
   232:  1,2:3:2:1,2:3
   233:  1,2:3:1,2:3:2
   234:  1,2:3:1,2:2:3
   235:  1,2:2:3:3:1,2
   236:  1,2:2:3:1,2:3
   237:  1,2:2:1,2:3:3
   238:  1,2:1,2:3:3:2
   239:  1,2:1,2:3:2:3
   240:  1,2:1,2:2:3:3
family= 3 2 0 0 new D4h genus #    30 is 0:0:1:1,2:1,3
     1:  0:0:1:1,2:1,3
     2:  0:0:1:1,3:1,2
     3:  0:0:1,2:1:1,3
     4:  0:0:1,2:1,3:1
     5:  0:0:1,3:1:1,2
     6:  0:0:1,3:1,2:1
     7:  0:1:0:1,2:1,3
     8:  0:1:0:1,3:1,2
     9:  0:1:1,2:0:1,3
    10:  0:1:1,2:1,3:0
    11:  0:1:1,3:0:1,2
    12:  0:1:1,3:1,2:0
    13:  0:1,2:0:1:1,3
    14:  0:1,2:0:1,3:1
    15:  0:1,2:1:0:1,3
    16:  0:1,2:1:1,3:0
    17:  0:1,2:1,3:0:1
    18:  0:1,2:1,3:1:0
    19:  0:1,3:0:1:1,2
    20:  0:1,3:0:1,2:1
    21:  0:1,3:1:0:1,2
    22:  0:1,3:1:1,2:0
    23:  0:1,3:1,2:0:1
    24:  0:1,3:1,2:1:0
    25:  1:0:0:1,2:1,3
    26:  1:0:0:1,3:1,2
    27:  1:0:1,2:0:1,3
    28:  1:0:1,2:1,3:0
    29:  1:0:1,3:0:1,2
    30:  1:0:1,3:1,2:0
    31:  1:1,2:0:0:1,3
    32:  1:1,2:0:1,3:0
    33:  1:1,2:1,3:0:0
    34:  1:1,3:0:0:1,2
    35:  1:1,3:0:1,2:0
    36:  1:1,3:1,2:0:0
    37:  1,2:0:0:1:1,3
    38:  1,2:0:0:1,3:1
    39:  1,2:0:1:0:1,3
    40:  1,2:0:1:1,3:0
    41:  1,2:0:1,3:0:1
    42:  1,2:0:1,3:1:0
    43:  1,2:1:0:0:1,3
    44:  1,2:1:0:1,3:0
    45:  1,2:1:1,3:0:0
    46:  1,2:1,3:0:0:1
    47:  1,2:1,3:0:1:0
    48:  1,2:1,3:1:0:0
    49:  1,3:0:0:1:1,2
    50:  1,3:0:0:1,2:1
    51:  1,3:0:1:0:1,2
    52:  1,3:0:1:1,2:0
    53:  1,3:0:1,2:0:1
    54:  1,3:0:1,2:1:0
    55:  1,3:1:0:0:1,2
    56:  1,3:1:0:1,2:0
    57:  1,3:1:1,2:0:0
    58:  1,3:1,2:0:0:1
    59:  1,3:1,2:0:1:0
    60:  1,3:1,2:1:0:0
    61:  1:1:2:2,3:0,2
    62:  1:1:2:0,2:2,3
    63:  1:1:2,3:2:0,2
    64:  1:1:2,3:0,2:2
    65:  1:1:0,2:2:2,3
    66:  1:1:0,2:2,3:2
    67:  1:2:1:2,3:0,2
    68:  1:2:1:0,2:2,3
    69:  1:2:2,3:1:0,2
    70:  1:2:2,3:0,2:1
    71:  1:2:0,2:1:2,3
    72:  1:2:0,2:2,3:1
    73:  1:2,3:1:2:0,2
    74:  1:2,3:1:0,2:2
    75:  1:2,3:2:1:0,2
    76:  1:2,3:2:0,2:1
    77:  1:2,3:0,2:1:2
    78:  1:2,3:0,2:2:1
    79:  1:0,2:1:2:2,3
    80:  1:0,2:1:2,3:2
    81:  1:0,2:2:1:2,3
    82:  1:0,2:2:2,3:1
    83:  1:0,2:2,3:1:2
    84:  1:0,2:2,3:2:1
    85:  2:1:1:2,3:0,2
    86:  2:1:1:0,2:2,3
    87:  2:1:2,3:1:0,2
    88:  2:1:2,3:0,2:1
    89:  2:1:0,2:1:2,3
    90:  2:1:0,2:2,3:1
    91:  2:2,3:1:1:0,2
    92:  2:2,3:1:0,2:1
    93:  2:2,3:0,2:1:1
    94:  2:0,2:1:1:2,3
    95:  2:0,2:1:2,3:1
    96:  2:0,2:2,3:1:1
    97:  2,3:1:1:2:0,2
    98:  2,3:1:1:0,2:2
    99:  2,3:1:2:1:0,2
   100:  2,3:1:2:0,2:1
   101:  2,3:1:0,2:1:2
   102:  2,3:1:0,2:2:1
   103:  2,3:2:1:1:0,2
   104:  2,3:2:1:0,2:1
   105:  2,3:2:0,2:1:1
   106:  2,3:0,2:1:1:2
   107:  2,3:0,2:1:2:1
   108:  2,3:0,2:2:1:1
   109:  0,2:1:1:2:2,3
   110:  0,2:1:1:2,3:2
   111:  0,2:1:2:1:2,3
   112:  0,2:1:2:2,3:1
   113:  0,2:1:2,3:1:2
   114:  0,2:1:2,3:2:1
   115:  0,2:2:1:1:2,3
   116:  0,2:2:1:2,3:1
   117:  0,2:2:2,3:1:1
   118:  0,2:2,3:1:1:2
   119:  0,2:2,3:1:2:1
   120:  0,2:2,3:2:1:1
   121:  2:2:3:0,3:1,3
   122:  2:2:3:1,3:0,3
   123:  2:2:0,3:3:1,3
   124:  2:2:0,3:1,3:3
   125:  2:2:1,3:3:0,3
   126:  2:2:1,3:0,3:3
   127:  2:3:2:0,3:1,3
   128:  2:3:2:1,3:0,3
   129:  2:3:0,3:2:1,3
   130:  2:3:0,3:1,3:2
   131:  2:3:1,3:2:0,3
   132:  2:3:1,3:0,3:2
   133:  2:0,3:2:3:1,3
   134:  2:0,3:2:1,3:3
   135:  2:0,3:3:2:1,3
   136:  2:0,3:3:1,3:2
   137:  2:0,3:1,3:2:3
   138:  2:0,3:1,3:3:2
   139:  2:1,3:2:3:0,3
   140:  2:1,3:2:0,3:3
   141:  2:1,3:3:2:0,3
   142:  2:1,3:3:0,3:2
   143:  2:1,3:0,3:2:3
   144:  2:1,3:0,3:3:2
   145:  3:2:2:0,3:1,3
   146:  3:2:2:1,3:0,3
   147:  3:2:0,3:2:1,3
   148:  3:2:0,3:1,3:2
   149:  3:2:1,3:2:0,3
   150:  3:2:1,3:0,3:2
   151:  3:0,3:2:2:1,3
   152:  3:0,3:2:1,3:2
   153:  3:0,3:1,3:2:2
   154:  3:1,3:2:2:0,3
   155:  3:1,3:2:0,3:2
   156:  3:1,3:0,3:2:2
   157:  0,3:2:2:3:1,3
   158:  0,3:2:2:1,3:3
   159:  0,3:2:3:2:1,3
   160:  0,3:2:3:1,3:2
   161:  0,3:2:1,3:2:3
   162:  0,3:2:1,3:3:2
   163:  0,3:3:2:2:1,3
   164:  0,3:3:2:1,3:2
   165:  0,3:3:1,3:2:2
   166:  0,3:1,3:2:2:3
   167:  0,3:1,3:2:3:2
   168:  0,3:1,3:3:2:2
   169:  1,3:2:2:3:0,3
   170:  1,3:2:2:0,3:3
   171:  1,3:2:3:2:0,3
   172:  1,3:2:3:0,3:2
   173:  1,3:2:0,3:2:3
   174:  1,3:2:0,3:3:2
   175:  1,3:3:2:2:0,3
   176:  1,3:3:2:0,3:2
   177:  1,3:3:0,3:2:2
   178:  1,3:0,3:2:2:3
   179:  1,3:0,3:2:3:2
   180:  1,3:0,3:3:2:2
   181:  3:3:0:0,1:0,2
   182:  3:3:0:0,2:0,1
   183:  3:3:0,1:0:0,2
   184:  3:3:0,1:0,2:0
   185:  3:3:0,2:0:0,1
   186:  3:3:0,2:0,1:0
   187:  3:0:3:0,1:0,2
   188:  3:0:3:0,2:0,1
   189:  3:0:0,1:3:0,2
   190:  3:0:0,1:0,2:3
   191:  3:0:0,2:3:0,1
   192:  3:0:0,2:0,1:3
   193:  3:0,1:3:0:0,2
   194:  3:0,1:3:0,2:0
   195:  3:0,1:0:3:0,2
   196:  3:0,1:0:0,2:3
   197:  3:0,1:0,2:3:0
   198:  3:0,1:0,2:0:3
   199:  3:0,2:3:0:0,1
   200:  3:0,2:3:0,1:0
   201:  3:0,2:0:3:0,1
   202:  3:0,2:0:0,1:3
   203:  3:0,2:0,1:3:0
   204:  3:0,2:0,1:0:3
   205:  0:3:3:0,1:0,2
   206:  0:3:3:0,2:0,1
   207:  0:3:0,1:3:0,2
   208:  0:3:0,1:0,2:3
   209:  0:3:0,2:3:0,1
   210:  0:3:0,2:0,1:3
   211:  0:0,1:3:3:0,2
   212:  0:0,1:3:0,2:3
   213:  0:0,1:0,2:3:3
   214:  0:0,2:3:3:0,1
   215:  0:0,2:3:0,1:3
   216:  0:0,2:0,1:3:3
   217:  0,1:3:3:0:0,2
   218:  0,1:3:3:0,2:0
   219:  0,1:3:0:3:0,2
   220:  0,1:3:0:0,2:3
   221:  0,1:3:0,2:3:0
   222:  0,1:3:0,2:0:3
   223:  0,1:0:3:3:0,2
   224:  0,1:0:3:0,2:3
   225:  0,1:0:0,2:3:3
   226:  0,1:0,2:3:3:0
   227:  0,1:0,2:3:0:3
   228:  0,1:0,2:0:3:3
   229:  0,2:3:3:0:0,1
   230:  0,2:3:3:0,1:0
   231:  0,2:3:0:3:0,1
   232:  0,2:3:0:0,1:3
   233:  0,2:3:0,1:3:0
   234:  0,2:3:0,1:0:3
   235:  0,2:0:3:3:0,1
   236:  0,2:0:3:0,1:3
   237:  0,2:0:0,1:3:3
   238:  0,2:0,1:3:3:0
   239:  0,2:0,1:3:0:3
   240:  0,2:0,1:0:3:3
   241:  0:0:3:2,3:1,3
   242:  0:0:3:1,3:2,3
   243:  0:0:2,3:3:1,3
   244:  0:0:2,3:1,3:3
   245:  0:0:1,3:3:2,3
   246:  0:0:1,3:2,3:3
   247:  0:3:0:2,3:1,3
   248:  0:3:0:1,3:2,3
   249:  0:3:2,3:0:1,3
   250:  0:3:2,3:1,3:0
   251:  0:3:1,3:0:2,3
   252:  0:3:1,3:2,3:0
   253:  0:2,3:0:3:1,3
   254:  0:2,3:0:1,3:3
   255:  0:2,3:3:0:1,3
   256:  0:2,3:3:1,3:0
   257:  0:2,3:1,3:0:3
   258:  0:2,3:1,3:3:0
   259:  0:1,3:0:3:2,3
   260:  0:1,3:0:2,3:3
   261:  0:1,3:3:0:2,3
   262:  0:1,3:3:2,3:0
   263:  0:1,3:2,3:0:3
   264:  0:1,3:2,3:3:0
   265:  3:0:0:2,3:1,3
   266:  3:0:0:1,3:2,3
   267:  3:0:2,3:0:1,3
   268:  3:0:2,3:1,3:0
   269:  3:0:1,3:0:2,3
   270:  3:0:1,3:2,3:0
   271:  3:2,3:0:0:1,3
   272:  3:2,3:0:1,3:0
   273:  3:2,3:1,3:0:0
   274:  3:1,3:0:0:2,3
   275:  3:1,3:0:2,3:0
   276:  3:1,3:2,3:0:0
   277:  2,3:0:0:3:1,3
   278:  2,3:0:0:1,3:3
   279:  2,3:0:3:0:1,3
   280:  2,3:0:3:1,3:0
   281:  2,3:0:1,3:0:3
   282:  2,3:0:1,3:3:0
   283:  2,3:3:0:0:1,3
   284:  2,3:3:0:1,3:0
   285:  2,3:3:1,3:0:0
   286:  2,3:1,3:0:0:3
   287:  2,3:1,3:0:3:0
   288:  2,3:1,3:3:0:0
   289:  1,3:0:0:3:2,3
   290:  1,3:0:0:2,3:3
   291:  1,3:0:3:0:2,3
   292:  1,3:0:3:2,3:0
   293:  1,3:0:2,3:0:3
   294:  1,3:0:2,3:3:0
   295:  1,3:3:0:0:2,3
   296:  1,3:3:0:2,3:0
   297:  1,3:3:2,3:0:0
   298:  1,3:2,3:0:0:3
   299:  1,3:2,3:0:3:0
   300:  1,3:2,3:3:0:0
   301:  1:1:0:0,3:0,2
   302:  1:1:0:0,2:0,3
   303:  1:1:0,3:0:0,2
   304:  1:1:0,3:0,2:0
   305:  1:1:0,2:0:0,3
   306:  1:1:0,2:0,3:0
   307:  1:0:1:0,3:0,2
   308:  1:0:1:0,2:0,3
   309:  1:0:0,3:1:0,2
   310:  1:0:0,3:0,2:1
   311:  1:0:0,2:1:0,3
   312:  1:0:0,2:0,3:1
   313:  1:0,3:1:0:0,2
   314:  1:0,3:1:0,2:0
   315:  1:0,3:0:1:0,2
   316:  1:0,3:0:0,2:1
   317:  1:0,3:0,2:1:0
   318:  1:0,3:0,2:0:1
   319:  1:0,2:1:0:0,3
   320:  1:0,2:1:0,3:0
   321:  1:0,2:0:1:0,3
   322:  1:0,2:0:0,3:1
   323:  1:0,2:0,3:1:0
   324:  1:0,2:0,3:0:1
   325:  0:1:1:0,3:0,2
   326:  0:1:1:0,2:0,3
   327:  0:1:0,3:1:0,2
   328:  0:1:0,3:0,2:1
   329:  0:1:0,2:1:0,3
   330:  0:1:0,2:0,3:1
   331:  0:0,3:1:1:0,2
   332:  0:0,3:1:0,2:1
   333:  0:0,3:0,2:1:1
   334:  0:0,2:1:1:0,3
   335:  0:0,2:1:0,3:1
   336:  0:0,2:0,3:1:1
   337:  0,3:1:1:0:0,2
   338:  0,3:1:1:0,2:0
   339:  0,3:1:0:1:0,2
   340:  0,3:1:0:0,2:1
   341:  0,3:1:0,2:1:0
   342:  0,3:1:0,2:0:1
   343:  0,3:0:1:1:0,2
   344:  0,3:0:1:0,2:1
   345:  0,3:0:0,2:1:1
   346:  0,3:0,2:1:1:0
   347:  0,3:0,2:1:0:1
   348:  0,3:0,2:0:1:1
   349:  0,2:1:1:0:0,3
   350:  0,2:1:1:0,3:0
   351:  0,2:1:0:1:0,3
   352:  0,2:1:0:0,3:1
   353:  0,2:1:0,3:1:0
   354:  0,2:1:0,3:0:1
   355:  0,2:0:1:1:0,3
   356:  0,2:0:1:0,3:1
   357:  0,2:0:0,3:1:1
   358:  0,2:0,3:1:1:0
   359:  0,2:0,3:1:0:1
   360:  0,2:0,3:0:1:1
   361:  2:2:1:0,1:1,3
   362:  2:2:1:1,3:0,1
   363:  2:2:0,1:1:1,3
   364:  2:2:0,1:1,3:1
   365:  2:2:1,3:1:0,1
   366:  2:2:1,3:0,1:1
   367:  2:1:2:0,1:1,3
   368:  2:1:2:1,3:0,1
   369:  2:1:0,1:2:1,3
   370:  2:1:0,1:1,3:2
   371:  2:1:1,3:2:0,1
   372:  2:1:1,3:0,1:2
   373:  2:0,1:2:1:1,3
   374:  2:0,1:2:1,3:1
   375:  2:0,1:1:2:1,3
   376:  2:0,1:1:1,3:2
   377:  2:0,1:1,3:2:1
   378:  2:0,1:1,3:1:2
   379:  2:1,3:2:1:0,1
   380:  2:1,3:2:0,1:1
   381:  2:1,3:1:2:0,1
   382:  2:1,3:1:0,1:2
   383:  2:1,3:0,1:2:1
   384:  2:1,3:0,1:1:2
   385:  1:2:2:0,1:1,3
   386:  1:2:2:1,3:0,1
   387:  1:2:0,1:2:1,3
   388:  1:2:0,1:1,3:2
   389:  1:2:1,3:2:0,1
   390:  1:2:1,3:0,1:2
   391:  1:0,1:2:2:1,3
   392:  1:0,1:2:1,3:2
   393:  1:0,1:1,3:2:2
   394:  1:1,3:2:2:0,1
   395:  1:1,3:2:0,1:2
   396:  1:1,3:0,1:2:2
   397:  0,1:2:2:1:1,3
   398:  0,1:2:2:1,3:1
   399:  0,1:2:1:2:1,3
   400:  0,1:2:1:1,3:2
   401:  0,1:2:1,3:2:1
   402:  0,1:2:1,3:1:2
   403:  0,1:1:2:2:1,3
   404:  0,1:1:2:1,3:2
   405:  0,1:1:1,3:2:2
   406:  0,1:1,3:2:2:1
   407:  0,1:1,3:2:1:2
   408:  0,1:1,3:1:2:2
   409:  1,3:2:2:1:0,1
   410:  1,3:2:2:0,1:1
   411:  1,3:2:1:2:0,1
   412:  1,3:2:1:0,1:2
   413:  1,3:2:0,1:2:1
   414:  1,3:2:0,1:1:2
   415:  1,3:1:2:2:0,1
   416:  1,3:1:2:0,1:2
   417:  1,3:1:0,1:2:2
   418:  1,3:0,1:2:2:1
   419:  1,3:0,1:2:1:2
   420:  1,3:0,1:1:2:2
   421:  3:3:2:1,2:0,2
   422:  3:3:2:0,2:1,2
   423:  3:3:1,2:2:0,2
   424:  3:3:1,2:0,2:2
   425:  3:3:0,2:2:1,2
   426:  3:3:0,2:1,2:2
   427:  3:2:3:1,2:0,2
   428:  3:2:3:0,2:1,2
   429:  3:2:1,2:3:0,2
   430:  3:2:1,2:0,2:3
   431:  3:2:0,2:3:1,2
   432:  3:2:0,2:1,2:3
   433:  3:1,2:3:2:0,2
   434:  3:1,2:3:0,2:2
   435:  3:1,2:2:3:0,2
   436:  3:1,2:2:0,2:3
   437:  3:1,2:0,2:3:2
   438:  3:1,2:0,2:2:3
   439:  3:0,2:3:2:1,2
   440:  3:0,2:3:1,2:2
   441:  3:0,2:2:3:1,2
   442:  3:0,2:2:1,2:3
   443:  3:0,2:1,2:3:2
   444:  3:0,2:1,2:2:3
   445:  2:3:3:1,2:0,2
   446:  2:3:3:0,2:1,2
   447:  2:3:1,2:3:0,2
   448:  2:3:1,2:0,2:3
   449:  2:3:0,2:3:1,2
   450:  2:3:0,2:1,2:3
   451:  2:1,2:3:3:0,2
   452:  2:1,2:3:0,2:3
   453:  2:1,2:0,2:3:3
   454:  2:0,2:3:3:1,2
   455:  2:0,2:3:1,2:3
   456:  2:0,2:1,2:3:3
   457:  1,2:3:3:2:0,2
   458:  1,2:3:3:0,2:2
   459:  1,2:3:2:3:0,2
   460:  1,2:3:2:0,2:3
   461:  1,2:3:0,2:3:2
   462:  1,2:3:0,2:2:3
   463:  1,2:2:3:3:0,2
   464:  1,2:2:3:0,2:3
   465:  1,2:2:0,2:3:3
   466:  1,2:0,2:3:3:2
   467:  1,2:0,2:3:2:3
   468:  1,2:0,2:2:3:3
   469:  0,2:3:3:2:1,2
   470:  0,2:3:3:1,2:2
   471:  0,2:3:2:3:1,2
   472:  0,2:3:2:1,2:3
   473:  0,2:3:1,2:3:2
   474:  0,2:3:1,2:2:3
   475:  0,2:2:3:3:1,2
   476:  0,2:2:3:1,2:3
   477:  0,2:2:1,2:3:3
   478:  0,2:1,2:3:3:2
   479:  0,2:1,2:3:2:3
   480:  0,2:1,2:2:3:3
family= 3 2 0 0 new D4h genus #    31 is 0:0:1:1,2:2,3
     1:  0:0:1:1,2:2,3
     2:  0:0:1:2,3:1,2
     3:  0:0:1,2:1:2,3
     4:  0:0:1,2:2,3:1
     5:  0:0:2,3:1:1,2
     6:  0:0:2,3:1,2:1
     7:  0:1:0:1,2:2,3
     8:  0:1:0:2,3:1,2
     9:  0:1:1,2:0:2,3
    10:  0:1:1,2:2,3:0
    11:  0:1:2,3:0:1,2
    12:  0:1:2,3:1,2:0
    13:  0:1,2:0:1:2,3
    14:  0:1,2:0:2,3:1
    15:  0:1,2:1:0:2,3
    16:  0:1,2:1:2,3:0
    17:  0:1,2:2,3:0:1
    18:  0:1,2:2,3:1:0
    19:  0:2,3:0:1:1,2
    20:  0:2,3:0:1,2:1
    21:  0:2,3:1:0:1,2
    22:  0:2,3:1:1,2:0
    23:  0:2,3:1,2:0:1
    24:  0:2,3:1,2:1:0
    25:  1:0:0:1,2:2,3
    26:  1:0:0:2,3:1,2
    27:  1:0:1,2:0:2,3
    28:  1:0:1,2:2,3:0
    29:  1:0:2,3:0:1,2
    30:  1:0:2,3:1,2:0
    31:  1:1,2:0:0:2,3
    32:  1:1,2:0:2,3:0
    33:  1:1,2:2,3:0:0
    34:  1:2,3:0:0:1,2
    35:  1:2,3:0:1,2:0
    36:  1:2,3:1,2:0:0
    37:  1,2:0:0:1:2,3
    38:  1,2:0:0:2,3:1
    39:  1,2:0:1:0:2,3
    40:  1,2:0:1:2,3:0
    41:  1,2:0:2,3:0:1
    42:  1,2:0:2,3:1:0
    43:  1,2:1:0:0:2,3
    44:  1,2:1:0:2,3:0
    45:  1,2:1:2,3:0:0
    46:  1,2:2,3:0:0:1
    47:  1,2:2,3:0:1:0
    48:  1,2:2,3:1:0:0
    49:  2,3:0:0:1:1,2
    50:  2,3:0:0:1,2:1
    51:  2,3:0:1:0:1,2
    52:  2,3:0:1:1,2:0
    53:  2,3:0:1,2:0:1
    54:  2,3:0:1,2:1:0
    55:  2,3:1:0:0:1,2
    56:  2,3:1:0:1,2:0
    57:  2,3:1:1,2:0:0
    58:  2,3:1,2:0:0:1
    59:  2,3:1,2:0:1:0
    60:  2,3:1,2:1:0:0
    61:  1:1:2:2,3:0,3
    62:  1:1:2:0,3:2,3
    63:  1:1:2,3:2:0,3
    64:  1:1:2,3:0,3:2
    65:  1:1:0,3:2:2,3
    66:  1:1:0,3:2,3:2
    67:  1:2:1:2,3:0,3
    68:  1:2:1:0,3:2,3
    69:  1:2:2,3:1:0,3
    70:  1:2:2,3:0,3:1
    71:  1:2:0,3:1:2,3
    72:  1:2:0,3:2,3:1
    73:  1:2,3:1:2:0,3
    74:  1:2,3:1:0,3:2
    75:  1:2,3:2:1:0,3
    76:  1:2,3:2:0,3:1
    77:  1:2,3:0,3:1:2
    78:  1:2,3:0,3:2:1
    79:  1:0,3:1:2:2,3
    80:  1:0,3:1:2,3:2
    81:  1:0,3:2:1:2,3
    82:  1:0,3:2:2,3:1
    83:  1:0,3:2,3:1:2
    84:  1:0,3:2,3:2:1
    85:  2:1:1:2,3:0,3
    86:  2:1:1:0,3:2,3
    87:  2:1:2,3:1:0,3
    88:  2:1:2,3:0,3:1
    89:  2:1:0,3:1:2,3
    90:  2:1:0,3:2,3:1
    91:  2:2,3:1:1:0,3
    92:  2:2,3:1:0,3:1
    93:  2:2,3:0,3:1:1
    94:  2:0,3:1:1:2,3
    95:  2:0,3:1:2,3:1
    96:  2:0,3:2,3:1:1
    97:  2,3:1:1:2:0,3
    98:  2,3:1:1:0,3:2
    99:  2,3:1:2:1:0,3
   100:  2,3:1:2:0,3:1
   101:  2,3:1:0,3:1:2
   102:  2,3:1:0,3:2:1
   103:  2,3:2:1:1:0,3
   104:  2,3:2:1:0,3:1
   105:  2,3:2:0,3:1:1
   106:  2,3:0,3:1:1:2
   107:  2,3:0,3:1:2:1
   108:  2,3:0,3:2:1:1
   109:  0,3:1:1:2:2,3
   110:  0,3:1:1:2,3:2
   111:  0,3:1:2:1:2,3
   112:  0,3:1:2:2,3:1
   113:  0,3:1:2,3:1:2
   114:  0,3:1:2,3:2:1
   115:  0,3:2:1:1:2,3
   116:  0,3:2:1:2,3:1
   117:  0,3:2:2,3:1:1
   118:  0,3:2,3:1:1:2
   119:  0,3:2,3:1:2:1
   120:  0,3:2,3:2:1:1
   121:  2:2:3:0,3:0,1
   122:  2:2:3:0,1:0,3
   123:  2:2:0,3:3:0,1
   124:  2:2:0,3:0,1:3
   125:  2:2:0,1:3:0,3
   126:  2:2:0,1:0,3:3
   127:  2:3:2:0,3:0,1
   128:  2:3:2:0,1:0,3
   129:  2:3:0,3:2:0,1
   130:  2:3:0,3:0,1:2
   131:  2:3:0,1:2:0,3
   132:  2:3:0,1:0,3:2
   133:  2:0,3:2:3:0,1
   134:  2:0,3:2:0,1:3
   135:  2:0,3:3:2:0,1
   136:  2:0,3:3:0,1:2
   137:  2:0,3:0,1:2:3
   138:  2:0,3:0,1:3:2
   139:  2:0,1:2:3:0,3
   140:  2:0,1:2:0,3:3
   141:  2:0,1:3:2:0,3
   142:  2:0,1:3:0,3:2
   143:  2:0,1:0,3:2:3
   144:  2:0,1:0,3:3:2
   145:  3:2:2:0,3:0,1
   146:  3:2:2:0,1:0,3
   147:  3:2:0,3:2:0,1
   148:  3:2:0,3:0,1:2
   149:  3:2:0,1:2:0,3
   150:  3:2:0,1:0,3:2
   151:  3:0,3:2:2:0,1
   152:  3:0,3:2:0,1:2
   153:  3:0,3:0,1:2:2
   154:  3:0,1:2:2:0,3
   155:  3:0,1:2:0,3:2
   156:  3:0,1:0,3:2:2
   157:  0,3:2:2:3:0,1
   158:  0,3:2:2:0,1:3
   159:  0,3:2:3:2:0,1
   160:  0,3:2:3:0,1:2
   161:  0,3:2:0,1:2:3
   162:  0,3:2:0,1:3:2
   163:  0,3:3:2:2:0,1
   164:  0,3:3:2:0,1:2
   165:  0,3:3:0,1:2:2
   166:  0,3:0,1:2:2:3
   167:  0,3:0,1:2:3:2
   168:  0,3:0,1:3:2:2
   169:  0,1:2:2:3:0,3
   170:  0,1:2:2:0,3:3
   171:  0,1:2:3:2:0,3
   172:  0,1:2:3:0,3:2
   173:  0,1:2:0,3:2:3
   174:  0,1:2:0,3:3:2
   175:  0,1:3:2:2:0,3
   176:  0,1:3:2:0,3:2
   177:  0,1:3:0,3:2:2
   178:  0,1:0,3:2:2:3
   179:  0,1:0,3:2:3:2
   180:  0,1:0,3:3:2:2
   181:  3:3:0:0,1:1,2
   182:  3:3:0:1,2:0,1
   183:  3:3:0,1:0:1,2
   184:  3:3:0,1:1,2:0
   185:  3:3:1,2:0:0,1
   186:  3:3:1,2:0,1:0
   187:  3:0:3:0,1:1,2
   188:  3:0:3:1,2:0,1
   189:  3:0:0,1:3:1,2
   190:  3:0:0,1:1,2:3
   191:  3:0:1,2:3:0,1
   192:  3:0:1,2:0,1:3
   193:  3:0,1:3:0:1,2
   194:  3:0,1:3:1,2:0
   195:  3:0,1:0:3:1,2
   196:  3:0,1:0:1,2:3
   197:  3:0,1:1,2:3:0
   198:  3:0,1:1,2:0:3
   199:  3:1,2:3:0:0,1
   200:  3:1,2:3:0,1:0
   201:  3:1,2:0:3:0,1
   202:  3:1,2:0:0,1:3
   203:  3:1,2:0,1:3:0
   204:  3:1,2:0,1:0:3
   205:  0:3:3:0,1:1,2
   206:  0:3:3:1,2:0,1
   207:  0:3:0,1:3:1,2
   208:  0:3:0,1:1,2:3
   209:  0:3:1,2:3:0,1
   210:  0:3:1,2:0,1:3
   211:  0:0,1:3:3:1,2
   212:  0:0,1:3:1,2:3
   213:  0:0,1:1,2:3:3
   214:  0:1,2:3:3:0,1
   215:  0:1,2:3:0,1:3
   216:  0:1,2:0,1:3:3
   217:  0,1:3:3:0:1,2
   218:  0,1:3:3:1,2:0
   219:  0,1:3:0:3:1,2
   220:  0,1:3:0:1,2:3
   221:  0,1:3:1,2:3:0
   222:  0,1:3:1,2:0:3
   223:  0,1:0:3:3:1,2
   224:  0,1:0:3:1,2:3
   225:  0,1:0:1,2:3:3
   226:  0,1:1,2:3:3:0
   227:  0,1:1,2:3:0:3
   228:  0,1:1,2:0:3:3
   229:  1,2:3:3:0:0,1
   230:  1,2:3:3:0,1:0
   231:  1,2:3:0:3:0,1
   232:  1,2:3:0:0,1:3
   233:  1,2:3:0,1:3:0
   234:  1,2:3:0,1:0:3
   235:  1,2:0:3:3:0,1
   236:  1,2:0:3:0,1:3
   237:  1,2:0:0,1:3:3
   238:  1,2:0,1:3:3:0
   239:  1,2:0,1:3:0:3
   240:  1,2:0,1:0:3:3
   241:  0:0:3:2,3:1,2
   242:  0:0:3:1,2:2,3
   243:  0:0:2,3:3:1,2
   244:  0:0:2,3:1,2:3
   245:  0:0:1,2:3:2,3
   246:  0:0:1,2:2,3:3
   247:  0:3:0:2,3:1,2
   248:  0:3:0:1,2:2,3
   249:  0:3:2,3:0:1,2
   250:  0:3:2,3:1,2:0
   251:  0:3:1,2:0:2,3
   252:  0:3:1,2:2,3:0
   253:  0:2,3:0:3:1,2
   254:  0:2,3:0:1,2:3
   255:  0:2,3:3:0:1,2
   256:  0:2,3:3:1,2:0
   257:  0:2,3:1,2:0:3
   258:  0:2,3:1,2:3:0
   259:  0:1,2:0:3:2,3
   260:  0:1,2:0:2,3:3
   261:  0:1,2:3:0:2,3
   262:  0:1,2:3:2,3:0
   263:  0:1,2:2,3:0:3
   264:  0:1,2:2,3:3:0
   265:  3:0:0:2,3:1,2
   266:  3:0:0:1,2:2,3
   267:  3:0:2,3:0:1,2
   268:  3:0:2,3:1,2:0
   269:  3:0:1,2:0:2,3
   270:  3:0:1,2:2,3:0
   271:  3:2,3:0:0:1,2
   272:  3:2,3:0:1,2:0
   273:  3:2,3:1,2:0:0
   274:  3:1,2:0:0:2,3
   275:  3:1,2:0:2,3:0
   276:  3:1,2:2,3:0:0
   277:  2,3:0:0:3:1,2
   278:  2,3:0:0:1,2:3
   279:  2,3:0:3:0:1,2
   280:  2,3:0:3:1,2:0
   281:  2,3:0:1,2:0:3
   282:  2,3:0:1,2:3:0
   283:  2,3:3:0:0:1,2
   284:  2,3:3:0:1,2:0
   285:  2,3:3:1,2:0:0
   286:  2,3:1,2:0:0:3
   287:  2,3:1,2:0:3:0
   288:  2,3:1,2:3:0:0
   289:  1,2:0:0:3:2,3
   290:  1,2:0:0:2,3:3
   291:  1,2:0:3:0:2,3
   292:  1,2:0:3:2,3:0
   293:  1,2:0:2,3:0:3
   294:  1,2:0:2,3:3:0
   295:  1,2:3:0:0:2,3
   296:  1,2:3:0:2,3:0
   297:  1,2:3:2,3:0:0
   298:  1,2:2,3:0:0:3
   299:  1,2:2,3:0:3:0
   300:  1,2:2,3:3:0:0
   301:  1:1:0:0,3:2,3
   302:  1:1:0:2,3:0,3
   303:  1:1:0,3:0:2,3
   304:  1:1:0,3:2,3:0
   305:  1:1:2,3:0:0,3
   306:  1:1:2,3:0,3:0
   307:  1:0:1:0,3:2,3
   308:  1:0:1:2,3:0,3
   309:  1:0:0,3:1:2,3
   310:  1:0:0,3:2,3:1
   311:  1:0:2,3:1:0,3
   312:  1:0:2,3:0,3:1
   313:  1:0,3:1:0:2,3
   314:  1:0,3:1:2,3:0
   315:  1:0,3:0:1:2,3
   316:  1:0,3:0:2,3:1
   317:  1:0,3:2,3:1:0
   318:  1:0,3:2,3:0:1
   319:  1:2,3:1:0:0,3
   320:  1:2,3:1:0,3:0
   321:  1:2,3:0:1:0,3
   322:  1:2,3:0:0,3:1
   323:  1:2,3:0,3:1:0
   324:  1:2,3:0,3:0:1
   325:  0:1:1:0,3:2,3
   326:  0:1:1:2,3:0,3
   327:  0:1:0,3:1:2,3
   328:  0:1:0,3:2,3:1
   329:  0:1:2,3:1:0,3
   330:  0:1:2,3:0,3:1
   331:  0:0,3:1:1:2,3
   332:  0:0,3:1:2,3:1
   333:  0:0,3:2,3:1:1
   334:  0:2,3:1:1:0,3
   335:  0:2,3:1:0,3:1
   336:  0:2,3:0,3:1:1
   337:  0,3:1:1:0:2,3
   338:  0,3:1:1:2,3:0
   339:  0,3:1:0:1:2,3
   340:  0,3:1:0:2,3:1
   341:  0,3:1:2,3:1:0
   342:  0,3:1:2,3:0:1
   343:  0,3:0:1:1:2,3
   344:  0,3:0:1:2,3:1
   345:  0,3:0:2,3:1:1
   346:  0,3:2,3:1:1:0
   347:  0,3:2,3:1:0:1
   348:  0,3:2,3:0:1:1
   349:  2,3:1:1:0:0,3
   350:  2,3:1:1:0,3:0
   351:  2,3:1:0:1:0,3
   352:  2,3:1:0:0,3:1
   353:  2,3:1:0,3:1:0
   354:  2,3:1:0,3:0:1
   355:  2,3:0:1:1:0,3
   356:  2,3:0:1:0,3:1
   357:  2,3:0:0,3:1:1
   358:  2,3:0,3:1:1:0
   359:  2,3:0,3:1:0:1
   360:  2,3:0,3:0:1:1
   361:  2:2:1:0,1:0,3
   362:  2:2:1:0,3:0,1
   363:  2:2:0,1:1:0,3
   364:  2:2:0,1:0,3:1
   365:  2:2:0,3:1:0,1
   366:  2:2:0,3:0,1:1
   367:  2:1:2:0,1:0,3
   368:  2:1:2:0,3:0,1
   369:  2:1:0,1:2:0,3
   370:  2:1:0,1:0,3:2
   371:  2:1:0,3:2:0,1
   372:  2:1:0,3:0,1:2
   373:  2:0,1:2:1:0,3
   374:  2:0,1:2:0,3:1
   375:  2:0,1:1:2:0,3
   376:  2:0,1:1:0,3:2
   377:  2:0,1:0,3:2:1
   378:  2:0,1:0,3:1:2
   379:  2:0,3:2:1:0,1
   380:  2:0,3:2:0,1:1
   381:  2:0,3:1:2:0,1
   382:  2:0,3:1:0,1:2
   383:  2:0,3:0,1:2:1
   384:  2:0,3:0,1:1:2
   385:  1:2:2:0,1:0,3
   386:  1:2:2:0,3:0,1
   387:  1:2:0,1:2:0,3
   388:  1:2:0,1:0,3:2
   389:  1:2:0,3:2:0,1
   390:  1:2:0,3:0,1:2
   391:  1:0,1:2:2:0,3
   392:  1:0,1:2:0,3:2
   393:  1:0,1:0,3:2:2
   394:  1:0,3:2:2:0,1
   395:  1:0,3:2:0,1:2
   396:  1:0,3:0,1:2:2
   397:  0,1:2:2:1:0,3
   398:  0,1:2:2:0,3:1
   399:  0,1:2:1:2:0,3
   400:  0,1:2:1:0,3:2
   401:  0,1:2:0,3:2:1
   402:  0,1:2:0,3:1:2
   403:  0,1:1:2:2:0,3
   404:  0,1:1:2:0,3:2
   405:  0,1:1:0,3:2:2
   406:  0,1:0,3:2:2:1
   407:  0,1:0,3:2:1:2
   408:  0,1:0,3:1:2:2
   409:  0,3:2:2:1:0,1
   410:  0,3:2:2:0,1:1
   411:  0,3:2:1:2:0,1
   412:  0,3:2:1:0,1:2
   413:  0,3:2:0,1:2:1
   414:  0,3:2:0,1:1:2
   415:  0,3:1:2:2:0,1
   416:  0,3:1:2:0,1:2
   417:  0,3:1:0,1:2:2
   418:  0,3:0,1:2:2:1
   419:  0,3:0,1:2:1:2
   420:  0,3:0,1:1:2:2
   421:  3:3:2:1,2:0,1
   422:  3:3:2:0,1:1,2
   423:  3:3:1,2:2:0,1
   424:  3:3:1,2:0,1:2
   425:  3:3:0,1:2:1,2
   426:  3:3:0,1:1,2:2
   427:  3:2:3:1,2:0,1
   428:  3:2:3:0,1:1,2
   429:  3:2:1,2:3:0,1
   430:  3:2:1,2:0,1:3
   431:  3:2:0,1:3:1,2
   432:  3:2:0,1:1,2:3
   433:  3:1,2:3:2:0,1
   434:  3:1,2:3:0,1:2
   435:  3:1,2:2:3:0,1
   436:  3:1,2:2:0,1:3
   437:  3:1,2:0,1:3:2
   438:  3:1,2:0,1:2:3
   439:  3:0,1:3:2:1,2
   440:  3:0,1:3:1,2:2
   441:  3:0,1:2:3:1,2
   442:  3:0,1:2:1,2:3
   443:  3:0,1:1,2:3:2
   444:  3:0,1:1,2:2:3
   445:  2:3:3:1,2:0,1
   446:  2:3:3:0,1:1,2
   447:  2:3:1,2:3:0,1
   448:  2:3:1,2:0,1:3
   449:  2:3:0,1:3:1,2
   450:  2:3:0,1:1,2:3
   451:  2:1,2:3:3:0,1
   452:  2:1,2:3:0,1:3
   453:  2:1,2:0,1:3:3
   454:  2:0,1:3:3:1,2
   455:  2:0,1:3:1,2:3
   456:  2:0,1:1,2:3:3
   457:  1,2:3:3:2:0,1
   458:  1,2:3:3:0,1:2
   459:  1,2:3:2:3:0,1
   460:  1,2:3:2:0,1:3
   461:  1,2:3:0,1:3:2
   462:  1,2:3:0,1:2:3
   463:  1,2:2:3:3:0,1
   464:  1,2:2:3:0,1:3
   465:  1,2:2:0,1:3:3
   466:  1,2:0,1:3:3:2
   467:  1,2:0,1:3:2:3
   468:  1,2:0,1:2:3:3
   469:  0,1:3:3:2:1,2
   470:  0,1:3:3:1,2:2
   471:  0,1:3:2:3:1,2
   472:  0,1:3:2:1,2:3
   473:  0,1:3:1,2:3:2
   474:  0,1:3:1,2:2:3
   475:  0,1:2:3:3:1,2
   476:  0,1:2:3:1,2:3
   477:  0,1:2:1,2:3:3
   478:  0,1:1,2:3:3:2
   479:  0,1:1,2:3:2:3
   480:  0,1:1,2:2:3:3
family= 3 2 0 0 new D4h genus #    32 is 0:0:1:1,3:1,3
     1:  0:0:1:1,3:1,3
     2:  0:0:1,3:1:1,3
     3:  0:0:1,3:1,3:1
     4:  0:1:0:1,3:1,3
     5:  0:1:1,3:0:1,3
     6:  0:1:1,3:1,3:0
     7:  0:1,3:0:1:1,3
     8:  0:1,3:0:1,3:1
     9:  0:1,3:1:0:1,3
    10:  0:1,3:1:1,3:0
    11:  0:1,3:1,3:0:1
    12:  0:1,3:1,3:1:0
    13:  1:0:0:1,3:1,3
    14:  1:0:1,3:0:1,3
    15:  1:0:1,3:1,3:0
    16:  1:1,3:0:0:1,3
    17:  1:1,3:0:1,3:0
    18:  1:1,3:1,3:0:0
    19:  1,3:0:0:1:1,3
    20:  1,3:0:0:1,3:1
    21:  1,3:0:1:0:1,3
    22:  1,3:0:1:1,3:0
    23:  1,3:0:1,3:0:1
    24:  1,3:0:1,3:1:0
    25:  1,3:1:0:0:1,3
    26:  1,3:1:0:1,3:0
    27:  1,3:1:1,3:0:0
    28:  1,3:1,3:0:0:1
    29:  1,3:1,3:0:1:0
    30:  1,3:1,3:1:0:0
    31:  1:1:2:0,2:0,2
    32:  1:1:0,2:2:0,2
    33:  1:1:0,2:0,2:2
    34:  1:2:1:0,2:0,2
    35:  1:2:0,2:1:0,2
    36:  1:2:0,2:0,2:1
    37:  1:0,2:1:2:0,2
    38:  1:0,2:1:0,2:2
    39:  1:0,2:2:1:0,2
    40:  1:0,2:2:0,2:1
    41:  1:0,2:0,2:1:2
    42:  1:0,2:0,2:2:1
    43:  2:1:1:0,2:0,2
    44:  2:1:0,2:1:0,2
    45:  2:1:0,2:0,2:1
    46:  2:0,2:1:1:0,2
    47:  2:0,2:1:0,2:1
    48:  2:0,2:0,2:1:1
    49:  0,2:1:1:2:0,2
    50:  0,2:1:1:0,2:2
    51:  0,2:1:2:1:0,2
    52:  0,2:1:2:0,2:1
    53:  0,2:1:0,2:1:2
    54:  0,2:1:0,2:2:1
    55:  0,2:2:1:1:0,2
    56:  0,2:2:1:0,2:1
    57:  0,2:2:0,2:1:1
    58:  0,2:0,2:1:1:2
    59:  0,2:0,2:1:2:1
    60:  0,2:0,2:2:1:1
    61:  2:2:3:1,3:1,3
    62:  2:2:1,3:3:1,3
    63:  2:2:1,3:1,3:3
    64:  2:3:2:1,3:1,3
    65:  2:3:1,3:2:1,3
    66:  2:3:1,3:1,3:2
    67:  2:1,3:2:3:1,3
    68:  2:1,3:2:1,3:3
    69:  2:1,3:3:2:1,3
    70:  2:1,3:3:1,3:2
    71:  2:1,3:1,3:2:3
    72:  2:1,3:1,3:3:2
    73:  3:2:2:1,3:1,3
    74:  3:2:1,3:2:1,3
    75:  3:2:1,3:1,3:2
    76:  3:1,3:2:2:1,3
    77:  3:1,3:2:1,3:2
    78:  3:1,3:1,3:2:2
    79:  1,3:2:2:3:1,3
    80:  1,3:2:2:1,3:3
    81:  1,3:2:3:2:1,3
    82:  1,3:2:3:1,3:2
    83:  1,3:2:1,3:2:3
    84:  1,3:2:1,3:3:2
    85:  1,3:3:2:2:1,3
    86:  1,3:3:2:1,3:2
    87:  1,3:3:1,3:2:2
    88:  1,3:1,3:2:2:3
    89:  1,3:1,3:2:3:2
    90:  1,3:1,3:3:2:2
    91:  3:3:0:0,2:0,2
    92:  3:3:0,2:0:0,2
    93:  3:3:0,2:0,2:0
    94:  3:0:3:0,2:0,2
    95:  3:0:0,2:3:0,2
    96:  3:0:0,2:0,2:3
    97:  3:0,2:3:0:0,2
    98:  3:0,2:3:0,2:0
    99:  3:0,2:0:3:0,2
   100:  3:0,2:0:0,2:3
   101:  3:0,2:0,2:3:0
   102:  3:0,2:0,2:0:3
   103:  0:3:3:0,2:0,2
   104:  0:3:0,2:3:0,2
   105:  0:3:0,2:0,2:3
   106:  0:0,2:3:3:0,2
   107:  0:0,2:3:0,2:3
   108:  0:0,2:0,2:3:3
   109:  0,2:3:3:0:0,2
   110:  0,2:3:3:0,2:0
   111:  0,2:3:0:3:0,2
   112:  0,2:3:0:0,2:3
   113:  0,2:3:0,2:3:0
   114:  0,2:3:0,2:0:3
   115:  0,2:0:3:3:0,2
   116:  0,2:0:3:0,2:3
   117:  0,2:0:0,2:3:3
   118:  0,2:0,2:3:3:0
   119:  0,2:0,2:3:0:3
   120:  0,2:0,2:0:3:3
   121:  0:0:3:1,3:1,3
   122:  0:0:1,3:3:1,3
   123:  0:0:1,3:1,3:3
   124:  0:3:0:1,3:1,3
   125:  0:3:1,3:0:1,3
   126:  0:3:1,3:1,3:0
   127:  0:1,3:0:3:1,3
   128:  0:1,3:0:1,3:3
   129:  0:1,3:3:0:1,3
   130:  0:1,3:3:1,3:0
   131:  0:1,3:1,3:0:3
   132:  0:1,3:1,3:3:0
   133:  3:0:0:1,3:1,3
   134:  3:0:1,3:0:1,3
   135:  3:0:1,3:1,3:0
   136:  3:1,3:0:0:1,3
   137:  3:1,3:0:1,3:0
   138:  3:1,3:1,3:0:0
   139:  1,3:0:0:3:1,3
   140:  1,3:0:0:1,3:3
   141:  1,3:0:3:0:1,3
   142:  1,3:0:3:1,3:0
   143:  1,3:0:1,3:0:3
   144:  1,3:0:1,3:3:0
   145:  1,3:3:0:0:1,3
   146:  1,3:3:0:1,3:0
   147:  1,3:3:1,3:0:0
   148:  1,3:1,3:0:0:3
   149:  1,3:1,3:0:3:0
   150:  1,3:1,3:3:0:0
   151:  1:1:0:0,2:0,2
   152:  1:1:0,2:0:0,2
   153:  1:1:0,2:0,2:0
   154:  1:0:1:0,2:0,2
   155:  1:0:0,2:1:0,2
   156:  1:0:0,2:0,2:1
   157:  1:0,2:1:0:0,2
   158:  1:0,2:1:0,2:0
   159:  1:0,2:0:1:0,2
   160:  1:0,2:0:0,2:1
   161:  1:0,2:0,2:1:0
   162:  1:0,2:0,2:0:1
   163:  0:1:1:0,2:0,2
   164:  0:1:0,2:1:0,2
   165:  0:1:0,2:0,2:1
   166:  0:0,2:1:1:0,2
   167:  0:0,2:1:0,2:1
   168:  0:0,2:0,2:1:1
   169:  0,2:1:1:0:0,2
   170:  0,2:1:1:0,2:0
   171:  0,2:1:0:1:0,2
   172:  0,2:1:0:0,2:1
   173:  0,2:1:0,2:1:0
   174:  0,2:1:0,2:0:1
   175:  0,2:0:1:1:0,2
   176:  0,2:0:1:0,2:1
   177:  0,2:0:0,2:1:1
   178:  0,2:0,2:1:1:0
   179:  0,2:0,2:1:0:1
   180:  0,2:0,2:0:1:1
   181:  2:2:1:1,3:1,3
   182:  2:2:1,3:1:1,3
   183:  2:2:1,3:1,3:1
   184:  2:1:2:1,3:1,3
   185:  2:1:1,3:2:1,3
   186:  2:1:1,3:1,3:2
   187:  2:1,3:2:1:1,3
   188:  2:1,3:2:1,3:1
   189:  2:1,3:1:2:1,3
   190:  2:1,3:1:1,3:2
   191:  2:1,3:1,3:2:1
   192:  2:1,3:1,3:1:2
   193:  1:2:2:1,3:1,3
   194:  1:2:1,3:2:1,3
   195:  1:2:1,3:1,3:2
   196:  1:1,3:2:2:1,3
   197:  1:1,3:2:1,3:2
   198:  1:1,3:1,3:2:2
   199:  1,3:2:2:1:1,3
   200:  1,3:2:2:1,3:1
   201:  1,3:2:1:2:1,3
   202:  1,3:2:1:1,3:2
   203:  1,3:2:1,3:2:1
   204:  1,3:2:1,3:1:2
   205:  1,3:1:2:2:1,3
   206:  1,3:1:2:1,3:2
   207:  1,3:1:1,3:2:2
   208:  1,3:1,3:2:2:1
   209:  1,3:1,3:2:1:2
   210:  1,3:1,3:1:2:2
   211:  3:3:2:0,2:0,2
   212:  3:3:0,2:2:0,2
   213:  3:3:0,2:0,2:2
   214:  3:2:3:0,2:0,2
   215:  3:2:0,2:3:0,2
   216:  3:2:0,2:0,2:3
   217:  3:0,2:3:2:0,2
   218:  3:0,2:3:0,2:2
   219:  3:0,2:2:3:0,2
   220:  3:0,2:2:0,2:3
   221:  3:0,2:0,2:3:2
   222:  3:0,2:0,2:2:3
   223:  2:3:3:0,2:0,2
   224:  2:3:0,2:3:0,2
   225:  2:3:0,2:0,2:3
   226:  2:0,2:3:3:0,2
   227:  2:0,2:3:0,2:3
   228:  2:0,2:0,2:3:3
   229:  0,2:3:3:2:0,2
   230:  0,2:3:3:0,2:2
   231:  0,2:3:2:3:0,2
   232:  0,2:3:2:0,2:3
[truncated: 18,178,565 more chars]
