# Supplementary material for: The Polytope Formalism: application to molecular constitution and the prospect of a complete description of Chemical Space
Source: Chem Sci. 2026 Jan 8;17(4):2102–18. doi: 10.1039/d5sc08813e (PMC12780917; doi:10.1039/d5sc08813e)
Supplement: SC-017-D5SC08813E-s001 [file SC-017-D5SC08813E-s001.zip › publication files/species/species_D5h_S5B1.txt]

S5B1
D5h
====
 
family= 1 0 0 0 0
 
family= 1 0 0 0 0 new D5h genus #     1 is 0
     1:  0
     2:  1
     3:  2
     4:  3
     5:  4
Nber of genera for this family=    1
 
family= 0 1 0 0 0
 
family= 0 1 0 0 0 new D5h genus #     1 is 0,1
     1:  0,1
     2:  1,2
     3:  2,3
     4:  3,4
     5:  0,4
family= 0 1 0 0 0 new D5h genus #     2 is 0,2
     1:  0,2
     2:  1,3
     3:  2,4
     4:  0,3
     5:  1,4
Nber of genera for this family=    2
 
family= 0 0 1 0 0
 
family= 0 0 1 0 0 new D5h genus #     1 is \0,1
     1:  \0,1
     2:  \1,2
     3:  \2,3
     4:  \3,4
     5:  \0,4
family= 0 0 1 0 0 new D5h genus #     2 is \0,2
     1:  \0,2
     2:  \1,3
     3:  \2,4
     4:  \0,3
     5:  \1,4
Nber of genera for this family=    2
 
family= 0 0 0 1 0
 
family= 0 0 0 1 0 new D5h genus #     1 is \0
     1:  \0
     2:  \1
     3:  \2
     4:  \3
     5:  \4
Nber of genera for this family=    1
 
family= 0 0 0 0 1
 
family= 0 0 0 0 1 new D5h genus #     1 is \
     1:  \
Nber of genera for this family=    1
 
----------------------------------------

Nber families=      5
Nber genera=        7
Nber species=       31
