# Supplementary material for: The Polytope Formalism: application to molecular constitution and the prospect of a complete description of Chemical Space
Source: Chem Sci. 2026 Jan 8;17(4):2102–18. doi: 10.1039/d5sc08813e (PMC12780917; doi:10.1039/d5sc08813e)
Supplement: SC-017-D5SC08813E-s001 [file SC-017-D5SC08813E-s001.zip › publication files/species/species_D5h_S5B2.txt]

S5B2
D5h
====
 
family= 2 0 0 0 0
 
family= 2 0 0 0 0 new D5h genus #     1 is 0:0
     1:  0:0
     2:  1:1
     3:  2:2
     4:  3:3
     5:  4:4
family= 2 0 0 0 0 new D5h genus #     2 is 0:1
     1:  0:1
     2:  1:0
     3:  1:2
     4:  2:1
     5:  2:3
     6:  3:2
     7:  3:4
     8:  4:3
     9:  4:0
    10:  0:4
family= 2 0 0 0 0 new D5h genus #     3 is 0:2
     1:  0:2
     2:  2:0
     3:  1:3
     4:  3:1
     5:  2:4
     6:  4:2
     7:  3:0
     8:  0:3
     9:  4:1
    10:  1:4
Nber of genera for this family=    3
 
family= 1 1 0 0 0
 
family= 1 1 0 0 0 new D5h genus #     1 is 0:0,1
     1:  0:0,1
     2:  0,1:0
     3:  1:1,2
     4:  1,2:1
     5:  2:2,3
     6:  2,3:2
     7:  3:3,4
     8:  3,4:3
     9:  4:0,4
    10:  0,4:4
    11:  0:0,4
    12:  0,4:0
    13:  1:0,1
    14:  0,1:1
    15:  2:1,2
    16:  1,2:2
    17:  3:2,3
    18:  2,3:3
    19:  4:3,4
    20:  3,4:4
family= 1 1 0 0 0 new D5h genus #     2 is 0:0,2
     1:  0:0,2
     2:  0,2:0
     3:  1:1,3
     4:  1,3:1
     5:  2:2,4
     6:  2,4:2
     7:  3:0,3
     8:  0,3:3
     9:  4:1,4
    10:  1,4:4
    11:  0:0,3
    12:  0,3:0
    13:  1:1,4
    14:  1,4:1
    15:  2:0,2
    16:  0,2:2
    17:  3:1,3
    18:  1,3:3
    19:  4:2,4
    20:  2,4:4
family= 1 1 0 0 0 new D5h genus #     3 is 0:1,2
     1:  0:1,2
     2:  1,2:0
     3:  1:2,3
     4:  2,3:1
     5:  2:3,4
     6:  3,4:2
     7:  3:0,4
     8:  0,4:3
     9:  4:0,1
    10:  0,1:4
    11:  0:3,4
    12:  3,4:0
    13:  1:0,4
    14:  0,4:1
    15:  2:0,1
    16:  0,1:2
    17:  3:1,2
    18:  1,2:3
    19:  4:2,3
    20:  2,3:4
family= 1 1 0 0 0 new D5h genus #     4 is 0:1,3
     1:  0:1,3
     2:  1,3:0
     3:  1:2,4
     4:  2,4:1
     5:  2:0,3
     6:  0,3:2
     7:  3:1,4
     8:  1,4:3
     9:  4:0,2
    10:  0,2:4
    11:  0:2,4
    12:  2,4:0
    13:  1:0,3
    14:  0,3:1
    15:  2:1,4
    16:  1,4:2
    17:  3:0,2
    18:  0,2:3
    19:  4:1,3
    20:  1,3:4
family= 1 1 0 0 0 new D5h genus #     5 is 0:1,4
     1:  0:1,4
     2:  1,4:0
     3:  1:0,2
     4:  0,2:1
     5:  2:1,3
     6:  1,3:2
     7:  3:2,4
     8:  2,4:3
     9:  4:0,3
    10:  0,3:4
family= 1 1 0 0 0 new D5h genus #     6 is 0:2,3
     1:  0:2,3
     2:  2,3:0
     3:  1:3,4
     4:  3,4:1
     5:  2:0,4
     6:  0,4:2
     7:  3:0,1
     8:  0,1:3
     9:  4:1,2
    10:  1,2:4
Nber of genera for this family=    6
 
family= 0 2 0 0 0
 
family= 0 2 0 0 0 new D5h genus #     1 is 0,1:0,1
     1:  0,1:0,1
     2:  1,2:1,2
     3:  2,3:2,3
     4:  3,4:3,4
     5:  0,4:0,4
family= 0 2 0 0 0 new D5h genus #     2 is 0,1:0,2
     1:  0,1:0,2
     2:  0,2:0,1
     3:  1,2:1,3
     4:  1,3:1,2
     5:  2,3:2,4
     6:  2,4:2,3
     7:  3,4:0,3
     8:  0,3:3,4
     9:  0,4:1,4
    10:  1,4:0,4
    11:  0,4:0,3
    12:  0,3:0,4
    13:  0,1:1,4
    14:  1,4:0,1
    15:  1,2:0,2
    16:  0,2:1,2
    17:  2,3:1,3
    18:  1,3:2,3
    19:  3,4:2,4
    20:  2,4:3,4
family= 0 2 0 0 0 new D5h genus #     3 is 0,1:0,3
     1:  0,1:0,3
     2:  0,3:0,1
     3:  1,2:1,4
     4:  1,4:1,2
     5:  2,3:0,2
     6:  0,2:2,3
     7:  3,4:1,3
     8:  1,3:3,4
     9:  0,4:2,4
    10:  2,4:0,4
    11:  0,4:0,2
    12:  0,2:0,4
    13:  0,1:1,3
    14:  1,3:0,1
    15:  1,2:2,4
    16:  2,4:1,2
    17:  2,3:0,3
    18:  0,3:2,3
    19:  3,4:1,4
    20:  1,4:3,4
family= 0 2 0 0 0 new D5h genus #     4 is 0,1:0,4
     1:  0,1:0,4
     2:  0,4:0,1
     3:  1,2:0,1
     4:  0,1:1,2
     5:  2,3:1,2
     6:  1,2:2,3
     7:  3,4:2,3
     8:  2,3:3,4
     9:  0,4:3,4
    10:  3,4:0,4
family= 0 2 0 0 0 new D5h genus #     5 is 0,1:2,3
     1:  0,1:2,3
     2:  2,3:0,1
     3:  1,2:3,4
     4:  3,4:1,2
     5:  2,3:0,4
     6:  0,4:2,3
     7:  3,4:0,1
     8:  0,1:3,4
     9:  0,4:1,2
    10:  1,2:0,4
family= 0 2 0 0 0 new D5h genus #     6 is 0,1:2,4
     1:  0,1:2,4
     2:  2,4:0,1
     3:  1,2:0,3
     4:  0,3:1,2
     5:  2,3:1,4
     6:  1,4:2,3
     7:  3,4:0,2
     8:  0,2:3,4
     9:  0,4:1,3
    10:  1,3:0,4
family= 0 2 0 0 0 new D5h genus #     7 is 0,2:0,2
     1:  0,2:0,2
     2:  1,3:1,3
     3:  2,4:2,4
     4:  0,3:0,3
     5:  1,4:1,4
family= 0 2 0 0 0 new D5h genus #     8 is 0,2:0,3
     1:  0,2:0,3
     2:  0,3:0,2
     3:  1,3:1,4
     4:  1,4:1,3
     5:  2,4:0,2
     6:  0,2:2,4
     7:  0,3:1,3
     8:  1,3:0,3
     9:  1,4:2,4
    10:  2,4:1,4
family= 0 2 0 0 0 new D5h genus #     9 is 0,2:1,3
     1:  0,2:1,3
     2:  1,3:0,2
     3:  1,3:2,4
     4:  2,4:1,3
     5:  2,4:0,3
     6:  0,3:2,4
     7:  0,3:1,4
     8:  1,4:0,3
     9:  1,4:0,2
    10:  0,2:1,4
Nber of genera for this family=    9
 
family= 1 0 1 0 0
 
family= 1 0 1 0 0 new D5h genus #     1 is 0:\0,1
     1:  0:\0,1
     2:  \0,1:0
     3:  1:\1,2
     4:  \1,2:1
     5:  2:\2,3
     6:  \2,3:2
     7:  3:\3,4
     8:  \3,4:3
     9:  4:\0,4
    10:  \0,4:4
    11:  0:\0,4
    12:  \0,4:0
    13:  1:\0,1
    14:  \0,1:1
    15:  2:\1,2
    16:  \1,2:2
    17:  3:\2,3
    18:  \2,3:3
    19:  4:\3,4
    20:  \3,4:4
family= 1 0 1 0 0 new D5h genus #     2 is 0:\0,2
     1:  0:\0,2
     2:  \0,2:0
     3:  1:\1,3
     4:  \1,3:1
     5:  2:\2,4
     6:  \2,4:2
     7:  3:\0,3
     8:  \0,3:3
     9:  4:\1,4
    10:  \1,4:4
    11:  0:\0,3
    12:  \0,3:0
    13:  1:\1,4
    14:  \1,4:1
    15:  2:\0,2
    16:  \0,2:2
    17:  3:\1,3
    18:  \1,3:3
    19:  4:\2,4
    20:  \2,4:4
family= 1 0 1 0 0 new D5h genus #     3 is 0:\1,2
     1:  0:\1,2
     2:  \1,2:0
     3:  1:\2,3
     4:  \2,3:1
     5:  2:\3,4
     6:  \3,4:2
     7:  3:\0,4
     8:  \0,4:3
     9:  4:\0,1
    10:  \0,1:4
    11:  0:\3,4
    12:  \3,4:0
    13:  1:\0,4
    14:  \0,4:1
    15:  2:\0,1
    16:  \0,1:2
    17:  3:\1,2
    18:  \1,2:3
    19:  4:\2,3
    20:  \2,3:4
family= 1 0 1 0 0 new D5h genus #     4 is 0:\1,3
     1:  0:\1,3
     2:  \1,3:0
     3:  1:\2,4
     4:  \2,4:1
     5:  2:\0,3
     6:  \0,3:2
     7:  3:\1,4
     8:  \1,4:3
     9:  4:\0,2
    10:  \0,2:4
    11:  0:\2,4
    12:  \2,4:0
    13:  1:\0,3
    14:  \0,3:1
    15:  2:\1,4
    16:  \1,4:2
    17:  3:\0,2
    18:  \0,2:3
    19:  4:\1,3
    20:  \1,3:4
family= 1 0 1 0 0 new D5h genus #     5 is 0:\1,4
     1:  0:\1,4
     2:  \1,4:0
     3:  1:\0,2
     4:  \0,2:1
     5:  2:\1,3
     6:  \1,3:2
     7:  3:\2,4
     8:  \2,4:3
     9:  4:\0,3
    10:  \0,3:4
family= 1 0 1 0 0 new D5h genus #     6 is 0:\2,3
     1:  0:\2,3
     2:  \2,3:0
     3:  1:\3,4
     4:  \3,4:1
     5:  2:\0,4
     6:  \0,4:2
     7:  3:\0,1
     8:  \0,1:3
     9:  4:\1,2
    10:  \1,2:4
Nber of genera for this family=    6
 
family= 0 1 1 0 0
 
family= 0 1 1 0 0 new D5h genus #     1 is 0,1:\0,1
     1:  0,1:\0,1
     2:  \0,1:0,1
     3:  1,2:\1,2
     4:  \1,2:1,2
     5:  2,3:\2,3
     6:  \2,3:2,3
     7:  3,4:\3,4
     8:  \3,4:3,4
     9:  0,4:\0,4
    10:  \0,4:0,4
family= 0 1 1 0 0 new D5h genus #     2 is 0,1:\0,2
     1:  0,1:\0,2
     2:  \0,2:0,1
     3:  1,2:\1,3
     4:  \1,3:1,2
     5:  2,3:\2,4
     6:  \2,4:2,3
     7:  3,4:\0,3
     8:  \0,3:3,4
     9:  0,4:\1,4
    10:  \1,4:0,4
    11:  0,4:\0,3
    12:  \0,3:0,4
    13:  0,1:\1,4
    14:  \1,4:0,1
    15:  1,2:\0,2
    16:  \0,2:1,2
    17:  2,3:\1,3
    18:  \1,3:2,3
    19:  3,4:\2,4
    20:  \2,4:3,4
family= 0 1 1 0 0 new D5h genus #     3 is 0,1:\0,3
     1:  0,1:\0,3
     2:  \0,3:0,1
     3:  1,2:\1,4
     4:  \1,4:1,2
     5:  2,3:\0,2
     6:  \0,2:2,3
     7:  3,4:\1,3
     8:  \1,3:3,4
     9:  0,4:\2,4
    10:  \2,4:0,4
    11:  0,4:\0,2
    12:  \0,2:0,4
    13:  0,1:\1,3
    14:  \1,3:0,1
    15:  1,2:\2,4
    16:  \2,4:1,2
    17:  2,3:\0,3
    18:  \0,3:2,3
    19:  3,4:\1,4
    20:  \1,4:3,4
family= 0 1 1 0 0 new D5h genus #     4 is 0,1:\0,4
     1:  0,1:\0,4
     2:  \0,4:0,1
     3:  1,2:\0,1
     4:  \0,1:1,2
     5:  2,3:\1,2
     6:  \1,2:2,3
     7:  3,4:\2,3
     8:  \2,3:3,4
     9:  0,4:\3,4
    10:  \3,4:0,4
    11:  0,4:\0,1
    12:  \0,1:0,4
    13:  0,1:\1,2
    14:  \1,2:0,1
    15:  1,2:\2,3
    16:  \2,3:1,2
    17:  2,3:\3,4
    18:  \3,4:2,3
    19:  3,4:\0,4
    20:  \0,4:3,4
family= 0 1 1 0 0 new D5h genus #     5 is 0,1:\2,3
     1:  0,1:\2,3
     2:  \2,3:0,1
     3:  1,2:\3,4
     4:  \3,4:1,2
     5:  2,3:\0,4
     6:  \0,4:2,3
     7:  3,4:\0,1
     8:  \0,1:3,4
     9:  0,4:\1,2
    10:  \1,2:0,4
    11:  0,4:\2,3
    12:  \2,3:0,4
    13:  0,1:\3,4
    14:  \3,4:0,1
    15:  1,2:\0,4
    16:  \0,4:1,2
    17:  2,3:\0,1
    18:  \0,1:2,3
    19:  3,4:\1,2
    20:  \1,2:3,4
family= 0 1 1 0 0 new D5h genus #     6 is 0,1:\2,4
     1:  0,1:\2,4
     2:  \2,4:0,1
     3:  1,2:\0,3
     4:  \0,3:1,2
     5:  2,3:\1,4
     6:  \1,4:2,3
     7:  3,4:\0,2
     8:  \0,2:3,4
     9:  0,4:\1,3
    10:  \1,3:0,4
family= 0 1 1 0 0 new D5h genus #     7 is 0,2:\0,1
     1:  0,2:\0,1
     2:  \0,1:0,2
     3:  1,3:\1,2
     4:  \1,2:1,3
     5:  2,4:\2,3
     6:  \2,3:2,4
     7:  0,3:\3,4
     8:  \3,4:0,3
     9:  1,4:\0,4
    10:  \0,4:1,4
    11:  0,3:\0,4
    12:  \0,4:0,3
    13:  1,4:\0,1
    14:  \0,1:1,4
    15:  0,2:\1,2
    16:  \1,2:0,2
    17:  1,3:\2,3
    18:  \2,3:1,3
    19:  2,4:\3,4
    20:  \3,4:2,4
family= 0 1 1 0 0 new D5h genus #     8 is 0,2:\0,2
     1:  0,2:\0,2
     2:  \0,2:0,2
     3:  1,3:\1,3
     4:  \1,3:1,3
     5:  2,4:\2,4
     6:  \2,4:2,4
     7:  0,3:\0,3
     8:  \0,3:0,3
     9:  1,4:\1,4
    10:  \1,4:1,4
family= 0 1 1 0 0 new D5h genus #     9 is 0,2:\0,3
     1:  0,2:\0,3
     2:  \0,3:0,2
     3:  1,3:\1,4
     4:  \1,4:1,3
     5:  2,4:\0,2
     6:  \0,2:2,4
     7:  0,3:\1,3
     8:  \1,3:0,3
     9:  1,4:\2,4
    10:  \2,4:1,4
    11:  0,3:\0,2
    12:  \0,2:0,3
    13:  1,4:\1,3
    14:  \1,3:1,4
    15:  0,2:\2,4
    16:  \2,4:0,2
    17:  1,3:\0,3
    18:  \0,3:1,3
    19:  2,4:\1,4
    20:  \1,4:2,4
family= 0 1 1 0 0 new D5h genus #    10 is 0,2:\0,4
     1:  0,2:\0,4
     2:  \0,4:0,2
     3:  1,3:\0,1
     4:  \0,1:1,3
     5:  2,4:\1,2
     6:  \1,2:2,4
     7:  0,3:\2,3
     8:  \2,3:0,3
     9:  1,4:\3,4
    10:  \3,4:1,4
    11:  0,3:\0,1
    12:  \0,1:0,3
    13:  1,4:\1,2
    14:  \1,2:1,4
    15:  0,2:\2,3
    16:  \2,3:0,2
    17:  1,3:\3,4
    18:  \3,4:1,3
    19:  2,4:\0,4
    20:  \0,4:2,4
family= 0 1 1 0 0 new D5h genus #    11 is 0,2:\1,3
     1:  0,2:\1,3
     2:  \1,3:0,2
     3:  1,3:\2,4
     4:  \2,4:1,3
     5:  2,4:\0,3
     6:  \0,3:2,4
     7:  0,3:\1,4
     8:  \1,4:0,3
     9:  1,4:\0,2
    10:  \0,2:1,4
    11:  0,3:\2,4
    12:  \2,4:0,3
    13:  1,4:\0,3
    14:  \0,3:1,4
    15:  0,2:\1,4
    16:  \1,4:0,2
    17:  1,3:\0,2
    18:  \0,2:1,3
    19:  2,4:\1,3
    20:  \1,3:2,4
family= 0 1 1 0 0 new D5h genus #    12 is 0,2:\3,4
     1:  0,2:\3,4
     2:  \3,4:0,2
     3:  1,3:\0,4
     4:  \0,4:1,3
     5:  2,4:\0,1
     6:  \0,1:2,4
     7:  0,3:\1,2
     8:  \1,2:0,3
     9:  1,4:\2,3
    10:  \2,3:1,4
Nber of genera for this family=   12
 
family= 0 0 2 0 0
 
family= 0 0 2 0 0 new D5h genus #     1 is \0,1:\0,1
     1:  \0,1:\0,1
     2:  \1,2:\1,2
     3:  \2,3:\2,3
     4:  \3,4:\3,4
     5:  \0,4:\0,4
family= 0 0 2 0 0 new D5h genus #     2 is \0,1:\0,2
     1:  \0,1:\0,2
     2:  \0,2:\0,1
     3:  \1,2:\1,3
     4:  \1,3:\1,2
     5:  \2,3:\2,4
     6:  \2,4:\2,3
     7:  \3,4:\0,3
     8:  \0,3:\3,4
     9:  \0,4:\1,4
    10:  \1,4:\0,4
    11:  \0,4:\0,3
    12:  \0,3:\0,4
    13:  \0,1:\1,4
    14:  \1,4:\0,1
    15:  \1,2:\0,2
    16:  \0,2:\1,2
    17:  \2,3:\1,3
    18:  \1,3:\2,3
    19:  \3,4:\2,4
    20:  \2,4:\3,4
family= 0 0 2 0 0 new D5h genus #     3 is \0,1:\0,3
     1:  \0,1:\0,3
     2:  \0,3:\0,1
     3:  \1,2:\1,4
     4:  \1,4:\1,2
     5:  \2,3:\0,2
     6:  \0,2:\2,3
     7:  \3,4:\1,3
     8:  \1,3:\3,4
     9:  \0,4:\2,4
    10:  \2,4:\0,4
    11:  \0,4:\0,2
    12:  \0,2:\0,4
    13:  \0,1:\1,3
    14:  \1,3:\0,1
    15:  \1,2:\2,4
    16:  \2,4:\1,2
    17:  \2,3:\0,3
    18:  \0,3:\2,3
    19:  \3,4:\1,4
    20:  \1,4:\3,4
family= 0 0 2 0 0 new D5h genus #     4 is \0,1:\0,4
     1:  \0,1:\0,4
     2:  \0,4:\0,1
     3:  \1,2:\0,1
     4:  \0,1:\1,2
     5:  \2,3:\1,2
     6:  \1,2:\2,3
     7:  \3,4:\2,3
     8:  \2,3:\3,4
     9:  \0,4:\3,4
    10:  \3,4:\0,4
family= 0 0 2 0 0 new D5h genus #     5 is \0,1:\2,3
     1:  \0,1:\2,3
     2:  \2,3:\0,1
     3:  \1,2:\3,4
     4:  \3,4:\1,2
     5:  \2,3:\0,4
     6:  \0,4:\2,3
     7:  \3,4:\0,1
     8:  \0,1:\3,4
     9:  \0,4:\1,2
    10:  \1,2:\0,4
family= 0 0 2 0 0 new D5h genus #     6 is \0,1:\2,4
     1:  \0,1:\2,4
     2:  \2,4:\0,1
     3:  \1,2:\0,3
     4:  \0,3:\1,2
     5:  \2,3:\1,4
     6:  \1,4:\2,3
     7:  \3,4:\0,2
     8:  \0,2:\3,4
     9:  \0,4:\1,3
    10:  \1,3:\0,4
family= 0 0 2 0 0 new D5h genus #     7 is \0,2:\0,2
     1:  \0,2:\0,2
     2:  \1,3:\1,3
     3:  \2,4:\2,4
     4:  \0,3:\0,3
     5:  \1,4:\1,4
family= 0 0 2 0 0 new D5h genus #     8 is \0,2:\0,3
     1:  \0,2:\0,3
     2:  \0,3:\0,2
     3:  \1,3:\1,4
     4:  \1,4:\1,3
     5:  \2,4:\0,2
     6:  \0,2:\2,4
     7:  \0,3:\1,3
     8:  \1,3:\0,3
     9:  \1,4:\2,4
    10:  \2,4:\1,4
family= 0 0 2 0 0 new D5h genus #     9 is \0,2:\1,3
     1:  \0,2:\1,3
     2:  \1,3:\0,2
     3:  \1,3:\2,4
     4:  \2,4:\1,3
     5:  \2,4:\0,3
     6:  \0,3:\2,4
     7:  \0,3:\1,4
     8:  \1,4:\0,3
     9:  \1,4:\0,2
    10:  \0,2:\1,4
Nber of genera for this family=    9
 
family= 1 0 0 1 0
 
family= 1 0 0 1 0 new D5h genus #     1 is 0:\0
     1:  0:\0
     2:  \0:0
     3:  1:\1
     4:  \1:1
     5:  2:\2
     6:  \2:2
     7:  3:\3
     8:  \3:3
     9:  4:\4
    10:  \4:4
family= 1 0 0 1 0 new D5h genus #     2 is 0:\1
     1:  0:\1
     2:  \1:0
     3:  1:\2
     4:  \2:1
     5:  2:\3
     6:  \3:2
     7:  3:\4
     8:  \4:3
     9:  4:\0
    10:  \0:4
    11:  0:\4
    12:  \4:0
    13:  1:\0
    14:  \0:1
    15:  2:\1
    16:  \1:2
    17:  3:\2
    18:  \2:3
    19:  4:\3
    20:  \3:4
family= 1 0 0 1 0 new D5h genus #     3 is 0:\2
     1:  0:\2
     2:  \2:0
     3:  1:\3
     4:  \3:1
     5:  2:\4
     6:  \4:2
     7:  3:\0
     8:  \0:3
     9:  4:\1
    10:  \1:4
    11:  0:\3
    12:  \3:0
    13:  1:\4
    14:  \4:1
    15:  2:\0
    16:  \0:2
    17:  3:\1
    18:  \1:3
    19:  4:\2
    20:  \2:4
Nber of genera for this family=    3
 
family= 0 1 0 1 0
 
family= 0 1 0 1 0 new D5h genus #     1 is 0,1:\0
     1:  0,1:\0
     2:  \0:0,1
     3:  1,2:\1
     4:  \1:1,2
     5:  2,3:\2
     6:  \2:2,3
     7:  3,4:\3
     8:  \3:3,4
     9:  0,4:\4
    10:  \4:0,4
    11:  0,4:\0
    12:  \0:0,4
    13:  0,1:\1
    14:  \1:0,1
    15:  1,2:\2
    16:  \2:1,2
    17:  2,3:\3
    18:  \3:2,3
    19:  3,4:\4
    20:  \4:3,4
family= 0 1 0 1 0 new D5h genus #     2 is 0,1:\2
     1:  0,1:\2
     2:  \2:0,1
     3:  1,2:\3
     4:  \3:1,2
     5:  2,3:\4
     6:  \4:2,3
     7:  3,4:\0
     8:  \0:3,4
     9:  0,4:\1
    10:  \1:0,4
    11:  0,4:\3
    12:  \3:0,4
    13:  0,1:\4
    14:  \4:0,1
    15:  1,2:\0
    16:  \0:1,2
    17:  2,3:\1
    18:  \1:2,3
    19:  3,4:\2
    20:  \2:3,4
family= 0 1 0 1 0 new D5h genus #     3 is 0,1:\3
     1:  0,1:\3
     2:  \3:0,1
     3:  1,2:\4
     4:  \4:1,2
     5:  2,3:\0
     6:  \0:2,3
     7:  3,4:\1
     8:  \1:3,4
     9:  0,4:\2
    10:  \2:0,4
family= 0 1 0 1 0 new D5h genus #     4 is 0,2:\0
     1:  0,2:\0
     2:  \0:0,2
     3:  1,3:\1
     4:  \1:1,3
     5:  2,4:\2
     6:  \2:2,4
     7:  0,3:\3
     8:  \3:0,3
     9:  1,4:\4
    10:  \4:1,4
    11:  0,3:\0
    12:  \0:0,3
    13:  1,4:\1
    14:  \1:1,4
    15:  0,2:\2
    16:  \2:0,2
    17:  1,3:\3
    18:  \3:1,3
    19:  2,4:\4
    20:  \4:2,4
family= 0 1 0 1 0 new D5h genus #     5 is 0,2:\1
     1:  0,2:\1
     2:  \1:0,2
     3:  1,3:\2
     4:  \2:1,3
     5:  2,4:\3
     6:  \3:2,4
     7:  0,3:\4
     8:  \4:0,3
     9:  1,4:\0
    10:  \0:1,4
family= 0 1 0 1 0 new D5h genus #     6 is 0,2:\3
     1:  0,2:\3
     2:  \3:0,2
     3:  1,3:\4
     4:  \4:1,3
     5:  2,4:\0
     6:  \0:2,4
     7:  0,3:\1
     8:  \1:0,3
     9:  1,4:\2
    10:  \2:1,4
    11:  0,3:\2
    12:  \2:0,3
    13:  1,4:\3
    14:  \3:1,4
    15:  0,2:\4
    16:  \4:0,2
    17:  1,3:\0
    18:  \0:1,3
    19:  2,4:\1
    20:  \1:2,4
Nber of genera for this family=    6
 
family= 0 0 1 1 0
 
family= 0 0 1 1 0 new D5h genus #     1 is \0,1:\0
     1:  \0,1:\0
     2:  \0:\0,1
     3:  \1,2:\1
     4:  \1:\1,2
     5:  \2,3:\2
     6:  \2:\2,3
     7:  \3,4:\3
     8:  \3:\3,4
     9:  \0,4:\4
    10:  \4:\0,4
    11:  \0,4:\0
    12:  \0:\0,4
    13:  \0,1:\1
    14:  \1:\0,1
    15:  \1,2:\2
    16:  \2:\1,2
    17:  \2,3:\3
    18:  \3:\2,3
    19:  \3,4:\4
    20:  \4:\3,4
family= 0 0 1 1 0 new D5h genus #     2 is \0,1:\2
     1:  \0,1:\2
     2:  \2:\0,1
     3:  \1,2:\3
     4:  \3:\1,2
     5:  \2,3:\4
     6:  \4:\2,3
     7:  \3,4:\0
     8:  \0:\3,4
     9:  \0,4:\1
    10:  \1:\0,4
    11:  \0,4:\3
    12:  \3:\0,4
    13:  \0,1:\4
    14:  \4:\0,1
    15:  \1,2:\0
    16:  \0:\1,2
    17:  \2,3:\1
    18:  \1:\2,3
    19:  \3,4:\2
    20:  \2:\3,4
family= 0 0 1 1 0 new D5h genus #     3 is \0,1:\3
     1:  \0,1:\3
     2:  \3:\0,1
     3:  \1,2:\4
     4:  \4:\1,2
     5:  \2,3:\0
     6:  \0:\2,3
     7:  \3,4:\1
     8:  \1:\3,4
     9:  \0,4:\2
    10:  \2:\0,4
family= 0 0 1 1 0 new D5h genus #     4 is \0,2:\0
     1:  \0,2:\0
     2:  \0:\0,2
     3:  \1,3:\1
     4:  \1:\1,3
     5:  \2,4:\2
     6:  \2:\2,4
     7:  \0,3:\3
     8:  \3:\0,3
     9:  \1,4:\4
    10:  \4:\1,4
    11:  \0,3:\0
    12:  \0:\0,3
    13:  \1,4:\1
    14:  \1:\1,4
    15:  \0,2:\2
    16:  \2:\0,2
    17:  \1,3:\3
    18:  \3:\1,3
    19:  \2,4:\4
    20:  \4:\2,4
family= 0 0 1 1 0 new D5h genus #     5 is \0,2:\1
     1:  \0,2:\1
     2:  \1:\0,2
     3:  \1,3:\2
     4:  \2:\1,3
     5:  \2,4:\3
     6:  \3:\2,4
     7:  \0,3:\4
     8:  \4:\0,3
     9:  \1,4:\0
    10:  \0:\1,4
family= 0 0 1 1 0 new D5h genus #     6 is \0,2:\3
     1:  \0,2:\3
     2:  \3:\0,2
     3:  \1,3:\4
     4:  \4:\1,3
     5:  \2,4:\0
     6:  \0:\2,4
     7:  \0,3:\1
     8:  \1:\0,3
     9:  \1,4:\2
    10:  \2:\1,4
    11:  \0,3:\2
    12:  \2:\0,3
    13:  \1,4:\3
    14:  \3:\1,4
    15:  \0,2:\4
    16:  \4:\0,2
    17:  \1,3:\0
    18:  \0:\1,3
    19:  \2,4:\1
    20:  \1:\2,4
Nber of genera for this family=    6
 
family= 0 0 0 2 0
 
family= 0 0 0 2 0 new D5h genus #     1 is \0:\0
     1:  \0:\0
     2:  \1:\1
     3:  \2:\2
     4:  \3:\3
     5:  \4:\4
family= 0 0 0 2 0 new D5h genus #     2 is \0:\1
     1:  \0:\1
     2:  \1:\0
     3:  \1:\2
     4:  \2:\1
     5:  \2:\3
     6:  \3:\2
     7:  \3:\4
     8:  \4:\3
     9:  \4:\0
    10:  \0:\4
family= 0 0 0 2 0 new D5h genus #     3 is \0:\2
     1:  \0:\2
     2:  \2:\0
     3:  \1:\3
     4:  \3:\1
     5:  \2:\4
     6:  \4:\2
     7:  \3:\0
     8:  \0:\3
     9:  \4:\1
    10:  \1:\4
Nber of genera for this family=    3
 
family= 1 0 0 0 1
 
family= 1 0 0 0 1 new D5h genus #     1 is 0:\
     1:  0:\
     2:  \:0
     3:  1:\
     4:  \:1
     5:  2:\
     6:  \:2
     7:  3:\
     8:  \:3
     9:  4:\
    10:  \:4
Nber of genera for this family=    1
 
family= 0 1 0 0 1
 
family= 0 1 0 0 1 new D5h genus #     1 is 0,1:\
     1:  0,1:\
     2:  \:0,1
     3:  1,2:\
     4:  \:1,2
     5:  2,3:\
     6:  \:2,3
     7:  3,4:\
     8:  \:3,4
     9:  0,4:\
    10:  \:0,4
family= 0 1 0 0 1 new D5h genus #     2 is 0,2:\
     1:  0,2:\
     2:  \:0,2
     3:  1,3:\
     4:  \:1,3
     5:  2,4:\
     6:  \:2,4
     7:  0,3:\
     8:  \:0,3
     9:  1,4:\
    10:  \:1,4
Nber of genera for this family=    2
 
family= 0 0 1 0 1
 
family= 0 0 1 0 1 new D5h genus #     1 is \0,1:\
     1:  \0,1:\
     2:  \:\0,1
     3:  \1,2:\
     4:  \:\1,2
     5:  \2,3:\
     6:  \:\2,3
     7:  \3,4:\
     8:  \:\3,4
     9:  \0,4:\
    10:  \:\0,4
family= 0 0 1 0 1 new D5h genus #     2 is \0,2:\
     1:  \0,2:\
     2:  \:\0,2
     3:  \1,3:\
     4:  \:\1,3
     5:  \2,4:\
     6:  \:\2,4
     7:  \0,3:\
     8:  \:\0,3
     9:  \1,4:\
    10:  \:\1,4
Nber of genera for this family=    2
 
family= 0 0 0 1 1
 
family= 0 0 0 1 1 new D5h genus #     1 is \0:\
     1:  \0:\
     2:  \:\0
     3:  \1:\
     4:  \:\1
     5:  \2:\
     6:  \:\2
     7:  \3:\
     8:  \:\3
     9:  \4:\
    10:  \:\4
Nber of genera for this family=    1
 
family= 0 0 0 0 2
 
family= 0 0 0 0 2 new D5h genus #     1 is \:\
     1:  \:\
Nber of genera for this family=    1
 
----------------------------------------

Nber families=     15
Nber genera=       70
Nber species=      961
