# Supplementary material for: The Polytope Formalism: application to molecular constitution and the prospect of a complete description of Chemical Space
Source: Chem Sci. 2026 Jan 8;17(4):2102–18. doi: 10.1039/d5sc08813e (PMC12780917; doi:10.1039/d5sc08813e)
Supplement: SC-017-D5SC08813E-s001 [file SC-017-D5SC08813E-s001.zip › publication files/species/species_D5h_S5B3.txt]

S5B3
D5h
====
 
family= 3 0 0 0 0
 
family= 3 0 0 0 0 new D5h genus #     1 is 0:0:0
     1:  0:0:0
     2:  1:1:1
     3:  2:2:2
     4:  3:3:3
     5:  4:4:4
family= 3 0 0 0 0 new D5h genus #     2 is 0:0:1
     1:  0:0:1
     2:  0:1:0
     3:  1:0:0
     4:  1:1:2
     5:  1:2:1
     6:  2:1:1
     7:  2:2:3
     8:  2:3:2
     9:  3:2:2
    10:  3:3:4
    11:  3:4:3
    12:  4:3:3
    13:  4:4:0
    14:  4:0:4
    15:  0:4:4
    16:  0:0:4
    17:  0:4:0
    18:  4:0:0
    19:  1:1:0
    20:  1:0:1
    21:  0:1:1
    22:  2:2:1
    23:  2:1:2
    24:  1:2:2
    25:  3:3:2
    26:  3:2:3
    27:  2:3:3
    28:  4:4:3
    29:  4:3:4
    30:  3:4:4
family= 3 0 0 0 0 new D5h genus #     3 is 0:0:2
     1:  0:0:2
     2:  0:2:0
     3:  2:0:0
     4:  1:1:3
     5:  1:3:1
     6:  3:1:1
     7:  2:2:4
     8:  2:4:2
     9:  4:2:2
    10:  3:3:0
    11:  3:0:3
    12:  0:3:3
    13:  4:4:1
    14:  4:1:4
    15:  1:4:4
    16:  0:0:3
    17:  0:3:0
    18:  3:0:0
    19:  1:1:4
    20:  1:4:1
    21:  4:1:1
    22:  2:2:0
    23:  2:0:2
    24:  0:2:2
    25:  3:3:1
    26:  3:1:3
    27:  1:3:3
    28:  4:4:2
    29:  4:2:4
    30:  2:4:4
family= 3 0 0 0 0 new D5h genus #     4 is 0:1:2
     1:  0:1:2
     2:  0:2:1
     3:  1:0:2
     4:  1:2:0
     5:  2:0:1
     6:  2:1:0
     7:  1:2:3
     8:  1:3:2
     9:  2:1:3
    10:  2:3:1
    11:  3:1:2
    12:  3:2:1
    13:  2:3:4
    14:  2:4:3
    15:  3:2:4
    16:  3:4:2
    17:  4:2:3
    18:  4:3:2
    19:  3:4:0
    20:  3:0:4
    21:  4:3:0
    22:  4:0:3
    23:  0:3:4
    24:  0:4:3
    25:  4:0:1
    26:  4:1:0
    27:  0:4:1
    28:  0:1:4
    29:  1:4:0
    30:  1:0:4
family= 3 0 0 0 0 new D5h genus #     5 is 0:1:3
     1:  0:1:3
     2:  0:3:1
     3:  1:0:3
     4:  1:3:0
     5:  3:0:1
     6:  3:1:0
     7:  1:2:4
     8:  1:4:2
     9:  2:1:4
    10:  2:4:1
    11:  4:1:2
    12:  4:2:1
    13:  2:3:0
    14:  2:0:3
    15:  3:2:0
    16:  3:0:2
    17:  0:2:3
    18:  0:3:2
    19:  3:4:1
    20:  3:1:4
    21:  4:3:1
    22:  4:1:3
    23:  1:3:4
    24:  1:4:3
    25:  4:0:2
    26:  4:2:0
    27:  0:4:2
    28:  0:2:4
    29:  2:4:0
    30:  2:0:4
Nber of genera for this family=    5
 
family= 2 1 0 0 0
 
family= 2 1 0 0 0 new D5h genus #     1 is 0:0:0,1
     1:  0:0:0,1
     2:  0:0,1:0
     3:  0,1:0:0
     4:  1:1:1,2
     5:  1:1,2:1
     6:  1,2:1:1
     7:  2:2:2,3
     8:  2:2,3:2
     9:  2,3:2:2
    10:  3:3:3,4
    11:  3:3,4:3
    12:  3,4:3:3
    13:  4:4:0,4
    14:  4:0,4:4
    15:  0,4:4:4
    16:  0:0:0,4
    17:  0:0,4:0
    18:  0,4:0:0
    19:  1:1:0,1
    20:  1:0,1:1
    21:  0,1:1:1
    22:  2:2:1,2
    23:  2:1,2:2
    24:  1,2:2:2
    25:  3:3:2,3
    26:  3:2,3:3
    27:  2,3:3:3
    28:  4:4:3,4
    29:  4:3,4:4
    30:  3,4:4:4
family= 2 1 0 0 0 new D5h genus #     2 is 0:0:0,2
     1:  0:0:0,2
     2:  0:0,2:0
     3:  0,2:0:0
     4:  1:1:1,3
     5:  1:1,3:1
     6:  1,3:1:1
     7:  2:2:2,4
     8:  2:2,4:2
     9:  2,4:2:2
    10:  3:3:0,3
    11:  3:0,3:3
    12:  0,3:3:3
    13:  4:4:1,4
    14:  4:1,4:4
    15:  1,4:4:4
    16:  0:0:0,3
    17:  0:0,3:0
    18:  0,3:0:0
    19:  1:1:1,4
    20:  1:1,4:1
    21:  1,4:1:1
    22:  2:2:0,2
    23:  2:0,2:2
    24:  0,2:2:2
    25:  3:3:1,3
    26:  3:1,3:3
    27:  1,3:3:3
    28:  4:4:2,4
    29:  4:2,4:4
    30:  2,4:4:4
family= 2 1 0 0 0 new D5h genus #     3 is 0:0:1,2
     1:  0:0:1,2
     2:  0:1,2:0
     3:  1,2:0:0
     4:  1:1:2,3
     5:  1:2,3:1
     6:  2,3:1:1
     7:  2:2:3,4
     8:  2:3,4:2
     9:  3,4:2:2
    10:  3:3:0,4
    11:  3:0,4:3
    12:  0,4:3:3
    13:  4:4:0,1
    14:  4:0,1:4
    15:  0,1:4:4
    16:  0:0:3,4
    17:  0:3,4:0
    18:  3,4:0:0
    19:  1:1:0,4
    20:  1:0,4:1
    21:  0,4:1:1
    22:  2:2:0,1
    23:  2:0,1:2
    24:  0,1:2:2
    25:  3:3:1,2
    26:  3:1,2:3
    27:  1,2:3:3
    28:  4:4:2,3
    29:  4:2,3:4
    30:  2,3:4:4
family= 2 1 0 0 0 new D5h genus #     4 is 0:0:1,3
     1:  0:0:1,3
     2:  0:1,3:0
     3:  1,3:0:0
     4:  1:1:2,4
     5:  1:2,4:1
     6:  2,4:1:1
     7:  2:2:0,3
     8:  2:0,3:2
     9:  0,3:2:2
    10:  3:3:1,4
    11:  3:1,4:3
    12:  1,4:3:3
    13:  4:4:0,2
    14:  4:0,2:4
    15:  0,2:4:4
    16:  0:0:2,4
    17:  0:2,4:0
    18:  2,4:0:0
    19:  1:1:0,3
    20:  1:0,3:1
    21:  0,3:1:1
    22:  2:2:1,4
    23:  2:1,4:2
    24:  1,4:2:2
    25:  3:3:0,2
    26:  3:0,2:3
    27:  0,2:3:3
    28:  4:4:1,3
    29:  4:1,3:4
    30:  1,3:4:4
family= 2 1 0 0 0 new D5h genus #     5 is 0:0:1,4
     1:  0:0:1,4
     2:  0:1,4:0
     3:  1,4:0:0
     4:  1:1:0,2
     5:  1:0,2:1
     6:  0,2:1:1
     7:  2:2:1,3
     8:  2:1,3:2
     9:  1,3:2:2
    10:  3:3:2,4
    11:  3:2,4:3
    12:  2,4:3:3
    13:  4:4:0,3
    14:  4:0,3:4
    15:  0,3:4:4
family= 2 1 0 0 0 new D5h genus #     6 is 0:0:2,3
     1:  0:0:2,3
     2:  0:2,3:0
     3:  2,3:0:0
     4:  1:1:3,4
     5:  1:3,4:1
     6:  3,4:1:1
     7:  2:2:0,4
     8:  2:0,4:2
     9:  0,4:2:2
    10:  3:3:0,1
    11:  3:0,1:3
    12:  0,1:3:3
    13:  4:4:1,2
    14:  4:1,2:4
    15:  1,2:4:4
family= 2 1 0 0 0 new D5h genus #     7 is 0:1:0,1
     1:  0:1:0,1
     2:  0:0,1:1
     3:  1:0:0,1
     4:  1:0,1:0
     5:  0,1:0:1
     6:  0,1:1:0
     7:  1:2:1,2
     8:  1:1,2:2
     9:  2:1:1,2
    10:  2:1,2:1
    11:  1,2:1:2
    12:  1,2:2:1
    13:  2:3:2,3
    14:  2:2,3:3
    15:  3:2:2,3
    16:  3:2,3:2
    17:  2,3:2:3
    18:  2,3:3:2
    19:  3:4:3,4
    20:  3:3,4:4
    21:  4:3:3,4
    22:  4:3,4:3
    23:  3,4:3:4
    24:  3,4:4:3
    25:  4:0:0,4
    26:  4:0,4:0
    27:  0:4:0,4
    28:  0:0,4:4
    29:  0,4:4:0
    30:  0,4:0:4
family= 2 1 0 0 0 new D5h genus #     8 is 0:1:0,2
     1:  0:1:0,2
     2:  0:0,2:1
     3:  1:0:0,2
     4:  1:0,2:0
     5:  0,2:0:1
     6:  0,2:1:0
     7:  1:2:1,3
     8:  1:1,3:2
     9:  2:1:1,3
    10:  2:1,3:1
    11:  1,3:1:2
    12:  1,3:2:1
    13:  2:3:2,4
    14:  2:2,4:3
    15:  3:2:2,4
    16:  3:2,4:2
    17:  2,4:2:3
    18:  2,4:3:2
    19:  3:4:0,3
    20:  3:0,3:4
    21:  4:3:0,3
    22:  4:0,3:3
    23:  0,3:3:4
    24:  0,3:4:3
    25:  4:0:1,4
    26:  4:1,4:0
    27:  0:4:1,4
    28:  0:1,4:4
    29:  1,4:4:0
    30:  1,4:0:4
    31:  0:4:0,3
    32:  0:0,3:4
    33:  4:0:0,3
    34:  4:0,3:0
    35:  0,3:0:4
    36:  0,3:4:0
    37:  1:0:1,4
    38:  1:1,4:0
    39:  0:1:1,4
    40:  0:1,4:1
    41:  1,4:1:0
    42:  1,4:0:1
    43:  2:1:0,2
    44:  2:0,2:1
    45:  1:2:0,2
    46:  1:0,2:2
    47:  0,2:2:1
    48:  0,2:1:2
    49:  3:2:1,3
    50:  3:1,3:2
    51:  2:3:1,3
    52:  2:1,3:3
    53:  1,3:3:2
    54:  1,3:2:3
    55:  4:3:2,4
    56:  4:2,4:3
    57:  3:4:2,4
    58:  3:2,4:4
    59:  2,4:4:3
    60:  2,4:3:4
family= 2 1 0 0 0 new D5h genus #     9 is 0:1:0,3
     1:  0:1:0,3
     2:  0:0,3:1
     3:  1:0:0,3
     4:  1:0,3:0
     5:  0,3:0:1
     6:  0,3:1:0
     7:  1:2:1,4
     8:  1:1,4:2
     9:  2:1:1,4
    10:  2:1,4:1
    11:  1,4:1:2
    12:  1,4:2:1
    13:  2:3:0,2
    14:  2:0,2:3
    15:  3:2:0,2
    16:  3:0,2:2
    17:  0,2:2:3
    18:  0,2:3:2
    19:  3:4:1,3
    20:  3:1,3:4
    21:  4:3:1,3
    22:  4:1,3:3
    23:  1,3:3:4
    24:  1,3:4:3
    25:  4:0:2,4
    26:  4:2,4:0
    27:  0:4:2,4
    28:  0:2,4:4
    29:  2,4:4:0
    30:  2,4:0:4
    31:  0:4:0,2
    32:  0:0,2:4
    33:  4:0:0,2
    34:  4:0,2:0
    35:  0,2:0:4
    36:  0,2:4:0
    37:  1:0:1,3
    38:  1:1,3:0
    39:  0:1:1,3
    40:  0:1,3:1
    41:  1,3:1:0
    42:  1,3:0:1
    43:  2:1:2,4
    44:  2:2,4:1
    45:  1:2:2,4
    46:  1:2,4:2
    47:  2,4:2:1
    48:  2,4:1:2
    49:  3:2:0,3
    50:  3:0,3:2
    51:  2:3:0,3
    52:  2:0,3:3
    53:  0,3:3:2
    54:  0,3:2:3
    55:  4:3:1,4
    56:  4:1,4:3
    57:  3:4:1,4
    58:  3:1,4:4
    59:  1,4:4:3
    60:  1,4:3:4
family= 2 1 0 0 0 new D5h genus #    10 is 0:1:0,4
     1:  0:1:0,4
     2:  0:0,4:1
     3:  1:0:0,4
     4:  1:0,4:0
     5:  0,4:0:1
     6:  0,4:1:0
     7:  1:2:0,1
     8:  1:0,1:2
     9:  2:1:0,1
    10:  2:0,1:1
    11:  0,1:1:2
    12:  0,1:2:1
    13:  2:3:1,2
    14:  2:1,2:3
    15:  3:2:1,2
    16:  3:1,2:2
    17:  1,2:2:3
    18:  1,2:3:2
    19:  3:4:2,3
    20:  3:2,3:4
    21:  4:3:2,3
    22:  4:2,3:3
    23:  2,3:3:4
    24:  2,3:4:3
    25:  4:0:3,4
    26:  4:3,4:0
    27:  0:4:3,4
    28:  0:3,4:4
    29:  3,4:4:0
    30:  3,4:0:4
    31:  0:4:0,1
    32:  0:0,1:4
    33:  4:0:0,1
    34:  4:0,1:0
    35:  0,1:0:4
    36:  0,1:4:0
    37:  1:0:1,2
    38:  1:1,2:0
    39:  0:1:1,2
    40:  0:1,2:1
    41:  1,2:1:0
    42:  1,2:0:1
    43:  2:1:2,3
    44:  2:2,3:1
    45:  1:2:2,3
    46:  1:2,3:2
    47:  2,3:2:1
    48:  2,3:1:2
    49:  3:2:3,4
    50:  3:3,4:2
    51:  2:3:3,4
    52:  2:3,4:3
    53:  3,4:3:2
    54:  3,4:2:3
    55:  4:3:0,4
    56:  4:0,4:3
    57:  3:4:0,4
    58:  3:0,4:4
    59:  0,4:4:3
    60:  0,4:3:4
family= 2 1 0 0 0 new D5h genus #    11 is 0:1:2,3
     1:  0:1:2,3
     2:  0:2,3:1
     3:  1:0:2,3
     4:  1:2,3:0
     5:  2,3:0:1
     6:  2,3:1:0
     7:  1:2:3,4
     8:  1:3,4:2
     9:  2:1:3,4
    10:  2:3,4:1
    11:  3,4:1:2
    12:  3,4:2:1
    13:  2:3:0,4
    14:  2:0,4:3
    15:  3:2:0,4
    16:  3:0,4:2
    17:  0,4:2:3
    18:  0,4:3:2
    19:  3:4:0,1
    20:  3:0,1:4
    21:  4:3:0,1
    22:  4:0,1:3
    23:  0,1:3:4
    24:  0,1:4:3
    25:  4:0:1,2
    26:  4:1,2:0
    27:  0:4:1,2
    28:  0:1,2:4
    29:  1,2:4:0
    30:  1,2:0:4
    31:  0:4:2,3
    32:  0:2,3:4
    33:  4:0:2,3
    34:  4:2,3:0
    35:  2,3:0:4
    36:  2,3:4:0
    37:  1:0:3,4
    38:  1:3,4:0
    39:  0:1:3,4
    40:  0:3,4:1
    41:  3,4:1:0
    42:  3,4:0:1
    43:  2:1:0,4
    44:  2:0,4:1
    45:  1:2:0,4
    46:  1:0,4:2
    47:  0,4:2:1
    48:  0,4:1:2
    49:  3:2:0,1
    50:  3:0,1:2
    51:  2:3:0,1
    52:  2:0,1:3
    53:  0,1:3:2
    54:  0,1:2:3
    55:  4:3:1,2
    56:  4:1,2:3
    57:  3:4:1,2
    58:  3:1,2:4
    59:  1,2:4:3
    60:  1,2:3:4
family= 2 1 0 0 0 new D5h genus #    12 is 0:1:2,4
     1:  0:1:2,4
     2:  0:2,4:1
     3:  1:0:2,4
     4:  1:2,4:0
     5:  2,4:0:1
     6:  2,4:1:0
     7:  1:2:0,3
     8:  1:0,3:2
     9:  2:1:0,3
    10:  2:0,3:1
    11:  0,3:1:2
    12:  0,3:2:1
    13:  2:3:1,4
    14:  2:1,4:3
    15:  3:2:1,4
    16:  3:1,4:2
    17:  1,4:2:3
    18:  1,4:3:2
    19:  3:4:0,2
    20:  3:0,2:4
    21:  4:3:0,2
    22:  4:0,2:3
    23:  0,2:3:4
    24:  0,2:4:3
    25:  4:0:1,3
    26:  4:1,3:0
    27:  0:4:1,3
    28:  0:1,3:4
    29:  1,3:4:0
    30:  1,3:0:4
family= 2 1 0 0 0 new D5h genus #    13 is 0:2:0,1
     1:  0:2:0,1
     2:  0:0,1:2
     3:  2:0:0,1
     4:  2:0,1:0
     5:  0,1:0:2
     6:  0,1:2:0
     7:  1:3:1,2
     8:  1:1,2:3
     9:  3:1:1,2
    10:  3:1,2:1
    11:  1,2:1:3
    12:  1,2:3:1
    13:  2:4:2,3
    14:  2:2,3:4
    15:  4:2:2,3
    16:  4:2,3:2
    17:  2,3:2:4
    18:  2,3:4:2
    19:  3:0:3,4
    20:  3:3,4:0
    21:  0:3:3,4
    22:  0:3,4:3
    23:  3,4:3:0
    24:  3,4:0:3
    25:  4:1:0,4
    26:  4:0,4:1
    27:  1:4:0,4
    28:  1:0,4:4
    29:  0,4:4:1
    30:  0,4:1:4
    31:  0:3:0,4
    32:  0:0,4:3
    33:  3:0:0,4
    34:  3:0,4:0
    35:  0,4:0:3
    36:  0,4:3:0
    37:  1:4:0,1
    38:  1:0,1:4
    39:  4:1:0,1
    40:  4:0,1:1
    41:  0,1:1:4
    42:  0,1:4:1
    43:  2:0:1,2
    44:  2:1,2:0
    45:  0:2:1,2
    46:  0:1,2:2
    47:  1,2:2:0
    48:  1,2:0:2
    49:  3:1:2,3
    50:  3:2,3:1
    51:  1:3:2,3
    52:  1:2,3:3
    53:  2,3:3:1
    54:  2,3:1:3
    55:  4:2:3,4
    56:  4:3,4:2
    57:  2:4:3,4
    58:  2:3,4:4
    59:  3,4:4:2
    60:  3,4:2:4
family= 2 1 0 0 0 new D5h genus #    14 is 0:2:0,2
     1:  0:2:0,2
     2:  0:0,2:2
     3:  2:0:0,2
     4:  2:0,2:0
     5:  0,2:0:2
     6:  0,2:2:0
     7:  1:3:1,3
     8:  1:1,3:3
     9:  3:1:1,3
    10:  3:1,3:1
    11:  1,3:1:3
    12:  1,3:3:1
    13:  2:4:2,4
    14:  2:2,4:4
    15:  4:2:2,4
    16:  4:2,4:2
    17:  2,4:2:4
    18:  2,4:4:2
    19:  3:0:0,3
    20:  3:0,3:0
    21:  0:3:0,3
    22:  0:0,3:3
    23:  0,3:3:0
    24:  0,3:0:3
    25:  4:1:1,4
    26:  4:1,4:1
    27:  1:4:1,4
    28:  1:1,4:4
    29:  1,4:4:1
    30:  1,4:1:4
family= 2 1 0 0 0 new D5h genus #    15 is 0:2:0,3
     1:  0:2:0,3
     2:  0:0,3:2
     3:  2:0:0,3
     4:  2:0,3:0
     5:  0,3:0:2
     6:  0,3:2:0
     7:  1:3:1,4
     8:  1:1,4:3
     9:  3:1:1,4
    10:  3:1,4:1
    11:  1,4:1:3
    12:  1,4:3:1
    13:  2:4:0,2
    14:  2:0,2:4
    15:  4:2:0,2
    16:  4:0,2:2
    17:  0,2:2:4
    18:  0,2:4:2
    19:  3:0:1,3
    20:  3:1,3:0
    21:  0:3:1,3
    22:  0:1,3:3
    23:  1,3:3:0
    24:  1,3:0:3
    25:  4:1:2,4
    26:  4:2,4:1
    27:  1:4:2,4
    28:  1:2,4:4
    29:  2,4:4:1
    30:  2,4:1:4
    31:  0:3:0,2
    32:  0:0,2:3
    33:  3:0:0,2
    34:  3:0,2:0
    35:  0,2:0:3
    36:  0,2:3:0
    37:  1:4:1,3
    38:  1:1,3:4
    39:  4:1:1,3
    40:  4:1,3:1
    41:  1,3:1:4
    42:  1,3:4:1
    43:  2:0:2,4
    44:  2:2,4:0
    45:  0:2:2,4
    46:  0:2,4:2
    47:  2,4:2:0
    48:  2,4:0:2
    49:  3:1:0,3
    50:  3:0,3:1
    51:  1:3:0,3
    52:  1:0,3:3
    53:  0,3:3:1
    54:  0,3:1:3
    55:  4:2:1,4
    56:  4:1,4:2
    57:  2:4:1,4
    58:  2:1,4:4
    59:  1,4:4:2
    60:  1,4:2:4
family= 2 1 0 0 0 new D5h genus #    16 is 0:2:0,4
     1:  0:2:0,4
     2:  0:0,4:2
     3:  2:0:0,4
     4:  2:0,4:0
     5:  0,4:0:2
     6:  0,4:2:0
     7:  1:3:0,1
     8:  1:0,1:3
     9:  3:1:0,1
    10:  3:0,1:1
    11:  0,1:1:3
    12:  0,1:3:1
    13:  2:4:1,2
    14:  2:1,2:4
    15:  4:2:1,2
    16:  4:1,2:2
    17:  1,2:2:4
    18:  1,2:4:2
    19:  3:0:2,3
    20:  3:2,3:0
    21:  0:3:2,3
    22:  0:2,3:3
    23:  2,3:3:0
    24:  2,3:0:3
    25:  4:1:3,4
    26:  4:3,4:1
    27:  1:4:3,4
    28:  1:3,4:4
    29:  3,4:4:1
    30:  3,4:1:4
    31:  0:3:0,1
    32:  0:0,1:3
    33:  3:0:0,1
    34:  3:0,1:0
    35:  0,1:0:3
    36:  0,1:3:0
    37:  1:4:1,2
    38:  1:1,2:4
    39:  4:1:1,2
    40:  4:1,2:1
    41:  1,2:1:4
    42:  1,2:4:1
    43:  2:0:2,3
    44:  2:2,3:0
    45:  0:2:2,3
    46:  0:2,3:2
    47:  2,3:2:0
    48:  2,3:0:2
    49:  3:1:3,4
    50:  3:3,4:1
    51:  1:3:3,4
    52:  1:3,4:3
    53:  3,4:3:1
    54:  3,4:1:3
    55:  4:2:0,4
    56:  4:0,4:2
    57:  2:4:0,4
    58:  2:0,4:4
    59:  0,4:4:2
    60:  0,4:2:4
family= 2 1 0 0 0 new D5h genus #    17 is 0:2:1,3
     1:  0:2:1,3
     2:  0:1,3:2
     3:  2:0:1,3
     4:  2:1,3:0
     5:  1,3:0:2
     6:  1,3:2:0
     7:  1:3:2,4
     8:  1:2,4:3
     9:  3:1:2,4
    10:  3:2,4:1
    11:  2,4:1:3
    12:  2,4:3:1
    13:  2:4:0,3
    14:  2:0,3:4
    15:  4:2:0,3
    16:  4:0,3:2
    17:  0,3:2:4
    18:  0,3:4:2
    19:  3:0:1,4
    20:  3:1,4:0
    21:  0:3:1,4
    22:  0:1,4:3
    23:  1,4:3:0
    24:  1,4:0:3
    25:  4:1:0,2
    26:  4:0,2:1
    27:  1:4:0,2
    28:  1:0,2:4
    29:  0,2:4:1
    30:  0,2:1:4
    31:  0:3:2,4
    32:  0:2,4:3
    33:  3:0:2,4
    34:  3:2,4:0
    35:  2,4:0:3
    36:  2,4:3:0
    37:  1:4:0,3
    38:  1:0,3:4
    39:  4:1:0,3
    40:  4:0,3:1
    41:  0,3:1:4
    42:  0,3:4:1
    43:  2:0:1,4
    44:  2:1,4:0
    45:  0:2:1,4
    46:  0:1,4:2
    47:  1,4:2:0
    48:  1,4:0:2
    49:  3:1:0,2
    50:  3:0,2:1
    51:  1:3:0,2
    52:  1:0,2:3
    53:  0,2:3:1
    54:  0,2:1:3
    55:  4:2:1,3
    56:  4:1,3:2
    57:  2:4:1,3
    58:  2:1,3:4
    59:  1,3:4:2
    60:  1,3:2:4
family= 2 1 0 0 0 new D5h genus #    18 is 0:2:3,4
     1:  0:2:3,4
     2:  0:3,4:2
     3:  2:0:3,4
     4:  2:3,4:0
     5:  3,4:0:2
     6:  3,4:2:0
     7:  1:3:0,4
     8:  1:0,4:3
     9:  3:1:0,4
    10:  3:0,4:1
    11:  0,4:1:3
    12:  0,4:3:1
    13:  2:4:0,1
    14:  2:0,1:4
    15:  4:2:0,1
    16:  4:0,1:2
    17:  0,1:2:4
    18:  0,1:4:2
    19:  3:0:1,2
    20:  3:1,2:0
    21:  0:3:1,2
    22:  0:1,2:3
    23:  1,2:3:0
    24:  1,2:0:3
    25:  4:1:2,3
    26:  4:2,3:1
    27:  1:4:2,3
    28:  1:2,3:4
    29:  2,3:4:1
    30:  2,3:1:4
Nber of genera for this family=   18
 
family= 1 2 0 0 0
 
family= 1 2 0 0 0 new D5h genus #     1 is 0:0,1:0,1
     1:  0:0,1:0,1
     2:  0,1:0:0,1
     3:  0,1:0,1:0
     4:  1:1,2:1,2
     5:  1,2:1:1,2
     6:  1,2:1,2:1
     7:  2:2,3:2,3
     8:  2,3:2:2,3
     9:  2,3:2,3:2
    10:  3:3,4:3,4
    11:  3,4:3:3,4
    12:  3,4:3,4:3
    13:  4:0,4:0,4
    14:  0,4:4:0,4
    15:  0,4:0,4:4
    16:  0:0,4:0,4
    17:  0,4:0:0,4
    18:  0,4:0,4:0
    19:  1:0,1:0,1
    20:  0,1:1:0,1
    21:  0,1:0,1:1
    22:  2:1,2:1,2
    23:  1,2:2:1,2
    24:  1,2:1,2:2
    25:  3:2,3:2,3
    26:  2,3:3:2,3
    27:  2,3:2,3:3
    28:  4:3,4:3,4
    29:  3,4:4:3,4
    30:  3,4:3,4:4
family= 1 2 0 0 0 new D5h genus #     2 is 0:0,1:0,2
     1:  0:0,1:0,2
     2:  0:0,2:0,1
     3:  0,1:0:0,2
     4:  0,1:0,2:0
     5:  0,2:0:0,1
     6:  0,2:0,1:0
     7:  1:1,2:1,3
     8:  1:1,3:1,2
     9:  1,2:1:1,3
    10:  1,2:1,3:1
    11:  1,3:1:1,2
    12:  1,3:1,2:1
    13:  2:2,3:2,4
    14:  2:2,4:2,3
    15:  2,3:2:2,4
    16:  2,3:2,4:2
    17:  2,4:2:2,3
    18:  2,4:2,3:2
    19:  3:3,4:0,3
    20:  3:0,3:3,4
    21:  3,4:3:0,3
    22:  3,4:0,3:3
    23:  0,3:3:3,4
    24:  0,3:3,4:3
    25:  4:0,4:1,4
    26:  4:1,4:0,4
    27:  0,4:4:1,4
    28:  0,4:1,4:4
    29:  1,4:4:0,4
    30:  1,4:0,4:4
    31:  0:0,4:0,3
    32:  0:0,3:0,4
    33:  0,4:0:0,3
    34:  0,4:0,3:0
    35:  0,3:0:0,4
    36:  0,3:0,4:0
    37:  1:0,1:1,4
    38:  1:1,4:0,1
    39:  0,1:1:1,4
    40:  0,1:1,4:1
    41:  1,4:1:0,1
    42:  1,4:0,1:1
    43:  2:1,2:0,2
    44:  2:0,2:1,2
    45:  1,2:2:0,2
    46:  1,2:0,2:2
    47:  0,2:2:1,2
    48:  0,2:1,2:2
    49:  3:2,3:1,3
    50:  3:1,3:2,3
    51:  2,3:3:1,3
    52:  2,3:1,3:3
    53:  1,3:3:2,3
    54:  1,3:2,3:3
    55:  4:3,4:2,4
    56:  4:2,4:3,4
    57:  3,4:4:2,4
    58:  3,4:2,4:4
    59:  2,4:4:3,4
    60:  2,4:3,4:4
family= 1 2 0 0 0 new D5h genus #     3 is 0:0,1:0,3
     1:  0:0,1:0,3
     2:  0:0,3:0,1
     3:  0,1:0:0,3
     4:  0,1:0,3:0
     5:  0,3:0:0,1
     6:  0,3:0,1:0
     7:  1:1,2:1,4
     8:  1:1,4:1,2
     9:  1,2:1:1,4
    10:  1,2:1,4:1
    11:  1,4:1:1,2
    12:  1,4:1,2:1
    13:  2:2,3:0,2
    14:  2:0,2:2,3
    15:  2,3:2:0,2
    16:  2,3:0,2:2
    17:  0,2:2:2,3
    18:  0,2:2,3:2
    19:  3:3,4:1,3
    20:  3:1,3:3,4
    21:  3,4:3:1,3
    22:  3,4:1,3:3
    23:  1,3:3:3,4
    24:  1,3:3,4:3
    25:  4:0,4:2,4
    26:  4:2,4:0,4
    27:  0,4:4:2,4
    28:  0,4:2,4:4
    29:  2,4:4:0,4
    30:  2,4:0,4:4
    31:  0:0,4:0,2
    32:  0:0,2:0,4
    33:  0,4:0:0,2
    34:  0,4:0,2:0
    35:  0,2:0:0,4
    36:  0,2:0,4:0
    37:  1:0,1:1,3
    38:  1:1,3:0,1
    39:  0,1:1:1,3
    40:  0,1:1,3:1
    41:  1,3:1:0,1
    42:  1,3:0,1:1
    43:  2:1,2:2,4
    44:  2:2,4:1,2
    45:  1,2:2:2,4
    46:  1,2:2,4:2
    47:  2,4:2:1,2
    48:  2,4:1,2:2
    49:  3:2,3:0,3
    50:  3:0,3:2,3
    51:  2,3:3:0,3
    52:  2,3:0,3:3
    53:  0,3:3:2,3
    54:  0,3:2,3:3
    55:  4:3,4:1,4
    56:  4:1,4:3,4
    57:  3,4:4:1,4
    58:  3,4:1,4:4
    59:  1,4:4:3,4
    60:  1,4:3,4:4
family= 1 2 0 0 0 new D5h genus #     4 is 0:0,1:0,4
     1:  0:0,1:0,4
     2:  0:0,4:0,1
     3:  0,1:0:0,4
     4:  0,1:0,4:0
     5:  0,4:0:0,1
     6:  0,4:0,1:0
     7:  1:1,2:0,1
     8:  1:0,1:1,2
     9:  1,2:1:0,1
    10:  1,2:0,1:1
    11:  0,1:1:1,2
    12:  0,1:1,2:1
    13:  2:2,3:1,2
    14:  2:1,2:2,3
    15:  2,3:2:1,2
    16:  2,3:1,2:2
    17:  1,2:2:2,3
    18:  1,2:2,3:2
    19:  3:3,4:2,3
    20:  3:2,3:3,4
    21:  3,4:3:2,3
    22:  3,4:2,3:3
    23:  2,3:3:3,4
    24:  2,3:3,4:3
    25:  4:0,4:3,4
    26:  4:3,4:0,4
    27:  0,4:4:3,4
    28:  0,4:3,4:4
    29:  3,4:4:0,4
    30:  3,4:0,4:4
family= 1 2 0 0 0 new D5h genus #     5 is 0:0,1:1,2
     1:  0:0,1:1,2
     2:  0:1,2:0,1
     3:  0,1:0:1,2
     4:  0,1:1,2:0
     5:  1,2:0:0,1
     6:  1,2:0,1:0
     7:  1:1,2:2,3
     8:  1:2,3:1,2
     9:  1,2:1:2,3
    10:  1,2:2,3:1
    11:  2,3:1:1,2
    12:  2,3:1,2:1
    13:  2:2,3:3,4
    14:  2:3,4:2,3
    15:  2,3:2:3,4
    16:  2,3:3,4:2
    17:  3,4:2:2,3
    18:  3,4:2,3:2
    19:  3:3,4:0,4
    20:  3:0,4:3,4
    21:  3,4:3:0,4
    22:  3,4:0,4:3
    23:  0,4:3:3,4
    24:  0,4:3,4:3
    25:  4:0,4:0,1
    26:  4:0,1:0,4
    27:  0,4:4:0,1
    28:  0,4:0,1:4
    29:  0,1:4:0,4
    30:  0,1:0,4:4
    31:  0:0,4:3,4
    32:  0:3,4:0,4
    33:  0,4:0:3,4
    34:  0,4:3,4:0
    35:  3,4:0:0,4
    36:  3,4:0,4:0
    37:  1:0,1:0,4
    38:  1:0,4:0,1
    39:  0,1:1:0,4
    40:  0,1:0,4:1
    41:  0,4:1:0,1
    42:  0,4:0,1:1
    43:  2:1,2:0,1
    44:  2:0,1:1,2
    45:  1,2:2:0,1
    46:  1,2:0,1:2
    47:  0,1:2:1,2
    48:  0,1:1,2:2
    49:  3:2,3:1,2
    50:  3:1,2:2,3
    51:  2,3:3:1,2
    52:  2,3:1,2:3
    53:  1,2:3:2,3
    54:  1,2:2,3:3
    55:  4:3,4:2,3
    56:  4:2,3:3,4
    57:  3,4:4:2,3
    58:  3,4:2,3:4
    59:  2,3:4:3,4
    60:  2,3:3,4:4
family= 1 2 0 0 0 new D5h genus #     6 is 0:0,1:1,3
     1:  0:0,1:1,3
     2:  0:1,3:0,1
     3:  0,1:0:1,3
     4:  0,1:1,3:0
     5:  1,3:0:0,1
     6:  1,3:0,1:0
     7:  1:1,2:2,4
     8:  1:2,4:1,2
     9:  1,2:1:2,4
    10:  1,2:2,4:1
    11:  2,4:1:1,2
    12:  2,4:1,2:1
    13:  2:2,3:0,3
    14:  2:0,3:2,3
    15:  2,3:2:0,3
    16:  2,3:0,3:2
    17:  0,3:2:2,3
    18:  0,3:2,3:2
    19:  3:3,4:1,4
    20:  3:1,4:3,4
    21:  3,4:3:1,4
    22:  3,4:1,4:3
    23:  1,4:3:3,4
    24:  1,4:3,4:3
    25:  4:0,4:0,2
    26:  4:0,2:0,4
    27:  0,4:4:0,2
    28:  0,4:0,2:4
    29:  0,2:4:0,4
    30:  0,2:0,4:4
    31:  0:0,4:2,4
    32:  0:2,4:0,4
    33:  0,4:0:2,4
    34:  0,4:2,4:0
    35:  2,4:0:0,4
    36:  2,4:0,4:0
    37:  1:0,1:0,3
    38:  1:0,3:0,1
    39:  0,1:1:0,3
    40:  0,1:0,3:1
    41:  0,3:1:0,1
    42:  0,3:0,1:1
    43:  2:1,2:1,4
    44:  2:1,4:1,2
    45:  1,2:2:1,4
    46:  1,2:1,4:2
    47:  1,4:2:1,2
    48:  1,4:1,2:2
    49:  3:2,3:0,2
    50:  3:0,2:2,3
    51:  2,3:3:0,2
    52:  2,3:0,2:3
    53:  0,2:3:2,3
    54:  0,2:2,3:3
    55:  4:3,4:1,3
    56:  4:1,3:3,4
    57:  3,4:4:1,3
    58:  3,4:1,3:4
    59:  1,3:4:3,4
    60:  1,3:3,4:4
family= 1 2 0 0 0 new D5h genus #     7 is 0:0,1:1,4
     1:  0:0,1:1,4
     2:  0:1,4:0,1
     3:  0,1:0:1,4
     4:  0,1:1,4:0
     5:  1,4:0:0,1
     6:  1,4:0,1:0
     7:  1:1,2:0,2
     8:  1:0,2:1,2
     9:  1,2:1:0,2
    10:  1,2:0,2:1
    11:  0,2:1:1,2
    12:  0,2:1,2:1
    13:  2:2,3:1,3
    14:  2:1,3:2,3
    15:  2,3:2:1,3
    16:  2,3:1,3:2
    17:  1,3:2:2,3
    18:  1,3:2,3:2
    19:  3:3,4:2,4
    20:  3:2,4:3,4
    21:  3,4:3:2,4
    22:  3,4:2,4:3
    23:  2,4:3:3,4
    24:  2,4:3,4:3
    25:  4:0,4:0,3
    26:  4:0,3:0,4
    27:  0,4:4:0,3
    28:  0,4:0,3:4
    29:  0,3:4:0,4
    30:  0,3:0,4:4
    31:  0:0,4:1,4
    32:  0:1,4:0,4
    33:  0,4:0:1,4
    34:  0,4:1,4:0
    35:  1,4:0:0,4
    36:  1,4:0,4:0
    37:  1:0,1:0,2
    38:  1:0,2:0,1
    39:  0,1:1:0,2
    40:  0,1:0,2:1
    41:  0,2:1:0,1
    42:  0,2:0,1:1
    43:  2:1,2:1,3
    44:  2:1,3:1,2
    45:  1,2:2:1,3
    46:  1,2:1,3:2
    47:  1,3:2:1,2
    48:  1,3:1,2:2
    49:  3:2,3:2,4
    50:  3:2,4:2,3
    51:  2,3:3:2,4
    52:  2,3:2,4:3
    53:  2,4:3:2,3
    54:  2,4:2,3:3
    55:  4:3,4:0,3
    56:  4:0,3:3,4
    57:  3,4:4:0,3
    58:  3,4:0,3:4
    59:  0,3:4:3,4
    60:  0,3:3,4:4
family= 1 2 0 0 0 new D5h genus #     8 is 0:0,1:2,3
     1:  0:0,1:2,3
     2:  0:2,3:0,1
     3:  0,1:0:2,3
     4:  0,1:2,3:0
     5:  2,3:0:0,1
     6:  2,3:0,1:0
     7:  1:1,2:3,4
     8:  1:3,4:1,2
     9:  1,2:1:3,4
    10:  1,2:3,4:1
    11:  3,4:1:1,2
    12:  3,4:1,2:1
    13:  2:2,3:0,4
    14:  2:0,4:2,3
    15:  2,3:2:0,4
    16:  2,3:0,4:2
    17:  0,4:2:2,3
    18:  0,4:2,3:2
    19:  3:3,4:0,1
    20:  3:0,1:3,4
    21:  3,4:3:0,1
    22:  3,4:0,1:3
    23:  0,1:3:3,4
    24:  0,1:3,4:3
    25:  4:0,4:1,2
    26:  4:1,2:0,4
    27:  0,4:4:1,2
    28:  0,4:1,2:4
    29:  1,2:4:0,4
    30:  1,2:0,4:4
    31:  0:0,4:2,3
    32:  0:2,3:0,4
    33:  0,4:0:2,3
    34:  0,4:2,3:0
    35:  2,3:0:0,4
    36:  2,3:0,4:0
    37:  1:0,1:3,4
    38:  1:3,4:0,1
    39:  0,1:1:3,4
    40:  0,1:3,4:1
    41:  3,4:1:0,1
    42:  3,4:0,1:1
    43:  2:1,2:0,4
    44:  2:0,4:1,2
    45:  1,2:2:0,4
    46:  1,2:0,4:2
    47:  0,4:2:1,2
    48:  0,4:1,2:2
    49:  3:2,3:0,1
    50:  3:0,1:2,3
    51:  2,3:3:0,1
    52:  2,3:0,1:3
    53:  0,1:3:2,3
    54:  0,1:2,3:3
    55:  4:3,4:1,2
    56:  4:1,2:3,4
    57:  3,4:4:1,2
    58:  3,4:1,2:4
    59:  1,2:4:3,4
    60:  1,2:3,4:4
family= 1 2 0 0 0 new D5h genus #     9 is 0:0,1:2,4
     1:  0:0,1:2,4
     2:  0:2,4:0,1
     3:  0,1:0:2,4
     4:  0,1:2,4:0
     5:  2,4:0:0,1
     6:  2,4:0,1:0
     7:  1:1,2:0,3
     8:  1:0,3:1,2
     9:  1,2:1:0,3
    10:  1,2:0,3:1
    11:  0,3:1:1,2
    12:  0,3:1,2:1
    13:  2:2,3:1,4
    14:  2:1,4:2,3
    15:  2,3:2:1,4
    16:  2,3:1,4:2
    17:  1,4:2:2,3
    18:  1,4:2,3:2
    19:  3:3,4:0,2
    20:  3:0,2:3,4
    21:  3,4:3:0,2
    22:  3,4:0,2:3
    23:  0,2:3:3,4
    24:  0,2:3,4:3
    25:  4:0,4:1,3
    26:  4:1,3:0,4
    27:  0,4:4:1,3
    28:  0,4:1,3:4
    29:  1,3:4:0,4
    30:  1,3:0,4:4
    31:  0:0,4:1,3
    32:  0:1,3:0,4
    33:  0,4:0:1,3
    34:  0,4:1,3:0
    35:  1,3:0:0,4
    36:  1,3:0,4:0
    37:  1:0,1:2,4
    38:  1:2,4:0,1
    39:  0,1:1:2,4
    40:  0,1:2,4:1
    41:  2,4:1:0,1
    42:  2,4:0,1:1
    43:  2:1,2:0,3
    44:  2:0,3:1,2
    45:  1,2:2:0,3
    46:  1,2:0,3:2
    47:  0,3:2:1,2
    48:  0,3:1,2:2
    49:  3:2,3:1,4
    50:  3:1,4:2,3
    51:  2,3:3:1,4
    52:  2,3:1,4:3
    53:  1,4:3:2,3
    54:  1,4:2,3:3
    55:  4:3,4:0,2
    56:  4:0,2:3,4
    57:  3,4:4:0,2
    58:  3,4:0,2:4
    59:  0,2:4:3,4
    60:  0,2:3,4:4
family= 1 2 0 0 0 new D5h genus #    10 is 0:0,1:3,4
     1:  0:0,1:3,4
     2:  0:3,4:0,1
     3:  0,1:0:3,4
     4:  0,1:3,4:0
     5:  3,4:0:0,1
     6:  3,4:0,1:0
     7:  1:1,2:0,4
     8:  1:0,4:1,2
     9:  1,2:1:0,4
    10:  1,2:0,4:1
    11:  0,4:1:1,2
    12:  0,4:1,2:1
    13:  2:2,3:0,1
    14:  2:0,1:2,3
    15:  2,3:2:0,1
    16:  2,3:0,1:2
    17:  0,1:2:2,3
    18:  0,1:2,3:2
    19:  3:3,4:1,2
    20:  3:1,2:3,4
    21:  3,4:3:1,2
    22:  3,4:1,2:3
    23:  1,2:3:3,4
    24:  1,2:3,4:3
    25:  4:0,4:2,3
    26:  4:2,3:0,4
    27:  0,4:4:2,3
    28:  0,4:2,3:4
    29:  2,3:4:0,4
    30:  2,3:0,4:4
    31:  0:0,4:1,2
    32:  0:1,2:0,4
    33:  0,4:0:1,2
    34:  0,4:1,2:0
    35:  1,2:0:0,4
    36:  1,2:0,4:0
    37:  1:0,1:2,3
    38:  1:2,3:0,1
    39:  0,1:1:2,3
    40:  0,1:2,3:1
    41:  2,3:1:0,1
    42:  2,3:0,1:1
    43:  2:1,2:3,4
    44:  2:3,4:1,2
    45:  1,2:2:3,4
    46:  1,2:3,4:2
    47:  3,4:2:1,2
    48:  3,4:1,2:2
    49:  3:2,3:0,4
    50:  3:0,4:2,3
    51:  2,3:3:0,4
    52:  2,3:0,4:3
    53:  0,4:3:2,3
    54:  0,4:2,3:3
    55:  4:3,4:0,1
    56:  4:0,1:3,4
    57:  3,4:4:0,1
    58:  3,4:0,1:4
    59:  0,1:4:3,4
    60:  0,1:3,4:4
family= 1 2 0 0 0 new D5h genus #    11 is 0:0,2:0,2
     1:  0:0,2:0,2
     2:  0,2:0:0,2
     3:  0,2:0,2:0
     4:  1:1,3:1,3
     5:  1,3:1:1,3
     6:  1,3:1,3:1
     7:  2:2,4:2,4
     8:  2,4:2:2,4
     9:  2,4:2,4:2
    10:  3:0,3:0,3
    11:  0,3:3:0,3
    12:  0,3:0,3:3
    13:  4:1,4:1,4
    14:  1,4:4:1,4
    15:  1,4:1,4:4
    16:  0:0,3:0,3
    17:  0,3:0:0,3
    18:  0,3:0,3:0
    19:  1:1,4:1,4
    20:  1,4:1:1,4
    21:  1,4:1,4:1
    22:  2:0,2:0,2
    23:  0,2:2:0,2
    24:  0,2:0,2:2
    25:  3:1,3:1,3
    26:  1,3:3:1,3
    27:  1,3:1,3:3
    28:  4:2,4:2,4
    29:  2,4:4:2,4
    30:  2,4:2,4:4
family= 1 2 0 0 0 new D5h genus #    12 is 0:0,2:0,3
     1:  0:0,2:0,3
     2:  0:0,3:0,2
     3:  0,2:0:0,3
     4:  0,2:0,3:0
     5:  0,3:0:0,2
     6:  0,3:0,2:0
     7:  1:1,3:1,4
     8:  1:1,4:1,3
     9:  1,3:1:1,4
    10:  1,3:1,4:1
    11:  1,4:1:1,3
    12:  1,4:1,3:1
    13:  2:2,4:0,2
    14:  2:0,2:2,4
    15:  2,4:2:0,2
    16:  2,4:0,2:2
    17:  0,2:2:2,4
    18:  0,2:2,4:2
    19:  3:0,3:1,3
    20:  3:1,3:0,3
    21:  0,3:3:1,3
    22:  0,3:1,3:3
    23:  1,3:3:0,3
    24:  1,3:0,3:3
    25:  4:1,4:2,4
    26:  4:2,4:1,4
    27:  1,4:4:2,4
    28:  1,4:2,4:4
    29:  2,4:4:1,4
    30:  2,4:1,4:4
family= 1 2 0 0 0 new D5h genus #    13 is 0:0,2:1,2
     1:  0:0,2:1,2
     2:  0:1,2:0,2
     3:  0,2:0:1,2
     4:  0,2:1,2:0
     5:  1,2:0:0,2
     6:  1,2:0,2:0
     7:  1:1,3:2,3
     8:  1:2,3:1,3
     9:  1,3:1:2,3
    10:  1,3:2,3:1
    11:  2,3:1:1,3
    12:  2,3:1,3:1
    13:  2:2,4:3,4
    14:  2:3,4:2,4
    15:  2,4:2:3,4
    16:  2,4:3,4:2
    17:  3,4:2:2,4
    18:  3,4:2,4:2
    19:  3:0,3:0,4
    20:  3:0,4:0,3
    21:  0,3:3:0,4
    22:  0,3:0,4:3
    23:  0,4:3:0,3
    24:  0,4:0,3:3
    25:  4:1,4:0,1
    26:  4:0,1:1,4
    27:  1,4:4:0,1
    28:  1,4:0,1:4
    29:  0,1:4:1,4
    30:  0,1:1,4:4
    31:  0:0,3:3,4
    32:  0:3,4:0,3
    33:  0,3:0:3,4
    34:  0,3:3,4:0
    35:  3,4:0:0,3
    36:  3,4:0,3:0
    37:  1:1,4:0,4
    38:  1:0,4:1,4
    39:  1,4:1:0,4
    40:  1,4:0,4:1
    41:  0,4:1:1,4
    42:  0,4:1,4:1
    43:  2:0,2:0,1
    44:  2:0,1:0,2
    45:  0,2:2:0,1
    46:  0,2:0,1:2
    47:  0,1:2:0,2
    48:  0,1:0,2:2
    49:  3:1,3:1,2
    50:  3:1,2:1,3
    51:  1,3:3:1,2
    52:  1,3:1,2:3
    53:  1,2:3:1,3
    54:  1,2:1,3:3
    55:  4:2,4:2,3
    56:  4:2,3:2,4
    57:  2,4:4:2,3
    58:  2,4:2,3:4
    59:  2,3:4:2,4
    60:  2,3:2,4:4
family= 1 2 0 0 0 new D5h genus #    14 is 0:0,2:1,3
     1:  0:0,2:1,3
     2:  0:1,3:0,2
     3:  0,2:0:1,3
     4:  0,2:1,3:0
     5:  1,3:0:0,2
     6:  1,3:0,2:0
     7:  1:1,3:2,4
     8:  1:2,4:1,3
     9:  1,3:1:2,4
    10:  1,3:2,4:1
    11:  2,4:1:1,3
    12:  2,4:1,3:1
    13:  2:2,4:0,3
    14:  2:0,3:2,4
    15:  2,4:2:0,3
    16:  2,4:0,3:2
    17:  0,3:2:2,4
    18:  0,3:2,4:2
    19:  3:0,3:1,4
    20:  3:1,4:0,3
    21:  0,3:3:1,4
    22:  0,3:1,4:3
    23:  1,4:3:0,3
    24:  1,4:0,3:3
    25:  4:1,4:0,2
    26:  4:0,2:1,4
    27:  1,4:4:0,2
    28:  1,4:0,2:4
    29:  0,2:4:1,4
    30:  0,2:1,4:4
    31:  0:0,3:2,4
    32:  0:2,4:0,3
    33:  0,3:0:2,4
    34:  0,3:2,4:0
    35:  2,4:0:0,3
    36:  2,4:0,3:0
    37:  1:1,4:0,3
    38:  1:0,3:1,4
    39:  1,4:1:0,3
    40:  1,4:0,3:1
    41:  0,3:1:1,4
    42:  0,3:1,4:1
    43:  2:0,2:1,4
    44:  2:1,4:0,2
    45:  0,2:2:1,4
    46:  0,2:1,4:2
    47:  1,4:2:0,2
    48:  1,4:0,2:2
    49:  3:1,3:0,2
    50:  3:0,2:1,3
    51:  1,3:3:0,2
    52:  1,3:0,2:3
    53:  0,2:3:1,3
    54:  0,2:1,3:3
    55:  4:2,4:1,3
    56:  4:1,3:2,4
    57:  2,4:4:1,3
    58:  2,4:1,3:4
    59:  1,3:4:2,4
    60:  1,3:2,4:4
family= 1 2 0 0 0 new D5h genus #    15 is 0:0,2:1,4
     1:  0:0,2:1,4
     2:  0:1,4:0,2
     3:  0,2:0:1,4
     4:  0,2:1,4:0
     5:  1,4:0:0,2
     6:  1,4:0,2:0
     7:  1:1,3:0,2
     8:  1:0,2:1,3
     9:  1,3:1:0,2
    10:  1,3:0,2:1
    11:  0,2:1:1,3
    12:  0,2:1,3:1
    13:  2:2,4:1,3
    14:  2:1,3:2,4
    15:  2,4:2:1,3
    16:  2,4:1,3:2
    17:  1,3:2:2,4
    18:  1,3:2,4:2
    19:  3:0,3:2,4
    20:  3:2,4:0,3
    21:  0,3:3:2,4
    22:  0,3:2,4:3
    23:  2,4:3:0,3
    24:  2,4:0,3:3
    25:  4:1,4:0,3
    26:  4:0,3:1,4
    27:  1,4:4:0,3
    28:  1,4:0,3:4
    29:  0,3:4:1,4
    30:  0,3:1,4:4
    31:  0:0,3:1,4
    32:  0:1,4:0,3
    33:  0,3:0:1,4
    34:  0,3:1,4:0
    35:  1,4:0:0,3
    36:  1,4:0,3:0
    37:  1:1,4:0,2
    38:  1:0,2:1,4
    39:  1,4:1:0,2
    40:  1,4:0,2:1
    41:  0,2:1:1,4
    42:  0,2:1,4:1
    43:  2:0,2:1,3
    44:  2:1,3:0,2
    45:  0,2:2:1,3
    46:  0,2:1,3:2
    47:  1,3:2:0,2
    48:  1,3:0,2:2
    49:  3:1,3:2,4
    50:  3:2,4:1,3
    51:  1,3:3:2,4
    52:  1,3:2,4:3
    53:  2,4:3:1,3
    54:  2,4:1,3:3
    55:  4:2,4:0,3
    56:  4:0,3:2,4
    57:  2,4:4:0,3
    58:  2,4:0,3:4
    59:  0,3:4:2,4
    60:  0,3:2,4:4
family= 1 2 0 0 0 new D5h genus #    16 is 0:0,2:2,3
     1:  0:0,2:2,3
     2:  0:2,3:0,2
     3:  0,2:0:2,3
     4:  0,2:2,3:0
     5:  2,3:0:0,2
     6:  2,3:0,2:0
     7:  1:1,3:3,4
     8:  1:3,4:1,3
     9:  1,3:1:3,4
    10:  1,3:3,4:1
    11:  3,4:1:1,3
    12:  3,4:1,3:1
    13:  2:2,4:0,4
    14:  2:0,4:2,4
    15:  2,4:2:0,4
    16:  2,4:0,4:2
    17:  0,4:2:2,4
    18:  0,4:2,4:2
    19:  3:0,3:0,1
    20:  3:0,1:0,3
    21:  0,3:3:0,1
    22:  0,3:0,1:3
    23:  0,1:3:0,3
    24:  0,1:0,3:3
    25:  4:1,4:1,2
    26:  4:1,2:1,4
    27:  1,4:4:1,2
    28:  1,4:1,2:4
    29:  1,2:4:1,4
    30:  1,2:1,4:4
    31:  0:0,3:2,3
    32:  0:2,3:0,3
    33:  0,3:0:2,3
    34:  0,3:2,3:0
    35:  2,3:0:0,3
    36:  2,3:0,3:0
    37:  1:1,4:3,4
    38:  1:3,4:1,4
    39:  1,4:1:3,4
    40:  1,4:3,4:1
    41:  3,4:1:1,4
    42:  3,4:1,4:1
    43:  2:0,2:0,4
    44:  2:0,4:0,2
    45:  0,2:2:0,4
    46:  0,2:0,4:2
    47:  0,4:2:0,2
    48:  0,4:0,2:2
    49:  3:1,3:0,1
    50:  3:0,1:1,3
    51:  1,3:3:0,1
    52:  1,3:0,1:3
    53:  0,1:3:1,3
    54:  0,1:1,3:3
    55:  4:2,4:1,2
    56:  4:1,2:2,4
    57:  2,4:4:1,2
    58:  2,4:1,2:4
    59:  1,2:4:2,4
    60:  1,2:2,4:4
family= 1 2 0 0 0 new D5h genus #    17 is 0:0,2:2,4
     1:  0:0,2:2,4
     2:  0:2,4:0,2
     3:  0,2:0:2,4
     4:  0,2:2,4:0
     5:  2,4:0:0,2
     6:  2,4:0,2:0
     7:  1:1,3:0,3
     8:  1:0,3:1,3
     9:  1,3:1:0,3
    10:  1,3:0,3:1
    11:  0,3:1:1,3
    12:  0,3:1,3:1
    13:  2:2,4:1,4
    14:  2:1,4:2,4
    15:  2,4:2:1,4
    16:  2,4:1,4:2
    17:  1,4:2:2,4
    18:  1,4:2,4:2
    19:  3:0,3:0,2
    20:  3:0,2:0,3
    21:  0,3:3:0,2
    22:  0,3:0,2:3
    23:  0,2:3:0,3
    24:  0,2:0,3:3
    25:  4:1,4:1,3
    26:  4:1,3:1,4
    27:  1,4:4:1,3
    28:  1,4:1,3:4
    29:  1,3:4:1,4
    30:  1,3:1,4:4
    31:  0:0,3:1,3
    32:  0:1,3:0,3
    33:  0,3:0:1,3
    34:  0,3:1,3:0
    35:  1,3:0:0,3
    36:  1,3:0,3:0
    37:  1:1,4:2,4
    38:  1:2,4:1,4
    39:  1,4:1:2,4
    40:  1,4:2,4:1
    41:  2,4:1:1,4
    42:  2,4:1,4:1
    43:  2:0,2:0,3
    44:  2:0,3:0,2
    45:  0,2:2:0,3
    46:  0,2:0,3:2
    47:  0,3:2:0,2
    48:  0,3:0,2:2
    49:  3:1,3:1,4
    50:  3:1,4:1,3
    51:  1,3:3:1,4
    52:  1,3:1,4:3
    53:  1,4:3:1,3
    54:  1,4:1,3:3
    55:  4:2,4:0,2
    56:  4:0,2:2,4
    57:  2,4:4:0,2
    58:  2,4:0,2:4
    59:  0,2:4:2,4
    60:  0,2:2,4:4
family= 1 2 0 0 0 new D5h genus #    18 is 0:0,2:3,4
     1:  0:0,2:3,4
     2:  0:3,4:0,2
     3:  0,2:0:3,4
     4:  0,2:3,4:0
     5:  3,4:0:0,2
     6:  3,4:0,2:0
     7:  1:1,3:0,4
     8:  1:0,4:1,3
     9:  1,3:1:0,4
    10:  1,3:0,4:1
    11:  0,4:1:1,3
    12:  0,4:1,3:1
    13:  2:2,4:0,1
    14:  2:0,1:2,4
    15:  2,4:2:0,1
    16:  2,4:0,1:2
    17:  0,1:2:2,4
    18:  0,1:2,4:2
    19:  3:0,3:1,2
    20:  3:1,2:0,3
    21:  0,3:3:1,2
    22:  0,3:1,2:3
    23:  1,2:3:0,3
    24:  1,2:0,3:3
    25:  4:1,4:2,3
    26:  4:2,3:1,4
    27:  1,4:4:2,3
    28:  1,4:2,3:4
    29:  2,3:4:1,4
    30:  2,3:1,4:4
    31:  0:0,3:1,2
    32:  0:1,2:0,3
    33:  0,3:0:1,2
    34:  0,3:1,2:0
    35:  1,2:0:0,3
    36:  1,2:0,3:0
    37:  1:1,4:2,3
    38:  1:2,3:1,4
    39:  1,4:1:2,3
    40:  1,4:2,3:1
    41:  2,3:1:1,4
    42:  2,3:1,4:1
    43:  2:0,2:3,4
    44:  2:3,4:0,2
    45:  0,2:2:3,4
    46:  0,2:3,4:2
    47:  3,4:2:0,2
    48:  3,4:0,2:2
    49:  3:1,3:0,4
    50:  3:0,4:1,3
    51:  1,3:3:0,4
    52:  1,3:0,4:3
    53:  0,4:3:1,3
    54:  0,4:1,3:3
    55:  4:2,4:0,1
    56:  4:0,1:2,4
    57:  2,4:4:0,1
    58:  2,4:0,1:4
    59:  0,1:4:2,4
    60:  0,1:2,4:4
family= 1 2 0 0 0 new D5h genus #    19 is 0:1,2:1,2
     1:  0:1,2:1,2
     2:  1,2:0:1,2
     3:  1,2:1,2:0
     4:  1:2,3:2,3
     5:  2,3:1:2,3
     6:  2,3:2,3:1
     7:  2:3,4:3,4
     8:  3,4:2:3,4
     9:  3,4:3,4:2
    10:  3:0,4:0,4
    11:  0,4:3:0,4
    12:  0,4:0,4:3
    13:  4:0,1:0,1
    14:  0,1:4:0,1
    15:  0,1:0,1:4
    16:  0:3,4:3,4
    17:  3,4:0:3,4
    18:  3,4:3,4:0
    19:  1:0,4:0,4
    20:  0,4:1:0,4
    21:  0,4:0,4:1
    22:  2:0,1:0,1
    23:  0,1:2:0,1
    24:  0,1:0,1:2
    25:  3:1,2:1,2
    26:  1,2:3:1,2
    27:  1,2:1,2:3
    28:  4:2,3:2,3
    29:  2,3:4:2,3
    30:  2,3:2,3:4
family= 1 2 0 0 0 new D5h genus #    20 is 0:1,2:1,3
     1:  0:1,2:1,3
     2:  0:1,3:1,2
     3:  1,2:0:1,3
     4:  1,2:1,3:0
     5:  1,3:0:1,2
     6:  1,3:1,2:0
     7:  1:2,3:2,4
     8:  1:2,4:2,3
     9:  2,3:1:2,4
    10:  2,3:2,4:1
    11:  2,4:1:2,3
    12:  2,4:2,3:1
    13:  2:3,4:0,3
    14:  2:0,3:3,4
    15:  3,4:2:0,3
    16:  3,4:0,3:2
    17:  0,3:2:3,4
    18:  0,3:3,4:2
    19:  3:0,4:1,4
    20:  3:1,4:0,4
    21:  0,4:3:1,4
    22:  0,4:1,4:3
    23:  1,4:3:0,4
    24:  1,4:0,4:3
    25:  4:0,1:0,2
    26:  4:0,2:0,1
    27:  0,1:4:0,2
    28:  0,1:0,2:4
    29:  0,2:4:0,1
    30:  0,2:0,1:4
    31:  0:3,4:2,4
    32:  0:2,4:3,4
    33:  3,4:0:2,4
    34:  3,4:2,4:0
    35:  2,4:0:3,4
    36:  2,4:3,4:0
    37:  1:0,4:0,3
    38:  1:0,3:0,4
    39:  0,4:1:0,3
    40:  0,4:0,3:1
    41:  0,3:1:0,4
    42:  0,3:0,4:1
    43:  2:0,1:1,4
    44:  2:1,4:0,1
    45:  0,1:2:1,4
    46:  0,1:1,4:2
    47:  1,4:2:0,1
    48:  1,4:0,1:2
    49:  3:1,2:0,2
    50:  3:0,2:1,2
    51:  1,2:3:0,2
    52:  1,2:0,2:3
    53:  0,2:3:1,2
    54:  0,2:1,2:3
    55:  4:2,3:1,3
    56:  4:1,3:2,3
    57:  2,3:4:1,3
    58:  2,3:1,3:4
    59:  1,3:4:2,3
    60:  1,3:2,3:4
family= 1 2 0 0 0 new D5h genus #    21 is 0:1,2:1,4
     1:  0:1,2:1,4
     2:  0:1,4:1,2
     3:  1,2:0:1,4
     4:  1,2:1,4:0
     5:  1,4:0:1,2
     6:  1,4:1,2:0
     7:  1:2,3:0,2
     8:  1:0,2:2,3
     9:  2,3:1:0,2
    10:  2,3:0,2:1
    11:  0,2:1:2,3
    12:  0,2:2,3:1
    13:  2:3,4:1,3
    14:  2:1,3:3,4
    15:  3,4:2:1,3
    16:  3,4:1,3:2
    17:  1,3:2:3,4
    18:  1,3:3,4:2
    19:  3:0,4:2,4
    20:  3:2,4:0,4
    21:  0,4:3:2,4
    22:  0,4:2,4:3
    23:  2,4:3:0,4
    24:  2,4:0,4:3
    25:  4:0,1:0,3
    26:  4:0,3:0,1
    27:  0,1:4:0,3
    28:  0,1:0,3:4
    29:  0,3:4:0,1
    30:  0,3:0,1:4
    31:  0:3,4:1,4
    32:  0:1,4:3,4
    33:  3,4:0:1,4
    34:  3,4:1,4:0
    35:  1,4:0:3,4
    36:  1,4:3,4:0
    37:  1:0,4:0,2
    38:  1:0,2:0,4
    39:  0,4:1:0,2
    40:  0,4:0,2:1
    41:  0,2:1:0,4
    42:  0,2:0,4:1
    43:  2:0,1:1,3
    44:  2:1,3:0,1
    45:  0,1:2:1,3
    46:  0,1:1,3:2
    47:  1,3:2:0,1
    48:  1,3:0,1:2
    49:  3:1,2:2,4
    50:  3:2,4:1,2
    51:  1,2:3:2,4
    52:  1,2:2,4:3
    53:  2,4:3:1,2
    54:  2,4:1,2:3
    55:  4:2,3:0,3
    56:  4:0,3:2,3
    57:  2,3:4:0,3
    58:  2,3:0,3:4
    59:  0,3:4:2,3
    60:  0,3:2,3:4
family= 1 2 0 0 0 new D5h genus #    22 is 0:1,2:2,3
     1:  0:1,2:2,3
     2:  0:2,3:1,2
     3:  1,2:0:2,3
     4:  1,2:2,3:0
     5:  2,3:0:1,2
     6:  2,3:1,2:0
     7:  1:2,3:3,4
     8:  1:3,4:2,3
     9:  2,3:1:3,4
    10:  2,3:3,4:1
    11:  3,4:1:2,3
    12:  3,4:2,3:1
    13:  2:3,4:0,4
    14:  2:0,4:3,4
    15:  3,4:2:0,4
    16:  3,4:0,4:2
    17:  0,4:2:3,4
    18:  0,4:3,4:2
    19:  3:0,4:0,1
    20:  3:0,1:0,4
    21:  0,4:3:0,1
    22:  0,4:0,1:3
    23:  0,1:3:0,4
    24:  0,1:0,4:3
    25:  4:0,1:1,2
    26:  4:1,2:0,1
    27:  0,1:4:1,2
    28:  0,1:1,2:4
    29:  1,2:4:0,1
    30:  1,2:0,1:4
    31:  0:3,4:2,3
    32:  0:2,3:3,4
    33:  3,4:0:2,3
    34:  3,4:2,3:0
    35:  2,3:0:3,4
    36:  2,3:3,4:0
    37:  1:0,4:3,4
    38:  1:3,4:0,4
    39:  0,4:1:3,4
    40:  0,4:3,4:1
    41:  3,4:1:0,4
    42:  3,4:0,4:1
    43:  2:0,1:0,4
    44:  2:0,4:0,1
    45:  0,1:2:0,4
    46:  0,1:0,4:2
    47:  0,4:2:0,1
    48:  0,4:0,1:2
    49:  3:1,2:0,1
    50:  3:0,1:1,2
    51:  1,2:3:0,1
    52:  1,2:0,1:3
    53:  0,1:3:1,2
    54:  0,1:1,2:3
    55:  4:2,3:1,2
    56:  4:1,2:2,3
    57:  2,3:4:1,2
    58:  2,3:1,2:4
    59:  1,2:4:2,3
    60:  1,2:2,3:4
family= 1 2 0 0 0 new D5h genus #    23 is 0:1,2:2,4
     1:  0:1,2:2,4
     2:  0:2,4:1,2
     3:  1,2:0:2,4
     4:  1,2:2,4:0
     5:  2,4:0:1,2
     6:  2,4:1,2:0
     7:  1:2,3:0,3
     8:  1:0,3:2,3
     9:  2,3:1:0,3
    10:  2,3:0,3:1
    11:  0,3:1:2,3
    12:  0,3:2,3:1
    13:  2:3,4:1,4
    14:  2:1,4:3,4
    15:  3,4:2:1,4
    16:  3,4:1,4:2
    17:  1,4:2:3,4
    18:  1,4:3,4:2
    19:  3:0,4:0,2
    20:  3:0,2:0,4
    21:  0,4:3:0,2
    22:  0,4:0,2:3
    23:  0,2:3:0,4
    24:  0,2:0,4:3
    25:  4:0,1:1,3
    26:  4:1,3:0,1
    27:  0,1:4:1,3
    28:  0,1:1,3:4
    29:  1,3:4:0,1
    30:  1,3:0,1:4
    31:  0:3,4:1,3
    32:  0:1,3:3,4
    33:  3,4:0:1,3
    34:  3,4:1,3:0
    35:  1,3:0:3,4
    36:  1,3:3,4:0
    37:  1:0,4:2,4
    38:  1:2,4:0,4
    39:  0,4:1:2,4
    40:  0,4:2,4:1
    41:  2,4:1:0,4
    42:  2,4:0,4:1
    43:  2:0,1:0,3
    44:  2:0,3:0,1
    45:  0,1:2:0,3
    46:  0,1:0,3:2
    47:  0,3:2:0,1
    48:  0,3:0,1:2
    49:  3:1,2:1,4
    50:  3:1,4:1,2
    51:  1,2:3:1,4
    52:  1,2:1,4:3
    53:  1,4:3:1,2
    54:  1,4:1,2:3
    55:  4:2,3:0,2
    56:  4:0,2:2,3
    57:  2,3:4:0,2
    58:  2,3:0,2:4
    59:  0,2:4:2,3
    60:  0,2:2,3:4
family= 1 2 0 0 0 new D5h genus #    24 is 0:1,2:3,4
     1:  0:1,2:3,4
     2:  0:3,4:1,2
     3:  1,2:0:3,4
     4:  1,2:3,4:0
     5:  3,4:0:1,2
     6:  3,4:1,2:0
     7:  1:2,3:0,4
     8:  1:0,4:2,3
     9:  2,3:1:0,4
    10:  2,3:0,4:1
    11:  0,4:1:2,3
    12:  0,4:2,3:1
    13:  2:3,4:0,1
    14:  2:0,1:3,4
    15:  3,4:2:0,1
    16:  3,4:0,1:2
    17:  0,1:2:3,4
    18:  0,1:3,4:2
    19:  3:0,4:1,2
    20:  3:1,2:0,4
    21:  0,4:3:1,2
    22:  0,4:1,2:3
    23:  1,2:3:0,4
    24:  1,2:0,4:3
    25:  4:0,1:2,3
    26:  4:2,3:0,1
    27:  0,1:4:2,3
    28:  0,1:2,3:4
    29:  2,3:4:0,1
    30:  2,3:0,1:4
family= 1 2 0 0 0 new D5h genus #    25 is 0:1,3:1,3
     1:  0:1,3:1,3
     2:  1,3:0:1,3
     3:  1,3:1,3:0
     4:  1:2,4:2,4
     5:  2,4:1:2,4
     6:  2,4:2,4:1
     7:  2:0,3:0,3
     8:  0,3:2:0,3
     9:  0,3:0,3:2
    10:  3:1,4:1,4
    11:  1,4:3:1,4
    12:  1,4:1,4:3
    13:  4:0,2:0,2
    14:  0,2:4:0,2
    15:  0,2:0,2:4
    16:  0:2,4:2,4
    17:  2,4:0:2,4
    18:  2,4:2,4:0
    19:  1:0,3:0,3
    20:  0,3:1:0,3
    21:  0,3:0,3:1
    22:  2:1,4:1,4
    23:  1,4:2:1,4
    24:  1,4:1,4:2
    25:  3:0,2:0,2
    26:  0,2:3:0,2
    27:  0,2:0,2:3
    28:  4:1,3:1,3
    29:  1,3:4:1,3
    30:  1,3:1,3:4
family= 1 2 0 0 0 new D5h genus #    26 is 0:1,3:1,4
     1:  0:1,3:1,4
     2:  0:1,4:1,3
     3:  1,3:0:1,4
     4:  1,3:1,4:0
     5:  1,4:0:1,3
     6:  1,4:1,3:0
     7:  1:2,4:0,2
     8:  1:0,2:2,4
     9:  2,4:1:0,2
    10:  2,4:0,2:1
    11:  0,2:1:2,4
    12:  0,2:2,4:1
    13:  2:0,3:1,3
    14:  2:1,3:0,3
    15:  0,3:2:1,3
    16:  0,3:1,3:2
    17:  1,3:2:0,3
    18:  1,3:0,3:2
    19:  3:1,4:2,4
    20:  3:2,4:1,4
    21:  1,4:3:2,4
    22:  1,4:2,4:3
    23:  2,4:3:1,4
    24:  2,4:1,4:3
    25:  4:0,2:0,3
    26:  4:0,3:0,2
    27:  0,2:4:0,3
    28:  0,2:0,3:4
    29:  0,3:4:0,2
    30:  0,3:0,2:4
    31:  0:2,4:1,4
    32:  0:1,4:2,4
    33:  2,4:0:1,4
    34:  2,4:1,4:0
    35:  1,4:0:2,4
    36:  1,4:2,4:0
    37:  1:0,3:0,2
    38:  1:0,2:0,3
    39:  0,3:1:0,2
    40:  0,3:0,2:1
    41:  0,2:1:0,3
    42:  0,2:0,3:1
    43:  2:1,4:1,3
    44:  2:1,3:1,4
    45:  1,4:2:1,3
    46:  1,4:1,3:2
    47:  1,3:2:1,4
    48:  1,3:1,4:2
    49:  3:0,2:2,4
    50:  3:2,4:0,2
    51:  0,2:3:2,4
    52:  0,2:2,4:3
    53:  2,4:3:0,2
    54:  2,4:0,2:3
    55:  4:1,3:0,3
    56:  4:0,3:1,3
    57:  1,3:4:0,3
    58:  1,3:0,3:4
    59:  0,3:4:1,3
    60:  0,3:1,3:4
family= 1 2 0 0 0 new D5h genus #    27 is 0:1,3:2,3
     1:  0:1,3:2,3
     2:  0:2,3:1,3
     3:  1,3:0:2,3
     4:  1,3:2,3:0
     5:  2,3:0:1,3
     6:  2,3:1,3:0
     7:  1:2,4:3,4
     8:  1:3,4:2,4
     9:  2,4:1:3,4
    10:  2,4:3,4:1
    11:  3,4:1:2,4
    12:  3,4:2,4:1
    13:  2:0,3:0,4
    14:  2:0,4:0,3
    15:  0,3:2:0,4
    16:  0,3:0,4:2
    17:  0,4:2:0,3
    18:  0,4:0,3:2
    19:  3:1,4:0,1
    20:  3:0,1:1,4
    21:  1,4:3:0,1
    22:  1,4:0,1:3
    23:  0,1:3:1,4
    24:  0,1:1,4:3
    25:  4:0,2:1,2
    26:  4:1,2:0,2
    27:  0,2:4:1,2
    28:  0,2:1,2:4
    29:  1,2:4:0,2
    30:  1,2:0,2:4
    31:  0:2,4:2,3
    32:  0:2,3:2,4
    33:  2,4:0:2,3
    34:  2,4:2,3:0
    35:  2,3:0:2,4
    36:  2,3:2,4:0
    37:  1:0,3:3,4
    38:  1:3,4:0,3
    39:  0,3:1:3,4
    40:  0,3:3,4:1
    41:  3,4:1:0,3
    42:  3,4:0,3:1
    43:  2:1,4:0,4
    44:  2:0,4:1,4
    45:  1,4:2:0,4
    46:  1,4:0,4:2
    47:  0,4:2:1,4
    48:  0,4:1,4:2
    49:  3:0,2:0,1
    50:  3:0,1:0,2
    51:  0,2:3:0,1
    52:  0,2:0,1:3
    53:  0,1:3:0,2
    54:  0,1:0,2:3
    55:  4:1,3:1,2
    56:  4:1,2:1,3
    57:  1,3:4:1,2
    58:  1,3:1,2:4
    59:  1,2:4:1,3
    60:  1,2:1,3:4
family= 1 2 0 0 0 new D5h genus #    28 is 0:1,3:2,4
     1:  0:1,3:2,4
     2:  0:2,4:1,3
     3:  1,3:0:2,4
     4:  1,3:2,4:0
     5:  2,4:0:1,3
     6:  2,4:1,3:0
     7:  1:2,4:0,3
     8:  1:0,3:2,4
     9:  2,4:1:0,3
    10:  2,4:0,3:1
    11:  0,3:1:2,4
    12:  0,3:2,4:1
    13:  2:0,3:1,4
    14:  2:1,4:0,3
    15:  0,3:2:1,4
    16:  0,3:1,4:2
    17:  1,4:2:0,3
    18:  1,4:0,3:2
    19:  3:1,4:0,2
    20:  3:0,2:1,4
    21:  1,4:3:0,2
    22:  1,4:0,2:3
    23:  0,2:3:1,4
    24:  0,2:1,4:3
    25:  4:0,2:1,3
    26:  4:1,3:0,2
    27:  0,2:4:1,3
    28:  0,2:1,3:4
    29:  1,3:4:0,2
    30:  1,3:0,2:4
family= 1 2 0 0 0 new D5h genus #    29 is 0:1,4:1,4
     1:  0:1,4:1,4
     2:  1,4:0:1,4
     3:  1,4:1,4:0
     4:  1:0,2:0,2
     5:  0,2:1:0,2
     6:  0,2:0,2:1
     7:  2:1,3:1,3
     8:  1,3:2:1,3
     9:  1,3:1,3:2
    10:  3:2,4:2,4
    11:  2,4:3:2,4
    12:  2,4:2,4:3
    13:  4:0,3:0,3
    14:  0,3:4:0,3
    15:  0,3:0,3:4
family= 1 2 0 0 0 new D5h genus #    30 is 0:1,4:2,3
     1:  0:1,4:2,3
     2:  0:2,3:1,4
     3:  1,4:0:2,3
     4:  1,4:2,3:0
     5:  2,3:0:1,4
     6:  2,3:1,4:0
     7:  1:0,2:3,4
     8:  1:3,4:0,2
     9:  0,2:1:3,4
    10:  0,2:3,4:1
    11:  3,4:1:0,2
    12:  3,4:0,2:1
    13:  2:1,3:0,4
    14:  2:0,4:1,3
    15:  1,3:2:0,4
    16:  1,3:0,4:2
    17:  0,4:2:1,3
    18:  0,4:1,3:2
    19:  3:2,4:0,1
    20:  3:0,1:2,4
    21:  2,4:3:0,1
    22:  2,4:0,1:3
    23:  0,1:3:2,4
    24:  0,1:2,4:3
    25:  4:0,3:1,2
    26:  4:1,2:0,3
    27:  0,3:4:1,2
    28:  0,3:1,2:4
    29:  1,2:4:0,3
    30:  1,2:0,3:4
family= 1 2 0 0 0 new D5h genus #    31 is 0:2,3:2,3
     1:  0:2,3:2,3
     2:  2,3:0:2,3
     3:  2,3:2,3:0
     4:  1:3,4:3,4
     5:  3,4:1:3,4
     6:  3,4:3,4:1
     7:  2:0,4:0,4
     8:  0,4:2:0,4
     9:  0,4:0,4:2
    10:  3:0,1:0,1
    11:  0,1:3:0,1
    12:  0,1:0,1:3
    13:  4:1,2:1,2
    14:  1,2:4:1,2
    15:  1,2:1,2:4
Nber of genera for this family=   31
 
family= 0 3 0 0 0
 
family= 0 3 0 0 0 new D5h genus #     1 is 0,1:0,1:0,1
     1:  0,1:0,1:0,1
     2:  1,2:1,2:1,2
     3:  2,3:2,3:2,3
     4:  3,4:3,4:3,4
     5:  0,4:0,4:0,4
family= 0 3 0 0 0 new D5h genus #     2 is 0,1:0,1:0,2
     1:  0,1:0,1:0,2
     2:  0,1:0,2:0,1
     3:  0,2:0,1:0,1
     4:  1,2:1,2:1,3
     5:  1,2:1,3:1,2
     6:  1,3:1,2:1,2
     7:  2,3:2,3:2,4
     8:  2,3:2,4:2,3
     9:  2,4:2,3:2,3
    10:  3,4:3,4:0,3
    11:  3,4:0,3:3,4
    12:  0,3:3,4:3,4
    13:  0,4:0,4:1,4
    14:  0,4:1,4:0,4
    15:  1,4:0,4:0,4
    16:  0,4:0,4:0,3
    17:  0,4:0,3:0,4
    18:  0,3:0,4:0,4
    19:  0,1:0,1:1,4
    20:  0,1:1,4:0,1
    21:  1,4:0,1:0,1
    22:  1,2:1,2:0,2
    23:  1,2:0,2:1,2
    24:  0,2:1,2:1,2
    25:  2,3:2,3:1,3
    26:  2,3:1,3:2,3
    27:  1,3:2,3:2,3
    28:  3,4:3,4:2,4
    29:  3,4:2,4:3,4
    30:  2,4:3,4:3,4
family= 0 3 0 0 0 new D5h genus #     3 is 0,1:0,1:0,3
     1:  0,1:0,1:0,3
     2:  0,1:0,3:0,1
     3:  0,3:0,1:0,1
     4:  1,2:1,2:1,4
     5:  1,2:1,4:1,2
     6:  1,4:1,2:1,2
     7:  2,3:2,3:0,2
     8:  2,3:0,2:2,3
     9:  0,2:2,3:2,3
    10:  3,4:3,4:1,3
    11:  3,4:1,3:3,4
    12:  1,3:3,4:3,4
    13:  0,4:0,4:2,4
    14:  0,4:2,4:0,4
    15:  2,4:0,4:0,4
    16:  0,4:0,4:0,2
    17:  0,4:0,2:0,4
    18:  0,2:0,4:0,4
    19:  0,1:0,1:1,3
    20:  0,1:1,3:0,1
    21:  1,3:0,1:0,1
    22:  1,2:1,2:2,4
    23:  1,2:2,4:1,2
    24:  2,4:1,2:1,2
    25:  2,3:2,3:0,3
    26:  2,3:0,3:2,3
    27:  0,3:2,3:2,3
    28:  3,4:3,4:1,4
    29:  3,4:1,4:3,4
    30:  1,4:3,4:3,4
family= 0 3 0 0 0 new D5h genus #     4 is 0,1:0,1:0,4
     1:  0,1:0,1:0,4
     2:  0,1:0,4:0,1
     3:  0,4:0,1:0,1
     4:  1,2:1,2:0,1
     5:  1,2:0,1:1,2
     6:  0,1:1,2:1,2
     7:  2,3:2,3:1,2
     8:  2,3:1,2:2,3
     9:  1,2:2,3:2,3
    10:  3,4:3,4:2,3
    11:  3,4:2,3:3,4
    12:  2,3:3,4:3,4
    13:  0,4:0,4:3,4
    14:  0,4:3,4:0,4
    15:  3,4:0,4:0,4
    16:  0,4:0,4:0,1
    17:  0,4:0,1:0,4
    18:  0,1:0,4:0,4
    19:  0,1:0,1:1,2
    20:  0,1:1,2:0,1
    21:  1,2:0,1:0,1
    22:  1,2:1,2:2,3
    23:  1,2:2,3:1,2
    24:  2,3:1,2:1,2
    25:  2,3:2,3:3,4
    26:  2,3:3,4:2,3
    27:  3,4:2,3:2,3
    28:  3,4:3,4:0,4
    29:  3,4:0,4:3,4
    30:  0,4:3,4:3,4
family= 0 3 0 0 0 new D5h genus #     5 is 0,1:0,1:2,3
     1:  0,1:0,1:2,3
     2:  0,1:2,3:0,1
     3:  2,3:0,1:0,1
     4:  1,2:1,2:3,4
     5:  1,2:3,4:1,2
     6:  3,4:1,2:1,2
     7:  2,3:2,3:0,4
     8:  2,3:0,4:2,3
     9:  0,4:2,3:2,3
    10:  3,4:3,4:0,1
    11:  3,4:0,1:3,4
    12:  0,1:3,4:3,4
    13:  0,4:0,4:1,2
    14:  0,4:1,2:0,4
    15:  1,2:0,4:0,4
    16:  0,4:0,4:2,3
    17:  0,4:2,3:0,4
    18:  2,3:0,4:0,4
    19:  0,1:0,1:3,4
    20:  0,1:3,4:0,1
    21:  3,4:0,1:0,1
    22:  1,2:1,2:0,4
    23:  1,2:0,4:1,2
    24:  0,4:1,2:1,2
    25:  2,3:2,3:0,1
    26:  2,3:0,1:2,3
    27:  0,1:2,3:2,3
    28:  3,4:3,4:1,2
    29:  3,4:1,2:3,4
    30:  1,2:3,4:3,4
family= 0 3 0 0 0 new D5h genus #     6 is 0,1:0,1:2,4
     1:  0,1:0,1:2,4
     2:  0,1:2,4:0,1
     3:  2,4:0,1:0,1
     4:  1,2:1,2:0,3
     5:  1,2:0,3:1,2
     6:  0,3:1,2:1,2
     7:  2,3:2,3:1,4
     8:  2,3:1,4:2,3
     9:  1,4:2,3:2,3
    10:  3,4:3,4:0,2
    11:  3,4:0,2:3,4
    12:  0,2:3,4:3,4
    13:  0,4:0,4:1,3
    14:  0,4:1,3:0,4
    15:  1,3:0,4:0,4
family= 0 3 0 0 0 new D5h genus #     7 is 0,1:0,2:0,2
     1:  0,1:0,2:0,2
     2:  0,2:0,1:0,2
     3:  0,2:0,2:0,1
     4:  1,2:1,3:1,3
     5:  1,3:1,2:1,3
     6:  1,3:1,3:1,2
     7:  2,3:2,4:2,4
     8:  2,4:2,3:2,4
     9:  2,4:2,4:2,3
    10:  3,4:0,3:0,3
    11:  0,3:3,4:0,3
    12:  0,3:0,3:3,4
    13:  0,4:1,4:1,4
    14:  1,4:0,4:1,4
    15:  1,4:1,4:0,4
    16:  0,4:0,3:0,3
    17:  0,3:0,4:0,3
    18:  0,3:0,3:0,4
    19:  0,1:1,4:1,4
    20:  1,4:0,1:1,4
    21:  1,4:1,4:0,1
    22:  1,2:0,2:0,2
    23:  0,2:1,2:0,2
    24:  0,2:0,2:1,2
    25:  2,3:1,3:1,3
    26:  1,3:2,3:1,3
    27:  1,3:1,3:2,3
    28:  3,4:2,4:2,4
    29:  2,4:3,4:2,4
    30:  2,4:2,4:3,4
family= 0 3 0 0 0 new D5h genus #     8 is 0,1:0,2:0,3
     1:  0,1:0,2:0,3
     2:  0,1:0,3:0,2
     3:  0,2:0,1:0,3
     4:  0,2:0,3:0,1
     5:  0,3:0,1:0,2
     6:  0,3:0,2:0,1
     7:  1,2:1,3:1,4
     8:  1,2:1,4:1,3
     9:  1,3:1,2:1,4
    10:  1,3:1,4:1,2
    11:  1,4:1,2:1,3
    12:  1,4:1,3:1,2
    13:  2,3:2,4:0,2
    14:  2,3:0,2:2,4
    15:  2,4:2,3:0,2
    16:  2,4:0,2:2,3
    17:  0,2:2,3:2,4
    18:  0,2:2,4:2,3
    19:  3,4:0,3:1,3
    20:  3,4:1,3:0,3
    21:  0,3:3,4:1,3
    22:  0,3:1,3:3,4
    23:  1,3:3,4:0,3
    24:  1,3:0,3:3,4
    25:  0,4:1,4:2,4
    26:  0,4:2,4:1,4
    27:  1,4:0,4:2,4
    28:  1,4:2,4:0,4
    29:  2,4:0,4:1,4
    30:  2,4:1,4:0,4
    31:  0,4:0,3:0,2
    32:  0,4:0,2:0,3
    33:  0,3:0,4:0,2
    34:  0,3:0,2:0,4
    35:  0,2:0,4:0,3
    36:  0,2:0,3:0,4
    37:  0,1:1,4:1,3
    38:  0,1:1,3:1,4
    39:  1,4:0,1:1,3
    40:  1,4:1,3:0,1
    41:  1,3:0,1:1,4
    42:  1,3:1,4:0,1
    43:  1,2:0,2:2,4
    44:  1,2:2,4:0,2
    45:  0,2:1,2:2,4
    46:  0,2:2,4:1,2
    47:  2,4:1,2:0,2
    48:  2,4:0,2:1,2
    49:  2,3:1,3:0,3
    50:  2,3:0,3:1,3
    51:  1,3:2,3:0,3
    52:  1,3:0,3:2,3
    53:  0,3:2,3:1,3
    54:  0,3:1,3:2,3
    55:  3,4:2,4:1,4
    56:  3,4:1,4:2,4
    57:  2,4:3,4:1,4
    58:  2,4:1,4:3,4
    59:  1,4:3,4:2,4
    60:  1,4:2,4:3,4
family= 0 3 0 0 0 new D5h genus #     9 is 0,1:0,2:0,4
     1:  0,1:0,2:0,4
     2:  0,1:0,4:0,2
     3:  0,2:0,1:0,4
     4:  0,2:0,4:0,1
     5:  0,4:0,1:0,2
     6:  0,4:0,2:0,1
     7:  1,2:1,3:0,1
     8:  1,2:0,1:1,3
     9:  1,3:1,2:0,1
    10:  1,3:0,1:1,2
    11:  0,1:1,2:1,3
    12:  0,1:1,3:1,2
    13:  2,3:2,4:1,2
    14:  2,3:1,2:2,4
    15:  2,4:2,3:1,2
    16:  2,4:1,2:2,3
    17:  1,2:2,3:2,4
    18:  1,2:2,4:2,3
    19:  3,4:0,3:2,3
    20:  3,4:2,3:0,3
    21:  0,3:3,4:2,3
    22:  0,3:2,3:3,4
    23:  2,3:3,4:0,3
    24:  2,3:0,3:3,4
    25:  0,4:1,4:3,4
    26:  0,4:3,4:1,4
    27:  1,4:0,4:3,4
    28:  1,4:3,4:0,4
    29:  3,4:0,4:1,4
    30:  3,4:1,4:0,4
    31:  0,4:0,3:0,1
    32:  0,4:0,1:0,3
    33:  0,3:0,4:0,1
    34:  0,3:0,1:0,4
    35:  0,1:0,4:0,3
    36:  0,1:0,3:0,4
    37:  0,1:1,4:1,2
    38:  0,1:1,2:1,4
    39:  1,4:0,1:1,2
    40:  1,4:1,2:0,1
    41:  1,2:0,1:1,4
    42:  1,2:1,4:0,1
    43:  1,2:0,2:2,3
    44:  1,2:2,3:0,2
    45:  0,2:1,2:2,3
    46:  0,2:2,3:1,2
    47:  2,3:1,2:0,2
    48:  2,3:0,2:1,2
    49:  2,3:1,3:3,4
    50:  2,3:3,4:1,3
    51:  1,3:2,3:3,4
    52:  1,3:3,4:2,3
    53:  3,4:2,3:1,3
    54:  3,4:1,3:2,3
    55:  3,4:2,4:0,4
    56:  3,4:0,4:2,4
    57:  2,4:3,4:0,4
    58:  2,4:0,4:3,4
    59:  0,4:3,4:2,4
    60:  0,4:2,4:3,4
family= 0 3 0 0 0 new D5h genus #    10 is 0,1:0,2:1,2
     1:  0,1:0,2:1,2
     2:  0,1:1,2:0,2
     3:  0,2:0,1:1,2
     4:  0,2:1,2:0,1
     5:  1,2:0,1:0,2
     6:  1,2:0,2:0,1
     7:  1,2:1,3:2,3
     8:  1,2:2,3:1,3
     9:  1,3:1,2:2,3
    10:  1,3:2,3:1,2
    11:  2,3:1,2:1,3
    12:  2,3:1,3:1,2
    13:  2,3:2,4:3,4
    14:  2,3:3,4:2,4
    15:  2,4:2,3:3,4
    16:  2,4:3,4:2,3
    17:  3,4:2,3:2,4
    18:  3,4:2,4:2,3
    19:  3,4:0,3:0,4
    20:  3,4:0,4:0,3
    21:  0,3:3,4:0,4
    22:  0,3:0,4:3,4
    23:  0,4:3,4:0,3
    24:  0,4:0,3:3,4
    25:  0,4:1,4:0,1
    26:  0,4:0,1:1,4
    27:  1,4:0,4:0,1
    28:  1,4:0,1:0,4
    29:  0,1:0,4:1,4
    30:  0,1:1,4:0,4
family= 0 3 0 0 0 new D5h genus #    11 is 0,1:0,2:1,3
     1:  0,1:0,2:1,3
     2:  0,1:1,3:0,2
     3:  0,2:0,1:1,3
     4:  0,2:1,3:0,1
     5:  1,3:0,1:0,2
     6:  1,3:0,2:0,1
     7:  1,2:1,3:2,4
     8:  1,2:2,4:1,3
     9:  1,3:1,2:2,4
    10:  1,3:2,4:1,2
    11:  2,4:1,2:1,3
    12:  2,4:1,3:1,2
    13:  2,3:2,4:0,3
    14:  2,3:0,3:2,4
    15:  2,4:2,3:0,3
    16:  2,4:0,3:2,3
    17:  0,3:2,3:2,4
    18:  0,3:2,4:2,3
    19:  3,4:0,3:1,4
    20:  3,4:1,4:0,3
    21:  0,3:3,4:1,4
    22:  0,3:1,4:3,4
    23:  1,4:3,4:0,3
    24:  1,4:0,3:3,4
    25:  0,4:1,4:0,2
    26:  0,4:0,2:1,4
    27:  1,4:0,4:0,2
    28:  1,4:0,2:0,4
    29:  0,2:0,4:1,4
    30:  0,2:1,4:0,4
    31:  0,4:0,3:2,4
    32:  0,4:2,4:0,3
    33:  0,3:0,4:2,4
    34:  0,3:2,4:0,4
    35:  2,4:0,4:0,3
    36:  2,4:0,3:0,4
    37:  0,1:1,4:0,3
    38:  0,1:0,3:1,4
    39:  1,4:0,1:0,3
    40:  1,4:0,3:0,1
    41:  0,3:0,1:1,4
    42:  0,3:1,4:0,1
    43:  1,2:0,2:1,4
    44:  1,2:1,4:0,2
    45:  0,2:1,2:1,4
    46:  0,2:1,4:1,2
    47:  1,4:1,2:0,2
    48:  1,4:0,2:1,2
    49:  2,3:1,3:0,2
    50:  2,3:0,2:1,3
    51:  1,3:2,3:0,2
    52:  1,3:0,2:2,3
    53:  0,2:2,3:1,3
    54:  0,2:1,3:2,3
    55:  3,4:2,4:1,3
    56:  3,4:1,3:2,4
    57:  2,4:3,4:1,3
    58:  2,4:1,3:3,4
    59:  1,3:3,4:2,4
    60:  1,3:2,4:3,4
family= 0 3 0 0 0 new D5h genus #    12 is 0,1:0,2:1,4
     1:  0,1:0,2:1,4
     2:  0,1:1,4:0,2
     3:  0,2:0,1:1,4
     4:  0,2:1,4:0,1
     5:  1,4:0,1:0,2
     6:  1,4:0,2:0,1
     7:  1,2:1,3:0,2
     8:  1,2:0,2:1,3
     9:  1,3:1,2:0,2
    10:  1,3:0,2:1,2
    11:  0,2:1,2:1,3
    12:  0,2:1,3:1,2
    13:  2,3:2,4:1,3
    14:  2,3:1,3:2,4
    15:  2,4:2,3:1,3
    16:  2,4:1,3:2,3
    17:  1,3:2,3:2,4
    18:  1,3:2,4:2,3
    19:  3,4:0,3:2,4
    20:  3,4:2,4:0,3
    21:  0,3:3,4:2,4
    22:  0,3:2,4:3,4
    23:  2,4:3,4:0,3
    24:  2,4:0,3:3,4
    25:  0,4:1,4:0,3
    26:  0,4:0,3:1,4
    27:  1,4:0,4:0,3
    28:  1,4:0,3:0,4
    29:  0,3:0,4:1,4
    30:  0,3:1,4:0,4
family= 0 3 0 0 0 new D5h genus #    13 is 0,1:0,2:2,3
     1:  0,1:0,2:2,3
     2:  0,1:2,3:0,2
     3:  0,2:0,1:2,3
     4:  0,2:2,3:0,1
     5:  2,3:0,1:0,2
     6:  2,3:0,2:0,1
     7:  1,2:1,3:3,4
     8:  1,2:3,4:1,3
     9:  1,3:1,2:3,4
    10:  1,3:3,4:1,2
    11:  3,4:1,2:1,3
    12:  3,4:1,3:1,2
    13:  2,3:2,4:0,4
    14:  2,3:0,4:2,4
    15:  2,4:2,3:0,4
    16:  2,4:0,4:2,3
    17:  0,4:2,3:2,4
    18:  0,4:2,4:2,3
    19:  3,4:0,3:0,1
    20:  3,4:0,1:0,3
    21:  0,3:3,4:0,1
    22:  0,3:0,1:3,4
    23:  0,1:3,4:0,3
    24:  0,1:0,3:3,4
    25:  0,4:1,4:1,2
    26:  0,4:1,2:1,4
    27:  1,4:0,4:1,2
    28:  1,4:1,2:0,4
    29:  1,2:0,4:1,4
    30:  1,2:1,4:0,4
    31:  0,4:0,3:2,3
    32:  0,4:2,3:0,3
    33:  0,3:0,4:2,3
    34:  0,3:2,3:0,4
    35:  2,3:0,4:0,3
    36:  2,3:0,3:0,4
    37:  0,1:1,4:3,4
    38:  0,1:3,4:1,4
    39:  1,4:0,1:3,4
    40:  1,4:3,4:0,1
    41:  3,4:0,1:1,4
    42:  3,4:1,4:0,1
    43:  1,2:0,2:0,4
    44:  1,2:0,4:0,2
    45:  0,2:1,2:0,4
    46:  0,2:0,4:1,2
    47:  0,4:1,2:0,2
    48:  0,4:0,2:1,2
    49:  2,3:1,3:0,1
    50:  2,3:0,1:1,3
    51:  1,3:2,3:0,1
    52:  1,3:0,1:2,3
    53:  0,1:2,3:1,3
    54:  0,1:1,3:2,3
    55:  3,4:2,4:1,2
    56:  3,4:1,2:2,4
    57:  2,4:3,4:1,2
    58:  2,4:1,2:3,4
    59:  1,2:3,4:2,4
    60:  1,2:2,4:3,4
family= 0 3 0 0 0 new D5h genus #    14 is 0,1:0,2:2,4
     1:  0,1:0,2:2,4
     2:  0,1:2,4:0,2
     3:  0,2:0,1:2,4
     4:  0,2:2,4:0,1
     5:  2,4:0,1:0,2
     6:  2,4:0,2:0,1
     7:  1,2:1,3:0,3
     8:  1,2:0,3:1,3
     9:  1,3:1,2:0,3
    10:  1,3:0,3:1,2
    11:  0,3:1,2:1,3
    12:  0,3:1,3:1,2
    13:  2,3:2,4:1,4
    14:  2,3:1,4:2,4
    15:  2,4:2,3:1,4
    16:  2,4:1,4:2,3
    17:  1,4:2,3:2,4
    18:  1,4:2,4:2,3
    19:  3,4:0,3:0,2
    20:  3,4:0,2:0,3
    21:  0,3:3,4:0,2
    22:  0,3:0,2:3,4
    23:  0,2:3,4:0,3
    24:  0,2:0,3:3,4
    25:  0,4:1,4:1,3
    26:  0,4:1,3:1,4
    27:  1,4:0,4:1,3
    28:  1,4:1,3:0,4
    29:  1,3:0,4:1,4
    30:  1,3:1,4:0,4
    31:  0,4:0,3:1,3
    32:  0,4:1,3:0,3
    33:  0,3:0,4:1,3
    34:  0,3:1,3:0,4
    35:  1,3:0,4:0,3
    36:  1,3:0,3:0,4
    37:  0,1:1,4:2,4
    38:  0,1:2,4:1,4
    39:  1,4:0,1:2,4
    40:  1,4:2,4:0,1
    41:  2,4:0,1:1,4
    42:  2,4:1,4:0,1
    43:  1,2:0,2:0,3
    44:  1,2:0,3:0,2
    45:  0,2:1,2:0,3
    46:  0,2:0,3:1,2
    47:  0,3:1,2:0,2
    48:  0,3:0,2:1,2
    49:  2,3:1,3:1,4
    50:  2,3:1,4:1,3
    51:  1,3:2,3:1,4
    52:  1,3:1,4:2,3
    53:  1,4:2,3:1,3
    54:  1,4:1,3:2,3
    55:  3,4:2,4:0,2
    56:  3,4:0,2:2,4
    57:  2,4:3,4:0,2
    58:  2,4:0,2:3,4
    59:  0,2:3,4:2,4
    60:  0,2:2,4:3,4
family= 0 3 0 0 0 new D5h genus #    15 is 0,1:0,2:3,4
     1:  0,1:0,2:3,4
     2:  0,1:3,4:0,2
     3:  0,2:0,1:3,4
     4:  0,2:3,4:0,1
     5:  3,4:0,1:0,2
     6:  3,4:0,2:0,1
     7:  1,2:1,3:0,4
     8:  1,2:0,4:1,3
     9:  1,3:1,2:0,4
    10:  1,3:0,4:1,2
    11:  0,4:1,2:1,3
    12:  0,4:1,3:1,2
    13:  2,3:2,4:0,1
    14:  2,3:0,1:2,4
    15:  2,4:2,3:0,1
    16:  2,4:0,1:2,3
    17:  0,1:2,3:2,4
    18:  0,1:2,4:2,3
    19:  3,4:0,3:1,2
    20:  3,4:1,2:0,3
    21:  0,3:3,4:1,2
    22:  0,3:1,2:3,4
    23:  1,2:3,4:0,3
    24:  1,2:0,3:3,4
    25:  0,4:1,4:2,3
    26:  0,4:2,3:1,4
    27:  1,4:0,4:2,3
    28:  1,4:2,3:0,4
    29:  2,3:0,4:1,4
    30:  2,3:1,4:0,4
    31:  0,4:0,3:1,2
    32:  0,4:1,2:0,3
    33:  0,3:0,4:1,2
    34:  0,3:1,2:0,4
    35:  1,2:0,4:0,3
    36:  1,2:0,3:0,4
    37:  0,1:1,4:2,3
    38:  0,1:2,3:1,4
    39:  1,4:0,1:2,3
    40:  1,4:2,3:0,1
    41:  2,3:0,1:1,4
    42:  2,3:1,4:0,1
    43:  1,2:0,2:3,4
    44:  1,2:3,4:0,2
    45:  0,2:1,2:3,4
    46:  0,2:3,4:1,2
    47:  3,4:1,2:0,2
    48:  3,4:0,2:1,2
    49:  2,3:1,3:0,4
    50:  2,3:0,4:1,3
    51:  1,3:2,3:0,4
    52:  1,3:0,4:2,3
    53:  0,4:2,3:1,3
    54:  0,4:1,3:2,3
    55:  3,4:2,4:0,1
    56:  3,4:0,1:2,4
    57:  2,4:3,4:0,1
    58:  2,4:0,1:3,4
    59:  0,1:3,4:2,4
    60:  0,1:2,4:3,4
family= 0 3 0 0 0 new D5h genus #    16 is 0,1:0,3:0,3
     1:  0,1:0,3:0,3
     2:  0,3:0,1:0,3
     3:  0,3:0,3:0,1
     4:  1,2:1,4:1,4
     5:  1,4:1,2:1,4
     6:  1,4:1,4:1,2
     7:  2,3:0,2:0,2
     8:  0,2:2,3:0,2
     9:  0,2:0,2:2,3
    10:  3,4:1,3:1,3
    11:  1,3:3,4:1,3
    12:  1,3:1,3:3,4
    13:  0,4:2,4:2,4
    14:  2,4:0,4:2,4
    15:  2,4:2,4:0,4
    16:  0,4:0,2:0,2
    17:  0,2:0,4:0,2
    18:  0,2:0,2:0,4
    19:  0,1:1,3:1,3
    20:  1,3:0,1:1,3
    21:  1,3:1,3:0,1
    22:  1,2:2,4:2,4
    23:  2,4:1,2:2,4
    24:  2,4:2,4:1,2
    25:  2,3:0,3:0,3
    26:  0,3:2,3:0,3
    27:  0,3:0,3:2,3
    28:  3,4:1,4:1,4
    29:  1,4:3,4:1,4
    30:  1,4:1,4:3,4
family= 0 3 0 0 0 new D5h genus #    17 is 0,1:0,3:1,2
     1:  0,1:0,3:1,2
     2:  0,1:1,2:0,3
     3:  0,3:0,1:1,2
     4:  0,3:1,2:0,1
     5:  1,2:0,1:0,3
     6:  1,2:0,3:0,1
     7:  1,2:1,4:2,3
     8:  1,2:2,3:1,4
     9:  1,4:1,2:2,3
    10:  1,4:2,3:1,2
    11:  2,3:1,2:1,4
    12:  2,3:1,4:1,2
    13:  2,3:0,2:3,4
    14:  2,3:3,4:0,2
    15:  0,2:2,3:3,4
    16:  0,2:3,4:2,3
    17:  3,4:2,3:0,2
    18:  3,4:0,2:2,3
    19:  3,4:1,3:0,4
    20:  3,4:0,4:1,3
    21:  1,3:3,4:0,4
    22:  1,3:0,4:3,4
    23:  0,4:3,4:1,3
    24:  0,4:1,3:3,4
    25:  0,4:2,4:0,1
    26:  0,4:0,1:2,4
    27:  2,4:0,4:0,1
    28:  2,4:0,1:0,4
    29:  0,1:0,4:2,4
    30:  0,1:2,4:0,4
    31:  0,4:0,2:3,4
    32:  0,4:3,4:0,2
    33:  0,2:0,4:3,4
    34:  0,2:3,4:0,4
    35:  3,4:0,4:0,2
    36:  3,4:0,2:0,4
    37:  0,1:1,3:0,4
    38:  0,1:0,4:1,3
    39:  1,3:0,1:0,4
    40:  1,3:0,4:0,1
    41:  0,4:0,1:1,3
    42:  0,4:1,3:0,1
    43:  1,2:2,4:0,1
    44:  1,2:0,1:2,4
    45:  2,4:1,2:0,1
    46:  2,4:0,1:1,2
    47:  0,1:1,2:2,4
    48:  0,1:2,4:1,2
    49:  2,3:0,3:1,2
    50:  2,3:1,2:0,3
    51:  0,3:2,3:1,2
    52:  0,3:1,2:2,3
    53:  1,2:2,3:0,3
    54:  1,2:0,3:2,3
    55:  3,4:1,4:2,3
    56:  3,4:2,3:1,4
    57:  1,4:3,4:2,3
    58:  1,4:2,3:3,4
    59:  2,3:3,4:1,4
    60:  2,3:1,4:3,4
family= 0 3 0 0 0 new D5h genus #    18 is 0,1:0,3:1,3
     1:  0,1:0,3:1,3
     2:  0,1:1,3:0,3
     3:  0,3:0,1:1,3
     4:  0,3:1,3:0,1
     5:  1,3:0,1:0,3
     6:  1,3:0,3:0,1
     7:  1,2:1,4:2,4
     8:  1,2:2,4:1,4
     9:  1,4:1,2:2,4
    10:  1,4:2,4:1,2
    11:  2,4:1,2:1,4
    12:  2,4:1,4:1,2
    13:  2,3:0,2:0,3
    14:  2,3:0,3:0,2
    15:  0,2:2,3:0,3
    16:  0,2:0,3:2,3
    17:  0,3:2,3:0,2
    18:  0,3:0,2:2,3
    19:  3,4:1,3:1,4
    20:  3,4:1,4:1,3
    21:  1,3:3,4:1,4
    22:  1,3:1,4:3,4
    23:  1,4:3,4:1,3
    24:  1,4:1,3:3,4
    25:  0,4:2,4:0,2
    26:  0,4:0,2:2,4
    27:  2,4:0,4:0,2
    28:  2,4:0,2:0,4
    29:  0,2:0,4:2,4
    30:  0,2:2,4:0,4
family= 0 3 0 0 0 new D5h genus #    19 is 0,1:0,3:2,3
     1:  0,1:0,3:2,3
     2:  0,1:2,3:0,3
     3:  0,3:0,1:2,3
     4:  0,3:2,3:0,1
     5:  2,3:0,1:0,3
     6:  2,3:0,3:0,1
     7:  1,2:1,4:3,4
     8:  1,2:3,4:1,4
     9:  1,4:1,2:3,4
    10:  1,4:3,4:1,2
    11:  3,4:1,2:1,4
    12:  3,4:1,4:1,2
    13:  2,3:0,2:0,4
    14:  2,3:0,4:0,2
    15:  0,2:2,3:0,4
    16:  0,2:0,4:2,3
    17:  0,4:2,3:0,2
    18:  0,4:0,2:2,3
    19:  3,4:1,3:0,1
    20:  3,4:0,1:1,3
    21:  1,3:3,4:0,1
    22:  1,3:0,1:3,4
    23:  0,1:3,4:1,3
    24:  0,1:1,3:3,4
    25:  0,4:2,4:1,2
    26:  0,4:1,2:2,4
    27:  2,4:0,4:1,2
    28:  2,4:1,2:0,4
    29:  1,2:0,4:2,4
    30:  1,2:2,4:0,4
family= 0 3 0 0 0 new D5h genus #    20 is 0,1:0,3:2,4
     1:  0,1:0,3:2,4
     2:  0,1:2,4:0,3
     3:  0,3:0,1:2,4
     4:  0,3:2,4:0,1
     5:  2,4:0,1:0,3
     6:  2,4:0,3:0,1
     7:  1,2:1,4:0,3
     8:  1,2:0,3:1,4
     9:  1,4:1,2:0,3
    10:  1,4:0,3:1,2
    11:  0,3:1,2:1,4
    12:  0,3:1,4:1,2
    13:  2,3:0,2:1,4
    14:  2,3:1,4:0,2
    15:  0,2:2,3:1,4
    16:  0,2:1,4:2,3
    17:  1,4:2,3:0,2
    18:  1,4:0,2:2,3
    19:  3,4:1,3:0,2
    20:  3,4:0,2:1,3
    21:  1,3:3,4:0,2
    22:  1,3:0,2:3,4
    23:  0,2:3,4:1,3
    24:  0,2:1,3:3,4
    25:  0,4:2,4:1,3
    26:  0,4:1,3:2,4
    27:  2,4:0,4:1,3
    28:  2,4:1,3:0,4
    29:  1,3:0,4:2,4
    30:  1,3:2,4:0,4
    31:  0,4:0,2:1,3
    32:  0,4:1,3:0,2
    33:  0,2:0,4:1,3
    34:  0,2:1,3:0,4
    35:  1,3:0,4:0,2
    36:  1,3:0,2:0,4
    37:  0,1:1,3:2,4
    38:  0,1:2,4:1,3
    39:  1,3:0,1:2,4
    40:  1,3:2,4:0,1
    41:  2,4:0,1:1,3
    42:  2,4:1,3:0,1
    43:  1,2:2,4:0,3
    44:  1,2:0,3:2,4
    45:  2,4:1,2:0,3
    46:  2,4:0,3:1,2
    47:  0,3:1,2:2,4
    48:  0,3:2,4:1,2
    49:  2,3:0,3:1,4
    50:  2,3:1,4:0,3
    51:  0,3:2,3:1,4
    52:  0,3:1,4:2,3
    53:  1,4:2,3:0,3
    54:  1,4:0,3:2,3
    55:  3,4:1,4:0,2
    56:  3,4:0,2:1,4
    57:  1,4:3,4:0,2
    58:  1,4:0,2:3,4
    59:  0,2:3,4:1,4
    60:  0,2:1,4:3,4
family= 0 3 0 0 0 new D5h genus #    21 is 0,1:0,4:1,2
     1:  0,1:0,4:1,2
     2:  0,1:1,2:0,4
     3:  0,4:0,1:1,2
     4:  0,4:1,2:0,1
     5:  1,2:0,1:0,4
     6:  1,2:0,4:0,1
     7:  1,2:0,1:2,3
     8:  1,2:2,3:0,1
     9:  0,1:1,2:2,3
    10:  0,1:2,3:1,2
    11:  2,3:1,2:0,1
    12:  2,3:0,1:1,2
    13:  2,3:1,2:3,4
    14:  2,3:3,4:1,2
    15:  1,2:2,3:3,4
    16:  1,2:3,4:2,3
    17:  3,4:2,3:1,2
    18:  3,4:1,2:2,3
    19:  3,4:2,3:0,4
    20:  3,4:0,4:2,3
    21:  2,3:3,4:0,4
    22:  2,3:0,4:3,4
    23:  0,4:3,4:2,3
    24:  0,4:2,3:3,4
    25:  0,4:3,4:0,1
    26:  0,4:0,1:3,4
    27:  3,4:0,4:0,1
    28:  3,4:0,1:0,4
    29:  0,1:0,4:3,4
    30:  0,1:3,4:0,4
family= 0 3 0 0 0 new D5h genus #    22 is 0,1:0,4:2,3
     1:  0,1:0,4:2,3
     2:  0,1:2,3:0,4
     3:  0,4:0,1:2,3
     4:  0,4:2,3:0,1
     5:  2,3:0,1:0,4
     6:  2,3:0,4:0,1
     7:  1,2:0,1:3,4
     8:  1,2:3,4:0,1
     9:  0,1:1,2:3,4
    10:  0,1:3,4:1,2
    11:  3,4:1,2:0,1
    12:  3,4:0,1:1,2
    13:  2,3:1,2:0,4
    14:  2,3:0,4:1,2
    15:  1,2:2,3:0,4
    16:  1,2:0,4:2,3
    17:  0,4:2,3:1,2
    18:  0,4:1,2:2,3
    19:  3,4:2,3:0,1
    20:  3,4:0,1:2,3
    21:  2,3:3,4:0,1
    22:  2,3:0,1:3,4
    23:  0,1:3,4:2,3
    24:  0,1:2,3:3,4
    25:  0,4:3,4:1,2
    26:  0,4:1,2:3,4
    27:  3,4:0,4:1,2
    28:  3,4:1,2:0,4
    29:  1,2:0,4:3,4
    30:  1,2:3,4:0,4
family= 0 3 0 0 0 new D5h genus #    23 is 0,1:2,4:2,4
     1:  0,1:2,4:2,4
     2:  2,4:0,1:2,4
     3:  2,4:2,4:0,1
     4:  1,2:0,3:0,3
     5:  0,3:1,2:0,3
     6:  0,3:0,3:1,2
     7:  2,3:1,4:1,4
     8:  1,4:2,3:1,4
     9:  1,4:1,4:2,3
    10:  3,4:0,2:0,2
    11:  0,2:3,4:0,2
    12:  0,2:0,2:3,4
    13:  0,4:1,3:1,3
    14:  1,3:0,4:1,3
    15:  1,3:1,3:0,4
family= 0 3 0 0 0 new D5h genus #    24 is 0,2:0,2:0,2
     1:  0,2:0,2:0,2
     2:  1,3:1,3:1,3
     3:  2,4:2,4:2,4
     4:  0,3:0,3:0,3
     5:  1,4:1,4:1,4
family= 0 3 0 0 0 new D5h genus #    25 is 0,2:0,2:0,3
     1:  0,2:0,2:0,3
     2:  0,2:0,3:0,2
     3:  0,3:0,2:0,2
     4:  1,3:1,3:1,4
     5:  1,3:1,4:1,3
     6:  1,4:1,3:1,3
     7:  2,4:2,4:0,2
     8:  2,4:0,2:2,4
     9:  0,2:2,4:2,4
    10:  0,3:0,3:1,3
    11:  0,3:1,3:0,3
    12:  1,3:0,3:0,3
    13:  1,4:1,4:2,4
    14:  1,4:2,4:1,4
    15:  2,4:1,4:1,4
    16:  0,3:0,3:0,2
    17:  0,3:0,2:0,3
    18:  0,2:0,3:0,3
    19:  1,4:1,4:1,3
    20:  1,4:1,3:1,4
    21:  1,3:1,4:1,4
    22:  0,2:0,2:2,4
    23:  0,2:2,4:0,2
    24:  2,4:0,2:0,2
    25:  1,3:1,3:0,3
    26:  1,3:0,3:1,3
    27:  0,3:1,3:1,3
    28:  2,4:2,4:1,4
    29:  2,4:1,4:2,4
    30:  1,4:2,4:2,4
family= 0 3 0 0 0 new D5h genus #    26 is 0,2:0,2:1,3
     1:  0,2:0,2:1,3
     2:  0,2:1,3:0,2
     3:  1,3:0,2:0,2
     4:  1,3:1,3:2,4
     5:  1,3:2,4:1,3
     6:  2,4:1,3:1,3
     7:  2,4:2,4:0,3
     8:  2,4:0,3:2,4
     9:  0,3:2,4:2,4
    10:  0,3:0,3:1,4
    11:  0,3:1,4:0,3
    12:  1,4:0,3:0,3
    13:  1,4:1,4:0,2
    14:  1,4:0,2:1,4
    15:  0,2:1,4:1,4
    16:  0,3:0,3:2,4
    17:  0,3:2,4:0,3
    18:  2,4:0,3:0,3
    19:  1,4:1,4:0,3
    20:  1,4:0,3:1,4
    21:  0,3:1,4:1,4
    22:  0,2:0,2:1,4
    23:  0,2:1,4:0,2
    24:  1,4:0,2:0,2
    25:  1,3:1,3:0,2
    26:  1,3:0,2:1,3
    27:  0,2:1,3:1,3
    28:  2,4:2,4:1,3
    29:  2,4:1,3:2,4
    30:  1,3:2,4:2,4
family= 0 3 0 0 0 new D5h genus #    27 is 0,2:0,3:1,3
     1:  0,2:0,3:1,3
     2:  0,2:1,3:0,3
     3:  0,3:0,2:1,3
     4:  0,3:1,3:0,2
     5:  1,3:0,2:0,3
     6:  1,3:0,3:0,2
     7:  1,3:1,4:2,4
     8:  1,3:2,4:1,4
     9:  1,4:1,3:2,4
    10:  1,4:2,4:1,3
    11:  2,4:1,3:1,4
    12:  2,4:1,4:1,3
    13:  2,4:0,2:0,3
    14:  2,4:0,3:0,2
    15:  0,2:2,4:0,3
    16:  0,2:0,3:2,4
    17:  0,3:2,4:0,2
    18:  0,3:0,2:2,4
    19:  0,3:1,3:1,4
    20:  0,3:1,4:1,3
    21:  1,3:0,3:1,4
    22:  1,3:1,4:0,3
    23:  1,4:0,3:1,3
    24:  1,4:1,3:0,3
    25:  1,4:2,4:0,2
    26:  1,4:0,2:2,4
    27:  2,4:1,4:0,2
    28:  2,4:0,2:1,4
    29:  0,2:1,4:2,4
    30:  0,2:2,4:1,4
family= 0 3 0 0 0 new D5h genus #    28 is 0,2:0,3:1,4
     1:  0,2:0,3:1,4
     2:  0,2:1,4:0,3
     3:  0,3:0,2:1,4
     4:  0,3:1,4:0,2
     5:  1,4:0,2:0,3
     6:  1,4:0,3:0,2
     7:  1,3:1,4:0,2
     8:  1,3:0,2:1,4
     9:  1,4:1,3:0,2
    10:  1,4:0,2:1,3
    11:  0,2:1,3:1,4
    12:  0,2:1,4:1,3
    13:  2,4:0,2:1,3
    14:  2,4:1,3:0,2
    15:  0,2:2,4:1,3
    16:  0,2:1,3:2,4
    17:  1,3:2,4:0,2
    18:  1,3:0,2:2,4
    19:  0,3:1,3:2,4
    20:  0,3:2,4:1,3
    21:  1,3:0,3:2,4
    22:  1,3:2,4:0,3
    23:  2,4:0,3:1,3
    24:  2,4:1,3:0,3
    25:  1,4:2,4:0,3
    26:  1,4:0,3:2,4
    27:  2,4:1,4:0,3
    28:  2,4:0,3:1,4
    29:  0,3:1,4:2,4
    30:  0,3:2,4:1,4
Nber of genera for this family=   28
 
family= 2 0 1 0 0
 
family= 2 0 1 0 0 new D5h genus #     1 is 0:0:\0,1
     1:  0:0:\0,1
     2:  0:\0,1:0
     3:  \0,1:0:0
     4:  1:1:\1,2
     5:  1:\1,2:1
     6:  \1,2:1:1
     7:  2:2:\2,3
     8:  2:\2,3:2
     9:  \2,3:2:2
    10:  3:3:\3,4
    11:  3:\3,4:3
    12:  \3,4:3:3
    13:  4:4:\0,4
    14:  4:\0,4:4
    15:  \0,4:4:4
    16:  0:0:\0,4
    17:  0:\0,4:0
    18:  \0,4:0:0
    19:  1:1:\0,1
    20:  1:\0,1:1
    21:  \0,1:1:1
    22:  2:2:\1,2
    23:  2:\1,2:2
    24:  \1,2:2:2
    25:  3:3:\2,3
    26:  3:\2,3:3
    27:  \2,3:3:3
    28:  4:4:\3,4
    29:  4:\3,4:4
    30:  \3,4:4:4
family= 2 0 1 0 0 new D5h genus #     2 is 0:0:\0,2
     1:  0:0:\0,2
     2:  0:\0,2:0
     3:  \0,2:0:0
     4:  1:1:\1,3
     5:  1:\1,3:1
     6:  \1,3:1:1
     7:  2:2:\2,4
     8:  2:\2,4:2
     9:  \2,4:2:2
    10:  3:3:\0,3
    11:  3:\0,3:3
    12:  \0,3:3:3
    13:  4:4:\1,4
    14:  4:\1,4:4
    15:  \1,4:4:4
    16:  0:0:\0,3
    17:  0:\0,3:0
    18:  \0,3:0:0
    19:  1:1:\1,4
    20:  1:\1,4:1
    21:  \1,4:1:1
    22:  2:2:\0,2
    23:  2:\0,2:2
    24:  \0,2:2:2
    25:  3:3:\1,3
    26:  3:\1,3:3
    27:  \1,3:3:3
    28:  4:4:\2,4
    29:  4:\2,4:4
    30:  \2,4:4:4
family= 2 0 1 0 0 new D5h genus #     3 is 0:0:\1,2
     1:  0:0:\1,2
     2:  0:\1,2:0
     3:  \1,2:0:0
     4:  1:1:\2,3
     5:  1:\2,3:1
     6:  \2,3:1:1
     7:  2:2:\3,4
     8:  2:\3,4:2
     9:  \3,4:2:2
    10:  3:3:\0,4
    11:  3:\0,4:3
    12:  \0,4:3:3
    13:  4:4:\0,1
    14:  4:\0,1:4
    15:  \0,1:4:4
    16:  0:0:\3,4
    17:  0:\3,4:0
    18:  \3,4:0:0
    19:  1:1:\0,4
    20:  1:\0,4:1
    21:  \0,4:1:1
    22:  2:2:\0,1
    23:  2:\0,1:2
    24:  \0,1:2:2
    25:  3:3:\1,2
    26:  3:\1,2:3
    27:  \1,2:3:3
    28:  4:4:\2,3
    29:  4:\2,3:4
    30:  \2,3:4:4
family= 2 0 1 0 0 new D5h genus #     4 is 0:0:\1,3
     1:  0:0:\1,3
     2:  0:\1,3:0
     3:  \1,3:0:0
     4:  1:1:\2,4
     5:  1:\2,4:1
     6:  \2,4:1:1
     7:  2:2:\0,3
     8:  2:\0,3:2
     9:  \0,3:2:2
    10:  3:3:\1,4
    11:  3:\1,4:3
    12:  \1,4:3:3
    13:  4:4:\0,2
    14:  4:\0,2:4
    15:  \0,2:4:4
    16:  0:0:\2,4
    17:  0:\2,4:0
    18:  \2,4:0:0
    19:  1:1:\0,3
    20:  1:\0,3:1
    21:  \0,3:1:1
    22:  2:2:\1,4
    23:  2:\1,4:2
    24:  \1,4:2:2
    25:  3:3:\0,2
    26:  3:\0,2:3
    27:  \0,2:3:3
    28:  4:4:\1,3
    29:  4:\1,3:4
    30:  \1,3:4:4
family= 2 0 1 0 0 new D5h genus #     5 is 0:0:\1,4
     1:  0:0:\1,4
     2:  0:\1,4:0
     3:  \1,4:0:0
     4:  1:1:\0,2
     5:  1:\0,2:1
     6:  \0,2:1:1
     7:  2:2:\1,3
     8:  2:\1,3:2
     9:  \1,3:2:2
    10:  3:3:\2,4
    11:  3:\2,4:3
    12:  \2,4:3:3
    13:  4:4:\0,3
    14:  4:\0,3:4
    15:  \0,3:4:4
family= 2 0 1 0 0 new D5h genus #     6 is 0:0:\2,3
     1:  0:0:\2,3
     2:  0:\2,3:0
     3:  \2,3:0:0
     4:  1:1:\3,4
     5:  1:\3,4:1
     6:  \3,4:1:1
     7:  2:2:\0,4
     8:  2:\0,4:2
     9:  \0,4:2:2
    10:  3:3:\0,1
    11:  3:\0,1:3
    12:  \0,1:3:3
    13:  4:4:\1,2
    14:  4:\1,2:4
    15:  \1,2:4:4
family= 2 0 1 0 0 new D5h genus #     7 is 0:1:\0,1
     1:  0:1:\0,1
     2:  0:\0,1:1
     3:  1:0:\0,1
     4:  1:\0,1:0
     5:  \0,1:0:1
     6:  \0,1:1:0
     7:  1:2:\1,2
     8:  1:\1,2:2
     9:  2:1:\1,2
    10:  2:\1,2:1
    11:  \1,2:1:2
    12:  \1,2:2:1
    13:  2:3:\2,3
    14:  2:\2,3:3
    15:  3:2:\2,3
    16:  3:\2,3:2
    17:  \2,3:2:3
    18:  \2,3:3:2
    19:  3:4:\3,4
    20:  3:\3,4:4
    21:  4:3:\3,4
    22:  4:\3,4:3
    23:  \3,4:3:4
    24:  \3,4:4:3
    25:  4:0:\0,4
    26:  4:\0,4:0
    27:  0:4:\0,4
    28:  0:\0,4:4
    29:  \0,4:4:0
    30:  \0,4:0:4
family= 2 0 1 0 0 new D5h genus #     8 is 0:1:\0,2
     1:  0:1:\0,2
     2:  0:\0,2:1
     3:  1:0:\0,2
     4:  1:\0,2:0
     5:  \0,2:0:1
     6:  \0,2:1:0
     7:  1:2:\1,3
     8:  1:\1,3:2
     9:  2:1:\1,3
    10:  2:\1,3:1
    11:  \1,3:1:2
    12:  \1,3:2:1
    13:  2:3:\2,4
    14:  2:\2,4:3
    15:  3:2:\2,4
    16:  3:\2,4:2
    17:  \2,4:2:3
    18:  \2,4:3:2
    19:  3:4:\0,3
    20:  3:\0,3:4
    21:  4:3:\0,3
    22:  4:\0,3:3
    23:  \0,3:3:4
    24:  \0,3:4:3
    25:  4:0:\1,4
    26:  4:\1,4:0
    27:  0:4:\1,4
    28:  0:\1,4:4
    29:  \1,4:4:0
    30:  \1,4:0:4
    31:  0:4:\0,3
    32:  0:\0,3:4
    33:  4:0:\0,3
    34:  4:\0,3:0
    35:  \0,3:0:4
    36:  \0,3:4:0
    37:  1:0:\1,4
    38:  1:\1,4:0
    39:  0:1:\1,4
    40:  0:\1,4:1
    41:  \1,4:1:0
    42:  \1,4:0:1
    43:  2:1:\0,2
    44:  2:\0,2:1
    45:  1:2:\0,2
    46:  1:\0,2:2
    47:  \0,2:2:1
    48:  \0,2:1:2
    49:  3:2:\1,3
    50:  3:\1,3:2
    51:  2:3:\1,3
    52:  2:\1,3:3
    53:  \1,3:3:2
    54:  \1,3:2:3
    55:  4:3:\2,4
    56:  4:\2,4:3
    57:  3:4:\2,4
    58:  3:\2,4:4
    59:  \2,4:4:3
    60:  \2,4:3:4
family= 2 0 1 0 0 new D5h genus #     9 is 0:1:\0,3
     1:  0:1:\0,3
     2:  0:\0,3:1
     3:  1:0:\0,3
     4:  1:\0,3:0
     5:  \0,3:0:1
     6:  \0,3:1:0
     7:  1:2:\1,4
     8:  1:\1,4:2
     9:  2:1:\1,4
    10:  2:\1,4:1
    11:  \1,4:1:2
    12:  \1,4:2:1
    13:  2:3:\0,2
    14:  2:\0,2:3
    15:  3:2:\0,2
    16:  3:\0,2:2
    17:  \0,2:2:3
    18:  \0,2:3:2
    19:  3:4:\1,3
    20:  3:\1,3:4
    21:  4:3:\1,3
    22:  4:\1,3:3
    23:  \1,3:3:4
    24:  \1,3:4:3
    25:  4:0:\2,4
    26:  4:\2,4:0
    27:  0:4:\2,4
    28:  0:\2,4:4
    29:  \2,4:4:0
    30:  \2,4:0:4
    31:  0:4:\0,2
    32:  0:\0,2:4
    33:  4:0:\0,2
    34:  4:\0,2:0
    35:  \0,2:0:4
    36:  \0,2:4:0
    37:  1:0:\1,3
    38:  1:\1,3:0
    39:  0:1:\1,3
    40:  0:\1,3:1
    41:  \1,3:1:0
    42:  \1,3:0:1
    43:  2:1:\2,4
    44:  2:\2,4:1
    45:  1:2:\2,4
    46:  1:\2,4:2
    47:  \2,4:2:1
    48:  \2,4:1:2
    49:  3:2:\0,3
    50:  3:\0,3:2
    51:  2:3:\0,3
    52:  2:\0,3:3
    53:  \0,3:3:2
    54:  \0,3:2:3
    55:  4:3:\1,4
    56:  4:\1,4:3
    57:  3:4:\1,4
    58:  3:\1,4:4
    59:  \1,4:4:3
    60:  \1,4:3:4
family= 2 0 1 0 0 new D5h genus #    10 is 0:1:\0,4
     1:  0:1:\0,4
     2:  0:\0,4:1
     3:  1:0:\0,4
     4:  1:\0,4:0
     5:  \0,4:0:1
     6:  \0,4:1:0
     7:  1:2:\0,1
     8:  1:\0,1:2
     9:  2:1:\0,1
    10:  2:\0,1:1
    11:  \0,1:1:2
    12:  \0,1:2:1
    13:  2:3:\1,2
    14:  2:\1,2:3
    15:  3:2:\1,2
    16:  3:\1,2:2
    17:  \1,2:2:3
    18:  \1,2:3:2
    19:  3:4:\2,3
    20:  3:\2,3:4
    21:  4:3:\2,3
    22:  4:\2,3:3
    23:  \2,3:3:4
    24:  \2,3:4:3
    25:  4:0:\3,4
    26:  4:\3,4:0
    27:  0:4:\3,4
    28:  0:\3,4:4
    29:  \3,4:4:0
    30:  \3,4:0:4
    31:  0:4:\0,1
    32:  0:\0,1:4
    33:  4:0:\0,1
    34:  4:\0,1:0
    35:  \0,1:0:4
    36:  \0,1:4:0
    37:  1:0:\1,2
    38:  1:\1,2:0
    39:  0:1:\1,2
    40:  0:\1,2:1
    41:  \1,2:1:0
    42:  \1,2:0:1
    43:  2:1:\2,3
    44:  2:\2,3:1
    45:  1:2:\2,3
    46:  1:\2,3:2
    47:  \2,3:2:1
    48:  \2,3:1:2
    49:  3:2:\3,4
    50:  3:\3,4:2
    51:  2:3:\3,4
    52:  2:\3,4:3
    53:  \3,4:3:2
    54:  \3,4:2:3
    55:  4:3:\0,4
    56:  4:\0,4:3
    57:  3:4:\0,4
    58:  3:\0,4:4
    59:  \0,4:4:3
    60:  \0,4:3:4
family= 2 0 1 0 0 new D5h genus #    11 is 0:1:\2,3
     1:  0:1:\2,3
     2:  0:\2,3:1
     3:  1:0:\2,3
     4:  1:\2,3:0
     5:  \2,3:0:1
     6:  \2,3:1:0
     7:  1:2:\3,4
     8:  1:\3,4:2
     9:  2:1:\3,4
    10:  2:\3,4:1
    11:  \3,4:1:2
    12:  \3,4:2:1
    13:  2:3:\0,4
    14:  2:\0,4:3
    15:  3:2:\0,4
    16:  3:\0,4:2
    17:  \0,4:2:3
    18:  \0,4:3:2
    19:  3:4:\0,1
    20:  3:\0,1:4
    21:  4:3:\0,1
    22:  4:\0,1:3
    23:  \0,1:3:4
    24:  \0,1:4:3
    25:  4:0:\1,2
    26:  4:\1,2:0
    27:  0:4:\1,2
    28:  0:\1,2:4
    29:  \1,2:4:0
    30:  \1,2:0:4
    31:  0:4:\2,3
    32:  0:\2,3:4
    33:  4:0:\2,3
    34:  4:\2,3:0
    35:  \2,3:0:4
    36:  \2,3:4:0
    37:  1:0:\3,4
    38:  1:\3,4:0
    39:  0:1:\3,4
    40:  0:\3,4:1
    41:  \3,4:1:0
    42:  \3,4:0:1
    43:  2:1:\0,4
    44:  2:\0,4:1
    45:  1:2:\0,4
    46:  1:\0,4:2
    47:  \0,4:2:1
    48:  \0,4:1:2
    49:  3:2:\0,1
    50:  3:\0,1:2
    51:  2:3:\0,1
    52:  2:\0,1:3
    53:  \0,1:3:2
    54:  \0,1:2:3
    55:  4:3:\1,2
    56:  4:\1,2:3
    57:  3:4:\1,2
    58:  3:\1,2:4
    59:  \1,2:4:3
    60:  \1,2:3:4
family= 2 0 1 0 0 new D5h genus #    12 is 0:1:\2,4
     1:  0:1:\2,4
     2:  0:\2,4:1
     3:  1:0:\2,4
     4:  1:\2,4:0
     5:  \2,4:0:1
     6:  \2,4:1:0
     7:  1:2:\0,3
     8:  1:\0,3:2
     9:  2:1:\0,3
    10:  2:\0,3:1
    11:  \0,3:1:2
    12:  \0,3:2:1
    13:  2:3:\1,4
    14:  2:\1,4:3
    15:  3:2:\1,4
    16:  3:\1,4:2
    17:  \1,4:2:3
    18:  \1,4:3:2
    19:  3:4:\0,2
    20:  3:\0,2:4
    21:  4:3:\0,2
    22:  4:\0,2:3
    23:  \0,2:3:4
    24:  \0,2:4:3
    25:  4:0:\1,3
    26:  4:\1,3:0
    27:  0:4:\1,3
    28:  0:\1,3:4
    29:  \1,3:4:0
    30:  \1,3:0:4
family= 2 0 1 0 0 new D5h genus #    13 is 0:2:\0,1
     1:  0:2:\0,1
     2:  0:\0,1:2
     3:  2:0:\0,1
     4:  2:\0,1:0
     5:  \0,1:0:2
     6:  \0,1:2:0
     7:  1:3:\1,2
     8:  1:\1,2:3
     9:  3:1:\1,2
    10:  3:\1,2:1
    11:  \1,2:1:3
    12:  \1,2:3:1
    13:  2:4:\2,3
    14:  2:\2,3:4
    15:  4:2:\2,3
    16:  4:\2,3:2
    17:  \2,3:2:4
    18:  \2,3:4:2
    19:  3:0:\3,4
    20:  3:\3,4:0
    21:  0:3:\3,4
    22:  0:\3,4:3
    23:  \3,4:3:0
    24:  \3,4:0:3
    25:  4:1:\0,4
    26:  4:\0,4:1
    27:  1:4:\0,4
    28:  1:\0,4:4
    29:  \0,4:4:1
    30:  \0,4:1:4
    31:  0:3:\0,4
    32:  0:\0,4:3
    33:  3:0:\0,4
    34:  3:\0,4:0
    35:  \0,4:0:3
    36:  \0,4:3:0
    37:  1:4:\0,1
    38:  1:\0,1:4
    39:  4:1:\0,1
    40:  4:\0,1:1
    41:  \0,1:1:4
    42:  \0,1:4:1
    43:  2:0:\1,2
    44:  2:\1,2:0
    45:  0:2:\1,2
    46:  0:\1,2:2
    47:  \1,2:2:0
    48:  \1,2:0:2
    49:  3:1:\2,3
    50:  3:\2,3:1
    51:  1:3:\2,3
    52:  1:\2,3:3
    53:  \2,3:3:1
    54:  \2,3:1:3
    55:  4:2:\3,4
    56:  4:\3,4:2
    57:  2:4:\3,4
    58:  2:\3,4:4
    59:  \3,4:4:2
    60:  \3,4:2:4
family= 2 0 1 0 0 new D5h genus #    14 is 0:2:\0,2
     1:  0:2:\0,2
     2:  0:\0,2:2
     3:  2:0:\0,2
     4:  2:\0,2:0
     5:  \0,2:0:2
     6:  \0,2:2:0
     7:  1:3:\1,3
     8:  1:\1,3:3
     9:  3:1:\1,3
    10:  3:\1,3:1
    11:  \1,3:1:3
    12:  \1,3:3:1
    13:  2:4:\2,4
    14:  2:\2,4:4
    15:  4:2:\2,4
    16:  4:\2,4:2
    17:  \2,4:2:4
    18:  \2,4:4:2
    19:  3:0:\0,3
    20:  3:\0,3:0
    21:  0:3:\0,3
    22:  0:\0,3:3
    23:  \0,3:3:0
    24:  \0,3:0:3
    25:  4:1:\1,4
    26:  4:\1,4:1
    27:  1:4:\1,4
    28:  1:\1,4:4
    29:  \1,4:4:1
    30:  \1,4:1:4
family= 2 0 1 0 0 new D5h genus #    15 is 0:2:\0,3
     1:  0:2:\0,3
     2:  0:\0,3:2
     3:  2:0:\0,3
     4:  2:\0,3:0
     5:  \0,3:0:2
     6:  \0,3:2:0
     7:  1:3:\1,4
     8:  1:\1,4:3
     9:  3:1:\1,4
    10:  3:\1,4:1
    11:  \1,4:1:3
    12:  \1,4:3:1
    13:  2:4:\0,2
    14:  2:\0,2:4
    15:  4:2:\0,2
    16:  4:\0,2:2
    17:  \0,2:2:4
    18:  \0,2:4:2
    19:  3:0:\1,3
    20:  3:\1,3:0
    21:  0:3:\1,3
    22:  0:\1,3:3
    23:  \1,3:3:0
    24:  \1,3:0:3
    25:  4:1:\2,4
    26:  4:\2,4:1
    27:  1:4:\2,4
    28:  1:\2,4:4
    29:  \2,4:4:1
    30:  \2,4:1:4
    31:  0:3:\0,2
    32:  0:\0,2:3
    33:  3:0:\0,2
    34:  3:\0,2:0
    35:  \0,2:0:3
    36:  \0,2:3:0
    37:  1:4:\1,3
    38:  1:\1,3:4
    39:  4:1:\1,3
    40:  4:\1,3:1
    41:  \1,3:1:4
    42:  \1,3:4:1
    43:  2:0:\2,4
    44:  2:\2,4:0
    45:  0:2:\2,4
    46:  0:\2,4:2
    47:  \2,4:2:0
    48:  \2,4:0:2
    49:  3:1:\0,3
    50:  3:\0,3:1
    51:  1:3:\0,3
    52:  1:\0,3:3
    53:  \0,3:3:1
    54:  \0,3:1:3
    55:  4:2:\1,4
    56:  4:\1,4:2
    57:  2:4:\1,4
    58:  2:\1,4:4
    59:  \1,4:4:2
    60:  \1,4:2:4
family= 2 0 1 0 0 new D5h genus #    16 is 0:2:\0,4
     1:  0:2:\0,4
     2:  0:\0,4:2
     3:  2:0:\0,4
     4:  2:\0,4:0
     5:  \0,4:0:2
     6:  \0,4:2:0
     7:  1:3:\0,1
     8:  1:\0,1:3
     9:  3:1:\0,1
    10:  3:\0,1:1
    11:  \0,1:1:3
    12:  \0,1:3:1
    13:  2:4:\1,2
    14:  2:\1,2:4
    15:  4:2:\1,2
    16:  4:\1,2:2
    17:  \1,2:2:4
    18:  \1,2:4:2
    19:  3:0:\2,3
    20:  3:\2,3:0
    21:  0:3:\2,3
    22:  0:\2,3:3
    23:  \2,3:3:0
    24:  \2,3:0:3
    25:  4:1:\3,4
    26:  4:\3,4:1
    27:  1:4:\3,4
    28:  1:\3,4:4
    29:  \3,4:4:1
    30:  \3,4:1:4
    31:  0:3:\0,1
    32:  0:\0,1:3
    33:  3:0:\0,1
    34:  3:\0,1:0
    35:  \0,1:0:3
    36:  \0,1:3:0
    37:  1:4:\1,2
    38:  1:\1,2:4
    39:  4:1:\1,2
    40:  4:\1,2:1
    41:  \1,2:1:4
    42:  \1,2:4:1
    43:  2:0:\2,3
    44:  2:\2,3:0
    45:  0:2:\2,3
    46:  0:\2,3:2
    47:  \2,3:2:0
    48:  \2,3:0:2
    49:  3:1:\3,4
    50:  3:\3,4:1
    51:  1:3:\3,4
    52:  1:\3,4:3
    53:  \3,4:3:1
    54:  \3,4:1:3
    55:  4:2:\0,4
    56:  4:\0,4:2
    57:  2:4:\0,4
    58:  2:\0,4:4
    59:  \0,4:4:2
    60:  \0,4:2:4
family= 2 0 1 0 0 new D5h genus #    17 is 0:2:\1,3
     1:  0:2:\1,3
     2:  0:\1,3:2
     3:  2:0:\1,3
     4:  2:\1,3:0
     5:  \1,3:0:2
     6:  \1,3:2:0
     7:  1:3:\2,4
     8:  1:\2,4:3
     9:  3:1:\2,4
    10:  3:\2,4:1
    11:  \2,4:1:3
    12:  \2,4:3:1
    13:  2:4:\0,3
    14:  2:\0,3:4
    15:  4:2:\0,3
    16:  4:\0,3:2
    17:  \0,3:2:4
    18:  \0,3:4:2
    19:  3:0:\1,4
    20:  3:\1,4:0
    21:  0:3:\1,4
    22:  0:\1,4:3
    23:  \1,4:3:0
    24:  \1,4:0:3
    25:  4:1:\0,2
    26:  4:\0,2:1
    27:  1:4:\0,2
    28:  1:\0,2:4
    29:  \0,2:4:1
    30:  \0,2:1:4
    31:  0:3:\2,4
    32:  0:\2,4:3
    33:  3:0:\2,4
    34:  3:\2,4:0
    35:  \2,4:0:3
    36:  \2,4:3:0
    37:  1:4:\0,3
    38:  1:\0,3:4
    39:  4:1:\0,3
    40:  4:\0,3:1
    41:  \0,3:1:4
    42:  \0,3:4:1
    43:  2:0:\1,4
    44:  2:\1,4:0
    45:  0:2:\1,4
    46:  0:\1,4:2
    47:  \1,4:2:0
    48:  \1,4:0:2
    49:  3:1:\0,2
    50:  3:\0,2:1
    51:  1:3:\0,2
    52:  1:\0,2:3
    53:  \0,2:3:1
    54:  \0,2:1:3
    55:  4:2:\1,3
    56:  4:\1,3:2
    57:  2:4:\1,3
    58:  2:\1,3:4
    59:  \1,3:4:2
    60:  \1,3:2:4
family= 2 0 1 0 0 new D5h genus #    18 is 0:2:\3,4
     1:  0:2:\3,4
     2:  0:\3,4:2
     3:  2:0:\3,4
     4:  2:\3,4:0
     5:  \3,4:0:2
     6:  \3,4:2:0
     7:  1:3:\0,4
     8:  1:\0,4:3
     9:  3:1:\0,4
    10:  3:\0,4:1
    11:  \0,4:1:3
    12:  \0,4:3:1
    13:  2:4:\0,1
    14:  2:\0,1:4
    15:  4:2:\0,1
    16:  4:\0,1:2
    17:  \0,1:2:4
    18:  \0,1:4:2
    19:  3:0:\1,2
    20:  3:\1,2:0
    21:  0:3:\1,2
    22:  0:\1,2:3
    23:  \1,2:3:0
    24:  \1,2:0:3
    25:  4:1:\2,3
    26:  4:\2,3:1
    27:  1:4:\2,3
    28:  1:\2,3:4
    29:  \2,3:4:1
    30:  \2,3:1:4
Nber of genera for this family=   18
 
family= 1 1 1 0 0
 
family= 1 1 1 0 0 new D5h genus #     1 is 0:0,1:\0,1
     1:  0:0,1:\0,1
     2:  0:\0,1:0,1
     3:  0,1:0:\0,1
     4:  0,1:\0,1:0
     5:  \0,1:0:0,1
     6:  \0,1:0,1:0
     7:  1:1,2:\1,2
     8:  1:\1,2:1,2
     9:  1,2:1:\1,2
    10:  1,2:\1,2:1
    11:  \1,2:1:1,2
    12:  \1,2:1,2:1
    13:  2:2,3:\2,3
    14:  2:\2,3:2,3
    15:  2,3:2:\2,3
    16:  2,3:\2,3:2
    17:  \2,3:2:2,3
    18:  \2,3:2,3:2
    19:  3:3,4:\3,4
    20:  3:\3,4:3,4
    21:  3,4:3:\3,4
    22:  3,4:\3,4:3
    23:  \3,4:3:3,4
    24:  \3,4:3,4:3
    25:  4:0,4:\0,4
    26:  4:\0,4:0,4
    27:  0,4:4:\0,4
    28:  0,4:\0,4:4
    29:  \0,4:4:0,4
    30:  \0,4:0,4:4
    31:  0:0,4:\0,4
    32:  0:\0,4:0,4
    33:  0,4:0:\0,4
    34:  0,4:\0,4:0
    35:  \0,4:0:0,4
    36:  \0,4:0,4:0
    37:  1:0,1:\0,1
    38:  1:\0,1:0,1
    39:  0,1:1:\0,1
    40:  0,1:\0,1:1
    41:  \0,1:1:0,1
    42:  \0,1:0,1:1
    43:  2:1,2:\1,2
    44:  2:\1,2:1,2
    45:  1,2:2:\1,2
    46:  1,2:\1,2:2
    47:  \1,2:2:1,2
    48:  \1,2:1,2:2
    49:  3:2,3:\2,3
    50:  3:\2,3:2,3
    51:  2,3:3:\2,3
    52:  2,3:\2,3:3
    53:  \2,3:3:2,3
    54:  \2,3:2,3:3
    55:  4:3,4:\3,4
    56:  4:\3,4:3,4
    57:  3,4:4:\3,4
    58:  3,4:\3,4:4
    59:  \3,4:4:3,4
    60:  \3,4:3,4:4
family= 1 1 1 0 0 new D5h genus #     2 is 0:0,1:\0,2
     1:  0:0,1:\0,2
     2:  0:\0,2:0,1
     3:  0,1:0:\0,2
     4:  0,1:\0,2:0
     5:  \0,2:0:0,1
     6:  \0,2:0,1:0
     7:  1:1,2:\1,3
     8:  1:\1,3:1,2
     9:  1,2:1:\1,3
    10:  1,2:\1,3:1
    11:  \1,3:1:1,2
    12:  \1,3:1,2:1
    13:  2:2,3:\2,4
    14:  2:\2,4:2,3
    15:  2,3:2:\2,4
    16:  2,3:\2,4:2
    17:  \2,4:2:2,3
    18:  \2,4:2,3:2
    19:  3:3,4:\0,3
    20:  3:\0,3:3,4
    21:  3,4:3:\0,3
    22:  3,4:\0,3:3
    23:  \0,3:3:3,4
    24:  \0,3:3,4:3
    25:  4:0,4:\1,4
    26:  4:\1,4:0,4
    27:  0,4:4:\1,4
    28:  0,4:\1,4:4
    29:  \1,4:4:0,4
    30:  \1,4:0,4:4
    31:  0:0,4:\0,3
    32:  0:\0,3:0,4
    33:  0,4:0:\0,3
    34:  0,4:\0,3:0
    35:  \0,3:0:0,4
    36:  \0,3:0,4:0
    37:  1:0,1:\1,4
    38:  1:\1,4:0,1
    39:  0,1:1:\1,4
    40:  0,1:\1,4:1
    41:  \1,4:1:0,1
    42:  \1,4:0,1:1
    43:  2:1,2:\0,2
    44:  2:\0,2:1,2
    45:  1,2:2:\0,2
    46:  1,2:\0,2:2
    47:  \0,2:2:1,2
    48:  \0,2:1,2:2
    49:  3:2,3:\1,3
    50:  3:\1,3:2,3
    51:  2,3:3:\1,3
    52:  2,3:\1,3:3
    53:  \1,3:3:2,3
    54:  \1,3:2,3:3
    55:  4:3,4:\2,4
    56:  4:\2,4:3,4
    57:  3,4:4:\2,4
    58:  3,4:\2,4:4
    59:  \2,4:4:3,4
    60:  \2,4:3,4:4
family= 1 1 1 0 0 new D5h genus #     3 is 0:0,1:\0,3
     1:  0:0,1:\0,3
     2:  0:\0,3:0,1
     3:  0,1:0:\0,3
     4:  0,1:\0,3:0
     5:  \0,3:0:0,1
     6:  \0,3:0,1:0
     7:  1:1,2:\1,4
     8:  1:\1,4:1,2
     9:  1,2:1:\1,4
    10:  1,2:\1,4:1
    11:  \1,4:1:1,2
    12:  \1,4:1,2:1
    13:  2:2,3:\0,2
    14:  2:\0,2:2,3
    15:  2,3:2:\0,2
    16:  2,3:\0,2:2
    17:  \0,2:2:2,3
    18:  \0,2:2,3:2
    19:  3:3,4:\1,3
    20:  3:\1,3:3,4
    21:  3,4:3:\1,3
    22:  3,4:\1,3:3
    23:  \1,3:3:3,4
    24:  \1,3:3,4:3
    25:  4:0,4:\2,4
    26:  4:\2,4:0,4
    27:  0,4:4:\2,4
    28:  0,4:\2,4:4
    29:  \2,4:4:0,4
    30:  \2,4:0,4:4
    31:  0:0,4:\0,2
    32:  0:\0,2:0,4
    33:  0,4:0:\0,2
    34:  0,4:\0,2:0
    35:  \0,2:0:0,4
    36:  \0,2:0,4:0
    37:  1:0,1:\1,3
    38:  1:\1,3:0,1
    39:  0,1:1:\1,3
    40:  0,1:\1,3:1
    41:  \1,3:1:0,1
    42:  \1,3:0,1:1
    43:  2:1,2:\2,4
    44:  2:\2,4:1,2
    45:  1,2:2:\2,4
    46:  1,2:\2,4:2
    47:  \2,4:2:1,2
    48:  \2,4:1,2:2
    49:  3:2,3:\0,3
    50:  3:\0,3:2,3
    51:  2,3:3:\0,3
    52:  2,3:\0,3:3
    53:  \0,3:3:2,3
    54:  \0,3:2,3:3
    55:  4:3,4:\1,4
    56:  4:\1,4:3,4
    57:  3,4:4:\1,4
    58:  3,4:\1,4:4
    59:  \1,4:4:3,4
    60:  \1,4:3,4:4
family= 1 1 1 0 0 new D5h genus #     4 is 0:0,1:\0,4
     1:  0:0,1:\0,4
     2:  0:\0,4:0,1
     3:  0,1:0:\0,4
     4:  0,1:\0,4:0
     5:  \0,4:0:0,1
     6:  \0,4:0,1:0
     7:  1:1,2:\0,1
     8:  1:\0,1:1,2
     9:  1,2:1:\0,1
    10:  1,2:\0,1:1
    11:  \0,1:1:1,2
    12:  \0,1:1,2:1
    13:  2:2,3:\1,2
    14:  2:\1,2:2,3
    15:  2,3:2:\1,2
    16:  2,3:\1,2:2
    17:  \1,2:2:2,3
    18:  \1,2:2,3:2
    19:  3:3,4:\2,3
    20:  3:\2,3:3,4
    21:  3,4:3:\2,3
    22:  3,4:\2,3:3
    23:  \2,3:3:3,4
    24:  \2,3:3,4:3
    25:  4:0,4:\3,4
    26:  4:\3,4:0,4
    27:  0,4:4:\3,4
    28:  0,4:\3,4:4
    29:  \3,4:4:0,4
    30:  \3,4:0,4:4
    31:  0:0,4:\0,1
    32:  0:\0,1:0,4
    33:  0,4:0:\0,1
    34:  0,4:\0,1:0
    35:  \0,1:0:0,4
    36:  \0,1:0,4:0
    37:  1:0,1:\1,2
    38:  1:\1,2:0,1
    39:  0,1:1:\1,2
    40:  0,1:\1,2:1
    41:  \1,2:1:0,1
    42:  \1,2:0,1:1
    43:  2:1,2:\2,3
    44:  2:\2,3:1,2
    45:  1,2:2:\2,3
    46:  1,2:\2,3:2
    47:  \2,3:2:1,2
    48:  \2,3:1,2:2
    49:  3:2,3:\3,4
    50:  3:\3,4:2,3
    51:  2,3:3:\3,4
    52:  2,3:\3,4:3
    53:  \3,4:3:2,3
    54:  \3,4:2,3:3
    55:  4:3,4:\0,4
    56:  4:\0,4:3,4
    57:  3,4:4:\0,4
    58:  3,4:\0,4:4
    59:  \0,4:4:3,4
    60:  \0,4:3,4:4
family= 1 1 1 0 0 new D5h genus #     5 is 0:0,1:\1,2
     1:  0:0,1:\1,2
     2:  0:\1,2:0,1
     3:  0,1:0:\1,2
     4:  0,1:\1,2:0
     5:  \1,2:0:0,1
     6:  \1,2:0,1:0
     7:  1:1,2:\2,3
     8:  1:\2,3:1,2
     9:  1,2:1:\2,3
    10:  1,2:\2,3:1
    11:  \2,3:1:1,2
    12:  \2,3:1,2:1
    13:  2:2,3:\3,4
    14:  2:\3,4:2,3
    15:  2,3:2:\3,4
    16:  2,3:\3,4:2
    17:  \3,4:2:2,3
    18:  \3,4:2,3:2
    19:  3:3,4:\0,4
    20:  3:\0,4:3,4
    21:  3,4:3:\0,4
    22:  3,4:\0,4:3
    23:  \0,4:3:3,4
    24:  \0,4:3,4:3
    25:  4:0,4:\0,1
    26:  4:\0,1:0,4
    27:  0,4:4:\0,1
    28:  0,4:\0,1:4
    29:  \0,1:4:0,4
    30:  \0,1:0,4:4
    31:  0:0,4:\3,4
    32:  0:\3,4:0,4
    33:  0,4:0:\3,4
    34:  0,4:\3,4:0
    35:  \3,4:0:0,4
    36:  \3,4:0,4:0
    37:  1:0,1:\0,4
    38:  1:\0,4:0,1
    39:  0,1:1:\0,4
    40:  0,1:\0,4:1
    41:  \0,4:1:0,1
    42:  \0,4:0,1:1
    43:  2:1,2:\0,1
    44:  2:\0,1:1,2
    45:  1,2:2:\0,1
    46:  1,2:\0,1:2
    47:  \0,1:2:1,2
    48:  \0,1:1,2:2
    49:  3:2,3:\1,2
    50:  3:\1,2:2,3
    51:  2,3:3:\1,2
    52:  2,3:\1,2:3
    53:  \1,2:3:2,3
    54:  \1,2:2,3:3
    55:  4:3,4:\2,3
    56:  4:\2,3:3,4
    57:  3,4:4:\2,3
    58:  3,4:\2,3:4
    59:  \2,3:4:3,4
    60:  \2,3:3,4:4
family= 1 1 1 0 0 new D5h genus #     6 is 0:0,1:\1,3
     1:  0:0,1:\1,3
     2:  0:\1,3:0,1
     3:  0,1:0:\1,3
     4:  0,1:\1,3:0
     5:  \1,3:0:0,1
     6:  \1,3:0,1:0
     7:  1:1,2:\2,4
     8:  1:\2,4:1,2
     9:  1,2:1:\2,4
    10:  1,2:\2,4:1
    11:  \2,4:1:1,2
    12:  \2,4:1,2:1
    13:  2:2,3:\0,3
    14:  2:\0,3:2,3
    15:  2,3:2:\0,3
    16:  2,3:\0,3:2
    17:  \0,3:2:2,3
    18:  \0,3:2,3:2
    19:  3:3,4:\1,4
    20:  3:\1,4:3,4
    21:  3,4:3:\1,4
    22:  3,4:\1,4:3
    23:  \1,4:3:3,4
    24:  \1,4:3,4:3
    25:  4:0,4:\0,2
    26:  4:\0,2:0,4
    27:  0,4:4:\0,2
    28:  0,4:\0,2:4
    29:  \0,2:4:0,4
    30:  \0,2:0,4:4
    31:  0:0,4:\2,4
    32:  0:\2,4:0,4
    33:  0,4:0:\2,4
    34:  0,4:\2,4:0
    35:  \2,4:0:0,4
    36:  \2,4:0,4:0
    37:  1:0,1:\0,3
    38:  1:\0,3:0,1
    39:  0,1:1:\0,3
    40:  0,1:\0,3:1
    41:  \0,3:1:0,1
    42:  \0,3:0,1:1
    43:  2:1,2:\1,4
    44:  2:\1,4:1,2
    45:  1,2:2:\1,4
    46:  1,2:\1,4:2
    47:  \1,4:2:1,2
    48:  \1,4:1,2:2
    49:  3:2,3:\0,2
    50:  3:\0,2:2,3
    51:  2,3:3:\0,2
    52:  2,3:\0,2:3
    53:  \0,2:3:2,3
    54:  \0,2:2,3:3
    55:  4:3,4:\1,3
    56:  4:\1,3:3,4
    57:  3,4:4:\1,3
    58:  3,4:\1,3:4
    59:  \1,3:4:3,4
    60:  \1,3:3,4:4
family= 1 1 1 0 0 new D5h genus #     7 is 0:0,1:\1,4
     1:  0:0,1:\1,4
     2:  0:\1,4:0,1
     3:  0,1:0:\1,4
     4:  0,1:\1,4:0
     5:  \1,4:0:0,1
     6:  \1,4:0,1:0
     7:  1:1,2:\0,2
     8:  1:\0,2:1,2
     9:  1,2:1:\0,2
    10:  1,2:\0,2:1
    11:  \0,2:1:1,2
    12:  \0,2:1,2:1
    13:  2:2,3:\1,3
    14:  2:\1,3:2,3
    15:  2,3:2:\1,3
    16:  2,3:\1,3:2
    17:  \1,3:2:2,3
    18:  \1,3:2,3:2
    19:  3:3,4:\2,4
    20:  3:\2,4:3,4
    21:  3,4:3:\2,4
    22:  3,4:\2,4:3
    23:  \2,4:3:3,4
    24:  \2,4:3,4:3
    25:  4:0,4:\0,3
    26:  4:\0,3:0,4
    27:  0,4:4:\0,3
    28:  0,4:\0,3:4
    29:  \0,3:4:0,4
    30:  \0,3:0,4:4
    31:  0:0,4:\1,4
    32:  0:\1,4:0,4
    33:  0,4:0:\1,4
    34:  0,4:\1,4:0
    35:  \1,4:0:0,4
    36:  \1,4:0,4:0
    37:  1:0,1:\0,2
    38:  1:\0,2:0,1
    39:  0,1:1:\0,2
    40:  0,1:\0,2:1
    41:  \0,2:1:0,1
    42:  \0,2:0,1:1
    43:  2:1,2:\1,3
    44:  2:\1,3:1,2
    45:  1,2:2:\1,3
    46:  1,2:\1,3:2
    47:  \1,3:2:1,2
    48:  \1,3:1,2:2
    49:  3:2,3:\2,4
    50:  3:\2,4:2,3
    51:  2,3:3:\2,4
    52:  2,3:\2,4:3
    53:  \2,4:3:2,3
    54:  \2,4:2,3:3
    55:  4:3,4:\0,3
    56:  4:\0,3:3,4
    57:  3,4:4:\0,3
    58:  3,4:\0,3:4
    59:  \0,3:4:3,4
    60:  \0,3:3,4:4
family= 1 1 1 0 0 new D5h genus #     8 is 0:0,1:\2,3
     1:  0:0,1:\2,3
     2:  0:\2,3:0,1
     3:  0,1:0:\2,3
     4:  0,1:\2,3:0
     5:  \2,3:0:0,1
     6:  \2,3:0,1:0
     7:  1:1,2:\3,4
     8:  1:\3,4:1,2
     9:  1,2:1:\3,4
    10:  1,2:\3,4:1
    11:  \3,4:1:1,2
    12:  \3,4:1,2:1
    13:  2:2,3:\0,4
    14:  2:\0,4:2,3
    15:  2,3:2:\0,4
    16:  2,3:\0,4:2
    17:  \0,4:2:2,3
    18:  \0,4:2,3:2
    19:  3:3,4:\0,1
    20:  3:\0,1:3,4
    21:  3,4:3:\0,1
    22:  3,4:\0,1:3
    23:  \0,1:3:3,4
    24:  \0,1:3,4:3
    25:  4:0,4:\1,2
    26:  4:\1,2:0,4
    27:  0,4:4:\1,2
    28:  0,4:\1,2:4
    29:  \1,2:4:0,4
    30:  \1,2:0,4:4
    31:  0:0,4:\2,3
    32:  0:\2,3:0,4
    33:  0,4:0:\2,3
    34:  0,4:\2,3:0
    35:  \2,3:0:0,4
    36:  \2,3:0,4:0
    37:  1:0,1:\3,4
    38:  1:\3,4:0,1
    39:  0,1:1:\3,4
    40:  0,1:\3,4:1
    41:  \3,4:1:0,1
    42:  \3,4:0,1:1
    43:  2:1,2:\0,4
    44:  2:\0,4:1,2
    45:  1,2:2:\0,4
    46:  1,2:\0,4:2
    47:  \0,4:2:1,2
    48:  \0,4:1,2:2
    49:  3:2,3:\0,1
    50:  3:\0,1:2,3
    51:  2,3:3:\0,1
    52:  2,3:\0,1:3
    53:  \0,1:3:2,3
    54:  \0,1:2,3:3
    55:  4:3,4:\1,2
    56:  4:\1,2:3,4
    57:  3,4:4:\1,2
    58:  3,4:\1,2:4
    59:  \1,2:4:3,4
    60:  \1,2:3,4:4
family= 1 1 1 0 0 new D5h genus #     9 is 0:0,1:\2,4
     1:  0:0,1:\2,4
     2:  0:\2,4:0,1
     3:  0,1:0:\2,4
     4:  0,1:\2,4:0
     5:  \2,4:0:0,1
     6:  \2,4:0,1:0
     7:  1:1,2:\0,3
     8:  1:\0,3:1,2
     9:  1,2:1:\0,3
    10:  1,2:\0,3:1
    11:  \0,3:1:1,2
    12:  \0,3:1,2:1
    13:  2:2,3:\1,4
    14:  2:\1,4:2,3
    15:  2,3:2:\1,4
    16:  2,3:\1,4:2
    17:  \1,4:2:2,3
    18:  \1,4:2,3:2
    19:  3:3,4:\0,2
    20:  3:\0,2:3,4
    21:  3,4:3:\0,2
    22:  3,4:\0,2:3
    23:  \0,2:3:3,4
    24:  \0,2:3,4:3
    25:  4:0,4:\1,3
    26:  4:\1,3:0,4
    27:  0,4:4:\1,3
    28:  0,4:\1,3:4
    29:  \1,3:4:0,4
    30:  \1,3:0,4:4
    31:  0:0,4:\1,3
    32:  0:\1,3:0,4
    33:  0,4:0:\1,3
    34:  0,4:\1,3:0
    35:  \1,3:0:0,4
    36:  \1,3:0,4:0
    37:  1:0,1:\2,4
    38:  1:\2,4:0,1
    39:  0,1:1:\2,4
    40:  0,1:\2,4:1
    41:  \2,4:1:0,1
    42:  \2,4:0,1:1
    43:  2:1,2:\0,3
    44:  2:\0,3:1,2
    45:  1,2:2:\0,3
    46:  1,2:\0,3:2
    47:  \0,3:2:1,2
    48:  \0,3:1,2:2
    49:  3:2,3:\1,4
    50:  3:\1,4:2,3
    51:  2,3:3:\1,4
    52:  2,3:\1,4:3
    53:  \1,4:3:2,3
    54:  \1,4:2,3:3
    55:  4:3,4:\0,2
    56:  4:\0,2:3,4
    57:  3,4:4:\0,2
    58:  3,4:\0,2:4
    59:  \0,2:4:3,4
    60:  \0,2:3,4:4
family= 1 1 1 0 0 new D5h genus #    10 is 0:0,1:\3,4
     1:  0:0,1:\3,4
     2:  0:\3,4:0,1
     3:  0,1:0:\3,4
     4:  0,1:\3,4:0
     5:  \3,4:0:0,1
     6:  \3,4:0,1:0
     7:  1:1,2:\0,4
     8:  1:\0,4:1,2
     9:  1,2:1:\0,4
    10:  1,2:\0,4:1
    11:  \0,4:1:1,2
    12:  \0,4:1,2:1
    13:  2:2,3:\0,1
    14:  2:\0,1:2,3
    15:  2,3:2:\0,1
    16:  2,3:\0,1:2
    17:  \0,1:2:2,3
    18:  \0,1:2,3:2
    19:  3:3,4:\1,2
    20:  3:\1,2:3,4
    21:  3,4:3:\1,2
    22:  3,4:\1,2:3
    23:  \1,2:3:3,4
    24:  \1,2:3,4:3
    25:  4:0,4:\2,3
    26:  4:\2,3:0,4
    27:  0,4:4:\2,3
    28:  0,4:\2,3:4
    29:  \2,3:4:0,4
    30:  \2,3:0,4:4
    31:  0:0,4:\1,2
    32:  0:\1,2:0,4
    33:  0,4:0:\1,2
    34:  0,4:\1,2:0
    35:  \1,2:0:0,4
    36:  \1,2:0,4:0
    37:  1:0,1:\2,3
    38:  1:\2,3:0,1
    39:  0,1:1:\2,3
    40:  0,1:\2,3:1
    41:  \2,3:1:0,1
    42:  \2,3:0,1:1
    43:  2:1,2:\3,4
    44:  2:\3,4:1,2
    45:  1,2:2:\3,4
    46:  1,2:\3,4:2
    47:  \3,4:2:1,2
    48:  \3,4:1,2:2
    49:  3:2,3:\0,4
    50:  3:\0,4:2,3
    51:  2,3:3:\0,4
    52:  2,3:\0,4:3
    53:  \0,4:3:2,3
    54:  \0,4:2,3:3
    55:  4:3,4:\0,1
    56:  4:\0,1:3,4
    57:  3,4:4:\0,1
    58:  3,4:\0,1:4
    59:  \0,1:4:3,4
    60:  \0,1:3,4:4
family= 1 1 1 0 0 new D5h genus #    11 is 0:0,2:\0,1
     1:  0:0,2:\0,1
     2:  0:\0,1:0,2
     3:  0,2:0:\0,1
     4:  0,2:\0,1:0
     5:  \0,1:0:0,2
     6:  \0,1:0,2:0
     7:  1:1,3:\1,2
     8:  1:\1,2:1,3
     9:  1,3:1:\1,2
    10:  1,3:\1,2:1
    11:  \1,2:1:1,3
    12:  \1,2:1,3:1
    13:  2:2,4:\2,3
    14:  2:\2,3:2,4
    15:  2,4:2:\2,3
    16:  2,4:\2,3:2
    17:  \2,3:2:2,4
    18:  \2,3:2,4:2
    19:  3:0,3:\3,4
    20:  3:\3,4:0,3
    21:  0,3:3:\3,4
    22:  0,3:\3,4:3
    23:  \3,4:3:0,3
    24:  \3,4:0,3:3
    25:  4:1,4:\0,4
    26:  4:\0,4:1,4
    27:  1,4:4:\0,4
    28:  1,4:\0,4:4
    29:  \0,4:4:1,4
    30:  \0,4:1,4:4
    31:  0:0,3:\0,4
    32:  0:\0,4:0,3
    33:  0,3:0:\0,4
    34:  0,3:\0,4:0
    35:  \0,4:0:0,3
    36:  \0,4:0,3:0
    37:  1:1,4:\0,1
    38:  1:\0,1:1,4
    39:  1,4:1:\0,1
    40:  1,4:\0,1:1
    41:  \0,1:1:1,4
    42:  \0,1:1,4:1
    43:  2:0,2:\1,2
    44:  2:\1,2:0,2
    45:  0,2:2:\1,2
    46:  0,2:\1,2:2
    47:  \1,2:2:0,2
    48:  \1,2:0,2:2
    49:  3:1,3:\2,3
    50:  3:\2,3:1,3
    51:  1,3:3:\2,3
    52:  1,3:\2,3:3
    53:  \2,3:3:1,3
    54:  \2,3:1,3:3
    55:  4:2,4:\3,4
    56:  4:\3,4:2,4
    57:  2,4:4:\3,4
    58:  2,4:\3,4:4
    59:  \3,4:4:2,4
    60:  \3,4:2,4:4
family= 1 1 1 0 0 new D5h genus #    12 is 0:0,2:\0,2
     1:  0:0,2:\0,2
     2:  0:\0,2:0,2
     3:  0,2:0:\0,2
     4:  0,2:\0,2:0
     5:  \0,2:0:0,2
     6:  \0,2:0,2:0
     7:  1:1,3:\1,3
     8:  1:\1,3:1,3
     9:  1,3:1:\1,3
    10:  1,3:\1,3:1
    11:  \1,3:1:1,3
    12:  \1,3:1,3:1
    13:  2:2,4:\2,4
    14:  2:\2,4:2,4
    15:  2,4:2:\2,4
    16:  2,4:\2,4:2
    17:  \2,4:2:2,4
    18:  \2,4:2,4:2
    19:  3:0,3:\0,3
    20:  3:\0,3:0,3
    21:  0,3:3:\0,3
    22:  0,3:\0,3:3
    23:  \0,3:3:0,3
    24:  \0,3:0,3:3
    25:  4:1,4:\1,4
    26:  4:\1,4:1,4
    27:  1,4:4:\1,4
    28:  1,4:\1,4:4
    29:  \1,4:4:1,4
    30:  \1,4:1,4:4
    31:  0:0,3:\0,3
    32:  0:\0,3:0,3
    33:  0,3:0:\0,3
    34:  0,3:\0,3:0
    35:  \0,3:0:0,3
    36:  \0,3:0,3:0
    37:  1:1,4:\1,4
    38:  1:\1,4:1,4
    39:  1,4:1:\1,4
    40:  1,4:\1,4:1
    41:  \1,4:1:1,4
    42:  \1,4:1,4:1
    43:  2:0,2:\0,2
    44:  2:\0,2:0,2
    45:  0,2:2:\0,2
    46:  0,2:\0,2:2
    47:  \0,2:2:0,2
    48:  \0,2:0,2:2
    49:  3:1,3:\1,3
    50:  3:\1,3:1,3
    51:  1,3:3:\1,3
    52:  1,3:\1,3:3
    53:  \1,3:3:1,3
    54:  \1,3:1,3:3
    55:  4:2,4:\2,4
    56:  4:\2,4:2,4
    57:  2,4:4:\2,4
    58:  2,4:\2,4:4
    59:  \2,4:4:2,4
    60:  \2,4:2,4:4
family= 1 1 1 0 0 new D5h genus #    13 is 0:0,2:\0,3
     1:  0:0,2:\0,3
     2:  0:\0,3:0,2
     3:  0,2:0:\0,3
     4:  0,2:\0,3:0
     5:  \0,3:0:0,2
     6:  \0,3:0,2:0
     7:  1:1,3:\1,4
     8:  1:\1,4:1,3
     9:  1,3:1:\1,4
    10:  1,3:\1,4:1
    11:  \1,4:1:1,3
    12:  \1,4:1,3:1
    13:  2:2,4:\0,2
    14:  2:\0,2:2,4
    15:  2,4:2:\0,2
    16:  2,4:\0,2:2
    17:  \0,2:2:2,4
    18:  \0,2:2,4:2
    19:  3:0,3:\1,3
    20:  3:\1,3:0,3
    21:  0,3:3:\1,3
    22:  0,3:\1,3:3
    23:  \1,3:3:0,3
    24:  \1,3:0,3:3
    25:  4:1,4:\2,4
    26:  4:\2,4:1,4
    27:  1,4:4:\2,4
    28:  1,4:\2,4:4
    29:  \2,4:4:1,4
    30:  \2,4:1,4:4
    31:  0:0,3:\0,2
    32:  0:\0,2:0,3
    33:  0,3:0:\0,2
    34:  0,3:\0,2:0
    35:  \0,2:0:0,3
    36:  \0,2:0,3:0
    37:  1:1,4:\1,3
    38:  1:\1,3:1,4
    39:  1,4:1:\1,3
    40:  1,4:\1,3:1
    41:  \1,3:1:1,4
    42:  \1,3:1,4:1
    43:  2:0,2:\2,4
    44:  2:\2,4:0,2
    45:  0,2:2:\2,4
    46:  0,2:\2,4:2
    47:  \2,4:2:0,2
    48:  \2,4:0,2:2
    49:  3:1,3:\0,3
    50:  3:\0,3:1,3
    51:  1,3:3:\0,3
    52:  1,3:\0,3:3
    53:  \0,3:3:1,3
    54:  \0,3:1,3:3
    55:  4:2,4:\1,4
    56:  4:\1,4:2,4
    57:  2,4:4:\1,4
    58:  2,4:\1,4:4
    59:  \1,4:4:2,4
    60:  \1,4:2,4:4
family= 1 1 1 0 0 new D5h genus #    14 is 0:0,2:\0,4
     1:  0:0,2:\0,4
     2:  0:\0,4:0,2
     3:  0,2:0:\0,4
     4:  0,2:\0,4:0
     5:  \0,4:0:0,2
     6:  \0,4:0,2:0
     7:  1:1,3:\0,1
     8:  1:\0,1:1,3
     9:  1,3:1:\0,1
    10:  1,3:\0,1:1
    11:  \0,1:1:1,3
    12:  \0,1:1,3:1
    13:  2:2,4:\1,2
    14:  2:\1,2:2,4
    15:  2,4:2:\1,2
    16:  2,4:\1,2:2
    17:  \1,2:2:2,4
    18:  \1,2:2,4:2
    19:  3:0,3:\2,3
    20:  3:\2,3:0,3
    21:  0,3:3:\2,3
    22:  0,3:\2,3:3
    23:  \2,3:3:0,3
    24:  \2,3:0,3:3
    25:  4:1,4:\3,4
    26:  4:\3,4:1,4
    27:  1,4:4:\3,4
    28:  1,4:\3,4:4
    29:  \3,4:4:1,4
    30:  \3,4:1,4:4
    31:  0:0,3:\0,1
    32:  0:\0,1:0,3
    33:  0,3:0:\0,1
    34:  0,3:\0,1:0
    35:  \0,1:0:0,3
    36:  \0,1:0,3:0
    37:  1:1,4:\1,2
    38:  1:\1,2:1,4
    39:  1,4:1:\1,2
    40:  1,4:\1,2:1
    41:  \1,2:1:1,4
    42:  \1,2:1,4:1
    43:  2:0,2:\2,3
    44:  2:\2,3:0,2
    45:  0,2:2:\2,3
    46:  0,2:\2,3:2
    47:  \2,3:2:0,2
    48:  \2,3:0,2:2
    49:  3:1,3:\3,4
    50:  3:\3,4:1,3
    51:  1,3:3:\3,4
    52:  1,3:\3,4:3
    53:  \3,4:3:1,3
    54:  \3,4:1,3:3
    55:  4:2,4:\0,4
    56:  4:\0,4:2,4
    57:  2,4:4:\0,4
    58:  2,4:\0,4:4
    59:  \0,4:4:2,4
    60:  \0,4:2,4:4
family= 1 1 1 0 0 new D5h genus #    15 is 0:0,2:\1,2
     1:  0:0,2:\1,2
     2:  0:\1,2:0,2
     3:  0,2:0:\1,2
     4:  0,2:\1,2:0
     5:  \1,2:0:0,2
     6:  \1,2:0,2:0
     7:  1:1,3:\2,3
     8:  1:\2,3:1,3
     9:  1,3:1:\2,3
    10:  1,3:\2,3:1
    11:  \2,3:1:1,3
    12:  \2,3:1,3:1
    13:  2:2,4:\3,4
    14:  2:\3,4:2,4
    15:  2,4:2:\3,4
    16:  2,4:\3,4:2
    17:  \3,4:2:2,4
    18:  \3,4:2,4:2
    19:  3:0,3:\0,4
    20:  3:\0,4:0,3
    21:  0,3:3:\0,4
    22:  0,3:\0,4:3
    23:  \0,4:3:0,3
    24:  \0,4:0,3:3
    25:  4:1,4:\0,1
    26:  4:\0,1:1,4
    27:  1,4:4:\0,1
    28:  1,4:\0,1:4
    29:  \0,1:4:1,4
    30:  \0,1:1,4:4
    31:  0:0,3:\3,4
    32:  0:\3,4:0,3
    33:  0,3:0:\3,4
    34:  0,3:\3,4:0
    35:  \3,4:0:0,3
    36:  \3,4:0,3:0
    37:  1:1,4:\0,4
    38:  1:\0,4:1,4
    39:  1,4:1:\0,4
    40:  1,4:\0,4:1
    41:  \0,4:1:1,4
    42:  \0,4:1,4:1
    43:  2:0,2:\0,1
    44:  2:\0,1:0,2
    45:  0,2:2:\0,1
    46:  0,2:\0,1:2
    47:  \0,1:2:0,2
    48:  \0,1:0,2:2
    49:  3:1,3:\1,2
    50:  3:\1,2:1,3
    51:  1,3:3:\1,2
    52:  1,3:\1,2:3
    53:  \1,2:3:1,3
    54:  \1,2:1,3:3
    55:  4:2,4:\2,3
    56:  4:\2,3:2,4
    57:  2,4:4:\2,3
    58:  2,4:\2,3:4
    59:  \2,3:4:2,4
    60:  \2,3:2,4:4
family= 1 1 1 0 0 new D5h genus #    16 is 0:0,2:\1,3
     1:  0:0,2:\1,3
     2:  0:\1,3:0,2
     3:  0,2:0:\1,3
     4:  0,2:\1,3:0
     5:  \1,3:0:0,2
     6:  \1,3:0,2:0
     7:  1:1,3:\2,4
     8:  1:\2,4:1,3
     9:  1,3:1:\2,4
    10:  1,3:\2,4:1
    11:  \2,4:1:1,3
    12:  \2,4:1,3:1
    13:  2:2,4:\0,3
    14:  2:\0,3:2,4
    15:  2,4:2:\0,3
    16:  2,4:\0,3:2
    17:  \0,3:2:2,4
    18:  \0,3:2,4:2
    19:  3:0,3:\1,4
    20:  3:\1,4:0,3
    21:  0,3:3:\1,4
    22:  0,3:\1,4:3
    23:  \1,4:3:0,3
    24:  \1,4:0,3:3
    25:  4:1,4:\0,2
    26:  4:\0,2:1,4
    27:  1,4:4:\0,2
    28:  1,4:\0,2:4
    29:  \0,2:4:1,4
    30:  \0,2:1,4:4
    31:  0:0,3:\2,4
    32:  0:\2,4:0,3
    33:  0,3:0:\2,4
    34:  0,3:\2,4:0
    35:  \2,4:0:0,3
    36:  \2,4:0,3:0
    37:  1:1,4:\0,3
    38:  1:\0,3:1,4
    39:  1,4:1:\0,3
    40:  1,4:\0,3:1
    41:  \0,3:1:1,4
    42:  \0,3:1,4:1
    43:  2:0,2:\1,4
    44:  2:\1,4:0,2
    45:  0,2:2:\1,4
    46:  0,2:\1,4:2
    47:  \1,4:2:0,2
    48:  \1,4:0,2:2
    49:  3:1,3:\0,2
    50:  3:\0,2:1,3
    51:  1,3:3:\0,2
    52:  1,3:\0,2:3
    53:  \0,2:3:1,3
    54:  \0,2:1,3:3
    55:  4:2,4:\1,3
    56:  4:\1,3:2,4
    57:  2,4:4:\1,3
    58:  2,4:\1,3:4
    59:  \1,3:4:2,4
    60:  \1,3:2,4:4
family= 1 1 1 0 0 new D5h genus #    17 is 0:0,2:\1,4
     1:  0:0,2:\1,4
     2:  0:\1,4:0,2
     3:  0,2:0:\1,4
     4:  0,2:\1,4:0
     5:  \1,4:0:0,2
     6:  \1,4:0,2:0
     7:  1:1,3:\0,2
     8:  1:\0,2:1,3
     9:  1,3:1:\0,2
    10:  1,3:\0,2:1
    11:  \0,2:1:1,3
    12:  \0,2:1,3:1
    13:  2:2,4:\1,3
    14:  2:\1,3:2,4
    15:  2,4:2:\1,3
    16:  2,4:\1,3:2
    17:  \1,3:2:2,4
    18:  \1,3:2,4:2
    19:  3:0,3:\2,4
    20:  3:\2,4:0,3
    21:  0,3:3:\2,4
    22:  0,3:\2,4:3
    23:  \2,4:3:0,3
    24:  \2,4:0,3:3
    25:  4:1,4:\0,3
    26:  4:\0,3:1,4
    27:  1,4:4:\0,3
    28:  1,4:\0,3:4
    29:  \0,3:4:1,4
    30:  \0,3:1,4:4
    31:  0:0,3:\1,4
    32:  0:\1,4:0,3
    33:  0,3:0:\1,4
    34:  0,3:\1,4:0
    35:  \1,4:0:0,3
    36:  \1,4:0,3:0
    37:  1:1,4:\0,2
    38:  1:\0,2:1,4
    39:  1,4:1:\0,2
    40:  1,4:\0,2:1
    41:  \0,2:1:1,4
    42:  \0,2:1,4:1
    43:  2:0,2:\1,3
    44:  2:\1,3:0,2
    45:  0,2:2:\1,3
    46:  0,2:\1,3:2
    47:  \1,3:2:0,2
    48:  \1,3:0,2:2
    49:  3:1,3:\2,4
    50:  3:\2,4:1,3
    51:  1,3:3:\2,4
    52:  1,3:\2,4:3
    53:  \2,4:3:1,3
    54:  \2,4:1,3:3
    55:  4:2,4:\0,3
    56:  4:\0,3:2,4
    57:  2,4:4:\0,3
    58:  2,4:\0,3:4
    59:  \0,3:4:2,4
    60:  \0,3:2,4:4
family= 1 1 1 0 0 new D5h genus #    18 is 0:0,2:\2,3
     1:  0:0,2:\2,3
     2:  0:\2,3:0,2
     3:  0,2:0:\2,3
     4:  0,2:\2,3:0
     5:  \2,3:0:0,2
     6:  \2,3:0,2:0
     7:  1:1,3:\3,4
     8:  1:\3,4:1,3
     9:  1,3:1:\3,4
    10:  1,3:\3,4:1
    11:  \3,4:1:1,3
    12:  \3,4:1,3:1
    13:  2:2,4:\0,4
    14:  2:\0,4:2,4
    15:  2,4:2:\0,4
    16:  2,4:\0,4:2
    17:  \0,4:2:2,4
    18:  \0,4:2,4:2
    19:  3:0,3:\0,1
    20:  3:\0,1:0,3
    21:  0,3:3:\0,1
    22:  0,3:\0,1:3
    23:  \0,1:3:0,3
    24:  \0,1:0,3:3
    25:  4:1,4:\1,2
    26:  4:\1,2:1,4
    27:  1,4:4:\1,2
    28:  1,4:\1,2:4
    29:  \1,2:4:1,4
    30:  \1,2:1,4:4
    31:  0:0,3:\2,3
    32:  0:\2,3:0,3
    33:  0,3:0:\2,3
    34:  0,3:\2,3:0
    35:  \2,3:0:0,3
    36:  \2,3:0,3:0
    37:  1:1,4:\3,4
    38:  1:\3,4:1,4
    39:  1,4:1:\3,4
    40:  1,4:\3,4:1
    41:  \3,4:1:1,4
    42:  \3,4:1,4:1
    43:  2:0,2:\0,4
    44:  2:\0,4:0,2
    45:  0,2:2:\0,4
    46:  0,2:\0,4:2
    47:  \0,4:2:0,2
    48:  \0,4:0,2:2
    49:  3:1,3:\0,1
    50:  3:\0,1:1,3
    51:  1,3:3:\0,1
    52:  1,3:\0,1:3
    53:  \0,1:3:1,3
    54:  \0,1:1,3:3
    55:  4:2,4:\1,2
    56:  4:\1,2:2,4
    57:  2,4:4:\1,2
    58:  2,4:\1,2:4
    59:  \1,2:4:2,4
    60:  \1,2:2,4:4
family= 1 1 1 0 0 new D5h genus #    19 is 0:0,2:\2,4
     1:  0:0,2:\2,4
     2:  0:\2,4:0,2
     3:  0,2:0:\2,4
     4:  0,2:\2,4:0
     5:  \2,4:0:0,2
     6:  \2,4:0,2:0
     7:  1:1,3:\0,3
     8:  1:\0,3:1,3
     9:  1,3:1:\0,3
    10:  1,3:\0,3:1
    11:  \0,3:1:1,3
    12:  \0,3:1,3:1
    13:  2:2,4:\1,4
    14:  2:\1,4:2,4
    15:  2,4:2:\1,4
    16:  2,4:\1,4:2
    17:  \1,4:2:2,4
    18:  \1,4:2,4:2
    19:  3:0,3:\0,2
    20:  3:\0,2:0,3
    21:  0,3:3:\0,2
    22:  0,3:\0,2:3
    23:  \0,2:3:0,3
    24:  \0,2:0,3:3
    25:  4:1,4:\1,3
    26:  4:\1,3:1,4
    27:  1,4:4:\1,3
    28:  1,4:\1,3:4
    29:  \1,3:4:1,4
    30:  \1,3:1,4:4
    31:  0:0,3:\1,3
    32:  0:\1,3:0,3
    33:  0,3:0:\1,3
    34:  0,3:\1,3:0
    35:  \1,3:0:0,3
    36:  \1,3:0,3:0
    37:  1:1,4:\2,4
    38:  1:\2,4:1,4
    39:  1,4:1:\2,4
    40:  1,4:\2,4:1
    41:  \2,4:1:1,4
    42:  \2,4:1,4:1
    43:  2:0,2:\0,3
    44:  2:\0,3:0,2
    45:  0,2:2:\0,3
    46:  0,2:\0,3:2
    47:  \0,3:2:0,2
    48:  \0,3:0,2:2
    49:  3:1,3:\1,4
    50:  3:\1,4:1,3
    51:  1,3:3:\1,4
    52:  1,3:\1,4:3
    53:  \1,4:3:1,3
    54:  \1,4:1,3:3
    55:  4:2,4:\0,2
    56:  4:\0,2:2,4
    57:  2,4:4:\0,2
    58:  2,4:\0,2:4
    59:  \0,2:4:2,4
    60:  \0,2:2,4:4
family= 1 1 1 0 0 new D5h genus #    20 is 0:0,2:\3,4
     1:  0:0,2:\3,4
     2:  0:\3,4:0,2
     3:  0,2:0:\3,4
     4:  0,2:\3,4:0
     5:  \3,4:0:0,2
     6:  \3,4:0,2:0
     7:  1:1,3:\0,4
     8:  1:\0,4:1,3
     9:  1,3:1:\0,4
    10:  1,3:\0,4:1
    11:  \0,4:1:1,3
    12:  \0,4:1,3:1
    13:  2:2,4:\0,1
    14:  2:\0,1:2,4
    15:  2,4:2:\0,1
    16:  2,4:\0,1:2
    17:  \0,1:2:2,4
    18:  \0,1:2,4:2
    19:  3:0,3:\1,2
    20:  3:\1,2:0,3
    21:  0,3:3:\1,2
    22:  0,3:\1,2:3
    23:  \1,2:3:0,3
    24:  \1,2:0,3:3
    25:  4:1,4:\2,3
    26:  4:\2,3:1,4
    27:  1,4:4:\2,3
    28:  1,4:\2,3:4
    29:  \2,3:4:1,4
    30:  \2,3:1,4:4
    31:  0:0,3:\1,2
    32:  0:\1,2:0,3
    33:  0,3:0:\1,2
    34:  0,3:\1,2:0
    35:  \1,2:0:0,3
    36:  \1,2:0,3:0
    37:  1:1,4:\2,3
    38:  1:\2,3:1,4
    39:  1,4:1:\2,3
    40:  1,4:\2,3:1
    41:  \2,3:1:1,4
    42:  \2,3:1,4:1
    43:  2:0,2:\3,4
    44:  2:\3,4:0,2
    45:  0,2:2:\3,4
    46:  0,2:\3,4:2
    47:  \3,4:2:0,2
    48:  \3,4:0,2:2
    49:  3:1,3:\0,4
    50:  3:\0,4:1,3
    51:  1,3:3:\0,4
    52:  1,3:\0,4:3
    53:  \0,4:3:1,3
    54:  \0,4:1,3:3
    55:  4:2,4:\0,1
    56:  4:\0,1:2,4
    57:  2,4:4:\0,1
    58:  2,4:\0,1:4
    59:  \0,1:4:2,4
    60:  \0,1:2,4:4
family= 1 1 1 0 0 new D5h genus #    21 is 0:1,2:\0,1
     1:  0:1,2:\0,1
     2:  0:\0,1:1,2
     3:  1,2:0:\0,1
     4:  1,2:\0,1:0
     5:  \0,1:0:1,2
     6:  \0,1:1,2:0
     7:  1:2,3:\1,2
     8:  1:\1,2:2,3
     9:  2,3:1:\1,2
    10:  2,3:\1,2:1
    11:  \1,2:1:2,3
    12:  \1,2:2,3:1
    13:  2:3,4:\2,3
    14:  2:\2,3:3,4
    15:  3,4:2:\2,3
    16:  3,4:\2,3:2
    17:  \2,3:2:3,4
    18:  \2,3:3,4:2
    19:  3:0,4:\3,4
    20:  3:\3,4:0,4
    21:  0,4:3:\3,4
    22:  0,4:\3,4:3
    23:  \3,4:3:0,4
    24:  \3,4:0,4:3
    25:  4:0,1:\0,4
    26:  4:\0,4:0,1
    27:  0,1:4:\0,4
    28:  0,1:\0,4:4
    29:  \0,4:4:0,1
    30:  \0,4:0,1:4
    31:  0:3,4:\0,4
    32:  0:\0,4:3,4
    33:  3,4:0:\0,4
    34:  3,4:\0,4:0
    35:  \0,4:0:3,4
    36:  \0,4:3,4:0
    37:  1:0,4:\0,1
    38:  1:\0,1:0,4
    39:  0,4:1:\0,1
    40:  0,4:\0,1:1
    41:  \0,1:1:0,4
    42:  \0,1:0,4:1
    43:  2:0,1:\1,2
    44:  2:\1,2:0,1
    45:  0,1:2:\1,2
    46:  0,1:\1,2:2
    47:  \1,2:2:0,1
    48:  \1,2:0,1:2
    49:  3:1,2:\2,3
    50:  3:\2,3:1,2
    51:  1,2:3:\2,3
    52:  1,2:\2,3:3
    53:  \2,3:3:1,2
    54:  \2,3:1,2:3
    55:  4:2,3:\3,4
    56:  4:\3,4:2,3
    57:  2,3:4:\3,4
    58:  2,3:\3,4:4
    59:  \3,4:4:2,3
    60:  \3,4:2,3:4
family= 1 1 1 0 0 new D5h genus #    22 is 0:1,2:\0,2
     1:  0:1,2:\0,2
     2:  0:\0,2:1,2
     3:  1,2:0:\0,2
     4:  1,2:\0,2:0
     5:  \0,2:0:1,2
     6:  \0,2:1,2:0
     7:  1:2,3:\1,3
     8:  1:\1,3:2,3
     9:  2,3:1:\1,3
    10:  2,3:\1,3:1
    11:  \1,3:1:2,3
    12:  \1,3:2,3:1
    13:  2:3,4:\2,4
    14:  2:\2,4:3,4
    15:  3,4:2:\2,4
    16:  3,4:\2,4:2
    17:  \2,4:2:3,4
    18:  \2,4:3,4:2
    19:  3:0,4:\0,3
    20:  3:\0,3:0,4
    21:  0,4:3:\0,3
    22:  0,4:\0,3:3
    23:  \0,3:3:0,4
    24:  \0,3:0,4:3
    25:  4:0,1:\1,4
    26:  4:\1,4:0,1
    27:  0,1:4:\1,4
    28:  0,1:\1,4:4
    29:  \1,4:4:0,1
    30:  \1,4:0,1:4
    31:  0:3,4:\0,3
    32:  0:\0,3:3,4
    33:  3,4:0:\0,3
    34:  3,4:\0,3:0
    35:  \0,3:0:3,4
    36:  \0,3:3,4:0
    37:  1:0,4:\1,4
    38:  1:\1,4:0,4
    39:  0,4:1:\1,4
    40:  0,4:\1,4:1
    41:  \1,4:1:0,4
    42:  \1,4:0,4:1
    43:  2:0,1:\0,2
    44:  2:\0,2:0,1
    45:  0,1:2:\0,2
    46:  0,1:\0,2:2
    47:  \0,2:2:0,1
    48:  \0,2:0,1:2
    49:  3:1,2:\1,3
    50:  3:\1,3:1,2
    51:  1,2:3:\1,3
    52:  1,2:\1,3:3
    53:  \1,3:3:1,2
    54:  \1,3:1,2:3
    55:  4:2,3:\2,4
    56:  4:\2,4:2,3
    57:  2,3:4:\2,4
    58:  2,3:\2,4:4
    59:  \2,4:4:2,3
    60:  \2,4:2,3:4
family= 1 1 1 0 0 new D5h genus #    23 is 0:1,2:\0,3
     1:  0:1,2:\0,3
     2:  0:\0,3:1,2
     3:  1,2:0:\0,3
     4:  1,2:\0,3:0
     5:  \0,3:0:1,2
     6:  \0,3:1,2:0
     7:  1:2,3:\1,4
     8:  1:\1,4:2,3
     9:  2,3:1:\1,4
    10:  2,3:\1,4:1
    11:  \1,4:1:2,3
    12:  \1,4:2,3:1
    13:  2:3,4:\0,2
    14:  2:\0,2:3,4
    15:  3,4:2:\0,2
    16:  3,4:\0,2:2
    17:  \0,2:2:3,4
    18:  \0,2:3,4:2
    19:  3:0,4:\1,3
    20:  3:\1,3:0,4
    21:  0,4:3:\1,3
    22:  0,4:\1,3:3
    23:  \1,3:3:0,4
    24:  \1,3:0,4:3
    25:  4:0,1:\2,4
    26:  4:\2,4:0,1
    27:  0,1:4:\2,4
    28:  0,1:\2,4:4
    29:  \2,4:4:0,1
    30:  \2,4:0,1:4
    31:  0:3,4:\0,2
    32:  0:\0,2:3,4
    33:  3,4:0:\0,2
    34:  3,4:\0,2:0
    35:  \0,2:0:3,4
    36:  \0,2:3,4:0
    37:  1:0,4:\1,3
    38:  1:\1,3:0,4
    39:  0,4:1:\1,3
    40:  0,4:\1,3:1
    41:  \1,3:1:0,4
    42:  \1,3:0,4:1
    43:  2:0,1:\2,4
    44:  2:\2,4:0,1
    45:  0,1:2:\2,4
    46:  0,1:\2,4:2
    47:  \2,4:2:0,1
    48:  \2,4:0,1:2
    49:  3:1,2:\0,3
    50:  3:\0,3:1,2
    51:  1,2:3:\0,3
    52:  1,2:\0,3:3
    53:  \0,3:3:1,2
    54:  \0,3:1,2:3
    55:  4:2,3:\1,4
    56:  4:\1,4:2,3
    57:  2,3:4:\1,4
    58:  2,3:\1,4:4
    59:  \1,4:4:2,3
    60:  \1,4:2,3:4
family= 1 1 1 0 0 new D5h genus #    24 is 0:1,2:\0,4
     1:  0:1,2:\0,4
     2:  0:\0,4:1,2
     3:  1,2:0:\0,4
     4:  1,2:\0,4:0
     5:  \0,4:0:1,2
     6:  \0,4:1,2:0
     7:  1:2,3:\0,1
     8:  1:\0,1:2,3
     9:  2,3:1:\0,1
    10:  2,3:\0,1:1
    11:  \0,1:1:2,3
    12:  \0,1:2,3:1
    13:  2:3,4:\1,2
    14:  2:\1,2:3,4
    15:  3,4:2:\1,2
    16:  3,4:\1,2:2
    17:  \1,2:2:3,4
    18:  \1,2:3,4:2
    19:  3:0,4:\2,3
    20:  3:\2,3:0,4
    21:  0,4:3:\2,3
    22:  0,4:\2,3:3
    23:  \2,3:3:0,4
    24:  \2,3:0,4:3
    25:  4:0,1:\3,4
    26:  4:\3,4:0,1
    27:  0,1:4:\3,4
    28:  0,1:\3,4:4
    29:  \3,4:4:0,1
    30:  \3,4:0,1:4
    31:  0:3,4:\0,1
    32:  0:\0,1:3,4
    33:  3,4:0:\0,1
    34:  3,4:\0,1:0
    35:  \0,1:0:3,4
    36:  \0,1:3,4:0
    37:  1:0,4:\1,2
    38:  1:\1,2:0,4
    39:  0,4:1:\1,2
    40:  0,4:\1,2:1
    41:  \1,2:1:0,4
    42:  \1,2:0,4:1
    43:  2:0,1:\2,3
    44:  2:\2,3:0,1
    45:  0,1:2:\2,3
    46:  0,1:\2,3:2
    47:  \2,3:2:0,1
    48:  \2,3:0,1:2
    49:  3:1,2:\3,4
    50:  3:\3,4:1,2
    51:  1,2:3:\3,4
    52:  1,2:\3,4:3
    53:  \3,4:3:1,2
    54:  \3,4:1,2:3
    55:  4:2,3:\0,4
    56:  4:\0,4:2,3
    57:  2,3:4:\0,4
    58:  2,3:\0,4:4
    59:  \0,4:4:2,3
    60:  \0,4:2,3:4
family= 1 1 1 0 0 new D5h genus #    25 is 0:1,2:\1,2
     1:  0:1,2:\1,2
     2:  0:\1,2:1,2
     3:  1,2:0:\1,2
     4:  1,2:\1,2:0
     5:  \1,2:0:1,2
     6:  \1,2:1,2:0
     7:  1:2,3:\2,3
     8:  1:\2,3:2,3
     9:  2,3:1:\2,3
    10:  2,3:\2,3:1
    11:  \2,3:1:2,3
    12:  \2,3:2,3:1
    13:  2:3,4:\3,4
    14:  2:\3,4:3,4
    15:  3,4:2:\3,4
    16:  3,4:\3,4:2
    17:  \3,4:2:3,4
    18:  \3,4:3,4:2
    19:  3:0,4:\0,4
    20:  3:\0,4:0,4
    21:  0,4:3:\0,4
    22:  0,4:\0,4:3
    23:  \0,4:3:0,4
    24:  \0,4:0,4:3
    25:  4:0,1:\0,1
    26:  4:\0,1:0,1
    27:  0,1:4:\0,1
    28:  0,1:\0,1:4
    29:  \0,1:4:0,1
    30:  \0,1:0,1:4
    31:  0:3,4:\3,4
    32:  0:\3,4:3,4
    33:  3,4:0:\3,4
    34:  3,4:\3,4:0
    35:  \3,4:0:3,4
    36:  \3,4:3,4:0
    37:  1:0,4:\0,4
    38:  1:\0,4:0,4
    39:  0,4:1:\0,4
    40:  0,4:\0,4:1
    41:  \0,4:1:0,4
    42:  \0,4:0,4:1
    43:  2:0,1:\0,1
    44:  2:\0,1:0,1
    45:  0,1:2:\0,1
    46:  0,1:\0,1:2
    47:  \0,1:2:0,1
    48:  \0,1:0,1:2
    49:  3:1,2:\1,2
    50:  3:\1,2:1,2
    51:  1,2:3:\1,2
    52:  1,2:\1,2:3
    53:  \1,2:3:1,2
    54:  \1,2:1,2:3
    55:  4:2,3:\2,3
    56:  4:\2,3:2,3
    57:  2,3:4:\2,3
    58:  2,3:\2,3:4
    59:  \2,3:4:2,3
    60:  \2,3:2,3:4
family= 1 1 1 0 0 new D5h genus #    26 is 0:1,2:\1,3
     1:  0:1,2:\1,3
     2:  0:\1,3:1,2
     3:  1,2:0:\1,3
     4:  1,2:\1,3:0
     5:  \1,3:0:1,2
     6:  \1,3:1,2:0
     7:  1:2,3:\2,4
     8:  1:\2,4:2,3
     9:  2,3:1:\2,4
    10:  2,3:\2,4:1
    11:  \2,4:1:2,3
    12:  \2,4:2,3:1
    13:  2:3,4:\0,3
    14:  2:\0,3:3,4
    15:  3,4:2:\0,3
    16:  3,4:\0,3:2
    17:  \0,3:2:3,4
    18:  \0,3:3,4:2
    19:  3:0,4:\1,4
    20:  3:\1,4:0,4
    21:  0,4:3:\1,4
    22:  0,4:\1,4:3
    23:  \1,4:3:0,4
    24:  \1,4:0,4:3
    25:  4:0,1:\0,2
    26:  4:\0,2:0,1
    27:  0,1:4:\0,2
    28:  0,1:\0,2:4
    29:  \0,2:4:0,1
    30:  \0,2:0,1:4
    31:  0:3,4:\2,4
    32:  0:\2,4:3,4
    33:  3,4:0:\2,4
    34:  3,4:\2,4:0
    35:  \2,4:0:3,4
    36:  \2,4:3,4:0
    37:  1:0,4:\0,3
    38:  1:\0,3:0,4
    39:  0,4:1:\0,3
    40:  0,4:\0,3:1
    41:  \0,3:1:0,4
    42:  \0,3:0,4:1
    43:  2:0,1:\1,4
    44:  2:\1,4:0,1
    45:  0,1:2:\1,4
    46:  0,1:\1,4:2
    47:  \1,4:2:0,1
    48:  \1,4:0,1:2
    49:  3:1,2:\0,2
    50:  3:\0,2:1,2
    51:  1,2:3:\0,2
    52:  1,2:\0,2:3
    53:  \0,2:3:1,2
    54:  \0,2:1,2:3
    55:  4:2,3:\1,3
    56:  4:\1,3:2,3
    57:  2,3:4:\1,3
    58:  2,3:\1,3:4
    59:  \1,3:4:2,3
    60:  \1,3:2,3:4
family= 1 1 1 0 0 new D5h genus #    27 is 0:1,2:\1,4
     1:  0:1,2:\1,4
     2:  0:\1,4:1,2
     3:  1,2:0:\1,4
     4:  1,2:\1,4:0
     5:  \1,4:0:1,2
     6:  \1,4:1,2:0
     7:  1:2,3:\0,2
     8:  1:\0,2:2,3
     9:  2,3:1:\0,2
    10:  2,3:\0,2:1
    11:  \0,2:1:2,3
    12:  \0,2:2,3:1
    13:  2:3,4:\1,3
    14:  2:\1,3:3,4
    15:  3,4:2:\1,3
    16:  3,4:\1,3:2
    17:  \1,3:2:3,4
    18:  \1,3:3,4:2
    19:  3:0,4:\2,4
    20:  3:\2,4:0,4
    21:  0,4:3:\2,4
    22:  0,4:\2,4:3
    23:  \2,4:3:0,4
    24:  \2,4:0,4:3
    25:  4:0,1:\0,3
    26:  4:\0,3:0,1
    27:  0,1:4:\0,3
    28:  0,1:\0,3:4
    29:  \0,3:4:0,1
    30:  \0,3:0,1:4
    31:  0:3,4:\1,4
    32:  0:\1,4:3,4
    33:  3,4:0:\1,4
    34:  3,4:\1,4:0
    35:  \1,4:0:3,4
    36:  \1,4:3,4:0
    37:  1:0,4:\0,2
    38:  1:\0,2:0,4
    39:  0,4:1:\0,2
    40:  0,4:\0,2:1
    41:  \0,2:1:0,4
    42:  \0,2:0,4:1
    43:  2:0,1:\1,3
    44:  2:\1,3:0,1
    45:  0,1:2:\1,3
    46:  0,1:\1,3:2
    47:  \1,3:2:0,1
    48:  \1,3:0,1:2
    49:  3:1,2:\2,4
    50:  3:\2,4:1,2
    51:  1,2:3:\2,4
    52:  1,2:\2,4:3
    53:  \2,4:3:1,2
    54:  \2,4:1,2:3
    55:  4:2,3:\0,3
    56:  4:\0,3:2,3
    57:  2,3:4:\0,3
    58:  2,3:\0,3:4
    59:  \0,3:4:2,3
    60:  \0,3:2,3:4
family= 1 1 1 0 0 new D5h genus #    28 is 0:1,2:\2,3
     1:  0:1,2:\2,3
     2:  0:\2,3:1,2
     3:  1,2:0:\2,3
     4:  1,2:\2,3:0
     5:  \2,3:0:1,2
     6:  \2,3:1,2:0
     7:  1:2,3:\3,4
     8:  1:\3,4:2,3
     9:  2,3:1:\3,4
    10:  2,3:\3,4:1
    11:  \3,4:1:2,3
    12:  \3,4:2,3:1
    13:  2:3,4:\0,4
    14:  2:\0,4:3,4
    15:  3,4:2:\0,4
    16:  3,4:\0,4:2
    17:  \0,4:2:3,4
    18:  \0,4:3,4:2
    19:  3:0,4:\0,1
    20:  3:\0,1:0,4
    21:  0,4:3:\0,1
    22:  0,4:\0,1:3
    23:  \0,1:3:0,4
    24:  \0,1:0,4:3
    25:  4:0,1:\1,2
    26:  4:\1,2:0,1
    27:  0,1:4:\1,2
    28:  0,1:\1,2:4
    29:  \1,2:4:0,1
    30:  \1,2:0,1:4
    31:  0:3,4:\2,3
    32:  0:\2,3:3,4
    33:  3,4:0:\2,3
    34:  3,4:\2,3:0
    35:  \2,3:0:3,4
    36:  \2,3:3,4:0
    37:  1:0,4:\3,4
    38:  1:\3,4:0,4
    39:  0,4:1:\3,4
    40:  0,4:\3,4:1
    41:  \3,4:1:0,4
    42:  \3,4:0,4:1
    43:  2:0,1:\0,4
    44:  2:\0,4:0,1
    45:  0,1:2:\0,4
    46:  0,1:\0,4:2
    47:  \0,4:2:0,1
    48:  \0,4:0,1:2
    49:  3:1,2:\0,1
    50:  3:\0,1:1,2
    51:  1,2:3:\0,1
    52:  1,2:\0,1:3
    53:  \0,1:3:1,2
    54:  \0,1:1,2:3
    55:  4:2,3:\1,2
    56:  4:\1,2:2,3
    57:  2,3:4:\1,2
    58:  2,3:\1,2:4
    59:  \1,2:4:2,3
    60:  \1,2:2,3:4
family= 1 1 1 0 0 new D5h genus #    29 is 0:1,2:\2,4
     1:  0:1,2:\2,4
     2:  0:\2,4:1,2
     3:  1,2:0:\2,4
     4:  1,2:\2,4:0
     5:  \2,4:0:1,2
     6:  \2,4:1,2:0
     7:  1:2,3:\0,3
     8:  1:\0,3:2,3
     9:  2,3:1:\0,3
    10:  2,3:\0,3:1
    11:  \0,3:1:2,3
    12:  \0,3:2,3:1
    13:  2:3,4:\1,4
    14:  2:\1,4:3,4
    15:  3,4:2:\1,4
    16:  3,4:\1,4:2
    17:  \1,4:2:3,4
    18:  \1,4:3,4:2
    19:  3:0,4:\0,2
    20:  3:\0,2:0,4
    21:  0,4:3:\0,2
    22:  0,4:\0,2:3
    23:  \0,2:3:0,4
    24:  \0,2:0,4:3
    25:  4:0,1:\1,3
    26:  4:\1,3:0,1
    27:  0,1:4:\1,3
    28:  0,1:\1,3:4
    29:  \1,3:4:0,1
    30:  \1,3:0,1:4
    31:  0:3,4:\1,3
    32:  0:\1,3:3,4
    33:  3,4:0:\1,3
    34:  3,4:\1,3:0
    35:  \1,3:0:3,4
    36:  \1,3:3,4:0
    37:  1:0,4:\2,4
    38:  1:\2,4:0,4
    39:  0,4:1:\2,4
    40:  0,4:\2,4:1
    41:  \2,4:1:0,4
    42:  \2,4:0,4:1
    43:  2:0,1:\0,3
    44:  2:\0,3:0,1
    45:  0,1:2:\0,3
    46:  0,1:\0,3:2
    47:  \0,3:2:0,1
    48:  \0,3:0,1:2
    49:  3:1,2:\1,4
    50:  3:\1,4:1,2
    51:  1,2:3:\1,4
    52:  1,2:\1,4:3
    53:  \1,4:3:1,2
    54:  \1,4:1,2:3
    55:  4:2,3:\0,2
    56:  4:\0,2:2,3
    57:  2,3:4:\0,2
    58:  2,3:\0,2:4
    59:  \0,2:4:2,3
    60:  \0,2:2,3:4
family= 1 1 1 0 0 new D5h genus #    30 is 0:1,2:\3,4
     1:  0:1,2:\3,4
     2:  0:\3,4:1,2
     3:  1,2:0:\3,4
     4:  1,2:\3,4:0
     5:  \3,4:0:1,2
     6:  \3,4:1,2:0
     7:  1:2,3:\0,4
     8:  1:\0,4:2,3
     9:  2,3:1:\0,4
    10:  2,3:\0,4:1
    11:  \0,4:1:2,3
    12:  \0,4:2,3:1
    13:  2:3,4:\0,1
    14:  2:\0,1:3,4
    15:  3,4:2:\0,1
    16:  3,4:\0,1:2
    17:  \0,1:2:3,4
    18:  \0,1:3,4:2
    19:  3:0,4:\1,2
    20:  3:\1,2:0,4
    21:  0,4:3:\1,2
    22:  0,4:\1,2:3
    23:  \1,2:3:0,4
    24:  \1,2:0,4:3
    25:  4:0,1:\2,3
    26:  4:\2,3:0,1
    27:  0,1:4:\2,3
    28:  0,1:\2,3:4
    29:  \2,3:4:0,1
    30:  \2,3:0,1:4
    31:  0:3,4:\1,2
    32:  0:\1,2:3,4
    33:  3,4:0:\1,2
    34:  3,4:\1,2:0
    35:  \1,2:0:3,4
    36:  \1,2:3,4:0
    37:  1:0,4:\2,3
    38:  1:\2,3:0,4
    39:  0,4:1:\2,3
    40:  0,4:\2,3:1
    41:  \2,3:1:0,4
    42:  \2,3:0,4:1
    43:  2:0,1:\3,4
    44:  2:\3,4:0,1
    45:  0,1:2:\3,4
    46:  0,1:\3,4:2
    47:  \3,4:2:0,1
    48:  \3,4:0,1:2
    49:  3:1,2:\0,4
    50:  3:\0,4:1,2
    51:  1,2:3:\0,4
    52:  1,2:\0,4:3
    53:  \0,4:3:1,2
    54:  \0,4:1,2:3
    55:  4:2,3:\0,1
    56:  4:\0,1:2,3
    57:  2,3:4:\0,1
    58:  2,3:\0,1:4
    59:  \0,1:4:2,3
    60:  \0,1:2,3:4
family= 1 1 1 0 0 new D5h genus #    31 is 0:1,3:\0,1
     1:  0:1,3:\0,1
     2:  0:\0,1:1,3
     3:  1,3:0:\0,1
     4:  1,3:\0,1:0
     5:  \0,1:0:1,3
     6:  \0,1:1,3:0
     7:  1:2,4:\1,2
     8:  1:\1,2:2,4
     9:  2,4:1:\1,2
    10:  2,4:\1,2:1
    11:  \1,2:1:2,4
    12:  \1,2:2,4:1
    13:  2:0,3:\2,3
    14:  2:\2,3:0,3
    15:  0,3:2:\2,3
    16:  0,3:\2,3:2
    17:  \2,3:2:0,3
    18:  \2,3:0,3:2
    19:  3:1,4:\3,4
    20:  3:\3,4:1,4
    21:  1,4:3:\3,4
    22:  1,4:\3,4:3
    23:  \3,4:3:1,4
    24:  \3,4:1,4:3
    25:  4:0,2:\0,4
    26:  4:\0,4:0,2
    27:  0,2:4:\0,4
    28:  0,2:\0,4:4
    29:  \0,4:4:0,2
    30:  \0,4:0,2:4
    31:  0:2,4:\0,4
    32:  0:\0,4:2,4
    33:  2,4:0:\0,4
    34:  2,4:\0,4:0
    35:  \0,4:0:2,4
    36:  \0,4:2,4:0
    37:  1:0,3:\0,1
    38:  1:\0,1:0,3
    39:  0,3:1:\0,1
    40:  0,3:\0,1:1
    41:  \0,1:1:0,3
    42:  \0,1:0,3:1
    43:  2:1,4:\1,2
    44:  2:\1,2:1,4
    45:  1,4:2:\1,2
    46:  1,4:\1,2:2
    47:  \1,2:2:1,4
    48:  \1,2:1,4:2
    49:  3:0,2:\2,3
    50:  3:\2,3:0,2
    51:  0,2:3:\2,3
    52:  0,2:\2,3:3
    53:  \2,3:3:0,2
    54:  \2,3:0,2:3
    55:  4:1,3:\3,4
    56:  4:\3,4:1,3
    57:  1,3:4:\3,4
    58:  1,3:\3,4:4
    59:  \3,4:4:1,3
    60:  \3,4:1,3:4
family= 1 1 1 0 0 new D5h genus #    32 is 0:1,3:\0,2
     1:  0:1,3:\0,2
     2:  0:\0,2:1,3
     3:  1,3:0:\0,2
     4:  1,3:\0,2:0
     5:  \0,2:0:1,3
     6:  \0,2:1,3:0
     7:  1:2,4:\1,3
     8:  1:\1,3:2,4
     9:  2,4:1:\1,3
    10:  2,4:\1,3:1
    11:  \1,3:1:2,4
    12:  \1,3:2,4:1
    13:  2:0,3:\2,4
    14:  2:\2,4:0,3
    15:  0,3:2:\2,4
    16:  0,3:\2,4:2
    17:  \2,4:2:0,3
    18:  \2,4:0,3:2
    19:  3:1,4:\0,3
    20:  3:\0,3:1,4
    21:  1,4:3:\0,3
    22:  1,4:\0,3:3
    23:  \0,3:3:1,4
    24:  \0,3:1,4:3
    25:  4:0,2:\1,4
    26:  4:\1,4:0,2
    27:  0,2:4:\1,4
    28:  0,2:\1,4:4
    29:  \1,4:4:0,2
    30:  \1,4:0,2:4
    31:  0:2,4:\0,3
    32:  0:\0,3:2,4
    33:  2,4:0:\0,3
    34:  2,4:\0,3:0
    35:  \0,3:0:2,4
    36:  \0,3:2,4:0
    37:  1:0,3:\1,4
    38:  1:\1,4:0,3
    39:  0,3:1:\1,4
    40:  0,3:\1,4:1
    41:  \1,4:1:0,3
    42:  \1,4:0,3:1
    43:  2:1,4:\0,2
    44:  2:\0,2:1,4
    45:  1,4:2:\0,2
    46:  1,4:\0,2:2
    47:  \0,2:2:1,4
    48:  \0,2:1,4:2
    49:  3:0,2:\1,3
    50:  3:\1,3:0,2
    51:  0,2:3:\1,3
    52:  0,2:\1,3:3
    53:  \1,3:3:0,2
    54:  \1,3:0,2:3
    55:  4:1,3:\2,4
    56:  4:\2,4:1,3
    57:  1,3:4:\2,4
    58:  1,3:\2,4:4
    59:  \2,4:4:1,3
    60:  \2,4:1,3:4
family= 1 1 1 0 0 new D5h genus #    33 is 0:1,3:\0,3
     1:  0:1,3:\0,3
     2:  0:\0,3:1,3
     3:  1,3:0:\0,3
     4:  1,3:\0,3:0
     5:  \0,3:0:1,3
     6:  \0,3:1,3:0
     7:  1:2,4:\1,4
     8:  1:\1,4:2,4
     9:  2,4:1:\1,4
    10:  2,4:\1,4:1
    11:  \1,4:1:2,4
    12:  \1,4:2,4:1
    13:  2:0,3:\0,2
    14:  2:\0,2:0,3
    15:  0,3:2:\0,2
    16:  0,3:\0,2:2
    17:  \0,2:2:0,3
    18:  \0,2:0,3:2
    19:  3:1,4:\1,3
    20:  3:\1,3:1,4
    21:  1,4:3:\1,3
    22:  1,4:\1,3:3
    23:  \1,3:3:1,4
    24:  \1,3:1,4:3
    25:  4:0,2:\2,4
    26:  4:\2,4:0,2
    27:  0,2:4:\2,4
    28:  0,2:\2,4:4
    29:  \2,4:4:0,2
    30:  \2,4:0,2:4
    31:  0:2,4:\0,2
    32:  0:\0,2:2,4
    33:  2,4:0:\0,2
    34:  2,4:\0,2:0
    35:  \0,2:0:2,4
    36:  \0,2:2,4:0
    37:  1:0,3:\1,3
    38:  1:\1,3:0,3
    39:  0,3:1:\1,3
    40:  0,3:\1,3:1
    41:  \1,3:1:0,3
    42:  \1,3:0,3:1
    43:  2:1,4:\2,4
    44:  2:\2,4:1,4
    45:  1,4:2:\2,4
    46:  1,4:\2,4:2
    47:  \2,4:2:1,4
    48:  \2,4:1,4:2
    49:  3:0,2:\0,3
    50:  3:\0,3:0,2
    51:  0,2:3:\0,3
    52:  0,2:\0,3:3
    53:  \0,3:3:0,2
    54:  \0,3:0,2:3
    55:  4:1,3:\1,4
    56:  4:\1,4:1,3
    57:  1,3:4:\1,4
    58:  1,3:\1,4:4
    59:  \1,4:4:1,3
    60:  \1,4:1,3:4
family= 1 1 1 0 0 new D5h genus #    34 is 0:1,3:\0,4
     1:  0:1,3:\0,4
     2:  0:\0,4:1,3
     3:  1,3:0:\0,4
     4:  1,3:\0,4:0
     5:  \0,4:0:1,3
     6:  \0,4:1,3:0
     7:  1:2,4:\0,1
     8:  1:\0,1:2,4
     9:  2,4:1:\0,1
    10:  2,4:\0,1:1
    11:  \0,1:1:2,4
    12:  \0,1:2,4:1
    13:  2:0,3:\1,2
    14:  2:\1,2:0,3
    15:  0,3:2:\1,2
    16:  0,3:\1,2:2
    17:  \1,2:2:0,3
    18:  \1,2:0,3:2
    19:  3:1,4:\2,3
    20:  3:\2,3:1,4
    21:  1,4:3:\2,3
    22:  1,4:\2,3:3
    23:  \2,3:3:1,4
    24:  \2,3:1,4:3
    25:  4:0,2:\3,4
    26:  4:\3,4:0,2
    27:  0,2:4:\3,4
    28:  0,2:\3,4:4
    29:  \3,4:4:0,2
    30:  \3,4:0,2:4
    31:  0:2,4:\0,1
    32:  0:\0,1:2,4
    33:  2,4:0:\0,1
    34:  2,4:\0,1:0
    35:  \0,1:0:2,4
    36:  \0,1:2,4:0
    37:  1:0,3:\1,2
    38:  1:\1,2:0,3
    39:  0,3:1:\1,2
    40:  0,3:\1,2:1
    41:  \1,2:1:0,3
    42:  \1,2:0,3:1
    43:  2:1,4:\2,3
    44:  2:\2,3:1,4
    45:  1,4:2:\2,3
    46:  1,4:\2,3:2
    47:  \2,3:2:1,4
    48:  \2,3:1,4:2
    49:  3:0,2:\3,4
    50:  3:\3,4:0,2
    51:  0,2:3:\3,4
    52:  0,2:\3,4:3
    53:  \3,4:3:0,2
    54:  \3,4:0,2:3
    55:  4:1,3:\0,4
    56:  4:\0,4:1,3
    57:  1,3:4:\0,4
    58:  1,3:\0,4:4
    59:  \0,4:4:1,3
    60:  \0,4:1,3:4
family= 1 1 1 0 0 new D5h genus #    35 is 0:1,3:\1,2
     1:  0:1,3:\1,2
     2:  0:\1,2:1,3
     3:  1,3:0:\1,2
     4:  1,3:\1,2:0
     5:  \1,2:0:1,3
     6:  \1,2:1,3:0
     7:  1:2,4:\2,3
     8:  1:\2,3:2,4
     9:  2,4:1:\2,3
    10:  2,4:\2,3:1
    11:  \2,3:1:2,4
    12:  \2,3:2,4:1
    13:  2:0,3:\3,4
    14:  2:\3,4:0,3
    15:  0,3:2:\3,4
    16:  0,3:\3,4:2
    17:  \3,4:2:0,3
    18:  \3,4:0,3:2
    19:  3:1,4:\0,4
    20:  3:\0,4:1,4
    21:  1,4:3:\0,4
    22:  1,4:\0,4:3
    23:  \0,4:3:1,4
    24:  \0,4:1,4:3
    25:  4:0,2:\0,1
    26:  4:\0,1:0,2
    27:  0,2:4:\0,1
    28:  0,2:\0,1:4
    29:  \0,1:4:0,2
    30:  \0,1:0,2:4
    31:  0:2,4:\3,4
    32:  0:\3,4:2,4
    33:  2,4:0:\3,4
    34:  2,4:\3,4:0
    35:  \3,4:0:2,4
    36:  \3,4:2,4:0
    37:  1:0,3:\0,4
    38:  1:\0,4:0,3
    39:  0,3:1:\0,4
    40:  0,3:\0,4:1
    41:  \0,4:1:0,3
    42:  \0,4:0,3:1
    43:  2:1,4:\0,1
    44:  2:\0,1:1,4
    45:  1,4:2:\0,1
    46:  1,4:\0,1:2
    47:  \0,1:2:1,4
    48:  \0,1:1,4:2
    49:  3:0,2:\1,2
    50:  3:\1,2:0,2
    51:  0,2:3:\1,2
    52:  0,2:\1,2:3
    53:  \1,2:3:0,2
    54:  \1,2:0,2:3
    55:  4:1,3:\2,3
    56:  4:\2,3:1,3
    57:  1,3:4:\2,3
    58:  1,3:\2,3:4
    59:  \2,3:4:1,3
    60:  \2,3:1,3:4
family= 1 1 1 0 0 new D5h genus #    36 is 0:1,3:\1,3
     1:  0:1,3:\1,3
     2:  0:\1,3:1,3
     3:  1,3:0:\1,3
     4:  1,3:\1,3:0
     5:  \1,3:0:1,3
     6:  \1,3:1,3:0
     7:  1:2,4:\2,4
     8:  1:\2,4:2,4
     9:  2,4:1:\2,4
    10:  2,4:\2,4:1
    11:  \2,4:1:2,4
    12:  \2,4:2,4:1
    13:  2:0,3:\0,3
    14:  2:\0,3:0,3
    15:  0,3:2:\0,3
    16:  0,3:\0,3:2
    17:  \0,3:2:0,3
    18:  \0,3:0,3:2
    19:  3:1,4:\1,4
    20:  3:\1,4:1,4
    21:  1,4:3:\1,4
    22:  1,4:\1,4:3
    23:  \1,4:3:1,4
    24:  \1,4:1,4:3
    25:  4:0,2:\0,2
    26:  4:\0,2:0,2
    27:  0,2:4:\0,2
    28:  0,2:\0,2:4
    29:  \0,2:4:0,2
    30:  \0,2:0,2:4
    31:  0:2,4:\2,4
    32:  0:\2,4:2,4
    33:  2,4:0:\2,4
    34:  2,4:\2,4:0
    35:  \2,4:0:2,4
    36:  \2,4:2,4:0
    37:  1:0,3:\0,3
    38:  1:\0,3:0,3
    39:  0,3:1:\0,3
    40:  0,3:\0,3:1
    41:  \0,3:1:0,3
    42:  \0,3:0,3:1
    43:  2:1,4:\1,4
    44:  2:\1,4:1,4
    45:  1,4:2:\1,4
    46:  1,4:\1,4:2
    47:  \1,4:2:1,4
    48:  \1,4:1,4:2
    49:  3:0,2:\0,2
    50:  3:\0,2:0,2
    51:  0,2:3:\0,2
    52:  0,2:\0,2:3
    53:  \0,2:3:0,2
    54:  \0,2:0,2:3
    55:  4:1,3:\1,3
    56:  4:\1,3:1,3
    57:  1,3:4:\1,3
    58:  1,3:\1,3:4
    59:  \1,3:4:1,3
    60:  \1,3:1,3:4
family= 1 1 1 0 0 new D5h genus #    37 is 0:1,3:\1,4
     1:  0:1,3:\1,4
     2:  0:\1,4:1,3
     3:  1,3:0:\1,4
     4:  1,3:\1,4:0
     5:  \1,4:0:1,3
     6:  \1,4:1,3:0
     7:  1:2,4:\0,2
     8:  1:\0,2:2,4
     9:  2,4:1:\0,2
    10:  2,4:\0,2:1
    11:  \0,2:1:2,4
    12:  \0,2:2,4:1
    13:  2:0,3:\1,3
    14:  2:\1,3:0,3
    15:  0,3:2:\1,3
    16:  0,3:\1,3:2
    17:  \1,3:2:0,3
    18:  \1,3:0,3:2
    19:  3:1,4:\2,4
    20:  3:\2,4:1,4
    21:  1,4:3:\2,4
    22:  1,4:\2,4:3
    23:  \2,4:3:1,4
    24:  \2,4:1,4:3
    25:  4:0,2:\0,3
    26:  4:\0,3:0,2
    27:  0,2:4:\0,3
    28:  0,2:\0,3:4
    29:  \0,3:4:0,2
    30:  \0,3:0,2:4
    31:  0:2,4:\1,4
    32:  0:\1,4:2,4
    33:  2,4:0:\1,4
    34:  2,4:\1,4:0
    35:  \1,4:0:2,4
    36:  \1,4:2,4:0
    37:  1:0,3:\0,2
    38:  1:\0,2:0,3
    39:  0,3:1:\0,2
    40:  0,3:\0,2:1
    41:  \0,2:1:0,3
    42:  \0,2:0,3:1
    43:  2:1,4:\1,3
    44:  2:\1,3:1,4
    45:  1,4:2:\1,3
    46:  1,4:\1,3:2
    47:  \1,3:2:1,4
    48:  \1,3:1,4:2
    49:  3:0,2:\2,4
    50:  3:\2,4:0,2
    51:  0,2:3:\2,4
    52:  0,2:\2,4:3
    53:  \2,4:3:0,2
    54:  \2,4:0,2:3
    55:  4:1,3:\0,3
    56:  4:\0,3:1,3
    57:  1,3:4:\0,3
    58:  1,3:\0,3:4
    59:  \0,3:4:1,3
    60:  \0,3:1,3:4
family= 1 1 1 0 0 new D5h genus #    38 is 0:1,3:\2,3
     1:  0:1,3:\2,3
     2:  0:\2,3:1,3
     3:  1,3:0:\2,3
     4:  1,3:\2,3:0
     5:  \2,3:0:1,3
     6:  \2,3:1,3:0
     7:  1:2,4:\3,4
     8:  1:\3,4:2,4
     9:  2,4:1:\3,4
    10:  2,4:\3,4:1
    11:  \3,4:1:2,4
    12:  \3,4:2,4:1
    13:  2:0,3:\0,4
    14:  2:\0,4:0,3
    15:  0,3:2:\0,4
    16:  0,3:\0,4:2
    17:  \0,4:2:0,3
    18:  \0,4:0,3:2
    19:  3:1,4:\0,1
    20:  3:\0,1:1,4
    21:  1,4:3:\0,1
    22:  1,4:\0,1:3
    23:  \0,1:3:1,4
    24:  \0,1:1,4:3
    25:  4:0,2:\1,2
    26:  4:\1,2:0,2
    27:  0,2:4:\1,2
    28:  0,2:\1,2:4
    29:  \1,2:4:0,2
    30:  \1,2:0,2:4
    31:  0:2,4:\2,3
    32:  0:\2,3:2,4
    33:  2,4:0:\2,3
    34:  2,4:\2,3:0
    35:  \2,3:0:2,4
    36:  \2,3:2,4:0
    37:  1:0,3:\3,4
    38:  1:\3,4:0,3
    39:  0,3:1:\3,4
    40:  0,3:\3,4:1
    41:  \3,4:1:0,3
    42:  \3,4:0,3:1
    43:  2:1,4:\0,4
    44:  2:\0,4:1,4
    45:  1,4:2:\0,4
    46:  1,4:\0,4:2
    47:  \0,4:2:1,4
    48:  \0,4:1,4:2
    49:  3:0,2:\0,1
    50:  3:\0,1:0,2
    51:  0,2:3:\0,1
    52:  0,2:\0,1:3
    53:  \0,1:3:0,2
    54:  \0,1:0,2:3
    55:  4:1,3:\1,2
    56:  4:\1,2:1,3
    57:  1,3:4:\1,2
    58:  1,3:\1,2:4
    59:  \1,2:4:1,3
    60:  \1,2:1,3:4
family= 1 1 1 0 0 new D5h genus #    39 is 0:1,3:\2,4
     1:  0:1,3:\2,4
     2:  0:\2,4:1,3
     3:  1,3:0:\2,4
     4:  1,3:\2,4:0
     5:  \2,4:0:1,3
     6:  \2,4:1,3:0
     7:  1:2,4:\0,3
     8:  1:\0,3:2,4
     9:  2,4:1:\0,3
    10:  2,4:\0,3:1
    11:  \0,3:1:2,4
    12:  \0,3:2,4:1
    13:  2:0,3:\1,4
    14:  2:\1,4:0,3
    15:  0,3:2:\1,4
    16:  0,3:\1,4:2
    17:  \1,4:2:0,3
    18:  \1,4:0,3:2
    19:  3:1,4:\0,2
    20:  3:\0,2:1,4
    21:  1,4:3:\0,2
    22:  1,4:\0,2:3
    23:  \0,2:3:1,4
    24:  \0,2:1,4:3
    25:  4:0,2:\1,3
    26:  4:\1,3:0,2
    27:  0,2:4:\1,3
    28:  0,2:\1,3:4
    29:  \1,3:4:0,2
    30:  \1,3:0,2:4
    31:  0:2,4:\1,3
    32:  0:\1,3:2,4
    33:  2,4:0:\1,3
    34:  2,4:\1,3:0
    35:  \1,3:0:2,4
    36:  \1,3:2,4:0
    37:  1:0,3:\2,4
    38:  1:\2,4:0,3
    39:  0,3:1:\2,4
    40:  0,3:\2,4:1
    41:  \2,4:1:0,3
    42:  \2,4:0,3:1
    43:  2:1,4:\0,3
    44:  2:\0,3:1,4
    45:  1,4:2:\0,3
    46:  1,4:\0,3:2
    47:  \0,3:2:1,4
    48:  \0,3:1,4:2
    49:  3:0,2:\1,4
    50:  3:\1,4:0,2
    51:  0,2:3:\1,4
    52:  0,2:\1,4:3
    53:  \1,4:3:0,2
    54:  \1,4:0,2:3
    55:  4:1,3:\0,2
    56:  4:\0,2:1,3
    57:  1,3:4:\0,2
    58:  1,3:\0,2:4
    59:  \0,2:4:1,3
    60:  \0,2:1,3:4
family= 1 1 1 0 0 new D5h genus #    40 is 0:1,3:\3,4
     1:  0:1,3:\3,4
     2:  0:\3,4:1,3
     3:  1,3:0:\3,4
     4:  1,3:\3,4:0
     5:  \3,4:0:1,3
     6:  \3,4:1,3:0
     7:  1:2,4:\0,4
     8:  1:\0,4:2,4
     9:  2,4:1:\0,4
    10:  2,4:\0,4:1
    11:  \0,4:1:2,4
    12:  \0,4:2,4:1
    13:  2:0,3:\0,1
    14:  2:\0,1:0,3
    15:  0,3:2:\0,1
    16:  0,3:\0,1:2
    17:  \0,1:2:0,3
    18:  \0,1:0,3:2
    19:  3:1,4:\1,2
    20:  3:\1,2:1,4
    21:  1,4:3:\1,2
    22:  1,4:\1,2:3
    23:  \1,2:3:1,4
    24:  \1,2:1,4:3
    25:  4:0,2:\2,3
    26:  4:\2,3:0,2
    27:  0,2:4:\2,3
    28:  0,2:\2,3:4
    29:  \2,3:4:0,2
    30:  \2,3:0,2:4
    31:  0:2,4:\1,2
    32:  0:\1,2:2,4
    33:  2,4:0:\1,2
    34:  2,4:\1,2:0
    35:  \1,2:0:2,4
    36:  \1,2:2,4:0
    37:  1:0,3:\2,3
    38:  1:\2,3:0,3
    39:  0,3:1:\2,3
    40:  0,3:\2,3:1
    41:  \2,3:1:0,3
    42:  \2,3:0,3:1
    43:  2:1,4:\3,4
    44:  2:\3,4:1,4
    45:  1,4:2:\3,4
    46:  1,4:\3,4:2
    47:  \3,4:2:1,4
    48:  \3,4:1,4:2
    49:  3:0,2:\0,4
    50:  3:\0,4:0,2
    51:  0,2:3:\0,4
    52:  0,2:\0,4:3
    53:  \0,4:3:0,2
    54:  \0,4:0,2:3
    55:  4:1,3:\0,1
    56:  4:\0,1:1,3
    57:  1,3:4:\0,1
    58:  1,3:\0,1:4
    59:  \0,1:4:1,3
    60:  \0,1:1,3:4
family= 1 1 1 0 0 new D5h genus #    41 is 0:1,4:\0,1
     1:  0:1,4:\0,1
     2:  0:\0,1:1,4
     3:  1,4:0:\0,1
     4:  1,4:\0,1:0
     5:  \0,1:0:1,4
     6:  \0,1:1,4:0
     7:  1:0,2:\1,2
     8:  1:\1,2:0,2
     9:  0,2:1:\1,2
    10:  0,2:\1,2:1
    11:  \1,2:1:0,2
    12:  \1,2:0,2:1
    13:  2:1,3:\2,3
    14:  2:\2,3:1,3
    15:  1,3:2:\2,3
    16:  1,3:\2,3:2
    17:  \2,3:2:1,3
    18:  \2,3:1,3:2
    19:  3:2,4:\3,4
    20:  3:\3,4:2,4
    21:  2,4:3:\3,4
    22:  2,4:\3,4:3
    23:  \3,4:3:2,4
    24:  \3,4:2,4:3
    25:  4:0,3:\0,4
    26:  4:\0,4:0,3
    27:  0,3:4:\0,4
    28:  0,3:\0,4:4
    29:  \0,4:4:0,3
    30:  \0,4:0,3:4
    31:  0:1,4:\0,4
    32:  0:\0,4:1,4
    33:  1,4:0:\0,4
    34:  1,4:\0,4:0
    35:  \0,4:0:1,4
    36:  \0,4:1,4:0
    37:  1:0,2:\0,1
    38:  1:\0,1:0,2
    39:  0,2:1:\0,1
    40:  0,2:\0,1:1
    41:  \0,1:1:0,2
    42:  \0,1:0,2:1
    43:  2:1,3:\1,2
    44:  2:\1,2:1,3
    45:  1,3:2:\1,2
    46:  1,3:\1,2:2
    47:  \1,2:2:1,3
    48:  \1,2:1,3:2
    49:  3:2,4:\2,3
    50:  3:\2,3:2,4
    51:  2,4:3:\2,3
    52:  2,4:\2,3:3
    53:  \2,3:3:2,4
    54:  \2,3:2,4:3
    55:  4:0,3:\3,4
    56:  4:\3,4:0,3
    57:  0,3:4:\3,4
    58:  0,3:\3,4:4
    59:  \3,4:4:0,3
    60:  \3,4:0,3:4
family= 1 1 1 0 0 new D5h genus #    42 is 0:1,4:\0,2
     1:  0:1,4:\0,2
     2:  0:\0,2:1,4
     3:  1,4:0:\0,2
     4:  1,4:\0,2:0
     5:  \0,2:0:1,4
     6:  \0,2:1,4:0
     7:  1:0,2:\1,3
     8:  1:\1,3:0,2
     9:  0,2:1:\1,3
    10:  0,2:\1,3:1
    11:  \1,3:1:0,2
    12:  \1,3:0,2:1
    13:  2:1,3:\2,4
    14:  2:\2,4:1,3
    15:  1,3:2:\2,4
    16:  1,3:\2,4:2
    17:  \2,4:2:1,3
    18:  \2,4:1,3:2
    19:  3:2,4:\0,3
    20:  3:\0,3:2,4
    21:  2,4:3:\0,3
    22:  2,4:\0,3:3
    23:  \0,3:3:2,4
    24:  \0,3:2,4:3
    25:  4:0,3:\1,4
    26:  4:\1,4:0,3
    27:  0,3:4:\1,4
    28:  0,3:\1,4:4
    29:  \1,4:4:0,3
    30:  \1,4:0,3:4
    31:  0:1,4:\0,3
    32:  0:\0,3:1,4
    33:  1,4:0:\0,3
    34:  1,4:\0,3:0
    35:  \0,3:0:1,4
    36:  \0,3:1,4:0
    37:  1:0,2:\1,4
    38:  1:\1,4:0,2
    39:  0,2:1:\1,4
    40:  0,2:\1,4:1
    41:  \1,4:1:0,2
    42:  \1,4:0,2:1
    43:  2:1,3:\0,2
    44:  2:\0,2:1,3
    45:  1,3:2:\0,2
    46:  1,3:\0,2:2
    47:  \0,2:2:1,3
    48:  \0,2:1,3:2
    49:  3:2,4:\1,3
    50:  3:\1,3:2,4
    51:  2,4:3:\1,3
    52:  2,4:\1,3:3
    53:  \1,3:3:2,4
    54:  \1,3:2,4:3
    55:  4:0,3:\2,4
    56:  4:\2,4:0,3
    57:  0,3:4:\2,4
    58:  0,3:\2,4:4
    59:  \2,4:4:0,3
    60:  \2,4:0,3:4
family= 1 1 1 0 0 new D5h genus #    43 is 0:1,4:\1,2
     1:  0:1,4:\1,2
     2:  0:\1,2:1,4
     3:  1,4:0:\1,2
     4:  1,4:\1,2:0
     5:  \1,2:0:1,4
     6:  \1,2:1,4:0
     7:  1:0,2:\2,3
     8:  1:\2,3:0,2
     9:  0,2:1:\2,3
    10:  0,2:\2,3:1
    11:  \2,3:1:0,2
    12:  \2,3:0,2:1
    13:  2:1,3:\3,4
    14:  2:\3,4:1,3
    15:  1,3:2:\3,4
    16:  1,3:\3,4:2
    17:  \3,4:2:1,3
    18:  \3,4:1,3:2
    19:  3:2,4:\0,4
    20:  3:\0,4:2,4
    21:  2,4:3:\0,4
    22:  2,4:\0,4:3
    23:  \0,4:3:2,4
    24:  \0,4:2,4:3
    25:  4:0,3:\0,1
    26:  4:\0,1:0,3
    27:  0,3:4:\0,1
    28:  0,3:\0,1:4
    29:  \0,1:4:0,3
    30:  \0,1:0,3:4
    31:  0:1,4:\3,4
    32:  0:\3,4:1,4
    33:  1,4:0:\3,4
    34:  1,4:\3,4:0
    35:  \3,4:0:1,4
    36:  \3,4:1,4:0
    37:  1:0,2:\0,4
    38:  1:\0,4:0,2
    39:  0,2:1:\0,4
    40:  0,2:\0,4:1
    41:  \0,4:1:0,2
    42:  \0,4:0,2:1
    43:  2:1,3:\0,1
    44:  2:\0,1:1,3
    45:  1,3:2:\0,1
    46:  1,3:\0,1:2
    47:  \0,1:2:1,3
    48:  \0,1:1,3:2
    49:  3:2,4:\1,2
    50:  3:\1,2:2,4
    51:  2,4:3:\1,2
    52:  2,4:\1,2:3
    53:  \1,2:3:2,4
    54:  \1,2:2,4:3
    55:  4:0,3:\2,3
    56:  4:\2,3:0,3
    57:  0,3:4:\2,3
    58:  0,3:\2,3:4
    59:  \2,3:4:0,3
    60:  \2,3:0,3:4
family= 1 1 1 0 0 new D5h genus #    44 is 0:1,4:\1,3
     1:  0:1,4:\1,3
     2:  0:\1,3:1,4
     3:  1,4:0:\1,3
     4:  1,4:\1,3:0
     5:  \1,3:0:1,4
     6:  \1,3:1,4:0
     7:  1:0,2:\2,4
     8:  1:\2,4:0,2
     9:  0,2:1:\2,4
    10:  0,2:\2,4:1
    11:  \2,4:1:0,2
    12:  \2,4:0,2:1
    13:  2:1,3:\0,3
    14:  2:\0,3:1,3
    15:  1,3:2:\0,3
    16:  1,3:\0,3:2
    17:  \0,3:2:1,3
    18:  \0,3:1,3:2
    19:  3:2,4:\1,4
    20:  3:\1,4:2,4
    21:  2,4:3:\1,4
    22:  2,4:\1,4:3
    23:  \1,4:3:2,4
    24:  \1,4:2,4:3
    25:  4:0,3:\0,2
    26:  4:\0,2:0,3
    27:  0,3:4:\0,2
    28:  0,3:\0,2:4
    29:  \0,2:4:0,3
    30:  \0,2:0,3:4
    31:  0:1,4:\2,4
    32:  0:\2,4:1,4
    33:  1,4:0:\2,4
    34:  1,4:\2,4:0
    35:  \2,4:0:1,4
    36:  \2,4:1,4:0
    37:  1:0,2:\0,3
    38:  1:\0,3:0,2
    39:  0,2:1:\0,3
    40:  0,2:\0,3:1
    41:  \0,3:1:0,2
    42:  \0,3:0,2:1
    43:  2:1,3:\1,4
    44:  2:\1,4:1,3
    45:  1,3:2:\1,4
    46:  1,3:\1,4:2
    47:  \1,4:2:1,3
    48:  \1,4:1,3:2
    49:  3:2,4:\0,2
    50:  3:\0,2:2,4
    51:  2,4:3:\0,2
    52:  2,4:\0,2:3
    53:  \0,2:3:2,4
    54:  \0,2:2,4:3
    55:  4:0,3:\1,3
    56:  4:\1,3:0,3
    57:  0,3:4:\1,3
    58:  0,3:\1,3:4
    59:  \1,3:4:0,3
    60:  \1,3:0,3:4
family= 1 1 1 0 0 new D5h genus #    45 is 0:1,4:\1,4
     1:  0:1,4:\1,4
     2:  0:\1,4:1,4
     3:  1,4:0:\1,4
     4:  1,4:\1,4:0
     5:  \1,4:0:1,4
     6:  \1,4:1,4:0
     7:  1:0,2:\0,2
     8:  1:\0,2:0,2
     9:  0,2:1:\0,2
    10:  0,2:\0,2:1
    11:  \0,2:1:0,2
    12:  \0,2:0,2:1
    13:  2:1,3:\1,3
    14:  2:\1,3:1,3
    15:  1,3:2:\1,3
    16:  1,3:\1,3:2
    17:  \1,3:2:1,3
    18:  \1,3:1,3:2
    19:  3:2,4:\2,4
    20:  3:\2,4:2,4
    21:  2,4:3:\2,4
    22:  2,4:\2,4:3
    23:  \2,4:3:2,4
    24:  \2,4:2,4:3
    25:  4:0,3:\0,3
    26:  4:\0,3:0,3
    27:  0,3:4:\0,3
    28:  0,3:\0,3:4
    29:  \0,3:4:0,3
    30:  \0,3:0,3:4
family= 1 1 1 0 0 new D5h genus #    46 is 0:1,4:\2,3
     1:  0:1,4:\2,3
     2:  0:\2,3:1,4
     3:  1,4:0:\2,3
     4:  1,4:\2,3:0
     5:  \2,3:0:1,4
     6:  \2,3:1,4:0
     7:  1:0,2:\3,4
     8:  1:\3,4:0,2
     9:  0,2:1:\3,4
    10:  0,2:\3,4:1
    11:  \3,4:1:0,2
    12:  \3,4:0,2:1
    13:  2:1,3:\0,4
    14:  2:\0,4:1,3
    15:  1,3:2:\0,4
    16:  1,3:\0,4:2
    17:  \0,4:2:1,3
    18:  \0,4:1,3:2
    19:  3:2,4:\0,1
    20:  3:\0,1:2,4
    21:  2,4:3:\0,1
    22:  2,4:\0,1:3
    23:  \0,1:3:2,4
    24:  \0,1:2,4:3
    25:  4:0,3:\1,2
    26:  4:\1,2:0,3
    27:  0,3:4:\1,2
    28:  0,3:\1,2:4
    29:  \1,2:4:0,3
    30:  \1,2:0,3:4
family= 1 1 1 0 0 new D5h genus #    47 is 0:2,3:\0,1
     1:  0:2,3:\0,1
     2:  0:\0,1:2,3
     3:  2,3:0:\0,1
     4:  2,3:\0,1:0
     5:  \0,1:0:2,3
     6:  \0,1:2,3:0
     7:  1:3,4:\1,2
     8:  1:\1,2:3,4
     9:  3,4:1:\1,2
    10:  3,4:\1,2:1
    11:  \1,2:1:3,4
    12:  \1,2:3,4:1
    13:  2:0,4:\2,3
    14:  2:\2,3:0,4
    15:  0,4:2:\2,3
    16:  0,4:\2,3:2
    17:  \2,3:2:0,4
    18:  \2,3:0,4:2
    19:  3:0,1:\3,4
    20:  3:\3,4:0,1
    21:  0,1:3:\3,4
    22:  0,1:\3,4:3
    23:  \3,4:3:0,1
    24:  \3,4:0,1:3
    25:  4:1,2:\0,4
    26:  4:\0,4:1,2
    27:  1,2:4:\0,4
    28:  1,2:\0,4:4
    29:  \0,4:4:1,2
    30:  \0,4:1,2:4
    31:  0:2,3:\0,4
    32:  0:\0,4:2,3
    33:  2,3:0:\0,4
    34:  2,3:\0,4:0
    35:  \0,4:0:2,3
    36:  \0,4:2,3:0
    37:  1:3,4:\0,1
    38:  1:\0,1:3,4
    39:  3,4:1:\0,1
    40:  3,4:\0,1:1
    41:  \0,1:1:3,4
    42:  \0,1:3,4:1
    43:  2:0,4:\1,2
    44:  2:\1,2:0,4
    45:  0,4:2:\1,2
    46:  0,4:\1,2:2
    47:  \1,2:2:0,4
    48:  \1,2:0,4:2
    49:  3:0,1:\2,3
    50:  3:\2,3:0,1
    51:  0,1:3:\2,3
    52:  0,1:\2,3:3
    53:  \2,3:3:0,1
    54:  \2,3:0,1:3
    55:  4:1,2:\3,4
    56:  4:\3,4:1,2
    57:  1,2:4:\3,4
    58:  1,2:\3,4:4
    59:  \3,4:4:1,2
    60:  \3,4:1,2:4
family= 1 1 1 0 0 new D5h genus #    48 is 0:2,3:\0,2
     1:  0:2,3:\0,2
     2:  0:\0,2:2,3
     3:  2,3:0:\0,2
     4:  2,3:\0,2:0
     5:  \0,2:0:2,3
     6:  \0,2:2,3:0
     7:  1:3,4:\1,3
     8:  1:\1,3:3,4
     9:  3,4:1:\1,3
    10:  3,4:\1,3:1
    11:  \1,3:1:3,4
    12:  \1,3:3,4:1
    13:  2:0,4:\2,4
    14:  2:\2,4:0,4
    15:  0,4:2:\2,4
    16:  0,4:\2,4:2
    17:  \2,4:2:0,4
    18:  \2,4:0,4:2
    19:  3:0,1:\0,3
    20:  3:\0,3:0,1
    21:  0,1:3:\0,3
    22:  0,1:\0,3:3
    23:  \0,3:3:0,1
    24:  \0,3:0,1:3
    25:  4:1,2:\1,4
    26:  4:\1,4:1,2
    27:  1,2:4:\1,4
    28:  1,2:\1,4:4
    29:  \1,4:4:1,2
    30:  \1,4:1,2:4
    31:  0:2,3:\0,3
    32:  0:\0,3:2,3
    33:  2,3:0:\0,3
    34:  2,3:\0,3:0
    35:  \0,3:0:2,3
    36:  \0,3:2,3:0
    37:  1:3,4:\1,4
    38:  1:\1,4:3,4
    39:  3,4:1:\1,4
    40:  3,4:\1,4:1
    41:  \1,4:1:3,4
    42:  \1,4:3,4:1
    43:  2:0,4:\0,2
    44:  2:\0,2:0,4
    45:  0,4:2:\0,2
    46:  0,4:\0,2:2
    47:  \0,2:2:0,4
    48:  \0,2:0,4:2
    49:  3:0,1:\1,3
    50:  3:\1,3:0,1
    51:  0,1:3:\1,3
    52:  0,1:\1,3:3
    53:  \1,3:3:0,1
    54:  \1,3:0,1:3
    55:  4:1,2:\2,4
    56:  4:\2,4:1,2
    57:  1,2:4:\2,4
    58:  1,2:\2,4:4
    59:  \2,4:4:1,2
    60:  \2,4:1,2:4
family= 1 1 1 0 0 new D5h genus #    49 is 0:2,3:\1,2
     1:  0:2,3:\1,2
     2:  0:\1,2:2,3
     3:  2,3:0:\1,2
     4:  2,3:\1,2:0
     5:  \1,2:0:2,3
     6:  \1,2:2,3:0
     7:  1:3,4:\2,3
     8:  1:\2,3:3,4
     9:  3,4:1:\2,3
    10:  3,4:\2,3:1
    11:  \2,3:1:3,4
    12:  \2,3:3,4:1
    13:  2:0,4:\3,4
    14:  2:\3,4:0,4
    15:  0,4:2:\3,4
    16:  0,4:\3,4:2
    17:  \3,4:2:0,4
    18:  \3,4:0,4:2
    19:  3:0,1:\0,4
    20:  3:\0,4:0,1
    21:  0,1:3:\0,4
    22:  0,1:\0,4:3
    23:  \0,4:3:0,1
    24:  \0,4:0,1:3
    25:  4:1,2:\0,1
    26:  4:\0,1:1,2
    27:  1,2:4:\0,1
    28:  1,2:\0,1:4
    29:  \0,1:4:1,2
    30:  \0,1:1,2:4
    31:  0:2,3:\3,4
    32:  0:\3,4:2,3
    33:  2,3:0:\3,4
    34:  2,3:\3,4:0
    35:  \3,4:0:2,3
    36:  \3,4:2,3:0
    37:  1:3,4:\0,4
    38:  1:\0,4:3,4
    39:  3,4:1:\0,4
    40:  3,4:\0,4:1
    41:  \0,4:1:3,4
    42:  \0,4:3,4:1
    43:  2:0,4:\0,1
    44:  2:\0,1:0,4
    45:  0,4:2:\0,1
    46:  0,4:\0,1:2
    47:  \0,1:2:0,4
    48:  \0,1:0,4:2
    49:  3:0,1:\1,2
    50:  3:\1,2:0,1
    51:  0,1:3:\1,2
    52:  0,1:\1,2:3
    53:  \1,2:3:0,1
    54:  \1,2:0,1:3
    55:  4:1,2:\2,3
    56:  4:\2,3:1,2
    57:  1,2:4:\2,3
    58:  1,2:\2,3:4
    59:  \2,3:4:1,2
    60:  \2,3:1,2:4
family= 1 1 1 0 0 new D5h genus #    50 is 0:2,3:\1,3
     1:  0:2,3:\1,3
     2:  0:\1,3:2,3
     3:  2,3:0:\1,3
     4:  2,3:\1,3:0
     5:  \1,3:0:2,3
     6:  \1,3:2,3:0
     7:  1:3,4:\2,4
     8:  1:\2,4:3,4
     9:  3,4:1:\2,4
    10:  3,4:\2,4:1
    11:  \2,4:1:3,4
    12:  \2,4:3,4:1
    13:  2:0,4:\0,3
    14:  2:\0,3:0,4
    15:  0,4:2:\0,3
    16:  0,4:\0,3:2
    17:  \0,3:2:0,4
    18:  \0,3:0,4:2
    19:  3:0,1:\1,4
    20:  3:\1,4:0,1
    21:  0,1:3:\1,4
    22:  0,1:\1,4:3
    23:  \1,4:3:0,1
    24:  \1,4:0,1:3
    25:  4:1,2:\0,2
    26:  4:\0,2:1,2
    27:  1,2:4:\0,2
    28:  1,2:\0,2:4
    29:  \0,2:4:1,2
    30:  \0,2:1,2:4
    31:  0:2,3:\2,4
    32:  0:\2,4:2,3
    33:  2,3:0:\2,4
    34:  2,3:\2,4:0
    35:  \2,4:0:2,3
    36:  \2,4:2,3:0
    37:  1:3,4:\0,3
    38:  1:\0,3:3,4
    39:  3,4:1:\0,3
    40:  3,4:\0,3:1
    41:  \0,3:1:3,4
    42:  \0,3:3,4:1
    43:  2:0,4:\1,4
    44:  2:\1,4:0,4
    45:  0,4:2:\1,4
    46:  0,4:\1,4:2
    47:  \1,4:2:0,4
    48:  \1,4:0,4:2
    49:  3:0,1:\0,2
    50:  3:\0,2:0,1
    51:  0,1:3:\0,2
    52:  0,1:\0,2:3
    53:  \0,2:3:0,1
    54:  \0,2:0,1:3
    55:  4:1,2:\1,3
    56:  4:\1,3:1,2
    57:  1,2:4:\1,3
    58:  1,2:\1,3:4
    59:  \1,3:4:1,2
    60:  \1,3:1,2:4
family= 1 1 1 0 0 new D5h genus #    51 is 0:2,3:\1,4
     1:  0:2,3:\1,4
     2:  0:\1,4:2,3
     3:  2,3:0:\1,4
     4:  2,3:\1,4:0
     5:  \1,4:0:2,3
     6:  \1,4:2,3:0
     7:  1:3,4:\0,2
     8:  1:\0,2:3,4
     9:  3,4:1:\0,2
    10:  3,4:\0,2:1
    11:  \0,2:1:3,4
    12:  \0,2:3,4:1
    13:  2:0,4:\1,3
    14:  2:\1,3:0,4
    15:  0,4:2:\1,3
    16:  0,4:\1,3:2
    17:  \1,3:2:0,4
    18:  \1,3:0,4:2
    19:  3:0,1:\2,4
    20:  3:\2,4:0,1
    21:  0,1:3:\2,4
    22:  0,1:\2,4:3
    23:  \2,4:3:0,1
    24:  \2,4:0,1:3
    25:  4:1,2:\0,3
    26:  4:\0,3:1,2
    27:  1,2:4:\0,3
    28:  1,2:\0,3:4
    29:  \0,3:4:1,2
    30:  \0,3:1,2:4
family= 1 1 1 0 0 new D5h genus #    52 is 0:2,3:\2,3
     1:  0:2,3:\2,3
     2:  0:\2,3:2,3
     3:  2,3:0:\2,3
     4:  2,3:\2,3:0
     5:  \2,3:0:2,3
     6:  \2,3:2,3:0
     7:  1:3,4:\3,4
     8:  1:\3,4:3,4
     9:  3,4:1:\3,4
    10:  3,4:\3,4:1
    11:  \3,4:1:3,4
    12:  \3,4:3,4:1
    13:  2:0,4:\0,4
    14:  2:\0,4:0,4
    15:  0,4:2:\0,4
    16:  0,4:\0,4:2
    17:  \0,4:2:0,4
    18:  \0,4:0,4:2
    19:  3:0,1:\0,1
    20:  3:\0,1:0,1
    21:  0,1:3:\0,1
    22:  0,1:\0,1:3
    23:  \0,1:3:0,1
    24:  \0,1:0,1:3
    25:  4:1,2:\1,2
    26:  4:\1,2:1,2
    27:  1,2:4:\1,2
    28:  1,2:\1,2:4
    29:  \1,2:4:1,2
    30:  \1,2:1,2:4
Nber of genera for this family=   52
 
family= 0 2 1 0 0
 
family= 0 2 1 0 0 new D5h genus #     1 is 0,1:0,1:\0,1
     1:  0,1:0,1:\0,1
     2:  0,1:\0,1:0,1
     3:  \0,1:0,1:0,1
     4:  1,2:1,2:\1,2
     5:  1,2:\1,2:1,2
     6:  \1,2:1,2:1,2
     7:  2,3:2,3:\2,3
     8:  2,3:\2,3:2,3
     9:  \2,3:2,3:2,3
    10:  3,4:3,4:\3,4
    11:  3,4:\3,4:3,4
    12:  \3,4:3,4:3,4
    13:  0,4:0,4:\0,4
    14:  0,4:\0,4:0,4
    15:  \0,4:0,4:0,4
family= 0 2 1 0 0 new D5h genus #     2 is 0,1:0,1:\0,2
     1:  0,1:0,1:\0,2
     2:  0,1:\0,2:0,1
     3:  \0,2:0,1:0,1
     4:  1,2:1,2:\1,3
     5:  1,2:\1,3:1,2
     6:  \1,3:1,2:1,2
     7:  2,3:2,3:\2,4
     8:  2,3:\2,4:2,3
     9:  \2,4:2,3:2,3
    10:  3,4:3,4:\0,3
    11:  3,4:\0,3:3,4
    12:  \0,3:3,4:3,4
    13:  0,4:0,4:\1,4
    14:  0,4:\1,4:0,4
    15:  \1,4:0,4:0,4
    16:  0,4:0,4:\0,3
    17:  0,4:\0,3:0,4
    18:  \0,3:0,4:0,4
    19:  0,1:0,1:\1,4
    20:  0,1:\1,4:0,1
    21:  \1,4:0,1:0,1
    22:  1,2:1,2:\0,2
    23:  1,2:\0,2:1,2
    24:  \0,2:1,2:1,2
    25:  2,3:2,3:\1,3
    26:  2,3:\1,3:2,3
    27:  \1,3:2,3:2,3
    28:  3,4:3,4:\2,4
    29:  3,4:\2,4:3,4
    30:  \2,4:3,4:3,4
family= 0 2 1 0 0 new D5h genus #     3 is 0,1:0,1:\0,3
     1:  0,1:0,1:\0,3
     2:  0,1:\0,3:0,1
     3:  \0,3:0,1:0,1
     4:  1,2:1,2:\1,4
     5:  1,2:\1,4:1,2
     6:  \1,4:1,2:1,2
     7:  2,3:2,3:\0,2
     8:  2,3:\0,2:2,3
     9:  \0,2:2,3:2,3
    10:  3,4:3,4:\1,3
    11:  3,4:\1,3:3,4
    12:  \1,3:3,4:3,4
    13:  0,4:0,4:\2,4
    14:  0,4:\2,4:0,4
    15:  \2,4:0,4:0,4
    16:  0,4:0,4:\0,2
    17:  0,4:\0,2:0,4
    18:  \0,2:0,4:0,4
    19:  0,1:0,1:\1,3
    20:  0,1:\1,3:0,1
    21:  \1,3:0,1:0,1
    22:  1,2:1,2:\2,4
    23:  1,2:\2,4:1,2
    24:  \2,4:1,2:1,2
    25:  2,3:2,3:\0,3
    26:  2,3:\0,3:2,3
    27:  \0,3:2,3:2,3
    28:  3,4:3,4:\1,4
    29:  3,4:\1,4:3,4
    30:  \1,4:3,4:3,4
family= 0 2 1 0 0 new D5h genus #     4 is 0,1:0,1:\0,4
     1:  0,1:0,1:\0,4
     2:  0,1:\0,4:0,1
     3:  \0,4:0,1:0,1
     4:  1,2:1,2:\0,1
     5:  1,2:\0,1:1,2
     6:  \0,1:1,2:1,2
     7:  2,3:2,3:\1,2
     8:  2,3:\1,2:2,3
     9:  \1,2:2,3:2,3
    10:  3,4:3,4:\2,3
    11:  3,4:\2,3:3,4
    12:  \2,3:3,4:3,4
    13:  0,4:0,4:\3,4
    14:  0,4:\3,4:0,4
    15:  \3,4:0,4:0,4
    16:  0,4:0,4:\0,1
    17:  0,4:\0,1:0,4
    18:  \0,1:0,4:0,4
    19:  0,1:0,1:\1,2
    20:  0,1:\1,2:0,1
    21:  \1,2:0,1:0,1
    22:  1,2:1,2:\2,3
    23:  1,2:\2,3:1,2
    24:  \2,3:1,2:1,2
    25:  2,3:2,3:\3,4
    26:  2,3:\3,4:2,3
    27:  \3,4:2,3:2,3
    28:  3,4:3,4:\0,4
    29:  3,4:\0,4:3,4
    30:  \0,4:3,4:3,4
family= 0 2 1 0 0 new D5h genus #     5 is 0,1:0,1:\2,3
     1:  0,1:0,1:\2,3
     2:  0,1:\2,3:0,1
     3:  \2,3:0,1:0,1
     4:  1,2:1,2:\3,4
     5:  1,2:\3,4:1,2
     6:  \3,4:1,2:1,2
     7:  2,3:2,3:\0,4
     8:  2,3:\0,4:2,3
     9:  \0,4:2,3:2,3
    10:  3,4:3,4:\0,1
    11:  3,4:\0,1:3,4
    12:  \0,1:3,4:3,4
    13:  0,4:0,4:\1,2
    14:  0,4:\1,2:0,4
    15:  \1,2:0,4:0,4
    16:  0,4:0,4:\2,3
    17:  0,4:\2,3:0,4
    18:  \2,3:0,4:0,4
    19:  0,1:0,1:\3,4
    20:  0,1:\3,4:0,1
    21:  \3,4:0,1:0,1
    22:  1,2:1,2:\0,4
    23:  1,2:\0,4:1,2
    24:  \0,4:1,2:1,2
    25:  2,3:2,3:\0,1
    26:  2,3:\0,1:2,3
    27:  \0,1:2,3:2,3
    28:  3,4:3,4:\1,2
    29:  3,4:\1,2:3,4
    30:  \1,2:3,4:3,4
family= 0 2 1 0 0 new D5h genus #     6 is 0,1:0,1:\2,4
     1:  0,1:0,1:\2,4
     2:  0,1:\2,4:0,1
     3:  \2,4:0,1:0,1
     4:  1,2:1,2:\0,3
     5:  1,2:\0,3:1,2
     6:  \0,3:1,2:1,2
     7:  2,3:2,3:\1,4
     8:  2,3:\1,4:2,3
     9:  \1,4:2,3:2,3
    10:  3,4:3,4:\0,2
    11:  3,4:\0,2:3,4
    12:  \0,2:3,4:3,4
    13:  0,4:0,4:\1,3
    14:  0,4:\1,3:0,4
    15:  \1,3:0,4:0,4
family= 0 2 1 0 0 new D5h genus #     7 is 0,1:0,2:\0,1
     1:  0,1:0,2:\0,1
     2:  0,1:\0,1:0,2
     3:  0,2:0,1:\0,1
     4:  0,2:\0,1:0,1
     5:  \0,1:0,1:0,2
     6:  \0,1:0,2:0,1
     7:  1,2:1,3:\1,2
     8:  1,2:\1,2:1,3
     9:  1,3:1,2:\1,2
    10:  1,3:\1,2:1,2
    11:  \1,2:1,2:1,3
    12:  \1,2:1,3:1,2
    13:  2,3:2,4:\2,3
    14:  2,3:\2,3:2,4
    15:  2,4:2,3:\2,3
    16:  2,4:\2,3:2,3
    17:  \2,3:2,3:2,4
    18:  \2,3:2,4:2,3
    19:  3,4:0,3:\3,4
    20:  3,4:\3,4:0,3
    21:  0,3:3,4:\3,4
    22:  0,3:\3,4:3,4
    23:  \3,4:3,4:0,3
    24:  \3,4:0,3:3,4
    25:  0,4:1,4:\0,4
    26:  0,4:\0,4:1,4
    27:  1,4:0,4:\0,4
    28:  1,4:\0,4:0,4
    29:  \0,4:0,4:1,4
    30:  \0,4:1,4:0,4
    31:  0,4:0,3:\0,4
    32:  0,4:\0,4:0,3
    33:  0,3:0,4:\0,4
    34:  0,3:\0,4:0,4
    35:  \0,4:0,4:0,3
    36:  \0,4:0,3:0,4
    37:  0,1:1,4:\0,1
    38:  0,1:\0,1:1,4
    39:  1,4:0,1:\0,1
    40:  1,4:\0,1:0,1
    41:  \0,1:0,1:1,4
    42:  \0,1:1,4:0,1
    43:  1,2:0,2:\1,2
    44:  1,2:\1,2:0,2
    45:  0,2:1,2:\1,2
    46:  0,2:\1,2:1,2
    47:  \1,2:1,2:0,2
    48:  \1,2:0,2:1,2
    49:  2,3:1,3:\2,3
    50:  2,3:\2,3:1,3
    51:  1,3:2,3:\2,3
    52:  1,3:\2,3:2,3
    53:  \2,3:2,3:1,3
    54:  \2,3:1,3:2,3
    55:  3,4:2,4:\3,4
    56:  3,4:\3,4:2,4
    57:  2,4:3,4:\3,4
    58:  2,4:\3,4:3,4
    59:  \3,4:3,4:2,4
    60:  \3,4:2,4:3,4
family= 0 2 1 0 0 new D5h genus #     8 is 0,1:0,2:\0,2
     1:  0,1:0,2:\0,2
     2:  0,1:\0,2:0,2
     3:  0,2:0,1:\0,2
     4:  0,2:\0,2:0,1
     5:  \0,2:0,1:0,2
     6:  \0,2:0,2:0,1
     7:  1,2:1,3:\1,3
     8:  1,2:\1,3:1,3
     9:  1,3:1,2:\1,3
    10:  1,3:\1,3:1,2
    11:  \1,3:1,2:1,3
    12:  \1,3:1,3:1,2
    13:  2,3:2,4:\2,4
    14:  2,3:\2,4:2,4
    15:  2,4:2,3:\2,4
    16:  2,4:\2,4:2,3
    17:  \2,4:2,3:2,4
    18:  \2,4:2,4:2,3
    19:  3,4:0,3:\0,3
    20:  3,4:\0,3:0,3
    21:  0,3:3,4:\0,3
    22:  0,3:\0,3:3,4
    23:  \0,3:3,4:0,3
    24:  \0,3:0,3:3,4
    25:  0,4:1,4:\1,4
    26:  0,4:\1,4:1,4
    27:  1,4:0,4:\1,4
    28:  1,4:\1,4:0,4
    29:  \1,4:0,4:1,4
    30:  \1,4:1,4:0,4
    31:  0,4:0,3:\0,3
    32:  0,4:\0,3:0,3
    33:  0,3:0,4:\0,3
    34:  0,3:\0,3:0,4
    35:  \0,3:0,4:0,3
    36:  \0,3:0,3:0,4
    37:  0,1:1,4:\1,4
    38:  0,1:\1,4:1,4
    39:  1,4:0,1:\1,4
    40:  1,4:\1,4:0,1
    41:  \1,4:0,1:1,4
    42:  \1,4:1,4:0,1
    43:  1,2:0,2:\0,2
    44:  1,2:\0,2:0,2
    45:  0,2:1,2:\0,2
    46:  0,2:\0,2:1,2
    47:  \0,2:1,2:0,2
    48:  \0,2:0,2:1,2
    49:  2,3:1,3:\1,3
    50:  2,3:\1,3:1,3
    51:  1,3:2,3:\1,3
    52:  1,3:\1,3:2,3
    53:  \1,3:2,3:1,3
    54:  \1,3:1,3:2,3
    55:  3,4:2,4:\2,4
    56:  3,4:\2,4:2,4
    57:  2,4:3,4:\2,4
    58:  2,4:\2,4:3,4
    59:  \2,4:3,4:2,4
    60:  \2,4:2,4:3,4
family= 0 2 1 0 0 new D5h genus #     9 is 0,1:0,2:\0,3
     1:  0,1:0,2:\0,3
     2:  0,1:\0,3:0,2
     3:  0,2:0,1:\0,3
     4:  0,2:\0,3:0,1
     5:  \0,3:0,1:0,2
     6:  \0,3:0,2:0,1
     7:  1,2:1,3:\1,4
     8:  1,2:\1,4:1,3
     9:  1,3:1,2:\1,4
    10:  1,3:\1,4:1,2
    11:  \1,4:1,2:1,3
    12:  \1,4:1,3:1,2
    13:  2,3:2,4:\0,2
    14:  2,3:\0,2:2,4
    15:  2,4:2,3:\0,2
    16:  2,4:\0,2:2,3
    17:  \0,2:2,3:2,4
    18:  \0,2:2,4:2,3
    19:  3,4:0,3:\1,3
    20:  3,4:\1,3:0,3
    21:  0,3:3,4:\1,3
    22:  0,3:\1,3:3,4
    23:  \1,3:3,4:0,3
    24:  \1,3:0,3:3,4
    25:  0,4:1,4:\2,4
    26:  0,4:\2,4:1,4
    27:  1,4:0,4:\2,4
    28:  1,4:\2,4:0,4
    29:  \2,4:0,4:1,4
    30:  \2,4:1,4:0,4
    31:  0,4:0,3:\0,2
    32:  0,4:\0,2:0,3
    33:  0,3:0,4:\0,2
    34:  0,3:\0,2:0,4
    35:  \0,2:0,4:0,3
    36:  \0,2:0,3:0,4
    37:  0,1:1,4:\1,3
    38:  0,1:\1,3:1,4
    39:  1,4:0,1:\1,3
    40:  1,4:\1,3:0,1
    41:  \1,3:0,1:1,4
    42:  \1,3:1,4:0,1
    43:  1,2:0,2:\2,4
    44:  1,2:\2,4:0,2
    45:  0,2:1,2:\2,4
    46:  0,2:\2,4:1,2
    47:  \2,4:1,2:0,2
    48:  \2,4:0,2:1,2
    49:  2,3:1,3:\0,3
    50:  2,3:\0,3:1,3
    51:  1,3:2,3:\0,3
    52:  1,3:\0,3:2,3
    53:  \0,3:2,3:1,3
    54:  \0,3:1,3:2,3
    55:  3,4:2,4:\1,4
    56:  3,4:\1,4:2,4
    57:  2,4:3,4:\1,4
    58:  2,4:\1,4:3,4
    59:  \1,4:3,4:2,4
    60:  \1,4:2,4:3,4
family= 0 2 1 0 0 new D5h genus #    10 is 0,1:0,2:\0,4
     1:  0,1:0,2:\0,4
     2:  0,1:\0,4:0,2
     3:  0,2:0,1:\0,4
     4:  0,2:\0,4:0,1
     5:  \0,4:0,1:0,2
     6:  \0,4:0,2:0,1
     7:  1,2:1,3:\0,1
     8:  1,2:\0,1:1,3
     9:  1,3:1,2:\0,1
    10:  1,3:\0,1:1,2
    11:  \0,1:1,2:1,3
    12:  \0,1:1,3:1,2
    13:  2,3:2,4:\1,2
    14:  2,3:\1,2:2,4
    15:  2,4:2,3:\1,2
    16:  2,4:\1,2:2,3
    17:  \1,2:2,3:2,4
    18:  \1,2:2,4:2,3
    19:  3,4:0,3:\2,3
    20:  3,4:\2,3:0,3
    21:  0,3:3,4:\2,3
    22:  0,3:\2,3:3,4
    23:  \2,3:3,4:0,3
    24:  \2,3:0,3:3,4
    25:  0,4:1,4:\3,4
    26:  0,4:\3,4:1,4
    27:  1,4:0,4:\3,4
    28:  1,4:\3,4:0,4
    29:  \3,4:0,4:1,4
    30:  \3,4:1,4:0,4
    31:  0,4:0,3:\0,1
    32:  0,4:\0,1:0,3
    33:  0,3:0,4:\0,1
    34:  0,3:\0,1:0,4
    35:  \0,1:0,4:0,3
    36:  \0,1:0,3:0,4
    37:  0,1:1,4:\1,2
    38:  0,1:\1,2:1,4
    39:  1,4:0,1:\1,2
    40:  1,4:\1,2:0,1
    41:  \1,2:0,1:1,4
    42:  \1,2:1,4:0,1
    43:  1,2:0,2:\2,3
    44:  1,2:\2,3:0,2
    45:  0,2:1,2:\2,3
    46:  0,2:\2,3:1,2
    47:  \2,3:1,2:0,2
    48:  \2,3:0,2:1,2
    49:  2,3:1,3:\3,4
    50:  2,3:\3,4:1,3
    51:  1,3:2,3:\3,4
    52:  1,3:\3,4:2,3
    53:  \3,4:2,3:1,3
    54:  \3,4:1,3:2,3
    55:  3,4:2,4:\0,4
    56:  3,4:\0,4:2,4
    57:  2,4:3,4:\0,4
    58:  2,4:\0,4:3,4
    59:  \0,4:3,4:2,4
    60:  \0,4:2,4:3,4
family= 0 2 1 0 0 new D5h genus #    11 is 0,1:0,2:\1,2
     1:  0,1:0,2:\1,2
     2:  0,1:\1,2:0,2
     3:  0,2:0,1:\1,2
     4:  0,2:\1,2:0,1
     5:  \1,2:0,1:0,2
     6:  \1,2:0,2:0,1
     7:  1,2:1,3:\2,3
     8:  1,2:\2,3:1,3
     9:  1,3:1,2:\2,3
    10:  1,3:\2,3:1,2
    11:  \2,3:1,2:1,3
    12:  \2,3:1,3:1,2
    13:  2,3:2,4:\3,4
    14:  2,3:\3,4:2,4
    15:  2,4:2,3:\3,4
    16:  2,4:\3,4:2,3
    17:  \3,4:2,3:2,4
    18:  \3,4:2,4:2,3
    19:  3,4:0,3:\0,4
    20:  3,4:\0,4:0,3
    21:  0,3:3,4:\0,4
    22:  0,3:\0,4:3,4
    23:  \0,4:3,4:0,3
    24:  \0,4:0,3:3,4
    25:  0,4:1,4:\0,1
    26:  0,4:\0,1:1,4
    27:  1,4:0,4:\0,1
    28:  1,4:\0,1:0,4
    29:  \0,1:0,4:1,4
    30:  \0,1:1,4:0,4
    31:  0,4:0,3:\3,4
    32:  0,4:\3,4:0,3
    33:  0,3:0,4:\3,4
    34:  0,3:\3,4:0,4
    35:  \3,4:0,4:0,3
    36:  \3,4:0,3:0,4
    37:  0,1:1,4:\0,4
    38:  0,1:\0,4:1,4
    39:  1,4:0,1:\0,4
    40:  1,4:\0,4:0,1
    41:  \0,4:0,1:1,4
    42:  \0,4:1,4:0,1
    43:  1,2:0,2:\0,1
    44:  1,2:\0,1:0,2
    45:  0,2:1,2:\0,1
    46:  0,2:\0,1:1,2
    47:  \0,1:1,2:0,2
    48:  \0,1:0,2:1,2
    49:  2,3:1,3:\1,2
    50:  2,3:\1,2:1,3
    51:  1,3:2,3:\1,2
    52:  1,3:\1,2:2,3
    53:  \1,2:2,3:1,3
    54:  \1,2:1,3:2,3
    55:  3,4:2,4:\2,3
    56:  3,4:\2,3:2,4
    57:  2,4:3,4:\2,3
    58:  2,4:\2,3:3,4
    59:  \2,3:3,4:2,4
    60:  \2,3:2,4:3,4
family= 0 2 1 0 0 new D5h genus #    12 is 0,1:0,2:\1,3
     1:  0,1:0,2:\1,3
     2:  0,1:\1,3:0,2
     3:  0,2:0,1:\1,3
     4:  0,2:\1,3:0,1
     5:  \1,3:0,1:0,2
     6:  \1,3:0,2:0,1
     7:  1,2:1,3:\2,4
     8:  1,2:\2,4:1,3
     9:  1,3:1,2:\2,4
    10:  1,3:\2,4:1,2
    11:  \2,4:1,2:1,3
    12:  \2,4:1,3:1,2
    13:  2,3:2,4:\0,3
    14:  2,3:\0,3:2,4
    15:  2,4:2,3:\0,3
    16:  2,4:\0,3:2,3
    17:  \0,3:2,3:2,4
    18:  \0,3:2,4:2,3
    19:  3,4:0,3:\1,4
    20:  3,4:\1,4:0,3
    21:  0,3:3,4:\1,4
    22:  0,3:\1,4:3,4
    23:  \1,4:3,4:0,3
    24:  \1,4:0,3:3,4
    25:  0,4:1,4:\0,2
    26:  0,4:\0,2:1,4
    27:  1,4:0,4:\0,2
    28:  1,4:\0,2:0,4
    29:  \0,2:0,4:1,4
    30:  \0,2:1,4:0,4
    31:  0,4:0,3:\2,4
    32:  0,4:\2,4:0,3
    33:  0,3:0,4:\2,4
    34:  0,3:\2,4:0,4
    35:  \2,4:0,4:0,3
    36:  \2,4:0,3:0,4
    37:  0,1:1,4:\0,3
    38:  0,1:\0,3:1,4
    39:  1,4:0,1:\0,3
    40:  1,4:\0,3:0,1
    41:  \0,3:0,1:1,4
    42:  \0,3:1,4:0,1
    43:  1,2:0,2:\1,4
    44:  1,2:\1,4:0,2
    45:  0,2:1,2:\1,4
    46:  0,2:\1,4:1,2
    47:  \1,4:1,2:0,2
    48:  \1,4:0,2:1,2
    49:  2,3:1,3:\0,2
    50:  2,3:\0,2:1,3
    51:  1,3:2,3:\0,2
    52:  1,3:\0,2:2,3
    53:  \0,2:2,3:1,3
    54:  \0,2:1,3:2,3
    55:  3,4:2,4:\1,3
    56:  3,4:\1,3:2,4
    57:  2,4:3,4:\1,3
    58:  2,4:\1,3:3,4
    59:  \1,3:3,4:2,4
    60:  \1,3:2,4:3,4
family= 0 2 1 0 0 new D5h genus #    13 is 0,1:0,2:\1,4
     1:  0,1:0,2:\1,4
     2:  0,1:\1,4:0,2
     3:  0,2:0,1:\1,4
     4:  0,2:\1,4:0,1
     5:  \1,4:0,1:0,2
     6:  \1,4:0,2:0,1
     7:  1,2:1,3:\0,2
     8:  1,2:\0,2:1,3
     9:  1,3:1,2:\0,2
    10:  1,3:\0,2:1,2
    11:  \0,2:1,2:1,3
    12:  \0,2:1,3:1,2
    13:  2,3:2,4:\1,3
    14:  2,3:\1,3:2,4
    15:  2,4:2,3:\1,3
    16:  2,4:\1,3:2,3
    17:  \1,3:2,3:2,4
    18:  \1,3:2,4:2,3
    19:  3,4:0,3:\2,4
    20:  3,4:\2,4:0,3
    21:  0,3:3,4:\2,4
    22:  0,3:\2,4:3,4
    23:  \2,4:3,4:0,3
    24:  \2,4:0,3:3,4
    25:  0,4:1,4:\0,3
    26:  0,4:\0,3:1,4
    27:  1,4:0,4:\0,3
    28:  1,4:\0,3:0,4
    29:  \0,3:0,4:1,4
    30:  \0,3:1,4:0,4
    31:  0,4:0,3:\1,4
    32:  0,4:\1,4:0,3
    33:  0,3:0,4:\1,4
    34:  0,3:\1,4:0,4
    35:  \1,4:0,4:0,3
    36:  \1,4:0,3:0,4
    37:  0,1:1,4:\0,2
    38:  0,1:\0,2:1,4
    39:  1,4:0,1:\0,2
    40:  1,4:\0,2:0,1
    41:  \0,2:0,1:1,4
    42:  \0,2:1,4:0,1
    43:  1,2:0,2:\1,3
    44:  1,2:\1,3:0,2
    45:  0,2:1,2:\1,3
    46:  0,2:\1,3:1,2
    47:  \1,3:1,2:0,2
    48:  \1,3:0,2:1,2
    49:  2,3:1,3:\2,4
    50:  2,3:\2,4:1,3
    51:  1,3:2,3:\2,4
    52:  1,3:\2,4:2,3
    53:  \2,4:2,3:1,3
    54:  \2,4:1,3:2,3
    55:  3,4:2,4:\0,3
    56:  3,4:\0,3:2,4
    57:  2,4:3,4:\0,3
    58:  2,4:\0,3:3,4
    59:  \0,3:3,4:2,4
    60:  \0,3:2,4:3,4
family= 0 2 1 0 0 new D5h genus #    14 is 0,1:0,2:\2,3
     1:  0,1:0,2:\2,3
     2:  0,1:\2,3:0,2
     3:  0,2:0,1:\2,3
     4:  0,2:\2,3:0,1
     5:  \2,3:0,1:0,2
     6:  \2,3:0,2:0,1
     7:  1,2:1,3:\3,4
     8:  1,2:\3,4:1,3
     9:  1,3:1,2:\3,4
    10:  1,3:\3,4:1,2
    11:  \3,4:1,2:1,3
    12:  \3,4:1,3:1,2
    13:  2,3:2,4:\0,4
    14:  2,3:\0,4:2,4
    15:  2,4:2,3:\0,4
    16:  2,4:\0,4:2,3
    17:  \0,4:2,3:2,4
    18:  \0,4:2,4:2,3
    19:  3,4:0,3:\0,1
    20:  3,4:\0,1:0,3
    21:  0,3:3,4:\0,1
    22:  0,3:\0,1:3,4
    23:  \0,1:3,4:0,3
    24:  \0,1:0,3:3,4
    25:  0,4:1,4:\1,2
    26:  0,4:\1,2:1,4
    27:  1,4:0,4:\1,2
    28:  1,4:\1,2:0,4
    29:  \1,2:0,4:1,4
    30:  \1,2:1,4:0,4
    31:  0,4:0,3:\2,3
    32:  0,4:\2,3:0,3
    33:  0,3:0,4:\2,3
    34:  0,3:\2,3:0,4
    35:  \2,3:0,4:0,3
    36:  \2,3:0,3:0,4
    37:  0,1:1,4:\3,4
    38:  0,1:\3,4:1,4
    39:  1,4:0,1:\3,4
    40:  1,4:\3,4:0,1
    41:  \3,4:0,1:1,4
    42:  \3,4:1,4:0,1
    43:  1,2:0,2:\0,4
    44:  1,2:\0,4:0,2
    45:  0,2:1,2:\0,4
    46:  0,2:\0,4:1,2
    47:  \0,4:1,2:0,2
    48:  \0,4:0,2:1,2
    49:  2,3:1,3:\0,1
    50:  2,3:\0,1:1,3
    51:  1,3:2,3:\0,1
    52:  1,3:\0,1:2,3
    53:  \0,1:2,3:1,3
    54:  \0,1:1,3:2,3
    55:  3,4:2,4:\1,2
    56:  3,4:\1,2:2,4
    57:  2,4:3,4:\1,2
    58:  2,4:\1,2:3,4
    59:  \1,2:3,4:2,4
    60:  \1,2:2,4:3,4
family= 0 2 1 0 0 new D5h genus #    15 is 0,1:0,2:\2,4
     1:  0,1:0,2:\2,4
     2:  0,1:\2,4:0,2
     3:  0,2:0,1:\2,4
     4:  0,2:\2,4:0,1
     5:  \2,4:0,1:0,2
     6:  \2,4:0,2:0,1
     7:  1,2:1,3:\0,3
     8:  1,2:\0,3:1,3
     9:  1,3:1,2:\0,3
    10:  1,3:\0,3:1,2
    11:  \0,3:1,2:1,3
    12:  \0,3:1,3:1,2
    13:  2,3:2,4:\1,4
    14:  2,3:\1,4:2,4
    15:  2,4:2,3:\1,4
    16:  2,4:\1,4:2,3
    17:  \1,4:2,3:2,4
    18:  \1,4:2,4:2,3
    19:  3,4:0,3:\0,2
    20:  3,4:\0,2:0,3
    21:  0,3:3,4:\0,2
    22:  0,3:\0,2:3,4
    23:  \0,2:3,4:0,3
    24:  \0,2:0,3:3,4
    25:  0,4:1,4:\1,3
    26:  0,4:\1,3:1,4
    27:  1,4:0,4:\1,3
    28:  1,4:\1,3:0,4
    29:  \1,3:0,4:1,4
    30:  \1,3:1,4:0,4
    31:  0,4:0,3:\1,3
    32:  0,4:\1,3:0,3
    33:  0,3:0,4:\1,3
    34:  0,3:\1,3:0,4
    35:  \1,3:0,4:0,3
    36:  \1,3:0,3:0,4
    37:  0,1:1,4:\2,4
    38:  0,1:\2,4:1,4
    39:  1,4:0,1:\2,4
    40:  1,4:\2,4:0,1
    41:  \2,4:0,1:1,4
    42:  \2,4:1,4:0,1
    43:  1,2:0,2:\0,3
    44:  1,2:\0,3:0,2
    45:  0,2:1,2:\0,3
    46:  0,2:\0,3:1,2
    47:  \0,3:1,2:0,2
    48:  \0,3:0,2:1,2
    49:  2,3:1,3:\1,4
    50:  2,3:\1,4:1,3
    51:  1,3:2,3:\1,4
    52:  1,3:\1,4:2,3
    53:  \1,4:2,3:1,3
    54:  \1,4:1,3:2,3
    55:  3,4:2,4:\0,2
    56:  3,4:\0,2:2,4
    57:  2,4:3,4:\0,2
    58:  2,4:\0,2:3,4
    59:  \0,2:3,4:2,4
    60:  \0,2:2,4:3,4
family= 0 2 1 0 0 new D5h genus #    16 is 0,1:0,2:\3,4
     1:  0,1:0,2:\3,4
     2:  0,1:\3,4:0,2
     3:  0,2:0,1:\3,4
     4:  0,2:\3,4:0,1
     5:  \3,4:0,1:0,2
     6:  \3,4:0,2:0,1
     7:  1,2:1,3:\0,4
     8:  1,2:\0,4:1,3
     9:  1,3:1,2:\0,4
    10:  1,3:\0,4:1,2
    11:  \0,4:1,2:1,3
    12:  \0,4:1,3:1,2
    13:  2,3:2,4:\0,1
    14:  2,3:\0,1:2,4
    15:  2,4:2,3:\0,1
    16:  2,4:\0,1:2,3
    17:  \0,1:2,3:2,4
    18:  \0,1:2,4:2,3
    19:  3,4:0,3:\1,2
    20:  3,4:\1,2:0,3
    21:  0,3:3,4:\1,2
    22:  0,3:\1,2:3,4
    23:  \1,2:3,4:0,3
    24:  \1,2:0,3:3,4
    25:  0,4:1,4:\2,3
    26:  0,4:\2,3:1,4
    27:  1,4:0,4:\2,3
    28:  1,4:\2,3:0,4
    29:  \2,3:0,4:1,4
    30:  \2,3:1,4:0,4
    31:  0,4:0,3:\1,2
    32:  0,4:\1,2:0,3
    33:  0,3:0,4:\1,2
    34:  0,3:\1,2:0,4
    35:  \1,2:0,4:0,3
    36:  \1,2:0,3:0,4
    37:  0,1:1,4:\2,3
    38:  0,1:\2,3:1,4
    39:  1,4:0,1:\2,3
    40:  1,4:\2,3:0,1
    41:  \2,3:0,1:1,4
    42:  \2,3:1,4:0,1
    43:  1,2:0,2:\3,4
    44:  1,2:\3,4:0,2
    45:  0,2:1,2:\3,4
    46:  0,2:\3,4:1,2
    47:  \3,4:1,2:0,2
    48:  \3,4:0,2:1,2
    49:  2,3:1,3:\0,4
    50:  2,3:\0,4:1,3
    51:  1,3:2,3:\0,4
    52:  1,3:\0,4:2,3
    53:  \0,4:2,3:1,3
    54:  \0,4:1,3:2,3
    55:  3,4:2,4:\0,1
    56:  3,4:\0,1:2,4
    57:  2,4:3,4:\0,1
    58:  2,4:\0,1:3,4
    59:  \0,1:3,4:2,4
    60:  \0,1:2,4:3,4
family= 0 2 1 0 0 new D5h genus #    17 is 0,1:0,3:\0,1
     1:  0,1:0,3:\0,1
     2:  0,1:\0,1:0,3
     3:  0,3:0,1:\0,1
     4:  0,3:\0,1:0,1
     5:  \0,1:0,1:0,3
     6:  \0,1:0,3:0,1
     7:  1,2:1,4:\1,2
     8:  1,2:\1,2:1,4
     9:  1,4:1,2:\1,2
    10:  1,4:\1,2:1,2
    11:  \1,2:1,2:1,4
    12:  \1,2:1,4:1,2
    13:  2,3:0,2:\2,3
    14:  2,3:\2,3:0,2
    15:  0,2:2,3:\2,3
    16:  0,2:\2,3:2,3
    17:  \2,3:2,3:0,2
    18:  \2,3:0,2:2,3
    19:  3,4:1,3:\3,4
    20:  3,4:\3,4:1,3
    21:  1,3:3,4:\3,4
    22:  1,3:\3,4:3,4
    23:  \3,4:3,4:1,3
    24:  \3,4:1,3:3,4
    25:  0,4:2,4:\0,4
    26:  0,4:\0,4:2,4
    27:  2,4:0,4:\0,4
    28:  2,4:\0,4:0,4
    29:  \0,4:0,4:2,4
    30:  \0,4:2,4:0,4
    31:  0,4:0,2:\0,4
    32:  0,4:\0,4:0,2
    33:  0,2:0,4:\0,4
    34:  0,2:\0,4:0,4
    35:  \0,4:0,4:0,2
    36:  \0,4:0,2:0,4
    37:  0,1:1,3:\0,1
    38:  0,1:\0,1:1,3
    39:  1,3:0,1:\0,1
    40:  1,3:\0,1:0,1
    41:  \0,1:0,1:1,3
    42:  \0,1:1,3:0,1
    43:  1,2:2,4:\1,2
    44:  1,2:\1,2:2,4
    45:  2,4:1,2:\1,2
    46:  2,4:\1,2:1,2
    47:  \1,2:1,2:2,4
    48:  \1,2:2,4:1,2
    49:  2,3:0,3:\2,3
    50:  2,3:\2,3:0,3
    51:  0,3:2,3:\2,3
    52:  0,3:\2,3:2,3
    53:  \2,3:2,3:0,3
    54:  \2,3:0,3:2,3
    55:  3,4:1,4:\3,4
    56:  3,4:\3,4:1,4
    57:  1,4:3,4:\3,4
    58:  1,4:\3,4:3,4
    59:  \3,4:3,4:1,4
    60:  \3,4:1,4:3,4
family= 0 2 1 0 0 new D5h genus #    18 is 0,1:0,3:\0,2
     1:  0,1:0,3:\0,2
     2:  0,1:\0,2:0,3
     3:  0,3:0,1:\0,2
     4:  0,3:\0,2:0,1
     5:  \0,2:0,1:0,3
     6:  \0,2:0,3:0,1
     7:  1,2:1,4:\1,3
     8:  1,2:\1,3:1,4
     9:  1,4:1,2:\1,3
    10:  1,4:\1,3:1,2
    11:  \1,3:1,2:1,4
    12:  \1,3:1,4:1,2
    13:  2,3:0,2:\2,4
    14:  2,3:\2,4:0,2
    15:  0,2:2,3:\2,4
    16:  0,2:\2,4:2,3
    17:  \2,4:2,3:0,2
    18:  \2,4:0,2:2,3
    19:  3,4:1,3:\0,3
    20:  3,4:\0,3:1,3
    21:  1,3:3,4:\0,3
    22:  1,3:\0,3:3,4
    23:  \0,3:3,4:1,3
    24:  \0,3:1,3:3,4
    25:  0,4:2,4:\1,4
    26:  0,4:\1,4:2,4
    27:  2,4:0,4:\1,4
    28:  2,4:\1,4:0,4
    29:  \1,4:0,4:2,4
    30:  \1,4:2,4:0,4
    31:  0,4:0,2:\0,3
    32:  0,4:\0,3:0,2
    33:  0,2:0,4:\0,3
    34:  0,2:\0,3:0,4
    35:  \0,3:0,4:0,2
    36:  \0,3:0,2:0,4
    37:  0,1:1,3:\1,4
    38:  0,1:\1,4:1,3
    39:  1,3:0,1:\1,4
    40:  1,3:\1,4:0,1
    41:  \1,4:0,1:1,3
    42:  \1,4:1,3:0,1
    43:  1,2:2,4:\0,2
    44:  1,2:\0,2:2,4
    45:  2,4:1,2:\0,2
    46:  2,4:\0,2:1,2
    47:  \0,2:1,2:2,4
    48:  \0,2:2,4:1,2
    49:  2,3:0,3:\1,3
    50:  2,3:\1,3:0,3
    51:  0,3:2,3:\1,3
    52:  0,3:\1,3:2,3
    53:  \1,3:2,3:0,3
    54:  \1,3:0,3:2,3
    55:  3,4:1,4:\2,4
    56:  3,4:\2,4:1,4
    57:  1,4:3,4:\2,4
    58:  1,4:\2,4:3,4
    59:  \2,4:3,4:1,4
    60:  \2,4:1,4:3,4
family= 0 2 1 0 0 new D5h genus #    19 is 0,1:0,3:\0,3
     1:  0,1:0,3:\0,3
     2:  0,1:\0,3:0,3
     3:  0,3:0,1:\0,3
     4:  0,3:\0,3:0,1
     5:  \0,3:0,1:0,3
     6:  \0,3:0,3:0,1
     7:  1,2:1,4:\1,4
     8:  1,2:\1,4:1,4
     9:  1,4:1,2:\1,4
    10:  1,4:\1,4:1,2
    11:  \1,4:1,2:1,4
    12:  \1,4:1,4:1,2
    13:  2,3:0,2:\0,2
    14:  2,3:\0,2:0,2
    15:  0,2:2,3:\0,2
    16:  0,2:\0,2:2,3
    17:  \0,2:2,3:0,2
    18:  \0,2:0,2:2,3
    19:  3,4:1,3:\1,3
    20:  3,4:\1,3:1,3
    21:  1,3:3,4:\1,3
    22:  1,3:\1,3:3,4
    23:  \1,3:3,4:1,3
    24:  \1,3:1,3:3,4
    25:  0,4:2,4:\2,4
    26:  0,4:\2,4:2,4
    27:  2,4:0,4:\2,4
    28:  2,4:\2,4:0,4
    29:  \2,4:0,4:2,4
    30:  \2,4:2,4:0,4
    31:  0,4:0,2:\0,2
    32:  0,4:\0,2:0,2
    33:  0,2:0,4:\0,2
    34:  0,2:\0,2:0,4
    35:  \0,2:0,4:0,2
    36:  \0,2:0,2:0,4
    37:  0,1:1,3:\1,3
    38:  0,1:\1,3:1,3
    39:  1,3:0,1:\1,3
    40:  1,3:\1,3:0,1
    41:  \1,3:0,1:1,3
    42:  \1,3:1,3:0,1
    43:  1,2:2,4:\2,4
    44:  1,2:\2,4:2,4
    45:  2,4:1,2:\2,4
    46:  2,4:\2,4:1,2
    47:  \2,4:1,2:2,4
    48:  \2,4:2,4:1,2
    49:  2,3:0,3:\0,3
    50:  2,3:\0,3:0,3
    51:  0,3:2,3:\0,3
    52:  0,3:\0,3:2,3
    53:  \0,3:2,3:0,3
    54:  \0,3:0,3:2,3
    55:  3,4:1,4:\1,4
    56:  3,4:\1,4:1,4
    57:  1,4:3,4:\1,4
    58:  1,4:\1,4:3,4
    59:  \1,4:3,4:1,4
    60:  \1,4:1,4:3,4
family= 0 2 1 0 0 new D5h genus #    20 is 0,1:0,3:\0,4
     1:  0,1:0,3:\0,4
     2:  0,1:\0,4:0,3
     3:  0,3:0,1:\0,4
     4:  0,3:\0,4:0,1
     5:  \0,4:0,1:0,3
     6:  \0,4:0,3:0,1
     7:  1,2:1,4:\0,1
     8:  1,2:\0,1:1,4
     9:  1,4:1,2:\0,1
    10:  1,4:\0,1:1,2
    11:  \0,1:1,2:1,4
    12:  \0,1:1,4:1,2
    13:  2,3:0,2:\1,2
    14:  2,3:\1,2:0,2
    15:  0,2:2,3:\1,2
    16:  0,2:\1,2:2,3
    17:  \1,2:2,3:0,2
    18:  \1,2:0,2:2,3
    19:  3,4:1,3:\2,3
    20:  3,4:\2,3:1,3
    21:  1,3:3,4:\2,3
    22:  1,3:\2,3:3,4
    23:  \2,3:3,4:1,3
    24:  \2,3:1,3:3,4
    25:  0,4:2,4:\3,4
    26:  0,4:\3,4:2,4
    27:  2,4:0,4:\3,4
    28:  2,4:\3,4:0,4
    29:  \3,4:0,4:2,4
    30:  \3,4:2,4:0,4
    31:  0,4:0,2:\0,1
    32:  0,4:\0,1:0,2
    33:  0,2:0,4:\0,1
    34:  0,2:\0,1:0,4
    35:  \0,1:0,4:0,2
    36:  \0,1:0,2:0,4
    37:  0,1:1,3:\1,2
    38:  0,1:\1,2:1,3
    39:  1,3:0,1:\1,2
    40:  1,3:\1,2:0,1
    41:  \1,2:0,1:1,3
    42:  \1,2:1,3:0,1
    43:  1,2:2,4:\2,3
    44:  1,2:\2,3:2,4
    45:  2,4:1,2:\2,3
    46:  2,4:\2,3:1,2
    47:  \2,3:1,2:2,4
    48:  \2,3:2,4:1,2
    49:  2,3:0,3:\3,4
    50:  2,3:\3,4:0,3
    51:  0,3:2,3:\3,4
    52:  0,3:\3,4:2,3
    53:  \3,4:2,3:0,3
    54:  \3,4:0,3:2,3
    55:  3,4:1,4:\0,4
    56:  3,4:\0,4:1,4
    57:  1,4:3,4:\0,4
    58:  1,4:\0,4:3,4
    59:  \0,4:3,4:1,4
    60:  \0,4:1,4:3,4
family= 0 2 1 0 0 new D5h genus #    21 is 0,1:0,3:\1,2
     1:  0,1:0,3:\1,2
     2:  0,1:\1,2:0,3
     3:  0,3:0,1:\1,2
     4:  0,3:\1,2:0,1
     5:  \1,2:0,1:0,3
     6:  \1,2:0,3:0,1
     7:  1,2:1,4:\2,3
     8:  1,2:\2,3:1,4
     9:  1,4:1,2:\2,3
    10:  1,4:\2,3:1,2
    11:  \2,3:1,2:1,4
    12:  \2,3:1,4:1,2
    13:  2,3:0,2:\3,4
    14:  2,3:\3,4:0,2
    15:  0,2:2,3:\3,4
    16:  0,2:\3,4:2,3
    17:  \3,4:2,3:0,2
    18:  \3,4:0,2:2,3
    19:  3,4:1,3:\0,4
    20:  3,4:\0,4:1,3
    21:  1,3:3,4:\0,4
    22:  1,3:\0,4:3,4
    23:  \0,4:3,4:1,3
    24:  \0,4:1,3:3,4
    25:  0,4:2,4:\0,1
    26:  0,4:\0,1:2,4
    27:  2,4:0,4:\0,1
    28:  2,4:\0,1:0,4
    29:  \0,1:0,4:2,4
    30:  \0,1:2,4:0,4
    31:  0,4:0,2:\3,4
    32:  0,4:\3,4:0,2
    33:  0,2:0,4:\3,4
    34:  0,2:\3,4:0,4
    35:  \3,4:0,4:0,2
    36:  \3,4:0,2:0,4
    37:  0,1:1,3:\0,4
    38:  0,1:\0,4:1,3
    39:  1,3:0,1:\0,4
    40:  1,3:\0,4:0,1
    41:  \0,4:0,1:1,3
    42:  \0,4:1,3:0,1
    43:  1,2:2,4:\0,1
    44:  1,2:\0,1:2,4
    45:  2,4:1,2:\0,1
    46:  2,4:\0,1:1,2
    47:  \0,1:1,2:2,4
    48:  \0,1:2,4:1,2
    49:  2,3:0,3:\1,2
    50:  2,3:\1,2:0,3
    51:  0,3:2,3:\1,2
    52:  0,3:\1,2:2,3
    53:  \1,2:2,3:0,3
    54:  \1,2:0,3:2,3
    55:  3,4:1,4:\2,3
    56:  3,4:\2,3:1,4
    57:  1,4:3,4:\2,3
    58:  1,4:\2,3:3,4
    59:  \2,3:3,4:1,4
    60:  \2,3:1,4:3,4
family= 0 2 1 0 0 new D5h genus #    22 is 0,1:0,3:\1,3
     1:  0,1:0,3:\1,3
     2:  0,1:\1,3:0,3
     3:  0,3:0,1:\1,3
     4:  0,3:\1,3:0,1
     5:  \1,3:0,1:0,3
     6:  \1,3:0,3:0,1
     7:  1,2:1,4:\2,4
     8:  1,2:\2,4:1,4
     9:  1,4:1,2:\2,4
    10:  1,4:\2,4:1,2
    11:  \2,4:1,2:1,4
    12:  \2,4:1,4:1,2
    13:  2,3:0,2:\0,3
    14:  2,3:\0,3:0,2
    15:  0,2:2,3:\0,3
    16:  0,2:\0,3:2,3
    17:  \0,3:2,3:0,2
    18:  \0,3:0,2:2,3
    19:  3,4:1,3:\1,4
    20:  3,4:\1,4:1,3
    21:  1,3:3,4:\1,4
    22:  1,3:\1,4:3,4
    23:  \1,4:3,4:1,3
    24:  \1,4:1,3:3,4
    25:  0,4:2,4:\0,2
    26:  0,4:\0,2:2,4
    27:  2,4:0,4:\0,2
    28:  2,4:\0,2:0,4
    29:  \0,2:0,4:2,4
    30:  \0,2:2,4:0,4
    31:  0,4:0,2:\2,4
    32:  0,4:\2,4:0,2
    33:  0,2:0,4:\2,4
    34:  0,2:\2,4:0,4
    35:  \2,4:0,4:0,2
    36:  \2,4:0,2:0,4
    37:  0,1:1,3:\0,3
    38:  0,1:\0,3:1,3
    39:  1,3:0,1:\0,3
    40:  1,3:\0,3:0,1
    41:  \0,3:0,1:1,3
    42:  \0,3:1,3:0,1
    43:  1,2:2,4:\1,4
    44:  1,2:\1,4:2,4
    45:  2,4:1,2:\1,4
    46:  2,4:\1,4:1,2
    47:  \1,4:1,2:2,4
    48:  \1,4:2,4:1,2
    49:  2,3:0,3:\0,2
    50:  2,3:\0,2:0,3
    51:  0,3:2,3:\0,2
    52:  0,3:\0,2:2,3
    53:  \0,2:2,3:0,3
    54:  \0,2:0,3:2,3
    55:  3,4:1,4:\1,3
    56:  3,4:\1,3:1,4
    57:  1,4:3,4:\1,3
    58:  1,4:\1,3:3,4
    59:  \1,3:3,4:1,4
    60:  \1,3:1,4:3,4
family= 0 2 1 0 0 new D5h genus #    23 is 0,1:0,3:\1,4
     1:  0,1:0,3:\1,4
     2:  0,1:\1,4:0,3
     3:  0,3:0,1:\1,4
     4:  0,3:\1,4:0,1
     5:  \1,4:0,1:0,3
     6:  \1,4:0,3:0,1
     7:  1,2:1,4:\0,2
     8:  1,2:\0,2:1,4
     9:  1,4:1,2:\0,2
    10:  1,4:\0,2:1,2
    11:  \0,2:1,2:1,4
    12:  \0,2:1,4:1,2
    13:  2,3:0,2:\1,3
    14:  2,3:\1,3:0,2
    15:  0,2:2,3:\1,3
    16:  0,2:\1,3:2,3
    17:  \1,3:2,3:0,2
    18:  \1,3:0,2:2,3
    19:  3,4:1,3:\2,4
    20:  3,4:\2,4:1,3
    21:  1,3:3,4:\2,4
    22:  1,3:\2,4:3,4
    23:  \2,4:3,4:1,3
    24:  \2,4:1,3:3,4
    25:  0,4:2,4:\0,3
    26:  0,4:\0,3:2,4
    27:  2,4:0,4:\0,3
    28:  2,4:\0,3:0,4
    29:  \0,3:0,4:2,4
    30:  \0,3:2,4:0,4
    31:  0,4:0,2:\1,4
    32:  0,4:\1,4:0,2
    33:  0,2:0,4:\1,4
    34:  0,2:\1,4:0,4
    35:  \1,4:0,4:0,2
    36:  \1,4:0,2:0,4
    37:  0,1:1,3:\0,2
    38:  0,1:\0,2:1,3
    39:  1,3:0,1:\0,2
    40:  1,3:\0,2:0,1
    41:  \0,2:0,1:1,3
    42:  \0,2:1,3:0,1
    43:  1,2:2,4:\1,3
    44:  1,2:\1,3:2,4
    45:  2,4:1,2:\1,3
    46:  2,4:\1,3:1,2
    47:  \1,3:1,2:2,4
    48:  \1,3:2,4:1,2
    49:  2,3:0,3:\2,4
    50:  2,3:\2,4:0,3
    51:  0,3:2,3:\2,4
    52:  0,3:\2,4:2,3
    53:  \2,4:2,3:0,3
    54:  \2,4:0,3:2,3
    55:  3,4:1,4:\0,3
    56:  3,4:\0,3:1,4
    57:  1,4:3,4:\0,3
    58:  1,4:\0,3:3,4
    59:  \0,3:3,4:1,4
    60:  \0,3:1,4:3,4
family= 0 2 1 0 0 new D5h genus #    24 is 0,1:0,3:\2,3
     1:  0,1:0,3:\2,3
     2:  0,1:\2,3:0,3
     3:  0,3:0,1:\2,3
     4:  0,3:\2,3:0,1
     5:  \2,3:0,1:0,3
     6:  \2,3:0,3:0,1
     7:  1,2:1,4:\3,4
     8:  1,2:\3,4:1,4
     9:  1,4:1,2:\3,4
    10:  1,4:\3,4:1,2
    11:  \3,4:1,2:1,4
    12:  \3,4:1,4:1,2
    13:  2,3:0,2:\0,4
    14:  2,3:\0,4:0,2
    15:  0,2:2,3:\0,4
    16:  0,2:\0,4:2,3
    17:  \0,4:2,3:0,2
    18:  \0,4:0,2:2,3
    19:  3,4:1,3:\0,1
    20:  3,4:\0,1:1,3
    21:  1,3:3,4:\0,1
    22:  1,3:\0,1:3,4
    23:  \0,1:3,4:1,3
    24:  \0,1:1,3:3,4
    25:  0,4:2,4:\1,2
    26:  0,4:\1,2:2,4
    27:  2,4:0,4:\1,2
    28:  2,4:\1,2:0,4
    29:  \1,2:0,4:2,4
    30:  \1,2:2,4:0,4
    31:  0,4:0,2:\2,3
    32:  0,4:\2,3:0,2
    33:  0,2:0,4:\2,3
    34:  0,2:\2,3:0,4
    35:  \2,3:0,4:0,2
    36:  \2,3:0,2:0,4
    37:  0,1:1,3:\3,4
    38:  0,1:\3,4:1,3
    39:  1,3:0,1:\3,4
    40:  1,3:\3,4:0,1
    41:  \3,4:0,1:1,3
    42:  \3,4:1,3:0,1
    43:  1,2:2,4:\0,4
    44:  1,2:\0,4:2,4
    45:  2,4:1,2:\0,4
    46:  2,4:\0,4:1,2
    47:  \0,4:1,2:2,4
    48:  \0,4:2,4:1,2
    49:  2,3:0,3:\0,1
    50:  2,3:\0,1:0,3
    51:  0,3:2,3:\0,1
    52:  0,3:\0,1:2,3
    53:  \0,1:2,3:0,3
    54:  \0,1:0,3:2,3
    55:  3,4:1,4:\1,2
    56:  3,4:\1,2:1,4
    57:  1,4:3,4:\1,2
    58:  1,4:\1,2:3,4
    59:  \1,2:3,4:1,4
    60:  \1,2:1,4:3,4
family= 0 2 1 0 0 new D5h genus #    25 is 0,1:0,3:\2,4
     1:  0,1:0,3:\2,4
     2:  0,1:\2,4:0,3
     3:  0,3:0,1:\2,4
     4:  0,3:\2,4:0,1
     5:  \2,4:0,1:0,3
     6:  \2,4:0,3:0,1
     7:  1,2:1,4:\0,3
     8:  1,2:\0,3:1,4
     9:  1,4:1,2:\0,3
    10:  1,4:\0,3:1,2
    11:  \0,3:1,2:1,4
    12:  \0,3:1,4:1,2
    13:  2,3:0,2:\1,4
    14:  2,3:\1,4:0,2
    15:  0,2:2,3:\1,4
    16:  0,2:\1,4:2,3
    17:  \1,4:2,3:0,2
    18:  \1,4:0,2:2,3
    19:  3,4:1,3:\0,2
    20:  3,4:\0,2:1,3
    21:  1,3:3,4:\0,2
    22:  1,3:\0,2:3,4
    23:  \0,2:3,4:1,3
    24:  \0,2:1,3:3,4
    25:  0,4:2,4:\1,3
    26:  0,4:\1,3:2,4
    27:  2,4:0,4:\1,3
    28:  2,4:\1,3:0,4
    29:  \1,3:0,4:2,4
    30:  \1,3:2,4:0,4
    31:  0,4:0,2:\1,3
    32:  0,4:\1,3:0,2
    33:  0,2:0,4:\1,3
    34:  0,2:\1,3:0,4
    35:  \1,3:0,4:0,2
    36:  \1,3:0,2:0,4
    37:  0,1:1,3:\2,4
    38:  0,1:\2,4:1,3
    39:  1,3:0,1:\2,4
    40:  1,3:\2,4:0,1
    41:  \2,4:0,1:1,3
    42:  \2,4:1,3:0,1
    43:  1,2:2,4:\0,3
    44:  1,2:\0,3:2,4
    45:  2,4:1,2:\0,3
    46:  2,4:\0,3:1,2
    47:  \0,3:1,2:2,4
    48:  \0,3:2,4:1,2
    49:  2,3:0,3:\1,4
    50:  2,3:\1,4:0,3
    51:  0,3:2,3:\1,4
    52:  0,3:\1,4:2,3
    53:  \1,4:2,3:0,3
    54:  \1,4:0,3:2,3
    55:  3,4:1,4:\0,2
    56:  3,4:\0,2:1,4
    57:  1,4:3,4:\0,2
    58:  1,4:\0,2:3,4
    59:  \0,2:3,4:1,4
    60:  \0,2:1,4:3,4
family= 0 2 1 0 0 new D5h genus #    26 is 0,1:0,3:\3,4
     1:  0,1:0,3:\3,4
     2:  0,1:\3,4:0,3
     3:  0,3:0,1:\3,4
     4:  0,3:\3,4:0,1
     5:  \3,4:0,1:0,3
     6:  \3,4:0,3:0,1
     7:  1,2:1,4:\0,4
     8:  1,2:\0,4:1,4
     9:  1,4:1,2:\0,4
    10:  1,4:\0,4:1,2
    11:  \0,4:1,2:1,4
    12:  \0,4:1,4:1,2
    13:  2,3:0,2:\0,1
    14:  2,3:\0,1:0,2
    15:  0,2:2,3:\0,1
    16:  0,2:\0,1:2,3
    17:  \0,1:2,3:0,2
    18:  \0,1:0,2:2,3
    19:  3,4:1,3:\1,2
    20:  3,4:\1,2:1,3
    21:  1,3:3,4:\1,2
    22:  1,3:\1,2:3,4
    23:  \1,2:3,4:1,3
    24:  \1,2:1,3:3,4
    25:  0,4:2,4:\2,3
    26:  0,4:\2,3:2,4
    27:  2,4:0,4:\2,3
    28:  2,4:\2,3:0,4
    29:  \2,3:0,4:2,4
    30:  \2,3:2,4:0,4
    31:  0,4:0,2:\1,2
    32:  0,4:\1,2:0,2
    33:  0,2:0,4:\1,2
    34:  0,2:\1,2:0,4
    35:  \1,2:0,4:0,2
    36:  \1,2:0,2:0,4
    37:  0,1:1,3:\2,3
    38:  0,1:\2,3:1,3
    39:  1,3:0,1:\2,3
    40:  1,3:\2,3:0,1
    41:  \2,3:0,1:1,3
    42:  \2,3:1,3:0,1
    43:  1,2:2,4:\3,4
    44:  1,2:\3,4:2,4
    45:  2,4:1,2:\3,4
    46:  2,4:\3,4:1,2
    47:  \3,4:1,2:2,4
    48:  \3,4:2,4:1,2
    49:  2,3:0,3:\0,4
    50:  2,3:\0,4:0,3
    51:  0,3:2,3:\0,4
    52:  0,3:\0,4:2,3
    53:  \0,4:2,3:0,3
    54:  \0,4:0,3:2,3
    55:  3,4:1,4:\0,1
    56:  3,4:\0,1:1,4
    57:  1,4:3,4:\0,1
    58:  1,4:\0,1:3,4
    59:  \0,1:3,4:1,4
    60:  \0,1:1,4:3,4
family= 0 2 1 0 0 new D5h genus #    27 is 0,1:0,4:\0,1
     1:  0,1:0,4:\0,1
     2:  0,1:\0,1:0,4
     3:  0,4:0,1:\0,1
     4:  0,4:\0,1:0,1
     5:  \0,1:0,1:0,4
     6:  \0,1:0,4:0,1
     7:  1,2:0,1:\1,2
     8:  1,2:\1,2:0,1
     9:  0,1:1,2:\1,2
    10:  0,1:\1,2:1,2
    11:  \1,2:1,2:0,1
    12:  \1,2:0,1:1,2
    13:  2,3:1,2:\2,3
    14:  2,3:\2,3:1,2
    15:  1,2:2,3:\2,3
    16:  1,2:\2,3:2,3
    17:  \2,3:2,3:1,2
    18:  \2,3:1,2:2,3
    19:  3,4:2,3:\3,4
    20:  3,4:\3,4:2,3
    21:  2,3:3,4:\3,4
    22:  2,3:\3,4:3,4
    23:  \3,4:3,4:2,3
    24:  \3,4:2,3:3,4
    25:  0,4:3,4:\0,4
    26:  0,4:\0,4:3,4
    27:  3,4:0,4:\0,4
    28:  3,4:\0,4:0,4
    29:  \0,4:0,4:3,4
    30:  \0,4:3,4:0,4
    31:  0,4:0,1:\0,4
    32:  0,4:\0,4:0,1
    33:  0,1:0,4:\0,4
    34:  0,1:\0,4:0,4
    35:  \0,4:0,4:0,1
    36:  \0,4:0,1:0,4
    37:  0,1:1,2:\0,1
    38:  0,1:\0,1:1,2
    39:  1,2:0,1:\0,1
    40:  1,2:\0,1:0,1
    41:  \0,1:0,1:1,2
    42:  \0,1:1,2:0,1
    43:  1,2:2,3:\1,2
    44:  1,2:\1,2:2,3
    45:  2,3:1,2:\1,2
    46:  2,3:\1,2:1,2
    47:  \1,2:1,2:2,3
    48:  \1,2:2,3:1,2
    49:  2,3:3,4:\2,3
    50:  2,3:\2,3:3,4
    51:  3,4:2,3:\2,3
    52:  3,4:\2,3:2,3
    53:  \2,3:2,3:3,4
    54:  \2,3:3,4:2,3
    55:  3,4:0,4:\3,4
    56:  3,4:\3,4:0,4
    57:  0,4:3,4:\3,4
    58:  0,4:\3,4:3,4
    59:  \3,4:3,4:0,4
    60:  \3,4:0,4:3,4
family= 0 2 1 0 0 new D5h genus #    28 is 0,1:0,4:\0,2
     1:  0,1:0,4:\0,2
     2:  0,1:\0,2:0,4
     3:  0,4:0,1:\0,2
     4:  0,4:\0,2:0,1
     5:  \0,2:0,1:0,4
     6:  \0,2:0,4:0,1
     7:  1,2:0,1:\1,3
     8:  1,2:\1,3:0,1
     9:  0,1:1,2:\1,3
    10:  0,1:\1,3:1,2
    11:  \1,3:1,2:0,1
    12:  \1,3:0,1:1,2
    13:  2,3:1,2:\2,4
    14:  2,3:\2,4:1,2
    15:  1,2:2,3:\2,4
    16:  1,2:\2,4:2,3
    17:  \2,4:2,3:1,2
    18:  \2,4:1,2:2,3
    19:  3,4:2,3:\0,3
    20:  3,4:\0,3:2,3
    21:  2,3:3,4:\0,3
    22:  2,3:\0,3:3,4
    23:  \0,3:3,4:2,3
    24:  \0,3:2,3:3,4
    25:  0,4:3,4:\1,4
    26:  0,4:\1,4:3,4
    27:  3,4:0,4:\1,4
    28:  3,4:\1,4:0,4
    29:  \1,4:0,4:3,4
    30:  \1,4:3,4:0,4
    31:  0,4:0,1:\0,3
    32:  0,4:\0,3:0,1
    33:  0,1:0,4:\0,3
    34:  0,1:\0,3:0,4
    35:  \0,3:0,4:0,1
    36:  \0,3:0,1:0,4
    37:  0,1:1,2:\1,4
    38:  0,1:\1,4:1,2
    39:  1,2:0,1:\1,4
    40:  1,2:\1,4:0,1
    41:  \1,4:0,1:1,2
    42:  \1,4:1,2:0,1
    43:  1,2:2,3:\0,2
    44:  1,2:\0,2:2,3
    45:  2,3:1,2:\0,2
    46:  2,3:\0,2:1,2
    47:  \0,2:1,2:2,3
    48:  \0,2:2,3:1,2
    49:  2,3:3,4:\1,3
    50:  2,3:\1,3:3,4
    51:  3,4:2,3:\1,3
    52:  3,4:\1,3:2,3
    53:  \1,3:2,3:3,4
    54:  \1,3:3,4:2,3
    55:  3,4:0,4:\2,4
    56:  3,4:\2,4:0,4
    57:  0,4:3,4:\2,4
    58:  0,4:\2,4:3,4
    59:  \2,4:3,4:0,4
    60:  \2,4:0,4:3,4
family= 0 2 1 0 0 new D5h genus #    29 is 0,1:0,4:\1,2
     1:  0,1:0,4:\1,2
     2:  0,1:\1,2:0,4
     3:  0,4:0,1:\1,2
     4:  0,4:\1,2:0,1
     5:  \1,2:0,1:0,4
     6:  \1,2:0,4:0,1
     7:  1,2:0,1:\2,3
     8:  1,2:\2,3:0,1
     9:  0,1:1,2:\2,3
    10:  0,1:\2,3:1,2
    11:  \2,3:1,2:0,1
    12:  \2,3:0,1:1,2
    13:  2,3:1,2:\3,4
    14:  2,3:\3,4:1,2
    15:  1,2:2,3:\3,4
    16:  1,2:\3,4:2,3
    17:  \3,4:2,3:1,2
    18:  \3,4:1,2:2,3
    19:  3,4:2,3:\0,4
    20:  3,4:\0,4:2,3
    21:  2,3:3,4:\0,4
    22:  2,3:\0,4:3,4
    23:  \0,4:3,4:2,3
    24:  \0,4:2,3:3,4
    25:  0,4:3,4:\0,1
    26:  0,4:\0,1:3,4
    27:  3,4:0,4:\0,1
    28:  3,4:\0,1:0,4
    29:  \0,1:0,4:3,4
    30:  \0,1:3,4:0,4
    31:  0,4:0,1:\3,4
    32:  0,4:\3,4:0,1
    33:  0,1:0,4:\3,4
    34:  0,1:\3,4:0,4
    35:  \3,4:0,4:0,1
    36:  \3,4:0,1:0,4
    37:  0,1:1,2:\0,4
    38:  0,1:\0,4:1,2
    39:  1,2:0,1:\0,4
    40:  1,2:\0,4:0,1
    41:  \0,4:0,1:1,2
    42:  \0,4:1,2:0,1
    43:  1,2:2,3:\0,1
    44:  1,2:\0,1:2,3
    45:  2,3:1,2:\0,1
    46:  2,3:\0,1:1,2
    47:  \0,1:1,2:2,3
    48:  \0,1:2,3:1,2
    49:  2,3:3,4:\1,2
    50:  2,3:\1,2:3,4
    51:  3,4:2,3:\1,2
    52:  3,4:\1,2:2,3
    53:  \1,2:2,3:3,4
    54:  \1,2:3,4:2,3
    55:  3,4:0,4:\2,3
    56:  3,4:\2,3:0,4
    57:  0,4:3,4:\2,3
    58:  0,4:\2,3:3,4
    59:  \2,3:3,4:0,4
    60:  \2,3:0,4:3,4
family= 0 2 1 0 0 new D5h genus #    30 is 0,1:0,4:\1,3
     1:  0,1:0,4:\1,3
     2:  0,1:\1,3:0,4
     3:  0,4:0,1:\1,3
     4:  0,4:\1,3:0,1
     5:  \1,3:0,1:0,4
     6:  \1,3:0,4:0,1
     7:  1,2:0,1:\2,4
     8:  1,2:\2,4:0,1
     9:  0,1:1,2:\2,4
    10:  0,1:\2,4:1,2
    11:  \2,4:1,2:0,1
    12:  \2,4:0,1:1,2
    13:  2,3:1,2:\0,3
    14:  2,3:\0,3:1,2
    15:  1,2:2,3:\0,3
    16:  1,2:\0,3:2,3
    17:  \0,3:2,3:1,2
    18:  \0,3:1,2:2,3
    19:  3,4:2,3:\1,4
    20:  3,4:\1,4:2,3
    21:  2,3:3,4:\1,4
    22:  2,3:\1,4:3,4
    23:  \1,4:3,4:2,3
    24:  \1,4:2,3:3,4
    25:  0,4:3,4:\0,2
    26:  0,4:\0,2:3,4
    27:  3,4:0,4:\0,2
    28:  3,4:\0,2:0,4
    29:  \0,2:0,4:3,4
    30:  \0,2:3,4:0,4
    31:  0,4:0,1:\2,4
    32:  0,4:\2,4:0,1
    33:  0,1:0,4:\2,4
    34:  0,1:\2,4:0,4
    35:  \2,4:0,4:0,1
    36:  \2,4:0,1:0,4
    37:  0,1:1,2:\0,3
    38:  0,1:\0,3:1,2
    39:  1,2:0,1:\0,3
    40:  1,2:\0,3:0,1
    41:  \0,3:0,1:1,2
    42:  \0,3:1,2:0,1
    43:  1,2:2,3:\1,4
    44:  1,2:\1,4:2,3
    45:  2,3:1,2:\1,4
    46:  2,3:\1,4:1,2
    47:  \1,4:1,2:2,3
    48:  \1,4:2,3:1,2
    49:  2,3:3,4:\0,2
    50:  2,3:\0,2:3,4
    51:  3,4:2,3:\0,2
    52:  3,4:\0,2:2,3
    53:  \0,2:2,3:3,4
    54:  \0,2:3,4:2,3
    55:  3,4:0,4:\1,3
    56:  3,4:\1,3:0,4
    57:  0,4:3,4:\1,3
    58:  0,4:\1,3:3,4
    59:  \1,3:3,4:0,4
    60:  \1,3:0,4:3,4
family= 0 2 1 0 0 new D5h genus #    31 is 0,1:0,4:\1,4
     1:  0,1:0,4:\1,4
     2:  0,1:\1,4:0,4
     3:  0,4:0,1:\1,4
     4:  0,4:\1,4:0,1
     5:  \1,4:0,1:0,4
     6:  \1,4:0,4:0,1
     7:  1,2:0,1:\0,2
     8:  1,2:\0,2:0,1
     9:  0,1:1,2:\0,2
    10:  0,1:\0,2:1,2
    11:  \0,2:1,2:0,1
    12:  \0,2:0,1:1,2
    13:  2,3:1,2:\1,3
    14:  2,3:\1,3:1,2
    15:  1,2:2,3:\1,3
    16:  1,2:\1,3:2,3
    17:  \1,3:2,3:1,2
    18:  \1,3:1,2:2,3
    19:  3,4:2,3:\2,4
    20:  3,4:\2,4:2,3
    21:  2,3:3,4:\2,4
    22:  2,3:\2,4:3,4
    23:  \2,4:3,4:2,3
    24:  \2,4:2,3:3,4
    25:  0,4:3,4:\0,3
    26:  0,4:\0,3:3,4
    27:  3,4:0,4:\0,3
    28:  3,4:\0,3:0,4
    29:  \0,3:0,4:3,4
    30:  \0,3:3,4:0,4
family= 0 2 1 0 0 new D5h genus #    32 is 0,1:0,4:\2,3
     1:  0,1:0,4:\2,3
     2:  0,1:\2,3:0,4
     3:  0,4:0,1:\2,3
     4:  0,4:\2,3:0,1
     5:  \2,3:0,1:0,4
     6:  \2,3:0,4:0,1
     7:  1,2:0,1:\3,4
     8:  1,2:\3,4:0,1
     9:  0,1:1,2:\3,4
    10:  0,1:\3,4:1,2
    11:  \3,4:1,2:0,1
    12:  \3,4:0,1:1,2
    13:  2,3:1,2:\0,4
    14:  2,3:\0,4:1,2
    15:  1,2:2,3:\0,4
    16:  1,2:\0,4:2,3
    17:  \0,4:2,3:1,2
    18:  \0,4:1,2:2,3
    19:  3,4:2,3:\0,1
    20:  3,4:\0,1:2,3
    21:  2,3:3,4:\0,1
    22:  2,3:\0,1:3,4
    23:  \0,1:3,4:2,3
    24:  \0,1:2,3:3,4
    25:  0,4:3,4:\1,2
    26:  0,4:\1,2:3,4
    27:  3,4:0,4:\1,2
    28:  3,4:\1,2:0,4
    29:  \1,2:0,4:3,4
    30:  \1,2:3,4:0,4
family= 0 2 1 0 0 new D5h genus #    33 is 0,1:2,3:\0,1
     1:  0,1:2,3:\0,1
     2:  0,1:\0,1:2,3
     3:  2,3:0,1:\0,1
     4:  2,3:\0,1:0,1
     5:  \0,1:0,1:2,3
     6:  \0,1:2,3:0,1
     7:  1,2:3,4:\1,2
     8:  1,2:\1,2:3,4
     9:  3,4:1,2:\1,2
    10:  3,4:\1,2:1,2
    11:  \1,2:1,2:3,4
    12:  \1,2:3,4:1,2
    13:  2,3:0,4:\2,3
    14:  2,3:\2,3:0,4
    15:  0,4:2,3:\2,3
    16:  0,4:\2,3:2,3
    17:  \2,3:2,3:0,4
    18:  \2,3:0,4:2,3
    19:  3,4:0,1:\3,4
    20:  3,4:\3,4:0,1
    21:  0,1:3,4:\3,4
    22:  0,1:\3,4:3,4
    23:  \3,4:3,4:0,1
    24:  \3,4:0,1:3,4
    25:  0,4:1,2:\0,4
    26:  0,4:\0,4:1,2
    27:  1,2:0,4:\0,4
    28:  1,2:\0,4:0,4
    29:  \0,4:0,4:1,2
    30:  \0,4:1,2:0,4
    31:  0,4:2,3:\0,4
    32:  0,4:\0,4:2,3
    33:  2,3:0,4:\0,4
    34:  2,3:\0,4:0,4
    35:  \0,4:0,4:2,3
    36:  \0,4:2,3:0,4
    37:  0,1:3,4:\0,1
    38:  0,1:\0,1:3,4
    39:  3,4:0,1:\0,1
    40:  3,4:\0,1:0,1
    41:  \0,1:0,1:3,4
    42:  \0,1:3,4:0,1
    43:  1,2:0,4:\1,2
    44:  1,2:\1,2:0,4
    45:  0,4:1,2:\1,2
    46:  0,4:\1,2:1,2
    47:  \1,2:1,2:0,4
    48:  \1,2:0,4:1,2
    49:  2,3:0,1:\2,3
    50:  2,3:\2,3:0,1
    51:  0,1:2,3:\2,3
    52:  0,1:\2,3:2,3
    53:  \2,3:2,3:0,1
    54:  \2,3:0,1:2,3
    55:  3,4:1,2:\3,4
    56:  3,4:\3,4:1,2
    57:  1,2:3,4:\3,4
    58:  1,2:\3,4:3,4
    59:  \3,4:3,4:1,2
    60:  \3,4:1,2:3,4
family= 0 2 1 0 0 new D5h genus #    34 is 0,1:2,3:\0,2
     1:  0,1:2,3:\0,2
     2:  0,1:\0,2:2,3
     3:  2,3:0,1:\0,2
     4:  2,3:\0,2:0,1
     5:  \0,2:0,1:2,3
     6:  \0,2:2,3:0,1
     7:  1,2:3,4:\1,3
     8:  1,2:\1,3:3,4
     9:  3,4:1,2:\1,3
    10:  3,4:\1,3:1,2
    11:  \1,3:1,2:3,4
    12:  \1,3:3,4:1,2
    13:  2,3:0,4:\2,4
    14:  2,3:\2,4:0,4
    15:  0,4:2,3:\2,4
    16:  0,4:\2,4:2,3
    17:  \2,4:2,3:0,4
    18:  \2,4:0,4:2,3
    19:  3,4:0,1:\0,3
    20:  3,4:\0,3:0,1
    21:  0,1:3,4:\0,3
    22:  0,1:\0,3:3,4
    23:  \0,3:3,4:0,1
    24:  \0,3:0,1:3,4
    25:  0,4:1,2:\1,4
    26:  0,4:\1,4:1,2
    27:  1,2:0,4:\1,4
    28:  1,2:\1,4:0,4
    29:  \1,4:0,4:1,2
    30:  \1,4:1,2:0,4
    31:  0,4:2,3:\0,3
    32:  0,4:\0,3:2,3
    33:  2,3:0,4:\0,3
    34:  2,3:\0,3:0,4
    35:  \0,3:0,4:2,3
    36:  \0,3:2,3:0,4
    37:  0,1:3,4:\1,4
    38:  0,1:\1,4:3,4
    39:  3,4:0,1:\1,4
    40:  3,4:\1,4:0,1
    41:  \1,4:0,1:3,4
    42:  \1,4:3,4:0,1
    43:  1,2:0,4:\0,2
    44:  1,2:\0,2:0,4
    45:  0,4:1,2:\0,2
    46:  0,4:\0,2:1,2
    47:  \0,2:1,2:0,4
    48:  \0,2:0,4:1,2
    49:  2,3:0,1:\1,3
    50:  2,3:\1,3:0,1
    51:  0,1:2,3:\1,3
    52:  0,1:\1,3:2,3
    53:  \1,3:2,3:0,1
    54:  \1,3:0,1:2,3
    55:  3,4:1,2:\2,4
    56:  3,4:\2,4:1,2
    57:  1,2:3,4:\2,4
    58:  1,2:\2,4:3,4
    59:  \2,4:3,4:1,2
    60:  \2,4:1,2:3,4
family= 0 2 1 0 0 new D5h genus #    35 is 0,1:2,3:\0,3
     1:  0,1:2,3:\0,3
     2:  0,1:\0,3:2,3
     3:  2,3:0,1:\0,3
     4:  2,3:\0,3:0,1
     5:  \0,3:0,1:2,3
     6:  \0,3:2,3:0,1
     7:  1,2:3,4:\1,4
     8:  1,2:\1,4:3,4
     9:  3,4:1,2:\1,4
    10:  3,4:\1,4:1,2
    11:  \1,4:1,2:3,4
    12:  \1,4:3,4:1,2
    13:  2,3:0,4:\0,2
    14:  2,3:\0,2:0,4
    15:  0,4:2,3:\0,2
    16:  0,4:\0,2:2,3
    17:  \0,2:2,3:0,4
    18:  \0,2:0,4:2,3
    19:  3,4:0,1:\1,3
    20:  3,4:\1,3:0,1
    21:  0,1:3,4:\1,3
    22:  0,1:\1,3:3,4
    23:  \1,3:3,4:0,1
    24:  \1,3:0,1:3,4
    25:  0,4:1,2:\2,4
    26:  0,4:\2,4:1,2
    27:  1,2:0,4:\2,4
    28:  1,2:\2,4:0,4
    29:  \2,4:0,4:1,2
    30:  \2,4:1,2:0,4
family= 0 2 1 0 0 new D5h genus #    36 is 0,1:2,3:\0,4
     1:  0,1:2,3:\0,4
     2:  0,1:\0,4:2,3
     3:  2,3:0,1:\0,4
     4:  2,3:\0,4:0,1
     5:  \0,4:0,1:2,3
     6:  \0,4:2,3:0,1
     7:  1,2:3,4:\0,1
     8:  1,2:\0,1:3,4
     9:  3,4:1,2:\0,1
    10:  3,4:\0,1:1,2
    11:  \0,1:1,2:3,4
    12:  \0,1:3,4:1,2
    13:  2,3:0,4:\1,2
    14:  2,3:\1,2:0,4
    15:  0,4:2,3:\1,2
    16:  0,4:\1,2:2,3
    17:  \1,2:2,3:0,4
    18:  \1,2:0,4:2,3
    19:  3,4:0,1:\2,3
    20:  3,4:\2,3:0,1
    21:  0,1:3,4:\2,3
    22:  0,1:\2,3:3,4
    23:  \2,3:3,4:0,1
    24:  \2,3:0,1:3,4
    25:  0,4:1,2:\3,4
    26:  0,4:\3,4:1,2
    27:  1,2:0,4:\3,4
    28:  1,2:\3,4:0,4
    29:  \3,4:0,4:1,2
    30:  \3,4:1,2:0,4
    31:  0,4:2,3:\0,1
    32:  0,4:\0,1:2,3
    33:  2,3:0,4:\0,1
    34:  2,3:\0,1:0,4
    35:  \0,1:0,4:2,3
    36:  \0,1:2,3:0,4
    37:  0,1:3,4:\1,2
    38:  0,1:\1,2:3,4
    39:  3,4:0,1:\1,2
    40:  3,4:\1,2:0,1
    41:  \1,2:0,1:3,4
    42:  \1,2:3,4:0,1
    43:  1,2:0,4:\2,3
    44:  1,2:\2,3:0,4
    45:  0,4:1,2:\2,3
    46:  0,4:\2,3:1,2
    47:  \2,3:1,2:0,4
    48:  \2,3:0,4:1,2
    49:  2,3:0,1:\3,4
    50:  2,3:\3,4:0,1
    51:  0,1:2,3:\3,4
    52:  0,1:\3,4:2,3
    53:  \3,4:2,3:0,1
    54:  \3,4:0,1:2,3
    55:  3,4:1,2:\0,4
    56:  3,4:\0,4:1,2
    57:  1,2:3,4:\0,4
    58:  1,2:\0,4:3,4
    59:  \0,4:3,4:1,2
    60:  \0,4:1,2:3,4
family= 0 2 1 0 0 new D5h genus #    37 is 0,1:2,3:\1,2
     1:  0,1:2,3:\1,2
     2:  0,1:\1,2:2,3
     3:  2,3:0,1:\1,2
     4:  2,3:\1,2:0,1
     5:  \1,2:0,1:2,3
     6:  \1,2:2,3:0,1
     7:  1,2:3,4:\2,3
     8:  1,2:\2,3:3,4
     9:  3,4:1,2:\2,3
    10:  3,4:\2,3:1,2
    11:  \2,3:1,2:3,4
    12:  \2,3:3,4:1,2
    13:  2,3:0,4:\3,4
    14:  2,3:\3,4:0,4
    15:  0,4:2,3:\3,4
    16:  0,4:\3,4:2,3
    17:  \3,4:2,3:0,4
    18:  \3,4:0,4:2,3
    19:  3,4:0,1:\0,4
    20:  3,4:\0,4:0,1
    21:  0,1:3,4:\0,4
    22:  0,1:\0,4:3,4
    23:  \0,4:3,4:0,1
    24:  \0,4:0,1:3,4
    25:  0,4:1,2:\0,1
    26:  0,4:\0,1:1,2
    27:  1,2:0,4:\0,1
    28:  1,2:\0,1:0,4
    29:  \0,1:0,4:1,2
    30:  \0,1:1,2:0,4
family= 0 2 1 0 0 new D5h genus #    38 is 0,1:2,3:\1,4
     1:  0,1:2,3:\1,4
     2:  0,1:\1,4:2,3
     3:  2,3:0,1:\1,4
     4:  2,3:\1,4:0,1
     5:  \1,4:0,1:2,3
     6:  \1,4:2,3:0,1
     7:  1,2:3,4:\0,2
     8:  1,2:\0,2:3,4
     9:  3,4:1,2:\0,2
    10:  3,4:\0,2:1,2
    11:  \0,2:1,2:3,4
    12:  \0,2:3,4:1,2
    13:  2,3:0,4:\1,3
    14:  2,3:\1,3:0,4
    15:  0,4:2,3:\1,3
    16:  0,4:\1,3:2,3
    17:  \1,3:2,3:0,4
    18:  \1,3:0,4:2,3
    19:  3,4:0,1:\2,4
    20:  3,4:\2,4:0,1
    21:  0,1:3,4:\2,4
    22:  0,1:\2,4:3,4
    23:  \2,4:3,4:0,1
    24:  \2,4:0,1:3,4
    25:  0,4:1,2:\0,3
    26:  0,4:\0,3:1,2
    27:  1,2:0,4:\0,3
    28:  1,2:\0,3:0,4
    29:  \0,3:0,4:1,2
    30:  \0,3:1,2:0,4
    31:  0,4:2,3:\1,4
    32:  0,4:\1,4:2,3
    33:  2,3:0,4:\1,4
    34:  2,3:\1,4:0,4
    35:  \1,4:0,4:2,3
    36:  \1,4:2,3:0,4
    37:  0,1:3,4:\0,2
    38:  0,1:\0,2:3,4
    39:  3,4:0,1:\0,2
    40:  3,4:\0,2:0,1
    41:  \0,2:0,1:3,4
    42:  \0,2:3,4:0,1
    43:  1,2:0,4:\1,3
    44:  1,2:\1,3:0,4
    45:  0,4:1,2:\1,3
    46:  0,4:\1,3:1,2
    47:  \1,3:1,2:0,4
    48:  \1,3:0,4:1,2
    49:  2,3:0,1:\2,4
    50:  2,3:\2,4:0,1
    51:  0,1:2,3:\2,4
    52:  0,1:\2,4:2,3
    53:  \2,4:2,3:0,1
    54:  \2,4:0,1:2,3
    55:  3,4:1,2:\0,3
    56:  3,4:\0,3:1,2
    57:  1,2:3,4:\0,3
    58:  1,2:\0,3:3,4
    59:  \0,3:3,4:1,2
    60:  \0,3:1,2:3,4
family= 0 2 1 0 0 new D5h genus #    39 is 0,1:2,4:\0,1
     1:  0,1:2,4:\0,1
     2:  0,1:\0,1:2,4
     3:  2,4:0,1:\0,1
     4:  2,4:\0,1:0,1
     5:  \0,1:0,1:2,4
     6:  \0,1:2,4:0,1
     7:  1,2:0,3:\1,2
     8:  1,2:\1,2:0,3
     9:  0,3:1,2:\1,2
    10:  0,3:\1,2:1,2
    11:  \1,2:1,2:0,3
    12:  \1,2:0,3:1,2
    13:  2,3:1,4:\2,3
    14:  2,3:\2,3:1,4
    15:  1,4:2,3:\2,3
    16:  1,4:\2,3:2,3
    17:  \2,3:2,3:1,4
    18:  \2,3:1,4:2,3
    19:  3,4:0,2:\3,4
    20:  3,4:\3,4:0,2
    21:  0,2:3,4:\3,4
    22:  0,2:\3,4:3,4
    23:  \3,4:3,4:0,2
    24:  \3,4:0,2:3,4
    25:  0,4:1,3:\0,4
    26:  0,4:\0,4:1,3
    27:  1,3:0,4:\0,4
    28:  1,3:\0,4:0,4
    29:  \0,4:0,4:1,3
    30:  \0,4:1,3:0,4
family= 0 2 1 0 0 new D5h genus #    40 is 0,1:2,4:\0,2
     1:  0,1:2,4:\0,2
     2:  0,1:\0,2:2,4
     3:  2,4:0,1:\0,2
     4:  2,4:\0,2:0,1
     5:  \0,2:0,1:2,4
     6:  \0,2:2,4:0,1
     7:  1,2:0,3:\1,3
     8:  1,2:\1,3:0,3
     9:  0,3:1,2:\1,3
    10:  0,3:\1,3:1,2
    11:  \1,3:1,2:0,3
    12:  \1,3:0,3:1,2
    13:  2,3:1,4:\2,4
    14:  2,3:\2,4:1,4
    15:  1,4:2,3:\2,4
    16:  1,4:\2,4:2,3
    17:  \2,4:2,3:1,4
    18:  \2,4:1,4:2,3
    19:  3,4:0,2:\0,3
    20:  3,4:\0,3:0,2
    21:  0,2:3,4:\0,3
    22:  0,2:\0,3:3,4
    23:  \0,3:3,4:0,2
    24:  \0,3:0,2:3,4
    25:  0,4:1,3:\1,4
    26:  0,4:\1,4:1,3
    27:  1,3:0,4:\1,4
    28:  1,3:\1,4:0,4
    29:  \1,4:0,4:1,3
    30:  \1,4:1,3:0,4
    31:  0,4:1,3:\0,3
    32:  0,4:\0,3:1,3
    33:  1,3:0,4:\0,3
    34:  1,3:\0,3:0,4
    35:  \0,3:0,4:1,3
    36:  \0,3:1,3:0,4
    37:  0,1:2,4:\1,4
    38:  0,1:\1,4:2,4
    39:  2,4:0,1:\1,4
    40:  2,4:\1,4:0,1
    41:  \1,4:0,1:2,4
    42:  \1,4:2,4:0,1
    43:  1,2:0,3:\0,2
    44:  1,2:\0,2:0,3
    45:  0,3:1,2:\0,2
    46:  0,3:\0,2:1,2
    47:  \0,2:1,2:0,3
    48:  \0,2:0,3:1,2
    49:  2,3:1,4:\1,3
    50:  2,3:\1,3:1,4
    51:  1,4:2,3:\1,3
    52:  1,4:\1,3:2,3
    53:  \1,3:2,3:1,4
    54:  \1,3:1,4:2,3
    55:  3,4:0,2:\2,4
    56:  3,4:\2,4:0,2
    57:  0,2:3,4:\2,4
    58:  0,2:\2,4:3,4
    59:  \2,4:3,4:0,2
    60:  \2,4:0,2:3,4
family= 0 2 1 0 0 new D5h genus #    41 is 0,1:2,4:\0,3
     1:  0,1:2,4:\0,3
     2:  0,1:\0,3:2,4
     3:  2,4:0,1:\0,3
     4:  2,4:\0,3:0,1
     5:  \0,3:0,1:2,4
     6:  \0,3:2,4:0,1
     7:  1,2:0,3:\1,4
     8:  1,2:\1,4:0,3
     9:  0,3:1,2:\1,4
    10:  0,3:\1,4:1,2
    11:  \1,4:1,2:0,3
    12:  \1,4:0,3:1,2
    13:  2,3:1,4:\0,2
    14:  2,3:\0,2:1,4
    15:  1,4:2,3:\0,2
    16:  1,4:\0,2:2,3
    17:  \0,2:2,3:1,4
    18:  \0,2:1,4:2,3
    19:  3,4:0,2:\1,3
    20:  3,4:\1,3:0,2
    21:  0,2:3,4:\1,3
    22:  0,2:\1,3:3,4
    23:  \1,3:3,4:0,2
    24:  \1,3:0,2:3,4
    25:  0,4:1,3:\2,4
    26:  0,4:\2,4:1,3
    27:  1,3:0,4:\2,4
    28:  1,3:\2,4:0,4
    29:  \2,4:0,4:1,3
    30:  \2,4:1,3:0,4
    31:  0,4:1,3:\0,2
    32:  0,4:\0,2:1,3
    33:  1,3:0,4:\0,2
    34:  1,3:\0,2:0,4
    35:  \0,2:0,4:1,3
    36:  \0,2:1,3:0,4
    37:  0,1:2,4:\1,3
    38:  0,1:\1,3:2,4
    39:  2,4:0,1:\1,3
    40:  2,4:\1,3:0,1
    41:  \1,3:0,1:2,4
    42:  \1,3:2,4:0,1
    43:  1,2:0,3:\2,4
    44:  1,2:\2,4:0,3
    45:  0,3:1,2:\2,4
    46:  0,3:\2,4:1,2
    47:  \2,4:1,2:0,3
    48:  \2,4:0,3:1,2
    49:  2,3:1,4:\0,3
    50:  2,3:\0,3:1,4
    51:  1,4:2,3:\0,3
    52:  1,4:\0,3:2,3
    53:  \0,3:2,3:1,4
    54:  \0,3:1,4:2,3
    55:  3,4:0,2:\1,4
    56:  3,4:\1,4:0,2
    57:  0,2:3,4:\1,4
    58:  0,2:\1,4:3,4
    59:  \1,4:3,4:0,2
    60:  \1,4:0,2:3,4
family= 0 2 1 0 0 new D5h genus #    42 is 0,1:2,4:\0,4
     1:  0,1:2,4:\0,4
     2:  0,1:\0,4:2,4
     3:  2,4:0,1:\0,4
     4:  2,4:\0,4:0,1
     5:  \0,4:0,1:2,4
     6:  \0,4:2,4:0,1
     7:  1,2:0,3:\0,1
     8:  1,2:\0,1:0,3
     9:  0,3:1,2:\0,1
    10:  0,3:\0,1:1,2
    11:  \0,1:1,2:0,3
    12:  \0,1:0,3:1,2
    13:  2,3:1,4:\1,2
    14:  2,3:\1,2:1,4
    15:  1,4:2,3:\1,2
    16:  1,4:\1,2:2,3
    17:  \1,2:2,3:1,4
    18:  \1,2:1,4:2,3
    19:  3,4:0,2:\2,3
    20:  3,4:\2,3:0,2
    21:  0,2:3,4:\2,3
    22:  0,2:\2,3:3,4
    23:  \2,3:3,4:0,2
    24:  \2,3:0,2:3,4
    25:  0,4:1,3:\3,4
    26:  0,4:\3,4:1,3
    27:  1,3:0,4:\3,4
    28:  1,3:\3,4:0,4
    29:  \3,4:0,4:1,3
    30:  \3,4:1,3:0,4
    31:  0,4:1,3:\0,1
    32:  0,4:\0,1:1,3
    33:  1,3:0,4:\0,1
    34:  1,3:\0,1:0,4
    35:  \0,1:0,4:1,3
    36:  \0,1:1,3:0,4
    37:  0,1:2,4:\1,2
    38:  0,1:\1,2:2,4
    39:  2,4:0,1:\1,2
    40:  2,4:\1,2:0,1
    41:  \1,2:0,1:2,4
    42:  \1,2:2,4:0,1
    43:  1,2:0,3:\2,3
    44:  1,2:\2,3:0,3
    45:  0,3:1,2:\2,3
    46:  0,3:\2,3:1,2
    47:  \2,3:1,2:0,3
    48:  \2,3:0,3:1,2
    49:  2,3:1,4:\3,4
    50:  2,3:\3,4:1,4
    51:  1,4:2,3:\3,4
    52:  1,4:\3,4:2,3
    53:  \3,4:2,3:1,4
    54:  \3,4:1,4:2,3
    55:  3,4:0,2:\0,4
    56:  3,4:\0,4:0,2
    57:  0,2:3,4:\0,4
    58:  0,2:\0,4:3,4
    59:  \0,4:3,4:0,2
    60:  \0,4:0,2:3,4
family= 0 2 1 0 0 new D5h genus #    43 is 0,1:2,4:\2,3
     1:  0,1:2,4:\2,3
     2:  0,1:\2,3:2,4
     3:  2,4:0,1:\2,3
     4:  2,4:\2,3:0,1
     5:  \2,3:0,1:2,4
     6:  \2,3:2,4:0,1
     7:  1,2:0,3:\3,4
     8:  1,2:\3,4:0,3
     9:  0,3:1,2:\3,4
    10:  0,3:\3,4:1,2
    11:  \3,4:1,2:0,3
    12:  \3,4:0,3:1,2
    13:  2,3:1,4:\0,4
    14:  2,3:\0,4:1,4
    15:  1,4:2,3:\0,4
    16:  1,4:\0,4:2,3
    17:  \0,4:2,3:1,4
    18:  \0,4:1,4:2,3
    19:  3,4:0,2:\0,1
    20:  3,4:\0,1:0,2
    21:  0,2:3,4:\0,1
    22:  0,2:\0,1:3,4
    23:  \0,1:3,4:0,2
    24:  \0,1:0,2:3,4
    25:  0,4:1,3:\1,2
    26:  0,4:\1,2:1,3
    27:  1,3:0,4:\1,2
    28:  1,3:\1,2:0,4
    29:  \1,2:0,4:1,3
    30:  \1,2:1,3:0,4
    31:  0,4:1,3:\2,3
    32:  0,4:\2,3:1,3
    33:  1,3:0,4:\2,3
    34:  1,3:\2,3:0,4
    35:  \2,3:0,4:1,3
    36:  \2,3:1,3:0,4
    37:  0,1:2,4:\3,4
    38:  0,1:\3,4:2,4
    39:  2,4:0,1:\3,4
    40:  2,4:\3,4:0,1
    41:  \3,4:0,1:2,4
    42:  \3,4:2,4:0,1
    43:  1,2:0,3:\0,4
    44:  1,2:\0,4:0,3
    45:  0,3:1,2:\0,4
    46:  0,3:\0,4:1,2
    47:  \0,4:1,2:0,3
    48:  \0,4:0,3:1,2
    49:  2,3:1,4:\0,1
    50:  2,3:\0,1:1,4
    51:  1,4:2,3:\0,1
    52:  1,4:\0,1:2,3
    53:  \0,1:2,3:1,4
    54:  \0,1:1,4:2,3
    55:  3,4:0,2:\1,2
    56:  3,4:\1,2:0,2
    57:  0,2:3,4:\1,2
    58:  0,2:\1,2:3,4
    59:  \1,2:3,4:0,2
    60:  \1,2:0,2:3,4
family= 0 2 1 0 0 new D5h genus #    44 is 0,1:2,4:\2,4
     1:  0,1:2,4:\2,4
     2:  0,1:\2,4:2,4
     3:  2,4:0,1:\2,4
     4:  2,4:\2,4:0,1
     5:  \2,4:0,1:2,4
     6:  \2,4:2,4:0,1
     7:  1,2:0,3:\0,3
     8:  1,2:\0,3:0,3
     9:  0,3:1,2:\0,3
    10:  0,3:\0,3:1,2
    11:  \0,3:1,2:0,3
    12:  \0,3:0,3:1,2
    13:  2,3:1,4:\1,4
    14:  2,3:\1,4:1,4
    15:  1,4:2,3:\1,4
    16:  1,4:\1,4:2,3
    17:  \1,4:2,3:1,4
    18:  \1,4:1,4:2,3
    19:  3,4:0,2:\0,2
    20:  3,4:\0,2:0,2
    21:  0,2:3,4:\0,2
    22:  0,2:\0,2:3,4
    23:  \0,2:3,4:0,2
    24:  \0,2:0,2:3,4
    25:  0,4:1,3:\1,3
    26:  0,4:\1,3:1,3
    27:  1,3:0,4:\1,3
    28:  1,3:\1,3:0,4
    29:  \1,3:0,4:1,3
    30:  \1,3:1,3:0,4
family= 0 2 1 0 0 new D5h genus #    45 is 0,2:0,2:\0,1
     1:  0,2:0,2:\0,1
     2:  0,2:\0,1:0,2
     3:  \0,1:0,2:0,2
     4:  1,3:1,3:\1,2
     5:  1,3:\1,2:1,3
     6:  \1,2:1,3:1,3
     7:  2,4:2,4:\2,3
     8:  2,4:\2,3:2,4
     9:  \2,3:2,4:2,4
    10:  0,3:0,3:\3,4
    11:  0,3:\3,4:0,3
    12:  \3,4:0,3:0,3
    13:  1,4:1,4:\0,4
    14:  1,4:\0,4:1,4
    15:  \0,4:1,4:1,4
    16:  0,3:0,3:\0,4
    17:  0,3:\0,4:0,3
    18:  \0,4:0,3:0,3
    19:  1,4:1,4:\0,1
    20:  1,4:\0,1:1,4
    21:  \0,1:1,4:1,4
    22:  0,2:0,2:\1,2
    23:  0,2:\1,2:0,2
    24:  \1,2:0,2:0,2
    25:  1,3:1,3:\2,3
    26:  1,3:\2,3:1,3
    27:  \2,3:1,3:1,3
    28:  2,4:2,4:\3,4
    29:  2,4:\3,4:2,4
    30:  \3,4:2,4:2,4
family= 0 2 1 0 0 new D5h genus #    46 is 0,2:0,2:\0,2
     1:  0,2:0,2:\0,2
     2:  0,2:\0,2:0,2
     3:  \0,2:0,2:0,2
     4:  1,3:1,3:\1,3
     5:  1,3:\1,3:1,3
     6:  \1,3:1,3:1,3
     7:  2,4:2,4:\2,4
     8:  2,4:\2,4:2,4
     9:  \2,4:2,4:2,4
    10:  0,3:0,3:\0,3
    11:  0,3:\0,3:0,3
    12:  \0,3:0,3:0,3
    13:  1,4:1,4:\1,4
    14:  1,4:\1,4:1,4
    15:  \1,4:1,4:1,4
family= 0 2 1 0 0 new D5h genus #    47 is 0,2:0,2:\0,3
     1:  0,2:0,2:\0,3
     2:  0,2:\0,3:0,2
     3:  \0,3:0,2:0,2
     4:  1,3:1,3:\1,4
     5:  1,3:\1,4:1,3
     6:  \1,4:1,3:1,3
     7:  2,4:2,4:\0,2
     8:  2,4:\0,2:2,4
     9:  \0,2:2,4:2,4
    10:  0,3:0,3:\1,3
    11:  0,3:\1,3:0,3
    12:  \1,3:0,3:0,3
    13:  1,4:1,4:\2,4
    14:  1,4:\2,4:1,4
    15:  \2,4:1,4:1,4
    16:  0,3:0,3:\0,2
    17:  0,3:\0,2:0,3
    18:  \0,2:0,3:0,3
    19:  1,4:1,4:\1,3
    20:  1,4:\1,3:1,4
    21:  \1,3:1,4:1,4
    22:  0,2:0,2:\2,4
    23:  0,2:\2,4:0,2
    24:  \2,4:0,2:0,2
    25:  1,3:1,3:\0,3
    26:  1,3:\0,3:1,3
    27:  \0,3:1,3:1,3
    28:  2,4:2,4:\1,4
    29:  2,4:\1,4:2,4
    30:  \1,4:2,4:2,4
family= 0 2 1 0 0 new D5h genus #    48 is 0,2:0,2:\0,4
     1:  0,2:0,2:\0,4
     2:  0,2:\0,4:0,2
     3:  \0,4:0,2:0,2
     4:  1,3:1,3:\0,1
     5:  1,3:\0,1:1,3
     6:  \0,1:1,3:1,3
     7:  2,4:2,4:\1,2
     8:  2,4:\1,2:2,4
     9:  \1,2:2,4:2,4
    10:  0,3:0,3:\2,3
    11:  0,3:\2,3:0,3
    12:  \2,3:0,3:0,3
    13:  1,4:1,4:\3,4
    14:  1,4:\3,4:1,4
    15:  \3,4:1,4:1,4
    16:  0,3:0,3:\0,1
    17:  0,3:\0,1:0,3
    18:  \0,1:0,3:0,3
    19:  1,4:1,4:\1,2
    20:  1,4:\1,2:1,4
    21:  \1,2:1,4:1,4
    22:  0,2:0,2:\2,3
    23:  0,2:\2,3:0,2
    24:  \2,3:0,2:0,2
    25:  1,3:1,3:\3,4
    26:  1,3:\3,4:1,3
    27:  \3,4:1,3:1,3
    28:  2,4:2,4:\0,4
    29:  2,4:\0,4:2,4
    30:  \0,4:2,4:2,4
family= 0 2 1 0 0 new D5h genus #    49 is 0,2:0,2:\1,3
     1:  0,2:0,2:\1,3
     2:  0,2:\1,3:0,2
     3:  \1,3:0,2:0,2
     4:  1,3:1,3:\2,4
     5:  1,3:\2,4:1,3
     6:  \2,4:1,3:1,3
     7:  2,4:2,4:\0,3
     8:  2,4:\0,3:2,4
     9:  \0,3:2,4:2,4
    10:  0,3:0,3:\1,4
    11:  0,3:\1,4:0,3
    12:  \1,4:0,3:0,3
    13:  1,4:1,4:\0,2
    14:  1,4:\0,2:1,4
    15:  \0,2:1,4:1,4
    16:  0,3:0,3:\2,4
    17:  0,3:\2,4:0,3
    18:  \2,4:0,3:0,3
    19:  1,4:1,4:\0,3
    20:  1,4:\0,3:1,4
    21:  \0,3:1,4:1,4
    22:  0,2:0,2:\1,4
    23:  0,2:\1,4:0,2
    24:  \1,4:0,2:0,2
    25:  1,3:1,3:\0,2
    26:  1,3:\0,2:1,3
    27:  \0,2:1,3:1,3
    28:  2,4:2,4:\1,3
    29:  2,4:\1,3:2,4
    30:  \1,3:2,4:2,4
family= 0 2 1 0 0 new D5h genus #    50 is 0,2:0,2:\3,4
     1:  0,2:0,2:\3,4
     2:  0,2:\3,4:0,2
     3:  \3,4:0,2:0,2
     4:  1,3:1,3:\0,4
     5:  1,3:\0,4:1,3
     6:  \0,4:1,3:1,3
     7:  2,4:2,4:\0,1
     8:  2,4:\0,1:2,4
     9:  \0,1:2,4:2,4
    10:  0,3:0,3:\1,2
    11:  0,3:\1,2:0,3
    12:  \1,2:0,3:0,3
    13:  1,4:1,4:\2,3
    14:  1,4:\2,3:1,4
    15:  \2,3:1,4:1,4
family= 0 2 1 0 0 new D5h genus #    51 is 0,2:0,3:\0,1
     1:  0,2:0,3:\0,1
     2:  0,2:\0,1:0,3
     3:  0,3:0,2:\0,1
     4:  0,3:\0,1:0,2
     5:  \0,1:0,2:0,3
     6:  \0,1:0,3:0,2
     7:  1,3:1,4:\1,2
     8:  1,3:\1,2:1,4
     9:  1,4:1,3:\1,2
    10:  1,4:\1,2:1,3
    11:  \1,2:1,3:1,4
    12:  \1,2:1,4:1,3
    13:  2,4:0,2:\2,3
    14:  2,4:\2,3:0,2
    15:  0,2:2,4:\2,3
    16:  0,2:\2,3:2,4
    17:  \2,3:2,4:0,2
    18:  \2,3:0,2:2,4
    19:  0,3:1,3:\3,4
    20:  0,3:\3,4:1,3
    21:  1,3:0,3:\3,4
    22:  1,3:\3,4:0,3
    23:  \3,4:0,3:1,3
    24:  \3,4:1,3:0,3
    25:  1,4:2,4:\0,4
    26:  1,4:\0,4:2,4
    27:  2,4:1,4:\0,4
    28:  2,4:\0,4:1,4
    29:  \0,4:1,4:2,4
    30:  \0,4:2,4:1,4
    31:  0,3:0,2:\0,4
    32:  0,3:\0,4:0,2
    33:  0,2:0,3:\0,4
    34:  0,2:\0,4:0,3
    35:  \0,4:0,3:0,2
    36:  \0,4:0,2:0,3
    37:  1,4:1,3:\0,1
    38:  1,4:\0,1:1,3
    39:  1,3:1,4:\0,1
    40:  1,3:\0,1:1,4
    41:  \0,1:1,4:1,3
    42:  \0,1:1,3:1,4
    43:  0,2:2,4:\1,2
    44:  0,2:\1,2:2,4
    45:  2,4:0,2:\1,2
    46:  2,4:\1,2:0,2
    47:  \1,2:0,2:2,4
    48:  \1,2:2,4:0,2
    49:  1,3:0,3:\2,3
    50:  1,3:\2,3:0,3
    51:  0,3:1,3:\2,3
    52:  0,3:\2,3:1,3
    53:  \2,3:1,3:0,3
    54:  \2,3:0,3:1,3
    55:  2,4:1,4:\3,4
    56:  2,4:\3,4:1,4
    57:  1,4:2,4:\3,4
    58:  1,4:\3,4:2,4
    59:  \3,4:2,4:1,4
    60:  \3,4:1,4:2,4
family= 0 2 1 0 0 new D5h genus #    52 is 0,2:0,3:\0,2
     1:  0,2:0,3:\0,2
     2:  0,2:\0,2:0,3
     3:  0,3:0,2:\0,2
     4:  0,3:\0,2:0,2
     5:  \0,2:0,2:0,3
     6:  \0,2:0,3:0,2
     7:  1,3:1,4:\1,3
     8:  1,3:\1,3:1,4
     9:  1,4:1,3:\1,3
    10:  1,4:\1,3:1,3
    11:  \1,3:1,3:1,4
    12:  \1,3:1,4:1,3
    13:  2,4:0,2:\2,4
    14:  2,4:\2,4:0,2
    15:  0,2:2,4:\2,4
    16:  0,2:\2,4:2,4
    17:  \2,4:2,4:0,2
    18:  \2,4:0,2:2,4
    19:  0,3:1,3:\0,3
    20:  0,3:\0,3:1,3
    21:  1,3:0,3:\0,3
    22:  1,3:\0,3:0,3
    23:  \0,3:0,3:1,3
    24:  \0,3:1,3:0,3
    25:  1,4:2,4:\1,4
    26:  1,4:\1,4:2,4
    27:  2,4:1,4:\1,4
    28:  2,4:\1,4:1,4
    29:  \1,4:1,4:2,4
    30:  \1,4:2,4:1,4
    31:  0,3:0,2:\0,3
    32:  0,3:\0,3:0,2
    33:  0,2:0,3:\0,3
    34:  0,2:\0,3:0,3
    35:  \0,3:0,3:0,2
    36:  \0,3:0,2:0,3
    37:  1,4:1,3:\1,4
    38:  1,4:\1,4:1,3
    39:  1,3:1,4:\1,4
    40:  1,3:\1,4:1,4
    41:  \1,4:1,4:1,3
    42:  \1,4:1,3:1,4
    43:  0,2:2,4:\0,2
    44:  0,2:\0,2:2,4
    45:  2,4:0,2:\0,2
    46:  2,4:\0,2:0,2
    47:  \0,2:0,2:2,4
    48:  \0,2:2,4:0,2
    49:  1,3:0,3:\1,3
    50:  1,3:\1,3:0,3
    51:  0,3:1,3:\1,3
    52:  0,3:\1,3:1,3
    53:  \1,3:1,3:0,3
    54:  \1,3:0,3:1,3
    55:  2,4:1,4:\2,4
    56:  2,4:\2,4:1,4
    57:  1,4:2,4:\2,4
    58:  1,4:\2,4:2,4
    59:  \2,4:2,4:1,4
    60:  \2,4:1,4:2,4
family= 0 2 1 0 0 new D5h genus #    53 is 0,2:0,3:\1,2
     1:  0,2:0,3:\1,2
     2:  0,2:\1,2:0,3
     3:  0,3:0,2:\1,2
     4:  0,3:\1,2:0,2
     5:  \1,2:0,2:0,3
     6:  \1,2:0,3:0,2
     7:  1,3:1,4:\2,3
     8:  1,3:\2,3:1,4
     9:  1,4:1,3:\2,3
    10:  1,4:\2,3:1,3
    11:  \2,3:1,3:1,4
    12:  \2,3:1,4:1,3
    13:  2,4:0,2:\3,4
    14:  2,4:\3,4:0,2
    15:  0,2:2,4:\3,4
    16:  0,2:\3,4:2,4
    17:  \3,4:2,4:0,2
    18:  \3,4:0,2:2,4
    19:  0,3:1,3:\0,4
    20:  0,3:\0,4:1,3
    21:  1,3:0,3:\0,4
    22:  1,3:\0,4:0,3
    23:  \0,4:0,3:1,3
    24:  \0,4:1,3:0,3
    25:  1,4:2,4:\0,1
    26:  1,4:\0,1:2,4
    27:  2,4:1,4:\0,1
    28:  2,4:\0,1:1,4
    29:  \0,1:1,4:2,4
    30:  \0,1:2,4:1,4
    31:  0,3:0,2:\3,4
    32:  0,3:\3,4:0,2
    33:  0,2:0,3:\3,4
    34:  0,2:\3,4:0,3
    35:  \3,4:0,3:0,2
    36:  \3,4:0,2:0,3
    37:  1,4:1,3:\0,4
    38:  1,4:\0,4:1,3
    39:  1,3:1,4:\0,4
    40:  1,3:\0,4:1,4
    41:  \0,4:1,4:1,3
    42:  \0,4:1,3:1,4
    43:  0,2:2,4:\0,1
    44:  0,2:\0,1:2,4
    45:  2,4:0,2:\0,1
    46:  2,4:\0,1:0,2
    47:  \0,1:0,2:2,4
    48:  \0,1:2,4:0,2
    49:  1,3:0,3:\1,2
    50:  1,3:\1,2:0,3
    51:  0,3:1,3:\1,2
    52:  0,3:\1,2:1,3
    53:  \1,2:1,3:0,3
    54:  \1,2:0,3:1,3
    55:  2,4:1,4:\2,3
    56:  2,4:\2,3:1,4
    57:  1,4:2,4:\2,3
    58:  1,4:\2,3:2,4
    59:  \2,3:2,4:1,4
    60:  \2,3:1,4:2,4
family= 0 2 1 0 0 new D5h genus #    54 is 0,2:0,3:\1,3
     1:  0,2:0,3:\1,3
     2:  0,2:\1,3:0,3
     3:  0,3:0,2:\1,3
     4:  0,3:\1,3:0,2
     5:  \1,3:0,2:0,3
     6:  \1,3:0,3:0,2
     7:  1,3:1,4:\2,4
     8:  1,3:\2,4:1,4
     9:  1,4:1,3:\2,4
    10:  1,4:\2,4:1,3
    11:  \2,4:1,3:1,4
    12:  \2,4:1,4:1,3
    13:  2,4:0,2:\0,3
    14:  2,4:\0,3:0,2
    15:  0,2:2,4:\0,3
    16:  0,2:\0,3:2,4
    17:  \0,3:2,4:0,2
    18:  \0,3:0,2:2,4
    19:  0,3:1,3:\1,4
    20:  0,3:\1,4:1,3
    21:  1,3:0,3:\1,4
    22:  1,3:\1,4:0,3
    23:  \1,4:0,3:1,3
    24:  \1,4:1,3:0,3
    25:  1,4:2,4:\0,2
    26:  1,4:\0,2:2,4
    27:  2,4:1,4:\0,2
    28:  2,4:\0,2:1,4
    29:  \0,2:1,4:2,4
    30:  \0,2:2,4:1,4
    31:  0,3:0,2:\2,4
    32:  0,3:\2,4:0,2
    33:  0,2:0,3:\2,4
    34:  0,2:\2,4:0,3
    35:  \2,4:0,3:0,2
    36:  \2,4:0,2:0,3
    37:  1,4:1,3:\0,3
    38:  1,4:\0,3:1,3
    39:  1,3:1,4:\0,3
    40:  1,3:\0,3:1,4
    41:  \0,3:1,4:1,3
    42:  \0,3:1,3:1,4
    43:  0,2:2,4:\1,4
    44:  0,2:\1,4:2,4
    45:  2,4:0,2:\1,4
    46:  2,4:\1,4:0,2
    47:  \1,4:0,2:2,4
    48:  \1,4:2,4:0,2
    49:  1,3:0,3:\0,2
    50:  1,3:\0,2:0,3
    51:  0,3:1,3:\0,2
    52:  0,3:\0,2:1,3
    53:  \0,2:1,3:0,3
    54:  \0,2:0,3:1,3
    55:  2,4:1,4:\1,3
    56:  2,4:\1,3:1,4
    57:  1,4:2,4:\1,3
    58:  1,4:\1,3:2,4
    59:  \1,3:2,4:1,4
    60:  \1,3:1,4:2,4
family= 0 2 1 0 0 new D5h genus #    55 is 0,2:0,3:\1,4
     1:  0,2:0,3:\1,4
     2:  0,2:\1,4:0,3
     3:  0,3:0,2:\1,4
     4:  0,3:\1,4:0,2
     5:  \1,4:0,2:0,3
     6:  \1,4:0,3:0,2
     7:  1,3:1,4:\0,2
     8:  1,3:\0,2:1,4
     9:  1,4:1,3:\0,2
    10:  1,4:\0,2:1,3
    11:  \0,2:1,3:1,4
    12:  \0,2:1,4:1,3
    13:  2,4:0,2:\1,3
    14:  2,4:\1,3:0,2
    15:  0,2:2,4:\1,3
    16:  0,2:\1,3:2,4
    17:  \1,3:2,4:0,2
    18:  \1,3:0,2:2,4
    19:  0,3:1,3:\2,4
    20:  0,3:\2,4:1,3
    21:  1,3:0,3:\2,4
    22:  1,3:\2,4:0,3
    23:  \2,4:0,3:1,3
    24:  \2,4:1,3:0,3
    25:  1,4:2,4:\0,3
    26:  1,4:\0,3:2,4
    27:  2,4:1,4:\0,3
    28:  2,4:\0,3:1,4
    29:  \0,3:1,4:2,4
    30:  \0,3:2,4:1,4
family= 0 2 1 0 0 new D5h genus #    56 is 0,2:0,3:\2,3
     1:  0,2:0,3:\2,3
     2:  0,2:\2,3:0,3
     3:  0,3:0,2:\2,3
     4:  0,3:\2,3:0,2
     5:  \2,3:0,2:0,3
     6:  \2,3:0,3:0,2
     7:  1,3:1,4:\3,4
     8:  1,3:\3,4:1,4
     9:  1,4:1,3:\3,4
    10:  1,4:\3,4:1,3
    11:  \3,4:1,3:1,4
    12:  \3,4:1,4:1,3
    13:  2,4:0,2:\0,4
    14:  2,4:\0,4:0,2
    15:  0,2:2,4:\0,4
    16:  0,2:\0,4:2,4
    17:  \0,4:2,4:0,2
    18:  \0,4:0,2:2,4
    19:  0,3:1,3:\0,1
    20:  0,3:\0,1:1,3
    21:  1,3:0,3:\0,1
    22:  1,3:\0,1:0,3
    23:  \0,1:0,3:1,3
    24:  \0,1:1,3:0,3
    25:  1,4:2,4:\1,2
    26:  1,4:\1,2:2,4
    27:  2,4:1,4:\1,2
    28:  2,4:\1,2:1,4
    29:  \1,2:1,4:2,4
    30:  \1,2:2,4:1,4
family= 0 2 1 0 0 new D5h genus #    57 is 0,2:1,3:\0,1
     1:  0,2:1,3:\0,1
     2:  0,2:\0,1:1,3
     3:  1,3:0,2:\0,1
     4:  1,3:\0,1:0,2
     5:  \0,1:0,2:1,3
     6:  \0,1:1,3:0,2
     7:  1,3:2,4:\1,2
     8:  1,3:\1,2:2,4
     9:  2,4:1,3:\1,2
    10:  2,4:\1,2:1,3
    11:  \1,2:1,3:2,4
    12:  \1,2:2,4:1,3
    13:  2,4:0,3:\2,3
    14:  2,4:\2,3:0,3
    15:  0,3:2,4:\2,3
    16:  0,3:\2,3:2,4
    17:  \2,3:2,4:0,3
    18:  \2,3:0,3:2,4
    19:  0,3:1,4:\3,4
    20:  0,3:\3,4:1,4
    21:  1,4:0,3:\3,4
    22:  1,4:\3,4:0,3
    23:  \3,4:0,3:1,4
    24:  \3,4:1,4:0,3
    25:  1,4:0,2:\0,4
    26:  1,4:\0,4:0,2
    27:  0,2:1,4:\0,4
    28:  0,2:\0,4:1,4
    29:  \0,4:1,4:0,2
    30:  \0,4:0,2:1,4
    31:  0,3:2,4:\0,4
    32:  0,3:\0,4:2,4
    33:  2,4:0,3:\0,4
    34:  2,4:\0,4:0,3
    35:  \0,4:0,3:2,4
    36:  \0,4:2,4:0,3
    37:  1,4:0,3:\0,1
    38:  1,4:\0,1:0,3
    39:  0,3:1,4:\0,1
    40:  0,3:\0,1:1,4
    41:  \0,1:1,4:0,3
    42:  \0,1:0,3:1,4
    43:  0,2:1,4:\1,2
    44:  0,2:\1,2:1,4
    45:  1,4:0,2:\1,2
    46:  1,4:\1,2:0,2
    47:  \1,2:0,2:1,4
    48:  \1,2:1,4:0,2
    49:  1,3:0,2:\2,3
    50:  1,3:\2,3:0,2
    51:  0,2:1,3:\2,3
    52:  0,2:\2,3:1,3
    53:  \2,3:1,3:0,2
    54:  \2,3:0,2:1,3
    55:  2,4:1,3:\3,4
    56:  2,4:\3,4:1,3
    57:  1,3:2,4:\3,4
    58:  1,3:\3,4:2,4
    59:  \3,4:2,4:1,3
    60:  \3,4:1,3:2,4
family= 0 2 1 0 0 new D5h genus #    58 is 0,2:1,3:\0,2
     1:  0,2:1,3:\0,2
     2:  0,2:\0,2:1,3
     3:  1,3:0,2:\0,2
     4:  1,3:\0,2:0,2
     5:  \0,2:0,2:1,3
     6:  \0,2:1,3:0,2
     7:  1,3:2,4:\1,3
     8:  1,3:\1,3:2,4
     9:  2,4:1,3:\1,3
    10:  2,4:\1,3:1,3
    11:  \1,3:1,3:2,4
    12:  \1,3:2,4:1,3
    13:  2,4:0,3:\2,4
    14:  2,4:\2,4:0,3
    15:  0,3:2,4:\2,4
    16:  0,3:\2,4:2,4
    17:  \2,4:2,4:0,3
    18:  \2,4:0,3:2,4
    19:  0,3:1,4:\0,3
    20:  0,3:\0,3:1,4
    21:  1,4:0,3:\0,3
    22:  1,4:\0,3:0,3
    23:  \0,3:0,3:1,4
    24:  \0,3:1,4:0,3
    25:  1,4:0,2:\1,4
    26:  1,4:\1,4:0,2
    27:  0,2:1,4:\1,4
    28:  0,2:\1,4:1,4
    29:  \1,4:1,4:0,2
    30:  \1,4:0,2:1,4
    31:  0,3:2,4:\0,3
    32:  0,3:\0,3:2,4
    33:  2,4:0,3:\0,3
    34:  2,4:\0,3:0,3
    35:  \0,3:0,3:2,4
    36:  \0,3:2,4:0,3
    37:  1,4:0,3:\1,4
    38:  1,4:\1,4:0,3
    39:  0,3:1,4:\1,4
    40:  0,3:\1,4:1,4
    41:  \1,4:1,4:0,3
    42:  \1,4:0,3:1,4
    43:  0,2:1,4:\0,2
    44:  0,2:\0,2:1,4
    45:  1,4:0,2:\0,2
    46:  1,4:\0,2:0,2
    47:  \0,2:0,2:1,4
    48:  \0,2:1,4:0,2
    49:  1,3:0,2:\1,3
    50:  1,3:\1,3:0,2
    51:  0,2:1,3:\1,3
    52:  0,2:\1,3:1,3
    53:  \1,3:1,3:0,2
    54:  \1,3:0,2:1,3
    55:  2,4:1,3:\2,4
    56:  2,4:\2,4:1,3
    57:  1,3:2,4:\2,4
    58:  1,3:\2,4:2,4
    59:  \2,4:2,4:1,3
    60:  \2,4:1,3:2,4
family= 0 2 1 0 0 new D5h genus #    59 is 0,2:1,3:\0,3
     1:  0,2:1,3:\0,3
     2:  0,2:\0,3:1,3
     3:  1,3:0,2:\0,3
     4:  1,3:\0,3:0,2
     5:  \0,3:0,2:1,3
     6:  \0,3:1,3:0,2
     7:  1,3:2,4:\1,4
     8:  1,3:\1,4:2,4
     9:  2,4:1,3:\1,4
    10:  2,4:\1,4:1,3
    11:  \1,4:1,3:2,4
    12:  \1,4:2,4:1,3
    13:  2,4:0,3:\0,2
    14:  2,4:\0,2:0,3
    15:  0,3:2,4:\0,2
    16:  0,3:\0,2:2,4
    17:  \0,2:2,4:0,3
    18:  \0,2:0,3:2,4
    19:  0,3:1,4:\1,3
    20:  0,3:\1,3:1,4
    21:  1,4:0,3:\1,3
    22:  1,4:\1,3:0,3
    23:  \1,3:0,3:1,4
    24:  \1,3:1,4:0,3
    25:  1,4:0,2:\2,4
    26:  1,4:\2,4:0,2
    27:  0,2:1,4:\2,4
    28:  0,2:\2,4:1,4
    29:  \2,4:1,4:0,2
    30:  \2,4:0,2:1,4
family= 0 2 1 0 0 new D5h genus #    60 is 0,2:1,3:\0,4
     1:  0,2:1,3:\0,4
     2:  0,2:\0,4:1,3
     3:  1,3:0,2:\0,4
     4:  1,3:\0,4:0,2
     5:  \0,4:0,2:1,3
     6:  \0,4:1,3:0,2
     7:  1,3:2,4:\0,1
     8:  1,3:\0,1:2,4
     9:  2,4:1,3:\0,1
    10:  2,4:\0,1:1,3
    11:  \0,1:1,3:2,4
    12:  \0,1:2,4:1,3
    13:  2,4:0,3:\1,2
    14:  2,4:\1,2:0,3
    15:  0,3:2,4:\1,2
    16:  0,3:\1,2:2,4
    17:  \1,2:2,4:0,3
    18:  \1,2:0,3:2,4
    19:  0,3:1,4:\2,3
    20:  0,3:\2,3:1,4
    21:  1,4:0,3:\2,3
    22:  1,4:\2,3:0,3
    23:  \2,3:0,3:1,4
    24:  \2,3:1,4:0,3
    25:  1,4:0,2:\3,4
    26:  1,4:\3,4:0,2
    27:  0,2:1,4:\3,4
    28:  0,2:\3,4:1,4
    29:  \3,4:1,4:0,2
    30:  \3,4:0,2:1,4
    31:  0,3:2,4:\0,1
    32:  0,3:\0,1:2,4
    33:  2,4:0,3:\0,1
    34:  2,4:\0,1:0,3
    35:  \0,1:0,3:2,4
    36:  \0,1:2,4:0,3
    37:  1,4:0,3:\1,2
    38:  1,4:\1,2:0,3
    39:  0,3:1,4:\1,2
    40:  0,3:\1,2:1,4
    41:  \1,2:1,4:0,3
    42:  \1,2:0,3:1,4
    43:  0,2:1,4:\2,3
    44:  0,2:\2,3:1,4
    45:  1,4:0,2:\2,3
    46:  1,4:\2,3:0,2
    47:  \2,3:0,2:1,4
    48:  \2,3:1,4:0,2
    49:  1,3:0,2:\3,4
    50:  1,3:\3,4:0,2
    51:  0,2:1,3:\3,4
    52:  0,2:\3,4:1,3
    53:  \3,4:1,3:0,2
    54:  \3,4:0,2:1,3
    55:  2,4:1,3:\0,4
    56:  2,4:\0,4:1,3
    57:  1,3:2,4:\0,4
    58:  1,3:\0,4:2,4
    59:  \0,4:2,4:1,3
    60:  \0,4:1,3:2,4
family= 0 2 1 0 0 new D5h genus #    61 is 0,2:1,3:\1,2
     1:  0,2:1,3:\1,2
     2:  0,2:\1,2:1,3
     3:  1,3:0,2:\1,2
     4:  1,3:\1,2:0,2
     5:  \1,2:0,2:1,3
     6:  \1,2:1,3:0,2
     7:  1,3:2,4:\2,3
     8:  1,3:\2,3:2,4
     9:  2,4:1,3:\2,3
    10:  2,4:\2,3:1,3
    11:  \2,3:1,3:2,4
    12:  \2,3:2,4:1,3
    13:  2,4:0,3:\3,4
    14:  2,4:\3,4:0,3
    15:  0,3:2,4:\3,4
    16:  0,3:\3,4:2,4
    17:  \3,4:2,4:0,3
    18:  \3,4:0,3:2,4
    19:  0,3:1,4:\0,4
    20:  0,3:\0,4:1,4
    21:  1,4:0,3:\0,4
    22:  1,4:\0,4:0,3
    23:  \0,4:0,3:1,4
    24:  \0,4:1,4:0,3
    25:  1,4:0,2:\0,1
    26:  1,4:\0,1:0,2
    27:  0,2:1,4:\0,1
    28:  0,2:\0,1:1,4
    29:  \0,1:1,4:0,2
    30:  \0,1:0,2:1,4
family= 0 2 1 0 0 new D5h genus #    62 is 0,2:1,3:\1,4
     1:  0,2:1,3:\1,4
     2:  0,2:\1,4:1,3
     3:  1,3:0,2:\1,4
     4:  1,3:\1,4:0,2
     5:  \1,4:0,2:1,3
     6:  \1,4:1,3:0,2
     7:  1,3:2,4:\0,2
     8:  1,3:\0,2:2,4
     9:  2,4:1,3:\0,2
    10:  2,4:\0,2:1,3
    11:  \0,2:1,3:2,4
    12:  \0,2:2,4:1,3
    13:  2,4:0,3:\1,3
    14:  2,4:\1,3:0,3
    15:  0,3:2,4:\1,3
    16:  0,3:\1,3:2,4
    17:  \1,3:2,4:0,3
    18:  \1,3:0,3:2,4
    19:  0,3:1,4:\2,4
    20:  0,3:\2,4:1,4
    21:  1,4:0,3:\2,4
    22:  1,4:\2,4:0,3
    23:  \2,4:0,3:1,4
    24:  \2,4:1,4:0,3
    25:  1,4:0,2:\0,3
    26:  1,4:\0,3:0,2
    27:  0,2:1,4:\0,3
    28:  0,2:\0,3:1,4
    29:  \0,3:1,4:0,2
    30:  \0,3:0,2:1,4
    31:  0,3:2,4:\1,4
    32:  0,3:\1,4:2,4
    33:  2,4:0,3:\1,4
    34:  2,4:\1,4:0,3
    35:  \1,4:0,3:2,4
    36:  \1,4:2,4:0,3
    37:  1,4:0,3:\0,2
    38:  1,4:\0,2:0,3
    39:  0,3:1,4:\0,2
    40:  0,3:\0,2:1,4
    41:  \0,2:1,4:0,3
    42:  \0,2:0,3:1,4
    43:  0,2:1,4:\1,3
    44:  0,2:\1,3:1,4
    45:  1,4:0,2:\1,3
    46:  1,4:\1,3:0,2
    47:  \1,3:0,2:1,4
    48:  \1,3:1,4:0,2
    49:  1,3:0,2:\2,4
    50:  1,3:\2,4:0,2
    51:  0,2:1,3:\2,4
    52:  0,2:\2,4:1,3
    53:  \2,4:1,3:0,2
    54:  \2,4:0,2:1,3
    55:  2,4:1,3:\0,3
    56:  2,4:\0,3:1,3
    57:  1,3:2,4:\0,3
    58:  1,3:\0,3:2,4
    59:  \0,3:2,4:1,3
    60:  \0,3:1,3:2,4
Nber of genera for this family=   62
 
family= 1 0 2 0 0
 
family= 1 0 2 0 0 new D5h genus #     1 is 0:\0,1:\0,1
     1:  0:\0,1:\0,1
     2:  \0,1:0:\0,1
     3:  \0,1:\0,1:0
     4:  1:\1,2:\1,2
     5:  \1,2:1:\1,2
     6:  \1,2:\1,2:1
     7:  2:\2,3:\2,3
     8:  \2,3:2:\2,3
     9:  \2,3:\2,3:2
    10:  3:\3,4:\3,4
    11:  \3,4:3:\3,4
    12:  \3,4:\3,4:3
    13:  4:\0,4:\0,4
    14:  \0,4:4:\0,4
    15:  \0,4:\0,4:4
    16:  0:\0,4:\0,4
    17:  \0,4:0:\0,4
    18:  \0,4:\0,4:0
    19:  1:\0,1:\0,1
    20:  \0,1:1:\0,1
    21:  \0,1:\0,1:1
    22:  2:\1,2:\1,2
    23:  \1,2:2:\1,2
    24:  \1,2:\1,2:2
    25:  3:\2,3:\2,3
    26:  \2,3:3:\2,3
    27:  \2,3:\2,3:3
    28:  4:\3,4:\3,4
    29:  \3,4:4:\3,4
    30:  \3,4:\3,4:4
family= 1 0 2 0 0 new D5h genus #     2 is 0:\0,1:\0,2
     1:  0:\0,1:\0,2
     2:  0:\0,2:\0,1
     3:  \0,1:0:\0,2
     4:  \0,1:\0,2:0
     5:  \0,2:0:\0,1
     6:  \0,2:\0,1:0
     7:  1:\1,2:\1,3
     8:  1:\1,3:\1,2
     9:  \1,2:1:\1,3
    10:  \1,2:\1,3:1
    11:  \1,3:1:\1,2
    12:  \1,3:\1,2:1
    13:  2:\2,3:\2,4
    14:  2:\2,4:\2,3
    15:  \2,3:2:\2,4
    16:  \2,3:\2,4:2
    17:  \2,4:2:\2,3
    18:  \2,4:\2,3:2
    19:  3:\3,4:\0,3
    20:  3:\0,3:\3,4
    21:  \3,4:3:\0,3
    22:  \3,4:\0,3:3
    23:  \0,3:3:\3,4
    24:  \0,3:\3,4:3
    25:  4:\0,4:\1,4
    26:  4:\1,4:\0,4
    27:  \0,4:4:\1,4
    28:  \0,4:\1,4:4
    29:  \1,4:4:\0,4
    30:  \1,4:\0,4:4
    31:  0:\0,4:\0,3
    32:  0:\0,3:\0,4
    33:  \0,4:0:\0,3
    34:  \0,4:\0,3:0
    35:  \0,3:0:\0,4
    36:  \0,3:\0,4:0
    37:  1:\0,1:\1,4
    38:  1:\1,4:\0,1
    39:  \0,1:1:\1,4
    40:  \0,1:\1,4:1
    41:  \1,4:1:\0,1
    42:  \1,4:\0,1:1
    43:  2:\1,2:\0,2
    44:  2:\0,2:\1,2
    45:  \1,2:2:\0,2
    46:  \1,2:\0,2:2
    47:  \0,2:2:\1,2
    48:  \0,2:\1,2:2
    49:  3:\2,3:\1,3
    50:  3:\1,3:\2,3
    51:  \2,3:3:\1,3
    52:  \2,3:\1,3:3
    53:  \1,3:3:\2,3
    54:  \1,3:\2,3:3
    55:  4:\3,4:\2,4
    56:  4:\2,4:\3,4
    57:  \3,4:4:\2,4
    58:  \3,4:\2,4:4
    59:  \2,4:4:\3,4
    60:  \2,4:\3,4:4
family= 1 0 2 0 0 new D5h genus #     3 is 0:\0,1:\0,3
     1:  0:\0,1:\0,3
     2:  0:\0,3:\0,1
     3:  \0,1:0:\0,3
     4:  \0,1:\0,3:0
     5:  \0,3:0:\0,1
     6:  \0,3:\0,1:0
     7:  1:\1,2:\1,4
     8:  1:\1,4:\1,2
     9:  \1,2:1:\1,4
    10:  \1,2:\1,4:1
    11:  \1,4:1:\1,2
    12:  \1,4:\1,2:1
    13:  2:\2,3:\0,2
    14:  2:\0,2:\2,3
    15:  \2,3:2:\0,2
    16:  \2,3:\0,2:2
    17:  \0,2:2:\2,3
    18:  \0,2:\2,3:2
    19:  3:\3,4:\1,3
    20:  3:\1,3:\3,4
    21:  \3,4:3:\1,3
    22:  \3,4:\1,3:3
    23:  \1,3:3:\3,4
    24:  \1,3:\3,4:3
    25:  4:\0,4:\2,4
    26:  4:\2,4:\0,4
    27:  \0,4:4:\2,4
    28:  \0,4:\2,4:4
    29:  \2,4:4:\0,4
    30:  \2,4:\0,4:4
    31:  0:\0,4:\0,2
    32:  0:\0,2:\0,4
    33:  \0,4:0:\0,2
    34:  \0,4:\0,2:0
    35:  \0,2:0:\0,4
    36:  \0,2:\0,4:0
    37:  1:\0,1:\1,3
    38:  1:\1,3:\0,1
    39:  \0,1:1:\1,3
    40:  \0,1:\1,3:1
    41:  \1,3:1:\0,1
    42:  \1,3:\0,1:1
    43:  2:\1,2:\2,4
    44:  2:\2,4:\1,2
    45:  \1,2:2:\2,4
    46:  \1,2:\2,4:2
    47:  \2,4:2:\1,2
    48:  \2,4:\1,2:2
    49:  3:\2,3:\0,3
    50:  3:\0,3:\2,3
    51:  \2,3:3:\0,3
    52:  \2,3:\0,3:3
    53:  \0,3:3:\2,3
    54:  \0,3:\2,3:3
    55:  4:\3,4:\1,4
    56:  4:\1,4:\3,4
    57:  \3,4:4:\1,4
    58:  \3,4:\1,4:4
    59:  \1,4:4:\3,4
    60:  \1,4:\3,4:4
family= 1 0 2 0 0 new D5h genus #     4 is 0:\0,1:\0,4
     1:  0:\0,1:\0,4
     2:  0:\0,4:\0,1
     3:  \0,1:0:\0,4
     4:  \0,1:\0,4:0
     5:  \0,4:0:\0,1
     6:  \0,4:\0,1:0
     7:  1:\1,2:\0,1
     8:  1:\0,1:\1,2
     9:  \1,2:1:\0,1
    10:  \1,2:\0,1:1
    11:  \0,1:1:\1,2
    12:  \0,1:\1,2:1
    13:  2:\2,3:\1,2
    14:  2:\1,2:\2,3
    15:  \2,3:2:\1,2
    16:  \2,3:\1,2:2
    17:  \1,2:2:\2,3
    18:  \1,2:\2,3:2
    19:  3:\3,4:\2,3
    20:  3:\2,3:\3,4
    21:  \3,4:3:\2,3
    22:  \3,4:\2,3:3
    23:  \2,3:3:\3,4
    24:  \2,3:\3,4:3
    25:  4:\0,4:\3,4
    26:  4:\3,4:\0,4
    27:  \0,4:4:\3,4
    28:  \0,4:\3,4:4
    29:  \3,4:4:\0,4
    30:  \3,4:\0,4:4
family= 1 0 2 0 0 new D5h genus #     5 is 0:\0,1:\1,2
     1:  0:\0,1:\1,2
     2:  0:\1,2:\0,1
     3:  \0,1:0:\1,2
     4:  \0,1:\1,2:0
     5:  \1,2:0:\0,1
     6:  \1,2:\0,1:0
     7:  1:\1,2:\2,3
     8:  1:\2,3:\1,2
     9:  \1,2:1:\2,3
    10:  \1,2:\2,3:1
    11:  \2,3:1:\1,2
    12:  \2,3:\1,2:1
    13:  2:\2,3:\3,4
    14:  2:\3,4:\2,3
    15:  \2,3:2:\3,4
    16:  \2,3:\3,4:2
    17:  \3,4:2:\2,3
    18:  \3,4:\2,3:2
    19:  3:\3,4:\0,4
    20:  3:\0,4:\3,4
    21:  \3,4:3:\0,4
    22:  \3,4:\0,4:3
    23:  \0,4:3:\3,4
    24:  \0,4:\3,4:3
    25:  4:\0,4:\0,1
    26:  4:\0,1:\0,4
    27:  \0,4:4:\0,1
    28:  \0,4:\0,1:4
    29:  \0,1:4:\0,4
    30:  \0,1:\0,4:4
    31:  0:\0,4:\3,4
    32:  0:\3,4:\0,4
    33:  \0,4:0:\3,4
    34:  \0,4:\3,4:0
    35:  \3,4:0:\0,4
    36:  \3,4:\0,4:0
    37:  1:\0,1:\0,4
    38:  1:\0,4:\0,1
    39:  \0,1:1:\0,4
    40:  \0,1:\0,4:1
    41:  \0,4:1:\0,1
    42:  \0,4:\0,1:1
    43:  2:\1,2:\0,1
    44:  2:\0,1:\1,2
    45:  \1,2:2:\0,1
    46:  \1,2:\0,1:2
    47:  \0,1:2:\1,2
    48:  \0,1:\1,2:2
    49:  3:\2,3:\1,2
    50:  3:\1,2:\2,3
    51:  \2,3:3:\1,2
    52:  \2,3:\1,2:3
    53:  \1,2:3:\2,3
    54:  \1,2:\2,3:3
    55:  4:\3,4:\2,3
    56:  4:\2,3:\3,4
    57:  \3,4:4:\2,3
    58:  \3,4:\2,3:4
    59:  \2,3:4:\3,4
    60:  \2,3:\3,4:4
family= 1 0 2 0 0 new D5h genus #     6 is 0:\0,1:\1,3
     1:  0:\0,1:\1,3
     2:  0:\1,3:\0,1
     3:  \0,1:0:\1,3
     4:  \0,1:\1,3:0
     5:  \1,3:0:\0,1
     6:  \1,3:\0,1:0
     7:  1:\1,2:\2,4
     8:  1:\2,4:\1,2
     9:  \1,2:1:\2,4
    10:  \1,2:\2,4:1
    11:  \2,4:1:\1,2
    12:  \2,4:\1,2:1
    13:  2:\2,3:\0,3
    14:  2:\0,3:\2,3
    15:  \2,3:2:\0,3
    16:  \2,3:\0,3:2
    17:  \0,3:2:\2,3
    18:  \0,3:\2,3:2
    19:  3:\3,4:\1,4
    20:  3:\1,4:\3,4
    21:  \3,4:3:\1,4
    22:  \3,4:\1,4:3
    23:  \1,4:3:\3,4
    24:  \1,4:\3,4:3
    25:  4:\0,4:\0,2
    26:  4:\0,2:\0,4
    27:  \0,4:4:\0,2
    28:  \0,4:\0,2:4
    29:  \0,2:4:\0,4
    30:  \0,2:\0,4:4
    31:  0:\0,4:\2,4
    32:  0:\2,4:\0,4
    33:  \0,4:0:\2,4
    34:  \0,4:\2,4:0
    35:  \2,4:0:\0,4
    36:  \2,4:\0,4:0
    37:  1:\0,1:\0,3
    38:  1:\0,3:\0,1
    39:  \0,1:1:\0,3
    40:  \0,1:\0,3:1
    41:  \0,3:1:\0,1
    42:  \0,3:\0,1:1
    43:  2:\1,2:\1,4
    44:  2:\1,4:\1,2
    45:  \1,2:2:\1,4
    46:  \1,2:\1,4:2
    47:  \1,4:2:\1,2
    48:  \1,4:\1,2:2
    49:  3:\2,3:\0,2
    50:  3:\0,2:\2,3
    51:  \2,3:3:\0,2
    52:  \2,3:\0,2:3
    53:  \0,2:3:\2,3
    54:  \0,2:\2,3:3
    55:  4:\3,4:\1,3
    56:  4:\1,3:\3,4
    57:  \3,4:4:\1,3
    58:  \3,4:\1,3:4
    59:  \1,3:4:\3,4
    60:  \1,3:\3,4:4
family= 1 0 2 0 0 new D5h genus #     7 is 0:\0,1:\1,4
     1:  0:\0,1:\1,4
     2:  0:\1,4:\0,1
     3:  \0,1:0:\1,4
     4:  \0,1:\1,4:0
     5:  \1,4:0:\0,1
     6:  \1,4:\0,1:0
     7:  1:\1,2:\0,2
     8:  1:\0,2:\1,2
     9:  \1,2:1:\0,2
    10:  \1,2:\0,2:1
    11:  \0,2:1:\1,2
    12:  \0,2:\1,2:1
    13:  2:\2,3:\1,3
    14:  2:\1,3:\2,3
    15:  \2,3:2:\1,3
    16:  \2,3:\1,3:2
    17:  \1,3:2:\2,3
    18:  \1,3:\2,3:2
    19:  3:\3,4:\2,4
    20:  3:\2,4:\3,4
    21:  \3,4:3:\2,4
    22:  \3,4:\2,4:3
    23:  \2,4:3:\3,4
    24:  \2,4:\3,4:3
    25:  4:\0,4:\0,3
    26:  4:\0,3:\0,4
    27:  \0,4:4:\0,3
    28:  \0,4:\0,3:4
    29:  \0,3:4:\0,4
    30:  \0,3:\0,4:4
    31:  0:\0,4:\1,4
    32:  0:\1,4:\0,4
    33:  \0,4:0:\1,4
    34:  \0,4:\1,4:0
    35:  \1,4:0:\0,4
    36:  \1,4:\0,4:0
    37:  1:\0,1:\0,2
    38:  1:\0,2:\0,1
    39:  \0,1:1:\0,2
    40:  \0,1:\0,2:1
    41:  \0,2:1:\0,1
    42:  \0,2:\0,1:1
    43:  2:\1,2:\1,3
    44:  2:\1,3:\1,2
    45:  \1,2:2:\1,3
    46:  \1,2:\1,3:2
    47:  \1,3:2:\1,2
    48:  \1,3:\1,2:2
    49:  3:\2,3:\2,4
    50:  3:\2,4:\2,3
    51:  \2,3:3:\2,4
    52:  \2,3:\2,4:3
    53:  \2,4:3:\2,3
    54:  \2,4:\2,3:3
    55:  4:\3,4:\0,3
    56:  4:\0,3:\3,4
    57:  \3,4:4:\0,3
    58:  \3,4:\0,3:4
    59:  \0,3:4:\3,4
    60:  \0,3:\3,4:4
family= 1 0 2 0 0 new D5h genus #     8 is 0:\0,1:\2,3
     1:  0:\0,1:\2,3
     2:  0:\2,3:\0,1
     3:  \0,1:0:\2,3
     4:  \0,1:\2,3:0
     5:  \2,3:0:\0,1
     6:  \2,3:\0,1:0
     7:  1:\1,2:\3,4
     8:  1:\3,4:\1,2
     9:  \1,2:1:\3,4
    10:  \1,2:\3,4:1
    11:  \3,4:1:\1,2
    12:  \3,4:\1,2:1
    13:  2:\2,3:\0,4
    14:  2:\0,4:\2,3
    15:  \2,3:2:\0,4
    16:  \2,3:\0,4:2
    17:  \0,4:2:\2,3
    18:  \0,4:\2,3:2
    19:  3:\3,4:\0,1
    20:  3:\0,1:\3,4
    21:  \3,4:3:\0,1
    22:  \3,4:\0,1:3
    23:  \0,1:3:\3,4
    24:  \0,1:\3,4:3
    25:  4:\0,4:\1,2
    26:  4:\1,2:\0,4
    27:  \0,4:4:\1,2
    28:  \0,4:\1,2:4
    29:  \1,2:4:\0,4
    30:  \1,2:\0,4:4
    31:  0:\0,4:\2,3
    32:  0:\2,3:\0,4
    33:  \0,4:0:\2,3
    34:  \0,4:\2,3:0
    35:  \2,3:0:\0,4
    36:  \2,3:\0,4:0
    37:  1:\0,1:\3,4
    38:  1:\3,4:\0,1
    39:  \0,1:1:\3,4
    40:  \0,1:\3,4:1
    41:  \3,4:1:\0,1
    42:  \3,4:\0,1:1
    43:  2:\1,2:\0,4
    44:  2:\0,4:\1,2
    45:  \1,2:2:\0,4
    46:  \1,2:\0,4:2
    47:  \0,4:2:\1,2
    48:  \0,4:\1,2:2
    49:  3:\2,3:\0,1
    50:  3:\0,1:\2,3
    51:  \2,3:3:\0,1
    52:  \2,3:\0,1:3
    53:  \0,1:3:\2,3
    54:  \0,1:\2,3:3
    55:  4:\3,4:\1,2
    56:  4:\1,2:\3,4
    57:  \3,4:4:\1,2
    58:  \3,4:\1,2:4
    59:  \1,2:4:\3,4
    60:  \1,2:\3,4:4
family= 1 0 2 0 0 new D5h genus #     9 is 0:\0,1:\2,4
     1:  0:\0,1:\2,4
     2:  0:\2,4:\0,1
     3:  \0,1:0:\2,4
     4:  \0,1:\2,4:0
     5:  \2,4:0:\0,1
     6:  \2,4:\0,1:0
     7:  1:\1,2:\0,3
     8:  1:\0,3:\1,2
     9:  \1,2:1:\0,3
    10:  \1,2:\0,3:1
    11:  \0,3:1:\1,2
    12:  \0,3:\1,2:1
    13:  2:\2,3:\1,4
    14:  2:\1,4:\2,3
    15:  \2,3:2:\1,4
    16:  \2,3:\1,4:2
    17:  \1,4:2:\2,3
    18:  \1,4:\2,3:2
    19:  3:\3,4:\0,2
    20:  3:\0,2:\3,4
    21:  \3,4:3:\0,2
    22:  \3,4:\0,2:3
    23:  \0,2:3:\3,4
    24:  \0,2:\3,4:3
    25:  4:\0,4:\1,3
    26:  4:\1,3:\0,4
    27:  \0,4:4:\1,3
    28:  \0,4:\1,3:4
    29:  \1,3:4:\0,4
    30:  \1,3:\0,4:4
    31:  0:\0,4:\1,3
    32:  0:\1,3:\0,4
    33:  \0,4:0:\1,3
    34:  \0,4:\1,3:0
    35:  \1,3:0:\0,4
    36:  \1,3:\0,4:0
    37:  1:\0,1:\2,4
    38:  1:\2,4:\0,1
    39:  \0,1:1:\2,4
    40:  \0,1:\2,4:1
    41:  \2,4:1:\0,1
    42:  \2,4:\0,1:1
    43:  2:\1,2:\0,3
    44:  2:\0,3:\1,2
    45:  \1,2:2:\0,3
    46:  \1,2:\0,3:2
    47:  \0,3:2:\1,2
    48:  \0,3:\1,2:2
    49:  3:\2,3:\1,4
    50:  3:\1,4:\2,3
    51:  \2,3:3:\1,4
    52:  \2,3:\1,4:3
    53:  \1,4:3:\2,3
    54:  \1,4:\2,3:3
    55:  4:\3,4:\0,2
    56:  4:\0,2:\3,4
    57:  \3,4:4:\0,2
    58:  \3,4:\0,2:4
    59:  \0,2:4:\3,4
    60:  \0,2:\3,4:4
family= 1 0 2 0 0 new D5h genus #    10 is 0:\0,1:\3,4
     1:  0:\0,1:\3,4
     2:  0:\3,4:\0,1
     3:  \0,1:0:\3,4
     4:  \0,1:\3,4:0
     5:  \3,4:0:\0,1
     6:  \3,4:\0,1:0
     7:  1:\1,2:\0,4
     8:  1:\0,4:\1,2
     9:  \1,2:1:\0,4
    10:  \1,2:\0,4:1
    11:  \0,4:1:\1,2
    12:  \0,4:\1,2:1
    13:  2:\2,3:\0,1
    14:  2:\0,1:\2,3
    15:  \2,3:2:\0,1
    16:  \2,3:\0,1:2
    17:  \0,1:2:\2,3
    18:  \0,1:\2,3:2
    19:  3:\3,4:\1,2
    20:  3:\1,2:\3,4
    21:  \3,4:3:\1,2
    22:  \3,4:\1,2:3
    23:  \1,2:3:\3,4
    24:  \1,2:\3,4:3
    25:  4:\0,4:\2,3
    26:  4:\2,3:\0,4
    27:  \0,4:4:\2,3
    28:  \0,4:\2,3:4
    29:  \2,3:4:\0,4
    30:  \2,3:\0,4:4
    31:  0:\0,4:\1,2
    32:  0:\1,2:\0,4
    33:  \0,4:0:\1,2
    34:  \0,4:\1,2:0
    35:  \1,2:0:\0,4
    36:  \1,2:\0,4:0
    37:  1:\0,1:\2,3
    38:  1:\2,3:\0,1
    39:  \0,1:1:\2,3
    40:  \0,1:\2,3:1
    41:  \2,3:1:\0,1
    42:  \2,3:\0,1:1
    43:  2:\1,2:\3,4
    44:  2:\3,4:\1,2
    45:  \1,2:2:\3,4
    46:  \1,2:\3,4:2
    47:  \3,4:2:\1,2
    48:  \3,4:\1,2:2
    49:  3:\2,3:\0,4
    50:  3:\0,4:\2,3
    51:  \2,3:3:\0,4
    52:  \2,3:\0,4:3
    53:  \0,4:3:\2,3
    54:  \0,4:\2,3:3
    55:  4:\3,4:\0,1
    56:  4:\0,1:\3,4
    57:  \3,4:4:\0,1
    58:  \3,4:\0,1:4
    59:  \0,1:4:\3,4
    60:  \0,1:\3,4:4
family= 1 0 2 0 0 new D5h genus #    11 is 0:\0,2:\0,2
     1:  0:\0,2:\0,2
     2:  \0,2:0:\0,2
     3:  \0,2:\0,2:0
     4:  1:\1,3:\1,3
     5:  \1,3:1:\1,3
     6:  \1,3:\1,3:1
     7:  2:\2,4:\2,4
     8:  \2,4:2:\2,4
     9:  \2,4:\2,4:2
    10:  3:\0,3:\0,3
    11:  \0,3:3:\0,3
    12:  \0,3:\0,3:3
    13:  4:\1,4:\1,4
    14:  \1,4:4:\1,4
    15:  \1,4:\1,4:4
    16:  0:\0,3:\0,3
    17:  \0,3:0:\0,3
    18:  \0,3:\0,3:0
    19:  1:\1,4:\1,4
    20:  \1,4:1:\1,4
    21:  \1,4:\1,4:1
    22:  2:\0,2:\0,2
    23:  \0,2:2:\0,2
    24:  \0,2:\0,2:2
    25:  3:\1,3:\1,3
    26:  \1,3:3:\1,3
    27:  \1,3:\1,3:3
    28:  4:\2,4:\2,4
    29:  \2,4:4:\2,4
    30:  \2,4:\2,4:4
family= 1 0 2 0 0 new D5h genus #    12 is 0:\0,2:\0,3
     1:  0:\0,2:\0,3
     2:  0:\0,3:\0,2
     3:  \0,2:0:\0,3
     4:  \0,2:\0,3:0
     5:  \0,3:0:\0,2
     6:  \0,3:\0,2:0
     7:  1:\1,3:\1,4
     8:  1:\1,4:\1,3
     9:  \1,3:1:\1,4
    10:  \1,3:\1,4:1
    11:  \1,4:1:\1,3
    12:  \1,4:\1,3:1
    13:  2:\2,4:\0,2
    14:  2:\0,2:\2,4
    15:  \2,4:2:\0,2
    16:  \2,4:\0,2:2
    17:  \0,2:2:\2,4
    18:  \0,2:\2,4:2
    19:  3:\0,3:\1,3
    20:  3:\1,3:\0,3
    21:  \0,3:3:\1,3
    22:  \0,3:\1,3:3
    23:  \1,3:3:\0,3
    24:  \1,3:\0,3:3
    25:  4:\1,4:\2,4
    26:  4:\2,4:\1,4
    27:  \1,4:4:\2,4
    28:  \1,4:\2,4:4
    29:  \2,4:4:\1,4
    30:  \2,4:\1,4:4
family= 1 0 2 0 0 new D5h genus #    13 is 0:\0,2:\1,2
     1:  0:\0,2:\1,2
     2:  0:\1,2:\0,2
     3:  \0,2:0:\1,2
     4:  \0,2:\1,2:0
     5:  \1,2:0:\0,2
     6:  \1,2:\0,2:0
     7:  1:\1,3:\2,3
     8:  1:\2,3:\1,3
     9:  \1,3:1:\2,3
    10:  \1,3:\2,3:1
    11:  \2,3:1:\1,3
    12:  \2,3:\1,3:1
    13:  2:\2,4:\3,4
    14:  2:\3,4:\2,4
    15:  \2,4:2:\3,4
    16:  \2,4:\3,4:2
    17:  \3,4:2:\2,4
    18:  \3,4:\2,4:2
    19:  3:\0,3:\0,4
    20:  3:\0,4:\0,3
    21:  \0,3:3:\0,4
    22:  \0,3:\0,4:3
    23:  \0,4:3:\0,3
    24:  \0,4:\0,3:3
    25:  4:\1,4:\0,1
    26:  4:\0,1:\1,4
    27:  \1,4:4:\0,1
    28:  \1,4:\0,1:4
    29:  \0,1:4:\1,4
    30:  \0,1:\1,4:4
    31:  0:\0,3:\3,4
    32:  0:\3,4:\0,3
    33:  \0,3:0:\3,4
    34:  \0,3:\3,4:0
    35:  \3,4:0:\0,3
    36:  \3,4:\0,3:0
    37:  1:\1,4:\0,4
    38:  1:\0,4:\1,4
    39:  \1,4:1:\0,4
    40:  \1,4:\0,4:1
    41:  \0,4:1:\1,4
    42:  \0,4:\1,4:1
    43:  2:\0,2:\0,1
    44:  2:\0,1:\0,2
    45:  \0,2:2:\0,1
    46:  \0,2:\0,1:2
    47:  \0,1:2:\0,2
    48:  \0,1:\0,2:2
    49:  3:\1,3:\1,2
    50:  3:\1,2:\1,3
    51:  \1,3:3:\1,2
    52:  \1,3:\1,2:3
    53:  \1,2:3:\1,3
    54:  \1,2:\1,3:3
    55:  4:\2,4:\2,3
    56:  4:\2,3:\2,4
    57:  \2,4:4:\2,3
    58:  \2,4:\2,3:4
    59:  \2,3:4:\2,4
    60:  \2,3:\2,4:4
family= 1 0 2 0 0 new D5h genus #    14 is 0:\0,2:\1,3
     1:  0:\0,2:\1,3
     2:  0:\1,3:\0,2
     3:  \0,2:0:\1,3
     4:  \0,2:\1,3:0
     5:  \1,3:0:\0,2
     6:  \1,3:\0,2:0
     7:  1:\1,3:\2,4
     8:  1:\2,4:\1,3
     9:  \1,3:1:\2,4
    10:  \1,3:\2,4:1
    11:  \2,4:1:\1,3
    12:  \2,4:\1,3:1
    13:  2:\2,4:\0,3
    14:  2:\0,3:\2,4
    15:  \2,4:2:\0,3
    16:  \2,4:\0,3:2
    17:  \0,3:2:\2,4
    18:  \0,3:\2,4:2
    19:  3:\0,3:\1,4
    20:  3:\1,4:\0,3
    21:  \0,3:3:\1,4
    22:  \0,3:\1,4:3
    23:  \1,4:3:\0,3
    24:  \1,4:\0,3:3
    25:  4:\1,4:\0,2
    26:  4:\0,2:\1,4
    27:  \1,4:4:\0,2
    28:  \1,4:\0,2:4
    29:  \0,2:4:\1,4
    30:  \0,2:\1,4:4
    31:  0:\0,3:\2,4
    32:  0:\2,4:\0,3
    33:  \0,3:0:\2,4
    34:  \0,3:\2,4:0
    35:  \2,4:0:\0,3
    36:  \2,4:\0,3:0
    37:  1:\1,4:\0,3
    38:  1:\0,3:\1,4
    39:  \1,4:1:\0,3
    40:  \1,4:\0,3:1
    41:  \0,3:1:\1,4
    42:  \0,3:\1,4:1
    43:  2:\0,2:\1,4
    44:  2:\1,4:\0,2
    45:  \0,2:2:\1,4
    46:  \0,2:\1,4:2
    47:  \1,4:2:\0,2
    48:  \1,4:\0,2:2
    49:  3:\1,3:\0,2
    50:  3:\0,2:\1,3
    51:  \1,3:3:\0,2
    52:  \1,3:\0,2:3
    53:  \0,2:3:\1,3
    54:  \0,2:\1,3:3
    55:  4:\2,4:\1,3
    56:  4:\1,3:\2,4
    57:  \2,4:4:\1,3
    58:  \2,4:\1,3:4
    59:  \1,3:4:\2,4
    60:  \1,3:\2,4:4
family= 1 0 2 0 0 new D5h genus #    15 is 0:\0,2:\1,4
     1:  0:\0,2:\1,4
     2:  0:\1,4:\0,2
     3:  \0,2:0:\1,4
     4:  \0,2:\1,4:0
     5:  \1,4:0:\0,2
     6:  \1,4:\0,2:0
     7:  1:\1,3:\0,2
     8:  1:\0,2:\1,3
     9:  \1,3:1:\0,2
    10:  \1,3:\0,2:1
    11:  \0,2:1:\1,3
    12:  \0,2:\1,3:1
    13:  2:\2,4:\1,3
    14:  2:\1,3:\2,4
    15:  \2,4:2:\1,3
    16:  \2,4:\1,3:2
    17:  \1,3:2:\2,4
    18:  \1,3:\2,4:2
    19:  3:\0,3:\2,4
    20:  3:\2,4:\0,3
    21:  \0,3:3:\2,4
    22:  \0,3:\2,4:3
    23:  \2,4:3:\0,3
    24:  \2,4:\0,3:3
    25:  4:\1,4:\0,3
    26:  4:\0,3:\1,4
    27:  \1,4:4:\0,3
    28:  \1,4:\0,3:4
    29:  \0,3:4:\1,4
    30:  \0,3:\1,4:4
    31:  0:\0,3:\1,4
    32:  0:\1,4:\0,3
    33:  \0,3:0:\1,4
    34:  \0,3:\1,4:0
    35:  \1,4:0:\0,3
    36:  \1,4:\0,3:0
    37:  1:\1,4:\0,2
    38:  1:\0,2:\1,4
    39:  \1,4:1:\0,2
    40:  \1,4:\0,2:1
    41:  \0,2:1:\1,4
    42:  \0,2:\1,4:1
    43:  2:\0,2:\1,3
    44:  2:\1,3:\0,2
    45:  \0,2:2:\1,3
    46:  \0,2:\1,3:2
    47:  \1,3:2:\0,2
    48:  \1,3:\0,2:2
    49:  3:\1,3:\2,4
    50:  3:\2,4:\1,3
    51:  \1,3:3:\2,4
    52:  \1,3:\2,4:3
    53:  \2,4:3:\1,3
    54:  \2,4:\1,3:3
    55:  4:\2,4:\0,3
    56:  4:\0,3:\2,4
    57:  \2,4:4:\0,3
    58:  \2,4:\0,3:4
    59:  \0,3:4:\2,4
    60:  \0,3:\2,4:4
family= 1 0 2 0 0 new D5h genus #    16 is 0:\0,2:\2,3
     1:  0:\0,2:\2,3
     2:  0:\2,3:\0,2
     3:  \0,2:0:\2,3
     4:  \0,2:\2,3:0
     5:  \2,3:0:\0,2
     6:  \2,3:\0,2:0
     7:  1:\1,3:\3,4
     8:  1:\3,4:\1,3
     9:  \1,3:1:\3,4
    10:  \1,3:\3,4:1
    11:  \3,4:1:\1,3
    12:  \3,4:\1,3:1
    13:  2:\2,4:\0,4
    14:  2:\0,4:\2,4
    15:  \2,4:2:\0,4
    16:  \2,4:\0,4:2
    17:  \0,4:2:\2,4
    18:  \0,4:\2,4:2
    19:  3:\0,3:\0,1
    20:  3:\0,1:\0,3
    21:  \0,3:3:\0,1
    22:  \0,3:\0,1:3
    23:  \0,1:3:\0,3
    24:  \0,1:\0,3:3
    25:  4:\1,4:\1,2
    26:  4:\1,2:\1,4
    27:  \1,4:4:\1,2
    28:  \1,4:\1,2:4
    29:  \1,2:4:\1,4
    30:  \1,2:\1,4:4
    31:  0:\0,3:\2,3
    32:  0:\2,3:\0,3
    33:  \0,3:0:\2,3
    34:  \0,3:\2,3:0
    35:  \2,3:0:\0,3
    36:  \2,3:\0,3:0
    37:  1:\1,4:\3,4
    38:  1:\3,4:\1,4
    39:  \1,4:1:\3,4
    40:  \1,4:\3,4:1
    41:  \3,4:1:\1,4
    42:  \3,4:\1,4:1
    43:  2:\0,2:\0,4
    44:  2:\0,4:\0,2
    45:  \0,2:2:\0,4
    46:  \0,2:\0,4:2
    47:  \0,4:2:\0,2
    48:  \0,4:\0,2:2
    49:  3:\1,3:\0,1
    50:  3:\0,1:\1,3
    51:  \1,3:3:\0,1
    52:  \1,3:\0,1:3
    53:  \0,1:3:\1,3
    54:  \0,1:\1,3:3
    55:  4:\2,4:\1,2
    56:  4:\1,2:\2,4
    57:  \2,4:4:\1,2
    58:  \2,4:\1,2:4
    59:  \1,2:4:\2,4
    60:  \1,2:\2,4:4
family= 1 0 2 0 0 new D5h genus #    17 is 0:\0,2:\2,4
     1:  0:\0,2:\2,4
     2:  0:\2,4:\0,2
     3:  \0,2:0:\2,4
     4:  \0,2:\2,4:0
     5:  \2,4:0:\0,2
     6:  \2,4:\0,2:0
     7:  1:\1,3:\0,3
     8:  1:\0,3:\1,3
     9:  \1,3:1:\0,3
    10:  \1,3:\0,3:1
    11:  \0,3:1:\1,3
    12:  \0,3:\1,3:1
    13:  2:\2,4:\1,4
    14:  2:\1,4:\2,4
    15:  \2,4:2:\1,4
    16:  \2,4:\1,4:2
    17:  \1,4:2:\2,4
    18:  \1,4:\2,4:2
    19:  3:\0,3:\0,2
    20:  3:\0,2:\0,3
    21:  \0,3:3:\0,2
    22:  \0,3:\0,2:3
    23:  \0,2:3:\0,3
    24:  \0,2:\0,3:3
    25:  4:\1,4:\1,3
    26:  4:\1,3:\1,4
    27:  \1,4:4:\1,3
    28:  \1,4:\1,3:4
    29:  \1,3:4:\1,4
    30:  \1,3:\1,4:4
    31:  0:\0,3:\1,3
    32:  0:\1,3:\0,3
    33:  \0,3:0:\1,3
    34:  \0,3:\1,3:0
    35:  \1,3:0:\0,3
    36:  \1,3:\0,3:0
    37:  1:\1,4:\2,4
    38:  1:\2,4:\1,4
    39:  \1,4:1:\2,4
    40:  \1,4:\2,4:1
    41:  \2,4:1:\1,4
    42:  \2,4:\1,4:1
    43:  2:\0,2:\0,3
    44:  2:\0,3:\0,2
    45:  \0,2:2:\0,3
    46:  \0,2:\0,3:2
    47:  \0,3:2:\0,2
    48:  \0,3:\0,2:2
    49:  3:\1,3:\1,4
    50:  3:\1,4:\1,3
    51:  \1,3:3:\1,4
    52:  \1,3:\1,4:3
    53:  \1,4:3:\1,3
    54:  \1,4:\1,3:3
    55:  4:\2,4:\0,2
    56:  4:\0,2:\2,4
    57:  \2,4:4:\0,2
    58:  \2,4:\0,2:4
    59:  \0,2:4:\2,4
    60:  \0,2:\2,4:4
family= 1 0 2 0 0 new D5h genus #    18 is 0:\0,2:\3,4
     1:  0:\0,2:\3,4
     2:  0:\3,4:\0,2
     3:  \0,2:0:\3,4
     4:  \0,2:\3,4:0
     5:  \3,4:0:\0,2
     6:  \3,4:\0,2:0
     7:  1:\1,3:\0,4
     8:  1:\0,4:\1,3
     9:  \1,3:1:\0,4
    10:  \1,3:\0,4:1
    11:  \0,4:1:\1,3
    12:  \0,4:\1,3:1
    13:  2:\2,4:\0,1
    14:  2:\0,1:\2,4
    15:  \2,4:2:\0,1
    16:  \2,4:\0,1:2
    17:  \0,1:2:\2,4
    18:  \0,1:\2,4:2
    19:  3:\0,3:\1,2
    20:  3:\1,2:\0,3
    21:  \0,3:3:\1,2
    22:  \0,3:\1,2:3
    23:  \1,2:3:\0,3
    24:  \1,2:\0,3:3
    25:  4:\1,4:\2,3
    26:  4:\2,3:\1,4
    27:  \1,4:4:\2,3
    28:  \1,4:\2,3:4
    29:  \2,3:4:\1,4
    30:  \2,3:\1,4:4
    31:  0:\0,3:\1,2
    32:  0:\1,2:\0,3
    33:  \0,3:0:\1,2
    34:  \0,3:\1,2:0
    35:  \1,2:0:\0,3
    36:  \1,2:\0,3:0
    37:  1:\1,4:\2,3
    38:  1:\2,3:\1,4
    39:  \1,4:1:\2,3
    40:  \1,4:\2,3:1
    41:  \2,3:1:\1,4
    42:  \2,3:\1,4:1
    43:  2:\0,2:\3,4
    44:  2:\3,4:\0,2
    45:  \0,2:2:\3,4
    46:  \0,2:\3,4:2
    47:  \3,4:2:\0,2
    48:  \3,4:\0,2:2
    49:  3:\1,3:\0,4
    50:  3:\0,4:\1,3
    51:  \1,3:3:\0,4
    52:  \1,3:\0,4:3
    53:  \0,4:3:\1,3
    54:  \0,4:\1,3:3
    55:  4:\2,4:\0,1
    56:  4:\0,1:\2,4
    57:  \2,4:4:\0,1
    58:  \2,4:\0,1:4
    59:  \0,1:4:\2,4
    60:  \0,1:\2,4:4
family= 1 0 2 0 0 new D5h genus #    19 is 0:\1,2:\1,2
     1:  0:\1,2:\1,2
     2:  \1,2:0:\1,2
     3:  \1,2:\1,2:0
     4:  1:\2,3:\2,3
     5:  \2,3:1:\2,3
     6:  \2,3:\2,3:1
     7:  2:\3,4:\3,4
     8:  \3,4:2:\3,4
     9:  \3,4:\3,4:2
    10:  3:\0,4:\0,4
    11:  \0,4:3:\0,4
    12:  \0,4:\0,4:3
    13:  4:\0,1:\0,1
    14:  \0,1:4:\0,1
    15:  \0,1:\0,1:4
    16:  0:\3,4:\3,4
    17:  \3,4:0:\3,4
    18:  \3,4:\3,4:0
    19:  1:\0,4:\0,4
    20:  \0,4:1:\0,4
    21:  \0,4:\0,4:1
    22:  2:\0,1:\0,1
    23:  \0,1:2:\0,1
    24:  \0,1:\0,1:2
    25:  3:\1,2:\1,2
    26:  \1,2:3:\1,2
    27:  \1,2:\1,2:3
    28:  4:\2,3:\2,3
    29:  \2,3:4:\2,3
    30:  \2,3:\2,3:4
family= 1 0 2 0 0 new D5h genus #    20 is 0:\1,2:\1,3
     1:  0:\1,2:\1,3
     2:  0:\1,3:\1,2
     3:  \1,2:0:\1,3
     4:  \1,2:\1,3:0
     5:  \1,3:0:\1,2
     6:  \1,3:\1,2:0
     7:  1:\2,3:\2,4
     8:  1:\2,4:\2,3
     9:  \2,3:1:\2,4
    10:  \2,3:\2,4:1
    11:  \2,4:1:\2,3
    12:  \2,4:\2,3:1
    13:  2:\3,4:\0,3
    14:  2:\0,3:\3,4
    15:  \3,4:2:\0,3
    16:  \3,4:\0,3:2
    17:  \0,3:2:\3,4
    18:  \0,3:\3,4:2
    19:  3:\0,4:\1,4
    20:  3:\1,4:\0,4
    21:  \0,4:3:\1,4
    22:  \0,4:\1,4:3
    23:  \1,4:3:\0,4
    24:  \1,4:\0,4:3
    25:  4:\0,1:\0,2
    26:  4:\0,2:\0,1
    27:  \0,1:4:\0,2
    28:  \0,1:\0,2:4
    29:  \0,2:4:\0,1
    30:  \0,2:\0,1:4
    31:  0:\3,4:\2,4
    32:  0:\2,4:\3,4
    33:  \3,4:0:\2,4
    34:  \3,4:\2,4:0
    35:  \2,4:0:\3,4
    36:  \2,4:\3,4:0
    37:  1:\0,4:\0,3
    38:  1:\0,3:\0,4
    39:  \0,4:1:\0,3
    40:  \0,4:\0,3:1
    41:  \0,3:1:\0,4
    42:  \0,3:\0,4:1
    43:  2:\0,1:\1,4
    44:  2:\1,4:\0,1
    45:  \0,1:2:\1,4
    46:  \0,1:\1,4:2
    47:  \1,4:2:\0,1
    48:  \1,4:\0,1:2
    49:  3:\1,2:\0,2
    50:  3:\0,2:\1,2
    51:  \1,2:3:\0,2
    52:  \1,2:\0,2:3
    53:  \0,2:3:\1,2
    54:  \0,2:\1,2:3
    55:  4:\2,3:\1,3
    56:  4:\1,3:\2,3
    57:  \2,3:4:\1,3
    58:  \2,3:\1,3:4
    59:  \1,3:4:\2,3
    60:  \1,3:\2,3:4
family= 1 0 2 0 0 new D5h genus #    21 is 0:\1,2:\1,4
     1:  0:\1,2:\1,4
     2:  0:\1,4:\1,2
     3:  \1,2:0:\1,4
     4:  \1,2:\1,4:0
     5:  \1,4:0:\1,2
     6:  \1,4:\1,2:0
     7:  1:\2,3:\0,2
     8:  1:\0,2:\2,3
     9:  \2,3:1:\0,2
    10:  \2,3:\0,2:1
    11:  \0,2:1:\2,3
    12:  \0,2:\2,3:1
    13:  2:\3,4:\1,3
    14:  2:\1,3:\3,4
    15:  \3,4:2:\1,3
    16:  \3,4:\1,3:2
    17:  \1,3:2:\3,4
    18:  \1,3:\3,4:2
    19:  3:\0,4:\2,4
    20:  3:\2,4:\0,4
    21:  \0,4:3:\2,4
    22:  \0,4:\2,4:3
    23:  \2,4:3:\0,4
    24:  \2,4:\0,4:3
    25:  4:\0,1:\0,3
    26:  4:\0,3:\0,1
    27:  \0,1:4:\0,3
    28:  \0,1:\0,3:4
    29:  \0,3:4:\0,1
    30:  \0,3:\0,1:4
    31:  0:\3,4:\1,4
    32:  0:\1,4:\3,4
    33:  \3,4:0:\1,4
    34:  \3,4:\1,4:0
    35:  \1,4:0:\3,4
    36:  \1,4:\3,4:0
    37:  1:\0,4:\0,2
    38:  1:\0,2:\0,4
    39:  \0,4:1:\0,2
    40:  \0,4:\0,2:1
    41:  \0,2:1:\0,4
    42:  \0,2:\0,4:1
    43:  2:\0,1:\1,3
    44:  2:\1,3:\0,1
    45:  \0,1:2:\1,3
    46:  \0,1:\1,3:2
    47:  \1,3:2:\0,1
    48:  \1,3:\0,1:2
    49:  3:\1,2:\2,4
    50:  3:\2,4:\1,2
    51:  \1,2:3:\2,4
    52:  \1,2:\2,4:3
    53:  \2,4:3:\1,2
    54:  \2,4:\1,2:3
    55:  4:\2,3:\0,3
    56:  4:\0,3:\2,3
    57:  \2,3:4:\0,3
    58:  \2,3:\0,3:4
    59:  \0,3:4:\2,3
    60:  \0,3:\2,3:4
family= 1 0 2 0 0 new D5h genus #    22 is 0:\1,2:\2,3
     1:  0:\1,2:\2,3
     2:  0:\2,3:\1,2
     3:  \1,2:0:\2,3
     4:  \1,2:\2,3:0
     5:  \2,3:0:\1,2
     6:  \2,3:\1,2:0
     7:  1:\2,3:\3,4
     8:  1:\3,4:\2,3
     9:  \2,3:1:\3,4
    10:  \2,3:\3,4:1
    11:  \3,4:1:\2,3
    12:  \3,4:\2,3:1
    13:  2:\3,4:\0,4
    14:  2:\0,4:\3,4
    15:  \3,4:2:\0,4
    16:  \3,4:\0,4:2
    17:  \0,4:2:\3,4
    18:  \0,4:\3,4:2
    19:  3:\0,4:\0,1
    20:  3:\0,1:\0,4
    21:  \0,4:3:\0,1
    22:  \0,4:\0,1:3
    23:  \0,1:3:\0,4
    24:  \0,1:\0,4:3
    25:  4:\0,1:\1,2
    26:  4:\1,2:\0,1
    27:  \0,1:4:\1,2
    28:  \0,1:\1,2:4
    29:  \1,2:4:\0,1
    30:  \1,2:\0,1:4
    31:  0:\3,4:\2,3
    32:  0:\2,3:\3,4
    33:  \3,4:0:\2,3
    34:  \3,4:\2,3:0
    35:  \2,3:0:\3,4
    36:  \2,3:\3,4:0
    37:  1:\0,4:\3,4
    38:  1:\3,4:\0,4
    39:  \0,4:1:\3,4
    40:  \0,4:\3,4:1
    41:  \3,4:1:\0,4
    42:  \3,4:\0,4:1
    43:  2:\0,1:\0,4
    44:  2:\0,4:\0,1
    45:  \0,1:2:\0,4
    46:  \0,1:\0,4:2
    47:  \0,4:2:\0,1
    48:  \0,4:\0,1:2
    49:  3:\1,2:\0,1
    50:  3:\0,1:\1,2
    51:  \1,2:3:\0,1
    52:  \1,2:\0,1:3
    53:  \0,1:3:\1,2
    54:  \0,1:\1,2:3
    55:  4:\2,3:\1,2
    56:  4:\1,2:\2,3
    57:  \2,3:4:\1,2
    58:  \2,3:\1,2:4
    59:  \1,2:4:\2,3
    60:  \1,2:\2,3:4
family= 1 0 2 0 0 new D5h genus #    23 is 0:\1,2:\2,4
     1:  0:\1,2:\2,4
     2:  0:\2,4:\1,2
     3:  \1,2:0:\2,4
     4:  \1,2:\2,4:0
     5:  \2,4:0:\1,2
     6:  \2,4:\1,2:0
     7:  1:\2,3:\0,3
     8:  1:\0,3:\2,3
     9:  \2,3:1:\0,3
    10:  \2,3:\0,3:1
    11:  \0,3:1:\2,3
    12:  \0,3:\2,3:1
    13:  2:\3,4:\1,4
    14:  2:\1,4:\3,4
    15:  \3,4:2:\1,4
    16:  \3,4:\1,4:2
    17:  \1,4:2:\3,4
    18:  \1,4:\3,4:2
    19:  3:\0,4:\0,2
    20:  3:\0,2:\0,4
    21:  \0,4:3:\0,2
    22:  \0,4:\0,2:3
    23:  \0,2:3:\0,4
    24:  \0,2:\0,4:3
    25:  4:\0,1:\1,3
    26:  4:\1,3:\0,1
    27:  \0,1:4:\1,3
    28:  \0,1:\1,3:4
    29:  \1,3:4:\0,1
    30:  \1,3:\0,1:4
    31:  0:\3,4:\1,3
    32:  0:\1,3:\3,4
    33:  \3,4:0:\1,3
    34:  \3,4:\1,3:0
    35:  \1,3:0:\3,4
    36:  \1,3:\3,4:0
    37:  1:\0,4:\2,4
    38:  1:\2,4:\0,4
    39:  \0,4:1:\2,4
    40:  \0,4:\2,4:1
    41:  \2,4:1:\0,4
    42:  \2,4:\0,4:1
    43:  2:\0,1:\0,3
    44:  2:\0,3:\0,1
    45:  \0,1:2:\0,3
    46:  \0,1:\0,3:2
    47:  \0,3:2:\0,1
    48:  \0,3:\0,1:2
    49:  3:\1,2:\1,4
    50:  3:\1,4:\1,2
    51:  \1,2:3:\1,4
    52:  \1,2:\1,4:3
    53:  \1,4:3:\1,2
    54:  \1,4:\1,2:3
    55:  4:\2,3:\0,2
    56:  4:\0,2:\2,3
    57:  \2,3:4:\0,2
    58:  \2,3:\0,2:4
    59:  \0,2:4:\2,3
    60:  \0,2:\2,3:4
family= 1 0 2 0 0 new D5h genus #    24 is 0:\1,2:\3,4
     1:  0:\1,2:\3,4
     2:  0:\3,4:\1,2
     3:  \1,2:0:\3,4
     4:  \1,2:\3,4:0
     5:  \3,4:0:\1,2
     6:  \3,4:\1,2:0
     7:  1:\2,3:\0,4
     8:  1:\0,4:\2,3
     9:  \2,3:1:\0,4
    10:  \2,3:\0,4:1
    11:  \0,4:1:\2,3
    12:  \0,4:\2,3:1
    13:  2:\3,4:\0,1
    14:  2:\0,1:\3,4
    15:  \3,4:2:\0,1
    16:  \3,4:\0,1:2
    17:  \0,1:2:\3,4
    18:  \0,1:\3,4:2
    19:  3:\0,4:\1,2
    20:  3:\1,2:\0,4
    21:  \0,4:3:\1,2
    22:  \0,4:\1,2:3
    23:  \1,2:3:\0,4
    24:  \1,2:\0,4:3
    25:  4:\0,1:\2,3
    26:  4:\2,3:\0,1
    27:  \0,1:4:\2,3
    28:  \0,1:\2,3:4
    29:  \2,3:4:\0,1
    30:  \2,3:\0,1:4
family= 1 0 2 0 0 new D5h genus #    25 is 0:\1,3:\1,3
     1:  0:\1,3:\1,3
     2:  \1,3:0:\1,3
     3:  \1,3:\1,3:0
     4:  1:\2,4:\2,4
     5:  \2,4:1:\2,4
     6:  \2,4:\2,4:1
     7:  2:\0,3:\0,3
     8:  \0,3:2:\0,3
     9:  \0,3:\0,3:2
    10:  3:\1,4:\1,4
    11:  \1,4:3:\1,4
    12:  \1,4:\1,4:3
    13:  4:\0,2:\0,2
    14:  \0,2:4:\0,2
    15:  \0,2:\0,2:4
    16:  0:\2,4:\2,4
    17:  \2,4:0:\2,4
    18:  \2,4:\2,4:0
    19:  1:\0,3:\0,3
    20:  \0,3:1:\0,3
    21:  \0,3:\0,3:1
    22:  2:\1,4:\1,4
    23:  \1,4:2:\1,4
    24:  \1,4:\1,4:2
    25:  3:\0,2:\0,2
    26:  \0,2:3:\0,2
    27:  \0,2:\0,2:3
    28:  4:\1,3:\1,3
    29:  \1,3:4:\1,3
    30:  \1,3:\1,3:4
family= 1 0 2 0 0 new D5h genus #    26 is 0:\1,3:\1,4
     1:  0:\1,3:\1,4
     2:  0:\1,4:\1,3
     3:  \1,3:0:\1,4
     4:  \1,3:\1,4:0
     5:  \1,4:0:\1,3
     6:  \1,4:\1,3:0
     7:  1:\2,4:\0,2
     8:  1:\0,2:\2,4
     9:  \2,4:1:\0,2
    10:  \2,4:\0,2:1
    11:  \0,2:1:\2,4
    12:  \0,2:\2,4:1
    13:  2:\0,3:\1,3
    14:  2:\1,3:\0,3
    15:  \0,3:2:\1,3
    16:  \0,3:\1,3:2
    17:  \1,3:2:\0,3
    18:  \1,3:\0,3:2
    19:  3:\1,4:\2,4
    20:  3:\2,4:\1,4
    21:  \1,4:3:\2,4
    22:  \1,4:\2,4:3
    23:  \2,4:3:\1,4
    24:  \2,4:\1,4:3
    25:  4:\0,2:\0,3
    26:  4:\0,3:\0,2
    27:  \0,2:4:\0,3
    28:  \0,2:\0,3:4
    29:  \0,3:4:\0,2
    30:  \0,3:\0,2:4
    31:  0:\2,4:\1,4
    32:  0:\1,4:\2,4
    33:  \2,4:0:\1,4
    34:  \2,4:\1,4:0
    35:  \1,4:0:\2,4
    36:  \1,4:\2,4:0
    37:  1:\0,3:\0,2
    38:  1:\0,2:\0,3
    39:  \0,3:1:\0,2
    40:  \0,3:\0,2:1
    41:  \0,2:1:\0,3
    42:  \0,2:\0,3:1
    43:  2:\1,4:\1,3
    44:  2:\1,3:\1,4
    45:  \1,4:2:\1,3
    46:  \1,4:\1,3:2
    47:  \1,3:2:\1,4
    48:  \1,3:\1,4:2
    49:  3:\0,2:\2,4
    50:  3:\2,4:\0,2
    51:  \0,2:3:\2,4
    52:  \0,2:\2,4:3
    53:  \2,4:3:\0,2
    54:  \2,4:\0,2:3
    55:  4:\1,3:\0,3
    56:  4:\0,3:\1,3
    57:  \1,3:4:\0,3
    58:  \1,3:\0,3:4
    59:  \0,3:4:\1,3
    60:  \0,3:\1,3:4
family= 1 0 2 0 0 new D5h genus #    27 is 0:\1,3:\2,3
     1:  0:\1,3:\2,3
     2:  0:\2,3:\1,3
     3:  \1,3:0:\2,3
     4:  \1,3:\2,3:0
     5:  \2,3:0:\1,3
     6:  \2,3:\1,3:0
     7:  1:\2,4:\3,4
     8:  1:\3,4:\2,4
     9:  \2,4:1:\3,4
    10:  \2,4:\3,4:1
    11:  \3,4:1:\2,4
    12:  \3,4:\2,4:1
    13:  2:\0,3:\0,4
    14:  2:\0,4:\0,3
    15:  \0,3:2:\0,4
    16:  \0,3:\0,4:2
    17:  \0,4:2:\0,3
    18:  \0,4:\0,3:2
    19:  3:\1,4:\0,1
    20:  3:\0,1:\1,4
    21:  \1,4:3:\0,1
    22:  \1,4:\0,1:3
    23:  \0,1:3:\1,4
    24:  \0,1:\1,4:3
    25:  4:\0,2:\1,2
    26:  4:\1,2:\0,2
    27:  \0,2:4:\1,2
    28:  \0,2:\1,2:4
    29:  \1,2:4:\0,2
    30:  \1,2:\0,2:4
    31:  0:\2,4:\2,3
    32:  0:\2,3:\2,4
    33:  \2,4:0:\2,3
    34:  \2,4:\2,3:0
    35:  \2,3:0:\2,4
    36:  \2,3:\2,4:0
    37:  1:\0,3:\3,4
    38:  1:\3,4:\0,3
    39:  \0,3:1:\3,4
    40:  \0,3:\3,4:1
    41:  \3,4:1:\0,3
    42:  \3,4:\0,3:1
    43:  2:\1,4:\0,4
    44:  2:\0,4:\1,4
    45:  \1,4:2:\0,4
    46:  \1,4:\0,4:2
    47:  \0,4:2:\1,4
    48:  \0,4:\1,4:2
    49:  3:\0,2:\0,1
    50:  3:\0,1:\0,2
    51:  \0,2:3:\0,1
    52:  \0,2:\0,1:3
    53:  \0,1:3:\0,2
    54:  \0,1:\0,2:3
    55:  4:\1,3:\1,2
    56:  4:\1,2:\1,3
    57:  \1,3:4:\1,2
    58:  \1,3:\1,2:4
    59:  \1,2:4:\1,3
    60:  \1,2:\1,3:4
family= 1 0 2 0 0 new D5h genus #    28 is 0:\1,3:\2,4
     1:  0:\1,3:\2,4
     2:  0:\2,4:\1,3
     3:  \1,3:0:\2,4
     4:  \1,3:\2,4:0
     5:  \2,4:0:\1,3
     6:  \2,4:\1,3:0
     7:  1:\2,4:\0,3
     8:  1:\0,3:\2,4
     9:  \2,4:1:\0,3
    10:  \2,4:\0,3:1
    11:  \0,3:1:\2,4
    12:  \0,3:\2,4:1
    13:  2:\0,3:\1,4
    14:  2:\1,4:\0,3
    15:  \0,3:2:\1,4
    16:  \0,3:\1,4:2
    17:  \1,4:2:\0,3
    18:  \1,4:\0,3:2
    19:  3:\1,4:\0,2
    20:  3:\0,2:\1,4
    21:  \1,4:3:\0,2
    22:  \1,4:\0,2:3
    23:  \0,2:3:\1,4
    24:  \0,2:\1,4:3
    25:  4:\0,2:\1,3
    26:  4:\1,3:\0,2
    27:  \0,2:4:\1,3
    28:  \0,2:\1,3:4
    29:  \1,3:4:\0,2
    30:  \1,3:\0,2:4
family= 1 0 2 0 0 new D5h genus #    29 is 0:\1,4:\1,4
     1:  0:\1,4:\1,4
     2:  \1,4:0:\1,4
     3:  \1,4:\1,4:0
     4:  1:\0,2:\0,2
     5:  \0,2:1:\0,2
     6:  \0,2:\0,2:1
     7:  2:\1,3:\1,3
     8:  \1,3:2:\1,3
     9:  \1,3:\1,3:2
    10:  3:\2,4:\2,4
    11:  \2,4:3:\2,4
    12:  \2,4:\2,4:3
    13:  4:\0,3:\0,3
    14:  \0,3:4:\0,3
    15:  \0,3:\0,3:4
family= 1 0 2 0 0 new D5h genus #    30 is 0:\1,4:\2,3
     1:  0:\1,4:\2,3
     2:  0:\2,3:\1,4
     3:  \1,4:0:\2,3
     4:  \1,4:\2,3:0
     5:  \2,3:0:\1,4
     6:  \2,3:\1,4:0
     7:  1:\0,2:\3,4
     8:  1:\3,4:\0,2
     9:  \0,2:1:\3,4
    10:  \0,2:\3,4:1
    11:  \3,4:1:\0,2
    12:  \3,4:\0,2:1
    13:  2:\1,3:\0,4
    14:  2:\0,4:\1,3
    15:  \1,3:2:\0,4
    16:  \1,3:\0,4:2
    17:  \0,4:2:\1,3
    18:  \0,4:\1,3:2
    19:  3:\2,4:\0,1
    20:  3:\0,1:\2,4
    21:  \2,4:3:\0,1
    22:  \2,4:\0,1:3
    23:  \0,1:3:\2,4
    24:  \0,1:\2,4:3
    25:  4:\0,3:\1,2
    26:  4:\1,2:\0,3
    27:  \0,3:4:\1,2
    28:  \0,3:\1,2:4
    29:  \1,2:4:\0,3
    30:  \1,2:\0,3:4
family= 1 0 2 0 0 new D5h genus #    31 is 0:\2,3:\2,3
     1:  0:\2,3:\2,3
     2:  \2,3:0:\2,3
     3:  \2,3:\2,3:0
     4:  1:\3,4:\3,4
     5:  \3,4:1:\3,4
     6:  \3,4:\3,4:1
     7:  2:\0,4:\0,4
     8:  \0,4:2:\0,4
     9:  \0,4:\0,4:2
    10:  3:\0,1:\0,1
    11:  \0,1:3:\0,1
    12:  \0,1:\0,1:3
    13:  4:\1,2:\1,2
    14:  \1,2:4:\1,2
    15:  \1,2:\1,2:4
Nber of genera for this family=   31
 
family= 0 1 2 0 0
 
family= 0 1 2 0 0 new D5h genus #     1 is 0,1:\0,1:\0,1
     1:  0,1:\0,1:\0,1
     2:  \0,1:0,1:\0,1
     3:  \0,1:\0,1:0,1
     4:  1,2:\1,2:\1,2
     5:  \1,2:1,2:\1,2
     6:  \1,2:\1,2:1,2
     7:  2,3:\2,3:\2,3
     8:  \2,3:2,3:\2,3
     9:  \2,3:\2,3:2,3
    10:  3,4:\3,4:\3,4
    11:  \3,4:3,4:\3,4
    12:  \3,4:\3,4:3,4
    13:  0,4:\0,4:\0,4
    14:  \0,4:0,4:\0,4
    15:  \0,4:\0,4:0,4
family= 0 1 2 0 0 new D5h genus #     2 is 0,1:\0,1:\0,2
     1:  0,1:\0,1:\0,2
     2:  0,1:\0,2:\0,1
     3:  \0,1:0,1:\0,2
     4:  \0,1:\0,2:0,1
     5:  \0,2:0,1:\0,1
     6:  \0,2:\0,1:0,1
     7:  1,2:\1,2:\1,3
     8:  1,2:\1,3:\1,2
     9:  \1,2:1,2:\1,3
    10:  \1,2:\1,3:1,2
    11:  \1,3:1,2:\1,2
    12:  \1,3:\1,2:1,2
    13:  2,3:\2,3:\2,4
    14:  2,3:\2,4:\2,3
    15:  \2,3:2,3:\2,4
    16:  \2,3:\2,4:2,3
    17:  \2,4:2,3:\2,3
    18:  \2,4:\2,3:2,3
    19:  3,4:\3,4:\0,3
    20:  3,4:\0,3:\3,4
    21:  \3,4:3,4:\0,3
    22:  \3,4:\0,3:3,4
    23:  \0,3:3,4:\3,4
    24:  \0,3:\3,4:3,4
    25:  0,4:\0,4:\1,4
    26:  0,4:\1,4:\0,4
    27:  \0,4:0,4:\1,4
    28:  \0,4:\1,4:0,4
    29:  \1,4:0,4:\0,4
    30:  \1,4:\0,4:0,4
    31:  0,4:\0,4:\0,3
    32:  0,4:\0,3:\0,4
    33:  \0,4:0,4:\0,3
    34:  \0,4:\0,3:0,4
    35:  \0,3:0,4:\0,4
    36:  \0,3:\0,4:0,4
    37:  0,1:\0,1:\1,4
    38:  0,1:\1,4:\0,1
    39:  \0,1:0,1:\1,4
    40:  \0,1:\1,4:0,1
    41:  \1,4:0,1:\0,1
    42:  \1,4:\0,1:0,1
    43:  1,2:\1,2:\0,2
    44:  1,2:\0,2:\1,2
    45:  \1,2:1,2:\0,2
    46:  \1,2:\0,2:1,2
    47:  \0,2:1,2:\1,2
    48:  \0,2:\1,2:1,2
    49:  2,3:\2,3:\1,3
    50:  2,3:\1,3:\2,3
    51:  \2,3:2,3:\1,3
    52:  \2,3:\1,3:2,3
    53:  \1,3:2,3:\2,3
    54:  \1,3:\2,3:2,3
    55:  3,4:\3,4:\2,4
    56:  3,4:\2,4:\3,4
    57:  \3,4:3,4:\2,4
    58:  \3,4:\2,4:3,4
    59:  \2,4:3,4:\3,4
    60:  \2,4:\3,4:3,4
family= 0 1 2 0 0 new D5h genus #     3 is 0,1:\0,1:\0,3
     1:  0,1:\0,1:\0,3
     2:  0,1:\0,3:\0,1
     3:  \0,1:0,1:\0,3
     4:  \0,1:\0,3:0,1
     5:  \0,3:0,1:\0,1
     6:  \0,3:\0,1:0,1
     7:  1,2:\1,2:\1,4
     8:  1,2:\1,4:\1,2
     9:  \1,2:1,2:\1,4
    10:  \1,2:\1,4:1,2
    11:  \1,4:1,2:\1,2
    12:  \1,4:\1,2:1,2
    13:  2,3:\2,3:\0,2
    14:  2,3:\0,2:\2,3
    15:  \2,3:2,3:\0,2
    16:  \2,3:\0,2:2,3
    17:  \0,2:2,3:\2,3
    18:  \0,2:\2,3:2,3
    19:  3,4:\3,4:\1,3
    20:  3,4:\1,3:\3,4
    21:  \3,4:3,4:\1,3
    22:  \3,4:\1,3:3,4
    23:  \1,3:3,4:\3,4
    24:  \1,3:\3,4:3,4
    25:  0,4:\0,4:\2,4
    26:  0,4:\2,4:\0,4
    27:  \0,4:0,4:\2,4
    28:  \0,4:\2,4:0,4
    29:  \2,4:0,4:\0,4
    30:  \2,4:\0,4:0,4
    31:  0,4:\0,4:\0,2
    32:  0,4:\0,2:\0,4
    33:  \0,4:0,4:\0,2
    34:  \0,4:\0,2:0,4
    35:  \0,2:0,4:\0,4
    36:  \0,2:\0,4:0,4
    37:  0,1:\0,1:\1,3
    38:  0,1:\1,3:\0,1
    39:  \0,1:0,1:\1,3
    40:  \0,1:\1,3:0,1
    41:  \1,3:0,1:\0,1
    42:  \1,3:\0,1:0,1
    43:  1,2:\1,2:\2,4
    44:  1,2:\2,4:\1,2
    45:  \1,2:1,2:\2,4
    46:  \1,2:\2,4:1,2
    47:  \2,4:1,2:\1,2
    48:  \2,4:\1,2:1,2
    49:  2,3:\2,3:\0,3
    50:  2,3:\0,3:\2,3
    51:  \2,3:2,3:\0,3
    52:  \2,3:\0,3:2,3
    53:  \0,3:2,3:\2,3
    54:  \0,3:\2,3:2,3
    55:  3,4:\3,4:\1,4
    56:  3,4:\1,4:\3,4
    57:  \3,4:3,4:\1,4
    58:  \3,4:\1,4:3,4
    59:  \1,4:3,4:\3,4
    60:  \1,4:\3,4:3,4
family= 0 1 2 0 0 new D5h genus #     4 is 0,1:\0,1:\0,4
     1:  0,1:\0,1:\0,4
     2:  0,1:\0,4:\0,1
     3:  \0,1:0,1:\0,4
     4:  \0,1:\0,4:0,1
     5:  \0,4:0,1:\0,1
     6:  \0,4:\0,1:0,1
     7:  1,2:\1,2:\0,1
     8:  1,2:\0,1:\1,2
     9:  \1,2:1,2:\0,1
    10:  \1,2:\0,1:1,2
    11:  \0,1:1,2:\1,2
    12:  \0,1:\1,2:1,2
    13:  2,3:\2,3:\1,2
    14:  2,3:\1,2:\2,3
    15:  \2,3:2,3:\1,2
    16:  \2,3:\1,2:2,3
    17:  \1,2:2,3:\2,3
    18:  \1,2:\2,3:2,3
    19:  3,4:\3,4:\2,3
    20:  3,4:\2,3:\3,4
    21:  \3,4:3,4:\2,3
    22:  \3,4:\2,3:3,4
    23:  \2,3:3,4:\3,4
    24:  \2,3:\3,4:3,4
    25:  0,4:\0,4:\3,4
    26:  0,4:\3,4:\0,4
    27:  \0,4:0,4:\3,4
    28:  \0,4:\3,4:0,4
    29:  \3,4:0,4:\0,4
    30:  \3,4:\0,4:0,4
    31:  0,4:\0,4:\0,1
    32:  0,4:\0,1:\0,4
    33:  \0,4:0,4:\0,1
    34:  \0,4:\0,1:0,4
    35:  \0,1:0,4:\0,4
    36:  \0,1:\0,4:0,4
    37:  0,1:\0,1:\1,2
    38:  0,1:\1,2:\0,1
    39:  \0,1:0,1:\1,2
    40:  \0,1:\1,2:0,1
    41:  \1,2:0,1:\0,1
    42:  \1,2:\0,1:0,1
    43:  1,2:\1,2:\2,3
    44:  1,2:\2,3:\1,2
    45:  \1,2:1,2:\2,3
    46:  \1,2:\2,3:1,2
    47:  \2,3:1,2:\1,2
    48:  \2,3:\1,2:1,2
    49:  2,3:\2,3:\3,4
    50:  2,3:\3,4:\2,3
    51:  \2,3:2,3:\3,4
    52:  \2,3:\3,4:2,3
    53:  \3,4:2,3:\2,3
    54:  \3,4:\2,3:2,3
    55:  3,4:\3,4:\0,4
    56:  3,4:\0,4:\3,4
    57:  \3,4:3,4:\0,4
    58:  \3,4:\0,4:3,4
    59:  \0,4:3,4:\3,4
    60:  \0,4:\3,4:3,4
family= 0 1 2 0 0 new D5h genus #     5 is 0,1:\0,1:\2,3
     1:  0,1:\0,1:\2,3
     2:  0,1:\2,3:\0,1
     3:  \0,1:0,1:\2,3
     4:  \0,1:\2,3:0,1
     5:  \2,3:0,1:\0,1
     6:  \2,3:\0,1:0,1
     7:  1,2:\1,2:\3,4
     8:  1,2:\3,4:\1,2
     9:  \1,2:1,2:\3,4
    10:  \1,2:\3,4:1,2
    11:  \3,4:1,2:\1,2
    12:  \3,4:\1,2:1,2
    13:  2,3:\2,3:\0,4
    14:  2,3:\0,4:\2,3
    15:  \2,3:2,3:\0,4
    16:  \2,3:\0,4:2,3
    17:  \0,4:2,3:\2,3
    18:  \0,4:\2,3:2,3
    19:  3,4:\3,4:\0,1
    20:  3,4:\0,1:\3,4
    21:  \3,4:3,4:\0,1
    22:  \3,4:\0,1:3,4
    23:  \0,1:3,4:\3,4
    24:  \0,1:\3,4:3,4
    25:  0,4:\0,4:\1,2
    26:  0,4:\1,2:\0,4
    27:  \0,4:0,4:\1,2
    28:  \0,4:\1,2:0,4
    29:  \1,2:0,4:\0,4
    30:  \1,2:\0,4:0,4
    31:  0,4:\0,4:\2,3
    32:  0,4:\2,3:\0,4
    33:  \0,4:0,4:\2,3
    34:  \0,4:\2,3:0,4
    35:  \2,3:0,4:\0,4
    36:  \2,3:\0,4:0,4
    37:  0,1:\0,1:\3,4
    38:  0,1:\3,4:\0,1
    39:  \0,1:0,1:\3,4
    40:  \0,1:\3,4:0,1
    41:  \3,4:0,1:\0,1
    42:  \3,4:\0,1:0,1
    43:  1,2:\1,2:\0,4
    44:  1,2:\0,4:\1,2
    45:  \1,2:1,2:\0,4
    46:  \1,2:\0,4:1,2
    47:  \0,4:1,2:\1,2
    48:  \0,4:\1,2:1,2
    49:  2,3:\2,3:\0,1
    50:  2,3:\0,1:\2,3
    51:  \2,3:2,3:\0,1
    52:  \2,3:\0,1:2,3
    53:  \0,1:2,3:\2,3
    54:  \0,1:\2,3:2,3
    55:  3,4:\3,4:\1,2
    56:  3,4:\1,2:\3,4
    57:  \3,4:3,4:\1,2
    58:  \3,4:\1,2:3,4
    59:  \1,2:3,4:\3,4
    60:  \1,2:\3,4:3,4
family= 0 1 2 0 0 new D5h genus #     6 is 0,1:\0,1:\2,4
     1:  0,1:\0,1:\2,4
     2:  0,1:\2,4:\0,1
     3:  \0,1:0,1:\2,4
     4:  \0,1:\2,4:0,1
     5:  \2,4:0,1:\0,1
     6:  \2,4:\0,1:0,1
     7:  1,2:\1,2:\0,3
     8:  1,2:\0,3:\1,2
     9:  \1,2:1,2:\0,3
    10:  \1,2:\0,3:1,2
    11:  \0,3:1,2:\1,2
    12:  \0,3:\1,2:1,2
    13:  2,3:\2,3:\1,4
    14:  2,3:\1,4:\2,3
    15:  \2,3:2,3:\1,4
    16:  \2,3:\1,4:2,3
    17:  \1,4:2,3:\2,3
    18:  \1,4:\2,3:2,3
    19:  3,4:\3,4:\0,2
    20:  3,4:\0,2:\3,4
    21:  \3,4:3,4:\0,2
    22:  \3,4:\0,2:3,4
    23:  \0,2:3,4:\3,4
    24:  \0,2:\3,4:3,4
    25:  0,4:\0,4:\1,3
    26:  0,4:\1,3:\0,4
    27:  \0,4:0,4:\1,3
    28:  \0,4:\1,3:0,4
    29:  \1,3:0,4:\0,4
    30:  \1,3:\0,4:0,4
family= 0 1 2 0 0 new D5h genus #     7 is 0,1:\0,2:\0,2
     1:  0,1:\0,2:\0,2
     2:  \0,2:0,1:\0,2
     3:  \0,2:\0,2:0,1
     4:  1,2:\1,3:\1,3
     5:  \1,3:1,2:\1,3
     6:  \1,3:\1,3:1,2
     7:  2,3:\2,4:\2,4
     8:  \2,4:2,3:\2,4
     9:  \2,4:\2,4:2,3
    10:  3,4:\0,3:\0,3
    11:  \0,3:3,4:\0,3
    12:  \0,3:\0,3:3,4
    13:  0,4:\1,4:\1,4
    14:  \1,4:0,4:\1,4
    15:  \1,4:\1,4:0,4
    16:  0,4:\0,3:\0,3
    17:  \0,3:0,4:\0,3
    18:  \0,3:\0,3:0,4
    19:  0,1:\1,4:\1,4
    20:  \1,4:0,1:\1,4
    21:  \1,4:\1,4:0,1
    22:  1,2:\0,2:\0,2
    23:  \0,2:1,2:\0,2
    24:  \0,2:\0,2:1,2
    25:  2,3:\1,3:\1,3
    26:  \1,3:2,3:\1,3
    27:  \1,3:\1,3:2,3
    28:  3,4:\2,4:\2,4
    29:  \2,4:3,4:\2,4
    30:  \2,4:\2,4:3,4
family= 0 1 2 0 0 new D5h genus #     8 is 0,1:\0,2:\0,3
     1:  0,1:\0,2:\0,3
     2:  0,1:\0,3:\0,2
     3:  \0,2:0,1:\0,3
     4:  \0,2:\0,3:0,1
     5:  \0,3:0,1:\0,2
     6:  \0,3:\0,2:0,1
     7:  1,2:\1,3:\1,4
     8:  1,2:\1,4:\1,3
     9:  \1,3:1,2:\1,4
    10:  \1,3:\1,4:1,2
    11:  \1,4:1,2:\1,3
    12:  \1,4:\1,3:1,2
    13:  2,3:\2,4:\0,2
    14:  2,3:\0,2:\2,4
    15:  \2,4:2,3:\0,2
    16:  \2,4:\0,2:2,3
    17:  \0,2:2,3:\2,4
    18:  \0,2:\2,4:2,3
    19:  3,4:\0,3:\1,3
    20:  3,4:\1,3:\0,3
    21:  \0,3:3,4:\1,3
    22:  \0,3:\1,3:3,4
    23:  \1,3:3,4:\0,3
    24:  \1,3:\0,3:3,4
    25:  0,4:\1,4:\2,4
    26:  0,4:\2,4:\1,4
    27:  \1,4:0,4:\2,4
    28:  \1,4:\2,4:0,4
    29:  \2,4:0,4:\1,4
    30:  \2,4:\1,4:0,4
    31:  0,4:\0,3:\0,2
    32:  0,4:\0,2:\0,3
    33:  \0,3:0,4:\0,2
    34:  \0,3:\0,2:0,4
    35:  \0,2:0,4:\0,3
    36:  \0,2:\0,3:0,4
    37:  0,1:\1,4:\1,3
    38:  0,1:\1,3:\1,4
    39:  \1,4:0,1:\1,3
    40:  \1,4:\1,3:0,1
    41:  \1,3:0,1:\1,4
    42:  \1,3:\1,4:0,1
    43:  1,2:\0,2:\2,4
    44:  1,2:\2,4:\0,2
    45:  \0,2:1,2:\2,4
    46:  \0,2:\2,4:1,2
    47:  \2,4:1,2:\0,2
    48:  \2,4:\0,2:1,2
    49:  2,3:\1,3:\0,3
    50:  2,3:\0,3:\1,3
    51:  \1,3:2,3:\0,3
    52:  \1,3:\0,3:2,3
    53:  \0,3:2,3:\1,3
    54:  \0,3:\1,3:2,3
    55:  3,4:\2,4:\1,4
    56:  3,4:\1,4:\2,4
    57:  \2,4:3,4:\1,4
    58:  \2,4:\1,4:3,4
    59:  \1,4:3,4:\2,4
    60:  \1,4:\2,4:3,4
family= 0 1 2 0 0 new D5h genus #     9 is 0,1:\0,2:\0,4
     1:  0,1:\0,2:\0,4
     2:  0,1:\0,4:\0,2
     3:  \0,2:0,1:\0,4
     4:  \0,2:\0,4:0,1
     5:  \0,4:0,1:\0,2
     6:  \0,4:\0,2:0,1
     7:  1,2:\1,3:\0,1
     8:  1,2:\0,1:\1,3
     9:  \1,3:1,2:\0,1
    10:  \1,3:\0,1:1,2
    11:  \0,1:1,2:\1,3
    12:  \0,1:\1,3:1,2
    13:  2,3:\2,4:\1,2
    14:  2,3:\1,2:\2,4
    15:  \2,4:2,3:\1,2
    16:  \2,4:\1,2:2,3
    17:  \1,2:2,3:\2,4
    18:  \1,2:\2,4:2,3
    19:  3,4:\0,3:\2,3
    20:  3,4:\2,3:\0,3
    21:  \0,3:3,4:\2,3
    22:  \0,3:\2,3:3,4
    23:  \2,3:3,4:\0,3
    24:  \2,3:\0,3:3,4
    25:  0,4:\1,4:\3,4
    26:  0,4:\3,4:\1,4
    27:  \1,4:0,4:\3,4
    28:  \1,4:\3,4:0,4
    29:  \3,4:0,4:\1,4
    30:  \3,4:\1,4:0,4
    31:  0,4:\0,3:\0,1
    32:  0,4:\0,1:\0,3
    33:  \0,3:0,4:\0,1
    34:  \0,3:\0,1:0,4
    35:  \0,1:0,4:\0,3
    36:  \0,1:\0,3:0,4
    37:  0,1:\1,4:\1,2
    38:  0,1:\1,2:\1,4
    39:  \1,4:0,1:\1,2
    40:  \1,4:\1,2:0,1
    41:  \1,2:0,1:\1,4
    42:  \1,2:\1,4:0,1
    43:  1,2:\0,2:\2,3
    44:  1,2:\2,3:\0,2
    45:  \0,2:1,2:\2,3
    46:  \0,2:\2,3:1,2
    47:  \2,3:1,2:\0,2
    48:  \2,3:\0,2:1,2
    49:  2,3:\1,3:\3,4
    50:  2,3:\3,4:\1,3
    51:  \1,3:2,3:\3,4
    52:  \1,3:\3,4:2,3
    53:  \3,4:2,3:\1,3
    54:  \3,4:\1,3:2,3
    55:  3,4:\2,4:\0,4
    56:  3,4:\0,4:\2,4
    57:  \2,4:3,4:\0,4
    58:  \2,4:\0,4:3,4
    59:  \0,4:3,4:\2,4
    60:  \0,4:\2,4:3,4
family= 0 1 2 0 0 new D5h genus #    10 is 0,1:\0,2:\1,2
     1:  0,1:\0,2:\1,2
     2:  0,1:\1,2:\0,2
     3:  \0,2:0,1:\1,2
     4:  \0,2:\1,2:0,1
     5:  \1,2:0,1:\0,2
     6:  \1,2:\0,2:0,1
     7:  1,2:\1,3:\2,3
     8:  1,2:\2,3:\1,3
     9:  \1,3:1,2:\2,3
    10:  \1,3:\2,3:1,2
    11:  \2,3:1,2:\1,3
    12:  \2,3:\1,3:1,2
    13:  2,3:\2,4:\3,4
    14:  2,3:\3,4:\2,4
    15:  \2,4:2,3:\3,4
    16:  \2,4:\3,4:2,3
    17:  \3,4:2,3:\2,4
    18:  \3,4:\2,4:2,3
    19:  3,4:\0,3:\0,4
    20:  3,4:\0,4:\0,3
    21:  \0,3:3,4:\0,4
    22:  \0,3:\0,4:3,4
    23:  \0,4:3,4:\0,3
    24:  \0,4:\0,3:3,4
    25:  0,4:\1,4:\0,1
    26:  0,4:\0,1:\1,4
    27:  \1,4:0,4:\0,1
    28:  \1,4:\0,1:0,4
    29:  \0,1:0,4:\1,4
    30:  \0,1:\1,4:0,4
    31:  0,4:\0,3:\3,4
    32:  0,4:\3,4:\0,3
    33:  \0,3:0,4:\3,4
    34:  \0,3:\3,4:0,4
    35:  \3,4:0,4:\0,3
    36:  \3,4:\0,3:0,4
    37:  0,1:\1,4:\0,4
    38:  0,1:\0,4:\1,4
    39:  \1,4:0,1:\0,4
    40:  \1,4:\0,4:0,1
    41:  \0,4:0,1:\1,4
    42:  \0,4:\1,4:0,1
    43:  1,2:\0,2:\0,1
    44:  1,2:\0,1:\0,2
    45:  \0,2:1,2:\0,1
    46:  \0,2:\0,1:1,2
    47:  \0,1:1,2:\0,2
    48:  \0,1:\0,2:1,2
    49:  2,3:\1,3:\1,2
    50:  2,3:\1,2:\1,3
    51:  \1,3:2,3:\1,2
    52:  \1,3:\1,2:2,3
    53:  \1,2:2,3:\1,3
    54:  \1,2:\1,3:2,3
    55:  3,4:\2,4:\2,3
    56:  3,4:\2,3:\2,4
    57:  \2,4:3,4:\2,3
    58:  \2,4:\2,3:3,4
    59:  \2,3:3,4:\2,4
    60:  \2,3:\2,4:3,4
family= 0 1 2 0 0 new D5h genus #    11 is 0,1:\0,2:\1,3
     1:  0,1:\0,2:\1,3
     2:  0,1:\1,3:\0,2
     3:  \0,2:0,1:\1,3
     4:  \0,2:\1,3:0,1
     5:  \1,3:0,1:\0,2
     6:  \1,3:\0,2:0,1
     7:  1,2:\1,3:\2,4
     8:  1,2:\2,4:\1,3
     9:  \1,3:1,2:\2,4
    10:  \1,3:\2,4:1,2
    11:  \2,4:1,2:\1,3
    12:  \2,4:\1,3:1,2
    13:  2,3:\2,4:\0,3
    14:  2,3:\0,3:\2,4
    15:  \2,4:2,3:\0,3
    16:  \2,4:\0,3:2,3
    17:  \0,3:2,3:\2,4
    18:  \0,3:\2,4:2,3
    19:  3,4:\0,3:\1,4
    20:  3,4:\1,4:\0,3
    21:  \0,3:3,4:\1,4
    22:  \0,3:\1,4:3,4
    23:  \1,4:3,4:\0,3
    24:  \1,4:\0,3:3,4
    25:  0,4:\1,4:\0,2
    26:  0,4:\0,2:\1,4
    27:  \1,4:0,4:\0,2
    28:  \1,4:\0,2:0,4
    29:  \0,2:0,4:\1,4
    30:  \0,2:\1,4:0,4
    31:  0,4:\0,3:\2,4
    32:  0,4:\2,4:\0,3
    33:  \0,3:0,4:\2,4
    34:  \0,3:\2,4:0,4
    35:  \2,4:0,4:\0,3
    36:  \2,4:\0,3:0,4
    37:  0,1:\1,4:\0,3
    38:  0,1:\0,3:\1,4
    39:  \1,4:0,1:\0,3
    40:  \1,4:\0,3:0,1
    41:  \0,3:0,1:\1,4
    42:  \0,3:\1,4:0,1
    43:  1,2:\0,2:\1,4
    44:  1,2:\1,4:\0,2
    45:  \0,2:1,2:\1,4
    46:  \0,2:\1,4:1,2
    47:  \1,4:1,2:\0,2
    48:  \1,4:\0,2:1,2
    49:  2,3:\1,3:\0,2
    50:  2,3:\0,2:\1,3
    51:  \1,3:2,3:\0,2
    52:  \1,3:\0,2:2,3
    53:  \0,2:2,3:\1,3
    54:  \0,2:\1,3:2,3
    55:  3,4:\2,4:\1,3
    56:  3,4:\1,3:\2,4
    57:  \2,4:3,4:\1,3
    58:  \2,4:\1,3:3,4
    59:  \1,3:3,4:\2,4
    60:  \1,3:\2,4:3,4
family= 0 1 2 0 0 new D5h genus #    12 is 0,1:\0,2:\1,4
     1:  0,1:\0,2:\1,4
     2:  0,1:\1,4:\0,2
     3:  \0,2:0,1:\1,4
     4:  \0,2:\1,4:0,1
     5:  \1,4:0,1:\0,2
     6:  \1,4:\0,2:0,1
     7:  1,2:\1,3:\0,2
     8:  1,2:\0,2:\1,3
     9:  \1,3:1,2:\0,2
    10:  \1,3:\0,2:1,2
    11:  \0,2:1,2:\1,3
    12:  \0,2:\1,3:1,2
    13:  2,3:\2,4:\1,3
    14:  2,3:\1,3:\2,4
    15:  \2,4:2,3:\1,3
    16:  \2,4:\1,3:2,3
    17:  \1,3:2,3:\2,4
    18:  \1,3:\2,4:2,3
    19:  3,4:\0,3:\2,4
    20:  3,4:\2,4:\0,3
    21:  \0,3:3,4:\2,4
    22:  \0,3:\2,4:3,4
    23:  \2,4:3,4:\0,3
    24:  \2,4:\0,3:3,4
    25:  0,4:\1,4:\0,3
    26:  0,4:\0,3:\1,4
    27:  \1,4:0,4:\0,3
    28:  \1,4:\0,3:0,4
    29:  \0,3:0,4:\1,4
    30:  \0,3:\1,4:0,4
family= 0 1 2 0 0 new D5h genus #    13 is 0,1:\0,2:\2,3
     1:  0,1:\0,2:\2,3
     2:  0,1:\2,3:\0,2
     3:  \0,2:0,1:\2,3
     4:  \0,2:\2,3:0,1
     5:  \2,3:0,1:\0,2
     6:  \2,3:\0,2:0,1
     7:  1,2:\1,3:\3,4
     8:  1,2:\3,4:\1,3
     9:  \1,3:1,2:\3,4
    10:  \1,3:\3,4:1,2
    11:  \3,4:1,2:\1,3
    12:  \3,4:\1,3:1,2
    13:  2,3:\2,4:\0,4
    14:  2,3:\0,4:\2,4
    15:  \2,4:2,3:\0,4
    16:  \2,4:\0,4:2,3
    17:  \0,4:2,3:\2,4
    18:  \0,4:\2,4:2,3
    19:  3,4:\0,3:\0,1
    20:  3,4:\0,1:\0,3
    21:  \0,3:3,4:\0,1
    22:  \0,3:\0,1:3,4
    23:  \0,1:3,4:\0,3
    24:  \0,1:\0,3:3,4
    25:  0,4:\1,4:\1,2
    26:  0,4:\1,2:\1,4
    27:  \1,4:0,4:\1,2
    28:  \1,4:\1,2:0,4
    29:  \1,2:0,4:\1,4
    30:  \1,2:\1,4:0,4
    31:  0,4:\0,3:\2,3
    32:  0,4:\2,3:\0,3
    33:  \0,3:0,4:\2,3
    34:  \0,3:\2,3:0,4
    35:  \2,3:0,4:\0,3
    36:  \2,3:\0,3:0,4
    37:  0,1:\1,4:\3,4
    38:  0,1:\3,4:\1,4
    39:  \1,4:0,1:\3,4
    40:  \1,4:\3,4:0,1
    41:  \3,4:0,1:\1,4
    42:  \3,4:\1,4:0,1
    43:  1,2:\0,2:\0,4
    44:  1,2:\0,4:\0,2
    45:  \0,2:1,2:\0,4
    46:  \0,2:\0,4:1,2
    47:  \0,4:1,2:\0,2
    48:  \0,4:\0,2:1,2
    49:  2,3:\1,3:\0,1
    50:  2,3:\0,1:\1,3
    51:  \1,3:2,3:\0,1
    52:  \1,3:\0,1:2,3
    53:  \0,1:2,3:\1,3
    54:  \0,1:\1,3:2,3
    55:  3,4:\2,4:\1,2
    56:  3,4:\1,2:\2,4
    57:  \2,4:3,4:\1,2
    58:  \2,4:\1,2:3,4
    59:  \1,2:3,4:\2,4
    60:  \1,2:\2,4:3,4
family= 0 1 2 0 0 new D5h genus #    14 is 0,1:\0,2:\2,4
     1:  0,1:\0,2:\2,4
     2:  0,1:\2,4:\0,2
     3:  \0,2:0,1:\2,4
     4:  \0,2:\2,4:0,1
     5:  \2,4:0,1:\0,2
     6:  \2,4:\0,2:0,1
     7:  1,2:\1,3:\0,3
     8:  1,2:\0,3:\1,3
     9:  \1,3:1,2:\0,3
    10:  \1,3:\0,3:1,2
    11:  \0,3:1,2:\1,3
    12:  \0,3:\1,3:1,2
    13:  2,3:\2,4:\1,4
    14:  2,3:\1,4:\2,4
    15:  \2,4:2,3:\1,4
    16:  \2,4:\1,4:2,3
    17:  \1,4:2,3:\2,4
    18:  \1,4:\2,4:2,3
    19:  3,4:\0,3:\0,2
    20:  3,4:\0,2:\0,3
    21:  \0,3:3,4:\0,2
    22:  \0,3:\0,2:3,4
    23:  \0,2:3,4:\0,3
    24:  \0,2:\0,3:3,4
    25:  0,4:\1,4:\1,3
    26:  0,4:\1,3:\1,4
    27:  \1,4:0,4:\1,3
    28:  \1,4:\1,3:0,4
    29:  \1,3:0,4:\1,4
    30:  \1,3:\1,4:0,4
    31:  0,4:\0,3:\1,3
    32:  0,4:\1,3:\0,3
    33:  \0,3:0,4:\1,3
    34:  \0,3:\1,3:0,4
    35:  \1,3:0,4:\0,3
    36:  \1,3:\0,3:0,4
    37:  0,1:\1,4:\2,4
    38:  0,1:\2,4:\1,4
    39:  \1,4:0,1:\2,4
    40:  \1,4:\2,4:0,1
    41:  \2,4:0,1:\1,4
    42:  \2,4:\1,4:0,1
    43:  1,2:\0,2:\0,3
    44:  1,2:\0,3:\0,2
    45:  \0,2:1,2:\0,3
    46:  \0,2:\0,3:1,2
    47:  \0,3:1,2:\0,2
    48:  \0,3:\0,2:1,2
    49:  2,3:\1,3:\1,4
    50:  2,3:\1,4:\1,3
    51:  \1,3:2,3:\1,4
    52:  \1,3:\1,4:2,3
    53:  \1,4:2,3:\1,3
    54:  \1,4:\1,3:2,3
    55:  3,4:\2,4:\0,2
    56:  3,4:\0,2:\2,4
    57:  \2,4:3,4:\0,2
    58:  \2,4:\0,2:3,4
    59:  \0,2:3,4:\2,4
    60:  \0,2:\2,4:3,4
family= 0 1 2 0 0 new D5h genus #    15 is 0,1:\0,2:\3,4
     1:  0,1:\0,2:\3,4
     2:  0,1:\3,4:\0,2
     3:  \0,2:0,1:\3,4
     4:  \0,2:\3,4:0,1
     5:  \3,4:0,1:\0,2
     6:  \3,4:\0,2:0,1
     7:  1,2:\1,3:\0,4
     8:  1,2:\0,4:\1,3
     9:  \1,3:1,2:\0,4
    10:  \1,3:\0,4:1,2
    11:  \0,4:1,2:\1,3
    12:  \0,4:\1,3:1,2
    13:  2,3:\2,4:\0,1
    14:  2,3:\0,1:\2,4
    15:  \2,4:2,3:\0,1
    16:  \2,4:\0,1:2,3
    17:  \0,1:2,3:\2,4
    18:  \0,1:\2,4:2,3
    19:  3,4:\0,3:\1,2
    20:  3,4:\1,2:\0,3
    21:  \0,3:3,4:\1,2
    22:  \0,3:\1,2:3,4
    23:  \1,2:3,4:\0,3
    24:  \1,2:\0,3:3,4
    25:  0,4:\1,4:\2,3
    26:  0,4:\2,3:\1,4
    27:  \1,4:0,4:\2,3
    28:  \1,4:\2,3:0,4
    29:  \2,3:0,4:\1,4
    30:  \2,3:\1,4:0,4
    31:  0,4:\0,3:\1,2
    32:  0,4:\1,2:\0,3
    33:  \0,3:0,4:\1,2
    34:  \0,3:\1,2:0,4
    35:  \1,2:0,4:\0,3
    36:  \1,2:\0,3:0,4
    37:  0,1:\1,4:\2,3
    38:  0,1:\2,3:\1,4
    39:  \1,4:0,1:\2,3
    40:  \1,4:\2,3:0,1
    41:  \2,3:0,1:\1,4
    42:  \2,3:\1,4:0,1
    43:  1,2:\0,2:\3,4
    44:  1,2:\3,4:\0,2
    45:  \0,2:1,2:\3,4
    46:  \0,2:\3,4:1,2
    47:  \3,4:1,2:\0,2
    48:  \3,4:\0,2:1,2
    49:  2,3:\1,3:\0,4
    50:  2,3:\0,4:\1,3
    51:  \1,3:2,3:\0,4
    52:  \1,3:\0,4:2,3
    53:  \0,4:2,3:\1,3
    54:  \0,4:\1,3:2,3
    55:  3,4:\2,4:\0,1
    56:  3,4:\0,1:\2,4
    57:  \2,4:3,4:\0,1
    58:  \2,4:\0,1:3,4
    59:  \0,1:3,4:\2,4
    60:  \0,1:\2,4:3,4
family= 0 1 2 0 0 new D5h genus #    16 is 0,1:\0,3:\0,3
     1:  0,1:\0,3:\0,3
     2:  \0,3:0,1:\0,3
     3:  \0,3:\0,3:0,1
     4:  1,2:\1,4:\1,4
     5:  \1,4:1,2:\1,4
     6:  \1,4:\1,4:1,2
     7:  2,3:\0,2:\0,2
     8:  \0,2:2,3:\0,2
     9:  \0,2:\0,2:2,3
    10:  3,4:\1,3:\1,3
    11:  \1,3:3,4:\1,3
    12:  \1,3:\1,3:3,4
    13:  0,4:\2,4:\2,4
    14:  \2,4:0,4:\2,4
    15:  \2,4:\2,4:0,4
    16:  0,4:\0,2:\0,2
    17:  \0,2:0,4:\0,2
    18:  \0,2:\0,2:0,4
    19:  0,1:\1,3:\1,3
    20:  \1,3:0,1:\1,3
    21:  \1,3:\1,3:0,1
    22:  1,2:\2,4:\2,4
    23:  \2,4:1,2:\2,4
    24:  \2,4:\2,4:1,2
    25:  2,3:\0,3:\0,3
    26:  \0,3:2,3:\0,3
    27:  \0,3:\0,3:2,3
    28:  3,4:\1,4:\1,4
    29:  \1,4:3,4:\1,4
    30:  \1,4:\1,4:3,4
family= 0 1 2 0 0 new D5h genus #    17 is 0,1:\0,3:\0,4
     1:  0,1:\0,3:\0,4
     2:  0,1:\0,4:\0,3
     3:  \0,3:0,1:\0,4
     4:  \0,3:\0,4:0,1
     5:  \0,4:0,1:\0,3
     6:  \0,4:\0,3:0,1
     7:  1,2:\1,4:\0,1
     8:  1,2:\0,1:\1,4
     9:  \1,4:1,2:\0,1
    10:  \1,4:\0,1:1,2
    11:  \0,1:1,2:\1,4
    12:  \0,1:\1,4:1,2
    13:  2,3:\0,2:\1,2
    14:  2,3:\1,2:\0,2
    15:  \0,2:2,3:\1,2
    16:  \0,2:\1,2:2,3
    17:  \1,2:2,3:\0,2
    18:  \1,2:\0,2:2,3
    19:  3,4:\1,3:\2,3
    20:  3,4:\2,3:\1,3
    21:  \1,3:3,4:\2,3
    22:  \1,3:\2,3:3,4
    23:  \2,3:3,4:\1,3
    24:  \2,3:\1,3:3,4
    25:  0,4:\2,4:\3,4
    26:  0,4:\3,4:\2,4
    27:  \2,4:0,4:\3,4
    28:  \2,4:\3,4:0,4
    29:  \3,4:0,4:\2,4
    30:  \3,4:\2,4:0,4
    31:  0,4:\0,2:\0,1
    32:  0,4:\0,1:\0,2
    33:  \0,2:0,4:\0,1
    34:  \0,2:\0,1:0,4
    35:  \0,1:0,4:\0,2
    36:  \0,1:\0,2:0,4
    37:  0,1:\1,3:\1,2
    38:  0,1:\1,2:\1,3
    39:  \1,3:0,1:\1,2
    40:  \1,3:\1,2:0,1
    41:  \1,2:0,1:\1,3
    42:  \1,2:\1,3:0,1
    43:  1,2:\2,4:\2,3
    44:  1,2:\2,3:\2,4
    45:  \2,4:1,2:\2,3
    46:  \2,4:\2,3:1,2
    47:  \2,3:1,2:\2,4
    48:  \2,3:\2,4:1,2
    49:  2,3:\0,3:\3,4
    50:  2,3:\3,4:\0,3
    51:  \0,3:2,3:\3,4
    52:  \0,3:\3,4:2,3
    53:  \3,4:2,3:\0,3
    54:  \3,4:\0,3:2,3
    55:  3,4:\1,4:\0,4
    56:  3,4:\0,4:\1,4
    57:  \1,4:3,4:\0,4
    58:  \1,4:\0,4:3,4
    59:  \0,4:3,4:\1,4
    60:  \0,4:\1,4:3,4
family= 0 1 2 0 0 new D5h genus #    18 is 0,1:\0,3:\1,2
     1:  0,1:\0,3:\1,2
     2:  0,1:\1,2:\0,3
     3:  \0,3:0,1:\1,2
     4:  \0,3:\1,2:0,1
     5:  \1,2:0,1:\0,3
     6:  \1,2:\0,3:0,1
     7:  1,2:\1,4:\2,3
     8:  1,2:\2,3:\1,4
     9:  \1,4:1,2:\2,3
    10:  \1,4:\2,3:1,2
    11:  \2,3:1,2:\1,4
    12:  \2,3:\1,4:1,2
    13:  2,3:\0,2:\3,4
    14:  2,3:\3,4:\0,2
    15:  \0,2:2,3:\3,4
    16:  \0,2:\3,4:2,3
    17:  \3,4:2,3:\0,2
    18:  \3,4:\0,2:2,3
    19:  3,4:\1,3:\0,4
    20:  3,4:\0,4:\1,3
    21:  \1,3:3,4:\0,4
    22:  \1,3:\0,4:3,4
    23:  \0,4:3,4:\1,3
    24:  \0,4:\1,3:3,4
    25:  0,4:\2,4:\0,1
    26:  0,4:\0,1:\2,4
    27:  \2,4:0,4:\0,1
    28:  \2,4:\0,1:0,4
    29:  \0,1:0,4:\2,4
    30:  \0,1:\2,4:0,4
    31:  0,4:\0,2:\3,4
    32:  0,4:\3,4:\0,2
    33:  \0,2:0,4:\3,4
    34:  \0,2:\3,4:0,4
    35:  \3,4:0,4:\0,2
    36:  \3,4:\0,2:0,4
    37:  0,1:\1,3:\0,4
    38:  0,1:\0,4:\1,3
    39:  \1,3:0,1:\0,4
    40:  \1,3:\0,4:0,1
    41:  \0,4:0,1:\1,3
    42:  \0,4:\1,3:0,1
    43:  1,2:\2,4:\0,1
    44:  1,2:\0,1:\2,4
    45:  \2,4:1,2:\0,1
    46:  \2,4:\0,1:1,2
    47:  \0,1:1,2:\2,4
    48:  \0,1:\2,4:1,2
    49:  2,3:\0,3:\1,2
    50:  2,3:\1,2:\0,3
    51:  \0,3:2,3:\1,2
    52:  \0,3:\1,2:2,3
    53:  \1,2:2,3:\0,3
    54:  \1,2:\0,3:2,3
    55:  3,4:\1,4:\2,3
    56:  3,4:\2,3:\1,4
    57:  \1,4:3,4:\2,3
    58:  \1,4:\2,3:3,4
    59:  \2,3:3,4:\1,4
    60:  \2,3:\1,4:3,4
family= 0 1 2 0 0 new D5h genus #    19 is 0,1:\0,3:\1,3
     1:  0,1:\0,3:\1,3
     2:  0,1:\1,3:\0,3
     3:  \0,3:0,1:\1,3
     4:  \0,3:\1,3:0,1
     5:  \1,3:0,1:\0,3
     6:  \1,3:\0,3:0,1
     7:  1,2:\1,4:\2,4
     8:  1,2:\2,4:\1,4
     9:  \1,4:1,2:\2,4
    10:  \1,4:\2,4:1,2
    11:  \2,4:1,2:\1,4
    12:  \2,4:\1,4:1,2
    13:  2,3:\0,2:\0,3
    14:  2,3:\0,3:\0,2
    15:  \0,2:2,3:\0,3
    16:  \0,2:\0,3:2,3
    17:  \0,3:2,3:\0,2
    18:  \0,3:\0,2:2,3
    19:  3,4:\1,3:\1,4
    20:  3,4:\1,4:\1,3
    21:  \1,3:3,4:\1,4
    22:  \1,3:\1,4:3,4
    23:  \1,4:3,4:\1,3
    24:  \1,4:\1,3:3,4
    25:  0,4:\2,4:\0,2
    26:  0,4:\0,2:\2,4
    27:  \2,4:0,4:\0,2
    28:  \2,4:\0,2:0,4
    29:  \0,2:0,4:\2,4
    30:  \0,2:\2,4:0,4
family= 0 1 2 0 0 new D5h genus #    20 is 0,1:\0,3:\2,3
     1:  0,1:\0,3:\2,3
     2:  0,1:\2,3:\0,3
     3:  \0,3:0,1:\2,3
     4:  \0,3:\2,3:0,1
     5:  \2,3:0,1:\0,3
     6:  \2,3:\0,3:0,1
     7:  1,2:\1,4:\3,4
     8:  1,2:\3,4:\1,4
     9:  \1,4:1,2:\3,4
    10:  \1,4:\3,4:1,2
    11:  \3,4:1,2:\1,4
    12:  \3,4:\1,4:1,2
    13:  2,3:\0,2:\0,4
    14:  2,3:\0,4:\0,2
    15:  \0,2:2,3:\0,4
    16:  \0,2:\0,4:2,3
    17:  \0,4:2,3:\0,2
    18:  \0,4:\0,2:2,3
    19:  3,4:\1,3:\0,1
    20:  3,4:\0,1:\1,3
    21:  \1,3:3,4:\0,1
    22:  \1,3:\0,1:3,4
    23:  \0,1:3,4:\1,3
    24:  \0,1:\1,3:3,4
    25:  0,4:\2,4:\1,2
    26:  0,4:\1,2:\2,4
    27:  \2,4:0,4:\1,2
    28:  \2,4:\1,2:0,4
    29:  \1,2:0,4:\2,4
    30:  \1,2:\2,4:0,4
    31:  0,4:\0,2:\2,3
    32:  0,4:\2,3:\0,2
    33:  \0,2:0,4:\2,3
    34:  \0,2:\2,3:0,4
    35:  \2,3:0,4:\0,2
    36:  \2,3:\0,2:0,4
    37:  0,1:\1,3:\3,4
    38:  0,1:\3,4:\1,3
    39:  \1,3:0,1:\3,4
    40:  \1,3:\3,4:0,1
    41:  \3,4:0,1:\1,3
    42:  \3,4:\1,3:0,1
    43:  1,2:\2,4:\0,4
    44:  1,2:\0,4:\2,4
    45:  \2,4:1,2:\0,4
    46:  \2,4:\0,4:1,2
    47:  \0,4:1,2:\2,4
    48:  \0,4:\2,4:1,2
    49:  2,3:\0,3:\0,1
    50:  2,3:\0,1:\0,3
    51:  \0,3:2,3:\0,1
    52:  \0,3:\0,1:2,3
    53:  \0,1:2,3:\0,3
    54:  \0,1:\0,3:2,3
    55:  3,4:\1,4:\1,2
    56:  3,4:\1,2:\1,4
    57:  \1,4:3,4:\1,2
    58:  \1,4:\1,2:3,4
    59:  \1,2:3,4:\1,4
    60:  \1,2:\1,4:3,4
family= 0 1 2 0 0 new D5h genus #    21 is 0,1:\0,3:\2,4
     1:  0,1:\0,3:\2,4
     2:  0,1:\2,4:\0,3
     3:  \0,3:0,1:\2,4
     4:  \0,3:\2,4:0,1
     5:  \2,4:0,1:\0,3
     6:  \2,4:\0,3:0,1
     7:  1,2:\1,4:\0,3
     8:  1,2:\0,3:\1,4
     9:  \1,4:1,2:\0,3
    10:  \1,4:\0,3:1,2
    11:  \0,3:1,2:\1,4
    12:  \0,3:\1,4:1,2
    13:  2,3:\0,2:\1,4
    14:  2,3:\1,4:\0,2
    15:  \0,2:2,3:\1,4
    16:  \0,2:\1,4:2,3
    17:  \1,4:2,3:\0,2
    18:  \1,4:\0,2:2,3
    19:  3,4:\1,3:\0,2
    20:  3,4:\0,2:\1,3
    21:  \1,3:3,4:\0,2
    22:  \1,3:\0,2:3,4
    23:  \0,2:3,4:\1,3
    24:  \0,2:\1,3:3,4
    25:  0,4:\2,4:\1,3
    26:  0,4:\1,3:\2,4
    27:  \2,4:0,4:\1,3
    28:  \2,4:\1,3:0,4
    29:  \1,3:0,4:\2,4
    30:  \1,3:\2,4:0,4
    31:  0,4:\0,2:\1,3
    32:  0,4:\1,3:\0,2
    33:  \0,2:0,4:\1,3
    34:  \0,2:\1,3:0,4
    35:  \1,3:0,4:\0,2
    36:  \1,3:\0,2:0,4
    37:  0,1:\1,3:\2,4
    38:  0,1:\2,4:\1,3
    39:  \1,3:0,1:\2,4
    40:  \1,3:\2,4:0,1
    41:  \2,4:0,1:\1,3
    42:  \2,4:\1,3:0,1
    43:  1,2:\2,4:\0,3
    44:  1,2:\0,3:\2,4
    45:  \2,4:1,2:\0,3
    46:  \2,4:\0,3:1,2
    47:  \0,3:1,2:\2,4
    48:  \0,3:\2,4:1,2
    49:  2,3:\0,3:\1,4
    50:  2,3:\1,4:\0,3
    51:  \0,3:2,3:\1,4
    52:  \0,3:\1,4:2,3
    53:  \1,4:2,3:\0,3
    54:  \1,4:\0,3:2,3
    55:  3,4:\1,4:\0,2
    56:  3,4:\0,2:\1,4
    57:  \1,4:3,4:\0,2
    58:  \1,4:\0,2:3,4
    59:  \0,2:3,4:\1,4
    60:  \0,2:\1,4:3,4
family= 0 1 2 0 0 new D5h genus #    22 is 0,1:\0,3:\3,4
     1:  0,1:\0,3:\3,4
     2:  0,1:\3,4:\0,3
     3:  \0,3:0,1:\3,4
     4:  \0,3:\3,4:0,1
     5:  \3,4:0,1:\0,3
     6:  \3,4:\0,3:0,1
     7:  1,2:\1,4:\0,4
     8:  1,2:\0,4:\1,4
     9:  \1,4:1,2:\0,4
    10:  \1,4:\0,4:1,2
    11:  \0,4:1,2:\1,4
    12:  \0,4:\1,4:1,2
    13:  2,3:\0,2:\0,1
    14:  2,3:\0,1:\0,2
    15:  \0,2:2,3:\0,1
    16:  \0,2:\0,1:2,3
    17:  \0,1:2,3:\0,2
    18:  \0,1:\0,2:2,3
    19:  3,4:\1,3:\1,2
    20:  3,4:\1,2:\1,3
    21:  \1,3:3,4:\1,2
    22:  \1,3:\1,2:3,4
    23:  \1,2:3,4:\1,3
    24:  \1,2:\1,3:3,4
    25:  0,4:\2,4:\2,3
    26:  0,4:\2,3:\2,4
    27:  \2,4:0,4:\2,3
    28:  \2,4:\2,3:0,4
    29:  \2,3:0,4:\2,4
    30:  \2,3:\2,4:0,4
    31:  0,4:\0,2:\1,2
    32:  0,4:\1,2:\0,2
    33:  \0,2:0,4:\1,2
    34:  \0,2:\1,2:0,4
    35:  \1,2:0,4:\0,2
    36:  \1,2:\0,2:0,4
    37:  0,1:\1,3:\2,3
    38:  0,1:\2,3:\1,3
    39:  \1,3:0,1:\2,3
    40:  \1,3:\2,3:0,1
    41:  \2,3:0,1:\1,3
    42:  \2,3:\1,3:0,1
    43:  1,2:\2,4:\3,4
    44:  1,2:\3,4:\2,4
    45:  \2,4:1,2:\3,4
    46:  \2,4:\3,4:1,2
    47:  \3,4:1,2:\2,4
    48:  \3,4:\2,4:1,2
    49:  2,3:\0,3:\0,4
    50:  2,3:\0,4:\0,3
    51:  \0,3:2,3:\0,4
    52:  \0,3:\0,4:2,3
    53:  \0,4:2,3:\0,3
    54:  \0,4:\0,3:2,3
    55:  3,4:\1,4:\0,1
    56:  3,4:\0,1:\1,4
    57:  \1,4:3,4:\0,1
    58:  \1,4:\0,1:3,4
    59:  \0,1:3,4:\1,4
    60:  \0,1:\1,4:3,4
family= 0 1 2 0 0 new D5h genus #    23 is 0,1:\0,4:\0,4
     1:  0,1:\0,4:\0,4
     2:  \0,4:0,1:\0,4
     3:  \0,4:\0,4:0,1
     4:  1,2:\0,1:\0,1
     5:  \0,1:1,2:\0,1
     6:  \0,1:\0,1:1,2
     7:  2,3:\1,2:\1,2
     8:  \1,2:2,3:\1,2
     9:  \1,2:\1,2:2,3
    10:  3,4:\2,3:\2,3
    11:  \2,3:3,4:\2,3
    12:  \2,3:\2,3:3,4
    13:  0,4:\3,4:\3,4
    14:  \3,4:0,4:\3,4
    15:  \3,4:\3,4:0,4
    16:  0,4:\0,1:\0,1
    17:  \0,1:0,4:\0,1
    18:  \0,1:\0,1:0,4
    19:  0,1:\1,2:\1,2
    20:  \1,2:0,1:\1,2
    21:  \1,2:\1,2:0,1
    22:  1,2:\2,3:\2,3
    23:  \2,3:1,2:\2,3
    24:  \2,3:\2,3:1,2
    25:  2,3:\3,4:\3,4
    26:  \3,4:2,3:\3,4
    27:  \3,4:\3,4:2,3
    28:  3,4:\0,4:\0,4
    29:  \0,4:3,4:\0,4
    30:  \0,4:\0,4:3,4
family= 0 1 2 0 0 new D5h genus #    24 is 0,1:\0,4:\1,2
     1:  0,1:\0,4:\1,2
     2:  0,1:\1,2:\0,4
     3:  \0,4:0,1:\1,2
     4:  \0,4:\1,2:0,1
     5:  \1,2:0,1:\0,4
     6:  \1,2:\0,4:0,1
     7:  1,2:\0,1:\2,3
     8:  1,2:\2,3:\0,1
     9:  \0,1:1,2:\2,3
    10:  \0,1:\2,3:1,2
    11:  \2,3:1,2:\0,1
    12:  \2,3:\0,1:1,2
    13:  2,3:\1,2:\3,4
    14:  2,3:\3,4:\1,2
    15:  \1,2:2,3:\3,4
    16:  \1,2:\3,4:2,3
    17:  \3,4:2,3:\1,2
    18:  \3,4:\1,2:2,3
    19:  3,4:\2,3:\0,4
    20:  3,4:\0,4:\2,3
    21:  \2,3:3,4:\0,4
    22:  \2,3:\0,4:3,4
    23:  \0,4:3,4:\2,3
    24:  \0,4:\2,3:3,4
    25:  0,4:\3,4:\0,1
    26:  0,4:\0,1:\3,4
    27:  \3,4:0,4:\0,1
    28:  \3,4:\0,1:0,4
    29:  \0,1:0,4:\3,4
    30:  \0,1:\3,4:0,4
family= 0 1 2 0 0 new D5h genus #    25 is 0,1:\0,4:\2,3
     1:  0,1:\0,4:\2,3
     2:  0,1:\2,3:\0,4
     3:  \0,4:0,1:\2,3
     4:  \0,4:\2,3:0,1
     5:  \2,3:0,1:\0,4
     6:  \2,3:\0,4:0,1
     7:  1,2:\0,1:\3,4
     8:  1,2:\3,4:\0,1
     9:  \0,1:1,2:\3,4
    10:  \0,1:\3,4:1,2
    11:  \3,4:1,2:\0,1
    12:  \3,4:\0,1:1,2
    13:  2,3:\1,2:\0,4
    14:  2,3:\0,4:\1,2
    15:  \1,2:2,3:\0,4
    16:  \1,2:\0,4:2,3
    17:  \0,4:2,3:\1,2
    18:  \0,4:\1,2:2,3
    19:  3,4:\2,3:\0,1
    20:  3,4:\0,1:\2,3
    21:  \2,3:3,4:\0,1
    22:  \2,3:\0,1:3,4
    23:  \0,1:3,4:\2,3
    24:  \0,1:\2,3:3,4
    25:  0,4:\3,4:\1,2
    26:  0,4:\1,2:\3,4
    27:  \3,4:0,4:\1,2
    28:  \3,4:\1,2:0,4
    29:  \1,2:0,4:\3,4
    30:  \1,2:\3,4:0,4
    31:  0,4:\0,1:\2,3
    32:  0,4:\2,3:\0,1
    33:  \0,1:0,4:\2,3
    34:  \0,1:\2,3:0,4
    35:  \2,3:0,4:\0,1
    36:  \2,3:\0,1:0,4
    37:  0,1:\1,2:\3,4
    38:  0,1:\3,4:\1,2
    39:  \1,2:0,1:\3,4
    40:  \1,2:\3,4:0,1
    41:  \3,4:0,1:\1,2
    42:  \3,4:\1,2:0,1
    43:  1,2:\2,3:\0,4
    44:  1,2:\0,4:\2,3
    45:  \2,3:1,2:\0,4
    46:  \2,3:\0,4:1,2
    47:  \0,4:1,2:\2,3
    48:  \0,4:\2,3:1,2
    49:  2,3:\3,4:\0,1
    50:  2,3:\0,1:\3,4
    51:  \3,4:2,3:\0,1
    52:  \3,4:\0,1:2,3
    53:  \0,1:2,3:\3,4
    54:  \0,1:\3,4:2,3
    55:  3,4:\0,4:\1,2
    56:  3,4:\1,2:\0,4
    57:  \0,4:3,4:\1,2
    58:  \0,4:\1,2:3,4
    59:  \1,2:3,4:\0,4
    60:  \1,2:\0,4:3,4
family= 0 1 2 0 0 new D5h genus #    26 is 0,1:\0,4:\2,4
     1:  0,1:\0,4:\2,4
     2:  0,1:\2,4:\0,4
     3:  \0,4:0,1:\2,4
     4:  \0,4:\2,4:0,1
     5:  \2,4:0,1:\0,4
     6:  \2,4:\0,4:0,1
     7:  1,2:\0,1:\0,3
     8:  1,2:\0,3:\0,1
     9:  \0,1:1,2:\0,3
    10:  \0,1:\0,3:1,2
    11:  \0,3:1,2:\0,1
    12:  \0,3:\0,1:1,2
    13:  2,3:\1,2:\1,4
    14:  2,3:\1,4:\1,2
    15:  \1,2:2,3:\1,4
    16:  \1,2:\1,4:2,3
    17:  \1,4:2,3:\1,2
    18:  \1,4:\1,2:2,3
    19:  3,4:\2,3:\0,2
    20:  3,4:\0,2:\2,3
    21:  \2,3:3,4:\0,2
    22:  \2,3:\0,2:3,4
    23:  \0,2:3,4:\2,3
    24:  \0,2:\2,3:3,4
    25:  0,4:\3,4:\1,3
    26:  0,4:\1,3:\3,4
    27:  \3,4:0,4:\1,3
    28:  \3,4:\1,3:0,4
    29:  \1,3:0,4:\3,4
    30:  \1,3:\3,4:0,4
    31:  0,4:\0,1:\1,3
    32:  0,4:\1,3:\0,1
    33:  \0,1:0,4:\1,3
    34:  \0,1:\1,3:0,4
    35:  \1,3:0,4:\0,1
    36:  \1,3:\0,1:0,4
    37:  0,1:\1,2:\2,4
    38:  0,1:\2,4:\1,2
    39:  \1,2:0,1:\2,4
    40:  \1,2:\2,4:0,1
    41:  \2,4:0,1:\1,2
    42:  \2,4:\1,2:0,1
    43:  1,2:\2,3:\0,3
    44:  1,2:\0,3:\2,3
    45:  \2,3:1,2:\0,3
    46:  \2,3:\0,3:1,2
    47:  \0,3:1,2:\2,3
    48:  \0,3:\2,3:1,2
    49:  2,3:\3,4:\1,4
    50:  2,3:\1,4:\3,4
    51:  \3,4:2,3:\1,4
    52:  \3,4:\1,4:2,3
    53:  \1,4:2,3:\3,4
    54:  \1,4:\3,4:2,3
    55:  3,4:\0,4:\0,2
    56:  3,4:\0,2:\0,4
    57:  \0,4:3,4:\0,2
    58:  \0,4:\0,2:3,4
    59:  \0,2:3,4:\0,4
    60:  \0,2:\0,4:3,4
family= 0 1 2 0 0 new D5h genus #    27 is 0,1:\0,4:\3,4
     1:  0,1:\0,4:\3,4
     2:  0,1:\3,4:\0,4
     3:  \0,4:0,1:\3,4
     4:  \0,4:\3,4:0,1
     5:  \3,4:0,1:\0,4
     6:  \3,4:\0,4:0,1
     7:  1,2:\0,1:\0,4
     8:  1,2:\0,4:\0,1
     9:  \0,1:1,2:\0,4
    10:  \0,1:\0,4:1,2
    11:  \0,4:1,2:\0,1
    12:  \0,4:\0,1:1,2
    13:  2,3:\1,2:\0,1
    14:  2,3:\0,1:\1,2
    15:  \1,2:2,3:\0,1
    16:  \1,2:\0,1:2,3
    17:  \0,1:2,3:\1,2
    18:  \0,1:\1,2:2,3
    19:  3,4:\2,3:\1,2
    20:  3,4:\1,2:\2,3
    21:  \2,3:3,4:\1,2
    22:  \2,3:\1,2:3,4
    23:  \1,2:3,4:\2,3
    24:  \1,2:\2,3:3,4
    25:  0,4:\3,4:\2,3
    26:  0,4:\2,3:\3,4
    27:  \3,4:0,4:\2,3
    28:  \3,4:\2,3:0,4
    29:  \2,3:0,4:\3,4
    30:  \2,3:\3,4:0,4
    31:  0,4:\0,1:\1,2
    32:  0,4:\1,2:\0,1
    33:  \0,1:0,4:\1,2
    34:  \0,1:\1,2:0,4
    35:  \1,2:0,4:\0,1
    36:  \1,2:\0,1:0,4
    37:  0,1:\1,2:\2,3
    38:  0,1:\2,3:\1,2
    39:  \1,2:0,1:\2,3
    40:  \1,2:\2,3:0,1
    41:  \2,3:0,1:\1,2
    42:  \2,3:\1,2:0,1
    43:  1,2:\2,3:\3,4
    44:  1,2:\3,4:\2,3
    45:  \2,3:1,2:\3,4
    46:  \2,3:\3,4:1,2
    47:  \3,4:1,2:\2,3
    48:  \3,4:\2,3:1,2
    49:  2,3:\3,4:\0,4
    50:  2,3:\0,4:\3,4
    51:  \3,4:2,3:\0,4
    52:  \3,4:\0,4:2,3
    53:  \0,4:2,3:\3,4
    54:  \0,4:\3,4:2,3
    55:  3,4:\0,4:\0,1
    56:  3,4:\0,1:\0,4
    57:  \0,4:3,4:\0,1
    58:  \0,4:\0,1:3,4
    59:  \0,1:3,4:\0,4
    60:  \0,1:\0,4:3,4
family= 0 1 2 0 0 new D5h genus #    28 is 0,1:\2,3:\2,3
     1:  0,1:\2,3:\2,3
     2:  \2,3:0,1:\2,3
     3:  \2,3:\2,3:0,1
     4:  1,2:\3,4:\3,4
     5:  \3,4:1,2:\3,4
     6:  \3,4:\3,4:1,2
     7:  2,3:\0,4:\0,4
     8:  \0,4:2,3:\0,4
     9:  \0,4:\0,4:2,3
    10:  3,4:\0,1:\0,1
    11:  \0,1:3,4:\0,1
    12:  \0,1:\0,1:3,4
    13:  0,4:\1,2:\1,2
    14:  \1,2:0,4:\1,2
    15:  \1,2:\1,2:0,4
    16:  0,4:\2,3:\2,3
    17:  \2,3:0,4:\2,3
    18:  \2,3:\2,3:0,4
    19:  0,1:\3,4:\3,4
    20:  \3,4:0,1:\3,4
    21:  \3,4:\3,4:0,1
    22:  1,2:\0,4:\0,4
    23:  \0,4:1,2:\0,4
    24:  \0,4:\0,4:1,2
    25:  2,3:\0,1:\0,1
    26:  \0,1:2,3:\0,1
    27:  \0,1:\0,1:2,3
    28:  3,4:\1,2:\1,2
    29:  \1,2:3,4:\1,2
    30:  \1,2:\1,2:3,4
family= 0 1 2 0 0 new D5h genus #    29 is 0,1:\2,3:\2,4
     1:  0,1:\2,3:\2,4
     2:  0,1:\2,4:\2,3
     3:  \2,3:0,1:\2,4
     4:  \2,3:\2,4:0,1
     5:  \2,4:0,1:\2,3
     6:  \2,4:\2,3:0,1
     7:  1,2:\3,4:\0,3
     8:  1,2:\0,3:\3,4
     9:  \3,4:1,2:\0,3
    10:  \3,4:\0,3:1,2
    11:  \0,3:1,2:\3,4
    12:  \0,3:\3,4:1,2
    13:  2,3:\0,4:\1,4
    14:  2,3:\1,4:\0,4
    15:  \0,4:2,3:\1,4
    16:  \0,4:\1,4:2,3
    17:  \1,4:2,3:\0,4
    18:  \1,4:\0,4:2,3
    19:  3,4:\0,1:\0,2
    20:  3,4:\0,2:\0,1
    21:  \0,1:3,4:\0,2
    22:  \0,1:\0,2:3,4
    23:  \0,2:3,4:\0,1
    24:  \0,2:\0,1:3,4
    25:  0,4:\1,2:\1,3
    26:  0,4:\1,3:\1,2
    27:  \1,2:0,4:\1,3
    28:  \1,2:\1,3:0,4
    29:  \1,3:0,4:\1,2
    30:  \1,3:\1,2:0,4
    31:  0,4:\2,3:\1,3
    32:  0,4:\1,3:\2,3
    33:  \2,3:0,4:\1,3
    34:  \2,3:\1,3:0,4
    35:  \1,3:0,4:\2,3
    36:  \1,3:\2,3:0,4
    37:  0,1:\3,4:\2,4
    38:  0,1:\2,4:\3,4
    39:  \3,4:0,1:\2,4
    40:  \3,4:\2,4:0,1
    41:  \2,4:0,1:\3,4
    42:  \2,4:\3,4:0,1
    43:  1,2:\0,4:\0,3
    44:  1,2:\0,3:\0,4
    45:  \0,4:1,2:\0,3
    46:  \0,4:\0,3:1,2
    47:  \0,3:1,2:\0,4
    48:  \0,3:\0,4:1,2
    49:  2,3:\0,1:\1,4
    50:  2,3:\1,4:\0,1
    51:  \0,1:2,3:\1,4
    52:  \0,1:\1,4:2,3
    53:  \1,4:2,3:\0,1
    54:  \1,4:\0,1:2,3
    55:  3,4:\1,2:\0,2
    56:  3,4:\0,2:\1,2
    57:  \1,2:3,4:\0,2
    58:  \1,2:\0,2:3,4
    59:  \0,2:3,4:\1,2
    60:  \0,2:\1,2:3,4
family= 0 1 2 0 0 new D5h genus #    30 is 0,1:\2,3:\3,4
     1:  0,1:\2,3:\3,4
     2:  0,1:\3,4:\2,3
     3:  \2,3:0,1:\3,4
     4:  \2,3:\3,4:0,1
     5:  \3,4:0,1:\2,3
     6:  \3,4:\2,3:0,1
     7:  1,2:\3,4:\0,4
     8:  1,2:\0,4:\3,4
     9:  \3,4:1,2:\0,4
    10:  \3,4:\0,4:1,2
    11:  \0,4:1,2:\3,4
    12:  \0,4:\3,4:1,2
    13:  2,3:\0,4:\0,1
    14:  2,3:\0,1:\0,4
    15:  \0,4:2,3:\0,1
    16:  \0,4:\0,1:2,3
    17:  \0,1:2,3:\0,4
    18:  \0,1:\0,4:2,3
    19:  3,4:\0,1:\1,2
    20:  3,4:\1,2:\0,1
    21:  \0,1:3,4:\1,2
    22:  \0,1:\1,2:3,4
    23:  \1,2:3,4:\0,1
    24:  \1,2:\0,1:3,4
    25:  0,4:\1,2:\2,3
    26:  0,4:\2,3:\1,2
    27:  \1,2:0,4:\2,3
    28:  \1,2:\2,3:0,4
    29:  \2,3:0,4:\1,2
    30:  \2,3:\1,2:0,4
family= 0 1 2 0 0 new D5h genus #    31 is 0,1:\2,4:\2,4
     1:  0,1:\2,4:\2,4
     2:  \2,4:0,1:\2,4
     3:  \2,4:\2,4:0,1
     4:  1,2:\0,3:\0,3
     5:  \0,3:1,2:\0,3
     6:  \0,3:\0,3:1,2
     7:  2,3:\1,4:\1,4
     8:  \1,4:2,3:\1,4
     9:  \1,4:\1,4:2,3
    10:  3,4:\0,2:\0,2
    11:  \0,2:3,4:\0,2
    12:  \0,2:\0,2:3,4
    13:  0,4:\1,3:\1,3
    14:  \1,3:0,4:\1,3
    15:  \1,3:\1,3:0,4
family= 0 1 2 0 0 new D5h genus #    32 is 0,2:\0,1:\0,1
     1:  0,2:\0,1:\0,1
     2:  \0,1:0,2:\0,1
     3:  \0,1:\0,1:0,2
     4:  1,3:\1,2:\1,2
     5:  \1,2:1,3:\1,2
     6:  \1,2:\1,2:1,3
     7:  2,4:\2,3:\2,3
     8:  \2,3:2,4:\2,3
     9:  \2,3:\2,3:2,4
    10:  0,3:\3,4:\3,4
    11:  \3,4:0,3:\3,4
    12:  \3,4:\3,4:0,3
    13:  1,4:\0,4:\0,4
    14:  \0,4:1,4:\0,4
    15:  \0,4:\0,4:1,4
    16:  0,3:\0,4:\0,4
    17:  \0,4:0,3:\0,4
    18:  \0,4:\0,4:0,3
    19:  1,4:\0,1:\0,1
    20:  \0,1:1,4:\0,1
    21:  \0,1:\0,1:1,4
    22:  0,2:\1,2:\1,2
    23:  \1,2:0,2:\1,2
    24:  \1,2:\1,2:0,2
    25:  1,3:\2,3:\2,3
    26:  \2,3:1,3:\2,3
    27:  \2,3:\2,3:1,3
    28:  2,4:\3,4:\3,4
    29:  \3,4:2,4:\3,4
    30:  \3,4:\3,4:2,4
family= 0 1 2 0 0 new D5h genus #    33 is 0,2:\0,1:\0,2
     1:  0,2:\0,1:\0,2
     2:  0,2:\0,2:\0,1
     3:  \0,1:0,2:\0,2
     4:  \0,1:\0,2:0,2
     5:  \0,2:0,2:\0,1
     6:  \0,2:\0,1:0,2
     7:  1,3:\1,2:\1,3
     8:  1,3:\1,3:\1,2
     9:  \1,2:1,3:\1,3
    10:  \1,2:\1,3:1,3
    11:  \1,3:1,3:\1,2
    12:  \1,3:\1,2:1,3
    13:  2,4:\2,3:\2,4
    14:  2,4:\2,4:\2,3
    15:  \2,3:2,4:\2,4
    16:  \2,3:\2,4:2,4
    17:  \2,4:2,4:\2,3
    18:  \2,4:\2,3:2,4
    19:  0,3:\3,4:\0,3
    20:  0,3:\0,3:\3,4
    21:  \3,4:0,3:\0,3
    22:  \3,4:\0,3:0,3
    23:  \0,3:0,3:\3,4
    24:  \0,3:\3,4:0,3
    25:  1,4:\0,4:\1,4
    26:  1,4:\1,4:\0,4
    27:  \0,4:1,4:\1,4
    28:  \0,4:\1,4:1,4
    29:  \1,4:1,4:\0,4
    30:  \1,4:\0,4:1,4
    31:  0,3:\0,4:\0,3
    32:  0,3:\0,3:\0,4
    33:  \0,4:0,3:\0,3
    34:  \0,4:\0,3:0,3
    35:  \0,3:0,3:\0,4
    36:  \0,3:\0,4:0,3
    37:  1,4:\0,1:\1,4
    38:  1,4:\1,4:\0,1
    39:  \0,1:1,4:\1,4
    40:  \0,1:\1,4:1,4
    41:  \1,4:1,4:\0,1
    42:  \1,4:\0,1:1,4
    43:  0,2:\1,2:\0,2
    44:  0,2:\0,2:\1,2
    45:  \1,2:0,2:\0,2
    46:  \1,2:\0,2:0,2
    47:  \0,2:0,2:\1,2
    48:  \0,2:\1,2:0,2
    49:  1,3:\2,3:\1,3
    50:  1,3:\1,3:\2,3
    51:  \2,3:1,3:\1,3
    52:  \2,3:\1,3:1,3
    53:  \1,3:1,3:\2,3
    54:  \1,3:\2,3:1,3
    55:  2,4:\3,4:\2,4
    56:  2,4:\2,4:\3,4
    57:  \3,4:2,4:\2,4
    58:  \3,4:\2,4:2,4
    59:  \2,4:2,4:\3,4
    60:  \2,4:\3,4:2,4
family= 0 1 2 0 0 new D5h genus #    34 is 0,2:\0,1:\0,3
     1:  0,2:\0,1:\0,3
     2:  0,2:\0,3:\0,1
     3:  \0,1:0,2:\0,3
     4:  \0,1:\0,3:0,2
     5:  \0,3:0,2:\0,1
     6:  \0,3:\0,1:0,2
     7:  1,3:\1,2:\1,4
     8:  1,3:\1,4:\1,2
     9:  \1,2:1,3:\1,4
    10:  \1,2:\1,4:1,3
    11:  \1,4:1,3:\1,2
    12:  \1,4:\1,2:1,3
    13:  2,4:\2,3:\0,2
    14:  2,4:\0,2:\2,3
    15:  \2,3:2,4:\0,2
    16:  \2,3:\0,2:2,4
    17:  \0,2:2,4:\2,3
    18:  \0,2:\2,3:2,4
    19:  0,3:\3,4:\1,3
    20:  0,3:\1,3:\3,4
    21:  \3,4:0,3:\1,3
    22:  \3,4:\1,3:0,3
    23:  \1,3:0,3:\3,4
    24:  \1,3:\3,4:0,3
    25:  1,4:\0,4:\2,4
    26:  1,4:\2,4:\0,4
    27:  \0,4:1,4:\2,4
    28:  \0,4:\2,4:1,4
    29:  \2,4:1,4:\0,4
    30:  \2,4:\0,4:1,4
    31:  0,3:\0,4:\0,2
    32:  0,3:\0,2:\0,4
    33:  \0,4:0,3:\0,2
    34:  \0,4:\0,2:0,3
    35:  \0,2:0,3:\0,4
    36:  \0,2:\0,4:0,3
    37:  1,4:\0,1:\1,3
    38:  1,4:\1,3:\0,1
    39:  \0,1:1,4:\1,3
    40:  \0,1:\1,3:1,4
    41:  \1,3:1,4:\0,1
    42:  \1,3:\0,1:1,4
    43:  0,2:\1,2:\2,4
    44:  0,2:\2,4:\1,2
    45:  \1,2:0,2:\2,4
    46:  \1,2:\2,4:0,2
    47:  \2,4:0,2:\1,2
    48:  \2,4:\1,2:0,2
    49:  1,3:\2,3:\0,3
    50:  1,3:\0,3:\2,3
    51:  \2,3:1,3:\0,3
    52:  \2,3:\0,3:1,3
    53:  \0,3:1,3:\2,3
    54:  \0,3:\2,3:1,3
    55:  2,4:\3,4:\1,4
    56:  2,4:\1,4:\3,4
    57:  \3,4:2,4:\1,4
    58:  \3,4:\1,4:2,4
    59:  \1,4:2,4:\3,4
    60:  \1,4:\3,4:2,4
family= 0 1 2 0 0 new D5h genus #    35 is 0,2:\0,1:\0,4
     1:  0,2:\0,1:\0,4
     2:  0,2:\0,4:\0,1
     3:  \0,1:0,2:\0,4
     4:  \0,1:\0,4:0,2
     5:  \0,4:0,2:\0,1
     6:  \0,4:\0,1:0,2
     7:  1,3:\1,2:\0,1
     8:  1,3:\0,1:\1,2
     9:  \1,2:1,3:\0,1
    10:  \1,2:\0,1:1,3
    11:  \0,1:1,3:\1,2
    12:  \0,1:\1,2:1,3
    13:  2,4:\2,3:\1,2
    14:  2,4:\1,2:\2,3
    15:  \2,3:2,4:\1,2
    16:  \2,3:\1,2:2,4
    17:  \1,2:2,4:\2,3
    18:  \1,2:\2,3:2,4
    19:  0,3:\3,4:\2,3
    20:  0,3:\2,3:\3,4
    21:  \3,4:0,3:\2,3
    22:  \3,4:\2,3:0,3
    23:  \2,3:0,3:\3,4
    24:  \2,3:\3,4:0,3
    25:  1,4:\0,4:\3,4
    26:  1,4:\3,4:\0,4
    27:  \0,4:1,4:\3,4
    28:  \0,4:\3,4:1,4
    29:  \3,4:1,4:\0,4
    30:  \3,4:\0,4:1,4
    31:  0,3:\0,4:\0,1
    32:  0,3:\0,1:\0,4
    33:  \0,4:0,3:\0,1
    34:  \0,4:\0,1:0,3
    35:  \0,1:0,3:\0,4
    36:  \0,1:\0,4:0,3
    37:  1,4:\0,1:\1,2
    38:  1,4:\1,2:\0,1
    39:  \0,1:1,4:\1,2
    40:  \0,1:\1,2:1,4
    41:  \1,2:1,4:\0,1
    42:  \1,2:\0,1:1,4
    43:  0,2:\1,2:\2,3
    44:  0,2:\2,3:\1,2
    45:  \1,2:0,2:\2,3
    46:  \1,2:\2,3:0,2
    47:  \2,3:0,2:\1,2
    48:  \2,3:\1,2:0,2
    49:  1,3:\2,3:\3,4
    50:  1,3:\3,4:\2,3
    51:  \2,3:1,3:\3,4
    52:  \2,3:\3,4:1,3
    53:  \3,4:1,3:\2,3
    54:  \3,4:\2,3:1,3
    55:  2,4:\3,4:\0,4
    56:  2,4:\0,4:\3,4
    57:  \3,4:2,4:\0,4
    58:  \3,4:\0,4:2,4
    59:  \0,4:2,4:\3,4
    60:  \0,4:\3,4:2,4
family= 0 1 2 0 0 new D5h genus #    36 is 0,2:\0,1:\1,2
     1:  0,2:\0,1:\1,2
     2:  0,2:\1,2:\0,1
     3:  \0,1:0,2:\1,2
     4:  \0,1:\1,2:0,2
     5:  \1,2:0,2:\0,1
     6:  \1,2:\0,1:0,2
     7:  1,3:\1,2:\2,3
     8:  1,3:\2,3:\1,2
     9:  \1,2:1,3:\2,3
    10:  \1,2:\2,3:1,3
    11:  \2,3:1,3:\1,2
    12:  \2,3:\1,2:1,3
    13:  2,4:\2,3:\3,4
    14:  2,4:\3,4:\2,3
    15:  \2,3:2,4:\3,4
    16:  \2,3:\3,4:2,4
    17:  \3,4:2,4:\2,3
    18:  \3,4:\2,3:2,4
    19:  0,3:\3,4:\0,4
    20:  0,3:\0,4:\3,4
    21:  \3,4:0,3:\0,4
    22:  \3,4:\0,4:0,3
    23:  \0,4:0,3:\3,4
    24:  \0,4:\3,4:0,3
    25:  1,4:\0,4:\0,1
    26:  1,4:\0,1:\0,4
    27:  \0,4:1,4:\0,1
    28:  \0,4:\0,1:1,4
    29:  \0,1:1,4:\0,4
    30:  \0,1:\0,4:1,4
family= 0 1 2 0 0 new D5h genus #    37 is 0,2:\0,1:\1,3
     1:  0,2:\0,1:\1,3
     2:  0,2:\1,3:\0,1
     3:  \0,1:0,2:\1,3
     4:  \0,1:\1,3:0,2
     5:  \1,3:0,2:\0,1
     6:  \1,3:\0,1:0,2
     7:  1,3:\1,2:\2,4
     8:  1,3:\2,4:\1,2
     9:  \1,2:1,3:\2,4
    10:  \1,2:\2,4:1,3
    11:  \2,4:1,3:\1,2
    12:  \2,4:\1,2:1,3
    13:  2,4:\2,3:\0,3
    14:  2,4:\0,3:\2,3
    15:  \2,3:2,4:\0,3
    16:  \2,3:\0,3:2,4
    17:  \0,3:2,4:\2,3
    18:  \0,3:\2,3:2,4
    19:  0,3:\3,4:\1,4
    20:  0,3:\1,4:\3,4
    21:  \3,4:0,3:\1,4
    22:  \3,4:\1,4:0,3
    23:  \1,4:0,3:\3,4
    24:  \1,4:\3,4:0,3
    25:  1,4:\0,4:\0,2
    26:  1,4:\0,2:\0,4
    27:  \0,4:1,4:\0,2
    28:  \0,4:\0,2:1,4
    29:  \0,2:1,4:\0,4
    30:  \0,2:\0,4:1,4
    31:  0,3:\0,4:\2,4
    32:  0,3:\2,4:\0,4
    33:  \0,4:0,3:\2,4
    34:  \0,4:\2,4:0,3
    35:  \2,4:0,3:\0,4
    36:  \2,4:\0,4:0,3
    37:  1,4:\0,1:\0,3
    38:  1,4:\0,3:\0,1
    39:  \0,1:1,4:\0,3
    40:  \0,1:\0,3:1,4
    41:  \0,3:1,4:\0,1
    42:  \0,3:\0,1:1,4
    43:  0,2:\1,2:\1,4
    44:  0,2:\1,4:\1,2
    45:  \1,2:0,2:\1,4
    46:  \1,2:\1,4:0,2
    47:  \1,4:0,2:\1,2
    48:  \1,4:\1,2:0,2
    49:  1,3:\2,3:\0,2
    50:  1,3:\0,2:\2,3
    51:  \2,3:1,3:\0,2
    52:  \2,3:\0,2:1,3
    53:  \0,2:1,3:\2,3
    54:  \0,2:\2,3:1,3
    55:  2,4:\3,4:\1,3
    56:  2,4:\1,3:\3,4
    57:  \3,4:2,4:\1,3
    58:  \3,4:\1,3:2,4
    59:  \1,3:2,4:\3,4
    60:  \1,3:\3,4:2,4
family= 0 1 2 0 0 new D5h genus #    38 is 0,2:\0,1:\1,4
     1:  0,2:\0,1:\1,4
     2:  0,2:\1,4:\0,1
     3:  \0,1:0,2:\1,4
     4:  \0,1:\1,4:0,2
     5:  \1,4:0,2:\0,1
     6:  \1,4:\0,1:0,2
     7:  1,3:\1,2:\0,2
     8:  1,3:\0,2:\1,2
     9:  \1,2:1,3:\0,2
    10:  \1,2:\0,2:1,3
    11:  \0,2:1,3:\1,2
    12:  \0,2:\1,2:1,3
    13:  2,4:\2,3:\1,3
    14:  2,4:\1,3:\2,3
    15:  \2,3:2,4:\1,3
    16:  \2,3:\1,3:2,4
    17:  \1,3:2,4:\2,3
    18:  \1,3:\2,3:2,4
    19:  0,3:\3,4:\2,4
    20:  0,3:\2,4:\3,4
    21:  \3,4:0,3:\2,4
    22:  \3,4:\2,4:0,3
    23:  \2,4:0,3:\3,4
    24:  \2,4:\3,4:0,3
    25:  1,4:\0,4:\0,3
    26:  1,4:\0,3:\0,4
    27:  \0,4:1,4:\0,3
    28:  \0,4:\0,3:1,4
    29:  \0,3:1,4:\0,4
    30:  \0,3:\0,4:1,4
    31:  0,3:\0,4:\1,4
    32:  0,3:\1,4:\0,4
    33:  \0,4:0,3:\1,4
    34:  \0,4:\1,4:0,3
    35:  \1,4:0,3:\0,4
    36:  \1,4:\0,4:0,3
    37:  1,4:\0,1:\0,2
    38:  1,4:\0,2:\0,1
    39:  \0,1:1,4:\0,2
    40:  \0,1:\0,2:1,4
    41:  \0,2:1,4:\0,1
    42:  \0,2:\0,1:1,4
    43:  0,2:\1,2:\1,3
    44:  0,2:\1,3:\1,2
    45:  \1,2:0,2:\1,3
    46:  \1,2:\1,3:0,2
    47:  \1,3:0,2:\1,2
    48:  \1,3:\1,2:0,2
    49:  1,3:\2,3:\2,4
    50:  1,3:\2,4:\2,3
    51:  \2,3:1,3:\2,4
    52:  \2,3:\2,4:1,3
    53:  \2,4:1,3:\2,3
    54:  \2,4:\2,3:1,3
    55:  2,4:\3,4:\0,3
    56:  2,4:\0,3:\3,4
    57:  \3,4:2,4:\0,3
    58:  \3,4:\0,3:2,4
    59:  \0,3:2,4:\3,4
    60:  \0,3:\3,4:2,4
family= 0 1 2 0 0 new D5h genus #    39 is 0,2:\0,1:\2,3
     1:  0,2:\0,1:\2,3
     2:  0,2:\2,3:\0,1
     3:  \0,1:0,2:\2,3
     4:  \0,1:\2,3:0,2
     5:  \2,3:0,2:\0,1
     6:  \2,3:\0,1:0,2
     7:  1,3:\1,2:\3,4
     8:  1,3:\3,4:\1,2
     9:  \1,2:1,3:\3,4
    10:  \1,2:\3,4:1,3
    11:  \3,4:1,3:\1,2
    12:  \3,4:\1,2:1,3
    13:  2,4:\2,3:\0,4
    14:  2,4:\0,4:\2,3
    15:  \2,3:2,4:\0,4
    16:  \2,3:\0,4:2,4
    17:  \0,4:2,4:\2,3
    18:  \0,4:\2,3:2,4
    19:  0,3:\3,4:\0,1
    20:  0,3:\0,1:\3,4
    21:  \3,4:0,3:\0,1
    22:  \3,4:\0,1:0,3
    23:  \0,1:0,3:\3,4
    24:  \0,1:\3,4:0,3
    25:  1,4:\0,4:\1,2
    26:  1,4:\1,2:\0,4
    27:  \0,4:1,4:\1,2
    28:  \0,4:\1,2:1,4
    29:  \1,2:1,4:\0,4
    30:  \1,2:\0,4:1,4
    31:  0,3:\0,4:\2,3
    32:  0,3:\2,3:\0,4
    33:  \0,4:0,3:\2,3
    34:  \0,4:\2,3:0,3
    35:  \2,3:0,3:\0,4
    36:  \2,3:\0,4:0,3
    37:  1,4:\0,1:\3,4
    38:  1,4:\3,4:\0,1
    39:  \0,1:1,4:\3,4
    40:  \0,1:\3,4:1,4
    41:  \3,4:1,4:\0,1
    42:  \3,4:\0,1:1,4
    43:  0,2:\1,2:\0,4
    44:  0,2:\0,4:\1,2
    45:  \1,2:0,2:\0,4
    46:  \1,2:\0,4:0,2
    47:  \0,4:0,2:\1,2
    48:  \0,4:\1,2:0,2
    49:  1,3:\2,3:\0,1
    50:  1,3:\0,1:\2,3
    51:  \2,3:1,3:\0,1
    52:  \2,3:\0,1:1,3
    53:  \0,1:1,3:\2,3
    54:  \0,1:\2,3:1,3
    55:  2,4:\3,4:\1,2
    56:  2,4:\1,2:\3,4
    57:  \3,4:2,4:\1,2
    58:  \3,4:\1,2:2,4
    59:  \1,2:2,4:\3,4
    60:  \1,2:\3,4:2,4
family= 0 1 2 0 0 new D5h genus #    40 is 0,2:\0,1:\2,4
     1:  0,2:\0,1:\2,4
     2:  0,2:\2,4:\0,1
     3:  \0,1:0,2:\2,4
     4:  \0,1:\2,4:0,2
     5:  \2,4:0,2:\0,1
     6:  \2,4:\0,1:0,2
     7:  1,3:\1,2:\0,3
     8:  1,3:\0,3:\1,2
     9:  \1,2:1,3:\0,3
    10:  \1,2:\0,3:1,3
    11:  \0,3:1,3:\1,2
    12:  \0,3:\1,2:1,3
    13:  2,4:\2,3:\1,4
    14:  2,4:\1,4:\2,3
    15:  \2,3:2,4:\1,4
    16:  \2,3:\1,4:2,4
    17:  \1,4:2,4:\2,3
    18:  \1,4:\2,3:2,4
    19:  0,3:\3,4:\0,2
    20:  0,3:\0,2:\3,4
    21:  \3,4:0,3:\0,2
    22:  \3,4:\0,2:0,3
    23:  \0,2:0,3:\3,4
    24:  \0,2:\3,4:0,3
    25:  1,4:\0,4:\1,3
    26:  1,4:\1,3:\0,4
    27:  \0,4:1,4:\1,3
    28:  \0,4:\1,3:1,4
    29:  \1,3:1,4:\0,4
    30:  \1,3:\0,4:1,4
    31:  0,3:\0,4:\1,3
    32:  0,3:\1,3:\0,4
    33:  \0,4:0,3:\1,3
    34:  \0,4:\1,3:0,3
    35:  \1,3:0,3:\0,4
    36:  \1,3:\0,4:0,3
    37:  1,4:\0,1:\2,4
    38:  1,4:\2,4:\0,1
    39:  \0,1:1,4:\2,4
    40:  \0,1:\2,4:1,4
    41:  \2,4:1,4:\0,1
    42:  \2,4:\0,1:1,4
    43:  0,2:\1,2:\0,3
    44:  0,2:\0,3:\1,2
    45:  \1,2:0,2:\0,3
    46:  \1,2:\0,3:0,2
    47:  \0,3:0,2:\1,2
    48:  \0,3:\1,2:0,2
    49:  1,3:\2,3:\1,4
    50:  1,3:\1,4:\2,3
    51:  \2,3:1,3:\1,4
    52:  \2,3:\1,4:1,3
    53:  \1,4:1,3:\2,3
    54:  \1,4:\2,3:1,3
    55:  2,4:\3,4:\0,2
    56:  2,4:\0,2:\3,4
    57:  \3,4:2,4:\0,2
    58:  \3,4:\0,2:2,4
    59:  \0,2:2,4:\3,4
    60:  \0,2:\3,4:2,4
family= 0 1 2 0 0 new D5h genus #    41 is 0,2:\0,1:\3,4
     1:  0,2:\0,1:\3,4
     2:  0,2:\3,4:\0,1
     3:  \0,1:0,2:\3,4
     4:  \0,1:\3,4:0,2
     5:  \3,4:0,2:\0,1
     6:  \3,4:\0,1:0,2
     7:  1,3:\1,2:\0,4
     8:  1,3:\0,4:\1,2
     9:  \1,2:1,3:\0,4
    10:  \1,2:\0,4:1,3
    11:  \0,4:1,3:\1,2
    12:  \0,4:\1,2:1,3
    13:  2,4:\2,3:\0,1
    14:  2,4:\0,1:\2,3
    15:  \2,3:2,4:\0,1
    16:  \2,3:\0,1:2,4
    17:  \0,1:2,4:\2,3
    18:  \0,1:\2,3:2,4
    19:  0,3:\3,4:\1,2
    20:  0,3:\1,2:\3,4
    21:  \3,4:0,3:\1,2
    22:  \3,4:\1,2:0,3
    23:  \1,2:0,3:\3,4
    24:  \1,2:\3,4:0,3
    25:  1,4:\0,4:\2,3
    26:  1,4:\2,3:\0,4
    27:  \0,4:1,4:\2,3
    28:  \0,4:\2,3:1,4
    29:  \2,3:1,4:\0,4
    30:  \2,3:\0,4:1,4
    31:  0,3:\0,4:\1,2
    32:  0,3:\1,2:\0,4
    33:  \0,4:0,3:\1,2
    34:  \0,4:\1,2:0,3
    35:  \1,2:0,3:\0,4
    36:  \1,2:\0,4:0,3
    37:  1,4:\0,1:\2,3
    38:  1,4:\2,3:\0,1
    39:  \0,1:1,4:\2,3
    40:  \0,1:\2,3:1,4
    41:  \2,3:1,4:\0,1
    42:  \2,3:\0,1:1,4
    43:  0,2:\1,2:\3,4
    44:  0,2:\3,4:\1,2
    45:  \1,2:0,2:\3,4
    46:  \1,2:\3,4:0,2
    47:  \3,4:0,2:\1,2
    48:  \3,4:\1,2:0,2
    49:  1,3:\2,3:\0,4
    50:  1,3:\0,4:\2,3
    51:  \2,3:1,3:\0,4
    52:  \2,3:\0,4:1,3
    53:  \0,4:1,3:\2,3
    54:  \0,4:\2,3:1,3
    55:  2,4:\3,4:\0,1
    56:  2,4:\0,1:\3,4
    57:  \3,4:2,4:\0,1
    58:  \3,4:\0,1:2,4
    59:  \0,1:2,4:\3,4
    60:  \0,1:\3,4:2,4
family= 0 1 2 0 0 new D5h genus #    42 is 0,2:\0,2:\0,2
     1:  0,2:\0,2:\0,2
     2:  \0,2:0,2:\0,2
     3:  \0,2:\0,2:0,2
     4:  1,3:\1,3:\1,3
     5:  \1,3:1,3:\1,3
     6:  \1,3:\1,3:1,3
     7:  2,4:\2,4:\2,4
     8:  \2,4:2,4:\2,4
     9:  \2,4:\2,4:2,4
    10:  0,3:\0,3:\0,3
    11:  \0,3:0,3:\0,3
    12:  \0,3:\0,3:0,3
    13:  1,4:\1,4:\1,4
    14:  \1,4:1,4:\1,4
    15:  \1,4:\1,4:1,4
family= 0 1 2 0 0 new D5h genus #    43 is 0,2:\0,2:\0,3
     1:  0,2:\0,2:\0,3
     2:  0,2:\0,3:\0,2
     3:  \0,2:0,2:\0,3
     4:  \0,2:\0,3:0,2
     5:  \0,3:0,2:\0,2
     6:  \0,3:\0,2:0,2
     7:  1,3:\1,3:\1,4
     8:  1,3:\1,4:\1,3
     9:  \1,3:1,3:\1,4
    10:  \1,3:\1,4:1,3
    11:  \1,4:1,3:\1,3
    12:  \1,4:\1,3:1,3
    13:  2,4:\2,4:\0,2
    14:  2,4:\0,2:\2,4
    15:  \2,4:2,4:\0,2
    16:  \2,4:\0,2:2,4
    17:  \0,2:2,4:\2,4
    18:  \0,2:\2,4:2,4
    19:  0,3:\0,3:\1,3
    20:  0,3:\1,3:\0,3
    21:  \0,3:0,3:\1,3
    22:  \0,3:\1,3:0,3
    23:  \1,3:0,3:\0,3
    24:  \1,3:\0,3:0,3
    25:  1,4:\1,4:\2,4
    26:  1,4:\2,4:\1,4
    27:  \1,4:1,4:\2,4
    28:  \1,4:\2,4:1,4
    29:  \2,4:1,4:\1,4
    30:  \2,4:\1,4:1,4
    31:  0,3:\0,3:\0,2
    32:  0,3:\0,2:\0,3
    33:  \0,3:0,3:\0,2
    34:  \0,3:\0,2:0,3
    35:  \0,2:0,3:\0,3
    36:  \0,2:\0,3:0,3
    37:  1,4:\1,4:\1,3
    38:  1,4:\1,3:\1,4
    39:  \1,4:1,4:\1,3
    40:  \1,4:\1,3:1,4
    41:  \1,3:1,4:\1,4
    42:  \1,3:\1,4:1,4
    43:  0,2:\0,2:\2,4
    44:  0,2:\2,4:\0,2
    45:  \0,2:0,2:\2,4
    46:  \0,2:\2,4:0,2
    47:  \2,4:0,2:\0,2
    48:  \2,4:\0,2:0,2
    49:  1,3:\1,3:\0,3
    50:  1,3:\0,3:\1,3
    51:  \1,3:1,3:\0,3
    52:  \1,3:\0,3:1,3
    53:  \0,3:1,3:\1,3
    54:  \0,3:\1,3:1,3
    55:  2,4:\2,4:\1,4
    56:  2,4:\1,4:\2,4
    57:  \2,4:2,4:\1,4
    58:  \2,4:\1,4:2,4
    59:  \1,4:2,4:\2,4
    60:  \1,4:\2,4:2,4
family= 0 1 2 0 0 new D5h genus #    44 is 0,2:\0,2:\0,4
     1:  0,2:\0,2:\0,4
     2:  0,2:\0,4:\0,2
     3:  \0,2:0,2:\0,4
     4:  \0,2:\0,4:0,2
     5:  \0,4:0,2:\0,2
     6:  \0,4:\0,2:0,2
     7:  1,3:\1,3:\0,1
     8:  1,3:\0,1:\1,3
     9:  \1,3:1,3:\0,1
    10:  \1,3:\0,1:1,3
    11:  \0,1:1,3:\1,3
    12:  \0,1:\1,3:1,3
    13:  2,4:\2,4:\1,2
    14:  2,4:\1,2:\2,4
    15:  \2,4:2,4:\1,2
    16:  \2,4:\1,2:2,4
    17:  \1,2:2,4:\2,4
    18:  \1,2:\2,4:2,4
    19:  0,3:\0,3:\2,3
    20:  0,3:\2,3:\0,3
    21:  \0,3:0,3:\2,3
    22:  \0,3:\2,3:0,3
    23:  \2,3:0,3:\0,3
    24:  \2,3:\0,3:0,3
    25:  1,4:\1,4:\3,4
    26:  1,4:\3,4:\1,4
    27:  \1,4:1,4:\3,4
    28:  \1,4:\3,4:1,4
    29:  \3,4:1,4:\1,4
    30:  \3,4:\1,4:1,4
    31:  0,3:\0,3:\0,1
    32:  0,3:\0,1:\0,3
    33:  \0,3:0,3:\0,1
    34:  \0,3:\0,1:0,3
    35:  \0,1:0,3:\0,3
    36:  \0,1:\0,3:0,3
    37:  1,4:\1,4:\1,2
    38:  1,4:\1,2:\1,4
    39:  \1,4:1,4:\1,2
    40:  \1,4:\1,2:1,4
    41:  \1,2:1,4:\1,4
    42:  \1,2:\1,4:1,4
    43:  0,2:\0,2:\2,3
    44:  0,2:\2,3:\0,2
    45:  \0,2:0,2:\2,3
    46:  \0,2:\2,3:0,2
    47:  \2,3:0,2:\0,2
    48:  \2,3:\0,2:0,2
    49:  1,3:\1,3:\3,4
    50:  1,3:\3,4:\1,3
    51:  \1,3:1,3:\3,4
    52:  \1,3:\3,4:1,3
    53:  \3,4:1,3:\1,3
    54:  \3,4:\1,3:1,3
    55:  2,4:\2,4:\0,4
    56:  2,4:\0,4:\2,4
    57:  \2,4:2,4:\0,4
    58:  \2,4:\0,4:2,4
    59:  \0,4:2,4:\2,4
    60:  \0,4:\2,4:2,4
family= 0 1 2 0 0 new D5h genus #    45 is 0,2:\0,2:\1,3
     1:  0,2:\0,2:\1,3
     2:  0,2:\1,3:\0,2
     3:  \0,2:0,2:\1,3
     4:  \0,2:\1,3:0,2
     5:  \1,3:0,2:\0,2
     6:  \1,3:\0,2:0,2
     7:  1,3:\1,3:\2,4
     8:  1,3:\2,4:\1,3
     9:  \1,3:1,3:\2,4
    10:  \1,3:\2,4:1,3
    11:  \2,4:1,3:\1,3
    12:  \2,4:\1,3:1,3
    13:  2,4:\2,4:\0,3
    14:  2,4:\0,3:\2,4
    15:  \2,4:2,4:\0,3
    16:  \2,4:\0,3:2,4
    17:  \0,3:2,4:\2,4
    18:  \0,3:\2,4:2,4
    19:  0,3:\0,3:\1,4
    20:  0,3:\1,4:\0,3
    21:  \0,3:0,3:\1,4
    22:  \0,3:\1,4:0,3
    23:  \1,4:0,3:\0,3
    24:  \1,4:\0,3:0,3
    25:  1,4:\1,4:\0,2
    26:  1,4:\0,2:\1,4
    27:  \1,4:1,4:\0,2
    28:  \1,4:\0,2:1,4
    29:  \0,2:1,4:\1,4
    30:  \0,2:\1,4:1,4
    31:  0,3:\0,3:\2,4
    32:  0,3:\2,4:\0,3
    33:  \0,3:0,3:\2,4
    34:  \0,3:\2,4:0,3
    35:  \2,4:0,3:\0,3
    36:  \2,4:\0,3:0,3
    37:  1,4:\1,4:\0,3
    38:  1,4:\0,3:\1,4
    39:  \1,4:1,4:\0,3
    40:  \1,4:\0,3:1,4
    41:  \0,3:1,4:\1,4
    42:  \0,3:\1,4:1,4
    43:  0,2:\0,2:\1,4
    44:  0,2:\1,4:\0,2
    45:  \0,2:0,2:\1,4
    46:  \0,2:\1,4:0,2
    47:  \1,4:0,2:\0,2
    48:  \1,4:\0,2:0,2
    49:  1,3:\1,3:\0,2
    50:  1,3:\0,2:\1,3
    51:  \1,3:1,3:\0,2
    52:  \1,3:\0,2:1,3
    53:  \0,2:1,3:\1,3
    54:  \0,2:\1,3:1,3
    55:  2,4:\2,4:\1,3
    56:  2,4:\1,3:\2,4
    57:  \2,4:2,4:\1,3
    58:  \2,4:\1,3:2,4
    59:  \1,3:2,4:\2,4
    60:  \1,3:\2,4:2,4
family= 0 1 2 0 0 new D5h genus #    46 is 0,2:\0,2:\3,4
     1:  0,2:\0,2:\3,4
     2:  0,2:\3,4:\0,2
     3:  \0,2:0,2:\3,4
     4:  \0,2:\3,4:0,2
     5:  \3,4:0,2:\0,2
     6:  \3,4:\0,2:0,2
     7:  1,3:\1,3:\0,4
     8:  1,3:\0,4:\1,3
     9:  \1,3:1,3:\0,4
    10:  \1,3:\0,4:1,3
    11:  \0,4:1,3:\1,3
    12:  \0,4:\1,3:1,3
    13:  2,4:\2,4:\0,1
    14:  2,4:\0,1:\2,4
    15:  \2,4:2,4:\0,1
    16:  \2,4:\0,1:2,4
    17:  \0,1:2,4:\2,4
    18:  \0,1:\2,4:2,4
    19:  0,3:\0,3:\1,2
    20:  0,3:\1,2:\0,3
    21:  \0,3:0,3:\1,2
    22:  \0,3:\1,2:0,3
    23:  \1,2:0,3:\0,3
    24:  \1,2:\0,3:0,3
    25:  1,4:\1,4:\2,3
    26:  1,4:\2,3:\1,4
    27:  \1,4:1,4:\2,3
    28:  \1,4:\2,3:1,4
    29:  \2,3:1,4:\1,4
    30:  \2,3:\1,4:1,4
family= 0 1 2 0 0 new D5h genus #    47 is 0,2:\0,3:\0,3
     1:  0,2:\0,3:\0,3
     2:  \0,3:0,2:\0,3
     3:  \0,3:\0,3:0,2
     4:  1,3:\1,4:\1,4
     5:  \1,4:1,3:\1,4
     6:  \1,4:\1,4:1,3
     7:  2,4:\0,2:\0,2
     8:  \0,2:2,4:\0,2
     9:  \0,2:\0,2:2,4
    10:  0,3:\1,3:\1,3
    11:  \1,3:0,3:\1,3
    12:  \1,3:\1,3:0,3
    13:  1,4:\2,4:\2,4
    14:  \2,4:1,4:\2,4
    15:  \2,4:\2,4:1,4
    16:  0,3:\0,2:\0,2
    17:  \0,2:0,3:\0,2
    18:  \0,2:\0,2:0,3
    19:  1,4:\1,3:\1,3
    20:  \1,3:1,4:\1,3
    21:  \1,3:\1,3:1,4
    22:  0,2:\2,4:\2,4
    23:  \2,4:0,2:\2,4
    24:  \2,4:\2,4:0,2
    25:  1,3:\0,3:\0,3
    26:  \0,3:1,3:\0,3
    27:  \0,3:\0,3:1,3
    28:  2,4:\1,4:\1,4
    29:  \1,4:2,4:\1,4
    30:  \1,4:\1,4:2,4
family= 0 1 2 0 0 new D5h genus #    48 is 0,2:\0,3:\0,4
     1:  0,2:\0,3:\0,4
     2:  0,2:\0,4:\0,3
     3:  \0,3:0,2:\0,4
     4:  \0,3:\0,4:0,2
     5:  \0,4:0,2:\0,3
     6:  \0,4:\0,3:0,2
     7:  1,3:\1,4:\0,1
     8:  1,3:\0,1:\1,4
     9:  \1,4:1,3:\0,1
    10:  \1,4:\0,1:1,3
    11:  \0,1:1,3:\1,4
    12:  \0,1:\1,4:1,3
    13:  2,4:\0,2:\1,2
    14:  2,4:\1,2:\0,2
    15:  \0,2:2,4:\1,2
    16:  \0,2:\1,2:2,4
    17:  \1,2:2,4:\0,2
    18:  \1,2:\0,2:2,4
    19:  0,3:\1,3:\2,3
    20:  0,3:\2,3:\1,3
    21:  \1,3:0,3:\2,3
    22:  \1,3:\2,3:0,3
    23:  \2,3:0,3:\1,3
    24:  \2,3:\1,3:0,3
    25:  1,4:\2,4:\3,4
    26:  1,4:\3,4:\2,4
    27:  \2,4:1,4:\3,4
    28:  \2,4:\3,4:1,4
    29:  \3,4:1,4:\2,4
    30:  \3,4:\2,4:1,4
    31:  0,3:\0,2:\0,1
    32:  0,3:\0,1:\0,2
    33:  \0,2:0,3:\0,1
    34:  \0,2:\0,1:0,3
    35:  \0,1:0,3:\0,2
    36:  \0,1:\0,2:0,3
    37:  1,4:\1,3:\1,2
    38:  1,4:\1,2:\1,3
    39:  \1,3:1,4:\1,2
    40:  \1,3:\1,2:1,4
    41:  \1,2:1,4:\1,3
    42:  \1,2:\1,3:1,4
    43:  0,2:\2,4:\2,3
    44:  0,2:\2,3:\2,4
    45:  \2,4:0,2:\2,3
    46:  \2,4:\2,3:0,2
    47:  \2,3:0,2:\2,4
    48:  \2,3:\2,4:0,2
    49:  1,3:\0,3:\3,4
    50:  1,3:\3,4:\0,3
    51:  \0,3:1,3:\3,4
    52:  \0,3:\3,4:1,3
    53:  \3,4:1,3:\0,3
    54:  \3,4:\0,3:1,3
    55:  2,4:\1,4:\0,4
    56:  2,4:\0,4:\1,4
    57:  \1,4:2,4:\0,4
    58:  \1,4:\0,4:2,4
    59:  \0,4:2,4:\1,4
    60:  \0,4:\1,4:2,4
family= 0 1 2 0 0 new D5h genus #    49 is 0,2:\0,3:\1,3
     1:  0,2:\0,3:\1,3
     2:  0,2:\1,3:\0,3
     3:  \0,3:0,2:\1,3
     4:  \0,3:\1,3:0,2
     5:  \1,3:0,2:\0,3
     6:  \1,3:\0,3:0,2
     7:  1,3:\1,4:\2,4
     8:  1,3:\2,4:\1,4
     9:  \1,4:1,3:\2,4
    10:  \1,4:\2,4:1,3
    11:  \2,4:1,3:\1,4
    12:  \2,4:\1,4:1,3
    13:  2,4:\0,2:\0,3
    14:  2,4:\0,3:\0,2
    15:  \0,2:2,4:\0,3
    16:  \0,2:\0,3:2,4
    17:  \0,3:2,4:\0,2
    18:  \0,3:\0,2:2,4
    19:  0,3:\1,3:\1,4
    20:  0,3:\1,4:\1,3
    21:  \1,3:0,3:\1,4
    22:  \1,3:\1,4:0,3
    23:  \1,4:0,3:\1,3
    24:  \1,4:\1,3:0,3
    25:  1,4:\2,4:\0,2
    26:  1,4:\0,2:\2,4
    27:  \2,4:1,4:\0,2
    28:  \2,4:\0,2:1,4
    29:  \0,2:1,4:\2,4
    30:  \0,2:\2,4:1,4
    31:  0,3:\0,2:\2,4
    32:  0,3:\2,4:\0,2
    33:  \0,2:0,3:\2,4
    34:  \0,2:\2,4:0,3
    35:  \2,4:0,3:\0,2
    36:  \2,4:\0,2:0,3
    37:  1,4:\1,3:\0,3
    38:  1,4:\0,3:\1,3
    39:  \1,3:1,4:\0,3
    40:  \1,3:\0,3:1,4
    41:  \0,3:1,4:\1,3
    42:  \0,3:\1,3:1,4
    43:  0,2:\2,4:\1,4
    44:  0,2:\1,4:\2,4
    45:  \2,4:0,2:\1,4
    46:  \2,4:\1,4:0,2
    47:  \1,4:0,2:\2,4
    48:  \1,4:\2,4:0,2
    49:  1,3:\0,3:\0,2
    50:  1,3:\0,2:\0,3
    51:  \0,3:1,3:\0,2
    52:  \0,3:\0,2:1,3
    53:  \0,2:1,3:\0,3
    54:  \0,2:\0,3:1,3
    55:  2,4:\1,4:\1,3
    56:  2,4:\1,3:\1,4
    57:  \1,4:2,4:\1,3
    58:  \1,4:\1,3:2,4
    59:  \1,3:2,4:\1,4
    60:  \1,3:\1,4:2,4
family= 0 1 2 0 0 new D5h genus #    50 is 0,2:\0,3:\1,4
     1:  0,2:\0,3:\1,4
     2:  0,2:\1,4:\0,3
     3:  \0,3:0,2:\1,4
     4:  \0,3:\1,4:0,2
     5:  \1,4:0,2:\0,3
     6:  \1,4:\0,3:0,2
     7:  1,3:\1,4:\0,2
     8:  1,3:\0,2:\1,4
     9:  \1,4:1,3:\0,2
    10:  \1,4:\0,2:1,3
    11:  \0,2:1,3:\1,4
    12:  \0,2:\1,4:1,3
    13:  2,4:\0,2:\1,3
    14:  2,4:\1,3:\0,2
    15:  \0,2:2,4:\1,3
    16:  \0,2:\1,3:2,4
    17:  \1,3:2,4:\0,2
    18:  \1,3:\0,2:2,4
    19:  0,3:\1,3:\2,4
    20:  0,3:\2,4:\1,3
    21:  \1,3:0,3:\2,4
    22:  \1,3:\2,4:0,3
    23:  \2,4:0,3:\1,3
    24:  \2,4:\1,3:0,3
    25:  1,4:\2,4:\0,3
    26:  1,4:\0,3:\2,4
    27:  \2,4:1,4:\0,3
    28:  \2,4:\0,3:1,4
    29:  \0,3:1,4:\2,4
    30:  \0,3:\2,4:1,4
    31:  0,3:\0,2:\1,4
    32:  0,3:\1,4:\0,2
    33:  \0,2:0,3:\1,4
    34:  \0,2:\1,4:0,3
    35:  \1,4:0,3:\0,2
    36:  \1,4:\0,2:0,3
    37:  1,4:\1,3:\0,2
    38:  1,4:\0,2:\1,3
    39:  \1,3:1,4:\0,2
    40:  \1,3:\0,2:1,4
    41:  \0,2:1,4:\1,3
    42:  \0,2:\1,3:1,4
    43:  0,2:\2,4:\1,3
    44:  0,2:\1,3:\2,4
    45:  \2,4:0,2:\1,3
    46:  \2,4:\1,3:0,2
    47:  \1,3:0,2:\2,4
    48:  \1,3:\2,4:0,2
    49:  1,3:\0,3:\2,4
    50:  1,3:\2,4:\0,3
    51:  \0,3:1,3:\2,4
    52:  \0,3:\2,4:1,3
    53:  \2,4:1,3:\0,3
    54:  \2,4:\0,3:1,3
    55:  2,4:\1,4:\0,3
    56:  2,4:\0,3:\1,4
    57:  \1,4:2,4:\0,3
    58:  \1,4:\0,3:2,4
    59:  \0,3:2,4:\1,4
    60:  \0,3:\1,4:2,4
family= 0 1 2 0 0 new D5h genus #    51 is 0,2:\0,3:\2,3
     1:  0,2:\0,3:\2,3
     2:  0,2:\2,3:\0,3
     3:  \0,3:0,2:\2,3
     4:  \0,3:\2,3:0,2
     5:  \2,3:0,2:\0,3
     6:  \2,3:\0,3:0,2
     7:  1,3:\1,4:\3,4
     8:  1,3:\3,4:\1,4
     9:  \1,4:1,3:\3,4
    10:  \1,4:\3,4:1,3
    11:  \3,4:1,3:\1,4
    12:  \3,4:\1,4:1,3
    13:  2,4:\0,2:\0,4
    14:  2,4:\0,4:\0,2
    15:  \0,2:2,4:\0,4
    16:  \0,2:\0,4:2,4
    17:  \0,4:2,4:\0,2
    18:  \0,4:\0,2:2,4
    19:  0,3:\1,3:\0,1
    20:  0,3:\0,1:\1,3
    21:  \1,3:0,3:\0,1
    22:  \1,3:\0,1:0,3
    23:  \0,1:0,3:\1,3
    24:  \0,1:\1,3:0,3
    25:  1,4:\2,4:\1,2
    26:  1,4:\1,2:\2,4
    27:  \2,4:1,4:\1,2
    28:  \2,4:\1,2:1,4
    29:  \1,2:1,4:\2,4
    30:  \1,2:\2,4:1,4
    31:  0,3:\0,2:\2,3
    32:  0,3:\2,3:\0,2
    33:  \0,2:0,3:\2,3
    34:  \0,2:\2,3:0,3
    35:  \2,3:0,3:\0,2
    36:  \2,3:\0,2:0,3
    37:  1,4:\1,3:\3,4
    38:  1,4:\3,4:\1,3
    39:  \1,3:1,4:\3,4
    40:  \1,3:\3,4:1,4
    41:  \3,4:1,4:\1,3
    42:  \3,4:\1,3:1,4
    43:  0,2:\2,4:\0,4
    44:  0,2:\0,4:\2,4
    45:  \2,4:0,2:\0,4
    46:  \2,4:\0,4:0,2
    47:  \0,4:0,2:\2,4
    48:  \0,4:\2,4:0,2
    49:  1,3:\0,3:\0,1
    50:  1,3:\0,1:\0,3
    51:  \0,3:1,3:\0,1
    52:  \0,3:\0,1:1,3
    53:  \0,1:1,3:\0,3
    54:  \0,1:\0,3:1,3
    55:  2,4:\1,4:\1,2
    56:  2,4:\1,2:\1,4
    57:  \1,4:2,4:\1,2
    58:  \1,4:\1,2:2,4
    59:  \1,2:2,4:\1,4
    60:  \1,2:\1,4:2,4
family= 0 1 2 0 0 new D5h genus #    52 is 0,2:\0,3:\2,4
     1:  0,2:\0,3:\2,4
     2:  0,2:\2,4:\0,3
     3:  \0,3:0,2:\2,4
     4:  \0,3:\2,4:0,2
     5:  \2,4:0,2:\0,3
     6:  \2,4:\0,3:0,2
     7:  1,3:\1,4:\0,3
     8:  1,3:\0,3:\1,4
     9:  \1,4:1,3:\0,3
    10:  \1,4:\0,3:1,3
    11:  \0,3:1,3:\1,4
    12:  \0,3:\1,4:1,3
    13:  2,4:\0,2:\1,4
    14:  2,4:\1,4:\0,2
    15:  \0,2:2,4:\1,4
    16:  \0,2:\1,4:2,4
    17:  \1,4:2,4:\0,2
    18:  \1,4:\0,2:2,4
    19:  0,3:\1,3:\0,2
    20:  0,3:\0,2:\1,3
    21:  \1,3:0,3:\0,2
    22:  \1,3:\0,2:0,3
    23:  \0,2:0,3:\1,3
    24:  \0,2:\1,3:0,3
    25:  1,4:\2,4:\1,3
    26:  1,4:\1,3:\2,4
    27:  \2,4:1,4:\1,3
    28:  \2,4:\1,3:1,4
    29:  \1,3:1,4:\2,4
    30:  \1,3:\2,4:1,4
family= 0 1 2 0 0 new D5h genus #    53 is 0,2:\0,3:\3,4
     1:  0,2:\0,3:\3,4
     2:  0,2:\3,4:\0,3
     3:  \0,3:0,2:\3,4
     4:  \0,3:\3,4:0,2
     5:  \3,4:0,2:\0,3
     6:  \3,4:\0,3:0,2
     7:  1,3:\1,4:\0,4
     8:  1,3:\0,4:\1,4
     9:  \1,4:1,3:\0,4
    10:  \1,4:\0,4:1,3
    11:  \0,4:1,3:\1,4
    12:  \0,4:\1,4:1,3
    13:  2,4:\0,2:\0,1
    14:  2,4:\0,1:\0,2
    15:  \0,2:2,4:\0,1
    16:  \0,2:\0,1:2,4
    17:  \0,1:2,4:\0,2
    18:  \0,1:\0,2:2,4
    19:  0,3:\1,3:\1,2
    20:  0,3:\1,2:\1,3
    21:  \1,3:0,3:\1,2
    22:  \1,3:\1,2:0,3
    23:  \1,2:0,3:\1,3
    24:  \1,2:\1,3:0,3
    25:  1,4:\2,4:\2,3
    26:  1,4:\2,3:\2,4
    27:  \2,4:1,4:\2,3
    28:  \2,4:\2,3:1,4
    29:  \2,3:1,4:\2,4
    30:  \2,3:\2,4:1,4
    31:  0,3:\0,2:\1,2
    32:  0,3:\1,2:\0,2
    33:  \0,2:0,3:\1,2
    34:  \0,2:\1,2:0,3
    35:  \1,2:0,3:\0,2
    36:  \1,2:\0,2:0,3
    37:  1,4:\1,3:\2,3
    38:  1,4:\2,3:\1,3
    39:  \1,3:1,4:\2,3
    40:  \1,3:\2,3:1,4
    41:  \2,3:1,4:\1,3
    42:  \2,3:\1,3:1,4
    43:  0,2:\2,4:\3,4
    44:  0,2:\3,4:\2,4
    45:  \2,4:0,2:\3,4
    46:  \2,4:\3,4:0,2
    47:  \3,4:0,2:\2,4
    48:  \3,4:\2,4:0,2
    49:  1,3:\0,3:\0,4
    50:  1,3:\0,4:\0,3
    51:  \0,3:1,3:\0,4
    52:  \0,3:\0,4:1,3
    53:  \0,4:1,3:\0,3
    54:  \0,4:\0,3:1,3
    55:  2,4:\1,4:\0,1
    56:  2,4:\0,1:\1,4
    57:  \1,4:2,4:\0,1
    58:  \1,4:\0,1:2,4
    59:  \0,1:2,4:\1,4
    60:  \0,1:\1,4:2,4
family= 0 1 2 0 0 new D5h genus #    54 is 0,2:\0,4:\0,4
     1:  0,2:\0,4:\0,4
     2:  \0,4:0,2:\0,4
     3:  \0,4:\0,4:0,2
     4:  1,3:\0,1:\0,1
     5:  \0,1:1,3:\0,1
     6:  \0,1:\0,1:1,3
     7:  2,4:\1,2:\1,2
     8:  \1,2:2,4:\1,2
     9:  \1,2:\1,2:2,4
    10:  0,3:\2,3:\2,3
    11:  \2,3:0,3:\2,3
    12:  \2,3:\2,3:0,3
    13:  1,4:\3,4:\3,4
    14:  \3,4:1,4:\3,4
    15:  \3,4:\3,4:1,4
    16:  0,3:\0,1:\0,1
    17:  \0,1:0,3:\0,1
    18:  \0,1:\0,1:0,3
    19:  1,4:\1,2:\1,2
    20:  \1,2:1,4:\1,2
    21:  \1,2:\1,2:1,4
    22:  0,2:\2,3:\2,3
    23:  \2,3:0,2:\2,3
    24:  \2,3:\2,3:0,2
    25:  1,3:\3,4:\3,4
    26:  \3,4:1,3:\3,4
    27:  \3,4:\3,4:1,3
    28:  2,4:\0,4:\0,4
    29:  \0,4:2,4:\0,4
    30:  \0,4:\0,4:2,4
family= 0 1 2 0 0 new D5h genus #    55 is 0,2:\0,4:\1,3
     1:  0,2:\0,4:\1,3
     2:  0,2:\1,3:\0,4
     3:  \0,4:0,2:\1,3
     4:  \0,4:\1,3:0,2
     5:  \1,3:0,2:\0,4
     6:  \1,3:\0,4:0,2
     7:  1,3:\0,1:\2,4
     8:  1,3:\2,4:\0,1
     9:  \0,1:1,3:\2,4
    10:  \0,1:\2,4:1,3
    11:  \2,4:1,3:\0,1
    12:  \2,4:\0,1:1,3
    13:  2,4:\1,2:\0,3
    14:  2,4:\0,3:\1,2
    15:  \1,2:2,4:\0,3
    16:  \1,2:\0,3:2,4
    17:  \0,3:2,4:\1,2
    18:  \0,3:\1,2:2,4
    19:  0,3:\2,3:\1,4
    20:  0,3:\1,4:\2,3
    21:  \2,3:0,3:\1,4
    22:  \2,3:\1,4:0,3
    23:  \1,4:0,3:\2,3
    24:  \1,4:\2,3:0,3
    25:  1,4:\3,4:\0,2
    26:  1,4:\0,2:\3,4
    27:  \3,4:1,4:\0,2
    28:  \3,4:\0,2:1,4
    29:  \0,2:1,4:\3,4
    30:  \0,2:\3,4:1,4
    31:  0,3:\0,1:\2,4
    32:  0,3:\2,4:\0,1
    33:  \0,1:0,3:\2,4
    34:  \0,1:\2,4:0,3
    35:  \2,4:0,3:\0,1
    36:  \2,4:\0,1:0,3
    37:  1,4:\1,2:\0,3
    38:  1,4:\0,3:\1,2
    39:  \1,2:1,4:\0,3
    40:  \1,2:\0,3:1,4
    41:  \0,3:1,4:\1,2
    42:  \0,3:\1,2:1,4
    43:  0,2:\2,3:\1,4
    44:  0,2:\1,4:\2,3
    45:  \2,3:0,2:\1,4
    46:  \2,3:\1,4:0,2
    47:  \1,4:0,2:\2,3
    48:  \1,4:\2,3:0,2
    49:  1,3:\3,4:\0,2
    50:  1,3:\0,2:\3,4
    51:  \3,4:1,3:\0,2
    52:  \3,4:\0,2:1,3
    53:  \0,2:1,3:\3,4
    54:  \0,2:\3,4:1,3
    55:  2,4:\0,4:\1,3
    56:  2,4:\1,3:\0,4
    57:  \0,4:2,4:\1,3
    58:  \0,4:\1,3:2,4
    59:  \1,3:2,4:\0,4
    60:  \1,3:\0,4:2,4
family= 0 1 2 0 0 new D5h genus #    56 is 0,2:\0,4:\1,4
     1:  0,2:\0,4:\1,4
     2:  0,2:\1,4:\0,4
     3:  \0,4:0,2:\1,4
     4:  \0,4:\1,4:0,2
     5:  \1,4:0,2:\0,4
     6:  \1,4:\0,4:0,2
     7:  1,3:\0,1:\0,2
     8:  1,3:\0,2:\0,1
     9:  \0,1:1,3:\0,2
    10:  \0,1:\0,2:1,3
    11:  \0,2:1,3:\0,1
    12:  \0,2:\0,1:1,3
    13:  2,4:\1,2:\1,3
    14:  2,4:\1,3:\1,2
    15:  \1,2:2,4:\1,3
    16:  \1,2:\1,3:2,4
    17:  \1,3:2,4:\1,2
    18:  \1,3:\1,2:2,4
    19:  0,3:\2,3:\2,4
    20:  0,3:\2,4:\2,3
    21:  \2,3:0,3:\2,4
    22:  \2,3:\2,4:0,3
    23:  \2,4:0,3:\2,3
    24:  \2,4:\2,3:0,3
    25:  1,4:\3,4:\0,3
    26:  1,4:\0,3:\3,4
    27:  \3,4:1,4:\0,3
    28:  \3,4:\0,3:1,4
    29:  \0,3:1,4:\3,4
    30:  \0,3:\3,4:1,4
    31:  0,3:\0,1:\1,4
    32:  0,3:\1,4:\0,1
    33:  \0,1:0,3:\1,4
    34:  \0,1:\1,4:0,3
    35:  \1,4:0,3:\0,1
    36:  \1,4:\0,1:0,3
    37:  1,4:\1,2:\0,2
    38:  1,4:\0,2:\1,2
    39:  \1,2:1,4:\0,2
    40:  \1,2:\0,2:1,4
    41:  \0,2:1,4:\1,2
    42:  \0,2:\1,2:1,4
    43:  0,2:\2,3:\1,3
    44:  0,2:\1,3:\2,3
    45:  \2,3:0,2:\1,3
    46:  \2,3:\1,3:0,2
    47:  \1,3:0,2:\2,3
    48:  \1,3:\2,3:0,2
    49:  1,3:\3,4:\2,4
    50:  1,3:\2,4:\3,4
    51:  \3,4:1,3:\2,4
    52:  \3,4:\2,4:1,3
    53:  \2,4:1,3:\3,4
    54:  \2,4:\3,4:1,3
    55:  2,4:\0,4:\0,3
    56:  2,4:\0,3:\0,4
    57:  \0,4:2,4:\0,3
    58:  \0,4:\0,3:2,4
    59:  \0,3:2,4:\0,4
    60:  \0,3:\0,4:2,4
family= 0 1 2 0 0 new D5h genus #    57 is 0,2:\0,4:\2,3
     1:  0,2:\0,4:\2,3
     2:  0,2:\2,3:\0,4
     3:  \0,4:0,2:\2,3
     4:  \0,4:\2,3:0,2
     5:  \2,3:0,2:\0,4
     6:  \2,3:\0,4:0,2
     7:  1,3:\0,1:\3,4
     8:  1,3:\3,4:\0,1
     9:  \0,1:1,3:\3,4
    10:  \0,1:\3,4:1,3
    11:  \3,4:1,3:\0,1
    12:  \3,4:\0,1:1,3
    13:  2,4:\1,2:\0,4
    14:  2,4:\0,4:\1,2
    15:  \1,2:2,4:\0,4
    16:  \1,2:\0,4:2,4
    17:  \0,4:2,4:\1,2
    18:  \0,4:\1,2:2,4
    19:  0,3:\2,3:\0,1
    20:  0,3:\0,1:\2,3
    21:  \2,3:0,3:\0,1
    22:  \2,3:\0,1:0,3
    23:  \0,1:0,3:\2,3
    24:  \0,1:\2,3:0,3
    25:  1,4:\3,4:\1,2
    26:  1,4:\1,2:\3,4
    27:  \3,4:1,4:\1,2
    28:  \3,4:\1,2:1,4
    29:  \1,2:1,4:\3,4
    30:  \1,2:\3,4:1,4
family= 0 1 2 0 0 new D5h genus #    58 is 0,2:\0,4:\3,4
     1:  0,2:\0,4:\3,4
     2:  0,2:\3,4:\0,4
     3:  \0,4:0,2:\3,4
     4:  \0,4:\3,4:0,2
     5:  \3,4:0,2:\0,4
     6:  \3,4:\0,4:0,2
     7:  1,3:\0,1:\0,4
     8:  1,3:\0,4:\0,1
     9:  \0,1:1,3:\0,4
    10:  \0,1:\0,4:1,3
    11:  \0,4:1,3:\0,1
    12:  \0,4:\0,1:1,3
    13:  2,4:\1,2:\0,1
    14:  2,4:\0,1:\1,2
    15:  \1,2:2,4:\0,1
    16:  \1,2:\0,1:2,4
    17:  \0,1:2,4:\1,2
    18:  \0,1:\1,2:2,4
    19:  0,3:\2,3:\1,2
    20:  0,3:\1,2:\2,3
    21:  \2,3:0,3:\1,2
    22:  \2,3:\1,2:0,3
    23:  \1,2:0,3:\2,3
    24:  \1,2:\2,3:0,3
    25:  1,4:\3,4:\2,3
    26:  1,4:\2,3:\3,4
    27:  \3,4:1,4:\2,3
    28:  \3,4:\2,3:1,4
    29:  \2,3:1,4:\3,4
    30:  \2,3:\3,4:1,4
    31:  0,3:\0,1:\1,2
    32:  0,3:\1,2:\0,1
    33:  \0,1:0,3:\1,2
    34:  \0,1:\1,2:0,3
    35:  \1,2:0,3:\0,1
    36:  \1,2:\0,1:0,3
    37:  1,4:\1,2:\2,3
    38:  1,4:\2,3:\1,2
    39:  \1,2:1,4:\2,3
    40:  \1,2:\2,3:1,4
    41:  \2,3:1,4:\1,2
    42:  \2,3:\1,2:1,4
    43:  0,2:\2,3:\3,4
    44:  0,2:\3,4:\2,3
    45:  \2,3:0,2:\3,4
    46:  \2,3:\3,4:0,2
    47:  \3,4:0,2:\2,3
    48:  \3,4:\2,3:0,2
    49:  1,3:\3,4:\0,4
    50:  1,3:\0,4:\3,4
    51:  \3,4:1,3:\0,4
    52:  \3,4:\0,4:1,3
    53:  \0,4:1,3:\3,4
    54:  \0,4:\3,4:1,3
    55:  2,4:\0,4:\0,1
    56:  2,4:\0,1:\0,4
    57:  \0,4:2,4:\0,1
    58:  \0,4:\0,1:2,4
    59:  \0,1:2,4:\0,4
    60:  \0,1:\0,4:2,4
family= 0 1 2 0 0 new D5h genus #    59 is 0,2:\1,3:\1,3
     1:  0,2:\1,3:\1,3
     2:  \1,3:0,2:\1,3
     3:  \1,3:\1,3:0,2
     4:  1,3:\2,4:\2,4
     5:  \2,4:1,3:\2,4
     6:  \2,4:\2,4:1,3
     7:  2,4:\0,3:\0,3
     8:  \0,3:2,4:\0,3
     9:  \0,3:\0,3:2,4
    10:  0,3:\1,4:\1,4
    11:  \1,4:0,3:\1,4
    12:  \1,4:\1,4:0,3
    13:  1,4:\0,2:\0,2
    14:  \0,2:1,4:\0,2
    15:  \0,2:\0,2:1,4
    16:  0,3:\2,4:\2,4
    17:  \2,4:0,3:\2,4
    18:  \2,4:\2,4:0,3
    19:  1,4:\0,3:\0,3
    20:  \0,3:1,4:\0,3
    21:  \0,3:\0,3:1,4
    22:  0,2:\1,4:\1,4
    23:  \1,4:0,2:\1,4
    24:  \1,4:\1,4:0,2
    25:  1,3:\0,2:\0,2
    26:  \0,2:1,3:\0,2
    27:  \0,2:\0,2:1,3
    28:  2,4:\1,3:\1,3
    29:  \1,3:2,4:\1,3
    30:  \1,3:\1,3:2,4
family= 0 1 2 0 0 new D5h genus #    60 is 0,2:\1,3:\1,4
     1:  0,2:\1,3:\1,4
     2:  0,2:\1,4:\1,3
     3:  \1,3:0,2:\1,4
     4:  \1,3:\1,4:0,2
     5:  \1,4:0,2:\1,3
     6:  \1,4:\1,3:0,2
     7:  1,3:\2,4:\0,2
     8:  1,3:\0,2:\2,4
     9:  \2,4:1,3:\0,2
    10:  \2,4:\0,2:1,3
    11:  \0,2:1,3:\2,4
    12:  \0,2:\2,4:1,3
    13:  2,4:\0,3:\1,3
    14:  2,4:\1,3:\0,3
    15:  \0,3:2,4:\1,3
    16:  \0,3:\1,3:2,4
    17:  \1,3:2,4:\0,3
    18:  \1,3:\0,3:2,4
    19:  0,3:\1,4:\2,4
    20:  0,3:\2,4:\1,4
    21:  \1,4:0,3:\2,4
    22:  \1,4:\2,4:0,3
    23:  \2,4:0,3:\1,4
    24:  \2,4:\1,4:0,3
    25:  1,4:\0,2:\0,3
    26:  1,4:\0,3:\0,2
    27:  \0,2:1,4:\0,3
    28:  \0,2:\0,3:1,4
    29:  \0,3:1,4:\0,2
    30:  \0,3:\0,2:1,4
family= 0 1 2 0 0 new D5h genus #    61 is 0,2:\1,3:\3,4
     1:  0,2:\1,3:\3,4
     2:  0,2:\3,4:\1,3
     3:  \1,3:0,2:\3,4
     4:  \1,3:\3,4:0,2
     5:  \3,4:0,2:\1,3
     6:  \3,4:\1,3:0,2
     7:  1,3:\2,4:\0,4
     8:  1,3:\0,4:\2,4
     9:  \2,4:1,3:\0,4
    10:  \2,4:\0,4:1,3
    11:  \0,4:1,3:\2,4
    12:  \0,4:\2,4:1,3
    13:  2,4:\0,3:\0,1
    14:  2,4:\0,1:\0,3
    15:  \0,3:2,4:\0,1
    16:  \0,3:\0,1:2,4
    17:  \0,1:2,4:\0,3
    18:  \0,1:\0,3:2,4
    19:  0,3:\1,4:\1,2
    20:  0,3:\1,2:\1,4
    21:  \1,4:0,3:\1,2
    22:  \1,4:\1,2:0,3
    23:  \1,2:0,3:\1,4
    24:  \1,2:\1,4:0,3
    25:  1,4:\0,2:\2,3
    26:  1,4:\2,3:\0,2
    27:  \0,2:1,4:\2,3
    28:  \0,2:\2,3:1,4
    29:  \2,3:1,4:\0,2
    30:  \2,3:\0,2:1,4
    31:  0,3:\2,4:\1,2
    32:  0,3:\1,2:\2,4
    33:  \2,4:0,3:\1,2
    34:  \2,4:\1,2:0,3
    35:  \1,2:0,3:\2,4
    36:  \1,2:\2,4:0,3
    37:  1,4:\0,3:\2,3
    38:  1,4:\2,3:\0,3
    39:  \0,3:1,4:\2,3
    40:  \0,3:\2,3:1,4
    41:  \2,3:1,4:\0,3
    42:  \2,3:\0,3:1,4
    43:  0,2:\1,4:\3,4
    44:  0,2:\3,4:\1,4
    45:  \1,4:0,2:\3,4
    46:  \1,4:\3,4:0,2
    47:  \3,4:0,2:\1,4
    48:  \3,4:\1,4:0,2
    49:  1,3:\0,2:\0,4
    50:  1,3:\0,4:\0,2
    51:  \0,2:1,3:\0,4
    52:  \0,2:\0,4:1,3
    53:  \0,4:1,3:\0,2
    54:  \0,4:\0,2:1,3
    55:  2,4:\1,3:\0,1
    56:  2,4:\0,1:\1,3
    57:  \1,3:2,4:\0,1
    58:  \1,3:\0,1:2,4
    59:  \0,1:2,4:\1,3
    60:  \0,1:\1,3:2,4
family= 0 1 2 0 0 new D5h genus #    62 is 0,2:\3,4:\3,4
     1:  0,2:\3,4:\3,4
     2:  \3,4:0,2:\3,4
     3:  \3,4:\3,4:0,2
     4:  1,3:\0,4:\0,4
     5:  \0,4:1,3:\0,4
     6:  \0,4:\0,4:1,3
     7:  2,4:\0,1:\0,1
     8:  \0,1:2,4:\0,1
     9:  \0,1:\0,1:2,4
    10:  0,3:\1,2:\1,2
    11:  \1,2:0,3:\1,2
    12:  \1,2:\1,2:0,3
    13:  1,4:\2,3:\2,3
    14:  \2,3:1,4:\2,3
    15:  \2,3:\2,3:1,4
Nber of genera for this family=   62
 
family= 0 0 3 0 0
 
family= 0 0 3 0 0 new D5h genus #     1 is \0,1:\0,1:\0,1
     1:  \0,1:\0,1:\0,1
     2:  \1,2:\1,2:\1,2
     3:  \2,3:\2,3:\2,3
     4:  \3,4:\3,4:\3,4
     5:  \0,4:\0,4:\0,4
family= 0 0 3 0 0 new D5h genus #     2 is \0,1:\0,1:\0,2
     1:  \0,1:\0,1:\0,2
     2:  \0,1:\0,2:\0,1
     3:  \0,2:\0,1:\0,1
     4:  \1,2:\1,2:\1,3
     5:  \1,2:\1,3:\1,2
     6:  \1,3:\1,2:\1,2
     7:  \2,3:\2,3:\2,4
     8:  \2,3:\2,4:\2,3
     9:  \2,4:\2,3:\2,3
    10:  \3,4:\3,4:\0,3
    11:  \3,4:\0,3:\3,4
    12:  \0,3:\3,4:\3,4
    13:  \0,4:\0,4:\1,4
    14:  \0,4:\1,4:\0,4
    15:  \1,4:\0,4:\0,4
    16:  \0,4:\0,4:\0,3
    17:  \0,4:\0,3:\0,4
    18:  \0,3:\0,4:\0,4
    19:  \0,1:\0,1:\1,4
    20:  \0,1:\1,4:\0,1
    21:  \1,4:\0,1:\0,1
    22:  \1,2:\1,2:\0,2
    23:  \1,2:\0,2:\1,2
    24:  \0,2:\1,2:\1,2
    25:  \2,3:\2,3:\1,3
    26:  \2,3:\1,3:\2,3
    27:  \1,3:\2,3:\2,3
    28:  \3,4:\3,4:\2,4
    29:  \3,4:\2,4:\3,4
    30:  \2,4:\3,4:\3,4
family= 0 0 3 0 0 new D5h genus #     3 is \0,1:\0,1:\0,3
     1:  \0,1:\0,1:\0,3
     2:  \0,1:\0,3:\0,1
     3:  \0,3:\0,1:\0,1
     4:  \1,2:\1,2:\1,4
     5:  \1,2:\1,4:\1,2
     6:  \1,4:\1,2:\1,2
     7:  \2,3:\2,3:\0,2
     8:  \2,3:\0,2:\2,3
     9:  \0,2:\2,3:\2,3
    10:  \3,4:\3,4:\1,3
    11:  \3,4:\1,3:\3,4
    12:  \1,3:\3,4:\3,4
    13:  \0,4:\0,4:\2,4
    14:  \0,4:\2,4:\0,4
    15:  \2,4:\0,4:\0,4
    16:  \0,4:\0,4:\0,2
    17:  \0,4:\0,2:\0,4
    18:  \0,2:\0,4:\0,4
    19:  \0,1:\0,1:\1,3
    20:  \0,1:\1,3:\0,1
    21:  \1,3:\0,1:\0,1
    22:  \1,2:\1,2:\2,4
    23:  \1,2:\2,4:\1,2
    24:  \2,4:\1,2:\1,2
    25:  \2,3:\2,3:\0,3
    26:  \2,3:\0,3:\2,3
    27:  \0,3:\2,3:\2,3
    28:  \3,4:\3,4:\1,4
    29:  \3,4:\1,4:\3,4
    30:  \1,4:\3,4:\3,4
family= 0 0 3 0 0 new D5h genus #     4 is \0,1:\0,1:\0,4
     1:  \0,1:\0,1:\0,4
     2:  \0,1:\0,4:\0,1
     3:  \0,4:\0,1:\0,1
     4:  \1,2:\1,2:\0,1
     5:  \1,2:\0,1:\1,2
     6:  \0,1:\1,2:\1,2
     7:  \2,3:\2,3:\1,2
     8:  \2,3:\1,2:\2,3
     9:  \1,2:\2,3:\2,3
    10:  \3,4:\3,4:\2,3
    11:  \3,4:\2,3:\3,4
    12:  \2,3:\3,4:\3,4
    13:  \0,4:\0,4:\3,4
    14:  \0,4:\3,4:\0,4
    15:  \3,4:\0,4:\0,4
    16:  \0,4:\0,4:\0,1
    17:  \0,4:\0,1:\0,4
    18:  \0,1:\0,4:\0,4
    19:  \0,1:\0,1:\1,2
    20:  \0,1:\1,2:\0,1
    21:  \1,2:\0,1:\0,1
    22:  \1,2:\1,2:\2,3
    23:  \1,2:\2,3:\1,2
    24:  \2,3:\1,2:\1,2
    25:  \2,3:\2,3:\3,4
    26:  \2,3:\3,4:\2,3
    27:  \3,4:\2,3:\2,3
    28:  \3,4:\3,4:\0,4
    29:  \3,4:\0,4:\3,4
    30:  \0,4:\3,4:\3,4
family= 0 0 3 0 0 new D5h genus #     5 is \0,1:\0,1:\2,3
     1:  \0,1:\0,1:\2,3
     2:  \0,1:\2,3:\0,1
     3:  \2,3:\0,1:\0,1
     4:  \1,2:\1,2:\3,4
     5:  \1,2:\3,4:\1,2
     6:  \3,4:\1,2:\1,2
     7:  \2,3:\2,3:\0,4
     8:  \2,3:\0,4:\2,3
     9:  \0,4:\2,3:\2,3
    10:  \3,4:\3,4:\0,1
    11:  \3,4:\0,1:\3,4
    12:  \0,1:\3,4:\3,4
    13:  \0,4:\0,4:\1,2
    14:  \0,4:\1,2:\0,4
    15:  \1,2:\0,4:\0,4
    16:  \0,4:\0,4:\2,3
    17:  \0,4:\2,3:\0,4
    18:  \2,3:\0,4:\0,4
    19:  \0,1:\0,1:\3,4
    20:  \0,1:\3,4:\0,1
    21:  \3,4:\0,1:\0,1
    22:  \1,2:\1,2:\0,4
    23:  \1,2:\0,4:\1,2
    24:  \0,4:\1,2:\1,2
    25:  \2,3:\2,3:\0,1
    26:  \2,3:\0,1:\2,3
    27:  \0,1:\2,3:\2,3
    28:  \3,4:\3,4:\1,2
    29:  \3,4:\1,2:\3,4
    30:  \1,2:\3,4:\3,4
family= 0 0 3 0 0 new D5h genus #     6 is \0,1:\0,1:\2,4
     1:  \0,1:\0,1:\2,4
     2:  \0,1:\2,4:\0,1
     3:  \2,4:\0,1:\0,1
     4:  \1,2:\1,2:\0,3
     5:  \1,2:\0,3:\1,2
     6:  \0,3:\1,2:\1,2
     7:  \2,3:\2,3:\1,4
     8:  \2,3:\1,4:\2,3
     9:  \1,4:\2,3:\2,3
    10:  \3,4:\3,4:\0,2
    11:  \3,4:\0,2:\3,4
    12:  \0,2:\3,4:\3,4
    13:  \0,4:\0,4:\1,3
    14:  \0,4:\1,3:\0,4
    15:  \1,3:\0,4:\0,4
family= 0 0 3 0 0 new D5h genus #     7 is \0,1:\0,2:\0,2
     1:  \0,1:\0,2:\0,2
     2:  \0,2:\0,1:\0,2
     3:  \0,2:\0,2:\0,1
     4:  \1,2:\1,3:\1,3
     5:  \1,3:\1,2:\1,3
     6:  \1,3:\1,3:\1,2
     7:  \2,3:\2,4:\2,4
     8:  \2,4:\2,3:\2,4
     9:  \2,4:\2,4:\2,3
    10:  \3,4:\0,3:\0,3
    11:  \0,3:\3,4:\0,3
    12:  \0,3:\0,3:\3,4
    13:  \0,4:\1,4:\1,4
    14:  \1,4:\0,4:\1,4
    15:  \1,4:\1,4:\0,4
    16:  \0,4:\0,3:\0,3
    17:  \0,3:\0,4:\0,3
    18:  \0,3:\0,3:\0,4
    19:  \0,1:\1,4:\1,4
    20:  \1,4:\0,1:\1,4
    21:  \1,4:\1,4:\0,1
    22:  \1,2:\0,2:\0,2
    23:  \0,2:\1,2:\0,2
    24:  \0,2:\0,2:\1,2
    25:  \2,3:\1,3:\1,3
    26:  \1,3:\2,3:\1,3
    27:  \1,3:\1,3:\2,3
    28:  \3,4:\2,4:\2,4
    29:  \2,4:\3,4:\2,4
    30:  \2,4:\2,4:\3,4
family= 0 0 3 0 0 new D5h genus #     8 is \0,1:\0,2:\0,3
     1:  \0,1:\0,2:\0,3
     2:  \0,1:\0,3:\0,2
     3:  \0,2:\0,1:\0,3
     4:  \0,2:\0,3:\0,1
     5:  \0,3:\0,1:\0,2
     6:  \0,3:\0,2:\0,1
     7:  \1,2:\1,3:\1,4
     8:  \1,2:\1,4:\1,3
     9:  \1,3:\1,2:\1,4
    10:  \1,3:\1,4:\1,2
    11:  \1,4:\1,2:\1,3
    12:  \1,4:\1,3:\1,2
    13:  \2,3:\2,4:\0,2
    14:  \2,3:\0,2:\2,4
    15:  \2,4:\2,3:\0,2
    16:  \2,4:\0,2:\2,3
    17:  \0,2:\2,3:\2,4
    18:  \0,2:\2,4:\2,3
    19:  \3,4:\0,3:\1,3
    20:  \3,4:\1,3:\0,3
    21:  \0,3:\3,4:\1,3
    22:  \0,3:\1,3:\3,4
    23:  \1,3:\3,4:\0,3
    24:  \1,3:\0,3:\3,4
    25:  \0,4:\1,4:\2,4
    26:  \0,4:\2,4:\1,4
    27:  \1,4:\0,4:\2,4
    28:  \1,4:\2,4:\0,4
    29:  \2,4:\0,4:\1,4
    30:  \2,4:\1,4:\0,4
    31:  \0,4:\0,3:\0,2
    32:  \0,4:\0,2:\0,3
    33:  \0,3:\0,4:\0,2
    34:  \0,3:\0,2:\0,4
    35:  \0,2:\0,4:\0,3
    36:  \0,2:\0,3:\0,4
    37:  \0,1:\1,4:\1,3
    38:  \0,1:\1,3:\1,4
    39:  \1,4:\0,1:\1,3
    40:  \1,4:\1,3:\0,1
    41:  \1,3:\0,1:\1,4
    42:  \1,3:\1,4:\0,1
    43:  \1,2:\0,2:\2,4
    44:  \1,2:\2,4:\0,2
    45:  \0,2:\1,2:\2,4
    46:  \0,2:\2,4:\1,2
    47:  \2,4:\1,2:\0,2
    48:  \2,4:\0,2:\1,2
    49:  \2,3:\1,3:\0,3
    50:  \2,3:\0,3:\1,3
    51:  \1,3:\2,3:\0,3
    52:  \1,3:\0,3:\2,3
    53:  \0,3:\2,3:\1,3
    54:  \0,3:\1,3:\2,3
    55:  \3,4:\2,4:\1,4
    56:  \3,4:\1,4:\2,4
    57:  \2,4:\3,4:\1,4
    58:  \2,4:\1,4:\3,4
    59:  \1,4:\3,4:\2,4
    60:  \1,4:\2,4:\3,4
family= 0 0 3 0 0 new D5h genus #     9 is \0,1:\0,2:\0,4
     1:  \0,1:\0,2:\0,4
     2:  \0,1:\0,4:\0,2
     3:  \0,2:\0,1:\0,4
     4:  \0,2:\0,4:\0,1
     5:  \0,4:\0,1:\0,2
     6:  \0,4:\0,2:\0,1
     7:  \1,2:\1,3:\0,1
     8:  \1,2:\0,1:\1,3
     9:  \1,3:\1,2:\0,1
    10:  \1,3:\0,1:\1,2
    11:  \0,1:\1,2:\1,3
    12:  \0,1:\1,3:\1,2
    13:  \2,3:\2,4:\1,2
    14:  \2,3:\1,2:\2,4
    15:  \2,4:\2,3:\1,2
    16:  \2,4:\1,2:\2,3
    17:  \1,2:\2,3:\2,4
    18:  \1,2:\2,4:\2,3
    19:  \3,4:\0,3:\2,3
    20:  \3,4:\2,3:\0,3
    21:  \0,3:\3,4:\2,3
    22:  \0,3:\2,3:\3,4
    23:  \2,3:\3,4:\0,3
    24:  \2,3:\0,3:\3,4
    25:  \0,4:\1,4:\3,4
    26:  \0,4:\3,4:\1,4
    27:  \1,4:\0,4:\3,4
    28:  \1,4:\3,4:\0,4
    29:  \3,4:\0,4:\1,4
    30:  \3,4:\1,4:\0,4
    31:  \0,4:\0,3:\0,1
    32:  \0,4:\0,1:\0,3
    33:  \0,3:\0,4:\0,1
    34:  \0,3:\0,1:\0,4
    35:  \0,1:\0,4:\0,3
    36:  \0,1:\0,3:\0,4
    37:  \0,1:\1,4:\1,2
    38:  \0,1:\1,2:\1,4
    39:  \1,4:\0,1:\1,2
    40:  \1,4:\1,2:\0,1
    41:  \1,2:\0,1:\1,4
    42:  \1,2:\1,4:\0,1
    43:  \1,2:\0,2:\2,3
    44:  \1,2:\2,3:\0,2
    45:  \0,2:\1,2:\2,3
    46:  \0,2:\2,3:\1,2
    47:  \2,3:\1,2:\0,2
    48:  \2,3:\0,2:\1,2
    49:  \2,3:\1,3:\3,4
    50:  \2,3:\3,4:\1,3
    51:  \1,3:\2,3:\3,4
    52:  \1,3:\3,4:\2,3
    53:  \3,4:\2,3:\1,3
    54:  \3,4:\1,3:\2,3
    55:  \3,4:\2,4:\0,4
    56:  \3,4:\0,4:\2,4
    57:  \2,4:\3,4:\0,4
    58:  \2,4:\0,4:\3,4
    59:  \0,4:\3,4:\2,4
    60:  \0,4:\2,4:\3,4
family= 0 0 3 0 0 new D5h genus #    10 is \0,1:\0,2:\1,2
     1:  \0,1:\0,2:\1,2
     2:  \0,1:\1,2:\0,2
     3:  \0,2:\0,1:\1,2
     4:  \0,2:\1,2:\0,1
     5:  \1,2:\0,1:\0,2
     6:  \1,2:\0,2:\0,1
     7:  \1,2:\1,3:\2,3
     8:  \1,2:\2,3:\1,3
     9:  \1,3:\1,2:\2,3
    10:  \1,3:\2,3:\1,2
    11:  \2,3:\1,2:\1,3
    12:  \2,3:\1,3:\1,2
    13:  \2,3:\2,4:\3,4
    14:  \2,3:\3,4:\2,4
    15:  \2,4:\2,3:\3,4
    16:  \2,4:\3,4:\2,3
    17:  \3,4:\2,3:\2,4
    18:  \3,4:\2,4:\2,3
    19:  \3,4:\0,3:\0,4
    20:  \3,4:\0,4:\0,3
    21:  \0,3:\3,4:\0,4
    22:  \0,3:\0,4:\3,4
    23:  \0,4:\3,4:\0,3
    24:  \0,4:\0,3:\3,4
    25:  \0,4:\1,4:\0,1
    26:  \0,4:\0,1:\1,4
    27:  \1,4:\0,4:\0,1
    28:  \1,4:\0,1:\0,4
    29:  \0,1:\0,4:\1,4
    30:  \0,1:\1,4:\0,4
family= 0 0 3 0 0 new D5h genus #    11 is \0,1:\0,2:\1,3
     1:  \0,1:\0,2:\1,3
     2:  \0,1:\1,3:\0,2
     3:  \0,2:\0,1:\1,3
     4:  \0,2:\1,3:\0,1
     5:  \1,3:\0,1:\0,2
     6:  \1,3:\0,2:\0,1
     7:  \1,2:\1,3:\2,4
     8:  \1,2:\2,4:\1,3
     9:  \1,3:\1,2:\2,4
    10:  \1,3:\2,4:\1,2
    11:  \2,4:\1,2:\1,3
    12:  \2,4:\1,3:\1,2
    13:  \2,3:\2,4:\0,3
    14:  \2,3:\0,3:\2,4
    15:  \2,4:\2,3:\0,3
    16:  \2,4:\0,3:\2,3
    17:  \0,3:\2,3:\2,4
    18:  \0,3:\2,4:\2,3
    19:  \3,4:\0,3:\1,4
    20:  \3,4:\1,4:\0,3
    21:  \0,3:\3,4:\1,4
    22:  \0,3:\1,4:\3,4
    23:  \1,4:\3,4:\0,3
    24:  \1,4:\0,3:\3,4
    25:  \0,4:\1,4:\0,2
    26:  \0,4:\0,2:\1,4
    27:  \1,4:\0,4:\0,2
    28:  \1,4:\0,2:\0,4
    29:  \0,2:\0,4:\1,4
    30:  \0,2:\1,4:\0,4
    31:  \0,4:\0,3:\2,4
    32:  \0,4:\2,4:\0,3
    33:  \0,3:\0,4:\2,4
    34:  \0,3:\2,4:\0,4
    35:  \2,4:\0,4:\0,3
    36:  \2,4:\0,3:\0,4
    37:  \0,1:\1,4:\0,3
    38:  \0,1:\0,3:\1,4
    39:  \1,4:\0,1:\0,3
    40:  \1,4:\0,3:\0,1
    41:  \0,3:\0,1:\1,4
    42:  \0,3:\1,4:\0,1
    43:  \1,2:\0,2:\1,4
    44:  \1,2:\1,4:\0,2
    45:  \0,2:\1,2:\1,4
    46:  \0,2:\1,4:\1,2
    47:  \1,4:\1,2:\0,2
    48:  \1,4:\0,2:\1,2
    49:  \2,3:\1,3:\0,2
    50:  \2,3:\0,2:\1,3
    51:  \1,3:\2,3:\0,2
    52:  \1,3:\0,2:\2,3
    53:  \0,2:\2,3:\1,3
    54:  \0,2:\1,3:\2,3
    55:  \3,4:\2,4:\1,3
    56:  \3,4:\1,3:\2,4
    57:  \2,4:\3,4:\1,3
    58:  \2,4:\1,3:\3,4
    59:  \1,3:\3,4:\2,4
    60:  \1,3:\2,4:\3,4
family= 0 0 3 0 0 new D5h genus #    12 is \0,1:\0,2:\1,4
     1:  \0,1:\0,2:\1,4
     2:  \0,1:\1,4:\0,2
     3:  \0,2:\0,1:\1,4
     4:  \0,2:\1,4:\0,1
     5:  \1,4:\0,1:\0,2
     6:  \1,4:\0,2:\0,1
     7:  \1,2:\1,3:\0,2
     8:  \1,2:\0,2:\1,3
     9:  \1,3:\1,2:\0,2
    10:  \1,3:\0,2:\1,2
    11:  \0,2:\1,2:\1,3
    12:  \0,2:\1,3:\1,2
    13:  \2,3:\2,4:\1,3
    14:  \2,3:\1,3:\2,4
    15:  \2,4:\2,3:\1,3
    16:  \2,4:\1,3:\2,3
    17:  \1,3:\2,3:\2,4
    18:  \1,3:\2,4:\2,3
    19:  \3,4:\0,3:\2,4
    20:  \3,4:\2,4:\0,3
    21:  \0,3:\3,4:\2,4
    22:  \0,3:\2,4:\3,4
    23:  \2,4:\3,4:\0,3
    24:  \2,4:\0,3:\3,4
    25:  \0,4:\1,4:\0,3
    26:  \0,4:\0,3:\1,4
    27:  \1,4:\0,4:\0,3
    28:  \1,4:\0,3:\0,4
    29:  \0,3:\0,4:\1,4
    30:  \0,3:\1,4:\0,4
family= 0 0 3 0 0 new D5h genus #    13 is \0,1:\0,2:\2,3
     1:  \0,1:\0,2:\2,3
     2:  \0,1:\2,3:\0,2
     3:  \0,2:\0,1:\2,3
     4:  \0,2:\2,3:\0,1
     5:  \2,3:\0,1:\0,2
     6:  \2,3:\0,2:\0,1
     7:  \1,2:\1,3:\3,4
     8:  \1,2:\3,4:\1,3
     9:  \1,3:\1,2:\3,4
    10:  \1,3:\3,4:\1,2
    11:  \3,4:\1,2:\1,3
    12:  \3,4:\1,3:\1,2
    13:  \2,3:\2,4:\0,4
    14:  \2,3:\0,4:\2,4
    15:  \2,4:\2,3:\0,4
    16:  \2,4:\0,4:\2,3
    17:  \0,4:\2,3:\2,4
    18:  \0,4:\2,4:\2,3
    19:  \3,4:\0,3:\0,1
    20:  \3,4:\0,1:\0,3
    21:  \0,3:\3,4:\0,1
    22:  \0,3:\0,1:\3,4
    23:  \0,1:\3,4:\0,3
    24:  \0,1:\0,3:\3,4
    25:  \0,4:\1,4:\1,2
    26:  \0,4:\1,2:\1,4
    27:  \1,4:\0,4:\1,2
    28:  \1,4:\1,2:\0,4
    29:  \1,2:\0,4:\1,4
    30:  \1,2:\1,4:\0,4
    31:  \0,4:\0,3:\2,3
    32:  \0,4:\2,3:\0,3
    33:  \0,3:\0,4:\2,3
    34:  \0,3:\2,3:\0,4
    35:  \2,3:\0,4:\0,3
    36:  \2,3:\0,3:\0,4
    37:  \0,1:\1,4:\3,4
    38:  \0,1:\3,4:\1,4
    39:  \1,4:\0,1:\3,4
    40:  \1,4:\3,4:\0,1
    41:  \3,4:\0,1:\1,4
    42:  \3,4:\1,4:\0,1
    43:  \1,2:\0,2:\0,4
    44:  \1,2:\0,4:\0,2
    45:  \0,2:\1,2:\0,4
    46:  \0,2:\0,4:\1,2
    47:  \0,4:\1,2:\0,2
    48:  \0,4:\0,2:\1,2
    49:  \2,3:\1,3:\0,1
    50:  \2,3:\0,1:\1,3
    51:  \1,3:\2,3:\0,1
    52:  \1,3:\0,1:\2,3
    53:  \0,1:\2,3:\1,3
    54:  \0,1:\1,3:\2,3
    55:  \3,4:\2,4:\1,2
    56:  \3,4:\1,2:\2,4
    57:  \2,4:\3,4:\1,2
    58:  \2,4:\1,2:\3,4
    59:  \1,2:\3,4:\2,4
    60:  \1,2:\2,4:\3,4
family= 0 0 3 0 0 new D5h genus #    14 is \0,1:\0,2:\2,4
     1:  \0,1:\0,2:\2,4
     2:  \0,1:\2,4:\0,2
     3:  \0,2:\0,1:\2,4
     4:  \0,2:\2,4:\0,1
     5:  \2,4:\0,1:\0,2
     6:  \2,4:\0,2:\0,1
     7:  \1,2:\1,3:\0,3
     8:  \1,2:\0,3:\1,3
     9:  \1,3:\1,2:\0,3
    10:  \1,3:\0,3:\1,2
    11:  \0,3:\1,2:\1,3
    12:  \0,3:\1,3:\1,2
    13:  \2,3:\2,4:\1,4
    14:  \2,3:\1,4:\2,4
    15:  \2,4:\2,3:\1,4
    16:  \2,4:\1,4:\2,3
    17:  \1,4:\2,3:\2,4
    18:  \1,4:\2,4:\2,3
    19:  \3,4:\0,3:\0,2
    20:  \3,4:\0,2:\0,3
    21:  \0,3:\3,4:\0,2
    22:  \0,3:\0,2:\3,4
    23:  \0,2:\3,4:\0,3
    24:  \0,2:\0,3:\3,4
    25:  \0,4:\1,4:\1,3
    26:  \0,4:\1,3:\1,4
    27:  \1,4:\0,4:\1,3
    28:  \1,4:\1,3:\0,4
    29:  \1,3:\0,4:\1,4
    30:  \1,3:\1,4:\0,4
    31:  \0,4:\0,3:\1,3
    32:  \0,4:\1,3:\0,3
    33:  \0,3:\0,4:\1,3
    34:  \0,3:\1,3:\0,4
    35:  \1,3:\0,4:\0,3
    36:  \1,3:\0,3:\0,4
    37:  \0,1:\1,4:\2,4
    38:  \0,1:\2,4:\1,4
    39:  \1,4:\0,1:\2,4
    40:  \1,4:\2,4:\0,1
    41:  \2,4:\0,1:\1,4
    42:  \2,4:\1,4:\0,1
    43:  \1,2:\0,2:\0,3
    44:  \1,2:\0,3:\0,2
    45:  \0,2:\1,2:\0,3
    46:  \0,2:\0,3:\1,2
    47:  \0,3:\1,2:\0,2
    48:  \0,3:\0,2:\1,2
    49:  \2,3:\1,3:\1,4
    50:  \2,3:\1,4:\1,3
    51:  \1,3:\2,3:\1,4
    52:  \1,3:\1,4:\2,3
    53:  \1,4:\2,3:\1,3
    54:  \1,4:\1,3:\2,3
    55:  \3,4:\2,4:\0,2
    56:  \3,4:\0,2:\2,4
    57:  \2,4:\3,4:\0,2
    58:  \2,4:\0,2:\3,4
    59:  \0,2:\3,4:\2,4
    60:  \0,2:\2,4:\3,4
family= 0 0 3 0 0 new D5h genus #    15 is \0,1:\0,2:\3,4
     1:  \0,1:\0,2:\3,4
     2:  \0,1:\3,4:\0,2
     3:  \0,2:\0,1:\3,4
     4:  \0,2:\3,4:\0,1
     5:  \3,4:\0,1:\0,2
     6:  \3,4:\0,2:\0,1
     7:  \1,2:\1,3:\0,4
     8:  \1,2:\0,4:\1,3
     9:  \1,3:\1,2:\0,4
    10:  \1,3:\0,4:\1,2
    11:  \0,4:\1,2:\1,3
    12:  \0,4:\1,3:\1,2
    13:  \2,3:\2,4:\0,1
    14:  \2,3:\0,1:\2,4
    15:  \2,4:\2,3:\0,1
    16:  \2,4:\0,1:\2,3
    17:  \0,1:\2,3:\2,4
    18:  \0,1:\2,4:\2,3
    19:  \3,4:\0,3:\1,2
    20:  \3,4:\1,2:\0,3
    21:  \0,3:\3,4:\1,2
    22:  \0,3:\1,2:\3,4
    23:  \1,2:\3,4:\0,3
    24:  \1,2:\0,3:\3,4
    25:  \0,4:\1,4:\2,3
    26:  \0,4:\2,3:\1,4
    27:  \1,4:\0,4:\2,3
    28:  \1,4:\2,3:\0,4
    29:  \2,3:\0,4:\1,4
    30:  \2,3:\1,4:\0,4
    31:  \0,4:\0,3:\1,2
    32:  \0,4:\1,2:\0,3
    33:  \0,3:\0,4:\1,2
    34:  \0,3:\1,2:\0,4
    35:  \1,2:\0,4:\0,3
    36:  \1,2:\0,3:\0,4
    37:  \0,1:\1,4:\2,3
    38:  \0,1:\2,3:\1,4
    39:  \1,4:\0,1:\2,3
    40:  \1,4:\2,3:\0,1
    41:  \2,3:\0,1:\1,4
    42:  \2,3:\1,4:\0,1
    43:  \1,2:\0,2:\3,4
    44:  \1,2:\3,4:\0,2
    45:  \0,2:\1,2:\3,4
    46:  \0,2:\3,4:\1,2
    47:  \3,4:\1,2:\0,2
    48:  \3,4:\0,2:\1,2
    49:  \2,3:\1,3:\0,4
    50:  \2,3:\0,4:\1,3
    51:  \1,3:\2,3:\0,4
    52:  \1,3:\0,4:\2,3
    53:  \0,4:\2,3:\1,3
    54:  \0,4:\1,3:\2,3
    55:  \3,4:\2,4:\0,1
    56:  \3,4:\0,1:\2,4
    57:  \2,4:\3,4:\0,1
    58:  \2,4:\0,1:\3,4
    59:  \0,1:\3,4:\2,4
    60:  \0,1:\2,4:\3,4
family= 0 0 3 0 0 new D5h genus #    16 is \0,1:\0,3:\0,3
     1:  \0,1:\0,3:\0,3
     2:  \0,3:\0,1:\0,3
     3:  \0,3:\0,3:\0,1
     4:  \1,2:\1,4:\1,4
     5:  \1,4:\1,2:\1,4
     6:  \1,4:\1,4:\1,2
     7:  \2,3:\0,2:\0,2
     8:  \0,2:\2,3:\0,2
     9:  \0,2:\0,2:\2,3
    10:  \3,4:\1,3:\1,3
    11:  \1,3:\3,4:\1,3
    12:  \1,3:\1,3:\3,4
    13:  \0,4:\2,4:\2,4
    14:  \2,4:\0,4:\2,4
    15:  \2,4:\2,4:\0,4
    16:  \0,4:\0,2:\0,2
    17:  \0,2:\0,4:\0,2
    18:  \0,2:\0,2:\0,4
    19:  \0,1:\1,3:\1,3
    20:  \1,3:\0,1:\1,3
    21:  \1,3:\1,3:\0,1
    22:  \1,2:\2,4:\2,4
    23:  \2,4:\1,2:\2,4
    24:  \2,4:\2,4:\1,2
    25:  \2,3:\0,3:\0,3
    26:  \0,3:\2,3:\0,3
    27:  \0,3:\0,3:\2,3
    28:  \3,4:\1,4:\1,4
    29:  \1,4:\3,4:\1,4
    30:  \1,4:\1,4:\3,4
family= 0 0 3 0 0 new D5h genus #    17 is \0,1:\0,3:\1,2
     1:  \0,1:\0,3:\1,2
     2:  \0,1:\1,2:\0,3
     3:  \0,3:\0,1:\1,2
     4:  \0,3:\1,2:\0,1
     5:  \1,2:\0,1:\0,3
     6:  \1,2:\0,3:\0,1
     7:  \1,2:\1,4:\2,3
     8:  \1,2:\2,3:\1,4
     9:  \1,4:\1,2:\2,3
    10:  \1,4:\2,3:\1,2
    11:  \2,3:\1,2:\1,4
    12:  \2,3:\1,4:\1,2
    13:  \2,3:\0,2:\3,4
    14:  \2,3:\3,4:\0,2
    15:  \0,2:\2,3:\3,4
    16:  \0,2:\3,4:\2,3
    17:  \3,4:\2,3:\0,2
    18:  \3,4:\0,2:\2,3
    19:  \3,4:\1,3:\0,4
    20:  \3,4:\0,4:\1,3
    21:  \1,3:\3,4:\0,4
    22:  \1,3:\0,4:\3,4
    23:  \0,4:\3,4:\1,3
    24:  \0,4:\1,3:\3,4
    25:  \0,4:\2,4:\0,1
    26:  \0,4:\0,1:\2,4
    27:  \2,4:\0,4:\0,1
    28:  \2,4:\0,1:\0,4
    29:  \0,1:\0,4:\2,4
    30:  \0,1:\2,4:\0,4
    31:  \0,4:\0,2:\3,4
    32:  \0,4:\3,4:\0,2
    33:  \0,2:\0,4:\3,4
    34:  \0,2:\3,4:\0,4
    35:  \3,4:\0,4:\0,2
    36:  \3,4:\0,2:\0,4
    37:  \0,1:\1,3:\0,4
    38:  \0,1:\0,4:\1,3
    39:  \1,3:\0,1:\0,4
    40:  \1,3:\0,4:\0,1
    41:  \0,4:\0,1:\1,3
    42:  \0,4:\1,3:\0,1
    43:  \1,2:\2,4:\0,1
    44:  \1,2:\0,1:\2,4
    45:  \2,4:\1,2:\0,1
    46:  \2,4:\0,1:\1,2
    47:  \0,1:\1,2:\2,4
    48:  \0,1:\2,4:\1,2
    49:  \2,3:\0,3:\1,2
    50:  \2,3:\1,2:\0,3
    51:  \0,3:\2,3:\1,2
    52:  \0,3:\1,2:\2,3
    53:  \1,2:\2,3:\0,3
    54:  \1,2:\0,3:\2,3
    55:  \3,4:\1,4:\2,3
    56:  \3,4:\2,3:\1,4
    57:  \1,4:\3,4:\2,3
    58:  \1,4:\2,3:\3,4
    59:  \2,3:\3,4:\1,4
    60:  \2,3:\1,4:\3,4
family= 0 0 3 0 0 new D5h genus #    18 is \0,1:\0,3:\1,3
     1:  \0,1:\0,3:\1,3
     2:  \0,1:\1,3:\0,3
     3:  \0,3:\0,1:\1,3
     4:  \0,3:\1,3:\0,1
     5:  \1,3:\0,1:\0,3
     6:  \1,3:\0,3:\0,1
     7:  \1,2:\1,4:\2,4
     8:  \1,2:\2,4:\1,4
     9:  \1,4:\1,2:\2,4
    10:  \1,4:\2,4:\1,2
    11:  \2,4:\1,2:\1,4
    12:  \2,4:\1,4:\1,2
    13:  \2,3:\0,2:\0,3
    14:  \2,3:\0,3:\0,2
    15:  \0,2:\2,3:\0,3
    16:  \0,2:\0,3:\2,3
    17:  \0,3:\2,3:\0,2
    18:  \0,3:\0,2:\2,3
    19:  \3,4:\1,3:\1,4
    20:  \3,4:\1,4:\1,3
    21:  \1,3:\3,4:\1,4
    22:  \1,3:\1,4:\3,4
    23:  \1,4:\3,4:\1,3
    24:  \1,4:\1,3:\3,4
    25:  \0,4:\2,4:\0,2
    26:  \0,4:\0,2:\2,4
    27:  \2,4:\0,4:\0,2
    28:  \2,4:\0,2:\0,4
    29:  \0,2:\0,4:\2,4
    30:  \0,2:\2,4:\0,4
family= 0 0 3 0 0 new D5h genus #    19 is \0,1:\0,3:\2,3
     1:  \0,1:\0,3:\2,3
     2:  \0,1:\2,3:\0,3
     3:  \0,3:\0,1:\2,3
     4:  \0,3:\2,3:\0,1
     5:  \2,3:\0,1:\0,3
     6:  \2,3:\0,3:\0,1
     7:  \1,2:\1,4:\3,4
     8:  \1,2:\3,4:\1,4
     9:  \1,4:\1,2:\3,4
    10:  \1,4:\3,4:\1,2
    11:  \3,4:\1,2:\1,4
    12:  \3,4:\1,4:\1,2
    13:  \2,3:\0,2:\0,4
    14:  \2,3:\0,4:\0,2
    15:  \0,2:\2,3:\0,4
    16:  \0,2:\0,4:\2,3
    17:  \0,4:\2,3:\0,2
    18:  \0,4:\0,2:\2,3
    19:  \3,4:\1,3:\0,1
    20:  \3,4:\0,1:\1,3
    21:  \1,3:\3,4:\0,1
    22:  \1,3:\0,1:\3,4
    23:  \0,1:\3,4:\1,3
    24:  \0,1:\1,3:\3,4
    25:  \0,4:\2,4:\1,2
    26:  \0,4:\1,2:\2,4
    27:  \2,4:\0,4:\1,2
    28:  \2,4:\1,2:\0,4
    29:  \1,2:\0,4:\2,4
    30:  \1,2:\2,4:\0,4
family= 0 0 3 0 0 new D5h genus #    20 is \0,1:\0,3:\2,4
     1:  \0,1:\0,3:\2,4
     2:  \0,1:\2,4:\0,3
     3:  \0,3:\0,1:\2,4
     4:  \0,3:\2,4:\0,1
     5:  \2,4:\0,1:\0,3
     6:  \2,4:\0,3:\0,1
     7:  \1,2:\1,4:\0,3
     8:  \1,2:\0,3:\1,4
     9:  \1,4:\1,2:\0,3
    10:  \1,4:\0,3:\1,2
    11:  \0,3:\1,2:\1,4
    12:  \0,3:\1,4:\1,2
    13:  \2,3:\0,2:\1,4
    14:  \2,3:\1,4:\0,2
    15:  \0,2:\2,3:\1,4
    16:  \0,2:\1,4:\2,3
    17:  \1,4:\2,3:\0,2
    18:  \1,4:\0,2:\2,3
    19:  \3,4:\1,3:\0,2
    20:  \3,4:\0,2:\1,3
    21:  \1,3:\3,4:\0,2
    22:  \1,3:\0,2:\3,4
    23:  \0,2:\3,4:\1,3
    24:  \0,2:\1,3:\3,4
    25:  \0,4:\2,4:\1,3
    26:  \0,4:\1,3:\2,4
    27:  \2,4:\0,4:\1,3
    28:  \2,4:\1,3:\0,4
    29:  \1,3:\0,4:\2,4
    30:  \1,3:\2,4:\0,4
    31:  \0,4:\0,2:\1,3
    32:  \0,4:\1,3:\0,2
    33:  \0,2:\0,4:\1,3
    34:  \0,2:\1,3:\0,4
    35:  \1,3:\0,4:\0,2
    36:  \1,3:\0,2:\0,4
    37:  \0,1:\1,3:\2,4
    38:  \0,1:\2,4:\1,3
    39:  \1,3:\0,1:\2,4
    40:  \1,3:\2,4:\0,1
    41:  \2,4:\0,1:\1,3
    42:  \2,4:\1,3:\0,1
    43:  \1,2:\2,4:\0,3
    44:  \1,2:\0,3:\2,4
    45:  \2,4:\1,2:\0,3
    46:  \2,4:\0,3:\1,2
    47:  \0,3:\1,2:\2,4
    48:  \0,3:\2,4:\1,2
    49:  \2,3:\0,3:\1,4
    50:  \2,3:\1,4:\0,3
    51:  \0,3:\2,3:\1,4
    52:  \0,3:\1,4:\2,3
    53:  \1,4:\2,3:\0,3
    54:  \1,4:\0,3:\2,3
    55:  \3,4:\1,4:\0,2
    56:  \3,4:\0,2:\1,4
    57:  \1,4:\3,4:\0,2
    58:  \1,4:\0,2:\3,4
    59:  \0,2:\3,4:\1,4
    60:  \0,2:\1,4:\3,4
family= 0 0 3 0 0 new D5h genus #    21 is \0,1:\0,4:\1,2
     1:  \0,1:\0,4:\1,2
     2:  \0,1:\1,2:\0,4
     3:  \0,4:\0,1:\1,2
     4:  \0,4:\1,2:\0,1
     5:  \1,2:\0,1:\0,4
     6:  \1,2:\0,4:\0,1
     7:  \1,2:\0,1:\2,3
     8:  \1,2:\2,3:\0,1
     9:  \0,1:\1,2:\2,3
    10:  \0,1:\2,3:\1,2
    11:  \2,3:\1,2:\0,1
    12:  \2,3:\0,1:\1,2
    13:  \2,3:\1,2:\3,4
    14:  \2,3:\3,4:\1,2
    15:  \1,2:\2,3:\3,4
    16:  \1,2:\3,4:\2,3
    17:  \3,4:\2,3:\1,2
    18:  \3,4:\1,2:\2,3
    19:  \3,4:\2,3:\0,4
    20:  \3,4:\0,4:\2,3
    21:  \2,3:\3,4:\0,4
    22:  \2,3:\0,4:\3,4
    23:  \0,4:\3,4:\2,3
    24:  \0,4:\2,3:\3,4
    25:  \0,4:\3,4:\0,1
    26:  \0,4:\0,1:\3,4
    27:  \3,4:\0,4:\0,1
    28:  \3,4:\0,1:\0,4
    29:  \0,1:\0,4:\3,4
    30:  \0,1:\3,4:\0,4
family= 0 0 3 0 0 new D5h genus #    22 is \0,1:\0,4:\2,3
     1:  \0,1:\0,4:\2,3
     2:  \0,1:\2,3:\0,4
     3:  \0,4:\0,1:\2,3
     4:  \0,4:\2,3:\0,1
     5:  \2,3:\0,1:\0,4
     6:  \2,3:\0,4:\0,1
     7:  \1,2:\0,1:\3,4
     8:  \1,2:\3,4:\0,1
     9:  \0,1:\1,2:\3,4
    10:  \0,1:\3,4:\1,2
    11:  \3,4:\1,2:\0,1
    12:  \3,4:\0,1:\1,2
    13:  \2,3:\1,2:\0,4
    14:  \2,3:\0,4:\1,2
    15:  \1,2:\2,3:\0,4
    16:  \1,2:\0,4:\2,3
    17:  \0,4:\2,3:\1,2
    18:  \0,4:\1,2:\2,3
    19:  \3,4:\2,3:\0,1
    20:  \3,4:\0,1:\2,3
    21:  \2,3:\3,4:\0,1
    22:  \2,3:\0,1:\3,4
    23:  \0,1:\3,4:\2,3
    24:  \0,1:\2,3:\3,4
    25:  \0,4:\3,4:\1,2
    26:  \0,4:\1,2:\3,4
    27:  \3,4:\0,4:\1,2
    28:  \3,4:\1,2:\0,4
    29:  \1,2:\0,4:\3,4
    30:  \1,2:\3,4:\0,4
family= 0 0 3 0 0 new D5h genus #    23 is \0,1:\2,4:\2,4
     1:  \0,1:\2,4:\2,4
     2:  \2,4:\0,1:\2,4
     3:  \2,4:\2,4:\0,1
     4:  \1,2:\0,3:\0,3
     5:  \0,3:\1,2:\0,3
     6:  \0,3:\0,3:\1,2
     7:  \2,3:\1,4:\1,4
     8:  \1,4:\2,3:\1,4
     9:  \1,4:\1,4:\2,3
    10:  \3,4:\0,2:\0,2
    11:  \0,2:\3,4:\0,2
    12:  \0,2:\0,2:\3,4
    13:  \0,4:\1,3:\1,3
    14:  \1,3:\0,4:\1,3
    15:  \1,3:\1,3:\0,4
family= 0 0 3 0 0 new D5h genus #    24 is \0,2:\0,2:\0,2
     1:  \0,2:\0,2:\0,2
     2:  \1,3:\1,3:\1,3
     3:  \2,4:\2,4:\2,4
     4:  \0,3:\0,3:\0,3
     5:  \1,4:\1,4:\1,4
family= 0 0 3 0 0 new D5h genus #    25 is \0,2:\0,2:\0,3
     1:  \0,2:\0,2:\0,3
     2:  \0,2:\0,3:\0,2
     3:  \0,3:\0,2:\0,2
     4:  \1,3:\1,3:\1,4
     5:  \1,3:\1,4:\1,3
     6:  \1,4:\1,3:\1,3
     7:  \2,4:\2,4:\0,2
     8:  \2,4:\0,2:\2,4
     9:  \0,2:\2,4:\2,4
    10:  \0,3:\0,3:\1,3
    11:  \0,3:\1,3:\0,3
    12:  \1,3:\0,3:\0,3
    13:  \1,4:\1,4:\2,4
    14:  \1,4:\2,4:\1,4
    15:  \2,4:\1,4:\1,4
    16:  \0,3:\0,3:\0,2
    17:  \0,3:\0,2:\0,3
    18:  \0,2:\0,3:\0,3
    19:  \1,4:\1,4:\1,3
    20:  \1,4:\1,3:\1,4
    21:  \1,3:\1,4:\1,4
    22:  \0,2:\0,2:\2,4
    23:  \0,2:\2,4:\0,2
    24:  \2,4:\0,2:\0,2
    25:  \1,3:\1,3:\0,3
    26:  \1,3:\0,3:\1,3
    27:  \0,3:\1,3:\1,3
    28:  \2,4:\2,4:\1,4
    29:  \2,4:\1,4:\2,4
    30:  \1,4:\2,4:\2,4
family= 0 0 3 0 0 new D5h genus #    26 is \0,2:\0,2:\1,3
     1:  \0,2:\0,2:\1,3
     2:  \0,2:\1,3:\0,2
     3:  \1,3:\0,2:\0,2
     4:  \1,3:\1,3:\2,4
     5:  \1,3:\2,4:\1,3
     6:  \2,4:\1,3:\1,3
     7:  \2,4:\2,4:\0,3
     8:  \2,4:\0,3:\2,4
     9:  \0,3:\2,4:\2,4
    10:  \0,3:\0,3:\1,4
    11:  \0,3:\1,4:\0,3
    12:  \1,4:\0,3:\0,3
    13:  \1,4:\1,4:\0,2
    14:  \1,4:\0,2:\1,4
    15:  \0,2:\1,4:\1,4
    16:  \0,3:\0,3:\2,4
    17:  \0,3:\2,4:\0,3
    18:  \2,4:\0,3:\0,3
    19:  \1,4:\1,4:\0,3
    20:  \1,4:\0,3:\1,4
    21:  \0,3:\1,4:\1,4
    22:  \0,2:\0,2:\1,4
    23:  \0,2:\1,4:\0,2
    24:  \1,4:\0,2:\0,2
    25:  \1,3:\1,3:\0,2
    26:  \1,3:\0,2:\1,3
    27:  \0,2:\1,3:\1,3
    28:  \2,4:\2,4:\1,3
    29:  \2,4:\1,3:\2,4
    30:  \1,3:\2,4:\2,4
family= 0 0 3 0 0 new D5h genus #    27 is \0,2:\0,3:\1,3
     1:  \0,2:\0,3:\1,3
     2:  \0,2:\1,3:\0,3
     3:  \0,3:\0,2:\1,3
     4:  \0,3:\1,3:\0,2
     5:  \1,3:\0,2:\0,3
     6:  \1,3:\0,3:\0,2
     7:  \1,3:\1,4:\2,4
     8:  \1,3:\2,4:\1,4
     9:  \1,4:\1,3:\2,4
    10:  \1,4:\2,4:\1,3
    11:  \2,4:\1,3:\1,4
    12:  \2,4:\1,4:\1,3
    13:  \2,4:\0,2:\0,3
    14:  \2,4:\0,3:\0,2
    15:  \0,2:\2,4:\0,3
    16:  \0,2:\0,3:\2,4
    17:  \0,3:\2,4:\0,2
    18:  \0,3:\0,2:\2,4
    19:  \0,3:\1,3:\1,4
    20:  \0,3:\1,4:\1,3
    21:  \1,3:\0,3:\1,4
    22:  \1,3:\1,4:\0,3
    23:  \1,4:\0,3:\1,3
    24:  \1,4:\1,3:\0,3
    25:  \1,4:\2,4:\0,2
    26:  \1,4:\0,2:\2,4
    27:  \2,4:\1,4:\0,2
    28:  \2,4:\0,2:\1,4
    29:  \0,2:\1,4:\2,4
    30:  \0,2:\2,4:\1,4
family= 0 0 3 0 0 new D5h genus #    28 is \0,2:\0,3:\1,4
     1:  \0,2:\0,3:\1,4
     2:  \0,2:\1,4:\0,3
     3:  \0,3:\0,2:\1,4
     4:  \0,3:\1,4:\0,2
     5:  \1,4:\0,2:\0,3
     6:  \1,4:\0,3:\0,2
     7:  \1,3:\1,4:\0,2
     8:  \1,3:\0,2:\1,4
     9:  \1,4:\1,3:\0,2
    10:  \1,4:\0,2:\1,3
    11:  \0,2:\1,3:\1,4
    12:  \0,2:\1,4:\1,3
    13:  \2,4:\0,2:\1,3
    14:  \2,4:\1,3:\0,2
    15:  \0,2:\2,4:\1,3
    16:  \0,2:\1,3:\2,4
    17:  \1,3:\2,4:\0,2
    18:  \1,3:\0,2:\2,4
    19:  \0,3:\1,3:\2,4
    20:  \0,3:\2,4:\1,3
    21:  \1,3:\0,3:\2,4
    22:  \1,3:\2,4:\0,3
    23:  \2,4:\0,3:\1,3
    24:  \2,4:\1,3:\0,3
    25:  \1,4:\2,4:\0,3
    26:  \1,4:\0,3:\2,4
    27:  \2,4:\1,4:\0,3
    28:  \2,4:\0,3:\1,4
    29:  \0,3:\1,4:\2,4
    30:  \0,3:\2,4:\1,4
Nber of genera for this family=   28
 
family= 2 0 0 1 0
 
family= 2 0 0 1 0 new D5h genus #     1 is 0:0:\0
     1:  0:0:\0
     2:  0:\0:0
     3:  \0:0:0
     4:  1:1:\1
     5:  1:\1:1
     6:  \1:1:1
     7:  2:2:\2
     8:  2:\2:2
     9:  \2:2:2
    10:  3:3:\3
    11:  3:\3:3
    12:  \3:3:3
    13:  4:4:\4
    14:  4:\4:4
    15:  \4:4:4
family= 2 0 0 1 0 new D5h genus #     2 is 0:0:\1
     1:  0:0:\1
     2:  0:\1:0
     3:  \1:0:0
     4:  1:1:\2
     5:  1:\2:1
     6:  \2:1:1
     7:  2:2:\3
     8:  2:\3:2
     9:  \3:2:2
    10:  3:3:\4
    11:  3:\4:3
    12:  \4:3:3
    13:  4:4:\0
    14:  4:\0:4
    15:  \0:4:4
    16:  0:0:\4
    17:  0:\4:0
    18:  \4:0:0
    19:  1:1:\0
    20:  1:\0:1
    21:  \0:1:1
    22:  2:2:\1
    23:  2:\1:2
    24:  \1:2:2
    25:  3:3:\2
    26:  3:\2:3
    27:  \2:3:3
    28:  4:4:\3
    29:  4:\3:4
    30:  \3:4:4
family= 2 0 0 1 0 new D5h genus #     3 is 0:0:\2
     1:  0:0:\2
     2:  0:\2:0
     3:  \2:0:0
     4:  1:1:\3
     5:  1:\3:1
     6:  \3:1:1
     7:  2:2:\4
     8:  2:\4:2
     9:  \4:2:2
    10:  3:3:\0
    11:  3:\0:3
    12:  \0:3:3
    13:  4:4:\1
    14:  4:\1:4
    15:  \1:4:4
    16:  0:0:\3
    17:  0:\3:0
    18:  \3:0:0
    19:  1:1:\4
    20:  1:\4:1
    21:  \4:1:1
    22:  2:2:\0
    23:  2:\0:2
    24:  \0:2:2
    25:  3:3:\1
    26:  3:\1:3
    27:  \1:3:3
    28:  4:4:\2
    29:  4:\2:4
    30:  \2:4:4
family= 2 0 0 1 0 new D5h genus #     4 is 0:1:\0
     1:  0:1:\0
     2:  0:\0:1
     3:  1:0:\0
     4:  1:\0:0
     5:  \0:0:1
     6:  \0:1:0
     7:  1:2:\1
     8:  1:\1:2
     9:  2:1:\1
    10:  2:\1:1
    11:  \1:1:2
    12:  \1:2:1
    13:  2:3:\2
    14:  2:\2:3
    15:  3:2:\2
    16:  3:\2:2
    17:  \2:2:3
    18:  \2:3:2
    19:  3:4:\3
    20:  3:\3:4
    21:  4:3:\3
    22:  4:\3:3
    23:  \3:3:4
    24:  \3:4:3
    25:  4:0:\4
    26:  4:\4:0
    27:  0:4:\4
    28:  0:\4:4
    29:  \4:4:0
    30:  \4:0:4
    31:  0:4:\0
    32:  0:\0:4
    33:  4:0:\0
    34:  4:\0:0
    35:  \0:0:4
    36:  \0:4:0
    37:  1:0:\1
    38:  1:\1:0
    39:  0:1:\1
    40:  0:\1:1
    41:  \1:1:0
    42:  \1:0:1
    43:  2:1:\2
    44:  2:\2:1
    45:  1:2:\2
    46:  1:\2:2
    47:  \2:2:1
    48:  \2:1:2
    49:  3:2:\3
    50:  3:\3:2
    51:  2:3:\3
    52:  2:\3:3
    53:  \3:3:2
    54:  \3:2:3
    55:  4:3:\4
    56:  4:\4:3
    57:  3:4:\4
    58:  3:\4:4
    59:  \4:4:3
    60:  \4:3:4
family= 2 0 0 1 0 new D5h genus #     5 is 0:1:\2
     1:  0:1:\2
     2:  0:\2:1
     3:  1:0:\2
     4:  1:\2:0
     5:  \2:0:1
     6:  \2:1:0
     7:  1:2:\3
     8:  1:\3:2
     9:  2:1:\3
    10:  2:\3:1
    11:  \3:1:2
    12:  \3:2:1
    13:  2:3:\4
    14:  2:\4:3
    15:  3:2:\4
    16:  3:\4:2
    17:  \4:2:3
    18:  \4:3:2
    19:  3:4:\0
    20:  3:\0:4
    21:  4:3:\0
    22:  4:\0:3
    23:  \0:3:4
    24:  \0:4:3
    25:  4:0:\1
    26:  4:\1:0
    27:  0:4:\1
    28:  0:\1:4
    29:  \1:4:0
    30:  \1:0:4
    31:  0:4:\3
    32:  0:\3:4
    33:  4:0:\3
    34:  4:\3:0
    35:  \3:0:4
    36:  \3:4:0
    37:  1:0:\4
    38:  1:\4:0
    39:  0:1:\4
    40:  0:\4:1
    41:  \4:1:0
    42:  \4:0:1
    43:  2:1:\0
    44:  2:\0:1
    45:  1:2:\0
    46:  1:\0:2
    47:  \0:2:1
    48:  \0:1:2
    49:  3:2:\1
    50:  3:\1:2
    51:  2:3:\1
    52:  2:\1:3
    53:  \1:3:2
    54:  \1:2:3
    55:  4:3:\2
    56:  4:\2:3
    57:  3:4:\2
    58:  3:\2:4
    59:  \2:4:3
    60:  \2:3:4
family= 2 0 0 1 0 new D5h genus #     6 is 0:1:\3
     1:  0:1:\3
     2:  0:\3:1
     3:  1:0:\3
     4:  1:\3:0
     5:  \3:0:1
     6:  \3:1:0
     7:  1:2:\4
     8:  1:\4:2
     9:  2:1:\4
    10:  2:\4:1
    11:  \4:1:2
    12:  \4:2:1
    13:  2:3:\0
    14:  2:\0:3
    15:  3:2:\0
    16:  3:\0:2
    17:  \0:2:3
    18:  \0:3:2
    19:  3:4:\1
    20:  3:\1:4
    21:  4:3:\1
    22:  4:\1:3
    23:  \1:3:4
    24:  \1:4:3
    25:  4:0:\2
    26:  4:\2:0
    27:  0:4:\2
    28:  0:\2:4
    29:  \2:4:0
    30:  \2:0:4
family= 2 0 0 1 0 new D5h genus #     7 is 0:2:\0
     1:  0:2:\0
     2:  0:\0:2
     3:  2:0:\0
     4:  2:\0:0
     5:  \0:0:2
     6:  \0:2:0
     7:  1:3:\1
     8:  1:\1:3
     9:  3:1:\1
    10:  3:\1:1
    11:  \1:1:3
    12:  \1:3:1
    13:  2:4:\2
    14:  2:\2:4
    15:  4:2:\2
    16:  4:\2:2
    17:  \2:2:4
    18:  \2:4:2
    19:  3:0:\3
    20:  3:\3:0
    21:  0:3:\3
    22:  0:\3:3
    23:  \3:3:0
    24:  \3:0:3
    25:  4:1:\4
    26:  4:\4:1
    27:  1:4:\4
    28:  1:\4:4
    29:  \4:4:1
    30:  \4:1:4
    31:  0:3:\0
    32:  0:\0:3
    33:  3:0:\0
    34:  3:\0:0
    35:  \0:0:3
    36:  \0:3:0
    37:  1:4:\1
    38:  1:\1:4
    39:  4:1:\1
    40:  4:\1:1
    41:  \1:1:4
    42:  \1:4:1
    43:  2:0:\2
    44:  2:\2:0
    45:  0:2:\2
    46:  0:\2:2
    47:  \2:2:0
    48:  \2:0:2
    49:  3:1:\3
    50:  3:\3:1
    51:  1:3:\3
    52:  1:\3:3
    53:  \3:3:1
    54:  \3:1:3
    55:  4:2:\4
    56:  4:\4:2
    57:  2:4:\4
    58:  2:\4:4
    59:  \4:4:2
    60:  \4:2:4
family= 2 0 0 1 0 new D5h genus #     8 is 0:2:\1
     1:  0:2:\1
     2:  0:\1:2
     3:  2:0:\1
     4:  2:\1:0
     5:  \1:0:2
     6:  \1:2:0
     7:  1:3:\2
     8:  1:\2:3
     9:  3:1:\2
    10:  3:\2:1
    11:  \2:1:3
    12:  \2:3:1
    13:  2:4:\3
    14:  2:\3:4
    15:  4:2:\3
    16:  4:\3:2
    17:  \3:2:4
    18:  \3:4:2
    19:  3:0:\4
    20:  3:\4:0
    21:  0:3:\4
    22:  0:\4:3
    23:  \4:3:0
    24:  \4:0:3
    25:  4:1:\0
    26:  4:\0:1
    27:  1:4:\0
    28:  1:\0:4
    29:  \0:4:1
    30:  \0:1:4
family= 2 0 0 1 0 new D5h genus #     9 is 0:2:\3
     1:  0:2:\3
     2:  0:\3:2
     3:  2:0:\3
     4:  2:\3:0
     5:  \3:0:2
     6:  \3:2:0
     7:  1:3:\4
     8:  1:\4:3
     9:  3:1:\4
    10:  3:\4:1
    11:  \4:1:3
    12:  \4:3:1
    13:  2:4:\0
    14:  2:\0:4
    15:  4:2:\0
    16:  4:\0:2
    17:  \0:2:4
    18:  \0:4:2
    19:  3:0:\1
    20:  3:\1:0
    21:  0:3:\1
    22:  0:\1:3
    23:  \1:3:0
    24:  \1:0:3
    25:  4:1:\2
    26:  4:\2:1
    27:  1:4:\2
    28:  1:\2:4
    29:  \2:4:1
    30:  \2:1:4
    31:  0:3:\2
    32:  0:\2:3
    33:  3:0:\2
    34:  3:\2:0
    35:  \2:0:3
    36:  \2:3:0
    37:  1:4:\3
    38:  1:\3:4
    39:  4:1:\3
    40:  4:\3:1
    41:  \3:1:4
    42:  \3:4:1
    43:  2:0:\4
    44:  2:\4:0
    45:  0:2:\4
    46:  0:\4:2
    47:  \4:2:0
    48:  \4:0:2
    49:  3:1:\0
    50:  3:\0:1
    51:  1:3:\0
    52:  1:\0:3
    53:  \0:3:1
    54:  \0:1:3
    55:  4:2:\1
    56:  4:\1:2
    57:  2:4:\1
    58:  2:\1:4
    59:  \1:4:2
    60:  \1:2:4
Nber of genera for this family=    9
 
family= 1 1 0 1 0
 
family= 1 1 0 1 0 new D5h genus #     1 is 0:0,1:\0
     1:  0:0,1:\0
     2:  0:\0:0,1
     3:  0,1:0:\0
     4:  0,1:\0:0
     5:  \0:0:0,1
     6:  \0:0,1:0
     7:  1:1,2:\1
     8:  1:\1:1,2
     9:  1,2:1:\1
    10:  1,2:\1:1
    11:  \1:1:1,2
    12:  \1:1,2:1
    13:  2:2,3:\2
    14:  2:\2:2,3
    15:  2,3:2:\2
    16:  2,3:\2:2
    17:  \2:2:2,3
    18:  \2:2,3:2
    19:  3:3,4:\3
    20:  3:\3:3,4
    21:  3,4:3:\3
    22:  3,4:\3:3
    23:  \3:3:3,4
    24:  \3:3,4:3
    25:  4:0,4:\4
    26:  4:\4:0,4
    27:  0,4:4:\4
    28:  0,4:\4:4
    29:  \4:4:0,4
    30:  \4:0,4:4
    31:  0:0,4:\0
    32:  0:\0:0,4
    33:  0,4:0:\0
    34:  0,4:\0:0
    35:  \0:0:0,4
    36:  \0:0,4:0
    37:  1:0,1:\1
    38:  1:\1:0,1
    39:  0,1:1:\1
    40:  0,1:\1:1
    41:  \1:1:0,1
    42:  \1:0,1:1
    43:  2:1,2:\2
    44:  2:\2:1,2
    45:  1,2:2:\2
    46:  1,2:\2:2
    47:  \2:2:1,2
    48:  \2:1,2:2
    49:  3:2,3:\3
    50:  3:\3:2,3
    51:  2,3:3:\3
    52:  2,3:\3:3
    53:  \3:3:2,3
    54:  \3:2,3:3
    55:  4:3,4:\4
    56:  4:\4:3,4
    57:  3,4:4:\4
    58:  3,4:\4:4
    59:  \4:4:3,4
    60:  \4:3,4:4
family= 1 1 0 1 0 new D5h genus #     2 is 0:0,1:\1
     1:  0:0,1:\1
     2:  0:\1:0,1
     3:  0,1:0:\1
     4:  0,1:\1:0
     5:  \1:0:0,1
     6:  \1:0,1:0
     7:  1:1,2:\2
     8:  1:\2:1,2
     9:  1,2:1:\2
    10:  1,2:\2:1
    11:  \2:1:1,2
    12:  \2:1,2:1
    13:  2:2,3:\3
    14:  2:\3:2,3
    15:  2,3:2:\3
    16:  2,3:\3:2
    17:  \3:2:2,3
    18:  \3:2,3:2
    19:  3:3,4:\4
    20:  3:\4:3,4
    21:  3,4:3:\4
    22:  3,4:\4:3
    23:  \4:3:3,4
    24:  \4:3,4:3
    25:  4:0,4:\0
    26:  4:\0:0,4
    27:  0,4:4:\0
    28:  0,4:\0:4
    29:  \0:4:0,4
    30:  \0:0,4:4
    31:  0:0,4:\4
    32:  0:\4:0,4
    33:  0,4:0:\4
    34:  0,4:\4:0
    35:  \4:0:0,4
    36:  \4:0,4:0
    37:  1:0,1:\0
    38:  1:\0:0,1
    39:  0,1:1:\0
    40:  0,1:\0:1
    41:  \0:1:0,1
    42:  \0:0,1:1
    43:  2:1,2:\1
    44:  2:\1:1,2
    45:  1,2:2:\1
    46:  1,2:\1:2
    47:  \1:2:1,2
    48:  \1:1,2:2
    49:  3:2,3:\2
    50:  3:\2:2,3
    51:  2,3:3:\2
    52:  2,3:\2:3
    53:  \2:3:2,3
    54:  \2:2,3:3
    55:  4:3,4:\3
    56:  4:\3:3,4
    57:  3,4:4:\3
    58:  3,4:\3:4
    59:  \3:4:3,4
    60:  \3:3,4:4
family= 1 1 0 1 0 new D5h genus #     3 is 0:0,1:\2
     1:  0:0,1:\2
     2:  0:\2:0,1
     3:  0,1:0:\2
     4:  0,1:\2:0
     5:  \2:0:0,1
     6:  \2:0,1:0
     7:  1:1,2:\3
     8:  1:\3:1,2
     9:  1,2:1:\3
    10:  1,2:\3:1
    11:  \3:1:1,2
    12:  \3:1,2:1
    13:  2:2,3:\4
    14:  2:\4:2,3
    15:  2,3:2:\4
    16:  2,3:\4:2
    17:  \4:2:2,3
    18:  \4:2,3:2
    19:  3:3,4:\0
    20:  3:\0:3,4
    21:  3,4:3:\0
    22:  3,4:\0:3
    23:  \0:3:3,4
    24:  \0:3,4:3
    25:  4:0,4:\1
    26:  4:\1:0,4
    27:  0,4:4:\1
    28:  0,4:\1:4
    29:  \1:4:0,4
    30:  \1:0,4:4
    31:  0:0,4:\3
    32:  0:\3:0,4
    33:  0,4:0:\3
    34:  0,4:\3:0
    35:  \3:0:0,4
    36:  \3:0,4:0
    37:  1:0,1:\4
    38:  1:\4:0,1
    39:  0,1:1:\4
    40:  0,1:\4:1
    41:  \4:1:0,1
    42:  \4:0,1:1
    43:  2:1,2:\0
    44:  2:\0:1,2
    45:  1,2:2:\0
    46:  1,2:\0:2
    47:  \0:2:1,2
    48:  \0:1,2:2
    49:  3:2,3:\1
    50:  3:\1:2,3
    51:  2,3:3:\1
    52:  2,3:\1:3
    53:  \1:3:2,3
    54:  \1:2,3:3
    55:  4:3,4:\2
    56:  4:\2:3,4
    57:  3,4:4:\2
    58:  3,4:\2:4
    59:  \2:4:3,4
    60:  \2:3,4:4
family= 1 1 0 1 0 new D5h genus #     4 is 0:0,1:\3
     1:  0:0,1:\3
     2:  0:\3:0,1
     3:  0,1:0:\3
     4:  0,1:\3:0
     5:  \3:0:0,1
     6:  \3:0,1:0
     7:  1:1,2:\4
     8:  1:\4:1,2
     9:  1,2:1:\4
    10:  1,2:\4:1
    11:  \4:1:1,2
    12:  \4:1,2:1
    13:  2:2,3:\0
    14:  2:\0:2,3
    15:  2,3:2:\0
    16:  2,3:\0:2
    17:  \0:2:2,3
    18:  \0:2,3:2
    19:  3:3,4:\1
    20:  3:\1:3,4
    21:  3,4:3:\1
    22:  3,4:\1:3
    23:  \1:3:3,4
    24:  \1:3,4:3
    25:  4:0,4:\2
    26:  4:\2:0,4
    27:  0,4:4:\2
    28:  0,4:\2:4
    29:  \2:4:0,4
    30:  \2:0,4:4
    31:  0:0,4:\2
    32:  0:\2:0,4
    33:  0,4:0:\2
    34:  0,4:\2:0
    35:  \2:0:0,4
    36:  \2:0,4:0
    37:  1:0,1:\3
    38:  1:\3:0,1
    39:  0,1:1:\3
    40:  0,1:\3:1
    41:  \3:1:0,1
    42:  \3:0,1:1
    43:  2:1,2:\4
    44:  2:\4:1,2
    45:  1,2:2:\4
    46:  1,2:\4:2
    47:  \4:2:1,2
    48:  \4:1,2:2
    49:  3:2,3:\0
    50:  3:\0:2,3
    51:  2,3:3:\0
    52:  2,3:\0:3
    53:  \0:3:2,3
    54:  \0:2,3:3
    55:  4:3,4:\1
    56:  4:\1:3,4
    57:  3,4:4:\1
    58:  3,4:\1:4
    59:  \1:4:3,4
    60:  \1:3,4:4
family= 1 1 0 1 0 new D5h genus #     5 is 0:0,1:\4
     1:  0:0,1:\4
     2:  0:\4:0,1
     3:  0,1:0:\4
     4:  0,1:\4:0
     5:  \4:0:0,1
     6:  \4:0,1:0
     7:  1:1,2:\0
     8:  1:\0:1,2
     9:  1,2:1:\0
    10:  1,2:\0:1
    11:  \0:1:1,2
    12:  \0:1,2:1
    13:  2:2,3:\1
    14:  2:\1:2,3
    15:  2,3:2:\1
    16:  2,3:\1:2
    17:  \1:2:2,3
    18:  \1:2,3:2
    19:  3:3,4:\2
    20:  3:\2:3,4
    21:  3,4:3:\2
    22:  3,4:\2:3
    23:  \2:3:3,4
    24:  \2:3,4:3
    25:  4:0,4:\3
    26:  4:\3:0,4
    27:  0,4:4:\3
    28:  0,4:\3:4
    29:  \3:4:0,4
    30:  \3:0,4:4
    31:  0:0,4:\1
    32:  0:\1:0,4
    33:  0,4:0:\1
    34:  0,4:\1:0
    35:  \1:0:0,4
    36:  \1:0,4:0
    37:  1:0,1:\2
    38:  1:\2:0,1
    39:  0,1:1:\2
    40:  0,1:\2:1
    41:  \2:1:0,1
    42:  \2:0,1:1
    43:  2:1,2:\3
    44:  2:\3:1,2
    45:  1,2:2:\3
    46:  1,2:\3:2
    47:  \3:2:1,2
    48:  \3:1,2:2
    49:  3:2,3:\4
    50:  3:\4:2,3
    51:  2,3:3:\4
    52:  2,3:\4:3
    53:  \4:3:2,3
    54:  \4:2,3:3
    55:  4:3,4:\0
    56:  4:\0:3,4
    57:  3,4:4:\0
    58:  3,4:\0:4
    59:  \0:4:3,4
    60:  \0:3,4:4
family= 1 1 0 1 0 new D5h genus #     6 is 0:0,2:\0
     1:  0:0,2:\0
     2:  0:\0:0,2
     3:  0,2:0:\0
     4:  0,2:\0:0
     5:  \0:0:0,2
     6:  \0:0,2:0
     7:  1:1,3:\1
     8:  1:\1:1,3
     9:  1,3:1:\1
    10:  1,3:\1:1
    11:  \1:1:1,3
    12:  \1:1,3:1
    13:  2:2,4:\2
    14:  2:\2:2,4
    15:  2,4:2:\2
    16:  2,4:\2:2
    17:  \2:2:2,4
    18:  \2:2,4:2
    19:  3:0,3:\3
    20:  3:\3:0,3
    21:  0,3:3:\3
    22:  0,3:\3:3
    23:  \3:3:0,3
    24:  \3:0,3:3
    25:  4:1,4:\4
    26:  4:\4:1,4
    27:  1,4:4:\4
    28:  1,4:\4:4
    29:  \4:4:1,4
    30:  \4:1,4:4
    31:  0:0,3:\0
    32:  0:\0:0,3
    33:  0,3:0:\0
    34:  0,3:\0:0
    35:  \0:0:0,3
    36:  \0:0,3:0
    37:  1:1,4:\1
    38:  1:\1:1,4
    39:  1,4:1:\1
    40:  1,4:\1:1
    41:  \1:1:1,4
    42:  \1:1,4:1
    43:  2:0,2:\2
    44:  2:\2:0,2
    45:  0,2:2:\2
    46:  0,2:\2:2
    47:  \2:2:0,2
    48:  \2:0,2:2
    49:  3:1,3:\3
    50:  3:\3:1,3
    51:  1,3:3:\3
    52:  1,3:\3:3
    53:  \3:3:1,3
    54:  \3:1,3:3
    55:  4:2,4:\4
    56:  4:\4:2,4
    57:  2,4:4:\4
    58:  2,4:\4:4
    59:  \4:4:2,4
    60:  \4:2,4:4
family= 1 1 0 1 0 new D5h genus #     7 is 0:0,2:\1
     1:  0:0,2:\1
     2:  0:\1:0,2
     3:  0,2:0:\1
     4:  0,2:\1:0
     5:  \1:0:0,2
     6:  \1:0,2:0
     7:  1:1,3:\2
     8:  1:\2:1,3
     9:  1,3:1:\2
    10:  1,3:\2:1
    11:  \2:1:1,3
    12:  \2:1,3:1
    13:  2:2,4:\3
    14:  2:\3:2,4
    15:  2,4:2:\3
    16:  2,4:\3:2
    17:  \3:2:2,4
    18:  \3:2,4:2
    19:  3:0,3:\4
    20:  3:\4:0,3
    21:  0,3:3:\4
    22:  0,3:\4:3
    23:  \4:3:0,3
    24:  \4:0,3:3
    25:  4:1,4:\0
    26:  4:\0:1,4
    27:  1,4:4:\0
    28:  1,4:\0:4
    29:  \0:4:1,4
    30:  \0:1,4:4
    31:  0:0,3:\4
    32:  0:\4:0,3
    33:  0,3:0:\4
    34:  0,3:\4:0
    35:  \4:0:0,3
    36:  \4:0,3:0
    37:  1:1,4:\0
    38:  1:\0:1,4
    39:  1,4:1:\0
    40:  1,4:\0:1
    41:  \0:1:1,4
    42:  \0:1,4:1
    43:  2:0,2:\1
    44:  2:\1:0,2
    45:  0,2:2:\1
    46:  0,2:\1:2
    47:  \1:2:0,2
    48:  \1:0,2:2
    49:  3:1,3:\2
    50:  3:\2:1,3
    51:  1,3:3:\2
    52:  1,3:\2:3
    53:  \2:3:1,3
    54:  \2:1,3:3
    55:  4:2,4:\3
    56:  4:\3:2,4
    57:  2,4:4:\3
    58:  2,4:\3:4
    59:  \3:4:2,4
    60:  \3:2,4:4
family= 1 1 0 1 0 new D5h genus #     8 is 0:0,2:\2
     1:  0:0,2:\2
     2:  0:\2:0,2
     3:  0,2:0:\2
     4:  0,2:\2:0
     5:  \2:0:0,2
     6:  \2:0,2:0
     7:  1:1,3:\3
     8:  1:\3:1,3
     9:  1,3:1:\3
    10:  1,3:\3:1
    11:  \3:1:1,3
    12:  \3:1,3:1
    13:  2:2,4:\4
    14:  2:\4:2,4
    15:  2,4:2:\4
    16:  2,4:\4:2
    17:  \4:2:2,4
    18:  \4:2,4:2
    19:  3:0,3:\0
    20:  3:\0:0,3
    21:  0,3:3:\0
    22:  0,3:\0:3
    23:  \0:3:0,3
    24:  \0:0,3:3
    25:  4:1,4:\1
    26:  4:\1:1,4
    27:  1,4:4:\1
    28:  1,4:\1:4
    29:  \1:4:1,4
    30:  \1:1,4:4
    31:  0:0,3:\3
    32:  0:\3:0,3
    33:  0,3:0:\3
    34:  0,3:\3:0
    35:  \3:0:0,3
    36:  \3:0,3:0
    37:  1:1,4:\4
    38:  1:\4:1,4
    39:  1,4:1:\4
    40:  1,4:\4:1
    41:  \4:1:1,4
    42:  \4:1,4:1
    43:  2:0,2:\0
    44:  2:\0:0,2
    45:  0,2:2:\0
    46:  0,2:\0:2
    47:  \0:2:0,2
    48:  \0:0,2:2
    49:  3:1,3:\1
    50:  3:\1:1,3
    51:  1,3:3:\1
    52:  1,3:\1:3
    53:  \1:3:1,3
    54:  \1:1,3:3
    55:  4:2,4:\2
    56:  4:\2:2,4
    57:  2,4:4:\2
    58:  2,4:\2:4
    59:  \2:4:2,4
    60:  \2:2,4:4
family= 1 1 0 1 0 new D5h genus #     9 is 0:0,2:\3
     1:  0:0,2:\3
     2:  0:\3:0,2
     3:  0,2:0:\3
     4:  0,2:\3:0
     5:  \3:0:0,2
     6:  \3:0,2:0
     7:  1:1,3:\4
     8:  1:\4:1,3
     9:  1,3:1:\4
    10:  1,3:\4:1
    11:  \4:1:1,3
    12:  \4:1,3:1
    13:  2:2,4:\0
    14:  2:\0:2,4
    15:  2,4:2:\0
    16:  2,4:\0:2
    17:  \0:2:2,4
    18:  \0:2,4:2
    19:  3:0,3:\1
    20:  3:\1:0,3
    21:  0,3:3:\1
    22:  0,3:\1:3
    23:  \1:3:0,3
    24:  \1:0,3:3
    25:  4:1,4:\2
    26:  4:\2:1,4
    27:  1,4:4:\2
    28:  1,4:\2:4
    29:  \2:4:1,4
    30:  \2:1,4:4
    31:  0:0,3:\2
    32:  0:\2:0,3
    33:  0,3:0:\2
    34:  0,3:\2:0
    35:  \2:0:0,3
    36:  \2:0,3:0
    37:  1:1,4:\3
    38:  1:\3:1,4
    39:  1,4:1:\3
    40:  1,4:\3:1
    41:  \3:1:1,4
    42:  \3:1,4:1
    43:  2:0,2:\4
    44:  2:\4:0,2
    45:  0,2:2:\4
    46:  0,2:\4:2
    47:  \4:2:0,2
    48:  \4:0,2:2
    49:  3:1,3:\0
    50:  3:\0:1,3
    51:  1,3:3:\0
    52:  1,3:\0:3
    53:  \0:3:1,3
    54:  \0:1,3:3
    55:  4:2,4:\1
    56:  4:\1:2,4
    57:  2,4:4:\1
    58:  2,4:\1:4
    59:  \1:4:2,4
    60:  \1:2,4:4
family= 1 1 0 1 0 new D5h genus #    10 is 0:0,2:\4
     1:  0:0,2:\4
     2:  0:\4:0,2
     3:  0,2:0:\4
     4:  0,2:\4:0
     5:  \4:0:0,2
     6:  \4:0,2:0
     7:  1:1,3:\0
     8:  1:\0:1,3
     9:  1,3:1:\0
    10:  1,3:\0:1
    11:  \0:1:1,3
    12:  \0:1,3:1
    13:  2:2,4:\1
    14:  2:\1:2,4
    15:  2,4:2:\1
    16:  2,4:\1:2
    17:  \1:2:2,4
    18:  \1:2,4:2
    19:  3:0,3:\2
    20:  3:\2:0,3
    21:  0,3:3:\2
    22:  0,3:\2:3
    23:  \2:3:0,3
    24:  \2:0,3:3
    25:  4:1,4:\3
    26:  4:\3:1,4
    27:  1,4:4:\3
    28:  1,4:\3:4
    29:  \3:4:1,4
    30:  \3:1,4:4
    31:  0:0,3:\1
    32:  0:\1:0,3
    33:  0,3:0:\1
    34:  0,3:\1:0
    35:  \1:0:0,3
    36:  \1:0,3:0
    37:  1:1,4:\2
    38:  1:\2:1,4
    39:  1,4:1:\2
    40:  1,4:\2:1
    41:  \2:1:1,4
    42:  \2:1,4:1
    43:  2:0,2:\3
    44:  2:\3:0,2
    45:  0,2:2:\3
    46:  0,2:\3:2
    47:  \3:2:0,2
    48:  \3:0,2:2
    49:  3:1,3:\4
    50:  3:\4:1,3
    51:  1,3:3:\4
    52:  1,3:\4:3
    53:  \4:3:1,3
    54:  \4:1,3:3
    55:  4:2,4:\0
    56:  4:\0:2,4
    57:  2,4:4:\0
    58:  2,4:\0:4
    59:  \0:4:2,4
    60:  \0:2,4:4
family= 1 1 0 1 0 new D5h genus #    11 is 0:1,2:\0
     1:  0:1,2:\0
     2:  0:\0:1,2
     3:  1,2:0:\0
     4:  1,2:\0:0
     5:  \0:0:1,2
     6:  \0:1,2:0
     7:  1:2,3:\1
     8:  1:\1:2,3
     9:  2,3:1:\1
    10:  2,3:\1:1
    11:  \1:1:2,3
    12:  \1:2,3:1
    13:  2:3,4:\2
    14:  2:\2:3,4
    15:  3,4:2:\2
    16:  3,4:\2:2
    17:  \2:2:3,4
    18:  \2:3,4:2
    19:  3:0,4:\3
    20:  3:\3:0,4
    21:  0,4:3:\3
    22:  0,4:\3:3
    23:  \3:3:0,4
    24:  \3:0,4:3
    25:  4:0,1:\4
    26:  4:\4:0,1
    27:  0,1:4:\4
    28:  0,1:\4:4
    29:  \4:4:0,1
    30:  \4:0,1:4
    31:  0:3,4:\0
    32:  0:\0:3,4
    33:  3,4:0:\0
    34:  3,4:\0:0
    35:  \0:0:3,4
    36:  \0:3,4:0
    37:  1:0,4:\1
    38:  1:\1:0,4
    39:  0,4:1:\1
    40:  0,4:\1:1
    41:  \1:1:0,4
    42:  \1:0,4:1
    43:  2:0,1:\2
    44:  2:\2:0,1
    45:  0,1:2:\2
    46:  0,1:\2:2
    47:  \2:2:0,1
    48:  \2:0,1:2
    49:  3:1,2:\3
    50:  3:\3:1,2
    51:  1,2:3:\3
    52:  1,2:\3:3
    53:  \3:3:1,2
    54:  \3:1,2:3
    55:  4:2,3:\4
    56:  4:\4:2,3
    57:  2,3:4:\4
    58:  2,3:\4:4
    59:  \4:4:2,3
    60:  \4:2,3:4
family= 1 1 0 1 0 new D5h genus #    12 is 0:1,2:\1
     1:  0:1,2:\1
     2:  0:\1:1,2
     3:  1,2:0:\1
     4:  1,2:\1:0
     5:  \1:0:1,2
     6:  \1:1,2:0
     7:  1:2,3:\2
     8:  1:\2:2,3
     9:  2,3:1:\2
    10:  2,3:\2:1
    11:  \2:1:2,3
    12:  \2:2,3:1
    13:  2:3,4:\3
    14:  2:\3:3,4
    15:  3,4:2:\3
    16:  3,4:\3:2
    17:  \3:2:3,4
    18:  \3:3,4:2
    19:  3:0,4:\4
    20:  3:\4:0,4
    21:  0,4:3:\4
    22:  0,4:\4:3
    23:  \4:3:0,4
    24:  \4:0,4:3
    25:  4:0,1:\0
    26:  4:\0:0,1
    27:  0,1:4:\0
    28:  0,1:\0:4
    29:  \0:4:0,1
    30:  \0:0,1:4
    31:  0:3,4:\4
    32:  0:\4:3,4
    33:  3,4:0:\4
    34:  3,4:\4:0
    35:  \4:0:3,4
    36:  \4:3,4:0
    37:  1:0,4:\0
    38:  1:\0:0,4
    39:  0,4:1:\0
    40:  0,4:\0:1
    41:  \0:1:0,4
    42:  \0:0,4:1
    43:  2:0,1:\1
    44:  2:\1:0,1
    45:  0,1:2:\1
    46:  0,1:\1:2
    47:  \1:2:0,1
    48:  \1:0,1:2
    49:  3:1,2:\2
    50:  3:\2:1,2
    51:  1,2:3:\2
    52:  1,2:\2:3
    53:  \2:3:1,2
    54:  \2:1,2:3
    55:  4:2,3:\3
    56:  4:\3:2,3
    57:  2,3:4:\3
    58:  2,3:\3:4
    59:  \3:4:2,3
    60:  \3:2,3:4
family= 1 1 0 1 0 new D5h genus #    13 is 0:1,2:\2
     1:  0:1,2:\2
     2:  0:\2:1,2
     3:  1,2:0:\2
     4:  1,2:\2:0
     5:  \2:0:1,2
     6:  \2:1,2:0
     7:  1:2,3:\3
     8:  1:\3:2,3
     9:  2,3:1:\3
    10:  2,3:\3:1
    11:  \3:1:2,3
    12:  \3:2,3:1
    13:  2:3,4:\4
    14:  2:\4:3,4
    15:  3,4:2:\4
    16:  3,4:\4:2
    17:  \4:2:3,4
    18:  \4:3,4:2
    19:  3:0,4:\0
    20:  3:\0:0,4
    21:  0,4:3:\0
    22:  0,4:\0:3
    23:  \0:3:0,4
    24:  \0:0,4:3
    25:  4:0,1:\1
    26:  4:\1:0,1
    27:  0,1:4:\1
    28:  0,1:\1:4
    29:  \1:4:0,1
    30:  \1:0,1:4
    31:  0:3,4:\3
    32:  0:\3:3,4
    33:  3,4:0:\3
    34:  3,4:\3:0
    35:  \3:0:3,4
    36:  \3:3,4:0
    37:  1:0,4:\4
    38:  1:\4:0,4
    39:  0,4:1:\4
    40:  0,4:\4:1
    41:  \4:1:0,4
    42:  \4:0,4:1
    43:  2:0,1:\0
    44:  2:\0:0,1
    45:  0,1:2:\0
    46:  0,1:\0:2
    47:  \0:2:0,1
    48:  \0:0,1:2
    49:  3:1,2:\1
    50:  3:\1:1,2
    51:  1,2:3:\1
    52:  1,2:\1:3
    53:  \1:3:1,2
    54:  \1:1,2:3
    55:  4:2,3:\2
    56:  4:\2:2,3
    57:  2,3:4:\2
    58:  2,3:\2:4
    59:  \2:4:2,3
    60:  \2:2,3:4
family= 1 1 0 1 0 new D5h genus #    14 is 0:1,2:\3
     1:  0:1,2:\3
     2:  0:\3:1,2
     3:  1,2:0:\3
     4:  1,2:\3:0
     5:  \3:0:1,2
     6:  \3:1,2:0
     7:  1:2,3:\4
     8:  1:\4:2,3
     9:  2,3:1:\4
    10:  2,3:\4:1
    11:  \4:1:2,3
    12:  \4:2,3:1
    13:  2:3,4:\0
    14:  2:\0:3,4
    15:  3,4:2:\0
    16:  3,4:\0:2
    17:  \0:2:3,4
    18:  \0:3,4:2
    19:  3:0,4:\1
    20:  3:\1:0,4
    21:  0,4:3:\1
    22:  0,4:\1:3
    23:  \1:3:0,4
    24:  \1:0,4:3
    25:  4:0,1:\2
    26:  4:\2:0,1
    27:  0,1:4:\2
    28:  0,1:\2:4
    29:  \2:4:0,1
    30:  \2:0,1:4
    31:  0:3,4:\2
    32:  0:\2:3,4
    33:  3,4:0:\2
    34:  3,4:\2:0
    35:  \2:0:3,4
    36:  \2:3,4:0
    37:  1:0,4:\3
    38:  1:\3:0,4
    39:  0,4:1:\3
    40:  0,4:\3:1
    41:  \3:1:0,4
    42:  \3:0,4:1
    43:  2:0,1:\4
    44:  2:\4:0,1
    45:  0,1:2:\4
    46:  0,1:\4:2
    47:  \4:2:0,1
    48:  \4:0,1:2
    49:  3:1,2:\0
    50:  3:\0:1,2
    51:  1,2:3:\0
    52:  1,2:\0:3
    53:  \0:3:1,2
    54:  \0:1,2:3
    55:  4:2,3:\1
    56:  4:\1:2,3
    57:  2,3:4:\1
    58:  2,3:\1:4
    59:  \1:4:2,3
    60:  \1:2,3:4
family= 1 1 0 1 0 new D5h genus #    15 is 0:1,2:\4
     1:  0:1,2:\4
     2:  0:\4:1,2
     3:  1,2:0:\4
     4:  1,2:\4:0
     5:  \4:0:1,2
     6:  \4:1,2:0
     7:  1:2,3:\0
     8:  1:\0:2,3
     9:  2,3:1:\0
    10:  2,3:\0:1
    11:  \0:1:2,3
    12:  \0:2,3:1
    13:  2:3,4:\1
    14:  2:\1:3,4
    15:  3,4:2:\1
    16:  3,4:\1:2
    17:  \1:2:3,4
    18:  \1:3,4:2
    19:  3:0,4:\2
    20:  3:\2:0,4
    21:  0,4:3:\2
    22:  0,4:\2:3
    23:  \2:3:0,4
    24:  \2:0,4:3
    25:  4:0,1:\3
    26:  4:\3:0,1
    27:  0,1:4:\3
    28:  0,1:\3:4
    29:  \3:4:0,1
    30:  \3:0,1:4
    31:  0:3,4:\1
    32:  0:\1:3,4
    33:  3,4:0:\1
    34:  3,4:\1:0
    35:  \1:0:3,4
    36:  \1:3,4:0
    37:  1:0,4:\2
    38:  1:\2:0,4
    39:  0,4:1:\2
    40:  0,4:\2:1
    41:  \2:1:0,4
    42:  \2:0,4:1
    43:  2:0,1:\3
    44:  2:\3:0,1
    45:  0,1:2:\3
    46:  0,1:\3:2
    47:  \3:2:0,1
    48:  \3:0,1:2
    49:  3:1,2:\4
    50:  3:\4:1,2
    51:  1,2:3:\4
    52:  1,2:\4:3
    53:  \4:3:1,2
    54:  \4:1,2:3
    55:  4:2,3:\0
    56:  4:\0:2,3
    57:  2,3:4:\0
    58:  2,3:\0:4
    59:  \0:4:2,3
    60:  \0:2,3:4
family= 1 1 0 1 0 new D5h genus #    16 is 0:1,3:\0
     1:  0:1,3:\0
     2:  0:\0:1,3
     3:  1,3:0:\0
     4:  1,3:\0:0
     5:  \0:0:1,3
     6:  \0:1,3:0
     7:  1:2,4:\1
     8:  1:\1:2,4
     9:  2,4:1:\1
    10:  2,4:\1:1
    11:  \1:1:2,4
    12:  \1:2,4:1
    13:  2:0,3:\2
    14:  2:\2:0,3
    15:  0,3:2:\2
    16:  0,3:\2:2
    17:  \2:2:0,3
    18:  \2:0,3:2
    19:  3:1,4:\3
    20:  3:\3:1,4
    21:  1,4:3:\3
    22:  1,4:\3:3
    23:  \3:3:1,4
    24:  \3:1,4:3
    25:  4:0,2:\4
    26:  4:\4:0,2
    27:  0,2:4:\4
    28:  0,2:\4:4
    29:  \4:4:0,2
    30:  \4:0,2:4
    31:  0:2,4:\0
    32:  0:\0:2,4
    33:  2,4:0:\0
    34:  2,4:\0:0
    35:  \0:0:2,4
    36:  \0:2,4:0
    37:  1:0,3:\1
    38:  1:\1:0,3
    39:  0,3:1:\1
    40:  0,3:\1:1
    41:  \1:1:0,3
    42:  \1:0,3:1
    43:  2:1,4:\2
    44:  2:\2:1,4
    45:  1,4:2:\2
    46:  1,4:\2:2
    47:  \2:2:1,4
    48:  \2:1,4:2
    49:  3:0,2:\3
    50:  3:\3:0,2
    51:  0,2:3:\3
    52:  0,2:\3:3
    53:  \3:3:0,2
    54:  \3:0,2:3
    55:  4:1,3:\4
    56:  4:\4:1,3
    57:  1,3:4:\4
    58:  1,3:\4:4
    59:  \4:4:1,3
    60:  \4:1,3:4
family= 1 1 0 1 0 new D5h genus #    17 is 0:1,3:\1
     1:  0:1,3:\1
     2:  0:\1:1,3
     3:  1,3:0:\1
     4:  1,3:\1:0
     5:  \1:0:1,3
     6:  \1:1,3:0
     7:  1:2,4:\2
     8:  1:\2:2,4
     9:  2,4:1:\2
    10:  2,4:\2:1
    11:  \2:1:2,4
    12:  \2:2,4:1
    13:  2:0,3:\3
    14:  2:\3:0,3
    15:  0,3:2:\3
    16:  0,3:\3:2
    17:  \3:2:0,3
    18:  \3:0,3:2
    19:  3:1,4:\4
    20:  3:\4:1,4
    21:  1,4:3:\4
    22:  1,4:\4:3
    23:  \4:3:1,4
    24:  \4:1,4:3
    25:  4:0,2:\0
    26:  4:\0:0,2
    27:  0,2:4:\0
    28:  0,2:\0:4
    29:  \0:4:0,2
    30:  \0:0,2:4
    31:  0:2,4:\4
    32:  0:\4:2,4
    33:  2,4:0:\4
    34:  2,4:\4:0
    35:  \4:0:2,4
    36:  \4:2,4:0
    37:  1:0,3:\0
    38:  1:\0:0,3
    39:  0,3:1:\0
    40:  0,3:\0:1
    41:  \0:1:0,3
    42:  \0:0,3:1
    43:  2:1,4:\1
    44:  2:\1:1,4
    45:  1,4:2:\1
    46:  1,4:\1:2
    47:  \1:2:1,4
    48:  \1:1,4:2
    49:  3:0,2:\2
    50:  3:\2:0,2
    51:  0,2:3:\2
    52:  0,2:\2:3
    53:  \2:3:0,2
    54:  \2:0,2:3
    55:  4:1,3:\3
    56:  4:\3:1,3
    57:  1,3:4:\3
    58:  1,3:\3:4
    59:  \3:4:1,3
    60:  \3:1,3:4
family= 1 1 0 1 0 new D5h genus #    18 is 0:1,3:\2
     1:  0:1,3:\2
     2:  0:\2:1,3
     3:  1,3:0:\2
     4:  1,3:\2:0
     5:  \2:0:1,3
     6:  \2:1,3:0
     7:  1:2,4:\3
     8:  1:\3:2,4
     9:  2,4:1:\3
    10:  2,4:\3:1
    11:  \3:1:2,4
    12:  \3:2,4:1
    13:  2:0,3:\4
    14:  2:\4:0,3
    15:  0,3:2:\4
    16:  0,3:\4:2
    17:  \4:2:0,3
    18:  \4:0,3:2
    19:  3:1,4:\0
    20:  3:\0:1,4
    21:  1,4:3:\0
    22:  1,4:\0:3
    23:  \0:3:1,4
    24:  \0:1,4:3
    25:  4:0,2:\1
    26:  4:\1:0,2
    27:  0,2:4:\1
    28:  0,2:\1:4
    29:  \1:4:0,2
    30:  \1:0,2:4
    31:  0:2,4:\3
    32:  0:\3:2,4
    33:  2,4:0:\3
    34:  2,4:\3:0
    35:  \3:0:2,4
    36:  \3:2,4:0
    37:  1:0,3:\4
    38:  1:\4:0,3
    39:  0,3:1:\4
    40:  0,3:\4:1
    41:  \4:1:0,3
    42:  \4:0,3:1
    43:  2:1,4:\0
    44:  2:\0:1,4
    45:  1,4:2:\0
    46:  1,4:\0:2
    47:  \0:2:1,4
    48:  \0:1,4:2
    49:  3:0,2:\1
    50:  3:\1:0,2
    51:  0,2:3:\1
    52:  0,2:\1:3
    53:  \1:3:0,2
    54:  \1:0,2:3
    55:  4:1,3:\2
    56:  4:\2:1,3
    57:  1,3:4:\2
    58:  1,3:\2:4
    59:  \2:4:1,3
    60:  \2:1,3:4
family= 1 1 0 1 0 new D5h genus #    19 is 0:1,3:\3
     1:  0:1,3:\3
     2:  0:\3:1,3
     3:  1,3:0:\3
     4:  1,3:\3:0
     5:  \3:0:1,3
     6:  \3:1,3:0
     7:  1:2,4:\4
     8:  1:\4:2,4
     9:  2,4:1:\4
    10:  2,4:\4:1
    11:  \4:1:2,4
    12:  \4:2,4:1
    13:  2:0,3:\0
    14:  2:\0:0,3
    15:  0,3:2:\0
    16:  0,3:\0:2
    17:  \0:2:0,3
    18:  \0:0,3:2
    19:  3:1,4:\1
    20:  3:\1:1,4
    21:  1,4:3:\1
    22:  1,4:\1:3
    23:  \1:3:1,4
    24:  \1:1,4:3
    25:  4:0,2:\2
    26:  4:\2:0,2
    27:  0,2:4:\2
    28:  0,2:\2:4
    29:  \2:4:0,2
    30:  \2:0,2:4
    31:  0:2,4:\2
    32:  0:\2:2,4
    33:  2,4:0:\2
    34:  2,4:\2:0
    35:  \2:0:2,4
    36:  \2:2,4:0
    37:  1:0,3:\3
    38:  1:\3:0,3
    39:  0,3:1:\3
    40:  0,3:\3:1
    41:  \3:1:0,3
    42:  \3:0,3:1
    43:  2:1,4:\4
    44:  2:\4:1,4
    45:  1,4:2:\4
    46:  1,4:\4:2
    47:  \4:2:1,4
    48:  \4:1,4:2
    49:  3:0,2:\0
    50:  3:\0:0,2
    51:  0,2:3:\0
    52:  0,2:\0:3
    53:  \0:3:0,2
    54:  \0:0,2:3
    55:  4:1,3:\1
    56:  4:\1:1,3
    57:  1,3:4:\1
    58:  1,3:\1:4
    59:  \1:4:1,3
    60:  \1:1,3:4
family= 1 1 0 1 0 new D5h genus #    20 is 0:1,3:\4
     1:  0:1,3:\4
     2:  0:\4:1,3
     3:  1,3:0:\4
     4:  1,3:\4:0
     5:  \4:0:1,3
     6:  \4:1,3:0
     7:  1:2,4:\0
     8:  1:\0:2,4
     9:  2,4:1:\0
    10:  2,4:\0:1
    11:  \0:1:2,4
    12:  \0:2,4:1
    13:  2:0,3:\1
    14:  2:\1:0,3
    15:  0,3:2:\1
    16:  0,3:\1:2
    17:  \1:2:0,3
    18:  \1:0,3:2
    19:  3:1,4:\2
    20:  3:\2:1,4
    21:  1,4:3:\2
    22:  1,4:\2:3
    23:  \2:3:1,4
    24:  \2:1,4:3
    25:  4:0,2:\3
    26:  4:\3:0,2
    27:  0,2:4:\3
    28:  0,2:\3:4
    29:  \3:4:0,2
    30:  \3:0,2:4
    31:  0:2,4:\1
    32:  0:\1:2,4
    33:  2,4:0:\1
    34:  2,4:\1:0
    35:  \1:0:2,4
    36:  \1:2,4:0
    37:  1:0,3:\2
    38:  1:\2:0,3
    39:  0,3:1:\2
    40:  0,3:\2:1
    41:  \2:1:0,3
    42:  \2:0,3:1
    43:  2:1,4:\3
    44:  2:\3:1,4
    45:  1,4:2:\3
    46:  1,4:\3:2
    47:  \3:2:1,4
    48:  \3:1,4:2
    49:  3:0,2:\4
    50:  3:\4:0,2
    51:  0,2:3:\4
    52:  0,2:\4:3
    53:  \4:3:0,2
    54:  \4:0,2:3
    55:  4:1,3:\0
    56:  4:\0:1,3
    57:  1,3:4:\0
    58:  1,3:\0:4
    59:  \0:4:1,3
    60:  \0:1,3:4
family= 1 1 0 1 0 new D5h genus #    21 is 0:1,4:\0
     1:  0:1,4:\0
     2:  0:\0:1,4
     3:  1,4:0:\0
     4:  1,4:\0:0
     5:  \0:0:1,4
     6:  \0:1,4:0
     7:  1:0,2:\1
     8:  1:\1:0,2
     9:  0,2:1:\1
    10:  0,2:\1:1
    11:  \1:1:0,2
    12:  \1:0,2:1
    13:  2:1,3:\2
    14:  2:\2:1,3
    15:  1,3:2:\2
    16:  1,3:\2:2
    17:  \2:2:1,3
    18:  \2:1,3:2
    19:  3:2,4:\3
    20:  3:\3:2,4
    21:  2,4:3:\3
    22:  2,4:\3:3
    23:  \3:3:2,4
    24:  \3:2,4:3
    25:  4:0,3:\4
    26:  4:\4:0,3
    27:  0,3:4:\4
    28:  0,3:\4:4
    29:  \4:4:0,3
    30:  \4:0,3:4
family= 1 1 0 1 0 new D5h genus #    22 is 0:1,4:\1
     1:  0:1,4:\1
     2:  0:\1:1,4
     3:  1,4:0:\1
     4:  1,4:\1:0
     5:  \1:0:1,4
     6:  \1:1,4:0
     7:  1:0,2:\2
     8:  1:\2:0,2
     9:  0,2:1:\2
    10:  0,2:\2:1
    11:  \2:1:0,2
    12:  \2:0,2:1
    13:  2:1,3:\3
    14:  2:\3:1,3
    15:  1,3:2:\3
    16:  1,3:\3:2
    17:  \3:2:1,3
    18:  \3:1,3:2
    19:  3:2,4:\4
    20:  3:\4:2,4
    21:  2,4:3:\4
    22:  2,4:\4:3
    23:  \4:3:2,4
    24:  \4:2,4:3
    25:  4:0,3:\0
    26:  4:\0:0,3
    27:  0,3:4:\0
    28:  0,3:\0:4
    29:  \0:4:0,3
    30:  \0:0,3:4
    31:  0:1,4:\4
    32:  0:\4:1,4
    33:  1,4:0:\4
    34:  1,4:\4:0
    35:  \4:0:1,4
    36:  \4:1,4:0
    37:  1:0,2:\0
    38:  1:\0:0,2
    39:  0,2:1:\0
    40:  0,2:\0:1
    41:  \0:1:0,2
    42:  \0:0,2:1
    43:  2:1,3:\1
    44:  2:\1:1,3
    45:  1,3:2:\1
    46:  1,3:\1:2
    47:  \1:2:1,3
    48:  \1:1,3:2
    49:  3:2,4:\2
    50:  3:\2:2,4
    51:  2,4:3:\2
    52:  2,4:\2:3
    53:  \2:3:2,4
    54:  \2:2,4:3
    55:  4:0,3:\3
    56:  4:\3:0,3
    57:  0,3:4:\3
    58:  0,3:\3:4
    59:  \3:4:0,3
    60:  \3:0,3:4
family= 1 1 0 1 0 new D5h genus #    23 is 0:1,4:\2
     1:  0:1,4:\2
     2:  0:\2:1,4
     3:  1,4:0:\2
     4:  1,4:\2:0
     5:  \2:0:1,4
     6:  \2:1,4:0
     7:  1:0,2:\3
     8:  1:\3:0,2
     9:  0,2:1:\3
    10:  0,2:\3:1
    11:  \3:1:0,2
    12:  \3:0,2:1
    13:  2:1,3:\4
    14:  2:\4:1,3
    15:  1,3:2:\4
    16:  1,3:\4:2
    17:  \4:2:1,3
    18:  \4:1,3:2
    19:  3:2,4:\0
    20:  3:\0:2,4
    21:  2,4:3:\0
    22:  2,4:\0:3
    23:  \0:3:2,4
    24:  \0:2,4:3
    25:  4:0,3:\1
    26:  4:\1:0,3
    27:  0,3:4:\1
    28:  0,3:\1:4
    29:  \1:4:0,3
    30:  \1:0,3:4
    31:  0:1,4:\3
    32:  0:\3:1,4
    33:  1,4:0:\3
    34:  1,4:\3:0
    35:  \3:0:1,4
    36:  \3:1,4:0
    37:  1:0,2:\4
    38:  1:\4:0,2
    39:  0,2:1:\4
    40:  0,2:\4:1
    41:  \4:1:0,2
    42:  \4:0,2:1
    43:  2:1,3:\0
    44:  2:\0:1,3
    45:  1,3:2:\0
    46:  1,3:\0:2
    47:  \0:2:1,3
    48:  \0:1,3:2
    49:  3:2,4:\1
    50:  3:\1:2,4
    51:  2,4:3:\1
    52:  2,4:\1:3
    53:  \1:3:2,4
    54:  \1:2,4:3
    55:  4:0,3:\2
    56:  4:\2:0,3
    57:  0,3:4:\2
    58:  0,3:\2:4
    59:  \2:4:0,3
    60:  \2:0,3:4
family= 1 1 0 1 0 new D5h genus #    24 is 0:2,3:\0
     1:  0:2,3:\0
     2:  0:\0:2,3
     3:  2,3:0:\0
     4:  2,3:\0:0
     5:  \0:0:2,3
     6:  \0:2,3:0
     7:  1:3,4:\1
     8:  1:\1:3,4
     9:  3,4:1:\1
    10:  3,4:\1:1
    11:  \1:1:3,4
    12:  \1:3,4:1
    13:  2:0,4:\2
    14:  2:\2:0,4
    15:  0,4:2:\2
    16:  0,4:\2:2
    17:  \2:2:0,4
    18:  \2:0,4:2
    19:  3:0,1:\3
    20:  3:\3:0,1
    21:  0,1:3:\3
    22:  0,1:\3:3
    23:  \3:3:0,1
    24:  \3:0,1:3
    25:  4:1,2:\4
    26:  4:\4:1,2
    27:  1,2:4:\4
    28:  1,2:\4:4
    29:  \4:4:1,2
    30:  \4:1,2:4
family= 1 1 0 1 0 new D5h genus #    25 is 0:2,3:\1
     1:  0:2,3:\1
     2:  0:\1:2,3
     3:  2,3:0:\1
     4:  2,3:\1:0
     5:  \1:0:2,3
     6:  \1:2,3:0
     7:  1:3,4:\2
     8:  1:\2:3,4
     9:  3,4:1:\2
    10:  3,4:\2:1
    11:  \2:1:3,4
    12:  \2:3,4:1
    13:  2:0,4:\3
    14:  2:\3:0,4
    15:  0,4:2:\3
    16:  0,4:\3:2
    17:  \3:2:0,4
    18:  \3:0,4:2
    19:  3:0,1:\4
    20:  3:\4:0,1
    21:  0,1:3:\4
    22:  0,1:\4:3
    23:  \4:3:0,1
    24:  \4:0,1:3
    25:  4:1,2:\0
    26:  4:\0:1,2
    27:  1,2:4:\0
    28:  1,2:\0:4
    29:  \0:4:1,2
    30:  \0:1,2:4
    31:  0:2,3:\4
    32:  0:\4:2,3
    33:  2,3:0:\4
    34:  2,3:\4:0
    35:  \4:0:2,3
    36:  \4:2,3:0
    37:  1:3,4:\0
    38:  1:\0:3,4
    39:  3,4:1:\0
    40:  3,4:\0:1
    41:  \0:1:3,4
    42:  \0:3,4:1
    43:  2:0,4:\1
    44:  2:\1:0,4
    45:  0,4:2:\1
    46:  0,4:\1:2
    47:  \1:2:0,4
    48:  \1:0,4:2
    49:  3:0,1:\2
    50:  3:\2:0,1
    51:  0,1:3:\2
    52:  0,1:\2:3
    53:  \2:3:0,1
    54:  \2:0,1:3
    55:  4:1,2:\3
    56:  4:\3:1,2
    57:  1,2:4:\3
    58:  1,2:\3:4
    59:  \3:4:1,2
    60:  \3:1,2:4
family= 1 1 0 1 0 new D5h genus #    26 is 0:2,3:\2
     1:  0:2,3:\2
     2:  0:\2:2,3
     3:  2,3:0:\2
     4:  2,3:\2:0
     5:  \2:0:2,3
     6:  \2:2,3:0
     7:  1:3,4:\3
     8:  1:\3:3,4
     9:  3,4:1:\3
    10:  3,4:\3:1
    11:  \3:1:3,4
    12:  \3:3,4:1
    13:  2:0,4:\4
    14:  2:\4:0,4
    15:  0,4:2:\4
    16:  0,4:\4:2
    17:  \4:2:0,4
    18:  \4:0,4:2
    19:  3:0,1:\0
    20:  3:\0:0,1
    21:  0,1:3:\0
    22:  0,1:\0:3
    23:  \0:3:0,1
    24:  \0:0,1:3
    25:  4:1,2:\1
    26:  4:\1:1,2
    27:  1,2:4:\1
    28:  1,2:\1:4
    29:  \1:4:1,2
    30:  \1:1,2:4
    31:  0:2,3:\3
    32:  0:\3:2,3
    33:  2,3:0:\3
    34:  2,3:\3:0
    35:  \3:0:2,3
    36:  \3:2,3:0
    37:  1:3,4:\4
    38:  1:\4:3,4
    39:  3,4:1:\4
    40:  3,4:\4:1
    41:  \4:1:3,4
    42:  \4:3,4:1
    43:  2:0,4:\0
    44:  2:\0:0,4
    45:  0,4:2:\0
    46:  0,4:\0:2
    47:  \0:2:0,4
    48:  \0:0,4:2
    49:  3:0,1:\1
    50:  3:\1:0,1
    51:  0,1:3:\1
    52:  0,1:\1:3
    53:  \1:3:0,1
    54:  \1:0,1:3
    55:  4:1,2:\2
    56:  4:\2:1,2
    57:  1,2:4:\2
    58:  1,2:\2:4
    59:  \2:4:1,2
    60:  \2:1,2:4
Nber of genera for this family=   26
 
family= 0 2 0 1 0
 
family= 0 2 0 1 0 new D5h genus #     1 is 0,1:0,1:\0
     1:  0,1:0,1:\0
     2:  0,1:\0:0,1
     3:  \0:0,1:0,1
     4:  1,2:1,2:\1
     5:  1,2:\1:1,2
     6:  \1:1,2:1,2
     7:  2,3:2,3:\2
     8:  2,3:\2:2,3
     9:  \2:2,3:2,3
    10:  3,4:3,4:\3
    11:  3,4:\3:3,4
    12:  \3:3,4:3,4
    13:  0,4:0,4:\4
    14:  0,4:\4:0,4
    15:  \4:0,4:0,4
    16:  0,4:0,4:\0
    17:  0,4:\0:0,4
    18:  \0:0,4:0,4
    19:  0,1:0,1:\1
    20:  0,1:\1:0,1
    21:  \1:0,1:0,1
    22:  1,2:1,2:\2
    23:  1,2:\2:1,2
    24:  \2:1,2:1,2
    25:  2,3:2,3:\3
    26:  2,3:\3:2,3
    27:  \3:2,3:2,3
    28:  3,4:3,4:\4
    29:  3,4:\4:3,4
    30:  \4:3,4:3,4
family= 0 2 0 1 0 new D5h genus #     2 is 0,1:0,1:\2
     1:  0,1:0,1:\2
     2:  0,1:\2:0,1
     3:  \2:0,1:0,1
     4:  1,2:1,2:\3
     5:  1,2:\3:1,2
     6:  \3:1,2:1,2
     7:  2,3:2,3:\4
     8:  2,3:\4:2,3
     9:  \4:2,3:2,3
    10:  3,4:3,4:\0
    11:  3,4:\0:3,4
    12:  \0:3,4:3,4
    13:  0,4:0,4:\1
    14:  0,4:\1:0,4
    15:  \1:0,4:0,4
    16:  0,4:0,4:\3
    17:  0,4:\3:0,4
    18:  \3:0,4:0,4
    19:  0,1:0,1:\4
    20:  0,1:\4:0,1
    21:  \4:0,1:0,1
    22:  1,2:1,2:\0
    23:  1,2:\0:1,2
    24:  \0:1,2:1,2
    25:  2,3:2,3:\1
    26:  2,3:\1:2,3
    27:  \1:2,3:2,3
    28:  3,4:3,4:\2
    29:  3,4:\2:3,4
    30:  \2:3,4:3,4
family= 0 2 0 1 0 new D5h genus #     3 is 0,1:0,1:\3
     1:  0,1:0,1:\3
     2:  0,1:\3:0,1
     3:  \3:0,1:0,1
     4:  1,2:1,2:\4
     5:  1,2:\4:1,2
     6:  \4:1,2:1,2
     7:  2,3:2,3:\0
     8:  2,3:\0:2,3
     9:  \0:2,3:2,3
    10:  3,4:3,4:\1
    11:  3,4:\1:3,4
    12:  \1:3,4:3,4
    13:  0,4:0,4:\2
    14:  0,4:\2:0,4
    15:  \2:0,4:0,4
family= 0 2 0 1 0 new D5h genus #     4 is 0,1:0,2:\0
     1:  0,1:0,2:\0
     2:  0,1:\0:0,2
     3:  0,2:0,1:\0
     4:  0,2:\0:0,1
     5:  \0:0,1:0,2
     6:  \0:0,2:0,1
     7:  1,2:1,3:\1
     8:  1,2:\1:1,3
     9:  1,3:1,2:\1
    10:  1,3:\1:1,2
    11:  \1:1,2:1,3
    12:  \1:1,3:1,2
    13:  2,3:2,4:\2
    14:  2,3:\2:2,4
    15:  2,4:2,3:\2
    16:  2,4:\2:2,3
    17:  \2:2,3:2,4
    18:  \2:2,4:2,3
    19:  3,4:0,3:\3
    20:  3,4:\3:0,3
    21:  0,3:3,4:\3
    22:  0,3:\3:3,4
    23:  \3:3,4:0,3
    24:  \3:0,3:3,4
    25:  0,4:1,4:\4
    26:  0,4:\4:1,4
    27:  1,4:0,4:\4
    28:  1,4:\4:0,4
    29:  \4:0,4:1,4
    30:  \4:1,4:0,4
    31:  0,4:0,3:\0
    32:  0,4:\0:0,3
    33:  0,3:0,4:\0
    34:  0,3:\0:0,4
    35:  \0:0,4:0,3
    36:  \0:0,3:0,4
    37:  0,1:1,4:\1
    38:  0,1:\1:1,4
    39:  1,4:0,1:\1
    40:  1,4:\1:0,1
    41:  \1:0,1:1,4
    42:  \1:1,4:0,1
    43:  1,2:0,2:\2
    44:  1,2:\2:0,2
    45:  0,2:1,2:\2
    46:  0,2:\2:1,2
    47:  \2:1,2:0,2
    48:  \2:0,2:1,2
    49:  2,3:1,3:\3
    50:  2,3:\3:1,3
    51:  1,3:2,3:\3
    52:  1,3:\3:2,3
    53:  \3:2,3:1,3
    54:  \3:1,3:2,3
    55:  3,4:2,4:\4
    56:  3,4:\4:2,4
    57:  2,4:3,4:\4
    58:  2,4:\4:3,4
    59:  \4:3,4:2,4
    60:  \4:2,4:3,4
family= 0 2 0 1 0 new D5h genus #     5 is 0,1:0,2:\1
     1:  0,1:0,2:\1
     2:  0,1:\1:0,2
     3:  0,2:0,1:\1
     4:  0,2:\1:0,1
     5:  \1:0,1:0,2
     6:  \1:0,2:0,1
     7:  1,2:1,3:\2
     8:  1,2:\2:1,3
     9:  1,3:1,2:\2
    10:  1,3:\2:1,2
    11:  \2:1,2:1,3
    12:  \2:1,3:1,2
    13:  2,3:2,4:\3
    14:  2,3:\3:2,4
    15:  2,4:2,3:\3
    16:  2,4:\3:2,3
    17:  \3:2,3:2,4
    18:  \3:2,4:2,3
    19:  3,4:0,3:\4
    20:  3,4:\4:0,3
    21:  0,3:3,4:\4
    22:  0,3:\4:3,4
    23:  \4:3,4:0,3
    24:  \4:0,3:3,4
    25:  0,4:1,4:\0
    26:  0,4:\0:1,4
    27:  1,4:0,4:\0
    28:  1,4:\0:0,4
    29:  \0:0,4:1,4
    30:  \0:1,4:0,4
    31:  0,4:0,3:\4
    32:  0,4:\4:0,3
    33:  0,3:0,4:\4
    34:  0,3:\4:0,4
    35:  \4:0,4:0,3
    36:  \4:0,3:0,4
    37:  0,1:1,4:\0
    38:  0,1:\0:1,4
    39:  1,4:0,1:\0
    40:  1,4:\0:0,1
    41:  \0:0,1:1,4
    42:  \0:1,4:0,1
    43:  1,2:0,2:\1
    44:  1,2:\1:0,2
    45:  0,2:1,2:\1
    46:  0,2:\1:1,2
    47:  \1:1,2:0,2
    48:  \1:0,2:1,2
    49:  2,3:1,3:\2
    50:  2,3:\2:1,3
    51:  1,3:2,3:\2
    52:  1,3:\2:2,3
    53:  \2:2,3:1,3
    54:  \2:1,3:2,3
    55:  3,4:2,4:\3
    56:  3,4:\3:2,4
    57:  2,4:3,4:\3
    58:  2,4:\3:3,4
    59:  \3:3,4:2,4
    60:  \3:2,4:3,4
family= 0 2 0 1 0 new D5h genus #     6 is 0,1:0,2:\2
     1:  0,1:0,2:\2
     2:  0,1:\2:0,2
     3:  0,2:0,1:\2
     4:  0,2:\2:0,1
     5:  \2:0,1:0,2
     6:  \2:0,2:0,1
     7:  1,2:1,3:\3
     8:  1,2:\3:1,3
     9:  1,3:1,2:\3
    10:  1,3:\3:1,2
    11:  \3:1,2:1,3
    12:  \3:1,3:1,2
    13:  2,3:2,4:\4
    14:  2,3:\4:2,4
    15:  2,4:2,3:\4
    16:  2,4:\4:2,3
    17:  \4:2,3:2,4
    18:  \4:2,4:2,3
    19:  3,4:0,3:\0
    20:  3,4:\0:0,3
    21:  0,3:3,4:\0
    22:  0,3:\0:3,4
    23:  \0:3,4:0,3
    24:  \0:0,3:3,4
    25:  0,4:1,4:\1
    26:  0,4:\1:1,4
    27:  1,4:0,4:\1
    28:  1,4:\1:0,4
    29:  \1:0,4:1,4
    30:  \1:1,4:0,4
    31:  0,4:0,3:\3
    32:  0,4:\3:0,3
    33:  0,3:0,4:\3
    34:  0,3:\3:0,4
    35:  \3:0,4:0,3
    36:  \3:0,3:0,4
    37:  0,1:1,4:\4
    38:  0,1:\4:1,4
    39:  1,4:0,1:\4
    40:  1,4:\4:0,1
    41:  \4:0,1:1,4
    42:  \4:1,4:0,1
    43:  1,2:0,2:\0
    44:  1,2:\0:0,2
    45:  0,2:1,2:\0
    46:  0,2:\0:1,2
    47:  \0:1,2:0,2
    48:  \0:0,2:1,2
    49:  2,3:1,3:\1
    50:  2,3:\1:1,3
    51:  1,3:2,3:\1
    52:  1,3:\1:2,3
    53:  \1:2,3:1,3
    54:  \1:1,3:2,3
    55:  3,4:2,4:\2
    56:  3,4:\2:2,4
    57:  2,4:3,4:\2
    58:  2,4:\2:3,4
    59:  \2:3,4:2,4
    60:  \2:2,4:3,4
family= 0 2 0 1 0 new D5h genus #     7 is 0,1:0,2:\3
     1:  0,1:0,2:\3
     2:  0,1:\3:0,2
     3:  0,2:0,1:\3
     4:  0,2:\3:0,1
     5:  \3:0,1:0,2
     6:  \3:0,2:0,1
     7:  1,2:1,3:\4
     8:  1,2:\4:1,3
     9:  1,3:1,2:\4
    10:  1,3:\4:1,2
    11:  \4:1,2:1,3
    12:  \4:1,3:1,2
    13:  2,3:2,4:\0
    14:  2,3:\0:2,4
    15:  2,4:2,3:\0
    16:  2,4:\0:2,3
    17:  \0:2,3:2,4
    18:  \0:2,4:2,3
    19:  3,4:0,3:\1
    20:  3,4:\1:0,3
    21:  0,3:3,4:\1
    22:  0,3:\1:3,4
    23:  \1:3,4:0,3
    24:  \1:0,3:3,4
    25:  0,4:1,4:\2
    26:  0,4:\2:1,4
    27:  1,4:0,4:\2
    28:  1,4:\2:0,4
    29:  \2:0,4:1,4
    30:  \2:1,4:0,4
    31:  0,4:0,3:\2
    32:  0,4:\2:0,3
    33:  0,3:0,4:\2
    34:  0,3:\2:0,4
    35:  \2:0,4:0,3
    36:  \2:0,3:0,4
    37:  0,1:1,4:\3
    38:  0,1:\3:1,4
    39:  1,4:0,1:\3
    40:  1,4:\3:0,1
    41:  \3:0,1:1,4
    42:  \3:1,4:0,1
    43:  1,2:0,2:\4
    44:  1,2:\4:0,2
    45:  0,2:1,2:\4
    46:  0,2:\4:1,2
    47:  \4:1,2:0,2
    48:  \4:0,2:1,2
    49:  2,3:1,3:\0
    50:  2,3:\0:1,3
    51:  1,3:2,3:\0
    52:  1,3:\0:2,3
    53:  \0:2,3:1,3
    54:  \0:1,3:2,3
    55:  3,4:2,4:\1
    56:  3,4:\1:2,4
    57:  2,4:3,4:\1
    58:  2,4:\1:3,4
    59:  \1:3,4:2,4
    60:  \1:2,4:3,4
family= 0 2 0 1 0 new D5h genus #     8 is 0,1:0,2:\4
     1:  0,1:0,2:\4
     2:  0,1:\4:0,2
     3:  0,2:0,1:\4
     4:  0,2:\4:0,1
     5:  \4:0,1:0,2
     6:  \4:0,2:0,1
     7:  1,2:1,3:\0
     8:  1,2:\0:1,3
     9:  1,3:1,2:\0
    10:  1,3:\0:1,2
    11:  \0:1,2:1,3
    12:  \0:1,3:1,2
    13:  2,3:2,4:\1
    14:  2,3:\1:2,4
    15:  2,4:2,3:\1
    16:  2,4:\1:2,3
    17:  \1:2,3:2,4
    18:  \1:2,4:2,3
    19:  3,4:0,3:\2
    20:  3,4:\2:0,3
    21:  0,3:3,4:\2
    22:  0,3:\2:3,4
    23:  \2:3,4:0,3
    24:  \2:0,3:3,4
    25:  0,4:1,4:\3
    26:  0,4:\3:1,4
    27:  1,4:0,4:\3
    28:  1,4:\3:0,4
    29:  \3:0,4:1,4
    30:  \3:1,4:0,4
    31:  0,4:0,3:\1
    32:  0,4:\1:0,3
    33:  0,3:0,4:\1
    34:  0,3:\1:0,4
    35:  \1:0,4:0,3
    36:  \1:0,3:0,4
    37:  0,1:1,4:\2
    38:  0,1:\2:1,4
    39:  1,4:0,1:\2
    40:  1,4:\2:0,1
    41:  \2:0,1:1,4
    42:  \2:1,4:0,1
    43:  1,2:0,2:\3
    44:  1,2:\3:0,2
    45:  0,2:1,2:\3
    46:  0,2:\3:1,2
    47:  \3:1,2:0,2
    48:  \3:0,2:1,2
    49:  2,3:1,3:\4
    50:  2,3:\4:1,3
    51:  1,3:2,3:\4
    52:  1,3:\4:2,3
    53:  \4:2,3:1,3
    54:  \4:1,3:2,3
    55:  3,4:2,4:\0
    56:  3,4:\0:2,4
    57:  2,4:3,4:\0
    58:  2,4:\0:3,4
    59:  \0:3,4:2,4
    60:  \0:2,4:3,4
family= 0 2 0 1 0 new D5h genus #     9 is 0,1:0,3:\0
     1:  0,1:0,3:\0
     2:  0,1:\0:0,3
     3:  0,3:0,1:\0
     4:  0,3:\0:0,1
     5:  \0:0,1:0,3
     6:  \0:0,3:0,1
     7:  1,2:1,4:\1
     8:  1,2:\1:1,4
     9:  1,4:1,2:\1
    10:  1,4:\1:1,2
    11:  \1:1,2:1,4
    12:  \1:1,4:1,2
    13:  2,3:0,2:\2
    14:  2,3:\2:0,2
    15:  0,2:2,3:\2
    16:  0,2:\2:2,3
    17:  \2:2,3:0,2
    18:  \2:0,2:2,3
    19:  3,4:1,3:\3
    20:  3,4:\3:1,3
    21:  1,3:3,4:\3
    22:  1,3:\3:3,4
    23:  \3:3,4:1,3
    24:  \3:1,3:3,4
    25:  0,4:2,4:\4
    26:  0,4:\4:2,4
    27:  2,4:0,4:\4
    28:  2,4:\4:0,4
    29:  \4:0,4:2,4
    30:  \4:2,4:0,4
    31:  0,4:0,2:\0
    32:  0,4:\0:0,2
    33:  0,2:0,4:\0
    34:  0,2:\0:0,4
    35:  \0:0,4:0,2
    36:  \0:0,2:0,4
    37:  0,1:1,3:\1
    38:  0,1:\1:1,3
    39:  1,3:0,1:\1
    40:  1,3:\1:0,1
    41:  \1:0,1:1,3
    42:  \1:1,3:0,1
    43:  1,2:2,4:\2
    44:  1,2:\2:2,4
    45:  2,4:1,2:\2
    46:  2,4:\2:1,2
    47:  \2:1,2:2,4
    48:  \2:2,4:1,2
    49:  2,3:0,3:\3
    50:  2,3:\3:0,3
    51:  0,3:2,3:\3
    52:  0,3:\3:2,3
    53:  \3:2,3:0,3
    54:  \3:0,3:2,3
    55:  3,4:1,4:\4
    56:  3,4:\4:1,4
    57:  1,4:3,4:\4
    58:  1,4:\4:3,4
    59:  \4:3,4:1,4
    60:  \4:1,4:3,4
family= 0 2 0 1 0 new D5h genus #    10 is 0,1:0,3:\1
     1:  0,1:0,3:\1
     2:  0,1:\1:0,3
     3:  0,3:0,1:\1
     4:  0,3:\1:0,1
     5:  \1:0,1:0,3
     6:  \1:0,3:0,1
     7:  1,2:1,4:\2
     8:  1,2:\2:1,4
     9:  1,4:1,2:\2
    10:  1,4:\2:1,2
    11:  \2:1,2:1,4
    12:  \2:1,4:1,2
    13:  2,3:0,2:\3
    14:  2,3:\3:0,2
    15:  0,2:2,3:\3
    16:  0,2:\3:2,3
    17:  \3:2,3:0,2
    18:  \3:0,2:2,3
    19:  3,4:1,3:\4
    20:  3,4:\4:1,3
    21:  1,3:3,4:\4
    22:  1,3:\4:3,4
    23:  \4:3,4:1,3
    24:  \4:1,3:3,4
    25:  0,4:2,4:\0
    26:  0,4:\0:2,4
    27:  2,4:0,4:\0
    28:  2,4:\0:0,4
    29:  \0:0,4:2,4
    30:  \0:2,4:0,4
    31:  0,4:0,2:\4
    32:  0,4:\4:0,2
    33:  0,2:0,4:\4
    34:  0,2:\4:0,4
    35:  \4:0,4:0,2
    36:  \4:0,2:0,4
    37:  0,1:1,3:\0
    38:  0,1:\0:1,3
    39:  1,3:0,1:\0
    40:  1,3:\0:0,1
    41:  \0:0,1:1,3
    42:  \0:1,3:0,1
    43:  1,2:2,4:\1
    44:  1,2:\1:2,4
    45:  2,4:1,2:\1
    46:  2,4:\1:1,2
    47:  \1:1,2:2,4
    48:  \1:2,4:1,2
    49:  2,3:0,3:\2
    50:  2,3:\2:0,3
    51:  0,3:2,3:\2
    52:  0,3:\2:2,3
    53:  \2:2,3:0,3
    54:  \2:0,3:2,3
    55:  3,4:1,4:\3
    56:  3,4:\3:1,4
    57:  1,4:3,4:\3
    58:  1,4:\3:3,4
    59:  \3:3,4:1,4
    60:  \3:1,4:3,4
family= 0 2 0 1 0 new D5h genus #    11 is 0,1:0,3:\2
     1:  0,1:0,3:\2
     2:  0,1:\2:0,3
     3:  0,3:0,1:\2
     4:  0,3:\2:0,1
     5:  \2:0,1:0,3
     6:  \2:0,3:0,1
     7:  1,2:1,4:\3
     8:  1,2:\3:1,4
     9:  1,4:1,2:\3
    10:  1,4:\3:1,2
    11:  \3:1,2:1,4
    12:  \3:1,4:1,2
    13:  2,3:0,2:\4
    14:  2,3:\4:0,2
    15:  0,2:2,3:\4
    16:  0,2:\4:2,3
    17:  \4:2,3:0,2
    18:  \4:0,2:2,3
    19:  3,4:1,3:\0
    20:  3,4:\0:1,3
    21:  1,3:3,4:\0
    22:  1,3:\0:3,4
    23:  \0:3,4:1,3
    24:  \0:1,3:3,4
    25:  0,4:2,4:\1
    26:  0,4:\1:2,4
    27:  2,4:0,4:\1
    28:  2,4:\1:0,4
    29:  \1:0,4:2,4
    30:  \1:2,4:0,4
    31:  0,4:0,2:\3
    32:  0,4:\3:0,2
    33:  0,2:0,4:\3
    34:  0,2:\3:0,4
    35:  \3:0,4:0,2
    36:  \3:0,2:0,4
    37:  0,1:1,3:\4
    38:  0,1:\4:1,3
    39:  1,3:0,1:\4
    40:  1,3:\4:0,1
    41:  \4:0,1:1,3
    42:  \4:1,3:0,1
    43:  1,2:2,4:\0
    44:  1,2:\0:2,4
    45:  2,4:1,2:\0
    46:  2,4:\0:1,2
    47:  \0:1,2:2,4
    48:  \0:2,4:1,2
    49:  2,3:0,3:\1
    50:  2,3:\1:0,3
    51:  0,3:2,3:\1
    52:  0,3:\1:2,3
    53:  \1:2,3:0,3
    54:  \1:0,3:2,3
    55:  3,4:1,4:\2
    56:  3,4:\2:1,4
    57:  1,4:3,4:\2
    58:  1,4:\2:3,4
    59:  \2:3,4:1,4
    60:  \2:1,4:3,4
family= 0 2 0 1 0 new D5h genus #    12 is 0,1:0,3:\3
     1:  0,1:0,3:\3
     2:  0,1:\3:0,3
     3:  0,3:0,1:\3
     4:  0,3:\3:0,1
     5:  \3:0,1:0,3
     6:  \3:0,3:0,1
     7:  1,2:1,4:\4
     8:  1,2:\4:1,4
     9:  1,4:1,2:\4
    10:  1,4:\4:1,2
    11:  \4:1,2:1,4
    12:  \4:1,4:1,2
    13:  2,3:0,2:\0
    14:  2,3:\0:0,2
    15:  0,2:2,3:\0
    16:  0,2:\0:2,3
    17:  \0:2,3:0,2
    18:  \0:0,2:2,3
    19:  3,4:1,3:\1
    20:  3,4:\1:1,3
    21:  1,3:3,4:\1
    22:  1,3:\1:3,4
    23:  \1:3,4:1,3
    24:  \1:1,3:3,4
    25:  0,4:2,4:\2
    26:  0,4:\2:2,4
    27:  2,4:0,4:\2
    28:  2,4:\2:0,4
    29:  \2:0,4:2,4
    30:  \2:2,4:0,4
    31:  0,4:0,2:\2
    32:  0,4:\2:0,2
    33:  0,2:0,4:\2
    34:  0,2:\2:0,4
    35:  \2:0,4:0,2
    36:  \2:0,2:0,4
    37:  0,1:1,3:\3
    38:  0,1:\3:1,3
    39:  1,3:0,1:\3
    40:  1,3:\3:0,1
    41:  \3:0,1:1,3
    42:  \3:1,3:0,1
    43:  1,2:2,4:\4
    44:  1,2:\4:2,4
    45:  2,4:1,2:\4
    46:  2,4:\4:1,2
    47:  \4:1,2:2,4
    48:  \4:2,4:1,2
    49:  2,3:0,3:\0
    50:  2,3:\0:0,3
    51:  0,3:2,3:\0
    52:  0,3:\0:2,3
    53:  \0:2,3:0,3
    54:  \0:0,3:2,3
    55:  3,4:1,4:\1
    56:  3,4:\1:1,4
    57:  1,4:3,4:\1
    58:  1,4:\1:3,4
    59:  \1:3,4:1,4
    60:  \1:1,4:3,4
family= 0 2 0 1 0 new D5h genus #    13 is 0,1:0,3:\4
     1:  0,1:0,3:\4
     2:  0,1:\4:0,3
     3:  0,3:0,1:\4
     4:  0,3:\4:0,1
     5:  \4:0,1:0,3
     6:  \4:0,3:0,1
     7:  1,2:1,4:\0
     8:  1,2:\0:1,4
     9:  1,4:1,2:\0
    10:  1,4:\0:1,2
    11:  \0:1,2:1,4
    12:  \0:1,4:1,2
    13:  2,3:0,2:\1
    14:  2,3:\1:0,2
    15:  0,2:2,3:\1
    16:  0,2:\1:2,3
    17:  \1:2,3:0,2
    18:  \1:0,2:2,3
    19:  3,4:1,3:\2
    20:  3,4:\2:1,3
    21:  1,3:3,4:\2
    22:  1,3:\2:3,4
    23:  \2:3,4:1,3
    24:  \2:1,3:3,4
    25:  0,4:2,4:\3
    26:  0,4:\3:2,4
    27:  2,4:0,4:\3
    28:  2,4:\3:0,4
    29:  \3:0,4:2,4
    30:  \3:2,4:0,4
    31:  0,4:0,2:\1
    32:  0,4:\1:0,2
    33:  0,2:0,4:\1
    34:  0,2:\1:0,4
    35:  \1:0,4:0,2
    36:  \1:0,2:0,4
    37:  0,1:1,3:\2
    38:  0,1:\2:1,3
    39:  1,3:0,1:\2
    40:  1,3:\2:0,1
    41:  \2:0,1:1,3
    42:  \2:1,3:0,1
    43:  1,2:2,4:\3
    44:  1,2:\3:2,4
    45:  2,4:1,2:\3
    46:  2,4:\3:1,2
    47:  \3:1,2:2,4
    48:  \3:2,4:1,2
    49:  2,3:0,3:\4
    50:  2,3:\4:0,3
    51:  0,3:2,3:\4
    52:  0,3:\4:2,3
    53:  \4:2,3:0,3
    54:  \4:0,3:2,3
    55:  3,4:1,4:\0
    56:  3,4:\0:1,4
    57:  1,4:3,4:\0
    58:  1,4:\0:3,4
    59:  \0:3,4:1,4
    60:  \0:1,4:3,4
family= 0 2 0 1 0 new D5h genus #    14 is 0,1:0,4:\0
     1:  0,1:0,4:\0
     2:  0,1:\0:0,4
     3:  0,4:0,1:\0
     4:  0,4:\0:0,1
     5:  \0:0,1:0,4
     6:  \0:0,4:0,1
     7:  1,2:0,1:\1
     8:  1,2:\1:0,1
     9:  0,1:1,2:\1
    10:  0,1:\1:1,2
    11:  \1:1,2:0,1
    12:  \1:0,1:1,2
    13:  2,3:1,2:\2
    14:  2,3:\2:1,2
    15:  1,2:2,3:\2
    16:  1,2:\2:2,3
    17:  \2:2,3:1,2
    18:  \2:1,2:2,3
    19:  3,4:2,3:\3
    20:  3,4:\3:2,3
    21:  2,3:3,4:\3
    22:  2,3:\3:3,4
    23:  \3:3,4:2,3
    24:  \3:2,3:3,4
    25:  0,4:3,4:\4
    26:  0,4:\4:3,4
    27:  3,4:0,4:\4
    28:  3,4:\4:0,4
    29:  \4:0,4:3,4
    30:  \4:3,4:0,4
family= 0 2 0 1 0 new D5h genus #    15 is 0,1:0,4:\1
     1:  0,1:0,4:\1
     2:  0,1:\1:0,4
     3:  0,4:0,1:\1
     4:  0,4:\1:0,1
     5:  \1:0,1:0,4
     6:  \1:0,4:0,1
     7:  1,2:0,1:\2
     8:  1,2:\2:0,1
     9:  0,1:1,2:\2
    10:  0,1:\2:1,2
    11:  \2:1,2:0,1
    12:  \2:0,1:1,2
    13:  2,3:1,2:\3
    14:  2,3:\3:1,2
    15:  1,2:2,3:\3
    16:  1,2:\3:2,3
    17:  \3:2,3:1,2
    18:  \3:1,2:2,3
    19:  3,4:2,3:\4
    20:  3,4:\4:2,3
    21:  2,3:3,4:\4
    22:  2,3:\4:3,4
    23:  \4:3,4:2,3
    24:  \4:2,3:3,4
    25:  0,4:3,4:\0
    26:  0,4:\0:3,4
    27:  3,4:0,4:\0
    28:  3,4:\0:0,4
    29:  \0:0,4:3,4
    30:  \0:3,4:0,4
    31:  0,4:0,1:\4
    32:  0,4:\4:0,1
    33:  0,1:0,4:\4
    34:  0,1:\4:0,4
    35:  \4:0,4:0,1
    36:  \4:0,1:0,4
    37:  0,1:1,2:\0
    38:  0,1:\0:1,2
    39:  1,2:0,1:\0
    40:  1,2:\0:0,1
    41:  \0:0,1:1,2
    42:  \0:1,2:0,1
    43:  1,2:2,3:\1
    44:  1,2:\1:2,3
    45:  2,3:1,2:\1
    46:  2,3:\1:1,2
    47:  \1:1,2:2,3
    48:  \1:2,3:1,2
    49:  2,3:3,4:\2
    50:  2,3:\2:3,4
    51:  3,4:2,3:\2
    52:  3,4:\2:2,3
    53:  \2:2,3:3,4
    54:  \2:3,4:2,3
    55:  3,4:0,4:\3
    56:  3,4:\3:0,4
    57:  0,4:3,4:\3
    58:  0,4:\3:3,4
    59:  \3:3,4:0,4
    60:  \3:0,4:3,4
family= 0 2 0 1 0 new D5h genus #    16 is 0,1:0,4:\2
     1:  0,1:0,4:\2
     2:  0,1:\2:0,4
     3:  0,4:0,1:\2
     4:  0,4:\2:0,1
     5:  \2:0,1:0,4
     6:  \2:0,4:0,1
     7:  1,2:0,1:\3
     8:  1,2:\3:0,1
     9:  0,1:1,2:\3
    10:  0,1:\3:1,2
    11:  \3:1,2:0,1
    12:  \3:0,1:1,2
    13:  2,3:1,2:\4
    14:  2,3:\4:1,2
    15:  1,2:2,3:\4
    16:  1,2:\4:2,3
    17:  \4:2,3:1,2
    18:  \4:1,2:2,3
    19:  3,4:2,3:\0
    20:  3,4:\0:2,3
    21:  2,3:3,4:\0
    22:  2,3:\0:3,4
    23:  \0:3,4:2,3
    24:  \0:2,3:3,4
    25:  0,4:3,4:\1
    26:  0,4:\1:3,4
    27:  3,4:0,4:\1
    28:  3,4:\1:0,4
    29:  \1:0,4:3,4
    30:  \1:3,4:0,4
    31:  0,4:0,1:\3
    32:  0,4:\3:0,1
    33:  0,1:0,4:\3
    34:  0,1:\3:0,4
    35:  \3:0,4:0,1
    36:  \3:0,1:0,4
    37:  0,1:1,2:\4
    38:  0,1:\4:1,2
    39:  1,2:0,1:\4
    40:  1,2:\4:0,1
    41:  \4:0,1:1,2
    42:  \4:1,2:0,1
    43:  1,2:2,3:\0
    44:  1,2:\0:2,3
    45:  2,3:1,2:\0
    46:  2,3:\0:1,2
    47:  \0:1,2:2,3
    48:  \0:2,3:1,2
    49:  2,3:3,4:\1
    50:  2,3:\1:3,4
    51:  3,4:2,3:\1
    52:  3,4:\1:2,3
    53:  \1:2,3:3,4
    54:  \1:3,4:2,3
    55:  3,4:0,4:\2
    56:  3,4:\2:0,4
    57:  0,4:3,4:\2
    58:  0,4:\2:3,4
    59:  \2:3,4:0,4
    60:  \2:0,4:3,4
family= 0 2 0 1 0 new D5h genus #    17 is 0,1:2,3:\0
     1:  0,1:2,3:\0
     2:  0,1:\0:2,3
     3:  2,3:0,1:\0
     4:  2,3:\0:0,1
     5:  \0:0,1:2,3
     6:  \0:2,3:0,1
     7:  1,2:3,4:\1
     8:  1,2:\1:3,4
     9:  3,4:1,2:\1
    10:  3,4:\1:1,2
    11:  \1:1,2:3,4
    12:  \1:3,4:1,2
    13:  2,3:0,4:\2
    14:  2,3:\2:0,4
    15:  0,4:2,3:\2
    16:  0,4:\2:2,3
    17:  \2:2,3:0,4
    18:  \2:0,4:2,3
    19:  3,4:0,1:\3
    20:  3,4:\3:0,1
    21:  0,1:3,4:\3
    22:  0,1:\3:3,4
    23:  \3:3,4:0,1
    24:  \3:0,1:3,4
[truncated: 241,819 more chars]
