# Supplementary material for: The Polytope Formalism: application to molecular constitution and the prospect of a complete description of Chemical Space
Source: Chem Sci. 2026 Jan 8;17(4):2102–18. doi: 10.1039/d5sc08813e (PMC12780917; doi:10.1039/d5sc08813e)
Supplement: SC-017-D5SC08813E-s001 [file SC-017-D5SC08813E-s001.zip › publication files/species/species_D5h_S5B3_max11111.txt]

S5(1)B3
D5h
====
 
family= 3 0 0 0 0
 
family= 3 0 0 0 0 new D5h genus #     1 is 0:1:2
     1:  0:1:2
     2:  0:2:1
     3:  1:0:2
     4:  1:2:0
     5:  2:0:1
     6:  2:1:0
     7:  1:2:3
     8:  1:3:2
     9:  2:1:3
    10:  2:3:1
    11:  3:1:2
    12:  3:2:1
    13:  2:3:4
    14:  2:4:3
    15:  3:2:4
    16:  3:4:2
    17:  4:2:3
    18:  4:3:2
    19:  3:4:0
    20:  3:0:4
    21:  4:3:0
    22:  4:0:3
    23:  0:3:4
    24:  0:4:3
    25:  4:0:1
    26:  4:1:0
    27:  0:4:1
    28:  0:1:4
    29:  1:4:0
    30:  1:0:4
family= 3 0 0 0 0 new D5h genus #     2 is 0:1:3
     1:  0:1:3
     2:  0:3:1
     3:  1:0:3
     4:  1:3:0
     5:  3:0:1
     6:  3:1:0
     7:  1:2:4
     8:  1:4:2
     9:  2:1:4
    10:  2:4:1
    11:  4:1:2
    12:  4:2:1
    13:  2:3:0
    14:  2:0:3
    15:  3:2:0
    16:  3:0:2
    17:  0:2:3
    18:  0:3:2
    19:  3:4:1
    20:  3:1:4
    21:  4:3:1
    22:  4:1:3
    23:  1:3:4
    24:  1:4:3
    25:  4:0:2
    26:  4:2:0
    27:  0:4:2
    28:  0:2:4
    29:  2:4:0
    30:  2:0:4
Nber of genera for this family=    2
 
family= 2 1 0 0 0
 
family= 2 1 0 0 0 new D5h genus #     1 is 0:1:2,3
     1:  0:1:2,3
     2:  0:2,3:1
     3:  1:0:2,3
     4:  1:2,3:0
     5:  2,3:0:1
     6:  2,3:1:0
     7:  1:2:3,4
     8:  1:3,4:2
     9:  2:1:3,4
    10:  2:3,4:1
    11:  3,4:1:2
    12:  3,4:2:1
    13:  2:3:0,4
    14:  2:0,4:3
    15:  3:2:0,4
    16:  3:0,4:2
    17:  0,4:2:3
    18:  0,4:3:2
    19:  3:4:0,1
    20:  3:0,1:4
    21:  4:3:0,1
    22:  4:0,1:3
    23:  0,1:3:4
    24:  0,1:4:3
    25:  4:0:1,2
    26:  4:1,2:0
    27:  0:4:1,2
    28:  0:1,2:4
    29:  1,2:4:0
    30:  1,2:0:4
    31:  0:4:2,3
    32:  0:2,3:4
    33:  4:0:2,3
    34:  4:2,3:0
    35:  2,3:0:4
    36:  2,3:4:0
    37:  1:0:3,4
    38:  1:3,4:0
    39:  0:1:3,4
    40:  0:3,4:1
    41:  3,4:1:0
    42:  3,4:0:1
    43:  2:1:0,4
    44:  2:0,4:1
    45:  1:2:0,4
    46:  1:0,4:2
    47:  0,4:2:1
    48:  0,4:1:2
    49:  3:2:0,1
    50:  3:0,1:2
    51:  2:3:0,1
    52:  2:0,1:3
    53:  0,1:3:2
    54:  0,1:2:3
    55:  4:3:1,2
    56:  4:1,2:3
    57:  3:4:1,2
    58:  3:1,2:4
    59:  1,2:4:3
    60:  1,2:3:4
family= 2 1 0 0 0 new D5h genus #     2 is 0:1:2,4
     1:  0:1:2,4
     2:  0:2,4:1
     3:  1:0:2,4
     4:  1:2,4:0
     5:  2,4:0:1
     6:  2,4:1:0
     7:  1:2:0,3
     8:  1:0,3:2
     9:  2:1:0,3
    10:  2:0,3:1
    11:  0,3:1:2
    12:  0,3:2:1
    13:  2:3:1,4
    14:  2:1,4:3
    15:  3:2:1,4
    16:  3:1,4:2
    17:  1,4:2:3
    18:  1,4:3:2
    19:  3:4:0,2
    20:  3:0,2:4
    21:  4:3:0,2
    22:  4:0,2:3
    23:  0,2:3:4
    24:  0,2:4:3
    25:  4:0:1,3
    26:  4:1,3:0
    27:  0:4:1,3
    28:  0:1,3:4
    29:  1,3:4:0
    30:  1,3:0:4
family= 2 1 0 0 0 new D5h genus #     3 is 0:2:1,3
     1:  0:2:1,3
     2:  0:1,3:2
     3:  2:0:1,3
     4:  2:1,3:0
     5:  1,3:0:2
     6:  1,3:2:0
     7:  1:3:2,4
     8:  1:2,4:3
     9:  3:1:2,4
    10:  3:2,4:1
    11:  2,4:1:3
    12:  2,4:3:1
    13:  2:4:0,3
    14:  2:0,3:4
    15:  4:2:0,3
    16:  4:0,3:2
    17:  0,3:2:4
    18:  0,3:4:2
    19:  3:0:1,4
    20:  3:1,4:0
    21:  0:3:1,4
    22:  0:1,4:3
    23:  1,4:3:0
    24:  1,4:0:3
    25:  4:1:0,2
    26:  4:0,2:1
    27:  1:4:0,2
    28:  1:0,2:4
    29:  0,2:4:1
    30:  0,2:1:4
    31:  0:3:2,4
    32:  0:2,4:3
    33:  3:0:2,4
    34:  3:2,4:0
    35:  2,4:0:3
    36:  2,4:3:0
    37:  1:4:0,3
    38:  1:0,3:4
    39:  4:1:0,3
    40:  4:0,3:1
    41:  0,3:1:4
    42:  0,3:4:1
    43:  2:0:1,4
    44:  2:1,4:0
    45:  0:2:1,4
    46:  0:1,4:2
    47:  1,4:2:0
    48:  1,4:0:2
    49:  3:1:0,2
    50:  3:0,2:1
    51:  1:3:0,2
    52:  1:0,2:3
    53:  0,2:3:1
    54:  0,2:1:3
    55:  4:2:1,3
    56:  4:1,3:2
    57:  2:4:1,3
    58:  2:1,3:4
    59:  1,3:4:2
    60:  1,3:2:4
family= 2 1 0 0 0 new D5h genus #     4 is 0:2:3,4
     1:  0:2:3,4
     2:  0:3,4:2
     3:  2:0:3,4
     4:  2:3,4:0
     5:  3,4:0:2
     6:  3,4:2:0
     7:  1:3:0,4
     8:  1:0,4:3
     9:  3:1:0,4
    10:  3:0,4:1
    11:  0,4:1:3
    12:  0,4:3:1
    13:  2:4:0,1
    14:  2:0,1:4
    15:  4:2:0,1
    16:  4:0,1:2
    17:  0,1:2:4
    18:  0,1:4:2
    19:  3:0:1,2
    20:  3:1,2:0
    21:  0:3:1,2
    22:  0:1,2:3
    23:  1,2:3:0
    24:  1,2:0:3
    25:  4:1:2,3
    26:  4:2,3:1
    27:  1:4:2,3
    28:  1:2,3:4
    29:  2,3:4:1
    30:  2,3:1:4
Nber of genera for this family=    4
 
family= 1 2 0 0 0
 
family= 1 2 0 0 0 new D5h genus #     1 is 0:1,2:3,4
     1:  0:1,2:3,4
     2:  0:3,4:1,2
     3:  1,2:0:3,4
     4:  1,2:3,4:0
     5:  3,4:0:1,2
     6:  3,4:1,2:0
     7:  1:2,3:0,4
     8:  1:0,4:2,3
     9:  2,3:1:0,4
    10:  2,3:0,4:1
    11:  0,4:1:2,3
    12:  0,4:2,3:1
    13:  2:3,4:0,1
    14:  2:0,1:3,4
    15:  3,4:2:0,1
    16:  3,4:0,1:2
    17:  0,1:2:3,4
    18:  0,1:3,4:2
    19:  3:0,4:1,2
    20:  3:1,2:0,4
    21:  0,4:3:1,2
    22:  0,4:1,2:3
    23:  1,2:3:0,4
    24:  1,2:0,4:3
    25:  4:0,1:2,3
    26:  4:2,3:0,1
    27:  0,1:4:2,3
    28:  0,1:2,3:4
    29:  2,3:4:0,1
    30:  2,3:0,1:4
family= 1 2 0 0 0 new D5h genus #     2 is 0:1,3:2,4
     1:  0:1,3:2,4
     2:  0:2,4:1,3
     3:  1,3:0:2,4
     4:  1,3:2,4:0
     5:  2,4:0:1,3
     6:  2,4:1,3:0
     7:  1:2,4:0,3
     8:  1:0,3:2,4
     9:  2,4:1:0,3
    10:  2,4:0,3:1
    11:  0,3:1:2,4
    12:  0,3:2,4:1
    13:  2:0,3:1,4
    14:  2:1,4:0,3
    15:  0,3:2:1,4
    16:  0,3:1,4:2
    17:  1,4:2:0,3
    18:  1,4:0,3:2
    19:  3:1,4:0,2
    20:  3:0,2:1,4
    21:  1,4:3:0,2
    22:  1,4:0,2:3
    23:  0,2:3:1,4
    24:  0,2:1,4:3
    25:  4:0,2:1,3
    26:  4:1,3:0,2
    27:  0,2:4:1,3
    28:  0,2:1,3:4
    29:  1,3:4:0,2
    30:  1,3:0,2:4
family= 1 2 0 0 0 new D5h genus #     3 is 0:1,4:2,3
     1:  0:1,4:2,3
     2:  0:2,3:1,4
     3:  1,4:0:2,3
     4:  1,4:2,3:0
     5:  2,3:0:1,4
     6:  2,3:1,4:0
     7:  1:0,2:3,4
     8:  1:3,4:0,2
     9:  0,2:1:3,4
    10:  0,2:3,4:1
    11:  3,4:1:0,2
    12:  3,4:0,2:1
    13:  2:1,3:0,4
    14:  2:0,4:1,3
    15:  1,3:2:0,4
    16:  1,3:0,4:2
    17:  0,4:2:1,3
    18:  0,4:1,3:2
    19:  3:2,4:0,1
    20:  3:0,1:2,4
    21:  2,4:3:0,1
    22:  2,4:0,1:3
    23:  0,1:3:2,4
    24:  0,1:2,4:3
    25:  4:0,3:1,2
    26:  4:1,2:0,3
    27:  0,3:4:1,2
    28:  0,3:1,2:4
    29:  1,2:4:0,3
    30:  1,2:0,3:4
Nber of genera for this family=    3
 
family= 2 0 1 0 0
 
family= 2 0 1 0 0 new D5h genus #     1 is 0:1:\0,1
     1:  0:1:\0,1
     2:  0:\0,1:1
     3:  1:0:\0,1
     4:  1:\0,1:0
     5:  \0,1:0:1
     6:  \0,1:1:0
     7:  1:2:\1,2
     8:  1:\1,2:2
     9:  2:1:\1,2
    10:  2:\1,2:1
    11:  \1,2:1:2
    12:  \1,2:2:1
    13:  2:3:\2,3
    14:  2:\2,3:3
    15:  3:2:\2,3
    16:  3:\2,3:2
    17:  \2,3:2:3
    18:  \2,3:3:2
    19:  3:4:\3,4
    20:  3:\3,4:4
    21:  4:3:\3,4
    22:  4:\3,4:3
    23:  \3,4:3:4
    24:  \3,4:4:3
    25:  4:0:\0,4
    26:  4:\0,4:0
    27:  0:4:\0,4
    28:  0:\0,4:4
    29:  \0,4:4:0
    30:  \0,4:0:4
family= 2 0 1 0 0 new D5h genus #     2 is 0:2:\0,2
     1:  0:2:\0,2
     2:  0:\0,2:2
     3:  2:0:\0,2
     4:  2:\0,2:0
     5:  \0,2:0:2
     6:  \0,2:2:0
     7:  1:3:\1,3
     8:  1:\1,3:3
     9:  3:1:\1,3
    10:  3:\1,3:1
    11:  \1,3:1:3
    12:  \1,3:3:1
    13:  2:4:\2,4
    14:  2:\2,4:4
    15:  4:2:\2,4
    16:  4:\2,4:2
    17:  \2,4:2:4
    18:  \2,4:4:2
    19:  3:0:\0,3
    20:  3:\0,3:0
    21:  0:3:\0,3
    22:  0:\0,3:3
    23:  \0,3:3:0
    24:  \0,3:0:3
    25:  4:1:\1,4
    26:  4:\1,4:1
    27:  1:4:\1,4
    28:  1:\1,4:4
    29:  \1,4:4:1
    30:  \1,4:1:4
Nber of genera for this family=    2
 
----------------------------------------

Nber families=      4
Nber genera=       11
Nber species=      390
