# Supplementary material for: The Polytope Formalism: application to molecular constitution and the prospect of a complete description of Chemical Space
Source: Chem Sci. 2026 Jan 8;17(4):2102–18. doi: 10.1039/d5sc08813e (PMC12780917; doi:10.1039/d5sc08813e)
Supplement: SC-017-D5SC08813E-s001 [file SC-017-D5SC08813E-s001.zip › publication files/species/species_D5h_S5B4.txt]

S5B4
D5h
====
 
family= 4 0 0 0 0
 
family= 4 0 0 0 0 new D5h genus #     1 is 0:0:0:0
     1:  0:0:0:0
     2:  1:1:1:1
     3:  2:2:2:2
     4:  3:3:3:3
     5:  4:4:4:4
family= 4 0 0 0 0 new D5h genus #     2 is 0:0:0:1
     1:  0:0:0:1
     2:  0:0:1:0
     3:  0:1:0:0
     4:  1:0:0:0
     5:  1:1:1:2
     6:  1:1:2:1
     7:  1:2:1:1
     8:  2:1:1:1
     9:  2:2:2:3
    10:  2:2:3:2
    11:  2:3:2:2
    12:  3:2:2:2
    13:  3:3:3:4
    14:  3:3:4:3
    15:  3:4:3:3
    16:  4:3:3:3
    17:  4:4:4:0
    18:  4:4:0:4
    19:  4:0:4:4
    20:  0:4:4:4
    21:  0:0:0:4
    22:  0:0:4:0
    23:  0:4:0:0
    24:  4:0:0:0
    25:  1:1:1:0
    26:  1:1:0:1
    27:  1:0:1:1
    28:  0:1:1:1
    29:  2:2:2:1
    30:  2:2:1:2
    31:  2:1:2:2
    32:  1:2:2:2
    33:  3:3:3:2
    34:  3:3:2:3
    35:  3:2:3:3
    36:  2:3:3:3
    37:  4:4:4:3
    38:  4:4:3:4
    39:  4:3:4:4
    40:  3:4:4:4
family= 4 0 0 0 0 new D5h genus #     3 is 0:0:0:2
     1:  0:0:0:2
     2:  0:0:2:0
     3:  0:2:0:0
     4:  2:0:0:0
     5:  1:1:1:3
     6:  1:1:3:1
     7:  1:3:1:1
     8:  3:1:1:1
     9:  2:2:2:4
    10:  2:2:4:2
    11:  2:4:2:2
    12:  4:2:2:2
    13:  3:3:3:0
    14:  3:3:0:3
    15:  3:0:3:3
    16:  0:3:3:3
    17:  4:4:4:1
    18:  4:4:1:4
    19:  4:1:4:4
    20:  1:4:4:4
    21:  0:0:0:3
    22:  0:0:3:0
    23:  0:3:0:0
    24:  3:0:0:0
    25:  1:1:1:4
    26:  1:1:4:1
    27:  1:4:1:1
    28:  4:1:1:1
    29:  2:2:2:0
    30:  2:2:0:2
    31:  2:0:2:2
    32:  0:2:2:2
    33:  3:3:3:1
    34:  3:3:1:3
    35:  3:1:3:3
    36:  1:3:3:3
    37:  4:4:4:2
    38:  4:4:2:4
    39:  4:2:4:4
    40:  2:4:4:4
family= 4 0 0 0 0 new D5h genus #     4 is 0:0:1:1
     1:  0:0:1:1
     2:  0:1:0:1
     3:  0:1:1:0
     4:  1:0:0:1
     5:  1:0:1:0
     6:  1:1:0:0
     7:  1:1:2:2
     8:  1:2:1:2
     9:  1:2:2:1
    10:  2:1:1:2
    11:  2:1:2:1
    12:  2:2:1:1
    13:  2:2:3:3
    14:  2:3:2:3
    15:  2:3:3:2
    16:  3:2:2:3
    17:  3:2:3:2
    18:  3:3:2:2
    19:  3:3:4:4
    20:  3:4:3:4
    21:  3:4:4:3
    22:  4:3:3:4
    23:  4:3:4:3
    24:  4:4:3:3
    25:  4:4:0:0
    26:  4:0:4:0
    27:  4:0:0:4
    28:  0:4:4:0
    29:  0:4:0:4
    30:  0:0:4:4
family= 4 0 0 0 0 new D5h genus #     5 is 0:0:1:2
     1:  0:0:1:2
     2:  0:0:2:1
     3:  0:1:0:2
     4:  0:1:2:0
     5:  0:2:0:1
     6:  0:2:1:0
     7:  1:0:0:2
     8:  1:0:2:0
     9:  1:2:0:0
    10:  2:0:0:1
    11:  2:0:1:0
    12:  2:1:0:0
    13:  1:1:2:3
    14:  1:1:3:2
    15:  1:2:1:3
    16:  1:2:3:1
    17:  1:3:1:2
    18:  1:3:2:1
    19:  2:1:1:3
    20:  2:1:3:1
    21:  2:3:1:1
    22:  3:1:1:2
    23:  3:1:2:1
    24:  3:2:1:1
    25:  2:2:3:4
    26:  2:2:4:3
    27:  2:3:2:4
    28:  2:3:4:2
    29:  2:4:2:3
    30:  2:4:3:2
    31:  3:2:2:4
    32:  3:2:4:2
    33:  3:4:2:2
    34:  4:2:2:3
    35:  4:2:3:2
    36:  4:3:2:2
    37:  3:3:4:0
    38:  3:3:0:4
    39:  3:4:3:0
    40:  3:4:0:3
    41:  3:0:3:4
    42:  3:0:4:3
    43:  4:3:3:0
    44:  4:3:0:3
    45:  4:0:3:3
    46:  0:3:3:4
    47:  0:3:4:3
    48:  0:4:3:3
    49:  4:4:0:1
    50:  4:4:1:0
    51:  4:0:4:1
    52:  4:0:1:4
    53:  4:1:4:0
    54:  4:1:0:4
    55:  0:4:4:1
    56:  0:4:1:4
    57:  0:1:4:4
    58:  1:4:4:0
    59:  1:4:0:4
    60:  1:0:4:4
    61:  0:0:4:3
    62:  0:0:3:4
    63:  0:4:0:3
    64:  0:4:3:0
    65:  0:3:0:4
    66:  0:3:4:0
    67:  4:0:0:3
    68:  4:0:3:0
    69:  4:3:0:0
    70:  3:0:0:4
    71:  3:0:4:0
    72:  3:4:0:0
    73:  1:1:0:4
    74:  1:1:4:0
    75:  1:0:1:4
    76:  1:0:4:1
    77:  1:4:1:0
    78:  1:4:0:1
    79:  0:1:1:4
    80:  0:1:4:1
    81:  0:4:1:1
    82:  4:1:1:0
    83:  4:1:0:1
    84:  4:0:1:1
    85:  2:2:1:0
    86:  2:2:0:1
    87:  2:1:2:0
    88:  2:1:0:2
    89:  2:0:2:1
    90:  2:0:1:2
    91:  1:2:2:0
    92:  1:2:0:2
    93:  1:0:2:2
    94:  0:2:2:1
    95:  0:2:1:2
    96:  0:1:2:2
    97:  3:3:2:1
    98:  3:3:1:2
    99:  3:2:3:1
   100:  3:2:1:3
   101:  3:1:3:2
   102:  3:1:2:3
   103:  2:3:3:1
   104:  2:3:1:3
   105:  2:1:3:3
   106:  1:3:3:2
   107:  1:3:2:3
   108:  1:2:3:3
   109:  4:4:3:2
   110:  4:4:2:3
   111:  4:3:4:2
   112:  4:3:2:4
   113:  4:2:4:3
   114:  4:2:3:4
   115:  3:4:4:2
   116:  3:4:2:4
   117:  3:2:4:4
   118:  2:4:4:3
   119:  2:4:3:4
   120:  2:3:4:4
family= 4 0 0 0 0 new D5h genus #     6 is 0:0:1:3
     1:  0:0:1:3
     2:  0:0:3:1
     3:  0:1:0:3
     4:  0:1:3:0
     5:  0:3:0:1
     6:  0:3:1:0
     7:  1:0:0:3
     8:  1:0:3:0
     9:  1:3:0:0
    10:  3:0:0:1
    11:  3:0:1:0
    12:  3:1:0:0
    13:  1:1:2:4
    14:  1:1:4:2
    15:  1:2:1:4
    16:  1:2:4:1
    17:  1:4:1:2
    18:  1:4:2:1
    19:  2:1:1:4
    20:  2:1:4:1
    21:  2:4:1:1
    22:  4:1:1:2
    23:  4:1:2:1
    24:  4:2:1:1
    25:  2:2:3:0
    26:  2:2:0:3
    27:  2:3:2:0
    28:  2:3:0:2
    29:  2:0:2:3
    30:  2:0:3:2
    31:  3:2:2:0
    32:  3:2:0:2
    33:  3:0:2:2
    34:  0:2:2:3
    35:  0:2:3:2
    36:  0:3:2:2
    37:  3:3:4:1
    38:  3:3:1:4
    39:  3:4:3:1
    40:  3:4:1:3
    41:  3:1:3:4
    42:  3:1:4:3
    43:  4:3:3:1
    44:  4:3:1:3
    45:  4:1:3:3
    46:  1:3:3:4
    47:  1:3:4:3
    48:  1:4:3:3
    49:  4:4:0:2
    50:  4:4:2:0
    51:  4:0:4:2
    52:  4:0:2:4
    53:  4:2:4:0
    54:  4:2:0:4
    55:  0:4:4:2
    56:  0:4:2:4
    57:  0:2:4:4
    58:  2:4:4:0
    59:  2:4:0:4
    60:  2:0:4:4
    61:  0:0:4:2
    62:  0:0:2:4
    63:  0:4:0:2
    64:  0:4:2:0
    65:  0:2:0:4
    66:  0:2:4:0
    67:  4:0:0:2
    68:  4:0:2:0
    69:  4:2:0:0
    70:  2:0:0:4
    71:  2:0:4:0
    72:  2:4:0:0
    73:  1:1:0:3
    74:  1:1:3:0
    75:  1:0:1:3
    76:  1:0:3:1
    77:  1:3:1:0
    78:  1:3:0:1
    79:  0:1:1:3
    80:  0:1:3:1
    81:  0:3:1:1
    82:  3:1:1:0
    83:  3:1:0:1
    84:  3:0:1:1
    85:  2:2:1:4
    86:  2:2:4:1
    87:  2:1:2:4
    88:  2:1:4:2
    89:  2:4:2:1
    90:  2:4:1:2
    91:  1:2:2:4
    92:  1:2:4:2
    93:  1:4:2:2
    94:  4:2:2:1
    95:  4:2:1:2
    96:  4:1:2:2
    97:  3:3:2:0
    98:  3:3:0:2
    99:  3:2:3:0
   100:  3:2:0:3
   101:  3:0:3:2
   102:  3:0:2:3
   103:  2:3:3:0
   104:  2:3:0:3
   105:  2:0:3:3
   106:  0:3:3:2
   107:  0:3:2:3
   108:  0:2:3:3
   109:  4:4:3:1
   110:  4:4:1:3
   111:  4:3:4:1
   112:  4:3:1:4
   113:  4:1:4:3
   114:  4:1:3:4
   115:  3:4:4:1
   116:  3:4:1:4
   117:  3:1:4:4
   118:  1:4:4:3
   119:  1:4:3:4
   120:  1:3:4:4
family= 4 0 0 0 0 new D5h genus #     7 is 0:0:1:4
     1:  0:0:1:4
     2:  0:0:4:1
     3:  0:1:0:4
     4:  0:1:4:0
     5:  0:4:0:1
     6:  0:4:1:0
     7:  1:0:0:4
     8:  1:0:4:0
     9:  1:4:0:0
    10:  4:0:0:1
    11:  4:0:1:0
    12:  4:1:0:0
    13:  1:1:2:0
    14:  1:1:0:2
    15:  1:2:1:0
    16:  1:2:0:1
    17:  1:0:1:2
    18:  1:0:2:1
    19:  2:1:1:0
    20:  2:1:0:1
    21:  2:0:1:1
    22:  0:1:1:2
    23:  0:1:2:1
    24:  0:2:1:1
    25:  2:2:3:1
    26:  2:2:1:3
    27:  2:3:2:1
    28:  2:3:1:2
    29:  2:1:2:3
    30:  2:1:3:2
    31:  3:2:2:1
    32:  3:2:1:2
    33:  3:1:2:2
    34:  1:2:2:3
    35:  1:2:3:2
    36:  1:3:2:2
    37:  3:3:4:2
    38:  3:3:2:4
    39:  3:4:3:2
    40:  3:4:2:3
    41:  3:2:3:4
    42:  3:2:4:3
    43:  4:3:3:2
    44:  4:3:2:3
    45:  4:2:3:3
    46:  2:3:3:4
    47:  2:3:4:3
    48:  2:4:3:3
    49:  4:4:0:3
    50:  4:4:3:0
    51:  4:0:4:3
    52:  4:0:3:4
    53:  4:3:4:0
    54:  4:3:0:4
    55:  0:4:4:3
    56:  0:4:3:4
    57:  0:3:4:4
    58:  3:4:4:0
    59:  3:4:0:4
    60:  3:0:4:4
family= 4 0 0 0 0 new D5h genus #     8 is 0:0:2:2
     1:  0:0:2:2
     2:  0:2:0:2
     3:  0:2:2:0
     4:  2:0:0:2
     5:  2:0:2:0
     6:  2:2:0:0
     7:  1:1:3:3
     8:  1:3:1:3
     9:  1:3:3:1
    10:  3:1:1:3
    11:  3:1:3:1
    12:  3:3:1:1
    13:  2:2:4:4
    14:  2:4:2:4
    15:  2:4:4:2
    16:  4:2:2:4
    17:  4:2:4:2
    18:  4:4:2:2
    19:  3:3:0:0
    20:  3:0:3:0
    21:  3:0:0:3
    22:  0:3:3:0
    23:  0:3:0:3
    24:  0:0:3:3
    25:  4:4:1:1
    26:  4:1:4:1
    27:  4:1:1:4
    28:  1:4:4:1
    29:  1:4:1:4
    30:  1:1:4:4
family= 4 0 0 0 0 new D5h genus #     9 is 0:0:2:3
     1:  0:0:2:3
     2:  0:0:3:2
     3:  0:2:0:3
     4:  0:2:3:0
     5:  0:3:0:2
     6:  0:3:2:0
     7:  2:0:0:3
     8:  2:0:3:0
     9:  2:3:0:0
    10:  3:0:0:2
    11:  3:0:2:0
    12:  3:2:0:0
    13:  1:1:3:4
    14:  1:1:4:3
    15:  1:3:1:4
    16:  1:3:4:1
    17:  1:4:1:3
    18:  1:4:3:1
    19:  3:1:1:4
    20:  3:1:4:1
    21:  3:4:1:1
    22:  4:1:1:3
    23:  4:1:3:1
    24:  4:3:1:1
    25:  2:2:4:0
    26:  2:2:0:4
    27:  2:4:2:0
    28:  2:4:0:2
    29:  2:0:2:4
    30:  2:0:4:2
    31:  4:2:2:0
    32:  4:2:0:2
    33:  4:0:2:2
    34:  0:2:2:4
    35:  0:2:4:2
    36:  0:4:2:2
    37:  3:3:0:1
    38:  3:3:1:0
    39:  3:0:3:1
    40:  3:0:1:3
    41:  3:1:3:0
    42:  3:1:0:3
    43:  0:3:3:1
    44:  0:3:1:3
    45:  0:1:3:3
    46:  1:3:3:0
    47:  1:3:0:3
    48:  1:0:3:3
    49:  4:4:1:2
    50:  4:4:2:1
    51:  4:1:4:2
    52:  4:1:2:4
    53:  4:2:4:1
    54:  4:2:1:4
    55:  1:4:4:2
    56:  1:4:2:4
    57:  1:2:4:4
    58:  2:4:4:1
    59:  2:4:1:4
    60:  2:1:4:4
family= 4 0 0 0 0 new D5h genus #    10 is 0:1:2:3
     1:  0:1:2:3
     2:  0:1:3:2
     3:  0:2:1:3
     4:  0:2:3:1
     5:  0:3:1:2
     6:  0:3:2:1
     7:  1:0:2:3
     8:  1:0:3:2
     9:  1:2:0:3
    10:  1:2:3:0
    11:  1:3:0:2
    12:  1:3:2:0
    13:  2:0:1:3
    14:  2:0:3:1
    15:  2:1:0:3
    16:  2:1:3:0
    17:  2:3:0:1
    18:  2:3:1:0
    19:  3:0:1:2
    20:  3:0:2:1
    21:  3:1:0:2
    22:  3:1:2:0
    23:  3:2:0:1
    24:  3:2:1:0
    25:  1:2:3:4
    26:  1:2:4:3
    27:  1:3:2:4
    28:  1:3:4:2
    29:  1:4:2:3
    30:  1:4:3:2
    31:  2:1:3:4
    32:  2:1:4:3
    33:  2:3:1:4
    34:  2:3:4:1
    35:  2:4:1:3
    36:  2:4:3:1
    37:  3:1:2:4
    38:  3:1:4:2
    39:  3:2:1:4
    40:  3:2:4:1
    41:  3:4:1:2
    42:  3:4:2:1
    43:  4:1:2:3
    44:  4:1:3:2
    45:  4:2:1:3
    46:  4:2:3:1
    47:  4:3:1:2
    48:  4:3:2:1
    49:  2:3:4:0
    50:  2:3:0:4
    51:  2:4:3:0
    52:  2:4:0:3
    53:  2:0:3:4
    54:  2:0:4:3
    55:  3:2:4:0
    56:  3:2:0:4
    57:  3:4:2:0
    58:  3:4:0:2
    59:  3:0:2:4
    60:  3:0:4:2
    61:  4:2:3:0
    62:  4:2:0:3
    63:  4:3:2:0
    64:  4:3:0:2
    65:  4:0:2:3
    66:  4:0:3:2
    67:  0:2:3:4
    68:  0:2:4:3
    69:  0:3:2:4
    70:  0:3:4:2
    71:  0:4:2:3
    72:  0:4:3:2
    73:  3:4:0:1
    74:  3:4:1:0
    75:  3:0:4:1
    76:  3:0:1:4
    77:  3:1:4:0
    78:  3:1:0:4
    79:  4:3:0:1
    80:  4:3:1:0
    81:  4:0:3:1
    82:  4:0:1:3
    83:  4:1:3:0
    84:  4:1:0:3
    85:  0:3:4:1
    86:  0:3:1:4
    87:  0:4:3:1
    88:  0:4:1:3
    89:  0:1:3:4
    90:  0:1:4:3
    91:  1:3:4:0
    92:  1:3:0:4
    93:  1:4:3:0
    94:  1:4:0:3
    95:  1:0:3:4
    96:  1:0:4:3
    97:  4:0:1:2
    98:  4:0:2:1
    99:  4:1:0:2
   100:  4:1:2:0
   101:  4:2:0:1
   102:  4:2:1:0
   103:  0:4:1:2
   104:  0:4:2:1
   105:  0:1:4:2
   106:  0:1:2:4
   107:  0:2:4:1
   108:  0:2:1:4
   109:  1:4:0:2
   110:  1:4:2:0
   111:  1:0:4:2
   112:  1:0:2:4
   113:  1:2:4:0
   114:  1:2:0:4
   115:  2:4:0:1
   116:  2:4:1:0
   117:  2:0:4:1
   118:  2:0:1:4
   119:  2:1:4:0
   120:  2:1:0:4
Nber of genera for this family=   10
 
family= 3 1 0 0 0
 
family= 3 1 0 0 0 new D5h genus #     1 is 0:0:0:0,1
     1:  0:0:0:0,1
     2:  0:0:0,1:0
     3:  0:0,1:0:0
     4:  0,1:0:0:0
     5:  1:1:1:1,2
     6:  1:1:1,2:1
     7:  1:1,2:1:1
     8:  1,2:1:1:1
     9:  2:2:2:2,3
    10:  2:2:2,3:2
    11:  2:2,3:2:2
    12:  2,3:2:2:2
    13:  3:3:3:3,4
    14:  3:3:3,4:3
    15:  3:3,4:3:3
    16:  3,4:3:3:3
    17:  4:4:4:0,4
    18:  4:4:0,4:4
    19:  4:0,4:4:4
    20:  0,4:4:4:4
    21:  0:0:0:0,4
    22:  0:0:0,4:0
    23:  0:0,4:0:0
    24:  0,4:0:0:0
    25:  1:1:1:0,1
    26:  1:1:0,1:1
    27:  1:0,1:1:1
    28:  0,1:1:1:1
    29:  2:2:2:1,2
    30:  2:2:1,2:2
    31:  2:1,2:2:2
    32:  1,2:2:2:2
    33:  3:3:3:2,3
    34:  3:3:2,3:3
    35:  3:2,3:3:3
    36:  2,3:3:3:3
    37:  4:4:4:3,4
    38:  4:4:3,4:4
    39:  4:3,4:4:4
    40:  3,4:4:4:4
family= 3 1 0 0 0 new D5h genus #     2 is 0:0:0:0,2
     1:  0:0:0:0,2
     2:  0:0:0,2:0
     3:  0:0,2:0:0
     4:  0,2:0:0:0
     5:  1:1:1:1,3
     6:  1:1:1,3:1
     7:  1:1,3:1:1
     8:  1,3:1:1:1
     9:  2:2:2:2,4
    10:  2:2:2,4:2
    11:  2:2,4:2:2
    12:  2,4:2:2:2
    13:  3:3:3:0,3
    14:  3:3:0,3:3
    15:  3:0,3:3:3
    16:  0,3:3:3:3
    17:  4:4:4:1,4
    18:  4:4:1,4:4
    19:  4:1,4:4:4
    20:  1,4:4:4:4
    21:  0:0:0:0,3
    22:  0:0:0,3:0
    23:  0:0,3:0:0
    24:  0,3:0:0:0
    25:  1:1:1:1,4
    26:  1:1:1,4:1
    27:  1:1,4:1:1
    28:  1,4:1:1:1
    29:  2:2:2:0,2
    30:  2:2:0,2:2
    31:  2:0,2:2:2
    32:  0,2:2:2:2
    33:  3:3:3:1,3
    34:  3:3:1,3:3
    35:  3:1,3:3:3
    36:  1,3:3:3:3
    37:  4:4:4:2,4
    38:  4:4:2,4:4
    39:  4:2,4:4:4
    40:  2,4:4:4:4
family= 3 1 0 0 0 new D5h genus #     3 is 0:0:0:1,2
     1:  0:0:0:1,2
     2:  0:0:1,2:0
     3:  0:1,2:0:0
     4:  1,2:0:0:0
     5:  1:1:1:2,3
     6:  1:1:2,3:1
     7:  1:2,3:1:1
     8:  2,3:1:1:1
     9:  2:2:2:3,4
    10:  2:2:3,4:2
    11:  2:3,4:2:2
    12:  3,4:2:2:2
    13:  3:3:3:0,4
    14:  3:3:0,4:3
    15:  3:0,4:3:3
    16:  0,4:3:3:3
    17:  4:4:4:0,1
    18:  4:4:0,1:4
    19:  4:0,1:4:4
    20:  0,1:4:4:4
    21:  0:0:0:3,4
    22:  0:0:3,4:0
    23:  0:3,4:0:0
    24:  3,4:0:0:0
    25:  1:1:1:0,4
    26:  1:1:0,4:1
    27:  1:0,4:1:1
    28:  0,4:1:1:1
    29:  2:2:2:0,1
    30:  2:2:0,1:2
    31:  2:0,1:2:2
    32:  0,1:2:2:2
    33:  3:3:3:1,2
    34:  3:3:1,2:3
    35:  3:1,2:3:3
    36:  1,2:3:3:3
    37:  4:4:4:2,3
    38:  4:4:2,3:4
    39:  4:2,3:4:4
    40:  2,3:4:4:4
family= 3 1 0 0 0 new D5h genus #     4 is 0:0:0:1,3
     1:  0:0:0:1,3
     2:  0:0:1,3:0
     3:  0:1,3:0:0
     4:  1,3:0:0:0
     5:  1:1:1:2,4
     6:  1:1:2,4:1
     7:  1:2,4:1:1
     8:  2,4:1:1:1
     9:  2:2:2:0,3
    10:  2:2:0,3:2
    11:  2:0,3:2:2
    12:  0,3:2:2:2
    13:  3:3:3:1,4
    14:  3:3:1,4:3
    15:  3:1,4:3:3
    16:  1,4:3:3:3
    17:  4:4:4:0,2
    18:  4:4:0,2:4
    19:  4:0,2:4:4
    20:  0,2:4:4:4
    21:  0:0:0:2,4
    22:  0:0:2,4:0
    23:  0:2,4:0:0
    24:  2,4:0:0:0
    25:  1:1:1:0,3
    26:  1:1:0,3:1
    27:  1:0,3:1:1
    28:  0,3:1:1:1
    29:  2:2:2:1,4
    30:  2:2:1,4:2
    31:  2:1,4:2:2
    32:  1,4:2:2:2
    33:  3:3:3:0,2
    34:  3:3:0,2:3
    35:  3:0,2:3:3
    36:  0,2:3:3:3
    37:  4:4:4:1,3
    38:  4:4:1,3:4
    39:  4:1,3:4:4
    40:  1,3:4:4:4
family= 3 1 0 0 0 new D5h genus #     5 is 0:0:0:1,4
     1:  0:0:0:1,4
     2:  0:0:1,4:0
     3:  0:1,4:0:0
     4:  1,4:0:0:0
     5:  1:1:1:0,2
     6:  1:1:0,2:1
     7:  1:0,2:1:1
     8:  0,2:1:1:1
     9:  2:2:2:1,3
    10:  2:2:1,3:2
    11:  2:1,3:2:2
    12:  1,3:2:2:2
    13:  3:3:3:2,4
    14:  3:3:2,4:3
    15:  3:2,4:3:3
    16:  2,4:3:3:3
    17:  4:4:4:0,3
    18:  4:4:0,3:4
    19:  4:0,3:4:4
    20:  0,3:4:4:4
family= 3 1 0 0 0 new D5h genus #     6 is 0:0:0:2,3
     1:  0:0:0:2,3
     2:  0:0:2,3:0
     3:  0:2,3:0:0
     4:  2,3:0:0:0
     5:  1:1:1:3,4
     6:  1:1:3,4:1
     7:  1:3,4:1:1
     8:  3,4:1:1:1
     9:  2:2:2:0,4
    10:  2:2:0,4:2
    11:  2:0,4:2:2
    12:  0,4:2:2:2
    13:  3:3:3:0,1
    14:  3:3:0,1:3
    15:  3:0,1:3:3
    16:  0,1:3:3:3
    17:  4:4:4:1,2
    18:  4:4:1,2:4
    19:  4:1,2:4:4
    20:  1,2:4:4:4
family= 3 1 0 0 0 new D5h genus #     7 is 0:0:1:0,1
     1:  0:0:1:0,1
     2:  0:0:0,1:1
     3:  0:1:0:0,1
     4:  0:1:0,1:0
     5:  0:0,1:0:1
     6:  0:0,1:1:0
     7:  1:0:0:0,1
     8:  1:0:0,1:0
     9:  1:0,1:0:0
    10:  0,1:0:0:1
    11:  0,1:0:1:0
    12:  0,1:1:0:0
    13:  1:1:2:1,2
    14:  1:1:1,2:2
    15:  1:2:1:1,2
    16:  1:2:1,2:1
    17:  1:1,2:1:2
    18:  1:1,2:2:1
    19:  2:1:1:1,2
    20:  2:1:1,2:1
    21:  2:1,2:1:1
    22:  1,2:1:1:2
    23:  1,2:1:2:1
    24:  1,2:2:1:1
    25:  2:2:3:2,3
    26:  2:2:2,3:3
    27:  2:3:2:2,3
    28:  2:3:2,3:2
    29:  2:2,3:2:3
    30:  2:2,3:3:2
    31:  3:2:2:2,3
    32:  3:2:2,3:2
    33:  3:2,3:2:2
    34:  2,3:2:2:3
    35:  2,3:2:3:2
    36:  2,3:3:2:2
    37:  3:3:4:3,4
    38:  3:3:3,4:4
    39:  3:4:3:3,4
    40:  3:4:3,4:3
    41:  3:3,4:3:4
    42:  3:3,4:4:3
    43:  4:3:3:3,4
    44:  4:3:3,4:3
    45:  4:3,4:3:3
    46:  3,4:3:3:4
    47:  3,4:3:4:3
    48:  3,4:4:3:3
    49:  4:4:0:0,4
    50:  4:4:0,4:0
    51:  4:0:4:0,4
    52:  4:0:0,4:4
    53:  4:0,4:4:0
    54:  4:0,4:0:4
    55:  0:4:4:0,4
    56:  0:4:0,4:4
    57:  0:0,4:4:4
    58:  0,4:4:4:0
    59:  0,4:4:0:4
    60:  0,4:0:4:4
    61:  0:0:4:0,4
    62:  0:0:0,4:4
    63:  0:4:0:0,4
    64:  0:4:0,4:0
    65:  0:0,4:0:4
    66:  0:0,4:4:0
    67:  4:0:0:0,4
    68:  4:0:0,4:0
    69:  4:0,4:0:0
    70:  0,4:0:0:4
    71:  0,4:0:4:0
    72:  0,4:4:0:0
    73:  1:1:0:0,1
    74:  1:1:0,1:0
    75:  1:0:1:0,1
    76:  1:0:0,1:1
    77:  1:0,1:1:0
    78:  1:0,1:0:1
    79:  0:1:1:0,1
    80:  0:1:0,1:1
    81:  0:0,1:1:1
    82:  0,1:1:1:0
    83:  0,1:1:0:1
    84:  0,1:0:1:1
    85:  2:2:1:1,2
    86:  2:2:1,2:1
    87:  2:1:2:1,2
    88:  2:1:1,2:2
    89:  2:1,2:2:1
    90:  2:1,2:1:2
    91:  1:2:2:1,2
    92:  1:2:1,2:2
    93:  1:1,2:2:2
    94:  1,2:2:2:1
    95:  1,2:2:1:2
    96:  1,2:1:2:2
    97:  3:3:2:2,3
    98:  3:3:2,3:2
    99:  3:2:3:2,3
   100:  3:2:2,3:3
   101:  3:2,3:3:2
   102:  3:2,3:2:3
   103:  2:3:3:2,3
   104:  2:3:2,3:3
   105:  2:2,3:3:3
   106:  2,3:3:3:2
   107:  2,3:3:2:3
   108:  2,3:2:3:3
   109:  4:4:3:3,4
   110:  4:4:3,4:3
   111:  4:3:4:3,4
   112:  4:3:3,4:4
   113:  4:3,4:4:3
   114:  4:3,4:3:4
   115:  3:4:4:3,4
   116:  3:4:3,4:4
   117:  3:3,4:4:4
   118:  3,4:4:4:3
   119:  3,4:4:3:4
   120:  3,4:3:4:4
family= 3 1 0 0 0 new D5h genus #     8 is 0:0:1:0,2
     1:  0:0:1:0,2
     2:  0:0:0,2:1
     3:  0:1:0:0,2
     4:  0:1:0,2:0
     5:  0:0,2:0:1
     6:  0:0,2:1:0
     7:  1:0:0:0,2
     8:  1:0:0,2:0
     9:  1:0,2:0:0
    10:  0,2:0:0:1
    11:  0,2:0:1:0
    12:  0,2:1:0:0
    13:  1:1:2:1,3
    14:  1:1:1,3:2
    15:  1:2:1:1,3
    16:  1:2:1,3:1
    17:  1:1,3:1:2
    18:  1:1,3:2:1
    19:  2:1:1:1,3
    20:  2:1:1,3:1
    21:  2:1,3:1:1
    22:  1,3:1:1:2
    23:  1,3:1:2:1
    24:  1,3:2:1:1
    25:  2:2:3:2,4
    26:  2:2:2,4:3
    27:  2:3:2:2,4
    28:  2:3:2,4:2
    29:  2:2,4:2:3
    30:  2:2,4:3:2
    31:  3:2:2:2,4
    32:  3:2:2,4:2
    33:  3:2,4:2:2
    34:  2,4:2:2:3
    35:  2,4:2:3:2
    36:  2,4:3:2:2
    37:  3:3:4:0,3
    38:  3:3:0,3:4
    39:  3:4:3:0,3
    40:  3:4:0,3:3
    41:  3:0,3:3:4
    42:  3:0,3:4:3
    43:  4:3:3:0,3
    44:  4:3:0,3:3
    45:  4:0,3:3:3
    46:  0,3:3:3:4
    47:  0,3:3:4:3
    48:  0,3:4:3:3
    49:  4:4:0:1,4
    50:  4:4:1,4:0
    51:  4:0:4:1,4
    52:  4:0:1,4:4
    53:  4:1,4:4:0
    54:  4:1,4:0:4
    55:  0:4:4:1,4
    56:  0:4:1,4:4
    57:  0:1,4:4:4
    58:  1,4:4:4:0
    59:  1,4:4:0:4
    60:  1,4:0:4:4
    61:  0:0:4:0,3
    62:  0:0:0,3:4
    63:  0:4:0:0,3
    64:  0:4:0,3:0
    65:  0:0,3:0:4
    66:  0:0,3:4:0
    67:  4:0:0:0,3
    68:  4:0:0,3:0
    69:  4:0,3:0:0
    70:  0,3:0:0:4
    71:  0,3:0:4:0
    72:  0,3:4:0:0
    73:  1:1:0:1,4
    74:  1:1:1,4:0
    75:  1:0:1:1,4
    76:  1:0:1,4:1
    77:  1:1,4:1:0
    78:  1:1,4:0:1
    79:  0:1:1:1,4
    80:  0:1:1,4:1
    81:  0:1,4:1:1
    82:  1,4:1:1:0
    83:  1,4:1:0:1
    84:  1,4:0:1:1
    85:  2:2:1:0,2
    86:  2:2:0,2:1
    87:  2:1:2:0,2
    88:  2:1:0,2:2
    89:  2:0,2:2:1
    90:  2:0,2:1:2
    91:  1:2:2:0,2
    92:  1:2:0,2:2
    93:  1:0,2:2:2
    94:  0,2:2:2:1
    95:  0,2:2:1:2
    96:  0,2:1:2:2
    97:  3:3:2:1,3
    98:  3:3:1,3:2
    99:  3:2:3:1,3
   100:  3:2:1,3:3
   101:  3:1,3:3:2
   102:  3:1,3:2:3
   103:  2:3:3:1,3
   104:  2:3:1,3:3
   105:  2:1,3:3:3
   106:  1,3:3:3:2
   107:  1,3:3:2:3
   108:  1,3:2:3:3
   109:  4:4:3:2,4
   110:  4:4:2,4:3
   111:  4:3:4:2,4
   112:  4:3:2,4:4
   113:  4:2,4:4:3
   114:  4:2,4:3:4
   115:  3:4:4:2,4
   116:  3:4:2,4:4
   117:  3:2,4:4:4
   118:  2,4:4:4:3
   119:  2,4:4:3:4
   120:  2,4:3:4:4
family= 3 1 0 0 0 new D5h genus #     9 is 0:0:1:0,3
     1:  0:0:1:0,3
     2:  0:0:0,3:1
     3:  0:1:0:0,3
     4:  0:1:0,3:0
     5:  0:0,3:0:1
     6:  0:0,3:1:0
     7:  1:0:0:0,3
     8:  1:0:0,3:0
     9:  1:0,3:0:0
    10:  0,3:0:0:1
    11:  0,3:0:1:0
    12:  0,3:1:0:0
    13:  1:1:2:1,4
    14:  1:1:1,4:2
    15:  1:2:1:1,4
    16:  1:2:1,4:1
    17:  1:1,4:1:2
    18:  1:1,4:2:1
    19:  2:1:1:1,4
    20:  2:1:1,4:1
    21:  2:1,4:1:1
    22:  1,4:1:1:2
    23:  1,4:1:2:1
    24:  1,4:2:1:1
    25:  2:2:3:0,2
    26:  2:2:0,2:3
    27:  2:3:2:0,2
    28:  2:3:0,2:2
    29:  2:0,2:2:3
    30:  2:0,2:3:2
    31:  3:2:2:0,2
    32:  3:2:0,2:2
    33:  3:0,2:2:2
    34:  0,2:2:2:3
    35:  0,2:2:3:2
    36:  0,2:3:2:2
    37:  3:3:4:1,3
    38:  3:3:1,3:4
    39:  3:4:3:1,3
    40:  3:4:1,3:3
    41:  3:1,3:3:4
    42:  3:1,3:4:3
    43:  4:3:3:1,3
    44:  4:3:1,3:3
    45:  4:1,3:3:3
    46:  1,3:3:3:4
    47:  1,3:3:4:3
    48:  1,3:4:3:3
    49:  4:4:0:2,4
    50:  4:4:2,4:0
    51:  4:0:4:2,4
    52:  4:0:2,4:4
    53:  4:2,4:4:0
    54:  4:2,4:0:4
    55:  0:4:4:2,4
    56:  0:4:2,4:4
    57:  0:2,4:4:4
    58:  2,4:4:4:0
    59:  2,4:4:0:4
    60:  2,4:0:4:4
    61:  0:0:4:0,2
    62:  0:0:0,2:4
    63:  0:4:0:0,2
    64:  0:4:0,2:0
    65:  0:0,2:0:4
    66:  0:0,2:4:0
    67:  4:0:0:0,2
    68:  4:0:0,2:0
    69:  4:0,2:0:0
    70:  0,2:0:0:4
    71:  0,2:0:4:0
    72:  0,2:4:0:0
    73:  1:1:0:1,3
    74:  1:1:1,3:0
    75:  1:0:1:1,3
    76:  1:0:1,3:1
    77:  1:1,3:1:0
    78:  1:1,3:0:1
    79:  0:1:1:1,3
    80:  0:1:1,3:1
    81:  0:1,3:1:1
    82:  1,3:1:1:0
    83:  1,3:1:0:1
    84:  1,3:0:1:1
    85:  2:2:1:2,4
    86:  2:2:2,4:1
    87:  2:1:2:2,4
    88:  2:1:2,4:2
    89:  2:2,4:2:1
    90:  2:2,4:1:2
    91:  1:2:2:2,4
    92:  1:2:2,4:2
    93:  1:2,4:2:2
    94:  2,4:2:2:1
    95:  2,4:2:1:2
    96:  2,4:1:2:2
    97:  3:3:2:0,3
    98:  3:3:0,3:2
    99:  3:2:3:0,3
   100:  3:2:0,3:3
   101:  3:0,3:3:2
   102:  3:0,3:2:3
   103:  2:3:3:0,3
   104:  2:3:0,3:3
   105:  2:0,3:3:3
   106:  0,3:3:3:2
   107:  0,3:3:2:3
   108:  0,3:2:3:3
   109:  4:4:3:1,4
   110:  4:4:1,4:3
   111:  4:3:4:1,4
   112:  4:3:1,4:4
   113:  4:1,4:4:3
   114:  4:1,4:3:4
   115:  3:4:4:1,4
   116:  3:4:1,4:4
   117:  3:1,4:4:4
   118:  1,4:4:4:3
   119:  1,4:4:3:4
   120:  1,4:3:4:4
family= 3 1 0 0 0 new D5h genus #    10 is 0:0:1:0,4
     1:  0:0:1:0,4
     2:  0:0:0,4:1
     3:  0:1:0:0,4
     4:  0:1:0,4:0
     5:  0:0,4:0:1
     6:  0:0,4:1:0
     7:  1:0:0:0,4
     8:  1:0:0,4:0
     9:  1:0,4:0:0
    10:  0,4:0:0:1
    11:  0,4:0:1:0
    12:  0,4:1:0:0
    13:  1:1:2:0,1
    14:  1:1:0,1:2
    15:  1:2:1:0,1
    16:  1:2:0,1:1
    17:  1:0,1:1:2
    18:  1:0,1:2:1
    19:  2:1:1:0,1
    20:  2:1:0,1:1
    21:  2:0,1:1:1
    22:  0,1:1:1:2
    23:  0,1:1:2:1
    24:  0,1:2:1:1
    25:  2:2:3:1,2
    26:  2:2:1,2:3
    27:  2:3:2:1,2
    28:  2:3:1,2:2
    29:  2:1,2:2:3
    30:  2:1,2:3:2
    31:  3:2:2:1,2
    32:  3:2:1,2:2
    33:  3:1,2:2:2
    34:  1,2:2:2:3
    35:  1,2:2:3:2
    36:  1,2:3:2:2
    37:  3:3:4:2,3
    38:  3:3:2,3:4
    39:  3:4:3:2,3
    40:  3:4:2,3:3
    41:  3:2,3:3:4
    42:  3:2,3:4:3
    43:  4:3:3:2,3
    44:  4:3:2,3:3
    45:  4:2,3:3:3
    46:  2,3:3:3:4
    47:  2,3:3:4:3
    48:  2,3:4:3:3
    49:  4:4:0:3,4
    50:  4:4:3,4:0
    51:  4:0:4:3,4
    52:  4:0:3,4:4
    53:  4:3,4:4:0
    54:  4:3,4:0:4
    55:  0:4:4:3,4
    56:  0:4:3,4:4
    57:  0:3,4:4:4
    58:  3,4:4:4:0
    59:  3,4:4:0:4
    60:  3,4:0:4:4
    61:  0:0:4:0,1
    62:  0:0:0,1:4
    63:  0:4:0:0,1
    64:  0:4:0,1:0
    65:  0:0,1:0:4
    66:  0:0,1:4:0
    67:  4:0:0:0,1
    68:  4:0:0,1:0
    69:  4:0,1:0:0
    70:  0,1:0:0:4
    71:  0,1:0:4:0
    72:  0,1:4:0:0
    73:  1:1:0:1,2
    74:  1:1:1,2:0
    75:  1:0:1:1,2
    76:  1:0:1,2:1
    77:  1:1,2:1:0
    78:  1:1,2:0:1
    79:  0:1:1:1,2
    80:  0:1:1,2:1
    81:  0:1,2:1:1
    82:  1,2:1:1:0
    83:  1,2:1:0:1
    84:  1,2:0:1:1
    85:  2:2:1:2,3
    86:  2:2:2,3:1
    87:  2:1:2:2,3
    88:  2:1:2,3:2
    89:  2:2,3:2:1
    90:  2:2,3:1:2
    91:  1:2:2:2,3
    92:  1:2:2,3:2
    93:  1:2,3:2:2
    94:  2,3:2:2:1
    95:  2,3:2:1:2
    96:  2,3:1:2:2
    97:  3:3:2:3,4
    98:  3:3:3,4:2
    99:  3:2:3:3,4
   100:  3:2:3,4:3
   101:  3:3,4:3:2
   102:  3:3,4:2:3
   103:  2:3:3:3,4
   104:  2:3:3,4:3
   105:  2:3,4:3:3
   106:  3,4:3:3:2
   107:  3,4:3:2:3
   108:  3,4:2:3:3
   109:  4:4:3:0,4
   110:  4:4:0,4:3
   111:  4:3:4:0,4
   112:  4:3:0,4:4
   113:  4:0,4:4:3
   114:  4:0,4:3:4
   115:  3:4:4:0,4
   116:  3:4:0,4:4
   117:  3:0,4:4:4
   118:  0,4:4:4:3
   119:  0,4:4:3:4
   120:  0,4:3:4:4
family= 3 1 0 0 0 new D5h genus #    11 is 0:0:1:1,2
     1:  0:0:1:1,2
     2:  0:0:1,2:1
     3:  0:1:0:1,2
     4:  0:1:1,2:0
     5:  0:1,2:0:1
     6:  0:1,2:1:0
     7:  1:0:0:1,2
     8:  1:0:1,2:0
     9:  1:1,2:0:0
    10:  1,2:0:0:1
    11:  1,2:0:1:0
    12:  1,2:1:0:0
    13:  1:1:2:2,3
    14:  1:1:2,3:2
    15:  1:2:1:2,3
    16:  1:2:2,3:1
    17:  1:2,3:1:2
    18:  1:2,3:2:1
    19:  2:1:1:2,3
    20:  2:1:2,3:1
    21:  2:2,3:1:1
    22:  2,3:1:1:2
    23:  2,3:1:2:1
    24:  2,3:2:1:1
    25:  2:2:3:3,4
    26:  2:2:3,4:3
    27:  2:3:2:3,4
    28:  2:3:3,4:2
    29:  2:3,4:2:3
    30:  2:3,4:3:2
    31:  3:2:2:3,4
    32:  3:2:3,4:2
    33:  3:3,4:2:2
    34:  3,4:2:2:3
    35:  3,4:2:3:2
    36:  3,4:3:2:2
    37:  3:3:4:0,4
    38:  3:3:0,4:4
    39:  3:4:3:0,4
    40:  3:4:0,4:3
    41:  3:0,4:3:4
    42:  3:0,4:4:3
    43:  4:3:3:0,4
    44:  4:3:0,4:3
    45:  4:0,4:3:3
    46:  0,4:3:3:4
    47:  0,4:3:4:3
    48:  0,4:4:3:3
    49:  4:4:0:0,1
    50:  4:4:0,1:0
    51:  4:0:4:0,1
    52:  4:0:0,1:4
    53:  4:0,1:4:0
    54:  4:0,1:0:4
    55:  0:4:4:0,1
    56:  0:4:0,1:4
    57:  0:0,1:4:4
    58:  0,1:4:4:0
    59:  0,1:4:0:4
    60:  0,1:0:4:4
    61:  0:0:4:3,4
    62:  0:0:3,4:4
    63:  0:4:0:3,4
    64:  0:4:3,4:0
    65:  0:3,4:0:4
    66:  0:3,4:4:0
    67:  4:0:0:3,4
    68:  4:0:3,4:0
    69:  4:3,4:0:0
    70:  3,4:0:0:4
    71:  3,4:0:4:0
    72:  3,4:4:0:0
    73:  1:1:0:0,4
    74:  1:1:0,4:0
    75:  1:0:1:0,4
    76:  1:0:0,4:1
    77:  1:0,4:1:0
    78:  1:0,4:0:1
    79:  0:1:1:0,4
    80:  0:1:0,4:1
    81:  0:0,4:1:1
    82:  0,4:1:1:0
    83:  0,4:1:0:1
    84:  0,4:0:1:1
    85:  2:2:1:0,1
    86:  2:2:0,1:1
    87:  2:1:2:0,1
    88:  2:1:0,1:2
    89:  2:0,1:2:1
    90:  2:0,1:1:2
    91:  1:2:2:0,1
    92:  1:2:0,1:2
    93:  1:0,1:2:2
    94:  0,1:2:2:1
    95:  0,1:2:1:2
    96:  0,1:1:2:2
    97:  3:3:2:1,2
    98:  3:3:1,2:2
    99:  3:2:3:1,2
   100:  3:2:1,2:3
   101:  3:1,2:3:2
   102:  3:1,2:2:3
   103:  2:3:3:1,2
   104:  2:3:1,2:3
   105:  2:1,2:3:3
   106:  1,2:3:3:2
   107:  1,2:3:2:3
   108:  1,2:2:3:3
   109:  4:4:3:2,3
   110:  4:4:2,3:3
   111:  4:3:4:2,3
   112:  4:3:2,3:4
   113:  4:2,3:4:3
   114:  4:2,3:3:4
   115:  3:4:4:2,3
   116:  3:4:2,3:4
   117:  3:2,3:4:4
   118:  2,3:4:4:3
   119:  2,3:4:3:4
   120:  2,3:3:4:4
family= 3 1 0 0 0 new D5h genus #    12 is 0:0:1:1,3
     1:  0:0:1:1,3
     2:  0:0:1,3:1
     3:  0:1:0:1,3
     4:  0:1:1,3:0
     5:  0:1,3:0:1
     6:  0:1,3:1:0
     7:  1:0:0:1,3
     8:  1:0:1,3:0
     9:  1:1,3:0:0
    10:  1,3:0:0:1
    11:  1,3:0:1:0
    12:  1,3:1:0:0
    13:  1:1:2:2,4
    14:  1:1:2,4:2
    15:  1:2:1:2,4
    16:  1:2:2,4:1
    17:  1:2,4:1:2
    18:  1:2,4:2:1
    19:  2:1:1:2,4
    20:  2:1:2,4:1
    21:  2:2,4:1:1
    22:  2,4:1:1:2
    23:  2,4:1:2:1
    24:  2,4:2:1:1
    25:  2:2:3:0,3
    26:  2:2:0,3:3
    27:  2:3:2:0,3
    28:  2:3:0,3:2
    29:  2:0,3:2:3
    30:  2:0,3:3:2
    31:  3:2:2:0,3
    32:  3:2:0,3:2
    33:  3:0,3:2:2
    34:  0,3:2:2:3
    35:  0,3:2:3:2
    36:  0,3:3:2:2
    37:  3:3:4:1,4
    38:  3:3:1,4:4
    39:  3:4:3:1,4
    40:  3:4:1,4:3
    41:  3:1,4:3:4
    42:  3:1,4:4:3
    43:  4:3:3:1,4
    44:  4:3:1,4:3
    45:  4:1,4:3:3
    46:  1,4:3:3:4
    47:  1,4:3:4:3
    48:  1,4:4:3:3
    49:  4:4:0:0,2
    50:  4:4:0,2:0
    51:  4:0:4:0,2
    52:  4:0:0,2:4
    53:  4:0,2:4:0
    54:  4:0,2:0:4
    55:  0:4:4:0,2
    56:  0:4:0,2:4
    57:  0:0,2:4:4
    58:  0,2:4:4:0
    59:  0,2:4:0:4
    60:  0,2:0:4:4
    61:  0:0:4:2,4
    62:  0:0:2,4:4
    63:  0:4:0:2,4
    64:  0:4:2,4:0
    65:  0:2,4:0:4
    66:  0:2,4:4:0
    67:  4:0:0:2,4
    68:  4:0:2,4:0
    69:  4:2,4:0:0
    70:  2,4:0:0:4
    71:  2,4:0:4:0
    72:  2,4:4:0:0
    73:  1:1:0:0,3
    74:  1:1:0,3:0
    75:  1:0:1:0,3
    76:  1:0:0,3:1
    77:  1:0,3:1:0
    78:  1:0,3:0:1
    79:  0:1:1:0,3
    80:  0:1:0,3:1
    81:  0:0,3:1:1
    82:  0,3:1:1:0
    83:  0,3:1:0:1
    84:  0,3:0:1:1
    85:  2:2:1:1,4
    86:  2:2:1,4:1
    87:  2:1:2:1,4
    88:  2:1:1,4:2
    89:  2:1,4:2:1
    90:  2:1,4:1:2
    91:  1:2:2:1,4
    92:  1:2:1,4:2
    93:  1:1,4:2:2
    94:  1,4:2:2:1
    95:  1,4:2:1:2
    96:  1,4:1:2:2
    97:  3:3:2:0,2
    98:  3:3:0,2:2
    99:  3:2:3:0,2
   100:  3:2:0,2:3
   101:  3:0,2:3:2
   102:  3:0,2:2:3
   103:  2:3:3:0,2
   104:  2:3:0,2:3
   105:  2:0,2:3:3
   106:  0,2:3:3:2
   107:  0,2:3:2:3
   108:  0,2:2:3:3
   109:  4:4:3:1,3
   110:  4:4:1,3:3
   111:  4:3:4:1,3
   112:  4:3:1,3:4
   113:  4:1,3:4:3
   114:  4:1,3:3:4
   115:  3:4:4:1,3
   116:  3:4:1,3:4
   117:  3:1,3:4:4
   118:  1,3:4:4:3
   119:  1,3:4:3:4
   120:  1,3:3:4:4
family= 3 1 0 0 0 new D5h genus #    13 is 0:0:1:1,4
     1:  0:0:1:1,4
     2:  0:0:1,4:1
     3:  0:1:0:1,4
     4:  0:1:1,4:0
     5:  0:1,4:0:1
     6:  0:1,4:1:0
     7:  1:0:0:1,4
     8:  1:0:1,4:0
     9:  1:1,4:0:0
    10:  1,4:0:0:1
    11:  1,4:0:1:0
    12:  1,4:1:0:0
    13:  1:1:2:0,2
    14:  1:1:0,2:2
    15:  1:2:1:0,2
    16:  1:2:0,2:1
    17:  1:0,2:1:2
    18:  1:0,2:2:1
    19:  2:1:1:0,2
    20:  2:1:0,2:1
    21:  2:0,2:1:1
    22:  0,2:1:1:2
    23:  0,2:1:2:1
    24:  0,2:2:1:1
    25:  2:2:3:1,3
    26:  2:2:1,3:3
    27:  2:3:2:1,3
    28:  2:3:1,3:2
    29:  2:1,3:2:3
    30:  2:1,3:3:2
    31:  3:2:2:1,3
    32:  3:2:1,3:2
    33:  3:1,3:2:2
    34:  1,3:2:2:3
    35:  1,3:2:3:2
    36:  1,3:3:2:2
    37:  3:3:4:2,4
    38:  3:3:2,4:4
    39:  3:4:3:2,4
    40:  3:4:2,4:3
    41:  3:2,4:3:4
    42:  3:2,4:4:3
    43:  4:3:3:2,4
    44:  4:3:2,4:3
    45:  4:2,4:3:3
    46:  2,4:3:3:4
    47:  2,4:3:4:3
    48:  2,4:4:3:3
    49:  4:4:0:0,3
    50:  4:4:0,3:0
    51:  4:0:4:0,3
    52:  4:0:0,3:4
    53:  4:0,3:4:0
    54:  4:0,3:0:4
    55:  0:4:4:0,3
    56:  0:4:0,3:4
    57:  0:0,3:4:4
    58:  0,3:4:4:0
    59:  0,3:4:0:4
    60:  0,3:0:4:4
    61:  0:0:4:1,4
    62:  0:0:1,4:4
    63:  0:4:0:1,4
    64:  0:4:1,4:0
    65:  0:1,4:0:4
    66:  0:1,4:4:0
    67:  4:0:0:1,4
    68:  4:0:1,4:0
    69:  4:1,4:0:0
    70:  1,4:0:0:4
    71:  1,4:0:4:0
    72:  1,4:4:0:0
    73:  1:1:0:0,2
    74:  1:1:0,2:0
    75:  1:0:1:0,2
    76:  1:0:0,2:1
    77:  1:0,2:1:0
    78:  1:0,2:0:1
    79:  0:1:1:0,2
    80:  0:1:0,2:1
    81:  0:0,2:1:1
    82:  0,2:1:1:0
    83:  0,2:1:0:1
    84:  0,2:0:1:1
    85:  2:2:1:1,3
    86:  2:2:1,3:1
    87:  2:1:2:1,3
    88:  2:1:1,3:2
    89:  2:1,3:2:1
    90:  2:1,3:1:2
    91:  1:2:2:1,3
    92:  1:2:1,3:2
    93:  1:1,3:2:2
    94:  1,3:2:2:1
    95:  1,3:2:1:2
    96:  1,3:1:2:2
    97:  3:3:2:2,4
    98:  3:3:2,4:2
    99:  3:2:3:2,4
   100:  3:2:2,4:3
   101:  3:2,4:3:2
   102:  3:2,4:2:3
   103:  2:3:3:2,4
   104:  2:3:2,4:3
   105:  2:2,4:3:3
   106:  2,4:3:3:2
   107:  2,4:3:2:3
   108:  2,4:2:3:3
   109:  4:4:3:0,3
   110:  4:4:0,3:3
   111:  4:3:4:0,3
   112:  4:3:0,3:4
   113:  4:0,3:4:3
   114:  4:0,3:3:4
   115:  3:4:4:0,3
   116:  3:4:0,3:4
   117:  3:0,3:4:4
   118:  0,3:4:4:3
   119:  0,3:4:3:4
   120:  0,3:3:4:4
family= 3 1 0 0 0 new D5h genus #    14 is 0:0:1:2,3
     1:  0:0:1:2,3
     2:  0:0:2,3:1
     3:  0:1:0:2,3
     4:  0:1:2,3:0
     5:  0:2,3:0:1
     6:  0:2,3:1:0
     7:  1:0:0:2,3
     8:  1:0:2,3:0
     9:  1:2,3:0:0
    10:  2,3:0:0:1
    11:  2,3:0:1:0
    12:  2,3:1:0:0
    13:  1:1:2:3,4
    14:  1:1:3,4:2
    15:  1:2:1:3,4
    16:  1:2:3,4:1
    17:  1:3,4:1:2
    18:  1:3,4:2:1
    19:  2:1:1:3,4
    20:  2:1:3,4:1
    21:  2:3,4:1:1
    22:  3,4:1:1:2
    23:  3,4:1:2:1
    24:  3,4:2:1:1
    25:  2:2:3:0,4
    26:  2:2:0,4:3
    27:  2:3:2:0,4
    28:  2:3:0,4:2
    29:  2:0,4:2:3
    30:  2:0,4:3:2
    31:  3:2:2:0,4
    32:  3:2:0,4:2
    33:  3:0,4:2:2
    34:  0,4:2:2:3
    35:  0,4:2:3:2
    36:  0,4:3:2:2
    37:  3:3:4:0,1
    38:  3:3:0,1:4
    39:  3:4:3:0,1
    40:  3:4:0,1:3
    41:  3:0,1:3:4
    42:  3:0,1:4:3
    43:  4:3:3:0,1
    44:  4:3:0,1:3
    45:  4:0,1:3:3
    46:  0,1:3:3:4
    47:  0,1:3:4:3
    48:  0,1:4:3:3
    49:  4:4:0:1,2
    50:  4:4:1,2:0
    51:  4:0:4:1,2
    52:  4:0:1,2:4
    53:  4:1,2:4:0
    54:  4:1,2:0:4
    55:  0:4:4:1,2
    56:  0:4:1,2:4
    57:  0:1,2:4:4
    58:  1,2:4:4:0
    59:  1,2:4:0:4
    60:  1,2:0:4:4
    61:  0:0:4:2,3
    62:  0:0:2,3:4
    63:  0:4:0:2,3
    64:  0:4:2,3:0
    65:  0:2,3:0:4
    66:  0:2,3:4:0
    67:  4:0:0:2,3
    68:  4:0:2,3:0
    69:  4:2,3:0:0
    70:  2,3:0:0:4
    71:  2,3:0:4:0
    72:  2,3:4:0:0
    73:  1:1:0:3,4
    74:  1:1:3,4:0
    75:  1:0:1:3,4
    76:  1:0:3,4:1
    77:  1:3,4:1:0
    78:  1:3,4:0:1
    79:  0:1:1:3,4
    80:  0:1:3,4:1
    81:  0:3,4:1:1
    82:  3,4:1:1:0
    83:  3,4:1:0:1
    84:  3,4:0:1:1
    85:  2:2:1:0,4
    86:  2:2:0,4:1
    87:  2:1:2:0,4
    88:  2:1:0,4:2
    89:  2:0,4:2:1
    90:  2:0,4:1:2
    91:  1:2:2:0,4
    92:  1:2:0,4:2
    93:  1:0,4:2:2
    94:  0,4:2:2:1
    95:  0,4:2:1:2
    96:  0,4:1:2:2
    97:  3:3:2:0,1
    98:  3:3:0,1:2
    99:  3:2:3:0,1
   100:  3:2:0,1:3
   101:  3:0,1:3:2
   102:  3:0,1:2:3
   103:  2:3:3:0,1
   104:  2:3:0,1:3
   105:  2:0,1:3:3
   106:  0,1:3:3:2
   107:  0,1:3:2:3
   108:  0,1:2:3:3
   109:  4:4:3:1,2
   110:  4:4:1,2:3
   111:  4:3:4:1,2
   112:  4:3:1,2:4
   113:  4:1,2:4:3
   114:  4:1,2:3:4
   115:  3:4:4:1,2
   116:  3:4:1,2:4
   117:  3:1,2:4:4
   118:  1,2:4:4:3
   119:  1,2:4:3:4
   120:  1,2:3:4:4
family= 3 1 0 0 0 new D5h genus #    15 is 0:0:1:2,4
     1:  0:0:1:2,4
     2:  0:0:2,4:1
     3:  0:1:0:2,4
     4:  0:1:2,4:0
     5:  0:2,4:0:1
     6:  0:2,4:1:0
     7:  1:0:0:2,4
     8:  1:0:2,4:0
     9:  1:2,4:0:0
    10:  2,4:0:0:1
    11:  2,4:0:1:0
    12:  2,4:1:0:0
    13:  1:1:2:0,3
    14:  1:1:0,3:2
    15:  1:2:1:0,3
    16:  1:2:0,3:1
    17:  1:0,3:1:2
    18:  1:0,3:2:1
    19:  2:1:1:0,3
    20:  2:1:0,3:1
    21:  2:0,3:1:1
    22:  0,3:1:1:2
    23:  0,3:1:2:1
    24:  0,3:2:1:1
    25:  2:2:3:1,4
    26:  2:2:1,4:3
    27:  2:3:2:1,4
    28:  2:3:1,4:2
    29:  2:1,4:2:3
    30:  2:1,4:3:2
    31:  3:2:2:1,4
    32:  3:2:1,4:2
    33:  3:1,4:2:2
    34:  1,4:2:2:3
    35:  1,4:2:3:2
    36:  1,4:3:2:2
    37:  3:3:4:0,2
    38:  3:3:0,2:4
    39:  3:4:3:0,2
    40:  3:4:0,2:3
    41:  3:0,2:3:4
    42:  3:0,2:4:3
    43:  4:3:3:0,2
    44:  4:3:0,2:3
    45:  4:0,2:3:3
    46:  0,2:3:3:4
    47:  0,2:3:4:3
    48:  0,2:4:3:3
    49:  4:4:0:1,3
    50:  4:4:1,3:0
    51:  4:0:4:1,3
    52:  4:0:1,3:4
    53:  4:1,3:4:0
    54:  4:1,3:0:4
    55:  0:4:4:1,3
    56:  0:4:1,3:4
    57:  0:1,3:4:4
    58:  1,3:4:4:0
    59:  1,3:4:0:4
    60:  1,3:0:4:4
    61:  0:0:4:1,3
    62:  0:0:1,3:4
    63:  0:4:0:1,3
    64:  0:4:1,3:0
    65:  0:1,3:0:4
    66:  0:1,3:4:0
    67:  4:0:0:1,3
    68:  4:0:1,3:0
    69:  4:1,3:0:0
    70:  1,3:0:0:4
    71:  1,3:0:4:0
    72:  1,3:4:0:0
    73:  1:1:0:2,4
    74:  1:1:2,4:0
    75:  1:0:1:2,4
    76:  1:0:2,4:1
    77:  1:2,4:1:0
    78:  1:2,4:0:1
    79:  0:1:1:2,4
    80:  0:1:2,4:1
    81:  0:2,4:1:1
    82:  2,4:1:1:0
    83:  2,4:1:0:1
    84:  2,4:0:1:1
    85:  2:2:1:0,3
    86:  2:2:0,3:1
    87:  2:1:2:0,3
    88:  2:1:0,3:2
    89:  2:0,3:2:1
    90:  2:0,3:1:2
    91:  1:2:2:0,3
    92:  1:2:0,3:2
    93:  1:0,3:2:2
    94:  0,3:2:2:1
    95:  0,3:2:1:2
    96:  0,3:1:2:2
    97:  3:3:2:1,4
    98:  3:3:1,4:2
    99:  3:2:3:1,4
   100:  3:2:1,4:3
   101:  3:1,4:3:2
   102:  3:1,4:2:3
   103:  2:3:3:1,4
   104:  2:3:1,4:3
   105:  2:1,4:3:3
   106:  1,4:3:3:2
   107:  1,4:3:2:3
   108:  1,4:2:3:3
   109:  4:4:3:0,2
   110:  4:4:0,2:3
   111:  4:3:4:0,2
   112:  4:3:0,2:4
   113:  4:0,2:4:3
   114:  4:0,2:3:4
   115:  3:4:4:0,2
   116:  3:4:0,2:4
   117:  3:0,2:4:4
   118:  0,2:4:4:3
   119:  0,2:4:3:4
   120:  0,2:3:4:4
family= 3 1 0 0 0 new D5h genus #    16 is 0:0:1:3,4
     1:  0:0:1:3,4
     2:  0:0:3,4:1
     3:  0:1:0:3,4
     4:  0:1:3,4:0
     5:  0:3,4:0:1
     6:  0:3,4:1:0
     7:  1:0:0:3,4
     8:  1:0:3,4:0
     9:  1:3,4:0:0
    10:  3,4:0:0:1
    11:  3,4:0:1:0
    12:  3,4:1:0:0
    13:  1:1:2:0,4
    14:  1:1:0,4:2
    15:  1:2:1:0,4
    16:  1:2:0,4:1
    17:  1:0,4:1:2
    18:  1:0,4:2:1
    19:  2:1:1:0,4
    20:  2:1:0,4:1
    21:  2:0,4:1:1
    22:  0,4:1:1:2
    23:  0,4:1:2:1
    24:  0,4:2:1:1
    25:  2:2:3:0,1
    26:  2:2:0,1:3
    27:  2:3:2:0,1
    28:  2:3:0,1:2
    29:  2:0,1:2:3
    30:  2:0,1:3:2
    31:  3:2:2:0,1
    32:  3:2:0,1:2
    33:  3:0,1:2:2
    34:  0,1:2:2:3
    35:  0,1:2:3:2
    36:  0,1:3:2:2
    37:  3:3:4:1,2
    38:  3:3:1,2:4
    39:  3:4:3:1,2
    40:  3:4:1,2:3
    41:  3:1,2:3:4
    42:  3:1,2:4:3
    43:  4:3:3:1,2
    44:  4:3:1,2:3
    45:  4:1,2:3:3
    46:  1,2:3:3:4
    47:  1,2:3:4:3
    48:  1,2:4:3:3
    49:  4:4:0:2,3
    50:  4:4:2,3:0
    51:  4:0:4:2,3
    52:  4:0:2,3:4
    53:  4:2,3:4:0
    54:  4:2,3:0:4
    55:  0:4:4:2,3
    56:  0:4:2,3:4
    57:  0:2,3:4:4
    58:  2,3:4:4:0
    59:  2,3:4:0:4
    60:  2,3:0:4:4
    61:  0:0:4:1,2
    62:  0:0:1,2:4
    63:  0:4:0:1,2
    64:  0:4:1,2:0
    65:  0:1,2:0:4
    66:  0:1,2:4:0
    67:  4:0:0:1,2
    68:  4:0:1,2:0
    69:  4:1,2:0:0
    70:  1,2:0:0:4
    71:  1,2:0:4:0
    72:  1,2:4:0:0
    73:  1:1:0:2,3
    74:  1:1:2,3:0
    75:  1:0:1:2,3
    76:  1:0:2,3:1
    77:  1:2,3:1:0
    78:  1:2,3:0:1
    79:  0:1:1:2,3
    80:  0:1:2,3:1
    81:  0:2,3:1:1
    82:  2,3:1:1:0
    83:  2,3:1:0:1
    84:  2,3:0:1:1
    85:  2:2:1:3,4
    86:  2:2:3,4:1
    87:  2:1:2:3,4
    88:  2:1:3,4:2
    89:  2:3,4:2:1
    90:  2:3,4:1:2
    91:  1:2:2:3,4
    92:  1:2:3,4:2
    93:  1:3,4:2:2
    94:  3,4:2:2:1
    95:  3,4:2:1:2
    96:  3,4:1:2:2
    97:  3:3:2:0,4
    98:  3:3:0,4:2
    99:  3:2:3:0,4
   100:  3:2:0,4:3
   101:  3:0,4:3:2
   102:  3:0,4:2:3
   103:  2:3:3:0,4
   104:  2:3:0,4:3
   105:  2:0,4:3:3
   106:  0,4:3:3:2
   107:  0,4:3:2:3
   108:  0,4:2:3:3
   109:  4:4:3:0,1
   110:  4:4:0,1:3
   111:  4:3:4:0,1
   112:  4:3:0,1:4
   113:  4:0,1:4:3
   114:  4:0,1:3:4
   115:  3:4:4:0,1
   116:  3:4:0,1:4
   117:  3:0,1:4:4
   118:  0,1:4:4:3
   119:  0,1:4:3:4
   120:  0,1:3:4:4
family= 3 1 0 0 0 new D5h genus #    17 is 0:0:2:0,1
     1:  0:0:2:0,1
     2:  0:0:0,1:2
     3:  0:2:0:0,1
     4:  0:2:0,1:0
     5:  0:0,1:0:2
     6:  0:0,1:2:0
     7:  2:0:0:0,1
     8:  2:0:0,1:0
     9:  2:0,1:0:0
    10:  0,1:0:0:2
    11:  0,1:0:2:0
    12:  0,1:2:0:0
    13:  1:1:3:1,2
    14:  1:1:1,2:3
    15:  1:3:1:1,2
    16:  1:3:1,2:1
    17:  1:1,2:1:3
    18:  1:1,2:3:1
    19:  3:1:1:1,2
    20:  3:1:1,2:1
    21:  3:1,2:1:1
    22:  1,2:1:1:3
    23:  1,2:1:3:1
    24:  1,2:3:1:1
    25:  2:2:4:2,3
    26:  2:2:2,3:4
    27:  2:4:2:2,3
    28:  2:4:2,3:2
    29:  2:2,3:2:4
    30:  2:2,3:4:2
    31:  4:2:2:2,3
    32:  4:2:2,3:2
    33:  4:2,3:2:2
    34:  2,3:2:2:4
    35:  2,3:2:4:2
    36:  2,3:4:2:2
    37:  3:3:0:3,4
    38:  3:3:3,4:0
    39:  3:0:3:3,4
    40:  3:0:3,4:3
    41:  3:3,4:3:0
    42:  3:3,4:0:3
    43:  0:3:3:3,4
    44:  0:3:3,4:3
    45:  0:3,4:3:3
    46:  3,4:3:3:0
    47:  3,4:3:0:3
    48:  3,4:0:3:3
    49:  4:4:1:0,4
    50:  4:4:0,4:1
    51:  4:1:4:0,4
    52:  4:1:0,4:4
    53:  4:0,4:4:1
    54:  4:0,4:1:4
    55:  1:4:4:0,4
    56:  1:4:0,4:4
    57:  1:0,4:4:4
    58:  0,4:4:4:1
    59:  0,4:4:1:4
    60:  0,4:1:4:4
    61:  0:0:3:0,4
    62:  0:0:0,4:3
    63:  0:3:0:0,4
    64:  0:3:0,4:0
    65:  0:0,4:0:3
    66:  0:0,4:3:0
    67:  3:0:0:0,4
    68:  3:0:0,4:0
    69:  3:0,4:0:0
    70:  0,4:0:0:3
    71:  0,4:0:3:0
    72:  0,4:3:0:0
    73:  1:1:4:0,1
    74:  1:1:0,1:4
    75:  1:4:1:0,1
    76:  1:4:0,1:1
    77:  1:0,1:1:4
    78:  1:0,1:4:1
    79:  4:1:1:0,1
    80:  4:1:0,1:1
    81:  4:0,1:1:1
    82:  0,1:1:1:4
    83:  0,1:1:4:1
    84:  0,1:4:1:1
    85:  2:2:0:1,2
    86:  2:2:1,2:0
    87:  2:0:2:1,2
    88:  2:0:1,2:2
    89:  2:1,2:2:0
    90:  2:1,2:0:2
    91:  0:2:2:1,2
    92:  0:2:1,2:2
    93:  0:1,2:2:2
    94:  1,2:2:2:0
    95:  1,2:2:0:2
    96:  1,2:0:2:2
    97:  3:3:1:2,3
    98:  3:3:2,3:1
    99:  3:1:3:2,3
   100:  3:1:2,3:3
   101:  3:2,3:3:1
   102:  3:2,3:1:3
   103:  1:3:3:2,3
   104:  1:3:2,3:3
   105:  1:2,3:3:3
   106:  2,3:3:3:1
   107:  2,3:3:1:3
   108:  2,3:1:3:3
   109:  4:4:2:3,4
   110:  4:4:3,4:2
   111:  4:2:4:3,4
   112:  4:2:3,4:4
   113:  4:3,4:4:2
   114:  4:3,4:2:4
   115:  2:4:4:3,4
   116:  2:4:3,4:4
   117:  2:3,4:4:4
   118:  3,4:4:4:2
   119:  3,4:4:2:4
   120:  3,4:2:4:4
family= 3 1 0 0 0 new D5h genus #    18 is 0:0:2:0,2
     1:  0:0:2:0,2
     2:  0:0:0,2:2
     3:  0:2:0:0,2
     4:  0:2:0,2:0
     5:  0:0,2:0:2
     6:  0:0,2:2:0
     7:  2:0:0:0,2
     8:  2:0:0,2:0
     9:  2:0,2:0:0
    10:  0,2:0:0:2
    11:  0,2:0:2:0
    12:  0,2:2:0:0
    13:  1:1:3:1,3
    14:  1:1:1,3:3
    15:  1:3:1:1,3
    16:  1:3:1,3:1
    17:  1:1,3:1:3
    18:  1:1,3:3:1
    19:  3:1:1:1,3
    20:  3:1:1,3:1
    21:  3:1,3:1:1
    22:  1,3:1:1:3
    23:  1,3:1:3:1
    24:  1,3:3:1:1
    25:  2:2:4:2,4
    26:  2:2:2,4:4
    27:  2:4:2:2,4
    28:  2:4:2,4:2
    29:  2:2,4:2:4
    30:  2:2,4:4:2
    31:  4:2:2:2,4
    32:  4:2:2,4:2
    33:  4:2,4:2:2
    34:  2,4:2:2:4
    35:  2,4:2:4:2
    36:  2,4:4:2:2
    37:  3:3:0:0,3
    38:  3:3:0,3:0
    39:  3:0:3:0,3
    40:  3:0:0,3:3
    41:  3:0,3:3:0
    42:  3:0,3:0:3
    43:  0:3:3:0,3
    44:  0:3:0,3:3
    45:  0:0,3:3:3
    46:  0,3:3:3:0
    47:  0,3:3:0:3
    48:  0,3:0:3:3
    49:  4:4:1:1,4
    50:  4:4:1,4:1
    51:  4:1:4:1,4
    52:  4:1:1,4:4
    53:  4:1,4:4:1
    54:  4:1,4:1:4
    55:  1:4:4:1,4
    56:  1:4:1,4:4
    57:  1:1,4:4:4
    58:  1,4:4:4:1
    59:  1,4:4:1:4
    60:  1,4:1:4:4
    61:  0:0:3:0,3
    62:  0:0:0,3:3
    63:  0:3:0:0,3
    64:  0:3:0,3:0
    65:  0:0,3:0:3
    66:  0:0,3:3:0
    67:  3:0:0:0,3
    68:  3:0:0,3:0
    69:  3:0,3:0:0
    70:  0,3:0:0:3
    71:  0,3:0:3:0
    72:  0,3:3:0:0
    73:  1:1:4:1,4
    74:  1:1:1,4:4
    75:  1:4:1:1,4
    76:  1:4:1,4:1
    77:  1:1,4:1:4
    78:  1:1,4:4:1
    79:  4:1:1:1,4
    80:  4:1:1,4:1
    81:  4:1,4:1:1
    82:  1,4:1:1:4
    83:  1,4:1:4:1
    84:  1,4:4:1:1
    85:  2:2:0:0,2
    86:  2:2:0,2:0
    87:  2:0:2:0,2
    88:  2:0:0,2:2
    89:  2:0,2:2:0
    90:  2:0,2:0:2
    91:  0:2:2:0,2
    92:  0:2:0,2:2
    93:  0:0,2:2:2
    94:  0,2:2:2:0
    95:  0,2:2:0:2
    96:  0,2:0:2:2
    97:  3:3:1:1,3
    98:  3:3:1,3:1
    99:  3:1:3:1,3
   100:  3:1:1,3:3
   101:  3:1,3:3:1
   102:  3:1,3:1:3
   103:  1:3:3:1,3
   104:  1:3:1,3:3
   105:  1:1,3:3:3
   106:  1,3:3:3:1
   107:  1,3:3:1:3
   108:  1,3:1:3:3
   109:  4:4:2:2,4
   110:  4:4:2,4:2
   111:  4:2:4:2,4
   112:  4:2:2,4:4
   113:  4:2,4:4:2
   114:  4:2,4:2:4
   115:  2:4:4:2,4
   116:  2:4:2,4:4
   117:  2:2,4:4:4
   118:  2,4:4:4:2
   119:  2,4:4:2:4
   120:  2,4:2:4:4
family= 3 1 0 0 0 new D5h genus #    19 is 0:0:2:0,3
     1:  0:0:2:0,3
     2:  0:0:0,3:2
     3:  0:2:0:0,3
     4:  0:2:0,3:0
     5:  0:0,3:0:2
     6:  0:0,3:2:0
     7:  2:0:0:0,3
     8:  2:0:0,3:0
     9:  2:0,3:0:0
    10:  0,3:0:0:2
    11:  0,3:0:2:0
    12:  0,3:2:0:0
    13:  1:1:3:1,4
    14:  1:1:1,4:3
    15:  1:3:1:1,4
    16:  1:3:1,4:1
    17:  1:1,4:1:3
    18:  1:1,4:3:1
    19:  3:1:1:1,4
    20:  3:1:1,4:1
    21:  3:1,4:1:1
    22:  1,4:1:1:3
    23:  1,4:1:3:1
    24:  1,4:3:1:1
    25:  2:2:4:0,2
    26:  2:2:0,2:4
    27:  2:4:2:0,2
    28:  2:4:0,2:2
    29:  2:0,2:2:4
    30:  2:0,2:4:2
    31:  4:2:2:0,2
    32:  4:2:0,2:2
    33:  4:0,2:2:2
    34:  0,2:2:2:4
    35:  0,2:2:4:2
    36:  0,2:4:2:2
    37:  3:3:0:1,3
    38:  3:3:1,3:0
    39:  3:0:3:1,3
    40:  3:0:1,3:3
    41:  3:1,3:3:0
    42:  3:1,3:0:3
    43:  0:3:3:1,3
    44:  0:3:1,3:3
    45:  0:1,3:3:3
    46:  1,3:3:3:0
    47:  1,3:3:0:3
    48:  1,3:0:3:3
    49:  4:4:1:2,4
    50:  4:4:2,4:1
    51:  4:1:4:2,4
    52:  4:1:2,4:4
    53:  4:2,4:4:1
    54:  4:2,4:1:4
    55:  1:4:4:2,4
    56:  1:4:2,4:4
    57:  1:2,4:4:4
    58:  2,4:4:4:1
    59:  2,4:4:1:4
    60:  2,4:1:4:4
    61:  0:0:3:0,2
    62:  0:0:0,2:3
    63:  0:3:0:0,2
    64:  0:3:0,2:0
    65:  0:0,2:0:3
    66:  0:0,2:3:0
    67:  3:0:0:0,2
    68:  3:0:0,2:0
    69:  3:0,2:0:0
    70:  0,2:0:0:3
    71:  0,2:0:3:0
    72:  0,2:3:0:0
    73:  1:1:4:1,3
    74:  1:1:1,3:4
    75:  1:4:1:1,3
    76:  1:4:1,3:1
    77:  1:1,3:1:4
    78:  1:1,3:4:1
    79:  4:1:1:1,3
    80:  4:1:1,3:1
    81:  4:1,3:1:1
    82:  1,3:1:1:4
    83:  1,3:1:4:1
    84:  1,3:4:1:1
    85:  2:2:0:2,4
    86:  2:2:2,4:0
    87:  2:0:2:2,4
    88:  2:0:2,4:2
    89:  2:2,4:2:0
    90:  2:2,4:0:2
    91:  0:2:2:2,4
    92:  0:2:2,4:2
    93:  0:2,4:2:2
    94:  2,4:2:2:0
    95:  2,4:2:0:2
    96:  2,4:0:2:2
    97:  3:3:1:0,3
    98:  3:3:0,3:1
    99:  3:1:3:0,3
   100:  3:1:0,3:3
   101:  3:0,3:3:1
   102:  3:0,3:1:3
   103:  1:3:3:0,3
   104:  1:3:0,3:3
   105:  1:0,3:3:3
   106:  0,3:3:3:1
   107:  0,3:3:1:3
   108:  0,3:1:3:3
   109:  4:4:2:1,4
   110:  4:4:1,4:2
   111:  4:2:4:1,4
   112:  4:2:1,4:4
   113:  4:1,4:4:2
   114:  4:1,4:2:4
   115:  2:4:4:1,4
   116:  2:4:1,4:4
   117:  2:1,4:4:4
   118:  1,4:4:4:2
   119:  1,4:4:2:4
   120:  1,4:2:4:4
family= 3 1 0 0 0 new D5h genus #    20 is 0:0:2:0,4
     1:  0:0:2:0,4
     2:  0:0:0,4:2
     3:  0:2:0:0,4
     4:  0:2:0,4:0
     5:  0:0,4:0:2
     6:  0:0,4:2:0
     7:  2:0:0:0,4
     8:  2:0:0,4:0
     9:  2:0,4:0:0
    10:  0,4:0:0:2
    11:  0,4:0:2:0
    12:  0,4:2:0:0
    13:  1:1:3:0,1
    14:  1:1:0,1:3
    15:  1:3:1:0,1
    16:  1:3:0,1:1
    17:  1:0,1:1:3
    18:  1:0,1:3:1
    19:  3:1:1:0,1
    20:  3:1:0,1:1
    21:  3:0,1:1:1
    22:  0,1:1:1:3
    23:  0,1:1:3:1
    24:  0,1:3:1:1
    25:  2:2:4:1,2
    26:  2:2:1,2:4
    27:  2:4:2:1,2
    28:  2:4:1,2:2
    29:  2:1,2:2:4
    30:  2:1,2:4:2
    31:  4:2:2:1,2
    32:  4:2:1,2:2
    33:  4:1,2:2:2
    34:  1,2:2:2:4
    35:  1,2:2:4:2
    36:  1,2:4:2:2
    37:  3:3:0:2,3
    38:  3:3:2,3:0
    39:  3:0:3:2,3
    40:  3:0:2,3:3
    41:  3:2,3:3:0
    42:  3:2,3:0:3
    43:  0:3:3:2,3
    44:  0:3:2,3:3
    45:  0:2,3:3:3
    46:  2,3:3:3:0
    47:  2,3:3:0:3
    48:  2,3:0:3:3
    49:  4:4:1:3,4
    50:  4:4:3,4:1
    51:  4:1:4:3,4
    52:  4:1:3,4:4
    53:  4:3,4:4:1
    54:  4:3,4:1:4
    55:  1:4:4:3,4
    56:  1:4:3,4:4
    57:  1:3,4:4:4
    58:  3,4:4:4:1
    59:  3,4:4:1:4
    60:  3,4:1:4:4
    61:  0:0:3:0,1
    62:  0:0:0,1:3
    63:  0:3:0:0,1
    64:  0:3:0,1:0
    65:  0:0,1:0:3
    66:  0:0,1:3:0
    67:  3:0:0:0,1
    68:  3:0:0,1:0
    69:  3:0,1:0:0
    70:  0,1:0:0:3
    71:  0,1:0:3:0
    72:  0,1:3:0:0
    73:  1:1:4:1,2
    74:  1:1:1,2:4
    75:  1:4:1:1,2
    76:  1:4:1,2:1
    77:  1:1,2:1:4
    78:  1:1,2:4:1
    79:  4:1:1:1,2
    80:  4:1:1,2:1
    81:  4:1,2:1:1
    82:  1,2:1:1:4
    83:  1,2:1:4:1
    84:  1,2:4:1:1
    85:  2:2:0:2,3
    86:  2:2:2,3:0
    87:  2:0:2:2,3
    88:  2:0:2,3:2
    89:  2:2,3:2:0
    90:  2:2,3:0:2
    91:  0:2:2:2,3
    92:  0:2:2,3:2
    93:  0:2,3:2:2
    94:  2,3:2:2:0
    95:  2,3:2:0:2
    96:  2,3:0:2:2
    97:  3:3:1:3,4
    98:  3:3:3,4:1
    99:  3:1:3:3,4
   100:  3:1:3,4:3
   101:  3:3,4:3:1
   102:  3:3,4:1:3
   103:  1:3:3:3,4
   104:  1:3:3,4:3
   105:  1:3,4:3:3
   106:  3,4:3:3:1
   107:  3,4:3:1:3
   108:  3,4:1:3:3
   109:  4:4:2:0,4
   110:  4:4:0,4:2
   111:  4:2:4:0,4
   112:  4:2:0,4:4
   113:  4:0,4:4:2
   114:  4:0,4:2:4
   115:  2:4:4:0,4
   116:  2:4:0,4:4
   117:  2:0,4:4:4
   118:  0,4:4:4:2
   119:  0,4:4:2:4
   120:  0,4:2:4:4
family= 3 1 0 0 0 new D5h genus #    21 is 0:0:2:1,2
     1:  0:0:2:1,2
     2:  0:0:1,2:2
     3:  0:2:0:1,2
     4:  0:2:1,2:0
     5:  0:1,2:0:2
     6:  0:1,2:2:0
     7:  2:0:0:1,2
     8:  2:0:1,2:0
     9:  2:1,2:0:0
    10:  1,2:0:0:2
    11:  1,2:0:2:0
    12:  1,2:2:0:0
    13:  1:1:3:2,3
    14:  1:1:2,3:3
    15:  1:3:1:2,3
    16:  1:3:2,3:1
    17:  1:2,3:1:3
    18:  1:2,3:3:1
    19:  3:1:1:2,3
    20:  3:1:2,3:1
    21:  3:2,3:1:1
    22:  2,3:1:1:3
    23:  2,3:1:3:1
    24:  2,3:3:1:1
    25:  2:2:4:3,4
    26:  2:2:3,4:4
    27:  2:4:2:3,4
    28:  2:4:3,4:2
    29:  2:3,4:2:4
    30:  2:3,4:4:2
    31:  4:2:2:3,4
    32:  4:2:3,4:2
    33:  4:3,4:2:2
    34:  3,4:2:2:4
    35:  3,4:2:4:2
    36:  3,4:4:2:2
    37:  3:3:0:0,4
    38:  3:3:0,4:0
    39:  3:0:3:0,4
    40:  3:0:0,4:3
    41:  3:0,4:3:0
    42:  3:0,4:0:3
    43:  0:3:3:0,4
    44:  0:3:0,4:3
    45:  0:0,4:3:3
    46:  0,4:3:3:0
    47:  0,4:3:0:3
    48:  0,4:0:3:3
    49:  4:4:1:0,1
    50:  4:4:0,1:1
    51:  4:1:4:0,1
    52:  4:1:0,1:4
    53:  4:0,1:4:1
    54:  4:0,1:1:4
    55:  1:4:4:0,1
    56:  1:4:0,1:4
    57:  1:0,1:4:4
    58:  0,1:4:4:1
    59:  0,1:4:1:4
    60:  0,1:1:4:4
    61:  0:0:3:3,4
    62:  0:0:3,4:3
    63:  0:3:0:3,4
    64:  0:3:3,4:0
    65:  0:3,4:0:3
    66:  0:3,4:3:0
    67:  3:0:0:3,4
    68:  3:0:3,4:0
    69:  3:3,4:0:0
    70:  3,4:0:0:3
    71:  3,4:0:3:0
    72:  3,4:3:0:0
    73:  1:1:4:0,4
    74:  1:1:0,4:4
    75:  1:4:1:0,4
    76:  1:4:0,4:1
    77:  1:0,4:1:4
    78:  1:0,4:4:1
    79:  4:1:1:0,4
    80:  4:1:0,4:1
    81:  4:0,4:1:1
    82:  0,4:1:1:4
    83:  0,4:1:4:1
    84:  0,4:4:1:1
    85:  2:2:0:0,1
    86:  2:2:0,1:0
    87:  2:0:2:0,1
    88:  2:0:0,1:2
    89:  2:0,1:2:0
    90:  2:0,1:0:2
    91:  0:2:2:0,1
    92:  0:2:0,1:2
    93:  0:0,1:2:2
    94:  0,1:2:2:0
    95:  0,1:2:0:2
    96:  0,1:0:2:2
    97:  3:3:1:1,2
    98:  3:3:1,2:1
    99:  3:1:3:1,2
   100:  3:1:1,2:3
   101:  3:1,2:3:1
   102:  3:1,2:1:3
   103:  1:3:3:1,2
   104:  1:3:1,2:3
   105:  1:1,2:3:3
   106:  1,2:3:3:1
   107:  1,2:3:1:3
   108:  1,2:1:3:3
   109:  4:4:2:2,3
   110:  4:4:2,3:2
   111:  4:2:4:2,3
   112:  4:2:2,3:4
   113:  4:2,3:4:2
   114:  4:2,3:2:4
   115:  2:4:4:2,3
   116:  2:4:2,3:4
   117:  2:2,3:4:4
   118:  2,3:4:4:2
   119:  2,3:4:2:4
   120:  2,3:2:4:4
family= 3 1 0 0 0 new D5h genus #    22 is 0:0:2:1,3
     1:  0:0:2:1,3
     2:  0:0:1,3:2
     3:  0:2:0:1,3
     4:  0:2:1,3:0
     5:  0:1,3:0:2
     6:  0:1,3:2:0
     7:  2:0:0:1,3
     8:  2:0:1,3:0
     9:  2:1,3:0:0
    10:  1,3:0:0:2
    11:  1,3:0:2:0
    12:  1,3:2:0:0
    13:  1:1:3:2,4
    14:  1:1:2,4:3
    15:  1:3:1:2,4
    16:  1:3:2,4:1
    17:  1:2,4:1:3
    18:  1:2,4:3:1
    19:  3:1:1:2,4
    20:  3:1:2,4:1
    21:  3:2,4:1:1
    22:  2,4:1:1:3
    23:  2,4:1:3:1
    24:  2,4:3:1:1
    25:  2:2:4:0,3
    26:  2:2:0,3:4
    27:  2:4:2:0,3
    28:  2:4:0,3:2
    29:  2:0,3:2:4
    30:  2:0,3:4:2
    31:  4:2:2:0,3
    32:  4:2:0,3:2
    33:  4:0,3:2:2
    34:  0,3:2:2:4
    35:  0,3:2:4:2
    36:  0,3:4:2:2
    37:  3:3:0:1,4
    38:  3:3:1,4:0
    39:  3:0:3:1,4
    40:  3:0:1,4:3
    41:  3:1,4:3:0
    42:  3:1,4:0:3
    43:  0:3:3:1,4
    44:  0:3:1,4:3
    45:  0:1,4:3:3
    46:  1,4:3:3:0
    47:  1,4:3:0:3
    48:  1,4:0:3:3
    49:  4:4:1:0,2
    50:  4:4:0,2:1
    51:  4:1:4:0,2
    52:  4:1:0,2:4
    53:  4:0,2:4:1
    54:  4:0,2:1:4
    55:  1:4:4:0,2
    56:  1:4:0,2:4
    57:  1:0,2:4:4
    58:  0,2:4:4:1
    59:  0,2:4:1:4
    60:  0,2:1:4:4
    61:  0:0:3:2,4
    62:  0:0:2,4:3
    63:  0:3:0:2,4
    64:  0:3:2,4:0
    65:  0:2,4:0:3
    66:  0:2,4:3:0
    67:  3:0:0:2,4
    68:  3:0:2,4:0
    69:  3:2,4:0:0
    70:  2,4:0:0:3
    71:  2,4:0:3:0
    72:  2,4:3:0:0
    73:  1:1:4:0,3
    74:  1:1:0,3:4
    75:  1:4:1:0,3
    76:  1:4:0,3:1
    77:  1:0,3:1:4
    78:  1:0,3:4:1
    79:  4:1:1:0,3
    80:  4:1:0,3:1
    81:  4:0,3:1:1
    82:  0,3:1:1:4
    83:  0,3:1:4:1
    84:  0,3:4:1:1
    85:  2:2:0:1,4
    86:  2:2:1,4:0
    87:  2:0:2:1,4
    88:  2:0:1,4:2
    89:  2:1,4:2:0
    90:  2:1,4:0:2
    91:  0:2:2:1,4
    92:  0:2:1,4:2
    93:  0:1,4:2:2
    94:  1,4:2:2:0
    95:  1,4:2:0:2
    96:  1,4:0:2:2
    97:  3:3:1:0,2
    98:  3:3:0,2:1
    99:  3:1:3:0,2
   100:  3:1:0,2:3
   101:  3:0,2:3:1
   102:  3:0,2:1:3
   103:  1:3:3:0,2
   104:  1:3:0,2:3
   105:  1:0,2:3:3
   106:  0,2:3:3:1
   107:  0,2:3:1:3
   108:  0,2:1:3:3
   109:  4:4:2:1,3
   110:  4:4:1,3:2
   111:  4:2:4:1,3
   112:  4:2:1,3:4
   113:  4:1,3:4:2
   114:  4:1,3:2:4
   115:  2:4:4:1,3
   116:  2:4:1,3:4
   117:  2:1,3:4:4
   118:  1,3:4:4:2
   119:  1,3:4:2:4
   120:  1,3:2:4:4
family= 3 1 0 0 0 new D5h genus #    23 is 0:0:2:1,4
     1:  0:0:2:1,4
     2:  0:0:1,4:2
     3:  0:2:0:1,4
     4:  0:2:1,4:0
     5:  0:1,4:0:2
     6:  0:1,4:2:0
     7:  2:0:0:1,4
     8:  2:0:1,4:0
     9:  2:1,4:0:0
    10:  1,4:0:0:2
    11:  1,4:0:2:0
    12:  1,4:2:0:0
    13:  1:1:3:0,2
    14:  1:1:0,2:3
    15:  1:3:1:0,2
    16:  1:3:0,2:1
    17:  1:0,2:1:3
    18:  1:0,2:3:1
    19:  3:1:1:0,2
    20:  3:1:0,2:1
    21:  3:0,2:1:1
    22:  0,2:1:1:3
    23:  0,2:1:3:1
    24:  0,2:3:1:1
    25:  2:2:4:1,3
    26:  2:2:1,3:4
    27:  2:4:2:1,3
    28:  2:4:1,3:2
    29:  2:1,3:2:4
    30:  2:1,3:4:2
    31:  4:2:2:1,3
    32:  4:2:1,3:2
    33:  4:1,3:2:2
    34:  1,3:2:2:4
    35:  1,3:2:4:2
    36:  1,3:4:2:2
    37:  3:3:0:2,4
    38:  3:3:2,4:0
    39:  3:0:3:2,4
    40:  3:0:2,4:3
    41:  3:2,4:3:0
    42:  3:2,4:0:3
    43:  0:3:3:2,4
    44:  0:3:2,4:3
    45:  0:2,4:3:3
    46:  2,4:3:3:0
    47:  2,4:3:0:3
    48:  2,4:0:3:3
    49:  4:4:1:0,3
    50:  4:4:0,3:1
    51:  4:1:4:0,3
    52:  4:1:0,3:4
    53:  4:0,3:4:1
    54:  4:0,3:1:4
    55:  1:4:4:0,3
    56:  1:4:0,3:4
    57:  1:0,3:4:4
    58:  0,3:4:4:1
    59:  0,3:4:1:4
    60:  0,3:1:4:4
    61:  0:0:3:1,4
    62:  0:0:1,4:3
    63:  0:3:0:1,4
    64:  0:3:1,4:0
    65:  0:1,4:0:3
    66:  0:1,4:3:0
    67:  3:0:0:1,4
    68:  3:0:1,4:0
    69:  3:1,4:0:0
    70:  1,4:0:0:3
    71:  1,4:0:3:0
    72:  1,4:3:0:0
    73:  1:1:4:0,2
    74:  1:1:0,2:4
    75:  1:4:1:0,2
    76:  1:4:0,2:1
    77:  1:0,2:1:4
    78:  1:0,2:4:1
    79:  4:1:1:0,2
    80:  4:1:0,2:1
    81:  4:0,2:1:1
    82:  0,2:1:1:4
    83:  0,2:1:4:1
    84:  0,2:4:1:1
    85:  2:2:0:1,3
    86:  2:2:1,3:0
    87:  2:0:2:1,3
    88:  2:0:1,3:2
    89:  2:1,3:2:0
    90:  2:1,3:0:2
    91:  0:2:2:1,3
    92:  0:2:1,3:2
    93:  0:1,3:2:2
    94:  1,3:2:2:0
    95:  1,3:2:0:2
    96:  1,3:0:2:2
    97:  3:3:1:2,4
    98:  3:3:2,4:1
    99:  3:1:3:2,4
   100:  3:1:2,4:3
   101:  3:2,4:3:1
   102:  3:2,4:1:3
   103:  1:3:3:2,4
   104:  1:3:2,4:3
   105:  1:2,4:3:3
   106:  2,4:3:3:1
   107:  2,4:3:1:3
   108:  2,4:1:3:3
   109:  4:4:2:0,3
   110:  4:4:0,3:2
   111:  4:2:4:0,3
   112:  4:2:0,3:4
   113:  4:0,3:4:2
   114:  4:0,3:2:4
   115:  2:4:4:0,3
   116:  2:4:0,3:4
   117:  2:0,3:4:4
   118:  0,3:4:4:2
   119:  0,3:4:2:4
   120:  0,3:2:4:4
family= 3 1 0 0 0 new D5h genus #    24 is 0:0:2:2,3
     1:  0:0:2:2,3
     2:  0:0:2,3:2
     3:  0:2:0:2,3
     4:  0:2:2,3:0
     5:  0:2,3:0:2
     6:  0:2,3:2:0
     7:  2:0:0:2,3
     8:  2:0:2,3:0
     9:  2:2,3:0:0
    10:  2,3:0:0:2
    11:  2,3:0:2:0
    12:  2,3:2:0:0
    13:  1:1:3:3,4
    14:  1:1:3,4:3
    15:  1:3:1:3,4
    16:  1:3:3,4:1
    17:  1:3,4:1:3
    18:  1:3,4:3:1
    19:  3:1:1:3,4
    20:  3:1:3,4:1
    21:  3:3,4:1:1
    22:  3,4:1:1:3
    23:  3,4:1:3:1
    24:  3,4:3:1:1
    25:  2:2:4:0,4
    26:  2:2:0,4:4
    27:  2:4:2:0,4
    28:  2:4:0,4:2
    29:  2:0,4:2:4
    30:  2:0,4:4:2
    31:  4:2:2:0,4
    32:  4:2:0,4:2
    33:  4:0,4:2:2
    34:  0,4:2:2:4
    35:  0,4:2:4:2
    36:  0,4:4:2:2
    37:  3:3:0:0,1
    38:  3:3:0,1:0
    39:  3:0:3:0,1
    40:  3:0:0,1:3
    41:  3:0,1:3:0
    42:  3:0,1:0:3
    43:  0:3:3:0,1
    44:  0:3:0,1:3
    45:  0:0,1:3:3
    46:  0,1:3:3:0
    47:  0,1:3:0:3
    48:  0,1:0:3:3
    49:  4:4:1:1,2
    50:  4:4:1,2:1
    51:  4:1:4:1,2
    52:  4:1:1,2:4
    53:  4:1,2:4:1
    54:  4:1,2:1:4
    55:  1:4:4:1,2
    56:  1:4:1,2:4
    57:  1:1,2:4:4
    58:  1,2:4:4:1
    59:  1,2:4:1:4
    60:  1,2:1:4:4
    61:  0:0:3:2,3
    62:  0:0:2,3:3
    63:  0:3:0:2,3
    64:  0:3:2,3:0
    65:  0:2,3:0:3
    66:  0:2,3:3:0
    67:  3:0:0:2,3
    68:  3:0:2,3:0
    69:  3:2,3:0:0
    70:  2,3:0:0:3
    71:  2,3:0:3:0
    72:  2,3:3:0:0
    73:  1:1:4:3,4
    74:  1:1:3,4:4
    75:  1:4:1:3,4
    76:  1:4:3,4:1
    77:  1:3,4:1:4
    78:  1:3,4:4:1
    79:  4:1:1:3,4
    80:  4:1:3,4:1
    81:  4:3,4:1:1
    82:  3,4:1:1:4
    83:  3,4:1:4:1
    84:  3,4:4:1:1
    85:  2:2:0:0,4
    86:  2:2:0,4:0
    87:  2:0:2:0,4
    88:  2:0:0,4:2
    89:  2:0,4:2:0
    90:  2:0,4:0:2
    91:  0:2:2:0,4
    92:  0:2:0,4:2
    93:  0:0,4:2:2
    94:  0,4:2:2:0
    95:  0,4:2:0:2
    96:  0,4:0:2:2
    97:  3:3:1:0,1
    98:  3:3:0,1:1
    99:  3:1:3:0,1
   100:  3:1:0,1:3
   101:  3:0,1:3:1
   102:  3:0,1:1:3
   103:  1:3:3:0,1
   104:  1:3:0,1:3
   105:  1:0,1:3:3
   106:  0,1:3:3:1
   107:  0,1:3:1:3
   108:  0,1:1:3:3
   109:  4:4:2:1,2
   110:  4:4:1,2:2
   111:  4:2:4:1,2
   112:  4:2:1,2:4
   113:  4:1,2:4:2
   114:  4:1,2:2:4
   115:  2:4:4:1,2
   116:  2:4:1,2:4
   117:  2:1,2:4:4
   118:  1,2:4:4:2
   119:  1,2:4:2:4
   120:  1,2:2:4:4
family= 3 1 0 0 0 new D5h genus #    25 is 0:0:2:2,4
     1:  0:0:2:2,4
     2:  0:0:2,4:2
     3:  0:2:0:2,4
     4:  0:2:2,4:0
     5:  0:2,4:0:2
     6:  0:2,4:2:0
     7:  2:0:0:2,4
     8:  2:0:2,4:0
     9:  2:2,4:0:0
    10:  2,4:0:0:2
    11:  2,4:0:2:0
    12:  2,4:2:0:0
    13:  1:1:3:0,3
    14:  1:1:0,3:3
    15:  1:3:1:0,3
    16:  1:3:0,3:1
    17:  1:0,3:1:3
    18:  1:0,3:3:1
    19:  3:1:1:0,3
    20:  3:1:0,3:1
    21:  3:0,3:1:1
    22:  0,3:1:1:3
    23:  0,3:1:3:1
    24:  0,3:3:1:1
    25:  2:2:4:1,4
    26:  2:2:1,4:4
    27:  2:4:2:1,4
    28:  2:4:1,4:2
    29:  2:1,4:2:4
    30:  2:1,4:4:2
    31:  4:2:2:1,4
    32:  4:2:1,4:2
    33:  4:1,4:2:2
    34:  1,4:2:2:4
    35:  1,4:2:4:2
    36:  1,4:4:2:2
    37:  3:3:0:0,2
    38:  3:3:0,2:0
    39:  3:0:3:0,2
    40:  3:0:0,2:3
    41:  3:0,2:3:0
    42:  3:0,2:0:3
    43:  0:3:3:0,2
    44:  0:3:0,2:3
    45:  0:0,2:3:3
    46:  0,2:3:3:0
    47:  0,2:3:0:3
    48:  0,2:0:3:3
    49:  4:4:1:1,3
    50:  4:4:1,3:1
    51:  4:1:4:1,3
    52:  4:1:1,3:4
    53:  4:1,3:4:1
    54:  4:1,3:1:4
    55:  1:4:4:1,3
    56:  1:4:1,3:4
    57:  1:1,3:4:4
    58:  1,3:4:4:1
    59:  1,3:4:1:4
    60:  1,3:1:4:4
    61:  0:0:3:1,3
    62:  0:0:1,3:3
    63:  0:3:0:1,3
    64:  0:3:1,3:0
    65:  0:1,3:0:3
    66:  0:1,3:3:0
    67:  3:0:0:1,3
    68:  3:0:1,3:0
    69:  3:1,3:0:0
    70:  1,3:0:0:3
    71:  1,3:0:3:0
    72:  1,3:3:0:0
    73:  1:1:4:2,4
    74:  1:1:2,4:4
    75:  1:4:1:2,4
    76:  1:4:2,4:1
    77:  1:2,4:1:4
    78:  1:2,4:4:1
    79:  4:1:1:2,4
    80:  4:1:2,4:1
    81:  4:2,4:1:1
    82:  2,4:1:1:4
    83:  2,4:1:4:1
    84:  2,4:4:1:1
    85:  2:2:0:0,3
    86:  2:2:0,3:0
    87:  2:0:2:0,3
    88:  2:0:0,3:2
    89:  2:0,3:2:0
    90:  2:0,3:0:2
    91:  0:2:2:0,3
    92:  0:2:0,3:2
    93:  0:0,3:2:2
    94:  0,3:2:2:0
    95:  0,3:2:0:2
    96:  0,3:0:2:2
    97:  3:3:1:1,4
    98:  3:3:1,4:1
    99:  3:1:3:1,4
   100:  3:1:1,4:3
   101:  3:1,4:3:1
   102:  3:1,4:1:3
   103:  1:3:3:1,4
   104:  1:3:1,4:3
   105:  1:1,4:3:3
   106:  1,4:3:3:1
   107:  1,4:3:1:3
   108:  1,4:1:3:3
   109:  4:4:2:0,2
   110:  4:4:0,2:2
   111:  4:2:4:0,2
   112:  4:2:0,2:4
   113:  4:0,2:4:2
   114:  4:0,2:2:4
   115:  2:4:4:0,2
   116:  2:4:0,2:4
   117:  2:0,2:4:4
   118:  0,2:4:4:2
   119:  0,2:4:2:4
   120:  0,2:2:4:4
family= 3 1 0 0 0 new D5h genus #    26 is 0:0:2:3,4
     1:  0:0:2:3,4
     2:  0:0:3,4:2
     3:  0:2:0:3,4
     4:  0:2:3,4:0
     5:  0:3,4:0:2
     6:  0:3,4:2:0
     7:  2:0:0:3,4
     8:  2:0:3,4:0
     9:  2:3,4:0:0
    10:  3,4:0:0:2
    11:  3,4:0:2:0
    12:  3,4:2:0:0
    13:  1:1:3:0,4
    14:  1:1:0,4:3
    15:  1:3:1:0,4
    16:  1:3:0,4:1
    17:  1:0,4:1:3
    18:  1:0,4:3:1
    19:  3:1:1:0,4
    20:  3:1:0,4:1
    21:  3:0,4:1:1
    22:  0,4:1:1:3
    23:  0,4:1:3:1
    24:  0,4:3:1:1
    25:  2:2:4:0,1
    26:  2:2:0,1:4
    27:  2:4:2:0,1
    28:  2:4:0,1:2
    29:  2:0,1:2:4
    30:  2:0,1:4:2
    31:  4:2:2:0,1
    32:  4:2:0,1:2
    33:  4:0,1:2:2
    34:  0,1:2:2:4
    35:  0,1:2:4:2
    36:  0,1:4:2:2
    37:  3:3:0:1,2
    38:  3:3:1,2:0
    39:  3:0:3:1,2
    40:  3:0:1,2:3
    41:  3:1,2:3:0
    42:  3:1,2:0:3
    43:  0:3:3:1,2
    44:  0:3:1,2:3
    45:  0:1,2:3:3
    46:  1,2:3:3:0
    47:  1,2:3:0:3
    48:  1,2:0:3:3
    49:  4:4:1:2,3
    50:  4:4:2,3:1
    51:  4:1:4:2,3
    52:  4:1:2,3:4
    53:  4:2,3:4:1
    54:  4:2,3:1:4
    55:  1:4:4:2,3
    56:  1:4:2,3:4
    57:  1:2,3:4:4
    58:  2,3:4:4:1
    59:  2,3:4:1:4
    60:  2,3:1:4:4
    61:  0:0:3:1,2
    62:  0:0:1,2:3
    63:  0:3:0:1,2
    64:  0:3:1,2:0
    65:  0:1,2:0:3
    66:  0:1,2:3:0
    67:  3:0:0:1,2
    68:  3:0:1,2:0
    69:  3:1,2:0:0
    70:  1,2:0:0:3
    71:  1,2:0:3:0
    72:  1,2:3:0:0
    73:  1:1:4:2,3
    74:  1:1:2,3:4
    75:  1:4:1:2,3
    76:  1:4:2,3:1
    77:  1:2,3:1:4
    78:  1:2,3:4:1
    79:  4:1:1:2,3
    80:  4:1:2,3:1
    81:  4:2,3:1:1
    82:  2,3:1:1:4
    83:  2,3:1:4:1
    84:  2,3:4:1:1
    85:  2:2:0:3,4
    86:  2:2:3,4:0
    87:  2:0:2:3,4
    88:  2:0:3,4:2
    89:  2:3,4:2:0
    90:  2:3,4:0:2
    91:  0:2:2:3,4
    92:  0:2:3,4:2
    93:  0:3,4:2:2
    94:  3,4:2:2:0
    95:  3,4:2:0:2
    96:  3,4:0:2:2
    97:  3:3:1:0,4
    98:  3:3:0,4:1
    99:  3:1:3:0,4
   100:  3:1:0,4:3
   101:  3:0,4:3:1
   102:  3:0,4:1:3
   103:  1:3:3:0,4
   104:  1:3:0,4:3
   105:  1:0,4:3:3
   106:  0,4:3:3:1
   107:  0,4:3:1:3
   108:  0,4:1:3:3
   109:  4:4:2:0,1
   110:  4:4:0,1:2
   111:  4:2:4:0,1
   112:  4:2:0,1:4
   113:  4:0,1:4:2
   114:  4:0,1:2:4
   115:  2:4:4:0,1
   116:  2:4:0,1:4
   117:  2:0,1:4:4
   118:  0,1:4:4:2
   119:  0,1:4:2:4
   120:  0,1:2:4:4
family= 3 1 0 0 0 new D5h genus #    27 is 0:1:2:0,1
     1:  0:1:2:0,1
     2:  0:1:0,1:2
     3:  0:2:1:0,1
     4:  0:2:0,1:1
     5:  0:0,1:1:2
     6:  0:0,1:2:1
     7:  1:0:2:0,1
     8:  1:0:0,1:2
     9:  1:2:0:0,1
    10:  1:2:0,1:0
    11:  1:0,1:0:2
    12:  1:0,1:2:0
    13:  2:0:1:0,1
    14:  2:0:0,1:1
    15:  2:1:0:0,1
    16:  2:1:0,1:0
    17:  2:0,1:0:1
    18:  2:0,1:1:0
    19:  0,1:0:1:2
    20:  0,1:0:2:1
    21:  0,1:1:0:2
    22:  0,1:1:2:0
    23:  0,1:2:0:1
    24:  0,1:2:1:0
    25:  1:2:3:1,2
    26:  1:2:1,2:3
    27:  1:3:2:1,2
    28:  1:3:1,2:2
    29:  1:1,2:2:3
    30:  1:1,2:3:2
    31:  2:1:3:1,2
    32:  2:1:1,2:3
    33:  2:3:1:1,2
    34:  2:3:1,2:1
    35:  2:1,2:1:3
    36:  2:1,2:3:1
    37:  3:1:2:1,2
    38:  3:1:1,2:2
    39:  3:2:1:1,2
    40:  3:2:1,2:1
    41:  3:1,2:1:2
    42:  3:1,2:2:1
    43:  1,2:1:2:3
    44:  1,2:1:3:2
    45:  1,2:2:1:3
    46:  1,2:2:3:1
    47:  1,2:3:1:2
    48:  1,2:3:2:1
    49:  2:3:4:2,3
    50:  2:3:2,3:4
    51:  2:4:3:2,3
    52:  2:4:2,3:3
    53:  2:2,3:3:4
    54:  2:2,3:4:3
    55:  3:2:4:2,3
    56:  3:2:2,3:4
    57:  3:4:2:2,3
    58:  3:4:2,3:2
    59:  3:2,3:2:4
    60:  3:2,3:4:2
    61:  4:2:3:2,3
    62:  4:2:2,3:3
    63:  4:3:2:2,3
    64:  4:3:2,3:2
    65:  4:2,3:2:3
    66:  4:2,3:3:2
    67:  2,3:2:3:4
    68:  2,3:2:4:3
    69:  2,3:3:2:4
    70:  2,3:3:4:2
    71:  2,3:4:2:3
    72:  2,3:4:3:2
    73:  3:4:0:3,4
    74:  3:4:3,4:0
    75:  3:0:4:3,4
    76:  3:0:3,4:4
    77:  3:3,4:4:0
    78:  3:3,4:0:4
    79:  4:3:0:3,4
    80:  4:3:3,4:0
    81:  4:0:3:3,4
    82:  4:0:3,4:3
    83:  4:3,4:3:0
    84:  4:3,4:0:3
    85:  0:3:4:3,4
    86:  0:3:3,4:4
    87:  0:4:3:3,4
    88:  0:4:3,4:3
    89:  0:3,4:3:4
    90:  0:3,4:4:3
    91:  3,4:3:4:0
    92:  3,4:3:0:4
    93:  3,4:4:3:0
    94:  3,4:4:0:3
    95:  3,4:0:3:4
    96:  3,4:0:4:3
    97:  4:0:1:0,4
    98:  4:0:0,4:1
    99:  4:1:0:0,4
   100:  4:1:0,4:0
   101:  4:0,4:0:1
   102:  4:0,4:1:0
   103:  0:4:1:0,4
   104:  0:4:0,4:1
   105:  0:1:4:0,4
   106:  0:1:0,4:4
   107:  0:0,4:4:1
   108:  0:0,4:1:4
   109:  1:4:0:0,4
   110:  1:4:0,4:0
   111:  1:0:4:0,4
   112:  1:0:0,4:4
   113:  1:0,4:4:0
   114:  1:0,4:0:4
   115:  0,4:4:0:1
   116:  0,4:4:1:0
   117:  0,4:0:4:1
   118:  0,4:0:1:4
   119:  0,4:1:4:0
   120:  0,4:1:0:4
   121:  0:4:3:0,4
   122:  0:4:0,4:3
   123:  0:3:4:0,4
   124:  0:3:0,4:4
   125:  0:0,4:4:3
   126:  0:0,4:3:4
   127:  4:0:3:0,4
   128:  4:0:0,4:3
   129:  4:3:0:0,4
   130:  4:3:0,4:0
   131:  4:0,4:0:3
   132:  4:0,4:3:0
   133:  3:0:4:0,4
   134:  3:0:0,4:4
   135:  3:4:0:0,4
   136:  3:4:0,4:0
   137:  3:0,4:0:4
   138:  3:0,4:4:0
   139:  0,4:0:4:3
   140:  0,4:0:3:4
   141:  0,4:4:0:3
   142:  0,4:4:3:0
   143:  0,4:3:0:4
   144:  0,4:3:4:0
   145:  1:0:4:0,1
   146:  1:0:0,1:4
   147:  1:4:0:0,1
   148:  1:4:0,1:0
   149:  1:0,1:0:4
   150:  1:0,1:4:0
   151:  0:1:4:0,1
   152:  0:1:0,1:4
   153:  0:4:1:0,1
   154:  0:4:0,1:1
   155:  0:0,1:1:4
   156:  0:0,1:4:1
   157:  4:1:0:0,1
   158:  4:1:0,1:0
   159:  4:0:1:0,1
   160:  4:0:0,1:1
   161:  4:0,1:1:0
   162:  4:0,1:0:1
   163:  0,1:1:0:4
   164:  0,1:1:4:0
   165:  0,1:0:1:4
   166:  0,1:0:4:1
   167:  0,1:4:1:0
   168:  0,1:4:0:1
   169:  2:1:0:1,2
   170:  2:1:1,2:0
   171:  2:0:1:1,2
   172:  2:0:1,2:1
   173:  2:1,2:1:0
   174:  2:1,2:0:1
   175:  1:2:0:1,2
   176:  1:2:1,2:0
   177:  1:0:2:1,2
   178:  1:0:1,2:2
   179:  1:1,2:2:0
   180:  1:1,2:0:2
   181:  0:2:1:1,2
   182:  0:2:1,2:1
   183:  0:1:2:1,2
   184:  0:1:1,2:2
   185:  0:1,2:2:1
   186:  0:1,2:1:2
   187:  1,2:2:1:0
   188:  1,2:2:0:1
   189:  1,2:1:2:0
   190:  1,2:1:0:2
   191:  1,2:0:2:1
   192:  1,2:0:1:2
   193:  3:2:1:2,3
   194:  3:2:2,3:1
   195:  3:1:2:2,3
   196:  3:1:2,3:2
   197:  3:2,3:2:1
   198:  3:2,3:1:2
   199:  2:3:1:2,3
   200:  2:3:2,3:1
   201:  2:1:3:2,3
   202:  2:1:2,3:3
   203:  2:2,3:3:1
   204:  2:2,3:1:3
   205:  1:3:2:2,3
   206:  1:3:2,3:2
   207:  1:2:3:2,3
   208:  1:2:2,3:3
   209:  1:2,3:3:2
   210:  1:2,3:2:3
   211:  2,3:3:2:1
   212:  2,3:3:1:2
   213:  2,3:2:3:1
   214:  2,3:2:1:3
   215:  2,3:1:3:2
   216:  2,3:1:2:3
   217:  4:3:2:3,4
   218:  4:3:3,4:2
   219:  4:2:3:3,4
   220:  4:2:3,4:3
   221:  4:3,4:3:2
   222:  4:3,4:2:3
   223:  3:4:2:3,4
   224:  3:4:3,4:2
   225:  3:2:4:3,4
   226:  3:2:3,4:4
   227:  3:3,4:4:2
   228:  3:3,4:2:4
   229:  2:4:3:3,4
   230:  2:4:3,4:3
   231:  2:3:4:3,4
   232:  2:3:3,4:4
   233:  2:3,4:4:3
   234:  2:3,4:3:4
   235:  3,4:4:3:2
   236:  3,4:4:2:3
   237:  3,4:3:4:2
   238:  3,4:3:2:4
   239:  3,4:2:4:3
   240:  3,4:2:3:4
family= 3 1 0 0 0 new D5h genus #    28 is 0:1:2:0,2
     1:  0:1:2:0,2
     2:  0:1:0,2:2
     3:  0:2:1:0,2
     4:  0:2:0,2:1
     5:  0:0,2:1:2
     6:  0:0,2:2:1
     7:  1:0:2:0,2
     8:  1:0:0,2:2
     9:  1:2:0:0,2
    10:  1:2:0,2:0
    11:  1:0,2:0:2
    12:  1:0,2:2:0
    13:  2:0:1:0,2
    14:  2:0:0,2:1
    15:  2:1:0:0,2
    16:  2:1:0,2:0
    17:  2:0,2:0:1
    18:  2:0,2:1:0
    19:  0,2:0:1:2
    20:  0,2:0:2:1
    21:  0,2:1:0:2
    22:  0,2:1:2:0
    23:  0,2:2:0:1
    24:  0,2:2:1:0
    25:  1:2:3:1,3
    26:  1:2:1,3:3
    27:  1:3:2:1,3
    28:  1:3:1,3:2
    29:  1:1,3:2:3
    30:  1:1,3:3:2
    31:  2:1:3:1,3
    32:  2:1:1,3:3
    33:  2:3:1:1,3
    34:  2:3:1,3:1
    35:  2:1,3:1:3
    36:  2:1,3:3:1
    37:  3:1:2:1,3
    38:  3:1:1,3:2
    39:  3:2:1:1,3
    40:  3:2:1,3:1
    41:  3:1,3:1:2
    42:  3:1,3:2:1
    43:  1,3:1:2:3
    44:  1,3:1:3:2
    45:  1,3:2:1:3
    46:  1,3:2:3:1
    47:  1,3:3:1:2
    48:  1,3:3:2:1
    49:  2:3:4:2,4
    50:  2:3:2,4:4
    51:  2:4:3:2,4
    52:  2:4:2,4:3
    53:  2:2,4:3:4
    54:  2:2,4:4:3
    55:  3:2:4:2,4
    56:  3:2:2,4:4
    57:  3:4:2:2,4
    58:  3:4:2,4:2
    59:  3:2,4:2:4
    60:  3:2,4:4:2
    61:  4:2:3:2,4
    62:  4:2:2,4:3
    63:  4:3:2:2,4
    64:  4:3:2,4:2
    65:  4:2,4:2:3
    66:  4:2,4:3:2
    67:  2,4:2:3:4
    68:  2,4:2:4:3
    69:  2,4:3:2:4
    70:  2,4:3:4:2
    71:  2,4:4:2:3
    72:  2,4:4:3:2
    73:  3:4:0:0,3
    74:  3:4:0,3:0
    75:  3:0:4:0,3
    76:  3:0:0,3:4
    77:  3:0,3:4:0
    78:  3:0,3:0:4
    79:  4:3:0:0,3
    80:  4:3:0,3:0
    81:  4:0:3:0,3
    82:  4:0:0,3:3
    83:  4:0,3:3:0
    84:  4:0,3:0:3
    85:  0:3:4:0,3
    86:  0:3:0,3:4
    87:  0:4:3:0,3
    88:  0:4:0,3:3
    89:  0:0,3:3:4
    90:  0:0,3:4:3
    91:  0,3:3:4:0
    92:  0,3:3:0:4
    93:  0,3:4:3:0
    94:  0,3:4:0:3
    95:  0,3:0:3:4
    96:  0,3:0:4:3
    97:  4:0:1:1,4
    98:  4:0:1,4:1
    99:  4:1:0:1,4
   100:  4:1:1,4:0
   101:  4:1,4:0:1
   102:  4:1,4:1:0
   103:  0:4:1:1,4
   104:  0:4:1,4:1
   105:  0:1:4:1,4
   106:  0:1:1,4:4
   107:  0:1,4:4:1
   108:  0:1,4:1:4
   109:  1:4:0:1,4
   110:  1:4:1,4:0
   111:  1:0:4:1,4
   112:  1:0:1,4:4
   113:  1:1,4:4:0
   114:  1:1,4:0:4
   115:  1,4:4:0:1
   116:  1,4:4:1:0
   117:  1,4:0:4:1
   118:  1,4:0:1:4
   119:  1,4:1:4:0
   120:  1,4:1:0:4
family= 3 1 0 0 0 new D5h genus #    29 is 0:1:2:0,3
     1:  0:1:2:0,3
     2:  0:1:0,3:2
     3:  0:2:1:0,3
     4:  0:2:0,3:1
     5:  0:0,3:1:2
     6:  0:0,3:2:1
     7:  1:0:2:0,3
     8:  1:0:0,3:2
     9:  1:2:0:0,3
    10:  1:2:0,3:0
    11:  1:0,3:0:2
    12:  1:0,3:2:0
    13:  2:0:1:0,3
    14:  2:0:0,3:1
    15:  2:1:0:0,3
    16:  2:1:0,3:0
    17:  2:0,3:0:1
    18:  2:0,3:1:0
    19:  0,3:0:1:2
    20:  0,3:0:2:1
    21:  0,3:1:0:2
    22:  0,3:1:2:0
    23:  0,3:2:0:1
    24:  0,3:2:1:0
    25:  1:2:3:1,4
    26:  1:2:1,4:3
    27:  1:3:2:1,4
    28:  1:3:1,4:2
    29:  1:1,4:2:3
    30:  1:1,4:3:2
    31:  2:1:3:1,4
    32:  2:1:1,4:3
    33:  2:3:1:1,4
    34:  2:3:1,4:1
    35:  2:1,4:1:3
    36:  2:1,4:3:1
    37:  3:1:2:1,4
    38:  3:1:1,4:2
    39:  3:2:1:1,4
    40:  3:2:1,4:1
    41:  3:1,4:1:2
    42:  3:1,4:2:1
    43:  1,4:1:2:3
    44:  1,4:1:3:2
    45:  1,4:2:1:3
    46:  1,4:2:3:1
    47:  1,4:3:1:2
    48:  1,4:3:2:1
    49:  2:3:4:0,2
    50:  2:3:0,2:4
    51:  2:4:3:0,2
    52:  2:4:0,2:3
    53:  2:0,2:3:4
    54:  2:0,2:4:3
    55:  3:2:4:0,2
    56:  3:2:0,2:4
    57:  3:4:2:0,2
    58:  3:4:0,2:2
    59:  3:0,2:2:4
    60:  3:0,2:4:2
    61:  4:2:3:0,2
    62:  4:2:0,2:3
    63:  4:3:2:0,2
    64:  4:3:0,2:2
    65:  4:0,2:2:3
    66:  4:0,2:3:2
    67:  0,2:2:3:4
    68:  0,2:2:4:3
    69:  0,2:3:2:4
    70:  0,2:3:4:2
    71:  0,2:4:2:3
    72:  0,2:4:3:2
    73:  3:4:0:1,3
    74:  3:4:1,3:0
    75:  3:0:4:1,3
    76:  3:0:1,3:4
    77:  3:1,3:4:0
    78:  3:1,3:0:4
    79:  4:3:0:1,3
    80:  4:3:1,3:0
    81:  4:0:3:1,3
    82:  4:0:1,3:3
    83:  4:1,3:3:0
    84:  4:1,3:0:3
    85:  0:3:4:1,3
    86:  0:3:1,3:4
    87:  0:4:3:1,3
    88:  0:4:1,3:3
    89:  0:1,3:3:4
    90:  0:1,3:4:3
    91:  1,3:3:4:0
    92:  1,3:3:0:4
    93:  1,3:4:3:0
    94:  1,3:4:0:3
    95:  1,3:0:3:4
    96:  1,3:0:4:3
    97:  4:0:1:2,4
    98:  4:0:2,4:1
    99:  4:1:0:2,4
   100:  4:1:2,4:0
   101:  4:2,4:0:1
   102:  4:2,4:1:0
   103:  0:4:1:2,4
   104:  0:4:2,4:1
   105:  0:1:4:2,4
   106:  0:1:2,4:4
   107:  0:2,4:4:1
   108:  0:2,4:1:4
   109:  1:4:0:2,4
   110:  1:4:2,4:0
   111:  1:0:4:2,4
   112:  1:0:2,4:4
   113:  1:2,4:4:0
   114:  1:2,4:0:4
   115:  2,4:4:0:1
   116:  2,4:4:1:0
   117:  2,4:0:4:1
   118:  2,4:0:1:4
   119:  2,4:1:4:0
   120:  2,4:1:0:4
   121:  0:4:3:0,2
   122:  0:4:0,2:3
   123:  0:3:4:0,2
   124:  0:3:0,2:4
   125:  0:0,2:4:3
   126:  0:0,2:3:4
   127:  4:0:3:0,2
   128:  4:0:0,2:3
   129:  4:3:0:0,2
   130:  4:3:0,2:0
   131:  4:0,2:0:3
   132:  4:0,2:3:0
   133:  3:0:4:0,2
   134:  3:0:0,2:4
   135:  3:4:0:0,2
   136:  3:4:0,2:0
   137:  3:0,2:0:4
   138:  3:0,2:4:0
   139:  0,2:0:4:3
   140:  0,2:0:3:4
   141:  0,2:4:0:3
   142:  0,2:4:3:0
   143:  0,2:3:0:4
   144:  0,2:3:4:0
   145:  1:0:4:1,3
   146:  1:0:1,3:4
   147:  1:4:0:1,3
   148:  1:4:1,3:0
   149:  1:1,3:0:4
   150:  1:1,3:4:0
   151:  0:1:4:1,3
   152:  0:1:1,3:4
   153:  0:4:1:1,3
   154:  0:4:1,3:1
   155:  0:1,3:1:4
   156:  0:1,3:4:1
   157:  4:1:0:1,3
   158:  4:1:1,3:0
   159:  4:0:1:1,3
   160:  4:0:1,3:1
   161:  4:1,3:1:0
   162:  4:1,3:0:1
   163:  1,3:1:0:4
   164:  1,3:1:4:0
   165:  1,3:0:1:4
   166:  1,3:0:4:1
   167:  1,3:4:1:0
   168:  1,3:4:0:1
   169:  2:1:0:2,4
   170:  2:1:2,4:0
   171:  2:0:1:2,4
   172:  2:0:2,4:1
   173:  2:2,4:1:0
   174:  2:2,4:0:1
   175:  1:2:0:2,4
   176:  1:2:2,4:0
   177:  1:0:2:2,4
   178:  1:0:2,4:2
   179:  1:2,4:2:0
   180:  1:2,4:0:2
   181:  0:2:1:2,4
   182:  0:2:2,4:1
   183:  0:1:2:2,4
   184:  0:1:2,4:2
   185:  0:2,4:2:1
   186:  0:2,4:1:2
   187:  2,4:2:1:0
   188:  2,4:2:0:1
   189:  2,4:1:2:0
   190:  2,4:1:0:2
   191:  2,4:0:2:1
   192:  2,4:0:1:2
   193:  3:2:1:0,3
   194:  3:2:0,3:1
   195:  3:1:2:0,3
   196:  3:1:0,3:2
   197:  3:0,3:2:1
   198:  3:0,3:1:2
   199:  2:3:1:0,3
   200:  2:3:0,3:1
   201:  2:1:3:0,3
   202:  2:1:0,3:3
   203:  2:0,3:3:1
   204:  2:0,3:1:3
   205:  1:3:2:0,3
   206:  1:3:0,3:2
   207:  1:2:3:0,3
   208:  1:2:0,3:3
   209:  1:0,3:3:2
   210:  1:0,3:2:3
   211:  0,3:3:2:1
   212:  0,3:3:1:2
   213:  0,3:2:3:1
   214:  0,3:2:1:3
   215:  0,3:1:3:2
   216:  0,3:1:2:3
   217:  4:3:2:1,4
   218:  4:3:1,4:2
   219:  4:2:3:1,4
   220:  4:2:1,4:3
   221:  4:1,4:3:2
   222:  4:1,4:2:3
   223:  3:4:2:1,4
   224:  3:4:1,4:2
   225:  3:2:4:1,4
   226:  3:2:1,4:4
   227:  3:1,4:4:2
   228:  3:1,4:2:4
   229:  2:4:3:1,4
   230:  2:4:1,4:3
   231:  2:3:4:1,4
   232:  2:3:1,4:4
   233:  2:1,4:4:3
   234:  2:1,4:3:4
   235:  1,4:4:3:2
   236:  1,4:4:2:3
   237:  1,4:3:4:2
   238:  1,4:3:2:4
   239:  1,4:2:4:3
   240:  1,4:2:3:4
family= 3 1 0 0 0 new D5h genus #    30 is 0:1:2:0,4
     1:  0:1:2:0,4
     2:  0:1:0,4:2
     3:  0:2:1:0,4
     4:  0:2:0,4:1
     5:  0:0,4:1:2
     6:  0:0,4:2:1
     7:  1:0:2:0,4
     8:  1:0:0,4:2
     9:  1:2:0:0,4
    10:  1:2:0,4:0
    11:  1:0,4:0:2
    12:  1:0,4:2:0
    13:  2:0:1:0,4
    14:  2:0:0,4:1
    15:  2:1:0:0,4
    16:  2:1:0,4:0
    17:  2:0,4:0:1
    18:  2:0,4:1:0
    19:  0,4:0:1:2
    20:  0,4:0:2:1
    21:  0,4:1:0:2
    22:  0,4:1:2:0
    23:  0,4:2:0:1
    24:  0,4:2:1:0
    25:  1:2:3:0,1
    26:  1:2:0,1:3
    27:  1:3:2:0,1
    28:  1:3:0,1:2
    29:  1:0,1:2:3
    30:  1:0,1:3:2
    31:  2:1:3:0,1
    32:  2:1:0,1:3
    33:  2:3:1:0,1
    34:  2:3:0,1:1
    35:  2:0,1:1:3
    36:  2:0,1:3:1
    37:  3:1:2:0,1
    38:  3:1:0,1:2
    39:  3:2:1:0,1
    40:  3:2:0,1:1
    41:  3:0,1:1:2
    42:  3:0,1:2:1
    43:  0,1:1:2:3
    44:  0,1:1:3:2
    45:  0,1:2:1:3
    46:  0,1:2:3:1
    47:  0,1:3:1:2
    48:  0,1:3:2:1
    49:  2:3:4:1,2
    50:  2:3:1,2:4
    51:  2:4:3:1,2
    52:  2:4:1,2:3
    53:  2:1,2:3:4
    54:  2:1,2:4:3
    55:  3:2:4:1,2
    56:  3:2:1,2:4
    57:  3:4:2:1,2
    58:  3:4:1,2:2
    59:  3:1,2:2:4
    60:  3:1,2:4:2
    61:  4:2:3:1,2
    62:  4:2:1,2:3
    63:  4:3:2:1,2
    64:  4:3:1,2:2
    65:  4:1,2:2:3
    66:  4:1,2:3:2
    67:  1,2:2:3:4
    68:  1,2:2:4:3
    69:  1,2:3:2:4
    70:  1,2:3:4:2
    71:  1,2:4:2:3
    72:  1,2:4:3:2
    73:  3:4:0:2,3
    74:  3:4:2,3:0
    75:  3:0:4:2,3
    76:  3:0:2,3:4
    77:  3:2,3:4:0
    78:  3:2,3:0:4
    79:  4:3:0:2,3
    80:  4:3:2,3:0
    81:  4:0:3:2,3
    82:  4:0:2,3:3
    83:  4:2,3:3:0
    84:  4:2,3:0:3
    85:  0:3:4:2,3
    86:  0:3:2,3:4
    87:  0:4:3:2,3
    88:  0:4:2,3:3
    89:  0:2,3:3:4
    90:  0:2,3:4:3
    91:  2,3:3:4:0
    92:  2,3:3:0:4
    93:  2,3:4:3:0
    94:  2,3:4:0:3
    95:  2,3:0:3:4
    96:  2,3:0:4:3
    97:  4:0:1:3,4
    98:  4:0:3,4:1
    99:  4:1:0:3,4
   100:  4:1:3,4:0
   101:  4:3,4:0:1
   102:  4:3,4:1:0
   103:  0:4:1:3,4
   104:  0:4:3,4:1
   105:  0:1:4:3,4
   106:  0:1:3,4:4
   107:  0:3,4:4:1
   108:  0:3,4:1:4
   109:  1:4:0:3,4
   110:  1:4:3,4:0
   111:  1:0:4:3,4
   112:  1:0:3,4:4
   113:  1:3,4:4:0
   114:  1:3,4:0:4
   115:  3,4:4:0:1
   116:  3,4:4:1:0
   117:  3,4:0:4:1
   118:  3,4:0:1:4
   119:  3,4:1:4:0
   120:  3,4:1:0:4
   121:  0:4:3:0,1
   122:  0:4:0,1:3
   123:  0:3:4:0,1
   124:  0:3:0,1:4
   125:  0:0,1:4:3
   126:  0:0,1:3:4
   127:  4:0:3:0,1
   128:  4:0:0,1:3
   129:  4:3:0:0,1
   130:  4:3:0,1:0
   131:  4:0,1:0:3
   132:  4:0,1:3:0
   133:  3:0:4:0,1
   134:  3:0:0,1:4
   135:  3:4:0:0,1
   136:  3:4:0,1:0
   137:  3:0,1:0:4
   138:  3:0,1:4:0
   139:  0,1:0:4:3
   140:  0,1:0:3:4
   141:  0,1:4:0:3
   142:  0,1:4:3:0
   143:  0,1:3:0:4
   144:  0,1:3:4:0
   145:  1:0:4:1,2
   146:  1:0:1,2:4
   147:  1:4:0:1,2
   148:  1:4:1,2:0
   149:  1:1,2:0:4
   150:  1:1,2:4:0
   151:  0:1:4:1,2
   152:  0:1:1,2:4
   153:  0:4:1:1,2
   154:  0:4:1,2:1
   155:  0:1,2:1:4
   156:  0:1,2:4:1
   157:  4:1:0:1,2
   158:  4:1:1,2:0
   159:  4:0:1:1,2
   160:  4:0:1,2:1
   161:  4:1,2:1:0
   162:  4:1,2:0:1
   163:  1,2:1:0:4
   164:  1,2:1:4:0
   165:  1,2:0:1:4
   166:  1,2:0:4:1
   167:  1,2:4:1:0
   168:  1,2:4:0:1
   169:  2:1:0:2,3
   170:  2:1:2,3:0
   171:  2:0:1:2,3
   172:  2:0:2,3:1
   173:  2:2,3:1:0
   174:  2:2,3:0:1
   175:  1:2:0:2,3
   176:  1:2:2,3:0
   177:  1:0:2:2,3
   178:  1:0:2,3:2
   179:  1:2,3:2:0
   180:  1:2,3:0:2
   181:  0:2:1:2,3
   182:  0:2:2,3:1
   183:  0:1:2:2,3
   184:  0:1:2,3:2
   185:  0:2,3:2:1
   186:  0:2,3:1:2
   187:  2,3:2:1:0
   188:  2,3:2:0:1
   189:  2,3:1:2:0
   190:  2,3:1:0:2
   191:  2,3:0:2:1
   192:  2,3:0:1:2
   193:  3:2:1:3,4
   194:  3:2:3,4:1
   195:  3:1:2:3,4
   196:  3:1:3,4:2
   197:  3:3,4:2:1
   198:  3:3,4:1:2
   199:  2:3:1:3,4
   200:  2:3:3,4:1
   201:  2:1:3:3,4
   202:  2:1:3,4:3
   203:  2:3,4:3:1
   204:  2:3,4:1:3
   205:  1:3:2:3,4
   206:  1:3:3,4:2
   207:  1:2:3:3,4
   208:  1:2:3,4:3
   209:  1:3,4:3:2
   210:  1:3,4:2:3
   211:  3,4:3:2:1
   212:  3,4:3:1:2
   213:  3,4:2:3:1
   214:  3,4:2:1:3
   215:  3,4:1:3:2
   216:  3,4:1:2:3
   217:  4:3:2:0,4
   218:  4:3:0,4:2
   219:  4:2:3:0,4
   220:  4:2:0,4:3
   221:  4:0,4:3:2
   222:  4:0,4:2:3
   223:  3:4:2:0,4
   224:  3:4:0,4:2
   225:  3:2:4:0,4
   226:  3:2:0,4:4
   227:  3:0,4:4:2
   228:  3:0,4:2:4
   229:  2:4:3:0,4
   230:  2:4:0,4:3
   231:  2:3:4:0,4
   232:  2:3:0,4:4
   233:  2:0,4:4:3
   234:  2:0,4:3:4
   235:  0,4:4:3:2
   236:  0,4:4:2:3
   237:  0,4:3:4:2
   238:  0,4:3:2:4
   239:  0,4:2:4:3
   240:  0,4:2:3:4
family= 3 1 0 0 0 new D5h genus #    31 is 0:1:2:1,3
     1:  0:1:2:1,3
     2:  0:1:1,3:2
     3:  0:2:1:1,3
     4:  0:2:1,3:1
     5:  0:1,3:1:2
     6:  0:1,3:2:1
     7:  1:0:2:1,3
     8:  1:0:1,3:2
     9:  1:2:0:1,3
    10:  1:2:1,3:0
    11:  1:1,3:0:2
    12:  1:1,3:2:0
    13:  2:0:1:1,3
    14:  2:0:1,3:1
    15:  2:1:0:1,3
    16:  2:1:1,3:0
    17:  2:1,3:0:1
    18:  2:1,3:1:0
    19:  1,3:0:1:2
    20:  1,3:0:2:1
    21:  1,3:1:0:2
    22:  1,3:1:2:0
    23:  1,3:2:0:1
    24:  1,3:2:1:0
    25:  1:2:3:2,4
    26:  1:2:2,4:3
    27:  1:3:2:2,4
    28:  1:3:2,4:2
    29:  1:2,4:2:3
    30:  1:2,4:3:2
    31:  2:1:3:2,4
    32:  2:1:2,4:3
    33:  2:3:1:2,4
    34:  2:3:2,4:1
    35:  2:2,4:1:3
    36:  2:2,4:3:1
    37:  3:1:2:2,4
    38:  3:1:2,4:2
    39:  3:2:1:2,4
    40:  3:2:2,4:1
    41:  3:2,4:1:2
    42:  3:2,4:2:1
    43:  2,4:1:2:3
    44:  2,4:1:3:2
    45:  2,4:2:1:3
    46:  2,4:2:3:1
    47:  2,4:3:1:2
    48:  2,4:3:2:1
    49:  2:3:4:0,3
    50:  2:3:0,3:4
    51:  2:4:3:0,3
    52:  2:4:0,3:3
    53:  2:0,3:3:4
    54:  2:0,3:4:3
    55:  3:2:4:0,3
    56:  3:2:0,3:4
    57:  3:4:2:0,3
    58:  3:4:0,3:2
    59:  3:0,3:2:4
    60:  3:0,3:4:2
    61:  4:2:3:0,3
    62:  4:2:0,3:3
    63:  4:3:2:0,3
    64:  4:3:0,3:2
    65:  4:0,3:2:3
    66:  4:0,3:3:2
    67:  0,3:2:3:4
    68:  0,3:2:4:3
    69:  0,3:3:2:4
    70:  0,3:3:4:2
    71:  0,3:4:2:3
    72:  0,3:4:3:2
    73:  3:4:0:1,4
    74:  3:4:1,4:0
    75:  3:0:4:1,4
    76:  3:0:1,4:4
    77:  3:1,4:4:0
    78:  3:1,4:0:4
    79:  4:3:0:1,4
    80:  4:3:1,4:0
    81:  4:0:3:1,4
    82:  4:0:1,4:3
    83:  4:1,4:3:0
    84:  4:1,4:0:3
    85:  0:3:4:1,4
    86:  0:3:1,4:4
    87:  0:4:3:1,4
    88:  0:4:1,4:3
    89:  0:1,4:3:4
    90:  0:1,4:4:3
    91:  1,4:3:4:0
    92:  1,4:3:0:4
    93:  1,4:4:3:0
    94:  1,4:4:0:3
    95:  1,4:0:3:4
    96:  1,4:0:4:3
    97:  4:0:1:0,2
    98:  4:0:0,2:1
    99:  4:1:0:0,2
   100:  4:1:0,2:0
   101:  4:0,2:0:1
   102:  4:0,2:1:0
   103:  0:4:1:0,2
   104:  0:4:0,2:1
   105:  0:1:4:0,2
   106:  0:1:0,2:4
   107:  0:0,2:4:1
   108:  0:0,2:1:4
   109:  1:4:0:0,2
   110:  1:4:0,2:0
   111:  1:0:4:0,2
   112:  1:0:0,2:4
   113:  1:0,2:4:0
   114:  1:0,2:0:4
   115:  0,2:4:0:1
   116:  0,2:4:1:0
   117:  0,2:0:4:1
   118:  0,2:0:1:4
   119:  0,2:1:4:0
   120:  0,2:1:0:4
   121:  0:4:3:2,4
   122:  0:4:2,4:3
   123:  0:3:4:2,4
   124:  0:3:2,4:4
   125:  0:2,4:4:3
   126:  0:2,4:3:4
   127:  4:0:3:2,4
   128:  4:0:2,4:3
   129:  4:3:0:2,4
   130:  4:3:2,4:0
   131:  4:2,4:0:3
   132:  4:2,4:3:0
   133:  3:0:4:2,4
   134:  3:0:2,4:4
   135:  3:4:0:2,4
   136:  3:4:2,4:0
   137:  3:2,4:0:4
   138:  3:2,4:4:0
   139:  2,4:0:4:3
   140:  2,4:0:3:4
   141:  2,4:4:0:3
   142:  2,4:4:3:0
   143:  2,4:3:0:4
   144:  2,4:3:4:0
   145:  1:0:4:0,3
   146:  1:0:0,3:4
   147:  1:4:0:0,3
   148:  1:4:0,3:0
   149:  1:0,3:0:4
   150:  1:0,3:4:0
   151:  0:1:4:0,3
   152:  0:1:0,3:4
   153:  0:4:1:0,3
   154:  0:4:0,3:1
   155:  0:0,3:1:4
   156:  0:0,3:4:1
   157:  4:1:0:0,3
   158:  4:1:0,3:0
   159:  4:0:1:0,3
   160:  4:0:0,3:1
   161:  4:0,3:1:0
   162:  4:0,3:0:1
   163:  0,3:1:0:4
   164:  0,3:1:4:0
   165:  0,3:0:1:4
   166:  0,3:0:4:1
   167:  0,3:4:1:0
   168:  0,3:4:0:1
   169:  2:1:0:1,4
   170:  2:1:1,4:0
   171:  2:0:1:1,4
   172:  2:0:1,4:1
   173:  2:1,4:1:0
   174:  2:1,4:0:1
   175:  1:2:0:1,4
   176:  1:2:1,4:0
   177:  1:0:2:1,4
   178:  1:0:1,4:2
   179:  1:1,4:2:0
   180:  1:1,4:0:2
   181:  0:2:1:1,4
   182:  0:2:1,4:1
   183:  0:1:2:1,4
   184:  0:1:1,4:2
   185:  0:1,4:2:1
   186:  0:1,4:1:2
   187:  1,4:2:1:0
   188:  1,4:2:0:1
   189:  1,4:1:2:0
   190:  1,4:1:0:2
   191:  1,4:0:2:1
   192:  1,4:0:1:2
   193:  3:2:1:0,2
   194:  3:2:0,2:1
   195:  3:1:2:0,2
   196:  3:1:0,2:2
   197:  3:0,2:2:1
   198:  3:0,2:1:2
   199:  2:3:1:0,2
   200:  2:3:0,2:1
   201:  2:1:3:0,2
   202:  2:1:0,2:3
   203:  2:0,2:3:1
   204:  2:0,2:1:3
   205:  1:3:2:0,2
   206:  1:3:0,2:2
   207:  1:2:3:0,2
   208:  1:2:0,2:3
   209:  1:0,2:3:2
   210:  1:0,2:2:3
   211:  0,2:3:2:1
   212:  0,2:3:1:2
   213:  0,2:2:3:1
   214:  0,2:2:1:3
   215:  0,2:1:3:2
   216:  0,2:1:2:3
   217:  4:3:2:1,3
   218:  4:3:1,3:2
   219:  4:2:3:1,3
   220:  4:2:1,3:3
   221:  4:1,3:3:2
   222:  4:1,3:2:3
   223:  3:4:2:1,3
   224:  3:4:1,3:2
   225:  3:2:4:1,3
   226:  3:2:1,3:4
   227:  3:1,3:4:2
   228:  3:1,3:2:4
   229:  2:4:3:1,3
   230:  2:4:1,3:3
   231:  2:3:4:1,3
   232:  2:3:1,3:4
   233:  2:1,3:4:3
   234:  2:1,3:3:4
   235:  1,3:4:3:2
   236:  1,3:4:2:3
   237:  1,3:3:4:2
   238:  1,3:3:2:4
   239:  1,3:2:4:3
   240:  1,3:2:3:4
family= 3 1 0 0 0 new D5h genus #    32 is 0:1:2:3,4
     1:  0:1:2:3,4
     2:  0:1:3,4:2
     3:  0:2:1:3,4
     4:  0:2:3,4:1
     5:  0:3,4:1:2
     6:  0:3,4:2:1
     7:  1:0:2:3,4
     8:  1:0:3,4:2
     9:  1:2:0:3,4
    10:  1:2:3,4:0
    11:  1:3,4:0:2
    12:  1:3,4:2:0
    13:  2:0:1:3,4
    14:  2:0:3,4:1
    15:  2:1:0:3,4
    16:  2:1:3,4:0
    17:  2:3,4:0:1
    18:  2:3,4:1:0
    19:  3,4:0:1:2
    20:  3,4:0:2:1
    21:  3,4:1:0:2
    22:  3,4:1:2:0
    23:  3,4:2:0:1
    24:  3,4:2:1:0
    25:  1:2:3:0,4
    26:  1:2:0,4:3
    27:  1:3:2:0,4
    28:  1:3:0,4:2
    29:  1:0,4:2:3
    30:  1:0,4:3:2
    31:  2:1:3:0,4
    32:  2:1:0,4:3
    33:  2:3:1:0,4
    34:  2:3:0,4:1
    35:  2:0,4:1:3
    36:  2:0,4:3:1
    37:  3:1:2:0,4
    38:  3:1:0,4:2
    39:  3:2:1:0,4
    40:  3:2:0,4:1
    41:  3:0,4:1:2
    42:  3:0,4:2:1
    43:  0,4:1:2:3
    44:  0,4:1:3:2
    45:  0,4:2:1:3
    46:  0,4:2:3:1
    47:  0,4:3:1:2
    48:  0,4:3:2:1
    49:  2:3:4:0,1
    50:  2:3:0,1:4
    51:  2:4:3:0,1
    52:  2:4:0,1:3
    53:  2:0,1:3:4
    54:  2:0,1:4:3
    55:  3:2:4:0,1
    56:  3:2:0,1:4
    57:  3:4:2:0,1
    58:  3:4:0,1:2
    59:  3:0,1:2:4
    60:  3:0,1:4:2
    61:  4:2:3:0,1
    62:  4:2:0,1:3
    63:  4:3:2:0,1
    64:  4:3:0,1:2
    65:  4:0,1:2:3
    66:  4:0,1:3:2
    67:  0,1:2:3:4
    68:  0,1:2:4:3
    69:  0,1:3:2:4
    70:  0,1:3:4:2
    71:  0,1:4:2:3
    72:  0,1:4:3:2
    73:  3:4:0:1,2
    74:  3:4:1,2:0
    75:  3:0:4:1,2
    76:  3:0:1,2:4
    77:  3:1,2:4:0
    78:  3:1,2:0:4
    79:  4:3:0:1,2
    80:  4:3:1,2:0
    81:  4:0:3:1,2
    82:  4:0:1,2:3
    83:  4:1,2:3:0
    84:  4:1,2:0:3
    85:  0:3:4:1,2
    86:  0:3:1,2:4
    87:  0:4:3:1,2
    88:  0:4:1,2:3
    89:  0:1,2:3:4
    90:  0:1,2:4:3
    91:  1,2:3:4:0
    92:  1,2:3:0:4
    93:  1,2:4:3:0
    94:  1,2:4:0:3
    95:  1,2:0:3:4
    96:  1,2:0:4:3
    97:  4:0:1:2,3
    98:  4:0:2,3:1
    99:  4:1:0:2,3
   100:  4:1:2,3:0
   101:  4:2,3:0:1
   102:  4:2,3:1:0
   103:  0:4:1:2,3
   104:  0:4:2,3:1
   105:  0:1:4:2,3
   106:  0:1:2,3:4
   107:  0:2,3:4:1
   108:  0:2,3:1:4
   109:  1:4:0:2,3
   110:  1:4:2,3:0
   111:  1:0:4:2,3
   112:  1:0:2,3:4
   113:  1:2,3:4:0
   114:  1:2,3:0:4
   115:  2,3:4:0:1
   116:  2,3:4:1:0
   117:  2,3:0:4:1
   118:  2,3:0:1:4
   119:  2,3:1:4:0
   120:  2,3:1:0:4
family= 3 1 0 0 0 new D5h genus #    33 is 0:1:3:0,1
     1:  0:1:3:0,1
     2:  0:1:0,1:3
     3:  0:3:1:0,1
     4:  0:3:0,1:1
     5:  0:0,1:1:3
     6:  0:0,1:3:1
     7:  1:0:3:0,1
     8:  1:0:0,1:3
     9:  1:3:0:0,1
    10:  1:3:0,1:0
    11:  1:0,1:0:3
    12:  1:0,1:3:0
    13:  3:0:1:0,1
    14:  3:0:0,1:1
    15:  3:1:0:0,1
    16:  3:1:0,1:0
    17:  3:0,1:0:1
    18:  3:0,1:1:0
    19:  0,1:0:1:3
    20:  0,1:0:3:1
    21:  0,1:1:0:3
    22:  0,1:1:3:0
    23:  0,1:3:0:1
    24:  0,1:3:1:0
    25:  1:2:4:1,2
    26:  1:2:1,2:4
    27:  1:4:2:1,2
    28:  1:4:1,2:2
    29:  1:1,2:2:4
    30:  1:1,2:4:2
    31:  2:1:4:1,2
    32:  2:1:1,2:4
    33:  2:4:1:1,2
    34:  2:4:1,2:1
    35:  2:1,2:1:4
    36:  2:1,2:4:1
    37:  4:1:2:1,2
    38:  4:1:1,2:2
    39:  4:2:1:1,2
    40:  4:2:1,2:1
    41:  4:1,2:1:2
    42:  4:1,2:2:1
    43:  1,2:1:2:4
    44:  1,2:1:4:2
    45:  1,2:2:1:4
    46:  1,2:2:4:1
    47:  1,2:4:1:2
    48:  1,2:4:2:1
    49:  2:3:0:2,3
    50:  2:3:2,3:0
    51:  2:0:3:2,3
    52:  2:0:2,3:3
    53:  2:2,3:3:0
    54:  2:2,3:0:3
    55:  3:2:0:2,3
    56:  3:2:2,3:0
    57:  3:0:2:2,3
    58:  3:0:2,3:2
    59:  3:2,3:2:0
    60:  3:2,3:0:2
    61:  0:2:3:2,3
    62:  0:2:2,3:3
    63:  0:3:2:2,3
    64:  0:3:2,3:2
    65:  0:2,3:2:3
    66:  0:2,3:3:2
    67:  2,3:2:3:0
    68:  2,3:2:0:3
    69:  2,3:3:2:0
    70:  2,3:3:0:2
    71:  2,3:0:2:3
    72:  2,3:0:3:2
    73:  3:4:1:3,4
    74:  3:4:3,4:1
    75:  3:1:4:3,4
    76:  3:1:3,4:4
    77:  3:3,4:4:1
    78:  3:3,4:1:4
    79:  4:3:1:3,4
    80:  4:3:3,4:1
    81:  4:1:3:3,4
    82:  4:1:3,4:3
    83:  4:3,4:3:1
    84:  4:3,4:1:3
    85:  1:3:4:3,4
    86:  1:3:3,4:4
    87:  1:4:3:3,4
    88:  1:4:3,4:3
    89:  1:3,4:3:4
    90:  1:3,4:4:3
    91:  3,4:3:4:1
    92:  3,4:3:1:4
    93:  3,4:4:3:1
    94:  3,4:4:1:3
    95:  3,4:1:3:4
    96:  3,4:1:4:3
    97:  4:0:2:0,4
    98:  4:0:0,4:2
    99:  4:2:0:0,4
   100:  4:2:0,4:0
   101:  4:0,4:0:2
   102:  4:0,4:2:0
   103:  0:4:2:0,4
   104:  0:4:0,4:2
   105:  0:2:4:0,4
   106:  0:2:0,4:4
   107:  0:0,4:4:2
   108:  0:0,4:2:4
   109:  2:4:0:0,4
   110:  2:4:0,4:0
   111:  2:0:4:0,4
   112:  2:0:0,4:4
   113:  2:0,4:4:0
   114:  2:0,4:0:4
   115:  0,4:4:0:2
   116:  0,4:4:2:0
   117:  0,4:0:4:2
   118:  0,4:0:2:4
   119:  0,4:2:4:0
   120:  0,4:2:0:4
family= 3 1 0 0 0 new D5h genus #    34 is 0:1:3:0,2
     1:  0:1:3:0,2
     2:  0:1:0,2:3
     3:  0:3:1:0,2
     4:  0:3:0,2:1
     5:  0:0,2:1:3
     6:  0:0,2:3:1
     7:  1:0:3:0,2
     8:  1:0:0,2:3
     9:  1:3:0:0,2
    10:  1:3:0,2:0
    11:  1:0,2:0:3
    12:  1:0,2:3:0
    13:  3:0:1:0,2
    14:  3:0:0,2:1
    15:  3:1:0:0,2
    16:  3:1:0,2:0
    17:  3:0,2:0:1
    18:  3:0,2:1:0
    19:  0,2:0:1:3
    20:  0,2:0:3:1
    21:  0,2:1:0:3
    22:  0,2:1:3:0
    23:  0,2:3:0:1
    24:  0,2:3:1:0
    25:  1:2:4:1,3
    26:  1:2:1,3:4
    27:  1:4:2:1,3
    28:  1:4:1,3:2
    29:  1:1,3:2:4
    30:  1:1,3:4:2
    31:  2:1:4:1,3
    32:  2:1:1,3:4
    33:  2:4:1:1,3
    34:  2:4:1,3:1
    35:  2:1,3:1:4
    36:  2:1,3:4:1
    37:  4:1:2:1,3
    38:  4:1:1,3:2
    39:  4:2:1:1,3
    40:  4:2:1,3:1
    41:  4:1,3:1:2
    42:  4:1,3:2:1
    43:  1,3:1:2:4
    44:  1,3:1:4:2
    45:  1,3:2:1:4
    46:  1,3:2:4:1
    47:  1,3:4:1:2
    48:  1,3:4:2:1
    49:  2:3:0:2,4
    50:  2:3:2,4:0
    51:  2:0:3:2,4
    52:  2:0:2,4:3
    53:  2:2,4:3:0
    54:  2:2,4:0:3
    55:  3:2:0:2,4
    56:  3:2:2,4:0
    57:  3:0:2:2,4
    58:  3:0:2,4:2
    59:  3:2,4:2:0
    60:  3:2,4:0:2
    61:  0:2:3:2,4
    62:  0:2:2,4:3
    63:  0:3:2:2,4
    64:  0:3:2,4:2
    65:  0:2,4:2:3
    66:  0:2,4:3:2
    67:  2,4:2:3:0
    68:  2,4:2:0:3
    69:  2,4:3:2:0
    70:  2,4:3:0:2
    71:  2,4:0:2:3
    72:  2,4:0:3:2
    73:  3:4:1:0,3
    74:  3:4:0,3:1
    75:  3:1:4:0,3
    76:  3:1:0,3:4
    77:  3:0,3:4:1
    78:  3:0,3:1:4
    79:  4:3:1:0,3
    80:  4:3:0,3:1
    81:  4:1:3:0,3
    82:  4:1:0,3:3
    83:  4:0,3:3:1
    84:  4:0,3:1:3
    85:  1:3:4:0,3
    86:  1:3:0,3:4
    87:  1:4:3:0,3
    88:  1:4:0,3:3
    89:  1:0,3:3:4
    90:  1:0,3:4:3
    91:  0,3:3:4:1
    92:  0,3:3:1:4
    93:  0,3:4:3:1
    94:  0,3:4:1:3
    95:  0,3:1:3:4
    96:  0,3:1:4:3
    97:  4:0:2:1,4
    98:  4:0:1,4:2
    99:  4:2:0:1,4
   100:  4:2:1,4:0
   101:  4:1,4:0:2
   102:  4:1,4:2:0
   103:  0:4:2:1,4
   104:  0:4:1,4:2
   105:  0:2:4:1,4
   106:  0:2:1,4:4
   107:  0:1,4:4:2
   108:  0:1,4:2:4
   109:  2:4:0:1,4
   110:  2:4:1,4:0
   111:  2:0:4:1,4
   112:  2:0:1,4:4
   113:  2:1,4:4:0
   114:  2:1,4:0:4
   115:  1,4:4:0:2
   116:  1,4:4:2:0
   117:  1,4:0:4:2
   118:  1,4:0:2:4
   119:  1,4:2:4:0
   120:  1,4:2:0:4
   121:  0:4:2:0,3
   122:  0:4:0,3:2
   123:  0:2:4:0,3
   124:  0:2:0,3:4
   125:  0:0,3:4:2
   126:  0:0,3:2:4
   127:  4:0:2:0,3
   128:  4:0:0,3:2
   129:  4:2:0:0,3
   130:  4:2:0,3:0
   131:  4:0,3:0:2
   132:  4:0,3:2:0
   133:  2:0:4:0,3
   134:  2:0:0,3:4
   135:  2:4:0:0,3
   136:  2:4:0,3:0
   137:  2:0,3:0:4
   138:  2:0,3:4:0
   139:  0,3:0:4:2
   140:  0,3:0:2:4
   141:  0,3:4:0:2
   142:  0,3:4:2:0
   143:  0,3:2:0:4
   144:  0,3:2:4:0
   145:  1:0:3:1,4
   146:  1:0:1,4:3
   147:  1:3:0:1,4
   148:  1:3:1,4:0
   149:  1:1,4:0:3
   150:  1:1,4:3:0
   151:  0:1:3:1,4
   152:  0:1:1,4:3
   153:  0:3:1:1,4
   154:  0:3:1,4:1
   155:  0:1,4:1:3
   156:  0:1,4:3:1
   157:  3:1:0:1,4
   158:  3:1:1,4:0
   159:  3:0:1:1,4
   160:  3:0:1,4:1
   161:  3:1,4:1:0
   162:  3:1,4:0:1
   163:  1,4:1:0:3
   164:  1,4:1:3:0
   165:  1,4:0:1:3
   166:  1,4:0:3:1
   167:  1,4:3:1:0
   168:  1,4:3:0:1
   169:  2:1:4:0,2
   170:  2:1:0,2:4
   171:  2:4:1:0,2
   172:  2:4:0,2:1
   173:  2:0,2:1:4
   174:  2:0,2:4:1
   175:  1:2:4:0,2
   176:  1:2:0,2:4
   177:  1:4:2:0,2
   178:  1:4:0,2:2
   179:  1:0,2:2:4
   180:  1:0,2:4:2
   181:  4:2:1:0,2
   182:  4:2:0,2:1
   183:  4:1:2:0,2
   184:  4:1:0,2:2
   185:  4:0,2:2:1
   186:  4:0,2:1:2
   187:  0,2:2:1:4
   188:  0,2:2:4:1
   189:  0,2:1:2:4
   190:  0,2:1:4:2
   191:  0,2:4:2:1
   192:  0,2:4:1:2
   193:  3:2:0:1,3
   194:  3:2:1,3:0
   195:  3:0:2:1,3
   196:  3:0:1,3:2
   197:  3:1,3:2:0
   198:  3:1,3:0:2
   199:  2:3:0:1,3
   200:  2:3:1,3:0
   201:  2:0:3:1,3
   202:  2:0:1,3:3
   203:  2:1,3:3:0
   204:  2:1,3:0:3
   205:  0:3:2:1,3
   206:  0:3:1,3:2
   207:  0:2:3:1,3
   208:  0:2:1,3:3
   209:  0:1,3:3:2
   210:  0:1,3:2:3
   211:  1,3:3:2:0
   212:  1,3:3:0:2
   213:  1,3:2:3:0
   214:  1,3:2:0:3
   215:  1,3:0:3:2
   216:  1,3:0:2:3
   217:  4:3:1:2,4
   218:  4:3:2,4:1
   219:  4:1:3:2,4
   220:  4:1:2,4:3
   221:  4:2,4:3:1
   222:  4:2,4:1:3
   223:  3:4:1:2,4
   224:  3:4:2,4:1
   225:  3:1:4:2,4
   226:  3:1:2,4:4
   227:  3:2,4:4:1
   228:  3:2,4:1:4
   229:  1:4:3:2,4
   230:  1:4:2,4:3
   231:  1:3:4:2,4
   232:  1:3:2,4:4
   233:  1:2,4:4:3
   234:  1:2,4:3:4
   235:  2,4:4:3:1
   236:  2,4:4:1:3
   237:  2,4:3:4:1
   238:  2,4:3:1:4
   239:  2,4:1:4:3
   240:  2,4:1:3:4
family= 3 1 0 0 0 new D5h genus #    35 is 0:1:3:0,3
     1:  0:1:3:0,3
     2:  0:1:0,3:3
     3:  0:3:1:0,3
     4:  0:3:0,3:1
     5:  0:0,3:1:3
     6:  0:0,3:3:1
     7:  1:0:3:0,3
     8:  1:0:0,3:3
     9:  1:3:0:0,3
    10:  1:3:0,3:0
    11:  1:0,3:0:3
    12:  1:0,3:3:0
    13:  3:0:1:0,3
    14:  3:0:0,3:1
    15:  3:1:0:0,3
    16:  3:1:0,3:0
    17:  3:0,3:0:1
    18:  3:0,3:1:0
    19:  0,3:0:1:3
    20:  0,3:0:3:1
    21:  0,3:1:0:3
    22:  0,3:1:3:0
    23:  0,3:3:0:1
    24:  0,3:3:1:0
    25:  1:2:4:1,4
    26:  1:2:1,4:4
    27:  1:4:2:1,4
    28:  1:4:1,4:2
    29:  1:1,4:2:4
    30:  1:1,4:4:2
    31:  2:1:4:1,4
    32:  2:1:1,4:4
    33:  2:4:1:1,4
    34:  2:4:1,4:1
    35:  2:1,4:1:4
    36:  2:1,4:4:1
    37:  4:1:2:1,4
    38:  4:1:1,4:2
    39:  4:2:1:1,4
    40:  4:2:1,4:1
    41:  4:1,4:1:2
    42:  4:1,4:2:1
    43:  1,4:1:2:4
    44:  1,4:1:4:2
    45:  1,4:2:1:4
    46:  1,4:2:4:1
    47:  1,4:4:1:2
    48:  1,4:4:2:1
    49:  2:3:0:0,2
    50:  2:3:0,2:0
    51:  2:0:3:0,2
    52:  2:0:0,2:3
    53:  2:0,2:3:0
    54:  2:0,2:0:3
    55:  3:2:0:0,2
    56:  3:2:0,2:0
    57:  3:0:2:0,2
    58:  3:0:0,2:2
    59:  3:0,2:2:0
    60:  3:0,2:0:2
    61:  0:2:3:0,2
    62:  0:2:0,2:3
    63:  0:3:2:0,2
    64:  0:3:0,2:2
    65:  0:0,2:2:3
    66:  0:0,2:3:2
    67:  0,2:2:3:0
    68:  0,2:2:0:3
    69:  0,2:3:2:0
    70:  0,2:3:0:2
    71:  0,2:0:2:3
    72:  0,2:0:3:2
    73:  3:4:1:1,3
    74:  3:4:1,3:1
    75:  3:1:4:1,3
    76:  3:1:1,3:4
    77:  3:1,3:4:1
    78:  3:1,3:1:4
    79:  4:3:1:1,3
    80:  4:3:1,3:1
    81:  4:1:3:1,3
    82:  4:1:1,3:3
    83:  4:1,3:3:1
    84:  4:1,3:1:3
    85:  1:3:4:1,3
    86:  1:3:1,3:4
    87:  1:4:3:1,3
    88:  1:4:1,3:3
    89:  1:1,3:3:4
    90:  1:1,3:4:3
    91:  1,3:3:4:1
    92:  1,3:3:1:4
    93:  1,3:4:3:1
    94:  1,3:4:1:3
    95:  1,3:1:3:4
    96:  1,3:1:4:3
    97:  4:0:2:2,4
    98:  4:0:2,4:2
    99:  4:2:0:2,4
   100:  4:2:2,4:0
   101:  4:2,4:0:2
   102:  4:2,4:2:0
   103:  0:4:2:2,4
   104:  0:4:2,4:2
   105:  0:2:4:2,4
   106:  0:2:2,4:4
   107:  0:2,4:4:2
   108:  0:2,4:2:4
   109:  2:4:0:2,4
   110:  2:4:2,4:0
   111:  2:0:4:2,4
   112:  2:0:2,4:4
   113:  2:2,4:4:0
   114:  2:2,4:0:4
   115:  2,4:4:0:2
   116:  2,4:4:2:0
   117:  2,4:0:4:2
   118:  2,4:0:2:4
   119:  2,4:2:4:0
   120:  2,4:2:0:4
   121:  0:4:2:0,2
   122:  0:4:0,2:2
   123:  0:2:4:0,2
   124:  0:2:0,2:4
   125:  0:0,2:4:2
   126:  0:0,2:2:4
   127:  4:0:2:0,2
   128:  4:0:0,2:2
   129:  4:2:0:0,2
   130:  4:2:0,2:0
   131:  4:0,2:0:2
   132:  4:0,2:2:0
   133:  2:0:4:0,2
   134:  2:0:0,2:4
   135:  2:4:0:0,2
   136:  2:4:0,2:0
   137:  2:0,2:0:4
   138:  2:0,2:4:0
   139:  0,2:0:4:2
   140:  0,2:0:2:4
   141:  0,2:4:0:2
   142:  0,2:4:2:0
   143:  0,2:2:0:4
   144:  0,2:2:4:0
   145:  1:0:3:1,3
   146:  1:0:1,3:3
   147:  1:3:0:1,3
   148:  1:3:1,3:0
   149:  1:1,3:0:3
   150:  1:1,3:3:0
   151:  0:1:3:1,3
   152:  0:1:1,3:3
   153:  0:3:1:1,3
   154:  0:3:1,3:1
   155:  0:1,3:1:3
   156:  0:1,3:3:1
   157:  3:1:0:1,3
   158:  3:1:1,3:0
   159:  3:0:1:1,3
   160:  3:0:1,3:1
   161:  3:1,3:1:0
   162:  3:1,3:0:1
   163:  1,3:1:0:3
   164:  1,3:1:3:0
   165:  1,3:0:1:3
   166:  1,3:0:3:1
   167:  1,3:3:1:0
   168:  1,3:3:0:1
   169:  2:1:4:2,4
   170:  2:1:2,4:4
   171:  2:4:1:2,4
   172:  2:4:2,4:1
   173:  2:2,4:1:4
   174:  2:2,4:4:1
   175:  1:2:4:2,4
   176:  1:2:2,4:4
   177:  1:4:2:2,4
   178:  1:4:2,4:2
   179:  1:2,4:2:4
   180:  1:2,4:4:2
   181:  4:2:1:2,4
   182:  4:2:2,4:1
   183:  4:1:2:2,4
   184:  4:1:2,4:2
   185:  4:2,4:2:1
   186:  4:2,4:1:2
   187:  2,4:2:1:4
   188:  2,4:2:4:1
   189:  2,4:1:2:4
   190:  2,4:1:4:2
   191:  2,4:4:2:1
   192:  2,4:4:1:2
   193:  3:2:0:0,3
   194:  3:2:0,3:0
   195:  3:0:2:0,3
   196:  3:0:0,3:2
   197:  3:0,3:2:0
   198:  3:0,3:0:2
   199:  2:3:0:0,3
   200:  2:3:0,3:0
   201:  2:0:3:0,3
   202:  2:0:0,3:3
   203:  2:0,3:3:0
   204:  2:0,3:0:3
   205:  0:3:2:0,3
   206:  0:3:0,3:2
   207:  0:2:3:0,3
   208:  0:2:0,3:3
   209:  0:0,3:3:2
   210:  0:0,3:2:3
   211:  0,3:3:2:0
   212:  0,3:3:0:2
   213:  0,3:2:3:0
   214:  0,3:2:0:3
   215:  0,3:0:3:2
   216:  0,3:0:2:3
   217:  4:3:1:1,4
   218:  4:3:1,4:1
   219:  4:1:3:1,4
   220:  4:1:1,4:3
   221:  4:1,4:3:1
   222:  4:1,4:1:3
   223:  3:4:1:1,4
   224:  3:4:1,4:1
   225:  3:1:4:1,4
   226:  3:1:1,4:4
   227:  3:1,4:4:1
   228:  3:1,4:1:4
   229:  1:4:3:1,4
   230:  1:4:1,4:3
   231:  1:3:4:1,4
   232:  1:3:1,4:4
   233:  1:1,4:4:3
   234:  1:1,4:3:4
   235:  1,4:4:3:1
   236:  1,4:4:1:3
   237:  1,4:3:4:1
   238:  1,4:3:1:4
   239:  1,4:1:4:3
   240:  1,4:1:3:4
family= 3 1 0 0 0 new D5h genus #    36 is 0:1:3:0,4
     1:  0:1:3:0,4
     2:  0:1:0,4:3
     3:  0:3:1:0,4
     4:  0:3:0,4:1
     5:  0:0,4:1:3
     6:  0:0,4:3:1
     7:  1:0:3:0,4
     8:  1:0:0,4:3
     9:  1:3:0:0,4
    10:  1:3:0,4:0
    11:  1:0,4:0:3
    12:  1:0,4:3:0
    13:  3:0:1:0,4
    14:  3:0:0,4:1
    15:  3:1:0:0,4
    16:  3:1:0,4:0
    17:  3:0,4:0:1
    18:  3:0,4:1:0
    19:  0,4:0:1:3
    20:  0,4:0:3:1
    21:  0,4:1:0:3
    22:  0,4:1:3:0
    23:  0,4:3:0:1
    24:  0,4:3:1:0
    25:  1:2:4:0,1
    26:  1:2:0,1:4
    27:  1:4:2:0,1
    28:  1:4:0,1:2
    29:  1:0,1:2:4
    30:  1:0,1:4:2
    31:  2:1:4:0,1
    32:  2:1:0,1:4
    33:  2:4:1:0,1
    34:  2:4:0,1:1
    35:  2:0,1:1:4
    36:  2:0,1:4:1
    37:  4:1:2:0,1
    38:  4:1:0,1:2
    39:  4:2:1:0,1
    40:  4:2:0,1:1
    41:  4:0,1:1:2
    42:  4:0,1:2:1
    43:  0,1:1:2:4
    44:  0,1:1:4:2
    45:  0,1:2:1:4
    46:  0,1:2:4:1
    47:  0,1:4:1:2
    48:  0,1:4:2:1
    49:  2:3:0:1,2
    50:  2:3:1,2:0
    51:  2:0:3:1,2
    52:  2:0:1,2:3
    53:  2:1,2:3:0
    54:  2:1,2:0:3
    55:  3:2:0:1,2
    56:  3:2:1,2:0
    57:  3:0:2:1,2
    58:  3:0:1,2:2
    59:  3:1,2:2:0
    60:  3:1,2:0:2
    61:  0:2:3:1,2
    62:  0:2:1,2:3
    63:  0:3:2:1,2
    64:  0:3:1,2:2
    65:  0:1,2:2:3
    66:  0:1,2:3:2
    67:  1,2:2:3:0
    68:  1,2:2:0:3
    69:  1,2:3:2:0
    70:  1,2:3:0:2
    71:  1,2:0:2:3
    72:  1,2:0:3:2
    73:  3:4:1:2,3
    74:  3:4:2,3:1
    75:  3:1:4:2,3
    76:  3:1:2,3:4
    77:  3:2,3:4:1
    78:  3:2,3:1:4
    79:  4:3:1:2,3
    80:  4:3:2,3:1
    81:  4:1:3:2,3
    82:  4:1:2,3:3
    83:  4:2,3:3:1
    84:  4:2,3:1:3
    85:  1:3:4:2,3
    86:  1:3:2,3:4
    87:  1:4:3:2,3
    88:  1:4:2,3:3
    89:  1:2,3:3:4
    90:  1:2,3:4:3
    91:  2,3:3:4:1
    92:  2,3:3:1:4
    93:  2,3:4:3:1
    94:  2,3:4:1:3
    95:  2,3:1:3:4
    96:  2,3:1:4:3
    97:  4:0:2:3,4
    98:  4:0:3,4:2
    99:  4:2:0:3,4
   100:  4:2:3,4:0
   101:  4:3,4:0:2
   102:  4:3,4:2:0
   103:  0:4:2:3,4
   104:  0:4:3,4:2
   105:  0:2:4:3,4
   106:  0:2:3,4:4
   107:  0:3,4:4:2
   108:  0:3,4:2:4
   109:  2:4:0:3,4
   110:  2:4:3,4:0
   111:  2:0:4:3,4
   112:  2:0:3,4:4
   113:  2:3,4:4:0
   114:  2:3,4:0:4
   115:  3,4:4:0:2
   116:  3,4:4:2:0
   117:  3,4:0:4:2
   118:  3,4:0:2:4
   119:  3,4:2:4:0
   120:  3,4:2:0:4
   121:  0:4:2:0,1
   122:  0:4:0,1:2
   123:  0:2:4:0,1
   124:  0:2:0,1:4
   125:  0:0,1:4:2
   126:  0:0,1:2:4
   127:  4:0:2:0,1
   128:  4:0:0,1:2
   129:  4:2:0:0,1
   130:  4:2:0,1:0
   131:  4:0,1:0:2
   132:  4:0,1:2:0
   133:  2:0:4:0,1
   134:  2:0:0,1:4
   135:  2:4:0:0,1
   136:  2:4:0,1:0
   137:  2:0,1:0:4
   138:  2:0,1:4:0
   139:  0,1:0:4:2
   140:  0,1:0:2:4
   141:  0,1:4:0:2
   142:  0,1:4:2:0
   143:  0,1:2:0:4
   144:  0,1:2:4:0
   145:  1:0:3:1,2
   146:  1:0:1,2:3
   147:  1:3:0:1,2
   148:  1:3:1,2:0
   149:  1:1,2:0:3
   150:  1:1,2:3:0
   151:  0:1:3:1,2
   152:  0:1:1,2:3
   153:  0:3:1:1,2
   154:  0:3:1,2:1
   155:  0:1,2:1:3
   156:  0:1,2:3:1
   157:  3:1:0:1,2
   158:  3:1:1,2:0
   159:  3:0:1:1,2
   160:  3:0:1,2:1
   161:  3:1,2:1:0
   162:  3:1,2:0:1
   163:  1,2:1:0:3
   164:  1,2:1:3:0
   165:  1,2:0:1:3
   166:  1,2:0:3:1
   167:  1,2:3:1:0
   168:  1,2:3:0:1
   169:  2:1:4:2,3
   170:  2:1:2,3:4
   171:  2:4:1:2,3
   172:  2:4:2,3:1
   173:  2:2,3:1:4
   174:  2:2,3:4:1
   175:  1:2:4:2,3
   176:  1:2:2,3:4
   177:  1:4:2:2,3
   178:  1:4:2,3:2
   179:  1:2,3:2:4
   180:  1:2,3:4:2
   181:  4:2:1:2,3
   182:  4:2:2,3:1
   183:  4:1:2:2,3
   184:  4:1:2,3:2
   185:  4:2,3:2:1
   186:  4:2,3:1:2
   187:  2,3:2:1:4
   188:  2,3:2:4:1
   189:  2,3:1:2:4
   190:  2,3:1:4:2
   191:  2,3:4:2:1
   192:  2,3:4:1:2
   193:  3:2:0:3,4
   194:  3:2:3,4:0
   195:  3:0:2:3,4
   196:  3:0:3,4:2
   197:  3:3,4:2:0
   198:  3:3,4:0:2
   199:  2:3:0:3,4
   200:  2:3:3,4:0
   201:  2:0:3:3,4
   202:  2:0:3,4:3
   203:  2:3,4:3:0
   204:  2:3,4:0:3
   205:  0:3:2:3,4
   206:  0:3:3,4:2
   207:  0:2:3:3,4
   208:  0:2:3,4:3
   209:  0:3,4:3:2
   210:  0:3,4:2:3
   211:  3,4:3:2:0
   212:  3,4:3:0:2
   213:  3,4:2:3:0
   214:  3,4:2:0:3
   215:  3,4:0:3:2
   216:  3,4:0:2:3
   217:  4:3:1:0,4
   218:  4:3:0,4:1
   219:  4:1:3:0,4
   220:  4:1:0,4:3
   221:  4:0,4:3:1
   222:  4:0,4:1:3
   223:  3:4:1:0,4
   224:  3:4:0,4:1
   225:  3:1:4:0,4
   226:  3:1:0,4:4
   227:  3:0,4:4:1
   228:  3:0,4:1:4
   229:  1:4:3:0,4
   230:  1:4:0,4:3
   231:  1:3:4:0,4
   232:  1:3:0,4:4
   233:  1:0,4:4:3
   234:  1:0,4:3:4
   235:  0,4:4:3:1
   236:  0,4:4:1:3
   237:  0,4:3:4:1
   238:  0,4:3:1:4
   239:  0,4:1:4:3
   240:  0,4:1:3:4
family= 3 1 0 0 0 new D5h genus #    37 is 0:1:3:2,3
     1:  0:1:3:2,3
     2:  0:1:2,3:3
     3:  0:3:1:2,3
     4:  0:3:2,3:1
     5:  0:2,3:1:3
     6:  0:2,3:3:1
     7:  1:0:3:2,3
     8:  1:0:2,3:3
     9:  1:3:0:2,3
    10:  1:3:2,3:0
    11:  1:2,3:0:3
    12:  1:2,3:3:0
    13:  3:0:1:2,3
    14:  3:0:2,3:1
    15:  3:1:0:2,3
    16:  3:1:2,3:0
    17:  3:2,3:0:1
    18:  3:2,3:1:0
    19:  2,3:0:1:3
    20:  2,3:0:3:1
    21:  2,3:1:0:3
    22:  2,3:1:3:0
    23:  2,3:3:0:1
    24:  2,3:3:1:0
    25:  1:2:4:3,4
    26:  1:2:3,4:4
    27:  1:4:2:3,4
    28:  1:4:3,4:2
    29:  1:3,4:2:4
    30:  1:3,4:4:2
    31:  2:1:4:3,4
    32:  2:1:3,4:4
    33:  2:4:1:3,4
    34:  2:4:3,4:1
    35:  2:3,4:1:4
    36:  2:3,4:4:1
    37:  4:1:2:3,4
    38:  4:1:3,4:2
    39:  4:2:1:3,4
    40:  4:2:3,4:1
    41:  4:3,4:1:2
    42:  4:3,4:2:1
    43:  3,4:1:2:4
    44:  3,4:1:4:2
    45:  3,4:2:1:4
    46:  3,4:2:4:1
    47:  3,4:4:1:2
    48:  3,4:4:2:1
    49:  2:3:0:0,4
    50:  2:3:0,4:0
    51:  2:0:3:0,4
    52:  2:0:0,4:3
    53:  2:0,4:3:0
    54:  2:0,4:0:3
    55:  3:2:0:0,4
    56:  3:2:0,4:0
    57:  3:0:2:0,4
    58:  3:0:0,4:2
    59:  3:0,4:2:0
    60:  3:0,4:0:2
    61:  0:2:3:0,4
    62:  0:2:0,4:3
    63:  0:3:2:0,4
    64:  0:3:0,4:2
    65:  0:0,4:2:3
    66:  0:0,4:3:2
    67:  0,4:2:3:0
    68:  0,4:2:0:3
    69:  0,4:3:2:0
    70:  0,4:3:0:2
    71:  0,4:0:2:3
    72:  0,4:0:3:2
    73:  3:4:1:0,1
    74:  3:4:0,1:1
    75:  3:1:4:0,1
    76:  3:1:0,1:4
    77:  3:0,1:4:1
    78:  3:0,1:1:4
    79:  4:3:1:0,1
    80:  4:3:0,1:1
    81:  4:1:3:0,1
    82:  4:1:0,1:3
    83:  4:0,1:3:1
    84:  4:0,1:1:3
    85:  1:3:4:0,1
    86:  1:3:0,1:4
    87:  1:4:3:0,1
    88:  1:4:0,1:3
    89:  1:0,1:3:4
    90:  1:0,1:4:3
    91:  0,1:3:4:1
    92:  0,1:3:1:4
    93:  0,1:4:3:1
    94:  0,1:4:1:3
    95:  0,1:1:3:4
    96:  0,1:1:4:3
    97:  4:0:2:1,2
    98:  4:0:1,2:2
    99:  4:2:0:1,2
   100:  4:2:1,2:0
   101:  4:1,2:0:2
   102:  4:1,2:2:0
   103:  0:4:2:1,2
   104:  0:4:1,2:2
   105:  0:2:4:1,2
   106:  0:2:1,2:4
   107:  0:1,2:4:2
   108:  0:1,2:2:4
   109:  2:4:0:1,2
   110:  2:4:1,2:0
   111:  2:0:4:1,2
   112:  2:0:1,2:4
   113:  2:1,2:4:0
   114:  2:1,2:0:4
   115:  1,2:4:0:2
   116:  1,2:4:2:0
   117:  1,2:0:4:2
   118:  1,2:0:2:4
   119:  1,2:2:4:0
   120:  1,2:2:0:4
   121:  0:4:2:2,3
   122:  0:4:2,3:2
   123:  0:2:4:2,3
   124:  0:2:2,3:4
   125:  0:2,3:4:2
   126:  0:2,3:2:4
   127:  4:0:2:2,3
   128:  4:0:2,3:2
   129:  4:2:0:2,3
   130:  4:2:2,3:0
   131:  4:2,3:0:2
   132:  4:2,3:2:0
   133:  2:0:4:2,3
   134:  2:0:2,3:4
   135:  2:4:0:2,3
   136:  2:4:2,3:0
   137:  2:2,3:0:4
   138:  2:2,3:4:0
   139:  2,3:0:4:2
   140:  2,3:0:2:4
   141:  2,3:4:0:2
   142:  2,3:4:2:0
   143:  2,3:2:0:4
   144:  2,3:2:4:0
   145:  1:0:3:3,4
   146:  1:0:3,4:3
   147:  1:3:0:3,4
   148:  1:3:3,4:0
   149:  1:3,4:0:3
   150:  1:3,4:3:0
   151:  0:1:3:3,4
   152:  0:1:3,4:3
   153:  0:3:1:3,4
   154:  0:3:3,4:1
   155:  0:3,4:1:3
   156:  0:3,4:3:1
   157:  3:1:0:3,4
   158:  3:1:3,4:0
   159:  3:0:1:3,4
   160:  3:0:3,4:1
   161:  3:3,4:1:0
   162:  3:3,4:0:1
   163:  3,4:1:0:3
   164:  3,4:1:3:0
   165:  3,4:0:1:3
   166:  3,4:0:3:1
   167:  3,4:3:1:0
   168:  3,4:3:0:1
   169:  2:1:4:0,4
   170:  2:1:0,4:4
   171:  2:4:1:0,4
   172:  2:4:0,4:1
   173:  2:0,4:1:4
   174:  2:0,4:4:1
   175:  1:2:4:0,4
   176:  1:2:0,4:4
   177:  1:4:2:0,4
   178:  1:4:0,4:2
   179:  1:0,4:2:4
   180:  1:0,4:4:2
   181:  4:2:1:0,4
   182:  4:2:0,4:1
   183:  4:1:2:0,4
   184:  4:1:0,4:2
   185:  4:0,4:2:1
   186:  4:0,4:1:2
   187:  0,4:2:1:4
   188:  0,4:2:4:1
   189:  0,4:1:2:4
   190:  0,4:1:4:2
   191:  0,4:4:2:1
   192:  0,4:4:1:2
   193:  3:2:0:0,1
   194:  3:2:0,1:0
   195:  3:0:2:0,1
   196:  3:0:0,1:2
   197:  3:0,1:2:0
   198:  3:0,1:0:2
   199:  2:3:0:0,1
   200:  2:3:0,1:0
   201:  2:0:3:0,1
   202:  2:0:0,1:3
   203:  2:0,1:3:0
   204:  2:0,1:0:3
   205:  0:3:2:0,1
   206:  0:3:0,1:2
   207:  0:2:3:0,1
   208:  0:2:0,1:3
   209:  0:0,1:3:2
   210:  0:0,1:2:3
   211:  0,1:3:2:0
   212:  0,1:3:0:2
   213:  0,1:2:3:0
   214:  0,1:2:0:3
   215:  0,1:0:3:2
   216:  0,1:0:2:3
   217:  4:3:1:1,2
   218:  4:3:1,2:1
   219:  4:1:3:1,2
   220:  4:1:1,2:3
   221:  4:1,2:3:1
   222:  4:1,2:1:3
   223:  3:4:1:1,2
   224:  3:4:1,2:1
   225:  3:1:4:1,2
   226:  3:1:1,2:4
   227:  3:1,2:4:1
   228:  3:1,2:1:4
   229:  1:4:3:1,2
   230:  1:4:1,2:3
   231:  1:3:4:1,2
   232:  1:3:1,2:4
   233:  1:1,2:4:3
   234:  1:1,2:3:4
   235:  1,2:4:3:1
   236:  1,2:4:1:3
   237:  1,2:3:4:1
   238:  1,2:3:1:4
   239:  1,2:1:4:3
   240:  1,2:1:3:4
family= 3 1 0 0 0 new D5h genus #    38 is 0:1:3:2,4
     1:  0:1:3:2,4
     2:  0:1:2,4:3
     3:  0:3:1:2,4
     4:  0:3:2,4:1
     5:  0:2,4:1:3
     6:  0:2,4:3:1
     7:  1:0:3:2,4
     8:  1:0:2,4:3
     9:  1:3:0:2,4
    10:  1:3:2,4:0
    11:  1:2,4:0:3
    12:  1:2,4:3:0
    13:  3:0:1:2,4
    14:  3:0:2,4:1
    15:  3:1:0:2,4
    16:  3:1:2,4:0
    17:  3:2,4:0:1
    18:  3:2,4:1:0
    19:  2,4:0:1:3
    20:  2,4:0:3:1
    21:  2,4:1:0:3
    22:  2,4:1:3:0
    23:  2,4:3:0:1
    24:  2,4:3:1:0
    25:  1:2:4:0,3
    26:  1:2:0,3:4
    27:  1:4:2:0,3
    28:  1:4:0,3:2
    29:  1:0,3:2:4
    30:  1:0,3:4:2
    31:  2:1:4:0,3
    32:  2:1:0,3:4
    33:  2:4:1:0,3
    34:  2:4:0,3:1
    35:  2:0,3:1:4
    36:  2:0,3:4:1
    37:  4:1:2:0,3
    38:  4:1:0,3:2
    39:  4:2:1:0,3
    40:  4:2:0,3:1
    41:  4:0,3:1:2
    42:  4:0,3:2:1
    43:  0,3:1:2:4
    44:  0,3:1:4:2
    45:  0,3:2:1:4
    46:  0,3:2:4:1
    47:  0,3:4:1:2
    48:  0,3:4:2:1
    49:  2:3:0:1,4
    50:  2:3:1,4:0
    51:  2:0:3:1,4
    52:  2:0:1,4:3
    53:  2:1,4:3:0
    54:  2:1,4:0:3
    55:  3:2:0:1,4
    56:  3:2:1,4:0
    57:  3:0:2:1,4
    58:  3:0:1,4:2
    59:  3:1,4:2:0
    60:  3:1,4:0:2
    61:  0:2:3:1,4
    62:  0:2:1,4:3
    63:  0:3:2:1,4
    64:  0:3:1,4:2
    65:  0:1,4:2:3
    66:  0:1,4:3:2
    67:  1,4:2:3:0
    68:  1,4:2:0:3
    69:  1,4:3:2:0
    70:  1,4:3:0:2
    71:  1,4:0:2:3
    72:  1,4:0:3:2
    73:  3:4:1:0,2
    74:  3:4:0,2:1
    75:  3:1:4:0,2
    76:  3:1:0,2:4
    77:  3:0,2:4:1
    78:  3:0,2:1:4
    79:  4:3:1:0,2
    80:  4:3:0,2:1
    81:  4:1:3:0,2
    82:  4:1:0,2:3
    83:  4:0,2:3:1
    84:  4:0,2:1:3
    85:  1:3:4:0,2
    86:  1:3:0,2:4
    87:  1:4:3:0,2
    88:  1:4:0,2:3
    89:  1:0,2:3:4
    90:  1:0,2:4:3
    91:  0,2:3:4:1
    92:  0,2:3:1:4
    93:  0,2:4:3:1
    94:  0,2:4:1:3
    95:  0,2:1:3:4
    96:  0,2:1:4:3
    97:  4:0:2:1,3
    98:  4:0:1,3:2
    99:  4:2:0:1,3
   100:  4:2:1,3:0
   101:  4:1,3:0:2
   102:  4:1,3:2:0
   103:  0:4:2:1,3
   104:  0:4:1,3:2
   105:  0:2:4:1,3
   106:  0:2:1,3:4
   107:  0:1,3:4:2
   108:  0:1,3:2:4
   109:  2:4:0:1,3
   110:  2:4:1,3:0
   111:  2:0:4:1,3
   112:  2:0:1,3:4
   113:  2:1,3:4:0
   114:  2:1,3:0:4
   115:  1,3:4:0:2
   116:  1,3:4:2:0
   117:  1,3:0:4:2
   118:  1,3:0:2:4
   119:  1,3:2:4:0
   120:  1,3:2:0:4
Nber of genera for this family=   38
 
family= 2 2 0 0 0
 
family= 2 2 0 0 0 new D5h genus #     1 is 0:0:0,1:0,1
     1:  0:0:0,1:0,1
     2:  0:0,1:0:0,1
     3:  0:0,1:0,1:0
     4:  0,1:0:0:0,1
     5:  0,1:0:0,1:0
     6:  0,1:0,1:0:0
     7:  1:1:1,2:1,2
     8:  1:1,2:1:1,2
     9:  1:1,2:1,2:1
    10:  1,2:1:1:1,2
    11:  1,2:1:1,2:1
    12:  1,2:1,2:1:1
    13:  2:2:2,3:2,3
    14:  2:2,3:2:2,3
    15:  2:2,3:2,3:2
    16:  2,3:2:2:2,3
    17:  2,3:2:2,3:2
    18:  2,3:2,3:2:2
    19:  3:3:3,4:3,4
    20:  3:3,4:3:3,4
    21:  3:3,4:3,4:3
    22:  3,4:3:3:3,4
    23:  3,4:3:3,4:3
    24:  3,4:3,4:3:3
    25:  4:4:0,4:0,4
    26:  4:0,4:4:0,4
    27:  4:0,4:0,4:4
    28:  0,4:4:4:0,4
    29:  0,4:4:0,4:4
    30:  0,4:0,4:4:4
    31:  0:0:0,4:0,4
    32:  0:0,4:0:0,4
    33:  0:0,4:0,4:0
    34:  0,4:0:0:0,4
    35:  0,4:0:0,4:0
    36:  0,4:0,4:0:0
    37:  1:1:0,1:0,1
    38:  1:0,1:1:0,1
    39:  1:0,1:0,1:1
    40:  0,1:1:1:0,1
    41:  0,1:1:0,1:1
    42:  0,1:0,1:1:1
    43:  2:2:1,2:1,2
    44:  2:1,2:2:1,2
    45:  2:1,2:1,2:2
    46:  1,2:2:2:1,2
    47:  1,2:2:1,2:2
    48:  1,2:1,2:2:2
    49:  3:3:2,3:2,3
    50:  3:2,3:3:2,3
    51:  3:2,3:2,3:3
    52:  2,3:3:3:2,3
    53:  2,3:3:2,3:3
    54:  2,3:2,3:3:3
    55:  4:4:3,4:3,4
    56:  4:3,4:4:3,4
    57:  4:3,4:3,4:4
    58:  3,4:4:4:3,4
    59:  3,4:4:3,4:4
    60:  3,4:3,4:4:4
family= 2 2 0 0 0 new D5h genus #     2 is 0:0:0,1:0,2
     1:  0:0:0,1:0,2
     2:  0:0:0,2:0,1
     3:  0:0,1:0:0,2
     4:  0:0,1:0,2:0
     5:  0:0,2:0:0,1
     6:  0:0,2:0,1:0
     7:  0,1:0:0:0,2
     8:  0,1:0:0,2:0
     9:  0,1:0,2:0:0
    10:  0,2:0:0:0,1
    11:  0,2:0:0,1:0
    12:  0,2:0,1:0:0
    13:  1:1:1,2:1,3
    14:  1:1:1,3:1,2
    15:  1:1,2:1:1,3
    16:  1:1,2:1,3:1
    17:  1:1,3:1:1,2
    18:  1:1,3:1,2:1
    19:  1,2:1:1:1,3
    20:  1,2:1:1,3:1
    21:  1,2:1,3:1:1
    22:  1,3:1:1:1,2
    23:  1,3:1:1,2:1
    24:  1,3:1,2:1:1
    25:  2:2:2,3:2,4
    26:  2:2:2,4:2,3
    27:  2:2,3:2:2,4
    28:  2:2,3:2,4:2
    29:  2:2,4:2:2,3
    30:  2:2,4:2,3:2
    31:  2,3:2:2:2,4
    32:  2,3:2:2,4:2
    33:  2,3:2,4:2:2
    34:  2,4:2:2:2,3
    35:  2,4:2:2,3:2
    36:  2,4:2,3:2:2
    37:  3:3:3,4:0,3
    38:  3:3:0,3:3,4
    39:  3:3,4:3:0,3
    40:  3:3,4:0,3:3
    41:  3:0,3:3:3,4
    42:  3:0,3:3,4:3
    43:  3,4:3:3:0,3
    44:  3,4:3:0,3:3
    45:  3,4:0,3:3:3
    46:  0,3:3:3:3,4
    47:  0,3:3:3,4:3
    48:  0,3:3,4:3:3
    49:  4:4:0,4:1,4
    50:  4:4:1,4:0,4
    51:  4:0,4:4:1,4
    52:  4:0,4:1,4:4
    53:  4:1,4:4:0,4
    54:  4:1,4:0,4:4
    55:  0,4:4:4:1,4
    56:  0,4:4:1,4:4
    57:  0,4:1,4:4:4
    58:  1,4:4:4:0,4
    59:  1,4:4:0,4:4
    60:  1,4:0,4:4:4
    61:  0:0:0,4:0,3
    62:  0:0:0,3:0,4
    63:  0:0,4:0:0,3
    64:  0:0,4:0,3:0
    65:  0:0,3:0:0,4
    66:  0:0,3:0,4:0
    67:  0,4:0:0:0,3
    68:  0,4:0:0,3:0
    69:  0,4:0,3:0:0
    70:  0,3:0:0:0,4
    71:  0,3:0:0,4:0
    72:  0,3:0,4:0:0
    73:  1:1:0,1:1,4
    74:  1:1:1,4:0,1
    75:  1:0,1:1:1,4
    76:  1:0,1:1,4:1
    77:  1:1,4:1:0,1
    78:  1:1,4:0,1:1
    79:  0,1:1:1:1,4
    80:  0,1:1:1,4:1
    81:  0,1:1,4:1:1
    82:  1,4:1:1:0,1
    83:  1,4:1:0,1:1
    84:  1,4:0,1:1:1
    85:  2:2:1,2:0,2
    86:  2:2:0,2:1,2
    87:  2:1,2:2:0,2
    88:  2:1,2:0,2:2
    89:  2:0,2:2:1,2
    90:  2:0,2:1,2:2
    91:  1,2:2:2:0,2
    92:  1,2:2:0,2:2
    93:  1,2:0,2:2:2
    94:  0,2:2:2:1,2
    95:  0,2:2:1,2:2
    96:  0,2:1,2:2:2
    97:  3:3:2,3:1,3
    98:  3:3:1,3:2,3
    99:  3:2,3:3:1,3
   100:  3:2,3:1,3:3
   101:  3:1,3:3:2,3
   102:  3:1,3:2,3:3
   103:  2,3:3:3:1,3
   104:  2,3:3:1,3:3
   105:  2,3:1,3:3:3
   106:  1,3:3:3:2,3
   107:  1,3:3:2,3:3
   108:  1,3:2,3:3:3
   109:  4:4:3,4:2,4
   110:  4:4:2,4:3,4
   111:  4:3,4:4:2,4
   112:  4:3,4:2,4:4
   113:  4:2,4:4:3,4
   114:  4:2,4:3,4:4
   115:  3,4:4:4:2,4
   116:  3,4:4:2,4:4
   117:  3,4:2,4:4:4
   118:  2,4:4:4:3,4
   119:  2,4:4:3,4:4
   120:  2,4:3,4:4:4
family= 2 2 0 0 0 new D5h genus #     3 is 0:0:0,1:0,3
     1:  0:0:0,1:0,3
     2:  0:0:0,3:0,1
     3:  0:0,1:0:0,3
     4:  0:0,1:0,3:0
     5:  0:0,3:0:0,1
     6:  0:0,3:0,1:0
     7:  0,1:0:0:0,3
     8:  0,1:0:0,3:0
     9:  0,1:0,3:0:0
    10:  0,3:0:0:0,1
    11:  0,3:0:0,1:0
    12:  0,3:0,1:0:0
    13:  1:1:1,2:1,4
    14:  1:1:1,4:1,2
    15:  1:1,2:1:1,4
    16:  1:1,2:1,4:1
    17:  1:1,4:1:1,2
    18:  1:1,4:1,2:1
    19:  1,2:1:1:1,4
    20:  1,2:1:1,4:1
    21:  1,2:1,4:1:1
    22:  1,4:1:1:1,2
    23:  1,4:1:1,2:1
    24:  1,4:1,2:1:1
    25:  2:2:2,3:0,2
    26:  2:2:0,2:2,3
    27:  2:2,3:2:0,2
    28:  2:2,3:0,2:2
    29:  2:0,2:2:2,3
    30:  2:0,2:2,3:2
    31:  2,3:2:2:0,2
    32:  2,3:2:0,2:2
    33:  2,3:0,2:2:2
    34:  0,2:2:2:2,3
    35:  0,2:2:2,3:2
    36:  0,2:2,3:2:2
    37:  3:3:3,4:1,3
    38:  3:3:1,3:3,4
    39:  3:3,4:3:1,3
    40:  3:3,4:1,3:3
    41:  3:1,3:3:3,4
    42:  3:1,3:3,4:3
    43:  3,4:3:3:1,3
    44:  3,4:3:1,3:3
    45:  3,4:1,3:3:3
    46:  1,3:3:3:3,4
    47:  1,3:3:3,4:3
    48:  1,3:3,4:3:3
    49:  4:4:0,4:2,4
    50:  4:4:2,4:0,4
    51:  4:0,4:4:2,4
    52:  4:0,4:2,4:4
    53:  4:2,4:4:0,4
    54:  4:2,4:0,4:4
    55:  0,4:4:4:2,4
    56:  0,4:4:2,4:4
    57:  0,4:2,4:4:4
    58:  2,4:4:4:0,4
    59:  2,4:4:0,4:4
    60:  2,4:0,4:4:4
    61:  0:0:0,4:0,2
    62:  0:0:0,2:0,4
    63:  0:0,4:0:0,2
    64:  0:0,4:0,2:0
    65:  0:0,2:0:0,4
    66:  0:0,2:0,4:0
    67:  0,4:0:0:0,2
    68:  0,4:0:0,2:0
    69:  0,4:0,2:0:0
    70:  0,2:0:0:0,4
    71:  0,2:0:0,4:0
    72:  0,2:0,4:0:0
    73:  1:1:0,1:1,3
    74:  1:1:1,3:0,1
    75:  1:0,1:1:1,3
    76:  1:0,1:1,3:1
    77:  1:1,3:1:0,1
    78:  1:1,3:0,1:1
    79:  0,1:1:1:1,3
    80:  0,1:1:1,3:1
    81:  0,1:1,3:1:1
    82:  1,3:1:1:0,1
    83:  1,3:1:0,1:1
    84:  1,3:0,1:1:1
    85:  2:2:1,2:2,4
    86:  2:2:2,4:1,2
    87:  2:1,2:2:2,4
    88:  2:1,2:2,4:2
    89:  2:2,4:2:1,2
    90:  2:2,4:1,2:2
    91:  1,2:2:2:2,4
    92:  1,2:2:2,4:2
    93:  1,2:2,4:2:2
    94:  2,4:2:2:1,2
    95:  2,4:2:1,2:2
    96:  2,4:1,2:2:2
    97:  3:3:2,3:0,3
    98:  3:3:0,3:2,3
    99:  3:2,3:3:0,3
   100:  3:2,3:0,3:3
   101:  3:0,3:3:2,3
   102:  3:0,3:2,3:3
   103:  2,3:3:3:0,3
   104:  2,3:3:0,3:3
   105:  2,3:0,3:3:3
   106:  0,3:3:3:2,3
   107:  0,3:3:2,3:3
   108:  0,3:2,3:3:3
   109:  4:4:3,4:1,4
   110:  4:4:1,4:3,4
   111:  4:3,4:4:1,4
   112:  4:3,4:1,4:4
   113:  4:1,4:4:3,4
   114:  4:1,4:3,4:4
   115:  3,4:4:4:1,4
   116:  3,4:4:1,4:4
   117:  3,4:1,4:4:4
   118:  1,4:4:4:3,4
   119:  1,4:4:3,4:4
   120:  1,4:3,4:4:4
family= 2 2 0 0 0 new D5h genus #     4 is 0:0:0,1:0,4
     1:  0:0:0,1:0,4
     2:  0:0:0,4:0,1
     3:  0:0,1:0:0,4
     4:  0:0,1:0,4:0
     5:  0:0,4:0:0,1
     6:  0:0,4:0,1:0
     7:  0,1:0:0:0,4
     8:  0,1:0:0,4:0
     9:  0,1:0,4:0:0
    10:  0,4:0:0:0,1
    11:  0,4:0:0,1:0
    12:  0,4:0,1:0:0
    13:  1:1:1,2:0,1
    14:  1:1:0,1:1,2
    15:  1:1,2:1:0,1
    16:  1:1,2:0,1:1
    17:  1:0,1:1:1,2
    18:  1:0,1:1,2:1
    19:  1,2:1:1:0,1
    20:  1,2:1:0,1:1
    21:  1,2:0,1:1:1
    22:  0,1:1:1:1,2
    23:  0,1:1:1,2:1
    24:  0,1:1,2:1:1
    25:  2:2:2,3:1,2
    26:  2:2:1,2:2,3
    27:  2:2,3:2:1,2
    28:  2:2,3:1,2:2
    29:  2:1,2:2:2,3
    30:  2:1,2:2,3:2
    31:  2,3:2:2:1,2
    32:  2,3:2:1,2:2
    33:  2,3:1,2:2:2
    34:  1,2:2:2:2,3
    35:  1,2:2:2,3:2
    36:  1,2:2,3:2:2
    37:  3:3:3,4:2,3
    38:  3:3:2,3:3,4
    39:  3:3,4:3:2,3
    40:  3:3,4:2,3:3
    41:  3:2,3:3:3,4
    42:  3:2,3:3,4:3
    43:  3,4:3:3:2,3
    44:  3,4:3:2,3:3
    45:  3,4:2,3:3:3
    46:  2,3:3:3:3,4
    47:  2,3:3:3,4:3
    48:  2,3:3,4:3:3
    49:  4:4:0,4:3,4
    50:  4:4:3,4:0,4
    51:  4:0,4:4:3,4
    52:  4:0,4:3,4:4
    53:  4:3,4:4:0,4
    54:  4:3,4:0,4:4
    55:  0,4:4:4:3,4
    56:  0,4:4:3,4:4
    57:  0,4:3,4:4:4
    58:  3,4:4:4:0,4
    59:  3,4:4:0,4:4
    60:  3,4:0,4:4:4
family= 2 2 0 0 0 new D5h genus #     5 is 0:0:0,1:1,2
     1:  0:0:0,1:1,2
     2:  0:0:1,2:0,1
     3:  0:0,1:0:1,2
     4:  0:0,1:1,2:0
     5:  0:1,2:0:0,1
     6:  0:1,2:0,1:0
     7:  0,1:0:0:1,2
     8:  0,1:0:1,2:0
     9:  0,1:1,2:0:0
    10:  1,2:0:0:0,1
    11:  1,2:0:0,1:0
    12:  1,2:0,1:0:0
    13:  1:1:1,2:2,3
    14:  1:1:2,3:1,2
    15:  1:1,2:1:2,3
    16:  1:1,2:2,3:1
    17:  1:2,3:1:1,2
    18:  1:2,3:1,2:1
    19:  1,2:1:1:2,3
    20:  1,2:1:2,3:1
    21:  1,2:2,3:1:1
    22:  2,3:1:1:1,2
    23:  2,3:1:1,2:1
    24:  2,3:1,2:1:1
    25:  2:2:2,3:3,4
    26:  2:2:3,4:2,3
    27:  2:2,3:2:3,4
    28:  2:2,3:3,4:2
    29:  2:3,4:2:2,3
    30:  2:3,4:2,3:2
    31:  2,3:2:2:3,4
    32:  2,3:2:3,4:2
    33:  2,3:3,4:2:2
    34:  3,4:2:2:2,3
    35:  3,4:2:2,3:2
    36:  3,4:2,3:2:2
    37:  3:3:3,4:0,4
    38:  3:3:0,4:3,4
    39:  3:3,4:3:0,4
    40:  3:3,4:0,4:3
    41:  3:0,4:3:3,4
    42:  3:0,4:3,4:3
    43:  3,4:3:3:0,4
    44:  3,4:3:0,4:3
    45:  3,4:0,4:3:3
    46:  0,4:3:3:3,4
    47:  0,4:3:3,4:3
    48:  0,4:3,4:3:3
    49:  4:4:0,4:0,1
    50:  4:4:0,1:0,4
    51:  4:0,4:4:0,1
    52:  4:0,4:0,1:4
    53:  4:0,1:4:0,4
    54:  4:0,1:0,4:4
    55:  0,4:4:4:0,1
    56:  0,4:4:0,1:4
    57:  0,4:0,1:4:4
    58:  0,1:4:4:0,4
    59:  0,1:4:0,4:4
    60:  0,1:0,4:4:4
    61:  0:0:0,4:3,4
    62:  0:0:3,4:0,4
    63:  0:0,4:0:3,4
    64:  0:0,4:3,4:0
    65:  0:3,4:0:0,4
    66:  0:3,4:0,4:0
    67:  0,4:0:0:3,4
    68:  0,4:0:3,4:0
    69:  0,4:3,4:0:0
    70:  3,4:0:0:0,4
    71:  3,4:0:0,4:0
    72:  3,4:0,4:0:0
    73:  1:1:0,1:0,4
    74:  1:1:0,4:0,1
    75:  1:0,1:1:0,4
    76:  1:0,1:0,4:1
    77:  1:0,4:1:0,1
    78:  1:0,4:0,1:1
    79:  0,1:1:1:0,4
    80:  0,1:1:0,4:1
    81:  0,1:0,4:1:1
    82:  0,4:1:1:0,1
    83:  0,4:1:0,1:1
    84:  0,4:0,1:1:1
    85:  2:2:1,2:0,1
    86:  2:2:0,1:1,2
    87:  2:1,2:2:0,1
    88:  2:1,2:0,1:2
    89:  2:0,1:2:1,2
    90:  2:0,1:1,2:2
    91:  1,2:2:2:0,1
    92:  1,2:2:0,1:2
    93:  1,2:0,1:2:2
    94:  0,1:2:2:1,2
    95:  0,1:2:1,2:2
    96:  0,1:1,2:2:2
    97:  3:3:2,3:1,2
    98:  3:3:1,2:2,3
    99:  3:2,3:3:1,2
   100:  3:2,3:1,2:3
   101:  3:1,2:3:2,3
   102:  3:1,2:2,3:3
   103:  2,3:3:3:1,2
   104:  2,3:3:1,2:3
   105:  2,3:1,2:3:3
   106:  1,2:3:3:2,3
   107:  1,2:3:2,3:3
   108:  1,2:2,3:3:3
   109:  4:4:3,4:2,3
   110:  4:4:2,3:3,4
   111:  4:3,4:4:2,3
   112:  4:3,4:2,3:4
   113:  4:2,3:4:3,4
   114:  4:2,3:3,4:4
   115:  3,4:4:4:2,3
   116:  3,4:4:2,3:4
   117:  3,4:2,3:4:4
   118:  2,3:4:4:3,4
   119:  2,3:4:3,4:4
   120:  2,3:3,4:4:4
family= 2 2 0 0 0 new D5h genus #     6 is 0:0:0,1:1,3
     1:  0:0:0,1:1,3
     2:  0:0:1,3:0,1
     3:  0:0,1:0:1,3
     4:  0:0,1:1,3:0
     5:  0:1,3:0:0,1
     6:  0:1,3:0,1:0
     7:  0,1:0:0:1,3
     8:  0,1:0:1,3:0
     9:  0,1:1,3:0:0
    10:  1,3:0:0:0,1
    11:  1,3:0:0,1:0
    12:  1,3:0,1:0:0
    13:  1:1:1,2:2,4
    14:  1:1:2,4:1,2
    15:  1:1,2:1:2,4
    16:  1:1,2:2,4:1
    17:  1:2,4:1:1,2
    18:  1:2,4:1,2:1
    19:  1,2:1:1:2,4
    20:  1,2:1:2,4:1
    21:  1,2:2,4:1:1
    22:  2,4:1:1:1,2
    23:  2,4:1:1,2:1
    24:  2,4:1,2:1:1
    25:  2:2:2,3:0,3
    26:  2:2:0,3:2,3
    27:  2:2,3:2:0,3
    28:  2:2,3:0,3:2
    29:  2:0,3:2:2,3
    30:  2:0,3:2,3:2
    31:  2,3:2:2:0,3
    32:  2,3:2:0,3:2
    33:  2,3:0,3:2:2
    34:  0,3:2:2:2,3
    35:  0,3:2:2,3:2
    36:  0,3:2,3:2:2
    37:  3:3:3,4:1,4
    38:  3:3:1,4:3,4
    39:  3:3,4:3:1,4
    40:  3:3,4:1,4:3
    41:  3:1,4:3:3,4
    42:  3:1,4:3,4:3
    43:  3,4:3:3:1,4
    44:  3,4:3:1,4:3
    45:  3,4:1,4:3:3
    46:  1,4:3:3:3,4
    47:  1,4:3:3,4:3
    48:  1,4:3,4:3:3
    49:  4:4:0,4:0,2
    50:  4:4:0,2:0,4
    51:  4:0,4:4:0,2
    52:  4:0,4:0,2:4
    53:  4:0,2:4:0,4
    54:  4:0,2:0,4:4
    55:  0,4:4:4:0,2
    56:  0,4:4:0,2:4
    57:  0,4:0,2:4:4
    58:  0,2:4:4:0,4
    59:  0,2:4:0,4:4
    60:  0,2:0,4:4:4
    61:  0:0:0,4:2,4
    62:  0:0:2,4:0,4
    63:  0:0,4:0:2,4
    64:  0:0,4:2,4:0
    65:  0:2,4:0:0,4
    66:  0:2,4:0,4:0
    67:  0,4:0:0:2,4
    68:  0,4:0:2,4:0
    69:  0,4:2,4:0:0
    70:  2,4:0:0:0,4
    71:  2,4:0:0,4:0
    72:  2,4:0,4:0:0
    73:  1:1:0,1:0,3
    74:  1:1:0,3:0,1
    75:  1:0,1:1:0,3
    76:  1:0,1:0,3:1
    77:  1:0,3:1:0,1
    78:  1:0,3:0,1:1
    79:  0,1:1:1:0,3
    80:  0,1:1:0,3:1
    81:  0,1:0,3:1:1
    82:  0,3:1:1:0,1
    83:  0,3:1:0,1:1
    84:  0,3:0,1:1:1
    85:  2:2:1,2:1,4
    86:  2:2:1,4:1,2
    87:  2:1,2:2:1,4
    88:  2:1,2:1,4:2
    89:  2:1,4:2:1,2
    90:  2:1,4:1,2:2
    91:  1,2:2:2:1,4
    92:  1,2:2:1,4:2
    93:  1,2:1,4:2:2
    94:  1,4:2:2:1,2
    95:  1,4:2:1,2:2
    96:  1,4:1,2:2:2
    97:  3:3:2,3:0,2
    98:  3:3:0,2:2,3
    99:  3:2,3:3:0,2
   100:  3:2,3:0,2:3
   101:  3:0,2:3:2,3
   102:  3:0,2:2,3:3
   103:  2,3:3:3:0,2
   104:  2,3:3:0,2:3
   105:  2,3:0,2:3:3
   106:  0,2:3:3:2,3
   107:  0,2:3:2,3:3
   108:  0,2:2,3:3:3
   109:  4:4:3,4:1,3
   110:  4:4:1,3:3,4
   111:  4:3,4:4:1,3
   112:  4:3,4:1,3:4
   113:  4:1,3:4:3,4
   114:  4:1,3:3,4:4
   115:  3,4:4:4:1,3
   116:  3,4:4:1,3:4
   117:  3,4:1,3:4:4
   118:  1,3:4:4:3,4
   119:  1,3:4:3,4:4
   120:  1,3:3,4:4:4
family= 2 2 0 0 0 new D5h genus #     7 is 0:0:0,1:1,4
     1:  0:0:0,1:1,4
     2:  0:0:1,4:0,1
     3:  0:0,1:0:1,4
     4:  0:0,1:1,4:0
     5:  0:1,4:0:0,1
     6:  0:1,4:0,1:0
     7:  0,1:0:0:1,4
     8:  0,1:0:1,4:0
     9:  0,1:1,4:0:0
    10:  1,4:0:0:0,1
    11:  1,4:0:0,1:0
    12:  1,4:0,1:0:0
    13:  1:1:1,2:0,2
    14:  1:1:0,2:1,2
    15:  1:1,2:1:0,2
    16:  1:1,2:0,2:1
    17:  1:0,2:1:1,2
    18:  1:0,2:1,2:1
    19:  1,2:1:1:0,2
    20:  1,2:1:0,2:1
    21:  1,2:0,2:1:1
    22:  0,2:1:1:1,2
    23:  0,2:1:1,2:1
    24:  0,2:1,2:1:1
    25:  2:2:2,3:1,3
    26:  2:2:1,3:2,3
    27:  2:2,3:2:1,3
    28:  2:2,3:1,3:2
    29:  2:1,3:2:2,3
    30:  2:1,3:2,3:2
    31:  2,3:2:2:1,3
    32:  2,3:2:1,3:2
    33:  2,3:1,3:2:2
    34:  1,3:2:2:2,3
    35:  1,3:2:2,3:2
    36:  1,3:2,3:2:2
    37:  3:3:3,4:2,4
    38:  3:3:2,4:3,4
    39:  3:3,4:3:2,4
    40:  3:3,4:2,4:3
    41:  3:2,4:3:3,4
    42:  3:2,4:3,4:3
    43:  3,4:3:3:2,4
    44:  3,4:3:2,4:3
    45:  3,4:2,4:3:3
    46:  2,4:3:3:3,4
    47:  2,4:3:3,4:3
    48:  2,4:3,4:3:3
    49:  4:4:0,4:0,3
    50:  4:4:0,3:0,4
    51:  4:0,4:4:0,3
    52:  4:0,4:0,3:4
    53:  4:0,3:4:0,4
    54:  4:0,3:0,4:4
    55:  0,4:4:4:0,3
    56:  0,4:4:0,3:4
    57:  0,4:0,3:4:4
    58:  0,3:4:4:0,4
    59:  0,3:4:0,4:4
    60:  0,3:0,4:4:4
    61:  0:0:0,4:1,4
    62:  0:0:1,4:0,4
    63:  0:0,4:0:1,4
    64:  0:0,4:1,4:0
    65:  0:1,4:0:0,4
    66:  0:1,4:0,4:0
    67:  0,4:0:0:1,4
    68:  0,4:0:1,4:0
    69:  0,4:1,4:0:0
    70:  1,4:0:0:0,4
    71:  1,4:0:0,4:0
    72:  1,4:0,4:0:0
    73:  1:1:0,1:0,2
    74:  1:1:0,2:0,1
    75:  1:0,1:1:0,2
    76:  1:0,1:0,2:1
    77:  1:0,2:1:0,1
    78:  1:0,2:0,1:1
    79:  0,1:1:1:0,2
    80:  0,1:1:0,2:1
    81:  0,1:0,2:1:1
    82:  0,2:1:1:0,1
    83:  0,2:1:0,1:1
    84:  0,2:0,1:1:1
    85:  2:2:1,2:1,3
    86:  2:2:1,3:1,2
    87:  2:1,2:2:1,3
    88:  2:1,2:1,3:2
    89:  2:1,3:2:1,2
    90:  2:1,3:1,2:2
    91:  1,2:2:2:1,3
    92:  1,2:2:1,3:2
    93:  1,2:1,3:2:2
    94:  1,3:2:2:1,2
    95:  1,3:2:1,2:2
    96:  1,3:1,2:2:2
    97:  3:3:2,3:2,4
    98:  3:3:2,4:2,3
    99:  3:2,3:3:2,4
   100:  3:2,3:2,4:3
   101:  3:2,4:3:2,3
   102:  3:2,4:2,3:3
   103:  2,3:3:3:2,4
   104:  2,3:3:2,4:3
   105:  2,3:2,4:3:3
   106:  2,4:3:3:2,3
   107:  2,4:3:2,3:3
   108:  2,4:2,3:3:3
   109:  4:4:3,4:0,3
   110:  4:4:0,3:3,4
   111:  4:3,4:4:0,3
   112:  4:3,4:0,3:4
   113:  4:0,3:4:3,4
   114:  4:0,3:3,4:4
   115:  3,4:4:4:0,3
   116:  3,4:4:0,3:4
   117:  3,4:0,3:4:4
   118:  0,3:4:4:3,4
   119:  0,3:4:3,4:4
   120:  0,3:3,4:4:4
family= 2 2 0 0 0 new D5h genus #     8 is 0:0:0,1:2,3
     1:  0:0:0,1:2,3
     2:  0:0:2,3:0,1
     3:  0:0,1:0:2,3
     4:  0:0,1:2,3:0
     5:  0:2,3:0:0,1
     6:  0:2,3:0,1:0
     7:  0,1:0:0:2,3
     8:  0,1:0:2,3:0
     9:  0,1:2,3:0:0
    10:  2,3:0:0:0,1
    11:  2,3:0:0,1:0
    12:  2,3:0,1:0:0
    13:  1:1:1,2:3,4
    14:  1:1:3,4:1,2
    15:  1:1,2:1:3,4
    16:  1:1,2:3,4:1
    17:  1:3,4:1:1,2
    18:  1:3,4:1,2:1
    19:  1,2:1:1:3,4
    20:  1,2:1:3,4:1
    21:  1,2:3,4:1:1
    22:  3,4:1:1:1,2
    23:  3,4:1:1,2:1
    24:  3,4:1,2:1:1
    25:  2:2:2,3:0,4
    26:  2:2:0,4:2,3
    27:  2:2,3:2:0,4
    28:  2:2,3:0,4:2
    29:  2:0,4:2:2,3
    30:  2:0,4:2,3:2
    31:  2,3:2:2:0,4
    32:  2,3:2:0,4:2
    33:  2,3:0,4:2:2
    34:  0,4:2:2:2,3
    35:  0,4:2:2,3:2
    36:  0,4:2,3:2:2
    37:  3:3:3,4:0,1
    38:  3:3:0,1:3,4
    39:  3:3,4:3:0,1
    40:  3:3,4:0,1:3
    41:  3:0,1:3:3,4
    42:  3:0,1:3,4:3
    43:  3,4:3:3:0,1
    44:  3,4:3:0,1:3
    45:  3,4:0,1:3:3
    46:  0,1:3:3:3,4
    47:  0,1:3:3,4:3
    48:  0,1:3,4:3:3
    49:  4:4:0,4:1,2
    50:  4:4:1,2:0,4
    51:  4:0,4:4:1,2
    52:  4:0,4:1,2:4
    53:  4:1,2:4:0,4
    54:  4:1,2:0,4:4
    55:  0,4:4:4:1,2
    56:  0,4:4:1,2:4
    57:  0,4:1,2:4:4
    58:  1,2:4:4:0,4
    59:  1,2:4:0,4:4
    60:  1,2:0,4:4:4
    61:  0:0:0,4:2,3
    62:  0:0:2,3:0,4
    63:  0:0,4:0:2,3
    64:  0:0,4:2,3:0
    65:  0:2,3:0:0,4
    66:  0:2,3:0,4:0
    67:  0,4:0:0:2,3
    68:  0,4:0:2,3:0
    69:  0,4:2,3:0:0
    70:  2,3:0:0:0,4
    71:  2,3:0:0,4:0
    72:  2,3:0,4:0:0
    73:  1:1:0,1:3,4
    74:  1:1:3,4:0,1
    75:  1:0,1:1:3,4
    76:  1:0,1:3,4:1
    77:  1:3,4:1:0,1
    78:  1:3,4:0,1:1
    79:  0,1:1:1:3,4
    80:  0,1:1:3,4:1
    81:  0,1:3,4:1:1
    82:  3,4:1:1:0,1
    83:  3,4:1:0,1:1
    84:  3,4:0,1:1:1
    85:  2:2:1,2:0,4
    86:  2:2:0,4:1,2
    87:  2:1,2:2:0,4
    88:  2:1,2:0,4:2
    89:  2:0,4:2:1,2
    90:  2:0,4:1,2:2
    91:  1,2:2:2:0,4
    92:  1,2:2:0,4:2
    93:  1,2:0,4:2:2
    94:  0,4:2:2:1,2
    95:  0,4:2:1,2:2
    96:  0,4:1,2:2:2
    97:  3:3:2,3:0,1
    98:  3:3:0,1:2,3
    99:  3:2,3:3:0,1
   100:  3:2,3:0,1:3
   101:  3:0,1:3:2,3
   102:  3:0,1:2,3:3
   103:  2,3:3:3:0,1
   104:  2,3:3:0,1:3
   105:  2,3:0,1:3:3
   106:  0,1:3:3:2,3
   107:  0,1:3:2,3:3
   108:  0,1:2,3:3:3
   109:  4:4:3,4:1,2
   110:  4:4:1,2:3,4
   111:  4:3,4:4:1,2
   112:  4:3,4:1,2:4
   113:  4:1,2:4:3,4
   114:  4:1,2:3,4:4
   115:  3,4:4:4:1,2
   116:  3,4:4:1,2:4
   117:  3,4:1,2:4:4
   118:  1,2:4:4:3,4
   119:  1,2:4:3,4:4
   120:  1,2:3,4:4:4
family= 2 2 0 0 0 new D5h genus #     9 is 0:0:0,1:2,4
     1:  0:0:0,1:2,4
     2:  0:0:2,4:0,1
     3:  0:0,1:0:2,4
     4:  0:0,1:2,4:0
     5:  0:2,4:0:0,1
     6:  0:2,4:0,1:0
     7:  0,1:0:0:2,4
     8:  0,1:0:2,4:0
     9:  0,1:2,4:0:0
    10:  2,4:0:0:0,1
    11:  2,4:0:0,1:0
    12:  2,4:0,1:0:0
    13:  1:1:1,2:0,3
    14:  1:1:0,3:1,2
    15:  1:1,2:1:0,3
    16:  1:1,2:0,3:1
    17:  1:0,3:1:1,2
    18:  1:0,3:1,2:1
    19:  1,2:1:1:0,3
    20:  1,2:1:0,3:1
    21:  1,2:0,3:1:1
    22:  0,3:1:1:1,2
    23:  0,3:1:1,2:1
    24:  0,3:1,2:1:1
    25:  2:2:2,3:1,4
    26:  2:2:1,4:2,3
    27:  2:2,3:2:1,4
    28:  2:2,3:1,4:2
    29:  2:1,4:2:2,3
    30:  2:1,4:2,3:2
    31:  2,3:2:2:1,4
    32:  2,3:2:1,4:2
    33:  2,3:1,4:2:2
    34:  1,4:2:2:2,3
    35:  1,4:2:2,3:2
    36:  1,4:2,3:2:2
    37:  3:3:3,4:0,2
    38:  3:3:0,2:3,4
    39:  3:3,4:3:0,2
    40:  3:3,4:0,2:3
    41:  3:0,2:3:3,4
    42:  3:0,2:3,4:3
    43:  3,4:3:3:0,2
    44:  3,4:3:0,2:3
    45:  3,4:0,2:3:3
    46:  0,2:3:3:3,4
    47:  0,2:3:3,4:3
    48:  0,2:3,4:3:3
    49:  4:4:0,4:1,3
    50:  4:4:1,3:0,4
    51:  4:0,4:4:1,3
    52:  4:0,4:1,3:4
    53:  4:1,3:4:0,4
    54:  4:1,3:0,4:4
    55:  0,4:4:4:1,3
    56:  0,4:4:1,3:4
    57:  0,4:1,3:4:4
    58:  1,3:4:4:0,4
    59:  1,3:4:0,4:4
    60:  1,3:0,4:4:4
    61:  0:0:0,4:1,3
    62:  0:0:1,3:0,4
    63:  0:0,4:0:1,3
    64:  0:0,4:1,3:0
    65:  0:1,3:0:0,4
    66:  0:1,3:0,4:0
    67:  0,4:0:0:1,3
    68:  0,4:0:1,3:0
    69:  0,4:1,3:0:0
    70:  1,3:0:0:0,4
    71:  1,3:0:0,4:0
    72:  1,3:0,4:0:0
    73:  1:1:0,1:2,4
    74:  1:1:2,4:0,1
    75:  1:0,1:1:2,4
    76:  1:0,1:2,4:1
    77:  1:2,4:1:0,1
    78:  1:2,4:0,1:1
    79:  0,1:1:1:2,4
    80:  0,1:1:2,4:1
    81:  0,1:2,4:1:1
    82:  2,4:1:1:0,1
    83:  2,4:1:0,1:1
    84:  2,4:0,1:1:1
    85:  2:2:1,2:0,3
    86:  2:2:0,3:1,2
    87:  2:1,2:2:0,3
    88:  2:1,2:0,3:2
    89:  2:0,3:2:1,2
    90:  2:0,3:1,2:2
    91:  1,2:2:2:0,3
    92:  1,2:2:0,3:2
    93:  1,2:0,3:2:2
    94:  0,3:2:2:1,2
    95:  0,3:2:1,2:2
    96:  0,3:1,2:2:2
    97:  3:3:2,3:1,4
    98:  3:3:1,4:2,3
    99:  3:2,3:3:1,4
   100:  3:2,3:1,4:3
   101:  3:1,4:3:2,3
   102:  3:1,4:2,3:3
   103:  2,3:3:3:1,4
   104:  2,3:3:1,4:3
   105:  2,3:1,4:3:3
   106:  1,4:3:3:2,3
   107:  1,4:3:2,3:3
   108:  1,4:2,3:3:3
   109:  4:4:3,4:0,2
   110:  4:4:0,2:3,4
   111:  4:3,4:4:0,2
   112:  4:3,4:0,2:4
   113:  4:0,2:4:3,4
   114:  4:0,2:3,4:4
   115:  3,4:4:4:0,2
   116:  3,4:4:0,2:4
   117:  3,4:0,2:4:4
   118:  0,2:4:4:3,4
   119:  0,2:4:3,4:4
   120:  0,2:3,4:4:4
family= 2 2 0 0 0 new D5h genus #    10 is 0:0:0,1:3,4
     1:  0:0:0,1:3,4
     2:  0:0:3,4:0,1
     3:  0:0,1:0:3,4
     4:  0:0,1:3,4:0
     5:  0:3,4:0:0,1
     6:  0:3,4:0,1:0
     7:  0,1:0:0:3,4
     8:  0,1:0:3,4:0
     9:  0,1:3,4:0:0
    10:  3,4:0:0:0,1
    11:  3,4:0:0,1:0
    12:  3,4:0,1:0:0
    13:  1:1:1,2:0,4
    14:  1:1:0,4:1,2
    15:  1:1,2:1:0,4
    16:  1:1,2:0,4:1
    17:  1:0,4:1:1,2
    18:  1:0,4:1,2:1
    19:  1,2:1:1:0,4
    20:  1,2:1:0,4:1
    21:  1,2:0,4:1:1
    22:  0,4:1:1:1,2
    23:  0,4:1:1,2:1
    24:  0,4:1,2:1:1
    25:  2:2:2,3:0,1
    26:  2:2:0,1:2,3
    27:  2:2,3:2:0,1
    28:  2:2,3:0,1:2
    29:  2:0,1:2:2,3
    30:  2:0,1:2,3:2
    31:  2,3:2:2:0,1
    32:  2,3:2:0,1:2
    33:  2,3:0,1:2:2
    34:  0,1:2:2:2,3
    35:  0,1:2:2,3:2
    36:  0,1:2,3:2:2
    37:  3:3:3,4:1,2
    38:  3:3:1,2:3,4
    39:  3:3,4:3:1,2
    40:  3:3,4:1,2:3
    41:  3:1,2:3:3,4
    42:  3:1,2:3,4:3
    43:  3,4:3:3:1,2
    44:  3,4:3:1,2:3
    45:  3,4:1,2:3:3
    46:  1,2:3:3:3,4
    47:  1,2:3:3,4:3
    48:  1,2:3,4:3:3
    49:  4:4:0,4:2,3
    50:  4:4:2,3:0,4
    51:  4:0,4:4:2,3
    52:  4:0,4:2,3:4
    53:  4:2,3:4:0,4
    54:  4:2,3:0,4:4
    55:  0,4:4:4:2,3
    56:  0,4:4:2,3:4
    57:  0,4:2,3:4:4
    58:  2,3:4:4:0,4
    59:  2,3:4:0,4:4
    60:  2,3:0,4:4:4
    61:  0:0:0,4:1,2
    62:  0:0:1,2:0,4
    63:  0:0,4:0:1,2
    64:  0:0,4:1,2:0
    65:  0:1,2:0:0,4
    66:  0:1,2:0,4:0
    67:  0,4:0:0:1,2
    68:  0,4:0:1,2:0
    69:  0,4:1,2:0:0
    70:  1,2:0:0:0,4
    71:  1,2:0:0,4:0
    72:  1,2:0,4:0:0
    73:  1:1:0,1:2,3
    74:  1:1:2,3:0,1
    75:  1:0,1:1:2,3
    76:  1:0,1:2,3:1
    77:  1:2,3:1:0,1
    78:  1:2,3:0,1:1
    79:  0,1:1:1:2,3
    80:  0,1:1:2,3:1
    81:  0,1:2,3:1:1
    82:  2,3:1:1:0,1
    83:  2,3:1:0,1:1
    84:  2,3:0,1:1:1
    85:  2:2:1,2:3,4
    86:  2:2:3,4:1,2
    87:  2:1,2:2:3,4
    88:  2:1,2:3,4:2
    89:  2:3,4:2:1,2
    90:  2:3,4:1,2:2
    91:  1,2:2:2:3,4
    92:  1,2:2:3,4:2
    93:  1,2:3,4:2:2
    94:  3,4:2:2:1,2
    95:  3,4:2:1,2:2
    96:  3,4:1,2:2:2
    97:  3:3:2,3:0,4
    98:  3:3:0,4:2,3
    99:  3:2,3:3:0,4
   100:  3:2,3:0,4:3
   101:  3:0,4:3:2,3
   102:  3:0,4:2,3:3
   103:  2,3:3:3:0,4
   104:  2,3:3:0,4:3
   105:  2,3:0,4:3:3
   106:  0,4:3:3:2,3
   107:  0,4:3:2,3:3
   108:  0,4:2,3:3:3
   109:  4:4:3,4:0,1
   110:  4:4:0,1:3,4
   111:  4:3,4:4:0,1
   112:  4:3,4:0,1:4
   113:  4:0,1:4:3,4
   114:  4:0,1:3,4:4
   115:  3,4:4:4:0,1
   116:  3,4:4:0,1:4
   117:  3,4:0,1:4:4
   118:  0,1:4:4:3,4
   119:  0,1:4:3,4:4
   120:  0,1:3,4:4:4
family= 2 2 0 0 0 new D5h genus #    11 is 0:0:0,2:0,2
     1:  0:0:0,2:0,2
     2:  0:0,2:0:0,2
     3:  0:0,2:0,2:0
     4:  0,2:0:0:0,2
     5:  0,2:0:0,2:0
     6:  0,2:0,2:0:0
     7:  1:1:1,3:1,3
     8:  1:1,3:1:1,3
     9:  1:1,3:1,3:1
    10:  1,3:1:1:1,3
    11:  1,3:1:1,3:1
    12:  1,3:1,3:1:1
    13:  2:2:2,4:2,4
    14:  2:2,4:2:2,4
    15:  2:2,4:2,4:2
    16:  2,4:2:2:2,4
    17:  2,4:2:2,4:2
    18:  2,4:2,4:2:2
    19:  3:3:0,3:0,3
    20:  3:0,3:3:0,3
    21:  3:0,3:0,3:3
    22:  0,3:3:3:0,3
    23:  0,3:3:0,3:3
    24:  0,3:0,3:3:3
    25:  4:4:1,4:1,4
    26:  4:1,4:4:1,4
    27:  4:1,4:1,4:4
    28:  1,4:4:4:1,4
    29:  1,4:4:1,4:4
    30:  1,4:1,4:4:4
    31:  0:0:0,3:0,3
    32:  0:0,3:0:0,3
    33:  0:0,3:0,3:0
    34:  0,3:0:0:0,3
    35:  0,3:0:0,3:0
    36:  0,3:0,3:0:0
    37:  1:1:1,4:1,4
    38:  1:1,4:1:1,4
    39:  1:1,4:1,4:1
    40:  1,4:1:1:1,4
    41:  1,4:1:1,4:1
    42:  1,4:1,4:1:1
    43:  2:2:0,2:0,2
    44:  2:0,2:2:0,2
    45:  2:0,2:0,2:2
    46:  0,2:2:2:0,2
    47:  0,2:2:0,2:2
    48:  0,2:0,2:2:2
    49:  3:3:1,3:1,3
    50:  3:1,3:3:1,3
    51:  3:1,3:1,3:3
    52:  1,3:3:3:1,3
    53:  1,3:3:1,3:3
    54:  1,3:1,3:3:3
    55:  4:4:2,4:2,4
    56:  4:2,4:4:2,4
    57:  4:2,4:2,4:4
    58:  2,4:4:4:2,4
    59:  2,4:4:2,4:4
    60:  2,4:2,4:4:4
family= 2 2 0 0 0 new D5h genus #    12 is 0:0:0,2:0,3
     1:  0:0:0,2:0,3
     2:  0:0:0,3:0,2
     3:  0:0,2:0:0,3
     4:  0:0,2:0,3:0
     5:  0:0,3:0:0,2
     6:  0:0,3:0,2:0
     7:  0,2:0:0:0,3
     8:  0,2:0:0,3:0
     9:  0,2:0,3:0:0
    10:  0,3:0:0:0,2
    11:  0,3:0:0,2:0
    12:  0,3:0,2:0:0
    13:  1:1:1,3:1,4
    14:  1:1:1,4:1,3
    15:  1:1,3:1:1,4
    16:  1:1,3:1,4:1
    17:  1:1,4:1:1,3
    18:  1:1,4:1,3:1
    19:  1,3:1:1:1,4
    20:  1,3:1:1,4:1
    21:  1,3:1,4:1:1
    22:  1,4:1:1:1,3
    23:  1,4:1:1,3:1
    24:  1,4:1,3:1:1
    25:  2:2:2,4:0,2
    26:  2:2:0,2:2,4
    27:  2:2,4:2:0,2
    28:  2:2,4:0,2:2
    29:  2:0,2:2:2,4
    30:  2:0,2:2,4:2
    31:  2,4:2:2:0,2
    32:  2,4:2:0,2:2
    33:  2,4:0,2:2:2
    34:  0,2:2:2:2,4
    35:  0,2:2:2,4:2
    36:  0,2:2,4:2:2
    37:  3:3:0,3:1,3
    38:  3:3:1,3:0,3
    39:  3:0,3:3:1,3
    40:  3:0,3:1,3:3
    41:  3:1,3:3:0,3
    42:  3:1,3:0,3:3
    43:  0,3:3:3:1,3
    44:  0,3:3:1,3:3
    45:  0,3:1,3:3:3
    46:  1,3:3:3:0,3
    47:  1,3:3:0,3:3
    48:  1,3:0,3:3:3
    49:  4:4:1,4:2,4
    50:  4:4:2,4:1,4
    51:  4:1,4:4:2,4
    52:  4:1,4:2,4:4
    53:  4:2,4:4:1,4
    54:  4:2,4:1,4:4
    55:  1,4:4:4:2,4
    56:  1,4:4:2,4:4
    57:  1,4:2,4:4:4
    58:  2,4:4:4:1,4
    59:  2,4:4:1,4:4
    60:  2,4:1,4:4:4
family= 2 2 0 0 0 new D5h genus #    13 is 0:0:0,2:1,2
     1:  0:0:0,2:1,2
     2:  0:0:1,2:0,2
     3:  0:0,2:0:1,2
     4:  0:0,2:1,2:0
     5:  0:1,2:0:0,2
     6:  0:1,2:0,2:0
     7:  0,2:0:0:1,2
     8:  0,2:0:1,2:0
     9:  0,2:1,2:0:0
    10:  1,2:0:0:0,2
    11:  1,2:0:0,2:0
    12:  1,2:0,2:0:0
    13:  1:1:1,3:2,3
    14:  1:1:2,3:1,3
    15:  1:1,3:1:2,3
    16:  1:1,3:2,3:1
    17:  1:2,3:1:1,3
    18:  1:2,3:1,3:1
    19:  1,3:1:1:2,3
    20:  1,3:1:2,3:1
    21:  1,3:2,3:1:1
    22:  2,3:1:1:1,3
    23:  2,3:1:1,3:1
    24:  2,3:1,3:1:1
    25:  2:2:2,4:3,4
    26:  2:2:3,4:2,4
    27:  2:2,4:2:3,4
    28:  2:2,4:3,4:2
    29:  2:3,4:2:2,4
    30:  2:3,4:2,4:2
    31:  2,4:2:2:3,4
    32:  2,4:2:3,4:2
    33:  2,4:3,4:2:2
    34:  3,4:2:2:2,4
    35:  3,4:2:2,4:2
    36:  3,4:2,4:2:2
    37:  3:3:0,3:0,4
    38:  3:3:0,4:0,3
    39:  3:0,3:3:0,4
    40:  3:0,3:0,4:3
    41:  3:0,4:3:0,3
    42:  3:0,4:0,3:3
    43:  0,3:3:3:0,4
    44:  0,3:3:0,4:3
    45:  0,3:0,4:3:3
    46:  0,4:3:3:0,3
    47:  0,4:3:0,3:3
    48:  0,4:0,3:3:3
    49:  4:4:1,4:0,1
    50:  4:4:0,1:1,4
    51:  4:1,4:4:0,1
    52:  4:1,4:0,1:4
    53:  4:0,1:4:1,4
    54:  4:0,1:1,4:4
    55:  1,4:4:4:0,1
    56:  1,4:4:0,1:4
    57:  1,4:0,1:4:4
    58:  0,1:4:4:1,4
    59:  0,1:4:1,4:4
    60:  0,1:1,4:4:4
    61:  0:0:0,3:3,4
    62:  0:0:3,4:0,3
    63:  0:0,3:0:3,4
    64:  0:0,3:3,4:0
    65:  0:3,4:0:0,3
    66:  0:3,4:0,3:0
    67:  0,3:0:0:3,4
    68:  0,3:0:3,4:0
    69:  0,3:3,4:0:0
    70:  3,4:0:0:0,3
    71:  3,4:0:0,3:0
    72:  3,4:0,3:0:0
    73:  1:1:1,4:0,4
    74:  1:1:0,4:1,4
    75:  1:1,4:1:0,4
    76:  1:1,4:0,4:1
    77:  1:0,4:1:1,4
    78:  1:0,4:1,4:1
    79:  1,4:1:1:0,4
    80:  1,4:1:0,4:1
    81:  1,4:0,4:1:1
    82:  0,4:1:1:1,4
    83:  0,4:1:1,4:1
    84:  0,4:1,4:1:1
    85:  2:2:0,2:0,1
    86:  2:2:0,1:0,2
    87:  2:0,2:2:0,1
    88:  2:0,2:0,1:2
    89:  2:0,1:2:0,2
    90:  2:0,1:0,2:2
    91:  0,2:2:2:0,1
    92:  0,2:2:0,1:2
    93:  0,2:0,1:2:2
    94:  0,1:2:2:0,2
    95:  0,1:2:0,2:2
    96:  0,1:0,2:2:2
    97:  3:3:1,3:1,2
    98:  3:3:1,2:1,3
    99:  3:1,3:3:1,2
   100:  3:1,3:1,2:3
   101:  3:1,2:3:1,3
   102:  3:1,2:1,3:3
   103:  1,3:3:3:1,2
   104:  1,3:3:1,2:3
   105:  1,3:1,2:3:3
   106:  1,2:3:3:1,3
   107:  1,2:3:1,3:3
   108:  1,2:1,3:3:3
   109:  4:4:2,4:2,3
   110:  4:4:2,3:2,4
   111:  4:2,4:4:2,3
   112:  4:2,4:2,3:4
   113:  4:2,3:4:2,4
   114:  4:2,3:2,4:4
   115:  2,4:4:4:2,3
   116:  2,4:4:2,3:4
   117:  2,4:2,3:4:4
   118:  2,3:4:4:2,4
   119:  2,3:4:2,4:4
   120:  2,3:2,4:4:4
family= 2 2 0 0 0 new D5h genus #    14 is 0:0:0,2:1,3
     1:  0:0:0,2:1,3
     2:  0:0:1,3:0,2
     3:  0:0,2:0:1,3
     4:  0:0,2:1,3:0
     5:  0:1,3:0:0,2
     6:  0:1,3:0,2:0
     7:  0,2:0:0:1,3
     8:  0,2:0:1,3:0
     9:  0,2:1,3:0:0
    10:  1,3:0:0:0,2
    11:  1,3:0:0,2:0
    12:  1,3:0,2:0:0
    13:  1:1:1,3:2,4
    14:  1:1:2,4:1,3
    15:  1:1,3:1:2,4
    16:  1:1,3:2,4:1
    17:  1:2,4:1:1,3
    18:  1:2,4:1,3:1
    19:  1,3:1:1:2,4
    20:  1,3:1:2,4:1
    21:  1,3:2,4:1:1
    22:  2,4:1:1:1,3
    23:  2,4:1:1,3:1
    24:  2,4:1,3:1:1
    25:  2:2:2,4:0,3
    26:  2:2:0,3:2,4
    27:  2:2,4:2:0,3
    28:  2:2,4:0,3:2
    29:  2:0,3:2:2,4
    30:  2:0,3:2,4:2
    31:  2,4:2:2:0,3
    32:  2,4:2:0,3:2
    33:  2,4:0,3:2:2
    34:  0,3:2:2:2,4
    35:  0,3:2:2,4:2
    36:  0,3:2,4:2:2
    37:  3:3:0,3:1,4
    38:  3:3:1,4:0,3
    39:  3:0,3:3:1,4
    40:  3:0,3:1,4:3
    41:  3:1,4:3:0,3
    42:  3:1,4:0,3:3
    43:  0,3:3:3:1,4
    44:  0,3:3:1,4:3
    45:  0,3:1,4:3:3
    46:  1,4:3:3:0,3
    47:  1,4:3:0,3:3
    48:  1,4:0,3:3:3
    49:  4:4:1,4:0,2
    50:  4:4:0,2:1,4
    51:  4:1,4:4:0,2
    52:  4:1,4:0,2:4
    53:  4:0,2:4:1,4
    54:  4:0,2:1,4:4
    55:  1,4:4:4:0,2
    56:  1,4:4:0,2:4
    57:  1,4:0,2:4:4
    58:  0,2:4:4:1,4
    59:  0,2:4:1,4:4
    60:  0,2:1,4:4:4
    61:  0:0:0,3:2,4
    62:  0:0:2,4:0,3
    63:  0:0,3:0:2,4
    64:  0:0,3:2,4:0
    65:  0:2,4:0:0,3
    66:  0:2,4:0,3:0
    67:  0,3:0:0:2,4
    68:  0,3:0:2,4:0
    69:  0,3:2,4:0:0
    70:  2,4:0:0:0,3
    71:  2,4:0:0,3:0
    72:  2,4:0,3:0:0
    73:  1:1:1,4:0,3
    74:  1:1:0,3:1,4
    75:  1:1,4:1:0,3
    76:  1:1,4:0,3:1
    77:  1:0,3:1:1,4
    78:  1:0,3:1,4:1
    79:  1,4:1:1:0,3
    80:  1,4:1:0,3:1
    81:  1,4:0,3:1:1
    82:  0,3:1:1:1,4
    83:  0,3:1:1,4:1
    84:  0,3:1,4:1:1
    85:  2:2:0,2:1,4
    86:  2:2:1,4:0,2
    87:  2:0,2:2:1,4
    88:  2:0,2:1,4:2
    89:  2:1,4:2:0,2
    90:  2:1,4:0,2:2
    91:  0,2:2:2:1,4
    92:  0,2:2:1,4:2
    93:  0,2:1,4:2:2
    94:  1,4:2:2:0,2
    95:  1,4:2:0,2:2
    96:  1,4:0,2:2:2
    97:  3:3:1,3:0,2
    98:  3:3:0,2:1,3
    99:  3:1,3:3:0,2
   100:  3:1,3:0,2:3
   101:  3:0,2:3:1,3
   102:  3:0,2:1,3:3
   103:  1,3:3:3:0,2
   104:  1,3:3:0,2:3
   105:  1,3:0,2:3:3
   106:  0,2:3:3:1,3
   107:  0,2:3:1,3:3
   108:  0,2:1,3:3:3
   109:  4:4:2,4:1,3
   110:  4:4:1,3:2,4
   111:  4:2,4:4:1,3
   112:  4:2,4:1,3:4
   113:  4:1,3:4:2,4
   114:  4:1,3:2,4:4
   115:  2,4:4:4:1,3
   116:  2,4:4:1,3:4
   117:  2,4:1,3:4:4
   118:  1,3:4:4:2,4
   119:  1,3:4:2,4:4
   120:  1,3:2,4:4:4
family= 2 2 0 0 0 new D5h genus #    15 is 0:0:0,2:1,4
     1:  0:0:0,2:1,4
     2:  0:0:1,4:0,2
     3:  0:0,2:0:1,4
     4:  0:0,2:1,4:0
     5:  0:1,4:0:0,2
     6:  0:1,4:0,2:0
     7:  0,2:0:0:1,4
     8:  0,2:0:1,4:0
     9:  0,2:1,4:0:0
    10:  1,4:0:0:0,2
    11:  1,4:0:0,2:0
    12:  1,4:0,2:0:0
    13:  1:1:1,3:0,2
    14:  1:1:0,2:1,3
    15:  1:1,3:1:0,2
    16:  1:1,3:0,2:1
    17:  1:0,2:1:1,3
    18:  1:0,2:1,3:1
    19:  1,3:1:1:0,2
    20:  1,3:1:0,2:1
    21:  1,3:0,2:1:1
    22:  0,2:1:1:1,3
    23:  0,2:1:1,3:1
    24:  0,2:1,3:1:1
    25:  2:2:2,4:1,3
    26:  2:2:1,3:2,4
    27:  2:2,4:2:1,3
    28:  2:2,4:1,3:2
    29:  2:1,3:2:2,4
    30:  2:1,3:2,4:2
    31:  2,4:2:2:1,3
    32:  2,4:2:1,3:2
    33:  2,4:1,3:2:2
    34:  1,3:2:2:2,4
    35:  1,3:2:2,4:2
    36:  1,3:2,4:2:2
    37:  3:3:0,3:2,4
    38:  3:3:2,4:0,3
    39:  3:0,3:3:2,4
    40:  3:0,3:2,4:3
    41:  3:2,4:3:0,3
    42:  3:2,4:0,3:3
    43:  0,3:3:3:2,4
    44:  0,3:3:2,4:3
    45:  0,3:2,4:3:3
    46:  2,4:3:3:0,3
    47:  2,4:3:0,3:3
    48:  2,4:0,3:3:3
    49:  4:4:1,4:0,3
    50:  4:4:0,3:1,4
    51:  4:1,4:4:0,3
    52:  4:1,4:0,3:4
    53:  4:0,3:4:1,4
    54:  4:0,3:1,4:4
    55:  1,4:4:4:0,3
    56:  1,4:4:0,3:4
    57:  1,4:0,3:4:4
    58:  0,3:4:4:1,4
    59:  0,3:4:1,4:4
    60:  0,3:1,4:4:4
    61:  0:0:0,3:1,4
    62:  0:0:1,4:0,3
    63:  0:0,3:0:1,4
    64:  0:0,3:1,4:0
    65:  0:1,4:0:0,3
    66:  0:1,4:0,3:0
    67:  0,3:0:0:1,4
    68:  0,3:0:1,4:0
    69:  0,3:1,4:0:0
    70:  1,4:0:0:0,3
    71:  1,4:0:0,3:0
    72:  1,4:0,3:0:0
    73:  1:1:1,4:0,2
    74:  1:1:0,2:1,4
    75:  1:1,4:1:0,2
    76:  1:1,4:0,2:1
    77:  1:0,2:1:1,4
    78:  1:0,2:1,4:1
    79:  1,4:1:1:0,2
    80:  1,4:1:0,2:1
    81:  1,4:0,2:1:1
    82:  0,2:1:1:1,4
    83:  0,2:1:1,4:1
    84:  0,2:1,4:1:1
    85:  2:2:0,2:1,3
    86:  2:2:1,3:0,2
    87:  2:0,2:2:1,3
    88:  2:0,2:1,3:2
    89:  2:1,3:2:0,2
    90:  2:1,3:0,2:2
    91:  0,2:2:2:1,3
    92:  0,2:2:1,3:2
    93:  0,2:1,3:2:2
    94:  1,3:2:2:0,2
    95:  1,3:2:0,2:2
    96:  1,3:0,2:2:2
    97:  3:3:1,3:2,4
    98:  3:3:2,4:1,3
    99:  3:1,3:3:2,4
   100:  3:1,3:2,4:3
   101:  3:2,4:3:1,3
   102:  3:2,4:1,3:3
   103:  1,3:3:3:2,4
   104:  1,3:3:2,4:3
   105:  1,3:2,4:3:3
   106:  2,4:3:3:1,3
   107:  2,4:3:1,3:3
   108:  2,4:1,3:3:3
   109:  4:4:2,4:0,3
   110:  4:4:0,3:2,4
   111:  4:2,4:4:0,3
   112:  4:2,4:0,3:4
   113:  4:0,3:4:2,4
   114:  4:0,3:2,4:4
   115:  2,4:4:4:0,3
   116:  2,4:4:0,3:4
   117:  2,4:0,3:4:4
   118:  0,3:4:4:2,4
   119:  0,3:4:2,4:4
   120:  0,3:2,4:4:4
family= 2 2 0 0 0 new D5h genus #    16 is 0:0:0,2:2,3
     1:  0:0:0,2:2,3
     2:  0:0:2,3:0,2
     3:  0:0,2:0:2,3
     4:  0:0,2:2,3:0
     5:  0:2,3:0:0,2
     6:  0:2,3:0,2:0
     7:  0,2:0:0:2,3
     8:  0,2:0:2,3:0
     9:  0,2:2,3:0:0
    10:  2,3:0:0:0,2
    11:  2,3:0:0,2:0
    12:  2,3:0,2:0:0
    13:  1:1:1,3:3,4
    14:  1:1:3,4:1,3
    15:  1:1,3:1:3,4
    16:  1:1,3:3,4:1
    17:  1:3,4:1:1,3
    18:  1:3,4:1,3:1
    19:  1,3:1:1:3,4
    20:  1,3:1:3,4:1
    21:  1,3:3,4:1:1
    22:  3,4:1:1:1,3
    23:  3,4:1:1,3:1
    24:  3,4:1,3:1:1
    25:  2:2:2,4:0,4
    26:  2:2:0,4:2,4
    27:  2:2,4:2:0,4
    28:  2:2,4:0,4:2
    29:  2:0,4:2:2,4
    30:  2:0,4:2,4:2
    31:  2,4:2:2:0,4
    32:  2,4:2:0,4:2
    33:  2,4:0,4:2:2
    34:  0,4:2:2:2,4
    35:  0,4:2:2,4:2
    36:  0,4:2,4:2:2
    37:  3:3:0,3:0,1
    38:  3:3:0,1:0,3
    39:  3:0,3:3:0,1
    40:  3:0,3:0,1:3
    41:  3:0,1:3:0,3
    42:  3:0,1:0,3:3
    43:  0,3:3:3:0,1
    44:  0,3:3:0,1:3
    45:  0,3:0,1:3:3
    46:  0,1:3:3:0,3
    47:  0,1:3:0,3:3
    48:  0,1:0,3:3:3
    49:  4:4:1,4:1,2
    50:  4:4:1,2:1,4
    51:  4:1,4:4:1,2
    52:  4:1,4:1,2:4
    53:  4:1,2:4:1,4
    54:  4:1,2:1,4:4
    55:  1,4:4:4:1,2
    56:  1,4:4:1,2:4
    57:  1,4:1,2:4:4
    58:  1,2:4:4:1,4
    59:  1,2:4:1,4:4
    60:  1,2:1,4:4:4
    61:  0:0:0,3:2,3
    62:  0:0:2,3:0,3
    63:  0:0,3:0:2,3
    64:  0:0,3:2,3:0
    65:  0:2,3:0:0,3
    66:  0:2,3:0,3:0
    67:  0,3:0:0:2,3
    68:  0,3:0:2,3:0
    69:  0,3:2,3:0:0
    70:  2,3:0:0:0,3
    71:  2,3:0:0,3:0
    72:  2,3:0,3:0:0
    73:  1:1:1,4:3,4
    74:  1:1:3,4:1,4
    75:  1:1,4:1:3,4
    76:  1:1,4:3,4:1
    77:  1:3,4:1:1,4
    78:  1:3,4:1,4:1
    79:  1,4:1:1:3,4
    80:  1,4:1:3,4:1
    81:  1,4:3,4:1:1
    82:  3,4:1:1:1,4
    83:  3,4:1:1,4:1
    84:  3,4:1,4:1:1
    85:  2:2:0,2:0,4
    86:  2:2:0,4:0,2
    87:  2:0,2:2:0,4
    88:  2:0,2:0,4:2
    89:  2:0,4:2:0,2
    90:  2:0,4:0,2:2
    91:  0,2:2:2:0,4
    92:  0,2:2:0,4:2
    93:  0,2:0,4:2:2
    94:  0,4:2:2:0,2
    95:  0,4:2:0,2:2
    96:  0,4:0,2:2:2
    97:  3:3:1,3:0,1
    98:  3:3:0,1:1,3
    99:  3:1,3:3:0,1
   100:  3:1,3:0,1:3
   101:  3:0,1:3:1,3
   102:  3:0,1:1,3:3
   103:  1,3:3:3:0,1
   104:  1,3:3:0,1:3
   105:  1,3:0,1:3:3
   106:  0,1:3:3:1,3
   107:  0,1:3:1,3:3
   108:  0,1:1,3:3:3
   109:  4:4:2,4:1,2
   110:  4:4:1,2:2,4
   111:  4:2,4:4:1,2
   112:  4:2,4:1,2:4
   113:  4:1,2:4:2,4
   114:  4:1,2:2,4:4
   115:  2,4:4:4:1,2
   116:  2,4:4:1,2:4
   117:  2,4:1,2:4:4
   118:  1,2:4:4:2,4
   119:  1,2:4:2,4:4
   120:  1,2:2,4:4:4
family= 2 2 0 0 0 new D5h genus #    17 is 0:0:0,2:2,4
     1:  0:0:0,2:2,4
     2:  0:0:2,4:0,2
     3:  0:0,2:0:2,4
     4:  0:0,2:2,4:0
     5:  0:2,4:0:0,2
     6:  0:2,4:0,2:0
     7:  0,2:0:0:2,4
     8:  0,2:0:2,4:0
     9:  0,2:2,4:0:0
    10:  2,4:0:0:0,2
    11:  2,4:0:0,2:0
    12:  2,4:0,2:0:0
    13:  1:1:1,3:0,3
    14:  1:1:0,3:1,3
    15:  1:1,3:1:0,3
    16:  1:1,3:0,3:1
    17:  1:0,3:1:1,3
    18:  1:0,3:1,3:1
    19:  1,3:1:1:0,3
    20:  1,3:1:0,3:1
    21:  1,3:0,3:1:1
    22:  0,3:1:1:1,3
    23:  0,3:1:1,3:1
    24:  0,3:1,3:1:1
    25:  2:2:2,4:1,4
    26:  2:2:1,4:2,4
    27:  2:2,4:2:1,4
    28:  2:2,4:1,4:2
    29:  2:1,4:2:2,4
    30:  2:1,4:2,4:2
    31:  2,4:2:2:1,4
    32:  2,4:2:1,4:2
    33:  2,4:1,4:2:2
    34:  1,4:2:2:2,4
    35:  1,4:2:2,4:2
    36:  1,4:2,4:2:2
    37:  3:3:0,3:0,2
    38:  3:3:0,2:0,3
    39:  3:0,3:3:0,2
    40:  3:0,3:0,2:3
    41:  3:0,2:3:0,3
    42:  3:0,2:0,3:3
    43:  0,3:3:3:0,2
    44:  0,3:3:0,2:3
    45:  0,3:0,2:3:3
    46:  0,2:3:3:0,3
    47:  0,2:3:0,3:3
    48:  0,2:0,3:3:3
    49:  4:4:1,4:1,3
    50:  4:4:1,3:1,4
    51:  4:1,4:4:1,3
    52:  4:1,4:1,3:4
    53:  4:1,3:4:1,4
    54:  4:1,3:1,4:4
    55:  1,4:4:4:1,3
    56:  1,4:4:1,3:4
    57:  1,4:1,3:4:4
    58:  1,3:4:4:1,4
    59:  1,3:4:1,4:4
    60:  1,3:1,4:4:4
    61:  0:0:0,3:1,3
    62:  0:0:1,3:0,3
    63:  0:0,3:0:1,3
    64:  0:0,3:1,3:0
    65:  0:1,3:0:0,3
    66:  0:1,3:0,3:0
    67:  0,3:0:0:1,3
    68:  0,3:0:1,3:0
    69:  0,3:1,3:0:0
    70:  1,3:0:0:0,3
    71:  1,3:0:0,3:0
    72:  1,3:0,3:0:0
    73:  1:1:1,4:2,4
    74:  1:1:2,4:1,4
    75:  1:1,4:1:2,4
    76:  1:1,4:2,4:1
    77:  1:2,4:1:1,4
    78:  1:2,4:1,4:1
    79:  1,4:1:1:2,4
    80:  1,4:1:2,4:1
    81:  1,4:2,4:1:1
    82:  2,4:1:1:1,4
    83:  2,4:1:1,4:1
    84:  2,4:1,4:1:1
    85:  2:2:0,2:0,3
    86:  2:2:0,3:0,2
    87:  2:0,2:2:0,3
    88:  2:0,2:0,3:2
    89:  2:0,3:2:0,2
    90:  2:0,3:0,2:2
    91:  0,2:2:2:0,3
    92:  0,2:2:0,3:2
    93:  0,2:0,3:2:2
    94:  0,3:2:2:0,2
    95:  0,3:2:0,2:2
    96:  0,3:0,2:2:2
    97:  3:3:1,3:1,4
    98:  3:3:1,4:1,3
    99:  3:1,3:3:1,4
   100:  3:1,3:1,4:3
   101:  3:1,4:3:1,3
   102:  3:1,4:1,3:3
   103:  1,3:3:3:1,4
   104:  1,3:3:1,4:3
   105:  1,3:1,4:3:3
   106:  1,4:3:3:1,3
   107:  1,4:3:1,3:3
   108:  1,4:1,3:3:3
   109:  4:4:2,4:0,2
   110:  4:4:0,2:2,4
   111:  4:2,4:4:0,2
   112:  4:2,4:0,2:4
   113:  4:0,2:4:2,4
   114:  4:0,2:2,4:4
   115:  2,4:4:4:0,2
   116:  2,4:4:0,2:4
   117:  2,4:0,2:4:4
   118:  0,2:4:4:2,4
   119:  0,2:4:2,4:4
   120:  0,2:2,4:4:4
family= 2 2 0 0 0 new D5h genus #    18 is 0:0:0,2:3,4
     1:  0:0:0,2:3,4
     2:  0:0:3,4:0,2
     3:  0:0,2:0:3,4
     4:  0:0,2:3,4:0
     5:  0:3,4:0:0,2
     6:  0:3,4:0,2:0
     7:  0,2:0:0:3,4
     8:  0,2:0:3,4:0
     9:  0,2:3,4:0:0
    10:  3,4:0:0:0,2
    11:  3,4:0:0,2:0
    12:  3,4:0,2:0:0
    13:  1:1:1,3:0,4
    14:  1:1:0,4:1,3
    15:  1:1,3:1:0,4
    16:  1:1,3:0,4:1
    17:  1:0,4:1:1,3
    18:  1:0,4:1,3:1
    19:  1,3:1:1:0,4
    20:  1,3:1:0,4:1
    21:  1,3:0,4:1:1
    22:  0,4:1:1:1,3
    23:  0,4:1:1,3:1
    24:  0,4:1,3:1:1
    25:  2:2:2,4:0,1
    26:  2:2:0,1:2,4
    27:  2:2,4:2:0,1
    28:  2:2,4:0,1:2
    29:  2:0,1:2:2,4
    30:  2:0,1:2,4:2
    31:  2,4:2:2:0,1
    32:  2,4:2:0,1:2
    33:  2,4:0,1:2:2
    34:  0,1:2:2:2,4
    35:  0,1:2:2,4:2
    36:  0,1:2,4:2:2
    37:  3:3:0,3:1,2
    38:  3:3:1,2:0,3
    39:  3:0,3:3:1,2
    40:  3:0,3:1,2:3
    41:  3:1,2:3:0,3
    42:  3:1,2:0,3:3
    43:  0,3:3:3:1,2
    44:  0,3:3:1,2:3
    45:  0,3:1,2:3:3
    46:  1,2:3:3:0,3
    47:  1,2:3:0,3:3
    48:  1,2:0,3:3:3
    49:  4:4:1,4:2,3
    50:  4:4:2,3:1,4
    51:  4:1,4:4:2,3
    52:  4:1,4:2,3:4
    53:  4:2,3:4:1,4
    54:  4:2,3:1,4:4
    55:  1,4:4:4:2,3
    56:  1,4:4:2,3:4
    57:  1,4:2,3:4:4
    58:  2,3:4:4:1,4
    59:  2,3:4:1,4:4
    60:  2,3:1,4:4:4
    61:  0:0:0,3:1,2
    62:  0:0:1,2:0,3
    63:  0:0,3:0:1,2
    64:  0:0,3:1,2:0
    65:  0:1,2:0:0,3
    66:  0:1,2:0,3:0
    67:  0,3:0:0:1,2
    68:  0,3:0:1,2:0
    69:  0,3:1,2:0:0
    70:  1,2:0:0:0,3
    71:  1,2:0:0,3:0
    72:  1,2:0,3:0:0
    73:  1:1:1,4:2,3
    74:  1:1:2,3:1,4
    75:  1:1,4:1:2,3
    76:  1:1,4:2,3:1
    77:  1:2,3:1:1,4
    78:  1:2,3:1,4:1
    79:  1,4:1:1:2,3
    80:  1,4:1:2,3:1
    81:  1,4:2,3:1:1
    82:  2,3:1:1:1,4
    83:  2,3:1:1,4:1
    84:  2,3:1,4:1:1
    85:  2:2:0,2:3,4
    86:  2:2:3,4:0,2
    87:  2:0,2:2:3,4
    88:  2:0,2:3,4:2
    89:  2:3,4:2:0,2
    90:  2:3,4:0,2:2
    91:  0,2:2:2:3,4
    92:  0,2:2:3,4:2
    93:  0,2:3,4:2:2
    94:  3,4:2:2:0,2
    95:  3,4:2:0,2:2
    96:  3,4:0,2:2:2
    97:  3:3:1,3:0,4
    98:  3:3:0,4:1,3
    99:  3:1,3:3:0,4
   100:  3:1,3:0,4:3
   101:  3:0,4:3:1,3
   102:  3:0,4:1,3:3
   103:  1,3:3:3:0,4
   104:  1,3:3:0,4:3
   105:  1,3:0,4:3:3
   106:  0,4:3:3:1,3
   107:  0,4:3:1,3:3
   108:  0,4:1,3:3:3
   109:  4:4:2,4:0,1
   110:  4:4:0,1:2,4
   111:  4:2,4:4:0,1
   112:  4:2,4:0,1:4
   113:  4:0,1:4:2,4
   114:  4:0,1:2,4:4
   115:  2,4:4:4:0,1
   116:  2,4:4:0,1:4
   117:  2,4:0,1:4:4
   118:  0,1:4:4:2,4
   119:  0,1:4:2,4:4
   120:  0,1:2,4:4:4
family= 2 2 0 0 0 new D5h genus #    19 is 0:0:1,2:1,2
     1:  0:0:1,2:1,2
     2:  0:1,2:0:1,2
     3:  0:1,2:1,2:0
     4:  1,2:0:0:1,2
     5:  1,2:0:1,2:0
     6:  1,2:1,2:0:0
     7:  1:1:2,3:2,3
     8:  1:2,3:1:2,3
     9:  1:2,3:2,3:1
    10:  2,3:1:1:2,3
    11:  2,3:1:2,3:1
    12:  2,3:2,3:1:1
    13:  2:2:3,4:3,4
    14:  2:3,4:2:3,4
    15:  2:3,4:3,4:2
    16:  3,4:2:2:3,4
    17:  3,4:2:3,4:2
    18:  3,4:3,4:2:2
    19:  3:3:0,4:0,4
    20:  3:0,4:3:0,4
    21:  3:0,4:0,4:3
    22:  0,4:3:3:0,4
    23:  0,4:3:0,4:3
    24:  0,4:0,4:3:3
    25:  4:4:0,1:0,1
    26:  4:0,1:4:0,1
    27:  4:0,1:0,1:4
    28:  0,1:4:4:0,1
    29:  0,1:4:0,1:4
    30:  0,1:0,1:4:4
    31:  0:0:3,4:3,4
    32:  0:3,4:0:3,4
    33:  0:3,4:3,4:0
    34:  3,4:0:0:3,4
    35:  3,4:0:3,4:0
    36:  3,4:3,4:0:0
    37:  1:1:0,4:0,4
    38:  1:0,4:1:0,4
    39:  1:0,4:0,4:1
    40:  0,4:1:1:0,4
    41:  0,4:1:0,4:1
    42:  0,4:0,4:1:1
    43:  2:2:0,1:0,1
    44:  2:0,1:2:0,1
    45:  2:0,1:0,1:2
    46:  0,1:2:2:0,1
    47:  0,1:2:0,1:2
    48:  0,1:0,1:2:2
    49:  3:3:1,2:1,2
    50:  3:1,2:3:1,2
    51:  3:1,2:1,2:3
    52:  1,2:3:3:1,2
    53:  1,2:3:1,2:3
    54:  1,2:1,2:3:3
    55:  4:4:2,3:2,3
    56:  4:2,3:4:2,3
    57:  4:2,3:2,3:4
    58:  2,3:4:4:2,3
    59:  2,3:4:2,3:4
    60:  2,3:2,3:4:4
family= 2 2 0 0 0 new D5h genus #    20 is 0:0:1,2:1,3
     1:  0:0:1,2:1,3
     2:  0:0:1,3:1,2
     3:  0:1,2:0:1,3
     4:  0:1,2:1,3:0
     5:  0:1,3:0:1,2
     6:  0:1,3:1,2:0
     7:  1,2:0:0:1,3
     8:  1,2:0:1,3:0
     9:  1,2:1,3:0:0
    10:  1,3:0:0:1,2
    11:  1,3:0:1,2:0
    12:  1,3:1,2:0:0
    13:  1:1:2,3:2,4
    14:  1:1:2,4:2,3
    15:  1:2,3:1:2,4
    16:  1:2,3:2,4:1
    17:  1:2,4:1:2,3
    18:  1:2,4:2,3:1
    19:  2,3:1:1:2,4
    20:  2,3:1:2,4:1
    21:  2,3:2,4:1:1
    22:  2,4:1:1:2,3
    23:  2,4:1:2,3:1
    24:  2,4:2,3:1:1
    25:  2:2:3,4:0,3
    26:  2:2:0,3:3,4
    27:  2:3,4:2:0,3
    28:  2:3,4:0,3:2
    29:  2:0,3:2:3,4
    30:  2:0,3:3,4:2
    31:  3,4:2:2:0,3
    32:  3,4:2:0,3:2
    33:  3,4:0,3:2:2
    34:  0,3:2:2:3,4
    35:  0,3:2:3,4:2
    36:  0,3:3,4:2:2
    37:  3:3:0,4:1,4
    38:  3:3:1,4:0,4
    39:  3:0,4:3:1,4
    40:  3:0,4:1,4:3
    41:  3:1,4:3:0,4
    42:  3:1,4:0,4:3
    43:  0,4:3:3:1,4
    44:  0,4:3:1,4:3
    45:  0,4:1,4:3:3
    46:  1,4:3:3:0,4
    47:  1,4:3:0,4:3
    48:  1,4:0,4:3:3
    49:  4:4:0,1:0,2
    50:  4:4:0,2:0,1
    51:  4:0,1:4:0,2
    52:  4:0,1:0,2:4
    53:  4:0,2:4:0,1
    54:  4:0,2:0,1:4
    55:  0,1:4:4:0,2
    56:  0,1:4:0,2:4
    57:  0,1:0,2:4:4
    58:  0,2:4:4:0,1
    59:  0,2:4:0,1:4
    60:  0,2:0,1:4:4
    61:  0:0:3,4:2,4
    62:  0:0:2,4:3,4
    63:  0:3,4:0:2,4
    64:  0:3,4:2,4:0
    65:  0:2,4:0:3,4
    66:  0:2,4:3,4:0
    67:  3,4:0:0:2,4
    68:  3,4:0:2,4:0
    69:  3,4:2,4:0:0
    70:  2,4:0:0:3,4
    71:  2,4:0:3,4:0
    72:  2,4:3,4:0:0
    73:  1:1:0,4:0,3
    74:  1:1:0,3:0,4
    75:  1:0,4:1:0,3
    76:  1:0,4:0,3:1
    77:  1:0,3:1:0,4
    78:  1:0,3:0,4:1
    79:  0,4:1:1:0,3
    80:  0,4:1:0,3:1
    81:  0,4:0,3:1:1
    82:  0,3:1:1:0,4
    83:  0,3:1:0,4:1
    84:  0,3:0,4:1:1
    85:  2:2:0,1:1,4
    86:  2:2:1,4:0,1
    87:  2:0,1:2:1,4
    88:  2:0,1:1,4:2
    89:  2:1,4:2:0,1
    90:  2:1,4:0,1:2
    91:  0,1:2:2:1,4
    92:  0,1:2:1,4:2
    93:  0,1:1,4:2:2
    94:  1,4:2:2:0,1
    95:  1,4:2:0,1:2
    96:  1,4:0,1:2:2
    97:  3:3:1,2:0,2
    98:  3:3:0,2:1,2
    99:  3:1,2:3:0,2
   100:  3:1,2:0,2:3
   101:  3:0,2:3:1,2
   102:  3:0,2:1,2:3
   103:  1,2:3:3:0,2
   104:  1,2:3:0,2:3
   105:  1,2:0,2:3:3
   106:  0,2:3:3:1,2
   107:  0,2:3:1,2:3
   108:  0,2:1,2:3:3
   109:  4:4:2,3:1,3
   110:  4:4:1,3:2,3
   111:  4:2,3:4:1,3
   112:  4:2,3:1,3:4
   113:  4:1,3:4:2,3
   114:  4:1,3:2,3:4
   115:  2,3:4:4:1,3
   116:  2,3:4:1,3:4
   117:  2,3:1,3:4:4
   118:  1,3:4:4:2,3
   119:  1,3:4:2,3:4
   120:  1,3:2,3:4:4
family= 2 2 0 0 0 new D5h genus #    21 is 0:0:1,2:1,4
     1:  0:0:1,2:1,4
     2:  0:0:1,4:1,2
     3:  0:1,2:0:1,4
     4:  0:1,2:1,4:0
     5:  0:1,4:0:1,2
     6:  0:1,4:1,2:0
     7:  1,2:0:0:1,4
     8:  1,2:0:1,4:0
     9:  1,2:1,4:0:0
    10:  1,4:0:0:1,2
    11:  1,4:0:1,2:0
    12:  1,4:1,2:0:0
    13:  1:1:2,3:0,2
    14:  1:1:0,2:2,3
    15:  1:2,3:1:0,2
    16:  1:2,3:0,2:1
    17:  1:0,2:1:2,3
    18:  1:0,2:2,3:1
    19:  2,3:1:1:0,2
    20:  2,3:1:0,2:1
    21:  2,3:0,2:1:1
    22:  0,2:1:1:2,3
    23:  0,2:1:2,3:1
    24:  0,2:2,3:1:1
    25:  2:2:3,4:1,3
    26:  2:2:1,3:3,4
    27:  2:3,4:2:1,3
    28:  2:3,4:1,3:2
    29:  2:1,3:2:3,4
    30:  2:1,3:3,4:2
    31:  3,4:2:2:1,3
    32:  3,4:2:1,3:2
    33:  3,4:1,3:2:2
    34:  1,3:2:2:3,4
    35:  1,3:2:3,4:2
    36:  1,3:3,4:2:2
    37:  3:3:0,4:2,4
    38:  3:3:2,4:0,4
    39:  3:0,4:3:2,4
    40:  3:0,4:2,4:3
    41:  3:2,4:3:0,4
    42:  3:2,4:0,4:3
    43:  0,4:3:3:2,4
    44:  0,4:3:2,4:3
    45:  0,4:2,4:3:3
    46:  2,4:3:3:0,4
    47:  2,4:3:0,4:3
    48:  2,4:0,4:3:3
    49:  4:4:0,1:0,3
    50:  4:4:0,3:0,1
    51:  4:0,1:4:0,3
    52:  4:0,1:0,3:4
    53:  4:0,3:4:0,1
    54:  4:0,3:0,1:4
    55:  0,1:4:4:0,3
    56:  0,1:4:0,3:4
    57:  0,1:0,3:4:4
    58:  0,3:4:4:0,1
    59:  0,3:4:0,1:4
    60:  0,3:0,1:4:4
    61:  0:0:3,4:1,4
    62:  0:0:1,4:3,4
    63:  0:3,4:0:1,4
    64:  0:3,4:1,4:0
    65:  0:1,4:0:3,4
    66:  0:1,4:3,4:0
    67:  3,4:0:0:1,4
    68:  3,4:0:1,4:0
    69:  3,4:1,4:0:0
    70:  1,4:0:0:3,4
    71:  1,4:0:3,4:0
    72:  1,4:3,4:0:0
    73:  1:1:0,4:0,2
    74:  1:1:0,2:0,4
    75:  1:0,4:1:0,2
    76:  1:0,4:0,2:1
    77:  1:0,2:1:0,4
    78:  1:0,2:0,4:1
    79:  0,4:1:1:0,2
    80:  0,4:1:0,2:1
    81:  0,4:0,2:1:1
    82:  0,2:1:1:0,4
    83:  0,2:1:0,4:1
    84:  0,2:0,4:1:1
    85:  2:2:0,1:1,3
    86:  2:2:1,3:0,1
    87:  2:0,1:2:1,3
    88:  2:0,1:1,3:2
    89:  2:1,3:2:0,1
    90:  2:1,3:0,1:2
    91:  0,1:2:2:1,3
    92:  0,1:2:1,3:2
    93:  0,1:1,3:2:2
    94:  1,3:2:2:0,1
    95:  1,3:2:0,1:2
    96:  1,3:0,1:2:2
    97:  3:3:1,2:2,4
    98:  3:3:2,4:1,2
    99:  3:1,2:3:2,4
   100:  3:1,2:2,4:3
   101:  3:2,4:3:1,2
   102:  3:2,4:1,2:3
   103:  1,2:3:3:2,4
   104:  1,2:3:2,4:3
   105:  1,2:2,4:3:3
   106:  2,4:3:3:1,2
   107:  2,4:3:1,2:3
   108:  2,4:1,2:3:3
   109:  4:4:2,3:0,3
   110:  4:4:0,3:2,3
   111:  4:2,3:4:0,3
   112:  4:2,3:0,3:4
   113:  4:0,3:4:2,3
   114:  4:0,3:2,3:4
   115:  2,3:4:4:0,3
   116:  2,3:4:0,3:4
   117:  2,3:0,3:4:4
   118:  0,3:4:4:2,3
   119:  0,3:4:2,3:4
   120:  0,3:2,3:4:4
family= 2 2 0 0 0 new D5h genus #    22 is 0:0:1,2:2,3
     1:  0:0:1,2:2,3
     2:  0:0:2,3:1,2
     3:  0:1,2:0:2,3
     4:  0:1,2:2,3:0
     5:  0:2,3:0:1,2
     6:  0:2,3:1,2:0
     7:  1,2:0:0:2,3
     8:  1,2:0:2,3:0
     9:  1,2:2,3:0:0
    10:  2,3:0:0:1,2
    11:  2,3:0:1,2:0
    12:  2,3:1,2:0:0
    13:  1:1:2,3:3,4
    14:  1:1:3,4:2,3
    15:  1:2,3:1:3,4
    16:  1:2,3:3,4:1
    17:  1:3,4:1:2,3
    18:  1:3,4:2,3:1
    19:  2,3:1:1:3,4
    20:  2,3:1:3,4:1
    21:  2,3:3,4:1:1
    22:  3,4:1:1:2,3
    23:  3,4:1:2,3:1
    24:  3,4:2,3:1:1
    25:  2:2:3,4:0,4
    26:  2:2:0,4:3,4
    27:  2:3,4:2:0,4
    28:  2:3,4:0,4:2
    29:  2:0,4:2:3,4
    30:  2:0,4:3,4:2
    31:  3,4:2:2:0,4
    32:  3,4:2:0,4:2
    33:  3,4:0,4:2:2
    34:  0,4:2:2:3,4
    35:  0,4:2:3,4:2
    36:  0,4:3,4:2:2
    37:  3:3:0,4:0,1
    38:  3:3:0,1:0,4
    39:  3:0,4:3:0,1
    40:  3:0,4:0,1:3
    41:  3:0,1:3:0,4
    42:  3:0,1:0,4:3
    43:  0,4:3:3:0,1
    44:  0,4:3:0,1:3
    45:  0,4:0,1:3:3
    46:  0,1:3:3:0,4
    47:  0,1:3:0,4:3
    48:  0,1:0,4:3:3
    49:  4:4:0,1:1,2
    50:  4:4:1,2:0,1
    51:  4:0,1:4:1,2
    52:  4:0,1:1,2:4
    53:  4:1,2:4:0,1
    54:  4:1,2:0,1:4
    55:  0,1:4:4:1,2
    56:  0,1:4:1,2:4
    57:  0,1:1,2:4:4
    58:  1,2:4:4:0,1
    59:  1,2:4:0,1:4
    60:  1,2:0,1:4:4
    61:  0:0:3,4:2,3
    62:  0:0:2,3:3,4
    63:  0:3,4:0:2,3
    64:  0:3,4:2,3:0
    65:  0:2,3:0:3,4
    66:  0:2,3:3,4:0
    67:  3,4:0:0:2,3
    68:  3,4:0:2,3:0
    69:  3,4:2,3:0:0
    70:  2,3:0:0:3,4
    71:  2,3:0:3,4:0
    72:  2,3:3,4:0:0
    73:  1:1:0,4:3,4
    74:  1:1:3,4:0,4
    75:  1:0,4:1:3,4
    76:  1:0,4:3,4:1
    77:  1:3,4:1:0,4
    78:  1:3,4:0,4:1
    79:  0,4:1:1:3,4
    80:  0,4:1:3,4:1
    81:  0,4:3,4:1:1
    82:  3,4:1:1:0,4
    83:  3,4:1:0,4:1
    84:  3,4:0,4:1:1
    85:  2:2:0,1:0,4
    86:  2:2:0,4:0,1
    87:  2:0,1:2:0,4
    88:  2:0,1:0,4:2
    89:  2:0,4:2:0,1
    90:  2:0,4:0,1:2
    91:  0,1:2:2:0,4
    92:  0,1:2:0,4:2
    93:  0,1:0,4:2:2
    94:  0,4:2:2:0,1
    95:  0,4:2:0,1:2
    96:  0,4:0,1:2:2
    97:  3:3:1,2:0,1
    98:  3:3:0,1:1,2
    99:  3:1,2:3:0,1
   100:  3:1,2:0,1:3
   101:  3:0,1:3:1,2
   102:  3:0,1:1,2:3
   103:  1,2:3:3:0,1
   104:  1,2:3:0,1:3
   105:  1,2:0,1:3:3
   106:  0,1:3:3:1,2
   107:  0,1:3:1,2:3
   108:  0,1:1,2:3:3
   109:  4:4:2,3:1,2
   110:  4:4:1,2:2,3
   111:  4:2,3:4:1,2
   112:  4:2,3:1,2:4
   113:  4:1,2:4:2,3
   114:  4:1,2:2,3:4
   115:  2,3:4:4:1,2
   116:  2,3:4:1,2:4
   117:  2,3:1,2:4:4
   118:  1,2:4:4:2,3
   119:  1,2:4:2,3:4
   120:  1,2:2,3:4:4
family= 2 2 0 0 0 new D5h genus #    23 is 0:0:1,2:2,4
     1:  0:0:1,2:2,4
     2:  0:0:2,4:1,2
     3:  0:1,2:0:2,4
     4:  0:1,2:2,4:0
     5:  0:2,4:0:1,2
     6:  0:2,4:1,2:0
     7:  1,2:0:0:2,4
     8:  1,2:0:2,4:0
     9:  1,2:2,4:0:0
    10:  2,4:0:0:1,2
    11:  2,4:0:1,2:0
    12:  2,4:1,2:0:0
    13:  1:1:2,3:0,3
    14:  1:1:0,3:2,3
    15:  1:2,3:1:0,3
    16:  1:2,3:0,3:1
    17:  1:0,3:1:2,3
    18:  1:0,3:2,3:1
    19:  2,3:1:1:0,3
    20:  2,3:1:0,3:1
    21:  2,3:0,3:1:1
    22:  0,3:1:1:2,3
    23:  0,3:1:2,3:1
    24:  0,3:2,3:1:1
    25:  2:2:3,4:1,4
    26:  2:2:1,4:3,4
    27:  2:3,4:2:1,4
    28:  2:3,4:1,4:2
    29:  2:1,4:2:3,4
    30:  2:1,4:3,4:2
    31:  3,4:2:2:1,4
    32:  3,4:2:1,4:2
    33:  3,4:1,4:2:2
    34:  1,4:2:2:3,4
    35:  1,4:2:3,4:2
    36:  1,4:3,4:2:2
    37:  3:3:0,4:0,2
    38:  3:3:0,2:0,4
    39:  3:0,4:3:0,2
    40:  3:0,4:0,2:3
    41:  3:0,2:3:0,4
    42:  3:0,2:0,4:3
    43:  0,4:3:3:0,2
    44:  0,4:3:0,2:3
    45:  0,4:0,2:3:3
    46:  0,2:3:3:0,4
    47:  0,2:3:0,4:3
    48:  0,2:0,4:3:3
    49:  4:4:0,1:1,3
    50:  4:4:1,3:0,1
    51:  4:0,1:4:1,3
    52:  4:0,1:1,3:4
    53:  4:1,3:4:0,1
    54:  4:1,3:0,1:4
    55:  0,1:4:4:1,3
    56:  0,1:4:1,3:4
    57:  0,1:1,3:4:4
    58:  1,3:4:4:0,1
    59:  1,3:4:0,1:4
    60:  1,3:0,1:4:4
    61:  0:0:3,4:1,3
    62:  0:0:1,3:3,4
    63:  0:3,4:0:1,3
    64:  0:3,4:1,3:0
    65:  0:1,3:0:3,4
    66:  0:1,3:3,4:0
    67:  3,4:0:0:1,3
    68:  3,4:0:1,3:0
    69:  3,4:1,3:0:0
    70:  1,3:0:0:3,4
    71:  1,3:0:3,4:0
    72:  1,3:3,4:0:0
    73:  1:1:0,4:2,4
    74:  1:1:2,4:0,4
    75:  1:0,4:1:2,4
    76:  1:0,4:2,4:1
    77:  1:2,4:1:0,4
    78:  1:2,4:0,4:1
    79:  0,4:1:1:2,4
    80:  0,4:1:2,4:1
    81:  0,4:2,4:1:1
    82:  2,4:1:1:0,4
    83:  2,4:1:0,4:1
    84:  2,4:0,4:1:1
    85:  2:2:0,1:0,3
    86:  2:2:0,3:0,1
    87:  2:0,1:2:0,3
    88:  2:0,1:0,3:2
    89:  2:0,3:2:0,1
    90:  2:0,3:0,1:2
    91:  0,1:2:2:0,3
    92:  0,1:2:0,3:2
    93:  0,1:0,3:2:2
    94:  0,3:2:2:0,1
    95:  0,3:2:0,1:2
    96:  0,3:0,1:2:2
    97:  3:3:1,2:1,4
    98:  3:3:1,4:1,2
    99:  3:1,2:3:1,4
   100:  3:1,2:1,4:3
   101:  3:1,4:3:1,2
   102:  3:1,4:1,2:3
   103:  1,2:3:3:1,4
   104:  1,2:3:1,4:3
   105:  1,2:1,4:3:3
   106:  1,4:3:3:1,2
   107:  1,4:3:1,2:3
   108:  1,4:1,2:3:3
   109:  4:4:2,3:0,2
   110:  4:4:0,2:2,3
   111:  4:2,3:4:0,2
   112:  4:2,3:0,2:4
   113:  4:0,2:4:2,3
   114:  4:0,2:2,3:4
   115:  2,3:4:4:0,2
   116:  2,3:4:0,2:4
   117:  2,3:0,2:4:4
   118:  0,2:4:4:2,3
   119:  0,2:4:2,3:4
   120:  0,2:2,3:4:4
family= 2 2 0 0 0 new D5h genus #    24 is 0:0:1,2:3,4
     1:  0:0:1,2:3,4
     2:  0:0:3,4:1,2
     3:  0:1,2:0:3,4
     4:  0:1,2:3,4:0
     5:  0:3,4:0:1,2
     6:  0:3,4:1,2:0
     7:  1,2:0:0:3,4
     8:  1,2:0:3,4:0
     9:  1,2:3,4:0:0
    10:  3,4:0:0:1,2
    11:  3,4:0:1,2:0
    12:  3,4:1,2:0:0
    13:  1:1:2,3:0,4
    14:  1:1:0,4:2,3
    15:  1:2,3:1:0,4
    16:  1:2,3:0,4:1
    17:  1:0,4:1:2,3
    18:  1:0,4:2,3:1
    19:  2,3:1:1:0,4
    20:  2,3:1:0,4:1
    21:  2,3:0,4:1:1
    22:  0,4:1:1:2,3
    23:  0,4:1:2,3:1
    24:  0,4:2,3:1:1
    25:  2:2:3,4:0,1
    26:  2:2:0,1:3,4
    27:  2:3,4:2:0,1
    28:  2:3,4:0,1:2
    29:  2:0,1:2:3,4
    30:  2:0,1:3,4:2
    31:  3,4:2:2:0,1
    32:  3,4:2:0,1:2
    33:  3,4:0,1:2:2
    34:  0,1:2:2:3,4
    35:  0,1:2:3,4:2
    36:  0,1:3,4:2:2
    37:  3:3:0,4:1,2
    38:  3:3:1,2:0,4
    39:  3:0,4:3:1,2
    40:  3:0,4:1,2:3
    41:  3:1,2:3:0,4
    42:  3:1,2:0,4:3
    43:  0,4:3:3:1,2
    44:  0,4:3:1,2:3
    45:  0,4:1,2:3:3
    46:  1,2:3:3:0,4
    47:  1,2:3:0,4:3
    48:  1,2:0,4:3:3
    49:  4:4:0,1:2,3
    50:  4:4:2,3:0,1
    51:  4:0,1:4:2,3
    52:  4:0,1:2,3:4
    53:  4:2,3:4:0,1
    54:  4:2,3:0,1:4
    55:  0,1:4:4:2,3
    56:  0,1:4:2,3:4
    57:  0,1:2,3:4:4
    58:  2,3:4:4:0,1
    59:  2,3:4:0,1:4
    60:  2,3:0,1:4:4
family= 2 2 0 0 0 new D5h genus #    25 is 0:0:1,3:1,3
     1:  0:0:1,3:1,3
     2:  0:1,3:0:1,3
     3:  0:1,3:1,3:0
     4:  1,3:0:0:1,3
     5:  1,3:0:1,3:0
     6:  1,3:1,3:0:0
     7:  1:1:2,4:2,4
     8:  1:2,4:1:2,4
     9:  1:2,4:2,4:1
    10:  2,4:1:1:2,4
    11:  2,4:1:2,4:1
    12:  2,4:2,4:1:1
    13:  2:2:0,3:0,3
    14:  2:0,3:2:0,3
    15:  2:0,3:0,3:2
    16:  0,3:2:2:0,3
    17:  0,3:2:0,3:2
    18:  0,3:0,3:2:2
    19:  3:3:1,4:1,4
    20:  3:1,4:3:1,4
    21:  3:1,4:1,4:3
    22:  1,4:3:3:1,4
    23:  1,4:3:1,4:3
    24:  1,4:1,4:3:3
    25:  4:4:0,2:0,2
    26:  4:0,2:4:0,2
    27:  4:0,2:0,2:4
    28:  0,2:4:4:0,2
    29:  0,2:4:0,2:4
    30:  0,2:0,2:4:4
    31:  0:0:2,4:2,4
    32:  0:2,4:0:2,4
    33:  0:2,4:2,4:0
    34:  2,4:0:0:2,4
    35:  2,4:0:2,4:0
    36:  2,4:2,4:0:0
    37:  1:1:0,3:0,3
    38:  1:0,3:1:0,3
    39:  1:0,3:0,3:1
    40:  0,3:1:1:0,3
    41:  0,3:1:0,3:1
    42:  0,3:0,3:1:1
    43:  2:2:1,4:1,4
    44:  2:1,4:2:1,4
    45:  2:1,4:1,4:2
    46:  1,4:2:2:1,4
    47:  1,4:2:1,4:2
    48:  1,4:1,4:2:2
    49:  3:3:0,2:0,2
    50:  3:0,2:3:0,2
    51:  3:0,2:0,2:3
    52:  0,2:3:3:0,2
    53:  0,2:3:0,2:3
    54:  0,2:0,2:3:3
    55:  4:4:1,3:1,3
    56:  4:1,3:4:1,3
    57:  4:1,3:1,3:4
    58:  1,3:4:4:1,3
    59:  1,3:4:1,3:4
    60:  1,3:1,3:4:4
family= 2 2 0 0 0 new D5h genus #    26 is 0:0:1,3:1,4
     1:  0:0:1,3:1,4
     2:  0:0:1,4:1,3
     3:  0:1,3:0:1,4
     4:  0:1,3:1,4:0
     5:  0:1,4:0:1,3
     6:  0:1,4:1,3:0
     7:  1,3:0:0:1,4
     8:  1,3:0:1,4:0
     9:  1,3:1,4:0:0
    10:  1,4:0:0:1,3
    11:  1,4:0:1,3:0
    12:  1,4:1,3:0:0
    13:  1:1:2,4:0,2
    14:  1:1:0,2:2,4
    15:  1:2,4:1:0,2
    16:  1:2,4:0,2:1
    17:  1:0,2:1:2,4
    18:  1:0,2:2,4:1
    19:  2,4:1:1:0,2
    20:  2,4:1:0,2:1
    21:  2,4:0,2:1:1
    22:  0,2:1:1:2,4
    23:  0,2:1:2,4:1
    24:  0,2:2,4:1:1
    25:  2:2:0,3:1,3
    26:  2:2:1,3:0,3
    27:  2:0,3:2:1,3
    28:  2:0,3:1,3:2
    29:  2:1,3:2:0,3
    30:  2:1,3:0,3:2
    31:  0,3:2:2:1,3
    32:  0,3:2:1,3:2
    33:  0,3:1,3:2:2
    34:  1,3:2:2:0,3
    35:  1,3:2:0,3:2
    36:  1,3:0,3:2:2
    37:  3:3:1,4:2,4
    38:  3:3:2,4:1,4
    39:  3:1,4:3:2,4
    40:  3:1,4:2,4:3
    41:  3:2,4:3:1,4
    42:  3:2,4:1,4:3
    43:  1,4:3:3:2,4
    44:  1,4:3:2,4:3
    45:  1,4:2,4:3:3
    46:  2,4:3:3:1,4
    47:  2,4:3:1,4:3
    48:  2,4:1,4:3:3
    49:  4:4:0,2:0,3
    50:  4:4:0,3:0,2
    51:  4:0,2:4:0,3
    52:  4:0,2:0,3:4
    53:  4:0,3:4:0,2
    54:  4:0,3:0,2:4
    55:  0,2:4:4:0,3
    56:  0,2:4:0,3:4
    57:  0,2:0,3:4:4
    58:  0,3:4:4:0,2
    59:  0,3:4:0,2:4
    60:  0,3:0,2:4:4
    61:  0:0:2,4:1,4
    62:  0:0:1,4:2,4
    63:  0:2,4:0:1,4
    64:  0:2,4:1,4:0
    65:  0:1,4:0:2,4
    66:  0:1,4:2,4:0
    67:  2,4:0:0:1,4
    68:  2,4:0:1,4:0
    69:  2,4:1,4:0:0
    70:  1,4:0:0:2,4
    71:  1,4:0:2,4:0
    72:  1,4:2,4:0:0
    73:  1:1:0,3:0,2
    74:  1:1:0,2:0,3
    75:  1:0,3:1:0,2
    76:  1:0,3:0,2:1
    77:  1:0,2:1:0,3
    78:  1:0,2:0,3:1
    79:  0,3:1:1:0,2
    80:  0,3:1:0,2:1
    81:  0,3:0,2:1:1
    82:  0,2:1:1:0,3
    83:  0,2:1:0,3:1
    84:  0,2:0,3:1:1
    85:  2:2:1,4:1,3
    86:  2:2:1,3:1,4
    87:  2:1,4:2:1,3
    88:  2:1,4:1,3:2
    89:  2:1,3:2:1,4
    90:  2:1,3:1,4:2
    91:  1,4:2:2:1,3
    92:  1,4:2:1,3:2
    93:  1,4:1,3:2:2
    94:  1,3:2:2:1,4
    95:  1,3:2:1,4:2
    96:  1,3:1,4:2:2
    97:  3:3:0,2:2,4
    98:  3:3:2,4:0,2
    99:  3:0,2:3:2,4
   100:  3:0,2:2,4:3
   101:  3:2,4:3:0,2
   102:  3:2,4:0,2:3
   103:  0,2:3:3:2,4
   104:  0,2:3:2,4:3
   105:  0,2:2,4:3:3
   106:  2,4:3:3:0,2
   107:  2,4:3:0,2:3
   108:  2,4:0,2:3:3
   109:  4:4:1,3:0,3
   110:  4:4:0,3:1,3
   111:  4:1,3:4:0,3
   112:  4:1,3:0,3:4
   113:  4:0,3:4:1,3
   114:  4:0,3:1,3:4
   115:  1,3:4:4:0,3
   116:  1,3:4:0,3:4
   117:  1,3:0,3:4:4
   118:  0,3:4:4:1,3
   119:  0,3:4:1,3:4
   120:  0,3:1,3:4:4
family= 2 2 0 0 0 new D5h genus #    27 is 0:0:1,3:2,3
     1:  0:0:1,3:2,3
     2:  0:0:2,3:1,3
     3:  0:1,3:0:2,3
     4:  0:1,3:2,3:0
     5:  0:2,3:0:1,3
     6:  0:2,3:1,3:0
     7:  1,3:0:0:2,3
     8:  1,3:0:2,3:0
     9:  1,3:2,3:0:0
    10:  2,3:0:0:1,3
    11:  2,3:0:1,3:0
    12:  2,3:1,3:0:0
    13:  1:1:2,4:3,4
    14:  1:1:3,4:2,4
    15:  1:2,4:1:3,4
    16:  1:2,4:3,4:1
    17:  1:3,4:1:2,4
    18:  1:3,4:2,4:1
    19:  2,4:1:1:3,4
    20:  2,4:1:3,4:1
    21:  2,4:3,4:1:1
    22:  3,4:1:1:2,4
    23:  3,4:1:2,4:1
    24:  3,4:2,4:1:1
    25:  2:2:0,3:0,4
    26:  2:2:0,4:0,3
    27:  2:0,3:2:0,4
    28:  2:0,3:0,4:2
    29:  2:0,4:2:0,3
    30:  2:0,4:0,3:2
    31:  0,3:2:2:0,4
    32:  0,3:2:0,4:2
    33:  0,3:0,4:2:2
    34:  0,4:2:2:0,3
    35:  0,4:2:0,3:2
    36:  0,4:0,3:2:2
    37:  3:3:1,4:0,1
    38:  3:3:0,1:1,4
    39:  3:1,4:3:0,1
    40:  3:1,4:0,1:3
    41:  3:0,1:3:1,4
    42:  3:0,1:1,4:3
    43:  1,4:3:3:0,1
    44:  1,4:3:0,1:3
    45:  1,4:0,1:3:3
    46:  0,1:3:3:1,4
    47:  0,1:3:1,4:3
    48:  0,1:1,4:3:3
    49:  4:4:0,2:1,2
    50:  4:4:1,2:0,2
    51:  4:0,2:4:1,2
    52:  4:0,2:1,2:4
    53:  4:1,2:4:0,2
    54:  4:1,2:0,2:4
    55:  0,2:4:4:1,2
    56:  0,2:4:1,2:4
    57:  0,2:1,2:4:4
    58:  1,2:4:4:0,2
    59:  1,2:4:0,2:4
    60:  1,2:0,2:4:4
    61:  0:0:2,4:2,3
    62:  0:0:2,3:2,4
    63:  0:2,4:0:2,3
    64:  0:2,4:2,3:0
    65:  0:2,3:0:2,4
    66:  0:2,3:2,4:0
    67:  2,4:0:0:2,3
    68:  2,4:0:2,3:0
    69:  2,4:2,3:0:0
    70:  2,3:0:0:2,4
    71:  2,3:0:2,4:0
    72:  2,3:2,4:0:0
    73:  1:1:0,3:3,4
    74:  1:1:3,4:0,3
    75:  1:0,3:1:3,4
    76:  1:0,3:3,4:1
    77:  1:3,4:1:0,3
    78:  1:3,4:0,3:1
    79:  0,3:1:1:3,4
    80:  0,3:1:3,4:1
    81:  0,3:3,4:1:1
    82:  3,4:1:1:0,3
    83:  3,4:1:0,3:1
    84:  3,4:0,3:1:1
    85:  2:2:1,4:0,4
    86:  2:2:0,4:1,4
    87:  2:1,4:2:0,4
    88:  2:1,4:0,4:2
    89:  2:0,4:2:1,4
    90:  2:0,4:1,4:2
    91:  1,4:2:2:0,4
    92:  1,4:2:0,4:2
    93:  1,4:0,4:2:2
    94:  0,4:2:2:1,4
    95:  0,4:2:1,4:2
    96:  0,4:1,4:2:2
    97:  3:3:0,2:0,1
    98:  3:3:0,1:0,2
    99:  3:0,2:3:0,1
   100:  3:0,2:0,1:3
   101:  3:0,1:3:0,2
   102:  3:0,1:0,2:3
   103:  0,2:3:3:0,1
   104:  0,2:3:0,1:3
   105:  0,2:0,1:3:3
   106:  0,1:3:3:0,2
   107:  0,1:3:0,2:3
   108:  0,1:0,2:3:3
   109:  4:4:1,3:1,2
   110:  4:4:1,2:1,3
   111:  4:1,3:4:1,2
   112:  4:1,3:1,2:4
   113:  4:1,2:4:1,3
   114:  4:1,2:1,3:4
   115:  1,3:4:4:1,2
   116:  1,3:4:1,2:4
   117:  1,3:1,2:4:4
   118:  1,2:4:4:1,3
   119:  1,2:4:1,3:4
   120:  1,2:1,3:4:4
family= 2 2 0 0 0 new D5h genus #    28 is 0:0:1,3:2,4
     1:  0:0:1,3:2,4
     2:  0:0:2,4:1,3
     3:  0:1,3:0:2,4
     4:  0:1,3:2,4:0
     5:  0:2,4:0:1,3
     6:  0:2,4:1,3:0
     7:  1,3:0:0:2,4
     8:  1,3:0:2,4:0
     9:  1,3:2,4:0:0
    10:  2,4:0:0:1,3
    11:  2,4:0:1,3:0
    12:  2,4:1,3:0:0
    13:  1:1:2,4:0,3
    14:  1:1:0,3:2,4
    15:  1:2,4:1:0,3
    16:  1:2,4:0,3:1
    17:  1:0,3:1:2,4
    18:  1:0,3:2,4:1
    19:  2,4:1:1:0,3
    20:  2,4:1:0,3:1
    21:  2,4:0,3:1:1
    22:  0,3:1:1:2,4
    23:  0,3:1:2,4:1
    24:  0,3:2,4:1:1
    25:  2:2:0,3:1,4
    26:  2:2:1,4:0,3
    27:  2:0,3:2:1,4
    28:  2:0,3:1,4:2
    29:  2:1,4:2:0,3
    30:  2:1,4:0,3:2
    31:  0,3:2:2:1,4
    32:  0,3:2:1,4:2
    33:  0,3:1,4:2:2
    34:  1,4:2:2:0,3
    35:  1,4:2:0,3:2
    36:  1,4:0,3:2:2
    37:  3:3:1,4:0,2
    38:  3:3:0,2:1,4
    39:  3:1,4:3:0,2
    40:  3:1,4:0,2:3
    41:  3:0,2:3:1,4
    42:  3:0,2:1,4:3
    43:  1,4:3:3:0,2
    44:  1,4:3:0,2:3
    45:  1,4:0,2:3:3
    46:  0,2:3:3:1,4
    47:  0,2:3:1,4:3
    48:  0,2:1,4:3:3
    49:  4:4:0,2:1,3
    50:  4:4:1,3:0,2
    51:  4:0,2:4:1,3
    52:  4:0,2:1,3:4
    53:  4:1,3:4:0,2
    54:  4:1,3:0,2:4
    55:  0,2:4:4:1,3
    56:  0,2:4:1,3:4
    57:  0,2:1,3:4:4
    58:  1,3:4:4:0,2
    59:  1,3:4:0,2:4
    60:  1,3:0,2:4:4
family= 2 2 0 0 0 new D5h genus #    29 is 0:0:1,4:1,4
     1:  0:0:1,4:1,4
     2:  0:1,4:0:1,4
     3:  0:1,4:1,4:0
     4:  1,4:0:0:1,4
     5:  1,4:0:1,4:0
     6:  1,4:1,4:0:0
     7:  1:1:0,2:0,2
     8:  1:0,2:1:0,2
     9:  1:0,2:0,2:1
    10:  0,2:1:1:0,2
    11:  0,2:1:0,2:1
    12:  0,2:0,2:1:1
    13:  2:2:1,3:1,3
    14:  2:1,3:2:1,3
    15:  2:1,3:1,3:2
    16:  1,3:2:2:1,3
    17:  1,3:2:1,3:2
    18:  1,3:1,3:2:2
    19:  3:3:2,4:2,4
    20:  3:2,4:3:2,4
    21:  3:2,4:2,4:3
    22:  2,4:3:3:2,4
    23:  2,4:3:2,4:3
    24:  2,4:2,4:3:3
    25:  4:4:0,3:0,3
    26:  4:0,3:4:0,3
    27:  4:0,3:0,3:4
    28:  0,3:4:4:0,3
    29:  0,3:4:0,3:4
    30:  0,3:0,3:4:4
family= 2 2 0 0 0 new D5h genus #    30 is 0:0:1,4:2,3
     1:  0:0:1,4:2,3
     2:  0:0:2,3:1,4
     3:  0:1,4:0:2,3
     4:  0:1,4:2,3:0
     5:  0:2,3:0:1,4
     6:  0:2,3:1,4:0
     7:  1,4:0:0:2,3
     8:  1,4:0:2,3:0
     9:  1,4:2,3:0:0
    10:  2,3:0:0:1,4
    11:  2,3:0:1,4:0
    12:  2,3:1,4:0:0
    13:  1:1:0,2:3,4
    14:  1:1:3,4:0,2
    15:  1:0,2:1:3,4
    16:  1:0,2:3,4:1
    17:  1:3,4:1:0,2
    18:  1:3,4:0,2:1
    19:  0,2:1:1:3,4
    20:  0,2:1:3,4:1
    21:  0,2:3,4:1:1
    22:  3,4:1:1:0,2
    23:  3,4:1:0,2:1
    24:  3,4:0,2:1:1
    25:  2:2:1,3:0,4
    26:  2:2:0,4:1,3
    27:  2:1,3:2:0,4
    28:  2:1,3:0,4:2
    29:  2:0,4:2:1,3
    30:  2:0,4:1,3:2
    31:  1,3:2:2:0,4
    32:  1,3:2:0,4:2
    33:  1,3:0,4:2:2
    34:  0,4:2:2:1,3
    35:  0,4:2:1,3:2
    36:  0,4:1,3:2:2
    37:  3:3:2,4:0,1
    38:  3:3:0,1:2,4
    39:  3:2,4:3:0,1
    40:  3:2,4:0,1:3
    41:  3:0,1:3:2,4
    42:  3:0,1:2,4:3
    43:  2,4:3:3:0,1
    44:  2,4:3:0,1:3
    45:  2,4:0,1:3:3
    46:  0,1:3:3:2,4
    47:  0,1:3:2,4:3
    48:  0,1:2,4:3:3
    49:  4:4:0,3:1,2
    50:  4:4:1,2:0,3
    51:  4:0,3:4:1,2
    52:  4:0,3:1,2:4
    53:  4:1,2:4:0,3
    54:  4:1,2:0,3:4
    55:  0,3:4:4:1,2
    56:  0,3:4:1,2:4
    57:  0,3:1,2:4:4
    58:  1,2:4:4:0,3
    59:  1,2:4:0,3:4
    60:  1,2:0,3:4:4
family= 2 2 0 0 0 new D5h genus #    31 is 0:0:2,3:2,3
     1:  0:0:2,3:2,3
     2:  0:2,3:0:2,3
     3:  0:2,3:2,3:0
     4:  2,3:0:0:2,3
     5:  2,3:0:2,3:0
     6:  2,3:2,3:0:0
     7:  1:1:3,4:3,4
     8:  1:3,4:1:3,4
     9:  1:3,4:3,4:1
    10:  3,4:1:1:3,4
    11:  3,4:1:3,4:1
    12:  3,4:3,4:1:1
    13:  2:2:0,4:0,4
    14:  2:0,4:2:0,4
    15:  2:0,4:0,4:2
    16:  0,4:2:2:0,4
    17:  0,4:2:0,4:2
    18:  0,4:0,4:2:2
    19:  3:3:0,1:0,1
    20:  3:0,1:3:0,1
    21:  3:0,1:0,1:3
    22:  0,1:3:3:0,1
    23:  0,1:3:0,1:3
    24:  0,1:0,1:3:3
    25:  4:4:1,2:1,2
    26:  4:1,2:4:1,2
    27:  4:1,2:1,2:4
    28:  1,2:4:4:1,2
    29:  1,2:4:1,2:4
    30:  1,2:1,2:4:4
family= 2 2 0 0 0 new D5h genus #    32 is 0:1:0,1:0,1
     1:  0:1:0,1:0,1
     2:  0:0,1:1:0,1
     3:  0:0,1:0,1:1
     4:  1:0:0,1:0,1
     5:  1:0,1:0:0,1
     6:  1:0,1:0,1:0
     7:  0,1:0:1:0,1
     8:  0,1:0:0,1:1
     9:  0,1:1:0:0,1
    10:  0,1:1:0,1:0
    11:  0,1:0,1:0:1
    12:  0,1:0,1:1:0
    13:  1:2:1,2:1,2
    14:  1:1,2:2:1,2
    15:  1:1,2:1,2:2
    16:  2:1:1,2:1,2
    17:  2:1,2:1:1,2
    18:  2:1,2:1,2:1
    19:  1,2:1:2:1,2
    20:  1,2:1:1,2:2
    21:  1,2:2:1:1,2
    22:  1,2:2:1,2:1
    23:  1,2:1,2:1:2
    24:  1,2:1,2:2:1
    25:  2:3:2,3:2,3
    26:  2:2,3:3:2,3
    27:  2:2,3:2,3:3
    28:  3:2:2,3:2,3
    29:  3:2,3:2:2,3
    30:  3:2,3:2,3:2
    31:  2,3:2:3:2,3
    32:  2,3:2:2,3:3
    33:  2,3:3:2:2,3
    34:  2,3:3:2,3:2
    35:  2,3:2,3:2:3
    36:  2,3:2,3:3:2
    37:  3:4:3,4:3,4
    38:  3:3,4:4:3,4
    39:  3:3,4:3,4:4
    40:  4:3:3,4:3,4
    41:  4:3,4:3:3,4
    42:  4:3,4:3,4:3
    43:  3,4:3:4:3,4
    44:  3,4:3:3,4:4
    45:  3,4:4:3:3,4
    46:  3,4:4:3,4:3
    47:  3,4:3,4:3:4
    48:  3,4:3,4:4:3
    49:  4:0:0,4:0,4
    50:  4:0,4:0:0,4
    51:  4:0,4:0,4:0
    52:  0:4:0,4:0,4
    53:  0:0,4:4:0,4
    54:  0:0,4:0,4:4
    55:  0,4:4:0:0,4
    56:  0,4:4:0,4:0
    57:  0,4:0:4:0,4
    58:  0,4:0:0,4:4
    59:  0,4:0,4:4:0
    60:  0,4:0,4:0:4
family= 2 2 0 0 0 new D5h genus #    33 is 0:1:0,1:0,2
     1:  0:1:0,1:0,2
     2:  0:1:0,2:0,1
     3:  0:0,1:1:0,2
     4:  0:0,1:0,2:1
     5:  0:0,2:1:0,1
     6:  0:0,2:0,1:1
     7:  1:0:0,1:0,2
     8:  1:0:0,2:0,1
     9:  1:0,1:0:0,2
    10:  1:0,1:0,2:0
    11:  1:0,2:0:0,1
    12:  1:0,2:0,1:0
    13:  0,1:0:1:0,2
    14:  0,1:0:0,2:1
    15:  0,1:1:0:0,2
    16:  0,1:1:0,2:0
    17:  0,1:0,2:0:1
    18:  0,1:0,2:1:0
    19:  0,2:0:1:0,1
    20:  0,2:0:0,1:1
    21:  0,2:1:0:0,1
    22:  0,2:1:0,1:0
    23:  0,2:0,1:0:1
    24:  0,2:0,1:1:0
    25:  1:2:1,2:1,3
    26:  1:2:1,3:1,2
    27:  1:1,2:2:1,3
    28:  1:1,2:1,3:2
    29:  1:1,3:2:1,2
    30:  1:1,3:1,2:2
    31:  2:1:1,2:1,3
    32:  2:1:1,3:1,2
    33:  2:1,2:1:1,3
    34:  2:1,2:1,3:1
    35:  2:1,3:1:1,2
    36:  2:1,3:1,2:1
    37:  1,2:1:2:1,3
    38:  1,2:1:1,3:2
    39:  1,2:2:1:1,3
    40:  1,2:2:1,3:1
    41:  1,2:1,3:1:2
    42:  1,2:1,3:2:1
    43:  1,3:1:2:1,2
    44:  1,3:1:1,2:2
    45:  1,3:2:1:1,2
    46:  1,3:2:1,2:1
    47:  1,3:1,2:1:2
    48:  1,3:1,2:2:1
    49:  2:3:2,3:2,4
    50:  2:3:2,4:2,3
    51:  2:2,3:3:2,4
    52:  2:2,3:2,4:3
    53:  2:2,4:3:2,3
    54:  2:2,4:2,3:3
    55:  3:2:2,3:2,4
    56:  3:2:2,4:2,3
    57:  3:2,3:2:2,4
    58:  3:2,3:2,4:2
    59:  3:2,4:2:2,3
    60:  3:2,4:2,3:2
    61:  2,3:2:3:2,4
    62:  2,3:2:2,4:3
    63:  2,3:3:2:2,4
    64:  2,3:3:2,4:2
    65:  2,3:2,4:2:3
    66:  2,3:2,4:3:2
    67:  2,4:2:3:2,3
    68:  2,4:2:2,3:3
    69:  2,4:3:2:2,3
    70:  2,4:3:2,3:2
    71:  2,4:2,3:2:3
    72:  2,4:2,3:3:2
    73:  3:4:3,4:0,3
    74:  3:4:0,3:3,4
    75:  3:3,4:4:0,3
    76:  3:3,4:0,3:4
    77:  3:0,3:4:3,4
    78:  3:0,3:3,4:4
    79:  4:3:3,4:0,3
    80:  4:3:0,3:3,4
    81:  4:3,4:3:0,3
    82:  4:3,4:0,3:3
    83:  4:0,3:3:3,4
    84:  4:0,3:3,4:3
    85:  3,4:3:4:0,3
    86:  3,4:3:0,3:4
    87:  3,4:4:3:0,3
    88:  3,4:4:0,3:3
    89:  3,4:0,3:3:4
    90:  3,4:0,3:4:3
    91:  0,3:3:4:3,4
    92:  0,3:3:3,4:4
    93:  0,3:4:3:3,4
    94:  0,3:4:3,4:3
    95:  0,3:3,4:3:4
    96:  0,3:3,4:4:3
    97:  4:0:0,4:1,4
    98:  4:0:1,4:0,4
    99:  4:0,4:0:1,4
   100:  4:0,4:1,4:0
   101:  4:1,4:0:0,4
   102:  4:1,4:0,4:0
   103:  0:4:0,4:1,4
   104:  0:4:1,4:0,4
   105:  0:0,4:4:1,4
   106:  0:0,4:1,4:4
   107:  0:1,4:4:0,4
   108:  0:1,4:0,4:4
   109:  0,4:4:0:1,4
   110:  0,4:4:1,4:0
   111:  0,4:0:4:1,4
   112:  0,4:0:1,4:4
   113:  0,4:1,4:4:0
   114:  0,4:1,4:0:4
   115:  1,4:4:0:0,4
   116:  1,4:4:0,4:0
   117:  1,4:0:4:0,4
   118:  1,4:0:0,4:4
   119:  1,4:0,4:4:0
   120:  1,4:0,4:0:4
   121:  0:4:0,4:0,3
   122:  0:4:0,3:0,4
   123:  0:0,4:4:0,3
   124:  0:0,4:0,3:4
   125:  0:0,3:4:0,4
   126:  0:0,3:0,4:4
   127:  4:0:0,4:0,3
   128:  4:0:0,3:0,4
   129:  4:0,4:0:0,3
   130:  4:0,4:0,3:0
   131:  4:0,3:0:0,4
   132:  4:0,3:0,4:0
   133:  0,4:0:4:0,3
   134:  0,4:0:0,3:4
   135:  0,4:4:0:0,3
   136:  0,4:4:0,3:0
   137:  0,4:0,3:0:4
   138:  0,4:0,3:4:0
   139:  0,3:0:4:0,4
   140:  0,3:0:0,4:4
   141:  0,3:4:0:0,4
   142:  0,3:4:0,4:0
   143:  0,3:0,4:0:4
   144:  0,3:0,4:4:0
   145:  1:0:0,1:1,4
   146:  1:0:1,4:0,1
   147:  1:0,1:0:1,4
   148:  1:0,1:1,4:0
   149:  1:1,4:0:0,1
   150:  1:1,4:0,1:0
   151:  0:1:0,1:1,4
   152:  0:1:1,4:0,1
   153:  0:0,1:1:1,4
   154:  0:0,1:1,4:1
   155:  0:1,4:1:0,1
   156:  0:1,4:0,1:1
   157:  0,1:1:0:1,4
   158:  0,1:1:1,4:0
   159:  0,1:0:1:1,4
   160:  0,1:0:1,4:1
   161:  0,1:1,4:1:0
   162:  0,1:1,4:0:1
   163:  1,4:1:0:0,1
   164:  1,4:1:0,1:0
   165:  1,4:0:1:0,1
   166:  1,4:0:0,1:1
   167:  1,4:0,1:1:0
   168:  1,4:0,1:0:1
   169:  2:1:1,2:0,2
   170:  2:1:0,2:1,2
   171:  2:1,2:1:0,2
   172:  2:1,2:0,2:1
   173:  2:0,2:1:1,2
   174:  2:0,2:1,2:1
   175:  1:2:1,2:0,2
   176:  1:2:0,2:1,2
   177:  1:1,2:2:0,2
   178:  1:1,2:0,2:2
   179:  1:0,2:2:1,2
   180:  1:0,2:1,2:2
   181:  1,2:2:1:0,2
   182:  1,2:2:0,2:1
   183:  1,2:1:2:0,2
   184:  1,2:1:0,2:2
   185:  1,2:0,2:2:1
   186:  1,2:0,2:1:2
   187:  0,2:2:1:1,2
   188:  0,2:2:1,2:1
   189:  0,2:1:2:1,2
   190:  0,2:1:1,2:2
   191:  0,2:1,2:2:1
   192:  0,2:1,2:1:2
   193:  3:2:2,3:1,3
   194:  3:2:1,3:2,3
   195:  3:2,3:2:1,3
   196:  3:2,3:1,3:2
   197:  3:1,3:2:2,3
   198:  3:1,3:2,3:2
   199:  2:3:2,3:1,3
   200:  2:3:1,3:2,3
   201:  2:2,3:3:1,3
   202:  2:2,3:1,3:3
   203:  2:1,3:3:2,3
   204:  2:1,3:2,3:3
   205:  2,3:3:2:1,3
   206:  2,3:3:1,3:2
   207:  2,3:2:3:1,3
   208:  2,3:2:1,3:3
   209:  2,3:1,3:3:2
   210:  2,3:1,3:2:3
   211:  1,3:3:2:2,3
   212:  1,3:3:2,3:2
   213:  1,3:2:3:2,3
   214:  1,3:2:2,3:3
   215:  1,3:2,3:3:2
   216:  1,3:2,3:2:3
   217:  4:3:3,4:2,4
   218:  4:3:2,4:3,4
   219:  4:3,4:3:2,4
   220:  4:3,4:2,4:3
   221:  4:2,4:3:3,4
   222:  4:2,4:3,4:3
   223:  3:4:3,4:2,4
   224:  3:4:2,4:3,4
   225:  3:3,4:4:2,4
   226:  3:3,4:2,4:4
   227:  3:2,4:4:3,4
   228:  3:2,4:3,4:4
   229:  3,4:4:3:2,4
   230:  3,4:4:2,4:3
   231:  3,4:3:4:2,4
   232:  3,4:3:2,4:4
   233:  3,4:2,4:4:3
   234:  3,4:2,4:3:4
   235:  2,4:4:3:3,4
   236:  2,4:4:3,4:3
   237:  2,4:3:4:3,4
   238:  2,4:3:3,4:4
   239:  2,4:3,4:4:3
   240:  2,4:3,4:3:4
family= 2 2 0 0 0 new D5h genus #    34 is 0:1:0,1:0,3
     1:  0:1:0,1:0,3
     2:  0:1:0,3:0,1
     3:  0:0,1:1:0,3
     4:  0:0,1:0,3:1
     5:  0:0,3:1:0,1
     6:  0:0,3:0,1:1
     7:  1:0:0,1:0,3
     8:  1:0:0,3:0,1
     9:  1:0,1:0:0,3
    10:  1:0,1:0,3:0
    11:  1:0,3:0:0,1
    12:  1:0,3:0,1:0
    13:  0,1:0:1:0,3
    14:  0,1:0:0,3:1
    15:  0,1:1:0:0,3
    16:  0,1:1:0,3:0
    17:  0,1:0,3:0:1
    18:  0,1:0,3:1:0
    19:  0,3:0:1:0,1
    20:  0,3:0:0,1:1
    21:  0,3:1:0:0,1
    22:  0,3:1:0,1:0
    23:  0,3:0,1:0:1
    24:  0,3:0,1:1:0
    25:  1:2:1,2:1,4
    26:  1:2:1,4:1,2
    27:  1:1,2:2:1,4
    28:  1:1,2:1,4:2
    29:  1:1,4:2:1,2
    30:  1:1,4:1,2:2
    31:  2:1:1,2:1,4
    32:  2:1:1,4:1,2
    33:  2:1,2:1:1,4
    34:  2:1,2:1,4:1
    35:  2:1,4:1:1,2
    36:  2:1,4:1,2:1
    37:  1,2:1:2:1,4
    38:  1,2:1:1,4:2
    39:  1,2:2:1:1,4
    40:  1,2:2:1,4:1
    41:  1,2:1,4:1:2
    42:  1,2:1,4:2:1
    43:  1,4:1:2:1,2
    44:  1,4:1:1,2:2
    45:  1,4:2:1:1,2
    46:  1,4:2:1,2:1
    47:  1,4:1,2:1:2
    48:  1,4:1,2:2:1
    49:  2:3:2,3:0,2
    50:  2:3:0,2:2,3
    51:  2:2,3:3:0,2
    52:  2:2,3:0,2:3
    53:  2:0,2:3:2,3
    54:  2:0,2:2,3:3
    55:  3:2:2,3:0,2
    56:  3:2:0,2:2,3
    57:  3:2,3:2:0,2
    58:  3:2,3:0,2:2
    59:  3:0,2:2:2,3
    60:  3:0,2:2,3:2
    61:  2,3:2:3:0,2
    62:  2,3:2:0,2:3
    63:  2,3:3:2:0,2
    64:  2,3:3:0,2:2
    65:  2,3:0,2:2:3
    66:  2,3:0,2:3:2
    67:  0,2:2:3:2,3
    68:  0,2:2:2,3:3
    69:  0,2:3:2:2,3
    70:  0,2:3:2,3:2
    71:  0,2:2,3:2:3
    72:  0,2:2,3:3:2
    73:  3:4:3,4:1,3
    74:  3:4:1,3:3,4
    75:  3:3,4:4:1,3
    76:  3:3,4:1,3:4
    77:  3:1,3:4:3,4
    78:  3:1,3:3,4:4
    79:  4:3:3,4:1,3
    80:  4:3:1,3:3,4
    81:  4:3,4:3:1,3
    82:  4:3,4:1,3:3
    83:  4:1,3:3:3,4
    84:  4:1,3:3,4:3
    85:  3,4:3:4:1,3
    86:  3,4:3:1,3:4
    87:  3,4:4:3:1,3
    88:  3,4:4:1,3:3
    89:  3,4:1,3:3:4
    90:  3,4:1,3:4:3
    91:  1,3:3:4:3,4
    92:  1,3:3:3,4:4
    93:  1,3:4:3:3,4
    94:  1,3:4:3,4:3
    95:  1,3:3,4:3:4
    96:  1,3:3,4:4:3
    97:  4:0:0,4:2,4
    98:  4:0:2,4:0,4
    99:  4:0,4:0:2,4
   100:  4:0,4:2,4:0
   101:  4:2,4:0:0,4
   102:  4:2,4:0,4:0
   103:  0:4:0,4:2,4
   104:  0:4:2,4:0,4
   105:  0:0,4:4:2,4
   106:  0:0,4:2,4:4
   107:  0:2,4:4:0,4
   108:  0:2,4:0,4:4
   109:  0,4:4:0:2,4
   110:  0,4:4:2,4:0
   111:  0,4:0:4:2,4
   112:  0,4:0:2,4:4
   113:  0,4:2,4:4:0
   114:  0,4:2,4:0:4
   115:  2,4:4:0:0,4
   116:  2,4:4:0,4:0
   117:  2,4:0:4:0,4
   118:  2,4:0:0,4:4
   119:  2,4:0,4:4:0
   120:  2,4:0,4:0:4
   121:  0:4:0,4:0,2
   122:  0:4:0,2:0,4
   123:  0:0,4:4:0,2
   124:  0:0,4:0,2:4
   125:  0:0,2:4:0,4
   126:  0:0,2:0,4:4
   127:  4:0:0,4:0,2
   128:  4:0:0,2:0,4
   129:  4:0,4:0:0,2
   130:  4:0,4:0,2:0
   131:  4:0,2:0:0,4
   132:  4:0,2:0,4:0
   133:  0,4:0:4:0,2
   134:  0,4:0:0,2:4
   135:  0,4:4:0:0,2
   136:  0,4:4:0,2:0
   137:  0,4:0,2:0:4
   138:  0,4:0,2:4:0
   139:  0,2:0:4:0,4
   140:  0,2:0:0,4:4
   141:  0,2:4:0:0,4
   142:  0,2:4:0,4:0
   143:  0,2:0,4:0:4
   144:  0,2:0,4:4:0
   145:  1:0:0,1:1,3
   146:  1:0:1,3:0,1
   147:  1:0,1:0:1,3
   148:  1:0,1:1,3:0
   149:  1:1,3:0:0,1
   150:  1:1,3:0,1:0
   151:  0:1:0,1:1,3
   152:  0:1:1,3:0,1
   153:  0:0,1:1:1,3
   154:  0:0,1:1,3:1
   155:  0:1,3:1:0,1
   156:  0:1,3:0,1:1
   157:  0,1:1:0:1,3
   158:  0,1:1:1,3:0
   159:  0,1:0:1:1,3
   160:  0,1:0:1,3:1
   161:  0,1:1,3:1:0
   162:  0,1:1,3:0:1
   163:  1,3:1:0:0,1
   164:  1,3:1:0,1:0
   165:  1,3:0:1:0,1
   166:  1,3:0:0,1:1
   167:  1,3:0,1:1:0
   168:  1,3:0,1:0:1
   169:  2:1:1,2:2,4
   170:  2:1:2,4:1,2
   171:  2:1,2:1:2,4
   172:  2:1,2:2,4:1
   173:  2:2,4:1:1,2
   174:  2:2,4:1,2:1
   175:  1:2:1,2:2,4
   176:  1:2:2,4:1,2
   177:  1:1,2:2:2,4
   178:  1:1,2:2,4:2
   179:  1:2,4:2:1,2
   180:  1:2,4:1,2:2
   181:  1,2:2:1:2,4
   182:  1,2:2:2,4:1
   183:  1,2:1:2:2,4
   184:  1,2:1:2,4:2
   185:  1,2:2,4:2:1
   186:  1,2:2,4:1:2
   187:  2,4:2:1:1,2
   188:  2,4:2:1,2:1
   189:  2,4:1:2:1,2
   190:  2,4:1:1,2:2
   191:  2,4:1,2:2:1
   192:  2,4:1,2:1:2
   193:  3:2:2,3:0,3
   194:  3:2:0,3:2,3
   195:  3:2,3:2:0,3
   196:  3:2,3:0,3:2
   197:  3:0,3:2:2,3
   198:  3:0,3:2,3:2
   199:  2:3:2,3:0,3
   200:  2:3:0,3:2,3
   201:  2:2,3:3:0,3
   202:  2:2,3:0,3:3
   203:  2:0,3:3:2,3
   204:  2:0,3:2,3:3
   205:  2,3:3:2:0,3
   206:  2,3:3:0,3:2
   207:  2,3:2:3:0,3
   208:  2,3:2:0,3:3
   209:  2,3:0,3:3:2
   210:  2,3:0,3:2:3
   211:  0,3:3:2:2,3
   212:  0,3:3:2,3:2
   213:  0,3:2:3:2,3
   214:  0,3:2:2,3:3
   215:  0,3:2,3:3:2
   216:  0,3:2,3:2:3
   217:  4:3:3,4:1,4
   218:  4:3:1,4:3,4
   219:  4:3,4:3:1,4
   220:  4:3,4:1,4:3
   221:  4:1,4:3:3,4
   222:  4:1,4:3,4:3
   223:  3:4:3,4:1,4
   224:  3:4:1,4:3,4
   225:  3:3,4:4:1,4
   226:  3:3,4:1,4:4
   227:  3:1,4:4:3,4
   228:  3:1,4:3,4:4
   229:  3,4:4:3:1,4
   230:  3,4:4:1,4:3
   231:  3,4:3:4:1,4
   232:  3,4:3:1,4:4
   233:  3,4:1,4:4:3
   234:  3,4:1,4:3:4
   235:  1,4:4:3:3,4
   236:  1,4:4:3,4:3
   237:  1,4:3:4:3,4
   238:  1,4:3:3,4:4
   239:  1,4:3,4:4:3
   240:  1,4:3,4:3:4
family= 2 2 0 0 0 new D5h genus #    35 is 0:1:0,1:0,4
     1:  0:1:0,1:0,4
     2:  0:1:0,4:0,1
     3:  0:0,1:1:0,4
     4:  0:0,1:0,4:1
     5:  0:0,4:1:0,1
     6:  0:0,4:0,1:1
     7:  1:0:0,1:0,4
     8:  1:0:0,4:0,1
     9:  1:0,1:0:0,4
    10:  1:0,1:0,4:0
    11:  1:0,4:0:0,1
    12:  1:0,4:0,1:0
    13:  0,1:0:1:0,4
    14:  0,1:0:0,4:1
    15:  0,1:1:0:0,4
    16:  0,1:1:0,4:0
    17:  0,1:0,4:0:1
    18:  0,1:0,4:1:0
    19:  0,4:0:1:0,1
    20:  0,4:0:0,1:1
    21:  0,4:1:0:0,1
    22:  0,4:1:0,1:0
    23:  0,4:0,1:0:1
    24:  0,4:0,1:1:0
    25:  1:2:1,2:0,1
    26:  1:2:0,1:1,2
    27:  1:1,2:2:0,1
    28:  1:1,2:0,1:2
    29:  1:0,1:2:1,2
    30:  1:0,1:1,2:2
    31:  2:1:1,2:0,1
    32:  2:1:0,1:1,2
    33:  2:1,2:1:0,1
    34:  2:1,2:0,1:1
    35:  2:0,1:1:1,2
    36:  2:0,1:1,2:1
    37:  1,2:1:2:0,1
    38:  1,2:1:0,1:2
    39:  1,2:2:1:0,1
    40:  1,2:2:0,1:1
    41:  1,2:0,1:1:2
    42:  1,2:0,1:2:1
    43:  0,1:1:2:1,2
    44:  0,1:1:1,2:2
    45:  0,1:2:1:1,2
    46:  0,1:2:1,2:1
    47:  0,1:1,2:1:2
    48:  0,1:1,2:2:1
    49:  2:3:2,3:1,2
    50:  2:3:1,2:2,3
    51:  2:2,3:3:1,2
    52:  2:2,3:1,2:3
    53:  2:1,2:3:2,3
    54:  2:1,2:2,3:3
    55:  3:2:2,3:1,2
    56:  3:2:1,2:2,3
    57:  3:2,3:2:1,2
    58:  3:2,3:1,2:2
    59:  3:1,2:2:2,3
    60:  3:1,2:2,3:2
    61:  2,3:2:3:1,2
    62:  2,3:2:1,2:3
    63:  2,3:3:2:1,2
    64:  2,3:3:1,2:2
    65:  2,3:1,2:2:3
    66:  2,3:1,2:3:2
    67:  1,2:2:3:2,3
    68:  1,2:2:2,3:3
    69:  1,2:3:2:2,3
    70:  1,2:3:2,3:2
    71:  1,2:2,3:2:3
    72:  1,2:2,3:3:2
    73:  3:4:3,4:2,3
    74:  3:4:2,3:3,4
    75:  3:3,4:4:2,3
    76:  3:3,4:2,3:4
    77:  3:2,3:4:3,4
    78:  3:2,3:3,4:4
    79:  4:3:3,4:2,3
    80:  4:3:2,3:3,4
    81:  4:3,4:3:2,3
    82:  4:3,4:2,3:3
    83:  4:2,3:3:3,4
    84:  4:2,3:3,4:3
    85:  3,4:3:4:2,3
    86:  3,4:3:2,3:4
    87:  3,4:4:3:2,3
    88:  3,4:4:2,3:3
    89:  3,4:2,3:3:4
    90:  3,4:2,3:4:3
    91:  2,3:3:4:3,4
    92:  2,3:3:3,4:4
    93:  2,3:4:3:3,4
    94:  2,3:4:3,4:3
    95:  2,3:3,4:3:4
    96:  2,3:3,4:4:3
    97:  4:0:0,4:3,4
    98:  4:0:3,4:0,4
    99:  4:0,4:0:3,4
   100:  4:0,4:3,4:0
   101:  4:3,4:0:0,4
   102:  4:3,4:0,4:0
   103:  0:4:0,4:3,4
   104:  0:4:3,4:0,4
   105:  0:0,4:4:3,4
   106:  0:0,4:3,4:4
   107:  0:3,4:4:0,4
   108:  0:3,4:0,4:4
   109:  0,4:4:0:3,4
   110:  0,4:4:3,4:0
   111:  0,4:0:4:3,4
   112:  0,4:0:3,4:4
   113:  0,4:3,4:4:0
   114:  0,4:3,4:0:4
   115:  3,4:4:0:0,4
   116:  3,4:4:0,4:0
   117:  3,4:0:4:0,4
   118:  3,4:0:0,4:4
   119:  3,4:0,4:4:0
   120:  3,4:0,4:0:4
   121:  0:4:0,4:0,1
   122:  0:4:0,1:0,4
   123:  0:0,4:4:0,1
   124:  0:0,4:0,1:4
   125:  0:0,1:4:0,4
   126:  0:0,1:0,4:4
   127:  4:0:0,4:0,1
   128:  4:0:0,1:0,4
   129:  4:0,4:0:0,1
   130:  4:0,4:0,1:0
   131:  4:0,1:0:0,4
   132:  4:0,1:0,4:0
   133:  0,4:0:4:0,1
   134:  0,4:0:0,1:4
   135:  0,4:4:0:0,1
   136:  0,4:4:0,1:0
   137:  0,4:0,1:0:4
   138:  0,4:0,1:4:0
   139:  0,1:0:4:0,4
   140:  0,1:0:0,4:4
   141:  0,1:4:0:0,4
   142:  0,1:4:0,4:0
   143:  0,1:0,4:0:4
   144:  0,1:0,4:4:0
   145:  1:0:0,1:1,2
   146:  1:0:1,2:0,1
   147:  1:0,1:0:1,2
   148:  1:0,1:1,2:0
   149:  1:1,2:0:0,1
   150:  1:1,2:0,1:0
   151:  0:1:0,1:1,2
   152:  0:1:1,2:0,1
   153:  0:0,1:1:1,2
   154:  0:0,1:1,2:1
   155:  0:1,2:1:0,1
   156:  0:1,2:0,1:1
   157:  0,1:1:0:1,2
   158:  0,1:1:1,2:0
   159:  0,1:0:1:1,2
   160:  0,1:0:1,2:1
   161:  0,1:1,2:1:0
   162:  0,1:1,2:0:1
   163:  1,2:1:0:0,1
   164:  1,2:1:0,1:0
   165:  1,2:0:1:0,1
   166:  1,2:0:0,1:1
   167:  1,2:0,1:1:0
   168:  1,2:0,1:0:1
   169:  2:1:1,2:2,3
   170:  2:1:2,3:1,2
   171:  2:1,2:1:2,3
   172:  2:1,2:2,3:1
   173:  2:2,3:1:1,2
   174:  2:2,3:1,2:1
   175:  1:2:1,2:2,3
   176:  1:2:2,3:1,2
   177:  1:1,2:2:2,3
   178:  1:1,2:2,3:2
   179:  1:2,3:2:1,2
   180:  1:2,3:1,2:2
   181:  1,2:2:1:2,3
   182:  1,2:2:2,3:1
   183:  1,2:1:2:2,3
   184:  1,2:1:2,3:2
   185:  1,2:2,3:2:1
   186:  1,2:2,3:1:2
   187:  2,3:2:1:1,2
   188:  2,3:2:1,2:1
   189:  2,3:1:2:1,2
   190:  2,3:1:1,2:2
   191:  2,3:1,2:2:1
   192:  2,3:1,2:1:2
   193:  3:2:2,3:3,4
   194:  3:2:3,4:2,3
   195:  3:2,3:2:3,4
   196:  3:2,3:3,4:2
   197:  3:3,4:2:2,3
   198:  3:3,4:2,3:2
   199:  2:3:2,3:3,4
   200:  2:3:3,4:2,3
   201:  2:2,3:3:3,4
   202:  2:2,3:3,4:3
   203:  2:3,4:3:2,3
   204:  2:3,4:2,3:3
   205:  2,3:3:2:3,4
   206:  2,3:3:3,4:2
   207:  2,3:2:3:3,4
   208:  2,3:2:3,4:3
   209:  2,3:3,4:3:2
   210:  2,3:3,4:2:3
   211:  3,4:3:2:2,3
   212:  3,4:3:2,3:2
   213:  3,4:2:3:2,3
   214:  3,4:2:2,3:3
   215:  3,4:2,3:3:2
   216:  3,4:2,3:2:3
   217:  4:3:3,4:0,4
   218:  4:3:0,4:3,4
   219:  4:3,4:3:0,4
   220:  4:3,4:0,4:3
   221:  4:0,4:3:3,4
   222:  4:0,4:3,4:3
   223:  3:4:3,4:0,4
   224:  3:4:0,4:3,4
   225:  3:3,4:4:0,4
   226:  3:3,4:0,4:4
   227:  3:0,4:4:3,4
   228:  3:0,4:3,4:4
   229:  3,4:4:3:0,4
   230:  3,4:4:0,4:3
   231:  3,4:3:4:0,4
   232:  3,4:3:0,4:4
   233:  3,4:0,4:4:3
   234:  3,4:0,4:3:4
   235:  0,4:4:3:3,4
   236:  0,4:4:3,4:3
   237:  0,4:3:4:3,4
   238:  0,4:3:3,4:4
   239:  0,4:3,4:4:3
   240:  0,4:3,4:3:4
family= 2 2 0 0 0 new D5h genus #    36 is 0:1:0,1:2,3
     1:  0:1:0,1:2,3
     2:  0:1:2,3:0,1
     3:  0:0,1:1:2,3
     4:  0:0,1:2,3:1
     5:  0:2,3:1:0,1
     6:  0:2,3:0,1:1
     7:  1:0:0,1:2,3
     8:  1:0:2,3:0,1
     9:  1:0,1:0:2,3
    10:  1:0,1:2,3:0
    11:  1:2,3:0:0,1
    12:  1:2,3:0,1:0
    13:  0,1:0:1:2,3
    14:  0,1:0:2,3:1
    15:  0,1:1:0:2,3
    16:  0,1:1:2,3:0
    17:  0,1:2,3:0:1
    18:  0,1:2,3:1:0
    19:  2,3:0:1:0,1
    20:  2,3:0:0,1:1
    21:  2,3:1:0:0,1
    22:  2,3:1:0,1:0
    23:  2,3:0,1:0:1
    24:  2,3:0,1:1:0
    25:  1:2:1,2:3,4
    26:  1:2:3,4:1,2
    27:  1:1,2:2:3,4
    28:  1:1,2:3,4:2
    29:  1:3,4:2:1,2
    30:  1:3,4:1,2:2
    31:  2:1:1,2:3,4
    32:  2:1:3,4:1,2
    33:  2:1,2:1:3,4
    34:  2:1,2:3,4:1
    35:  2:3,4:1:1,2
    36:  2:3,4:1,2:1
    37:  1,2:1:2:3,4
    38:  1,2:1:3,4:2
    39:  1,2:2:1:3,4
    40:  1,2:2:3,4:1
    41:  1,2:3,4:1:2
    42:  1,2:3,4:2:1
    43:  3,4:1:2:1,2
    44:  3,4:1:1,2:2
    45:  3,4:2:1:1,2
    46:  3,4:2:1,2:1
    47:  3,4:1,2:1:2
    48:  3,4:1,2:2:1
    49:  2:3:2,3:0,4
    50:  2:3:0,4:2,3
    51:  2:2,3:3:0,4
    52:  2:2,3:0,4:3
    53:  2:0,4:3:2,3
    54:  2:0,4:2,3:3
    55:  3:2:2,3:0,4
    56:  3:2:0,4:2,3
    57:  3:2,3:2:0,4
    58:  3:2,3:0,4:2
    59:  3:0,4:2:2,3
    60:  3:0,4:2,3:2
    61:  2,3:2:3:0,4
    62:  2,3:2:0,4:3
    63:  2,3:3:2:0,4
    64:  2,3:3:0,4:2
    65:  2,3:0,4:2:3
    66:  2,3:0,4:3:2
    67:  0,4:2:3:2,3
    68:  0,4:2:2,3:3
    69:  0,4:3:2:2,3
    70:  0,4:3:2,3:2
    71:  0,4:2,3:2:3
    72:  0,4:2,3:3:2
    73:  3:4:3,4:0,1
    74:  3:4:0,1:3,4
    75:  3:3,4:4:0,1
    76:  3:3,4:0,1:4
    77:  3:0,1:4:3,4
    78:  3:0,1:3,4:4
    79:  4:3:3,4:0,1
    80:  4:3:0,1:3,4
    81:  4:3,4:3:0,1
    82:  4:3,4:0,1:3
    83:  4:0,1:3:3,4
    84:  4:0,1:3,4:3
    85:  3,4:3:4:0,1
    86:  3,4:3:0,1:4
    87:  3,4:4:3:0,1
    88:  3,4:4:0,1:3
    89:  3,4:0,1:3:4
    90:  3,4:0,1:4:3
    91:  0,1:3:4:3,4
    92:  0,1:3:3,4:4
    93:  0,1:4:3:3,4
    94:  0,1:4:3,4:3
    95:  0,1:3,4:3:4
    96:  0,1:3,4:4:3
    97:  4:0:0,4:1,2
    98:  4:0:1,2:0,4
    99:  4:0,4:0:1,2
   100:  4:0,4:1,2:0
   101:  4:1,2:0:0,4
   102:  4:1,2:0,4:0
   103:  0:4:0,4:1,2
   104:  0:4:1,2:0,4
   105:  0:0,4:4:1,2
   106:  0:0,4:1,2:4
   107:  0:1,2:4:0,4
   108:  0:1,2:0,4:4
   109:  0,4:4:0:1,2
   110:  0,4:4:1,2:0
   111:  0,4:0:4:1,2
   112:  0,4:0:1,2:4
   113:  0,4:1,2:4:0
   114:  0,4:1,2:0:4
   115:  1,2:4:0:0,4
   116:  1,2:4:0,4:0
   117:  1,2:0:4:0,4
   118:  1,2:0:0,4:4
   119:  1,2:0,4:4:0
   120:  1,2:0,4:0:4
   121:  0:4:0,4:2,3
   122:  0:4:2,3:0,4
   123:  0:0,4:4:2,3
   124:  0:0,4:2,3:4
   125:  0:2,3:4:0,4
   126:  0:2,3:0,4:4
   127:  4:0:0,4:2,3
   128:  4:0:2,3:0,4
   129:  4:0,4:0:2,3
   130:  4:0,4:2,3:0
   131:  4:2,3:0:0,4
   132:  4:2,3:0,4:0
   133:  0,4:0:4:2,3
   134:  0,4:0:2,3:4
   135:  0,4:4:0:2,3
   136:  0,4:4:2,3:0
   137:  0,4:2,3:0:4
   138:  0,4:2,3:4:0
   139:  2,3:0:4:0,4
   140:  2,3:0:0,4:4
   141:  2,3:4:0:0,4
   142:  2,3:4:0,4:0
   143:  2,3:0,4:0:4
   144:  2,3:0,4:4:0
   145:  1:0:0,1:3,4
   146:  1:0:3,4:0,1
   147:  1:0,1:0:3,4
   148:  1:0,1:3,4:0
   149:  1:3,4:0:0,1
   150:  1:3,4:0,1:0
   151:  0:1:0,1:3,4
   152:  0:1:3,4:0,1
   153:  0:0,1:1:3,4
   154:  0:0,1:3,4:1
   155:  0:3,4:1:0,1
   156:  0:3,4:0,1:1
   157:  0,1:1:0:3,4
   158:  0,1:1:3,4:0
   159:  0,1:0:1:3,4
   160:  0,1:0:3,4:1
   161:  0,1:3,4:1:0
   162:  0,1:3,4:0:1
   163:  3,4:1:0:0,1
   164:  3,4:1:0,1:0
   165:  3,4:0:1:0,1
   166:  3,4:0:0,1:1
   167:  3,4:0,1:1:0
   168:  3,4:0,1:0:1
   169:  2:1:1,2:0,4
   170:  2:1:0,4:1,2
   171:  2:1,2:1:0,4
   172:  2:1,2:0,4:1
   173:  2:0,4:1:1,2
   174:  2:0,4:1,2:1
   175:  1:2:1,2:0,4
   176:  1:2:0,4:1,2
   177:  1:1,2:2:0,4
   178:  1:1,2:0,4:2
   179:  1:0,4:2:1,2
   180:  1:0,4:1,2:2
   181:  1,2:2:1:0,4
   182:  1,2:2:0,4:1
   183:  1,2:1:2:0,4
   184:  1,2:1:0,4:2
   185:  1,2:0,4:2:1
   186:  1,2:0,4:1:2
   187:  0,4:2:1:1,2
   188:  0,4:2:1,2:1
   189:  0,4:1:2:1,2
   190:  0,4:1:1,2:2
   191:  0,4:1,2:2:1
   192:  0,4:1,2:1:2
   193:  3:2:2,3:0,1
   194:  3:2:0,1:2,3
   195:  3:2,3:2:0,1
   196:  3:2,3:0,1:2
   197:  3:0,1:2:2,3
   198:  3:0,1:2,3:2
   199:  2:3:2,3:0,1
   200:  2:3:0,1:2,3
   201:  2:2,3:3:0,1
   202:  2:2,3:0,1:3
   203:  2:0,1:3:2,3
   204:  2:0,1:2,3:3
   205:  2,3:3:2:0,1
   206:  2,3:3:0,1:2
   207:  2,3:2:3:0,1
   208:  2,3:2:0,1:3
   209:  2,3:0,1:3:2
   210:  2,3:0,1:2:3
   211:  0,1:3:2:2,3
   212:  0,1:3:2,3:2
   213:  0,1:2:3:2,3
   214:  0,1:2:2,3:3
   215:  0,1:2,3:3:2
   216:  0,1:2,3:2:3
   217:  4:3:3,4:1,2
   218:  4:3:1,2:3,4
   219:  4:3,4:3:1,2
   220:  4:3,4:1,2:3
   221:  4:1,2:3:3,4
   222:  4:1,2:3,4:3
   223:  3:4:3,4:1,2
   224:  3:4:1,2:3,4
   225:  3:3,4:4:1,2
   226:  3:3,4:1,2:4
   227:  3:1,2:4:3,4
   228:  3:1,2:3,4:4
   229:  3,4:4:3:1,2
   230:  3,4:4:1,2:3
   231:  3,4:3:4:1,2
   232:  3,4:3:1,2:4
   233:  3,4:1,2:4:3
   234:  3,4:1,2:3:4
   235:  1,2:4:3:3,4
   236:  1,2:4:3,4:3
   237:  1,2:3:4:3,4
   238:  1,2:3:3,4:4
   239:  1,2:3,4:4:3
   240:  1,2:3,4:3:4
family= 2 2 0 0 0 new D5h genus #    37 is 0:1:0,1:2,4
     1:  0:1:0,1:2,4
     2:  0:1:2,4:0,1
     3:  0:0,1:1:2,4
     4:  0:0,1:2,4:1
     5:  0:2,4:1:0,1
     6:  0:2,4:0,1:1
     7:  1:0:0,1:2,4
     8:  1:0:2,4:0,1
     9:  1:0,1:0:2,4
    10:  1:0,1:2,4:0
    11:  1:2,4:0:0,1
    12:  1:2,4:0,1:0
    13:  0,1:0:1:2,4
    14:  0,1:0:2,4:1
    15:  0,1:1:0:2,4
    16:  0,1:1:2,4:0
    17:  0,1:2,4:0:1
    18:  0,1:2,4:1:0
    19:  2,4:0:1:0,1
    20:  2,4:0:0,1:1
    21:  2,4:1:0:0,1
    22:  2,4:1:0,1:0
    23:  2,4:0,1:0:1
    24:  2,4:0,1:1:0
    25:  1:2:1,2:0,3
    26:  1:2:0,3:1,2
    27:  1:1,2:2:0,3
    28:  1:1,2:0,3:2
    29:  1:0,3:2:1,2
    30:  1:0,3:1,2:2
    31:  2:1:1,2:0,3
    32:  2:1:0,3:1,2
    33:  2:1,2:1:0,3
    34:  2:1,2:0,3:1
    35:  2:0,3:1:1,2
    36:  2:0,3:1,2:1
    37:  1,2:1:2:0,3
    38:  1,2:1:0,3:2
    39:  1,2:2:1:0,3
    40:  1,2:2:0,3:1
    41:  1,2:0,3:1:2
    42:  1,2:0,3:2:1
    43:  0,3:1:2:1,2
    44:  0,3:1:1,2:2
    45:  0,3:2:1:1,2
    46:  0,3:2:1,2:1
    47:  0,3:1,2:1:2
    48:  0,3:1,2:2:1
    49:  2:3:2,3:1,4
    50:  2:3:1,4:2,3
    51:  2:2,3:3:1,4
    52:  2:2,3:1,4:3
    53:  2:1,4:3:2,3
    54:  2:1,4:2,3:3
    55:  3:2:2,3:1,4
    56:  3:2:1,4:2,3
    57:  3:2,3:2:1,4
    58:  3:2,3:1,4:2
    59:  3:1,4:2:2,3
    60:  3:1,4:2,3:2
    61:  2,3:2:3:1,4
    62:  2,3:2:1,4:3
    63:  2,3:3:2:1,4
    64:  2,3:3:1,4:2
    65:  2,3:1,4:2:3
    66:  2,3:1,4:3:2
    67:  1,4:2:3:2,3
    68:  1,4:2:2,3:3
    69:  1,4:3:2:2,3
    70:  1,4:3:2,3:2
    71:  1,4:2,3:2:3
    72:  1,4:2,3:3:2
    73:  3:4:3,4:0,2
    74:  3:4:0,2:3,4
    75:  3:3,4:4:0,2
    76:  3:3,4:0,2:4
    77:  3:0,2:4:3,4
    78:  3:0,2:3,4:4
    79:  4:3:3,4:0,2
    80:  4:3:0,2:3,4
    81:  4:3,4:3:0,2
    82:  4:3,4:0,2:3
    83:  4:0,2:3:3,4
    84:  4:0,2:3,4:3
    85:  3,4:3:4:0,2
    86:  3,4:3:0,2:4
    87:  3,4:4:3:0,2
    88:  3,4:4:0,2:3
    89:  3,4:0,2:3:4
    90:  3,4:0,2:4:3
    91:  0,2:3:4:3,4
    92:  0,2:3:3,4:4
    93:  0,2:4:3:3,4
    94:  0,2:4:3,4:3
    95:  0,2:3,4:3:4
    96:  0,2:3,4:4:3
    97:  4:0:0,4:1,3
    98:  4:0:1,3:0,4
    99:  4:0,4:0:1,3
   100:  4:0,4:1,3:0
   101:  4:1,3:0:0,4
   102:  4:1,3:0,4:0
   103:  0:4:0,4:1,3
   104:  0:4:1,3:0,4
   105:  0:0,4:4:1,3
   106:  0:0,4:1,3:4
   107:  0:1,3:4:0,4
   108:  0:1,3:0,4:4
   109:  0,4:4:0:1,3
   110:  0,4:4:1,3:0
   111:  0,4:0:4:1,3
   112:  0,4:0:1,3:4
   113:  0,4:1,3:4:0
   114:  0,4:1,3:0:4
   115:  1,3:4:0:0,4
   116:  1,3:4:0,4:0
   117:  1,3:0:4:0,4
   118:  1,3:0:0,4:4
   119:  1,3:0,4:4:0
   120:  1,3:0,4:0:4
family= 2 2 0 0 0 new D5h genus #    38 is 0:1:0,2:0,2
     1:  0:1:0,2:0,2
     2:  0:0,2:1:0,2
     3:  0:0,2:0,2:1
     4:  1:0:0,2:0,2
     5:  1:0,2:0:0,2
     6:  1:0,2:0,2:0
     7:  0,2:0:1:0,2
     8:  0,2:0:0,2:1
     9:  0,2:1:0:0,2
    10:  0,2:1:0,2:0
    11:  0,2:0,2:0:1
    12:  0,2:0,2:1:0
    13:  1:2:1,3:1,3
    14:  1:1,3:2:1,3
    15:  1:1,3:1,3:2
    16:  2:1:1,3:1,3
    17:  2:1,3:1:1,3
    18:  2:1,3:1,3:1
    19:  1,3:1:2:1,3
    20:  1,3:1:1,3:2
    21:  1,3:2:1:1,3
    22:  1,3:2:1,3:1
    23:  1,3:1,3:1:2
    24:  1,3:1,3:2:1
    25:  2:3:2,4:2,4
    26:  2:2,4:3:2,4
    27:  2:2,4:2,4:3
    28:  3:2:2,4:2,4
    29:  3:2,4:2:2,4
    30:  3:2,4:2,4:2
    31:  2,4:2:3:2,4
    32:  2,4:2:2,4:3
    33:  2,4:3:2:2,4
    34:  2,4:3:2,4:2
    35:  2,4:2,4:2:3
    36:  2,4:2,4:3:2
    37:  3:4:0,3:0,3
    38:  3:0,3:4:0,3
    39:  3:0,3:0,3:4
    40:  4:3:0,3:0,3
    41:  4:0,3:3:0,3
    42:  4:0,3:0,3:3
    43:  0,3:3:4:0,3
    44:  0,3:3:0,3:4
    45:  0,3:4:3:0,3
    46:  0,3:4:0,3:3
    47:  0,3:0,3:3:4
    48:  0,3:0,3:4:3
    49:  4:0:1,4:1,4
    50:  4:1,4:0:1,4
    51:  4:1,4:1,4:0
    52:  0:4:1,4:1,4
    53:  0:1,4:4:1,4
    54:  0:1,4:1,4:4
    55:  1,4:4:0:1,4
    56:  1,4:4:1,4:0
    57:  1,4:0:4:1,4
    58:  1,4:0:1,4:4
    59:  1,4:1,4:4:0
    60:  1,4:1,4:0:4
    61:  0:4:0,3:0,3
    62:  0:0,3:4:0,3
    63:  0:0,3:0,3:4
    64:  4:0:0,3:0,3
    65:  4:0,3:0:0,3
    66:  4:0,3:0,3:0
    67:  0,3:0:4:0,3
    68:  0,3:0:0,3:4
    69:  0,3:4:0:0,3
    70:  0,3:4:0,3:0
    71:  0,3:0,3:0:4
    72:  0,3:0,3:4:0
    73:  1:0:1,4:1,4
    74:  1:1,4:0:1,4
    75:  1:1,4:1,4:0
    76:  0:1:1,4:1,4
    77:  0:1,4:1:1,4
    78:  0:1,4:1,4:1
    79:  1,4:1:0:1,4
    80:  1,4:1:1,4:0
    81:  1,4:0:1:1,4
    82:  1,4:0:1,4:1
    83:  1,4:1,4:1:0
    84:  1,4:1,4:0:1
    85:  2:1:0,2:0,2
    86:  2:0,2:1:0,2
    87:  2:0,2:0,2:1
    88:  1:2:0,2:0,2
    89:  1:0,2:2:0,2
    90:  1:0,2:0,2:2
    91:  0,2:2:1:0,2
    92:  0,2:2:0,2:1
    93:  0,2:1:2:0,2
    94:  0,2:1:0,2:2
    95:  0,2:0,2:2:1
    96:  0,2:0,2:1:2
    97:  3:2:1,3:1,3
    98:  3:1,3:2:1,3
    99:  3:1,3:1,3:2
   100:  2:3:1,3:1,3
   101:  2:1,3:3:1,3
   102:  2:1,3:1,3:3
   103:  1,3:3:2:1,3
   104:  1,3:3:1,3:2
   105:  1,3:2:3:1,3
   106:  1,3:2:1,3:3
   107:  1,3:1,3:3:2
   108:  1,3:1,3:2:3
   109:  4:3:2,4:2,4
   110:  4:2,4:3:2,4
   111:  4:2,4:2,4:3
   112:  3:4:2,4:2,4
   113:  3:2,4:4:2,4
   114:  3:2,4:2,4:4
   115:  2,4:4:3:2,4
   116:  2,4:4:2,4:3
   117:  2,4:3:4:2,4
   118:  2,4:3:2,4:4
   119:  2,4:2,4:4:3
   120:  2,4:2,4:3:4
family= 2 2 0 0 0 new D5h genus #    39 is 0:1:0,2:0,3
     1:  0:1:0,2:0,3
     2:  0:1:0,3:0,2
     3:  0:0,2:1:0,3
     4:  0:0,2:0,3:1
     5:  0:0,3:1:0,2
     6:  0:0,3:0,2:1
     7:  1:0:0,2:0,3
     8:  1:0:0,3:0,2
     9:  1:0,2:0:0,3
    10:  1:0,2:0,3:0
    11:  1:0,3:0:0,2
    12:  1:0,3:0,2:0
    13:  0,2:0:1:0,3
    14:  0,2:0:0,3:1
    15:  0,2:1:0:0,3
    16:  0,2:1:0,3:0
    17:  0,2:0,3:0:1
    18:  0,2:0,3:1:0
    19:  0,3:0:1:0,2
    20:  0,3:0:0,2:1
    21:  0,3:1:0:0,2
    22:  0,3:1:0,2:0
    23:  0,3:0,2:0:1
    24:  0,3:0,2:1:0
    25:  1:2:1,3:1,4
    26:  1:2:1,4:1,3
    27:  1:1,3:2:1,4
    28:  1:1,3:1,4:2
    29:  1:1,4:2:1,3
    30:  1:1,4:1,3:2
    31:  2:1:1,3:1,4
    32:  2:1:1,4:1,3
    33:  2:1,3:1:1,4
    34:  2:1,3:1,4:1
    35:  2:1,4:1:1,3
    36:  2:1,4:1,3:1
    37:  1,3:1:2:1,4
    38:  1,3:1:1,4:2
    39:  1,3:2:1:1,4
    40:  1,3:2:1,4:1
    41:  1,3:1,4:1:2
    42:  1,3:1,4:2:1
    43:  1,4:1:2:1,3
    44:  1,4:1:1,3:2
    45:  1,4:2:1:1,3
    46:  1,4:2:1,3:1
    47:  1,4:1,3:1:2
    48:  1,4:1,3:2:1
    49:  2:3:2,4:0,2
    50:  2:3:0,2:2,4
    51:  2:2,4:3:0,2
    52:  2:2,4:0,2:3
    53:  2:0,2:3:2,4
    54:  2:0,2:2,4:3
    55:  3:2:2,4:0,2
    56:  3:2:0,2:2,4
    57:  3:2,4:2:0,2
    58:  3:2,4:0,2:2
    59:  3:0,2:2:2,4
    60:  3:0,2:2,4:2
    61:  2,4:2:3:0,2
    62:  2,4:2:0,2:3
    63:  2,4:3:2:0,2
    64:  2,4:3:0,2:2
    65:  2,4:0,2:2:3
    66:  2,4:0,2:3:2
    67:  0,2:2:3:2,4
    68:  0,2:2:2,4:3
    69:  0,2:3:2:2,4
    70:  0,2:3:2,4:2
    71:  0,2:2,4:2:3
    72:  0,2:2,4:3:2
    73:  3:4:0,3:1,3
    74:  3:4:1,3:0,3
    75:  3:0,3:4:1,3
    76:  3:0,3:1,3:4
    77:  3:1,3:4:0,3
    78:  3:1,3:0,3:4
    79:  4:3:0,3:1,3
    80:  4:3:1,3:0,3
    81:  4:0,3:3:1,3
    82:  4:0,3:1,3:3
    83:  4:1,3:3:0,3
    84:  4:1,3:0,3:3
    85:  0,3:3:4:1,3
    86:  0,3:3:1,3:4
    87:  0,3:4:3:1,3
    88:  0,3:4:1,3:3
    89:  0,3:1,3:3:4
    90:  0,3:1,3:4:3
    91:  1,3:3:4:0,3
    92:  1,3:3:0,3:4
    93:  1,3:4:3:0,3
    94:  1,3:4:0,3:3
    95:  1,3:0,3:3:4
    96:  1,3:0,3:4:3
    97:  4:0:1,4:2,4
    98:  4:0:2,4:1,4
    99:  4:1,4:0:2,4
   100:  4:1,4:2,4:0
   101:  4:2,4:0:1,4
   102:  4:2,4:1,4:0
   103:  0:4:1,4:2,4
   104:  0:4:2,4:1,4
   105:  0:1,4:4:2,4
   106:  0:1,4:2,4:4
   107:  0:2,4:4:1,4
   108:  0:2,4:1,4:4
   109:  1,4:4:0:2,4
   110:  1,4:4:2,4:0
   111:  1,4:0:4:2,4
   112:  1,4:0:2,4:4
   113:  1,4:2,4:4:0
   114:  1,4:2,4:0:4
   115:  2,4:4:0:1,4
   116:  2,4:4:1,4:0
   117:  2,4:0:4:1,4
   118:  2,4:0:1,4:4
   119:  2,4:1,4:4:0
   120:  2,4:1,4:0:4
   121:  0:4:0,3:0,2
   122:  0:4:0,2:0,3
   123:  0:0,3:4:0,2
   124:  0:0,3:0,2:4
   125:  0:0,2:4:0,3
   126:  0:0,2:0,3:4
   127:  4:0:0,3:0,2
   128:  4:0:0,2:0,3
   129:  4:0,3:0:0,2
   130:  4:0,3:0,2:0
   131:  4:0,2:0:0,3
   132:  4:0,2:0,3:0
   133:  0,3:0:4:0,2
   134:  0,3:0:0,2:4
   135:  0,3:4:0:0,2
   136:  0,3:4:0,2:0
   137:  0,3:0,2:0:4
   138:  0,3:0,2:4:0
   139:  0,2:0:4:0,3
   140:  0,2:0:0,3:4
   141:  0,2:4:0:0,3
   142:  0,2:4:0,3:0
   143:  0,2:0,3:0:4
   144:  0,2:0,3:4:0
   145:  1:0:1,4:1,3
   146:  1:0:1,3:1,4
   147:  1:1,4:0:1,3
   148:  1:1,4:1,3:0
   149:  1:1,3:0:1,4
   150:  1:1,3:1,4:0
   151:  0:1:1,4:1,3
   152:  0:1:1,3:1,4
   153:  0:1,4:1:1,3
   154:  0:1,4:1,3:1
   155:  0:1,3:1:1,4
   156:  0:1,3:1,4:1
   157:  1,4:1:0:1,3
   158:  1,4:1:1,3:0
   159:  1,4:0:1:1,3
   160:  1,4:0:1,3:1
   161:  1,4:1,3:1:0
   162:  1,4:1,3:0:1
   163:  1,3:1:0:1,4
   164:  1,3:1:1,4:0
   165:  1,3:0:1:1,4
   166:  1,3:0:1,4:1
   167:  1,3:1,4:1:0
   168:  1,3:1,4:0:1
   169:  2:1:0,2:2,4
   170:  2:1:2,4:0,2
   171:  2:0,2:1:2,4
   172:  2:0,2:2,4:1
   173:  2:2,4:1:0,2
   174:  2:2,4:0,2:1
   175:  1:2:0,2:2,4
   176:  1:2:2,4:0,2
   177:  1:0,2:2:2,4
   178:  1:0,2:2,4:2
   179:  1:2,4:2:0,2
   180:  1:2,4:0,2:2
   181:  0,2:2:1:2,4
   182:  0,2:2:2,4:1
   183:  0,2:1:2:2,4
   184:  0,2:1:2,4:2
   185:  0,2:2,4:2:1
   186:  0,2:2,4:1:2
   187:  2,4:2:1:0,2
   188:  2,4:2:0,2:1
   189:  2,4:1:2:0,2
   190:  2,4:1:0,2:2
   191:  2,4:0,2:2:1
   192:  2,4:0,2:1:2
   193:  3:2:1,3:0,3
   194:  3:2:0,3:1,3
   195:  3:1,3:2:0,3
   196:  3:1,3:0,3:2
   197:  3:0,3:2:1,3
   198:  3:0,3:1,3:2
   199:  2:3:1,3:0,3
   200:  2:3:0,3:1,3
   201:  2:1,3:3:0,3
   202:  2:1,3:0,3:3
   203:  2:0,3:3:1,3
   204:  2:0,3:1,3:3
   205:  1,3:3:2:0,3
   206:  1,3:3:0,3:2
   207:  1,3:2:3:0,3
   208:  1,3:2:0,3:3
   209:  1,3:0,3:3:2
   210:  1,3:0,3:2:3
   211:  0,3:3:2:1,3
   212:  0,3:3:1,3:2
   213:  0,3:2:3:1,3
   214:  0,3:2:1,3:3
   215:  0,3:1,3:3:2
   216:  0,3:1,3:2:3
   217:  4:3:2,4:1,4
   218:  4:3:1,4:2,4
   219:  4:2,4:3:1,4
   220:  4:2,4:1,4:3
   221:  4:1,4:3:2,4
   222:  4:1,4:2,4:3
   223:  3:4:2,4:1,4
   224:  3:4:1,4:2,4
   225:  3:2,4:4:1,4
   226:  3:2,4:1,4:4
   227:  3:1,4:4:2,4
   228:  3:1,4:2,4:4
   229:  2,4:4:3:1,4
   230:  2,4:4:1,4:3
   231:  2,4:3:4:1,4
   232:  2,4:3:1,4:4
   233:  2,4:1,4:4:3
   234:  2,4:1,4:3:4
   235:  1,4:4:3:2,4
   236:  1,4:4:2,4:3
   237:  1,4:3:4:2,4
   238:  1,4:3:2,4:4
   239:  1,4:2,4:4:3
   240:  1,4:2,4:3:4
family= 2 2 0 0 0 new D5h genus #    40 is 0:1:0,2:0,4
     1:  0:1:0,2:0,4
     2:  0:1:0,4:0,2
     3:  0:0,2:1:0,4
     4:  0:0,2:0,4:1
     5:  0:0,4:1:0,2
     6:  0:0,4:0,2:1
     7:  1:0:0,2:0,4
     8:  1:0:0,4:0,2
     9:  1:0,2:0:0,4
    10:  1:0,2:0,4:0
    11:  1:0,4:0:0,2
    12:  1:0,4:0,2:0
    13:  0,2:0:1:0,4
    14:  0,2:0:0,4:1
    15:  0,2:1:0:0,4
    16:  0,2:1:0,4:0
    17:  0,2:0,4:0:1
    18:  0,2:0,4:1:0
    19:  0,4:0:1:0,2
    20:  0,4:0:0,2:1
    21:  0,4:1:0:0,2
    22:  0,4:1:0,2:0
    23:  0,4:0,2:0:1
    24:  0,4:0,2:1:0
    25:  1:2:1,3:0,1
    26:  1:2:0,1:1,3
    27:  1:1,3:2:0,1
    28:  1:1,3:0,1:2
    29:  1:0,1:2:1,3
    30:  1:0,1:1,3:2
    31:  2:1:1,3:0,1
    32:  2:1:0,1:1,3
    33:  2:1,3:1:0,1
    34:  2:1,3:0,1:1
    35:  2:0,1:1:1,3
    36:  2:0,1:1,3:1
    37:  1,3:1:2:0,1
    38:  1,3:1:0,1:2
    39:  1,3:2:1:0,1
    40:  1,3:2:0,1:1
    41:  1,3:0,1:1:2
    42:  1,3:0,1:2:1
    43:  0,1:1:2:1,3
    44:  0,1:1:1,3:2
    45:  0,1:2:1:1,3
    46:  0,1:2:1,3:1
    47:  0,1:1,3:1:2
    48:  0,1:1,3:2:1
    49:  2:3:2,4:1,2
    50:  2:3:1,2:2,4
    51:  2:2,4:3:1,2
    52:  2:2,4:1,2:3
    53:  2:1,2:3:2,4
    54:  2:1,2:2,4:3
    55:  3:2:2,4:1,2
    56:  3:2:1,2:2,4
    57:  3:2,4:2:1,2
    58:  3:2,4:1,2:2
    59:  3:1,2:2:2,4
    60:  3:1,2:2,4:2
    61:  2,4:2:3:1,2
    62:  2,4:2:1,2:3
    63:  2,4:3:2:1,2
    64:  2,4:3:1,2:2
    65:  2,4:1,2:2:3
    66:  2,4:1,2:3:2
    67:  1,2:2:3:2,4
    68:  1,2:2:2,4:3
    69:  1,2:3:2:2,4
    70:  1,2:3:2,4:2
    71:  1,2:2,4:2:3
    72:  1,2:2,4:3:2
    73:  3:4:0,3:2,3
    74:  3:4:2,3:0,3
    75:  3:0,3:4:2,3
    76:  3:0,3:2,3:4
    77:  3:2,3:4:0,3
    78:  3:2,3:0,3:4
    79:  4:3:0,3:2,3
    80:  4:3:2,3:0,3
    81:  4:0,3:3:2,3
    82:  4:0,3:2,3:3
    83:  4:2,3:3:0,3
    84:  4:2,3:0,3:3
    85:  0,3:3:4:2,3
    86:  0,3:3:2,3:4
    87:  0,3:4:3:2,3
    88:  0,3:4:2,3:3
    89:  0,3:2,3:3:4
    90:  0,3:2,3:4:3
    91:  2,3:3:4:0,3
    92:  2,3:3:0,3:4
    93:  2,3:4:3:0,3
    94:  2,3:4:0,3:3
    95:  2,3:0,3:3:4
    96:  2,3:0,3:4:3
    97:  4:0:1,4:3,4
    98:  4:0:3,4:1,4
    99:  4:1,4:0:3,4
   100:  4:1,4:3,4:0
   101:  4:3,4:0:1,4
   102:  4:3,4:1,4:0
   103:  0:4:1,4:3,4
   104:  0:4:3,4:1,4
   105:  0:1,4:4:3,4
   106:  0:1,4:3,4:4
   107:  0:3,4:4:1,4
   108:  0:3,4:1,4:4
   109:  1,4:4:0:3,4
   110:  1,4:4:3,4:0
   111:  1,4:0:4:3,4
   112:  1,4:0:3,4:4
   113:  1,4:3,4:4:0
   114:  1,4:3,4:0:4
   115:  3,4:4:0:1,4
   116:  3,4:4:1,4:0
   117:  3,4:0:4:1,4
   118:  3,4:0:1,4:4
   119:  3,4:1,4:4:0
   120:  3,4:1,4:0:4
   121:  0:4:0,3:0,1
   122:  0:4:0,1:0,3
   123:  0:0,3:4:0,1
   124:  0:0,3:0,1:4
   125:  0:0,1:4:0,3
   126:  0:0,1:0,3:4
   127:  4:0:0,3:0,1
   128:  4:0:0,1:0,3
   129:  4:0,3:0:0,1
   130:  4:0,3:0,1:0
   131:  4:0,1:0:0,3
   132:  4:0,1:0,3:0
   133:  0,3:0:4:0,1
   134:  0,3:0:0,1:4
   135:  0,3:4:0:0,1
   136:  0,3:4:0,1:0
   137:  0,3:0,1:0:4
   138:  0,3:0,1:4:0
   139:  0,1:0:4:0,3
   140:  0,1:0:0,3:4
   141:  0,1:4:0:0,3
   142:  0,1:4:0,3:0
   143:  0,1:0,3:0:4
   144:  0,1:0,3:4:0
   145:  1:0:1,4:1,2
   146:  1:0:1,2:1,4
   147:  1:1,4:0:1,2
   148:  1:1,4:1,2:0
   149:  1:1,2:0:1,4
   150:  1:1,2:1,4:0
   151:  0:1:1,4:1,2
   152:  0:1:1,2:1,4
   153:  0:1,4:1:1,2
   154:  0:1,4:1,2:1
   155:  0:1,2:1:1,4
   156:  0:1,2:1,4:1
   157:  1,4:1:0:1,2
   158:  1,4:1:1,2:0
   159:  1,4:0:1:1,2
   160:  1,4:0:1,2:1
   161:  1,4:1,2:1:0
   162:  1,4:1,2:0:1
   163:  1,2:1:0:1,4
   164:  1,2:1:1,4:0
   165:  1,2:0:1:1,4
   166:  1,2:0:1,4:1
   167:  1,2:1,4:1:0
   168:  1,2:1,4:0:1
   169:  2:1:0,2:2,3
   170:  2:1:2,3:0,2
   171:  2:0,2:1:2,3
   172:  2:0,2:2,3:1
   173:  2:2,3:1:0,2
   174:  2:2,3:0,2:1
   175:  1:2:0,2:2,3
   176:  1:2:2,3:0,2
   177:  1:0,2:2:2,3
   178:  1:0,2:2,3:2
   179:  1:2,3:2:0,2
   180:  1:2,3:0,2:2
   181:  0,2:2:1:2,3
   182:  0,2:2:2,3:1
   183:  0,2:1:2:2,3
   184:  0,2:1:2,3:2
   185:  0,2:2,3:2:1
   186:  0,2:2,3:1:2
   187:  2,3:2:1:0,2
   188:  2,3:2:0,2:1
   189:  2,3:1:2:0,2
   190:  2,3:1:0,2:2
   191:  2,3:0,2:2:1
   192:  2,3:0,2:1:2
   193:  3:2:1,3:3,4
   194:  3:2:3,4:1,3
   195:  3:1,3:2:3,4
   196:  3:1,3:3,4:2
   197:  3:3,4:2:1,3
   198:  3:3,4:1,3:2
   199:  2:3:1,3:3,4
   200:  2:3:3,4:1,3
   201:  2:1,3:3:3,4
   202:  2:1,3:3,4:3
   203:  2:3,4:3:1,3
   204:  2:3,4:1,3:3
   205:  1,3:3:2:3,4
   206:  1,3:3:3,4:2
   207:  1,3:2:3:3,4
   208:  1,3:2:3,4:3
   209:  1,3:3,4:3:2
   210:  1,3:3,4:2:3
   211:  3,4:3:2:1,3
   212:  3,4:3:1,3:2
   213:  3,4:2:3:1,3
   214:  3,4:2:1,3:3
   215:  3,4:1,3:3:2
   216:  3,4:1,3:2:3
   217:  4:3:2,4:0,4
   218:  4:3:0,4:2,4
   219:  4:2,4:3:0,4
   220:  4:2,4:0,4:3
   221:  4:0,4:3:2,4
   222:  4:0,4:2,4:3
   223:  3:4:2,4:0,4
   224:  3:4:0,4:2,4
   225:  3:2,4:4:0,4
   226:  3:2,4:0,4:4
   227:  3:0,4:4:2,4
   228:  3:0,4:2,4:4
   229:  2,4:4:3:0,4
   230:  2,4:4:0,4:3
   231:  2,4:3:4:0,4
   232:  2,4:3:0,4:4
   233:  2,4:0,4:4:3
   234:  2,4:0,4:3:4
   235:  0,4:4:3:2,4
   236:  0,4:4:2,4:3
   237:  0,4:3:4:2,4
   238:  0,4:3:2,4:4
   239:  0,4:2,4:4:3
   240:  0,4:2,4:3:4
family= 2 2 0 0 0 new D5h genus #    41 is 0:1:0,2:1,2
     1:  0:1:0,2:1,2
     2:  0:1:1,2:0,2
     3:  0:0,2:1:1,2
     4:  0:0,2:1,2:1
     5:  0:1,2:1:0,2
     6:  0:1,2:0,2:1
     7:  1:0:0,2:1,2
     8:  1:0:1,2:0,2
     9:  1:0,2:0:1,2
    10:  1:0,2:1,2:0
    11:  1:1,2:0:0,2
    12:  1:1,2:0,2:0
    13:  0,2:0:1:1,2
    14:  0,2:0:1,2:1
    15:  0,2:1:0:1,2
    16:  0,2:1:1,2:0
    17:  0,2:1,2:0:1
    18:  0,2:1,2:1:0
    19:  1,2:0:1:0,2
    20:  1,2:0:0,2:1
    21:  1,2:1:0:0,2
    22:  1,2:1:0,2:0
    23:  1,2:0,2:0:1
    24:  1,2:0,2:1:0
    25:  1:2:1,3:2,3
    26:  1:2:2,3:1,3
    27:  1:1,3:2:2,3
    28:  1:1,3:2,3:2
    29:  1:2,3:2:1,3
    30:  1:2,3:1,3:2
    31:  2:1:1,3:2,3
    32:  2:1:2,3:1,3
    33:  2:1,3:1:2,3
    34:  2:1,3:2,3:1
    35:  2:2,3:1:1,3
    36:  2:2,3:1,3:1
    37:  1,3:1:2:2,3
    38:  1,3:1:2,3:2
    39:  1,3:2:1:2,3
    40:  1,3:2:2,3:1
    41:  1,3:2,3:1:2
    42:  1,3:2,3:2:1
    43:  2,3:1:2:1,3
    44:  2,3:1:1,3:2
    45:  2,3:2:1:1,3
    46:  2,3:2:1,3:1
    47:  2,3:1,3:1:2
    48:  2,3:1,3:2:1
    49:  2:3:2,4:3,4
    50:  2:3:3,4:2,4
    51:  2:2,4:3:3,4
    52:  2:2,4:3,4:3
    53:  2:3,4:3:2,4
    54:  2:3,4:2,4:3
    55:  3:2:2,4:3,4
    56:  3:2:3,4:2,4
    57:  3:2,4:2:3,4
    58:  3:2,4:3,4:2
    59:  3:3,4:2:2,4
    60:  3:3,4:2,4:2
    61:  2,4:2:3:3,4
    62:  2,4:2:3,4:3
    63:  2,4:3:2:3,4
    64:  2,4:3:3,4:2
    65:  2,4:3,4:2:3
    66:  2,4:3,4:3:2
    67:  3,4:2:3:2,4
    68:  3,4:2:2,4:3
    69:  3,4:3:2:2,4
    70:  3,4:3:2,4:2
    71:  3,4:2,4:2:3
    72:  3,4:2,4:3:2
    73:  3:4:0,3:0,4
    74:  3:4:0,4:0,3
    75:  3:0,3:4:0,4
    76:  3:0,3:0,4:4
    77:  3:0,4:4:0,3
    78:  3:0,4:0,3:4
    79:  4:3:0,3:0,4
    80:  4:3:0,4:0,3
    81:  4:0,3:3:0,4
    82:  4:0,3:0,4:3
    83:  4:0,4:3:0,3
    84:  4:0,4:0,3:3
    85:  0,3:3:4:0,4
    86:  0,3:3:0,4:4
    87:  0,3:4:3:0,4
    88:  0,3:4:0,4:3
    89:  0,3:0,4:3:4
    90:  0,3:0,4:4:3
    91:  0,4:3:4:0,3
    92:  0,4:3:0,3:4
    93:  0,4:4:3:0,3
    94:  0,4:4:0,3:3
    95:  0,4:0,3:3:4
    96:  0,4:0,3:4:3
    97:  4:0:1,4:0,1
    98:  4:0:0,1:1,4
    99:  4:1,4:0:0,1
   100:  4:1,4:0,1:0
   101:  4:0,1:0:1,4
   102:  4:0,1:1,4:0
   103:  0:4:1,4:0,1
   104:  0:4:0,1:1,4
   105:  0:1,4:4:0,1
   106:  0:1,4:0,1:4
   107:  0:0,1:4:1,4
   108:  0:0,1:1,4:4
   109:  1,4:4:0:0,1
   110:  1,4:4:0,1:0
   111:  1,4:0:4:0,1
   112:  1,4:0:0,1:4
   113:  1,4:0,1:4:0
   114:  1,4:0,1:0:4
   115:  0,1:4:0:1,4
   116:  0,1:4:1,4:0
   117:  0,1:0:4:1,4
   118:  0,1:0:1,4:4
   119:  0,1:1,4:4:0
   120:  0,1:1,4:0:4
   121:  0:4:0,3:3,4
   122:  0:4:3,4:0,3
   123:  0:0,3:4:3,4
   124:  0:0,3:3,4:4
   125:  0:3,4:4:0,3
   126:  0:3,4:0,3:4
   127:  4:0:0,3:3,4
   128:  4:0:3,4:0,3
   129:  4:0,3:0:3,4
   130:  4:0,3:3,4:0
   131:  4:3,4:0:0,3
   132:  4:3,4:0,3:0
   133:  0,3:0:4:3,4
   134:  0,3:0:3,4:4
   135:  0,3:4:0:3,4
   136:  0,3:4:3,4:0
   137:  0,3:3,4:0:4
   138:  0,3:3,4:4:0
   139:  3,4:0:4:0,3
   140:  3,4:0:0,3:4
   141:  3,4:4:0:0,3
   142:  3,4:4:0,3:0
   143:  3,4:0,3:0:4
   144:  3,4:0,3:4:0
   145:  1:0:1,4:0,4
   146:  1:0:0,4:1,4
   147:  1:1,4:0:0,4
   148:  1:1,4:0,4:0
   149:  1:0,4:0:1,4
   150:  1:0,4:1,4:0
   151:  0:1:1,4:0,4
   152:  0:1:0,4:1,4
   153:  0:1,4:1:0,4
   154:  0:1,4:0,4:1
   155:  0:0,4:1:1,4
   156:  0:0,4:1,4:1
   157:  1,4:1:0:0,4
   158:  1,4:1:0,4:0
   159:  1,4:0:1:0,4
   160:  1,4:0:0,4:1
   161:  1,4:0,4:1:0
   162:  1,4:0,4:0:1
   163:  0,4:1:0:1,4
   164:  0,4:1:1,4:0
   165:  0,4:0:1:1,4
   166:  0,4:0:1,4:1
   167:  0,4:1,4:1:0
   168:  0,4:1,4:0:1
   169:  2:1:0,2:0,1
   170:  2:1:0,1:0,2
   171:  2:0,2:1:0,1
   172:  2:0,2:0,1:1
   173:  2:0,1:1:0,2
   174:  2:0,1:0,2:1
   175:  1:2:0,2:0,1
   176:  1:2:0,1:0,2
   177:  1:0,2:2:0,1
   178:  1:0,2:0,1:2
   179:  1:0,1:2:0,2
   180:  1:0,1:0,2:2
   181:  0,2:2:1:0,1
   182:  0,2:2:0,1:1
   183:  0,2:1:2:0,1
   184:  0,2:1:0,1:2
   185:  0,2:0,1:2:1
   186:  0,2:0,1:1:2
   187:  0,1:2:1:0,2
   188:  0,1:2:0,2:1
   189:  0,1:1:2:0,2
   190:  0,1:1:0,2:2
   191:  0,1:0,2:2:1
   192:  0,1:0,2:1:2
   193:  3:2:1,3:1,2
   194:  3:2:1,2:1,3
   195:  3:1,3:2:1,2
   196:  3:1,3:1,2:2
   197:  3:1,2:2:1,3
   198:  3:1,2:1,3:2
   199:  2:3:1,3:1,2
   200:  2:3:1,2:1,3
   201:  2:1,3:3:1,2
   202:  2:1,3:1,2:3
   203:  2:1,2:3:1,3
   204:  2:1,2:1,3:3
   205:  1,3:3:2:1,2
   206:  1,3:3:1,2:2
   207:  1,3:2:3:1,2
   208:  1,3:2:1,2:3
   209:  1,3:1,2:3:2
   210:  1,3:1,2:2:3
   211:  1,2:3:2:1,3
   212:  1,2:3:1,3:2
   213:  1,2:2:3:1,3
   214:  1,2:2:1,3:3
   215:  1,2:1,3:3:2
   216:  1,2:1,3:2:3
   217:  4:3:2,4:2,3
   218:  4:3:2,3:2,4
   219:  4:2,4:3:2,3
   220:  4:2,4:2,3:3
   221:  4:2,3:3:2,4
   222:  4:2,3:2,4:3
   223:  3:4:2,4:2,3
   224:  3:4:2,3:2,4
   225:  3:2,4:4:2,3
   226:  3:2,4:2,3:4
   227:  3:2,3:4:2,4
   228:  3:2,3:2,4:4
   229:  2,4:4:3:2,3
   230:  2,4:4:2,3:3
   231:  2,4:3:4:2,3
   232:  2,4:3:2,3:4
   233:  2,4:2,3:4:3
   234:  2,4:2,3:3:4
   235:  2,3:4:3:2,4
   236:  2,3:4:2,4:3
   237:  2,3:3:4:2,4
   238:  2,3:3:2,4:4
   239:  2,3:2,4:4:3
   240:  2,3:2,4:3:4
family= 2 2 0 0 0 new D5h genus #    42 is 0:1:0,2:1,3
     1:  0:1:0,2:1,3
     2:  0:1:1,3:0,2
     3:  0:0,2:1:1,3
     4:  0:0,2:1,3:1
     5:  0:1,3:1:0,2
     6:  0:1,3:0,2:1
     7:  1:0:0,2:1,3
     8:  1:0:1,3:0,2
     9:  1:0,2:0:1,3
    10:  1:0,2:1,3:0
    11:  1:1,3:0:0,2
    12:  1:1,3:0,2:0
    13:  0,2:0:1:1,3
    14:  0,2:0:1,3:1
    15:  0,2:1:0:1,3
    16:  0,2:1:1,3:0
    17:  0,2:1,3:0:1
    18:  0,2:1,3:1:0
    19:  1,3:0:1:0,2
    20:  1,3:0:0,2:1
    21:  1,3:1:0:0,2
    22:  1,3:1:0,2:0
    23:  1,3:0,2:0:1
    24:  1,3:0,2:1:0
    25:  1:2:1,3:2,4
    26:  1:2:2,4:1,3
    27:  1:1,3:2:2,4
    28:  1:1,3:2,4:2
    29:  1:2,4:2:1,3
    30:  1:2,4:1,3:2
    31:  2:1:1,3:2,4
    32:  2:1:2,4:1,3
    33:  2:1,3:1:2,4
    34:  2:1,3:2,4:1
    35:  2:2,4:1:1,3
    36:  2:2,4:1,3:1
    37:  1,3:1:2:2,4
    38:  1,3:1:2,4:2
    39:  1,3:2:1:2,4
    40:  1,3:2:2,4:1
    41:  1,3:2,4:1:2
    42:  1,3:2,4:2:1
    43:  2,4:1:2:1,3
    44:  2,4:1:1,3:2
    45:  2,4:2:1:1,3
    46:  2,4:2:1,3:1
    47:  2,4:1,3:1:2
    48:  2,4:1,3:2:1
    49:  2:3:2,4:0,3
    50:  2:3:0,3:2,4
    51:  2:2,4:3:0,3
    52:  2:2,4:0,3:3
    53:  2:0,3:3:2,4
    54:  2:0,3:2,4:3
    55:  3:2:2,4:0,3
    56:  3:2:0,3:2,4
    57:  3:2,4:2:0,3
    58:  3:2,4:0,3:2
    59:  3:0,3:2:2,4
    60:  3:0,3:2,4:2
    61:  2,4:2:3:0,3
    62:  2,4:2:0,3:3
    63:  2,4:3:2:0,3
    64:  2,4:3:0,3:2
    65:  2,4:0,3:2:3
    66:  2,4:0,3:3:2
    67:  0,3:2:3:2,4
    68:  0,3:2:2,4:3
    69:  0,3:3:2:2,4
    70:  0,3:3:2,4:2
    71:  0,3:2,4:2:3
    72:  0,3:2,4:3:2
    73:  3:4:0,3:1,4
    74:  3:4:1,4:0,3
    75:  3:0,3:4:1,4
    76:  3:0,3:1,4:4
    77:  3:1,4:4:0,3
    78:  3:1,4:0,3:4
    79:  4:3:0,3:1,4
    80:  4:3:1,4:0,3
    81:  4:0,3:3:1,4
    82:  4:0,3:1,4:3
    83:  4:1,4:3:0,3
    84:  4:1,4:0,3:3
    85:  0,3:3:4:1,4
    86:  0,3:3:1,4:4
    87:  0,3:4:3:1,4
    88:  0,3:4:1,4:3
    89:  0,3:1,4:3:4
    90:  0,3:1,4:4:3
    91:  1,4:3:4:0,3
    92:  1,4:3:0,3:4
    93:  1,4:4:3:0,3
    94:  1,4:4:0,3:3
    95:  1,4:0,3:3:4
    96:  1,4:0,3:4:3
    97:  4:0:1,4:0,2
    98:  4:0:0,2:1,4
    99:  4:1,4:0:0,2
   100:  4:1,4:0,2:0
   101:  4:0,2:0:1,4
   102:  4:0,2:1,4:0
   103:  0:4:1,4:0,2
   104:  0:4:0,2:1,4
   105:  0:1,4:4:0,2
   106:  0:1,4:0,2:4
   107:  0:0,2:4:1,4
   108:  0:0,2:1,4:4
   109:  1,4:4:0:0,2
   110:  1,4:4:0,2:0
   111:  1,4:0:4:0,2
   112:  1,4:0:0,2:4
   113:  1,4:0,2:4:0
   114:  1,4:0,2:0:4
   115:  0,2:4:0:1,4
   116:  0,2:4:1,4:0
   117:  0,2:0:4:1,4
   118:  0,2:0:1,4:4
   119:  0,2:1,4:4:0
   120:  0,2:1,4:0:4
   121:  0:4:0,3:2,4
   122:  0:4:2,4:0,3
   123:  0:0,3:4:2,4
   124:  0:0,3:2,4:4
   125:  0:2,4:4:0,3
   126:  0:2,4:0,3:4
   127:  4:0:0,3:2,4
   128:  4:0:2,4:0,3
   129:  4:0,3:0:2,4
   130:  4:0,3:2,4:0
   131:  4:2,4:0:0,3
   132:  4:2,4:0,3:0
   133:  0,3:0:4:2,4
   134:  0,3:0:2,4:4
   135:  0,3:4:0:2,4
   136:  0,3:4:2,4:0
   137:  0,3:2,4:0:4
   138:  0,3:2,4:4:0
   139:  2,4:0:4:0,3
   140:  2,4:0:0,3:4
   141:  2,4:4:0:0,3
   142:  2,4:4:0,3:0
   143:  2,4:0,3:0:4
   144:  2,4:0,3:4:0
   145:  1:0:1,4:0,3
   146:  1:0:0,3:1,4
   147:  1:1,4:0:0,3
   148:  1:1,4:0,3:0
   149:  1:0,3:0:1,4
   150:  1:0,3:1,4:0
   151:  0:1:1,4:0,3
   152:  0:1:0,3:1,4
   153:  0:1,4:1:0,3
   154:  0:1,4:0,3:1
   155:  0:0,3:1:1,4
   156:  0:0,3:1,4:1
   157:  1,4:1:0:0,3
   158:  1,4:1:0,3:0
   159:  1,4:0:1:0,3
   160:  1,4:0:0,3:1
   161:  1,4:0,3:1:0
   162:  1,4:0,3:0:1
   163:  0,3:1:0:1,4
   164:  0,3:1:1,4:0
   165:  0,3:0:1:1,4
   166:  0,3:0:1,4:1
   167:  0,3:1,4:1:0
   168:  0,3:1,4:0:1
   169:  2:1:0,2:1,4
   170:  2:1:1,4:0,2
   171:  2:0,2:1:1,4
   172:  2:0,2:1,4:1
   173:  2:1,4:1:0,2
   174:  2:1,4:0,2:1
   175:  1:2:0,2:1,4
   176:  1:2:1,4:0,2
   177:  1:0,2:2:1,4
   178:  1:0,2:1,4:2
   179:  1:1,4:2:0,2
   180:  1:1,4:0,2:2
   181:  0,2:2:1:1,4
   182:  0,2:2:1,4:1
   183:  0,2:1:2:1,4
   184:  0,2:1:1,4:2
   185:  0,2:1,4:2:1
   186:  0,2:1,4:1:2
   187:  1,4:2:1:0,2
   188:  1,4:2:0,2:1
   189:  1,4:1:2:0,2
   190:  1,4:1:0,2:2
   191:  1,4:0,2:2:1
   192:  1,4:0,2:1:2
   193:  3:2:1,3:0,2
   194:  3:2:0,2:1,3
   195:  3:1,3:2:0,2
   196:  3:1,3:0,2:2
   197:  3:0,2:2:1,3
   198:  3:0,2:1,3:2
   199:  2:3:1,3:0,2
   200:  2:3:0,2:1,3
   201:  2:1,3:3:0,2
   202:  2:1,3:0,2:3
   203:  2:0,2:3:1,3
   204:  2:0,2:1,3:3
   205:  1,3:3:2:0,2
   206:  1,3:3:0,2:2
   207:  1,3:2:3:0,2
   208:  1,3:2:0,2:3
   209:  1,3:0,2:3:2
   210:  1,3:0,2:2:3
   211:  0,2:3:2:1,3
   212:  0,2:3:1,3:2
   213:  0,2:2:3:1,3
   214:  0,2:2:1,3:3
   215:  0,2:1,3:3:2
   216:  0,2:1,3:2:3
   217:  4:3:2,4:1,3
   218:  4:3:1,3:2,4
   219:  4:2,4:3:1,3
   220:  4:2,4:1,3:3
   221:  4:1,3:3:2,4
   222:  4:1,3:2,4:3
   223:  3:4:2,4:1,3
   224:  3:4:1,3:2,4
   225:  3:2,4:4:1,3
   226:  3:2,4:1,3:4
   227:  3:1,3:4:2,4
   228:  3:1,3:2,4:4
   229:  2,4:4:3:1,3
   230:  2,4:4:1,3:3
   231:  2,4:3:4:1,3
   232:  2,4:3:1,3:4
   233:  2,4:1,3:4:3
   234:  2,4:1,3:3:4
   235:  1,3:4:3:2,4
   236:  1,3:4:2,4:3
   237:  1,3:3:4:2,4
   238:  1,3:3:2,4:4
   239:  1,3:2,4:4:3
   240:  1,3:2,4:3:4
family= 2 2 0 0 0 new D5h genus #    43 is 0:1:0,2:1,4
     1:  0:1:0,2:1,4
     2:  0:1:1,4:0,2
     3:  0:0,2:1:1,4
     4:  0:0,2:1,4:1
     5:  0:1,4:1:0,2
     6:  0:1,4:0,2:1
     7:  1:0:0,2:1,4
     8:  1:0:1,4:0,2
     9:  1:0,2:0:1,4
    10:  1:0,2:1,4:0
    11:  1:1,4:0:0,2
    12:  1:1,4:0,2:0
    13:  0,2:0:1:1,4
    14:  0,2:0:1,4:1
    15:  0,2:1:0:1,4
    16:  0,2:1:1,4:0
    17:  0,2:1,4:0:1
    18:  0,2:1,4:1:0
    19:  1,4:0:1:0,2
    20:  1,4:0:0,2:1
    21:  1,4:1:0:0,2
    22:  1,4:1:0,2:0
    23:  1,4:0,2:0:1
    24:  1,4:0,2:1:0
    25:  1:2:1,3:0,2
    26:  1:2:0,2:1,3
    27:  1:1,3:2:0,2
    28:  1:1,3:0,2:2
    29:  1:0,2:2:1,3
    30:  1:0,2:1,3:2
    31:  2:1:1,3:0,2
    32:  2:1:0,2:1,3
    33:  2:1,3:1:0,2
    34:  2:1,3:0,2:1
    35:  2:0,2:1:1,3
    36:  2:0,2:1,3:1
    37:  1,3:1:2:0,2
    38:  1,3:1:0,2:2
    39:  1,3:2:1:0,2
    40:  1,3:2:0,2:1
    41:  1,3:0,2:1:2
    42:  1,3:0,2:2:1
    43:  0,2:1:2:1,3
    44:  0,2:1:1,3:2
    45:  0,2:2:1:1,3
    46:  0,2:2:1,3:1
    47:  0,2:1,3:1:2
    48:  0,2:1,3:2:1
    49:  2:3:2,4:1,3
    50:  2:3:1,3:2,4
    51:  2:2,4:3:1,3
    52:  2:2,4:1,3:3
    53:  2:1,3:3:2,4
    54:  2:1,3:2,4:3
    55:  3:2:2,4:1,3
    56:  3:2:1,3:2,4
    57:  3:2,4:2:1,3
    58:  3:2,4:1,3:2
    59:  3:1,3:2:2,4
    60:  3:1,3:2,4:2
    61:  2,4:2:3:1,3
    62:  2,4:2:1,3:3
    63:  2,4:3:2:1,3
    64:  2,4:3:1,3:2
    65:  2,4:1,3:2:3
    66:  2,4:1,3:3:2
    67:  1,3:2:3:2,4
    68:  1,3:2:2,4:3
    69:  1,3:3:2:2,4
    70:  1,3:3:2,4:2
    71:  1,3:2,4:2:3
    72:  1,3:2,4:3:2
    73:  3:4:0,3:2,4
    74:  3:4:2,4:0,3
    75:  3:0,3:4:2,4
    76:  3:0,3:2,4:4
    77:  3:2,4:4:0,3
    78:  3:2,4:0,3:4
    79:  4:3:0,3:2,4
    80:  4:3:2,4:0,3
    81:  4:0,3:3:2,4
    82:  4:0,3:2,4:3
    83:  4:2,4:3:0,3
    84:  4:2,4:0,3:3
    85:  0,3:3:4:2,4
    86:  0,3:3:2,4:4
    87:  0,3:4:3:2,4
    88:  0,3:4:2,4:3
    89:  0,3:2,4:3:4
    90:  0,3:2,4:4:3
    91:  2,4:3:4:0,3
    92:  2,4:3:0,3:4
    93:  2,4:4:3:0,3
    94:  2,4:4:0,3:3
    95:  2,4:0,3:3:4
    96:  2,4:0,3:4:3
    97:  4:0:1,4:0,3
    98:  4:0:0,3:1,4
    99:  4:1,4:0:0,3
   100:  4:1,4:0,3:0
   101:  4:0,3:0:1,4
   102:  4:0,3:1,4:0
   103:  0:4:1,4:0,3
   104:  0:4:0,3:1,4
   105:  0:1,4:4:0,3
   106:  0:1,4:0,3:4
   107:  0:0,3:4:1,4
   108:  0:0,3:1,4:4
   109:  1,4:4:0:0,3
   110:  1,4:4:0,3:0
   111:  1,4:0:4:0,3
   112:  1,4:0:0,3:4
   113:  1,4:0,3:4:0
   114:  1,4:0,3:0:4
   115:  0,3:4:0:1,4
   116:  0,3:4:1,4:0
   117:  0,3:0:4:1,4
   118:  0,3:0:1,4:4
   119:  0,3:1,4:4:0
   120:  0,3:1,4:0:4
family= 2 2 0 0 0 new D5h genus #    44 is 0:1:0,2:2,3
     1:  0:1:0,2:2,3
     2:  0:1:2,3:0,2
     3:  0:0,2:1:2,3
     4:  0:0,2:2,3:1
     5:  0:2,3:1:0,2
     6:  0:2,3:0,2:1
     7:  1:0:0,2:2,3
     8:  1:0:2,3:0,2
     9:  1:0,2:0:2,3
    10:  1:0,2:2,3:0
    11:  1:2,3:0:0,2
    12:  1:2,3:0,2:0
    13:  0,2:0:1:2,3
    14:  0,2:0:2,3:1
    15:  0,2:1:0:2,3
    16:  0,2:1:2,3:0
    17:  0,2:2,3:0:1
    18:  0,2:2,3:1:0
    19:  2,3:0:1:0,2
    20:  2,3:0:0,2:1
    21:  2,3:1:0:0,2
    22:  2,3:1:0,2:0
    23:  2,3:0,2:0:1
    24:  2,3:0,2:1:0
    25:  1:2:1,3:3,4
    26:  1:2:3,4:1,3
    27:  1:1,3:2:3,4
    28:  1:1,3:3,4:2
    29:  1:3,4:2:1,3
    30:  1:3,4:1,3:2
    31:  2:1:1,3:3,4
    32:  2:1:3,4:1,3
    33:  2:1,3:1:3,4
    34:  2:1,3:3,4:1
    35:  2:3,4:1:1,3
    36:  2:3,4:1,3:1
    37:  1,3:1:2:3,4
    38:  1,3:1:3,4:2
    39:  1,3:2:1:3,4
    40:  1,3:2:3,4:1
    41:  1,3:3,4:1:2
    42:  1,3:3,4:2:1
    43:  3,4:1:2:1,3
    44:  3,4:1:1,3:2
    45:  3,4:2:1:1,3
    46:  3,4:2:1,3:1
    47:  3,4:1,3:1:2
    48:  3,4:1,3:2:1
    49:  2:3:2,4:0,4
    50:  2:3:0,4:2,4
    51:  2:2,4:3:0,4
    52:  2:2,4:0,4:3
    53:  2:0,4:3:2,4
    54:  2:0,4:2,4:3
    55:  3:2:2,4:0,4
    56:  3:2:0,4:2,4
    57:  3:2,4:2:0,4
    58:  3:2,4:0,4:2
    59:  3:0,4:2:2,4
    60:  3:0,4:2,4:2
    61:  2,4:2:3:0,4
    62:  2,4:2:0,4:3
    63:  2,4:3:2:0,4
    64:  2,4:3:0,4:2
    65:  2,4:0,4:2:3
    66:  2,4:0,4:3:2
    67:  0,4:2:3:2,4
    68:  0,4:2:2,4:3
    69:  0,4:3:2:2,4
    70:  0,4:3:2,4:2
    71:  0,4:2,4:2:3
    72:  0,4:2,4:3:2
    73:  3:4:0,3:0,1
    74:  3:4:0,1:0,3
    75:  3:0,3:4:0,1
    76:  3:0,3:0,1:4
    77:  3:0,1:4:0,3
    78:  3:0,1:0,3:4
    79:  4:3:0,3:0,1
    80:  4:3:0,1:0,3
    81:  4:0,3:3:0,1
    82:  4:0,3:0,1:3
    83:  4:0,1:3:0,3
    84:  4:0,1:0,3:3
    85:  0,3:3:4:0,1
    86:  0,3:3:0,1:4
    87:  0,3:4:3:0,1
    88:  0,3:4:0,1:3
    89:  0,3:0,1:3:4
    90:  0,3:0,1:4:3
    91:  0,1:3:4:0,3
    92:  0,1:3:0,3:4
    93:  0,1:4:3:0,3
    94:  0,1:4:0,3:3
    95:  0,1:0,3:3:4
    96:  0,1:0,3:4:3
    97:  4:0:1,4:1,2
    98:  4:0:1,2:1,4
    99:  4:1,4:0:1,2
   100:  4:1,4:1,2:0
   101:  4:1,2:0:1,4
   102:  4:1,2:1,4:0
   103:  0:4:1,4:1,2
   104:  0:4:1,2:1,4
   105:  0:1,4:4:1,2
   106:  0:1,4:1,2:4
   107:  0:1,2:4:1,4
   108:  0:1,2:1,4:4
   109:  1,4:4:0:1,2
   110:  1,4:4:1,2:0
   111:  1,4:0:4:1,2
   112:  1,4:0:1,2:4
   113:  1,4:1,2:4:0
   114:  1,4:1,2:0:4
   115:  1,2:4:0:1,4
   116:  1,2:4:1,4:0
   117:  1,2:0:4:1,4
   118:  1,2:0:1,4:4
   119:  1,2:1,4:4:0
   120:  1,2:1,4:0:4
   121:  0:4:0,3:2,3
   122:  0:4:2,3:0,3
   123:  0:0,3:4:2,3
   124:  0:0,3:2,3:4
   125:  0:2,3:4:0,3
   126:  0:2,3:0,3:4
   127:  4:0:0,3:2,3
   128:  4:0:2,3:0,3
   129:  4:0,3:0:2,3
   130:  4:0,3:2,3:0
   131:  4:2,3:0:0,3
   132:  4:2,3:0,3:0
   133:  0,3:0:4:2,3
   134:  0,3:0:2,3:4
   135:  0,3:4:0:2,3
   136:  0,3:4:2,3:0
   137:  0,3:2,3:0:4
   138:  0,3:2,3:4:0
   139:  2,3:0:4:0,3
   140:  2,3:0:0,3:4
   141:  2,3:4:0:0,3
   142:  2,3:4:0,3:0
   143:  2,3:0,3:0:4
   144:  2,3:0,3:4:0
   145:  1:0:1,4:3,4
   146:  1:0:3,4:1,4
   147:  1:1,4:0:3,4
   148:  1:1,4:3,4:0
   149:  1:3,4:0:1,4
   150:  1:3,4:1,4:0
   151:  0:1:1,4:3,4
   152:  0:1:3,4:1,4
   153:  0:1,4:1:3,4
   154:  0:1,4:3,4:1
   155:  0:3,4:1:1,4
   156:  0:3,4:1,4:1
   157:  1,4:1:0:3,4
   158:  1,4:1:3,4:0
   159:  1,4:0:1:3,4
   160:  1,4:0:3,4:1
   161:  1,4:3,4:1:0
   162:  1,4:3,4:0:1
   163:  3,4:1:0:1,4
   164:  3,4:1:1,4:0
   165:  3,4:0:1:1,4
   166:  3,4:0:1,4:1
   167:  3,4:1,4:1:0
   168:  3,4:1,4:0:1
   169:  2:1:0,2:0,4
   170:  2:1:0,4:0,2
   171:  2:0,2:1:0,4
   172:  2:0,2:0,4:1
   173:  2:0,4:1:0,2
   174:  2:0,4:0,2:1
   175:  1:2:0,2:0,4
   176:  1:2:0,4:0,2
   177:  1:0,2:2:0,4
   178:  1:0,2:0,4:2
   179:  1:0,4:2:0,2
   180:  1:0,4:0,2:2
   181:  0,2:2:1:0,4
   182:  0,2:2:0,4:1
   183:  0,2:1:2:0,4
   184:  0,2:1:0,4:2
   185:  0,2:0,4:2:1
   186:  0,2:0,4:1:2
   187:  0,4:2:1:0,2
   188:  0,4:2:0,2:1
   189:  0,4:1:2:0,2
   190:  0,4:1:0,2:2
   191:  0,4:0,2:2:1
   192:  0,4:0,2:1:2
   193:  3:2:1,3:0,1
   194:  3:2:0,1:1,3
   195:  3:1,3:2:0,1
   196:  3:1,3:0,1:2
   197:  3:0,1:2:1,3
   198:  3:0,1:1,3:2
   199:  2:3:1,3:0,1
   200:  2:3:0,1:1,3
   201:  2:1,3:3:0,1
   202:  2:1,3:0,1:3
   203:  2:0,1:3:1,3
   204:  2:0,1:1,3:3
   205:  1,3:3:2:0,1
   206:  1,3:3:0,1:2
   207:  1,3:2:3:0,1
   208:  1,3:2:0,1:3
   209:  1,3:0,1:3:2
   210:  1,3:0,1:2:3
   211:  0,1:3:2:1,3
   212:  0,1:3:1,3:2
   213:  0,1:2:3:1,3
   214:  0,1:2:1,3:3
   215:  0,1:1,3:3:2
   216:  0,1:1,3:2:3
   217:  4:3:2,4:1,2
   218:  4:3:1,2:2,4
   219:  4:2,4:3:1,2
   220:  4:2,4:1,2:3
   221:  4:1,2:3:2,4
   222:  4:1,2:2,4:3
   223:  3:4:2,4:1,2
   224:  3:4:1,2:2,4
   225:  3:2,4:4:1,2
   226:  3:2,4:1,2:4
   227:  3:1,2:4:2,4
   228:  3:1,2:2,4:4
   229:  2,4:4:3:1,2
   230:  2,4:4:1,2:3
   231:  2,4:3:4:1,2
   232:  2,4:3:1,2:4
   233:  2,4:1,2:4:3
   234:  2,4:1,2:3:4
   235:  1,2:4:3:2,4
   236:  1,2:4:2,4:3
   237:  1,2:3:4:2,4
   238:  1,2:3:2,4:4
   239:  1,2:2,4:4:3
   240:  1,2:2,4:3:4
family= 2 2 0 0 0 new D5h genus #    45 is 0:1:0,2:2,4
     1:  0:1:0,2:2,4
     2:  0:1:2,4:0,2
     3:  0:0,2:1:2,4
     4:  0:0,2:2,4:1
     5:  0:2,4:1:0,2
     6:  0:2,4:0,2:1
     7:  1:0:0,2:2,4
     8:  1:0:2,4:0,2
     9:  1:0,2:0:2,4
    10:  1:0,2:2,4:0
    11:  1:2,4:0:0,2
    12:  1:2,4:0,2:0
    13:  0,2:0:1:2,4
    14:  0,2:0:2,4:1
    15:  0,2:1:0:2,4
    16:  0,2:1:2,4:0
    17:  0,2:2,4:0:1
    18:  0,2:2,4:1:0
    19:  2,4:0:1:0,2
    20:  2,4:0:0,2:1
    21:  2,4:1:0:0,2
    22:  2,4:1:0,2:0
    23:  2,4:0,2:0:1
    24:  2,4:0,2:1:0
    25:  1:2:1,3:0,3
    26:  1:2:0,3:1,3
    27:  1:1,3:2:0,3
    28:  1:1,3:0,3:2
    29:  1:0,3:2:1,3
    30:  1:0,3:1,3:2
    31:  2:1:1,3:0,3
    32:  2:1:0,3:1,3
    33:  2:1,3:1:0,3
    34:  2:1,3:0,3:1
    35:  2:0,3:1:1,3
    36:  2:0,3:1,3:1
    37:  1,3:1:2:0,3
    38:  1,3:1:0,3:2
    39:  1,3:2:1:0,3
    40:  1,3:2:0,3:1
    41:  1,3:0,3:1:2
    42:  1,3:0,3:2:1
    43:  0,3:1:2:1,3
    44:  0,3:1:1,3:2
    45:  0,3:2:1:1,3
    46:  0,3:2:1,3:1
    47:  0,3:1,3:1:2
    48:  0,3:1,3:2:1
    49:  2:3:2,4:1,4
    50:  2:3:1,4:2,4
    51:  2:2,4:3:1,4
    52:  2:2,4:1,4:3
    53:  2:1,4:3:2,4
    54:  2:1,4:2,4:3
    55:  3:2:2,4:1,4
    56:  3:2:1,4:2,4
    57:  3:2,4:2:1,4
    58:  3:2,4:1,4:2
    59:  3:1,4:2:2,4
    60:  3:1,4:2,4:2
    61:  2,4:2:3:1,4
    62:  2,4:2:1,4:3
    63:  2,4:3:2:1,4
    64:  2,4:3:1,4:2
    65:  2,4:1,4:2:3
    66:  2,4:1,4:3:2
    67:  1,4:2:3:2,4
    68:  1,4:2:2,4:3
    69:  1,4:3:2:2,4
    70:  1,4:3:2,4:2
    71:  1,4:2,4:2:3
    72:  1,4:2,4:3:2
    73:  3:4:0,3:0,2
    74:  3:4:0,2:0,3
    75:  3:0,3:4:0,2
    76:  3:0,3:0,2:4
    77:  3:0,2:4:0,3
    78:  3:0,2:0,3:4
    79:  4:3:0,3:0,2
    80:  4:3:0,2:0,3
    81:  4:0,3:3:0,2
    82:  4:0,3:0,2:3
    83:  4:0,2:3:0,3
    84:  4:0,2:0,3:3
    85:  0,3:3:4:0,2
    86:  0,3:3:0,2:4
    87:  0,3:4:3:0,2
    88:  0,3:4:0,2:3
    89:  0,3:0,2:3:4
    90:  0,3:0,2:4:3
    91:  0,2:3:4:0,3
    92:  0,2:3:0,3:4
    93:  0,2:4:3:0,3
    94:  0,2:4:0,3:3
    95:  0,2:0,3:3:4
    96:  0,2:0,3:4:3
    97:  4:0:1,4:1,3
    98:  4:0:1,3:1,4
    99:  4:1,4:0:1,3
   100:  4:1,4:1,3:0
   101:  4:1,3:0:1,4
   102:  4:1,3:1,4:0
   103:  0:4:1,4:1,3
   104:  0:4:1,3:1,4
   105:  0:1,4:4:1,3
   106:  0:1,4:1,3:4
   107:  0:1,3:4:1,4
   108:  0:1,3:1,4:4
   109:  1,4:4:0:1,3
   110:  1,4:4:1,3:0
   111:  1,4:0:4:1,3
   112:  1,4:0:1,3:4
   113:  1,4:1,3:4:0
   114:  1,4:1,3:0:4
   115:  1,3:4:0:1,4
   116:  1,3:4:1,4:0
   117:  1,3:0:4:1,4
   118:  1,3:0:1,4:4
   119:  1,3:1,4:4:0
   120:  1,3:1,4:0:4
   121:  0:4:0,3:1,3
   122:  0:4:1,3:0,3
   123:  0:0,3:4:1,3
   124:  0:0,3:1,3:4
   125:  0:1,3:4:0,3
   126:  0:1,3:0,3:4
   127:  4:0:0,3:1,3
   128:  4:0:1,3:0,3
   129:  4:0,3:0:1,3
   130:  4:0,3:1,3:0
   131:  4:1,3:0:0,3
   132:  4:1,3:0,3:0
   133:  0,3:0:4:1,3
   134:  0,3:0:1,3:4
   135:  0,3:4:0:1,3
   136:  0,3:4:1,3:0
   137:  0,3:1,3:0:4
   138:  0,3:1,3:4:0
   139:  1,3:0:4:0,3
   140:  1,3:0:0,3:4
   141:  1,3:4:0:0,3
   142:  1,3:4:0,3:0
   143:  1,3:0,3:0:4
   144:  1,3:0,3:4:0
   145:  1:0:1,4:2,4
   146:  1:0:2,4:1,4
   147:  1:1,4:0:2,4
   148:  1:1,4:2,4:0
   149:  1:2,4:0:1,4
   150:  1:2,4:1,4:0
   151:  0:1:1,4:2,4
   152:  0:1:2,4:1,4
   153:  0:1,4:1:2,4
   154:  0:1,4:2,4:1
   155:  0:2,4:1:1,4
   156:  0:2,4:1,4:1
   157:  1,4:1:0:2,4
   158:  1,4:1:2,4:0
   159:  1,4:0:1:2,4
   160:  1,4:0:2,4:1
   161:  1,4:2,4:1:0
   162:  1,4:2,4:0:1
   163:  2,4:1:0:1,4
   164:  2,4:1:1,4:0
   165:  2,4:0:1:1,4
   166:  2,4:0:1,4:1
   167:  2,4:1,4:1:0
   168:  2,4:1,4:0:1
   169:  2:1:0,2:0,3
   170:  2:1:0,3:0,2
   171:  2:0,2:1:0,3
   172:  2:0,2:0,3:1
   173:  2:0,3:1:0,2
   174:  2:0,3:0,2:1
   175:  1:2:0,2:0,3
   176:  1:2:0,3:0,2
   177:  1:0,2:2:0,3
   178:  1:0,2:0,3:2
   179:  1:0,3:2:0,2
   180:  1:0,3:0,2:2
   181:  0,2:2:1:0,3
   182:  0,2:2:0,3:1
   183:  0,2:1:2:0,3
   184:  0,2:1:0,3:2
   185:  0,2:0,3:2:1
   186:  0,2:0,3:1:2
   187:  0,3:2:1:0,2
   188:  0,3:2:0,2:1
   189:  0,3:1:2:0,2
   190:  0,3:1:0,2:2
   191:  0,3:0,2:2:1
   192:  0,3:0,2:1:2
   193:  3:2:1,3:1,4
   194:  3:2:1,4:1,3
   195:  3:1,3:2:1,4
   196:  3:1,3:1,4:2
   197:  3:1,4:2:1,3
   198:  3:1,4:1,3:2
   199:  2:3:1,3:1,4
   200:  2:3:1,4:1,3
   201:  2:1,3:3:1,4
   202:  2:1,3:1,4:3
   203:  2:1,4:3:1,3
   204:  2:1,4:1,3:3
   205:  1,3:3:2:1,4
   206:  1,3:3:1,4:2
   207:  1,3:2:3:1,4
   208:  1,3:2:1,4:3
   209:  1,3:1,4:3:2
   210:  1,3:1,4:2:3
   211:  1,4:3:2:1,3
   212:  1,4:3:1,3:2
   213:  1,4:2:3:1,3
   214:  1,4:2:1,3:3
   215:  1,4:1,3:3:2
   216:  1,4:1,3:2:3
   217:  4:3:2,4:0,2
   218:  4:3:0,2:2,4
   219:  4:2,4:3:0,2
   220:  4:2,4:0,2:3
   221:  4:0,2:3:2,4
   222:  4:0,2:2,4:3
   223:  3:4:2,4:0,2
   224:  3:4:0,2:2,4
   225:  3:2,4:4:0,2
   226:  3:2,4:0,2:4
   227:  3:0,2:4:2,4
   228:  3:0,2:2,4:4
   229:  2,4:4:3:0,2
   230:  2,4:4:0,2:3
   231:  2,4:3:4:0,2
   232:  2,4:3:0,2:4
   233:  2,4:0,2:4:3
   234:  2,4:0,2:3:4
   235:  0,2:4:3:2,4
   236:  0,2:4:2,4:3
   237:  0,2:3:4:2,4
   238:  0,2:3:2,4:4
   239:  0,2:2,4:4:3
   240:  0,2:2,4:3:4
family= 2 2 0 0 0 new D5h genus #    46 is 0:1:0,2:3,4
     1:  0:1:0,2:3,4
     2:  0:1:3,4:0,2
     3:  0:0,2:1:3,4
     4:  0:0,2:3,4:1
     5:  0:3,4:1:0,2
     6:  0:3,4:0,2:1
     7:  1:0:0,2:3,4
     8:  1:0:3,4:0,2
     9:  1:0,2:0:3,4
    10:  1:0,2:3,4:0
    11:  1:3,4:0:0,2
    12:  1:3,4:0,2:0
    13:  0,2:0:1:3,4
    14:  0,2:0:3,4:1
    15:  0,2:1:0:3,4
    16:  0,2:1:3,4:0
    17:  0,2:3,4:0:1
    18:  0,2:3,4:1:0
    19:  3,4:0:1:0,2
    20:  3,4:0:0,2:1
    21:  3,4:1:0:0,2
    22:  3,4:1:0,2:0
    23:  3,4:0,2:0:1
    24:  3,4:0,2:1:0
    25:  1:2:1,3:0,4
    26:  1:2:0,4:1,3
    27:  1:1,3:2:0,4
    28:  1:1,3:0,4:2
    29:  1:0,4:2:1,3
    30:  1:0,4:1,3:2
    31:  2:1:1,3:0,4
    32:  2:1:0,4:1,3
    33:  2:1,3:1:0,4
    34:  2:1,3:0,4:1
    35:  2:0,4:1:1,3
    36:  2:0,4:1,3:1
    37:  1,3:1:2:0,4
    38:  1,3:1:0,4:2
    39:  1,3:2:1:0,4
    40:  1,3:2:0,4:1
    41:  1,3:0,4:1:2
    42:  1,3:0,4:2:1
    43:  0,4:1:2:1,3
    44:  0,4:1:1,3:2
    45:  0,4:2:1:1,3
    46:  0,4:2:1,3:1
    47:  0,4:1,3:1:2
    48:  0,4:1,3:2:1
    49:  2:3:2,4:0,1
    50:  2:3:0,1:2,4
    51:  2:2,4:3:0,1
    52:  2:2,4:0,1:3
    53:  2:0,1:3:2,4
    54:  2:0,1:2,4:3
    55:  3:2:2,4:0,1
    56:  3:2:0,1:2,4
    57:  3:2,4:2:0,1
    58:  3:2,4:0,1:2
    59:  3:0,1:2:2,4
    60:  3:0,1:2,4:2
    61:  2,4:2:3:0,1
    62:  2,4:2:0,1:3
    63:  2,4:3:2:0,1
    64:  2,4:3:0,1:2
    65:  2,4:0,1:2:3
    66:  2,4:0,1:3:2
    67:  0,1:2:3:2,4
    68:  0,1:2:2,4:3
    69:  0,1:3:2:2,4
    70:  0,1:3:2,4:2
    71:  0,1:2,4:2:3
    72:  0,1:2,4:3:2
    73:  3:4:0,3:1,2
    74:  3:4:1,2:0,3
    75:  3:0,3:4:1,2
    76:  3:0,3:1,2:4
    77:  3:1,2:4:0,3
    78:  3:1,2:0,3:4
    79:  4:3:0,3:1,2
    80:  4:3:1,2:0,3
    81:  4:0,3:3:1,2
    82:  4:0,3:1,2:3
    83:  4:1,2:3:0,3
    84:  4:1,2:0,3:3
    85:  0,3:3:4:1,2
    86:  0,3:3:1,2:4
    87:  0,3:4:3:1,2
    88:  0,3:4:1,2:3
    89:  0,3:1,2:3:4
    90:  0,3:1,2:4:3
    91:  1,2:3:4:0,3
    92:  1,2:3:0,3:4
    93:  1,2:4:3:0,3
    94:  1,2:4:0,3:3
    95:  1,2:0,3:3:4
    96:  1,2:0,3:4:3
    97:  4:0:1,4:2,3
    98:  4:0:2,3:1,4
    99:  4:1,4:0:2,3
   100:  4:1,4:2,3:0
   101:  4:2,3:0:1,4
   102:  4:2,3:1,4:0
   103:  0:4:1,4:2,3
   104:  0:4:2,3:1,4
   105:  0:1,4:4:2,3
   106:  0:1,4:2,3:4
   107:  0:2,3:4:1,4
   108:  0:2,3:1,4:4
   109:  1,4:4:0:2,3
   110:  1,4:4:2,3:0
   111:  1,4:0:4:2,3
   112:  1,4:0:2,3:4
   113:  1,4:2,3:4:0
   114:  1,4:2,3:0:4
   115:  2,3:4:0:1,4
   116:  2,3:4:1,4:0
   117:  2,3:0:4:1,4
   118:  2,3:0:1,4:4
   119:  2,3:1,4:4:0
   120:  2,3:1,4:0:4
   121:  0:4:0,3:1,2
   122:  0:4:1,2:0,3
   123:  0:0,3:4:1,2
   124:  0:0,3:1,2:4
   125:  0:1,2:4:0,3
   126:  0:1,2:0,3:4
   127:  4:0:0,3:1,2
   128:  4:0:1,2:0,3
   129:  4:0,3:0:1,2
   130:  4:0,3:1,2:0
   131:  4:1,2:0:0,3
   132:  4:1,2:0,3:0
   133:  0,3:0:4:1,2
   134:  0,3:0:1,2:4
   135:  0,3:4:0:1,2
   136:  0,3:4:1,2:0
   137:  0,3:1,2:0:4
   138:  0,3:1,2:4:0
   139:  1,2:0:4:0,3
   140:  1,2:0:0,3:4
   141:  1,2:4:0:0,3
   142:  1,2:4:0,3:0
   143:  1,2:0,3:0:4
   144:  1,2:0,3:4:0
   145:  1:0:1,4:2,3
   146:  1:0:2,3:1,4
   147:  1:1,4:0:2,3
   148:  1:1,4:2,3:0
   149:  1:2,3:0:1,4
   150:  1:2,3:1,4:0
   151:  0:1:1,4:2,3
   152:  0:1:2,3:1,4
   153:  0:1,4:1:2,3
   154:  0:1,4:2,3:1
   155:  0:2,3:1:1,4
   156:  0:2,3:1,4:1
   157:  1,4:1:0:2,3
   158:  1,4:1:2,3:0
   159:  1,4:0:1:2,3
   160:  1,4:0:2,3:1
   161:  1,4:2,3:1:0
   162:  1,4:2,3:0:1
   163:  2,3:1:0:1,4
   164:  2,3:1:1,4:0
   165:  2,3:0:1:1,4
   166:  2,3:0:1,4:1
   167:  2,3:1,4:1:0
   168:  2,3:1,4:0:1
   169:  2:1:0,2:3,4
   170:  2:1:3,4:0,2
   171:  2:0,2:1:3,4
   172:  2:0,2:3,4:1
   173:  2:3,4:1:0,2
   174:  2:3,4:0,2:1
   175:  1:2:0,2:3,4
   176:  1:2:3,4:0,2
   177:  1:0,2:2:3,4
   178:  1:0,2:3,4:2
   179:  1:3,4:2:0,2
   180:  1:3,4:0,2:2
   181:  0,2:2:1:3,4
   182:  0,2:2:3,4:1
   183:  0,2:1:2:3,4
   184:  0,2:1:3,4:2
   185:  0,2:3,4:2:1
   186:  0,2:3,4:1:2
   187:  3,4:2:1:0,2
   188:  3,4:2:0,2:1
   189:  3,4:1:2:0,2
   190:  3,4:1:0,2:2
   191:  3,4:0,2:2:1
   192:  3,4:0,2:1:2
   193:  3:2:1,3:0,4
   194:  3:2:0,4:1,3
   195:  3:1,3:2:0,4
   196:  3:1,3:0,4:2
   197:  3:0,4:2:1,3
   198:  3:0,4:1,3:2
   199:  2:3:1,3:0,4
   200:  2:3:0,4:1,3
   201:  2:1,3:3:0,4
   202:  2:1,3:0,4:3
   203:  2:0,4:3:1,3
   204:  2:0,4:1,3:3
   205:  1,3:3:2:0,4
   206:  1,3:3:0,4:2
   207:  1,3:2:3:0,4
   208:  1,3:2:0,4:3
   209:  1,3:0,4:3:2
   210:  1,3:0,4:2:3
   211:  0,4:3:2:1,3
   212:  0,4:3:1,3:2
   213:  0,4:2:3:1,3
   214:  0,4:2:1,3:3
   215:  0,4:1,3:3:2
   216:  0,4:1,3:2:3
   217:  4:3:2,4:0,1
   218:  4:3:0,1:2,4
   219:  4:2,4:3:0,1
   220:  4:2,4:0,1:3
   221:  4:0,1:3:2,4
   222:  4:0,1:2,4:3
   223:  3:4:2,4:0,1
   224:  3:4:0,1:2,4
   225:  3:2,4:4:0,1
   226:  3:2,4:0,1:4
   227:  3:0,1:4:2,4
   228:  3:0,1:2,4:4
   229:  2,4:4:3:0,1
   230:  2,4:4:0,1:3
   231:  2,4:3:4:0,1
   232:  2,4:3:0,1:4
   233:  2,4:0,1:4:3
   234:  2,4:0,1:3:4
   235:  0,1:4:3:2,4
   236:  0,1:4:2,4:3
   237:  0,1:3:4:2,4
   238:  0,1:3:2,4:4
   239:  0,1:2,4:4:3
   240:  0,1:2,4:3:4
family= 2 2 0 0 0 new D5h genus #    47 is 0:1:0,3:0,3
     1:  0:1:0,3:0,3
     2:  0:0,3:1:0,3
     3:  0:0,3:0,3:1
     4:  1:0:0,3:0,3
     5:  1:0,3:0:0,3
     6:  1:0,3:0,3:0
     7:  0,3:0:1:0,3
     8:  0,3:0:0,3:1
     9:  0,3:1:0:0,3
    10:  0,3:1:0,3:0
    11:  0,3:0,3:0:1
    12:  0,3:0,3:1:0
    13:  1:2:1,4:1,4
    14:  1:1,4:2:1,4
    15:  1:1,4:1,4:2
    16:  2:1:1,4:1,4
    17:  2:1,4:1:1,4
    18:  2:1,4:1,4:1
    19:  1,4:1:2:1,4
    20:  1,4:1:1,4:2
    21:  1,4:2:1:1,4
    22:  1,4:2:1,4:1
    23:  1,4:1,4:1:2
    24:  1,4:1,4:2:1
    25:  2:3:0,2:0,2
    26:  2:0,2:3:0,2
    27:  2:0,2:0,2:3
    28:  3:2:0,2:0,2
    29:  3:0,2:2:0,2
    30:  3:0,2:0,2:2
    31:  0,2:2:3:0,2
    32:  0,2:2:0,2:3
    33:  0,2:3:2:0,2
    34:  0,2:3:0,2:2
    35:  0,2:0,2:2:3
    36:  0,2:0,2:3:2
    37:  3:4:1,3:1,3
    38:  3:1,3:4:1,3
    39:  3:1,3:1,3:4
    40:  4:3:1,3:1,3
    41:  4:1,3:3:1,3
    42:  4:1,3:1,3:3
    43:  1,3:3:4:1,3
    44:  1,3:3:1,3:4
    45:  1,3:4:3:1,3
    46:  1,3:4:1,3:3
    47:  1,3:1,3:3:4
    48:  1,3:1,3:4:3
    49:  4:0:2,4:2,4
    50:  4:2,4:0:2,4
    51:  4:2,4:2,4:0
    52:  0:4:2,4:2,4
    53:  0:2,4:4:2,4
    54:  0:2,4:2,4:4
    55:  2,4:4:0:2,4
    56:  2,4:4:2,4:0
    57:  2,4:0:4:2,4
    58:  2,4:0:2,4:4
    59:  2,4:2,4:4:0
    60:  2,4:2,4:0:4
    61:  0:4:0,2:0,2
    62:  0:0,2:4:0,2
    63:  0:0,2:0,2:4
    64:  4:0:0,2:0,2
    65:  4:0,2:0:0,2
    66:  4:0,2:0,2:0
    67:  0,2:0:4:0,2
    68:  0,2:0:0,2:4
    69:  0,2:4:0:0,2
    70:  0,2:4:0,2:0
    71:  0,2:0,2:0:4
    72:  0,2:0,2:4:0
    73:  1:0:1,3:1,3
    74:  1:1,3:0:1,3
    75:  1:1,3:1,3:0
    76:  0:1:1,3:1,3
    77:  0:1,3:1:1,3
    78:  0:1,3:1,3:1
    79:  1,3:1:0:1,3
    80:  1,3:1:1,3:0
    81:  1,3:0:1:1,3
    82:  1,3:0:1,3:1
    83:  1,3:1,3:1:0
    84:  1,3:1,3:0:1
    85:  2:1:2,4:2,4
    86:  2:2,4:1:2,4
    87:  2:2,4:2,4:1
    88:  1:2:2,4:2,4
    89:  1:2,4:2:2,4
    90:  1:2,4:2,4:2
    91:  2,4:2:1:2,4
    92:  2,4:2:2,4:1
    93:  2,4:1:2:2,4
    94:  2,4:1:2,4:2
    95:  2,4:2,4:2:1
    96:  2,4:2,4:1:2
    97:  3:2:0,3:0,3
    98:  3:0,3:2:0,3
    99:  3:0,3:0,3:2
   100:  2:3:0,3:0,3
   101:  2:0,3:3:0,3
   102:  2:0,3:0,3:3
   103:  0,3:3:2:0,3
   104:  0,3:3:0,3:2
   105:  0,3:2:3:0,3
   106:  0,3:2:0,3:3
   107:  0,3:0,3:3:2
   108:  0,3:0,3:2:3
   109:  4:3:1,4:1,4
   110:  4:1,4:3:1,4
   111:  4:1,4:1,4:3
   112:  3:4:1,4:1,4
   113:  3:1,4:4:1,4
   114:  3:1,4:1,4:4
   115:  1,4:4:3:1,4
   116:  1,4:4:1,4:3
   117:  1,4:3:4:1,4
   118:  1,4:3:1,4:4
   119:  1,4:1,4:4:3
   120:  1,4:1,4:3:4
family= 2 2 0 0 0 new D5h genus #    48 is 0:1:0,3:0,4
     1:  0:1:0,3:0,4
     2:  0:1:0,4:0,3
     3:  0:0,3:1:0,4
     4:  0:0,3:0,4:1
     5:  0:0,4:1:0,3
     6:  0:0,4:0,3:1
     7:  1:0:0,3:0,4
     8:  1:0:0,4:0,3
     9:  1:0,3:0:0,4
    10:  1:0,3:0,4:0
    11:  1:0,4:0:0,3
    12:  1:0,4:0,3:0
    13:  0,3:0:1:0,4
    14:  0,3:0:0,4:1
    15:  0,3:1:0:0,4
    16:  0,3:1:0,4:0
    17:  0,3:0,4:0:1
    18:  0,3:0,4:1:0
    19:  0,4:0:1:0,3
    20:  0,4:0:0,3:1
    21:  0,4:1:0:0,3
    22:  0,4:1:0,3:0
    23:  0,4:0,3:0:1
    24:  0,4:0,3:1:0
    25:  1:2:1,4:0,1
    26:  1:2:0,1:1,4
    27:  1:1,4:2:0,1
    28:  1:1,4:0,1:2
    29:  1:0,1:2:1,4
    30:  1:0,1:1,4:2
    31:  2:1:1,4:0,1
    32:  2:1:0,1:1,4
    33:  2:1,4:1:0,1
    34:  2:1,4:0,1:1
    35:  2:0,1:1:1,4
    36:  2:0,1:1,4:1
    37:  1,4:1:2:0,1
    38:  1,4:1:0,1:2
    39:  1,4:2:1:0,1
    40:  1,4:2:0,1:1
    41:  1,4:0,1:1:2
    42:  1,4:0,1:2:1
    43:  0,1:1:2:1,4
    44:  0,1:1:1,4:2
    45:  0,1:2:1:1,4
    46:  0,1:2:1,4:1
    47:  0,1:1,4:1:2
    48:  0,1:1,4:2:1
    49:  2:3:0,2:1,2
    50:  2:3:1,2:0,2
    51:  2:0,2:3:1,2
    52:  2:0,2:1,2:3
    53:  2:1,2:3:0,2
    54:  2:1,2:0,2:3
    55:  3:2:0,2:1,2
    56:  3:2:1,2:0,2
    57:  3:0,2:2:1,2
    58:  3:0,2:1,2:2
    59:  3:1,2:2:0,2
    60:  3:1,2:0,2:2
    61:  0,2:2:3:1,2
    62:  0,2:2:1,2:3
    63:  0,2:3:2:1,2
    64:  0,2:3:1,2:2
    65:  0,2:1,2:2:3
    66:  0,2:1,2:3:2
    67:  1,2:2:3:0,2
    68:  1,2:2:0,2:3
    69:  1,2:3:2:0,2
    70:  1,2:3:0,2:2
    71:  1,2:0,2:2:3
    72:  1,2:0,2:3:2
    73:  3:4:1,3:2,3
    74:  3:4:2,3:1,3
    75:  3:1,3:4:2,3
    76:  3:1,3:2,3:4
    77:  3:2,3:4:1,3
    78:  3:2,3:1,3:4
    79:  4:3:1,3:2,3
    80:  4:3:2,3:1,3
    81:  4:1,3:3:2,3
    82:  4:1,3:2,3:3
    83:  4:2,3:3:1,3
    84:  4:2,3:1,3:3
    85:  1,3:3:4:2,3
    86:  1,3:3:2,3:4
    87:  1,3:4:3:2,3
    88:  1,3:4:2,3:3
    89:  1,3:2,3:3:4
    90:  1,3:2,3:4:3
    91:  2,3:3:4:1,3
    92:  2,3:3:1,3:4
    93:  2,3:4:3:1,3
    94:  2,3:4:1,3:3
    95:  2,3:1,3:3:4
    96:  2,3:1,3:4:3
    97:  4:0:2,4:3,4
    98:  4:0:3,4:2,4
    99:  4:2,4:0:3,4
   100:  4:2,4:3,4:0
   101:  4:3,4:0:2,4
   102:  4:3,4:2,4:0
   103:  0:4:2,4:3,4
   104:  0:4:3,4:2,4
   105:  0:2,4:4:3,4
   106:  0:2,4:3,4:4
   107:  0:3,4:4:2,4
   108:  0:3,4:2,4:4
   109:  2,4:4:0:3,4
   110:  2,4:4:3,4:0
   111:  2,4:0:4:3,4
   112:  2,4:0:3,4:4
   113:  2,4:3,4:4:0
   114:  2,4:3,4:0:4
   115:  3,4:4:0:2,4
   116:  3,4:4:2,4:0
   117:  3,4:0:4:2,4
   118:  3,4:0:2,4:4
   119:  3,4:2,4:4:0
   120:  3,4:2,4:0:4
   121:  0:4:0,2:0,1
   122:  0:4:0,1:0,2
   123:  0:0,2:4:0,1
   124:  0:0,2:0,1:4
   125:  0:0,1:4:0,2
   126:  0:0,1:0,2:4
   127:  4:0:0,2:0,1
   128:  4:0:0,1:0,2
   129:  4:0,2:0:0,1
   130:  4:0,2:0,1:0
   131:  4:0,1:0:0,2
   132:  4:0,1:0,2:0
   133:  0,2:0:4:0,1
   134:  0,2:0:0,1:4
   135:  0,2:4:0:0,1
   136:  0,2:4:0,1:0
   137:  0,2:0,1:0:4
   138:  0,2:0,1:4:0
   139:  0,1:0:4:0,2
   140:  0,1:0:0,2:4
   141:  0,1:4:0:0,2
   142:  0,1:4:0,2:0
   143:  0,1:0,2:0:4
   144:  0,1:0,2:4:0
   145:  1:0:1,3:1,2
   146:  1:0:1,2:1,3
   147:  1:1,3:0:1,2
   148:  1:1,3:1,2:0
   149:  1:1,2:0:1,3
   150:  1:1,2:1,3:0
   151:  0:1:1,3:1,2
   152:  0:1:1,2:1,3
   153:  0:1,3:1:1,2
   154:  0:1,3:1,2:1
   155:  0:1,2:1:1,3
   156:  0:1,2:1,3:1
   157:  1,3:1:0:1,2
   158:  1,3:1:1,2:0
   159:  1,3:0:1:1,2
   160:  1,3:0:1,2:1
   161:  1,3:1,2:1:0
   162:  1,3:1,2:0:1
   163:  1,2:1:0:1,3
   164:  1,2:1:1,3:0
   165:  1,2:0:1:1,3
   166:  1,2:0:1,3:1
   167:  1,2:1,3:1:0
   168:  1,2:1,3:0:1
   169:  2:1:2,4:2,3
   170:  2:1:2,3:2,4
   171:  2:2,4:1:2,3
   172:  2:2,4:2,3:1
   173:  2:2,3:1:2,4
   174:  2:2,3:2,4:1
   175:  1:2:2,4:2,3
   176:  1:2:2,3:2,4
   177:  1:2,4:2:2,3
   178:  1:2,4:2,3:2
   179:  1:2,3:2:2,4
   180:  1:2,3:2,4:2
   181:  2,4:2:1:2,3
   182:  2,4:2:2,3:1
   183:  2,4:1:2:2,3
   184:  2,4:1:2,3:2
   185:  2,4:2,3:2:1
   186:  2,4:2,3:1:2
   187:  2,3:2:1:2,4
   188:  2,3:2:2,4:1
   189:  2,3:1:2:2,4
   190:  2,3:1:2,4:2
   191:  2,3:2,4:2:1
   192:  2,3:2,4:1:2
   193:  3:2:0,3:3,4
   194:  3:2:3,4:0,3
   195:  3:0,3:2:3,4
   196:  3:0,3:3,4:2
   197:  3:3,4:2:0,3
   198:  3:3,4:0,3:2
   199:  2:3:0,3:3,4
   200:  2:3:3,4:0,3
   201:  2:0,3:3:3,4
   202:  2:0,3:3,4:3
   203:  2:3,4:3:0,3
   204:  2:3,4:0,3:3
   205:  0,3:3:2:3,4
   206:  0,3:3:3,4:2
   207:  0,3:2:3:3,4
   208:  0,3:2:3,4:3
   209:  0,3:3,4:3:2
   210:  0,3:3,4:2:3
   211:  3,4:3:2:0,3
   212:  3,4:3:0,3:2
   213:  3,4:2:3:0,3
   214:  3,4:2:0,3:3
   215:  3,4:0,3:3:2
   216:  3,4:0,3:2:3
   217:  4:3:1,4:0,4
   218:  4:3:0,4:1,4
   219:  4:1,4:3:0,4
   220:  4:1,4:0,4:3
   221:  4:0,4:3:1,4
   222:  4:0,4:1,4:3
   223:  3:4:1,4:0,4
   224:  3:4:0,4:1,4
   225:  3:1,4:4:0,4
   226:  3:1,4:0,4:4
   227:  3:0,4:4:1,4
   228:  3:0,4:1,4:4
   229:  1,4:4:3:0,4
   230:  1,4:4:0,4:3
   231:  1,4:3:4:0,4
   232:  1,4:3:0,4:4
   233:  1,4:0,4:4:3
   234:  1,4:0,4:3:4
   235:  0,4:4:3:1,4
   236:  0,4:4:1,4:3
   237:  0,4:3:4:1,4
   238:  0,4:3:1,4:4
   239:  0,4:1,4:4:3
   240:  0,4:1,4:3:4
family= 2 2 0 0 0 new D5h genus #    49 is 0:1:0,3:1,2
     1:  0:1:0,3:1,2
     2:  0:1:1,2:0,3
     3:  0:0,3:1:1,2
     4:  0:0,3:1,2:1
     5:  0:1,2:1:0,3
     6:  0:1,2:0,3:1
     7:  1:0:0,3:1,2
     8:  1:0:1,2:0,3
     9:  1:0,3:0:1,2
    10:  1:0,3:1,2:0
    11:  1:1,2:0:0,3
    12:  1:1,2:0,3:0
    13:  0,3:0:1:1,2
    14:  0,3:0:1,2:1
    15:  0,3:1:0:1,2
    16:  0,3:1:1,2:0
    17:  0,3:1,2:0:1
    18:  0,3:1,2:1:0
    19:  1,2:0:1:0,3
    20:  1,2:0:0,3:1
    21:  1,2:1:0:0,3
    22:  1,2:1:0,3:0
    23:  1,2:0,3:0:1
    24:  1,2:0,3:1:0
    25:  1:2:1,4:2,3
    26:  1:2:2,3:1,4
    27:  1:1,4:2:2,3
    28:  1:1,4:2,3:2
    29:  1:2,3:2:1,4
    30:  1:2,3:1,4:2
    31:  2:1:1,4:2,3
    32:  2:1:2,3:1,4
    33:  2:1,4:1:2,3
    34:  2:1,4:2,3:1
    35:  2:2,3:1:1,4
    36:  2:2,3:1,4:1
    37:  1,4:1:2:2,3
    38:  1,4:1:2,3:2
    39:  1,4:2:1:2,3
    40:  1,4:2:2,3:1
    41:  1,4:2,3:1:2
    42:  1,4:2,3:2:1
    43:  2,3:1:2:1,4
    44:  2,3:1:1,4:2
    45:  2,3:2:1:1,4
    46:  2,3:2:1,4:1
    47:  2,3:1,4:1:2
    48:  2,3:1,4:2:1
    49:  2:3:0,2:3,4
    50:  2:3:3,4:0,2
    51:  2:0,2:3:3,4
    52:  2:0,2:3,4:3
    53:  2:3,4:3:0,2
    54:  2:3,4:0,2:3
    55:  3:2:0,2:3,4
    56:  3:2:3,4:0,2
    57:  3:0,2:2:3,4
    58:  3:0,2:3,4:2
    59:  3:3,4:2:0,2
    60:  3:3,4:0,2:2
    61:  0,2:2:3:3,4
    62:  0,2:2:3,4:3
    63:  0,2:3:2:3,4
    64:  0,2:3:3,4:2
    65:  0,2:3,4:2:3
    66:  0,2:3,4:3:2
    67:  3,4:2:3:0,2
    68:  3,4:2:0,2:3
    69:  3,4:3:2:0,2
    70:  3,4:3:0,2:2
    71:  3,4:0,2:2:3
    72:  3,4:0,2:3:2
    73:  3:4:1,3:0,4
    74:  3:4:0,4:1,3
    75:  3:1,3:4:0,4
    76:  3:1,3:0,4:4
    77:  3:0,4:4:1,3
    78:  3:0,4:1,3:4
    79:  4:3:1,3:0,4
    80:  4:3:0,4:1,3
    81:  4:1,3:3:0,4
    82:  4:1,3:0,4:3
    83:  4:0,4:3:1,3
    84:  4:0,4:1,3:3
    85:  1,3:3:4:0,4
    86:  1,3:3:0,4:4
    87:  1,3:4:3:0,4
    88:  1,3:4:0,4:3
    89:  1,3:0,4:3:4
    90:  1,3:0,4:4:3
    91:  0,4:3:4:1,3
    92:  0,4:3:1,3:4
    93:  0,4:4:3:1,3
    94:  0,4:4:1,3:3
    95:  0,4:1,3:3:4
    96:  0,4:1,3:4:3
    97:  4:0:2,4:0,1
    98:  4:0:0,1:2,4
    99:  4:2,4:0:0,1
   100:  4:2,4:0,1:0
   101:  4:0,1:0:2,4
   102:  4:0,1:2,4:0
   103:  0:4:2,4:0,1
   104:  0:4:0,1:2,4
   105:  0:2,4:4:0,1
   106:  0:2,4:0,1:4
   107:  0:0,1:4:2,4
   108:  0:0,1:2,4:4
   109:  2,4:4:0:0,1
   110:  2,4:4:0,1:0
   111:  2,4:0:4:0,1
   112:  2,4:0:0,1:4
   113:  2,4:0,1:4:0
   114:  2,4:0,1:0:4
   115:  0,1:4:0:2,4
   116:  0,1:4:2,4:0
   117:  0,1:0:4:2,4
   118:  0,1:0:2,4:4
   119:  0,1:2,4:4:0
   120:  0,1:2,4:0:4
   121:  0:4:0,2:3,4
   122:  0:4:3,4:0,2
   123:  0:0,2:4:3,4
   124:  0:0,2:3,4:4
   125:  0:3,4:4:0,2
   126:  0:3,4:0,2:4
   127:  4:0:0,2:3,4
   128:  4:0:3,4:0,2
   129:  4:0,2:0:3,4
   130:  4:0,2:3,4:0
   131:  4:3,4:0:0,2
   132:  4:3,4:0,2:0
   133:  0,2:0:4:3,4
   134:  0,2:0:3,4:4
   135:  0,2:4:0:3,4
   136:  0,2:4:3,4:0
   137:  0,2:3,4:0:4
   138:  0,2:3,4:4:0
   139:  3,4:0:4:0,2
   140:  3,4:0:0,2:4
   141:  3,4:4:0:0,2
   142:  3,4:4:0,2:0
   143:  3,4:0,2:0:4
   144:  3,4:0,2:4:0
   145:  1:0:1,3:0,4
   146:  1:0:0,4:1,3
   147:  1:1,3:0:0,4
   148:  1:1,3:0,4:0
   149:  1:0,4:0:1,3
   150:  1:0,4:1,3:0
   151:  0:1:1,3:0,4
   152:  0:1:0,4:1,3
   153:  0:1,3:1:0,4
   154:  0:1,3:0,4:1
   155:  0:0,4:1:1,3
   156:  0:0,4:1,3:1
   157:  1,3:1:0:0,4
   158:  1,3:1:0,4:0
   159:  1,3:0:1:0,4
   160:  1,3:0:0,4:1
   161:  1,3:0,4:1:0
   162:  1,3:0,4:0:1
   163:  0,4:1:0:1,3
   164:  0,4:1:1,3:0
   165:  0,4:0:1:1,3
   166:  0,4:0:1,3:1
   167:  0,4:1,3:1:0
   168:  0,4:1,3:0:1
   169:  2:1:2,4:0,1
   170:  2:1:0,1:2,4
   171:  2:2,4:1:0,1
   172:  2:2,4:0,1:1
   173:  2:0,1:1:2,4
   174:  2:0,1:2,4:1
   175:  1:2:2,4:0,1
   176:  1:2:0,1:2,4
   177:  1:2,4:2:0,1
   178:  1:2,4:0,1:2
   179:  1:0,1:2:2,4
   180:  1:0,1:2,4:2
   181:  2,4:2:1:0,1
   182:  2,4:2:0,1:1
   183:  2,4:1:2:0,1
   184:  2,4:1:0,1:2
   185:  2,4:0,1:2:1
   186:  2,4:0,1:1:2
   187:  0,1:2:1:2,4
   188:  0,1:2:2,4:1
   189:  0,1:1:2:2,4
   190:  0,1:1:2,4:2
   191:  0,1:2,4:2:1
   192:  0,1:2,4:1:2
   193:  3:2:0,3:1,2
   194:  3:2:1,2:0,3
   195:  3:0,3:2:1,2
   196:  3:0,3:1,2:2
   197:  3:1,2:2:0,3
   198:  3:1,2:0,3:2
   199:  2:3:0,3:1,2
   200:  2:3:1,2:0,3
   201:  2:0,3:3:1,2
   202:  2:0,3:1,2:3
   203:  2:1,2:3:0,3
   204:  2:1,2:0,3:3
   205:  0,3:3:2:1,2
   206:  0,3:3:1,2:2
   207:  0,3:2:3:1,2
   208:  0,3:2:1,2:3
   209:  0,3:1,2:3:2
   210:  0,3:1,2:2:3
   211:  1,2:3:2:0,3
   212:  1,2:3:0,3:2
   213:  1,2:2:3:0,3
   214:  1,2:2:0,3:3
   215:  1,2:0,3:3:2
   216:  1,2:0,3:2:3
   217:  4:3:1,4:2,3
   218:  4:3:2,3:1,4
   219:  4:1,4:3:2,3
   220:  4:1,4:2,3:3
   221:  4:2,3:3:1,4
   222:  4:2,3:1,4:3
   223:  3:4:1,4:2,3
   224:  3:4:2,3:1,4
   225:  3:1,4:4:2,3
   226:  3:1,4:2,3:4
   227:  3:2,3:4:1,4
   228:  3:2,3:1,4:4
   229:  1,4:4:3:2,3
   230:  1,4:4:2,3:3
   231:  1,4:3:4:2,3
   232:  1,4:3:2,3:4
   233:  1,4:2,3:4:3
   234:  1,4:2,3:3:4
   235:  2,3:4:3:1,4
   236:  2,3:4:1,4:3
   237:  2,3:3:4:1,4
   238:  2,3:3:1,4:4
   239:  2,3:1,4:4:3
   240:  2,3:1,4:3:4
family= 2 2 0 0 0 new D5h genus #    50 is 0:1:0,3:1,3
     1:  0:1:0,3:1,3
     2:  0:1:1,3:0,3
     3:  0:0,3:1:1,3
     4:  0:0,3:1,3:1
     5:  0:1,3:1:0,3
     6:  0:1,3:0,3:1
     7:  1:0:0,3:1,3
     8:  1:0:1,3:0,3
     9:  1:0,3:0:1,3
    10:  1:0,3:1,3:0
    11:  1:1,3:0:0,3
    12:  1:1,3:0,3:0
    13:  0,3:0:1:1,3
    14:  0,3:0:1,3:1
    15:  0,3:1:0:1,3
    16:  0,3:1:1,3:0
    17:  0,3:1,3:0:1
    18:  0,3:1,3:1:0
    19:  1,3:0:1:0,3
    20:  1,3:0:0,3:1
    21:  1,3:1:0:0,3
    22:  1,3:1:0,3:0
    23:  1,3:0,3:0:1
    24:  1,3:0,3:1:0
    25:  1:2:1,4:2,4
    26:  1:2:2,4:1,4
    27:  1:1,4:2:2,4
    28:  1:1,4:2,4:2
    29:  1:2,4:2:1,4
    30:  1:2,4:1,4:2
    31:  2:1:1,4:2,4
    32:  2:1:2,4:1,4
    33:  2:1,4:1:2,4
    34:  2:1,4:2,4:1
    35:  2:2,4:1:1,4
    36:  2:2,4:1,4:1
    37:  1,4:1:2:2,4
    38:  1,4:1:2,4:2
    39:  1,4:2:1:2,4
    40:  1,4:2:2,4:1
    41:  1,4:2,4:1:2
    42:  1,4:2,4:2:1
    43:  2,4:1:2:1,4
    44:  2,4:1:1,4:2
    45:  2,4:2:1:1,4
    46:  2,4:2:1,4:1
    47:  2,4:1,4:1:2
    48:  2,4:1,4:2:1
    49:  2:3:0,2:0,3
    50:  2:3:0,3:0,2
    51:  2:0,2:3:0,3
    52:  2:0,2:0,3:3
    53:  2:0,3:3:0,2
    54:  2:0,3:0,2:3
    55:  3:2:0,2:0,3
    56:  3:2:0,3:0,2
    57:  3:0,2:2:0,3
    58:  3:0,2:0,3:2
    59:  3:0,3:2:0,2
    60:  3:0,3:0,2:2
    61:  0,2:2:3:0,3
    62:  0,2:2:0,3:3
    63:  0,2:3:2:0,3
    64:  0,2:3:0,3:2
    65:  0,2:0,3:2:3
    66:  0,2:0,3:3:2
    67:  0,3:2:3:0,2
    68:  0,3:2:0,2:3
    69:  0,3:3:2:0,2
    70:  0,3:3:0,2:2
    71:  0,3:0,2:2:3
    72:  0,3:0,2:3:2
    73:  3:4:1,3:1,4
    74:  3:4:1,4:1,3
    75:  3:1,3:4:1,4
    76:  3:1,3:1,4:4
    77:  3:1,4:4:1,3
    78:  3:1,4:1,3:4
    79:  4:3:1,3:1,4
    80:  4:3:1,4:1,3
    81:  4:1,3:3:1,4
    82:  4:1,3:1,4:3
    83:  4:1,4:3:1,3
    84:  4:1,4:1,3:3
    85:  1,3:3:4:1,4
    86:  1,3:3:1,4:4
    87:  1,3:4:3:1,4
    88:  1,3:4:1,4:3
    89:  1,3:1,4:3:4
    90:  1,3:1,4:4:3
    91:  1,4:3:4:1,3
    92:  1,4:3:1,3:4
    93:  1,4:4:3:1,3
    94:  1,4:4:1,3:3
    95:  1,4:1,3:3:4
    96:  1,4:1,3:4:3
    97:  4:0:2,4:0,2
    98:  4:0:0,2:2,4
    99:  4:2,4:0:0,2
   100:  4:2,4:0,2:0
   101:  4:0,2:0:2,4
   102:  4:0,2:2,4:0
   103:  0:4:2,4:0,2
   104:  0:4:0,2:2,4
   105:  0:2,4:4:0,2
   106:  0:2,4:0,2:4
   107:  0:0,2:4:2,4
   108:  0:0,2:2,4:4
   109:  2,4:4:0:0,2
   110:  2,4:4:0,2:0
   111:  2,4:0:4:0,2
   112:  2,4:0:0,2:4
   113:  2,4:0,2:4:0
   114:  2,4:0,2:0:4
   115:  0,2:4:0:2,4
   116:  0,2:4:2,4:0
   117:  0,2:0:4:2,4
   118:  0,2:0:2,4:4
   119:  0,2:2,4:4:0
   120:  0,2:2,4:0:4
family= 2 2 0 0 0 new D5h genus #    51 is 0:1:0,3:2,3
     1:  0:1:0,3:2,3
     2:  0:1:2,3:0,3
     3:  0:0,3:1:2,3
     4:  0:0,3:2,3:1
     5:  0:2,3:1:0,3
     6:  0:2,3:0,3:1
     7:  1:0:0,3:2,3
     8:  1:0:2,3:0,3
     9:  1:0,3:0:2,3
    10:  1:0,3:2,3:0
    11:  1:2,3:0:0,3
    12:  1:2,3:0,3:0
    13:  0,3:0:1:2,3
    14:  0,3:0:2,3:1
    15:  0,3:1:0:2,3
    16:  0,3:1:2,3:0
    17:  0,3:2,3:0:1
    18:  0,3:2,3:1:0
    19:  2,3:0:1:0,3
    20:  2,3:0:0,3:1
    21:  2,3:1:0:0,3
    22:  2,3:1:0,3:0
    23:  2,3:0,3:0:1
    24:  2,3:0,3:1:0
    25:  1:2:1,4:3,4
    26:  1:2:3,4:1,4
    27:  1:1,4:2:3,4
    28:  1:1,4:3,4:2
    29:  1:3,4:2:1,4
    30:  1:3,4:1,4:2
    31:  2:1:1,4:3,4
    32:  2:1:3,4:1,4
    33:  2:1,4:1:3,4
    34:  2:1,4:3,4:1
    35:  2:3,4:1:1,4
    36:  2:3,4:1,4:1
    37:  1,4:1:2:3,4
    38:  1,4:1:3,4:2
    39:  1,4:2:1:3,4
    40:  1,4:2:3,4:1
    41:  1,4:3,4:1:2
    42:  1,4:3,4:2:1
    43:  3,4:1:2:1,4
    44:  3,4:1:1,4:2
    45:  3,4:2:1:1,4
    46:  3,4:2:1,4:1
    47:  3,4:1,4:1:2
    48:  3,4:1,4:2:1
    49:  2:3:0,2:0,4
    50:  2:3:0,4:0,2
    51:  2:0,2:3:0,4
    52:  2:0,2:0,4:3
    53:  2:0,4:3:0,2
    54:  2:0,4:0,2:3
    55:  3:2:0,2:0,4
    56:  3:2:0,4:0,2
    57:  3:0,2:2:0,4
    58:  3:0,2:0,4:2
    59:  3:0,4:2:0,2
    60:  3:0,4:0,2:2
    61:  0,2:2:3:0,4
    62:  0,2:2:0,4:3
    63:  0,2:3:2:0,4
    64:  0,2:3:0,4:2
    65:  0,2:0,4:2:3
    66:  0,2:0,4:3:2
    67:  0,4:2:3:0,2
    68:  0,4:2:0,2:3
    69:  0,4:3:2:0,2
    70:  0,4:3:0,2:2
    71:  0,4:0,2:2:3
    72:  0,4:0,2:3:2
    73:  3:4:1,3:0,1
    74:  3:4:0,1:1,3
    75:  3:1,3:4:0,1
    76:  3:1,3:0,1:4
    77:  3:0,1:4:1,3
    78:  3:0,1:1,3:4
    79:  4:3:1,3:0,1
    80:  4:3:0,1:1,3
    81:  4:1,3:3:0,1
    82:  4:1,3:0,1:3
    83:  4:0,1:3:1,3
    84:  4:0,1:1,3:3
    85:  1,3:3:4:0,1
    86:  1,3:3:0,1:4
    87:  1,3:4:3:0,1
    88:  1,3:4:0,1:3
    89:  1,3:0,1:3:4
    90:  1,3:0,1:4:3
    91:  0,1:3:4:1,3
    92:  0,1:3:1,3:4
    93:  0,1:4:3:1,3
    94:  0,1:4:1,3:3
    95:  0,1:1,3:3:4
    96:  0,1:1,3:4:3
    97:  4:0:2,4:1,2
    98:  4:0:1,2:2,4
    99:  4:2,4:0:1,2
   100:  4:2,4:1,2:0
   101:  4:1,2:0:2,4
   102:  4:1,2:2,4:0
   103:  0:4:2,4:1,2
   104:  0:4:1,2:2,4
   105:  0:2,4:4:1,2
   106:  0:2,4:1,2:4
   107:  0:1,2:4:2,4
   108:  0:1,2:2,4:4
   109:  2,4:4:0:1,2
   110:  2,4:4:1,2:0
   111:  2,4:0:4:1,2
   112:  2,4:0:1,2:4
   113:  2,4:1,2:4:0
   114:  2,4:1,2:0:4
   115:  1,2:4:0:2,4
   116:  1,2:4:2,4:0
   117:  1,2:0:4:2,4
   118:  1,2:0:2,4:4
   119:  1,2:2,4:4:0
   120:  1,2:2,4:0:4
   121:  0:4:0,2:2,3
   122:  0:4:2,3:0,2
   123:  0:0,2:4:2,3
   124:  0:0,2:2,3:4
   125:  0:2,3:4:0,2
   126:  0:2,3:0,2:4
   127:  4:0:0,2:2,3
   128:  4:0:2,3:0,2
   129:  4:0,2:0:2,3
   130:  4:0,2:2,3:0
   131:  4:2,3:0:0,2
   132:  4:2,3:0,2:0
   133:  0,2:0:4:2,3
   134:  0,2:0:2,3:4
   135:  0,2:4:0:2,3
   136:  0,2:4:2,3:0
   137:  0,2:2,3:0:4
   138:  0,2:2,3:4:0
   139:  2,3:0:4:0,2
   140:  2,3:0:0,2:4
   141:  2,3:4:0:0,2
   142:  2,3:4:0,2:0
   143:  2,3:0,2:0:4
   144:  2,3:0,2:4:0
   145:  1:0:1,3:3,4
   146:  1:0:3,4:1,3
   147:  1:1,3:0:3,4
   148:  1:1,3:3,4:0
   149:  1:3,4:0:1,3
   150:  1:3,4:1,3:0
   151:  0:1:1,3:3,4
   152:  0:1:3,4:1,3
   153:  0:1,3:1:3,4
   154:  0:1,3:3,4:1
   155:  0:3,4:1:1,3
   156:  0:3,4:1,3:1
   157:  1,3:1:0:3,4
   158:  1,3:1:3,4:0
   159:  1,3:0:1:3,4
   160:  1,3:0:3,4:1
   161:  1,3:3,4:1:0
   162:  1,3:3,4:0:1
   163:  3,4:1:0:1,3
   164:  3,4:1:1,3:0
   165:  3,4:0:1:1,3
   166:  3,4:0:1,3:1
   167:  3,4:1,3:1:0
   168:  3,4:1,3:0:1
   169:  2:1:2,4:0,4
   170:  2:1:0,4:2,4
   171:  2:2,4:1:0,4
   172:  2:2,4:0,4:1
   173:  2:0,4:1:2,4
   174:  2:0,4:2,4:1
   175:  1:2:2,4:0,4
   176:  1:2:0,4:2,4
   177:  1:2,4:2:0,4
   178:  1:2,4:0,4:2
   179:  1:0,4:2:2,4
   180:  1:0,4:2,4:2
   181:  2,4:2:1:0,4
   182:  2,4:2:0,4:1
   183:  2,4:1:2:0,4
   184:  2,4:1:0,4:2
   185:  2,4:0,4:2:1
   186:  2,4:0,4:1:2
   187:  0,4:2:1:2,4
   188:  0,4:2:2,4:1
   189:  0,4:1:2:2,4
   190:  0,4:1:2,4:2
   191:  0,4:2,4:2:1
   192:  0,4:2,4:1:2
   193:  3:2:0,3:0,1
   194:  3:2:0,1:0,3
   195:  3:0,3:2:0,1
   196:  3:0,3:0,1:2
   197:  3:0,1:2:0,3
   198:  3:0,1:0,3:2
   199:  2:3:0,3:0,1
   200:  2:3:0,1:0,3
   201:  2:0,3:3:0,1
   202:  2:0,3:0,1:3
   203:  2:0,1:3:0,3
   204:  2:0,1:0,3:3
   205:  0,3:3:2:0,1
   206:  0,3:3:0,1:2
   207:  0,3:2:3:0,1
   208:  0,3:2:0,1:3
   209:  0,3:0,1:3:2
   210:  0,3:0,1:2:3
   211:  0,1:3:2:0,3
   212:  0,1:3:0,3:2
   213:  0,1:2:3:0,3
   214:  0,1:2:0,3:3
   215:  0,1:0,3:3:2
   216:  0,1:0,3:2:3
   217:  4:3:1,4:1,2
   218:  4:3:1,2:1,4
   219:  4:1,4:3:1,2
   220:  4:1,4:1,2:3
   221:  4:1,2:3:1,4
   222:  4:1,2:1,4:3
   223:  3:4:1,4:1,2
   224:  3:4:1,2:1,4
   225:  3:1,4:4:1,2
   226:  3:1,4:1,2:4
   227:  3:1,2:4:1,4
   228:  3:1,2:1,4:4
   229:  1,4:4:3:1,2
   230:  1,4:4:1,2:3
   231:  1,4:3:4:1,2
   232:  1,4:3:1,2:4
   233:  1,4:1,2:4:3
   234:  1,4:1,2:3:4
   235:  1,2:4:3:1,4
   236:  1,2:4:1,4:3
   237:  1,2:3:4:1,4
   238:  1,2:3:1,4:4
   239:  1,2:1,4:4:3
   240:  1,2:1,4:3:4
family= 2 2 0 0 0 new D5h genus #    52 is 0:1:0,3:2,4
     1:  0:1:0,3:2,4
     2:  0:1:2,4:0,3
     3:  0:0,3:1:2,4
     4:  0:0,3:2,4:1
     5:  0:2,4:1:0,3
     6:  0:2,4:0,3:1
     7:  1:0:0,3:2,4
     8:  1:0:2,4:0,3
     9:  1:0,3:0:2,4
    10:  1:0,3:2,4:0
    11:  1:2,4:0:0,3
    12:  1:2,4:0,3:0
    13:  0,3:0:1:2,4
    14:  0,3:0:2,4:1
    15:  0,3:1:0:2,4
    16:  0,3:1:2,4:0
    17:  0,3:2,4:0:1
    18:  0,3:2,4:1:0
    19:  2,4:0:1:0,3
    20:  2,4:0:0,3:1
    21:  2,4:1:0:0,3
    22:  2,4:1:0,3:0
    23:  2,4:0,3:0:1
    24:  2,4:0,3:1:0
    25:  1:2:1,4:0,3
    26:  1:2:0,3:1,4
    27:  1:1,4:2:0,3
    28:  1:1,4:0,3:2
    29:  1:0,3:2:1,4
    30:  1:0,3:1,4:2
    31:  2:1:1,4:0,3
    32:  2:1:0,3:1,4
    33:  2:1,4:1:0,3
    34:  2:1,4:0,3:1
    35:  2:0,3:1:1,4
    36:  2:0,3:1,4:1
    37:  1,4:1:2:0,3
    38:  1,4:1:0,3:2
    39:  1,4:2:1:0,3
    40:  1,4:2:0,3:1
    41:  1,4:0,3:1:2
    42:  1,4:0,3:2:1
    43:  0,3:1:2:1,4
    44:  0,3:1:1,4:2
    45:  0,3:2:1:1,4
    46:  0,3:2:1,4:1
    47:  0,3:1,4:1:2
    48:  0,3:1,4:2:1
    49:  2:3:0,2:1,4
    50:  2:3:1,4:0,2
    51:  2:0,2:3:1,4
    52:  2:0,2:1,4:3
    53:  2:1,4:3:0,2
    54:  2:1,4:0,2:3
    55:  3:2:0,2:1,4
    56:  3:2:1,4:0,2
    57:  3:0,2:2:1,4
    58:  3:0,2:1,4:2
    59:  3:1,4:2:0,2
    60:  3:1,4:0,2:2
    61:  0,2:2:3:1,4
    62:  0,2:2:1,4:3
    63:  0,2:3:2:1,4
    64:  0,2:3:1,4:2
    65:  0,2:1,4:2:3
    66:  0,2:1,4:3:2
    67:  1,4:2:3:0,2
    68:  1,4:2:0,2:3
    69:  1,4:3:2:0,2
    70:  1,4:3:0,2:2
    71:  1,4:0,2:2:3
    72:  1,4:0,2:3:2
    73:  3:4:1,3:0,2
    74:  3:4:0,2:1,3
    75:  3:1,3:4:0,2
    76:  3:1,3:0,2:4
    77:  3:0,2:4:1,3
    78:  3:0,2:1,3:4
    79:  4:3:1,3:0,2
    80:  4:3:0,2:1,3
    81:  4:1,3:3:0,2
    82:  4:1,3:0,2:3
    83:  4:0,2:3:1,3
    84:  4:0,2:1,3:3
    85:  1,3:3:4:0,2
    86:  1,3:3:0,2:4
    87:  1,3:4:3:0,2
    88:  1,3:4:0,2:3
    89:  1,3:0,2:3:4
    90:  1,3:0,2:4:3
    91:  0,2:3:4:1,3
    92:  0,2:3:1,3:4
    93:  0,2:4:3:1,3
    94:  0,2:4:1,3:3
    95:  0,2:1,3:3:4
    96:  0,2:1,3:4:3
    97:  4:0:2,4:1,3
    98:  4:0:1,3:2,4
    99:  4:2,4:0:1,3
   100:  4:2,4:1,3:0
   101:  4:1,3:0:2,4
   102:  4:1,3:2,4:0
   103:  0:4:2,4:1,3
   104:  0:4:1,3:2,4
   105:  0:2,4:4:1,3
   106:  0:2,4:1,3:4
   107:  0:1,3:4:2,4
   108:  0:1,3:2,4:4
   109:  2,4:4:0:1,3
   110:  2,4:4:1,3:0
   111:  2,4:0:4:1,3
   112:  2,4:0:1,3:4
   113:  2,4:1,3:4:0
   114:  2,4:1,3:0:4
   115:  1,3:4:0:2,4
   116:  1,3:4:2,4:0
   117:  1,3:0:4:2,4
   118:  1,3:0:2,4:4
   119:  1,3:2,4:4:0
   120:  1,3:2,4:0:4
   121:  0:4:0,2:1,3
   122:  0:4:1,3:0,2
   123:  0:0,2:4:1,3
   124:  0:0,2:1,3:4
   125:  0:1,3:4:0,2
   126:  0:1,3:0,2:4
   127:  4:0:0,2:1,3
   128:  4:0:1,3:0,2
   129:  4:0,2:0:1,3
   130:  4:0,2:1,3:0
   131:  4:1,3:0:0,2
   132:  4:1,3:0,2:0
   133:  0,2:0:4:1,3
   134:  0,2:0:1,3:4
   135:  0,2:4:0:1,3
   136:  0,2:4:1,3:0
   137:  0,2:1,3:0:4
   138:  0,2:1,3:4:0
   139:  1,3:0:4:0,2
   140:  1,3:0:0,2:4
   141:  1,3:4:0:0,2
   142:  1,3:4:0,2:0
   143:  1,3:0,2:0:4
   144:  1,3:0,2:4:0
   145:  1:0:1,3:2,4
   146:  1:0:2,4:1,3
   147:  1:1,3:0:2,4
   148:  1:1,3:2,4:0
   149:  1:2,4:0:1,3
   150:  1:2,4:1,3:0
   151:  0:1:1,3:2,4
   152:  0:1:2,4:1,3
   153:  0:1,3:1:2,4
   154:  0:1,3:2,4:1
   155:  0:2,4:1:1,3
   156:  0:2,4:1,3:1
   157:  1,3:1:0:2,4
   158:  1,3:1:2,4:0
   159:  1,3:0:1:2,4
   160:  1,3:0:2,4:1
   161:  1,3:2,4:1:0
   162:  1,3:2,4:0:1
   163:  2,4:1:0:1,3
   164:  2,4:1:1,3:0
   165:  2,4:0:1:1,3
   166:  2,4:0:1,3:1
   167:  2,4:1,3:1:0
   168:  2,4:1,3:0:1
   169:  2:1:2,4:0,3
   170:  2:1:0,3:2,4
   171:  2:2,4:1:0,3
   172:  2:2,4:0,3:1
   173:  2:0,3:1:2,4
   174:  2:0,3:2,4:1
   175:  1:2:2,4:0,3
   176:  1:2:0,3:2,4
   177:  1:2,4:2:0,3
   178:  1:2,4:0,3:2
   179:  1:0,3:2:2,4
   180:  1:0,3:2,4:2
   181:  2,4:2:1:0,3
   182:  2,4:2:0,3:1
   183:  2,4:1:2:0,3
   184:  2,4:1:0,3:2
   185:  2,4:0,3:2:1
   186:  2,4:0,3:1:2
   187:  0,3:2:1:2,4
   188:  0,3:2:2,4:1
   189:  0,3:1:2:2,4
   190:  0,3:1:2,4:2
   191:  0,3:2,4:2:1
   192:  0,3:2,4:1:2
   193:  3:2:0,3:1,4
   194:  3:2:1,4:0,3
   195:  3:0,3:2:1,4
   196:  3:0,3:1,4:2
   197:  3:1,4:2:0,3
   198:  3:1,4:0,3:2
   199:  2:3:0,3:1,4
   200:  2:3:1,4:0,3
   201:  2:0,3:3:1,4
   202:  2:0,3:1,4:3
   203:  2:1,4:3:0,3
   204:  2:1,4:0,3:3
   205:  0,3:3:2:1,4
   206:  0,3:3:1,4:2
   207:  0,3:2:3:1,4
   208:  0,3:2:1,4:3
   209:  0,3:1,4:3:2
   210:  0,3:1,4:2:3
   211:  1,4:3:2:0,3
   212:  1,4:3:0,3:2
   213:  1,4:2:3:0,3
   214:  1,4:2:0,3:3
   215:  1,4:0,3:3:2
   216:  1,4:0,3:2:3
   217:  4:3:1,4:0,2
   218:  4:3:0,2:1,4
   219:  4:1,4:3:0,2
   220:  4:1,4:0,2:3
   221:  4:0,2:3:1,4
   222:  4:0,2:1,4:3
   223:  3:4:1,4:0,2
   224:  3:4:0,2:1,4
   225:  3:1,4:4:0,2
   226:  3:1,4:0,2:4
   227:  3:0,2:4:1,4
   228:  3:0,2:1,4:4
   229:  1,4:4:3:0,2
   230:  1,4:4:0,2:3
   231:  1,4:3:4:0,2
   232:  1,4:3:0,2:4
   233:  1,4:0,2:4:3
   234:  1,4:0,2:3:4
   235:  0,2:4:3:1,4
   236:  0,2:4:1,4:3
   237:  0,2:3:4:1,4
   238:  0,2:3:1,4:4
   239:  0,2:1,4:4:3
   240:  0,2:1,4:3:4
family= 2 2 0 0 0 new D5h genus #    53 is 0:1:0,3:3,4
     1:  0:1:0,3:3,4
     2:  0:1:3,4:0,3
     3:  0:0,3:1:3,4
     4:  0:0,3:3,4:1
     5:  0:3,4:1:0,3
     6:  0:3,4:0,3:1
     7:  1:0:0,3:3,4
     8:  1:0:3,4:0,3
     9:  1:0,3:0:3,4
    10:  1:0,3:3,4:0
    11:  1:3,4:0:0,3
    12:  1:3,4:0,3:0
    13:  0,3:0:1:3,4
    14:  0,3:0:3,4:1
    15:  0,3:1:0:3,4
    16:  0,3:1:3,4:0
    17:  0,3:3,4:0:1
    18:  0,3:3,4:1:0
    19:  3,4:0:1:0,3
    20:  3,4:0:0,3:1
    21:  3,4:1:0:0,3
    22:  3,4:1:0,3:0
    23:  3,4:0,3:0:1
    24:  3,4:0,3:1:0
    25:  1:2:1,4:0,4
    26:  1:2:0,4:1,4
    27:  1:1,4:2:0,4
    28:  1:1,4:0,4:2
    29:  1:0,4:2:1,4
    30:  1:0,4:1,4:2
    31:  2:1:1,4:0,4
    32:  2:1:0,4:1,4
    33:  2:1,4:1:0,4
    34:  2:1,4:0,4:1
    35:  2:0,4:1:1,4
    36:  2:0,4:1,4:1
    37:  1,4:1:2:0,4
    38:  1,4:1:0,4:2
    39:  1,4:2:1:0,4
    40:  1,4:2:0,4:1
    41:  1,4:0,4:1:2
    42:  1,4:0,4:2:1
    43:  0,4:1:2:1,4
    44:  0,4:1:1,4:2
    45:  0,4:2:1:1,4
    46:  0,4:2:1,4:1
    47:  0,4:1,4:1:2
    48:  0,4:1,4:2:1
    49:  2:3:0,2:0,1
    50:  2:3:0,1:0,2
    51:  2:0,2:3:0,1
    52:  2:0,2:0,1:3
    53:  2:0,1:3:0,2
    54:  2:0,1:0,2:3
    55:  3:2:0,2:0,1
    56:  3:2:0,1:0,2
    57:  3:0,2:2:0,1
    58:  3:0,2:0,1:2
    59:  3:0,1:2:0,2
    60:  3:0,1:0,2:2
    61:  0,2:2:3:0,1
    62:  0,2:2:0,1:3
    63:  0,2:3:2:0,1
    64:  0,2:3:0,1:2
    65:  0,2:0,1:2:3
    66:  0,2:0,1:3:2
    67:  0,1:2:3:0,2
    68:  0,1:2:0,2:3
    69:  0,1:3:2:0,2
    70:  0,1:3:0,2:2
    71:  0,1:0,2:2:3
    72:  0,1:0,2:3:2
    73:  3:4:1,3:1,2
    74:  3:4:1,2:1,3
    75:  3:1,3:4:1,2
    76:  3:1,3:1,2:4
    77:  3:1,2:4:1,3
    78:  3:1,2:1,3:4
    79:  4:3:1,3:1,2
    80:  4:3:1,2:1,3
    81:  4:1,3:3:1,2
    82:  4:1,3:1,2:3
    83:  4:1,2:3:1,3
    84:  4:1,2:1,3:3
    85:  1,3:3:4:1,2
    86:  1,3:3:1,2:4
    87:  1,3:4:3:1,2
    88:  1,3:4:1,2:3
    89:  1,3:1,2:3:4
    90:  1,3:1,2:4:3
    91:  1,2:3:4:1,3
    92:  1,2:3:1,3:4
    93:  1,2:4:3:1,3
    94:  1,2:4:1,3:3
    95:  1,2:1,3:3:4
    96:  1,2:1,3:4:3
    97:  4:0:2,4:2,3
    98:  4:0:2,3:2,4
    99:  4:2,4:0:2,3
   100:  4:2,4:2,3:0
   101:  4:2,3:0:2,4
   102:  4:2,3:2,4:0
   103:  0:4:2,4:2,3
   104:  0:4:2,3:2,4
   105:  0:2,4:4:2,3
   106:  0:2,4:2,3:4
   107:  0:2,3:4:2,4
   108:  0:2,3:2,4:4
   109:  2,4:4:0:2,3
   110:  2,4:4:2,3:0
   111:  2,4:0:4:2,3
   112:  2,4:0:2,3:4
   113:  2,4:2,3:4:0
   114:  2,4:2,3:0:4
   115:  2,3:4:0:2,4
   116:  2,3:4:2,4:0
   117:  2,3:0:4:2,4
   118:  2,3:0:2,4:4
   119:  2,3:2,4:4:0
   120:  2,3:2,4:0:4
   121:  0:4:0,2:1,2
   122:  0:4:1,2:0,2
   123:  0:0,2:4:1,2
   124:  0:0,2:1,2:4
   125:  0:1,2:4:0,2
   126:  0:1,2:0,2:4
   127:  4:0:0,2:1,2
   128:  4:0:1,2:0,2
   129:  4:0,2:0:1,2
   130:  4:0,2:1,2:0
   131:  4:1,2:0:0,2
   132:  4:1,2:0,2:0
   133:  0,2:0:4:1,2
   134:  0,2:0:1,2:4
   135:  0,2:4:0:1,2
   136:  0,2:4:1,2:0
   137:  0,2:1,2:0:4
   138:  0,2:1,2:4:0
   139:  1,2:0:4:0,2
   140:  1,2:0:0,2:4
   141:  1,2:4:0:0,2
   142:  1,2:4:0,2:0
   143:  1,2:0,2:0:4
   144:  1,2:0,2:4:0
   145:  1:0:1,3:2,3
   146:  1:0:2,3:1,3
   147:  1:1,3:0:2,3
   148:  1:1,3:2,3:0
   149:  1:2,3:0:1,3
   150:  1:2,3:1,3:0
   151:  0:1:1,3:2,3
   152:  0:1:2,3:1,3
   153:  0:1,3:1:2,3
   154:  0:1,3:2,3:1
   155:  0:2,3:1:1,3
   156:  0:2,3:1,3:1
   157:  1,3:1:0:2,3
   158:  1,3:1:2,3:0
   159:  1,3:0:1:2,3
   160:  1,3:0:2,3:1
   161:  1,3:2,3:1:0
   162:  1,3:2,3:0:1
   163:  2,3:1:0:1,3
   164:  2,3:1:1,3:0
   165:  2,3:0:1:1,3
   166:  2,3:0:1,3:1
   167:  2,3:1,3:1:0
   168:  2,3:1,3:0:1
   169:  2:1:2,4:3,4
   170:  2:1:3,4:2,4
   171:  2:2,4:1:3,4
   172:  2:2,4:3,4:1
   173:  2:3,4:1:2,4
   174:  2:3,4:2,4:1
   175:  1:2:2,4:3,4
   176:  1:2:3,4:2,4
   177:  1:2,4:2:3,4
   178:  1:2,4:3,4:2
   179:  1:3,4:2:2,4
   180:  1:3,4:2,4:2
   181:  2,4:2:1:3,4
   182:  2,4:2:3,4:1
   183:  2,4:1:2:3,4
   184:  2,4:1:3,4:2
   185:  2,4:3,4:2:1
   186:  2,4:3,4:1:2
   187:  3,4:2:1:2,4
   188:  3,4:2:2,4:1
   189:  3,4:1:2:2,4
   190:  3,4:1:2,4:2
   191:  3,4:2,4:2:1
   192:  3,4:2,4:1:2
   193:  3:2:0,3:0,4
   194:  3:2:0,4:0,3
   195:  3:0,3:2:0,4
   196:  3:0,3:0,4:2
   197:  3:0,4:2:0,3
   198:  3:0,4:0,3:2
   199:  2:3:0,3:0,4
   200:  2:3:0,4:0,3
   201:  2:0,3:3:0,4
   202:  2:0,3:0,4:3
   203:  2:0,4:3:0,3
   204:  2:0,4:0,3:3
   205:  0,3:3:2:0,4
   206:  0,3:3:0,4:2
   207:  0,3:2:3:0,4
   208:  0,3:2:0,4:3
   209:  0,3:0,4:3:2
   210:  0,3:0,4:2:3
   211:  0,4:3:2:0,3
   212:  0,4:3:0,3:2
   213:  0,4:2:3:0,3
   214:  0,4:2:0,3:3
   215:  0,4:0,3:3:2
   216:  0,4:0,3:2:3
   217:  4:3:1,4:0,1
   218:  4:3:0,1:1,4
   219:  4:1,4:3:0,1
   220:  4:1,4:0,1:3
   221:  4:0,1:3:1,4
   222:  4:0,1:1,4:3
   223:  3:4:1,4:0,1
   224:  3:4:0,1:1,4
   225:  3:1,4:4:0,1
   226:  3:1,4:0,1:4
   227:  3:0,1:4:1,4
   228:  3:0,1:1,4:4
   229:  1,4:4:3:0,1
   230:  1,4:4:0,1:3
   231:  1,4:3:4:0,1
   232:  1,4:3:0,1:4
   233:  1,4:0,1:4:3
   234:  1,4:0,1:3:4
   235:  0,1:4:3:1,4
   236:  0,1:4:1,4:3
   237:  0,1:3:4:1,4
   238:  0,1:3:1,4:4
   239:  0,1:1,4:4:3
   240:  0,1:1,4:3:4
family= 2 2 0 0 0 new D5h genus #    54 is 0:1:0,4:0,4
     1:  0:1:0,4:0,4
     2:  0:0,4:1:0,4
     3:  0:0,4:0,4:1
     4:  1:0:0,4:0,4
     5:  1:0,4:0:0,4
     6:  1:0,4:0,4:0
     7:  0,4:0:1:0,4
     8:  0,4:0:0,4:1
     9:  0,4:1:0:0,4
    10:  0,4:1:0,4:0
    11:  0,4:0,4:0:1
    12:  0,4:0,4:1:0
    13:  1:2:0,1:0,1
    14:  1:0,1:2:0,1
    15:  1:0,1:0,1:2
    16:  2:1:0,1:0,1
    17:  2:0,1:1:0,1
    18:  2:0,1:0,1:1
    19:  0,1:1:2:0,1
    20:  0,1:1:0,1:2
    21:  0,1:2:1:0,1
    22:  0,1:2:0,1:1
    23:  0,1:0,1:1:2
    24:  0,1:0,1:2:1
    25:  2:3:1,2:1,2
    26:  2:1,2:3:1,2
    27:  2:1,2:1,2:3
    28:  3:2:1,2:1,2
    29:  3:1,2:2:1,2
    30:  3:1,2:1,2:2
    31:  1,2:2:3:1,2
    32:  1,2:2:1,2:3
    33:  1,2:3:2:1,2
    34:  1,2:3:1,2:2
    35:  1,2:1,2:2:3
    36:  1,2:1,2:3:2
    37:  3:4:2,3:2,3
    38:  3:2,3:4:2,3
    39:  3:2,3:2,3:4
    40:  4:3:2,3:2,3
    41:  4:2,3:3:2,3
    42:  4:2,3:2,3:3
    43:  2,3:3:4:2,3
    44:  2,3:3:2,3:4
    45:  2,3:4:3:2,3
    46:  2,3:4:2,3:3
    47:  2,3:2,3:3:4
    48:  2,3:2,3:4:3
    49:  4:0:3,4:3,4
    50:  4:3,4:0:3,4
    51:  4:3,4:3,4:0
    52:  0:4:3,4:3,4
    53:  0:3,4:4:3,4
    54:  0:3,4:3,4:4
    55:  3,4:4:0:3,4
    56:  3,4:4:3,4:0
    57:  3,4:0:4:3,4
    58:  3,4:0:3,4:4
    59:  3,4:3,4:4:0
    60:  3,4:3,4:0:4
    61:  0:4:0,1:0,1
    62:  0:0,1:4:0,1
    63:  0:0,1:0,1:4
    64:  4:0:0,1:0,1
    65:  4:0,1:0:0,1
    66:  4:0,1:0,1:0
    67:  0,1:0:4:0,1
    68:  0,1:0:0,1:4
    69:  0,1:4:0:0,1
    70:  0,1:4:0,1:0
    71:  0,1:0,1:0:4
    72:  0,1:0,1:4:0
    73:  1:0:1,2:1,2
    74:  1:1,2:0:1,2
    75:  1:1,2:1,2:0
    76:  0:1:1,2:1,2
    77:  0:1,2:1:1,2
    78:  0:1,2:1,2:1
    79:  1,2:1:0:1,2
    80:  1,2:1:1,2:0
    81:  1,2:0:1:1,2
    82:  1,2:0:1,2:1
    83:  1,2:1,2:1:0
    84:  1,2:1,2:0:1
    85:  2:1:2,3:2,3
    86:  2:2,3:1:2,3
    87:  2:2,3:2,3:1
    88:  1:2:2,3:2,3
    89:  1:2,3:2:2,3
    90:  1:2,3:2,3:2
    91:  2,3:2:1:2,3
    92:  2,3:2:2,3:1
    93:  2,3:1:2:2,3
    94:  2,3:1:2,3:2
    95:  2,3:2,3:2:1
    96:  2,3:2,3:1:2
    97:  3:2:3,4:3,4
    98:  3:3,4:2:3,4
    99:  3:3,4:3,4:2
   100:  2:3:3,4:3,4
   101:  2:3,4:3:3,4
   102:  2:3,4:3,4:3
   103:  3,4:3:2:3,4
   104:  3,4:3:3,4:2
   105:  3,4:2:3:3,4
   106:  3,4:2:3,4:3
   107:  3,4:3,4:3:2
   108:  3,4:3,4:2:3
   109:  4:3:0,4:0,4
   110:  4:0,4:3:0,4
   111:  4:0,4:0,4:3
   112:  3:4:0,4:0,4
   113:  3:0,4:4:0,4
   114:  3:0,4:0,4:4
   115:  0,4:4:3:0,4
   116:  0,4:4:0,4:3
   117:  0,4:3:4:0,4
   118:  0,4:3:0,4:4
   119:  0,4:0,4:4:3
   120:  0,4:0,4:3:4
family= 2 2 0 0 0 new D5h genus #    55 is 0:1:0,4:1,2
     1:  0:1:0,4:1,2
     2:  0:1:1,2:0,4
     3:  0:0,4:1:1,2
     4:  0:0,4:1,2:1
     5:  0:1,2:1:0,4
     6:  0:1,2:0,4:1
     7:  1:0:0,4:1,2
     8:  1:0:1,2:0,4
     9:  1:0,4:0:1,2
    10:  1:0,4:1,2:0
    11:  1:1,2:0:0,4
    12:  1:1,2:0,4:0
    13:  0,4:0:1:1,2
    14:  0,4:0:1,2:1
    15:  0,4:1:0:1,2
    16:  0,4:1:1,2:0
    17:  0,4:1,2:0:1
    18:  0,4:1,2:1:0
    19:  1,2:0:1:0,4
    20:  1,2:0:0,4:1
    21:  1,2:1:0:0,4
    22:  1,2:1:0,4:0
    23:  1,2:0,4:0:1
    24:  1,2:0,4:1:0
    25:  1:2:0,1:2,3
    26:  1:2:2,3:0,1
    27:  1:0,1:2:2,3
    28:  1:0,1:2,3:2
    29:  1:2,3:2:0,1
    30:  1:2,3:0,1:2
    31:  2:1:0,1:2,3
    32:  2:1:2,3:0,1
    33:  2:0,1:1:2,3
    34:  2:0,1:2,3:1
    35:  2:2,3:1:0,1
    36:  2:2,3:0,1:1
    37:  0,1:1:2:2,3
    38:  0,1:1:2,3:2
    39:  0,1:2:1:2,3
    40:  0,1:2:2,3:1
    41:  0,1:2,3:1:2
    42:  0,1:2,3:2:1
    43:  2,3:1:2:0,1
    44:  2,3:1:0,1:2
    45:  2,3:2:1:0,1
    46:  2,3:2:0,1:1
    47:  2,3:0,1:1:2
    48:  2,3:0,1:2:1
    49:  2:3:1,2:3,4
    50:  2:3:3,4:1,2
    51:  2:1,2:3:3,4
    52:  2:1,2:3,4:3
    53:  2:3,4:3:1,2
    54:  2:3,4:1,2:3
    55:  3:2:1,2:3,4
    56:  3:2:3,4:1,2
    57:  3:1,2:2:3,4
    58:  3:1,2:3,4:2
    59:  3:3,4:2:1,2
    60:  3:3,4:1,2:2
    61:  1,2:2:3:3,4
    62:  1,2:2:3,4:3
    63:  1,2:3:2:3,4
    64:  1,2:3:3,4:2
    65:  1,2:3,4:2:3
    66:  1,2:3,4:3:2
    67:  3,4:2:3:1,2
    68:  3,4:2:1,2:3
    69:  3,4:3:2:1,2
    70:  3,4:3:1,2:2
    71:  3,4:1,2:2:3
    72:  3,4:1,2:3:2
    73:  3:4:2,3:0,4
    74:  3:4:0,4:2,3
    75:  3:2,3:4:0,4
    76:  3:2,3:0,4:4
    77:  3:0,4:4:2,3
    78:  3:0,4:2,3:4
    79:  4:3:2,3:0,4
    80:  4:3:0,4:2,3
    81:  4:2,3:3:0,4
    82:  4:2,3:0,4:3
    83:  4:0,4:3:2,3
    84:  4:0,4:2,3:3
    85:  2,3:3:4:0,4
    86:  2,3:3:0,4:4
    87:  2,3:4:3:0,4
    88:  2,3:4:0,4:3
    89:  2,3:0,4:3:4
    90:  2,3:0,4:4:3
    91:  0,4:3:4:2,3
    92:  0,4:3:2,3:4
    93:  0,4:4:3:2,3
    94:  0,4:4:2,3:3
    95:  0,4:2,3:3:4
    96:  0,4:2,3:4:3
    97:  4:0:3,4:0,1
    98:  4:0:0,1:3,4
    99:  4:3,4:0:0,1
   100:  4:3,4:0,1:0
   101:  4:0,1:0:3,4
   102:  4:0,1:3,4:0
   103:  0:4:3,4:0,1
   104:  0:4:0,1:3,4
   105:  0:3,4:4:0,1
   106:  0:3,4:0,1:4
   107:  0:0,1:4:3,4
   108:  0:0,1:3,4:4
   109:  3,4:4:0:0,1
   110:  3,4:4:0,1:0
   111:  3,4:0:4:0,1
   112:  3,4:0:0,1:4
   113:  3,4:0,1:4:0
   114:  3,4:0,1:0:4
   115:  0,1:4:0:3,4
   116:  0,1:4:3,4:0
   117:  0,1:0:4:3,4
   118:  0,1:0:3,4:4
   119:  0,1:3,4:4:0
   120:  0,1:3,4:0:4
family= 2 2 0 0 0 new D5h genus #    56 is 0:1:0,4:2,3
     1:  0:1:0,4:2,3
     2:  0:1:2,3:0,4
     3:  0:0,4:1:2,3
     4:  0:0,4:2,3:1
     5:  0:2,3:1:0,4
     6:  0:2,3:0,4:1
     7:  1:0:0,4:2,3
     8:  1:0:2,3:0,4
     9:  1:0,4:0:2,3
    10:  1:0,4:2,3:0
    11:  1:2,3:0:0,4
    12:  1:2,3:0,4:0
    13:  0,4:0:1:2,3
    14:  0,4:0:2,3:1
    15:  0,4:1:0:2,3
    16:  0,4:1:2,3:0
    17:  0,4:2,3:0:1
    18:  0,4:2,3:1:0
    19:  2,3:0:1:0,4
    20:  2,3:0:0,4:1
    21:  2,3:1:0:0,4
    22:  2,3:1:0,4:0
    23:  2,3:0,4:0:1
    24:  2,3:0,4:1:0
    25:  1:2:0,1:3,4
    26:  1:2:3,4:0,1
    27:  1:0,1:2:3,4
    28:  1:0,1:3,4:2
    29:  1:3,4:2:0,1
    30:  1:3,4:0,1:2
    31:  2:1:0,1:3,4
    32:  2:1:3,4:0,1
    33:  2:0,1:1:3,4
    34:  2:0,1:3,4:1
    35:  2:3,4:1:0,1
    36:  2:3,4:0,1:1
    37:  0,1:1:2:3,4
    38:  0,1:1:3,4:2
    39:  0,1:2:1:3,4
    40:  0,1:2:3,4:1
    41:  0,1:3,4:1:2
    42:  0,1:3,4:2:1
    43:  3,4:1:2:0,1
    44:  3,4:1:0,1:2
    45:  3,4:2:1:0,1
    46:  3,4:2:0,1:1
    47:  3,4:0,1:1:2
    48:  3,4:0,1:2:1
    49:  2:3:1,2:0,4
    50:  2:3:0,4:1,2
    51:  2:1,2:3:0,4
    52:  2:1,2:0,4:3
    53:  2:0,4:3:1,2
    54:  2:0,4:1,2:3
    55:  3:2:1,2:0,4
    56:  3:2:0,4:1,2
    57:  3:1,2:2:0,4
    58:  3:1,2:0,4:2
    59:  3:0,4:2:1,2
    60:  3:0,4:1,2:2
    61:  1,2:2:3:0,4
    62:  1,2:2:0,4:3
    63:  1,2:3:2:0,4
    64:  1,2:3:0,4:2
    65:  1,2:0,4:2:3
    66:  1,2:0,4:3:2
    67:  0,4:2:3:1,2
    68:  0,4:2:1,2:3
    69:  0,4:3:2:1,2
    70:  0,4:3:1,2:2
    71:  0,4:1,2:2:3
    72:  0,4:1,2:3:2
    73:  3:4:2,3:0,1
    74:  3:4:0,1:2,3
    75:  3:2,3:4:0,1
    76:  3:2,3:0,1:4
    77:  3:0,1:4:2,3
    78:  3:0,1:2,3:4
    79:  4:3:2,3:0,1
    80:  4:3:0,1:2,3
    81:  4:2,3:3:0,1
    82:  4:2,3:0,1:3
    83:  4:0,1:3:2,3
    84:  4:0,1:2,3:3
    85:  2,3:3:4:0,1
    86:  2,3:3:0,1:4
    87:  2,3:4:3:0,1
    88:  2,3:4:0,1:3
    89:  2,3:0,1:3:4
    90:  2,3:0,1:4:3
    91:  0,1:3:4:2,3
    92:  0,1:3:2,3:4
    93:  0,1:4:3:2,3
    94:  0,1:4:2,3:3
    95:  0,1:2,3:3:4
    96:  0,1:2,3:4:3
    97:  4:0:3,4:1,2
    98:  4:0:1,2:3,4
    99:  4:3,4:0:1,2
   100:  4:3,4:1,2:0
   101:  4:1,2:0:3,4
   102:  4:1,2:3,4:0
   103:  0:4:3,4:1,2
   104:  0:4:1,2:3,4
   105:  0:3,4:4:1,2
   106:  0:3,4:1,2:4
   107:  0:1,2:4:3,4
   108:  0:1,2:3,4:4
   109:  3,4:4:0:1,2
   110:  3,4:4:1,2:0
   111:  3,4:0:4:1,2
   112:  3,4:0:1,2:4
   113:  3,4:1,2:4:0
   114:  3,4:1,2:0:4
   115:  1,2:4:0:3,4
   116:  1,2:4:3,4:0
   117:  1,2:0:4:3,4
   118:  1,2:0:3,4:4
   119:  1,2:3,4:4:0
   120:  1,2:3,4:0:4
   121:  0:4:0,1:2,3
   122:  0:4:2,3:0,1
   123:  0:0,1:4:2,3
   124:  0:0,1:2,3:4
   125:  0:2,3:4:0,1
   126:  0:2,3:0,1:4
   127:  4:0:0,1:2,3
   128:  4:0:2,3:0,1
   129:  4:0,1:0:2,3
   130:  4:0,1:2,3:0
   131:  4:2,3:0:0,1
   132:  4:2,3:0,1:0
   133:  0,1:0:4:2,3
   134:  0,1:0:2,3:4
   135:  0,1:4:0:2,3
   136:  0,1:4:2,3:0
   137:  0,1:2,3:0:4
   138:  0,1:2,3:4:0
   139:  2,3:0:4:0,1
   140:  2,3:0:0,1:4
   141:  2,3:4:0:0,1
   142:  2,3:4:0,1:0
   143:  2,3:0,1:0:4
   144:  2,3:0,1:4:0
   145:  1:0:1,2:3,4
   146:  1:0:3,4:1,2
   147:  1:1,2:0:3,4
   148:  1:1,2:3,4:0
   149:  1:3,4:0:1,2
   150:  1:3,4:1,2:0
   151:  0:1:1,2:3,4
   152:  0:1:3,4:1,2
   153:  0:1,2:1:3,4
   154:  0:1,2:3,4:1
   155:  0:3,4:1:1,2
   156:  0:3,4:1,2:1
   157:  1,2:1:0:3,4
   158:  1,2:1:3,4:0
   159:  1,2:0:1:3,4
   160:  1,2:0:3,4:1
   161:  1,2:3,4:1:0
   162:  1,2:3,4:0:1
   163:  3,4:1:0:1,2
   164:  3,4:1:1,2:0
   165:  3,4:0:1:1,2
   166:  3,4:0:1,2:1
   167:  3,4:1,2:1:0
   168:  3,4:1,2:0:1
   169:  2:1:2,3:0,4
   170:  2:1:0,4:2,3
   171:  2:2,3:1:0,4
   172:  2:2,3:0,4:1
   173:  2:0,4:1:2,3
   174:  2:0,4:2,3:1
   175:  1:2:2,3:0,4
   176:  1:2:0,4:2,3
   177:  1:2,3:2:0,4
   178:  1:2,3:0,4:2
   179:  1:0,4:2:2,3
   180:  1:0,4:2,3:2
   181:  2,3:2:1:0,4
   182:  2,3:2:0,4:1
   183:  2,3:1:2:0,4
   184:  2,3:1:0,4:2
   185:  2,3:0,4:2:1
   186:  2,3:0,4:1:2
   187:  0,4:2:1:2,3
   188:  0,4:2:2,3:1
   189:  0,4:1:2:2,3
   190:  0,4:1:2,3:2
   191:  0,4:2,3:2:1
   192:  0,4:2,3:1:2
   193:  3:2:3,4:0,1
   194:  3:2:0,1:3,4
   195:  3:3,4:2:0,1
   196:  3:3,4:0,1:2
   197:  3:0,1:2:3,4
   198:  3:0,1:3,4:2
   199:  2:3:3,4:0,1
   200:  2:3:0,1:3,4
   201:  2:3,4:3:0,1
   202:  2:3,4:0,1:3
   203:  2:0,1:3:3,4
   204:  2:0,1:3,4:3
   205:  3,4:3:2:0,1
   206:  3,4:3:0,1:2
   207:  3,4:2:3:0,1
   208:  3,4:2:0,1:3
   209:  3,4:0,1:3:2
   210:  3,4:0,1:2:3
   211:  0,1:3:2:3,4
   212:  0,1:3:3,4:2
   213:  0,1:2:3:3,4
   214:  0,1:2:3,4:3
   215:  0,1:3,4:3:2
   216:  0,1:3,4:2:3
   217:  4:3:0,4:1,2
   218:  4:3:1,2:0,4
   219:  4:0,4:3:1,2
   220:  4:0,4:1,2:3
   221:  4:1,2:3:0,4
   222:  4:1,2:0,4:3
   223:  3:4:0,4:1,2
   224:  3:4:1,2:0,4
   225:  3:0,4:4:1,2
   226:  3:0,4:1,2:4
   227:  3:1,2:4:0,4
   228:  3:1,2:0,4:4
   229:  0,4:4:3:1,2
   230:  0,4:4:1,2:3
   231:  0,4:3:4:1,2
   232:  0,4:3:1,2:4
   233:  0,4:1,2:4:3
   234:  0,4:1,2:3:4
   235:  1,2:4:3:0,4
   236:  1,2:4:0,4:3
   237:  1,2:3:4:0,4
   238:  1,2:3:0,4:4
   239:  1,2:0,4:4:3
   240:  1,2:0,4:3:4
family= 2 2 0 0 0 new D5h genus #    57 is 0:1:0,4:2,4
     1:  0:1:0,4:2,4
     2:  0:1:2,4:0,4
     3:  0:0,4:1:2,4
     4:  0:0,4:2,4:1
     5:  0:2,4:1:0,4
     6:  0:2,4:0,4:1
     7:  1:0:0,4:2,4
     8:  1:0:2,4:0,4
     9:  1:0,4:0:2,4
    10:  1:0,4:2,4:0
    11:  1:2,4:0:0,4
    12:  1:2,4:0,4:0
    13:  0,4:0:1:2,4
    14:  0,4:0:2,4:1
    15:  0,4:1:0:2,4
    16:  0,4:1:2,4:0
    17:  0,4:2,4:0:1
    18:  0,4:2,4:1:0
    19:  2,4:0:1:0,4
    20:  2,4:0:0,4:1
    21:  2,4:1:0:0,4
    22:  2,4:1:0,4:0
    23:  2,4:0,4:0:1
    24:  2,4:0,4:1:0
    25:  1:2:0,1:0,3
    26:  1:2:0,3:0,1
    27:  1:0,1:2:0,3
    28:  1:0,1:0,3:2
    29:  1:0,3:2:0,1
    30:  1:0,3:0,1:2
    31:  2:1:0,1:0,3
    32:  2:1:0,3:0,1
    33:  2:0,1:1:0,3
    34:  2:0,1:0,3:1
    35:  2:0,3:1:0,1
    36:  2:0,3:0,1:1
    37:  0,1:1:2:0,3
    38:  0,1:1:0,3:2
    39:  0,1:2:1:0,3
    40:  0,1:2:0,3:1
    41:  0,1:0,3:1:2
    42:  0,1:0,3:2:1
    43:  0,3:1:2:0,1
    44:  0,3:1:0,1:2
    45:  0,3:2:1:0,1
    46:  0,3:2:0,1:1
    47:  0,3:0,1:1:2
    48:  0,3:0,1:2:1
    49:  2:3:1,2:1,4
    50:  2:3:1,4:1,2
    51:  2:1,2:3:1,4
    52:  2:1,2:1,4:3
    53:  2:1,4:3:1,2
    54:  2:1,4:1,2:3
    55:  3:2:1,2:1,4
    56:  3:2:1,4:1,2
    57:  3:1,2:2:1,4
    58:  3:1,2:1,4:2
    59:  3:1,4:2:1,2
    60:  3:1,4:1,2:2
    61:  1,2:2:3:1,4
    62:  1,2:2:1,4:3
    63:  1,2:3:2:1,4
    64:  1,2:3:1,4:2
    65:  1,2:1,4:2:3
    66:  1,2:1,4:3:2
    67:  1,4:2:3:1,2
    68:  1,4:2:1,2:3
    69:  1,4:3:2:1,2
    70:  1,4:3:1,2:2
    71:  1,4:1,2:2:3
    72:  1,4:1,2:3:2
    73:  3:4:2,3:0,2
    74:  3:4:0,2:2,3
    75:  3:2,3:4:0,2
    76:  3:2,3:0,2:4
    77:  3:0,2:4:2,3
    78:  3:0,2:2,3:4
    79:  4:3:2,3:0,2
    80:  4:3:0,2:2,3
    81:  4:2,3:3:0,2
    82:  4:2,3:0,2:3
    83:  4:0,2:3:2,3
    84:  4:0,2:2,3:3
    85:  2,3:3:4:0,2
    86:  2,3:3:0,2:4
    87:  2,3:4:3:0,2
    88:  2,3:4:0,2:3
    89:  2,3:0,2:3:4
    90:  2,3:0,2:4:3
    91:  0,2:3:4:2,3
    92:  0,2:3:2,3:4
    93:  0,2:4:3:2,3
    94:  0,2:4:2,3:3
    95:  0,2:2,3:3:4
    96:  0,2:2,3:4:3
    97:  4:0:3,4:1,3
    98:  4:0:1,3:3,4
    99:  4:3,4:0:1,3
   100:  4:3,4:1,3:0
   101:  4:1,3:0:3,4
   102:  4:1,3:3,4:0
   103:  0:4:3,4:1,3
   104:  0:4:1,3:3,4
   105:  0:3,4:4:1,3
   106:  0:3,4:1,3:4
   107:  0:1,3:4:3,4
   108:  0:1,3:3,4:4
   109:  3,4:4:0:1,3
   110:  3,4:4:1,3:0
   111:  3,4:0:4:1,3
   112:  3,4:0:1,3:4
   113:  3,4:1,3:4:0
   114:  3,4:1,3:0:4
   115:  1,3:4:0:3,4
   116:  1,3:4:3,4:0
   117:  1,3:0:4:3,4
   118:  1,3:0:3,4:4
   119:  1,3:3,4:4:0
   120:  1,3:3,4:0:4
   121:  0:4:0,1:1,3
   122:  0:4:1,3:0,1
   123:  0:0,1:4:1,3
   124:  0:0,1:1,3:4
   125:  0:1,3:4:0,1
   126:  0:1,3:0,1:4
   127:  4:0:0,1:1,3
   128:  4:0:1,3:0,1
   129:  4:0,1:0:1,3
   130:  4:0,1:1,3:0
   131:  4:1,3:0:0,1
   132:  4:1,3:0,1:0
   133:  0,1:0:4:1,3
   134:  0,1:0:1,3:4
   135:  0,1:4:0:1,3
   136:  0,1:4:1,3:0
   137:  0,1:1,3:0:4
   138:  0,1:1,3:4:0
   139:  1,3:0:4:0,1
   140:  1,3:0:0,1:4
   141:  1,3:4:0:0,1
   142:  1,3:4:0,1:0
   143:  1,3:0,1:0:4
   144:  1,3:0,1:4:0
   145:  1:0:1,2:2,4
   146:  1:0:2,4:1,2
   147:  1:1,2:0:2,4
   148:  1:1,2:2,4:0
   149:  1:2,4:0:1,2
   150:  1:2,4:1,2:0
   151:  0:1:1,2:2,4
   152:  0:1:2,4:1,2
   153:  0:1,2:1:2,4
   154:  0:1,2:2,4:1
   155:  0:2,4:1:1,2
   156:  0:2,4:1,2:1
   157:  1,2:1:0:2,4
   158:  1,2:1:2,4:0
   159:  1,2:0:1:2,4
   160:  1,2:0:2,4:1
   161:  1,2:2,4:1:0
   162:  1,2:2,4:0:1
   163:  2,4:1:0:1,2
   164:  2,4:1:1,2:0
   165:  2,4:0:1:1,2
   166:  2,4:0:1,2:1
   167:  2,4:1,2:1:0
   168:  2,4:1,2:0:1
   169:  2:1:2,3:0,3
   170:  2:1:0,3:2,3
   171:  2:2,3:1:0,3
   172:  2:2,3:0,3:1
   173:  2:0,3:1:2,3
   174:  2:0,3:2,3:1
   175:  1:2:2,3:0,3
   176:  1:2:0,3:2,3
   177:  1:2,3:2:0,3
   178:  1:2,3:0,3:2
   179:  1:0,3:2:2,3
   180:  1:0,3:2,3:2
   181:  2,3:2:1:0,3
   182:  2,3:2:0,3:1
   183:  2,3:1:2:0,3
   184:  2,3:1:0,3:2
   185:  2,3:0,3:2:1
   186:  2,3:0,3:1:2
   187:  0,3:2:1:2,3
   188:  0,3:2:2,3:1
   189:  0,3:1:2:2,3
   190:  0,3:1:2,3:2
   191:  0,3:2,3:2:1
   192:  0,3:2,3:1:2
   193:  3:2:3,4:1,4
   194:  3:2:1,4:3,4
   195:  3:3,4:2:1,4
   196:  3:3,4:1,4:2
   197:  3:1,4:2:3,4
   198:  3:1,4:3,4:2
   199:  2:3:3,4:1,4
   200:  2:3:1,4:3,4
   201:  2:3,4:3:1,4
   202:  2:3,4:1,4:3
   203:  2:1,4:3:3,4
   204:  2:1,4:3,4:3
   205:  3,4:3:2:1,4
   206:  3,4:3:1,4:2
   207:  3,4:2:3:1,4
   208:  3,4:2:1,4:3
   209:  3,4:1,4:3:2
   210:  3,4:1,4:2:3
   211:  1,4:3:2:3,4
   212:  1,4:3:3,4:2
   213:  1,4:2:3:3,4
   214:  1,4:2:3,4:3
   215:  1,4:3,4:3:2
   216:  1,4:3,4:2:3
   217:  4:3:0,4:0,2
   218:  4:3:0,2:0,4
   219:  4:0,4:3:0,2
   220:  4:0,4:0,2:3
   221:  4:0,2:3:0,4
   222:  4:0,2:0,4:3
   223:  3:4:0,4:0,2
   224:  3:4:0,2:0,4
   225:  3:0,4:4:0,2
   226:  3:0,4:0,2:4
   227:  3:0,2:4:0,4
   228:  3:0,2:0,4:4
   229:  0,4:4:3:0,2
   230:  0,4:4:0,2:3
   231:  0,4:3:4:0,2
   232:  0,4:3:0,2:4
   233:  0,4:0,2:4:3
   234:  0,4:0,2:3:4
   235:  0,2:4:3:0,4
   236:  0,2:4:0,4:3
   237:  0,2:3:4:0,4
   238:  0,2:3:0,4:4
   239:  0,2:0,4:4:3
   240:  0,2:0,4:3:4
family= 2 2 0 0 0 new D5h genus #    58 is 0:1:0,4:3,4
     1:  0:1:0,4:3,4
     2:  0:1:3,4:0,4
     3:  0:0,4:1:3,4
     4:  0:0,4:3,4:1
     5:  0:3,4:1:0,4
     6:  0:3,4:0,4:1
     7:  1:0:0,4:3,4
     8:  1:0:3,4:0,4
     9:  1:0,4:0:3,4
    10:  1:0,4:3,4:0
    11:  1:3,4:0:0,4
    12:  1:3,4:0,4:0
    13:  0,4:0:1:3,4
    14:  0,4:0:3,4:1
    15:  0,4:1:0:3,4
    16:  0,4:1:3,4:0
    17:  0,4:3,4:0:1
    18:  0,4:3,4:1:0
    19:  3,4:0:1:0,4
    20:  3,4:0:0,4:1
    21:  3,4:1:0:0,4
    22:  3,4:1:0,4:0
    23:  3,4:0,4:0:1
    24:  3,4:0,4:1:0
    25:  1:2:0,1:0,4
    26:  1:2:0,4:0,1
    27:  1:0,1:2:0,4
    28:  1:0,1:0,4:2
    29:  1:0,4:2:0,1
    30:  1:0,4:0,1:2
    31:  2:1:0,1:0,4
    32:  2:1:0,4:0,1
    33:  2:0,1:1:0,4
    34:  2:0,1:0,4:1
    35:  2:0,4:1:0,1
    36:  2:0,4:0,1:1
    37:  0,1:1:2:0,4
    38:  0,1:1:0,4:2
    39:  0,1:2:1:0,4
    40:  0,1:2:0,4:1
    41:  0,1:0,4:1:2
    42:  0,1:0,4:2:1
    43:  0,4:1:2:0,1
    44:  0,4:1:0,1:2
    45:  0,4:2:1:0,1
    46:  0,4:2:0,1:1
    47:  0,4:0,1:1:2
    48:  0,4:0,1:2:1
    49:  2:3:1,2:0,1
    50:  2:3:0,1:1,2
    51:  2:1,2:3:0,1
    52:  2:1,2:0,1:3
    53:  2:0,1:3:1,2
    54:  2:0,1:1,2:3
    55:  3:2:1,2:0,1
    56:  3:2:0,1:1,2
    57:  3:1,2:2:0,1
    58:  3:1,2:0,1:2
    59:  3:0,1:2:1,2
    60:  3:0,1:1,2:2
    61:  1,2:2:3:0,1
    62:  1,2:2:0,1:3
    63:  1,2:3:2:0,1
    64:  1,2:3:0,1:2
    65:  1,2:0,1:2:3
    66:  1,2:0,1:3:2
    67:  0,1:2:3:1,2
    68:  0,1:2:1,2:3
    69:  0,1:3:2:1,2
    70:  0,1:3:1,2:2
    71:  0,1:1,2:2:3
    72:  0,1:1,2:3:2
    73:  3:4:2,3:1,2
    74:  3:4:1,2:2,3
    75:  3:2,3:4:1,2
    76:  3:2,3:1,2:4
    77:  3:1,2:4:2,3
    78:  3:1,2:2,3:4
    79:  4:3:2,3:1,2
    80:  4:3:1,2:2,3
    81:  4:2,3:3:1,2
    82:  4:2,3:1,2:3
    83:  4:1,2:3:2,3
    84:  4:1,2:2,3:3
    85:  2,3:3:4:1,2
    86:  2,3:3:1,2:4
    87:  2,3:4:3:1,2
    88:  2,3:4:1,2:3
    89:  2,3:1,2:3:4
    90:  2,3:1,2:4:3
    91:  1,2:3:4:2,3
    92:  1,2:3:2,3:4
    93:  1,2:4:3:2,3
    94:  1,2:4:2,3:3
    95:  1,2:2,3:3:4
    96:  1,2:2,3:4:3
    97:  4:0:3,4:2,3
    98:  4:0:2,3:3,4
    99:  4:3,4:0:2,3
   100:  4:3,4:2,3:0
   101:  4:2,3:0:3,4
   102:  4:2,3:3,4:0
   103:  0:4:3,4:2,3
   104:  0:4:2,3:3,4
   105:  0:3,4:4:2,3
   106:  0:3,4:2,3:4
   107:  0:2,3:4:3,4
   108:  0:2,3:3,4:4
   109:  3,4:4:0:2,3
   110:  3,4:4:2,3:0
   111:  3,4:0:4:2,3
   112:  3,4:0:2,3:4
   113:  3,4:2,3:4:0
   114:  3,4:2,3:0:4
   115:  2,3:4:0:3,4
   116:  2,3:4:3,4:0
   117:  2,3:0:4:3,4
   118:  2,3:0:3,4:4
   119:  2,3:3,4:4:0
   120:  2,3:3,4:0:4
   121:  0:4:0,1:1,2
   122:  0:4:1,2:0,1
   123:  0:0,1:4:1,2
   124:  0:0,1:1,2:4
   125:  0:1,2:4:0,1
   126:  0:1,2:0,1:4
   127:  4:0:0,1:1,2
   128:  4:0:1,2:0,1
   129:  4:0,1:0:1,2
   130:  4:0,1:1,2:0
   131:  4:1,2:0:0,1
   132:  4:1,2:0,1:0
   133:  0,1:0:4:1,2
   134:  0,1:0:1,2:4
   135:  0,1:4:0:1,2
   136:  0,1:4:1,2:0
   137:  0,1:1,2:0:4
   138:  0,1:1,2:4:0
   139:  1,2:0:4:0,1
   140:  1,2:0:0,1:4
   141:  1,2:4:0:0,1
   142:  1,2:4:0,1:0
   143:  1,2:0,1:0:4
   144:  1,2:0,1:4:0
   145:  1:0:1,2:2,3
   146:  1:0:2,3:1,2
   147:  1:1,2:0:2,3
   148:  1:1,2:2,3:0
   149:  1:2,3:0:1,2
   150:  1:2,3:1,2:0
   151:  0:1:1,2:2,3
   152:  0:1:2,3:1,2
   153:  0:1,2:1:2,3
   154:  0:1,2:2,3:1
   155:  0:2,3:1:1,2
   156:  0:2,3:1,2:1
   157:  1,2:1:0:2,3
   158:  1,2:1:2,3:0
   159:  1,2:0:1:2,3
   160:  1,2:0:2,3:1
   161:  1,2:2,3:1:0
   162:  1,2:2,3:0:1
   163:  2,3:1:0:1,2
   164:  2,3:1:1,2:0
   165:  2,3:0:1:1,2
   166:  2,3:0:1,2:1
   167:  2,3:1,2:1:0
   168:  2,3:1,2:0:1
   169:  2:1:2,3:3,4
   170:  2:1:3,4:2,3
   171:  2:2,3:1:3,4
   172:  2:2,3:3,4:1
   173:  2:3,4:1:2,3
   174:  2:3,4:2,3:1
   175:  1:2:2,3:3,4
   176:  1:2:3,4:2,3
   177:  1:2,3:2:3,4
   178:  1:2,3:3,4:2
   179:  1:3,4:2:2,3
   180:  1:3,4:2,3:2
   181:  2,3:2:1:3,4
   182:  2,3:2:3,4:1
   183:  2,3:1:2:3,4
   184:  2,3:1:3,4:2
   185:  2,3:3,4:2:1
   186:  2,3:3,4:1:2
   187:  3,4:2:1:2,3
   188:  3,4:2:2,3:1
   189:  3,4:1:2:2,3
   190:  3,4:1:2,3:2
   191:  3,4:2,3:2:1
   192:  3,4:2,3:1:2
   193:  3:2:3,4:0,4
   194:  3:2:0,4:3,4
   195:  3:3,4:2:0,4
   196:  3:3,4:0,4:2
   197:  3:0,4:2:3,4
   198:  3:0,4:3,4:2
   199:  2:3:3,4:0,4
   200:  2:3:0,4:3,4
   201:  2:3,4:3:0,4
   202:  2:3,4:0,4:3
   203:  2:0,4:3:3,4
   204:  2:0,4:3,4:3
   205:  3,4:3:2:0,4
   206:  3,4:3:0,4:2
   207:  3,4:2:3:0,4
   208:  3,4:2:0,4:3
   209:  3,4:0,4:3:2
   210:  3,4:0,4:2:3
   211:  0,4:3:2:3,4
   212:  0,4:3:3,4:2
   213:  0,4:2:3:3,4
   214:  0,4:2:3,4:3
   215:  0,4:3,4:3:2
   216:  0,4:3,4:2:3
   217:  4:3:0,4:0,1
   218:  4:3:0,1:0,4
   219:  4:0,4:3:0,1
   220:  4:0,4:0,1:3
   221:  4:0,1:3:0,4
   222:  4:0,1:0,4:3
   223:  3:4:0,4:0,1
   224:  3:4:0,1:0,4
   225:  3:0,4:4:0,1
   226:  3:0,4:0,1:4
   227:  3:0,1:4:0,4
   228:  3:0,1:0,4:4
   229:  0,4:4:3:0,1
   230:  0,4:4:0,1:3
   231:  0,4:3:4:0,1
   232:  0,4:3:0,1:4
   233:  0,4:0,1:4:3
   234:  0,4:0,1:3:4
   235:  0,1:4:3:0,4
   236:  0,1:4:0,4:3
   237:  0,1:3:4:0,4
   238:  0,1:3:0,4:4
   239:  0,1:0,4:4:3
   240:  0,1:0,4:3:4
family= 2 2 0 0 0 new D5h genus #    59 is 0:1:2,3:2,3
     1:  0:1:2,3:2,3
     2:  0:2,3:1:2,3
     3:  0:2,3:2,3:1
     4:  1:0:2,3:2,3
     5:  1:2,3:0:2,3
     6:  1:2,3:2,3:0
     7:  2,3:0:1:2,3
     8:  2,3:0:2,3:1
     9:  2,3:1:0:2,3
    10:  2,3:1:2,3:0
    11:  2,3:2,3:0:1
    12:  2,3:2,3:1:0
    13:  1:2:3,4:3,4
    14:  1:3,4:2:3,4
    15:  1:3,4:3,4:2
    16:  2:1:3,4:3,4
    17:  2:3,4:1:3,4
    18:  2:3,4:3,4:1
    19:  3,4:1:2:3,4
    20:  3,4:1:3,4:2
    21:  3,4:2:1:3,4
    22:  3,4:2:3,4:1
    23:  3,4:3,4:1:2
    24:  3,4:3,4:2:1
    25:  2:3:0,4:0,4
    26:  2:0,4:3:0,4
    27:  2:0,4:0,4:3
    28:  3:2:0,4:0,4
    29:  3:0,4:2:0,4
    30:  3:0,4:0,4:2
    31:  0,4:2:3:0,4
    32:  0,4:2:0,4:3
    33:  0,4:3:2:0,4
    34:  0,4:3:0,4:2
    35:  0,4:0,4:2:3
    36:  0,4:0,4:3:2
    37:  3:4:0,1:0,1
    38:  3:0,1:4:0,1
    39:  3:0,1:0,1:4
    40:  4:3:0,1:0,1
    41:  4:0,1:3:0,1
    42:  4:0,1:0,1:3
    43:  0,1:3:4:0,1
    44:  0,1:3:0,1:4
    45:  0,1:4:3:0,1
    46:  0,1:4:0,1:3
    47:  0,1:0,1:3:4
    48:  0,1:0,1:4:3
    49:  4:0:1,2:1,2
    50:  4:1,2:0:1,2
    51:  4:1,2:1,2:0
    52:  0:4:1,2:1,2
    53:  0:1,2:4:1,2
    54:  0:1,2:1,2:4
    55:  1,2:4:0:1,2
    56:  1,2:4:1,2:0
    57:  1,2:0:4:1,2
    58:  1,2:0:1,2:4
    59:  1,2:1,2:4:0
    60:  1,2:1,2:0:4
    61:  0:4:2,3:2,3
    62:  0:2,3:4:2,3
    63:  0:2,3:2,3:4
    64:  4:0:2,3:2,3
    65:  4:2,3:0:2,3
    66:  4:2,3:2,3:0
    67:  2,3:0:4:2,3
    68:  2,3:0:2,3:4
    69:  2,3:4:0:2,3
    70:  2,3:4:2,3:0
    71:  2,3:2,3:0:4
    72:  2,3:2,3:4:0
    73:  1:0:3,4:3,4
    74:  1:3,4:0:3,4
    75:  1:3,4:3,4:0
    76:  0:1:3,4:3,4
    77:  0:3,4:1:3,4
    78:  0:3,4:3,4:1
    79:  3,4:1:0:3,4
    80:  3,4:1:3,4:0
    81:  3,4:0:1:3,4
    82:  3,4:0:3,4:1
    83:  3,4:3,4:1:0
    84:  3,4:3,4:0:1
    85:  2:1:0,4:0,4
    86:  2:0,4:1:0,4
    87:  2:0,4:0,4:1
    88:  1:2:0,4:0,4
    89:  1:0,4:2:0,4
    90:  1:0,4:0,4:2
    91:  0,4:2:1:0,4
    92:  0,4:2:0,4:1
    93:  0,4:1:2:0,4
    94:  0,4:1:0,4:2
    95:  0,4:0,4:2:1
    96:  0,4:0,4:1:2
    97:  3:2:0,1:0,1
    98:  3:0,1:2:0,1
    99:  3:0,1:0,1:2
   100:  2:3:0,1:0,1
   101:  2:0,1:3:0,1
   102:  2:0,1:0,1:3
   103:  0,1:3:2:0,1
   104:  0,1:3:0,1:2
   105:  0,1:2:3:0,1
   106:  0,1:2:0,1:3
   107:  0,1:0,1:3:2
   108:  0,1:0,1:2:3
   109:  4:3:1,2:1,2
   110:  4:1,2:3:1,2
   111:  4:1,2:1,2:3
   112:  3:4:1,2:1,2
   113:  3:1,2:4:1,2
   114:  3:1,2:1,2:4
   115:  1,2:4:3:1,2
   116:  1,2:4:1,2:3
   117:  1,2:3:4:1,2
   118:  1,2:3:1,2:4
   119:  1,2:1,2:4:3
   120:  1,2:1,2:3:4
family= 2 2 0 0 0 new D5h genus #    60 is 0:1:2,3:2,4
     1:  0:1:2,3:2,4
     2:  0:1:2,4:2,3
     3:  0:2,3:1:2,4
     4:  0:2,3:2,4:1
     5:  0:2,4:1:2,3
     6:  0:2,4:2,3:1
     7:  1:0:2,3:2,4
     8:  1:0:2,4:2,3
     9:  1:2,3:0:2,4
    10:  1:2,3:2,4:0
    11:  1:2,4:0:2,3
    12:  1:2,4:2,3:0
    13:  2,3:0:1:2,4
    14:  2,3:0:2,4:1
    15:  2,3:1:0:2,4
    16:  2,3:1:2,4:0
    17:  2,3:2,4:0:1
    18:  2,3:2,4:1:0
    19:  2,4:0:1:2,3
    20:  2,4:0:2,3:1
    21:  2,4:1:0:2,3
    22:  2,4:1:2,3:0
    23:  2,4:2,3:0:1
    24:  2,4:2,3:1:0
    25:  1:2:3,4:0,3
    26:  1:2:0,3:3,4
    27:  1:3,4:2:0,3
    28:  1:3,4:0,3:2
    29:  1:0,3:2:3,4
    30:  1:0,3:3,4:2
    31:  2:1:3,4:0,3
    32:  2:1:0,3:3,4
    33:  2:3,4:1:0,3
    34:  2:3,4:0,3:1
    35:  2:0,3:1:3,4
    36:  2:0,3:3,4:1
    37:  3,4:1:2:0,3
    38:  3,4:1:0,3:2
    39:  3,4:2:1:0,3
    40:  3,4:2:0,3:1
    41:  3,4:0,3:1:2
    42:  3,4:0,3:2:1
    43:  0,3:1:2:3,4
    44:  0,3:1:3,4:2
    45:  0,3:2:1:3,4
    46:  0,3:2:3,4:1
    47:  0,3:3,4:1:2
    48:  0,3:3,4:2:1
    49:  2:3:0,4:1,4
    50:  2:3:1,4:0,4
    51:  2:0,4:3:1,4
    52:  2:0,4:1,4:3
    53:  2:1,4:3:0,4
    54:  2:1,4:0,4:3
    55:  3:2:0,4:1,4
    56:  3:2:1,4:0,4
    57:  3:0,4:2:1,4
    58:  3:0,4:1,4:2
    59:  3:1,4:2:0,4
    60:  3:1,4:0,4:2
    61:  0,4:2:3:1,4
    62:  0,4:2:1,4:3
    63:  0,4:3:2:1,4
    64:  0,4:3:1,4:2
    65:  0,4:1,4:2:3
    66:  0,4:1,4:3:2
    67:  1,4:2:3:0,4
    68:  1,4:2:0,4:3
    69:  1,4:3:2:0,4
    70:  1,4:3:0,4:2
    71:  1,4:0,4:2:3
    72:  1,4:0,4:3:2
    73:  3:4:0,1:0,2
    74:  3:4:0,2:0,1
    75:  3:0,1:4:0,2
    76:  3:0,1:0,2:4
    77:  3:0,2:4:0,1
    78:  3:0,2:0,1:4
    79:  4:3:0,1:0,2
    80:  4:3:0,2:0,1
    81:  4:0,1:3:0,2
    82:  4:0,1:0,2:3
    83:  4:0,2:3:0,1
    84:  4:0,2:0,1:3
    85:  0,1:3:4:0,2
    86:  0,1:3:0,2:4
    87:  0,1:4:3:0,2
    88:  0,1:4:0,2:3
    89:  0,1:0,2:3:4
    90:  0,1:0,2:4:3
    91:  0,2:3:4:0,1
    92:  0,2:3:0,1:4
    93:  0,2:4:3:0,1
    94:  0,2:4:0,1:3
    95:  0,2:0,1:3:4
    96:  0,2:0,1:4:3
    97:  4:0:1,2:1,3
    98:  4:0:1,3:1,2
    99:  4:1,2:0:1,3
   100:  4:1,2:1,3:0
   101:  4:1,3:0:1,2
   102:  4:1,3:1,2:0
   103:  0:4:1,2:1,3
   104:  0:4:1,3:1,2
   105:  0:1,2:4:1,3
   106:  0:1,2:1,3:4
   107:  0:1,3:4:1,2
   108:  0:1,3:1,2:4
   109:  1,2:4:0:1,3
   110:  1,2:4:1,3:0
   111:  1,2:0:4:1,3
   112:  1,2:0:1,3:4
   113:  1,2:1,3:4:0
   114:  1,2:1,3:0:4
   115:  1,3:4:0:1,2
   116:  1,3:4:1,2:0
   117:  1,3:0:4:1,2
   118:  1,3:0:1,2:4
   119:  1,3:1,2:4:0
   120:  1,3:1,2:0:4
   121:  0:4:2,3:1,3
   122:  0:4:1,3:2,3
   123:  0:2,3:4:1,3
   124:  0:2,3:1,3:4
   125:  0:1,3:4:2,3
   126:  0:1,3:2,3:4
   127:  4:0:2,3:1,3
   128:  4:0:1,3:2,3
   129:  4:2,3:0:1,3
   130:  4:2,3:1,3:0
   131:  4:1,3:0:2,3
   132:  4:1,3:2,3:0
   133:  2,3:0:4:1,3
   134:  2,3:0:1,3:4
   135:  2,3:4:0:1,3
   136:  2,3:4:1,3:0
   137:  2,3:1,3:0:4
   138:  2,3:1,3:4:0
   139:  1,3:0:4:2,3
   140:  1,3:0:2,3:4
   141:  1,3:4:0:2,3
   142:  1,3:4:2,3:0
   143:  1,3:2,3:0:4
   144:  1,3:2,3:4:0
   145:  1:0:3,4:2,4
   146:  1:0:2,4:3,4
   147:  1:3,4:0:2,4
   148:  1:3,4:2,4:0
   149:  1:2,4:0:3,4
   150:  1:2,4:3,4:0
   151:  0:1:3,4:2,4
   152:  0:1:2,4:3,4
   153:  0:3,4:1:2,4
   154:  0:3,4:2,4:1
   155:  0:2,4:1:3,4
   156:  0:2,4:3,4:1
   157:  3,4:1:0:2,4
   158:  3,4:1:2,4:0
   159:  3,4:0:1:2,4
   160:  3,4:0:2,4:1
   161:  3,4:2,4:1:0
   162:  3,4:2,4:0:1
   163:  2,4:1:0:3,4
   164:  2,4:1:3,4:0
   165:  2,4:0:1:3,4
   166:  2,4:0:3,4:1
   167:  2,4:3,4:1:0
   168:  2,4:3,4:0:1
   169:  2:1:0,4:0,3
   170:  2:1:0,3:0,4
   171:  2:0,4:1:0,3
   172:  2:0,4:0,3:1
   173:  2:0,3:1:0,4
   174:  2:0,3:0,4:1
   175:  1:2:0,4:0,3
   176:  1:2:0,3:0,4
   177:  1:0,4:2:0,3
   178:  1:0,4:0,3:2
   179:  1:0,3:2:0,4
   180:  1:0,3:0,4:2
   181:  0,4:2:1:0,3
   182:  0,4:2:0,3:1
   183:  0,4:1:2:0,3
   184:  0,4:1:0,3:2
   185:  0,4:0,3:2:1
   186:  0,4:0,3:1:2
   187:  0,3:2:1:0,4
   188:  0,3:2:0,4:1
   189:  0,3:1:2:0,4
   190:  0,3:1:0,4:2
   191:  0,3:0,4:2:1
   192:  0,3:0,4:1:2
   193:  3:2:0,1:1,4
   194:  3:2:1,4:0,1
   195:  3:0,1:2:1,4
   196:  3:0,1:1,4:2
   197:  3:1,4:2:0,1
   198:  3:1,4:0,1:2
   199:  2:3:0,1:1,4
   200:  2:3:1,4:0,1
   201:  2:0,1:3:1,4
   202:  2:0,1:1,4:3
   203:  2:1,4:3:0,1
   204:  2:1,4:0,1:3
   205:  0,1:3:2:1,4
   206:  0,1:3:1,4:2
   207:  0,1:2:3:1,4
   208:  0,1:2:1,4:3
   209:  0,1:1,4:3:2
   210:  0,1:1,4:2:3
   211:  1,4:3:2:0,1
   212:  1,4:3:0,1:2
   213:  1,4:2:3:0,1
   214:  1,4:2:0,1:3
   215:  1,4:0,1:3:2
   216:  1,4:0,1:2:3
   217:  4:3:1,2:0,2
   218:  4:3:0,2:1,2
   219:  4:1,2:3:0,2
   220:  4:1,2:0,2:3
   221:  4:0,2:3:1,2
   222:  4:0,2:1,2:3
   223:  3:4:1,2:0,2
   224:  3:4:0,2:1,2
   225:  3:1,2:4:0,2
   226:  3:1,2:0,2:4
   227:  3:0,2:4:1,2
   228:  3:0,2:1,2:4
   229:  1,2:4:3:0,2
   230:  1,2:4:0,2:3
   231:  1,2:3:4:0,2
   232:  1,2:3:0,2:4
   233:  1,2:0,2:4:3
   234:  1,2:0,2:3:4
   235:  0,2:4:3:1,2
   236:  0,2:4:1,2:3
   237:  0,2:3:4:1,2
   238:  0,2:3:1,2:4
   239:  0,2:1,2:4:3
   240:  0,2:1,2:3:4
family= 2 2 0 0 0 new D5h genus #    61 is 0:1:2,3:3,4
     1:  0:1:2,3:3,4
     2:  0:1:3,4:2,3
     3:  0:2,3:1:3,4
     4:  0:2,3:3,4:1
     5:  0:3,4:1:2,3
     6:  0:3,4:2,3:1
     7:  1:0:2,3:3,4
     8:  1:0:3,4:2,3
     9:  1:2,3:0:3,4
    10:  1:2,3:3,4:0
    11:  1:3,4:0:2,3
    12:  1:3,4:2,3:0
    13:  2,3:0:1:3,4
    14:  2,3:0:3,4:1
    15:  2,3:1:0:3,4
    16:  2,3:1:3,4:0
    17:  2,3:3,4:0:1
    18:  2,3:3,4:1:0
    19:  3,4:0:1:2,3
    20:  3,4:0:2,3:1
    21:  3,4:1:0:2,3
    22:  3,4:1:2,3:0
    23:  3,4:2,3:0:1
    24:  3,4:2,3:1:0
    25:  1:2:3,4:0,4
    26:  1:2:0,4:3,4
    27:  1:3,4:2:0,4
    28:  1:3,4:0,4:2
    29:  1:0,4:2:3,4
    30:  1:0,4:3,4:2
    31:  2:1:3,4:0,4
    32:  2:1:0,4:3,4
    33:  2:3,4:1:0,4
    34:  2:3,4:0,4:1
    35:  2:0,4:1:3,4
    36:  2:0,4:3,4:1
    37:  3,4:1:2:0,4
    38:  3,4:1:0,4:2
    39:  3,4:2:1:0,4
    40:  3,4:2:0,4:1
    41:  3,4:0,4:1:2
    42:  3,4:0,4:2:1
    43:  0,4:1:2:3,4
    44:  0,4:1:3,4:2
    45:  0,4:2:1:3,4
    46:  0,4:2:3,4:1
    47:  0,4:3,4:1:2
    48:  0,4:3,4:2:1
    49:  2:3:0,4:0,1
    50:  2:3:0,1:0,4
    51:  2:0,4:3:0,1
    52:  2:0,4:0,1:3
    53:  2:0,1:3:0,4
    54:  2:0,1:0,4:3
    55:  3:2:0,4:0,1
    56:  3:2:0,1:0,4
    57:  3:0,4:2:0,1
    58:  3:0,4:0,1:2
    59:  3:0,1:2:0,4
    60:  3:0,1:0,4:2
    61:  0,4:2:3:0,1
    62:  0,4:2:0,1:3
    63:  0,4:3:2:0,1
    64:  0,4:3:0,1:2
    65:  0,4:0,1:2:3
    66:  0,4:0,1:3:2
    67:  0,1:2:3:0,4
    68:  0,1:2:0,4:3
    69:  0,1:3:2:0,4
    70:  0,1:3:0,4:2
    71:  0,1:0,4:2:3
    72:  0,1:0,4:3:2
    73:  3:4:0,1:1,2
    74:  3:4:1,2:0,1
    75:  3:0,1:4:1,2
    76:  3:0,1:1,2:4
    77:  3:1,2:4:0,1
    78:  3:1,2:0,1:4
    79:  4:3:0,1:1,2
    80:  4:3:1,2:0,1
    81:  4:0,1:3:1,2
    82:  4:0,1:1,2:3
    83:  4:1,2:3:0,1
    84:  4:1,2:0,1:3
    85:  0,1:3:4:1,2
    86:  0,1:3:1,2:4
    87:  0,1:4:3:1,2
    88:  0,1:4:1,2:3
    89:  0,1:1,2:3:4
    90:  0,1:1,2:4:3
    91:  1,2:3:4:0,1
    92:  1,2:3:0,1:4
    93:  1,2:4:3:0,1
    94:  1,2:4:0,1:3
    95:  1,2:0,1:3:4
    96:  1,2:0,1:4:3
    97:  4:0:1,2:2,3
    98:  4:0:2,3:1,2
    99:  4:1,2:0:2,3
   100:  4:1,2:2,3:0
   101:  4:2,3:0:1,2
   102:  4:2,3:1,2:0
   103:  0:4:1,2:2,3
   104:  0:4:2,3:1,2
   105:  0:1,2:4:2,3
   106:  0:1,2:2,3:4
   107:  0:2,3:4:1,2
   108:  0:2,3:1,2:4
   109:  1,2:4:0:2,3
   110:  1,2:4:2,3:0
   111:  1,2:0:4:2,3
   112:  1,2:0:2,3:4
   113:  1,2:2,3:4:0
   114:  1,2:2,3:0:4
   115:  2,3:4:0:1,2
   116:  2,3:4:1,2:0
   117:  2,3:0:4:1,2
   118:  2,3:0:1,2:4
   119:  2,3:1,2:4:0
   120:  2,3:1,2:0:4
family= 2 2 0 0 0 new D5h genus #    62 is 0:1:2,4:2,4
     1:  0:1:2,4:2,4
     2:  0:2,4:1:2,4
     3:  0:2,4:2,4:1
     4:  1:0:2,4:2,4
     5:  1:2,4:0:2,4
     6:  1:2,4:2,4:0
     7:  2,4:0:1:2,4
     8:  2,4:0:2,4:1
     9:  2,4:1:0:2,4
    10:  2,4:1:2,4:0
    11:  2,4:2,4:0:1
    12:  2,4:2,4:1:0
    13:  1:2:0,3:0,3
    14:  1:0,3:2:0,3
    15:  1:0,3:0,3:2
    16:  2:1:0,3:0,3
    17:  2:0,3:1:0,3
    18:  2:0,3:0,3:1
    19:  0,3:1:2:0,3
    20:  0,3:1:0,3:2
    21:  0,3:2:1:0,3
    22:  0,3:2:0,3:1
    23:  0,3:0,3:1:2
    24:  0,3:0,3:2:1
    25:  2:3:1,4:1,4
    26:  2:1,4:3:1,4
    27:  2:1,4:1,4:3
    28:  3:2:1,4:1,4
    29:  3:1,4:2:1,4
    30:  3:1,4:1,4:2
    31:  1,4:2:3:1,4
    32:  1,4:2:1,4:3
    33:  1,4:3:2:1,4
    34:  1,4:3:1,4:2
    35:  1,4:1,4:2:3
    36:  1,4:1,4:3:2
    37:  3:4:0,2:0,2
    38:  3:0,2:4:0,2
    39:  3:0,2:0,2:4
    40:  4:3:0,2:0,2
    41:  4:0,2:3:0,2
    42:  4:0,2:0,2:3
    43:  0,2:3:4:0,2
    44:  0,2:3:0,2:4
    45:  0,2:4:3:0,2
    46:  0,2:4:0,2:3
    47:  0,2:0,2:3:4
    48:  0,2:0,2:4:3
    49:  4:0:1,3:1,3
    50:  4:1,3:0:1,3
    51:  4:1,3:1,3:0
    52:  0:4:1,3:1,3
    53:  0:1,3:4:1,3
    54:  0:1,3:1,3:4
    55:  1,3:4:0:1,3
    56:  1,3:4:1,3:0
    57:  1,3:0:4:1,3
    58:  1,3:0:1,3:4
    59:  1,3:1,3:4:0
    60:  1,3:1,3:0:4
family= 2 2 0 0 0 new D5h genus #    63 is 0:2:0,1:0,1
     1:  0:2:0,1:0,1
     2:  0:0,1:2:0,1
     3:  0:0,1:0,1:2
     4:  2:0:0,1:0,1
     5:  2:0,1:0:0,1
     6:  2:0,1:0,1:0
     7:  0,1:0:2:0,1
     8:  0,1:0:0,1:2
     9:  0,1:2:0:0,1
    10:  0,1:2:0,1:0
    11:  0,1:0,1:0:2
    12:  0,1:0,1:2:0
    13:  1:3:1,2:1,2
    14:  1:1,2:3:1,2
    15:  1:1,2:1,2:3
    16:  3:1:1,2:1,2
    17:  3:1,2:1:1,2
    18:  3:1,2:1,2:1
    19:  1,2:1:3:1,2
    20:  1,2:1:1,2:3
    21:  1,2:3:1:1,2
    22:  1,2:3:1,2:1
    23:  1,2:1,2:1:3
    24:  1,2:1,2:3:1
    25:  2:4:2,3:2,3
    26:  2:2,3:4:2,3
    27:  2:2,3:2,3:4
    28:  4:2:2,3:2,3
    29:  4:2,3:2:2,3
    30:  4:2,3:2,3:2
    31:  2,3:2:4:2,3
    32:  2,3:2:2,3:4
    33:  2,3:4:2:2,3
    34:  2,3:4:2,3:2
    35:  2,3:2,3:2:4
    36:  2,3:2,3:4:2
    37:  3:0:3,4:3,4
    38:  3:3,4:0:3,4
    39:  3:3,4:3,4:0
    40:  0:3:3,4:3,4
    41:  0:3,4:3:3,4
    42:  0:3,4:3,4:3
    43:  3,4:3:0:3,4
    44:  3,4:3:3,4:0
    45:  3,4:0:3:3,4
    46:  3,4:0:3,4:3
    47:  3,4:3,4:3:0
    48:  3,4:3,4:0:3
    49:  4:1:0,4:0,4
    50:  4:0,4:1:0,4
    51:  4:0,4:0,4:1
    52:  1:4:0,4:0,4
    53:  1:0,4:4:0,4
    54:  1:0,4:0,4:4
    55:  0,4:4:1:0,4
    56:  0,4:4:0,4:1
    57:  0,4:1:4:0,4
    58:  0,4:1:0,4:4
    59:  0,4:0,4:4:1
    60:  0,4:0,4:1:4
    61:  0:3:0,4:0,4
    62:  0:0,4:3:0,4
    63:  0:0,4:0,4:3
    64:  3:0:0,4:0,4
    65:  3:0,4:0:0,4
    66:  3:0,4:0,4:0
    67:  0,4:0:3:0,4
    68:  0,4:0:0,4:3
    69:  0,4:3:0:0,4
    70:  0,4:3:0,4:0
    71:  0,4:0,4:0:3
    72:  0,4:0,4:3:0
    73:  1:4:0,1:0,1
    74:  1:0,1:4:0,1
    75:  1:0,1:0,1:4
    76:  4:1:0,1:0,1
    77:  4:0,1:1:0,1
    78:  4:0,1:0,1:1
    79:  0,1:1:4:0,1
    80:  0,1:1:0,1:4
    81:  0,1:4:1:0,1
    82:  0,1:4:0,1:1
    83:  0,1:0,1:1:4
    84:  0,1:0,1:4:1
    85:  2:0:1,2:1,2
    86:  2:1,2:0:1,2
    87:  2:1,2:1,2:0
    88:  0:2:1,2:1,2
    89:  0:1,2:2:1,2
    90:  0:1,2:1,2:2
    91:  1,2:2:0:1,2
    92:  1,2:2:1,2:0
    93:  1,2:0:2:1,2
    94:  1,2:0:1,2:2
    95:  1,2:1,2:2:0
    96:  1,2:1,2:0:2
    97:  3:1:2,3:2,3
    98:  3:2,3:1:2,3
    99:  3:2,3:2,3:1
   100:  1:3:2,3:2,3
   101:  1:2,3:3:2,3
   102:  1:2,3:2,3:3
   103:  2,3:3:1:2,3
   104:  2,3:3:2,3:1
   105:  2,3:1:3:2,3
   106:  2,3:1:2,3:3
   107:  2,3:2,3:3:1
   108:  2,3:2,3:1:3
   109:  4:2:3,4:3,4
   110:  4:3,4:2:3,4
   111:  4:3,4:3,4:2
   112:  2:4:3,4:3,4
   113:  2:3,4:4:3,4
   114:  2:3,4:3,4:4
   115:  3,4:4:2:3,4
   116:  3,4:4:3,4:2
   117:  3,4:2:4:3,4
   118:  3,4:2:3,4:4
   119:  3,4:3,4:4:2
   120:  3,4:3,4:2:4
family= 2 2 0 0 0 new D5h genus #    64 is 0:2:0,1:0,2
     1:  0:2:0,1:0,2
     2:  0:2:0,2:0,1
     3:  0:0,1:2:0,2
     4:  0:0,1:0,2:2
     5:  0:0,2:2:0,1
     6:  0:0,2:0,1:2
     7:  2:0:0,1:0,2
     8:  2:0:0,2:0,1
     9:  2:0,1:0:0,2
    10:  2:0,1:0,2:0
    11:  2:0,2:0:0,1
    12:  2:0,2:0,1:0
    13:  0,1:0:2:0,2
    14:  0,1:0:0,2:2
    15:  0,1:2:0:0,2
    16:  0,1:2:0,2:0
    17:  0,1:0,2:0:2
    18:  0,1:0,2:2:0
    19:  0,2:0:2:0,1
    20:  0,2:0:0,1:2
    21:  0,2:2:0:0,1
    22:  0,2:2:0,1:0
    23:  0,2:0,1:0:2
    24:  0,2:0,1:2:0
    25:  1:3:1,2:1,3
    26:  1:3:1,3:1,2
    27:  1:1,2:3:1,3
    28:  1:1,2:1,3:3
    29:  1:1,3:3:1,2
    30:  1:1,3:1,2:3
    31:  3:1:1,2:1,3
    32:  3:1:1,3:1,2
    33:  3:1,2:1:1,3
    34:  3:1,2:1,3:1
    35:  3:1,3:1:1,2
    36:  3:1,3:1,2:1
    37:  1,2:1:3:1,3
    38:  1,2:1:1,3:3
    39:  1,2:3:1:1,3
    40:  1,2:3:1,3:1
    41:  1,2:1,3:1:3
    42:  1,2:1,3:3:1
    43:  1,3:1:3:1,2
    44:  1,3:1:1,2:3
    45:  1,3:3:1:1,2
    46:  1,3:3:1,2:1
    47:  1,3:1,2:1:3
    48:  1,3:1,2:3:1
    49:  2:4:2,3:2,4
    50:  2:4:2,4:2,3
    51:  2:2,3:4:2,4
    52:  2:2,3:2,4:4
    53:  2:2,4:4:2,3
    54:  2:2,4:2,3:4
    55:  4:2:2,3:2,4
    56:  4:2:2,4:2,3
    57:  4:2,3:2:2,4
    58:  4:2,3:2,4:2
    59:  4:2,4:2:2,3
    60:  4:2,4:2,3:2
    61:  2,3:2:4:2,4
    62:  2,3:2:2,4:4
    63:  2,3:4:2:2,4
    64:  2,3:4:2,4:2
    65:  2,3:2,4:2:4
    66:  2,3:2,4:4:2
    67:  2,4:2:4:2,3
    68:  2,4:2:2,3:4
    69:  2,4:4:2:2,3
    70:  2,4:4:2,3:2
    71:  2,4:2,3:2:4
    72:  2,4:2,3:4:2
    73:  3:0:3,4:0,3
    74:  3:0:0,3:3,4
    75:  3:3,4:0:0,3
    76:  3:3,4:0,3:0
    77:  3:0,3:0:3,4
    78:  3:0,3:3,4:0
    79:  0:3:3,4:0,3
    80:  0:3:0,3:3,4
    81:  0:3,4:3:0,3
    82:  0:3,4:0,3:3
    83:  0:0,3:3:3,4
    84:  0:0,3:3,4:3
    85:  3,4:3:0:0,3
    86:  3,4:3:0,3:0
    87:  3,4:0:3:0,3
    88:  3,4:0:0,3:3
    89:  3,4:0,3:3:0
    90:  3,4:0,3:0:3
    91:  0,3:3:0:3,4
    92:  0,3:3:3,4:0
    93:  0,3:0:3:3,4
    94:  0,3:0:3,4:3
    95:  0,3:3,4:3:0
    96:  0,3:3,4:0:3
    97:  4:1:0,4:1,4
    98:  4:1:1,4:0,4
    99:  4:0,4:1:1,4
   100:  4:0,4:1,4:1
   101:  4:1,4:1:0,4
   102:  4:1,4:0,4:1
   103:  1:4:0,4:1,4
   104:  1:4:1,4:0,4
   105:  1:0,4:4:1,4
   106:  1:0,4:1,4:4
   107:  1:1,4:4:0,4
   108:  1:1,4:0,4:4
   109:  0,4:4:1:1,4
   110:  0,4:4:1,4:1
   111:  0,4:1:4:1,4
   112:  0,4:1:1,4:4
   113:  0,4:1,4:4:1
   114:  0,4:1,4:1:4
   115:  1,4:4:1:0,4
   116:  1,4:4:0,4:1
   117:  1,4:1:4:0,4
   118:  1,4:1:0,4:4
   119:  1,4:0,4:4:1
   120:  1,4:0,4:1:4
   121:  0:3:0,4:0,3
   122:  0:3:0,3:0,4
   123:  0:0,4:3:0,3
   124:  0:0,4:0,3:3
   125:  0:0,3:3:0,4
   126:  0:0,3:0,4:3
   127:  3:0:0,4:0,3
   128:  3:0:0,3:0,4
   129:  3:0,4:0:0,3
   130:  3:0,4:0,3:0
   131:  3:0,3:0:0,4
   132:  3:0,3:0,4:0
   133:  0,4:0:3:0,3
   134:  0,4:0:0,3:3
   135:  0,4:3:0:0,3
   136:  0,4:3:0,3:0
   137:  0,4:0,3:0:3
   138:  0,4:0,3:3:0
   139:  0,3:0:3:0,4
   140:  0,3:0:0,4:3
   141:  0,3:3:0:0,4
   142:  0,3:3:0,4:0
   143:  0,3:0,4:0:3
   144:  0,3:0,4:3:0
   145:  1:4:0,1:1,4
   146:  1:4:1,4:0,1
   147:  1:0,1:4:1,4
   148:  1:0,1:1,4:4
   149:  1:1,4:4:0,1
   150:  1:1,4:0,1:4
   151:  4:1:0,1:1,4
   152:  4:1:1,4:0,1
   153:  4:0,1:1:1,4
   154:  4:0,1:1,4:1
   155:  4:1,4:1:0,1
   156:  4:1,4:0,1:1
   157:  0,1:1:4:1,4
   158:  0,1:1:1,4:4
   159:  0,1:4:1:1,4
   160:  0,1:4:1,4:1
   161:  0,1:1,4:1:4
   162:  0,1:1,4:4:1
   163:  1,4:1:4:0,1
   164:  1,4:1:0,1:4
   165:  1,4:4:1:0,1
   166:  1,4:4:0,1:1
   167:  1,4:0,1:1:4
   168:  1,4:0,1:4:1
   169:  2:0:1,2:0,2
   170:  2:0:0,2:1,2
   171:  2:1,2:0:0,2
   172:  2:1,2:0,2:0
   173:  2:0,2:0:1,2
   174:  2:0,2:1,2:0
   175:  0:2:1,2:0,2
   176:  0:2:0,2:1,2
   177:  0:1,2:2:0,2
   178:  0:1,2:0,2:2
   179:  0:0,2:2:1,2
   180:  0:0,2:1,2:2
   181:  1,2:2:0:0,2
   182:  1,2:2:0,2:0
   183:  1,2:0:2:0,2
   184:  1,2:0:0,2:2
   185:  1,2:0,2:2:0
   186:  1,2:0,2:0:2
   187:  0,2:2:0:1,2
   188:  0,2:2:1,2:0
   189:  0,2:0:2:1,2
   190:  0,2:0:1,2:2
   191:  0,2:1,2:2:0
   192:  0,2:1,2:0:2
   193:  3:1:2,3:1,3
   194:  3:1:1,3:2,3
   195:  3:2,3:1:1,3
   196:  3:2,3:1,3:1
   197:  3:1,3:1:2,3
   198:  3:1,3:2,3:1
   199:  1:3:2,3:1,3
   200:  1:3:1,3:2,3
   201:  1:2,3:3:1,3
   202:  1:2,3:1,3:3
   203:  1:1,3:3:2,3
   204:  1:1,3:2,3:3
   205:  2,3:3:1:1,3
   206:  2,3:3:1,3:1
   207:  2,3:1:3:1,3
   208:  2,3:1:1,3:3
   209:  2,3:1,3:3:1
   210:  2,3:1,3:1:3
   211:  1,3:3:1:2,3
   212:  1,3:3:2,3:1
   213:  1,3:1:3:2,3
   214:  1,3:1:2,3:3
   215:  1,3:2,3:3:1
   216:  1,3:2,3:1:3
   217:  4:2:3,4:2,4
   218:  4:2:2,4:3,4
   219:  4:3,4:2:2,4
   220:  4:3,4:2,4:2
   221:  4:2,4:2:3,4
   222:  4:2,4:3,4:2
   223:  2:4:3,4:2,4
   224:  2:4:2,4:3,4
   225:  2:3,4:4:2,4
   226:  2:3,4:2,4:4
   227:  2:2,4:4:3,4
   228:  2:2,4:3,4:4
   229:  3,4:4:2:2,4
   230:  3,4:4:2,4:2
   231:  3,4:2:4:2,4
   232:  3,4:2:2,4:4
   233:  3,4:2,4:4:2
   234:  3,4:2,4:2:4
   235:  2,4:4:2:3,4
   236:  2,4:4:3,4:2
   237:  2,4:2:4:3,4
   238:  2,4:2:3,4:4
   239:  2,4:3,4:4:2
   240:  2,4:3,4:2:4
family= 2 2 0 0 0 new D5h genus #    65 is 0:2:0,1:0,3
     1:  0:2:0,1:0,3
     2:  0:2:0,3:0,1
     3:  0:0,1:2:0,3
     4:  0:0,1:0,3:2
     5:  0:0,3:2:0,1
     6:  0:0,3:0,1:2
     7:  2:0:0,1:0,3
     8:  2:0:0,3:0,1
     9:  2:0,1:0:0,3
    10:  2:0,1:0,3:0
    11:  2:0,3:0:0,1
    12:  2:0,3:0,1:0
    13:  0,1:0:2:0,3
    14:  0,1:0:0,3:2
    15:  0,1:2:0:0,3
    16:  0,1:2:0,3:0
    17:  0,1:0,3:0:2
    18:  0,1:0,3:2:0
    19:  0,3:0:2:0,1
    20:  0,3:0:0,1:2
    21:  0,3:2:0:0,1
    22:  0,3:2:0,1:0
    23:  0,3:0,1:0:2
    24:  0,3:0,1:2:0
    25:  1:3:1,2:1,4
    26:  1:3:1,4:1,2
    27:  1:1,2:3:1,4
    28:  1:1,2:1,4:3
    29:  1:1,4:3:1,2
    30:  1:1,4:1,2:3
    31:  3:1:1,2:1,4
    32:  3:1:1,4:1,2
    33:  3:1,2:1:1,4
    34:  3:1,2:1,4:1
    35:  3:1,4:1:1,2
    36:  3:1,4:1,2:1
    37:  1,2:1:3:1,4
    38:  1,2:1:1,4:3
    39:  1,2:3:1:1,4
    40:  1,2:3:1,4:1
    41:  1,2:1,4:1:3
    42:  1,2:1,4:3:1
    43:  1,4:1:3:1,2
    44:  1,4:1:1,2:3
    45:  1,4:3:1:1,2
    46:  1,4:3:1,2:1
    47:  1,4:1,2:1:3
    48:  1,4:1,2:3:1
    49:  2:4:2,3:0,2
    50:  2:4:0,2:2,3
    51:  2:2,3:4:0,2
    52:  2:2,3:0,2:4
    53:  2:0,2:4:2,3
    54:  2:0,2:2,3:4
    55:  4:2:2,3:0,2
    56:  4:2:0,2:2,3
    57:  4:2,3:2:0,2
    58:  4:2,3:0,2:2
    59:  4:0,2:2:2,3
    60:  4:0,2:2,3:2
    61:  2,3:2:4:0,2
    62:  2,3:2:0,2:4
    63:  2,3:4:2:0,2
    64:  2,3:4:0,2:2
    65:  2,3:0,2:2:4
    66:  2,3:0,2:4:2
    67:  0,2:2:4:2,3
    68:  0,2:2:2,3:4
    69:  0,2:4:2:2,3
    70:  0,2:4:2,3:2
    71:  0,2:2,3:2:4
    72:  0,2:2,3:4:2
    73:  3:0:3,4:1,3
    74:  3:0:1,3:3,4
    75:  3:3,4:0:1,3
    76:  3:3,4:1,3:0
    77:  3:1,3:0:3,4
    78:  3:1,3:3,4:0
    79:  0:3:3,4:1,3
    80:  0:3:1,3:3,4
    81:  0:3,4:3:1,3
    82:  0:3,4:1,3:3
    83:  0:1,3:3:3,4
    84:  0:1,3:3,4:3
    85:  3,4:3:0:1,3
    86:  3,4:3:1,3:0
    87:  3,4:0:3:1,3
    88:  3,4:0:1,3:3
    89:  3,4:1,3:3:0
    90:  3,4:1,3:0:3
    91:  1,3:3:0:3,4
    92:  1,3:3:3,4:0
    93:  1,3:0:3:3,4
    94:  1,3:0:3,4:3
    95:  1,3:3,4:3:0
    96:  1,3:3,4:0:3
    97:  4:1:0,4:2,4
    98:  4:1:2,4:0,4
    99:  4:0,4:1:2,4
   100:  4:0,4:2,4:1
   101:  4:2,4:1:0,4
   102:  4:2,4:0,4:1
   103:  1:4:0,4:2,4
   104:  1:4:2,4:0,4
   105:  1:0,4:4:2,4
   106:  1:0,4:2,4:4
   107:  1:2,4:4:0,4
   108:  1:2,4:0,4:4
   109:  0,4:4:1:2,4
   110:  0,4:4:2,4:1
   111:  0,4:1:4:2,4
   112:  0,4:1:2,4:4
   113:  0,4:2,4:4:1
   114:  0,4:2,4:1:4
   115:  2,4:4:1:0,4
   116:  2,4:4:0,4:1
   117:  2,4:1:4:0,4
   118:  2,4:1:0,4:4
   119:  2,4:0,4:4:1
   120:  2,4:0,4:1:4
   121:  0:3:0,4:0,2
   122:  0:3:0,2:0,4
   123:  0:0,4:3:0,2
   124:  0:0,4:0,2:3
   125:  0:0,2:3:0,4
   126:  0:0,2:0,4:3
   127:  3:0:0,4:0,2
   128:  3:0:0,2:0,4
   129:  3:0,4:0:0,2
   130:  3:0,4:0,2:0
   131:  3:0,2:0:0,4
   132:  3:0,2:0,4:0
   133:  0,4:0:3:0,2
   134:  0,4:0:0,2:3
   135:  0,4:3:0:0,2
   136:  0,4:3:0,2:0
   137:  0,4:0,2:0:3
   138:  0,4:0,2:3:0
   139:  0,2:0:3:0,4
   140:  0,2:0:0,4:3
   141:  0,2:3:0:0,4
   142:  0,2:3:0,4:0
   143:  0,2:0,4:0:3
   144:  0,2:0,4:3:0
   145:  1:4:0,1:1,3
   146:  1:4:1,3:0,1
   147:  1:0,1:4:1,3
   148:  1:0,1:1,3:4
   149:  1:1,3:4:0,1
   150:  1:1,3:0,1:4
   151:  4:1:0,1:1,3
   152:  4:1:1,3:0,1
   153:  4:0,1:1:1,3
   154:  4:0,1:1,3:1
   155:  4:1,3:1:0,1
   156:  4:1,3:0,1:1
   157:  0,1:1:4:1,3
   158:  0,1:1:1,3:4
   159:  0,1:4:1:1,3
   160:  0,1:4:1,3:1
   161:  0,1:1,3:1:4
   162:  0,1:1,3:4:1
   163:  1,3:1:4:0,1
   164:  1,3:1:0,1:4
   165:  1,3:4:1:0,1
   166:  1,3:4:0,1:1
   167:  1,3:0,1:1:4
   168:  1,3:0,1:4:1
   169:  2:0:1,2:2,4
   170:  2:0:2,4:1,2
   171:  2:1,2:0:2,4
   172:  2:1,2:2,4:0
   173:  2:2,4:0:1,2
   174:  2:2,4:1,2:0
   175:  0:2:1,2:2,4
   176:  0:2:2,4:1,2
   177:  0:1,2:2:2,4
   178:  0:1,2:2,4:2
   179:  0:2,4:2:1,2
   180:  0:2,4:1,2:2
   181:  1,2:2:0:2,4
   182:  1,2:2:2,4:0
   183:  1,2:0:2:2,4
   184:  1,2:0:2,4:2
   185:  1,2:2,4:2:0
   186:  1,2:2,4:0:2
   187:  2,4:2:0:1,2
   188:  2,4:2:1,2:0
   189:  2,4:0:2:1,2
   190:  2,4:0:1,2:2
   191:  2,4:1,2:2:0
   192:  2,4:1,2:0:2
   193:  3:1:2,3:0,3
   194:  3:1:0,3:2,3
   195:  3:2,3:1:0,3
   196:  3:2,3:0,3:1
   197:  3:0,3:1:2,3
   198:  3:0,3:2,3:1
   199:  1:3:2,3:0,3
   200:  1:3:0,3:2,3
   201:  1:2,3:3:0,3
   202:  1:2,3:0,3:3
   203:  1:0,3:3:2,3
   204:  1:0,3:2,3:3
   205:  2,3:3:1:0,3
   206:  2,3:3:0,3:1
   207:  2,3:1:3:0,3
   208:  2,3:1:0,3:3
   209:  2,3:0,3:3:1
   210:  2,3:0,3:1:3
   211:  0,3:3:1:2,3
   212:  0,3:3:2,3:1
   213:  0,3:1:3:2,3
   214:  0,3:1:2,3:3
   215:  0,3:2,3:3:1
   216:  0,3:2,3:1:3
   217:  4:2:3,4:1,4
   218:  4:2:1,4:3,4
   219:  4:3,4:2:1,4
   220:  4:3,4:1,4:2
   221:  4:1,4:2:3,4
   222:  4:1,4:3,4:2
   223:  2:4:3,4:1,4
   224:  2:4:1,4:3,4
   225:  2:3,4:4:1,4
   226:  2:3,4:1,4:4
   227:  2:1,4:4:3,4
   228:  2:1,4:3,4:4
   229:  3,4:4:2:1,4
   230:  3,4:4:1,4:2
   231:  3,4:2:4:1,4
   232:  3,4:2:1,4:4
   233:  3,4:1,4:4:2
   234:  3,4:1,4:2:4
   235:  1,4:4:2:3,4
   236:  1,4:4:3,4:2
   237:  1,4:2:4:3,4
   238:  1,4:2:3,4:4
   239:  1,4:3,4:4:2
   240:  1,4:3,4:2:4
family= 2 2 0 0 0 new D5h genus #    66 is 0:2:0,1:0,4
     1:  0:2:0,1:0,4
     2:  0:2:0,4:0,1
     3:  0:0,1:2:0,4
     4:  0:0,1:0,4:2
     5:  0:0,4:2:0,1
     6:  0:0,4:0,1:2
     7:  2:0:0,1:0,4
     8:  2:0:0,4:0,1
     9:  2:0,1:0:0,4
    10:  2:0,1:0,4:0
    11:  2:0,4:0:0,1
    12:  2:0,4:0,1:0
    13:  0,1:0:2:0,4
    14:  0,1:0:0,4:2
    15:  0,1:2:0:0,4
    16:  0,1:2:0,4:0
    17:  0,1:0,4:0:2
    18:  0,1:0,4:2:0
    19:  0,4:0:2:0,1
    20:  0,4:0:0,1:2
    21:  0,4:2:0:0,1
    22:  0,4:2:0,1:0
    23:  0,4:0,1:0:2
    24:  0,4:0,1:2:0
    25:  1:3:1,2:0,1
    26:  1:3:0,1:1,2
    27:  1:1,2:3:0,1
    28:  1:1,2:0,1:3
    29:  1:0,1:3:1,2
    30:  1:0,1:1,2:3
    31:  3:1:1,2:0,1
    32:  3:1:0,1:1,2
    33:  3:1,2:1:0,1
    34:  3:1,2:0,1:1
    35:  3:0,1:1:1,2
    36:  3:0,1:1,2:1
    37:  1,2:1:3:0,1
    38:  1,2:1:0,1:3
    39:  1,2:3:1:0,1
    40:  1,2:3:0,1:1
    41:  1,2:0,1:1:3
    42:  1,2:0,1:3:1
    43:  0,1:1:3:1,2
    44:  0,1:1:1,2:3
    45:  0,1:3:1:1,2
    46:  0,1:3:1,2:1
    47:  0,1:1,2:1:3
    48:  0,1:1,2:3:1
    49:  2:4:2,3:1,2
    50:  2:4:1,2:2,3
    51:  2:2,3:4:1,2
    52:  2:2,3:1,2:4
    53:  2:1,2:4:2,3
    54:  2:1,2:2,3:4
    55:  4:2:2,3:1,2
    56:  4:2:1,2:2,3
    57:  4:2,3:2:1,2
    58:  4:2,3:1,2:2
    59:  4:1,2:2:2,3
    60:  4:1,2:2,3:2
    61:  2,3:2:4:1,2
    62:  2,3:2:1,2:4
    63:  2,3:4:2:1,2
    64:  2,3:4:1,2:2
    65:  2,3:1,2:2:4
    66:  2,3:1,2:4:2
    67:  1,2:2:4:2,3
    68:  1,2:2:2,3:4
    69:  1,2:4:2:2,3
    70:  1,2:4:2,3:2
    71:  1,2:2,3:2:4
    72:  1,2:2,3:4:2
    73:  3:0:3,4:2,3
    74:  3:0:2,3:3,4
    75:  3:3,4:0:2,3
    76:  3:3,4:2,3:0
    77:  3:2,3:0:3,4
    78:  3:2,3:3,4:0
    79:  0:3:3,4:2,3
    80:  0:3:2,3:3,4
    81:  0:3,4:3:2,3
    82:  0:3,4:2,3:3
    83:  0:2,3:3:3,4
    84:  0:2,3:3,4:3
    85:  3,4:3:0:2,3
    86:  3,4:3:2,3:0
    87:  3,4:0:3:2,3
    88:  3,4:0:2,3:3
    89:  3,4:2,3:3:0
    90:  3,4:2,3:0:3
    91:  2,3:3:0:3,4
    92:  2,3:3:3,4:0
    93:  2,3:0:3:3,4
    94:  2,3:0:3,4:3
    95:  2,3:3,4:3:0
    96:  2,3:3,4:0:3
    97:  4:1:0,4:3,4
    98:  4:1:3,4:0,4
    99:  4:0,4:1:3,4
   100:  4:0,4:3,4:1
   101:  4:3,4:1:0,4
   102:  4:3,4:0,4:1
   103:  1:4:0,4:3,4
   104:  1:4:3,4:0,4
   105:  1:0,4:4:3,4
   106:  1:0,4:3,4:4
   107:  1:3,4:4:0,4
   108:  1:3,4:0,4:4
   109:  0,4:4:1:3,4
   110:  0,4:4:3,4:1
   111:  0,4:1:4:3,4
   112:  0,4:1:3,4:4
   113:  0,4:3,4:4:1
   114:  0,4:3,4:1:4
   115:  3,4:4:1:0,4
   116:  3,4:4:0,4:1
   117:  3,4:1:4:0,4
   118:  3,4:1:0,4:4
   119:  3,4:0,4:4:1
   120:  3,4:0,4:1:4
   121:  0:3:0,4:0,1
   122:  0:3:0,1:0,4
   123:  0:0,4:3:0,1
   124:  0:0,4:0,1:3
   125:  0:0,1:3:0,4
   126:  0:0,1:0,4:3
   127:  3:0:0,4:0,1
   128:  3:0:0,1:0,4
   129:  3:0,4:0:0,1
   130:  3:0,4:0,1:0
   131:  3:0,1:0:0,4
   132:  3:0,1:0,4:0
   133:  0,4:0:3:0,1
   134:  0,4:0:0,1:3
   135:  0,4:3:0:0,1
   136:  0,4:3:0,1:0
   137:  0,4:0,1:0:3
   138:  0,4:0,1:3:0
   139:  0,1:0:3:0,4
   140:  0,1:0:0,4:3
   141:  0,1:3:0:0,4
   142:  0,1:3:0,4:0
   143:  0,1:0,4:0:3
   144:  0,1:0,4:3:0
   145:  1:4:0,1:1,2
   146:  1:4:1,2:0,1
   147:  1:0,1:4:1,2
   148:  1:0,1:1,2:4
   149:  1:1,2:4:0,1
   150:  1:1,2:0,1:4
   151:  4:1:0,1:1,2
   152:  4:1:1,2:0,1
   153:  4:0,1:1:1,2
   154:  4:0,1:1,2:1
   155:  4:1,2:1:0,1
   156:  4:1,2:0,1:1
   157:  0,1:1:4:1,2
   158:  0,1:1:1,2:4
   159:  0,1:4:1:1,2
   160:  0,1:4:1,2:1
   161:  0,1:1,2:1:4
   162:  0,1:1,2:4:1
   163:  1,2:1:4:0,1
   164:  1,2:1:0,1:4
   165:  1,2:4:1:0,1
   166:  1,2:4:0,1:1
   167:  1,2:0,1:1:4
   168:  1,2:0,1:4:1
   169:  2:0:1,2:2,3
   170:  2:0:2,3:1,2
   171:  2:1,2:0:2,3
   172:  2:1,2:2,3:0
   173:  2:2,3:0:1,2
   174:  2:2,3:1,2:0
   175:  0:2:1,2:2,3
   176:  0:2:2,3:1,2
   177:  0:1,2:2:2,3
   178:  0:1,2:2,3:2
   179:  0:2,3:2:1,2
   180:  0:2,3:1,2:2
   181:  1,2:2:0:2,3
   182:  1,2:2:2,3:0
   183:  1,2:0:2:2,3
   184:  1,2:0:2,3:2
   185:  1,2:2,3:2:0
   186:  1,2:2,3:0:2
   187:  2,3:2:0:1,2
   188:  2,3:2:1,2:0
   189:  2,3:0:2:1,2
   190:  2,3:0:1,2:2
   191:  2,3:1,2:2:0
   192:  2,3:1,2:0:2
   193:  3:1:2,3:3,4
   194:  3:1:3,4:2,3
   195:  3:2,3:1:3,4
   196:  3:2,3:3,4:1
   197:  3:3,4:1:2,3
   198:  3:3,4:2,3:1
   199:  1:3:2,3:3,4
   200:  1:3:3,4:2,3
   201:  1:2,3:3:3,4
   202:  1:2,3:3,4:3
   203:  1:3,4:3:2,3
   204:  1:3,4:2,3:3
   205:  2,3:3:1:3,4
   206:  2,3:3:3,4:1
   207:  2,3:1:3:3,4
   208:  2,3:1:3,4:3
   209:  2,3:3,4:3:1
   210:  2,3:3,4:1:3
   211:  3,4:3:1:2,3
   212:  3,4:3:2,3:1
   213:  3,4:1:3:2,3
   214:  3,4:1:2,3:3
   215:  3,4:2,3:3:1
   216:  3,4:2,3:1:3
   217:  4:2:3,4:0,4
   218:  4:2:0,4:3,4
   219:  4:3,4:2:0,4
   220:  4:3,4:0,4:2
   221:  4:0,4:2:3,4
   222:  4:0,4:3,4:2
   223:  2:4:3,4:0,4
   224:  2:4:0,4:3,4
   225:  2:3,4:4:0,4
   226:  2:3,4:0,4:4
   227:  2:0,4:4:3,4
   228:  2:0,4:3,4:4
   229:  3,4:4:2:0,4
   230:  3,4:4:0,4:2
   231:  3,4:2:4:0,4
   232:  3,4:2:0,4:4
   233:  3,4:0,4:4:2
   234:  3,4:0,4:2:4
   235:  0,4:4:2:3,4
   236:  0,4:4:3,4:2
   237:  0,4:2:4:3,4
   238:  0,4:2:3,4:4
   239:  0,4:3,4:4:2
   240:  0,4:3,4:2:4
family= 2 2 0 0 0 new D5h genus #    67 is 0:2:0,1:1,2
     1:  0:2:0,1:1,2
     2:  0:2:1,2:0,1
     3:  0:0,1:2:1,2
     4:  0:0,1:1,2:2
     5:  0:1,2:2:0,1
     6:  0:1,2:0,1:2
     7:  2:0:0,1:1,2
     8:  2:0:1,2:0,1
     9:  2:0,1:0:1,2
    10:  2:0,1:1,2:0
    11:  2:1,2:0:0,1
    12:  2:1,2:0,1:0
    13:  0,1:0:2:1,2
    14:  0,1:0:1,2:2
    15:  0,1:2:0:1,2
    16:  0,1:2:1,2:0
    17:  0,1:1,2:0:2
    18:  0,1:1,2:2:0
    19:  1,2:0:2:0,1
    20:  1,2:0:0,1:2
    21:  1,2:2:0:0,1
    22:  1,2:2:0,1:0
    23:  1,2:0,1:0:2
    24:  1,2:0,1:2:0
    25:  1:3:1,2:2,3
    26:  1:3:2,3:1,2
    27:  1:1,2:3:2,3
    28:  1:1,2:2,3:3
    29:  1:2,3:3:1,2
    30:  1:2,3:1,2:3
    31:  3:1:1,2:2,3
    32:  3:1:2,3:1,2
    33:  3:1,2:1:2,3
    34:  3:1,2:2,3:1
    35:  3:2,3:1:1,2
    36:  3:2,3:1,2:1
    37:  1,2:1:3:2,3
    38:  1,2:1:2,3:3
    39:  1,2:3:1:2,3
    40:  1,2:3:2,3:1
    41:  1,2:2,3:1:3
    42:  1,2:2,3:3:1
    43:  2,3:1:3:1,2
    44:  2,3:1:1,2:3
    45:  2,3:3:1:1,2
    46:  2,3:3:1,2:1
    47:  2,3:1,2:1:3
    48:  2,3:1,2:3:1
    49:  2:4:2,3:3,4
    50:  2:4:3,4:2,3
    51:  2:2,3:4:3,4
    52:  2:2,3:3,4:4
    53:  2:3,4:4:2,3
    54:  2:3,4:2,3:4
    55:  4:2:2,3:3,4
    56:  4:2:3,4:2,3
    57:  4:2,3:2:3,4
    58:  4:2,3:3,4:2
    59:  4:3,4:2:2,3
    60:  4:3,4:2,3:2
    61:  2,3:2:4:3,4
    62:  2,3:2:3,4:4
    63:  2,3:4:2:3,4
    64:  2,3:4:3,4:2
    65:  2,3:3,4:2:4
    66:  2,3:3,4:4:2
    67:  3,4:2:4:2,3
    68:  3,4:2:2,3:4
    69:  3,4:4:2:2,3
    70:  3,4:4:2,3:2
    71:  3,4:2,3:2:4
    72:  3,4:2,3:4:2
    73:  3:0:3,4:0,4
    74:  3:0:0,4:3,4
    75:  3:3,4:0:0,4
    76:  3:3,4:0,4:0
    77:  3:0,4:0:3,4
    78:  3:0,4:3,4:0
    79:  0:3:3,4:0,4
    80:  0:3:0,4:3,4
    81:  0:3,4:3:0,4
    82:  0:3,4:0,4:3
    83:  0:0,4:3:3,4
    84:  0:0,4:3,4:3
    85:  3,4:3:0:0,4
    86:  3,4:3:0,4:0
    87:  3,4:0:3:0,4
    88:  3,4:0:0,4:3
    89:  3,4:0,4:3:0
    90:  3,4:0,4:0:3
    91:  0,4:3:0:3,4
    92:  0,4:3:3,4:0
    93:  0,4:0:3:3,4
    94:  0,4:0:3,4:3
    95:  0,4:3,4:3:0
    96:  0,4:3,4:0:3
    97:  4:1:0,4:0,1
    98:  4:1:0,1:0,4
    99:  4:0,4:1:0,1
   100:  4:0,4:0,1:1
   101:  4:0,1:1:0,4
   102:  4:0,1:0,4:1
   103:  1:4:0,4:0,1
   104:  1:4:0,1:0,4
   105:  1:0,4:4:0,1
   106:  1:0,4:0,1:4
   107:  1:0,1:4:0,4
   108:  1:0,1:0,4:4
   109:  0,4:4:1:0,1
   110:  0,4:4:0,1:1
   111:  0,4:1:4:0,1
   112:  0,4:1:0,1:4
   113:  0,4:0,1:4:1
   114:  0,4:0,1:1:4
   115:  0,1:4:1:0,4
   116:  0,1:4:0,4:1
   117:  0,1:1:4:0,4
   118:  0,1:1:0,4:4
   119:  0,1:0,4:4:1
   120:  0,1:0,4:1:4
family= 2 2 0 0 0 new D5h genus #    68 is 0:2:0,1:1,3
     1:  0:2:0,1:1,3
     2:  0:2:1,3:0,1
     3:  0:0,1:2:1,3
     4:  0:0,1:1,3:2
     5:  0:1,3:2:0,1
     6:  0:1,3:0,1:2
     7:  2:0:0,1:1,3
     8:  2:0:1,3:0,1
     9:  2:0,1:0:1,3
    10:  2:0,1:1,3:0
    11:  2:1,3:0:0,1
    12:  2:1,3:0,1:0
    13:  0,1:0:2:1,3
    14:  0,1:0:1,3:2
    15:  0,1:2:0:1,3
    16:  0,1:2:1,3:0
    17:  0,1:1,3:0:2
    18:  0,1:1,3:2:0
    19:  1,3:0:2:0,1
    20:  1,3:0:0,1:2
    21:  1,3:2:0:0,1
    22:  1,3:2:0,1:0
    23:  1,3:0,1:0:2
    24:  1,3:0,1:2:0
    25:  1:3:1,2:2,4
    26:  1:3:2,4:1,2
    27:  1:1,2:3:2,4
    28:  1:1,2:2,4:3
    29:  1:2,4:3:1,2
    30:  1:2,4:1,2:3
    31:  3:1:1,2:2,4
    32:  3:1:2,4:1,2
    33:  3:1,2:1:2,4
    34:  3:1,2:2,4:1
    35:  3:2,4:1:1,2
    36:  3:2,4:1,2:1
    37:  1,2:1:3:2,4
    38:  1,2:1:2,4:3
    39:  1,2:3:1:2,4
    40:  1,2:3:2,4:1
    41:  1,2:2,4:1:3
    42:  1,2:2,4:3:1
    43:  2,4:1:3:1,2
    44:  2,4:1:1,2:3
    45:  2,4:3:1:1,2
    46:  2,4:3:1,2:1
    47:  2,4:1,2:1:3
    48:  2,4:1,2:3:1
    49:  2:4:2,3:0,3
    50:  2:4:0,3:2,3
    51:  2:2,3:4:0,3
    52:  2:2,3:0,3:4
    53:  2:0,3:4:2,3
    54:  2:0,3:2,3:4
    55:  4:2:2,3:0,3
    56:  4:2:0,3:2,3
    57:  4:2,3:2:0,3
    58:  4:2,3:0,3:2
    59:  4:0,3:2:2,3
    60:  4:0,3:2,3:2
    61:  2,3:2:4:0,3
    62:  2,3:2:0,3:4
    63:  2,3:4:2:0,3
    64:  2,3:4:0,3:2
    65:  2,3:0,3:2:4
    66:  2,3:0,3:4:2
    67:  0,3:2:4:2,3
    68:  0,3:2:2,3:4
    69:  0,3:4:2:2,3
    70:  0,3:4:2,3:2
    71:  0,3:2,3:2:4
    72:  0,3:2,3:4:2
    73:  3:0:3,4:1,4
    74:  3:0:1,4:3,4
    75:  3:3,4:0:1,4
    76:  3:3,4:1,4:0
    77:  3:1,4:0:3,4
    78:  3:1,4:3,4:0
    79:  0:3:3,4:1,4
    80:  0:3:1,4:3,4
    81:  0:3,4:3:1,4
    82:  0:3,4:1,4:3
    83:  0:1,4:3:3,4
    84:  0:1,4:3,4:3
    85:  3,4:3:0:1,4
    86:  3,4:3:1,4:0
    87:  3,4:0:3:1,4
    88:  3,4:0:1,4:3
    89:  3,4:1,4:3:0
    90:  3,4:1,4:0:3
    91:  1,4:3:0:3,4
    92:  1,4:3:3,4:0
    93:  1,4:0:3:3,4
    94:  1,4:0:3,4:3
    95:  1,4:3,4:3:0
    96:  1,4:3,4:0:3
    97:  4:1:0,4:0,2
    98:  4:1:0,2:0,4
    99:  4:0,4:1:0,2
   100:  4:0,4:0,2:1
   101:  4:0,2:1:0,4
   102:  4:0,2:0,4:1
   103:  1:4:0,4:0,2
   104:  1:4:0,2:0,4
   105:  1:0,4:4:0,2
   106:  1:0,4:0,2:4
   107:  1:0,2:4:0,4
   108:  1:0,2:0,4:4
   109:  0,4:4:1:0,2
   110:  0,4:4:0,2:1
   111:  0,4:1:4:0,2
   112:  0,4:1:0,2:4
   113:  0,4:0,2:4:1
   114:  0,4:0,2:1:4
   115:  0,2:4:1:0,4
   116:  0,2:4:0,4:1
   117:  0,2:1:4:0,4
   118:  0,2:1:0,4:4
   119:  0,2:0,4:4:1
   120:  0,2:0,4:1:4
   121:  0:3:0,4:2,4
   122:  0:3:2,4:0,4
   123:  0:0,4:3:2,4
   124:  0:0,4:2,4:3
   125:  0:2,4:3:0,4
   126:  0:2,4:0,4:3
   127:  3:0:0,4:2,4
   128:  3:0:2,4:0,4
   129:  3:0,4:0:2,4
   130:  3:0,4:2,4:0
   131:  3:2,4:0:0,4
   132:  3:2,4:0,4:0
   133:  0,4:0:3:2,4
   134:  0,4:0:2,4:3
   135:  0,4:3:0:2,4
   136:  0,4:3:2,4:0
   137:  0,4:2,4:0:3
   138:  0,4:2,4:3:0
   139:  2,4:0:3:0,4
   140:  2,4:0:0,4:3
   141:  2,4:3:0:0,4
   142:  2,4:3:0,4:0
   143:  2,4:0,4:0:3
   144:  2,4:0,4:3:0
   145:  1:4:0,1:0,3
   146:  1:4:0,3:0,1
   147:  1:0,1:4:0,3
   148:  1:0,1:0,3:4
   149:  1:0,3:4:0,1
   150:  1:0,3:0,1:4
   151:  4:1:0,1:0,3
   152:  4:1:0,3:0,1
   153:  4:0,1:1:0,3
   154:  4:0,1:0,3:1
   155:  4:0,3:1:0,1
   156:  4:0,3:0,1:1
   157:  0,1:1:4:0,3
   158:  0,1:1:0,3:4
   159:  0,1:4:1:0,3
   160:  0,1:4:0,3:1
   161:  0,1:0,3:1:4
   162:  0,1:0,3:4:1
   163:  0,3:1:4:0,1
   164:  0,3:1:0,1:4
   165:  0,3:4:1:0,1
   166:  0,3:4:0,1:1
   167:  0,3:0,1:1:4
   168:  0,3:0,1:4:1
   169:  2:0:1,2:1,4
   170:  2:0:1,4:1,2
   171:  2:1,2:0:1,4
   172:  2:1,2:1,4:0
   173:  2:1,4:0:1,2
   174:  2:1,4:1,2:0
   175:  0:2:1,2:1,4
   176:  0:2:1,4:1,2
   177:  0:1,2:2:1,4
   178:  0:1,2:1,4:2
   179:  0:1,4:2:1,2
   180:  0:1,4:1,2:2
   181:  1,2:2:0:1,4
   182:  1,2:2:1,4:0
   183:  1,2:0:2:1,4
   184:  1,2:0:1,4:2
   185:  1,2:1,4:2:0
   186:  1,2:1,4:0:2
   187:  1,4:2:0:1,2
   188:  1,4:2:1,2:0
   189:  1,4:0:2:1,2
   190:  1,4:0:1,2:2
   191:  1,4:1,2:2:0
   192:  1,4:1,2:0:2
   193:  3:1:2,3:0,2
   194:  3:1:0,2:2,3
   195:  3:2,3:1:0,2
   196:  3:2,3:0,2:1
   197:  3:0,2:1:2,3
   198:  3:0,2:2,3:1
   199:  1:3:2,3:0,2
   200:  1:3:0,2:2,3
   201:  1:2,3:3:0,2
   202:  1:2,3:0,2:3
   203:  1:0,2:3:2,3
   204:  1:0,2:2,3:3
   205:  2,3:3:1:0,2
   206:  2,3:3:0,2:1
   207:  2,3:1:3:0,2
   208:  2,3:1:0,2:3
   209:  2,3:0,2:3:1
   210:  2,3:0,2:1:3
   211:  0,2:3:1:2,3
   212:  0,2:3:2,3:1
   213:  0,2:1:3:2,3
   214:  0,2:1:2,3:3
   215:  0,2:2,3:3:1
   216:  0,2:2,3:1:3
   217:  4:2:3,4:1,3
   218:  4:2:1,3:3,4
   219:  4:3,4:2:1,3
   220:  4:3,4:1,3:2
   221:  4:1,3:2:3,4
   222:  4:1,3:3,4:2
   223:  2:4:3,4:1,3
   224:  2:4:1,3:3,4
   225:  2:3,4:4:1,3
   226:  2:3,4:1,3:4
   227:  2:1,3:4:3,4
   228:  2:1,3:3,4:4
   229:  3,4:4:2:1,3
   230:  3,4:4:1,3:2
   231:  3,4:2:4:1,3
   232:  3,4:2:1,3:4
   233:  3,4:1,3:4:2
   234:  3,4:1,3:2:4
   235:  1,3:4:2:3,4
   236:  1,3:4:3,4:2
   237:  1,3:2:4:3,4
   238:  1,3:2:3,4:4
   239:  1,3:3,4:4:2
   240:  1,3:3,4:2:4
family= 2 2 0 0 0 new D5h genus #    69 is 0:2:0,1:1,4
     1:  0:2:0,1:1,4
     2:  0:2:1,4:0,1
     3:  0:0,1:2:1,4
     4:  0:0,1:1,4:2
     5:  0:1,4:2:0,1
     6:  0:1,4:0,1:2
     7:  2:0:0,1:1,4
     8:  2:0:1,4:0,1
     9:  2:0,1:0:1,4
    10:  2:0,1:1,4:0
    11:  2:1,4:0:0,1
    12:  2:1,4:0,1:0
    13:  0,1:0:2:1,4
    14:  0,1:0:1,4:2
    15:  0,1:2:0:1,4
    16:  0,1:2:1,4:0
    17:  0,1:1,4:0:2
    18:  0,1:1,4:2:0
    19:  1,4:0:2:0,1
    20:  1,4:0:0,1:2
    21:  1,4:2:0:0,1
    22:  1,4:2:0,1:0
    23:  1,4:0,1:0:2
    24:  1,4:0,1:2:0
    25:  1:3:1,2:0,2
    26:  1:3:0,2:1,2
    27:  1:1,2:3:0,2
    28:  1:1,2:0,2:3
    29:  1:0,2:3:1,2
    30:  1:0,2:1,2:3
    31:  3:1:1,2:0,2
    32:  3:1:0,2:1,2
    33:  3:1,2:1:0,2
    34:  3:1,2:0,2:1
    35:  3:0,2:1:1,2
    36:  3:0,2:1,2:1
    37:  1,2:1:3:0,2
    38:  1,2:1:0,2:3
    39:  1,2:3:1:0,2
    40:  1,2:3:0,2:1
    41:  1,2:0,2:1:3
    42:  1,2:0,2:3:1
    43:  0,2:1:3:1,2
    44:  0,2:1:1,2:3
    45:  0,2:3:1:1,2
    46:  0,2:3:1,2:1
    47:  0,2:1,2:1:3
    48:  0,2:1,2:3:1
    49:  2:4:2,3:1,3
    50:  2:4:1,3:2,3
    51:  2:2,3:4:1,3
    52:  2:2,3:1,3:4
    53:  2:1,3:4:2,3
    54:  2:1,3:2,3:4
    55:  4:2:2,3:1,3
    56:  4:2:1,3:2,3
    57:  4:2,3:2:1,3
    58:  4:2,3:1,3:2
    59:  4:1,3:2:2,3
    60:  4:1,3:2,3:2
    61:  2,3:2:4:1,3
    62:  2,3:2:1,3:4
    63:  2,3:4:2:1,3
    64:  2,3:4:1,3:2
    65:  2,3:1,3:2:4
    66:  2,3:1,3:4:2
    67:  1,3:2:4:2,3
    68:  1,3:2:2,3:4
    69:  1,3:4:2:2,3
    70:  1,3:4:2,3:2
    71:  1,3:2,3:2:4
    72:  1,3:2,3:4:2
    73:  3:0:3,4:2,4
    74:  3:0:2,4:3,4
    75:  3:3,4:0:2,4
    76:  3:3,4:2,4:0
    77:  3:2,4:0:3,4
    78:  3:2,4:3,4:0
    79:  0:3:3,4:2,4
    80:  0:3:2,4:3,4
    81:  0:3,4:3:2,4
    82:  0:3,4:2,4:3
    83:  0:2,4:3:3,4
    84:  0:2,4:3,4:3
    85:  3,4:3:0:2,4
    86:  3,4:3:2,4:0
    87:  3,4:0:3:2,4
    88:  3,4:0:2,4:3
    89:  3,4:2,4:3:0
    90:  3,4:2,4:0:3
    91:  2,4:3:0:3,4
    92:  2,4:3:3,4:0
    93:  2,4:0:3:3,4
    94:  2,4:0:3,4:3
    95:  2,4:3,4:3:0
    96:  2,4:3,4:0:3
    97:  4:1:0,4:0,3
    98:  4:1:0,3:0,4
    99:  4:0,4:1:0,3
   100:  4:0,4:0,3:1
   101:  4:0,3:1:0,4
   102:  4:0,3:0,4:1
   103:  1:4:0,4:0,3
   104:  1:4:0,3:0,4
   105:  1:0,4:4:0,3
   106:  1:0,4:0,3:4
   107:  1:0,3:4:0,4
   108:  1:0,3:0,4:4
   109:  0,4:4:1:0,3
   110:  0,4:4:0,3:1
   111:  0,4:1:4:0,3
   112:  0,4:1:0,3:4
   113:  0,4:0,3:4:1
   114:  0,4:0,3:1:4
   115:  0,3:4:1:0,4
   116:  0,3:4:0,4:1
   117:  0,3:1:4:0,4
   118:  0,3:1:0,4:4
   119:  0,3:0,4:4:1
   120:  0,3:0,4:1:4
   121:  0:3:0,4:1,4
   122:  0:3:1,4:0,4
   123:  0:0,4:3:1,4
   124:  0:0,4:1,4:3
   125:  0:1,4:3:0,4
   126:  0:1,4:0,4:3
   127:  3:0:0,4:1,4
   128:  3:0:1,4:0,4
   129:  3:0,4:0:1,4
   130:  3:0,4:1,4:0
   131:  3:1,4:0:0,4
   132:  3:1,4:0,4:0
   133:  0,4:0:3:1,4
   134:  0,4:0:1,4:3
   135:  0,4:3:0:1,4
   136:  0,4:3:1,4:0
   137:  0,4:1,4:0:3
   138:  0,4:1,4:3:0
   139:  1,4:0:3:0,4
   140:  1,4:0:0,4:3
   141:  1,4:3:0:0,4
   142:  1,4:3:0,4:0
   143:  1,4:0,4:0:3
   144:  1,4:0,4:3:0
   145:  1:4:0,1:0,2
   146:  1:4:0,2:0,1
   147:  1:0,1:4:0,2
   148:  1:0,1:0,2:4
   149:  1:0,2:4:0,1
   150:  1:0,2:0,1:4
   151:  4:1:0,1:0,2
   152:  4:1:0,2:0,1
   153:  4:0,1:1:0,2
   154:  4:0,1:0,2:1
   155:  4:0,2:1:0,1
   156:  4:0,2:0,1:1
   157:  0,1:1:4:0,2
   158:  0,1:1:0,2:4
   159:  0,1:4:1:0,2
   160:  0,1:4:0,2:1
   161:  0,1:0,2:1:4
   162:  0,1:0,2:4:1
   163:  0,2:1:4:0,1
   164:  0,2:1:0,1:4
   165:  0,2:4:1:0,1
   166:  0,2:4:0,1:1
   167:  0,2:0,1:1:4
   168:  0,2:0,1:4:1
   169:  2:0:1,2:1,3
   170:  2:0:1,3:1,2
   171:  2:1,2:0:1,3
   172:  2:1,2:1,3:0
   173:  2:1,3:0:1,2
   174:  2:1,3:1,2:0
   175:  0:2:1,2:1,3
   176:  0:2:1,3:1,2
   177:  0:1,2:2:1,3
   178:  0:1,2:1,3:2
   179:  0:1,3:2:1,2
   180:  0:1,3:1,2:2
   181:  1,2:2:0:1,3
   182:  1,2:2:1,3:0
   183:  1,2:0:2:1,3
   184:  1,2:0:1,3:2
   185:  1,2:1,3:2:0
   186:  1,2:1,3:0:2
   187:  1,3:2:0:1,2
   188:  1,3:2:1,2:0
   189:  1,3:0:2:1,2
   190:  1,3:0:1,2:2
   191:  1,3:1,2:2:0
   192:  1,3:1,2:0:2
   193:  3:1:2,3:2,4
   194:  3:1:2,4:2,3
   195:  3:2,3:1:2,4
   196:  3:2,3:2,4:1
   197:  3:2,4:1:2,3
   198:  3:2,4:2,3:1
   199:  1:3:2,3:2,4
   200:  1:3:2,4:2,3
   201:  1:2,3:3:2,4
   202:  1:2,3:2,4:3
   203:  1:2,4:3:2,3
   204:  1:2,4:2,3:3
   205:  2,3:3:1:2,4
   206:  2,3:3:2,4:1
   207:  2,3:1:3:2,4
   208:  2,3:1:2,4:3
   209:  2,3:2,4:3:1
   210:  2,3:2,4:1:3
   211:  2,4:3:1:2,3
   212:  2,4:3:2,3:1
   213:  2,4:1:3:2,3
   214:  2,4:1:2,3:3
   215:  2,4:2,3:3:1
   216:  2,4:2,3:1:3
   217:  4:2:3,4:0,3
   218:  4:2:0,3:3,4
   219:  4:3,4:2:0,3
   220:  4:3,4:0,3:2
   221:  4:0,3:2:3,4
   222:  4:0,3:3,4:2
   223:  2:4:3,4:0,3
   224:  2:4:0,3:3,4
   225:  2:3,4:4:0,3
   226:  2:3,4:0,3:4
   227:  2:0,3:4:3,4
   228:  2:0,3:3,4:4
   229:  3,4:4:2:0,3
   230:  3,4:4:0,3:2
   231:  3,4:2:4:0,3
   232:  3,4:2:0,3:4
   233:  3,4:0,3:4:2
   234:  3,4:0,3:2:4
   235:  0,3:4:2:3,4
   236:  0,3:4:3,4:2
   237:  0,3:2:4:3,4
   238:  0,3:2:3,4:4
   239:  0,3:3,4:4:2
   240:  0,3:3,4:2:4
family= 2 2 0 0 0 new D5h genus #    70 is 0:2:0,1:2,3
     1:  0:2:0,1:2,3
     2:  0:2:2,3:0,1
     3:  0:0,1:2:2,3
     4:  0:0,1:2,3:2
     5:  0:2,3:2:0,1
     6:  0:2,3:0,1:2
     7:  2:0:0,1:2,3
     8:  2:0:2,3:0,1
     9:  2:0,1:0:2,3
    10:  2:0,1:2,3:0
    11:  2:2,3:0:0,1
    12:  2:2,3:0,1:0
    13:  0,1:0:2:2,3
    14:  0,1:0:2,3:2
    15:  0,1:2:0:2,3
    16:  0,1:2:2,3:0
    17:  0,1:2,3:0:2
    18:  0,1:2,3:2:0
    19:  2,3:0:2:0,1
    20:  2,3:0:0,1:2
    21:  2,3:2:0:0,1
    22:  2,3:2:0,1:0
    23:  2,3:0,1:0:2
    24:  2,3:0,1:2:0
    25:  1:3:1,2:3,4
    26:  1:3:3,4:1,2
    27:  1:1,2:3:3,4
    28:  1:1,2:3,4:3
    29:  1:3,4:3:1,2
    30:  1:3,4:1,2:3
    31:  3:1:1,2:3,4
    32:  3:1:3,4:1,2
    33:  3:1,2:1:3,4
    34:  3:1,2:3,4:1
    35:  3:3,4:1:1,2
    36:  3:3,4:1,2:1
    37:  1,2:1:3:3,4
    38:  1,2:1:3,4:3
    39:  1,2:3:1:3,4
    40:  1,2:3:3,4:1
    41:  1,2:3,4:1:3
    42:  1,2:3,4:3:1
    43:  3,4:1:3:1,2
    44:  3,4:1:1,2:3
    45:  3,4:3:1:1,2
    46:  3,4:3:1,2:1
    47:  3,4:1,2:1:3
    48:  3,4:1,2:3:1
    49:  2:4:2,3:0,4
    50:  2:4:0,4:2,3
    51:  2:2,3:4:0,4
    52:  2:2,3:0,4:4
    53:  2:0,4:4:2,3
    54:  2:0,4:2,3:4
    55:  4:2:2,3:0,4
    56:  4:2:0,4:2,3
    57:  4:2,3:2:0,4
    58:  4:2,3:0,4:2
    59:  4:0,4:2:2,3
    60:  4:0,4:2,3:2
    61:  2,3:2:4:0,4
    62:  2,3:2:0,4:4
    63:  2,3:4:2:0,4
    64:  2,3:4:0,4:2
    65:  2,3:0,4:2:4
    66:  2,3:0,4:4:2
    67:  0,4:2:4:2,3
    68:  0,4:2:2,3:4
    69:  0,4:4:2:2,3
    70:  0,4:4:2,3:2
    71:  0,4:2,3:2:4
    72:  0,4:2,3:4:2
    73:  3:0:3,4:0,1
    74:  3:0:0,1:3,4
    75:  3:3,4:0:0,1
    76:  3:3,4:0,1:0
    77:  3:0,1:0:3,4
    78:  3:0,1:3,4:0
    79:  0:3:3,4:0,1
    80:  0:3:0,1:3,4
    81:  0:3,4:3:0,1
    82:  0:3,4:0,1:3
    83:  0:0,1:3:3,4
    84:  0:0,1:3,4:3
    85:  3,4:3:0:0,1
    86:  3,4:3:0,1:0
    87:  3,4:0:3:0,1
    88:  3,4:0:0,1:3
    89:  3,4:0,1:3:0
    90:  3,4:0,1:0:3
    91:  0,1:3:0:3,4
    92:  0,1:3:3,4:0
    93:  0,1:0:3:3,4
    94:  0,1:0:3,4:3
    95:  0,1:3,4:3:0
    96:  0,1:3,4:0:3
    97:  4:1:0,4:1,2
    98:  4:1:1,2:0,4
    99:  4:0,4:1:1,2
   100:  4:0,4:1,2:1
   101:  4:1,2:1:0,4
   102:  4:1,2:0,4:1
   103:  1:4:0,4:1,2
   104:  1:4:1,2:0,4
   105:  1:0,4:4:1,2
   106:  1:0,4:1,2:4
   107:  1:1,2:4:0,4
   108:  1:1,2:0,4:4
   109:  0,4:4:1:1,2
   110:  0,4:4:1,2:1
   111:  0,4:1:4:1,2
   112:  0,4:1:1,2:4
   113:  0,4:1,2:4:1
   114:  0,4:1,2:1:4
   115:  1,2:4:1:0,4
   116:  1,2:4:0,4:1
   117:  1,2:1:4:0,4
   118:  1,2:1:0,4:4
   119:  1,2:0,4:4:1
   120:  1,2:0,4:1:4
   121:  0:3:0,4:2,3
   122:  0:3:2,3:0,4
   123:  0:0,4:3:2,3
   124:  0:0,4:2,3:3
   125:  0:2,3:3:0,4
   126:  0:2,3:0,4:3
   127:  3:0:0,4:2,3
   128:  3:0:2,3:0,4
   129:  3:0,4:0:2,3
   130:  3:0,4:2,3:0
   131:  3:2,3:0:0,4
   132:  3:2,3:0,4:0
   133:  0,4:0:3:2,3
   134:  0,4:0:2,3:3
   135:  0,4:3:0:2,3
   136:  0,4:3:2,3:0
   137:  0,4:2,3:0:3
   138:  0,4:2,3:3:0
   139:  2,3:0:3:0,4
   140:  2,3:0:0,4:3
   141:  2,3:3:0:0,4
   142:  2,3:3:0,4:0
   143:  2,3:0,4:0:3
   144:  2,3:0,4:3:0
   145:  1:4:0,1:3,4
   146:  1:4:3,4:0,1
   147:  1:0,1:4:3,4
   148:  1:0,1:3,4:4
   149:  1:3,4:4:0,1
   150:  1:3,4:0,1:4
   151:  4:1:0,1:3,4
   152:  4:1:3,4:0,1
   153:  4:0,1:1:3,4
   154:  4:0,1:3,4:1
   155:  4:3,4:1:0,1
   156:  4:3,4:0,1:1
   157:  0,1:1:4:3,4
   158:  0,1:1:3,4:4
   159:  0,1:4:1:3,4
   160:  0,1:4:3,4:1
   161:  0,1:3,4:1:4
   162:  0,1:3,4:4:1
   163:  3,4:1:4:0,1
   164:  3,4:1:0,1:4
   165:  3,4:4:1:0,1
   166:  3,4:4:0,1:1
   167:  3,4:0,1:1:4
   168:  3,4:0,1:4:1
   169:  2:0:1,2:0,4
   170:  2:0:0,4:1,2
   171:  2:1,2:0:0,4
   172:  2:1,2:0,4:0
   173:  2:0,4:0:1,2
   174:  2:0,4:1,2:0
   175:  0:2:1,2:0,4
   176:  0:2:0,4:1,2
   177:  0:1,2:2:0,4
   178:  0:1,2:0,4:2
   179:  0:0,4:2:1,2
   180:  0:0,4:1,2:2
   181:  1,2:2:0:0,4
   182:  1,2:2:0,4:0
   183:  1,2:0:2:0,4
   184:  1,2:0:0,4:2
   185:  1,2:0,4:2:0
   186:  1,2:0,4:0:2
   187:  0,4:2:0:1,2
   188:  0,4:2:1,2:0
   189:  0,4:0:2:1,2
   190:  0,4:0:1,2:2
   191:  0,4:1,2:2:0
   192:  0,4:1,2:0:2
   193:  3:1:2,3:0,1
   194:  3:1:0,1:2,3
   195:  3:2,3:1:0,1
   196:  3:2,3:0,1:1
   197:  3:0,1:1:2,3
   198:  3:0,1:2,3:1
   199:  1:3:2,3:0,1
   200:  1:3:0,1:2,3
   201:  1:2,3:3:0,1
   202:  1:2,3:0,1:3
   203:  1:0,1:3:2,3
   204:  1:0,1:2,3:3
   205:  2,3:3:1:0,1
   206:  2,3:3:0,1:1
   207:  2,3:1:3:0,1
   208:  2,3:1:0,1:3
   209:  2,3:0,1:3:1
   210:  2,3:0,1:1:3
   211:  0,1:3:1:2,3
   212:  0,1:3:2,3:1
   213:  0,1:1:3:2,3
   214:  0,1:1:2,3:3
   215:  0,1:2,3:3:1
   216:  0,1:2,3:1:3
   217:  4:2:3,4:1,2
   218:  4:2:1,2:3,4
   219:  4:3,4:2:1,2
   220:  4:3,4:1,2:2
   221:  4:1,2:2:3,4
   222:  4:1,2:3,4:2
   223:  2:4:3,4:1,2
   224:  2:4:1,2:3,4
   225:  2:3,4:4:1,2
   226:  2:3,4:1,2:4
   227:  2:1,2:4:3,4
   228:  2:1,2:3,4:4
   229:  3,4:4:2:1,2
   230:  3,4:4:1,2:2
   231:  3,4:2:4:1,2
   232:  3,4:2:1,2:4
   233:  3,4:1,2:4:2
   234:  3,4:1,2:2:4
   235:  1,2:4:2:3,4
   236:  1,2:4:3,4:2
   237:  1,2:2:4:3,4
   238:  1,2:2:3,4:4
   239:  1,2:3,4:4:2
   240:  1,2:3,4:2:4
family= 2 2 0 0 0 new D5h genus #    71 is 0:2:0,1:2,4
     1:  0:2:0,1:2,4
     2:  0:2:2,4:0,1
     3:  0:0,1:2:2,4
     4:  0:0,1:2,4:2
     5:  0:2,4:2:0,1
     6:  0:2,4:0,1:2
     7:  2:0:0,1:2,4
     8:  2:0:2,4:0,1
     9:  2:0,1:0:2,4
    10:  2:0,1:2,4:0
    11:  2:2,4:0:0,1
    12:  2:2,4:0,1:0
    13:  0,1:0:2:2,4
    14:  0,1:0:2,4:2
    15:  0,1:2:0:2,4
    16:  0,1:2:2,4:0
    17:  0,1:2,4:0:2
    18:  0,1:2,4:2:0
    19:  2,4:0:2:0,1
    20:  2,4:0:0,1:2
    21:  2,4:2:0:0,1
    22:  2,4:2:0,1:0
    23:  2,4:0,1:0:2
    24:  2,4:0,1:2:0
    25:  1:3:1,2:0,3
    26:  1:3:0,3:1,2
    27:  1:1,2:3:0,3
    28:  1:1,2:0,3:3
    29:  1:0,3:3:1,2
    30:  1:0,3:1,2:3
    31:  3:1:1,2:0,3
    32:  3:1:0,3:1,2
    33:  3:1,2:1:0,3
    34:  3:1,2:0,3:1
    35:  3:0,3:1:1,2
    36:  3:0,3:1,2:1
    37:  1,2:1:3:0,3
    38:  1,2:1:0,3:3
    39:  1,2:3:1:0,3
    40:  1,2:3:0,3:1
    41:  1,2:0,3:1:3
    42:  1,2:0,3:3:1
    43:  0,3:1:3:1,2
    44:  0,3:1:1,2:3
    45:  0,3:3:1:1,2
    46:  0,3:3:1,2:1
    47:  0,3:1,2:1:3
    48:  0,3:1,2:3:1
    49:  2:4:2,3:1,4
    50:  2:4:1,4:2,3
    51:  2:2,3:4:1,4
    52:  2:2,3:1,4:4
    53:  2:1,4:4:2,3
    54:  2:1,4:2,3:4
    55:  4:2:2,3:1,4
    56:  4:2:1,4:2,3
    57:  4:2,3:2:1,4
    58:  4:2,3:1,4:2
    59:  4:1,4:2:2,3
    60:  4:1,4:2,3:2
    61:  2,3:2:4:1,4
    62:  2,3:2:1,4:4
    63:  2,3:4:2:1,4
    64:  2,3:4:1,4:2
    65:  2,3:1,4:2:4
    66:  2,3:1,4:4:2
    67:  1,4:2:4:2,3
    68:  1,4:2:2,3:4
    69:  1,4:4:2:2,3
    70:  1,4:4:2,3:2
    71:  1,4:2,3:2:4
    72:  1,4:2,3:4:2
    73:  3:0:3,4:0,2
    74:  3:0:0,2:3,4
    75:  3:3,4:0:0,2
    76:  3:3,4:0,2:0
    77:  3:0,2:0:3,4
    78:  3:0,2:3,4:0
    79:  0:3:3,4:0,2
    80:  0:3:0,2:3,4
    81:  0:3,4:3:0,2
    82:  0:3,4:0,2:3
    83:  0:0,2:3:3,4
    84:  0:0,2:3,4:3
    85:  3,4:3:0:0,2
    86:  3,4:3:0,2:0
    87:  3,4:0:3:0,2
    88:  3,4:0:0,2:3
    89:  3,4:0,2:3:0
    90:  3,4:0,2:0:3
    91:  0,2:3:0:3,4
    92:  0,2:3:3,4:0
    93:  0,2:0:3:3,4
    94:  0,2:0:3,4:3
    95:  0,2:3,4:3:0
    96:  0,2:3,4:0:3
    97:  4:1:0,4:1,3
    98:  4:1:1,3:0,4
    99:  4:0,4:1:1,3
   100:  4:0,4:1,3:1
   101:  4:1,3:1:0,4
   102:  4:1,3:0,4:1
   103:  1:4:0,4:1,3
   104:  1:4:1,3:0,4
   105:  1:0,4:4:1,3
   106:  1:0,4:1,3:4
   107:  1:1,3:4:0,4
   108:  1:1,3:0,4:4
   109:  0,4:4:1:1,3
   110:  0,4:4:1,3:1
   111:  0,4:1:4:1,3
   112:  0,4:1:1,3:4
   113:  0,4:1,3:4:1
   114:  0,4:1,3:1:4
   115:  1,3:4:1:0,4
   116:  1,3:4:0,4:1
   117:  1,3:1:4:0,4
   118:  1,3:1:0,4:4
   119:  1,3:0,4:4:1
   120:  1,3:0,4:1:4
   121:  0:3:0,4:1,3
   122:  0:3:1,3:0,4
   123:  0:0,4:3:1,3
   124:  0:0,4:1,3:3
   125:  0:1,3:3:0,4
   126:  0:1,3:0,4:3
   127:  3:0:0,4:1,3
   128:  3:0:1,3:0,4
   129:  3:0,4:0:1,3
   130:  3:0,4:1,3:0
   131:  3:1,3:0:0,4
   132:  3:1,3:0,4:0
   133:  0,4:0:3:1,3
   134:  0,4:0:1,3:3
   135:  0,4:3:0:1,3
   136:  0,4:3:1,3:0
   137:  0,4:1,3:0:3
   138:  0,4:1,3:3:0
   139:  1,3:0:3:0,4
   140:  1,3:0:0,4:3
   141:  1,3:3:0:0,4
   142:  1,3:3:0,4:0
   143:  1,3:0,4:0:3
   144:  1,3:0,4:3:0
   145:  1:4:0,1:2,4
   146:  1:4:2,4:0,1
   147:  1:0,1:4:2,4
   148:  1:0,1:2,4:4
   149:  1:2,4:4:0,1
   150:  1:2,4:0,1:4
   151:  4:1:0,1:2,4
   152:  4:1:2,4:0,1
   153:  4:0,1:1:2,4
   154:  4:0,1:2,4:1
   155:  4:2,4:1:0,1
   156:  4:2,4:0,1:1
   157:  0,1:1:4:2,4
   158:  0,1:1:2,4:4
   159:  0,1:4:1:2,4
   160:  0,1:4:2,4:1
   161:  0,1:2,4:1:4
   162:  0,1:2,4:4:1
   163:  2,4:1:4:0,1
   164:  2,4:1:0,1:4
   165:  2,4:4:1:0,1
   166:  2,4:4:0,1:1
   167:  2,4:0,1:1:4
   168:  2,4:0,1:4:1
   169:  2:0:1,2:0,3
   170:  2:0:0,3:1,2
   171:  2:1,2:0:0,3
   172:  2:1,2:0,3:0
   173:  2:0,3:0:1,2
   174:  2:0,3:1,2:0
   175:  0:2:1,2:0,3
   176:  0:2:0,3:1,2
   177:  0:1,2:2:0,3
   178:  0:1,2:0,3:2
   179:  0:0,3:2:1,2
   180:  0:0,3:1,2:2
   181:  1,2:2:0:0,3
   182:  1,2:2:0,3:0
   183:  1,2:0:2:0,3
   184:  1,2:0:0,3:2
   185:  1,2:0,3:2:0
   186:  1,2:0,3:0:2
   187:  0,3:2:0:1,2
   188:  0,3:2:1,2:0
   189:  0,3:0:2:1,2
   190:  0,3:0:1,2:2
   191:  0,3:1,2:2:0
   192:  0,3:1,2:0:2
   193:  3:1:2,3:1,4
   194:  3:1:1,4:2,3
   195:  3:2,3:1:1,4
   196:  3:2,3:1,4:1
   197:  3:1,4:1:2,3
   198:  3:1,4:2,3:1
   199:  1:3:2,3:1,4
   200:  1:3:1,4:2,3
   201:  1:2,3:3:1,4
   202:  1:2,3:1,4:3
   203:  1:1,4:3:2,3
   204:  1:1,4:2,3:3
   205:  2,3:3:1:1,4
   206:  2,3:3:1,4:1
   207:  2,3:1:3:1,4
   208:  2,3:1:1,4:3
   209:  2,3:1,4:3:1
   210:  2,3:1,4:1:3
   211:  1,4:3:1:2,3
   212:  1,4:3:2,3:1
   213:  1,4:1:3:2,3
   214:  1,4:1:2,3:3
   215:  1,4:2,3:3:1
   216:  1,4:2,3:1:3
   217:  4:2:3,4:0,2
   218:  4:2:0,2:3,4
   219:  4:3,4:2:0,2
   220:  4:3,4:0,2:2
   221:  4:0,2:2:3,4
   222:  4:0,2:3,4:2
   223:  2:4:3,4:0,2
   224:  2:4:0,2:3,4
   225:  2:3,4:4:0,2
   226:  2:3,4:0,2:4
   227:  2:0,2:4:3,4
   228:  2:0,2:3,4:4
   229:  3,4:4:2:0,2
   230:  3,4:4:0,2:2
   231:  3,4:2:4:0,2
   232:  3,4:2:0,2:4
   233:  3,4:0,2:4:2
   234:  3,4:0,2:2:4
   235:  0,2:4:2:3,4
   236:  0,2:4:3,4:2
   237:  0,2:2:4:3,4
   238:  0,2:2:3,4:4
   239:  0,2:3,4:4:2
   240:  0,2:3,4:2:4
family= 2 2 0 0 0 new D5h genus #    72 is 0:2:0,1:3,4
     1:  0:2:0,1:3,4
     2:  0:2:3,4:0,1
     3:  0:0,1:2:3,4
     4:  0:0,1:3,4:2
     5:  0:3,4:2:0,1
     6:  0:3,4:0,1:2
     7:  2:0:0,1:3,4
     8:  2:0:3,4:0,1
     9:  2:0,1:0:3,4
    10:  2:0,1:3,4:0
    11:  2:3,4:0:0,1
    12:  2:3,4:0,1:0
    13:  0,1:0:2:3,4
    14:  0,1:0:3,4:2
    15:  0,1:2:0:3,4
    16:  0,1:2:3,4:0
    17:  0,1:3,4:0:2
    18:  0,1:3,4:2:0
    19:  3,4:0:2:0,1
    20:  3,4:0:0,1:2
    21:  3,4:2:0:0,1
    22:  3,4:2:0,1:0
    23:  3,4:0,1:0:2
    24:  3,4:0,1:2:0
    25:  1:3:1,2:0,4
    26:  1:3:0,4:1,2
    27:  1:1,2:3:0,4
    28:  1:1,2:0,4:3
    29:  1:0,4:3:1,2
    30:  1:0,4:1,2:3
    31:  3:1:1,2:0,4
    32:  3:1:0,4:1,2
    33:  3:1,2:1:0,4
    34:  3:1,2:0,4:1
    35:  3:0,4:1:1,2
    36:  3:0,4:1,2:1
    37:  1,2:1:3:0,4
    38:  1,2:1:0,4:3
    39:  1,2:3:1:0,4
    40:  1,2:3:0,4:1
    41:  1,2:0,4:1:3
    42:  1,2:0,4:3:1
    43:  0,4:1:3:1,2
    44:  0,4:1:1,2:3
    45:  0,4:3:1:1,2
    46:  0,4:3:1,2:1
    47:  0,4:1,2:1:3
    48:  0,4:1,2:3:1
    49:  2:4:2,3:0,1
    50:  2:4:0,1:2,3
    51:  2:2,3:4:0,1
    52:  2:2,3:0,1:4
    53:  2:0,1:4:2,3
    54:  2:0,1:2,3:4
    55:  4:2:2,3:0,1
    56:  4:2:0,1:2,3
    57:  4:2,3:2:0,1
    58:  4:2,3:0,1:2
    59:  4:0,1:2:2,3
    60:  4:0,1:2,3:2
    61:  2,3:2:4:0,1
    62:  2,3:2:0,1:4
    63:  2,3:4:2:0,1
    64:  2,3:4:0,1:2
    65:  2,3:0,1:2:4
    66:  2,3:0,1:4:2
    67:  0,1:2:4:2,3
    68:  0,1:2:2,3:4
    69:  0,1:4:2:2,3
    70:  0,1:4:2,3:2
    71:  0,1:2,3:2:4
    72:  0,1:2,3:4:2
    73:  3:0:3,4:1,2
    74:  3:0:1,2:3,4
    75:  3:3,4:0:1,2
    76:  3:3,4:1,2:0
    77:  3:1,2:0:3,4
    78:  3:1,2:3,4:0
    79:  0:3:3,4:1,2
    80:  0:3:1,2:3,4
    81:  0:3,4:3:1,2
    82:  0:3,4:1,2:3
    83:  0:1,2:3:3,4
    84:  0:1,2:3,4:3
    85:  3,4:3:0:1,2
    86:  3,4:3:1,2:0
    87:  3,4:0:3:1,2
    88:  3,4:0:1,2:3
    89:  3,4:1,2:3:0
    90:  3,4:1,2:0:3
    91:  1,2:3:0:3,4
    92:  1,2:3:3,4:0
    93:  1,2:0:3:3,4
    94:  1,2:0:3,4:3
    95:  1,2:3,4:3:0
    96:  1,2:3,4:0:3
    97:  4:1:0,4:2,3
    98:  4:1:2,3:0,4
    99:  4:0,4:1:2,3
   100:  4:0,4:2,3:1
   101:  4:2,3:1:0,4
   102:  4:2,3:0,4:1
   103:  1:4:0,4:2,3
   104:  1:4:2,3:0,4
   105:  1:0,4:4:2,3
   106:  1:0,4:2,3:4
   107:  1:2,3:4:0,4
   108:  1:2,3:0,4:4
   109:  0,4:4:1:2,3
   110:  0,4:4:2,3:1
   111:  0,4:1:4:2,3
   112:  0,4:1:2,3:4
   113:  0,4:2,3:4:1
   114:  0,4:2,3:1:4
   115:  2,3:4:1:0,4
   116:  2,3:4:0,4:1
   117:  2,3:1:4:0,4
   118:  2,3:1:0,4:4
   119:  2,3:0,4:4:1
   120:  2,3:0,4:1:4
   121:  0:3:0,4:1,2
   122:  0:3:1,2:0,4
   123:  0:0,4:3:1,2
   124:  0:0,4:1,2:3
   125:  0:1,2:3:0,4
   126:  0:1,2:0,4:3
   127:  3:0:0,4:1,2
   128:  3:0:1,2:0,4
   129:  3:0,4:0:1,2
   130:  3:0,4:1,2:0
   131:  3:1,2:0:0,4
   132:  3:1,2:0,4:0
   133:  0,4:0:3:1,2
   134:  0,4:0:1,2:3
   135:  0,4:3:0:1,2
   136:  0,4:3:1,2:0
   137:  0,4:1,2:0:3
   138:  0,4:1,2:3:0
   139:  1,2:0:3:0,4
   140:  1,2:0:0,4:3
   141:  1,2:3:0:0,4
   142:  1,2:3:0,4:0
   143:  1,2:0,4:0:3
   144:  1,2:0,4:3:0
   145:  1:4:0,1:2,3
   146:  1:4:2,3:0,1
   147:  1:0,1:4:2,3
   148:  1:0,1:2,3:4
   149:  1:2,3:4:0,1
   150:  1:2,3:0,1:4
   151:  4:1:0,1:2,3
   152:  4:1:2,3:0,1
   153:  4:0,1:1:2,3
   154:  4:0,1:2,3:1
   155:  4:2,3:1:0,1
   156:  4:2,3:0,1:1
   157:  0,1:1:4:2,3
   158:  0,1:1:2,3:4
   159:  0,1:4:1:2,3
   160:  0,1:4:2,3:1
   161:  0,1:2,3:1:4
   162:  0,1:2,3:4:1
   163:  2,3:1:4:0,1
   164:  2,3:1:0,1:4
   165:  2,3:4:1:0,1
   166:  2,3:4:0,1:1
   167:  2,3:0,1:1:4
   168:  2,3:0,1:4:1
   169:  2:0:1,2:3,4
   170:  2:0:3,4:1,2
   171:  2:1,2:0:3,4
   172:  2:1,2:3,4:0
   173:  2:3,4:0:1,2
   174:  2:3,4:1,2:0
   175:  0:2:1,2:3,4
   176:  0:2:3,4:1,2
   177:  0:1,2:2:3,4
   178:  0:1,2:3,4:2
   179:  0:3,4:2:1,2
   180:  0:3,4:1,2:2
   181:  1,2:2:0:3,4
   182:  1,2:2:3,4:0
   183:  1,2:0:2:3,4
   184:  1,2:0:3,4:2
   185:  1,2:3,4:2:0
   186:  1,2:3,4:0:2
   187:  3,4:2:0:1,2
   188:  3,4:2:1,2:0
   189:  3,4:0:2:1,2
   190:  3,4:0:1,2:2
   191:  3,4:1,2:2:0
   192:  3,4:1,2:0:2
   193:  3:1:2,3:0,4
   194:  3:1:0,4:2,3
   195:  3:2,3:1:0,4
   196:  3:2,3:0,4:1
   197:  3:0,4:1:2,3
   198:  3:0,4:2,3:1
   199:  1:3:2,3:0,4
   200:  1:3:0,4:2,3
   201:  1:2,3:3:0,4
   202:  1:2,3:0,4:3
   203:  1:0,4:3:2,3
   204:  1:0,4:2,3:3
   205:  2,3:3:1:0,4
   206:  2,3:3:0,4:1
   207:  2,3:1:3:0,4
   208:  2,3:1:0,4:3
   209:  2,3:0,4:3:1
   210:  2,3:0,4:1:3
   211:  0,4:3:1:2,3
   212:  0,4:3:2,3:1
   213:  0,4:1:3:2,3
   214:  0,4:1:2,3:3
   215:  0,4:2,3:3:1
   216:  0,4:2,3:1:3
   217:  4:2:3,4:0,1
   218:  4:2:0,1:3,4
   219:  4:3,4:2:0,1
   220:  4:3,4:0,1:2
   221:  4:0,1:2:3,4
   222:  4:0,1:3,4:2
   223:  2:4:3,4:0,1
   224:  2:4:0,1:3,4
   225:  2:3,4:4:0,1
   226:  2:3,4:0,1:4
   227:  2:0,1:4:3,4
   228:  2:0,1:3,4:4
   229:  3,4:4:2:0,1
   230:  3,4:4:0,1:2
   231:  3,4:2:4:0,1
   232:  3,4:2:0,1:4
   233:  3,4:0,1:4:2
   234:  3,4:0,1:2:4
   235:  0,1:4:2:3,4
   236:  0,1:4:3,4:2
   237:  0,1:2:4:3,4
   238:  0,1:2:3,4:4
   239:  0,1:3,4:4:2
   240:  0,1:3,4:2:4
family= 2 2 0 0 0 new D5h genus #    73 is 0:2:0,2:0,2
     1:  0:2:0,2:0,2
     2:  0:0,2:2:0,2
     3:  0:0,2:0,2:2
     4:  2:0:0,2:0,2
     5:  2:0,2:0:0,2
     6:  2:0,2:0,2:0
     7:  0,2:0:2:0,2
     8:  0,2:0:0,2:2
     9:  0,2:2:0:0,2
    10:  0,2:2:0,2:0
    11:  0,2:0,2:0:2
    12:  0,2:0,2:2:0
    13:  1:3:1,3:1,3
    14:  1:1,3:3:1,3
    15:  1:1,3:1,3:3
    16:  3:1:1,3:1,3
    17:  3:1,3:1:1,3
    18:  3:1,3:1,3:1
    19:  1,3:1:3:1,3
    20:  1,3:1:1,3:3
    21:  1,3:3:1:1,3
    22:  1,3:3:1,3:1
    23:  1,3:1,3:1:3
    24:  1,3:1,3:3:1
    25:  2:4:2,4:2,4
    26:  2:2,4:4:2,4
    27:  2:2,4:2,4:4
    28:  4:2:2,4:2,4
    29:  4:2,4:2:2,4
    30:  4:2,4:2,4:2
    31:  2,4:2:4:2,4
    32:  2,4:2:2,4:4
    33:  2,4:4:2:2,4
    34:  2,4:4:2,4:2
    35:  2,4:2,4:2:4
    36:  2,4:2,4:4:2
    37:  3:0:0,3:0,3
    38:  3:0,3:0:0,3
    39:  3:0,3:0,3:0
    40:  0:3:0,3:0,3
    41:  0:0,3:3:0,3
    42:  0:0,3:0,3:3
    43:  0,3:3:0:0,3
    44:  0,3:3:0,3:0
    45:  0,3:0:3:0,3
    46:  0,3:0:0,3:3
    47:  0,3:0,3:3:0
    48:  0,3:0,3:0:3
    49:  4:1:1,4:1,4
    50:  4:1,4:1:1,4
    51:  4:1,4:1,4:1
    52:  1:4:1,4:1,4
    53:  1:1,4:4:1,4
    54:  1:1,4:1,4:4
    55:  1,4:4:1:1,4
    56:  1,4:4:1,4:1
    57:  1,4:1:4:1,4
    58:  1,4:1:1,4:4
    59:  1,4:1,4:4:1
    60:  1,4:1,4:1:4
family= 2 2 0 0 0 new D5h genus #    74 is 0:2:0,2:0,3
     1:  0:2:0,2:0,3
     2:  0:2:0,3:0,2
     3:  0:0,2:2:0,3
     4:  0:0,2:0,3:2
     5:  0:0,3:2:0,2
     6:  0:0,3:0,2:2
     7:  2:0:0,2:0,3
     8:  2:0:0,3:0,2
     9:  2:0,2:0:0,3
    10:  2:0,2:0,3:0
    11:  2:0,3:0:0,2
    12:  2:0,3:0,2:0
    13:  0,2:0:2:0,3
    14:  0,2:0:0,3:2
    15:  0,2:2:0:0,3
    16:  0,2:2:0,3:0
    17:  0,2:0,3:0:2
    18:  0,2:0,3:2:0
    19:  0,3:0:2:0,2
    20:  0,3:0:0,2:2
    21:  0,3:2:0:0,2
    22:  0,3:2:0,2:0
    23:  0,3:0,2:0:2
    24:  0,3:0,2:2:0
    25:  1:3:1,3:1,4
    26:  1:3:1,4:1,3
    27:  1:1,3:3:1,4
    28:  1:1,3:1,4:3
    29:  1:1,4:3:1,3
    30:  1:1,4:1,3:3
    31:  3:1:1,3:1,4
    32:  3:1:1,4:1,3
    33:  3:1,3:1:1,4
    34:  3:1,3:1,4:1
    35:  3:1,4:1:1,3
    36:  3:1,4:1,3:1
    37:  1,3:1:3:1,4
    38:  1,3:1:1,4:3
    39:  1,3:3:1:1,4
    40:  1,3:3:1,4:1
    41:  1,3:1,4:1:3
    42:  1,3:1,4:3:1
    43:  1,4:1:3:1,3
    44:  1,4:1:1,3:3
    45:  1,4:3:1:1,3
    46:  1,4:3:1,3:1
    47:  1,4:1,3:1:3
    48:  1,4:1,3:3:1
    49:  2:4:2,4:0,2
    50:  2:4:0,2:2,4
    51:  2:2,4:4:0,2
    52:  2:2,4:0,2:4
    53:  2:0,2:4:2,4
    54:  2:0,2:2,4:4
    55:  4:2:2,4:0,2
    56:  4:2:0,2:2,4
    57:  4:2,4:2:0,2
    58:  4:2,4:0,2:2
    59:  4:0,2:2:2,4
    60:  4:0,2:2,4:2
    61:  2,4:2:4:0,2
    62:  2,4:2:0,2:4
    63:  2,4:4:2:0,2
    64:  2,4:4:0,2:2
    65:  2,4:0,2:2:4
    66:  2,4:0,2:4:2
    67:  0,2:2:4:2,4
    68:  0,2:2:2,4:4
    69:  0,2:4:2:2,4
    70:  0,2:4:2,4:2
    71:  0,2:2,4:2:4
    72:  0,2:2,4:4:2
    73:  3:0:0,3:1,3
    74:  3:0:1,3:0,3
    75:  3:0,3:0:1,3
    76:  3:0,3:1,3:0
    77:  3:1,3:0:0,3
    78:  3:1,3:0,3:0
    79:  0:3:0,3:1,3
    80:  0:3:1,3:0,3
    81:  0:0,3:3:1,3
    82:  0:0,3:1,3:3
    83:  0:1,3:3:0,3
    84:  0:1,3:0,3:3
    85:  0,3:3:0:1,3
    86:  0,3:3:1,3:0
    87:  0,3:0:3:1,3
    88:  0,3:0:1,3:3
    89:  0,3:1,3:3:0
    90:  0,3:1,3:0:3
    91:  1,3:3:0:0,3
    92:  1,3:3:0,3:0
    93:  1,3:0:3:0,3
    94:  1,3:0:0,3:3
    95:  1,3:0,3:3:0
    96:  1,3:0,3:0:3
    97:  4:1:1,4:2,4
    98:  4:1:2,4:1,4
    99:  4:1,4:1:2,4
   100:  4:1,4:2,4:1
   101:  4:2,4:1:1,4
   102:  4:2,4:1,4:1
   103:  1:4:1,4:2,4
   104:  1:4:2,4:1,4
   105:  1:1,4:4:2,4
   106:  1:1,4:2,4:4
   107:  1:2,4:4:1,4
   108:  1:2,4:1,4:4
   109:  1,4:4:1:2,4
   110:  1,4:4:2,4:1
   111:  1,4:1:4:2,4
   112:  1,4:1:2,4:4
   113:  1,4:2,4:4:1
   114:  1,4:2,4:1:4
   115:  2,4:4:1:1,4
   116:  2,4:4:1,4:1
   117:  2,4:1:4:1,4
   118:  2,4:1:1,4:4
   119:  2,4:1,4:4:1
   120:  2,4:1,4:1:4
   121:  0:3:0,3:0,2
   122:  0:3:0,2:0,3
   123:  0:0,3:3:0,2
   124:  0:0,3:0,2:3
   125:  0:0,2:3:0,3
   126:  0:0,2:0,3:3
   127:  3:0:0,3:0,2
   128:  3:0:0,2:0,3
   129:  3:0,3:0:0,2
   130:  3:0,3:0,2:0
   131:  3:0,2:0:0,3
   132:  3:0,2:0,3:0
   133:  0,3:0:3:0,2
   134:  0,3:0:0,2:3
   135:  0,3:3:0:0,2
   136:  0,3:3:0,2:0
   137:  0,3:0,2:0:3
   138:  0,3:0,2:3:0
   139:  0,2:0:3:0,3
   140:  0,2:0:0,3:3
   141:  0,2:3:0:0,3
   142:  0,2:3:0,3:0
   143:  0,2:0,3:0:3
   144:  0,2:0,3:3:0
   145:  1:4:1,4:1,3
   146:  1:4:1,3:1,4
   147:  1:1,4:4:1,3
   148:  1:1,4:1,3:4
   149:  1:1,3:4:1,4
   150:  1:1,3:1,4:4
   151:  4:1:1,4:1,3
   152:  4:1:1,3:1,4
   153:  4:1,4:1:1,3
   154:  4:1,4:1,3:1
   155:  4:1,3:1:1,4
   156:  4:1,3:1,4:1
   157:  1,4:1:4:1,3
   158:  1,4:1:1,3:4
   159:  1,4:4:1:1,3
   160:  1,4:4:1,3:1
   161:  1,4:1,3:1:4
   162:  1,4:1,3:4:1
   163:  1,3:1:4:1,4
   164:  1,3:1:1,4:4
   165:  1,3:4:1:1,4
   166:  1,3:4:1,4:1
   167:  1,3:1,4:1:4
   168:  1,3:1,4:4:1
   169:  2:0:0,2:2,4
   170:  2:0:2,4:0,2
   171:  2:0,2:0:2,4
   172:  2:0,2:2,4:0
   173:  2:2,4:0:0,2
   174:  2:2,4:0,2:0
   175:  0:2:0,2:2,4
   176:  0:2:2,4:0,2
   177:  0:0,2:2:2,4
   178:  0:0,2:2,4:2
   179:  0:2,4:2:0,2
   180:  0:2,4:0,2:2
   181:  0,2:2:0:2,4
   182:  0,2:2:2,4:0
   183:  0,2:0:2:2,4
   184:  0,2:0:2,4:2
   185:  0,2:2,4:2:0
   186:  0,2:2,4:0:2
   187:  2,4:2:0:0,2
   188:  2,4:2:0,2:0
   189:  2,4:0:2:0,2
   190:  2,4:0:0,2:2
   191:  2,4:0,2:2:0
   192:  2,4:0,2:0:2
   193:  3:1:1,3:0,3
   194:  3:1:0,3:1,3
   195:  3:1,3:1:0,3
   196:  3:1,3:0,3:1
   197:  3:0,3:1:1,3
   198:  3:0,3:1,3:1
   199:  1:3:1,3:0,3
   200:  1:3:0,3:1,3
   201:  1:1,3:3:0,3
   202:  1:1,3:0,3:3
   203:  1:0,3:3:1,3
   204:  1:0,3:1,3:3
   205:  1,3:3:1:0,3
   206:  1,3:3:0,3:1
   207:  1,3:1:3:0,3
   208:  1,3:1:0,3:3
   209:  1,3:0,3:3:1
   210:  1,3:0,3:1:3
   211:  0,3:3:1:1,3
   212:  0,3:3:1,3:1
   213:  0,3:1:3:1,3
   214:  0,3:1:1,3:3
   215:  0,3:1,3:3:1
   216:  0,3:1,3:1:3
   217:  4:2:2,4:1,4
   218:  4:2:1,4:2,4
   219:  4:2,4:2:1,4
   220:  4:2,4:1,4:2
   221:  4:1,4:2:2,4
   222:  4:1,4:2,4:2
   223:  2:4:2,4:1,4
   224:  2:4:1,4:2,4
   225:  2:2,4:4:1,4
   226:  2:2,4:1,4:4
   227:  2:1,4:4:2,4
   228:  2:1,4:2,4:4
   229:  2,4:4:2:1,4
   230:  2,4:4:1,4:2
   231:  2,4:2:4:1,4
   232:  2,4:2:1,4:4
   233:  2,4:1,4:4:2
   234:  2,4:1,4:2:4
   235:  1,4:4:2:2,4
   236:  1,4:4:2,4:2
   237:  1,4:2:4:2,4
   238:  1,4:2:2,4:4
   239:  1,4:2,4:4:2
   240:  1,4:2,4:2:4
family= 2 2 0 0 0 new D5h genus #    75 is 0:2:0,2:0,4
     1:  0:2:0,2:0,4
     2:  0:2:0,4:0,2
     3:  0:0,2:2:0,4
     4:  0:0,2:0,4:2
     5:  0:0,4:2:0,2
     6:  0:0,4:0,2:2
     7:  2:0:0,2:0,4
     8:  2:0:0,4:0,2
     9:  2:0,2:0:0,4
    10:  2:0,2:0,4:0
    11:  2:0,4:0:0,2
    12:  2:0,4:0,2:0
    13:  0,2:0:2:0,4
    14:  0,2:0:0,4:2
    15:  0,2:2:0:0,4
    16:  0,2:2:0,4:0
    17:  0,2:0,4:0:2
    18:  0,2:0,4:2:0
    19:  0,4:0:2:0,2
    20:  0,4:0:0,2:2
    21:  0,4:2:0:0,2
    22:  0,4:2:0,2:0
    23:  0,4:0,2:0:2
    24:  0,4:0,2:2:0
    25:  1:3:1,3:0,1
    26:  1:3:0,1:1,3
    27:  1:1,3:3:0,1
    28:  1:1,3:0,1:3
    29:  1:0,1:3:1,3
    30:  1:0,1:1,3:3
    31:  3:1:1,3:0,1
    32:  3:1:0,1:1,3
    33:  3:1,3:1:0,1
    34:  3:1,3:0,1:1
    35:  3:0,1:1:1,3
    36:  3:0,1:1,3:1
    37:  1,3:1:3:0,1
    38:  1,3:1:0,1:3
    39:  1,3:3:1:0,1
    40:  1,3:3:0,1:1
    41:  1,3:0,1:1:3
    42:  1,3:0,1:3:1
    43:  0,1:1:3:1,3
    44:  0,1:1:1,3:3
    45:  0,1:3:1:1,3
    46:  0,1:3:1,3:1
    47:  0,1:1,3:1:3
    48:  0,1:1,3:3:1
    49:  2:4:2,4:1,2
    50:  2:4:1,2:2,4
    51:  2:2,4:4:1,2
    52:  2:2,4:1,2:4
    53:  2:1,2:4:2,4
    54:  2:1,2:2,4:4
    55:  4:2:2,4:1,2
    56:  4:2:1,2:2,4
    57:  4:2,4:2:1,2
    58:  4:2,4:1,2:2
    59:  4:1,2:2:2,4
    60:  4:1,2:2,4:2
    61:  2,4:2:4:1,2
    62:  2,4:2:1,2:4
    63:  2,4:4:2:1,2
    64:  2,4:4:1,2:2
    65:  2,4:1,2:2:4
    66:  2,4:1,2:4:2
    67:  1,2:2:4:2,4
    68:  1,2:2:2,4:4
    69:  1,2:4:2:2,4
    70:  1,2:4:2,4:2
    71:  1,2:2,4:2:4
    72:  1,2:2,4:4:2
    73:  3:0:0,3:2,3
    74:  3:0:2,3:0,3
    75:  3:0,3:0:2,3
    76:  3:0,3:2,3:0
    77:  3:2,3:0:0,3
    78:  3:2,3:0,3:0
    79:  0:3:0,3:2,3
    80:  0:3:2,3:0,3
    81:  0:0,3:3:2,3
    82:  0:0,3:2,3:3
    83:  0:2,3:3:0,3
    84:  0:2,3:0,3:3
    85:  0,3:3:0:2,3
    86:  0,3:3:2,3:0
    87:  0,3:0:3:2,3
    88:  0,3:0:2,3:3
    89:  0,3:2,3:3:0
    90:  0,3:2,3:0:3
    91:  2,3:3:0:0,3
    92:  2,3:3:0,3:0
    93:  2,3:0:3:0,3
    94:  2,3:0:0,3:3
    95:  2,3:0,3:3:0
    96:  2,3:0,3:0:3
    97:  4:1:1,4:3,4
    98:  4:1:3,4:1,4
    99:  4:1,4:1:3,4
   100:  4:1,4:3,4:1
   101:  4:3,4:1:1,4
   102:  4:3,4:1,4:1
   103:  1:4:1,4:3,4
   104:  1:4:3,4:1,4
   105:  1:1,4:4:3,4
   106:  1:1,4:3,4:4
   107:  1:3,4:4:1,4
   108:  1:3,4:1,4:4
   109:  1,4:4:1:3,4
   110:  1,4:4:3,4:1
   111:  1,4:1:4:3,4
   112:  1,4:1:3,4:4
   113:  1,4:3,4:4:1
   114:  1,4:3,4:1:4
   115:  3,4:4:1:1,4
   116:  3,4:4:1,4:1
   117:  3,4:1:4:1,4
   118:  3,4:1:1,4:4
   119:  3,4:1,4:4:1
   120:  3,4:1,4:1:4
   121:  0:3:0,3:0,1
   122:  0:3:0,1:0,3
   123:  0:0,3:3:0,1
   124:  0:0,3:0,1:3
   125:  0:0,1:3:0,3
   126:  0:0,1:0,3:3
   127:  3:0:0,3:0,1
   128:  3:0:0,1:0,3
   129:  3:0,3:0:0,1
   130:  3:0,3:0,1:0
   131:  3:0,1:0:0,3
   132:  3:0,1:0,3:0
   133:  0,3:0:3:0,1
   134:  0,3:0:0,1:3
   135:  0,3:3:0:0,1
   136:  0,3:3:0,1:0
   137:  0,3:0,1:0:3
   138:  0,3:0,1:3:0
   139:  0,1:0:3:0,3
   140:  0,1:0:0,3:3
   141:  0,1:3:0:0,3
   142:  0,1:3:0,3:0
   143:  0,1:0,3:0:3
   144:  0,1:0,3:3:0
   145:  1:4:1,4:1,2
   146:  1:4:1,2:1,4
   147:  1:1,4:4:1,2
   148:  1:1,4:1,2:4
   149:  1:1,2:4:1,4
   150:  1:1,2:1,4:4
   151:  4:1:1,4:1,2
   152:  4:1:1,2:1,4
   153:  4:1,4:1:1,2
   154:  4:1,4:1,2:1
   155:  4:1,2:1:1,4
   156:  4:1,2:1,4:1
   157:  1,4:1:4:1,2
   158:  1,4:1:1,2:4
   159:  1,4:4:1:1,2
   160:  1,4:4:1,2:1
   161:  1,4:1,2:1:4
   162:  1,4:1,2:4:1
   163:  1,2:1:4:1,4
   164:  1,2:1:1,4:4
   165:  1,2:4:1:1,4
   166:  1,2:4:1,4:1
   167:  1,2:1,4:1:4
   168:  1,2:1,4:4:1
   169:  2:0:0,2:2,3
   170:  2:0:2,3:0,2
   171:  2:0,2:0:2,3
   172:  2:0,2:2,3:0
   173:  2:2,3:0:0,2
   174:  2:2,3:0,2:0
   175:  0:2:0,2:2,3
   176:  0:2:2,3:0,2
   177:  0:0,2:2:2,3
   178:  0:0,2:2,3:2
   179:  0:2,3:2:0,2
   180:  0:2,3:0,2:2
   181:  0,2:2:0:2,3
   182:  0,2:2:2,3:0
   183:  0,2:0:2:2,3
   184:  0,2:0:2,3:2
   185:  0,2:2,3:2:0
   186:  0,2:2,3:0:2
   187:  2,3:2:0:0,2
   188:  2,3:2:0,2:0
   189:  2,3:0:2:0,2
   190:  2,3:0:0,2:2
   191:  2,3:0,2:2:0
   192:  2,3:0,2:0:2
   193:  3:1:1,3:3,4
   194:  3:1:3,4:1,3
   195:  3:1,3:1:3,4
   196:  3:1,3:3,4:1
   197:  3:3,4:1:1,3
   198:  3:3,4:1,3:1
   199:  1:3:1,3:3,4
   200:  1:3:3,4:1,3
   201:  1:1,3:3:3,4
   202:  1:1,3:3,4:3
   203:  1:3,4:3:1,3
   204:  1:3,4:1,3:3
   205:  1,3:3:1:3,4
   206:  1,3:3:3,4:1
   207:  1,3:1:3:3,4
   208:  1,3:1:3,4:3
   209:  1,3:3,4:3:1
   210:  1,3:3,4:1:3
   211:  3,4:3:1:1,3
   212:  3,4:3:1,3:1
   213:  3,4:1:3:1,3
   214:  3,4:1:1,3:3
   215:  3,4:1,3:3:1
   216:  3,4:1,3:1:3
   217:  4:2:2,4:0,4
   218:  4:2:0,4:2,4
   219:  4:2,4:2:0,4
   220:  4:2,4:0,4:2
   221:  4:0,4:2:2,4
   222:  4:0,4:2,4:2
   223:  2:4:2,4:0,4
   224:  2:4:0,4:2,4
   225:  2:2,4:4:0,4
   226:  2:2,4:0,4:4
   227:  2:0,4:4:2,4
   228:  2:0,4:2,4:4
   229:  2,4:4:2:0,4
   230:  2,4:4:0,4:2
   231:  2,4:2:4:0,4
   232:  2,4:2:0,4:4
   233:  2,4:0,4:4:2
   234:  2,4:0,4:2:4
   235:  0,4:4:2:2,4
   236:  0,4:4:2,4:2
   237:  0,4:2:4:2,4
   238:  0,4:2:2,4:4
   239:  0,4:2,4:4:2
   240:  0,4:2,4:2:4
family= 2 2 0 0 0 new D5h genus #    76 is 0:2:0,2:1,3
     1:  0:2:0,2:1,3
     2:  0:2:1,3:0,2
     3:  0:0,2:2:1,3
     4:  0:0,2:1,3:2
     5:  0:1,3:2:0,2
     6:  0:1,3:0,2:2
     7:  2:0:0,2:1,3
     8:  2:0:1,3:0,2
     9:  2:0,2:0:1,3
    10:  2:0,2:1,3:0
    11:  2:1,3:0:0,2
    12:  2:1,3:0,2:0
    13:  0,2:0:2:1,3
    14:  0,2:0:1,3:2
    15:  0,2:2:0:1,3
    16:  0,2:2:1,3:0
    17:  0,2:1,3:0:2
    18:  0,2:1,3:2:0
    19:  1,3:0:2:0,2
    20:  1,3:0:0,2:2
    21:  1,3:2:0:0,2
    22:  1,3:2:0,2:0
    23:  1,3:0,2:0:2
    24:  1,3:0,2:2:0
    25:  1:3:1,3:2,4
    26:  1:3:2,4:1,3
    27:  1:1,3:3:2,4
    28:  1:1,3:2,4:3
    29:  1:2,4:3:1,3
    30:  1:2,4:1,3:3
    31:  3:1:1,3:2,4
    32:  3:1:2,4:1,3
    33:  3:1,3:1:2,4
    34:  3:1,3:2,4:1
    35:  3:2,4:1:1,3
    36:  3:2,4:1,3:1
    37:  1,3:1:3:2,4
    38:  1,3:1:2,4:3
    39:  1,3:3:1:2,4
    40:  1,3:3:2,4:1
    41:  1,3:2,4:1:3
    42:  1,3:2,4:3:1
    43:  2,4:1:3:1,3
    44:  2,4:1:1,3:3
    45:  2,4:3:1:1,3
    46:  2,4:3:1,3:1
    47:  2,4:1,3:1:3
    48:  2,4:1,3:3:1
    49:  2:4:2,4:0,3
    50:  2:4:0,3:2,4
    51:  2:2,4:4:0,3
    52:  2:2,4:0,3:4
    53:  2:0,3:4:2,4
    54:  2:0,3:2,4:4
    55:  4:2:2,4:0,3
    56:  4:2:0,3:2,4
    57:  4:2,4:2:0,3
    58:  4:2,4:0,3:2
    59:  4:0,3:2:2,4
    60:  4:0,3:2,4:2
    61:  2,4:2:4:0,3
    62:  2,4:2:0,3:4
    63:  2,4:4:2:0,3
    64:  2,4:4:0,3:2
    65:  2,4:0,3:2:4
    66:  2,4:0,3:4:2
    67:  0,3:2:4:2,4
    68:  0,3:2:2,4:4
    69:  0,3:4:2:2,4
    70:  0,3:4:2,4:2
    71:  0,3:2,4:2:4
    72:  0,3:2,4:4:2
    73:  3:0:0,3:1,4
    74:  3:0:1,4:0,3
    75:  3:0,3:0:1,4
    76:  3:0,3:1,4:0
    77:  3:1,4:0:0,3
    78:  3:1,4:0,3:0
    79:  0:3:0,3:1,4
    80:  0:3:1,4:0,3
    81:  0:0,3:3:1,4
    82:  0:0,3:1,4:3
    83:  0:1,4:3:0,3
    84:  0:1,4:0,3:3
    85:  0,3:3:0:1,4
    86:  0,3:3:1,4:0
    87:  0,3:0:3:1,4
    88:  0,3:0:1,4:3
    89:  0,3:1,4:3:0
    90:  0,3:1,4:0:3
    91:  1,4:3:0:0,3
    92:  1,4:3:0,3:0
    93:  1,4:0:3:0,3
    94:  1,4:0:0,3:3
    95:  1,4:0,3:3:0
    96:  1,4:0,3:0:3
    97:  4:1:1,4:0,2
    98:  4:1:0,2:1,4
    99:  4:1,4:1:0,2
   100:  4:1,4:0,2:1
   101:  4:0,2:1:1,4
   102:  4:0,2:1,4:1
   103:  1:4:1,4:0,2
   104:  1:4:0,2:1,4
   105:  1:1,4:4:0,2
   106:  1:1,4:0,2:4
   107:  1:0,2:4:1,4
   108:  1:0,2:1,4:4
   109:  1,4:4:1:0,2
   110:  1,4:4:0,2:1
   111:  1,4:1:4:0,2
   112:  1,4:1:0,2:4
   113:  1,4:0,2:4:1
   114:  1,4:0,2:1:4
   115:  0,2:4:1:1,4
   116:  0,2:4:1,4:1
   117:  0,2:1:4:1,4
   118:  0,2:1:1,4:4
   119:  0,2:1,4:4:1
   120:  0,2:1,4:1:4
   121:  0:3:0,3:2,4
   122:  0:3:2,4:0,3
   123:  0:0,3:3:2,4
   124:  0:0,3:2,4:3
   125:  0:2,4:3:0,3
   126:  0:2,4:0,3:3
   127:  3:0:0,3:2,4
   128:  3:0:2,4:0,3
   129:  3:0,3:0:2,4
   130:  3:0,3:2,4:0
   131:  3:2,4:0:0,3
   132:  3:2,4:0,3:0
   133:  0,3:0:3:2,4
   134:  0,3:0:2,4:3
   135:  0,3:3:0:2,4
   136:  0,3:3:2,4:0
   137:  0,3:2,4:0:3
   138:  0,3:2,4:3:0
   139:  2,4:0:3:0,3
   140:  2,4:0:0,3:3
   141:  2,4:3:0:0,3
   142:  2,4:3:0,3:0
   143:  2,4:0,3:0:3
   144:  2,4:0,3:3:0
   145:  1:4:1,4:0,3
   146:  1:4:0,3:1,4
   147:  1:1,4:4:0,3
   148:  1:1,4:0,3:4
   149:  1:0,3:4:1,4
   150:  1:0,3:1,4:4
   151:  4:1:1,4:0,3
   152:  4:1:0,3:1,4
   153:  4:1,4:1:0,3
   154:  4:1,4:0,3:1
   155:  4:0,3:1:1,4
   156:  4:0,3:1,4:1
   157:  1,4:1:4:0,3
   158:  1,4:1:0,3:4
   159:  1,4:4:1:0,3
   160:  1,4:4:0,3:1
   161:  1,4:0,3:1:4
   162:  1,4:0,3:4:1
   163:  0,3:1:4:1,4
   164:  0,3:1:1,4:4
   165:  0,3:4:1:1,4
   166:  0,3:4:1,4:1
   167:  0,3:1,4:1:4
   168:  0,3:1,4:4:1
   169:  2:0:0,2:1,4
   170:  2:0:1,4:0,2
   171:  2:0,2:0:1,4
   172:  2:0,2:1,4:0
   173:  2:1,4:0:0,2
   174:  2:1,4:0,2:0
   175:  0:2:0,2:1,4
   176:  0:2:1,4:0,2
   177:  0:0,2:2:1,4
   178:  0:0,2:1,4:2
   179:  0:1,4:2:0,2
   180:  0:1,4:0,2:2
   181:  0,2:2:0:1,4
   182:  0,2:2:1,4:0
   183:  0,2:0:2:1,4
   184:  0,2:0:1,4:2
   185:  0,2:1,4:2:0
   186:  0,2:1,4:0:2
   187:  1,4:2:0:0,2
   188:  1,4:2:0,2:0
   189:  1,4:0:2:0,2
   190:  1,4:0:0,2:2
   191:  1,4:0,2:2:0
   192:  1,4:0,2:0:2
   193:  3:1:1,3:0,2
   194:  3:1:0,2:1,3
   195:  3:1,3:1:0,2
   196:  3:1,3:0,2:1
   197:  3:0,2:1:1,3
   198:  3:0,2:1,3:1
   199:  1:3:1,3:0,2
   200:  1:3:0,2:1,3
   201:  1:1,3:3:0,2
   202:  1:1,3:0,2:3
   203:  1:0,2:3:1,3
   204:  1:0,2:1,3:3
   205:  1,3:3:1:0,2
   206:  1,3:3:0,2:1
   207:  1,3:1:3:0,2
   208:  1,3:1:0,2:3
   209:  1,3:0,2:3:1
   210:  1,3:0,2:1:3
   211:  0,2:3:1:1,3
   212:  0,2:3:1,3:1
   213:  0,2:1:3:1,3
   214:  0,2:1:1,3:3
   215:  0,2:1,3:3:1
   216:  0,2:1,3:1:3
   217:  4:2:2,4:1,3
   218:  4:2:1,3:2,4
   219:  4:2,4:2:1,3
   220:  4:2,4:1,3:2
   221:  4:1,3:2:2,4
   222:  4:1,3:2,4:2
   223:  2:4:2,4:1,3
   224:  2:4:1,3:2,4
   225:  2:2,4:4:1,3
   226:  2:2,4:1,3:4
   227:  2:1,3:4:2,4
   228:  2:1,3:2,4:4
   229:  2,4:4:2:1,3
   230:  2,4:4:1,3:2
   231:  2,4:2:4:1,3
   232:  2,4:2:1,3:4
   233:  2,4:1,3:4:2
   234:  2,4:1,3:2:4
   235:  1,3:4:2:2,4
   236:  1,3:4:2,4:2
   237:  1,3:2:4:2,4
   238:  1,3:2:2,4:4
   239:  1,3:2,4:4:2
   240:  1,3:2,4:2:4
family= 2 2 0 0 0 new D5h genus #    77 is 0:2:0,2:3,4
     1:  0:2:0,2:3,4
     2:  0:2:3,4:0,2
     3:  0:0,2:2:3,4
     4:  0:0,2:3,4:2
     5:  0:3,4:2:0,2
     6:  0:3,4:0,2:2
     7:  2:0:0,2:3,4
     8:  2:0:3,4:0,2
     9:  2:0,2:0:3,4
    10:  2:0,2:3,4:0
    11:  2:3,4:0:0,2
    12:  2:3,4:0,2:0
    13:  0,2:0:2:3,4
    14:  0,2:0:3,4:2
    15:  0,2:2:0:3,4
    16:  0,2:2:3,4:0
    17:  0,2:3,4:0:2
    18:  0,2:3,4:2:0
    19:  3,4:0:2:0,2
    20:  3,4:0:0,2:2
    21:  3,4:2:0:0,2
    22:  3,4:2:0,2:0
    23:  3,4:0,2:0:2
    24:  3,4:0,2:2:0
    25:  1:3:1,3:0,4
    26:  1:3:0,4:1,3
    27:  1:1,3:3:0,4
    28:  1:1,3:0,4:3
    29:  1:0,4:3:1,3
    30:  1:0,4:1,3:3
    31:  3:1:1,3:0,4
    32:  3:1:0,4:1,3
    33:  3:1,3:1:0,4
    34:  3:1,3:0,4:1
    35:  3:0,4:1:1,3
    36:  3:0,4:1,3:1
    37:  1,3:1:3:0,4
    38:  1,3:1:0,4:3
    39:  1,3:3:1:0,4
    40:  1,3:3:0,4:1
    41:  1,3:0,4:1:3
    42:  1,3:0,4:3:1
    43:  0,4:1:3:1,3
    44:  0,4:1:1,3:3
    45:  0,4:3:1:1,3
    46:  0,4:3:1,3:1
    47:  0,4:1,3:1:3
    48:  0,4:1,3:3:1
    49:  2:4:2,4:0,1
    50:  2:4:0,1:2,4
    51:  2:2,4:4:0,1
    52:  2:2,4:0,1:4
    53:  2:0,1:4:2,4
    54:  2:0,1:2,4:4
    55:  4:2:2,4:0,1
    56:  4:2:0,1:2,4
    57:  4:2,4:2:0,1
    58:  4:2,4:0,1:2
    59:  4:0,1:2:2,4
    60:  4:0,1:2,4:2
    61:  2,4:2:4:0,1
    62:  2,4:2:0,1:4
    63:  2,4:4:2:0,1
    64:  2,4:4:0,1:2
    65:  2,4:0,1:2:4
    66:  2,4:0,1:4:2
    67:  0,1:2:4:2,4
    68:  0,1:2:2,4:4
    69:  0,1:4:2:2,4
    70:  0,1:4:2,4:2
    71:  0,1:2,4:2:4
    72:  0,1:2,4:4:2
    73:  3:0:0,3:1,2
    74:  3:0:1,2:0,3
    75:  3:0,3:0:1,2
    76:  3:0,3:1,2:0
    77:  3:1,2:0:0,3
    78:  3:1,2:0,3:0
    79:  0:3:0,3:1,2
    80:  0:3:1,2:0,3
    81:  0:0,3:3:1,2
    82:  0:0,3:1,2:3
    83:  0:1,2:3:0,3
    84:  0:1,2:0,3:3
    85:  0,3:3:0:1,2
    86:  0,3:3:1,2:0
    87:  0,3:0:3:1,2
    88:  0,3:0:1,2:3
    89:  0,3:1,2:3:0
    90:  0,3:1,2:0:3
    91:  1,2:3:0:0,3
    92:  1,2:3:0,3:0
    93:  1,2:0:3:0,3
    94:  1,2:0:0,3:3
    95:  1,2:0,3:3:0
    96:  1,2:0,3:0:3
    97:  4:1:1,4:2,3
    98:  4:1:2,3:1,4
    99:  4:1,4:1:2,3
   100:  4:1,4:2,3:1
   101:  4:2,3:1:1,4
   102:  4:2,3:1,4:1
   103:  1:4:1,4:2,3
   104:  1:4:2,3:1,4
   105:  1:1,4:4:2,3
   106:  1:1,4:2,3:4
   107:  1:2,3:4:1,4
   108:  1:2,3:1,4:4
   109:  1,4:4:1:2,3
   110:  1,4:4:2,3:1
   111:  1,4:1:4:2,3
   112:  1,4:1:2,3:4
   113:  1,4:2,3:4:1
   114:  1,4:2,3:1:4
   115:  2,3:4:1:1,4
   116:  2,3:4:1,4:1
   117:  2,3:1:4:1,4
   118:  2,3:1:1,4:4
   119:  2,3:1,4:4:1
   120:  2,3:1,4:1:4
family= 2 2 0 0 0 new D5h genus #    78 is 0:2:0,3:0,3
     1:  0:2:0,3:0,3
     2:  0:0,3:2:0,3
     3:  0:0,3:0,3:2
     4:  2:0:0,3:0,3
     5:  2:0,3:0:0,3
     6:  2:0,3:0,3:0
     7:  0,3:0:2:0,3
     8:  0,3:0:0,3:2
     9:  0,3:2:0:0,3
    10:  0,3:2:0,3:0
    11:  0,3:0,3:0:2
    12:  0,3:0,3:2:0
    13:  1:3:1,4:1,4
    14:  1:1,4:3:1,4
    15:  1:1,4:1,4:3
    16:  3:1:1,4:1,4
    17:  3:1,4:1:1,4
    18:  3:1,4:1,4:1
    19:  1,4:1:3:1,4
    20:  1,4:1:1,4:3
    21:  1,4:3:1:1,4
    22:  1,4:3:1,4:1
    23:  1,4:1,4:1:3
    24:  1,4:1,4:3:1
    25:  2:4:0,2:0,2
    26:  2:0,2:4:0,2
    27:  2:0,2:0,2:4
    28:  4:2:0,2:0,2
    29:  4:0,2:2:0,2
    30:  4:0,2:0,2:2
    31:  0,2:2:4:0,2
    32:  0,2:2:0,2:4
    33:  0,2:4:2:0,2
    34:  0,2:4:0,2:2
    35:  0,2:0,2:2:4
    36:  0,2:0,2:4:2
    37:  3:0:1,3:1,3
    38:  3:1,3:0:1,3
    39:  3:1,3:1,3:0
    40:  0:3:1,3:1,3
    41:  0:1,3:3:1,3
    42:  0:1,3:1,3:3
    43:  1,3:3:0:1,3
    44:  1,3:3:1,3:0
    45:  1,3:0:3:1,3
    46:  1,3:0:1,3:3
    47:  1,3:1,3:3:0
    48:  1,3:1,3:0:3
    49:  4:1:2,4:2,4
    50:  4:2,4:1:2,4
    51:  4:2,4:2,4:1
    52:  1:4:2,4:2,4
    53:  1:2,4:4:2,4
    54:  1:2,4:2,4:4
    55:  2,4:4:1:2,4
    56:  2,4:4:2,4:1
    57:  2,4:1:4:2,4
    58:  2,4:1:2,4:4
    59:  2,4:2,4:4:1
    60:  2,4:2,4:1:4
    61:  0:3:0,2:0,2
    62:  0:0,2:3:0,2
    63:  0:0,2:0,2:3
    64:  3:0:0,2:0,2
    65:  3:0,2:0:0,2
    66:  3:0,2:0,2:0
    67:  0,2:0:3:0,2
    68:  0,2:0:0,2:3
    69:  0,2:3:0:0,2
    70:  0,2:3:0,2:0
    71:  0,2:0,2:0:3
    72:  0,2:0,2:3:0
    73:  1:4:1,3:1,3
    74:  1:1,3:4:1,3
    75:  1:1,3:1,3:4
    76:  4:1:1,3:1,3
    77:  4:1,3:1:1,3
    78:  4:1,3:1,3:1
    79:  1,3:1:4:1,3
    80:  1,3:1:1,3:4
    81:  1,3:4:1:1,3
    82:  1,3:4:1,3:1
    83:  1,3:1,3:1:4
    84:  1,3:1,3:4:1
    85:  2:0:2,4:2,4
    86:  2:2,4:0:2,4
    87:  2:2,4:2,4:0
    88:  0:2:2,4:2,4
    89:  0:2,4:2:2,4
    90:  0:2,4:2,4:2
    91:  2,4:2:0:2,4
    92:  2,4:2:2,4:0
    93:  2,4:0:2:2,4
    94:  2,4:0:2,4:2
    95:  2,4:2,4:2:0
    96:  2,4:2,4:0:2
    97:  3:1:0,3:0,3
    98:  3:0,3:1:0,3
    99:  3:0,3:0,3:1
   100:  1:3:0,3:0,3
   101:  1:0,3:3:0,3
   102:  1:0,3:0,3:3
   103:  0,3:3:1:0,3
   104:  0,3:3:0,3:1
   105:  0,3:1:3:0,3
   106:  0,3:1:0,3:3
   107:  0,3:0,3:3:1
   108:  0,3:0,3:1:3
   109:  4:2:1,4:1,4
   110:  4:1,4:2:1,4
   111:  4:1,4:1,4:2
   112:  2:4:1,4:1,4
   113:  2:1,4:4:1,4
   114:  2:1,4:1,4:4
   115:  1,4:4:2:1,4
   116:  1,4:4:1,4:2
   117:  1,4:2:4:1,4
   118:  1,4:2:1,4:4
   119:  1,4:1,4:4:2
   120:  1,4:1,4:2:4
family= 2 2 0 0 0 new D5h genus #    79 is 0:2:0,3:0,4
     1:  0:2:0,3:0,4
     2:  0:2:0,4:0,3
     3:  0:0,3:2:0,4
     4:  0:0,3:0,4:2
     5:  0:0,4:2:0,3
     6:  0:0,4:0,3:2
     7:  2:0:0,3:0,4
     8:  2:0:0,4:0,3
     9:  2:0,3:0:0,4
    10:  2:0,3:0,4:0
    11:  2:0,4:0:0,3
    12:  2:0,4:0,3:0
    13:  0,3:0:2:0,4
    14:  0,3:0:0,4:2
    15:  0,3:2:0:0,4
    16:  0,3:2:0,4:0
    17:  0,3:0,4:0:2
    18:  0,3:0,4:2:0
    19:  0,4:0:2:0,3
    20:  0,4:0:0,3:2
    21:  0,4:2:0:0,3
    22:  0,4:2:0,3:0
    23:  0,4:0,3:0:2
    24:  0,4:0,3:2:0
    25:  1:3:1,4:0,1
    26:  1:3:0,1:1,4
    27:  1:1,4:3:0,1
    28:  1:1,4:0,1:3
    29:  1:0,1:3:1,4
    30:  1:0,1:1,4:3
    31:  3:1:1,4:0,1
    32:  3:1:0,1:1,4
    33:  3:1,4:1:0,1
    34:  3:1,4:0,1:1
    35:  3:0,1:1:1,4
    36:  3:0,1:1,4:1
    37:  1,4:1:3:0,1
    38:  1,4:1:0,1:3
    39:  1,4:3:1:0,1
    40:  1,4:3:0,1:1
    41:  1,4:0,1:1:3
    42:  1,4:0,1:3:1
    43:  0,1:1:3:1,4
    44:  0,1:1:1,4:3
    45:  0,1:3:1:1,4
    46:  0,1:3:1,4:1
    47:  0,1:1,4:1:3
    48:  0,1:1,4:3:1
    49:  2:4:0,2:1,2
    50:  2:4:1,2:0,2
    51:  2:0,2:4:1,2
    52:  2:0,2:1,2:4
    53:  2:1,2:4:0,2
    54:  2:1,2:0,2:4
    55:  4:2:0,2:1,2
    56:  4:2:1,2:0,2
    57:  4:0,2:2:1,2
    58:  4:0,2:1,2:2
    59:  4:1,2:2:0,2
    60:  4:1,2:0,2:2
    61:  0,2:2:4:1,2
    62:  0,2:2:1,2:4
    63:  0,2:4:2:1,2
    64:  0,2:4:1,2:2
    65:  0,2:1,2:2:4
    66:  0,2:1,2:4:2
    67:  1,2:2:4:0,2
    68:  1,2:2:0,2:4
    69:  1,2:4:2:0,2
    70:  1,2:4:0,2:2
    71:  1,2:0,2:2:4
    72:  1,2:0,2:4:2
    73:  3:0:1,3:2,3
    74:  3:0:2,3:1,3
    75:  3:1,3:0:2,3
    76:  3:1,3:2,3:0
    77:  3:2,3:0:1,3
    78:  3:2,3:1,3:0
    79:  0:3:1,3:2,3
    80:  0:3:2,3:1,3
    81:  0:1,3:3:2,3
    82:  0:1,3:2,3:3
    83:  0:2,3:3:1,3
    84:  0:2,3:1,3:3
    85:  1,3:3:0:2,3
    86:  1,3:3:2,3:0
    87:  1,3:0:3:2,3
    88:  1,3:0:2,3:3
    89:  1,3:2,3:3:0
    90:  1,3:2,3:0:3
    91:  2,3:3:0:1,3
    92:  2,3:3:1,3:0
    93:  2,3:0:3:1,3
    94:  2,3:0:1,3:3
    95:  2,3:1,3:3:0
    96:  2,3:1,3:0:3
    97:  4:1:2,4:3,4
    98:  4:1:3,4:2,4
    99:  4:2,4:1:3,4
   100:  4:2,4:3,4:1
   101:  4:3,4:1:2,4
   102:  4:3,4:2,4:1
   103:  1:4:2,4:3,4
   104:  1:4:3,4:2,4
   105:  1:2,4:4:3,4
   106:  1:2,4:3,4:4
   107:  1:3,4:4:2,4
   108:  1:3,4:2,4:4
   109:  2,4:4:1:3,4
   110:  2,4:4:3,4:1
   111:  2,4:1:4:3,4
   112:  2,4:1:3,4:4
   113:  2,4:3,4:4:1
   114:  2,4:3,4:1:4
   115:  3,4:4:1:2,4
   116:  3,4:4:2,4:1
   117:  3,4:1:4:2,4
   118:  3,4:1:2,4:4
   119:  3,4:2,4:4:1
   120:  3,4:2,4:1:4
   121:  0:3:0,2:0,1
   122:  0:3:0,1:0,2
   123:  0:0,2:3:0,1
   124:  0:0,2:0,1:3
   125:  0:0,1:3:0,2
   126:  0:0,1:0,2:3
   127:  3:0:0,2:0,1
   128:  3:0:0,1:0,2
   129:  3:0,2:0:0,1
   130:  3:0,2:0,1:0
   131:  3:0,1:0:0,2
   132:  3:0,1:0,2:0
   133:  0,2:0:3:0,1
   134:  0,2:0:0,1:3
   135:  0,2:3:0:0,1
   136:  0,2:3:0,1:0
   137:  0,2:0,1:0:3
   138:  0,2:0,1:3:0
   139:  0,1:0:3:0,2
   140:  0,1:0:0,2:3
   141:  0,1:3:0:0,2
   142:  0,1:3:0,2:0
   143:  0,1:0,2:0:3
   144:  0,1:0,2:3:0
   145:  1:4:1,3:1,2
   146:  1:4:1,2:1,3
   147:  1:1,3:4:1,2
   148:  1:1,3:1,2:4
   149:  1:1,2:4:1,3
   150:  1:1,2:1,3:4
   151:  4:1:1,3:1,2
   152:  4:1:1,2:1,3
   153:  4:1,3:1:1,2
   154:  4:1,3:1,2:1
   155:  4:1,2:1:1,3
   156:  4:1,2:1,3:1
   157:  1,3:1:4:1,2
   158:  1,3:1:1,2:4
   159:  1,3:4:1:1,2
   160:  1,3:4:1,2:1
   161:  1,3:1,2:1:4
   162:  1,3:1,2:4:1
   163:  1,2:1:4:1,3
   164:  1,2:1:1,3:4
   165:  1,2:4:1:1,3
   166:  1,2:4:1,3:1
   167:  1,2:1,3:1:4
   168:  1,2:1,3:4:1
   169:  2:0:2,4:2,3
   170:  2:0:2,3:2,4
   171:  2:2,4:0:2,3
   172:  2:2,4:2,3:0
   173:  2:2,3:0:2,4
   174:  2:2,3:2,4:0
   175:  0:2:2,4:2,3
   176:  0:2:2,3:2,4
   177:  0:2,4:2:2,3
   178:  0:2,4:2,3:2
   179:  0:2,3:2:2,4
   180:  0:2,3:2,4:2
   181:  2,4:2:0:2,3
   182:  2,4:2:2,3:0
   183:  2,4:0:2:2,3
   184:  2,4:0:2,3:2
   185:  2,4:2,3:2:0
   186:  2,4:2,3:0:2
   187:  2,3:2:0:2,4
   188:  2,3:2:2,4:0
   189:  2,3:0:2:2,4
   190:  2,3:0:2,4:2
   191:  2,3:2,4:2:0
   192:  2,3:2,4:0:2
   193:  3:1:0,3:3,4
   194:  3:1:3,4:0,3
   195:  3:0,3:1:3,4
   196:  3:0,3:3,4:1
   197:  3:3,4:1:0,3
   198:  3:3,4:0,3:1
   199:  1:3:0,3:3,4
   200:  1:3:3,4:0,3
   201:  1:0,3:3:3,4
   202:  1:0,3:3,4:3
   203:  1:3,4:3:0,3
   204:  1:3,4:0,3:3
   205:  0,3:3:1:3,4
   206:  0,3:3:3,4:1
   207:  0,3:1:3:3,4
   208:  0,3:1:3,4:3
   209:  0,3:3,4:3:1
   210:  0,3:3,4:1:3
   211:  3,4:3:1:0,3
   212:  3,4:3:0,3:1
   213:  3,4:1:3:0,3
   214:  3,4:1:0,3:3
   215:  3,4:0,3:3:1
   216:  3,4:0,3:1:3
   217:  4:2:1,4:0,4
   218:  4:2:0,4:1,4
   219:  4:1,4:2:0,4
   220:  4:1,4:0,4:2
   221:  4:0,4:2:1,4
   222:  4:0,4:1,4:2
   223:  2:4:1,4:0,4
   224:  2:4:0,4:1,4
   225:  2:1,4:4:0,4
   226:  2:1,4:0,4:4
   227:  2:0,4:4:1,4
   228:  2:0,4:1,4:4
   229:  1,4:4:2:0,4
   230:  1,4:4:0,4:2
   231:  1,4:2:4:0,4
   232:  1,4:2:0,4:4
   233:  1,4:0,4:4:2
   234:  1,4:0,4:2:4
   235:  0,4:4:2:1,4
   236:  0,4:4:1,4:2
   237:  0,4:2:4:1,4
   238:  0,4:2:1,4:4
   239:  0,4:1,4:4:2
   240:  0,4:1,4:2:4
family= 2 2 0 0 0 new D5h genus #    80 is 0:2:0,3:1,3
     1:  0:2:0,3:1,3
     2:  0:2:1,3:0,3
     3:  0:0,3:2:1,3
     4:  0:0,3:1,3:2
     5:  0:1,3:2:0,3
     6:  0:1,3:0,3:2
     7:  2:0:0,3:1,3
     8:  2:0:1,3:0,3
     9:  2:0,3:0:1,3
    10:  2:0,3:1,3:0
    11:  2:1,3:0:0,3
    12:  2:1,3:0,3:0
    13:  0,3:0:2:1,3
    14:  0,3:0:1,3:2
    15:  0,3:2:0:1,3
    16:  0,3:2:1,3:0
    17:  0,3:1,3:0:2
    18:  0,3:1,3:2:0
    19:  1,3:0:2:0,3
    20:  1,3:0:0,3:2
    21:  1,3:2:0:0,3
    22:  1,3:2:0,3:0
    23:  1,3:0,3:0:2
    24:  1,3:0,3:2:0
    25:  1:3:1,4:2,4
    26:  1:3:2,4:1,4
    27:  1:1,4:3:2,4
    28:  1:1,4:2,4:3
    29:  1:2,4:3:1,4
    30:  1:2,4:1,4:3
    31:  3:1:1,4:2,4
    32:  3:1:2,4:1,4
    33:  3:1,4:1:2,4
    34:  3:1,4:2,4:1
    35:  3:2,4:1:1,4
    36:  3:2,4:1,4:1
    37:  1,4:1:3:2,4
    38:  1,4:1:2,4:3
    39:  1,4:3:1:2,4
    40:  1,4:3:2,4:1
    41:  1,4:2,4:1:3
    42:  1,4:2,4:3:1
    43:  2,4:1:3:1,4
    44:  2,4:1:1,4:3
    45:  2,4:3:1:1,4
    46:  2,4:3:1,4:1
    47:  2,4:1,4:1:3
    48:  2,4:1,4:3:1
    49:  2:4:0,2:0,3
    50:  2:4:0,3:0,2
    51:  2:0,2:4:0,3
    52:  2:0,2:0,3:4
    53:  2:0,3:4:0,2
    54:  2:0,3:0,2:4
    55:  4:2:0,2:0,3
    56:  4:2:0,3:0,2
    57:  4:0,2:2:0,3
    58:  4:0,2:0,3:2
    59:  4:0,3:2:0,2
    60:  4:0,3:0,2:2
    61:  0,2:2:4:0,3
    62:  0,2:2:0,3:4
    63:  0,2:4:2:0,3
    64:  0,2:4:0,3:2
    65:  0,2:0,3:2:4
    66:  0,2:0,3:4:2
    67:  0,3:2:4:0,2
    68:  0,3:2:0,2:4
    69:  0,3:4:2:0,2
    70:  0,3:4:0,2:2
    71:  0,3:0,2:2:4
    72:  0,3:0,2:4:2
    73:  3:0:1,3:1,4
    74:  3:0:1,4:1,3
    75:  3:1,3:0:1,4
    76:  3:1,3:1,4:0
    77:  3:1,4:0:1,3
    78:  3:1,4:1,3:0
    79:  0:3:1,3:1,4
    80:  0:3:1,4:1,3
    81:  0:1,3:3:1,4
    82:  0:1,3:1,4:3
    83:  0:1,4:3:1,3
    84:  0:1,4:1,3:3
    85:  1,3:3:0:1,4
    86:  1,3:3:1,4:0
    87:  1,3:0:3:1,4
    88:  1,3:0:1,4:3
    89:  1,3:1,4:3:0
    90:  1,3:1,4:0:3
    91:  1,4:3:0:1,3
    92:  1,4:3:1,3:0
    93:  1,4:0:3:1,3
    94:  1,4:0:1,3:3
    95:  1,4:1,3:3:0
    96:  1,4:1,3:0:3
    97:  4:1:2,4:0,2
    98:  4:1:0,2:2,4
    99:  4:2,4:1:0,2
   100:  4:2,4:0,2:1
   101:  4:0,2:1:2,4
   102:  4:0,2:2,4:1
   103:  1:4:2,4:0,2
   104:  1:4:0,2:2,4
   105:  1:2,4:4:0,2
   106:  1:2,4:0,2:4
   107:  1:0,2:4:2,4
   108:  1:0,2:2,4:4
   109:  2,4:4:1:0,2
   110:  2,4:4:0,2:1
   111:  2,4:1:4:0,2
   112:  2,4:1:0,2:4
   113:  2,4:0,2:4:1
   114:  2,4:0,2:1:4
   115:  0,2:4:1:2,4
   116:  0,2:4:2,4:1
   117:  0,2:1:4:2,4
   118:  0,2:1:2,4:4
   119:  0,2:2,4:4:1
   120:  0,2:2,4:1:4
   121:  0:3:0,2:2,4
   122:  0:3:2,4:0,2
   123:  0:0,2:3:2,4
   124:  0:0,2:2,4:3
   125:  0:2,4:3:0,2
   126:  0:2,4:0,2:3
   127:  3:0:0,2:2,4
   128:  3:0:2,4:0,2
   129:  3:0,2:0:2,4
   130:  3:0,2:2,4:0
   131:  3:2,4:0:0,2
   132:  3:2,4:0,2:0
   133:  0,2:0:3:2,4
   134:  0,2:0:2,4:3
   135:  0,2:3:0:2,4
   136:  0,2:3:2,4:0
   137:  0,2:2,4:0:3
   138:  0,2:2,4:3:0
   139:  2,4:0:3:0,2
   140:  2,4:0:0,2:3
   141:  2,4:3:0:0,2
   142:  2,4:3:0,2:0
   143:  2,4:0,2:0:3
   144:  2,4:0,2:3:0
   145:  1:4:1,3:0,3
   146:  1:4:0,3:1,3
   147:  1:1,3:4:0,3
   148:  1:1,3:0,3:4
   149:  1:0,3:4:1,3
   150:  1:0,3:1,3:4
   151:  4:1:1,3:0,3
   152:  4:1:0,3:1,3
   153:  4:1,3:1:0,3
   154:  4:1,3:0,3:1
   155:  4:0,3:1:1,3
   156:  4:0,3:1,3:1
   157:  1,3:1:4:0,3
   158:  1,3:1:0,3:4
   159:  1,3:4:1:0,3
   160:  1,3:4:0,3:1
   161:  1,3:0,3:1:4
   162:  1,3:0,3:4:1
   163:  0,3:1:4:1,3
   164:  0,3:1:1,3:4
   165:  0,3:4:1:1,3
   166:  0,3:4:1,3:1
   167:  0,3:1,3:1:4
   168:  0,3:1,3:4:1
   169:  2:0:2,4:1,4
   170:  2:0:1,4:2,4
   171:  2:2,4:0:1,4
   172:  2:2,4:1,4:0
   173:  2:1,4:0:2,4
   174:  2:1,4:2,4:0
   175:  0:2:2,4:1,4
   176:  0:2:1,4:2,4
   177:  0:2,4:2:1,4
   178:  0:2,4:1,4:2
   179:  0:1,4:2:2,4
   180:  0:1,4:2,4:2
   181:  2,4:2:0:1,4
   182:  2,4:2:1,4:0
   183:  2,4:0:2:1,4
   184:  2,4:0:1,4:2
   185:  2,4:1,4:2:0
   186:  2,4:1,4:0:2
   187:  1,4:2:0:2,4
   188:  1,4:2:2,4:0
   189:  1,4:0:2:2,4
   190:  1,4:0:2,4:2
   191:  1,4:2,4:2:0
   192:  1,4:2,4:0:2
   193:  3:1:0,3:0,2
   194:  3:1:0,2:0,3
   195:  3:0,3:1:0,2
   196:  3:0,3:0,2:1
   197:  3:0,2:1:0,3
   198:  3:0,2:0,3:1
   199:  1:3:0,3:0,2
   200:  1:3:0,2:0,3
   201:  1:0,3:3:0,2
   202:  1:0,3:0,2:3
   203:  1:0,2:3:0,3
   204:  1:0,2:0,3:3
   205:  0,3:3:1:0,2
   206:  0,3:3:0,2:1
   207:  0,3:1:3:0,2
   208:  0,3:1:0,2:3
   209:  0,3:0,2:3:1
   210:  0,3:0,2:1:3
   211:  0,2:3:1:0,3
   212:  0,2:3:0,3:1
   213:  0,2:1:3:0,3
   214:  0,2:1:0,3:3
   215:  0,2:0,3:3:1
   216:  0,2:0,3:1:3
   217:  4:2:1,4:1,3
   218:  4:2:1,3:1,4
   219:  4:1,4:2:1,3
   220:  4:1,4:1,3:2
   221:  4:1,3:2:1,4
   222:  4:1,3:1,4:2
   223:  2:4:1,4:1,3
   224:  2:4:1,3:1,4
   225:  2:1,4:4:1,3
   226:  2:1,4:1,3:4
   227:  2:1,3:4:1,4
   228:  2:1,3:1,4:4
   229:  1,4:4:2:1,3
   230:  1,4:4:1,3:2
   231:  1,4:2:4:1,3
   232:  1,4:2:1,3:4
   233:  1,4:1,3:4:2
   234:  1,4:1,3:2:4
   235:  1,3:4:2:1,4
   236:  1,3:4:1,4:2
   237:  1,3:2:4:1,4
   238:  1,3:2:1,4:4
   239:  1,3:1,4:4:2
   240:  1,3:1,4:2:4
family= 2 2 0 0 0 new D5h genus #    81 is 0:2:0,3:1,4
     1:  0:2:0,3:1,4
     2:  0:2:1,4:0,3
     3:  0:0,3:2:1,4
     4:  0:0,3:1,4:2
     5:  0:1,4:2:0,3
     6:  0:1,4:0,3:2
     7:  2:0:0,3:1,4
     8:  2:0:1,4:0,3
     9:  2:0,3:0:1,4
    10:  2:0,3:1,4:0
    11:  2:1,4:0:0,3
    12:  2:1,4:0,3:0
    13:  0,3:0:2:1,4
    14:  0,3:0:1,4:2
    15:  0,3:2:0:1,4
    16:  0,3:2:1,4:0
    17:  0,3:1,4:0:2
    18:  0,3:1,4:2:0
    19:  1,4:0:2:0,3
    20:  1,4:0:0,3:2
    21:  1,4:2:0:0,3
    22:  1,4:2:0,3:0
    23:  1,4:0,3:0:2
    24:  1,4:0,3:2:0
    25:  1:3:1,4:0,2
    26:  1:3:0,2:1,4
    27:  1:1,4:3:0,2
    28:  1:1,4:0,2:3
    29:  1:0,2:3:1,4
    30:  1:0,2:1,4:3
    31:  3:1:1,4:0,2
    32:  3:1:0,2:1,4
    33:  3:1,4:1:0,2
    34:  3:1,4:0,2:1
    35:  3:0,2:1:1,4
    36:  3:0,2:1,4:1
    37:  1,4:1:3:0,2
    38:  1,4:1:0,2:3
    39:  1,4:3:1:0,2
    40:  1,4:3:0,2:1
    41:  1,4:0,2:1:3
    42:  1,4:0,2:3:1
    43:  0,2:1:3:1,4
    44:  0,2:1:1,4:3
    45:  0,2:3:1:1,4
    46:  0,2:3:1,4:1
    47:  0,2:1,4:1:3
    48:  0,2:1,4:3:1
    49:  2:4:0,2:1,3
    50:  2:4:1,3:0,2
    51:  2:0,2:4:1,3
    52:  2:0,2:1,3:4
    53:  2:1,3:4:0,2
    54:  2:1,3:0,2:4
    55:  4:2:0,2:1,3
    56:  4:2:1,3:0,2
    57:  4:0,2:2:1,3
    58:  4:0,2:1,3:2
    59:  4:1,3:2:0,2
    60:  4:1,3:0,2:2
    61:  0,2:2:4:1,3
    62:  0,2:2:1,3:4
    63:  0,2:4:2:1,3
    64:  0,2:4:1,3:2
    65:  0,2:1,3:2:4
    66:  0,2:1,3:4:2
    67:  1,3:2:4:0,2
    68:  1,3:2:0,2:4
    69:  1,3:4:2:0,2
    70:  1,3:4:0,2:2
    71:  1,3:0,2:2:4
    72:  1,3:0,2:4:2
    73:  3:0:1,3:2,4
    74:  3:0:2,4:1,3
    75:  3:1,3:0:2,4
    76:  3:1,3:2,4:0
    77:  3:2,4:0:1,3
    78:  3:2,4:1,3:0
    79:  0:3:1,3:2,4
    80:  0:3:2,4:1,3
    81:  0:1,3:3:2,4
    82:  0:1,3:2,4:3
    83:  0:2,4:3:1,3
    84:  0:2,4:1,3:3
    85:  1,3:3:0:2,4
    86:  1,3:3:2,4:0
    87:  1,3:0:3:2,4
    88:  1,3:0:2,4:3
    89:  1,3:2,4:3:0
    90:  1,3:2,4:0:3
    91:  2,4:3:0:1,3
    92:  2,4:3:1,3:0
    93:  2,4:0:3:1,3
    94:  2,4:0:1,3:3
    95:  2,4:1,3:3:0
    96:  2,4:1,3:0:3
    97:  4:1:2,4:0,3
    98:  4:1:0,3:2,4
    99:  4:2,4:1:0,3
   100:  4:2,4:0,3:1
   101:  4:0,3:1:2,4
   102:  4:0,3:2,4:1
   103:  1:4:2,4:0,3
   104:  1:4:0,3:2,4
   105:  1:2,4:4:0,3
   106:  1:2,4:0,3:4
   107:  1:0,3:4:2,4
   108:  1:0,3:2,4:4
   109:  2,4:4:1:0,3
   110:  2,4:4:0,3:1
   111:  2,4:1:4:0,3
   112:  2,4:1:0,3:4
   113:  2,4:0,3:4:1
   114:  2,4:0,3:1:4
   115:  0,3:4:1:2,4
   116:  0,3:4:2,4:1
   117:  0,3:1:4:2,4
   118:  0,3:1:2,4:4
   119:  0,3:2,4:4:1
   120:  0,3:2,4:1:4
   121:  0:3:0,2:1,4
   122:  0:3:1,4:0,2
   123:  0:0,2:3:1,4
   124:  0:0,2:1,4:3
   125:  0:1,4:3:0,2
   126:  0:1,4:0,2:3
   127:  3:0:0,2:1,4
   128:  3:0:1,4:0,2
   129:  3:0,2:0:1,4
   130:  3:0,2:1,4:0
   131:  3:1,4:0:0,2
   132:  3:1,4:0,2:0
   133:  0,2:0:3:1,4
   134:  0,2:0:1,4:3
   135:  0,2:3:0:1,4
   136:  0,2:3:1,4:0
   137:  0,2:1,4:0:3
   138:  0,2:1,4:3:0
   139:  1,4:0:3:0,2
   140:  1,4:0:0,2:3
   141:  1,4:3:0:0,2
   142:  1,4:3:0,2:0
   143:  1,4:0,2:0:3
   144:  1,4:0,2:3:0
   145:  1:4:1,3:0,2
   146:  1:4:0,2:1,3
   147:  1:1,3:4:0,2
   148:  1:1,3:0,2:4
   149:  1:0,2:4:1,3
   150:  1:0,2:1,3:4
   151:  4:1:1,3:0,2
   152:  4:1:0,2:1,3
   153:  4:1,3:1:0,2
   154:  4:1,3:0,2:1
   155:  4:0,2:1:1,3
   156:  4:0,2:1,3:1
   157:  1,3:1:4:0,2
   158:  1,3:1:0,2:4
   159:  1,3:4:1:0,2
   160:  1,3:4:0,2:1
   161:  1,3:0,2:1:4
   162:  1,3:0,2:4:1
   163:  0,2:1:4:1,3
   164:  0,2:1:1,3:4
   165:  0,2:4:1:1,3
   166:  0,2:4:1,3:1
   167:  0,2:1,3:1:4
   168:  0,2:1,3:4:1
   169:  2:0:2,4:1,3
   170:  2:0:1,3:2,4
   171:  2:2,4:0:1,3
   172:  2:2,4:1,3:0
   173:  2:1,3:0:2,4
   174:  2:1,3:2,4:0
   175:  0:2:2,4:1,3
   176:  0:2:1,3:2,4
   177:  0:2,4:2:1,3
   178:  0:2,4:1,3:2
   179:  0:1,3:2:2,4
   180:  0:1,3:2,4:2
   181:  2,4:2:0:1,3
   182:  2,4:2:1,3:0
   183:  2,4:0:2:1,3
   184:  2,4:0:1,3:2
   185:  2,4:1,3:2:0
   186:  2,4:1,3:0:2
   187:  1,3:2:0:2,4
   188:  1,3:2:2,4:0
   189:  1,3:0:2:2,4
   190:  1,3:0:2,4:2
   191:  1,3:2,4:2:0
   192:  1,3:2,4:0:2
   193:  3:1:0,3:2,4
   194:  3:1:2,4:0,3
   195:  3:0,3:1:2,4
   196:  3:0,3:2,4:1
   197:  3:2,4:1:0,3
   198:  3:2,4:0,3:1
   199:  1:3:0,3:2,4
   200:  1:3:2,4:0,3
   201:  1:0,3:3:2,4
   202:  1:0,3:2,4:3
   203:  1:2,4:3:0,3
   204:  1:2,4:0,3:3
   205:  0,3:3:1:2,4
   206:  0,3:3:2,4:1
   207:  0,3:1:3:2,4
   208:  0,3:1:2,4:3
   209:  0,3:2,4:3:1
   210:  0,3:2,4:1:3
   211:  2,4:3:1:0,3
   212:  2,4:3:0,3:1
   213:  2,4:1:3:0,3
   214:  2,4:1:0,3:3
   215:  2,4:0,3:3:1
   216:  2,4:0,3:1:3
   217:  4:2:1,4:0,3
   218:  4:2:0,3:1,4
   219:  4:1,4:2:0,3
   220:  4:1,4:0,3:2
   221:  4:0,3:2:1,4
   222:  4:0,3:1,4:2
   223:  2:4:1,4:0,3
   224:  2:4:0,3:1,4
   225:  2:1,4:4:0,3
   226:  2:1,4:0,3:4
   227:  2:0,3:4:1,4
   228:  2:0,3:1,4:4
   229:  1,4:4:2:0,3
   230:  1,4:4:0,3:2
   231:  1,4:2:4:0,3
   232:  1,4:2:0,3:4
   233:  1,4:0,3:4:2
   234:  1,4:0,3:2:4
   235:  0,3:4:2:1,4
   236:  0,3:4:1,4:2
   237:  0,3:2:4:1,4
   238:  0,3:2:1,4:4
   239:  0,3:1,4:4:2
   240:  0,3:1,4:2:4
family= 2 2 0 0 0 new D5h genus #    82 is 0:2:0,3:2,3
     1:  0:2:0,3:2,3
     2:  0:2:2,3:0,3
     3:  0:0,3:2:2,3
     4:  0:0,3:2,3:2
     5:  0:2,3:2:0,3
     6:  0:2,3:0,3:2
     7:  2:0:0,3:2,3
     8:  2:0:2,3:0,3
     9:  2:0,3:0:2,3
    10:  2:0,3:2,3:0
    11:  2:2,3:0:0,3
    12:  2:2,3:0,3:0
    13:  0,3:0:2:2,3
    14:  0,3:0:2,3:2
    15:  0,3:2:0:2,3
    16:  0,3:2:2,3:0
    17:  0,3:2,3:0:2
    18:  0,3:2,3:2:0
    19:  2,3:0:2:0,3
    20:  2,3:0:0,3:2
    21:  2,3:2:0:0,3
    22:  2,3:2:0,3:0
    23:  2,3:0,3:0:2
    24:  2,3:0,3:2:0
    25:  1:3:1,4:3,4
    26:  1:3:3,4:1,4
    27:  1:1,4:3:3,4
    28:  1:1,4:3,4:3
    29:  1:3,4:3:1,4
    30:  1:3,4:1,4:3
    31:  3:1:1,4:3,4
    32:  3:1:3,4:1,4
    33:  3:1,4:1:3,4
    34:  3:1,4:3,4:1
    35:  3:3,4:1:1,4
    36:  3:3,4:1,4:1
    37:  1,4:1:3:3,4
    38:  1,4:1:3,4:3
    39:  1,4:3:1:3,4
    40:  1,4:3:3,4:1
    41:  1,4:3,4:1:3
    42:  1,4:3,4:3:1
    43:  3,4:1:3:1,4
    44:  3,4:1:1,4:3
    45:  3,4:3:1:1,4
    46:  3,4:3:1,4:1
    47:  3,4:1,4:1:3
    48:  3,4:1,4:3:1
    49:  2:4:0,2:0,4
    50:  2:4:0,4:0,2
    51:  2:0,2:4:0,4
    52:  2:0,2:0,4:4
    53:  2:0,4:4:0,2
    54:  2:0,4:0,2:4
    55:  4:2:0,2:0,4
    56:  4:2:0,4:0,2
    57:  4:0,2:2:0,4
    58:  4:0,2:0,4:2
    59:  4:0,4:2:0,2
    60:  4:0,4:0,2:2
    61:  0,2:2:4:0,4
    62:  0,2:2:0,4:4
    63:  0,2:4:2:0,4
    64:  0,2:4:0,4:2
    65:  0,2:0,4:2:4
    66:  0,2:0,4:4:2
    67:  0,4:2:4:0,2
    68:  0,4:2:0,2:4
    69:  0,4:4:2:0,2
    70:  0,4:4:0,2:2
    71:  0,4:0,2:2:4
    72:  0,4:0,2:4:2
    73:  3:0:1,3:0,1
    74:  3:0:0,1:1,3
    75:  3:1,3:0:0,1
    76:  3:1,3:0,1:0
    77:  3:0,1:0:1,3
    78:  3:0,1:1,3:0
    79:  0:3:1,3:0,1
    80:  0:3:0,1:1,3
    81:  0:1,3:3:0,1
    82:  0:1,3:0,1:3
    83:  0:0,1:3:1,3
    84:  0:0,1:1,3:3
    85:  1,3:3:0:0,1
    86:  1,3:3:0,1:0
    87:  1,3:0:3:0,1
    88:  1,3:0:0,1:3
    89:  1,3:0,1:3:0
    90:  1,3:0,1:0:3
    91:  0,1:3:0:1,3
    92:  0,1:3:1,3:0
    93:  0,1:0:3:1,3
    94:  0,1:0:1,3:3
    95:  0,1:1,3:3:0
    96:  0,1:1,3:0:3
    97:  4:1:2,4:1,2
    98:  4:1:1,2:2,4
    99:  4:2,4:1:1,2
   100:  4:2,4:1,2:1
   101:  4:1,2:1:2,4
   102:  4:1,2:2,4:1
   103:  1:4:2,4:1,2
   104:  1:4:1,2:2,4
   105:  1:2,4:4:1,2
   106:  1:2,4:1,2:4
   107:  1:1,2:4:2,4
   108:  1:1,2:2,4:4
   109:  2,4:4:1:1,2
   110:  2,4:4:1,2:1
   111:  2,4:1:4:1,2
   112:  2,4:1:1,2:4
   113:  2,4:1,2:4:1
   114:  2,4:1,2:1:4
   115:  1,2:4:1:2,4
   116:  1,2:4:2,4:1
   117:  1,2:1:4:2,4
   118:  1,2:1:2,4:4
   119:  1,2:2,4:4:1
   120:  1,2:2,4:1:4
   121:  0:3:0,2:2,3
   122:  0:3:2,3:0,2
   123:  0:0,2:3:2,3
   124:  0:0,2:2,3:3
   125:  0:2,3:3:0,2
   126:  0:2,3:0,2:3
   127:  3:0:0,2:2,3
   128:  3:0:2,3:0,2
   129:  3:0,2:0:2,3
   130:  3:0,2:2,3:0
   131:  3:2,3:0:0,2
   132:  3:2,3:0,2:0
   133:  0,2:0:3:2,3
   134:  0,2:0:2,3:3
   135:  0,2:3:0:2,3
   136:  0,2:3:2,3:0
   137:  0,2:2,3:0:3
   138:  0,2:2,3:3:0
   139:  2,3:0:3:0,2
   140:  2,3:0:0,2:3
   141:  2,3:3:0:0,2
   142:  2,3:3:0,2:0
   143:  2,3:0,2:0:3
   144:  2,3:0,2:3:0
   145:  1:4:1,3:3,4
   146:  1:4:3,4:1,3
   147:  1:1,3:4:3,4
   148:  1:1,3:3,4:4
   149:  1:3,4:4:1,3
   150:  1:3,4:1,3:4
   151:  4:1:1,3:3,4
   152:  4:1:3,4:1,3
   153:  4:1,3:1:3,4
   154:  4:1,3:3,4:1
   155:  4:3,4:1:1,3
   156:  4:3,4:1,3:1
   157:  1,3:1:4:3,4
   158:  1,3:1:3,4:4
   159:  1,3:4:1:3,4
   160:  1,3:4:3,4:1
   161:  1,3:3,4:1:4
   162:  1,3:3,4:4:1
   163:  3,4:1:4:1,3
   164:  3,4:1:1,3:4
   165:  3,4:4:1:1,3
   166:  3,4:4:1,3:1
   167:  3,4:1,3:1:4
   168:  3,4:1,3:4:1
   169:  2:0:2,4:0,4
   170:  2:0:0,4:2,4
   171:  2:2,4:0:0,4
   172:  2:2,4:0,4:0
   173:  2:0,4:0:2,4
   174:  2:0,4:2,4:0
   175:  0:2:2,4:0,4
   176:  0:2:0,4:2,4
   177:  0:2,4:2:0,4
   178:  0:2,4:0,4:2
   179:  0:0,4:2:2,4
   180:  0:0,4:2,4:2
   181:  2,4:2:0:0,4
   182:  2,4:2:0,4:0
   183:  2,4:0:2:0,4
   184:  2,4:0:0,4:2
   185:  2,4:0,4:2:0
   186:  2,4:0,4:0:2
   187:  0,4:2:0:2,4
   188:  0,4:2:2,4:0
   189:  0,4:0:2:2,4
   190:  0,4:0:2,4:2
   191:  0,4:2,4:2:0
   192:  0,4:2,4:0:2
   193:  3:1:0,3:0,1
   194:  3:1:0,1:0,3
   195:  3:0,3:1:0,1
   196:  3:0,3:0,1:1
   197:  3:0,1:1:0,3
   198:  3:0,1:0,3:1
   199:  1:3:0,3:0,1
   200:  1:3:0,1:0,3
   201:  1:0,3:3:0,1
   202:  1:0,3:0,1:3
   203:  1:0,1:3:0,3
   204:  1:0,1:0,3:3
   205:  0,3:3:1:0,1
   206:  0,3:3:0,1:1
   207:  0,3:1:3:0,1
   208:  0,3:1:0,1:3
   209:  0,3:0,1:3:1
   210:  0,3:0,1:1:3
   211:  0,1:3:1:0,3
   212:  0,1:3:0,3:1
   213:  0,1:1:3:0,3
   214:  0,1:1:0,3:3
   215:  0,1:0,3:3:1
   216:  0,1:0,3:1:3
   217:  4:2:1,4:1,2
   218:  4:2:1,2:1,4
   219:  4:1,4:2:1,2
   220:  4:1,4:1,2:2
   221:  4:1,2:2:1,4
   222:  4:1,2:1,4:2
   223:  2:4:1,4:1,2
   224:  2:4:1,2:1,4
   225:  2:1,4:4:1,2
   226:  2:1,4:1,2:4
   227:  2:1,2:4:1,4
   228:  2:1,2:1,4:4
   229:  1,4:4:2:1,2
   230:  1,4:4:1,2:2
   231:  1,4:2:4:1,2
   232:  1,4:2:1,2:4
   233:  1,4:1,2:4:2
   234:  1,4:1,2:2:4
   235:  1,2:4:2:1,4
   236:  1,2:4:1,4:2
   237:  1,2:2:4:1,4
   238:  1,2:2:1,4:4
   239:  1,2:1,4:4:2
   240:  1,2:1,4:2:4
family= 2 2 0 0 0 new D5h genus #    83 is 0:2:0,3:2,4
     1:  0:2:0,3:2,4
     2:  0:2:2,4:0,3
     3:  0:0,3:2:2,4
     4:  0:0,3:2,4:2
     5:  0:2,4:2:0,3
     6:  0:2,4:0,3:2
     7:  2:0:0,3:2,4
     8:  2:0:2,4:0,3
     9:  2:0,3:0:2,4
    10:  2:0,3:2,4:0
    11:  2:2,4:0:0,3
    12:  2:2,4:0,3:0
    13:  0,3:0:2:2,4
    14:  0,3:0:2,4:2
    15:  0,3:2:0:2,4
    16:  0,3:2:2,4:0
    17:  0,3:2,4:0:2
    18:  0,3:2,4:2:0
    19:  2,4:0:2:0,3
    20:  2,4:0:0,3:2
    21:  2,4:2:0:0,3
    22:  2,4:2:0,3:0
    23:  2,4:0,3:0:2
    24:  2,4:0,3:2:0
    25:  1:3:1,4:0,3
    26:  1:3:0,3:1,4
    27:  1:1,4:3:0,3
    28:  1:1,4:0,3:3
    29:  1:0,3:3:1,4
    30:  1:0,3:1,4:3
    31:  3:1:1,4:0,3
    32:  3:1:0,3:1,4
    33:  3:1,4:1:0,3
    34:  3:1,4:0,3:1
    35:  3:0,3:1:1,4
    36:  3:0,3:1,4:1
    37:  1,4:1:3:0,3
    38:  1,4:1:0,3:3
    39:  1,4:3:1:0,3
    40:  1,4:3:0,3:1
    41:  1,4:0,3:1:3
    42:  1,4:0,3:3:1
    43:  0,3:1:3:1,4
    44:  0,3:1:1,4:3
    45:  0,3:3:1:1,4
    46:  0,3:3:1,4:1
    47:  0,3:1,4:1:3
    48:  0,3:1,4:3:1
    49:  2:4:0,2:1,4
    50:  2:4:1,4:0,2
    51:  2:0,2:4:1,4
    52:  2:0,2:1,4:4
    53:  2:1,4:4:0,2
    54:  2:1,4:0,2:4
    55:  4:2:0,2:1,4
    56:  4:2:1,4:0,2
    57:  4:0,2:2:1,4
    58:  4:0,2:1,4:2
    59:  4:1,4:2:0,2
    60:  4:1,4:0,2:2
    61:  0,2:2:4:1,4
    62:  0,2:2:1,4:4
    63:  0,2:4:2:1,4
    64:  0,2:4:1,4:2
    65:  0,2:1,4:2:4
    66:  0,2:1,4:4:2
    67:  1,4:2:4:0,2
    68:  1,4:2:0,2:4
    69:  1,4:4:2:0,2
    70:  1,4:4:0,2:2
    71:  1,4:0,2:2:4
    72:  1,4:0,2:4:2
    73:  3:0:1,3:0,2
    74:  3:0:0,2:1,3
    75:  3:1,3:0:0,2
    76:  3:1,3:0,2:0
    77:  3:0,2:0:1,3
    78:  3:0,2:1,3:0
    79:  0:3:1,3:0,2
    80:  0:3:0,2:1,3
    81:  0:1,3:3:0,2
    82:  0:1,3:0,2:3
    83:  0:0,2:3:1,3
    84:  0:0,2:1,3:3
    85:  1,3:3:0:0,2
    86:  1,3:3:0,2:0
    87:  1,3:0:3:0,2
    88:  1,3:0:0,2:3
    89:  1,3:0,2:3:0
    90:  1,3:0,2:0:3
    91:  0,2:3:0:1,3
    92:  0,2:3:1,3:0
    93:  0,2:0:3:1,3
    94:  0,2:0:1,3:3
    95:  0,2:1,3:3:0
    96:  0,2:1,3:0:3
    97:  4:1:2,4:1,3
    98:  4:1:1,3:2,4
    99:  4:2,4:1:1,3
   100:  4:2,4:1,3:1
   101:  4:1,3:1:2,4
   102:  4:1,3:2,4:1
   103:  1:4:2,4:1,3
   104:  1:4:1,3:2,4
   105:  1:2,4:4:1,3
   106:  1:2,4:1,3:4
   107:  1:1,3:4:2,4
   108:  1:1,3:2,4:4
   109:  2,4:4:1:1,3
   110:  2,4:4:1,3:1
   111:  2,4:1:4:1,3
   112:  2,4:1:1,3:4
   113:  2,4:1,3:4:1
   114:  2,4:1,3:1:4
   115:  1,3:4:1:2,4
   116:  1,3:4:2,4:1
   117:  1,3:1:4:2,4
   118:  1,3:1:2,4:4
   119:  1,3:2,4:4:1
   120:  1,3:2,4:1:4
family= 2 2 0 0 0 new D5h genus #    84 is 0:2:0,3:3,4
     1:  0:2:0,3:3,4
     2:  0:2:3,4:0,3
     3:  0:0,3:2:3,4
     4:  0:0,3:3,4:2
     5:  0:3,4:2:0,3
     6:  0:3,4:0,3:2
     7:  2:0:0,3:3,4
     8:  2:0:3,4:0,3
     9:  2:0,3:0:3,4
    10:  2:0,3:3,4:0
    11:  2:3,4:0:0,3
    12:  2:3,4:0,3:0
    13:  0,3:0:2:3,4
    14:  0,3:0:3,4:2
    15:  0,3:2:0:3,4
    16:  0,3:2:3,4:0
    17:  0,3:3,4:0:2
    18:  0,3:3,4:2:0
    19:  3,4:0:2:0,3
    20:  3,4:0:0,3:2
    21:  3,4:2:0:0,3
    22:  3,4:2:0,3:0
    23:  3,4:0,3:0:2
    24:  3,4:0,3:2:0
    25:  1:3:1,4:0,4
    26:  1:3:0,4:1,4
    27:  1:1,4:3:0,4
    28:  1:1,4:0,4:3
    29:  1:0,4:3:1,4
    30:  1:0,4:1,4:3
    31:  3:1:1,4:0,4
    32:  3:1:0,4:1,4
    33:  3:1,4:1:0,4
    34:  3:1,4:0,4:1
    35:  3:0,4:1:1,4
    36:  3:0,4:1,4:1
    37:  1,4:1:3:0,4
    38:  1,4:1:0,4:3
    39:  1,4:3:1:0,4
    40:  1,4:3:0,4:1
    41:  1,4:0,4:1:3
    42:  1,4:0,4:3:1
    43:  0,4:1:3:1,4
    44:  0,4:1:1,4:3
    45:  0,4:3:1:1,4
    46:  0,4:3:1,4:1
    47:  0,4:1,4:1:3
    48:  0,4:1,4:3:1
    49:  2:4:0,2:0,1
    50:  2:4:0,1:0,2
    51:  2:0,2:4:0,1
    52:  2:0,2:0,1:4
    53:  2:0,1:4:0,2
    54:  2:0,1:0,2:4
    55:  4:2:0,2:0,1
    56:  4:2:0,1:0,2
    57:  4:0,2:2:0,1
    58:  4:0,2:0,1:2
    59:  4:0,1:2:0,2
    60:  4:0,1:0,2:2
    61:  0,2:2:4:0,1
    62:  0,2:2:0,1:4
    63:  0,2:4:2:0,1
    64:  0,2:4:0,1:2
    65:  0,2:0,1:2:4
    66:  0,2:0,1:4:2
    67:  0,1:2:4:0,2
    68:  0,1:2:0,2:4
    69:  0,1:4:2:0,2
    70:  0,1:4:0,2:2
    71:  0,1:0,2:2:4
    72:  0,1:0,2:4:2
    73:  3:0:1,3:1,2
    74:  3:0:1,2:1,3
    75:  3:1,3:0:1,2
    76:  3:1,3:1,2:0
    77:  3:1,2:0:1,3
    78:  3:1,2:1,3:0
    79:  0:3:1,3:1,2
    80:  0:3:1,2:1,3
    81:  0:1,3:3:1,2
    82:  0:1,3:1,2:3
    83:  0:1,2:3:1,3
    84:  0:1,2:1,3:3
    85:  1,3:3:0:1,2
    86:  1,3:3:1,2:0
    87:  1,3:0:3:1,2
    88:  1,3:0:1,2:3
    89:  1,3:1,2:3:0
    90:  1,3:1,2:0:3
    91:  1,2:3:0:1,3
    92:  1,2:3:1,3:0
    93:  1,2:0:3:1,3
    94:  1,2:0:1,3:3
    95:  1,2:1,3:3:0
    96:  1,2:1,3:0:3
    97:  4:1:2,4:2,3
    98:  4:1:2,3:2,4
    99:  4:2,4:1:2,3
   100:  4:2,4:2,3:1
   101:  4:2,3:1:2,4
   102:  4:2,3:2,4:1
   103:  1:4:2,4:2,3
   104:  1:4:2,3:2,4
   105:  1:2,4:4:2,3
   106:  1:2,4:2,3:4
   107:  1:2,3:4:2,4
   108:  1:2,3:2,4:4
   109:  2,4:4:1:2,3
   110:  2,4:4:2,3:1
   111:  2,4:1:4:2,3
   112:  2,4:1:2,3:4
   113:  2,4:2,3:4:1
   114:  2,4:2,3:1:4
   115:  2,3:4:1:2,4
   116:  2,3:4:2,4:1
   117:  2,3:1:4:2,4
   118:  2,3:1:2,4:4
   119:  2,3:2,4:4:1
   120:  2,3:2,4:1:4
   121:  0:3:0,2:1,2
   122:  0:3:1,2:0,2
   123:  0:0,2:3:1,2
   124:  0:0,2:1,2:3
   125:  0:1,2:3:0,2
   126:  0:1,2:0,2:3
   127:  3:0:0,2:1,2
   128:  3:0:1,2:0,2
   129:  3:0,2:0:1,2
   130:  3:0,2:1,2:0
   131:  3:1,2:0:0,2
   132:  3:1,2:0,2:0
   133:  0,2:0:3:1,2
   134:  0,2:0:1,2:3
   135:  0,2:3:0:1,2
   136:  0,2:3:1,2:0
   137:  0,2:1,2:0:3
   138:  0,2:1,2:3:0
   139:  1,2:0:3:0,2
   140:  1,2:0:0,2:3
   141:  1,2:3:0:0,2
   142:  1,2:3:0,2:0
   143:  1,2:0,2:0:3
   144:  1,2:0,2:3:0
   145:  1:4:1,3:2,3
   146:  1:4:2,3:1,3
   147:  1:1,3:4:2,3
   148:  1:1,3:2,3:4
   149:  1:2,3:4:1,3
   150:  1:2,3:1,3:4
   151:  4:1:1,3:2,3
   152:  4:1:2,3:1,3
   153:  4:1,3:1:2,3
   154:  4:1,3:2,3:1
   155:  4:2,3:1:1,3
   156:  4:2,3:1,3:1
   157:  1,3:1:4:2,3
   158:  1,3:1:2,3:4
   159:  1,3:4:1:2,3
   160:  1,3:4:2,3:1
   161:  1,3:2,3:1:4
   162:  1,3:2,3:4:1
   163:  2,3:1:4:1,3
   164:  2,3:1:1,3:4
   165:  2,3:4:1:1,3
   166:  2,3:4:1,3:1
   167:  2,3:1,3:1:4
   168:  2,3:1,3:4:1
   169:  2:0:2,4:3,4
   170:  2:0:3,4:2,4
   171:  2:2,4:0:3,4
   172:  2:2,4:3,4:0
   173:  2:3,4:0:2,4
   174:  2:3,4:2,4:0
   175:  0:2:2,4:3,4
   176:  0:2:3,4:2,4
   177:  0:2,4:2:3,4
   178:  0:2,4:3,4:2
   179:  0:3,4:2:2,4
   180:  0:3,4:2,4:2
   181:  2,4:2:0:3,4
   182:  2,4:2:3,4:0
   183:  2,4:0:2:3,4
   184:  2,4:0:3,4:2
   185:  2,4:3,4:2:0
   186:  2,4:3,4:0:2
   187:  3,4:2:0:2,4
   188:  3,4:2:2,4:0
   189:  3,4:0:2:2,4
   190:  3,4:0:2,4:2
   191:  3,4:2,4:2:0
   192:  3,4:2,4:0:2
   193:  3:1:0,3:0,4
   194:  3:1:0,4:0,3
   195:  3:0,3:1:0,4
   196:  3:0,3:0,4:1
   197:  3:0,4:1:0,3
   198:  3:0,4:0,3:1
   199:  1:3:0,3:0,4
   200:  1:3:0,4:0,3
   201:  1:0,3:3:0,4
   202:  1:0,3:0,4:3
   203:  1:0,4:3:0,3
   204:  1:0,4:0,3:3
   205:  0,3:3:1:0,4
   206:  0,3:3:0,4:1
   207:  0,3:1:3:0,4
   208:  0,3:1:0,4:3
   209:  0,3:0,4:3:1
   210:  0,3:0,4:1:3
   211:  0,4:3:1:0,3
   212:  0,4:3:0,3:1
   213:  0,4:1:3:0,3
   214:  0,4:1:0,3:3
   215:  0,4:0,3:3:1
   216:  0,4:0,3:1:3
   217:  4:2:1,4:0,1
   218:  4:2:0,1:1,4
   219:  4:1,4:2:0,1
   220:  4:1,4:0,1:2
   221:  4:0,1:2:1,4
   222:  4:0,1:1,4:2
   223:  2:4:1,4:0,1
   224:  2:4:0,1:1,4
   225:  2:1,4:4:0,1
   226:  2:1,4:0,1:4
   227:  2:0,1:4:1,4
   228:  2:0,1:1,4:4
   229:  1,4:4:2:0,1
   230:  1,4:4:0,1:2
   231:  1,4:2:4:0,1
   232:  1,4:2:0,1:4
   233:  1,4:0,1:4:2
   234:  1,4:0,1:2:4
   235:  0,1:4:2:1,4
   236:  0,1:4:1,4:2
   237:  0,1:2:4:1,4
   238:  0,1:2:1,4:4
   239:  0,1:1,4:4:2
   240:  0,1:1,4:2:4
family= 2 2 0 0 0 new D5h genus #    85 is 0:2:0,4:0,4
     1:  0:2:0,4:0,4
     2:  0:0,4:2:0,4
     3:  0:0,4:0,4:2
     4:  2:0:0,4:0,4
     5:  2:0,4:0:0,4
     6:  2:0,4:0,4:0
     7:  0,4:0:2:0,4
     8:  0,4:0:0,4:2
     9:  0,4:2:0:0,4
    10:  0,4:2:0,4:0
    11:  0,4:0,4:0:2
    12:  0,4:0,4:2:0
    13:  1:3:0,1:0,1
    14:  1:0,1:3:0,1
    15:  1:0,1:0,1:3
    16:  3:1:0,1:0,1
    17:  3:0,1:1:0,1
    18:  3:0,1:0,1:1
    19:  0,1:1:3:0,1
    20:  0,1:1:0,1:3
    21:  0,1:3:1:0,1
    22:  0,1:3:0,1:1
    23:  0,1:0,1:1:3
    24:  0,1:0,1:3:1
    25:  2:4:1,2:1,2
    26:  2:1,2:4:1,2
    27:  2:1,2:1,2:4
    28:  4:2:1,2:1,2
    29:  4:1,2:2:1,2
    30:  4:1,2:1,2:2
    31:  1,2:2:4:1,2
    32:  1,2:2:1,2:4
    33:  1,2:4:2:1,2
    34:  1,2:4:1,2:2
    35:  1,2:1,2:2:4
    36:  1,2:1,2:4:2
    37:  3:0:2,3:2,3
    38:  3:2,3:0:2,3
    39:  3:2,3:2,3:0
    40:  0:3:2,3:2,3
    41:  0:2,3:3:2,3
    42:  0:2,3:2,3:3
    43:  2,3:3:0:2,3
    44:  2,3:3:2,3:0
    45:  2,3:0:3:2,3
    46:  2,3:0:2,3:3
    47:  2,3:2,3:3:0
    48:  2,3:2,3:0:3
    49:  4:1:3,4:3,4
    50:  4:3,4:1:3,4
    51:  4:3,4:3,4:1
    52:  1:4:3,4:3,4
    53:  1:3,4:4:3,4
    54:  1:3,4:3,4:4
    55:  3,4:4:1:3,4
    56:  3,4:4:3,4:1
    57:  3,4:1:4:3,4
    58:  3,4:1:3,4:4
    59:  3,4:3,4:4:1
    60:  3,4:3,4:1:4
    61:  0:3:0,1:0,1
    62:  0:0,1:3:0,1
    63:  0:0,1:0,1:3
    64:  3:0:0,1:0,1
    65:  3:0,1:0:0,1
    66:  3:0,1:0,1:0
    67:  0,1:0:3:0,1
    68:  0,1:0:0,1:3
    69:  0,1:3:0:0,1
    70:  0,1:3:0,1:0
    71:  0,1:0,1:0:3
    72:  0,1:0,1:3:0
    73:  1:4:1,2:1,2
    74:  1:1,2:4:1,2
    75:  1:1,2:1,2:4
    76:  4:1:1,2:1,2
    77:  4:1,2:1:1,2
    78:  4:1,2:1,2:1
    79:  1,2:1:4:1,2
    80:  1,2:1:1,2:4
    81:  1,2:4:1:1,2
    82:  1,2:4:1,2:1
    83:  1,2:1,2:1:4
    84:  1,2:1,2:4:1
    85:  2:0:2,3:2,3
    86:  2:2,3:0:2,3
    87:  2:2,3:2,3:0
    88:  0:2:2,3:2,3
    89:  0:2,3:2:2,3
    90:  0:2,3:2,3:2
    91:  2,3:2:0:2,3
    92:  2,3:2:2,3:0
    93:  2,3:0:2:2,3
    94:  2,3:0:2,3:2
    95:  2,3:2,3:2:0
    96:  2,3:2,3:0:2
    97:  3:1:3,4:3,4
    98:  3:3,4:1:3,4
    99:  3:3,4:3,4:1
   100:  1:3:3,4:3,4
   101:  1:3,4:3:3,4
   102:  1:3,4:3,4:3
   103:  3,4:3:1:3,4
   104:  3,4:3:3,4:1
   105:  3,4:1:3:3,4
   106:  3,4:1:3,4:3
   107:  3,4:3,4:3:1
   108:  3,4:3,4:1:3
   109:  4:2:0,4:0,4
   110:  4:0,4:2:0,4
   111:  4:0,4:0,4:2
   112:  2:4:0,4:0,4
   113:  2:0,4:4:0,4
   114:  2:0,4:0,4:4
   115:  0,4:4:2:0,4
   116:  0,4:4:0,4:2
   117:  0,4:2:4:0,4
   118:  0,4:2:0,4:4
   119:  0,4:0,4:4:2
   120:  0,4:0,4:2:4
family= 2 2 0 0 0 new D5h genus #    86 is 0:2:0,4:1,3
     1:  0:2:0,4:1,3
     2:  0:2:1,3:0,4
     3:  0:0,4:2:1,3
     4:  0:0,4:1,3:2
     5:  0:1,3:2:0,4
     6:  0:1,3:0,4:2
     7:  2:0:0,4:1,3
     8:  2:0:1,3:0,4
     9:  2:0,4:0:1,3
    10:  2:0,4:1,3:0
    11:  2:1,3:0:0,4
    12:  2:1,3:0,4:0
    13:  0,4:0:2:1,3
    14:  0,4:0:1,3:2
    15:  0,4:2:0:1,3
    16:  0,4:2:1,3:0
    17:  0,4:1,3:0:2
    18:  0,4:1,3:2:0
    19:  1,3:0:2:0,4
    20:  1,3:0:0,4:2
    21:  1,3:2:0:0,4
    22:  1,3:2:0,4:0
    23:  1,3:0,4:0:2
    24:  1,3:0,4:2:0
    25:  1:3:0,1:2,4
    26:  1:3:2,4:0,1
    27:  1:0,1:3:2,4
    28:  1:0,1:2,4:3
    29:  1:2,4:3:0,1
    30:  1:2,4:0,1:3
    31:  3:1:0,1:2,4
    32:  3:1:2,4:0,1
    33:  3:0,1:1:2,4
    34:  3:0,1:2,4:1
    35:  3:2,4:1:0,1
    36:  3:2,4:0,1:1
    37:  0,1:1:3:2,4
    38:  0,1:1:2,4:3
    39:  0,1:3:1:2,4
    40:  0,1:3:2,4:1
    41:  0,1:2,4:1:3
    42:  0,1:2,4:3:1
    43:  2,4:1:3:0,1
    44:  2,4:1:0,1:3
    45:  2,4:3:1:0,1
[truncated: 22,145,587 more chars]
