# Supplementary material for: The Polytope Formalism: application to molecular constitution and the prospect of a complete description of Chemical Space
Source: Chem Sci. 2026 Jan 8;17(4):2102–18. doi: 10.1039/d5sc08813e (PMC12780917; doi:10.1039/d5sc08813e)
Supplement: SC-017-D5SC08813E-s001 [file SC-017-D5SC08813E-s001.zip › publication files/species/species_D5h_S5B4_max11111.txt]

S5(1)B4
D5h
====
 
family= 4 0 0 0 0
 
family= 4 0 0 0 0 new D5h genus #     1 is 0:1:2:3
     1:  0:1:2:3
     2:  0:1:3:2
     3:  0:2:1:3
     4:  0:2:3:1
     5:  0:3:1:2
     6:  0:3:2:1
     7:  1:0:2:3
     8:  1:0:3:2
     9:  1:2:0:3
    10:  1:2:3:0
    11:  1:3:0:2
    12:  1:3:2:0
    13:  2:0:1:3
    14:  2:0:3:1
    15:  2:1:0:3
    16:  2:1:3:0
    17:  2:3:0:1
    18:  2:3:1:0
    19:  3:0:1:2
    20:  3:0:2:1
    21:  3:1:0:2
    22:  3:1:2:0
    23:  3:2:0:1
    24:  3:2:1:0
    25:  1:2:3:4
    26:  1:2:4:3
    27:  1:3:2:4
    28:  1:3:4:2
    29:  1:4:2:3
    30:  1:4:3:2
    31:  2:1:3:4
    32:  2:1:4:3
    33:  2:3:1:4
    34:  2:3:4:1
    35:  2:4:1:3
    36:  2:4:3:1
    37:  3:1:2:4
    38:  3:1:4:2
    39:  3:2:1:4
    40:  3:2:4:1
    41:  3:4:1:2
    42:  3:4:2:1
    43:  4:1:2:3
    44:  4:1:3:2
    45:  4:2:1:3
    46:  4:2:3:1
    47:  4:3:1:2
    48:  4:3:2:1
    49:  2:3:4:0
    50:  2:3:0:4
    51:  2:4:3:0
    52:  2:4:0:3
    53:  2:0:3:4
    54:  2:0:4:3
    55:  3:2:4:0
    56:  3:2:0:4
    57:  3:4:2:0
    58:  3:4:0:2
    59:  3:0:2:4
    60:  3:0:4:2
    61:  4:2:3:0
    62:  4:2:0:3
    63:  4:3:2:0
    64:  4:3:0:2
    65:  4:0:2:3
    66:  4:0:3:2
    67:  0:2:3:4
    68:  0:2:4:3
    69:  0:3:2:4
    70:  0:3:4:2
    71:  0:4:2:3
    72:  0:4:3:2
    73:  3:4:0:1
    74:  3:4:1:0
    75:  3:0:4:1
    76:  3:0:1:4
    77:  3:1:4:0
    78:  3:1:0:4
    79:  4:3:0:1
    80:  4:3:1:0
    81:  4:0:3:1
    82:  4:0:1:3
    83:  4:1:3:0
    84:  4:1:0:3
    85:  0:3:4:1
    86:  0:3:1:4
    87:  0:4:3:1
    88:  0:4:1:3
    89:  0:1:3:4
    90:  0:1:4:3
    91:  1:3:4:0
    92:  1:3:0:4
    93:  1:4:3:0
    94:  1:4:0:3
    95:  1:0:3:4
    96:  1:0:4:3
    97:  4:0:1:2
    98:  4:0:2:1
    99:  4:1:0:2
   100:  4:1:2:0
   101:  4:2:0:1
   102:  4:2:1:0
   103:  0:4:1:2
   104:  0:4:2:1
   105:  0:1:4:2
   106:  0:1:2:4
   107:  0:2:4:1
   108:  0:2:1:4
   109:  1:4:0:2
   110:  1:4:2:0
   111:  1:0:4:2
   112:  1:0:2:4
   113:  1:2:4:0
   114:  1:2:0:4
   115:  2:4:0:1
   116:  2:4:1:0
   117:  2:0:4:1
   118:  2:0:1:4
   119:  2:1:4:0
   120:  2:1:0:4
Nber of genera for this family=    1
 
family= 3 1 0 0 0
 
family= 3 1 0 0 0 new D5h genus #     1 is 0:1:2:3,4
     1:  0:1:2:3,4
     2:  0:1:3,4:2
     3:  0:2:1:3,4
     4:  0:2:3,4:1
     5:  0:3,4:1:2
     6:  0:3,4:2:1
     7:  1:0:2:3,4
     8:  1:0:3,4:2
     9:  1:2:0:3,4
    10:  1:2:3,4:0
    11:  1:3,4:0:2
    12:  1:3,4:2:0
    13:  2:0:1:3,4
    14:  2:0:3,4:1
    15:  2:1:0:3,4
    16:  2:1:3,4:0
    17:  2:3,4:0:1
    18:  2:3,4:1:0
    19:  3,4:0:1:2
    20:  3,4:0:2:1
    21:  3,4:1:0:2
    22:  3,4:1:2:0
    23:  3,4:2:0:1
    24:  3,4:2:1:0
    25:  1:2:3:0,4
    26:  1:2:0,4:3
    27:  1:3:2:0,4
    28:  1:3:0,4:2
    29:  1:0,4:2:3
    30:  1:0,4:3:2
    31:  2:1:3:0,4
    32:  2:1:0,4:3
    33:  2:3:1:0,4
    34:  2:3:0,4:1
    35:  2:0,4:1:3
    36:  2:0,4:3:1
    37:  3:1:2:0,4
    38:  3:1:0,4:2
    39:  3:2:1:0,4
    40:  3:2:0,4:1
    41:  3:0,4:1:2
    42:  3:0,4:2:1
    43:  0,4:1:2:3
    44:  0,4:1:3:2
    45:  0,4:2:1:3
    46:  0,4:2:3:1
    47:  0,4:3:1:2
    48:  0,4:3:2:1
    49:  2:3:4:0,1
    50:  2:3:0,1:4
    51:  2:4:3:0,1
    52:  2:4:0,1:3
    53:  2:0,1:3:4
    54:  2:0,1:4:3
    55:  3:2:4:0,1
    56:  3:2:0,1:4
    57:  3:4:2:0,1
    58:  3:4:0,1:2
    59:  3:0,1:2:4
    60:  3:0,1:4:2
    61:  4:2:3:0,1
    62:  4:2:0,1:3
    63:  4:3:2:0,1
    64:  4:3:0,1:2
    65:  4:0,1:2:3
    66:  4:0,1:3:2
    67:  0,1:2:3:4
    68:  0,1:2:4:3
    69:  0,1:3:2:4
    70:  0,1:3:4:2
    71:  0,1:4:2:3
    72:  0,1:4:3:2
    73:  3:4:0:1,2
    74:  3:4:1,2:0
    75:  3:0:4:1,2
    76:  3:0:1,2:4
    77:  3:1,2:4:0
    78:  3:1,2:0:4
    79:  4:3:0:1,2
    80:  4:3:1,2:0
    81:  4:0:3:1,2
    82:  4:0:1,2:3
    83:  4:1,2:3:0
    84:  4:1,2:0:3
    85:  0:3:4:1,2
    86:  0:3:1,2:4
    87:  0:4:3:1,2
    88:  0:4:1,2:3
    89:  0:1,2:3:4
    90:  0:1,2:4:3
    91:  1,2:3:4:0
    92:  1,2:3:0:4
    93:  1,2:4:3:0
    94:  1,2:4:0:3
    95:  1,2:0:3:4
    96:  1,2:0:4:3
    97:  4:0:1:2,3
    98:  4:0:2,3:1
    99:  4:1:0:2,3
   100:  4:1:2,3:0
   101:  4:2,3:0:1
   102:  4:2,3:1:0
   103:  0:4:1:2,3
   104:  0:4:2,3:1
   105:  0:1:4:2,3
   106:  0:1:2,3:4
   107:  0:2,3:4:1
   108:  0:2,3:1:4
   109:  1:4:0:2,3
   110:  1:4:2,3:0
   111:  1:0:4:2,3
   112:  1:0:2,3:4
   113:  1:2,3:4:0
   114:  1:2,3:0:4
   115:  2,3:4:0:1
   116:  2,3:4:1:0
   117:  2,3:0:4:1
   118:  2,3:0:1:4
   119:  2,3:1:4:0
   120:  2,3:1:0:4
family= 3 1 0 0 0 new D5h genus #     2 is 0:1:3:2,4
     1:  0:1:3:2,4
     2:  0:1:2,4:3
     3:  0:3:1:2,4
     4:  0:3:2,4:1
     5:  0:2,4:1:3
     6:  0:2,4:3:1
     7:  1:0:3:2,4
     8:  1:0:2,4:3
     9:  1:3:0:2,4
    10:  1:3:2,4:0
    11:  1:2,4:0:3
    12:  1:2,4:3:0
    13:  3:0:1:2,4
    14:  3:0:2,4:1
    15:  3:1:0:2,4
    16:  3:1:2,4:0
    17:  3:2,4:0:1
    18:  3:2,4:1:0
    19:  2,4:0:1:3
    20:  2,4:0:3:1
    21:  2,4:1:0:3
    22:  2,4:1:3:0
    23:  2,4:3:0:1
    24:  2,4:3:1:0
    25:  1:2:4:0,3
    26:  1:2:0,3:4
    27:  1:4:2:0,3
    28:  1:4:0,3:2
    29:  1:0,3:2:4
    30:  1:0,3:4:2
    31:  2:1:4:0,3
    32:  2:1:0,3:4
    33:  2:4:1:0,3
    34:  2:4:0,3:1
    35:  2:0,3:1:4
    36:  2:0,3:4:1
    37:  4:1:2:0,3
    38:  4:1:0,3:2
    39:  4:2:1:0,3
    40:  4:2:0,3:1
    41:  4:0,3:1:2
    42:  4:0,3:2:1
    43:  0,3:1:2:4
    44:  0,3:1:4:2
    45:  0,3:2:1:4
    46:  0,3:2:4:1
    47:  0,3:4:1:2
    48:  0,3:4:2:1
    49:  2:3:0:1,4
    50:  2:3:1,4:0
    51:  2:0:3:1,4
    52:  2:0:1,4:3
    53:  2:1,4:3:0
    54:  2:1,4:0:3
    55:  3:2:0:1,4
    56:  3:2:1,4:0
    57:  3:0:2:1,4
    58:  3:0:1,4:2
    59:  3:1,4:2:0
    60:  3:1,4:0:2
    61:  0:2:3:1,4
    62:  0:2:1,4:3
    63:  0:3:2:1,4
    64:  0:3:1,4:2
    65:  0:1,4:2:3
    66:  0:1,4:3:2
    67:  1,4:2:3:0
    68:  1,4:2:0:3
    69:  1,4:3:2:0
    70:  1,4:3:0:2
    71:  1,4:0:2:3
    72:  1,4:0:3:2
    73:  3:4:1:0,2
    74:  3:4:0,2:1
    75:  3:1:4:0,2
    76:  3:1:0,2:4
    77:  3:0,2:4:1
    78:  3:0,2:1:4
    79:  4:3:1:0,2
    80:  4:3:0,2:1
    81:  4:1:3:0,2
    82:  4:1:0,2:3
    83:  4:0,2:3:1
    84:  4:0,2:1:3
    85:  1:3:4:0,2
    86:  1:3:0,2:4
    87:  1:4:3:0,2
    88:  1:4:0,2:3
    89:  1:0,2:3:4
    90:  1:0,2:4:3
    91:  0,2:3:4:1
    92:  0,2:3:1:4
    93:  0,2:4:3:1
    94:  0,2:4:1:3
    95:  0,2:1:3:4
    96:  0,2:1:4:3
    97:  4:0:2:1,3
    98:  4:0:1,3:2
    99:  4:2:0:1,3
   100:  4:2:1,3:0
   101:  4:1,3:0:2
   102:  4:1,3:2:0
   103:  0:4:2:1,3
   104:  0:4:1,3:2
   105:  0:2:4:1,3
   106:  0:2:1,3:4
   107:  0:1,3:4:2
   108:  0:1,3:2:4
   109:  2:4:0:1,3
   110:  2:4:1,3:0
   111:  2:0:4:1,3
   112:  2:0:1,3:4
   113:  2:1,3:4:0
   114:  2:1,3:0:4
   115:  1,3:4:0:2
   116:  1,3:4:2:0
   117:  1,3:0:4:2
   118:  1,3:0:2:4
   119:  1,3:2:4:0
   120:  1,3:2:0:4
Nber of genera for this family=    2
 
----------------------------------------

Nber families=      2
Nber genera=        3
Nber species=      360
