# Supplementary material for: The Polytope Formalism: application to molecular constitution and the prospect of a complete description of Chemical Space
Source: Chem Sci. 2026 Jan 8;17(4):2102–18. doi: 10.1039/d5sc08813e (PMC12780917; doi:10.1039/d5sc08813e)
Supplement: SC-017-D5SC08813E-s001 [file SC-017-D5SC08813E-s001.zip › publication files/species/species_D5h_S5B5_max11111.txt]

S5(1)B5
D5h
====
 
family= 5 0 0 0 0
 
family= 5 0 0 0 0 new D5h genus #     1 is 0:1:2:3:4
     1:  0:1:2:3:4
     2:  0:1:2:4:3
     3:  0:1:3:2:4
     4:  0:1:3:4:2
     5:  0:1:4:2:3
     6:  0:1:4:3:2
     7:  0:2:1:3:4
     8:  0:2:1:4:3
     9:  0:2:3:1:4
    10:  0:2:3:4:1
    11:  0:2:4:1:3
    12:  0:2:4:3:1
    13:  0:3:1:2:4
    14:  0:3:1:4:2
    15:  0:3:2:1:4
    16:  0:3:2:4:1
    17:  0:3:4:1:2
    18:  0:3:4:2:1
    19:  0:4:1:2:3
    20:  0:4:1:3:2
    21:  0:4:2:1:3
    22:  0:4:2:3:1
    23:  0:4:3:1:2
    24:  0:4:3:2:1
    25:  1:0:2:3:4
    26:  1:0:2:4:3
    27:  1:0:3:2:4
    28:  1:0:3:4:2
    29:  1:0:4:2:3
    30:  1:0:4:3:2
    31:  1:2:0:3:4
    32:  1:2:0:4:3
    33:  1:2:3:0:4
    34:  1:2:3:4:0
    35:  1:2:4:0:3
    36:  1:2:4:3:0
    37:  1:3:0:2:4
    38:  1:3:0:4:2
    39:  1:3:2:0:4
    40:  1:3:2:4:0
    41:  1:3:4:0:2
    42:  1:3:4:2:0
    43:  1:4:0:2:3
    44:  1:4:0:3:2
    45:  1:4:2:0:3
    46:  1:4:2:3:0
    47:  1:4:3:0:2
    48:  1:4:3:2:0
    49:  2:0:1:3:4
    50:  2:0:1:4:3
    51:  2:0:3:1:4
    52:  2:0:3:4:1
    53:  2:0:4:1:3
    54:  2:0:4:3:1
    55:  2:1:0:3:4
    56:  2:1:0:4:3
    57:  2:1:3:0:4
    58:  2:1:3:4:0
    59:  2:1:4:0:3
    60:  2:1:4:3:0
    61:  2:3:0:1:4
    62:  2:3:0:4:1
    63:  2:3:1:0:4
    64:  2:3:1:4:0
    65:  2:3:4:0:1
    66:  2:3:4:1:0
    67:  2:4:0:1:3
    68:  2:4:0:3:1
    69:  2:4:1:0:3
    70:  2:4:1:3:0
    71:  2:4:3:0:1
    72:  2:4:3:1:0
    73:  3:0:1:2:4
    74:  3:0:1:4:2
    75:  3:0:2:1:4
    76:  3:0:2:4:1
    77:  3:0:4:1:2
    78:  3:0:4:2:1
    79:  3:1:0:2:4
    80:  3:1:0:4:2
    81:  3:1:2:0:4
    82:  3:1:2:4:0
    83:  3:1:4:0:2
    84:  3:1:4:2:0
    85:  3:2:0:1:4
    86:  3:2:0:4:1
    87:  3:2:1:0:4
    88:  3:2:1:4:0
    89:  3:2:4:0:1
    90:  3:2:4:1:0
    91:  3:4:0:1:2
    92:  3:4:0:2:1
    93:  3:4:1:0:2
    94:  3:4:1:2:0
    95:  3:4:2:0:1
    96:  3:4:2:1:0
    97:  4:0:1:2:3
    98:  4:0:1:3:2
    99:  4:0:2:1:3
   100:  4:0:2:3:1
   101:  4:0:3:1:2
   102:  4:0:3:2:1
   103:  4:1:0:2:3
   104:  4:1:0:3:2
   105:  4:1:2:0:3
   106:  4:1:2:3:0
   107:  4:1:3:0:2
   108:  4:1:3:2:0
   109:  4:2:0:1:3
   110:  4:2:0:3:1
   111:  4:2:1:0:3
   112:  4:2:1:3:0
   113:  4:2:3:0:1
   114:  4:2:3:1:0
   115:  4:3:0:1:2
   116:  4:3:0:2:1
   117:  4:3:1:0:2
   118:  4:3:1:2:0
   119:  4:3:2:0:1
   120:  4:3:2:1:0
Nber of genera for this family=    1
 
----------------------------------------

Nber families=      1
Nber genera=        1
Nber species=      120
