# Supplementary material for: The Polytope Formalism: application to molecular constitution and the prospect of a complete description of Chemical Space
Source: Chem Sci. 2026 Jan 8;17(4):2102–18. doi: 10.1039/d5sc08813e (PMC12780917; doi:10.1039/d5sc08813e)
Supplement: SC-017-D5SC08813E-s001 [file SC-017-D5SC08813E-s001.zip › publication files/species/species_D5h_S5B5_max22222.txt]

S5(2)B5
D5h
====
 
family= 5 0 0 0 0
 
family= 5 0 0 0 0 new D5h genus #     1 is 0:0:1:1:2
     1:  0:0:1:1:2
     2:  0:0:1:2:1
     3:  0:0:2:1:1
     4:  0:1:0:1:2
     5:  0:1:0:2:1
     6:  0:1:1:0:2
     7:  0:1:1:2:0
     8:  0:1:2:0:1
     9:  0:1:2:1:0
    10:  0:2:0:1:1
    11:  0:2:1:0:1
    12:  0:2:1:1:0
    13:  1:0:0:1:2
    14:  1:0:0:2:1
    15:  1:0:1:0:2
    16:  1:0:1:2:0
    17:  1:0:2:0:1
    18:  1:0:2:1:0
    19:  1:1:0:0:2
    20:  1:1:0:2:0
    21:  1:1:2:0:0
    22:  1:2:0:0:1
    23:  1:2:0:1:0
    24:  1:2:1:0:0
    25:  2:0:0:1:1
    26:  2:0:1:0:1
    27:  2:0:1:1:0
    28:  2:1:0:0:1
    29:  2:1:0:1:0
    30:  2:1:1:0:0
    31:  1:1:2:2:3
    32:  1:1:2:3:2
    33:  1:1:3:2:2
    34:  1:2:1:2:3
    35:  1:2:1:3:2
    36:  1:2:2:1:3
    37:  1:2:2:3:1
    38:  1:2:3:1:2
    39:  1:2:3:2:1
    40:  1:3:1:2:2
    41:  1:3:2:1:2
    42:  1:3:2:2:1
    43:  2:1:1:2:3
    44:  2:1:1:3:2
    45:  2:1:2:1:3
    46:  2:1:2:3:1
    47:  2:1:3:1:2
    48:  2:1:3:2:1
    49:  2:2:1:1:3
    50:  2:2:1:3:1
    51:  2:2:3:1:1
    52:  2:3:1:1:2
    53:  2:3:1:2:1
    54:  2:3:2:1:1
    55:  3:1:1:2:2
    56:  3:1:2:1:2
    57:  3:1:2:2:1
    58:  3:2:1:1:2
    59:  3:2:1:2:1
    60:  3:2:2:1:1
    61:  2:2:3:3:4
    62:  2:2:3:4:3
    63:  2:2:4:3:3
    64:  2:3:2:3:4
    65:  2:3:2:4:3
    66:  2:3:3:2:4
    67:  2:3:3:4:2
    68:  2:3:4:2:3
    69:  2:3:4:3:2
    70:  2:4:2:3:3
    71:  2:4:3:2:3
    72:  2:4:3:3:2
    73:  3:2:2:3:4
    74:  3:2:2:4:3
    75:  3:2:3:2:4
    76:  3:2:3:4:2
    77:  3:2:4:2:3
    78:  3:2:4:3:2
    79:  3:3:2:2:4
    80:  3:3:2:4:2
    81:  3:3:4:2:2
    82:  3:4:2:2:3
    83:  3:4:2:3:2
    84:  3:4:3:2:2
    85:  4:2:2:3:3
    86:  4:2:3:2:3
    87:  4:2:3:3:2
    88:  4:3:2:2:3
    89:  4:3:2:3:2
    90:  4:3:3:2:2
    91:  3:3:4:4:0
    92:  3:3:4:0:4
    93:  3:3:0:4:4
    94:  3:4:3:4:0
    95:  3:4:3:0:4
    96:  3:4:4:3:0
    97:  3:4:4:0:3
    98:  3:4:0:3:4
    99:  3:4:0:4:3
   100:  3:0:3:4:4
   101:  3:0:4:3:4
   102:  3:0:4:4:3
   103:  4:3:3:4:0
   104:  4:3:3:0:4
   105:  4:3:4:3:0
   106:  4:3:4:0:3
   107:  4:3:0:3:4
   108:  4:3:0:4:3
   109:  4:4:3:3:0
   110:  4:4:3:0:3
   111:  4:4:0:3:3
   112:  4:0:3:3:4
   113:  4:0:3:4:3
   114:  4:0:4:3:3
   115:  0:3:3:4:4
   116:  0:3:4:3:4
   117:  0:3:4:4:3
   118:  0:4:3:3:4
   119:  0:4:3:4:3
   120:  0:4:4:3:3
   121:  4:4:0:0:1
   122:  4:4:0:1:0
   123:  4:4:1:0:0
   124:  4:0:4:0:1
   125:  4:0:4:1:0
   126:  4:0:0:4:1
   127:  4:0:0:1:4
   128:  4:0:1:4:0
   129:  4:0:1:0:4
   130:  4:1:4:0:0
   131:  4:1:0:4:0
   132:  4:1:0:0:4
   133:  0:4:4:0:1
   134:  0:4:4:1:0
   135:  0:4:0:4:1
   136:  0:4:0:1:4
   137:  0:4:1:4:0
   138:  0:4:1:0:4
   139:  0:0:4:4:1
   140:  0:0:4:1:4
   141:  0:0:1:4:4
   142:  0:1:4:4:0
   143:  0:1:4:0:4
   144:  0:1:0:4:4
   145:  1:4:4:0:0
   146:  1:4:0:4:0
   147:  1:4:0:0:4
   148:  1:0:4:4:0
   149:  1:0:4:0:4
   150:  1:0:0:4:4
   151:  0:0:4:4:3
   152:  0:0:4:3:4
   153:  0:0:3:4:4
   154:  0:4:0:4:3
   155:  0:4:0:3:4
   156:  0:4:4:0:3
   157:  0:4:4:3:0
   158:  0:4:3:0:4
   159:  0:4:3:4:0
   160:  0:3:0:4:4
   161:  0:3:4:0:4
   162:  0:3:4:4:0
   163:  4:0:0:4:3
   164:  4:0:0:3:4
   165:  4:0:4:0:3
   166:  4:0:4:3:0
   167:  4:0:3:0:4
   168:  4:0:3:4:0
   169:  4:4:0:0:3
   170:  4:4:0:3:0
   171:  4:4:3:0:0
   172:  4:3:0:0:4
   173:  4:3:0:4:0
   174:  4:3:4:0:0
   175:  3:0:0:4:4
   176:  3:0:4:0:4
   177:  3:0:4:4:0
   178:  3:4:0:0:4
   179:  3:4:0:4:0
   180:  3:4:4:0:0
   181:  1:1:0:0:4
   182:  1:1:0:4:0
   183:  1:1:4:0:0
   184:  1:0:1:0:4
   185:  1:0:1:4:0
   186:  1:0:0:1:4
   187:  1:0:0:4:1
   188:  1:0:4:1:0
   189:  1:0:4:0:1
   190:  1:4:1:0:0
   191:  1:4:0:1:0
   192:  1:4:0:0:1
   193:  0:1:1:0:4
   194:  0:1:1:4:0
   195:  0:1:0:1:4
   196:  0:1:0:4:1
   197:  0:1:4:1:0
   198:  0:1:4:0:1
   199:  0:0:1:1:4
   200:  0:0:1:4:1
   201:  0:0:4:1:1
   202:  0:4:1:1:0
   203:  0:4:1:0:1
   204:  0:4:0:1:1
   205:  4:1:1:0:0
   206:  4:1:0:1:0
   207:  4:1:0:0:1
   208:  4:0:1:1:0
   209:  4:0:1:0:1
   210:  4:0:0:1:1
   211:  2:2:1:1:0
   212:  2:2:1:0:1
   213:  2:2:0:1:1
   214:  2:1:2:1:0
   215:  2:1:2:0:1
   216:  2:1:1:2:0
   217:  2:1:1:0:2
   218:  2:1:0:2:1
   219:  2:1:0:1:2
   220:  2:0:2:1:1
   221:  2:0:1:2:1
   222:  2:0:1:1:2
   223:  1:2:2:1:0
   224:  1:2:2:0:1
   225:  1:2:1:2:0
   226:  1:2:1:0:2
   227:  1:2:0:2:1
   228:  1:2:0:1:2
   229:  1:1:2:2:0
   230:  1:1:2:0:2
   231:  1:1:0:2:2
   232:  1:0:2:2:1
   233:  1:0:2:1:2
   234:  1:0:1:2:2
   235:  0:2:2:1:1
   236:  0:2:1:2:1
   237:  0:2:1:1:2
   238:  0:1:2:2:1
   239:  0:1:2:1:2
   240:  0:1:1:2:2
   241:  3:3:2:2:1
   242:  3:3:2:1:2
   243:  3:3:1:2:2
   244:  3:2:3:2:1
   245:  3:2:3:1:2
   246:  3:2:2:3:1
   247:  3:2:2:1:3
   248:  3:2:1:3:2
   249:  3:2:1:2:3
   250:  3:1:3:2:2
   251:  3:1:2:3:2
   252:  3:1:2:2:3
   253:  2:3:3:2:1
   254:  2:3:3:1:2
   255:  2:3:2:3:1
   256:  2:3:2:1:3
   257:  2:3:1:3:2
   258:  2:3:1:2:3
   259:  2:2:3:3:1
   260:  2:2:3:1:3
   261:  2:2:1:3:3
   262:  2:1:3:3:2
   263:  2:1:3:2:3
   264:  2:1:2:3:3
   265:  1:3:3:2:2
   266:  1:3:2:3:2
   267:  1:3:2:2:3
   268:  1:2:3:3:2
   269:  1:2:3:2:3
   270:  1:2:2:3:3
   271:  4:4:3:3:2
   272:  4:4:3:2:3
   273:  4:4:2:3:3
   274:  4:3:4:3:2
   275:  4:3:4:2:3
   276:  4:3:3:4:2
   277:  4:3:3:2:4
   278:  4:3:2:4:3
   279:  4:3:2:3:4
   280:  4:2:4:3:3
   281:  4:2:3:4:3
   282:  4:2:3:3:4
   283:  3:4:4:3:2
   284:  3:4:4:2:3
   285:  3:4:3:4:2
   286:  3:4:3:2:4
   287:  3:4:2:4:3
   288:  3:4:2:3:4
   289:  3:3:4:4:2
   290:  3:3:4:2:4
   291:  3:3:2:4:4
   292:  3:2:4:4:3
   293:  3:2:4:3:4
   294:  3:2:3:4:4
   295:  2:4:4:3:3
   296:  2:4:3:4:3
   297:  2:4:3:3:4
   298:  2:3:4:4:3
   299:  2:3:4:3:4
   300:  2:3:3:4:4
family= 5 0 0 0 0 new D5h genus #     2 is 0:0:1:1:3
     1:  0:0:1:1:3
     2:  0:0:1:3:1
     3:  0:0:3:1:1
     4:  0:1:0:1:3
     5:  0:1:0:3:1
     6:  0:1:1:0:3
     7:  0:1:1:3:0
     8:  0:1:3:0:1
     9:  0:1:3:1:0
    10:  0:3:0:1:1
    11:  0:3:1:0:1
    12:  0:3:1:1:0
    13:  1:0:0:1:3
    14:  1:0:0:3:1
    15:  1:0:1:0:3
    16:  1:0:1:3:0
    17:  1:0:3:0:1
    18:  1:0:3:1:0
    19:  1:1:0:0:3
    20:  1:1:0:3:0
    21:  1:1:3:0:0
    22:  1:3:0:0:1
    23:  1:3:0:1:0
    24:  1:3:1:0:0
    25:  3:0:0:1:1
    26:  3:0:1:0:1
    27:  3:0:1:1:0
    28:  3:1:0:0:1
    29:  3:1:0:1:0
    30:  3:1:1:0:0
    31:  1:1:2:2:4
    32:  1:1:2:4:2
    33:  1:1:4:2:2
    34:  1:2:1:2:4
    35:  1:2:1:4:2
    36:  1:2:2:1:4
    37:  1:2:2:4:1
    38:  1:2:4:1:2
    39:  1:2:4:2:1
    40:  1:4:1:2:2
    41:  1:4:2:1:2
    42:  1:4:2:2:1
    43:  2:1:1:2:4
    44:  2:1:1:4:2
    45:  2:1:2:1:4
    46:  2:1:2:4:1
    47:  2:1:4:1:2
    48:  2:1:4:2:1
    49:  2:2:1:1:4
    50:  2:2:1:4:1
    51:  2:2:4:1:1
    52:  2:4:1:1:2
    53:  2:4:1:2:1
    54:  2:4:2:1:1
    55:  4:1:1:2:2
    56:  4:1:2:1:2
    57:  4:1:2:2:1
    58:  4:2:1:1:2
    59:  4:2:1:2:1
    60:  4:2:2:1:1
    61:  2:2:3:3:0
    62:  2:2:3:0:3
    63:  2:2:0:3:3
    64:  2:3:2:3:0
    65:  2:3:2:0:3
    66:  2:3:3:2:0
    67:  2:3:3:0:2
    68:  2:3:0:2:3
    69:  2:3:0:3:2
    70:  2:0:2:3:3
    71:  2:0:3:2:3
    72:  2:0:3:3:2
    73:  3:2:2:3:0
    74:  3:2:2:0:3
    75:  3:2:3:2:0
    76:  3:2:3:0:2
    77:  3:2:0:2:3
    78:  3:2:0:3:2
    79:  3:3:2:2:0
    80:  3:3:2:0:2
    81:  3:3:0:2:2
    82:  3:0:2:2:3
    83:  3:0:2:3:2
    84:  3:0:3:2:2
    85:  0:2:2:3:3
    86:  0:2:3:2:3
    87:  0:2:3:3:2
    88:  0:3:2:2:3
    89:  0:3:2:3:2
    90:  0:3:3:2:2
    91:  3:3:4:4:1
    92:  3:3:4:1:4
    93:  3:3:1:4:4
    94:  3:4:3:4:1
    95:  3:4:3:1:4
    96:  3:4:4:3:1
    97:  3:4:4:1:3
    98:  3:4:1:3:4
    99:  3:4:1:4:3
   100:  3:1:3:4:4
   101:  3:1:4:3:4
   102:  3:1:4:4:3
   103:  4:3:3:4:1
   104:  4:3:3:1:4
   105:  4:3:4:3:1
   106:  4:3:4:1:3
   107:  4:3:1:3:4
   108:  4:3:1:4:3
   109:  4:4:3:3:1
   110:  4:4:3:1:3
   111:  4:4:1:3:3
   112:  4:1:3:3:4
   113:  4:1:3:4:3
   114:  4:1:4:3:3
   115:  1:3:3:4:4
   116:  1:3:4:3:4
   117:  1:3:4:4:3
   118:  1:4:3:3:4
   119:  1:4:3:4:3
   120:  1:4:4:3:3
   121:  4:4:0:0:2
   122:  4:4:0:2:0
   123:  4:4:2:0:0
   124:  4:0:4:0:2
   125:  4:0:4:2:0
   126:  4:0:0:4:2
   127:  4:0:0:2:4
   128:  4:0:2:4:0
   129:  4:0:2:0:4
   130:  4:2:4:0:0
   131:  4:2:0:4:0
   132:  4:2:0:0:4
   133:  0:4:4:0:2
   134:  0:4:4:2:0
   135:  0:4:0:4:2
   136:  0:4:0:2:4
   137:  0:4:2:4:0
   138:  0:4:2:0:4
   139:  0:0:4:4:2
   140:  0:0:4:2:4
   141:  0:0:2:4:4
   142:  0:2:4:4:0
   143:  0:2:4:0:4
   144:  0:2:0:4:4
   145:  2:4:4:0:0
   146:  2:4:0:4:0
   147:  2:4:0:0:4
   148:  2:0:4:4:0
   149:  2:0:4:0:4
   150:  2:0:0:4:4
family= 5 0 0 0 0 new D5h genus #     3 is 0:0:1:2:2
     1:  0:0:1:2:2
     2:  0:0:2:1:2
     3:  0:0:2:2:1
     4:  0:1:0:2:2
     5:  0:1:2:0:2
     6:  0:1:2:2:0
     7:  0:2:0:1:2
     8:  0:2:0:2:1
     9:  0:2:1:0:2
    10:  0:2:1:2:0
    11:  0:2:2:0:1
    12:  0:2:2:1:0
    13:  1:0:0:2:2
    14:  1:0:2:0:2
    15:  1:0:2:2:0
    16:  1:2:0:0:2
    17:  1:2:0:2:0
    18:  1:2:2:0:0
    19:  2:0:0:1:2
    20:  2:0:0:2:1
    21:  2:0:1:0:2
    22:  2:0:1:2:0
    23:  2:0:2:0:1
    24:  2:0:2:1:0
    25:  2:1:0:0:2
    26:  2:1:0:2:0
    27:  2:1:2:0:0
    28:  2:2:0:0:1
    29:  2:2:0:1:0
    30:  2:2:1:0:0
    31:  1:1:2:3:3
    32:  1:1:3:2:3
    33:  1:1:3:3:2
    34:  1:2:1:3:3
    35:  1:2:3:1:3
    36:  1:2:3:3:1
    37:  1:3:1:2:3
    38:  1:3:1:3:2
    39:  1:3:2:1:3
    40:  1:3:2:3:1
    41:  1:3:3:1:2
    42:  1:3:3:2:1
    43:  2:1:1:3:3
    44:  2:1:3:1:3
    45:  2:1:3:3:1
    46:  2:3:1:1:3
    47:  2:3:1:3:1
    48:  2:3:3:1:1
    49:  3:1:1:2:3
    50:  3:1:1:3:2
    51:  3:1:2:1:3
    52:  3:1:2:3:1
    53:  3:1:3:1:2
    54:  3:1:3:2:1
    55:  3:2:1:1:3
    56:  3:2:1:3:1
    57:  3:2:3:1:1
    58:  3:3:1:1:2
    59:  3:3:1:2:1
    60:  3:3:2:1:1
    61:  2:2:3:4:4
    62:  2:2:4:3:4
    63:  2:2:4:4:3
    64:  2:3:2:4:4
    65:  2:3:4:2:4
    66:  2:3:4:4:2
    67:  2:4:2:3:4
    68:  2:4:2:4:3
    69:  2:4:3:2:4
    70:  2:4:3:4:2
    71:  2:4:4:2:3
    72:  2:4:4:3:2
    73:  3:2:2:4:4
    74:  3:2:4:2:4
    75:  3:2:4:4:2
    76:  3:4:2:2:4
    77:  3:4:2:4:2
    78:  3:4:4:2:2
    79:  4:2:2:3:4
    80:  4:2:2:4:3
    81:  4:2:3:2:4
    82:  4:2:3:4:2
    83:  4:2:4:2:3
    84:  4:2:4:3:2
    85:  4:3:2:2:4
    86:  4:3:2:4:2
    87:  4:3:4:2:2
    88:  4:4:2:2:3
    89:  4:4:2:3:2
    90:  4:4:3:2:2
    91:  3:3:4:0:0
    92:  3:3:0:4:0
    93:  3:3:0:0:4
    94:  3:4:3:0:0
    95:  3:4:0:3:0
    96:  3:4:0:0:3
    97:  3:0:3:4:0
    98:  3:0:3:0:4
    99:  3:0:4:3:0
   100:  3:0:4:0:3
   101:  3:0:0:3:4
   102:  3:0:0:4:3
   103:  4:3:3:0:0
   104:  4:3:0:3:0
   105:  4:3:0:0:3
   106:  4:0:3:3:0
   107:  4:0:3:0:3
   108:  4:0:0:3:3
   109:  0:3:3:4:0
   110:  0:3:3:0:4
   111:  0:3:4:3:0
   112:  0:3:4:0:3
   113:  0:3:0:3:4
   114:  0:3:0:4:3
   115:  0:4:3:3:0
   116:  0:4:3:0:3
   117:  0:4:0:3:3
   118:  0:0:3:3:4
   119:  0:0:3:4:3
   120:  0:0:4:3:3
   121:  4:4:0:1:1
   122:  4:4:1:0:1
   123:  4:4:1:1:0
   124:  4:0:4:1:1
   125:  4:0:1:4:1
   126:  4:0:1:1:4
   127:  4:1:4:0:1
   128:  4:1:4:1:0
   129:  4:1:0:4:1
   130:  4:1:0:1:4
   131:  4:1:1:4:0
   132:  4:1:1:0:4
   133:  0:4:4:1:1
   134:  0:4:1:4:1
   135:  0:4:1:1:4
   136:  0:1:4:4:1
   137:  0:1:4:1:4
   138:  0:1:1:4:4
   139:  1:4:4:0:1
   140:  1:4:4:1:0
   141:  1:4:0:4:1
   142:  1:4:0:1:4
   143:  1:4:1:4:0
   144:  1:4:1:0:4
   145:  1:0:4:4:1
   146:  1:0:4:1:4
   147:  1:0:1:4:4
   148:  1:1:4:4:0
   149:  1:1:4:0:4
   150:  1:1:0:4:4
family= 5 0 0 0 0 new D5h genus #     4 is 0:0:1:2:3
     1:  0:0:1:2:3
     2:  0:0:1:3:2
     3:  0:0:2:1:3
     4:  0:0:2:3:1
     5:  0:0:3:1:2
     6:  0:0:3:2:1
     7:  0:1:0:2:3
     8:  0:1:0:3:2
     9:  0:1:2:0:3
    10:  0:1:2:3:0
    11:  0:1:3:0:2
    12:  0:1:3:2:0
    13:  0:2:0:1:3
    14:  0:2:0:3:1
    15:  0:2:1:0:3
    16:  0:2:1:3:0
    17:  0:2:3:0:1
    18:  0:2:3:1:0
    19:  0:3:0:1:2
    20:  0:3:0:2:1
    21:  0:3:1:0:2
    22:  0:3:1:2:0
    23:  0:3:2:0:1
    24:  0:3:2:1:0
    25:  1:0:0:2:3
    26:  1:0:0:3:2
    27:  1:0:2:0:3
    28:  1:0:2:3:0
    29:  1:0:3:0:2
    30:  1:0:3:2:0
    31:  1:2:0:0:3
    32:  1:2:0:3:0
    33:  1:2:3:0:0
    34:  1:3:0:0:2
    35:  1:3:0:2:0
    36:  1:3:2:0:0
    37:  2:0:0:1:3
    38:  2:0:0:3:1
    39:  2:0:1:0:3
    40:  2:0:1:3:0
    41:  2:0:3:0:1
    42:  2:0:3:1:0
    43:  2:1:0:0:3
    44:  2:1:0:3:0
    45:  2:1:3:0:0
    46:  2:3:0:0:1
    47:  2:3:0:1:0
    48:  2:3:1:0:0
    49:  3:0:0:1:2
    50:  3:0:0:2:1
    51:  3:0:1:0:2
    52:  3:0:1:2:0
    53:  3:0:2:0:1
    54:  3:0:2:1:0
    55:  3:1:0:0:2
    56:  3:1:0:2:0
    57:  3:1:2:0:0
    58:  3:2:0:0:1
    59:  3:2:0:1:0
    60:  3:2:1:0:0
    61:  1:1:2:3:4
    62:  1:1:2:4:3
    63:  1:1:3:2:4
    64:  1:1:3:4:2
    65:  1:1:4:2:3
    66:  1:1:4:3:2
    67:  1:2:1:3:4
    68:  1:2:1:4:3
    69:  1:2:3:1:4
    70:  1:2:3:4:1
    71:  1:2:4:1:3
    72:  1:2:4:3:1
    73:  1:3:1:2:4
    74:  1:3:1:4:2
    75:  1:3:2:1:4
    76:  1:3:2:4:1
    77:  1:3:4:1:2
    78:  1:3:4:2:1
    79:  1:4:1:2:3
    80:  1:4:1:3:2
    81:  1:4:2:1:3
    82:  1:4:2:3:1
    83:  1:4:3:1:2
    84:  1:4:3:2:1
    85:  2:1:1:3:4
    86:  2:1:1:4:3
    87:  2:1:3:1:4
    88:  2:1:3:4:1
    89:  2:1:4:1:3
    90:  2:1:4:3:1
    91:  2:3:1:1:4
    92:  2:3:1:4:1
    93:  2:3:4:1:1
    94:  2:4:1:1:3
    95:  2:4:1:3:1
    96:  2:4:3:1:1
    97:  3:1:1:2:4
    98:  3:1:1:4:2
    99:  3:1:2:1:4
   100:  3:1:2:4:1
   101:  3:1:4:1:2
   102:  3:1:4:2:1
   103:  3:2:1:1:4
   104:  3:2:1:4:1
   105:  3:2:4:1:1
   106:  3:4:1:1:2
   107:  3:4:1:2:1
   108:  3:4:2:1:1
   109:  4:1:1:2:3
   110:  4:1:1:3:2
   111:  4:1:2:1:3
   112:  4:1:2:3:1
   113:  4:1:3:1:2
   114:  4:1:3:2:1
   115:  4:2:1:1:3
   116:  4:2:1:3:1
   117:  4:2:3:1:1
   118:  4:3:1:1:2
   119:  4:3:1:2:1
   120:  4:3:2:1:1
   121:  2:2:3:4:0
   122:  2:2:3:0:4
   123:  2:2:4:3:0
   124:  2:2:4:0:3
   125:  2:2:0:3:4
   126:  2:2:0:4:3
   127:  2:3:2:4:0
   128:  2:3:2:0:4
   129:  2:3:4:2:0
   130:  2:3:4:0:2
   131:  2:3:0:2:4
   132:  2:3:0:4:2
   133:  2:4:2:3:0
   134:  2:4:2:0:3
   135:  2:4:3:2:0
   136:  2:4:3:0:2
   137:  2:4:0:2:3
   138:  2:4:0:3:2
   139:  2:0:2:3:4
   140:  2:0:2:4:3
   141:  2:0:3:2:4
   142:  2:0:3:4:2
   143:  2:0:4:2:3
   144:  2:0:4:3:2
   145:  3:2:2:4:0
   146:  3:2:2:0:4
   147:  3:2:4:2:0
   148:  3:2:4:0:2
   149:  3:2:0:2:4
   150:  3:2:0:4:2
   151:  3:4:2:2:0
   152:  3:4:2:0:2
   153:  3:4:0:2:2
   154:  3:0:2:2:4
   155:  3:0:2:4:2
   156:  3:0:4:2:2
   157:  4:2:2:3:0
   158:  4:2:2:0:3
   159:  4:2:3:2:0
   160:  4:2:3:0:2
   161:  4:2:0:2:3
   162:  4:2:0:3:2
   163:  4:3:2:2:0
   164:  4:3:2:0:2
   165:  4:3:0:2:2
   166:  4:0:2:2:3
   167:  4:0:2:3:2
   168:  4:0:3:2:2
   169:  0:2:2:3:4
   170:  0:2:2:4:3
   171:  0:2:3:2:4
   172:  0:2:3:4:2
   173:  0:2:4:2:3
   174:  0:2:4:3:2
   175:  0:3:2:2:4
   176:  0:3:2:4:2
   177:  0:3:4:2:2
   178:  0:4:2:2:3
   179:  0:4:2:3:2
   180:  0:4:3:2:2
   181:  3:3:4:0:1
   182:  3:3:4:1:0
   183:  3:3:0:4:1
   184:  3:3:0:1:4
   185:  3:3:1:4:0
   186:  3:3:1:0:4
   187:  3:4:3:0:1
   188:  3:4:3:1:0
   189:  3:4:0:3:1
   190:  3:4:0:1:3
   191:  3:4:1:3:0
   192:  3:4:1:0:3
   193:  3:0:3:4:1
   194:  3:0:3:1:4
   195:  3:0:4:3:1
   196:  3:0:4:1:3
   197:  3:0:1:3:4
   198:  3:0:1:4:3
   199:  3:1:3:4:0
   200:  3:1:3:0:4
   201:  3:1:4:3:0
   202:  3:1:4:0:3
   203:  3:1:0:3:4
   204:  3:1:0:4:3
   205:  4:3:3:0:1
   206:  4:3:3:1:0
   207:  4:3:0:3:1
   208:  4:3:0:1:3
   209:  4:3:1:3:0
   210:  4:3:1:0:3
   211:  4:0:3:3:1
   212:  4:0:3:1:3
   213:  4:0:1:3:3
   214:  4:1:3:3:0
   215:  4:1:3:0:3
   216:  4:1:0:3:3
   217:  0:3:3:4:1
   218:  0:3:3:1:4
   219:  0:3:4:3:1
   220:  0:3:4:1:3
   221:  0:3:1:3:4
   222:  0:3:1:4:3
   223:  0:4:3:3:1
   224:  0:4:3:1:3
   225:  0:4:1:3:3
   226:  0:1:3:3:4
   227:  0:1:3:4:3
   228:  0:1:4:3:3
   229:  1:3:3:4:0
   230:  1:3:3:0:4
   231:  1:3:4:3:0
   232:  1:3:4:0:3
   233:  1:3:0:3:4
   234:  1:3:0:4:3
   235:  1:4:3:3:0
   236:  1:4:3:0:3
   237:  1:4:0:3:3
   238:  1:0:3:3:4
   239:  1:0:3:4:3
   240:  1:0:4:3:3
   241:  4:4:0:1:2
   242:  4:4:0:2:1
   243:  4:4:1:0:2
   244:  4:4:1:2:0
   245:  4:4:2:0:1
   246:  4:4:2:1:0
   247:  4:0:4:1:2
   248:  4:0:4:2:1
   249:  4:0:1:4:2
   250:  4:0:1:2:4
   251:  4:0:2:4:1
   252:  4:0:2:1:4
   253:  4:1:4:0:2
   254:  4:1:4:2:0
   255:  4:1:0:4:2
   256:  4:1:0:2:4
   257:  4:1:2:4:0
   258:  4:1:2:0:4
   259:  4:2:4:0:1
   260:  4:2:4:1:0
   261:  4:2:0:4:1
   262:  4:2:0:1:4
   263:  4:2:1:4:0
   264:  4:2:1:0:4
   265:  0:4:4:1:2
   266:  0:4:4:2:1
   267:  0:4:1:4:2
   268:  0:4:1:2:4
   269:  0:4:2:4:1
   270:  0:4:2:1:4
   271:  0:1:4:4:2
   272:  0:1:4:2:4
   273:  0:1:2:4:4
   274:  0:2:4:4:1
   275:  0:2:4:1:4
   276:  0:2:1:4:4
   277:  1:4:4:0:2
   278:  1:4:4:2:0
   279:  1:4:0:4:2
   280:  1:4:0:2:4
   281:  1:4:2:4:0
   282:  1:4:2:0:4
   283:  1:0:4:4:2
   284:  1:0:4:2:4
   285:  1:0:2:4:4
   286:  1:2:4:4:0
   287:  1:2:4:0:4
   288:  1:2:0:4:4
   289:  2:4:4:0:1
   290:  2:4:4:1:0
   291:  2:4:0:4:1
   292:  2:4:0:1:4
   293:  2:4:1:4:0
   294:  2:4:1:0:4
   295:  2:0:4:4:1
   296:  2:0:4:1:4
   297:  2:0:1:4:4
   298:  2:1:4:4:0
   299:  2:1:4:0:4
   300:  2:1:0:4:4
   301:  0:0:4:3:2
   302:  0:0:4:2:3
   303:  0:0:3:4:2
   304:  0:0:3:2:4
   305:  0:0:2:4:3
   306:  0:0:2:3:4
   307:  0:4:0:3:2
   308:  0:4:0:2:3
   309:  0:4:3:0:2
   310:  0:4:3:2:0
   311:  0:4:2:0:3
   312:  0:4:2:3:0
   313:  0:3:0:4:2
   314:  0:3:0:2:4
   315:  0:3:4:0:2
   316:  0:3:4:2:0
   317:  0:3:2:0:4
   318:  0:3:2:4:0
   319:  0:2:0:4:3
   320:  0:2:0:3:4
   321:  0:2:4:0:3
   322:  0:2:4:3:0
   323:  0:2:3:0:4
   324:  0:2:3:4:0
   325:  4:0:0:3:2
   326:  4:0:0:2:3
   327:  4:0:3:0:2
   328:  4:0:3:2:0
   329:  4:0:2:0:3
   330:  4:0:2:3:0
   331:  4:3:0:0:2
   332:  4:3:0:2:0
   333:  4:3:2:0:0
   334:  4:2:0:0:3
   335:  4:2:0:3:0
   336:  4:2:3:0:0
   337:  3:0:0:4:2
   338:  3:0:0:2:4
   339:  3:0:4:0:2
   340:  3:0:4:2:0
   341:  3:0:2:0:4
   342:  3:0:2:4:0
   343:  3:4:0:0:2
   344:  3:4:0:2:0
   345:  3:4:2:0:0
   346:  3:2:0:0:4
   347:  3:2:0:4:0
   348:  3:2:4:0:0
   349:  2:0:0:4:3
   350:  2:0:0:3:4
   351:  2:0:4:0:3
   352:  2:0:4:3:0
   353:  2:0:3:0:4
   354:  2:0:3:4:0
   355:  2:4:0:0:3
   356:  2:4:0:3:0
   357:  2:4:3:0:0
   358:  2:3:0:0:4
   359:  2:3:0:4:0
   360:  2:3:4:0:0
   361:  1:1:0:4:3
   362:  1:1:0:3:4
   363:  1:1:4:0:3
   364:  1:1:4:3:0
   365:  1:1:3:0:4
   366:  1:1:3:4:0
   367:  1:0:1:4:3
   368:  1:0:1:3:4
   369:  1:0:4:1:3
   370:  1:0:4:3:1
   371:  1:0:3:1:4
   372:  1:0:3:4:1
   373:  1:4:1:0:3
   374:  1:4:1:3:0
   375:  1:4:0:1:3
   376:  1:4:0:3:1
   377:  1:4:3:1:0
   378:  1:4:3:0:1
   379:  1:3:1:0:4
   380:  1:3:1:4:0
   381:  1:3:0:1:4
   382:  1:3:0:4:1
   383:  1:3:4:1:0
   384:  1:3:4:0:1
   385:  0:1:1:4:3
   386:  0:1:1:3:4
   387:  0:1:4:1:3
   388:  0:1:4:3:1
   389:  0:1:3:1:4
   390:  0:1:3:4:1
   391:  0:4:1:1:3
   392:  0:4:1:3:1
   393:  0:4:3:1:1
   394:  0:3:1:1:4
   395:  0:3:1:4:1
   396:  0:3:4:1:1
   397:  4:1:1:0:3
   398:  4:1:1:3:0
   399:  4:1:0:1:3
   400:  4:1:0:3:1
   401:  4:1:3:1:0
   402:  4:1:3:0:1
   403:  4:0:1:1:3
   404:  4:0:1:3:1
   405:  4:0:3:1:1
   406:  4:3:1:1:0
   407:  4:3:1:0:1
   408:  4:3:0:1:1
   409:  3:1:1:0:4
   410:  3:1:1:4:0
   411:  3:1:0:1:4
   412:  3:1:0:4:1
   413:  3:1:4:1:0
   414:  3:1:4:0:1
   415:  3:0:1:1:4
   416:  3:0:1:4:1
   417:  3:0:4:1:1
   418:  3:4:1:1:0
   419:  3:4:1:0:1
   420:  3:4:0:1:1
   421:  2:2:1:0:4
   422:  2:2:1:4:0
   423:  2:2:0:1:4
   424:  2:2:0:4:1
   425:  2:2:4:1:0
   426:  2:2:4:0:1
   427:  2:1:2:0:4
   428:  2:1:2:4:0
   429:  2:1:0:2:4
   430:  2:1:0:4:2
   431:  2:1:4:2:0
   432:  2:1:4:0:2
   433:  2:0:2:1:4
   434:  2:0:2:4:1
   435:  2:0:1:2:4
   436:  2:0:1:4:2
   437:  2:0:4:2:1
   438:  2:0:4:1:2
   439:  2:4:2:1:0
   440:  2:4:2:0:1
   441:  2:4:1:2:0
   442:  2:4:1:0:2
   443:  2:4:0:2:1
   444:  2:4:0:1:2
   445:  1:2:2:0:4
   446:  1:2:2:4:0
   447:  1:2:0:2:4
   448:  1:2:0:4:2
   449:  1:2:4:2:0
   450:  1:2:4:0:2
   451:  1:0:2:2:4
   452:  1:0:2:4:2
   453:  1:0:4:2:2
   454:  1:4:2:2:0
   455:  1:4:2:0:2
   456:  1:4:0:2:2
   457:  0:2:2:1:4
   458:  0:2:2:4:1
   459:  0:2:1:2:4
   460:  0:2:1:4:2
   461:  0:2:4:2:1
   462:  0:2:4:1:2
   463:  0:1:2:2:4
   464:  0:1:2:4:2
   465:  0:1:4:2:2
   466:  0:4:2:2:1
   467:  0:4:2:1:2
   468:  0:4:1:2:2
   469:  4:2:2:1:0
   470:  4:2:2:0:1
   471:  4:2:1:2:0
   472:  4:2:1:0:2
   473:  4:2:0:2:1
   474:  4:2:0:1:2
   475:  4:1:2:2:0
   476:  4:1:2:0:2
   477:  4:1:0:2:2
   478:  4:0:2:2:1
   479:  4:0:2:1:2
   480:  4:0:1:2:2
   481:  3:3:2:1:0
   482:  3:3:2:0:1
   483:  3:3:1:2:0
   484:  3:3:1:0:2
   485:  3:3:0:2:1
   486:  3:3:0:1:2
   487:  3:2:3:1:0
   488:  3:2:3:0:1
   489:  3:2:1:3:0
   490:  3:2:1:0:3
   491:  3:2:0:3:1
   492:  3:2:0:1:3
   493:  3:1:3:2:0
   494:  3:1:3:0:2
   495:  3:1:2:3:0
   496:  3:1:2:0:3
   497:  3:1:0:3:2
   498:  3:1:0:2:3
   499:  3:0:3:2:1
   500:  3:0:3:1:2
   501:  3:0:2:3:1
   502:  3:0:2:1:3
   503:  3:0:1:3:2
   504:  3:0:1:2:3
   505:  2:3:3:1:0
   506:  2:3:3:0:1
   507:  2:3:1:3:0
   508:  2:3:1:0:3
   509:  2:3:0:3:1
   510:  2:3:0:1:3
   511:  2:1:3:3:0
   512:  2:1:3:0:3
   513:  2:1:0:3:3
   514:  2:0:3:3:1
   515:  2:0:3:1:3
   516:  2:0:1:3:3
   517:  1:3:3:2:0
   518:  1:3:3:0:2
   519:  1:3:2:3:0
   520:  1:3:2:0:3
   521:  1:3:0:3:2
   522:  1:3:0:2:3
   523:  1:2:3:3:0
   524:  1:2:3:0:3
   525:  1:2:0:3:3
   526:  1:0:3:3:2
   527:  1:0:3:2:3
   528:  1:0:2:3:3
   529:  0:3:3:2:1
   530:  0:3:3:1:2
   531:  0:3:2:3:1
   532:  0:3:2:1:3
   533:  0:3:1:3:2
   534:  0:3:1:2:3
   535:  0:2:3:3:1
   536:  0:2:3:1:3
   537:  0:2:1:3:3
   538:  0:1:3:3:2
   539:  0:1:3:2:3
   540:  0:1:2:3:3
   541:  4:4:3:2:1
   542:  4:4:3:1:2
   543:  4:4:2:3:1
   544:  4:4:2:1:3
   545:  4:4:1:3:2
   546:  4:4:1:2:3
   547:  4:3:4:2:1
   548:  4:3:4:1:2
   549:  4:3:2:4:1
   550:  4:3:2:1:4
   551:  4:3:1:4:2
   552:  4:3:1:2:4
   553:  4:2:4:3:1
   554:  4:2:4:1:3
   555:  4:2:3:4:1
   556:  4:2:3:1:4
   557:  4:2:1:4:3
   558:  4:2:1:3:4
   559:  4:1:4:3:2
   560:  4:1:4:2:3
   561:  4:1:3:4:2
   562:  4:1:3:2:4
   563:  4:1:2:4:3
   564:  4:1:2:3:4
   565:  3:4:4:2:1
   566:  3:4:4:1:2
   567:  3:4:2:4:1
   568:  3:4:2:1:4
   569:  3:4:1:4:2
   570:  3:4:1:2:4
   571:  3:2:4:4:1
   572:  3:2:4:1:4
   573:  3:2:1:4:4
   574:  3:1:4:4:2
   575:  3:1:4:2:4
   576:  3:1:2:4:4
   577:  2:4:4:3:1
   578:  2:4:4:1:3
   579:  2:4:3:4:1
   580:  2:4:3:1:4
   581:  2:4:1:4:3
   582:  2:4:1:3:4
   583:  2:3:4:4:1
   584:  2:3:4:1:4
   585:  2:3:1:4:4
   586:  2:1:4:4:3
   587:  2:1:4:3:4
   588:  2:1:3:4:4
   589:  1:4:4:3:2
   590:  1:4:4:2:3
   591:  1:4:3:4:2
   592:  1:4:3:2:4
   593:  1:4:2:4:3
   594:  1:4:2:3:4
   595:  1:3:4:4:2
   596:  1:3:4:2:4
   597:  1:3:2:4:4
   598:  1:2:4:4:3
   599:  1:2:4:3:4
   600:  1:2:3:4:4
family= 5 0 0 0 0 new D5h genus #     5 is 0:0:1:2:4
     1:  0:0:1:2:4
     2:  0:0:1:4:2
     3:  0:0:2:1:4
     4:  0:0:2:4:1
     5:  0:0:4:1:2
     6:  0:0:4:2:1
     7:  0:1:0:2:4
     8:  0:1:0:4:2
     9:  0:1:2:0:4
    10:  0:1:2:4:0
    11:  0:1:4:0:2
    12:  0:1:4:2:0
    13:  0:2:0:1:4
    14:  0:2:0:4:1
    15:  0:2:1:0:4
    16:  0:2:1:4:0
    17:  0:2:4:0:1
    18:  0:2:4:1:0
    19:  0:4:0:1:2
    20:  0:4:0:2:1
    21:  0:4:1:0:2
    22:  0:4:1:2:0
    23:  0:4:2:0:1
    24:  0:4:2:1:0
    25:  1:0:0:2:4
    26:  1:0:0:4:2
    27:  1:0:2:0:4
    28:  1:0:2:4:0
    29:  1:0:4:0:2
    30:  1:0:4:2:0
    31:  1:2:0:0:4
    32:  1:2:0:4:0
    33:  1:2:4:0:0
    34:  1:4:0:0:2
    35:  1:4:0:2:0
    36:  1:4:2:0:0
    37:  2:0:0:1:4
    38:  2:0:0:4:1
    39:  2:0:1:0:4
    40:  2:0:1:4:0
    41:  2:0:4:0:1
    42:  2:0:4:1:0
    43:  2:1:0:0:4
    44:  2:1:0:4:0
    45:  2:1:4:0:0
    46:  2:4:0:0:1
    47:  2:4:0:1:0
    48:  2:4:1:0:0
    49:  4:0:0:1:2
    50:  4:0:0:2:1
    51:  4:0:1:0:2
    52:  4:0:1:2:0
    53:  4:0:2:0:1
    54:  4:0:2:1:0
    55:  4:1:0:0:2
    56:  4:1:0:2:0
    57:  4:1:2:0:0
    58:  4:2:0:0:1
    59:  4:2:0:1:0
    60:  4:2:1:0:0
    61:  1:1:2:3:0
    62:  1:1:2:0:3
    63:  1:1:3:2:0
    64:  1:1:3:0:2
    65:  1:1:0:2:3
    66:  1:1:0:3:2
    67:  1:2:1:3:0
    68:  1:2:1:0:3
    69:  1:2:3:1:0
    70:  1:2:3:0:1
    71:  1:2:0:1:3
    72:  1:2:0:3:1
    73:  1:3:1:2:0
    74:  1:3:1:0:2
    75:  1:3:2:1:0
    76:  1:3:2:0:1
    77:  1:3:0:1:2
    78:  1:3:0:2:1
    79:  1:0:1:2:3
    80:  1:0:1:3:2
    81:  1:0:2:1:3
    82:  1:0:2:3:1
    83:  1:0:3:1:2
    84:  1:0:3:2:1
    85:  2:1:1:3:0
    86:  2:1:1:0:3
    87:  2:1:3:1:0
    88:  2:1:3:0:1
    89:  2:1:0:1:3
    90:  2:1:0:3:1
    91:  2:3:1:1:0
    92:  2:3:1:0:1
    93:  2:3:0:1:1
    94:  2:0:1:1:3
    95:  2:0:1:3:1
    96:  2:0:3:1:1
    97:  3:1:1:2:0
    98:  3:1:1:0:2
    99:  3:1:2:1:0
   100:  3:1:2:0:1
   101:  3:1:0:1:2
   102:  3:1:0:2:1
   103:  3:2:1:1:0
   104:  3:2:1:0:1
   105:  3:2:0:1:1
   106:  3:0:1:1:2
   107:  3:0:1:2:1
   108:  3:0:2:1:1
   109:  0:1:1:2:3
   110:  0:1:1:3:2
   111:  0:1:2:1:3
   112:  0:1:2:3:1
   113:  0:1:3:1:2
   114:  0:1:3:2:1
   115:  0:2:1:1:3
   116:  0:2:1:3:1
   117:  0:2:3:1:1
   118:  0:3:1:1:2
   119:  0:3:1:2:1
   120:  0:3:2:1:1
   121:  2:2:3:4:1
   122:  2:2:3:1:4
   123:  2:2:4:3:1
   124:  2:2:4:1:3
   125:  2:2:1:3:4
   126:  2:2:1:4:3
   127:  2:3:2:4:1
   128:  2:3:2:1:4
   129:  2:3:4:2:1
   130:  2:3:4:1:2
   131:  2:3:1:2:4
   132:  2:3:1:4:2
   133:  2:4:2:3:1
   134:  2:4:2:1:3
   135:  2:4:3:2:1
   136:  2:4:3:1:2
   137:  2:4:1:2:3
   138:  2:4:1:3:2
   139:  2:1:2:3:4
   140:  2:1:2:4:3
   141:  2:1:3:2:4
   142:  2:1:3:4:2
   143:  2:1:4:2:3
   144:  2:1:4:3:2
   145:  3:2:2:4:1
   146:  3:2:2:1:4
   147:  3:2:4:2:1
   148:  3:2:4:1:2
   149:  3:2:1:2:4
   150:  3:2:1:4:2
   151:  3:4:2:2:1
   152:  3:4:2:1:2
   153:  3:4:1:2:2
   154:  3:1:2:2:4
   155:  3:1:2:4:2
   156:  3:1:4:2:2
   157:  4:2:2:3:1
   158:  4:2:2:1:3
   159:  4:2:3:2:1
   160:  4:2:3:1:2
   161:  4:2:1:2:3
   162:  4:2:1:3:2
   163:  4:3:2:2:1
   164:  4:3:2:1:2
   165:  4:3:1:2:2
   166:  4:1:2:2:3
   167:  4:1:2:3:2
   168:  4:1:3:2:2
   169:  1:2:2:3:4
   170:  1:2:2:4:3
   171:  1:2:3:2:4
   172:  1:2:3:4:2
   173:  1:2:4:2:3
   174:  1:2:4:3:2
   175:  1:3:2:2:4
   176:  1:3:2:4:2
   177:  1:3:4:2:2
   178:  1:4:2:2:3
   179:  1:4:2:3:2
   180:  1:4:3:2:2
   181:  3:3:4:0:2
   182:  3:3:4:2:0
   183:  3:3:0:4:2
   184:  3:3:0:2:4
   185:  3:3:2:4:0
   186:  3:3:2:0:4
   187:  3:4:3:0:2
   188:  3:4:3:2:0
   189:  3:4:0:3:2
   190:  3:4:0:2:3
   191:  3:4:2:3:0
   192:  3:4:2:0:3
   193:  3:0:3:4:2
   194:  3:0:3:2:4
   195:  3:0:4:3:2
   196:  3:0:4:2:3
   197:  3:0:2:3:4
   198:  3:0:2:4:3
   199:  3:2:3:4:0
   200:  3:2:3:0:4
   201:  3:2:4:3:0
   202:  3:2:4:0:3
   203:  3:2:0:3:4
   204:  3:2:0:4:3
   205:  4:3:3:0:2
   206:  4:3:3:2:0
   207:  4:3:0:3:2
   208:  4:3:0:2:3
   209:  4:3:2:3:0
   210:  4:3:2:0:3
   211:  4:0:3:3:2
   212:  4:0:3:2:3
   213:  4:0:2:3:3
   214:  4:2:3:3:0
   215:  4:2:3:0:3
   216:  4:2:0:3:3
   217:  0:3:3:4:2
   218:  0:3:3:2:4
   219:  0:3:4:3:2
   220:  0:3:4:2:3
   221:  0:3:2:3:4
   222:  0:3:2:4:3
   223:  0:4:3:3:2
   224:  0:4:3:2:3
   225:  0:4:2:3:3
   226:  0:2:3:3:4
   227:  0:2:3:4:3
   228:  0:2:4:3:3
   229:  2:3:3:4:0
   230:  2:3:3:0:4
   231:  2:3:4:3:0
   232:  2:3:4:0:3
   233:  2:3:0:3:4
   234:  2:3:0:4:3
   235:  2:4:3:3:0
   236:  2:4:3:0:3
   237:  2:4:0:3:3
   238:  2:0:3:3:4
   239:  2:0:3:4:3
   240:  2:0:4:3:3
   241:  4:4:0:1:3
   242:  4:4:0:3:1
   243:  4:4:1:0:3
   244:  4:4:1:3:0
   245:  4:4:3:0:1
   246:  4:4:3:1:0
   247:  4:0:4:1:3
   248:  4:0:4:3:1
   249:  4:0:1:4:3
   250:  4:0:1:3:4
   251:  4:0:3:4:1
   252:  4:0:3:1:4
   253:  4:1:4:0:3
   254:  4:1:4:3:0
   255:  4:1:0:4:3
   256:  4:1:0:3:4
   257:  4:1:3:4:0
   258:  4:1:3:0:4
   259:  4:3:4:0:1
   260:  4:3:4:1:0
   261:  4:3:0:4:1
   262:  4:3:0:1:4
   263:  4:3:1:4:0
   264:  4:3:1:0:4
   265:  0:4:4:1:3
   266:  0:4:4:3:1
   267:  0:4:1:4:3
   268:  0:4:1:3:4
   269:  0:4:3:4:1
   270:  0:4:3:1:4
   271:  0:1:4:4:3
   272:  0:1:4:3:4
   273:  0:1:3:4:4
   274:  0:3:4:4:1
   275:  0:3:4:1:4
   276:  0:3:1:4:4
   277:  1:4:4:0:3
   278:  1:4:4:3:0
   279:  1:4:0:4:3
   280:  1:4:0:3:4
   281:  1:4:3:4:0
   282:  1:4:3:0:4
   283:  1:0:4:4:3
   284:  1:0:4:3:4
   285:  1:0:3:4:4
   286:  1:3:4:4:0
   287:  1:3:4:0:4
   288:  1:3:0:4:4
   289:  3:4:4:0:1
   290:  3:4:4:1:0
   291:  3:4:0:4:1
   292:  3:4:0:1:4
   293:  3:4:1:4:0
   294:  3:4:1:0:4
   295:  3:0:4:4:1
   296:  3:0:4:1:4
   297:  3:0:1:4:4
   298:  3:1:4:4:0
   299:  3:1:4:0:4
   300:  3:1:0:4:4
   301:  0:0:4:3:1
   302:  0:0:4:1:3
   303:  0:0:3:4:1
   304:  0:0:3:1:4
   305:  0:0:1:4:3
   306:  0:0:1:3:4
   307:  0:4:0:3:1
   308:  0:4:0:1:3
   309:  0:4:3:0:1
   310:  0:4:3:1:0
   311:  0:4:1:0:3
   312:  0:4:1:3:0
   313:  0:3:0:4:1
   314:  0:3:0:1:4
   315:  0:3:4:0:1
   316:  0:3:4:1:0
   317:  0:3:1:0:4
   318:  0:3:1:4:0
   319:  0:1:0:4:3
   320:  0:1:0:3:4
   321:  0:1:4:0:3
   322:  0:1:4:3:0
   323:  0:1:3:0:4
   324:  0:1:3:4:0
   325:  4:0:0:3:1
   326:  4:0:0:1:3
   327:  4:0:3:0:1
   328:  4:0:3:1:0
   329:  4:0:1:0:3
   330:  4:0:1:3:0
   331:  4:3:0:0:1
   332:  4:3:0:1:0
   333:  4:3:1:0:0
   334:  4:1:0:0:3
   335:  4:1:0:3:0
   336:  4:1:3:0:0
   337:  3:0:0:4:1
   338:  3:0:0:1:4
   339:  3:0:4:0:1
   340:  3:0:4:1:0
   341:  3:0:1:0:4
   342:  3:0:1:4:0
   343:  3:4:0:0:1
   344:  3:4:0:1:0
   345:  3:4:1:0:0
   346:  3:1:0:0:4
   347:  3:1:0:4:0
   348:  3:1:4:0:0
   349:  1:0:0:4:3
   350:  1:0:0:3:4
   351:  1:0:4:0:3
   352:  1:0:4:3:0
   353:  1:0:3:0:4
   354:  1:0:3:4:0
   355:  1:4:0:0:3
   356:  1:4:0:3:0
   357:  1:4:3:0:0
   358:  1:3:0:0:4
   359:  1:3:0:4:0
   360:  1:3:4:0:0
   361:  1:1:0:4:2
   362:  1:1:0:2:4
   363:  1:1:4:0:2
   364:  1:1:4:2:0
   365:  1:1:2:0:4
   366:  1:1:2:4:0
   367:  1:0:1:4:2
   368:  1:0:1:2:4
   369:  1:0:4:1:2
   370:  1:0:4:2:1
   371:  1:0:2:1:4
   372:  1:0:2:4:1
   373:  1:4:1:0:2
   374:  1:4:1:2:0
   375:  1:4:0:1:2
   376:  1:4:0:2:1
   377:  1:4:2:1:0
   378:  1:4:2:0:1
   379:  1:2:1:0:4
   380:  1:2:1:4:0
   381:  1:2:0:1:4
   382:  1:2:0:4:1
   383:  1:2:4:1:0
   384:  1:2:4:0:1
   385:  0:1:1:4:2
   386:  0:1:1:2:4
   387:  0:1:4:1:2
   388:  0:1:4:2:1
   389:  0:1:2:1:4
   390:  0:1:2:4:1
   391:  0:4:1:1:2
   392:  0:4:1:2:1
   393:  0:4:2:1:1
   394:  0:2:1:1:4
   395:  0:2:1:4:1
   396:  0:2:4:1:1
   397:  4:1:1:0:2
   398:  4:1:1:2:0
   399:  4:1:0:1:2
   400:  4:1:0:2:1
   401:  4:1:2:1:0
   402:  4:1:2:0:1
   403:  4:0:1:1:2
   404:  4:0:1:2:1
   405:  4:0:2:1:1
   406:  4:2:1:1:0
   407:  4:2:1:0:1
   408:  4:2:0:1:1
   409:  2:1:1:0:4
   410:  2:1:1:4:0
   411:  2:1:0:1:4
   412:  2:1:0:4:1
   413:  2:1:4:1:0
   414:  2:1:4:0:1
   415:  2:0:1:1:4
   416:  2:0:1:4:1
   417:  2:0:4:1:1
   418:  2:4:1:1:0
   419:  2:4:1:0:1
   420:  2:4:0:1:1
   421:  2:2:1:0:3
   422:  2:2:1:3:0
   423:  2:2:0:1:3
   424:  2:2:0:3:1
   425:  2:2:3:1:0
   426:  2:2:3:0:1
   427:  2:1:2:0:3
   428:  2:1:2:3:0
   429:  2:1:0:2:3
   430:  2:1:0:3:2
   431:  2:1:3:2:0
   432:  2:1:3:0:2
   433:  2:0:2:1:3
   434:  2:0:2:3:1
   435:  2:0:1:2:3
   436:  2:0:1:3:2
   437:  2:0:3:2:1
   438:  2:0:3:1:2
   439:  2:3:2:1:0
   440:  2:3:2:0:1
   441:  2:3:1:2:0
   442:  2:3:1:0:2
   443:  2:3:0:2:1
   444:  2:3:0:1:2
   445:  1:2:2:0:3
   446:  1:2:2:3:0
   447:  1:2:0:2:3
   448:  1:2:0:3:2
   449:  1:2:3:2:0
   450:  1:2:3:0:2
   451:  1:0:2:2:3
   452:  1:0:2:3:2
   453:  1:0:3:2:2
   454:  1:3:2:2:0
   455:  1:3:2:0:2
   456:  1:3:0:2:2
   457:  0:2:2:1:3
   458:  0:2:2:3:1
   459:  0:2:1:2:3
   460:  0:2:1:3:2
   461:  0:2:3:2:1
   462:  0:2:3:1:2
   463:  0:1:2:2:3
   464:  0:1:2:3:2
   465:  0:1:3:2:2
   466:  0:3:2:2:1
   467:  0:3:2:1:2
   468:  0:3:1:2:2
   469:  3:2:2:1:0
   470:  3:2:2:0:1
   471:  3:2:1:2:0
   472:  3:2:1:0:2
   473:  3:2:0:2:1
   474:  3:2:0:1:2
   475:  3:1:2:2:0
   476:  3:1:2:0:2
   477:  3:1:0:2:2
   478:  3:0:2:2:1
   479:  3:0:2:1:2
   480:  3:0:1:2:2
   481:  3:3:2:1:4
   482:  3:3:2:4:1
   483:  3:3:1:2:4
   484:  3:3:1:4:2
   485:  3:3:4:2:1
   486:  3:3:4:1:2
   487:  3:2:3:1:4
   488:  3:2:3:4:1
   489:  3:2:1:3:4
   490:  3:2:1:4:3
   491:  3:2:4:3:1
   492:  3:2:4:1:3
   493:  3:1:3:2:4
   494:  3:1:3:4:2
   495:  3:1:2:3:4
   496:  3:1:2:4:3
   497:  3:1:4:3:2
   498:  3:1:4:2:3
   499:  3:4:3:2:1
   500:  3:4:3:1:2
   501:  3:4:2:3:1
   502:  3:4:2:1:3
   503:  3:4:1:3:2
   504:  3:4:1:2:3
   505:  2:3:3:1:4
   506:  2:3:3:4:1
   507:  2:3:1:3:4
   508:  2:3:1:4:3
   509:  2:3:4:3:1
   510:  2:3:4:1:3
   511:  2:1:3:3:4
   512:  2:1:3:4:3
   513:  2:1:4:3:3
   514:  2:4:3:3:1
   515:  2:4:3:1:3
   516:  2:4:1:3:3
   517:  1:3:3:2:4
   518:  1:3:3:4:2
   519:  1:3:2:3:4
   520:  1:3:2:4:3
   521:  1:3:4:3:2
   522:  1:3:4:2:3
   523:  1:2:3:3:4
   524:  1:2:3:4:3
   525:  1:2:4:3:3
   526:  1:4:3:3:2
   527:  1:4:3:2:3
   528:  1:4:2:3:3
   529:  4:3:3:2:1
   530:  4:3:3:1:2
   531:  4:3:2:3:1
   532:  4:3:2:1:3
   533:  4:3:1:3:2
   534:  4:3:1:2:3
   535:  4:2:3:3:1
   536:  4:2:3:1:3
   537:  4:2:1:3:3
   538:  4:1:3:3:2
   539:  4:1:3:2:3
   540:  4:1:2:3:3
   541:  4:4:3:2:0
   542:  4:4:3:0:2
   543:  4:4:2:3:0
   544:  4:4:2:0:3
   545:  4:4:0:3:2
   546:  4:4:0:2:3
   547:  4:3:4:2:0
   548:  4:3:4:0:2
   549:  4:3:2:4:0
   550:  4:3:2:0:4
   551:  4:3:0:4:2
   552:  4:3:0:2:4
   553:  4:2:4:3:0
   554:  4:2:4:0:3
   555:  4:2:3:4:0
   556:  4:2:3:0:4
   557:  4:2:0:4:3
   558:  4:2:0:3:4
   559:  4:0:4:3:2
   560:  4:0:4:2:3
   561:  4:0:3:4:2
   562:  4:0:3:2:4
   563:  4:0:2:4:3
   564:  4:0:2:3:4
   565:  3:4:4:2:0
   566:  3:4:4:0:2
   567:  3:4:2:4:0
   568:  3:4:2:0:4
   569:  3:4:0:4:2
   570:  3:4:0:2:4
   571:  3:2:4:4:0
   572:  3:2:4:0:4
   573:  3:2:0:4:4
   574:  3:0:4:4:2
   575:  3:0:4:2:4
   576:  3:0:2:4:4
   577:  2:4:4:3:0
   578:  2:4:4:0:3
   579:  2:4:3:4:0
   580:  2:4:3:0:4
   581:  2:4:0:4:3
   582:  2:4:0:3:4
   583:  2:3:4:4:0
   584:  2:3:4:0:4
   585:  2:3:0:4:4
   586:  2:0:4:4:3
   587:  2:0:4:3:4
   588:  2:0:3:4:4
   589:  0:4:4:3:2
   590:  0:4:4:2:3
   591:  0:4:3:4:2
   592:  0:4:3:2:4
   593:  0:4:2:4:3
   594:  0:4:2:3:4
   595:  0:3:4:4:2
   596:  0:3:4:2:4
   597:  0:3:2:4:4
   598:  0:2:4:4:3
   599:  0:2:4:3:4
   600:  0:2:3:4:4
family= 5 0 0 0 0 new D5h genus #     6 is 0:0:1:3:3
     1:  0:0:1:3:3
     2:  0:0:3:1:3
     3:  0:0:3:3:1
     4:  0:1:0:3:3
     5:  0:1:3:0:3
     6:  0:1:3:3:0
     7:  0:3:0:1:3
     8:  0:3:0:3:1
     9:  0:3:1:0:3
    10:  0:3:1:3:0
    11:  0:3:3:0:1
    12:  0:3:3:1:0
    13:  1:0:0:3:3
    14:  1:0:3:0:3
    15:  1:0:3:3:0
    16:  1:3:0:0:3
    17:  1:3:0:3:0
    18:  1:3:3:0:0
    19:  3:0:0:1:3
    20:  3:0:0:3:1
    21:  3:0:1:0:3
    22:  3:0:1:3:0
    23:  3:0:3:0:1
    24:  3:0:3:1:0
    25:  3:1:0:0:3
    26:  3:1:0:3:0
    27:  3:1:3:0:0
    28:  3:3:0:0:1
    29:  3:3:0:1:0
    30:  3:3:1:0:0
    31:  1:1:2:4:4
    32:  1:1:4:2:4
    33:  1:1:4:4:2
    34:  1:2:1:4:4
    35:  1:2:4:1:4
    36:  1:2:4:4:1
    37:  1:4:1:2:4
    38:  1:4:1:4:2
    39:  1:4:2:1:4
    40:  1:4:2:4:1
    41:  1:4:4:1:2
    42:  1:4:4:2:1
    43:  2:1:1:4:4
    44:  2:1:4:1:4
    45:  2:1:4:4:1
    46:  2:4:1:1:4
    47:  2:4:1:4:1
    48:  2:4:4:1:1
    49:  4:1:1:2:4
    50:  4:1:1:4:2
    51:  4:1:2:1:4
    52:  4:1:2:4:1
    53:  4:1:4:1:2
    54:  4:1:4:2:1
    55:  4:2:1:1:4
    56:  4:2:1:4:1
    57:  4:2:4:1:1
    58:  4:4:1:1:2
    59:  4:4:1:2:1
    60:  4:4:2:1:1
    61:  2:2:3:0:0
    62:  2:2:0:3:0
    63:  2:2:0:0:3
    64:  2:3:2:0:0
    65:  2:3:0:2:0
    66:  2:3:0:0:2
    67:  2:0:2:3:0
    68:  2:0:2:0:3
    69:  2:0:3:2:0
    70:  2:0:3:0:2
    71:  2:0:0:2:3
    72:  2:0:0:3:2
    73:  3:2:2:0:0
    74:  3:2:0:2:0
    75:  3:2:0:0:2
    76:  3:0:2:2:0
    77:  3:0:2:0:2
    78:  3:0:0:2:2
    79:  0:2:2:3:0
    80:  0:2:2:0:3
    81:  0:2:3:2:0
    82:  0:2:3:0:2
    83:  0:2:0:2:3
    84:  0:2:0:3:2
    85:  0:3:2:2:0
    86:  0:3:2:0:2
    87:  0:3:0:2:2
    88:  0:0:2:2:3
    89:  0:0:2:3:2
    90:  0:0:3:2:2
    91:  3:3:4:1:1
    92:  3:3:1:4:1
    93:  3:3:1:1:4
    94:  3:4:3:1:1
    95:  3:4:1:3:1
    96:  3:4:1:1:3
    97:  3:1:3:4:1
    98:  3:1:3:1:4
    99:  3:1:4:3:1
   100:  3:1:4:1:3
   101:  3:1:1:3:4
   102:  3:1:1:4:3
   103:  4:3:3:1:1
   104:  4:3:1:3:1
   105:  4:3:1:1:3
   106:  4:1:3:3:1
   107:  4:1:3:1:3
   108:  4:1:1:3:3
   109:  1:3:3:4:1
   110:  1:3:3:1:4
   111:  1:3:4:3:1
   112:  1:3:4:1:3
   113:  1:3:1:3:4
   114:  1:3:1:4:3
   115:  1:4:3:3:1
   116:  1:4:3:1:3
   117:  1:4:1:3:3
   118:  1:1:3:3:4
   119:  1:1:3:4:3
   120:  1:1:4:3:3
   121:  4:4:0:2:2
   122:  4:4:2:0:2
   123:  4:4:2:2:0
   124:  4:0:4:2:2
   125:  4:0:2:4:2
   126:  4:0:2:2:4
   127:  4:2:4:0:2
   128:  4:2:4:2:0
   129:  4:2:0:4:2
   130:  4:2:0:2:4
   131:  4:2:2:4:0
   132:  4:2:2:0:4
   133:  0:4:4:2:2
   134:  0:4:2:4:2
   135:  0:4:2:2:4
   136:  0:2:4:4:2
   137:  0:2:4:2:4
   138:  0:2:2:4:4
   139:  2:4:4:0:2
   140:  2:4:4:2:0
   141:  2:4:0:4:2
   142:  2:4:0:2:4
   143:  2:4:2:4:0
   144:  2:4:2:0:4
   145:  2:0:4:4:2
   146:  2:0:4:2:4
   147:  2:0:2:4:4
   148:  2:2:4:4:0
   149:  2:2:4:0:4
   150:  2:2:0:4:4
   151:  0:0:4:2:2
   152:  0:0:2:4:2
   153:  0:0:2:2:4
   154:  0:4:0:2:2
   155:  0:4:2:0:2
   156:  0:4:2:2:0
   157:  0:2:0:4:2
   158:  0:2:0:2:4
   159:  0:2:4:0:2
   160:  0:2:4:2:0
   161:  0:2:2:0:4
   162:  0:2:2:4:0
   163:  4:0:0:2:2
   164:  4:0:2:0:2
   165:  4:0:2:2:0
   166:  4:2:0:0:2
   167:  4:2:0:2:0
   168:  4:2:2:0:0
   169:  2:0:0:4:2
   170:  2:0:0:2:4
   171:  2:0:4:0:2
   172:  2:0:4:2:0
   173:  2:0:2:0:4
   174:  2:0:2:4:0
   175:  2:4:0:0:2
   176:  2:4:0:2:0
   177:  2:4:2:0:0
   178:  2:2:0:0:4
   179:  2:2:0:4:0
   180:  2:2:4:0:0
   181:  1:1:0:3:3
   182:  1:1:3:0:3
   183:  1:1:3:3:0
   184:  1:0:1:3:3
   185:  1:0:3:1:3
   186:  1:0:3:3:1
   187:  1:3:1:0:3
   188:  1:3:1:3:0
   189:  1:3:0:1:3
   190:  1:3:0:3:1
   191:  1:3:3:1:0
   192:  1:3:3:0:1
   193:  0:1:1:3:3
   194:  0:1:3:1:3
   195:  0:1:3:3:1
   196:  0:3:1:1:3
   197:  0:3:1:3:1
   198:  0:3:3:1:1
   199:  3:1:1:0:3
   200:  3:1:1:3:0
   201:  3:1:0:1:3
   202:  3:1:0:3:1
   203:  3:1:3:1:0
   204:  3:1:3:0:1
   205:  3:0:1:1:3
   206:  3:0:1:3:1
   207:  3:0:3:1:1
   208:  3:3:1:1:0
   209:  3:3:1:0:1
   210:  3:3:0:1:1
   211:  2:2:1:4:4
   212:  2:2:4:1:4
   213:  2:2:4:4:1
   214:  2:1:2:4:4
   215:  2:1:4:2:4
   216:  2:1:4:4:2
   217:  2:4:2:1:4
   218:  2:4:2:4:1
   219:  2:4:1:2:4
   220:  2:4:1:4:2
   221:  2:4:4:2:1
   222:  2:4:4:1:2
   223:  1:2:2:4:4
   224:  1:2:4:2:4
   225:  1:2:4:4:2
   226:  1:4:2:2:4
   227:  1:4:2:4:2
   228:  1:4:4:2:2
   229:  4:2:2:1:4
   230:  4:2:2:4:1
   231:  4:2:1:2:4
   232:  4:2:1:4:2
   233:  4:2:4:2:1
   234:  4:2:4:1:2
   235:  4:1:2:2:4
   236:  4:1:2:4:2
   237:  4:1:4:2:2
   238:  4:4:2:2:1
   239:  4:4:2:1:2
   240:  4:4:1:2:2
   241:  3:3:2:0:0
   242:  3:3:0:2:0
   243:  3:3:0:0:2
   244:  3:2:3:0:0
   245:  3:2:0:3:0
   246:  3:2:0:0:3
   247:  3:0:3:2:0
   248:  3:0:3:0:2
   249:  3:0:2:3:0
   250:  3:0:2:0:3
   251:  3:0:0:3:2
   252:  3:0:0:2:3
   253:  2:3:3:0:0
   254:  2:3:0:3:0
   255:  2:3:0:0:3
   256:  2:0:3:3:0
   257:  2:0:3:0:3
   258:  2:0:0:3:3
   259:  0:3:3:2:0
   260:  0:3:3:0:2
   261:  0:3:2:3:0
   262:  0:3:2:0:3
   263:  0:3:0:3:2
   264:  0:3:0:2:3
   265:  0:2:3:3:0
   266:  0:2:3:0:3
   267:  0:2:0:3:3
   268:  0:0:3:3:2
   269:  0:0:3:2:3
   270:  0:0:2:3:3
   271:  4:4:3:1:1
   272:  4:4:1:3:1
   273:  4:4:1:1:3
   274:  4:3:4:1:1
   275:  4:3:1:4:1
   276:  4:3:1:1:4
   277:  4:1:4:3:1
   278:  4:1:4:1:3
   279:  4:1:3:4:1
   280:  4:1:3:1:4
   281:  4:1:1:4:3
   282:  4:1:1:3:4
   283:  3:4:4:1:1
   284:  3:4:1:4:1
   285:  3:4:1:1:4
   286:  3:1:4:4:1
   287:  3:1:4:1:4
   288:  3:1:1:4:4
   289:  1:4:4:3:1
   290:  1:4:4:1:3
   291:  1:4:3:4:1
   292:  1:4:3:1:4
   293:  1:4:1:4:3
   294:  1:4:1:3:4
   295:  1:3:4:4:1
   296:  1:3:4:1:4
   297:  1:3:1:4:4
   298:  1:1:4:4:3
   299:  1:1:4:3:4
   300:  1:1:3:4:4
family= 5 0 0 0 0 new D5h genus #     7 is 0:1:2:3:4
     1:  0:1:2:3:4
     2:  0:1:2:4:3
     3:  0:1:3:2:4
     4:  0:1:3:4:2
     5:  0:1:4:2:3
     6:  0:1:4:3:2
     7:  0:2:1:3:4
     8:  0:2:1:4:3
     9:  0:2:3:1:4
    10:  0:2:3:4:1
    11:  0:2:4:1:3
    12:  0:2:4:3:1
    13:  0:3:1:2:4
    14:  0:3:1:4:2
    15:  0:3:2:1:4
    16:  0:3:2:4:1
    17:  0:3:4:1:2
    18:  0:3:4:2:1
    19:  0:4:1:2:3
    20:  0:4:1:3:2
    21:  0:4:2:1:3
    22:  0:4:2:3:1
    23:  0:4:3:1:2
    24:  0:4:3:2:1
    25:  1:0:2:3:4
    26:  1:0:2:4:3
    27:  1:0:3:2:4
    28:  1:0:3:4:2
    29:  1:0:4:2:3
    30:  1:0:4:3:2
    31:  1:2:0:3:4
    32:  1:2:0:4:3
    33:  1:2:3:0:4
    34:  1:2:3:4:0
    35:  1:2:4:0:3
    36:  1:2:4:3:0
    37:  1:3:0:2:4
    38:  1:3:0:4:2
    39:  1:3:2:0:4
    40:  1:3:2:4:0
    41:  1:3:4:0:2
    42:  1:3:4:2:0
    43:  1:4:0:2:3
    44:  1:4:0:3:2
    45:  1:4:2:0:3
    46:  1:4:2:3:0
    47:  1:4:3:0:2
    48:  1:4:3:2:0
    49:  2:0:1:3:4
    50:  2:0:1:4:3
    51:  2:0:3:1:4
    52:  2:0:3:4:1
    53:  2:0:4:1:3
    54:  2:0:4:3:1
    55:  2:1:0:3:4
    56:  2:1:0:4:3
    57:  2:1:3:0:4
    58:  2:1:3:4:0
    59:  2:1:4:0:3
    60:  2:1:4:3:0
    61:  2:3:0:1:4
    62:  2:3:0:4:1
    63:  2:3:1:0:4
    64:  2:3:1:4:0
    65:  2:3:4:0:1
    66:  2:3:4:1:0
    67:  2:4:0:1:3
    68:  2:4:0:3:1
    69:  2:4:1:0:3
    70:  2:4:1:3:0
    71:  2:4:3:0:1
    72:  2:4:3:1:0
    73:  3:0:1:2:4
    74:  3:0:1:4:2
    75:  3:0:2:1:4
    76:  3:0:2:4:1
    77:  3:0:4:1:2
    78:  3:0:4:2:1
    79:  3:1:0:2:4
    80:  3:1:0:4:2
    81:  3:1:2:0:4
    82:  3:1:2:4:0
    83:  3:1:4:0:2
    84:  3:1:4:2:0
    85:  3:2:0:1:4
    86:  3:2:0:4:1
    87:  3:2:1:0:4
    88:  3:2:1:4:0
    89:  3:2:4:0:1
    90:  3:2:4:1:0
    91:  3:4:0:1:2
    92:  3:4:0:2:1
    93:  3:4:1:0:2
    94:  3:4:1:2:0
    95:  3:4:2:0:1
    96:  3:4:2:1:0
    97:  4:0:1:2:3
    98:  4:0:1:3:2
    99:  4:0:2:1:3
   100:  4:0:2:3:1
   101:  4:0:3:1:2
   102:  4:0:3:2:1
   103:  4:1:0:2:3
   104:  4:1:0:3:2
   105:  4:1:2:0:3
   106:  4:1:2:3:0
   107:  4:1:3:0:2
   108:  4:1:3:2:0
   109:  4:2:0:1:3
   110:  4:2:0:3:1
   111:  4:2:1:0:3
   112:  4:2:1:3:0
   113:  4:2:3:0:1
   114:  4:2:3:1:0
   115:  4:3:0:1:2
   116:  4:3:0:2:1
   117:  4:3:1:0:2
   118:  4:3:1:2:0
   119:  4:3:2:0:1
   120:  4:3:2:1:0
Nber of genera for this family=    7
 
family= 4 1 0 0 0
 
family= 4 1 0 0 0 new D5h genus #     1 is 0:0:1:1:2,3
     1:  0:0:1:1:2,3
     2:  0:0:1:2,3:1
     3:  0:0:2,3:1:1
     4:  0:1:0:1:2,3
     5:  0:1:0:2,3:1
     6:  0:1:1:0:2,3
     7:  0:1:1:2,3:0
     8:  0:1:2,3:0:1
     9:  0:1:2,3:1:0
    10:  0:2,3:0:1:1
    11:  0:2,3:1:0:1
    12:  0:2,3:1:1:0
    13:  1:0:0:1:2,3
    14:  1:0:0:2,3:1
    15:  1:0:1:0:2,3
    16:  1:0:1:2,3:0
    17:  1:0:2,3:0:1
    18:  1:0:2,3:1:0
    19:  1:1:0:0:2,3
    20:  1:1:0:2,3:0
    21:  1:1:2,3:0:0
    22:  1:2,3:0:0:1
    23:  1:2,3:0:1:0
    24:  1:2,3:1:0:0
    25:  2,3:0:0:1:1
    26:  2,3:0:1:0:1
    27:  2,3:0:1:1:0
    28:  2,3:1:0:0:1
    29:  2,3:1:0:1:0
    30:  2,3:1:1:0:0
    31:  1:1:2:2:3,4
    32:  1:1:2:3,4:2
    33:  1:1:3,4:2:2
    34:  1:2:1:2:3,4
    35:  1:2:1:3,4:2
    36:  1:2:2:1:3,4
    37:  1:2:2:3,4:1
    38:  1:2:3,4:1:2
    39:  1:2:3,4:2:1
    40:  1:3,4:1:2:2
    41:  1:3,4:2:1:2
    42:  1:3,4:2:2:1
    43:  2:1:1:2:3,4
    44:  2:1:1:3,4:2
    45:  2:1:2:1:3,4
    46:  2:1:2:3,4:1
    47:  2:1:3,4:1:2
    48:  2:1:3,4:2:1
    49:  2:2:1:1:3,4
    50:  2:2:1:3,4:1
    51:  2:2:3,4:1:1
    52:  2:3,4:1:1:2
    53:  2:3,4:1:2:1
    54:  2:3,4:2:1:1
    55:  3,4:1:1:2:2
    56:  3,4:1:2:1:2
    57:  3,4:1:2:2:1
    58:  3,4:2:1:1:2
    59:  3,4:2:1:2:1
    60:  3,4:2:2:1:1
    61:  2:2:3:3:0,4
    62:  2:2:3:0,4:3
    63:  2:2:0,4:3:3
    64:  2:3:2:3:0,4
    65:  2:3:2:0,4:3
    66:  2:3:3:2:0,4
    67:  2:3:3:0,4:2
    68:  2:3:0,4:2:3
    69:  2:3:0,4:3:2
    70:  2:0,4:2:3:3
    71:  2:0,4:3:2:3
    72:  2:0,4:3:3:2
    73:  3:2:2:3:0,4
    74:  3:2:2:0,4:3
    75:  3:2:3:2:0,4
    76:  3:2:3:0,4:2
    77:  3:2:0,4:2:3
    78:  3:2:0,4:3:2
    79:  3:3:2:2:0,4
    80:  3:3:2:0,4:2
    81:  3:3:0,4:2:2
    82:  3:0,4:2:2:3
    83:  3:0,4:2:3:2
    84:  3:0,4:3:2:2
    85:  0,4:2:2:3:3
    86:  0,4:2:3:2:3
    87:  0,4:2:3:3:2
    88:  0,4:3:2:2:3
    89:  0,4:3:2:3:2
    90:  0,4:3:3:2:2
    91:  3:3:4:4:0,1
    92:  3:3:4:0,1:4
    93:  3:3:0,1:4:4
    94:  3:4:3:4:0,1
    95:  3:4:3:0,1:4
    96:  3:4:4:3:0,1
    97:  3:4:4:0,1:3
    98:  3:4:0,1:3:4
    99:  3:4:0,1:4:3
   100:  3:0,1:3:4:4
   101:  3:0,1:4:3:4
   102:  3:0,1:4:4:3
   103:  4:3:3:4:0,1
   104:  4:3:3:0,1:4
   105:  4:3:4:3:0,1
   106:  4:3:4:0,1:3
   107:  4:3:0,1:3:4
   108:  4:3:0,1:4:3
   109:  4:4:3:3:0,1
   110:  4:4:3:0,1:3
   111:  4:4:0,1:3:3
   112:  4:0,1:3:3:4
   113:  4:0,1:3:4:3
   114:  4:0,1:4:3:3
   115:  0,1:3:3:4:4
   116:  0,1:3:4:3:4
   117:  0,1:3:4:4:3
   118:  0,1:4:3:3:4
   119:  0,1:4:3:4:3
   120:  0,1:4:4:3:3
   121:  4:4:0:0:1,2
   122:  4:4:0:1,2:0
   123:  4:4:1,2:0:0
   124:  4:0:4:0:1,2
   125:  4:0:4:1,2:0
   126:  4:0:0:4:1,2
   127:  4:0:0:1,2:4
   128:  4:0:1,2:4:0
   129:  4:0:1,2:0:4
   130:  4:1,2:4:0:0
   131:  4:1,2:0:4:0
   132:  4:1,2:0:0:4
   133:  0:4:4:0:1,2
   134:  0:4:4:1,2:0
   135:  0:4:0:4:1,2
   136:  0:4:0:1,2:4
   137:  0:4:1,2:4:0
   138:  0:4:1,2:0:4
   139:  0:0:4:4:1,2
   140:  0:0:4:1,2:4
   141:  0:0:1,2:4:4
   142:  0:1,2:4:4:0
   143:  0:1,2:4:0:4
   144:  0:1,2:0:4:4
   145:  1,2:4:4:0:0
   146:  1,2:4:0:4:0
   147:  1,2:4:0:0:4
   148:  1,2:0:4:4:0
   149:  1,2:0:4:0:4
   150:  1,2:0:0:4:4
   151:  0:0:4:4:2,3
   152:  0:0:4:2,3:4
   153:  0:0:2,3:4:4
   154:  0:4:0:4:2,3
   155:  0:4:0:2,3:4
   156:  0:4:4:0:2,3
   157:  0:4:4:2,3:0
   158:  0:4:2,3:0:4
   159:  0:4:2,3:4:0
   160:  0:2,3:0:4:4
   161:  0:2,3:4:0:4
   162:  0:2,3:4:4:0
   163:  4:0:0:4:2,3
   164:  4:0:0:2,3:4
   165:  4:0:4:0:2,3
   166:  4:0:4:2,3:0
   167:  4:0:2,3:0:4
   168:  4:0:2,3:4:0
   169:  4:4:0:0:2,3
   170:  4:4:0:2,3:0
   171:  4:4:2,3:0:0
   172:  4:2,3:0:0:4
   173:  4:2,3:0:4:0
   174:  4:2,3:4:0:0
   175:  2,3:0:0:4:4
   176:  2,3:0:4:0:4
   177:  2,3:0:4:4:0
   178:  2,3:4:0:0:4
   179:  2,3:4:0:4:0
   180:  2,3:4:4:0:0
   181:  1:1:0:0:3,4
   182:  1:1:0:3,4:0
   183:  1:1:3,4:0:0
   184:  1:0:1:0:3,4
   185:  1:0:1:3,4:0
   186:  1:0:0:1:3,4
   187:  1:0:0:3,4:1
   188:  1:0:3,4:1:0
   189:  1:0:3,4:0:1
   190:  1:3,4:1:0:0
   191:  1:3,4:0:1:0
   192:  1:3,4:0:0:1
   193:  0:1:1:0:3,4
   194:  0:1:1:3,4:0
   195:  0:1:0:1:3,4
   196:  0:1:0:3,4:1
   197:  0:1:3,4:1:0
   198:  0:1:3,4:0:1
   199:  0:0:1:1:3,4
   200:  0:0:1:3,4:1
   201:  0:0:3,4:1:1
   202:  0:3,4:1:1:0
   203:  0:3,4:1:0:1
   204:  0:3,4:0:1:1
   205:  3,4:1:1:0:0
   206:  3,4:1:0:1:0
   207:  3,4:1:0:0:1
   208:  3,4:0:1:1:0
   209:  3,4:0:1:0:1
   210:  3,4:0:0:1:1
   211:  2:2:1:1:0,4
   212:  2:2:1:0,4:1
   213:  2:2:0,4:1:1
   214:  2:1:2:1:0,4
   215:  2:1:2:0,4:1
   216:  2:1:1:2:0,4
   217:  2:1:1:0,4:2
   218:  2:1:0,4:2:1
   219:  2:1:0,4:1:2
   220:  2:0,4:2:1:1
   221:  2:0,4:1:2:1
   222:  2:0,4:1:1:2
   223:  1:2:2:1:0,4
   224:  1:2:2:0,4:1
   225:  1:2:1:2:0,4
   226:  1:2:1:0,4:2
   227:  1:2:0,4:2:1
   228:  1:2:0,4:1:2
   229:  1:1:2:2:0,4
   230:  1:1:2:0,4:2
   231:  1:1:0,4:2:2
   232:  1:0,4:2:2:1
   233:  1:0,4:2:1:2
   234:  1:0,4:1:2:2
   235:  0,4:2:2:1:1
   236:  0,4:2:1:2:1
   237:  0,4:2:1:1:2
   238:  0,4:1:2:2:1
   239:  0,4:1:2:1:2
   240:  0,4:1:1:2:2
   241:  3:3:2:2:0,1
   242:  3:3:2:0,1:2
   243:  3:3:0,1:2:2
   244:  3:2:3:2:0,1
   245:  3:2:3:0,1:2
   246:  3:2:2:3:0,1
   247:  3:2:2:0,1:3
   248:  3:2:0,1:3:2
   249:  3:2:0,1:2:3
   250:  3:0,1:3:2:2
   251:  3:0,1:2:3:2
   252:  3:0,1:2:2:3
   253:  2:3:3:2:0,1
   254:  2:3:3:0,1:2
   255:  2:3:2:3:0,1
   256:  2:3:2:0,1:3
   257:  2:3:0,1:3:2
   258:  2:3:0,1:2:3
   259:  2:2:3:3:0,1
   260:  2:2:3:0,1:3
   261:  2:2:0,1:3:3
   262:  2:0,1:3:3:2
   263:  2:0,1:3:2:3
   264:  2:0,1:2:3:3
   265:  0,1:3:3:2:2
   266:  0,1:3:2:3:2
   267:  0,1:3:2:2:3
   268:  0,1:2:3:3:2
   269:  0,1:2:3:2:3
   270:  0,1:2:2:3:3
   271:  4:4:3:3:1,2
   272:  4:4:3:1,2:3
   273:  4:4:1,2:3:3
   274:  4:3:4:3:1,2
   275:  4:3:4:1,2:3
   276:  4:3:3:4:1,2
   277:  4:3:3:1,2:4
   278:  4:3:1,2:4:3
   279:  4:3:1,2:3:4
   280:  4:1,2:4:3:3
   281:  4:1,2:3:4:3
   282:  4:1,2:3:3:4
   283:  3:4:4:3:1,2
   284:  3:4:4:1,2:3
   285:  3:4:3:4:1,2
   286:  3:4:3:1,2:4
   287:  3:4:1,2:4:3
   288:  3:4:1,2:3:4
   289:  3:3:4:4:1,2
   290:  3:3:4:1,2:4
   291:  3:3:1,2:4:4
   292:  3:1,2:4:4:3
   293:  3:1,2:4:3:4
   294:  3:1,2:3:4:4
   295:  1,2:4:4:3:3
   296:  1,2:4:3:4:3
   297:  1,2:4:3:3:4
   298:  1,2:3:4:4:3
   299:  1,2:3:4:3:4
   300:  1,2:3:3:4:4
family= 4 1 0 0 0 new D5h genus #     2 is 0:0:1:1:2,4
     1:  0:0:1:1:2,4
     2:  0:0:1:2,4:1
     3:  0:0:2,4:1:1
     4:  0:1:0:1:2,4
     5:  0:1:0:2,4:1
     6:  0:1:1:0:2,4
     7:  0:1:1:2,4:0
     8:  0:1:2,4:0:1
     9:  0:1:2,4:1:0
    10:  0:2,4:0:1:1
    11:  0:2,4:1:0:1
    12:  0:2,4:1:1:0
    13:  1:0:0:1:2,4
    14:  1:0:0:2,4:1
    15:  1:0:1:0:2,4
    16:  1:0:1:2,4:0
    17:  1:0:2,4:0:1
    18:  1:0:2,4:1:0
    19:  1:1:0:0:2,4
    20:  1:1:0:2,4:0
    21:  1:1:2,4:0:0
    22:  1:2,4:0:0:1
    23:  1:2,4:0:1:0
    24:  1:2,4:1:0:0
    25:  2,4:0:0:1:1
    26:  2,4:0:1:0:1
    27:  2,4:0:1:1:0
    28:  2,4:1:0:0:1
    29:  2,4:1:0:1:0
    30:  2,4:1:1:0:0
    31:  1:1:2:2:0,3
    32:  1:1:2:0,3:2
    33:  1:1:0,3:2:2
    34:  1:2:1:2:0,3
    35:  1:2:1:0,3:2
    36:  1:2:2:1:0,3
    37:  1:2:2:0,3:1
    38:  1:2:0,3:1:2
    39:  1:2:0,3:2:1
    40:  1:0,3:1:2:2
    41:  1:0,3:2:1:2
    42:  1:0,3:2:2:1
    43:  2:1:1:2:0,3
    44:  2:1:1:0,3:2
    45:  2:1:2:1:0,3
    46:  2:1:2:0,3:1
    47:  2:1:0,3:1:2
    48:  2:1:0,3:2:1
    49:  2:2:1:1:0,3
    50:  2:2:1:0,3:1
    51:  2:2:0,3:1:1
    52:  2:0,3:1:1:2
    53:  2:0,3:1:2:1
    54:  2:0,3:2:1:1
    55:  0,3:1:1:2:2
    56:  0,3:1:2:1:2
    57:  0,3:1:2:2:1
    58:  0,3:2:1:1:2
    59:  0,3:2:1:2:1
    60:  0,3:2:2:1:1
    61:  2:2:3:3:1,4
    62:  2:2:3:1,4:3
    63:  2:2:1,4:3:3
    64:  2:3:2:3:1,4
    65:  2:3:2:1,4:3
    66:  2:3:3:2:1,4
    67:  2:3:3:1,4:2
    68:  2:3:1,4:2:3
    69:  2:3:1,4:3:2
    70:  2:1,4:2:3:3
    71:  2:1,4:3:2:3
    72:  2:1,4:3:3:2
    73:  3:2:2:3:1,4
    74:  3:2:2:1,4:3
    75:  3:2:3:2:1,4
    76:  3:2:3:1,4:2
    77:  3:2:1,4:2:3
    78:  3:2:1,4:3:2
    79:  3:3:2:2:1,4
    80:  3:3:2:1,4:2
    81:  3:3:1,4:2:2
    82:  3:1,4:2:2:3
    83:  3:1,4:2:3:2
    84:  3:1,4:3:2:2
    85:  1,4:2:2:3:3
    86:  1,4:2:3:2:3
    87:  1,4:2:3:3:2
    88:  1,4:3:2:2:3
    89:  1,4:3:2:3:2
    90:  1,4:3:3:2:2
    91:  3:3:4:4:0,2
    92:  3:3:4:0,2:4
    93:  3:3:0,2:4:4
    94:  3:4:3:4:0,2
    95:  3:4:3:0,2:4
    96:  3:4:4:3:0,2
    97:  3:4:4:0,2:3
    98:  3:4:0,2:3:4
    99:  3:4:0,2:4:3
   100:  3:0,2:3:4:4
   101:  3:0,2:4:3:4
   102:  3:0,2:4:4:3
   103:  4:3:3:4:0,2
   104:  4:3:3:0,2:4
   105:  4:3:4:3:0,2
   106:  4:3:4:0,2:3
   107:  4:3:0,2:3:4
   108:  4:3:0,2:4:3
   109:  4:4:3:3:0,2
   110:  4:4:3:0,2:3
   111:  4:4:0,2:3:3
   112:  4:0,2:3:3:4
   113:  4:0,2:3:4:3
   114:  4:0,2:4:3:3
   115:  0,2:3:3:4:4
   116:  0,2:3:4:3:4
   117:  0,2:3:4:4:3
   118:  0,2:4:3:3:4
   119:  0,2:4:3:4:3
   120:  0,2:4:4:3:3
   121:  4:4:0:0:1,3
   122:  4:4:0:1,3:0
   123:  4:4:1,3:0:0
   124:  4:0:4:0:1,3
   125:  4:0:4:1,3:0
   126:  4:0:0:4:1,3
   127:  4:0:0:1,3:4
   128:  4:0:1,3:4:0
   129:  4:0:1,3:0:4
   130:  4:1,3:4:0:0
   131:  4:1,3:0:4:0
   132:  4:1,3:0:0:4
   133:  0:4:4:0:1,3
   134:  0:4:4:1,3:0
   135:  0:4:0:4:1,3
   136:  0:4:0:1,3:4
   137:  0:4:1,3:4:0
   138:  0:4:1,3:0:4
   139:  0:0:4:4:1,3
   140:  0:0:4:1,3:4
   141:  0:0:1,3:4:4
   142:  0:1,3:4:4:0
   143:  0:1,3:4:0:4
   144:  0:1,3:0:4:4
   145:  1,3:4:4:0:0
   146:  1,3:4:0:4:0
   147:  1,3:4:0:0:4
   148:  1,3:0:4:4:0
   149:  1,3:0:4:0:4
   150:  1,3:0:0:4:4
family= 4 1 0 0 0 new D5h genus #     3 is 0:0:1:2:1,2
     1:  0:0:1:2:1,2
     2:  0:0:1:1,2:2
     3:  0:0:2:1:1,2
     4:  0:0:2:1,2:1
     5:  0:0:1,2:1:2
     6:  0:0:1,2:2:1
     7:  0:1:0:2:1,2
     8:  0:1:0:1,2:2
     9:  0:1:2:0:1,2
    10:  0:1:2:1,2:0
    11:  0:1:1,2:0:2
    12:  0:1:1,2:2:0
    13:  0:2:0:1:1,2
    14:  0:2:0:1,2:1
    15:  0:2:1:0:1,2
    16:  0:2:1:1,2:0
    17:  0:2:1,2:0:1
    18:  0:2:1,2:1:0
    19:  0:1,2:0:1:2
    20:  0:1,2:0:2:1
    21:  0:1,2:1:0:2
    22:  0:1,2:1:2:0
    23:  0:1,2:2:0:1
    24:  0:1,2:2:1:0
    25:  1:0:0:2:1,2
    26:  1:0:0:1,2:2
    27:  1:0:2:0:1,2
    28:  1:0:2:1,2:0
    29:  1:0:1,2:0:2
    30:  1:0:1,2:2:0
    31:  1:2:0:0:1,2
    32:  1:2:0:1,2:0
    33:  1:2:1,2:0:0
    34:  1:1,2:0:0:2
    35:  1:1,2:0:2:0
    36:  1:1,2:2:0:0
    37:  2:0:0:1:1,2
    38:  2:0:0:1,2:1
    39:  2:0:1:0:1,2
    40:  2:0:1:1,2:0
    41:  2:0:1,2:0:1
    42:  2:0:1,2:1:0
    43:  2:1:0:0:1,2
    44:  2:1:0:1,2:0
    45:  2:1:1,2:0:0
    46:  2:1,2:0:0:1
    47:  2:1,2:0:1:0
    48:  2:1,2:1:0:0
    49:  1,2:0:0:1:2
    50:  1,2:0:0:2:1
    51:  1,2:0:1:0:2
    52:  1,2:0:1:2:0
    53:  1,2:0:2:0:1
    54:  1,2:0:2:1:0
    55:  1,2:1:0:0:2
    56:  1,2:1:0:2:0
    57:  1,2:1:2:0:0
    58:  1,2:2:0:0:1
    59:  1,2:2:0:1:0
    60:  1,2:2:1:0:0
    61:  1:1:2:3:2,3
    62:  1:1:2:2,3:3
    63:  1:1:3:2:2,3
    64:  1:1:3:2,3:2
    65:  1:1:2,3:2:3
    66:  1:1:2,3:3:2
    67:  1:2:1:3:2,3
    68:  1:2:1:2,3:3
    69:  1:2:3:1:2,3
    70:  1:2:3:2,3:1
    71:  1:2:2,3:1:3
    72:  1:2:2,3:3:1
    73:  1:3:1:2:2,3
    74:  1:3:1:2,3:2
    75:  1:3:2:1:2,3
    76:  1:3:2:2,3:1
    77:  1:3:2,3:1:2
    78:  1:3:2,3:2:1
    79:  1:2,3:1:2:3
    80:  1:2,3:1:3:2
    81:  1:2,3:2:1:3
    82:  1:2,3:2:3:1
    83:  1:2,3:3:1:2
    84:  1:2,3:3:2:1
    85:  2:1:1:3:2,3
    86:  2:1:1:2,3:3
    87:  2:1:3:1:2,3
    88:  2:1:3:2,3:1
    89:  2:1:2,3:1:3
    90:  2:1:2,3:3:1
    91:  2:3:1:1:2,3
    92:  2:3:1:2,3:1
    93:  2:3:2,3:1:1
    94:  2:2,3:1:1:3
    95:  2:2,3:1:3:1
    96:  2:2,3:3:1:1
    97:  3:1:1:2:2,3
    98:  3:1:1:2,3:2
    99:  3:1:2:1:2,3
   100:  3:1:2:2,3:1
   101:  3:1:2,3:1:2
   102:  3:1:2,3:2:1
   103:  3:2:1:1:2,3
   104:  3:2:1:2,3:1
   105:  3:2:2,3:1:1
   106:  3:2,3:1:1:2
   107:  3:2,3:1:2:1
   108:  3:2,3:2:1:1
   109:  2,3:1:1:2:3
   110:  2,3:1:1:3:2
   111:  2,3:1:2:1:3
   112:  2,3:1:2:3:1
   113:  2,3:1:3:1:2
   114:  2,3:1:3:2:1
   115:  2,3:2:1:1:3
   116:  2,3:2:1:3:1
   117:  2,3:2:3:1:1
   118:  2,3:3:1:1:2
   119:  2,3:3:1:2:1
   120:  2,3:3:2:1:1
   121:  2:2:3:4:3,4
   122:  2:2:3:3,4:4
   123:  2:2:4:3:3,4
   124:  2:2:4:3,4:3
   125:  2:2:3,4:3:4
   126:  2:2:3,4:4:3
   127:  2:3:2:4:3,4
   128:  2:3:2:3,4:4
   129:  2:3:4:2:3,4
   130:  2:3:4:3,4:2
   131:  2:3:3,4:2:4
   132:  2:3:3,4:4:2
   133:  2:4:2:3:3,4
   134:  2:4:2:3,4:3
   135:  2:4:3:2:3,4
   136:  2:4:3:3,4:2
   137:  2:4:3,4:2:3
   138:  2:4:3,4:3:2
   139:  2:3,4:2:3:4
   140:  2:3,4:2:4:3
   141:  2:3,4:3:2:4
   142:  2:3,4:3:4:2
   143:  2:3,4:4:2:3
   144:  2:3,4:4:3:2
   145:  3:2:2:4:3,4
   146:  3:2:2:3,4:4
   147:  3:2:4:2:3,4
   148:  3:2:4:3,4:2
   149:  3:2:3,4:2:4
   150:  3:2:3,4:4:2
   151:  3:4:2:2:3,4
   152:  3:4:2:3,4:2
   153:  3:4:3,4:2:2
   154:  3:3,4:2:2:4
   155:  3:3,4:2:4:2
   156:  3:3,4:4:2:2
   157:  4:2:2:3:3,4
   158:  4:2:2:3,4:3
   159:  4:2:3:2:3,4
   160:  4:2:3:3,4:2
   161:  4:2:3,4:2:3
   162:  4:2:3,4:3:2
   163:  4:3:2:2:3,4
   164:  4:3:2:3,4:2
   165:  4:3:3,4:2:2
   166:  4:3,4:2:2:3
   167:  4:3,4:2:3:2
   168:  4:3,4:3:2:2
   169:  3,4:2:2:3:4
   170:  3,4:2:2:4:3
   171:  3,4:2:3:2:4
   172:  3,4:2:3:4:2
   173:  3,4:2:4:2:3
   174:  3,4:2:4:3:2
   175:  3,4:3:2:2:4
   176:  3,4:3:2:4:2
   177:  3,4:3:4:2:2
   178:  3,4:4:2:2:3
   179:  3,4:4:2:3:2
   180:  3,4:4:3:2:2
   181:  3:3:4:0:0,4
   182:  3:3:4:0,4:0
   183:  3:3:0:4:0,4
   184:  3:3:0:0,4:4
   185:  3:3:0,4:4:0
   186:  3:3:0,4:0:4
   187:  3:4:3:0:0,4
   188:  3:4:3:0,4:0
   189:  3:4:0:3:0,4
   190:  3:4:0:0,4:3
   191:  3:4:0,4:3:0
   192:  3:4:0,4:0:3
   193:  3:0:3:4:0,4
   194:  3:0:3:0,4:4
   195:  3:0:4:3:0,4
   196:  3:0:4:0,4:3
   197:  3:0:0,4:3:4
   198:  3:0:0,4:4:3
   199:  3:0,4:3:4:0
   200:  3:0,4:3:0:4
   201:  3:0,4:4:3:0
   202:  3:0,4:4:0:3
   203:  3:0,4:0:3:4
   204:  3:0,4:0:4:3
   205:  4:3:3:0:0,4
   206:  4:3:3:0,4:0
   207:  4:3:0:3:0,4
   208:  4:3:0:0,4:3
   209:  4:3:0,4:3:0
   210:  4:3:0,4:0:3
   211:  4:0:3:3:0,4
   212:  4:0:3:0,4:3
   213:  4:0:0,4:3:3
   214:  4:0,4:3:3:0
   215:  4:0,4:3:0:3
   216:  4:0,4:0:3:3
   217:  0:3:3:4:0,4
   218:  0:3:3:0,4:4
   219:  0:3:4:3:0,4
   220:  0:3:4:0,4:3
   221:  0:3:0,4:3:4
   222:  0:3:0,4:4:3
   223:  0:4:3:3:0,4
   224:  0:4:3:0,4:3
   225:  0:4:0,4:3:3
   226:  0:0,4:3:3:4
   227:  0:0,4:3:4:3
   228:  0:0,4:4:3:3
   229:  0,4:3:3:4:0
   230:  0,4:3:3:0:4
   231:  0,4:3:4:3:0
   232:  0,4:3:4:0:3
   233:  0,4:3:0:3:4
   234:  0,4:3:0:4:3
   235:  0,4:4:3:3:0
   236:  0,4:4:3:0:3
   237:  0,4:4:0:3:3
   238:  0,4:0:3:3:4
   239:  0,4:0:3:4:3
   240:  0,4:0:4:3:3
   241:  4:4:0:1:0,1
   242:  4:4:0:0,1:1
   243:  4:4:1:0:0,1
   244:  4:4:1:0,1:0
   245:  4:4:0,1:0:1
   246:  4:4:0,1:1:0
   247:  4:0:4:1:0,1
   248:  4:0:4:0,1:1
   249:  4:0:1:4:0,1
   250:  4:0:1:0,1:4
   251:  4:0:0,1:4:1
   252:  4:0:0,1:1:4
   253:  4:1:4:0:0,1
   254:  4:1:4:0,1:0
   255:  4:1:0:4:0,1
   256:  4:1:0:0,1:4
   257:  4:1:0,1:4:0
   258:  4:1:0,1:0:4
   259:  4:0,1:4:0:1
   260:  4:0,1:4:1:0
   261:  4:0,1:0:4:1
   262:  4:0,1:0:1:4
   263:  4:0,1:1:4:0
   264:  4:0,1:1:0:4
   265:  0:4:4:1:0,1
   266:  0:4:4:0,1:1
   267:  0:4:1:4:0,1
   268:  0:4:1:0,1:4
   269:  0:4:0,1:4:1
   270:  0:4:0,1:1:4
   271:  0:1:4:4:0,1
   272:  0:1:4:0,1:4
   273:  0:1:0,1:4:4
   274:  0:0,1:4:4:1
   275:  0:0,1:4:1:4
   276:  0:0,1:1:4:4
   277:  1:4:4:0:0,1
   278:  1:4:4:0,1:0
   279:  1:4:0:4:0,1
   280:  1:4:0:0,1:4
   281:  1:4:0,1:4:0
   282:  1:4:0,1:0:4
   283:  1:0:4:4:0,1
   284:  1:0:4:0,1:4
   285:  1:0:0,1:4:4
   286:  1:0,1:4:4:0
   287:  1:0,1:4:0:4
   288:  1:0,1:0:4:4
   289:  0,1:4:4:0:1
   290:  0,1:4:4:1:0
   291:  0,1:4:0:4:1
   292:  0,1:4:0:1:4
   293:  0,1:4:1:4:0
   294:  0,1:4:1:0:4
   295:  0,1:0:4:4:1
   296:  0,1:0:4:1:4
   297:  0,1:0:1:4:4
   298:  0,1:1:4:4:0
   299:  0,1:1:4:0:4
   300:  0,1:1:0:4:4
   301:  0:0:4:3:3,4
   302:  0:0:4:3,4:3
   303:  0:0:3:4:3,4
   304:  0:0:3:3,4:4
   305:  0:0:3,4:4:3
   306:  0:0:3,4:3:4
   307:  0:4:0:3:3,4
   308:  0:4:0:3,4:3
   309:  0:4:3:0:3,4
   310:  0:4:3:3,4:0
   311:  0:4:3,4:0:3
   312:  0:4:3,4:3:0
   313:  0:3:0:4:3,4
   314:  0:3:0:3,4:4
   315:  0:3:4:0:3,4
   316:  0:3:4:3,4:0
   317:  0:3:3,4:0:4
   318:  0:3:3,4:4:0
   319:  0:3,4:0:4:3
   320:  0:3,4:0:3:4
   321:  0:3,4:4:0:3
   322:  0:3,4:4:3:0
   323:  0:3,4:3:0:4
   324:  0:3,4:3:4:0
   325:  4:0:0:3:3,4
   326:  4:0:0:3,4:3
   327:  4:0:3:0:3,4
   328:  4:0:3:3,4:0
   329:  4:0:3,4:0:3
   330:  4:0:3,4:3:0
   331:  4:3:0:0:3,4
   332:  4:3:0:3,4:0
   333:  4:3:3,4:0:0
   334:  4:3,4:0:0:3
   335:  4:3,4:0:3:0
   336:  4:3,4:3:0:0
   337:  3:0:0:4:3,4
   338:  3:0:0:3,4:4
   339:  3:0:4:0:3,4
   340:  3:0:4:3,4:0
   341:  3:0:3,4:0:4
   342:  3:0:3,4:4:0
   343:  3:4:0:0:3,4
   344:  3:4:0:3,4:0
   345:  3:4:3,4:0:0
   346:  3:3,4:0:0:4
   347:  3:3,4:0:4:0
   348:  3:3,4:4:0:0
   349:  3,4:0:0:4:3
   350:  3,4:0:0:3:4
   351:  3,4:0:4:0:3
   352:  3,4:0:4:3:0
   353:  3,4:0:3:0:4
   354:  3,4:0:3:4:0
   355:  3,4:4:0:0:3
   356:  3,4:4:0:3:0
   357:  3,4:4:3:0:0
   358:  3,4:3:0:0:4
   359:  3,4:3:0:4:0
   360:  3,4:3:4:0:0
   361:  1:1:0:4:0,4
   362:  1:1:0:0,4:4
   363:  1:1:4:0:0,4
   364:  1:1:4:0,4:0
   365:  1:1:0,4:0:4
   366:  1:1:0,4:4:0
   367:  1:0:1:4:0,4
   368:  1:0:1:0,4:4
   369:  1:0:4:1:0,4
   370:  1:0:4:0,4:1
   371:  1:0:0,4:1:4
   372:  1:0:0,4:4:1
   373:  1:4:1:0:0,4
   374:  1:4:1:0,4:0
   375:  1:4:0:1:0,4
   376:  1:4:0:0,4:1
   377:  1:4:0,4:1:0
   378:  1:4:0,4:0:1
   379:  1:0,4:1:0:4
   380:  1:0,4:1:4:0
   381:  1:0,4:0:1:4
   382:  1:0,4:0:4:1
   383:  1:0,4:4:1:0
   384:  1:0,4:4:0:1
   385:  0:1:1:4:0,4
   386:  0:1:1:0,4:4
   387:  0:1:4:1:0,4
   388:  0:1:4:0,4:1
   389:  0:1:0,4:1:4
   390:  0:1:0,4:4:1
   391:  0:4:1:1:0,4
   392:  0:4:1:0,4:1
   393:  0:4:0,4:1:1
   394:  0:0,4:1:1:4
   395:  0:0,4:1:4:1
   396:  0:0,4:4:1:1
   397:  4:1:1:0:0,4
   398:  4:1:1:0,4:0
   399:  4:1:0:1:0,4
   400:  4:1:0:0,4:1
   401:  4:1:0,4:1:0
   402:  4:1:0,4:0:1
   403:  4:0:1:1:0,4
   404:  4:0:1:0,4:1
   405:  4:0:0,4:1:1
   406:  4:0,4:1:1:0
   407:  4:0,4:1:0:1
   408:  4:0,4:0:1:1
   409:  0,4:1:1:0:4
   410:  0,4:1:1:4:0
   411:  0,4:1:0:1:4
   412:  0,4:1:0:4:1
   413:  0,4:1:4:1:0
   414:  0,4:1:4:0:1
   415:  0,4:0:1:1:4
   416:  0,4:0:1:4:1
   417:  0,4:0:4:1:1
   418:  0,4:4:1:1:0
   419:  0,4:4:1:0:1
   420:  0,4:4:0:1:1
   421:  2:2:1:0:0,1
   422:  2:2:1:0,1:0
   423:  2:2:0:1:0,1
   424:  2:2:0:0,1:1
   425:  2:2:0,1:1:0
   426:  2:2:0,1:0:1
   427:  2:1:2:0:0,1
   428:  2:1:2:0,1:0
   429:  2:1:0:2:0,1
   430:  2:1:0:0,1:2
   431:  2:1:0,1:2:0
   432:  2:1:0,1:0:2
   433:  2:0:2:1:0,1
   434:  2:0:2:0,1:1
   435:  2:0:1:2:0,1
   436:  2:0:1:0,1:2
   437:  2:0:0,1:2:1
   438:  2:0:0,1:1:2
   439:  2:0,1:2:1:0
   440:  2:0,1:2:0:1
   441:  2:0,1:1:2:0
   442:  2:0,1:1:0:2
   443:  2:0,1:0:2:1
   444:  2:0,1:0:1:2
   445:  1:2:2:0:0,1
   446:  1:2:2:0,1:0
   447:  1:2:0:2:0,1
   448:  1:2:0:0,1:2
   449:  1:2:0,1:2:0
   450:  1:2:0,1:0:2
   451:  1:0:2:2:0,1
   452:  1:0:2:0,1:2
   453:  1:0:0,1:2:2
   454:  1:0,1:2:2:0
   455:  1:0,1:2:0:2
   456:  1:0,1:0:2:2
   457:  0:2:2:1:0,1
   458:  0:2:2:0,1:1
   459:  0:2:1:2:0,1
   460:  0:2:1:0,1:2
   461:  0:2:0,1:2:1
   462:  0:2:0,1:1:2
   463:  0:1:2:2:0,1
   464:  0:1:2:0,1:2
   465:  0:1:0,1:2:2
   466:  0:0,1:2:2:1
   467:  0:0,1:2:1:2
   468:  0:0,1:1:2:2
   469:  0,1:2:2:1:0
   470:  0,1:2:2:0:1
   471:  0,1:2:1:2:0
   472:  0,1:2:1:0:2
   473:  0,1:2:0:2:1
   474:  0,1:2:0:1:2
   475:  0,1:1:2:2:0
   476:  0,1:1:2:0:2
   477:  0,1:1:0:2:2
   478:  0,1:0:2:2:1
   479:  0,1:0:2:1:2
   480:  0,1:0:1:2:2
   481:  3:3:2:1:1,2
   482:  3:3:2:1,2:1
   483:  3:3:1:2:1,2
   484:  3:3:1:1,2:2
   485:  3:3:1,2:2:1
   486:  3:3:1,2:1:2
   487:  3:2:3:1:1,2
   488:  3:2:3:1,2:1
   489:  3:2:1:3:1,2
   490:  3:2:1:1,2:3
   491:  3:2:1,2:3:1
   492:  3:2:1,2:1:3
   493:  3:1:3:2:1,2
   494:  3:1:3:1,2:2
   495:  3:1:2:3:1,2
   496:  3:1:2:1,2:3
   497:  3:1:1,2:3:2
   498:  3:1:1,2:2:3
   499:  3:1,2:3:2:1
   500:  3:1,2:3:1:2
   501:  3:1,2:2:3:1
   502:  3:1,2:2:1:3
   503:  3:1,2:1:3:2
   504:  3:1,2:1:2:3
   505:  2:3:3:1:1,2
   506:  2:3:3:1,2:1
   507:  2:3:1:3:1,2
   508:  2:3:1:1,2:3
   509:  2:3:1,2:3:1
   510:  2:3:1,2:1:3
   511:  2:1:3:3:1,2
   512:  2:1:3:1,2:3
   513:  2:1:1,2:3:3
   514:  2:1,2:3:3:1
   515:  2:1,2:3:1:3
   516:  2:1,2:1:3:3
   517:  1:3:3:2:1,2
   518:  1:3:3:1,2:2
   519:  1:3:2:3:1,2
   520:  1:3:2:1,2:3
   521:  1:3:1,2:3:2
   522:  1:3:1,2:2:3
   523:  1:2:3:3:1,2
   524:  1:2:3:1,2:3
   525:  1:2:1,2:3:3
   526:  1:1,2:3:3:2
   527:  1:1,2:3:2:3
   528:  1:1,2:2:3:3
   529:  1,2:3:3:2:1
   530:  1,2:3:3:1:2
   531:  1,2:3:2:3:1
   532:  1,2:3:2:1:3
   533:  1,2:3:1:3:2
   534:  1,2:3:1:2:3
   535:  1,2:2:3:3:1
   536:  1,2:2:3:1:3
   537:  1,2:2:1:3:3
   538:  1,2:1:3:3:2
   539:  1,2:1:3:2:3
   540:  1,2:1:2:3:3
   541:  4:4:3:2:2,3
   542:  4:4:3:2,3:2
   543:  4:4:2:3:2,3
   544:  4:4:2:2,3:3
   545:  4:4:2,3:3:2
   546:  4:4:2,3:2:3
   547:  4:3:4:2:2,3
   548:  4:3:4:2,3:2
   549:  4:3:2:4:2,3
   550:  4:3:2:2,3:4
   551:  4:3:2,3:4:2
   552:  4:3:2,3:2:4
   553:  4:2:4:3:2,3
   554:  4:2:4:2,3:3
   555:  4:2:3:4:2,3
   556:  4:2:3:2,3:4
   557:  4:2:2,3:4:3
   558:  4:2:2,3:3:4
   559:  4:2,3:4:3:2
   560:  4:2,3:4:2:3
   561:  4:2,3:3:4:2
   562:  4:2,3:3:2:4
   563:  4:2,3:2:4:3
   564:  4:2,3:2:3:4
   565:  3:4:4:2:2,3
   566:  3:4:4:2,3:2
   567:  3:4:2:4:2,3
   568:  3:4:2:2,3:4
   569:  3:4:2,3:4:2
   570:  3:4:2,3:2:4
   571:  3:2:4:4:2,3
   572:  3:2:4:2,3:4
   573:  3:2:2,3:4:4
   574:  3:2,3:4:4:2
   575:  3:2,3:4:2:4
   576:  3:2,3:2:4:4
   577:  2:4:4:3:2,3
   578:  2:4:4:2,3:3
   579:  2:4:3:4:2,3
   580:  2:4:3:2,3:4
   581:  2:4:2,3:4:3
   582:  2:4:2,3:3:4
   583:  2:3:4:4:2,3
   584:  2:3:4:2,3:4
   585:  2:3:2,3:4:4
   586:  2:2,3:4:4:3
   587:  2:2,3:4:3:4
   588:  2:2,3:3:4:4
   589:  2,3:4:4:3:2
   590:  2,3:4:4:2:3
   591:  2,3:4:3:4:2
   592:  2,3:4:3:2:4
   593:  2,3:4:2:4:3
   594:  2,3:4:2:3:4
   595:  2,3:3:4:4:2
   596:  2,3:3:4:2:4
   597:  2,3:3:2:4:4
   598:  2,3:2:4:4:3
   599:  2,3:2:4:3:4
   600:  2,3:2:3:4:4
family= 4 1 0 0 0 new D5h genus #     4 is 0:0:1:2:1,3
     1:  0:0:1:2:1,3
     2:  0:0:1:1,3:2
     3:  0:0:2:1:1,3
     4:  0:0:2:1,3:1
     5:  0:0:1,3:1:2
     6:  0:0:1,3:2:1
     7:  0:1:0:2:1,3
     8:  0:1:0:1,3:2
     9:  0:1:2:0:1,3
    10:  0:1:2:1,3:0
    11:  0:1:1,3:0:2
    12:  0:1:1,3:2:0
    13:  0:2:0:1:1,3
    14:  0:2:0:1,3:1
    15:  0:2:1:0:1,3
    16:  0:2:1:1,3:0
    17:  0:2:1,3:0:1
    18:  0:2:1,3:1:0
    19:  0:1,3:0:1:2
    20:  0:1,3:0:2:1
    21:  0:1,3:1:0:2
    22:  0:1,3:1:2:0
    23:  0:1,3:2:0:1
    24:  0:1,3:2:1:0
    25:  1:0:0:2:1,3
    26:  1:0:0:1,3:2
    27:  1:0:2:0:1,3
    28:  1:0:2:1,3:0
    29:  1:0:1,3:0:2
    30:  1:0:1,3:2:0
    31:  1:2:0:0:1,3
    32:  1:2:0:1,3:0
    33:  1:2:1,3:0:0
    34:  1:1,3:0:0:2
    35:  1:1,3:0:2:0
    36:  1:1,3:2:0:0
    37:  2:0:0:1:1,3
    38:  2:0:0:1,3:1
    39:  2:0:1:0:1,3
    40:  2:0:1:1,3:0
    41:  2:0:1,3:0:1
    42:  2:0:1,3:1:0
    43:  2:1:0:0:1,3
    44:  2:1:0:1,3:0
    45:  2:1:1,3:0:0
    46:  2:1,3:0:0:1
    47:  2:1,3:0:1:0
    48:  2:1,3:1:0:0
    49:  1,3:0:0:1:2
    50:  1,3:0:0:2:1
    51:  1,3:0:1:0:2
    52:  1,3:0:1:2:0
    53:  1,3:0:2:0:1
    54:  1,3:0:2:1:0
    55:  1,3:1:0:0:2
    56:  1,3:1:0:2:0
    57:  1,3:1:2:0:0
    58:  1,3:2:0:0:1
    59:  1,3:2:0:1:0
    60:  1,3:2:1:0:0
    61:  1:1:2:3:2,4
    62:  1:1:2:2,4:3
    63:  1:1:3:2:2,4
    64:  1:1:3:2,4:2
    65:  1:1:2,4:2:3
    66:  1:1:2,4:3:2
    67:  1:2:1:3:2,4
    68:  1:2:1:2,4:3
    69:  1:2:3:1:2,4
    70:  1:2:3:2,4:1
    71:  1:2:2,4:1:3
    72:  1:2:2,4:3:1
    73:  1:3:1:2:2,4
    74:  1:3:1:2,4:2
    75:  1:3:2:1:2,4
    76:  1:3:2:2,4:1
    77:  1:3:2,4:1:2
    78:  1:3:2,4:2:1
    79:  1:2,4:1:2:3
    80:  1:2,4:1:3:2
    81:  1:2,4:2:1:3
    82:  1:2,4:2:3:1
    83:  1:2,4:3:1:2
    84:  1:2,4:3:2:1
    85:  2:1:1:3:2,4
    86:  2:1:1:2,4:3
    87:  2:1:3:1:2,4
    88:  2:1:3:2,4:1
    89:  2:1:2,4:1:3
    90:  2:1:2,4:3:1
    91:  2:3:1:1:2,4
    92:  2:3:1:2,4:1
    93:  2:3:2,4:1:1
    94:  2:2,4:1:1:3
    95:  2:2,4:1:3:1
    96:  2:2,4:3:1:1
    97:  3:1:1:2:2,4
    98:  3:1:1:2,4:2
    99:  3:1:2:1:2,4
   100:  3:1:2:2,4:1
   101:  3:1:2,4:1:2
   102:  3:1:2,4:2:1
   103:  3:2:1:1:2,4
   104:  3:2:1:2,4:1
   105:  3:2:2,4:1:1
   106:  3:2,4:1:1:2
   107:  3:2,4:1:2:1
   108:  3:2,4:2:1:1
   109:  2,4:1:1:2:3
   110:  2,4:1:1:3:2
   111:  2,4:1:2:1:3
   112:  2,4:1:2:3:1
   113:  2,4:1:3:1:2
   114:  2,4:1:3:2:1
   115:  2,4:2:1:1:3
   116:  2,4:2:1:3:1
   117:  2,4:2:3:1:1
   118:  2,4:3:1:1:2
   119:  2,4:3:1:2:1
   120:  2,4:3:2:1:1
   121:  2:2:3:4:0,3
   122:  2:2:3:0,3:4
   123:  2:2:4:3:0,3
   124:  2:2:4:0,3:3
   125:  2:2:0,3:3:4
   126:  2:2:0,3:4:3
   127:  2:3:2:4:0,3
   128:  2:3:2:0,3:4
   129:  2:3:4:2:0,3
   130:  2:3:4:0,3:2
   131:  2:3:0,3:2:4
   132:  2:3:0,3:4:2
   133:  2:4:2:3:0,3
   134:  2:4:2:0,3:3
   135:  2:4:3:2:0,3
   136:  2:4:3:0,3:2
   137:  2:4:0,3:2:3
   138:  2:4:0,3:3:2
   139:  2:0,3:2:3:4
   140:  2:0,3:2:4:3
   141:  2:0,3:3:2:4
   142:  2:0,3:3:4:2
   143:  2:0,3:4:2:3
   144:  2:0,3:4:3:2
   145:  3:2:2:4:0,3
   146:  3:2:2:0,3:4
   147:  3:2:4:2:0,3
   148:  3:2:4:0,3:2
   149:  3:2:0,3:2:4
   150:  3:2:0,3:4:2
   151:  3:4:2:2:0,3
   152:  3:4:2:0,3:2
   153:  3:4:0,3:2:2
   154:  3:0,3:2:2:4
   155:  3:0,3:2:4:2
   156:  3:0,3:4:2:2
   157:  4:2:2:3:0,3
   158:  4:2:2:0,3:3
   159:  4:2:3:2:0,3
   160:  4:2:3:0,3:2
   161:  4:2:0,3:2:3
   162:  4:2:0,3:3:2
   163:  4:3:2:2:0,3
   164:  4:3:2:0,3:2
   165:  4:3:0,3:2:2
   166:  4:0,3:2:2:3
   167:  4:0,3:2:3:2
   168:  4:0,3:3:2:2
   169:  0,3:2:2:3:4
   170:  0,3:2:2:4:3
   171:  0,3:2:3:2:4
   172:  0,3:2:3:4:2
   173:  0,3:2:4:2:3
   174:  0,3:2:4:3:2
   175:  0,3:3:2:2:4
   176:  0,3:3:2:4:2
   177:  0,3:3:4:2:2
   178:  0,3:4:2:2:3
   179:  0,3:4:2:3:2
   180:  0,3:4:3:2:2
   181:  3:3:4:0:1,4
   182:  3:3:4:1,4:0
   183:  3:3:0:4:1,4
   184:  3:3:0:1,4:4
   185:  3:3:1,4:4:0
   186:  3:3:1,4:0:4
   187:  3:4:3:0:1,4
   188:  3:4:3:1,4:0
   189:  3:4:0:3:1,4
   190:  3:4:0:1,4:3
   191:  3:4:1,4:3:0
   192:  3:4:1,4:0:3
   193:  3:0:3:4:1,4
   194:  3:0:3:1,4:4
   195:  3:0:4:3:1,4
   196:  3:0:4:1,4:3
   197:  3:0:1,4:3:4
   198:  3:0:1,4:4:3
   199:  3:1,4:3:4:0
   200:  3:1,4:3:0:4
   201:  3:1,4:4:3:0
   202:  3:1,4:4:0:3
   203:  3:1,4:0:3:4
   204:  3:1,4:0:4:3
   205:  4:3:3:0:1,4
   206:  4:3:3:1,4:0
   207:  4:3:0:3:1,4
   208:  4:3:0:1,4:3
   209:  4:3:1,4:3:0
   210:  4:3:1,4:0:3
   211:  4:0:3:3:1,4
   212:  4:0:3:1,4:3
   213:  4:0:1,4:3:3
   214:  4:1,4:3:3:0
   215:  4:1,4:3:0:3
   216:  4:1,4:0:3:3
   217:  0:3:3:4:1,4
   218:  0:3:3:1,4:4
   219:  0:3:4:3:1,4
   220:  0:3:4:1,4:3
   221:  0:3:1,4:3:4
   222:  0:3:1,4:4:3
   223:  0:4:3:3:1,4
   224:  0:4:3:1,4:3
   225:  0:4:1,4:3:3
   226:  0:1,4:3:3:4
   227:  0:1,4:3:4:3
   228:  0:1,4:4:3:3
   229:  1,4:3:3:4:0
   230:  1,4:3:3:0:4
   231:  1,4:3:4:3:0
   232:  1,4:3:4:0:3
   233:  1,4:3:0:3:4
   234:  1,4:3:0:4:3
   235:  1,4:4:3:3:0
   236:  1,4:4:3:0:3
   237:  1,4:4:0:3:3
   238:  1,4:0:3:3:4
   239:  1,4:0:3:4:3
   240:  1,4:0:4:3:3
   241:  4:4:0:1:0,2
   242:  4:4:0:0,2:1
   243:  4:4:1:0:0,2
   244:  4:4:1:0,2:0
   245:  4:4:0,2:0:1
   246:  4:4:0,2:1:0
   247:  4:0:4:1:0,2
   248:  4:0:4:0,2:1
   249:  4:0:1:4:0,2
   250:  4:0:1:0,2:4
   251:  4:0:0,2:4:1
   252:  4:0:0,2:1:4
   253:  4:1:4:0:0,2
   254:  4:1:4:0,2:0
   255:  4:1:0:4:0,2
   256:  4:1:0:0,2:4
   257:  4:1:0,2:4:0
   258:  4:1:0,2:0:4
   259:  4:0,2:4:0:1
   260:  4:0,2:4:1:0
   261:  4:0,2:0:4:1
   262:  4:0,2:0:1:4
   263:  4:0,2:1:4:0
   264:  4:0,2:1:0:4
   265:  0:4:4:1:0,2
   266:  0:4:4:0,2:1
   267:  0:4:1:4:0,2
   268:  0:4:1:0,2:4
   269:  0:4:0,2:4:1
   270:  0:4:0,2:1:4
   271:  0:1:4:4:0,2
   272:  0:1:4:0,2:4
   273:  0:1:0,2:4:4
   274:  0:0,2:4:4:1
   275:  0:0,2:4:1:4
   276:  0:0,2:1:4:4
   277:  1:4:4:0:0,2
   278:  1:4:4:0,2:0
   279:  1:4:0:4:0,2
   280:  1:4:0:0,2:4
   281:  1:4:0,2:4:0
   282:  1:4:0,2:0:4
   283:  1:0:4:4:0,2
   284:  1:0:4:0,2:4
   285:  1:0:0,2:4:4
   286:  1:0,2:4:4:0
   287:  1:0,2:4:0:4
   288:  1:0,2:0:4:4
   289:  0,2:4:4:0:1
   290:  0,2:4:4:1:0
   291:  0,2:4:0:4:1
   292:  0,2:4:0:1:4
   293:  0,2:4:1:4:0
   294:  0,2:4:1:0:4
   295:  0,2:0:4:4:1
   296:  0,2:0:4:1:4
   297:  0,2:0:1:4:4
   298:  0,2:1:4:4:0
   299:  0,2:1:4:0:4
   300:  0,2:1:0:4:4
   301:  0:0:4:3:2,4
   302:  0:0:4:2,4:3
   303:  0:0:3:4:2,4
   304:  0:0:3:2,4:4
   305:  0:0:2,4:4:3
   306:  0:0:2,4:3:4
   307:  0:4:0:3:2,4
   308:  0:4:0:2,4:3
   309:  0:4:3:0:2,4
   310:  0:4:3:2,4:0
   311:  0:4:2,4:0:3
   312:  0:4:2,4:3:0
   313:  0:3:0:4:2,4
   314:  0:3:0:2,4:4
   315:  0:3:4:0:2,4
   316:  0:3:4:2,4:0
   317:  0:3:2,4:0:4
   318:  0:3:2,4:4:0
   319:  0:2,4:0:4:3
   320:  0:2,4:0:3:4
   321:  0:2,4:4:0:3
   322:  0:2,4:4:3:0
   323:  0:2,4:3:0:4
   324:  0:2,4:3:4:0
   325:  4:0:0:3:2,4
   326:  4:0:0:2,4:3
   327:  4:0:3:0:2,4
   328:  4:0:3:2,4:0
   329:  4:0:2,4:0:3
   330:  4:0:2,4:3:0
   331:  4:3:0:0:2,4
   332:  4:3:0:2,4:0
   333:  4:3:2,4:0:0
   334:  4:2,4:0:0:3
   335:  4:2,4:0:3:0
   336:  4:2,4:3:0:0
   337:  3:0:0:4:2,4
   338:  3:0:0:2,4:4
   339:  3:0:4:0:2,4
   340:  3:0:4:2,4:0
   341:  3:0:2,4:0:4
   342:  3:0:2,4:4:0
   343:  3:4:0:0:2,4
   344:  3:4:0:2,4:0
   345:  3:4:2,4:0:0
   346:  3:2,4:0:0:4
   347:  3:2,4:0:4:0
   348:  3:2,4:4:0:0
   349:  2,4:0:0:4:3
   350:  2,4:0:0:3:4
   351:  2,4:0:4:0:3
   352:  2,4:0:4:3:0
   353:  2,4:0:3:0:4
   354:  2,4:0:3:4:0
   355:  2,4:4:0:0:3
   356:  2,4:4:0:3:0
   357:  2,4:4:3:0:0
   358:  2,4:3:0:0:4
   359:  2,4:3:0:4:0
   360:  2,4:3:4:0:0
   361:  1:1:0:4:0,3
   362:  1:1:0:0,3:4
   363:  1:1:4:0:0,3
   364:  1:1:4:0,3:0
   365:  1:1:0,3:0:4
   366:  1:1:0,3:4:0
   367:  1:0:1:4:0,3
   368:  1:0:1:0,3:4
   369:  1:0:4:1:0,3
   370:  1:0:4:0,3:1
   371:  1:0:0,3:1:4
   372:  1:0:0,3:4:1
   373:  1:4:1:0:0,3
   374:  1:4:1:0,3:0
   375:  1:4:0:1:0,3
   376:  1:4:0:0,3:1
   377:  1:4:0,3:1:0
   378:  1:4:0,3:0:1
   379:  1:0,3:1:0:4
   380:  1:0,3:1:4:0
   381:  1:0,3:0:1:4
   382:  1:0,3:0:4:1
   383:  1:0,3:4:1:0
   384:  1:0,3:4:0:1
   385:  0:1:1:4:0,3
   386:  0:1:1:0,3:4
   387:  0:1:4:1:0,3
   388:  0:1:4:0,3:1
   389:  0:1:0,3:1:4
   390:  0:1:0,3:4:1
   391:  0:4:1:1:0,3
   392:  0:4:1:0,3:1
   393:  0:4:0,3:1:1
   394:  0:0,3:1:1:4
   395:  0:0,3:1:4:1
   396:  0:0,3:4:1:1
   397:  4:1:1:0:0,3
   398:  4:1:1:0,3:0
   399:  4:1:0:1:0,3
   400:  4:1:0:0,3:1
   401:  4:1:0,3:1:0
   402:  4:1:0,3:0:1
   403:  4:0:1:1:0,3
   404:  4:0:1:0,3:1
   405:  4:0:0,3:1:1
   406:  4:0,3:1:1:0
   407:  4:0,3:1:0:1
   408:  4:0,3:0:1:1
   409:  0,3:1:1:0:4
   410:  0,3:1:1:4:0
   411:  0,3:1:0:1:4
   412:  0,3:1:0:4:1
   413:  0,3:1:4:1:0
   414:  0,3:1:4:0:1
   415:  0,3:0:1:1:4
   416:  0,3:0:1:4:1
   417:  0,3:0:4:1:1
   418:  0,3:4:1:1:0
   419:  0,3:4:1:0:1
   420:  0,3:4:0:1:1
   421:  2:2:1:0:1,4
   422:  2:2:1:1,4:0
   423:  2:2:0:1:1,4
   424:  2:2:0:1,4:1
   425:  2:2:1,4:1:0
   426:  2:2:1,4:0:1
   427:  2:1:2:0:1,4
   428:  2:1:2:1,4:0
   429:  2:1:0:2:1,4
   430:  2:1:0:1,4:2
   431:  2:1:1,4:2:0
   432:  2:1:1,4:0:2
   433:  2:0:2:1:1,4
   434:  2:0:2:1,4:1
   435:  2:0:1:2:1,4
   436:  2:0:1:1,4:2
   437:  2:0:1,4:2:1
   438:  2:0:1,4:1:2
   439:  2:1,4:2:1:0
   440:  2:1,4:2:0:1
   441:  2:1,4:1:2:0
   442:  2:1,4:1:0:2
   443:  2:1,4:0:2:1
   444:  2:1,4:0:1:2
   445:  1:2:2:0:1,4
   446:  1:2:2:1,4:0
   447:  1:2:0:2:1,4
   448:  1:2:0:1,4:2
   449:  1:2:1,4:2:0
   450:  1:2:1,4:0:2
   451:  1:0:2:2:1,4
   452:  1:0:2:1,4:2
   453:  1:0:1,4:2:2
   454:  1:1,4:2:2:0
   455:  1:1,4:2:0:2
   456:  1:1,4:0:2:2
   457:  0:2:2:1:1,4
   458:  0:2:2:1,4:1
   459:  0:2:1:2:1,4
   460:  0:2:1:1,4:2
   461:  0:2:1,4:2:1
   462:  0:2:1,4:1:2
   463:  0:1:2:2:1,4
   464:  0:1:2:1,4:2
   465:  0:1:1,4:2:2
   466:  0:1,4:2:2:1
   467:  0:1,4:2:1:2
   468:  0:1,4:1:2:2
   469:  1,4:2:2:1:0
   470:  1,4:2:2:0:1
   471:  1,4:2:1:2:0
   472:  1,4:2:1:0:2
   473:  1,4:2:0:2:1
   474:  1,4:2:0:1:2
   475:  1,4:1:2:2:0
   476:  1,4:1:2:0:2
   477:  1,4:1:0:2:2
   478:  1,4:0:2:2:1
   479:  1,4:0:2:1:2
   480:  1,4:0:1:2:2
   481:  3:3:2:1:0,2
   482:  3:3:2:0,2:1
   483:  3:3:1:2:0,2
   484:  3:3:1:0,2:2
   485:  3:3:0,2:2:1
   486:  3:3:0,2:1:2
   487:  3:2:3:1:0,2
   488:  3:2:3:0,2:1
   489:  3:2:1:3:0,2
   490:  3:2:1:0,2:3
   491:  3:2:0,2:3:1
   492:  3:2:0,2:1:3
   493:  3:1:3:2:0,2
   494:  3:1:3:0,2:2
   495:  3:1:2:3:0,2
   496:  3:1:2:0,2:3
   497:  3:1:0,2:3:2
   498:  3:1:0,2:2:3
   499:  3:0,2:3:2:1
   500:  3:0,2:3:1:2
   501:  3:0,2:2:3:1
   502:  3:0,2:2:1:3
   503:  3:0,2:1:3:2
   504:  3:0,2:1:2:3
   505:  2:3:3:1:0,2
   506:  2:3:3:0,2:1
   507:  2:3:1:3:0,2
   508:  2:3:1:0,2:3
   509:  2:3:0,2:3:1
   510:  2:3:0,2:1:3
   511:  2:1:3:3:0,2
   512:  2:1:3:0,2:3
   513:  2:1:0,2:3:3
   514:  2:0,2:3:3:1
   515:  2:0,2:3:1:3
   516:  2:0,2:1:3:3
   517:  1:3:3:2:0,2
   518:  1:3:3:0,2:2
   519:  1:3:2:3:0,2
   520:  1:3:2:0,2:3
   521:  1:3:0,2:3:2
   522:  1:3:0,2:2:3
   523:  1:2:3:3:0,2
   524:  1:2:3:0,2:3
   525:  1:2:0,2:3:3
   526:  1:0,2:3:3:2
   527:  1:0,2:3:2:3
   528:  1:0,2:2:3:3
   529:  0,2:3:3:2:1
   530:  0,2:3:3:1:2
   531:  0,2:3:2:3:1
   532:  0,2:3:2:1:3
   533:  0,2:3:1:3:2
   534:  0,2:3:1:2:3
   535:  0,2:2:3:3:1
   536:  0,2:2:3:1:3
   537:  0,2:2:1:3:3
   538:  0,2:1:3:3:2
   539:  0,2:1:3:2:3
   540:  0,2:1:2:3:3
   541:  4:4:3:2:1,3
   542:  4:4:3:1,3:2
   543:  4:4:2:3:1,3
   544:  4:4:2:1,3:3
   545:  4:4:1,3:3:2
   546:  4:4:1,3:2:3
   547:  4:3:4:2:1,3
   548:  4:3:4:1,3:2
   549:  4:3:2:4:1,3
   550:  4:3:2:1,3:4
   551:  4:3:1,3:4:2
   552:  4:3:1,3:2:4
   553:  4:2:4:3:1,3
   554:  4:2:4:1,3:3
   555:  4:2:3:4:1,3
   556:  4:2:3:1,3:4
   557:  4:2:1,3:4:3
   558:  4:2:1,3:3:4
   559:  4:1,3:4:3:2
   560:  4:1,3:4:2:3
   561:  4:1,3:3:4:2
   562:  4:1,3:3:2:4
   563:  4:1,3:2:4:3
   564:  4:1,3:2:3:4
   565:  3:4:4:2:1,3
   566:  3:4:4:1,3:2
   567:  3:4:2:4:1,3
   568:  3:4:2:1,3:4
   569:  3:4:1,3:4:2
   570:  3:4:1,3:2:4
   571:  3:2:4:4:1,3
   572:  3:2:4:1,3:4
   573:  3:2:1,3:4:4
   574:  3:1,3:4:4:2
   575:  3:1,3:4:2:4
   576:  3:1,3:2:4:4
   577:  2:4:4:3:1,3
   578:  2:4:4:1,3:3
   579:  2:4:3:4:1,3
   580:  2:4:3:1,3:4
   581:  2:4:1,3:4:3
   582:  2:4:1,3:3:4
   583:  2:3:4:4:1,3
   584:  2:3:4:1,3:4
   585:  2:3:1,3:4:4
   586:  2:1,3:4:4:3
   587:  2:1,3:4:3:4
   588:  2:1,3:3:4:4
   589:  1,3:4:4:3:2
   590:  1,3:4:4:2:3
   591:  1,3:4:3:4:2
   592:  1,3:4:3:2:4
   593:  1,3:4:2:4:3
   594:  1,3:4:2:3:4
   595:  1,3:3:4:4:2
   596:  1,3:3:4:2:4
   597:  1,3:3:2:4:4
   598:  1,3:2:4:4:3
   599:  1,3:2:4:3:4
   600:  1,3:2:3:4:4
family= 4 1 0 0 0 new D5h genus #     5 is 0:0:1:2:1,4
     1:  0:0:1:2:1,4
     2:  0:0:1:1,4:2
     3:  0:0:2:1:1,4
     4:  0:0:2:1,4:1
     5:  0:0:1,4:1:2
     6:  0:0:1,4:2:1
     7:  0:1:0:2:1,4
     8:  0:1:0:1,4:2
     9:  0:1:2:0:1,4
    10:  0:1:2:1,4:0
    11:  0:1:1,4:0:2
    12:  0:1:1,4:2:0
    13:  0:2:0:1:1,4
    14:  0:2:0:1,4:1
    15:  0:2:1:0:1,4
    16:  0:2:1:1,4:0
    17:  0:2:1,4:0:1
    18:  0:2:1,4:1:0
    19:  0:1,4:0:1:2
    20:  0:1,4:0:2:1
    21:  0:1,4:1:0:2
    22:  0:1,4:1:2:0
    23:  0:1,4:2:0:1
    24:  0:1,4:2:1:0
    25:  1:0:0:2:1,4
    26:  1:0:0:1,4:2
    27:  1:0:2:0:1,4
    28:  1:0:2:1,4:0
    29:  1:0:1,4:0:2
    30:  1:0:1,4:2:0
    31:  1:2:0:0:1,4
    32:  1:2:0:1,4:0
    33:  1:2:1,4:0:0
    34:  1:1,4:0:0:2
    35:  1:1,4:0:2:0
    36:  1:1,4:2:0:0
    37:  2:0:0:1:1,4
    38:  2:0:0:1,4:1
    39:  2:0:1:0:1,4
    40:  2:0:1:1,4:0
    41:  2:0:1,4:0:1
    42:  2:0:1,4:1:0
    43:  2:1:0:0:1,4
    44:  2:1:0:1,4:0
    45:  2:1:1,4:0:0
    46:  2:1,4:0:0:1
    47:  2:1,4:0:1:0
    48:  2:1,4:1:0:0
    49:  1,4:0:0:1:2
    50:  1,4:0:0:2:1
    51:  1,4:0:1:0:2
    52:  1,4:0:1:2:0
    53:  1,4:0:2:0:1
    54:  1,4:0:2:1:0
    55:  1,4:1:0:0:2
    56:  1,4:1:0:2:0
    57:  1,4:1:2:0:0
    58:  1,4:2:0:0:1
    59:  1,4:2:0:1:0
    60:  1,4:2:1:0:0
    61:  1:1:2:3:0,2
    62:  1:1:2:0,2:3
    63:  1:1:3:2:0,2
    64:  1:1:3:0,2:2
    65:  1:1:0,2:2:3
    66:  1:1:0,2:3:2
    67:  1:2:1:3:0,2
    68:  1:2:1:0,2:3
    69:  1:2:3:1:0,2
    70:  1:2:3:0,2:1
    71:  1:2:0,2:1:3
    72:  1:2:0,2:3:1
    73:  1:3:1:2:0,2
    74:  1:3:1:0,2:2
    75:  1:3:2:1:0,2
    76:  1:3:2:0,2:1
    77:  1:3:0,2:1:2
    78:  1:3:0,2:2:1
    79:  1:0,2:1:2:3
    80:  1:0,2:1:3:2
    81:  1:0,2:2:1:3
    82:  1:0,2:2:3:1
    83:  1:0,2:3:1:2
    84:  1:0,2:3:2:1
    85:  2:1:1:3:0,2
    86:  2:1:1:0,2:3
    87:  2:1:3:1:0,2
    88:  2:1:3:0,2:1
    89:  2:1:0,2:1:3
    90:  2:1:0,2:3:1
    91:  2:3:1:1:0,2
    92:  2:3:1:0,2:1
    93:  2:3:0,2:1:1
    94:  2:0,2:1:1:3
    95:  2:0,2:1:3:1
    96:  2:0,2:3:1:1
    97:  3:1:1:2:0,2
    98:  3:1:1:0,2:2
    99:  3:1:2:1:0,2
   100:  3:1:2:0,2:1
   101:  3:1:0,2:1:2
   102:  3:1:0,2:2:1
   103:  3:2:1:1:0,2
   104:  3:2:1:0,2:1
   105:  3:2:0,2:1:1
   106:  3:0,2:1:1:2
   107:  3:0,2:1:2:1
   108:  3:0,2:2:1:1
   109:  0,2:1:1:2:3
   110:  0,2:1:1:3:2
   111:  0,2:1:2:1:3
   112:  0,2:1:2:3:1
   113:  0,2:1:3:1:2
   114:  0,2:1:3:2:1
   115:  0,2:2:1:1:3
   116:  0,2:2:1:3:1
   117:  0,2:2:3:1:1
   118:  0,2:3:1:1:2
   119:  0,2:3:1:2:1
   120:  0,2:3:2:1:1
   121:  2:2:3:4:1,3
   122:  2:2:3:1,3:4
   123:  2:2:4:3:1,3
   124:  2:2:4:1,3:3
   125:  2:2:1,3:3:4
   126:  2:2:1,3:4:3
   127:  2:3:2:4:1,3
   128:  2:3:2:1,3:4
   129:  2:3:4:2:1,3
   130:  2:3:4:1,3:2
   131:  2:3:1,3:2:4
   132:  2:3:1,3:4:2
   133:  2:4:2:3:1,3
   134:  2:4:2:1,3:3
   135:  2:4:3:2:1,3
   136:  2:4:3:1,3:2
   137:  2:4:1,3:2:3
   138:  2:4:1,3:3:2
   139:  2:1,3:2:3:4
   140:  2:1,3:2:4:3
   141:  2:1,3:3:2:4
   142:  2:1,3:3:4:2
   143:  2:1,3:4:2:3
   144:  2:1,3:4:3:2
   145:  3:2:2:4:1,3
   146:  3:2:2:1,3:4
   147:  3:2:4:2:1,3
   148:  3:2:4:1,3:2
   149:  3:2:1,3:2:4
   150:  3:2:1,3:4:2
   151:  3:4:2:2:1,3
   152:  3:4:2:1,3:2
   153:  3:4:1,3:2:2
   154:  3:1,3:2:2:4
   155:  3:1,3:2:4:2
   156:  3:1,3:4:2:2
   157:  4:2:2:3:1,3
   158:  4:2:2:1,3:3
   159:  4:2:3:2:1,3
   160:  4:2:3:1,3:2
   161:  4:2:1,3:2:3
   162:  4:2:1,3:3:2
   163:  4:3:2:2:1,3
   164:  4:3:2:1,3:2
   165:  4:3:1,3:2:2
   166:  4:1,3:2:2:3
   167:  4:1,3:2:3:2
   168:  4:1,3:3:2:2
   169:  1,3:2:2:3:4
   170:  1,3:2:2:4:3
   171:  1,3:2:3:2:4
   172:  1,3:2:3:4:2
   173:  1,3:2:4:2:3
   174:  1,3:2:4:3:2
   175:  1,3:3:2:2:4
   176:  1,3:3:2:4:2
   177:  1,3:3:4:2:2
   178:  1,3:4:2:2:3
   179:  1,3:4:2:3:2
   180:  1,3:4:3:2:2
   181:  3:3:4:0:2,4
   182:  3:3:4:2,4:0
   183:  3:3:0:4:2,4
   184:  3:3:0:2,4:4
   185:  3:3:2,4:4:0
   186:  3:3:2,4:0:4
   187:  3:4:3:0:2,4
   188:  3:4:3:2,4:0
   189:  3:4:0:3:2,4
   190:  3:4:0:2,4:3
   191:  3:4:2,4:3:0
   192:  3:4:2,4:0:3
   193:  3:0:3:4:2,4
   194:  3:0:3:2,4:4
   195:  3:0:4:3:2,4
   196:  3:0:4:2,4:3
   197:  3:0:2,4:3:4
   198:  3:0:2,4:4:3
   199:  3:2,4:3:4:0
   200:  3:2,4:3:0:4
   201:  3:2,4:4:3:0
   202:  3:2,4:4:0:3
   203:  3:2,4:0:3:4
   204:  3:2,4:0:4:3
   205:  4:3:3:0:2,4
   206:  4:3:3:2,4:0
   207:  4:3:0:3:2,4
   208:  4:3:0:2,4:3
   209:  4:3:2,4:3:0
   210:  4:3:2,4:0:3
   211:  4:0:3:3:2,4
   212:  4:0:3:2,4:3
   213:  4:0:2,4:3:3
   214:  4:2,4:3:3:0
   215:  4:2,4:3:0:3
   216:  4:2,4:0:3:3
   217:  0:3:3:4:2,4
   218:  0:3:3:2,4:4
   219:  0:3:4:3:2,4
   220:  0:3:4:2,4:3
   221:  0:3:2,4:3:4
   222:  0:3:2,4:4:3
   223:  0:4:3:3:2,4
   224:  0:4:3:2,4:3
   225:  0:4:2,4:3:3
   226:  0:2,4:3:3:4
   227:  0:2,4:3:4:3
   228:  0:2,4:4:3:3
   229:  2,4:3:3:4:0
   230:  2,4:3:3:0:4
   231:  2,4:3:4:3:0
   232:  2,4:3:4:0:3
   233:  2,4:3:0:3:4
   234:  2,4:3:0:4:3
   235:  2,4:4:3:3:0
   236:  2,4:4:3:0:3
   237:  2,4:4:0:3:3
   238:  2,4:0:3:3:4
   239:  2,4:0:3:4:3
   240:  2,4:0:4:3:3
   241:  4:4:0:1:0,3
   242:  4:4:0:0,3:1
   243:  4:4:1:0:0,3
   244:  4:4:1:0,3:0
   245:  4:4:0,3:0:1
   246:  4:4:0,3:1:0
   247:  4:0:4:1:0,3
   248:  4:0:4:0,3:1
   249:  4:0:1:4:0,3
   250:  4:0:1:0,3:4
   251:  4:0:0,3:4:1
   252:  4:0:0,3:1:4
   253:  4:1:4:0:0,3
   254:  4:1:4:0,3:0
   255:  4:1:0:4:0,3
   256:  4:1:0:0,3:4
   257:  4:1:0,3:4:0
   258:  4:1:0,3:0:4
   259:  4:0,3:4:0:1
   260:  4:0,3:4:1:0
   261:  4:0,3:0:4:1
   262:  4:0,3:0:1:4
   263:  4:0,3:1:4:0
   264:  4:0,3:1:0:4
   265:  0:4:4:1:0,3
   266:  0:4:4:0,3:1
   267:  0:4:1:4:0,3
   268:  0:4:1:0,3:4
   269:  0:4:0,3:4:1
   270:  0:4:0,3:1:4
   271:  0:1:4:4:0,3
   272:  0:1:4:0,3:4
   273:  0:1:0,3:4:4
   274:  0:0,3:4:4:1
   275:  0:0,3:4:1:4
   276:  0:0,3:1:4:4
   277:  1:4:4:0:0,3
   278:  1:4:4:0,3:0
   279:  1:4:0:4:0,3
   280:  1:4:0:0,3:4
   281:  1:4:0,3:4:0
   282:  1:4:0,3:0:4
   283:  1:0:4:4:0,3
   284:  1:0:4:0,3:4
   285:  1:0:0,3:4:4
   286:  1:0,3:4:4:0
   287:  1:0,3:4:0:4
   288:  1:0,3:0:4:4
   289:  0,3:4:4:0:1
   290:  0,3:4:4:1:0
   291:  0,3:4:0:4:1
   292:  0,3:4:0:1:4
   293:  0,3:4:1:4:0
   294:  0,3:4:1:0:4
   295:  0,3:0:4:4:1
   296:  0,3:0:4:1:4
   297:  0,3:0:1:4:4
   298:  0,3:1:4:4:0
   299:  0,3:1:4:0:4
   300:  0,3:1:0:4:4
   301:  0:0:4:3:1,4
   302:  0:0:4:1,4:3
   303:  0:0:3:4:1,4
   304:  0:0:3:1,4:4
   305:  0:0:1,4:4:3
   306:  0:0:1,4:3:4
   307:  0:4:0:3:1,4
   308:  0:4:0:1,4:3
   309:  0:4:3:0:1,4
   310:  0:4:3:1,4:0
   311:  0:4:1,4:0:3
   312:  0:4:1,4:3:0
   313:  0:3:0:4:1,4
   314:  0:3:0:1,4:4
   315:  0:3:4:0:1,4
   316:  0:3:4:1,4:0
   317:  0:3:1,4:0:4
   318:  0:3:1,4:4:0
   319:  0:1,4:0:4:3
   320:  0:1,4:0:3:4
   321:  0:1,4:4:0:3
   322:  0:1,4:4:3:0
   323:  0:1,4:3:0:4
   324:  0:1,4:3:4:0
   325:  4:0:0:3:1,4
   326:  4:0:0:1,4:3
   327:  4:0:3:0:1,4
   328:  4:0:3:1,4:0
   329:  4:0:1,4:0:3
   330:  4:0:1,4:3:0
   331:  4:3:0:0:1,4
   332:  4:3:0:1,4:0
   333:  4:3:1,4:0:0
   334:  4:1,4:0:0:3
   335:  4:1,4:0:3:0
   336:  4:1,4:3:0:0
   337:  3:0:0:4:1,4
   338:  3:0:0:1,4:4
   339:  3:0:4:0:1,4
   340:  3:0:4:1,4:0
   341:  3:0:1,4:0:4
   342:  3:0:1,4:4:0
   343:  3:4:0:0:1,4
   344:  3:4:0:1,4:0
   345:  3:4:1,4:0:0
   346:  3:1,4:0:0:4
   347:  3:1,4:0:4:0
   348:  3:1,4:4:0:0
   349:  1,4:0:0:4:3
   350:  1,4:0:0:3:4
   351:  1,4:0:4:0:3
   352:  1,4:0:4:3:0
   353:  1,4:0:3:0:4
   354:  1,4:0:3:4:0
   355:  1,4:4:0:0:3
   356:  1,4:4:0:3:0
   357:  1,4:4:3:0:0
   358:  1,4:3:0:0:4
   359:  1,4:3:0:4:0
   360:  1,4:3:4:0:0
   361:  1:1:0:4:0,2
   362:  1:1:0:0,2:4
   363:  1:1:4:0:0,2
   364:  1:1:4:0,2:0
   365:  1:1:0,2:0:4
   366:  1:1:0,2:4:0
   367:  1:0:1:4:0,2
   368:  1:0:1:0,2:4
   369:  1:0:4:1:0,2
   370:  1:0:4:0,2:1
   371:  1:0:0,2:1:4
   372:  1:0:0,2:4:1
   373:  1:4:1:0:0,2
   374:  1:4:1:0,2:0
   375:  1:4:0:1:0,2
   376:  1:4:0:0,2:1
   377:  1:4:0,2:1:0
   378:  1:4:0,2:0:1
   379:  1:0,2:1:0:4
   380:  1:0,2:1:4:0
   381:  1:0,2:0:1:4
   382:  1:0,2:0:4:1
   383:  1:0,2:4:1:0
   384:  1:0,2:4:0:1
   385:  0:1:1:4:0,2
   386:  0:1:1:0,2:4
   387:  0:1:4:1:0,2
   388:  0:1:4:0,2:1
   389:  0:1:0,2:1:4
   390:  0:1:0,2:4:1
   391:  0:4:1:1:0,2
   392:  0:4:1:0,2:1
   393:  0:4:0,2:1:1
   394:  0:0,2:1:1:4
   395:  0:0,2:1:4:1
   396:  0:0,2:4:1:1
   397:  4:1:1:0:0,2
   398:  4:1:1:0,2:0
   399:  4:1:0:1:0,2
   400:  4:1:0:0,2:1
   401:  4:1:0,2:1:0
   402:  4:1:0,2:0:1
   403:  4:0:1:1:0,2
   404:  4:0:1:0,2:1
   405:  4:0:0,2:1:1
   406:  4:0,2:1:1:0
   407:  4:0,2:1:0:1
   408:  4:0,2:0:1:1
   409:  0,2:1:1:0:4
   410:  0,2:1:1:4:0
   411:  0,2:1:0:1:4
   412:  0,2:1:0:4:1
   413:  0,2:1:4:1:0
   414:  0,2:1:4:0:1
   415:  0,2:0:1:1:4
   416:  0,2:0:1:4:1
   417:  0,2:0:4:1:1
   418:  0,2:4:1:1:0
   419:  0,2:4:1:0:1
   420:  0,2:4:0:1:1
   421:  2:2:1:0:1,3
   422:  2:2:1:1,3:0
   423:  2:2:0:1:1,3
   424:  2:2:0:1,3:1
   425:  2:2:1,3:1:0
   426:  2:2:1,3:0:1
   427:  2:1:2:0:1,3
   428:  2:1:2:1,3:0
   429:  2:1:0:2:1,3
   430:  2:1:0:1,3:2
   431:  2:1:1,3:2:0
   432:  2:1:1,3:0:2
   433:  2:0:2:1:1,3
   434:  2:0:2:1,3:1
   435:  2:0:1:2:1,3
   436:  2:0:1:1,3:2
   437:  2:0:1,3:2:1
   438:  2:0:1,3:1:2
   439:  2:1,3:2:1:0
   440:  2:1,3:2:0:1
   441:  2:1,3:1:2:0
   442:  2:1,3:1:0:2
   443:  2:1,3:0:2:1
   444:  2:1,3:0:1:2
   445:  1:2:2:0:1,3
   446:  1:2:2:1,3:0
   447:  1:2:0:2:1,3
   448:  1:2:0:1,3:2
   449:  1:2:1,3:2:0
   450:  1:2:1,3:0:2
   451:  1:0:2:2:1,3
   452:  1:0:2:1,3:2
   453:  1:0:1,3:2:2
   454:  1:1,3:2:2:0
   455:  1:1,3:2:0:2
   456:  1:1,3:0:2:2
   457:  0:2:2:1:1,3
   458:  0:2:2:1,3:1
   459:  0:2:1:2:1,3
   460:  0:2:1:1,3:2
   461:  0:2:1,3:2:1
   462:  0:2:1,3:1:2
   463:  0:1:2:2:1,3
   464:  0:1:2:1,3:2
   465:  0:1:1,3:2:2
   466:  0:1,3:2:2:1
   467:  0:1,3:2:1:2
   468:  0:1,3:1:2:2
   469:  1,3:2:2:1:0
   470:  1,3:2:2:0:1
   471:  1,3:2:1:2:0
   472:  1,3:2:1:0:2
   473:  1,3:2:0:2:1
   474:  1,3:2:0:1:2
   475:  1,3:1:2:2:0
   476:  1,3:1:2:0:2
   477:  1,3:1:0:2:2
   478:  1,3:0:2:2:1
   479:  1,3:0:2:1:2
   480:  1,3:0:1:2:2
   481:  3:3:2:1:2,4
   482:  3:3:2:2,4:1
   483:  3:3:1:2:2,4
   484:  3:3:1:2,4:2
   485:  3:3:2,4:2:1
   486:  3:3:2,4:1:2
   487:  3:2:3:1:2,4
   488:  3:2:3:2,4:1
   489:  3:2:1:3:2,4
   490:  3:2:1:2,4:3
   491:  3:2:2,4:3:1
   492:  3:2:2,4:1:3
   493:  3:1:3:2:2,4
   494:  3:1:3:2,4:2
   495:  3:1:2:3:2,4
   496:  3:1:2:2,4:3
   497:  3:1:2,4:3:2
   498:  3:1:2,4:2:3
   499:  3:2,4:3:2:1
   500:  3:2,4:3:1:2
   501:  3:2,4:2:3:1
   502:  3:2,4:2:1:3
   503:  3:2,4:1:3:2
   504:  3:2,4:1:2:3
   505:  2:3:3:1:2,4
   506:  2:3:3:2,4:1
   507:  2:3:1:3:2,4
   508:  2:3:1:2,4:3
   509:  2:3:2,4:3:1
   510:  2:3:2,4:1:3
   511:  2:1:3:3:2,4
   512:  2:1:3:2,4:3
   513:  2:1:2,4:3:3
   514:  2:2,4:3:3:1
   515:  2:2,4:3:1:3
   516:  2:2,4:1:3:3
   517:  1:3:3:2:2,4
   518:  1:3:3:2,4:2
   519:  1:3:2:3:2,4
   520:  1:3:2:2,4:3
   521:  1:3:2,4:3:2
   522:  1:3:2,4:2:3
   523:  1:2:3:3:2,4
   524:  1:2:3:2,4:3
   525:  1:2:2,4:3:3
   526:  1:2,4:3:3:2
   527:  1:2,4:3:2:3
   528:  1:2,4:2:3:3
   529:  2,4:3:3:2:1
   530:  2,4:3:3:1:2
   531:  2,4:3:2:3:1
   532:  2,4:3:2:1:3
   533:  2,4:3:1:3:2
   534:  2,4:3:1:2:3
   535:  2,4:2:3:3:1
   536:  2,4:2:3:1:3
   537:  2,4:2:1:3:3
   538:  2,4:1:3:3:2
   539:  2,4:1:3:2:3
   540:  2,4:1:2:3:3
   541:  4:4:3:2:0,3
   542:  4:4:3:0,3:2
   543:  4:4:2:3:0,3
   544:  4:4:2:0,3:3
   545:  4:4:0,3:3:2
   546:  4:4:0,3:2:3
   547:  4:3:4:2:0,3
   548:  4:3:4:0,3:2
   549:  4:3:2:4:0,3
   550:  4:3:2:0,3:4
   551:  4:3:0,3:4:2
   552:  4:3:0,3:2:4
   553:  4:2:4:3:0,3
   554:  4:2:4:0,3:3
   555:  4:2:3:4:0,3
   556:  4:2:3:0,3:4
   557:  4:2:0,3:4:3
   558:  4:2:0,3:3:4
   559:  4:0,3:4:3:2
   560:  4:0,3:4:2:3
   561:  4:0,3:3:4:2
   562:  4:0,3:3:2:4
   563:  4:0,3:2:4:3
   564:  4:0,3:2:3:4
   565:  3:4:4:2:0,3
   566:  3:4:4:0,3:2
   567:  3:4:2:4:0,3
   568:  3:4:2:0,3:4
   569:  3:4:0,3:4:2
   570:  3:4:0,3:2:4
   571:  3:2:4:4:0,3
   572:  3:2:4:0,3:4
   573:  3:2:0,3:4:4
   574:  3:0,3:4:4:2
   575:  3:0,3:4:2:4
   576:  3:0,3:2:4:4
   577:  2:4:4:3:0,3
   578:  2:4:4:0,3:3
   579:  2:4:3:4:0,3
   580:  2:4:3:0,3:4
   581:  2:4:0,3:4:3
   582:  2:4:0,3:3:4
   583:  2:3:4:4:0,3
   584:  2:3:4:0,3:4
   585:  2:3:0,3:4:4
   586:  2:0,3:4:4:3
   587:  2:0,3:4:3:4
   588:  2:0,3:3:4:4
   589:  0,3:4:4:3:2
   590:  0,3:4:4:2:3
   591:  0,3:4:3:4:2
   592:  0,3:4:3:2:4
   593:  0,3:4:2:4:3
   594:  0,3:4:2:3:4
   595:  0,3:3:4:4:2
   596:  0,3:3:4:2:4
   597:  0,3:3:2:4:4
   598:  0,3:2:4:4:3
   599:  0,3:2:4:3:4
   600:  0,3:2:3:4:4
family= 4 1 0 0 0 new D5h genus #     6 is 0:0:1:2:2,3
     1:  0:0:1:2:2,3
     2:  0:0:1:2,3:2
     3:  0:0:2:1:2,3
     4:  0:0:2:2,3:1
     5:  0:0:2,3:1:2
     6:  0:0:2,3:2:1
     7:  0:1:0:2:2,3
     8:  0:1:0:2,3:2
     9:  0:1:2:0:2,3
    10:  0:1:2:2,3:0
    11:  0:1:2,3:0:2
    12:  0:1:2,3:2:0
    13:  0:2:0:1:2,3
    14:  0:2:0:2,3:1
    15:  0:2:1:0:2,3
    16:  0:2:1:2,3:0
    17:  0:2:2,3:0:1
    18:  0:2:2,3:1:0
    19:  0:2,3:0:1:2
    20:  0:2,3:0:2:1
    21:  0:2,3:1:0:2
    22:  0:2,3:1:2:0
    23:  0:2,3:2:0:1
    24:  0:2,3:2:1:0
    25:  1:0:0:2:2,3
    26:  1:0:0:2,3:2
    27:  1:0:2:0:2,3
    28:  1:0:2:2,3:0
    29:  1:0:2,3:0:2
    30:  1:0:2,3:2:0
    31:  1:2:0:0:2,3
    32:  1:2:0:2,3:0
    33:  1:2:2,3:0:0
    34:  1:2,3:0:0:2
    35:  1:2,3:0:2:0
    36:  1:2,3:2:0:0
    37:  2:0:0:1:2,3
    38:  2:0:0:2,3:1
    39:  2:0:1:0:2,3
    40:  2:0:1:2,3:0
    41:  2:0:2,3:0:1
    42:  2:0:2,3:1:0
    43:  2:1:0:0:2,3
    44:  2:1:0:2,3:0
    45:  2:1:2,3:0:0
    46:  2:2,3:0:0:1
    47:  2:2,3:0:1:0
    48:  2:2,3:1:0:0
    49:  2,3:0:0:1:2
    50:  2,3:0:0:2:1
    51:  2,3:0:1:0:2
    52:  2,3:0:1:2:0
    53:  2,3:0:2:0:1
    54:  2,3:0:2:1:0
    55:  2,3:1:0:0:2
    56:  2,3:1:0:2:0
    57:  2,3:1:2:0:0
    58:  2,3:2:0:0:1
    59:  2,3:2:0:1:0
    60:  2,3:2:1:0:0
    61:  1:1:2:3:3,4
    62:  1:1:2:3,4:3
    63:  1:1:3:2:3,4
    64:  1:1:3:3,4:2
    65:  1:1:3,4:2:3
    66:  1:1:3,4:3:2
    67:  1:2:1:3:3,4
    68:  1:2:1:3,4:3
    69:  1:2:3:1:3,4
    70:  1:2:3:3,4:1
    71:  1:2:3,4:1:3
    72:  1:2:3,4:3:1
    73:  1:3:1:2:3,4
    74:  1:3:1:3,4:2
    75:  1:3:2:1:3,4
    76:  1:3:2:3,4:1
    77:  1:3:3,4:1:2
    78:  1:3:3,4:2:1
    79:  1:3,4:1:2:3
    80:  1:3,4:1:3:2
    81:  1:3,4:2:1:3
    82:  1:3,4:2:3:1
    83:  1:3,4:3:1:2
    84:  1:3,4:3:2:1
    85:  2:1:1:3:3,4
    86:  2:1:1:3,4:3
    87:  2:1:3:1:3,4
    88:  2:1:3:3,4:1
    89:  2:1:3,4:1:3
    90:  2:1:3,4:3:1
    91:  2:3:1:1:3,4
    92:  2:3:1:3,4:1
    93:  2:3:3,4:1:1
    94:  2:3,4:1:1:3
    95:  2:3,4:1:3:1
    96:  2:3,4:3:1:1
    97:  3:1:1:2:3,4
    98:  3:1:1:3,4:2
    99:  3:1:2:1:3,4
   100:  3:1:2:3,4:1
   101:  3:1:3,4:1:2
   102:  3:1:3,4:2:1
   103:  3:2:1:1:3,4
   104:  3:2:1:3,4:1
   105:  3:2:3,4:1:1
   106:  3:3,4:1:1:2
   107:  3:3,4:1:2:1
   108:  3:3,4:2:1:1
   109:  3,4:1:1:2:3
   110:  3,4:1:1:3:2
   111:  3,4:1:2:1:3
   112:  3,4:1:2:3:1
   113:  3,4:1:3:1:2
   114:  3,4:1:3:2:1
   115:  3,4:2:1:1:3
   116:  3,4:2:1:3:1
   117:  3,4:2:3:1:1
   118:  3,4:3:1:1:2
   119:  3,4:3:1:2:1
   120:  3,4:3:2:1:1
   121:  2:2:3:4:0,4
   122:  2:2:3:0,4:4
   123:  2:2:4:3:0,4
   124:  2:2:4:0,4:3
   125:  2:2:0,4:3:4
   126:  2:2:0,4:4:3
   127:  2:3:2:4:0,4
   128:  2:3:2:0,4:4
   129:  2:3:4:2:0,4
   130:  2:3:4:0,4:2
   131:  2:3:0,4:2:4
   132:  2:3:0,4:4:2
   133:  2:4:2:3:0,4
   134:  2:4:2:0,4:3
   135:  2:4:3:2:0,4
   136:  2:4:3:0,4:2
   137:  2:4:0,4:2:3
   138:  2:4:0,4:3:2
   139:  2:0,4:2:3:4
   140:  2:0,4:2:4:3
   141:  2:0,4:3:2:4
   142:  2:0,4:3:4:2
   143:  2:0,4:4:2:3
   144:  2:0,4:4:3:2
   145:  3:2:2:4:0,4
   146:  3:2:2:0,4:4
   147:  3:2:4:2:0,4
   148:  3:2:4:0,4:2
   149:  3:2:0,4:2:4
   150:  3:2:0,4:4:2
   151:  3:4:2:2:0,4
   152:  3:4:2:0,4:2
   153:  3:4:0,4:2:2
   154:  3:0,4:2:2:4
   155:  3:0,4:2:4:2
   156:  3:0,4:4:2:2
   157:  4:2:2:3:0,4
   158:  4:2:2:0,4:3
   159:  4:2:3:2:0,4
   160:  4:2:3:0,4:2
   161:  4:2:0,4:2:3
   162:  4:2:0,4:3:2
   163:  4:3:2:2:0,4
   164:  4:3:2:0,4:2
   165:  4:3:0,4:2:2
   166:  4:0,4:2:2:3
   167:  4:0,4:2:3:2
   168:  4:0,4:3:2:2
   169:  0,4:2:2:3:4
   170:  0,4:2:2:4:3
   171:  0,4:2:3:2:4
   172:  0,4:2:3:4:2
   173:  0,4:2:4:2:3
   174:  0,4:2:4:3:2
   175:  0,4:3:2:2:4
   176:  0,4:3:2:4:2
   177:  0,4:3:4:2:2
   178:  0,4:4:2:2:3
   179:  0,4:4:2:3:2
   180:  0,4:4:3:2:2
   181:  3:3:4:0:0,1
   182:  3:3:4:0,1:0
   183:  3:3:0:4:0,1
   184:  3:3:0:0,1:4
   185:  3:3:0,1:4:0
   186:  3:3:0,1:0:4
   187:  3:4:3:0:0,1
   188:  3:4:3:0,1:0
   189:  3:4:0:3:0,1
   190:  3:4:0:0,1:3
   191:  3:4:0,1:3:0
   192:  3:4:0,1:0:3
   193:  3:0:3:4:0,1
   194:  3:0:3:0,1:4
   195:  3:0:4:3:0,1
   196:  3:0:4:0,1:3
   197:  3:0:0,1:3:4
   198:  3:0:0,1:4:3
   199:  3:0,1:3:4:0
   200:  3:0,1:3:0:4
   201:  3:0,1:4:3:0
   202:  3:0,1:4:0:3
   203:  3:0,1:0:3:4
   204:  3:0,1:0:4:3
   205:  4:3:3:0:0,1
   206:  4:3:3:0,1:0
   207:  4:3:0:3:0,1
   208:  4:3:0:0,1:3
   209:  4:3:0,1:3:0
   210:  4:3:0,1:0:3
   211:  4:0:3:3:0,1
   212:  4:0:3:0,1:3
   213:  4:0:0,1:3:3
   214:  4:0,1:3:3:0
   215:  4:0,1:3:0:3
   216:  4:0,1:0:3:3
   217:  0:3:3:4:0,1
   218:  0:3:3:0,1:4
   219:  0:3:4:3:0,1
   220:  0:3:4:0,1:3
   221:  0:3:0,1:3:4
   222:  0:3:0,1:4:3
   223:  0:4:3:3:0,1
   224:  0:4:3:0,1:3
   225:  0:4:0,1:3:3
   226:  0:0,1:3:3:4
   227:  0:0,1:3:4:3
   228:  0:0,1:4:3:3
   229:  0,1:3:3:4:0
   230:  0,1:3:3:0:4
   231:  0,1:3:4:3:0
   232:  0,1:3:4:0:3
   233:  0,1:3:0:3:4
   234:  0,1:3:0:4:3
   235:  0,1:4:3:3:0
   236:  0,1:4:3:0:3
   237:  0,1:4:0:3:3
   238:  0,1:0:3:3:4
   239:  0,1:0:3:4:3
   240:  0,1:0:4:3:3
   241:  4:4:0:1:1,2
   242:  4:4:0:1,2:1
   243:  4:4:1:0:1,2
   244:  4:4:1:1,2:0
   245:  4:4:1,2:0:1
   246:  4:4:1,2:1:0
   247:  4:0:4:1:1,2
   248:  4:0:4:1,2:1
   249:  4:0:1:4:1,2
   250:  4:0:1:1,2:4
   251:  4:0:1,2:4:1
   252:  4:0:1,2:1:4
   253:  4:1:4:0:1,2
   254:  4:1:4:1,2:0
   255:  4:1:0:4:1,2
   256:  4:1:0:1,2:4
   257:  4:1:1,2:4:0
   258:  4:1:1,2:0:4
   259:  4:1,2:4:0:1
   260:  4:1,2:4:1:0
   261:  4:1,2:0:4:1
   262:  4:1,2:0:1:4
   263:  4:1,2:1:4:0
   264:  4:1,2:1:0:4
   265:  0:4:4:1:1,2
   266:  0:4:4:1,2:1
   267:  0:4:1:4:1,2
   268:  0:4:1:1,2:4
   269:  0:4:1,2:4:1
   270:  0:4:1,2:1:4
   271:  0:1:4:4:1,2
   272:  0:1:4:1,2:4
   273:  0:1:1,2:4:4
   274:  0:1,2:4:4:1
   275:  0:1,2:4:1:4
   276:  0:1,2:1:4:4
   277:  1:4:4:0:1,2
   278:  1:4:4:1,2:0
   279:  1:4:0:4:1,2
   280:  1:4:0:1,2:4
   281:  1:4:1,2:4:0
   282:  1:4:1,2:0:4
   283:  1:0:4:4:1,2
   284:  1:0:4:1,2:4
   285:  1:0:1,2:4:4
   286:  1:1,2:4:4:0
   287:  1:1,2:4:0:4
   288:  1:1,2:0:4:4
   289:  1,2:4:4:0:1
   290:  1,2:4:4:1:0
   291:  1,2:4:0:4:1
   292:  1,2:4:0:1:4
   293:  1,2:4:1:4:0
   294:  1,2:4:1:0:4
   295:  1,2:0:4:4:1
   296:  1,2:0:4:1:4
   297:  1,2:0:1:4:4
   298:  1,2:1:4:4:0
   299:  1,2:1:4:0:4
   300:  1,2:1:0:4:4
   301:  0:0:4:3:2,3
   302:  0:0:4:2,3:3
   303:  0:0:3:4:2,3
   304:  0:0:3:2,3:4
   305:  0:0:2,3:4:3
   306:  0:0:2,3:3:4
   307:  0:4:0:3:2,3
   308:  0:4:0:2,3:3
   309:  0:4:3:0:2,3
   310:  0:4:3:2,3:0
   311:  0:4:2,3:0:3
   312:  0:4:2,3:3:0
   313:  0:3:0:4:2,3
   314:  0:3:0:2,3:4
   315:  0:3:4:0:2,3
   316:  0:3:4:2,3:0
   317:  0:3:2,3:0:4
   318:  0:3:2,3:4:0
   319:  0:2,3:0:4:3
   320:  0:2,3:0:3:4
   321:  0:2,3:4:0:3
   322:  0:2,3:4:3:0
   323:  0:2,3:3:0:4
   324:  0:2,3:3:4:0
   325:  4:0:0:3:2,3
   326:  4:0:0:2,3:3
   327:  4:0:3:0:2,3
   328:  4:0:3:2,3:0
   329:  4:0:2,3:0:3
   330:  4:0:2,3:3:0
   331:  4:3:0:0:2,3
   332:  4:3:0:2,3:0
   333:  4:3:2,3:0:0
   334:  4:2,3:0:0:3
   335:  4:2,3:0:3:0
   336:  4:2,3:3:0:0
   337:  3:0:0:4:2,3
   338:  3:0:0:2,3:4
   339:  3:0:4:0:2,3
   340:  3:0:4:2,3:0
   341:  3:0:2,3:0:4
   342:  3:0:2,3:4:0
   343:  3:4:0:0:2,3
   344:  3:4:0:2,3:0
   345:  3:4:2,3:0:0
   346:  3:2,3:0:0:4
   347:  3:2,3:0:4:0
   348:  3:2,3:4:0:0
   349:  2,3:0:0:4:3
   350:  2,3:0:0:3:4
   351:  2,3:0:4:0:3
   352:  2,3:0:4:3:0
   353:  2,3:0:3:0:4
   354:  2,3:0:3:4:0
   355:  2,3:4:0:0:3
   356:  2,3:4:0:3:0
   357:  2,3:4:3:0:0
   358:  2,3:3:0:0:4
   359:  2,3:3:0:4:0
   360:  2,3:3:4:0:0
   361:  1:1:0:4:3,4
   362:  1:1:0:3,4:4
   363:  1:1:4:0:3,4
   364:  1:1:4:3,4:0
   365:  1:1:3,4:0:4
   366:  1:1:3,4:4:0
   367:  1:0:1:4:3,4
   368:  1:0:1:3,4:4
   369:  1:0:4:1:3,4
   370:  1:0:4:3,4:1
   371:  1:0:3,4:1:4
   372:  1:0:3,4:4:1
   373:  1:4:1:0:3,4
   374:  1:4:1:3,4:0
   375:  1:4:0:1:3,4
   376:  1:4:0:3,4:1
   377:  1:4:3,4:1:0
   378:  1:4:3,4:0:1
   379:  1:3,4:1:0:4
   380:  1:3,4:1:4:0
   381:  1:3,4:0:1:4
   382:  1:3,4:0:4:1
   383:  1:3,4:4:1:0
   384:  1:3,4:4:0:1
   385:  0:1:1:4:3,4
   386:  0:1:1:3,4:4
   387:  0:1:4:1:3,4
   388:  0:1:4:3,4:1
   389:  0:1:3,4:1:4
   390:  0:1:3,4:4:1
   391:  0:4:1:1:3,4
   392:  0:4:1:3,4:1
   393:  0:4:3,4:1:1
   394:  0:3,4:1:1:4
   395:  0:3,4:1:4:1
   396:  0:3,4:4:1:1
   397:  4:1:1:0:3,4
   398:  4:1:1:3,4:0
   399:  4:1:0:1:3,4
   400:  4:1:0:3,4:1
   401:  4:1:3,4:1:0
   402:  4:1:3,4:0:1
   403:  4:0:1:1:3,4
   404:  4:0:1:3,4:1
   405:  4:0:3,4:1:1
   406:  4:3,4:1:1:0
   407:  4:3,4:1:0:1
   408:  4:3,4:0:1:1
   409:  3,4:1:1:0:4
   410:  3,4:1:1:4:0
   411:  3,4:1:0:1:4
   412:  3,4:1:0:4:1
   413:  3,4:1:4:1:0
   414:  3,4:1:4:0:1
   415:  3,4:0:1:1:4
   416:  3,4:0:1:4:1
   417:  3,4:0:4:1:1
   418:  3,4:4:1:1:0
   419:  3,4:4:1:0:1
   420:  3,4:4:0:1:1
   421:  2:2:1:0:0,4
   422:  2:2:1:0,4:0
   423:  2:2:0:1:0,4
   424:  2:2:0:0,4:1
   425:  2:2:0,4:1:0
   426:  2:2:0,4:0:1
   427:  2:1:2:0:0,4
   428:  2:1:2:0,4:0
   429:  2:1:0:2:0,4
   430:  2:1:0:0,4:2
   431:  2:1:0,4:2:0
   432:  2:1:0,4:0:2
   433:  2:0:2:1:0,4
   434:  2:0:2:0,4:1
   435:  2:0:1:2:0,4
   436:  2:0:1:0,4:2
   437:  2:0:0,4:2:1
   438:  2:0:0,4:1:2
   439:  2:0,4:2:1:0
   440:  2:0,4:2:0:1
   441:  2:0,4:1:2:0
   442:  2:0,4:1:0:2
   443:  2:0,4:0:2:1
   444:  2:0,4:0:1:2
   445:  1:2:2:0:0,4
   446:  1:2:2:0,4:0
   447:  1:2:0:2:0,4
   448:  1:2:0:0,4:2
   449:  1:2:0,4:2:0
   450:  1:2:0,4:0:2
   451:  1:0:2:2:0,4
   452:  1:0:2:0,4:2
   453:  1:0:0,4:2:2
   454:  1:0,4:2:2:0
   455:  1:0,4:2:0:2
   456:  1:0,4:0:2:2
   457:  0:2:2:1:0,4
   458:  0:2:2:0,4:1
   459:  0:2:1:2:0,4
   460:  0:2:1:0,4:2
   461:  0:2:0,4:2:1
   462:  0:2:0,4:1:2
   463:  0:1:2:2:0,4
   464:  0:1:2:0,4:2
   465:  0:1:0,4:2:2
   466:  0:0,4:2:2:1
   467:  0:0,4:2:1:2
   468:  0:0,4:1:2:2
   469:  0,4:2:2:1:0
   470:  0,4:2:2:0:1
   471:  0,4:2:1:2:0
   472:  0,4:2:1:0:2
   473:  0,4:2:0:2:1
   474:  0,4:2:0:1:2
   475:  0,4:1:2:2:0
   476:  0,4:1:2:0:2
   477:  0,4:1:0:2:2
   478:  0,4:0:2:2:1
   479:  0,4:0:2:1:2
   480:  0,4:0:1:2:2
   481:  3:3:2:1:0,1
   482:  3:3:2:0,1:1
   483:  3:3:1:2:0,1
   484:  3:3:1:0,1:2
   485:  3:3:0,1:2:1
   486:  3:3:0,1:1:2
   487:  3:2:3:1:0,1
   488:  3:2:3:0,1:1
   489:  3:2:1:3:0,1
   490:  3:2:1:0,1:3
   491:  3:2:0,1:3:1
   492:  3:2:0,1:1:3
   493:  3:1:3:2:0,1
   494:  3:1:3:0,1:2
   495:  3:1:2:3:0,1
   496:  3:1:2:0,1:3
   497:  3:1:0,1:3:2
   498:  3:1:0,1:2:3
   499:  3:0,1:3:2:1
   500:  3:0,1:3:1:2
   501:  3:0,1:2:3:1
   502:  3:0,1:2:1:3
   503:  3:0,1:1:3:2
   504:  3:0,1:1:2:3
   505:  2:3:3:1:0,1
   506:  2:3:3:0,1:1
   507:  2:3:1:3:0,1
   508:  2:3:1:0,1:3
   509:  2:3:0,1:3:1
   510:  2:3:0,1:1:3
   511:  2:1:3:3:0,1
   512:  2:1:3:0,1:3
   513:  2:1:0,1:3:3
   514:  2:0,1:3:3:1
   515:  2:0,1:3:1:3
   516:  2:0,1:1:3:3
   517:  1:3:3:2:0,1
   518:  1:3:3:0,1:2
   519:  1:3:2:3:0,1
   520:  1:3:2:0,1:3
   521:  1:3:0,1:3:2
   522:  1:3:0,1:2:3
   523:  1:2:3:3:0,1
   524:  1:2:3:0,1:3
   525:  1:2:0,1:3:3
   526:  1:0,1:3:3:2
   527:  1:0,1:3:2:3
   528:  1:0,1:2:3:3
   529:  0,1:3:3:2:1
   530:  0,1:3:3:1:2
   531:  0,1:3:2:3:1
   532:  0,1:3:2:1:3
   533:  0,1:3:1:3:2
   534:  0,1:3:1:2:3
   535:  0,1:2:3:3:1
   536:  0,1:2:3:1:3
   537:  0,1:2:1:3:3
   538:  0,1:1:3:3:2
   539:  0,1:1:3:2:3
   540:  0,1:1:2:3:3
   541:  4:4:3:2:1,2
   542:  4:4:3:1,2:2
   543:  4:4:2:3:1,2
   544:  4:4:2:1,2:3
   545:  4:4:1,2:3:2
   546:  4:4:1,2:2:3
   547:  4:3:4:2:1,2
   548:  4:3:4:1,2:2
   549:  4:3:2:4:1,2
   550:  4:3:2:1,2:4
   551:  4:3:1,2:4:2
   552:  4:3:1,2:2:4
   553:  4:2:4:3:1,2
   554:  4:2:4:1,2:3
   555:  4:2:3:4:1,2
   556:  4:2:3:1,2:4
   557:  4:2:1,2:4:3
   558:  4:2:1,2:3:4
   559:  4:1,2:4:3:2
   560:  4:1,2:4:2:3
   561:  4:1,2:3:4:2
   562:  4:1,2:3:2:4
   563:  4:1,2:2:4:3
   564:  4:1,2:2:3:4
   565:  3:4:4:2:1,2
   566:  3:4:4:1,2:2
   567:  3:4:2:4:1,2
   568:  3:4:2:1,2:4
   569:  3:4:1,2:4:2
   570:  3:4:1,2:2:4
   571:  3:2:4:4:1,2
   572:  3:2:4:1,2:4
   573:  3:2:1,2:4:4
   574:  3:1,2:4:4:2
   575:  3:1,2:4:2:4
   576:  3:1,2:2:4:4
   577:  2:4:4:3:1,2
   578:  2:4:4:1,2:3
   579:  2:4:3:4:1,2
   580:  2:4:3:1,2:4
   581:  2:4:1,2:4:3
   582:  2:4:1,2:3:4
   583:  2:3:4:4:1,2
   584:  2:3:4:1,2:4
   585:  2:3:1,2:4:4
   586:  2:1,2:4:4:3
   587:  2:1,2:4:3:4
   588:  2:1,2:3:4:4
   589:  1,2:4:4:3:2
   590:  1,2:4:4:2:3
   591:  1,2:4:3:4:2
   592:  1,2:4:3:2:4
   593:  1,2:4:2:4:3
   594:  1,2:4:2:3:4
   595:  1,2:3:4:4:2
   596:  1,2:3:4:2:4
   597:  1,2:3:2:4:4
   598:  1,2:2:4:4:3
   599:  1,2:2:4:3:4
   600:  1,2:2:3:4:4
family= 4 1 0 0 0 new D5h genus #     7 is 0:0:1:2:2,4
     1:  0:0:1:2:2,4
     2:  0:0:1:2,4:2
     3:  0:0:2:1:2,4
     4:  0:0:2:2,4:1
     5:  0:0:2,4:1:2
     6:  0:0:2,4:2:1
     7:  0:1:0:2:2,4
     8:  0:1:0:2,4:2
     9:  0:1:2:0:2,4
    10:  0:1:2:2,4:0
    11:  0:1:2,4:0:2
    12:  0:1:2,4:2:0
    13:  0:2:0:1:2,4
    14:  0:2:0:2,4:1
    15:  0:2:1:0:2,4
    16:  0:2:1:2,4:0
    17:  0:2:2,4:0:1
    18:  0:2:2,4:1:0
    19:  0:2,4:0:1:2
    20:  0:2,4:0:2:1
    21:  0:2,4:1:0:2
    22:  0:2,4:1:2:0
    23:  0:2,4:2:0:1
    24:  0:2,4:2:1:0
    25:  1:0:0:2:2,4
    26:  1:0:0:2,4:2
    27:  1:0:2:0:2,4
    28:  1:0:2:2,4:0
    29:  1:0:2,4:0:2
    30:  1:0:2,4:2:0
    31:  1:2:0:0:2,4
    32:  1:2:0:2,4:0
    33:  1:2:2,4:0:0
    34:  1:2,4:0:0:2
    35:  1:2,4:0:2:0
    36:  1:2,4:2:0:0
    37:  2:0:0:1:2,4
    38:  2:0:0:2,4:1
    39:  2:0:1:0:2,4
    40:  2:0:1:2,4:0
    41:  2:0:2,4:0:1
    42:  2:0:2,4:1:0
    43:  2:1:0:0:2,4
    44:  2:1:0:2,4:0
    45:  2:1:2,4:0:0
    46:  2:2,4:0:0:1
    47:  2:2,4:0:1:0
    48:  2:2,4:1:0:0
    49:  2,4:0:0:1:2
    50:  2,4:0:0:2:1
    51:  2,4:0:1:0:2
    52:  2,4:0:1:2:0
    53:  2,4:0:2:0:1
    54:  2,4:0:2:1:0
    55:  2,4:1:0:0:2
    56:  2,4:1:0:2:0
    57:  2,4:1:2:0:0
    58:  2,4:2:0:0:1
    59:  2,4:2:0:1:0
    60:  2,4:2:1:0:0
    61:  1:1:2:3:0,3
    62:  1:1:2:0,3:3
    63:  1:1:3:2:0,3
    64:  1:1:3:0,3:2
    65:  1:1:0,3:2:3
    66:  1:1:0,3:3:2
    67:  1:2:1:3:0,3
    68:  1:2:1:0,3:3
    69:  1:2:3:1:0,3
    70:  1:2:3:0,3:1
    71:  1:2:0,3:1:3
    72:  1:2:0,3:3:1
    73:  1:3:1:2:0,3
    74:  1:3:1:0,3:2
    75:  1:3:2:1:0,3
    76:  1:3:2:0,3:1
    77:  1:3:0,3:1:2
    78:  1:3:0,3:2:1
    79:  1:0,3:1:2:3
    80:  1:0,3:1:3:2
    81:  1:0,3:2:1:3
    82:  1:0,3:2:3:1
    83:  1:0,3:3:1:2
    84:  1:0,3:3:2:1
    85:  2:1:1:3:0,3
    86:  2:1:1:0,3:3
    87:  2:1:3:1:0,3
    88:  2:1:3:0,3:1
    89:  2:1:0,3:1:3
    90:  2:1:0,3:3:1
    91:  2:3:1:1:0,3
    92:  2:3:1:0,3:1
    93:  2:3:0,3:1:1
    94:  2:0,3:1:1:3
    95:  2:0,3:1:3:1
    96:  2:0,3:3:1:1
    97:  3:1:1:2:0,3
    98:  3:1:1:0,3:2
    99:  3:1:2:1:0,3
   100:  3:1:2:0,3:1
   101:  3:1:0,3:1:2
   102:  3:1:0,3:2:1
   103:  3:2:1:1:0,3
   104:  3:2:1:0,3:1
   105:  3:2:0,3:1:1
   106:  3:0,3:1:1:2
   107:  3:0,3:1:2:1
   108:  3:0,3:2:1:1
   109:  0,3:1:1:2:3
   110:  0,3:1:1:3:2
   111:  0,3:1:2:1:3
   112:  0,3:1:2:3:1
   113:  0,3:1:3:1:2
   114:  0,3:1:3:2:1
   115:  0,3:2:1:1:3
   116:  0,3:2:1:3:1
   117:  0,3:2:3:1:1
   118:  0,3:3:1:1:2
   119:  0,3:3:1:2:1
   120:  0,3:3:2:1:1
   121:  2:2:3:4:1,4
   122:  2:2:3:1,4:4
   123:  2:2:4:3:1,4
   124:  2:2:4:1,4:3
   125:  2:2:1,4:3:4
   126:  2:2:1,4:4:3
   127:  2:3:2:4:1,4
   128:  2:3:2:1,4:4
   129:  2:3:4:2:1,4
   130:  2:3:4:1,4:2
   131:  2:3:1,4:2:4
   132:  2:3:1,4:4:2
   133:  2:4:2:3:1,4
   134:  2:4:2:1,4:3
   135:  2:4:3:2:1,4
   136:  2:4:3:1,4:2
   137:  2:4:1,4:2:3
   138:  2:4:1,4:3:2
   139:  2:1,4:2:3:4
   140:  2:1,4:2:4:3
   141:  2:1,4:3:2:4
   142:  2:1,4:3:4:2
   143:  2:1,4:4:2:3
   144:  2:1,4:4:3:2
   145:  3:2:2:4:1,4
   146:  3:2:2:1,4:4
   147:  3:2:4:2:1,4
   148:  3:2:4:1,4:2
   149:  3:2:1,4:2:4
   150:  3:2:1,4:4:2
   151:  3:4:2:2:1,4
   152:  3:4:2:1,4:2
   153:  3:4:1,4:2:2
   154:  3:1,4:2:2:4
   155:  3:1,4:2:4:2
   156:  3:1,4:4:2:2
   157:  4:2:2:3:1,4
   158:  4:2:2:1,4:3
   159:  4:2:3:2:1,4
   160:  4:2:3:1,4:2
   161:  4:2:1,4:2:3
   162:  4:2:1,4:3:2
   163:  4:3:2:2:1,4
   164:  4:3:2:1,4:2
   165:  4:3:1,4:2:2
   166:  4:1,4:2:2:3
   167:  4:1,4:2:3:2
   168:  4:1,4:3:2:2
   169:  1,4:2:2:3:4
   170:  1,4:2:2:4:3
   171:  1,4:2:3:2:4
   172:  1,4:2:3:4:2
   173:  1,4:2:4:2:3
   174:  1,4:2:4:3:2
   175:  1,4:3:2:2:4
   176:  1,4:3:2:4:2
   177:  1,4:3:4:2:2
   178:  1,4:4:2:2:3
   179:  1,4:4:2:3:2
   180:  1,4:4:3:2:2
   181:  3:3:4:0:0,2
   182:  3:3:4:0,2:0
   183:  3:3:0:4:0,2
   184:  3:3:0:0,2:4
   185:  3:3:0,2:4:0
   186:  3:3:0,2:0:4
   187:  3:4:3:0:0,2
   188:  3:4:3:0,2:0
   189:  3:4:0:3:0,2
   190:  3:4:0:0,2:3
   191:  3:4:0,2:3:0
   192:  3:4:0,2:0:3
   193:  3:0:3:4:0,2
   194:  3:0:3:0,2:4
   195:  3:0:4:3:0,2
   196:  3:0:4:0,2:3
   197:  3:0:0,2:3:4
   198:  3:0:0,2:4:3
   199:  3:0,2:3:4:0
   200:  3:0,2:3:0:4
   201:  3:0,2:4:3:0
   202:  3:0,2:4:0:3
   203:  3:0,2:0:3:4
   204:  3:0,2:0:4:3
   205:  4:3:3:0:0,2
   206:  4:3:3:0,2:0
   207:  4:3:0:3:0,2
   208:  4:3:0:0,2:3
   209:  4:3:0,2:3:0
   210:  4:3:0,2:0:3
   211:  4:0:3:3:0,2
   212:  4:0:3:0,2:3
   213:  4:0:0,2:3:3
   214:  4:0,2:3:3:0
   215:  4:0,2:3:0:3
   216:  4:0,2:0:3:3
   217:  0:3:3:4:0,2
   218:  0:3:3:0,2:4
   219:  0:3:4:3:0,2
   220:  0:3:4:0,2:3
   221:  0:3:0,2:3:4
   222:  0:3:0,2:4:3
   223:  0:4:3:3:0,2
   224:  0:4:3:0,2:3
   225:  0:4:0,2:3:3
   226:  0:0,2:3:3:4
   227:  0:0,2:3:4:3
   228:  0:0,2:4:3:3
   229:  0,2:3:3:4:0
   230:  0,2:3:3:0:4
   231:  0,2:3:4:3:0
   232:  0,2:3:4:0:3
   233:  0,2:3:0:3:4
   234:  0,2:3:0:4:3
   235:  0,2:4:3:3:0
   236:  0,2:4:3:0:3
   237:  0,2:4:0:3:3
   238:  0,2:0:3:3:4
   239:  0,2:0:3:4:3
   240:  0,2:0:4:3:3
   241:  4:4:0:1:1,3
   242:  4:4:0:1,3:1
   243:  4:4:1:0:1,3
   244:  4:4:1:1,3:0
   245:  4:4:1,3:0:1
   246:  4:4:1,3:1:0
   247:  4:0:4:1:1,3
   248:  4:0:4:1,3:1
   249:  4:0:1:4:1,3
   250:  4:0:1:1,3:4
   251:  4:0:1,3:4:1
   252:  4:0:1,3:1:4
   253:  4:1:4:0:1,3
   254:  4:1:4:1,3:0
   255:  4:1:0:4:1,3
   256:  4:1:0:1,3:4
   257:  4:1:1,3:4:0
   258:  4:1:1,3:0:4
   259:  4:1,3:4:0:1
   260:  4:1,3:4:1:0
   261:  4:1,3:0:4:1
   262:  4:1,3:0:1:4
   263:  4:1,3:1:4:0
   264:  4:1,3:1:0:4
   265:  0:4:4:1:1,3
   266:  0:4:4:1,3:1
   267:  0:4:1:4:1,3
   268:  0:4:1:1,3:4
   269:  0:4:1,3:4:1
   270:  0:4:1,3:1:4
   271:  0:1:4:4:1,3
   272:  0:1:4:1,3:4
   273:  0:1:1,3:4:4
   274:  0:1,3:4:4:1
   275:  0:1,3:4:1:4
   276:  0:1,3:1:4:4
   277:  1:4:4:0:1,3
   278:  1:4:4:1,3:0
   279:  1:4:0:4:1,3
   280:  1:4:0:1,3:4
   281:  1:4:1,3:4:0
   282:  1:4:1,3:0:4
   283:  1:0:4:4:1,3
   284:  1:0:4:1,3:4
   285:  1:0:1,3:4:4
   286:  1:1,3:4:4:0
   287:  1:1,3:4:0:4
   288:  1:1,3:0:4:4
   289:  1,3:4:4:0:1
   290:  1,3:4:4:1:0
   291:  1,3:4:0:4:1
   292:  1,3:4:0:1:4
   293:  1,3:4:1:4:0
   294:  1,3:4:1:0:4
   295:  1,3:0:4:4:1
   296:  1,3:0:4:1:4
   297:  1,3:0:1:4:4
   298:  1,3:1:4:4:0
   299:  1,3:1:4:0:4
   300:  1,3:1:0:4:4
   301:  0:0:4:3:1,3
   302:  0:0:4:1,3:3
   303:  0:0:3:4:1,3
   304:  0:0:3:1,3:4
   305:  0:0:1,3:4:3
   306:  0:0:1,3:3:4
   307:  0:4:0:3:1,3
   308:  0:4:0:1,3:3
   309:  0:4:3:0:1,3
   310:  0:4:3:1,3:0
   311:  0:4:1,3:0:3
   312:  0:4:1,3:3:0
   313:  0:3:0:4:1,3
   314:  0:3:0:1,3:4
   315:  0:3:4:0:1,3
   316:  0:3:4:1,3:0
   317:  0:3:1,3:0:4
   318:  0:3:1,3:4:0
   319:  0:1,3:0:4:3
   320:  0:1,3:0:3:4
   321:  0:1,3:4:0:3
   322:  0:1,3:4:3:0
   323:  0:1,3:3:0:4
   324:  0:1,3:3:4:0
   325:  4:0:0:3:1,3
   326:  4:0:0:1,3:3
   327:  4:0:3:0:1,3
   328:  4:0:3:1,3:0
   329:  4:0:1,3:0:3
   330:  4:0:1,3:3:0
   331:  4:3:0:0:1,3
   332:  4:3:0:1,3:0
   333:  4:3:1,3:0:0
   334:  4:1,3:0:0:3
   335:  4:1,3:0:3:0
   336:  4:1,3:3:0:0
   337:  3:0:0:4:1,3
   338:  3:0:0:1,3:4
   339:  3:0:4:0:1,3
   340:  3:0:4:1,3:0
   341:  3:0:1,3:0:4
   342:  3:0:1,3:4:0
   343:  3:4:0:0:1,3
   344:  3:4:0:1,3:0
   345:  3:4:1,3:0:0
   346:  3:1,3:0:0:4
   347:  3:1,3:0:4:0
   348:  3:1,3:4:0:0
   349:  1,3:0:0:4:3
   350:  1,3:0:0:3:4
   351:  1,3:0:4:0:3
   352:  1,3:0:4:3:0
   353:  1,3:0:3:0:4
   354:  1,3:0:3:4:0
   355:  1,3:4:0:0:3
   356:  1,3:4:0:3:0
   357:  1,3:4:3:0:0
   358:  1,3:3:0:0:4
   359:  1,3:3:0:4:0
   360:  1,3:3:4:0:0
   361:  1:1:0:4:2,4
   362:  1:1:0:2,4:4
   363:  1:1:4:0:2,4
   364:  1:1:4:2,4:0
   365:  1:1:2,4:0:4
   366:  1:1:2,4:4:0
   367:  1:0:1:4:2,4
   368:  1:0:1:2,4:4
   369:  1:0:4:1:2,4
   370:  1:0:4:2,4:1
   371:  1:0:2,4:1:4
   372:  1:0:2,4:4:1
   373:  1:4:1:0:2,4
   374:  1:4:1:2,4:0
   375:  1:4:0:1:2,4
   376:  1:4:0:2,4:1
   377:  1:4:2,4:1:0
   378:  1:4:2,4:0:1
   379:  1:2,4:1:0:4
   380:  1:2,4:1:4:0
   381:  1:2,4:0:1:4
   382:  1:2,4:0:4:1
   383:  1:2,4:4:1:0
   384:  1:2,4:4:0:1
   385:  0:1:1:4:2,4
   386:  0:1:1:2,4:4
   387:  0:1:4:1:2,4
   388:  0:1:4:2,4:1
   389:  0:1:2,4:1:4
   390:  0:1:2,4:4:1
   391:  0:4:1:1:2,4
   392:  0:4:1:2,4:1
   393:  0:4:2,4:1:1
   394:  0:2,4:1:1:4
   395:  0:2,4:1:4:1
   396:  0:2,4:4:1:1
   397:  4:1:1:0:2,4
   398:  4:1:1:2,4:0
   399:  4:1:0:1:2,4
   400:  4:1:0:2,4:1
   401:  4:1:2,4:1:0
   402:  4:1:2,4:0:1
   403:  4:0:1:1:2,4
   404:  4:0:1:2,4:1
   405:  4:0:2,4:1:1
   406:  4:2,4:1:1:0
   407:  4:2,4:1:0:1
   408:  4:2,4:0:1:1
   409:  2,4:1:1:0:4
   410:  2,4:1:1:4:0
   411:  2,4:1:0:1:4
   412:  2,4:1:0:4:1
   413:  2,4:1:4:1:0
   414:  2,4:1:4:0:1
   415:  2,4:0:1:1:4
   416:  2,4:0:1:4:1
   417:  2,4:0:4:1:1
   418:  2,4:4:1:1:0
   419:  2,4:4:1:0:1
   420:  2,4:4:0:1:1
   421:  2:2:1:0:0,3
   422:  2:2:1:0,3:0
   423:  2:2:0:1:0,3
   424:  2:2:0:0,3:1
   425:  2:2:0,3:1:0
   426:  2:2:0,3:0:1
   427:  2:1:2:0:0,3
   428:  2:1:2:0,3:0
   429:  2:1:0:2:0,3
   430:  2:1:0:0,3:2
   431:  2:1:0,3:2:0
   432:  2:1:0,3:0:2
   433:  2:0:2:1:0,3
   434:  2:0:2:0,3:1
   435:  2:0:1:2:0,3
   436:  2:0:1:0,3:2
   437:  2:0:0,3:2:1
   438:  2:0:0,3:1:2
   439:  2:0,3:2:1:0
   440:  2:0,3:2:0:1
   441:  2:0,3:1:2:0
   442:  2:0,3:1:0:2
   443:  2:0,3:0:2:1
   444:  2:0,3:0:1:2
   445:  1:2:2:0:0,3
   446:  1:2:2:0,3:0
   447:  1:2:0:2:0,3
   448:  1:2:0:0,3:2
   449:  1:2:0,3:2:0
   450:  1:2:0,3:0:2
   451:  1:0:2:2:0,3
   452:  1:0:2:0,3:2
   453:  1:0:0,3:2:2
   454:  1:0,3:2:2:0
   455:  1:0,3:2:0:2
   456:  1:0,3:0:2:2
   457:  0:2:2:1:0,3
   458:  0:2:2:0,3:1
   459:  0:2:1:2:0,3
   460:  0:2:1:0,3:2
   461:  0:2:0,3:2:1
   462:  0:2:0,3:1:2
   463:  0:1:2:2:0,3
   464:  0:1:2:0,3:2
   465:  0:1:0,3:2:2
   466:  0:0,3:2:2:1
   467:  0:0,3:2:1:2
   468:  0:0,3:1:2:2
   469:  0,3:2:2:1:0
   470:  0,3:2:2:0:1
   471:  0,3:2:1:2:0
   472:  0,3:2:1:0:2
   473:  0,3:2:0:2:1
   474:  0,3:2:0:1:2
   475:  0,3:1:2:2:0
   476:  0,3:1:2:0:2
   477:  0,3:1:0:2:2
   478:  0,3:0:2:2:1
   479:  0,3:0:2:1:2
   480:  0,3:0:1:2:2
   481:  3:3:2:1:1,4
   482:  3:3:2:1,4:1
   483:  3:3:1:2:1,4
   484:  3:3:1:1,4:2
   485:  3:3:1,4:2:1
   486:  3:3:1,4:1:2
   487:  3:2:3:1:1,4
   488:  3:2:3:1,4:1
   489:  3:2:1:3:1,4
   490:  3:2:1:1,4:3
   491:  3:2:1,4:3:1
   492:  3:2:1,4:1:3
   493:  3:1:3:2:1,4
   494:  3:1:3:1,4:2
   495:  3:1:2:3:1,4
   496:  3:1:2:1,4:3
   497:  3:1:1,4:3:2
   498:  3:1:1,4:2:3
   499:  3:1,4:3:2:1
   500:  3:1,4:3:1:2
   501:  3:1,4:2:3:1
   502:  3:1,4:2:1:3
   503:  3:1,4:1:3:2
   504:  3:1,4:1:2:3
   505:  2:3:3:1:1,4
   506:  2:3:3:1,4:1
   507:  2:3:1:3:1,4
   508:  2:3:1:1,4:3
   509:  2:3:1,4:3:1
   510:  2:3:1,4:1:3
   511:  2:1:3:3:1,4
   512:  2:1:3:1,4:3
   513:  2:1:1,4:3:3
   514:  2:1,4:3:3:1
   515:  2:1,4:3:1:3
   516:  2:1,4:1:3:3
   517:  1:3:3:2:1,4
   518:  1:3:3:1,4:2
   519:  1:3:2:3:1,4
   520:  1:3:2:1,4:3
   521:  1:3:1,4:3:2
   522:  1:3:1,4:2:3
   523:  1:2:3:3:1,4
   524:  1:2:3:1,4:3
   525:  1:2:1,4:3:3
   526:  1:1,4:3:3:2
   527:  1:1,4:3:2:3
   528:  1:1,4:2:3:3
   529:  1,4:3:3:2:1
   530:  1,4:3:3:1:2
   531:  1,4:3:2:3:1
   532:  1,4:3:2:1:3
   533:  1,4:3:1:3:2
   534:  1,4:3:1:2:3
   535:  1,4:2:3:3:1
   536:  1,4:2:3:1:3
   537:  1,4:2:1:3:3
   538:  1,4:1:3:3:2
   539:  1,4:1:3:2:3
   540:  1,4:1:2:3:3
   541:  4:4:3:2:0,2
   542:  4:4:3:0,2:2
   543:  4:4:2:3:0,2
   544:  4:4:2:0,2:3
   545:  4:4:0,2:3:2
   546:  4:4:0,2:2:3
   547:  4:3:4:2:0,2
   548:  4:3:4:0,2:2
   549:  4:3:2:4:0,2
   550:  4:3:2:0,2:4
   551:  4:3:0,2:4:2
   552:  4:3:0,2:2:4
   553:  4:2:4:3:0,2
   554:  4:2:4:0,2:3
   555:  4:2:3:4:0,2
   556:  4:2:3:0,2:4
   557:  4:2:0,2:4:3
   558:  4:2:0,2:3:4
   559:  4:0,2:4:3:2
   560:  4:0,2:4:2:3
   561:  4:0,2:3:4:2
   562:  4:0,2:3:2:4
   563:  4:0,2:2:4:3
   564:  4:0,2:2:3:4
   565:  3:4:4:2:0,2
   566:  3:4:4:0,2:2
   567:  3:4:2:4:0,2
   568:  3:4:2:0,2:4
   569:  3:4:0,2:4:2
   570:  3:4:0,2:2:4
   571:  3:2:4:4:0,2
   572:  3:2:4:0,2:4
   573:  3:2:0,2:4:4
   574:  3:0,2:4:4:2
   575:  3:0,2:4:2:4
   576:  3:0,2:2:4:4
   577:  2:4:4:3:0,2
   578:  2:4:4:0,2:3
   579:  2:4:3:4:0,2
   580:  2:4:3:0,2:4
   581:  2:4:0,2:4:3
   582:  2:4:0,2:3:4
   583:  2:3:4:4:0,2
   584:  2:3:4:0,2:4
   585:  2:3:0,2:4:4
   586:  2:0,2:4:4:3
   587:  2:0,2:4:3:4
   588:  2:0,2:3:4:4
   589:  0,2:4:4:3:2
   590:  0,2:4:4:2:3
   591:  0,2:4:3:4:2
   592:  0,2:4:3:2:4
   593:  0,2:4:2:4:3
   594:  0,2:4:2:3:4
   595:  0,2:3:4:4:2
   596:  0,2:3:4:2:4
   597:  0,2:3:2:4:4
   598:  0,2:2:4:4:3
   599:  0,2:2:4:3:4
   600:  0,2:2:3:4:4
family= 4 1 0 0 0 new D5h genus #     8 is 0:0:1:2:3,4
     1:  0:0:1:2:3,4
     2:  0:0:1:3,4:2
     3:  0:0:2:1:3,4
     4:  0:0:2:3,4:1
     5:  0:0:3,4:1:2
     6:  0:0:3,4:2:1
     7:  0:1:0:2:3,4
     8:  0:1:0:3,4:2
     9:  0:1:2:0:3,4
    10:  0:1:2:3,4:0
    11:  0:1:3,4:0:2
    12:  0:1:3,4:2:0
    13:  0:2:0:1:3,4
    14:  0:2:0:3,4:1
    15:  0:2:1:0:3,4
    16:  0:2:1:3,4:0
    17:  0:2:3,4:0:1
    18:  0:2:3,4:1:0
    19:  0:3,4:0:1:2
    20:  0:3,4:0:2:1
    21:  0:3,4:1:0:2
    22:  0:3,4:1:2:0
    23:  0:3,4:2:0:1
    24:  0:3,4:2:1:0
    25:  1:0:0:2:3,4
    26:  1:0:0:3,4:2
    27:  1:0:2:0:3,4
    28:  1:0:2:3,4:0
    29:  1:0:3,4:0:2
    30:  1:0:3,4:2:0
    31:  1:2:0:0:3,4
    32:  1:2:0:3,4:0
    33:  1:2:3,4:0:0
    34:  1:3,4:0:0:2
    35:  1:3,4:0:2:0
    36:  1:3,4:2:0:0
    37:  2:0:0:1:3,4
    38:  2:0:0:3,4:1
    39:  2:0:1:0:3,4
    40:  2:0:1:3,4:0
    41:  2:0:3,4:0:1
    42:  2:0:3,4:1:0
    43:  2:1:0:0:3,4
    44:  2:1:0:3,4:0
    45:  2:1:3,4:0:0
    46:  2:3,4:0:0:1
    47:  2:3,4:0:1:0
    48:  2:3,4:1:0:0
    49:  3,4:0:0:1:2
    50:  3,4:0:0:2:1
    51:  3,4:0:1:0:2
    52:  3,4:0:1:2:0
    53:  3,4:0:2:0:1
    54:  3,4:0:2:1:0
    55:  3,4:1:0:0:2
    56:  3,4:1:0:2:0
    57:  3,4:1:2:0:0
    58:  3,4:2:0:0:1
    59:  3,4:2:0:1:0
    60:  3,4:2:1:0:0
    61:  1:1:2:3:0,4
    62:  1:1:2:0,4:3
    63:  1:1:3:2:0,4
    64:  1:1:3:0,4:2
    65:  1:1:0,4:2:3
    66:  1:1:0,4:3:2
    67:  1:2:1:3:0,4
    68:  1:2:1:0,4:3
    69:  1:2:3:1:0,4
    70:  1:2:3:0,4:1
    71:  1:2:0,4:1:3
    72:  1:2:0,4:3:1
    73:  1:3:1:2:0,4
    74:  1:3:1:0,4:2
    75:  1:3:2:1:0,4
    76:  1:3:2:0,4:1
    77:  1:3:0,4:1:2
    78:  1:3:0,4:2:1
    79:  1:0,4:1:2:3
    80:  1:0,4:1:3:2
    81:  1:0,4:2:1:3
    82:  1:0,4:2:3:1
    83:  1:0,4:3:1:2
    84:  1:0,4:3:2:1
    85:  2:1:1:3:0,4
    86:  2:1:1:0,4:3
    87:  2:1:3:1:0,4
    88:  2:1:3:0,4:1
    89:  2:1:0,4:1:3
    90:  2:1:0,4:3:1
    91:  2:3:1:1:0,4
    92:  2:3:1:0,4:1
    93:  2:3:0,4:1:1
    94:  2:0,4:1:1:3
    95:  2:0,4:1:3:1
    96:  2:0,4:3:1:1
    97:  3:1:1:2:0,4
    98:  3:1:1:0,4:2
    99:  3:1:2:1:0,4
   100:  3:1:2:0,4:1
   101:  3:1:0,4:1:2
   102:  3:1:0,4:2:1
   103:  3:2:1:1:0,4
   104:  3:2:1:0,4:1
   105:  3:2:0,4:1:1
   106:  3:0,4:1:1:2
   107:  3:0,4:1:2:1
   108:  3:0,4:2:1:1
   109:  0,4:1:1:2:3
   110:  0,4:1:1:3:2
   111:  0,4:1:2:1:3
   112:  0,4:1:2:3:1
   113:  0,4:1:3:1:2
   114:  0,4:1:3:2:1
   115:  0,4:2:1:1:3
   116:  0,4:2:1:3:1
   117:  0,4:2:3:1:1
   118:  0,4:3:1:1:2
   119:  0,4:3:1:2:1
   120:  0,4:3:2:1:1
   121:  2:2:3:4:0,1
   122:  2:2:3:0,1:4
   123:  2:2:4:3:0,1
   124:  2:2:4:0,1:3
   125:  2:2:0,1:3:4
   126:  2:2:0,1:4:3
   127:  2:3:2:4:0,1
   128:  2:3:2:0,1:4
   129:  2:3:4:2:0,1
   130:  2:3:4:0,1:2
   131:  2:3:0,1:2:4
   132:  2:3:0,1:4:2
   133:  2:4:2:3:0,1
   134:  2:4:2:0,1:3
   135:  2:4:3:2:0,1
   136:  2:4:3:0,1:2
   137:  2:4:0,1:2:3
   138:  2:4:0,1:3:2
   139:  2:0,1:2:3:4
   140:  2:0,1:2:4:3
   141:  2:0,1:3:2:4
   142:  2:0,1:3:4:2
   143:  2:0,1:4:2:3
   144:  2:0,1:4:3:2
   145:  3:2:2:4:0,1
   146:  3:2:2:0,1:4
   147:  3:2:4:2:0,1
   148:  3:2:4:0,1:2
   149:  3:2:0,1:2:4
   150:  3:2:0,1:4:2
   151:  3:4:2:2:0,1
   152:  3:4:2:0,1:2
   153:  3:4:0,1:2:2
   154:  3:0,1:2:2:4
   155:  3:0,1:2:4:2
   156:  3:0,1:4:2:2
   157:  4:2:2:3:0,1
   158:  4:2:2:0,1:3
   159:  4:2:3:2:0,1
   160:  4:2:3:0,1:2
   161:  4:2:0,1:2:3
   162:  4:2:0,1:3:2
   163:  4:3:2:2:0,1
   164:  4:3:2:0,1:2
   165:  4:3:0,1:2:2
   166:  4:0,1:2:2:3
   167:  4:0,1:2:3:2
   168:  4:0,1:3:2:2
   169:  0,1:2:2:3:4
   170:  0,1:2:2:4:3
   171:  0,1:2:3:2:4
   172:  0,1:2:3:4:2
   173:  0,1:2:4:2:3
   174:  0,1:2:4:3:2
   175:  0,1:3:2:2:4
   176:  0,1:3:2:4:2
   177:  0,1:3:4:2:2
   178:  0,1:4:2:2:3
   179:  0,1:4:2:3:2
   180:  0,1:4:3:2:2
   181:  3:3:4:0:1,2
   182:  3:3:4:1,2:0
   183:  3:3:0:4:1,2
   184:  3:3:0:1,2:4
   185:  3:3:1,2:4:0
   186:  3:3:1,2:0:4
   187:  3:4:3:0:1,2
   188:  3:4:3:1,2:0
   189:  3:4:0:3:1,2
   190:  3:4:0:1,2:3
   191:  3:4:1,2:3:0
   192:  3:4:1,2:0:3
   193:  3:0:3:4:1,2
   194:  3:0:3:1,2:4
   195:  3:0:4:3:1,2
   196:  3:0:4:1,2:3
   197:  3:0:1,2:3:4
   198:  3:0:1,2:4:3
   199:  3:1,2:3:4:0
   200:  3:1,2:3:0:4
   201:  3:1,2:4:3:0
   202:  3:1,2:4:0:3
   203:  3:1,2:0:3:4
   204:  3:1,2:0:4:3
   205:  4:3:3:0:1,2
   206:  4:3:3:1,2:0
   207:  4:3:0:3:1,2
   208:  4:3:0:1,2:3
   209:  4:3:1,2:3:0
   210:  4:3:1,2:0:3
   211:  4:0:3:3:1,2
   212:  4:0:3:1,2:3
   213:  4:0:1,2:3:3
   214:  4:1,2:3:3:0
   215:  4:1,2:3:0:3
   216:  4:1,2:0:3:3
   217:  0:3:3:4:1,2
   218:  0:3:3:1,2:4
   219:  0:3:4:3:1,2
   220:  0:3:4:1,2:3
   221:  0:3:1,2:3:4
   222:  0:3:1,2:4:3
   223:  0:4:3:3:1,2
   224:  0:4:3:1,2:3
   225:  0:4:1,2:3:3
   226:  0:1,2:3:3:4
   227:  0:1,2:3:4:3
   228:  0:1,2:4:3:3
   229:  1,2:3:3:4:0
   230:  1,2:3:3:0:4
   231:  1,2:3:4:3:0
   232:  1,2:3:4:0:3
   233:  1,2:3:0:3:4
   234:  1,2:3:0:4:3
   235:  1,2:4:3:3:0
   236:  1,2:4:3:0:3
   237:  1,2:4:0:3:3
   238:  1,2:0:3:3:4
   239:  1,2:0:3:4:3
   240:  1,2:0:4:3:3
   241:  4:4:0:1:2,3
   242:  4:4:0:2,3:1
   243:  4:4:1:0:2,3
   244:  4:4:1:2,3:0
   245:  4:4:2,3:0:1
   246:  4:4:2,3:1:0
   247:  4:0:4:1:2,3
   248:  4:0:4:2,3:1
   249:  4:0:1:4:2,3
   250:  4:0:1:2,3:4
   251:  4:0:2,3:4:1
   252:  4:0:2,3:1:4
   253:  4:1:4:0:2,3
   254:  4:1:4:2,3:0
   255:  4:1:0:4:2,3
   256:  4:1:0:2,3:4
   257:  4:1:2,3:4:0
   258:  4:1:2,3:0:4
   259:  4:2,3:4:0:1
   260:  4:2,3:4:1:0
   261:  4:2,3:0:4:1
   262:  4:2,3:0:1:4
   263:  4:2,3:1:4:0
   264:  4:2,3:1:0:4
   265:  0:4:4:1:2,3
   266:  0:4:4:2,3:1
   267:  0:4:1:4:2,3
   268:  0:4:1:2,3:4
   269:  0:4:2,3:4:1
   270:  0:4:2,3:1:4
   271:  0:1:4:4:2,3
   272:  0:1:4:2,3:4
   273:  0:1:2,3:4:4
   274:  0:2,3:4:4:1
   275:  0:2,3:4:1:4
   276:  0:2,3:1:4:4
   277:  1:4:4:0:2,3
   278:  1:4:4:2,3:0
   279:  1:4:0:4:2,3
   280:  1:4:0:2,3:4
   281:  1:4:2,3:4:0
   282:  1:4:2,3:0:4
   283:  1:0:4:4:2,3
   284:  1:0:4:2,3:4
   285:  1:0:2,3:4:4
   286:  1:2,3:4:4:0
   287:  1:2,3:4:0:4
   288:  1:2,3:0:4:4
   289:  2,3:4:4:0:1
   290:  2,3:4:4:1:0
   291:  2,3:4:0:4:1
   292:  2,3:4:0:1:4
   293:  2,3:4:1:4:0
   294:  2,3:4:1:0:4
   295:  2,3:0:4:4:1
   296:  2,3:0:4:1:4
   297:  2,3:0:1:4:4
   298:  2,3:1:4:4:0
   299:  2,3:1:4:0:4
   300:  2,3:1:0:4:4
   301:  0:0:4:3:1,2
   302:  0:0:4:1,2:3
   303:  0:0:3:4:1,2
   304:  0:0:3:1,2:4
   305:  0:0:1,2:4:3
   306:  0:0:1,2:3:4
   307:  0:4:0:3:1,2
   308:  0:4:0:1,2:3
   309:  0:4:3:0:1,2
   310:  0:4:3:1,2:0
   311:  0:4:1,2:0:3
   312:  0:4:1,2:3:0
   313:  0:3:0:4:1,2
   314:  0:3:0:1,2:4
   315:  0:3:4:0:1,2
   316:  0:3:4:1,2:0
   317:  0:3:1,2:0:4
   318:  0:3:1,2:4:0
   319:  0:1,2:0:4:3
   320:  0:1,2:0:3:4
   321:  0:1,2:4:0:3
   322:  0:1,2:4:3:0
   323:  0:1,2:3:0:4
   324:  0:1,2:3:4:0
   325:  4:0:0:3:1,2
   326:  4:0:0:1,2:3
   327:  4:0:3:0:1,2
   328:  4:0:3:1,2:0
   329:  4:0:1,2:0:3
   330:  4:0:1,2:3:0
   331:  4:3:0:0:1,2
   332:  4:3:0:1,2:0
   333:  4:3:1,2:0:0
   334:  4:1,2:0:0:3
   335:  4:1,2:0:3:0
   336:  4:1,2:3:0:0
   337:  3:0:0:4:1,2
   338:  3:0:0:1,2:4
   339:  3:0:4:0:1,2
   340:  3:0:4:1,2:0
   341:  3:0:1,2:0:4
   342:  3:0:1,2:4:0
   343:  3:4:0:0:1,2
   344:  3:4:0:1,2:0
   345:  3:4:1,2:0:0
   346:  3:1,2:0:0:4
   347:  3:1,2:0:4:0
   348:  3:1,2:4:0:0
   349:  1,2:0:0:4:3
   350:  1,2:0:0:3:4
   351:  1,2:0:4:0:3
   352:  1,2:0:4:3:0
   353:  1,2:0:3:0:4
   354:  1,2:0:3:4:0
   355:  1,2:4:0:0:3
   356:  1,2:4:0:3:0
   357:  1,2:4:3:0:0
   358:  1,2:3:0:0:4
   359:  1,2:3:0:4:0
   360:  1,2:3:4:0:0
   361:  1:1:0:4:2,3
   362:  1:1:0:2,3:4
   363:  1:1:4:0:2,3
   364:  1:1:4:2,3:0
   365:  1:1:2,3:0:4
   366:  1:1:2,3:4:0
   367:  1:0:1:4:2,3
   368:  1:0:1:2,3:4
   369:  1:0:4:1:2,3
   370:  1:0:4:2,3:1
   371:  1:0:2,3:1:4
   372:  1:0:2,3:4:1
   373:  1:4:1:0:2,3
   374:  1:4:1:2,3:0
   375:  1:4:0:1:2,3
   376:  1:4:0:2,3:1
   377:  1:4:2,3:1:0
   378:  1:4:2,3:0:1
   379:  1:2,3:1:0:4
   380:  1:2,3:1:4:0
   381:  1:2,3:0:1:4
   382:  1:2,3:0:4:1
   383:  1:2,3:4:1:0
   384:  1:2,3:4:0:1
   385:  0:1:1:4:2,3
   386:  0:1:1:2,3:4
   387:  0:1:4:1:2,3
   388:  0:1:4:2,3:1
   389:  0:1:2,3:1:4
   390:  0:1:2,3:4:1
   391:  0:4:1:1:2,3
   392:  0:4:1:2,3:1
   393:  0:4:2,3:1:1
   394:  0:2,3:1:1:4
   395:  0:2,3:1:4:1
   396:  0:2,3:4:1:1
   397:  4:1:1:0:2,3
   398:  4:1:1:2,3:0
   399:  4:1:0:1:2,3
   400:  4:1:0:2,3:1
   401:  4:1:2,3:1:0
   402:  4:1:2,3:0:1
   403:  4:0:1:1:2,3
   404:  4:0:1:2,3:1
   405:  4:0:2,3:1:1
   406:  4:2,3:1:1:0
   407:  4:2,3:1:0:1
   408:  4:2,3:0:1:1
   409:  2,3:1:1:0:4
   410:  2,3:1:1:4:0
   411:  2,3:1:0:1:4
   412:  2,3:1:0:4:1
   413:  2,3:1:4:1:0
   414:  2,3:1:4:0:1
   415:  2,3:0:1:1:4
   416:  2,3:0:1:4:1
   417:  2,3:0:4:1:1
   418:  2,3:4:1:1:0
   419:  2,3:4:1:0:1
   420:  2,3:4:0:1:1
   421:  2:2:1:0:3,4
   422:  2:2:1:3,4:0
   423:  2:2:0:1:3,4
   424:  2:2:0:3,4:1
   425:  2:2:3,4:1:0
   426:  2:2:3,4:0:1
   427:  2:1:2:0:3,4
   428:  2:1:2:3,4:0
   429:  2:1:0:2:3,4
   430:  2:1:0:3,4:2
   431:  2:1:3,4:2:0
   432:  2:1:3,4:0:2
   433:  2:0:2:1:3,4
   434:  2:0:2:3,4:1
   435:  2:0:1:2:3,4
   436:  2:0:1:3,4:2
   437:  2:0:3,4:2:1
   438:  2:0:3,4:1:2
   439:  2:3,4:2:1:0
   440:  2:3,4:2:0:1
   441:  2:3,4:1:2:0
   442:  2:3,4:1:0:2
   443:  2:3,4:0:2:1
   444:  2:3,4:0:1:2
   445:  1:2:2:0:3,4
   446:  1:2:2:3,4:0
   447:  1:2:0:2:3,4
   448:  1:2:0:3,4:2
   449:  1:2:3,4:2:0
   450:  1:2:3,4:0:2
   451:  1:0:2:2:3,4
   452:  1:0:2:3,4:2
   453:  1:0:3,4:2:2
   454:  1:3,4:2:2:0
   455:  1:3,4:2:0:2
   456:  1:3,4:0:2:2
   457:  0:2:2:1:3,4
   458:  0:2:2:3,4:1
   459:  0:2:1:2:3,4
   460:  0:2:1:3,4:2
   461:  0:2:3,4:2:1
   462:  0:2:3,4:1:2
   463:  0:1:2:2:3,4
   464:  0:1:2:3,4:2
   465:  0:1:3,4:2:2
   466:  0:3,4:2:2:1
   467:  0:3,4:2:1:2
   468:  0:3,4:1:2:2
   469:  3,4:2:2:1:0
   470:  3,4:2:2:0:1
   471:  3,4:2:1:2:0
   472:  3,4:2:1:0:2
   473:  3,4:2:0:2:1
   474:  3,4:2:0:1:2
   475:  3,4:1:2:2:0
   476:  3,4:1:2:0:2
   477:  3,4:1:0:2:2
   478:  3,4:0:2:2:1
   479:  3,4:0:2:1:2
   480:  3,4:0:1:2:2
   481:  3:3:2:1:0,4
   482:  3:3:2:0,4:1
   483:  3:3:1:2:0,4
   484:  3:3:1:0,4:2
   485:  3:3:0,4:2:1
   486:  3:3:0,4:1:2
   487:  3:2:3:1:0,4
   488:  3:2:3:0,4:1
   489:  3:2:1:3:0,4
   490:  3:2:1:0,4:3
   491:  3:2:0,4:3:1
   492:  3:2:0,4:1:3
   493:  3:1:3:2:0,4
   494:  3:1:3:0,4:2
   495:  3:1:2:3:0,4
   496:  3:1:2:0,4:3
   497:  3:1:0,4:3:2
   498:  3:1:0,4:2:3
   499:  3:0,4:3:2:1
   500:  3:0,4:3:1:2
   501:  3:0,4:2:3:1
   502:  3:0,4:2:1:3
   503:  3:0,4:1:3:2
   504:  3:0,4:1:2:3
   505:  2:3:3:1:0,4
   506:  2:3:3:0,4:1
   507:  2:3:1:3:0,4
   508:  2:3:1:0,4:3
   509:  2:3:0,4:3:1
   510:  2:3:0,4:1:3
   511:  2:1:3:3:0,4
   512:  2:1:3:0,4:3
   513:  2:1:0,4:3:3
   514:  2:0,4:3:3:1
   515:  2:0,4:3:1:3
   516:  2:0,4:1:3:3
   517:  1:3:3:2:0,4
   518:  1:3:3:0,4:2
   519:  1:3:2:3:0,4
   520:  1:3:2:0,4:3
   521:  1:3:0,4:3:2
   522:  1:3:0,4:2:3
   523:  1:2:3:3:0,4
   524:  1:2:3:0,4:3
   525:  1:2:0,4:3:3
   526:  1:0,4:3:3:2
   527:  1:0,4:3:2:3
   528:  1:0,4:2:3:3
   529:  0,4:3:3:2:1
   530:  0,4:3:3:1:2
   531:  0,4:3:2:3:1
   532:  0,4:3:2:1:3
   533:  0,4:3:1:3:2
   534:  0,4:3:1:2:3
   535:  0,4:2:3:3:1
   536:  0,4:2:3:1:3
   537:  0,4:2:1:3:3
   538:  0,4:1:3:3:2
   539:  0,4:1:3:2:3
   540:  0,4:1:2:3:3
   541:  4:4:3:2:0,1
   542:  4:4:3:0,1:2
   543:  4:4:2:3:0,1
   544:  4:4:2:0,1:3
   545:  4:4:0,1:3:2
   546:  4:4:0,1:2:3
   547:  4:3:4:2:0,1
   548:  4:3:4:0,1:2
   549:  4:3:2:4:0,1
   550:  4:3:2:0,1:4
   551:  4:3:0,1:4:2
   552:  4:3:0,1:2:4
   553:  4:2:4:3:0,1
   554:  4:2:4:0,1:3
   555:  4:2:3:4:0,1
   556:  4:2:3:0,1:4
   557:  4:2:0,1:4:3
   558:  4:2:0,1:3:4
   559:  4:0,1:4:3:2
   560:  4:0,1:4:2:3
   561:  4:0,1:3:4:2
   562:  4:0,1:3:2:4
   563:  4:0,1:2:4:3
   564:  4:0,1:2:3:4
   565:  3:4:4:2:0,1
   566:  3:4:4:0,1:2
   567:  3:4:2:4:0,1
   568:  3:4:2:0,1:4
   569:  3:4:0,1:4:2
   570:  3:4:0,1:2:4
   571:  3:2:4:4:0,1
   572:  3:2:4:0,1:4
   573:  3:2:0,1:4:4
   574:  3:0,1:4:4:2
   575:  3:0,1:4:2:4
   576:  3:0,1:2:4:4
   577:  2:4:4:3:0,1
   578:  2:4:4:0,1:3
   579:  2:4:3:4:0,1
   580:  2:4:3:0,1:4
   581:  2:4:0,1:4:3
   582:  2:4:0,1:3:4
   583:  2:3:4:4:0,1
   584:  2:3:4:0,1:4
   585:  2:3:0,1:4:4
   586:  2:0,1:4:4:3
   587:  2:0,1:4:3:4
   588:  2:0,1:3:4:4
   589:  0,1:4:4:3:2
   590:  0,1:4:4:2:3
   591:  0,1:4:3:4:2
   592:  0,1:4:3:2:4
   593:  0,1:4:2:4:3
   594:  0,1:4:2:3:4
   595:  0,1:3:4:4:2
   596:  0,1:3:4:2:4
   597:  0,1:3:2:4:4
   598:  0,1:2:4:4:3
   599:  0,1:2:4:3:4
   600:  0,1:2:3:4:4
family= 4 1 0 0 0 new D5h genus #     9 is 0:0:1:3:1,2
     1:  0:0:1:3:1,2
     2:  0:0:1:1,2:3
     3:  0:0:3:1:1,2
     4:  0:0:3:1,2:1
     5:  0:0:1,2:1:3
     6:  0:0:1,2:3:1
     7:  0:1:0:3:1,2
     8:  0:1:0:1,2:3
     9:  0:1:3:0:1,2
    10:  0:1:3:1,2:0
    11:  0:1:1,2:0:3
    12:  0:1:1,2:3:0
    13:  0:3:0:1:1,2
    14:  0:3:0:1,2:1
    15:  0:3:1:0:1,2
    16:  0:3:1:1,2:0
    17:  0:3:1,2:0:1
    18:  0:3:1,2:1:0
    19:  0:1,2:0:1:3
    20:  0:1,2:0:3:1
    21:  0:1,2:1:0:3
    22:  0:1,2:1:3:0
    23:  0:1,2:3:0:1
    24:  0:1,2:3:1:0
    25:  1:0:0:3:1,2
    26:  1:0:0:1,2:3
    27:  1:0:3:0:1,2
    28:  1:0:3:1,2:0
    29:  1:0:1,2:0:3
    30:  1:0:1,2:3:0
    31:  1:3:0:0:1,2
    32:  1:3:0:1,2:0
    33:  1:3:1,2:0:0
    34:  1:1,2:0:0:3
    35:  1:1,2:0:3:0
    36:  1:1,2:3:0:0
    37:  3:0:0:1:1,2
    38:  3:0:0:1,2:1
    39:  3:0:1:0:1,2
    40:  3:0:1:1,2:0
    41:  3:0:1,2:0:1
    42:  3:0:1,2:1:0
    43:  3:1:0:0:1,2
    44:  3:1:0:1,2:0
    45:  3:1:1,2:0:0
    46:  3:1,2:0:0:1
    47:  3:1,2:0:1:0
    48:  3:1,2:1:0:0
    49:  1,2:0:0:1:3
    50:  1,2:0:0:3:1
    51:  1,2:0:1:0:3
    52:  1,2:0:1:3:0
    53:  1,2:0:3:0:1
    54:  1,2:0:3:1:0
    55:  1,2:1:0:0:3
    56:  1,2:1:0:3:0
    57:  1,2:1:3:0:0
    58:  1,2:3:0:0:1
    59:  1,2:3:0:1:0
    60:  1,2:3:1:0:0
    61:  1:1:2:4:2,3
    62:  1:1:2:2,3:4
    63:  1:1:4:2:2,3
    64:  1:1:4:2,3:2
    65:  1:1:2,3:2:4
    66:  1:1:2,3:4:2
    67:  1:2:1:4:2,3
    68:  1:2:1:2,3:4
    69:  1:2:4:1:2,3
    70:  1:2:4:2,3:1
    71:  1:2:2,3:1:4
    72:  1:2:2,3:4:1
    73:  1:4:1:2:2,3
    74:  1:4:1:2,3:2
    75:  1:4:2:1:2,3
    76:  1:4:2:2,3:1
    77:  1:4:2,3:1:2
    78:  1:4:2,3:2:1
    79:  1:2,3:1:2:4
    80:  1:2,3:1:4:2
    81:  1:2,3:2:1:4
    82:  1:2,3:2:4:1
    83:  1:2,3:4:1:2
    84:  1:2,3:4:2:1
    85:  2:1:1:4:2,3
    86:  2:1:1:2,3:4
    87:  2:1:4:1:2,3
    88:  2:1:4:2,3:1
    89:  2:1:2,3:1:4
    90:  2:1:2,3:4:1
    91:  2:4:1:1:2,3
    92:  2:4:1:2,3:1
    93:  2:4:2,3:1:1
    94:  2:2,3:1:1:4
    95:  2:2,3:1:4:1
    96:  2:2,3:4:1:1
    97:  4:1:1:2:2,3
    98:  4:1:1:2,3:2
    99:  4:1:2:1:2,3
   100:  4:1:2:2,3:1
   101:  4:1:2,3:1:2
   102:  4:1:2,3:2:1
   103:  4:2:1:1:2,3
   104:  4:2:1:2,3:1
   105:  4:2:2,3:1:1
   106:  4:2,3:1:1:2
   107:  4:2,3:1:2:1
   108:  4:2,3:2:1:1
   109:  2,3:1:1:2:4
   110:  2,3:1:1:4:2
   111:  2,3:1:2:1:4
   112:  2,3:1:2:4:1
   113:  2,3:1:4:1:2
   114:  2,3:1:4:2:1
   115:  2,3:2:1:1:4
   116:  2,3:2:1:4:1
   117:  2,3:2:4:1:1
   118:  2,3:4:1:1:2
   119:  2,3:4:1:2:1
   120:  2,3:4:2:1:1
   121:  2:2:3:0:3,4
   122:  2:2:3:3,4:0
   123:  2:2:0:3:3,4
   124:  2:2:0:3,4:3
   125:  2:2:3,4:3:0
   126:  2:2:3,4:0:3
   127:  2:3:2:0:3,4
   128:  2:3:2:3,4:0
   129:  2:3:0:2:3,4
   130:  2:3:0:3,4:2
   131:  2:3:3,4:2:0
   132:  2:3:3,4:0:2
   133:  2:0:2:3:3,4
   134:  2:0:2:3,4:3
   135:  2:0:3:2:3,4
   136:  2:0:3:3,4:2
   137:  2:0:3,4:2:3
   138:  2:0:3,4:3:2
   139:  2:3,4:2:3:0
   140:  2:3,4:2:0:3
   141:  2:3,4:3:2:0
   142:  2:3,4:3:0:2
   143:  2:3,4:0:2:3
   144:  2:3,4:0:3:2
   145:  3:2:2:0:3,4
   146:  3:2:2:3,4:0
   147:  3:2:0:2:3,4
   148:  3:2:0:3,4:2
   149:  3:2:3,4:2:0
   150:  3:2:3,4:0:2
   151:  3:0:2:2:3,4
   152:  3:0:2:3,4:2
   153:  3:0:3,4:2:2
   154:  3:3,4:2:2:0
   155:  3:3,4:2:0:2
   156:  3:3,4:0:2:2
   157:  0:2:2:3:3,4
   158:  0:2:2:3,4:3
   159:  0:2:3:2:3,4
   160:  0:2:3:3,4:2
   161:  0:2:3,4:2:3
   162:  0:2:3,4:3:2
   163:  0:3:2:2:3,4
   164:  0:3:2:3,4:2
   165:  0:3:3,4:2:2
   166:  0:3,4:2:2:3
   167:  0:3,4:2:3:2
   168:  0:3,4:3:2:2
   169:  3,4:2:2:3:0
   170:  3,4:2:2:0:3
   171:  3,4:2:3:2:0
   172:  3,4:2:3:0:2
   173:  3,4:2:0:2:3
   174:  3,4:2:0:3:2
   175:  3,4:3:2:2:0
   176:  3,4:3:2:0:2
   177:  3,4:3:0:2:2
   178:  3,4:0:2:2:3
   179:  3,4:0:2:3:2
   180:  3,4:0:3:2:2
   181:  3:3:4:1:0,4
   182:  3:3:4:0,4:1
   183:  3:3:1:4:0,4
   184:  3:3:1:0,4:4
   185:  3:3:0,4:4:1
   186:  3:3:0,4:1:4
   187:  3:4:3:1:0,4
   188:  3:4:3:0,4:1
   189:  3:4:1:3:0,4
   190:  3:4:1:0,4:3
   191:  3:4:0,4:3:1
   192:  3:4:0,4:1:3
   193:  3:1:3:4:0,4
   194:  3:1:3:0,4:4
   195:  3:1:4:3:0,4
   196:  3:1:4:0,4:3
   197:  3:1:0,4:3:4
   198:  3:1:0,4:4:3
   199:  3:0,4:3:4:1
   200:  3:0,4:3:1:4
   201:  3:0,4:4:3:1
   202:  3:0,4:4:1:3
   203:  3:0,4:1:3:4
   204:  3:0,4:1:4:3
   205:  4:3:3:1:0,4
   206:  4:3:3:0,4:1
   207:  4:3:1:3:0,4
   208:  4:3:1:0,4:3
   209:  4:3:0,4:3:1
   210:  4:3:0,4:1:3
   211:  4:1:3:3:0,4
   212:  4:1:3:0,4:3
   213:  4:1:0,4:3:3
   214:  4:0,4:3:3:1
   215:  4:0,4:3:1:3
   216:  4:0,4:1:3:3
   217:  1:3:3:4:0,4
   218:  1:3:3:0,4:4
   219:  1:3:4:3:0,4
   220:  1:3:4:0,4:3
   221:  1:3:0,4:3:4
   222:  1:3:0,4:4:3
   223:  1:4:3:3:0,4
   224:  1:4:3:0,4:3
   225:  1:4:0,4:3:3
   226:  1:0,4:3:3:4
   227:  1:0,4:3:4:3
   228:  1:0,4:4:3:3
   229:  0,4:3:3:4:1
   230:  0,4:3:3:1:4
   231:  0,4:3:4:3:1
   232:  0,4:3:4:1:3
   233:  0,4:3:1:3:4
   234:  0,4:3:1:4:3
   235:  0,4:4:3:3:1
   236:  0,4:4:3:1:3
   237:  0,4:4:1:3:3
   238:  0,4:1:3:3:4
   239:  0,4:1:3:4:3
   240:  0,4:1:4:3:3
   241:  4:4:0:2:0,1
   242:  4:4:0:0,1:2
   243:  4:4:2:0:0,1
   244:  4:4:2:0,1:0
   245:  4:4:0,1:0:2
   246:  4:4:0,1:2:0
   247:  4:0:4:2:0,1
   248:  4:0:4:0,1:2
   249:  4:0:2:4:0,1
   250:  4:0:2:0,1:4
   251:  4:0:0,1:4:2
   252:  4:0:0,1:2:4
   253:  4:2:4:0:0,1
   254:  4:2:4:0,1:0
   255:  4:2:0:4:0,1
   256:  4:2:0:0,1:4
   257:  4:2:0,1:4:0
   258:  4:2:0,1:0:4
   259:  4:0,1:4:0:2
   260:  4:0,1:4:2:0
   261:  4:0,1:0:4:2
   262:  4:0,1:0:2:4
   263:  4:0,1:2:4:0
   264:  4:0,1:2:0:4
   265:  0:4:4:2:0,1
   266:  0:4:4:0,1:2
   267:  0:4:2:4:0,1
   268:  0:4:2:0,1:4
   269:  0:4:0,1:4:2
   270:  0:4:0,1:2:4
   271:  0:2:4:4:0,1
   272:  0:2:4:0,1:4
   273:  0:2:0,1:4:4
   274:  0:0,1:4:4:2
   275:  0:0,1:4:2:4
   276:  0:0,1:2:4:4
   277:  2:4:4:0:0,1
   278:  2:4:4:0,1:0
   279:  2:4:0:4:0,1
   280:  2:4:0:0,1:4
   281:  2:4:0,1:4:0
   282:  2:4:0,1:0:4
   283:  2:0:4:4:0,1
   284:  2:0:4:0,1:4
   285:  2:0:0,1:4:4
   286:  2:0,1:4:4:0
   287:  2:0,1:4:0:4
   288:  2:0,1:0:4:4
   289:  0,1:4:4:0:2
   290:  0,1:4:4:2:0
   291:  0,1:4:0:4:2
   292:  0,1:4:0:2:4
   293:  0,1:4:2:4:0
   294:  0,1:4:2:0:4
   295:  0,1:0:4:4:2
   296:  0,1:0:4:2:4
   297:  0,1:0:2:4:4
   298:  0,1:2:4:4:0
   299:  0,1:2:4:0:4
   300:  0,1:2:0:4:4
   301:  0:0:4:2:3,4
   302:  0:0:4:3,4:2
   303:  0:0:2:4:3,4
   304:  0:0:2:3,4:4
   305:  0:0:3,4:4:2
   306:  0:0:3,4:2:4
   307:  0:4:0:2:3,4
   308:  0:4:0:3,4:2
   309:  0:4:2:0:3,4
   310:  0:4:2:3,4:0
   311:  0:4:3,4:0:2
   312:  0:4:3,4:2:0
   313:  0:2:0:4:3,4
   314:  0:2:0:3,4:4
   315:  0:2:4:0:3,4
   316:  0:2:4:3,4:0
   317:  0:2:3,4:0:4
   318:  0:2:3,4:4:0
   319:  0:3,4:0:4:2
   320:  0:3,4:0:2:4
   321:  0:3,4:4:0:2
   322:  0:3,4:4:2:0
   323:  0:3,4:2:0:4
   324:  0:3,4:2:4:0
   325:  4:0:0:2:3,4
   326:  4:0:0:3,4:2
   327:  4:0:2:0:3,4
   328:  4:0:2:3,4:0
   329:  4:0:3,4:0:2
   330:  4:0:3,4:2:0
   331:  4:2:0:0:3,4
   332:  4:2:0:3,4:0
   333:  4:2:3,4:0:0
   334:  4:3,4:0:0:2
   335:  4:3,4:0:2:0
   336:  4:3,4:2:0:0
   337:  2:0:0:4:3,4
   338:  2:0:0:3,4:4
   339:  2:0:4:0:3,4
   340:  2:0:4:3,4:0
   341:  2:0:3,4:0:4
   342:  2:0:3,4:4:0
   343:  2:4:0:0:3,4
   344:  2:4:0:3,4:0
   345:  2:4:3,4:0:0
   346:  2:3,4:0:0:4
   347:  2:3,4:0:4:0
   348:  2:3,4:4:0:0
   349:  3,4:0:0:4:2
   350:  3,4:0:0:2:4
   351:  3,4:0:4:0:2
   352:  3,4:0:4:2:0
   353:  3,4:0:2:0:4
   354:  3,4:0:2:4:0
   355:  3,4:4:0:0:2
   356:  3,4:4:0:2:0
   357:  3,4:4:2:0:0
   358:  3,4:2:0:0:4
   359:  3,4:2:0:4:0
   360:  3,4:2:4:0:0
   361:  1:1:0:3:0,4
   362:  1:1:0:0,4:3
   363:  1:1:3:0:0,4
   364:  1:1:3:0,4:0
   365:  1:1:0,4:0:3
   366:  1:1:0,4:3:0
   367:  1:0:1:3:0,4
   368:  1:0:1:0,4:3
   369:  1:0:3:1:0,4
   370:  1:0:3:0,4:1
   371:  1:0:0,4:1:3
   372:  1:0:0,4:3:1
   373:  1:3:1:0:0,4
   374:  1:3:1:0,4:0
   375:  1:3:0:1:0,4
   376:  1:3:0:0,4:1
   377:  1:3:0,4:1:0
   378:  1:3:0,4:0:1
   379:  1:0,4:1:0:3
   380:  1:0,4:1:3:0
   381:  1:0,4:0:1:3
   382:  1:0,4:0:3:1
   383:  1:0,4:3:1:0
   384:  1:0,4:3:0:1
   385:  0:1:1:3:0,4
   386:  0:1:1:0,4:3
   387:  0:1:3:1:0,4
   388:  0:1:3:0,4:1
   389:  0:1:0,4:1:3
   390:  0:1:0,4:3:1
   391:  0:3:1:1:0,4
   392:  0:3:1:0,4:1
   393:  0:3:0,4:1:1
   394:  0:0,4:1:1:3
   395:  0:0,4:1:3:1
   396:  0:0,4:3:1:1
   397:  3:1:1:0:0,4
   398:  3:1:1:0,4:0
   399:  3:1:0:1:0,4
   400:  3:1:0:0,4:1
   401:  3:1:0,4:1:0
   402:  3:1:0,4:0:1
   403:  3:0:1:1:0,4
   404:  3:0:1:0,4:1
   405:  3:0:0,4:1:1
   406:  3:0,4:1:1:0
   407:  3:0,4:1:0:1
   408:  3:0,4:0:1:1
   409:  0,4:1:1:0:3
   410:  0,4:1:1:3:0
   411:  0,4:1:0:1:3
   412:  0,4:1:0:3:1
   413:  0,4:1:3:1:0
   414:  0,4:1:3:0:1
   415:  0,4:0:1:1:3
   416:  0,4:0:1:3:1
   417:  0,4:0:3:1:1
   418:  0,4:3:1:1:0
   419:  0,4:3:1:0:1
   420:  0,4:3:0:1:1
   421:  2:2:1:4:0,1
   422:  2:2:1:0,1:4
   423:  2:2:4:1:0,1
   424:  2:2:4:0,1:1
   425:  2:2:0,1:1:4
   426:  2:2:0,1:4:1
   427:  2:1:2:4:0,1
   428:  2:1:2:0,1:4
   429:  2:1:4:2:0,1
   430:  2:1:4:0,1:2
   431:  2:1:0,1:2:4
   432:  2:1:0,1:4:2
   433:  2:4:2:1:0,1
   434:  2:4:2:0,1:1
   435:  2:4:1:2:0,1
   436:  2:4:1:0,1:2
   437:  2:4:0,1:2:1
   438:  2:4:0,1:1:2
   439:  2:0,1:2:1:4
   440:  2:0,1:2:4:1
   441:  2:0,1:1:2:4
   442:  2:0,1:1:4:2
   443:  2:0,1:4:2:1
   444:  2:0,1:4:1:2
   445:  1:2:2:4:0,1
   446:  1:2:2:0,1:4
   447:  1:2:4:2:0,1
   448:  1:2:4:0,1:2
   449:  1:2:0,1:2:4
   450:  1:2:0,1:4:2
   451:  1:4:2:2:0,1
   452:  1:4:2:0,1:2
   453:  1:4:0,1:2:2
   454:  1:0,1:2:2:4
   455:  1:0,1:2:4:2
   456:  1:0,1:4:2:2
   457:  4:2:2:1:0,1
   458:  4:2:2:0,1:1
   459:  4:2:1:2:0,1
   460:  4:2:1:0,1:2
   461:  4:2:0,1:2:1
   462:  4:2:0,1:1:2
   463:  4:1:2:2:0,1
   464:  4:1:2:0,1:2
   465:  4:1:0,1:2:2
   466:  4:0,1:2:2:1
   467:  4:0,1:2:1:2
   468:  4:0,1:1:2:2
   469:  0,1:2:2:1:4
   470:  0,1:2:2:4:1
   471:  0,1:2:1:2:4
   472:  0,1:2:1:4:2
   473:  0,1:2:4:2:1
   474:  0,1:2:4:1:2
   475:  0,1:1:2:2:4
   476:  0,1:1:2:4:2
   477:  0,1:1:4:2:2
   478:  0,1:4:2:2:1
   479:  0,1:4:2:1:2
   480:  0,1:4:1:2:2
   481:  3:3:2:0:1,2
   482:  3:3:2:1,2:0
   483:  3:3:0:2:1,2
   484:  3:3:0:1,2:2
   485:  3:3:1,2:2:0
   486:  3:3:1,2:0:2
   487:  3:2:3:0:1,2
   488:  3:2:3:1,2:0
   489:  3:2:0:3:1,2
   490:  3:2:0:1,2:3
   491:  3:2:1,2:3:0
   492:  3:2:1,2:0:3
   493:  3:0:3:2:1,2
   494:  3:0:3:1,2:2
   495:  3:0:2:3:1,2
   496:  3:0:2:1,2:3
   497:  3:0:1,2:3:2
   498:  3:0:1,2:2:3
   499:  3:1,2:3:2:0
   500:  3:1,2:3:0:2
   501:  3:1,2:2:3:0
   502:  3:1,2:2:0:3
   503:  3:1,2:0:3:2
   504:  3:1,2:0:2:3
   505:  2:3:3:0:1,2
   506:  2:3:3:1,2:0
   507:  2:3:0:3:1,2
   508:  2:3:0:1,2:3
   509:  2:3:1,2:3:0
   510:  2:3:1,2:0:3
   511:  2:0:3:3:1,2
   512:  2:0:3:1,2:3
   513:  2:0:1,2:3:3
   514:  2:1,2:3:3:0
   515:  2:1,2:3:0:3
   516:  2:1,2:0:3:3
   517:  0:3:3:2:1,2
   518:  0:3:3:1,2:2
   519:  0:3:2:3:1,2
   520:  0:3:2:1,2:3
   521:  0:3:1,2:3:2
   522:  0:3:1,2:2:3
   523:  0:2:3:3:1,2
   524:  0:2:3:1,2:3
   525:  0:2:1,2:3:3
   526:  0:1,2:3:3:2
   527:  0:1,2:3:2:3
   528:  0:1,2:2:3:3
   529:  1,2:3:3:2:0
   530:  1,2:3:3:0:2
   531:  1,2:3:2:3:0
   532:  1,2:3:2:0:3
   533:  1,2:3:0:3:2
   534:  1,2:3:0:2:3
   535:  1,2:2:3:3:0
   536:  1,2:2:3:0:3
   537:  1,2:2:0:3:3
   538:  1,2:0:3:3:2
   539:  1,2:0:3:2:3
   540:  1,2:0:2:3:3
   541:  4:4:3:1:2,3
   542:  4:4:3:2,3:1
   543:  4:4:1:3:2,3
   544:  4:4:1:2,3:3
   545:  4:4:2,3:3:1
   546:  4:4:2,3:1:3
   547:  4:3:4:1:2,3
   548:  4:3:4:2,3:1
   549:  4:3:1:4:2,3
   550:  4:3:1:2,3:4
   551:  4:3:2,3:4:1
   552:  4:3:2,3:1:4
   553:  4:1:4:3:2,3
   554:  4:1:4:2,3:3
   555:  4:1:3:4:2,3
   556:  4:1:3:2,3:4
   557:  4:1:2,3:4:3
   558:  4:1:2,3:3:4
   559:  4:2,3:4:3:1
   560:  4:2,3:4:1:3
   561:  4:2,3:3:4:1
   562:  4:2,3:3:1:4
   563:  4:2,3:1:4:3
   564:  4:2,3:1:3:4
   565:  3:4:4:1:2,3
   566:  3:4:4:2,3:1
   567:  3:4:1:4:2,3
   568:  3:4:1:2,3:4
   569:  3:4:2,3:4:1
   570:  3:4:2,3:1:4
   571:  3:1:4:4:2,3
   572:  3:1:4:2,3:4
   573:  3:1:2,3:4:4
   574:  3:2,3:4:4:1
   575:  3:2,3:4:1:4
   576:  3:2,3:1:4:4
   577:  1:4:4:3:2,3
   578:  1:4:4:2,3:3
   579:  1:4:3:4:2,3
   580:  1:4:3:2,3:4
   581:  1:4:2,3:4:3
   582:  1:4:2,3:3:4
   583:  1:3:4:4:2,3
   584:  1:3:4:2,3:4
   585:  1:3:2,3:4:4
   586:  1:2,3:4:4:3
   587:  1:2,3:4:3:4
   588:  1:2,3:3:4:4
   589:  2,3:4:4:3:1
   590:  2,3:4:4:1:3
   591:  2,3:4:3:4:1
   592:  2,3:4:3:1:4
   593:  2,3:4:1:4:3
   594:  2,3:4:1:3:4
   595:  2,3:3:4:4:1
   596:  2,3:3:4:1:4
   597:  2,3:3:1:4:4
   598:  2,3:1:4:4:3
   599:  2,3:1:4:3:4
   600:  2,3:1:3:4:4
family= 4 1 0 0 0 new D5h genus #    10 is 0:0:1:3:1,3
     1:  0:0:1:3:1,3
     2:  0:0:1:1,3:3
     3:  0:0:3:1:1,3
     4:  0:0:3:1,3:1
     5:  0:0:1,3:1:3
     6:  0:0:1,3:3:1
     7:  0:1:0:3:1,3
     8:  0:1:0:1,3:3
     9:  0:1:3:0:1,3
    10:  0:1:3:1,3:0
    11:  0:1:1,3:0:3
    12:  0:1:1,3:3:0
    13:  0:3:0:1:1,3
    14:  0:3:0:1,3:1
    15:  0:3:1:0:1,3
    16:  0:3:1:1,3:0
    17:  0:3:1,3:0:1
    18:  0:3:1,3:1:0
    19:  0:1,3:0:1:3
    20:  0:1,3:0:3:1
    21:  0:1,3:1:0:3
    22:  0:1,3:1:3:0
    23:  0:1,3:3:0:1
    24:  0:1,3:3:1:0
    25:  1:0:0:3:1,3
    26:  1:0:0:1,3:3
    27:  1:0:3:0:1,3
    28:  1:0:3:1,3:0
    29:  1:0:1,3:0:3
    30:  1:0:1,3:3:0
    31:  1:3:0:0:1,3
    32:  1:3:0:1,3:0
    33:  1:3:1,3:0:0
    34:  1:1,3:0:0:3
    35:  1:1,3:0:3:0
    36:  1:1,3:3:0:0
    37:  3:0:0:1:1,3
    38:  3:0:0:1,3:1
    39:  3:0:1:0:1,3
    40:  3:0:1:1,3:0
    41:  3:0:1,3:0:1
    42:  3:0:1,3:1:0
    43:  3:1:0:0:1,3
    44:  3:1:0:1,3:0
    45:  3:1:1,3:0:0
    46:  3:1,3:0:0:1
    47:  3:1,3:0:1:0
    48:  3:1,3:1:0:0
    49:  1,3:0:0:1:3
    50:  1,3:0:0:3:1
    51:  1,3:0:1:0:3
    52:  1,3:0:1:3:0
    53:  1,3:0:3:0:1
    54:  1,3:0:3:1:0
    55:  1,3:1:0:0:3
    56:  1,3:1:0:3:0
    57:  1,3:1:3:0:0
    58:  1,3:3:0:0:1
    59:  1,3:3:0:1:0
    60:  1,3:3:1:0:0
    61:  1:1:2:4:2,4
    62:  1:1:2:2,4:4
    63:  1:1:4:2:2,4
    64:  1:1:4:2,4:2
    65:  1:1:2,4:2:4
    66:  1:1:2,4:4:2
    67:  1:2:1:4:2,4
    68:  1:2:1:2,4:4
    69:  1:2:4:1:2,4
    70:  1:2:4:2,4:1
    71:  1:2:2,4:1:4
    72:  1:2:2,4:4:1
    73:  1:4:1:2:2,4
    74:  1:4:1:2,4:2
    75:  1:4:2:1:2,4
    76:  1:4:2:2,4:1
    77:  1:4:2,4:1:2
    78:  1:4:2,4:2:1
    79:  1:2,4:1:2:4
    80:  1:2,4:1:4:2
    81:  1:2,4:2:1:4
    82:  1:2,4:2:4:1
    83:  1:2,4:4:1:2
    84:  1:2,4:4:2:1
    85:  2:1:1:4:2,4
    86:  2:1:1:2,4:4
    87:  2:1:4:1:2,4
    88:  2:1:4:2,4:1
    89:  2:1:2,4:1:4
    90:  2:1:2,4:4:1
    91:  2:4:1:1:2,4
    92:  2:4:1:2,4:1
    93:  2:4:2,4:1:1
    94:  2:2,4:1:1:4
    95:  2:2,4:1:4:1
    96:  2:2,4:4:1:1
    97:  4:1:1:2:2,4
    98:  4:1:1:2,4:2
    99:  4:1:2:1:2,4
   100:  4:1:2:2,4:1
   101:  4:1:2,4:1:2
   102:  4:1:2,4:2:1
   103:  4:2:1:1:2,4
   104:  4:2:1:2,4:1
   105:  4:2:2,4:1:1
   106:  4:2,4:1:1:2
   107:  4:2,4:1:2:1
   108:  4:2,4:2:1:1
   109:  2,4:1:1:2:4
   110:  2,4:1:1:4:2
   111:  2,4:1:2:1:4
   112:  2,4:1:2:4:1
   113:  2,4:1:4:1:2
   114:  2,4:1:4:2:1
   115:  2,4:2:1:1:4
   116:  2,4:2:1:4:1
   117:  2,4:2:4:1:1
   118:  2,4:4:1:1:2
   119:  2,4:4:1:2:1
   120:  2,4:4:2:1:1
   121:  2:2:3:0:0,3
   122:  2:2:3:0,3:0
   123:  2:2:0:3:0,3
   124:  2:2:0:0,3:3
   125:  2:2:0,3:3:0
   126:  2:2:0,3:0:3
   127:  2:3:2:0:0,3
   128:  2:3:2:0,3:0
   129:  2:3:0:2:0,3
   130:  2:3:0:0,3:2
   131:  2:3:0,3:2:0
   132:  2:3:0,3:0:2
   133:  2:0:2:3:0,3
   134:  2:0:2:0,3:3
   135:  2:0:3:2:0,3
   136:  2:0:3:0,3:2
   137:  2:0:0,3:2:3
   138:  2:0:0,3:3:2
   139:  2:0,3:2:3:0
   140:  2:0,3:2:0:3
   141:  2:0,3:3:2:0
   142:  2:0,3:3:0:2
   143:  2:0,3:0:2:3
   144:  2:0,3:0:3:2
   145:  3:2:2:0:0,3
   146:  3:2:2:0,3:0
   147:  3:2:0:2:0,3
   148:  3:2:0:0,3:2
   149:  3:2:0,3:2:0
   150:  3:2:0,3:0:2
   151:  3:0:2:2:0,3
   152:  3:0:2:0,3:2
   153:  3:0:0,3:2:2
   154:  3:0,3:2:2:0
   155:  3:0,3:2:0:2
   156:  3:0,3:0:2:2
   157:  0:2:2:3:0,3
   158:  0:2:2:0,3:3
   159:  0:2:3:2:0,3
   160:  0:2:3:0,3:2
   161:  0:2:0,3:2:3
   162:  0:2:0,3:3:2
   163:  0:3:2:2:0,3
   164:  0:3:2:0,3:2
   165:  0:3:0,3:2:2
   166:  0:0,3:2:2:3
   167:  0:0,3:2:3:2
   168:  0:0,3:3:2:2
   169:  0,3:2:2:3:0
   170:  0,3:2:2:0:3
   171:  0,3:2:3:2:0
   172:  0,3:2:3:0:2
   173:  0,3:2:0:2:3
   174:  0,3:2:0:3:2
   175:  0,3:3:2:2:0
   176:  0,3:3:2:0:2
   177:  0,3:3:0:2:2
   178:  0,3:0:2:2:3
   179:  0,3:0:2:3:2
   180:  0,3:0:3:2:2
   181:  3:3:4:1:1,4
   182:  3:3:4:1,4:1
   183:  3:3:1:4:1,4
   184:  3:3:1:1,4:4
   185:  3:3:1,4:4:1
   186:  3:3:1,4:1:4
   187:  3:4:3:1:1,4
   188:  3:4:3:1,4:1
   189:  3:4:1:3:1,4
   190:  3:4:1:1,4:3
   191:  3:4:1,4:3:1
   192:  3:4:1,4:1:3
   193:  3:1:3:4:1,4
   194:  3:1:3:1,4:4
   195:  3:1:4:3:1,4
   196:  3:1:4:1,4:3
   197:  3:1:1,4:3:4
   198:  3:1:1,4:4:3
   199:  3:1,4:3:4:1
   200:  3:1,4:3:1:4
   201:  3:1,4:4:3:1
   202:  3:1,4:4:1:3
   203:  3:1,4:1:3:4
   204:  3:1,4:1:4:3
   205:  4:3:3:1:1,4
   206:  4:3:3:1,4:1
   207:  4:3:1:3:1,4
   208:  4:3:1:1,4:3
   209:  4:3:1,4:3:1
   210:  4:3:1,4:1:3
   211:  4:1:3:3:1,4
   212:  4:1:3:1,4:3
   213:  4:1:1,4:3:3
   214:  4:1,4:3:3:1
   215:  4:1,4:3:1:3
   216:  4:1,4:1:3:3
   217:  1:3:3:4:1,4
   218:  1:3:3:1,4:4
   219:  1:3:4:3:1,4
   220:  1:3:4:1,4:3
   221:  1:3:1,4:3:4
   222:  1:3:1,4:4:3
   223:  1:4:3:3:1,4
   224:  1:4:3:1,4:3
   225:  1:4:1,4:3:3
   226:  1:1,4:3:3:4
   227:  1:1,4:3:4:3
   228:  1:1,4:4:3:3
   229:  1,4:3:3:4:1
   230:  1,4:3:3:1:4
   231:  1,4:3:4:3:1
   232:  1,4:3:4:1:3
   233:  1,4:3:1:3:4
   234:  1,4:3:1:4:3
   235:  1,4:4:3:3:1
   236:  1,4:4:3:1:3
   237:  1,4:4:1:3:3
   238:  1,4:1:3:3:4
   239:  1,4:1:3:4:3
   240:  1,4:1:4:3:3
   241:  4:4:0:2:0,2
   242:  4:4:0:0,2:2
   243:  4:4:2:0:0,2
   244:  4:4:2:0,2:0
   245:  4:4:0,2:0:2
   246:  4:4:0,2:2:0
   247:  4:0:4:2:0,2
   248:  4:0:4:0,2:2
   249:  4:0:2:4:0,2
   250:  4:0:2:0,2:4
   251:  4:0:0,2:4:2
   252:  4:0:0,2:2:4
   253:  4:2:4:0:0,2
   254:  4:2:4:0,2:0
   255:  4:2:0:4:0,2
   256:  4:2:0:0,2:4
   257:  4:2:0,2:4:0
   258:  4:2:0,2:0:4
   259:  4:0,2:4:0:2
   260:  4:0,2:4:2:0
   261:  4:0,2:0:4:2
   262:  4:0,2:0:2:4
   263:  4:0,2:2:4:0
   264:  4:0,2:2:0:4
   265:  0:4:4:2:0,2
   266:  0:4:4:0,2:2
   267:  0:4:2:4:0,2
   268:  0:4:2:0,2:4
   269:  0:4:0,2:4:2
   270:  0:4:0,2:2:4
   271:  0:2:4:4:0,2
   272:  0:2:4:0,2:4
   273:  0:2:0,2:4:4
   274:  0:0,2:4:4:2
   275:  0:0,2:4:2:4
   276:  0:0,2:2:4:4
   277:  2:4:4:0:0,2
   278:  2:4:4:0,2:0
   279:  2:4:0:4:0,2
   280:  2:4:0:0,2:4
   281:  2:4:0,2:4:0
   282:  2:4:0,2:0:4
   283:  2:0:4:4:0,2
   284:  2:0:4:0,2:4
   285:  2:0:0,2:4:4
   286:  2:0,2:4:4:0
   287:  2:0,2:4:0:4
   288:  2:0,2:0:4:4
   289:  0,2:4:4:0:2
   290:  0,2:4:4:2:0
   291:  0,2:4:0:4:2
   292:  0,2:4:0:2:4
   293:  0,2:4:2:4:0
   294:  0,2:4:2:0:4
   295:  0,2:0:4:4:2
   296:  0,2:0:4:2:4
   297:  0,2:0:2:4:4
   298:  0,2:2:4:4:0
   299:  0,2:2:4:0:4
   300:  0,2:2:0:4:4
   301:  0:0:4:2:2,4
   302:  0:0:4:2,4:2
   303:  0:0:2:4:2,4
   304:  0:0:2:2,4:4
   305:  0:0:2,4:4:2
   306:  0:0:2,4:2:4
   307:  0:4:0:2:2,4
   308:  0:4:0:2,4:2
   309:  0:4:2:0:2,4
   310:  0:4:2:2,4:0
   311:  0:4:2,4:0:2
   312:  0:4:2,4:2:0
   313:  0:2:0:4:2,4
   314:  0:2:0:2,4:4
   315:  0:2:4:0:2,4
   316:  0:2:4:2,4:0
   317:  0:2:2,4:0:4
   318:  0:2:2,4:4:0
   319:  0:2,4:0:4:2
   320:  0:2,4:0:2:4
   321:  0:2,4:4:0:2
   322:  0:2,4:4:2:0
   323:  0:2,4:2:0:4
   324:  0:2,4:2:4:0
   325:  4:0:0:2:2,4
   326:  4:0:0:2,4:2
   327:  4:0:2:0:2,4
   328:  4:0:2:2,4:0
   329:  4:0:2,4:0:2
   330:  4:0:2,4:2:0
   331:  4:2:0:0:2,4
   332:  4:2:0:2,4:0
   333:  4:2:2,4:0:0
   334:  4:2,4:0:0:2
   335:  4:2,4:0:2:0
   336:  4:2,4:2:0:0
   337:  2:0:0:4:2,4
   338:  2:0:0:2,4:4
   339:  2:0:4:0:2,4
   340:  2:0:4:2,4:0
   341:  2:0:2,4:0:4
   342:  2:0:2,4:4:0
   343:  2:4:0:0:2,4
   344:  2:4:0:2,4:0
   345:  2:4:2,4:0:0
   346:  2:2,4:0:0:4
   347:  2:2,4:0:4:0
   348:  2:2,4:4:0:0
   349:  2,4:0:0:4:2
   350:  2,4:0:0:2:4
   351:  2,4:0:4:0:2
   352:  2,4:0:4:2:0
   353:  2,4:0:2:0:4
   354:  2,4:0:2:4:0
   355:  2,4:4:0:0:2
   356:  2,4:4:0:2:0
   357:  2,4:4:2:0:0
   358:  2,4:2:0:0:4
   359:  2,4:2:0:4:0
   360:  2,4:2:4:0:0
   361:  1:1:0:3:0,3
   362:  1:1:0:0,3:3
   363:  1:1:3:0:0,3
   364:  1:1:3:0,3:0
   365:  1:1:0,3:0:3
   366:  1:1:0,3:3:0
   367:  1:0:1:3:0,3
   368:  1:0:1:0,3:3
   369:  1:0:3:1:0,3
   370:  1:0:3:0,3:1
   371:  1:0:0,3:1:3
   372:  1:0:0,3:3:1
   373:  1:3:1:0:0,3
   374:  1:3:1:0,3:0
   375:  1:3:0:1:0,3
   376:  1:3:0:0,3:1
   377:  1:3:0,3:1:0
   378:  1:3:0,3:0:1
   379:  1:0,3:1:0:3
   380:  1:0,3:1:3:0
   381:  1:0,3:0:1:3
   382:  1:0,3:0:3:1
   383:  1:0,3:3:1:0
   384:  1:0,3:3:0:1
   385:  0:1:1:3:0,3
   386:  0:1:1:0,3:3
   387:  0:1:3:1:0,3
   388:  0:1:3:0,3:1
   389:  0:1:0,3:1:3
   390:  0:1:0,3:3:1
   391:  0:3:1:1:0,3
   392:  0:3:1:0,3:1
   393:  0:3:0,3:1:1
   394:  0:0,3:1:1:3
   395:  0:0,3:1:3:1
   396:  0:0,3:3:1:1
   397:  3:1:1:0:0,3
   398:  3:1:1:0,3:0
   399:  3:1:0:1:0,3
   400:  3:1:0:0,3:1
   401:  3:1:0,3:1:0
   402:  3:1:0,3:0:1
   403:  3:0:1:1:0,3
   404:  3:0:1:0,3:1
   405:  3:0:0,3:1:1
   406:  3:0,3:1:1:0
   407:  3:0,3:1:0:1
   408:  3:0,3:0:1:1
   409:  0,3:1:1:0:3
   410:  0,3:1:1:3:0
   411:  0,3:1:0:1:3
   412:  0,3:1:0:3:1
   413:  0,3:1:3:1:0
   414:  0,3:1:3:0:1
   415:  0,3:0:1:1:3
   416:  0,3:0:1:3:1
   417:  0,3:0:3:1:1
   418:  0,3:3:1:1:0
   419:  0,3:3:1:0:1
   420:  0,3:3:0:1:1
   421:  2:2:1:4:1,4
   422:  2:2:1:1,4:4
   423:  2:2:4:1:1,4
   424:  2:2:4:1,4:1
   425:  2:2:1,4:1:4
   426:  2:2:1,4:4:1
   427:  2:1:2:4:1,4
   428:  2:1:2:1,4:4
   429:  2:1:4:2:1,4
   430:  2:1:4:1,4:2
   431:  2:1:1,4:2:4
   432:  2:1:1,4:4:2
   433:  2:4:2:1:1,4
   434:  2:4:2:1,4:1
   435:  2:4:1:2:1,4
   436:  2:4:1:1,4:2
   437:  2:4:1,4:2:1
   438:  2:4:1,4:1:2
   439:  2:1,4:2:1:4
   440:  2:1,4:2:4:1
   441:  2:1,4:1:2:4
   442:  2:1,4:1:4:2
   443:  2:1,4:4:2:1
   444:  2:1,4:4:1:2
   445:  1:2:2:4:1,4
   446:  1:2:2:1,4:4
   447:  1:2:4:2:1,4
   448:  1:2:4:1,4:2
   449:  1:2:1,4:2:4
   450:  1:2:1,4:4:2
   451:  1:4:2:2:1,4
   452:  1:4:2:1,4:2
   453:  1:4:1,4:2:2
   454:  1:1,4:2:2:4
   455:  1:1,4:2:4:2
   456:  1:1,4:4:2:2
   457:  4:2:2:1:1,4
   458:  4:2:2:1,4:1
   459:  4:2:1:2:1,4
   460:  4:2:1:1,4:2
   461:  4:2:1,4:2:1
   462:  4:2:1,4:1:2
   463:  4:1:2:2:1,4
   464:  4:1:2:1,4:2
   465:  4:1:1,4:2:2
   466:  4:1,4:2:2:1
   467:  4:1,4:2:1:2
   468:  4:1,4:1:2:2
   469:  1,4:2:2:1:4
   470:  1,4:2:2:4:1
   471:  1,4:2:1:2:4
   472:  1,4:2:1:4:2
   473:  1,4:2:4:2:1
   474:  1,4:2:4:1:2
   475:  1,4:1:2:2:4
   476:  1,4:1:2:4:2
   477:  1,4:1:4:2:2
   478:  1,4:4:2:2:1
   479:  1,4:4:2:1:2
   480:  1,4:4:1:2:2
   481:  3:3:2:0:0,2
   482:  3:3:2:0,2:0
   483:  3:3:0:2:0,2
   484:  3:3:0:0,2:2
   485:  3:3:0,2:2:0
   486:  3:3:0,2:0:2
   487:  3:2:3:0:0,2
   488:  3:2:3:0,2:0
   489:  3:2:0:3:0,2
   490:  3:2:0:0,2:3
   491:  3:2:0,2:3:0
   492:  3:2:0,2:0:3
   493:  3:0:3:2:0,2
   494:  3:0:3:0,2:2
   495:  3:0:2:3:0,2
   496:  3:0:2:0,2:3
   497:  3:0:0,2:3:2
   498:  3:0:0,2:2:3
   499:  3:0,2:3:2:0
   500:  3:0,2:3:0:2
   501:  3:0,2:2:3:0
   502:  3:0,2:2:0:3
   503:  3:0,2:0:3:2
   504:  3:0,2:0:2:3
   505:  2:3:3:0:0,2
   506:  2:3:3:0,2:0
   507:  2:3:0:3:0,2
   508:  2:3:0:0,2:3
   509:  2:3:0,2:3:0
   510:  2:3:0,2:0:3
   511:  2:0:3:3:0,2
   512:  2:0:3:0,2:3
   513:  2:0:0,2:3:3
   514:  2:0,2:3:3:0
   515:  2:0,2:3:0:3
   516:  2:0,2:0:3:3
   517:  0:3:3:2:0,2
   518:  0:3:3:0,2:2
   519:  0:3:2:3:0,2
   520:  0:3:2:0,2:3
   521:  0:3:0,2:3:2
   522:  0:3:0,2:2:3
   523:  0:2:3:3:0,2
   524:  0:2:3:0,2:3
   525:  0:2:0,2:3:3
   526:  0:0,2:3:3:2
   527:  0:0,2:3:2:3
   528:  0:0,2:2:3:3
   529:  0,2:3:3:2:0
   530:  0,2:3:3:0:2
   531:  0,2:3:2:3:0
   532:  0,2:3:2:0:3
   533:  0,2:3:0:3:2
   534:  0,2:3:0:2:3
   535:  0,2:2:3:3:0
   536:  0,2:2:3:0:3
   537:  0,2:2:0:3:3
   538:  0,2:0:3:3:2
   539:  0,2:0:3:2:3
   540:  0,2:0:2:3:3
   541:  4:4:3:1:1,3
   542:  4:4:3:1,3:1
   543:  4:4:1:3:1,3
   544:  4:4:1:1,3:3
   545:  4:4:1,3:3:1
   546:  4:4:1,3:1:3
   547:  4:3:4:1:1,3
   548:  4:3:4:1,3:1
   549:  4:3:1:4:1,3
   550:  4:3:1:1,3:4
   551:  4:3:1,3:4:1
   552:  4:3:1,3:1:4
   553:  4:1:4:3:1,3
   554:  4:1:4:1,3:3
   555:  4:1:3:4:1,3
   556:  4:1:3:1,3:4
   557:  4:1:1,3:4:3
   558:  4:1:1,3:3:4
   559:  4:1,3:4:3:1
   560:  4:1,3:4:1:3
   561:  4:1,3:3:4:1
   562:  4:1,3:3:1:4
   563:  4:1,3:1:4:3
   564:  4:1,3:1:3:4
   565:  3:4:4:1:1,3
   566:  3:4:4:1,3:1
   567:  3:4:1:4:1,3
   568:  3:4:1:1,3:4
   569:  3:4:1,3:4:1
   570:  3:4:1,3:1:4
   571:  3:1:4:4:1,3
   572:  3:1:4:1,3:4
   573:  3:1:1,3:4:4
   574:  3:1,3:4:4:1
   575:  3:1,3:4:1:4
   576:  3:1,3:1:4:4
   577:  1:4:4:3:1,3
   578:  1:4:4:1,3:3
   579:  1:4:3:4:1,3
   580:  1:4:3:1,3:4
   581:  1:4:1,3:4:3
   582:  1:4:1,3:3:4
   583:  1:3:4:4:1,3
   584:  1:3:4:1,3:4
   585:  1:3:1,3:4:4
   586:  1:1,3:4:4:3
   587:  1:1,3:4:3:4
   588:  1:1,3:3:4:4
   589:  1,3:4:4:3:1
   590:  1,3:4:4:1:3
   591:  1,3:4:3:4:1
   592:  1,3:4:3:1:4
   593:  1,3:4:1:4:3
   594:  1,3:4:1:3:4
   595:  1,3:3:4:4:1
   596:  1,3:3:4:1:4
   597:  1,3:3:1:4:4
   598:  1,3:1:4:4:3
   599:  1,3:1:4:3:4
   600:  1,3:1:3:4:4
family= 4 1 0 0 0 new D5h genus #    11 is 0:0:1:3:1,4
     1:  0:0:1:3:1,4
     2:  0:0:1:1,4:3
     3:  0:0:3:1:1,4
     4:  0:0:3:1,4:1
     5:  0:0:1,4:1:3
     6:  0:0:1,4:3:1
     7:  0:1:0:3:1,4
     8:  0:1:0:1,4:3
     9:  0:1:3:0:1,4
    10:  0:1:3:1,4:0
    11:  0:1:1,4:0:3
    12:  0:1:1,4:3:0
    13:  0:3:0:1:1,4
    14:  0:3:0:1,4:1
    15:  0:3:1:0:1,4
    16:  0:3:1:1,4:0
    17:  0:3:1,4:0:1
    18:  0:3:1,4:1:0
    19:  0:1,4:0:1:3
    20:  0:1,4:0:3:1
    21:  0:1,4:1:0:3
    22:  0:1,4:1:3:0
    23:  0:1,4:3:0:1
    24:  0:1,4:3:1:0
    25:  1:0:0:3:1,4
    26:  1:0:0:1,4:3
    27:  1:0:3:0:1,4
    28:  1:0:3:1,4:0
    29:  1:0:1,4:0:3
    30:  1:0:1,4:3:0
    31:  1:3:0:0:1,4
    32:  1:3:0:1,4:0
    33:  1:3:1,4:0:0
    34:  1:1,4:0:0:3
    35:  1:1,4:0:3:0
    36:  1:1,4:3:0:0
    37:  3:0:0:1:1,4
    38:  3:0:0:1,4:1
    39:  3:0:1:0:1,4
    40:  3:0:1:1,4:0
    41:  3:0:1,4:0:1
    42:  3:0:1,4:1:0
    43:  3:1:0:0:1,4
    44:  3:1:0:1,4:0
    45:  3:1:1,4:0:0
    46:  3:1,4:0:0:1
    47:  3:1,4:0:1:0
    48:  3:1,4:1:0:0
    49:  1,4:0:0:1:3
    50:  1,4:0:0:3:1
    51:  1,4:0:1:0:3
    52:  1,4:0:1:3:0
    53:  1,4:0:3:0:1
    54:  1,4:0:3:1:0
    55:  1,4:1:0:0:3
    56:  1,4:1:0:3:0
    57:  1,4:1:3:0:0
    58:  1,4:3:0:0:1
    59:  1,4:3:0:1:0
    60:  1,4:3:1:0:0
    61:  1:1:2:4:0,2
    62:  1:1:2:0,2:4
    63:  1:1:4:2:0,2
    64:  1:1:4:0,2:2
    65:  1:1:0,2:2:4
    66:  1:1:0,2:4:2
    67:  1:2:1:4:0,2
    68:  1:2:1:0,2:4
    69:  1:2:4:1:0,2
    70:  1:2:4:0,2:1
    71:  1:2:0,2:1:4
    72:  1:2:0,2:4:1
    73:  1:4:1:2:0,2
    74:  1:4:1:0,2:2
    75:  1:4:2:1:0,2
    76:  1:4:2:0,2:1
    77:  1:4:0,2:1:2
    78:  1:4:0,2:2:1
    79:  1:0,2:1:2:4
    80:  1:0,2:1:4:2
    81:  1:0,2:2:1:4
    82:  1:0,2:2:4:1
    83:  1:0,2:4:1:2
    84:  1:0,2:4:2:1
    85:  2:1:1:4:0,2
    86:  2:1:1:0,2:4
    87:  2:1:4:1:0,2
    88:  2:1:4:0,2:1
    89:  2:1:0,2:1:4
    90:  2:1:0,2:4:1
    91:  2:4:1:1:0,2
    92:  2:4:1:0,2:1
    93:  2:4:0,2:1:1
    94:  2:0,2:1:1:4
    95:  2:0,2:1:4:1
    96:  2:0,2:4:1:1
    97:  4:1:1:2:0,2
    98:  4:1:1:0,2:2
    99:  4:1:2:1:0,2
   100:  4:1:2:0,2:1
   101:  4:1:0,2:1:2
   102:  4:1:0,2:2:1
   103:  4:2:1:1:0,2
   104:  4:2:1:0,2:1
   105:  4:2:0,2:1:1
   106:  4:0,2:1:1:2
   107:  4:0,2:1:2:1
   108:  4:0,2:2:1:1
   109:  0,2:1:1:2:4
   110:  0,2:1:1:4:2
   111:  0,2:1:2:1:4
   112:  0,2:1:2:4:1
   113:  0,2:1:4:1:2
   114:  0,2:1:4:2:1
   115:  0,2:2:1:1:4
   116:  0,2:2:1:4:1
   117:  0,2:2:4:1:1
   118:  0,2:4:1:1:2
   119:  0,2:4:1:2:1
   120:  0,2:4:2:1:1
   121:  2:2:3:0:1,3
   122:  2:2:3:1,3:0
   123:  2:2:0:3:1,3
   124:  2:2:0:1,3:3
   125:  2:2:1,3:3:0
   126:  2:2:1,3:0:3
   127:  2:3:2:0:1,3
   128:  2:3:2:1,3:0
   129:  2:3:0:2:1,3
   130:  2:3:0:1,3:2
   131:  2:3:1,3:2:0
   132:  2:3:1,3:0:2
   133:  2:0:2:3:1,3
   134:  2:0:2:1,3:3
   135:  2:0:3:2:1,3
   136:  2:0:3:1,3:2
   137:  2:0:1,3:2:3
   138:  2:0:1,3:3:2
   139:  2:1,3:2:3:0
   140:  2:1,3:2:0:3
   141:  2:1,3:3:2:0
   142:  2:1,3:3:0:2
   143:  2:1,3:0:2:3
   144:  2:1,3:0:3:2
   145:  3:2:2:0:1,3
   146:  3:2:2:1,3:0
   147:  3:2:0:2:1,3
   148:  3:2:0:1,3:2
   149:  3:2:1,3:2:0
   150:  3:2:1,3:0:2
   151:  3:0:2:2:1,3
   152:  3:0:2:1,3:2
   153:  3:0:1,3:2:2
   154:  3:1,3:2:2:0
   155:  3:1,3:2:0:2
   156:  3:1,3:0:2:2
   157:  0:2:2:3:1,3
   158:  0:2:2:1,3:3
   159:  0:2:3:2:1,3
   160:  0:2:3:1,3:2
   161:  0:2:1,3:2:3
   162:  0:2:1,3:3:2
   163:  0:3:2:2:1,3
   164:  0:3:2:1,3:2
   165:  0:3:1,3:2:2
   166:  0:1,3:2:2:3
   167:  0:1,3:2:3:2
   168:  0:1,3:3:2:2
   169:  1,3:2:2:3:0
   170:  1,3:2:2:0:3
   171:  1,3:2:3:2:0
   172:  1,3:2:3:0:2
   173:  1,3:2:0:2:3
   174:  1,3:2:0:3:2
   175:  1,3:3:2:2:0
   176:  1,3:3:2:0:2
   177:  1,3:3:0:2:2
   178:  1,3:0:2:2:3
   179:  1,3:0:2:3:2
   180:  1,3:0:3:2:2
   181:  3:3:4:1:2,4
   182:  3:3:4:2,4:1
   183:  3:3:1:4:2,4
   184:  3:3:1:2,4:4
   185:  3:3:2,4:4:1
   186:  3:3:2,4:1:4
   187:  3:4:3:1:2,4
   188:  3:4:3:2,4:1
   189:  3:4:1:3:2,4
   190:  3:4:1:2,4:3
   191:  3:4:2,4:3:1
   192:  3:4:2,4:1:3
   193:  3:1:3:4:2,4
   194:  3:1:3:2,4:4
   195:  3:1:4:3:2,4
   196:  3:1:4:2,4:3
   197:  3:1:2,4:3:4
   198:  3:1:2,4:4:3
   199:  3:2,4:3:4:1
   200:  3:2,4:3:1:4
   201:  3:2,4:4:3:1
   202:  3:2,4:4:1:3
   203:  3:2,4:1:3:4
   204:  3:2,4:1:4:3
   205:  4:3:3:1:2,4
   206:  4:3:3:2,4:1
   207:  4:3:1:3:2,4
   208:  4:3:1:2,4:3
   209:  4:3:2,4:3:1
   210:  4:3:2,4:1:3
   211:  4:1:3:3:2,4
   212:  4:1:3:2,4:3
   213:  4:1:2,4:3:3
   214:  4:2,4:3:3:1
   215:  4:2,4:3:1:3
   216:  4:2,4:1:3:3
   217:  1:3:3:4:2,4
   218:  1:3:3:2,4:4
   219:  1:3:4:3:2,4
   220:  1:3:4:2,4:3
   221:  1:3:2,4:3:4
   222:  1:3:2,4:4:3
   223:  1:4:3:3:2,4
   224:  1:4:3:2,4:3
   225:  1:4:2,4:3:3
   226:  1:2,4:3:3:4
   227:  1:2,4:3:4:3
   228:  1:2,4:4:3:3
   229:  2,4:3:3:4:1
   230:  2,4:3:3:1:4
   231:  2,4:3:4:3:1
   232:  2,4:3:4:1:3
   233:  2,4:3:1:3:4
   234:  2,4:3:1:4:3
   235:  2,4:4:3:3:1
   236:  2,4:4:3:1:3
   237:  2,4:4:1:3:3
   238:  2,4:1:3:3:4
   239:  2,4:1:3:4:3
   240:  2,4:1:4:3:3
   241:  4:4:0:2:0,3
   242:  4:4:0:0,3:2
   243:  4:4:2:0:0,3
   244:  4:4:2:0,3:0
   245:  4:4:0,3:0:2
   246:  4:4:0,3:2:0
   247:  4:0:4:2:0,3
   248:  4:0:4:0,3:2
   249:  4:0:2:4:0,3
   250:  4:0:2:0,3:4
   251:  4:0:0,3:4:2
   252:  4:0:0,3:2:4
   253:  4:2:4:0:0,3
   254:  4:2:4:0,3:0
   255:  4:2:0:4:0,3
   256:  4:2:0:0,3:4
   257:  4:2:0,3:4:0
   258:  4:2:0,3:0:4
   259:  4:0,3:4:0:2
   260:  4:0,3:4:2:0
   261:  4:0,3:0:4:2
   262:  4:0,3:0:2:4
   263:  4:0,3:2:4:0
   264:  4:0,3:2:0:4
   265:  0:4:4:2:0,3
   266:  0:4:4:0,3:2
   267:  0:4:2:4:0,3
   268:  0:4:2:0,3:4
   269:  0:4:0,3:4:2
   270:  0:4:0,3:2:4
   271:  0:2:4:4:0,3
   272:  0:2:4:0,3:4
   273:  0:2:0,3:4:4
   274:  0:0,3:4:4:2
   275:  0:0,3:4:2:4
   276:  0:0,3:2:4:4
   277:  2:4:4:0:0,3
   278:  2:4:4:0,3:0
   279:  2:4:0:4:0,3
   280:  2:4:0:0,3:4
   281:  2:4:0,3:4:0
   282:  2:4:0,3:0:4
   283:  2:0:4:4:0,3
   284:  2:0:4:0,3:4
   285:  2:0:0,3:4:4
   286:  2:0,3:4:4:0
   287:  2:0,3:4:0:4
   288:  2:0,3:0:4:4
   289:  0,3:4:4:0:2
   290:  0,3:4:4:2:0
   291:  0,3:4:0:4:2
   292:  0,3:4:0:2:4
   293:  0,3:4:2:4:0
   294:  0,3:4:2:0:4
   295:  0,3:0:4:4:2
   296:  0,3:0:4:2:4
   297:  0,3:0:2:4:4
   298:  0,3:2:4:4:0
   299:  0,3:2:4:0:4
   300:  0,3:2:0:4:4
   301:  0:0:4:2:1,4
   302:  0:0:4:1,4:2
   303:  0:0:2:4:1,4
   304:  0:0:2:1,4:4
   305:  0:0:1,4:4:2
   306:  0:0:1,4:2:4
   307:  0:4:0:2:1,4
   308:  0:4:0:1,4:2
   309:  0:4:2:0:1,4
   310:  0:4:2:1,4:0
   311:  0:4:1,4:0:2
   312:  0:4:1,4:2:0
   313:  0:2:0:4:1,4
   314:  0:2:0:1,4:4
   315:  0:2:4:0:1,4
   316:  0:2:4:1,4:0
   317:  0:2:1,4:0:4
   318:  0:2:1,4:4:0
   319:  0:1,4:0:4:2
   320:  0:1,4:0:2:4
   321:  0:1,4:4:0:2
   322:  0:1,4:4:2:0
   323:  0:1,4:2:0:4
   324:  0:1,4:2:4:0
   325:  4:0:0:2:1,4
   326:  4:0:0:1,4:2
   327:  4:0:2:0:1,4
   328:  4:0:2:1,4:0
   329:  4:0:1,4:0:2
   330:  4:0:1,4:2:0
   331:  4:2:0:0:1,4
   332:  4:2:0:1,4:0
   333:  4:2:1,4:0:0
   334:  4:1,4:0:0:2
   335:  4:1,4:0:2:0
   336:  4:1,4:2:0:0
   337:  2:0:0:4:1,4
   338:  2:0:0:1,4:4
   339:  2:0:4:0:1,4
   340:  2:0:4:1,4:0
   341:  2:0:1,4:0:4
   342:  2:0:1,4:4:0
   343:  2:4:0:0:1,4
   344:  2:4:0:1,4:0
   345:  2:4:1,4:0:0
   346:  2:1,4:0:0:4
   347:  2:1,4:0:4:0
   348:  2:1,4:4:0:0
   349:  1,4:0:0:4:2
   350:  1,4:0:0:2:4
   351:  1,4:0:4:0:2
   352:  1,4:0:4:2:0
   353:  1,4:0:2:0:4
   354:  1,4:0:2:4:0
   355:  1,4:4:0:0:2
   356:  1,4:4:0:2:0
   357:  1,4:4:2:0:0
   358:  1,4:2:0:0:4
   359:  1,4:2:0:4:0
   360:  1,4:2:4:0:0
   361:  1:1:0:3:0,2
   362:  1:1:0:0,2:3
   363:  1:1:3:0:0,2
   364:  1:1:3:0,2:0
   365:  1:1:0,2:0:3
   366:  1:1:0,2:3:0
   367:  1:0:1:3:0,2
   368:  1:0:1:0,2:3
   369:  1:0:3:1:0,2
   370:  1:0:3:0,2:1
   371:  1:0:0,2:1:3
   372:  1:0:0,2:3:1
   373:  1:3:1:0:0,2
   374:  1:3:1:0,2:0
   375:  1:3:0:1:0,2
   376:  1:3:0:0,2:1
   377:  1:3:0,2:1:0
   378:  1:3:0,2:0:1
   379:  1:0,2:1:0:3
   380:  1:0,2:1:3:0
   381:  1:0,2:0:1:3
   382:  1:0,2:0:3:1
   383:  1:0,2:3:1:0
   384:  1:0,2:3:0:1
   385:  0:1:1:3:0,2
   386:  0:1:1:0,2:3
   387:  0:1:3:1:0,2
   388:  0:1:3:0,2:1
   389:  0:1:0,2:1:3
   390:  0:1:0,2:3:1
   391:  0:3:1:1:0,2
   392:  0:3:1:0,2:1
   393:  0:3:0,2:1:1
   394:  0:0,2:1:1:3
   395:  0:0,2:1:3:1
   396:  0:0,2:3:1:1
   397:  3:1:1:0:0,2
   398:  3:1:1:0,2:0
   399:  3:1:0:1:0,2
   400:  3:1:0:0,2:1
   401:  3:1:0,2:1:0
   402:  3:1:0,2:0:1
   403:  3:0:1:1:0,2
   404:  3:0:1:0,2:1
   405:  3:0:0,2:1:1
   406:  3:0,2:1:1:0
   407:  3:0,2:1:0:1
   408:  3:0,2:0:1:1
   409:  0,2:1:1:0:3
   410:  0,2:1:1:3:0
   411:  0,2:1:0:1:3
   412:  0,2:1:0:3:1
   413:  0,2:1:3:1:0
   414:  0,2:1:3:0:1
   415:  0,2:0:1:1:3
   416:  0,2:0:1:3:1
   417:  0,2:0:3:1:1
   418:  0,2:3:1:1:0
   419:  0,2:3:1:0:1
   420:  0,2:3:0:1:1
   421:  2:2:1:4:1,3
   422:  2:2:1:1,3:4
   423:  2:2:4:1:1,3
   424:  2:2:4:1,3:1
   425:  2:2:1,3:1:4
   426:  2:2:1,3:4:1
   427:  2:1:2:4:1,3
   428:  2:1:2:1,3:4
   429:  2:1:4:2:1,3
   430:  2:1:4:1,3:2
   431:  2:1:1,3:2:4
   432:  2:1:1,3:4:2
   433:  2:4:2:1:1,3
   434:  2:4:2:1,3:1
   435:  2:4:1:2:1,3
   436:  2:4:1:1,3:2
   437:  2:4:1,3:2:1
   438:  2:4:1,3:1:2
   439:  2:1,3:2:1:4
   440:  2:1,3:2:4:1
   441:  2:1,3:1:2:4
   442:  2:1,3:1:4:2
   443:  2:1,3:4:2:1
   444:  2:1,3:4:1:2
   445:  1:2:2:4:1,3
   446:  1:2:2:1,3:4
   447:  1:2:4:2:1,3
   448:  1:2:4:1,3:2
   449:  1:2:1,3:2:4
   450:  1:2:1,3:4:2
   451:  1:4:2:2:1,3
   452:  1:4:2:1,3:2
   453:  1:4:1,3:2:2
   454:  1:1,3:2:2:4
   455:  1:1,3:2:4:2
   456:  1:1,3:4:2:2
   457:  4:2:2:1:1,3
   458:  4:2:2:1,3:1
   459:  4:2:1:2:1,3
   460:  4:2:1:1,3:2
   461:  4:2:1,3:2:1
   462:  4:2:1,3:1:2
   463:  4:1:2:2:1,3
   464:  4:1:2:1,3:2
   465:  4:1:1,3:2:2
   466:  4:1,3:2:2:1
   467:  4:1,3:2:1:2
   468:  4:1,3:1:2:2
   469:  1,3:2:2:1:4
   470:  1,3:2:2:4:1
   471:  1,3:2:1:2:4
   472:  1,3:2:1:4:2
   473:  1,3:2:4:2:1
   474:  1,3:2:4:1:2
   475:  1,3:1:2:2:4
   476:  1,3:1:2:4:2
   477:  1,3:1:4:2:2
   478:  1,3:4:2:2:1
   479:  1,3:4:2:1:2
   480:  1,3:4:1:2:2
   481:  3:3:2:0:2,4
   482:  3:3:2:2,4:0
   483:  3:3:0:2:2,4
   484:  3:3:0:2,4:2
   485:  3:3:2,4:2:0
   486:  3:3:2,4:0:2
   487:  3:2:3:0:2,4
   488:  3:2:3:2,4:0
   489:  3:2:0:3:2,4
   490:  3:2:0:2,4:3
   491:  3:2:2,4:3:0
   492:  3:2:2,4:0:3
   493:  3:0:3:2:2,4
   494:  3:0:3:2,4:2
   495:  3:0:2:3:2,4
   496:  3:0:2:2,4:3
   497:  3:0:2,4:3:2
   498:  3:0:2,4:2:3
   499:  3:2,4:3:2:0
   500:  3:2,4:3:0:2
   501:  3:2,4:2:3:0
   502:  3:2,4:2:0:3
   503:  3:2,4:0:3:2
   504:  3:2,4:0:2:3
   505:  2:3:3:0:2,4
   506:  2:3:3:2,4:0
   507:  2:3:0:3:2,4
   508:  2:3:0:2,4:3
   509:  2:3:2,4:3:0
   510:  2:3:2,4:0:3
   511:  2:0:3:3:2,4
   512:  2:0:3:2,4:3
   513:  2:0:2,4:3:3
   514:  2:2,4:3:3:0
   515:  2:2,4:3:0:3
   516:  2:2,4:0:3:3
   517:  0:3:3:2:2,4
   518:  0:3:3:2,4:2
   519:  0:3:2:3:2,4
   520:  0:3:2:2,4:3
   521:  0:3:2,4:3:2
   522:  0:3:2,4:2:3
   523:  0:2:3:3:2,4
   524:  0:2:3:2,4:3
   525:  0:2:2,4:3:3
   526:  0:2,4:3:3:2
   527:  0:2,4:3:2:3
   528:  0:2,4:2:3:3
   529:  2,4:3:3:2:0
   530:  2,4:3:3:0:2
   531:  2,4:3:2:3:0
   532:  2,4:3:2:0:3
   533:  2,4:3:0:3:2
   534:  2,4:3:0:2:3
   535:  2,4:2:3:3:0
   536:  2,4:2:3:0:3
   537:  2,4:2:0:3:3
   538:  2,4:0:3:3:2
   539:  2,4:0:3:2:3
   540:  2,4:0:2:3:3
   541:  4:4:3:1:0,3
   542:  4:4:3:0,3:1
   543:  4:4:1:3:0,3
   544:  4:4:1:0,3:3
   545:  4:4:0,3:3:1
   546:  4:4:0,3:1:3
   547:  4:3:4:1:0,3
   548:  4:3:4:0,3:1
   549:  4:3:1:4:0,3
   550:  4:3:1:0,3:4
   551:  4:3:0,3:4:1
   552:  4:3:0,3:1:4
   553:  4:1:4:3:0,3
   554:  4:1:4:0,3:3
   555:  4:1:3:4:0,3
   556:  4:1:3:0,3:4
   557:  4:1:0,3:4:3
   558:  4:1:0,3:3:4
   559:  4:0,3:4:3:1
   560:  4:0,3:4:1:3
   561:  4:0,3:3:4:1
   562:  4:0,3:3:1:4
   563:  4:0,3:1:4:3
   564:  4:0,3:1:3:4
   565:  3:4:4:1:0,3
   566:  3:4:4:0,3:1
   567:  3:4:1:4:0,3
   568:  3:4:1:0,3:4
   569:  3:4:0,3:4:1
   570:  3:4:0,3:1:4
   571:  3:1:4:4:0,3
   572:  3:1:4:0,3:4
   573:  3:1:0,3:4:4
   574:  3:0,3:4:4:1
   575:  3:0,3:4:1:4
   576:  3:0,3:1:4:4
   577:  1:4:4:3:0,3
   578:  1:4:4:0,3:3
   579:  1:4:3:4:0,3
   580:  1:4:3:0,3:4
   581:  1:4:0,3:4:3
   582:  1:4:0,3:3:4
   583:  1:3:4:4:0,3
   584:  1:3:4:0,3:4
   585:  1:3:0,3:4:4
   586:  1:0,3:4:4:3
   587:  1:0,3:4:3:4
   588:  1:0,3:3:4:4
   589:  0,3:4:4:3:1
   590:  0,3:4:4:1:3
   591:  0,3:4:3:4:1
   592:  0,3:4:3:1:4
   593:  0,3:4:1:4:3
   594:  0,3:4:1:3:4
   595:  0,3:3:4:4:1
   596:  0,3:3:4:1:4
   597:  0,3:3:1:4:4
   598:  0,3:1:4:4:3
   599:  0,3:1:4:3:4
   600:  0,3:1:3:4:4
family= 4 1 0 0 0 new D5h genus #    12 is 0:0:1:3:2,3
     1:  0:0:1:3:2,3
     2:  0:0:1:2,3:3
     3:  0:0:3:1:2,3
     4:  0:0:3:2,3:1
     5:  0:0:2,3:1:3
     6:  0:0:2,3:3:1
     7:  0:1:0:3:2,3
     8:  0:1:0:2,3:3
     9:  0:1:3:0:2,3
    10:  0:1:3:2,3:0
    11:  0:1:2,3:0:3
    12:  0:1:2,3:3:0
    13:  0:3:0:1:2,3
    14:  0:3:0:2,3:1
    15:  0:3:1:0:2,3
    16:  0:3:1:2,3:0
    17:  0:3:2,3:0:1
    18:  0:3:2,3:1:0
    19:  0:2,3:0:1:3
    20:  0:2,3:0:3:1
    21:  0:2,3:1:0:3
    22:  0:2,3:1:3:0
    23:  0:2,3:3:0:1
    24:  0:2,3:3:1:0
    25:  1:0:0:3:2,3
    26:  1:0:0:2,3:3
    27:  1:0:3:0:2,3
    28:  1:0:3:2,3:0
    29:  1:0:2,3:0:3
    30:  1:0:2,3:3:0
    31:  1:3:0:0:2,3
    32:  1:3:0:2,3:0
    33:  1:3:2,3:0:0
    34:  1:2,3:0:0:3
    35:  1:2,3:0:3:0
    36:  1:2,3:3:0:0
    37:  3:0:0:1:2,3
    38:  3:0:0:2,3:1
    39:  3:0:1:0:2,3
    40:  3:0:1:2,3:0
    41:  3:0:2,3:0:1
    42:  3:0:2,3:1:0
    43:  3:1:0:0:2,3
    44:  3:1:0:2,3:0
    45:  3:1:2,3:0:0
    46:  3:2,3:0:0:1
    47:  3:2,3:0:1:0
    48:  3:2,3:1:0:0
    49:  2,3:0:0:1:3
    50:  2,3:0:0:3:1
    51:  2,3:0:1:0:3
    52:  2,3:0:1:3:0
    53:  2,3:0:3:0:1
    54:  2,3:0:3:1:0
    55:  2,3:1:0:0:3
    56:  2,3:1:0:3:0
    57:  2,3:1:3:0:0
    58:  2,3:3:0:0:1
    59:  2,3:3:0:1:0
    60:  2,3:3:1:0:0
    61:  1:1:2:4:3,4
    62:  1:1:2:3,4:4
    63:  1:1:4:2:3,4
    64:  1:1:4:3,4:2
    65:  1:1:3,4:2:4
    66:  1:1:3,4:4:2
    67:  1:2:1:4:3,4
    68:  1:2:1:3,4:4
    69:  1:2:4:1:3,4
    70:  1:2:4:3,4:1
    71:  1:2:3,4:1:4
    72:  1:2:3,4:4:1
    73:  1:4:1:2:3,4
    74:  1:4:1:3,4:2
    75:  1:4:2:1:3,4
    76:  1:4:2:3,4:1
    77:  1:4:3,4:1:2
    78:  1:4:3,4:2:1
    79:  1:3,4:1:2:4
    80:  1:3,4:1:4:2
    81:  1:3,4:2:1:4
    82:  1:3,4:2:4:1
    83:  1:3,4:4:1:2
    84:  1:3,4:4:2:1
    85:  2:1:1:4:3,4
    86:  2:1:1:3,4:4
    87:  2:1:4:1:3,4
    88:  2:1:4:3,4:1
    89:  2:1:3,4:1:4
    90:  2:1:3,4:4:1
    91:  2:4:1:1:3,4
    92:  2:4:1:3,4:1
    93:  2:4:3,4:1:1
    94:  2:3,4:1:1:4
    95:  2:3,4:1:4:1
    96:  2:3,4:4:1:1
    97:  4:1:1:2:3,4
    98:  4:1:1:3,4:2
    99:  4:1:2:1:3,4
   100:  4:1:2:3,4:1
   101:  4:1:3,4:1:2
   102:  4:1:3,4:2:1
   103:  4:2:1:1:3,4
   104:  4:2:1:3,4:1
   105:  4:2:3,4:1:1
   106:  4:3,4:1:1:2
   107:  4:3,4:1:2:1
   108:  4:3,4:2:1:1
   109:  3,4:1:1:2:4
   110:  3,4:1:1:4:2
   111:  3,4:1:2:1:4
   112:  3,4:1:2:4:1
   113:  3,4:1:4:1:2
   114:  3,4:1:4:2:1
   115:  3,4:2:1:1:4
   116:  3,4:2:1:4:1
   117:  3,4:2:4:1:1
   118:  3,4:4:1:1:2
   119:  3,4:4:1:2:1
   120:  3,4:4:2:1:1
   121:  2:2:3:0:0,4
   122:  2:2:3:0,4:0
   123:  2:2:0:3:0,4
   124:  2:2:0:0,4:3
   125:  2:2:0,4:3:0
   126:  2:2:0,4:0:3
   127:  2:3:2:0:0,4
   128:  2:3:2:0,4:0
   129:  2:3:0:2:0,4
   130:  2:3:0:0,4:2
   131:  2:3:0,4:2:0
   132:  2:3:0,4:0:2
   133:  2:0:2:3:0,4
   134:  2:0:2:0,4:3
   135:  2:0:3:2:0,4
   136:  2:0:3:0,4:2
   137:  2:0:0,4:2:3
   138:  2:0:0,4:3:2
   139:  2:0,4:2:3:0
   140:  2:0,4:2:0:3
   141:  2:0,4:3:2:0
   142:  2:0,4:3:0:2
   143:  2:0,4:0:2:3
   144:  2:0,4:0:3:2
   145:  3:2:2:0:0,4
   146:  3:2:2:0,4:0
   147:  3:2:0:2:0,4
   148:  3:2:0:0,4:2
   149:  3:2:0,4:2:0
   150:  3:2:0,4:0:2
   151:  3:0:2:2:0,4
   152:  3:0:2:0,4:2
   153:  3:0:0,4:2:2
   154:  3:0,4:2:2:0
   155:  3:0,4:2:0:2
   156:  3:0,4:0:2:2
   157:  0:2:2:3:0,4
   158:  0:2:2:0,4:3
   159:  0:2:3:2:0,4
   160:  0:2:3:0,4:2
   161:  0:2:0,4:2:3
   162:  0:2:0,4:3:2
   163:  0:3:2:2:0,4
   164:  0:3:2:0,4:2
   165:  0:3:0,4:2:2
   166:  0:0,4:2:2:3
   167:  0:0,4:2:3:2
   168:  0:0,4:3:2:2
   169:  0,4:2:2:3:0
   170:  0,4:2:2:0:3
   171:  0,4:2:3:2:0
   172:  0,4:2:3:0:2
   173:  0,4:2:0:2:3
   174:  0,4:2:0:3:2
   175:  0,4:3:2:2:0
   176:  0,4:3:2:0:2
   177:  0,4:3:0:2:2
   178:  0,4:0:2:2:3
   179:  0,4:0:2:3:2
   180:  0,4:0:3:2:2
   181:  3:3:4:1:0,1
   182:  3:3:4:0,1:1
   183:  3:3:1:4:0,1
   184:  3:3:1:0,1:4
   185:  3:3:0,1:4:1
   186:  3:3:0,1:1:4
   187:  3:4:3:1:0,1
   188:  3:4:3:0,1:1
   189:  3:4:1:3:0,1
   190:  3:4:1:0,1:3
   191:  3:4:0,1:3:1
   192:  3:4:0,1:1:3
   193:  3:1:3:4:0,1
   194:  3:1:3:0,1:4
   195:  3:1:4:3:0,1
   196:  3:1:4:0,1:3
   197:  3:1:0,1:3:4
   198:  3:1:0,1:4:3
   199:  3:0,1:3:4:1
   200:  3:0,1:3:1:4
   201:  3:0,1:4:3:1
   202:  3:0,1:4:1:3
   203:  3:0,1:1:3:4
   204:  3:0,1:1:4:3
   205:  4:3:3:1:0,1
   206:  4:3:3:0,1:1
   207:  4:3:1:3:0,1
   208:  4:3:1:0,1:3
   209:  4:3:0,1:3:1
   210:  4:3:0,1:1:3
   211:  4:1:3:3:0,1
   212:  4:1:3:0,1:3
   213:  4:1:0,1:3:3
   214:  4:0,1:3:3:1
   215:  4:0,1:3:1:3
   216:  4:0,1:1:3:3
   217:  1:3:3:4:0,1
   218:  1:3:3:0,1:4
   219:  1:3:4:3:0,1
   220:  1:3:4:0,1:3
   221:  1:3:0,1:3:4
   222:  1:3:0,1:4:3
   223:  1:4:3:3:0,1
   224:  1:4:3:0,1:3
   225:  1:4:0,1:3:3
   226:  1:0,1:3:3:4
   227:  1:0,1:3:4:3
   228:  1:0,1:4:3:3
   229:  0,1:3:3:4:1
   230:  0,1:3:3:1:4
   231:  0,1:3:4:3:1
   232:  0,1:3:4:1:3
   233:  0,1:3:1:3:4
   234:  0,1:3:1:4:3
   235:  0,1:4:3:3:1
   236:  0,1:4:3:1:3
   237:  0,1:4:1:3:3
   238:  0,1:1:3:3:4
   239:  0,1:1:3:4:3
   240:  0,1:1:4:3:3
   241:  4:4:0:2:1,2
   242:  4:4:0:1,2:2
   243:  4:4:2:0:1,2
   244:  4:4:2:1,2:0
   245:  4:4:1,2:0:2
   246:  4:4:1,2:2:0
   247:  4:0:4:2:1,2
   248:  4:0:4:1,2:2
   249:  4:0:2:4:1,2
   250:  4:0:2:1,2:4
   251:  4:0:1,2:4:2
   252:  4:0:1,2:2:4
   253:  4:2:4:0:1,2
   254:  4:2:4:1,2:0
   255:  4:2:0:4:1,2
   256:  4:2:0:1,2:4
   257:  4:2:1,2:4:0
   258:  4:2:1,2:0:4
   259:  4:1,2:4:0:2
   260:  4:1,2:4:2:0
   261:  4:1,2:0:4:2
   262:  4:1,2:0:2:4
   263:  4:1,2:2:4:0
   264:  4:1,2:2:0:4
   265:  0:4:4:2:1,2
   266:  0:4:4:1,2:2
   267:  0:4:2:4:1,2
   268:  0:4:2:1,2:4
   269:  0:4:1,2:4:2
   270:  0:4:1,2:2:4
   271:  0:2:4:4:1,2
   272:  0:2:4:1,2:4
   273:  0:2:1,2:4:4
   274:  0:1,2:4:4:2
   275:  0:1,2:4:2:4
   276:  0:1,2:2:4:4
   277:  2:4:4:0:1,2
   278:  2:4:4:1,2:0
   279:  2:4:0:4:1,2
   280:  2:4:0:1,2:4
   281:  2:4:1,2:4:0
   282:  2:4:1,2:0:4
   283:  2:0:4:4:1,2
   284:  2:0:4:1,2:4
   285:  2:0:1,2:4:4
   286:  2:1,2:4:4:0
   287:  2:1,2:4:0:4
   288:  2:1,2:0:4:4
   289:  1,2:4:4:0:2
   290:  1,2:4:4:2:0
   291:  1,2:4:0:4:2
   292:  1,2:4:0:2:4
   293:  1,2:4:2:4:0
   294:  1,2:4:2:0:4
   295:  1,2:0:4:4:2
   296:  1,2:0:4:2:4
   297:  1,2:0:2:4:4
   298:  1,2:2:4:4:0
   299:  1,2:2:4:0:4
   300:  1,2:2:0:4:4
   301:  0:0:4:2:2,3
   302:  0:0:4:2,3:2
   303:  0:0:2:4:2,3
   304:  0:0:2:2,3:4
   305:  0:0:2,3:4:2
   306:  0:0:2,3:2:4
   307:  0:4:0:2:2,3
   308:  0:4:0:2,3:2
   309:  0:4:2:0:2,3
   310:  0:4:2:2,3:0
   311:  0:4:2,3:0:2
   312:  0:4:2,3:2:0
   313:  0:2:0:4:2,3
   314:  0:2:0:2,3:4
   315:  0:2:4:0:2,3
   316:  0:2:4:2,3:0
   317:  0:2:2,3:0:4
   318:  0:2:2,3:4:0
   319:  0:2,3:0:4:2
   320:  0:2,3:0:2:4
   321:  0:2,3:4:0:2
   322:  0:2,3:4:2:0
   323:  0:2,3:2:0:4
   324:  0:2,3:2:4:0
   325:  4:0:0:2:2,3
   326:  4:0:0:2,3:2
   327:  4:0:2:0:2,3
   328:  4:0:2:2,3:0
   329:  4:0:2,3:0:2
   330:  4:0:2,3:2:0
   331:  4:2:0:0:2,3
   332:  4:2:0:2,3:0
   333:  4:2:2,3:0:0
   334:  4:2,3:0:0:2
   335:  4:2,3:0:2:0
   336:  4:2,3:2:0:0
   337:  2:0:0:4:2,3
   338:  2:0:0:2,3:4
   339:  2:0:4:0:2,3
   340:  2:0:4:2,3:0
   341:  2:0:2,3:0:4
   342:  2:0:2,3:4:0
   343:  2:4:0:0:2,3
   344:  2:4:0:2,3:0
   345:  2:4:2,3:0:0
   346:  2:2,3:0:0:4
   347:  2:2,3:0:4:0
   348:  2:2,3:4:0:0
   349:  2,3:0:0:4:2
   350:  2,3:0:0:2:4
   351:  2,3:0:4:0:2
   352:  2,3:0:4:2:0
   353:  2,3:0:2:0:4
   354:  2,3:0:2:4:0
   355:  2,3:4:0:0:2
   356:  2,3:4:0:2:0
   357:  2,3:4:2:0:0
   358:  2,3:2:0:0:4
   359:  2,3:2:0:4:0
   360:  2,3:2:4:0:0
   361:  1:1:0:3:3,4
   362:  1:1:0:3,4:3
   363:  1:1:3:0:3,4
   364:  1:1:3:3,4:0
   365:  1:1:3,4:0:3
   366:  1:1:3,4:3:0
   367:  1:0:1:3:3,4
   368:  1:0:1:3,4:3
   369:  1:0:3:1:3,4
   370:  1:0:3:3,4:1
   371:  1:0:3,4:1:3
   372:  1:0:3,4:3:1
   373:  1:3:1:0:3,4
   374:  1:3:1:3,4:0
   375:  1:3:0:1:3,4
   376:  1:3:0:3,4:1
   377:  1:3:3,4:1:0
   378:  1:3:3,4:0:1
   379:  1:3,4:1:0:3
   380:  1:3,4:1:3:0
   381:  1:3,4:0:1:3
   382:  1:3,4:0:3:1
   383:  1:3,4:3:1:0
   384:  1:3,4:3:0:1
   385:  0:1:1:3:3,4
   386:  0:1:1:3,4:3
   387:  0:1:3:1:3,4
   388:  0:1:3:3,4:1
   389:  0:1:3,4:1:3
   390:  0:1:3,4:3:1
   391:  0:3:1:1:3,4
   392:  0:3:1:3,4:1
   393:  0:3:3,4:1:1
   394:  0:3,4:1:1:3
   395:  0:3,4:1:3:1
   396:  0:3,4:3:1:1
   397:  3:1:1:0:3,4
   398:  3:1:1:3,4:0
   399:  3:1:0:1:3,4
   400:  3:1:0:3,4:1
   401:  3:1:3,4:1:0
   402:  3:1:3,4:0:1
   403:  3:0:1:1:3,4
   404:  3:0:1:3,4:1
   405:  3:0:3,4:1:1
   406:  3:3,4:1:1:0
   407:  3:3,4:1:0:1
   408:  3:3,4:0:1:1
   409:  3,4:1:1:0:3
   410:  3,4:1:1:3:0
   411:  3,4:1:0:1:3
   412:  3,4:1:0:3:1
   413:  3,4:1:3:1:0
   414:  3,4:1:3:0:1
   415:  3,4:0:1:1:3
   416:  3,4:0:1:3:1
   417:  3,4:0:3:1:1
   418:  3,4:3:1:1:0
   419:  3,4:3:1:0:1
   420:  3,4:3:0:1:1
   421:  2:2:1:4:0,4
   422:  2:2:1:0,4:4
   423:  2:2:4:1:0,4
   424:  2:2:4:0,4:1
   425:  2:2:0,4:1:4
   426:  2:2:0,4:4:1
   427:  2:1:2:4:0,4
   428:  2:1:2:0,4:4
   429:  2:1:4:2:0,4
   430:  2:1:4:0,4:2
   431:  2:1:0,4:2:4
   432:  2:1:0,4:4:2
   433:  2:4:2:1:0,4
   434:  2:4:2:0,4:1
   435:  2:4:1:2:0,4
   436:  2:4:1:0,4:2
   437:  2:4:0,4:2:1
   438:  2:4:0,4:1:2
   439:  2:0,4:2:1:4
   440:  2:0,4:2:4:1
   441:  2:0,4:1:2:4
   442:  2:0,4:1:4:2
   443:  2:0,4:4:2:1
   444:  2:0,4:4:1:2
   445:  1:2:2:4:0,4
   446:  1:2:2:0,4:4
   447:  1:2:4:2:0,4
   448:  1:2:4:0,4:2
   449:  1:2:0,4:2:4
   450:  1:2:0,4:4:2
   451:  1:4:2:2:0,4
   452:  1:4:2:0,4:2
   453:  1:4:0,4:2:2
   454:  1:0,4:2:2:4
   455:  1:0,4:2:4:2
   456:  1:0,4:4:2:2
   457:  4:2:2:1:0,4
   458:  4:2:2:0,4:1
   459:  4:2:1:2:0,4
   460:  4:2:1:0,4:2
   461:  4:2:0,4:2:1
   462:  4:2:0,4:1:2
   463:  4:1:2:2:0,4
   464:  4:1:2:0,4:2
   465:  4:1:0,4:2:2
   466:  4:0,4:2:2:1
   467:  4:0,4:2:1:2
   468:  4:0,4:1:2:2
   469:  0,4:2:2:1:4
   470:  0,4:2:2:4:1
   471:  0,4:2:1:2:4
   472:  0,4:2:1:4:2
   473:  0,4:2:4:2:1
   474:  0,4:2:4:1:2
   475:  0,4:1:2:2:4
   476:  0,4:1:2:4:2
   477:  0,4:1:4:2:2
   478:  0,4:4:2:2:1
   479:  0,4:4:2:1:2
   480:  0,4:4:1:2:2
   481:  3:3:2:0:0,1
   482:  3:3:2:0,1:0
   483:  3:3:0:2:0,1
   484:  3:3:0:0,1:2
   485:  3:3:0,1:2:0
   486:  3:3:0,1:0:2
   487:  3:2:3:0:0,1
   488:  3:2:3:0,1:0
   489:  3:2:0:3:0,1
   490:  3:2:0:0,1:3
   491:  3:2:0,1:3:0
   492:  3:2:0,1:0:3
   493:  3:0:3:2:0,1
   494:  3:0:3:0,1:2
   495:  3:0:2:3:0,1
   496:  3:0:2:0,1:3
   497:  3:0:0,1:3:2
   498:  3:0:0,1:2:3
   499:  3:0,1:3:2:0
   500:  3:0,1:3:0:2
   501:  3:0,1:2:3:0
   502:  3:0,1:2:0:3
   503:  3:0,1:0:3:2
   504:  3:0,1:0:2:3
   505:  2:3:3:0:0,1
   506:  2:3:3:0,1:0
   507:  2:3:0:3:0,1
   508:  2:3:0:0,1:3
   509:  2:3:0,1:3:0
   510:  2:3:0,1:0:3
   511:  2:0:3:3:0,1
   512:  2:0:3:0,1:3
   513:  2:0:0,1:3:3
   514:  2:0,1:3:3:0
   515:  2:0,1:3:0:3
   516:  2:0,1:0:3:3
   517:  0:3:3:2:0,1
   518:  0:3:3:0,1:2
   519:  0:3:2:3:0,1
   520:  0:3:2:0,1:3
   521:  0:3:0,1:3:2
   522:  0:3:0,1:2:3
   523:  0:2:3:3:0,1
   524:  0:2:3:0,1:3
   525:  0:2:0,1:3:3
   526:  0:0,1:3:3:2
   527:  0:0,1:3:2:3
   528:  0:0,1:2:3:3
   529:  0,1:3:3:2:0
   530:  0,1:3:3:0:2
   531:  0,1:3:2:3:0
   532:  0,1:3:2:0:3
   533:  0,1:3:0:3:2
   534:  0,1:3:0:2:3
   535:  0,1:2:3:3:0
   536:  0,1:2:3:0:3
   537:  0,1:2:0:3:3
   538:  0,1:0:3:3:2
   539:  0,1:0:3:2:3
   540:  0,1:0:2:3:3
   541:  4:4:3:1:1,2
   542:  4:4:3:1,2:1
   543:  4:4:1:3:1,2
   544:  4:4:1:1,2:3
   545:  4:4:1,2:3:1
   546:  4:4:1,2:1:3
   547:  4:3:4:1:1,2
   548:  4:3:4:1,2:1
   549:  4:3:1:4:1,2
   550:  4:3:1:1,2:4
   551:  4:3:1,2:4:1
   552:  4:3:1,2:1:4
   553:  4:1:4:3:1,2
   554:  4:1:4:1,2:3
   555:  4:1:3:4:1,2
   556:  4:1:3:1,2:4
   557:  4:1:1,2:4:3
   558:  4:1:1,2:3:4
   559:  4:1,2:4:3:1
   560:  4:1,2:4:1:3
   561:  4:1,2:3:4:1
   562:  4:1,2:3:1:4
   563:  4:1,2:1:4:3
   564:  4:1,2:1:3:4
   565:  3:4:4:1:1,2
   566:  3:4:4:1,2:1
   567:  3:4:1:4:1,2
   568:  3:4:1:1,2:4
   569:  3:4:1,2:4:1
   570:  3:4:1,2:1:4
   571:  3:1:4:4:1,2
   572:  3:1:4:1,2:4
   573:  3:1:1,2:4:4
   574:  3:1,2:4:4:1
   575:  3:1,2:4:1:4
   576:  3:1,2:1:4:4
   577:  1:4:4:3:1,2
   578:  1:4:4:1,2:3
   579:  1:4:3:4:1,2
   580:  1:4:3:1,2:4
   581:  1:4:1,2:4:3
   582:  1:4:1,2:3:4
   583:  1:3:4:4:1,2
   584:  1:3:4:1,2:4
   585:  1:3:1,2:4:4
   586:  1:1,2:4:4:3
   587:  1:1,2:4:3:4
   588:  1:1,2:3:4:4
   589:  1,2:4:4:3:1
   590:  1,2:4:4:1:3
   591:  1,2:4:3:4:1
   592:  1,2:4:3:1:4
   593:  1,2:4:1:4:3
   594:  1,2:4:1:3:4
   595:  1,2:3:4:4:1
   596:  1,2:3:4:1:4
   597:  1,2:3:1:4:4
   598:  1,2:1:4:4:3
   599:  1,2:1:4:3:4
   600:  1,2:1:3:4:4
family= 4 1 0 0 0 new D5h genus #    13 is 0:0:1:3:2,4
     1:  0:0:1:3:2,4
     2:  0:0:1:2,4:3
     3:  0:0:3:1:2,4
     4:  0:0:3:2,4:1
     5:  0:0:2,4:1:3
     6:  0:0:2,4:3:1
     7:  0:1:0:3:2,4
     8:  0:1:0:2,4:3
     9:  0:1:3:0:2,4
    10:  0:1:3:2,4:0
    11:  0:1:2,4:0:3
    12:  0:1:2,4:3:0
    13:  0:3:0:1:2,4
    14:  0:3:0:2,4:1
    15:  0:3:1:0:2,4
    16:  0:3:1:2,4:0
    17:  0:3:2,4:0:1
    18:  0:3:2,4:1:0
    19:  0:2,4:0:1:3
    20:  0:2,4:0:3:1
    21:  0:2,4:1:0:3
    22:  0:2,4:1:3:0
    23:  0:2,4:3:0:1
    24:  0:2,4:3:1:0
    25:  1:0:0:3:2,4
    26:  1:0:0:2,4:3
    27:  1:0:3:0:2,4
    28:  1:0:3:2,4:0
    29:  1:0:2,4:0:3
    30:  1:0:2,4:3:0
    31:  1:3:0:0:2,4
    32:  1:3:0:2,4:0
    33:  1:3:2,4:0:0
    34:  1:2,4:0:0:3
    35:  1:2,4:0:3:0
    36:  1:2,4:3:0:0
    37:  3:0:0:1:2,4
    38:  3:0:0:2,4:1
    39:  3:0:1:0:2,4
    40:  3:0:1:2,4:0
    41:  3:0:2,4:0:1
    42:  3:0:2,4:1:0
    43:  3:1:0:0:2,4
    44:  3:1:0:2,4:0
    45:  3:1:2,4:0:0
    46:  3:2,4:0:0:1
    47:  3:2,4:0:1:0
    48:  3:2,4:1:0:0
    49:  2,4:0:0:1:3
    50:  2,4:0:0:3:1
    51:  2,4:0:1:0:3
    52:  2,4:0:1:3:0
    53:  2,4:0:3:0:1
    54:  2,4:0:3:1:0
    55:  2,4:1:0:0:3
    56:  2,4:1:0:3:0
    57:  2,4:1:3:0:0
    58:  2,4:3:0:0:1
    59:  2,4:3:0:1:0
    60:  2,4:3:1:0:0
    61:  1:1:2:4:0,3
    62:  1:1:2:0,3:4
    63:  1:1:4:2:0,3
    64:  1:1:4:0,3:2
    65:  1:1:0,3:2:4
    66:  1:1:0,3:4:2
    67:  1:2:1:4:0,3
    68:  1:2:1:0,3:4
    69:  1:2:4:1:0,3
    70:  1:2:4:0,3:1
    71:  1:2:0,3:1:4
    72:  1:2:0,3:4:1
    73:  1:4:1:2:0,3
    74:  1:4:1:0,3:2
    75:  1:4:2:1:0,3
    76:  1:4:2:0,3:1
    77:  1:4:0,3:1:2
    78:  1:4:0,3:2:1
    79:  1:0,3:1:2:4
    80:  1:0,3:1:4:2
    81:  1:0,3:2:1:4
    82:  1:0,3:2:4:1
    83:  1:0,3:4:1:2
    84:  1:0,3:4:2:1
    85:  2:1:1:4:0,3
    86:  2:1:1:0,3:4
    87:  2:1:4:1:0,3
    88:  2:1:4:0,3:1
    89:  2:1:0,3:1:4
    90:  2:1:0,3:4:1
    91:  2:4:1:1:0,3
    92:  2:4:1:0,3:1
    93:  2:4:0,3:1:1
    94:  2:0,3:1:1:4
    95:  2:0,3:1:4:1
    96:  2:0,3:4:1:1
    97:  4:1:1:2:0,3
    98:  4:1:1:0,3:2
    99:  4:1:2:1:0,3
   100:  4:1:2:0,3:1
   101:  4:1:0,3:1:2
   102:  4:1:0,3:2:1
   103:  4:2:1:1:0,3
   104:  4:2:1:0,3:1
   105:  4:2:0,3:1:1
   106:  4:0,3:1:1:2
   107:  4:0,3:1:2:1
   108:  4:0,3:2:1:1
   109:  0,3:1:1:2:4
   110:  0,3:1:1:4:2
   111:  0,3:1:2:1:4
   112:  0,3:1:2:4:1
   113:  0,3:1:4:1:2
   114:  0,3:1:4:2:1
   115:  0,3:2:1:1:4
   116:  0,3:2:1:4:1
   117:  0,3:2:4:1:1
   118:  0,3:4:1:1:2
   119:  0,3:4:1:2:1
   120:  0,3:4:2:1:1
   121:  2:2:3:0:1,4
   122:  2:2:3:1,4:0
   123:  2:2:0:3:1,4
   124:  2:2:0:1,4:3
   125:  2:2:1,4:3:0
   126:  2:2:1,4:0:3
   127:  2:3:2:0:1,4
   128:  2:3:2:1,4:0
   129:  2:3:0:2:1,4
   130:  2:3:0:1,4:2
   131:  2:3:1,4:2:0
   132:  2:3:1,4:0:2
   133:  2:0:2:3:1,4
   134:  2:0:2:1,4:3
   135:  2:0:3:2:1,4
   136:  2:0:3:1,4:2
   137:  2:0:1,4:2:3
   138:  2:0:1,4:3:2
   139:  2:1,4:2:3:0
   140:  2:1,4:2:0:3
   141:  2:1,4:3:2:0
   142:  2:1,4:3:0:2
   143:  2:1,4:0:2:3
   144:  2:1,4:0:3:2
   145:  3:2:2:0:1,4
   146:  3:2:2:1,4:0
   147:  3:2:0:2:1,4
   148:  3:2:0:1,4:2
   149:  3:2:1,4:2:0
   150:  3:2:1,4:0:2
   151:  3:0:2:2:1,4
   152:  3:0:2:1,4:2
   153:  3:0:1,4:2:2
   154:  3:1,4:2:2:0
   155:  3:1,4:2:0:2
   156:  3:1,4:0:2:2
   157:  0:2:2:3:1,4
   158:  0:2:2:1,4:3
   159:  0:2:3:2:1,4
   160:  0:2:3:1,4:2
   161:  0:2:1,4:2:3
   162:  0:2:1,4:3:2
   163:  0:3:2:2:1,4
   164:  0:3:2:1,4:2
   165:  0:3:1,4:2:2
   166:  0:1,4:2:2:3
   167:  0:1,4:2:3:2
   168:  0:1,4:3:2:2
   169:  1,4:2:2:3:0
   170:  1,4:2:2:0:3
   171:  1,4:2:3:2:0
   172:  1,4:2:3:0:2
   173:  1,4:2:0:2:3
   174:  1,4:2:0:3:2
   175:  1,4:3:2:2:0
   176:  1,4:3:2:0:2
   177:  1,4:3:0:2:2
   178:  1,4:0:2:2:3
   179:  1,4:0:2:3:2
   180:  1,4:0:3:2:2
   181:  3:3:4:1:0,2
   182:  3:3:4:0,2:1
   183:  3:3:1:4:0,2
   184:  3:3:1:0,2:4
   185:  3:3:0,2:4:1
   186:  3:3:0,2:1:4
   187:  3:4:3:1:0,2
   188:  3:4:3:0,2:1
   189:  3:4:1:3:0,2
   190:  3:4:1:0,2:3
   191:  3:4:0,2:3:1
   192:  3:4:0,2:1:3
   193:  3:1:3:4:0,2
   194:  3:1:3:0,2:4
   195:  3:1:4:3:0,2
   196:  3:1:4:0,2:3
   197:  3:1:0,2:3:4
   198:  3:1:0,2:4:3
   199:  3:0,2:3:4:1
   200:  3:0,2:3:1:4
   201:  3:0,2:4:3:1
   202:  3:0,2:4:1:3
   203:  3:0,2:1:3:4
   204:  3:0,2:1:4:3
   205:  4:3:3:1:0,2
   206:  4:3:3:0,2:1
   207:  4:3:1:3:0,2
   208:  4:3:1:0,2:3
   209:  4:3:0,2:3:1
   210:  4:3:0,2:1:3
   211:  4:1:3:3:0,2
   212:  4:1:3:0,2:3
   213:  4:1:0,2:3:3
   214:  4:0,2:3:3:1
   215:  4:0,2:3:1:3
   216:  4:0,2:1:3:3
   217:  1:3:3:4:0,2
   218:  1:3:3:0,2:4
   219:  1:3:4:3:0,2
   220:  1:3:4:0,2:3
   221:  1:3:0,2:3:4
   222:  1:3:0,2:4:3
   223:  1:4:3:3:0,2
   224:  1:4:3:0,2:3
   225:  1:4:0,2:3:3
   226:  1:0,2:3:3:4
   227:  1:0,2:3:4:3
   228:  1:0,2:4:3:3
   229:  0,2:3:3:4:1
   230:  0,2:3:3:1:4
   231:  0,2:3:4:3:1
   232:  0,2:3:4:1:3
   233:  0,2:3:1:3:4
   234:  0,2:3:1:4:3
   235:  0,2:4:3:3:1
   236:  0,2:4:3:1:3
   237:  0,2:4:1:3:3
   238:  0,2:1:3:3:4
   239:  0,2:1:3:4:3
   240:  0,2:1:4:3:3
   241:  4:4:0:2:1,3
   242:  4:4:0:1,3:2
   243:  4:4:2:0:1,3
   244:  4:4:2:1,3:0
   245:  4:4:1,3:0:2
   246:  4:4:1,3:2:0
   247:  4:0:4:2:1,3
   248:  4:0:4:1,3:2
   249:  4:0:2:4:1,3
   250:  4:0:2:1,3:4
   251:  4:0:1,3:4:2
   252:  4:0:1,3:2:4
   253:  4:2:4:0:1,3
   254:  4:2:4:1,3:0
   255:  4:2:0:4:1,3
   256:  4:2:0:1,3:4
   257:  4:2:1,3:4:0
   258:  4:2:1,3:0:4
   259:  4:1,3:4:0:2
   260:  4:1,3:4:2:0
   261:  4:1,3:0:4:2
   262:  4:1,3:0:2:4
   263:  4:1,3:2:4:0
   264:  4:1,3:2:0:4
   265:  0:4:4:2:1,3
   266:  0:4:4:1,3:2
   267:  0:4:2:4:1,3
   268:  0:4:2:1,3:4
   269:  0:4:1,3:4:2
   270:  0:4:1,3:2:4
   271:  0:2:4:4:1,3
   272:  0:2:4:1,3:4
   273:  0:2:1,3:4:4
   274:  0:1,3:4:4:2
   275:  0:1,3:4:2:4
   276:  0:1,3:2:4:4
   277:  2:4:4:0:1,3
   278:  2:4:4:1,3:0
   279:  2:4:0:4:1,3
   280:  2:4:0:1,3:4
   281:  2:4:1,3:4:0
   282:  2:4:1,3:0:4
   283:  2:0:4:4:1,3
   284:  2:0:4:1,3:4
   285:  2:0:1,3:4:4
   286:  2:1,3:4:4:0
   287:  2:1,3:4:0:4
   288:  2:1,3:0:4:4
   289:  1,3:4:4:0:2
   290:  1,3:4:4:2:0
   291:  1,3:4:0:4:2
   292:  1,3:4:0:2:4
   293:  1,3:4:2:4:0
   294:  1,3:4:2:0:4
   295:  1,3:0:4:4:2
   296:  1,3:0:4:2:4
   297:  1,3:0:2:4:4
   298:  1,3:2:4:4:0
   299:  1,3:2:4:0:4
   300:  1,3:2:0:4:4
   301:  0:0:4:2:1,3
   302:  0:0:4:1,3:2
   303:  0:0:2:4:1,3
   304:  0:0:2:1,3:4
   305:  0:0:1,3:4:2
   306:  0:0:1,3:2:4
   307:  0:4:0:2:1,3
   308:  0:4:0:1,3:2
   309:  0:4:2:0:1,3
   310:  0:4:2:1,3:0
   311:  0:4:1,3:0:2
   312:  0:4:1,3:2:0
   313:  0:2:0:4:1,3
   314:  0:2:0:1,3:4
   315:  0:2:4:0:1,3
   316:  0:2:4:1,3:0
   317:  0:2:1,3:0:4
   318:  0:2:1,3:4:0
   319:  0:1,3:0:4:2
   320:  0:1,3:0:2:4
   321:  0:1,3:4:0:2
   322:  0:1,3:4:2:0
   323:  0:1,3:2:0:4
   324:  0:1,3:2:4:0
   325:  4:0:0:2:1,3
   326:  4:0:0:1,3:2
   327:  4:0:2:0:1,3
   328:  4:0:2:1,3:0
   329:  4:0:1,3:0:2
   330:  4:0:1,3:2:0
   331:  4:2:0:0:1,3
   332:  4:2:0:1,3:0
   333:  4:2:1,3:0:0
   334:  4:1,3:0:0:2
   335:  4:1,3:0:2:0
   336:  4:1,3:2:0:0
   337:  2:0:0:4:1,3
   338:  2:0:0:1,3:4
   339:  2:0:4:0:1,3
   340:  2:0:4:1,3:0
   341:  2:0:1,3:0:4
   342:  2:0:1,3:4:0
   343:  2:4:0:0:1,3
   344:  2:4:0:1,3:0
   345:  2:4:1,3:0:0
   346:  2:1,3:0:0:4
   347:  2:1,3:0:4:0
   348:  2:1,3:4:0:0
   349:  1,3:0:0:4:2
   350:  1,3:0:0:2:4
   351:  1,3:0:4:0:2
   352:  1,3:0:4:2:0
   353:  1,3:0:2:0:4
   354:  1,3:0:2:4:0
   355:  1,3:4:0:0:2
   356:  1,3:4:0:2:0
   357:  1,3:4:2:0:0
   358:  1,3:2:0:0:4
   359:  1,3:2:0:4:0
   360:  1,3:2:4:0:0
   361:  1:1:0:3:2,4
   362:  1:1:0:2,4:3
   363:  1:1:3:0:2,4
   364:  1:1:3:2,4:0
   365:  1:1:2,4:0:3
   366:  1:1:2,4:3:0
   367:  1:0:1:3:2,4
   368:  1:0:1:2,4:3
   369:  1:0:3:1:2,4
   370:  1:0:3:2,4:1
   371:  1:0:2,4:1:3
   372:  1:0:2,4:3:1
   373:  1:3:1:0:2,4
   374:  1:3:1:2,4:0
   375:  1:3:0:1:2,4
   376:  1:3:0:2,4:1
   377:  1:3:2,4:1:0
   378:  1:3:2,4:0:1
   379:  1:2,4:1:0:3
   380:  1:2,4:1:3:0
   381:  1:2,4:0:1:3
   382:  1:2,4:0:3:1
   383:  1:2,4:3:1:0
   384:  1:2,4:3:0:1
   385:  0:1:1:3:2,4
   386:  0:1:1:2,4:3
   387:  0:1:3:1:2,4
   388:  0:1:3:2,4:1
   389:  0:1:2,4:1:3
   390:  0:1:2,4:3:1
   391:  0:3:1:1:2,4
   392:  0:3:1:2,4:1
   393:  0:3:2,4:1:1
   394:  0:2,4:1:1:3
   395:  0:2,4:1:3:1
   396:  0:2,4:3:1:1
   397:  3:1:1:0:2,4
   398:  3:1:1:2,4:0
   399:  3:1:0:1:2,4
   400:  3:1:0:2,4:1
   401:  3:1:2,4:1:0
   402:  3:1:2,4:0:1
   403:  3:0:1:1:2,4
   404:  3:0:1:2,4:1
   405:  3:0:2,4:1:1
   406:  3:2,4:1:1:0
   407:  3:2,4:1:0:1
   408:  3:2,4:0:1:1
   409:  2,4:1:1:0:3
   410:  2,4:1:1:3:0
   411:  2,4:1:0:1:3
   412:  2,4:1:0:3:1
   413:  2,4:1:3:1:0
   414:  2,4:1:3:0:1
   415:  2,4:0:1:1:3
   416:  2,4:0:1:3:1
   417:  2,4:0:3:1:1
   418:  2,4:3:1:1:0
   419:  2,4:3:1:0:1
   420:  2,4:3:0:1:1
   421:  2:2:1:4:0,3
   422:  2:2:1:0,3:4
   423:  2:2:4:1:0,3
   424:  2:2:4:0,3:1
   425:  2:2:0,3:1:4
   426:  2:2:0,3:4:1
   427:  2:1:2:4:0,3
   428:  2:1:2:0,3:4
   429:  2:1:4:2:0,3
   430:  2:1:4:0,3:2
   431:  2:1:0,3:2:4
   432:  2:1:0,3:4:2
   433:  2:4:2:1:0,3
   434:  2:4:2:0,3:1
   435:  2:4:1:2:0,3
   436:  2:4:1:0,3:2
   437:  2:4:0,3:2:1
   438:  2:4:0,3:1:2
   439:  2:0,3:2:1:4
   440:  2:0,3:2:4:1
   441:  2:0,3:1:2:4
   442:  2:0,3:1:4:2
   443:  2:0,3:4:2:1
   444:  2:0,3:4:1:2
   445:  1:2:2:4:0,3
   446:  1:2:2:0,3:4
   447:  1:2:4:2:0,3
   448:  1:2:4:0,3:2
   449:  1:2:0,3:2:4
   450:  1:2:0,3:4:2
   451:  1:4:2:2:0,3
   452:  1:4:2:0,3:2
   453:  1:4:0,3:2:2
   454:  1:0,3:2:2:4
   455:  1:0,3:2:4:2
   456:  1:0,3:4:2:2
   457:  4:2:2:1:0,3
   458:  4:2:2:0,3:1
   459:  4:2:1:2:0,3
   460:  4:2:1:0,3:2
   461:  4:2:0,3:2:1
   462:  4:2:0,3:1:2
   463:  4:1:2:2:0,3
   464:  4:1:2:0,3:2
   465:  4:1:0,3:2:2
   466:  4:0,3:2:2:1
   467:  4:0,3:2:1:2
   468:  4:0,3:1:2:2
   469:  0,3:2:2:1:4
   470:  0,3:2:2:4:1
   471:  0,3:2:1:2:4
   472:  0,3:2:1:4:2
   473:  0,3:2:4:2:1
   474:  0,3:2:4:1:2
   475:  0,3:1:2:2:4
   476:  0,3:1:2:4:2
   477:  0,3:1:4:2:2
   478:  0,3:4:2:2:1
   479:  0,3:4:2:1:2
   480:  0,3:4:1:2:2
   481:  3:3:2:0:1,4
   482:  3:3:2:1,4:0
   483:  3:3:0:2:1,4
   484:  3:3:0:1,4:2
   485:  3:3:1,4:2:0
   486:  3:3:1,4:0:2
   487:  3:2:3:0:1,4
   488:  3:2:3:1,4:0
   489:  3:2:0:3:1,4
   490:  3:2:0:1,4:3
   491:  3:2:1,4:3:0
   492:  3:2:1,4:0:3
   493:  3:0:3:2:1,4
   494:  3:0:3:1,4:2
   495:  3:0:2:3:1,4
   496:  3:0:2:1,4:3
   497:  3:0:1,4:3:2
   498:  3:0:1,4:2:3
   499:  3:1,4:3:2:0
   500:  3:1,4:3:0:2
   501:  3:1,4:2:3:0
   502:  3:1,4:2:0:3
   503:  3:1,4:0:3:2
   504:  3:1,4:0:2:3
   505:  2:3:3:0:1,4
   506:  2:3:3:1,4:0
   507:  2:3:0:3:1,4
   508:  2:3:0:1,4:3
   509:  2:3:1,4:3:0
   510:  2:3:1,4:0:3
   511:  2:0:3:3:1,4
   512:  2:0:3:1,4:3
   513:  2:0:1,4:3:3
   514:  2:1,4:3:3:0
   515:  2:1,4:3:0:3
   516:  2:1,4:0:3:3
   517:  0:3:3:2:1,4
   518:  0:3:3:1,4:2
   519:  0:3:2:3:1,4
   520:  0:3:2:1,4:3
   521:  0:3:1,4:3:2
   522:  0:3:1,4:2:3
   523:  0:2:3:3:1,4
   524:  0:2:3:1,4:3
   525:  0:2:1,4:3:3
   526:  0:1,4:3:3:2
   527:  0:1,4:3:2:3
   528:  0:1,4:2:3:3
   529:  1,4:3:3:2:0
   530:  1,4:3:3:0:2
   531:  1,4:3:2:3:0
   532:  1,4:3:2:0:3
   533:  1,4:3:0:3:2
   534:  1,4:3:0:2:3
   535:  1,4:2:3:3:0
   536:  1,4:2:3:0:3
   537:  1,4:2:0:3:3
   538:  1,4:0:3:3:2
   539:  1,4:0:3:2:3
   540:  1,4:0:2:3:3
   541:  4:4:3:1:0,2
   542:  4:4:3:0,2:1
   543:  4:4:1:3:0,2
   544:  4:4:1:0,2:3
   545:  4:4:0,2:3:1
   546:  4:4:0,2:1:3
   547:  4:3:4:1:0,2
   548:  4:3:4:0,2:1
   549:  4:3:1:4:0,2
   550:  4:3:1:0,2:4
   551:  4:3:0,2:4:1
   552:  4:3:0,2:1:4
   553:  4:1:4:3:0,2
   554:  4:1:4:0,2:3
   555:  4:1:3:4:0,2
   556:  4:1:3:0,2:4
   557:  4:1:0,2:4:3
   558:  4:1:0,2:3:4
   559:  4:0,2:4:3:1
   560:  4:0,2:4:1:3
   561:  4:0,2:3:4:1
   562:  4:0,2:3:1:4
   563:  4:0,2:1:4:3
   564:  4:0,2:1:3:4
   565:  3:4:4:1:0,2
   566:  3:4:4:0,2:1
   567:  3:4:1:4:0,2
   568:  3:4:1:0,2:4
   569:  3:4:0,2:4:1
   570:  3:4:0,2:1:4
   571:  3:1:4:4:0,2
   572:  3:1:4:0,2:4
   573:  3:1:0,2:4:4
   574:  3:0,2:4:4:1
   575:  3:0,2:4:1:4
   576:  3:0,2:1:4:4
   577:  1:4:4:3:0,2
   578:  1:4:4:0,2:3
   579:  1:4:3:4:0,2
   580:  1:4:3:0,2:4
   581:  1:4:0,2:4:3
   582:  1:4:0,2:3:4
   583:  1:3:4:4:0,2
   584:  1:3:4:0,2:4
   585:  1:3:0,2:4:4
   586:  1:0,2:4:4:3
   587:  1:0,2:4:3:4
   588:  1:0,2:3:4:4
   589:  0,2:4:4:3:1
   590:  0,2:4:4:1:3
   591:  0,2:4:3:4:1
   592:  0,2:4:3:1:4
   593:  0,2:4:1:4:3
   594:  0,2:4:1:3:4
   595:  0,2:3:4:4:1
   596:  0,2:3:4:1:4
   597:  0,2:3:1:4:4
   598:  0,2:1:4:4:3
   599:  0,2:1:4:3:4
   600:  0,2:1:3:4:4
family= 4 1 0 0 0 new D5h genus #    14 is 0:0:1:3:3,4
     1:  0:0:1:3:3,4
     2:  0:0:1:3,4:3
     3:  0:0:3:1:3,4
     4:  0:0:3:3,4:1
     5:  0:0:3,4:1:3
     6:  0:0:3,4:3:1
     7:  0:1:0:3:3,4
     8:  0:1:0:3,4:3
     9:  0:1:3:0:3,4
    10:  0:1:3:3,4:0
    11:  0:1:3,4:0:3
    12:  0:1:3,4:3:0
    13:  0:3:0:1:3,4
    14:  0:3:0:3,4:1
    15:  0:3:1:0:3,4
    16:  0:3:1:3,4:0
    17:  0:3:3,4:0:1
    18:  0:3:3,4:1:0
    19:  0:3,4:0:1:3
    20:  0:3,4:0:3:1
    21:  0:3,4:1:0:3
    22:  0:3,4:1:3:0
    23:  0:3,4:3:0:1
    24:  0:3,4:3:1:0
    25:  1:0:0:3:3,4
    26:  1:0:0:3,4:3
    27:  1:0:3:0:3,4
    28:  1:0:3:3,4:0
    29:  1:0:3,4:0:3
    30:  1:0:3,4:3:0
    31:  1:3:0:0:3,4
    32:  1:3:0:3,4:0
    33:  1:3:3,4:0:0
    34:  1:3,4:0:0:3
    35:  1:3,4:0:3:0
    36:  1:3,4:3:0:0
    37:  3:0:0:1:3,4
    38:  3:0:0:3,4:1
    39:  3:0:1:0:3,4
    40:  3:0:1:3,4:0
    41:  3:0:3,4:0:1
    42:  3:0:3,4:1:0
    43:  3:1:0:0:3,4
    44:  3:1:0:3,4:0
    45:  3:1:3,4:0:0
    46:  3:3,4:0:0:1
    47:  3:3,4:0:1:0
    48:  3:3,4:1:0:0
    49:  3,4:0:0:1:3
    50:  3,4:0:0:3:1
    51:  3,4:0:1:0:3
    52:  3,4:0:1:3:0
    53:  3,4:0:3:0:1
    54:  3,4:0:3:1:0
    55:  3,4:1:0:0:3
    56:  3,4:1:0:3:0
    57:  3,4:1:3:0:0
    58:  3,4:3:0:0:1
    59:  3,4:3:0:1:0
    60:  3,4:3:1:0:0
    61:  1:1:2:4:0,4
    62:  1:1:2:0,4:4
    63:  1:1:4:2:0,4
    64:  1:1:4:0,4:2
    65:  1:1:0,4:2:4
    66:  1:1:0,4:4:2
    67:  1:2:1:4:0,4
    68:  1:2:1:0,4:4
    69:  1:2:4:1:0,4
    70:  1:2:4:0,4:1
    71:  1:2:0,4:1:4
    72:  1:2:0,4:4:1
    73:  1:4:1:2:0,4
    74:  1:4:1:0,4:2
    75:  1:4:2:1:0,4
    76:  1:4:2:0,4:1
    77:  1:4:0,4:1:2
    78:  1:4:0,4:2:1
    79:  1:0,4:1:2:4
    80:  1:0,4:1:4:2
    81:  1:0,4:2:1:4
    82:  1:0,4:2:4:1
    83:  1:0,4:4:1:2
    84:  1:0,4:4:2:1
    85:  2:1:1:4:0,4
    86:  2:1:1:0,4:4
    87:  2:1:4:1:0,4
    88:  2:1:4:0,4:1
    89:  2:1:0,4:1:4
    90:  2:1:0,4:4:1
    91:  2:4:1:1:0,4
    92:  2:4:1:0,4:1
    93:  2:4:0,4:1:1
    94:  2:0,4:1:1:4
    95:  2:0,4:1:4:1
    96:  2:0,4:4:1:1
    97:  4:1:1:2:0,4
    98:  4:1:1:0,4:2
    99:  4:1:2:1:0,4
   100:  4:1:2:0,4:1
   101:  4:1:0,4:1:2
   102:  4:1:0,4:2:1
   103:  4:2:1:1:0,4
   104:  4:2:1:0,4:1
   105:  4:2:0,4:1:1
   106:  4:0,4:1:1:2
   107:  4:0,4:1:2:1
   108:  4:0,4:2:1:1
   109:  0,4:1:1:2:4
   110:  0,4:1:1:4:2
   111:  0,4:1:2:1:4
   112:  0,4:1:2:4:1
   113:  0,4:1:4:1:2
   114:  0,4:1:4:2:1
   115:  0,4:2:1:1:4
   116:  0,4:2:1:4:1
   117:  0,4:2:4:1:1
   118:  0,4:4:1:1:2
   119:  0,4:4:1:2:1
   120:  0,4:4:2:1:1
   121:  2:2:3:0:0,1
   122:  2:2:3:0,1:0
   123:  2:2:0:3:0,1
   124:  2:2:0:0,1:3
   125:  2:2:0,1:3:0
   126:  2:2:0,1:0:3
   127:  2:3:2:0:0,1
   128:  2:3:2:0,1:0
   129:  2:3:0:2:0,1
   130:  2:3:0:0,1:2
   131:  2:3:0,1:2:0
   132:  2:3:0,1:0:2
   133:  2:0:2:3:0,1
   134:  2:0:2:0,1:3
   135:  2:0:3:2:0,1
   136:  2:0:3:0,1:2
   137:  2:0:0,1:2:3
   138:  2:0:0,1:3:2
   139:  2:0,1:2:3:0
   140:  2:0,1:2:0:3
   141:  2:0,1:3:2:0
   142:  2:0,1:3:0:2
   143:  2:0,1:0:2:3
   144:  2:0,1:0:3:2
   145:  3:2:2:0:0,1
   146:  3:2:2:0,1:0
   147:  3:2:0:2:0,1
   148:  3:2:0:0,1:2
   149:  3:2:0,1:2:0
   150:  3:2:0,1:0:2
   151:  3:0:2:2:0,1
   152:  3:0:2:0,1:2
   153:  3:0:0,1:2:2
   154:  3:0,1:2:2:0
   155:  3:0,1:2:0:2
   156:  3:0,1:0:2:2
   157:  0:2:2:3:0,1
   158:  0:2:2:0,1:3
   159:  0:2:3:2:0,1
   160:  0:2:3:0,1:2
   161:  0:2:0,1:2:3
   162:  0:2:0,1:3:2
   163:  0:3:2:2:0,1
   164:  0:3:2:0,1:2
   165:  0:3:0,1:2:2
   166:  0:0,1:2:2:3
   167:  0:0,1:2:3:2
   168:  0:0,1:3:2:2
   169:  0,1:2:2:3:0
   170:  0,1:2:2:0:3
   171:  0,1:2:3:2:0
   172:  0,1:2:3:0:2
   173:  0,1:2:0:2:3
   174:  0,1:2:0:3:2
   175:  0,1:3:2:2:0
   176:  0,1:3:2:0:2
   177:  0,1:3:0:2:2
   178:  0,1:0:2:2:3
   179:  0,1:0:2:3:2
   180:  0,1:0:3:2:2
   181:  3:3:4:1:1,2
   182:  3:3:4:1,2:1
   183:  3:3:1:4:1,2
   184:  3:3:1:1,2:4
   185:  3:3:1,2:4:1
   186:  3:3:1,2:1:4
   187:  3:4:3:1:1,2
   188:  3:4:3:1,2:1
   189:  3:4:1:3:1,2
   190:  3:4:1:1,2:3
   191:  3:4:1,2:3:1
   192:  3:4:1,2:1:3
   193:  3:1:3:4:1,2
   194:  3:1:3:1,2:4
   195:  3:1:4:3:1,2
   196:  3:1:4:1,2:3
   197:  3:1:1,2:3:4
   198:  3:1:1,2:4:3
   199:  3:1,2:3:4:1
   200:  3:1,2:3:1:4
   201:  3:1,2:4:3:1
   202:  3:1,2:4:1:3
   203:  3:1,2:1:3:4
   204:  3:1,2:1:4:3
   205:  4:3:3:1:1,2
   206:  4:3:3:1,2:1
   207:  4:3:1:3:1,2
   208:  4:3:1:1,2:3
   209:  4:3:1,2:3:1
   210:  4:3:1,2:1:3
   211:  4:1:3:3:1,2
   212:  4:1:3:1,2:3
   213:  4:1:1,2:3:3
   214:  4:1,2:3:3:1
   215:  4:1,2:3:1:3
   216:  4:1,2:1:3:3
   217:  1:3:3:4:1,2
   218:  1:3:3:1,2:4
   219:  1:3:4:3:1,2
   220:  1:3:4:1,2:3
   221:  1:3:1,2:3:4
   222:  1:3:1,2:4:3
   223:  1:4:3:3:1,2
   224:  1:4:3:1,2:3
   225:  1:4:1,2:3:3
   226:  1:1,2:3:3:4
   227:  1:1,2:3:4:3
   228:  1:1,2:4:3:3
   229:  1,2:3:3:4:1
   230:  1,2:3:3:1:4
   231:  1,2:3:4:3:1
   232:  1,2:3:4:1:3
   233:  1,2:3:1:3:4
   234:  1,2:3:1:4:3
   235:  1,2:4:3:3:1
   236:  1,2:4:3:1:3
   237:  1,2:4:1:3:3
   238:  1,2:1:3:3:4
   239:  1,2:1:3:4:3
   240:  1,2:1:4:3:3
   241:  4:4:0:2:2,3
   242:  4:4:0:2,3:2
   243:  4:4:2:0:2,3
   244:  4:4:2:2,3:0
   245:  4:4:2,3:0:2
   246:  4:4:2,3:2:0
   247:  4:0:4:2:2,3
   248:  4:0:4:2,3:2
   249:  4:0:2:4:2,3
   250:  4:0:2:2,3:4
   251:  4:0:2,3:4:2
   252:  4:0:2,3:2:4
   253:  4:2:4:0:2,3
   254:  4:2:4:2,3:0
   255:  4:2:0:4:2,3
   256:  4:2:0:2,3:4
   257:  4:2:2,3:4:0
   258:  4:2:2,3:0:4
   259:  4:2,3:4:0:2
   260:  4:2,3:4:2:0
   261:  4:2,3:0:4:2
   262:  4:2,3:0:2:4
   263:  4:2,3:2:4:0
   264:  4:2,3:2:0:4
   265:  0:4:4:2:2,3
   266:  0:4:4:2,3:2
   267:  0:4:2:4:2,3
   268:  0:4:2:2,3:4
   269:  0:4:2,3:4:2
   270:  0:4:2,3:2:4
   271:  0:2:4:4:2,3
   272:  0:2:4:2,3:4
   273:  0:2:2,3:4:4
   274:  0:2,3:4:4:2
   275:  0:2,3:4:2:4
   276:  0:2,3:2:4:4
   277:  2:4:4:0:2,3
   278:  2:4:4:2,3:0
   279:  2:4:0:4:2,3
   280:  2:4:0:2,3:4
   281:  2:4:2,3:4:0
   282:  2:4:2,3:0:4
   283:  2:0:4:4:2,3
   284:  2:0:4:2,3:4
   285:  2:0:2,3:4:4
   286:  2:2,3:4:4:0
   287:  2:2,3:4:0:4
   288:  2:2,3:0:4:4
   289:  2,3:4:4:0:2
   290:  2,3:4:4:2:0
   291:  2,3:4:0:4:2
   292:  2,3:4:0:2:4
   293:  2,3:4:2:4:0
   294:  2,3:4:2:0:4
   295:  2,3:0:4:4:2
   296:  2,3:0:4:2:4
   297:  2,3:0:2:4:4
   298:  2,3:2:4:4:0
   299:  2,3:2:4:0:4
   300:  2,3:2:0:4:4
   301:  0:0:4:2:1,2
   302:  0:0:4:1,2:2
   303:  0:0:2:4:1,2
   304:  0:0:2:1,2:4
   305:  0:0:1,2:4:2
   306:  0:0:1,2:2:4
   307:  0:4:0:2:1,2
   308:  0:4:0:1,2:2
   309:  0:4:2:0:1,2
   310:  0:4:2:1,2:0
   311:  0:4:1,2:0:2
   312:  0:4:1,2:2:0
   313:  0:2:0:4:1,2
   314:  0:2:0:1,2:4
   315:  0:2:4:0:1,2
   316:  0:2:4:1,2:0
   317:  0:2:1,2:0:4
   318:  0:2:1,2:4:0
   319:  0:1,2:0:4:2
   320:  0:1,2:0:2:4
   321:  0:1,2:4:0:2
   322:  0:1,2:4:2:0
   323:  0:1,2:2:0:4
   324:  0:1,2:2:4:0
   325:  4:0:0:2:1,2
   326:  4:0:0:1,2:2
   327:  4:0:2:0:1,2
   328:  4:0:2:1,2:0
   329:  4:0:1,2:0:2
   330:  4:0:1,2:2:0
   331:  4:2:0:0:1,2
   332:  4:2:0:1,2:0
   333:  4:2:1,2:0:0
   334:  4:1,2:0:0:2
   335:  4:1,2:0:2:0
   336:  4:1,2:2:0:0
   337:  2:0:0:4:1,2
   338:  2:0:0:1,2:4
   339:  2:0:4:0:1,2
   340:  2:0:4:1,2:0
   341:  2:0:1,2:0:4
   342:  2:0:1,2:4:0
   343:  2:4:0:0:1,2
   344:  2:4:0:1,2:0
   345:  2:4:1,2:0:0
   346:  2:1,2:0:0:4
   347:  2:1,2:0:4:0
   348:  2:1,2:4:0:0
   349:  1,2:0:0:4:2
   350:  1,2:0:0:2:4
   351:  1,2:0:4:0:2
   352:  1,2:0:4:2:0
   353:  1,2:0:2:0:4
   354:  1,2:0:2:4:0
   355:  1,2:4:0:0:2
   356:  1,2:4:0:2:0
   357:  1,2:4:2:0:0
   358:  1,2:2:0:0:4
   359:  1,2:2:0:4:0
   360:  1,2:2:4:0:0
   361:  1:1:0:3:2,3
   362:  1:1:0:2,3:3
   363:  1:1:3:0:2,3
   364:  1:1:3:2,3:0
   365:  1:1:2,3:0:3
   366:  1:1:2,3:3:0
   367:  1:0:1:3:2,3
   368:  1:0:1:2,3:3
   369:  1:0:3:1:2,3
   370:  1:0:3:2,3:1
   371:  1:0:2,3:1:3
   372:  1:0:2,3:3:1
   373:  1:3:1:0:2,3
   374:  1:3:1:2,3:0
   375:  1:3:0:1:2,3
   376:  1:3:0:2,3:1
   377:  1:3:2,3:1:0
   378:  1:3:2,3:0:1
   379:  1:2,3:1:0:3
   380:  1:2,3:1:3:0
   381:  1:2,3:0:1:3
   382:  1:2,3:0:3:1
   383:  1:2,3:3:1:0
   384:  1:2,3:3:0:1
   385:  0:1:1:3:2,3
   386:  0:1:1:2,3:3
   387:  0:1:3:1:2,3
   388:  0:1:3:2,3:1
   389:  0:1:2,3:1:3
   390:  0:1:2,3:3:1
   391:  0:3:1:1:2,3
   392:  0:3:1:2,3:1
   393:  0:3:2,3:1:1
   394:  0:2,3:1:1:3
   395:  0:2,3:1:3:1
   396:  0:2,3:3:1:1
   397:  3:1:1:0:2,3
   398:  3:1:1:2,3:0
   399:  3:1:0:1:2,3
   400:  3:1:0:2,3:1
   401:  3:1:2,3:1:0
   402:  3:1:2,3:0:1
   403:  3:0:1:1:2,3
   404:  3:0:1:2,3:1
   405:  3:0:2,3:1:1
   406:  3:2,3:1:1:0
   407:  3:2,3:1:0:1
   408:  3:2,3:0:1:1
   409:  2,3:1:1:0:3
   410:  2,3:1:1:3:0
   411:  2,3:1:0:1:3
   412:  2,3:1:0:3:1
   413:  2,3:1:3:1:0
   414:  2,3:1:3:0:1
   415:  2,3:0:1:1:3
   416:  2,3:0:1:3:1
   417:  2,3:0:3:1:1
   418:  2,3:3:1:1:0
   419:  2,3:3:1:0:1
   420:  2,3:3:0:1:1
   421:  2:2:1:4:3,4
   422:  2:2:1:3,4:4
   423:  2:2:4:1:3,4
   424:  2:2:4:3,4:1
   425:  2:2:3,4:1:4
   426:  2:2:3,4:4:1
   427:  2:1:2:4:3,4
   428:  2:1:2:3,4:4
   429:  2:1:4:2:3,4
   430:  2:1:4:3,4:2
   431:  2:1:3,4:2:4
   432:  2:1:3,4:4:2
   433:  2:4:2:1:3,4
   434:  2:4:2:3,4:1
   435:  2:4:1:2:3,4
   436:  2:4:1:3,4:2
   437:  2:4:3,4:2:1
   438:  2:4:3,4:1:2
   439:  2:3,4:2:1:4
   440:  2:3,4:2:4:1
   441:  2:3,4:1:2:4
   442:  2:3,4:1:4:2
   443:  2:3,4:4:2:1
   444:  2:3,4:4:1:2
   445:  1:2:2:4:3,4
   446:  1:2:2:3,4:4
   447:  1:2:4:2:3,4
   448:  1:2:4:3,4:2
   449:  1:2:3,4:2:4
   450:  1:2:3,4:4:2
   451:  1:4:2:2:3,4
   452:  1:4:2:3,4:2
   453:  1:4:3,4:2:2
   454:  1:3,4:2:2:4
   455:  1:3,4:2:4:2
   456:  1:3,4:4:2:2
   457:  4:2:2:1:3,4
   458:  4:2:2:3,4:1
   459:  4:2:1:2:3,4
   460:  4:2:1:3,4:2
   461:  4:2:3,4:2:1
   462:  4:2:3,4:1:2
   463:  4:1:2:2:3,4
   464:  4:1:2:3,4:2
   465:  4:1:3,4:2:2
   466:  4:3,4:2:2:1
   467:  4:3,4:2:1:2
   468:  4:3,4:1:2:2
   469:  3,4:2:2:1:4
   470:  3,4:2:2:4:1
   471:  3,4:2:1:2:4
   472:  3,4:2:1:4:2
   473:  3,4:2:4:2:1
   474:  3,4:2:4:1:2
   475:  3,4:1:2:2:4
   476:  3,4:1:2:4:2
   477:  3,4:1:4:2:2
   478:  3,4:4:2:2:1
   479:  3,4:4:2:1:2
   480:  3,4:4:1:2:2
   481:  3:3:2:0:0,4
   482:  3:3:2:0,4:0
   483:  3:3:0:2:0,4
   484:  3:3:0:0,4:2
   485:  3:3:0,4:2:0
   486:  3:3:0,4:0:2
   487:  3:2:3:0:0,4
   488:  3:2:3:0,4:0
   489:  3:2:0:3:0,4
   490:  3:2:0:0,4:3
   491:  3:2:0,4:3:0
   492:  3:2:0,4:0:3
   493:  3:0:3:2:0,4
   494:  3:0:3:0,4:2
   495:  3:0:2:3:0,4
   496:  3:0:2:0,4:3
   497:  3:0:0,4:3:2
   498:  3:0:0,4:2:3
   499:  3:0,4:3:2:0
   500:  3:0,4:3:0:2
   501:  3:0,4:2:3:0
   502:  3:0,4:2:0:3
   503:  3:0,4:0:3:2
   504:  3:0,4:0:2:3
   505:  2:3:3:0:0,4
   506:  2:3:3:0,4:0
   507:  2:3:0:3:0,4
   508:  2:3:0:0,4:3
   509:  2:3:0,4:3:0
   510:  2:3:0,4:0:3
   511:  2:0:3:3:0,4
   512:  2:0:3:0,4:3
   513:  2:0:0,4:3:3
   514:  2:0,4:3:3:0
   515:  2:0,4:3:0:3
   516:  2:0,4:0:3:3
   517:  0:3:3:2:0,4
   518:  0:3:3:0,4:2
   519:  0:3:2:3:0,4
   520:  0:3:2:0,4:3
   521:  0:3:0,4:3:2
   522:  0:3:0,4:2:3
   523:  0:2:3:3:0,4
   524:  0:2:3:0,4:3
   525:  0:2:0,4:3:3
   526:  0:0,4:3:3:2
   527:  0:0,4:3:2:3
   528:  0:0,4:2:3:3
   529:  0,4:3:3:2:0
   530:  0,4:3:3:0:2
   531:  0,4:3:2:3:0
   532:  0,4:3:2:0:3
   533:  0,4:3:0:3:2
   534:  0,4:3:0:2:3
   535:  0,4:2:3:3:0
   536:  0,4:2:3:0:3
   537:  0,4:2:0:3:3
   538:  0,4:0:3:3:2
   539:  0,4:0:3:2:3
   540:  0,4:0:2:3:3
   541:  4:4:3:1:0,1
   542:  4:4:3:0,1:1
   543:  4:4:1:3:0,1
   544:  4:4:1:0,1:3
   545:  4:4:0,1:3:1
   546:  4:4:0,1:1:3
   547:  4:3:4:1:0,1
   548:  4:3:4:0,1:1
   549:  4:3:1:4:0,1
   550:  4:3:1:0,1:4
   551:  4:3:0,1:4:1
   552:  4:3:0,1:1:4
   553:  4:1:4:3:0,1
   554:  4:1:4:0,1:3
   555:  4:1:3:4:0,1
   556:  4:1:3:0,1:4
   557:  4:1:0,1:4:3
   558:  4:1:0,1:3:4
   559:  4:0,1:4:3:1
   560:  4:0,1:4:1:3
   561:  4:0,1:3:4:1
   562:  4:0,1:3:1:4
   563:  4:0,1:1:4:3
   564:  4:0,1:1:3:4
   565:  3:4:4:1:0,1
   566:  3:4:4:0,1:1
   567:  3:4:1:4:0,1
   568:  3:4:1:0,1:4
   569:  3:4:0,1:4:1
   570:  3:4:0,1:1:4
   571:  3:1:4:4:0,1
   572:  3:1:4:0,1:4
   573:  3:1:0,1:4:4
   574:  3:0,1:4:4:1
   575:  3:0,1:4:1:4
   576:  3:0,1:1:4:4
   577:  1:4:4:3:0,1
   578:  1:4:4:0,1:3
   579:  1:4:3:4:0,1
   580:  1:4:3:0,1:4
   581:  1:4:0,1:4:3
   582:  1:4:0,1:3:4
   583:  1:3:4:4:0,1
   584:  1:3:4:0,1:4
   585:  1:3:0,1:4:4
   586:  1:0,1:4:4:3
   587:  1:0,1:4:3:4
   588:  1:0,1:3:4:4
   589:  0,1:4:4:3:1
   590:  0,1:4:4:1:3
   591:  0,1:4:3:4:1
   592:  0,1:4:3:1:4
   593:  0,1:4:1:4:3
   594:  0,1:4:1:3:4
   595:  0,1:3:4:4:1
   596:  0,1:3:4:1:4
   597:  0,1:3:1:4:4
   598:  0,1:1:4:4:3
   599:  0,1:1:4:3:4
   600:  0,1:1:3:4:4
family= 4 1 0 0 0 new D5h genus #    15 is 0:0:1:4:1,2
     1:  0:0:1:4:1,2
     2:  0:0:1:1,2:4
     3:  0:0:4:1:1,2
     4:  0:0:4:1,2:1
     5:  0:0:1,2:1:4
     6:  0:0:1,2:4:1
     7:  0:1:0:4:1,2
     8:  0:1:0:1,2:4
     9:  0:1:4:0:1,2
    10:  0:1:4:1,2:0
    11:  0:1:1,2:0:4
    12:  0:1:1,2:4:0
    13:  0:4:0:1:1,2
    14:  0:4:0:1,2:1
    15:  0:4:1:0:1,2
    16:  0:4:1:1,2:0
    17:  0:4:1,2:0:1
    18:  0:4:1,2:1:0
    19:  0:1,2:0:1:4
    20:  0:1,2:0:4:1
    21:  0:1,2:1:0:4
    22:  0:1,2:1:4:0
    23:  0:1,2:4:0:1
    24:  0:1,2:4:1:0
    25:  1:0:0:4:1,2
    26:  1:0:0:1,2:4
    27:  1:0:4:0:1,2
    28:  1:0:4:1,2:0
    29:  1:0:1,2:0:4
    30:  1:0:1,2:4:0
    31:  1:4:0:0:1,2
    32:  1:4:0:1,2:0
    33:  1:4:1,2:0:0
    34:  1:1,2:0:0:4
    35:  1:1,2:0:4:0
    36:  1:1,2:4:0:0
    37:  4:0:0:1:1,2
    38:  4:0:0:1,2:1
    39:  4:0:1:0:1,2
    40:  4:0:1:1,2:0
    41:  4:0:1,2:0:1
    42:  4:0:1,2:1:0
    43:  4:1:0:0:1,2
    44:  4:1:0:1,2:0
    45:  4:1:1,2:0:0
    46:  4:1,2:0:0:1
    47:  4:1,2:0:1:0
    48:  4:1,2:1:0:0
    49:  1,2:0:0:1:4
    50:  1,2:0:0:4:1
    51:  1,2:0:1:0:4
    52:  1,2:0:1:4:0
    53:  1,2:0:4:0:1
    54:  1,2:0:4:1:0
    55:  1,2:1:0:0:4
    56:  1,2:1:0:4:0
    57:  1,2:1:4:0:0
    58:  1,2:4:0:0:1
    59:  1,2:4:0:1:0
    60:  1,2:4:1:0:0
    61:  1:1:2:0:2,3
    62:  1:1:2:2,3:0
    63:  1:1:0:2:2,3
    64:  1:1:0:2,3:2
    65:  1:1:2,3:2:0
    66:  1:1:2,3:0:2
    67:  1:2:1:0:2,3
    68:  1:2:1:2,3:0
    69:  1:2:0:1:2,3
    70:  1:2:0:2,3:1
    71:  1:2:2,3:1:0
    72:  1:2:2,3:0:1
    73:  1:0:1:2:2,3
    74:  1:0:1:2,3:2
    75:  1:0:2:1:2,3
    76:  1:0:2:2,3:1
    77:  1:0:2,3:1:2
    78:  1:0:2,3:2:1
    79:  1:2,3:1:2:0
    80:  1:2,3:1:0:2
    81:  1:2,3:2:1:0
    82:  1:2,3:2:0:1
    83:  1:2,3:0:1:2
    84:  1:2,3:0:2:1
    85:  2:1:1:0:2,3
    86:  2:1:1:2,3:0
    87:  2:1:0:1:2,3
    88:  2:1:0:2,3:1
    89:  2:1:2,3:1:0
    90:  2:1:2,3:0:1
    91:  2:0:1:1:2,3
    92:  2:0:1:2,3:1
    93:  2:0:2,3:1:1
    94:  2:2,3:1:1:0
    95:  2:2,3:1:0:1
    96:  2:2,3:0:1:1
    97:  0:1:1:2:2,3
    98:  0:1:1:2,3:2
    99:  0:1:2:1:2,3
   100:  0:1:2:2,3:1
   101:  0:1:2,3:1:2
   102:  0:1:2,3:2:1
   103:  0:2:1:1:2,3
   104:  0:2:1:2,3:1
   105:  0:2:2,3:1:1
   106:  0:2,3:1:1:2
   107:  0:2,3:1:2:1
   108:  0:2,3:2:1:1
   109:  2,3:1:1:2:0
   110:  2,3:1:1:0:2
   111:  2,3:1:2:1:0
   112:  2,3:1:2:0:1
   113:  2,3:1:0:1:2
   114:  2,3:1:0:2:1
   115:  2,3:2:1:1:0
   116:  2,3:2:1:0:1
   117:  2,3:2:0:1:1
   118:  2,3:0:1:1:2
   119:  2,3:0:1:2:1
   120:  2,3:0:2:1:1
   121:  2:2:3:1:3,4
   122:  2:2:3:3,4:1
   123:  2:2:1:3:3,4
   124:  2:2:1:3,4:3
   125:  2:2:3,4:3:1
   126:  2:2:3,4:1:3
   127:  2:3:2:1:3,4
   128:  2:3:2:3,4:1
   129:  2:3:1:2:3,4
   130:  2:3:1:3,4:2
   131:  2:3:3,4:2:1
   132:  2:3:3,4:1:2
   133:  2:1:2:3:3,4
   134:  2:1:2:3,4:3
   135:  2:1:3:2:3,4
   136:  2:1:3:3,4:2
   137:  2:1:3,4:2:3
   138:  2:1:3,4:3:2
   139:  2:3,4:2:3:1
   140:  2:3,4:2:1:3
   141:  2:3,4:3:2:1
   142:  2:3,4:3:1:2
   143:  2:3,4:1:2:3
   144:  2:3,4:1:3:2
   145:  3:2:2:1:3,4
   146:  3:2:2:3,4:1
   147:  3:2:1:2:3,4
   148:  3:2:1:3,4:2
   149:  3:2:3,4:2:1
   150:  3:2:3,4:1:2
   151:  3:1:2:2:3,4
   152:  3:1:2:3,4:2
   153:  3:1:3,4:2:2
   154:  3:3,4:2:2:1
   155:  3:3,4:2:1:2
   156:  3:3,4:1:2:2
   157:  1:2:2:3:3,4
   158:  1:2:2:3,4:3
   159:  1:2:3:2:3,4
   160:  1:2:3:3,4:2
   161:  1:2:3,4:2:3
   162:  1:2:3,4:3:2
   163:  1:3:2:2:3,4
   164:  1:3:2:3,4:2
   165:  1:3:3,4:2:2
   166:  1:3,4:2:2:3
   167:  1:3,4:2:3:2
   168:  1:3,4:3:2:2
   169:  3,4:2:2:3:1
   170:  3,4:2:2:1:3
   171:  3,4:2:3:2:1
   172:  3,4:2:3:1:2
   173:  3,4:2:1:2:3
   174:  3,4:2:1:3:2
   175:  3,4:3:2:2:1
   176:  3,4:3:2:1:2
   177:  3,4:3:1:2:2
   178:  3,4:1:2:2:3
   179:  3,4:1:2:3:2
   180:  3,4:1:3:2:2
   181:  3:3:4:2:0,4
   182:  3:3:4:0,4:2
   183:  3:3:2:4:0,4
   184:  3:3:2:0,4:4
   185:  3:3:0,4:4:2
   186:  3:3:0,4:2:4
   187:  3:4:3:2:0,4
   188:  3:4:3:0,4:2
   189:  3:4:2:3:0,4
   190:  3:4:2:0,4:3
   191:  3:4:0,4:3:2
   192:  3:4:0,4:2:3
   193:  3:2:3:4:0,4
   194:  3:2:3:0,4:4
   195:  3:2:4:3:0,4
   196:  3:2:4:0,4:3
   197:  3:2:0,4:3:4
   198:  3:2:0,4:4:3
   199:  3:0,4:3:4:2
   200:  3:0,4:3:2:4
   201:  3:0,4:4:3:2
   202:  3:0,4:4:2:3
   203:  3:0,4:2:3:4
   204:  3:0,4:2:4:3
   205:  4:3:3:2:0,4
   206:  4:3:3:0,4:2
   207:  4:3:2:3:0,4
   208:  4:3:2:0,4:3
   209:  4:3:0,4:3:2
   210:  4:3:0,4:2:3
   211:  4:2:3:3:0,4
   212:  4:2:3:0,4:3
   213:  4:2:0,4:3:3
   214:  4:0,4:3:3:2
   215:  4:0,4:3:2:3
   216:  4:0,4:2:3:3
   217:  2:3:3:4:0,4
   218:  2:3:3:0,4:4
   219:  2:3:4:3:0,4
   220:  2:3:4:0,4:3
   221:  2:3:0,4:3:4
   222:  2:3:0,4:4:3
   223:  2:4:3:3:0,4
   224:  2:4:3:0,4:3
   225:  2:4:0,4:3:3
   226:  2:0,4:3:3:4
   227:  2:0,4:3:4:3
   228:  2:0,4:4:3:3
   229:  0,4:3:3:4:2
   230:  0,4:3:3:2:4
   231:  0,4:3:4:3:2
   232:  0,4:3:4:2:3
   233:  0,4:3:2:3:4
   234:  0,4:3:2:4:3
   235:  0,4:4:3:3:2
   236:  0,4:4:3:2:3
   237:  0,4:4:2:3:3
   238:  0,4:2:3:3:4
   239:  0,4:2:3:4:3
   240:  0,4:2:4:3:3
   241:  4:4:0:3:0,1
   242:  4:4:0:0,1:3
   243:  4:4:3:0:0,1
   244:  4:4:3:0,1:0
   245:  4:4:0,1:0:3
   246:  4:4:0,1:3:0
   247:  4:0:4:3:0,1
   248:  4:0:4:0,1:3
   249:  4:0:3:4:0,1
   250:  4:0:3:0,1:4
   251:  4:0:0,1:4:3
   252:  4:0:0,1:3:4
   253:  4:3:4:0:0,1
   254:  4:3:4:0,1:0
   255:  4:3:0:4:0,1
   256:  4:3:0:0,1:4
   257:  4:3:0,1:4:0
   258:  4:3:0,1:0:4
   259:  4:0,1:4:0:3
   260:  4:0,1:4:3:0
   261:  4:0,1:0:4:3
   262:  4:0,1:0:3:4
   263:  4:0,1:3:4:0
   264:  4:0,1:3:0:4
   265:  0:4:4:3:0,1
   266:  0:4:4:0,1:3
   267:  0:4:3:4:0,1
   268:  0:4:3:0,1:4
   269:  0:4:0,1:4:3
   270:  0:4:0,1:3:4
   271:  0:3:4:4:0,1
   272:  0:3:4:0,1:4
   273:  0:3:0,1:4:4
   274:  0:0,1:4:4:3
   275:  0:0,1:4:3:4
   276:  0:0,1:3:4:4
   277:  3:4:4:0:0,1
   278:  3:4:4:0,1:0
   279:  3:4:0:4:0,1
   280:  3:4:0:0,1:4
   281:  3:4:0,1:4:0
   282:  3:4:0,1:0:4
   283:  3:0:4:4:0,1
   284:  3:0:4:0,1:4
   285:  3:0:0,1:4:4
   286:  3:0,1:4:4:0
   287:  3:0,1:4:0:4
   288:  3:0,1:0:4:4
   289:  0,1:4:4:0:3
   290:  0,1:4:4:3:0
   291:  0,1:4:0:4:3
   292:  0,1:4:0:3:4
   293:  0,1:4:3:4:0
   294:  0,1:4:3:0:4
   295:  0,1:0:4:4:3
   296:  0,1:0:4:3:4
   297:  0,1:0:3:4:4
   298:  0,1:3:4:4:0
   299:  0,1:3:4:0:4
   300:  0,1:3:0:4:4
   301:  0:0:4:1:3,4
   302:  0:0:4:3,4:1
   303:  0:0:1:4:3,4
   304:  0:0:1:3,4:4
   305:  0:0:3,4:4:1
   306:  0:0:3,4:1:4
   307:  0:4:0:1:3,4
   308:  0:4:0:3,4:1
   309:  0:4:1:0:3,4
   310:  0:4:1:3,4:0
   311:  0:4:3,4:0:1
   312:  0:4:3,4:1:0
   313:  0:1:0:4:3,4
   314:  0:1:0:3,4:4
   315:  0:1:4:0:3,4
   316:  0:1:4:3,4:0
   317:  0:1:3,4:0:4
   318:  0:1:3,4:4:0
   319:  0:3,4:0:4:1
   320:  0:3,4:0:1:4
   321:  0:3,4:4:0:1
   322:  0:3,4:4:1:0
   323:  0:3,4:1:0:4
   324:  0:3,4:1:4:0
   325:  4:0:0:1:3,4
   326:  4:0:0:3,4:1
   327:  4:0:1:0:3,4
   328:  4:0:1:3,4:0
   329:  4:0:3,4:0:1
   330:  4:0:3,4:1:0
   331:  4:1:0:0:3,4
   332:  4:1:0:3,4:0
   333:  4:1:3,4:0:0
   334:  4:3,4:0:0:1
   335:  4:3,4:0:1:0
   336:  4:3,4:1:0:0
   337:  1:0:0:4:3,4
   338:  1:0:0:3,4:4
   339:  1:0:4:0:3,4
   340:  1:0:4:3,4:0
   341:  1:0:3,4:0:4
   342:  1:0:3,4:4:0
   343:  1:4:0:0:3,4
   344:  1:4:0:3,4:0
   345:  1:4:3,4:0:0
   346:  1:3,4:0:0:4
   347:  1:3,4:0:4:0
   348:  1:3,4:4:0:0
   349:  3,4:0:0:4:1
   350:  3,4:0:0:1:4
   351:  3,4:0:4:0:1
   352:  3,4:0:4:1:0
   353:  3,4:0:1:0:4
   354:  3,4:0:1:4:0
   355:  3,4:4:0:0:1
   356:  3,4:4:0:1:0
   357:  3,4:4:1:0:0
   358:  3,4:1:0:0:4
   359:  3,4:1:0:4:0
   360:  3,4:1:4:0:0
   361:  1:1:0:2:0,4
   362:  1:1:0:0,4:2
   363:  1:1:2:0:0,4
   364:  1:1:2:0,4:0
   365:  1:1:0,4:0:2
   366:  1:1:0,4:2:0
   367:  1:0:1:2:0,4
   368:  1:0:1:0,4:2
   369:  1:0:2:1:0,4
   370:  1:0:2:0,4:1
   371:  1:0:0,4:1:2
   372:  1:0:0,4:2:1
   373:  1:2:1:0:0,4
   374:  1:2:1:0,4:0
   375:  1:2:0:1:0,4
   376:  1:2:0:0,4:1
   377:  1:2:0,4:1:0
   378:  1:2:0,4:0:1
   379:  1:0,4:1:0:2
   380:  1:0,4:1:2:0
   381:  1:0,4:0:1:2
   382:  1:0,4:0:2:1
   383:  1:0,4:2:1:0
   384:  1:0,4:2:0:1
   385:  0:1:1:2:0,4
   386:  0:1:1:0,4:2
   387:  0:1:2:1:0,4
   388:  0:1:2:0,4:1
   389:  0:1:0,4:1:2
   390:  0:1:0,4:2:1
   391:  0:2:1:1:0,4
   392:  0:2:1:0,4:1
   393:  0:2:0,4:1:1
   394:  0:0,4:1:1:2
   395:  0:0,4:1:2:1
   396:  0:0,4:2:1:1
   397:  2:1:1:0:0,4
   398:  2:1:1:0,4:0
   399:  2:1:0:1:0,4
   400:  2:1:0:0,4:1
   401:  2:1:0,4:1:0
   402:  2:1:0,4:0:1
   403:  2:0:1:1:0,4
   404:  2:0:1:0,4:1
   405:  2:0:0,4:1:1
   406:  2:0,4:1:1:0
   407:  2:0,4:1:0:1
   408:  2:0,4:0:1:1
   409:  0,4:1:1:0:2
   410:  0,4:1:1:2:0
   411:  0,4:1:0:1:2
   412:  0,4:1:0:2:1
   413:  0,4:1:2:1:0
   414:  0,4:1:2:0:1
   415:  0,4:0:1:1:2
   416:  0,4:0:1:2:1
   417:  0,4:0:2:1:1
   418:  0,4:2:1:1:0
   419:  0,4:2:1:0:1
   420:  0,4:2:0:1:1
   421:  2:2:1:3:0,1
   422:  2:2:1:0,1:3
   423:  2:2:3:1:0,1
   424:  2:2:3:0,1:1
   425:  2:2:0,1:1:3
   426:  2:2:0,1:3:1
   427:  2:1:2:3:0,1
   428:  2:1:2:0,1:3
   429:  2:1:3:2:0,1
   430:  2:1:3:0,1:2
   431:  2:1:0,1:2:3
   432:  2:1:0,1:3:2
   433:  2:3:2:1:0,1
   434:  2:3:2:0,1:1
   435:  2:3:1:2:0,1
   436:  2:3:1:0,1:2
   437:  2:3:0,1:2:1
   438:  2:3:0,1:1:2
   439:  2:0,1:2:1:3
   440:  2:0,1:2:3:1
   441:  2:0,1:1:2:3
   442:  2:0,1:1:3:2
   443:  2:0,1:3:2:1
   444:  2:0,1:3:1:2
   445:  1:2:2:3:0,1
   446:  1:2:2:0,1:3
   447:  1:2:3:2:0,1
   448:  1:2:3:0,1:2
   449:  1:2:0,1:2:3
   450:  1:2:0,1:3:2
   451:  1:3:2:2:0,1
   452:  1:3:2:0,1:2
   453:  1:3:0,1:2:2
   454:  1:0,1:2:2:3
   455:  1:0,1:2:3:2
   456:  1:0,1:3:2:2
   457:  3:2:2:1:0,1
   458:  3:2:2:0,1:1
   459:  3:2:1:2:0,1
   460:  3:2:1:0,1:2
   461:  3:2:0,1:2:1
   462:  3:2:0,1:1:2
   463:  3:1:2:2:0,1
   464:  3:1:2:0,1:2
   465:  3:1:0,1:2:2
   466:  3:0,1:2:2:1
   467:  3:0,1:2:1:2
   468:  3:0,1:1:2:2
   469:  0,1:2:2:1:3
   470:  0,1:2:2:3:1
   471:  0,1:2:1:2:3
   472:  0,1:2:1:3:2
   473:  0,1:2:3:2:1
   474:  0,1:2:3:1:2
   475:  0,1:1:2:2:3
   476:  0,1:1:2:3:2
   477:  0,1:1:3:2:2
   478:  0,1:3:2:2:1
   479:  0,1:3:2:1:2
   480:  0,1:3:1:2:2
   481:  3:3:2:4:1,2
   482:  3:3:2:1,2:4
   483:  3:3:4:2:1,2
   484:  3:3:4:1,2:2
   485:  3:3:1,2:2:4
   486:  3:3:1,2:4:2
   487:  3:2:3:4:1,2
   488:  3:2:3:1,2:4
   489:  3:2:4:3:1,2
   490:  3:2:4:1,2:3
   491:  3:2:1,2:3:4
   492:  3:2:1,2:4:3
   493:  3:4:3:2:1,2
   494:  3:4:3:1,2:2
   495:  3:4:2:3:1,2
   496:  3:4:2:1,2:3
   497:  3:4:1,2:3:2
   498:  3:4:1,2:2:3
   499:  3:1,2:3:2:4
   500:  3:1,2:3:4:2
   501:  3:1,2:2:3:4
   502:  3:1,2:2:4:3
   503:  3:1,2:4:3:2
   504:  3:1,2:4:2:3
   505:  2:3:3:4:1,2
   506:  2:3:3:1,2:4
   507:  2:3:4:3:1,2
   508:  2:3:4:1,2:3
   509:  2:3:1,2:3:4
   510:  2:3:1,2:4:3
   511:  2:4:3:3:1,2
   512:  2:4:3:1,2:3
   513:  2:4:1,2:3:3
   514:  2:1,2:3:3:4
   515:  2:1,2:3:4:3
   516:  2:1,2:4:3:3
   517:  4:3:3:2:1,2
   518:  4:3:3:1,2:2
   519:  4:3:2:3:1,2
   520:  4:3:2:1,2:3
   521:  4:3:1,2:3:2
   522:  4:3:1,2:2:3
   523:  4:2:3:3:1,2
   524:  4:2:3:1,2:3
   525:  4:2:1,2:3:3
   526:  4:1,2:3:3:2
   527:  4:1,2:3:2:3
   528:  4:1,2:2:3:3
   529:  1,2:3:3:2:4
   530:  1,2:3:3:4:2
   531:  1,2:3:2:3:4
   532:  1,2:3:2:4:3
   533:  1,2:3:4:3:2
   534:  1,2:3:4:2:3
   535:  1,2:2:3:3:4
   536:  1,2:2:3:4:3
   537:  1,2:2:4:3:3
   538:  1,2:4:3:3:2
   539:  1,2:4:3:2:3
   540:  1,2:4:2:3:3
   541:  4:4:3:0:2,3
   542:  4:4:3:2,3:0
   543:  4:4:0:3:2,3
   544:  4:4:0:2,3:3
   545:  4:4:2,3:3:0
   546:  4:4:2,3:0:3
   547:  4:3:4:0:2,3
   548:  4:3:4:2,3:0
   549:  4:3:0:4:2,3
   550:  4:3:0:2,3:4
   551:  4:3:2,3:4:0
   552:  4:3:2,3:0:4
   553:  4:0:4:3:2,3
   554:  4:0:4:2,3:3
   555:  4:0:3:4:2,3
   556:  4:0:3:2,3:4
   557:  4:0:2,3:4:3
   558:  4:0:2,3:3:4
   559:  4:2,3:4:3:0
   560:  4:2,3:4:0:3
   561:  4:2,3:3:4:0
   562:  4:2,3:3:0:4
   563:  4:2,3:0:4:3
   564:  4:2,3:0:3:4
   565:  3:4:4:0:2,3
   566:  3:4:4:2,3:0
   567:  3:4:0:4:2,3
   568:  3:4:0:2,3:4
   569:  3:4:2,3:4:0
   570:  3:4:2,3:0:4
   571:  3:0:4:4:2,3
   572:  3:0:4:2,3:4
   573:  3:0:2,3:4:4
   574:  3:2,3:4:4:0
   575:  3:2,3:4:0:4
   576:  3:2,3:0:4:4
   577:  0:4:4:3:2,3
   578:  0:4:4:2,3:3
   579:  0:4:3:4:2,3
   580:  0:4:3:2,3:4
   581:  0:4:2,3:4:3
   582:  0:4:2,3:3:4
   583:  0:3:4:4:2,3
   584:  0:3:4:2,3:4
   585:  0:3:2,3:4:4
   586:  0:2,3:4:4:3
   587:  0:2,3:4:3:4
   588:  0:2,3:3:4:4
   589:  2,3:4:4:3:0
   590:  2,3:4:4:0:3
   591:  2,3:4:3:4:0
   592:  2,3:4:3:0:4
   593:  2,3:4:0:4:3
   594:  2,3:4:0:3:4
   595:  2,3:3:4:4:0
   596:  2,3:3:4:0:4
   597:  2,3:3:0:4:4
   598:  2,3:0:4:4:3
   599:  2,3:0:4:3:4
   600:  2,3:0:3:4:4
family= 4 1 0 0 0 new D5h genus #    16 is 0:0:1:4:1,3
     1:  0:0:1:4:1,3
     2:  0:0:1:1,3:4
     3:  0:0:4:1:1,3
     4:  0:0:4:1,3:1
     5:  0:0:1,3:1:4
     6:  0:0:1,3:4:1
     7:  0:1:0:4:1,3
     8:  0:1:0:1,3:4
     9:  0:1:4:0:1,3
    10:  0:1:4:1,3:0
    11:  0:1:1,3:0:4
    12:  0:1:1,3:4:0
    13:  0:4:0:1:1,3
    14:  0:4:0:1,3:1
    15:  0:4:1:0:1,3
    16:  0:4:1:1,3:0
    17:  0:4:1,3:0:1
    18:  0:4:1,3:1:0
    19:  0:1,3:0:1:4
    20:  0:1,3:0:4:1
    21:  0:1,3:1:0:4
    22:  0:1,3:1:4:0
    23:  0:1,3:4:0:1
    24:  0:1,3:4:1:0
    25:  1:0:0:4:1,3
    26:  1:0:0:1,3:4
    27:  1:0:4:0:1,3
    28:  1:0:4:1,3:0
    29:  1:0:1,3:0:4
    30:  1:0:1,3:4:0
    31:  1:4:0:0:1,3
    32:  1:4:0:1,3:0
    33:  1:4:1,3:0:0
    34:  1:1,3:0:0:4
    35:  1:1,3:0:4:0
    36:  1:1,3:4:0:0
    37:  4:0:0:1:1,3
    38:  4:0:0:1,3:1
    39:  4:0:1:0:1,3
    40:  4:0:1:1,3:0
    41:  4:0:1,3:0:1
    42:  4:0:1,3:1:0
    43:  4:1:0:0:1,3
    44:  4:1:0:1,3:0
    45:  4:1:1,3:0:0
    46:  4:1,3:0:0:1
    47:  4:1,3:0:1:0
    48:  4:1,3:1:0:0
    49:  1,3:0:0:1:4
    50:  1,3:0:0:4:1
    51:  1,3:0:1:0:4
    52:  1,3:0:1:4:0
    53:  1,3:0:4:0:1
    54:  1,3:0:4:1:0
    55:  1,3:1:0:0:4
    56:  1,3:1:0:4:0
    57:  1,3:1:4:0:0
    58:  1,3:4:0:0:1
    59:  1,3:4:0:1:0
    60:  1,3:4:1:0:0
    61:  1:1:2:0:2,4
    62:  1:1:2:2,4:0
    63:  1:1:0:2:2,4
    64:  1:1:0:2,4:2
    65:  1:1:2,4:2:0
    66:  1:1:2,4:0:2
    67:  1:2:1:0:2,4
    68:  1:2:1:2,4:0
    69:  1:2:0:1:2,4
    70:  1:2:0:2,4:1
    71:  1:2:2,4:1:0
    72:  1:2:2,4:0:1
    73:  1:0:1:2:2,4
    74:  1:0:1:2,4:2
    75:  1:0:2:1:2,4
    76:  1:0:2:2,4:1
    77:  1:0:2,4:1:2
    78:  1:0:2,4:2:1
    79:  1:2,4:1:2:0
    80:  1:2,4:1:0:2
    81:  1:2,4:2:1:0
    82:  1:2,4:2:0:1
    83:  1:2,4:0:1:2
    84:  1:2,4:0:2:1
    85:  2:1:1:0:2,4
    86:  2:1:1:2,4:0
    87:  2:1:0:1:2,4
    88:  2:1:0:2,4:1
    89:  2:1:2,4:1:0
    90:  2:1:2,4:0:1
    91:  2:0:1:1:2,4
    92:  2:0:1:2,4:1
    93:  2:0:2,4:1:1
    94:  2:2,4:1:1:0
    95:  2:2,4:1:0:1
    96:  2:2,4:0:1:1
    97:  0:1:1:2:2,4
    98:  0:1:1:2,4:2
    99:  0:1:2:1:2,4
   100:  0:1:2:2,4:1
   101:  0:1:2,4:1:2
   102:  0:1:2,4:2:1
   103:  0:2:1:1:2,4
   104:  0:2:1:2,4:1
   105:  0:2:2,4:1:1
   106:  0:2,4:1:1:2
   107:  0:2,4:1:2:1
   108:  0:2,4:2:1:1
   109:  2,4:1:1:2:0
   110:  2,4:1:1:0:2
   111:  2,4:1:2:1:0
   112:  2,4:1:2:0:1
   113:  2,4:1:0:1:2
   114:  2,4:1:0:2:1
   115:  2,4:2:1:1:0
   116:  2,4:2:1:0:1
   117:  2,4:2:0:1:1
   118:  2,4:0:1:1:2
   119:  2,4:0:1:2:1
   120:  2,4:0:2:1:1
   121:  2:2:3:1:0,3
   122:  2:2:3:0,3:1
   123:  2:2:1:3:0,3
   124:  2:2:1:0,3:3
   125:  2:2:0,3:3:1
   126:  2:2:0,3:1:3
   127:  2:3:2:1:0,3
   128:  2:3:2:0,3:1
   129:  2:3:1:2:0,3
   130:  2:3:1:0,3:2
   131:  2:3:0,3:2:1
   132:  2:3:0,3:1:2
   133:  2:1:2:3:0,3
   134:  2:1:2:0,3:3
   135:  2:1:3:2:0,3
   136:  2:1:3:0,3:2
   137:  2:1:0,3:2:3
   138:  2:1:0,3:3:2
   139:  2:0,3:2:3:1
   140:  2:0,3:2:1:3
   141:  2:0,3:3:2:1
   142:  2:0,3:3:1:2
   143:  2:0,3:1:2:3
   144:  2:0,3:1:3:2
   145:  3:2:2:1:0,3
   146:  3:2:2:0,3:1
   147:  3:2:1:2:0,3
   148:  3:2:1:0,3:2
   149:  3:2:0,3:2:1
   150:  3:2:0,3:1:2
   151:  3:1:2:2:0,3
   152:  3:1:2:0,3:2
   153:  3:1:0,3:2:2
   154:  3:0,3:2:2:1
   155:  3:0,3:2:1:2
   156:  3:0,3:1:2:2
   157:  1:2:2:3:0,3
   158:  1:2:2:0,3:3
   159:  1:2:3:2:0,3
   160:  1:2:3:0,3:2
   161:  1:2:0,3:2:3
   162:  1:2:0,3:3:2
   163:  1:3:2:2:0,3
   164:  1:3:2:0,3:2
   165:  1:3:0,3:2:2
   166:  1:0,3:2:2:3
   167:  1:0,3:2:3:2
   168:  1:0,3:3:2:2
   169:  0,3:2:2:3:1
   170:  0,3:2:2:1:3
   171:  0,3:2:3:2:1
   172:  0,3:2:3:1:2
   173:  0,3:2:1:2:3
   174:  0,3:2:1:3:2
   175:  0,3:3:2:2:1
   176:  0,3:3:2:1:2
   177:  0,3:3:1:2:2
   178:  0,3:1:2:2:3
   179:  0,3:1:2:3:2
   180:  0,3:1:3:2:2
   181:  3:3:4:2:1,4
   182:  3:3:4:1,4:2
   183:  3:3:2:4:1,4
   184:  3:3:2:1,4:4
   185:  3:3:1,4:4:2
   186:  3:3:1,4:2:4
   187:  3:4:3:2:1,4
   188:  3:4:3:1,4:2
   189:  3:4:2:3:1,4
   190:  3:4:2:1,4:3
   191:  3:4:1,4:3:2
   192:  3:4:1,4:2:3
   193:  3:2:3:4:1,4
   194:  3:2:3:1,4:4
   195:  3:2:4:3:1,4
   196:  3:2:4:1,4:3
   197:  3:2:1,4:3:4
   198:  3:2:1,4:4:3
   199:  3:1,4:3:4:2
   200:  3:1,4:3:2:4
   201:  3:1,4:4:3:2
   202:  3:1,4:4:2:3
   203:  3:1,4:2:3:4
   204:  3:1,4:2:4:3
   205:  4:3:3:2:1,4
   206:  4:3:3:1,4:2
   207:  4:3:2:3:1,4
   208:  4:3:2:1,4:3
   209:  4:3:1,4:3:2
   210:  4:3:1,4:2:3
   211:  4:2:3:3:1,4
   212:  4:2:3:1,4:3
   213:  4:2:1,4:3:3
   214:  4:1,4:3:3:2
   215:  4:1,4:3:2:3
   216:  4:1,4:2:3:3
   217:  2:3:3:4:1,4
   218:  2:3:3:1,4:4
   219:  2:3:4:3:1,4
   220:  2:3:4:1,4:3
   221:  2:3:1,4:3:4
   222:  2:3:1,4:4:3
   223:  2:4:3:3:1,4
   224:  2:4:3:1,4:3
   225:  2:4:1,4:3:3
   226:  2:1,4:3:3:4
   227:  2:1,4:3:4:3
   228:  2:1,4:4:3:3
   229:  1,4:3:3:4:2
   230:  1,4:3:3:2:4
   231:  1,4:3:4:3:2
   232:  1,4:3:4:2:3
   233:  1,4:3:2:3:4
   234:  1,4:3:2:4:3
   235:  1,4:4:3:3:2
   236:  1,4:4:3:2:3
   237:  1,4:4:2:3:3
   238:  1,4:2:3:3:4
   239:  1,4:2:3:4:3
   240:  1,4:2:4:3:3
   241:  4:4:0:3:0,2
   242:  4:4:0:0,2:3
   243:  4:4:3:0:0,2
   244:  4:4:3:0,2:0
   245:  4:4:0,2:0:3
   246:  4:4:0,2:3:0
   247:  4:0:4:3:0,2
   248:  4:0:4:0,2:3
   249:  4:0:3:4:0,2
   250:  4:0:3:0,2:4
   251:  4:0:0,2:4:3
   252:  4:0:0,2:3:4
   253:  4:3:4:0:0,2
   254:  4:3:4:0,2:0
   255:  4:3:0:4:0,2
   256:  4:3:0:0,2:4
   257:  4:3:0,2:4:0
   258:  4:3:0,2:0:4
   259:  4:0,2:4:0:3
   260:  4:0,2:4:3:0
   261:  4:0,2:0:4:3
   262:  4:0,2:0:3:4
   263:  4:0,2:3:4:0
   264:  4:0,2:3:0:4
   265:  0:4:4:3:0,2
   266:  0:4:4:0,2:3
   267:  0:4:3:4:0,2
   268:  0:4:3:0,2:4
   269:  0:4:0,2:4:3
   270:  0:4:0,2:3:4
   271:  0:3:4:4:0,2
   272:  0:3:4:0,2:4
   273:  0:3:0,2:4:4
   274:  0:0,2:4:4:3
   275:  0:0,2:4:3:4
   276:  0:0,2:3:4:4
   277:  3:4:4:0:0,2
   278:  3:4:4:0,2:0
   279:  3:4:0:4:0,2
   280:  3:4:0:0,2:4
   281:  3:4:0,2:4:0
   282:  3:4:0,2:0:4
   283:  3:0:4:4:0,2
   284:  3:0:4:0,2:4
   285:  3:0:0,2:4:4
   286:  3:0,2:4:4:0
   287:  3:0,2:4:0:4
   288:  3:0,2:0:4:4
   289:  0,2:4:4:0:3
   290:  0,2:4:4:3:0
   291:  0,2:4:0:4:3
   292:  0,2:4:0:3:4
   293:  0,2:4:3:4:0
   294:  0,2:4:3:0:4
   295:  0,2:0:4:4:3
   296:  0,2:0:4:3:4
   297:  0,2:0:3:4:4
   298:  0,2:3:4:4:0
   299:  0,2:3:4:0:4
   300:  0,2:3:0:4:4
   301:  0:0:4:1:2,4
   302:  0:0:4:2,4:1
   303:  0:0:1:4:2,4
   304:  0:0:1:2,4:4
   305:  0:0:2,4:4:1
   306:  0:0:2,4:1:4
   307:  0:4:0:1:2,4
   308:  0:4:0:2,4:1
   309:  0:4:1:0:2,4
   310:  0:4:1:2,4:0
   311:  0:4:2,4:0:1
   312:  0:4:2,4:1:0
   313:  0:1:0:4:2,4
   314:  0:1:0:2,4:4
   315:  0:1:4:0:2,4
   316:  0:1:4:2,4:0
   317:  0:1:2,4:0:4
   318:  0:1:2,4:4:0
   319:  0:2,4:0:4:1
   320:  0:2,4:0:1:4
   321:  0:2,4:4:0:1
   322:  0:2,4:4:1:0
   323:  0:2,4:1:0:4
   324:  0:2,4:1:4:0
   325:  4:0:0:1:2,4
   326:  4:0:0:2,4:1
   327:  4:0:1:0:2,4
   328:  4:0:1:2,4:0
   329:  4:0:2,4:0:1
   330:  4:0:2,4:1:0
   331:  4:1:0:0:2,4
   332:  4:1:0:2,4:0
   333:  4:1:2,4:0:0
   334:  4:2,4:0:0:1
   335:  4:2,4:0:1:0
   336:  4:2,4:1:0:0
   337:  1:0:0:4:2,4
   338:  1:0:0:2,4:4
   339:  1:0:4:0:2,4
   340:  1:0:4:2,4:0
   341:  1:0:2,4:0:4
   342:  1:0:2,4:4:0
   343:  1:4:0:0:2,4
   344:  1:4:0:2,4:0
   345:  1:4:2,4:0:0
   346:  1:2,4:0:0:4
   347:  1:2,4:0:4:0
   348:  1:2,4:4:0:0
   349:  2,4:0:0:4:1
   350:  2,4:0:0:1:4
   351:  2,4:0:4:0:1
   352:  2,4:0:4:1:0
   353:  2,4:0:1:0:4
   354:  2,4:0:1:4:0
   355:  2,4:4:0:0:1
   356:  2,4:4:0:1:0
   357:  2,4:4:1:0:0
   358:  2,4:1:0:0:4
   359:  2,4:1:0:4:0
   360:  2,4:1:4:0:0
   361:  1:1:0:2:0,3
   362:  1:1:0:0,3:2
   363:  1:1:2:0:0,3
   364:  1:1:2:0,3:0
   365:  1:1:0,3:0:2
   366:  1:1:0,3:2:0
   367:  1:0:1:2:0,3
   368:  1:0:1:0,3:2
   369:  1:0:2:1:0,3
   370:  1:0:2:0,3:1
   371:  1:0:0,3:1:2
   372:  1:0:0,3:2:1
   373:  1:2:1:0:0,3
   374:  1:2:1:0,3:0
   375:  1:2:0:1:0,3
   376:  1:2:0:0,3:1
   377:  1:2:0,3:1:0
   378:  1:2:0,3:0:1
   379:  1:0,3:1:0:2
   380:  1:0,3:1:2:0
   381:  1:0,3:0:1:2
   382:  1:0,3:0:2:1
   383:  1:0,3:2:1:0
   384:  1:0,3:2:0:1
   385:  0:1:1:2:0,3
   386:  0:1:1:0,3:2
   387:  0:1:2:1:0,3
   388:  0:1:2:0,3:1
   389:  0:1:0,3:1:2
   390:  0:1:0,3:2:1
   391:  0:2:1:1:0,3
   392:  0:2:1:0,3:1
   393:  0:2:0,3:1:1
   394:  0:0,3:1:1:2
   395:  0:0,3:1:2:1
   396:  0:0,3:2:1:1
   397:  2:1:1:0:0,3
   398:  2:1:1:0,3:0
   399:  2:1:0:1:0,3
   400:  2:1:0:0,3:1
   401:  2:1:0,3:1:0
   402:  2:1:0,3:0:1
   403:  2:0:1:1:0,3
   404:  2:0:1:0,3:1
   405:  2:0:0,3:1:1
   406:  2:0,3:1:1:0
   407:  2:0,3:1:0:1
   408:  2:0,3:0:1:1
   409:  0,3:1:1:0:2
   410:  0,3:1:1:2:0
   411:  0,3:1:0:1:2
   412:  0,3:1:0:2:1
   413:  0,3:1:2:1:0
   414:  0,3:1:2:0:1
   415:  0,3:0:1:1:2
   416:  0,3:0:1:2:1
   417:  0,3:0:2:1:1
   418:  0,3:2:1:1:0
   419:  0,3:2:1:0:1
   420:  0,3:2:0:1:1
   421:  2:2:1:3:1,4
   422:  2:2:1:1,4:3
   423:  2:2:3:1:1,4
   424:  2:2:3:1,4:1
   425:  2:2:1,4:1:3
   426:  2:2:1,4:3:1
   427:  2:1:2:3:1,4
   428:  2:1:2:1,4:3
   429:  2:1:3:2:1,4
   430:  2:1:3:1,4:2
   431:  2:1:1,4:2:3
   432:  2:1:1,4:3:2
   433:  2:3:2:1:1,4
   434:  2:3:2:1,4:1
   435:  2:3:1:2:1,4
   436:  2:3:1:1,4:2
   437:  2:3:1,4:2:1
   438:  2:3:1,4:1:2
   439:  2:1,4:2:1:3
   440:  2:1,4:2:3:1
   441:  2:1,4:1:2:3
   442:  2:1,4:1:3:2
   443:  2:1,4:3:2:1
   444:  2:1,4:3:1:2
   445:  1:2:2:3:1,4
   446:  1:2:2:1,4:3
   447:  1:2:3:2:1,4
   448:  1:2:3:1,4:2
   449:  1:2:1,4:2:3
   450:  1:2:1,4:3:2
   451:  1:3:2:2:1,4
   452:  1:3:2:1,4:2
   453:  1:3:1,4:2:2
   454:  1:1,4:2:2:3
   455:  1:1,4:2:3:2
   456:  1:1,4:3:2:2
   457:  3:2:2:1:1,4
   458:  3:2:2:1,4:1
   459:  3:2:1:2:1,4
   460:  3:2:1:1,4:2
   461:  3:2:1,4:2:1
   462:  3:2:1,4:1:2
   463:  3:1:2:2:1,4
   464:  3:1:2:1,4:2
   465:  3:1:1,4:2:2
   466:  3:1,4:2:2:1
   467:  3:1,4:2:1:2
   468:  3:1,4:1:2:2
   469:  1,4:2:2:1:3
   470:  1,4:2:2:3:1
   471:  1,4:2:1:2:3
   472:  1,4:2:1:3:2
   473:  1,4:2:3:2:1
   474:  1,4:2:3:1:2
   475:  1,4:1:2:2:3
   476:  1,4:1:2:3:2
   477:  1,4:1:3:2:2
   478:  1,4:3:2:2:1
   479:  1,4:3:2:1:2
   480:  1,4:3:1:2:2
   481:  3:3:2:4:0,2
   482:  3:3:2:0,2:4
   483:  3:3:4:2:0,2
   484:  3:3:4:0,2:2
   485:  3:3:0,2:2:4
   486:  3:3:0,2:4:2
   487:  3:2:3:4:0,2
   488:  3:2:3:0,2:4
   489:  3:2:4:3:0,2
   490:  3:2:4:0,2:3
   491:  3:2:0,2:3:4
   492:  3:2:0,2:4:3
   493:  3:4:3:2:0,2
   494:  3:4:3:0,2:2
   495:  3:4:2:3:0,2
   496:  3:4:2:0,2:3
   497:  3:4:0,2:3:2
   498:  3:4:0,2:2:3
   499:  3:0,2:3:2:4
   500:  3:0,2:3:4:2
   501:  3:0,2:2:3:4
   502:  3:0,2:2:4:3
   503:  3:0,2:4:3:2
   504:  3:0,2:4:2:3
   505:  2:3:3:4:0,2
   506:  2:3:3:0,2:4
   507:  2:3:4:3:0,2
   508:  2:3:4:0,2:3
   509:  2:3:0,2:3:4
   510:  2:3:0,2:4:3
   511:  2:4:3:3:0,2
   512:  2:4:3:0,2:3
   513:  2:4:0,2:3:3
   514:  2:0,2:3:3:4
   515:  2:0,2:3:4:3
   516:  2:0,2:4:3:3
   517:  4:3:3:2:0,2
   518:  4:3:3:0,2:2
   519:  4:3:2:3:0,2
   520:  4:3:2:0,2:3
   521:  4:3:0,2:3:2
   522:  4:3:0,2:2:3
   523:  4:2:3:3:0,2
   524:  4:2:3:0,2:3
   525:  4:2:0,2:3:3
   526:  4:0,2:3:3:2
   527:  4:0,2:3:2:3
   528:  4:0,2:2:3:3
   529:  0,2:3:3:2:4
   530:  0,2:3:3:4:2
   531:  0,2:3:2:3:4
   532:  0,2:3:2:4:3
   533:  0,2:3:4:3:2
   534:  0,2:3:4:2:3
   535:  0,2:2:3:3:4
   536:  0,2:2:3:4:3
   537:  0,2:2:4:3:3
   538:  0,2:4:3:3:2
   539:  0,2:4:3:2:3
   540:  0,2:4:2:3:3
   541:  4:4:3:0:1,3
   542:  4:4:3:1,3:0
   543:  4:4:0:3:1,3
   544:  4:4:0:1,3:3
   545:  4:4:1,3:3:0
   546:  4:4:1,3:0:3
   547:  4:3:4:0:1,3
   548:  4:3:4:1,3:0
   549:  4:3:0:4:1,3
   550:  4:3:0:1,3:4
   551:  4:3:1,3:4:0
   552:  4:3:1,3:0:4
   553:  4:0:4:3:1,3
   554:  4:0:4:1,3:3
   555:  4:0:3:4:1,3
   556:  4:0:3:1,3:4
   557:  4:0:1,3:4:3
   558:  4:0:1,3:3:4
   559:  4:1,3:4:3:0
   560:  4:1,3:4:0:3
   561:  4:1,3:3:4:0
   562:  4:1,3:3:0:4
   563:  4:1,3:0:4:3
   564:  4:1,3:0:3:4
   565:  3:4:4:0:1,3
   566:  3:4:4:1,3:0
   567:  3:4:0:4:1,3
   568:  3:4:0:1,3:4
   569:  3:4:1,3:4:0
   570:  3:4:1,3:0:4
   571:  3:0:4:4:1,3
   572:  3:0:4:1,3:4
   573:  3:0:1,3:4:4
   574:  3:1,3:4:4:0
   575:  3:1,3:4:0:4
   576:  3:1,3:0:4:4
   577:  0:4:4:3:1,3
   578:  0:4:4:1,3:3
   579:  0:4:3:4:1,3
   580:  0:4:3:1,3:4
   581:  0:4:1,3:4:3
   582:  0:4:1,3:3:4
   583:  0:3:4:4:1,3
   584:  0:3:4:1,3:4
   585:  0:3:1,3:4:4
   586:  0:1,3:4:4:3
   587:  0:1,3:4:3:4
   588:  0:1,3:3:4:4
   589:  1,3:4:4:3:0
   590:  1,3:4:4:0:3
   591:  1,3:4:3:4:0
   592:  1,3:4:3:0:4
   593:  1,3:4:0:4:3
   594:  1,3:4:0:3:4
   595:  1,3:3:4:4:0
   596:  1,3:3:4:0:4
   597:  1,3:3:0:4:4
   598:  1,3:0:4:4:3
   599:  1,3:0:4:3:4
   600:  1,3:0:3:4:4
family= 4 1 0 0 0 new D5h genus #    17 is 0:0:1:4:1,4
     1:  0:0:1:4:1,4
     2:  0:0:1:1,4:4
     3:  0:0:4:1:1,4
     4:  0:0:4:1,4:1
     5:  0:0:1,4:1:4
     6:  0:0:1,4:4:1
     7:  0:1:0:4:1,4
     8:  0:1:0:1,4:4
     9:  0:1:4:0:1,4
    10:  0:1:4:1,4:0
    11:  0:1:1,4:0:4
    12:  0:1:1,4:4:0
    13:  0:4:0:1:1,4
    14:  0:4:0:1,4:1
    15:  0:4:1:0:1,4
    16:  0:4:1:1,4:0
    17:  0:4:1,4:0:1
    18:  0:4:1,4:1:0
    19:  0:1,4:0:1:4
    20:  0:1,4:0:4:1
    21:  0:1,4:1:0:4
    22:  0:1,4:1:4:0
    23:  0:1,4:4:0:1
    24:  0:1,4:4:1:0
    25:  1:0:0:4:1,4
    26:  1:0:0:1,4:4
    27:  1:0:4:0:1,4
    28:  1:0:4:1,4:0
    29:  1:0:1,4:0:4
    30:  1:0:1,4:4:0
    31:  1:4:0:0:1,4
    32:  1:4:0:1,4:0
    33:  1:4:1,4:0:0
    34:  1:1,4:0:0:4
    35:  1:1,4:0:4:0
    36:  1:1,4:4:0:0
    37:  4:0:0:1:1,4
    38:  4:0:0:1,4:1
    39:  4:0:1:0:1,4
    40:  4:0:1:1,4:0
    41:  4:0:1,4:0:1
    42:  4:0:1,4:1:0
    43:  4:1:0:0:1,4
    44:  4:1:0:1,4:0
    45:  4:1:1,4:0:0
    46:  4:1,4:0:0:1
    47:  4:1,4:0:1:0
    48:  4:1,4:1:0:0
    49:  1,4:0:0:1:4
    50:  1,4:0:0:4:1
    51:  1,4:0:1:0:4
    52:  1,4:0:1:4:0
    53:  1,4:0:4:0:1
    54:  1,4:0:4:1:0
    55:  1,4:1:0:0:4
    56:  1,4:1:0:4:0
    57:  1,4:1:4:0:0
    58:  1,4:4:0:0:1
    59:  1,4:4:0:1:0
    60:  1,4:4:1:0:0
    61:  1:1:2:0:0,2
    62:  1:1:2:0,2:0
    63:  1:1:0:2:0,2
    64:  1:1:0:0,2:2
    65:  1:1:0,2:2:0
    66:  1:1:0,2:0:2
    67:  1:2:1:0:0,2
    68:  1:2:1:0,2:0
    69:  1:2:0:1:0,2
    70:  1:2:0:0,2:1
    71:  1:2:0,2:1:0
    72:  1:2:0,2:0:1
    73:  1:0:1:2:0,2
    74:  1:0:1:0,2:2
    75:  1:0:2:1:0,2
    76:  1:0:2:0,2:1
    77:  1:0:0,2:1:2
    78:  1:0:0,2:2:1
    79:  1:0,2:1:2:0
    80:  1:0,2:1:0:2
    81:  1:0,2:2:1:0
    82:  1:0,2:2:0:1
    83:  1:0,2:0:1:2
    84:  1:0,2:0:2:1
    85:  2:1:1:0:0,2
    86:  2:1:1:0,2:0
    87:  2:1:0:1:0,2
    88:  2:1:0:0,2:1
    89:  2:1:0,2:1:0
    90:  2:1:0,2:0:1
    91:  2:0:1:1:0,2
    92:  2:0:1:0,2:1
    93:  2:0:0,2:1:1
    94:  2:0,2:1:1:0
    95:  2:0,2:1:0:1
    96:  2:0,2:0:1:1
    97:  0:1:1:2:0,2
    98:  0:1:1:0,2:2
    99:  0:1:2:1:0,2
   100:  0:1:2:0,2:1
   101:  0:1:0,2:1:2
   102:  0:1:0,2:2:1
   103:  0:2:1:1:0,2
   104:  0:2:1:0,2:1
   105:  0:2:0,2:1:1
   106:  0:0,2:1:1:2
   107:  0:0,2:1:2:1
   108:  0:0,2:2:1:1
   109:  0,2:1:1:2:0
   110:  0,2:1:1:0:2
   111:  0,2:1:2:1:0
   112:  0,2:1:2:0:1
   113:  0,2:1:0:1:2
   114:  0,2:1:0:2:1
   115:  0,2:2:1:1:0
   116:  0,2:2:1:0:1
   117:  0,2:2:0:1:1
   118:  0,2:0:1:1:2
   119:  0,2:0:1:2:1
   120:  0,2:0:2:1:1
   121:  2:2:3:1:1,3
   122:  2:2:3:1,3:1
   123:  2:2:1:3:1,3
   124:  2:2:1:1,3:3
   125:  2:2:1,3:3:1
   126:  2:2:1,3:1:3
   127:  2:3:2:1:1,3
   128:  2:3:2:1,3:1
   129:  2:3:1:2:1,3
   130:  2:3:1:1,3:2
   131:  2:3:1,3:2:1
   132:  2:3:1,3:1:2
   133:  2:1:2:3:1,3
   134:  2:1:2:1,3:3
   135:  2:1:3:2:1,3
   136:  2:1:3:1,3:2
   137:  2:1:1,3:2:3
   138:  2:1:1,3:3:2
   139:  2:1,3:2:3:1
   140:  2:1,3:2:1:3
   141:  2:1,3:3:2:1
   142:  2:1,3:3:1:2
   143:  2:1,3:1:2:3
   144:  2:1,3:1:3:2
   145:  3:2:2:1:1,3
   146:  3:2:2:1,3:1
   147:  3:2:1:2:1,3
   148:  3:2:1:1,3:2
   149:  3:2:1,3:2:1
   150:  3:2:1,3:1:2
   151:  3:1:2:2:1,3
   152:  3:1:2:1,3:2
   153:  3:1:1,3:2:2
   154:  3:1,3:2:2:1
   155:  3:1,3:2:1:2
   156:  3:1,3:1:2:2
   157:  1:2:2:3:1,3
   158:  1:2:2:1,3:3
   159:  1:2:3:2:1,3
   160:  1:2:3:1,3:2
   161:  1:2:1,3:2:3
   162:  1:2:1,3:3:2
   163:  1:3:2:2:1,3
   164:  1:3:2:1,3:2
   165:  1:3:1,3:2:2
   166:  1:1,3:2:2:3
   167:  1:1,3:2:3:2
   168:  1:1,3:3:2:2
   169:  1,3:2:2:3:1
   170:  1,3:2:2:1:3
   171:  1,3:2:3:2:1
   172:  1,3:2:3:1:2
   173:  1,3:2:1:2:3
   174:  1,3:2:1:3:2
   175:  1,3:3:2:2:1
   176:  1,3:3:2:1:2
   177:  1,3:3:1:2:2
   178:  1,3:1:2:2:3
   179:  1,3:1:2:3:2
   180:  1,3:1:3:2:2
   181:  3:3:4:2:2,4
   182:  3:3:4:2,4:2
   183:  3:3:2:4:2,4
   184:  3:3:2:2,4:4
   185:  3:3:2,4:4:2
   186:  3:3:2,4:2:4
   187:  3:4:3:2:2,4
   188:  3:4:3:2,4:2
   189:  3:4:2:3:2,4
   190:  3:4:2:2,4:3
   191:  3:4:2,4:3:2
   192:  3:4:2,4:2:3
   193:  3:2:3:4:2,4
   194:  3:2:3:2,4:4
   195:  3:2:4:3:2,4
   196:  3:2:4:2,4:3
   197:  3:2:2,4:3:4
   198:  3:2:2,4:4:3
   199:  3:2,4:3:4:2
   200:  3:2,4:3:2:4
   201:  3:2,4:4:3:2
   202:  3:2,4:4:2:3
   203:  3:2,4:2:3:4
   204:  3:2,4:2:4:3
   205:  4:3:3:2:2,4
   206:  4:3:3:2,4:2
   207:  4:3:2:3:2,4
   208:  4:3:2:2,4:3
   209:  4:3:2,4:3:2
   210:  4:3:2,4:2:3
   211:  4:2:3:3:2,4
   212:  4:2:3:2,4:3
   213:  4:2:2,4:3:3
   214:  4:2,4:3:3:2
   215:  4:2,4:3:2:3
   216:  4:2,4:2:3:3
   217:  2:3:3:4:2,4
   218:  2:3:3:2,4:4
   219:  2:3:4:3:2,4
   220:  2:3:4:2,4:3
   221:  2:3:2,4:3:4
   222:  2:3:2,4:4:3
   223:  2:4:3:3:2,4
   224:  2:4:3:2,4:3
   225:  2:4:2,4:3:3
   226:  2:2,4:3:3:4
   227:  2:2,4:3:4:3
   228:  2:2,4:4:3:3
   229:  2,4:3:3:4:2
   230:  2,4:3:3:2:4
   231:  2,4:3:4:3:2
   232:  2,4:3:4:2:3
   233:  2,4:3:2:3:4
   234:  2,4:3:2:4:3
   235:  2,4:4:3:3:2
   236:  2,4:4:3:2:3
   237:  2,4:4:2:3:3
   238:  2,4:2:3:3:4
   239:  2,4:2:3:4:3
   240:  2,4:2:4:3:3
   241:  4:4:0:3:0,3
   242:  4:4:0:0,3:3
   243:  4:4:3:0:0,3
   244:  4:4:3:0,3:0
   245:  4:4:0,3:0:3
   246:  4:4:0,3:3:0
   247:  4:0:4:3:0,3
   248:  4:0:4:0,3:3
   249:  4:0:3:4:0,3
   250:  4:0:3:0,3:4
   251:  4:0:0,3:4:3
   252:  4:0:0,3:3:4
   253:  4:3:4:0:0,3
   254:  4:3:4:0,3:0
   255:  4:3:0:4:0,3
   256:  4:3:0:0,3:4
   257:  4:3:0,3:4:0
   258:  4:3:0,3:0:4
   259:  4:0,3:4:0:3
   260:  4:0,3:4:3:0
   261:  4:0,3:0:4:3
   262:  4:0,3:0:3:4
   263:  4:0,3:3:4:0
   264:  4:0,3:3:0:4
   265:  0:4:4:3:0,3
   266:  0:4:4:0,3:3
   267:  0:4:3:4:0,3
   268:  0:4:3:0,3:4
   269:  0:4:0,3:4:3
   270:  0:4:0,3:3:4
   271:  0:3:4:4:0,3
   272:  0:3:4:0,3:4
   273:  0:3:0,3:4:4
   274:  0:0,3:4:4:3
   275:  0:0,3:4:3:4
   276:  0:0,3:3:4:4
   277:  3:4:4:0:0,3
   278:  3:4:4:0,3:0
   279:  3:4:0:4:0,3
   280:  3:4:0:0,3:4
   281:  3:4:0,3:4:0
   282:  3:4:0,3:0:4
   283:  3:0:4:4:0,3
   284:  3:0:4:0,3:4
   285:  3:0:0,3:4:4
   286:  3:0,3:4:4:0
   287:  3:0,3:4:0:4
   288:  3:0,3:0:4:4
   289:  0,3:4:4:0:3
   290:  0,3:4:4:3:0
   291:  0,3:4:0:4:3
   292:  0,3:4:0:3:4
   293:  0,3:4:3:4:0
   294:  0,3:4:3:0:4
   295:  0,3:0:4:4:3
   296:  0,3:0:4:3:4
   297:  0,3:0:3:4:4
   298:  0,3:3:4:4:0
   299:  0,3:3:4:0:4
   300:  0,3:3:0:4:4
family= 4 1 0 0 0 new D5h genus #    18 is 0:0:1:4:2,3
     1:  0:0:1:4:2,3
     2:  0:0:1:2,3:4
     3:  0:0:4:1:2,3
     4:  0:0:4:2,3:1
     5:  0:0:2,3:1:4
     6:  0:0:2,3:4:1
     7:  0:1:0:4:2,3
     8:  0:1:0:2,3:4
     9:  0:1:4:0:2,3
    10:  0:1:4:2,3:0
    11:  0:1:2,3:0:4
    12:  0:1:2,3:4:0
    13:  0:4:0:1:2,3
    14:  0:4:0:2,3:1
    15:  0:4:1:0:2,3
    16:  0:4:1:2,3:0
    17:  0:4:2,3:0:1
    18:  0:4:2,3:1:0
    19:  0:2,3:0:1:4
    20:  0:2,3:0:4:1
    21:  0:2,3:1:0:4
    22:  0:2,3:1:4:0
    23:  0:2,3:4:0:1
    24:  0:2,3:4:1:0
    25:  1:0:0:4:2,3
    26:  1:0:0:2,3:4
    27:  1:0:4:0:2,3
    28:  1:0:4:2,3:0
    29:  1:0:2,3:0:4
    30:  1:0:2,3:4:0
    31:  1:4:0:0:2,3
    32:  1:4:0:2,3:0
    33:  1:4:2,3:0:0
    34:  1:2,3:0:0:4
    35:  1:2,3:0:4:0
    36:  1:2,3:4:0:0
    37:  4:0:0:1:2,3
    38:  4:0:0:2,3:1
    39:  4:0:1:0:2,3
    40:  4:0:1:2,3:0
    41:  4:0:2,3:0:1
    42:  4:0:2,3:1:0
    43:  4:1:0:0:2,3
    44:  4:1:0:2,3:0
    45:  4:1:2,3:0:0
    46:  4:2,3:0:0:1
    47:  4:2,3:0:1:0
    48:  4:2,3:1:0:0
    49:  2,3:0:0:1:4
    50:  2,3:0:0:4:1
    51:  2,3:0:1:0:4
    52:  2,3:0:1:4:0
    53:  2,3:0:4:0:1
    54:  2,3:0:4:1:0
    55:  2,3:1:0:0:4
    56:  2,3:1:0:4:0
    57:  2,3:1:4:0:0
    58:  2,3:4:0:0:1
    59:  2,3:4:0:1:0
    60:  2,3:4:1:0:0
    61:  1:1:2:0:3,4
    62:  1:1:2:3,4:0
    63:  1:1:0:2:3,4
    64:  1:1:0:3,4:2
    65:  1:1:3,4:2:0
    66:  1:1:3,4:0:2
    67:  1:2:1:0:3,4
    68:  1:2:1:3,4:0
    69:  1:2:0:1:3,4
    70:  1:2:0:3,4:1
    71:  1:2:3,4:1:0
    72:  1:2:3,4:0:1
    73:  1:0:1:2:3,4
    74:  1:0:1:3,4:2
    75:  1:0:2:1:3,4
    76:  1:0:2:3,4:1
    77:  1:0:3,4:1:2
    78:  1:0:3,4:2:1
    79:  1:3,4:1:2:0
    80:  1:3,4:1:0:2
    81:  1:3,4:2:1:0
    82:  1:3,4:2:0:1
    83:  1:3,4:0:1:2
    84:  1:3,4:0:2:1
    85:  2:1:1:0:3,4
    86:  2:1:1:3,4:0
    87:  2:1:0:1:3,4
    88:  2:1:0:3,4:1
    89:  2:1:3,4:1:0
    90:  2:1:3,4:0:1
    91:  2:0:1:1:3,4
    92:  2:0:1:3,4:1
    93:  2:0:3,4:1:1
    94:  2:3,4:1:1:0
    95:  2:3,4:1:0:1
    96:  2:3,4:0:1:1
    97:  0:1:1:2:3,4
    98:  0:1:1:3,4:2
    99:  0:1:2:1:3,4
   100:  0:1:2:3,4:1
   101:  0:1:3,4:1:2
   102:  0:1:3,4:2:1
   103:  0:2:1:1:3,4
   104:  0:2:1:3,4:1
   105:  0:2:3,4:1:1
   106:  0:3,4:1:1:2
   107:  0:3,4:1:2:1
   108:  0:3,4:2:1:1
   109:  3,4:1:1:2:0
   110:  3,4:1:1:0:2
   111:  3,4:1:2:1:0
   112:  3,4:1:2:0:1
   113:  3,4:1:0:1:2
   114:  3,4:1:0:2:1
   115:  3,4:2:1:1:0
   116:  3,4:2:1:0:1
   117:  3,4:2:0:1:1
   118:  3,4:0:1:1:2
   119:  3,4:0:1:2:1
   120:  3,4:0:2:1:1
   121:  2:2:3:1:0,4
   122:  2:2:3:0,4:1
   123:  2:2:1:3:0,4
   124:  2:2:1:0,4:3
   125:  2:2:0,4:3:1
   126:  2:2:0,4:1:3
   127:  2:3:2:1:0,4
   128:  2:3:2:0,4:1
   129:  2:3:1:2:0,4
   130:  2:3:1:0,4:2
   131:  2:3:0,4:2:1
   132:  2:3:0,4:1:2
   133:  2:1:2:3:0,4
   134:  2:1:2:0,4:3
   135:  2:1:3:2:0,4
   136:  2:1:3:0,4:2
   137:  2:1:0,4:2:3
   138:  2:1:0,4:3:2
   139:  2:0,4:2:3:1
   140:  2:0,4:2:1:3
   141:  2:0,4:3:2:1
   142:  2:0,4:3:1:2
   143:  2:0,4:1:2:3
   144:  2:0,4:1:3:2
   145:  3:2:2:1:0,4
   146:  3:2:2:0,4:1
   147:  3:2:1:2:0,4
   148:  3:2:1:0,4:2
   149:  3:2:0,4:2:1
   150:  3:2:0,4:1:2
   151:  3:1:2:2:0,4
   152:  3:1:2:0,4:2
   153:  3:1:0,4:2:2
   154:  3:0,4:2:2:1
   155:  3:0,4:2:1:2
   156:  3:0,4:1:2:2
   157:  1:2:2:3:0,4
   158:  1:2:2:0,4:3
   159:  1:2:3:2:0,4
   160:  1:2:3:0,4:2
   161:  1:2:0,4:2:3
   162:  1:2:0,4:3:2
   163:  1:3:2:2:0,4
   164:  1:3:2:0,4:2
   165:  1:3:0,4:2:2
   166:  1:0,4:2:2:3
   167:  1:0,4:2:3:2
   168:  1:0,4:3:2:2
   169:  0,4:2:2:3:1
   170:  0,4:2:2:1:3
   171:  0,4:2:3:2:1
   172:  0,4:2:3:1:2
   173:  0,4:2:1:2:3
   174:  0,4:2:1:3:2
   175:  0,4:3:2:2:1
   176:  0,4:3:2:1:2
   177:  0,4:3:1:2:2
   178:  0,4:1:2:2:3
   179:  0,4:1:2:3:2
   180:  0,4:1:3:2:2
   181:  3:3:4:2:0,1
   182:  3:3:4:0,1:2
   183:  3:3:2:4:0,1
   184:  3:3:2:0,1:4
   185:  3:3:0,1:4:2
   186:  3:3:0,1:2:4
   187:  3:4:3:2:0,1
   188:  3:4:3:0,1:2
   189:  3:4:2:3:0,1
   190:  3:4:2:0,1:3
   191:  3:4:0,1:3:2
   192:  3:4:0,1:2:3
   193:  3:2:3:4:0,1
   194:  3:2:3:0,1:4
   195:  3:2:4:3:0,1
   196:  3:2:4:0,1:3
   197:  3:2:0,1:3:4
   198:  3:2:0,1:4:3
   199:  3:0,1:3:4:2
   200:  3:0,1:3:2:4
   201:  3:0,1:4:3:2
   202:  3:0,1:4:2:3
   203:  3:0,1:2:3:4
   204:  3:0,1:2:4:3
   205:  4:3:3:2:0,1
   206:  4:3:3:0,1:2
   207:  4:3:2:3:0,1
   208:  4:3:2:0,1:3
   209:  4:3:0,1:3:2
   210:  4:3:0,1:2:3
   211:  4:2:3:3:0,1
   212:  4:2:3:0,1:3
   213:  4:2:0,1:3:3
   214:  4:0,1:3:3:2
   215:  4:0,1:3:2:3
   216:  4:0,1:2:3:3
   217:  2:3:3:4:0,1
   218:  2:3:3:0,1:4
   219:  2:3:4:3:0,1
   220:  2:3:4:0,1:3
   221:  2:3:0,1:3:4
   222:  2:3:0,1:4:3
   223:  2:4:3:3:0,1
   224:  2:4:3:0,1:3
   225:  2:4:0,1:3:3
   226:  2:0,1:3:3:4
   227:  2:0,1:3:4:3
   228:  2:0,1:4:3:3
   229:  0,1:3:3:4:2
   230:  0,1:3:3:2:4
   231:  0,1:3:4:3:2
   232:  0,1:3:4:2:3
   233:  0,1:3:2:3:4
   234:  0,1:3:2:4:3
   235:  0,1:4:3:3:2
   236:  0,1:4:3:2:3
   237:  0,1:4:2:3:3
   238:  0,1:2:3:3:4
   239:  0,1:2:3:4:3
   240:  0,1:2:4:3:3
   241:  4:4:0:3:1,2
   242:  4:4:0:1,2:3
   243:  4:4:3:0:1,2
   244:  4:4:3:1,2:0
   245:  4:4:1,2:0:3
   246:  4:4:1,2:3:0
   247:  4:0:4:3:1,2
   248:  4:0:4:1,2:3
   249:  4:0:3:4:1,2
   250:  4:0:3:1,2:4
   251:  4:0:1,2:4:3
   252:  4:0:1,2:3:4
   253:  4:3:4:0:1,2
   254:  4:3:4:1,2:0
   255:  4:3:0:4:1,2
   256:  4:3:0:1,2:4
   257:  4:3:1,2:4:0
   258:  4:3:1,2:0:4
   259:  4:1,2:4:0:3
   260:  4:1,2:4:3:0
   261:  4:1,2:0:4:3
   262:  4:1,2:0:3:4
   263:  4:1,2:3:4:0
   264:  4:1,2:3:0:4
   265:  0:4:4:3:1,2
   266:  0:4:4:1,2:3
   267:  0:4:3:4:1,2
   268:  0:4:3:1,2:4
   269:  0:4:1,2:4:3
   270:  0:4:1,2:3:4
   271:  0:3:4:4:1,2
   272:  0:3:4:1,2:4
   273:  0:3:1,2:4:4
   274:  0:1,2:4:4:3
   275:  0:1,2:4:3:4
   276:  0:1,2:3:4:4
   277:  3:4:4:0:1,2
   278:  3:4:4:1,2:0
   279:  3:4:0:4:1,2
   280:  3:4:0:1,2:4
   281:  3:4:1,2:4:0
   282:  3:4:1,2:0:4
   283:  3:0:4:4:1,2
   284:  3:0:4:1,2:4
   285:  3:0:1,2:4:4
   286:  3:1,2:4:4:0
   287:  3:1,2:4:0:4
   288:  3:1,2:0:4:4
   289:  1,2:4:4:0:3
   290:  1,2:4:4:3:0
   291:  1,2:4:0:4:3
   292:  1,2:4:0:3:4
   293:  1,2:4:3:4:0
   294:  1,2:4:3:0:4
   295:  1,2:0:4:4:3
   296:  1,2:0:4:3:4
   297:  1,2:0:3:4:4
   298:  1,2:3:4:4:0
   299:  1,2:3:4:0:4
   300:  1,2:3:0:4:4
family= 4 1 0 0 0 new D5h genus #    19 is 0:0:2:2:1,3
     1:  0:0:2:2:1,3
     2:  0:0:2:1,3:2
     3:  0:0:1,3:2:2
     4:  0:2:0:2:1,3
     5:  0:2:0:1,3:2
     6:  0:2:2:0:1,3
     7:  0:2:2:1,3:0
     8:  0:2:1,3:0:2
     9:  0:2:1,3:2:0
    10:  0:1,3:0:2:2
    11:  0:1,3:2:0:2
    12:  0:1,3:2:2:0
    13:  2:0:0:2:1,3
    14:  2:0:0:1,3:2
    15:  2:0:2:0:1,3
    16:  2:0:2:1,3:0
    17:  2:0:1,3:0:2
    18:  2:0:1,3:2:0
    19:  2:2:0:0:1,3
    20:  2:2:0:1,3:0
    21:  2:2:1,3:0:0
    22:  2:1,3:0:0:2
    23:  2:1,3:0:2:0
    24:  2:1,3:2:0:0
    25:  1,3:0:0:2:2
    26:  1,3:0:2:0:2
    27:  1,3:0:2:2:0
    28:  1,3:2:0:0:2
    29:  1,3:2:0:2:0
    30:  1,3:2:2:0:0
    31:  1:1:3:3:2,4
    32:  1:1:3:2,4:3
    33:  1:1:2,4:3:3
    34:  1:3:1:3:2,4
    35:  1:3:1:2,4:3
    36:  1:3:3:1:2,4
    37:  1:3:3:2,4:1
    38:  1:3:2,4:1:3
    39:  1:3:2,4:3:1
    40:  1:2,4:1:3:3
    41:  1:2,4:3:1:3
    42:  1:2,4:3:3:1
    43:  3:1:1:3:2,4
    44:  3:1:1:2,4:3
    45:  3:1:3:1:2,4
    46:  3:1:3:2,4:1
    47:  3:1:2,4:1:3
    48:  3:1:2,4:3:1
    49:  3:3:1:1:2,4
    50:  3:3:1:2,4:1
    51:  3:3:2,4:1:1
    52:  3:2,4:1:1:3
    53:  3:2,4:1:3:1
    54:  3:2,4:3:1:1
    55:  2,4:1:1:3:3
    56:  2,4:1:3:1:3
    57:  2,4:1:3:3:1
    58:  2,4:3:1:1:3
    59:  2,4:3:1:3:1
    60:  2,4:3:3:1:1
    61:  2:2:4:4:0,3
    62:  2:2:4:0,3:4
    63:  2:2:0,3:4:4
    64:  2:4:2:4:0,3
    65:  2:4:2:0,3:4
    66:  2:4:4:2:0,3
    67:  2:4:4:0,3:2
    68:  2:4:0,3:2:4
    69:  2:4:0,3:4:2
    70:  2:0,3:2:4:4
    71:  2:0,3:4:2:4
    72:  2:0,3:4:4:2
    73:  4:2:2:4:0,3
    74:  4:2:2:0,3:4
    75:  4:2:4:2:0,3
    76:  4:2:4:0,3:2
    77:  4:2:0,3:2:4
    78:  4:2:0,3:4:2
    79:  4:4:2:2:0,3
    80:  4:4:2:0,3:2
    81:  4:4:0,3:2:2
    82:  4:0,3:2:2:4
    83:  4:0,3:2:4:2
    84:  4:0,3:4:2:2
    85:  0,3:2:2:4:4
    86:  0,3:2:4:2:4
    87:  0,3:2:4:4:2
    88:  0,3:4:2:2:4
    89:  0,3:4:2:4:2
    90:  0,3:4:4:2:2
    91:  3:3:0:0:1,4
    92:  3:3:0:1,4:0
    93:  3:3:1,4:0:0
    94:  3:0:3:0:1,4
    95:  3:0:3:1,4:0
    96:  3:0:0:3:1,4
    97:  3:0:0:1,4:3
    98:  3:0:1,4:3:0
    99:  3:0:1,4:0:3
   100:  3:1,4:3:0:0
   101:  3:1,4:0:3:0
   102:  3:1,4:0:0:3
   103:  0:3:3:0:1,4
   104:  0:3:3:1,4:0
   105:  0:3:0:3:1,4
   106:  0:3:0:1,4:3
   107:  0:3:1,4:3:0
   108:  0:3:1,4:0:3
   109:  0:0:3:3:1,4
   110:  0:0:3:1,4:3
   111:  0:0:1,4:3:3
   112:  0:1,4:3:3:0
   113:  0:1,4:3:0:3
   114:  0:1,4:0:3:3
   115:  1,4:3:3:0:0
   116:  1,4:3:0:3:0
   117:  1,4:3:0:0:3
   118:  1,4:0:3:3:0
   119:  1,4:0:3:0:3
   120:  1,4:0:0:3:3
   121:  4:4:1:1:0,2
   122:  4:4:1:0,2:1
   123:  4:4:0,2:1:1
   124:  4:1:4:1:0,2
   125:  4:1:4:0,2:1
   126:  4:1:1:4:0,2
   127:  4:1:1:0,2:4
   128:  4:1:0,2:4:1
   129:  4:1:0,2:1:4
   130:  4:0,2:4:1:1
   131:  4:0,2:1:4:1
   132:  4:0,2:1:1:4
   133:  1:4:4:1:0,2
   134:  1:4:4:0,2:1
   135:  1:4:1:4:0,2
   136:  1:4:1:0,2:4
   137:  1:4:0,2:4:1
   138:  1:4:0,2:1:4
   139:  1:1:4:4:0,2
   140:  1:1:4:0,2:4
   141:  1:1:0,2:4:4
   142:  1:0,2:4:4:1
   143:  1:0,2:4:1:4
   144:  1:0,2:1:4:4
   145:  0,2:4:4:1:1
   146:  0,2:4:1:4:1
   147:  0,2:4:1:1:4
   148:  0,2:1:4:4:1
   149:  0,2:1:4:1:4
   150:  0,2:1:1:4:4
   151:  0:0:3:3:2,4
   152:  0:0:3:2,4:3
   153:  0:0:2,4:3:3
   154:  0:3:0:3:2,4
   155:  0:3:0:2,4:3
   156:  0:3:3:0:2,4
   157:  0:3:3:2,4:0
   158:  0:3:2,4:0:3
   159:  0:3:2,4:3:0
   160:  0:2,4:0:3:3
   161:  0:2,4:3:0:3
   162:  0:2,4:3:3:0
   163:  3:0:0:3:2,4
   164:  3:0:0:2,4:3
   165:  3:0:3:0:2,4
   166:  3:0:3:2,4:0
   167:  3:0:2,4:0:3
   168:  3:0:2,4:3:0
   169:  3:3:0:0:2,4
   170:  3:3:0:2,4:0
   171:  3:3:2,4:0:0
   172:  3:2,4:0:0:3
   173:  3:2,4:0:3:0
   174:  3:2,4:3:0:0
   175:  2,4:0:0:3:3
   176:  2,4:0:3:0:3
   177:  2,4:0:3:3:0
   178:  2,4:3:0:0:3
   179:  2,4:3:0:3:0
   180:  2,4:3:3:0:0
   181:  1:1:4:4:0,3
   182:  1:1:4:0,3:4
   183:  1:1:0,3:4:4
   184:  1:4:1:4:0,3
   185:  1:4:1:0,3:4
   186:  1:4:4:1:0,3
   187:  1:4:4:0,3:1
   188:  1:4:0,3:1:4
   189:  1:4:0,3:4:1
   190:  1:0,3:1:4:4
   191:  1:0,3:4:1:4
   192:  1:0,3:4:4:1
   193:  4:1:1:4:0,3
   194:  4:1:1:0,3:4
   195:  4:1:4:1:0,3
   196:  4:1:4:0,3:1
   197:  4:1:0,3:1:4
   198:  4:1:0,3:4:1
   199:  4:4:1:1:0,3
   200:  4:4:1:0,3:1
   201:  4:4:0,3:1:1
   202:  4:0,3:1:1:4
   203:  4:0,3:1:4:1
   204:  4:0,3:4:1:1
   205:  0,3:1:1:4:4
   206:  0,3:1:4:1:4
   207:  0,3:1:4:4:1
   208:  0,3:4:1:1:4
   209:  0,3:4:1:4:1
   210:  0,3:4:4:1:1
   211:  2:2:0:0:1,4
   212:  2:2:0:1,4:0
   213:  2:2:1,4:0:0
   214:  2:0:2:0:1,4
   215:  2:0:2:1,4:0
   216:  2:0:0:2:1,4
   217:  2:0:0:1,4:2
   218:  2:0:1,4:2:0
   219:  2:0:1,4:0:2
   220:  2:1,4:2:0:0
   221:  2:1,4:0:2:0
   222:  2:1,4:0:0:2
   223:  0:2:2:0:1,4
   224:  0:2:2:1,4:0
   225:  0:2:0:2:1,4
   226:  0:2:0:1,4:2
   227:  0:2:1,4:2:0
   228:  0:2:1,4:0:2
   229:  0:0:2:2:1,4
   230:  0:0:2:1,4:2
   231:  0:0:1,4:2:2
   232:  0:1,4:2:2:0
   233:  0:1,4:2:0:2
   234:  0:1,4:0:2:2
   235:  1,4:2:2:0:0
   236:  1,4:2:0:2:0
   237:  1,4:2:0:0:2
   238:  1,4:0:2:2:0
   239:  1,4:0:2:0:2
   240:  1,4:0:0:2:2
   241:  3:3:1:1:0,2
   242:  3:3:1:0,2:1
   243:  3:3:0,2:1:1
   244:  3:1:3:1:0,2
   245:  3:1:3:0,2:1
   246:  3:1:1:3:0,2
   247:  3:1:1:0,2:3
   248:  3:1:0,2:3:1
   249:  3:1:0,2:1:3
   250:  3:0,2:3:1:1
   251:  3:0,2:1:3:1
   252:  3:0,2:1:1:3
   253:  1:3:3:1:0,2
   254:  1:3:3:0,2:1
   255:  1:3:1:3:0,2
   256:  1:3:1:0,2:3
   257:  1:3:0,2:3:1
   258:  1:3:0,2:1:3
   259:  1:1:3:3:0,2
   260:  1:1:3:0,2:3
   261:  1:1:0,2:3:3
   262:  1:0,2:3:3:1
   263:  1:0,2:3:1:3
   264:  1:0,2:1:3:3
   265:  0,2:3:3:1:1
   266:  0,2:3:1:3:1
   267:  0,2:3:1:1:3
   268:  0,2:1:3:3:1
   269:  0,2:1:3:1:3
   270:  0,2:1:1:3:3
   271:  4:4:2:2:1,3
   272:  4:4:2:1,3:2
   273:  4:4:1,3:2:2
   274:  4:2:4:2:1,3
   275:  4:2:4:1,3:2
   276:  4:2:2:4:1,3
   277:  4:2:2:1,3:4
   278:  4:2:1,3:4:2
   279:  4:2:1,3:2:4
   280:  4:1,3:4:2:2
   281:  4:1,3:2:4:2
   282:  4:1,3:2:2:4
   283:  2:4:4:2:1,3
   284:  2:4:4:1,3:2
   285:  2:4:2:4:1,3
   286:  2:4:2:1,3:4
   287:  2:4:1,3:4:2
   288:  2:4:1,3:2:4
   289:  2:2:4:4:1,3
   290:  2:2:4:1,3:4
   291:  2:2:1,3:4:4
   292:  2:1,3:4:4:2
   293:  2:1,3:4:2:4
   294:  2:1,3:2:4:4
   295:  1,3:4:4:2:2
   296:  1,3:4:2:4:2
   297:  1,3:4:2:2:4
   298:  1,3:2:4:4:2
   299:  1,3:2:4:2:4
   300:  1,3:2:2:4:4
family= 4 1 0 0 0 new D5h genus #    20 is 0:0:2:2:3,4
     1:  0:0:2:2:3,4
     2:  0:0:2:3,4:2
     3:  0:0:3,4:2:2
     4:  0:2:0:2:3,4
     5:  0:2:0:3,4:2
     6:  0:2:2:0:3,4
     7:  0:2:2:3,4:0
     8:  0:2:3,4:0:2
     9:  0:2:3,4:2:0
    10:  0:3,4:0:2:2
    11:  0:3,4:2:0:2
    12:  0:3,4:2:2:0
    13:  2:0:0:2:3,4
    14:  2:0:0:3,4:2
    15:  2:0:2:0:3,4
    16:  2:0:2:3,4:0
    17:  2:0:3,4:0:2
    18:  2:0:3,4:2:0
    19:  2:2:0:0:3,4
    20:  2:2:0:3,4:0
    21:  2:2:3,4:0:0
    22:  2:3,4:0:0:2
    23:  2:3,4:0:2:0
    24:  2:3,4:2:0:0
    25:  3,4:0:0:2:2
    26:  3,4:0:2:0:2
    27:  3,4:0:2:2:0
    28:  3,4:2:0:0:2
    29:  3,4:2:0:2:0
    30:  3,4:2:2:0:0
    31:  1:1:3:3:0,4
    32:  1:1:3:0,4:3
    33:  1:1:0,4:3:3
    34:  1:3:1:3:0,4
    35:  1:3:1:0,4:3
    36:  1:3:3:1:0,4
    37:  1:3:3:0,4:1
    38:  1:3:0,4:1:3
    39:  1:3:0,4:3:1
    40:  1:0,4:1:3:3
    41:  1:0,4:3:1:3
    42:  1:0,4:3:3:1
    43:  3:1:1:3:0,4
    44:  3:1:1:0,4:3
    45:  3:1:3:1:0,4
    46:  3:1:3:0,4:1
    47:  3:1:0,4:1:3
    48:  3:1:0,4:3:1
    49:  3:3:1:1:0,4
    50:  3:3:1:0,4:1
    51:  3:3:0,4:1:1
    52:  3:0,4:1:1:3
    53:  3:0,4:1:3:1
    54:  3:0,4:3:1:1
    55:  0,4:1:1:3:3
    56:  0,4:1:3:1:3
    57:  0,4:1:3:3:1
    58:  0,4:3:1:1:3
    59:  0,4:3:1:3:1
    60:  0,4:3:3:1:1
    61:  2:2:4:4:0,1
    62:  2:2:4:0,1:4
    63:  2:2:0,1:4:4
    64:  2:4:2:4:0,1
    65:  2:4:2:0,1:4
    66:  2:4:4:2:0,1
    67:  2:4:4:0,1:2
    68:  2:4:0,1:2:4
    69:  2:4:0,1:4:2
    70:  2:0,1:2:4:4
    71:  2:0,1:4:2:4
    72:  2:0,1:4:4:2
    73:  4:2:2:4:0,1
    74:  4:2:2:0,1:4
    75:  4:2:4:2:0,1
    76:  4:2:4:0,1:2
    77:  4:2:0,1:2:4
    78:  4:2:0,1:4:2
    79:  4:4:2:2:0,1
    80:  4:4:2:0,1:2
    81:  4:4:0,1:2:2
    82:  4:0,1:2:2:4
    83:  4:0,1:2:4:2
    84:  4:0,1:4:2:2
    85:  0,1:2:2:4:4
    86:  0,1:2:4:2:4
    87:  0,1:2:4:4:2
    88:  0,1:4:2:2:4
    89:  0,1:4:2:4:2
    90:  0,1:4:4:2:2
    91:  3:3:0:0:1,2
    92:  3:3:0:1,2:0
    93:  3:3:1,2:0:0
    94:  3:0:3:0:1,2
    95:  3:0:3:1,2:0
    96:  3:0:0:3:1,2
    97:  3:0:0:1,2:3
    98:  3:0:1,2:3:0
    99:  3:0:1,2:0:3
   100:  3:1,2:3:0:0
   101:  3:1,2:0:3:0
   102:  3:1,2:0:0:3
   103:  0:3:3:0:1,2
   104:  0:3:3:1,2:0
   105:  0:3:0:3:1,2
   106:  0:3:0:1,2:3
   107:  0:3:1,2:3:0
   108:  0:3:1,2:0:3
   109:  0:0:3:3:1,2
   110:  0:0:3:1,2:3
   111:  0:0:1,2:3:3
   112:  0:1,2:3:3:0
   113:  0:1,2:3:0:3
   114:  0:1,2:0:3:3
   115:  1,2:3:3:0:0
   116:  1,2:3:0:3:0
   117:  1,2:3:0:0:3
   118:  1,2:0:3:3:0
   119:  1,2:0:3:0:3
   120:  1,2:0:0:3:3
   121:  4:4:1:1:2,3
   122:  4:4:1:2,3:1
   123:  4:4:2,3:1:1
   124:  4:1:4:1:2,3
   125:  4:1:4:2,3:1
   126:  4:1:1:4:2,3
   127:  4:1:1:2,3:4
   128:  4:1:2,3:4:1
   129:  4:1:2,3:1:4
   130:  4:2,3:4:1:1
   131:  4:2,3:1:4:1
   132:  4:2,3:1:1:4
   133:  1:4:4:1:2,3
   134:  1:4:4:2,3:1
   135:  1:4:1:4:2,3
   136:  1:4:1:2,3:4
   137:  1:4:2,3:4:1
   138:  1:4:2,3:1:4
   139:  1:1:4:4:2,3
   140:  1:1:4:2,3:4
   141:  1:1:2,3:4:4
   142:  1:2,3:4:4:1
   143:  1:2,3:4:1:4
   144:  1:2,3:1:4:4
   145:  2,3:4:4:1:1
   146:  2,3:4:1:4:1
   147:  2,3:4:1:1:4
   148:  2,3:1:4:4:1
   149:  2,3:1:4:1:4
   150:  2,3:1:1:4:4
family= 4 1 0 0 0 new D5h genus #    21 is 0:0:2:3:1,2
     1:  0:0:2:3:1,2
     2:  0:0:2:1,2:3
     3:  0:0:3:2:1,2
     4:  0:0:3:1,2:2
     5:  0:0:1,2:2:3
     6:  0:0:1,2:3:2
     7:  0:2:0:3:1,2
     8:  0:2:0:1,2:3
     9:  0:2:3:0:1,2
    10:  0:2:3:1,2:0
    11:  0:2:1,2:0:3
    12:  0:2:1,2:3:0
    13:  0:3:0:2:1,2
    14:  0:3:0:1,2:2
    15:  0:3:2:0:1,2
    16:  0:3:2:1,2:0
    17:  0:3:1,2:0:2
    18:  0:3:1,2:2:0
    19:  0:1,2:0:2:3
    20:  0:1,2:0:3:2
    21:  0:1,2:2:0:3
    22:  0:1,2:2:3:0
    23:  0:1,2:3:0:2
    24:  0:1,2:3:2:0
    25:  2:0:0:3:1,2
    26:  2:0:0:1,2:3
    27:  2:0:3:0:1,2
    28:  2:0:3:1,2:0
    29:  2:0:1,2:0:3
    30:  2:0:1,2:3:0
    31:  2:3:0:0:1,2
    32:  2:3:0:1,2:0
    33:  2:3:1,2:0:0
    34:  2:1,2:0:0:3
    35:  2:1,2:0:3:0
    36:  2:1,2:3:0:0
    37:  3:0:0:2:1,2
    38:  3:0:0:1,2:2
    39:  3:0:2:0:1,2
    40:  3:0:2:1,2:0
    41:  3:0:1,2:0:2
    42:  3:0:1,2:2:0
    43:  3:2:0:0:1,2
    44:  3:2:0:1,2:0
    45:  3:2:1,2:0:0
    46:  3:1,2:0:0:2
    47:  3:1,2:0:2:0
    48:  3:1,2:2:0:0
    49:  1,2:0:0:2:3
    50:  1,2:0:0:3:2
    51:  1,2:0:2:0:3
    52:  1,2:0:2:3:0
    53:  1,2:0:3:0:2
    54:  1,2:0:3:2:0
    55:  1,2:2:0:0:3
    56:  1,2:2:0:3:0
    57:  1,2:2:3:0:0
    58:  1,2:3:0:0:2
    59:  1,2:3:0:2:0
    60:  1,2:3:2:0:0
    61:  1:1:3:4:2,3
    62:  1:1:3:2,3:4
    63:  1:1:4:3:2,3
    64:  1:1:4:2,3:3
    65:  1:1:2,3:3:4
    66:  1:1:2,3:4:3
    67:  1:3:1:4:2,3
    68:  1:3:1:2,3:4
    69:  1:3:4:1:2,3
    70:  1:3:4:2,3:1
    71:  1:3:2,3:1:4
    72:  1:3:2,3:4:1
    73:  1:4:1:3:2,3
    74:  1:4:1:2,3:3
    75:  1:4:3:1:2,3
    76:  1:4:3:2,3:1
    77:  1:4:2,3:1:3
    78:  1:4:2,3:3:1
    79:  1:2,3:1:3:4
    80:  1:2,3:1:4:3
    81:  1:2,3:3:1:4
    82:  1:2,3:3:4:1
    83:  1:2,3:4:1:3
    84:  1:2,3:4:3:1
    85:  3:1:1:4:2,3
    86:  3:1:1:2,3:4
    87:  3:1:4:1:2,3
    88:  3:1:4:2,3:1
    89:  3:1:2,3:1:4
    90:  3:1:2,3:4:1
    91:  3:4:1:1:2,3
    92:  3:4:1:2,3:1
    93:  3:4:2,3:1:1
    94:  3:2,3:1:1:4
    95:  3:2,3:1:4:1
    96:  3:2,3:4:1:1
    97:  4:1:1:3:2,3
    98:  4:1:1:2,3:3
    99:  4:1:3:1:2,3
   100:  4:1:3:2,3:1
   101:  4:1:2,3:1:3
   102:  4:1:2,3:3:1
   103:  4:3:1:1:2,3
   104:  4:3:1:2,3:1
   105:  4:3:2,3:1:1
   106:  4:2,3:1:1:3
   107:  4:2,3:1:3:1
   108:  4:2,3:3:1:1
   109:  2,3:1:1:3:4
   110:  2,3:1:1:4:3
   111:  2,3:1:3:1:4
   112:  2,3:1:3:4:1
   113:  2,3:1:4:1:3
   114:  2,3:1:4:3:1
   115:  2,3:3:1:1:4
   116:  2,3:3:1:4:1
   117:  2,3:3:4:1:1
   118:  2,3:4:1:1:3
   119:  2,3:4:1:3:1
   120:  2,3:4:3:1:1
   121:  2:2:4:0:3,4
   122:  2:2:4:3,4:0
   123:  2:2:0:4:3,4
   124:  2:2:0:3,4:4
   125:  2:2:3,4:4:0
   126:  2:2:3,4:0:4
   127:  2:4:2:0:3,4
   128:  2:4:2:3,4:0
   129:  2:4:0:2:3,4
   130:  2:4:0:3,4:2
   131:  2:4:3,4:2:0
   132:  2:4:3,4:0:2
   133:  2:0:2:4:3,4
   134:  2:0:2:3,4:4
   135:  2:0:4:2:3,4
   136:  2:0:4:3,4:2
   137:  2:0:3,4:2:4
   138:  2:0:3,4:4:2
   139:  2:3,4:2:4:0
   140:  2:3,4:2:0:4
   141:  2:3,4:4:2:0
   142:  2:3,4:4:0:2
   143:  2:3,4:0:2:4
   144:  2:3,4:0:4:2
   145:  4:2:2:0:3,4
   146:  4:2:2:3,4:0
   147:  4:2:0:2:3,4
   148:  4:2:0:3,4:2
   149:  4:2:3,4:2:0
   150:  4:2:3,4:0:2
   151:  4:0:2:2:3,4
   152:  4:0:2:3,4:2
   153:  4:0:3,4:2:2
   154:  4:3,4:2:2:0
   155:  4:3,4:2:0:2
   156:  4:3,4:0:2:2
   157:  0:2:2:4:3,4
   158:  0:2:2:3,4:4
   159:  0:2:4:2:3,4
   160:  0:2:4:3,4:2
   161:  0:2:3,4:2:4
   162:  0:2:3,4:4:2
   163:  0:4:2:2:3,4
   164:  0:4:2:3,4:2
   165:  0:4:3,4:2:2
   166:  0:3,4:2:2:4
   167:  0:3,4:2:4:2
   168:  0:3,4:4:2:2
   169:  3,4:2:2:4:0
   170:  3,4:2:2:0:4
   171:  3,4:2:4:2:0
   172:  3,4:2:4:0:2
   173:  3,4:2:0:2:4
   174:  3,4:2:0:4:2
   175:  3,4:4:2:2:0
   176:  3,4:4:2:0:2
   177:  3,4:4:0:2:2
   178:  3,4:0:2:2:4
   179:  3,4:0:2:4:2
   180:  3,4:0:4:2:2
   181:  3:3:0:1:0,4
   182:  3:3:0:0,4:1
   183:  3:3:1:0:0,4
   184:  3:3:1:0,4:0
   185:  3:3:0,4:0:1
   186:  3:3:0,4:1:0
   187:  3:0:3:1:0,4
   188:  3:0:3:0,4:1
   189:  3:0:1:3:0,4
   190:  3:0:1:0,4:3
   191:  3:0:0,4:3:1
   192:  3:0:0,4:1:3
   193:  3:1:3:0:0,4
   194:  3:1:3:0,4:0
   195:  3:1:0:3:0,4
   196:  3:1:0:0,4:3
   197:  3:1:0,4:3:0
   198:  3:1:0,4:0:3
   199:  3:0,4:3:0:1
   200:  3:0,4:3:1:0
   201:  3:0,4:0:3:1
   202:  3:0,4:0:1:3
   203:  3:0,4:1:3:0
   204:  3:0,4:1:0:3
   205:  0:3:3:1:0,4
   206:  0:3:3:0,4:1
   207:  0:3:1:3:0,4
   208:  0:3:1:0,4:3
   209:  0:3:0,4:3:1
   210:  0:3:0,4:1:3
   211:  0:1:3:3:0,4
   212:  0:1:3:0,4:3
   213:  0:1:0,4:3:3
   214:  0:0,4:3:3:1
   215:  0:0,4:3:1:3
   216:  0:0,4:1:3:3
   217:  1:3:3:0:0,4
   218:  1:3:3:0,4:0
   219:  1:3:0:3:0,4
   220:  1:3:0:0,4:3
   221:  1:3:0,4:3:0
   222:  1:3:0,4:0:3
   223:  1:0:3:3:0,4
   224:  1:0:3:0,4:3
   225:  1:0:0,4:3:3
   226:  1:0,4:3:3:0
   227:  1:0,4:3:0:3
   228:  1:0,4:0:3:3
   229:  0,4:3:3:0:1
   230:  0,4:3:3:1:0
   231:  0,4:3:0:3:1
   232:  0,4:3:0:1:3
   233:  0,4:3:1:3:0
   234:  0,4:3:1:0:3
   235:  0,4:0:3:3:1
   236:  0,4:0:3:1:3
   237:  0,4:0:1:3:3
   238:  0,4:1:3:3:0
   239:  0,4:1:3:0:3
   240:  0,4:1:0:3:3
   241:  4:4:1:2:0,1
   242:  4:4:1:0,1:2
   243:  4:4:2:1:0,1
   244:  4:4:2:0,1:1
   245:  4:4:0,1:1:2
   246:  4:4:0,1:2:1
   247:  4:1:4:2:0,1
   248:  4:1:4:0,1:2
   249:  4:1:2:4:0,1
   250:  4:1:2:0,1:4
   251:  4:1:0,1:4:2
   252:  4:1:0,1:2:4
   253:  4:2:4:1:0,1
   254:  4:2:4:0,1:1
   255:  4:2:1:4:0,1
   256:  4:2:1:0,1:4
   257:  4:2:0,1:4:1
   258:  4:2:0,1:1:4
   259:  4:0,1:4:1:2
   260:  4:0,1:4:2:1
   261:  4:0,1:1:4:2
   262:  4:0,1:1:2:4
   263:  4:0,1:2:4:1
   264:  4:0,1:2:1:4
   265:  1:4:4:2:0,1
   266:  1:4:4:0,1:2
   267:  1:4:2:4:0,1
   268:  1:4:2:0,1:4
   269:  1:4:0,1:4:2
   270:  1:4:0,1:2:4
   271:  1:2:4:4:0,1
   272:  1:2:4:0,1:4
   273:  1:2:0,1:4:4
   274:  1:0,1:4:4:2
   275:  1:0,1:4:2:4
   276:  1:0,1:2:4:4
   277:  2:4:4:1:0,1
   278:  2:4:4:0,1:1
   279:  2:4:1:4:0,1
   280:  2:4:1:0,1:4
   281:  2:4:0,1:4:1
   282:  2:4:0,1:1:4
   283:  2:1:4:4:0,1
   284:  2:1:4:0,1:4
   285:  2:1:0,1:4:4
   286:  2:0,1:4:4:1
   287:  2:0,1:4:1:4
   288:  2:0,1:1:4:4
   289:  0,1:4:4:1:2
   290:  0,1:4:4:2:1
   291:  0,1:4:1:4:2
   292:  0,1:4:1:2:4
   293:  0,1:4:2:4:1
   294:  0,1:4:2:1:4
   295:  0,1:1:4:4:2
   296:  0,1:1:4:2:4
   297:  0,1:1:2:4:4
   298:  0,1:2:4:4:1
   299:  0,1:2:4:1:4
   300:  0,1:2:1:4:4
   301:  0:0:3:2:3,4
   302:  0:0:3:3,4:2
   303:  0:0:2:3:3,4
   304:  0:0:2:3,4:3
   305:  0:0:3,4:3:2
   306:  0:0:3,4:2:3
   307:  0:3:0:2:3,4
   308:  0:3:0:3,4:2
   309:  0:3:2:0:3,4
   310:  0:3:2:3,4:0
   311:  0:3:3,4:0:2
   312:  0:3:3,4:2:0
   313:  0:2:0:3:3,4
   314:  0:2:0:3,4:3
   315:  0:2:3:0:3,4
   316:  0:2:3:3,4:0
   317:  0:2:3,4:0:3
   318:  0:2:3,4:3:0
   319:  0:3,4:0:3:2
   320:  0:3,4:0:2:3
   321:  0:3,4:3:0:2
   322:  0:3,4:3:2:0
   323:  0:3,4:2:0:3
   324:  0:3,4:2:3:0
   325:  3:0:0:2:3,4
   326:  3:0:0:3,4:2
   327:  3:0:2:0:3,4
   328:  3:0:2:3,4:0
   329:  3:0:3,4:0:2
   330:  3:0:3,4:2:0
   331:  3:2:0:0:3,4
   332:  3:2:0:3,4:0
   333:  3:2:3,4:0:0
   334:  3:3,4:0:0:2
   335:  3:3,4:0:2:0
   336:  3:3,4:2:0:0
   337:  2:0:0:3:3,4
   338:  2:0:0:3,4:3
   339:  2:0:3:0:3,4
   340:  2:0:3:3,4:0
   341:  2:0:3,4:0:3
   342:  2:0:3,4:3:0
   343:  2:3:0:0:3,4
   344:  2:3:0:3,4:0
   345:  2:3:3,4:0:0
   346:  2:3,4:0:0:3
   347:  2:3,4:0:3:0
   348:  2:3,4:3:0:0
   349:  3,4:0:0:3:2
   350:  3,4:0:0:2:3
   351:  3,4:0:3:0:2
   352:  3,4:0:3:2:0
   353:  3,4:0:2:0:3
   354:  3,4:0:2:3:0
   355:  3,4:3:0:0:2
   356:  3,4:3:0:2:0
   357:  3,4:3:2:0:0
   358:  3,4:2:0:0:3
   359:  3,4:2:0:3:0
   360:  3,4:2:3:0:0
   361:  1:1:4:3:0,4
   362:  1:1:4:0,4:3
   363:  1:1:3:4:0,4
   364:  1:1:3:0,4:4
   365:  1:1:0,4:4:3
   366:  1:1:0,4:3:4
   367:  1:4:1:3:0,4
   368:  1:4:1:0,4:3
   369:  1:4:3:1:0,4
   370:  1:4:3:0,4:1
   371:  1:4:0,4:1:3
   372:  1:4:0,4:3:1
   373:  1:3:1:4:0,4
   374:  1:3:1:0,4:4
   375:  1:3:4:1:0,4
   376:  1:3:4:0,4:1
   377:  1:3:0,4:1:4
   378:  1:3:0,4:4:1
   379:  1:0,4:1:4:3
   380:  1:0,4:1:3:4
   381:  1:0,4:4:1:3
   382:  1:0,4:4:3:1
   383:  1:0,4:3:1:4
   384:  1:0,4:3:4:1
   385:  4:1:1:3:0,4
   386:  4:1:1:0,4:3
   387:  4:1:3:1:0,4
   388:  4:1:3:0,4:1
   389:  4:1:0,4:1:3
   390:  4:1:0,4:3:1
   391:  4:3:1:1:0,4
   392:  4:3:1:0,4:1
   393:  4:3:0,4:1:1
   394:  4:0,4:1:1:3
   395:  4:0,4:1:3:1
   396:  4:0,4:3:1:1
   397:  3:1:1:4:0,4
   398:  3:1:1:0,4:4
   399:  3:1:4:1:0,4
   400:  3:1:4:0,4:1
   401:  3:1:0,4:1:4
   402:  3:1:0,4:4:1
   403:  3:4:1:1:0,4
   404:  3:4:1:0,4:1
   405:  3:4:0,4:1:1
   406:  3:0,4:1:1:4
   407:  3:0,4:1:4:1
   408:  3:0,4:4:1:1
   409:  0,4:1:1:4:3
   410:  0,4:1:1:3:4
   411:  0,4:1:4:1:3
   412:  0,4:1:4:3:1
   413:  0,4:1:3:1:4
   414:  0,4:1:3:4:1
   415:  0,4:4:1:1:3
   416:  0,4:4:1:3:1
   417:  0,4:4:3:1:1
   418:  0,4:3:1:1:4
   419:  0,4:3:1:4:1
   420:  0,4:3:4:1:1
   421:  2:2:0:4:0,1
   422:  2:2:0:0,1:4
   423:  2:2:4:0:0,1
   424:  2:2:4:0,1:0
   425:  2:2:0,1:0:4
   426:  2:2:0,1:4:0
   427:  2:0:2:4:0,1
   428:  2:0:2:0,1:4
   429:  2:0:4:2:0,1
   430:  2:0:4:0,1:2
   431:  2:0:0,1:2:4
   432:  2:0:0,1:4:2
   433:  2:4:2:0:0,1
   434:  2:4:2:0,1:0
   435:  2:4:0:2:0,1
   436:  2:4:0:0,1:2
   437:  2:4:0,1:2:0
   438:  2:4:0,1:0:2
   439:  2:0,1:2:0:4
   440:  2:0,1:2:4:0
   441:  2:0,1:0:2:4
   442:  2:0,1:0:4:2
   443:  2:0,1:4:2:0
   444:  2:0,1:4:0:2
   445:  0:2:2:4:0,1
   446:  0:2:2:0,1:4
   447:  0:2:4:2:0,1
   448:  0:2:4:0,1:2
   449:  0:2:0,1:2:4
   450:  0:2:0,1:4:2
   451:  0:4:2:2:0,1
   452:  0:4:2:0,1:2
   453:  0:4:0,1:2:2
   454:  0:0,1:2:2:4
   455:  0:0,1:2:4:2
   456:  0:0,1:4:2:2
   457:  4:2:2:0:0,1
   458:  4:2:2:0,1:0
   459:  4:2:0:2:0,1
   460:  4:2:0:0,1:2
   461:  4:2:0,1:2:0
   462:  4:2:0,1:0:2
   463:  4:0:2:2:0,1
   464:  4:0:2:0,1:2
   465:  4:0:0,1:2:2
   466:  4:0,1:2:2:0
   467:  4:0,1:2:0:2
   468:  4:0,1:0:2:2
   469:  0,1:2:2:0:4
   470:  0,1:2:2:4:0
   471:  0,1:2:0:2:4
   472:  0,1:2:0:4:2
   473:  0,1:2:4:2:0
   474:  0,1:2:4:0:2
   475:  0,1:0:2:2:4
   476:  0,1:0:2:4:2
   477:  0,1:0:4:2:2
   478:  0,1:4:2:2:0
   479:  0,1:4:2:0:2
   480:  0,1:4:0:2:2
   481:  3:3:1:0:1,2
   482:  3:3:1:1,2:0
   483:  3:3:0:1:1,2
   484:  3:3:0:1,2:1
   485:  3:3:1,2:1:0
   486:  3:3:1,2:0:1
   487:  3:1:3:0:1,2
   488:  3:1:3:1,2:0
   489:  3:1:0:3:1,2
   490:  3:1:0:1,2:3
   491:  3:1:1,2:3:0
   492:  3:1:1,2:0:3
   493:  3:0:3:1:1,2
   494:  3:0:3:1,2:1
   495:  3:0:1:3:1,2
   496:  3:0:1:1,2:3
   497:  3:0:1,2:3:1
   498:  3:0:1,2:1:3
   499:  3:1,2:3:1:0
   500:  3:1,2:3:0:1
   501:  3:1,2:1:3:0
   502:  3:1,2:1:0:3
   503:  3:1,2:0:3:1
   504:  3:1,2:0:1:3
   505:  1:3:3:0:1,2
   506:  1:3:3:1,2:0
   507:  1:3:0:3:1,2
   508:  1:3:0:1,2:3
   509:  1:3:1,2:3:0
   510:  1:3:1,2:0:3
   511:  1:0:3:3:1,2
   512:  1:0:3:1,2:3
   513:  1:0:1,2:3:3
   514:  1:1,2:3:3:0
   515:  1:1,2:3:0:3
   516:  1:1,2:0:3:3
   517:  0:3:3:1:1,2
   518:  0:3:3:1,2:1
   519:  0:3:1:3:1,2
   520:  0:3:1:1,2:3
   521:  0:3:1,2:3:1
   522:  0:3:1,2:1:3
   523:  0:1:3:3:1,2
   524:  0:1:3:1,2:3
   525:  0:1:1,2:3:3
   526:  0:1,2:3:3:1
   527:  0:1,2:3:1:3
   528:  0:1,2:1:3:3
   529:  1,2:3:3:1:0
   530:  1,2:3:3:0:1
   531:  1,2:3:1:3:0
   532:  1,2:3:1:0:3
   533:  1,2:3:0:3:1
   534:  1,2:3:0:1:3
   535:  1,2:1:3:3:0
   536:  1,2:1:3:0:3
   537:  1,2:1:0:3:3
   538:  1,2:0:3:3:1
   539:  1,2:0:3:1:3
   540:  1,2:0:1:3:3
   541:  4:4:2:1:2,3
   542:  4:4:2:2,3:1
   543:  4:4:1:2:2,3
   544:  4:4:1:2,3:2
   545:  4:4:2,3:2:1
   546:  4:4:2,3:1:2
   547:  4:2:4:1:2,3
   548:  4:2:4:2,3:1
   549:  4:2:1:4:2,3
   550:  4:2:1:2,3:4
   551:  4:2:2,3:4:1
   552:  4:2:2,3:1:4
   553:  4:1:4:2:2,3
   554:  4:1:4:2,3:2
   555:  4:1:2:4:2,3
   556:  4:1:2:2,3:4
   557:  4:1:2,3:4:2
   558:  4:1:2,3:2:4
   559:  4:2,3:4:2:1
   560:  4:2,3:4:1:2
   561:  4:2,3:2:4:1
   562:  4:2,3:2:1:4
   563:  4:2,3:1:4:2
   564:  4:2,3:1:2:4
   565:  2:4:4:1:2,3
   566:  2:4:4:2,3:1
   567:  2:4:1:4:2,3
   568:  2:4:1:2,3:4
   569:  2:4:2,3:4:1
   570:  2:4:2,3:1:4
   571:  2:1:4:4:2,3
   572:  2:1:4:2,3:4
   573:  2:1:2,3:4:4
   574:  2:2,3:4:4:1
   575:  2:2,3:4:1:4
   576:  2:2,3:1:4:4
   577:  1:4:4:2:2,3
   578:  1:4:4:2,3:2
   579:  1:4:2:4:2,3
   580:  1:4:2:2,3:4
   581:  1:4:2,3:4:2
   582:  1:4:2,3:2:4
   583:  1:2:4:4:2,3
   584:  1:2:4:2,3:4
   585:  1:2:2,3:4:4
   586:  1:2,3:4:4:2
   587:  1:2,3:4:2:4
   588:  1:2,3:2:4:4
   589:  2,3:4:4:2:1
   590:  2,3:4:4:1:2
   591:  2,3:4:2:4:1
   592:  2,3:4:2:1:4
   593:  2,3:4:1:4:2
   594:  2,3:4:1:2:4
   595:  2,3:2:4:4:1
   596:  2,3:2:4:1:4
   597:  2,3:2:1:4:4
   598:  2,3:1:4:4:2
   599:  2,3:1:4:2:4
   600:  2,3:1:2:4:4
family= 4 1 0 0 0 new D5h genus #    22 is 0:0:2:3:1,3
     1:  0:0:2:3:1,3
     2:  0:0:2:1,3:3
     3:  0:0:3:2:1,3
     4:  0:0:3:1,3:2
     5:  0:0:1,3:2:3
     6:  0:0:1,3:3:2
     7:  0:2:0:3:1,3
     8:  0:2:0:1,3:3
     9:  0:2:3:0:1,3
    10:  0:2:3:1,3:0
    11:  0:2:1,3:0:3
    12:  0:2:1,3:3:0
    13:  0:3:0:2:1,3
    14:  0:3:0:1,3:2
    15:  0:3:2:0:1,3
    16:  0:3:2:1,3:0
    17:  0:3:1,3:0:2
    18:  0:3:1,3:2:0
    19:  0:1,3:0:2:3
    20:  0:1,3:0:3:2
    21:  0:1,3:2:0:3
    22:  0:1,3:2:3:0
    23:  0:1,3:3:0:2
    24:  0:1,3:3:2:0
    25:  2:0:0:3:1,3
    26:  2:0:0:1,3:3
    27:  2:0:3:0:1,3
    28:  2:0:3:1,3:0
    29:  2:0:1,3:0:3
    30:  2:0:1,3:3:0
    31:  2:3:0:0:1,3
    32:  2:3:0:1,3:0
    33:  2:3:1,3:0:0
    34:  2:1,3:0:0:3
    35:  2:1,3:0:3:0
    36:  2:1,3:3:0:0
    37:  3:0:0:2:1,3
    38:  3:0:0:1,3:2
    39:  3:0:2:0:1,3
    40:  3:0:2:1,3:0
    41:  3:0:1,3:0:2
    42:  3:0:1,3:2:0
    43:  3:2:0:0:1,3
    44:  3:2:0:1,3:0
    45:  3:2:1,3:0:0
    46:  3:1,3:0:0:2
    47:  3:1,3:0:2:0
    48:  3:1,3:2:0:0
    49:  1,3:0:0:2:3
    50:  1,3:0:0:3:2
    51:  1,3:0:2:0:3
    52:  1,3:0:2:3:0
    53:  1,3:0:3:0:2
    54:  1,3:0:3:2:0
    55:  1,3:2:0:0:3
    56:  1,3:2:0:3:0
    57:  1,3:2:3:0:0
    58:  1,3:3:0:0:2
    59:  1,3:3:0:2:0
    60:  1,3:3:2:0:0
    61:  1:1:3:4:2,4
    62:  1:1:3:2,4:4
    63:  1:1:4:3:2,4
    64:  1:1:4:2,4:3
    65:  1:1:2,4:3:4
    66:  1:1:2,4:4:3
    67:  1:3:1:4:2,4
    68:  1:3:1:2,4:4
    69:  1:3:4:1:2,4
    70:  1:3:4:2,4:1
    71:  1:3:2,4:1:4
    72:  1:3:2,4:4:1
    73:  1:4:1:3:2,4
    74:  1:4:1:2,4:3
    75:  1:4:3:1:2,4
    76:  1:4:3:2,4:1
    77:  1:4:2,4:1:3
    78:  1:4:2,4:3:1
    79:  1:2,4:1:3:4
    80:  1:2,4:1:4:3
    81:  1:2,4:3:1:4
    82:  1:2,4:3:4:1
    83:  1:2,4:4:1:3
    84:  1:2,4:4:3:1
    85:  3:1:1:4:2,4
    86:  3:1:1:2,4:4
    87:  3:1:4:1:2,4
    88:  3:1:4:2,4:1
    89:  3:1:2,4:1:4
    90:  3:1:2,4:4:1
    91:  3:4:1:1:2,4
    92:  3:4:1:2,4:1
    93:  3:4:2,4:1:1
    94:  3:2,4:1:1:4
    95:  3:2,4:1:4:1
    96:  3:2,4:4:1:1
    97:  4:1:1:3:2,4
    98:  4:1:1:2,4:3
    99:  4:1:3:1:2,4
   100:  4:1:3:2,4:1
   101:  4:1:2,4:1:3
   102:  4:1:2,4:3:1
   103:  4:3:1:1:2,4
   104:  4:3:1:2,4:1
   105:  4:3:2,4:1:1
   106:  4:2,4:1:1:3
   107:  4:2,4:1:3:1
   108:  4:2,4:3:1:1
   109:  2,4:1:1:3:4
   110:  2,4:1:1:4:3
   111:  2,4:1:3:1:4
   112:  2,4:1:3:4:1
   113:  2,4:1:4:1:3
   114:  2,4:1:4:3:1
   115:  2,4:3:1:1:4
   116:  2,4:3:1:4:1
   117:  2,4:3:4:1:1
   118:  2,4:4:1:1:3
   119:  2,4:4:1:3:1
   120:  2,4:4:3:1:1
   121:  2:2:4:0:0,3
   122:  2:2:4:0,3:0
   123:  2:2:0:4:0,3
   124:  2:2:0:0,3:4
   125:  2:2:0,3:4:0
   126:  2:2:0,3:0:4
   127:  2:4:2:0:0,3
   128:  2:4:2:0,3:0
   129:  2:4:0:2:0,3
   130:  2:4:0:0,3:2
   131:  2:4:0,3:2:0
   132:  2:4:0,3:0:2
   133:  2:0:2:4:0,3
   134:  2:0:2:0,3:4
   135:  2:0:4:2:0,3
   136:  2:0:4:0,3:2
   137:  2:0:0,3:2:4
   138:  2:0:0,3:4:2
   139:  2:0,3:2:4:0
   140:  2:0,3:2:0:4
   141:  2:0,3:4:2:0
   142:  2:0,3:4:0:2
   143:  2:0,3:0:2:4
   144:  2:0,3:0:4:2
   145:  4:2:2:0:0,3
   146:  4:2:2:0,3:0
   147:  4:2:0:2:0,3
   148:  4:2:0:0,3:2
   149:  4:2:0,3:2:0
   150:  4:2:0,3:0:2
   151:  4:0:2:2:0,3
   152:  4:0:2:0,3:2
   153:  4:0:0,3:2:2
   154:  4:0,3:2:2:0
   155:  4:0,3:2:0:2
   156:  4:0,3:0:2:2
   157:  0:2:2:4:0,3
   158:  0:2:2:0,3:4
   159:  0:2:4:2:0,3
   160:  0:2:4:0,3:2
   161:  0:2:0,3:2:4
   162:  0:2:0,3:4:2
   163:  0:4:2:2:0,3
   164:  0:4:2:0,3:2
   165:  0:4:0,3:2:2
   166:  0:0,3:2:2:4
   167:  0:0,3:2:4:2
   168:  0:0,3:4:2:2
   169:  0,3:2:2:4:0
   170:  0,3:2:2:0:4
   171:  0,3:2:4:2:0
   172:  0,3:2:4:0:2
   173:  0,3:2:0:2:4
   174:  0,3:2:0:4:2
   175:  0,3:4:2:2:0
   176:  0,3:4:2:0:2
   177:  0,3:4:0:2:2
   178:  0,3:0:2:2:4
   179:  0,3:0:2:4:2
   180:  0,3:0:4:2:2
   181:  3:3:0:1:1,4
   182:  3:3:0:1,4:1
   183:  3:3:1:0:1,4
   184:  3:3:1:1,4:0
   185:  3:3:1,4:0:1
   186:  3:3:1,4:1:0
   187:  3:0:3:1:1,4
   188:  3:0:3:1,4:1
   189:  3:0:1:3:1,4
   190:  3:0:1:1,4:3
   191:  3:0:1,4:3:1
   192:  3:0:1,4:1:3
   193:  3:1:3:0:1,4
   194:  3:1:3:1,4:0
   195:  3:1:0:3:1,4
   196:  3:1:0:1,4:3
   197:  3:1:1,4:3:0
   198:  3:1:1,4:0:3
   199:  3:1,4:3:0:1
   200:  3:1,4:3:1:0
   201:  3:1,4:0:3:1
   202:  3:1,4:0:1:3
   203:  3:1,4:1:3:0
   204:  3:1,4:1:0:3
   205:  0:3:3:1:1,4
   206:  0:3:3:1,4:1
   207:  0:3:1:3:1,4
   208:  0:3:1:1,4:3
   209:  0:3:1,4:3:1
   210:  0:3:1,4:1:3
   211:  0:1:3:3:1,4
   212:  0:1:3:1,4:3
   213:  0:1:1,4:3:3
   214:  0:1,4:3:3:1
   215:  0:1,4:3:1:3
   216:  0:1,4:1:3:3
   217:  1:3:3:0:1,4
   218:  1:3:3:1,4:0
   219:  1:3:0:3:1,4
   220:  1:3:0:1,4:3
   221:  1:3:1,4:3:0
   222:  1:3:1,4:0:3
   223:  1:0:3:3:1,4
   224:  1:0:3:1,4:3
   225:  1:0:1,4:3:3
   226:  1:1,4:3:3:0
   227:  1:1,4:3:0:3
   228:  1:1,4:0:3:3
   229:  1,4:3:3:0:1
   230:  1,4:3:3:1:0
   231:  1,4:3:0:3:1
   232:  1,4:3:0:1:3
   233:  1,4:3:1:3:0
   234:  1,4:3:1:0:3
   235:  1,4:0:3:3:1
   236:  1,4:0:3:1:3
   237:  1,4:0:1:3:3
   238:  1,4:1:3:3:0
   239:  1,4:1:3:0:3
   240:  1,4:1:0:3:3
   241:  4:4:1:2:0,2
   242:  4:4:1:0,2:2
   243:  4:4:2:1:0,2
   244:  4:4:2:0,2:1
   245:  4:4:0,2:1:2
   246:  4:4:0,2:2:1
   247:  4:1:4:2:0,2
   248:  4:1:4:0,2:2
   249:  4:1:2:4:0,2
   250:  4:1:2:0,2:4
   251:  4:1:0,2:4:2
   252:  4:1:0,2:2:4
   253:  4:2:4:1:0,2
   254:  4:2:4:0,2:1
   255:  4:2:1:4:0,2
   256:  4:2:1:0,2:4
   257:  4:2:0,2:4:1
   258:  4:2:0,2:1:4
   259:  4:0,2:4:1:2
   260:  4:0,2:4:2:1
   261:  4:0,2:1:4:2
   262:  4:0,2:1:2:4
   263:  4:0,2:2:4:1
   264:  4:0,2:2:1:4
   265:  1:4:4:2:0,2
   266:  1:4:4:0,2:2
   267:  1:4:2:4:0,2
   268:  1:4:2:0,2:4
   269:  1:4:0,2:4:2
   270:  1:4:0,2:2:4
   271:  1:2:4:4:0,2
   272:  1:2:4:0,2:4
   273:  1:2:0,2:4:4
   274:  1:0,2:4:4:2
   275:  1:0,2:4:2:4
   276:  1:0,2:2:4:4
   277:  2:4:4:1:0,2
   278:  2:4:4:0,2:1
   279:  2:4:1:4:0,2
   280:  2:4:1:0,2:4
   281:  2:4:0,2:4:1
   282:  2:4:0,2:1:4
   283:  2:1:4:4:0,2
   284:  2:1:4:0,2:4
   285:  2:1:0,2:4:4
   286:  2:0,2:4:4:1
   287:  2:0,2:4:1:4
   288:  2:0,2:1:4:4
   289:  0,2:4:4:1:2
   290:  0,2:4:4:2:1
   291:  0,2:4:1:4:2
   292:  0,2:4:1:2:4
   293:  0,2:4:2:4:1
   294:  0,2:4:2:1:4
   295:  0,2:1:4:4:2
   296:  0,2:1:4:2:4
   297:  0,2:1:2:4:4
   298:  0,2:2:4:4:1
   299:  0,2:2:4:1:4
   300:  0,2:2:1:4:4
   301:  0:0:3:2:2,4
   302:  0:0:3:2,4:2
   303:  0:0:2:3:2,4
   304:  0:0:2:2,4:3
   305:  0:0:2,4:3:2
   306:  0:0:2,4:2:3
   307:  0:3:0:2:2,4
   308:  0:3:0:2,4:2
   309:  0:3:2:0:2,4
   310:  0:3:2:2,4:0
   311:  0:3:2,4:0:2
   312:  0:3:2,4:2:0
   313:  0:2:0:3:2,4
   314:  0:2:0:2,4:3
   315:  0:2:3:0:2,4
   316:  0:2:3:2,4:0
   317:  0:2:2,4:0:3
   318:  0:2:2,4:3:0
   319:  0:2,4:0:3:2
   320:  0:2,4:0:2:3
   321:  0:2,4:3:0:2
   322:  0:2,4:3:2:0
   323:  0:2,4:2:0:3
   324:  0:2,4:2:3:0
   325:  3:0:0:2:2,4
   326:  3:0:0:2,4:2
   327:  3:0:2:0:2,4
   328:  3:0:2:2,4:0
   329:  3:0:2,4:0:2
   330:  3:0:2,4:2:0
   331:  3:2:0:0:2,4
   332:  3:2:0:2,4:0
   333:  3:2:2,4:0:0
   334:  3:2,4:0:0:2
   335:  3:2,4:0:2:0
   336:  3:2,4:2:0:0
   337:  2:0:0:3:2,4
   338:  2:0:0:2,4:3
   339:  2:0:3:0:2,4
   340:  2:0:3:2,4:0
   341:  2:0:2,4:0:3
   342:  2:0:2,4:3:0
   343:  2:3:0:0:2,4
   344:  2:3:0:2,4:0
   345:  2:3:2,4:0:0
   346:  2:2,4:0:0:3
   347:  2:2,4:0:3:0
   348:  2:2,4:3:0:0
   349:  2,4:0:0:3:2
   350:  2,4:0:0:2:3
   351:  2,4:0:3:0:2
   352:  2,4:0:3:2:0
   353:  2,4:0:2:0:3
   354:  2,4:0:2:3:0
   355:  2,4:3:0:0:2
   356:  2,4:3:0:2:0
   357:  2,4:3:2:0:0
   358:  2,4:2:0:0:3
   359:  2,4:2:0:3:0
   360:  2,4:2:3:0:0
   361:  1:1:4:3:0,3
   362:  1:1:4:0,3:3
   363:  1:1:3:4:0,3
   364:  1:1:3:0,3:4
   365:  1:1:0,3:4:3
   366:  1:1:0,3:3:4
   367:  1:4:1:3:0,3
   368:  1:4:1:0,3:3
   369:  1:4:3:1:0,3
   370:  1:4:3:0,3:1
   371:  1:4:0,3:1:3
   372:  1:4:0,3:3:1
   373:  1:3:1:4:0,3
   374:  1:3:1:0,3:4
   375:  1:3:4:1:0,3
   376:  1:3:4:0,3:1
   377:  1:3:0,3:1:4
   378:  1:3:0,3:4:1
   379:  1:0,3:1:4:3
   380:  1:0,3:1:3:4
   381:  1:0,3:4:1:3
   382:  1:0,3:4:3:1
   383:  1:0,3:3:1:4
   384:  1:0,3:3:4:1
   385:  4:1:1:3:0,3
   386:  4:1:1:0,3:3
   387:  4:1:3:1:0,3
   388:  4:1:3:0,3:1
   389:  4:1:0,3:1:3
   390:  4:1:0,3:3:1
   391:  4:3:1:1:0,3
   392:  4:3:1:0,3:1
   393:  4:3:0,3:1:1
   394:  4:0,3:1:1:3
   395:  4:0,3:1:3:1
   396:  4:0,3:3:1:1
   397:  3:1:1:4:0,3
   398:  3:1:1:0,3:4
   399:  3:1:4:1:0,3
   400:  3:1:4:0,3:1
   401:  3:1:0,3:1:4
   402:  3:1:0,3:4:1
   403:  3:4:1:1:0,3
   404:  3:4:1:0,3:1
   405:  3:4:0,3:1:1
   406:  3:0,3:1:1:4
   407:  3:0,3:1:4:1
   408:  3:0,3:4:1:1
   409:  0,3:1:1:4:3
   410:  0,3:1:1:3:4
   411:  0,3:1:4:1:3
   412:  0,3:1:4:3:1
   413:  0,3:1:3:1:4
   414:  0,3:1:3:4:1
   415:  0,3:4:1:1:3
   416:  0,3:4:1:3:1
   417:  0,3:4:3:1:1
   418:  0,3:3:1:1:4
   419:  0,3:3:1:4:1
   420:  0,3:3:4:1:1
   421:  2:2:0:4:1,4
   422:  2:2:0:1,4:4
   423:  2:2:4:0:1,4
   424:  2:2:4:1,4:0
   425:  2:2:1,4:0:4
   426:  2:2:1,4:4:0
   427:  2:0:2:4:1,4
   428:  2:0:2:1,4:4
   429:  2:0:4:2:1,4
   430:  2:0:4:1,4:2
   431:  2:0:1,4:2:4
   432:  2:0:1,4:4:2
   433:  2:4:2:0:1,4
   434:  2:4:2:1,4:0
   435:  2:4:0:2:1,4
   436:  2:4:0:1,4:2
   437:  2:4:1,4:2:0
   438:  2:4:1,4:0:2
   439:  2:1,4:2:0:4
   440:  2:1,4:2:4:0
   441:  2:1,4:0:2:4
   442:  2:1,4:0:4:2
   443:  2:1,4:4:2:0
   444:  2:1,4:4:0:2
   445:  0:2:2:4:1,4
   446:  0:2:2:1,4:4
   447:  0:2:4:2:1,4
   448:  0:2:4:1,4:2
   449:  0:2:1,4:2:4
   450:  0:2:1,4:4:2
   451:  0:4:2:2:1,4
   452:  0:4:2:1,4:2
   453:  0:4:1,4:2:2
   454:  0:1,4:2:2:4
   455:  0:1,4:2:4:2
   456:  0:1,4:4:2:2
   457:  4:2:2:0:1,4
   458:  4:2:2:1,4:0
   459:  4:2:0:2:1,4
   460:  4:2:0:1,4:2
   461:  4:2:1,4:2:0
   462:  4:2:1,4:0:2
   463:  4:0:2:2:1,4
   464:  4:0:2:1,4:2
   465:  4:0:1,4:2:2
   466:  4:1,4:2:2:0
   467:  4:1,4:2:0:2
   468:  4:1,4:0:2:2
   469:  1,4:2:2:0:4
   470:  1,4:2:2:4:0
   471:  1,4:2:0:2:4
   472:  1,4:2:0:4:2
   473:  1,4:2:4:2:0
   474:  1,4:2:4:0:2
   475:  1,4:0:2:2:4
   476:  1,4:0:2:4:2
   477:  1,4:0:4:2:2
   478:  1,4:4:2:2:0
   479:  1,4:4:2:0:2
   480:  1,4:4:0:2:2
   481:  3:3:1:0:0,2
   482:  3:3:1:0,2:0
   483:  3:3:0:1:0,2
   484:  3:3:0:0,2:1
   485:  3:3:0,2:1:0
   486:  3:3:0,2:0:1
   487:  3:1:3:0:0,2
   488:  3:1:3:0,2:0
   489:  3:1:0:3:0,2
   490:  3:1:0:0,2:3
   491:  3:1:0,2:3:0
   492:  3:1:0,2:0:3
   493:  3:0:3:1:0,2
   494:  3:0:3:0,2:1
   495:  3:0:1:3:0,2
   496:  3:0:1:0,2:3
   497:  3:0:0,2:3:1
   498:  3:0:0,2:1:3
   499:  3:0,2:3:1:0
   500:  3:0,2:3:0:1
   501:  3:0,2:1:3:0
   502:  3:0,2:1:0:3
   503:  3:0,2:0:3:1
   504:  3:0,2:0:1:3
   505:  1:3:3:0:0,2
   506:  1:3:3:0,2:0
   507:  1:3:0:3:0,2
   508:  1:3:0:0,2:3
   509:  1:3:0,2:3:0
   510:  1:3:0,2:0:3
   511:  1:0:3:3:0,2
   512:  1:0:3:0,2:3
   513:  1:0:0,2:3:3
   514:  1:0,2:3:3:0
   515:  1:0,2:3:0:3
   516:  1:0,2:0:3:3
   517:  0:3:3:1:0,2
   518:  0:3:3:0,2:1
   519:  0:3:1:3:0,2
   520:  0:3:1:0,2:3
   521:  0:3:0,2:3:1
   522:  0:3:0,2:1:3
   523:  0:1:3:3:0,2
   524:  0:1:3:0,2:3
   525:  0:1:0,2:3:3
   526:  0:0,2:3:3:1
   527:  0:0,2:3:1:3
   528:  0:0,2:1:3:3
   529:  0,2:3:3:1:0
   530:  0,2:3:3:0:1
   531:  0,2:3:1:3:0
   532:  0,2:3:1:0:3
   533:  0,2:3:0:3:1
   534:  0,2:3:0:1:3
   535:  0,2:1:3:3:0
   536:  0,2:1:3:0:3
   537:  0,2:1:0:3:3
   538:  0,2:0:3:3:1
   539:  0,2:0:3:1:3
   540:  0,2:0:1:3:3
   541:  4:4:2:1:1,3
   542:  4:4:2:1,3:1
   543:  4:4:1:2:1,3
   544:  4:4:1:1,3:2
   545:  4:4:1,3:2:1
   546:  4:4:1,3:1:2
   547:  4:2:4:1:1,3
   548:  4:2:4:1,3:1
   549:  4:2:1:4:1,3
   550:  4:2:1:1,3:4
   551:  4:2:1,3:4:1
   552:  4:2:1,3:1:4
   553:  4:1:4:2:1,3
   554:  4:1:4:1,3:2
   555:  4:1:2:4:1,3
   556:  4:1:2:1,3:4
   557:  4:1:1,3:4:2
   558:  4:1:1,3:2:4
   559:  4:1,3:4:2:1
   560:  4:1,3:4:1:2
   561:  4:1,3:2:4:1
   562:  4:1,3:2:1:4
   563:  4:1,3:1:4:2
   564:  4:1,3:1:2:4
   565:  2:4:4:1:1,3
   566:  2:4:4:1,3:1
   567:  2:4:1:4:1,3
   568:  2:4:1:1,3:4
   569:  2:4:1,3:4:1
   570:  2:4:1,3:1:4
   571:  2:1:4:4:1,3
   572:  2:1:4:1,3:4
   573:  2:1:1,3:4:4
   574:  2:1,3:4:4:1
   575:  2:1,3:4:1:4
   576:  2:1,3:1:4:4
   577:  1:4:4:2:1,3
   578:  1:4:4:1,3:2
   579:  1:4:2:4:1,3
   580:  1:4:2:1,3:4
   581:  1:4:1,3:4:2
   582:  1:4:1,3:2:4
   583:  1:2:4:4:1,3
   584:  1:2:4:1,3:4
   585:  1:2:1,3:4:4
   586:  1:1,3:4:4:2
   587:  1:1,3:4:2:4
   588:  1:1,3:2:4:4
   589:  1,3:4:4:2:1
   590:  1,3:4:4:1:2
   591:  1,3:4:2:4:1
   592:  1,3:4:2:1:4
   593:  1,3:4:1:4:2
   594:  1,3:4:1:2:4
   595:  1,3:2:4:4:1
   596:  1,3:2:4:1:4
   597:  1,3:2:1:4:4
   598:  1,3:1:4:4:2
   599:  1,3:1:4:2:4
   600:  1,3:1:2:4:4
family= 4 1 0 0 0 new D5h genus #    23 is 0:0:2:3:1,4
     1:  0:0:2:3:1,4
     2:  0:0:2:1,4:3
     3:  0:0:3:2:1,4
     4:  0:0:3:1,4:2
     5:  0:0:1,4:2:3
     6:  0:0:1,4:3:2
     7:  0:2:0:3:1,4
     8:  0:2:0:1,4:3
     9:  0:2:3:0:1,4
    10:  0:2:3:1,4:0
    11:  0:2:1,4:0:3
    12:  0:2:1,4:3:0
    13:  0:3:0:2:1,4
    14:  0:3:0:1,4:2
    15:  0:3:2:0:1,4
    16:  0:3:2:1,4:0
    17:  0:3:1,4:0:2
    18:  0:3:1,4:2:0
    19:  0:1,4:0:2:3
    20:  0:1,4:0:3:2
    21:  0:1,4:2:0:3
    22:  0:1,4:2:3:0
    23:  0:1,4:3:0:2
    24:  0:1,4:3:2:0
    25:  2:0:0:3:1,4
    26:  2:0:0:1,4:3
    27:  2:0:3:0:1,4
    28:  2:0:3:1,4:0
    29:  2:0:1,4:0:3
    30:  2:0:1,4:3:0
    31:  2:3:0:0:1,4
    32:  2:3:0:1,4:0
    33:  2:3:1,4:0:0
    34:  2:1,4:0:0:3
    35:  2:1,4:0:3:0
    36:  2:1,4:3:0:0
    37:  3:0:0:2:1,4
    38:  3:0:0:1,4:2
    39:  3:0:2:0:1,4
    40:  3:0:2:1,4:0
    41:  3:0:1,4:0:2
    42:  3:0:1,4:2:0
    43:  3:2:0:0:1,4
    44:  3:2:0:1,4:0
    45:  3:2:1,4:0:0
    46:  3:1,4:0:0:2
    47:  3:1,4:0:2:0
    48:  3:1,4:2:0:0
    49:  1,4:0:0:2:3
    50:  1,4:0:0:3:2
    51:  1,4:0:2:0:3
    52:  1,4:0:2:3:0
    53:  1,4:0:3:0:2
    54:  1,4:0:3:2:0
    55:  1,4:2:0:0:3
    56:  1,4:2:0:3:0
    57:  1,4:2:3:0:0
    58:  1,4:3:0:0:2
    59:  1,4:3:0:2:0
    60:  1,4:3:2:0:0
    61:  1:1:3:4:0,2
    62:  1:1:3:0,2:4
    63:  1:1:4:3:0,2
    64:  1:1:4:0,2:3
    65:  1:1:0,2:3:4
    66:  1:1:0,2:4:3
    67:  1:3:1:4:0,2
    68:  1:3:1:0,2:4
    69:  1:3:4:1:0,2
    70:  1:3:4:0,2:1
    71:  1:3:0,2:1:4
    72:  1:3:0,2:4:1
    73:  1:4:1:3:0,2
    74:  1:4:1:0,2:3
    75:  1:4:3:1:0,2
    76:  1:4:3:0,2:1
    77:  1:4:0,2:1:3
    78:  1:4:0,2:3:1
    79:  1:0,2:1:3:4
    80:  1:0,2:1:4:3
    81:  1:0,2:3:1:4
    82:  1:0,2:3:4:1
    83:  1:0,2:4:1:3
    84:  1:0,2:4:3:1
    85:  3:1:1:4:0,2
    86:  3:1:1:0,2:4
    87:  3:1:4:1:0,2
    88:  3:1:4:0,2:1
    89:  3:1:0,2:1:4
    90:  3:1:0,2:4:1
    91:  3:4:1:1:0,2
    92:  3:4:1:0,2:1
    93:  3:4:0,2:1:1
    94:  3:0,2:1:1:4
    95:  3:0,2:1:4:1
    96:  3:0,2:4:1:1
    97:  4:1:1:3:0,2
    98:  4:1:1:0,2:3
    99:  4:1:3:1:0,2
   100:  4:1:3:0,2:1
   101:  4:1:0,2:1:3
   102:  4:1:0,2:3:1
   103:  4:3:1:1:0,2
   104:  4:3:1:0,2:1
   105:  4:3:0,2:1:1
   106:  4:0,2:1:1:3
   107:  4:0,2:1:3:1
   108:  4:0,2:3:1:1
   109:  0,2:1:1:3:4
   110:  0,2:1:1:4:3
   111:  0,2:1:3:1:4
   112:  0,2:1:3:4:1
   113:  0,2:1:4:1:3
   114:  0,2:1:4:3:1
   115:  0,2:3:1:1:4
   116:  0,2:3:1:4:1
   117:  0,2:3:4:1:1
   118:  0,2:4:1:1:3
   119:  0,2:4:1:3:1
   120:  0,2:4:3:1:1
   121:  2:2:4:0:1,3
   122:  2:2:4:1,3:0
   123:  2:2:0:4:1,3
   124:  2:2:0:1,3:4
   125:  2:2:1,3:4:0
   126:  2:2:1,3:0:4
   127:  2:4:2:0:1,3
   128:  2:4:2:1,3:0
   129:  2:4:0:2:1,3
   130:  2:4:0:1,3:2
   131:  2:4:1,3:2:0
   132:  2:4:1,3:0:2
   133:  2:0:2:4:1,3
   134:  2:0:2:1,3:4
   135:  2:0:4:2:1,3
   136:  2:0:4:1,3:2
   137:  2:0:1,3:2:4
   138:  2:0:1,3:4:2
   139:  2:1,3:2:4:0
   140:  2:1,3:2:0:4
   141:  2:1,3:4:2:0
   142:  2:1,3:4:0:2
   143:  2:1,3:0:2:4
   144:  2:1,3:0:4:2
   145:  4:2:2:0:1,3
   146:  4:2:2:1,3:0
   147:  4:2:0:2:1,3
   148:  4:2:0:1,3:2
   149:  4:2:1,3:2:0
   150:  4:2:1,3:0:2
   151:  4:0:2:2:1,3
   152:  4:0:2:1,3:2
   153:  4:0:1,3:2:2
   154:  4:1,3:2:2:0
   155:  4:1,3:2:0:2
   156:  4:1,3:0:2:2
   157:  0:2:2:4:1,3
   158:  0:2:2:1,3:4
   159:  0:2:4:2:1,3
   160:  0:2:4:1,3:2
   161:  0:2:1,3:2:4
   162:  0:2:1,3:4:2
   163:  0:4:2:2:1,3
   164:  0:4:2:1,3:2
   165:  0:4:1,3:2:2
   166:  0:1,3:2:2:4
   167:  0:1,3:2:4:2
   168:  0:1,3:4:2:2
   169:  1,3:2:2:4:0
   170:  1,3:2:2:0:4
   171:  1,3:2:4:2:0
   172:  1,3:2:4:0:2
   173:  1,3:2:0:2:4
   174:  1,3:2:0:4:2
   175:  1,3:4:2:2:0
   176:  1,3:4:2:0:2
   177:  1,3:4:0:2:2
   178:  1,3:0:2:2:4
   179:  1,3:0:2:4:2
   180:  1,3:0:4:2:2
   181:  3:3:0:1:2,4
   182:  3:3:0:2,4:1
   183:  3:3:1:0:2,4
   184:  3:3:1:2,4:0
   185:  3:3:2,4:0:1
   186:  3:3:2,4:1:0
   187:  3:0:3:1:2,4
   188:  3:0:3:2,4:1
   189:  3:0:1:3:2,4
   190:  3:0:1:2,4:3
   191:  3:0:2,4:3:1
   192:  3:0:2,4:1:3
   193:  3:1:3:0:2,4
   194:  3:1:3:2,4:0
   195:  3:1:0:3:2,4
   196:  3:1:0:2,4:3
   197:  3:1:2,4:3:0
   198:  3:1:2,4:0:3
   199:  3:2,4:3:0:1
   200:  3:2,4:3:1:0
   201:  3:2,4:0:3:1
   202:  3:2,4:0:1:3
   203:  3:2,4:1:3:0
   204:  3:2,4:1:0:3
   205:  0:3:3:1:2,4
   206:  0:3:3:2,4:1
   207:  0:3:1:3:2,4
   208:  0:3:1:2,4:3
   209:  0:3:2,4:3:1
   210:  0:3:2,4:1:3
   211:  0:1:3:3:2,4
   212:  0:1:3:2,4:3
   213:  0:1:2,4:3:3
   214:  0:2,4:3:3:1
   215:  0:2,4:3:1:3
   216:  0:2,4:1:3:3
   217:  1:3:3:0:2,4
   218:  1:3:3:2,4:0
   219:  1:3:0:3:2,4
   220:  1:3:0:2,4:3
   221:  1:3:2,4:3:0
   222:  1:3:2,4:0:3
   223:  1:0:3:3:2,4
   224:  1:0:3:2,4:3
   225:  1:0:2,4:3:3
   226:  1:2,4:3:3:0
   227:  1:2,4:3:0:3
   228:  1:2,4:0:3:3
   229:  2,4:3:3:0:1
   230:  2,4:3:3:1:0
   231:  2,4:3:0:3:1
   232:  2,4:3:0:1:3
   233:  2,4:3:1:3:0
   234:  2,4:3:1:0:3
   235:  2,4:0:3:3:1
   236:  2,4:0:3:1:3
   237:  2,4:0:1:3:3
   238:  2,4:1:3:3:0
   239:  2,4:1:3:0:3
   240:  2,4:1:0:3:3
   241:  4:4:1:2:0,3
   242:  4:4:1:0,3:2
   243:  4:4:2:1:0,3
   244:  4:4:2:0,3:1
   245:  4:4:0,3:1:2
   246:  4:4:0,3:2:1
   247:  4:1:4:2:0,3
   248:  4:1:4:0,3:2
   249:  4:1:2:4:0,3
   250:  4:1:2:0,3:4
   251:  4:1:0,3:4:2
   252:  4:1:0,3:2:4
   253:  4:2:4:1:0,3
   254:  4:2:4:0,3:1
   255:  4:2:1:4:0,3
   256:  4:2:1:0,3:4
   257:  4:2:0,3:4:1
   258:  4:2:0,3:1:4
   259:  4:0,3:4:1:2
   260:  4:0,3:4:2:1
   261:  4:0,3:1:4:2
   262:  4:0,3:1:2:4
   263:  4:0,3:2:4:1
   264:  4:0,3:2:1:4
   265:  1:4:4:2:0,3
   266:  1:4:4:0,3:2
   267:  1:4:2:4:0,3
   268:  1:4:2:0,3:4
   269:  1:4:0,3:4:2
   270:  1:4:0,3:2:4
   271:  1:2:4:4:0,3
   272:  1:2:4:0,3:4
   273:  1:2:0,3:4:4
   274:  1:0,3:4:4:2
   275:  1:0,3:4:2:4
   276:  1:0,3:2:4:4
   277:  2:4:4:1:0,3
   278:  2:4:4:0,3:1
   279:  2:4:1:4:0,3
   280:  2:4:1:0,3:4
   281:  2:4:0,3:4:1
   282:  2:4:0,3:1:4
   283:  2:1:4:4:0,3
   284:  2:1:4:0,3:4
   285:  2:1:0,3:4:4
   286:  2:0,3:4:4:1
   287:  2:0,3:4:1:4
   288:  2:0,3:1:4:4
   289:  0,3:4:4:1:2
   290:  0,3:4:4:2:1
   291:  0,3:4:1:4:2
   292:  0,3:4:1:2:4
   293:  0,3:4:2:4:1
   294:  0,3:4:2:1:4
   295:  0,3:1:4:4:2
   296:  0,3:1:4:2:4
   297:  0,3:1:2:4:4
   298:  0,3:2:4:4:1
   299:  0,3:2:4:1:4
   300:  0,3:2:1:4:4
family= 4 1 0 0 0 new D5h genus #    24 is 0:0:2:3:2,3
     1:  0:0:2:3:2,3
     2:  0:0:2:2,3:3
     3:  0:0:3:2:2,3
     4:  0:0:3:2,3:2
     5:  0:0:2,3:2:3
     6:  0:0:2,3:3:2
     7:  0:2:0:3:2,3
     8:  0:2:0:2,3:3
     9:  0:2:3:0:2,3
    10:  0:2:3:2,3:0
    11:  0:2:2,3:0:3
    12:  0:2:2,3:3:0
    13:  0:3:0:2:2,3
    14:  0:3:0:2,3:2
    15:  0:3:2:0:2,3
    16:  0:3:2:2,3:0
    17:  0:3:2,3:0:2
    18:  0:3:2,3:2:0
    19:  0:2,3:0:2:3
    20:  0:2,3:0:3:2
    21:  0:2,3:2:0:3
    22:  0:2,3:2:3:0
    23:  0:2,3:3:0:2
    24:  0:2,3:3:2:0
    25:  2:0:0:3:2,3
    26:  2:0:0:2,3:3
    27:  2:0:3:0:2,3
    28:  2:0:3:2,3:0
    29:  2:0:2,3:0:3
    30:  2:0:2,3:3:0
    31:  2:3:0:0:2,3
    32:  2:3:0:2,3:0
    33:  2:3:2,3:0:0
    34:  2:2,3:0:0:3
    35:  2:2,3:0:3:0
    36:  2:2,3:3:0:0
    37:  3:0:0:2:2,3
    38:  3:0:0:2,3:2
    39:  3:0:2:0:2,3
    40:  3:0:2:2,3:0
    41:  3:0:2,3:0:2
    42:  3:0:2,3:2:0
    43:  3:2:0:0:2,3
    44:  3:2:0:2,3:0
    45:  3:2:2,3:0:0
    46:  3:2,3:0:0:2
    47:  3:2,3:0:2:0
    48:  3:2,3:2:0:0
    49:  2,3:0:0:2:3
    50:  2,3:0:0:3:2
    51:  2,3:0:2:0:3
    52:  2,3:0:2:3:0
    53:  2,3:0:3:0:2
    54:  2,3:0:3:2:0
    55:  2,3:2:0:0:3
    56:  2,3:2:0:3:0
    57:  2,3:2:3:0:0
    58:  2,3:3:0:0:2
    59:  2,3:3:0:2:0
    60:  2,3:3:2:0:0
    61:  1:1:3:4:3,4
    62:  1:1:3:3,4:4
    63:  1:1:4:3:3,4
    64:  1:1:4:3,4:3
    65:  1:1:3,4:3:4
    66:  1:1:3,4:4:3
    67:  1:3:1:4:3,4
    68:  1:3:1:3,4:4
    69:  1:3:4:1:3,4
    70:  1:3:4:3,4:1
    71:  1:3:3,4:1:4
    72:  1:3:3,4:4:1
    73:  1:4:1:3:3,4
    74:  1:4:1:3,4:3
    75:  1:4:3:1:3,4
    76:  1:4:3:3,4:1
    77:  1:4:3,4:1:3
    78:  1:4:3,4:3:1
    79:  1:3,4:1:3:4
    80:  1:3,4:1:4:3
    81:  1:3,4:3:1:4
    82:  1:3,4:3:4:1
    83:  1:3,4:4:1:3
    84:  1:3,4:4:3:1
    85:  3:1:1:4:3,4
    86:  3:1:1:3,4:4
    87:  3:1:4:1:3,4
    88:  3:1:4:3,4:1
    89:  3:1:3,4:1:4
    90:  3:1:3,4:4:1
    91:  3:4:1:1:3,4
    92:  3:4:1:3,4:1
    93:  3:4:3,4:1:1
    94:  3:3,4:1:1:4
    95:  3:3,4:1:4:1
    96:  3:3,4:4:1:1
    97:  4:1:1:3:3,4
    98:  4:1:1:3,4:3
    99:  4:1:3:1:3,4
   100:  4:1:3:3,4:1
   101:  4:1:3,4:1:3
   102:  4:1:3,4:3:1
   103:  4:3:1:1:3,4
   104:  4:3:1:3,4:1
   105:  4:3:3,4:1:1
   106:  4:3,4:1:1:3
   107:  4:3,4:1:3:1
   108:  4:3,4:3:1:1
   109:  3,4:1:1:3:4
   110:  3,4:1:1:4:3
   111:  3,4:1:3:1:4
   112:  3,4:1:3:4:1
   113:  3,4:1:4:1:3
   114:  3,4:1:4:3:1
   115:  3,4:3:1:1:4
   116:  3,4:3:1:4:1
   117:  3,4:3:4:1:1
   118:  3,4:4:1:1:3
   119:  3,4:4:1:3:1
   120:  3,4:4:3:1:1
   121:  2:2:4:0:0,4
   122:  2:2:4:0,4:0
   123:  2:2:0:4:0,4
   124:  2:2:0:0,4:4
   125:  2:2:0,4:4:0
   126:  2:2:0,4:0:4
   127:  2:4:2:0:0,4
   128:  2:4:2:0,4:0
   129:  2:4:0:2:0,4
   130:  2:4:0:0,4:2
   131:  2:4:0,4:2:0
   132:  2:4:0,4:0:2
   133:  2:0:2:4:0,4
   134:  2:0:2:0,4:4
   135:  2:0:4:2:0,4
   136:  2:0:4:0,4:2
   137:  2:0:0,4:2:4
   138:  2:0:0,4:4:2
   139:  2:0,4:2:4:0
   140:  2:0,4:2:0:4
   141:  2:0,4:4:2:0
   142:  2:0,4:4:0:2
   143:  2:0,4:0:2:4
   144:  2:0,4:0:4:2
   145:  4:2:2:0:0,4
   146:  4:2:2:0,4:0
   147:  4:2:0:2:0,4
   148:  4:2:0:0,4:2
   149:  4:2:0,4:2:0
   150:  4:2:0,4:0:2
   151:  4:0:2:2:0,4
   152:  4:0:2:0,4:2
   153:  4:0:0,4:2:2
   154:  4:0,4:2:2:0
   155:  4:0,4:2:0:2
   156:  4:0,4:0:2:2
   157:  0:2:2:4:0,4
   158:  0:2:2:0,4:4
   159:  0:2:4:2:0,4
   160:  0:2:4:0,4:2
   161:  0:2:0,4:2:4
   162:  0:2:0,4:4:2
   163:  0:4:2:2:0,4
   164:  0:4:2:0,4:2
   165:  0:4:0,4:2:2
   166:  0:0,4:2:2:4
   167:  0:0,4:2:4:2
   168:  0:0,4:4:2:2
   169:  0,4:2:2:4:0
   170:  0,4:2:2:0:4
   171:  0,4:2:4:2:0
   172:  0,4:2:4:0:2
   173:  0,4:2:0:2:4
   174:  0,4:2:0:4:2
   175:  0,4:4:2:2:0
   176:  0,4:4:2:0:2
   177:  0,4:4:0:2:2
   178:  0,4:0:2:2:4
   179:  0,4:0:2:4:2
   180:  0,4:0:4:2:2
   181:  3:3:0:1:0,1
   182:  3:3:0:0,1:1
   183:  3:3:1:0:0,1
   184:  3:3:1:0,1:0
   185:  3:3:0,1:0:1
   186:  3:3:0,1:1:0
   187:  3:0:3:1:0,1
   188:  3:0:3:0,1:1
   189:  3:0:1:3:0,1
   190:  3:0:1:0,1:3
   191:  3:0:0,1:3:1
   192:  3:0:0,1:1:3
   193:  3:1:3:0:0,1
   194:  3:1:3:0,1:0
   195:  3:1:0:3:0,1
   196:  3:1:0:0,1:3
   197:  3:1:0,1:3:0
   198:  3:1:0,1:0:3
   199:  3:0,1:3:0:1
   200:  3:0,1:3:1:0
   201:  3:0,1:0:3:1
   202:  3:0,1:0:1:3
   203:  3:0,1:1:3:0
   204:  3:0,1:1:0:3
   205:  0:3:3:1:0,1
   206:  0:3:3:0,1:1
   207:  0:3:1:3:0,1
   208:  0:3:1:0,1:3
   209:  0:3:0,1:3:1
   210:  0:3:0,1:1:3
   211:  0:1:3:3:0,1
   212:  0:1:3:0,1:3
   213:  0:1:0,1:3:3
   214:  0:0,1:3:3:1
   215:  0:0,1:3:1:3
   216:  0:0,1:1:3:3
   217:  1:3:3:0:0,1
   218:  1:3:3:0,1:0
   219:  1:3:0:3:0,1
   220:  1:3:0:0,1:3
   221:  1:3:0,1:3:0
   222:  1:3:0,1:0:3
   223:  1:0:3:3:0,1
   224:  1:0:3:0,1:3
   225:  1:0:0,1:3:3
   226:  1:0,1:3:3:0
   227:  1:0,1:3:0:3
   228:  1:0,1:0:3:3
   229:  0,1:3:3:0:1
   230:  0,1:3:3:1:0
   231:  0,1:3:0:3:1
   232:  0,1:3:0:1:3
   233:  0,1:3:1:3:0
   234:  0,1:3:1:0:3
   235:  0,1:0:3:3:1
   236:  0,1:0:3:1:3
   237:  0,1:0:1:3:3
   238:  0,1:1:3:3:0
   239:  0,1:1:3:0:3
   240:  0,1:1:0:3:3
   241:  4:4:1:2:1,2
   242:  4:4:1:1,2:2
   243:  4:4:2:1:1,2
   244:  4:4:2:1,2:1
   245:  4:4:1,2:1:2
   246:  4:4:1,2:2:1
   247:  4:1:4:2:1,2
   248:  4:1:4:1,2:2
   249:  4:1:2:4:1,2
   250:  4:1:2:1,2:4
   251:  4:1:1,2:4:2
   252:  4:1:1,2:2:4
   253:  4:2:4:1:1,2
   254:  4:2:4:1,2:1
   255:  4:2:1:4:1,2
   256:  4:2:1:1,2:4
   257:  4:2:1,2:4:1
   258:  4:2:1,2:1:4
   259:  4:1,2:4:1:2
   260:  4:1,2:4:2:1
   261:  4:1,2:1:4:2
   262:  4:1,2:1:2:4
   263:  4:1,2:2:4:1
   264:  4:1,2:2:1:4
   265:  1:4:4:2:1,2
   266:  1:4:4:1,2:2
   267:  1:4:2:4:1,2
   268:  1:4:2:1,2:4
   269:  1:4:1,2:4:2
   270:  1:4:1,2:2:4
   271:  1:2:4:4:1,2
   272:  1:2:4:1,2:4
   273:  1:2:1,2:4:4
   274:  1:1,2:4:4:2
   275:  1:1,2:4:2:4
   276:  1:1,2:2:4:4
   277:  2:4:4:1:1,2
   278:  2:4:4:1,2:1
   279:  2:4:1:4:1,2
   280:  2:4:1:1,2:4
   281:  2:4:1,2:4:1
   282:  2:4:1,2:1:4
   283:  2:1:4:4:1,2
   284:  2:1:4:1,2:4
   285:  2:1:1,2:4:4
   286:  2:1,2:4:4:1
   287:  2:1,2:4:1:4
   288:  2:1,2:1:4:4
   289:  1,2:4:4:1:2
   290:  1,2:4:4:2:1
   291:  1,2:4:1:4:2
   292:  1,2:4:1:2:4
   293:  1,2:4:2:4:1
   294:  1,2:4:2:1:4
   295:  1,2:1:4:4:2
   296:  1,2:1:4:2:4
   297:  1,2:1:2:4:4
   298:  1,2:2:4:4:1
   299:  1,2:2:4:1:4
   300:  1,2:2:1:4:4
family= 4 1 0 0 0 new D5h genus #    25 is 0:1:2:3:0,1
     1:  0:1:2:3:0,1
     2:  0:1:2:0,1:3
     3:  0:1:3:2:0,1
     4:  0:1:3:0,1:2
     5:  0:1:0,1:2:3
     6:  0:1:0,1:3:2
     7:  0:2:1:3:0,1
     8:  0:2:1:0,1:3
     9:  0:2:3:1:0,1
    10:  0:2:3:0,1:1
    11:  0:2:0,1:1:3
    12:  0:2:0,1:3:1
    13:  0:3:1:2:0,1
    14:  0:3:1:0,1:2
    15:  0:3:2:1:0,1
    16:  0:3:2:0,1:1
    17:  0:3:0,1:1:2
    18:  0:3:0,1:2:1
    19:  0:0,1:1:2:3
    20:  0:0,1:1:3:2
    21:  0:0,1:2:1:3
    22:  0:0,1:2:3:1
    23:  0:0,1:3:1:2
    24:  0:0,1:3:2:1
    25:  1:0:2:3:0,1
    26:  1:0:2:0,1:3
    27:  1:0:3:2:0,1
    28:  1:0:3:0,1:2
    29:  1:0:0,1:2:3
    30:  1:0:0,1:3:2
    31:  1:2:0:3:0,1
    32:  1:2:0:0,1:3
    33:  1:2:3:0:0,1
    34:  1:2:3:0,1:0
    35:  1:2:0,1:0:3
    36:  1:2:0,1:3:0
    37:  1:3:0:2:0,1
    38:  1:3:0:0,1:2
    39:  1:3:2:0:0,1
    40:  1:3:2:0,1:0
    41:  1:3:0,1:0:2
    42:  1:3:0,1:2:0
    43:  1:0,1:0:2:3
    44:  1:0,1:0:3:2
    45:  1:0,1:2:0:3
    46:  1:0,1:2:3:0
    47:  1:0,1:3:0:2
    48:  1:0,1:3:2:0
    49:  2:0:1:3:0,1
    50:  2:0:1:0,1:3
    51:  2:0:3:1:0,1
    52:  2:0:3:0,1:1
    53:  2:0:0,1:1:3
    54:  2:0:0,1:3:1
    55:  2:1:0:3:0,1
    56:  2:1:0:0,1:3
    57:  2:1:3:0:0,1
    58:  2:1:3:0,1:0
    59:  2:1:0,1:0:3
    60:  2:1:0,1:3:0
    61:  2:3:0:1:0,1
    62:  2:3:0:0,1:1
    63:  2:3:1:0:0,1
    64:  2:3:1:0,1:0
    65:  2:3:0,1:0:1
    66:  2:3:0,1:1:0
    67:  2:0,1:0:1:3
    68:  2:0,1:0:3:1
    69:  2:0,1:1:0:3
    70:  2:0,1:1:3:0
    71:  2:0,1:3:0:1
    72:  2:0,1:3:1:0
    73:  3:0:1:2:0,1
    74:  3:0:1:0,1:2
    75:  3:0:2:1:0,1
    76:  3:0:2:0,1:1
    77:  3:0:0,1:1:2
    78:  3:0:0,1:2:1
    79:  3:1:0:2:0,1
    80:  3:1:0:0,1:2
    81:  3:1:2:0:0,1
    82:  3:1:2:0,1:0
    83:  3:1:0,1:0:2
    84:  3:1:0,1:2:0
    85:  3:2:0:1:0,1
    86:  3:2:0:0,1:1
    87:  3:2:1:0:0,1
    88:  3:2:1:0,1:0
    89:  3:2:0,1:0:1
    90:  3:2:0,1:1:0
    91:  3:0,1:0:1:2
    92:  3:0,1:0:2:1
    93:  3:0,1:1:0:2
    94:  3:0,1:1:2:0
    95:  3:0,1:2:0:1
    96:  3:0,1:2:1:0
    97:  0,1:0:1:2:3
    98:  0,1:0:1:3:2
    99:  0,1:0:2:1:3
   100:  0,1:0:2:3:1
   101:  0,1:0:3:1:2
   102:  0,1:0:3:2:1
   103:  0,1:1:0:2:3
   104:  0,1:1:0:3:2
   105:  0,1:1:2:0:3
   106:  0,1:1:2:3:0
   107:  0,1:1:3:0:2
   108:  0,1:1:3:2:0
   109:  0,1:2:0:1:3
   110:  0,1:2:0:3:1
   111:  0,1:2:1:0:3
   112:  0,1:2:1:3:0
   113:  0,1:2:3:0:1
   114:  0,1:2:3:1:0
   115:  0,1:3:0:1:2
   116:  0,1:3:0:2:1
   117:  0,1:3:1:0:2
   118:  0,1:3:1:2:0
   119:  0,1:3:2:0:1
   120:  0,1:3:2:1:0
   121:  1:2:3:4:1,2
   122:  1:2:3:1,2:4
   123:  1:2:4:3:1,2
   124:  1:2:4:1,2:3
   125:  1:2:1,2:3:4
   126:  1:2:1,2:4:3
   127:  1:3:2:4:1,2
   128:  1:3:2:1,2:4
   129:  1:3:4:2:1,2
   130:  1:3:4:1,2:2
   131:  1:3:1,2:2:4
   132:  1:3:1,2:4:2
   133:  1:4:2:3:1,2
   134:  1:4:2:1,2:3
   135:  1:4:3:2:1,2
   136:  1:4:3:1,2:2
   137:  1:4:1,2:2:3
   138:  1:4:1,2:3:2
   139:  1:1,2:2:3:4
   140:  1:1,2:2:4:3
   141:  1:1,2:3:2:4
   142:  1:1,2:3:4:2
   143:  1:1,2:4:2:3
   144:  1:1,2:4:3:2
   145:  2:1:3:4:1,2
   146:  2:1:3:1,2:4
   147:  2:1:4:3:1,2
   148:  2:1:4:1,2:3
   149:  2:1:1,2:3:4
   150:  2:1:1,2:4:3
   151:  2:3:1:4:1,2
   152:  2:3:1:1,2:4
   153:  2:3:4:1:1,2
   154:  2:3:4:1,2:1
   155:  2:3:1,2:1:4
   156:  2:3:1,2:4:1
   157:  2:4:1:3:1,2
   158:  2:4:1:1,2:3
   159:  2:4:3:1:1,2
   160:  2:4:3:1,2:1
   161:  2:4:1,2:1:3
   162:  2:4:1,2:3:1
   163:  2:1,2:1:3:4
   164:  2:1,2:1:4:3
   165:  2:1,2:3:1:4
   166:  2:1,2:3:4:1
   167:  2:1,2:4:1:3
   168:  2:1,2:4:3:1
   169:  3:1:2:4:1,2
   170:  3:1:2:1,2:4
   171:  3:1:4:2:1,2
   172:  3:1:4:1,2:2
   173:  3:1:1,2:2:4
   174:  3:1:1,2:4:2
   175:  3:2:1:4:1,2
   176:  3:2:1:1,2:4
   177:  3:2:4:1:1,2
   178:  3:2:4:1,2:1
   179:  3:2:1,2:1:4
   180:  3:2:1,2:4:1
   181:  3:4:1:2:1,2
   182:  3:4:1:1,2:2
   183:  3:4:2:1:1,2
   184:  3:4:2:1,2:1
   185:  3:4:1,2:1:2
   186:  3:4:1,2:2:1
   187:  3:1,2:1:2:4
   188:  3:1,2:1:4:2
   189:  3:1,2:2:1:4
   190:  3:1,2:2:4:1
   191:  3:1,2:4:1:2
   192:  3:1,2:4:2:1
   193:  4:1:2:3:1,2
   194:  4:1:2:1,2:3
   195:  4:1:3:2:1,2
   196:  4:1:3:1,2:2
   197:  4:1:1,2:2:3
   198:  4:1:1,2:3:2
   199:  4:2:1:3:1,2
   200:  4:2:1:1,2:3
   201:  4:2:3:1:1,2
   202:  4:2:3:1,2:1
   203:  4:2:1,2:1:3
   204:  4:2:1,2:3:1
   205:  4:3:1:2:1,2
   206:  4:3:1:1,2:2
   207:  4:3:2:1:1,2
   208:  4:3:2:1,2:1
   209:  4:3:1,2:1:2
   210:  4:3:1,2:2:1
   211:  4:1,2:1:2:3
   212:  4:1,2:1:3:2
   213:  4:1,2:2:1:3
   214:  4:1,2:2:3:1
   215:  4:1,2:3:1:2
   216:  4:1,2:3:2:1
   217:  1,2:1:2:3:4
   218:  1,2:1:2:4:3
   219:  1,2:1:3:2:4
   220:  1,2:1:3:4:2
   221:  1,2:1:4:2:3
   222:  1,2:1:4:3:2
   223:  1,2:2:1:3:4
   224:  1,2:2:1:4:3
   225:  1,2:2:3:1:4
   226:  1,2:2:3:4:1
   227:  1,2:2:4:1:3
   228:  1,2:2:4:3:1
   229:  1,2:3:1:2:4
   230:  1,2:3:1:4:2
   231:  1,2:3:2:1:4
   232:  1,2:3:2:4:1
   233:  1,2:3:4:1:2
   234:  1,2:3:4:2:1
   235:  1,2:4:1:2:3
   236:  1,2:4:1:3:2
   237:  1,2:4:2:1:3
   238:  1,2:4:2:3:1
   239:  1,2:4:3:1:2
   240:  1,2:4:3:2:1
   241:  2:3:4:0:2,3
   242:  2:3:4:2,3:0
   243:  2:3:0:4:2,3
   244:  2:3:0:2,3:4
   245:  2:3:2,3:4:0
   246:  2:3:2,3:0:4
   247:  2:4:3:0:2,3
   248:  2:4:3:2,3:0
   249:  2:4:0:3:2,3
   250:  2:4:0:2,3:3
   251:  2:4:2,3:3:0
   252:  2:4:2,3:0:3
   253:  2:0:3:4:2,3
   254:  2:0:3:2,3:4
   255:  2:0:4:3:2,3
   256:  2:0:4:2,3:3
   257:  2:0:2,3:3:4
   258:  2:0:2,3:4:3
   259:  2:2,3:3:4:0
   260:  2:2,3:3:0:4
   261:  2:2,3:4:3:0
   262:  2:2,3:4:0:3
   263:  2:2,3:0:3:4
   264:  2:2,3:0:4:3
   265:  3:2:4:0:2,3
   266:  3:2:4:2,3:0
   267:  3:2:0:4:2,3
   268:  3:2:0:2,3:4
   269:  3:2:2,3:4:0
   270:  3:2:2,3:0:4
   271:  3:4:2:0:2,3
   272:  3:4:2:2,3:0
   273:  3:4:0:2:2,3
   274:  3:4:0:2,3:2
   275:  3:4:2,3:2:0
   276:  3:4:2,3:0:2
   277:  3:0:2:4:2,3
   278:  3:0:2:2,3:4
   279:  3:0:4:2:2,3
   280:  3:0:4:2,3:2
   281:  3:0:2,3:2:4
   282:  3:0:2,3:4:2
   283:  3:2,3:2:4:0
   284:  3:2,3:2:0:4
   285:  3:2,3:4:2:0
   286:  3:2,3:4:0:2
   287:  3:2,3:0:2:4
   288:  3:2,3:0:4:2
   289:  4:2:3:0:2,3
   290:  4:2:3:2,3:0
   291:  4:2:0:3:2,3
   292:  4:2:0:2,3:3
   293:  4:2:2,3:3:0
   294:  4:2:2,3:0:3
   295:  4:3:2:0:2,3
   296:  4:3:2:2,3:0
   297:  4:3:0:2:2,3
   298:  4:3:0:2,3:2
   299:  4:3:2,3:2:0
   300:  4:3:2,3:0:2
   301:  4:0:2:3:2,3
   302:  4:0:2:2,3:3
   303:  4:0:3:2:2,3
   304:  4:0:3:2,3:2
   305:  4:0:2,3:2:3
   306:  4:0:2,3:3:2
   307:  4:2,3:2:3:0
   308:  4:2,3:2:0:3
   309:  4:2,3:3:2:0
   310:  4:2,3:3:0:2
   311:  4:2,3:0:2:3
   312:  4:2,3:0:3:2
   313:  0:2:3:4:2,3
   314:  0:2:3:2,3:4
   315:  0:2:4:3:2,3
   316:  0:2:4:2,3:3
   317:  0:2:2,3:3:4
   318:  0:2:2,3:4:3
   319:  0:3:2:4:2,3
   320:  0:3:2:2,3:4
   321:  0:3:4:2:2,3
   322:  0:3:4:2,3:2
   323:  0:3:2,3:2:4
   324:  0:3:2,3:4:2
   325:  0:4:2:3:2,3
   326:  0:4:2:2,3:3
   327:  0:4:3:2:2,3
   328:  0:4:3:2,3:2
   329:  0:4:2,3:2:3
   330:  0:4:2,3:3:2
   331:  0:2,3:2:3:4
   332:  0:2,3:2:4:3
   333:  0:2,3:3:2:4
   334:  0:2,3:3:4:2
   335:  0:2,3:4:2:3
   336:  0:2,3:4:3:2
   337:  2,3:2:3:4:0
   338:  2,3:2:3:0:4
   339:  2,3:2:4:3:0
   340:  2,3:2:4:0:3
   341:  2,3:2:0:3:4
   342:  2,3:2:0:4:3
   343:  2,3:3:2:4:0
   344:  2,3:3:2:0:4
   345:  2,3:3:4:2:0
   346:  2,3:3:4:0:2
   347:  2,3:3:0:2:4
   348:  2,3:3:0:4:2
   349:  2,3:4:2:3:0
   350:  2,3:4:2:0:3
   351:  2,3:4:3:2:0
   352:  2,3:4:3:0:2
   353:  2,3:4:0:2:3
   354:  2,3:4:0:3:2
   355:  2,3:0:2:3:4
   356:  2,3:0:2:4:3
   357:  2,3:0:3:2:4
   358:  2,3:0:3:4:2
   359:  2,3:0:4:2:3
   360:  2,3:0:4:3:2
   361:  3:4:0:1:3,4
   362:  3:4:0:3,4:1
   363:  3:4:1:0:3,4
   364:  3:4:1:3,4:0
   365:  3:4:3,4:0:1
   366:  3:4:3,4:1:0
   367:  3:0:4:1:3,4
   368:  3:0:4:3,4:1
   369:  3:0:1:4:3,4
   370:  3:0:1:3,4:4
   371:  3:0:3,4:4:1
   372:  3:0:3,4:1:4
   373:  3:1:4:0:3,4
   374:  3:1:4:3,4:0
   375:  3:1:0:4:3,4
   376:  3:1:0:3,4:4
   377:  3:1:3,4:4:0
   378:  3:1:3,4:0:4
   379:  3:3,4:4:0:1
   380:  3:3,4:4:1:0
   381:  3:3,4:0:4:1
   382:  3:3,4:0:1:4
   383:  3:3,4:1:4:0
   384:  3:3,4:1:0:4
   385:  4:3:0:1:3,4
   386:  4:3:0:3,4:1
   387:  4:3:1:0:3,4
   388:  4:3:1:3,4:0
   389:  4:3:3,4:0:1
   390:  4:3:3,4:1:0
   391:  4:0:3:1:3,4
   392:  4:0:3:3,4:1
   393:  4:0:1:3:3,4
   394:  4:0:1:3,4:3
   395:  4:0:3,4:3:1
   396:  4:0:3,4:1:3
   397:  4:1:3:0:3,4
   398:  4:1:3:3,4:0
   399:  4:1:0:3:3,4
   400:  4:1:0:3,4:3
   401:  4:1:3,4:3:0
   402:  4:1:3,4:0:3
   403:  4:3,4:3:0:1
   404:  4:3,4:3:1:0
   405:  4:3,4:0:3:1
   406:  4:3,4:0:1:3
   407:  4:3,4:1:3:0
   408:  4:3,4:1:0:3
   409:  0:3:4:1:3,4
   410:  0:3:4:3,4:1
   411:  0:3:1:4:3,4
   412:  0:3:1:3,4:4
   413:  0:3:3,4:4:1
   414:  0:3:3,4:1:4
   415:  0:4:3:1:3,4
   416:  0:4:3:3,4:1
   417:  0:4:1:3:3,4
   418:  0:4:1:3,4:3
   419:  0:4:3,4:3:1
   420:  0:4:3,4:1:3
   421:  0:1:3:4:3,4
   422:  0:1:3:3,4:4
   423:  0:1:4:3:3,4
   424:  0:1:4:3,4:3
   425:  0:1:3,4:3:4
   426:  0:1:3,4:4:3
   427:  0:3,4:3:4:1
   428:  0:3,4:3:1:4
   429:  0:3,4:4:3:1
   430:  0:3,4:4:1:3
   431:  0:3,4:1:3:4
   432:  0:3,4:1:4:3
   433:  1:3:4:0:3,4
   434:  1:3:4:3,4:0
   435:  1:3:0:4:3,4
   436:  1:3:0:3,4:4
   437:  1:3:3,4:4:0
   438:  1:3:3,4:0:4
   439:  1:4:3:0:3,4
   440:  1:4:3:3,4:0
   441:  1:4:0:3:3,4
   442:  1:4:0:3,4:3
   443:  1:4:3,4:3:0
   444:  1:4:3,4:0:3
   445:  1:0:3:4:3,4
   446:  1:0:3:3,4:4
   447:  1:0:4:3:3,4
   448:  1:0:4:3,4:3
   449:  1:0:3,4:3:4
   450:  1:0:3,4:4:3
   451:  1:3,4:3:4:0
   452:  1:3,4:3:0:4
   453:  1:3,4:4:3:0
   454:  1:3,4:4:0:3
   455:  1:3,4:0:3:4
   456:  1:3,4:0:4:3
   457:  3,4:3:4:0:1
   458:  3,4:3:4:1:0
   459:  3,4:3:0:4:1
   460:  3,4:3:0:1:4
   461:  3,4:3:1:4:0
   462:  3,4:3:1:0:4
   463:  3,4:4:3:0:1
   464:  3,4:4:3:1:0
   465:  3,4:4:0:3:1
   466:  3,4:4:0:1:3
   467:  3,4:4:1:3:0
   468:  3,4:4:1:0:3
   469:  3,4:0:3:4:1
   470:  3,4:0:3:1:4
   471:  3,4:0:4:3:1
   472:  3,4:0:4:1:3
   473:  3,4:0:1:3:4
   474:  3,4:0:1:4:3
   475:  3,4:1:3:4:0
   476:  3,4:1:3:0:4
   477:  3,4:1:4:3:0
   478:  3,4:1:4:0:3
   479:  3,4:1:0:3:4
   480:  3,4:1:0:4:3
   481:  4:0:1:2:0,4
   482:  4:0:1:0,4:2
   483:  4:0:2:1:0,4
   484:  4:0:2:0,4:1
   485:  4:0:0,4:1:2
   486:  4:0:0,4:2:1
   487:  4:1:0:2:0,4
   488:  4:1:0:0,4:2
   489:  4:1:2:0:0,4
   490:  4:1:2:0,4:0
   491:  4:1:0,4:0:2
   492:  4:1:0,4:2:0
   493:  4:2:0:1:0,4
   494:  4:2:0:0,4:1
   495:  4:2:1:0:0,4
   496:  4:2:1:0,4:0
   497:  4:2:0,4:0:1
   498:  4:2:0,4:1:0
   499:  4:0,4:0:1:2
   500:  4:0,4:0:2:1
   501:  4:0,4:1:0:2
   502:  4:0,4:1:2:0
   503:  4:0,4:2:0:1
   504:  4:0,4:2:1:0
   505:  0:4:1:2:0,4
   506:  0:4:1:0,4:2
   507:  0:4:2:1:0,4
   508:  0:4:2:0,4:1
   509:  0:4:0,4:1:2
   510:  0:4:0,4:2:1
   511:  0:1:4:2:0,4
   512:  0:1:4:0,4:2
   513:  0:1:2:4:0,4
   514:  0:1:2:0,4:4
   515:  0:1:0,4:4:2
   516:  0:1:0,4:2:4
   517:  0:2:4:1:0,4
   518:  0:2:4:0,4:1
   519:  0:2:1:4:0,4
   520:  0:2:1:0,4:4
   521:  0:2:0,4:4:1
   522:  0:2:0,4:1:4
   523:  0:0,4:4:1:2
   524:  0:0,4:4:2:1
   525:  0:0,4:1:4:2
   526:  0:0,4:1:2:4
   527:  0:0,4:2:4:1
   528:  0:0,4:2:1:4
   529:  1:4:0:2:0,4
   530:  1:4:0:0,4:2
   531:  1:4:2:0:0,4
   532:  1:4:2:0,4:0
   533:  1:4:0,4:0:2
   534:  1:4:0,4:2:0
   535:  1:0:4:2:0,4
   536:  1:0:4:0,4:2
   537:  1:0:2:4:0,4
   538:  1:0:2:0,4:4
   539:  1:0:0,4:4:2
   540:  1:0:0,4:2:4
   541:  1:2:4:0:0,4
   542:  1:2:4:0,4:0
   543:  1:2:0:4:0,4
   544:  1:2:0:0,4:4
   545:  1:2:0,4:4:0
   546:  1:2:0,4:0:4
   547:  1:0,4:4:0:2
   548:  1:0,4:4:2:0
   549:  1:0,4:0:4:2
   550:  1:0,4:0:2:4
   551:  1:0,4:2:4:0
   552:  1:0,4:2:0:4
   553:  2:4:0:1:0,4
   554:  2:4:0:0,4:1
   555:  2:4:1:0:0,4
   556:  2:4:1:0,4:0
   557:  2:4:0,4:0:1
   558:  2:4:0,4:1:0
   559:  2:0:4:1:0,4
   560:  2:0:4:0,4:1
   561:  2:0:1:4:0,4
   562:  2:0:1:0,4:4
   563:  2:0:0,4:4:1
   564:  2:0:0,4:1:4
   565:  2:1:4:0:0,4
   566:  2:1:4:0,4:0
   567:  2:1:0:4:0,4
   568:  2:1:0:0,4:4
   569:  2:1:0,4:4:0
   570:  2:1:0,4:0:4
   571:  2:0,4:4:0:1
   572:  2:0,4:4:1:0
   573:  2:0,4:0:4:1
   574:  2:0,4:0:1:4
   575:  2:0,4:1:4:0
   576:  2:0,4:1:0:4
   577:  0,4:4:0:1:2
   578:  0,4:4:0:2:1
   579:  0,4:4:1:0:2
   580:  0,4:4:1:2:0
   581:  0,4:4:2:0:1
   582:  0,4:4:2:1:0
   583:  0,4:0:4:1:2
   584:  0,4:0:4:2:1
   585:  0,4:0:1:4:2
   586:  0,4:0:1:2:4
   587:  0,4:0:2:4:1
   588:  0,4:0:2:1:4
   589:  0,4:1:4:0:2
   590:  0,4:1:4:2:0
   591:  0,4:1:0:4:2
   592:  0,4:1:0:2:4
   593:  0,4:1:2:4:0
   594:  0,4:1:2:0:4
   595:  0,4:2:4:0:1
   596:  0,4:2:4:1:0
   597:  0,4:2:0:4:1
   598:  0,4:2:0:1:4
   599:  0,4:2:1:4:0
   600:  0,4:2:1:0:4
   601:  0:4:3:2:0,4
   602:  0:4:3:0,4:2
   603:  0:4:2:3:0,4
   604:  0:4:2:0,4:3
   605:  0:4:0,4:3:2
   606:  0:4:0,4:2:3
   607:  0:3:4:2:0,4
   608:  0:3:4:0,4:2
   609:  0:3:2:4:0,4
   610:  0:3:2:0,4:4
   611:  0:3:0,4:4:2
   612:  0:3:0,4:2:4
   613:  0:2:4:3:0,4
   614:  0:2:4:0,4:3
   615:  0:2:3:4:0,4
   616:  0:2:3:0,4:4
   617:  0:2:0,4:4:3
   618:  0:2:0,4:3:4
   619:  0:0,4:4:3:2
   620:  0:0,4:4:2:3
   621:  0:0,4:3:4:2
   622:  0:0,4:3:2:4
   623:  0:0,4:2:4:3
   624:  0:0,4:2:3:4
   625:  4:0:3:2:0,4
   626:  4:0:3:0,4:2
   627:  4:0:2:3:0,4
   628:  4:0:2:0,4:3
   629:  4:0:0,4:3:2
   630:  4:0:0,4:2:3
   631:  4:3:0:2:0,4
   632:  4:3:0:0,4:2
   633:  4:3:2:0:0,4
   634:  4:3:2:0,4:0
   635:  4:3:0,4:0:2
   636:  4:3:0,4:2:0
   637:  4:2:0:3:0,4
   638:  4:2:0:0,4:3
   639:  4:2:3:0:0,4
   640:  4:2:3:0,4:0
   641:  4:2:0,4:0:3
   642:  4:2:0,4:3:0
   643:  4:0,4:0:3:2
   644:  4:0,4:0:2:3
   645:  4:0,4:3:0:2
   646:  4:0,4:3:2:0
   647:  4:0,4:2:0:3
   648:  4:0,4:2:3:0
   649:  3:0:4:2:0,4
   650:  3:0:4:0,4:2
   651:  3:0:2:4:0,4
   652:  3:0:2:0,4:4
   653:  3:0:0,4:4:2
   654:  3:0:0,4:2:4
   655:  3:4:0:2:0,4
   656:  3:4:0:0,4:2
   657:  3:4:2:0:0,4
   658:  3:4:2:0,4:0
   659:  3:4:0,4:0:2
   660:  3:4:0,4:2:0
   661:  3:2:0:4:0,4
   662:  3:2:0:0,4:4
   663:  3:2:4:0:0,4
   664:  3:2:4:0,4:0
   665:  3:2:0,4:0:4
   666:  3:2:0,4:4:0
   667:  3:0,4:0:4:2
   668:  3:0,4:0:2:4
   669:  3:0,4:4:0:2
   670:  3:0,4:4:2:0
   671:  3:0,4:2:0:4
   672:  3:0,4:2:4:0
   673:  2:0:4:3:0,4
   674:  2:0:4:0,4:3
   675:  2:0:3:4:0,4
   676:  2:0:3:0,4:4
   677:  2:0:0,4:4:3
   678:  2:0:0,4:3:4
   679:  2:4:0:3:0,4
   680:  2:4:0:0,4:3
   681:  2:4:3:0:0,4
   682:  2:4:3:0,4:0
   683:  2:4:0,4:0:3
   684:  2:4:0,4:3:0
   685:  2:3:0:4:0,4
   686:  2:3:0:0,4:4
   687:  2:3:4:0:0,4
   688:  2:3:4:0,4:0
   689:  2:3:0,4:0:4
   690:  2:3:0,4:4:0
   691:  2:0,4:0:4:3
   692:  2:0,4:0:3:4
   693:  2:0,4:4:0:3
   694:  2:0,4:4:3:0
   695:  2:0,4:3:0:4
   696:  2:0,4:3:4:0
   697:  0,4:0:4:3:2
   698:  0,4:0:4:2:3
   699:  0,4:0:3:4:2
   700:  0,4:0:3:2:4
   701:  0,4:0:2:4:3
   702:  0,4:0:2:3:4
   703:  0,4:4:0:3:2
   704:  0,4:4:0:2:3
   705:  0,4:4:3:0:2
   706:  0,4:4:3:2:0
   707:  0,4:4:2:0:3
   708:  0,4:4:2:3:0
   709:  0,4:3:0:4:2
   710:  0,4:3:0:2:4
   711:  0,4:3:4:0:2
   712:  0,4:3:4:2:0
   713:  0,4:3:2:0:4
   714:  0,4:3:2:4:0
   715:  0,4:2:0:4:3
   716:  0,4:2:0:3:4
   717:  0,4:2:4:0:3
   718:  0,4:2:4:3:0
   719:  0,4:2:3:0:4
   720:  0,4:2:3:4:0
   721:  1:0:4:3:0,1
   722:  1:0:4:0,1:3
   723:  1:0:3:4:0,1
   724:  1:0:3:0,1:4
   725:  1:0:0,1:4:3
   726:  1:0:0,1:3:4
   727:  1:4:0:3:0,1
   728:  1:4:0:0,1:3
   729:  1:4:3:0:0,1
   730:  1:4:3:0,1:0
   731:  1:4:0,1:0:3
   732:  1:4:0,1:3:0
   733:  1:3:0:4:0,1
   734:  1:3:0:0,1:4
   735:  1:3:4:0:0,1
   736:  1:3:4:0,1:0
   737:  1:3:0,1:0:4
   738:  1:3:0,1:4:0
   739:  1:0,1:0:4:3
   740:  1:0,1:0:3:4
   741:  1:0,1:4:0:3
   742:  1:0,1:4:3:0
   743:  1:0,1:3:0:4
   744:  1:0,1:3:4:0
   745:  0:1:4:3:0,1
   746:  0:1:4:0,1:3
   747:  0:1:3:4:0,1
   748:  0:1:3:0,1:4
   749:  0:1:0,1:4:3
   750:  0:1:0,1:3:4
   751:  0:4:1:3:0,1
   752:  0:4:1:0,1:3
   753:  0:4:3:1:0,1
   754:  0:4:3:0,1:1
   755:  0:4:0,1:1:3
   756:  0:4:0,1:3:1
   757:  0:3:1:4:0,1
   758:  0:3:1:0,1:4
   759:  0:3:4:1:0,1
   760:  0:3:4:0,1:1
   761:  0:3:0,1:1:4
   762:  0:3:0,1:4:1
   763:  0:0,1:1:4:3
   764:  0:0,1:1:3:4
   765:  0:0,1:4:1:3
   766:  0:0,1:4:3:1
   767:  0:0,1:3:1:4
   768:  0:0,1:3:4:1
   769:  4:1:0:3:0,1
   770:  4:1:0:0,1:3
   771:  4:1:3:0:0,1
   772:  4:1:3:0,1:0
   773:  4:1:0,1:0:3
   774:  4:1:0,1:3:0
   775:  4:0:1:3:0,1
   776:  4:0:1:0,1:3
   777:  4:0:3:1:0,1
   778:  4:0:3:0,1:1
   779:  4:0:0,1:1:3
   780:  4:0:0,1:3:1
   781:  4:3:1:0:0,1
   782:  4:3:1:0,1:0
   783:  4:3:0:1:0,1
   784:  4:3:0:0,1:1
   785:  4:3:0,1:1:0
   786:  4:3:0,1:0:1
   787:  4:0,1:1:0:3
   788:  4:0,1:1:3:0
   789:  4:0,1:0:1:3
   790:  4:0,1:0:3:1
   791:  4:0,1:3:1:0
   792:  4:0,1:3:0:1
   793:  3:1:0:4:0,1
   794:  3:1:0:0,1:4
   795:  3:1:4:0:0,1
   796:  3:1:4:0,1:0
   797:  3:1:0,1:0:4
   798:  3:1:0,1:4:0
   799:  3:0:1:4:0,1
   800:  3:0:1:0,1:4
   801:  3:0:4:1:0,1
   802:  3:0:4:0,1:1
   803:  3:0:0,1:1:4
   804:  3:0:0,1:4:1
   805:  3:4:1:0:0,1
   806:  3:4:1:0,1:0
   807:  3:4:0:1:0,1
   808:  3:4:0:0,1:1
   809:  3:4:0,1:1:0
   810:  3:4:0,1:0:1
   811:  3:0,1:1:0:4
   812:  3:0,1:1:4:0
   813:  3:0,1:0:1:4
   814:  3:0,1:0:4:1
   815:  3:0,1:4:1:0
   816:  3:0,1:4:0:1
   817:  0,1:1:0:4:3
   818:  0,1:1:0:3:4
   819:  0,1:1:4:0:3
   820:  0,1:1:4:3:0
   821:  0,1:1:3:0:4
   822:  0,1:1:3:4:0
   823:  0,1:0:1:4:3
   824:  0,1:0:1:3:4
   825:  0,1:0:4:1:3
   826:  0,1:0:4:3:1
   827:  0,1:0:3:1:4
   828:  0,1:0:3:4:1
   829:  0,1:4:1:0:3
   830:  0,1:4:1:3:0
   831:  0,1:4:0:1:3
   832:  0,1:4:0:3:1
   833:  0,1:4:3:1:0
   834:  0,1:4:3:0:1
   835:  0,1:3:1:0:4
   836:  0,1:3:1:4:0
   837:  0,1:3:0:1:4
   838:  0,1:3:0:4:1
   839:  0,1:3:4:1:0
   840:  0,1:3:4:0:1
   841:  2:1:0:4:1,2
   842:  2:1:0:1,2:4
   843:  2:1:4:0:1,2
   844:  2:1:4:1,2:0
   845:  2:1:1,2:0:4
   846:  2:1:1,2:4:0
   847:  2:0:1:4:1,2
   848:  2:0:1:1,2:4
   849:  2:0:4:1:1,2
   850:  2:0:4:1,2:1
   851:  2:0:1,2:1:4
   852:  2:0:1,2:4:1
   853:  2:4:1:0:1,2
   854:  2:4:1:1,2:0
   855:  2:4:0:1:1,2
   856:  2:4:0:1,2:1
   857:  2:4:1,2:1:0
   858:  2:4:1,2:0:1
   859:  2:1,2:1:0:4
   860:  2:1,2:1:4:0
   861:  2:1,2:0:1:4
   862:  2:1,2:0:4:1
   863:  2:1,2:4:1:0
   864:  2:1,2:4:0:1
   865:  1:2:0:4:1,2
   866:  1:2:0:1,2:4
   867:  1:2:4:0:1,2
   868:  1:2:4:1,2:0
   869:  1:2:1,2:0:4
   870:  1:2:1,2:4:0
   871:  1:0:2:4:1,2
   872:  1:0:2:1,2:4
   873:  1:0:4:2:1,2
   874:  1:0:4:1,2:2
   875:  1:0:1,2:2:4
   876:  1:0:1,2:4:2
   877:  1:4:2:0:1,2
   878:  1:4:2:1,2:0
   879:  1:4:0:2:1,2
   880:  1:4:0:1,2:2
   881:  1:4:1,2:2:0
   882:  1:4:1,2:0:2
   883:  1:1,2:2:0:4
   884:  1:1,2:2:4:0
   885:  1:1,2:0:2:4
   886:  1:1,2:0:4:2
   887:  1:1,2:4:2:0
   888:  1:1,2:4:0:2
   889:  0:2:1:4:1,2
   890:  0:2:1:1,2:4
   891:  0:2:4:1:1,2
   892:  0:2:4:1,2:1
   893:  0:2:1,2:1:4
   894:  0:2:1,2:4:1
   895:  0:1:2:4:1,2
   896:  0:1:2:1,2:4
   897:  0:1:4:2:1,2
   898:  0:1:4:1,2:2
   899:  0:1:1,2:2:4
   900:  0:1:1,2:4:2
   901:  0:4:2:1:1,2
   902:  0:4:2:1,2:1
   903:  0:4:1:2:1,2
   904:  0:4:1:1,2:2
   905:  0:4:1,2:2:1
   906:  0:4:1,2:1:2
   907:  0:1,2:2:1:4
   908:  0:1,2:2:4:1
   909:  0:1,2:1:2:4
   910:  0:1,2:1:4:2
   911:  0:1,2:4:2:1
   912:  0:1,2:4:1:2
   913:  4:2:1:0:1,2
   914:  4:2:1:1,2:0
   915:  4:2:0:1:1,2
   916:  4:2:0:1,2:1
   917:  4:2:1,2:1:0
   918:  4:2:1,2:0:1
   919:  4:1:2:0:1,2
   920:  4:1:2:1,2:0
   921:  4:1:0:2:1,2
   922:  4:1:0:1,2:2
   923:  4:1:1,2:2:0
   924:  4:1:1,2:0:2
   925:  4:0:2:1:1,2
   926:  4:0:2:1,2:1
   927:  4:0:1:2:1,2
   928:  4:0:1:1,2:2
   929:  4:0:1,2:2:1
   930:  4:0:1,2:1:2
   931:  4:1,2:2:1:0
   932:  4:1,2:2:0:1
   933:  4:1,2:1:2:0
   934:  4:1,2:1:0:2
   935:  4:1,2:0:2:1
   936:  4:1,2:0:1:2
   937:  1,2:2:1:0:4
   938:  1,2:2:1:4:0
   939:  1,2:2:0:1:4
   940:  1,2:2:0:4:1
   941:  1,2:2:4:1:0
   942:  1,2:2:4:0:1
   943:  1,2:1:2:0:4
   944:  1,2:1:2:4:0
   945:  1,2:1:0:2:4
   946:  1,2:1:0:4:2
   947:  1,2:1:4:2:0
   948:  1,2:1:4:0:2
   949:  1,2:0:2:1:4
   950:  1,2:0:2:4:1
   951:  1,2:0:1:2:4
   952:  1,2:0:1:4:2
   953:  1,2:0:4:2:1
   954:  1,2:0:4:1:2
   955:  1,2:4:2:1:0
   956:  1,2:4:2:0:1
   957:  1,2:4:1:2:0
   958:  1,2:4:1:0:2
   959:  1,2:4:0:2:1
   960:  1,2:4:0:1:2
   961:  3:2:1:0:2,3
   962:  3:2:1:2,3:0
   963:  3:2:0:1:2,3
   964:  3:2:0:2,3:1
   965:  3:2:2,3:1:0
   966:  3:2:2,3:0:1
   967:  3:1:2:0:2,3
   968:  3:1:2:2,3:0
   969:  3:1:0:2:2,3
   970:  3:1:0:2,3:2
   971:  3:1:2,3:2:0
   972:  3:1:2,3:0:2
   973:  3:0:2:1:2,3
   974:  3:0:2:2,3:1
   975:  3:0:1:2:2,3
   976:  3:0:1:2,3:2
   977:  3:0:2,3:2:1
   978:  3:0:2,3:1:2
   979:  3:2,3:2:1:0
   980:  3:2,3:2:0:1
   981:  3:2,3:1:2:0
   982:  3:2,3:1:0:2
   983:  3:2,3:0:2:1
   984:  3:2,3:0:1:2
   985:  2:3:1:0:2,3
   986:  2:3:1:2,3:0
   987:  2:3:0:1:2,3
   988:  2:3:0:2,3:1
   989:  2:3:2,3:1:0
   990:  2:3:2,3:0:1
   991:  2:1:3:0:2,3
   992:  2:1:3:2,3:0
   993:  2:1:0:3:2,3
   994:  2:1:0:2,3:3
   995:  2:1:2,3:3:0
   996:  2:1:2,3:0:3
   997:  2:0:3:1:2,3
   998:  2:0:3:2,3:1
   999:  2:0:1:3:2,3
  1000:  2:0:1:2,3:3
  1001:  2:0:2,3:3:1
  1002:  2:0:2,3:1:3
  1003:  2:2,3:3:1:0
  1004:  2:2,3:3:0:1
  1005:  2:2,3:1:3:0
  1006:  2:2,3:1:0:3
  1007:  2:2,3:0:3:1
  1008:  2:2,3:0:1:3
  1009:  1:3:2:0:2,3
  1010:  1:3:2:2,3:0
  1011:  1:3:0:2:2,3
  1012:  1:3:0:2,3:2
  1013:  1:3:2,3:2:0
  1014:  1:3:2,3:0:2
  1015:  1:2:3:0:2,3
  1016:  1:2:3:2,3:0
  1017:  1:2:0:3:2,3
  1018:  1:2:0:2,3:3
  1019:  1:2:2,3:3:0
  1020:  1:2:2,3:0:3
  1021:  1:0:3:2:2,3
  1022:  1:0:3:2,3:2
  1023:  1:0:2:3:2,3
  1024:  1:0:2:2,3:3
  1025:  1:0:2,3:3:2
  1026:  1:0:2,3:2:3
  1027:  1:2,3:3:2:0
  1028:  1:2,3:3:0:2
  1029:  1:2,3:2:3:0
  1030:  1:2,3:2:0:3
  1031:  1:2,3:0:3:2
  1032:  1:2,3:0:2:3
  1033:  0:3:2:1:2,3
  1034:  0:3:2:2,3:1
  1035:  0:3:1:2:2,3
  1036:  0:3:1:2,3:2
  1037:  0:3:2,3:2:1
  1038:  0:3:2,3:1:2
  1039:  0:2:3:1:2,3
  1040:  0:2:3:2,3:1
  1041:  0:2:1:3:2,3
  1042:  0:2:1:2,3:3
  1043:  0:2:2,3:3:1
  1044:  0:2:2,3:1:3
  1045:  0:1:3:2:2,3
  1046:  0:1:3:2,3:2
  1047:  0:1:2:3:2,3
  1048:  0:1:2:2,3:3
  1049:  0:1:2,3:3:2
  1050:  0:1:2,3:2:3
  1051:  0:2,3:3:2:1
  1052:  0:2,3:3:1:2
  1053:  0:2,3:2:3:1
  1054:  0:2,3:2:1:3
  1055:  0:2,3:1:3:2
  1056:  0:2,3:1:2:3
  1057:  2,3:3:2:1:0
  1058:  2,3:3:2:0:1
  1059:  2,3:3:1:2:0
  1060:  2,3:3:1:0:2
  1061:  2,3:3:0:2:1
  1062:  2,3:3:0:1:2
  1063:  2,3:2:3:1:0
  1064:  2,3:2:3:0:1
  1065:  2,3:2:1:3:0
  1066:  2,3:2:1:0:3
  1067:  2,3:2:0:3:1
  1068:  2,3:2:0:1:3
  1069:  2,3:1:3:2:0
  1070:  2,3:1:3:0:2
  1071:  2,3:1:2:3:0
  1072:  2,3:1:2:0:3
  1073:  2,3:1:0:3:2
  1074:  2,3:1:0:2:3
  1075:  2,3:0:3:2:1
  1076:  2,3:0:3:1:2
  1077:  2,3:0:2:3:1
  1078:  2,3:0:2:1:3
  1079:  2,3:0:1:3:2
  1080:  2,3:0:1:2:3
  1081:  4:3:2:1:3,4
  1082:  4:3:2:3,4:1
  1083:  4:3:1:2:3,4
  1084:  4:3:1:3,4:2
  1085:  4:3:3,4:2:1
  1086:  4:3:3,4:1:2
  1087:  4:2:3:1:3,4
  1088:  4:2:3:3,4:1
  1089:  4:2:1:3:3,4
  1090:  4:2:1:3,4:3
  1091:  4:2:3,4:3:1
  1092:  4:2:3,4:1:3
  1093:  4:1:3:2:3,4
  1094:  4:1:3:3,4:2
  1095:  4:1:2:3:3,4
  1096:  4:1:2:3,4:3
  1097:  4:1:3,4:3:2
  1098:  4:1:3,4:2:3
  1099:  4:3,4:3:2:1
  1100:  4:3,4:3:1:2
  1101:  4:3,4:2:3:1
  1102:  4:3,4:2:1:3
  1103:  4:3,4:1:3:2
  1104:  4:3,4:1:2:3
  1105:  3:4:2:1:3,4
  1106:  3:4:2:3,4:1
  1107:  3:4:1:2:3,4
  1108:  3:4:1:3,4:2
  1109:  3:4:3,4:2:1
  1110:  3:4:3,4:1:2
  1111:  3:2:4:1:3,4
  1112:  3:2:4:3,4:1
  1113:  3:2:1:4:3,4
  1114:  3:2:1:3,4:4
  1115:  3:2:3,4:4:1
  1116:  3:2:3,4:1:4
  1117:  3:1:4:2:3,4
  1118:  3:1:4:3,4:2
  1119:  3:1:2:4:3,4
  1120:  3:1:2:3,4:4
  1121:  3:1:3,4:4:2
  1122:  3:1:3,4:2:4
  1123:  3:3,4:4:2:1
  1124:  3:3,4:4:1:2
  1125:  3:3,4:2:4:1
  1126:  3:3,4:2:1:4
  1127:  3:3,4:1:4:2
  1128:  3:3,4:1:2:4
  1129:  2:4:3:1:3,4
  1130:  2:4:3:3,4:1
  1131:  2:4:1:3:3,4
  1132:  2:4:1:3,4:3
  1133:  2:4:3,4:3:1
  1134:  2:4:3,4:1:3
  1135:  2:3:4:1:3,4
  1136:  2:3:4:3,4:1
  1137:  2:3:1:4:3,4
  1138:  2:3:1:3,4:4
  1139:  2:3:3,4:4:1
  1140:  2:3:3,4:1:4
  1141:  2:1:4:3:3,4
  1142:  2:1:4:3,4:3
  1143:  2:1:3:4:3,4
  1144:  2:1:3:3,4:4
  1145:  2:1:3,4:4:3
  1146:  2:1:3,4:3:4
  1147:  2:3,4:4:3:1
  1148:  2:3,4:4:1:3
  1149:  2:3,4:3:4:1
  1150:  2:3,4:3:1:4
  1151:  2:3,4:1:4:3
  1152:  2:3,4:1:3:4
  1153:  1:4:3:2:3,4
  1154:  1:4:3:3,4:2
  1155:  1:4:2:3:3,4
  1156:  1:4:2:3,4:3
  1157:  1:4:3,4:3:2
  1158:  1:4:3,4:2:3
  1159:  1:3:4:2:3,4
  1160:  1:3:4:3,4:2
  1161:  1:3:2:4:3,4
  1162:  1:3:2:3,4:4
  1163:  1:3:3,4:4:2
  1164:  1:3:3,4:2:4
  1165:  1:2:4:3:3,4
  1166:  1:2:4:3,4:3
  1167:  1:2:3:4:3,4
  1168:  1:2:3:3,4:4
  1169:  1:2:3,4:4:3
  1170:  1:2:3,4:3:4
  1171:  1:3,4:4:3:2
  1172:  1:3,4:4:2:3
  1173:  1:3,4:3:4:2
  1174:  1:3,4:3:2:4
  1175:  1:3,4:2:4:3
  1176:  1:3,4:2:3:4
  1177:  3,4:4:3:2:1
  1178:  3,4:4:3:1:2
  1179:  3,4:4:2:3:1
  1180:  3,4:4:2:1:3
  1181:  3,4:4:1:3:2
  1182:  3,4:4:1:2:3
  1183:  3,4:3:4:2:1
  1184:  3,4:3:4:1:2
  1185:  3,4:3:2:4:1
  1186:  3,4:3:2:1:4
  1187:  3,4:3:1:4:2
  1188:  3,4:3:1:2:4
  1189:  3,4:2:4:3:1
  1190:  3,4:2:4:1:3
  1191:  3,4:2:3:4:1
  1192:  3,4:2:3:1:4
  1193:  3,4:2:1:4:3
  1194:  3,4:2:1:3:4
  1195:  3,4:1:4:3:2
  1196:  3,4:1:4:2:3
  1197:  3,4:1:3:4:2
  1198:  3,4:1:3:2:4
  1199:  3,4:1:2:4:3
  1200:  3,4:1:2:3:4
family= 4 1 0 0 0 new D5h genus #    26 is 0:1:2:3:0,2
     1:  0:1:2:3:0,2
     2:  0:1:2:0,2:3
     3:  0:1:3:2:0,2
     4:  0:1:3:0,2:2
     5:  0:1:0,2:2:3
     6:  0:1:0,2:3:2
     7:  0:2:1:3:0,2
     8:  0:2:1:0,2:3
     9:  0:2:3:1:0,2
    10:  0:2:3:0,2:1
    11:  0:2:0,2:1:3
    12:  0:2:0,2:3:1
    13:  0:3:1:2:0,2
    14:  0:3:1:0,2:2
    15:  0:3:2:1:0,2
    16:  0:3:2:0,2:1
    17:  0:3:0,2:1:2
    18:  0:3:0,2:2:1
    19:  0:0,2:1:2:3
    20:  0:0,2:1:3:2
    21:  0:0,2:2:1:3
    22:  0:0,2:2:3:1
    23:  0:0,2:3:1:2
    24:  0:0,2:3:2:1
    25:  1:0:2:3:0,2
    26:  1:0:2:0,2:3
    27:  1:0:3:2:0,2
    28:  1:0:3:0,2:2
    29:  1:0:0,2:2:3
    30:  1:0:0,2:3:2
    31:  1:2:0:3:0,2
    32:  1:2:0:0,2:3
    33:  1:2:3:0:0,2
    34:  1:2:3:0,2:0
    35:  1:2:0,2:0:3
    36:  1:2:0,2:3:0
    37:  1:3:0:2:0,2
    38:  1:3:0:0,2:2
    39:  1:3:2:0:0,2
    40:  1:3:2:0,2:0
    41:  1:3:0,2:0:2
    42:  1:3:0,2:2:0
    43:  1:0,2:0:2:3
    44:  1:0,2:0:3:2
    45:  1:0,2:2:0:3
    46:  1:0,2:2:3:0
    47:  1:0,2:3:0:2
    48:  1:0,2:3:2:0
    49:  2:0:1:3:0,2
    50:  2:0:1:0,2:3
    51:  2:0:3:1:0,2
    52:  2:0:3:0,2:1
    53:  2:0:0,2:1:3
    54:  2:0:0,2:3:1
    55:  2:1:0:3:0,2
    56:  2:1:0:0,2:3
    57:  2:1:3:0:0,2
    58:  2:1:3:0,2:0
    59:  2:1:0,2:0:3
    60:  2:1:0,2:3:0
    61:  2:3:0:1:0,2
    62:  2:3:0:0,2:1
    63:  2:3:1:0:0,2
    64:  2:3:1:0,2:0
    65:  2:3:0,2:0:1
    66:  2:3:0,2:1:0
    67:  2:0,2:0:1:3
    68:  2:0,2:0:3:1
    69:  2:0,2:1:0:3
    70:  2:0,2:1:3:0
    71:  2:0,2:3:0:1
    72:  2:0,2:3:1:0
    73:  3:0:1:2:0,2
    74:  3:0:1:0,2:2
    75:  3:0:2:1:0,2
    76:  3:0:2:0,2:1
    77:  3:0:0,2:1:2
    78:  3:0:0,2:2:1
    79:  3:1:0:2:0,2
    80:  3:1:0:0,2:2
    81:  3:1:2:0:0,2
    82:  3:1:2:0,2:0
    83:  3:1:0,2:0:2
    84:  3:1:0,2:2:0
    85:  3:2:0:1:0,2
    86:  3:2:0:0,2:1
    87:  3:2:1:0:0,2
    88:  3:2:1:0,2:0
    89:  3:2:0,2:0:1
    90:  3:2:0,2:1:0
    91:  3:0,2:0:1:2
    92:  3:0,2:0:2:1
    93:  3:0,2:1:0:2
    94:  3:0,2:1:2:0
    95:  3:0,2:2:0:1
    96:  3:0,2:2:1:0
    97:  0,2:0:1:2:3
    98:  0,2:0:1:3:2
    99:  0,2:0:2:1:3
   100:  0,2:0:2:3:1
   101:  0,2:0:3:1:2
   102:  0,2:0:3:2:1
   103:  0,2:1:0:2:3
   104:  0,2:1:0:3:2
   105:  0,2:1:2:0:3
   106:  0,2:1:2:3:0
   107:  0,2:1:3:0:2
   108:  0,2:1:3:2:0
   109:  0,2:2:0:1:3
   110:  0,2:2:0:3:1
   111:  0,2:2:1:0:3
   112:  0,2:2:1:3:0
   113:  0,2:2:3:0:1
   114:  0,2:2:3:1:0
   115:  0,2:3:0:1:2
   116:  0,2:3:0:2:1
   117:  0,2:3:1:0:2
   118:  0,2:3:1:2:0
   119:  0,2:3:2:0:1
   120:  0,2:3:2:1:0
   121:  1:2:3:4:1,3
   122:  1:2:3:1,3:4
   123:  1:2:4:3:1,3
   124:  1:2:4:1,3:3
   125:  1:2:1,3:3:4
   126:  1:2:1,3:4:3
   127:  1:3:2:4:1,3
   128:  1:3:2:1,3:4
   129:  1:3:4:2:1,3
   130:  1:3:4:1,3:2
   131:  1:3:1,3:2:4
   132:  1:3:1,3:4:2
   133:  1:4:2:3:1,3
   134:  1:4:2:1,3:3
   135:  1:4:3:2:1,3
   136:  1:4:3:1,3:2
   137:  1:4:1,3:2:3
   138:  1:4:1,3:3:2
   139:  1:1,3:2:3:4
   140:  1:1,3:2:4:3
   141:  1:1,3:3:2:4
   142:  1:1,3:3:4:2
   143:  1:1,3:4:2:3
   144:  1:1,3:4:3:2
   145:  2:1:3:4:1,3
   146:  2:1:3:1,3:4
   147:  2:1:4:3:1,3
   148:  2:1:4:1,3:3
   149:  2:1:1,3:3:4
   150:  2:1:1,3:4:3
   151:  2:3:1:4:1,3
   152:  2:3:1:1,3:4
   153:  2:3:4:1:1,3
   154:  2:3:4:1,3:1
   155:  2:3:1,3:1:4
   156:  2:3:1,3:4:1
   157:  2:4:1:3:1,3
   158:  2:4:1:1,3:3
   159:  2:4:3:1:1,3
   160:  2:4:3:1,3:1
   161:  2:4:1,3:1:3
   162:  2:4:1,3:3:1
   163:  2:1,3:1:3:4
   164:  2:1,3:1:4:3
   165:  2:1,3:3:1:4
   166:  2:1,3:3:4:1
   167:  2:1,3:4:1:3
   168:  2:1,3:4:3:1
   169:  3:1:2:4:1,3
   170:  3:1:2:1,3:4
   171:  3:1:4:2:1,3
   172:  3:1:4:1,3:2
   173:  3:1:1,3:2:4
   174:  3:1:1,3:4:2
   175:  3:2:1:4:1,3
   176:  3:2:1:1,3:4
   177:  3:2:4:1:1,3
   178:  3:2:4:1,3:1
   179:  3:2:1,3:1:4
   180:  3:2:1,3:4:1
   181:  3:4:1:2:1,3
   182:  3:4:1:1,3:2
   183:  3:4:2:1:1,3
   184:  3:4:2:1,3:1
   185:  3:4:1,3:1:2
   186:  3:4:1,3:2:1
   187:  3:1,3:1:2:4
   188:  3:1,3:1:4:2
   189:  3:1,3:2:1:4
   190:  3:1,3:2:4:1
   191:  3:1,3:4:1:2
   192:  3:1,3:4:2:1
   193:  4:1:2:3:1,3
   194:  4:1:2:1,3:3
   195:  4:1:3:2:1,3
   196:  4:1:3:1,3:2
   197:  4:1:1,3:2:3
   198:  4:1:1,3:3:2
   199:  4:2:1:3:1,3
   200:  4:2:1:1,3:3
   201:  4:2:3:1:1,3
   202:  4:2:3:1,3:1
   203:  4:2:1,3:1:3
   204:  4:2:1,3:3:1
   205:  4:3:1:2:1,3
   206:  4:3:1:1,3:2
   207:  4:3:2:1:1,3
   208:  4:3:2:1,3:1
   209:  4:3:1,3:1:2
   210:  4:3:1,3:2:1
   211:  4:1,3:1:2:3
   212:  4:1,3:1:3:2
   213:  4:1,3:2:1:3
   214:  4:1,3:2:3:1
   215:  4:1,3:3:1:2
   216:  4:1,3:3:2:1
   217:  1,3:1:2:3:4
   218:  1,3:1:2:4:3
   219:  1,3:1:3:2:4
   220:  1,3:1:3:4:2
   221:  1,3:1:4:2:3
   222:  1,3:1:4:3:2
   223:  1,3:2:1:3:4
   224:  1,3:2:1:4:3
   225:  1,3:2:3:1:4
   226:  1,3:2:3:4:1
   227:  1,3:2:4:1:3
   228:  1,3:2:4:3:1
   229:  1,3:3:1:2:4
   230:  1,3:3:1:4:2
   231:  1,3:3:2:1:4
   232:  1,3:3:2:4:1
   233:  1,3:3:4:1:2
   234:  1,3:3:4:2:1
   235:  1,3:4:1:2:3
   236:  1,3:4:1:3:2
   237:  1,3:4:2:1:3
   238:  1,3:4:2:3:1
   239:  1,3:4:3:1:2
   240:  1,3:4:3:2:1
   241:  2:3:4:0:2,4
   242:  2:3:4:2,4:0
   243:  2:3:0:4:2,4
   244:  2:3:0:2,4:4
   245:  2:3:2,4:4:0
   246:  2:3:2,4:0:4
   247:  2:4:3:0:2,4
   248:  2:4:3:2,4:0
   249:  2:4:0:3:2,4
   250:  2:4:0:2,4:3
   251:  2:4:2,4:3:0
   252:  2:4:2,4:0:3
   253:  2:0:3:4:2,4
   254:  2:0:3:2,4:4
   255:  2:0:4:3:2,4
   256:  2:0:4:2,4:3
   257:  2:0:2,4:3:4
   258:  2:0:2,4:4:3
   259:  2:2,4:3:4:0
   260:  2:2,4:3:0:4
   261:  2:2,4:4:3:0
   262:  2:2,4:4:0:3
   263:  2:2,4:0:3:4
   264:  2:2,4:0:4:3
   265:  3:2:4:0:2,4
   266:  3:2:4:2,4:0
   267:  3:2:0:4:2,4
   268:  3:2:0:2,4:4
   269:  3:2:2,4:4:0
   270:  3:2:2,4:0:4
   271:  3:4:2:0:2,4
   272:  3:4:2:2,4:0
   273:  3:4:0:2:2,4
   274:  3:4:0:2,4:2
   275:  3:4:2,4:2:0
   276:  3:4:2,4:0:2
   277:  3:0:2:4:2,4
   278:  3:0:2:2,4:4
   279:  3:0:4:2:2,4
   280:  3:0:4:2,4:2
   281:  3:0:2,4:2:4
   282:  3:0:2,4:4:2
   283:  3:2,4:2:4:0
   284:  3:2,4:2:0:4
   285:  3:2,4:4:2:0
   286:  3:2,4:4:0:2
   287:  3:2,4:0:2:4
   288:  3:2,4:0:4:2
   289:  4:2:3:0:2,4
   290:  4:2:3:2,4:0
   291:  4:2:0:3:2,4
   292:  4:2:0:2,4:3
   293:  4:2:2,4:3:0
   294:  4:2:2,4:0:3
   295:  4:3:2:0:2,4
   296:  4:3:2:2,4:0
   297:  4:3:0:2:2,4
   298:  4:3:0:2,4:2
   299:  4:3:2,4:2:0
   300:  4:3:2,4:0:2
   301:  4:0:2:3:2,4
   302:  4:0:2:2,4:3
   303:  4:0:3:2:2,4
   304:  4:0:3:2,4:2
   305:  4:0:2,4:2:3
   306:  4:0:2,4:3:2
   307:  4:2,4:2:3:0
   308:  4:2,4:2:0:3
   309:  4:2,4:3:2:0
   310:  4:2,4:3:0:2
   311:  4:2,4:0:2:3
   312:  4:2,4:0:3:2
   313:  0:2:3:4:2,4
   314:  0:2:3:2,4:4
   315:  0:2:4:3:2,4
   316:  0:2:4:2,4:3
   317:  0:2:2,4:3:4
   318:  0:2:2,4:4:3
   319:  0:3:2:4:2,4
   320:  0:3:2:2,4:4
   321:  0:3:4:2:2,4
   322:  0:3:4:2,4:2
   323:  0:3:2,4:2:4
   324:  0:3:2,4:4:2
   325:  0:4:2:3:2,4
   326:  0:4:2:2,4:3
   327:  0:4:3:2:2,4
   328:  0:4:3:2,4:2
   329:  0:4:2,4:2:3
   330:  0:4:2,4:3:2
   331:  0:2,4:2:3:4
   332:  0:2,4:2:4:3
   333:  0:2,4:3:2:4
   334:  0:2,4:3:4:2
   335:  0:2,4:4:2:3
   336:  0:2,4:4:3:2
   337:  2,4:2:3:4:0
   338:  2,4:2:3:0:4
   339:  2,4:2:4:3:0
   340:  2,4:2:4:0:3
   341:  2,4:2:0:3:4
   342:  2,4:2:0:4:3
   343:  2,4:3:2:4:0
   344:  2,4:3:2:0:4
   345:  2,4:3:4:2:0
   346:  2,4:3:4:0:2
   347:  2,4:3:0:2:4
   348:  2,4:3:0:4:2
   349:  2,4:4:2:3:0
   350:  2,4:4:2:0:3
   351:  2,4:4:3:2:0
   352:  2,4:4:3:0:2
   353:  2,4:4:0:2:3
   354:  2,4:4:0:3:2
   355:  2,4:0:2:3:4
   356:  2,4:0:2:4:3
   357:  2,4:0:3:2:4
   358:  2,4:0:3:4:2
   359:  2,4:0:4:2:3
   360:  2,4:0:4:3:2
   361:  3:4:0:1:0,3
   362:  3:4:0:0,3:1
   363:  3:4:1:0:0,3
   364:  3:4:1:0,3:0
   365:  3:4:0,3:0:1
   366:  3:4:0,3:1:0
   367:  3:0:4:1:0,3
   368:  3:0:4:0,3:1
   369:  3:0:1:4:0,3
   370:  3:0:1:0,3:4
   371:  3:0:0,3:4:1
   372:  3:0:0,3:1:4
   373:  3:1:4:0:0,3
   374:  3:1:4:0,3:0
   375:  3:1:0:4:0,3
   376:  3:1:0:0,3:4
   377:  3:1:0,3:4:0
   378:  3:1:0,3:0:4
   379:  3:0,3:4:0:1
   380:  3:0,3:4:1:0
   381:  3:0,3:0:4:1
   382:  3:0,3:0:1:4
   383:  3:0,3:1:4:0
   384:  3:0,3:1:0:4
   385:  4:3:0:1:0,3
   386:  4:3:0:0,3:1
   387:  4:3:1:0:0,3
   388:  4:3:1:0,3:0
   389:  4:3:0,3:0:1
   390:  4:3:0,3:1:0
   391:  4:0:3:1:0,3
   392:  4:0:3:0,3:1
   393:  4:0:1:3:0,3
   394:  4:0:1:0,3:3
   395:  4:0:0,3:3:1
   396:  4:0:0,3:1:3
   397:  4:1:3:0:0,3
   398:  4:1:3:0,3:0
   399:  4:1:0:3:0,3
   400:  4:1:0:0,3:3
   401:  4:1:0,3:3:0
   402:  4:1:0,3:0:3
   403:  4:0,3:3:0:1
   404:  4:0,3:3:1:0
   405:  4:0,3:0:3:1
   406:  4:0,3:0:1:3
   407:  4:0,3:1:3:0
   408:  4:0,3:1:0:3
   409:  0:3:4:1:0,3
   410:  0:3:4:0,3:1
   411:  0:3:1:4:0,3
   412:  0:3:1:0,3:4
   413:  0:3:0,3:4:1
   414:  0:3:0,3:1:4
   415:  0:4:3:1:0,3
   416:  0:4:3:0,3:1
   417:  0:4:1:3:0,3
   418:  0:4:1:0,3:3
   419:  0:4:0,3:3:1
   420:  0:4:0,3:1:3
   421:  0:1:3:4:0,3
   422:  0:1:3:0,3:4
   423:  0:1:4:3:0,3
   424:  0:1:4:0,3:3
   425:  0:1:0,3:3:4
   426:  0:1:0,3:4:3
   427:  0:0,3:3:4:1
   428:  0:0,3:3:1:4
   429:  0:0,3:4:3:1
   430:  0:0,3:4:1:3
   431:  0:0,3:1:3:4
   432:  0:0,3:1:4:3
   433:  1:3:4:0:0,3
   434:  1:3:4:0,3:0
   435:  1:3:0:4:0,3
   436:  1:3:0:0,3:4
   437:  1:3:0,3:4:0
   438:  1:3:0,3:0:4
   439:  1:4:3:0:0,3
   440:  1:4:3:0,3:0
   441:  1:4:0:3:0,3
   442:  1:4:0:0,3:3
   443:  1:4:0,3:3:0
   444:  1:4:0,3:0:3
   445:  1:0:3:4:0,3
   446:  1:0:3:0,3:4
   447:  1:0:4:3:0,3
   448:  1:0:4:0,3:3
   449:  1:0:0,3:3:4
   450:  1:0:0,3:4:3
   451:  1:0,3:3:4:0
   452:  1:0,3:3:0:4
   453:  1:0,3:4:3:0
   454:  1:0,3:4:0:3
   455:  1:0,3:0:3:4
   456:  1:0,3:0:4:3
   457:  0,3:3:4:0:1
   458:  0,3:3:4:1:0
   459:  0,3:3:0:4:1
   460:  0,3:3:0:1:4
   461:  0,3:3:1:4:0
   462:  0,3:3:1:0:4
   463:  0,3:4:3:0:1
   464:  0,3:4:3:1:0
   465:  0,3:4:0:3:1
   466:  0,3:4:0:1:3
   467:  0,3:4:1:3:0
   468:  0,3:4:1:0:3
   469:  0,3:0:3:4:1
   470:  0,3:0:3:1:4
   471:  0,3:0:4:3:1
   472:  0,3:0:4:1:3
   473:  0,3:0:1:3:4
   474:  0,3:0:1:4:3
   475:  0,3:1:3:4:0
   476:  0,3:1:3:0:4
   477:  0,3:1:4:3:0
   478:  0,3:1:4:0:3
   479:  0,3:1:0:3:4
   480:  0,3:1:0:4:3
   481:  4:0:1:2:1,4
   482:  4:0:1:1,4:2
   483:  4:0:2:1:1,4
   484:  4:0:2:1,4:1
   485:  4:0:1,4:1:2
   486:  4:0:1,4:2:1
   487:  4:1:0:2:1,4
   488:  4:1:0:1,4:2
   489:  4:1:2:0:1,4
   490:  4:1:2:1,4:0
   491:  4:1:1,4:0:2
   492:  4:1:1,4:2:0
   493:  4:2:0:1:1,4
   494:  4:2:0:1,4:1
   495:  4:2:1:0:1,4
   496:  4:2:1:1,4:0
   497:  4:2:1,4:0:1
   498:  4:2:1,4:1:0
   499:  4:1,4:0:1:2
   500:  4:1,4:0:2:1
   501:  4:1,4:1:0:2
   502:  4:1,4:1:2:0
   503:  4:1,4:2:0:1
   504:  4:1,4:2:1:0
   505:  0:4:1:2:1,4
   506:  0:4:1:1,4:2
   507:  0:4:2:1:1,4
   508:  0:4:2:1,4:1
   509:  0:4:1,4:1:2
   510:  0:4:1,4:2:1
   511:  0:1:4:2:1,4
   512:  0:1:4:1,4:2
   513:  0:1:2:4:1,4
   514:  0:1:2:1,4:4
   515:  0:1:1,4:4:2
   516:  0:1:1,4:2:4
   517:  0:2:4:1:1,4
   518:  0:2:4:1,4:1
   519:  0:2:1:4:1,4
   520:  0:2:1:1,4:4
   521:  0:2:1,4:4:1
   522:  0:2:1,4:1:4
   523:  0:1,4:4:1:2
   524:  0:1,4:4:2:1
   525:  0:1,4:1:4:2
   526:  0:1,4:1:2:4
   527:  0:1,4:2:4:1
   528:  0:1,4:2:1:4
   529:  1:4:0:2:1,4
   530:  1:4:0:1,4:2
   531:  1:4:2:0:1,4
   532:  1:4:2:1,4:0
   533:  1:4:1,4:0:2
   534:  1:4:1,4:2:0
   535:  1:0:4:2:1,4
   536:  1:0:4:1,4:2
   537:  1:0:2:4:1,4
   538:  1:0:2:1,4:4
   539:  1:0:1,4:4:2
   540:  1:0:1,4:2:4
   541:  1:2:4:0:1,4
   542:  1:2:4:1,4:0
   543:  1:2:0:4:1,4
   544:  1:2:0:1,4:4
   545:  1:2:1,4:4:0
   546:  1:2:1,4:0:4
   547:  1:1,4:4:0:2
   548:  1:1,4:4:2:0
   549:  1:1,4:0:4:2
   550:  1:1,4:0:2:4
   551:  1:1,4:2:4:0
   552:  1:1,4:2:0:4
   553:  2:4:0:1:1,4
   554:  2:4:0:1,4:1
   555:  2:4:1:0:1,4
   556:  2:4:1:1,4:0
   557:  2:4:1,4:0:1
   558:  2:4:1,4:1:0
   559:  2:0:4:1:1,4
   560:  2:0:4:1,4:1
   561:  2:0:1:4:1,4
   562:  2:0:1:1,4:4
   563:  2:0:1,4:4:1
   564:  2:0:1,4:1:4
   565:  2:1:4:0:1,4
   566:  2:1:4:1,4:0
   567:  2:1:0:4:1,4
   568:  2:1:0:1,4:4
   569:  2:1:1,4:4:0
   570:  2:1:1,4:0:4
   571:  2:1,4:4:0:1
   572:  2:1,4:4:1:0
   573:  2:1,4:0:4:1
   574:  2:1,4:0:1:4
   575:  2:1,4:1:4:0
   576:  2:1,4:1:0:4
   577:  1,4:4:0:1:2
   578:  1,4:4:0:2:1
   579:  1,4:4:1:0:2
   580:  1,4:4:1:2:0
   581:  1,4:4:2:0:1
   582:  1,4:4:2:1:0
   583:  1,4:0:4:1:2
   584:  1,4:0:4:2:1
   585:  1,4:0:1:4:2
   586:  1,4:0:1:2:4
   587:  1,4:0:2:4:1
   588:  1,4:0:2:1:4
   589:  1,4:1:4:0:2
   590:  1,4:1:4:2:0
   591:  1,4:1:0:4:2
   592:  1,4:1:0:2:4
   593:  1,4:1:2:4:0
   594:  1,4:1:2:0:4
   595:  1,4:2:4:0:1
   596:  1,4:2:4:1:0
   597:  1,4:2:0:4:1
   598:  1,4:2:0:1:4
   599:  1,4:2:1:4:0
   600:  1,4:2:1:0:4
   601:  0:4:3:2:0,3
   602:  0:4:3:0,3:2
   603:  0:4:2:3:0,3
   604:  0:4:2:0,3:3
   605:  0:4:0,3:3:2
   606:  0:4:0,3:2:3
   607:  0:3:4:2:0,3
   608:  0:3:4:0,3:2
   609:  0:3:2:4:0,3
   610:  0:3:2:0,3:4
   611:  0:3:0,3:4:2
   612:  0:3:0,3:2:4
   613:  0:2:4:3:0,3
   614:  0:2:4:0,3:3
   615:  0:2:3:4:0,3
   616:  0:2:3:0,3:4
   617:  0:2:0,3:4:3
   618:  0:2:0,3:3:4
   619:  0:0,3:4:3:2
   620:  0:0,3:4:2:3
   621:  0:0,3:3:4:2
   622:  0:0,3:3:2:4
   623:  0:0,3:2:4:3
   624:  0:0,3:2:3:4
   625:  4:0:3:2:0,3
   626:  4:0:3:0,3:2
   627:  4:0:2:3:0,3
   628:  4:0:2:0,3:3
   629:  4:0:0,3:3:2
   630:  4:0:0,3:2:3
   631:  4:3:0:2:0,3
   632:  4:3:0:0,3:2
   633:  4:3:2:0:0,3
   634:  4:3:2:0,3:0
   635:  4:3:0,3:0:2
   636:  4:3:0,3:2:0
   637:  4:2:0:3:0,3
   638:  4:2:0:0,3:3
   639:  4:2:3:0:0,3
   640:  4:2:3:0,3:0
   641:  4:2:0,3:0:3
   642:  4:2:0,3:3:0
   643:  4:0,3:0:3:2
   644:  4:0,3:0:2:3
   645:  4:0,3:3:0:2
   646:  4:0,3:3:2:0
   647:  4:0,3:2:0:3
   648:  4:0,3:2:3:0
   649:  3:0:4:2:0,3
   650:  3:0:4:0,3:2
   651:  3:0:2:4:0,3
   652:  3:0:2:0,3:4
   653:  3:0:0,3:4:2
   654:  3:0:0,3:2:4
   655:  3:4:0:2:0,3
   656:  3:4:0:0,3:2
   657:  3:4:2:0:0,3
   658:  3:4:2:0,3:0
   659:  3:4:0,3:0:2
   660:  3:4:0,3:2:0
   661:  3:2:0:4:0,3
   662:  3:2:0:0,3:4
   663:  3:2:4:0:0,3
   664:  3:2:4:0,3:0
   665:  3:2:0,3:0:4
   666:  3:2:0,3:4:0
   667:  3:0,3:0:4:2
   668:  3:0,3:0:2:4
   669:  3:0,3:4:0:2
   670:  3:0,3:4:2:0
   671:  3:0,3:2:0:4
   672:  3:0,3:2:4:0
   673:  2:0:4:3:0,3
   674:  2:0:4:0,3:3
   675:  2:0:3:4:0,3
   676:  2:0:3:0,3:4
   677:  2:0:0,3:4:3
   678:  2:0:0,3:3:4
   679:  2:4:0:3:0,3
   680:  2:4:0:0,3:3
   681:  2:4:3:0:0,3
   682:  2:4:3:0,3:0
   683:  2:4:0,3:0:3
   684:  2:4:0,3:3:0
   685:  2:3:0:4:0,3
   686:  2:3:0:0,3:4
   687:  2:3:4:0:0,3
   688:  2:3:4:0,3:0
   689:  2:3:0,3:0:4
   690:  2:3:0,3:4:0
   691:  2:0,3:0:4:3
   692:  2:0,3:0:3:4
   693:  2:0,3:4:0:3
   694:  2:0,3:4:3:0
   695:  2:0,3:3:0:4
   696:  2:0,3:3:4:0
   697:  0,3:0:4:3:2
   698:  0,3:0:4:2:3
   699:  0,3:0:3:4:2
   700:  0,3:0:3:2:4
   701:  0,3:0:2:4:3
   702:  0,3:0:2:3:4
   703:  0,3:4:0:3:2
   704:  0,3:4:0:2:3
   705:  0,3:4:3:0:2
   706:  0,3:4:3:2:0
   707:  0,3:4:2:0:3
   708:  0,3:4:2:3:0
   709:  0,3:3:0:4:2
   710:  0,3:3:0:2:4
   711:  0,3:3:4:0:2
   712:  0,3:3:4:2:0
   713:  0,3:3:2:0:4
   714:  0,3:3:2:4:0
   715:  0,3:2:0:4:3
   716:  0,3:2:0:3:4
   717:  0,3:2:4:0:3
   718:  0,3:2:4:3:0
   719:  0,3:2:3:0:4
   720:  0,3:2:3:4:0
   721:  1:0:4:3:1,4
   722:  1:0:4:1,4:3
   723:  1:0:3:4:1,4
   724:  1:0:3:1,4:4
   725:  1:0:1,4:4:3
   726:  1:0:1,4:3:4
   727:  1:4:0:3:1,4
   728:  1:4:0:1,4:3
   729:  1:4:3:0:1,4
   730:  1:4:3:1,4:0
   731:  1:4:1,4:0:3
   732:  1:4:1,4:3:0
   733:  1:3:0:4:1,4
   734:  1:3:0:1,4:4
   735:  1:3:4:0:1,4
   736:  1:3:4:1,4:0
   737:  1:3:1,4:0:4
   738:  1:3:1,4:4:0
   739:  1:1,4:0:4:3
   740:  1:1,4:0:3:4
   741:  1:1,4:4:0:3
   742:  1:1,4:4:3:0
   743:  1:1,4:3:0:4
   744:  1:1,4:3:4:0
   745:  0:1:4:3:1,4
   746:  0:1:4:1,4:3
   747:  0:1:3:4:1,4
   748:  0:1:3:1,4:4
   749:  0:1:1,4:4:3
   750:  0:1:1,4:3:4
   751:  0:4:1:3:1,4
   752:  0:4:1:1,4:3
   753:  0:4:3:1:1,4
   754:  0:4:3:1,4:1
   755:  0:4:1,4:1:3
   756:  0:4:1,4:3:1
   757:  0:3:1:4:1,4
   758:  0:3:1:1,4:4
   759:  0:3:4:1:1,4
   760:  0:3:4:1,4:1
   761:  0:3:1,4:1:4
   762:  0:3:1,4:4:1
   763:  0:1,4:1:4:3
   764:  0:1,4:1:3:4
   765:  0:1,4:4:1:3
   766:  0:1,4:4:3:1
   767:  0:1,4:3:1:4
   768:  0:1,4:3:4:1
   769:  4:1:0:3:1,4
   770:  4:1:0:1,4:3
   771:  4:1:3:0:1,4
   772:  4:1:3:1,4:0
   773:  4:1:1,4:0:3
   774:  4:1:1,4:3:0
   775:  4:0:1:3:1,4
   776:  4:0:1:1,4:3
   777:  4:0:3:1:1,4
   778:  4:0:3:1,4:1
   779:  4:0:1,4:1:3
   780:  4:0:1,4:3:1
   781:  4:3:1:0:1,4
   782:  4:3:1:1,4:0
   783:  4:3:0:1:1,4
   784:  4:3:0:1,4:1
   785:  4:3:1,4:1:0
   786:  4:3:1,4:0:1
   787:  4:1,4:1:0:3
   788:  4:1,4:1:3:0
   789:  4:1,4:0:1:3
   790:  4:1,4:0:3:1
   791:  4:1,4:3:1:0
   792:  4:1,4:3:0:1
   793:  3:1:0:4:1,4
   794:  3:1:0:1,4:4
   795:  3:1:4:0:1,4
   796:  3:1:4:1,4:0
   797:  3:1:1,4:0:4
   798:  3:1:1,4:4:0
   799:  3:0:1:4:1,4
   800:  3:0:1:1,4:4
   801:  3:0:4:1:1,4
   802:  3:0:4:1,4:1
   803:  3:0:1,4:1:4
   804:  3:0:1,4:4:1
   805:  3:4:1:0:1,4
   806:  3:4:1:1,4:0
   807:  3:4:0:1:1,4
   808:  3:4:0:1,4:1
   809:  3:4:1,4:1:0
   810:  3:4:1,4:0:1
   811:  3:1,4:1:0:4
   812:  3:1,4:1:4:0
   813:  3:1,4:0:1:4
   814:  3:1,4:0:4:1
   815:  3:1,4:4:1:0
   816:  3:1,4:4:0:1
   817:  1,4:1:0:4:3
   818:  1,4:1:0:3:4
   819:  1,4:1:4:0:3
   820:  1,4:1:4:3:0
   821:  1,4:1:3:0:4
   822:  1,4:1:3:4:0
   823:  1,4:0:1:4:3
   824:  1,4:0:1:3:4
   825:  1,4:0:4:1:3
   826:  1,4:0:4:3:1
   827:  1,4:0:3:1:4
   828:  1,4:0:3:4:1
   829:  1,4:4:1:0:3
   830:  1,4:4:1:3:0
   831:  1,4:4:0:1:3
   832:  1,4:4:0:3:1
   833:  1,4:4:3:1:0
   834:  1,4:4:3:0:1
   835:  1,4:3:1:0:4
   836:  1,4:3:1:4:0
   837:  1,4:3:0:1:4
   838:  1,4:3:0:4:1
   839:  1,4:3:4:1:0
   840:  1,4:3:4:0:1
   841:  2:1:0:4:0,2
   842:  2:1:0:0,2:4
   843:  2:1:4:0:0,2
   844:  2:1:4:0,2:0
   845:  2:1:0,2:0:4
   846:  2:1:0,2:4:0
   847:  2:0:1:4:0,2
   848:  2:0:1:0,2:4
   849:  2:0:4:1:0,2
   850:  2:0:4:0,2:1
   851:  2:0:0,2:1:4
   852:  2:0:0,2:4:1
   853:  2:4:1:0:0,2
   854:  2:4:1:0,2:0
   855:  2:4:0:1:0,2
   856:  2:4:0:0,2:1
   857:  2:4:0,2:1:0
   858:  2:4:0,2:0:1
   859:  2:0,2:1:0:4
   860:  2:0,2:1:4:0
   861:  2:0,2:0:1:4
   862:  2:0,2:0:4:1
   863:  2:0,2:4:1:0
   864:  2:0,2:4:0:1
   865:  1:2:0:4:0,2
   866:  1:2:0:0,2:4
   867:  1:2:4:0:0,2
   868:  1:2:4:0,2:0
   869:  1:2:0,2:0:4
   870:  1:2:0,2:4:0
   871:  1:0:2:4:0,2
   872:  1:0:2:0,2:4
   873:  1:0:4:2:0,2
   874:  1:0:4:0,2:2
   875:  1:0:0,2:2:4
   876:  1:0:0,2:4:2
   877:  1:4:2:0:0,2
   878:  1:4:2:0,2:0
   879:  1:4:0:2:0,2
   880:  1:4:0:0,2:2
   881:  1:4:0,2:2:0
   882:  1:4:0,2:0:2
   883:  1:0,2:2:0:4
   884:  1:0,2:2:4:0
   885:  1:0,2:0:2:4
   886:  1:0,2:0:4:2
   887:  1:0,2:4:2:0
   888:  1:0,2:4:0:2
   889:  0:2:1:4:0,2
   890:  0:2:1:0,2:4
   891:  0:2:4:1:0,2
   892:  0:2:4:0,2:1
   893:  0:2:0,2:1:4
   894:  0:2:0,2:4:1
   895:  0:1:2:4:0,2
   896:  0:1:2:0,2:4
   897:  0:1:4:2:0,2
   898:  0:1:4:0,2:2
   899:  0:1:0,2:2:4
   900:  0:1:0,2:4:2
   901:  0:4:2:1:0,2
   902:  0:4:2:0,2:1
   903:  0:4:1:2:0,2
   904:  0:4:1:0,2:2
   905:  0:4:0,2:2:1
   906:  0:4:0,2:1:2
   907:  0:0,2:2:1:4
   908:  0:0,2:2:4:1
   909:  0:0,2:1:2:4
   910:  0:0,2:1:4:2
   911:  0:0,2:4:2:1
   912:  0:0,2:4:1:2
   913:  4:2:1:0:0,2
   914:  4:2:1:0,2:0
   915:  4:2:0:1:0,2
   916:  4:2:0:0,2:1
   917:  4:2:0,2:1:0
   918:  4:2:0,2:0:1
   919:  4:1:2:0:0,2
   920:  4:1:2:0,2:0
   921:  4:1:0:2:0,2
   922:  4:1:0:0,2:2
   923:  4:1:0,2:2:0
   924:  4:1:0,2:0:2
   925:  4:0:2:1:0,2
   926:  4:0:2:0,2:1
   927:  4:0:1:2:0,2
   928:  4:0:1:0,2:2
   929:  4:0:0,2:2:1
   930:  4:0:0,2:1:2
   931:  4:0,2:2:1:0
   932:  4:0,2:2:0:1
   933:  4:0,2:1:2:0
   934:  4:0,2:1:0:2
   935:  4:0,2:0:2:1
   936:  4:0,2:0:1:2
   937:  0,2:2:1:0:4
   938:  0,2:2:1:4:0
   939:  0,2:2:0:1:4
   940:  0,2:2:0:4:1
   941:  0,2:2:4:1:0
   942:  0,2:2:4:0:1
   943:  0,2:1:2:0:4
   944:  0,2:1:2:4:0
   945:  0,2:1:0:2:4
   946:  0,2:1:0:4:2
   947:  0,2:1:4:2:0
   948:  0,2:1:4:0:2
   949:  0,2:0:2:1:4
   950:  0,2:0:2:4:1
   951:  0,2:0:1:2:4
   952:  0,2:0:1:4:2
   953:  0,2:0:4:2:1
   954:  0,2:0:4:1:2
   955:  0,2:4:2:1:0
   956:  0,2:4:2:0:1
   957:  0,2:4:1:2:0
   958:  0,2:4:1:0:2
   959:  0,2:4:0:2:1
   960:  0,2:4:0:1:2
   961:  3:2:1:0:1,3
   962:  3:2:1:1,3:0
   963:  3:2:0:1:1,3
   964:  3:2:0:1,3:1
   965:  3:2:1,3:1:0
   966:  3:2:1,3:0:1
   967:  3:1:2:0:1,3
   968:  3:1:2:1,3:0
   969:  3:1:0:2:1,3
   970:  3:1:0:1,3:2
   971:  3:1:1,3:2:0
   972:  3:1:1,3:0:2
   973:  3:0:2:1:1,3
   974:  3:0:2:1,3:1
   975:  3:0:1:2:1,3
   976:  3:0:1:1,3:2
   977:  3:0:1,3:2:1
   978:  3:0:1,3:1:2
   979:  3:1,3:2:1:0
   980:  3:1,3:2:0:1
   981:  3:1,3:1:2:0
   982:  3:1,3:1:0:2
   983:  3:1,3:0:2:1
   984:  3:1,3:0:1:2
   985:  2:3:1:0:1,3
   986:  2:3:1:1,3:0
   987:  2:3:0:1:1,3
   988:  2:3:0:1,3:1
   989:  2:3:1,3:1:0
   990:  2:3:1,3:0:1
   991:  2:1:3:0:1,3
   992:  2:1:3:1,3:0
   993:  2:1:0:3:1,3
   994:  2:1:0:1,3:3
   995:  2:1:1,3:3:0
   996:  2:1:1,3:0:3
   997:  2:0:3:1:1,3
   998:  2:0:3:1,3:1
   999:  2:0:1:3:1,3
  1000:  2:0:1:1,3:3
  1001:  2:0:1,3:3:1
  1002:  2:0:1,3:1:3
  1003:  2:1,3:3:1:0
  1004:  2:1,3:3:0:1
  1005:  2:1,3:1:3:0
  1006:  2:1,3:1:0:3
  1007:  2:1,3:0:3:1
  1008:  2:1,3:0:1:3
  1009:  1:3:2:0:1,3
  1010:  1:3:2:1,3:0
  1011:  1:3:0:2:1,3
  1012:  1:3:0:1,3:2
  1013:  1:3:1,3:2:0
  1014:  1:3:1,3:0:2
  1015:  1:2:3:0:1,3
  1016:  1:2:3:1,3:0
  1017:  1:2:0:3:1,3
  1018:  1:2:0:1,3:3
  1019:  1:2:1,3:3:0
  1020:  1:2:1,3:0:3
  1021:  1:0:3:2:1,3
  1022:  1:0:3:1,3:2
  1023:  1:0:2:3:1,3
  1024:  1:0:2:1,3:3
  1025:  1:0:1,3:3:2
  1026:  1:0:1,3:2:3
  1027:  1:1,3:3:2:0
  1028:  1:1,3:3:0:2
  1029:  1:1,3:2:3:0
  1030:  1:1,3:2:0:3
  1031:  1:1,3:0:3:2
  1032:  1:1,3:0:2:3
  1033:  0:3:2:1:1,3
  1034:  0:3:2:1,3:1
  1035:  0:3:1:2:1,3
  1036:  0:3:1:1,3:2
  1037:  0:3:1,3:2:1
  1038:  0:3:1,3:1:2
  1039:  0:2:3:1:1,3
  1040:  0:2:3:1,3:1
  1041:  0:2:1:3:1,3
  1042:  0:2:1:1,3:3
  1043:  0:2:1,3:3:1
  1044:  0:2:1,3:1:3
  1045:  0:1:3:2:1,3
  1046:  0:1:3:1,3:2
  1047:  0:1:2:3:1,3
  1048:  0:1:2:1,3:3
  1049:  0:1:1,3:3:2
  1050:  0:1:1,3:2:3
  1051:  0:1,3:3:2:1
  1052:  0:1,3:3:1:2
  1053:  0:1,3:2:3:1
  1054:  0:1,3:2:1:3
  1055:  0:1,3:1:3:2
  1056:  0:1,3:1:2:3
  1057:  1,3:3:2:1:0
  1058:  1,3:3:2:0:1
  1059:  1,3:3:1:2:0
  1060:  1,3:3:1:0:2
  1061:  1,3:3:0:2:1
  1062:  1,3:3:0:1:2
  1063:  1,3:2:3:1:0
  1064:  1,3:2:3:0:1
  1065:  1,3:2:1:3:0
  1066:  1,3:2:1:0:3
  1067:  1,3:2:0:3:1
  1068:  1,3:2:0:1:3
  1069:  1,3:1:3:2:0
  1070:  1,3:1:3:0:2
  1071:  1,3:1:2:3:0
  1072:  1,3:1:2:0:3
  1073:  1,3:1:0:3:2
  1074:  1,3:1:0:2:3
  1075:  1,3:0:3:2:1
  1076:  1,3:0:3:1:2
  1077:  1,3:0:2:3:1
  1078:  1,3:0:2:1:3
  1079:  1,3:0:1:3:2
  1080:  1,3:0:1:2:3
  1081:  4:3:2:1:2,4
  1082:  4:3:2:2,4:1
  1083:  4:3:1:2:2,4
  1084:  4:3:1:2,4:2
  1085:  4:3:2,4:2:1
  1086:  4:3:2,4:1:2
  1087:  4:2:3:1:2,4
  1088:  4:2:3:2,4:1
  1089:  4:2:1:3:2,4
  1090:  4:2:1:2,4:3
  1091:  4:2:2,4:3:1
  1092:  4:2:2,4:1:3
  1093:  4:1:3:2:2,4
  1094:  4:1:3:2,4:2
  1095:  4:1:2:3:2,4
  1096:  4:1:2:2,4:3
  1097:  4:1:2,4:3:2
  1098:  4:1:2,4:2:3
  1099:  4:2,4:3:2:1
  1100:  4:2,4:3:1:2
  1101:  4:2,4:2:3:1
  1102:  4:2,4:2:1:3
  1103:  4:2,4:1:3:2
  1104:  4:2,4:1:2:3
  1105:  3:4:2:1:2,4
  1106:  3:4:2:2,4:1
  1107:  3:4:1:2:2,4
  1108:  3:4:1:2,4:2
  1109:  3:4:2,4:2:1
  1110:  3:4:2,4:1:2
  1111:  3:2:4:1:2,4
  1112:  3:2:4:2,4:1
  1113:  3:2:1:4:2,4
  1114:  3:2:1:2,4:4
  1115:  3:2:2,4:4:1
  1116:  3:2:2,4:1:4
  1117:  3:1:4:2:2,4
  1118:  3:1:4:2,4:2
  1119:  3:1:2:4:2,4
  1120:  3:1:2:2,4:4
  1121:  3:1:2,4:4:2
  1122:  3:1:2,4:2:4
  1123:  3:2,4:4:2:1
  1124:  3:2,4:4:1:2
  1125:  3:2,4:2:4:1
  1126:  3:2,4:2:1:4
  1127:  3:2,4:1:4:2
  1128:  3:2,4:1:2:4
  1129:  2:4:3:1:2,4
  1130:  2:4:3:2,4:1
  1131:  2:4:1:3:2,4
  1132:  2:4:1:2,4:3
  1133:  2:4:2,4:3:1
  1134:  2:4:2,4:1:3
  1135:  2:3:4:1:2,4
  1136:  2:3:4:2,4:1
  1137:  2:3:1:4:2,4
  1138:  2:3:1:2,4:4
  1139:  2:3:2,4:4:1
  1140:  2:3:2,4:1:4
  1141:  2:1:4:3:2,4
  1142:  2:1:4:2,4:3
  1143:  2:1:3:4:2,4
  1144:  2:1:3:2,4:4
  1145:  2:1:2,4:4:3
  1146:  2:1:2,4:3:4
  1147:  2:2,4:4:3:1
  1148:  2:2,4:4:1:3
  1149:  2:2,4:3:4:1
  1150:  2:2,4:3:1:4
  1151:  2:2,4:1:4:3
  1152:  2:2,4:1:3:4
  1153:  1:4:3:2:2,4
  1154:  1:4:3:2,4:2
  1155:  1:4:2:3:2,4
  1156:  1:4:2:2,4:3
  1157:  1:4:2,4:3:2
  1158:  1:4:2,4:2:3
  1159:  1:3:4:2:2,4
  1160:  1:3:4:2,4:2
  1161:  1:3:2:4:2,4
  1162:  1:3:2:2,4:4
  1163:  1:3:2,4:4:2
  1164:  1:3:2,4:2:4
  1165:  1:2:4:3:2,4
  1166:  1:2:4:2,4:3
  1167:  1:2:3:4:2,4
  1168:  1:2:3:2,4:4
  1169:  1:2:2,4:4:3
  1170:  1:2:2,4:3:4
  1171:  1:2,4:4:3:2
  1172:  1:2,4:4:2:3
  1173:  1:2,4:3:4:2
  1174:  1:2,4:3:2:4
  1175:  1:2,4:2:4:3
  1176:  1:2,4:2:3:4
  1177:  2,4:4:3:2:1
  1178:  2,4:4:3:1:2
  1179:  2,4:4:2:3:1
  1180:  2,4:4:2:1:3
  1181:  2,4:4:1:3:2
  1182:  2,4:4:1:2:3
  1183:  2,4:3:4:2:1
  1184:  2,4:3:4:1:2
  1185:  2,4:3:2:4:1
  1186:  2,4:3:2:1:4
  1187:  2,4:3:1:4:2
  1188:  2,4:3:1:2:4
  1189:  2,4:2:4:3:1
  1190:  2,4:2:4:1:3
  1191:  2,4:2:3:4:1
  1192:  2,4:2:3:1:4
  1193:  2,4:2:1:4:3
  1194:  2,4:2:1:3:4
  1195:  2,4:1:4:3:2
  1196:  2,4:1:4:2:3
  1197:  2,4:1:3:4:2
  1198:  2,4:1:3:2:4
  1199:  2,4:1:2:4:3
  1200:  2,4:1:2:3:4
family= 4 1 0 0 0 new D5h genus #    27 is 0:1:2:3:0,3
     1:  0:1:2:3:0,3
     2:  0:1:2:0,3:3
     3:  0:1:3:2:0,3
     4:  0:1:3:0,3:2
     5:  0:1:0,3:2:3
     6:  0:1:0,3:3:2
     7:  0:2:1:3:0,3
     8:  0:2:1:0,3:3
     9:  0:2:3:1:0,3
    10:  0:2:3:0,3:1
    11:  0:2:0,3:1:3
    12:  0:2:0,3:3:1
    13:  0:3:1:2:0,3
    14:  0:3:1:0,3:2
    15:  0:3:2:1:0,3
    16:  0:3:2:0,3:1
    17:  0:3:0,3:1:2
    18:  0:3:0,3:2:1
    19:  0:0,3:1:2:3
    20:  0:0,3:1:3:2
    21:  0:0,3:2:1:3
    22:  0:0,3:2:3:1
    23:  0:0,3:3:1:2
    24:  0:0,3:3:2:1
    25:  1:0:2:3:0,3
    26:  1:0:2:0,3:3
    27:  1:0:3:2:0,3
    28:  1:0:3:0,3:2
    29:  1:0:0,3:2:3
    30:  1:0:0,3:3:2
    31:  1:2:0:3:0,3
    32:  1:2:0:0,3:3
    33:  1:2:3:0:0,3
    34:  1:2:3:0,3:0
    35:  1:2:0,3:0:3
    36:  1:2:0,3:3:0
    37:  1:3:0:2:0,3
    38:  1:3:0:0,3:2
    39:  1:3:2:0:0,3
    40:  1:3:2:0,3:0
    41:  1:3:0,3:0:2
    42:  1:3:0,3:2:0
    43:  1:0,3:0:2:3
    44:  1:0,3:0:3:2
    45:  1:0,3:2:0:3
    46:  1:0,3:2:3:0
    47:  1:0,3:3:0:2
    48:  1:0,3:3:2:0
    49:  2:0:1:3:0,3
    50:  2:0:1:0,3:3
    51:  2:0:3:1:0,3
    52:  2:0:3:0,3:1
    53:  2:0:0,3:1:3
    54:  2:0:0,3:3:1
    55:  2:1:0:3:0,3
    56:  2:1:0:0,3:3
    57:  2:1:3:0:0,3
    58:  2:1:3:0,3:0
    59:  2:1:0,3:0:3
    60:  2:1:0,3:3:0
    61:  2:3:0:1:0,3
    62:  2:3:0:0,3:1
    63:  2:3:1:0:0,3
    64:  2:3:1:0,3:0
    65:  2:3:0,3:0:1
    66:  2:3:0,3:1:0
    67:  2:0,3:0:1:3
    68:  2:0,3:0:3:1
    69:  2:0,3:1:0:3
    70:  2:0,3:1:3:0
    71:  2:0,3:3:0:1
    72:  2:0,3:3:1:0
    73:  3:0:1:2:0,3
    74:  3:0:1:0,3:2
    75:  3:0:2:1:0,3
    76:  3:0:2:0,3:1
    77:  3:0:0,3:1:2
    78:  3:0:0,3:2:1
    79:  3:1:0:2:0,3
    80:  3:1:0:0,3:2
    81:  3:1:2:0:0,3
    82:  3:1:2:0,3:0
    83:  3:1:0,3:0:2
    84:  3:1:0,3:2:0
    85:  3:2:0:1:0,3
    86:  3:2:0:0,3:1
    87:  3:2:1:0:0,3
    88:  3:2:1:0,3:0
    89:  3:2:0,3:0:1
    90:  3:2:0,3:1:0
    91:  3:0,3:0:1:2
    92:  3:0,3:0:2:1
    93:  3:0,3:1:0:2
    94:  3:0,3:1:2:0
    95:  3:0,3:2:0:1
    96:  3:0,3:2:1:0
    97:  0,3:0:1:2:3
    98:  0,3:0:1:3:2
    99:  0,3:0:2:1:3
   100:  0,3:0:2:3:1
   101:  0,3:0:3:1:2
   102:  0,3:0:3:2:1
   103:  0,3:1:0:2:3
   104:  0,3:1:0:3:2
   105:  0,3:1:2:0:3
   106:  0,3:1:2:3:0
   107:  0,3:1:3:0:2
   108:  0,3:1:3:2:0
   109:  0,3:2:0:1:3
   110:  0,3:2:0:3:1
   111:  0,3:2:1:0:3
   112:  0,3:2:1:3:0
   113:  0,3:2:3:0:1
   114:  0,3:2:3:1:0
   115:  0,3:3:0:1:2
   116:  0,3:3:0:2:1
   117:  0,3:3:1:0:2
   118:  0,3:3:1:2:0
   119:  0,3:3:2:0:1
   120:  0,3:3:2:1:0
   121:  1:2:3:4:1,4
   122:  1:2:3:1,4:4
   123:  1:2:4:3:1,4
   124:  1:2:4:1,4:3
   125:  1:2:1,4:3:4
   126:  1:2:1,4:4:3
   127:  1:3:2:4:1,4
   128:  1:3:2:1,4:4
   129:  1:3:4:2:1,4
   130:  1:3:4:1,4:2
   131:  1:3:1,4:2:4
   132:  1:3:1,4:4:2
   133:  1:4:2:3:1,4
   134:  1:4:2:1,4:3
   135:  1:4:3:2:1,4
   136:  1:4:3:1,4:2
   137:  1:4:1,4:2:3
   138:  1:4:1,4:3:2
   139:  1:1,4:2:3:4
   140:  1:1,4:2:4:3
   141:  1:1,4:3:2:4
   142:  1:1,4:3:4:2
   143:  1:1,4:4:2:3
   144:  1:1,4:4:3:2
   145:  2:1:3:4:1,4
   146:  2:1:3:1,4:4
   147:  2:1:4:3:1,4
   148:  2:1:4:1,4:3
   149:  2:1:1,4:3:4
   150:  2:1:1,4:4:3
   151:  2:3:1:4:1,4
   152:  2:3:1:1,4:4
   153:  2:3:4:1:1,4
   154:  2:3:4:1,4:1
   155:  2:3:1,4:1:4
   156:  2:3:1,4:4:1
   157:  2:4:1:3:1,4
   158:  2:4:1:1,4:3
   159:  2:4:3:1:1,4
   160:  2:4:3:1,4:1
   161:  2:4:1,4:1:3
   162:  2:4:1,4:3:1
   163:  2:1,4:1:3:4
   164:  2:1,4:1:4:3
   165:  2:1,4:3:1:4
   166:  2:1,4:3:4:1
   167:  2:1,4:4:1:3
   168:  2:1,4:4:3:1
   169:  3:1:2:4:1,4
   170:  3:1:2:1,4:4
   171:  3:1:4:2:1,4
   172:  3:1:4:1,4:2
   173:  3:1:1,4:2:4
   174:  3:1:1,4:4:2
   175:  3:2:1:4:1,4
   176:  3:2:1:1,4:4
   177:  3:2:4:1:1,4
   178:  3:2:4:1,4:1
   179:  3:2:1,4:1:4
   180:  3:2:1,4:4:1
   181:  3:4:1:2:1,4
   182:  3:4:1:1,4:2
   183:  3:4:2:1:1,4
   184:  3:4:2:1,4:1
   185:  3:4:1,4:1:2
   186:  3:4:1,4:2:1
   187:  3:1,4:1:2:4
   188:  3:1,4:1:4:2
   189:  3:1,4:2:1:4
   190:  3:1,4:2:4:1
   191:  3:1,4:4:1:2
   192:  3:1,4:4:2:1
   193:  4:1:2:3:1,4
   194:  4:1:2:1,4:3
   195:  4:1:3:2:1,4
   196:  4:1:3:1,4:2
   197:  4:1:1,4:2:3
   198:  4:1:1,4:3:2
   199:  4:2:1:3:1,4
   200:  4:2:1:1,4:3
   201:  4:2:3:1:1,4
   202:  4:2:3:1,4:1
   203:  4:2:1,4:1:3
   204:  4:2:1,4:3:1
   205:  4:3:1:2:1,4
   206:  4:3:1:1,4:2
   207:  4:3:2:1:1,4
   208:  4:3:2:1,4:1
   209:  4:3:1,4:1:2
   210:  4:3:1,4:2:1
   211:  4:1,4:1:2:3
   212:  4:1,4:1:3:2
   213:  4:1,4:2:1:3
   214:  4:1,4:2:3:1
   215:  4:1,4:3:1:2
   216:  4:1,4:3:2:1
   217:  1,4:1:2:3:4
   218:  1,4:1:2:4:3
   219:  1,4:1:3:2:4
   220:  1,4:1:3:4:2
   221:  1,4:1:4:2:3
   222:  1,4:1:4:3:2
   223:  1,4:2:1:3:4
   224:  1,4:2:1:4:3
   225:  1,4:2:3:1:4
   226:  1,4:2:3:4:1
   227:  1,4:2:4:1:3
   228:  1,4:2:4:3:1
   229:  1,4:3:1:2:4
   230:  1,4:3:1:4:2
   231:  1,4:3:2:1:4
   232:  1,4:3:2:4:1
   233:  1,4:3:4:1:2
   234:  1,4:3:4:2:1
   235:  1,4:4:1:2:3
   236:  1,4:4:1:3:2
   237:  1,4:4:2:1:3
   238:  1,4:4:2:3:1
   239:  1,4:4:3:1:2
   240:  1,4:4:3:2:1
   241:  2:3:4:0:0,2
   242:  2:3:4:0,2:0
   243:  2:3:0:4:0,2
   244:  2:3:0:0,2:4
   245:  2:3:0,2:4:0
   246:  2:3:0,2:0:4
   247:  2:4:3:0:0,2
   248:  2:4:3:0,2:0
   249:  2:4:0:3:0,2
   250:  2:4:0:0,2:3
   251:  2:4:0,2:3:0
   252:  2:4:0,2:0:3
   253:  2:0:3:4:0,2
   254:  2:0:3:0,2:4
   255:  2:0:4:3:0,2
   256:  2:0:4:0,2:3
   257:  2:0:0,2:3:4
   258:  2:0:0,2:4:3
   259:  2:0,2:3:4:0
   260:  2:0,2:3:0:4
   261:  2:0,2:4:3:0
   262:  2:0,2:4:0:3
   263:  2:0,2:0:3:4
   264:  2:0,2:0:4:3
   265:  3:2:4:0:0,2
   266:  3:2:4:0,2:0
   267:  3:2:0:4:0,2
   268:  3:2:0:0,2:4
   269:  3:2:0,2:4:0
   270:  3:2:0,2:0:4
   271:  3:4:2:0:0,2
   272:  3:4:2:0,2:0
   273:  3:4:0:2:0,2
   274:  3:4:0:0,2:2
   275:  3:4:0,2:2:0
   276:  3:4:0,2:0:2
   277:  3:0:2:4:0,2
   278:  3:0:2:0,2:4
   279:  3:0:4:2:0,2
   280:  3:0:4:0,2:2
   281:  3:0:0,2:2:4
   282:  3:0:0,2:4:2
   283:  3:0,2:2:4:0
   284:  3:0,2:2:0:4
   285:  3:0,2:4:2:0
   286:  3:0,2:4:0:2
   287:  3:0,2:0:2:4
   288:  3:0,2:0:4:2
   289:  4:2:3:0:0,2
   290:  4:2:3:0,2:0
   291:  4:2:0:3:0,2
   292:  4:2:0:0,2:3
   293:  4:2:0,2:3:0
   294:  4:2:0,2:0:3
   295:  4:3:2:0:0,2
   296:  4:3:2:0,2:0
   297:  4:3:0:2:0,2
   298:  4:3:0:0,2:2
   299:  4:3:0,2:2:0
   300:  4:3:0,2:0:2
   301:  4:0:2:3:0,2
   302:  4:0:2:0,2:3
   303:  4:0:3:2:0,2
   304:  4:0:3:0,2:2
   305:  4:0:0,2:2:3
   306:  4:0:0,2:3:2
   307:  4:0,2:2:3:0
   308:  4:0,2:2:0:3
   309:  4:0,2:3:2:0
   310:  4:0,2:3:0:2
   311:  4:0,2:0:2:3
   312:  4:0,2:0:3:2
   313:  0:2:3:4:0,2
   314:  0:2:3:0,2:4
   315:  0:2:4:3:0,2
   316:  0:2:4:0,2:3
   317:  0:2:0,2:3:4
   318:  0:2:0,2:4:3
   319:  0:3:2:4:0,2
   320:  0:3:2:0,2:4
   321:  0:3:4:2:0,2
   322:  0:3:4:0,2:2
   323:  0:3:0,2:2:4
   324:  0:3:0,2:4:2
   325:  0:4:2:3:0,2
   326:  0:4:2:0,2:3
   327:  0:4:3:2:0,2
   328:  0:4:3:0,2:2
   329:  0:4:0,2:2:3
   330:  0:4:0,2:3:2
   331:  0:0,2:2:3:4
   332:  0:0,2:2:4:3
   333:  0:0,2:3:2:4
   334:  0:0,2:3:4:2
   335:  0:0,2:4:2:3
   336:  0:0,2:4:3:2
   337:  0,2:2:3:4:0
   338:  0,2:2:3:0:4
   339:  0,2:2:4:3:0
   340:  0,2:2:4:0:3
   341:  0,2:2:0:3:4
   342:  0,2:2:0:4:3
   343:  0,2:3:2:4:0
   344:  0,2:3:2:0:4
   345:  0,2:3:4:2:0
   346:  0,2:3:4:0:2
   347:  0,2:3:0:2:4
   348:  0,2:3:0:4:2
   349:  0,2:4:2:3:0
   350:  0,2:4:2:0:3
   351:  0,2:4:3:2:0
   352:  0,2:4:3:0:2
   353:  0,2:4:0:2:3
   354:  0,2:4:0:3:2
   355:  0,2:0:2:3:4
   356:  0,2:0:2:4:3
   357:  0,2:0:3:2:4
   358:  0,2:0:3:4:2
   359:  0,2:0:4:2:3
   360:  0,2:0:4:3:2
   361:  3:4:0:1:1,3
   362:  3:4:0:1,3:1
   363:  3:4:1:0:1,3
   364:  3:4:1:1,3:0
   365:  3:4:1,3:0:1
   366:  3:4:1,3:1:0
   367:  3:0:4:1:1,3
   368:  3:0:4:1,3:1
   369:  3:0:1:4:1,3
   370:  3:0:1:1,3:4
   371:  3:0:1,3:4:1
   372:  3:0:1,3:1:4
   373:  3:1:4:0:1,3
   374:  3:1:4:1,3:0
   375:  3:1:0:4:1,3
   376:  3:1:0:1,3:4
   377:  3:1:1,3:4:0
   378:  3:1:1,3:0:4
   379:  3:1,3:4:0:1
   380:  3:1,3:4:1:0
   381:  3:1,3:0:4:1
   382:  3:1,3:0:1:4
   383:  3:1,3:1:4:0
   384:  3:1,3:1:0:4
   385:  4:3:0:1:1,3
   386:  4:3:0:1,3:1
   387:  4:3:1:0:1,3
   388:  4:3:1:1,3:0
   389:  4:3:1,3:0:1
   390:  4:3:1,3:1:0
   391:  4:0:3:1:1,3
   392:  4:0:3:1,3:1
   393:  4:0:1:3:1,3
   394:  4:0:1:1,3:3
   395:  4:0:1,3:3:1
   396:  4:0:1,3:1:3
   397:  4:1:3:0:1,3
   398:  4:1:3:1,3:0
   399:  4:1:0:3:1,3
   400:  4:1:0:1,3:3
   401:  4:1:1,3:3:0
   402:  4:1:1,3:0:3
   403:  4:1,3:3:0:1
   404:  4:1,3:3:1:0
   405:  4:1,3:0:3:1
   406:  4:1,3:0:1:3
   407:  4:1,3:1:3:0
   408:  4:1,3:1:0:3
   409:  0:3:4:1:1,3
   410:  0:3:4:1,3:1
   411:  0:3:1:4:1,3
   412:  0:3:1:1,3:4
   413:  0:3:1,3:4:1
   414:  0:3:1,3:1:4
   415:  0:4:3:1:1,3
   416:  0:4:3:1,3:1
   417:  0:4:1:3:1,3
   418:  0:4:1:1,3:3
   419:  0:4:1,3:3:1
   420:  0:4:1,3:1:3
   421:  0:1:3:4:1,3
   422:  0:1:3:1,3:4
   423:  0:1:4:3:1,3
   424:  0:1:4:1,3:3
   425:  0:1:1,3:3:4
   426:  0:1:1,3:4:3
   427:  0:1,3:3:4:1
   428:  0:1,3:3:1:4
   429:  0:1,3:4:3:1
   430:  0:1,3:4:1:3
   431:  0:1,3:1:3:4
   432:  0:1,3:1:4:3
   433:  1:3:4:0:1,3
   434:  1:3:4:1,3:0
   435:  1:3:0:4:1,3
   436:  1:3:0:1,3:4
   437:  1:3:1,3:4:0
   438:  1:3:1,3:0:4
   439:  1:4:3:0:1,3
   440:  1:4:3:1,3:0
   441:  1:4:0:3:1,3
   442:  1:4:0:1,3:3
   443:  1:4:1,3:3:0
   444:  1:4:1,3:0:3
   445:  1:0:3:4:1,3
   446:  1:0:3:1,3:4
   447:  1:0:4:3:1,3
   448:  1:0:4:1,3:3
   449:  1:0:1,3:3:4
   450:  1:0:1,3:4:3
   451:  1:1,3:3:4:0
   452:  1:1,3:3:0:4
   453:  1:1,3:4:3:0
   454:  1:1,3:4:0:3
   455:  1:1,3:0:3:4
   456:  1:1,3:0:4:3
   457:  1,3:3:4:0:1
   458:  1,3:3:4:1:0
   459:  1,3:3:0:4:1
   460:  1,3:3:0:1:4
   461:  1,3:3:1:4:0
   462:  1,3:3:1:0:4
   463:  1,3:4:3:0:1
   464:  1,3:4:3:1:0
   465:  1,3:4:0:3:1
   466:  1,3:4:0:1:3
   467:  1,3:4:1:3:0
   468:  1,3:4:1:0:3
   469:  1,3:0:3:4:1
   470:  1,3:0:3:1:4
   471:  1,3:0:4:3:1
   472:  1,3:0:4:1:3
   473:  1,3:0:1:3:4
   474:  1,3:0:1:4:3
   475:  1,3:1:3:4:0
   476:  1,3:1:3:0:4
   477:  1,3:1:4:3:0
   478:  1,3:1:4:0:3
   479:  1,3:1:0:3:4
   480:  1,3:1:0:4:3
   481:  4:0:1:2:2,4
   482:  4:0:1:2,4:2
   483:  4:0:2:1:2,4
   484:  4:0:2:2,4:1
   485:  4:0:2,4:1:2
   486:  4:0:2,4:2:1
   487:  4:1:0:2:2,4
   488:  4:1:0:2,4:2
   489:  4:1:2:0:2,4
   490:  4:1:2:2,4:0
   491:  4:1:2,4:0:2
   492:  4:1:2,4:2:0
   493:  4:2:0:1:2,4
   494:  4:2:0:2,4:1
   495:  4:2:1:0:2,4
   496:  4:2:1:2,4:0
   497:  4:2:2,4:0:1
   498:  4:2:2,4:1:0
   499:  4:2,4:0:1:2
   500:  4:2,4:0:2:1
   501:  4:2,4:1:0:2
   502:  4:2,4:1:2:0
   503:  4:2,4:2:0:1
   504:  4:2,4:2:1:0
   505:  0:4:1:2:2,4
   506:  0:4:1:2,4:2
   507:  0:4:2:1:2,4
   508:  0:4:2:2,4:1
   509:  0:4:2,4:1:2
   510:  0:4:2,4:2:1
   511:  0:1:4:2:2,4
   512:  0:1:4:2,4:2
   513:  0:1:2:4:2,4
   514:  0:1:2:2,4:4
   515:  0:1:2,4:4:2
   516:  0:1:2,4:2:4
   517:  0:2:4:1:2,4
   518:  0:2:4:2,4:1
   519:  0:2:1:4:2,4
   520:  0:2:1:2,4:4
   521:  0:2:2,4:4:1
   522:  0:2:2,4:1:4
   523:  0:2,4:4:1:2
   524:  0:2,4:4:2:1
   525:  0:2,4:1:4:2
   526:  0:2,4:1:2:4
   527:  0:2,4:2:4:1
   528:  0:2,4:2:1:4
   529:  1:4:0:2:2,4
   530:  1:4:0:2,4:2
   531:  1:4:2:0:2,4
   532:  1:4:2:2,4:0
   533:  1:4:2,4:0:2
   534:  1:4:2,4:2:0
   535:  1:0:4:2:2,4
   536:  1:0:4:2,4:2
   537:  1:0:2:4:2,4
   538:  1:0:2:2,4:4
   539:  1:0:2,4:4:2
   540:  1:0:2,4:2:4
   541:  1:2:4:0:2,4
   542:  1:2:4:2,4:0
   543:  1:2:0:4:2,4
   544:  1:2:0:2,4:4
   545:  1:2:2,4:4:0
   546:  1:2:2,4:0:4
   547:  1:2,4:4:0:2
   548:  1:2,4:4:2:0
   549:  1:2,4:0:4:2
   550:  1:2,4:0:2:4
   551:  1:2,4:2:4:0
   552:  1:2,4:2:0:4
   553:  2:4:0:1:2,4
   554:  2:4:0:2,4:1
   555:  2:4:1:0:2,4
   556:  2:4:1:2,4:0
   557:  2:4:2,4:0:1
   558:  2:4:2,4:1:0
   559:  2:0:4:1:2,4
   560:  2:0:4:2,4:1
   561:  2:0:1:4:2,4
   562:  2:0:1:2,4:4
   563:  2:0:2,4:4:1
   564:  2:0:2,4:1:4
   565:  2:1:4:0:2,4
   566:  2:1:4:2,4:0
   567:  2:1:0:4:2,4
   568:  2:1:0:2,4:4
   569:  2:1:2,4:4:0
   570:  2:1:2,4:0:4
   571:  2:2,4:4:0:1
   572:  2:2,4:4:1:0
   573:  2:2,4:0:4:1
   574:  2:2,4:0:1:4
   575:  2:2,4:1:4:0
   576:  2:2,4:1:0:4
   577:  2,4:4:0:1:2
   578:  2,4:4:0:2:1
   579:  2,4:4:1:0:2
   580:  2,4:4:1:2:0
   581:  2,4:4:2:0:1
   582:  2,4:4:2:1:0
   583:  2,4:0:4:1:2
   584:  2,4:0:4:2:1
   585:  2,4:0:1:4:2
   586:  2,4:0:1:2:4
   587:  2,4:0:2:4:1
   588:  2,4:0:2:1:4
   589:  2,4:1:4:0:2
   590:  2,4:1:4:2:0
   591:  2,4:1:0:4:2
   592:  2,4:1:0:2:4
   593:  2,4:1:2:4:0
   594:  2,4:1:2:0:4
   595:  2,4:2:4:0:1
   596:  2,4:2:4:1:0
   597:  2,4:2:0:4:1
   598:  2,4:2:0:1:4
   599:  2,4:2:1:4:0
   600:  2,4:2:1:0:4
family= 4 1 0 0 0 new D5h genus #    28 is 0:1:2:3:0,4
     1:  0:1:2:3:0,4
     2:  0:1:2:0,4:3
     3:  0:1:3:2:0,4
     4:  0:1:3:0,4:2
     5:  0:1:0,4:2:3
     6:  0:1:0,4:3:2
     7:  0:2:1:3:0,4
     8:  0:2:1:0,4:3
     9:  0:2:3:1:0,4
    10:  0:2:3:0,4:1
    11:  0:2:0,4:1:3
    12:  0:2:0,4:3:1
    13:  0:3:1:2:0,4
    14:  0:3:1:0,4:2
    15:  0:3:2:1:0,4
    16:  0:3:2:0,4:1
    17:  0:3:0,4:1:2
    18:  0:3:0,4:2:1
    19:  0:0,4:1:2:3
    20:  0:0,4:1:3:2
    21:  0:0,4:2:1:3
    22:  0:0,4:2:3:1
    23:  0:0,4:3:1:2
    24:  0:0,4:3:2:1
    25:  1:0:2:3:0,4
    26:  1:0:2:0,4:3
    27:  1:0:3:2:0,4
    28:  1:0:3:0,4:2
    29:  1:0:0,4:2:3
    30:  1:0:0,4:3:2
    31:  1:2:0:3:0,4
    32:  1:2:0:0,4:3
    33:  1:2:3:0:0,4
    34:  1:2:3:0,4:0
    35:  1:2:0,4:0:3
    36:  1:2:0,4:3:0
    37:  1:3:0:2:0,4
    38:  1:3:0:0,4:2
    39:  1:3:2:0:0,4
    40:  1:3:2:0,4:0
    41:  1:3:0,4:0:2
    42:  1:3:0,4:2:0
    43:  1:0,4:0:2:3
    44:  1:0,4:0:3:2
    45:  1:0,4:2:0:3
    46:  1:0,4:2:3:0
    47:  1:0,4:3:0:2
    48:  1:0,4:3:2:0
    49:  2:0:1:3:0,4
    50:  2:0:1:0,4:3
    51:  2:0:3:1:0,4
    52:  2:0:3:0,4:1
    53:  2:0:0,4:1:3
    54:  2:0:0,4:3:1
    55:  2:1:0:3:0,4
    56:  2:1:0:0,4:3
    57:  2:1:3:0:0,4
    58:  2:1:3:0,4:0
    59:  2:1:0,4:0:3
    60:  2:1:0,4:3:0
    61:  2:3:0:1:0,4
    62:  2:3:0:0,4:1
    63:  2:3:1:0:0,4
    64:  2:3:1:0,4:0
    65:  2:3:0,4:0:1
    66:  2:3:0,4:1:0
    67:  2:0,4:0:1:3
    68:  2:0,4:0:3:1
    69:  2:0,4:1:0:3
    70:  2:0,4:1:3:0
    71:  2:0,4:3:0:1
    72:  2:0,4:3:1:0
    73:  3:0:1:2:0,4
    74:  3:0:1:0,4:2
    75:  3:0:2:1:0,4
    76:  3:0:2:0,4:1
    77:  3:0:0,4:1:2
    78:  3:0:0,4:2:1
    79:  3:1:0:2:0,4
    80:  3:1:0:0,4:2
    81:  3:1:2:0:0,4
    82:  3:1:2:0,4:0
    83:  3:1:0,4:0:2
    84:  3:1:0,4:2:0
    85:  3:2:0:1:0,4
    86:  3:2:0:0,4:1
    87:  3:2:1:0:0,4
    88:  3:2:1:0,4:0
    89:  3:2:0,4:0:1
    90:  3:2:0,4:1:0
    91:  3:0,4:0:1:2
    92:  3:0,4:0:2:1
    93:  3:0,4:1:0:2
    94:  3:0,4:1:2:0
    95:  3:0,4:2:0:1
    96:  3:0,4:2:1:0
    97:  0,4:0:1:2:3
    98:  0,4:0:1:3:2
    99:  0,4:0:2:1:3
   100:  0,4:0:2:3:1
   101:  0,4:0:3:1:2
   102:  0,4:0:3:2:1
   103:  0,4:1:0:2:3
   104:  0,4:1:0:3:2
   105:  0,4:1:2:0:3
   106:  0,4:1:2:3:0
   107:  0,4:1:3:0:2
   108:  0,4:1:3:2:0
   109:  0,4:2:0:1:3
   110:  0,4:2:0:3:1
   111:  0,4:2:1:0:3
   112:  0,4:2:1:3:0
   113:  0,4:2:3:0:1
   114:  0,4:2:3:1:0
   115:  0,4:3:0:1:2
   116:  0,4:3:0:2:1
   117:  0,4:3:1:0:2
   118:  0,4:3:1:2:0
   119:  0,4:3:2:0:1
   120:  0,4:3:2:1:0
   121:  1:2:3:4:0,1
   122:  1:2:3:0,1:4
   123:  1:2:4:3:0,1
   124:  1:2:4:0,1:3
   125:  1:2:0,1:3:4
   126:  1:2:0,1:4:3
   127:  1:3:2:4:0,1
   128:  1:3:2:0,1:4
   129:  1:3:4:2:0,1
   130:  1:3:4:0,1:2
   131:  1:3:0,1:2:4
   132:  1:3:0,1:4:2
   133:  1:4:2:3:0,1
   134:  1:4:2:0,1:3
   135:  1:4:3:2:0,1
   136:  1:4:3:0,1:2
   137:  1:4:0,1:2:3
   138:  1:4:0,1:3:2
   139:  1:0,1:2:3:4
   140:  1:0,1:2:4:3
   141:  1:0,1:3:2:4
   142:  1:0,1:3:4:2
   143:  1:0,1:4:2:3
   144:  1:0,1:4:3:2
   145:  2:1:3:4:0,1
   146:  2:1:3:0,1:4
   147:  2:1:4:3:0,1
   148:  2:1:4:0,1:3
   149:  2:1:0,1:3:4
   150:  2:1:0,1:4:3
   151:  2:3:1:4:0,1
   152:  2:3:1:0,1:4
   153:  2:3:4:1:0,1
   154:  2:3:4:0,1:1
   155:  2:3:0,1:1:4
   156:  2:3:0,1:4:1
   157:  2:4:1:3:0,1
   158:  2:4:1:0,1:3
   159:  2:4:3:1:0,1
   160:  2:4:3:0,1:1
   161:  2:4:0,1:1:3
   162:  2:4:0,1:3:1
   163:  2:0,1:1:3:4
   164:  2:0,1:1:4:3
   165:  2:0,1:3:1:4
   166:  2:0,1:3:4:1
   167:  2:0,1:4:1:3
   168:  2:0,1:4:3:1
   169:  3:1:2:4:0,1
   170:  3:1:2:0,1:4
   171:  3:1:4:2:0,1
   172:  3:1:4:0,1:2
   173:  3:1:0,1:2:4
   174:  3:1:0,1:4:2
   175:  3:2:1:4:0,1
   176:  3:2:1:0,1:4
   177:  3:2:4:1:0,1
   178:  3:2:4:0,1:1
   179:  3:2:0,1:1:4
   180:  3:2:0,1:4:1
   181:  3:4:1:2:0,1
   182:  3:4:1:0,1:2
   183:  3:4:2:1:0,1
   184:  3:4:2:0,1:1
   185:  3:4:0,1:1:2
   186:  3:4:0,1:2:1
   187:  3:0,1:1:2:4
   188:  3:0,1:1:4:2
   189:  3:0,1:2:1:4
   190:  3:0,1:2:4:1
   191:  3:0,1:4:1:2
   192:  3:0,1:4:2:1
   193:  4:1:2:3:0,1
   194:  4:1:2:0,1:3
   195:  4:1:3:2:0,1
   196:  4:1:3:0,1:2
   197:  4:1:0,1:2:3
   198:  4:1:0,1:3:2
   199:  4:2:1:3:0,1
   200:  4:2:1:0,1:3
   201:  4:2:3:1:0,1
   202:  4:2:3:0,1:1
   203:  4:2:0,1:1:3
   204:  4:2:0,1:3:1
   205:  4:3:1:2:0,1
   206:  4:3:1:0,1:2
   207:  4:3:2:1:0,1
   208:  4:3:2:0,1:1
   209:  4:3:0,1:1:2
   210:  4:3:0,1:2:1
   211:  4:0,1:1:2:3
   212:  4:0,1:1:3:2
   213:  4:0,1:2:1:3
   214:  4:0,1:2:3:1
   215:  4:0,1:3:1:2
   216:  4:0,1:3:2:1
   217:  0,1:1:2:3:4
   218:  0,1:1:2:4:3
   219:  0,1:1:3:2:4
   220:  0,1:1:3:4:2
   221:  0,1:1:4:2:3
   222:  0,1:1:4:3:2
   223:  0,1:2:1:3:4
   224:  0,1:2:1:4:3
   225:  0,1:2:3:1:4
   226:  0,1:2:3:4:1
   227:  0,1:2:4:1:3
   228:  0,1:2:4:3:1
   229:  0,1:3:1:2:4
   230:  0,1:3:1:4:2
   231:  0,1:3:2:1:4
   232:  0,1:3:2:4:1
   233:  0,1:3:4:1:2
   234:  0,1:3:4:2:1
   235:  0,1:4:1:2:3
   236:  0,1:4:1:3:2
   237:  0,1:4:2:1:3
   238:  0,1:4:2:3:1
   239:  0,1:4:3:1:2
   240:  0,1:4:3:2:1
   241:  2:3:4:0:1,2
   242:  2:3:4:1,2:0
   243:  2:3:0:4:1,2
   244:  2:3:0:1,2:4
   245:  2:3:1,2:4:0
   246:  2:3:1,2:0:4
   247:  2:4:3:0:1,2
   248:  2:4:3:1,2:0
   249:  2:4:0:3:1,2
   250:  2:4:0:1,2:3
   251:  2:4:1,2:3:0
   252:  2:4:1,2:0:3
   253:  2:0:3:4:1,2
   254:  2:0:3:1,2:4
   255:  2:0:4:3:1,2
   256:  2:0:4:1,2:3
   257:  2:0:1,2:3:4
   258:  2:0:1,2:4:3
   259:  2:1,2:3:4:0
   260:  2:1,2:3:0:4
   261:  2:1,2:4:3:0
   262:  2:1,2:4:0:3
   263:  2:1,2:0:3:4
   264:  2:1,2:0:4:3
   265:  3:2:4:0:1,2
   266:  3:2:4:1,2:0
   267:  3:2:0:4:1,2
   268:  3:2:0:1,2:4
   269:  3:2:1,2:4:0
   270:  3:2:1,2:0:4
   271:  3:4:2:0:1,2
   272:  3:4:2:1,2:0
   273:  3:4:0:2:1,2
   274:  3:4:0:1,2:2
   275:  3:4:1,2:2:0
   276:  3:4:1,2:0:2
   277:  3:0:2:4:1,2
   278:  3:0:2:1,2:4
   279:  3:0:4:2:1,2
   280:  3:0:4:1,2:2
   281:  3:0:1,2:2:4
   282:  3:0:1,2:4:2
   283:  3:1,2:2:4:0
   284:  3:1,2:2:0:4
   285:  3:1,2:4:2:0
   286:  3:1,2:4:0:2
   287:  3:1,2:0:2:4
   288:  3:1,2:0:4:2
   289:  4:2:3:0:1,2
   290:  4:2:3:1,2:0
   291:  4:2:0:3:1,2
   292:  4:2:0:1,2:3
   293:  4:2:1,2:3:0
   294:  4:2:1,2:0:3
   295:  4:3:2:0:1,2
   296:  4:3:2:1,2:0
   297:  4:3:0:2:1,2
   298:  4:3:0:1,2:2
   299:  4:3:1,2:2:0
   300:  4:3:1,2:0:2
   301:  4:0:2:3:1,2
   302:  4:0:2:1,2:3
   303:  4:0:3:2:1,2
   304:  4:0:3:1,2:2
   305:  4:0:1,2:2:3
   306:  4:0:1,2:3:2
   307:  4:1,2:2:3:0
   308:  4:1,2:2:0:3
   309:  4:1,2:3:2:0
   310:  4:1,2:3:0:2
   311:  4:1,2:0:2:3
   312:  4:1,2:0:3:2
   313:  0:2:3:4:1,2
   314:  0:2:3:1,2:4
   315:  0:2:4:3:1,2
   316:  0:2:4:1,2:3
   317:  0:2:1,2:3:4
   318:  0:2:1,2:4:3
   319:  0:3:2:4:1,2
   320:  0:3:2:1,2:4
   321:  0:3:4:2:1,2
   322:  0:3:4:1,2:2
   323:  0:3:1,2:2:4
   324:  0:3:1,2:4:2
   325:  0:4:2:3:1,2
   326:  0:4:2:1,2:3
   327:  0:4:3:2:1,2
   328:  0:4:3:1,2:2
   329:  0:4:1,2:2:3
   330:  0:4:1,2:3:2
   331:  0:1,2:2:3:4
   332:  0:1,2:2:4:3
   333:  0:1,2:3:2:4
   334:  0:1,2:3:4:2
   335:  0:1,2:4:2:3
   336:  0:1,2:4:3:2
   337:  1,2:2:3:4:0
   338:  1,2:2:3:0:4
   339:  1,2:2:4:3:0
   340:  1,2:2:4:0:3
   341:  1,2:2:0:3:4
   342:  1,2:2:0:4:3
   343:  1,2:3:2:4:0
   344:  1,2:3:2:0:4
   345:  1,2:3:4:2:0
   346:  1,2:3:4:0:2
   347:  1,2:3:0:2:4
   348:  1,2:3:0:4:2
   349:  1,2:4:2:3:0
   350:  1,2:4:2:0:3
   351:  1,2:4:3:2:0
   352:  1,2:4:3:0:2
   353:  1,2:4:0:2:3
   354:  1,2:4:0:3:2
   355:  1,2:0:2:3:4
   356:  1,2:0:2:4:3
   357:  1,2:0:3:2:4
   358:  1,2:0:3:4:2
   359:  1,2:0:4:2:3
   360:  1,2:0:4:3:2
   361:  3:4:0:1:2,3
   362:  3:4:0:2,3:1
   363:  3:4:1:0:2,3
   364:  3:4:1:2,3:0
   365:  3:4:2,3:0:1
   366:  3:4:2,3:1:0
   367:  3:0:4:1:2,3
   368:  3:0:4:2,3:1
   369:  3:0:1:4:2,3
   370:  3:0:1:2,3:4
   371:  3:0:2,3:4:1
   372:  3:0:2,3:1:4
   373:  3:1:4:0:2,3
   374:  3:1:4:2,3:0
   375:  3:1:0:4:2,3
   376:  3:1:0:2,3:4
   377:  3:1:2,3:4:0
   378:  3:1:2,3:0:4
   379:  3:2,3:4:0:1
   380:  3:2,3:4:1:0
   381:  3:2,3:0:4:1
   382:  3:2,3:0:1:4
   383:  3:2,3:1:4:0
   384:  3:2,3:1:0:4
   385:  4:3:0:1:2,3
   386:  4:3:0:2,3:1
   387:  4:3:1:0:2,3
   388:  4:3:1:2,3:0
   389:  4:3:2,3:0:1
   390:  4:3:2,3:1:0
   391:  4:0:3:1:2,3
   392:  4:0:3:2,3:1
   393:  4:0:1:3:2,3
   394:  4:0:1:2,3:3
   395:  4:0:2,3:3:1
   396:  4:0:2,3:1:3
   397:  4:1:3:0:2,3
   398:  4:1:3:2,3:0
   399:  4:1:0:3:2,3
   400:  4:1:0:2,3:3
   401:  4:1:2,3:3:0
   402:  4:1:2,3:0:3
   403:  4:2,3:3:0:1
   404:  4:2,3:3:1:0
   405:  4:2,3:0:3:1
   406:  4:2,3:0:1:3
   407:  4:2,3:1:3:0
   408:  4:2,3:1:0:3
   409:  0:3:4:1:2,3
   410:  0:3:4:2,3:1
   411:  0:3:1:4:2,3
   412:  0:3:1:2,3:4
   413:  0:3:2,3:4:1
   414:  0:3:2,3:1:4
   415:  0:4:3:1:2,3
   416:  0:4:3:2,3:1
   417:  0:4:1:3:2,3
   418:  0:4:1:2,3:3
   419:  0:4:2,3:3:1
   420:  0:4:2,3:1:3
   421:  0:1:3:4:2,3
   422:  0:1:3:2,3:4
   423:  0:1:4:3:2,3
   424:  0:1:4:2,3:3
   425:  0:1:2,3:3:4
   426:  0:1:2,3:4:3
   427:  0:2,3:3:4:1
   428:  0:2,3:3:1:4
   429:  0:2,3:4:3:1
   430:  0:2,3:4:1:3
   431:  0:2,3:1:3:4
   432:  0:2,3:1:4:3
   433:  1:3:4:0:2,3
   434:  1:3:4:2,3:0
   435:  1:3:0:4:2,3
   436:  1:3:0:2,3:4
   437:  1:3:2,3:4:0
   438:  1:3:2,3:0:4
   439:  1:4:3:0:2,3
   440:  1:4:3:2,3:0
   441:  1:4:0:3:2,3
   442:  1:4:0:2,3:3
   443:  1:4:2,3:3:0
   444:  1:4:2,3:0:3
   445:  1:0:3:4:2,3
   446:  1:0:3:2,3:4
   447:  1:0:4:3:2,3
   448:  1:0:4:2,3:3
   449:  1:0:2,3:3:4
   450:  1:0:2,3:4:3
   451:  1:2,3:3:4:0
   452:  1:2,3:3:0:4
   453:  1:2,3:4:3:0
   454:  1:2,3:4:0:3
   455:  1:2,3:0:3:4
   456:  1:2,3:0:4:3
   457:  2,3:3:4:0:1
   458:  2,3:3:4:1:0
   459:  2,3:3:0:4:1
   460:  2,3:3:0:1:4
   461:  2,3:3:1:4:0
   462:  2,3:3:1:0:4
   463:  2,3:4:3:0:1
   464:  2,3:4:3:1:0
   465:  2,3:4:0:3:1
   466:  2,3:4:0:1:3
   467:  2,3:4:1:3:0
   468:  2,3:4:1:0:3
   469:  2,3:0:3:4:1
   470:  2,3:0:3:1:4
   471:  2,3:0:4:3:1
   472:  2,3:0:4:1:3
   473:  2,3:0:1:3:4
   474:  2,3:0:1:4:3
   475:  2,3:1:3:4:0
   476:  2,3:1:3:0:4
   477:  2,3:1:4:3:0
   478:  2,3:1:4:0:3
   479:  2,3:1:0:3:4
   480:  2,3:1:0:4:3
   481:  4:0:1:2:3,4
   482:  4:0:1:3,4:2
   483:  4:0:2:1:3,4
   484:  4:0:2:3,4:1
   485:  4:0:3,4:1:2
   486:  4:0:3,4:2:1
   487:  4:1:0:2:3,4
   488:  4:1:0:3,4:2
   489:  4:1:2:0:3,4
   490:  4:1:2:3,4:0
   491:  4:1:3,4:0:2
   492:  4:1:3,4:2:0
   493:  4:2:0:1:3,4
   494:  4:2:0:3,4:1
   495:  4:2:1:0:3,4
   496:  4:2:1:3,4:0
   497:  4:2:3,4:0:1
   498:  4:2:3,4:1:0
   499:  4:3,4:0:1:2
   500:  4:3,4:0:2:1
   501:  4:3,4:1:0:2
   502:  4:3,4:1:2:0
   503:  4:3,4:2:0:1
   504:  4:3,4:2:1:0
   505:  0:4:1:2:3,4
   506:  0:4:1:3,4:2
   507:  0:4:2:1:3,4
   508:  0:4:2:3,4:1
   509:  0:4:3,4:1:2
   510:  0:4:3,4:2:1
   511:  0:1:4:2:3,4
   512:  0:1:4:3,4:2
   513:  0:1:2:4:3,4
   514:  0:1:2:3,4:4
   515:  0:1:3,4:4:2
   516:  0:1:3,4:2:4
   517:  0:2:4:1:3,4
   518:  0:2:4:3,4:1
   519:  0:2:1:4:3,4
   520:  0:2:1:3,4:4
   521:  0:2:3,4:4:1
   522:  0:2:3,4:1:4
   523:  0:3,4:4:1:2
   524:  0:3,4:4:2:1
   525:  0:3,4:1:4:2
   526:  0:3,4:1:2:4
   527:  0:3,4:2:4:1
   528:  0:3,4:2:1:4
   529:  1:4:0:2:3,4
   530:  1:4:0:3,4:2
   531:  1:4:2:0:3,4
   532:  1:4:2:3,4:0
   533:  1:4:3,4:0:2
   534:  1:4:3,4:2:0
   535:  1:0:4:2:3,4
   536:  1:0:4:3,4:2
   537:  1:0:2:4:3,4
   538:  1:0:2:3,4:4
   539:  1:0:3,4:4:2
   540:  1:0:3,4:2:4
   541:  1:2:4:0:3,4
   542:  1:2:4:3,4:0
   543:  1:2:0:4:3,4
   544:  1:2:0:3,4:4
   545:  1:2:3,4:4:0
   546:  1:2:3,4:0:4
   547:  1:3,4:4:0:2
   548:  1:3,4:4:2:0
   549:  1:3,4:0:4:2
   550:  1:3,4:0:2:4
   551:  1:3,4:2:4:0
   552:  1:3,4:2:0:4
   553:  2:4:0:1:3,4
   554:  2:4:0:3,4:1
   555:  2:4:1:0:3,4
   556:  2:4:1:3,4:0
   557:  2:4:3,4:0:1
   558:  2:4:3,4:1:0
   559:  2:0:4:1:3,4
   560:  2:0:4:3,4:1
   561:  2:0:1:4:3,4
   562:  2:0:1:3,4:4
   563:  2:0:3,4:4:1
   564:  2:0:3,4:1:4
   565:  2:1:4:0:3,4
   566:  2:1:4:3,4:0
   567:  2:1:0:4:3,4
   568:  2:1:0:3,4:4
   569:  2:1:3,4:4:0
   570:  2:1:3,4:0:4
   571:  2:3,4:4:0:1
   572:  2:3,4:4:1:0
   573:  2:3,4:0:4:1
   574:  2:3,4:0:1:4
   575:  2:3,4:1:4:0
   576:  2:3,4:1:0:4
   577:  3,4:4:0:1:2
   578:  3,4:4:0:2:1
   579:  3,4:4:1:0:2
   580:  3,4:4:1:2:0
   581:  3,4:4:2:0:1
   582:  3,4:4:2:1:0
   583:  3,4:0:4:1:2
   584:  3,4:0:4:2:1
   585:  3,4:0:1:4:2
   586:  3,4:0:1:2:4
   587:  3,4:0:2:4:1
   588:  3,4:0:2:1:4
   589:  3,4:1:4:0:2
   590:  3,4:1:4:2:0
   591:  3,4:1:0:4:2
   592:  3,4:1:0:2:4
   593:  3,4:1:2:4:0
   594:  3,4:1:2:0:4
   595:  3,4:2:4:0:1
   596:  3,4:2:4:1:0
   597:  3,4:2:0:4:1
   598:  3,4:2:0:1:4
   599:  3,4:2:1:4:0
   600:  3,4:2:1:0:4
   601:  0:4:3:2:0,1
   602:  0:4:3:0,1:2
   603:  0:4:2:3:0,1
   604:  0:4:2:0,1:3
   605:  0:4:0,1:3:2
   606:  0:4:0,1:2:3
   607:  0:3:4:2:0,1
   608:  0:3:4:0,1:2
   609:  0:3:2:4:0,1
   610:  0:3:2:0,1:4
   611:  0:3:0,1:4:2
   612:  0:3:0,1:2:4
   613:  0:2:4:3:0,1
   614:  0:2:4:0,1:3
   615:  0:2:3:4:0,1
   616:  0:2:3:0,1:4
   617:  0:2:0,1:4:3
   618:  0:2:0,1:3:4
   619:  0:0,1:4:3:2
   620:  0:0,1:4:2:3
   621:  0:0,1:3:4:2
   622:  0:0,1:3:2:4
   623:  0:0,1:2:4:3
   624:  0:0,1:2:3:4
   625:  4:0:3:2:0,1
   626:  4:0:3:0,1:2
   627:  4:0:2:3:0,1
   628:  4:0:2:0,1:3
   629:  4:0:0,1:3:2
   630:  4:0:0,1:2:3
   631:  4:3:0:2:0,1
   632:  4:3:0:0,1:2
   633:  4:3:2:0:0,1
   634:  4:3:2:0,1:0
   635:  4:3:0,1:0:2
   636:  4:3:0,1:2:0
   637:  4:2:0:3:0,1
   638:  4:2:0:0,1:3
   639:  4:2:3:0:0,1
   640:  4:2:3:0,1:0
   641:  4:2:0,1:0:3
   642:  4:2:0,1:3:0
   643:  4:0,1:0:3:2
   644:  4:0,1:0:2:3
   645:  4:0,1:3:0:2
   646:  4:0,1:3:2:0
   647:  4:0,1:2:0:3
   648:  4:0,1:2:3:0
   649:  3:0:4:2:0,1
   650:  3:0:4:0,1:2
   651:  3:0:2:4:0,1
   652:  3:0:2:0,1:4
   653:  3:0:0,1:4:2
   654:  3:0:0,1:2:4
   655:  3:4:0:2:0,1
   656:  3:4:0:0,1:2
   657:  3:4:2:0:0,1
   658:  3:4:2:0,1:0
   659:  3:4:0,1:0:2
   660:  3:4:0,1:2:0
   661:  3:2:0:4:0,1
   662:  3:2:0:0,1:4
   663:  3:2:4:0:0,1
   664:  3:2:4:0,1:0
   665:  3:2:0,1:0:4
   666:  3:2:0,1:4:0
   667:  3:0,1:0:4:2
   668:  3:0,1:0:2:4
   669:  3:0,1:4:0:2
   670:  3:0,1:4:2:0
   671:  3:0,1:2:0:4
   672:  3:0,1:2:4:0
   673:  2:0:4:3:0,1
   674:  2:0:4:0,1:3
   675:  2:0:3:4:0,1
   676:  2:0:3:0,1:4
   677:  2:0:0,1:4:3
   678:  2:0:0,1:3:4
   679:  2:4:0:3:0,1
   680:  2:4:0:0,1:3
   681:  2:4:3:0:0,1
   682:  2:4:3:0,1:0
   683:  2:4:0,1:0:3
   684:  2:4:0,1:3:0
   685:  2:3:0:4:0,1
   686:  2:3:0:0,1:4
   687:  2:3:4:0:0,1
   688:  2:3:4:0,1:0
   689:  2:3:0,1:0:4
   690:  2:3:0,1:4:0
   691:  2:0,1:0:4:3
   692:  2:0,1:0:3:4
   693:  2:0,1:4:0:3
   694:  2:0,1:4:3:0
   695:  2:0,1:3:0:4
   696:  2:0,1:3:4:0
   697:  0,1:0:4:3:2
   698:  0,1:0:4:2:3
   699:  0,1:0:3:4:2
   700:  0,1:0:3:2:4
   701:  0,1:0:2:4:3
   702:  0,1:0:2:3:4
   703:  0,1:4:0:3:2
   704:  0,1:4:0:2:3
   705:  0,1:4:3:0:2
   706:  0,1:4:3:2:0
   707:  0,1:4:2:0:3
   708:  0,1:4:2:3:0
   709:  0,1:3:0:4:2
   710:  0,1:3:0:2:4
   711:  0,1:3:4:0:2
   712:  0,1:3:4:2:0
   713:  0,1:3:2:0:4
   714:  0,1:3:2:4:0
   715:  0,1:2:0:4:3
   716:  0,1:2:0:3:4
   717:  0,1:2:4:0:3
   718:  0,1:2:4:3:0
   719:  0,1:2:3:0:4
   720:  0,1:2:3:4:0
   721:  1:0:4:3:1,2
   722:  1:0:4:1,2:3
   723:  1:0:3:4:1,2
   724:  1:0:3:1,2:4
   725:  1:0:1,2:4:3
   726:  1:0:1,2:3:4
   727:  1:4:0:3:1,2
   728:  1:4:0:1,2:3
   729:  1:4:3:0:1,2
   730:  1:4:3:1,2:0
   731:  1:4:1,2:0:3
   732:  1:4:1,2:3:0
   733:  1:3:0:4:1,2
   734:  1:3:0:1,2:4
   735:  1:3:4:0:1,2
   736:  1:3:4:1,2:0
   737:  1:3:1,2:0:4
   738:  1:3:1,2:4:0
   739:  1:1,2:0:4:3
   740:  1:1,2:0:3:4
   741:  1:1,2:4:0:3
   742:  1:1,2:4:3:0
   743:  1:1,2:3:0:4
   744:  1:1,2:3:4:0
   745:  0:1:4:3:1,2
   746:  0:1:4:1,2:3
   747:  0:1:3:4:1,2
   748:  0:1:3:1,2:4
   749:  0:1:1,2:4:3
   750:  0:1:1,2:3:4
   751:  0:4:1:3:1,2
   752:  0:4:1:1,2:3
   753:  0:4:3:1:1,2
   754:  0:4:3:1,2:1
   755:  0:4:1,2:1:3
   756:  0:4:1,2:3:1
   757:  0:3:1:4:1,2
   758:  0:3:1:1,2:4
   759:  0:3:4:1:1,2
   760:  0:3:4:1,2:1
   761:  0:3:1,2:1:4
   762:  0:3:1,2:4:1
   763:  0:1,2:1:4:3
   764:  0:1,2:1:3:4
   765:  0:1,2:4:1:3
   766:  0:1,2:4:3:1
   767:  0:1,2:3:1:4
   768:  0:1,2:3:4:1
   769:  4:1:0:3:1,2
   770:  4:1:0:1,2:3
   771:  4:1:3:0:1,2
   772:  4:1:3:1,2:0
   773:  4:1:1,2:0:3
   774:  4:1:1,2:3:0
   775:  4:0:1:3:1,2
   776:  4:0:1:1,2:3
   777:  4:0:3:1:1,2
   778:  4:0:3:1,2:1
   779:  4:0:1,2:1:3
   780:  4:0:1,2:3:1
   781:  4:3:1:0:1,2
   782:  4:3:1:1,2:0
   783:  4:3:0:1:1,2
   784:  4:3:0:1,2:1
   785:  4:3:1,2:1:0
   786:  4:3:1,2:0:1
   787:  4:1,2:1:0:3
   788:  4:1,2:1:3:0
   789:  4:1,2:0:1:3
   790:  4:1,2:0:3:1
   791:  4:1,2:3:1:0
   792:  4:1,2:3:0:1
   793:  3:1:0:4:1,2
   794:  3:1:0:1,2:4
   795:  3:1:4:0:1,2
   796:  3:1:4:1,2:0
   797:  3:1:1,2:0:4
   798:  3:1:1,2:4:0
   799:  3:0:1:4:1,2
   800:  3:0:1:1,2:4
   801:  3:0:4:1:1,2
   802:  3:0:4:1,2:1
   803:  3:0:1,2:1:4
   804:  3:0:1,2:4:1
   805:  3:4:1:0:1,2
   806:  3:4:1:1,2:0
   807:  3:4:0:1:1,2
   808:  3:4:0:1,2:1
   809:  3:4:1,2:1:0
   810:  3:4:1,2:0:1
   811:  3:1,2:1:0:4
   812:  3:1,2:1:4:0
   813:  3:1,2:0:1:4
   814:  3:1,2:0:4:1
   815:  3:1,2:4:1:0
   816:  3:1,2:4:0:1
   817:  1,2:1:0:4:3
   818:  1,2:1:0:3:4
   819:  1,2:1:4:0:3
   820:  1,2:1:4:3:0
   821:  1,2:1:3:0:4
   822:  1,2:1:3:4:0
   823:  1,2:0:1:4:3
   824:  1,2:0:1:3:4
   825:  1,2:0:4:1:3
   826:  1,2:0:4:3:1
   827:  1,2:0:3:1:4
   828:  1,2:0:3:4:1
   829:  1,2:4:1:0:3
   830:  1,2:4:1:3:0
   831:  1,2:4:0:1:3
   832:  1,2:4:0:3:1
   833:  1,2:4:3:1:0
   834:  1,2:4:3:0:1
   835:  1,2:3:1:0:4
   836:  1,2:3:1:4:0
   837:  1,2:3:0:1:4
   838:  1,2:3:0:4:1
   839:  1,2:3:4:1:0
   840:  1,2:3:4:0:1
   841:  2:1:0:4:2,3
   842:  2:1:0:2,3:4
   843:  2:1:4:0:2,3
   844:  2:1:4:2,3:0
   845:  2:1:2,3:0:4
   846:  2:1:2,3:4:0
   847:  2:0:1:4:2,3
   848:  2:0:1:2,3:4
   849:  2:0:4:1:2,3
   850:  2:0:4:2,3:1
   851:  2:0:2,3:1:4
   852:  2:0:2,3:4:1
   853:  2:4:1:0:2,3
   854:  2:4:1:2,3:0
   855:  2:4:0:1:2,3
   856:  2:4:0:2,3:1
   857:  2:4:2,3:1:0
   858:  2:4:2,3:0:1
   859:  2:2,3:1:0:4
   860:  2:2,3:1:4:0
   861:  2:2,3:0:1:4
   862:  2:2,3:0:4:1
   863:  2:2,3:4:1:0
   864:  2:2,3:4:0:1
   865:  1:2:0:4:2,3
   866:  1:2:0:2,3:4
   867:  1:2:4:0:2,3
   868:  1:2:4:2,3:0
   869:  1:2:2,3:0:4
   870:  1:2:2,3:4:0
   871:  1:0:2:4:2,3
   872:  1:0:2:2,3:4
   873:  1:0:4:2:2,3
   874:  1:0:4:2,3:2
   875:  1:0:2,3:2:4
   876:  1:0:2,3:4:2
   877:  1:4:2:0:2,3
   878:  1:4:2:2,3:0
   879:  1:4:0:2:2,3
   880:  1:4:0:2,3:2
   881:  1:4:2,3:2:0
   882:  1:4:2,3:0:2
   883:  1:2,3:2:0:4
   884:  1:2,3:2:4:0
   885:  1:2,3:0:2:4
   886:  1:2,3:0:4:2
   887:  1:2,3:4:2:0
   888:  1:2,3:4:0:2
   889:  0:2:1:4:2,3
   890:  0:2:1:2,3:4
   891:  0:2:4:1:2,3
   892:  0:2:4:2,3:1
   893:  0:2:2,3:1:4
   894:  0:2:2,3:4:1
   895:  0:1:2:4:2,3
   896:  0:1:2:2,3:4
   897:  0:1:4:2:2,3
   898:  0:1:4:2,3:2
   899:  0:1:2,3:2:4
   900:  0:1:2,3:4:2
   901:  0:4:2:1:2,3
   902:  0:4:2:2,3:1
   903:  0:4:1:2:2,3
   904:  0:4:1:2,3:2
   905:  0:4:2,3:2:1
   906:  0:4:2,3:1:2
   907:  0:2,3:2:1:4
   908:  0:2,3:2:4:1
   909:  0:2,3:1:2:4
   910:  0:2,3:1:4:2
   911:  0:2,3:4:2:1
   912:  0:2,3:4:1:2
   913:  4:2:1:0:2,3
   914:  4:2:1:2,3:0
   915:  4:2:0:1:2,3
   916:  4:2:0:2,3:1
   917:  4:2:2,3:1:0
   918:  4:2:2,3:0:1
   919:  4:1:2:0:2,3
   920:  4:1:2:2,3:0
   921:  4:1:0:2:2,3
   922:  4:1:0:2,3:2
   923:  4:1:2,3:2:0
   924:  4:1:2,3:0:2
   925:  4:0:2:1:2,3
   926:  4:0:2:2,3:1
   927:  4:0:1:2:2,3
   928:  4:0:1:2,3:2
   929:  4:0:2,3:2:1
   930:  4:0:2,3:1:2
   931:  4:2,3:2:1:0
   932:  4:2,3:2:0:1
   933:  4:2,3:1:2:0
   934:  4:2,3:1:0:2
   935:  4:2,3:0:2:1
   936:  4:2,3:0:1:2
   937:  2,3:2:1:0:4
   938:  2,3:2:1:4:0
   939:  2,3:2:0:1:4
   940:  2,3:2:0:4:1
   941:  2,3:2:4:1:0
   942:  2,3:2:4:0:1
   943:  2,3:1:2:0:4
   944:  2,3:1:2:4:0
   945:  2,3:1:0:2:4
   946:  2,3:1:0:4:2
   947:  2,3:1:4:2:0
   948:  2,3:1:4:0:2
   949:  2,3:0:2:1:4
   950:  2,3:0:2:4:1
   951:  2,3:0:1:2:4
   952:  2,3:0:1:4:2
   953:  2,3:0:4:2:1
   954:  2,3:0:4:1:2
   955:  2,3:4:2:1:0
   956:  2,3:4:2:0:1
   957:  2,3:4:1:2:0
   958:  2,3:4:1:0:2
   959:  2,3:4:0:2:1
   960:  2,3:4:0:1:2
   961:  3:2:1:0:3,4
   962:  3:2:1:3,4:0
   963:  3:2:0:1:3,4
   964:  3:2:0:3,4:1
   965:  3:2:3,4:1:0
   966:  3:2:3,4:0:1
   967:  3:1:2:0:3,4
   968:  3:1:2:3,4:0
   969:  3:1:0:2:3,4
   970:  3:1:0:3,4:2
   971:  3:1:3,4:2:0
   972:  3:1:3,4:0:2
   973:  3:0:2:1:3,4
   974:  3:0:2:3,4:1
   975:  3:0:1:2:3,4
   976:  3:0:1:3,4:2
   977:  3:0:3,4:2:1
   978:  3:0:3,4:1:2
   979:  3:3,4:2:1:0
   980:  3:3,4:2:0:1
   981:  3:3,4:1:2:0
   982:  3:3,4:1:0:2
   983:  3:3,4:0:2:1
   984:  3:3,4:0:1:2
   985:  2:3:1:0:3,4
   986:  2:3:1:3,4:0
   987:  2:3:0:1:3,4
   988:  2:3:0:3,4:1
   989:  2:3:3,4:1:0
   990:  2:3:3,4:0:1
   991:  2:1:3:0:3,4
   992:  2:1:3:3,4:0
   993:  2:1:0:3:3,4
   994:  2:1:0:3,4:3
   995:  2:1:3,4:3:0
   996:  2:1:3,4:0:3
   997:  2:0:3:1:3,4
   998:  2:0:3:3,4:1
   999:  2:0:1:3:3,4
  1000:  2:0:1:3,4:3
  1001:  2:0:3,4:3:1
  1002:  2:0:3,4:1:3
  1003:  2:3,4:3:1:0
  1004:  2:3,4:3:0:1
  1005:  2:3,4:1:3:0
  1006:  2:3,4:1:0:3
  1007:  2:3,4:0:3:1
  1008:  2:3,4:0:1:3
  1009:  1:3:2:0:3,4
  1010:  1:3:2:3,4:0
  1011:  1:3:0:2:3,4
  1012:  1:3:0:3,4:2
  1013:  1:3:3,4:2:0
  1014:  1:3:3,4:0:2
  1015:  1:2:3:0:3,4
  1016:  1:2:3:3,4:0
  1017:  1:2:0:3:3,4
  1018:  1:2:0:3,4:3
  1019:  1:2:3,4:3:0
  1020:  1:2:3,4:0:3
  1021:  1:0:3:2:3,4
  1022:  1:0:3:3,4:2
  1023:  1:0:2:3:3,4
  1024:  1:0:2:3,4:3
  1025:  1:0:3,4:3:2
  1026:  1:0:3,4:2:3
  1027:  1:3,4:3:2:0
  1028:  1:3,4:3:0:2
  1029:  1:3,4:2:3:0
  1030:  1:3,4:2:0:3
  1031:  1:3,4:0:3:2
  1032:  1:3,4:0:2:3
  1033:  0:3:2:1:3,4
  1034:  0:3:2:3,4:1
  1035:  0:3:1:2:3,4
  1036:  0:3:1:3,4:2
  1037:  0:3:3,4:2:1
  1038:  0:3:3,4:1:2
  1039:  0:2:3:1:3,4
  1040:  0:2:3:3,4:1
  1041:  0:2:1:3:3,4
  1042:  0:2:1:3,4:3
  1043:  0:2:3,4:3:1
  1044:  0:2:3,4:1:3
  1045:  0:1:3:2:3,4
  1046:  0:1:3:3,4:2
  1047:  0:1:2:3:3,4
  1048:  0:1:2:3,4:3
  1049:  0:1:3,4:3:2
  1050:  0:1:3,4:2:3
  1051:  0:3,4:3:2:1
  1052:  0:3,4:3:1:2
  1053:  0:3,4:2:3:1
  1054:  0:3,4:2:1:3
  1055:  0:3,4:1:3:2
  1056:  0:3,4:1:2:3
  1057:  3,4:3:2:1:0
  1058:  3,4:3:2:0:1
  1059:  3,4:3:1:2:0
  1060:  3,4:3:1:0:2
  1061:  3,4:3:0:2:1
  1062:  3,4:3:0:1:2
  1063:  3,4:2:3:1:0
  1064:  3,4:2:3:0:1
  1065:  3,4:2:1:3:0
  1066:  3,4:2:1:0:3
  1067:  3,4:2:0:3:1
  1068:  3,4:2:0:1:3
  1069:  3,4:1:3:2:0
  1070:  3,4:1:3:0:2
  1071:  3,4:1:2:3:0
  1072:  3,4:1:2:0:3
  1073:  3,4:1:0:3:2
  1074:  3,4:1:0:2:3
  1075:  3,4:0:3:2:1
  1076:  3,4:0:3:1:2
  1077:  3,4:0:2:3:1
  1078:  3,4:0:2:1:3
  1079:  3,4:0:1:3:2
  1080:  3,4:0:1:2:3
  1081:  4:3:2:1:0,4
  1082:  4:3:2:0,4:1
  1083:  4:3:1:2:0,4
  1084:  4:3:1:0,4:2
  1085:  4:3:0,4:2:1
  1086:  4:3:0,4:1:2
  1087:  4:2:3:1:0,4
  1088:  4:2:3:0,4:1
  1089:  4:2:1:3:0,4
  1090:  4:2:1:0,4:3
  1091:  4:2:0,4:3:1
  1092:  4:2:0,4:1:3
  1093:  4:1:3:2:0,4
  1094:  4:1:3:0,4:2
  1095:  4:1:2:3:0,4
  1096:  4:1:2:0,4:3
  1097:  4:1:0,4:3:2
  1098:  4:1:0,4:2:3
  1099:  4:0,4:3:2:1
  1100:  4:0,4:3:1:2
  1101:  4:0,4:2:3:1
  1102:  4:0,4:2:1:3
  1103:  4:0,4:1:3:2
  1104:  4:0,4:1:2:3
  1105:  3:4:2:1:0,4
  1106:  3:4:2:0,4:1
  1107:  3:4:1:2:0,4
  1108:  3:4:1:0,4:2
  1109:  3:4:0,4:2:1
  1110:  3:4:0,4:1:2
  1111:  3:2:4:1:0,4
  1112:  3:2:4:0,4:1
  1113:  3:2:1:4:0,4
  1114:  3:2:1:0,4:4
  1115:  3:2:0,4:4:1
  1116:  3:2:0,4:1:4
  1117:  3:1:4:2:0,4
  1118:  3:1:4:0,4:2
  1119:  3:1:2:4:0,4
  1120:  3:1:2:0,4:4
  1121:  3:1:0,4:4:2
  1122:  3:1:0,4:2:4
  1123:  3:0,4:4:2:1
  1124:  3:0,4:4:1:2
  1125:  3:0,4:2:4:1
  1126:  3:0,4:2:1:4
  1127:  3:0,4:1:4:2
  1128:  3:0,4:1:2:4
  1129:  2:4:3:1:0,4
  1130:  2:4:3:0,4:1
  1131:  2:4:1:3:0,4
  1132:  2:4:1:0,4:3
  1133:  2:4:0,4:3:1
  1134:  2:4:0,4:1:3
  1135:  2:3:4:1:0,4
  1136:  2:3:4:0,4:1
  1137:  2:3:1:4:0,4
  1138:  2:3:1:0,4:4
  1139:  2:3:0,4:4:1
  1140:  2:3:0,4:1:4
  1141:  2:1:4:3:0,4
  1142:  2:1:4:0,4:3
  1143:  2:1:3:4:0,4
  1144:  2:1:3:0,4:4
  1145:  2:1:0,4:4:3
  1146:  2:1:0,4:3:4
  1147:  2:0,4:4:3:1
  1148:  2:0,4:4:1:3
  1149:  2:0,4:3:4:1
  1150:  2:0,4:3:1:4
  1151:  2:0,4:1:4:3
  1152:  2:0,4:1:3:4
  1153:  1:4:3:2:0,4
  1154:  1:4:3:0,4:2
  1155:  1:4:2:3:0,4
  1156:  1:4:2:0,4:3
  1157:  1:4:0,4:3:2
  1158:  1:4:0,4:2:3
  1159:  1:3:4:2:0,4
  1160:  1:3:4:0,4:2
  1161:  1:3:2:4:0,4
  1162:  1:3:2:0,4:4
  1163:  1:3:0,4:4:2
  1164:  1:3:0,4:2:4
  1165:  1:2:4:3:0,4
  1166:  1:2:4:0,4:3
  1167:  1:2:3:4:0,4
  1168:  1:2:3:0,4:4
  1169:  1:2:0,4:4:3
  1170:  1:2:0,4:3:4
  1171:  1:0,4:4:3:2
  1172:  1:0,4:4:2:3
  1173:  1:0,4:3:4:2
  1174:  1:0,4:3:2:4
  1175:  1:0,4:2:4:3
  1176:  1:0,4:2:3:4
  1177:  0,4:4:3:2:1
  1178:  0,4:4:3:1:2
  1179:  0,4:4:2:3:1
  1180:  0,4:4:2:1:3
  1181:  0,4:4:1:3:2
  1182:  0,4:4:1:2:3
  1183:  0,4:3:4:2:1
  1184:  0,4:3:4:1:2
  1185:  0,4:3:2:4:1
  1186:  0,4:3:2:1:4
  1187:  0,4:3:1:4:2
  1188:  0,4:3:1:2:4
  1189:  0,4:2:4:3:1
  1190:  0,4:2:4:1:3
  1191:  0,4:2:3:4:1
  1192:  0,4:2:3:1:4
  1193:  0,4:2:1:4:3
  1194:  0,4:2:1:3:4
  1195:  0,4:1:4:3:2
  1196:  0,4:1:4:2:3
  1197:  0,4:1:3:4:2
  1198:  0,4:1:3:2:4
  1199:  0,4:1:2:4:3
  1200:  0,4:1:2:3:4
family= 4 1 0 0 0 new D5h genus #    29 is 0:1:2:3:1,2
     1:  0:1:2:3:1,2
     2:  0:1:2:1,2:3
     3:  0:1:3:2:1,2
     4:  0:1:3:1,2:2
     5:  0:1:1,2:2:3
     6:  0:1:1,2:3:2
     7:  0:2:1:3:1,2
     8:  0:2:1:1,2:3
     9:  0:2:3:1:1,2
    10:  0:2:3:1,2:1
    11:  0:2:1,2:1:3
    12:  0:2:1,2:3:1
    13:  0:3:1:2:1,2
    14:  0:3:1:1,2:2
    15:  0:3:2:1:1,2
    16:  0:3:2:1,2:1
    17:  0:3:1,2:1:2
    18:  0:3:1,2:2:1
    19:  0:1,2:1:2:3
    20:  0:1,2:1:3:2
    21:  0:1,2:2:1:3
    22:  0:1,2:2:3:1
    23:  0:1,2:3:1:2
    24:  0:1,2:3:2:1
    25:  1:0:2:3:1,2
    26:  1:0:2:1,2:3
    27:  1:0:3:2:1,2
    28:  1:0:3:1,2:2
    29:  1:0:1,2:2:3
    30:  1:0:1,2:3:2
    31:  1:2:0:3:1,2
    32:  1:2:0:1,2:3
    33:  1:2:3:0:1,2
    34:  1:2:3:1,2:0
    35:  1:2:1,2:0:3
    36:  1:2:1,2:3:0
    37:  1:3:0:2:1,2
    38:  1:3:0:1,2:2
    39:  1:3:2:0:1,2
    40:  1:3:2:1,2:0
    41:  1:3:1,2:0:2
    42:  1:3:1,2:2:0
    43:  1:1,2:0:2:3
    44:  1:1,2:0:3:2
    45:  1:1,2:2:0:3
    46:  1:1,2:2:3:0
    47:  1:1,2:3:0:2
    48:  1:1,2:3:2:0
    49:  2:0:1:3:1,2
    50:  2:0:1:1,2:3
    51:  2:0:3:1:1,2
    52:  2:0:3:1,2:1
    53:  2:0:1,2:1:3
    54:  2:0:1,2:3:1
    55:  2:1:0:3:1,2
    56:  2:1:0:1,2:3
    57:  2:1:3:0:1,2
    58:  2:1:3:1,2:0
    59:  2:1:1,2:0:3
    60:  2:1:1,2:3:0
    61:  2:3:0:1:1,2
    62:  2:3:0:1,2:1
    63:  2:3:1:0:1,2
    64:  2:3:1:1,2:0
    65:  2:3:1,2:0:1
    66:  2:3:1,2:1:0
    67:  2:1,2:0:1:3
    68:  2:1,2:0:3:1
    69:  2:1,2:1:0:3
    70:  2:1,2:1:3:0
    71:  2:1,2:3:0:1
    72:  2:1,2:3:1:0
    73:  3:0:1:2:1,2
    74:  3:0:1:1,2:2
    75:  3:0:2:1:1,2
    76:  3:0:2:1,2:1
    77:  3:0:1,2:1:2
    78:  3:0:1,2:2:1
    79:  3:1:0:2:1,2
    80:  3:1:0:1,2:2
    81:  3:1:2:0:1,2
    82:  3:1:2:1,2:0
    83:  3:1:1,2:0:2
    84:  3:1:1,2:2:0
    85:  3:2:0:1:1,2
    86:  3:2:0:1,2:1
    87:  3:2:1:0:1,2
    88:  3:2:1:1,2:0
    89:  3:2:1,2:0:1
    90:  3:2:1,2:1:0
    91:  3:1,2:0:1:2
    92:  3:1,2:0:2:1
    93:  3:1,2:1:0:2
    94:  3:1,2:1:2:0
    95:  3:1,2:2:0:1
    96:  3:1,2:2:1:0
    97:  1,2:0:1:2:3
    98:  1,2:0:1:3:2
    99:  1,2:0:2:1:3
   100:  1,2:0:2:3:1
   101:  1,2:0:3:1:2
   102:  1,2:0:3:2:1
   103:  1,2:1:0:2:3
   104:  1,2:1:0:3:2
   105:  1,2:1:2:0:3
   106:  1,2:1:2:3:0
   107:  1,2:1:3:0:2
   108:  1,2:1:3:2:0
   109:  1,2:2:0:1:3
   110:  1,2:2:0:3:1
   111:  1,2:2:1:0:3
   112:  1,2:2:1:3:0
   113:  1,2:2:3:0:1
   114:  1,2:2:3:1:0
   115:  1,2:3:0:1:2
   116:  1,2:3:0:2:1
   117:  1,2:3:1:0:2
   118:  1,2:3:1:2:0
   119:  1,2:3:2:0:1
   120:  1,2:3:2:1:0
   121:  1:2:3:4:2,3
   122:  1:2:3:2,3:4
   123:  1:2:4:3:2,3
   124:  1:2:4:2,3:3
   125:  1:2:2,3:3:4
   126:  1:2:2,3:4:3
   127:  1:3:2:4:2,3
   128:  1:3:2:2,3:4
   129:  1:3:4:2:2,3
   130:  1:3:4:2,3:2
   131:  1:3:2,3:2:4
   132:  1:3:2,3:4:2
   133:  1:4:2:3:2,3
   134:  1:4:2:2,3:3
   135:  1:4:3:2:2,3
   136:  1:4:3:2,3:2
   137:  1:4:2,3:2:3
   138:  1:4:2,3:3:2
   139:  1:2,3:2:3:4
   140:  1:2,3:2:4:3
   141:  1:2,3:3:2:4
   142:  1:2,3:3:4:2
   143:  1:2,3:4:2:3
   144:  1:2,3:4:3:2
   145:  2:1:3:4:2,3
   146:  2:1:3:2,3:4
   147:  2:1:4:3:2,3
   148:  2:1:4:2,3:3
   149:  2:1:2,3:3:4
   150:  2:1:2,3:4:3
   151:  2:3:1:4:2,3
   152:  2:3:1:2,3:4
   153:  2:3:4:1:2,3
   154:  2:3:4:2,3:1
   155:  2:3:2,3:1:4
   156:  2:3:2,3:4:1
   157:  2:4:1:3:2,3
   158:  2:4:1:2,3:3
   159:  2:4:3:1:2,3
   160:  2:4:3:2,3:1
   161:  2:4:2,3:1:3
   162:  2:4:2,3:3:1
   163:  2:2,3:1:3:4
   164:  2:2,3:1:4:3
   165:  2:2,3:3:1:4
   166:  2:2,3:3:4:1
   167:  2:2,3:4:1:3
   168:  2:2,3:4:3:1
   169:  3:1:2:4:2,3
   170:  3:1:2:2,3:4
   171:  3:1:4:2:2,3
   172:  3:1:4:2,3:2
   173:  3:1:2,3:2:4
   174:  3:1:2,3:4:2
   175:  3:2:1:4:2,3
   176:  3:2:1:2,3:4
   177:  3:2:4:1:2,3
   178:  3:2:4:2,3:1
   179:  3:2:2,3:1:4
   180:  3:2:2,3:4:1
   181:  3:4:1:2:2,3
   182:  3:4:1:2,3:2
   183:  3:4:2:1:2,3
   184:  3:4:2:2,3:1
   185:  3:4:2,3:1:2
   186:  3:4:2,3:2:1
   187:  3:2,3:1:2:4
   188:  3:2,3:1:4:2
   189:  3:2,3:2:1:4
   190:  3:2,3:2:4:1
   191:  3:2,3:4:1:2
   192:  3:2,3:4:2:1
   193:  4:1:2:3:2,3
   194:  4:1:2:2,3:3
   195:  4:1:3:2:2,3
   196:  4:1:3:2,3:2
   197:  4:1:2,3:2:3
   198:  4:1:2,3:3:2
   199:  4:2:1:3:2,3
   200:  4:2:1:2,3:3
   201:  4:2:3:1:2,3
   202:  4:2:3:2,3:1
   203:  4:2:2,3:1:3
   204:  4:2:2,3:3:1
   205:  4:3:1:2:2,3
   206:  4:3:1:2,3:2
   207:  4:3:2:1:2,3
   208:  4:3:2:2,3:1
   209:  4:3:2,3:1:2
   210:  4:3:2,3:2:1
   211:  4:2,3:1:2:3
   212:  4:2,3:1:3:2
   213:  4:2,3:2:1:3
   214:  4:2,3:2:3:1
   215:  4:2,3:3:1:2
   216:  4:2,3:3:2:1
   217:  2,3:1:2:3:4
   218:  2,3:1:2:4:3
   219:  2,3:1:3:2:4
   220:  2,3:1:3:4:2
   221:  2,3:1:4:2:3
   222:  2,3:1:4:3:2
   223:  2,3:2:1:3:4
   224:  2,3:2:1:4:3
   225:  2,3:2:3:1:4
   226:  2,3:2:3:4:1
   227:  2,3:2:4:1:3
   228:  2,3:2:4:3:1
   229:  2,3:3:1:2:4
   230:  2,3:3:1:4:2
   231:  2,3:3:2:1:4
   232:  2,3:3:2:4:1
   233:  2,3:3:4:1:2
   234:  2,3:3:4:2:1
   235:  2,3:4:1:2:3
   236:  2,3:4:1:3:2
   237:  2,3:4:2:1:3
   238:  2,3:4:2:3:1
   239:  2,3:4:3:1:2
   240:  2,3:4:3:2:1
   241:  2:3:4:0:3,4
   242:  2:3:4:3,4:0
   243:  2:3:0:4:3,4
   244:  2:3:0:3,4:4
   245:  2:3:3,4:4:0
   246:  2:3:3,4:0:4
   247:  2:4:3:0:3,4
   248:  2:4:3:3,4:0
   249:  2:4:0:3:3,4
   250:  2:4:0:3,4:3
   251:  2:4:3,4:3:0
   252:  2:4:3,4:0:3
   253:  2:0:3:4:3,4
   254:  2:0:3:3,4:4
   255:  2:0:4:3:3,4
   256:  2:0:4:3,4:3
   257:  2:0:3,4:3:4
   258:  2:0:3,4:4:3
   259:  2:3,4:3:4:0
   260:  2:3,4:3:0:4
   261:  2:3,4:4:3:0
   262:  2:3,4:4:0:3
   263:  2:3,4:0:3:4
   264:  2:3,4:0:4:3
   265:  3:2:4:0:3,4
   266:  3:2:4:3,4:0
   267:  3:2:0:4:3,4
   268:  3:2:0:3,4:4
   269:  3:2:3,4:4:0
   270:  3:2:3,4:0:4
   271:  3:4:2:0:3,4
   272:  3:4:2:3,4:0
   273:  3:4:0:2:3,4
   274:  3:4:0:3,4:2
   275:  3:4:3,4:2:0
   276:  3:4:3,4:0:2
   277:  3:0:2:4:3,4
   278:  3:0:2:3,4:4
   279:  3:0:4:2:3,4
   280:  3:0:4:3,4:2
   281:  3:0:3,4:2:4
   282:  3:0:3,4:4:2
   283:  3:3,4:2:4:0
   284:  3:3,4:2:0:4
   285:  3:3,4:4:2:0
   286:  3:3,4:4:0:2
   287:  3:3,4:0:2:4
   288:  3:3,4:0:4:2
   289:  4:2:3:0:3,4
   290:  4:2:3:3,4:0
   291:  4:2:0:3:3,4
   292:  4:2:0:3,4:3
   293:  4:2:3,4:3:0
   294:  4:2:3,4:0:3
   295:  4:3:2:0:3,4
   296:  4:3:2:3,4:0
   297:  4:3:0:2:3,4
   298:  4:3:0:3,4:2
   299:  4:3:3,4:2:0
   300:  4:3:3,4:0:2
   301:  4:0:2:3:3,4
   302:  4:0:2:3,4:3
   303:  4:0:3:2:3,4
   304:  4:0:3:3,4:2
   305:  4:0:3,4:2:3
   306:  4:0:3,4:3:2
   307:  4:3,4:2:3:0
   308:  4:3,4:2:0:3
   309:  4:3,4:3:2:0
   310:  4:3,4:3:0:2
   311:  4:3,4:0:2:3
   312:  4:3,4:0:3:2
   313:  0:2:3:4:3,4
   314:  0:2:3:3,4:4
   315:  0:2:4:3:3,4
   316:  0:2:4:3,4:3
   317:  0:2:3,4:3:4
   318:  0:2:3,4:4:3
   319:  0:3:2:4:3,4
   320:  0:3:2:3,4:4
   321:  0:3:4:2:3,4
   322:  0:3:4:3,4:2
   323:  0:3:3,4:2:4
   324:  0:3:3,4:4:2
   325:  0:4:2:3:3,4
   326:  0:4:2:3,4:3
   327:  0:4:3:2:3,4
   328:  0:4:3:3,4:2
   329:  0:4:3,4:2:3
   330:  0:4:3,4:3:2
   331:  0:3,4:2:3:4
   332:  0:3,4:2:4:3
   333:  0:3,4:3:2:4
   334:  0:3,4:3:4:2
   335:  0:3,4:4:2:3
   336:  0:3,4:4:3:2
   337:  3,4:2:3:4:0
   338:  3,4:2:3:0:4
   339:  3,4:2:4:3:0
   340:  3,4:2:4:0:3
   341:  3,4:2:0:3:4
   342:  3,4:2:0:4:3
   343:  3,4:3:2:4:0
   344:  3,4:3:2:0:4
   345:  3,4:3:4:2:0
   346:  3,4:3:4:0:2
   347:  3,4:3:0:2:4
   348:  3,4:3:0:4:2
   349:  3,4:4:2:3:0
   350:  3,4:4:2:0:3
   351:  3,4:4:3:2:0
   352:  3,4:4:3:0:2
   353:  3,4:4:0:2:3
   354:  3,4:4:0:3:2
   355:  3,4:0:2:3:4
   356:  3,4:0:2:4:3
   357:  3,4:0:3:2:4
   358:  3,4:0:3:4:2
   359:  3,4:0:4:2:3
   360:  3,4:0:4:3:2
   361:  3:4:0:1:0,4
   362:  3:4:0:0,4:1
   363:  3:4:1:0:0,4
   364:  3:4:1:0,4:0
   365:  3:4:0,4:0:1
   366:  3:4:0,4:1:0
   367:  3:0:4:1:0,4
   368:  3:0:4:0,4:1
   369:  3:0:1:4:0,4
   370:  3:0:1:0,4:4
   371:  3:0:0,4:4:1
   372:  3:0:0,4:1:4
   373:  3:1:4:0:0,4
   374:  3:1:4:0,4:0
   375:  3:1:0:4:0,4
   376:  3:1:0:0,4:4
   377:  3:1:0,4:4:0
   378:  3:1:0,4:0:4
   379:  3:0,4:4:0:1
   380:  3:0,4:4:1:0
   381:  3:0,4:0:4:1
   382:  3:0,4:0:1:4
   383:  3:0,4:1:4:0
   384:  3:0,4:1:0:4
   385:  4:3:0:1:0,4
   386:  4:3:0:0,4:1
   387:  4:3:1:0:0,4
   388:  4:3:1:0,4:0
   389:  4:3:0,4:0:1
   390:  4:3:0,4:1:0
   391:  4:0:3:1:0,4
   392:  4:0:3:0,4:1
   393:  4:0:1:3:0,4
   394:  4:0:1:0,4:3
   395:  4:0:0,4:3:1
   396:  4:0:0,4:1:3
   397:  4:1:3:0:0,4
   398:  4:1:3:0,4:0
   399:  4:1:0:3:0,4
   400:  4:1:0:0,4:3
   401:  4:1:0,4:3:0
   402:  4:1:0,4:0:3
   403:  4:0,4:3:0:1
   404:  4:0,4:3:1:0
   405:  4:0,4:0:3:1
   406:  4:0,4:0:1:3
   407:  4:0,4:1:3:0
   408:  4:0,4:1:0:3
   409:  0:3:4:1:0,4
   410:  0:3:4:0,4:1
   411:  0:3:1:4:0,4
   412:  0:3:1:0,4:4
   413:  0:3:0,4:4:1
   414:  0:3:0,4:1:4
   415:  0:4:3:1:0,4
   416:  0:4:3:0,4:1
   417:  0:4:1:3:0,4
   418:  0:4:1:0,4:3
   419:  0:4:0,4:3:1
   420:  0:4:0,4:1:3
   421:  0:1:3:4:0,4
   422:  0:1:3:0,4:4
   423:  0:1:4:3:0,4
   424:  0:1:4:0,4:3
   425:  0:1:0,4:3:4
   426:  0:1:0,4:4:3
   427:  0:0,4:3:4:1
   428:  0:0,4:3:1:4
   429:  0:0,4:4:3:1
   430:  0:0,4:4:1:3
   431:  0:0,4:1:3:4
   432:  0:0,4:1:4:3
   433:  1:3:4:0:0,4
   434:  1:3:4:0,4:0
   435:  1:3:0:4:0,4
   436:  1:3:0:0,4:4
   437:  1:3:0,4:4:0
   438:  1:3:0,4:0:4
   439:  1:4:3:0:0,4
   440:  1:4:3:0,4:0
   441:  1:4:0:3:0,4
   442:  1:4:0:0,4:3
   443:  1:4:0,4:3:0
   444:  1:4:0,4:0:3
   445:  1:0:3:4:0,4
   446:  1:0:3:0,4:4
   447:  1:0:4:3:0,4
   448:  1:0:4:0,4:3
   449:  1:0:0,4:3:4
   450:  1:0:0,4:4:3
   451:  1:0,4:3:4:0
   452:  1:0,4:3:0:4
   453:  1:0,4:4:3:0
   454:  1:0,4:4:0:3
   455:  1:0,4:0:3:4
   456:  1:0,4:0:4:3
   457:  0,4:3:4:0:1
   458:  0,4:3:4:1:0
   459:  0,4:3:0:4:1
   460:  0,4:3:0:1:4
   461:  0,4:3:1:4:0
   462:  0,4:3:1:0:4
   463:  0,4:4:3:0:1
   464:  0,4:4:3:1:0
   465:  0,4:4:0:3:1
   466:  0,4:4:0:1:3
   467:  0,4:4:1:3:0
   468:  0,4:4:1:0:3
   469:  0,4:0:3:4:1
   470:  0,4:0:3:1:4
   471:  0,4:0:4:3:1
   472:  0,4:0:4:1:3
   473:  0,4:0:1:3:4
   474:  0,4:0:1:4:3
   475:  0,4:1:3:4:0
   476:  0,4:1:3:0:4
   477:  0,4:1:4:3:0
   478:  0,4:1:4:0:3
   479:  0,4:1:0:3:4
   480:  0,4:1:0:4:3
   481:  4:0:1:2:0,1
   482:  4:0:1:0,1:2
   483:  4:0:2:1:0,1
   484:  4:0:2:0,1:1
   485:  4:0:0,1:1:2
   486:  4:0:0,1:2:1
   487:  4:1:0:2:0,1
   488:  4:1:0:0,1:2
   489:  4:1:2:0:0,1
   490:  4:1:2:0,1:0
   491:  4:1:0,1:0:2
   492:  4:1:0,1:2:0
   493:  4:2:0:1:0,1
   494:  4:2:0:0,1:1
   495:  4:2:1:0:0,1
   496:  4:2:1:0,1:0
   497:  4:2:0,1:0:1
   498:  4:2:0,1:1:0
   499:  4:0,1:0:1:2
   500:  4:0,1:0:2:1
   501:  4:0,1:1:0:2
   502:  4:0,1:1:2:0
   503:  4:0,1:2:0:1
   504:  4:0,1:2:1:0
   505:  0:4:1:2:0,1
   506:  0:4:1:0,1:2
   507:  0:4:2:1:0,1
   508:  0:4:2:0,1:1
   509:  0:4:0,1:1:2
   510:  0:4:0,1:2:1
   511:  0:1:4:2:0,1
   512:  0:1:4:0,1:2
   513:  0:1:2:4:0,1
   514:  0:1:2:0,1:4
   515:  0:1:0,1:4:2
   516:  0:1:0,1:2:4
   517:  0:2:4:1:0,1
   518:  0:2:4:0,1:1
   519:  0:2:1:4:0,1
   520:  0:2:1:0,1:4
   521:  0:2:0,1:4:1
   522:  0:2:0,1:1:4
   523:  0:0,1:4:1:2
   524:  0:0,1:4:2:1
   525:  0:0,1:1:4:2
   526:  0:0,1:1:2:4
   527:  0:0,1:2:4:1
   528:  0:0,1:2:1:4
   529:  1:4:0:2:0,1
   530:  1:4:0:0,1:2
   531:  1:4:2:0:0,1
   532:  1:4:2:0,1:0
   533:  1:4:0,1:0:2
   534:  1:4:0,1:2:0
   535:  1:0:4:2:0,1
   536:  1:0:4:0,1:2
   537:  1:0:2:4:0,1
   538:  1:0:2:0,1:4
   539:  1:0:0,1:4:2
   540:  1:0:0,1:2:4
   541:  1:2:4:0:0,1
   542:  1:2:4:0,1:0
   543:  1:2:0:4:0,1
   544:  1:2:0:0,1:4
   545:  1:2:0,1:4:0
   546:  1:2:0,1:0:4
   547:  1:0,1:4:0:2
   548:  1:0,1:4:2:0
   549:  1:0,1:0:4:2
   550:  1:0,1:0:2:4
   551:  1:0,1:2:4:0
   552:  1:0,1:2:0:4
   553:  2:4:0:1:0,1
   554:  2:4:0:0,1:1
   555:  2:4:1:0:0,1
   556:  2:4:1:0,1:0
   557:  2:4:0,1:0:1
   558:  2:4:0,1:1:0
   559:  2:0:4:1:0,1
   560:  2:0:4:0,1:1
   561:  2:0:1:4:0,1
   562:  2:0:1:0,1:4
   563:  2:0:0,1:4:1
   564:  2:0:0,1:1:4
   565:  2:1:4:0:0,1
   566:  2:1:4:0,1:0
   567:  2:1:0:4:0,1
   568:  2:1:0:0,1:4
   569:  2:1:0,1:4:0
   570:  2:1:0,1:0:4
   571:  2:0,1:4:0:1
   572:  2:0,1:4:1:0
   573:  2:0,1:0:4:1
   574:  2:0,1:0:1:4
   575:  2:0,1:1:4:0
   576:  2:0,1:1:0:4
   577:  0,1:4:0:1:2
   578:  0,1:4:0:2:1
   579:  0,1:4:1:0:2
   580:  0,1:4:1:2:0
   581:  0,1:4:2:0:1
   582:  0,1:4:2:1:0
   583:  0,1:0:4:1:2
   584:  0,1:0:4:2:1
   585:  0,1:0:1:4:2
   586:  0,1:0:1:2:4
   587:  0,1:0:2:4:1
   588:  0,1:0:2:1:4
   589:  0,1:1:4:0:2
   590:  0,1:1:4:2:0
   591:  0,1:1:0:4:2
   592:  0,1:1:0:2:4
   593:  0,1:1:2:4:0
   594:  0,1:1:2:0:4
   595:  0,1:2:4:0:1
   596:  0,1:2:4:1:0
   597:  0,1:2:0:4:1
   598:  0,1:2:0:1:4
   599:  0,1:2:1:4:0
   600:  0,1:2:1:0:4
family= 4 1 0 0 0 new D5h genus #    30 is 0:1:2:3:1,4
     1:  0:1:2:3:1,4
     2:  0:1:2:1,4:3
     3:  0:1:3:2:1,4
     4:  0:1:3:1,4:2
     5:  0:1:1,4:2:3
     6:  0:1:1,4:3:2
     7:  0:2:1:3:1,4
     8:  0:2:1:1,4:3
     9:  0:2:3:1:1,4
    10:  0:2:3:1,4:1
    11:  0:2:1,4:1:3
    12:  0:2:1,4:3:1
    13:  0:3:1:2:1,4
    14:  0:3:1:1,4:2
    15:  0:3:2:1:1,4
    16:  0:3:2:1,4:1
    17:  0:3:1,4:1:2
    18:  0:3:1,4:2:1
    19:  0:1,4:1:2:3
    20:  0:1,4:1:3:2
    21:  0:1,4:2:1:3
    22:  0:1,4:2:3:1
    23:  0:1,4:3:1:2
    24:  0:1,4:3:2:1
    25:  1:0:2:3:1,4
    26:  1:0:2:1,4:3
    27:  1:0:3:2:1,4
    28:  1:0:3:1,4:2
    29:  1:0:1,4:2:3
    30:  1:0:1,4:3:2
    31:  1:2:0:3:1,4
    32:  1:2:0:1,4:3
    33:  1:2:3:0:1,4
    34:  1:2:3:1,4:0
    35:  1:2:1,4:0:3
    36:  1:2:1,4:3:0
    37:  1:3:0:2:1,4
    38:  1:3:0:1,4:2
    39:  1:3:2:0:1,4
    40:  1:3:2:1,4:0
    41:  1:3:1,4:0:2
    42:  1:3:1,4:2:0
    43:  1:1,4:0:2:3
    44:  1:1,4:0:3:2
    45:  1:1,4:2:0:3
    46:  1:1,4:2:3:0
    47:  1:1,4:3:0:2
    48:  1:1,4:3:2:0
    49:  2:0:1:3:1,4
    50:  2:0:1:1,4:3
    51:  2:0:3:1:1,4
    52:  2:0:3:1,4:1
    53:  2:0:1,4:1:3
    54:  2:0:1,4:3:1
    55:  2:1:0:3:1,4
    56:  2:1:0:1,4:3
    57:  2:1:3:0:1,4
    58:  2:1:3:1,4:0
    59:  2:1:1,4:0:3
    60:  2:1:1,4:3:0
    61:  2:3:0:1:1,4
    62:  2:3:0:1,4:1
    63:  2:3:1:0:1,4
    64:  2:3:1:1,4:0
    65:  2:3:1,4:0:1
    66:  2:3:1,4:1:0
    67:  2:1,4:0:1:3
    68:  2:1,4:0:3:1
    69:  2:1,4:1:0:3
    70:  2:1,4:1:3:0
    71:  2:1,4:3:0:1
    72:  2:1,4:3:1:0
    73:  3:0:1:2:1,4
    74:  3:0:1:1,4:2
    75:  3:0:2:1:1,4
    76:  3:0:2:1,4:1
    77:  3:0:1,4:1:2
    78:  3:0:1,4:2:1
    79:  3:1:0:2:1,4
    80:  3:1:0:1,4:2
    81:  3:1:2:0:1,4
    82:  3:1:2:1,4:0
    83:  3:1:1,4:0:2
    84:  3:1:1,4:2:0
    85:  3:2:0:1:1,4
    86:  3:2:0:1,4:1
    87:  3:2:1:0:1,4
    88:  3:2:1:1,4:0
    89:  3:2:1,4:0:1
    90:  3:2:1,4:1:0
    91:  3:1,4:0:1:2
    92:  3:1,4:0:2:1
    93:  3:1,4:1:0:2
    94:  3:1,4:1:2:0
    95:  3:1,4:2:0:1
    96:  3:1,4:2:1:0
    97:  1,4:0:1:2:3
    98:  1,4:0:1:3:2
    99:  1,4:0:2:1:3
   100:  1,4:0:2:3:1
   101:  1,4:0:3:1:2
   102:  1,4:0:3:2:1
   103:  1,4:1:0:2:3
   104:  1,4:1:0:3:2
   105:  1,4:1:2:0:3
   106:  1,4:1:2:3:0
   107:  1,4:1:3:0:2
   108:  1,4:1:3:2:0
   109:  1,4:2:0:1:3
   110:  1,4:2:0:3:1
   111:  1,4:2:1:0:3
   112:  1,4:2:1:3:0
   113:  1,4:2:3:0:1
   114:  1,4:2:3:1:0
   115:  1,4:3:0:1:2
   116:  1,4:3:0:2:1
   117:  1,4:3:1:0:2
   118:  1,4:3:1:2:0
   119:  1,4:3:2:0:1
   120:  1,4:3:2:1:0
   121:  1:2:3:4:0,2
   122:  1:2:3:0,2:4
   123:  1:2:4:3:0,2
   124:  1:2:4:0,2:3
   125:  1:2:0,2:3:4
   126:  1:2:0,2:4:3
   127:  1:3:2:4:0,2
   128:  1:3:2:0,2:4
   129:  1:3:4:2:0,2
   130:  1:3:4:0,2:2
   131:  1:3:0,2:2:4
   132:  1:3:0,2:4:2
   133:  1:4:2:3:0,2
   134:  1:4:2:0,2:3
   135:  1:4:3:2:0,2
   136:  1:4:3:0,2:2
   137:  1:4:0,2:2:3
   138:  1:4:0,2:3:2
   139:  1:0,2:2:3:4
   140:  1:0,2:2:4:3
   141:  1:0,2:3:2:4
   142:  1:0,2:3:4:2
   143:  1:0,2:4:2:3
   144:  1:0,2:4:3:2
   145:  2:1:3:4:0,2
   146:  2:1:3:0,2:4
   147:  2:1:4:3:0,2
   148:  2:1:4:0,2:3
   149:  2:1:0,2:3:4
   150:  2:1:0,2:4:3
   151:  2:3:1:4:0,2
   152:  2:3:1:0,2:4
   153:  2:3:4:1:0,2
   154:  2:3:4:0,2:1
   155:  2:3:0,2:1:4
   156:  2:3:0,2:4:1
   157:  2:4:1:3:0,2
   158:  2:4:1:0,2:3
   159:  2:4:3:1:0,2
   160:  2:4:3:0,2:1
   161:  2:4:0,2:1:3
   162:  2:4:0,2:3:1
   163:  2:0,2:1:3:4
   164:  2:0,2:1:4:3
   165:  2:0,2:3:1:4
   166:  2:0,2:3:4:1
   167:  2:0,2:4:1:3
   168:  2:0,2:4:3:1
   169:  3:1:2:4:0,2
   170:  3:1:2:0,2:4
   171:  3:1:4:2:0,2
   172:  3:1:4:0,2:2
   173:  3:1:0,2:2:4
   174:  3:1:0,2:4:2
   175:  3:2:1:4:0,2
   176:  3:2:1:0,2:4
   177:  3:2:4:1:0,2
   178:  3:2:4:0,2:1
   179:  3:2:0,2:1:4
   180:  3:2:0,2:4:1
   181:  3:4:1:2:0,2
   182:  3:4:1:0,2:2
   183:  3:4:2:1:0,2
   184:  3:4:2:0,2:1
   185:  3:4:0,2:1:2
   186:  3:4:0,2:2:1
   187:  3:0,2:1:2:4
   188:  3:0,2:1:4:2
   189:  3:0,2:2:1:4
   190:  3:0,2:2:4:1
   191:  3:0,2:4:1:2
   192:  3:0,2:4:2:1
   193:  4:1:2:3:0,2
   194:  4:1:2:0,2:3
   195:  4:1:3:2:0,2
   196:  4:1:3:0,2:2
   197:  4:1:0,2:2:3
   198:  4:1:0,2:3:2
   199:  4:2:1:3:0,2
   200:  4:2:1:0,2:3
   201:  4:2:3:1:0,2
   202:  4:2:3:0,2:1
   203:  4:2:0,2:1:3
   204:  4:2:0,2:3:1
   205:  4:3:1:2:0,2
   206:  4:3:1:0,2:2
   207:  4:3:2:1:0,2
   208:  4:3:2:0,2:1
   209:  4:3:0,2:1:2
   210:  4:3:0,2:2:1
   211:  4:0,2:1:2:3
   212:  4:0,2:1:3:2
   213:  4:0,2:2:1:3
   214:  4:0,2:2:3:1
   215:  4:0,2:3:1:2
   216:  4:0,2:3:2:1
   217:  0,2:1:2:3:4
   218:  0,2:1:2:4:3
   219:  0,2:1:3:2:4
   220:  0,2:1:3:4:2
   221:  0,2:1:4:2:3
   222:  0,2:1:4:3:2
   223:  0,2:2:1:3:4
   224:  0,2:2:1:4:3
   225:  0,2:2:3:1:4
   226:  0,2:2:3:4:1
   227:  0,2:2:4:1:3
   228:  0,2:2:4:3:1
   229:  0,2:3:1:2:4
   230:  0,2:3:1:4:2
   231:  0,2:3:2:1:4
   232:  0,2:3:2:4:1
   233:  0,2:3:4:1:2
   234:  0,2:3:4:2:1
   235:  0,2:4:1:2:3
   236:  0,2:4:1:3:2
   237:  0,2:4:2:1:3
   238:  0,2:4:2:3:1
   239:  0,2:4:3:1:2
   240:  0,2:4:3:2:1
   241:  2:3:4:0:1,3
   242:  2:3:4:1,3:0
   243:  2:3:0:4:1,3
   244:  2:3:0:1,3:4
   245:  2:3:1,3:4:0
   246:  2:3:1,3:0:4
   247:  2:4:3:0:1,3
   248:  2:4:3:1,3:0
   249:  2:4:0:3:1,3
   250:  2:4:0:1,3:3
   251:  2:4:1,3:3:0
   252:  2:4:1,3:0:3
   253:  2:0:3:4:1,3
   254:  2:0:3:1,3:4
   255:  2:0:4:3:1,3
   256:  2:0:4:1,3:3
   257:  2:0:1,3:3:4
   258:  2:0:1,3:4:3
   259:  2:1,3:3:4:0
   260:  2:1,3:3:0:4
   261:  2:1,3:4:3:0
   262:  2:1,3:4:0:3
   263:  2:1,3:0:3:4
   264:  2:1,3:0:4:3
   265:  3:2:4:0:1,3
   266:  3:2:4:1,3:0
   267:  3:2:0:4:1,3
   268:  3:2:0:1,3:4
   269:  3:2:1,3:4:0
   270:  3:2:1,3:0:4
   271:  3:4:2:0:1,3
   272:  3:4:2:1,3:0
   273:  3:4:0:2:1,3
   274:  3:4:0:1,3:2
   275:  3:4:1,3:2:0
   276:  3:4:1,3:0:2
   277:  3:0:2:4:1,3
   278:  3:0:2:1,3:4
   279:  3:0:4:2:1,3
   280:  3:0:4:1,3:2
   281:  3:0:1,3:2:4
   282:  3:0:1,3:4:2
   283:  3:1,3:2:4:0
   284:  3:1,3:2:0:4
   285:  3:1,3:4:2:0
   286:  3:1,3:4:0:2
   287:  3:1,3:0:2:4
   288:  3:1,3:0:4:2
   289:  4:2:3:0:1,3
   290:  4:2:3:1,3:0
   291:  4:2:0:3:1,3
   292:  4:2:0:1,3:3
   293:  4:2:1,3:3:0
   294:  4:2:1,3:0:3
   295:  4:3:2:0:1,3
   296:  4:3:2:1,3:0
   297:  4:3:0:2:1,3
   298:  4:3:0:1,3:2
   299:  4:3:1,3:2:0
   300:  4:3:1,3:0:2
   301:  4:0:2:3:1,3
   302:  4:0:2:1,3:3
   303:  4:0:3:2:1,3
   304:  4:0:3:1,3:2
   305:  4:0:1,3:2:3
   306:  4:0:1,3:3:2
   307:  4:1,3:2:3:0
   308:  4:1,3:2:0:3
   309:  4:1,3:3:2:0
   310:  4:1,3:3:0:2
   311:  4:1,3:0:2:3
   312:  4:1,3:0:3:2
   313:  0:2:3:4:1,3
   314:  0:2:3:1,3:4
   315:  0:2:4:3:1,3
   316:  0:2:4:1,3:3
   317:  0:2:1,3:3:4
   318:  0:2:1,3:4:3
   319:  0:3:2:4:1,3
   320:  0:3:2:1,3:4
   321:  0:3:4:2:1,3
   322:  0:3:4:1,3:2
   323:  0:3:1,3:2:4
   324:  0:3:1,3:4:2
   325:  0:4:2:3:1,3
   326:  0:4:2:1,3:3
   327:  0:4:3:2:1,3
   328:  0:4:3:1,3:2
   329:  0:4:1,3:2:3
   330:  0:4:1,3:3:2
   331:  0:1,3:2:3:4
   332:  0:1,3:2:4:3
   333:  0:1,3:3:2:4
   334:  0:1,3:3:4:2
   335:  0:1,3:4:2:3
   336:  0:1,3:4:3:2
   337:  1,3:2:3:4:0
   338:  1,3:2:3:0:4
   339:  1,3:2:4:3:0
   340:  1,3:2:4:0:3
   341:  1,3:2:0:3:4
   342:  1,3:2:0:4:3
   343:  1,3:3:2:4:0
   344:  1,3:3:2:0:4
   345:  1,3:3:4:2:0
   346:  1,3:3:4:0:2
   347:  1,3:3:0:2:4
   348:  1,3:3:0:4:2
   349:  1,3:4:2:3:0
   350:  1,3:4:2:0:3
   351:  1,3:4:3:2:0
   352:  1,3:4:3:0:2
   353:  1,3:4:0:2:3
   354:  1,3:4:0:3:2
   355:  1,3:0:2:3:4
   356:  1,3:0:2:4:3
   357:  1,3:0:3:2:4
   358:  1,3:0:3:4:2
   359:  1,3:0:4:2:3
   360:  1,3:0:4:3:2
   361:  3:4:0:1:2,4
   362:  3:4:0:2,4:1
   363:  3:4:1:0:2,4
   364:  3:4:1:2,4:0
   365:  3:4:2,4:0:1
   366:  3:4:2,4:1:0
   367:  3:0:4:1:2,4
   368:  3:0:4:2,4:1
   369:  3:0:1:4:2,4
   370:  3:0:1:2,4:4
   371:  3:0:2,4:4:1
   372:  3:0:2,4:1:4
   373:  3:1:4:0:2,4
   374:  3:1:4:2,4:0
   375:  3:1:0:4:2,4
   376:  3:1:0:2,4:4
   377:  3:1:2,4:4:0
   378:  3:1:2,4:0:4
   379:  3:2,4:4:0:1
   380:  3:2,4:4:1:0
   381:  3:2,4:0:4:1
   382:  3:2,4:0:1:4
   383:  3:2,4:1:4:0
   384:  3:2,4:1:0:4
   385:  4:3:0:1:2,4
   386:  4:3:0:2,4:1
   387:  4:3:1:0:2,4
   388:  4:3:1:2,4:0
   389:  4:3:2,4:0:1
   390:  4:3:2,4:1:0
   391:  4:0:3:1:2,4
   392:  4:0:3:2,4:1
   393:  4:0:1:3:2,4
   394:  4:0:1:2,4:3
   395:  4:0:2,4:3:1
   396:  4:0:2,4:1:3
   397:  4:1:3:0:2,4
   398:  4:1:3:2,4:0
   399:  4:1:0:3:2,4
   400:  4:1:0:2,4:3
   401:  4:1:2,4:3:0
   402:  4:1:2,4:0:3
   403:  4:2,4:3:0:1
   404:  4:2,4:3:1:0
   405:  4:2,4:0:3:1
   406:  4:2,4:0:1:3
   407:  4:2,4:1:3:0
   408:  4:2,4:1:0:3
   409:  0:3:4:1:2,4
   410:  0:3:4:2,4:1
   411:  0:3:1:4:2,4
   412:  0:3:1:2,4:4
   413:  0:3:2,4:4:1
   414:  0:3:2,4:1:4
   415:  0:4:3:1:2,4
   416:  0:4:3:2,4:1
   417:  0:4:1:3:2,4
   418:  0:4:1:2,4:3
   419:  0:4:2,4:3:1
   420:  0:4:2,4:1:3
   421:  0:1:3:4:2,4
   422:  0:1:3:2,4:4
   423:  0:1:4:3:2,4
   424:  0:1:4:2,4:3
   425:  0:1:2,4:3:4
   426:  0:1:2,4:4:3
   427:  0:2,4:3:4:1
   428:  0:2,4:3:1:4
   429:  0:2,4:4:3:1
   430:  0:2,4:4:1:3
   431:  0:2,4:1:3:4
   432:  0:2,4:1:4:3
   433:  1:3:4:0:2,4
   434:  1:3:4:2,4:0
   435:  1:3:0:4:2,4
   436:  1:3:0:2,4:4
   437:  1:3:2,4:4:0
   438:  1:3:2,4:0:4
[truncated: 9,514,096 more chars]
