# Supplementary material for: The Polytope Formalism: application to molecular constitution and the prospect of a complete description of Chemical Space
Source: Chem Sci. 2026 Jan 8;17(4):2102–18. doi: 10.1039/d5sc08813e (PMC12780917; doi:10.1039/d5sc08813e)
Supplement: SC-017-D5SC08813E-s001 [file SC-017-D5SC08813E-s001.zip › publication files/species/species_D6h_S6B2_max111111.txt]

S6(1)B2
D6h
====
 
family= 2 0 0 0 0 0
 
family= 2 0 0 0 0 0 new D6h genus #     1 is 0:1
     1:  0:1
     2:  1:0
     3:  1:2
     4:  2:1
     5:  2:3
     6:  3:2
     7:  3:4
     8:  4:3
     9:  4:5
    10:  5:4
    11:  5:0
    12:  0:5
family= 2 0 0 0 0 0 new D6h genus #     2 is 0:2
     1:  0:2
     2:  2:0
     3:  1:3
     4:  3:1
     5:  2:4
     6:  4:2
     7:  3:5
     8:  5:3
     9:  4:0
    10:  0:4
    11:  5:1
    12:  1:5
family= 2 0 0 0 0 0 new D6h genus #     3 is 0:3
     1:  0:3
     2:  3:0
     3:  1:4
     4:  4:1
     5:  2:5
     6:  5:2
Nber of genera for this family=    3
 
family= 1 1 0 0 0 0
 
family= 1 1 0 0 0 0 new D6h genus #     1 is 0:1,2
     1:  0:1,2
     2:  1,2:0
     3:  1:2,3
     4:  2,3:1
     5:  2:3,4
     6:  3,4:2
     7:  3:4,5
     8:  4,5:3
     9:  4:0,5
    10:  0,5:4
    11:  5:0,1
    12:  0,1:5
    13:  0:4,5
    14:  4,5:0
    15:  1:0,5
    16:  0,5:1
    17:  2:0,1
    18:  0,1:2
    19:  3:1,2
    20:  1,2:3
    21:  4:2,3
    22:  2,3:4
    23:  5:3,4
    24:  3,4:5
family= 1 1 0 0 0 0 new D6h genus #     2 is 0:1,3
     1:  0:1,3
     2:  1,3:0
     3:  1:2,4
     4:  2,4:1
     5:  2:3,5
     6:  3,5:2
     7:  3:0,4
     8:  0,4:3
     9:  4:1,5
    10:  1,5:4
    11:  5:0,2
    12:  0,2:5
    13:  0:3,5
    14:  3,5:0
    15:  1:0,4
    16:  0,4:1
    17:  2:1,5
    18:  1,5:2
    19:  3:0,2
    20:  0,2:3
    21:  4:1,3
    22:  1,3:4
    23:  5:2,4
    24:  2,4:5
family= 1 1 0 0 0 0 new D6h genus #     3 is 0:1,4
     1:  0:1,4
     2:  1,4:0
     3:  1:2,5
     4:  2,5:1
     5:  2:0,3
     6:  0,3:2
     7:  3:1,4
     8:  1,4:3
     9:  4:2,5
    10:  2,5:4
    11:  5:0,3
    12:  0,3:5
    13:  0:2,5
    14:  2,5:0
    15:  1:0,3
    16:  0,3:1
    17:  2:1,4
    18:  1,4:2
    19:  3:2,5
    20:  2,5:3
    21:  4:0,3
    22:  0,3:4
    23:  5:1,4
    24:  1,4:5
family= 1 1 0 0 0 0 new D6h genus #     4 is 0:1,5
     1:  0:1,5
     2:  1,5:0
     3:  1:0,2
     4:  0,2:1
     5:  2:1,3
     6:  1,3:2
     7:  3:2,4
     8:  2,4:3
     9:  4:3,5
    10:  3,5:4
    11:  5:0,4
    12:  0,4:5
family= 1 1 0 0 0 0 new D6h genus #     5 is 0:2,3
     1:  0:2,3
     2:  2,3:0
     3:  1:3,4
     4:  3,4:1
     5:  2:4,5
     6:  4,5:2
     7:  3:0,5
     8:  0,5:3
     9:  4:0,1
    10:  0,1:4
    11:  5:1,2
    12:  1,2:5
    13:  0:3,4
    14:  3,4:0
    15:  1:4,5
    16:  4,5:1
    17:  2:0,5
    18:  0,5:2
    19:  3:0,1
    20:  0,1:3
    21:  4:1,2
    22:  1,2:4
    23:  5:2,3
    24:  2,3:5
family= 1 1 0 0 0 0 new D6h genus #     6 is 0:2,4
     1:  0:2,4
     2:  2,4:0
     3:  1:3,5
     4:  3,5:1
     5:  2:0,4
     6:  0,4:2
     7:  3:1,5
     8:  1,5:3
     9:  4:0,2
    10:  0,2:4
    11:  5:1,3
    12:  1,3:5
Nber of genera for this family=    6
 
family= 0 2 0 0 0 0
 
family= 0 2 0 0 0 0 new D6h genus #     1 is 0,1:2,3
     1:  0,1:2,3
     2:  2,3:0,1
     3:  1,2:3,4
     4:  3,4:1,2
     5:  2,3:4,5
     6:  4,5:2,3
     7:  3,4:0,5
     8:  0,5:3,4
     9:  4,5:0,1
    10:  0,1:4,5
    11:  0,5:1,2
    12:  1,2:0,5
family= 0 2 0 0 0 0 new D6h genus #     2 is 0,1:2,4
     1:  0,1:2,4
     2:  2,4:0,1
     3:  1,2:3,5
     4:  3,5:1,2
     5:  2,3:0,4
     6:  0,4:2,3
     7:  3,4:1,5
     8:  1,5:3,4
     9:  4,5:0,2
    10:  0,2:4,5
    11:  0,5:1,3
    12:  1,3:0,5
    13:  0,5:2,4
    14:  2,4:0,5
    15:  0,1:3,5
    16:  3,5:0,1
    17:  1,2:0,4
    18:  0,4:1,2
    19:  2,3:1,5
    20:  1,5:2,3
    21:  3,4:0,2
    22:  0,2:3,4
    23:  4,5:1,3
    24:  1,3:4,5
family= 0 2 0 0 0 0 new D6h genus #     3 is 0,1:2,5
     1:  0,1:2,5
     2:  2,5:0,1
     3:  1,2:0,3
     4:  0,3:1,2
     5:  2,3:1,4
     6:  1,4:2,3
     7:  3,4:2,5
     8:  2,5:3,4
     9:  4,5:0,3
    10:  0,3:4,5
    11:  0,5:1,4
    12:  1,4:0,5
family= 0 2 0 0 0 0 new D6h genus #     4 is 0,1:3,4
     1:  0,1:3,4
     2:  3,4:0,1
     3:  1,2:4,5
     4:  4,5:1,2
     5:  2,3:0,5
     6:  0,5:2,3
family= 0 2 0 0 0 0 new D6h genus #     5 is 0,2:1,3
     1:  0,2:1,3
     2:  1,3:0,2
     3:  1,3:2,4
     4:  2,4:1,3
     5:  2,4:3,5
     6:  3,5:2,4
     7:  3,5:0,4
     8:  0,4:3,5
     9:  0,4:1,5
    10:  1,5:0,4
    11:  1,5:0,2
    12:  0,2:1,5
family= 0 2 0 0 0 0 new D6h genus #     6 is 0,2:1,4
     1:  0,2:1,4
     2:  1,4:0,2
     3:  1,3:2,5
     4:  2,5:1,3
     5:  2,4:0,3
     6:  0,3:2,4
     7:  3,5:1,4
     8:  1,4:3,5
     9:  0,4:2,5
    10:  2,5:0,4
    11:  1,5:0,3
    12:  0,3:1,5
family= 0 2 0 0 0 0 new D6h genus #     7 is 0,2:3,5
     1:  0,2:3,5
     2:  3,5:0,2
     3:  1,3:0,4
     4:  0,4:1,3
     5:  2,4:1,5
     6:  1,5:2,4
family= 0 2 0 0 0 0 new D6h genus #     8 is 0,3:1,4
     1:  0,3:1,4
     2:  1,4:0,3
     3:  1,4:2,5
     4:  2,5:1,4
     5:  2,5:0,3
     6:  0,3:2,5
Nber of genera for this family=    8
 
family= 1 0 1 0 0 0
 
family= 1 0 1 0 0 0 new D6h genus #     1 is 0:1,2,3
     1:  0:1,2,3
     2:  1,2,3:0
     3:  1:2,3,4
     4:  2,3,4:1
     5:  2:3,4,5
     6:  3,4,5:2
     7:  3:0,4,5
     8:  0,4,5:3
     9:  4:0,1,5
    10:  0,1,5:4
    11:  5:0,1,2
    12:  0,1,2:5
    13:  0:3,4,5
    14:  3,4,5:0
    15:  1:0,4,5
    16:  0,4,5:1
    17:  2:0,1,5
    18:  0,1,5:2
    19:  3:0,1,2
    20:  0,1,2:3
    21:  4:1,2,3
    22:  1,2,3:4
    23:  5:2,3,4
    24:  2,3,4:5
family= 1 0 1 0 0 0 new D6h genus #     2 is 0:1,2,4
     1:  0:1,2,4
     2:  1,2,4:0
     3:  1:2,3,5
     4:  2,3,5:1
     5:  2:0,3,4
     6:  0,3,4:2
     7:  3:1,4,5
     8:  1,4,5:3
     9:  4:0,2,5
    10:  0,2,5:4
    11:  5:0,1,3
    12:  0,1,3:5
    13:  0:2,4,5
    14:  2,4,5:0
    15:  1:0,3,5
    16:  0,3,5:1
    17:  2:0,1,4
    18:  0,1,4:2
    19:  3:1,2,5
    20:  1,2,5:3
    21:  4:0,2,3
    22:  0,2,3:4
    23:  5:1,3,4
    24:  1,3,4:5
family= 1 0 1 0 0 0 new D6h genus #     3 is 0:1,2,5
     1:  0:1,2,5
     2:  1,2,5:0
     3:  1:0,2,3
     4:  0,2,3:1
     5:  2:1,3,4
     6:  1,3,4:2
     7:  3:2,4,5
     8:  2,4,5:3
     9:  4:0,3,5
    10:  0,3,5:4
    11:  5:0,1,4
    12:  0,1,4:5
    13:  0:1,4,5
    14:  1,4,5:0
    15:  1:0,2,5
    16:  0,2,5:1
    17:  2:0,1,3
    18:  0,1,3:2
    19:  3:1,2,4
    20:  1,2,4:3
    21:  4:2,3,5
    22:  2,3,5:4
    23:  5:0,3,4
    24:  0,3,4:5
family= 1 0 1 0 0 0 new D6h genus #     4 is 0:1,3,4
     1:  0:1,3,4
     2:  1,3,4:0
     3:  1:2,4,5
     4:  2,4,5:1
     5:  2:0,3,5
     6:  0,3,5:2
     7:  3:0,1,4
     8:  0,1,4:3
     9:  4:1,2,5
    10:  1,2,5:4
    11:  5:0,2,3
    12:  0,2,3:5
    13:  0:2,3,5
    14:  2,3,5:0
    15:  1:0,3,4
    16:  0,3,4:1
    17:  2:1,4,5
    18:  1,4,5:2
    19:  3:0,2,5
    20:  0,2,5:3
    21:  4:0,1,3
    22:  0,1,3:4
    23:  5:1,2,4
    24:  1,2,4:5
family= 1 0 1 0 0 0 new D6h genus #     5 is 0:1,3,5
     1:  0:1,3,5
     2:  1,3,5:0
     3:  1:0,2,4
     4:  0,2,4:1
     5:  2:1,3,5
     6:  1,3,5:2
     7:  3:0,2,4
     8:  0,2,4:3
     9:  4:1,3,5
    10:  1,3,5:4
    11:  5:0,2,4
    12:  0,2,4:5
family= 1 0 1 0 0 0 new D6h genus #     6 is 0:2,3,4
     1:  0:2,3,4
     2:  2,3,4:0
     3:  1:3,4,5
     4:  3,4,5:1
     5:  2:0,4,5
     6:  0,4,5:2
     7:  3:0,1,5
     8:  0,1,5:3
     9:  4:0,1,2
    10:  0,1,2:4
    11:  5:1,2,3
    12:  1,2,3:5
Nber of genera for this family=    6
 
family= 0 1 1 0 0 0
 
family= 0 1 1 0 0 0 new D6h genus #     1 is 0,1:2,3,4
     1:  0,1:2,3,4
     2:  2,3,4:0,1
     3:  1,2:3,4,5
     4:  3,4,5:1,2
     5:  2,3:0,4,5
     6:  0,4,5:2,3
     7:  3,4:0,1,5
     8:  0,1,5:3,4
     9:  4,5:0,1,2
    10:  0,1,2:4,5
    11:  0,5:1,2,3
    12:  1,2,3:0,5
    13:  0,5:2,3,4
    14:  2,3,4:0,5
    15:  0,1:3,4,5
    16:  3,4,5:0,1
    17:  1,2:0,4,5
    18:  0,4,5:1,2
    19:  2,3:0,1,5
    20:  0,1,5:2,3
    21:  3,4:0,1,2
    22:  0,1,2:3,4
    23:  4,5:1,2,3
    24:  1,2,3:4,5
family= 0 1 1 0 0 0 new D6h genus #     2 is 0,1:2,3,5
     1:  0,1:2,3,5
     2:  2,3,5:0,1
     3:  1,2:0,3,4
     4:  0,3,4:1,2
     5:  2,3:1,4,5
     6:  1,4,5:2,3
     7:  3,4:0,2,5
     8:  0,2,5:3,4
     9:  4,5:0,1,3
    10:  0,1,3:4,5
    11:  0,5:1,2,4
    12:  1,2,4:0,5
    13:  0,5:1,3,4
    14:  1,3,4:0,5
    15:  0,1:2,4,5
    16:  2,4,5:0,1
    17:  1,2:0,3,5
    18:  0,3,5:1,2
    19:  2,3:0,1,4
    20:  0,1,4:2,3
    21:  3,4:1,2,5
    22:  1,2,5:3,4
    23:  4,5:0,2,3
    24:  0,2,3:4,5
family= 0 1 1 0 0 0 new D6h genus #     3 is 0,2:1,3,4
     1:  0,2:1,3,4
     2:  1,3,4:0,2
     3:  1,3:2,4,5
     4:  2,4,5:1,3
     5:  2,4:0,3,5
     6:  0,3,5:2,4
     7:  3,5:0,1,4
     8:  0,1,4:3,5
     9:  0,4:1,2,5
    10:  1,2,5:0,4
    11:  1,5:0,2,3
    12:  0,2,3:1,5
    13:  0,4:2,3,5
    14:  2,3,5:0,4
    15:  1,5:0,3,4
    16:  0,3,4:1,5
    17:  0,2:1,4,5
    18:  1,4,5:0,2
    19:  1,3:0,2,5
    20:  0,2,5:1,3
    21:  2,4:0,1,3
    22:  0,1,3:2,4
    23:  3,5:1,2,4
    24:  1,2,4:3,5
family= 0 1 1 0 0 0 new D6h genus #     4 is 0,2:1,3,5
     1:  0,2:1,3,5
     2:  1,3,5:0,2
     3:  1,3:0,2,4
     4:  0,2,4:1,3
     5:  2,4:1,3,5
     6:  1,3,5:2,4
     7:  3,5:0,2,4
     8:  0,2,4:3,5
     9:  0,4:1,3,5
    10:  1,3,5:0,4
    11:  1,5:0,2,4
    12:  0,2,4:1,5
family= 0 1 1 0 0 0 new D6h genus #     5 is 0,2:3,4,5
     1:  0,2:3,4,5
     2:  3,4,5:0,2
     3:  1,3:0,4,5
     4:  0,4,5:1,3
     5:  2,4:0,1,5
     6:  0,1,5:2,4
     7:  3,5:0,1,2
     8:  0,1,2:3,5
     9:  0,4:1,2,3
    10:  1,2,3:0,4
    11:  1,5:2,3,4
    12:  2,3,4:1,5
family= 0 1 1 0 0 0 new D6h genus #     6 is 0,3:1,2,4
     1:  0,3:1,2,4
     2:  1,2,4:0,3
     3:  1,4:2,3,5
     4:  2,3,5:1,4
     5:  2,5:0,3,4
     6:  0,3,4:2,5
     7:  0,3:1,4,5
     8:  1,4,5:0,3
     9:  1,4:0,2,5
    10:  0,2,5:1,4
    11:  2,5:0,1,3
    12:  0,1,3:2,5
    13:  0,3:2,4,5
    14:  2,4,5:0,3
    15:  1,4:0,3,5
    16:  0,3,5:1,4
    17:  2,5:0,1,4
    18:  0,1,4:2,5
    19:  0,3:1,2,5
    20:  1,2,5:0,3
    21:  1,4:0,2,3
    22:  0,2,3:1,4
    23:  2,5:1,3,4
    24:  1,3,4:2,5
Nber of genera for this family=    6
 
family= 0 0 2 0 0 0
 
family= 0 0 2 0 0 0 new D6h genus #     1 is 0,1,2:3,4,5
     1:  0,1,2:3,4,5
     2:  3,4,5:0,1,2
     3:  1,2,3:0,4,5
     4:  0,4,5:1,2,3
     5:  2,3,4:0,1,5
     6:  0,1,5:2,3,4
family= 0 0 2 0 0 0 new D6h genus #     2 is 0,1,3:2,4,5
     1:  0,1,3:2,4,5
     2:  2,4,5:0,1,3
     3:  1,2,4:0,3,5
     4:  0,3,5:1,2,4
     5:  2,3,5:0,1,4
     6:  0,1,4:2,3,5
     7:  0,3,4:1,2,5
     8:  1,2,5:0,3,4
     9:  1,4,5:0,2,3
    10:  0,2,3:1,4,5
    11:  0,2,5:1,3,4
    12:  1,3,4:0,2,5
family= 0 0 2 0 0 0 new D6h genus #     3 is 0,2,4:1,3,5
     1:  0,2,4:1,3,5
     2:  1,3,5:0,2,4
Nber of genera for this family=    3
 
family= 1 0 0 1 0 0
 
family= 1 0 0 1 0 0 new D6h genus #     1 is 0:\0,1
     1:  0:\0,1
     2:  \0,1:0
     3:  1:\1,2
     4:  \1,2:1
     5:  2:\2,3
     6:  \2,3:2
     7:  3:\3,4
     8:  \3,4:3
     9:  4:\4,5
    10:  \4,5:4
    11:  5:\0,5
    12:  \0,5:5
    13:  0:\0,5
    14:  \0,5:0
    15:  1:\0,1
    16:  \0,1:1
    17:  2:\1,2
    18:  \1,2:2
    19:  3:\2,3
    20:  \2,3:3
    21:  4:\3,4
    22:  \3,4:4
    23:  5:\4,5
    24:  \4,5:5
family= 1 0 0 1 0 0 new D6h genus #     2 is 0:\0,2
     1:  0:\0,2
     2:  \0,2:0
     3:  1:\1,3
     4:  \1,3:1
     5:  2:\2,4
     6:  \2,4:2
     7:  3:\3,5
     8:  \3,5:3
     9:  4:\0,4
    10:  \0,4:4
    11:  5:\1,5
    12:  \1,5:5
    13:  0:\0,4
    14:  \0,4:0
    15:  1:\1,5
    16:  \1,5:1
    17:  2:\0,2
    18:  \0,2:2
    19:  3:\1,3
    20:  \1,3:3
    21:  4:\2,4
    22:  \2,4:4
    23:  5:\3,5
    24:  \3,5:5
family= 1 0 0 1 0 0 new D6h genus #     3 is 0:\0,3
     1:  0:\0,3
     2:  \0,3:0
     3:  1:\1,4
     4:  \1,4:1
     5:  2:\2,5
     6:  \2,5:2
     7:  3:\0,3
     8:  \0,3:3
     9:  4:\1,4
    10:  \1,4:4
    11:  5:\2,5
    12:  \2,5:5
Nber of genera for this family=    3
 
family= 0 1 0 1 0 0
 
family= 0 1 0 1 0 0 new D6h genus #     1 is 0,1:\0,1
     1:  0,1:\0,1
     2:  \0,1:0,1
     3:  1,2:\1,2
     4:  \1,2:1,2
     5:  2,3:\2,3
     6:  \2,3:2,3
     7:  3,4:\3,4
     8:  \3,4:3,4
     9:  4,5:\4,5
    10:  \4,5:4,5
    11:  0,5:\0,5
    12:  \0,5:0,5
family= 0 1 0 1 0 0 new D6h genus #     2 is 0,2:\0,2
     1:  0,2:\0,2
     2:  \0,2:0,2
     3:  1,3:\1,3
     4:  \1,3:1,3
     5:  2,4:\2,4
     6:  \2,4:2,4
     7:  3,5:\3,5
     8:  \3,5:3,5
     9:  0,4:\0,4
    10:  \0,4:0,4
    11:  1,5:\1,5
    12:  \1,5:1,5
family= 0 1 0 1 0 0 new D6h genus #     3 is 0,3:\0,3
     1:  0,3:\0,3
     2:  \0,3:0,3
     3:  1,4:\1,4
     4:  \1,4:1,4
     5:  2,5:\2,5
     6:  \2,5:2,5
Nber of genera for this family=    3
 
family= 1 0 0 0 1 0
 
family= 1 0 0 0 1 0 new D6h genus #     1 is 0:\0
     1:  0:\0
     2:  \0:0
     3:  1:\1
     4:  \1:1
     5:  2:\2
     6:  \2:2
     7:  3:\3
     8:  \3:3
     9:  4:\4
    10:  \4:4
    11:  5:\5
    12:  \5:5
Nber of genera for this family=    1
 
----------------------------------------

Nber families=      9
Nber genera=       39
Nber species=      602
