# Supplementary material for: The Polytope Formalism: application to molecular constitution and the prospect of a complete description of Chemical Space
Source: Chem Sci. 2026 Jan 8;17(4):2102–18. doi: 10.1039/d5sc08813e (PMC12780917; doi:10.1039/d5sc08813e)
Supplement: SC-017-D5SC08813E-s001 [file SC-017-D5SC08813E-s001.zip › publication files/species/species_D6h_S6B3_max111111.txt]

S6(1)B3
D6h
====
 
family= 3 0 0 0 0 0
 
family= 3 0 0 0 0 0 new D6h genus #     1 is 0:1:2
     1:  0:1:2
     2:  0:2:1
     3:  1:0:2
     4:  1:2:0
     5:  2:0:1
     6:  2:1:0
     7:  1:2:3
     8:  1:3:2
     9:  2:1:3
    10:  2:3:1
    11:  3:1:2
    12:  3:2:1
    13:  2:3:4
    14:  2:4:3
    15:  3:2:4
    16:  3:4:2
    17:  4:2:3
    18:  4:3:2
    19:  3:4:5
    20:  3:5:4
    21:  4:3:5
    22:  4:5:3
    23:  5:3:4
    24:  5:4:3
    25:  4:5:0
    26:  4:0:5
    27:  5:4:0
    28:  5:0:4
    29:  0:4:5
    30:  0:5:4
    31:  5:0:1
    32:  5:1:0
    33:  0:5:1
    34:  0:1:5
    35:  1:5:0
    36:  1:0:5
family= 3 0 0 0 0 0 new D6h genus #     2 is 0:1:3
     1:  0:1:3
     2:  0:3:1
     3:  1:0:3
     4:  1:3:0
     5:  3:0:1
     6:  3:1:0
     7:  1:2:4
     8:  1:4:2
     9:  2:1:4
    10:  2:4:1
    11:  4:1:2
    12:  4:2:1
    13:  2:3:5
    14:  2:5:3
    15:  3:2:5
    16:  3:5:2
    17:  5:2:3
    18:  5:3:2
    19:  3:4:0
    20:  3:0:4
    21:  4:3:0
    22:  4:0:3
    23:  0:3:4
    24:  0:4:3
    25:  4:5:1
    26:  4:1:5
    27:  5:4:1
    28:  5:1:4
    29:  1:4:5
    30:  1:5:4
    31:  5:0:2
    32:  5:2:0
    33:  0:5:2
    34:  0:2:5
    35:  2:5:0
    36:  2:0:5
    37:  0:5:3
    38:  0:3:5
    39:  5:0:3
    40:  5:3:0
    41:  3:0:5
    42:  3:5:0
    43:  1:0:4
    44:  1:4:0
    45:  0:1:4
    46:  0:4:1
    47:  4:1:0
    48:  4:0:1
    49:  2:1:5
    50:  2:5:1
    51:  1:2:5
    52:  1:5:2
    53:  5:2:1
    54:  5:1:2
    55:  3:2:0
    56:  3:0:2
    57:  2:3:0
    58:  2:0:3
    59:  0:3:2
    60:  0:2:3
    61:  4:3:1
    62:  4:1:3
    63:  3:4:1
    64:  3:1:4
    65:  1:4:3
    66:  1:3:4
    67:  5:4:2
    68:  5:2:4
    69:  4:5:2
    70:  4:2:5
    71:  2:5:4
    72:  2:4:5
family= 3 0 0 0 0 0 new D6h genus #     3 is 0:2:4
     1:  0:2:4
     2:  0:4:2
     3:  2:0:4
     4:  2:4:0
     5:  4:0:2
     6:  4:2:0
     7:  1:3:5
     8:  1:5:3
     9:  3:1:5
    10:  3:5:1
    11:  5:1:3
    12:  5:3:1
Nber of genera for this family=    3
 
family= 2 1 0 0 0 0
 
family= 2 1 0 0 0 0 new D6h genus #     1 is 0:1:2,3
     1:  0:1:2,3
     2:  0:2,3:1
     3:  1:0:2,3
     4:  1:2,3:0
     5:  2,3:0:1
     6:  2,3:1:0
     7:  1:2:3,4
     8:  1:3,4:2
     9:  2:1:3,4
    10:  2:3,4:1
    11:  3,4:1:2
    12:  3,4:2:1
    13:  2:3:4,5
    14:  2:4,5:3
    15:  3:2:4,5
    16:  3:4,5:2
    17:  4,5:2:3
    18:  4,5:3:2
    19:  3:4:0,5
    20:  3:0,5:4
    21:  4:3:0,5
    22:  4:0,5:3
    23:  0,5:3:4
    24:  0,5:4:3
    25:  4:5:0,1
    26:  4:0,1:5
    27:  5:4:0,1
    28:  5:0,1:4
    29:  0,1:4:5
    30:  0,1:5:4
    31:  5:0:1,2
    32:  5:1,2:0
    33:  0:5:1,2
    34:  0:1,2:5
    35:  1,2:5:0
    36:  1,2:0:5
    37:  0:5:3,4
    38:  0:3,4:5
    39:  5:0:3,4
    40:  5:3,4:0
    41:  3,4:0:5
    42:  3,4:5:0
    43:  1:0:4,5
    44:  1:4,5:0
    45:  0:1:4,5
    46:  0:4,5:1
    47:  4,5:1:0
    48:  4,5:0:1
    49:  2:1:0,5
    50:  2:0,5:1
    51:  1:2:0,5
    52:  1:0,5:2
    53:  0,5:2:1
    54:  0,5:1:2
    55:  3:2:0,1
    56:  3:0,1:2
    57:  2:3:0,1
    58:  2:0,1:3
    59:  0,1:3:2
    60:  0,1:2:3
    61:  4:3:1,2
    62:  4:1,2:3
    63:  3:4:1,2
    64:  3:1,2:4
    65:  1,2:4:3
    66:  1,2:3:4
    67:  5:4:2,3
    68:  5:2,3:4
    69:  4:5:2,3
    70:  4:2,3:5
    71:  2,3:5:4
    72:  2,3:4:5
family= 2 1 0 0 0 0 new D6h genus #     2 is 0:1:2,4
     1:  0:1:2,4
     2:  0:2,4:1
     3:  1:0:2,4
     4:  1:2,4:0
     5:  2,4:0:1
     6:  2,4:1:0
     7:  1:2:3,5
     8:  1:3,5:2
     9:  2:1:3,5
    10:  2:3,5:1
    11:  3,5:1:2
    12:  3,5:2:1
    13:  2:3:0,4
    14:  2:0,4:3
    15:  3:2:0,4
    16:  3:0,4:2
    17:  0,4:2:3
    18:  0,4:3:2
    19:  3:4:1,5
    20:  3:1,5:4
    21:  4:3:1,5
    22:  4:1,5:3
    23:  1,5:3:4
    24:  1,5:4:3
    25:  4:5:0,2
    26:  4:0,2:5
    27:  5:4:0,2
    28:  5:0,2:4
    29:  0,2:4:5
    30:  0,2:5:4
    31:  5:0:1,3
    32:  5:1,3:0
    33:  0:5:1,3
    34:  0:1,3:5
    35:  1,3:5:0
    36:  1,3:0:5
    37:  0:5:2,4
    38:  0:2,4:5
    39:  5:0:2,4
    40:  5:2,4:0
    41:  2,4:0:5
    42:  2,4:5:0
    43:  1:0:3,5
    44:  1:3,5:0
    45:  0:1:3,5
    46:  0:3,5:1
    47:  3,5:1:0
    48:  3,5:0:1
    49:  2:1:0,4
    50:  2:0,4:1
    51:  1:2:0,4
    52:  1:0,4:2
    53:  0,4:2:1
    54:  0,4:1:2
    55:  3:2:1,5
    56:  3:1,5:2
    57:  2:3:1,5
    58:  2:1,5:3
    59:  1,5:3:2
    60:  1,5:2:3
    61:  4:3:0,2
    62:  4:0,2:3
    63:  3:4:0,2
    64:  3:0,2:4
    65:  0,2:4:3
    66:  0,2:3:4
    67:  5:4:1,3
    68:  5:1,3:4
    69:  4:5:1,3
    70:  4:1,3:5
    71:  1,3:5:4
    72:  1,3:4:5
family= 2 1 0 0 0 0 new D6h genus #     3 is 0:1:2,5
     1:  0:1:2,5
     2:  0:2,5:1
     3:  1:0:2,5
     4:  1:2,5:0
     5:  2,5:0:1
     6:  2,5:1:0
     7:  1:2:0,3
     8:  1:0,3:2
     9:  2:1:0,3
    10:  2:0,3:1
    11:  0,3:1:2
    12:  0,3:2:1
    13:  2:3:1,4
    14:  2:1,4:3
    15:  3:2:1,4
    16:  3:1,4:2
    17:  1,4:2:3
    18:  1,4:3:2
    19:  3:4:2,5
    20:  3:2,5:4
    21:  4:3:2,5
    22:  4:2,5:3
    23:  2,5:3:4
    24:  2,5:4:3
    25:  4:5:0,3
    26:  4:0,3:5
    27:  5:4:0,3
    28:  5:0,3:4
    29:  0,3:4:5
    30:  0,3:5:4
    31:  5:0:1,4
    32:  5:1,4:0
    33:  0:5:1,4
    34:  0:1,4:5
    35:  1,4:5:0
    36:  1,4:0:5
family= 2 1 0 0 0 0 new D6h genus #     4 is 0:1:3,4
     1:  0:1:3,4
     2:  0:3,4:1
     3:  1:0:3,4
     4:  1:3,4:0
     5:  3,4:0:1
     6:  3,4:1:0
     7:  1:2:4,5
     8:  1:4,5:2
     9:  2:1:4,5
    10:  2:4,5:1
    11:  4,5:1:2
    12:  4,5:2:1
    13:  2:3:0,5
    14:  2:0,5:3
    15:  3:2:0,5
    16:  3:0,5:2
    17:  0,5:2:3
    18:  0,5:3:2
    19:  3:4:0,1
    20:  3:0,1:4
    21:  4:3:0,1
    22:  4:0,1:3
    23:  0,1:3:4
    24:  0,1:4:3
    25:  4:5:1,2
    26:  4:1,2:5
    27:  5:4:1,2
    28:  5:1,2:4
    29:  1,2:4:5
    30:  1,2:5:4
    31:  5:0:2,3
    32:  5:2,3:0
    33:  0:5:2,3
    34:  0:2,3:5
    35:  2,3:5:0
    36:  2,3:0:5
family= 2 1 0 0 0 0 new D6h genus #     5 is 0:2:1,3
     1:  0:2:1,3
     2:  0:1,3:2
     3:  2:0:1,3
     4:  2:1,3:0
     5:  1,3:0:2
     6:  1,3:2:0
     7:  1:3:2,4
     8:  1:2,4:3
     9:  3:1:2,4
    10:  3:2,4:1
    11:  2,4:1:3
    12:  2,4:3:1
    13:  2:4:3,5
    14:  2:3,5:4
    15:  4:2:3,5
    16:  4:3,5:2
    17:  3,5:2:4
    18:  3,5:4:2
    19:  3:5:0,4
    20:  3:0,4:5
    21:  5:3:0,4
    22:  5:0,4:3
    23:  0,4:3:5
    24:  0,4:5:3
    25:  4:0:1,5
    26:  4:1,5:0
    27:  0:4:1,5
    28:  0:1,5:4
    29:  1,5:4:0
    30:  1,5:0:4
    31:  5:1:0,2
    32:  5:0,2:1
    33:  1:5:0,2
    34:  1:0,2:5
    35:  0,2:5:1
    36:  0,2:1:5
    37:  0:4:3,5
    38:  0:3,5:4
    39:  4:0:3,5
    40:  4:3,5:0
    41:  3,5:0:4
    42:  3,5:4:0
    43:  1:5:0,4
    44:  1:0,4:5
    45:  5:1:0,4
    46:  5:0,4:1
    47:  0,4:1:5
    48:  0,4:5:1
    49:  2:0:1,5
    50:  2:1,5:0
    51:  0:2:1,5
    52:  0:1,5:2
    53:  1,5:2:0
    54:  1,5:0:2
    55:  3:1:0,2
    56:  3:0,2:1
    57:  1:3:0,2
    58:  1:0,2:3
    59:  0,2:3:1
    60:  0,2:1:3
    61:  4:2:1,3
    62:  4:1,3:2
    63:  2:4:1,3
    64:  2:1,3:4
    65:  1,3:4:2
    66:  1,3:2:4
    67:  5:3:2,4
    68:  5:2,4:3
    69:  3:5:2,4
    70:  3:2,4:5
    71:  2,4:5:3
    72:  2,4:3:5
family= 2 1 0 0 0 0 new D6h genus #     6 is 0:2:1,4
     1:  0:2:1,4
     2:  0:1,4:2
     3:  2:0:1,4
     4:  2:1,4:0
     5:  1,4:0:2
     6:  1,4:2:0
     7:  1:3:2,5
     8:  1:2,5:3
     9:  3:1:2,5
    10:  3:2,5:1
    11:  2,5:1:3
    12:  2,5:3:1
    13:  2:4:0,3
    14:  2:0,3:4
    15:  4:2:0,3
    16:  4:0,3:2
    17:  0,3:2:4
    18:  0,3:4:2
    19:  3:5:1,4
    20:  3:1,4:5
    21:  5:3:1,4
    22:  5:1,4:3
    23:  1,4:3:5
    24:  1,4:5:3
    25:  4:0:2,5
    26:  4:2,5:0
    27:  0:4:2,5
    28:  0:2,5:4
    29:  2,5:4:0
    30:  2,5:0:4
    31:  5:1:0,3
    32:  5:0,3:1
    33:  1:5:0,3
    34:  1:0,3:5
    35:  0,3:5:1
    36:  0,3:1:5
family= 2 1 0 0 0 0 new D6h genus #     7 is 0:2:3,4
     1:  0:2:3,4
     2:  0:3,4:2
     3:  2:0:3,4
     4:  2:3,4:0
     5:  3,4:0:2
     6:  3,4:2:0
     7:  1:3:4,5
     8:  1:4,5:3
     9:  3:1:4,5
    10:  3:4,5:1
    11:  4,5:1:3
    12:  4,5:3:1
    13:  2:4:0,5
    14:  2:0,5:4
    15:  4:2:0,5
    16:  4:0,5:2
    17:  0,5:2:4
    18:  0,5:4:2
    19:  3:5:0,1
    20:  3:0,1:5
    21:  5:3:0,1
    22:  5:0,1:3
    23:  0,1:3:5
    24:  0,1:5:3
    25:  4:0:1,2
    26:  4:1,2:0
    27:  0:4:1,2
    28:  0:1,2:4
    29:  1,2:4:0
    30:  1,2:0:4
    31:  5:1:2,3
    32:  5:2,3:1
    33:  1:5:2,3
    34:  1:2,3:5
    35:  2,3:5:1
    36:  2,3:1:5
    37:  0:4:2,3
    38:  0:2,3:4
    39:  4:0:2,3
    40:  4:2,3:0
    41:  2,3:0:4
    42:  2,3:4:0
    43:  1:5:3,4
    44:  1:3,4:5
    45:  5:1:3,4
    46:  5:3,4:1
    47:  3,4:1:5
    48:  3,4:5:1
    49:  2:0:4,5
    50:  2:4,5:0
    51:  0:2:4,5
    52:  0:4,5:2
    53:  4,5:2:0
    54:  4,5:0:2
    55:  3:1:0,5
    56:  3:0,5:1
    57:  1:3:0,5
    58:  1:0,5:3
    59:  0,5:3:1
    60:  0,5:1:3
    61:  4:2:0,1
    62:  4:0,1:2
    63:  2:4:0,1
    64:  2:0,1:4
    65:  0,1:4:2
    66:  0,1:2:4
    67:  5:3:1,2
    68:  5:1,2:3
    69:  3:5:1,2
    70:  3:1,2:5
    71:  1,2:5:3
    72:  1,2:3:5
family= 2 1 0 0 0 0 new D6h genus #     8 is 0:2:3,5
     1:  0:2:3,5
     2:  0:3,5:2
     3:  2:0:3,5
     4:  2:3,5:0
     5:  3,5:0:2
     6:  3,5:2:0
     7:  1:3:0,4
     8:  1:0,4:3
     9:  3:1:0,4
    10:  3:0,4:1
    11:  0,4:1:3
    12:  0,4:3:1
    13:  2:4:1,5
    14:  2:1,5:4
    15:  4:2:1,5
    16:  4:1,5:2
    17:  1,5:2:4
    18:  1,5:4:2
    19:  3:5:0,2
    20:  3:0,2:5
    21:  5:3:0,2
    22:  5:0,2:3
    23:  0,2:3:5
    24:  0,2:5:3
    25:  4:0:1,3
    26:  4:1,3:0
    27:  0:4:1,3
    28:  0:1,3:4
    29:  1,3:4:0
    30:  1,3:0:4
    31:  5:1:2,4
    32:  5:2,4:1
    33:  1:5:2,4
    34:  1:2,4:5
    35:  2,4:5:1
    36:  2,4:1:5
family= 2 1 0 0 0 0 new D6h genus #     9 is 0:3:1,2
     1:  0:3:1,2
     2:  0:1,2:3
     3:  3:0:1,2
     4:  3:1,2:0
     5:  1,2:0:3
     6:  1,2:3:0
     7:  1:4:2,3
     8:  1:2,3:4
     9:  4:1:2,3
    10:  4:2,3:1
    11:  2,3:1:4
    12:  2,3:4:1
    13:  2:5:3,4
    14:  2:3,4:5
    15:  5:2:3,4
    16:  5:3,4:2
    17:  3,4:2:5
    18:  3,4:5:2
    19:  3:0:4,5
    20:  3:4,5:0
    21:  0:3:4,5
    22:  0:4,5:3
    23:  4,5:3:0
    24:  4,5:0:3
    25:  4:1:0,5
    26:  4:0,5:1
    27:  1:4:0,5
    28:  1:0,5:4
    29:  0,5:4:1
    30:  0,5:1:4
    31:  5:2:0,1
    32:  5:0,1:2
    33:  2:5:0,1
    34:  2:0,1:5
    35:  0,1:5:2
    36:  0,1:2:5
family= 2 1 0 0 0 0 new D6h genus #    10 is 0:3:1,4
     1:  0:3:1,4
     2:  0:1,4:3
     3:  3:0:1,4
     4:  3:1,4:0
     5:  1,4:0:3
     6:  1,4:3:0
     7:  1:4:2,5
     8:  1:2,5:4
     9:  4:1:2,5
    10:  4:2,5:1
    11:  2,5:1:4
    12:  2,5:4:1
    13:  2:5:0,3
    14:  2:0,3:5
    15:  5:2:0,3
    16:  5:0,3:2
    17:  0,3:2:5
    18:  0,3:5:2
    19:  0:3:2,5
    20:  0:2,5:3
    21:  3:0:2,5
    22:  3:2,5:0
    23:  2,5:0:3
    24:  2,5:3:0
    25:  1:4:0,3
    26:  1:0,3:4
    27:  4:1:0,3
    28:  4:0,3:1
    29:  0,3:1:4
    30:  0,3:4:1
    31:  2:5:1,4
    32:  2:1,4:5
    33:  5:2:1,4
    34:  5:1,4:2
    35:  1,4:2:5
    36:  1,4:5:2
family= 2 1 0 0 0 0 new D6h genus #    11 is 0:3:1,5
     1:  0:3:1,5
     2:  0:1,5:3
     3:  3:0:1,5
     4:  3:1,5:0
     5:  1,5:0:3
     6:  1,5:3:0
     7:  1:4:0,2
     8:  1:0,2:4
     9:  4:1:0,2
    10:  4:0,2:1
    11:  0,2:1:4
    12:  0,2:4:1
    13:  2:5:1,3
    14:  2:1,3:5
    15:  5:2:1,3
    16:  5:1,3:2
    17:  1,3:2:5
    18:  1,3:5:2
    19:  3:0:2,4
    20:  3:2,4:0
    21:  0:3:2,4
    22:  0:2,4:3
    23:  2,4:3:0
    24:  2,4:0:3
    25:  4:1:3,5
    26:  4:3,5:1
    27:  1:4:3,5
    28:  1:3,5:4
    29:  3,5:4:1
    30:  3,5:1:4
    31:  5:2:0,4
    32:  5:0,4:2
    33:  2:5:0,4
    34:  2:0,4:5
    35:  0,4:5:2
    36:  0,4:2:5
Nber of genera for this family=   11
 
family= 1 2 0 0 0 0
 
family= 1 2 0 0 0 0 new D6h genus #     1 is 0:1,2:3,4
     1:  0:1,2:3,4
     2:  0:3,4:1,2
     3:  1,2:0:3,4
     4:  1,2:3,4:0
     5:  3,4:0:1,2
     6:  3,4:1,2:0
     7:  1:2,3:4,5
     8:  1:4,5:2,3
     9:  2,3:1:4,5
    10:  2,3:4,5:1
    11:  4,5:1:2,3
    12:  4,5:2,3:1
    13:  2:3,4:0,5
    14:  2:0,5:3,4
    15:  3,4:2:0,5
    16:  3,4:0,5:2
    17:  0,5:2:3,4
    18:  0,5:3,4:2
    19:  3:4,5:0,1
    20:  3:0,1:4,5
    21:  4,5:3:0,1
    22:  4,5:0,1:3
    23:  0,1:3:4,5
    24:  0,1:4,5:3
    25:  4:0,5:1,2
    26:  4:1,2:0,5
    27:  0,5:4:1,2
    28:  0,5:1,2:4
    29:  1,2:4:0,5
    30:  1,2:0,5:4
    31:  5:0,1:2,3
    32:  5:2,3:0,1
    33:  0,1:5:2,3
    34:  0,1:2,3:5
    35:  2,3:5:0,1
    36:  2,3:0,1:5
    37:  0:4,5:2,3
    38:  0:2,3:4,5
    39:  4,5:0:2,3
    40:  4,5:2,3:0
    41:  2,3:0:4,5
    42:  2,3:4,5:0
    43:  1:0,5:3,4
    44:  1:3,4:0,5
    45:  0,5:1:3,4
    46:  0,5:3,4:1
    47:  3,4:1:0,5
    48:  3,4:0,5:1
    49:  2:0,1:4,5
    50:  2:4,5:0,1
    51:  0,1:2:4,5
    52:  0,1:4,5:2
    53:  4,5:2:0,1
    54:  4,5:0,1:2
    55:  3:1,2:0,5
    56:  3:0,5:1,2
    57:  1,2:3:0,5
    58:  1,2:0,5:3
    59:  0,5:3:1,2
    60:  0,5:1,2:3
    61:  4:2,3:0,1
    62:  4:0,1:2,3
    63:  2,3:4:0,1
    64:  2,3:0,1:4
    65:  0,1:4:2,3
    66:  0,1:2,3:4
    67:  5:3,4:1,2
    68:  5:1,2:3,4
    69:  3,4:5:1,2
    70:  3,4:1,2:5
    71:  1,2:5:3,4
    72:  1,2:3,4:5
family= 1 2 0 0 0 0 new D6h genus #     2 is 0:1,2:3,5
     1:  0:1,2:3,5
     2:  0:3,5:1,2
     3:  1,2:0:3,5
     4:  1,2:3,5:0
     5:  3,5:0:1,2
     6:  3,5:1,2:0
     7:  1:2,3:0,4
     8:  1:0,4:2,3
     9:  2,3:1:0,4
    10:  2,3:0,4:1
    11:  0,4:1:2,3
    12:  0,4:2,3:1
    13:  2:3,4:1,5
    14:  2:1,5:3,4
    15:  3,4:2:1,5
    16:  3,4:1,5:2
    17:  1,5:2:3,4
    18:  1,5:3,4:2
    19:  3:4,5:0,2
    20:  3:0,2:4,5
    21:  4,5:3:0,2
    22:  4,5:0,2:3
    23:  0,2:3:4,5
    24:  0,2:4,5:3
    25:  4:0,5:1,3
    26:  4:1,3:0,5
    27:  0,5:4:1,3
    28:  0,5:1,3:4
    29:  1,3:4:0,5
    30:  1,3:0,5:4
    31:  5:0,1:2,4
    32:  5:2,4:0,1
    33:  0,1:5:2,4
    34:  0,1:2,4:5
    35:  2,4:5:0,1
    36:  2,4:0,1:5
    37:  0:4,5:1,3
    38:  0:1,3:4,5
    39:  4,5:0:1,3
    40:  4,5:1,3:0
    41:  1,3:0:4,5
    42:  1,3:4,5:0
    43:  1:0,5:2,4
    44:  1:2,4:0,5
    45:  0,5:1:2,4
    46:  0,5:2,4:1
    47:  2,4:1:0,5
    48:  2,4:0,5:1
    49:  2:0,1:3,5
    50:  2:3,5:0,1
    51:  0,1:2:3,5
    52:  0,1:3,5:2
    53:  3,5:2:0,1
    54:  3,5:0,1:2
    55:  3:1,2:0,4
    56:  3:0,4:1,2
    57:  1,2:3:0,4
    58:  1,2:0,4:3
    59:  0,4:3:1,2
    60:  0,4:1,2:3
    61:  4:2,3:1,5
    62:  4:1,5:2,3
    63:  2,3:4:1,5
    64:  2,3:1,5:4
    65:  1,5:4:2,3
    66:  1,5:2,3:4
    67:  5:3,4:0,2
    68:  5:0,2:3,4
    69:  3,4:5:0,2
    70:  3,4:0,2:5
    71:  0,2:5:3,4
    72:  0,2:3,4:5
family= 1 2 0 0 0 0 new D6h genus #     3 is 0:1,2:4,5
     1:  0:1,2:4,5
     2:  0:4,5:1,2
     3:  1,2:0:4,5
     4:  1,2:4,5:0
     5:  4,5:0:1,2
     6:  4,5:1,2:0
     7:  1:2,3:0,5
     8:  1:0,5:2,3
     9:  2,3:1:0,5
    10:  2,3:0,5:1
    11:  0,5:1:2,3
    12:  0,5:2,3:1
    13:  2:3,4:0,1
    14:  2:0,1:3,4
    15:  3,4:2:0,1
    16:  3,4:0,1:2
    17:  0,1:2:3,4
    18:  0,1:3,4:2
    19:  3:4,5:1,2
    20:  3:1,2:4,5
    21:  4,5:3:1,2
    22:  4,5:1,2:3
    23:  1,2:3:4,5
    24:  1,2:4,5:3
    25:  4:0,5:2,3
    26:  4:2,3:0,5
    27:  0,5:4:2,3
    28:  0,5:2,3:4
    29:  2,3:4:0,5
    30:  2,3:0,5:4
    31:  5:0,1:3,4
    32:  5:3,4:0,1
    33:  0,1:5:3,4
    34:  0,1:3,4:5
    35:  3,4:5:0,1
    36:  3,4:0,1:5
family= 1 2 0 0 0 0 new D6h genus #     4 is 0:1,3:2,4
     1:  0:1,3:2,4
     2:  0:2,4:1,3
     3:  1,3:0:2,4
     4:  1,3:2,4:0
     5:  2,4:0:1,3
     6:  2,4:1,3:0
     7:  1:2,4:3,5
     8:  1:3,5:2,4
     9:  2,4:1:3,5
    10:  2,4:3,5:1
    11:  3,5:1:2,4
    12:  3,5:2,4:1
    13:  2:3,5:0,4
    14:  2:0,4:3,5
    15:  3,5:2:0,4
    16:  3,5:0,4:2
    17:  0,4:2:3,5
    18:  0,4:3,5:2
    19:  3:0,4:1,5
    20:  3:1,5:0,4
    21:  0,4:3:1,5
    22:  0,4:1,5:3
    23:  1,5:3:0,4
    24:  1,5:0,4:3
    25:  4:1,5:0,2
    26:  4:0,2:1,5
    27:  1,5:4:0,2
    28:  1,5:0,2:4
    29:  0,2:4:1,5
    30:  0,2:1,5:4
    31:  5:0,2:1,3
    32:  5:1,3:0,2
    33:  0,2:5:1,3
    34:  0,2:1,3:5
    35:  1,3:5:0,2
    36:  1,3:0,2:5
    37:  0:3,5:2,4
    38:  0:2,4:3,5
    39:  3,5:0:2,4
    40:  3,5:2,4:0
    41:  2,4:0:3,5
    42:  2,4:3,5:0
    43:  1:0,4:3,5
    44:  1:3,5:0,4
    45:  0,4:1:3,5
    46:  0,4:3,5:1
    47:  3,5:1:0,4
    48:  3,5:0,4:1
    49:  2:1,5:0,4
    50:  2:0,4:1,5
    51:  1,5:2:0,4
    52:  1,5:0,4:2
    53:  0,4:2:1,5
    54:  0,4:1,5:2
    55:  3:0,2:1,5
    56:  3:1,5:0,2
    57:  0,2:3:1,5
    58:  0,2:1,5:3
    59:  1,5:3:0,2
    60:  1,5:0,2:3
    61:  4:1,3:0,2
    62:  4:0,2:1,3
    63:  1,3:4:0,2
    64:  1,3:0,2:4
    65:  0,2:4:1,3
    66:  0,2:1,3:4
    67:  5:2,4:1,3
    68:  5:1,3:2,4
    69:  2,4:5:1,3
    70:  2,4:1,3:5
    71:  1,3:5:2,4
    72:  1,3:2,4:5
family= 1 2 0 0 0 0 new D6h genus #     5 is 0:1,3:2,5
     1:  0:1,3:2,5
     2:  0:2,5:1,3
     3:  1,3:0:2,5
     4:  1,3:2,5:0
     5:  2,5:0:1,3
     6:  2,5:1,3:0
     7:  1:2,4:0,3
     8:  1:0,3:2,4
     9:  2,4:1:0,3
    10:  2,4:0,3:1
    11:  0,3:1:2,4
    12:  0,3:2,4:1
    13:  2:3,5:1,4
    14:  2:1,4:3,5
    15:  3,5:2:1,4
    16:  3,5:1,4:2
    17:  1,4:2:3,5
    18:  1,4:3,5:2
    19:  3:0,4:2,5
    20:  3:2,5:0,4
    21:  0,4:3:2,5
    22:  0,4:2,5:3
    23:  2,5:3:0,4
    24:  2,5:0,4:3
    25:  4:1,5:0,3
    26:  4:0,3:1,5
    27:  1,5:4:0,3
    28:  1,5:0,3:4
    29:  0,3:4:1,5
    30:  0,3:1,5:4
    31:  5:0,2:1,4
    32:  5:1,4:0,2
    33:  0,2:5:1,4
    34:  0,2:1,4:5
    35:  1,4:5:0,2
    36:  1,4:0,2:5
    37:  0:3,5:1,4
    38:  0:1,4:3,5
    39:  3,5:0:1,4
    40:  3,5:1,4:0
    41:  1,4:0:3,5
    42:  1,4:3,5:0
    43:  1:0,4:2,5
    44:  1:2,5:0,4
    45:  0,4:1:2,5
    46:  0,4:2,5:1
    47:  2,5:1:0,4
    48:  2,5:0,4:1
    49:  2:1,5:0,3
    50:  2:0,3:1,5
    51:  1,5:2:0,3
    52:  1,5:0,3:2
    53:  0,3:2:1,5
    54:  0,3:1,5:2
    55:  3:0,2:1,4
    56:  3:1,4:0,2
    57:  0,2:3:1,4
    58:  0,2:1,4:3
    59:  1,4:3:0,2
    60:  1,4:0,2:3
    61:  4:1,3:2,5
    62:  4:2,5:1,3
    63:  1,3:4:2,5
    64:  1,3:2,5:4
    65:  2,5:4:1,3
    66:  2,5:1,3:4
    67:  5:2,4:0,3
    68:  5:0,3:2,4
    69:  2,4:5:0,3
    70:  2,4:0,3:5
    71:  0,3:5:2,4
    72:  0,3:2,4:5
family= 1 2 0 0 0 0 new D6h genus #     6 is 0:1,4:2,3
     1:  0:1,4:2,3
     2:  0:2,3:1,4
     3:  1,4:0:2,3
     4:  1,4:2,3:0
     5:  2,3:0:1,4
     6:  2,3:1,4:0
     7:  1:2,5:3,4
     8:  1:3,4:2,5
     9:  2,5:1:3,4
    10:  2,5:3,4:1
    11:  3,4:1:2,5
    12:  3,4:2,5:1
    13:  2:0,3:4,5
    14:  2:4,5:0,3
    15:  0,3:2:4,5
    16:  0,3:4,5:2
    17:  4,5:2:0,3
    18:  4,5:0,3:2
    19:  3:1,4:0,5
    20:  3:0,5:1,4
    21:  1,4:3:0,5
    22:  1,4:0,5:3
    23:  0,5:3:1,4
    24:  0,5:1,4:3
    25:  4:2,5:0,1
    26:  4:0,1:2,5
    27:  2,5:4:0,1
    28:  2,5:0,1:4
    29:  0,1:4:2,5
    30:  0,1:2,5:4
    31:  5:0,3:1,2
    32:  5:1,2:0,3
    33:  0,3:5:1,2
    34:  0,3:1,2:5
    35:  1,2:5:0,3
    36:  1,2:0,3:5
    37:  0:2,5:3,4
    38:  0:3,4:2,5
    39:  2,5:0:3,4
    40:  2,5:3,4:0
    41:  3,4:0:2,5
    42:  3,4:2,5:0
    43:  1:0,3:4,5
    44:  1:4,5:0,3
    45:  0,3:1:4,5
    46:  0,3:4,5:1
    47:  4,5:1:0,3
    48:  4,5:0,3:1
    49:  2:1,4:0,5
    50:  2:0,5:1,4
    51:  1,4:2:0,5
    52:  1,4:0,5:2
    53:  0,5:2:1,4
    54:  0,5:1,4:2
    55:  3:2,5:0,1
    56:  3:0,1:2,5
    57:  2,5:3:0,1
    58:  2,5:0,1:3
    59:  0,1:3:2,5
    60:  0,1:2,5:3
    61:  4:0,3:1,2
    62:  4:1,2:0,3
    63:  0,3:4:1,2
    64:  0,3:1,2:4
    65:  1,2:4:0,3
    66:  1,2:0,3:4
    67:  5:1,4:2,3
    68:  5:2,3:1,4
    69:  1,4:5:2,3
    70:  1,4:2,3:5
    71:  2,3:5:1,4
    72:  2,3:1,4:5
family= 1 2 0 0 0 0 new D6h genus #     7 is 0:1,4:2,5
     1:  0:1,4:2,5
     2:  0:2,5:1,4
     3:  1,4:0:2,5
     4:  1,4:2,5:0
     5:  2,5:0:1,4
     6:  2,5:1,4:0
     7:  1:2,5:0,3
     8:  1:0,3:2,5
     9:  2,5:1:0,3
    10:  2,5:0,3:1
    11:  0,3:1:2,5
    12:  0,3:2,5:1
    13:  2:0,3:1,4
    14:  2:1,4:0,3
    15:  0,3:2:1,4
    16:  0,3:1,4:2
    17:  1,4:2:0,3
    18:  1,4:0,3:2
    19:  3:1,4:2,5
    20:  3:2,5:1,4
    21:  1,4:3:2,5
    22:  1,4:2,5:3
    23:  2,5:3:1,4
    24:  2,5:1,4:3
    25:  4:2,5:0,3
    26:  4:0,3:2,5
    27:  2,5:4:0,3
    28:  2,5:0,3:4
    29:  0,3:4:2,5
    30:  0,3:2,5:4
    31:  5:0,3:1,4
    32:  5:1,4:0,3
    33:  0,3:5:1,4
    34:  0,3:1,4:5
    35:  1,4:5:0,3
    36:  1,4:0,3:5
family= 1 2 0 0 0 0 new D6h genus #     8 is 0:1,5:2,3
     1:  0:1,5:2,3
     2:  0:2,3:1,5
     3:  1,5:0:2,3
     4:  1,5:2,3:0
     5:  2,3:0:1,5
     6:  2,3:1,5:0
     7:  1:0,2:3,4
     8:  1:3,4:0,2
     9:  0,2:1:3,4
    10:  0,2:3,4:1
    11:  3,4:1:0,2
    12:  3,4:0,2:1
    13:  2:1,3:4,5
    14:  2:4,5:1,3
    15:  1,3:2:4,5
    16:  1,3:4,5:2
    17:  4,5:2:1,3
    18:  4,5:1,3:2
    19:  3:2,4:0,5
    20:  3:0,5:2,4
    21:  2,4:3:0,5
    22:  2,4:0,5:3
    23:  0,5:3:2,4
    24:  0,5:2,4:3
    25:  4:3,5:0,1
    26:  4:0,1:3,5
    27:  3,5:4:0,1
    28:  3,5:0,1:4
    29:  0,1:4:3,5
    30:  0,1:3,5:4
    31:  5:0,4:1,2
    32:  5:1,2:0,4
    33:  0,4:5:1,2
    34:  0,4:1,2:5
    35:  1,2:5:0,4
    36:  1,2:0,4:5
    37:  0:1,5:3,4
    38:  0:3,4:1,5
    39:  1,5:0:3,4
    40:  1,5:3,4:0
    41:  3,4:0:1,5
    42:  3,4:1,5:0
    43:  1:0,2:4,5
    44:  1:4,5:0,2
    45:  0,2:1:4,5
    46:  0,2:4,5:1
    47:  4,5:1:0,2
    48:  4,5:0,2:1
    49:  2:1,3:0,5
    50:  2:0,5:1,3
    51:  1,3:2:0,5
    52:  1,3:0,5:2
    53:  0,5:2:1,3
    54:  0,5:1,3:2
    55:  3:2,4:0,1
    56:  3:0,1:2,4
    57:  2,4:3:0,1
    58:  2,4:0,1:3
    59:  0,1:3:2,4
    60:  0,1:2,4:3
    61:  4:3,5:1,2
    62:  4:1,2:3,5
    63:  3,5:4:1,2
    64:  3,5:1,2:4
    65:  1,2:4:3,5
    66:  1,2:3,5:4
    67:  5:0,4:2,3
    68:  5:2,3:0,4
    69:  0,4:5:2,3
    70:  0,4:2,3:5
    71:  2,3:5:0,4
    72:  2,3:0,4:5
family= 1 2 0 0 0 0 new D6h genus #     9 is 0:1,5:2,4
     1:  0:1,5:2,4
     2:  0:2,4:1,5
     3:  1,5:0:2,4
     4:  1,5:2,4:0
     5:  2,4:0:1,5
     6:  2,4:1,5:0
     7:  1:0,2:3,5
     8:  1:3,5:0,2
     9:  0,2:1:3,5
    10:  0,2:3,5:1
    11:  3,5:1:0,2
    12:  3,5:0,2:1
    13:  2:1,3:0,4
    14:  2:0,4:1,3
    15:  1,3:2:0,4
    16:  1,3:0,4:2
    17:  0,4:2:1,3
    18:  0,4:1,3:2
    19:  3:2,4:1,5
    20:  3:1,5:2,4
    21:  2,4:3:1,5
    22:  2,4:1,5:3
    23:  1,5:3:2,4
    24:  1,5:2,4:3
    25:  4:3,5:0,2
    26:  4:0,2:3,5
    27:  3,5:4:0,2
    28:  3,5:0,2:4
    29:  0,2:4:3,5
    30:  0,2:3,5:4
    31:  5:0,4:1,3
    32:  5:1,3:0,4
    33:  0,4:5:1,3
    34:  0,4:1,3:5
    35:  1,3:5:0,4
    36:  1,3:0,4:5
Nber of genera for this family=    9
 
family= 0 3 0 0 0 0
 
family= 0 3 0 0 0 0 new D6h genus #     1 is 0,1:2,3:4,5
     1:  0,1:2,3:4,5
     2:  0,1:4,5:2,3
     3:  2,3:0,1:4,5
     4:  2,3:4,5:0,1
     5:  4,5:0,1:2,3
     6:  4,5:2,3:0,1
     7:  1,2:3,4:0,5
     8:  1,2:0,5:3,4
     9:  3,4:1,2:0,5
    10:  3,4:0,5:1,2
    11:  0,5:1,2:3,4
    12:  0,5:3,4:1,2
family= 0 3 0 0 0 0 new D6h genus #     2 is 0,1:2,4:3,5
     1:  0,1:2,4:3,5
     2:  0,1:3,5:2,4
     3:  2,4:0,1:3,5
     4:  2,4:3,5:0,1
     5:  3,5:0,1:2,4
     6:  3,5:2,4:0,1
     7:  1,2:3,5:0,4
     8:  1,2:0,4:3,5
     9:  3,5:1,2:0,4
    10:  3,5:0,4:1,2
    11:  0,4:1,2:3,5
    12:  0,4:3,5:1,2
    13:  2,3:0,4:1,5
    14:  2,3:1,5:0,4
    15:  0,4:2,3:1,5
    16:  0,4:1,5:2,3
    17:  1,5:2,3:0,4
    18:  1,5:0,4:2,3
    19:  3,4:1,5:0,2
    20:  3,4:0,2:1,5
    21:  1,5:3,4:0,2
    22:  1,5:0,2:3,4
    23:  0,2:3,4:1,5
    24:  0,2:1,5:3,4
    25:  4,5:0,2:1,3
    26:  4,5:1,3:0,2
    27:  0,2:4,5:1,3
    28:  0,2:1,3:4,5
    29:  1,3:4,5:0,2
    30:  1,3:0,2:4,5
    31:  0,5:1,3:2,4
    32:  0,5:2,4:1,3
    33:  1,3:0,5:2,4
    34:  1,3:2,4:0,5
    35:  2,4:0,5:1,3
    36:  2,4:1,3:0,5
family= 0 3 0 0 0 0 new D6h genus #     3 is 0,1:2,5:3,4
     1:  0,1:2,5:3,4
     2:  0,1:3,4:2,5
     3:  2,5:0,1:3,4
     4:  2,5:3,4:0,1
     5:  3,4:0,1:2,5
     6:  3,4:2,5:0,1
     7:  1,2:0,3:4,5
     8:  1,2:4,5:0,3
     9:  0,3:1,2:4,5
    10:  0,3:4,5:1,2
    11:  4,5:1,2:0,3
    12:  4,5:0,3:1,2
    13:  2,3:1,4:0,5
    14:  2,3:0,5:1,4
    15:  1,4:2,3:0,5
    16:  1,4:0,5:2,3
    17:  0,5:2,3:1,4
    18:  0,5:1,4:2,3
family= 0 3 0 0 0 0 new D6h genus #     4 is 0,2:1,4:3,5
     1:  0,2:1,4:3,5
     2:  0,2:3,5:1,4
     3:  1,4:0,2:3,5
     4:  1,4:3,5:0,2
     5:  3,5:0,2:1,4
     6:  3,5:1,4:0,2
     7:  1,3:2,5:0,4
     8:  1,3:0,4:2,5
     9:  2,5:1,3:0,4
    10:  2,5:0,4:1,3
    11:  0,4:1,3:2,5
    12:  0,4:2,5:1,3
    13:  2,4:0,3:1,5
    14:  2,4:1,5:0,3
    15:  0,3:2,4:1,5
    16:  0,3:1,5:2,4
    17:  1,5:2,4:0,3
    18:  1,5:0,3:2,4
family= 0 3 0 0 0 0 new D6h genus #     5 is 0,3:1,4:2,5
     1:  0,3:1,4:2,5
     2:  0,3:2,5:1,4
     3:  1,4:0,3:2,5
     4:  1,4:2,5:0,3
     5:  2,5:0,3:1,4
     6:  2,5:1,4:0,3
Nber of genera for this family=    5
 
family= 2 0 1 0 0 0
 
family= 2 0 1 0 0 0 new D6h genus #     1 is 0:1:2,3,4
     1:  0:1:2,3,4
     2:  0:2,3,4:1
     3:  1:0:2,3,4
     4:  1:2,3,4:0
     5:  2,3,4:0:1
     6:  2,3,4:1:0
     7:  1:2:3,4,5
     8:  1:3,4,5:2
     9:  2:1:3,4,5
    10:  2:3,4,5:1
    11:  3,4,5:1:2
    12:  3,4,5:2:1
    13:  2:3:0,4,5
    14:  2:0,4,5:3
    15:  3:2:0,4,5
    16:  3:0,4,5:2
    17:  0,4,5:2:3
    18:  0,4,5:3:2
    19:  3:4:0,1,5
    20:  3:0,1,5:4
    21:  4:3:0,1,5
    22:  4:0,1,5:3
    23:  0,1,5:3:4
    24:  0,1,5:4:3
    25:  4:5:0,1,2
    26:  4:0,1,2:5
    27:  5:4:0,1,2
    28:  5:0,1,2:4
    29:  0,1,2:4:5
    30:  0,1,2:5:4
    31:  5:0:1,2,3
    32:  5:1,2,3:0
    33:  0:5:1,2,3
    34:  0:1,2,3:5
    35:  1,2,3:5:0
    36:  1,2,3:0:5
    37:  0:5:2,3,4
    38:  0:2,3,4:5
    39:  5:0:2,3,4
    40:  5:2,3,4:0
    41:  2,3,4:0:5
    42:  2,3,4:5:0
    43:  1:0:3,4,5
    44:  1:3,4,5:0
    45:  0:1:3,4,5
    46:  0:3,4,5:1
    47:  3,4,5:1:0
    48:  3,4,5:0:1
    49:  2:1:0,4,5
    50:  2:0,4,5:1
    51:  1:2:0,4,5
    52:  1:0,4,5:2
    53:  0,4,5:2:1
    54:  0,4,5:1:2
    55:  3:2:0,1,5
    56:  3:0,1,5:2
    57:  2:3:0,1,5
    58:  2:0,1,5:3
    59:  0,1,5:3:2
    60:  0,1,5:2:3
    61:  4:3:0,1,2
    62:  4:0,1,2:3
    63:  3:4:0,1,2
    64:  3:0,1,2:4
    65:  0,1,2:4:3
    66:  0,1,2:3:4
    67:  5:4:1,2,3
    68:  5:1,2,3:4
    69:  4:5:1,2,3
    70:  4:1,2,3:5
    71:  1,2,3:5:4
    72:  1,2,3:4:5
family= 2 0 1 0 0 0 new D6h genus #     2 is 0:1:2,3,5
     1:  0:1:2,3,5
     2:  0:2,3,5:1
     3:  1:0:2,3,5
     4:  1:2,3,5:0
     5:  2,3,5:0:1
     6:  2,3,5:1:0
     7:  1:2:0,3,4
     8:  1:0,3,4:2
     9:  2:1:0,3,4
    10:  2:0,3,4:1
    11:  0,3,4:1:2
    12:  0,3,4:2:1
    13:  2:3:1,4,5
    14:  2:1,4,5:3
    15:  3:2:1,4,5
    16:  3:1,4,5:2
    17:  1,4,5:2:3
    18:  1,4,5:3:2
    19:  3:4:0,2,5
    20:  3:0,2,5:4
    21:  4:3:0,2,5
    22:  4:0,2,5:3
    23:  0,2,5:3:4
    24:  0,2,5:4:3
    25:  4:5:0,1,3
    26:  4:0,1,3:5
    27:  5:4:0,1,3
    28:  5:0,1,3:4
    29:  0,1,3:4:5
    30:  0,1,3:5:4
    31:  5:0:1,2,4
    32:  5:1,2,4:0
    33:  0:5:1,2,4
    34:  0:1,2,4:5
    35:  1,2,4:5:0
    36:  1,2,4:0:5
    37:  0:5:1,3,4
    38:  0:1,3,4:5
    39:  5:0:1,3,4
    40:  5:1,3,4:0
    41:  1,3,4:0:5
    42:  1,3,4:5:0
    43:  1:0:2,4,5
    44:  1:2,4,5:0
    45:  0:1:2,4,5
    46:  0:2,4,5:1
    47:  2,4,5:1:0
    48:  2,4,5:0:1
    49:  2:1:0,3,5
    50:  2:0,3,5:1
    51:  1:2:0,3,5
    52:  1:0,3,5:2
    53:  0,3,5:2:1
    54:  0,3,5:1:2
    55:  3:2:0,1,4
    56:  3:0,1,4:2
    57:  2:3:0,1,4
    58:  2:0,1,4:3
    59:  0,1,4:3:2
    60:  0,1,4:2:3
    61:  4:3:1,2,5
    62:  4:1,2,5:3
    63:  3:4:1,2,5
    64:  3:1,2,5:4
    65:  1,2,5:4:3
    66:  1,2,5:3:4
    67:  5:4:0,2,3
    68:  5:0,2,3:4
    69:  4:5:0,2,3
    70:  4:0,2,3:5
    71:  0,2,3:5:4
    72:  0,2,3:4:5
family= 2 0 1 0 0 0 new D6h genus #     3 is 0:2:1,3,4
     1:  0:2:1,3,4
     2:  0:1,3,4:2
     3:  2:0:1,3,4
     4:  2:1,3,4:0
     5:  1,3,4:0:2
     6:  1,3,4:2:0
     7:  1:3:2,4,5
     8:  1:2,4,5:3
     9:  3:1:2,4,5
    10:  3:2,4,5:1
    11:  2,4,5:1:3
    12:  2,4,5:3:1
    13:  2:4:0,3,5
    14:  2:0,3,5:4
    15:  4:2:0,3,5
    16:  4:0,3,5:2
    17:  0,3,5:2:4
    18:  0,3,5:4:2
    19:  3:5:0,1,4
    20:  3:0,1,4:5
    21:  5:3:0,1,4
    22:  5:0,1,4:3
    23:  0,1,4:3:5
    24:  0,1,4:5:3
    25:  4:0:1,2,5
    26:  4:1,2,5:0
    27:  0:4:1,2,5
    28:  0:1,2,5:4
    29:  1,2,5:4:0
    30:  1,2,5:0:4
    31:  5:1:0,2,3
    32:  5:0,2,3:1
    33:  1:5:0,2,3
    34:  1:0,2,3:5
    35:  0,2,3:5:1
    36:  0,2,3:1:5
    37:  0:4:2,3,5
    38:  0:2,3,5:4
    39:  4:0:2,3,5
    40:  4:2,3,5:0
    41:  2,3,5:0:4
    42:  2,3,5:4:0
    43:  1:5:0,3,4
    44:  1:0,3,4:5
    45:  5:1:0,3,4
    46:  5:0,3,4:1
    47:  0,3,4:1:5
    48:  0,3,4:5:1
    49:  2:0:1,4,5
    50:  2:1,4,5:0
    51:  0:2:1,4,5
    52:  0:1,4,5:2
    53:  1,4,5:2:0
    54:  1,4,5:0:2
    55:  3:1:0,2,5
    56:  3:0,2,5:1
    57:  1:3:0,2,5
    58:  1:0,2,5:3
    59:  0,2,5:3:1
    60:  0,2,5:1:3
    61:  4:2:0,1,3
    62:  4:0,1,3:2
    63:  2:4:0,1,3
    64:  2:0,1,3:4
    65:  0,1,3:4:2
    66:  0,1,3:2:4
    67:  5:3:1,2,4
    68:  5:1,2,4:3
    69:  3:5:1,2,4
    70:  3:1,2,4:5
    71:  1,2,4:5:3
    72:  1,2,4:3:5
family= 2 0 1 0 0 0 new D6h genus #     4 is 0:2:1,3,5
     1:  0:2:1,3,5
     2:  0:1,3,5:2
     3:  2:0:1,3,5
     4:  2:1,3,5:0
     5:  1,3,5:0:2
     6:  1,3,5:2:0
     7:  1:3:0,2,4
     8:  1:0,2,4:3
     9:  3:1:0,2,4
    10:  3:0,2,4:1
    11:  0,2,4:1:3
    12:  0,2,4:3:1
    13:  2:4:1,3,5
    14:  2:1,3,5:4
    15:  4:2:1,3,5
    16:  4:1,3,5:2
    17:  1,3,5:2:4
    18:  1,3,5:4:2
    19:  3:5:0,2,4
    20:  3:0,2,4:5
    21:  5:3:0,2,4
    22:  5:0,2,4:3
    23:  0,2,4:3:5
    24:  0,2,4:5:3
    25:  4:0:1,3,5
    26:  4:1,3,5:0
    27:  0:4:1,3,5
    28:  0:1,3,5:4
    29:  1,3,5:4:0
    30:  1,3,5:0:4
    31:  5:1:0,2,4
    32:  5:0,2,4:1
    33:  1:5:0,2,4
    34:  1:0,2,4:5
    35:  0,2,4:5:1
    36:  0,2,4:1:5
family= 2 0 1 0 0 0 new D6h genus #     5 is 0:2:3,4,5
     1:  0:2:3,4,5
     2:  0:3,4,5:2
     3:  2:0:3,4,5
     4:  2:3,4,5:0
     5:  3,4,5:0:2
     6:  3,4,5:2:0
     7:  1:3:0,4,5
     8:  1:0,4,5:3
     9:  3:1:0,4,5
    10:  3:0,4,5:1
    11:  0,4,5:1:3
    12:  0,4,5:3:1
    13:  2:4:0,1,5
    14:  2:0,1,5:4
    15:  4:2:0,1,5
    16:  4:0,1,5:2
    17:  0,1,5:2:4
    18:  0,1,5:4:2
    19:  3:5:0,1,2
    20:  3:0,1,2:5
    21:  5:3:0,1,2
    22:  5:0,1,2:3
    23:  0,1,2:3:5
    24:  0,1,2:5:3
    25:  4:0:1,2,3
    26:  4:1,2,3:0
    27:  0:4:1,2,3
    28:  0:1,2,3:4
    29:  1,2,3:4:0
    30:  1,2,3:0:4
    31:  5:1:2,3,4
    32:  5:2,3,4:1
    33:  1:5:2,3,4
    34:  1:2,3,4:5
    35:  2,3,4:5:1
    36:  2,3,4:1:5
family= 2 0 1 0 0 0 new D6h genus #     6 is 0:3:1,2,4
     1:  0:3:1,2,4
     2:  0:1,2,4:3
     3:  3:0:1,2,4
     4:  3:1,2,4:0
     5:  1,2,4:0:3
     6:  1,2,4:3:0
     7:  1:4:2,3,5
     8:  1:2,3,5:4
     9:  4:1:2,3,5
    10:  4:2,3,5:1
    11:  2,3,5:1:4
    12:  2,3,5:4:1
    13:  2:5:0,3,4
    14:  2:0,3,4:5
    15:  5:2:0,3,4
    16:  5:0,3,4:2
    17:  0,3,4:2:5
    18:  0,3,4:5:2
    19:  3:0:1,4,5
    20:  3:1,4,5:0
    21:  0:3:1,4,5
    22:  0:1,4,5:3
    23:  1,4,5:3:0
    24:  1,4,5:0:3
    25:  4:1:0,2,5
    26:  4:0,2,5:1
    27:  1:4:0,2,5
    28:  1:0,2,5:4
    29:  0,2,5:4:1
    30:  0,2,5:1:4
    31:  5:2:0,1,3
    32:  5:0,1,3:2
    33:  2:5:0,1,3
    34:  2:0,1,3:5
    35:  0,1,3:5:2
    36:  0,1,3:2:5
    37:  0:3:2,4,5
    38:  0:2,4,5:3
    39:  3:0:2,4,5
    40:  3:2,4,5:0
    41:  2,4,5:0:3
    42:  2,4,5:3:0
    43:  1:4:0,3,5
    44:  1:0,3,5:4
    45:  4:1:0,3,5
    46:  4:0,3,5:1
    47:  0,3,5:1:4
    48:  0,3,5:4:1
    49:  2:5:0,1,4
    50:  2:0,1,4:5
    51:  5:2:0,1,4
    52:  5:0,1,4:2
    53:  0,1,4:2:5
    54:  0,1,4:5:2
    55:  3:0:1,2,5
    56:  3:1,2,5:0
    57:  0:3:1,2,5
    58:  0:1,2,5:3
    59:  1,2,5:3:0
    60:  1,2,5:0:3
    61:  4:1:0,2,3
    62:  4:0,2,3:1
    63:  1:4:0,2,3
    64:  1:0,2,3:4
    65:  0,2,3:4:1
    66:  0,2,3:1:4
    67:  5:2:1,3,4
    68:  5:1,3,4:2
    69:  2:5:1,3,4
    70:  2:1,3,4:5
    71:  1,3,4:5:2
    72:  1,3,4:2:5
Nber of genera for this family=    6
 
family= 1 1 1 0 0 0
 
family= 1 1 1 0 0 0 new D6h genus #     1 is 0:1,2:3,4,5
     1:  0:1,2:3,4,5
     2:  0:3,4,5:1,2
     3:  1,2:0:3,4,5
     4:  1,2:3,4,5:0
     5:  3,4,5:0:1,2
     6:  3,4,5:1,2:0
     7:  1:2,3:0,4,5
     8:  1:0,4,5:2,3
     9:  2,3:1:0,4,5
    10:  2,3:0,4,5:1
    11:  0,4,5:1:2,3
    12:  0,4,5:2,3:1
    13:  2:3,4:0,1,5
    14:  2:0,1,5:3,4
    15:  3,4:2:0,1,5
    16:  3,4:0,1,5:2
    17:  0,1,5:2:3,4
    18:  0,1,5:3,4:2
    19:  3:4,5:0,1,2
    20:  3:0,1,2:4,5
    21:  4,5:3:0,1,2
    22:  4,5:0,1,2:3
    23:  0,1,2:3:4,5
    24:  0,1,2:4,5:3
    25:  4:0,5:1,2,3
    26:  4:1,2,3:0,5
    27:  0,5:4:1,2,3
    28:  0,5:1,2,3:4
    29:  1,2,3:4:0,5
    30:  1,2,3:0,5:4
    31:  5:0,1:2,3,4
    32:  5:2,3,4:0,1
    33:  0,1:5:2,3,4
    34:  0,1:2,3,4:5
    35:  2,3,4:5:0,1
    36:  2,3,4:0,1:5
    37:  0:4,5:1,2,3
    38:  0:1,2,3:4,5
    39:  4,5:0:1,2,3
    40:  4,5:1,2,3:0
    41:  1,2,3:0:4,5
    42:  1,2,3:4,5:0
    43:  1:0,5:2,3,4
    44:  1:2,3,4:0,5
    45:  0,5:1:2,3,4
    46:  0,5:2,3,4:1
    47:  2,3,4:1:0,5
    48:  2,3,4:0,5:1
    49:  2:0,1:3,4,5
    50:  2:3,4,5:0,1
    51:  0,1:2:3,4,5
    52:  0,1:3,4,5:2
    53:  3,4,5:2:0,1
    54:  3,4,5:0,1:2
    55:  3:1,2:0,4,5
    56:  3:0,4,5:1,2
    57:  1,2:3:0,4,5
    58:  1,2:0,4,5:3
    59:  0,4,5:3:1,2
    60:  0,4,5:1,2:3
    61:  4:2,3:0,1,5
    62:  4:0,1,5:2,3
    63:  2,3:4:0,1,5
    64:  2,3:0,1,5:4
    65:  0,1,5:4:2,3
    66:  0,1,5:2,3:4
    67:  5:3,4:0,1,2
    68:  5:0,1,2:3,4
    69:  3,4:5:0,1,2
    70:  3,4:0,1,2:5
    71:  0,1,2:5:3,4
    72:  0,1,2:3,4:5
family= 1 1 1 0 0 0 new D6h genus #     2 is 0:1,3:2,4,5
     1:  0:1,3:2,4,5
     2:  0:2,4,5:1,3
     3:  1,3:0:2,4,5
     4:  1,3:2,4,5:0
     5:  2,4,5:0:1,3
     6:  2,4,5:1,3:0
     7:  1:2,4:0,3,5
     8:  1:0,3,5:2,4
     9:  2,4:1:0,3,5
    10:  2,4:0,3,5:1
    11:  0,3,5:1:2,4
    12:  0,3,5:2,4:1
    13:  2:3,5:0,1,4
    14:  2:0,1,4:3,5
    15:  3,5:2:0,1,4
    16:  3,5:0,1,4:2
    17:  0,1,4:2:3,5
    18:  0,1,4:3,5:2
    19:  3:0,4:1,2,5
    20:  3:1,2,5:0,4
    21:  0,4:3:1,2,5
    22:  0,4:1,2,5:3
    23:  1,2,5:3:0,4
    24:  1,2,5:0,4:3
    25:  4:1,5:0,2,3
    26:  4:0,2,3:1,5
    27:  1,5:4:0,2,3
    28:  1,5:0,2,3:4
    29:  0,2,3:4:1,5
    30:  0,2,3:1,5:4
    31:  5:0,2:1,3,4
    32:  5:1,3,4:0,2
    33:  0,2:5:1,3,4
    34:  0,2:1,3,4:5
    35:  1,3,4:5:0,2
    36:  1,3,4:0,2:5
    37:  0:3,5:1,2,4
    38:  0:1,2,4:3,5
    39:  3,5:0:1,2,4
    40:  3,5:1,2,4:0
    41:  1,2,4:0:3,5
    42:  1,2,4:3,5:0
    43:  1:0,4:2,3,5
    44:  1:2,3,5:0,4
    45:  0,4:1:2,3,5
    46:  0,4:2,3,5:1
    47:  2,3,5:1:0,4
    48:  2,3,5:0,4:1
    49:  2:1,5:0,3,4
    50:  2:0,3,4:1,5
    51:  1,5:2:0,3,4
    52:  1,5:0,3,4:2
    53:  0,3,4:2:1,5
    54:  0,3,4:1,5:2
    55:  3:0,2:1,4,5
    56:  3:1,4,5:0,2
    57:  0,2:3:1,4,5
    58:  0,2:1,4,5:3
    59:  1,4,5:3:0,2
    60:  1,4,5:0,2:3
    61:  4:1,3:0,2,5
    62:  4:0,2,5:1,3
    63:  1,3:4:0,2,5
    64:  1,3:0,2,5:4
    65:  0,2,5:4:1,3
    66:  0,2,5:1,3:4
    67:  5:2,4:0,1,3
    68:  5:0,1,3:2,4
    69:  2,4:5:0,1,3
    70:  2,4:0,1,3:5
    71:  0,1,3:5:2,4
    72:  0,1,3:2,4:5
family= 1 1 1 0 0 0 new D6h genus #     3 is 0:1,4:2,3,5
     1:  0:1,4:2,3,5
     2:  0:2,3,5:1,4
     3:  1,4:0:2,3,5
     4:  1,4:2,3,5:0
     5:  2,3,5:0:1,4
     6:  2,3,5:1,4:0
     7:  1:2,5:0,3,4
     8:  1:0,3,4:2,5
     9:  2,5:1:0,3,4
    10:  2,5:0,3,4:1
    11:  0,3,4:1:2,5
    12:  0,3,4:2,5:1
    13:  2:0,3:1,4,5
    14:  2:1,4,5:0,3
    15:  0,3:2:1,4,5
    16:  0,3:1,4,5:2
    17:  1,4,5:2:0,3
    18:  1,4,5:0,3:2
    19:  3:1,4:0,2,5
    20:  3:0,2,5:1,4
    21:  1,4:3:0,2,5
    22:  1,4:0,2,5:3
    23:  0,2,5:3:1,4
    24:  0,2,5:1,4:3
    25:  4:2,5:0,1,3
    26:  4:0,1,3:2,5
    27:  2,5:4:0,1,3
    28:  2,5:0,1,3:4
    29:  0,1,3:4:2,5
    30:  0,1,3:2,5:4
    31:  5:0,3:1,2,4
    32:  5:1,2,4:0,3
    33:  0,3:5:1,2,4
    34:  0,3:1,2,4:5
    35:  1,2,4:5:0,3
    36:  1,2,4:0,3:5
    37:  0:2,5:1,3,4
    38:  0:1,3,4:2,5
    39:  2,5:0:1,3,4
    40:  2,5:1,3,4:0
    41:  1,3,4:0:2,5
    42:  1,3,4:2,5:0
    43:  1:0,3:2,4,5
    44:  1:2,4,5:0,3
    45:  0,3:1:2,4,5
    46:  0,3:2,4,5:1
    47:  2,4,5:1:0,3
    48:  2,4,5:0,3:1
    49:  2:1,4:0,3,5
    50:  2:0,3,5:1,4
    51:  1,4:2:0,3,5
    52:  1,4:0,3,5:2
    53:  0,3,5:2:1,4
    54:  0,3,5:1,4:2
    55:  3:2,5:0,1,4
    56:  3:0,1,4:2,5
    57:  2,5:3:0,1,4
    58:  2,5:0,1,4:3
    59:  0,1,4:3:2,5
    60:  0,1,4:2,5:3
    61:  4:0,3:1,2,5
    62:  4:1,2,5:0,3
    63:  0,3:4:1,2,5
    64:  0,3:1,2,5:4
    65:  1,2,5:4:0,3
    66:  1,2,5:0,3:4
    67:  5:1,4:0,2,3
    68:  5:0,2,3:1,4
    69:  1,4:5:0,2,3
    70:  1,4:0,2,3:5
    71:  0,2,3:5:1,4
    72:  0,2,3:1,4:5
family= 1 1 1 0 0 0 new D6h genus #     4 is 0:1,5:2,3,4
     1:  0:1,5:2,3,4
     2:  0:2,3,4:1,5
     3:  1,5:0:2,3,4
     4:  1,5:2,3,4:0
     5:  2,3,4:0:1,5
     6:  2,3,4:1,5:0
     7:  1:0,2:3,4,5
     8:  1:3,4,5:0,2
     9:  0,2:1:3,4,5
    10:  0,2:3,4,5:1
    11:  3,4,5:1:0,2
    12:  3,4,5:0,2:1
    13:  2:1,3:0,4,5
    14:  2:0,4,5:1,3
    15:  1,3:2:0,4,5
    16:  1,3:0,4,5:2
    17:  0,4,5:2:1,3
    18:  0,4,5:1,3:2
    19:  3:2,4:0,1,5
    20:  3:0,1,5:2,4
    21:  2,4:3:0,1,5
    22:  2,4:0,1,5:3
    23:  0,1,5:3:2,4
    24:  0,1,5:2,4:3
    25:  4:3,5:0,1,2
    26:  4:0,1,2:3,5
    27:  3,5:4:0,1,2
    28:  3,5:0,1,2:4
    29:  0,1,2:4:3,5
    30:  0,1,2:3,5:4
    31:  5:0,4:1,2,3
    32:  5:1,2,3:0,4
    33:  0,4:5:1,2,3
    34:  0,4:1,2,3:5
    35:  1,2,3:5:0,4
    36:  1,2,3:0,4:5
family= 1 1 1 0 0 0 new D6h genus #     5 is 0:2,3:1,4,5
     1:  0:2,3:1,4,5
     2:  0:1,4,5:2,3
     3:  2,3:0:1,4,5
     4:  2,3:1,4,5:0
     5:  1,4,5:0:2,3
     6:  1,4,5:2,3:0
     7:  1:3,4:0,2,5
     8:  1:0,2,5:3,4
     9:  3,4:1:0,2,5
    10:  3,4:0,2,5:1
    11:  0,2,5:1:3,4
    12:  0,2,5:3,4:1
    13:  2:4,5:0,1,3
    14:  2:0,1,3:4,5
    15:  4,5:2:0,1,3
    16:  4,5:0,1,3:2
    17:  0,1,3:2:4,5
    18:  0,1,3:4,5:2
    19:  3:0,5:1,2,4
    20:  3:1,2,4:0,5
    21:  0,5:3:1,2,4
    22:  0,5:1,2,4:3
    23:  1,2,4:3:0,5
    24:  1,2,4:0,5:3
    25:  4:0,1:2,3,5
    26:  4:2,3,5:0,1
    27:  0,1:4:2,3,5
    28:  0,1:2,3,5:4
    29:  2,3,5:4:0,1
    30:  2,3,5:0,1:4
    31:  5:1,2:0,3,4
    32:  5:0,3,4:1,2
    33:  1,2:5:0,3,4
    34:  1,2:0,3,4:5
    35:  0,3,4:5:1,2
    36:  0,3,4:1,2:5
    37:  0:3,4:1,2,5
    38:  0:1,2,5:3,4
    39:  3,4:0:1,2,5
    40:  3,4:1,2,5:0
    41:  1,2,5:0:3,4
    42:  1,2,5:3,4:0
    43:  1:4,5:0,2,3
    44:  1:0,2,3:4,5
    45:  4,5:1:0,2,3
    46:  4,5:0,2,3:1
    47:  0,2,3:1:4,5
    48:  0,2,3:4,5:1
    49:  2:0,5:1,3,4
    50:  2:1,3,4:0,5
    51:  0,5:2:1,3,4
    52:  0,5:1,3,4:2
    53:  1,3,4:2:0,5
    54:  1,3,4:0,5:2
    55:  3:0,1:2,4,5
    56:  3:2,4,5:0,1
    57:  0,1:3:2,4,5
    58:  0,1:2,4,5:3
    59:  2,4,5:3:0,1
    60:  2,4,5:0,1:3
    61:  4:1,2:0,3,5
    62:  4:0,3,5:1,2
    63:  1,2:4:0,3,5
    64:  1,2:0,3,5:4
    65:  0,3,5:4:1,2
    66:  0,3,5:1,2:4
    67:  5:2,3:0,1,4
    68:  5:0,1,4:2,3
    69:  2,3:5:0,1,4
    70:  2,3:0,1,4:5
    71:  0,1,4:5:2,3
    72:  0,1,4:2,3:5
family= 1 1 1 0 0 0 new D6h genus #     6 is 0:2,4:1,3,5
     1:  0:2,4:1,3,5
     2:  0:1,3,5:2,4
     3:  2,4:0:1,3,5
     4:  2,4:1,3,5:0
     5:  1,3,5:0:2,4
     6:  1,3,5:2,4:0
     7:  1:3,5:0,2,4
     8:  1:0,2,4:3,5
     9:  3,5:1:0,2,4
    10:  3,5:0,2,4:1
    11:  0,2,4:1:3,5
    12:  0,2,4:3,5:1
    13:  2:0,4:1,3,5
    14:  2:1,3,5:0,4
    15:  0,4:2:1,3,5
    16:  0,4:1,3,5:2
    17:  1,3,5:2:0,4
    18:  1,3,5:0,4:2
    19:  3:1,5:0,2,4
    20:  3:0,2,4:1,5
    21:  1,5:3:0,2,4
    22:  1,5:0,2,4:3
    23:  0,2,4:3:1,5
    24:  0,2,4:1,5:3
    25:  4:0,2:1,3,5
    26:  4:1,3,5:0,2
    27:  0,2:4:1,3,5
    28:  0,2:1,3,5:4
    29:  1,3,5:4:0,2
    30:  1,3,5:0,2:4
    31:  5:1,3:0,2,4
    32:  5:0,2,4:1,3
    33:  1,3:5:0,2,4
    34:  1,3:0,2,4:5
    35:  0,2,4:5:1,3
    36:  0,2,4:1,3:5
Nber of genera for this family=    6
 
family= 2 0 0 1 0 0
 
family= 2 0 0 1 0 0 new D6h genus #     1 is 0:1:\0,1
     1:  0:1:\0,1
     2:  0:\0,1:1
     3:  1:0:\0,1
     4:  1:\0,1:0
     5:  \0,1:0:1
     6:  \0,1:1:0
     7:  1:2:\1,2
     8:  1:\1,2:2
     9:  2:1:\1,2
    10:  2:\1,2:1
    11:  \1,2:1:2
    12:  \1,2:2:1
    13:  2:3:\2,3
    14:  2:\2,3:3
    15:  3:2:\2,3
    16:  3:\2,3:2
    17:  \2,3:2:3
    18:  \2,3:3:2
    19:  3:4:\3,4
    20:  3:\3,4:4
    21:  4:3:\3,4
    22:  4:\3,4:3
    23:  \3,4:3:4
    24:  \3,4:4:3
    25:  4:5:\4,5
    26:  4:\4,5:5
    27:  5:4:\4,5
    28:  5:\4,5:4
    29:  \4,5:4:5
    30:  \4,5:5:4
    31:  5:0:\0,5
    32:  5:\0,5:0
    33:  0:5:\0,5
    34:  0:\0,5:5
    35:  \0,5:5:0
    36:  \0,5:0:5
family= 2 0 0 1 0 0 new D6h genus #     2 is 0:2:\0,2
     1:  0:2:\0,2
     2:  0:\0,2:2
     3:  2:0:\0,2
     4:  2:\0,2:0
     5:  \0,2:0:2
     6:  \0,2:2:0
     7:  1:3:\1,3
     8:  1:\1,3:3
     9:  3:1:\1,3
    10:  3:\1,3:1
    11:  \1,3:1:3
    12:  \1,3:3:1
    13:  2:4:\2,4
    14:  2:\2,4:4
    15:  4:2:\2,4
    16:  4:\2,4:2
    17:  \2,4:2:4
    18:  \2,4:4:2
    19:  3:5:\3,5
    20:  3:\3,5:5
    21:  5:3:\3,5
    22:  5:\3,5:3
    23:  \3,5:3:5
    24:  \3,5:5:3
    25:  4:0:\0,4
    26:  4:\0,4:0
    27:  0:4:\0,4
    28:  0:\0,4:4
    29:  \0,4:4:0
    30:  \0,4:0:4
    31:  5:1:\1,5
    32:  5:\1,5:1
    33:  1:5:\1,5
    34:  1:\1,5:5
    35:  \1,5:5:1
    36:  \1,5:1:5
family= 2 0 0 1 0 0 new D6h genus #     3 is 0:3:\0,3
     1:  0:3:\0,3
     2:  0:\0,3:3
     3:  3:0:\0,3
     4:  3:\0,3:0
     5:  \0,3:0:3
     6:  \0,3:3:0
     7:  1:4:\1,4
     8:  1:\1,4:4
     9:  4:1:\1,4
    10:  4:\1,4:1
    11:  \1,4:1:4
    12:  \1,4:4:1
    13:  2:5:\2,5
    14:  2:\2,5:5
    15:  5:2:\2,5
    16:  5:\2,5:2
    17:  \2,5:2:5
    18:  \2,5:5:2
Nber of genera for this family=    3
 
----------------------------------------

Nber families=      7
Nber genera=       43
Nber species=     2100
