# Supplementary material for: The Polytope Formalism: application to molecular constitution and the prospect of a complete description of Chemical Space
Source: Chem Sci. 2026 Jan 8;17(4):2102–18. doi: 10.1039/d5sc08813e (PMC12780917; doi:10.1039/d5sc08813e)
Supplement: SC-017-D5SC08813E-s001 [file SC-017-D5SC08813E-s001.zip › publication files/species/species_D6h_S6B3_max222222.txt]

S6(2)B3
D6h
====
 
family= 3 0 0 0 0 0
 
family= 3 0 0 0 0 0 new D6h genus #     1 is 0:0:1
     1:  0:0:1
     2:  0:1:0
     3:  1:0:0
     4:  1:1:2
     5:  1:2:1
     6:  2:1:1
     7:  2:2:3
     8:  2:3:2
     9:  3:2:2
    10:  3:3:4
    11:  3:4:3
    12:  4:3:3
    13:  4:4:5
    14:  4:5:4
    15:  5:4:4
    16:  5:5:0
    17:  5:0:5
    18:  0:5:5
    19:  0:0:5
    20:  0:5:0
    21:  5:0:0
    22:  1:1:0
    23:  1:0:1
    24:  0:1:1
    25:  2:2:1
    26:  2:1:2
    27:  1:2:2
    28:  3:3:2
    29:  3:2:3
    30:  2:3:3
    31:  4:4:3
    32:  4:3:4
    33:  3:4:4
    34:  5:5:4
    35:  5:4:5
    36:  4:5:5
family= 3 0 0 0 0 0 new D6h genus #     2 is 0:0:2
     1:  0:0:2
     2:  0:2:0
     3:  2:0:0
     4:  1:1:3
     5:  1:3:1
     6:  3:1:1
     7:  2:2:4
     8:  2:4:2
     9:  4:2:2
    10:  3:3:5
    11:  3:5:3
    12:  5:3:3
    13:  4:4:0
    14:  4:0:4
    15:  0:4:4
    16:  5:5:1
    17:  5:1:5
    18:  1:5:5
    19:  0:0:4
    20:  0:4:0
    21:  4:0:0
    22:  1:1:5
    23:  1:5:1
    24:  5:1:1
    25:  2:2:0
    26:  2:0:2
    27:  0:2:2
    28:  3:3:1
    29:  3:1:3
    30:  1:3:3
    31:  4:4:2
    32:  4:2:4
    33:  2:4:4
    34:  5:5:3
    35:  5:3:5
    36:  3:5:5
family= 3 0 0 0 0 0 new D6h genus #     3 is 0:0:3
     1:  0:0:3
     2:  0:3:0
     3:  3:0:0
     4:  1:1:4
     5:  1:4:1
     6:  4:1:1
     7:  2:2:5
     8:  2:5:2
     9:  5:2:2
    10:  3:3:0
    11:  3:0:3
    12:  0:3:3
    13:  4:4:1
    14:  4:1:4
    15:  1:4:4
    16:  5:5:2
    17:  5:2:5
    18:  2:5:5
family= 3 0 0 0 0 0 new D6h genus #     4 is 0:1:2
     1:  0:1:2
     2:  0:2:1
     3:  1:0:2
     4:  1:2:0
     5:  2:0:1
     6:  2:1:0
     7:  1:2:3
     8:  1:3:2
     9:  2:1:3
    10:  2:3:1
    11:  3:1:2
    12:  3:2:1
    13:  2:3:4
    14:  2:4:3
    15:  3:2:4
    16:  3:4:2
    17:  4:2:3
    18:  4:3:2
    19:  3:4:5
    20:  3:5:4
    21:  4:3:5
    22:  4:5:3
    23:  5:3:4
    24:  5:4:3
    25:  4:5:0
    26:  4:0:5
    27:  5:4:0
    28:  5:0:4
    29:  0:4:5
    30:  0:5:4
    31:  5:0:1
    32:  5:1:0
    33:  0:5:1
    34:  0:1:5
    35:  1:5:0
    36:  1:0:5
family= 3 0 0 0 0 0 new D6h genus #     5 is 0:1:3
     1:  0:1:3
     2:  0:3:1
     3:  1:0:3
     4:  1:3:0
     5:  3:0:1
     6:  3:1:0
     7:  1:2:4
     8:  1:4:2
     9:  2:1:4
    10:  2:4:1
    11:  4:1:2
    12:  4:2:1
    13:  2:3:5
    14:  2:5:3
    15:  3:2:5
    16:  3:5:2
    17:  5:2:3
    18:  5:3:2
    19:  3:4:0
    20:  3:0:4
    21:  4:3:0
    22:  4:0:3
    23:  0:3:4
    24:  0:4:3
    25:  4:5:1
    26:  4:1:5
    27:  5:4:1
    28:  5:1:4
    29:  1:4:5
    30:  1:5:4
    31:  5:0:2
    32:  5:2:0
    33:  0:5:2
    34:  0:2:5
    35:  2:5:0
    36:  2:0:5
    37:  0:5:3
    38:  0:3:5
    39:  5:0:3
    40:  5:3:0
    41:  3:0:5
    42:  3:5:0
    43:  1:0:4
    44:  1:4:0
    45:  0:1:4
    46:  0:4:1
    47:  4:1:0
    48:  4:0:1
    49:  2:1:5
    50:  2:5:1
    51:  1:2:5
    52:  1:5:2
    53:  5:2:1
    54:  5:1:2
    55:  3:2:0
    56:  3:0:2
    57:  2:3:0
    58:  2:0:3
    59:  0:3:2
    60:  0:2:3
    61:  4:3:1
    62:  4:1:3
    63:  3:4:1
    64:  3:1:4
    65:  1:4:3
    66:  1:3:4
    67:  5:4:2
    68:  5:2:4
    69:  4:5:2
    70:  4:2:5
    71:  2:5:4
    72:  2:4:5
family= 3 0 0 0 0 0 new D6h genus #     6 is 0:2:4
     1:  0:2:4
     2:  0:4:2
     3:  2:0:4
     4:  2:4:0
     5:  4:0:2
     6:  4:2:0
     7:  1:3:5
     8:  1:5:3
     9:  3:1:5
    10:  3:5:1
    11:  5:1:3
    12:  5:3:1
Nber of genera for this family=    6
 
family= 2 1 0 0 0 0
 
family= 2 1 0 0 0 0 new D6h genus #     1 is 0:0:1,2
     1:  0:0:1,2
     2:  0:1,2:0
     3:  1,2:0:0
     4:  1:1:2,3
     5:  1:2,3:1
     6:  2,3:1:1
     7:  2:2:3,4
     8:  2:3,4:2
     9:  3,4:2:2
    10:  3:3:4,5
    11:  3:4,5:3
    12:  4,5:3:3
    13:  4:4:0,5
    14:  4:0,5:4
    15:  0,5:4:4
    16:  5:5:0,1
    17:  5:0,1:5
    18:  0,1:5:5
    19:  0:0:4,5
    20:  0:4,5:0
    21:  4,5:0:0
    22:  1:1:0,5
    23:  1:0,5:1
    24:  0,5:1:1
    25:  2:2:0,1
    26:  2:0,1:2
    27:  0,1:2:2
    28:  3:3:1,2
    29:  3:1,2:3
    30:  1,2:3:3
    31:  4:4:2,3
    32:  4:2,3:4
    33:  2,3:4:4
    34:  5:5:3,4
    35:  5:3,4:5
    36:  3,4:5:5
family= 2 1 0 0 0 0 new D6h genus #     2 is 0:0:1,3
     1:  0:0:1,3
     2:  0:1,3:0
     3:  1,3:0:0
     4:  1:1:2,4
     5:  1:2,4:1
     6:  2,4:1:1
     7:  2:2:3,5
     8:  2:3,5:2
     9:  3,5:2:2
    10:  3:3:0,4
    11:  3:0,4:3
    12:  0,4:3:3
    13:  4:4:1,5
    14:  4:1,5:4
    15:  1,5:4:4
    16:  5:5:0,2
    17:  5:0,2:5
    18:  0,2:5:5
    19:  0:0:3,5
    20:  0:3,5:0
    21:  3,5:0:0
    22:  1:1:0,4
    23:  1:0,4:1
    24:  0,4:1:1
    25:  2:2:1,5
    26:  2:1,5:2
    27:  1,5:2:2
    28:  3:3:0,2
    29:  3:0,2:3
    30:  0,2:3:3
    31:  4:4:1,3
    32:  4:1,3:4
    33:  1,3:4:4
    34:  5:5:2,4
    35:  5:2,4:5
    36:  2,4:5:5
family= 2 1 0 0 0 0 new D6h genus #     3 is 0:0:1,4
     1:  0:0:1,4
     2:  0:1,4:0
     3:  1,4:0:0
     4:  1:1:2,5
     5:  1:2,5:1
     6:  2,5:1:1
     7:  2:2:0,3
     8:  2:0,3:2
     9:  0,3:2:2
    10:  3:3:1,4
    11:  3:1,4:3
    12:  1,4:3:3
    13:  4:4:2,5
    14:  4:2,5:4
    15:  2,5:4:4
    16:  5:5:0,3
    17:  5:0,3:5
    18:  0,3:5:5
    19:  0:0:2,5
    20:  0:2,5:0
    21:  2,5:0:0
    22:  1:1:0,3
    23:  1:0,3:1
    24:  0,3:1:1
    25:  2:2:1,4
    26:  2:1,4:2
    27:  1,4:2:2
    28:  3:3:2,5
    29:  3:2,5:3
    30:  2,5:3:3
    31:  4:4:0,3
    32:  4:0,3:4
    33:  0,3:4:4
    34:  5:5:1,4
    35:  5:1,4:5
    36:  1,4:5:5
family= 2 1 0 0 0 0 new D6h genus #     4 is 0:0:1,5
     1:  0:0:1,5
     2:  0:1,5:0
     3:  1,5:0:0
     4:  1:1:0,2
     5:  1:0,2:1
     6:  0,2:1:1
     7:  2:2:1,3
     8:  2:1,3:2
     9:  1,3:2:2
    10:  3:3:2,4
    11:  3:2,4:3
    12:  2,4:3:3
    13:  4:4:3,5
    14:  4:3,5:4
    15:  3,5:4:4
    16:  5:5:0,4
    17:  5:0,4:5
    18:  0,4:5:5
family= 2 1 0 0 0 0 new D6h genus #     5 is 0:0:2,3
     1:  0:0:2,3
     2:  0:2,3:0
     3:  2,3:0:0
     4:  1:1:3,4
     5:  1:3,4:1
     6:  3,4:1:1
     7:  2:2:4,5
     8:  2:4,5:2
     9:  4,5:2:2
    10:  3:3:0,5
    11:  3:0,5:3
    12:  0,5:3:3
    13:  4:4:0,1
    14:  4:0,1:4
    15:  0,1:4:4
    16:  5:5:1,2
    17:  5:1,2:5
    18:  1,2:5:5
    19:  0:0:3,4
    20:  0:3,4:0
    21:  3,4:0:0
    22:  1:1:4,5
    23:  1:4,5:1
    24:  4,5:1:1
    25:  2:2:0,5
    26:  2:0,5:2
    27:  0,5:2:2
    28:  3:3:0,1
    29:  3:0,1:3
    30:  0,1:3:3
    31:  4:4:1,2
    32:  4:1,2:4
    33:  1,2:4:4
    34:  5:5:2,3
    35:  5:2,3:5
    36:  2,3:5:5
family= 2 1 0 0 0 0 new D6h genus #     6 is 0:0:2,4
     1:  0:0:2,4
     2:  0:2,4:0
     3:  2,4:0:0
     4:  1:1:3,5
     5:  1:3,5:1
     6:  3,5:1:1
     7:  2:2:0,4
     8:  2:0,4:2
     9:  0,4:2:2
    10:  3:3:1,5
    11:  3:1,5:3
    12:  1,5:3:3
    13:  4:4:0,2
    14:  4:0,2:4
    15:  0,2:4:4
    16:  5:5:1,3
    17:  5:1,3:5
    18:  1,3:5:5
family= 2 1 0 0 0 0 new D6h genus #     7 is 0:1:0,1
     1:  0:1:0,1
     2:  0:0,1:1
     3:  1:0:0,1
     4:  1:0,1:0
     5:  0,1:0:1
     6:  0,1:1:0
     7:  1:2:1,2
     8:  1:1,2:2
     9:  2:1:1,2
    10:  2:1,2:1
    11:  1,2:1:2
    12:  1,2:2:1
    13:  2:3:2,3
    14:  2:2,3:3
    15:  3:2:2,3
    16:  3:2,3:2
    17:  2,3:2:3
    18:  2,3:3:2
    19:  3:4:3,4
    20:  3:3,4:4
    21:  4:3:3,4
    22:  4:3,4:3
    23:  3,4:3:4
    24:  3,4:4:3
    25:  4:5:4,5
    26:  4:4,5:5
    27:  5:4:4,5
    28:  5:4,5:4
    29:  4,5:4:5
    30:  4,5:5:4
    31:  5:0:0,5
    32:  5:0,5:0
    33:  0:5:0,5
    34:  0:0,5:5
    35:  0,5:5:0
    36:  0,5:0:5
family= 2 1 0 0 0 0 new D6h genus #     8 is 0:1:0,2
     1:  0:1:0,2
     2:  0:0,2:1
     3:  1:0:0,2
     4:  1:0,2:0
     5:  0,2:0:1
     6:  0,2:1:0
     7:  1:2:1,3
     8:  1:1,3:2
     9:  2:1:1,3
    10:  2:1,3:1
    11:  1,3:1:2
    12:  1,3:2:1
    13:  2:3:2,4
    14:  2:2,4:3
    15:  3:2:2,4
    16:  3:2,4:2
    17:  2,4:2:3
    18:  2,4:3:2
    19:  3:4:3,5
    20:  3:3,5:4
    21:  4:3:3,5
    22:  4:3,5:3
    23:  3,5:3:4
    24:  3,5:4:3
    25:  4:5:0,4
    26:  4:0,4:5
    27:  5:4:0,4
    28:  5:0,4:4
    29:  0,4:4:5
    30:  0,4:5:4
    31:  5:0:1,5
    32:  5:1,5:0
    33:  0:5:1,5
    34:  0:1,5:5
    35:  1,5:5:0
    36:  1,5:0:5
    37:  0:5:0,4
    38:  0:0,4:5
    39:  5:0:0,4
    40:  5:0,4:0
    41:  0,4:0:5
    42:  0,4:5:0
    43:  1:0:1,5
    44:  1:1,5:0
    45:  0:1:1,5
    46:  0:1,5:1
    47:  1,5:1:0
    48:  1,5:0:1
    49:  2:1:0,2
    50:  2:0,2:1
    51:  1:2:0,2
    52:  1:0,2:2
    53:  0,2:2:1
    54:  0,2:1:2
    55:  3:2:1,3
    56:  3:1,3:2
    57:  2:3:1,3
    58:  2:1,3:3
    59:  1,3:3:2
    60:  1,3:2:3
    61:  4:3:2,4
    62:  4:2,4:3
    63:  3:4:2,4
    64:  3:2,4:4
    65:  2,4:4:3
    66:  2,4:3:4
    67:  5:4:3,5
    68:  5:3,5:4
    69:  4:5:3,5
    70:  4:3,5:5
    71:  3,5:5:4
    72:  3,5:4:5
family= 2 1 0 0 0 0 new D6h genus #     9 is 0:1:0,3
     1:  0:1:0,3
     2:  0:0,3:1
     3:  1:0:0,3
     4:  1:0,3:0
     5:  0,3:0:1
     6:  0,3:1:0
     7:  1:2:1,4
     8:  1:1,4:2
     9:  2:1:1,4
    10:  2:1,4:1
    11:  1,4:1:2
    12:  1,4:2:1
    13:  2:3:2,5
    14:  2:2,5:3
    15:  3:2:2,5
    16:  3:2,5:2
    17:  2,5:2:3
    18:  2,5:3:2
    19:  3:4:0,3
    20:  3:0,3:4
    21:  4:3:0,3
    22:  4:0,3:3
    23:  0,3:3:4
    24:  0,3:4:3
    25:  4:5:1,4
    26:  4:1,4:5
    27:  5:4:1,4
    28:  5:1,4:4
    29:  1,4:4:5
    30:  1,4:5:4
    31:  5:0:2,5
    32:  5:2,5:0
    33:  0:5:2,5
    34:  0:2,5:5
    35:  2,5:5:0
    36:  2,5:0:5
    37:  0:5:0,3
    38:  0:0,3:5
    39:  5:0:0,3
    40:  5:0,3:0
    41:  0,3:0:5
    42:  0,3:5:0
    43:  1:0:1,4
    44:  1:1,4:0
    45:  0:1:1,4
    46:  0:1,4:1
    47:  1,4:1:0
    48:  1,4:0:1
    49:  2:1:2,5
    50:  2:2,5:1
    51:  1:2:2,5
    52:  1:2,5:2
    53:  2,5:2:1
    54:  2,5:1:2
    55:  3:2:0,3
    56:  3:0,3:2
    57:  2:3:0,3
    58:  2:0,3:3
    59:  0,3:3:2
    60:  0,3:2:3
    61:  4:3:1,4
    62:  4:1,4:3
    63:  3:4:1,4
    64:  3:1,4:4
    65:  1,4:4:3
    66:  1,4:3:4
    67:  5:4:2,5
    68:  5:2,5:4
    69:  4:5:2,5
    70:  4:2,5:5
    71:  2,5:5:4
    72:  2,5:4:5
family= 2 1 0 0 0 0 new D6h genus #    10 is 0:1:0,4
     1:  0:1:0,4
     2:  0:0,4:1
     3:  1:0:0,4
     4:  1:0,4:0
     5:  0,4:0:1
     6:  0,4:1:0
     7:  1:2:1,5
     8:  1:1,5:2
     9:  2:1:1,5
    10:  2:1,5:1
    11:  1,5:1:2
    12:  1,5:2:1
    13:  2:3:0,2
    14:  2:0,2:3
    15:  3:2:0,2
    16:  3:0,2:2
    17:  0,2:2:3
    18:  0,2:3:2
    19:  3:4:1,3
    20:  3:1,3:4
    21:  4:3:1,3
    22:  4:1,3:3
    23:  1,3:3:4
    24:  1,3:4:3
    25:  4:5:2,4
    26:  4:2,4:5
    27:  5:4:2,4
    28:  5:2,4:4
    29:  2,4:4:5
    30:  2,4:5:4
    31:  5:0:3,5
    32:  5:3,5:0
    33:  0:5:3,5
    34:  0:3,5:5
    35:  3,5:5:0
    36:  3,5:0:5
    37:  0:5:0,2
    38:  0:0,2:5
    39:  5:0:0,2
    40:  5:0,2:0
    41:  0,2:0:5
    42:  0,2:5:0
    43:  1:0:1,3
    44:  1:1,3:0
    45:  0:1:1,3
    46:  0:1,3:1
    47:  1,3:1:0
    48:  1,3:0:1
    49:  2:1:2,4
    50:  2:2,4:1
    51:  1:2:2,4
    52:  1:2,4:2
    53:  2,4:2:1
    54:  2,4:1:2
    55:  3:2:3,5
    56:  3:3,5:2
    57:  2:3:3,5
    58:  2:3,5:3
    59:  3,5:3:2
    60:  3,5:2:3
    61:  4:3:0,4
    62:  4:0,4:3
    63:  3:4:0,4
    64:  3:0,4:4
    65:  0,4:4:3
    66:  0,4:3:4
    67:  5:4:1,5
    68:  5:1,5:4
    69:  4:5:1,5
    70:  4:1,5:5
    71:  1,5:5:4
    72:  1,5:4:5
family= 2 1 0 0 0 0 new D6h genus #    11 is 0:1:0,5
     1:  0:1:0,5
     2:  0:0,5:1
     3:  1:0:0,5
     4:  1:0,5:0
     5:  0,5:0:1
     6:  0,5:1:0
     7:  1:2:0,1
     8:  1:0,1:2
     9:  2:1:0,1
    10:  2:0,1:1
    11:  0,1:1:2
    12:  0,1:2:1
    13:  2:3:1,2
    14:  2:1,2:3
    15:  3:2:1,2
    16:  3:1,2:2
    17:  1,2:2:3
    18:  1,2:3:2
    19:  3:4:2,3
    20:  3:2,3:4
    21:  4:3:2,3
    22:  4:2,3:3
    23:  2,3:3:4
    24:  2,3:4:3
    25:  4:5:3,4
    26:  4:3,4:5
    27:  5:4:3,4
    28:  5:3,4:4
    29:  3,4:4:5
    30:  3,4:5:4
    31:  5:0:4,5
    32:  5:4,5:0
    33:  0:5:4,5
    34:  0:4,5:5
    35:  4,5:5:0
    36:  4,5:0:5
    37:  0:5:0,1
    38:  0:0,1:5
    39:  5:0:0,1
    40:  5:0,1:0
    41:  0,1:0:5
    42:  0,1:5:0
    43:  1:0:1,2
    44:  1:1,2:0
    45:  0:1:1,2
    46:  0:1,2:1
    47:  1,2:1:0
    48:  1,2:0:1
    49:  2:1:2,3
    50:  2:2,3:1
    51:  1:2:2,3
    52:  1:2,3:2
    53:  2,3:2:1
    54:  2,3:1:2
    55:  3:2:3,4
    56:  3:3,4:2
    57:  2:3:3,4
    58:  2:3,4:3
    59:  3,4:3:2
    60:  3,4:2:3
    61:  4:3:4,5
    62:  4:4,5:3
    63:  3:4:4,5
    64:  3:4,5:4
    65:  4,5:4:3
    66:  4,5:3:4
    67:  5:4:0,5
    68:  5:0,5:4
    69:  4:5:0,5
    70:  4:0,5:5
    71:  0,5:5:4
    72:  0,5:4:5
family= 2 1 0 0 0 0 new D6h genus #    12 is 0:1:2,3
     1:  0:1:2,3
     2:  0:2,3:1
     3:  1:0:2,3
     4:  1:2,3:0
     5:  2,3:0:1
     6:  2,3:1:0
     7:  1:2:3,4
     8:  1:3,4:2
     9:  2:1:3,4
    10:  2:3,4:1
    11:  3,4:1:2
    12:  3,4:2:1
    13:  2:3:4,5
    14:  2:4,5:3
    15:  3:2:4,5
    16:  3:4,5:2
    17:  4,5:2:3
    18:  4,5:3:2
    19:  3:4:0,5
    20:  3:0,5:4
    21:  4:3:0,5
    22:  4:0,5:3
    23:  0,5:3:4
    24:  0,5:4:3
    25:  4:5:0,1
    26:  4:0,1:5
    27:  5:4:0,1
    28:  5:0,1:4
    29:  0,1:4:5
    30:  0,1:5:4
    31:  5:0:1,2
    32:  5:1,2:0
    33:  0:5:1,2
    34:  0:1,2:5
    35:  1,2:5:0
    36:  1,2:0:5
    37:  0:5:3,4
    38:  0:3,4:5
    39:  5:0:3,4
    40:  5:3,4:0
    41:  3,4:0:5
    42:  3,4:5:0
    43:  1:0:4,5
    44:  1:4,5:0
    45:  0:1:4,5
    46:  0:4,5:1
    47:  4,5:1:0
    48:  4,5:0:1
    49:  2:1:0,5
    50:  2:0,5:1
    51:  1:2:0,5
    52:  1:0,5:2
    53:  0,5:2:1
    54:  0,5:1:2
    55:  3:2:0,1
    56:  3:0,1:2
    57:  2:3:0,1
    58:  2:0,1:3
    59:  0,1:3:2
    60:  0,1:2:3
    61:  4:3:1,2
    62:  4:1,2:3
    63:  3:4:1,2
    64:  3:1,2:4
    65:  1,2:4:3
    66:  1,2:3:4
    67:  5:4:2,3
    68:  5:2,3:4
    69:  4:5:2,3
    70:  4:2,3:5
    71:  2,3:5:4
    72:  2,3:4:5
family= 2 1 0 0 0 0 new D6h genus #    13 is 0:1:2,4
     1:  0:1:2,4
     2:  0:2,4:1
     3:  1:0:2,4
     4:  1:2,4:0
     5:  2,4:0:1
     6:  2,4:1:0
     7:  1:2:3,5
     8:  1:3,5:2
     9:  2:1:3,5
    10:  2:3,5:1
    11:  3,5:1:2
    12:  3,5:2:1
    13:  2:3:0,4
    14:  2:0,4:3
    15:  3:2:0,4
    16:  3:0,4:2
    17:  0,4:2:3
    18:  0,4:3:2
    19:  3:4:1,5
    20:  3:1,5:4
    21:  4:3:1,5
    22:  4:1,5:3
    23:  1,5:3:4
    24:  1,5:4:3
    25:  4:5:0,2
    26:  4:0,2:5
    27:  5:4:0,2
    28:  5:0,2:4
    29:  0,2:4:5
    30:  0,2:5:4
    31:  5:0:1,3
    32:  5:1,3:0
    33:  0:5:1,3
    34:  0:1,3:5
    35:  1,3:5:0
    36:  1,3:0:5
    37:  0:5:2,4
    38:  0:2,4:5
    39:  5:0:2,4
    40:  5:2,4:0
    41:  2,4:0:5
    42:  2,4:5:0
    43:  1:0:3,5
    44:  1:3,5:0
    45:  0:1:3,5
    46:  0:3,5:1
    47:  3,5:1:0
    48:  3,5:0:1
    49:  2:1:0,4
    50:  2:0,4:1
    51:  1:2:0,4
    52:  1:0,4:2
    53:  0,4:2:1
    54:  0,4:1:2
    55:  3:2:1,5
    56:  3:1,5:2
    57:  2:3:1,5
    58:  2:1,5:3
    59:  1,5:3:2
    60:  1,5:2:3
    61:  4:3:0,2
    62:  4:0,2:3
    63:  3:4:0,2
    64:  3:0,2:4
    65:  0,2:4:3
    66:  0,2:3:4
    67:  5:4:1,3
    68:  5:1,3:4
    69:  4:5:1,3
    70:  4:1,3:5
    71:  1,3:5:4
    72:  1,3:4:5
family= 2 1 0 0 0 0 new D6h genus #    14 is 0:1:2,5
     1:  0:1:2,5
     2:  0:2,5:1
     3:  1:0:2,5
     4:  1:2,5:0
     5:  2,5:0:1
     6:  2,5:1:0
     7:  1:2:0,3
     8:  1:0,3:2
     9:  2:1:0,3
    10:  2:0,3:1
    11:  0,3:1:2
    12:  0,3:2:1
    13:  2:3:1,4
    14:  2:1,4:3
    15:  3:2:1,4
    16:  3:1,4:2
    17:  1,4:2:3
    18:  1,4:3:2
    19:  3:4:2,5
    20:  3:2,5:4
    21:  4:3:2,5
    22:  4:2,5:3
    23:  2,5:3:4
    24:  2,5:4:3
    25:  4:5:0,3
    26:  4:0,3:5
    27:  5:4:0,3
    28:  5:0,3:4
    29:  0,3:4:5
    30:  0,3:5:4
    31:  5:0:1,4
    32:  5:1,4:0
    33:  0:5:1,4
    34:  0:1,4:5
    35:  1,4:5:0
    36:  1,4:0:5
family= 2 1 0 0 0 0 new D6h genus #    15 is 0:1:3,4
     1:  0:1:3,4
     2:  0:3,4:1
     3:  1:0:3,4
     4:  1:3,4:0
     5:  3,4:0:1
     6:  3,4:1:0
     7:  1:2:4,5
     8:  1:4,5:2
     9:  2:1:4,5
    10:  2:4,5:1
    11:  4,5:1:2
    12:  4,5:2:1
    13:  2:3:0,5
    14:  2:0,5:3
    15:  3:2:0,5
    16:  3:0,5:2
    17:  0,5:2:3
    18:  0,5:3:2
    19:  3:4:0,1
    20:  3:0,1:4
    21:  4:3:0,1
    22:  4:0,1:3
    23:  0,1:3:4
    24:  0,1:4:3
    25:  4:5:1,2
    26:  4:1,2:5
    27:  5:4:1,2
    28:  5:1,2:4
    29:  1,2:4:5
    30:  1,2:5:4
    31:  5:0:2,3
    32:  5:2,3:0
    33:  0:5:2,3
    34:  0:2,3:5
    35:  2,3:5:0
    36:  2,3:0:5
family= 2 1 0 0 0 0 new D6h genus #    16 is 0:2:0,1
     1:  0:2:0,1
     2:  0:0,1:2
     3:  2:0:0,1
     4:  2:0,1:0
     5:  0,1:0:2
     6:  0,1:2:0
     7:  1:3:1,2
     8:  1:1,2:3
     9:  3:1:1,2
    10:  3:1,2:1
    11:  1,2:1:3
    12:  1,2:3:1
    13:  2:4:2,3
    14:  2:2,3:4
    15:  4:2:2,3
    16:  4:2,3:2
    17:  2,3:2:4
    18:  2,3:4:2
    19:  3:5:3,4
    20:  3:3,4:5
    21:  5:3:3,4
    22:  5:3,4:3
    23:  3,4:3:5
    24:  3,4:5:3
    25:  4:0:4,5
    26:  4:4,5:0
    27:  0:4:4,5
    28:  0:4,5:4
    29:  4,5:4:0
    30:  4,5:0:4
    31:  5:1:0,5
    32:  5:0,5:1
    33:  1:5:0,5
    34:  1:0,5:5
    35:  0,5:5:1
    36:  0,5:1:5
    37:  0:4:0,5
    38:  0:0,5:4
    39:  4:0:0,5
    40:  4:0,5:0
    41:  0,5:0:4
    42:  0,5:4:0
    43:  1:5:0,1
    44:  1:0,1:5
    45:  5:1:0,1
    46:  5:0,1:1
    47:  0,1:1:5
    48:  0,1:5:1
    49:  2:0:1,2
    50:  2:1,2:0
    51:  0:2:1,2
    52:  0:1,2:2
    53:  1,2:2:0
    54:  1,2:0:2
    55:  3:1:2,3
    56:  3:2,3:1
    57:  1:3:2,3
    58:  1:2,3:3
    59:  2,3:3:1
    60:  2,3:1:3
    61:  4:2:3,4
    62:  4:3,4:2
    63:  2:4:3,4
    64:  2:3,4:4
    65:  3,4:4:2
    66:  3,4:2:4
    67:  5:3:4,5
    68:  5:4,5:3
    69:  3:5:4,5
    70:  3:4,5:5
    71:  4,5:5:3
    72:  4,5:3:5
family= 2 1 0 0 0 0 new D6h genus #    17 is 0:2:0,2
     1:  0:2:0,2
     2:  0:0,2:2
     3:  2:0:0,2
     4:  2:0,2:0
     5:  0,2:0:2
     6:  0,2:2:0
     7:  1:3:1,3
     8:  1:1,3:3
     9:  3:1:1,3
    10:  3:1,3:1
    11:  1,3:1:3
    12:  1,3:3:1
    13:  2:4:2,4
    14:  2:2,4:4
    15:  4:2:2,4
    16:  4:2,4:2
    17:  2,4:2:4
    18:  2,4:4:2
    19:  3:5:3,5
    20:  3:3,5:5
    21:  5:3:3,5
    22:  5:3,5:3
    23:  3,5:3:5
    24:  3,5:5:3
    25:  4:0:0,4
    26:  4:0,4:0
    27:  0:4:0,4
    28:  0:0,4:4
    29:  0,4:4:0
    30:  0,4:0:4
    31:  5:1:1,5
    32:  5:1,5:1
    33:  1:5:1,5
    34:  1:1,5:5
    35:  1,5:5:1
    36:  1,5:1:5
family= 2 1 0 0 0 0 new D6h genus #    18 is 0:2:0,3
     1:  0:2:0,3
     2:  0:0,3:2
     3:  2:0:0,3
     4:  2:0,3:0
     5:  0,3:0:2
     6:  0,3:2:0
     7:  1:3:1,4
     8:  1:1,4:3
     9:  3:1:1,4
    10:  3:1,4:1
    11:  1,4:1:3
    12:  1,4:3:1
    13:  2:4:2,5
    14:  2:2,5:4
    15:  4:2:2,5
    16:  4:2,5:2
    17:  2,5:2:4
    18:  2,5:4:2
    19:  3:5:0,3
    20:  3:0,3:5
    21:  5:3:0,3
    22:  5:0,3:3
    23:  0,3:3:5
    24:  0,3:5:3
    25:  4:0:1,4
    26:  4:1,4:0
    27:  0:4:1,4
    28:  0:1,4:4
    29:  1,4:4:0
    30:  1,4:0:4
    31:  5:1:2,5
    32:  5:2,5:1
    33:  1:5:2,5
    34:  1:2,5:5
    35:  2,5:5:1
    36:  2,5:1:5
    37:  0:4:0,3
    38:  0:0,3:4
    39:  4:0:0,3
    40:  4:0,3:0
    41:  0,3:0:4
    42:  0,3:4:0
    43:  1:5:1,4
    44:  1:1,4:5
    45:  5:1:1,4
    46:  5:1,4:1
    47:  1,4:1:5
    48:  1,4:5:1
    49:  2:0:2,5
    50:  2:2,5:0
    51:  0:2:2,5
    52:  0:2,5:2
    53:  2,5:2:0
    54:  2,5:0:2
    55:  3:1:0,3
    56:  3:0,3:1
    57:  1:3:0,3
    58:  1:0,3:3
    59:  0,3:3:1
    60:  0,3:1:3
    61:  4:2:1,4
    62:  4:1,4:2
    63:  2:4:1,4
    64:  2:1,4:4
    65:  1,4:4:2
    66:  1,4:2:4
    67:  5:3:2,5
    68:  5:2,5:3
    69:  3:5:2,5
    70:  3:2,5:5
    71:  2,5:5:3
    72:  2,5:3:5
family= 2 1 0 0 0 0 new D6h genus #    19 is 0:2:0,4
     1:  0:2:0,4
     2:  0:0,4:2
     3:  2:0:0,4
     4:  2:0,4:0
     5:  0,4:0:2
     6:  0,4:2:0
     7:  1:3:1,5
     8:  1:1,5:3
     9:  3:1:1,5
    10:  3:1,5:1
    11:  1,5:1:3
    12:  1,5:3:1
    13:  2:4:0,2
    14:  2:0,2:4
    15:  4:2:0,2
    16:  4:0,2:2
    17:  0,2:2:4
    18:  0,2:4:2
    19:  3:5:1,3
    20:  3:1,3:5
    21:  5:3:1,3
    22:  5:1,3:3
    23:  1,3:3:5
    24:  1,3:5:3
    25:  4:0:2,4
    26:  4:2,4:0
    27:  0:4:2,4
    28:  0:2,4:4
    29:  2,4:4:0
    30:  2,4:0:4
    31:  5:1:3,5
    32:  5:3,5:1
    33:  1:5:3,5
    34:  1:3,5:5
    35:  3,5:5:1
    36:  3,5:1:5
    37:  0:4:0,2
    38:  0:0,2:4
    39:  4:0:0,2
    40:  4:0,2:0
    41:  0,2:0:4
    42:  0,2:4:0
    43:  1:5:1,3
    44:  1:1,3:5
    45:  5:1:1,3
    46:  5:1,3:1
    47:  1,3:1:5
    48:  1,3:5:1
    49:  2:0:2,4
    50:  2:2,4:0
    51:  0:2:2,4
    52:  0:2,4:2
    53:  2,4:2:0
    54:  2,4:0:2
    55:  3:1:3,5
    56:  3:3,5:1
    57:  1:3:3,5
    58:  1:3,5:3
    59:  3,5:3:1
    60:  3,5:1:3
    61:  4:2:0,4
    62:  4:0,4:2
    63:  2:4:0,4
    64:  2:0,4:4
    65:  0,4:4:2
    66:  0,4:2:4
    67:  5:3:1,5
    68:  5:1,5:3
    69:  3:5:1,5
    70:  3:1,5:5
    71:  1,5:5:3
    72:  1,5:3:5
family= 2 1 0 0 0 0 new D6h genus #    20 is 0:2:0,5
     1:  0:2:0,5
     2:  0:0,5:2
     3:  2:0:0,5
     4:  2:0,5:0
     5:  0,5:0:2
     6:  0,5:2:0
     7:  1:3:0,1
     8:  1:0,1:3
     9:  3:1:0,1
    10:  3:0,1:1
    11:  0,1:1:3
    12:  0,1:3:1
    13:  2:4:1,2
    14:  2:1,2:4
    15:  4:2:1,2
    16:  4:1,2:2
    17:  1,2:2:4
    18:  1,2:4:2
    19:  3:5:2,3
    20:  3:2,3:5
    21:  5:3:2,3
    22:  5:2,3:3
    23:  2,3:3:5
    24:  2,3:5:3
    25:  4:0:3,4
    26:  4:3,4:0
    27:  0:4:3,4
    28:  0:3,4:4
    29:  3,4:4:0
    30:  3,4:0:4
    31:  5:1:4,5
    32:  5:4,5:1
    33:  1:5:4,5
    34:  1:4,5:5
    35:  4,5:5:1
    36:  4,5:1:5
    37:  0:4:0,1
    38:  0:0,1:4
    39:  4:0:0,1
    40:  4:0,1:0
    41:  0,1:0:4
    42:  0,1:4:0
    43:  1:5:1,2
    44:  1:1,2:5
    45:  5:1:1,2
    46:  5:1,2:1
    47:  1,2:1:5
    48:  1,2:5:1
    49:  2:0:2,3
    50:  2:2,3:0
    51:  0:2:2,3
    52:  0:2,3:2
    53:  2,3:2:0
    54:  2,3:0:2
    55:  3:1:3,4
    56:  3:3,4:1
    57:  1:3:3,4
    58:  1:3,4:3
    59:  3,4:3:1
    60:  3,4:1:3
    61:  4:2:4,5
    62:  4:4,5:2
    63:  2:4:4,5
    64:  2:4,5:4
    65:  4,5:4:2
    66:  4,5:2:4
    67:  5:3:0,5
    68:  5:0,5:3
    69:  3:5:0,5
    70:  3:0,5:5
    71:  0,5:5:3
    72:  0,5:3:5
family= 2 1 0 0 0 0 new D6h genus #    21 is 0:2:1,3
     1:  0:2:1,3
     2:  0:1,3:2
     3:  2:0:1,3
     4:  2:1,3:0
     5:  1,3:0:2
     6:  1,3:2:0
     7:  1:3:2,4
     8:  1:2,4:3
     9:  3:1:2,4
    10:  3:2,4:1
    11:  2,4:1:3
    12:  2,4:3:1
    13:  2:4:3,5
    14:  2:3,5:4
    15:  4:2:3,5
    16:  4:3,5:2
    17:  3,5:2:4
    18:  3,5:4:2
    19:  3:5:0,4
    20:  3:0,4:5
    21:  5:3:0,4
    22:  5:0,4:3
    23:  0,4:3:5
    24:  0,4:5:3
    25:  4:0:1,5
    26:  4:1,5:0
    27:  0:4:1,5
    28:  0:1,5:4
    29:  1,5:4:0
    30:  1,5:0:4
    31:  5:1:0,2
    32:  5:0,2:1
    33:  1:5:0,2
    34:  1:0,2:5
    35:  0,2:5:1
    36:  0,2:1:5
    37:  0:4:3,5
    38:  0:3,5:4
    39:  4:0:3,5
    40:  4:3,5:0
    41:  3,5:0:4
    42:  3,5:4:0
    43:  1:5:0,4
    44:  1:0,4:5
    45:  5:1:0,4
    46:  5:0,4:1
    47:  0,4:1:5
    48:  0,4:5:1
    49:  2:0:1,5
    50:  2:1,5:0
    51:  0:2:1,5
    52:  0:1,5:2
    53:  1,5:2:0
    54:  1,5:0:2
    55:  3:1:0,2
    56:  3:0,2:1
    57:  1:3:0,2
    58:  1:0,2:3
    59:  0,2:3:1
    60:  0,2:1:3
    61:  4:2:1,3
    62:  4:1,3:2
    63:  2:4:1,3
    64:  2:1,3:4
    65:  1,3:4:2
    66:  1,3:2:4
    67:  5:3:2,4
    68:  5:2,4:3
    69:  3:5:2,4
    70:  3:2,4:5
    71:  2,4:5:3
    72:  2,4:3:5
family= 2 1 0 0 0 0 new D6h genus #    22 is 0:2:1,4
     1:  0:2:1,4
     2:  0:1,4:2
     3:  2:0:1,4
     4:  2:1,4:0
     5:  1,4:0:2
     6:  1,4:2:0
     7:  1:3:2,5
     8:  1:2,5:3
     9:  3:1:2,5
    10:  3:2,5:1
    11:  2,5:1:3
    12:  2,5:3:1
    13:  2:4:0,3
    14:  2:0,3:4
    15:  4:2:0,3
    16:  4:0,3:2
    17:  0,3:2:4
    18:  0,3:4:2
    19:  3:5:1,4
    20:  3:1,4:5
    21:  5:3:1,4
    22:  5:1,4:3
    23:  1,4:3:5
    24:  1,4:5:3
    25:  4:0:2,5
    26:  4:2,5:0
    27:  0:4:2,5
    28:  0:2,5:4
    29:  2,5:4:0
    30:  2,5:0:4
    31:  5:1:0,3
    32:  5:0,3:1
    33:  1:5:0,3
    34:  1:0,3:5
    35:  0,3:5:1
    36:  0,3:1:5
family= 2 1 0 0 0 0 new D6h genus #    23 is 0:2:3,4
     1:  0:2:3,4
     2:  0:3,4:2
     3:  2:0:3,4
     4:  2:3,4:0
     5:  3,4:0:2
     6:  3,4:2:0
     7:  1:3:4,5
     8:  1:4,5:3
     9:  3:1:4,5
    10:  3:4,5:1
    11:  4,5:1:3
    12:  4,5:3:1
    13:  2:4:0,5
    14:  2:0,5:4
    15:  4:2:0,5
    16:  4:0,5:2
    17:  0,5:2:4
    18:  0,5:4:2
    19:  3:5:0,1
    20:  3:0,1:5
    21:  5:3:0,1
    22:  5:0,1:3
    23:  0,1:3:5
    24:  0,1:5:3
    25:  4:0:1,2
    26:  4:1,2:0
    27:  0:4:1,2
    28:  0:1,2:4
    29:  1,2:4:0
    30:  1,2:0:4
    31:  5:1:2,3
    32:  5:2,3:1
    33:  1:5:2,3
    34:  1:2,3:5
    35:  2,3:5:1
    36:  2,3:1:5
    37:  0:4:2,3
    38:  0:2,3:4
    39:  4:0:2,3
    40:  4:2,3:0
    41:  2,3:0:4
    42:  2,3:4:0
    43:  1:5:3,4
    44:  1:3,4:5
    45:  5:1:3,4
    46:  5:3,4:1
    47:  3,4:1:5
    48:  3,4:5:1
    49:  2:0:4,5
    50:  2:4,5:0
    51:  0:2:4,5
    52:  0:4,5:2
    53:  4,5:2:0
    54:  4,5:0:2
    55:  3:1:0,5
    56:  3:0,5:1
    57:  1:3:0,5
    58:  1:0,5:3
    59:  0,5:3:1
    60:  0,5:1:3
    61:  4:2:0,1
    62:  4:0,1:2
    63:  2:4:0,1
    64:  2:0,1:4
    65:  0,1:4:2
    66:  0,1:2:4
    67:  5:3:1,2
    68:  5:1,2:3
    69:  3:5:1,2
    70:  3:1,2:5
    71:  1,2:5:3
    72:  1,2:3:5
family= 2 1 0 0 0 0 new D6h genus #    24 is 0:2:3,5
     1:  0:2:3,5
     2:  0:3,5:2
     3:  2:0:3,5
     4:  2:3,5:0
     5:  3,5:0:2
     6:  3,5:2:0
     7:  1:3:0,4
     8:  1:0,4:3
     9:  3:1:0,4
    10:  3:0,4:1
    11:  0,4:1:3
    12:  0,4:3:1
    13:  2:4:1,5
    14:  2:1,5:4
    15:  4:2:1,5
    16:  4:1,5:2
    17:  1,5:2:4
    18:  1,5:4:2
    19:  3:5:0,2
    20:  3:0,2:5
    21:  5:3:0,2
    22:  5:0,2:3
    23:  0,2:3:5
    24:  0,2:5:3
    25:  4:0:1,3
    26:  4:1,3:0
    27:  0:4:1,3
    28:  0:1,3:4
    29:  1,3:4:0
    30:  1,3:0:4
    31:  5:1:2,4
    32:  5:2,4:1
    33:  1:5:2,4
    34:  1:2,4:5
    35:  2,4:5:1
    36:  2,4:1:5
family= 2 1 0 0 0 0 new D6h genus #    25 is 0:3:0,1
     1:  0:3:0,1
     2:  0:0,1:3
     3:  3:0:0,1
     4:  3:0,1:0
     5:  0,1:0:3
     6:  0,1:3:0
     7:  1:4:1,2
     8:  1:1,2:4
     9:  4:1:1,2
    10:  4:1,2:1
    11:  1,2:1:4
    12:  1,2:4:1
    13:  2:5:2,3
    14:  2:2,3:5
    15:  5:2:2,3
    16:  5:2,3:2
    17:  2,3:2:5
    18:  2,3:5:2
    19:  3:0:3,4
    20:  3:3,4:0
    21:  0:3:3,4
    22:  0:3,4:3
    23:  3,4:3:0
    24:  3,4:0:3
    25:  4:1:4,5
    26:  4:4,5:1
    27:  1:4:4,5
    28:  1:4,5:4
    29:  4,5:4:1
    30:  4,5:1:4
    31:  5:2:0,5
    32:  5:0,5:2
    33:  2:5:0,5
    34:  2:0,5:5
    35:  0,5:5:2
    36:  0,5:2:5
    37:  0:3:0,5
    38:  0:0,5:3
    39:  3:0:0,5
    40:  3:0,5:0
    41:  0,5:0:3
    42:  0,5:3:0
    43:  1:4:0,1
    44:  1:0,1:4
    45:  4:1:0,1
    46:  4:0,1:1
    47:  0,1:1:4
    48:  0,1:4:1
    49:  2:5:1,2
    50:  2:1,2:5
    51:  5:2:1,2
    52:  5:1,2:2
    53:  1,2:2:5
    54:  1,2:5:2
    55:  3:0:2,3
    56:  3:2,3:0
    57:  0:3:2,3
    58:  0:2,3:3
    59:  2,3:3:0
    60:  2,3:0:3
    61:  4:1:3,4
    62:  4:3,4:1
    63:  1:4:3,4
    64:  1:3,4:4
    65:  3,4:4:1
    66:  3,4:1:4
    67:  5:2:4,5
    68:  5:4,5:2
    69:  2:5:4,5
    70:  2:4,5:5
    71:  4,5:5:2
    72:  4,5:2:5
family= 2 1 0 0 0 0 new D6h genus #    26 is 0:3:0,2
     1:  0:3:0,2
     2:  0:0,2:3
     3:  3:0:0,2
     4:  3:0,2:0
     5:  0,2:0:3
     6:  0,2:3:0
     7:  1:4:1,3
     8:  1:1,3:4
     9:  4:1:1,3
    10:  4:1,3:1
    11:  1,3:1:4
    12:  1,3:4:1
    13:  2:5:2,4
    14:  2:2,4:5
    15:  5:2:2,4
    16:  5:2,4:2
    17:  2,4:2:5
    18:  2,4:5:2
    19:  3:0:3,5
    20:  3:3,5:0
    21:  0:3:3,5
    22:  0:3,5:3
    23:  3,5:3:0
    24:  3,5:0:3
    25:  4:1:0,4
    26:  4:0,4:1
    27:  1:4:0,4
    28:  1:0,4:4
    29:  0,4:4:1
    30:  0,4:1:4
    31:  5:2:1,5
    32:  5:1,5:2
    33:  2:5:1,5
    34:  2:1,5:5
    35:  1,5:5:2
    36:  1,5:2:5
    37:  0:3:0,4
    38:  0:0,4:3
    39:  3:0:0,4
    40:  3:0,4:0
    41:  0,4:0:3
    42:  0,4:3:0
    43:  1:4:1,5
    44:  1:1,5:4
    45:  4:1:1,5
    46:  4:1,5:1
    47:  1,5:1:4
    48:  1,5:4:1
    49:  2:5:0,2
    50:  2:0,2:5
    51:  5:2:0,2
    52:  5:0,2:2
    53:  0,2:2:5
    54:  0,2:5:2
    55:  3:0:1,3
    56:  3:1,3:0
    57:  0:3:1,3
    58:  0:1,3:3
    59:  1,3:3:0
    60:  1,3:0:3
    61:  4:1:2,4
    62:  4:2,4:1
    63:  1:4:2,4
    64:  1:2,4:4
    65:  2,4:4:1
    66:  2,4:1:4
    67:  5:2:3,5
    68:  5:3,5:2
    69:  2:5:3,5
    70:  2:3,5:5
    71:  3,5:5:2
    72:  3,5:2:5
family= 2 1 0 0 0 0 new D6h genus #    27 is 0:3:0,3
     1:  0:3:0,3
     2:  0:0,3:3
     3:  3:0:0,3
     4:  3:0,3:0
     5:  0,3:0:3
     6:  0,3:3:0
     7:  1:4:1,4
     8:  1:1,4:4
     9:  4:1:1,4
    10:  4:1,4:1
    11:  1,4:1:4
    12:  1,4:4:1
    13:  2:5:2,5
    14:  2:2,5:5
    15:  5:2:2,5
    16:  5:2,5:2
    17:  2,5:2:5
    18:  2,5:5:2
family= 2 1 0 0 0 0 new D6h genus #    28 is 0:3:1,2
     1:  0:3:1,2
     2:  0:1,2:3
     3:  3:0:1,2
     4:  3:1,2:0
     5:  1,2:0:3
     6:  1,2:3:0
     7:  1:4:2,3
     8:  1:2,3:4
     9:  4:1:2,3
    10:  4:2,3:1
    11:  2,3:1:4
    12:  2,3:4:1
    13:  2:5:3,4
    14:  2:3,4:5
    15:  5:2:3,4
    16:  5:3,4:2
    17:  3,4:2:5
    18:  3,4:5:2
    19:  3:0:4,5
    20:  3:4,5:0
    21:  0:3:4,5
    22:  0:4,5:3
    23:  4,5:3:0
    24:  4,5:0:3
    25:  4:1:0,5
    26:  4:0,5:1
    27:  1:4:0,5
    28:  1:0,5:4
    29:  0,5:4:1
    30:  0,5:1:4
    31:  5:2:0,1
    32:  5:0,1:2
    33:  2:5:0,1
    34:  2:0,1:5
    35:  0,1:5:2
    36:  0,1:2:5
family= 2 1 0 0 0 0 new D6h genus #    29 is 0:3:1,4
     1:  0:3:1,4
     2:  0:1,4:3
     3:  3:0:1,4
     4:  3:1,4:0
     5:  1,4:0:3
     6:  1,4:3:0
     7:  1:4:2,5
     8:  1:2,5:4
     9:  4:1:2,5
    10:  4:2,5:1
    11:  2,5:1:4
    12:  2,5:4:1
    13:  2:5:0,3
    14:  2:0,3:5
    15:  5:2:0,3
    16:  5:0,3:2
    17:  0,3:2:5
    18:  0,3:5:2
    19:  0:3:2,5
    20:  0:2,5:3
    21:  3:0:2,5
    22:  3:2,5:0
    23:  2,5:0:3
    24:  2,5:3:0
    25:  1:4:0,3
    26:  1:0,3:4
    27:  4:1:0,3
    28:  4:0,3:1
    29:  0,3:1:4
    30:  0,3:4:1
    31:  2:5:1,4
    32:  2:1,4:5
    33:  5:2:1,4
    34:  5:1,4:2
    35:  1,4:2:5
    36:  1,4:5:2
family= 2 1 0 0 0 0 new D6h genus #    30 is 0:3:1,5
     1:  0:3:1,5
     2:  0:1,5:3
     3:  3:0:1,5
     4:  3:1,5:0
     5:  1,5:0:3
     6:  1,5:3:0
     7:  1:4:0,2
     8:  1:0,2:4
     9:  4:1:0,2
    10:  4:0,2:1
    11:  0,2:1:4
    12:  0,2:4:1
    13:  2:5:1,3
    14:  2:1,3:5
    15:  5:2:1,3
    16:  5:1,3:2
    17:  1,3:2:5
    18:  1,3:5:2
    19:  3:0:2,4
    20:  3:2,4:0
    21:  0:3:2,4
    22:  0:2,4:3
    23:  2,4:3:0
    24:  2,4:0:3
    25:  4:1:3,5
    26:  4:3,5:1
    27:  1:4:3,5
    28:  1:3,5:4
    29:  3,5:4:1
    30:  3,5:1:4
    31:  5:2:0,4
    32:  5:0,4:2
    33:  2:5:0,4
    34:  2:0,4:5
    35:  0,4:5:2
    36:  0,4:2:5
Nber of genera for this family=   30
 
family= 1 2 0 0 0 0
 
family= 1 2 0 0 0 0 new D6h genus #     1 is 0:0,1:1,2
     1:  0:0,1:1,2
     2:  0:1,2:0,1
     3:  0,1:0:1,2
     4:  0,1:1,2:0
     5:  1,2:0:0,1
     6:  1,2:0,1:0
     7:  1:1,2:2,3
     8:  1:2,3:1,2
     9:  1,2:1:2,3
    10:  1,2:2,3:1
    11:  2,3:1:1,2
    12:  2,3:1,2:1
    13:  2:2,3:3,4
    14:  2:3,4:2,3
    15:  2,3:2:3,4
    16:  2,3:3,4:2
    17:  3,4:2:2,3
    18:  3,4:2,3:2
    19:  3:3,4:4,5
    20:  3:4,5:3,4
    21:  3,4:3:4,5
    22:  3,4:4,5:3
    23:  4,5:3:3,4
    24:  4,5:3,4:3
    25:  4:4,5:0,5
    26:  4:0,5:4,5
    27:  4,5:4:0,5
    28:  4,5:0,5:4
    29:  0,5:4:4,5
    30:  0,5:4,5:4
    31:  5:0,5:0,1
    32:  5:0,1:0,5
    33:  0,5:5:0,1
    34:  0,5:0,1:5
    35:  0,1:5:0,5
    36:  0,1:0,5:5
    37:  0:0,5:4,5
    38:  0:4,5:0,5
    39:  0,5:0:4,5
    40:  0,5:4,5:0
    41:  4,5:0:0,5
    42:  4,5:0,5:0
    43:  1:0,1:0,5
    44:  1:0,5:0,1
    45:  0,1:1:0,5
    46:  0,1:0,5:1
    47:  0,5:1:0,1
    48:  0,5:0,1:1
    49:  2:1,2:0,1
    50:  2:0,1:1,2
    51:  1,2:2:0,1
    52:  1,2:0,1:2
    53:  0,1:2:1,2
    54:  0,1:1,2:2
    55:  3:2,3:1,2
    56:  3:1,2:2,3
    57:  2,3:3:1,2
    58:  2,3:1,2:3
    59:  1,2:3:2,3
    60:  1,2:2,3:3
    61:  4:3,4:2,3
    62:  4:2,3:3,4
    63:  3,4:4:2,3
    64:  3,4:2,3:4
    65:  2,3:4:3,4
    66:  2,3:3,4:4
    67:  5:4,5:3,4
    68:  5:3,4:4,5
    69:  4,5:5:3,4
    70:  4,5:3,4:5
    71:  3,4:5:4,5
    72:  3,4:4,5:5
family= 1 2 0 0 0 0 new D6h genus #     2 is 0:0,1:1,3
     1:  0:0,1:1,3
     2:  0:1,3:0,1
     3:  0,1:0:1,3
     4:  0,1:1,3:0
     5:  1,3:0:0,1
     6:  1,3:0,1:0
     7:  1:1,2:2,4
     8:  1:2,4:1,2
     9:  1,2:1:2,4
    10:  1,2:2,4:1
    11:  2,4:1:1,2
    12:  2,4:1,2:1
    13:  2:2,3:3,5
    14:  2:3,5:2,3
    15:  2,3:2:3,5
    16:  2,3:3,5:2
    17:  3,5:2:2,3
    18:  3,5:2,3:2
    19:  3:3,4:0,4
    20:  3:0,4:3,4
    21:  3,4:3:0,4
    22:  3,4:0,4:3
    23:  0,4:3:3,4
    24:  0,4:3,4:3
    25:  4:4,5:1,5
    26:  4:1,5:4,5
    27:  4,5:4:1,5
    28:  4,5:1,5:4
    29:  1,5:4:4,5
    30:  1,5:4,5:4
    31:  5:0,5:0,2
    32:  5:0,2:0,5
    33:  0,5:5:0,2
    34:  0,5:0,2:5
    35:  0,2:5:0,5
    36:  0,2:0,5:5
    37:  0:0,5:3,5
    38:  0:3,5:0,5
    39:  0,5:0:3,5
    40:  0,5:3,5:0
    41:  3,5:0:0,5
    42:  3,5:0,5:0
    43:  1:0,1:0,4
    44:  1:0,4:0,1
    45:  0,1:1:0,4
    46:  0,1:0,4:1
    47:  0,4:1:0,1
    48:  0,4:0,1:1
    49:  2:1,2:1,5
    50:  2:1,5:1,2
    51:  1,2:2:1,5
    52:  1,2:1,5:2
    53:  1,5:2:1,2
    54:  1,5:1,2:2
    55:  3:2,3:0,2
    56:  3:0,2:2,3
    57:  2,3:3:0,2
    58:  2,3:0,2:3
    59:  0,2:3:2,3
    60:  0,2:2,3:3
    61:  4:3,4:1,3
    62:  4:1,3:3,4
    63:  3,4:4:1,3
    64:  3,4:1,3:4
    65:  1,3:4:3,4
    66:  1,3:3,4:4
    67:  5:4,5:2,4
    68:  5:2,4:4,5
    69:  4,5:5:2,4
    70:  4,5:2,4:5
    71:  2,4:5:4,5
    72:  2,4:4,5:5
family= 1 2 0 0 0 0 new D6h genus #     3 is 0:0,1:1,4
     1:  0:0,1:1,4
     2:  0:1,4:0,1
     3:  0,1:0:1,4
     4:  0,1:1,4:0
     5:  1,4:0:0,1
     6:  1,4:0,1:0
     7:  1:1,2:2,5
     8:  1:2,5:1,2
     9:  1,2:1:2,5
    10:  1,2:2,5:1
    11:  2,5:1:1,2
    12:  2,5:1,2:1
    13:  2:2,3:0,3
    14:  2:0,3:2,3
    15:  2,3:2:0,3
    16:  2,3:0,3:2
    17:  0,3:2:2,3
    18:  0,3:2,3:2
    19:  3:3,4:1,4
    20:  3:1,4:3,4
    21:  3,4:3:1,4
    22:  3,4:1,4:3
    23:  1,4:3:3,4
    24:  1,4:3,4:3
    25:  4:4,5:2,5
    26:  4:2,5:4,5
    27:  4,5:4:2,5
    28:  4,5:2,5:4
    29:  2,5:4:4,5
    30:  2,5:4,5:4
    31:  5:0,5:0,3
    32:  5:0,3:0,5
    33:  0,5:5:0,3
    34:  0,5:0,3:5
    35:  0,3:5:0,5
    36:  0,3:0,5:5
    37:  0:0,5:2,5
    38:  0:2,5:0,5
    39:  0,5:0:2,5
    40:  0,5:2,5:0
    41:  2,5:0:0,5
    42:  2,5:0,5:0
    43:  1:0,1:0,3
    44:  1:0,3:0,1
    45:  0,1:1:0,3
    46:  0,1:0,3:1
    47:  0,3:1:0,1
    48:  0,3:0,1:1
    49:  2:1,2:1,4
    50:  2:1,4:1,2
    51:  1,2:2:1,4
    52:  1,2:1,4:2
    53:  1,4:2:1,2
    54:  1,4:1,2:2
    55:  3:2,3:2,5
    56:  3:2,5:2,3
    57:  2,3:3:2,5
    58:  2,3:2,5:3
    59:  2,5:3:2,3
    60:  2,5:2,3:3
    61:  4:3,4:0,3
    62:  4:0,3:3,4
    63:  3,4:4:0,3
    64:  3,4:0,3:4
    65:  0,3:4:3,4
    66:  0,3:3,4:4
    67:  5:4,5:1,4
    68:  5:1,4:4,5
    69:  4,5:5:1,4
    70:  4,5:1,4:5
    71:  1,4:5:4,5
    72:  1,4:4,5:5
family= 1 2 0 0 0 0 new D6h genus #     4 is 0:0,1:1,5
     1:  0:0,1:1,5
     2:  0:1,5:0,1
     3:  0,1:0:1,5
     4:  0,1:1,5:0
     5:  1,5:0:0,1
     6:  1,5:0,1:0
     7:  1:1,2:0,2
     8:  1:0,2:1,2
     9:  1,2:1:0,2
    10:  1,2:0,2:1
    11:  0,2:1:1,2
    12:  0,2:1,2:1
    13:  2:2,3:1,3
    14:  2:1,3:2,3
    15:  2,3:2:1,3
    16:  2,3:1,3:2
    17:  1,3:2:2,3
    18:  1,3:2,3:2
    19:  3:3,4:2,4
    20:  3:2,4:3,4
    21:  3,4:3:2,4
    22:  3,4:2,4:3
    23:  2,4:3:3,4
    24:  2,4:3,4:3
    25:  4:4,5:3,5
    26:  4:3,5:4,5
    27:  4,5:4:3,5
    28:  4,5:3,5:4
    29:  3,5:4:4,5
    30:  3,5:4,5:4
    31:  5:0,5:0,4
    32:  5:0,4:0,5
    33:  0,5:5:0,4
    34:  0,5:0,4:5
    35:  0,4:5:0,5
    36:  0,4:0,5:5
    37:  0:0,5:1,5
    38:  0:1,5:0,5
    39:  0,5:0:1,5
    40:  0,5:1,5:0
    41:  1,5:0:0,5
    42:  1,5:0,5:0
    43:  1:0,1:0,2
    44:  1:0,2:0,1
    45:  0,1:1:0,2
    46:  0,1:0,2:1
    47:  0,2:1:0,1
    48:  0,2:0,1:1
    49:  2:1,2:1,3
    50:  2:1,3:1,2
    51:  1,2:2:1,3
    52:  1,2:1,3:2
    53:  1,3:2:1,2
    54:  1,3:1,2:2
    55:  3:2,3:2,4
    56:  3:2,4:2,3
    57:  2,3:3:2,4
    58:  2,3:2,4:3
    59:  2,4:3:2,3
    60:  2,4:2,3:3
    61:  4:3,4:3,5
    62:  4:3,5:3,4
    63:  3,4:4:3,5
    64:  3,4:3,5:4
    65:  3,5:4:3,4
    66:  3,5:3,4:4
    67:  5:4,5:0,4
    68:  5:0,4:4,5
    69:  4,5:5:0,4
    70:  4,5:0,4:5
    71:  0,4:5:4,5
    72:  0,4:4,5:5
family= 1 2 0 0 0 0 new D6h genus #     5 is 0:0,1:2,3
     1:  0:0,1:2,3
     2:  0:2,3:0,1
     3:  0,1:0:2,3
     4:  0,1:2,3:0
     5:  2,3:0:0,1
     6:  2,3:0,1:0
     7:  1:1,2:3,4
     8:  1:3,4:1,2
     9:  1,2:1:3,4
    10:  1,2:3,4:1
    11:  3,4:1:1,2
    12:  3,4:1,2:1
    13:  2:2,3:4,5
    14:  2:4,5:2,3
    15:  2,3:2:4,5
    16:  2,3:4,5:2
    17:  4,5:2:2,3
    18:  4,5:2,3:2
    19:  3:3,4:0,5
    20:  3:0,5:3,4
    21:  3,4:3:0,5
    22:  3,4:0,5:3
    23:  0,5:3:3,4
    24:  0,5:3,4:3
    25:  4:4,5:0,1
    26:  4:0,1:4,5
    27:  4,5:4:0,1
    28:  4,5:0,1:4
    29:  0,1:4:4,5
    30:  0,1:4,5:4
    31:  5:0,5:1,2
    32:  5:1,2:0,5
    33:  0,5:5:1,2
    34:  0,5:1,2:5
    35:  1,2:5:0,5
    36:  1,2:0,5:5
    37:  0:0,5:3,4
    38:  0:3,4:0,5
    39:  0,5:0:3,4
    40:  0,5:3,4:0
    41:  3,4:0:0,5
    42:  3,4:0,5:0
    43:  1:0,1:4,5
    44:  1:4,5:0,1
    45:  0,1:1:4,5
    46:  0,1:4,5:1
    47:  4,5:1:0,1
    48:  4,5:0,1:1
    49:  2:1,2:0,5
    50:  2:0,5:1,2
    51:  1,2:2:0,5
    52:  1,2:0,5:2
    53:  0,5:2:1,2
    54:  0,5:1,2:2
    55:  3:2,3:0,1
    56:  3:0,1:2,3
    57:  2,3:3:0,1
    58:  2,3:0,1:3
    59:  0,1:3:2,3
    60:  0,1:2,3:3
    61:  4:3,4:1,2
    62:  4:1,2:3,4
    63:  3,4:4:1,2
    64:  3,4:1,2:4
    65:  1,2:4:3,4
    66:  1,2:3,4:4
    67:  5:4,5:2,3
    68:  5:2,3:4,5
    69:  4,5:5:2,3
    70:  4,5:2,3:5
    71:  2,3:5:4,5
    72:  2,3:4,5:5
family= 1 2 0 0 0 0 new D6h genus #     6 is 0:0,1:2,4
     1:  0:0,1:2,4
     2:  0:2,4:0,1
     3:  0,1:0:2,4
     4:  0,1:2,4:0
     5:  2,4:0:0,1
     6:  2,4:0,1:0
     7:  1:1,2:3,5
     8:  1:3,5:1,2
     9:  1,2:1:3,5
    10:  1,2:3,5:1
    11:  3,5:1:1,2
    12:  3,5:1,2:1
    13:  2:2,3:0,4
    14:  2:0,4:2,3
    15:  2,3:2:0,4
    16:  2,3:0,4:2
    17:  0,4:2:2,3
    18:  0,4:2,3:2
    19:  3:3,4:1,5
    20:  3:1,5:3,4
    21:  3,4:3:1,5
    22:  3,4:1,5:3
    23:  1,5:3:3,4
    24:  1,5:3,4:3
    25:  4:4,5:0,2
    26:  4:0,2:4,5
    27:  4,5:4:0,2
    28:  4,5:0,2:4
    29:  0,2:4:4,5
    30:  0,2:4,5:4
    31:  5:0,5:1,3
    32:  5:1,3:0,5
    33:  0,5:5:1,3
    34:  0,5:1,3:5
    35:  1,3:5:0,5
    36:  1,3:0,5:5
    37:  0:0,5:2,4
    38:  0:2,4:0,5
    39:  0,5:0:2,4
    40:  0,5:2,4:0
    41:  2,4:0:0,5
    42:  2,4:0,5:0
    43:  1:0,1:3,5
    44:  1:3,5:0,1
    45:  0,1:1:3,5
    46:  0,1:3,5:1
    47:  3,5:1:0,1
    48:  3,5:0,1:1
    49:  2:1,2:0,4
    50:  2:0,4:1,2
    51:  1,2:2:0,4
    52:  1,2:0,4:2
    53:  0,4:2:1,2
    54:  0,4:1,2:2
    55:  3:2,3:1,5
    56:  3:1,5:2,3
    57:  2,3:3:1,5
    58:  2,3:1,5:3
    59:  1,5:3:2,3
    60:  1,5:2,3:3
    61:  4:3,4:0,2
    62:  4:0,2:3,4
    63:  3,4:4:0,2
    64:  3,4:0,2:4
    65:  0,2:4:3,4
    66:  0,2:3,4:4
    67:  5:4,5:1,3
    68:  5:1,3:4,5
    69:  4,5:5:1,3
    70:  4,5:1,3:5
    71:  1,3:5:4,5
    72:  1,3:4,5:5
family= 1 2 0 0 0 0 new D6h genus #     7 is 0:0,1:2,5
     1:  0:0,1:2,5
     2:  0:2,5:0,1
     3:  0,1:0:2,5
     4:  0,1:2,5:0
     5:  2,5:0:0,1
     6:  2,5:0,1:0
     7:  1:1,2:0,3
     8:  1:0,3:1,2
     9:  1,2:1:0,3
    10:  1,2:0,3:1
    11:  0,3:1:1,2
    12:  0,3:1,2:1
    13:  2:2,3:1,4
    14:  2:1,4:2,3
    15:  2,3:2:1,4
    16:  2,3:1,4:2
    17:  1,4:2:2,3
    18:  1,4:2,3:2
    19:  3:3,4:2,5
    20:  3:2,5:3,4
    21:  3,4:3:2,5
    22:  3,4:2,5:3
    23:  2,5:3:3,4
    24:  2,5:3,4:3
    25:  4:4,5:0,3
    26:  4:0,3:4,5
    27:  4,5:4:0,3
    28:  4,5:0,3:4
    29:  0,3:4:4,5
    30:  0,3:4,5:4
    31:  5:0,5:1,4
    32:  5:1,4:0,5
    33:  0,5:5:1,4
    34:  0,5:1,4:5
    35:  1,4:5:0,5
    36:  1,4:0,5:5
    37:  0:0,5:1,4
    38:  0:1,4:0,5
    39:  0,5:0:1,4
    40:  0,5:1,4:0
    41:  1,4:0:0,5
    42:  1,4:0,5:0
    43:  1:0,1:2,5
    44:  1:2,5:0,1
    45:  0,1:1:2,5
    46:  0,1:2,5:1
    47:  2,5:1:0,1
    48:  2,5:0,1:1
    49:  2:1,2:0,3
    50:  2:0,3:1,2
    51:  1,2:2:0,3
    52:  1,2:0,3:2
    53:  0,3:2:1,2
    54:  0,3:1,2:2
    55:  3:2,3:1,4
    56:  3:1,4:2,3
    57:  2,3:3:1,4
    58:  2,3:1,4:3
    59:  1,4:3:2,3
    60:  1,4:2,3:3
    61:  4:3,4:2,5
    62:  4:2,5:3,4
    63:  3,4:4:2,5
    64:  3,4:2,5:4
    65:  2,5:4:3,4
    66:  2,5:3,4:4
    67:  5:4,5:0,3
    68:  5:0,3:4,5
    69:  4,5:5:0,3
    70:  4,5:0,3:5
    71:  0,3:5:4,5
    72:  0,3:4,5:5
family= 1 2 0 0 0 0 new D6h genus #     8 is 0:0,1:3,4
     1:  0:0,1:3,4
     2:  0:3,4:0,1
     3:  0,1:0:3,4
     4:  0,1:3,4:0
     5:  3,4:0:0,1
     6:  3,4:0,1:0
     7:  1:1,2:4,5
     8:  1:4,5:1,2
     9:  1,2:1:4,5
    10:  1,2:4,5:1
    11:  4,5:1:1,2
    12:  4,5:1,2:1
    13:  2:2,3:0,5
    14:  2:0,5:2,3
    15:  2,3:2:0,5
    16:  2,3:0,5:2
    17:  0,5:2:2,3
    18:  0,5:2,3:2
    19:  3:3,4:0,1
    20:  3:0,1:3,4
    21:  3,4:3:0,1
    22:  3,4:0,1:3
    23:  0,1:3:3,4
    24:  0,1:3,4:3
    25:  4:4,5:1,2
    26:  4:1,2:4,5
    27:  4,5:4:1,2
    28:  4,5:1,2:4
    29:  1,2:4:4,5
    30:  1,2:4,5:4
    31:  5:0,5:2,3
    32:  5:2,3:0,5
    33:  0,5:5:2,3
    34:  0,5:2,3:5
    35:  2,3:5:0,5
    36:  2,3:0,5:5
    37:  0:0,5:2,3
    38:  0:2,3:0,5
    39:  0,5:0:2,3
    40:  0,5:2,3:0
    41:  2,3:0:0,5
    42:  2,3:0,5:0
    43:  1:0,1:3,4
    44:  1:3,4:0,1
    45:  0,1:1:3,4
    46:  0,1:3,4:1
    47:  3,4:1:0,1
    48:  3,4:0,1:1
    49:  2:1,2:4,5
    50:  2:4,5:1,2
    51:  1,2:2:4,5
    52:  1,2:4,5:2
    53:  4,5:2:1,2
    54:  4,5:1,2:2
    55:  3:2,3:0,5
    56:  3:0,5:2,3
    57:  2,3:3:0,5
    58:  2,3:0,5:3
    59:  0,5:3:2,3
    60:  0,5:2,3:3
    61:  4:3,4:0,1
    62:  4:0,1:3,4
    63:  3,4:4:0,1
    64:  3,4:0,1:4
    65:  0,1:4:3,4
    66:  0,1:3,4:4
    67:  5:4,5:1,2
    68:  5:1,2:4,5
    69:  4,5:5:1,2
    70:  4,5:1,2:5
    71:  1,2:5:4,5
    72:  1,2:4,5:5
family= 1 2 0 0 0 0 new D6h genus #     9 is 0:0,1:3,5
     1:  0:0,1:3,5
     2:  0:3,5:0,1
     3:  0,1:0:3,5
     4:  0,1:3,5:0
     5:  3,5:0:0,1
     6:  3,5:0,1:0
     7:  1:1,2:0,4
     8:  1:0,4:1,2
     9:  1,2:1:0,4
    10:  1,2:0,4:1
    11:  0,4:1:1,2
    12:  0,4:1,2:1
    13:  2:2,3:1,5
    14:  2:1,5:2,3
    15:  2,3:2:1,5
    16:  2,3:1,5:2
    17:  1,5:2:2,3
    18:  1,5:2,3:2
    19:  3:3,4:0,2
    20:  3:0,2:3,4
    21:  3,4:3:0,2
    22:  3,4:0,2:3
    23:  0,2:3:3,4
    24:  0,2:3,4:3
    25:  4:4,5:1,3
    26:  4:1,3:4,5
    27:  4,5:4:1,3
    28:  4,5:1,3:4
    29:  1,3:4:4,5
    30:  1,3:4,5:4
    31:  5:0,5:2,4
    32:  5:2,4:0,5
    33:  0,5:5:2,4
    34:  0,5:2,4:5
    35:  2,4:5:0,5
    36:  2,4:0,5:5
    37:  0:0,5:1,3
    38:  0:1,3:0,5
    39:  0,5:0:1,3
    40:  0,5:1,3:0
    41:  1,3:0:0,5
    42:  1,3:0,5:0
    43:  1:0,1:2,4
    44:  1:2,4:0,1
    45:  0,1:1:2,4
    46:  0,1:2,4:1
    47:  2,4:1:0,1
    48:  2,4:0,1:1
    49:  2:1,2:3,5
    50:  2:3,5:1,2
    51:  1,2:2:3,5
    52:  1,2:3,5:2
    53:  3,5:2:1,2
    54:  3,5:1,2:2
    55:  3:2,3:0,4
    56:  3:0,4:2,3
    57:  2,3:3:0,4
    58:  2,3:0,4:3
    59:  0,4:3:2,3
    60:  0,4:2,3:3
    61:  4:3,4:1,5
    62:  4:1,5:3,4
    63:  3,4:4:1,5
    64:  3,4:1,5:4
    65:  1,5:4:3,4
    66:  1,5:3,4:4
    67:  5:4,5:0,2
    68:  5:0,2:4,5
    69:  4,5:5:0,2
    70:  4,5:0,2:5
    71:  0,2:5:4,5
    72:  0,2:4,5:5
family= 1 2 0 0 0 0 new D6h genus #    10 is 0:0,1:4,5
     1:  0:0,1:4,5
     2:  0:4,5:0,1
     3:  0,1:0:4,5
     4:  0,1:4,5:0
     5:  4,5:0:0,1
     6:  4,5:0,1:0
     7:  1:1,2:0,5
     8:  1:0,5:1,2
     9:  1,2:1:0,5
    10:  1,2:0,5:1
    11:  0,5:1:1,2
    12:  0,5:1,2:1
    13:  2:2,3:0,1
    14:  2:0,1:2,3
    15:  2,3:2:0,1
    16:  2,3:0,1:2
    17:  0,1:2:2,3
    18:  0,1:2,3:2
    19:  3:3,4:1,2
    20:  3:1,2:3,4
    21:  3,4:3:1,2
    22:  3,4:1,2:3
    23:  1,2:3:3,4
    24:  1,2:3,4:3
    25:  4:4,5:2,3
    26:  4:2,3:4,5
    27:  4,5:4:2,3
    28:  4,5:2,3:4
    29:  2,3:4:4,5
    30:  2,3:4,5:4
    31:  5:0,5:3,4
    32:  5:3,4:0,5
    33:  0,5:5:3,4
    34:  0,5:3,4:5
    35:  3,4:5:0,5
    36:  3,4:0,5:5
    37:  0:0,5:1,2
    38:  0:1,2:0,5
    39:  0,5:0:1,2
    40:  0,5:1,2:0
    41:  1,2:0:0,5
    42:  1,2:0,5:0
    43:  1:0,1:2,3
    44:  1:2,3:0,1
    45:  0,1:1:2,3
    46:  0,1:2,3:1
    47:  2,3:1:0,1
    48:  2,3:0,1:1
    49:  2:1,2:3,4
    50:  2:3,4:1,2
    51:  1,2:2:3,4
    52:  1,2:3,4:2
    53:  3,4:2:1,2
    54:  3,4:1,2:2
    55:  3:2,3:4,5
    56:  3:4,5:2,3
    57:  2,3:3:4,5
    58:  2,3:4,5:3
    59:  4,5:3:2,3
    60:  4,5:2,3:3
    61:  4:3,4:0,5
    62:  4:0,5:3,4
    63:  3,4:4:0,5
    64:  3,4:0,5:4
    65:  0,5:4:3,4
    66:  0,5:3,4:4
    67:  5:4,5:0,1
    68:  5:0,1:4,5
    69:  4,5:5:0,1
    70:  4,5:0,1:5
    71:  0,1:5:4,5
    72:  0,1:4,5:5
family= 1 2 0 0 0 0 new D6h genus #    11 is 0:0,2:1,2
     1:  0:0,2:1,2
     2:  0:1,2:0,2
     3:  0,2:0:1,2
     4:  0,2:1,2:0
     5:  1,2:0:0,2
     6:  1,2:0,2:0
     7:  1:1,3:2,3
     8:  1:2,3:1,3
     9:  1,3:1:2,3
    10:  1,3:2,3:1
    11:  2,3:1:1,3
    12:  2,3:1,3:1
    13:  2:2,4:3,4
    14:  2:3,4:2,4
    15:  2,4:2:3,4
    16:  2,4:3,4:2
    17:  3,4:2:2,4
    18:  3,4:2,4:2
    19:  3:3,5:4,5
    20:  3:4,5:3,5
    21:  3,5:3:4,5
    22:  3,5:4,5:3
    23:  4,5:3:3,5
    24:  4,5:3,5:3
    25:  4:0,4:0,5
    26:  4:0,5:0,4
    27:  0,4:4:0,5
    28:  0,4:0,5:4
    29:  0,5:4:0,4
    30:  0,5:0,4:4
    31:  5:1,5:0,1
    32:  5:0,1:1,5
    33:  1,5:5:0,1
    34:  1,5:0,1:5
    35:  0,1:5:1,5
    36:  0,1:1,5:5
    37:  0:0,4:4,5
    38:  0:4,5:0,4
    39:  0,4:0:4,5
    40:  0,4:4,5:0
    41:  4,5:0:0,4
    42:  4,5:0,4:0
    43:  1:1,5:0,5
    44:  1:0,5:1,5
    45:  1,5:1:0,5
    46:  1,5:0,5:1
    47:  0,5:1:1,5
    48:  0,5:1,5:1
    49:  2:0,2:0,1
    50:  2:0,1:0,2
    51:  0,2:2:0,1
    52:  0,2:0,1:2
    53:  0,1:2:0,2
    54:  0,1:0,2:2
    55:  3:1,3:1,2
    56:  3:1,2:1,3
    57:  1,3:3:1,2
    58:  1,3:1,2:3
    59:  1,2:3:1,3
    60:  1,2:1,3:3
    61:  4:2,4:2,3
    62:  4:2,3:2,4
    63:  2,4:4:2,3
    64:  2,4:2,3:4
    65:  2,3:4:2,4
    66:  2,3:2,4:4
    67:  5:3,5:3,4
    68:  5:3,4:3,5
    69:  3,5:5:3,4
    70:  3,5:3,4:5
    71:  3,4:5:3,5
    72:  3,4:3,5:5
family= 1 2 0 0 0 0 new D6h genus #    12 is 0:0,2:1,3
     1:  0:0,2:1,3
     2:  0:1,3:0,2
     3:  0,2:0:1,3
     4:  0,2:1,3:0
     5:  1,3:0:0,2
     6:  1,3:0,2:0
     7:  1:1,3:2,4
     8:  1:2,4:1,3
     9:  1,3:1:2,4
    10:  1,3:2,4:1
    11:  2,4:1:1,3
    12:  2,4:1,3:1
    13:  2:2,4:3,5
    14:  2:3,5:2,4
    15:  2,4:2:3,5
    16:  2,4:3,5:2
    17:  3,5:2:2,4
    18:  3,5:2,4:2
    19:  3:3,5:0,4
    20:  3:0,4:3,5
    21:  3,5:3:0,4
    22:  3,5:0,4:3
    23:  0,4:3:3,5
    24:  0,4:3,5:3
    25:  4:0,4:1,5
    26:  4:1,5:0,4
    27:  0,4:4:1,5
    28:  0,4:1,5:4
    29:  1,5:4:0,4
    30:  1,5:0,4:4
    31:  5:1,5:0,2
    32:  5:0,2:1,5
    33:  1,5:5:0,2
    34:  1,5:0,2:5
    35:  0,2:5:1,5
    36:  0,2:1,5:5
    37:  0:0,4:3,5
    38:  0:3,5:0,4
    39:  0,4:0:3,5
    40:  0,4:3,5:0
    41:  3,5:0:0,4
    42:  3,5:0,4:0
    43:  1:1,5:0,4
    44:  1:0,4:1,5
    45:  1,5:1:0,4
    46:  1,5:0,4:1
    47:  0,4:1:1,5
    48:  0,4:1,5:1
    49:  2:0,2:1,5
    50:  2:1,5:0,2
    51:  0,2:2:1,5
    52:  0,2:1,5:2
    53:  1,5:2:0,2
    54:  1,5:0,2:2
    55:  3:1,3:0,2
    56:  3:0,2:1,3
    57:  1,3:3:0,2
    58:  1,3:0,2:3
    59:  0,2:3:1,3
    60:  0,2:1,3:3
    61:  4:2,4:1,3
    62:  4:1,3:2,4
    63:  2,4:4:1,3
    64:  2,4:1,3:4
    65:  1,3:4:2,4
    66:  1,3:2,4:4
    67:  5:3,5:2,4
    68:  5:2,4:3,5
    69:  3,5:5:2,4
    70:  3,5:2,4:5
    71:  2,4:5:3,5
    72:  2,4:3,5:5
family= 1 2 0 0 0 0 new D6h genus #    13 is 0:0,2:1,4
     1:  0:0,2:1,4
     2:  0:1,4:0,2
     3:  0,2:0:1,4
     4:  0,2:1,4:0
     5:  1,4:0:0,2
     6:  1,4:0,2:0
     7:  1:1,3:2,5
     8:  1:2,5:1,3
     9:  1,3:1:2,5
    10:  1,3:2,5:1
    11:  2,5:1:1,3
    12:  2,5:1,3:1
    13:  2:2,4:0,3
    14:  2:0,3:2,4
    15:  2,4:2:0,3
    16:  2,4:0,3:2
    17:  0,3:2:2,4
    18:  0,3:2,4:2
    19:  3:3,5:1,4
    20:  3:1,4:3,5
    21:  3,5:3:1,4
    22:  3,5:1,4:3
    23:  1,4:3:3,5
    24:  1,4:3,5:3
    25:  4:0,4:2,5
    26:  4:2,5:0,4
    27:  0,4:4:2,5
    28:  0,4:2,5:4
    29:  2,5:4:0,4
    30:  2,5:0,4:4
    31:  5:1,5:0,3
    32:  5:0,3:1,5
    33:  1,5:5:0,3
    34:  1,5:0,3:5
    35:  0,3:5:1,5
    36:  0,3:1,5:5
    37:  0:0,4:2,5
    38:  0:2,5:0,4
    39:  0,4:0:2,5
    40:  0,4:2,5:0
    41:  2,5:0:0,4
    42:  2,5:0,4:0
    43:  1:1,5:0,3
    44:  1:0,3:1,5
    45:  1,5:1:0,3
    46:  1,5:0,3:1
    47:  0,3:1:1,5
    48:  0,3:1,5:1
    49:  2:0,2:1,4
    50:  2:1,4:0,2
    51:  0,2:2:1,4
    52:  0,2:1,4:2
    53:  1,4:2:0,2
    54:  1,4:0,2:2
    55:  3:1,3:2,5
    56:  3:2,5:1,3
    57:  1,3:3:2,5
    58:  1,3:2,5:3
    59:  2,5:3:1,3
    60:  2,5:1,3:3
    61:  4:2,4:0,3
    62:  4:0,3:2,4
    63:  2,4:4:0,3
    64:  2,4:0,3:4
    65:  0,3:4:2,4
    66:  0,3:2,4:4
    67:  5:3,5:1,4
    68:  5:1,4:3,5
    69:  3,5:5:1,4
    70:  3,5:1,4:5
    71:  1,4:5:3,5
    72:  1,4:3,5:5
family= 1 2 0 0 0 0 new D6h genus #    14 is 0:0,2:1,5
     1:  0:0,2:1,5
     2:  0:1,5:0,2
     3:  0,2:0:1,5
     4:  0,2:1,5:0
     5:  1,5:0:0,2
     6:  1,5:0,2:0
     7:  1:1,3:0,2
     8:  1:0,2:1,3
     9:  1,3:1:0,2
    10:  1,3:0,2:1
    11:  0,2:1:1,3
    12:  0,2:1,3:1
    13:  2:2,4:1,3
    14:  2:1,3:2,4
    15:  2,4:2:1,3
    16:  2,4:1,3:2
    17:  1,3:2:2,4
    18:  1,3:2,4:2
    19:  3:3,5:2,4
    20:  3:2,4:3,5
    21:  3,5:3:2,4
    22:  3,5:2,4:3
    23:  2,4:3:3,5
    24:  2,4:3,5:3
    25:  4:0,4:3,5
    26:  4:3,5:0,4
    27:  0,4:4:3,5
    28:  0,4:3,5:4
    29:  3,5:4:0,4
    30:  3,5:0,4:4
    31:  5:1,5:0,4
    32:  5:0,4:1,5
    33:  1,5:5:0,4
    34:  1,5:0,4:5
    35:  0,4:5:1,5
    36:  0,4:1,5:5
    37:  0:0,4:1,5
    38:  0:1,5:0,4
    39:  0,4:0:1,5
    40:  0,4:1,5:0
    41:  1,5:0:0,4
    42:  1,5:0,4:0
    43:  1:1,5:0,2
    44:  1:0,2:1,5
    45:  1,5:1:0,2
    46:  1,5:0,2:1
    47:  0,2:1:1,5
    48:  0,2:1,5:1
    49:  2:0,2:1,3
    50:  2:1,3:0,2
    51:  0,2:2:1,3
    52:  0,2:1,3:2
    53:  1,3:2:0,2
    54:  1,3:0,2:2
    55:  3:1,3:2,4
    56:  3:2,4:1,3
    57:  1,3:3:2,4
    58:  1,3:2,4:3
    59:  2,4:3:1,3
    60:  2,4:1,3:3
    61:  4:2,4:3,5
    62:  4:3,5:2,4
    63:  2,4:4:3,5
    64:  2,4:3,5:4
    65:  3,5:4:2,4
    66:  3,5:2,4:4
    67:  5:3,5:0,4
    68:  5:0,4:3,5
    69:  3,5:5:0,4
    70:  3,5:0,4:5
    71:  0,4:5:3,5
    72:  0,4:3,5:5
family= 1 2 0 0 0 0 new D6h genus #    15 is 0:0,2:2,3
     1:  0:0,2:2,3
     2:  0:2,3:0,2
     3:  0,2:0:2,3
     4:  0,2:2,3:0
     5:  2,3:0:0,2
     6:  2,3:0,2:0
     7:  1:1,3:3,4
     8:  1:3,4:1,3
     9:  1,3:1:3,4
    10:  1,3:3,4:1
    11:  3,4:1:1,3
    12:  3,4:1,3:1
    13:  2:2,4:4,5
    14:  2:4,5:2,4
    15:  2,4:2:4,5
    16:  2,4:4,5:2
    17:  4,5:2:2,4
    18:  4,5:2,4:2
    19:  3:3,5:0,5
    20:  3:0,5:3,5
    21:  3,5:3:0,5
    22:  3,5:0,5:3
    23:  0,5:3:3,5
    24:  0,5:3,5:3
    25:  4:0,4:0,1
    26:  4:0,1:0,4
    27:  0,4:4:0,1
    28:  0,4:0,1:4
    29:  0,1:4:0,4
    30:  0,1:0,4:4
    31:  5:1,5:1,2
    32:  5:1,2:1,5
    33:  1,5:5:1,2
    34:  1,5:1,2:5
    35:  1,2:5:1,5
    36:  1,2:1,5:5
    37:  0:0,4:3,4
    38:  0:3,4:0,4
    39:  0,4:0:3,4
    40:  0,4:3,4:0
    41:  3,4:0:0,4
    42:  3,4:0,4:0
    43:  1:1,5:4,5
    44:  1:4,5:1,5
    45:  1,5:1:4,5
    46:  1,5:4,5:1
    47:  4,5:1:1,5
    48:  4,5:1,5:1
    49:  2:0,2:0,5
    50:  2:0,5:0,2
    51:  0,2:2:0,5
    52:  0,2:0,5:2
    53:  0,5:2:0,2
    54:  0,5:0,2:2
    55:  3:1,3:0,1
    56:  3:0,1:1,3
    57:  1,3:3:0,1
    58:  1,3:0,1:3
    59:  0,1:3:1,3
    60:  0,1:1,3:3
    61:  4:2,4:1,2
    62:  4:1,2:2,4
    63:  2,4:4:1,2
    64:  2,4:1,2:4
    65:  1,2:4:2,4
    66:  1,2:2,4:4
    67:  5:3,5:2,3
    68:  5:2,3:3,5
    69:  3,5:5:2,3
    70:  3,5:2,3:5
    71:  2,3:5:3,5
    72:  2,3:3,5:5
family= 1 2 0 0 0 0 new D6h genus #    16 is 0:0,2:2,4
     1:  0:0,2:2,4
     2:  0:2,4:0,2
     3:  0,2:0:2,4
     4:  0,2:2,4:0
     5:  2,4:0:0,2
     6:  2,4:0,2:0
     7:  1:1,3:3,5
     8:  1:3,5:1,3
     9:  1,3:1:3,5
    10:  1,3:3,5:1
    11:  3,5:1:1,3
    12:  3,5:1,3:1
    13:  2:2,4:0,4
    14:  2:0,4:2,4
    15:  2,4:2:0,4
    16:  2,4:0,4:2
    17:  0,4:2:2,4
    18:  0,4:2,4:2
    19:  3:3,5:1,5
    20:  3:1,5:3,5
    21:  3,5:3:1,5
    22:  3,5:1,5:3
    23:  1,5:3:3,5
    24:  1,5:3,5:3
    25:  4:0,4:0,2
    26:  4:0,2:0,4
    27:  0,4:4:0,2
    28:  0,4:0,2:4
    29:  0,2:4:0,4
    30:  0,2:0,4:4
    31:  5:1,5:1,3
    32:  5:1,3:1,5
    33:  1,5:5:1,3
    34:  1,5:1,3:5
    35:  1,3:5:1,5
    36:  1,3:1,5:5
    37:  0:0,4:2,4
    38:  0:2,4:0,4
    39:  0,4:0:2,4
    40:  0,4:2,4:0
    41:  2,4:0:0,4
    42:  2,4:0,4:0
    43:  1:1,5:3,5
    44:  1:3,5:1,5
    45:  1,5:1:3,5
    46:  1,5:3,5:1
    47:  3,5:1:1,5
    48:  3,5:1,5:1
    49:  2:0,2:0,4
    50:  2:0,4:0,2
    51:  0,2:2:0,4
    52:  0,2:0,4:2
    53:  0,4:2:0,2
    54:  0,4:0,2:2
    55:  3:1,3:1,5
    56:  3:1,5:1,3
    57:  1,3:3:1,5
    58:  1,3:1,5:3
    59:  1,5:3:1,3
    60:  1,5:1,3:3
    61:  4:2,4:0,2
    62:  4:0,2:2,4
    63:  2,4:4:0,2
    64:  2,4:0,2:4
    65:  0,2:4:2,4
    66:  0,2:2,4:4
    67:  5:3,5:1,3
    68:  5:1,3:3,5
    69:  3,5:5:1,3
    70:  3,5:1,3:5
    71:  1,3:5:3,5
    72:  1,3:3,5:5
family= 1 2 0 0 0 0 new D6h genus #    17 is 0:0,2:2,5
     1:  0:0,2:2,5
     2:  0:2,5:0,2
     3:  0,2:0:2,5
     4:  0,2:2,5:0
     5:  2,5:0:0,2
     6:  2,5:0,2:0
     7:  1:1,3:0,3
     8:  1:0,3:1,3
     9:  1,3:1:0,3
    10:  1,3:0,3:1
    11:  0,3:1:1,3
    12:  0,3:1,3:1
    13:  2:2,4:1,4
    14:  2:1,4:2,4
    15:  2,4:2:1,4
    16:  2,4:1,4:2
    17:  1,4:2:2,4
    18:  1,4:2,4:2
    19:  3:3,5:2,5
    20:  3:2,5:3,5
    21:  3,5:3:2,5
    22:  3,5:2,5:3
    23:  2,5:3:3,5
    24:  2,5:3,5:3
    25:  4:0,4:0,3
    26:  4:0,3:0,4
    27:  0,4:4:0,3
    28:  0,4:0,3:4
    29:  0,3:4:0,4
    30:  0,3:0,4:4
    31:  5:1,5:1,4
    32:  5:1,4:1,5
    33:  1,5:5:1,4
    34:  1,5:1,4:5
    35:  1,4:5:1,5
    36:  1,4:1,5:5
    37:  0:0,4:1,4
    38:  0:1,4:0,4
    39:  0,4:0:1,4
    40:  0,4:1,4:0
    41:  1,4:0:0,4
    42:  1,4:0,4:0
    43:  1:1,5:2,5
    44:  1:2,5:1,5
    45:  1,5:1:2,5
    46:  1,5:2,5:1
    47:  2,5:1:1,5
    48:  2,5:1,5:1
    49:  2:0,2:0,3
    50:  2:0,3:0,2
    51:  0,2:2:0,3
    52:  0,2:0,3:2
    53:  0,3:2:0,2
    54:  0,3:0,2:2
    55:  3:1,3:1,4
    56:  3:1,4:1,3
    57:  1,3:3:1,4
    58:  1,3:1,4:3
    59:  1,4:3:1,3
    60:  1,4:1,3:3
    61:  4:2,4:2,5
    62:  4:2,5:2,4
    63:  2,4:4:2,5
    64:  2,4:2,5:4
    65:  2,5:4:2,4
    66:  2,5:2,4:4
    67:  5:3,5:0,3
    68:  5:0,3:3,5
    69:  3,5:5:0,3
    70:  3,5:0,3:5
    71:  0,3:5:3,5
    72:  0,3:3,5:5
family= 1 2 0 0 0 0 new D6h genus #    18 is 0:0,2:3,4
     1:  0:0,2:3,4
     2:  0:3,4:0,2
     3:  0,2:0:3,4
     4:  0,2:3,4:0
     5:  3,4:0:0,2
     6:  3,4:0,2:0
     7:  1:1,3:4,5
     8:  1:4,5:1,3
     9:  1,3:1:4,5
    10:  1,3:4,5:1
    11:  4,5:1:1,3
    12:  4,5:1,3:1
    13:  2:2,4:0,5
    14:  2:0,5:2,4
    15:  2,4:2:0,5
    16:  2,4:0,5:2
    17:  0,5:2:2,4
    18:  0,5:2,4:2
    19:  3:3,5:0,1
    20:  3:0,1:3,5
    21:  3,5:3:0,1
    22:  3,5:0,1:3
    23:  0,1:3:3,5
    24:  0,1:3,5:3
    25:  4:0,4:1,2
    26:  4:1,2:0,4
    27:  0,4:4:1,2
    28:  0,4:1,2:4
    29:  1,2:4:0,4
    30:  1,2:0,4:4
    31:  5:1,5:2,3
    32:  5:2,3:1,5
    33:  1,5:5:2,3
    34:  1,5:2,3:5
    35:  2,3:5:1,5
    36:  2,3:1,5:5
    37:  0:0,4:2,3
    38:  0:2,3:0,4
    39:  0,4:0:2,3
    40:  0,4:2,3:0
    41:  2,3:0:0,4
    42:  2,3:0,4:0
    43:  1:1,5:3,4
    44:  1:3,4:1,5
    45:  1,5:1:3,4
    46:  1,5:3,4:1
    47:  3,4:1:1,5
    48:  3,4:1,5:1
    49:  2:0,2:4,5
    50:  2:4,5:0,2
    51:  0,2:2:4,5
    52:  0,2:4,5:2
    53:  4,5:2:0,2
    54:  4,5:0,2:2
    55:  3:1,3:0,5
    56:  3:0,5:1,3
    57:  1,3:3:0,5
    58:  1,3:0,5:3
    59:  0,5:3:1,3
    60:  0,5:1,3:3
    61:  4:2,4:0,1
    62:  4:0,1:2,4
    63:  2,4:4:0,1
    64:  2,4:0,1:4
    65:  0,1:4:2,4
    66:  0,1:2,4:4
    67:  5:3,5:1,2
    68:  5:1,2:3,5
    69:  3,5:5:1,2
    70:  3,5:1,2:5
    71:  1,2:5:3,5
    72:  1,2:3,5:5
family= 1 2 0 0 0 0 new D6h genus #    19 is 0:0,2:3,5
     1:  0:0,2:3,5
     2:  0:3,5:0,2
     3:  0,2:0:3,5
     4:  0,2:3,5:0
     5:  3,5:0:0,2
     6:  3,5:0,2:0
     7:  1:1,3:0,4
     8:  1:0,4:1,3
     9:  1,3:1:0,4
    10:  1,3:0,4:1
    11:  0,4:1:1,3
    12:  0,4:1,3:1
    13:  2:2,4:1,5
    14:  2:1,5:2,4
    15:  2,4:2:1,5
    16:  2,4:1,5:2
    17:  1,5:2:2,4
    18:  1,5:2,4:2
    19:  3:3,5:0,2
    20:  3:0,2:3,5
    21:  3,5:3:0,2
    22:  3,5:0,2:3
    23:  0,2:3:3,5
    24:  0,2:3,5:3
    25:  4:0,4:1,3
    26:  4:1,3:0,4
    27:  0,4:4:1,3
    28:  0,4:1,3:4
    29:  1,3:4:0,4
    30:  1,3:0,4:4
    31:  5:1,5:2,4
    32:  5:2,4:1,5
    33:  1,5:5:2,4
    34:  1,5:2,4:5
    35:  2,4:5:1,5
    36:  2,4:1,5:5
    37:  0:0,4:1,3
    38:  0:1,3:0,4
    39:  0,4:0:1,3
    40:  0,4:1,3:0
    41:  1,3:0:0,4
    42:  1,3:0,4:0
    43:  1:1,5:2,4
    44:  1:2,4:1,5
    45:  1,5:1:2,4
    46:  1,5:2,4:1
    47:  2,4:1:1,5
    48:  2,4:1,5:1
    49:  2:0,2:3,5
    50:  2:3,5:0,2
    51:  0,2:2:3,5
    52:  0,2:3,5:2
    53:  3,5:2:0,2
    54:  3,5:0,2:2
    55:  3:1,3:0,4
    56:  3:0,4:1,3
    57:  1,3:3:0,4
    58:  1,3:0,4:3
    59:  0,4:3:1,3
    60:  0,4:1,3:3
    61:  4:2,4:1,5
    62:  4:1,5:2,4
    63:  2,4:4:1,5
    64:  2,4:1,5:4
    65:  1,5:4:2,4
    66:  1,5:2,4:4
    67:  5:3,5:0,2
    68:  5:0,2:3,5
    69:  3,5:5:0,2
    70:  3,5:0,2:5
    71:  0,2:5:3,5
    72:  0,2:3,5:5
family= 1 2 0 0 0 0 new D6h genus #    20 is 0:0,2:4,5
     1:  0:0,2:4,5
     2:  0:4,5:0,2
     3:  0,2:0:4,5
     4:  0,2:4,5:0
     5:  4,5:0:0,2
     6:  4,5:0,2:0
     7:  1:1,3:0,5
     8:  1:0,5:1,3
     9:  1,3:1:0,5
    10:  1,3:0,5:1
    11:  0,5:1:1,3
    12:  0,5:1,3:1
    13:  2:2,4:0,1
    14:  2:0,1:2,4
    15:  2,4:2:0,1
    16:  2,4:0,1:2
    17:  0,1:2:2,4
    18:  0,1:2,4:2
    19:  3:3,5:1,2
    20:  3:1,2:3,5
    21:  3,5:3:1,2
    22:  3,5:1,2:3
    23:  1,2:3:3,5
    24:  1,2:3,5:3
    25:  4:0,4:2,3
    26:  4:2,3:0,4
    27:  0,4:4:2,3
    28:  0,4:2,3:4
    29:  2,3:4:0,4
    30:  2,3:0,4:4
    31:  5:1,5:3,4
    32:  5:3,4:1,5
    33:  1,5:5:3,4
    34:  1,5:3,4:5
    35:  3,4:5:1,5
    36:  3,4:1,5:5
    37:  0:0,4:1,2
    38:  0:1,2:0,4
    39:  0,4:0:1,2
    40:  0,4:1,2:0
    41:  1,2:0:0,4
    42:  1,2:0,4:0
    43:  1:1,5:2,3
    44:  1:2,3:1,5
    45:  1,5:1:2,3
    46:  1,5:2,3:1
    47:  2,3:1:1,5
    48:  2,3:1,5:1
    49:  2:0,2:3,4
    50:  2:3,4:0,2
    51:  0,2:2:3,4
    52:  0,2:3,4:2
    53:  3,4:2:0,2
    54:  3,4:0,2:2
    55:  3:1,3:4,5
    56:  3:4,5:1,3
    57:  1,3:3:4,5
    58:  1,3:4,5:3
    59:  4,5:3:1,3
    60:  4,5:1,3:3
    61:  4:2,4:0,5
    62:  4:0,5:2,4
    63:  2,4:4:0,5
    64:  2,4:0,5:4
    65:  0,5:4:2,4
    66:  0,5:2,4:4
    67:  5:3,5:0,1
    68:  5:0,1:3,5
    69:  3,5:5:0,1
    70:  3,5:0,1:5
    71:  0,1:5:3,5
    72:  0,1:3,5:5
family= 1 2 0 0 0 0 new D6h genus #    21 is 0:0,3:1,2
     1:  0:0,3:1,2
     2:  0:1,2:0,3
     3:  0,3:0:1,2
     4:  0,3:1,2:0
     5:  1,2:0:0,3
     6:  1,2:0,3:0
     7:  1:1,4:2,3
     8:  1:2,3:1,4
     9:  1,4:1:2,3
    10:  1,4:2,3:1
    11:  2,3:1:1,4
    12:  2,3:1,4:1
    13:  2:2,5:3,4
    14:  2:3,4:2,5
    15:  2,5:2:3,4
    16:  2,5:3,4:2
    17:  3,4:2:2,5
    18:  3,4:2,5:2
    19:  3:0,3:4,5
    20:  3:4,5:0,3
    21:  0,3:3:4,5
    22:  0,3:4,5:3
    23:  4,5:3:0,3
    24:  4,5:0,3:3
    25:  4:1,4:0,5
    26:  4:0,5:1,4
    27:  1,4:4:0,5
    28:  1,4:0,5:4
    29:  0,5:4:1,4
    30:  0,5:1,4:4
    31:  5:2,5:0,1
    32:  5:0,1:2,5
    33:  2,5:5:0,1
    34:  2,5:0,1:5
    35:  0,1:5:2,5
    36:  0,1:2,5:5
    37:  0:0,3:4,5
    38:  0:4,5:0,3
    39:  0,3:0:4,5
    40:  0,3:4,5:0
    41:  4,5:0:0,3
    42:  4,5:0,3:0
    43:  1:1,4:0,5
    44:  1:0,5:1,4
    45:  1,4:1:0,5
    46:  1,4:0,5:1
    47:  0,5:1:1,4
    48:  0,5:1,4:1
    49:  2:2,5:0,1
    50:  2:0,1:2,5
    51:  2,5:2:0,1
    52:  2,5:0,1:2
    53:  0,1:2:2,5
    54:  0,1:2,5:2
    55:  3:0,3:1,2
    56:  3:1,2:0,3
    57:  0,3:3:1,2
    58:  0,3:1,2:3
    59:  1,2:3:0,3
    60:  1,2:0,3:3
    61:  4:1,4:2,3
    62:  4:2,3:1,4
    63:  1,4:4:2,3
    64:  1,4:2,3:4
    65:  2,3:4:1,4
    66:  2,3:1,4:4
    67:  5:2,5:3,4
    68:  5:3,4:2,5
    69:  2,5:5:3,4
    70:  2,5:3,4:5
    71:  3,4:5:2,5
    72:  3,4:2,5:5
family= 1 2 0 0 0 0 new D6h genus #    22 is 0:0,3:1,3
     1:  0:0,3:1,3
     2:  0:1,3:0,3
     3:  0,3:0:1,3
     4:  0,3:1,3:0
     5:  1,3:0:0,3
     6:  1,3:0,3:0
     7:  1:1,4:2,4
     8:  1:2,4:1,4
     9:  1,4:1:2,4
    10:  1,4:2,4:1
    11:  2,4:1:1,4
    12:  2,4:1,4:1
    13:  2:2,5:3,5
    14:  2:3,5:2,5
    15:  2,5:2:3,5
    16:  2,5:3,5:2
    17:  3,5:2:2,5
    18:  3,5:2,5:2
    19:  3:0,3:0,4
    20:  3:0,4:0,3
    21:  0,3:3:0,4
    22:  0,3:0,4:3
    23:  0,4:3:0,3
    24:  0,4:0,3:3
    25:  4:1,4:1,5
    26:  4:1,5:1,4
    27:  1,4:4:1,5
    28:  1,4:1,5:4
    29:  1,5:4:1,4
    30:  1,5:1,4:4
    31:  5:2,5:0,2
    32:  5:0,2:2,5
    33:  2,5:5:0,2
    34:  2,5:0,2:5
    35:  0,2:5:2,5
    36:  0,2:2,5:5
    37:  0:0,3:3,5
    38:  0:3,5:0,3
    39:  0,3:0:3,5
    40:  0,3:3,5:0
    41:  3,5:0:0,3
    42:  3,5:0,3:0
    43:  1:1,4:0,4
    44:  1:0,4:1,4
    45:  1,4:1:0,4
    46:  1,4:0,4:1
    47:  0,4:1:1,4
    48:  0,4:1,4:1
    49:  2:2,5:1,5
    50:  2:1,5:2,5
    51:  2,5:2:1,5
    52:  2,5:1,5:2
    53:  1,5:2:2,5
    54:  1,5:2,5:2
    55:  3:0,3:0,2
    56:  3:0,2:0,3
    57:  0,3:3:0,2
    58:  0,3:0,2:3
    59:  0,2:3:0,3
    60:  0,2:0,3:3
    61:  4:1,4:1,3
    62:  4:1,3:1,4
    63:  1,4:4:1,3
    64:  1,4:1,3:4
    65:  1,3:4:1,4
    66:  1,3:1,4:4
    67:  5:2,5:2,4
    68:  5:2,4:2,5
    69:  2,5:5:2,4
    70:  2,5:2,4:5
    71:  2,4:5:2,5
    72:  2,4:2,5:5
family= 1 2 0 0 0 0 new D6h genus #    23 is 0:0,3:1,4
     1:  0:0,3:1,4
     2:  0:1,4:0,3
     3:  0,3:0:1,4
     4:  0,3:1,4:0
     5:  1,4:0:0,3
     6:  1,4:0,3:0
     7:  1:1,4:2,5
     8:  1:2,5:1,4
     9:  1,4:1:2,5
    10:  1,4:2,5:1
    11:  2,5:1:1,4
    12:  2,5:1,4:1
    13:  2:2,5:0,3
    14:  2:0,3:2,5
    15:  2,5:2:0,3
    16:  2,5:0,3:2
    17:  0,3:2:2,5
    18:  0,3:2,5:2
    19:  3:0,3:1,4
    20:  3:1,4:0,3
    21:  0,3:3:1,4
    22:  0,3:1,4:3
    23:  1,4:3:0,3
    24:  1,4:0,3:3
    25:  4:1,4:2,5
    26:  4:2,5:1,4
    27:  1,4:4:2,5
    28:  1,4:2,5:4
    29:  2,5:4:1,4
    30:  2,5:1,4:4
    31:  5:2,5:0,3
    32:  5:0,3:2,5
    33:  2,5:5:0,3
    34:  2,5:0,3:5
    35:  0,3:5:2,5
    36:  0,3:2,5:5
    37:  0:0,3:2,5
    38:  0:2,5:0,3
    39:  0,3:0:2,5
    40:  0,3:2,5:0
    41:  2,5:0:0,3
    42:  2,5:0,3:0
    43:  1:1,4:0,3
    44:  1:0,3:1,4
    45:  1,4:1:0,3
    46:  1,4:0,3:1
    47:  0,3:1:1,4
    48:  0,3:1,4:1
    49:  2:2,5:1,4
    50:  2:1,4:2,5
    51:  2,5:2:1,4
    52:  2,5:1,4:2
    53:  1,4:2:2,5
    54:  1,4:2,5:2
    55:  3:0,3:2,5
    56:  3:2,5:0,3
    57:  0,3:3:2,5
    58:  0,3:2,5:3
    59:  2,5:3:0,3
    60:  2,5:0,3:3
    61:  4:1,4:0,3
    62:  4:0,3:1,4
    63:  1,4:4:0,3
    64:  1,4:0,3:4
    65:  0,3:4:1,4
    66:  0,3:1,4:4
    67:  5:2,5:1,4
    68:  5:1,4:2,5
    69:  2,5:5:1,4
    70:  2,5:1,4:5
    71:  1,4:5:2,5
    72:  1,4:2,5:5
family= 1 2 0 0 0 0 new D6h genus #    24 is 0:0,3:1,5
     1:  0:0,3:1,5
     2:  0:1,5:0,3
     3:  0,3:0:1,5
     4:  0,3:1,5:0
     5:  1,5:0:0,3
     6:  1,5:0,3:0
     7:  1:1,4:0,2
     8:  1:0,2:1,4
     9:  1,4:1:0,2
    10:  1,4:0,2:1
    11:  0,2:1:1,4
    12:  0,2:1,4:1
    13:  2:2,5:1,3
    14:  2:1,3:2,5
    15:  2,5:2:1,3
    16:  2,5:1,3:2
    17:  1,3:2:2,5
    18:  1,3:2,5:2
    19:  3:0,3:2,4
    20:  3:2,4:0,3
    21:  0,3:3:2,4
    22:  0,3:2,4:3
    23:  2,4:3:0,3
    24:  2,4:0,3:3
    25:  4:1,4:3,5
    26:  4:3,5:1,4
    27:  1,4:4:3,5
    28:  1,4:3,5:4
    29:  3,5:4:1,4
    30:  3,5:1,4:4
    31:  5:2,5:0,4
    32:  5:0,4:2,5
    33:  2,5:5:0,4
    34:  2,5:0,4:5
    35:  0,4:5:2,5
    36:  0,4:2,5:5
family= 1 2 0 0 0 0 new D6h genus #    25 is 0:0,3:2,3
     1:  0:0,3:2,3
     2:  0:2,3:0,3
     3:  0,3:0:2,3
     4:  0,3:2,3:0
     5:  2,3:0:0,3
     6:  2,3:0,3:0
     7:  1:1,4:3,4
     8:  1:3,4:1,4
     9:  1,4:1:3,4
    10:  1,4:3,4:1
    11:  3,4:1:1,4
    12:  3,4:1,4:1
    13:  2:2,5:4,5
    14:  2:4,5:2,5
    15:  2,5:2:4,5
    16:  2,5:4,5:2
    17:  4,5:2:2,5
    18:  4,5:2,5:2
    19:  3:0,3:0,5
    20:  3:0,5:0,3
    21:  0,3:3:0,5
    22:  0,3:0,5:3
    23:  0,5:3:0,3
    24:  0,5:0,3:3
    25:  4:1,4:0,1
    26:  4:0,1:1,4
    27:  1,4:4:0,1
    28:  1,4:0,1:4
    29:  0,1:4:1,4
    30:  0,1:1,4:4
    31:  5:2,5:1,2
    32:  5:1,2:2,5
    33:  2,5:5:1,2
    34:  2,5:1,2:5
    35:  1,2:5:2,5
    36:  1,2:2,5:5
    37:  0:0,3:3,4
    38:  0:3,4:0,3
    39:  0,3:0:3,4
    40:  0,3:3,4:0
    41:  3,4:0:0,3
    42:  3,4:0,3:0
    43:  1:1,4:4,5
    44:  1:4,5:1,4
    45:  1,4:1:4,5
    46:  1,4:4,5:1
    47:  4,5:1:1,4
    48:  4,5:1,4:1
    49:  2:2,5:0,5
    50:  2:0,5:2,5
    51:  2,5:2:0,5
    52:  2,5:0,5:2
    53:  0,5:2:2,5
    54:  0,5:2,5:2
    55:  3:0,3:0,1
    56:  3:0,1:0,3
    57:  0,3:3:0,1
    58:  0,3:0,1:3
    59:  0,1:3:0,3
    60:  0,1:0,3:3
    61:  4:1,4:1,2
    62:  4:1,2:1,4
    63:  1,4:4:1,2
    64:  1,4:1,2:4
    65:  1,2:4:1,4
    66:  1,2:1,4:4
    67:  5:2,5:2,3
    68:  5:2,3:2,5
    69:  2,5:5:2,3
    70:  2,5:2,3:5
    71:  2,3:5:2,5
    72:  2,3:2,5:5
family= 1 2 0 0 0 0 new D6h genus #    26 is 0:0,3:2,4
     1:  0:0,3:2,4
     2:  0:2,4:0,3
     3:  0,3:0:2,4
     4:  0,3:2,4:0
     5:  2,4:0:0,3
     6:  2,4:0,3:0
     7:  1:1,4:3,5
     8:  1:3,5:1,4
     9:  1,4:1:3,5
    10:  1,4:3,5:1
    11:  3,5:1:1,4
    12:  3,5:1,4:1
    13:  2:2,5:0,4
    14:  2:0,4:2,5
    15:  2,5:2:0,4
    16:  2,5:0,4:2
    17:  0,4:2:2,5
    18:  0,4:2,5:2
    19:  3:0,3:1,5
    20:  3:1,5:0,3
    21:  0,3:3:1,5
    22:  0,3:1,5:3
    23:  1,5:3:0,3
    24:  1,5:0,3:3
    25:  4:1,4:0,2
    26:  4:0,2:1,4
    27:  1,4:4:0,2
    28:  1,4:0,2:4
    29:  0,2:4:1,4
    30:  0,2:1,4:4
    31:  5:2,5:1,3
    32:  5:1,3:2,5
    33:  2,5:5:1,3
    34:  2,5:1,3:5
    35:  1,3:5:2,5
    36:  1,3:2,5:5
family= 1 2 0 0 0 0 new D6h genus #    27 is 0:1,2:1,2
     1:  0:1,2:1,2
     2:  1,2:0:1,2
     3:  1,2:1,2:0
     4:  1:2,3:2,3
     5:  2,3:1:2,3
     6:  2,3:2,3:1
     7:  2:3,4:3,4
     8:  3,4:2:3,4
     9:  3,4:3,4:2
    10:  3:4,5:4,5
    11:  4,5:3:4,5
    12:  4,5:4,5:3
    13:  4:0,5:0,5
    14:  0,5:4:0,5
    15:  0,5:0,5:4
    16:  5:0,1:0,1
    17:  0,1:5:0,1
    18:  0,1:0,1:5
    19:  0:4,5:4,5
    20:  4,5:0:4,5
    21:  4,5:4,5:0
    22:  1:0,5:0,5
    23:  0,5:1:0,5
    24:  0,5:0,5:1
    25:  2:0,1:0,1
    26:  0,1:2:0,1
    27:  0,1:0,1:2
    28:  3:1,2:1,2
    29:  1,2:3:1,2
    30:  1,2:1,2:3
    31:  4:2,3:2,3
    32:  2,3:4:2,3
    33:  2,3:2,3:4
    34:  5:3,4:3,4
    35:  3,4:5:3,4
    36:  3,4:3,4:5
family= 1 2 0 0 0 0 new D6h genus #    28 is 0:1,2:1,3
     1:  0:1,2:1,3
     2:  0:1,3:1,2
     3:  1,2:0:1,3
     4:  1,2:1,3:0
     5:  1,3:0:1,2
     6:  1,3:1,2:0
     7:  1:2,3:2,4
     8:  1:2,4:2,3
     9:  2,3:1:2,4
    10:  2,3:2,4:1
    11:  2,4:1:2,3
    12:  2,4:2,3:1
    13:  2:3,4:3,5
    14:  2:3,5:3,4
    15:  3,4:2:3,5
    16:  3,4:3,5:2
    17:  3,5:2:3,4
    18:  3,5:3,4:2
    19:  3:4,5:0,4
    20:  3:0,4:4,5
    21:  4,5:3:0,4
    22:  4,5:0,4:3
    23:  0,4:3:4,5
    24:  0,4:4,5:3
    25:  4:0,5:1,5
    26:  4:1,5:0,5
    27:  0,5:4:1,5
    28:  0,5:1,5:4
    29:  1,5:4:0,5
    30:  1,5:0,5:4
    31:  5:0,1:0,2
    32:  5:0,2:0,1
    33:  0,1:5:0,2
    34:  0,1:0,2:5
    35:  0,2:5:0,1
    36:  0,2:0,1:5
    37:  0:4,5:3,5
    38:  0:3,5:4,5
    39:  4,5:0:3,5
    40:  4,5:3,5:0
    41:  3,5:0:4,5
    42:  3,5:4,5:0
    43:  1:0,5:0,4
    44:  1:0,4:0,5
    45:  0,5:1:0,4
    46:  0,5:0,4:1
    47:  0,4:1:0,5
    48:  0,4:0,5:1
    49:  2:0,1:1,5
    50:  2:1,5:0,1
    51:  0,1:2:1,5
    52:  0,1:1,5:2
    53:  1,5:2:0,1
    54:  1,5:0,1:2
    55:  3:1,2:0,2
    56:  3:0,2:1,2
    57:  1,2:3:0,2
    58:  1,2:0,2:3
    59:  0,2:3:1,2
    60:  0,2:1,2:3
    61:  4:2,3:1,3
    62:  4:1,3:2,3
    63:  2,3:4:1,3
    64:  2,3:1,3:4
    65:  1,3:4:2,3
    66:  1,3:2,3:4
    67:  5:3,4:2,4
    68:  5:2,4:3,4
    69:  3,4:5:2,4
    70:  3,4:2,4:5
    71:  2,4:5:3,4
    72:  2,4:3,4:5
family= 1 2 0 0 0 0 new D6h genus #    29 is 0:1,2:1,4
     1:  0:1,2:1,4
     2:  0:1,4:1,2
     3:  1,2:0:1,4
     4:  1,2:1,4:0
     5:  1,4:0:1,2
     6:  1,4:1,2:0
     7:  1:2,3:2,5
     8:  1:2,5:2,3
     9:  2,3:1:2,5
    10:  2,3:2,5:1
    11:  2,5:1:2,3
    12:  2,5:2,3:1
    13:  2:3,4:0,3
    14:  2:0,3:3,4
    15:  3,4:2:0,3
    16:  3,4:0,3:2
    17:  0,3:2:3,4
    18:  0,3:3,4:2
    19:  3:4,5:1,4
    20:  3:1,4:4,5
    21:  4,5:3:1,4
    22:  4,5:1,4:3
    23:  1,4:3:4,5
    24:  1,4:4,5:3
    25:  4:0,5:2,5
    26:  4:2,5:0,5
    27:  0,5:4:2,5
    28:  0,5:2,5:4
    29:  2,5:4:0,5
    30:  2,5:0,5:4
    31:  5:0,1:0,3
    32:  5:0,3:0,1
    33:  0,1:5:0,3
    34:  0,1:0,3:5
    35:  0,3:5:0,1
    36:  0,3:0,1:5
    37:  0:4,5:2,5
    38:  0:2,5:4,5
    39:  4,5:0:2,5
    40:  4,5:2,5:0
    41:  2,5:0:4,5
    42:  2,5:4,5:0
    43:  1:0,5:0,3
    44:  1:0,3:0,5
    45:  0,5:1:0,3
    46:  0,5:0,3:1
    47:  0,3:1:0,5
    48:  0,3:0,5:1
    49:  2:0,1:1,4
    50:  2:1,4:0,1
    51:  0,1:2:1,4
    52:  0,1:1,4:2
    53:  1,4:2:0,1
    54:  1,4:0,1:2
    55:  3:1,2:2,5
    56:  3:2,5:1,2
    57:  1,2:3:2,5
    58:  1,2:2,5:3
    59:  2,5:3:1,2
    60:  2,5:1,2:3
    61:  4:2,3:0,3
    62:  4:0,3:2,3
    63:  2,3:4:0,3
    64:  2,3:0,3:4
    65:  0,3:4:2,3
    66:  0,3:2,3:4
    67:  5:3,4:1,4
    68:  5:1,4:3,4
    69:  3,4:5:1,4
    70:  3,4:1,4:5
    71:  1,4:5:3,4
    72:  1,4:3,4:5
family= 1 2 0 0 0 0 new D6h genus #    30 is 0:1,2:1,5
     1:  0:1,2:1,5
     2:  0:1,5:1,2
     3:  1,2:0:1,5
     4:  1,2:1,5:0
     5:  1,5:0:1,2
     6:  1,5:1,2:0
     7:  1:2,3:0,2
     8:  1:0,2:2,3
     9:  2,3:1:0,2
    10:  2,3:0,2:1
    11:  0,2:1:2,3
    12:  0,2:2,3:1
    13:  2:3,4:1,3
    14:  2:1,3:3,4
    15:  3,4:2:1,3
    16:  3,4:1,3:2
    17:  1,3:2:3,4
    18:  1,3:3,4:2
    19:  3:4,5:2,4
    20:  3:2,4:4,5
    21:  4,5:3:2,4
    22:  4,5:2,4:3
    23:  2,4:3:4,5
    24:  2,4:4,5:3
    25:  4:0,5:3,5
    26:  4:3,5:0,5
    27:  0,5:4:3,5
    28:  0,5:3,5:4
    29:  3,5:4:0,5
    30:  3,5:0,5:4
    31:  5:0,1:0,4
    32:  5:0,4:0,1
    33:  0,1:5:0,4
    34:  0,1:0,4:5
    35:  0,4:5:0,1
    36:  0,4:0,1:5
    37:  0:4,5:1,5
    38:  0:1,5:4,5
    39:  4,5:0:1,5
    40:  4,5:1,5:0
    41:  1,5:0:4,5
    42:  1,5:4,5:0
    43:  1:0,5:0,2
    44:  1:0,2:0,5
    45:  0,5:1:0,2
    46:  0,5:0,2:1
    47:  0,2:1:0,5
    48:  0,2:0,5:1
    49:  2:0,1:1,3
    50:  2:1,3:0,1
    51:  0,1:2:1,3
    52:  0,1:1,3:2
    53:  1,3:2:0,1
    54:  1,3:0,1:2
    55:  3:1,2:2,4
    56:  3:2,4:1,2
    57:  1,2:3:2,4
    58:  1,2:2,4:3
    59:  2,4:3:1,2
    60:  2,4:1,2:3
    61:  4:2,3:3,5
    62:  4:3,5:2,3
    63:  2,3:4:3,5
    64:  2,3:3,5:4
    65:  3,5:4:2,3
    66:  3,5:2,3:4
    67:  5:3,4:0,4
    68:  5:0,4:3,4
    69:  3,4:5:0,4
    70:  3,4:0,4:5
    71:  0,4:5:3,4
    72:  0,4:3,4:5
family= 1 2 0 0 0 0 new D6h genus #    31 is 0:1,2:2,3
     1:  0:1,2:2,3
     2:  0:2,3:1,2
     3:  1,2:0:2,3
     4:  1,2:2,3:0
     5:  2,3:0:1,2
     6:  2,3:1,2:0
     7:  1:2,3:3,4
     8:  1:3,4:2,3
     9:  2,3:1:3,4
    10:  2,3:3,4:1
    11:  3,4:1:2,3
    12:  3,4:2,3:1
    13:  2:3,4:4,5
    14:  2:4,5:3,4
    15:  3,4:2:4,5
    16:  3,4:4,5:2
    17:  4,5:2:3,4
    18:  4,5:3,4:2
    19:  3:4,5:0,5
    20:  3:0,5:4,5
    21:  4,5:3:0,5
    22:  4,5:0,5:3
    23:  0,5:3:4,5
    24:  0,5:4,5:3
    25:  4:0,5:0,1
    26:  4:0,1:0,5
    27:  0,5:4:0,1
    28:  0,5:0,1:4
    29:  0,1:4:0,5
    30:  0,1:0,5:4
    31:  5:0,1:1,2
    32:  5:1,2:0,1
    33:  0,1:5:1,2
    34:  0,1:1,2:5
    35:  1,2:5:0,1
    36:  1,2:0,1:5
    37:  0:4,5:3,4
    38:  0:3,4:4,5
    39:  4,5:0:3,4
    40:  4,5:3,4:0
    41:  3,4:0:4,5
    42:  3,4:4,5:0
    43:  1:0,5:4,5
    44:  1:4,5:0,5
    45:  0,5:1:4,5
    46:  0,5:4,5:1
    47:  4,5:1:0,5
    48:  4,5:0,5:1
    49:  2:0,1:0,5
    50:  2:0,5:0,1
    51:  0,1:2:0,5
    52:  0,1:0,5:2
    53:  0,5:2:0,1
    54:  0,5:0,1:2
    55:  3:1,2:0,1
    56:  3:0,1:1,2
    57:  1,2:3:0,1
    58:  1,2:0,1:3
    59:  0,1:3:1,2
    60:  0,1:1,2:3
    61:  4:2,3:1,2
    62:  4:1,2:2,3
    63:  2,3:4:1,2
    64:  2,3:1,2:4
    65:  1,2:4:2,3
    66:  1,2:2,3:4
    67:  5:3,4:2,3
    68:  5:2,3:3,4
    69:  3,4:5:2,3
    70:  3,4:2,3:5
    71:  2,3:5:3,4
    72:  2,3:3,4:5
family= 1 2 0 0 0 0 new D6h genus #    32 is 0:1,2:2,4
     1:  0:1,2:2,4
     2:  0:2,4:1,2
     3:  1,2:0:2,4
     4:  1,2:2,4:0
     5:  2,4:0:1,2
     6:  2,4:1,2:0
     7:  1:2,3:3,5
     8:  1:3,5:2,3
     9:  2,3:1:3,5
    10:  2,3:3,5:1
    11:  3,5:1:2,3
    12:  3,5:2,3:1
    13:  2:3,4:0,4
    14:  2:0,4:3,4
    15:  3,4:2:0,4
    16:  3,4:0,4:2
    17:  0,4:2:3,4
    18:  0,4:3,4:2
    19:  3:4,5:1,5
    20:  3:1,5:4,5
    21:  4,5:3:1,5
    22:  4,5:1,5:3
    23:  1,5:3:4,5
    24:  1,5:4,5:3
    25:  4:0,5:0,2
    26:  4:0,2:0,5
    27:  0,5:4:0,2
    28:  0,5:0,2:4
    29:  0,2:4:0,5
    30:  0,2:0,5:4
    31:  5:0,1:1,3
    32:  5:1,3:0,1
    33:  0,1:5:1,3
    34:  0,1:1,3:5
    35:  1,3:5:0,1
    36:  1,3:0,1:5
    37:  0:4,5:2,4
    38:  0:2,4:4,5
    39:  4,5:0:2,4
    40:  4,5:2,4:0
    41:  2,4:0:4,5
    42:  2,4:4,5:0
    43:  1:0,5:3,5
    44:  1:3,5:0,5
    45:  0,5:1:3,5
    46:  0,5:3,5:1
    47:  3,5:1:0,5
    48:  3,5:0,5:1
    49:  2:0,1:0,4
    50:  2:0,4:0,1
    51:  0,1:2:0,4
    52:  0,1:0,4:2
    53:  0,4:2:0,1
    54:  0,4:0,1:2
    55:  3:1,2:1,5
    56:  3:1,5:1,2
    57:  1,2:3:1,5
    58:  1,2:1,5:3
    59:  1,5:3:1,2
    60:  1,5:1,2:3
    61:  4:2,3:0,2
    62:  4:0,2:2,3
    63:  2,3:4:0,2
    64:  2,3:0,2:4
    65:  0,2:4:2,3
    66:  0,2:2,3:4
    67:  5:3,4:1,3
    68:  5:1,3:3,4
    69:  3,4:5:1,3
    70:  3,4:1,3:5
    71:  1,3:5:3,4
    72:  1,3:3,4:5
family= 1 2 0 0 0 0 new D6h genus #    33 is 0:1,2:2,5
     1:  0:1,2:2,5
     2:  0:2,5:1,2
     3:  1,2:0:2,5
     4:  1,2:2,5:0
     5:  2,5:0:1,2
     6:  2,5:1,2:0
     7:  1:2,3:0,3
     8:  1:0,3:2,3
     9:  2,3:1:0,3
    10:  2,3:0,3:1
    11:  0,3:1:2,3
    12:  0,3:2,3:1
    13:  2:3,4:1,4
    14:  2:1,4:3,4
    15:  3,4:2:1,4
    16:  3,4:1,4:2
    17:  1,4:2:3,4
    18:  1,4:3,4:2
    19:  3:4,5:2,5
    20:  3:2,5:4,5
    21:  4,5:3:2,5
    22:  4,5:2,5:3
    23:  2,5:3:4,5
    24:  2,5:4,5:3
    25:  4:0,5:0,3
    26:  4:0,3:0,5
    27:  0,5:4:0,3
    28:  0,5:0,3:4
    29:  0,3:4:0,5
    30:  0,3:0,5:4
    31:  5:0,1:1,4
    32:  5:1,4:0,1
    33:  0,1:5:1,4
    34:  0,1:1,4:5
    35:  1,4:5:0,1
    36:  1,4:0,1:5
    37:  0:4,5:1,4
    38:  0:1,4:4,5
    39:  4,5:0:1,4
    40:  4,5:1,4:0
    41:  1,4:0:4,5
    42:  1,4:4,5:0
    43:  1:0,5:2,5
    44:  1:2,5:0,5
    45:  0,5:1:2,5
    46:  0,5:2,5:1
    47:  2,5:1:0,5
    48:  2,5:0,5:1
    49:  2:0,1:0,3
    50:  2:0,3:0,1
    51:  0,1:2:0,3
    52:  0,1:0,3:2
    53:  0,3:2:0,1
    54:  0,3:0,1:2
    55:  3:1,2:1,4
    56:  3:1,4:1,2
    57:  1,2:3:1,4
    58:  1,2:1,4:3
    59:  1,4:3:1,2
    60:  1,4:1,2:3
    61:  4:2,3:2,5
    62:  4:2,5:2,3
    63:  2,3:4:2,5
    64:  2,3:2,5:4
    65:  2,5:4:2,3
    66:  2,5:2,3:4
    67:  5:3,4:0,3
    68:  5:0,3:3,4
    69:  3,4:5:0,3
    70:  3,4:0,3:5
    71:  0,3:5:3,4
    72:  0,3:3,4:5
family= 1 2 0 0 0 0 new D6h genus #    34 is 0:1,2:3,4
     1:  0:1,2:3,4
     2:  0:3,4:1,2
     3:  1,2:0:3,4
     4:  1,2:3,4:0
     5:  3,4:0:1,2
     6:  3,4:1,2:0
     7:  1:2,3:4,5
     8:  1:4,5:2,3
     9:  2,3:1:4,5
    10:  2,3:4,5:1
    11:  4,5:1:2,3
    12:  4,5:2,3:1
    13:  2:3,4:0,5
    14:  2:0,5:3,4
    15:  3,4:2:0,5
    16:  3,4:0,5:2
    17:  0,5:2:3,4
    18:  0,5:3,4:2
    19:  3:4,5:0,1
    20:  3:0,1:4,5
    21:  4,5:3:0,1
    22:  4,5:0,1:3
    23:  0,1:3:4,5
    24:  0,1:4,5:3
    25:  4:0,5:1,2
    26:  4:1,2:0,5
    27:  0,5:4:1,2
    28:  0,5:1,2:4
    29:  1,2:4:0,5
    30:  1,2:0,5:4
    31:  5:0,1:2,3
    32:  5:2,3:0,1
    33:  0,1:5:2,3
    34:  0,1:2,3:5
    35:  2,3:5:0,1
    36:  2,3:0,1:5
    37:  0:4,5:2,3
    38:  0:2,3:4,5
    39:  4,5:0:2,3
    40:  4,5:2,3:0
    41:  2,3:0:4,5
    42:  2,3:4,5:0
    43:  1:0,5:3,4
    44:  1:3,4:0,5
    45:  0,5:1:3,4
    46:  0,5:3,4:1
    47:  3,4:1:0,5
    48:  3,4:0,5:1
    49:  2:0,1:4,5
    50:  2:4,5:0,1
    51:  0,1:2:4,5
    52:  0,1:4,5:2
    53:  4,5:2:0,1
    54:  4,5:0,1:2
    55:  3:1,2:0,5
    56:  3:0,5:1,2
    57:  1,2:3:0,5
    58:  1,2:0,5:3
    59:  0,5:3:1,2
    60:  0,5:1,2:3
    61:  4:2,3:0,1
    62:  4:0,1:2,3
    63:  2,3:4:0,1
    64:  2,3:0,1:4
    65:  0,1:4:2,3
    66:  0,1:2,3:4
    67:  5:3,4:1,2
    68:  5:1,2:3,4
    69:  3,4:5:1,2
    70:  3,4:1,2:5
    71:  1,2:5:3,4
    72:  1,2:3,4:5
family= 1 2 0 0 0 0 new D6h genus #    35 is 0:1,2:3,5
     1:  0:1,2:3,5
     2:  0:3,5:1,2
     3:  1,2:0:3,5
     4:  1,2:3,5:0
     5:  3,5:0:1,2
     6:  3,5:1,2:0
     7:  1:2,3:0,4
     8:  1:0,4:2,3
     9:  2,3:1:0,4
    10:  2,3:0,4:1
    11:  0,4:1:2,3
    12:  0,4:2,3:1
    13:  2:3,4:1,5
    14:  2:1,5:3,4
    15:  3,4:2:1,5
    16:  3,4:1,5:2
    17:  1,5:2:3,4
    18:  1,5:3,4:2
    19:  3:4,5:0,2
    20:  3:0,2:4,5
    21:  4,5:3:0,2
    22:  4,5:0,2:3
    23:  0,2:3:4,5
    24:  0,2:4,5:3
    25:  4:0,5:1,3
    26:  4:1,3:0,5
    27:  0,5:4:1,3
    28:  0,5:1,3:4
    29:  1,3:4:0,5
    30:  1,3:0,5:4
    31:  5:0,1:2,4
    32:  5:2,4:0,1
    33:  0,1:5:2,4
    34:  0,1:2,4:5
    35:  2,4:5:0,1
    36:  2,4:0,1:5
    37:  0:4,5:1,3
    38:  0:1,3:4,5
    39:  4,5:0:1,3
    40:  4,5:1,3:0
    41:  1,3:0:4,5
    42:  1,3:4,5:0
    43:  1:0,5:2,4
    44:  1:2,4:0,5
    45:  0,5:1:2,4
    46:  0,5:2,4:1
    47:  2,4:1:0,5
    48:  2,4:0,5:1
    49:  2:0,1:3,5
    50:  2:3,5:0,1
    51:  0,1:2:3,5
    52:  0,1:3,5:2
    53:  3,5:2:0,1
    54:  3,5:0,1:2
    55:  3:1,2:0,4
    56:  3:0,4:1,2
    57:  1,2:3:0,4
    58:  1,2:0,4:3
    59:  0,4:3:1,2
    60:  0,4:1,2:3
    61:  4:2,3:1,5
    62:  4:1,5:2,3
    63:  2,3:4:1,5
    64:  2,3:1,5:4
    65:  1,5:4:2,3
    66:  1,5:2,3:4
    67:  5:3,4:0,2
    68:  5:0,2:3,4
    69:  3,4:5:0,2
    70:  3,4:0,2:5
    71:  0,2:5:3,4
    72:  0,2:3,4:5
family= 1 2 0 0 0 0 new D6h genus #    36 is 0:1,2:4,5
     1:  0:1,2:4,5
     2:  0:4,5:1,2
     3:  1,2:0:4,5
     4:  1,2:4,5:0
     5:  4,5:0:1,2
     6:  4,5:1,2:0
     7:  1:2,3:0,5
     8:  1:0,5:2,3
     9:  2,3:1:0,5
    10:  2,3:0,5:1
    11:  0,5:1:2,3
    12:  0,5:2,3:1
    13:  2:3,4:0,1
    14:  2:0,1:3,4
    15:  3,4:2:0,1
    16:  3,4:0,1:2
    17:  0,1:2:3,4
    18:  0,1:3,4:2
    19:  3:4,5:1,2
    20:  3:1,2:4,5
    21:  4,5:3:1,2
    22:  4,5:1,2:3
    23:  1,2:3:4,5
    24:  1,2:4,5:3
    25:  4:0,5:2,3
    26:  4:2,3:0,5
    27:  0,5:4:2,3
    28:  0,5:2,3:4
    29:  2,3:4:0,5
    30:  2,3:0,5:4
    31:  5:0,1:3,4
    32:  5:3,4:0,1
    33:  0,1:5:3,4
    34:  0,1:3,4:5
    35:  3,4:5:0,1
    36:  3,4:0,1:5
family= 1 2 0 0 0 0 new D6h genus #    37 is 0:1,3:1,3
     1:  0:1,3:1,3
     2:  1,3:0:1,3
     3:  1,3:1,3:0
     4:  1:2,4:2,4
     5:  2,4:1:2,4
     6:  2,4:2,4:1
     7:  2:3,5:3,5
     8:  3,5:2:3,5
     9:  3,5:3,5:2
    10:  3:0,4:0,4
    11:  0,4:3:0,4
    12:  0,4:0,4:3
    13:  4:1,5:1,5
    14:  1,5:4:1,5
    15:  1,5:1,5:4
    16:  5:0,2:0,2
    17:  0,2:5:0,2
    18:  0,2:0,2:5
    19:  0:3,5:3,5
    20:  3,5:0:3,5
    21:  3,5:3,5:0
    22:  1:0,4:0,4
    23:  0,4:1:0,4
    24:  0,4:0,4:1
    25:  2:1,5:1,5
    26:  1,5:2:1,5
    27:  1,5:1,5:2
    28:  3:0,2:0,2
    29:  0,2:3:0,2
    30:  0,2:0,2:3
    31:  4:1,3:1,3
    32:  1,3:4:1,3
    33:  1,3:1,3:4
    34:  5:2,4:2,4
    35:  2,4:5:2,4
    36:  2,4:2,4:5
family= 1 2 0 0 0 0 new D6h genus #    38 is 0:1,3:1,4
     1:  0:1,3:1,4
     2:  0:1,4:1,3
     3:  1,3:0:1,4
     4:  1,3:1,4:0
     5:  1,4:0:1,3
     6:  1,4:1,3:0
     7:  1:2,4:2,5
     8:  1:2,5:2,4
     9:  2,4:1:2,5
    10:  2,4:2,5:1
    11:  2,5:1:2,4
    12:  2,5:2,4:1
    13:  2:3,5:0,3
    14:  2:0,3:3,5
    15:  3,5:2:0,3
    16:  3,5:0,3:2
    17:  0,3:2:3,5
    18:  0,3:3,5:2
    19:  3:0,4:1,4
    20:  3:1,4:0,4
    21:  0,4:3:1,4
    22:  0,4:1,4:3
    23:  1,4:3:0,4
    24:  1,4:0,4:3
    25:  4:1,5:2,5
    26:  4:2,5:1,5
    27:  1,5:4:2,5
    28:  1,5:2,5:4
    29:  2,5:4:1,5
    30:  2,5:1,5:4
    31:  5:0,2:0,3
    32:  5:0,3:0,2
    33:  0,2:5:0,3
    34:  0,2:0,3:5
    35:  0,3:5:0,2
    36:  0,3:0,2:5
    37:  0:3,5:2,5
    38:  0:2,5:3,5
    39:  3,5:0:2,5
    40:  3,5:2,5:0
    41:  2,5:0:3,5
    42:  2,5:3,5:0
    43:  1:0,4:0,3
    44:  1:0,3:0,4
    45:  0,4:1:0,3
    46:  0,4:0,3:1
    47:  0,3:1:0,4
    48:  0,3:0,4:1
    49:  2:1,5:1,4
    50:  2:1,4:1,5
    51:  1,5:2:1,4
    52:  1,5:1,4:2
    53:  1,4:2:1,5
    54:  1,4:1,5:2
    55:  3:0,2:2,5
    56:  3:2,5:0,2
    57:  0,2:3:2,5
    58:  0,2:2,5:3
    59:  2,5:3:0,2
    60:  2,5:0,2:3
    61:  4:1,3:0,3
    62:  4:0,3:1,3
    63:  1,3:4:0,3
    64:  1,3:0,3:4
    65:  0,3:4:1,3
    66:  0,3:1,3:4
    67:  5:2,4:1,4
    68:  5:1,4:2,4
    69:  2,4:5:1,4
    70:  2,4:1,4:5
    71:  1,4:5:2,4
    72:  1,4:2,4:5
family= 1 2 0 0 0 0 new D6h genus #    39 is 0:1,3:1,5
     1:  0:1,3:1,5
     2:  0:1,5:1,3
     3:  1,3:0:1,5
     4:  1,3:1,5:0
     5:  1,5:0:1,3
     6:  1,5:1,3:0
     7:  1:2,4:0,2
     8:  1:0,2:2,4
     9:  2,4:1:0,2
    10:  2,4:0,2:1
    11:  0,2:1:2,4
    12:  0,2:2,4:1
    13:  2:3,5:1,3
    14:  2:1,3:3,5
    15:  3,5:2:1,3
    16:  3,5:1,3:2
    17:  1,3:2:3,5
    18:  1,3:3,5:2
    19:  3:0,4:2,4
    20:  3:2,4:0,4
    21:  0,4:3:2,4
    22:  0,4:2,4:3
    23:  2,4:3:0,4
    24:  2,4:0,4:3
    25:  4:1,5:3,5
    26:  4:3,5:1,5
    27:  1,5:4:3,5
    28:  1,5:3,5:4
    29:  3,5:4:1,5
    30:  3,5:1,5:4
    31:  5:0,2:0,4
    32:  5:0,4:0,2
    33:  0,2:5:0,4
    34:  0,2:0,4:5
    35:  0,4:5:0,2
    36:  0,4:0,2:5
    37:  0:3,5:1,5
    38:  0:1,5:3,5
    39:  3,5:0:1,5
    40:  3,5:1,5:0
    41:  1,5:0:3,5
    42:  1,5:3,5:0
    43:  1:0,4:0,2
    44:  1:0,2:0,4
    45:  0,4:1:0,2
    46:  0,4:0,2:1
    47:  0,2:1:0,4
    48:  0,2:0,4:1
    49:  2:1,5:1,3
    50:  2:1,3:1,5
    51:  1,5:2:1,3
    52:  1,5:1,3:2
    53:  1,3:2:1,5
    54:  1,3:1,5:2
    55:  3:0,2:2,4
    56:  3:2,4:0,2
    57:  0,2:3:2,4
    58:  0,2:2,4:3
    59:  2,4:3:0,2
    60:  2,4:0,2:3
    61:  4:1,3:3,5
    62:  4:3,5:1,3
    63:  1,3:4:3,5
    64:  1,3:3,5:4
    65:  3,5:4:1,3
    66:  3,5:1,3:4
    67:  5:2,4:0,4
    68:  5:0,4:2,4
    69:  2,4:5:0,4
    70:  2,4:0,4:5
    71:  0,4:5:2,4
    72:  0,4:2,4:5
family= 1 2 0 0 0 0 new D6h genus #    40 is 0:1,3:2,3
     1:  0:1,3:2,3
     2:  0:2,3:1,3
     3:  1,3:0:2,3
     4:  1,3:2,3:0
     5:  2,3:0:1,3
     6:  2,3:1,3:0
     7:  1:2,4:3,4
     8:  1:3,4:2,4
     9:  2,4:1:3,4
    10:  2,4:3,4:1
    11:  3,4:1:2,4
    12:  3,4:2,4:1
    13:  2:3,5:4,5
    14:  2:4,5:3,5
    15:  3,5:2:4,5
    16:  3,5:4,5:2
    17:  4,5:2:3,5
    18:  4,5:3,5:2
    19:  3:0,4:0,5
    20:  3:0,5:0,4
    21:  0,4:3:0,5
    22:  0,4:0,5:3
    23:  0,5:3:0,4
    24:  0,5:0,4:3
    25:  4:1,5:0,1
    26:  4:0,1:1,5
    27:  1,5:4:0,1
    28:  1,5:0,1:4
    29:  0,1:4:1,5
    30:  0,1:1,5:4
    31:  5:0,2:1,2
    32:  5:1,2:0,2
    33:  0,2:5:1,2
    34:  0,2:1,2:5
    35:  1,2:5:0,2
    36:  1,2:0,2:5
    37:  0:3,5:3,4
    38:  0:3,4:3,5
    39:  3,5:0:3,4
    40:  3,5:3,4:0
    41:  3,4:0:3,5
    42:  3,4:3,5:0
    43:  1:0,4:4,5
    44:  1:4,5:0,4
    45:  0,4:1:4,5
    46:  0,4:4,5:1
    47:  4,5:1:0,4
    48:  4,5:0,4:1
    49:  2:1,5:0,5
    50:  2:0,5:1,5
    51:  1,5:2:0,5
    52:  1,5:0,5:2
    53:  0,5:2:1,5
    54:  0,5:1,5:2
    55:  3:0,2:0,1
    56:  3:0,1:0,2
    57:  0,2:3:0,1
    58:  0,2:0,1:3
    59:  0,1:3:0,2
    60:  0,1:0,2:3
    61:  4:1,3:1,2
    62:  4:1,2:1,3
    63:  1,3:4:1,2
    64:  1,3:1,2:4
    65:  1,2:4:1,3
    66:  1,2:1,3:4
    67:  5:2,4:2,3
    68:  5:2,3:2,4
    69:  2,4:5:2,3
    70:  2,4:2,3:5
    71:  2,3:5:2,4
    72:  2,3:2,4:5
family= 1 2 0 0 0 0 new D6h genus #    41 is 0:1,3:2,4
     1:  0:1,3:2,4
     2:  0:2,4:1,3
     3:  1,3:0:2,4
     4:  1,3:2,4:0
     5:  2,4:0:1,3
     6:  2,4:1,3:0
     7:  1:2,4:3,5
     8:  1:3,5:2,4
     9:  2,4:1:3,5
    10:  2,4:3,5:1
    11:  3,5:1:2,4
    12:  3,5:2,4:1
    13:  2:3,5:0,4
    14:  2:0,4:3,5
    15:  3,5:2:0,4
    16:  3,5:0,4:2
    17:  0,4:2:3,5
    18:  0,4:3,5:2
    19:  3:0,4:1,5
    20:  3:1,5:0,4
    21:  0,4:3:1,5
    22:  0,4:1,5:3
    23:  1,5:3:0,4
    24:  1,5:0,4:3
    25:  4:1,5:0,2
    26:  4:0,2:1,5
    27:  1,5:4:0,2
    28:  1,5:0,2:4
    29:  0,2:4:1,5
    30:  0,2:1,5:4
    31:  5:0,2:1,3
    32:  5:1,3:0,2
    33:  0,2:5:1,3
    34:  0,2:1,3:5
    35:  1,3:5:0,2
    36:  1,3:0,2:5
    37:  0:3,5:2,4
    38:  0:2,4:3,5
    39:  3,5:0:2,4
    40:  3,5:2,4:0
    41:  2,4:0:3,5
    42:  2,4:3,5:0
    43:  1:0,4:3,5
    44:  1:3,5:0,4
    45:  0,4:1:3,5
    46:  0,4:3,5:1
    47:  3,5:1:0,4
    48:  3,5:0,4:1
    49:  2:1,5:0,4
    50:  2:0,4:1,5
    51:  1,5:2:0,4
    52:  1,5:0,4:2
    53:  0,4:2:1,5
    54:  0,4:1,5:2
    55:  3:0,2:1,5
    56:  3:1,5:0,2
    57:  0,2:3:1,5
    58:  0,2:1,5:3
    59:  1,5:3:0,2
    60:  1,5:0,2:3
    61:  4:1,3:0,2
    62:  4:0,2:1,3
    63:  1,3:4:0,2
    64:  1,3:0,2:4
    65:  0,2:4:1,3
    66:  0,2:1,3:4
    67:  5:2,4:1,3
    68:  5:1,3:2,4
    69:  2,4:5:1,3
    70:  2,4:1,3:5
    71:  1,3:5:2,4
    72:  1,3:2,4:5
family= 1 2 0 0 0 0 new D6h genus #    42 is 0:1,3:2,5
     1:  0:1,3:2,5
     2:  0:2,5:1,3
     3:  1,3:0:2,5
     4:  1,3:2,5:0
     5:  2,5:0:1,3
     6:  2,5:1,3:0
     7:  1:2,4:0,3
     8:  1:0,3:2,4
     9:  2,4:1:0,3
    10:  2,4:0,3:1
    11:  0,3:1:2,4
    12:  0,3:2,4:1
    13:  2:3,5:1,4
    14:  2:1,4:3,5
    15:  3,5:2:1,4
    16:  3,5:1,4:2
    17:  1,4:2:3,5
    18:  1,4:3,5:2
    19:  3:0,4:2,5
    20:  3:2,5:0,4
    21:  0,4:3:2,5
    22:  0,4:2,5:3
    23:  2,5:3:0,4
    24:  2,5:0,4:3
    25:  4:1,5:0,3
    26:  4:0,3:1,5
    27:  1,5:4:0,3
    28:  1,5:0,3:4
    29:  0,3:4:1,5
    30:  0,3:1,5:4
    31:  5:0,2:1,4
    32:  5:1,4:0,2
    33:  0,2:5:1,4
    34:  0,2:1,4:5
    35:  1,4:5:0,2
    36:  1,4:0,2:5
    37:  0:3,5:1,4
    38:  0:1,4:3,5
    39:  3,5:0:1,4
    40:  3,5:1,4:0
    41:  1,4:0:3,5
    42:  1,4:3,5:0
    43:  1:0,4:2,5
    44:  1:2,5:0,4
    45:  0,4:1:2,5
    46:  0,4:2,5:1
    47:  2,5:1:0,4
    48:  2,5:0,4:1
    49:  2:1,5:0,3
    50:  2:0,3:1,5
    51:  1,5:2:0,3
    52:  1,5:0,3:2
    53:  0,3:2:1,5
    54:  0,3:1,5:2
    55:  3:0,2:1,4
    56:  3:1,4:0,2
    57:  0,2:3:1,4
    58:  0,2:1,4:3
    59:  1,4:3:0,2
    60:  1,4:0,2:3
    61:  4:1,3:2,5
    62:  4:2,5:1,3
    63:  1,3:4:2,5
    64:  1,3:2,5:4
    65:  2,5:4:1,3
    66:  2,5:1,3:4
    67:  5:2,4:0,3
    68:  5:0,3:2,4
    69:  2,4:5:0,3
    70:  2,4:0,3:5
    71:  0,3:5:2,4
    72:  0,3:2,4:5
family= 1 2 0 0 0 0 new D6h genus #    43 is 0:1,3:3,4
     1:  0:1,3:3,4
     2:  0:3,4:1,3
     3:  1,3:0:3,4
     4:  1,3:3,4:0
     5:  3,4:0:1,3
     6:  3,4:1,3:0
     7:  1:2,4:4,5
     8:  1:4,5:2,4
     9:  2,4:1:4,5
    10:  2,4:4,5:1
    11:  4,5:1:2,4
    12:  4,5:2,4:1
    13:  2:3,5:0,5
    14:  2:0,5:3,5
    15:  3,5:2:0,5
    16:  3,5:0,5:2
    17:  0,5:2:3,5
    18:  0,5:3,5:2
    19:  3:0,4:0,1
    20:  3:0,1:0,4
    21:  0,4:3:0,1
    22:  0,4:0,1:3
    23:  0,1:3:0,4
    24:  0,1:0,4:3
    25:  4:1,5:1,2
    26:  4:1,2:1,5
    27:  1,5:4:1,2
    28:  1,5:1,2:4
    29:  1,2:4:1,5
    30:  1,2:1,5:4
    31:  5:0,2:2,3
    32:  5:2,3:0,2
    33:  0,2:5:2,3
    34:  0,2:2,3:5
    35:  2,3:5:0,2
    36:  2,3:0,2:5
    37:  0:3,5:2,3
    38:  0:2,3:3,5
    39:  3,5:0:2,3
    40:  3,5:2,3:0
    41:  2,3:0:3,5
    42:  2,3:3,5:0
    43:  1:0,4:3,4
    44:  1:3,4:0,4
    45:  0,4:1:3,4
    46:  0,4:3,4:1
    47:  3,4:1:0,4
    48:  3,4:0,4:1
    49:  2:1,5:4,5
    50:  2:4,5:1,5
    51:  1,5:2:4,5
    52:  1,5:4,5:2
    53:  4,5:2:1,5
    54:  4,5:1,5:2
    55:  3:0,2:0,5
    56:  3:0,5:0,2
    57:  0,2:3:0,5
    58:  0,2:0,5:3
    59:  0,5:3:0,2
    60:  0,5:0,2:3
    61:  4:1,3:0,1
    62:  4:0,1:1,3
    63:  1,3:4:0,1
    64:  1,3:0,1:4
    65:  0,1:4:1,3
    66:  0,1:1,3:4
    67:  5:2,4:1,2
    68:  5:1,2:2,4
    69:  2,4:5:1,2
    70:  2,4:1,2:5
    71:  1,2:5:2,4
    72:  1,2:2,4:5
family= 1 2 0 0 0 0 new D6h genus #    44 is 0:1,3:3,5
     1:  0:1,3:3,5
     2:  0:3,5:1,3
     3:  1,3:0:3,5
     4:  1,3:3,5:0
     5:  3,5:0:1,3
     6:  3,5:1,3:0
     7:  1:2,4:0,4
     8:  1:0,4:2,4
     9:  2,4:1:0,4
    10:  2,4:0,4:1
    11:  0,4:1:2,4
    12:  0,4:2,4:1
    13:  2:3,5:1,5
    14:  2:1,5:3,5
    15:  3,5:2:1,5
    16:  3,5:1,5:2
    17:  1,5:2:3,5
    18:  1,5:3,5:2
    19:  3:0,4:0,2
    20:  3:0,2:0,4
    21:  0,4:3:0,2
    22:  0,4:0,2:3
    23:  0,2:3:0,4
    24:  0,2:0,4:3
    25:  4:1,5:1,3
    26:  4:1,3:1,5
    27:  1,5:4:1,3
    28:  1,5:1,3:4
    29:  1,3:4:1,5
    30:  1,3:1,5:4
    31:  5:0,2:2,4
    32:  5:2,4:0,2
    33:  0,2:5:2,4
    34:  0,2:2,4:5
    35:  2,4:5:0,2
    36:  2,4:0,2:5
family= 1 2 0 0 0 0 new D6h genus #    45 is 0:1,4:1,4
     1:  0:1,4:1,4
     2:  1,4:0:1,4
     3:  1,4:1,4:0
     4:  1:2,5:2,5
     5:  2,5:1:2,5
     6:  2,5:2,5:1
     7:  2:0,3:0,3
     8:  0,3:2:0,3
     9:  0,3:0,3:2
    10:  3:1,4:1,4
    11:  1,4:3:1,4
    12:  1,4:1,4:3
    13:  4:2,5:2,5
    14:  2,5:4:2,5
    15:  2,5:2,5:4
    16:  5:0,3:0,3
    17:  0,3:5:0,3
    18:  0,3:0,3:5
    19:  0:2,5:2,5
    20:  2,5:0:2,5
    21:  2,5:2,5:0
    22:  1:0,3:0,3
    23:  0,3:1:0,3
    24:  0,3:0,3:1
    25:  2:1,4:1,4
    26:  1,4:2:1,4
    27:  1,4:1,4:2
    28:  3:2,5:2,5
    29:  2,5:3:2,5
    30:  2,5:2,5:3
    31:  4:0,3:0,3
    32:  0,3:4:0,3
    33:  0,3:0,3:4
    34:  5:1,4:1,4
    35:  1,4:5:1,4
    36:  1,4:1,4:5
family= 1 2 0 0 0 0 new D6h genus #    46 is 0:1,4:1,5
     1:  0:1,4:1,5
     2:  0:1,5:1,4
     3:  1,4:0:1,5
     4:  1,4:1,5:0
     5:  1,5:0:1,4
     6:  1,5:1,4:0
     7:  1:2,5:0,2
     8:  1:0,2:2,5
     9:  2,5:1:0,2
    10:  2,5:0,2:1
    11:  0,2:1:2,5
    12:  0,2:2,5:1
    13:  2:0,3:1,3
    14:  2:1,3:0,3
    15:  0,3:2:1,3
    16:  0,3:1,3:2
    17:  1,3:2:0,3
    18:  1,3:0,3:2
    19:  3:1,4:2,4
    20:  3:2,4:1,4
    21:  1,4:3:2,4
    22:  1,4:2,4:3
    23:  2,4:3:1,4
    24:  2,4:1,4:3
    25:  4:2,5:3,5
    26:  4:3,5:2,5
    27:  2,5:4:3,5
    28:  2,5:3,5:4
    29:  3,5:4:2,5
    30:  3,5:2,5:4
    31:  5:0,3:0,4
    32:  5:0,4:0,3
    33:  0,3:5:0,4
    34:  0,3:0,4:5
    35:  0,4:5:0,3
    36:  0,4:0,3:5
    37:  0:2,5:1,5
    38:  0:1,5:2,5
    39:  2,5:0:1,5
    40:  2,5:1,5:0
    41:  1,5:0:2,5
    42:  1,5:2,5:0
    43:  1:0,3:0,2
    44:  1:0,2:0,3
    45:  0,3:1:0,2
    46:  0,3:0,2:1
    47:  0,2:1:0,3
    48:  0,2:0,3:1
    49:  2:1,4:1,3
    50:  2:1,3:1,4
    51:  1,4:2:1,3
    52:  1,4:1,3:2
    53:  1,3:2:1,4
    54:  1,3:1,4:2
    55:  3:2,5:2,4
    56:  3:2,4:2,5
    57:  2,5:3:2,4
    58:  2,5:2,4:3
    59:  2,4:3:2,5
    60:  2,4:2,5:3
    61:  4:0,3:3,5
    62:  4:3,5:0,3
    63:  0,3:4:3,5
    64:  0,3:3,5:4
    65:  3,5:4:0,3
    66:  3,5:0,3:4
    67:  5:1,4:0,4
    68:  5:0,4:1,4
    69:  1,4:5:0,4
    70:  1,4:0,4:5
    71:  0,4:5:1,4
    72:  0,4:1,4:5
family= 1 2 0 0 0 0 new D6h genus #    47 is 0:1,4:2,3
     1:  0:1,4:2,3
     2:  0:2,3:1,4
     3:  1,4:0:2,3
     4:  1,4:2,3:0
     5:  2,3:0:1,4
     6:  2,3:1,4:0
     7:  1:2,5:3,4
     8:  1:3,4:2,5
     9:  2,5:1:3,4
    10:  2,5:3,4:1
    11:  3,4:1:2,5
    12:  3,4:2,5:1
    13:  2:0,3:4,5
    14:  2:4,5:0,3
    15:  0,3:2:4,5
    16:  0,3:4,5:2
    17:  4,5:2:0,3
    18:  4,5:0,3:2
    19:  3:1,4:0,5
    20:  3:0,5:1,4
    21:  1,4:3:0,5
    22:  1,4:0,5:3
    23:  0,5:3:1,4
    24:  0,5:1,4:3
    25:  4:2,5:0,1
    26:  4:0,1:2,5
    27:  2,5:4:0,1
    28:  2,5:0,1:4
    29:  0,1:4:2,5
    30:  0,1:2,5:4
    31:  5:0,3:1,2
    32:  5:1,2:0,3
    33:  0,3:5:1,2
    34:  0,3:1,2:5
    35:  1,2:5:0,3
    36:  1,2:0,3:5
    37:  0:2,5:3,4
    38:  0:3,4:2,5
    39:  2,5:0:3,4
    40:  2,5:3,4:0
    41:  3,4:0:2,5
    42:  3,4:2,5:0
    43:  1:0,3:4,5
    44:  1:4,5:0,3
    45:  0,3:1:4,5
    46:  0,3:4,5:1
    47:  4,5:1:0,3
    48:  4,5:0,3:1
    49:  2:1,4:0,5
    50:  2:0,5:1,4
    51:  1,4:2:0,5
    52:  1,4:0,5:2
    53:  0,5:2:1,4
    54:  0,5:1,4:2
    55:  3:2,5:0,1
    56:  3:0,1:2,5
    57:  2,5:3:0,1
    58:  2,5:0,1:3
    59:  0,1:3:2,5
    60:  0,1:2,5:3
    61:  4:0,3:1,2
    62:  4:1,2:0,3
    63:  0,3:4:1,2
    64:  0,3:1,2:4
    65:  1,2:4:0,3
    66:  1,2:0,3:4
    67:  5:1,4:2,3
    68:  5:2,3:1,4
    69:  1,4:5:2,3
    70:  1,4:2,3:5
    71:  2,3:5:1,4
    72:  2,3:1,4:5
family= 1 2 0 0 0 0 new D6h genus #    48 is 0:1,4:2,4
     1:  0:1,4:2,4
     2:  0:2,4:1,4
     3:  1,4:0:2,4
     4:  1,4:2,4:0
     5:  2,4:0:1,4
     6:  2,4:1,4:0
     7:  1:2,5:3,5
     8:  1:3,5:2,5
     9:  2,5:1:3,5
    10:  2,5:3,5:1
    11:  3,5:1:2,5
    12:  3,5:2,5:1
    13:  2:0,3:0,4
    14:  2:0,4:0,3
    15:  0,3:2:0,4
    16:  0,3:0,4:2
    17:  0,4:2:0,3
    18:  0,4:0,3:2
    19:  3:1,4:1,5
    20:  3:1,5:1,4
    21:  1,4:3:1,5
    22:  1,4:1,5:3
    23:  1,5:3:1,4
    24:  1,5:1,4:3
    25:  4:2,5:0,2
    26:  4:0,2:2,5
    27:  2,5:4:0,2
    28:  2,5:0,2:4
    29:  0,2:4:2,5
    30:  0,2:2,5:4
    31:  5:0,3:1,3
    32:  5:1,3:0,3
    33:  0,3:5:1,3
    34:  0,3:1,3:5
    35:  1,3:5:0,3
    36:  1,3:0,3:5
    37:  0:2,5:2,4
    38:  0:2,4:2,5
    39:  2,5:0:2,4
    40:  2,5:2,4:0
    41:  2,4:0:2,5
    42:  2,4:2,5:0
    43:  1:0,3:3,5
    44:  1:3,5:0,3
    45:  0,3:1:3,5
    46:  0,3:3,5:1
    47:  3,5:1:0,3
    48:  3,5:0,3:1
    49:  2:1,4:0,4
    50:  2:0,4:1,4
    51:  1,4:2:0,4
    52:  1,4:0,4:2
    53:  0,4:2:1,4
    54:  0,4:1,4:2
    55:  3:2,5:1,5
    56:  3:1,5:2,5
    57:  2,5:3:1,5
    58:  2,5:1,5:3
    59:  1,5:3:2,5
    60:  1,5:2,5:3
    61:  4:0,3:0,2
    62:  4:0,2:0,3
    63:  0,3:4:0,2
    64:  0,3:0,2:4
    65:  0,2:4:0,3
    66:  0,2:0,3:4
    67:  5:1,4:1,3
    68:  5:1,3:1,4
    69:  1,4:5:1,3
    70:  1,4:1,3:5
    71:  1,3:5:1,4
    72:  1,3:1,4:5
family= 1 2 0 0 0 0 new D6h genus #    49 is 0:1,4:2,5
     1:  0:1,4:2,5
     2:  0:2,5:1,4
     3:  1,4:0:2,5
     4:  1,4:2,5:0
     5:  2,5:0:1,4
     6:  2,5:1,4:0
     7:  1:2,5:0,3
     8:  1:0,3:2,5
     9:  2,5:1:0,3
    10:  2,5:0,3:1
    11:  0,3:1:2,5
    12:  0,3:2,5:1
    13:  2:0,3:1,4
    14:  2:1,4:0,3
    15:  0,3:2:1,4
    16:  0,3:1,4:2
    17:  1,4:2:0,3
    18:  1,4:0,3:2
    19:  3:1,4:2,5
    20:  3:2,5:1,4
    21:  1,4:3:2,5
    22:  1,4:2,5:3
    23:  2,5:3:1,4
    24:  2,5:1,4:3
    25:  4:2,5:0,3
    26:  4:0,3:2,5
    27:  2,5:4:0,3
    28:  2,5:0,3:4
    29:  0,3:4:2,5
    30:  0,3:2,5:4
    31:  5:0,3:1,4
    32:  5:1,4:0,3
    33:  0,3:5:1,4
    34:  0,3:1,4:5
    35:  1,4:5:0,3
    36:  1,4:0,3:5
family= 1 2 0 0 0 0 new D6h genus #    50 is 0:1,4:3,4
     1:  0:1,4:3,4
     2:  0:3,4:1,4
     3:  1,4:0:3,4
     4:  1,4:3,4:0
     5:  3,4:0:1,4
     6:  3,4:1,4:0
     7:  1:2,5:4,5
     8:  1:4,5:2,5
     9:  2,5:1:4,5
    10:  2,5:4,5:1
    11:  4,5:1:2,5
    12:  4,5:2,5:1
    13:  2:0,3:0,5
    14:  2:0,5:0,3
    15:  0,3:2:0,5
    16:  0,3:0,5:2
    17:  0,5:2:0,3
    18:  0,5:0,3:2
    19:  3:1,4:0,1
    20:  3:0,1:1,4
    21:  1,4:3:0,1
    22:  1,4:0,1:3
    23:  0,1:3:1,4
    24:  0,1:1,4:3
    25:  4:2,5:1,2
    26:  4:1,2:2,5
    27:  2,5:4:1,2
    28:  2,5:1,2:4
    29:  1,2:4:2,5
    30:  1,2:2,5:4
    31:  5:0,3:2,3
    32:  5:2,3:0,3
    33:  0,3:5:2,3
    34:  0,3:2,3:5
    35:  2,3:5:0,3
    36:  2,3:0,3:5
    37:  0:2,5:2,3
    38:  0:2,3:2,5
    39:  2,5:0:2,3
    40:  2,5:2,3:0
    41:  2,3:0:2,5
    42:  2,3:2,5:0
    43:  1:0,3:3,4
    44:  1:3,4:0,3
    45:  0,3:1:3,4
    46:  0,3:3,4:1
    47:  3,4:1:0,3
    48:  3,4:0,3:1
    49:  2:1,4:4,5
    50:  2:4,5:1,4
    51:  1,4:2:4,5
    52:  1,4:4,5:2
    53:  4,5:2:1,4
    54:  4,5:1,4:2
    55:  3:2,5:0,5
    56:  3:0,5:2,5
    57:  2,5:3:0,5
    58:  2,5:0,5:3
    59:  0,5:3:2,5
    60:  0,5:2,5:3
    61:  4:0,3:0,1
    62:  4:0,1:0,3
    63:  0,3:4:0,1
    64:  0,3:0,1:4
    65:  0,1:4:0,3
    66:  0,1:0,3:4
    67:  5:1,4:1,2
    68:  5:1,2:1,4
    69:  1,4:5:1,2
    70:  1,4:1,2:5
    71:  1,2:5:1,4
    72:  1,2:1,4:5
family= 1 2 0 0 0 0 new D6h genus #    51 is 0:1,5:1,5
     1:  0:1,5:1,5
     2:  1,5:0:1,5
     3:  1,5:1,5:0
     4:  1:0,2:0,2
     5:  0,2:1:0,2
     6:  0,2:0,2:1
     7:  2:1,3:1,3
     8:  1,3:2:1,3
     9:  1,3:1,3:2
    10:  3:2,4:2,4
    11:  2,4:3:2,4
    12:  2,4:2,4:3
    13:  4:3,5:3,5
    14:  3,5:4:3,5
    15:  3,5:3,5:4
    16:  5:0,4:0,4
    17:  0,4:5:0,4
    18:  0,4:0,4:5
family= 1 2 0 0 0 0 new D6h genus #    52 is 0:1,5:2,3
     1:  0:1,5:2,3
     2:  0:2,3:1,5
     3:  1,5:0:2,3
     4:  1,5:2,3:0
     5:  2,3:0:1,5
     6:  2,3:1,5:0
     7:  1:0,2:3,4
     8:  1:3,4:0,2
     9:  0,2:1:3,4
    10:  0,2:3,4:1
    11:  3,4:1:0,2
    12:  3,4:0,2:1
    13:  2:1,3:4,5
    14:  2:4,5:1,3
    15:  1,3:2:4,5
    16:  1,3:4,5:2
    17:  4,5:2:1,3
    18:  4,5:1,3:2
    19:  3:2,4:0,5
    20:  3:0,5:2,4
    21:  2,4:3:0,5
    22:  2,4:0,5:3
    23:  0,5:3:2,4
    24:  0,5:2,4:3
    25:  4:3,5:0,1
    26:  4:0,1:3,5
    27:  3,5:4:0,1
    28:  3,5:0,1:4
    29:  0,1:4:3,5
    30:  0,1:3,5:4
    31:  5:0,4:1,2
    32:  5:1,2:0,4
    33:  0,4:5:1,2
    34:  0,4:1,2:5
    35:  1,2:5:0,4
    36:  1,2:0,4:5
    37:  0:1,5:3,4
    38:  0:3,4:1,5
    39:  1,5:0:3,4
    40:  1,5:3,4:0
    41:  3,4:0:1,5
    42:  3,4:1,5:0
    43:  1:0,2:4,5
    44:  1:4,5:0,2
    45:  0,2:1:4,5
    46:  0,2:4,5:1
    47:  4,5:1:0,2
    48:  4,5:0,2:1
    49:  2:1,3:0,5
    50:  2:0,5:1,3
    51:  1,3:2:0,5
    52:  1,3:0,5:2
    53:  0,5:2:1,3
    54:  0,5:1,3:2
    55:  3:2,4:0,1
    56:  3:0,1:2,4
    57:  2,4:3:0,1
    58:  2,4:0,1:3
    59:  0,1:3:2,4
    60:  0,1:2,4:3
    61:  4:3,5:1,2
    62:  4:1,2:3,5
    63:  3,5:4:1,2
    64:  3,5:1,2:4
    65:  1,2:4:3,5
    66:  1,2:3,5:4
    67:  5:0,4:2,3
    68:  5:2,3:0,4
    69:  0,4:5:2,3
    70:  0,4:2,3:5
    71:  2,3:5:0,4
    72:  2,3:0,4:5
family= 1 2 0 0 0 0 new D6h genus #    53 is 0:1,5:2,4
     1:  0:1,5:2,4
     2:  0:2,4:1,5
     3:  1,5:0:2,4
     4:  1,5:2,4:0
     5:  2,4:0:1,5
     6:  2,4:1,5:0
     7:  1:0,2:3,5
     8:  1:3,5:0,2
     9:  0,2:1:3,5
    10:  0,2:3,5:1
    11:  3,5:1:0,2
    12:  3,5:0,2:1
    13:  2:1,3:0,4
    14:  2:0,4:1,3
    15:  1,3:2:0,4
    16:  1,3:0,4:2
    17:  0,4:2:1,3
    18:  0,4:1,3:2
    19:  3:2,4:1,5
    20:  3:1,5:2,4
    21:  2,4:3:1,5
    22:  2,4:1,5:3
    23:  1,5:3:2,4
    24:  1,5:2,4:3
    25:  4:3,5:0,2
    26:  4:0,2:3,5
    27:  3,5:4:0,2
    28:  3,5:0,2:4
    29:  0,2:4:3,5
    30:  0,2:3,5:4
    31:  5:0,4:1,3
    32:  5:1,3:0,4
    33:  0,4:5:1,3
    34:  0,4:1,3:5
    35:  1,3:5:0,4
    36:  1,3:0,4:5
family= 1 2 0 0 0 0 new D6h genus #    54 is 0:2,3:2,3
     1:  0:2,3:2,3
     2:  2,3:0:2,3
     3:  2,3:2,3:0
     4:  1:3,4:3,4
     5:  3,4:1:3,4
     6:  3,4:3,4:1
     7:  2:4,5:4,5
     8:  4,5:2:4,5
     9:  4,5:4,5:2
    10:  3:0,5:0,5
    11:  0,5:3:0,5
    12:  0,5:0,5:3
    13:  4:0,1:0,1
    14:  0,1:4:0,1
    15:  0,1:0,1:4
    16:  5:1,2:1,2
    17:  1,2:5:1,2
    18:  1,2:1,2:5
    19:  0:3,4:3,4
    20:  3,4:0:3,4
    21:  3,4:3,4:0
    22:  1:4,5:4,5
    23:  4,5:1:4,5
    24:  4,5:4,5:1
    25:  2:0,5:0,5
    26:  0,5:2:0,5
    27:  0,5:0,5:2
    28:  3:0,1:0,1
    29:  0,1:3:0,1
    30:  0,1:0,1:3
    31:  4:1,2:1,2
    32:  1,2:4:1,2
    33:  1,2:1,2:4
    34:  5:2,3:2,3
    35:  2,3:5:2,3
    36:  2,3:2,3:5
family= 1 2 0 0 0 0 new D6h genus #    55 is 0:2,3:2,4
     1:  0:2,3:2,4
     2:  0:2,4:2,3
     3:  2,3:0:2,4
     4:  2,3:2,4:0
     5:  2,4:0:2,3
     6:  2,4:2,3:0
     7:  1:3,4:3,5
     8:  1:3,5:3,4
     9:  3,4:1:3,5
    10:  3,4:3,5:1
    11:  3,5:1:3,4
    12:  3,5:3,4:1
    13:  2:4,5:0,4
    14:  2:0,4:4,5
    15:  4,5:2:0,4
    16:  4,5:0,4:2
    17:  0,4:2:4,5
    18:  0,4:4,5:2
    19:  3:0,5:1,5
    20:  3:1,5:0,5
    21:  0,5:3:1,5
    22:  0,5:1,5:3
    23:  1,5:3:0,5
    24:  1,5:0,5:3
    25:  4:0,1:0,2
    26:  4:0,2:0,1
    27:  0,1:4:0,2
    28:  0,1:0,2:4
    29:  0,2:4:0,1
    30:  0,2:0,1:4
    31:  5:1,2:1,3
    32:  5:1,3:1,2
    33:  1,2:5:1,3
    34:  1,2:1,3:5
    35:  1,3:5:1,2
    36:  1,3:1,2:5
    37:  0:3,4:2,4
    38:  0:2,4:3,4
    39:  3,4:0:2,4
    40:  3,4:2,4:0
    41:  2,4:0:3,4
    42:  2,4:3,4:0
    43:  1:4,5:3,5
    44:  1:3,5:4,5
    45:  4,5:1:3,5
    46:  4,5:3,5:1
    47:  3,5:1:4,5
    48:  3,5:4,5:1
    49:  2:0,5:0,4
    50:  2:0,4:0,5
    51:  0,5:2:0,4
    52:  0,5:0,4:2
    53:  0,4:2:0,5
    54:  0,4:0,5:2
    55:  3:0,1:1,5
    56:  3:1,5:0,1
    57:  0,1:3:1,5
    58:  0,1:1,5:3
    59:  1,5:3:0,1
    60:  1,5:0,1:3
    61:  4:1,2:0,2
    62:  4:0,2:1,2
    63:  1,2:4:0,2
    64:  1,2:0,2:4
    65:  0,2:4:1,2
    66:  0,2:1,2:4
    67:  5:2,3:1,3
    68:  5:1,3:2,3
    69:  2,3:5:1,3
    70:  2,3:1,3:5
    71:  1,3:5:2,3
    72:  1,3:2,3:5
family= 1 2 0 0 0 0 new D6h genus #    56 is 0:2,3:3,4
     1:  0:2,3:3,4
     2:  0:3,4:2,3
     3:  2,3:0:3,4
     4:  2,3:3,4:0
     5:  3,4:0:2,3
     6:  3,4:2,3:0
     7:  1:3,4:4,5
     8:  1:4,5:3,4
     9:  3,4:1:4,5
    10:  3,4:4,5:1
    11:  4,5:1:3,4
    12:  4,5:3,4:1
    13:  2:4,5:0,5
    14:  2:0,5:4,5
    15:  4,5:2:0,5
    16:  4,5:0,5:2
    17:  0,5:2:4,5
    18:  0,5:4,5:2
    19:  3:0,5:0,1
    20:  3:0,1:0,5
    21:  0,5:3:0,1
    22:  0,5:0,1:3
    23:  0,1:3:0,5
    24:  0,1:0,5:3
    25:  4:0,1:1,2
    26:  4:1,2:0,1
    27:  0,1:4:1,2
    28:  0,1:1,2:4
    29:  1,2:4:0,1
    30:  1,2:0,1:4
    31:  5:1,2:2,3
    32:  5:2,3:1,2
    33:  1,2:5:2,3
    34:  1,2:2,3:5
    35:  2,3:5:1,2
    36:  2,3:1,2:5
family= 1 2 0 0 0 0 new D6h genus #    57 is 0:2,4:2,4
     1:  0:2,4:2,4
     2:  2,4:0:2,4
     3:  2,4:2,4:0
     4:  1:3,5:3,5
     5:  3,5:1:3,5
     6:  3,5:3,5:1
     7:  2:0,4:0,4
     8:  0,4:2:0,4
     9:  0,4:0,4:2
    10:  3:1,5:1,5
    11:  1,5:3:1,5
    12:  1,5:1,5:3
    13:  4:0,2:0,2
    14:  0,2:4:0,2
    15:  0,2:0,2:4
    16:  5:1,3:1,3
    17:  1,3:5:1,3
    18:  1,3:1,3:5
Nber of genera for this family=   57
 
family= 0 3 0 0 0 0
 
family= 0 3 0 0 0 0 new D6h genus #     1 is 0,1:0,1:2,3
     1:  0,1:0,1:2,3
     2:  0,1:2,3:0,1
     3:  2,3:0,1:0,1
     4:  1,2:1,2:3,4
     5:  1,2:3,4:1,2
     6:  3,4:1,2:1,2
     7:  2,3:2,3:4,5
     8:  2,3:4,5:2,3
     9:  4,5:2,3:2,3
    10:  3,4:3,4:0,5
    11:  3,4:0,5:3,4
    12:  0,5:3,4:3,4
    13:  4,5:4,5:0,1
    14:  4,5:0,1:4,5
    15:  0,1:4,5:4,5
    16:  0,5:0,5:1,2
    17:  0,5:1,2:0,5
    18:  1,2:0,5:0,5
    19:  0,5:0,5:3,4
    20:  0,5:3,4:0,5
    21:  3,4:0,5:0,5
    22:  0,1:0,1:4,5
    23:  0,1:4,5:0,1
    24:  4,5:0,1:0,1
    25:  1,2:1,2:0,5
    26:  1,2:0,5:1,2
    27:  0,5:1,2:1,2
    28:  2,3:2,3:0,1
    29:  2,3:0,1:2,3
    30:  0,1:2,3:2,3
    31:  3,4:3,4:1,2
    32:  3,4:1,2:3,4
    33:  1,2:3,4:3,4
    34:  4,5:4,5:2,3
    35:  4,5:2,3:4,5
    36:  2,3:4,5:4,5
family= 0 3 0 0 0 0 new D6h genus #     2 is 0,1:0,1:2,4
     1:  0,1:0,1:2,4
     2:  0,1:2,4:0,1
     3:  2,4:0,1:0,1
     4:  1,2:1,2:3,5
     5:  1,2:3,5:1,2
     6:  3,5:1,2:1,2
     7:  2,3:2,3:0,4
     8:  2,3:0,4:2,3
     9:  0,4:2,3:2,3
    10:  3,4:3,4:1,5
    11:  3,4:1,5:3,4
    12:  1,5:3,4:3,4
    13:  4,5:4,5:0,2
    14:  4,5:0,2:4,5
    15:  0,2:4,5:4,5
    16:  0,5:0,5:1,3
    17:  0,5:1,3:0,5
    18:  1,3:0,5:0,5
    19:  0,5:0,5:2,4
    20:  0,5:2,4:0,5
    21:  2,4:0,5:0,5
    22:  0,1:0,1:3,5
    23:  0,1:3,5:0,1
    24:  3,5:0,1:0,1
    25:  1,2:1,2:0,4
    26:  1,2:0,4:1,2
    27:  0,4:1,2:1,2
    28:  2,3:2,3:1,5
    29:  2,3:1,5:2,3
    30:  1,5:2,3:2,3
    31:  3,4:3,4:0,2
    32:  3,4:0,2:3,4
    33:  0,2:3,4:3,4
    34:  4,5:4,5:1,3
    35:  4,5:1,3:4,5
    36:  1,3:4,5:4,5
family= 0 3 0 0 0 0 new D6h genus #     3 is 0,1:0,1:2,5
     1:  0,1:0,1:2,5
     2:  0,1:2,5:0,1
     3:  2,5:0,1:0,1
     4:  1,2:1,2:0,3
     5:  1,2:0,3:1,2
     6:  0,3:1,2:1,2
     7:  2,3:2,3:1,4
     8:  2,3:1,4:2,3
     9:  1,4:2,3:2,3
    10:  3,4:3,4:2,5
    11:  3,4:2,5:3,4
    12:  2,5:3,4:3,4
    13:  4,5:4,5:0,3
    14:  4,5:0,3:4,5
    15:  0,3:4,5:4,5
    16:  0,5:0,5:1,4
    17:  0,5:1,4:0,5
    18:  1,4:0,5:0,5
family= 0 3 0 0 0 0 new D6h genus #     4 is 0,1:0,1:3,4
     1:  0,1:0,1:3,4
     2:  0,1:3,4:0,1
     3:  3,4:0,1:0,1
     4:  1,2:1,2:4,5
     5:  1,2:4,5:1,2
     6:  4,5:1,2:1,2
     7:  2,3:2,3:0,5
     8:  2,3:0,5:2,3
     9:  0,5:2,3:2,3
    10:  3,4:3,4:0,1
    11:  3,4:0,1:3,4
    12:  0,1:3,4:3,4
    13:  4,5:4,5:1,2
    14:  4,5:1,2:4,5
    15:  1,2:4,5:4,5
    16:  0,5:0,5:2,3
    17:  0,5:2,3:0,5
    18:  2,3:0,5:0,5
family= 0 3 0 0 0 0 new D6h genus #     5 is 0,1:0,2:1,2
     1:  0,1:0,2:1,2
     2:  0,1:1,2:0,2
     3:  0,2:0,1:1,2
     4:  0,2:1,2:0,1
     5:  1,2:0,1:0,2
     6:  1,2:0,2:0,1
     7:  1,2:1,3:2,3
     8:  1,2:2,3:1,3
     9:  1,3:1,2:2,3
    10:  1,3:2,3:1,2
    11:  2,3:1,2:1,3
    12:  2,3:1,3:1,2
    13:  2,3:2,4:3,4
    14:  2,3:3,4:2,4
    15:  2,4:2,3:3,4
    16:  2,4:3,4:2,3
    17:  3,4:2,3:2,4
    18:  3,4:2,4:2,3
    19:  3,4:3,5:4,5
    20:  3,4:4,5:3,5
    21:  3,5:3,4:4,5
    22:  3,5:4,5:3,4
    23:  4,5:3,4:3,5
    24:  4,5:3,5:3,4
    25:  4,5:0,4:0,5
    26:  4,5:0,5:0,4
    27:  0,4:4,5:0,5
    28:  0,4:0,5:4,5
    29:  0,5:4,5:0,4
    30:  0,5:0,4:4,5
    31:  0,5:1,5:0,1
    32:  0,5:0,1:1,5
    33:  1,5:0,5:0,1
    34:  1,5:0,1:0,5
    35:  0,1:0,5:1,5
    36:  0,1:1,5:0,5
family= 0 3 0 0 0 0 new D6h genus #     6 is 0,1:0,2:1,3
     1:  0,1:0,2:1,3
     2:  0,1:1,3:0,2
     3:  0,2:0,1:1,3
     4:  0,2:1,3:0,1
     5:  1,3:0,1:0,2
     6:  1,3:0,2:0,1
     7:  1,2:1,3:2,4
     8:  1,2:2,4:1,3
     9:  1,3:1,2:2,4
    10:  1,3:2,4:1,2
    11:  2,4:1,2:1,3
    12:  2,4:1,3:1,2
    13:  2,3:2,4:3,5
    14:  2,3:3,5:2,4
    15:  2,4:2,3:3,5
    16:  2,4:3,5:2,3
    17:  3,5:2,3:2,4
    18:  3,5:2,4:2,3
    19:  3,4:3,5:0,4
    20:  3,4:0,4:3,5
    21:  3,5:3,4:0,4
    22:  3,5:0,4:3,4
    23:  0,4:3,4:3,5
    24:  0,4:3,5:3,4
    25:  4,5:0,4:1,5
    26:  4,5:1,5:0,4
    27:  0,4:4,5:1,5
    28:  0,4:1,5:4,5
    29:  1,5:4,5:0,4
    30:  1,5:0,4:4,5
    31:  0,5:1,5:0,2
    32:  0,5:0,2:1,5
    33:  1,5:0,5:0,2
    34:  1,5:0,2:0,5
    35:  0,2:0,5:1,5
    36:  0,2:1,5:0,5
    37:  0,5:0,4:3,5
    38:  0,5:3,5:0,4
    39:  0,4:0,5:3,5
    40:  0,4:3,5:0,5
    41:  3,5:0,5:0,4
    42:  3,5:0,4:0,5
    43:  0,1:1,5:0,4
    44:  0,1:0,4:1,5
    45:  1,5:0,1:0,4
    46:  1,5:0,4:0,1
    47:  0,4:0,1:1,5
    48:  0,4:1,5:0,1
    49:  1,2:0,2:1,5
    50:  1,2:1,5:0,2
    51:  0,2:1,2:1,5
    52:  0,2:1,5:1,2
    53:  1,5:1,2:0,2
    54:  1,5:0,2:1,2
    55:  2,3:1,3:0,2
    56:  2,3:0,2:1,3
    57:  1,3:2,3:0,2
    58:  1,3:0,2:2,3
    59:  0,2:2,3:1,3
    60:  0,2:1,3:2,3
    61:  3,4:2,4:1,3
    62:  3,4:1,3:2,4
    63:  2,4:3,4:1,3
    64:  2,4:1,3:3,4
    65:  1,3:3,4:2,4
    66:  1,3:2,4:3,4
    67:  4,5:3,5:2,4
    68:  4,5:2,4:3,5
    69:  3,5:4,5:2,4
    70:  3,5:2,4:4,5
    71:  2,4:4,5:3,5
    72:  2,4:3,5:4,5
family= 0 3 0 0 0 0 new D6h genus #     7 is 0,1:0,2:1,4
     1:  0,1:0,2:1,4
     2:  0,1:1,4:0,2
     3:  0,2:0,1:1,4
     4:  0,2:1,4:0,1
     5:  1,4:0,1:0,2
     6:  1,4:0,2:0,1
     7:  1,2:1,3:2,5
     8:  1,2:2,5:1,3
     9:  1,3:1,2:2,5
    10:  1,3:2,5:1,2
    11:  2,5:1,2:1,3
    12:  2,5:1,3:1,2
    13:  2,3:2,4:0,3
    14:  2,3:0,3:2,4
    15:  2,4:2,3:0,3
    16:  2,4:0,3:2,3
    17:  0,3:2,3:2,4
    18:  0,3:2,4:2,3
    19:  3,4:3,5:1,4
    20:  3,4:1,4:3,5
    21:  3,5:3,4:1,4
    22:  3,5:1,4:3,4
    23:  1,4:3,4:3,5
    24:  1,4:3,5:3,4
    25:  4,5:0,4:2,5
    26:  4,5:2,5:0,4
    27:  0,4:4,5:2,5
    28:  0,4:2,5:4,5
    29:  2,5:4,5:0,4
    30:  2,5:0,4:4,5
    31:  0,5:1,5:0,3
    32:  0,5:0,3:1,5
    33:  1,5:0,5:0,3
    34:  1,5:0,3:0,5
    35:  0,3:0,5:1,5
    36:  0,3:1,5:0,5
    37:  0,5:0,4:2,5
    38:  0,5:2,5:0,4
    39:  0,4:0,5:2,5
    40:  0,4:2,5:0,5
    41:  2,5:0,5:0,4
    42:  2,5:0,4:0,5
    43:  0,1:1,5:0,3
    44:  0,1:0,3:1,5
    45:  1,5:0,1:0,3
    46:  1,5:0,3:0,1
    47:  0,3:0,1:1,5
    48:  0,3:1,5:0,1
    49:  1,2:0,2:1,4
    50:  1,2:1,4:0,2
    51:  0,2:1,2:1,4
    52:  0,2:1,4:1,2
    53:  1,4:1,2:0,2
    54:  1,4:0,2:1,2
    55:  2,3:1,3:2,5
    56:  2,3:2,5:1,3
    57:  1,3:2,3:2,5
    58:  1,3:2,5:2,3
    59:  2,5:2,3:1,3
    60:  2,5:1,3:2,3
    61:  3,4:2,4:0,3
    62:  3,4:0,3:2,4
    63:  2,4:3,4:0,3
    64:  2,4:0,3:3,4
    65:  0,3:3,4:2,4
    66:  0,3:2,4:3,4
    67:  4,5:3,5:1,4
    68:  4,5:1,4:3,5
    69:  3,5:4,5:1,4
    70:  3,5:1,4:4,5
    71:  1,4:4,5:3,5
    72:  1,4:3,5:4,5
family= 0 3 0 0 0 0 new D6h genus #     8 is 0,1:0,2:1,5
     1:  0,1:0,2:1,5
     2:  0,1:1,5:0,2
     3:  0,2:0,1:1,5
     4:  0,2:1,5:0,1
     5:  1,5:0,1:0,2
     6:  1,5:0,2:0,1
     7:  1,2:1,3:0,2
     8:  1,2:0,2:1,3
     9:  1,3:1,2:0,2
    10:  1,3:0,2:1,2
    11:  0,2:1,2:1,3
    12:  0,2:1,3:1,2
    13:  2,3:2,4:1,3
    14:  2,3:1,3:2,4
    15:  2,4:2,3:1,3
    16:  2,4:1,3:2,3
    17:  1,3:2,3:2,4
    18:  1,3:2,4:2,3
    19:  3,4:3,5:2,4
    20:  3,4:2,4:3,5
    21:  3,5:3,4:2,4
    22:  3,5:2,4:3,4
    23:  2,4:3,4:3,5
    24:  2,4:3,5:3,4
    25:  4,5:0,4:3,5
    26:  4,5:3,5:0,4
    27:  0,4:4,5:3,5
    28:  0,4:3,5:4,5
    29:  3,5:4,5:0,4
    30:  3,5:0,4:4,5
    31:  0,5:1,5:0,4
    32:  0,5:0,4:1,5
    33:  1,5:0,5:0,4
    34:  1,5:0,4:0,5
    35:  0,4:0,5:1,5
    36:  0,4:1,5:0,5
family= 0 3 0 0 0 0 new D6h genus #     9 is 0,1:0,2:2,3
     1:  0,1:0,2:2,3
     2:  0,1:2,3:0,2
     3:  0,2:0,1:2,3
     4:  0,2:2,3:0,1
     5:  2,3:0,1:0,2
     6:  2,3:0,2:0,1
     7:  1,2:1,3:3,4
     8:  1,2:3,4:1,3
     9:  1,3:1,2:3,4
    10:  1,3:3,4:1,2
    11:  3,4:1,2:1,3
    12:  3,4:1,3:1,2
    13:  2,3:2,4:4,5
    14:  2,3:4,5:2,4
    15:  2,4:2,3:4,5
    16:  2,4:4,5:2,3
    17:  4,5:2,3:2,4
    18:  4,5:2,4:2,3
    19:  3,4:3,5:0,5
    20:  3,4:0,5:3,5
    21:  3,5:3,4:0,5
    22:  3,5:0,5:3,4
    23:  0,5:3,4:3,5
    24:  0,5:3,5:3,4
    25:  4,5:0,4:0,1
    26:  4,5:0,1:0,4
    27:  0,4:4,5:0,1
    28:  0,4:0,1:4,5
    29:  0,1:4,5:0,4
    30:  0,1:0,4:4,5
    31:  0,5:1,5:1,2
    32:  0,5:1,2:1,5
    33:  1,5:0,5:1,2
    34:  1,5:1,2:0,5
    35:  1,2:0,5:1,5
    36:  1,2:1,5:0,5
    37:  0,5:0,4:3,4
    38:  0,5:3,4:0,4
    39:  0,4:0,5:3,4
    40:  0,4:3,4:0,5
    41:  3,4:0,5:0,4
    42:  3,4:0,4:0,5
    43:  0,1:1,5:4,5
    44:  0,1:4,5:1,5
    45:  1,5:0,1:4,5
    46:  1,5:4,5:0,1
    47:  4,5:0,1:1,5
    48:  4,5:1,5:0,1
    49:  1,2:0,2:0,5
    50:  1,2:0,5:0,2
    51:  0,2:1,2:0,5
    52:  0,2:0,5:1,2
    53:  0,5:1,2:0,2
    54:  0,5:0,2:1,2
    55:  2,3:1,3:0,1
    56:  2,3:0,1:1,3
    57:  1,3:2,3:0,1
    58:  1,3:0,1:2,3
    59:  0,1:2,3:1,3
    60:  0,1:1,3:2,3
    61:  3,4:2,4:1,2
    62:  3,4:1,2:2,4
    63:  2,4:3,4:1,2
    64:  2,4:1,2:3,4
    65:  1,2:3,4:2,4
    66:  1,2:2,4:3,4
    67:  4,5:3,5:2,3
    68:  4,5:2,3:3,5
    69:  3,5:4,5:2,3
    70:  3,5:2,3:4,5
    71:  2,3:4,5:3,5
    72:  2,3:3,5:4,5
family= 0 3 0 0 0 0 new D6h genus #    10 is 0,1:0,2:2,4
     1:  0,1:0,2:2,4
     2:  0,1:2,4:0,2
     3:  0,2:0,1:2,4
     4:  0,2:2,4:0,1
     5:  2,4:0,1:0,2
     6:  2,4:0,2:0,1
     7:  1,2:1,3:3,5
     8:  1,2:3,5:1,3
     9:  1,3:1,2:3,5
    10:  1,3:3,5:1,2
    11:  3,5:1,2:1,3
    12:  3,5:1,3:1,2
    13:  2,3:2,4:0,4
    14:  2,3:0,4:2,4
    15:  2,4:2,3:0,4
    16:  2,4:0,4:2,3
    17:  0,4:2,3:2,4
    18:  0,4:2,4:2,3
    19:  3,4:3,5:1,5
    20:  3,4:1,5:3,5
    21:  3,5:3,4:1,5
    22:  3,5:1,5:3,4
    23:  1,5:3,4:3,5
    24:  1,5:3,5:3,4
    25:  4,5:0,4:0,2
    26:  4,5:0,2:0,4
    27:  0,4:4,5:0,2
    28:  0,4:0,2:4,5
    29:  0,2:4,5:0,4
    30:  0,2:0,4:4,5
    31:  0,5:1,5:1,3
    32:  0,5:1,3:1,5
    33:  1,5:0,5:1,3
    34:  1,5:1,3:0,5
    35:  1,3:0,5:1,5
    36:  1,3:1,5:0,5
    37:  0,5:0,4:2,4
    38:  0,5:2,4:0,4
    39:  0,4:0,5:2,4
    40:  0,4:2,4:0,5
    41:  2,4:0,5:0,4
    42:  2,4:0,4:0,5
    43:  0,1:1,5:3,5
    44:  0,1:3,5:1,5
    45:  1,5:0,1:3,5
    46:  1,5:3,5:0,1
    47:  3,5:0,1:1,5
    48:  3,5:1,5:0,1
    49:  1,2:0,2:0,4
    50:  1,2:0,4:0,2
    51:  0,2:1,2:0,4
    52:  0,2:0,4:1,2
    53:  0,4:1,2:0,2
    54:  0,4:0,2:1,2
    55:  2,3:1,3:1,5
    56:  2,3:1,5:1,3
    57:  1,3:2,3:1,5
    58:  1,3:1,5:2,3
    59:  1,5:2,3:1,3
    60:  1,5:1,3:2,3
    61:  3,4:2,4:0,2
    62:  3,4:0,2:2,4
    63:  2,4:3,4:0,2
    64:  2,4:0,2:3,4
    65:  0,2:3,4:2,4
    66:  0,2:2,4:3,4
    67:  4,5:3,5:1,3
    68:  4,5:1,3:3,5
    69:  3,5:4,5:1,3
    70:  3,5:1,3:4,5
    71:  1,3:4,5:3,5
    72:  1,3:3,5:4,5
family= 0 3 0 0 0 0 new D6h genus #    11 is 0,1:0,2:2,5
     1:  0,1:0,2:2,5
     2:  0,1:2,5:0,2
     3:  0,2:0,1:2,5
     4:  0,2:2,5:0,1
     5:  2,5:0,1:0,2
     6:  2,5:0,2:0,1
     7:  1,2:1,3:0,3
     8:  1,2:0,3:1,3
     9:  1,3:1,2:0,3
    10:  1,3:0,3:1,2
    11:  0,3:1,2:1,3
    12:  0,3:1,3:1,2
    13:  2,3:2,4:1,4
    14:  2,3:1,4:2,4
    15:  2,4:2,3:1,4
    16:  2,4:1,4:2,3
    17:  1,4:2,3:2,4
    18:  1,4:2,4:2,3
    19:  3,4:3,5:2,5
    20:  3,4:2,5:3,5
    21:  3,5:3,4:2,5
    22:  3,5:2,5:3,4
    23:  2,5:3,4:3,5
    24:  2,5:3,5:3,4
    25:  4,5:0,4:0,3
    26:  4,5:0,3:0,4
    27:  0,4:4,5:0,3
    28:  0,4:0,3:4,5
    29:  0,3:4,5:0,4
    30:  0,3:0,4:4,5
    31:  0,5:1,5:1,4
    32:  0,5:1,4:1,5
    33:  1,5:0,5:1,4
    34:  1,5:1,4:0,5
    35:  1,4:0,5:1,5
    36:  1,4:1,5:0,5
    37:  0,5:0,4:1,4
    38:  0,5:1,4:0,4
    39:  0,4:0,5:1,4
    40:  0,4:1,4:0,5
    41:  1,4:0,5:0,4
    42:  1,4:0,4:0,5
    43:  0,1:1,5:2,5
    44:  0,1:2,5:1,5
    45:  1,5:0,1:2,5
    46:  1,5:2,5:0,1
    47:  2,5:0,1:1,5
    48:  2,5:1,5:0,1
    49:  1,2:0,2:0,3
    50:  1,2:0,3:0,2
    51:  0,2:1,2:0,3
    52:  0,2:0,3:1,2
    53:  0,3:1,2:0,2
    54:  0,3:0,2:1,2
    55:  2,3:1,3:1,4
    56:  2,3:1,4:1,3
    57:  1,3:2,3:1,4
    58:  1,3:1,4:2,3
    59:  1,4:2,3:1,3
    60:  1,4:1,3:2,3
    61:  3,4:2,4:2,5
    62:  3,4:2,5:2,4
    63:  2,4:3,4:2,5
    64:  2,4:2,5:3,4
    65:  2,5:3,4:2,4
    66:  2,5:2,4:3,4
    67:  4,5:3,5:0,3
    68:  4,5:0,3:3,5
    69:  3,5:4,5:0,3
    70:  3,5:0,3:4,5
    71:  0,3:4,5:3,5
    72:  0,3:3,5:4,5
family= 0 3 0 0 0 0 new D6h genus #    12 is 0,1:0,2:3,4
     1:  0,1:0,2:3,4
     2:  0,1:3,4:0,2
     3:  0,2:0,1:3,4
     4:  0,2:3,4:0,1
     5:  3,4:0,1:0,2
     6:  3,4:0,2:0,1
     7:  1,2:1,3:4,5
     8:  1,2:4,5:1,3
     9:  1,3:1,2:4,5
    10:  1,3:4,5:1,2
    11:  4,5:1,2:1,3
    12:  4,5:1,3:1,2
    13:  2,3:2,4:0,5
    14:  2,3:0,5:2,4
    15:  2,4:2,3:0,5
    16:  2,4:0,5:2,3
    17:  0,5:2,3:2,4
    18:  0,5:2,4:2,3
    19:  3,4:3,5:0,1
    20:  3,4:0,1:3,5
    21:  3,5:3,4:0,1
    22:  3,5:0,1:3,4
    23:  0,1:3,4:3,5
    24:  0,1:3,5:3,4
    25:  4,5:0,4:1,2
    26:  4,5:1,2:0,4
    27:  0,4:4,5:1,2
    28:  0,4:1,2:4,5
    29:  1,2:4,5:0,4
    30:  1,2:0,4:4,5
    31:  0,5:1,5:2,3
    32:  0,5:2,3:1,5
    33:  1,5:0,5:2,3
    34:  1,5:2,3:0,5
    35:  2,3:0,5:1,5
    36:  2,3:1,5:0,5
    37:  0,5:0,4:2,3
    38:  0,5:2,3:0,4
    39:  0,4:0,5:2,3
    40:  0,4:2,3:0,5
    41:  2,3:0,5:0,4
    42:  2,3:0,4:0,5
    43:  0,1:1,5:3,4
    44:  0,1:3,4:1,5
    45:  1,5:0,1:3,4
    46:  1,5:3,4:0,1
    47:  3,4:0,1:1,5
    48:  3,4:1,5:0,1
    49:  1,2:0,2:4,5
    50:  1,2:4,5:0,2
    51:  0,2:1,2:4,5
    52:  0,2:4,5:1,2
    53:  4,5:1,2:0,2
    54:  4,5:0,2:1,2
    55:  2,3:1,3:0,5
    56:  2,3:0,5:1,3
    57:  1,3:2,3:0,5
    58:  1,3:0,5:2,3
    59:  0,5:2,3:1,3
    60:  0,5:1,3:2,3
    61:  3,4:2,4:0,1
    62:  3,4:0,1:2,4
    63:  2,4:3,4:0,1
    64:  2,4:0,1:3,4
    65:  0,1:3,4:2,4
    66:  0,1:2,4:3,4
    67:  4,5:3,5:1,2
    68:  4,5:1,2:3,5
    69:  3,5:4,5:1,2
    70:  3,5:1,2:4,5
    71:  1,2:4,5:3,5
    72:  1,2:3,5:4,5
family= 0 3 0 0 0 0 new D6h genus #    13 is 0,1:0,2:3,5
     1:  0,1:0,2:3,5
     2:  0,1:3,5:0,2
     3:  0,2:0,1:3,5
     4:  0,2:3,5:0,1
     5:  3,5:0,1:0,2
     6:  3,5:0,2:0,1
     7:  1,2:1,3:0,4
     8:  1,2:0,4:1,3
     9:  1,3:1,2:0,4
    10:  1,3:0,4:1,2
    11:  0,4:1,2:1,3
    12:  0,4:1,3:1,2
    13:  2,3:2,4:1,5
    14:  2,3:1,5:2,4
    15:  2,4:2,3:1,5
    16:  2,4:1,5:2,3
    17:  1,5:2,3:2,4
    18:  1,5:2,4:2,3
    19:  3,4:3,5:0,2
    20:  3,4:0,2:3,5
    21:  3,5:3,4:0,2
    22:  3,5:0,2:3,4
    23:  0,2:3,4:3,5
    24:  0,2:3,5:3,4
    25:  4,5:0,4:1,3
    26:  4,5:1,3:0,4
    27:  0,4:4,5:1,3
    28:  0,4:1,3:4,5
    29:  1,3:4,5:0,4
    30:  1,3:0,4:4,5
    31:  0,5:1,5:2,4
    32:  0,5:2,4:1,5
    33:  1,5:0,5:2,4
    34:  1,5:2,4:0,5
    35:  2,4:0,5:1,5
    36:  2,4:1,5:0,5
    37:  0,5:0,4:1,3
    38:  0,5:1,3:0,4
    39:  0,4:0,5:1,3
    40:  0,4:1,3:0,5
    41:  1,3:0,5:0,4
    42:  1,3:0,4:0,5
    43:  0,1:1,5:2,4
    44:  0,1:2,4:1,5
    45:  1,5:0,1:2,4
    46:  1,5:2,4:0,1
    47:  2,4:0,1:1,5
    48:  2,4:1,5:0,1
    49:  1,2:0,2:3,5
    50:  1,2:3,5:0,2
    51:  0,2:1,2:3,5
    52:  0,2:3,5:1,2
    53:  3,5:1,2:0,2
    54:  3,5:0,2:1,2
    55:  2,3:1,3:0,4
    56:  2,3:0,4:1,3
    57:  1,3:2,3:0,4
    58:  1,3:0,4:2,3
    59:  0,4:2,3:1,3
    60:  0,4:1,3:2,3
    61:  3,4:2,4:1,5
    62:  3,4:1,5:2,4
    63:  2,4:3,4:1,5
    64:  2,4:1,5:3,4
    65:  1,5:3,4:2,4
    66:  1,5:2,4:3,4
    67:  4,5:3,5:0,2
    68:  4,5:0,2:3,5
    69:  3,5:4,5:0,2
    70:  3,5:0,2:4,5
    71:  0,2:4,5:3,5
    72:  0,2:3,5:4,5
family= 0 3 0 0 0 0 new D6h genus #    14 is 0,1:0,2:4,5
     1:  0,1:0,2:4,5
     2:  0,1:4,5:0,2
     3:  0,2:0,1:4,5
     4:  0,2:4,5:0,1
     5:  4,5:0,1:0,2
     6:  4,5:0,2:0,1
     7:  1,2:1,3:0,5
     8:  1,2:0,5:1,3
     9:  1,3:1,2:0,5
    10:  1,3:0,5:1,2
    11:  0,5:1,2:1,3
    12:  0,5:1,3:1,2
    13:  2,3:2,4:0,1
    14:  2,3:0,1:2,4
    15:  2,4:2,3:0,1
    16:  2,4:0,1:2,3
    17:  0,1:2,3:2,4
    18:  0,1:2,4:2,3
    19:  3,4:3,5:1,2
    20:  3,4:1,2:3,5
    21:  3,5:3,4:1,2
    22:  3,5:1,2:3,4
    23:  1,2:3,4:3,5
    24:  1,2:3,5:3,4
    25:  4,5:0,4:2,3
    26:  4,5:2,3:0,4
    27:  0,4:4,5:2,3
    28:  0,4:2,3:4,5
    29:  2,3:4,5:0,4
    30:  2,3:0,4:4,5
    31:  0,5:1,5:3,4
    32:  0,5:3,4:1,5
    33:  1,5:0,5:3,4
    34:  1,5:3,4:0,5
    35:  3,4:0,5:1,5
    36:  3,4:1,5:0,5
    37:  0,5:0,4:1,2
    38:  0,5:1,2:0,4
    39:  0,4:0,5:1,2
    40:  0,4:1,2:0,5
    41:  1,2:0,5:0,4
    42:  1,2:0,4:0,5
    43:  0,1:1,5:2,3
    44:  0,1:2,3:1,5
    45:  1,5:0,1:2,3
    46:  1,5:2,3:0,1
    47:  2,3:0,1:1,5
    48:  2,3:1,5:0,1
    49:  1,2:0,2:3,4
    50:  1,2:3,4:0,2
    51:  0,2:1,2:3,4
    52:  0,2:3,4:1,2
    53:  3,4:1,2:0,2
    54:  3,4:0,2:1,2
    55:  2,3:1,3:4,5
    56:  2,3:4,5:1,3
    57:  1,3:2,3:4,5
    58:  1,3:4,5:2,3
    59:  4,5:2,3:1,3
    60:  4,5:1,3:2,3
    61:  3,4:2,4:0,5
    62:  3,4:0,5:2,4
    63:  2,4:3,4:0,5
    64:  2,4:0,5:3,4
    65:  0,5:3,4:2,4
    66:  0,5:2,4:3,4
    67:  4,5:3,5:0,1
    68:  4,5:0,1:3,5
    69:  3,5:4,5:0,1
    70:  3,5:0,1:4,5
    71:  0,1:4,5:3,5
    72:  0,1:3,5:4,5
family= 0 3 0 0 0 0 new D6h genus #    15 is 0,1:0,3:1,2
     1:  0,1:0,3:1,2
     2:  0,1:1,2:0,3
     3:  0,3:0,1:1,2
     4:  0,3:1,2:0,1
     5:  1,2:0,1:0,3
     6:  1,2:0,3:0,1
     7:  1,2:1,4:2,3
     8:  1,2:2,3:1,4
     9:  1,4:1,2:2,3
    10:  1,4:2,3:1,2
    11:  2,3:1,2:1,4
    12:  2,3:1,4:1,2
    13:  2,3:2,5:3,4
    14:  2,3:3,4:2,5
    15:  2,5:2,3:3,4
    16:  2,5:3,4:2,3
    17:  3,4:2,3:2,5
    18:  3,4:2,5:2,3
    19:  3,4:0,3:4,5
    20:  3,4:4,5:0,3
    21:  0,3:3,4:4,5
    22:  0,3:4,5:3,4
    23:  4,5:3,4:0,3
    24:  4,5:0,3:3,4
    25:  4,5:1,4:0,5
    26:  4,5:0,5:1,4
    27:  1,4:4,5:0,5
    28:  1,4:0,5:4,5
    29:  0,5:4,5:1,4
    30:  0,5:1,4:4,5
    31:  0,5:2,5:0,1
    32:  0,5:0,1:2,5
    33:  2,5:0,5:0,1
    34:  2,5:0,1:0,5
    35:  0,1:0,5:2,5
    36:  0,1:2,5:0,5
    37:  0,5:0,3:4,5
    38:  0,5:4,5:0,3
    39:  0,3:0,5:4,5
    40:  0,3:4,5:0,5
    41:  4,5:0,5:0,3
    42:  4,5:0,3:0,5
    43:  0,1:1,4:0,5
    44:  0,1:0,5:1,4
    45:  1,4:0,1:0,5
    46:  1,4:0,5:0,1
    47:  0,5:0,1:1,4
    48:  0,5:1,4:0,1
    49:  1,2:2,5:0,1
    50:  1,2:0,1:2,5
    51:  2,5:1,2:0,1
    52:  2,5:0,1:1,2
    53:  0,1:1,2:2,5
    54:  0,1:2,5:1,2
    55:  2,3:0,3:1,2
    56:  2,3:1,2:0,3
    57:  0,3:2,3:1,2
    58:  0,3:1,2:2,3
    59:  1,2:2,3:0,3
    60:  1,2:0,3:2,3
    61:  3,4:1,4:2,3
    62:  3,4:2,3:1,4
    63:  1,4:3,4:2,3
    64:  1,4:2,3:3,4
    65:  2,3:3,4:1,4
    66:  2,3:1,4:3,4
    67:  4,5:2,5:3,4
    68:  4,5:3,4:2,5
    69:  2,5:4,5:3,4
    70:  2,5:3,4:4,5
    71:  3,4:4,5:2,5
    72:  3,4:2,5:4,5
family= 0 3 0 0 0 0 new D6h genus #    16 is 0,1:0,3:1,3
     1:  0,1:0,3:1,3
     2:  0,1:1,3:0,3
     3:  0,3:0,1:1,3
     4:  0,3:1,3:0,1
     5:  1,3:0,1:0,3
     6:  1,3:0,3:0,1
     7:  1,2:1,4:2,4
     8:  1,2:2,4:1,4
     9:  1,4:1,2:2,4
    10:  1,4:2,4:1,2
    11:  2,4:1,2:1,4
    12:  2,4:1,4:1,2
    13:  2,3:2,5:3,5
    14:  2,3:3,5:2,5
    15:  2,5:2,3:3,5
    16:  2,5:3,5:2,3
    17:  3,5:2,3:2,5
    18:  3,5:2,5:2,3
    19:  3,4:0,3:0,4
    20:  3,4:0,4:0,3
    21:  0,3:3,4:0,4
    22:  0,3:0,4:3,4
    23:  0,4:3,4:0,3
    24:  0,4:0,3:3,4
    25:  4,5:1,4:1,5
    26:  4,5:1,5:1,4
    27:  1,4:4,5:1,5
    28:  1,4:1,5:4,5
    29:  1,5:4,5:1,4
    30:  1,5:1,4:4,5
    31:  0,5:2,5:0,2
    32:  0,5:0,2:2,5
    33:  2,5:0,5:0,2
    34:  2,5:0,2:0,5
    35:  0,2:0,5:2,5
    36:  0,2:2,5:0,5
    37:  0,5:0,3:3,5
    38:  0,5:3,5:0,3
    39:  0,3:0,5:3,5
    40:  0,3:3,5:0,5
    41:  3,5:0,5:0,3
    42:  3,5:0,3:0,5
    43:  0,1:1,4:0,4
    44:  0,1:0,4:1,4
    45:  1,4:0,1:0,4
    46:  1,4:0,4:0,1
    47:  0,4:0,1:1,4
    48:  0,4:1,4:0,1
    49:  1,2:2,5:1,5
    50:  1,2:1,5:2,5
    51:  2,5:1,2:1,5
    52:  2,5:1,5:1,2
    53:  1,5:1,2:2,5
    54:  1,5:2,5:1,2
    55:  2,3:0,3:0,2
    56:  2,3:0,2:0,3
    57:  0,3:2,3:0,2
    58:  0,3:0,2:2,3
    59:  0,2:2,3:0,3
    60:  0,2:0,3:2,3
    61:  3,4:1,4:1,3
    62:  3,4:1,3:1,4
    63:  1,4:3,4:1,3
    64:  1,4:1,3:3,4
    65:  1,3:3,4:1,4
    66:  1,3:1,4:3,4
    67:  4,5:2,5:2,4
    68:  4,5:2,4:2,5
    69:  2,5:4,5:2,4
    70:  2,5:2,4:4,5
    71:  2,4:4,5:2,5
    72:  2,4:2,5:4,5
family= 0 3 0 0 0 0 new D6h genus #    17 is 0,1:0,3:1,4
     1:  0,1:0,3:1,4
     2:  0,1:1,4:0,3
     3:  0,3:0,1:1,4
     4:  0,3:1,4:0,1
     5:  1,4:0,1:0,3
     6:  1,4:0,3:0,1
     7:  1,2:1,4:2,5
     8:  1,2:2,5:1,4
     9:  1,4:1,2:2,5
    10:  1,4:2,5:1,2
    11:  2,5:1,2:1,4
    12:  2,5:1,4:1,2
    13:  2,3:2,5:0,3
    14:  2,3:0,3:2,5
    15:  2,5:2,3:0,3
    16:  2,5:0,3:2,3
    17:  0,3:2,3:2,5
    18:  0,3:2,5:2,3
    19:  3,4:0,3:1,4
    20:  3,4:1,4:0,3
    21:  0,3:3,4:1,4
    22:  0,3:1,4:3,4
    23:  1,4:3,4:0,3
    24:  1,4:0,3:3,4
    25:  4,5:1,4:2,5
    26:  4,5:2,5:1,4
    27:  1,4:4,5:2,5
    28:  1,4:2,5:4,5
    29:  2,5:4,5:1,4
    30:  2,5:1,4:4,5
    31:  0,5:2,5:0,3
    32:  0,5:0,3:2,5
    33:  2,5:0,5:0,3
    34:  2,5:0,3:0,5
    35:  0,3:0,5:2,5
    36:  0,3:2,5:0,5
family= 0 3 0 0 0 0 new D6h genus #    18 is 0,1:0,3:2,3
     1:  0,1:0,3:2,3
     2:  0,1:2,3:0,3
     3:  0,3:0,1:2,3
     4:  0,3:2,3:0,1
     5:  2,3:0,1:0,3
     6:  2,3:0,3:0,1
     7:  1,2:1,4:3,4
     8:  1,2:3,4:1,4
     9:  1,4:1,2:3,4
    10:  1,4:3,4:1,2
    11:  3,4:1,2:1,4
    12:  3,4:1,4:1,2
    13:  2,3:2,5:4,5
    14:  2,3:4,5:2,5
    15:  2,5:2,3:4,5
    16:  2,5:4,5:2,3
    17:  4,5:2,3:2,5
    18:  4,5:2,5:2,3
    19:  3,4:0,3:0,5
    20:  3,4:0,5:0,3
    21:  0,3:3,4:0,5
    22:  0,3:0,5:3,4
    23:  0,5:3,4:0,3
    24:  0,5:0,3:3,4
    25:  4,5:1,4:0,1
    26:  4,5:0,1:1,4
    27:  1,4:4,5:0,1
    28:  1,4:0,1:4,5
    29:  0,1:4,5:1,4
    30:  0,1:1,4:4,5
    31:  0,5:2,5:1,2
    32:  0,5:1,2:2,5
    33:  2,5:0,5:1,2
    34:  2,5:1,2:0,5
    35:  1,2:0,5:2,5
    36:  1,2:2,5:0,5
family= 0 3 0 0 0 0 new D6h genus #    19 is 0,1:0,3:2,4
     1:  0,1:0,3:2,4
     2:  0,1:2,4:0,3
     3:  0,3:0,1:2,4
     4:  0,3:2,4:0,1
     5:  2,4:0,1:0,3
     6:  2,4:0,3:0,1
     7:  1,2:1,4:3,5
     8:  1,2:3,5:1,4
     9:  1,4:1,2:3,5
    10:  1,4:3,5:1,2
    11:  3,5:1,2:1,4
    12:  3,5:1,4:1,2
    13:  2,3:2,5:0,4
    14:  2,3:0,4:2,5
    15:  2,5:2,3:0,4
    16:  2,5:0,4:2,3
    17:  0,4:2,3:2,5
    18:  0,4:2,5:2,3
    19:  3,4:0,3:1,5
    20:  3,4:1,5:0,3
    21:  0,3:3,4:1,5
    22:  0,3:1,5:3,4
    23:  1,5:3,4:0,3
    24:  1,5:0,3:3,4
    25:  4,5:1,4:0,2
    26:  4,5:0,2:1,4
    27:  1,4:4,5:0,2
    28:  1,4:0,2:4,5
    29:  0,2:4,5:1,4
    30:  0,2:1,4:4,5
    31:  0,5:2,5:1,3
    32:  0,5:1,3:2,5
    33:  2,5:0,5:1,3
    34:  2,5:1,3:0,5
    35:  1,3:0,5:2,5
    36:  1,3:2,5:0,5
    37:  0,5:0,3:2,4
    38:  0,5:2,4:0,3
    39:  0,3:0,5:2,4
    40:  0,3:2,4:0,5
    41:  2,4:0,5:0,3
    42:  2,4:0,3:0,5
    43:  0,1:1,4:3,5
    44:  0,1:3,5:1,4
    45:  1,4:0,1:3,5
    46:  1,4:3,5:0,1
    47:  3,5:0,1:1,4
    48:  3,5:1,4:0,1
    49:  1,2:2,5:0,4
    50:  1,2:0,4:2,5
    51:  2,5:1,2:0,4
    52:  2,5:0,4:1,2
    53:  0,4:1,2:2,5
    54:  0,4:2,5:1,2
    55:  2,3:0,3:1,5
    56:  2,3:1,5:0,3
    57:  0,3:2,3:1,5
    58:  0,3:1,5:2,3
    59:  1,5:2,3:0,3
    60:  1,5:0,3:2,3
    61:  3,4:1,4:0,2
    62:  3,4:0,2:1,4
    63:  1,4:3,4:0,2
    64:  1,4:0,2:3,4
    65:  0,2:3,4:1,4
    66:  0,2:1,4:3,4
    67:  4,5:2,5:1,3
    68:  4,5:1,3:2,5
    69:  2,5:4,5:1,3
    70:  2,5:1,3:4,5
    71:  1,3:4,5:2,5
    72:  1,3:2,5:4,5
family= 0 3 0 0 0 0 new D6h genus #    20 is 0,1:0,3:2,5
     1:  0,1:0,3:2,5
     2:  0,1:2,5:0,3
     3:  0,3:0,1:2,5
     4:  0,3:2,5:0,1
     5:  2,5:0,1:0,3
     6:  2,5:0,3:0,1
     7:  1,2:1,4:0,3
     8:  1,2:0,3:1,4
     9:  1,4:1,2:0,3
    10:  1,4:0,3:1,2
    11:  0,3:1,2:1,4
    12:  0,3:1,4:1,2
    13:  2,3:2,5:1,4
    14:  2,3:1,4:2,5
    15:  2,5:2,3:1,4
    16:  2,5:1,4:2,3
    17:  1,4:2,3:2,5
    18:  1,4:2,5:2,3
    19:  3,4:0,3:2,5
    20:  3,4:2,5:0,3
    21:  0,3:3,4:2,5
    22:  0,3:2,5:3,4
    23:  2,5:3,4:0,3
    24:  2,5:0,3:3,4
    25:  4,5:1,4:0,3
    26:  4,5:0,3:1,4
    27:  1,4:4,5:0,3
    28:  1,4:0,3:4,5
    29:  0,3:4,5:1,4
    30:  0,3:1,4:4,5
    31:  0,5:2,5:1,4
    32:  0,5:1,4:2,5
    33:  2,5:0,5:1,4
    34:  2,5:1,4:0,5
    35:  1,4:0,5:2,5
    36:  1,4:2,5:0,5
    37:  0,5:0,3:1,4
    38:  0,5:1,4:0,3
    39:  0,3:0,5:1,4
    40:  0,3:1,4:0,5
    41:  1,4:0,5:0,3
    42:  1,4:0,3:0,5
    43:  0,1:1,4:2,5
    44:  0,1:2,5:1,4
    45:  1,4:0,1:2,5
    46:  1,4:2,5:0,1
    47:  2,5:0,1:1,4
    48:  2,5:1,4:0,1
    49:  1,2:2,5:0,3
    50:  1,2:0,3:2,5
    51:  2,5:1,2:0,3
    52:  2,5:0,3:1,2
    53:  0,3:1,2:2,5
    54:  0,3:2,5:1,2
    55:  2,3:0,3:1,4
    56:  2,3:1,4:0,3
    57:  0,3:2,3:1,4
    58:  0,3:1,4:2,3
    59:  1,4:2,3:0,3
    60:  1,4:0,3:2,3
    61:  3,4:1,4:2,5
    62:  3,4:2,5:1,4
    63:  1,4:3,4:2,5
    64:  1,4:2,5:3,4
    65:  2,5:3,4:1,4
    66:  2,5:1,4:3,4
    67:  4,5:2,5:0,3
    68:  4,5:0,3:2,5
    69:  2,5:4,5:0,3
    70:  2,5:0,3:4,5
    71:  0,3:4,5:2,5
    72:  0,3:2,5:4,5
family= 0 3 0 0 0 0 new D6h genus #    21 is 0,1:0,3:3,4
     1:  0,1:0,3:3,4
     2:  0,1:3,4:0,3
     3:  0,3:0,1:3,4
     4:  0,3:3,4:0,1
     5:  3,4:0,1:0,3
     6:  3,4:0,3:0,1
     7:  1,2:1,4:4,5
     8:  1,2:4,5:1,4
     9:  1,4:1,2:4,5
    10:  1,4:4,5:1,2
    11:  4,5:1,2:1,4
    12:  4,5:1,4:1,2
    13:  2,3:2,5:0,5
    14:  2,3:0,5:2,5
    15:  2,5:2,3:0,5
    16:  2,5:0,5:2,3
    17:  0,5:2,3:2,5
    18:  0,5:2,5:2,3
    19:  0,5:0,3:2,3
    20:  0,5:2,3:0,3
    21:  0,3:0,5:2,3
    22:  0,3:2,3:0,5
    23:  2,3:0,5:0,3
    24:  2,3:0,3:0,5
    25:  0,1:1,4:3,4
    26:  0,1:3,4:1,4
    27:  1,4:0,1:3,4
    28:  1,4:3,4:0,1
    29:  3,4:0,1:1,4
    30:  3,4:1,4:0,1
    31:  1,2:2,5:4,5
    32:  1,2:4,5:2,5
    33:  2,5:1,2:4,5
    34:  2,5:4,5:1,2
    35:  4,5:1,2:2,5
    36:  4,5:2,5:1,2
family= 0 3 0 0 0 0 new D6h genus #    22 is 0,1:0,3:3,5
     1:  0,1:0,3:3,5
     2:  0,1:3,5:0,3
     3:  0,3:0,1:3,5
     4:  0,3:3,5:0,1
     5:  3,5:0,1:0,3
     6:  3,5:0,3:0,1
     7:  1,2:1,4:0,4
     8:  1,2:0,4:1,4
     9:  1,4:1,2:0,4
    10:  1,4:0,4:1,2
    11:  0,4:1,2:1,4
    12:  0,4:1,4:1,2
    13:  2,3:2,5:1,5
    14:  2,3:1,5:2,5
    15:  2,5:2,3:1,5
    16:  2,5:1,5:2,3
    17:  1,5:2,3:2,5
    18:  1,5:2,5:2,3
    19:  3,4:0,3:0,2
    20:  3,4:0,2:0,3
    21:  0,3:3,4:0,2
    22:  0,3:0,2:3,4
    23:  0,2:3,4:0,3
    24:  0,2:0,3:3,4
    25:  4,5:1,4:1,3
    26:  4,5:1,3:1,4
    27:  1,4:4,5:1,3
    28:  1,4:1,3:4,5
    29:  1,3:4,5:1,4
    30:  1,3:1,4:4,5
    31:  0,5:2,5:2,4
    32:  0,5:2,4:2,5
    33:  2,5:0,5:2,4
    34:  2,5:2,4:0,5
    35:  2,4:0,5:2,5
    36:  2,4:2,5:0,5
    37:  0,5:0,3:1,3
    38:  0,5:1,3:0,3
    39:  0,3:0,5:1,3
    40:  0,3:1,3:0,5
    41:  1,3:0,5:0,3
    42:  1,3:0,3:0,5
    43:  0,1:1,4:2,4
    44:  0,1:2,4:1,4
    45:  1,4:0,1:2,4
    46:  1,4:2,4:0,1
    47:  2,4:0,1:1,4
    48:  2,4:1,4:0,1
    49:  1,2:2,5:3,5
    50:  1,2:3,5:2,5
    51:  2,5:1,2:3,5
    52:  2,5:3,5:1,2
    53:  3,5:1,2:2,5
    54:  3,5:2,5:1,2
    55:  2,3:0,3:0,4
    56:  2,3:0,4:0,3
    57:  0,3:2,3:0,4
    58:  0,3:0,4:2,3
    59:  0,4:2,3:0,3
    60:  0,4:0,3:2,3
    61:  3,4:1,4:1,5
    62:  3,4:1,5:1,4
    63:  1,4:3,4:1,5
    64:  1,4:1,5:3,4
    65:  1,5:3,4:1,4
    66:  1,5:1,4:3,4
    67:  4,5:2,5:0,2
    68:  4,5:0,2:2,5
    69:  2,5:4,5:0,2
    70:  2,5:0,2:4,5
    71:  0,2:4,5:2,5
    72:  0,2:2,5:4,5
family= 0 3 0 0 0 0 new D6h genus #    23 is 0,1:0,3:4,5
     1:  0,1:0,3:4,5
     2:  0,1:4,5:0,3
     3:  0,3:0,1:4,5
     4:  0,3:4,5:0,1
     5:  4,5:0,1:0,3
     6:  4,5:0,3:0,1
     7:  1,2:1,4:0,5
     8:  1,2:0,5:1,4
     9:  1,4:1,2:0,5
    10:  1,4:0,5:1,2
    11:  0,5:1,2:1,4
    12:  0,5:1,4:1,2
    13:  2,3:2,5:0,1
    14:  2,3:0,1:2,5
    15:  2,5:2,3:0,1
    16:  2,5:0,1:2,3
    17:  0,1:2,3:2,5
    18:  0,1:2,5:2,3
    19:  3,4:0,3:1,2
    20:  3,4:1,2:0,3
    21:  0,3:3,4:1,2
    22:  0,3:1,2:3,4
    23:  1,2:3,4:0,3
    24:  1,2:0,3:3,4
    25:  4,5:1,4:2,3
    26:  4,5:2,3:1,4
    27:  1,4:4,5:2,3
    28:  1,4:2,3:4,5
    29:  2,3:4,5:1,4
    30:  2,3:1,4:4,5
    31:  0,5:2,5:3,4
    32:  0,5:3,4:2,5
    33:  2,5:0,5:3,4
    34:  2,5:3,4:0,5
    35:  3,4:0,5:2,5
    36:  3,4:2,5:0,5
    37:  0,5:0,3:1,2
    38:  0,5:1,2:0,3
    39:  0,3:0,5:1,2
    40:  0,3:1,2:0,5
    41:  1,2:0,5:0,3
    42:  1,2:0,3:0,5
    43:  0,1:1,4:2,3
    44:  0,1:2,3:1,4
    45:  1,4:0,1:2,3
    46:  1,4:2,3:0,1
    47:  2,3:0,1:1,4
    48:  2,3:1,4:0,1
    49:  1,2:2,5:3,4
    50:  1,2:3,4:2,5
    51:  2,5:1,2:3,4
    52:  2,5:3,4:1,2
    53:  3,4:1,2:2,5
    54:  3,4:2,5:1,2
    55:  2,3:0,3:4,5
    56:  2,3:4,5:0,3
    57:  0,3:2,3:4,5
    58:  0,3:4,5:2,3
    59:  4,5:2,3:0,3
    60:  4,5:0,3:2,3
    61:  3,4:1,4:0,5
    62:  3,4:0,5:1,4
    63:  1,4:3,4:0,5
    64:  1,4:0,5:3,4
    65:  0,5:3,4:1,4
    66:  0,5:1,4:3,4
    67:  4,5:2,5:0,1
    68:  4,5:0,1:2,5
    69:  2,5:4,5:0,1
    70:  2,5:0,1:4,5
    71:  0,1:4,5:2,5
    72:  0,1:2,5:4,5
family= 0 3 0 0 0 0 new D6h genus #    24 is 0,1:0,4:1,2
     1:  0,1:0,4:1,2
     2:  0,1:1,2:0,4
     3:  0,4:0,1:1,2
     4:  0,4:1,2:0,1
     5:  1,2:0,1:0,4
     6:  1,2:0,4:0,1
     7:  1,2:1,5:2,3
     8:  1,2:2,3:1,5
     9:  1,5:1,2:2,3
    10:  1,5:2,3:1,2
    11:  2,3:1,2:1,5
    12:  2,3:1,5:1,2
    13:  2,3:0,2:3,4
    14:  2,3:3,4:0,2
    15:  0,2:2,3:3,4
    16:  0,2:3,4:2,3
    17:  3,4:2,3:0,2
    18:  3,4:0,2:2,3
    19:  3,4:1,3:4,5
    20:  3,4:4,5:1,3
    21:  1,3:3,4:4,5
    22:  1,3:4,5:3,4
    23:  4,5:3,4:1,3
    24:  4,5:1,3:3,4
    25:  4,5:2,4:0,5
    26:  4,5:0,5:2,4
    27:  2,4:4,5:0,5
    28:  2,4:0,5:4,5
    29:  0,5:4,5:2,4
    30:  0,5:2,4:4,5
    31:  0,5:3,5:0,1
    32:  0,5:0,1:3,5
    33:  3,5:0,5:0,1
    34:  3,5:0,1:0,5
    35:  0,1:0,5:3,5
    36:  0,1:3,5:0,5
    37:  0,5:0,2:4,5
    38:  0,5:4,5:0,2
    39:  0,2:0,5:4,5
    40:  0,2:4,5:0,5
    41:  4,5:0,5:0,2
    42:  4,5:0,2:0,5
    43:  0,1:1,3:0,5
    44:  0,1:0,5:1,3
    45:  1,3:0,1:0,5
    46:  1,3:0,5:0,1
    47:  0,5:0,1:1,3
    48:  0,5:1,3:0,1
    49:  1,2:2,4:0,1
    50:  1,2:0,1:2,4
    51:  2,4:1,2:0,1
    52:  2,4:0,1:1,2
    53:  0,1:1,2:2,4
    54:  0,1:2,4:1,2
    55:  2,3:3,5:1,2
    56:  2,3:1,2:3,5
    57:  3,5:2,3:1,2
    58:  3,5:1,2:2,3
    59:  1,2:2,3:3,5
    60:  1,2:3,5:2,3
    61:  3,4:0,4:2,3
    62:  3,4:2,3:0,4
    63:  0,4:3,4:2,3
    64:  0,4:2,3:3,4
    65:  2,3:3,4:0,4
    66:  2,3:0,4:3,4
    67:  4,5:1,5:3,4
    68:  4,5:3,4:1,5
    69:  1,5:4,5:3,4
    70:  1,5:3,4:4,5
    71:  3,4:4,5:1,5
    72:  3,4:1,5:4,5
family= 0 3 0 0 0 0 new D6h genus #    25 is 0,1:0,4:1,3
     1:  0,1:0,4:1,3
     2:  0,1:1,3:0,4
     3:  0,4:0,1:1,3
     4:  0,4:1,3:0,1
     5:  1,3:0,1:0,4
     6:  1,3:0,4:0,1
     7:  1,2:1,5:2,4
     8:  1,2:2,4:1,5
     9:  1,5:1,2:2,4
    10:  1,5:2,4:1,2
    11:  2,4:1,2:1,5
    12:  2,4:1,5:1,2
    13:  2,3:0,2:3,5
    14:  2,3:3,5:0,2
    15:  0,2:2,3:3,5
    16:  0,2:3,5:2,3
    17:  3,5:2,3:0,2
    18:  3,5:0,2:2,3
    19:  3,4:1,3:0,4
    20:  3,4:0,4:1,3
    21:  1,3:3,4:0,4
    22:  1,3:0,4:3,4
    23:  0,4:3,4:1,3
    24:  0,4:1,3:3,4
    25:  4,5:2,4:1,5
    26:  4,5:1,5:2,4
    27:  2,4:4,5:1,5
    28:  2,4:1,5:4,5
    29:  1,5:4,5:2,4
    30:  1,5:2,4:4,5
    31:  0,5:3,5:0,2
    32:  0,5:0,2:3,5
    33:  3,5:0,5:0,2
    34:  3,5:0,2:0,5
    35:  0,2:0,5:3,5
    36:  0,2:3,5:0,5
family= 0 3 0 0 0 0 new D6h genus #    26 is 0,1:0,4:2,3
     1:  0,1:0,4:2,3
     2:  0,1:2,3:0,4
     3:  0,4:0,1:2,3
     4:  0,4:2,3:0,1
     5:  2,3:0,1:0,4
     6:  2,3:0,4:0,1
     7:  1,2:1,5:3,4
     8:  1,2:3,4:1,5
     9:  1,5:1,2:3,4
    10:  1,5:3,4:1,2
    11:  3,4:1,2:1,5
    12:  3,4:1,5:1,2
    13:  2,3:0,2:4,5
    14:  2,3:4,5:0,2
    15:  0,2:2,3:4,5
    16:  0,2:4,5:2,3
    17:  4,5:2,3:0,2
    18:  4,5:0,2:2,3
    19:  3,4:1,3:0,5
    20:  3,4:0,5:1,3
    21:  1,3:3,4:0,5
    22:  1,3:0,5:3,4
    23:  0,5:3,4:1,3
    24:  0,5:1,3:3,4
    25:  4,5:2,4:0,1
    26:  4,5:0,1:2,4
    27:  2,4:4,5:0,1
    28:  2,4:0,1:4,5
    29:  0,1:4,5:2,4
    30:  0,1:2,4:4,5
    31:  0,5:3,5:1,2
    32:  0,5:1,2:3,5
    33:  3,5:0,5:1,2
    34:  3,5:1,2:0,5
    35:  1,2:0,5:3,5
    36:  1,2:3,5:0,5
    37:  0,5:0,2:3,4
    38:  0,5:3,4:0,2
    39:  0,2:0,5:3,4
    40:  0,2:3,4:0,5
    41:  3,4:0,5:0,2
    42:  3,4:0,2:0,5
    43:  0,1:1,3:4,5
    44:  0,1:4,5:1,3
    45:  1,3:0,1:4,5
    46:  1,3:4,5:0,1
    47:  4,5:0,1:1,3
    48:  4,5:1,3:0,1
    49:  1,2:2,4:0,5
    50:  1,2:0,5:2,4
    51:  2,4:1,2:0,5
    52:  2,4:0,5:1,2
    53:  0,5:1,2:2,4
    54:  0,5:2,4:1,2
    55:  2,3:3,5:0,1
    56:  2,3:0,1:3,5
    57:  3,5:2,3:0,1
    58:  3,5:0,1:2,3
    59:  0,1:2,3:3,5
    60:  0,1:3,5:2,3
    61:  3,4:0,4:1,2
    62:  3,4:1,2:0,4
    63:  0,4:3,4:1,2
    64:  0,4:1,2:3,4
    65:  1,2:3,4:0,4
    66:  1,2:0,4:3,4
    67:  4,5:1,5:2,3
    68:  4,5:2,3:1,5
    69:  1,5:4,5:2,3
    70:  1,5:2,3:4,5
    71:  2,3:4,5:1,5
    72:  2,3:1,5:4,5
family= 0 3 0 0 0 0 new D6h genus #    27 is 0,1:0,4:2,4
     1:  0,1:0,4:2,4
     2:  0,1:2,4:0,4
     3:  0,4:0,1:2,4
     4:  0,4:2,4:0,1
     5:  2,4:0,1:0,4
     6:  2,4:0,4:0,1
     7:  1,2:1,5:3,5
     8:  1,2:3,5:1,5
     9:  1,5:1,2:3,5
    10:  1,5:3,5:1,2
    11:  3,5:1,2:1,5
    12:  3,5:1,5:1,2
    13:  2,3:0,2:0,4
    14:  2,3:0,4:0,2
    15:  0,2:2,3:0,4
    16:  0,2:0,4:2,3
    17:  0,4:2,3:0,2
    18:  0,4:0,2:2,3
    19:  3,4:1,3:1,5
    20:  3,4:1,5:1,3
    21:  1,3:3,4:1,5
    22:  1,3:1,5:3,4
    23:  1,5:3,4:1,3
    24:  1,5:1,3:3,4
    25:  4,5:2,4:0,2
    26:  4,5:0,2:2,4
    27:  2,4:4,5:0,2
    28:  2,4:0,2:4,5
    29:  0,2:4,5:2,4
    30:  0,2:2,4:4,5
    31:  0,5:3,5:1,3
    32:  0,5:1,3:3,5
    33:  3,5:0,5:1,3
    34:  3,5:1,3:0,5
    35:  1,3:0,5:3,5
    36:  1,3:3,5:0,5
    37:  0,5:0,2:2,4
    38:  0,5:2,4:0,2
    39:  0,2:0,5:2,4
    40:  0,2:2,4:0,5
    41:  2,4:0,5:0,2
    42:  2,4:0,2:0,5
    43:  0,1:1,3:3,5
    44:  0,1:3,5:1,3
    45:  1,3:0,1:3,5
    46:  1,3:3,5:0,1
    47:  3,5:0,1:1,3
    48:  3,5:1,3:0,1
    49:  1,2:2,4:0,4
    50:  1,2:0,4:2,4
    51:  2,4:1,2:0,4
    52:  2,4:0,4:1,2
    53:  0,4:1,2:2,4
    54:  0,4:2,4:1,2
    55:  2,3:3,5:1,5
    56:  2,3:1,5:3,5
    57:  3,5:2,3:1,5
    58:  3,5:1,5:2,3
    59:  1,5:2,3:3,5
    60:  1,5:3,5:2,3
    61:  3,4:0,4:0,2
    62:  3,4:0,2:0,4
    63:  0,4:3,4:0,2
    64:  0,4:0,2:3,4
    65:  0,2:3,4:0,4
    66:  0,2:0,4:3,4
    67:  4,5:1,5:1,3
    68:  4,5:1,3:1,5
    69:  1,5:4,5:1,3
    70:  1,5:1,3:4,5
    71:  1,3:4,5:1,5
    72:  1,3:1,5:4,5
family= 0 3 0 0 0 0 new D6h genus #    28 is 0,1:0,4:2,5
     1:  0,1:0,4:2,5
     2:  0,1:2,5:0,4
     3:  0,4:0,1:2,5
     4:  0,4:2,5:0,1
     5:  2,5:0,1:0,4
     6:  2,5:0,4:0,1
     7:  1,2:1,5:0,3
     8:  1,2:0,3:1,5
     9:  1,5:1,2:0,3
    10:  1,5:0,3:1,2
    11:  0,3:1,2:1,5
    12:  0,3:1,5:1,2
    13:  2,3:0,2:1,4
    14:  2,3:1,4:0,2
    15:  0,2:2,3:1,4
    16:  0,2:1,4:2,3
    17:  1,4:2,3:0,2
    18:  1,4:0,2:2,3
    19:  3,4:1,3:2,5
    20:  3,4:2,5:1,3
    21:  1,3:3,4:2,5
    22:  1,3:2,5:3,4
    23:  2,5:3,4:1,3
    24:  2,5:1,3:3,4
    25:  4,5:2,4:0,3
    26:  4,5:0,3:2,4
    27:  2,4:4,5:0,3
    28:  2,4:0,3:4,5
    29:  0,3:4,5:2,4
    30:  0,3:2,4:4,5
    31:  0,5:3,5:1,4
    32:  0,5:1,4:3,5
    33:  3,5:0,5:1,4
    34:  3,5:1,4:0,5
    35:  1,4:0,5:3,5
    36:  1,4:3,5:0,5
    37:  0,5:0,2:1,4
    38:  0,5:1,4:0,2
    39:  0,2:0,5:1,4
    40:  0,2:1,4:0,5
    41:  1,4:0,5:0,2
    42:  1,4:0,2:0,5
    43:  0,1:1,3:2,5
    44:  0,1:2,5:1,3
    45:  1,3:0,1:2,5
    46:  1,3:2,5:0,1
    47:  2,5:0,1:1,3
    48:  2,5:1,3:0,1
    49:  1,2:2,4:0,3
    50:  1,2:0,3:2,4
    51:  2,4:1,2:0,3
    52:  2,4:0,3:1,2
    53:  0,3:1,2:2,4
    54:  0,3:2,4:1,2
    55:  2,3:3,5:1,4
    56:  2,3:1,4:3,5
    57:  3,5:2,3:1,4
    58:  3,5:1,4:2,3
    59:  1,4:2,3:3,5
    60:  1,4:3,5:2,3
    61:  3,4:0,4:2,5
    62:  3,4:2,5:0,4
    63:  0,4:3,4:2,5
    64:  0,4:2,5:3,4
    65:  2,5:3,4:0,4
    66:  2,5:0,4:3,4
    67:  4,5:1,5:0,3
    68:  4,5:0,3:1,5
    69:  1,5:4,5:0,3
    70:  1,5:0,3:4,5
    71:  0,3:4,5:1,5
    72:  0,3:1,5:4,5
family= 0 3 0 0 0 0 new D6h genus #    29 is 0,1:0,4:3,4
     1:  0,1:0,4:3,4
     2:  0,1:3,4:0,4
     3:  0,4:0,1:3,4
     4:  0,4:3,4:0,1
     5:  3,4:0,1:0,4
     6:  3,4:0,4:0,1
     7:  1,2:1,5:4,5
     8:  1,2:4,5:1,5
     9:  1,5:1,2:4,5
    10:  1,5:4,5:1,2
    11:  4,5:1,2:1,5
    12:  4,5:1,5:1,2
    13:  2,3:0,2:0,5
    14:  2,3:0,5:0,2
    15:  0,2:2,3:0,5
    16:  0,2:0,5:2,3
    17:  0,5:2,3:0,2
    18:  0,5:0,2:2,3
    19:  3,4:1,3:0,1
    20:  3,4:0,1:1,3
    21:  1,3:3,4:0,1
    22:  1,3:0,1:3,4
    23:  0,1:3,4:1,3
    24:  0,1:1,3:3,4
    25:  4,5:2,4:1,2
    26:  4,5:1,2:2,4
    27:  2,4:4,5:1,2
    28:  2,4:1,2:4,5
    29:  1,2:4,5:2,4
    30:  1,2:2,4:4,5
    31:  0,5:3,5:2,3
    32:  0,5:2,3:3,5
    33:  3,5:0,5:2,3
    34:  3,5:2,3:0,5
    35:  2,3:0,5:3,5
    36:  2,3:3,5:0,5
family= 0 3 0 0 0 0 new D6h genus #    30 is 0,1:0,4:3,5
     1:  0,1:0,4:3,5
     2:  0,1:3,5:0,4
     3:  0,4:0,1:3,5
     4:  0,4:3,5:0,1
     5:  3,5:0,1:0,4
     6:  3,5:0,4:0,1
     7:  1,2:1,5:0,4
     8:  1,2:0,4:1,5
     9:  1,5:1,2:0,4
    10:  1,5:0,4:1,2
    11:  0,4:1,2:1,5
    12:  0,4:1,5:1,2
    13:  2,3:0,2:1,5
    14:  2,3:1,5:0,2
    15:  0,2:2,3:1,5
    16:  0,2:1,5:2,3
    17:  1,5:2,3:0,2
    18:  1,5:0,2:2,3
    19:  3,4:1,3:0,2
    20:  3,4:0,2:1,3
    21:  1,3:3,4:0,2
    22:  1,3:0,2:3,4
    23:  0,2:3,4:1,3
    24:  0,2:1,3:3,4
    25:  4,5:2,4:1,3
    26:  4,5:1,3:2,4
    27:  2,4:4,5:1,3
    28:  2,4:1,3:4,5
    29:  1,3:4,5:2,4
    30:  1,3:2,4:4,5
    31:  0,5:3,5:2,4
    32:  0,5:2,4:3,5
    33:  3,5:0,5:2,4
    34:  3,5:2,4:0,5
    35:  2,4:0,5:3,5
    36:  2,4:3,5:0,5
    37:  0,5:0,2:1,3
    38:  0,5:1,3:0,2
    39:  0,2:0,5:1,3
    40:  0,2:1,3:0,5
    41:  1,3:0,5:0,2
    42:  1,3:0,2:0,5
    43:  0,1:1,3:2,4
    44:  0,1:2,4:1,3
    45:  1,3:0,1:2,4
    46:  1,3:2,4:0,1
    47:  2,4:0,1:1,3
    48:  2,4:1,3:0,1
    49:  1,2:2,4:3,5
    50:  1,2:3,5:2,4
    51:  2,4:1,2:3,5
    52:  2,4:3,5:1,2
    53:  3,5:1,2:2,4
    54:  3,5:2,4:1,2
    55:  2,3:3,5:0,4
    56:  2,3:0,4:3,5
    57:  3,5:2,3:0,4
    58:  3,5:0,4:2,3
    59:  0,4:2,3:3,5
    60:  0,4:3,5:2,3
    61:  3,4:0,4:1,5
    62:  3,4:1,5:0,4
    63:  0,4:3,4:1,5
    64:  0,4:1,5:3,4
    65:  1,5:3,4:0,4
    66:  1,5:0,4:3,4
    67:  4,5:1,5:0,2
    68:  4,5:0,2:1,5
    69:  1,5:4,5:0,2
    70:  1,5:0,2:4,5
    71:  0,2:4,5:1,5
    72:  0,2:1,5:4,5
family= 0 3 0 0 0 0 new D6h genus #    31 is 0,1:0,5:1,2
     1:  0,1:0,5:1,2
     2:  0,1:1,2:0,5
     3:  0,5:0,1:1,2
     4:  0,5:1,2:0,1
     5:  1,2:0,1:0,5
     6:  1,2:0,5:0,1
     7:  1,2:0,1:2,3
     8:  1,2:2,3:0,1
     9:  0,1:1,2:2,3
    10:  0,1:2,3:1,2
    11:  2,3:1,2:0,1
    12:  2,3:0,1:1,2
    13:  2,3:1,2:3,4
    14:  2,3:3,4:1,2
    15:  1,2:2,3:3,4
    16:  1,2:3,4:2,3
    17:  3,4:2,3:1,2
    18:  3,4:1,2:2,3
    19:  3,4:2,3:4,5
    20:  3,4:4,5:2,3
    21:  2,3:3,4:4,5
    22:  2,3:4,5:3,4
    23:  4,5:3,4:2,3
    24:  4,5:2,3:3,4
    25:  4,5:3,4:0,5
    26:  4,5:0,5:3,4
    27:  3,4:4,5:0,5
    28:  3,4:0,5:4,5
    29:  0,5:4,5:3,4
    30:  0,5:3,4:4,5
    31:  0,5:4,5:0,1
    32:  0,5:0,1:4,5
    33:  4,5:0,5:0,1
    34:  4,5:0,1:0,5
    35:  0,1:0,5:4,5
    36:  0,1:4,5:0,5
family= 0 3 0 0 0 0 new D6h genus #    32 is 0,1:0,5:2,3
     1:  0,1:0,5:2,3
     2:  0,1:2,3:0,5
     3:  0,5:0,1:2,3
     4:  0,5:2,3:0,1
     5:  2,3:0,1:0,5
     6:  2,3:0,5:0,1
     7:  1,2:0,1:3,4
     8:  1,2:3,4:0,1
     9:  0,1:1,2:3,4
    10:  0,1:3,4:1,2
    11:  3,4:1,2:0,1
    12:  3,4:0,1:1,2
    13:  2,3:1,2:4,5
    14:  2,3:4,5:1,2
    15:  1,2:2,3:4,5
    16:  1,2:4,5:2,3
    17:  4,5:2,3:1,2
    18:  4,5:1,2:2,3
    19:  3,4:2,3:0,5
    20:  3,4:0,5:2,3
    21:  2,3:3,4:0,5
    22:  2,3:0,5:3,4
    23:  0,5:3,4:2,3
    24:  0,5:2,3:3,4
    25:  4,5:3,4:0,1
    26:  4,5:0,1:3,4
    27:  3,4:4,5:0,1
    28:  3,4:0,1:4,5
    29:  0,1:4,5:3,4
    30:  0,1:3,4:4,5
    31:  0,5:4,5:1,2
    32:  0,5:1,2:4,5
    33:  4,5:0,5:1,2
    34:  4,5:1,2:0,5
    35:  1,2:0,5:4,5
    36:  1,2:4,5:0,5
    37:  0,5:0,1:3,4
    38:  0,5:3,4:0,1
    39:  0,1:0,5:3,4
    40:  0,1:3,4:0,5
    41:  3,4:0,5:0,1
    42:  3,4:0,1:0,5
    43:  0,1:1,2:4,5
    44:  0,1:4,5:1,2
    45:  1,2:0,1:4,5
    46:  1,2:4,5:0,1
    47:  4,5:0,1:1,2
    48:  4,5:1,2:0,1
    49:  1,2:2,3:0,5
    50:  1,2:0,5:2,3
    51:  2,3:1,2:0,5
    52:  2,3:0,5:1,2
    53:  0,5:1,2:2,3
    54:  0,5:2,3:1,2
    55:  2,3:3,4:0,1
    56:  2,3:0,1:3,4
    57:  3,4:2,3:0,1
    58:  3,4:0,1:2,3
    59:  0,1:2,3:3,4
    60:  0,1:3,4:2,3
    61:  3,4:4,5:1,2
    62:  3,4:1,2:4,5
    63:  4,5:3,4:1,2
    64:  4,5:1,2:3,4
    65:  1,2:3,4:4,5
    66:  1,2:4,5:3,4
    67:  4,5:0,5:2,3
    68:  4,5:2,3:0,5
    69:  0,5:4,5:2,3
    70:  0,5:2,3:4,5
    71:  2,3:4,5:0,5
    72:  2,3:0,5:4,5
family= 0 3 0 0 0 0 new D6h genus #    33 is 0,1:0,5:2,4
     1:  0,1:0,5:2,4
     2:  0,1:2,4:0,5
     3:  0,5:0,1:2,4
     4:  0,5:2,4:0,1
     5:  2,4:0,1:0,5
     6:  2,4:0,5:0,1
     7:  1,2:0,1:3,5
     8:  1,2:3,5:0,1
     9:  0,1:1,2:3,5
    10:  0,1:3,5:1,2
    11:  3,5:1,2:0,1
    12:  3,5:0,1:1,2
    13:  2,3:1,2:0,4
    14:  2,3:0,4:1,2
    15:  1,2:2,3:0,4
    16:  1,2:0,4:2,3
    17:  0,4:2,3:1,2
    18:  0,4:1,2:2,3
    19:  3,4:2,3:1,5
    20:  3,4:1,5:2,3
    21:  2,3:3,4:1,5
    22:  2,3:1,5:3,4
    23:  1,5:3,4:2,3
    24:  1,5:2,3:3,4
    25:  4,5:3,4:0,2
    26:  4,5:0,2:3,4
    27:  3,4:4,5:0,2
    28:  3,4:0,2:4,5
    29:  0,2:4,5:3,4
    30:  0,2:3,4:4,5
    31:  0,5:4,5:1,3
    32:  0,5:1,3:4,5
    33:  4,5:0,5:1,3
    34:  4,5:1,3:0,5
    35:  1,3:0,5:4,5
    36:  1,3:4,5:0,5
family= 0 3 0 0 0 0 new D6h genus #    34 is 0,1:2,3:4,5
     1:  0,1:2,3:4,5
     2:  0,1:4,5:2,3
     3:  2,3:0,1:4,5
     4:  2,3:4,5:0,1
     5:  4,5:0,1:2,3
     6:  4,5:2,3:0,1
     7:  1,2:3,4:0,5
     8:  1,2:0,5:3,4
     9:  3,4:1,2:0,5
    10:  3,4:0,5:1,2
    11:  0,5:1,2:3,4
    12:  0,5:3,4:1,2
family= 0 3 0 0 0 0 new D6h genus #    35 is 0,1:2,4:2,4
     1:  0,1:2,4:2,4
     2:  2,4:0,1:2,4
     3:  2,4:2,4:0,1
     4:  1,2:3,5:3,5
     5:  3,5:1,2:3,5
     6:  3,5:3,5:1,2
     7:  2,3:0,4:0,4
     8:  0,4:2,3:0,4
     9:  0,4:0,4:2,3
    10:  3,4:1,5:1,5
    11:  1,5:3,4:1,5
    12:  1,5:1,5:3,4
    13:  4,5:0,2:0,2
    14:  0,2:4,5:0,2
    15:  0,2:0,2:4,5
    16:  0,5:1,3:1,3
    17:  1,3:0,5:1,3
    18:  1,3:1,3:0,5
    19:  0,5:2,4:2,4
    20:  2,4:0,5:2,4
    21:  2,4:2,4:0,5
    22:  0,1:3,5:3,5
    23:  3,5:0,1:3,5
    24:  3,5:3,5:0,1
    25:  1,2:0,4:0,4
    26:  0,4:1,2:0,4
    27:  0,4:0,4:1,2
    28:  2,3:1,5:1,5
    29:  1,5:2,3:1,5
    30:  1,5:1,5:2,3
    31:  3,4:0,2:0,2
    32:  0,2:3,4:0,2
    33:  0,2:0,2:3,4
    34:  4,5:1,3:1,3
    35:  1,3:4,5:1,3
    36:  1,3:1,3:4,5
family= 0 3 0 0 0 0 new D6h genus #    36 is 0,1:2,4:2,5
     1:  0,1:2,4:2,5
     2:  0,1:2,5:2,4
     3:  2,4:0,1:2,5
     4:  2,4:2,5:0,1
     5:  2,5:0,1:2,4
     6:  2,5:2,4:0,1
     7:  1,2:3,5:0,3
     8:  1,2:0,3:3,5
     9:  3,5:1,2:0,3
    10:  3,5:0,3:1,2
    11:  0,3:1,2:3,5
    12:  0,3:3,5:1,2
    13:  2,3:0,4:1,4
    14:  2,3:1,4:0,4
    15:  0,4:2,3:1,4
    16:  0,4:1,4:2,3
    17:  1,4:2,3:0,4
    18:  1,4:0,4:2,3
    19:  3,4:1,5:2,5
    20:  3,4:2,5:1,5
    21:  1,5:3,4:2,5
    22:  1,5:2,5:3,4
    23:  2,5:3,4:1,5
    24:  2,5:1,5:3,4
    25:  4,5:0,2:0,3
    26:  4,5:0,3:0,2
    27:  0,2:4,5:0,3
    28:  0,2:0,3:4,5
    29:  0,3:4,5:0,2
    30:  0,3:0,2:4,5
    31:  0,5:1,3:1,4
    32:  0,5:1,4:1,3
    33:  1,3:0,5:1,4
    34:  1,3:1,4:0,5
    35:  1,4:0,5:1,3
    36:  1,4:1,3:0,5
    37:  0,5:2,4:1,4
    38:  0,5:1,4:2,4
    39:  2,4:0,5:1,4
    40:  2,4:1,4:0,5
    41:  1,4:0,5:2,4
    42:  1,4:2,4:0,5
    43:  0,1:3,5:2,5
    44:  0,1:2,5:3,5
    45:  3,5:0,1:2,5
    46:  3,5:2,5:0,1
    47:  2,5:0,1:3,5
    48:  2,5:3,5:0,1
    49:  1,2:0,4:0,3
    50:  1,2:0,3:0,4
    51:  0,4:1,2:0,3
    52:  0,4:0,3:1,2
    53:  0,3:1,2:0,4
    54:  0,3:0,4:1,2
    55:  2,3:1,5:1,4
    56:  2,3:1,4:1,5
    57:  1,5:2,3:1,4
    58:  1,5:1,4:2,3
    59:  1,4:2,3:1,5
    60:  1,4:1,5:2,3
    61:  3,4:0,2:2,5
    62:  3,4:2,5:0,2
    63:  0,2:3,4:2,5
    64:  0,2:2,5:3,4
    65:  2,5:3,4:0,2
    66:  2,5:0,2:3,4
    67:  4,5:1,3:0,3
    68:  4,5:0,3:1,3
    69:  1,3:4,5:0,3
    70:  1,3:0,3:4,5
    71:  0,3:4,5:1,3
    72:  0,3:1,3:4,5
family= 0 3 0 0 0 0 new D6h genus #    37 is 0,1:2,4:3,5
     1:  0,1:2,4:3,5
     2:  0,1:3,5:2,4
     3:  2,4:0,1:3,5
     4:  2,4:3,5:0,1
     5:  3,5:0,1:2,4
     6:  3,5:2,4:0,1
     7:  1,2:3,5:0,4
     8:  1,2:0,4:3,5
     9:  3,5:1,2:0,4
    10:  3,5:0,4:1,2
    11:  0,4:1,2:3,5
    12:  0,4:3,5:1,2
    13:  2,3:0,4:1,5
    14:  2,3:1,5:0,4
    15:  0,4:2,3:1,5
    16:  0,4:1,5:2,3
    17:  1,5:2,3:0,4
    18:  1,5:0,4:2,3
    19:  3,4:1,5:0,2
    20:  3,4:0,2:1,5
    21:  1,5:3,4:0,2
    22:  1,5:0,2:3,4
    23:  0,2:3,4:1,5
    24:  0,2:1,5:3,4
    25:  4,5:0,2:1,3
    26:  4,5:1,3:0,2
    27:  0,2:4,5:1,3
    28:  0,2:1,3:4,5
    29:  1,3:4,5:0,2
    30:  1,3:0,2:4,5
    31:  0,5:1,3:2,4
    32:  0,5:2,4:1,3
    33:  1,3:0,5:2,4
    34:  1,3:2,4:0,5
    35:  2,4:0,5:1,3
    36:  2,4:1,3:0,5
family= 0 3 0 0 0 0 new D6h genus #    38 is 0,1:2,5:2,5
     1:  0,1:2,5:2,5
     2:  2,5:0,1:2,5
     3:  2,5:2,5:0,1
     4:  1,2:0,3:0,3
     5:  0,3:1,2:0,3
     6:  0,3:0,3:1,2
     7:  2,3:1,4:1,4
     8:  1,4:2,3:1,4
     9:  1,4:1,4:2,3
    10:  3,4:2,5:2,5
    11:  2,5:3,4:2,5
    12:  2,5:2,5:3,4
    13:  4,5:0,3:0,3
    14:  0,3:4,5:0,3
    15:  0,3:0,3:4,5
    16:  0,5:1,4:1,4
    17:  1,4:0,5:1,4
    18:  1,4:1,4:0,5
family= 0 3 0 0 0 0 new D6h genus #    39 is 0,1:2,5:3,4
     1:  0,1:2,5:3,4
     2:  0,1:3,4:2,5
     3:  2,5:0,1:3,4
     4:  2,5:3,4:0,1
     5:  3,4:0,1:2,5
     6:  3,4:2,5:0,1
     7:  1,2:0,3:4,5
     8:  1,2:4,5:0,3
     9:  0,3:1,2:4,5
    10:  0,3:4,5:1,2
    11:  4,5:1,2:0,3
    12:  4,5:0,3:1,2
    13:  2,3:1,4:0,5
    14:  2,3:0,5:1,4
    15:  1,4:2,3:0,5
    16:  1,4:0,5:2,3
    17:  0,5:2,3:1,4
    18:  0,5:1,4:2,3
family= 0 3 0 0 0 0 new D6h genus #    40 is 0,2:0,2:1,3
     1:  0,2:0,2:1,3
     2:  0,2:1,3:0,2
     3:  1,3:0,2:0,2
     4:  1,3:1,3:2,4
     5:  1,3:2,4:1,3
     6:  2,4:1,3:1,3
     7:  2,4:2,4:3,5
     8:  2,4:3,5:2,4
     9:  3,5:2,4:2,4
    10:  3,5:3,5:0,4
    11:  3,5:0,4:3,5
    12:  0,4:3,5:3,5
    13:  0,4:0,4:1,5
    14:  0,4:1,5:0,4
    15:  1,5:0,4:0,4
    16:  1,5:1,5:0,2
    17:  1,5:0,2:1,5
    18:  0,2:1,5:1,5
    19:  0,4:0,4:3,5
    20:  0,4:3,5:0,4
    21:  3,5:0,4:0,4
    22:  1,5:1,5:0,4
    23:  1,5:0,4:1,5
    24:  0,4:1,5:1,5
    25:  0,2:0,2:1,5
    26:  0,2:1,5:0,2
    27:  1,5:0,2:0,2
    28:  1,3:1,3:0,2
    29:  1,3:0,2:1,3
    30:  0,2:1,3:1,3
    31:  2,4:2,4:1,3
    32:  2,4:1,3:2,4
    33:  1,3:2,4:2,4
    34:  3,5:3,5:2,4
    35:  3,5:2,4:3,5
    36:  2,4:3,5:3,5
family= 0 3 0 0 0 0 new D6h genus #    41 is 0,2:0,2:1,4
     1:  0,2:0,2:1,4
     2:  0,2:1,4:0,2
     3:  1,4:0,2:0,2
     4:  1,3:1,3:2,5
     5:  1,3:2,5:1,3
     6:  2,5:1,3:1,3
     7:  2,4:2,4:0,3
     8:  2,4:0,3:2,4
     9:  0,3:2,4:2,4
    10:  3,5:3,5:1,4
    11:  3,5:1,4:3,5
    12:  1,4:3,5:3,5
    13:  0,4:0,4:2,5
    14:  0,4:2,5:0,4
    15:  2,5:0,4:0,4
    16:  1,5:1,5:0,3
    17:  1,5:0,3:1,5
    18:  0,3:1,5:1,5
family= 0 3 0 0 0 0 new D6h genus #    42 is 0,2:0,2:3,5
     1:  0,2:0,2:3,5
     2:  0,2:3,5:0,2
     3:  3,5:0,2:0,2
     4:  1,3:1,3:0,4
     5:  1,3:0,4:1,3
     6:  0,4:1,3:1,3
     7:  2,4:2,4:1,5
     8:  2,4:1,5:2,4
     9:  1,5:2,4:2,4
    10:  3,5:3,5:0,2
    11:  3,5:0,2:3,5
    12:  0,2:3,5:3,5
    13:  0,4:0,4:1,3
    14:  0,4:1,3:0,4
    15:  1,3:0,4:0,4
    16:  1,5:1,5:2,4
    17:  1,5:2,4:1,5
    18:  2,4:1,5:1,5
family= 0 3 0 0 0 0 new D6h genus #    43 is 0,2:0,3:1,3
     1:  0,2:0,3:1,3
     2:  0,2:1,3:0,3
     3:  0,3:0,2:1,3
     4:  0,3:1,3:0,2
     5:  1,3:0,2:0,3
     6:  1,3:0,3:0,2
     7:  1,3:1,4:2,4
     8:  1,3:2,4:1,4
     9:  1,4:1,3:2,4
    10:  1,4:2,4:1,3
    11:  2,4:1,3:1,4
    12:  2,4:1,4:1,3
    13:  2,4:2,5:3,5
    14:  2,4:3,5:2,5
    15:  2,5:2,4:3,5
    16:  2,5:3,5:2,4
    17:  3,5:2,4:2,5
    18:  3,5:2,5:2,4
    19:  3,5:0,3:0,4
    20:  3,5:0,4:0,3
    21:  0,3:3,5:0,4
    22:  0,3:0,4:3,5
    23:  0,4:3,5:0,3
    24:  0,4:0,3:3,5
    25:  0,4:1,4:1,5
    26:  0,4:1,5:1,4
    27:  1,4:0,4:1,5
    28:  1,4:1,5:0,4
    29:  1,5:0,4:1,4
    30:  1,5:1,4:0,4
    31:  1,5:2,5:0,2
    32:  1,5:0,2:2,5
    33:  2,5:1,5:0,2
    34:  2,5:0,2:1,5
    35:  0,2:1,5:2,5
    36:  0,2:2,5:1,5
family= 0 3 0 0 0 0 new D6h genus #    44 is 0,2:0,3:1,4
     1:  0,2:0,3:1,4
     2:  0,2:1,4:0,3
     3:  0,3:0,2:1,4
     4:  0,3:1,4:0,2
     5:  1,4:0,2:0,3
     6:  1,4:0,3:0,2
     7:  1,3:1,4:2,5
     8:  1,3:2,5:1,4
     9:  1,4:1,3:2,5
    10:  1,4:2,5:1,3
    11:  2,5:1,3:1,4
    12:  2,5:1,4:1,3
    13:  2,4:2,5:0,3
    14:  2,4:0,3:2,5
    15:  2,5:2,4:0,3
    16:  2,5:0,3:2,4
    17:  0,3:2,4:2,5
    18:  0,3:2,5:2,4
    19:  3,5:0,3:1,4
    20:  3,5:1,4:0,3
    21:  0,3:3,5:1,4
    22:  0,3:1,4:3,5
    23:  1,4:3,5:0,3
    24:  1,4:0,3:3,5
    25:  0,4:1,4:2,5
    26:  0,4:2,5:1,4
    27:  1,4:0,4:2,5
    28:  1,4:2,5:0,4
    29:  2,5:0,4:1,4
    30:  2,5:1,4:0,4
    31:  1,5:2,5:0,3
    32:  1,5:0,3:2,5
    33:  2,5:1,5:0,3
    34:  2,5:0,3:1,5
    35:  0,3:1,5:2,5
    36:  0,3:2,5:1,5
    37:  0,4:0,3:2,5
    38:  0,4:2,5:0,3
    39:  0,3:0,4:2,5
    40:  0,3:2,5:0,4
    41:  2,5:0,4:0,3
    42:  2,5:0,3:0,4
    43:  1,5:1,4:0,3
    44:  1,5:0,3:1,4
    45:  1,4:1,5:0,3
    46:  1,4:0,3:1,5
    47:  0,3:1,5:1,4
    48:  0,3:1,4:1,5
    49:  0,2:2,5:1,4
    50:  0,2:1,4:2,5
    51:  2,5:0,2:1,4
    52:  2,5:1,4:0,2
    53:  1,4:0,2:2,5
    54:  1,4:2,5:0,2
    55:  1,3:0,3:2,5
    56:  1,3:2,5:0,3
    57:  0,3:1,3:2,5
    58:  0,3:2,5:1,3
    59:  2,5:1,3:0,3
    60:  2,5:0,3:1,3
    61:  2,4:1,4:0,3
    62:  2,4:0,3:1,4
    63:  1,4:2,4:0,3
    64:  1,4:0,3:2,4
    65:  0,3:2,4:1,4
    66:  0,3:1,4:2,4
    67:  3,5:2,5:1,4
    68:  3,5:1,4:2,5
    69:  2,5:3,5:1,4
    70:  2,5:1,4:3,5
    71:  1,4:3,5:2,5
    72:  1,4:2,5:3,5
family= 0 3 0 0 0 0 new D6h genus #    45 is 0,2:0,3:1,5
     1:  0,2:0,3:1,5
     2:  0,2:1,5:0,3
     3:  0,3:0,2:1,5
     4:  0,3:1,5:0,2
     5:  1,5:0,2:0,3
     6:  1,5:0,3:0,2
     7:  1,3:1,4:0,2
     8:  1,3:0,2:1,4
     9:  1,4:1,3:0,2
    10:  1,4:0,2:1,3
    11:  0,2:1,3:1,4
    12:  0,2:1,4:1,3
    13:  2,4:2,5:1,3
    14:  2,4:1,3:2,5
    15:  2,5:2,4:1,3
    16:  2,5:1,3:2,4
    17:  1,3:2,4:2,5
    18:  1,3:2,5:2,4
    19:  3,5:0,3:2,4
    20:  3,5:2,4:0,3
    21:  0,3:3,5:2,4
    22:  0,3:2,4:3,5
    23:  2,4:3,5:0,3
    24:  2,4:0,3:3,5
    25:  0,4:1,4:3,5
    26:  0,4:3,5:1,4
    27:  1,4:0,4:3,5
    28:  1,4:3,5:0,4
    29:  3,5:0,4:1,4
    30:  3,5:1,4:0,4
    31:  1,5:2,5:0,4
    32:  1,5:0,4:2,5
    33:  2,5:1,5:0,4
    34:  2,5:0,4:1,5
    35:  0,4:1,5:2,5
    36:  0,4:2,5:1,5
    37:  0,4:0,3:1,5
    38:  0,4:1,5:0,3
    39:  0,3:0,4:1,5
    40:  0,3:1,5:0,4
    41:  1,5:0,4:0,3
    42:  1,5:0,3:0,4
    43:  1,5:1,4:0,2
    44:  1,5:0,2:1,4
    45:  1,4:1,5:0,2
    46:  1,4:0,2:1,5
    47:  0,2:1,5:1,4
    48:  0,2:1,4:1,5
    49:  0,2:2,5:1,3
    50:  0,2:1,3:2,5
    51:  2,5:0,2:1,3
    52:  2,5:1,3:0,2
    53:  1,3:0,2:2,5
    54:  1,3:2,5:0,2
    55:  1,3:0,3:2,4
    56:  1,3:2,4:0,3
    57:  0,3:1,3:2,4
    58:  0,3:2,4:1,3
    59:  2,4:1,3:0,3
    60:  2,4:0,3:1,3
    61:  2,4:1,4:3,5
    62:  2,4:3,5:1,4
    63:  1,4:2,4:3,5
    64:  1,4:3,5:2,4
    65:  3,5:2,4:1,4
    66:  3,5:1,4:2,4
    67:  3,5:2,5:0,4
    68:  3,5:0,4:2,5
    69:  2,5:3,5:0,4
    70:  2,5:0,4:3,5
    71:  0,4:3,5:2,5
    72:  0,4:2,5:3,5
family= 0 3 0 0 0 0 new D6h genus #    46 is 0,2:0,3:2,4
     1:  0,2:0,3:2,4
     2:  0,2:2,4:0,3
     3:  0,3:0,2:2,4
     4:  0,3:2,4:0,2
     5:  2,4:0,2:0,3
     6:  2,4:0,3:0,2
     7:  1,3:1,4:3,5
     8:  1,3:3,5:1,4
     9:  1,4:1,3:3,5
    10:  1,4:3,5:1,3
    11:  3,5:1,3:1,4
    12:  3,5:1,4:1,3
    13:  2,4:2,5:0,4
    14:  2,4:0,4:2,5
    15:  2,5:2,4:0,4
    16:  2,5:0,4:2,4
    17:  0,4:2,4:2,5
    18:  0,4:2,5:2,4
    19:  3,5:0,3:1,5
    20:  3,5:1,5:0,3
    21:  0,3:3,5:1,5
    22:  0,3:1,5:3,5
    23:  1,5:3,5:0,3
    24:  1,5:0,3:3,5
    25:  0,4:1,4:0,2
    26:  0,4:0,2:1,4
    27:  1,4:0,4:0,2
    28:  1,4:0,2:0,4
    29:  0,2:0,4:1,4
    30:  0,2:1,4:0,4
    31:  1,5:2,5:1,3
    32:  1,5:1,3:2,5
    33:  2,5:1,5:1,3
    34:  2,5:1,3:1,5
    35:  1,3:1,5:2,5
    36:  1,3:2,5:1,5
    37:  0,4:0,3:2,4
    38:  0,4:2,4:0,3
    39:  0,3:0,4:2,4
    40:  0,3:2,4:0,4
    41:  2,4:0,4:0,3
    42:  2,4:0,3:0,4
    43:  1,5:1,4:3,5
    44:  1,5:3,5:1,4
    45:  1,4:1,5:3,5
    46:  1,4:3,5:1,5
    47:  3,5:1,5:1,4
    48:  3,5:1,4:1,5
    49:  0,2:2,5:0,4
    50:  0,2:0,4:2,5
    51:  2,5:0,2:0,4
    52:  2,5:0,4:0,2
    53:  0,4:0,2:2,5
    54:  0,4:2,5:0,2
    55:  1,3:0,3:1,5
    56:  1,3:1,5:0,3
    57:  0,3:1,3:1,5
    58:  0,3:1,5:1,3
    59:  1,5:1,3:0,3
    60:  1,5:0,3:1,3
    61:  2,4:1,4:0,2
    62:  2,4:0,2:1,4
    63:  1,4:2,4:0,2
    64:  1,4:0,2:2,4
    65:  0,2:2,4:1,4
    66:  0,2:1,4:2,4
    67:  3,5:2,5:1,3
    68:  3,5:1,3:2,5
    69:  2,5:3,5:1,3
    70:  2,5:1,3:3,5
    71:  1,3:3,5:2,5
    72:  1,3:2,5:3,5
family= 0 3 0 0 0 0 new D6h genus #    47 is 0,2:0,3:2,5
     1:  0,2:0,3:2,5
     2:  0,2:2,5:0,3
     3:  0,3:0,2:2,5
     4:  0,3:2,5:0,2
     5:  2,5:0,2:0,3
     6:  2,5:0,3:0,2
     7:  1,3:1,4:0,3
     8:  1,3:0,3:1,4
     9:  1,4:1,3:0,3
    10:  1,4:0,3:1,3
    11:  0,3:1,3:1,4
    12:  0,3:1,4:1,3
    13:  2,4:2,5:1,4
    14:  2,4:1,4:2,5
    15:  2,5:2,4:1,4
    16:  2,5:1,4:2,4
    17:  1,4:2,4:2,5
    18:  1,4:2,5:2,4
    19:  3,5:0,3:2,5
    20:  3,5:2,5:0,3
    21:  0,3:3,5:2,5
    22:  0,3:2,5:3,5
    23:  2,5:3,5:0,3
    24:  2,5:0,3:3,5
    25:  0,4:1,4:0,3
    26:  0,4:0,3:1,4
    27:  1,4:0,4:0,3
    28:  1,4:0,3:0,4
    29:  0,3:0,4:1,4
    30:  0,3:1,4:0,4
    31:  1,5:2,5:1,4
    32:  1,5:1,4:2,5
    33:  2,5:1,5:1,4
    34:  2,5:1,4:1,5
    35:  1,4:1,5:2,5
    36:  1,4:2,5:1,5
family= 0 3 0 0 0 0 new D6h genus #    48 is 0,2:0,3:3,5
     1:  0,2:0,3:3,5
     2:  0,2:3,5:0,3
     3:  0,3:0,2:3,5
     4:  0,3:3,5:0,2
     5:  3,5:0,2:0,3
     6:  3,5:0,3:0,2
     7:  1,3:1,4:0,4
     8:  1,3:0,4:1,4
     9:  1,4:1,3:0,4
    10:  1,4:0,4:1,3
    11:  0,4:1,3:1,4
    12:  0,4:1,4:1,3
    13:  2,4:2,5:1,5
    14:  2,4:1,5:2,5
    15:  2,5:2,4:1,5
    16:  2,5:1,5:2,4
    17:  1,5:2,4:2,5
    18:  1,5:2,5:2,4
    19:  0,4:0,3:1,3
    20:  0,4:1,3:0,3
    21:  0,3:0,4:1,3
    22:  0,3:1,3:0,4
    23:  1,3:0,4:0,3
    24:  1,3:0,3:0,4
    25:  1,5:1,4:2,4
    26:  1,5:2,4:1,4
    27:  1,4:1,5:2,4
    28:  1,4:2,4:1,5
    29:  2,4:1,5:1,4
    30:  2,4:1,4:1,5
    31:  0,2:2,5:3,5
    32:  0,2:3,5:2,5
    33:  2,5:0,2:3,5
    34:  2,5:3,5:0,2
    35:  3,5:0,2:2,5
    36:  3,5:2,5:0,2
family= 0 3 0 0 0 0 new D6h genus #    49 is 0,2:0,4:1,3
     1:  0,2:0,4:1,3
     2:  0,2:1,3:0,4
     3:  0,4:0,2:1,3
     4:  0,4:1,3:0,2
     5:  1,3:0,2:0,4
     6:  1,3:0,4:0,2
     7:  1,3:1,5:2,4
     8:  1,3:2,4:1,5
     9:  1,5:1,3:2,4
    10:  1,5:2,4:1,3
    11:  2,4:1,3:1,5
    12:  2,4:1,5:1,3
    13:  2,4:0,2:3,5
    14:  2,4:3,5:0,2
    15:  0,2:2,4:3,5
    16:  0,2:3,5:2,4
    17:  3,5:2,4:0,2
    18:  3,5:0,2:2,4
    19:  3,5:1,3:0,4
    20:  3,5:0,4:1,3
    21:  1,3:3,5:0,4
    22:  1,3:0,4:3,5
    23:  0,4:3,5:1,3
    24:  0,4:1,3:3,5
    25:  0,4:2,4:1,5
    26:  0,4:1,5:2,4
    27:  2,4:0,4:1,5
    28:  2,4:1,5:0,4
    29:  1,5:0,4:2,4
    30:  1,5:2,4:0,4
    31:  1,5:3,5:0,2
    32:  1,5:0,2:3,5
    33:  3,5:1,5:0,2
    34:  3,5:0,2:1,5
    35:  0,2:1,5:3,5
    36:  0,2:3,5:1,5
    37:  0,4:0,2:3,5
    38:  0,4:3,5:0,2
    39:  0,2:0,4:3,5
    40:  0,2:3,5:0,4
    41:  3,5:0,4:0,2
    42:  3,5:0,2:0,4
    43:  1,5:1,3:0,4
    44:  1,5:0,4:1,3
    45:  1,3:1,5:0,4
    46:  1,3:0,4:1,5
    47:  0,4:1,5:1,3
    48:  0,4:1,3:1,5
    49:  0,2:2,4:1,5
    50:  0,2:1,5:2,4
    51:  2,4:0,2:1,5
    52:  2,4:1,5:0,2
    53:  1,5:0,2:2,4
    54:  1,5:2,4:0,2
    55:  1,3:3,5:0,2
    56:  1,3:0,2:3,5
    57:  3,5:1,3:0,2
    58:  3,5:0,2:1,3
    59:  0,2:1,3:3,5
    60:  0,2:3,5:1,3
    61:  2,4:0,4:1,3
    62:  2,4:1,3:0,4
    63:  0,4:2,4:1,3
    64:  0,4:1,3:2,4
    65:  1,3:2,4:0,4
    66:  1,3:0,4:2,4
    67:  3,5:1,5:2,4
    68:  3,5:2,4:1,5
    69:  1,5:3,5:2,4
    70:  1,5:2,4:3,5
    71:  2,4:3,5:1,5
    72:  2,4:1,5:3,5
family= 0 3 0 0 0 0 new D6h genus #    50 is 0,2:0,4:1,5
     1:  0,2:0,4:1,5
     2:  0,2:1,5:0,4
     3:  0,4:0,2:1,5
     4:  0,4:1,5:0,2
     5:  1,5:0,2:0,4
     6:  1,5:0,4:0,2
     7:  1,3:1,5:0,2
     8:  1,3:0,2:1,5
     9:  1,5:1,3:0,2
    10:  1,5:0,2:1,3
    11:  0,2:1,3:1,5
    12:  0,2:1,5:1,3
    13:  2,4:0,2:1,3
    14:  2,4:1,3:0,2
    15:  0,2:2,4:1,3
    16:  0,2:1,3:2,4
    17:  1,3:2,4:0,2
    18:  1,3:0,2:2,4
    19:  3,5:1,3:2,4
    20:  3,5:2,4:1,3
    21:  1,3:3,5:2,4
    22:  1,3:2,4:3,5
    23:  2,4:3,5:1,3
    24:  2,4:1,3:3,5
    25:  0,4:2,4:3,5
    26:  0,4:3,5:2,4
    27:  2,4:0,4:3,5
    28:  2,4:3,5:0,4
    29:  3,5:0,4:2,4
    30:  3,5:2,4:0,4
    31:  1,5:3,5:0,4
    32:  1,5:0,4:3,5
    33:  3,5:1,5:0,4
    34:  3,5:0,4:1,5
    35:  0,4:1,5:3,5
    36:  0,4:3,5:1,5
family= 0 3 0 0 0 0 new D6h genus #    51 is 0,2:0,4:2,4
     1:  0,2:0,4:2,4
     2:  0,2:2,4:0,4
     3:  0,4:0,2:2,4
     4:  0,4:2,4:0,2
     5:  2,4:0,2:0,4
     6:  2,4:0,4:0,2
     7:  1,3:1,5:3,5
     8:  1,3:3,5:1,5
     9:  1,5:1,3:3,5
    10:  1,5:3,5:1,3
    11:  3,5:1,3:1,5
    12:  3,5:1,5:1,3
family= 0 3 0 0 0 0 new D6h genus #    52 is 0,2:1,4:1,4
     1:  0,2:1,4:1,4
     2:  1,4:0,2:1,4
     3:  1,4:1,4:0,2
     4:  1,3:2,5:2,5
     5:  2,5:1,3:2,5
     6:  2,5:2,5:1,3
     7:  2,4:0,3:0,3
     8:  0,3:2,4:0,3
     9:  0,3:0,3:2,4
    10:  3,5:1,4:1,4
    11:  1,4:3,5:1,4
    12:  1,4:1,4:3,5
    13:  0,4:2,5:2,5
    14:  2,5:0,4:2,5
    15:  2,5:2,5:0,4
    16:  1,5:0,3:0,3
    17:  0,3:1,5:0,3
    18:  0,3:0,3:1,5
family= 0 3 0 0 0 0 new D6h genus #    53 is 0,2:1,4:3,5
     1:  0,2:1,4:3,5
     2:  0,2:3,5:1,4
     3:  1,4:0,2:3,5
     4:  1,4:3,5:0,2
     5:  3,5:0,2:1,4
     6:  3,5:1,4:0,2
     7:  1,3:2,5:0,4
     8:  1,3:0,4:2,5
     9:  2,5:1,3:0,4
    10:  2,5:0,4:1,3
    11:  0,4:1,3:2,5
    12:  0,4:2,5:1,3
    13:  2,4:0,3:1,5
    14:  2,4:1,5:0,3
    15:  0,3:2,4:1,5
    16:  0,3:1,5:2,4
    17:  1,5:2,4:0,3
    18:  1,5:0,3:2,4
family= 0 3 0 0 0 0 new D6h genus #    54 is 0,3:0,3:1,4
     1:  0,3:0,3:1,4
     2:  0,3:1,4:0,3
     3:  1,4:0,3:0,3
     4:  1,4:1,4:2,5
     5:  1,4:2,5:1,4
     6:  2,5:1,4:1,4
     7:  2,5:2,5:0,3
     8:  2,5:0,3:2,5
     9:  0,3:2,5:2,5
    10:  0,3:0,3:2,5
    11:  0,3:2,5:0,3
    12:  2,5:0,3:0,3
    13:  1,4:1,4:0,3
    14:  1,4:0,3:1,4
    15:  0,3:1,4:1,4
    16:  2,5:2,5:1,4
    17:  2,5:1,4:2,5
    18:  1,4:2,5:2,5
family= 0 3 0 0 0 0 new D6h genus #    55 is 0,3:1,4:2,5
     1:  0,3:1,4:2,5
     2:  0,3:2,5:1,4
     3:  1,4:0,3:2,5
     4:  1,4:2,5:0,3
     5:  2,5:0,3:1,4
     6:  2,5:1,4:0,3
Nber of genera for this family=   55
 
family= 2 0 1 0 0 0
 
family= 2 0 1 0 0 0 new D6h genus #     1 is 0:0:1,2,3
     1:  0:0:1,2,3
     2:  0:1,2,3:0
     3:  1,2,3:0:0
     4:  1:1:2,3,4
     5:  1:2,3,4:1
     6:  2,3,4:1:1
     7:  2:2:3,4,5
     8:  2:3,4,5:2
     9:  3,4,5:2:2
    10:  3:3:0,4,5
    11:  3:0,4,5:3
    12:  0,4,5:3:3
    13:  4:4:0,1,5
    14:  4:0,1,5:4
    15:  0,1,5:4:4
    16:  5:5:0,1,2
    17:  5:0,1,2:5
    18:  0,1,2:5:5
    19:  0:0:3,4,5
    20:  0:3,4,5:0
    21:  3,4,5:0:0
    22:  1:1:0,4,5
    23:  1:0,4,5:1
    24:  0,4,5:1:1
    25:  2:2:0,1,5
    26:  2:0,1,5:2
    27:  0,1,5:2:2
    28:  3:3:0,1,2
    29:  3:0,1,2:3
    30:  0,1,2:3:3
    31:  4:4:1,2,3
    32:  4:1,2,3:4
    33:  1,2,3:4:4
    34:  5:5:2,3,4
    35:  5:2,3,4:5
    36:  2,3,4:5:5
family= 2 0 1 0 0 0 new D6h genus #     2 is 0:0:1,2,4
     1:  0:0:1,2,4
     2:  0:1,2,4:0
     3:  1,2,4:0:0
     4:  1:1:2,3,5
     5:  1:2,3,5:1
     6:  2,3,5:1:1
     7:  2:2:0,3,4
     8:  2:0,3,4:2
     9:  0,3,4:2:2
    10:  3:3:1,4,5
    11:  3:1,4,5:3
    12:  1,4,5:3:3
    13:  4:4:0,2,5
    14:  4:0,2,5:4
    15:  0,2,5:4:4
    16:  5:5:0,1,3
    17:  5:0,1,3:5
    18:  0,1,3:5:5
    19:  0:0:2,4,5
    20:  0:2,4,5:0
    21:  2,4,5:0:0
    22:  1:1:0,3,5
    23:  1:0,3,5:1
    24:  0,3,5:1:1
    25:  2:2:0,1,4
    26:  2:0,1,4:2
    27:  0,1,4:2:2
    28:  3:3:1,2,5
    29:  3:1,2,5:3
    30:  1,2,5:3:3
    31:  4:4:0,2,3
    32:  4:0,2,3:4
    33:  0,2,3:4:4
    34:  5:5:1,3,4
    35:  5:1,3,4:5
    36:  1,3,4:5:5
family= 2 0 1 0 0 0 new D6h genus #     3 is 0:0:1,2,5
     1:  0:0:1,2,5
     2:  0:1,2,5:0
     3:  1,2,5:0:0
     4:  1:1:0,2,3
     5:  1:0,2,3:1
     6:  0,2,3:1:1
     7:  2:2:1,3,4
     8:  2:1,3,4:2
     9:  1,3,4:2:2
    10:  3:3:2,4,5
    11:  3:2,4,5:3
    12:  2,4,5:3:3
    13:  4:4:0,3,5
    14:  4:0,3,5:4
    15:  0,3,5:4:4
    16:  5:5:0,1,4
    17:  5:0,1,4:5
    18:  0,1,4:5:5
    19:  0:0:1,4,5
    20:  0:1,4,5:0
    21:  1,4,5:0:0
    22:  1:1:0,2,5
    23:  1:0,2,5:1
    24:  0,2,5:1:1
    25:  2:2:0,1,3
    26:  2:0,1,3:2
    27:  0,1,3:2:2
    28:  3:3:1,2,4
    29:  3:1,2,4:3
    30:  1,2,4:3:3
    31:  4:4:2,3,5
    32:  4:2,3,5:4
    33:  2,3,5:4:4
    34:  5:5:0,3,4
    35:  5:0,3,4:5
    36:  0,3,4:5:5
family= 2 0 1 0 0 0 new D6h genus #     4 is 0:0:1,3,4
     1:  0:0:1,3,4
     2:  0:1,3,4:0
     3:  1,3,4:0:0
     4:  1:1:2,4,5
     5:  1:2,4,5:1
     6:  2,4,5:1:1
     7:  2:2:0,3,5
     8:  2:0,3,5:2
     9:  0,3,5:2:2
    10:  3:3:0,1,4
    11:  3:0,1,4:3
    12:  0,1,4:3:3
    13:  4:4:1,2,5
    14:  4:1,2,5:4
    15:  1,2,5:4:4
    16:  5:5:0,2,3
    17:  5:0,2,3:5
    18:  0,2,3:5:5
    19:  0:0:2,3,5
    20:  0:2,3,5:0
    21:  2,3,5:0:0
    22:  1:1:0,3,4
    23:  1:0,3,4:1
    24:  0,3,4:1:1
    25:  2:2:1,4,5
    26:  2:1,4,5:2
    27:  1,4,5:2:2
    28:  3:3:0,2,5
    29:  3:0,2,5:3
    30:  0,2,5:3:3
    31:  4:4:0,1,3
    32:  4:0,1,3:4
    33:  0,1,3:4:4
    34:  5:5:1,2,4
    35:  5:1,2,4:5
    36:  1,2,4:5:5
family= 2 0 1 0 0 0 new D6h genus #     5 is 0:0:1,3,5
     1:  0:0:1,3,5
     2:  0:1,3,5:0
     3:  1,3,5:0:0
     4:  1:1:0,2,4
     5:  1:0,2,4:1
     6:  0,2,4:1:1
     7:  2:2:1,3,5
     8:  2:1,3,5:2
     9:  1,3,5:2:2
    10:  3:3:0,2,4
    11:  3:0,2,4:3
    12:  0,2,4:3:3
    13:  4:4:1,3,5
    14:  4:1,3,5:4
    15:  1,3,5:4:4
    16:  5:5:0,2,4
    17:  5:0,2,4:5
    18:  0,2,4:5:5
family= 2 0 1 0 0 0 new D6h genus #     6 is 0:0:2,3,4
     1:  0:0:2,3,4
     2:  0:2,3,4:0
     3:  2,3,4:0:0
     4:  1:1:3,4,5
     5:  1:3,4,5:1
     6:  3,4,5:1:1
     7:  2:2:0,4,5
     8:  2:0,4,5:2
     9:  0,4,5:2:2
    10:  3:3:0,1,5
    11:  3:0,1,5:3
    12:  0,1,5:3:3
    13:  4:4:0,1,2
    14:  4:0,1,2:4
    15:  0,1,2:4:4
    16:  5:5:1,2,3
    17:  5:1,2,3:5
    18:  1,2,3:5:5
family= 2 0 1 0 0 0 new D6h genus #     7 is 0:1:0,1,2
     1:  0:1:0,1,2
     2:  0:0,1,2:1
     3:  1:0:0,1,2
     4:  1:0,1,2:0
     5:  0,1,2:0:1
     6:  0,1,2:1:0
     7:  1:2:1,2,3
     8:  1:1,2,3:2
     9:  2:1:1,2,3
    10:  2:1,2,3:1
    11:  1,2,3:1:2
    12:  1,2,3:2:1
    13:  2:3:2,3,4
    14:  2:2,3,4:3
    15:  3:2:2,3,4
    16:  3:2,3,4:2
    17:  2,3,4:2:3
    18:  2,3,4:3:2
    19:  3:4:3,4,5
    20:  3:3,4,5:4
    21:  4:3:3,4,5
    22:  4:3,4,5:3
    23:  3,4,5:3:4
    24:  3,4,5:4:3
    25:  4:5:0,4,5
    26:  4:0,4,5:5
    27:  5:4:0,4,5
    28:  5:0,4,5:4
    29:  0,4,5:4:5
    30:  0,4,5:5:4
    31:  5:0:0,1,5
    32:  5:0,1,5:0
    33:  0:5:0,1,5
    34:  0:0,1,5:5
    35:  0,1,5:5:0
    36:  0,1,5:0:5
    37:  0:5:0,4,5
    38:  0:0,4,5:5
    39:  5:0:0,4,5
    40:  5:0,4,5:0
    41:  0,4,5:0:5
    42:  0,4,5:5:0
    43:  1:0:0,1,5
    44:  1:0,1,5:0
    45:  0:1:0,1,5
    46:  0:0,1,5:1
    47:  0,1,5:1:0
    48:  0,1,5:0:1
    49:  2:1:0,1,2
    50:  2:0,1,2:1
    51:  1:2:0,1,2
    52:  1:0,1,2:2
    53:  0,1,2:2:1
    54:  0,1,2:1:2
    55:  3:2:1,2,3
    56:  3:1,2,3:2
    57:  2:3:1,2,3
    58:  2:1,2,3:3
    59:  1,2,3:3:2
    60:  1,2,3:2:3
    61:  4:3:2,3,4
    62:  4:2,3,4:3
    63:  3:4:2,3,4
    64:  3:2,3,4:4
    65:  2,3,4:4:3
    66:  2,3,4:3:4
    67:  5:4:3,4,5
    68:  5:3,4,5:4
    69:  4:5:3,4,5
    70:  4:3,4,5:5
    71:  3,4,5:5:4
    72:  3,4,5:4:5
family= 2 0 1 0 0 0 new D6h genus #     8 is 0:1:0,1,3
     1:  0:1:0,1,3
     2:  0:0,1,3:1
     3:  1:0:0,1,3
     4:  1:0,1,3:0
     5:  0,1,3:0:1
     6:  0,1,3:1:0
     7:  1:2:1,2,4
     8:  1:1,2,4:2
     9:  2:1:1,2,4
    10:  2:1,2,4:1
    11:  1,2,4:1:2
    12:  1,2,4:2:1
    13:  2:3:2,3,5
    14:  2:2,3,5:3
    15:  3:2:2,3,5
    16:  3:2,3,5:2
    17:  2,3,5:2:3
    18:  2,3,5:3:2
    19:  3:4:0,3,4
    20:  3:0,3,4:4
    21:  4:3:0,3,4
    22:  4:0,3,4:3
    23:  0,3,4:3:4
    24:  0,3,4:4:3
    25:  4:5:1,4,5
    26:  4:1,4,5:5
    27:  5:4:1,4,5
    28:  5:1,4,5:4
    29:  1,4,5:4:5
    30:  1,4,5:5:4
    31:  5:0:0,2,5
    32:  5:0,2,5:0
    33:  0:5:0,2,5
    34:  0:0,2,5:5
    35:  0,2,5:5:0
    36:  0,2,5:0:5
    37:  0:5:0,3,5
    38:  0:0,3,5:5
    39:  5:0:0,3,5
    40:  5:0,3,5:0
    41:  0,3,5:0:5
    42:  0,3,5:5:0
    43:  1:0:0,1,4
    44:  1:0,1,4:0
    45:  0:1:0,1,4
    46:  0:0,1,4:1
    47:  0,1,4:1:0
    48:  0,1,4:0:1
    49:  2:1:1,2,5
    50:  2:1,2,5:1
    51:  1:2:1,2,5
    52:  1:1,2,5:2
    53:  1,2,5:2:1
    54:  1,2,5:1:2
    55:  3:2:0,2,3
    56:  3:0,2,3:2
    57:  2:3:0,2,3
    58:  2:0,2,3:3
    59:  0,2,3:3:2
    60:  0,2,3:2:3
    61:  4:3:1,3,4
    62:  4:1,3,4:3
    63:  3:4:1,3,4
    64:  3:1,3,4:4
    65:  1,3,4:4:3
    66:  1,3,4:3:4
    67:  5:4:2,4,5
    68:  5:2,4,5:4
    69:  4:5:2,4,5
    70:  4:2,4,5:5
    71:  2,4,5:5:4
    72:  2,4,5:4:5
family= 2 0 1 0 0 0 new D6h genus #     9 is 0:1:0,2,3
     1:  0:1:0,2,3
     2:  0:0,2,3:1
     3:  1:0:0,2,3
     4:  1:0,2,3:0
     5:  0,2,3:0:1
     6:  0,2,3:1:0
     7:  1:2:1,3,4
     8:  1:1,3,4:2
     9:  2:1:1,3,4
    10:  2:1,3,4:1
    11:  1,3,4:1:2
    12:  1,3,4:2:1
    13:  2:3:2,4,5
    14:  2:2,4,5:3
    15:  3:2:2,4,5
    16:  3:2,4,5:2
    17:  2,4,5:2:3
    18:  2,4,5:3:2
    19:  3:4:0,3,5
    20:  3:0,3,5:4
    21:  4:3:0,3,5
    22:  4:0,3,5:3
    23:  0,3,5:3:4
    24:  0,3,5:4:3
    25:  4:5:0,1,4
    26:  4:0,1,4:5
    27:  5:4:0,1,4
    28:  5:0,1,4:4
    29:  0,1,4:4:5
    30:  0,1,4:5:4
    31:  5:0:1,2,5
    32:  5:1,2,5:0
    33:  0:5:1,2,5
    34:  0:1,2,5:5
    35:  1,2,5:5:0
    36:  1,2,5:0:5
    37:  0:5:0,3,4
    38:  0:0,3,4:5
    39:  5:0:0,3,4
    40:  5:0,3,4:0
    41:  0,3,4:0:5
    42:  0,3,4:5:0
    43:  1:0:1,4,5
    44:  1:1,4,5:0
    45:  0:1:1,4,5
    46:  0:1,4,5:1
    47:  1,4,5:1:0
    48:  1,4,5:0:1
    49:  2:1:0,2,5
    50:  2:0,2,5:1
    51:  1:2:0,2,5
    52:  1:0,2,5:2
    53:  0,2,5:2:1
    54:  0,2,5:1:2
    55:  3:2:0,1,3
    56:  3:0,1,3:2
    57:  2:3:0,1,3
    58:  2:0,1,3:3
    59:  0,1,3:3:2
    60:  0,1,3:2:3
    61:  4:3:1,2,4
    62:  4:1,2,4:3
    63:  3:4:1,2,4
    64:  3:1,2,4:4
    65:  1,2,4:4:3
    66:  1,2,4:3:4
    67:  5:4:2,3,5
    68:  5:2,3,5:4
    69:  4:5:2,3,5
    70:  4:2,3,5:5
    71:  2,3,5:5:4
    72:  2,3,5:4:5
family= 2 0 1 0 0 0 new D6h genus #    10 is 0:1:0,2,4
     1:  0:1:0,2,4
     2:  0:0,2,4:1
     3:  1:0:0,2,4
     4:  1:0,2,4:0
     5:  0,2,4:0:1
     6:  0,2,4:1:0
     7:  1:2:1,3,5
     8:  1:1,3,5:2
     9:  2:1:1,3,5
    10:  2:1,3,5:1
    11:  1,3,5:1:2
    12:  1,3,5:2:1
    13:  2:3:0,2,4
    14:  2:0,2,4:3
    15:  3:2:0,2,4
    16:  3:0,2,4:2
    17:  0,2,4:2:3
    18:  0,2,4:3:2
    19:  3:4:1,3,5
    20:  3:1,3,5:4
    21:  4:3:1,3,5
    22:  4:1,3,5:3
    23:  1,3,5:3:4
    24:  1,3,5:4:3
    25:  4:5:0,2,4
    26:  4:0,2,4:5
    27:  5:4:0,2,4
    28:  5:0,2,4:4
    29:  0,2,4:4:5
    30:  0,2,4:5:4
    31:  5:0:1,3,5
    32:  5:1,3,5:0
    33:  0:5:1,3,5
    34:  0:1,3,5:5
    35:  1,3,5:5:0
    36:  1,3,5:0:5
    37:  0:5:0,2,4
    38:  0:0,2,4:5
    39:  5:0:0,2,4
    40:  5:0,2,4:0
    41:  0,2,4:0:5
    42:  0,2,4:5:0
    43:  1:0:1,3,5
    44:  1:1,3,5:0
    45:  0:1:1,3,5
    46:  0:1,3,5:1
    47:  1,3,5:1:0
    48:  1,3,5:0:1
    49:  2:1:0,2,4
    50:  2:0,2,4:1
    51:  1:2:0,2,4
    52:  1:0,2,4:2
    53:  0,2,4:2:1
    54:  0,2,4:1:2
    55:  3:2:1,3,5
    56:  3:1,3,5:2
    57:  2:3:1,3,5
    58:  2:1,3,5:3
    59:  1,3,5:3:2
    60:  1,3,5:2:3
    61:  4:3:0,2,4
    62:  4:0,2,4:3
    63:  3:4:0,2,4
    64:  3:0,2,4:4
    65:  0,2,4:4:3
    66:  0,2,4:3:4
    67:  5:4:1,3,5
    68:  5:1,3,5:4
    69:  4:5:1,3,5
    70:  4:1,3,5:5
    71:  1,3,5:5:4
    72:  1,3,5:4:5
family= 2 0 1 0 0 0 new D6h genus #    11 is 0:1:0,2,5
     1:  0:1:0,2,5
     2:  0:0,2,5:1
     3:  1:0:0,2,5
     4:  1:0,2,5:0
     5:  0,2,5:0:1
     6:  0,2,5:1:0
     7:  1:2:0,1,3
     8:  1:0,1,3:2
     9:  2:1:0,1,3
    10:  2:0,1,3:1
    11:  0,1,3:1:2
    12:  0,1,3:2:1
    13:  2:3:1,2,4
    14:  2:1,2,4:3
    15:  3:2:1,2,4
    16:  3:1,2,4:2
    17:  1,2,4:2:3
    18:  1,2,4:3:2
    19:  3:4:2,3,5
    20:  3:2,3,5:4
    21:  4:3:2,3,5
    22:  4:2,3,5:3
    23:  2,3,5:3:4
    24:  2,3,5:4:3
    25:  4:5:0,3,4
    26:  4:0,3,4:5
    27:  5:4:0,3,4
    28:  5:0,3,4:4
    29:  0,3,4:4:5
    30:  0,3,4:5:4
    31:  5:0:1,4,5
    32:  5:1,4,5:0
    33:  0:5:1,4,5
    34:  0:1,4,5:5
    35:  1,4,5:5:0
    36:  1,4,5:0:5
    37:  0:5:0,1,4
    38:  0:0,1,4:5
    39:  5:0:0,1,4
    40:  5:0,1,4:0
    41:  0,1,4:0:5
    42:  0,1,4:5:0
    43:  1:0:1,2,5
    44:  1:1,2,5:0
    45:  0:1:1,2,5
    46:  0:1,2,5:1
    47:  1,2,5:1:0
    48:  1,2,5:0:1
    49:  2:1:0,2,3
    50:  2:0,2,3:1
    51:  1:2:0,2,3
    52:  1:0,2,3:2
    53:  0,2,3:2:1
    54:  0,2,3:1:2
    55:  3:2:1,3,4
    56:  3:1,3,4:2
    57:  2:3:1,3,4
    58:  2:1,3,4:3
    59:  1,3,4:3:2
    60:  1,3,4:2:3
    61:  4:3:2,4,5
    62:  4:2,4,5:3
    63:  3:4:2,4,5
    64:  3:2,4,5:4
    65:  2,4,5:4:3
    66:  2,4,5:3:4
    67:  5:4:0,3,5
    68:  5:0,3,5:4
    69:  4:5:0,3,5
    70:  4:0,3,5:5
    71:  0,3,5:5:4
    72:  0,3,5:4:5
family= 2 0 1 0 0 0 new D6h genus #    12 is 0:1:0,3,4
     1:  0:1:0,3,4
     2:  0:0,3,4:1
     3:  1:0:0,3,4
     4:  1:0,3,4:0
     5:  0,3,4:0:1
     6:  0,3,4:1:0
     7:  1:2:1,4,5
     8:  1:1,4,5:2
     9:  2:1:1,4,5
    10:  2:1,4,5:1
    11:  1,4,5:1:2
    12:  1,4,5:2:1
    13:  2:3:0,2,5
    14:  2:0,2,5:3
    15:  3:2:0,2,5
    16:  3:0,2,5:2
    17:  0,2,5:2:3
    18:  0,2,5:3:2
    19:  3:4:0,1,3
    20:  3:0,1,3:4
    21:  4:3:0,1,3
    22:  4:0,1,3:3
    23:  0,1,3:3:4
    24:  0,1,3:4:3
    25:  4:5:1,2,4
    26:  4:1,2,4:5
    27:  5:4:1,2,4
    28:  5:1,2,4:4
    29:  1,2,4:4:5
    30:  1,2,4:5:4
    31:  5:0:2,3,5
    32:  5:2,3,5:0
    33:  0:5:2,3,5
    34:  0:2,3,5:5
    35:  2,3,5:5:0
    36:  2,3,5:0:5
    37:  0:5:0,2,3
    38:  0:0,2,3:5
    39:  5:0:0,2,3
    40:  5:0,2,3:0
    41:  0,2,3:0:5
    42:  0,2,3:5:0
    43:  1:0:1,3,4
    44:  1:1,3,4:0
    45:  0:1:1,3,4
    46:  0:1,3,4:1
    47:  1,3,4:1:0
    48:  1,3,4:0:1
    49:  2:1:2,4,5
    50:  2:2,4,5:1
    51:  1:2:2,4,5
    52:  1:2,4,5:2
    53:  2,4,5:2:1
    54:  2,4,5:1:2
    55:  3:2:0,3,5
    56:  3:0,3,5:2
    57:  2:3:0,3,5
    58:  2:0,3,5:3
    59:  0,3,5:3:2
    60:  0,3,5:2:3
    61:  4:3:0,1,4
    62:  4:0,1,4:3
    63:  3:4:0,1,4
    64:  3:0,1,4:4
    65:  0,1,4:4:3
    66:  0,1,4:3:4
    67:  5:4:1,2,5
    68:  5:1,2,5:4
    69:  4:5:1,2,5
    70:  4:1,2,5:5
    71:  1,2,5:5:4
    72:  1,2,5:4:5
family= 2 0 1 0 0 0 new D6h genus #    13 is 0:1:0,3,5
     1:  0:1:0,3,5
     2:  0:0,3,5:1
     3:  1:0:0,3,5
     4:  1:0,3,5:0
     5:  0,3,5:0:1
     6:  0,3,5:1:0
     7:  1:2:0,1,4
     8:  1:0,1,4:2
     9:  2:1:0,1,4
    10:  2:0,1,4:1
    11:  0,1,4:1:2
    12:  0,1,4:2:1
    13:  2:3:1,2,5
    14:  2:1,2,5:3
    15:  3:2:1,2,5
    16:  3:1,2,5:2
    17:  1,2,5:2:3
    18:  1,2,5:3:2
    19:  3:4:0,2,3
    20:  3:0,2,3:4
    21:  4:3:0,2,3
    22:  4:0,2,3:3
    23:  0,2,3:3:4
    24:  0,2,3:4:3
    25:  4:5:1,3,4
    26:  4:1,3,4:5
    27:  5:4:1,3,4
    28:  5:1,3,4:4
    29:  1,3,4:4:5
    30:  1,3,4:5:4
    31:  5:0:2,4,5
    32:  5:2,4,5:0
    33:  0:5:2,4,5
    34:  0:2,4,5:5
    35:  2,4,5:5:0
    36:  2,4,5:0:5
    37:  0:5:0,1,3
    38:  0:0,1,3:5
    39:  5:0:0,1,3
    40:  5:0,1,3:0
    41:  0,1,3:0:5
    42:  0,1,3:5:0
    43:  1:0:1,2,4
    44:  1:1,2,4:0
    45:  0:1:1,2,4
    46:  0:1,2,4:1
    47:  1,2,4:1:0
    48:  1,2,4:0:1
    49:  2:1:2,3,5
    50:  2:2,3,5:1
    51:  1:2:2,3,5
    52:  1:2,3,5:2
    53:  2,3,5:2:1
    54:  2,3,5:1:2
    55:  3:2:0,3,4
    56:  3:0,3,4:2
    57:  2:3:0,3,4
    58:  2:0,3,4:3
    59:  0,3,4:3:2
    60:  0,3,4:2:3
    61:  4:3:1,4,5
    62:  4:1,4,5:3
    63:  3:4:1,4,5
    64:  3:1,4,5:4
    65:  1,4,5:4:3
    66:  1,4,5:3:4
    67:  5:4:0,2,5
    68:  5:0,2,5:4
    69:  4:5:0,2,5
    70:  4:0,2,5:5
    71:  0,2,5:5:4
    72:  0,2,5:4:5
family= 2 0 1 0 0 0 new D6h genus #    14 is 0:1:0,4,5
     1:  0:1:0,4,5
     2:  0:0,4,5:1
     3:  1:0:0,4,5
     4:  1:0,4,5:0
     5:  0,4,5:0:1
     6:  0,4,5:1:0
     7:  1:2:0,1,5
     8:  1:0,1,5:2
     9:  2:1:0,1,5
    10:  2:0,1,5:1
    11:  0,1,5:1:2
    12:  0,1,5:2:1
    13:  2:3:0,1,2
    14:  2:0,1,2:3
    15:  3:2:0,1,2
    16:  3:0,1,2:2
    17:  0,1,2:2:3
    18:  0,1,2:3:2
    19:  3:4:1,2,3
    20:  3:1,2,3:4
    21:  4:3:1,2,3
    22:  4:1,2,3:3
    23:  1,2,3:3:4
    24:  1,2,3:4:3
    25:  4:5:2,3,4
    26:  4:2,3,4:5
    27:  5:4:2,3,4
    28:  5:2,3,4:4
    29:  2,3,4:4:5
    30:  2,3,4:5:4
    31:  5:0:3,4,5
    32:  5:3,4,5:0
    33:  0:5:3,4,5
    34:  0:3,4,5:5
    35:  3,4,5:5:0
    36:  3,4,5:0:5
    37:  0:5:0,1,2
    38:  0:0,1,2:5
    39:  5:0:0,1,2
    40:  5:0,1,2:0
    41:  0,1,2:0:5
    42:  0,1,2:5:0
    43:  1:0:1,2,3
    44:  1:1,2,3:0
    45:  0:1:1,2,3
    46:  0:1,2,3:1
    47:  1,2,3:1:0
    48:  1,2,3:0:1
    49:  2:1:2,3,4
    50:  2:2,3,4:1
    51:  1:2:2,3,4
    52:  1:2,3,4:2
    53:  2,3,4:2:1
    54:  2,3,4:1:2
    55:  3:2:3,4,5
    56:  3:3,4,5:2
    57:  2:3:3,4,5
    58:  2:3,4,5:3
    59:  3,4,5:3:2
    60:  3,4,5:2:3
    61:  4:3:0,4,5
    62:  4:0,4,5:3
    63:  3:4:0,4,5
    64:  3:0,4,5:4
    65:  0,4,5:4:3
    66:  0,4,5:3:4
    67:  5:4:0,1,5
    68:  5:0,1,5:4
    69:  4:5:0,1,5
    70:  4:0,1,5:5
    71:  0,1,5:5:4
    72:  0,1,5:4:5
family= 2 0 1 0 0 0 new D6h genus #    15 is 0:1:2,3,4
     1:  0:1:2,3,4
     2:  0:2,3,4:1
     3:  1:0:2,3,4
     4:  1:2,3,4:0
     5:  2,3,4:0:1
     6:  2,3,4:1:0
     7:  1:2:3,4,5
     8:  1:3,4,5:2
     9:  2:1:3,4,5
    10:  2:3,4,5:1
    11:  3,4,5:1:2
    12:  3,4,5:2:1
    13:  2:3:0,4,5
    14:  2:0,4,5:3
    15:  3:2:0,4,5
    16:  3:0,4,5:2
    17:  0,4,5:2:3
    18:  0,4,5:3:2
    19:  3:4:0,1,5
    20:  3:0,1,5:4
    21:  4:3:0,1,5
    22:  4:0,1,5:3
    23:  0,1,5:3:4
    24:  0,1,5:4:3
    25:  4:5:0,1,2
    26:  4:0,1,2:5
    27:  5:4:0,1,2
    28:  5:0,1,2:4
    29:  0,1,2:4:5
    30:  0,1,2:5:4
    31:  5:0:1,2,3
    32:  5:1,2,3:0
    33:  0:5:1,2,3
    34:  0:1,2,3:5
    35:  1,2,3:5:0
    36:  1,2,3:0:5
    37:  0:5:2,3,4
    38:  0:2,3,4:5
    39:  5:0:2,3,4
    40:  5:2,3,4:0
    41:  2,3,4:0:5
    42:  2,3,4:5:0
    43:  1:0:3,4,5
    44:  1:3,4,5:0
    45:  0:1:3,4,5
    46:  0:3,4,5:1
    47:  3,4,5:1:0
    48:  3,4,5:0:1
    49:  2:1:0,4,5
    50:  2:0,4,5:1
    51:  1:2:0,4,5
    52:  1:0,4,5:2
    53:  0,4,5:2:1
    54:  0,4,5:1:2
    55:  3:2:0,1,5
    56:  3:0,1,5:2
    57:  2:3:0,1,5
    58:  2:0,1,5:3
    59:  0,1,5:3:2
    60:  0,1,5:2:3
    61:  4:3:0,1,2
    62:  4:0,1,2:3
    63:  3:4:0,1,2
    64:  3:0,1,2:4
    65:  0,1,2:4:3
    66:  0,1,2:3:4
    67:  5:4:1,2,3
    68:  5:1,2,3:4
    69:  4:5:1,2,3
    70:  4:1,2,3:5
    71:  1,2,3:5:4
    72:  1,2,3:4:5
family= 2 0 1 0 0 0 new D6h genus #    16 is 0:1:2,3,5
     1:  0:1:2,3,5
     2:  0:2,3,5:1
     3:  1:0:2,3,5
     4:  1:2,3,5:0
     5:  2,3,5:0:1
     6:  2,3,5:1:0
     7:  1:2:0,3,4
     8:  1:0,3,4:2
     9:  2:1:0,3,4
    10:  2:0,3,4:1
    11:  0,3,4:1:2
    12:  0,3,4:2:1
    13:  2:3:1,4,5
    14:  2:1,4,5:3
    15:  3:2:1,4,5
    16:  3:1,4,5:2
    17:  1,4,5:2:3
    18:  1,4,5:3:2
    19:  3:4:0,2,5
    20:  3:0,2,5:4
    21:  4:3:0,2,5
    22:  4:0,2,5:3
    23:  0,2,5:3:4
    24:  0,2,5:4:3
    25:  4:5:0,1,3
    26:  4:0,1,3:5
    27:  5:4:0,1,3
    28:  5:0,1,3:4
    29:  0,1,3:4:5
    30:  0,1,3:5:4
    31:  5:0:1,2,4
    32:  5:1,2,4:0
    33:  0:5:1,2,4
    34:  0:1,2,4:5
    35:  1,2,4:5:0
    36:  1,2,4:0:5
    37:  0:5:1,3,4
    38:  0:1,3,4:5
    39:  5:0:1,3,4
    40:  5:1,3,4:0
    41:  1,3,4:0:5
    42:  1,3,4:5:0
    43:  1:0:2,4,5
    44:  1:2,4,5:0
    45:  0:1:2,4,5
    46:  0:2,4,5:1
    47:  2,4,5:1:0
    48:  2,4,5:0:1
    49:  2:1:0,3,5
    50:  2:0,3,5:1
    51:  1:2:0,3,5
    52:  1:0,3,5:2
    53:  0,3,5:2:1
    54:  0,3,5:1:2
    55:  3:2:0,1,4
    56:  3:0,1,4:2
    57:  2:3:0,1,4
    58:  2:0,1,4:3
    59:  0,1,4:3:2
    60:  0,1,4:2:3
    61:  4:3:1,2,5
    62:  4:1,2,5:3
    63:  3:4:1,2,5
    64:  3:1,2,5:4
    65:  1,2,5:4:3
    66:  1,2,5:3:4
    67:  5:4:0,2,3
    68:  5:0,2,3:4
    69:  4:5:0,2,3
    70:  4:0,2,3:5
    71:  0,2,3:5:4
    72:  0,2,3:4:5
family= 2 0 1 0 0 0 new D6h genus #    17 is 0:2:0,1,2
     1:  0:2:0,1,2
     2:  0:0,1,2:2
     3:  2:0:0,1,2
     4:  2:0,1,2:0
     5:  0,1,2:0:2
     6:  0,1,2:2:0
     7:  1:3:1,2,3
     8:  1:1,2,3:3
     9:  3:1:1,2,3
    10:  3:1,2,3:1
    11:  1,2,3:1:3
    12:  1,2,3:3:1
    13:  2:4:2,3,4
    14:  2:2,3,4:4
    15:  4:2:2,3,4
    16:  4:2,3,4:2
    17:  2,3,4:2:4
    18:  2,3,4:4:2
    19:  3:5:3,4,5
    20:  3:3,4,5:5
    21:  5:3:3,4,5
    22:  5:3,4,5:3
    23:  3,4,5:3:5
    24:  3,4,5:5:3
    25:  4:0:0,4,5
    26:  4:0,4,5:0
    27:  0:4:0,4,5
    28:  0:0,4,5:4
    29:  0,4,5:4:0
    30:  0,4,5:0:4
    31:  5:1:0,1,5
    32:  5:0,1,5:1
    33:  1:5:0,1,5
    34:  1:0,1,5:5
    35:  0,1,5:5:1
    36:  0,1,5:1:5
family= 2 0 1 0 0 0 new D6h genus #    18 is 0:2:0,1,3
     1:  0:2:0,1,3
     2:  0:0,1,3:2
     3:  2:0:0,1,3
     4:  2:0,1,3:0
     5:  0,1,3:0:2
     6:  0,1,3:2:0
     7:  1:3:1,2,4
     8:  1:1,2,4:3
     9:  3:1:1,2,4
    10:  3:1,2,4:1
    11:  1,2,4:1:3
    12:  1,2,4:3:1
    13:  2:4:2,3,5
    14:  2:2,3,5:4
    15:  4:2:2,3,5
    16:  4:2,3,5:2
    17:  2,3,5:2:4
    18:  2,3,5:4:2
    19:  3:5:0,3,4
    20:  3:0,3,4:5
    21:  5:3:0,3,4
    22:  5:0,3,4:3
    23:  0,3,4:3:5
    24:  0,3,4:5:3
    25:  4:0:1,4,5
    26:  4:1,4,5:0
    27:  0:4:1,4,5
    28:  0:1,4,5:4
    29:  1,4,5:4:0
    30:  1,4,5:0:4
    31:  5:1:0,2,5
    32:  5:0,2,5:1
    33:  1:5:0,2,5
    34:  1:0,2,5:5
    35:  0,2,5:5:1
    36:  0,2,5:1:5
    37:  0:4:0,3,5
    38:  0:0,3,5:4
    39:  4:0:0,3,5
    40:  4:0,3,5:0
    41:  0,3,5:0:4
    42:  0,3,5:4:0
    43:  1:5:0,1,4
    44:  1:0,1,4:5
    45:  5:1:0,1,4
    46:  5:0,1,4:1
    47:  0,1,4:1:5
    48:  0,1,4:5:1
    49:  2:0:1,2,5
    50:  2:1,2,5:0
    51:  0:2:1,2,5
    52:  0:1,2,5:2
    53:  1,2,5:2:0
    54:  1,2,5:0:2
    55:  3:1:0,2,3
    56:  3:0,2,3:1
    57:  1:3:0,2,3
    58:  1:0,2,3:3
    59:  0,2,3:3:1
    60:  0,2,3:1:3
    61:  4:2:1,3,4
    62:  4:1,3,4:2
    63:  2:4:1,3,4
    64:  2:1,3,4:4
    65:  1,3,4:4:2
    66:  1,3,4:2:4
    67:  5:3:2,4,5
    68:  5:2,4,5:3
    69:  3:5:2,4,5
    70:  3:2,4,5:5
    71:  2,4,5:5:3
    72:  2,4,5:3:5
family= 2 0 1 0 0 0 new D6h genus #    19 is 0:2:0,1,4
     1:  0:2:0,1,4
     2:  0:0,1,4:2
     3:  2:0:0,1,4
     4:  2:0,1,4:0
     5:  0,1,4:0:2
     6:  0,1,4:2:0
     7:  1:3:1,2,5
     8:  1:1,2,5:3
     9:  3:1:1,2,5
    10:  3:1,2,5:1
    11:  1,2,5:1:3
    12:  1,2,5:3:1
    13:  2:4:0,2,3
    14:  2:0,2,3:4
    15:  4:2:0,2,3
    16:  4:0,2,3:2
    17:  0,2,3:2:4
    18:  0,2,3:4:2
    19:  3:5:1,3,4
    20:  3:1,3,4:5
    21:  5:3:1,3,4
    22:  5:1,3,4:3
    23:  1,3,4:3:5
    24:  1,3,4:5:3
    25:  4:0:2,4,5
    26:  4:2,4,5:0
    27:  0:4:2,4,5
    28:  0:2,4,5:4
    29:  2,4,5:4:0
    30:  2,4,5:0:4
    31:  5:1:0,3,5
    32:  5:0,3,5:1
    33:  1:5:0,3,5
    34:  1:0,3,5:5
    35:  0,3,5:5:1
    36:  0,3,5:1:5
    37:  0:4:0,2,5
    38:  0:0,2,5:4
    39:  4:0:0,2,5
    40:  4:0,2,5:0
    41:  0,2,5:0:4
    42:  0,2,5:4:0
    43:  1:5:0,1,3
    44:  1:0,1,3:5
    45:  5:1:0,1,3
    46:  5:0,1,3:1
    47:  0,1,3:1:5
    48:  0,1,3:5:1
    49:  2:0:1,2,4
    50:  2:1,2,4:0
    51:  0:2:1,2,4
    52:  0:1,2,4:2
    53:  1,2,4:2:0
    54:  1,2,4:0:2
    55:  3:1:2,3,5
    56:  3:2,3,5:1
    57:  1:3:2,3,5
    58:  1:2,3,5:3
    59:  2,3,5:3:1
    60:  2,3,5:1:3
    61:  4:2:0,3,4
    62:  4:0,3,4:2
    63:  2:4:0,3,4
    64:  2:0,3,4:4
    65:  0,3,4:4:2
    66:  0,3,4:2:4
    67:  5:3:1,4,5
    68:  5:1,4,5:3
    69:  3:5:1,4,5
    70:  3:1,4,5:5
    71:  1,4,5:5:3
    72:  1,4,5:3:5
family= 2 0 1 0 0 0 new D6h genus #    20 is 0:2:0,1,5
     1:  0:2:0,1,5
     2:  0:0,1,5:2
     3:  2:0:0,1,5
     4:  2:0,1,5:0
     5:  0,1,5:0:2
     6:  0,1,5:2:0
     7:  1:3:0,1,2
     8:  1:0,1,2:3
     9:  3:1:0,1,2
    10:  3:0,1,2:1
    11:  0,1,2:1:3
    12:  0,1,2:3:1
    13:  2:4:1,2,3
    14:  2:1,2,3:4
    15:  4:2:1,2,3
    16:  4:1,2,3:2
    17:  1,2,3:2:4
    18:  1,2,3:4:2
    19:  3:5:2,3,4
    20:  3:2,3,4:5
    21:  5:3:2,3,4
    22:  5:2,3,4:3
    23:  2,3,4:3:5
    24:  2,3,4:5:3
    25:  4:0:3,4,5
    26:  4:3,4,5:0
    27:  0:4:3,4,5
    28:  0:3,4,5:4
    29:  3,4,5:4:0
    30:  3,4,5:0:4
    31:  5:1:0,4,5
    32:  5:0,4,5:1
    33:  1:5:0,4,5
    34:  1:0,4,5:5
    35:  0,4,5:5:1
    36:  0,4,5:1:5
    37:  0:4:0,1,5
    38:  0:0,1,5:4
    39:  4:0:0,1,5
    40:  4:0,1,5:0
    41:  0,1,5:0:4
    42:  0,1,5:4:0
    43:  1:5:0,1,2
    44:  1:0,1,2:5
    45:  5:1:0,1,2
    46:  5:0,1,2:1
    47:  0,1,2:1:5
    48:  0,1,2:5:1
    49:  2:0:1,2,3
    50:  2:1,2,3:0
    51:  0:2:1,2,3
    52:  0:1,2,3:2
    53:  1,2,3:2:0
    54:  1,2,3:0:2
    55:  3:1:2,3,4
    56:  3:2,3,4:1
    57:  1:3:2,3,4
    58:  1:2,3,4:3
    59:  2,3,4:3:1
    60:  2,3,4:1:3
    61:  4:2:3,4,5
    62:  4:3,4,5:2
    63:  2:4:3,4,5
    64:  2:3,4,5:4
    65:  3,4,5:4:2
    66:  3,4,5:2:4
    67:  5:3:0,4,5
    68:  5:0,4,5:3
    69:  3:5:0,4,5
    70:  3:0,4,5:5
    71:  0,4,5:5:3
    72:  0,4,5:3:5
family= 2 0 1 0 0 0 new D6h genus #    21 is 0:2:0,2,3
     1:  0:2:0,2,3
     2:  0:0,2,3:2
     3:  2:0:0,2,3
     4:  2:0,2,3:0
     5:  0,2,3:0:2
     6:  0,2,3:2:0
     7:  1:3:1,3,4
     8:  1:1,3,4:3
     9:  3:1:1,3,4
    10:  3:1,3,4:1
    11:  1,3,4:1:3
    12:  1,3,4:3:1
    13:  2:4:2,4,5
    14:  2:2,4,5:4
    15:  4:2:2,4,5
    16:  4:2,4,5:2
    17:  2,4,5:2:4
    18:  2,4,5:4:2
    19:  3:5:0,3,5
    20:  3:0,3,5:5
    21:  5:3:0,3,5
    22:  5:0,3,5:3
    23:  0,3,5:3:5
    24:  0,3,5:5:3
    25:  4:0:0,1,4
    26:  4:0,1,4:0
    27:  0:4:0,1,4
    28:  0:0,1,4:4
    29:  0,1,4:4:0
    30:  0,1,4:0:4
    31:  5:1:1,2,5
    32:  5:1,2,5:1
    33:  1:5:1,2,5
    34:  1:1,2,5:5
    35:  1,2,5:5:1
    36:  1,2,5:1:5
    37:  0:4:0,3,4
    38:  0:0,3,4:4
    39:  4:0:0,3,4
    40:  4:0,3,4:0
    41:  0,3,4:0:4
    42:  0,3,4:4:0
    43:  1:5:1,4,5
    44:  1:1,4,5:5
    45:  5:1:1,4,5
    46:  5:1,4,5:1
    47:  1,4,5:1:5
    48:  1,4,5:5:1
    49:  2:0:0,2,5
    50:  2:0,2,5:0
    51:  0:2:0,2,5
    52:  0:0,2,5:2
    53:  0,2,5:2:0
    54:  0,2,5:0:2
    55:  3:1:0,1,3
    56:  3:0,1,3:1
    57:  1:3:0,1,3
    58:  1:0,1,3:3
    59:  0,1,3:3:1
    60:  0,1,3:1:3
    61:  4:2:1,2,4
    62:  4:1,2,4:2
    63:  2:4:1,2,4
    64:  2:1,2,4:4
    65:  1,2,4:4:2
    66:  1,2,4:2:4
    67:  5:3:2,3,5
    68:  5:2,3,5:3
    69:  3:5:2,3,5
    70:  3:2,3,5:5
    71:  2,3,5:5:3
    72:  2,3,5:3:5
family= 2 0 1 0 0 0 new D6h genus #    22 is 0:2:0,2,4
     1:  0:2:0,2,4
     2:  0:0,2,4:2
     3:  2:0:0,2,4
     4:  2:0,2,4:0
     5:  0,2,4:0:2
     6:  0,2,4:2:0
     7:  1:3:1,3,5
     8:  1:1,3,5:3
     9:  3:1:1,3,5
    10:  3:1,3,5:1
    11:  1,3,5:1:3
    12:  1,3,5:3:1
    13:  2:4:0,2,4
    14:  2:0,2,4:4
    15:  4:2:0,2,4
    16:  4:0,2,4:2
    17:  0,2,4:2:4
    18:  0,2,4:4:2
    19:  3:5:1,3,5
    20:  3:1,3,5:5
    21:  5:3:1,3,5
    22:  5:1,3,5:3
    23:  1,3,5:3:5
    24:  1,3,5:5:3
    25:  4:0:0,2,4
    26:  4:0,2,4:0
    27:  0:4:0,2,4
    28:  0:0,2,4:4
    29:  0,2,4:4:0
    30:  0,2,4:0:4
    31:  5:1:1,3,5
    32:  5:1,3,5:1
    33:  1:5:1,3,5
    34:  1:1,3,5:5
    35:  1,3,5:5:1
    36:  1,3,5:1:5
family= 2 0 1 0 0 0 new D6h genus #    23 is 0:2:0,3,4
     1:  0:2:0,3,4
     2:  0:0,3,4:2
     3:  2:0:0,3,4
     4:  2:0,3,4:0
     5:  0,3,4:0:2
     6:  0,3,4:2:0
     7:  1:3:1,4,5
     8:  1:1,4,5:3
     9:  3:1:1,4,5
    10:  3:1,4,5:1
    11:  1,4,5:1:3
    12:  1,4,5:3:1
    13:  2:4:0,2,5
    14:  2:0,2,5:4
    15:  4:2:0,2,5
    16:  4:0,2,5:2
    17:  0,2,5:2:4
    18:  0,2,5:4:2
    19:  3:5:0,1,3
    20:  3:0,1,3:5
    21:  5:3:0,1,3
    22:  5:0,1,3:3
    23:  0,1,3:3:5
    24:  0,1,3:5:3
    25:  4:0:1,2,4
    26:  4:1,2,4:0
    27:  0:4:1,2,4
    28:  0:1,2,4:4
    29:  1,2,4:4:0
    30:  1,2,4:0:4
    31:  5:1:2,3,5
    32:  5:2,3,5:1
    33:  1:5:2,3,5
    34:  1:2,3,5:5
    35:  2,3,5:5:1
    36:  2,3,5:1:5
    37:  0:4:0,2,3
    38:  0:0,2,3:4
    39:  4:0:0,2,3
    40:  4:0,2,3:0
    41:  0,2,3:0:4
    42:  0,2,3:4:0
    43:  1:5:1,3,4
    44:  1:1,3,4:5
    45:  5:1:1,3,4
    46:  5:1,3,4:1
    47:  1,3,4:1:5
    48:  1,3,4:5:1
    49:  2:0:2,4,5
    50:  2:2,4,5:0
    51:  0:2:2,4,5
    52:  0:2,4,5:2
    53:  2,4,5:2:0
    54:  2,4,5:0:2
    55:  3:1:0,3,5
    56:  3:0,3,5:1
    57:  1:3:0,3,5
    58:  1:0,3,5:3
    59:  0,3,5:3:1
    60:  0,3,5:1:3
    61:  4:2:0,1,4
    62:  4:0,1,4:2
    63:  2:4:0,1,4
    64:  2:0,1,4:4
    65:  0,1,4:4:2
    66:  0,1,4:2:4
    67:  5:3:1,2,5
    68:  5:1,2,5:3
    69:  3:5:1,2,5
    70:  3:1,2,5:5
    71:  1,2,5:5:3
    72:  1,2,5:3:5
family= 2 0 1 0 0 0 new D6h genus #    24 is 0:2:0,3,5
     1:  0:2:0,3,5
     2:  0:0,3,5:2
     3:  2:0:0,3,5
     4:  2:0,3,5:0
     5:  0,3,5:0:2
     6:  0,3,5:2:0
     7:  1:3:0,1,4
     8:  1:0,1,4:3
     9:  3:1:0,1,4
    10:  3:0,1,4:1
    11:  0,1,4:1:3
    12:  0,1,4:3:1
    13:  2:4:1,2,5
    14:  2:1,2,5:4
    15:  4:2:1,2,5
    16:  4:1,2,5:2
    17:  1,2,5:2:4
    18:  1,2,5:4:2
    19:  3:5:0,2,3
    20:  3:0,2,3:5
    21:  5:3:0,2,3
    22:  5:0,2,3:3
    23:  0,2,3:3:5
    24:  0,2,3:5:3
    25:  4:0:1,3,4
    26:  4:1,3,4:0
    27:  0:4:1,3,4
    28:  0:1,3,4:4
    29:  1,3,4:4:0
    30:  1,3,4:0:4
    31:  5:1:2,4,5
    32:  5:2,4,5:1
    33:  1:5:2,4,5
    34:  1:2,4,5:5
    35:  2,4,5:5:1
    36:  2,4,5:1:5
    37:  0:4:0,1,3
    38:  0:0,1,3:4
    39:  4:0:0,1,3
    40:  4:0,1,3:0
    41:  0,1,3:0:4
    42:  0,1,3:4:0
    43:  1:5:1,2,4
    44:  1:1,2,4:5
    45:  5:1:1,2,4
    46:  5:1,2,4:1
    47:  1,2,4:1:5
    48:  1,2,4:5:1
    49:  2:0:2,3,5
    50:  2:2,3,5:0
    51:  0:2:2,3,5
    52:  0:2,3,5:2
    53:  2,3,5:2:0
    54:  2,3,5:0:2
    55:  3:1:0,3,4
    56:  3:0,3,4:1
    57:  1:3:0,3,4
    58:  1:0,3,4:3
    59:  0,3,4:3:1
    60:  0,3,4:1:3
    61:  4:2:1,4,5
    62:  4:1,4,5:2
    63:  2:4:1,4,5
    64:  2:1,4,5:4
    65:  1,4,5:4:2
    66:  1,4,5:2:4
    67:  5:3:0,2,5
    68:  5:0,2,5:3
    69:  3:5:0,2,5
    70:  3:0,2,5:5
    71:  0,2,5:5:3
    72:  0,2,5:3:5
family= 2 0 1 0 0 0 new D6h genus #    25 is 0:2:0,4,5
     1:  0:2:0,4,5
     2:  0:0,4,5:2
     3:  2:0:0,4,5
     4:  2:0,4,5:0
     5:  0,4,5:0:2
     6:  0,4,5:2:0
     7:  1:3:0,1,5
     8:  1:0,1,5:3
     9:  3:1:0,1,5
    10:  3:0,1,5:1
    11:  0,1,5:1:3
    12:  0,1,5:3:1
    13:  2:4:0,1,2
    14:  2:0,1,2:4
    15:  4:2:0,1,2
    16:  4:0,1,2:2
    17:  0,1,2:2:4
    18:  0,1,2:4:2
    19:  3:5:1,2,3
    20:  3:1,2,3:5
    21:  5:3:1,2,3
    22:  5:1,2,3:3
    23:  1,2,3:3:5
    24:  1,2,3:5:3
    25:  4:0:2,3,4
    26:  4:2,3,4:0
    27:  0:4:2,3,4
    28:  0:2,3,4:4
    29:  2,3,4:4:0
    30:  2,3,4:0:4
    31:  5:1:3,4,5
    32:  5:3,4,5:1
    33:  1:5:3,4,5
    34:  1:3,4,5:5
    35:  3,4,5:5:1
    36:  3,4,5:1:5
    37:  0:4:0,1,2
    38:  0:0,1,2:4
    39:  4:0:0,1,2
    40:  4:0,1,2:0
    41:  0,1,2:0:4
    42:  0,1,2:4:0
    43:  1:5:1,2,3
    44:  1:1,2,3:5
    45:  5:1:1,2,3
    46:  5:1,2,3:1
    47:  1,2,3:1:5
    48:  1,2,3:5:1
    49:  2:0:2,3,4
    50:  2:2,3,4:0
    51:  0:2:2,3,4
    52:  0:2,3,4:2
    53:  2,3,4:2:0
    54:  2,3,4:0:2
    55:  3:1:3,4,5
    56:  3:3,4,5:1
    57:  1:3:3,4,5
    58:  1:3,4,5:3
    59:  3,4,5:3:1
    60:  3,4,5:1:3
    61:  4:2:0,4,5
    62:  4:0,4,5:2
    63:  2:4:0,4,5
    64:  2:0,4,5:4
    65:  0,4,5:4:2
    66:  0,4,5:2:4
    67:  5:3:0,1,5
    68:  5:0,1,5:3
    69:  3:5:0,1,5
    70:  3:0,1,5:5
    71:  0,1,5:5:3
    72:  0,1,5:3:5
family= 2 0 1 0 0 0 new D6h genus #    26 is 0:2:1,3,4
     1:  0:2:1,3,4
     2:  0:1,3,4:2
     3:  2:0:1,3,4
     4:  2:1,3,4:0
     5:  1,3,4:0:2
     6:  1,3,4:2:0
     7:  1:3:2,4,5
     8:  1:2,4,5:3
     9:  3:1:2,4,5
    10:  3:2,4,5:1
    11:  2,4,5:1:3
    12:  2,4,5:3:1
    13:  2:4:0,3,5
    14:  2:0,3,5:4
    15:  4:2:0,3,5
    16:  4:0,3,5:2
    17:  0,3,5:2:4
    18:  0,3,5:4:2
    19:  3:5:0,1,4
    20:  3:0,1,4:5
    21:  5:3:0,1,4
    22:  5:0,1,4:3
    23:  0,1,4:3:5
    24:  0,1,4:5:3
    25:  4:0:1,2,5
    26:  4:1,2,5:0
    27:  0:4:1,2,5
    28:  0:1,2,5:4
    29:  1,2,5:4:0
    30:  1,2,5:0:4
    31:  5:1:0,2,3
    32:  5:0,2,3:1
    33:  1:5:0,2,3
    34:  1:0,2,3:5
    35:  0,2,3:5:1
    36:  0,2,3:1:5
    37:  0:4:2,3,5
    38:  0:2,3,5:4
    39:  4:0:2,3,5
    40:  4:2,3,5:0
    41:  2,3,5:0:4
    42:  2,3,5:4:0
    43:  1:5:0,3,4
    44:  1:0,3,4:5
    45:  5:1:0,3,4
    46:  5:0,3,4:1
    47:  0,3,4:1:5
    48:  0,3,4:5:1
    49:  2:0:1,4,5
    50:  2:1,4,5:0
    51:  0:2:1,4,5
    52:  0:1,4,5:2
    53:  1,4,5:2:0
    54:  1,4,5:0:2
    55:  3:1:0,2,5
    56:  3:0,2,5:1
    57:  1:3:0,2,5
    58:  1:0,2,5:3
    59:  0,2,5:3:1
    60:  0,2,5:1:3
    61:  4:2:0,1,3
    62:  4:0,1,3:2
    63:  2:4:0,1,3
    64:  2:0,1,3:4
    65:  0,1,3:4:2
    66:  0,1,3:2:4
    67:  5:3:1,2,4
    68:  5:1,2,4:3
    69:  3:5:1,2,4
    70:  3:1,2,4:5
    71:  1,2,4:5:3
    72:  1,2,4:3:5
family= 2 0 1 0 0 0 new D6h genus #    27 is 0:2:1,3,5
     1:  0:2:1,3,5
     2:  0:1,3,5:2
     3:  2:0:1,3,5
     4:  2:1,3,5:0
     5:  1,3,5:0:2
     6:  1,3,5:2:0
     7:  1:3:0,2,4
     8:  1:0,2,4:3
     9:  3:1:0,2,4
    10:  3:0,2,4:1
    11:  0,2,4:1:3
    12:  0,2,4:3:1
    13:  2:4:1,3,5
    14:  2:1,3,5:4
    15:  4:2:1,3,5
    16:  4:1,3,5:2
    17:  1,3,5:2:4
    18:  1,3,5:4:2
    19:  3:5:0,2,4
    20:  3:0,2,4:5
    21:  5:3:0,2,4
    22:  5:0,2,4:3
    23:  0,2,4:3:5
    24:  0,2,4:5:3
    25:  4:0:1,3,5
    26:  4:1,3,5:0
    27:  0:4:1,3,5
    28:  0:1,3,5:4
    29:  1,3,5:4:0
    30:  1,3,5:0:4
    31:  5:1:0,2,4
    32:  5:0,2,4:1
    33:  1:5:0,2,4
    34:  1:0,2,4:5
    35:  0,2,4:5:1
    36:  0,2,4:1:5
family= 2 0 1 0 0 0 new D6h genus #    28 is 0:2:3,4,5
     1:  0:2:3,4,5
     2:  0:3,4,5:2
     3:  2:0:3,4,5
     4:  2:3,4,5:0
     5:  3,4,5:0:2
     6:  3,4,5:2:0
     7:  1:3:0,4,5
     8:  1:0,4,5:3
     9:  3:1:0,4,5
    10:  3:0,4,5:1
    11:  0,4,5:1:3
    12:  0,4,5:3:1
    13:  2:4:0,1,5
    14:  2:0,1,5:4
    15:  4:2:0,1,5
    16:  4:0,1,5:2
    17:  0,1,5:2:4
    18:  0,1,5:4:2
    19:  3:5:0,1,2
    20:  3:0,1,2:5
    21:  5:3:0,1,2
    22:  5:0,1,2:3
    23:  0,1,2:3:5
    24:  0,1,2:5:3
    25:  4:0:1,2,3
    26:  4:1,2,3:0
    27:  0:4:1,2,3
    28:  0:1,2,3:4
    29:  1,2,3:4:0
    30:  1,2,3:0:4
    31:  5:1:2,3,4
    32:  5:2,3,4:1
    33:  1:5:2,3,4
    34:  1:2,3,4:5
    35:  2,3,4:5:1
    36:  2,3,4:1:5
family= 2 0 1 0 0 0 new D6h genus #    29 is 0:3:0,1,2
     1:  0:3:0,1,2
     2:  0:0,1,2:3
     3:  3:0:0,1,2
     4:  3:0,1,2:0
     5:  0,1,2:0:3
     6:  0,1,2:3:0
     7:  1:4:1,2,3
     8:  1:1,2,3:4
     9:  4:1:1,2,3
    10:  4:1,2,3:1
    11:  1,2,3:1:4
    12:  1,2,3:4:1
    13:  2:5:2,3,4
    14:  2:2,3,4:5
    15:  5:2:2,3,4
    16:  5:2,3,4:2
    17:  2,3,4:2:5
    18:  2,3,4:5:2
    19:  3:0:3,4,5
    20:  3:3,4,5:0
    21:  0:3:3,4,5
    22:  0:3,4,5:3
    23:  3,4,5:3:0
    24:  3,4,5:0:3
    25:  4:1:0,4,5
    26:  4:0,4,5:1
    27:  1:4:0,4,5
    28:  1:0,4,5:4
    29:  0,4,5:4:1
    30:  0,4,5:1:4
    31:  5:2:0,1,5
    32:  5:0,1,5:2
    33:  2:5:0,1,5
    34:  2:0,1,5:5
    35:  0,1,5:5:2
    36:  0,1,5:2:5
    37:  0:3:0,4,5
    38:  0:0,4,5:3
    39:  3:0:0,4,5
    40:  3:0,4,5:0
    41:  0,4,5:0:3
    42:  0,4,5:3:0
    43:  1:4:0,1,5
    44:  1:0,1,5:4
    45:  4:1:0,1,5
    46:  4:0,1,5:1
    47:  0,1,5:1:4
    48:  0,1,5:4:1
    49:  2:5:0,1,2
    50:  2:0,1,2:5
    51:  5:2:0,1,2
    52:  5:0,1,2:2
    53:  0,1,2:2:5
    54:  0,1,2:5:2
    55:  3:0:1,2,3
    56:  3:1,2,3:0
    57:  0:3:1,2,3
    58:  0:1,2,3:3
    59:  1,2,3:3:0
    60:  1,2,3:0:3
    61:  4:1:2,3,4
    62:  4:2,3,4:1
    63:  1:4:2,3,4
    64:  1:2,3,4:4
    65:  2,3,4:4:1
    66:  2,3,4:1:4
    67:  5:2:3,4,5
    68:  5:3,4,5:2
    69:  2:5:3,4,5
    70:  2:3,4,5:5
    71:  3,4,5:5:2
    72:  3,4,5:2:5
family= 2 0 1 0 0 0 new D6h genus #    30 is 0:3:0,1,3
     1:  0:3:0,1,3
     2:  0:0,1,3:3
     3:  3:0:0,1,3
     4:  3:0,1,3:0
     5:  0,1,3:0:3
     6:  0,1,3:3:0
     7:  1:4:1,2,4
     8:  1:1,2,4:4
     9:  4:1:1,2,4
    10:  4:1,2,4:1
    11:  1,2,4:1:4
    12:  1,2,4:4:1
    13:  2:5:2,3,5
    14:  2:2,3,5:5
    15:  5:2:2,3,5
    16:  5:2,3,5:2
    17:  2,3,5:2:5
    18:  2,3,5:5:2
    19:  3:0:0,3,4
    20:  3:0,3,4:0
    21:  0:3:0,3,4
    22:  0:0,3,4:3
    23:  0,3,4:3:0
    24:  0,3,4:0:3
    25:  4:1:1,4,5
    26:  4:1,4,5:1
    27:  1:4:1,4,5
    28:  1:1,4,5:4
    29:  1,4,5:4:1
    30:  1,4,5:1:4
    31:  5:2:0,2,5
    32:  5:0,2,5:2
    33:  2:5:0,2,5
    34:  2:0,2,5:5
    35:  0,2,5:5:2
    36:  0,2,5:2:5
    37:  0:3:0,3,5
    38:  0:0,3,5:3
    39:  3:0:0,3,5
    40:  3:0,3,5:0
    41:  0,3,5:0:3
    42:  0,3,5:3:0
    43:  1:4:0,1,4
    44:  1:0,1,4:4
    45:  4:1:0,1,4
    46:  4:0,1,4:1
    47:  0,1,4:1:4
    48:  0,1,4:4:1
    49:  2:5:1,2,5
    50:  2:1,2,5:5
    51:  5:2:1,2,5
    52:  5:1,2,5:2
    53:  1,2,5:2:5
    54:  1,2,5:5:2
    55:  3:0:0,2,3
    56:  3:0,2,3:0
    57:  0:3:0,2,3
    58:  0:0,2,3:3
    59:  0,2,3:3:0
    60:  0,2,3:0:3
    61:  4:1:1,3,4
    62:  4:1,3,4:1
    63:  1:4:1,3,4
    64:  1:1,3,4:4
    65:  1,3,4:4:1
    66:  1,3,4:1:4
    67:  5:2:2,4,5
    68:  5:2,4,5:2
    69:  2:5:2,4,5
    70:  2:2,4,5:5
    71:  2,4,5:5:2
    72:  2,4,5:2:5
family= 2 0 1 0 0 0 new D6h genus #    31 is 0:3:0,1,4
     1:  0:3:0,1,4
     2:  0:0,1,4:3
     3:  3:0:0,1,4
     4:  3:0,1,4:0
     5:  0,1,4:0:3
     6:  0,1,4:3:0
     7:  1:4:1,2,5
     8:  1:1,2,5:4
     9:  4:1:1,2,5
    10:  4:1,2,5:1
    11:  1,2,5:1:4
    12:  1,2,5:4:1
    13:  2:5:0,2,3
    14:  2:0,2,3:5
    15:  5:2:0,2,3
    16:  5:0,2,3:2
    17:  0,2,3:2:5
    18:  0,2,3:5:2
    19:  3:0:1,3,4
    20:  3:1,3,4:0
    21:  0:3:1,3,4
    22:  0:1,3,4:3
    23:  1,3,4:3:0
    24:  1,3,4:0:3
    25:  4:1:2,4,5
    26:  4:2,4,5:1
    27:  1:4:2,4,5
    28:  1:2,4,5:4
    29:  2,4,5:4:1
    30:  2,4,5:1:4
    31:  5:2:0,3,5
    32:  5:0,3,5:2
    33:  2:5:0,3,5
    34:  2:0,3,5:5
    35:  0,3,5:5:2
    36:  0,3,5:2:5
    37:  0:3:0,2,5
    38:  0:0,2,5:3
    39:  3:0:0,2,5
    40:  3:0,2,5:0
    41:  0,2,5:0:3
    42:  0,2,5:3:0
    43:  1:4:0,1,3
    44:  1:0,1,3:4
    45:  4:1:0,1,3
    46:  4:0,1,3:1
    47:  0,1,3:1:4
    48:  0,1,3:4:1
    49:  2:5:1,2,4
    50:  2:1,2,4:5
    51:  5:2:1,2,4
    52:  5:1,2,4:2
    53:  1,2,4:2:5
    54:  1,2,4:5:2
    55:  3:0:2,3,5
    56:  3:2,3,5:0
    57:  0:3:2,3,5
    58:  0:2,3,5:3
    59:  2,3,5:3:0
    60:  2,3,5:0:3
    61:  4:1:0,3,4
    62:  4:0,3,4:1
    63:  1:4:0,3,4
    64:  1:0,3,4:4
    65:  0,3,4:4:1
    66:  0,3,4:1:4
    67:  5:2:1,4,5
    68:  5:1,4,5:2
    69:  2:5:1,4,5
    70:  2:1,4,5:5
    71:  1,4,5:5:2
    72:  1,4,5:2:5
family= 2 0 1 0 0 0 new D6h genus #    32 is 0:3:0,1,5
     1:  0:3:0,1,5
     2:  0:0,1,5:3
     3:  3:0:0,1,5
     4:  3:0,1,5:0
     5:  0,1,5:0:3
     6:  0,1,5:3:0
     7:  1:4:0,1,2
     8:  1:0,1,2:4
     9:  4:1:0,1,2
    10:  4:0,1,2:1
    11:  0,1,2:1:4
    12:  0,1,2:4:1
    13:  2:5:1,2,3
    14:  2:1,2,3:5
    15:  5:2:1,2,3
    16:  5:1,2,3:2
    17:  1,2,3:2:5
    18:  1,2,3:5:2
    19:  3:0:2,3,4
    20:  3:2,3,4:0
    21:  0:3:2,3,4
    22:  0:2,3,4:3
    23:  2,3,4:3:0
    24:  2,3,4:0:3
    25:  4:1:3,4,5
    26:  4:3,4,5:1
    27:  1:4:3,4,5
    28:  1:3,4,5:4
    29:  3,4,5:4:1
    30:  3,4,5:1:4
    31:  5:2:0,4,5
    32:  5:0,4,5:2
    33:  2:5:0,4,5
    34:  2:0,4,5:5
    35:  0,4,5:5:2
    36:  0,4,5:2:5
family= 2 0 1 0 0 0 new D6h genus #    33 is 0:3:0,2,4
     1:  0:3:0,2,4
     2:  0:0,2,4:3
     3:  3:0:0,2,4
     4:  3:0,2,4:0
     5:  0,2,4:0:3
     6:  0,2,4:3:0
     7:  1:4:1,3,5
     8:  1:1,3,5:4
     9:  4:1:1,3,5
    10:  4:1,3,5:1
    11:  1,3,5:1:4
    12:  1,3,5:4:1
    13:  2:5:0,2,4
    14:  2:0,2,4:5
    15:  5:2:0,2,4
    16:  5:0,2,4:2
    17:  0,2,4:2:5
    18:  0,2,4:5:2
    19:  3:0:1,3,5
    20:  3:1,3,5:0
    21:  0:3:1,3,5
    22:  0:1,3,5:3
    23:  1,3,5:3:0
    24:  1,3,5:0:3
    25:  4:1:0,2,4
    26:  4:0,2,4:1
    27:  1:4:0,2,4
    28:  1:0,2,4:4
    29:  0,2,4:4:1
    30:  0,2,4:1:4
    31:  5:2:1,3,5
    32:  5:1,3,5:2
    33:  2:5:1,3,5
    34:  2:1,3,5:5
    35:  1,3,5:5:2
    36:  1,3,5:2:5
family= 2 0 1 0 0 0 new D6h genus #    34 is 0:3:1,2,4
     1:  0:3:1,2,4
     2:  0:1,2,4:3
     3:  3:0:1,2,4
     4:  3:1,2,4:0
     5:  1,2,4:0:3
     6:  1,2,4:3:0
     7:  1:4:2,3,5
     8:  1:2,3,5:4
     9:  4:1:2,3,5
    10:  4:2,3,5:1
    11:  2,3,5:1:4
    12:  2,3,5:4:1
    13:  2:5:0,3,4
    14:  2:0,3,4:5
    15:  5:2:0,3,4
    16:  5:0,3,4:2
    17:  0,3,4:2:5
    18:  0,3,4:5:2
    19:  3:0:1,4,5
    20:  3:1,4,5:0
    21:  0:3:1,4,5
    22:  0:1,4,5:3
    23:  1,4,5:3:0
    24:  1,4,5:0:3
    25:  4:1:0,2,5
    26:  4:0,2,5:1
    27:  1:4:0,2,5
    28:  1:0,2,5:4
    29:  0,2,5:4:1
    30:  0,2,5:1:4
    31:  5:2:0,1,3
    32:  5:0,1,3:2
    33:  2:5:0,1,3
    34:  2:0,1,3:5
    35:  0,1,3:5:2
    36:  0,1,3:2:5
    37:  0:3:2,4,5
    38:  0:2,4,5:3
    39:  3:0:2,4,5
    40:  3:2,4,5:0
    41:  2,4,5:0:3
    42:  2,4,5:3:0
    43:  1:4:0,3,5
    44:  1:0,3,5:4
    45:  4:1:0,3,5
    46:  4:0,3,5:1
    47:  0,3,5:1:4
    48:  0,3,5:4:1
    49:  2:5:0,1,4
    50:  2:0,1,4:5
    51:  5:2:0,1,4
    52:  5:0,1,4:2
    53:  0,1,4:2:5
    54:  0,1,4:5:2
    55:  3:0:1,2,5
    56:  3:1,2,5:0
    57:  0:3:1,2,5
    58:  0:1,2,5:3
    59:  1,2,5:3:0
    60:  1,2,5:0:3
    61:  4:1:0,2,3
    62:  4:0,2,3:1
    63:  1:4:0,2,3
    64:  1:0,2,3:4
    65:  0,2,3:4:1
    66:  0,2,3:1:4
    67:  5:2:1,3,4
    68:  5:1,3,4:2
    69:  2:5:1,3,4
    70:  2:1,3,4:5
    71:  1,3,4:5:2
    72:  1,3,4:2:5
Nber of genera for this family=   34
 
family= 1 1 1 0 0 0
 
family= 1 1 1 0 0 0 new D6h genus #     1 is 0:0,1:1,2,3
     1:  0:0,1:1,2,3
     2:  0:1,2,3:0,1
     3:  0,1:0:1,2,3
     4:  0,1:1,2,3:0
     5:  1,2,3:0:0,1
     6:  1,2,3:0,1:0
     7:  1:1,2:2,3,4
     8:  1:2,3,4:1,2
     9:  1,2:1:2,3,4
    10:  1,2:2,3,4:1
    11:  2,3,4:1:1,2
    12:  2,3,4:1,2:1
    13:  2:2,3:3,4,5
    14:  2:3,4,5:2,3
    15:  2,3:2:3,4,5
    16:  2,3:3,4,5:2
    17:  3,4,5:2:2,3
    18:  3,4,5:2,3:2
    19:  3:3,4:0,4,5
    20:  3:0,4,5:3,4
    21:  3,4:3:0,4,5
    22:  3,4:0,4,5:3
    23:  0,4,5:3:3,4
    24:  0,4,5:3,4:3
    25:  4:4,5:0,1,5
    26:  4:0,1,5:4,5
    27:  4,5:4:0,1,5
    28:  4,5:0,1,5:4
    29:  0,1,5:4:4,5
    30:  0,1,5:4,5:4
    31:  5:0,5:0,1,2
    32:  5:0,1,2:0,5
    33:  0,5:5:0,1,2
    34:  0,5:0,1,2:5
    35:  0,1,2:5:0,5
    36:  0,1,2:0,5:5
    37:  0:0,5:3,4,5
    38:  0:3,4,5:0,5
    39:  0,5:0:3,4,5
    40:  0,5:3,4,5:0
    41:  3,4,5:0:0,5
    42:  3,4,5:0,5:0
    43:  1:0,1:0,4,5
    44:  1:0,4,5:0,1
    45:  0,1:1:0,4,5
    46:  0,1:0,4,5:1
    47:  0,4,5:1:0,1
    48:  0,4,5:0,1:1
    49:  2:1,2:0,1,5
    50:  2:0,1,5:1,2
    51:  1,2:2:0,1,5
    52:  1,2:0,1,5:2
    53:  0,1,5:2:1,2
    54:  0,1,5:1,2:2
    55:  3:2,3:0,1,2
    56:  3:0,1,2:2,3
    57:  2,3:3:0,1,2
    58:  2,3:0,1,2:3
    59:  0,1,2:3:2,3
    60:  0,1,2:2,3:3
    61:  4:3,4:1,2,3
    62:  4:1,2,3:3,4
    63:  3,4:4:1,2,3
    64:  3,4:1,2,3:4
    65:  1,2,3:4:3,4
    66:  1,2,3:3,4:4
    67:  5:4,5:2,3,4
    68:  5:2,3,4:4,5
    69:  4,5:5:2,3,4
    70:  4,5:2,3,4:5
    71:  2,3,4:5:4,5
    72:  2,3,4:4,5:5
family= 1 1 1 0 0 0 new D6h genus #     2 is 0:0,1:1,2,4
     1:  0:0,1:1,2,4
     2:  0:1,2,4:0,1
     3:  0,1:0:1,2,4
     4:  0,1:1,2,4:0
     5:  1,2,4:0:0,1
     6:  1,2,4:0,1:0
     7:  1:1,2:2,3,5
     8:  1:2,3,5:1,2
     9:  1,2:1:2,3,5
    10:  1,2:2,3,5:1
    11:  2,3,5:1:1,2
    12:  2,3,5:1,2:1
    13:  2:2,3:0,3,4
    14:  2:0,3,4:2,3
    15:  2,3:2:0,3,4
    16:  2,3:0,3,4:2
    17:  0,3,4:2:2,3
    18:  0,3,4:2,3:2
    19:  3:3,4:1,4,5
    20:  3:1,4,5:3,4
    21:  3,4:3:1,4,5
    22:  3,4:1,4,5:3
    23:  1,4,5:3:3,4
    24:  1,4,5:3,4:3
    25:  4:4,5:0,2,5
    26:  4:0,2,5:4,5
    27:  4,5:4:0,2,5
    28:  4,5:0,2,5:4
    29:  0,2,5:4:4,5
    30:  0,2,5:4,5:4
    31:  5:0,5:0,1,3
    32:  5:0,1,3:0,5
    33:  0,5:5:0,1,3
    34:  0,5:0,1,3:5
    35:  0,1,3:5:0,5
    36:  0,1,3:0,5:5
    37:  0:0,5:2,4,5
    38:  0:2,4,5:0,5
    39:  0,5:0:2,4,5
    40:  0,5:2,4,5:0
    41:  2,4,5:0:0,5
    42:  2,4,5:0,5:0
    43:  1:0,1:0,3,5
    44:  1:0,3,5:0,1
    45:  0,1:1:0,3,5
    46:  0,1:0,3,5:1
    47:  0,3,5:1:0,1
    48:  0,3,5:0,1:1
    49:  2:1,2:0,1,4
    50:  2:0,1,4:1,2
    51:  1,2:2:0,1,4
    52:  1,2:0,1,4:2
    53:  0,1,4:2:1,2
    54:  0,1,4:1,2:2
    55:  3:2,3:1,2,5
    56:  3:1,2,5:2,3
    57:  2,3:3:1,2,5
    58:  2,3:1,2,5:3
    59:  1,2,5:3:2,3
    60:  1,2,5:2,3:3
    61:  4:3,4:0,2,3
    62:  4:0,2,3:3,4
    63:  3,4:4:0,2,3
    64:  3,4:0,2,3:4
    65:  0,2,3:4:3,4
    66:  0,2,3:3,4:4
    67:  5:4,5:1,3,4
    68:  5:1,3,4:4,5
    69:  4,5:5:1,3,4
    70:  4,5:1,3,4:5
    71:  1,3,4:5:4,5
    72:  1,3,4:4,5:5
family= 1 1 1 0 0 0 new D6h genus #     3 is 0:0,1:1,2,5
     1:  0:0,1:1,2,5
     2:  0:1,2,5:0,1
     3:  0,1:0:1,2,5
     4:  0,1:1,2,5:0
     5:  1,2,5:0:0,1
     6:  1,2,5:0,1:0
     7:  1:1,2:0,2,3
     8:  1:0,2,3:1,2
     9:  1,2:1:0,2,3
    10:  1,2:0,2,3:1
    11:  0,2,3:1:1,2
    12:  0,2,3:1,2:1
    13:  2:2,3:1,3,4
    14:  2:1,3,4:2,3
    15:  2,3:2:1,3,4
    16:  2,3:1,3,4:2
    17:  1,3,4:2:2,3
    18:  1,3,4:2,3:2
    19:  3:3,4:2,4,5
    20:  3:2,4,5:3,4
    21:  3,4:3:2,4,5
    22:  3,4:2,4,5:3
    23:  2,4,5:3:3,4
    24:  2,4,5:3,4:3
    25:  4:4,5:0,3,5
    26:  4:0,3,5:4,5
    27:  4,5:4:0,3,5
    28:  4,5:0,3,5:4
    29:  0,3,5:4:4,5
    30:  0,3,5:4,5:4
    31:  5:0,5:0,1,4
    32:  5:0,1,4:0,5
    33:  0,5:5:0,1,4
    34:  0,5:0,1,4:5
    35:  0,1,4:5:0,5
    36:  0,1,4:0,5:5
    37:  0:0,5:1,4,5
    38:  0:1,4,5:0,5
    39:  0,5:0:1,4,5
    40:  0,5:1,4,5:0
    41:  1,4,5:0:0,5
    42:  1,4,5:0,5:0
    43:  1:0,1:0,2,5
    44:  1:0,2,5:0,1
    45:  0,1:1:0,2,5
    46:  0,1:0,2,5:1
    47:  0,2,5:1:0,1
    48:  0,2,5:0,1:1
    49:  2:1,2:0,1,3
    50:  2:0,1,3:1,2
    51:  1,2:2:0,1,3
    52:  1,2:0,1,3:2
    53:  0,1,3:2:1,2
    54:  0,1,3:1,2:2
    55:  3:2,3:1,2,4
    56:  3:1,2,4:2,3
    57:  2,3:3:1,2,4
    58:  2,3:1,2,4:3
    59:  1,2,4:3:2,3
    60:  1,2,4:2,3:3
    61:  4:3,4:2,3,5
    62:  4:2,3,5:3,4
    63:  3,4:4:2,3,5
    64:  3,4:2,3,5:4
    65:  2,3,5:4:3,4
    66:  2,3,5:3,4:4
    67:  5:4,5:0,3,4
    68:  5:0,3,4:4,5
    69:  4,5:5:0,3,4
    70:  4,5:0,3,4:5
    71:  0,3,4:5:4,5
    72:  0,3,4:4,5:5
family= 1 1 1 0 0 0 new D6h genus #     4 is 0:0,1:1,3,4
     1:  0:0,1:1,3,4
     2:  0:1,3,4:0,1
     3:  0,1:0:1,3,4
     4:  0,1:1,3,4:0
     5:  1,3,4:0:0,1
     6:  1,3,4:0,1:0
     7:  1:1,2:2,4,5
     8:  1:2,4,5:1,2
     9:  1,2:1:2,4,5
    10:  1,2:2,4,5:1
    11:  2,4,5:1:1,2
    12:  2,4,5:1,2:1
    13:  2:2,3:0,3,5
    14:  2:0,3,5:2,3
    15:  2,3:2:0,3,5
    16:  2,3:0,3,5:2
    17:  0,3,5:2:2,3
    18:  0,3,5:2,3:2
    19:  3:3,4:0,1,4
    20:  3:0,1,4:3,4
    21:  3,4:3:0,1,4
    22:  3,4:0,1,4:3
    23:  0,1,4:3:3,4
    24:  0,1,4:3,4:3
    25:  4:4,5:1,2,5
    26:  4:1,2,5:4,5
    27:  4,5:4:1,2,5
    28:  4,5:1,2,5:4
    29:  1,2,5:4:4,5
    30:  1,2,5:4,5:4
    31:  5:0,5:0,2,3
    32:  5:0,2,3:0,5
    33:  0,5:5:0,2,3
    34:  0,5:0,2,3:5
    35:  0,2,3:5:0,5
    36:  0,2,3:0,5:5
    37:  0:0,5:2,3,5
    38:  0:2,3,5:0,5
    39:  0,5:0:2,3,5
    40:  0,5:2,3,5:0
    41:  2,3,5:0:0,5
    42:  2,3,5:0,5:0
    43:  1:0,1:0,3,4
    44:  1:0,3,4:0,1
    45:  0,1:1:0,3,4
    46:  0,1:0,3,4:1
    47:  0,3,4:1:0,1
    48:  0,3,4:0,1:1
    49:  2:1,2:1,4,5
    50:  2:1,4,5:1,2
    51:  1,2:2:1,4,5
    52:  1,2:1,4,5:2
    53:  1,4,5:2:1,2
    54:  1,4,5:1,2:2
    55:  3:2,3:0,2,5
    56:  3:0,2,5:2,3
    57:  2,3:3:0,2,5
    58:  2,3:0,2,5:3
    59:  0,2,5:3:2,3
    60:  0,2,5:2,3:3
    61:  4:3,4:0,1,3
    62:  4:0,1,3:3,4
    63:  3,4:4:0,1,3
    64:  3,4:0,1,3:4
    65:  0,1,3:4:3,4
    66:  0,1,3:3,4:4
    67:  5:4,5:1,2,4
    68:  5:1,2,4:4,5
    69:  4,5:5:1,2,4
    70:  4,5:1,2,4:5
    71:  1,2,4:5:4,5
    72:  1,2,4:4,5:5
family= 1 1 1 0 0 0 new D6h genus #     5 is 0:0,1:1,3,5
     1:  0:0,1:1,3,5
     2:  0:1,3,5:0,1
     3:  0,1:0:1,3,5
     4:  0,1:1,3,5:0
     5:  1,3,5:0:0,1
     6:  1,3,5:0,1:0
     7:  1:1,2:0,2,4
     8:  1:0,2,4:1,2
     9:  1,2:1:0,2,4
    10:  1,2:0,2,4:1
    11:  0,2,4:1:1,2
    12:  0,2,4:1,2:1
    13:  2:2,3:1,3,5
    14:  2:1,3,5:2,3
    15:  2,3:2:1,3,5
    16:  2,3:1,3,5:2
    17:  1,3,5:2:2,3
    18:  1,3,5:2,3:2
    19:  3:3,4:0,2,4
    20:  3:0,2,4:3,4
    21:  3,4:3:0,2,4
    22:  3,4:0,2,4:3
    23:  0,2,4:3:3,4
    24:  0,2,4:3,4:3
    25:  4:4,5:1,3,5
    26:  4:1,3,5:4,5
    27:  4,5:4:1,3,5
    28:  4,5:1,3,5:4
    29:  1,3,5:4:4,5
    30:  1,3,5:4,5:4
    31:  5:0,5:0,2,4
    32:  5:0,2,4:0,5
    33:  0,5:5:0,2,4
    34:  0,5:0,2,4:5
    35:  0,2,4:5:0,5
    36:  0,2,4:0,5:5
    37:  0:0,5:1,3,5
    38:  0:1,3,5:0,5
    39:  0,5:0:1,3,5
    40:  0,5:1,3,5:0
    41:  1,3,5:0:0,5
    42:  1,3,5:0,5:0
    43:  1:0,1:0,2,4
    44:  1:0,2,4:0,1
    45:  0,1:1:0,2,4
    46:  0,1:0,2,4:1
    47:  0,2,4:1:0,1
    48:  0,2,4:0,1:1
    49:  2:1,2:1,3,5
    50:  2:1,3,5:1,2
    51:  1,2:2:1,3,5
    52:  1,2:1,3,5:2
    53:  1,3,5:2:1,2
    54:  1,3,5:1,2:2
    55:  3:2,3:0,2,4
    56:  3:0,2,4:2,3
    57:  2,3:3:0,2,4
    58:  2,3:0,2,4:3
    59:  0,2,4:3:2,3
    60:  0,2,4:2,3:3
    61:  4:3,4:1,3,5
    62:  4:1,3,5:3,4
    63:  3,4:4:1,3,5
    64:  3,4:1,3,5:4
    65:  1,3,5:4:3,4
    66:  1,3,5:3,4:4
    67:  5:4,5:0,2,4
    68:  5:0,2,4:4,5
    69:  4,5:5:0,2,4
    70:  4,5:0,2,4:5
    71:  0,2,4:5:4,5
    72:  0,2,4:4,5:5
family= 1 1 1 0 0 0 new D6h genus #     6 is 0:0,1:1,4,5
     1:  0:0,1:1,4,5
     2:  0:1,4,5:0,1
     3:  0,1:0:1,4,5
     4:  0,1:1,4,5:0
     5:  1,4,5:0:0,1
     6:  1,4,5:0,1:0
     7:  1:1,2:0,2,5
     8:  1:0,2,5:1,2
     9:  1,2:1:0,2,5
    10:  1,2:0,2,5:1
    11:  0,2,5:1:1,2
    12:  0,2,5:1,2:1
    13:  2:2,3:0,1,3
    14:  2:0,1,3:2,3
    15:  2,3:2:0,1,3
    16:  2,3:0,1,3:2
    17:  0,1,3:2:2,3
    18:  0,1,3:2,3:2
    19:  3:3,4:1,2,4
    20:  3:1,2,4:3,4
    21:  3,4:3:1,2,4
    22:  3,4:1,2,4:3
    23:  1,2,4:3:3,4
    24:  1,2,4:3,4:3
    25:  4:4,5:2,3,5
    26:  4:2,3,5:4,5
    27:  4,5:4:2,3,5
    28:  4,5:2,3,5:4
    29:  2,3,5:4:4,5
    30:  2,3,5:4,5:4
    31:  5:0,5:0,3,4
    32:  5:0,3,4:0,5
    33:  0,5:5:0,3,4
    34:  0,5:0,3,4:5
    35:  0,3,4:5:0,5
    36:  0,3,4:0,5:5
    37:  0:0,5:1,2,5
    38:  0:1,2,5:0,5
    39:  0,5:0:1,2,5
    40:  0,5:1,2,5:0
    41:  1,2,5:0:0,5
    42:  1,2,5:0,5:0
    43:  1:0,1:0,2,3
    44:  1:0,2,3:0,1
    45:  0,1:1:0,2,3
    46:  0,1:0,2,3:1
    47:  0,2,3:1:0,1
    48:  0,2,3:0,1:1
    49:  2:1,2:1,3,4
    50:  2:1,3,4:1,2
    51:  1,2:2:1,3,4
    52:  1,2:1,3,4:2
    53:  1,3,4:2:1,2
    54:  1,3,4:1,2:2
    55:  3:2,3:2,4,5
    56:  3:2,4,5:2,3
    57:  2,3:3:2,4,5
    58:  2,3:2,4,5:3
    59:  2,4,5:3:2,3
    60:  2,4,5:2,3:3
    61:  4:3,4:0,3,5
    62:  4:0,3,5:3,4
    63:  3,4:4:0,3,5
    64:  3,4:0,3,5:4
    65:  0,3,5:4:3,4
    66:  0,3,5:3,4:4
    67:  5:4,5:0,1,4
    68:  5:0,1,4:4,5
    69:  4,5:5:0,1,4
    70:  4,5:0,1,4:5
    71:  0,1,4:5:4,5
    72:  0,1,4:4,5:5
family= 1 1 1 0 0 0 new D6h genus #     7 is 0:0,1:2,3,4
     1:  0:0,1:2,3,4
     2:  0:2,3,4:0,1
     3:  0,1:0:2,3,4
     4:  0,1:2,3,4:0
     5:  2,3,4:0:0,1
     6:  2,3,4:0,1:0
     7:  1:1,2:3,4,5
     8:  1:3,4,5:1,2
     9:  1,2:1:3,4,5
    10:  1,2:3,4,5:1
    11:  3,4,5:1:1,2
    12:  3,4,5:1,2:1
    13:  2:2,3:0,4,5
    14:  2:0,4,5:2,3
    15:  2,3:2:0,4,5
    16:  2,3:0,4,5:2
    17:  0,4,5:2:2,3
    18:  0,4,5:2,3:2
    19:  3:3,4:0,1,5
    20:  3:0,1,5:3,4
    21:  3,4:3:0,1,5
    22:  3,4:0,1,5:3
    23:  0,1,5:3:3,4
    24:  0,1,5:3,4:3
    25:  4:4,5:0,1,2
    26:  4:0,1,2:4,5
    27:  4,5:4:0,1,2
    28:  4,5:0,1,2:4
    29:  0,1,2:4:4,5
    30:  0,1,2:4,5:4
    31:  5:0,5:1,2,3
    32:  5:1,2,3:0,5
    33:  0,5:5:1,2,3
    34:  0,5:1,2,3:5
    35:  1,2,3:5:0,5
    36:  1,2,3:0,5:5
    37:  0:0,5:2,3,4
    38:  0:2,3,4:0,5
    39:  0,5:0:2,3,4
    40:  0,5:2,3,4:0
    41:  2,3,4:0:0,5
    42:  2,3,4:0,5:0
    43:  1:0,1:3,4,5
    44:  1:3,4,5:0,1
    45:  0,1:1:3,4,5
    46:  0,1:3,4,5:1
    47:  3,4,5:1:0,1
    48:  3,4,5:0,1:1
    49:  2:1,2:0,4,5
    50:  2:0,4,5:1,2
    51:  1,2:2:0,4,5
    52:  1,2:0,4,5:2
    53:  0,4,5:2:1,2
    54:  0,4,5:1,2:2
    55:  3:2,3:0,1,5
    56:  3:0,1,5:2,3
    57:  2,3:3:0,1,5
    58:  2,3:0,1,5:3
    59:  0,1,5:3:2,3
    60:  0,1,5:2,3:3
    61:  4:3,4:0,1,2
    62:  4:0,1,2:3,4
    63:  3,4:4:0,1,2
    64:  3,4:0,1,2:4
    65:  0,1,2:4:3,4
    66:  0,1,2:3,4:4
    67:  5:4,5:1,2,3
    68:  5:1,2,3:4,5
    69:  4,5:5:1,2,3
    70:  4,5:1,2,3:5
    71:  1,2,3:5:4,5
    72:  1,2,3:4,5:5
family= 1 1 1 0 0 0 new D6h genus #     8 is 0:0,1:2,3,5
     1:  0:0,1:2,3,5
     2:  0:2,3,5:0,1
     3:  0,1:0:2,3,5
     4:  0,1:2,3,5:0
     5:  2,3,5:0:0,1
     6:  2,3,5:0,1:0
     7:  1:1,2:0,3,4
     8:  1:0,3,4:1,2
     9:  1,2:1:0,3,4
    10:  1,2:0,3,4:1
    11:  0,3,4:1:1,2
    12:  0,3,4:1,2:1
    13:  2:2,3:1,4,5
    14:  2:1,4,5:2,3
    15:  2,3:2:1,4,5
    16:  2,3:1,4,5:2
    17:  1,4,5:2:2,3
    18:  1,4,5:2,3:2
    19:  3:3,4:0,2,5
    20:  3:0,2,5:3,4
    21:  3,4:3:0,2,5
    22:  3,4:0,2,5:3
    23:  0,2,5:3:3,4
    24:  0,2,5:3,4:3
    25:  4:4,5:0,1,3
    26:  4:0,1,3:4,5
    27:  4,5:4:0,1,3
    28:  4,5:0,1,3:4
    29:  0,1,3:4:4,5
    30:  0,1,3:4,5:4
    31:  5:0,5:1,2,4
    32:  5:1,2,4:0,5
    33:  0,5:5:1,2,4
    34:  0,5:1,2,4:5
    35:  1,2,4:5:0,5
    36:  1,2,4:0,5:5
    37:  0:0,5:1,3,4
    38:  0:1,3,4:0,5
    39:  0,5:0:1,3,4
    40:  0,5:1,3,4:0
    41:  1,3,4:0:0,5
    42:  1,3,4:0,5:0
    43:  1:0,1:2,4,5
    44:  1:2,4,5:0,1
    45:  0,1:1:2,4,5
    46:  0,1:2,4,5:1
    47:  2,4,5:1:0,1
    48:  2,4,5:0,1:1
    49:  2:1,2:0,3,5
    50:  2:0,3,5:1,2
    51:  1,2:2:0,3,5
    52:  1,2:0,3,5:2
    53:  0,3,5:2:1,2
    54:  0,3,5:1,2:2
    55:  3:2,3:0,1,4
    56:  3:0,1,4:2,3
    57:  2,3:3:0,1,4
    58:  2,3:0,1,4:3
    59:  0,1,4:3:2,3
    60:  0,1,4:2,3:3
    61:  4:3,4:1,2,5
    62:  4:1,2,5:3,4
    63:  3,4:4:1,2,5
    64:  3,4:1,2,5:4
    65:  1,2,5:4:3,4
    66:  1,2,5:3,4:4
    67:  5:4,5:0,2,3
    68:  5:0,2,3:4,5
    69:  4,5:5:0,2,3
    70:  4,5:0,2,3:5
    71:  0,2,3:5:4,5
    72:  0,2,3:4,5:5
family= 1 1 1 0 0 0 new D6h genus #     9 is 0:0,1:2,4,5
     1:  0:0,1:2,4,5
     2:  0:2,4,5:0,1
     3:  0,1:0:2,4,5
     4:  0,1:2,4,5:0
     5:  2,4,5:0:0,1
     6:  2,4,5:0,1:0
     7:  1:1,2:0,3,5
     8:  1:0,3,5:1,2
     9:  1,2:1:0,3,5
    10:  1,2:0,3,5:1
    11:  0,3,5:1:1,2
    12:  0,3,5:1,2:1
    13:  2:2,3:0,1,4
    14:  2:0,1,4:2,3
    15:  2,3:2:0,1,4
    16:  2,3:0,1,4:2
    17:  0,1,4:2:2,3
    18:  0,1,4:2,3:2
    19:  3:3,4:1,2,5
    20:  3:1,2,5:3,4
    21:  3,4:3:1,2,5
    22:  3,4:1,2,5:3
    23:  1,2,5:3:3,4
    24:  1,2,5:3,4:3
    25:  4:4,5:0,2,3
    26:  4:0,2,3:4,5
    27:  4,5:4:0,2,3
    28:  4,5:0,2,3:4
    29:  0,2,3:4:4,5
    30:  0,2,3:4,5:4
    31:  5:0,5:1,3,4
    32:  5:1,3,4:0,5
    33:  0,5:5:1,3,4
    34:  0,5:1,3,4:5
    35:  1,3,4:5:0,5
    36:  1,3,4:0,5:5
    37:  0:0,5:1,2,4
    38:  0:1,2,4:0,5
    39:  0,5:0:1,2,4
    40:  0,5:1,2,4:0
    41:  1,2,4:0:0,5
    42:  1,2,4:0,5:0
    43:  1:0,1:2,3,5
    44:  1:2,3,5:0,1
    45:  0,1:1:2,3,5
    46:  0,1:2,3,5:1
    47:  2,3,5:1:0,1
    48:  2,3,5:0,1:1
    49:  2:1,2:0,3,4
    50:  2:0,3,4:1,2
    51:  1,2:2:0,3,4
    52:  1,2:0,3,4:2
    53:  0,3,4:2:1,2
    54:  0,3,4:1,2:2
    55:  3:2,3:1,4,5
    56:  3:1,4,5:2,3
    57:  2,3:3:1,4,5
    58:  2,3:1,4,5:3
    59:  1,4,5:3:2,3
    60:  1,4,5:2,3:3
    61:  4:3,4:0,2,5
    62:  4:0,2,5:3,4
    63:  3,4:4:0,2,5
    64:  3,4:0,2,5:4
    65:  0,2,5:4:3,4
    66:  0,2,5:3,4:4
    67:  5:4,5:0,1,3
    68:  5:0,1,3:4,5
    69:  4,5:5:0,1,3
    70:  4,5:0,1,3:5
    71:  0,1,3:5:4,5
    72:  0,1,3:4,5:5
family= 1 1 1 0 0 0 new D6h genus #    10 is 0:0,1:3,4,5
     1:  0:0,1:3,4,5
     2:  0:3,4,5:0,1
     3:  0,1:0:3,4,5
     4:  0,1:3,4,5:0
     5:  3,4,5:0:0,1
     6:  3,4,5:0,1:0
     7:  1:1,2:0,4,5
     8:  1:0,4,5:1,2
     9:  1,2:1:0,4,5
    10:  1,2:0,4,5:1
    11:  0,4,5:1:1,2
    12:  0,4,5:1,2:1
    13:  2:2,3:0,1,5
    14:  2:0,1,5:2,3
    15:  2,3:2:0,1,5
    16:  2,3:0,1,5:2
    17:  0,1,5:2:2,3
    18:  0,1,5:2,3:2
    19:  3:3,4:0,1,2
    20:  3:0,1,2:3,4
    21:  3,4:3:0,1,2
    22:  3,4:0,1,2:3
    23:  0,1,2:3:3,4
    24:  0,1,2:3,4:3
    25:  4:4,5:1,2,3
    26:  4:1,2,3:4,5
    27:  4,5:4:1,2,3
    28:  4,5:1,2,3:4
    29:  1,2,3:4:4,5
    30:  1,2,3:4,5:4
    31:  5:0,5:2,3,4
    32:  5:2,3,4:0,5
    33:  0,5:5:2,3,4
    34:  0,5:2,3,4:5
    35:  2,3,4:5:0,5
    36:  2,3,4:0,5:5
    37:  0:0,5:1,2,3
    38:  0:1,2,3:0,5
    39:  0,5:0:1,2,3
    40:  0,5:1,2,3:0
    41:  1,2,3:0:0,5
    42:  1,2,3:0,5:0
    43:  1:0,1:2,3,4
    44:  1:2,3,4:0,1
    45:  0,1:1:2,3,4
    46:  0,1:2,3,4:1
    47:  2,3,4:1:0,1
    48:  2,3,4:0,1:1
    49:  2:1,2:3,4,5
    50:  2:3,4,5:1,2
    51:  1,2:2:3,4,5
    52:  1,2:3,4,5:2
    53:  3,4,5:2:1,2
    54:  3,4,5:1,2:2
    55:  3:2,3:0,4,5
    56:  3:0,4,5:2,3
    57:  2,3:3:0,4,5
    58:  2,3:0,4,5:3
    59:  0,4,5:3:2,3
    60:  0,4,5:2,3:3
    61:  4:3,4:0,1,5
    62:  4:0,1,5:3,4
    63:  3,4:4:0,1,5
    64:  3,4:0,1,5:4
    65:  0,1,5:4:3,4
    66:  0,1,5:3,4:4
    67:  5:4,5:0,1,2
    68:  5:0,1,2:4,5
    69:  4,5:5:0,1,2
    70:  4,5:0,1,2:5
    71:  0,1,2:5:4,5
    72:  0,1,2:4,5:5
family= 1 1 1 0 0 0 new D6h genus #    11 is 0:0,2:1,2,3
     1:  0:0,2:1,2,3
     2:  0:1,2,3:0,2
     3:  0,2:0:1,2,3
     4:  0,2:1,2,3:0
     5:  1,2,3:0:0,2
     6:  1,2,3:0,2:0
     7:  1:1,3:2,3,4
     8:  1:2,3,4:1,3
     9:  1,3:1:2,3,4
    10:  1,3:2,3,4:1
    11:  2,3,4:1:1,3
    12:  2,3,4:1,3:1
    13:  2:2,4:3,4,5
    14:  2:3,4,5:2,4
    15:  2,4:2:3,4,5
    16:  2,4:3,4,5:2
    17:  3,4,5:2:2,4
    18:  3,4,5:2,4:2
    19:  3:3,5:0,4,5
    20:  3:0,4,5:3,5
    21:  3,5:3:0,4,5
    22:  3,5:0,4,5:3
    23:  0,4,5:3:3,5
    24:  0,4,5:3,5:3
    25:  4:0,4:0,1,5
    26:  4:0,1,5:0,4
    27:  0,4:4:0,1,5
    28:  0,4:0,1,5:4
    29:  0,1,5:4:0,4
    30:  0,1,5:0,4:4
    31:  5:1,5:0,1,2
    32:  5:0,1,2:1,5
    33:  1,5:5:0,1,2
    34:  1,5:0,1,2:5
    35:  0,1,2:5:1,5
    36:  0,1,2:1,5:5
    37:  0:0,4:3,4,5
    38:  0:3,4,5:0,4
    39:  0,4:0:3,4,5
    40:  0,4:3,4,5:0
    41:  3,4,5:0:0,4
    42:  3,4,5:0,4:0
    43:  1:1,5:0,4,5
    44:  1:0,4,5:1,5
    45:  1,5:1:0,4,5
    46:  1,5:0,4,5:1
    47:  0,4,5:1:1,5
    48:  0,4,5:1,5:1
    49:  2:0,2:0,1,5
    50:  2:0,1,5:0,2
    51:  0,2:2:0,1,5
    52:  0,2:0,1,5:2
    53:  0,1,5:2:0,2
    54:  0,1,5:0,2:2
    55:  3:1,3:0,1,2
    56:  3:0,1,2:1,3
    57:  1,3:3:0,1,2
    58:  1,3:0,1,2:3
    59:  0,1,2:3:1,3
    60:  0,1,2:1,3:3
    61:  4:2,4:1,2,3
    62:  4:1,2,3:2,4
    63:  2,4:4:1,2,3
    64:  2,4:1,2,3:4
    65:  1,2,3:4:2,4
    66:  1,2,3:2,4:4
    67:  5:3,5:2,3,4
    68:  5:2,3,4:3,5
    69:  3,5:5:2,3,4
    70:  3,5:2,3,4:5
    71:  2,3,4:5:3,5
    72:  2,3,4:3,5:5
family= 1 1 1 0 0 0 new D6h genus #    12 is 0:0,2:1,2,4
     1:  0:0,2:1,2,4
     2:  0:1,2,4:0,2
     3:  0,2:0:1,2,4
     4:  0,2:1,2,4:0
     5:  1,2,4:0:0,2
     6:  1,2,4:0,2:0
     7:  1:1,3:2,3,5
     8:  1:2,3,5:1,3
     9:  1,3:1:2,3,5
    10:  1,3:2,3,5:1
    11:  2,3,5:1:1,3
    12:  2,3,5:1,3:1
    13:  2:2,4:0,3,4
    14:  2:0,3,4:2,4
    15:  2,4:2:0,3,4
    16:  2,4:0,3,4:2
    17:  0,3,4:2:2,4
    18:  0,3,4:2,4:2
    19:  3:3,5:1,4,5
    20:  3:1,4,5:3,5
    21:  3,5:3:1,4,5
    22:  3,5:1,4,5:3
    23:  1,4,5:3:3,5
    24:  1,4,5:3,5:3
    25:  4:0,4:0,2,5
    26:  4:0,2,5:0,4
    27:  0,4:4:0,2,5
    28:  0,4:0,2,5:4
    29:  0,2,5:4:0,4
    30:  0,2,5:0,4:4
    31:  5:1,5:0,1,3
    32:  5:0,1,3:1,5
    33:  1,5:5:0,1,3
    34:  1,5:0,1,3:5
    35:  0,1,3:5:1,5
    36:  0,1,3:1,5:5
    37:  0:0,4:2,4,5
    38:  0:2,4,5:0,4
    39:  0,4:0:2,4,5
    40:  0,4:2,4,5:0
    41:  2,4,5:0:0,4
    42:  2,4,5:0,4:0
    43:  1:1,5:0,3,5
    44:  1:0,3,5:1,5
    45:  1,5:1:0,3,5
    46:  1,5:0,3,5:1
    47:  0,3,5:1:1,5
    48:  0,3,5:1,5:1
    49:  2:0,2:0,1,4
    50:  2:0,1,4:0,2
    51:  0,2:2:0,1,4
    52:  0,2:0,1,4:2
    53:  0,1,4:2:0,2
    54:  0,1,4:0,2:2
    55:  3:1,3:1,2,5
    56:  3:1,2,5:1,3
    57:  1,3:3:1,2,5
    58:  1,3:1,2,5:3
    59:  1,2,5:3:1,3
    60:  1,2,5:1,3:3
    61:  4:2,4:0,2,3
    62:  4:0,2,3:2,4
    63:  2,4:4:0,2,3
    64:  2,4:0,2,3:4
    65:  0,2,3:4:2,4
    66:  0,2,3:2,4:4
    67:  5:3,5:1,3,4
    68:  5:1,3,4:3,5
    69:  3,5:5:1,3,4
    70:  3,5:1,3,4:5
    71:  1,3,4:5:3,5
    72:  1,3,4:3,5:5
family= 1 1 1 0 0 0 new D6h genus #    13 is 0:0,2:1,2,5
     1:  0:0,2:1,2,5
     2:  0:1,2,5:0,2
     3:  0,2:0:1,2,5
     4:  0,2:1,2,5:0
     5:  1,2,5:0:0,2
     6:  1,2,5:0,2:0
     7:  1:1,3:0,2,3
     8:  1:0,2,3:1,3
     9:  1,3:1:0,2,3
    10:  1,3:0,2,3:1
    11:  0,2,3:1:1,3
    12:  0,2,3:1,3:1
    13:  2:2,4:1,3,4
    14:  2:1,3,4:2,4
    15:  2,4:2:1,3,4
    16:  2,4:1,3,4:2
    17:  1,3,4:2:2,4
    18:  1,3,4:2,4:2
    19:  3:3,5:2,4,5
    20:  3:2,4,5:3,5
    21:  3,5:3:2,4,5
    22:  3,5:2,4,5:3
    23:  2,4,5:3:3,5
    24:  2,4,5:3,5:3
    25:  4:0,4:0,3,5
    26:  4:0,3,5:0,4
    27:  0,4:4:0,3,5
    28:  0,4:0,3,5:4
    29:  0,3,5:4:0,4
    30:  0,3,5:0,4:4
    31:  5:1,5:0,1,4
    32:  5:0,1,4:1,5
    33:  1,5:5:0,1,4
    34:  1,5:0,1,4:5
    35:  0,1,4:5:1,5
    36:  0,1,4:1,5:5
    37:  0:0,4:1,4,5
    38:  0:1,4,5:0,4
    39:  0,4:0:1,4,5
    40:  0,4:1,4,5:0
    41:  1,4,5:0:0,4
    42:  1,4,5:0,4:0
    43:  1:1,5:0,2,5
    44:  1:0,2,5:1,5
    45:  1,5:1:0,2,5
    46:  1,5:0,2,5:1
    47:  0,2,5:1:1,5
    48:  0,2,5:1,5:1
    49:  2:0,2:0,1,3
    50:  2:0,1,3:0,2
    51:  0,2:2:0,1,3
    52:  0,2:0,1,3:2
    53:  0,1,3:2:0,2
    54:  0,1,3:0,2:2
    55:  3:1,3:1,2,4
    56:  3:1,2,4:1,3
    57:  1,3:3:1,2,4
    58:  1,3:1,2,4:3
    59:  1,2,4:3:1,3
    60:  1,2,4:1,3:3
    61:  4:2,4:2,3,5
    62:  4:2,3,5:2,4
    63:  2,4:4:2,3,5
    64:  2,4:2,3,5:4
    65:  2,3,5:4:2,4
    66:  2,3,5:2,4:4
    67:  5:3,5:0,3,4
    68:  5:0,3,4:3,5
    69:  3,5:5:0,3,4
    70:  3,5:0,3,4:5
    71:  0,3,4:5:3,5
    72:  0,3,4:3,5:5
family= 1 1 1 0 0 0 new D6h genus #    14 is 0:0,2:1,3,4
     1:  0:0,2:1,3,4
     2:  0:1,3,4:0,2
     3:  0,2:0:1,3,4
     4:  0,2:1,3,4:0
     5:  1,3,4:0:0,2
     6:  1,3,4:0,2:0
     7:  1:1,3:2,4,5
     8:  1:2,4,5:1,3
     9:  1,3:1:2,4,5
    10:  1,3:2,4,5:1
    11:  2,4,5:1:1,3
    12:  2,4,5:1,3:1
    13:  2:2,4:0,3,5
    14:  2:0,3,5:2,4
    15:  2,4:2:0,3,5
    16:  2,4:0,3,5:2
    17:  0,3,5:2:2,4
    18:  0,3,5:2,4:2
    19:  3:3,5:0,1,4
    20:  3:0,1,4:3,5
    21:  3,5:3:0,1,4
    22:  3,5:0,1,4:3
    23:  0,1,4:3:3,5
    24:  0,1,4:3,5:3
    25:  4:0,4:1,2,5
    26:  4:1,2,5:0,4
    27:  0,4:4:1,2,5
    28:  0,4:1,2,5:4
    29:  1,2,5:4:0,4
    30:  1,2,5:0,4:4
    31:  5:1,5:0,2,3
    32:  5:0,2,3:1,5
    33:  1,5:5:0,2,3
    34:  1,5:0,2,3:5
    35:  0,2,3:5:1,5
    36:  0,2,3:1,5:5
    37:  0:0,4:2,3,5
    38:  0:2,3,5:0,4
    39:  0,4:0:2,3,5
    40:  0,4:2,3,5:0
    41:  2,3,5:0:0,4
    42:  2,3,5:0,4:0
    43:  1:1,5:0,3,4
    44:  1:0,3,4:1,5
    45:  1,5:1:0,3,4
    46:  1,5:0,3,4:1
    47:  0,3,4:1:1,5
    48:  0,3,4:1,5:1
    49:  2:0,2:1,4,5
    50:  2:1,4,5:0,2
    51:  0,2:2:1,4,5
    52:  0,2:1,4,5:2
    53:  1,4,5:2:0,2
    54:  1,4,5:0,2:2
    55:  3:1,3:0,2,5
    56:  3:0,2,5:1,3
    57:  1,3:3:0,2,5
    58:  1,3:0,2,5:3
    59:  0,2,5:3:1,3
    60:  0,2,5:1,3:3
    61:  4:2,4:0,1,3
    62:  4:0,1,3:2,4
    63:  2,4:4:0,1,3
    64:  2,4:0,1,3:4
    65:  0,1,3:4:2,4
    66:  0,1,3:2,4:4
    67:  5:3,5:1,2,4
    68:  5:1,2,4:3,5
    69:  3,5:5:1,2,4
    70:  3,5:1,2,4:5
    71:  1,2,4:5:3,5
    72:  1,2,4:3,5:5
family= 1 1 1 0 0 0 new D6h genus #    15 is 0:0,2:1,3,5
     1:  0:0,2:1,3,5
     2:  0:1,3,5:0,2
     3:  0,2:0:1,3,5
     4:  0,2:1,3,5:0
     5:  1,3,5:0:0,2
     6:  1,3,5:0,2:0
     7:  1:1,3:0,2,4
     8:  1:0,2,4:1,3
     9:  1,3:1:0,2,4
    10:  1,3:0,2,4:1
    11:  0,2,4:1:1,3
    12:  0,2,4:1,3:1
    13:  2:2,4:1,3,5
    14:  2:1,3,5:2,4
    15:  2,4:2:1,3,5
    16:  2,4:1,3,5:2
    17:  1,3,5:2:2,4
    18:  1,3,5:2,4:2
    19:  3:3,5:0,2,4
    20:  3:0,2,4:3,5
    21:  3,5:3:0,2,4
    22:  3,5:0,2,4:3
    23:  0,2,4:3:3,5
    24:  0,2,4:3,5:3
    25:  4:0,4:1,3,5
    26:  4:1,3,5:0,4
    27:  0,4:4:1,3,5
    28:  0,4:1,3,5:4
    29:  1,3,5:4:0,4
    30:  1,3,5:0,4:4
    31:  5:1,5:0,2,4
    32:  5:0,2,4:1,5
    33:  1,5:5:0,2,4
    34:  1,5:0,2,4:5
    35:  0,2,4:5:1,5
    36:  0,2,4:1,5:5
    37:  0:0,4:1,3,5
    38:  0:1,3,5:0,4
    39:  0,4:0:1,3,5
    40:  0,4:1,3,5:0
    41:  1,3,5:0:0,4
    42:  1,3,5:0,4:0
    43:  1:1,5:0,2,4
    44:  1:0,2,4:1,5
    45:  1,5:1:0,2,4
    46:  1,5:0,2,4:1
    47:  0,2,4:1:1,5
    48:  0,2,4:1,5:1
    49:  2:0,2:1,3,5
    50:  2:1,3,5:0,2
    51:  0,2:2:1,3,5
    52:  0,2:1,3,5:2
    53:  1,3,5:2:0,2
    54:  1,3,5:0,2:2
    55:  3:1,3:0,2,4
    56:  3:0,2,4:1,3
    57:  1,3:3:0,2,4
    58:  1,3:0,2,4:3
    59:  0,2,4:3:1,3
    60:  0,2,4:1,3:3
    61:  4:2,4:1,3,5
    62:  4:1,3,5:2,4
    63:  2,4:4:1,3,5
    64:  2,4:1,3,5:4
    65:  1,3,5:4:2,4
    66:  1,3,5:2,4:4
    67:  5:3,5:0,2,4
    68:  5:0,2,4:3,5
    69:  3,5:5:0,2,4
    70:  3,5:0,2,4:5
    71:  0,2,4:5:3,5
    72:  0,2,4:3,5:5
family= 1 1 1 0 0 0 new D6h genus #    16 is 0:0,2:1,4,5
     1:  0:0,2:1,4,5
     2:  0:1,4,5:0,2
     3:  0,2:0:1,4,5
     4:  0,2:1,4,5:0
     5:  1,4,5:0:0,2
     6:  1,4,5:0,2:0
     7:  1:1,3:0,2,5
     8:  1:0,2,5:1,3
     9:  1,3:1:0,2,5
    10:  1,3:0,2,5:1
    11:  0,2,5:1:1,3
    12:  0,2,5:1,3:1
    13:  2:2,4:0,1,3
    14:  2:0,1,3:2,4
    15:  2,4:2:0,1,3
    16:  2,4:0,1,3:2
    17:  0,1,3:2:2,4
    18:  0,1,3:2,4:2
    19:  3:3,5:1,2,4
    20:  3:1,2,4:3,5
    21:  3,5:3:1,2,4
    22:  3,5:1,2,4:3
    23:  1,2,4:3:3,5
    24:  1,2,4:3,5:3
    25:  4:0,4:2,3,5
    26:  4:2,3,5:0,4
    27:  0,4:4:2,3,5
    28:  0,4:2,3,5:4
    29:  2,3,5:4:0,4
    30:  2,3,5:0,4:4
    31:  5:1,5:0,3,4
    32:  5:0,3,4:1,5
    33:  1,5:5:0,3,4
    34:  1,5:0,3,4:5
    35:  0,3,4:5:1,5
    36:  0,3,4:1,5:5
    37:  0:0,4:1,2,5
    38:  0:1,2,5:0,4
    39:  0,4:0:1,2,5
    40:  0,4:1,2,5:0
    41:  1,2,5:0:0,4
    42:  1,2,5:0,4:0
    43:  1:1,5:0,2,3
    44:  1:0,2,3:1,5
    45:  1,5:1:0,2,3
    46:  1,5:0,2,3:1
    47:  0,2,3:1:1,5
    48:  0,2,3:1,5:1
    49:  2:0,2:1,3,4
    50:  2:1,3,4:0,2
    51:  0,2:2:1,3,4
    52:  0,2:1,3,4:2
    53:  1,3,4:2:0,2
    54:  1,3,4:0,2:2
    55:  3:1,3:2,4,5
    56:  3:2,4,5:1,3
    57:  1,3:3:2,4,5
    58:  1,3:2,4,5:3
    59:  2,4,5:3:1,3
    60:  2,4,5:1,3:3
    61:  4:2,4:0,3,5
    62:  4:0,3,5:2,4
    63:  2,4:4:0,3,5
    64:  2,4:0,3,5:4
    65:  0,3,5:4:2,4
    66:  0,3,5:2,4:4
    67:  5:3,5:0,1,4
    68:  5:0,1,4:3,5
    69:  3,5:5:0,1,4
    70:  3,5:0,1,4:5
    71:  0,1,4:5:3,5
    72:  0,1,4:3,5:5
family= 1 1 1 0 0 0 new D6h genus #    17 is 0:0,2:2,3,4
     1:  0:0,2:2,3,4
     2:  0:2,3,4:0,2
     3:  0,2:0:2,3,4
     4:  0,2:2,3,4:0
     5:  2,3,4:0:0,2
     6:  2,3,4:0,2:0
     7:  1:1,3:3,4,5
     8:  1:3,4,5:1,3
     9:  1,3:1:3,4,5
    10:  1,3:3,4,5:1
    11:  3,4,5:1:1,3
    12:  3,4,5:1,3:1
    13:  2:2,4:0,4,5
    14:  2:0,4,5:2,4
    15:  2,4:2:0,4,5
    16:  2,4:0,4,5:2
    17:  0,4,5:2:2,4
    18:  0,4,5:2,4:2
    19:  3:3,5:0,1,5
    20:  3:0,1,5:3,5
    21:  3,5:3:0,1,5
    22:  3,5:0,1,5:3
    23:  0,1,5:3:3,5
    24:  0,1,5:3,5:3
    25:  4:0,4:0,1,2
    26:  4:0,1,2:0,4
    27:  0,4:4:0,1,2
    28:  0,4:0,1,2:4
    29:  0,1,2:4:0,4
    30:  0,1,2:0,4:4
    31:  5:1,5:1,2,3
    32:  5:1,2,3:1,5
    33:  1,5:5:1,2,3
    34:  1,5:1,2,3:5
    35:  1,2,3:5:1,5
    36:  1,2,3:1,5:5
    37:  0:0,4:2,3,4
    38:  0:2,3,4:0,4
    39:  0,4:0:2,3,4
    40:  0,4:2,3,4:0
    41:  2,3,4:0:0,4
    42:  2,3,4:0,4:0
    43:  1:1,5:3,4,5
    44:  1:3,4,5:1,5
    45:  1,5:1:3,4,5
    46:  1,5:3,4,5:1
    47:  3,4,5:1:1,5
    48:  3,4,5:1,5:1
    49:  2:0,2:0,4,5
    50:  2:0,4,5:0,2
    51:  0,2:2:0,4,5
    52:  0,2:0,4,5:2
    53:  0,4,5:2:0,2
    54:  0,4,5:0,2:2
    55:  3:1,3:0,1,5
    56:  3:0,1,5:1,3
    57:  1,3:3:0,1,5
    58:  1,3:0,1,5:3
    59:  0,1,5:3:1,3
    60:  0,1,5:1,3:3
    61:  4:2,4:0,1,2
    62:  4:0,1,2:2,4
    63:  2,4:4:0,1,2
    64:  2,4:0,1,2:4
    65:  0,1,2:4:2,4
    66:  0,1,2:2,4:4
    67:  5:3,5:1,2,3
    68:  5:1,2,3:3,5
    69:  3,5:5:1,2,3
    70:  3,5:1,2,3:5
    71:  1,2,3:5:3,5
    72:  1,2,3:3,5:5
family= 1 1 1 0 0 0 new D6h genus #    18 is 0:0,2:2,3,5
     1:  0:0,2:2,3,5
     2:  0:2,3,5:0,2
     3:  0,2:0:2,3,5
     4:  0,2:2,3,5:0
     5:  2,3,5:0:0,2
     6:  2,3,5:0,2:0
     7:  1:1,3:0,3,4
     8:  1:0,3,4:1,3
     9:  1,3:1:0,3,4
    10:  1,3:0,3,4:1
    11:  0,3,4:1:1,3
    12:  0,3,4:1,3:1
    13:  2:2,4:1,4,5
    14:  2:1,4,5:2,4
    15:  2,4:2:1,4,5
    16:  2,4:1,4,5:2
    17:  1,4,5:2:2,4
    18:  1,4,5:2,4:2
    19:  3:3,5:0,2,5
    20:  3:0,2,5:3,5
    21:  3,5:3:0,2,5
    22:  3,5:0,2,5:3
    23:  0,2,5:3:3,5
    24:  0,2,5:3,5:3
    25:  4:0,4:0,1,3
    26:  4:0,1,3:0,4
    27:  0,4:4:0,1,3
    28:  0,4:0,1,3:4
    29:  0,1,3:4:0,4
    30:  0,1,3:0,4:4
    31:  5:1,5:1,2,4
    32:  5:1,2,4:1,5
    33:  1,5:5:1,2,4
    34:  1,5:1,2,4:5
    35:  1,2,4:5:1,5
    36:  1,2,4:1,5:5
    37:  0:0,4:1,3,4
    38:  0:1,3,4:0,4
    39:  0,4:0:1,3,4
    40:  0,4:1,3,4:0
    41:  1,3,4:0:0,4
    42:  1,3,4:0,4:0
    43:  1:1,5:2,4,5
    44:  1:2,4,5:1,5
    45:  1,5:1:2,4,5
    46:  1,5:2,4,5:1
    47:  2,4,5:1:1,5
    48:  2,4,5:1,5:1
    49:  2:0,2:0,3,5
    50:  2:0,3,5:0,2
    51:  0,2:2:0,3,5
    52:  0,2:0,3,5:2
    53:  0,3,5:2:0,2
    54:  0,3,5:0,2:2
    55:  3:1,3:0,1,4
    56:  3:0,1,4:1,3
    57:  1,3:3:0,1,4
    58:  1,3:0,1,4:3
    59:  0,1,4:3:1,3
    60:  0,1,4:1,3:3
    61:  4:2,4:1,2,5
    62:  4:1,2,5:2,4
    63:  2,4:4:1,2,5
    64:  2,4:1,2,5:4
    65:  1,2,5:4:2,4
    66:  1,2,5:2,4:4
    67:  5:3,5:0,2,3
    68:  5:0,2,3:3,5
    69:  3,5:5:0,2,3
    70:  3,5:0,2,3:5
    71:  0,2,3:5:3,5
    72:  0,2,3:3,5:5
family= 1 1 1 0 0 0 new D6h genus #    19 is 0:0,2:2,4,5
     1:  0:0,2:2,4,5
     2:  0:2,4,5:0,2
     3:  0,2:0:2,4,5
     4:  0,2:2,4,5:0
     5:  2,4,5:0:0,2
     6:  2,4,5:0,2:0
     7:  1:1,3:0,3,5
     8:  1:0,3,5:1,3
     9:  1,3:1:0,3,5
    10:  1,3:0,3,5:1
    11:  0,3,5:1:1,3
    12:  0,3,5:1,3:1
    13:  2:2,4:0,1,4
    14:  2:0,1,4:2,4
    15:  2,4:2:0,1,4
    16:  2,4:0,1,4:2
    17:  0,1,4:2:2,4
    18:  0,1,4:2,4:2
    19:  3:3,5:1,2,5
    20:  3:1,2,5:3,5
    21:  3,5:3:1,2,5
    22:  3,5:1,2,5:3
    23:  1,2,5:3:3,5
    24:  1,2,5:3,5:3
    25:  4:0,4:0,2,3
    26:  4:0,2,3:0,4
    27:  0,4:4:0,2,3
    28:  0,4:0,2,3:4
    29:  0,2,3:4:0,4
    30:  0,2,3:0,4:4
    31:  5:1,5:1,3,4
    32:  5:1,3,4:1,5
    33:  1,5:5:1,3,4
    34:  1,5:1,3,4:5
    35:  1,3,4:5:1,5
    36:  1,3,4:1,5:5
    37:  0:0,4:1,2,4
    38:  0:1,2,4:0,4
    39:  0,4:0:1,2,4
    40:  0,4:1,2,4:0
    41:  1,2,4:0:0,4
    42:  1,2,4:0,4:0
    43:  1:1,5:2,3,5
    44:  1:2,3,5:1,5
    45:  1,5:1:2,3,5
    46:  1,5:2,3,5:1
    47:  2,3,5:1:1,5
    48:  2,3,5:1,5:1
    49:  2:0,2:0,3,4
    50:  2:0,3,4:0,2
    51:  0,2:2:0,3,4
    52:  0,2:0,3,4:2
    53:  0,3,4:2:0,2
    54:  0,3,4:0,2:2
    55:  3:1,3:1,4,5
    56:  3:1,4,5:1,3
    57:  1,3:3:1,4,5
    58:  1,3:1,4,5:3
    59:  1,4,5:3:1,3
    60:  1,4,5:1,3:3
    61:  4:2,4:0,2,5
    62:  4:0,2,5:2,4
    63:  2,4:4:0,2,5
    64:  2,4:0,2,5:4
    65:  0,2,5:4:2,4
    66:  0,2,5:2,4:4
    67:  5:3,5:0,1,3
    68:  5:0,1,3:3,5
    69:  3,5:5:0,1,3
    70:  3,5:0,1,3:5
    71:  0,1,3:5:3,5
    72:  0,1,3:3,5:5
family= 1 1 1 0 0 0 new D6h genus #    20 is 0:0,2:3,4,5
     1:  0:0,2:3,4,5
     2:  0:3,4,5:0,2
     3:  0,2:0:3,4,5
     4:  0,2:3,4,5:0
     5:  3,4,5:0:0,2
     6:  3,4,5:0,2:0
     7:  1:1,3:0,4,5
     8:  1:0,4,5:1,3
     9:  1,3:1:0,4,5
    10:  1,3:0,4,5:1
    11:  0,4,5:1:1,3
    12:  0,4,5:1,3:1
    13:  2:2,4:0,1,5
    14:  2:0,1,5:2,4
    15:  2,4:2:0,1,5
    16:  2,4:0,1,5:2
    17:  0,1,5:2:2,4
    18:  0,1,5:2,4:2
    19:  3:3,5:0,1,2
    20:  3:0,1,2:3,5
    21:  3,5:3:0,1,2
    22:  3,5:0,1,2:3
    23:  0,1,2:3:3,5
    24:  0,1,2:3,5:3
    25:  4:0,4:1,2,3
    26:  4:1,2,3:0,4
    27:  0,4:4:1,2,3
    28:  0,4:1,2,3:4
    29:  1,2,3:4:0,4
    30:  1,2,3:0,4:4
    31:  5:1,5:2,3,4
    32:  5:2,3,4:1,5
    33:  1,5:5:2,3,4
    34:  1,5:2,3,4:5
    35:  2,3,4:5:1,5
    36:  2,3,4:1,5:5
    37:  0:0,4:1,2,3
    38:  0:1,2,3:0,4
    39:  0,4:0:1,2,3
    40:  0,4:1,2,3:0
    41:  1,2,3:0:0,4
    42:  1,2,3:0,4:0
    43:  1:1,5:2,3,4
    44:  1:2,3,4:1,5
    45:  1,5:1:2,3,4
    46:  1,5:2,3,4:1
    47:  2,3,4:1:1,5
    48:  2,3,4:1,5:1
    49:  2:0,2:3,4,5
    50:  2:3,4,5:0,2
    51:  0,2:2:3,4,5
    52:  0,2:3,4,5:2
    53:  3,4,5:2:0,2
    54:  3,4,5:0,2:2
    55:  3:1,3:0,4,5
    56:  3:0,4,5:1,3
    57:  1,3:3:0,4,5
    58:  1,3:0,4,5:3
    59:  0,4,5:3:1,3
    60:  0,4,5:1,3:3
    61:  4:2,4:0,1,5
    62:  4:0,1,5:2,4
    63:  2,4:4:0,1,5
    64:  2,4:0,1,5:4
    65:  0,1,5:4:2,4
    66:  0,1,5:2,4:4
    67:  5:3,5:0,1,2
    68:  5:0,1,2:3,5
    69:  3,5:5:0,1,2
    70:  3,5:0,1,2:5
    71:  0,1,2:5:3,5
    72:  0,1,2:3,5:5
family= 1 1 1 0 0 0 new D6h genus #    21 is 0:0,3:1,2,3
     1:  0:0,3:1,2,3
     2:  0:1,2,3:0,3
     3:  0,3:0:1,2,3
     4:  0,3:1,2,3:0
     5:  1,2,3:0:0,3
     6:  1,2,3:0,3:0
     7:  1:1,4:2,3,4
     8:  1:2,3,4:1,4
     9:  1,4:1:2,3,4
    10:  1,4:2,3,4:1
    11:  2,3,4:1:1,4
    12:  2,3,4:1,4:1
    13:  2:2,5:3,4,5
    14:  2:3,4,5:2,5
    15:  2,5:2:3,4,5
    16:  2,5:3,4,5:2
    17:  3,4,5:2:2,5
    18:  3,4,5:2,5:2
    19:  3:0,3:0,4,5
    20:  3:0,4,5:0,3
    21:  0,3:3:0,4,5
    22:  0,3:0,4,5:3
    23:  0,4,5:3:0,3
    24:  0,4,5:0,3:3
    25:  4:1,4:0,1,5
    26:  4:0,1,5:1,4
    27:  1,4:4:0,1,5
    28:  1,4:0,1,5:4
    29:  0,1,5:4:1,4
    30:  0,1,5:1,4:4
    31:  5:2,5:0,1,2
    32:  5:0,1,2:2,5
    33:  2,5:5:0,1,2
    34:  2,5:0,1,2:5
    35:  0,1,2:5:2,5
    36:  0,1,2:2,5:5
    37:  0:0,3:3,4,5
    38:  0:3,4,5:0,3
    39:  0,3:0:3,4,5
    40:  0,3:3,4,5:0
    41:  3,4,5:0:0,3
    42:  3,4,5:0,3:0
    43:  1:1,4:0,4,5
    44:  1:0,4,5:1,4
    45:  1,4:1:0,4,5
    46:  1,4:0,4,5:1
    47:  0,4,5:1:1,4
    48:  0,4,5:1,4:1
    49:  2:2,5:0,1,5
    50:  2:0,1,5:2,5
    51:  2,5:2:0,1,5
    52:  2,5:0,1,5:2
    53:  0,1,5:2:2,5
    54:  0,1,5:2,5:2
    55:  3:0,3:0,1,2
    56:  3:0,1,2:0,3
    57:  0,3:3:0,1,2
    58:  0,3:0,1,2:3
    59:  0,1,2:3:0,3
    60:  0,1,2:0,3:3
    61:  4:1,4:1,2,3
    62:  4:1,2,3:1,4
    63:  1,4:4:1,2,3
    64:  1,4:1,2,3:4
    65:  1,2,3:4:1,4
    66:  1,2,3:1,4:4
    67:  5:2,5:2,3,4
    68:  5:2,3,4:2,5
    69:  2,5:5:2,3,4
    70:  2,5:2,3,4:5
    71:  2,3,4:5:2,5
    72:  2,3,4:2,5:5
family= 1 1 1 0 0 0 new D6h genus #    22 is 0:0,3:1,2,4
     1:  0:0,3:1,2,4
     2:  0:1,2,4:0,3
     3:  0,3:0:1,2,4
     4:  0,3:1,2,4:0
     5:  1,2,4:0:0,3
     6:  1,2,4:0,3:0
     7:  1:1,4:2,3,5
     8:  1:2,3,5:1,4
     9:  1,4:1:2,3,5
    10:  1,4:2,3,5:1
    11:  2,3,5:1:1,4
    12:  2,3,5:1,4:1
    13:  2:2,5:0,3,4
    14:  2:0,3,4:2,5
    15:  2,5:2:0,3,4
    16:  2,5:0,3,4:2
    17:  0,3,4:2:2,5
    18:  0,3,4:2,5:2
    19:  3:0,3:1,4,5
    20:  3:1,4,5:0,3
    21:  0,3:3:1,4,5
    22:  0,3:1,4,5:3
    23:  1,4,5:3:0,3
    24:  1,4,5:0,3:3
    25:  4:1,4:0,2,5
    26:  4:0,2,5:1,4
    27:  1,4:4:0,2,5
    28:  1,4:0,2,5:4
    29:  0,2,5:4:1,4
    30:  0,2,5:1,4:4
    31:  5:2,5:0,1,3
    32:  5:0,1,3:2,5
    33:  2,5:5:0,1,3
    34:  2,5:0,1,3:5
    35:  0,1,3:5:2,5
    36:  0,1,3:2,5:5
    37:  0:0,3:2,4,5
    38:  0:2,4,5:0,3
    39:  0,3:0:2,4,5
    40:  0,3:2,4,5:0
    41:  2,4,5:0:0,3
    42:  2,4,5:0,3:0
    43:  1:1,4:0,3,5
    44:  1:0,3,5:1,4
    45:  1,4:1:0,3,5
    46:  1,4:0,3,5:1
    47:  0,3,5:1:1,4
    48:  0,3,5:1,4:1
    49:  2:2,5:0,1,4
    50:  2:0,1,4:2,5
    51:  2,5:2:0,1,4
    52:  2,5:0,1,4:2
    53:  0,1,4:2:2,5
    54:  0,1,4:2,5:2
    55:  3:0,3:1,2,5
    56:  3:1,2,5:0,3
    57:  0,3:3:1,2,5
    58:  0,3:1,2,5:3
    59:  1,2,5:3:0,3
    60:  1,2,5:0,3:3
    61:  4:1,4:0,2,3
    62:  4:0,2,3:1,4
    63:  1,4:4:0,2,3
    64:  1,4:0,2,3:4
    65:  0,2,3:4:1,4
    66:  0,2,3:1,4:4
    67:  5:2,5:1,3,4
    68:  5:1,3,4:2,5
    69:  2,5:5:1,3,4
    70:  2,5:1,3,4:5
    71:  1,3,4:5:2,5
    72:  1,3,4:2,5:5
family= 1 1 1 0 0 0 new D6h genus #    23 is 0:0,3:1,2,5
     1:  0:0,3:1,2,5
     2:  0:1,2,5:0,3
     3:  0,3:0:1,2,5
     4:  0,3:1,2,5:0
     5:  1,2,5:0:0,3
     6:  1,2,5:0,3:0
     7:  1:1,4:0,2,3
     8:  1:0,2,3:1,4
     9:  1,4:1:0,2,3
    10:  1,4:0,2,3:1
    11:  0,2,3:1:1,4
    12:  0,2,3:1,4:1
    13:  2:2,5:1,3,4
    14:  2:1,3,4:2,5
    15:  2,5:2:1,3,4
    16:  2,5:1,3,4:2
    17:  1,3,4:2:2,5
    18:  1,3,4:2,5:2
    19:  3:0,3:2,4,5
    20:  3:2,4,5:0,3
    21:  0,3:3:2,4,5
    22:  0,3:2,4,5:3
    23:  2,4,5:3:0,3
    24:  2,4,5:0,3:3
    25:  4:1,4:0,3,5
    26:  4:0,3,5:1,4
    27:  1,4:4:0,3,5
    28:  1,4:0,3,5:4
    29:  0,3,5:4:1,4
    30:  0,3,5:1,4:4
    31:  5:2,5:0,1,4
    32:  5:0,1,4:2,5
    33:  2,5:5:0,1,4
    34:  2,5:0,1,4:5
    35:  0,1,4:5:2,5
    36:  0,1,4:2,5:5
    37:  0:0,3:1,4,5
    38:  0:1,4,5:0,3
    39:  0,3:0:1,4,5
    40:  0,3:1,4,5:0
    41:  1,4,5:0:0,3
    42:  1,4,5:0,3:0
    43:  1:1,4:0,2,5
    44:  1:0,2,5:1,4
    45:  1,4:1:0,2,5
    46:  1,4:0,2,5:1
    47:  0,2,5:1:1,4
    48:  0,2,5:1,4:1
    49:  2:2,5:0,1,3
    50:  2:0,1,3:2,5
    51:  2,5:2:0,1,3
    52:  2,5:0,1,3:2
    53:  0,1,3:2:2,5
    54:  0,1,3:2,5:2
    55:  3:0,3:1,2,4
    56:  3:1,2,4:0,3
    57:  0,3:3:1,2,4
    58:  0,3:1,2,4:3
    59:  1,2,4:3:0,3
    60:  1,2,4:0,3:3
    61:  4:1,4:2,3,5
    62:  4:2,3,5:1,4
    63:  1,4:4:2,3,5
    64:  1,4:2,3,5:4
    65:  2,3,5:4:1,4
    66:  2,3,5:1,4:4
    67:  5:2,5:0,3,4
    68:  5:0,3,4:2,5
    69:  2,5:5:0,3,4
    70:  2,5:0,3,4:5
    71:  0,3,4:5:2,5
    72:  0,3,4:2,5:5
family= 1 1 1 0 0 0 new D6h genus #    24 is 0:0,3:1,3,4
     1:  0:0,3:1,3,4
     2:  0:1,3,4:0,3
     3:  0,3:0:1,3,4
     4:  0,3:1,3,4:0
     5:  1,3,4:0:0,3
     6:  1,3,4:0,3:0
     7:  1:1,4:2,4,5
     8:  1:2,4,5:1,4
     9:  1,4:1:2,4,5
    10:  1,4:2,4,5:1
    11:  2,4,5:1:1,4
    12:  2,4,5:1,4:1
    13:  2:2,5:0,3,5
    14:  2:0,3,5:2,5
    15:  2,5:2:0,3,5
    16:  2,5:0,3,5:2
    17:  0,3,5:2:2,5
    18:  0,3,5:2,5:2
    19:  3:0,3:0,1,4
    20:  3:0,1,4:0,3
    21:  0,3:3:0,1,4
    22:  0,3:0,1,4:3
    23:  0,1,4:3:0,3
    24:  0,1,4:0,3:3
    25:  4:1,4:1,2,5
    26:  4:1,2,5:1,4
    27:  1,4:4:1,2,5
    28:  1,4:1,2,5:4
    29:  1,2,5:4:1,4
    30:  1,2,5:1,4:4
    31:  5:2,5:0,2,3
    32:  5:0,2,3:2,5
    33:  2,5:5:0,2,3
    34:  2,5:0,2,3:5
    35:  0,2,3:5:2,5
    36:  0,2,3:2,5:5
    37:  0:0,3:2,3,5
    38:  0:2,3,5:0,3
    39:  0,3:0:2,3,5
    40:  0,3:2,3,5:0
    41:  2,3,5:0:0,3
    42:  2,3,5:0,3:0
    43:  1:1,4:0,3,4
    44:  1:0,3,4:1,4
    45:  1,4:1:0,3,4
    46:  1,4:0,3,4:1
    47:  0,3,4:1:1,4
    48:  0,3,4:1,4:1
    49:  2:2,5:1,4,5
    50:  2:1,4,5:2,5
    51:  2,5:2:1,4,5
    52:  2,5:1,4,5:2
    53:  1,4,5:2:2,5
    54:  1,4,5:2,5:2
    55:  3:0,3:0,2,5
    56:  3:0,2,5:0,3
    57:  0,3:3:0,2,5
    58:  0,3:0,2,5:3
    59:  0,2,5:3:0,3
    60:  0,2,5:0,3:3
    61:  4:1,4:0,1,3
    62:  4:0,1,3:1,4
    63:  1,4:4:0,1,3
    64:  1,4:0,1,3:4
    65:  0,1,3:4:1,4
    66:  0,1,3:1,4:4
    67:  5:2,5:1,2,4
    68:  5:1,2,4:2,5
    69:  2,5:5:1,2,4
    70:  2,5:1,2,4:5
    71:  1,2,4:5:2,5
    72:  1,2,4:2,5:5
family= 1 1 1 0 0 0 new D6h genus #    25 is 0:0,3:1,3,5
     1:  0:0,3:1,3,5
     2:  0:1,3,5:0,3
     3:  0,3:0:1,3,5
     4:  0,3:1,3,5:0
     5:  1,3,5:0:0,3
     6:  1,3,5:0,3:0
     7:  1:1,4:0,2,4
     8:  1:0,2,4:1,4
     9:  1,4:1:0,2,4
    10:  1,4:0,2,4:1
    11:  0,2,4:1:1,4
    12:  0,2,4:1,4:1
    13:  2:2,5:1,3,5
    14:  2:1,3,5:2,5
    15:  2,5:2:1,3,5
    16:  2,5:1,3,5:2
    17:  1,3,5:2:2,5
    18:  1,3,5:2,5:2
    19:  3:0,3:0,2,4
    20:  3:0,2,4:0,3
    21:  0,3:3:0,2,4
    22:  0,3:0,2,4:3
    23:  0,2,4:3:0,3
    24:  0,2,4:0,3:3
    25:  4:1,4:1,3,5
    26:  4:1,3,5:1,4
    27:  1,4:4:1,3,5
    28:  1,4:1,3,5:4
    29:  1,3,5:4:1,4
    30:  1,3,5:1,4:4
    31:  5:2,5:0,2,4
    32:  5:0,2,4:2,5
    33:  2,5:5:0,2,4
    34:  2,5:0,2,4:5
    35:  0,2,4:5:2,5
    36:  0,2,4:2,5:5
family= 1 1 1 0 0 0 new D6h genus #    26 is 0:0,3:2,3,4
     1:  0:0,3:2,3,4
     2:  0:2,3,4:0,3
     3:  0,3:0:2,3,4
     4:  0,3:2,3,4:0
     5:  2,3,4:0:0,3
     6:  2,3,4:0,3:0
     7:  1:1,4:3,4,5
     8:  1:3,4,5:1,4
     9:  1,4:1:3,4,5
    10:  1,4:3,4,5:1
    11:  3,4,5:1:1,4
    12:  3,4,5:1,4:1
    13:  2:2,5:0,4,5
    14:  2:0,4,5:2,5
    15:  2,5:2:0,4,5
    16:  2,5:0,4,5:2
    17:  0,4,5:2:2,5
    18:  0,4,5:2,5:2
    19:  3:0,3:0,1,5
    20:  3:0,1,5:0,3
    21:  0,3:3:0,1,5
    22:  0,3:0,1,5:3
    23:  0,1,5:3:0,3
    24:  0,1,5:0,3:3
    25:  4:1,4:0,1,2
    26:  4:0,1,2:1,4
    27:  1,4:4:0,1,2
    28:  1,4:0,1,2:4
    29:  0,1,2:4:1,4
    30:  0,1,2:1,4:4
    31:  5:2,5:1,2,3
    32:  5:1,2,3:2,5
    33:  2,5:5:1,2,3
    34:  2,5:1,2,3:5
    35:  1,2,3:5:2,5
    36:  1,2,3:2,5:5
family= 1 1 1 0 0 0 new D6h genus #    27 is 0:1,2:0,1,2
     1:  0:1,2:0,1,2
     2:  0:0,1,2:1,2
     3:  1,2:0:0,1,2
     4:  1,2:0,1,2:0
     5:  0,1,2:0:1,2
     6:  0,1,2:1,2:0
     7:  1:2,3:1,2,3
     8:  1:1,2,3:2,3
     9:  2,3:1:1,2,3
    10:  2,3:1,2,3:1
    11:  1,2,3:1:2,3
    12:  1,2,3:2,3:1
    13:  2:3,4:2,3,4
    14:  2:2,3,4:3,4
    15:  3,4:2:2,3,4
    16:  3,4:2,3,4:2
    17:  2,3,4:2:3,4
    18:  2,3,4:3,4:2
    19:  3:4,5:3,4,5
    20:  3:3,4,5:4,5
    21:  4,5:3:3,4,5
    22:  4,5:3,4,5:3
    23:  3,4,5:3:4,5
    24:  3,4,5:4,5:3
    25:  4:0,5:0,4,5
    26:  4:0,4,5:0,5
    27:  0,5:4:0,4,5
    28:  0,5:0,4,5:4
    29:  0,4,5:4:0,5
    30:  0,4,5:0,5:4
    31:  5:0,1:0,1,5
    32:  5:0,1,5:0,1
    33:  0,1:5:0,1,5
    34:  0,1:0,1,5:5
    35:  0,1,5:5:0,1
    36:  0,1,5:0,1:5
    37:  0:4,5:0,4,5
    38:  0:0,4,5:4,5
    39:  4,5:0:0,4,5
    40:  4,5:0,4,5:0
    41:  0,4,5:0:4,5
    42:  0,4,5:4,5:0
    43:  1:0,5:0,1,5
    44:  1:0,1,5:0,5
    45:  0,5:1:0,1,5
    46:  0,5:0,1,5:1
    47:  0,1,5:1:0,5
    48:  0,1,5:0,5:1
    49:  2:0,1:0,1,2
    50:  2:0,1,2:0,1
    51:  0,1:2:0,1,2
    52:  0,1:0,1,2:2
    53:  0,1,2:2:0,1
    54:  0,1,2:0,1:2
    55:  3:1,2:1,2,3
    56:  3:1,2,3:1,2
    57:  1,2:3:1,2,3
    58:  1,2:1,2,3:3
    59:  1,2,3:3:1,2
    60:  1,2,3:1,2:3
    61:  4:2,3:2,3,4
    62:  4:2,3,4:2,3
    63:  2,3:4:2,3,4
    64:  2,3:2,3,4:4
    65:  2,3,4:4:2,3
    66:  2,3,4:2,3:4
    67:  5:3,4:3,4,5
    68:  5:3,4,5:3,4
    69:  3,4:5:3,4,5
    70:  3,4:3,4,5:5
    71:  3,4,5:5:3,4
    72:  3,4,5:3,4:5
family= 1 1 1 0 0 0 new D6h genus #    28 is 0:1,2:0,1,3
     1:  0:1,2:0,1,3
     2:  0:0,1,3:1,2
     3:  1,2:0:0,1,3
     4:  1,2:0,1,3:0
     5:  0,1,3:0:1,2
     6:  0,1,3:1,2:0
     7:  1:2,3:1,2,4
     8:  1:1,2,4:2,3
     9:  2,3:1:1,2,4
    10:  2,3:1,2,4:1
    11:  1,2,4:1:2,3
    12:  1,2,4:2,3:1
    13:  2:3,4:2,3,5
    14:  2:2,3,5:3,4
    15:  3,4:2:2,3,5
    16:  3,4:2,3,5:2
    17:  2,3,5:2:3,4
    18:  2,3,5:3,4:2
    19:  3:4,5:0,3,4
    20:  3:0,3,4:4,5
    21:  4,5:3:0,3,4
    22:  4,5:0,3,4:3
    23:  0,3,4:3:4,5
    24:  0,3,4:4,5:3
    25:  4:0,5:1,4,5
    26:  4:1,4,5:0,5
    27:  0,5:4:1,4,5
    28:  0,5:1,4,5:4
    29:  1,4,5:4:0,5
    30:  1,4,5:0,5:4
    31:  5:0,1:0,2,5
    32:  5:0,2,5:0,1
    33:  0,1:5:0,2,5
    34:  0,1:0,2,5:5
    35:  0,2,5:5:0,1
    36:  0,2,5:0,1:5
    37:  0:4,5:0,3,5
    38:  0:0,3,5:4,5
    39:  4,5:0:0,3,5
    40:  4,5:0,3,5:0
    41:  0,3,5:0:4,5
    42:  0,3,5:4,5:0
    43:  1:0,5:0,1,4
    44:  1:0,1,4:0,5
    45:  0,5:1:0,1,4
    46:  0,5:0,1,4:1
    47:  0,1,4:1:0,5
    48:  0,1,4:0,5:1
    49:  2:0,1:1,2,5
    50:  2:1,2,5:0,1
    51:  0,1:2:1,2,5
    52:  0,1:1,2,5:2
    53:  1,2,5:2:0,1
    54:  1,2,5:0,1:2
    55:  3:1,2:0,2,3
    56:  3:0,2,3:1,2
    57:  1,2:3:0,2,3
    58:  1,2:0,2,3:3
    59:  0,2,3:3:1,2
    60:  0,2,3:1,2:3
    61:  4:2,3:1,3,4
    62:  4:1,3,4:2,3
    63:  2,3:4:1,3,4
    64:  2,3:1,3,4:4
    65:  1,3,4:4:2,3
    66:  1,3,4:2,3:4
    67:  5:3,4:2,4,5
    68:  5:2,4,5:3,4
    69:  3,4:5:2,4,5
    70:  3,4:2,4,5:5
    71:  2,4,5:5:3,4
    72:  2,4,5:3,4:5
family= 1 1 1 0 0 0 new D6h genus #    29 is 0:1,2:0,1,4
     1:  0:1,2:0,1,4
     2:  0:0,1,4:1,2
     3:  1,2:0:0,1,4
     4:  1,2:0,1,4:0
     5:  0,1,4:0:1,2
     6:  0,1,4:1,2:0
     7:  1:2,3:1,2,5
     8:  1:1,2,5:2,3
     9:  2,3:1:1,2,5
    10:  2,3:1,2,5:1
    11:  1,2,5:1:2,3
    12:  1,2,5:2,3:1
    13:  2:3,4:0,2,3
    14:  2:0,2,3:3,4
    15:  3,4:2:0,2,3
    16:  3,4:0,2,3:2
    17:  0,2,3:2:3,4
    18:  0,2,3:3,4:2
    19:  3:4,5:1,3,4
    20:  3:1,3,4:4,5
    21:  4,5:3:1,3,4
    22:  4,5:1,3,4:3
    23:  1,3,4:3:4,5
    24:  1,3,4:4,5:3
    25:  4:0,5:2,4,5
    26:  4:2,4,5:0,5
    27:  0,5:4:2,4,5
    28:  0,5:2,4,5:4
    29:  2,4,5:4:0,5
    30:  2,4,5:0,5:4
    31:  5:0,1:0,3,5
    32:  5:0,3,5:0,1
    33:  0,1:5:0,3,5
    34:  0,1:0,3,5:5
    35:  0,3,5:5:0,1
    36:  0,3,5:0,1:5
    37:  0:4,5:0,2,5
    38:  0:0,2,5:4,5
    39:  4,5:0:0,2,5
    40:  4,5:0,2,5:0
    41:  0,2,5:0:4,5
    42:  0,2,5:4,5:0
    43:  1:0,5:0,1,3
    44:  1:0,1,3:0,5
    45:  0,5:1:0,1,3
    46:  0,5:0,1,3:1
    47:  0,1,3:1:0,5
    48:  0,1,3:0,5:1
    49:  2:0,1:1,2,4
    50:  2:1,2,4:0,1
    51:  0,1:2:1,2,4
    52:  0,1:1,2,4:2
    53:  1,2,4:2:0,1
    54:  1,2,4:0,1:2
    55:  3:1,2:2,3,5
    56:  3:2,3,5:1,2
    57:  1,2:3:2,3,5
    58:  1,2:2,3,5:3
    59:  2,3,5:3:1,2
    60:  2,3,5:1,2:3
    61:  4:2,3:0,3,4
    62:  4:0,3,4:2,3
    63:  2,3:4:0,3,4
    64:  2,3:0,3,4:4
    65:  0,3,4:4:2,3
    66:  0,3,4:2,3:4
    67:  5:3,4:1,4,5
    68:  5:1,4,5:3,4
    69:  3,4:5:1,4,5
    70:  3,4:1,4,5:5
    71:  1,4,5:5:3,4
    72:  1,4,5:3,4:5
family= 1 1 1 0 0 0 new D6h genus #    30 is 0:1,2:0,1,5
     1:  0:1,2:0,1,5
     2:  0:0,1,5:1,2
     3:  1,2:0:0,1,5
     4:  1,2:0,1,5:0
     5:  0,1,5:0:1,2
     6:  0,1,5:1,2:0
     7:  1:2,3:0,1,2
     8:  1:0,1,2:2,3
     9:  2,3:1:0,1,2
    10:  2,3:0,1,2:1
    11:  0,1,2:1:2,3
    12:  0,1,2:2,3:1
    13:  2:3,4:1,2,3
    14:  2:1,2,3:3,4
    15:  3,4:2:1,2,3
    16:  3,4:1,2,3:2
    17:  1,2,3:2:3,4
    18:  1,2,3:3,4:2
    19:  3:4,5:2,3,4
    20:  3:2,3,4:4,5
    21:  4,5:3:2,3,4
    22:  4,5:2,3,4:3
    23:  2,3,4:3:4,5
    24:  2,3,4:4,5:3
    25:  4:0,5:3,4,5
    26:  4:3,4,5:0,5
    27:  0,5:4:3,4,5
    28:  0,5:3,4,5:4
    29:  3,4,5:4:0,5
    30:  3,4,5:0,5:4
    31:  5:0,1:0,4,5
    32:  5:0,4,5:0,1
    33:  0,1:5:0,4,5
    34:  0,1:0,4,5:5
    35:  0,4,5:5:0,1
    36:  0,4,5:0,1:5
    37:  0:4,5:0,1,5
    38:  0:0,1,5:4,5
    39:  4,5:0:0,1,5
    40:  4,5:0,1,5:0
    41:  0,1,5:0:4,5
    42:  0,1,5:4,5:0
    43:  1:0,5:0,1,2
    44:  1:0,1,2:0,5
    45:  0,5:1:0,1,2
    46:  0,5:0,1,2:1
    47:  0,1,2:1:0,5
    48:  0,1,2:0,5:1
    49:  2:0,1:1,2,3
    50:  2:1,2,3:0,1
    51:  0,1:2:1,2,3
    52:  0,1:1,2,3:2
    53:  1,2,3:2:0,1
    54:  1,2,3:0,1:2
    55:  3:1,2:2,3,4
    56:  3:2,3,4:1,2
    57:  1,2:3:2,3,4
    58:  1,2:2,3,4:3
    59:  2,3,4:3:1,2
    60:  2,3,4:1,2:3
    61:  4:2,3:3,4,5
    62:  4:3,4,5:2,3
    63:  2,3:4:3,4,5
    64:  2,3:3,4,5:4
    65:  3,4,5:4:2,3
    66:  3,4,5:2,3:4
    67:  5:3,4:0,4,5
    68:  5:0,4,5:3,4
    69:  3,4:5:0,4,5
    70:  3,4:0,4,5:5
    71:  0,4,5:5:3,4
    72:  0,4,5:3,4:5
family= 1 1 1 0 0 0 new D6h genus #    31 is 0:1,2:0,2,3
     1:  0:1,2:0,2,3
     2:  0:0,2,3:1,2
     3:  1,2:0:0,2,3
     4:  1,2:0,2,3:0
     5:  0,2,3:0:1,2
     6:  0,2,3:1,2:0
     7:  1:2,3:1,3,4
     8:  1:1,3,4:2,3
     9:  2,3:1:1,3,4
    10:  2,3:1,3,4:1
    11:  1,3,4:1:2,3
    12:  1,3,4:2,3:1
    13:  2:3,4:2,4,5
    14:  2:2,4,5:3,4
    15:  3,4:2:2,4,5
    16:  3,4:2,4,5:2
    17:  2,4,5:2:3,4
    18:  2,4,5:3,4:2
    19:  3:4,5:0,3,5
    20:  3:0,3,5:4,5
    21:  4,5:3:0,3,5
    22:  4,5:0,3,5:3
    23:  0,3,5:3:4,5
    24:  0,3,5:4,5:3
    25:  4:0,5:0,1,4
    26:  4:0,1,4:0,5
    27:  0,5:4:0,1,4
    28:  0,5:0,1,4:4
    29:  0,1,4:4:0,5
    30:  0,1,4:0,5:4
    31:  5:0,1:1,2,5
    32:  5:1,2,5:0,1
    33:  0,1:5:1,2,5
    34:  0,1:1,2,5:5
    35:  1,2,5:5:0,1
    36:  1,2,5:0,1:5
    37:  0:4,5:0,3,4
    38:  0:0,3,4:4,5
    39:  4,5:0:0,3,4
    40:  4,5:0,3,4:0
    41:  0,3,4:0:4,5
    42:  0,3,4:4,5:0
    43:  1:0,5:1,4,5
    44:  1:1,4,5:0,5
    45:  0,5:1:1,4,5
    46:  0,5:1,4,5:1
    47:  1,4,5:1:0,5
    48:  1,4,5:0,5:1
    49:  2:0,1:0,2,5
    50:  2:0,2,5:0,1
    51:  0,1:2:0,2,5
    52:  0,1:0,2,5:2
    53:  0,2,5:2:0,1
    54:  0,2,5:0,1:2
    55:  3:1,2:0,1,3
    56:  3:0,1,3:1,2
    57:  1,2:3:0,1,3
    58:  1,2:0,1,3:3
    59:  0,1,3:3:1,2
    60:  0,1,3:1,2:3
    61:  4:2,3:1,2,4
    62:  4:1,2,4:2,3
    63:  2,3:4:1,2,4
    64:  2,3:1,2,4:4
    65:  1,2,4:4:2,3
    66:  1,2,4:2,3:4
    67:  5:3,4:2,3,5
    68:  5:2,3,5:3,4
    69:  3,4:5:2,3,5
    70:  3,4:2,3,5:5
    71:  2,3,5:5:3,4
    72:  2,3,5:3,4:5
family= 1 1 1 0 0 0 new D6h genus #    32 is 0:1,2:0,2,4
     1:  0:1,2:0,2,4
     2:  0:0,2,4:1,2
     3:  1,2:0:0,2,4
     4:  1,2:0,2,4:0
     5:  0,2,4:0:1,2
     6:  0,2,4:1,2:0
     7:  1:2,3:1,3,5
     8:  1:1,3,5:2,3
     9:  2,3:1:1,3,5
    10:  2,3:1,3,5:1
    11:  1,3,5:1:2,3
    12:  1,3,5:2,3:1
    13:  2:3,4:0,2,4
    14:  2:0,2,4:3,4
    15:  3,4:2:0,2,4
    16:  3,4:0,2,4:2
    17:  0,2,4:2:3,4
    18:  0,2,4:3,4:2
    19:  3:4,5:1,3,5
    20:  3:1,3,5:4,5
    21:  4,5:3:1,3,5
    22:  4,5:1,3,5:3
    23:  1,3,5:3:4,5
    24:  1,3,5:4,5:3
    25:  4:0,5:0,2,4
    26:  4:0,2,4:0,5
    27:  0,5:4:0,2,4
    28:  0,5:0,2,4:4
    29:  0,2,4:4:0,5
    30:  0,2,4:0,5:4
    31:  5:0,1:1,3,5
    32:  5:1,3,5:0,1
    33:  0,1:5:1,3,5
    34:  0,1:1,3,5:5
    35:  1,3,5:5:0,1
    36:  1,3,5:0,1:5
    37:  0:4,5:0,2,4
    38:  0:0,2,4:4,5
    39:  4,5:0:0,2,4
    40:  4,5:0,2,4:0
    41:  0,2,4:0:4,5
    42:  0,2,4:4,5:0
    43:  1:0,5:1,3,5
    44:  1:1,3,5:0,5
    45:  0,5:1:1,3,5
    46:  0,5:1,3,5:1
    47:  1,3,5:1:0,5
    48:  1,3,5:0,5:1
    49:  2:0,1:0,2,4
    50:  2:0,2,4:0,1
    51:  0,1:2:0,2,4
    52:  0,1:0,2,4:2
    53:  0,2,4:2:0,1
    54:  0,2,4:0,1:2
    55:  3:1,2:1,3,5
    56:  3:1,3,5:1,2
    57:  1,2:3:1,3,5
    58:  1,2:1,3,5:3
    59:  1,3,5:3:1,2
    60:  1,3,5:1,2:3
    61:  4:2,3:0,2,4
    62:  4:0,2,4:2,3
    63:  2,3:4:0,2,4
    64:  2,3:0,2,4:4
    65:  0,2,4:4:2,3
    66:  0,2,4:2,3:4
    67:  5:3,4:1,3,5
    68:  5:1,3,5:3,4
    69:  3,4:5:1,3,5
    70:  3,4:1,3,5:5
    71:  1,3,5:5:3,4
    72:  1,3,5:3,4:5
family= 1 1 1 0 0 0 new D6h genus #    33 is 0:1,2:0,2,5
     1:  0:1,2:0,2,5
     2:  0:0,2,5:1,2
     3:  1,2:0:0,2,5
     4:  1,2:0,2,5:0
     5:  0,2,5:0:1,2
     6:  0,2,5:1,2:0
     7:  1:2,3:0,1,3
     8:  1:0,1,3:2,3
     9:  2,3:1:0,1,3
    10:  2,3:0,1,3:1
    11:  0,1,3:1:2,3
    12:  0,1,3:2,3:1
    13:  2:3,4:1,2,4
    14:  2:1,2,4:3,4
    15:  3,4:2:1,2,4
    16:  3,4:1,2,4:2
    17:  1,2,4:2:3,4
    18:  1,2,4:3,4:2
    19:  3:4,5:2,3,5
    20:  3:2,3,5:4,5
    21:  4,5:3:2,3,5
    22:  4,5:2,3,5:3
    23:  2,3,5:3:4,5
    24:  2,3,5:4,5:3
    25:  4:0,5:0,3,4
    26:  4:0,3,4:0,5
    27:  0,5:4:0,3,4
    28:  0,5:0,3,4:4
    29:  0,3,4:4:0,5
    30:  0,3,4:0,5:4
    31:  5:0,1:1,4,5
    32:  5:1,4,5:0,1
    33:  0,1:5:1,4,5
    34:  0,1:1,4,5:5
    35:  1,4,5:5:0,1
    36:  1,4,5:0,1:5
    37:  0:4,5:0,1,4
    38:  0:0,1,4:4,5
    39:  4,5:0:0,1,4
    40:  4,5:0,1,4:0
    41:  0,1,4:0:4,5
    42:  0,1,4:4,5:0
    43:  1:0,5:1,2,5
    44:  1:1,2,5:0,5
    45:  0,5:1:1,2,5
    46:  0,5:1,2,5:1
    47:  1,2,5:1:0,5
    48:  1,2,5:0,5:1
    49:  2:0,1:0,2,3
    50:  2:0,2,3:0,1
    51:  0,1:2:0,2,3
    52:  0,1:0,2,3:2
    53:  0,2,3:2:0,1
    54:  0,2,3:0,1:2
    55:  3:1,2:1,3,4
    56:  3:1,3,4:1,2
    57:  1,2:3:1,3,4
    58:  1,2:1,3,4:3
    59:  1,3,4:3:1,2
    60:  1,3,4:1,2:3
    61:  4:2,3:2,4,5
    62:  4:2,4,5:2,3
    63:  2,3:4:2,4,5
    64:  2,3:2,4,5:4
    65:  2,4,5:4:2,3
    66:  2,4,5:2,3:4
    67:  5:3,4:0,3,5
    68:  5:0,3,5:3,4
    69:  3,4:5:0,3,5
    70:  3,4:0,3,5:5
    71:  0,3,5:5:3,4
    72:  0,3,5:3,4:5
family= 1 1 1 0 0 0 new D6h genus #    34 is 0:1,2:0,3,4
     1:  0:1,2:0,3,4
     2:  0:0,3,4:1,2
     3:  1,2:0:0,3,4
     4:  1,2:0,3,4:0
     5:  0,3,4:0:1,2
     6:  0,3,4:1,2:0
     7:  1:2,3:1,4,5
     8:  1:1,4,5:2,3
     9:  2,3:1:1,4,5
    10:  2,3:1,4,5:1
    11:  1,4,5:1:2,3
    12:  1,4,5:2,3:1
    13:  2:3,4:0,2,5
    14:  2:0,2,5:3,4
    15:  3,4:2:0,2,5
    16:  3,4:0,2,5:2
    17:  0,2,5:2:3,4
    18:  0,2,5:3,4:2
    19:  3:4,5:0,1,3
    20:  3:0,1,3:4,5
    21:  4,5:3:0,1,3
    22:  4,5:0,1,3:3
    23:  0,1,3:3:4,5
    24:  0,1,3:4,5:3
    25:  4:0,5:1,2,4
    26:  4:1,2,4:0,5
    27:  0,5:4:1,2,4
    28:  0,5:1,2,4:4
    29:  1,2,4:4:0,5
    30:  1,2,4:0,5:4
    31:  5:0,1:2,3,5
    32:  5:2,3,5:0,1
    33:  0,1:5:2,3,5
    34:  0,1:2,3,5:5
    35:  2,3,5:5:0,1
    36:  2,3,5:0,1:5
    37:  0:4,5:0,2,3
    38:  0:0,2,3:4,5
    39:  4,5:0:0,2,3
    40:  4,5:0,2,3:0
    41:  0,2,3:0:4,5
    42:  0,2,3:4,5:0
    43:  1:0,5:1,3,4
    44:  1:1,3,4:0,5
    45:  0,5:1:1,3,4
    46:  0,5:1,3,4:1
    47:  1,3,4:1:0,5
    48:  1,3,4:0,5:1
    49:  2:0,1:2,4,5
    50:  2:2,4,5:0,1
    51:  0,1:2:2,4,5
    52:  0,1:2,4,5:2
    53:  2,4,5:2:0,1
    54:  2,4,5:0,1:2
    55:  3:1,2:0,3,5
    56:  3:0,3,5:1,2
    57:  1,2:3:0,3,5
    58:  1,2:0,3,5:3
    59:  0,3,5:3:1,2
    60:  0,3,5:1,2:3
    61:  4:2,3:0,1,4
    62:  4:0,1,4:2,3
    63:  2,3:4:0,1,4
    64:  2,3:0,1,4:4
    65:  0,1,4:4:2,3
    66:  0,1,4:2,3:4
    67:  5:3,4:1,2,5
    68:  5:1,2,5:3,4
    69:  3,4:5:1,2,5
    70:  3,4:1,2,5:5
    71:  1,2,5:5:3,4
    72:  1,2,5:3,4:5
family= 1 1 1 0 0 0 new D6h genus #    35 is 0:1,2:0,3,5
     1:  0:1,2:0,3,5
     2:  0:0,3,5:1,2
     3:  1,2:0:0,3,5
     4:  1,2:0,3,5:0
     5:  0,3,5:0:1,2
     6:  0,3,5:1,2:0
     7:  1:2,3:0,1,4
     8:  1:0,1,4:2,3
     9:  2,3:1:0,1,4
    10:  2,3:0,1,4:1
    11:  0,1,4:1:2,3
    12:  0,1,4:2,3:1
    13:  2:3,4:1,2,5
    14:  2:1,2,5:3,4
    15:  3,4:2:1,2,5
    16:  3,4:1,2,5:2
    17:  1,2,5:2:3,4
    18:  1,2,5:3,4:2
    19:  3:4,5:0,2,3
    20:  3:0,2,3:4,5
    21:  4,5:3:0,2,3
    22:  4,5:0,2,3:3
    23:  0,2,3:3:4,5
    24:  0,2,3:4,5:3
    25:  4:0,5:1,3,4
    26:  4:1,3,4:0,5
    27:  0,5:4:1,3,4
    28:  0,5:1,3,4:4
    29:  1,3,4:4:0,5
    30:  1,3,4:0,5:4
    31:  5:0,1:2,4,5
    32:  5:2,4,5:0,1
    33:  0,1:5:2,4,5
    34:  0,1:2,4,5:5
    35:  2,4,5:5:0,1
    36:  2,4,5:0,1:5
    37:  0:4,5:0,1,3
    38:  0:0,1,3:4,5
    39:  4,5:0:0,1,3
    40:  4,5:0,1,3:0
    41:  0,1,3:0:4,5
    42:  0,1,3:4,5:0
    43:  1:0,5:1,2,4
    44:  1:1,2,4:0,5
    45:  0,5:1:1,2,4
    46:  0,5:1,2,4:1
    47:  1,2,4:1:0,5
    48:  1,2,4:0,5:1
    49:  2:0,1:2,3,5
    50:  2:2,3,5:0,1
    51:  0,1:2:2,3,5
    52:  0,1:2,3,5:2
    53:  2,3,5:2:0,1
    54:  2,3,5:0,1:2
    55:  3:1,2:0,3,4
    56:  3:0,3,4:1,2
    57:  1,2:3:0,3,4
    58:  1,2:0,3,4:3
    59:  0,3,4:3:1,2
    60:  0,3,4:1,2:3
    61:  4:2,3:1,4,5
    62:  4:1,4,5:2,3
    63:  2,3:4:1,4,5
    64:  2,3:1,4,5:4
    65:  1,4,5:4:2,3
    66:  1,4,5:2,3:4
    67:  5:3,4:0,2,5
    68:  5:0,2,5:3,4
    69:  3,4:5:0,2,5
    70:  3,4:0,2,5:5
    71:  0,2,5:5:3,4
    72:  0,2,5:3,4:5
family= 1 1 1 0 0 0 new D6h genus #    36 is 0:1,2:0,4,5
     1:  0:1,2:0,4,5
     2:  0:0,4,5:1,2
     3:  1,2:0:0,4,5
     4:  1,2:0,4,5:0
     5:  0,4,5:0:1,2
     6:  0,4,5:1,2:0
     7:  1:2,3:0,1,5
     8:  1:0,1,5:2,3
     9:  2,3:1:0,1,5
    10:  2,3:0,1,5:1
    11:  0,1,5:1:2,3
    12:  0,1,5:2,3:1
    13:  2:3,4:0,1,2
    14:  2:0,1,2:3,4
    15:  3,4:2:0,1,2
    16:  3,4:0,1,2:2
    17:  0,1,2:2:3,4
    18:  0,1,2:3,4:2
    19:  3:4,5:1,2,3
    20:  3:1,2,3:4,5
    21:  4,5:3:1,2,3
    22:  4,5:1,2,3:3
    23:  1,2,3:3:4,5
    24:  1,2,3:4,5:3
    25:  4:0,5:2,3,4
    26:  4:2,3,4:0,5
    27:  0,5:4:2,3,4
    28:  0,5:2,3,4:4
    29:  2,3,4:4:0,5
    30:  2,3,4:0,5:4
    31:  5:0,1:3,4,5
    32:  5:3,4,5:0,1
    33:  0,1:5:3,4,5
    34:  0,1:3,4,5:5
    35:  3,4,5:5:0,1
    36:  3,4,5:0,1:5
    37:  0:4,5:0,1,2
    38:  0:0,1,2:4,5
    39:  4,5:0:0,1,2
    40:  4,5:0,1,2:0
    41:  0,1,2:0:4,5
    42:  0,1,2:4,5:0
    43:  1:0,5:1,2,3
    44:  1:1,2,3:0,5
    45:  0,5:1:1,2,3
    46:  0,5:1,2,3:1
    47:  1,2,3:1:0,5
    48:  1,2,3:0,5:1
    49:  2:0,1:2,3,4
    50:  2:2,3,4:0,1
    51:  0,1:2:2,3,4
    52:  0,1:2,3,4:2
    53:  2,3,4:2:0,1
    54:  2,3,4:0,1:2
    55:  3:1,2:3,4,5
    56:  3:3,4,5:1,2
    57:  1,2:3:3,4,5
    58:  1,2:3,4,5:3
    59:  3,4,5:3:1,2
    60:  3,4,5:1,2:3
    61:  4:2,3:0,4,5
    62:  4:0,4,5:2,3
    63:  2,3:4:0,4,5
    64:  2,3:0,4,5:4
    65:  0,4,5:4:2,3
    66:  0,4,5:2,3:4
    67:  5:3,4:0,1,5
    68:  5:0,1,5:3,4
    69:  3,4:5:0,1,5
    70:  3,4:0,1,5:5
    71:  0,1,5:5:3,4
    72:  0,1,5:3,4:5
family= 1 1 1 0 0 0 new D6h genus #    37 is 0:1,2:1,2,3
     1:  0:1,2:1,2,3
     2:  0:1,2,3:1,2
     3:  1,2:0:1,2,3
     4:  1,2:1,2,3:0
     5:  1,2,3:0:1,2
     6:  1,2,3:1,2:0
     7:  1:2,3:2,3,4
     8:  1:2,3,4:2,3
     9:  2,3:1:2,3,4
    10:  2,3:2,3,4:1
    11:  2,3,4:1:2,3
    12:  2,3,4:2,3:1
    13:  2:3,4:3,4,5
    14:  2:3,4,5:3,4
    15:  3,4:2:3,4,5
    16:  3,4:3,4,5:2
    17:  3,4,5:2:3,4
    18:  3,4,5:3,4:2
    19:  3:4,5:0,4,5
    20:  3:0,4,5:4,5
    21:  4,5:3:0,4,5
    22:  4,5:0,4,5:3
    23:  0,4,5:3:4,5
    24:  0,4,5:4,5:3
    25:  4:0,5:0,1,5
    26:  4:0,1,5:0,5
    27:  0,5:4:0,1,5
    28:  0,5:0,1,5:4
    29:  0,1,5:4:0,5
    30:  0,1,5:0,5:4
    31:  5:0,1:0,1,2
    32:  5:0,1,2:0,1
    33:  0,1:5:0,1,2
    34:  0,1:0,1,2:5
    35:  0,1,2:5:0,1
    36:  0,1,2:0,1:5
    37:  0:4,5:3,4,5
    38:  0:3,4,5:4,5
    39:  4,5:0:3,4,5
    40:  4,5:3,4,5:0
    41:  3,4,5:0:4,5
    42:  3,4,5:4,5:0
    43:  1:0,5:0,4,5
    44:  1:0,4,5:0,5
    45:  0,5:1:0,4,5
    46:  0,5:0,4,5:1
    47:  0,4,5:1:0,5
    48:  0,4,5:0,5:1
    49:  2:0,1:0,1,5
    50:  2:0,1,5:0,1
    51:  0,1:2:0,1,5
    52:  0,1:0,1,5:2
    53:  0,1,5:2:0,1
    54:  0,1,5:0,1:2
    55:  3:1,2:0,1,2
    56:  3:0,1,2:1,2
    57:  1,2:3:0,1,2
    58:  1,2:0,1,2:3
    59:  0,1,2:3:1,2
    60:  0,1,2:1,2:3
    61:  4:2,3:1,2,3
    62:  4:1,2,3:2,3
    63:  2,3:4:1,2,3
    64:  2,3:1,2,3:4
    65:  1,2,3:4:2,3
    66:  1,2,3:2,3:4
    67:  5:3,4:2,3,4
    68:  5:2,3,4:3,4
    69:  3,4:5:2,3,4
    70:  3,4:2,3,4:5
    71:  2,3,4:5:3,4
    72:  2,3,4:3,4:5
family= 1 1 1 0 0 0 new D6h genus #    38 is 0:1,2:1,2,4
     1:  0:1,2:1,2,4
     2:  0:1,2,4:1,2
     3:  1,2:0:1,2,4
     4:  1,2:1,2,4:0
     5:  1,2,4:0:1,2
     6:  1,2,4:1,2:0
     7:  1:2,3:2,3,5
     8:  1:2,3,5:2,3
     9:  2,3:1:2,3,5
    10:  2,3:2,3,5:1
    11:  2,3,5:1:2,3
    12:  2,3,5:2,3:1
    13:  2:3,4:0,3,4
    14:  2:0,3,4:3,4
    15:  3,4:2:0,3,4
    16:  3,4:0,3,4:2
    17:  0,3,4:2:3,4
    18:  0,3,4:3,4:2
    19:  3:4,5:1,4,5
    20:  3:1,4,5:4,5
    21:  4,5:3:1,4,5
    22:  4,5:1,4,5:3
    23:  1,4,5:3:4,5
    24:  1,4,5:4,5:3
    25:  4:0,5:0,2,5
    26:  4:0,2,5:0,5
    27:  0,5:4:0,2,5
    28:  0,5:0,2,5:4
    29:  0,2,5:4:0,5
    30:  0,2,5:0,5:4
    31:  5:0,1:0,1,3
    32:  5:0,1,3:0,1
    33:  0,1:5:0,1,3
    34:  0,1:0,1,3:5
    35:  0,1,3:5:0,1
    36:  0,1,3:0,1:5
    37:  0:4,5:2,4,5
    38:  0:2,4,5:4,5
    39:  4,5:0:2,4,5
    40:  4,5:2,4,5:0
    41:  2,4,5:0:4,5
    42:  2,4,5:4,5:0
    43:  1:0,5:0,3,5
    44:  1:0,3,5:0,5
    45:  0,5:1:0,3,5
    46:  0,5:0,3,5:1
    47:  0,3,5:1:0,5
    48:  0,3,5:0,5:1
    49:  2:0,1:0,1,4
    50:  2:0,1,4:0,1
    51:  0,1:2:0,1,4
    52:  0,1:0,1,4:2
    53:  0,1,4:2:0,1
    54:  0,1,4:0,1:2
    55:  3:1,2:1,2,5
    56:  3:1,2,5:1,2
    57:  1,2:3:1,2,5
    58:  1,2:1,2,5:3
    59:  1,2,5:3:1,2
    60:  1,2,5:1,2:3
    61:  4:2,3:0,2,3
    62:  4:0,2,3:2,3
    63:  2,3:4:0,2,3
    64:  2,3:0,2,3:4
    65:  0,2,3:4:2,3
    66:  0,2,3:2,3:4
    67:  5:3,4:1,3,4
    68:  5:1,3,4:3,4
    69:  3,4:5:1,3,4
    70:  3,4:1,3,4:5
    71:  1,3,4:5:3,4
    72:  1,3,4:3,4:5
family= 1 1 1 0 0 0 new D6h genus #    39 is 0:1,2:1,2,5
     1:  0:1,2:1,2,5
     2:  0:1,2,5:1,2
     3:  1,2:0:1,2,5
     4:  1,2:1,2,5:0
     5:  1,2,5:0:1,2
     6:  1,2,5:1,2:0
     7:  1:2,3:0,2,3
     8:  1:0,2,3:2,3
     9:  2,3:1:0,2,3
    10:  2,3:0,2,3:1
    11:  0,2,3:1:2,3
    12:  0,2,3:2,3:1
    13:  2:3,4:1,3,4
    14:  2:1,3,4:3,4
    15:  3,4:2:1,3,4
    16:  3,4:1,3,4:2
    17:  1,3,4:2:3,4
    18:  1,3,4:3,4:2
    19:  3:4,5:2,4,5
    20:  3:2,4,5:4,5
    21:  4,5:3:2,4,5
    22:  4,5:2,4,5:3
    23:  2,4,5:3:4,5
    24:  2,4,5:4,5:3
    25:  4:0,5:0,3,5
    26:  4:0,3,5:0,5
    27:  0,5:4:0,3,5
    28:  0,5:0,3,5:4
    29:  0,3,5:4:0,5
    30:  0,3,5:0,5:4
    31:  5:0,1:0,1,4
    32:  5:0,1,4:0,1
    33:  0,1:5:0,1,4
    34:  0,1:0,1,4:5
    35:  0,1,4:5:0,1
    36:  0,1,4:0,1:5
    37:  0:4,5:1,4,5
    38:  0:1,4,5:4,5
    39:  4,5:0:1,4,5
    40:  4,5:1,4,5:0
    41:  1,4,5:0:4,5
    42:  1,4,5:4,5:0
    43:  1:0,5:0,2,5
    44:  1:0,2,5:0,5
    45:  0,5:1:0,2,5
    46:  0,5:0,2,5:1
    47:  0,2,5:1:0,5
    48:  0,2,5:0,5:1
    49:  2:0,1:0,1,3
    50:  2:0,1,3:0,1
    51:  0,1:2:0,1,3
    52:  0,1:0,1,3:2
    53:  0,1,3:2:0,1
    54:  0,1,3:0,1:2
    55:  3:1,2:1,2,4
    56:  3:1,2,4:1,2
    57:  1,2:3:1,2,4
    58:  1,2:1,2,4:3
    59:  1,2,4:3:1,2
    60:  1,2,4:1,2:3
    61:  4:2,3:2,3,5
    62:  4:2,3,5:2,3
    63:  2,3:4:2,3,5
    64:  2,3:2,3,5:4
    65:  2,3,5:4:2,3
    66:  2,3,5:2,3:4
    67:  5:3,4:0,3,4
    68:  5:0,3,4:3,4
    69:  3,4:5:0,3,4
    70:  3,4:0,3,4:5
    71:  0,3,4:5:3,4
    72:  0,3,4:3,4:5
family= 1 1 1 0 0 0 new D6h genus #    40 is 0:1,2:1,3,4
     1:  0:1,2:1,3,4
     2:  0:1,3,4:1,2
     3:  1,2:0:1,3,4
     4:  1,2:1,3,4:0
     5:  1,3,4:0:1,2
     6:  1,3,4:1,2:0
     7:  1:2,3:2,4,5
     8:  1:2,4,5:2,3
     9:  2,3:1:2,4,5
    10:  2,3:2,4,5:1
    11:  2,4,5:1:2,3
    12:  2,4,5:2,3:1
    13:  2:3,4:0,3,5
    14:  2:0,3,5:3,4
    15:  3,4:2:0,3,5
    16:  3,4:0,3,5:2
    17:  0,3,5:2:3,4
    18:  0,3,5:3,4:2
    19:  3:4,5:0,1,4
    20:  3:0,1,4:4,5
    21:  4,5:3:0,1,4
    22:  4,5:0,1,4:3
    23:  0,1,4:3:4,5
    24:  0,1,4:4,5:3
    25:  4:0,5:1,2,5
    26:  4:1,2,5:0,5
    27:  0,5:4:1,2,5
    28:  0,5:1,2,5:4
    29:  1,2,5:4:0,5
    30:  1,2,5:0,5:4
    31:  5:0,1:0,2,3
    32:  5:0,2,3:0,1
    33:  0,1:5:0,2,3
    34:  0,1:0,2,3:5
    35:  0,2,3:5:0,1
    36:  0,2,3:0,1:5
    37:  0:4,5:2,3,5
    38:  0:2,3,5:4,5
    39:  4,5:0:2,3,5
    40:  4,5:2,3,5:0
    41:  2,3,5:0:4,5
    42:  2,3,5:4,5:0
    43:  1:0,5:0,3,4
    44:  1:0,3,4:0,5
    45:  0,5:1:0,3,4
    46:  0,5:0,3,4:1
    47:  0,3,4:1:0,5
    48:  0,3,4:0,5:1
    49:  2:0,1:1,4,5
    50:  2:1,4,5:0,1
    51:  0,1:2:1,4,5
    52:  0,1:1,4,5:2
    53:  1,4,5:2:0,1
    54:  1,4,5:0,1:2
    55:  3:1,2:0,2,5
    56:  3:0,2,5:1,2
    57:  1,2:3:0,2,5
    58:  1,2:0,2,5:3
    59:  0,2,5:3:1,2
    60:  0,2,5:1,2:3
    61:  4:2,3:0,1,3
    62:  4:0,1,3:2,3
    63:  2,3:4:0,1,3
    64:  2,3:0,1,3:4
    65:  0,1,3:4:2,3
    66:  0,1,3:2,3:4
    67:  5:3,4:1,2,4
    68:  5:1,2,4:3,4
    69:  3,4:5:1,2,4
    70:  3,4:1,2,4:5
    71:  1,2,4:5:3,4
    72:  1,2,4:3,4:5
family= 1 1 1 0 0 0 new D6h genus #    41 is 0:1,2:1,3,5
     1:  0:1,2:1,3,5
     2:  0:1,3,5:1,2
     3:  1,2:0:1,3,5
     4:  1,2:1,3,5:0
     5:  1,3,5:0:1,2
     6:  1,3,5:1,2:0
     7:  1:2,3:0,2,4
     8:  1:0,2,4:2,3
     9:  2,3:1:0,2,4
    10:  2,3:0,2,4:1
    11:  0,2,4:1:2,3
    12:  0,2,4:2,3:1
    13:  2:3,4:1,3,5
    14:  2:1,3,5:3,4
    15:  3,4:2:1,3,5
    16:  3,4:1,3,5:2
    17:  1,3,5:2:3,4
    18:  1,3,5:3,4:2
    19:  3:4,5:0,2,4
    20:  3:0,2,4:4,5
    21:  4,5:3:0,2,4
    22:  4,5:0,2,4:3
    23:  0,2,4:3:4,5
    24:  0,2,4:4,5:3
    25:  4:0,5:1,3,5
    26:  4:1,3,5:0,5
    27:  0,5:4:1,3,5
    28:  0,5:1,3,5:4
    29:  1,3,5:4:0,5
    30:  1,3,5:0,5:4
    31:  5:0,1:0,2,4
    32:  5:0,2,4:0,1
    33:  0,1:5:0,2,4
    34:  0,1:0,2,4:5
    35:  0,2,4:5:0,1
    36:  0,2,4:0,1:5
    37:  0:4,5:1,3,5
    38:  0:1,3,5:4,5
    39:  4,5:0:1,3,5
    40:  4,5:1,3,5:0
    41:  1,3,5:0:4,5
    42:  1,3,5:4,5:0
    43:  1:0,5:0,2,4
    44:  1:0,2,4:0,5
    45:  0,5:1:0,2,4
    46:  0,5:0,2,4:1
    47:  0,2,4:1:0,5
    48:  0,2,4:0,5:1
    49:  2:0,1:1,3,5
    50:  2:1,3,5:0,1
    51:  0,1:2:1,3,5
    52:  0,1:1,3,5:2
    53:  1,3,5:2:0,1
    54:  1,3,5:0,1:2
    55:  3:1,2:0,2,4
    56:  3:0,2,4:1,2
    57:  1,2:3:0,2,4
    58:  1,2:0,2,4:3
    59:  0,2,4:3:1,2
    60:  0,2,4:1,2:3
    61:  4:2,3:1,3,5
    62:  4:1,3,5:2,3
    63:  2,3:4:1,3,5
    64:  2,3:1,3,5:4
    65:  1,3,5:4:2,3
    66:  1,3,5:2,3:4
    67:  5:3,4:0,2,4
    68:  5:0,2,4:3,4
    69:  3,4:5:0,2,4
    70:  3,4:0,2,4:5
    71:  0,2,4:5:3,4
    72:  0,2,4:3,4:5
family= 1 1 1 0 0 0 new D6h genus #    42 is 0:1,2:1,4,5
     1:  0:1,2:1,4,5
     2:  0:1,4,5:1,2
     3:  1,2:0:1,4,5
     4:  1,2:1,4,5:0
     5:  1,4,5:0:1,2
     6:  1,4,5:1,2:0
     7:  1:2,3:0,2,5
     8:  1:0,2,5:2,3
     9:  2,3:1:0,2,5
    10:  2,3:0,2,5:1
    11:  0,2,5:1:2,3
    12:  0,2,5:2,3:1
    13:  2:3,4:0,1,3
    14:  2:0,1,3:3,4
    15:  3,4:2:0,1,3
    16:  3,4:0,1,3:2
    17:  0,1,3:2:3,4
    18:  0,1,3:3,4:2
    19:  3:4,5:1,2,4
    20:  3:1,2,4:4,5
    21:  4,5:3:1,2,4
    22:  4,5:1,2,4:3
    23:  1,2,4:3:4,5
    24:  1,2,4:4,5:3
    25:  4:0,5:2,3,5
    26:  4:2,3,5:0,5
    27:  0,5:4:2,3,5
    28:  0,5:2,3,5:4
    29:  2,3,5:4:0,5
    30:  2,3,5:0,5:4
    31:  5:0,1:0,3,4
    32:  5:0,3,4:0,1
    33:  0,1:5:0,3,4
    34:  0,1:0,3,4:5
    35:  0,3,4:5:0,1
    36:  0,3,4:0,1:5
    37:  0:4,5:1,2,5
    38:  0:1,2,5:4,5
    39:  4,5:0:1,2,5
    40:  4,5:1,2,5:0
    41:  1,2,5:0:4,5
    42:  1,2,5:4,5:0
    43:  1:0,5:0,2,3
    44:  1:0,2,3:0,5
    45:  0,5:1:0,2,3
    46:  0,5:0,2,3:1
    47:  0,2,3:1:0,5
    48:  0,2,3:0,5:1
    49:  2:0,1:1,3,4
    50:  2:1,3,4:0,1
    51:  0,1:2:1,3,4
    52:  0,1:1,3,4:2
    53:  1,3,4:2:0,1
    54:  1,3,4:0,1:2
    55:  3:1,2:2,4,5
    56:  3:2,4,5:1,2
    57:  1,2:3:2,4,5
    58:  1,2:2,4,5:3
    59:  2,4,5:3:1,2
    60:  2,4,5:1,2:3
    61:  4:2,3:0,3,5
    62:  4:0,3,5:2,3
    63:  2,3:4:0,3,5
    64:  2,3:0,3,5:4
    65:  0,3,5:4:2,3
    66:  0,3,5:2,3:4
    67:  5:3,4:0,1,4
    68:  5:0,1,4:3,4
    69:  3,4:5:0,1,4
    70:  3,4:0,1,4:5
    71:  0,1,4:5:3,4
    72:  0,1,4:3,4:5
family= 1 1 1 0 0 0 new D6h genus #    43 is 0:1,2:2,3,4
     1:  0:1,2:2,3,4
     2:  0:2,3,4:1,2
     3:  1,2:0:2,3,4
     4:  1,2:2,3,4:0
     5:  2,3,4:0:1,2
     6:  2,3,4:1,2:0
     7:  1:2,3:3,4,5
     8:  1:3,4,5:2,3
     9:  2,3:1:3,4,5
    10:  2,3:3,4,5:1
    11:  3,4,5:1:2,3
    12:  3,4,5:2,3:1
    13:  2:3,4:0,4,5
    14:  2:0,4,5:3,4
    15:  3,4:2:0,4,5
    16:  3,4:0,4,5:2
    17:  0,4,5:2:3,4
    18:  0,4,5:3,4:2
    19:  3:4,5:0,1,5
    20:  3:0,1,5:4,5
    21:  4,5:3:0,1,5
    22:  4,5:0,1,5:3
    23:  0,1,5:3:4,5
    24:  0,1,5:4,5:3
    25:  4:0,5:0,1,2
    26:  4:0,1,2:0,5
    27:  0,5:4:0,1,2
    28:  0,5:0,1,2:4
    29:  0,1,2:4:0,5
    30:  0,1,2:0,5:4
    31:  5:0,1:1,2,3
    32:  5:1,2,3:0,1
    33:  0,1:5:1,2,3
    34:  0,1:1,2,3:5
    35:  1,2,3:5:0,1
    36:  1,2,3:0,1:5
    37:  0:4,5:2,3,4
    38:  0:2,3,4:4,5
    39:  4,5:0:2,3,4
    40:  4,5:2,3,4:0
    41:  2,3,4:0:4,5
    42:  2,3,4:4,5:0
    43:  1:0,5:3,4,5
    44:  1:3,4,5:0,5
    45:  0,5:1:3,4,5
    46:  0,5:3,4,5:1
    47:  3,4,5:1:0,5
    48:  3,4,5:0,5:1
    49:  2:0,1:0,4,5
    50:  2:0,4,5:0,1
    51:  0,1:2:0,4,5
    52:  0,1:0,4,5:2
    53:  0,4,5:2:0,1
    54:  0,4,5:0,1:2
    55:  3:1,2:0,1,5
    56:  3:0,1,5:1,2
    57:  1,2:3:0,1,5
    58:  1,2:0,1,5:3
    59:  0,1,5:3:1,2
    60:  0,1,5:1,2:3
    61:  4:2,3:0,1,2
    62:  4:0,1,2:2,3
    63:  2,3:4:0,1,2
    64:  2,3:0,1,2:4
    65:  0,1,2:4:2,3
    66:  0,1,2:2,3:4
    67:  5:3,4:1,2,3
    68:  5:1,2,3:3,4
    69:  3,4:5:1,2,3
    70:  3,4:1,2,3:5
    71:  1,2,3:5:3,4
    72:  1,2,3:3,4:5
family= 1 1 1 0 0 0 new D6h genus #    44 is 0:1,2:2,3,5
     1:  0:1,2:2,3,5
     2:  0:2,3,5:1,2
     3:  1,2:0:2,3,5
     4:  1,2:2,3,5:0
     5:  2,3,5:0:1,2
     6:  2,3,5:1,2:0
     7:  1:2,3:0,3,4
     8:  1:0,3,4:2,3
     9:  2,3:1:0,3,4
    10:  2,3:0,3,4:1
    11:  0,3,4:1:2,3
    12:  0,3,4:2,3:1
    13:  2:3,4:1,4,5
    14:  2:1,4,5:3,4
    15:  3,4:2:1,4,5
    16:  3,4:1,4,5:2
    17:  1,4,5:2:3,4
    18:  1,4,5:3,4:2
    19:  3:4,5:0,2,5
    20:  3:0,2,5:4,5
    21:  4,5:3:0,2,5
    22:  4,5:0,2,5:3
    23:  0,2,5:3:4,5
    24:  0,2,5:4,5:3
    25:  4:0,5:0,1,3
    26:  4:0,1,3:0,5
    27:  0,5:4:0,1,3
    28:  0,5:0,1,3:4
    29:  0,1,3:4:0,5
    30:  0,1,3:0,5:4
    31:  5:0,1:1,2,4
    32:  5:1,2,4:0,1
    33:  0,1:5:1,2,4
    34:  0,1:1,2,4:5
    35:  1,2,4:5:0,1
    36:  1,2,4:0,1:5
    37:  0:4,5:1,3,4
    38:  0:1,3,4:4,5
    39:  4,5:0:1,3,4
    40:  4,5:1,3,4:0
    41:  1,3,4:0:4,5
    42:  1,3,4:4,5:0
    43:  1:0,5:2,4,5
    44:  1:2,4,5:0,5
    45:  0,5:1:2,4,5
    46:  0,5:2,4,5:1
    47:  2,4,5:1:0,5
    48:  2,4,5:0,5:1
    49:  2:0,1:0,3,5
    50:  2:0,3,5:0,1
    51:  0,1:2:0,3,5
    52:  0,1:0,3,5:2
    53:  0,3,5:2:0,1
    54:  0,3,5:0,1:2
    55:  3:1,2:0,1,4
    56:  3:0,1,4:1,2
    57:  1,2:3:0,1,4
    58:  1,2:0,1,4:3
    59:  0,1,4:3:1,2
    60:  0,1,4:1,2:3
    61:  4:2,3:1,2,5
    62:  4:1,2,5:2,3
    63:  2,3:4:1,2,5
    64:  2,3:1,2,5:4
    65:  1,2,5:4:2,3
    66:  1,2,5:2,3:4
    67:  5:3,4:0,2,3
    68:  5:0,2,3:3,4
    69:  3,4:5:0,2,3
    70:  3,4:0,2,3:5
    71:  0,2,3:5:3,4
    72:  0,2,3:3,4:5
family= 1 1 1 0 0 0 new D6h genus #    45 is 0:1,2:2,4,5
     1:  0:1,2:2,4,5
     2:  0:2,4,5:1,2
     3:  1,2:0:2,4,5
     4:  1,2:2,4,5:0
     5:  2,4,5:0:1,2
     6:  2,4,5:1,2:0
     7:  1:2,3:0,3,5
     8:  1:0,3,5:2,3
     9:  2,3:1:0,3,5
    10:  2,3:0,3,5:1
    11:  0,3,5:1:2,3
    12:  0,3,5:2,3:1
    13:  2:3,4:0,1,4
    14:  2:0,1,4:3,4
    15:  3,4:2:0,1,4
    16:  3,4:0,1,4:2
    17:  0,1,4:2:3,4
    18:  0,1,4:3,4:2
    19:  3:4,5:1,2,5
    20:  3:1,2,5:4,5
    21:  4,5:3:1,2,5
    22:  4,5:1,2,5:3
    23:  1,2,5:3:4,5
    24:  1,2,5:4,5:3
    25:  4:0,5:0,2,3
    26:  4:0,2,3:0,5
    27:  0,5:4:0,2,3
    28:  0,5:0,2,3:4
    29:  0,2,3:4:0,5
    30:  0,2,3:0,5:4
    31:  5:0,1:1,3,4
    32:  5:1,3,4:0,1
    33:  0,1:5:1,3,4
    34:  0,1:1,3,4:5
    35:  1,3,4:5:0,1
    36:  1,3,4:0,1:5
    37:  0:4,5:1,2,4
    38:  0:1,2,4:4,5
    39:  4,5:0:1,2,4
    40:  4,5:1,2,4:0
    41:  1,2,4:0:4,5
    42:  1,2,4:4,5:0
    43:  1:0,5:2,3,5
    44:  1:2,3,5:0,5
    45:  0,5:1:2,3,5
    46:  0,5:2,3,5:1
    47:  2,3,5:1:0,5
    48:  2,3,5:0,5:1
    49:  2:0,1:0,3,4
    50:  2:0,3,4:0,1
    51:  0,1:2:0,3,4
    52:  0,1:0,3,4:2
    53:  0,3,4:2:0,1
    54:  0,3,4:0,1:2
    55:  3:1,2:1,4,5
    56:  3:1,4,5:1,2
    57:  1,2:3:1,4,5
    58:  1,2:1,4,5:3
    59:  1,4,5:3:1,2
    60:  1,4,5:1,2:3
    61:  4:2,3:0,2,5
    62:  4:0,2,5:2,3
    63:  2,3:4:0,2,5
    64:  2,3:0,2,5:4
    65:  0,2,5:4:2,3
    66:  0,2,5:2,3:4
    67:  5:3,4:0,1,3
    68:  5:0,1,3:3,4
    69:  3,4:5:0,1,3
    70:  3,4:0,1,3:5
    71:  0,1,3:5:3,4
    72:  0,1,3:3,4:5
family= 1 1 1 0 0 0 new D6h genus #    46 is 0:1,2:3,4,5
     1:  0:1,2:3,4,5
     2:  0:3,4,5:1,2
     3:  1,2:0:3,4,5
     4:  1,2:3,4,5:0
     5:  3,4,5:0:1,2
     6:  3,4,5:1,2:0
     7:  1:2,3:0,4,5
     8:  1:0,4,5:2,3
     9:  2,3:1:0,4,5
    10:  2,3:0,4,5:1
    11:  0,4,5:1:2,3
    12:  0,4,5:2,3:1
    13:  2:3,4:0,1,5
    14:  2:0,1,5:3,4
    15:  3,4:2:0,1,5
    16:  3,4:0,1,5:2
    17:  0,1,5:2:3,4
    18:  0,1,5:3,4:2
    19:  3:4,5:0,1,2
    20:  3:0,1,2:4,5
    21:  4,5:3:0,1,2
    22:  4,5:0,1,2:3
    23:  0,1,2:3:4,5
    24:  0,1,2:4,5:3
    25:  4:0,5:1,2,3
    26:  4:1,2,3:0,5
    27:  0,5:4:1,2,3
    28:  0,5:1,2,3:4
    29:  1,2,3:4:0,5
    30:  1,2,3:0,5:4
    31:  5:0,1:2,3,4
    32:  5:2,3,4:0,1
    33:  0,1:5:2,3,4
    34:  0,1:2,3,4:5
    35:  2,3,4:5:0,1
    36:  2,3,4:0,1:5
    37:  0:4,5:1,2,3
    38:  0:1,2,3:4,5
    39:  4,5:0:1,2,3
    40:  4,5:1,2,3:0
    41:  1,2,3:0:4,5
    42:  1,2,3:4,5:0
    43:  1:0,5:2,3,4
    44:  1:2,3,4:0,5
    45:  0,5:1:2,3,4
    46:  0,5:2,3,4:1
    47:  2,3,4:1:0,5
    48:  2,3,4:0,5:1
    49:  2:0,1:3,4,5
    50:  2:3,4,5:0,1
    51:  0,1:2:3,4,5
    52:  0,1:3,4,5:2
    53:  3,4,5:2:0,1
    54:  3,4,5:0,1:2
    55:  3:1,2:0,4,5
    56:  3:0,4,5:1,2
    57:  1,2:3:0,4,5
    58:  1,2:0,4,5:3
    59:  0,4,5:3:1,2
    60:  0,4,5:1,2:3
    61:  4:2,3:0,1,5
    62:  4:0,1,5:2,3
    63:  2,3:4:0,1,5
    64:  2,3:0,1,5:4
    65:  0,1,5:4:2,3
    66:  0,1,5:2,3:4
    67:  5:3,4:0,1,2
    68:  5:0,1,2:3,4
    69:  3,4:5:0,1,2
    70:  3,4:0,1,2:5
    71:  0,1,2:5:3,4
    72:  0,1,2:3,4:5
family= 1 1 1 0 0 0 new D6h genus #    47 is 0:1,3:0,1,2
     1:  0:1,3:0,1,2
     2:  0:0,1,2:1,3
     3:  1,3:0:0,1,2
     4:  1,3:0,1,2:0
     5:  0,1,2:0:1,3
     6:  0,1,2:1,3:0
     7:  1:2,4:1,2,3
     8:  1:1,2,3:2,4
     9:  2,4:1:1,2,3
    10:  2,4:1,2,3:1
    11:  1,2,3:1:2,4
    12:  1,2,3:2,4:1
    13:  2:3,5:2,3,4
    14:  2:2,3,4:3,5
    15:  3,5:2:2,3,4
    16:  3,5:2,3,4:2
    17:  2,3,4:2:3,5
    18:  2,3,4:3,5:2
    19:  3:0,4:3,4,5
    20:  3:3,4,5:0,4
    21:  0,4:3:3,4,5
    22:  0,4:3,4,5:3
    23:  3,4,5:3:0,4
    24:  3,4,5:0,4:3
    25:  4:1,5:0,4,5
    26:  4:0,4,5:1,5
    27:  1,5:4:0,4,5
    28:  1,5:0,4,5:4
    29:  0,4,5:4:1,5
    30:  0,4,5:1,5:4
    31:  5:0,2:0,1,5
    32:  5:0,1,5:0,2
    33:  0,2:5:0,1,5
    34:  0,2:0,1,5:5
    35:  0,1,5:5:0,2
    36:  0,1,5:0,2:5
    37:  0:3,5:0,4,5
    38:  0:0,4,5:3,5
    39:  3,5:0:0,4,5
    40:  3,5:0,4,5:0
    41:  0,4,5:0:3,5
    42:  0,4,5:3,5:0
    43:  1:0,4:0,1,5
    44:  1:0,1,5:0,4
    45:  0,4:1:0,1,5
    46:  0,4:0,1,5:1
    47:  0,1,5:1:0,4
    48:  0,1,5:0,4:1
    49:  2:1,5:0,1,2
    50:  2:0,1,2:1,5
    51:  1,5:2:0,1,2
    52:  1,5:0,1,2:2
    53:  0,1,2:2:1,5
    54:  0,1,2:1,5:2
    55:  3:0,2:1,2,3
    56:  3:1,2,3:0,2
    57:  0,2:3:1,2,3
    58:  0,2:1,2,3:3
    59:  1,2,3:3:0,2
    60:  1,2,3:0,2:3
    61:  4:1,3:2,3,4
    62:  4:2,3,4:1,3
    63:  1,3:4:2,3,4
    64:  1,3:2,3,4:4
    65:  2,3,4:4:1,3
    66:  2,3,4:1,3:4
    67:  5:2,4:3,4,5
    68:  5:3,4,5:2,4
    69:  2,4:5:3,4,5
    70:  2,4:3,4,5:5
    71:  3,4,5:5:2,4
    72:  3,4,5:2,4:5
family= 1 1 1 0 0 0 new D6h genus #    48 is 0:1,3:0,1,3
     1:  0:1,3:0,1,3
     2:  0:0,1,3:1,3
     3:  1,3:0:0,1,3
     4:  1,3:0,1,3:0
     5:  0,1,3:0:1,3
     6:  0,1,3:1,3:0
     7:  1:2,4:1,2,4
     8:  1:1,2,4:2,4
     9:  2,4:1:1,2,4
    10:  2,4:1,2,4:1
    11:  1,2,4:1:2,4
    12:  1,2,4:2,4:1
    13:  2:3,5:2,3,5
    14:  2:2,3,5:3,5
    15:  3,5:2:2,3,5
    16:  3,5:2,3,5:2
    17:  2,3,5:2:3,5
    18:  2,3,5:3,5:2
    19:  3:0,4:0,3,4
    20:  3:0,3,4:0,4
    21:  0,4:3:0,3,4
    22:  0,4:0,3,4:3
    23:  0,3,4:3:0,4
    24:  0,3,4:0,4:3
    25:  4:1,5:1,4,5
    26:  4:1,4,5:1,5
    27:  1,5:4:1,4,5
    28:  1,5:1,4,5:4
    29:  1,4,5:4:1,5
    30:  1,4,5:1,5:4
    31:  5:0,2:0,2,5
    32:  5:0,2,5:0,2
    33:  0,2:5:0,2,5
    34:  0,2:0,2,5:5
    35:  0,2,5:5:0,2
    36:  0,2,5:0,2:5
    37:  0:3,5:0,3,5
    38:  0:0,3,5:3,5
    39:  3,5:0:0,3,5
    40:  3,5:0,3,5:0
    41:  0,3,5:0:3,5
    42:  0,3,5:3,5:0
    43:  1:0,4:0,1,4
    44:  1:0,1,4:0,4
    45:  0,4:1:0,1,4
    46:  0,4:0,1,4:1
    47:  0,1,4:1:0,4
    48:  0,1,4:0,4:1
    49:  2:1,5:1,2,5
    50:  2:1,2,5:1,5
    51:  1,5:2:1,2,5
    52:  1,5:1,2,5:2
    53:  1,2,5:2:1,5
    54:  1,2,5:1,5:2
    55:  3:0,2:0,2,3
    56:  3:0,2,3:0,2
    57:  0,2:3:0,2,3
    58:  0,2:0,2,3:3
    59:  0,2,3:3:0,2
    60:  0,2,3:0,2:3
    61:  4:1,3:1,3,4
    62:  4:1,3,4:1,3
    63:  1,3:4:1,3,4
    64:  1,3:1,3,4:4
    65:  1,3,4:4:1,3
    66:  1,3,4:1,3:4
    67:  5:2,4:2,4,5
    68:  5:2,4,5:2,4
    69:  2,4:5:2,4,5
    70:  2,4:2,4,5:5
    71:  2,4,5:5:2,4
    72:  2,4,5:2,4:5
family= 1 1 1 0 0 0 new D6h genus #    49 is 0:1,3:0,1,4
     1:  0:1,3:0,1,4
     2:  0:0,1,4:1,3
     3:  1,3:0:0,1,4
     4:  1,3:0,1,4:0
     5:  0,1,4:0:1,3
     6:  0,1,4:1,3:0
     7:  1:2,4:1,2,5
     8:  1:1,2,5:2,4
     9:  2,4:1:1,2,5
    10:  2,4:1,2,5:1
    11:  1,2,5:1:2,4
    12:  1,2,5:2,4:1
    13:  2:3,5:0,2,3
    14:  2:0,2,3:3,5
    15:  3,5:2:0,2,3
    16:  3,5:0,2,3:2
    17:  0,2,3:2:3,5
    18:  0,2,3:3,5:2
    19:  3:0,4:1,3,4
    20:  3:1,3,4:0,4
    21:  0,4:3:1,3,4
    22:  0,4:1,3,4:3
    23:  1,3,4:3:0,4
    24:  1,3,4:0,4:3
    25:  4:1,5:2,4,5
    26:  4:2,4,5:1,5
    27:  1,5:4:2,4,5
    28:  1,5:2,4,5:4
    29:  2,4,5:4:1,5
    30:  2,4,5:1,5:4
    31:  5:0,2:0,3,5
    32:  5:0,3,5:0,2
    33:  0,2:5:0,3,5
    34:  0,2:0,3,5:5
    35:  0,3,5:5:0,2
    36:  0,3,5:0,2:5
    37:  0:3,5:0,2,5
    38:  0:0,2,5:3,5
    39:  3,5:0:0,2,5
    40:  3,5:0,2,5:0
    41:  0,2,5:0:3,5
    42:  0,2,5:3,5:0
    43:  1:0,4:0,1,3
    44:  1:0,1,3:0,4
    45:  0,4:1:0,1,3
    46:  0,4:0,1,3:1
    47:  0,1,3:1:0,4
    48:  0,1,3:0,4:1
    49:  2:1,5:1,2,4
    50:  2:1,2,4:1,5
    51:  1,5:2:1,2,4
    52:  1,5:1,2,4:2
    53:  1,2,4:2:1,5
    54:  1,2,4:1,5:2
    55:  3:0,2:2,3,5
    56:  3:2,3,5:0,2
    57:  0,2:3:2,3,5
    58:  0,2:2,3,5:3
    59:  2,3,5:3:0,2
    60:  2,3,5:0,2:3
    61:  4:1,3:0,3,4
    62:  4:0,3,4:1,3
    63:  1,3:4:0,3,4
    64:  1,3:0,3,4:4
    65:  0,3,4:4:1,3
    66:  0,3,4:1,3:4
    67:  5:2,4:1,4,5
    68:  5:1,4,5:2,4
    69:  2,4:5:1,4,5
    70:  2,4:1,4,5:5
    71:  1,4,5:5:2,4
    72:  1,4,5:2,4:5
family= 1 1 1 0 0 0 new D6h genus #    50 is 0:1,3:0,1,5
     1:  0:1,3:0,1,5
     2:  0:0,1,5:1,3
     3:  1,3:0:0,1,5
     4:  1,3:0,1,5:0
     5:  0,1,5:0:1,3
     6:  0,1,5:1,3:0
     7:  1:2,4:0,1,2
     8:  1:0,1,2:2,4
     9:  2,4:1:0,1,2
    10:  2,4:0,1,2:1
    11:  0,1,2:1:2,4
    12:  0,1,2:2,4:1
    13:  2:3,5:1,2,3
    14:  2:1,2,3:3,5
    15:  3,5:2:1,2,3
    16:  3,5:1,2,3:2
    17:  1,2,3:2:3,5
    18:  1,2,3:3,5:2
    19:  3:0,4:2,3,4
    20:  3:2,3,4:0,4
    21:  0,4:3:2,3,4
    22:  0,4:2,3,4:3
    23:  2,3,4:3:0,4
    24:  2,3,4:0,4:3
    25:  4:1,5:3,4,5
    26:  4:3,4,5:1,5
    27:  1,5:4:3,4,5
    28:  1,5:3,4,5:4
    29:  3,4,5:4:1,5
    30:  3,4,5:1,5:4
    31:  5:0,2:0,4,5
    32:  5:0,4,5:0,2
    33:  0,2:5:0,4,5
    34:  0,2:0,4,5:5
    35:  0,4,5:5:0,2
    36:  0,4,5:0,2:5
    37:  0:3,5:0,1,5
    38:  0:0,1,5:3,5
    39:  3,5:0:0,1,5
    40:  3,5:0,1,5:0
    41:  0,1,5:0:3,5
    42:  0,1,5:3,5:0
    43:  1:0,4:0,1,2
    44:  1:0,1,2:0,4
    45:  0,4:1:0,1,2
    46:  0,4:0,1,2:1
    47:  0,1,2:1:0,4
    48:  0,1,2:0,4:1
    49:  2:1,5:1,2,3
    50:  2:1,2,3:1,5
    51:  1,5:2:1,2,3
    52:  1,5:1,2,3:2
    53:  1,2,3:2:1,5
    54:  1,2,3:1,5:2
    55:  3:0,2:2,3,4
    56:  3:2,3,4:0,2
    57:  0,2:3:2,3,4
    58:  0,2:2,3,4:3
    59:  2,3,4:3:0,2
    60:  2,3,4:0,2:3
    61:  4:1,3:3,4,5
    62:  4:3,4,5:1,3
    63:  1,3:4:3,4,5
    64:  1,3:3,4,5:4
    65:  3,4,5:4:1,3
    66:  3,4,5:1,3:4
    67:  5:2,4:0,4,5
    68:  5:0,4,5:2,4
    69:  2,4:5:0,4,5
    70:  2,4:0,4,5:5
    71:  0,4,5:5:2,4
    72:  0,4,5:2,4:5
family= 1 1 1 0 0 0 new D6h genus #    51 is 0:1,3:0,2,3
     1:  0:1,3:0,2,3
     2:  0:0,2,3:1,3
     3:  1,3:0:0,2,3
     4:  1,3:0,2,3:0
     5:  0,2,3:0:1,3
     6:  0,2,3:1,3:0
     7:  1:2,4:1,3,4
     8:  1:1,3,4:2,4
     9:  2,4:1:1,3,4
    10:  2,4:1,3,4:1
    11:  1,3,4:1:2,4
    12:  1,3,4:2,4:1
    13:  2:3,5:2,4,5
    14:  2:2,4,5:3,5
    15:  3,5:2:2,4,5
    16:  3,5:2,4,5:2
    17:  2,4,5:2:3,5
    18:  2,4,5:3,5:2
    19:  3:0,4:0,3,5
    20:  3:0,3,5:0,4
    21:  0,4:3:0,3,5
    22:  0,4:0,3,5:3
    23:  0,3,5:3:0,4
    24:  0,3,5:0,4:3
    25:  4:1,5:0,1,4
    26:  4:0,1,4:1,5
    27:  1,5:4:0,1,4
    28:  1,5:0,1,4:4
    29:  0,1,4:4:1,5
    30:  0,1,4:1,5:4
    31:  5:0,2:1,2,5
    32:  5:1,2,5:0,2
    33:  0,2:5:1,2,5
    34:  0,2:1,2,5:5
    35:  1,2,5:5:0,2
    36:  1,2,5:0,2:5
    37:  0:3,5:0,3,4
    38:  0:0,3,4:3,5
    39:  3,5:0:0,3,4
    40:  3,5:0,3,4:0
    41:  0,3,4:0:3,5
    42:  0,3,4:3,5:0
    43:  1:0,4:1,4,5
    44:  1:1,4,5:0,4
    45:  0,4:1:1,4,5
    46:  0,4:1,4,5:1
    47:  1,4,5:1:0,4
    48:  1,4,5:0,4:1
    49:  2:1,5:0,2,5
    50:  2:0,2,5:1,5
    51:  1,5:2:0,2,5
    52:  1,5:0,2,5:2
    53:  0,2,5:2:1,5
    54:  0,2,5:1,5:2
    55:  3:0,2:0,1,3
    56:  3:0,1,3:0,2
    57:  0,2:3:0,1,3
    58:  0,2:0,1,3:3
    59:  0,1,3:3:0,2
    60:  0,1,3:0,2:3
    61:  4:1,3:1,2,4
    62:  4:1,2,4:1,3
    63:  1,3:4:1,2,4
    64:  1,3:1,2,4:4
    65:  1,2,4:4:1,3
    66:  1,2,4:1,3:4
    67:  5:2,4:2,3,5
    68:  5:2,3,5:2,4
    69:  2,4:5:2,3,5
    70:  2,4:2,3,5:5
    71:  2,3,5:5:2,4
    72:  2,3,5:2,4:5
family= 1 1 1 0 0 0 new D6h genus #    52 is 0:1,3:0,2,4
     1:  0:1,3:0,2,4
     2:  0:0,2,4:1,3
     3:  1,3:0:0,2,4
     4:  1,3:0,2,4:0
     5:  0,2,4:0:1,3
     6:  0,2,4:1,3:0
     7:  1:2,4:1,3,5
     8:  1:1,3,5:2,4
     9:  2,4:1:1,3,5
    10:  2,4:1,3,5:1
    11:  1,3,5:1:2,4
    12:  1,3,5:2,4:1
    13:  2:3,5:0,2,4
    14:  2:0,2,4:3,5
    15:  3,5:2:0,2,4
    16:  3,5:0,2,4:2
    17:  0,2,4:2:3,5
    18:  0,2,4:3,5:2
    19:  3:0,4:1,3,5
    20:  3:1,3,5:0,4
    21:  0,4:3:1,3,5
    22:  0,4:1,3,5:3
    23:  1,3,5:3:0,4
    24:  1,3,5:0,4:3
    25:  4:1,5:0,2,4
    26:  4:0,2,4:1,5
    27:  1,5:4:0,2,4
    28:  1,5:0,2,4:4
    29:  0,2,4:4:1,5
    30:  0,2,4:1,5:4
    31:  5:0,2:1,3,5
    32:  5:1,3,5:0,2
    33:  0,2:5:1,3,5
    34:  0,2:1,3,5:5
    35:  1,3,5:5:0,2
    36:  1,3,5:0,2:5
    37:  0:3,5:0,2,4
    38:  0:0,2,4:3,5
    39:  3,5:0:0,2,4
    40:  3,5:0,2,4:0
    41:  0,2,4:0:3,5
    42:  0,2,4:3,5:0
    43:  1:0,4:1,3,5
    44:  1:1,3,5:0,4
    45:  0,4:1:1,3,5
    46:  0,4:1,3,5:1
    47:  1,3,5:1:0,4
    48:  1,3,5:0,4:1
    49:  2:1,5:0,2,4
    50:  2:0,2,4:1,5
    51:  1,5:2:0,2,4
    52:  1,5:0,2,4:2
    53:  0,2,4:2:1,5
    54:  0,2,4:1,5:2
    55:  3:0,2:1,3,5
    56:  3:1,3,5:0,2
    57:  0,2:3:1,3,5
    58:  0,2:1,3,5:3
    59:  1,3,5:3:0,2
    60:  1,3,5:0,2:3
    61:  4:1,3:0,2,4
    62:  4:0,2,4:1,3
    63:  1,3:4:0,2,4
    64:  1,3:0,2,4:4
    65:  0,2,4:4:1,3
    66:  0,2,4:1,3:4
    67:  5:2,4:1,3,5
    68:  5:1,3,5:2,4
    69:  2,4:5:1,3,5
    70:  2,4:1,3,5:5
    71:  1,3,5:5:2,4
    72:  1,3,5:2,4:5
family= 1 1 1 0 0 0 new D6h genus #    53 is 0:1,3:0,2,5
     1:  0:1,3:0,2,5
     2:  0:0,2,5:1,3
     3:  1,3:0:0,2,5
     4:  1,3:0,2,5:0
     5:  0,2,5:0:1,3
     6:  0,2,5:1,3:0
     7:  1:2,4:0,1,3
     8:  1:0,1,3:2,4
     9:  2,4:1:0,1,3
    10:  2,4:0,1,3:1
    11:  0,1,3:1:2,4
    12:  0,1,3:2,4:1
    13:  2:3,5:1,2,4
    14:  2:1,2,4:3,5
    15:  3,5:2:1,2,4
    16:  3,5:1,2,4:2
    17:  1,2,4:2:3,5
    18:  1,2,4:3,5:2
    19:  3:0,4:2,3,5
    20:  3:2,3,5:0,4
    21:  0,4:3:2,3,5
    22:  0,4:2,3,5:3
    23:  2,3,5:3:0,4
    24:  2,3,5:0,4:3
    25:  4:1,5:0,3,4
    26:  4:0,3,4:1,5
    27:  1,5:4:0,3,4
    28:  1,5:0,3,4:4
    29:  0,3,4:4:1,5
    30:  0,3,4:1,5:4
    31:  5:0,2:1,4,5
    32:  5:1,4,5:0,2
    33:  0,2:5:1,4,5
    34:  0,2:1,4,5:5
    35:  1,4,5:5:0,2
    36:  1,4,5:0,2:5
    37:  0:3,5:0,1,4
    38:  0:0,1,4:3,5
    39:  3,5:0:0,1,4
    40:  3,5:0,1,4:0
    41:  0,1,4:0:3,5
    42:  0,1,4:3,5:0
    43:  1:0,4:1,2,5
    44:  1:1,2,5:0,4
    45:  0,4:1:1,2,5
    46:  0,4:1,2,5:1
    47:  1,2,5:1:0,4
    48:  1,2,5:0,4:1
    49:  2:1,5:0,2,3
    50:  2:0,2,3:1,5
    51:  1,5:2:0,2,3
    52:  1,5:0,2,3:2
    53:  0,2,3:2:1,5
    54:  0,2,3:1,5:2
    55:  3:0,2:1,3,4
    56:  3:1,3,4:0,2
    57:  0,2:3:1,3,4
    58:  0,2:1,3,4:3
    59:  1,3,4:3:0,2
    60:  1,3,4:0,2:3
    61:  4:1,3:2,4,5
    62:  4:2,4,5:1,3
    63:  1,3:4:2,4,5
    64:  1,3:2,4,5:4
    65:  2,4,5:4:1,3
    66:  2,4,5:1,3:4
    67:  5:2,4:0,3,5
    68:  5:0,3,5:2,4
    69:  2,4:5:0,3,5
    70:  2,4:0,3,5:5
    71:  0,3,5:5:2,4
    72:  0,3,5:2,4:5
family= 1 1 1 0 0 0 new D6h genus #    54 is 0:1,3:0,3,4
     1:  0:1,3:0,3,4
     2:  0:0,3,4:1,3
     3:  1,3:0:0,3,4
     4:  1,3:0,3,4:0
     5:  0,3,4:0:1,3
     6:  0,3,4:1,3:0
     7:  1:2,4:1,4,5
     8:  1:1,4,5:2,4
     9:  2,4:1:1,4,5
    10:  2,4:1,4,5:1
    11:  1,4,5:1:2,4
    12:  1,4,5:2,4:1
    13:  2:3,5:0,2,5
    14:  2:0,2,5:3,5
    15:  3,5:2:0,2,5
    16:  3,5:0,2,5:2
    17:  0,2,5:2:3,5
    18:  0,2,5:3,5:2
    19:  3:0,4:0,1,3
    20:  3:0,1,3:0,4
    21:  0,4:3:0,1,3
    22:  0,4:0,1,3:3
    23:  0,1,3:3:0,4
    24:  0,1,3:0,4:3
    25:  4:1,5:1,2,4
    26:  4:1,2,4:1,5
    27:  1,5:4:1,2,4
    28:  1,5:1,2,4:4
    29:  1,2,4:4:1,5
    30:  1,2,4:1,5:4
    31:  5:0,2:2,3,5
    32:  5:2,3,5:0,2
    33:  0,2:5:2,3,5
    34:  0,2:2,3,5:5
    35:  2,3,5:5:0,2
    36:  2,3,5:0,2:5
    37:  0:3,5:0,2,3
    38:  0:0,2,3:3,5
    39:  3,5:0:0,2,3
    40:  3,5:0,2,3:0
    41:  0,2,3:0:3,5
    42:  0,2,3:3,5:0
    43:  1:0,4:1,3,4
    44:  1:1,3,4:0,4
    45:  0,4:1:1,3,4
    46:  0,4:1,3,4:1
    47:  1,3,4:1:0,4
    48:  1,3,4:0,4:1
    49:  2:1,5:2,4,5
    50:  2:2,4,5:1,5
    51:  1,5:2:2,4,5
    52:  1,5:2,4,5:2
    53:  2,4,5:2:1,5
    54:  2,4,5:1,5:2
    55:  3:0,2:0,3,5
    56:  3:0,3,5:0,2
    57:  0,2:3:0,3,5
    58:  0,2:0,3,5:3
    59:  0,3,5:3:0,2
    60:  0,3,5:0,2:3
    61:  4:1,3:0,1,4
    62:  4:0,1,4:1,3
    63:  1,3:4:0,1,4
    64:  1,3:0,1,4:4
    65:  0,1,4:4:1,3
    66:  0,1,4:1,3:4
    67:  5:2,4:1,2,5
    68:  5:1,2,5:2,4
    69:  2,4:5:1,2,5
    70:  2,4:1,2,5:5
    71:  1,2,5:5:2,4
    72:  1,2,5:2,4:5
family= 1 1 1 0 0 0 new D6h genus #    55 is 0:1,3:0,3,5
     1:  0:1,3:0,3,5
     2:  0:0,3,5:1,3
     3:  1,3:0:0,3,5
     4:  1,3:0,3,5:0
     5:  0,3,5:0:1,3
     6:  0,3,5:1,3:0
     7:  1:2,4:0,1,4
     8:  1:0,1,4:2,4
     9:  2,4:1:0,1,4
    10:  2,4:0,1,4:1
    11:  0,1,4:1:2,4
    12:  0,1,4:2,4:1
    13:  2:3,5:1,2,5
    14:  2:1,2,5:3,5
    15:  3,5:2:1,2,5
    16:  3,5:1,2,5:2
    17:  1,2,5:2:3,5
    18:  1,2,5:3,5:2
    19:  3:0,4:0,2,3
    20:  3:0,2,3:0,4
    21:  0,4:3:0,2,3
    22:  0,4:0,2,3:3
    23:  0,2,3:3:0,4
    24:  0,2,3:0,4:3
    25:  4:1,5:1,3,4
    26:  4:1,3,4:1,5
    27:  1,5:4:1,3,4
    28:  1,5:1,3,4:4
    29:  1,3,4:4:1,5
    30:  1,3,4:1,5:4
    31:  5:0,2:2,4,5
    32:  5:2,4,5:0,2
    33:  0,2:5:2,4,5
    34:  0,2:2,4,5:5
    35:  2,4,5:5:0,2
    36:  2,4,5:0,2:5
    37:  0:3,5:0,1,3
    38:  0:0,1,3:3,5
    39:  3,5:0:0,1,3
    40:  3,5:0,1,3:0
    41:  0,1,3:0:3,5
    42:  0,1,3:3,5:0
    43:  1:0,4:1,2,4
    44:  1:1,2,4:0,4
    45:  0,4:1:1,2,4
    46:  0,4:1,2,4:1
    47:  1,2,4:1:0,4
    48:  1,2,4:0,4:1
    49:  2:1,5:2,3,5
    50:  2:2,3,5:1,5
    51:  1,5:2:2,3,5
    52:  1,5:2,3,5:2
    53:  2,3,5:2:1,5
    54:  2,3,5:1,5:2
    55:  3:0,2:0,3,4
    56:  3:0,3,4:0,2
    57:  0,2:3:0,3,4
    58:  0,2:0,3,4:3
    59:  0,3,4:3:0,2
    60:  0,3,4:0,2:3
    61:  4:1,3:1,4,5
    62:  4:1,4,5:1,3
    63:  1,3:4:1,4,5
    64:  1,3:1,4,5:4
    65:  1,4,5:4:1,3
    66:  1,4,5:1,3:4
    67:  5:2,4:0,2,5
    68:  5:0,2,5:2,4
    69:  2,4:5:0,2,5
    70:  2,4:0,2,5:5
    71:  0,2,5:5:2,4
    72:  0,2,5:2,4:5
family= 1 1 1 0 0 0 new D6h genus #    56 is 0:1,3:0,4,5
     1:  0:1,3:0,4,5
     2:  0:0,4,5:1,3
     3:  1,3:0:0,4,5
     4:  1,3:0,4,5:0
     5:  0,4,5:0:1,3
     6:  0,4,5:1,3:0
     7:  1:2,4:0,1,5
     8:  1:0,1,5:2,4
     9:  2,4:1:0,1,5
    10:  2,4:0,1,5:1
    11:  0,1,5:1:2,4
    12:  0,1,5:2,4:1
    13:  2:3,5:0,1,2
    14:  2:0,1,2:3,5
    15:  3,5:2:0,1,2
    16:  3,5:0,1,2:2
    17:  0,1,2:2:3,5
    18:  0,1,2:3,5:2
    19:  3:0,4:1,2,3
    20:  3:1,2,3:0,4
    21:  0,4:3:1,2,3
    22:  0,4:1,2,3:3
    23:  1,2,3:3:0,4
    24:  1,2,3:0,4:3
    25:  4:1,5:2,3,4
    26:  4:2,3,4:1,5
    27:  1,5:4:2,3,4
    28:  1,5:2,3,4:4
    29:  2,3,4:4:1,5
    30:  2,3,4:1,5:4
    31:  5:0,2:3,4,5
    32:  5:3,4,5:0,2
    33:  0,2:5:3,4,5
    34:  0,2:3,4,5:5
    35:  3,4,5:5:0,2
    36:  3,4,5:0,2:5
    37:  0:3,5:0,1,2
    38:  0:0,1,2:3,5
    39:  3,5:0:0,1,2
    40:  3,5:0,1,2:0
    41:  0,1,2:0:3,5
    42:  0,1,2:3,5:0
    43:  1:0,4:1,2,3
    44:  1:1,2,3:0,4
    45:  0,4:1:1,2,3
    46:  0,4:1,2,3:1
    47:  1,2,3:1:0,4
    48:  1,2,3:0,4:1
    49:  2:1,5:2,3,4
    50:  2:2,3,4:1,5
    51:  1,5:2:2,3,4
    52:  1,5:2,3,4:2
    53:  2,3,4:2:1,5
    54:  2,3,4:1,5:2
    55:  3:0,2:3,4,5
    56:  3:3,4,5:0,2
    57:  0,2:3:3,4,5
    58:  0,2:3,4,5:3
    59:  3,4,5:3:0,2
    60:  3,4,5:0,2:3
    61:  4:1,3:0,4,5
    62:  4:0,4,5:1,3
    63:  1,3:4:0,4,5
    64:  1,3:0,4,5:4
    65:  0,4,5:4:1,3
    66:  0,4,5:1,3:4
    67:  5:2,4:0,1,5
    68:  5:0,1,5:2,4
    69:  2,4:5:0,1,5
    70:  2,4:0,1,5:5
    71:  0,1,5:5:2,4
    72:  0,1,5:2,4:5
family= 1 1 1 0 0 0 new D6h genus #    57 is 0:1,3:1,2,3
     1:  0:1,3:1,2,3
     2:  0:1,2,3:1,3
     3:  1,3:0:1,2,3
     4:  1,3:1,2,3:0
     5:  1,2,3:0:1,3
     6:  1,2,3:1,3:0
     7:  1:2,4:2,3,4
     8:  1:2,3,4:2,4
     9:  2,4:1:2,3,4
    10:  2,4:2,3,4:1
    11:  2,3,4:1:2,4
    12:  2,3,4:2,4:1
    13:  2:3,5:3,4,5
    14:  2:3,4,5:3,5
    15:  3,5:2:3,4,5
    16:  3,5:3,4,5:2
    17:  3,4,5:2:3,5
    18:  3,4,5:3,5:2
    19:  3:0,4:0,4,5
    20:  3:0,4,5:0,4
    21:  0,4:3:0,4,5
    22:  0,4:0,4,5:3
    23:  0,4,5:3:0,4
    24:  0,4,5:0,4:3
    25:  4:1,5:0,1,5
    26:  4:0,1,5:1,5
    27:  1,5:4:0,1,5
    28:  1,5:0,1,5:4
    29:  0,1,5:4:1,5
    30:  0,1,5:1,5:4
    31:  5:0,2:0,1,2
    32:  5:0,1,2:0,2
    33:  0,2:5:0,1,2
    34:  0,2:0,1,2:5
    35:  0,1,2:5:0,2
    36:  0,1,2:0,2:5
    37:  0:3,5:3,4,5
    38:  0:3,4,5:3,5
    39:  3,5:0:3,4,5
    40:  3,5:3,4,5:0
    41:  3,4,5:0:3,5
    42:  3,4,5:3,5:0
    43:  1:0,4:0,4,5
    44:  1:0,4,5:0,4
    45:  0,4:1:0,4,5
    46:  0,4:0,4,5:1
    47:  0,4,5:1:0,4
    48:  0,4,5:0,4:1
    49:  2:1,5:0,1,5
    50:  2:0,1,5:1,5
    51:  1,5:2:0,1,5
    52:  1,5:0,1,5:2
    53:  0,1,5:2:1,5
    54:  0,1,5:1,5:2
    55:  3:0,2:0,1,2
    56:  3:0,1,2:0,2
    57:  0,2:3:0,1,2
    58:  0,2:0,1,2:3
    59:  0,1,2:3:0,2
    60:  0,1,2:0,2:3
    61:  4:1,3:1,2,3
    62:  4:1,2,3:1,3
    63:  1,3:4:1,2,3
    64:  1,3:1,2,3:4
    65:  1,2,3:4:1,3
    66:  1,2,3:1,3:4
    67:  5:2,4:2,3,4
    68:  5:2,3,4:2,4
    69:  2,4:5:2,3,4
    70:  2,4:2,3,4:5
    71:  2,3,4:5:2,4
    72:  2,3,4:2,4:5
family= 1 1 1 0 0 0 new D6h genus #    58 is 0:1,3:1,2,4
     1:  0:1,3:1,2,4
     2:  0:1,2,4:1,3
     3:  1,3:0:1,2,4
     4:  1,3:1,2,4:0
     5:  1,2,4:0:1,3
     6:  1,2,4:1,3:0
     7:  1:2,4:2,3,5
     8:  1:2,3,5:2,4
     9:  2,4:1:2,3,5
    10:  2,4:2,3,5:1
    11:  2,3,5:1:2,4
    12:  2,3,5:2,4:1
    13:  2:3,5:0,3,4
    14:  2:0,3,4:3,5
    15:  3,5:2:0,3,4
    16:  3,5:0,3,4:2
    17:  0,3,4:2:3,5
    18:  0,3,4:3,5:2
    19:  3:0,4:1,4,5
    20:  3:1,4,5:0,4
    21:  0,4:3:1,4,5
    22:  0,4:1,4,5:3
    23:  1,4,5:3:0,4
    24:  1,4,5:0,4:3
    25:  4:1,5:0,2,5
    26:  4:0,2,5:1,5
    27:  1,5:4:0,2,5
    28:  1,5:0,2,5:4
    29:  0,2,5:4:1,5
    30:  0,2,5:1,5:4
    31:  5:0,2:0,1,3
    32:  5:0,1,3:0,2
    33:  0,2:5:0,1,3
    34:  0,2:0,1,3:5
    35:  0,1,3:5:0,2
    36:  0,1,3:0,2:5
    37:  0:3,5:2,4,5
    38:  0:2,4,5:3,5
    39:  3,5:0:2,4,5
    40:  3,5:2,4,5:0
    41:  2,4,5:0:3,5
    42:  2,4,5:3,5:0
    43:  1:0,4:0,3,5
    44:  1:0,3,5:0,4
    45:  0,4:1:0,3,5
    46:  0,4:0,3,5:1
    47:  0,3,5:1:0,4
    48:  0,3,5:0,4:1
    49:  2:1,5:0,1,4
    50:  2:0,1,4:1,5
    51:  1,5:2:0,1,4
    52:  1,5:0,1,4:2
    53:  0,1,4:2:1,5
    54:  0,1,4:1,5:2
    55:  3:0,2:1,2,5
    56:  3:1,2,5:0,2
    57:  0,2:3:1,2,5
    58:  0,2:1,2,5:3
    59:  1,2,5:3:0,2
    60:  1,2,5:0,2:3
    61:  4:1,3:0,2,3
    62:  4:0,2,3:1,3
    63:  1,3:4:0,2,3
    64:  1,3:0,2,3:4
    65:  0,2,3:4:1,3
    66:  0,2,3:1,3:4
    67:  5:2,4:1,3,4
    68:  5:1,3,4:2,4
    69:  2,4:5:1,3,4
    70:  2,4:1,3,4:5
    71:  1,3,4:5:2,4
    72:  1,3,4:2,4:5
family= 1 1 1 0 0 0 new D6h genus #    59 is 0:1,3:1,2,5
     1:  0:1,3:1,2,5
     2:  0:1,2,5:1,3
     3:  1,3:0:1,2,5
     4:  1,3:1,2,5:0
     5:  1,2,5:0:1,3
     6:  1,2,5:1,3:0
     7:  1:2,4:0,2,3
     8:  1:0,2,3:2,4
     9:  2,4:1:0,2,3
    10:  2,4:0,2,3:1
    11:  0,2,3:1:2,4
    12:  0,2,3:2,4:1
    13:  2:3,5:1,3,4
    14:  2:1,3,4:3,5
    15:  3,5:2:1,3,4
    16:  3,5:1,3,4:2
    17:  1,3,4:2:3,5
    18:  1,3,4:3,5:2
    19:  3:0,4:2,4,5
    20:  3:2,4,5:0,4
    21:  0,4:3:2,4,5
    22:  0,4:2,4,5:3
    23:  2,4,5:3:0,4
    24:  2,4,5:0,4:3
    25:  4:1,5:0,3,5
    26:  4:0,3,5:1,5
    27:  1,5:4:0,3,5
    28:  1,5:0,3,5:4
    29:  0,3,5:4:1,5
    30:  0,3,5:1,5:4
    31:  5:0,2:0,1,4
    32:  5:0,1,4:0,2
    33:  0,2:5:0,1,4
    34:  0,2:0,1,4:5
    35:  0,1,4:5:0,2
    36:  0,1,4:0,2:5
    37:  0:3,5:1,4,5
    38:  0:1,4,5:3,5
    39:  3,5:0:1,4,5
    40:  3,5:1,4,5:0
    41:  1,4,5:0:3,5
    42:  1,4,5:3,5:0
    43:  1:0,4:0,2,5
    44:  1:0,2,5:0,4
    45:  0,4:1:0,2,5
    46:  0,4:0,2,5:1
    47:  0,2,5:1:0,4
    48:  0,2,5:0,4:1
    49:  2:1,5:0,1,3
    50:  2:0,1,3:1,5
    51:  1,5:2:0,1,3
    52:  1,5:0,1,3:2
    53:  0,1,3:2:1,5
    54:  0,1,3:1,5:2
    55:  3:0,2:1,2,4
    56:  3:1,2,4:0,2
    57:  0,2:3:1,2,4
    58:  0,2:1,2,4:3
    59:  1,2,4:3:0,2
    60:  1,2,4:0,2:3
    61:  4:1,3:2,3,5
    62:  4:2,3,5:1,3
    63:  1,3:4:2,3,5
    64:  1,3:2,3,5:4
    65:  2,3,5:4:1,3
    66:  2,3,5:1,3:4
    67:  5:2,4:0,3,4
    68:  5:0,3,4:2,4
    69:  2,4:5:0,3,4
    70:  2,4:0,3,4:5
    71:  0,3,4:5:2,4
    72:  0,3,4:2,4:5
family= 1 1 1 0 0 0 new D6h genus #    60 is 0:1,3:1,3,4
     1:  0:1,3:1,3,4
     2:  0:1,3,4:1,3
     3:  1,3:0:1,3,4
     4:  1,3:1,3,4:0
     5:  1,3,4:0:1,3
     6:  1,3,4:1,3:0
     7:  1:2,4:2,4,5
     8:  1:2,4,5:2,4
     9:  2,4:1:2,4,5
    10:  2,4:2,4,5:1
    11:  2,4,5:1:2,4
    12:  2,4,5:2,4:1
    13:  2:3,5:0,3,5
    14:  2:0,3,5:3,5
    15:  3,5:2:0,3,5
    16:  3,5:0,3,5:2
    17:  0,3,5:2:3,5
    18:  0,3,5:3,5:2
    19:  3:0,4:0,1,4
    20:  3:0,1,4:0,4
    21:  0,4:3:0,1,4
    22:  0,4:0,1,4:3
    23:  0,1,4:3:0,4
    24:  0,1,4:0,4:3
    25:  4:1,5:1,2,5
    26:  4:1,2,5:1,5
    27:  1,5:4:1,2,5
    28:  1,5:1,2,5:4
    29:  1,2,5:4:1,5
    30:  1,2,5:1,5:4
    31:  5:0,2:0,2,3
    32:  5:0,2,3:0,2
    33:  0,2:5:0,2,3
    34:  0,2:0,2,3:5
    35:  0,2,3:5:0,2
    36:  0,2,3:0,2:5
    37:  0:3,5:2,3,5
    38:  0:2,3,5:3,5
    39:  3,5:0:2,3,5
    40:  3,5:2,3,5:0
    41:  2,3,5:0:3,5
    42:  2,3,5:3,5:0
    43:  1:0,4:0,3,4
    44:  1:0,3,4:0,4
    45:  0,4:1:0,3,4
    46:  0,4:0,3,4:1
    47:  0,3,4:1:0,4
    48:  0,3,4:0,4:1
    49:  2:1,5:1,4,5
    50:  2:1,4,5:1,5
    51:  1,5:2:1,4,5
    52:  1,5:1,4,5:2
    53:  1,4,5:2:1,5
    54:  1,4,5:1,5:2
    55:  3:0,2:0,2,5
    56:  3:0,2,5:0,2
    57:  0,2:3:0,2,5
    58:  0,2:0,2,5:3
    59:  0,2,5:3:0,2
    60:  0,2,5:0,2:3
    61:  4:1,3:0,1,3
    62:  4:0,1,3:1,3
    63:  1,3:4:0,1,3
    64:  1,3:0,1,3:4
    65:  0,1,3:4:1,3
    66:  0,1,3:1,3:4
    67:  5:2,4:1,2,4
    68:  5:1,2,4:2,4
    69:  2,4:5:1,2,4
    70:  2,4:1,2,4:5
    71:  1,2,4:5:2,4
    72:  1,2,4:2,4:5
family= 1 1 1 0 0 0 new D6h genus #    61 is 0:1,3:1,3,5
     1:  0:1,3:1,3,5
     2:  0:1,3,5:1,3
     3:  1,3:0:1,3,5
     4:  1,3:1,3,5:0
     5:  1,3,5:0:1,3
     6:  1,3,5:1,3:0
     7:  1:2,4:0,2,4
     8:  1:0,2,4:2,4
     9:  2,4:1:0,2,4
    10:  2,4:0,2,4:1
    11:  0,2,4:1:2,4
    12:  0,2,4:2,4:1
    13:  2:3,5:1,3,5
    14:  2:1,3,5:3,5
    15:  3,5:2:1,3,5
    16:  3,5:1,3,5:2
    17:  1,3,5:2:3,5
    18:  1,3,5:3,5:2
    19:  3:0,4:0,2,4
    20:  3:0,2,4:0,4
    21:  0,4:3:0,2,4
    22:  0,4:0,2,4:3
    23:  0,2,4:3:0,4
    24:  0,2,4:0,4:3
    25:  4:1,5:1,3,5
    26:  4:1,3,5:1,5
    27:  1,5:4:1,3,5
    28:  1,5:1,3,5:4
    29:  1,3,5:4:1,5
    30:  1,3,5:1,5:4
    31:  5:0,2:0,2,4
    32:  5:0,2,4:0,2
    33:  0,2:5:0,2,4
    34:  0,2:0,2,4:5
    35:  0,2,4:5:0,2
    36:  0,2,4:0,2:5
    37:  0:3,5:1,3,5
    38:  0:1,3,5:3,5
    39:  3,5:0:1,3,5
    40:  3,5:1,3,5:0
    41:  1,3,5:0:3,5
    42:  1,3,5:3,5:0
    43:  1:0,4:0,2,4
    44:  1:0,2,4:0,4
    45:  0,4:1:0,2,4
    46:  0,4:0,2,4:1
    47:  0,2,4:1:0,4
    48:  0,2,4:0,4:1
    49:  2:1,5:1,3,5
    50:  2:1,3,5:1,5
    51:  1,5:2:1,3,5
    52:  1,5:1,3,5:2
    53:  1,3,5:2:1,5
    54:  1,3,5:1,5:2
    55:  3:0,2:0,2,4
    56:  3:0,2,4:0,2
    57:  0,2:3:0,2,4
    58:  0,2:0,2,4:3
    59:  0,2,4:3:0,2
    60:  0,2,4:0,2:3
    61:  4:1,3:1,3,5
    62:  4:1,3,5:1,3
    63:  1,3:4:1,3,5
    64:  1,3:1,3,5:4
    65:  1,3,5:4:1,3
    66:  1,3,5:1,3:4
    67:  5:2,4:0,2,4
    68:  5:0,2,4:2,4
    69:  2,4:5:0,2,4
    70:  2,4:0,2,4:5
    71:  0,2,4:5:2,4
    72:  0,2,4:2,4:5
family= 1 1 1 0 0 0 new D6h genus #    62 is 0:1,3:1,4,5
     1:  0:1,3:1,4,5
     2:  0:1,4,5:1,3
     3:  1,3:0:1,4,5
     4:  1,3:1,4,5:0
     5:  1,4,5:0:1,3
     6:  1,4,5:1,3:0
     7:  1:2,4:0,2,5
     8:  1:0,2,5:2,4
     9:  2,4:1:0,2,5
    10:  2,4:0,2,5:1
    11:  0,2,5:1:2,4
    12:  0,2,5:2,4:1
    13:  2:3,5:0,1,3
    14:  2:0,1,3:3,5
    15:  3,5:2:0,1,3
    16:  3,5:0,1,3:2
    17:  0,1,3:2:3,5
    18:  0,1,3:3,5:2
    19:  3:0,4:1,2,4
    20:  3:1,2,4:0,4
    21:  0,4:3:1,2,4
    22:  0,4:1,2,4:3
    23:  1,2,4:3:0,4
    24:  1,2,4:0,4:3
    25:  4:1,5:2,3,5
    26:  4:2,3,5:1,5
    27:  1,5:4:2,3,5
    28:  1,5:2,3,5:4
    29:  2,3,5:4:1,5
    30:  2,3,5:1,5:4
    31:  5:0,2:0,3,4
    32:  5:0,3,4:0,2
    33:  0,2:5:0,3,4
    34:  0,2:0,3,4:5
    35:  0,3,4:5:0,2
    36:  0,3,4:0,2:5
    37:  0:3,5:1,2,5
    38:  0:1,2,5:3,5
    39:  3,5:0:1,2,5
    40:  3,5:1,2,5:0
    41:  1,2,5:0:3,5
    42:  1,2,5:3,5:0
    43:  1:0,4:0,2,3
    44:  1:0,2,3:0,4
    45:  0,4:1:0,2,3
    46:  0,4:0,2,3:1
    47:  0,2,3:1:0,4
    48:  0,2,3:0,4:1
    49:  2:1,5:1,3,4
    50:  2:1,3,4:1,5
    51:  1,5:2:1,3,4
    52:  1,5:1,3,4:2
    53:  1,3,4:2:1,5
    54:  1,3,4:1,5:2
    55:  3:0,2:2,4,5
    56:  3:2,4,5:0,2
    57:  0,2:3:2,4,5
    58:  0,2:2,4,5:3
    59:  2,4,5:3:0,2
    60:  2,4,5:0,2:3
    61:  4:1,3:0,3,5
    62:  4:0,3,5:1,3
    63:  1,3:4:0,3,5
    64:  1,3:0,3,5:4
    65:  0,3,5:4:1,3
    66:  0,3,5:1,3:4
    67:  5:2,4:0,1,4
    68:  5:0,1,4:2,4
    69:  2,4:5:0,1,4
    70:  2,4:0,1,4:5
    71:  0,1,4:5:2,4
    72:  0,1,4:2,4:5
family= 1 1 1 0 0 0 new D6h genus #    63 is 0:1,3:2,3,4
     1:  0:1,3:2,3,4
     2:  0:2,3,4:1,3
     3:  1,3:0:2,3,4
     4:  1,3:2,3,4:0
     5:  2,3,4:0:1,3
     6:  2,3,4:1,3:0
     7:  1:2,4:3,4,5
     8:  1:3,4,5:2,4
     9:  2,4:1:3,4,5
    10:  2,4:3,4,5:1
    11:  3,4,5:1:2,4
    12:  3,4,5:2,4:1
    13:  2:3,5:0,4,5
    14:  2:0,4,5:3,5
    15:  3,5:2:0,4,5
    16:  3,5:0,4,5:2
    17:  0,4,5:2:3,5
    18:  0,4,5:3,5:2
    19:  3:0,4:0,1,5
    20:  3:0,1,5:0,4
    21:  0,4:3:0,1,5
    22:  0,4:0,1,5:3
    23:  0,1,5:3:0,4
    24:  0,1,5:0,4:3
    25:  4:1,5:0,1,2
    26:  4:0,1,2:1,5
    27:  1,5:4:0,1,2
    28:  1,5:0,1,2:4
    29:  0,1,2:4:1,5
    30:  0,1,2:1,5:4
    31:  5:0,2:1,2,3
    32:  5:1,2,3:0,2
    33:  0,2:5:1,2,3
    34:  0,2:1,2,3:5
    35:  1,2,3:5:0,2
    36:  1,2,3:0,2:5
    37:  0:3,5:2,3,4
    38:  0:2,3,4:3,5
    39:  3,5:0:2,3,4
    40:  3,5:2,3,4:0
    41:  2,3,4:0:3,5
    42:  2,3,4:3,5:0
    43:  1:0,4:3,4,5
    44:  1:3,4,5:0,4
    45:  0,4:1:3,4,5
    46:  0,4:3,4,5:1
    47:  3,4,5:1:0,4
    48:  3,4,5:0,4:1
    49:  2:1,5:0,4,5
    50:  2:0,4,5:1,5
    51:  1,5:2:0,4,5
    52:  1,5:0,4,5:2
    53:  0,4,5:2:1,5
    54:  0,4,5:1,5:2
    55:  3:0,2:0,1,5
    56:  3:0,1,5:0,2
    57:  0,2:3:0,1,5
    58:  0,2:0,1,5:3
    59:  0,1,5:3:0,2
    60:  0,1,5:0,2:3
    61:  4:1,3:0,1,2
    62:  4:0,1,2:1,3
    63:  1,3:4:0,1,2
    64:  1,3:0,1,2:4
    65:  0,1,2:4:1,3
    66:  0,1,2:1,3:4
    67:  5:2,4:1,2,3
    68:  5:1,2,3:2,4
    69:  2,4:5:1,2,3
    70:  2,4:1,2,3:5
    71:  1,2,3:5:2,4
    72:  1,2,3:2,4:5
family= 1 1 1 0 0 0 new D6h genus #    64 is 0:1,3:2,3,5
     1:  0:1,3:2,3,5
     2:  0:2,3,5:1,3
     3:  1,3:0:2,3,5
     4:  1,3:2,3,5:0
     5:  2,3,5:0:1,3
     6:  2,3,5:1,3:0
     7:  1:2,4:0,3,4
     8:  1:0,3,4:2,4
     9:  2,4:1:0,3,4
    10:  2,4:0,3,4:1
    11:  0,3,4:1:2,4
    12:  0,3,4:2,4:1
    13:  2:3,5:1,4,5
    14:  2:1,4,5:3,5
    15:  3,5:2:1,4,5
    16:  3,5:1,4,5:2
    17:  1,4,5:2:3,5
    18:  1,4,5:3,5:2
    19:  3:0,4:0,2,5
    20:  3:0,2,5:0,4
    21:  0,4:3:0,2,5
    22:  0,4:0,2,5:3
    23:  0,2,5:3:0,4
    24:  0,2,5:0,4:3
    25:  4:1,5:0,1,3
    26:  4:0,1,3:1,5
    27:  1,5:4:0,1,3
    28:  1,5:0,1,3:4
    29:  0,1,3:4:1,5
    30:  0,1,3:1,5:4
    31:  5:0,2:1,2,4
    32:  5:1,2,4:0,2
    33:  0,2:5:1,2,4
    34:  0,2:1,2,4:5
    35:  1,2,4:5:0,2
    36:  1,2,4:0,2:5
    37:  0:3,5:1,3,4
    38:  0:1,3,4:3,5
    39:  3,5:0:1,3,4
    40:  3,5:1,3,4:0
    41:  1,3,4:0:3,5
    42:  1,3,4:3,5:0
    43:  1:0,4:2,4,5
    44:  1:2,4,5:0,4
    45:  0,4:1:2,4,5
    46:  0,4:2,4,5:1
    47:  2,4,5:1:0,4
    48:  2,4,5:0,4:1
    49:  2:1,5:0,3,5
    50:  2:0,3,5:1,5
    51:  1,5:2:0,3,5
    52:  1,5:0,3,5:2
    53:  0,3,5:2:1,5
    54:  0,3,5:1,5:2
    55:  3:0,2:0,1,4
    56:  3:0,1,4:0,2
    57:  0,2:3:0,1,4
    58:  0,2:0,1,4:3
    59:  0,1,4:3:0,2
    60:  0,1,4:0,2:3
    61:  4:1,3:1,2,5
    62:  4:1,2,5:1,3
    63:  1,3:4:1,2,5
    64:  1,3:1,2,5:4
    65:  1,2,5:4:1,3
    66:  1,2,5:1,3:4
    67:  5:2,4:0,2,3
    68:  5:0,2,3:2,4
    69:  2,4:5:0,2,3
    70:  2,4:0,2,3:5
    71:  0,2,3:5:2,4
    72:  0,2,3:2,4:5
family= 1 1 1 0 0 0 new D6h genus #    65 is 0:1,3:2,4,5
     1:  0:1,3:2,4,5
     2:  0:2,4,5:1,3
     3:  1,3:0:2,4,5
     4:  1,3:2,4,5:0
     5:  2,4,5:0:1,3
     6:  2,4,5:1,3:0
     7:  1:2,4:0,3,5
     8:  1:0,3,5:2,4
     9:  2,4:1:0,3,5
    10:  2,4:0,3,5:1
    11:  0,3,5:1:2,4
    12:  0,3,5:2,4:1
    13:  2:3,5:0,1,4
    14:  2:0,1,4:3,5
    15:  3,5:2:0,1,4
    16:  3,5:0,1,4:2
    17:  0,1,4:2:3,5
    18:  0,1,4:3,5:2
    19:  3:0,4:1,2,5
    20:  3:1,2,5:0,4
    21:  0,4:3:1,2,5
    22:  0,4:1,2,5:3
    23:  1,2,5:3:0,4
    24:  1,2,5:0,4:3
    25:  4:1,5:0,2,3
    26:  4:0,2,3:1,5
    27:  1,5:4:0,2,3
    28:  1,5:0,2,3:4
    29:  0,2,3:4:1,5
    30:  0,2,3:1,5:4
    31:  5:0,2:1,3,4
    32:  5:1,3,4:0,2
    33:  0,2:5:1,3,4
    34:  0,2:1,3,4:5
    35:  1,3,4:5:0,2
    36:  1,3,4:0,2:5
    37:  0:3,5:1,2,4
    38:  0:1,2,4:3,5
    39:  3,5:0:1,2,4
    40:  3,5:1,2,4:0
    41:  1,2,4:0:3,5
    42:  1,2,4:3,5:0
    43:  1:0,4:2,3,5
    44:  1:2,3,5:0,4
    45:  0,4:1:2,3,5
    46:  0,4:2,3,5:1
    47:  2,3,5:1:0,4
    48:  2,3,5:0,4:1
    49:  2:1,5:0,3,4
    50:  2:0,3,4:1,5
    51:  1,5:2:0,3,4
    52:  1,5:0,3,4:2
    53:  0,3,4:2:1,5
    54:  0,3,4:1,5:2
    55:  3:0,2:1,4,5
    56:  3:1,4,5:0,2
    57:  0,2:3:1,4,5
    58:  0,2:1,4,5:3
    59:  1,4,5:3:0,2
    60:  1,4,5:0,2:3
    61:  4:1,3:0,2,5
    62:  4:0,2,5:1,3
    63:  1,3:4:0,2,5
    64:  1,3:0,2,5:4
    65:  0,2,5:4:1,3
    66:  0,2,5:1,3:4
    67:  5:2,4:0,1,3
    68:  5:0,1,3:2,4
    69:  2,4:5:0,1,3
    70:  2,4:0,1,3:5
    71:  0,1,3:5:2,4
    72:  0,1,3:2,4:5
family= 1 1 1 0 0 0 new D6h genus #    66 is 0:1,3:3,4,5
     1:  0:1,3:3,4,5
     2:  0:3,4,5:1,3
     3:  1,3:0:3,4,5
     4:  1,3:3,4,5:0
     5:  3,4,5:0:1,3
     6:  3,4,5:1,3:0
     7:  1:2,4:0,4,5
     8:  1:0,4,5:2,4
     9:  2,4:1:0,4,5
    10:  2,4:0,4,5:1
    11:  0,4,5:1:2,4
    12:  0,4,5:2,4:1
    13:  2:3,5:0,1,5
    14:  2:0,1,5:3,5
    15:  3,5:2:0,1,5
    16:  3,5:0,1,5:2
    17:  0,1,5:2:3,5
    18:  0,1,5:3,5:2
    19:  3:0,4:0,1,2
    20:  3:0,1,2:0,4
    21:  0,4:3:0,1,2
    22:  0,4:0,1,2:3
    23:  0,1,2:3:0,4
    24:  0,1,2:0,4:3
    25:  4:1,5:1,2,3
    26:  4:1,2,3:1,5
    27:  1,5:4:1,2,3
    28:  1,5:1,2,3:4
    29:  1,2,3:4:1,5
    30:  1,2,3:1,5:4
    31:  5:0,2:2,3,4
    32:  5:2,3,4:0,2
    33:  0,2:5:2,3,4
    34:  0,2:2,3,4:5
    35:  2,3,4:5:0,2
    36:  2,3,4:0,2:5
    37:  0:3,5:1,2,3
    38:  0:1,2,3:3,5
    39:  3,5:0:1,2,3
    40:  3,5:1,2,3:0
    41:  1,2,3:0:3,5
    42:  1,2,3:3,5:0
    43:  1:0,4:2,3,4
    44:  1:2,3,4:0,4
    45:  0,4:1:2,3,4
    46:  0,4:2,3,4:1
    47:  2,3,4:1:0,4
    48:  2,3,4:0,4:1
    49:  2:1,5:3,4,5
    50:  2:3,4,5:1,5
    51:  1,5:2:3,4,5
    52:  1,5:3,4,5:2
    53:  3,4,5:2:1,5
    54:  3,4,5:1,5:2
    55:  3:0,2:0,4,5
    56:  3:0,4,5:0,2
    57:  0,2:3:0,4,5
    58:  0,2:0,4,5:3
    59:  0,4,5:3:0,2
    60:  0,4,5:0,2:3
    61:  4:1,3:0,1,5
    62:  4:0,1,5:1,3
    63:  1,3:4:0,1,5
    64:  1,3:0,1,5:4
    65:  0,1,5:4:1,3
    66:  0,1,5:1,3:4
    67:  5:2,4:0,1,2
    68:  5:0,1,2:2,4
    69:  2,4:5:0,1,2
    70:  2,4:0,1,2:5
    71:  0,1,2:5:2,4
    72:  0,1,2:2,4:5
family= 1 1 1 0 0 0 new D6h genus #    67 is 0:1,4:0,1,2
     1:  0:1,4:0,1,2
     2:  0:0,1,2:1,4
     3:  1,4:0:0,1,2
     4:  1,4:0,1,2:0
     5:  0,1,2:0:1,4
     6:  0,1,2:1,4:0
     7:  1:2,5:1,2,3
     8:  1:1,2,3:2,5
     9:  2,5:1:1,2,3
    10:  2,5:1,2,3:1
    11:  1,2,3:1:2,5
    12:  1,2,3:2,5:1
    13:  2:0,3:2,3,4
    14:  2:2,3,4:0,3
    15:  0,3:2:2,3,4
    16:  0,3:2,3,4:2
    17:  2,3,4:2:0,3
    18:  2,3,4:0,3:2
    19:  3:1,4:3,4,5
    20:  3:3,4,5:1,4
    21:  1,4:3:3,4,5
    22:  1,4:3,4,5:3
    23:  3,4,5:3:1,4
    24:  3,4,5:1,4:3
    25:  4:2,5:0,4,5
    26:  4:0,4,5:2,5
    27:  2,5:4:0,4,5
    28:  2,5:0,4,5:4
    29:  0,4,5:4:2,5
    30:  0,4,5:2,5:4
    31:  5:0,3:0,1,5
    32:  5:0,1,5:0,3
    33:  0,3:5:0,1,5
    34:  0,3:0,1,5:5
    35:  0,1,5:5:0,3
    36:  0,1,5:0,3:5
    37:  0:2,5:0,4,5
    38:  0:0,4,5:2,5
    39:  2,5:0:0,4,5
    40:  2,5:0,4,5:0
    41:  0,4,5:0:2,5
    42:  0,4,5:2,5:0
    43:  1:0,3:0,1,5
    44:  1:0,1,5:0,3
    45:  0,3:1:0,1,5
    46:  0,3:0,1,5:1
    47:  0,1,5:1:0,3
    48:  0,1,5:0,3:1
    49:  2:1,4:0,1,2
    50:  2:0,1,2:1,4
    51:  1,4:2:0,1,2
    52:  1,4:0,1,2:2
    53:  0,1,2:2:1,4
    54:  0,1,2:1,4:2
    55:  3:2,5:1,2,3
    56:  3:1,2,3:2,5
    57:  2,5:3:1,2,3
    58:  2,5:1,2,3:3
    59:  1,2,3:3:2,5
    60:  1,2,3:2,5:3
    61:  4:0,3:2,3,4
    62:  4:2,3,4:0,3
    63:  0,3:4:2,3,4
    64:  0,3:2,3,4:4
    65:  2,3,4:4:0,3
    66:  2,3,4:0,3:4
    67:  5:1,4:3,4,5
    68:  5:3,4,5:1,4
    69:  1,4:5:3,4,5
    70:  1,4:3,4,5:5
    71:  3,4,5:5:1,4
    72:  3,4,5:1,4:5
family= 1 1 1 0 0 0 new D6h genus #    68 is 0:1,4:0,1,3
     1:  0:1,4:0,1,3
     2:  0:0,1,3:1,4
     3:  1,4:0:0,1,3
     4:  1,4:0,1,3:0
     5:  0,1,3:0:1,4
     6:  0,1,3:1,4:0
     7:  1:2,5:1,2,4
     8:  1:1,2,4:2,5
     9:  2,5:1:1,2,4
    10:  2,5:1,2,4:1
    11:  1,2,4:1:2,5
    12:  1,2,4:2,5:1
    13:  2:0,3:2,3,5
    14:  2:2,3,5:0,3
    15:  0,3:2:2,3,5
    16:  0,3:2,3,5:2
    17:  2,3,5:2:0,3
    18:  2,3,5:0,3:2
    19:  3:1,4:0,3,4
    20:  3:0,3,4:1,4
    21:  1,4:3:0,3,4
    22:  1,4:0,3,4:3
    23:  0,3,4:3:1,4
    24:  0,3,4:1,4:3
    25:  4:2,5:1,4,5
    26:  4:1,4,5:2,5
    27:  2,5:4:1,4,5
    28:  2,5:1,4,5:4
    29:  1,4,5:4:2,5
    30:  1,4,5:2,5:4
    31:  5:0,3:0,2,5
    32:  5:0,2,5:0,3
    33:  0,3:5:0,2,5
    34:  0,3:0,2,5:5
    35:  0,2,5:5:0,3
    36:  0,2,5:0,3:5
    37:  0:2,5:0,3,5
    38:  0:0,3,5:2,5
    39:  2,5:0:0,3,5
    40:  2,5:0,3,5:0
    41:  0,3,5:0:2,5
    42:  0,3,5:2,5:0
    43:  1:0,3:0,1,4
    44:  1:0,1,4:0,3
    45:  0,3:1:0,1,4
    46:  0,3:0,1,4:1
    47:  0,1,4:1:0,3
    48:  0,1,4:0,3:1
    49:  2:1,4:1,2,5
    50:  2:1,2,5:1,4
    51:  1,4:2:1,2,5
    52:  1,4:1,2,5:2
    53:  1,2,5:2:1,4
    54:  1,2,5:1,4:2
    55:  3:2,5:0,2,3
    56:  3:0,2,3:2,5
    57:  2,5:3:0,2,3
    58:  2,5:0,2,3:3
    59:  0,2,3:3:2,5
    60:  0,2,3:2,5:3
    61:  4:0,3:1,3,4
    62:  4:1,3,4:0,3
    63:  0,3:4:1,3,4
    64:  0,3:1,3,4:4
    65:  1,3,4:4:0,3
    66:  1,3,4:0,3:4
    67:  5:1,4:2,4,5
    68:  5:2,4,5:1,4
    69:  1,4:5:2,4,5
    70:  1,4:2,4,5:5
    71:  2,4,5:5:1,4
    72:  2,4,5:1,4:5
family= 1 1 1 0 0 0 new D6h genus #    69 is 0:1,4:0,1,4
     1:  0:1,4:0,1,4
     2:  0:0,1,4:1,4
     3:  1,4:0:0,1,4
     4:  1,4:0,1,4:0
     5:  0,1,4:0:1,4
     6:  0,1,4:1,4:0
     7:  1:2,5:1,2,5
     8:  1:1,2,5:2,5
     9:  2,5:1:1,2,5
    10:  2,5:1,2,5:1
    11:  1,2,5:1:2,5
    12:  1,2,5:2,5:1
    13:  2:0,3:0,2,3
    14:  2:0,2,3:0,3
    15:  0,3:2:0,2,3
    16:  0,3:0,2,3:2
    17:  0,2,3:2:0,3
    18:  0,2,3:0,3:2
    19:  3:1,4:1,3,4
    20:  3:1,3,4:1,4
    21:  1,4:3:1,3,4
    22:  1,4:1,3,4:3
    23:  1,3,4:3:1,4
    24:  1,3,4:1,4:3
    25:  4:2,5:2,4,5
    26:  4:2,4,5:2,5
    27:  2,5:4:2,4,5
    28:  2,5:2,4,5:4
    29:  2,4,5:4:2,5
    30:  2,4,5:2,5:4
    31:  5:0,3:0,3,5
    32:  5:0,3,5:0,3
    33:  0,3:5:0,3,5
    34:  0,3:0,3,5:5
    35:  0,3,5:5:0,3
    36:  0,3,5:0,3:5
    37:  0:2,5:0,2,5
    38:  0:0,2,5:2,5
    39:  2,5:0:0,2,5
    40:  2,5:0,2,5:0
    41:  0,2,5:0:2,5
    42:  0,2,5:2,5:0
    43:  1:0,3:0,1,3
    44:  1:0,1,3:0,3
    45:  0,3:1:0,1,3
    46:  0,3:0,1,3:1
    47:  0,1,3:1:0,3
    48:  0,1,3:0,3:1
    49:  2:1,4:1,2,4
    50:  2:1,2,4:1,4
    51:  1,4:2:1,2,4
    52:  1,4:1,2,4:2
    53:  1,2,4:2:1,4
    54:  1,2,4:1,4:2
    55:  3:2,5:2,3,5
    56:  3:2,3,5:2,5
    57:  2,5:3:2,3,5
    58:  2,5:2,3,5:3
    59:  2,3,5:3:2,5
    60:  2,3,5:2,5:3
    61:  4:0,3:0,3,4
    62:  4:0,3,4:0,3
    63:  0,3:4:0,3,4
    64:  0,3:0,3,4:4
    65:  0,3,4:4:0,3
    66:  0,3,4:0,3:4
    67:  5:1,4:1,4,5
    68:  5:1,4,5:1,4
    69:  1,4:5:1,4,5
    70:  1,4:1,4,5:5
    71:  1,4,5:5:1,4
    72:  1,4,5:1,4:5
family= 1 1 1 0 0 0 new D6h genus #    70 is 0:1,4:0,1,5
     1:  0:1,4:0,1,5
     2:  0:0,1,5:1,4
     3:  1,4:0:0,1,5
     4:  1,4:0,1,5:0
     5:  0,1,5:0:1,4
     6:  0,1,5:1,4:0
     7:  1:2,5:0,1,2
     8:  1:0,1,2:2,5
     9:  2,5:1:0,1,2
    10:  2,5:0,1,2:1
    11:  0,1,2:1:2,5
    12:  0,1,2:2,5:1
    13:  2:0,3:1,2,3
    14:  2:1,2,3:0,3
    15:  0,3:2:1,2,3
    16:  0,3:1,2,3:2
    17:  1,2,3:2:0,3
    18:  1,2,3:0,3:2
    19:  3:1,4:2,3,4
    20:  3:2,3,4:1,4
    21:  1,4:3:2,3,4
    22:  1,4:2,3,4:3
    23:  2,3,4:3:1,4
    24:  2,3,4:1,4:3
    25:  4:2,5:3,4,5
    26:  4:3,4,5:2,5
    27:  2,5:4:3,4,5
    28:  2,5:3,4,5:4
    29:  3,4,5:4:2,5
    30:  3,4,5:2,5:4
    31:  5:0,3:0,4,5
    32:  5:0,4,5:0,3
    33:  0,3:5:0,4,5
    34:  0,3:0,4,5:5
    35:  0,4,5:5:0,3
    36:  0,4,5:0,3:5
    37:  0:2,5:0,1,5
    38:  0:0,1,5:2,5
    39:  2,5:0:0,1,5
    40:  2,5:0,1,5:0
    41:  0,1,5:0:2,5
    42:  0,1,5:2,5:0
    43:  1:0,3:0,1,2
    44:  1:0,1,2:0,3
    45:  0,3:1:0,1,2
    46:  0,3:0,1,2:1
    47:  0,1,2:1:0,3
    48:  0,1,2:0,3:1
    49:  2:1,4:1,2,3
    50:  2:1,2,3:1,4
    51:  1,4:2:1,2,3
    52:  1,4:1,2,3:2
    53:  1,2,3:2:1,4
    54:  1,2,3:1,4:2
    55:  3:2,5:2,3,4
    56:  3:2,3,4:2,5
    57:  2,5:3:2,3,4
    58:  2,5:2,3,4:3
    59:  2,3,4:3:2,5
    60:  2,3,4:2,5:3
    61:  4:0,3:3,4,5
    62:  4:3,4,5:0,3
    63:  0,3:4:3,4,5
    64:  0,3:3,4,5:4
    65:  3,4,5:4:0,3
    66:  3,4,5:0,3:4
    67:  5:1,4:0,4,5
    68:  5:0,4,5:1,4
    69:  1,4:5:0,4,5
    70:  1,4:0,4,5:5
    71:  0,4,5:5:1,4
    72:  0,4,5:1,4:5
family= 1 1 1 0 0 0 new D6h genus #    71 is 0:1,4:0,2,3
     1:  0:1,4:0,2,3
     2:  0:0,2,3:1,4
     3:  1,4:0:0,2,3
     4:  1,4:0,2,3:0
     5:  0,2,3:0:1,4
     6:  0,2,3:1,4:0
     7:  1:2,5:1,3,4
     8:  1:1,3,4:2,5
     9:  2,5:1:1,3,4
    10:  2,5:1,3,4:1
    11:  1,3,4:1:2,5
    12:  1,3,4:2,5:1
    13:  2:0,3:2,4,5
    14:  2:2,4,5:0,3
    15:  0,3:2:2,4,5
    16:  0,3:2,4,5:2
    17:  2,4,5:2:0,3
    18:  2,4,5:0,3:2
    19:  3:1,4:0,3,5
    20:  3:0,3,5:1,4
    21:  1,4:3:0,3,5
    22:  1,4:0,3,5:3
    23:  0,3,5:3:1,4
    24:  0,3,5:1,4:3
    25:  4:2,5:0,1,4
    26:  4:0,1,4:2,5
    27:  2,5:4:0,1,4
    28:  2,5:0,1,4:4
    29:  0,1,4:4:2,5
    30:  0,1,4:2,5:4
    31:  5:0,3:1,2,5
    32:  5:1,2,5:0,3
    33:  0,3:5:1,2,5
    34:  0,3:1,2,5:5
    35:  1,2,5:5:0,3
    36:  1,2,5:0,3:5
    37:  0:2,5:0,3,4
    38:  0:0,3,4:2,5
    39:  2,5:0:0,3,4
    40:  2,5:0,3,4:0
    41:  0,3,4:0:2,5
    42:  0,3,4:2,5:0
    43:  1:0,3:1,4,5
    44:  1:1,4,5:0,3
    45:  0,3:1:1,4,5
    46:  0,3:1,4,5:1
    47:  1,4,5:1:0,3
    48:  1,4,5:0,3:1
    49:  2:1,4:0,2,5
    50:  2:0,2,5:1,4
    51:  1,4:2:0,2,5
    52:  1,4:0,2,5:2
    53:  0,2,5:2:1,4
    54:  0,2,5:1,4:2
    55:  3:2,5:0,1,3
    56:  3:0,1,3:2,5
    57:  2,5:3:0,1,3
    58:  2,5:0,1,3:3
    59:  0,1,3:3:2,5
    60:  0,1,3:2,5:3
    61:  4:0,3:1,2,4
    62:  4:1,2,4:0,3
    63:  0,3:4:1,2,4
    64:  0,3:1,2,4:4
    65:  1,2,4:4:0,3
    66:  1,2,4:0,3:4
    67:  5:1,4:2,3,5
    68:  5:2,3,5:1,4
    69:  1,4:5:2,3,5
    70:  1,4:2,3,5:5
    71:  2,3,5:5:1,4
    72:  2,3,5:1,4:5
family= 1 1 1 0 0 0 new D6h genus #    72 is 0:1,4:0,2,4
     1:  0:1,4:0,2,4
     2:  0:0,2,4:1,4
     3:  1,4:0:0,2,4
     4:  1,4:0,2,4:0
     5:  0,2,4:0:1,4
     6:  0,2,4:1,4:0
     7:  1:2,5:1,3,5
     8:  1:1,3,5:2,5
     9:  2,5:1:1,3,5
    10:  2,5:1,3,5:1
    11:  1,3,5:1:2,5
    12:  1,3,5:2,5:1
    13:  2:0,3:0,2,4
    14:  2:0,2,4:0,3
    15:  0,3:2:0,2,4
    16:  0,3:0,2,4:2
    17:  0,2,4:2:0,3
    18:  0,2,4:0,3:2
    19:  3:1,4:1,3,5
    20:  3:1,3,5:1,4
    21:  1,4:3:1,3,5
    22:  1,4:1,3,5:3
    23:  1,3,5:3:1,4
    24:  1,3,5:1,4:3
    25:  4:2,5:0,2,4
    26:  4:0,2,4:2,5
    27:  2,5:4:0,2,4
    28:  2,5:0,2,4:4
    29:  0,2,4:4:2,5
    30:  0,2,4:2,5:4
    31:  5:0,3:1,3,5
    32:  5:1,3,5:0,3
    33:  0,3:5:1,3,5
    34:  0,3:1,3,5:5
    35:  1,3,5:5:0,3
    36:  1,3,5:0,3:5
    37:  0:2,5:0,2,4
    38:  0:0,2,4:2,5
    39:  2,5:0:0,2,4
    40:  2,5:0,2,4:0
    41:  0,2,4:0:2,5
    42:  0,2,4:2,5:0
    43:  1:0,3:1,3,5
    44:  1:1,3,5:0,3
    45:  0,3:1:1,3,5
    46:  0,3:1,3,5:1
    47:  1,3,5:1:0,3
    48:  1,3,5:0,3:1
    49:  2:1,4:0,2,4
    50:  2:0,2,4:1,4
    51:  1,4:2:0,2,4
    52:  1,4:0,2,4:2
    53:  0,2,4:2:1,4
    54:  0,2,4:1,4:2
    55:  3:2,5:1,3,5
    56:  3:1,3,5:2,5
    57:  2,5:3:1,3,5
    58:  2,5:1,3,5:3
    59:  1,3,5:3:2,5
    60:  1,3,5:2,5:3
    61:  4:0,3:0,2,4
    62:  4:0,2,4:0,3
    63:  0,3:4:0,2,4
    64:  0,3:0,2,4:4
    65:  0,2,4:4:0,3
    66:  0,2,4:0,3:4
    67:  5:1,4:1,3,5
    68:  5:1,3,5:1,4
    69:  1,4:5:1,3,5
    70:  1,4:1,3,5:5
    71:  1,3,5:5:1,4
    72:  1,3,5:1,4:5
family= 1 1 1 0 0 0 new D6h genus #    73 is 0:1,4:0,2,5
     1:  0:1,4:0,2,5
     2:  0:0,2,5:1,4
     3:  1,4:0:0,2,5
     4:  1,4:0,2,5:0
     5:  0,2,5:0:1,4
     6:  0,2,5:1,4:0
     7:  1:2,5:0,1,3
     8:  1:0,1,3:2,5
     9:  2,5:1:0,1,3
    10:  2,5:0,1,3:1
    11:  0,1,3:1:2,5
    12:  0,1,3:2,5:1
    13:  2:0,3:1,2,4
    14:  2:1,2,4:0,3
    15:  0,3:2:1,2,4
    16:  0,3:1,2,4:2
    17:  1,2,4:2:0,3
    18:  1,2,4:0,3:2
    19:  3:1,4:2,3,5
    20:  3:2,3,5:1,4
    21:  1,4:3:2,3,5
    22:  1,4:2,3,5:3
    23:  2,3,5:3:1,4
    24:  2,3,5:1,4:3
    25:  4:2,5:0,3,4
    26:  4:0,3,4:2,5
    27:  2,5:4:0,3,4
    28:  2,5:0,3,4:4
    29:  0,3,4:4:2,5
    30:  0,3,4:2,5:4
    31:  5:0,3:1,4,5
    32:  5:1,4,5:0,3
    33:  0,3:5:1,4,5
    34:  0,3:1,4,5:5
    35:  1,4,5:5:0,3
    36:  1,4,5:0,3:5
    37:  0:2,5:0,1,4
    38:  0:0,1,4:2,5
    39:  2,5:0:0,1,4
    40:  2,5:0,1,4:0
    41:  0,1,4:0:2,5
    42:  0,1,4:2,5:0
    43:  1:0,3:1,2,5
    44:  1:1,2,5:0,3
    45:  0,3:1:1,2,5
    46:  0,3:1,2,5:1
    47:  1,2,5:1:0,3
    48:  1,2,5:0,3:1
    49:  2:1,4:0,2,3
    50:  2:0,2,3:1,4
    51:  1,4:2:0,2,3
    52:  1,4:0,2,3:2
    53:  0,2,3:2:1,4
    54:  0,2,3:1,4:2
    55:  3:2,5:1,3,4
    56:  3:1,3,4:2,5
    57:  2,5:3:1,3,4
    58:  2,5:1,3,4:3
    59:  1,3,4:3:2,5
    60:  1,3,4:2,5:3
    61:  4:0,3:2,4,5
    62:  4:2,4,5:0,3
    63:  0,3:4:2,4,5
    64:  0,3:2,4,5:4
    65:  2,4,5:4:0,3
    66:  2,4,5:0,3:4
    67:  5:1,4:0,3,5
    68:  5:0,3,5:1,4
    69:  1,4:5:0,3,5
    70:  1,4:0,3,5:5
    71:  0,3,5:5:1,4
    72:  0,3,5:1,4:5
family= 1 1 1 0 0 0 new D6h genus #    74 is 0:1,4:0,3,4
     1:  0:1,4:0,3,4
     2:  0:0,3,4:1,4
     3:  1,4:0:0,3,4
     4:  1,4:0,3,4:0
     5:  0,3,4:0:1,4
     6:  0,3,4:1,4:0
     7:  1:2,5:1,4,5
     8:  1:1,4,5:2,5
     9:  2,5:1:1,4,5
    10:  2,5:1,4,5:1
    11:  1,4,5:1:2,5
    12:  1,4,5:2,5:1
    13:  2:0,3:0,2,5
    14:  2:0,2,5:0,3
    15:  0,3:2:0,2,5
    16:  0,3:0,2,5:2
    17:  0,2,5:2:0,3
    18:  0,2,5:0,3:2
    19:  3:1,4:0,1,3
    20:  3:0,1,3:1,4
    21:  1,4:3:0,1,3
    22:  1,4:0,1,3:3
    23:  0,1,3:3:1,4
    24:  0,1,3:1,4:3
    25:  4:2,5:1,2,4
    26:  4:1,2,4:2,5
    27:  2,5:4:1,2,4
    28:  2,5:1,2,4:4
    29:  1,2,4:4:2,5
    30:  1,2,4:2,5:4
    31:  5:0,3:2,3,5
    32:  5:2,3,5:0,3
    33:  0,3:5:2,3,5
    34:  0,3:2,3,5:5
    35:  2,3,5:5:0,3
    36:  2,3,5:0,3:5
    37:  0:2,5:0,2,3
    38:  0:0,2,3:2,5
    39:  2,5:0:0,2,3
    40:  2,5:0,2,3:0
    41:  0,2,3:0:2,5
    42:  0,2,3:2,5:0
    43:  1:0,3:1,3,4
    44:  1:1,3,4:0,3
    45:  0,3:1:1,3,4
    46:  0,3:1,3,4:1
    47:  1,3,4:1:0,3
    48:  1,3,4:0,3:1
    49:  2:1,4:2,4,5
    50:  2:2,4,5:1,4
    51:  1,4:2:2,4,5
    52:  1,4:2,4,5:2
    53:  2,4,5:2:1,4
    54:  2,4,5:1,4:2
    55:  3:2,5:0,3,5
    56:  3:0,3,5:2,5
    57:  2,5:3:0,3,5
    58:  2,5:0,3,5:3
    59:  0,3,5:3:2,5
    60:  0,3,5:2,5:3
    61:  4:0,3:0,1,4
    62:  4:0,1,4:0,3
    63:  0,3:4:0,1,4
    64:  0,3:0,1,4:4
    65:  0,1,4:4:0,3
    66:  0,1,4:0,3:4
    67:  5:1,4:1,2,5
    68:  5:1,2,5:1,4
    69:  1,4:5:1,2,5
    70:  1,4:1,2,5:5
    71:  1,2,5:5:1,4
    72:  1,2,5:1,4:5
family= 1 1 1 0 0 0 new D6h genus #    75 is 0:1,4:0,3,5
     1:  0:1,4:0,3,5
     2:  0:0,3,5:1,4
     3:  1,4:0:0,3,5
     4:  1,4:0,3,5:0
     5:  0,3,5:0:1,4
     6:  0,3,5:1,4:0
     7:  1:2,5:0,1,4
     8:  1:0,1,4:2,5
     9:  2,5:1:0,1,4
    10:  2,5:0,1,4:1
    11:  0,1,4:1:2,5
    12:  0,1,4:2,5:1
    13:  2:0,3:1,2,5
    14:  2:1,2,5:0,3
    15:  0,3:2:1,2,5
    16:  0,3:1,2,5:2
    17:  1,2,5:2:0,3
    18:  1,2,5:0,3:2
    19:  3:1,4:0,2,3
    20:  3:0,2,3:1,4
    21:  1,4:3:0,2,3
    22:  1,4:0,2,3:3
    23:  0,2,3:3:1,4
    24:  0,2,3:1,4:3
    25:  4:2,5:1,3,4
    26:  4:1,3,4:2,5
    27:  2,5:4:1,3,4
    28:  2,5:1,3,4:4
    29:  1,3,4:4:2,5
    30:  1,3,4:2,5:4
    31:  5:0,3:2,4,5
    32:  5:2,4,5:0,3
    33:  0,3:5:2,4,5
    34:  0,3:2,4,5:5
    35:  2,4,5:5:0,3
    36:  2,4,5:0,3:5
    37:  0:2,5:0,1,3
    38:  0:0,1,3:2,5
    39:  2,5:0:0,1,3
    40:  2,5:0,1,3:0
    41:  0,1,3:0:2,5
    42:  0,1,3:2,5:0
    43:  1:0,3:1,2,4
    44:  1:1,2,4:0,3
    45:  0,3:1:1,2,4
    46:  0,3:1,2,4:1
    47:  1,2,4:1:0,3
    48:  1,2,4:0,3:1
    49:  2:1,4:2,3,5
    50:  2:2,3,5:1,4
    51:  1,4:2:2,3,5
    52:  1,4:2,3,5:2
    53:  2,3,5:2:1,4
    54:  2,3,5:1,4:2
    55:  3:2,5:0,3,4
    56:  3:0,3,4:2,5
    57:  2,5:3:0,3,4
    58:  2,5:0,3,4:3
    59:  0,3,4:3:2,5
    60:  0,3,4:2,5:3
    61:  4:0,3:1,4,5
    62:  4:1,4,5:0,3
    63:  0,3:4:1,4,5
    64:  0,3:1,4,5:4
    65:  1,4,5:4:0,3
    66:  1,4,5:0,3:4
    67:  5:1,4:0,2,5
    68:  5:0,2,5:1,4
    69:  1,4:5:0,2,5
    70:  1,4:0,2,5:5
    71:  0,2,5:5:1,4
    72:  0,2,5:1,4:5
family= 1 1 1 0 0 0 new D6h genus #    76 is 0:1,4:0,4,5
     1:  0:1,4:0,4,5
     2:  0:0,4,5:1,4
     3:  1,4:0:0,4,5
     4:  1,4:0,4,5:0
     5:  0,4,5:0:1,4
     6:  0,4,5:1,4:0
     7:  1:2,5:0,1,5
     8:  1:0,1,5:2,5
     9:  2,5:1:0,1,5
    10:  2,5:0,1,5:1
    11:  0,1,5:1:2,5
    12:  0,1,5:2,5:1
    13:  2:0,3:0,1,2
    14:  2:0,1,2:0,3
    15:  0,3:2:0,1,2
    16:  0,3:0,1,2:2
    17:  0,1,2:2:0,3
    18:  0,1,2:0,3:2
    19:  3:1,4:1,2,3
    20:  3:1,2,3:1,4
    21:  1,4:3:1,2,3
    22:  1,4:1,2,3:3
    23:  1,2,3:3:1,4
    24:  1,2,3:1,4:3
    25:  4:2,5:2,3,4
    26:  4:2,3,4:2,5
    27:  2,5:4:2,3,4
    28:  2,5:2,3,4:4
    29:  2,3,4:4:2,5
    30:  2,3,4:2,5:4
    31:  5:0,3:3,4,5
    32:  5:3,4,5:0,3
    33:  0,3:5:3,4,5
    34:  0,3:3,4,5:5
    35:  3,4,5:5:0,3
    36:  3,4,5:0,3:5
    37:  0:2,5:0,1,2
    38:  0:0,1,2:2,5
    39:  2,5:0:0,1,2
    40:  2,5:0,1,2:0
    41:  0,1,2:0:2,5
    42:  0,1,2:2,5:0
    43:  1:0,3:1,2,3
    44:  1:1,2,3:0,3
    45:  0,3:1:1,2,3
    46:  0,3:1,2,3:1
    47:  1,2,3:1:0,3
    48:  1,2,3:0,3:1
    49:  2:1,4:2,3,4
    50:  2:2,3,4:1,4
    51:  1,4:2:2,3,4
    52:  1,4:2,3,4:2
    53:  2,3,4:2:1,4
    54:  2,3,4:1,4:2
    55:  3:2,5:3,4,5
    56:  3:3,4,5:2,5
    57:  2,5:3:3,4,5
    58:  2,5:3,4,5:3
    59:  3,4,5:3:2,5
    60:  3,4,5:2,5:3
    61:  4:0,3:0,4,5
    62:  4:0,4,5:0,3
    63:  0,3:4:0,4,5
    64:  0,3:0,4,5:4
    65:  0,4,5:4:0,3
    66:  0,4,5:0,3:4
    67:  5:1,4:0,1,5
    68:  5:0,1,5:1,4
    69:  1,4:5:0,1,5
    70:  1,4:0,1,5:5
    71:  0,1,5:5:1,4
    72:  0,1,5:1,4:5
family= 1 1 1 0 0 0 new D6h genus #    77 is 0:1,4:1,2,3
     1:  0:1,4:1,2,3
     2:  0:1,2,3:1,4
     3:  1,4:0:1,2,3
     4:  1,4:1,2,3:0
     5:  1,2,3:0:1,4
     6:  1,2,3:1,4:0
     7:  1:2,5:2,3,4
     8:  1:2,3,4:2,5
     9:  2,5:1:2,3,4
    10:  2,5:2,3,4:1
    11:  2,3,4:1:2,5
    12:  2,3,4:2,5:1
    13:  2:0,3:3,4,5
    14:  2:3,4,5:0,3
    15:  0,3:2:3,4,5
    16:  0,3:3,4,5:2
    17:  3,4,5:2:0,3
    18:  3,4,5:0,3:2
    19:  3:1,4:0,4,5
    20:  3:0,4,5:1,4
    21:  1,4:3:0,4,5
    22:  1,4:0,4,5:3
    23:  0,4,5:3:1,4
    24:  0,4,5:1,4:3
    25:  4:2,5:0,1,5
    26:  4:0,1,5:2,5
    27:  2,5:4:0,1,5
    28:  2,5:0,1,5:4
    29:  0,1,5:4:2,5
    30:  0,1,5:2,5:4
    31:  5:0,3:0,1,2
    32:  5:0,1,2:0,3
    33:  0,3:5:0,1,2
    34:  0,3:0,1,2:5
    35:  0,1,2:5:0,3
    36:  0,1,2:0,3:5
    37:  0:2,5:3,4,5
    38:  0:3,4,5:2,5
    39:  2,5:0:3,4,5
    40:  2,5:3,4,5:0
    41:  3,4,5:0:2,5
    42:  3,4,5:2,5:0
    43:  1:0,3:0,4,5
    44:  1:0,4,5:0,3
    45:  0,3:1:0,4,5
    46:  0,3:0,4,5:1
    47:  0,4,5:1:0,3
    48:  0,4,5:0,3:1
    49:  2:1,4:0,1,5
    50:  2:0,1,5:1,4
    51:  1,4:2:0,1,5
    52:  1,4:0,1,5:2
    53:  0,1,5:2:1,4
    54:  0,1,5:1,4:2
    55:  3:2,5:0,1,2
    56:  3:0,1,2:2,5
    57:  2,5:3:0,1,2
    58:  2,5:0,1,2:3
    59:  0,1,2:3:2,5
    60:  0,1,2:2,5:3
    61:  4:0,3:1,2,3
    62:  4:1,2,3:0,3
    63:  0,3:4:1,2,3
    64:  0,3:1,2,3:4
    65:  1,2,3:4:0,3
    66:  1,2,3:0,3:4
    67:  5:1,4:2,3,4
    68:  5:2,3,4:1,4
    69:  1,4:5:2,3,4
    70:  1,4:2,3,4:5
    71:  2,3,4:5:1,4
    72:  2,3,4:1,4:5
family= 1 1 1 0 0 0 new D6h genus #    78 is 0:1,4:1,2,4
     1:  0:1,4:1,2,4
     2:  0:1,2,4:1,4
     3:  1,4:0:1,2,4
     4:  1,4:1,2,4:0
     5:  1,2,4:0:1,4
     6:  1,2,4:1,4:0
     7:  1:2,5:2,3,5
     8:  1:2,3,5:2,5
     9:  2,5:1:2,3,5
    10:  2,5:2,3,5:1
    11:  2,3,5:1:2,5
    12:  2,3,5:2,5:1
    13:  2:0,3:0,3,4
    14:  2:0,3,4:0,3
    15:  0,3:2:0,3,4
    16:  0,3:0,3,4:2
    17:  0,3,4:2:0,3
    18:  0,3,4:0,3:2
    19:  3:1,4:1,4,5
    20:  3:1,4,5:1,4
    21:  1,4:3:1,4,5
    22:  1,4:1,4,5:3
    23:  1,4,5:3:1,4
    24:  1,4,5:1,4:3
    25:  4:2,5:0,2,5
    26:  4:0,2,5:2,5
    27:  2,5:4:0,2,5
    28:  2,5:0,2,5:4
    29:  0,2,5:4:2,5
    30:  0,2,5:2,5:4
    31:  5:0,3:0,1,3
    32:  5:0,1,3:0,3
    33:  0,3:5:0,1,3
    34:  0,3:0,1,3:5
    35:  0,1,3:5:0,3
    36:  0,1,3:0,3:5
    37:  0:2,5:2,4,5
    38:  0:2,4,5:2,5
    39:  2,5:0:2,4,5
    40:  2,5:2,4,5:0
    41:  2,4,5:0:2,5
    42:  2,4,5:2,5:0
    43:  1:0,3:0,3,5
    44:  1:0,3,5:0,3
    45:  0,3:1:0,3,5
    46:  0,3:0,3,5:1
    47:  0,3,5:1:0,3
    48:  0,3,5:0,3:1
    49:  2:1,4:0,1,4
    50:  2:0,1,4:1,4
    51:  1,4:2:0,1,4
    52:  1,4:0,1,4:2
    53:  0,1,4:2:1,4
    54:  0,1,4:1,4:2
    55:  3:2,5:1,2,5
    56:  3:1,2,5:2,5
    57:  2,5:3:1,2,5
    58:  2,5:1,2,5:3
    59:  1,2,5:3:2,5
    60:  1,2,5:2,5:3
    61:  4:0,3:0,2,3
    62:  4:0,2,3:0,3
    63:  0,3:4:0,2,3
    64:  0,3:0,2,3:4
    65:  0,2,3:4:0,3
    66:  0,2,3:0,3:4
    67:  5:1,4:1,3,4
    68:  5:1,3,4:1,4
    69:  1,4:5:1,3,4
    70:  1,4:1,3,4:5
    71:  1,3,4:5:1,4
    72:  1,3,4:1,4:5
family= 1 1 1 0 0 0 new D6h genus #    79 is 0:1,4:1,2,5
     1:  0:1,4:1,2,5
     2:  0:1,2,5:1,4
     3:  1,4:0:1,2,5
     4:  1,4:1,2,5:0
     5:  1,2,5:0:1,4
     6:  1,2,5:1,4:0
     7:  1:2,5:0,2,3
     8:  1:0,2,3:2,5
     9:  2,5:1:0,2,3
    10:  2,5:0,2,3:1
    11:  0,2,3:1:2,5
    12:  0,2,3:2,5:1
    13:  2:0,3:1,3,4
    14:  2:1,3,4:0,3
    15:  0,3:2:1,3,4
    16:  0,3:1,3,4:2
    17:  1,3,4:2:0,3
    18:  1,3,4:0,3:2
    19:  3:1,4:2,4,5
    20:  3:2,4,5:1,4
    21:  1,4:3:2,4,5
    22:  1,4:2,4,5:3
    23:  2,4,5:3:1,4
    24:  2,4,5:1,4:3
    25:  4:2,5:0,3,5
    26:  4:0,3,5:2,5
    27:  2,5:4:0,3,5
    28:  2,5:0,3,5:4
    29:  0,3,5:4:2,5
    30:  0,3,5:2,5:4
    31:  5:0,3:0,1,4
    32:  5:0,1,4:0,3
    33:  0,3:5:0,1,4
    34:  0,3:0,1,4:5
    35:  0,1,4:5:0,3
    36:  0,1,4:0,3:5
    37:  0:2,5:1,4,5
    38:  0:1,4,5:2,5
    39:  2,5:0:1,4,5
    40:  2,5:1,4,5:0
    41:  1,4,5:0:2,5
    42:  1,4,5:2,5:0
    43:  1:0,3:0,2,5
    44:  1:0,2,5:0,3
    45:  0,3:1:0,2,5
    46:  0,3:0,2,5:1
    47:  0,2,5:1:0,3
    48:  0,2,5:0,3:1
    49:  2:1,4:0,1,3
    50:  2:0,1,3:1,4
    51:  1,4:2:0,1,3
    52:  1,4:0,1,3:2
    53:  0,1,3:2:1,4
    54:  0,1,3:1,4:2
    55:  3:2,5:1,2,4
    56:  3:1,2,4:2,5
    57:  2,5:3:1,2,4
    58:  2,5:1,2,4:3
    59:  1,2,4:3:2,5
    60:  1,2,4:2,5:3
    61:  4:0,3:2,3,5
    62:  4:2,3,5:0,3
    63:  0,3:4:2,3,5
    64:  0,3:2,3,5:4
    65:  2,3,5:4:0,3
    66:  2,3,5:0,3:4
    67:  5:1,4:0,3,4
    68:  5:0,3,4:1,4
    69:  1,4:5:0,3,4
    70:  1,4:0,3,4:5
    71:  0,3,4:5:1,4
    72:  0,3,4:1,4:5
family= 1 1 1 0 0 0 new D6h genus #    80 is 0:1,4:1,3,4
     1:  0:1,4:1,3,4
     2:  0:1,3,4:1,4
     3:  1,4:0:1,3,4
     4:  1,4:1,3,4:0
     5:  1,3,4:0:1,4
     6:  1,3,4:1,4:0
     7:  1:2,5:2,4,5
     8:  1:2,4,5:2,5
     9:  2,5:1:2,4,5
    10:  2,5:2,4,5:1
    11:  2,4,5:1:2,5
    12:  2,4,5:2,5:1
    13:  2:0,3:0,3,5
    14:  2:0,3,5:0,3
    15:  0,3:2:0,3,5
    16:  0,3:0,3,5:2
    17:  0,3,5:2:0,3
    18:  0,3,5:0,3:2
    19:  3:1,4:0,1,4
    20:  3:0,1,4:1,4
    21:  1,4:3:0,1,4
    22:  1,4:0,1,4:3
    23:  0,1,4:3:1,4
    24:  0,1,4:1,4:3
    25:  4:2,5:1,2,5
    26:  4:1,2,5:2,5
    27:  2,5:4:1,2,5
    28:  2,5:1,2,5:4
    29:  1,2,5:4:2,5
    30:  1,2,5:2,5:4
    31:  5:0,3:0,2,3
    32:  5:0,2,3:0,3
    33:  0,3:5:0,2,3
    34:  0,3:0,2,3:5
    35:  0,2,3:5:0,3
    36:  0,2,3:0,3:5
    37:  0:2,5:2,3,5
    38:  0:2,3,5:2,5
    39:  2,5:0:2,3,5
    40:  2,5:2,3,5:0
    41:  2,3,5:0:2,5
    42:  2,3,5:2,5:0
    43:  1:0,3:0,3,4
    44:  1:0,3,4:0,3
    45:  0,3:1:0,3,4
    46:  0,3:0,3,4:1
    47:  0,3,4:1:0,3
    48:  0,3,4:0,3:1
    49:  2:1,4:1,4,5
    50:  2:1,4,5:1,4
    51:  1,4:2:1,4,5
    52:  1,4:1,4,5:2
    53:  1,4,5:2:1,4
    54:  1,4,5:1,4:2
    55:  3:2,5:0,2,5
    56:  3:0,2,5:2,5
    57:  2,5:3:0,2,5
    58:  2,5:0,2,5:3
    59:  0,2,5:3:2,5
    60:  0,2,5:2,5:3
    61:  4:0,3:0,1,3
    62:  4:0,1,3:0,3
    63:  0,3:4:0,1,3
    64:  0,3:0,1,3:4
    65:  0,1,3:4:0,3
    66:  0,1,3:0,3:4
    67:  5:1,4:1,2,4
    68:  5:1,2,4:1,4
    69:  1,4:5:1,2,4
    70:  1,4:1,2,4:5
    71:  1,2,4:5:1,4
    72:  1,2,4:1,4:5
family= 1 1 1 0 0 0 new D6h genus #    81 is 0:1,4:1,3,5
     1:  0:1,4:1,3,5
     2:  0:1,3,5:1,4
     3:  1,4:0:1,3,5
     4:  1,4:1,3,5:0
     5:  1,3,5:0:1,4
     6:  1,3,5:1,4:0
     7:  1:2,5:0,2,4
     8:  1:0,2,4:2,5
     9:  2,5:1:0,2,4
    10:  2,5:0,2,4:1
    11:  0,2,4:1:2,5
    12:  0,2,4:2,5:1
    13:  2:0,3:1,3,5
    14:  2:1,3,5:0,3
    15:  0,3:2:1,3,5
    16:  0,3:1,3,5:2
    17:  1,3,5:2:0,3
    18:  1,3,5:0,3:2
    19:  3:1,4:0,2,4
    20:  3:0,2,4:1,4
    21:  1,4:3:0,2,4
    22:  1,4:0,2,4:3
    23:  0,2,4:3:1,4
    24:  0,2,4:1,4:3
    25:  4:2,5:1,3,5
    26:  4:1,3,5:2,5
    27:  2,5:4:1,3,5
    28:  2,5:1,3,5:4
    29:  1,3,5:4:2,5
    30:  1,3,5:2,5:4
    31:  5:0,3:0,2,4
    32:  5:0,2,4:0,3
    33:  0,3:5:0,2,4
    34:  0,3:0,2,4:5
    35:  0,2,4:5:0,3
    36:  0,2,4:0,3:5
    37:  0:2,5:1,3,5
    38:  0:1,3,5:2,5
    39:  2,5:0:1,3,5
    40:  2,5:1,3,5:0
    41:  1,3,5:0:2,5
    42:  1,3,5:2,5:0
    43:  1:0,3:0,2,4
    44:  1:0,2,4:0,3
    45:  0,3:1:0,2,4
    46:  0,3:0,2,4:1
    47:  0,2,4:1:0,3
    48:  0,2,4:0,3:1
    49:  2:1,4:1,3,5
    50:  2:1,3,5:1,4
    51:  1,4:2:1,3,5
    52:  1,4:1,3,5:2
    53:  1,3,5:2:1,4
    54:  1,3,5:1,4:2
    55:  3:2,5:0,2,4
    56:  3:0,2,4:2,5
    57:  2,5:3:0,2,4
    58:  2,5:0,2,4:3
    59:  0,2,4:3:2,5
    60:  0,2,4:2,5:3
    61:  4:0,3:1,3,5
    62:  4:1,3,5:0,3
    63:  0,3:4:1,3,5
    64:  0,3:1,3,5:4
    65:  1,3,5:4:0,3
    66:  1,3,5:0,3:4
    67:  5:1,4:0,2,4
    68:  5:0,2,4:1,4
    69:  1,4:5:0,2,4
    70:  1,4:0,2,4:5
    71:  0,2,4:5:1,4
    72:  0,2,4:1,4:5
family= 1 1 1 0 0 0 new D6h genus #    82 is 0:1,4:1,4,5
     1:  0:1,4:1,4,5
     2:  0:1,4,5:1,4
     3:  1,4:0:1,4,5
     4:  1,4:1,4,5:0
     5:  1,4,5:0:1,4
     6:  1,4,5:1,4:0
     7:  1:2,5:0,2,5
     8:  1:0,2,5:2,5
     9:  2,5:1:0,2,5
    10:  2,5:0,2,5:1
    11:  0,2,5:1:2,5
    12:  0,2,5:2,5:1
    13:  2:0,3:0,1,3
    14:  2:0,1,3:0,3
    15:  0,3:2:0,1,3
    16:  0,3:0,1,3:2
    17:  0,1,3:2:0,3
    18:  0,1,3:0,3:2
    19:  3:1,4:1,2,4
    20:  3:1,2,4:1,4
    21:  1,4:3:1,2,4
    22:  1,4:1,2,4:3
    23:  1,2,4:3:1,4
    24:  1,2,4:1,4:3
    25:  4:2,5:2,3,5
    26:  4:2,3,5:2,5
    27:  2,5:4:2,3,5
    28:  2,5:2,3,5:4
    29:  2,3,5:4:2,5
    30:  2,3,5:2,5:4
    31:  5:0,3:0,3,4
    32:  5:0,3,4:0,3
    33:  0,3:5:0,3,4
    34:  0,3:0,3,4:5
    35:  0,3,4:5:0,3
    36:  0,3,4:0,3:5
    37:  0:2,5:1,2,5
    38:  0:1,2,5:2,5
    39:  2,5:0:1,2,5
    40:  2,5:1,2,5:0
    41:  1,2,5:0:2,5
    42:  1,2,5:2,5:0
    43:  1:0,3:0,2,3
    44:  1:0,2,3:0,3
    45:  0,3:1:0,2,3
    46:  0,3:0,2,3:1
    47:  0,2,3:1:0,3
    48:  0,2,3:0,3:1
    49:  2:1,4:1,3,4
    50:  2:1,3,4:1,4
    51:  1,4:2:1,3,4
    52:  1,4:1,3,4:2
    53:  1,3,4:2:1,4
    54:  1,3,4:1,4:2
    55:  3:2,5:2,4,5
    56:  3:2,4,5:2,5
    57:  2,5:3:2,4,5
    58:  2,5:2,4,5:3
    59:  2,4,5:3:2,5
    60:  2,4,5:2,5:3
    61:  4:0,3:0,3,5
    62:  4:0,3,5:0,3
    63:  0,3:4:0,3,5
    64:  0,3:0,3,5:4
    65:  0,3,5:4:0,3
    66:  0,3,5:0,3:4
    67:  5:1,4:0,1,4
    68:  5:0,1,4:1,4
    69:  1,4:5:0,1,4
    70:  1,4:0,1,4:5
    71:  0,1,4:5:1,4
    72:  0,1,4:1,4:5
family= 1 1 1 0 0 0 new D6h genus #    83 is 0:1,4:2,3,4
     1:  0:1,4:2,3,4
     2:  0:2,3,4:1,4
     3:  1,4:0:2,3,4
     4:  1,4:2,3,4:0
     5:  2,3,4:0:1,4
     6:  2,3,4:1,4:0
     7:  1:2,5:3,4,5
     8:  1:3,4,5:2,5
     9:  2,5:1:3,4,5
    10:  2,5:3,4,5:1
    11:  3,4,5:1:2,5
    12:  3,4,5:2,5:1
    13:  2:0,3:0,4,5
    14:  2:0,4,5:0,3
    15:  0,3:2:0,4,5
    16:  0,3:0,4,5:2
    17:  0,4,5:2:0,3
    18:  0,4,5:0,3:2
    19:  3:1,4:0,1,5
    20:  3:0,1,5:1,4
    21:  1,4:3:0,1,5
    22:  1,4:0,1,5:3
    23:  0,1,5:3:1,4
    24:  0,1,5:1,4:3
    25:  4:2,5:0,1,2
    26:  4:0,1,2:2,5
    27:  2,5:4:0,1,2
    28:  2,5:0,1,2:4
    29:  0,1,2:4:2,5
    30:  0,1,2:2,5:4
    31:  5:0,3:1,2,3
    32:  5:1,2,3:0,3
    33:  0,3:5:1,2,3
    34:  0,3:1,2,3:5
    35:  1,2,3:5:0,3
    36:  1,2,3:0,3:5
    37:  0:2,5:2,3,4
    38:  0:2,3,4:2,5
    39:  2,5:0:2,3,4
    40:  2,5:2,3,4:0
    41:  2,3,4:0:2,5
    42:  2,3,4:2,5:0
    43:  1:0,3:3,4,5
    44:  1:3,4,5:0,3
    45:  0,3:1:3,4,5
    46:  0,3:3,4,5:1
    47:  3,4,5:1:0,3
    48:  3,4,5:0,3:1
    49:  2:1,4:0,4,5
    50:  2:0,4,5:1,4
    51:  1,4:2:0,4,5
    52:  1,4:0,4,5:2
    53:  0,4,5:2:1,4
    54:  0,4,5:1,4:2
    55:  3:2,5:0,1,5
    56:  3:0,1,5:2,5
    57:  2,5:3:0,1,5
    58:  2,5:0,1,5:3
    59:  0,1,5:3:2,5
    60:  0,1,5:2,5:3
    61:  4:0,3:0,1,2
    62:  4:0,1,2:0,3
    63:  0,3:4:0,1,2
    64:  0,3:0,1,2:4
    65:  0,1,2:4:0,3
    66:  0,1,2:0,3:4
    67:  5:1,4:1,2,3
    68:  5:1,2,3:1,4
    69:  1,4:5:1,2,3
    70:  1,4:1,2,3:5
    71:  1,2,3:5:1,4
    72:  1,2,3:1,4:5
family= 1 1 1 0 0 0 new D6h genus #    84 is 0:1,4:2,3,5
     1:  0:1,4:2,3,5
     2:  0:2,3,5:1,4
     3:  1,4:0:2,3,5
     4:  1,4:2,3,5:0
     5:  2,3,5:0:1,4
     6:  2,3,5:1,4:0
     7:  1:2,5:0,3,4
     8:  1:0,3,4:2,5
     9:  2,5:1:0,3,4
    10:  2,5:0,3,4:1
    11:  0,3,4:1:2,5
    12:  0,3,4:2,5:1
    13:  2:0,3:1,4,5
    14:  2:1,4,5:0,3
    15:  0,3:2:1,4,5
    16:  0,3:1,4,5:2
    17:  1,4,5:2:0,3
    18:  1,4,5:0,3:2
    19:  3:1,4:0,2,5
    20:  3:0,2,5:1,4
    21:  1,4:3:0,2,5
    22:  1,4:0,2,5:3
    23:  0,2,5:3:1,4
    24:  0,2,5:1,4:3
    25:  4:2,5:0,1,3
    26:  4:0,1,3:2,5
    27:  2,5:4:0,1,3
    28:  2,5:0,1,3:4
    29:  0,1,3:4:2,5
    30:  0,1,3:2,5:4
    31:  5:0,3:1,2,4
    32:  5:1,2,4:0,3
    33:  0,3:5:1,2,4
    34:  0,3:1,2,4:5
    35:  1,2,4:5:0,3
    36:  1,2,4:0,3:5
    37:  0:2,5:1,3,4
    38:  0:1,3,4:2,5
    39:  2,5:0:1,3,4
    40:  2,5:1,3,4:0
    41:  1,3,4:0:2,5
    42:  1,3,4:2,5:0
    43:  1:0,3:2,4,5
    44:  1:2,4,5:0,3
    45:  0,3:1:2,4,5
    46:  0,3:2,4,5:1
    47:  2,4,5:1:0,3
    48:  2,4,5:0,3:1
    49:  2:1,4:0,3,5
    50:  2:0,3,5:1,4
    51:  1,4:2:0,3,5
    52:  1,4:0,3,5:2
    53:  0,3,5:2:1,4
    54:  0,3,5:1,4:2
    55:  3:2,5:0,1,4
    56:  3:0,1,4:2,5
    57:  2,5:3:0,1,4
    58:  2,5:0,1,4:3
    59:  0,1,4:3:2,5
    60:  0,1,4:2,5:3
    61:  4:0,3:1,2,5
    62:  4:1,2,5:0,3
    63:  0,3:4:1,2,5
    64:  0,3:1,2,5:4
    65:  1,2,5:4:0,3
    66:  1,2,5:0,3:4
    67:  5:1,4:0,2,3
    68:  5:0,2,3:1,4
    69:  1,4:5:0,2,3
    70:  1,4:0,2,3:5
    71:  0,2,3:5:1,4
    72:  0,2,3:1,4:5
family= 1 1 1 0 0 0 new D6h genus #    85 is 0:1,4:2,4,5
     1:  0:1,4:2,4,5
     2:  0:2,4,5:1,4
     3:  1,4:0:2,4,5
     4:  1,4:2,4,5:0
     5:  2,4,5:0:1,4
     6:  2,4,5:1,4:0
     7:  1:2,5:0,3,5
     8:  1:0,3,5:2,5
     9:  2,5:1:0,3,5
    10:  2,5:0,3,5:1
    11:  0,3,5:1:2,5
    12:  0,3,5:2,5:1
    13:  2:0,3:0,1,4
    14:  2:0,1,4:0,3
    15:  0,3:2:0,1,4
    16:  0,3:0,1,4:2
    17:  0,1,4:2:0,3
    18:  0,1,4:0,3:2
    19:  3:1,4:1,2,5
    20:  3:1,2,5:1,4
    21:  1,4:3:1,2,5
    22:  1,4:1,2,5:3
    23:  1,2,5:3:1,4
    24:  1,2,5:1,4:3
    25:  4:2,5:0,2,3
    26:  4:0,2,3:2,5
    27:  2,5:4:0,2,3
    28:  2,5:0,2,3:4
    29:  0,2,3:4:2,5
    30:  0,2,3:2,5:4
    31:  5:0,3:1,3,4
    32:  5:1,3,4:0,3
    33:  0,3:5:1,3,4
    34:  0,3:1,3,4:5
    35:  1,3,4:5:0,3
    36:  1,3,4:0,3:5
    37:  0:2,5:1,2,4
    38:  0:1,2,4:2,5
    39:  2,5:0:1,2,4
    40:  2,5:1,2,4:0
    41:  1,2,4:0:2,5
    42:  1,2,4:2,5:0
    43:  1:0,3:2,3,5
    44:  1:2,3,5:0,3
    45:  0,3:1:2,3,5
    46:  0,3:2,3,5:1
    47:  2,3,5:1:0,3
    48:  2,3,5:0,3:1
    49:  2:1,4:0,3,4
    50:  2:0,3,4:1,4
    51:  1,4:2:0,3,4
    52:  1,4:0,3,4:2
    53:  0,3,4:2:1,4
    54:  0,3,4:1,4:2
    55:  3:2,5:1,4,5
    56:  3:1,4,5:2,5
    57:  2,5:3:1,4,5
    58:  2,5:1,4,5:3
    59:  1,4,5:3:2,5
    60:  1,4,5:2,5:3
    61:  4:0,3:0,2,5
    62:  4:0,2,5:0,3
    63:  0,3:4:0,2,5
    64:  0,3:0,2,5:4
    65:  0,2,5:4:0,3
    66:  0,2,5:0,3:4
    67:  5:1,4:0,1,3
    68:  5:0,1,3:1,4
    69:  1,4:5:0,1,3
    70:  1,4:0,1,3:5
    71:  0,1,3:5:1,4
    72:  0,1,3:1,4:5
family= 1 1 1 0 0 0 new D6h genus #    86 is 0:1,4:3,4,5
     1:  0:1,4:3,4,5
     2:  0:3,4,5:1,4
     3:  1,4:0:3,4,5
     4:  1,4:3,4,5:0
     5:  3,4,5:0:1,4
     6:  3,4,5:1,4:0
     7:  1:2,5:0,4,5
     8:  1:0,4,5:2,5
     9:  2,5:1:0,4,5
    10:  2,5:0,4,5:1
    11:  0,4,5:1:2,5
    12:  0,4,5:2,5:1
    13:  2:0,3:0,1,5
    14:  2:0,1,5:0,3
    15:  0,3:2:0,1,5
    16:  0,3:0,1,5:2
    17:  0,1,5:2:0,3
    18:  0,1,5:0,3:2
    19:  3:1,4:0,1,2
    20:  3:0,1,2:1,4
    21:  1,4:3:0,1,2
    22:  1,4:0,1,2:3
    23:  0,1,2:3:1,4
    24:  0,1,2:1,4:3
    25:  4:2,5:1,2,3
    26:  4:1,2,3:2,5
    27:  2,5:4:1,2,3
    28:  2,5:1,2,3:4
    29:  1,2,3:4:2,5
    30:  1,2,3:2,5:4
    31:  5:0,3:2,3,4
    32:  5:2,3,4:0,3
    33:  0,3:5:2,3,4
    34:  0,3:2,3,4:5
    35:  2,3,4:5:0,3
    36:  2,3,4:0,3:5
    37:  0:2,5:1,2,3
    38:  0:1,2,3:2,5
    39:  2,5:0:1,2,3
    40:  2,5:1,2,3:0
    41:  1,2,3:0:2,5
    42:  1,2,3:2,5:0
    43:  1:0,3:2,3,4
    44:  1:2,3,4:0,3
    45:  0,3:1:2,3,4
    46:  0,3:2,3,4:1
    47:  2,3,4:1:0,3
    48:  2,3,4:0,3:1
    49:  2:1,4:3,4,5
    50:  2:3,4,5:1,4
    51:  1,4:2:3,4,5
    52:  1,4:3,4,5:2
    53:  3,4,5:2:1,4
    54:  3,4,5:1,4:2
    55:  3:2,5:0,4,5
    56:  3:0,4,5:2,5
    57:  2,5:3:0,4,5
    58:  2,5:0,4,5:3
    59:  0,4,5:3:2,5
    60:  0,4,5:2,5:3
    61:  4:0,3:0,1,5
    62:  4:0,1,5:0,3
    63:  0,3:4:0,1,5
    64:  0,3:0,1,5:4
    65:  0,1,5:4:0,3
    66:  0,1,5:0,3:4
    67:  5:1,4:0,1,2
    68:  5:0,1,2:1,4
    69:  1,4:5:0,1,2
    70:  1,4:0,1,2:5
    71:  0,1,2:5:1,4
    72:  0,1,2:1,4:5
family= 1 1 1 0 0 0 new D6h genus #    87 is 0:1,5:0,1,2
     1:  0:1,5:0,1,2
     2:  0:0,1,2:1,5
     3:  1,5:0:0,1,2
     4:  1,5:0,1,2:0
     5:  0,1,2:0:1,5
     6:  0,1,2:1,5:0
     7:  1:0,2:1,2,3
     8:  1:1,2,3:0,2
     9:  0,2:1:1,2,3
    10:  0,2:1,2,3:1
    11:  1,2,3:1:0,2
    12:  1,2,3:0,2:1
    13:  2:1,3:2,3,4
    14:  2:2,3,4:1,3
    15:  1,3:2:2,3,4
    16:  1,3:2,3,4:2
    17:  2,3,4:2:1,3
    18:  2,3,4:1,3:2
    19:  3:2,4:3,4,5
    20:  3:3,4,5:2,4
    21:  2,4:3:3,4,5
    22:  2,4:3,4,5:3
    23:  3,4,5:3:2,4
    24:  3,4,5:2,4:3
    25:  4:3,5:0,4,5
    26:  4:0,4,5:3,5
    27:  3,5:4:0,4,5
    28:  3,5:0,4,5:4
    29:  0,4,5:4:3,5
    30:  0,4,5:3,5:4
    31:  5:0,4:0,1,5
    32:  5:0,1,5:0,4
    33:  0,4:5:0,1,5
    34:  0,4:0,1,5:5
    35:  0,1,5:5:0,4
    36:  0,1,5:0,4:5
    37:  0:1,5:0,4,5
    38:  0:0,4,5:1,5
    39:  1,5:0:0,4,5
    40:  1,5:0,4,5:0
    41:  0,4,5:0:1,5
    42:  0,4,5:1,5:0
    43:  1:0,2:0,1,5
    44:  1:0,1,5:0,2
    45:  0,2:1:0,1,5
    46:  0,2:0,1,5:1
    47:  0,1,5:1:0,2
    48:  0,1,5:0,2:1
    49:  2:1,3:0,1,2
    50:  2:0,1,2:1,3
    51:  1,3:2:0,1,2
    52:  1,3:0,1,2:2
    53:  0,1,2:2:1,3
    54:  0,1,2:1,3:2
    55:  3:2,4:1,2,3
    56:  3:1,2,3:2,4
    57:  2,4:3:1,2,3
    58:  2,4:1,2,3:3
    59:  1,2,3:3:2,4
    60:  1,2,3:2,4:3
    61:  4:3,5:2,3,4
    62:  4:2,3,4:3,5
    63:  3,5:4:2,3,4
    64:  3,5:2,3,4:4
    65:  2,3,4:4:3,5
    66:  2,3,4:3,5:4
    67:  5:0,4:3,4,5
    68:  5:3,4,5:0,4
    69:  0,4:5:3,4,5
    70:  0,4:3,4,5:5
    71:  3,4,5:5:0,4
    72:  3,4,5:0,4:5
family= 1 1 1 0 0 0 new D6h genus #    88 is 0:1,5:0,1,3
     1:  0:1,5:0,1,3
     2:  0:0,1,3:1,5
     3:  1,5:0:0,1,3
     4:  1,5:0,1,3:0
     5:  0,1,3:0:1,5
     6:  0,1,3:1,5:0
     7:  1:0,2:1,2,4
     8:  1:1,2,4:0,2
     9:  0,2:1:1,2,4
    10:  0,2:1,2,4:1
    11:  1,2,4:1:0,2
    12:  1,2,4:0,2:1
    13:  2:1,3:2,3,5
    14:  2:2,3,5:1,3
    15:  1,3:2:2,3,5
    16:  1,3:2,3,5:2
    17:  2,3,5:2:1,3
    18:  2,3,5:1,3:2
    19:  3:2,4:0,3,4
    20:  3:0,3,4:2,4
    21:  2,4:3:0,3,4
    22:  2,4:0,3,4:3
    23:  0,3,4:3:2,4
    24:  0,3,4:2,4:3
    25:  4:3,5:1,4,5
    26:  4:1,4,5:3,5
    27:  3,5:4:1,4,5
    28:  3,5:1,4,5:4
    29:  1,4,5:4:3,5
    30:  1,4,5:3,5:4
    31:  5:0,4:0,2,5
    32:  5:0,2,5:0,4
    33:  0,4:5:0,2,5
    34:  0,4:0,2,5:5
    35:  0,2,5:5:0,4
    36:  0,2,5:0,4:5
    37:  0:1,5:0,3,5
    38:  0:0,3,5:1,5
    39:  1,5:0:0,3,5
    40:  1,5:0,3,5:0
    41:  0,3,5:0:1,5
    42:  0,3,5:1,5:0
    43:  1:0,2:0,1,4
    44:  1:0,1,4:0,2
    45:  0,2:1:0,1,4
    46:  0,2:0,1,4:1
    47:  0,1,4:1:0,2
    48:  0,1,4:0,2:1
    49:  2:1,3:1,2,5
    50:  2:1,2,5:1,3
    51:  1,3:2:1,2,5
    52:  1,3:1,2,5:2
    53:  1,2,5:2:1,3
    54:  1,2,5:1,3:2
    55:  3:2,4:0,2,3
    56:  3:0,2,3:2,4
    57:  2,4:3:0,2,3
    58:  2,4:0,2,3:3
    59:  0,2,3:3:2,4
    60:  0,2,3:2,4:3
    61:  4:3,5:1,3,4
    62:  4:1,3,4:3,5
    63:  3,5:4:1,3,4
    64:  3,5:1,3,4:4
    65:  1,3,4:4:3,5
    66:  1,3,4:3,5:4
    67:  5:0,4:2,4,5
    68:  5:2,4,5:0,4
    69:  0,4:5:2,4,5
    70:  0,4:2,4,5:5
    71:  2,4,5:5:0,4
    72:  2,4,5:0,4:5
family= 1 1 1 0 0 0 new D6h genus #    89 is 0:1,5:0,1,4
     1:  0:1,5:0,1,4
     2:  0:0,1,4:1,5
     3:  1,5:0:0,1,4
     4:  1,5:0,1,4:0
     5:  0,1,4:0:1,5
     6:  0,1,4:1,5:0
     7:  1:0,2:1,2,5
     8:  1:1,2,5:0,2
     9:  0,2:1:1,2,5
    10:  0,2:1,2,5:1
    11:  1,2,5:1:0,2
    12:  1,2,5:0,2:1
    13:  2:1,3:0,2,3
    14:  2:0,2,3:1,3
    15:  1,3:2:0,2,3
    16:  1,3:0,2,3:2
    17:  0,2,3:2:1,3
    18:  0,2,3:1,3:2
    19:  3:2,4:1,3,4
    20:  3:1,3,4:2,4
    21:  2,4:3:1,3,4
    22:  2,4:1,3,4:3
    23:  1,3,4:3:2,4
    24:  1,3,4:2,4:3
    25:  4:3,5:2,4,5
    26:  4:2,4,5:3,5
    27:  3,5:4:2,4,5
    28:  3,5:2,4,5:4
    29:  2,4,5:4:3,5
    30:  2,4,5:3,5:4
    31:  5:0,4:0,3,5
    32:  5:0,3,5:0,4
    33:  0,4:5:0,3,5
    34:  0,4:0,3,5:5
    35:  0,3,5:5:0,4
    36:  0,3,5:0,4:5
    37:  0:1,5:0,2,5
    38:  0:0,2,5:1,5
    39:  1,5:0:0,2,5
    40:  1,5:0,2,5:0
    41:  0,2,5:0:1,5
    42:  0,2,5:1,5:0
    43:  1:0,2:0,1,3
    44:  1:0,1,3:0,2
    45:  0,2:1:0,1,3
    46:  0,2:0,1,3:1
    47:  0,1,3:1:0,2
    48:  0,1,3:0,2:1
    49:  2:1,3:1,2,4
    50:  2:1,2,4:1,3
    51:  1,3:2:1,2,4
    52:  1,3:1,2,4:2
    53:  1,2,4:2:1,3
    54:  1,2,4:1,3:2
    55:  3:2,4:2,3,5
    56:  3:2,3,5:2,4
    57:  2,4:3:2,3,5
    58:  2,4:2,3,5:3
    59:  2,3,5:3:2,4
    60:  2,3,5:2,4:3
    61:  4:3,5:0,3,4
    62:  4:0,3,4:3,5
    63:  3,5:4:0,3,4
    64:  3,5:0,3,4:4
    65:  0,3,4:4:3,5
    66:  0,3,4:3,5:4
    67:  5:0,4:1,4,5
    68:  5:1,4,5:0,4
    69:  0,4:5:1,4,5
    70:  0,4:1,4,5:5
    71:  1,4,5:5:0,4
    72:  1,4,5:0,4:5
family= 1 1 1 0 0 0 new D6h genus #    90 is 0:1,5:0,1,5
     1:  0:1,5:0,1,5
     2:  0:0,1,5:1,5
     3:  1,5:0:0,1,5
     4:  1,5:0,1,5:0
     5:  0,1,5:0:1,5
     6:  0,1,5:1,5:0
     7:  1:0,2:0,1,2
     8:  1:0,1,2:0,2
     9:  0,2:1:0,1,2
    10:  0,2:0,1,2:1
    11:  0,1,2:1:0,2
    12:  0,1,2:0,2:1
    13:  2:1,3:1,2,3
    14:  2:1,2,3:1,3
    15:  1,3:2:1,2,3
    16:  1,3:1,2,3:2
    17:  1,2,3:2:1,3
    18:  1,2,3:1,3:2
    19:  3:2,4:2,3,4
    20:  3:2,3,4:2,4
    21:  2,4:3:2,3,4
    22:  2,4:2,3,4:3
    23:  2,3,4:3:2,4
    24:  2,3,4:2,4:3
    25:  4:3,5:3,4,5
    26:  4:3,4,5:3,5
    27:  3,5:4:3,4,5
    28:  3,5:3,4,5:4
    29:  3,4,5:4:3,5
    30:  3,4,5:3,5:4
    31:  5:0,4:0,4,5
    32:  5:0,4,5:0,4
    33:  0,4:5:0,4,5
    34:  0,4:0,4,5:5
    35:  0,4,5:5:0,4
    36:  0,4,5:0,4:5
family= 1 1 1 0 0 0 new D6h genus #    91 is 0:1,5:0,2,3
     1:  0:1,5:0,2,3
     2:  0:0,2,3:1,5
     3:  1,5:0:0,2,3
     4:  1,5:0,2,3:0
     5:  0,2,3:0:1,5
     6:  0,2,3:1,5:0
     7:  1:0,2:1,3,4
     8:  1:1,3,4:0,2
     9:  0,2:1:1,3,4
    10:  0,2:1,3,4:1
    11:  1,3,4:1:0,2
    12:  1,3,4:0,2:1
    13:  2:1,3:2,4,5
    14:  2:2,4,5:1,3
    15:  1,3:2:2,4,5
    16:  1,3:2,4,5:2
    17:  2,4,5:2:1,3
    18:  2,4,5:1,3:2
    19:  3:2,4:0,3,5
    20:  3:0,3,5:2,4
    21:  2,4:3:0,3,5
    22:  2,4:0,3,5:3
    23:  0,3,5:3:2,4
    24:  0,3,5:2,4:3
    25:  4:3,5:0,1,4
    26:  4:0,1,4:3,5
    27:  3,5:4:0,1,4
    28:  3,5:0,1,4:4
    29:  0,1,4:4:3,5
    30:  0,1,4:3,5:4
    31:  5:0,4:1,2,5
    32:  5:1,2,5:0,4
    33:  0,4:5:1,2,5
    34:  0,4:1,2,5:5
    35:  1,2,5:5:0,4
    36:  1,2,5:0,4:5
    37:  0:1,5:0,3,4
    38:  0:0,3,4:1,5
    39:  1,5:0:0,3,4
    40:  1,5:0,3,4:0
    41:  0,3,4:0:1,5
    42:  0,3,4:1,5:0
    43:  1:0,2:1,4,5
    44:  1:1,4,5:0,2
    45:  0,2:1:1,4,5
    46:  0,2:1,4,5:1
    47:  1,4,5:1:0,2
    48:  1,4,5:0,2:1
    49:  2:1,3:0,2,5
    50:  2:0,2,5:1,3
    51:  1,3:2:0,2,5
    52:  1,3:0,2,5:2
    53:  0,2,5:2:1,3
    54:  0,2,5:1,3:2
    55:  3:2,4:0,1,3
    56:  3:0,1,3:2,4
    57:  2,4:3:0,1,3
    58:  2,4:0,1,3:3
    59:  0,1,3:3:2,4
    60:  0,1,3:2,4:3
    61:  4:3,5:1,2,4
    62:  4:1,2,4:3,5
    63:  3,5:4:1,2,4
    64:  3,5:1,2,4:4
    65:  1,2,4:4:3,5
    66:  1,2,4:3,5:4
    67:  5:0,4:2,3,5
    68:  5:2,3,5:0,4
    69:  0,4:5:2,3,5
    70:  0,4:2,3,5:5
    71:  2,3,5:5:0,4
    72:  2,3,5:0,4:5
family= 1 1 1 0 0 0 new D6h genus #    92 is 0:1,5:0,2,4
     1:  0:1,5:0,2,4
     2:  0:0,2,4:1,5
     3:  1,5:0:0,2,4
     4:  1,5:0,2,4:0
     5:  0,2,4:0:1,5
     6:  0,2,4:1,5:0
     7:  1:0,2:1,3,5
     8:  1:1,3,5:0,2
     9:  0,2:1:1,3,5
    10:  0,2:1,3,5:1
    11:  1,3,5:1:0,2
    12:  1,3,5:0,2:1
    13:  2:1,3:0,2,4
    14:  2:0,2,4:1,3
    15:  1,3:2:0,2,4
    16:  1,3:0,2,4:2
    17:  0,2,4:2:1,3
    18:  0,2,4:1,3:2
    19:  3:2,4:1,3,5
    20:  3:1,3,5:2,4
    21:  2,4:3:1,3,5
    22:  2,4:1,3,5:3
    23:  1,3,5:3:2,4
    24:  1,3,5:2,4:3
    25:  4:3,5:0,2,4
    26:  4:0,2,4:3,5
    27:  3,5:4:0,2,4
    28:  3,5:0,2,4:4
    29:  0,2,4:4:3,5
    30:  0,2,4:3,5:4
    31:  5:0,4:1,3,5
    32:  5:1,3,5:0,4
    33:  0,4:5:1,3,5
    34:  0,4:1,3,5:5
    35:  1,3,5:5:0,4
    36:  1,3,5:0,4:5
family= 1 1 1 0 0 0 new D6h genus #    93 is 0:1,5:1,2,3
     1:  0:1,5:1,2,3
     2:  0:1,2,3:1,5
     3:  1,5:0:1,2,3
     4:  1,5:1,2,3:0
     5:  1,2,3:0:1,5
     6:  1,2,3:1,5:0
     7:  1:0,2:2,3,4
     8:  1:2,3,4:0,2
     9:  0,2:1:2,3,4
    10:  0,2:2,3,4:1
    11:  2,3,4:1:0,2
    12:  2,3,4:0,2:1
    13:  2:1,3:3,4,5
    14:  2:3,4,5:1,3
    15:  1,3:2:3,4,5
    16:  1,3:3,4,5:2
    17:  3,4,5:2:1,3
    18:  3,4,5:1,3:2
    19:  3:2,4:0,4,5
    20:  3:0,4,5:2,4
    21:  2,4:3:0,4,5
    22:  2,4:0,4,5:3
    23:  0,4,5:3:2,4
    24:  0,4,5:2,4:3
    25:  4:3,5:0,1,5
    26:  4:0,1,5:3,5
    27:  3,5:4:0,1,5
    28:  3,5:0,1,5:4
    29:  0,1,5:4:3,5
    30:  0,1,5:3,5:4
    31:  5:0,4:0,1,2
    32:  5:0,1,2:0,4
    33:  0,4:5:0,1,2
    34:  0,4:0,1,2:5
    35:  0,1,2:5:0,4
    36:  0,1,2:0,4:5
    37:  0:1,5:3,4,5
    38:  0:3,4,5:1,5
    39:  1,5:0:3,4,5
    40:  1,5:3,4,5:0
    41:  3,4,5:0:1,5
    42:  3,4,5:1,5:0
    43:  1:0,2:0,4,5
    44:  1:0,4,5:0,2
    45:  0,2:1:0,4,5
    46:  0,2:0,4,5:1
    47:  0,4,5:1:0,2
    48:  0,4,5:0,2:1
    49:  2:1,3:0,1,5
    50:  2:0,1,5:1,3
    51:  1,3:2:0,1,5
    52:  1,3:0,1,5:2
    53:  0,1,5:2:1,3
    54:  0,1,5:1,3:2
    55:  3:2,4:0,1,2
    56:  3:0,1,2:2,4
    57:  2,4:3:0,1,2
    58:  2,4:0,1,2:3
    59:  0,1,2:3:2,4
    60:  0,1,2:2,4:3
    61:  4:3,5:1,2,3
    62:  4:1,2,3:3,5
    63:  3,5:4:1,2,3
    64:  3,5:1,2,3:4
    65:  1,2,3:4:3,5
    66:  1,2,3:3,5:4
    67:  5:0,4:2,3,4
    68:  5:2,3,4:0,4
    69:  0,4:5:2,3,4
    70:  0,4:2,3,4:5
    71:  2,3,4:5:0,4
    72:  2,3,4:0,4:5
family= 1 1 1 0 0 0 new D6h genus #    94 is 0:1,5:1,2,4
     1:  0:1,5:1,2,4
     2:  0:1,2,4:1,5
     3:  1,5:0:1,2,4
     4:  1,5:1,2,4:0
     5:  1,2,4:0:1,5
     6:  1,2,4:1,5:0
     7:  1:0,2:2,3,5
     8:  1:2,3,5:0,2
     9:  0,2:1:2,3,5
    10:  0,2:2,3,5:1
    11:  2,3,5:1:0,2
    12:  2,3,5:0,2:1
    13:  2:1,3:0,3,4
    14:  2:0,3,4:1,3
    15:  1,3:2:0,3,4
    16:  1,3:0,3,4:2
    17:  0,3,4:2:1,3
    18:  0,3,4:1,3:2
    19:  3:2,4:1,4,5
    20:  3:1,4,5:2,4
    21:  2,4:3:1,4,5
    22:  2,4:1,4,5:3
    23:  1,4,5:3:2,4
    24:  1,4,5:2,4:3
    25:  4:3,5:0,2,5
    26:  4:0,2,5:3,5
    27:  3,5:4:0,2,5
    28:  3,5:0,2,5:4
    29:  0,2,5:4:3,5
    30:  0,2,5:3,5:4
    31:  5:0,4:0,1,3
    32:  5:0,1,3:0,4
    33:  0,4:5:0,1,3
    34:  0,4:0,1,3:5
    35:  0,1,3:5:0,4
    36:  0,1,3:0,4:5
    37:  0:1,5:2,4,5
    38:  0:2,4,5:1,5
    39:  1,5:0:2,4,5
    40:  1,5:2,4,5:0
    41:  2,4,5:0:1,5
    42:  2,4,5:1,5:0
    43:  1:0,2:0,3,5
    44:  1:0,3,5:0,2
    45:  0,2:1:0,3,5
    46:  0,2:0,3,5:1
    47:  0,3,5:1:0,2
    48:  0,3,5:0,2:1
    49:  2:1,3:0,1,4
    50:  2:0,1,4:1,3
    51:  1,3:2:0,1,4
    52:  1,3:0,1,4:2
    53:  0,1,4:2:1,3
    54:  0,1,4:1,3:2
    55:  3:2,4:1,2,5
    56:  3:1,2,5:2,4
    57:  2,4:3:1,2,5
    58:  2,4:1,2,5:3
    59:  1,2,5:3:2,4
    60:  1,2,5:2,4:3
    61:  4:3,5:0,2,3
    62:  4:0,2,3:3,5
    63:  3,5:4:0,2,3
    64:  3,5:0,2,3:4
    65:  0,2,3:4:3,5
    66:  0,2,3:3,5:4
    67:  5:0,4:1,3,4
    68:  5:1,3,4:0,4
    69:  0,4:5:1,3,4
    70:  0,4:1,3,4:5
    71:  1,3,4:5:0,4
    72:  1,3,4:0,4:5
family= 1 1 1 0 0 0 new D6h genus #    95 is 0:1,5:1,2,5
     1:  0:1,5:1,2,5
     2:  0:1,2,5:1,5
     3:  1,5:0:1,2,5
     4:  1,5:1,2,5:0
     5:  1,2,5:0:1,5
     6:  1,2,5:1,5:0
     7:  1:0,2:0,2,3
     8:  1:0,2,3:0,2
     9:  0,2:1:0,2,3
    10:  0,2:0,2,3:1
    11:  0,2,3:1:0,2
    12:  0,2,3:0,2:1
    13:  2:1,3:1,3,4
    14:  2:1,3,4:1,3
    15:  1,3:2:1,3,4
    16:  1,3:1,3,4:2
    17:  1,3,4:2:1,3
    18:  1,3,4:1,3:2
    19:  3:2,4:2,4,5
    20:  3:2,4,5:2,4
    21:  2,4:3:2,4,5
    22:  2,4:2,4,5:3
    23:  2,4,5:3:2,4
    24:  2,4,5:2,4:3
    25:  4:3,5:0,3,5
    26:  4:0,3,5:3,5
    27:  3,5:4:0,3,5
    28:  3,5:0,3,5:4
    29:  0,3,5:4:3,5
    30:  0,3,5:3,5:4
    31:  5:0,4:0,1,4
    32:  5:0,1,4:0,4
    33:  0,4:5:0,1,4
    34:  0,4:0,1,4:5
    35:  0,1,4:5:0,4
    36:  0,1,4:0,4:5
    37:  0:1,5:1,4,5
    38:  0:1,4,5:1,5
    39:  1,5:0:1,4,5
    40:  1,5:1,4,5:0
    41:  1,4,5:0:1,5
    42:  1,4,5:1,5:0
    43:  1:0,2:0,2,5
    44:  1:0,2,5:0,2
    45:  0,2:1:0,2,5
    46:  0,2:0,2,5:1
    47:  0,2,5:1:0,2
    48:  0,2,5:0,2:1
    49:  2:1,3:0,1,3
    50:  2:0,1,3:1,3
    51:  1,3:2:0,1,3
    52:  1,3:0,1,3:2
    53:  0,1,3:2:1,3
    54:  0,1,3:1,3:2
    55:  3:2,4:1,2,4
    56:  3:1,2,4:2,4
    57:  2,4:3:1,2,4
    58:  2,4:1,2,4:3
    59:  1,2,4:3:2,4
    60:  1,2,4:2,4:3
    61:  4:3,5:2,3,5
    62:  4:2,3,5:3,5
    63:  3,5:4:2,3,5
    64:  3,5:2,3,5:4
    65:  2,3,5:4:3,5
    66:  2,3,5:3,5:4
    67:  5:0,4:0,3,4
    68:  5:0,3,4:0,4
    69:  0,4:5:0,3,4
    70:  0,4:0,3,4:5
    71:  0,3,4:5:0,4
    72:  0,3,4:0,4:5
family= 1 1 1 0 0 0 new D6h genus #    96 is 0:1,5:1,3,4
     1:  0:1,5:1,3,4
     2:  0:1,3,4:1,5
     3:  1,5:0:1,3,4
     4:  1,5:1,3,4:0
     5:  1,3,4:0:1,5
     6:  1,3,4:1,5:0
     7:  1:0,2:2,4,5
     8:  1:2,4,5:0,2
     9:  0,2:1:2,4,5
    10:  0,2:2,4,5:1
    11:  2,4,5:1:0,2
    12:  2,4,5:0,2:1
    13:  2:1,3:0,3,5
    14:  2:0,3,5:1,3
    15:  1,3:2:0,3,5
    16:  1,3:0,3,5:2
    17:  0,3,5:2:1,3
    18:  0,3,5:1,3:2
    19:  3:2,4:0,1,4
    20:  3:0,1,4:2,4
    21:  2,4:3:0,1,4
    22:  2,4:0,1,4:3
    23:  0,1,4:3:2,4
    24:  0,1,4:2,4:3
    25:  4:3,5:1,2,5
    26:  4:1,2,5:3,5
    27:  3,5:4:1,2,5
    28:  3,5:1,2,5:4
    29:  1,2,5:4:3,5
    30:  1,2,5:3,5:4
    31:  5:0,4:0,2,3
    32:  5:0,2,3:0,4
    33:  0,4:5:0,2,3
    34:  0,4:0,2,3:5
    35:  0,2,3:5:0,4
    36:  0,2,3:0,4:5
    37:  0:1,5:2,3,5
    38:  0:2,3,5:1,5
    39:  1,5:0:2,3,5
    40:  1,5:2,3,5:0
    41:  2,3,5:0:1,5
    42:  2,3,5:1,5:0
    43:  1:0,2:0,3,4
    44:  1:0,3,4:0,2
    45:  0,2:1:0,3,4
    46:  0,2:0,3,4:1
    47:  0,3,4:1:0,2
    48:  0,3,4:0,2:1
    49:  2:1,3:1,4,5
    50:  2:1,4,5:1,3
    51:  1,3:2:1,4,5
    52:  1,3:1,4,5:2
    53:  1,4,5:2:1,3
    54:  1,4,5:1,3:2
    55:  3:2,4:0,2,5
    56:  3:0,2,5:2,4
    57:  2,4:3:0,2,5
    58:  2,4:0,2,5:3
    59:  0,2,5:3:2,4
    60:  0,2,5:2,4:3
    61:  4:3,5:0,1,3
    62:  4:0,1,3:3,5
    63:  3,5:4:0,1,3
    64:  3,5:0,1,3:4
    65:  0,1,3:4:3,5
    66:  0,1,3:3,5:4
    67:  5:0,4:1,2,4
    68:  5:1,2,4:0,4
    69:  0,4:5:1,2,4
    70:  0,4:1,2,4:5
    71:  1,2,4:5:0,4
    72:  1,2,4:0,4:5
family= 1 1 1 0 0 0 new D6h genus #    97 is 0:1,5:1,3,5
     1:  0:1,5:1,3,5
     2:  0:1,3,5:1,5
     3:  1,5:0:1,3,5
     4:  1,5:1,3,5:0
     5:  1,3,5:0:1,5
     6:  1,3,5:1,5:0
     7:  1:0,2:0,2,4
     8:  1:0,2,4:0,2
     9:  0,2:1:0,2,4
    10:  0,2:0,2,4:1
    11:  0,2,4:1:0,2
    12:  0,2,4:0,2:1
    13:  2:1,3:1,3,5
    14:  2:1,3,5:1,3
    15:  1,3:2:1,3,5
    16:  1,3:1,3,5:2
    17:  1,3,5:2:1,3
    18:  1,3,5:1,3:2
    19:  3:2,4:0,2,4
    20:  3:0,2,4:2,4
    21:  2,4:3:0,2,4
    22:  2,4:0,2,4:3
    23:  0,2,4:3:2,4
    24:  0,2,4:2,4:3
    25:  4:3,5:1,3,5
    26:  4:1,3,5:3,5
    27:  3,5:4:1,3,5
    28:  3,5:1,3,5:4
    29:  1,3,5:4:3,5
    30:  1,3,5:3,5:4
    31:  5:0,4:0,2,4
    32:  5:0,2,4:0,4
    33:  0,4:5:0,2,4
    34:  0,4:0,2,4:5
    35:  0,2,4:5:0,4
    36:  0,2,4:0,4:5
family= 1 1 1 0 0 0 new D6h genus #    98 is 0:1,5:2,3,4
     1:  0:1,5:2,3,4
     2:  0:2,3,4:1,5
     3:  1,5:0:2,3,4
     4:  1,5:2,3,4:0
     5:  2,3,4:0:1,5
     6:  2,3,4:1,5:0
     7:  1:0,2:3,4,5
     8:  1:3,4,5:0,2
     9:  0,2:1:3,4,5
    10:  0,2:3,4,5:1
    11:  3,4,5:1:0,2
    12:  3,4,5:0,2:1
    13:  2:1,3:0,4,5
    14:  2:0,4,5:1,3
    15:  1,3:2:0,4,5
    16:  1,3:0,4,5:2
    17:  0,4,5:2:1,3
    18:  0,4,5:1,3:2
    19:  3:2,4:0,1,5
    20:  3:0,1,5:2,4
    21:  2,4:3:0,1,5
    22:  2,4:0,1,5:3
    23:  0,1,5:3:2,4
    24:  0,1,5:2,4:3
    25:  4:3,5:0,1,2
    26:  4:0,1,2:3,5
    27:  3,5:4:0,1,2
    28:  3,5:0,1,2:4
    29:  0,1,2:4:3,5
    30:  0,1,2:3,5:4
    31:  5:0,4:1,2,3
    32:  5:1,2,3:0,4
    33:  0,4:5:1,2,3
    34:  0,4:1,2,3:5
    35:  1,2,3:5:0,4
    36:  1,2,3:0,4:5
family= 1 1 1 0 0 0 new D6h genus #    99 is 0:2,3:0,1,2
     1:  0:2,3:0,1,2
     2:  0:0,1,2:2,3
     3:  2,3:0:0,1,2
     4:  2,3:0,1,2:0
     5:  0,1,2:0:2,3
     6:  0,1,2:2,3:0
     7:  1:3,4:1,2,3
     8:  1:1,2,3:3,4
     9:  3,4:1:1,2,3
    10:  3,4:1,2,3:1
    11:  1,2,3:1:3,4
    12:  1,2,3:3,4:1
    13:  2:4,5:2,3,4
    14:  2:2,3,4:4,5
    15:  4,5:2:2,3,4
    16:  4,5:2,3,4:2
    17:  2,3,4:2:4,5
    18:  2,3,4:4,5:2
    19:  3:0,5:3,4,5
    20:  3:3,4,5:0,5
    21:  0,5:3:3,4,5
    22:  0,5:3,4,5:3
    23:  3,4,5:3:0,5
    24:  3,4,5:0,5:3
    25:  4:0,1:0,4,5
    26:  4:0,4,5:0,1
    27:  0,1:4:0,4,5
    28:  0,1:0,4,5:4
    29:  0,4,5:4:0,1
    30:  0,4,5:0,1:4
    31:  5:1,2:0,1,5
    32:  5:0,1,5:1,2
    33:  1,2:5:0,1,5
    34:  1,2:0,1,5:5
    35:  0,1,5:5:1,2
    36:  0,1,5:1,2:5
    37:  0:3,4:0,4,5
    38:  0:0,4,5:3,4
    39:  3,4:0:0,4,5
    40:  3,4:0,4,5:0
    41:  0,4,5:0:3,4
    42:  0,4,5:3,4:0
    43:  1:4,5:0,1,5
    44:  1:0,1,5:4,5
    45:  4,5:1:0,1,5
    46:  4,5:0,1,5:1
    47:  0,1,5:1:4,5
    48:  0,1,5:4,5:1
    49:  2:0,5:0,1,2
    50:  2:0,1,2:0,5
    51:  0,5:2:0,1,2
    52:  0,5:0,1,2:2
    53:  0,1,2:2:0,5
    54:  0,1,2:0,5:2
    55:  3:0,1:1,2,3
    56:  3:1,2,3:0,1
    57:  0,1:3:1,2,3
    58:  0,1:1,2,3:3
    59:  1,2,3:3:0,1
    60:  1,2,3:0,1:3
    61:  4:1,2:2,3,4
    62:  4:2,3,4:1,2
    63:  1,2:4:2,3,4
    64:  1,2:2,3,4:4
    65:  2,3,4:4:1,2
    66:  2,3,4:1,2:4
    67:  5:2,3:3,4,5
    68:  5:3,4,5:2,3
    69:  2,3:5:3,4,5
    70:  2,3:3,4,5:5
    71:  3,4,5:5:2,3
    72:  3,4,5:2,3:5
family= 1 1 1 0 0 0 new D6h genus #   100 is 0:2,3:0,1,3
     1:  0:2,3:0,1,3
     2:  0:0,1,3:2,3
     3:  2,3:0:0,1,3
     4:  2,3:0,1,3:0
     5:  0,1,3:0:2,3
     6:  0,1,3:2,3:0
     7:  1:3,4:1,2,4
     8:  1:1,2,4:3,4
     9:  3,4:1:1,2,4
    10:  3,4:1,2,4:1
    11:  1,2,4:1:3,4
    12:  1,2,4:3,4:1
    13:  2:4,5:2,3,5
    14:  2:2,3,5:4,5
    15:  4,5:2:2,3,5
    16:  4,5:2,3,5:2
    17:  2,3,5:2:4,5
    18:  2,3,5:4,5:2
    19:  3:0,5:0,3,4
    20:  3:0,3,4:0,5
    21:  0,5:3:0,3,4
    22:  0,5:0,3,4:3
    23:  0,3,4:3:0,5
    24:  0,3,4:0,5:3
    25:  4:0,1:1,4,5
    26:  4:1,4,5:0,1
    27:  0,1:4:1,4,5
    28:  0,1:1,4,5:4
    29:  1,4,5:4:0,1
    30:  1,4,5:0,1:4
    31:  5:1,2:0,2,5
    32:  5:0,2,5:1,2
    33:  1,2:5:0,2,5
    34:  1,2:0,2,5:5
    35:  0,2,5:5:1,2
    36:  0,2,5:1,2:5
    37:  0:3,4:0,3,5
    38:  0:0,3,5:3,4
    39:  3,4:0:0,3,5
    40:  3,4:0,3,5:0
    41:  0,3,5:0:3,4
    42:  0,3,5:3,4:0
    43:  1:4,5:0,1,4
    44:  1:0,1,4:4,5
    45:  4,5:1:0,1,4
    46:  4,5:0,1,4:1
    47:  0,1,4:1:4,5
    48:  0,1,4:4,5:1
    49:  2:0,5:1,2,5
    50:  2:1,2,5:0,5
    51:  0,5:2:1,2,5
    52:  0,5:1,2,5:2
    53:  1,2,5:2:0,5
    54:  1,2,5:0,5:2
    55:  3:0,1:0,2,3
    56:  3:0,2,3:0,1
    57:  0,1:3:0,2,3
    58:  0,1:0,2,3:3
    59:  0,2,3:3:0,1
    60:  0,2,3:0,1:3
    61:  4:1,2:1,3,4
    62:  4:1,3,4:1,2
    63:  1,2:4:1,3,4
    64:  1,2:1,3,4:4
    65:  1,3,4:4:1,2
    66:  1,3,4:1,2:4
    67:  5:2,3:2,4,5
    68:  5:2,4,5:2,3
    69:  2,3:5:2,4,5
    70:  2,3:2,4,5:5
    71:  2,4,5:5:2,3
    72:  2,4,5:2,3:5
family= 1 1 1 0 0 0 new D6h genus #   101 is 0:2,3:0,1,4
     1:  0:2,3:0,1,4
     2:  0:0,1,4:2,3
     3:  2,3:0:0,1,4
     4:  2,3:0,1,4:0
     5:  0,1,4:0:2,3
     6:  0,1,4:2,3:0
     7:  1:3,4:1,2,5
     8:  1:1,2,5:3,4
     9:  3,4:1:1,2,5
    10:  3,4:1,2,5:1
    11:  1,2,5:1:3,4
    12:  1,2,5:3,4:1
    13:  2:4,5:0,2,3
    14:  2:0,2,3:4,5
    15:  4,5:2:0,2,3
    16:  4,5:0,2,3:2
    17:  0,2,3:2:4,5
    18:  0,2,3:4,5:2
    19:  3:0,5:1,3,4
    20:  3:1,3,4:0,5
    21:  0,5:3:1,3,4
    22:  0,5:1,3,4:3
    23:  1,3,4:3:0,5
    24:  1,3,4:0,5:3
    25:  4:0,1:2,4,5
    26:  4:2,4,5:0,1
    27:  0,1:4:2,4,5
    28:  0,1:2,4,5:4
    29:  2,4,5:4:0,1
    30:  2,4,5:0,1:4
    31:  5:1,2:0,3,5
    32:  5:0,3,5:1,2
    33:  1,2:5:0,3,5
    34:  1,2:0,3,5:5
    35:  0,3,5:5:1,2
    36:  0,3,5:1,2:5
    37:  0:3,4:0,2,5
    38:  0:0,2,5:3,4
    39:  3,4:0:0,2,5
    40:  3,4:0,2,5:0
    41:  0,2,5:0:3,4
    42:  0,2,5:3,4:0
    43:  1:4,5:0,1,3
    44:  1:0,1,3:4,5
    45:  4,5:1:0,1,3
    46:  4,5:0,1,3:1
    47:  0,1,3:1:4,5
    48:  0,1,3:4,5:1
    49:  2:0,5:1,2,4
    50:  2:1,2,4:0,5
    51:  0,5:2:1,2,4
    52:  0,5:1,2,4:2
    53:  1,2,4:2:0,5
    54:  1,2,4:0,5:2
    55:  3:0,1:2,3,5
    56:  3:2,3,5:0,1
    57:  0,1:3:2,3,5
    58:  0,1:2,3,5:3
    59:  2,3,5:3:0,1
    60:  2,3,5:0,1:3
    61:  4:1,2:0,3,4
    62:  4:0,3,4:1,2
    63:  1,2:4:0,3,4
    64:  1,2:0,3,4:4
    65:  0,3,4:4:1,2
    66:  0,3,4:1,2:4
    67:  5:2,3:1,4,5
    68:  5:1,4,5:2,3
    69:  2,3:5:1,4,5
    70:  2,3:1,4,5:5
    71:  1,4,5:5:2,3
    72:  1,4,5:2,3:5
family= 1 1 1 0 0 0 new D6h genus #   102 is 0:2,3:0,1,5
     1:  0:2,3:0,1,5
     2:  0:0,1,5:2,3
     3:  2,3:0:0,1,5
     4:  2,3:0,1,5:0
     5:  0,1,5:0:2,3
     6:  0,1,5:2,3:0
     7:  1:3,4:0,1,2
     8:  1:0,1,2:3,4
     9:  3,4:1:0,1,2
    10:  3,4:0,1,2:1
    11:  0,1,2:1:3,4
    12:  0,1,2:3,4:1
    13:  2:4,5:1,2,3
    14:  2:1,2,3:4,5
    15:  4,5:2:1,2,3
    16:  4,5:1,2,3:2
    17:  1,2,3:2:4,5
    18:  1,2,3:4,5:2
    19:  3:0,5:2,3,4
    20:  3:2,3,4:0,5
    21:  0,5:3:2,3,4
    22:  0,5:2,3,4:3
    23:  2,3,4:3:0,5
    24:  2,3,4:0,5:3
    25:  4:0,1:3,4,5
    26:  4:3,4,5:0,1
    27:  0,1:4:3,4,5
    28:  0,1:3,4,5:4
    29:  3,4,5:4:0,1
    30:  3,4,5:0,1:4
    31:  5:1,2:0,4,5
    32:  5:0,4,5:1,2
    33:  1,2:5:0,4,5
    34:  1,2:0,4,5:5
    35:  0,4,5:5:1,2
    36:  0,4,5:1,2:5
    37:  0:3,4:0,1,5
    38:  0:0,1,5:3,4
    39:  3,4:0:0,1,5
    40:  3,4:0,1,5:0
    41:  0,1,5:0:3,4
    42:  0,1,5:3,4:0
    43:  1:4,5:0,1,2
    44:  1:0,1,2:4,5
    45:  4,5:1:0,1,2
    46:  4,5:0,1,2:1
    47:  0,1,2:1:4,5
    48:  0,1,2:4,5:1
    49:  2:0,5:1,2,3
    50:  2:1,2,3:0,5
    51:  0,5:2:1,2,3
    52:  0,5:1,2,3:2
    53:  1,2,3:2:0,5
    54:  1,2,3:0,5:2
    55:  3:0,1:2,3,4
    56:  3:2,3,4:0,1
    57:  0,1:3:2,3,4
    58:  0,1:2,3,4:3
    59:  2,3,4:3:0,1
    60:  2,3,4:0,1:3
    61:  4:1,2:3,4,5
    62:  4:3,4,5:1,2
    63:  1,2:4:3,4,5
    64:  1,2:3,4,5:4
    65:  3,4,5:4:1,2
    66:  3,4,5:1,2:4
    67:  5:2,3:0,4,5
    68:  5:0,4,5:2,3
    69:  2,3:5:0,4,5
    70:  2,3:0,4,5:5
    71:  0,4,5:5:2,3
    72:  0,4,5:2,3:5
family= 1 1 1 0 0 0 new D6h genus #   103 is 0:2,3:0,2,3
     1:  0:2,3:0,2,3
     2:  0:0,2,3:2,3
     3:  2,3:0:0,2,3
     4:  2,3:0,2,3:0
     5:  0,2,3:0:2,3
     6:  0,2,3:2,3:0
     7:  1:3,4:1,3,4
     8:  1:1,3,4:3,4
     9:  3,4:1:1,3,4
    10:  3,4:1,3,4:1
    11:  1,3,4:1:3,4
    12:  1,3,4:3,4:1
    13:  2:4,5:2,4,5
    14:  2:2,4,5:4,5
    15:  4,5:2:2,4,5
    16:  4,5:2,4,5:2
    17:  2,4,5:2:4,5
    18:  2,4,5:4,5:2
    19:  3:0,5:0,3,5
    20:  3:0,3,5:0,5
    21:  0,5:3:0,3,5
    22:  0,5:0,3,5:3
    23:  0,3,5:3:0,5
    24:  0,3,5:0,5:3
    25:  4:0,1:0,1,4
    26:  4:0,1,4:0,1
    27:  0,1:4:0,1,4
    28:  0,1:0,1,4:4
    29:  0,1,4:4:0,1
    30:  0,1,4:0,1:4
    31:  5:1,2:1,2,5
    32:  5:1,2,5:1,2
    33:  1,2:5:1,2,5
    34:  1,2:1,2,5:5
    35:  1,2,5:5:1,2
    36:  1,2,5:1,2:5
    37:  0:3,4:0,3,4
    38:  0:0,3,4:3,4
    39:  3,4:0:0,3,4
    40:  3,4:0,3,4:0
    41:  0,3,4:0:3,4
    42:  0,3,4:3,4:0
    43:  1:4,5:1,4,5
    44:  1:1,4,5:4,5
    45:  4,5:1:1,4,5
    46:  4,5:1,4,5:1
    47:  1,4,5:1:4,5
    48:  1,4,5:4,5:1
    49:  2:0,5:0,2,5
    50:  2:0,2,5:0,5
    51:  0,5:2:0,2,5
    52:  0,5:0,2,5:2
    53:  0,2,5:2:0,5
    54:  0,2,5:0,5:2
    55:  3:0,1:0,1,3
    56:  3:0,1,3:0,1
    57:  0,1:3:0,1,3
    58:  0,1:0,1,3:3
    59:  0,1,3:3:0,1
    60:  0,1,3:0,1:3
    61:  4:1,2:1,2,4
    62:  4:1,2,4:1,2
    63:  1,2:4:1,2,4
    64:  1,2:1,2,4:4
    65:  1,2,4:4:1,2
    66:  1,2,4:1,2:4
    67:  5:2,3:2,3,5
    68:  5:2,3,5:2,3
    69:  2,3:5:2,3,5
    70:  2,3:2,3,5:5
    71:  2,3,5:5:2,3
    72:  2,3,5:2,3:5
family= 1 1 1 0 0 0 new D6h genus #   104 is 0:2,3:0,2,4
     1:  0:2,3:0,2,4
     2:  0:0,2,4:2,3
     3:  2,3:0:0,2,4
     4:  2,3:0,2,4:0
     5:  0,2,4:0:2,3
     6:  0,2,4:2,3:0
     7:  1:3,4:1,3,5
     8:  1:1,3,5:3,4
     9:  3,4:1:1,3,5
    10:  3,4:1,3,5:1
    11:  1,3,5:1:3,4
    12:  1,3,5:3,4:1
    13:  2:4,5:0,2,4
    14:  2:0,2,4:4,5
    15:  4,5:2:0,2,4
    16:  4,5:0,2,4:2
    17:  0,2,4:2:4,5
    18:  0,2,4:4,5:2
    19:  3:0,5:1,3,5
    20:  3:1,3,5:0,5
    21:  0,5:3:1,3,5
    22:  0,5:1,3,5:3
    23:  1,3,5:3:0,5
    24:  1,3,5:0,5:3
    25:  4:0,1:0,2,4
    26:  4:0,2,4:0,1
    27:  0,1:4:0,2,4
    28:  0,1:0,2,4:4
    29:  0,2,4:4:0,1
    30:  0,2,4:0,1:4
    31:  5:1,2:1,3,5
    32:  5:1,3,5:1,2
    33:  1,2:5:1,3,5
    34:  1,2:1,3,5:5
    35:  1,3,5:5:1,2
    36:  1,3,5:1,2:5
    37:  0:3,4:0,2,4
    38:  0:0,2,4:3,4
    39:  3,4:0:0,2,4
    40:  3,4:0,2,4:0
    41:  0,2,4:0:3,4
    42:  0,2,4:3,4:0
    43:  1:4,5:1,3,5
    44:  1:1,3,5:4,5
    45:  4,5:1:1,3,5
    46:  4,5:1,3,5:1
    47:  1,3,5:1:4,5
    48:  1,3,5:4,5:1
    49:  2:0,5:0,2,4
    50:  2:0,2,4:0,5
    51:  0,5:2:0,2,4
    52:  0,5:0,2,4:2
    53:  0,2,4:2:0,5
    54:  0,2,4:0,5:2
    55:  3:0,1:1,3,5
    56:  3:1,3,5:0,1
    57:  0,1:3:1,3,5
    58:  0,1:1,3,5:3
    59:  1,3,5:3:0,1
    60:  1,3,5:0,1:3
    61:  4:1,2:0,2,4
    62:  4:0,2,4:1,2
    63:  1,2:4:0,2,4
    64:  1,2:0,2,4:4
    65:  0,2,4:4:1,2
    66:  0,2,4:1,2:4
    67:  5:2,3:1,3,5
    68:  5:1,3,5:2,3
    69:  2,3:5:1,3,5
    70:  2,3:1,3,5:5
    71:  1,3,5:5:2,3
    72:  1,3,5:2,3:5
family= 1 1 1 0 0 0 new D6h genus #   105 is 0:2,3:0,2,5
     1:  0:2,3:0,2,5
     2:  0:0,2,5:2,3
     3:  2,3:0:0,2,5
     4:  2,3:0,2,5:0
     5:  0,2,5:0:2,3
     6:  0,2,5:2,3:0
     7:  1:3,4:0,1,3
     8:  1:0,1,3:3,4
     9:  3,4:1:0,1,3
    10:  3,4:0,1,3:1
    11:  0,1,3:1:3,4
    12:  0,1,3:3,4:1
    13:  2:4,5:1,2,4
    14:  2:1,2,4:4,5
    15:  4,5:2:1,2,4
    16:  4,5:1,2,4:2
    17:  1,2,4:2:4,5
    18:  1,2,4:4,5:2
    19:  3:0,5:2,3,5
    20:  3:2,3,5:0,5
    21:  0,5:3:2,3,5
    22:  0,5:2,3,5:3
    23:  2,3,5:3:0,5
    24:  2,3,5:0,5:3
    25:  4:0,1:0,3,4
    26:  4:0,3,4:0,1
    27:  0,1:4:0,3,4
    28:  0,1:0,3,4:4
    29:  0,3,4:4:0,1
    30:  0,3,4:0,1:4
    31:  5:1,2:1,4,5
    32:  5:1,4,5:1,2
    33:  1,2:5:1,4,5
    34:  1,2:1,4,5:5
    35:  1,4,5:5:1,2
    36:  1,4,5:1,2:5
    37:  0:3,4:0,1,4
    38:  0:0,1,4:3,4
    39:  3,4:0:0,1,4
    40:  3,4:0,1,4:0
    41:  0,1,4:0:3,4
    42:  0,1,4:3,4:0
    43:  1:4,5:1,2,5
    44:  1:1,2,5:4,5
    45:  4,5:1:1,2,5
    46:  4,5:1,2,5:1
    47:  1,2,5:1:4,5
    48:  1,2,5:4,5:1
    49:  2:0,5:0,2,3
    50:  2:0,2,3:0,5
    51:  0,5:2:0,2,3
    52:  0,5:0,2,3:2
    53:  0,2,3:2:0,5
    54:  0,2,3:0,5:2
    55:  3:0,1:1,3,4
    56:  3:1,3,4:0,1
    57:  0,1:3:1,3,4
    58:  0,1:1,3,4:3
    59:  1,3,4:3:0,1
    60:  1,3,4:0,1:3
    61:  4:1,2:2,4,5
    62:  4:2,4,5:1,2
    63:  1,2:4:2,4,5
    64:  1,2:2,4,5:4
    65:  2,4,5:4:1,2
    66:  2,4,5:1,2:4
    67:  5:2,3:0,3,5
    68:  5:0,3,5:2,3
    69:  2,3:5:0,3,5
    70:  2,3:0,3,5:5
    71:  0,3,5:5:2,3
    72:  0,3,5:2,3:5
family= 1 1 1 0 0 0 new D6h genus #   106 is 0:2,3:0,3,4
     1:  0:2,3:0,3,4
     2:  0:0,3,4:2,3
     3:  2,3:0:0,3,4
     4:  2,3:0,3,4:0
     5:  0,3,4:0:2,3
     6:  0,3,4:2,3:0
     7:  1:3,4:1,4,5
     8:  1:1,4,5:3,4
     9:  3,4:1:1,4,5
    10:  3,4:1,4,5:1
    11:  1,4,5:1:3,4
    12:  1,4,5:3,4:1
    13:  2:4,5:0,2,5
    14:  2:0,2,5:4,5
    15:  4,5:2:0,2,5
    16:  4,5:0,2,5:2
    17:  0,2,5:2:4,5
    18:  0,2,5:4,5:2
    19:  3:0,5:0,1,3
    20:  3:0,1,3:0,5
    21:  0,5:3:0,1,3
    22:  0,5:0,1,3:3
    23:  0,1,3:3:0,5
    24:  0,1,3:0,5:3
    25:  4:0,1:1,2,4
    26:  4:1,2,4:0,1
    27:  0,1:4:1,2,4
    28:  0,1:1,2,4:4
    29:  1,2,4:4:0,1
    30:  1,2,4:0,1:4
    31:  5:1,2:2,3,5
    32:  5:2,3,5:1,2
    33:  1,2:5:2,3,5
    34:  1,2:2,3,5:5
    35:  2,3,5:5:1,2
    36:  2,3,5:1,2:5
    37:  0:3,4:0,2,3
    38:  0:0,2,3:3,4
    39:  3,4:0:0,2,3
    40:  3,4:0,2,3:0
    41:  0,2,3:0:3,4
    42:  0,2,3:3,4:0
    43:  1:4,5:1,3,4
    44:  1:1,3,4:4,5
    45:  4,5:1:1,3,4
    46:  4,5:1,3,4:1
    47:  1,3,4:1:4,5
    48:  1,3,4:4,5:1
    49:  2:0,5:2,4,5
    50:  2:2,4,5:0,5
    51:  0,5:2:2,4,5
    52:  0,5:2,4,5:2
    53:  2,4,5:2:0,5
    54:  2,4,5:0,5:2
    55:  3:0,1:0,3,5
    56:  3:0,3,5:0,1
    57:  0,1:3:0,3,5
    58:  0,1:0,3,5:3
    59:  0,3,5:3:0,1
    60:  0,3,5:0,1:3
    61:  4:1,2:0,1,4
    62:  4:0,1,4:1,2
    63:  1,2:4:0,1,4
    64:  1,2:0,1,4:4
    65:  0,1,4:4:1,2
    66:  0,1,4:1,2:4
    67:  5:2,3:1,2,5
    68:  5:1,2,5:2,3
    69:  2,3:5:1,2,5
    70:  2,3:1,2,5:5
    71:  1,2,5:5:2,3
    72:  1,2,5:2,3:5
family= 1 1 1 0 0 0 new D6h genus #   107 is 0:2,3:0,3,5
     1:  0:2,3:0,3,5
     2:  0:0,3,5:2,3
     3:  2,3:0:0,3,5
     4:  2,3:0,3,5:0
     5:  0,3,5:0:2,3
     6:  0,3,5:2,3:0
     7:  1:3,4:0,1,4
     8:  1:0,1,4:3,4
     9:  3,4:1:0,1,4
    10:  3,4:0,1,4:1
    11:  0,1,4:1:3,4
    12:  0,1,4:3,4:1
    13:  2:4,5:1,2,5
    14:  2:1,2,5:4,5
    15:  4,5:2:1,2,5
    16:  4,5:1,2,5:2
    17:  1,2,5:2:4,5
    18:  1,2,5:4,5:2
    19:  3:0,5:0,2,3
    20:  3:0,2,3:0,5
    21:  0,5:3:0,2,3
    22:  0,5:0,2,3:3
    23:  0,2,3:3:0,5
    24:  0,2,3:0,5:3
    25:  4:0,1:1,3,4
    26:  4:1,3,4:0,1
    27:  0,1:4:1,3,4
    28:  0,1:1,3,4:4
    29:  1,3,4:4:0,1
    30:  1,3,4:0,1:4
    31:  5:1,2:2,4,5
    32:  5:2,4,5:1,2
    33:  1,2:5:2,4,5
    34:  1,2:2,4,5:5
    35:  2,4,5:5:1,2
    36:  2,4,5:1,2:5
    37:  0:3,4:0,1,3
    38:  0:0,1,3:3,4
    39:  3,4:0:0,1,3
    40:  3,4:0,1,3:0
    41:  0,1,3:0:3,4
    42:  0,1,3:3,4:0
    43:  1:4,5:1,2,4
    44:  1:1,2,4:4,5
    45:  4,5:1:1,2,4
    46:  4,5:1,2,4:1
    47:  1,2,4:1:4,5
    48:  1,2,4:4,5:1
    49:  2:0,5:2,3,5
    50:  2:2,3,5:0,5
    51:  0,5:2:2,3,5
    52:  0,5:2,3,5:2
    53:  2,3,5:2:0,5
    54:  2,3,5:0,5:2
    55:  3:0,1:0,3,4
    56:  3:0,3,4:0,1
    57:  0,1:3:0,3,4
    58:  0,1:0,3,4:3
    59:  0,3,4:3:0,1
    60:  0,3,4:0,1:3
    61:  4:1,2:1,4,5
    62:  4:1,4,5:1,2
    63:  1,2:4:1,4,5
    64:  1,2:1,4,5:4
    65:  1,4,5:4:1,2
    66:  1,4,5:1,2:4
    67:  5:2,3:0,2,5
    68:  5:0,2,5:2,3
    69:  2,3:5:0,2,5
    70:  2,3:0,2,5:5
    71:  0,2,5:5:2,3
    72:  0,2,5:2,3:5
family= 1 1 1 0 0 0 new D6h genus #   108 is 0:2,3:0,4,5
     1:  0:2,3:0,4,5
     2:  0:0,4,5:2,3
     3:  2,3:0:0,4,5
     4:  2,3:0,4,5:0
     5:  0,4,5:0:2,3
     6:  0,4,5:2,3:0
     7:  1:3,4:0,1,5
     8:  1:0,1,5:3,4
     9:  3,4:1:0,1,5
    10:  3,4:0,1,5:1
    11:  0,1,5:1:3,4
    12:  0,1,5:3,4:1
    13:  2:4,5:0,1,2
    14:  2:0,1,2:4,5
    15:  4,5:2:0,1,2
    16:  4,5:0,1,2:2
    17:  0,1,2:2:4,5
    18:  0,1,2:4,5:2
    19:  3:0,5:1,2,3
    20:  3:1,2,3:0,5
    21:  0,5:3:1,2,3
    22:  0,5:1,2,3:3
    23:  1,2,3:3:0,5
    24:  1,2,3:0,5:3
    25:  4:0,1:2,3,4
    26:  4:2,3,4:0,1
    27:  0,1:4:2,3,4
    28:  0,1:2,3,4:4
    29:  2,3,4:4:0,1
    30:  2,3,4:0,1:4
    31:  5:1,2:3,4,5
    32:  5:3,4,5:1,2
    33:  1,2:5:3,4,5
    34:  1,2:3,4,5:5
    35:  3,4,5:5:1,2
    36:  3,4,5:1,2:5
    37:  0:3,4:0,1,2
    38:  0:0,1,2:3,4
    39:  3,4:0:0,1,2
    40:  3,4:0,1,2:0
    41:  0,1,2:0:3,4
    42:  0,1,2:3,4:0
    43:  1:4,5:1,2,3
    44:  1:1,2,3:4,5
    45:  4,5:1:1,2,3
    46:  4,5:1,2,3:1
    47:  1,2,3:1:4,5
    48:  1,2,3:4,5:1
    49:  2:0,5:2,3,4
    50:  2:2,3,4:0,5
    51:  0,5:2:2,3,4
    52:  0,5:2,3,4:2
    53:  2,3,4:2:0,5
    54:  2,3,4:0,5:2
    55:  3:0,1:3,4,5
    56:  3:3,4,5:0,1
    57:  0,1:3:3,4,5
    58:  0,1:3,4,5:3
    59:  3,4,5:3:0,1
    60:  3,4,5:0,1:3
    61:  4:1,2:0,4,5
    62:  4:0,4,5:1,2
    63:  1,2:4:0,4,5
    64:  1,2:0,4,5:4
    65:  0,4,5:4:1,2
    66:  0,4,5:1,2:4
    67:  5:2,3:0,1,5
    68:  5:0,1,5:2,3
    69:  2,3:5:0,1,5
    70:  2,3:0,1,5:5
    71:  0,1,5:5:2,3
    72:  0,1,5:2,3:5
family= 1 1 1 0 0 0 new D6h genus #   109 is 0:2,3:1,2,3
     1:  0:2,3:1,2,3
     2:  0:1,2,3:2,3
     3:  2,3:0:1,2,3
     4:  2,3:1,2,3:0
     5:  1,2,3:0:2,3
     6:  1,2,3:2,3:0
     7:  1:3,4:2,3,4
     8:  1:2,3,4:3,4
     9:  3,4:1:2,3,4
    10:  3,4:2,3,4:1
    11:  2,3,4:1:3,4
    12:  2,3,4:3,4:1
    13:  2:4,5:3,4,5
    14:  2:3,4,5:4,5
    15:  4,5:2:3,4,5
    16:  4,5:3,4,5:2
    17:  3,4,5:2:4,5
    18:  3,4,5:4,5:2
    19:  3:0,5:0,4,5
    20:  3:0,4,5:0,5
    21:  0,5:3:0,4,5
    22:  0,5:0,4,5:3
    23:  0,4,5:3:0,5
    24:  0,4,5:0,5:3
    25:  4:0,1:0,1,5
    26:  4:0,1,5:0,1
    27:  0,1:4:0,1,5
    28:  0,1:0,1,5:4
    29:  0,1,5:4:0,1
    30:  0,1,5:0,1:4
    31:  5:1,2:0,1,2
    32:  5:0,1,2:1,2
    33:  1,2:5:0,1,2
    34:  1,2:0,1,2:5
    35:  0,1,2:5:1,2
    36:  0,1,2:1,2:5
    37:  0:3,4:3,4,5
    38:  0:3,4,5:3,4
    39:  3,4:0:3,4,5
    40:  3,4:3,4,5:0
    41:  3,4,5:0:3,4
    42:  3,4,5:3,4:0
    43:  1:4,5:0,4,5
    44:  1:0,4,5:4,5
    45:  4,5:1:0,4,5
    46:  4,5:0,4,5:1
    47:  0,4,5:1:4,5
    48:  0,4,5:4,5:1
    49:  2:0,5:0,1,5
    50:  2:0,1,5:0,5
    51:  0,5:2:0,1,5
    52:  0,5:0,1,5:2
    53:  0,1,5:2:0,5
    54:  0,1,5:0,5:2
    55:  3:0,1:0,1,2
    56:  3:0,1,2:0,1
    57:  0,1:3:0,1,2
    58:  0,1:0,1,2:3
    59:  0,1,2:3:0,1
    60:  0,1,2:0,1:3
    61:  4:1,2:1,2,3
    62:  4:1,2,3:1,2
    63:  1,2:4:1,2,3
    64:  1,2:1,2,3:4
    65:  1,2,3:4:1,2
    66:  1,2,3:1,2:4
    67:  5:2,3:2,3,4
    68:  5:2,3,4:2,3
    69:  2,3:5:2,3,4
    70:  2,3:2,3,4:5
    71:  2,3,4:5:2,3
    72:  2,3,4:2,3:5
family= 1 1 1 0 0 0 new D6h genus #   110 is 0:2,3:1,2,4
     1:  0:2,3:1,2,4
     2:  0:1,2,4:2,3
     3:  2,3:0:1,2,4
     4:  2,3:1,2,4:0
     5:  1,2,4:0:2,3
     6:  1,2,4:2,3:0
     7:  1:3,4:2,3,5
     8:  1:2,3,5:3,4
     9:  3,4:1:2,3,5
    10:  3,4:2,3,5:1
    11:  2,3,5:1:3,4
    12:  2,3,5:3,4:1
    13:  2:4,5:0,3,4
    14:  2:0,3,4:4,5
    15:  4,5:2:0,3,4
    16:  4,5:0,3,4:2
    17:  0,3,4:2:4,5
    18:  0,3,4:4,5:2
    19:  3:0,5:1,4,5
    20:  3:1,4,5:0,5
    21:  0,5:3:1,4,5
    22:  0,5:1,4,5:3
    23:  1,4,5:3:0,5
    24:  1,4,5:0,5:3
    25:  4:0,1:0,2,5
    26:  4:0,2,5:0,1
    27:  0,1:4:0,2,5
    28:  0,1:0,2,5:4
    29:  0,2,5:4:0,1
    30:  0,2,5:0,1:4
    31:  5:1,2:0,1,3
    32:  5:0,1,3:1,2
    33:  1,2:5:0,1,3
    34:  1,2:0,1,3:5
    35:  0,1,3:5:1,2
    36:  0,1,3:1,2:5
    37:  0:3,4:2,4,5
    38:  0:2,4,5:3,4
    39:  3,4:0:2,4,5
    40:  3,4:2,4,5:0
    41:  2,4,5:0:3,4
    42:  2,4,5:3,4:0
    43:  1:4,5:0,3,5
    44:  1:0,3,5:4,5
    45:  4,5:1:0,3,5
    46:  4,5:0,3,5:1
    47:  0,3,5:1:4,5
    48:  0,3,5:4,5:1
    49:  2:0,5:0,1,4
    50:  2:0,1,4:0,5
    51:  0,5:2:0,1,4
    52:  0,5:0,1,4:2
    53:  0,1,4:2:0,5
    54:  0,1,4:0,5:2
    55:  3:0,1:1,2,5
    56:  3:1,2,5:0,1
    57:  0,1:3:1,2,5
    58:  0,1:1,2,5:3
    59:  1,2,5:3:0,1
    60:  1,2,5:0,1:3
    61:  4:1,2:0,2,3
    62:  4:0,2,3:1,2
    63:  1,2:4:0,2,3
    64:  1,2:0,2,3:4
    65:  0,2,3:4:1,2
    66:  0,2,3:1,2:4
    67:  5:2,3:1,3,4
    68:  5:1,3,4:2,3
    69:  2,3:5:1,3,4
    70:  2,3:1,3,4:5
    71:  1,3,4:5:2,3
    72:  1,3,4:2,3:5
family= 1 1 1 0 0 0 new D6h genus #   111 is 0:2,3:1,2,5
     1:  0:2,3:1,2,5
     2:  0:1,2,5:2,3
     3:  2,3:0:1,2,5
     4:  2,3:1,2,5:0
     5:  1,2,5:0:2,3
     6:  1,2,5:2,3:0
     7:  1:3,4:0,2,3
     8:  1:0,2,3:3,4
     9:  3,4:1:0,2,3
    10:  3,4:0,2,3:1
    11:  0,2,3:1:3,4
    12:  0,2,3:3,4:1
    13:  2:4,5:1,3,4
    14:  2:1,3,4:4,5
    15:  4,5:2:1,3,4
    16:  4,5:1,3,4:2
    17:  1,3,4:2:4,5
    18:  1,3,4:4,5:2
    19:  3:0,5:2,4,5
    20:  3:2,4,5:0,5
    21:  0,5:3:2,4,5
    22:  0,5:2,4,5:3
    23:  2,4,5:3:0,5
    24:  2,4,5:0,5:3
    25:  4:0,1:0,3,5
    26:  4:0,3,5:0,1
    27:  0,1:4:0,3,5
    28:  0,1:0,3,5:4
    29:  0,3,5:4:0,1
    30:  0,3,5:0,1:4
    31:  5:1,2:0,1,4
    32:  5:0,1,4:1,2
    33:  1,2:5:0,1,4
    34:  1,2:0,1,4:5
    35:  0,1,4:5:1,2
    36:  0,1,4:1,2:5
    37:  0:3,4:1,4,5
    38:  0:1,4,5:3,4
    39:  3,4:0:1,4,5
    40:  3,4:1,4,5:0
    41:  1,4,5:0:3,4
    42:  1,4,5:3,4:0
    43:  1:4,5:0,2,5
    44:  1:0,2,5:4,5
    45:  4,5:1:0,2,5
    46:  4,5:0,2,5:1
    47:  0,2,5:1:4,5
    48:  0,2,5:4,5:1
    49:  2:0,5:0,1,3
    50:  2:0,1,3:0,5
    51:  0,5:2:0,1,3
    52:  0,5:0,1,3:2
    53:  0,1,3:2:0,5
    54:  0,1,3:0,5:2
    55:  3:0,1:1,2,4
    56:  3:1,2,4:0,1
    57:  0,1:3:1,2,4
    58:  0,1:1,2,4:3
    59:  1,2,4:3:0,1
    60:  1,2,4:0,1:3
    61:  4:1,2:2,3,5
    62:  4:2,3,5:1,2
    63:  1,2:4:2,3,5
    64:  1,2:2,3,5:4
    65:  2,3,5:4:1,2
    66:  2,3,5:1,2:4
    67:  5:2,3:0,3,4
    68:  5:0,3,4:2,3
    69:  2,3:5:0,3,4
    70:  2,3:0,3,4:5
    71:  0,3,4:5:2,3
    72:  0,3,4:2,3:5
family= 1 1 1 0 0 0 new D6h genus #   112 is 0:2,3:1,3,4
     1:  0:2,3:1,3,4
     2:  0:1,3,4:2,3
     3:  2,3:0:1,3,4
     4:  2,3:1,3,4:0
     5:  1,3,4:0:2,3
     6:  1,3,4:2,3:0
     7:  1:3,4:2,4,5
     8:  1:2,4,5:3,4
     9:  3,4:1:2,4,5
    10:  3,4:2,4,5:1
    11:  2,4,5:1:3,4
    12:  2,4,5:3,4:1
    13:  2:4,5:0,3,5
    14:  2:0,3,5:4,5
    15:  4,5:2:0,3,5
    16:  4,5:0,3,5:2
    17:  0,3,5:2:4,5
    18:  0,3,5:4,5:2
    19:  3:0,5:0,1,4
    20:  3:0,1,4:0,5
    21:  0,5:3:0,1,4
    22:  0,5:0,1,4:3
    23:  0,1,4:3:0,5
    24:  0,1,4:0,5:3
    25:  4:0,1:1,2,5
    26:  4:1,2,5:0,1
    27:  0,1:4:1,2,5
    28:  0,1:1,2,5:4
    29:  1,2,5:4:0,1
    30:  1,2,5:0,1:4
    31:  5:1,2:0,2,3
    32:  5:0,2,3:1,2
    33:  1,2:5:0,2,3
    34:  1,2:0,2,3:5
    35:  0,2,3:5:1,2
    36:  0,2,3:1,2:5
    37:  0:3,4:2,3,5
    38:  0:2,3,5:3,4
    39:  3,4:0:2,3,5
    40:  3,4:2,3,5:0
    41:  2,3,5:0:3,4
    42:  2,3,5:3,4:0
    43:  1:4,5:0,3,4
    44:  1:0,3,4:4,5
    45:  4,5:1:0,3,4
    46:  4,5:0,3,4:1
    47:  0,3,4:1:4,5
    48:  0,3,4:4,5:1
    49:  2:0,5:1,4,5
    50:  2:1,4,5:0,5
    51:  0,5:2:1,4,5
    52:  0,5:1,4,5:2
    53:  1,4,5:2:0,5
    54:  1,4,5:0,5:2
    55:  3:0,1:0,2,5
    56:  3:0,2,5:0,1
    57:  0,1:3:0,2,5
    58:  0,1:0,2,5:3
    59:  0,2,5:3:0,1
    60:  0,2,5:0,1:3
    61:  4:1,2:0,1,3
    62:  4:0,1,3:1,2
    63:  1,2:4:0,1,3
    64:  1,2:0,1,3:4
    65:  0,1,3:4:1,2
    66:  0,1,3:1,2:4
    67:  5:2,3:1,2,4
    68:  5:1,2,4:2,3
    69:  2,3:5:1,2,4
    70:  2,3:1,2,4:5
    71:  1,2,4:5:2,3
    72:  1,2,4:2,3:5
family= 1 1 1 0 0 0 new D6h genus #   113 is 0:2,3:1,3,5
     1:  0:2,3:1,3,5
     2:  0:1,3,5:2,3
     3:  2,3:0:1,3,5
     4:  2,3:1,3,5:0
     5:  1,3,5:0:2,3
     6:  1,3,5:2,3:0
     7:  1:3,4:0,2,4
     8:  1:0,2,4:3,4
     9:  3,4:1:0,2,4
    10:  3,4:0,2,4:1
    11:  0,2,4:1:3,4
    12:  0,2,4:3,4:1
    13:  2:4,5:1,3,5
    14:  2:1,3,5:4,5
    15:  4,5:2:1,3,5
    16:  4,5:1,3,5:2
    17:  1,3,5:2:4,5
    18:  1,3,5:4,5:2
    19:  3:0,5:0,2,4
    20:  3:0,2,4:0,5
    21:  0,5:3:0,2,4
    22:  0,5:0,2,4:3
    23:  0,2,4:3:0,5
    24:  0,2,4:0,5:3
    25:  4:0,1:1,3,5
    26:  4:1,3,5:0,1
    27:  0,1:4:1,3,5
    28:  0,1:1,3,5:4
    29:  1,3,5:4:0,1
    30:  1,3,5:0,1:4
    31:  5:1,2:0,2,4
    32:  5:0,2,4:1,2
    33:  1,2:5:0,2,4
    34:  1,2:0,2,4:5
    35:  0,2,4:5:1,2
    36:  0,2,4:1,2:5
    37:  0:3,4:1,3,5
    38:  0:1,3,5:3,4
    39:  3,4:0:1,3,5
    40:  3,4:1,3,5:0
    41:  1,3,5:0:3,4
    42:  1,3,5:3,4:0
    43:  1:4,5:0,2,4
    44:  1:0,2,4:4,5
    45:  4,5:1:0,2,4
    46:  4,5:0,2,4:1
    47:  0,2,4:1:4,5
    48:  0,2,4:4,5:1
    49:  2:0,5:1,3,5
    50:  2:1,3,5:0,5
    51:  0,5:2:1,3,5
    52:  0,5:1,3,5:2
    53:  1,3,5:2:0,5
    54:  1,3,5:0,5:2
    55:  3:0,1:0,2,4
    56:  3:0,2,4:0,1
    57:  0,1:3:0,2,4
    58:  0,1:0,2,4:3
    59:  0,2,4:3:0,1
    60:  0,2,4:0,1:3
    61:  4:1,2:1,3,5
    62:  4:1,3,5:1,2
    63:  1,2:4:1,3,5
    64:  1,2:1,3,5:4
    65:  1,3,5:4:1,2
    66:  1,3,5:1,2:4
    67:  5:2,3:0,2,4
    68:  5:0,2,4:2,3
    69:  2,3:5:0,2,4
    70:  2,3:0,2,4:5
    71:  0,2,4:5:2,3
    72:  0,2,4:2,3:5
family= 1 1 1 0 0 0 new D6h genus #   114 is 0:2,3:1,4,5
     1:  0:2,3:1,4,5
     2:  0:1,4,5:2,3
     3:  2,3:0:1,4,5
     4:  2,3:1,4,5:0
     5:  1,4,5:0:2,3
     6:  1,4,5:2,3:0
     7:  1:3,4:0,2,5
     8:  1:0,2,5:3,4
     9:  3,4:1:0,2,5
    10:  3,4:0,2,5:1
    11:  0,2,5:1:3,4
    12:  0,2,5:3,4:1
    13:  2:4,5:0,1,3
    14:  2:0,1,3:4,5
    15:  4,5:2:0,1,3
    16:  4,5:0,1,3:2
    17:  0,1,3:2:4,5
    18:  0,1,3:4,5:2
    19:  3:0,5:1,2,4
    20:  3:1,2,4:0,5
    21:  0,5:3:1,2,4
    22:  0,5:1,2,4:3
    23:  1,2,4:3:0,5
    24:  1,2,4:0,5:3
    25:  4:0,1:2,3,5
    26:  4:2,3,5:0,1
    27:  0,1:4:2,3,5
    28:  0,1:2,3,5:4
    29:  2,3,5:4:0,1
    30:  2,3,5:0,1:4
    31:  5:1,2:0,3,4
    32:  5:0,3,4:1,2
    33:  1,2:5:0,3,4
    34:  1,2:0,3,4:5
    35:  0,3,4:5:1,2
    36:  0,3,4:1,2:5
    37:  0:3,4:1,2,5
    38:  0:1,2,5:3,4
    39:  3,4:0:1,2,5
    40:  3,4:1,2,5:0
    41:  1,2,5:0:3,4
    42:  1,2,5:3,4:0
    43:  1:4,5:0,2,3
    44:  1:0,2,3:4,5
    45:  4,5:1:0,2,3
    46:  4,5:0,2,3:1
    47:  0,2,3:1:4,5
    48:  0,2,3:4,5:1
    49:  2:0,5:1,3,4
    50:  2:1,3,4:0,5
    51:  0,5:2:1,3,4
    52:  0,5:1,3,4:2
    53:  1,3,4:2:0,5
    54:  1,3,4:0,5:2
    55:  3:0,1:2,4,5
    56:  3:2,4,5:0,1
    57:  0,1:3:2,4,5
    58:  0,1:2,4,5:3
    59:  2,4,5:3:0,1
    60:  2,4,5:0,1:3
    61:  4:1,2:0,3,5
    62:  4:0,3,5:1,2
    63:  1,2:4:0,3,5
    64:  1,2:0,3,5:4
    65:  0,3,5:4:1,2
    66:  0,3,5:1,2:4
    67:  5:2,3:0,1,4
    68:  5:0,1,4:2,3
    69:  2,3:5:0,1,4
    70:  2,3:0,1,4:5
    71:  0,1,4:5:2,3
    72:  0,1,4:2,3:5
family= 1 1 1 0 0 0 new D6h genus #   115 is 0:2,3:2,3,4
     1:  0:2,3:2,3,4
     2:  0:2,3,4:2,3
     3:  2,3:0:2,3,4
     4:  2,3:2,3,4:0
     5:  2,3,4:0:2,3
     6:  2,3,4:2,3:0
     7:  1:3,4:3,4,5
     8:  1:3,4,5:3,4
     9:  3,4:1:3,4,5
    10:  3,4:3,4,5:1
    11:  3,4,5:1:3,4
    12:  3,4,5:3,4:1
    13:  2:4,5:0,4,5
    14:  2:0,4,5:4,5
    15:  4,5:2:0,4,5
    16:  4,5:0,4,5:2
    17:  0,4,5:2:4,5
    18:  0,4,5:4,5:2
    19:  3:0,5:0,1,5
    20:  3:0,1,5:0,5
    21:  0,5:3:0,1,5
    22:  0,5:0,1,5:3
    23:  0,1,5:3:0,5
    24:  0,1,5:0,5:3
    25:  4:0,1:0,1,2
    26:  4:0,1,2:0,1
    27:  0,1:4:0,1,2
    28:  0,1:0,1,2:4
    29:  0,1,2:4:0,1
    30:  0,1,2:0,1:4
    31:  5:1,2:1,2,3
    32:  5:1,2,3:1,2
    33:  1,2:5:1,2,3
    34:  1,2:1,2,3:5
    35:  1,2,3:5:1,2
    36:  1,2,3:1,2:5
    37:  0:3,4:2,3,4
    38:  0:2,3,4:3,4
    39:  3,4:0:2,3,4
    40:  3,4:2,3,4:0
    41:  2,3,4:0:3,4
    42:  2,3,4:3,4:0
    43:  1:4,5:3,4,5
    44:  1:3,4,5:4,5
    45:  4,5:1:3,4,5
    46:  4,5:3,4,5:1
    47:  3,4,5:1:4,5
    48:  3,4,5:4,5:1
    49:  2:0,5:0,4,5
    50:  2:0,4,5:0,5
    51:  0,5:2:0,4,5
    52:  0,5:0,4,5:2
    53:  0,4,5:2:0,5
    54:  0,4,5:0,5:2
    55:  3:0,1:0,1,5
    56:  3:0,1,5:0,1
    57:  0,1:3:0,1,5
    58:  0,1:0,1,5:3
    59:  0,1,5:3:0,1
    60:  0,1,5:0,1:3
    61:  4:1,2:0,1,2
    62:  4:0,1,2:1,2
    63:  1,2:4:0,1,2
    64:  1,2:0,1,2:4
    65:  0,1,2:4:1,2
    66:  0,1,2:1,2:4
    67:  5:2,3:1,2,3
    68:  5:1,2,3:2,3
    69:  2,3:5:1,2,3
    70:  2,3:1,2,3:5
    71:  1,2,3:5:2,3
    72:  1,2,3:2,3:5
family= 1 1 1 0 0 0 new D6h genus #   116 is 0:2,3:2,3,5
     1:  0:2,3:2,3,5
     2:  0:2,3,5:2,3
     3:  2,3:0:2,3,5
     4:  2,3:2,3,5:0
     5:  2,3,5:0:2,3
     6:  2,3,5:2,3:0
     7:  1:3,4:0,3,4
     8:  1:0,3,4:3,4
     9:  3,4:1:0,3,4
    10:  3,4:0,3,4:1
    11:  0,3,4:1:3,4
    12:  0,3,4:3,4:1
    13:  2:4,5:1,4,5
    14:  2:1,4,5:4,5
    15:  4,5:2:1,4,5
    16:  4,5:1,4,5:2
    17:  1,4,5:2:4,5
    18:  1,4,5:4,5:2
    19:  3:0,5:0,2,5
    20:  3:0,2,5:0,5
    21:  0,5:3:0,2,5
    22:  0,5:0,2,5:3
    23:  0,2,5:3:0,5
    24:  0,2,5:0,5:3
    25:  4:0,1:0,1,3
    26:  4:0,1,3:0,1
    27:  0,1:4:0,1,3
    28:  0,1:0,1,3:4
    29:  0,1,3:4:0,1
    30:  0,1,3:0,1:4
    31:  5:1,2:1,2,4
    32:  5:1,2,4:1,2
    33:  1,2:5:1,2,4
    34:  1,2:1,2,4:5
    35:  1,2,4:5:1,2
    36:  1,2,4:1,2:5
    37:  0:3,4:1,3,4
    38:  0:1,3,4:3,4
    39:  3,4:0:1,3,4
    40:  3,4:1,3,4:0
    41:  1,3,4:0:3,4
    42:  1,3,4:3,4:0
    43:  1:4,5:2,4,5
    44:  1:2,4,5:4,5
    45:  4,5:1:2,4,5
    46:  4,5:2,4,5:1
    47:  2,4,5:1:4,5
    48:  2,4,5:4,5:1
    49:  2:0,5:0,3,5
    50:  2:0,3,5:0,5
    51:  0,5:2:0,3,5
    52:  0,5:0,3,5:2
    53:  0,3,5:2:0,5
    54:  0,3,5:0,5:2
    55:  3:0,1:0,1,4
    56:  3:0,1,4:0,1
    57:  0,1:3:0,1,4
    58:  0,1:0,1,4:3
    59:  0,1,4:3:0,1
    60:  0,1,4:0,1:3
    61:  4:1,2:1,2,5
    62:  4:1,2,5:1,2
    63:  1,2:4:1,2,5
    64:  1,2:1,2,5:4
    65:  1,2,5:4:1,2
    66:  1,2,5:1,2:4
    67:  5:2,3:0,2,3
    68:  5:0,2,3:2,3
    69:  2,3:5:0,2,3
    70:  2,3:0,2,3:5
    71:  0,2,3:5:2,3
    72:  0,2,3:2,3:5
family= 1 1 1 0 0 0 new D6h genus #   117 is 0:2,3:2,4,5
     1:  0:2,3:2,4,5
     2:  0:2,4,5:2,3
     3:  2,3:0:2,4,5
     4:  2,3:2,4,5:0
     5:  2,4,5:0:2,3
     6:  2,4,5:2,3:0
     7:  1:3,4:0,3,5
     8:  1:0,3,5:3,4
     9:  3,4:1:0,3,5
    10:  3,4:0,3,5:1
    11:  0,3,5:1:3,4
    12:  0,3,5:3,4:1
    13:  2:4,5:0,1,4
    14:  2:0,1,4:4,5
    15:  4,5:2:0,1,4
    16:  4,5:0,1,4:2
    17:  0,1,4:2:4,5
    18:  0,1,4:4,5:2
    19:  3:0,5:1,2,5
    20:  3:1,2,5:0,5
    21:  0,5:3:1,2,5
    22:  0,5:1,2,5:3
    23:  1,2,5:3:0,5
    24:  1,2,5:0,5:3
    25:  4:0,1:0,2,3
    26:  4:0,2,3:0,1
    27:  0,1:4:0,2,3
    28:  0,1:0,2,3:4
    29:  0,2,3:4:0,1
    30:  0,2,3:0,1:4
    31:  5:1,2:1,3,4
    32:  5:1,3,4:1,2
    33:  1,2:5:1,3,4
    34:  1,2:1,3,4:5
    35:  1,3,4:5:1,2
    36:  1,3,4:1,2:5
    37:  0:3,4:1,2,4
    38:  0:1,2,4:3,4
    39:  3,4:0:1,2,4
    40:  3,4:1,2,4:0
    41:  1,2,4:0:3,4
    42:  1,2,4:3,4:0
    43:  1:4,5:2,3,5
    44:  1:2,3,5:4,5
    45:  4,5:1:2,3,5
    46:  4,5:2,3,5:1
    47:  2,3,5:1:4,5
    48:  2,3,5:4,5:1
    49:  2:0,5:0,3,4
    50:  2:0,3,4:0,5
    51:  0,5:2:0,3,4
    52:  0,5:0,3,4:2
    53:  0,3,4:2:0,5
    54:  0,3,4:0,5:2
    55:  3:0,1:1,4,5
    56:  3:1,4,5:0,1
    57:  0,1:3:1,4,5
    58:  0,1:1,4,5:3
    59:  1,4,5:3:0,1
    60:  1,4,5:0,1:3
    61:  4:1,2:0,2,5
    62:  4:0,2,5:1,2
    63:  1,2:4:0,2,5
    64:  1,2:0,2,5:4
    65:  0,2,5:4:1,2
    66:  0,2,5:1,2:4
    67:  5:2,3:0,1,3
    68:  5:0,1,3:2,3
    69:  2,3:5:0,1,3
    70:  2,3:0,1,3:5
    71:  0,1,3:5:2,3
    72:  0,1,3:2,3:5
family= 1 1 1 0 0 0 new D6h genus #   118 is 0:2,3:3,4,5
     1:  0:2,3:3,4,5
     2:  0:3,4,5:2,3
     3:  2,3:0:3,4,5
     4:  2,3:3,4,5:0
     5:  3,4,5:0:2,3
     6:  3,4,5:2,3:0
     7:  1:3,4:0,4,5
     8:  1:0,4,5:3,4
     9:  3,4:1:0,4,5
    10:  3,4:0,4,5:1
    11:  0,4,5:1:3,4
    12:  0,4,5:3,4:1
    13:  2:4,5:0,1,5
    14:  2:0,1,5:4,5
    15:  4,5:2:0,1,5
    16:  4,5:0,1,5:2
    17:  0,1,5:2:4,5
    18:  0,1,5:4,5:2
    19:  3:0,5:0,1,2
    20:  3:0,1,2:0,5
    21:  0,5:3:0,1,2
    22:  0,5:0,1,2:3
    23:  0,1,2:3:0,5
    24:  0,1,2:0,5:3
    25:  4:0,1:1,2,3
    26:  4:1,2,3:0,1
    27:  0,1:4:1,2,3
    28:  0,1:1,2,3:4
    29:  1,2,3:4:0,1
    30:  1,2,3:0,1:4
    31:  5:1,2:2,3,4
    32:  5:2,3,4:1,2
    33:  1,2:5:2,3,4
    34:  1,2:2,3,4:5
    35:  2,3,4:5:1,2
    36:  2,3,4:1,2:5
    37:  0:3,4:1,2,3
    38:  0:1,2,3:3,4
    39:  3,4:0:1,2,3
    40:  3,4:1,2,3:0
    41:  1,2,3:0:3,4
    42:  1,2,3:3,4:0
    43:  1:4,5:2,3,4
    44:  1:2,3,4:4,5
    45:  4,5:1:2,3,4
    46:  4,5:2,3,4:1
    47:  2,3,4:1:4,5
    48:  2,3,4:4,5:1
    49:  2:0,5:3,4,5
    50:  2:3,4,5:0,5
    51:  0,5:2:3,4,5
    52:  0,5:3,4,5:2
    53:  3,4,5:2:0,5
    54:  3,4,5:0,5:2
    55:  3:0,1:0,4,5
    56:  3:0,4,5:0,1
    57:  0,1:3:0,4,5
    58:  0,1:0,4,5:3
    59:  0,4,5:3:0,1
    60:  0,4,5:0,1:3
    61:  4:1,2:0,1,5
    62:  4:0,1,5:1,2
    63:  1,2:4:0,1,5
    64:  1,2:0,1,5:4
    65:  0,1,5:4:1,2
    66:  0,1,5:1,2:4
    67:  5:2,3:0,1,2
    68:  5:0,1,2:2,3
    69:  2,3:5:0,1,2
    70:  2,3:0,1,2:5
    71:  0,1,2:5:2,3
    72:  0,1,2:2,3:5
family= 1 1 1 0 0 0 new D6h genus #   119 is 0:2,4:0,1,2
     1:  0:2,4:0,1,2
     2:  0:0,1,2:2,4
     3:  2,4:0:0,1,2
     4:  2,4:0,1,2:0
     5:  0,1,2:0:2,4
     6:  0,1,2:2,4:0
     7:  1:3,5:1,2,3
     8:  1:1,2,3:3,5
     9:  3,5:1:1,2,3
    10:  3,5:1,2,3:1
    11:  1,2,3:1:3,5
    12:  1,2,3:3,5:1
    13:  2:0,4:2,3,4
    14:  2:2,3,4:0,4
    15:  0,4:2:2,3,4
    16:  0,4:2,3,4:2
    17:  2,3,4:2:0,4
    18:  2,3,4:0,4:2
    19:  3:1,5:3,4,5
    20:  3:3,4,5:1,5
    21:  1,5:3:3,4,5
    22:  1,5:3,4,5:3
    23:  3,4,5:3:1,5
    24:  3,4,5:1,5:3
    25:  4:0,2:0,4,5
    26:  4:0,4,5:0,2
    27:  0,2:4:0,4,5
    28:  0,2:0,4,5:4
    29:  0,4,5:4:0,2
    30:  0,4,5:0,2:4
    31:  5:1,3:0,1,5
    32:  5:0,1,5:1,3
    33:  1,3:5:0,1,5
    34:  1,3:0,1,5:5
    35:  0,1,5:5:1,3
    36:  0,1,5:1,3:5
    37:  0:2,4:0,4,5
    38:  0:0,4,5:2,4
    39:  2,4:0:0,4,5
    40:  2,4:0,4,5:0
    41:  0,4,5:0:2,4
    42:  0,4,5:2,4:0
    43:  1:3,5:0,1,5
    44:  1:0,1,5:3,5
    45:  3,5:1:0,1,5
    46:  3,5:0,1,5:1
    47:  0,1,5:1:3,5
    48:  0,1,5:3,5:1
    49:  2:0,4:0,1,2
    50:  2:0,1,2:0,4
    51:  0,4:2:0,1,2
    52:  0,4:0,1,2:2
    53:  0,1,2:2:0,4
    54:  0,1,2:0,4:2
    55:  3:1,5:1,2,3
    56:  3:1,2,3:1,5
    57:  1,5:3:1,2,3
    58:  1,5:1,2,3:3
    59:  1,2,3:3:1,5
    60:  1,2,3:1,5:3
    61:  4:0,2:2,3,4
    62:  4:2,3,4:0,2
    63:  0,2:4:2,3,4
    64:  0,2:2,3,4:4
    65:  2,3,4:4:0,2
    66:  2,3,4:0,2:4
    67:  5:1,3:3,4,5
    68:  5:3,4,5:1,3
    69:  1,3:5:3,4,5
    70:  1,3:3,4,5:5
    71:  3,4,5:5:1,3
    72:  3,4,5:1,3:5
family= 1 1 1 0 0 0 new D6h genus #   120 is 0:2,4:0,1,3
     1:  0:2,4:0,1,3
     2:  0:0,1,3:2,4
     3:  2,4:0:0,1,3
     4:  2,4:0,1,3:0
     5:  0,1,3:0:2,4
     6:  0,1,3:2,4:0
     7:  1:3,5:1,2,4
     8:  1:1,2,4:3,5
     9:  3,5:1:1,2,4
    10:  3,5:1,2,4:1
    11:  1,2,4:1:3,5
    12:  1,2,4:3,5:1
    13:  2:0,4:2,3,5
    14:  2:2,3,5:0,4
    15:  0,4:2:2,3,5
    16:  0,4:2,3,5:2
    17:  2,3,5:2:0,4
    18:  2,3,5:0,4:2
    19:  3:1,5:0,3,4
    20:  3:0,3,4:1,5
    21:  1,5:3:0,3,4
    22:  1,5:0,3,4:3
    23:  0,3,4:3:1,5
    24:  0,3,4:1,5:3
    25:  4:0,2:1,4,5
    26:  4:1,4,5:0,2
    27:  0,2:4:1,4,5
    28:  0,2:1,4,5:4
    29:  1,4,5:4:0,2
    30:  1,4,5:0,2:4
    31:  5:1,3:0,2,5
    32:  5:0,2,5:1,3
    33:  1,3:5:0,2,5
    34:  1,3:0,2,5:5
    35:  0,2,5:5:1,3
    36:  0,2,5:1,3:5
    37:  0:2,4:0,3,5
    38:  0:0,3,5:2,4
    39:  2,4:0:0,3,5
    40:  2,4:0,3,5:0
    41:  0,3,5:0:2,4
    42:  0,3,5:2,4:0
    43:  1:3,5:0,1,4
    44:  1:0,1,4:3,5
    45:  3,5:1:0,1,4
    46:  3,5:0,1,4:1
    47:  0,1,4:1:3,5
    48:  0,1,4:3,5:1
    49:  2:0,4:1,2,5
    50:  2:1,2,5:0,4
    51:  0,4:2:1,2,5
    52:  0,4:1,2,5:2
    53:  1,2,5:2:0,4
    54:  1,2,5:0,4:2
    55:  3:1,5:0,2,3
    56:  3:0,2,3:1,5
    57:  1,5:3:0,2,3
    58:  1,5:0,2,3:3
    59:  0,2,3:3:1,5
    60:  0,2,3:1,5:3
    61:  4:0,2:1,3,4
    62:  4:1,3,4:0,2
    63:  0,2:4:1,3,4
    64:  0,2:1,3,4:4
    65:  1,3,4:4:0,2
    66:  1,3,4:0,2:4
    67:  5:1,3:2,4,5
    68:  5:2,4,5:1,3
    69:  1,3:5:2,4,5
    70:  1,3:2,4,5:5
    71:  2,4,5:5:1,3
    72:  2,4,5:1,3:5
family= 1 1 1 0 0 0 new D6h genus #   121 is 0:2,4:0,1,4
     1:  0:2,4:0,1,4
     2:  0:0,1,4:2,4
     3:  2,4:0:0,1,4
     4:  2,4:0,1,4:0
     5:  0,1,4:0:2,4
     6:  0,1,4:2,4:0
     7:  1:3,5:1,2,5
     8:  1:1,2,5:3,5
     9:  3,5:1:1,2,5
    10:  3,5:1,2,5:1
    11:  1,2,5:1:3,5
    12:  1,2,5:3,5:1
    13:  2:0,4:0,2,3
    14:  2:0,2,3:0,4
    15:  0,4:2:0,2,3
    16:  0,4:0,2,3:2
    17:  0,2,3:2:0,4
    18:  0,2,3:0,4:2
    19:  3:1,5:1,3,4
    20:  3:1,3,4:1,5
    21:  1,5:3:1,3,4
    22:  1,5:1,3,4:3
    23:  1,3,4:3:1,5
    24:  1,3,4:1,5:3
    25:  4:0,2:2,4,5
    26:  4:2,4,5:0,2
    27:  0,2:4:2,4,5
    28:  0,2:2,4,5:4
    29:  2,4,5:4:0,2
    30:  2,4,5:0,2:4
    31:  5:1,3:0,3,5
    32:  5:0,3,5:1,3
    33:  1,3:5:0,3,5
    34:  1,3:0,3,5:5
    35:  0,3,5:5:1,3
    36:  0,3,5:1,3:5
    37:  0:2,4:0,2,5
    38:  0:0,2,5:2,4
    39:  2,4:0:0,2,5
    40:  2,4:0,2,5:0
    41:  0,2,5:0:2,4
    42:  0,2,5:2,4:0
    43:  1:3,5:0,1,3
    44:  1:0,1,3:3,5
    45:  3,5:1:0,1,3
    46:  3,5:0,1,3:1
    47:  0,1,3:1:3,5
    48:  0,1,3:3,5:1
    49:  2:0,4:1,2,4
    50:  2:1,2,4:0,4
    51:  0,4:2:1,2,4
    52:  0,4:1,2,4:2
    53:  1,2,4:2:0,4
    54:  1,2,4:0,4:2
    55:  3:1,5:2,3,5
    56:  3:2,3,5:1,5
    57:  1,5:3:2,3,5
    58:  1,5:2,3,5:3
    59:  2,3,5:3:1,5
    60:  2,3,5:1,5:3
    61:  4:0,2:0,3,4
    62:  4:0,3,4:0,2
    63:  0,2:4:0,3,4
    64:  0,2:0,3,4:4
    65:  0,3,4:4:0,2
    66:  0,3,4:0,2:4
    67:  5:1,3:1,4,5
    68:  5:1,4,5:1,3
    69:  1,3:5:1,4,5
    70:  1,3:1,4,5:5
    71:  1,4,5:5:1,3
    72:  1,4,5:1,3:5
family= 1 1 1 0 0 0 new D6h genus #   122 is 0:2,4:0,1,5
     1:  0:2,4:0,1,5
     2:  0:0,1,5:2,4
     3:  2,4:0:0,1,5
     4:  2,4:0,1,5:0
     5:  0,1,5:0:2,4
     6:  0,1,5:2,4:0
     7:  1:3,5:0,1,2
     8:  1:0,1,2:3,5
     9:  3,5:1:0,1,2
    10:  3,5:0,1,2:1
    11:  0,1,2:1:3,5
    12:  0,1,2:3,5:1
    13:  2:0,4:1,2,3
    14:  2:1,2,3:0,4
    15:  0,4:2:1,2,3
    16:  0,4:1,2,3:2
    17:  1,2,3:2:0,4
    18:  1,2,3:0,4:2
    19:  3:1,5:2,3,4
    20:  3:2,3,4:1,5
    21:  1,5:3:2,3,4
    22:  1,5:2,3,4:3
    23:  2,3,4:3:1,5
    24:  2,3,4:1,5:3
    25:  4:0,2:3,4,5
    26:  4:3,4,5:0,2
    27:  0,2:4:3,4,5
    28:  0,2:3,4,5:4
    29:  3,4,5:4:0,2
    30:  3,4,5:0,2:4
    31:  5:1,3:0,4,5
    32:  5:0,4,5:1,3
    33:  1,3:5:0,4,5
    34:  1,3:0,4,5:5
    35:  0,4,5:5:1,3
    36:  0,4,5:1,3:5
family= 1 1 1 0 0 0 new D6h genus #   123 is 0:2,4:0,2,3
     1:  0:2,4:0,2,3
     2:  0:0,2,3:2,4
     3:  2,4:0:0,2,3
     4:  2,4:0,2,3:0
     5:  0,2,3:0:2,4
     6:  0,2,3:2,4:0
     7:  1:3,5:1,3,4
     8:  1:1,3,4:3,5
     9:  3,5:1:1,3,4
    10:  3,5:1,3,4:1
    11:  1,3,4:1:3,5
    12:  1,3,4:3,5:1
    13:  2:0,4:2,4,5
    14:  2:2,4,5:0,4
    15:  0,4:2:2,4,5
    16:  0,4:2,4,5:2
    17:  2,4,5:2:0,4
    18:  2,4,5:0,4:2
    19:  3:1,5:0,3,5
    20:  3:0,3,5:1,5
    21:  1,5:3:0,3,5
    22:  1,5:0,3,5:3
    23:  0,3,5:3:1,5
    24:  0,3,5:1,5:3
    25:  4:0,2:0,1,4
    26:  4:0,1,4:0,2
    27:  0,2:4:0,1,4
    28:  0,2:0,1,4:4
    29:  0,1,4:4:0,2
    30:  0,1,4:0,2:4
    31:  5:1,3:1,2,5
    32:  5:1,2,5:1,3
    33:  1,3:5:1,2,5
    34:  1,3:1,2,5:5
    35:  1,2,5:5:1,3
    36:  1,2,5:1,3:5
    37:  0:2,4:0,3,4
    38:  0:0,3,4:2,4
    39:  2,4:0:0,3,4
    40:  2,4:0,3,4:0
    41:  0,3,4:0:2,4
    42:  0,3,4:2,4:0
    43:  1:3,5:1,4,5
    44:  1:1,4,5:3,5
    45:  3,5:1:1,4,5
    46:  3,5:1,4,5:1
    47:  1,4,5:1:3,5
    48:  1,4,5:3,5:1
    49:  2:0,4:0,2,5
    50:  2:0,2,5:0,4
    51:  0,4:2:0,2,5
    52:  0,4:0,2,5:2
    53:  0,2,5:2:0,4
    54:  0,2,5:0,4:2
    55:  3:1,5:0,1,3
    56:  3:0,1,3:1,5
    57:  1,5:3:0,1,3
    58:  1,5:0,1,3:3
    59:  0,1,3:3:1,5
    60:  0,1,3:1,5:3
    61:  4:0,2:1,2,4
    62:  4:1,2,4:0,2
    63:  0,2:4:1,2,4
    64:  0,2:1,2,4:4
    65:  1,2,4:4:0,2
    66:  1,2,4:0,2:4
    67:  5:1,3:2,3,5
    68:  5:2,3,5:1,3
    69:  1,3:5:2,3,5
    70:  1,3:2,3,5:5
    71:  2,3,5:5:1,3
    72:  2,3,5:1,3:5
family= 1 1 1 0 0 0 new D6h genus #   124 is 0:2,4:0,2,4
     1:  0:2,4:0,2,4
     2:  0:0,2,4:2,4
     3:  2,4:0:0,2,4
     4:  2,4:0,2,4:0
     5:  0,2,4:0:2,4
     6:  0,2,4:2,4:0
     7:  1:3,5:1,3,5
     8:  1:1,3,5:3,5
     9:  3,5:1:1,3,5
    10:  3,5:1,3,5:1
    11:  1,3,5:1:3,5
    12:  1,3,5:3,5:1
    13:  2:0,4:0,2,4
    14:  2:0,2,4:0,4
    15:  0,4:2:0,2,4
    16:  0,4:0,2,4:2
    17:  0,2,4:2:0,4
    18:  0,2,4:0,4:2
    19:  3:1,5:1,3,5
    20:  3:1,3,5:1,5
    21:  1,5:3:1,3,5
    22:  1,5:1,3,5:3
    23:  1,3,5:3:1,5
    24:  1,3,5:1,5:3
    25:  4:0,2:0,2,4
    26:  4:0,2,4:0,2
    27:  0,2:4:0,2,4
    28:  0,2:0,2,4:4
    29:  0,2,4:4:0,2
    30:  0,2,4:0,2:4
    31:  5:1,3:1,3,5
    32:  5:1,3,5:1,3
    33:  1,3:5:1,3,5
    34:  1,3:1,3,5:5
    35:  1,3,5:5:1,3
    36:  1,3,5:1,3:5
family= 1 1 1 0 0 0 new D6h genus #   125 is 0:2,4:1,2,3
     1:  0:2,4:1,2,3
     2:  0:1,2,3:2,4
     3:  2,4:0:1,2,3
     4:  2,4:1,2,3:0
     5:  1,2,3:0:2,4
     6:  1,2,3:2,4:0
     7:  1:3,5:2,3,4
     8:  1:2,3,4:3,5
     9:  3,5:1:2,3,4
    10:  3,5:2,3,4:1
    11:  2,3,4:1:3,5
    12:  2,3,4:3,5:1
    13:  2:0,4:3,4,5
    14:  2:3,4,5:0,4
    15:  0,4:2:3,4,5
    16:  0,4:3,4,5:2
    17:  3,4,5:2:0,4
    18:  3,4,5:0,4:2
    19:  3:1,5:0,4,5
    20:  3:0,4,5:1,5
    21:  1,5:3:0,4,5
    22:  1,5:0,4,5:3
    23:  0,4,5:3:1,5
    24:  0,4,5:1,5:3
    25:  4:0,2:0,1,5
    26:  4:0,1,5:0,2
    27:  0,2:4:0,1,5
    28:  0,2:0,1,5:4
    29:  0,1,5:4:0,2
    30:  0,1,5:0,2:4
    31:  5:1,3:0,1,2
    32:  5:0,1,2:1,3
    33:  1,3:5:0,1,2
    34:  1,3:0,1,2:5
    35:  0,1,2:5:1,3
    36:  0,1,2:1,3:5
    37:  0:2,4:3,4,5
    38:  0:3,4,5:2,4
    39:  2,4:0:3,4,5
    40:  2,4:3,4,5:0
    41:  3,4,5:0:2,4
    42:  3,4,5:2,4:0
    43:  1:3,5:0,4,5
    44:  1:0,4,5:3,5
    45:  3,5:1:0,4,5
    46:  3,5:0,4,5:1
    47:  0,4,5:1:3,5
    48:  0,4,5:3,5:1
    49:  2:0,4:0,1,5
    50:  2:0,1,5:0,4
    51:  0,4:2:0,1,5
    52:  0,4:0,1,5:2
    53:  0,1,5:2:0,4
    54:  0,1,5:0,4:2
    55:  3:1,5:0,1,2
    56:  3:0,1,2:1,5
    57:  1,5:3:0,1,2
    58:  1,5:0,1,2:3
    59:  0,1,2:3:1,5
    60:  0,1,2:1,5:3
    61:  4:0,2:1,2,3
    62:  4:1,2,3:0,2
    63:  0,2:4:1,2,3
    64:  0,2:1,2,3:4
    65:  1,2,3:4:0,2
    66:  1,2,3:0,2:4
    67:  5:1,3:2,3,4
    68:  5:2,3,4:1,3
    69:  1,3:5:2,3,4
    70:  1,3:2,3,4:5
    71:  2,3,4:5:1,3
    72:  2,3,4:1,3:5
family= 1 1 1 0 0 0 new D6h genus #   126 is 0:2,4:1,2,4
     1:  0:2,4:1,2,4
     2:  0:1,2,4:2,4
     3:  2,4:0:1,2,4
     4:  2,4:1,2,4:0
     5:  1,2,4:0:2,4
     6:  1,2,4:2,4:0
     7:  1:3,5:2,3,5
     8:  1:2,3,5:3,5
     9:  3,5:1:2,3,5
    10:  3,5:2,3,5:1
    11:  2,3,5:1:3,5
    12:  2,3,5:3,5:1
    13:  2:0,4:0,3,4
    14:  2:0,3,4:0,4
    15:  0,4:2:0,3,4
    16:  0,4:0,3,4:2
    17:  0,3,4:2:0,4
    18:  0,3,4:0,4:2
    19:  3:1,5:1,4,5
    20:  3:1,4,5:1,5
    21:  1,5:3:1,4,5
    22:  1,5:1,4,5:3
    23:  1,4,5:3:1,5
    24:  1,4,5:1,5:3
    25:  4:0,2:0,2,5
    26:  4:0,2,5:0,2
    27:  0,2:4:0,2,5
    28:  0,2:0,2,5:4
    29:  0,2,5:4:0,2
    30:  0,2,5:0,2:4
    31:  5:1,3:0,1,3
    32:  5:0,1,3:1,3
    33:  1,3:5:0,1,3
    34:  1,3:0,1,3:5
    35:  0,1,3:5:1,3
    36:  0,1,3:1,3:5
    37:  0:2,4:2,4,5
    38:  0:2,4,5:2,4
    39:  2,4:0:2,4,5
    40:  2,4:2,4,5:0
    41:  2,4,5:0:2,4
    42:  2,4,5:2,4:0
    43:  1:3,5:0,3,5
    44:  1:0,3,5:3,5
    45:  3,5:1:0,3,5
    46:  3,5:0,3,5:1
    47:  0,3,5:1:3,5
    48:  0,3,5:3,5:1
    49:  2:0,4:0,1,4
    50:  2:0,1,4:0,4
    51:  0,4:2:0,1,4
    52:  0,4:0,1,4:2
    53:  0,1,4:2:0,4
    54:  0,1,4:0,4:2
    55:  3:1,5:1,2,5
    56:  3:1,2,5:1,5
    57:  1,5:3:1,2,5
    58:  1,5:1,2,5:3
    59:  1,2,5:3:1,5
    60:  1,2,5:1,5:3
    61:  4:0,2:0,2,3
    62:  4:0,2,3:0,2
    63:  0,2:4:0,2,3
    64:  0,2:0,2,3:4
    65:  0,2,3:4:0,2
    66:  0,2,3:0,2:4
    67:  5:1,3:1,3,4
    68:  5:1,3,4:1,3
    69:  1,3:5:1,3,4
    70:  1,3:1,3,4:5
    71:  1,3,4:5:1,3
    72:  1,3,4:1,3:5
family= 1 1 1 0 0 0 new D6h genus #   127 is 0:2,4:1,2,5
     1:  0:2,4:1,2,5
     2:  0:1,2,5:2,4
     3:  2,4:0:1,2,5
     4:  2,4:1,2,5:0
     5:  1,2,5:0:2,4
     6:  1,2,5:2,4:0
     7:  1:3,5:0,2,3
     8:  1:0,2,3:3,5
     9:  3,5:1:0,2,3
    10:  3,5:0,2,3:1
    11:  0,2,3:1:3,5
    12:  0,2,3:3,5:1
    13:  2:0,4:1,3,4
    14:  2:1,3,4:0,4
    15:  0,4:2:1,3,4
    16:  0,4:1,3,4:2
    17:  1,3,4:2:0,4
    18:  1,3,4:0,4:2
    19:  3:1,5:2,4,5
    20:  3:2,4,5:1,5
    21:  1,5:3:2,4,5
    22:  1,5:2,4,5:3
    23:  2,4,5:3:1,5
    24:  2,4,5:1,5:3
    25:  4:0,2:0,3,5
    26:  4:0,3,5:0,2
    27:  0,2:4:0,3,5
    28:  0,2:0,3,5:4
    29:  0,3,5:4:0,2
    30:  0,3,5:0,2:4
    31:  5:1,3:0,1,4
    32:  5:0,1,4:1,3
    33:  1,3:5:0,1,4
    34:  1,3:0,1,4:5
    35:  0,1,4:5:1,3
    36:  0,1,4:1,3:5
    37:  0:2,4:1,4,5
    38:  0:1,4,5:2,4
    39:  2,4:0:1,4,5
    40:  2,4:1,4,5:0
    41:  1,4,5:0:2,4
    42:  1,4,5:2,4:0
    43:  1:3,5:0,2,5
    44:  1:0,2,5:3,5
    45:  3,5:1:0,2,5
    46:  3,5:0,2,5:1
    47:  0,2,5:1:3,5
    48:  0,2,5:3,5:1
    49:  2:0,4:0,1,3
    50:  2:0,1,3:0,4
    51:  0,4:2:0,1,3
    52:  0,4:0,1,3:2
    53:  0,1,3:2:0,4
    54:  0,1,3:0,4:2
    55:  3:1,5:1,2,4
    56:  3:1,2,4:1,5
    57:  1,5:3:1,2,4
    58:  1,5:1,2,4:3
    59:  1,2,4:3:1,5
    60:  1,2,4:1,5:3
    61:  4:0,2:2,3,5
    62:  4:2,3,5:0,2
    63:  0,2:4:2,3,5
    64:  0,2:2,3,5:4
    65:  2,3,5:4:0,2
    66:  2,3,5:0,2:4
    67:  5:1,3:0,3,4
    68:  5:0,3,4:1,3
    69:  1,3:5:0,3,4
    70:  1,3:0,3,4:5
    71:  0,3,4:5:1,3
    72:  0,3,4:1,3:5
family= 1 1 1 0 0 0 new D6h genus #   128 is 0:2,4:1,3,4
     1:  0:2,4:1,3,4
     2:  0:1,3,4:2,4
     3:  2,4:0:1,3,4
     4:  2,4:1,3,4:0
     5:  1,3,4:0:2,4
     6:  1,3,4:2,4:0
     7:  1:3,5:2,4,5
     8:  1:2,4,5:3,5
     9:  3,5:1:2,4,5
    10:  3,5:2,4,5:1
    11:  2,4,5:1:3,5
    12:  2,4,5:3,5:1
    13:  2:0,4:0,3,5
    14:  2:0,3,5:0,4
    15:  0,4:2:0,3,5
    16:  0,4:0,3,5:2
    17:  0,3,5:2:0,4
    18:  0,3,5:0,4:2
    19:  3:1,5:0,1,4
    20:  3:0,1,4:1,5
    21:  1,5:3:0,1,4
    22:  1,5:0,1,4:3
    23:  0,1,4:3:1,5
    24:  0,1,4:1,5:3
    25:  4:0,2:1,2,5
    26:  4:1,2,5:0,2
    27:  0,2:4:1,2,5
    28:  0,2:1,2,5:4
    29:  1,2,5:4:0,2
    30:  1,2,5:0,2:4
    31:  5:1,3:0,2,3
    32:  5:0,2,3:1,3
    33:  1,3:5:0,2,3
    34:  1,3:0,2,3:5
    35:  0,2,3:5:1,3
    36:  0,2,3:1,3:5
    37:  0:2,4:2,3,5
    38:  0:2,3,5:2,4
    39:  2,4:0:2,3,5
    40:  2,4:2,3,5:0
    41:  2,3,5:0:2,4
    42:  2,3,5:2,4:0
    43:  1:3,5:0,3,4
    44:  1:0,3,4:3,5
    45:  3,5:1:0,3,4
    46:  3,5:0,3,4:1
    47:  0,3,4:1:3,5
    48:  0,3,4:3,5:1
    49:  2:0,4:1,4,5
    50:  2:1,4,5:0,4
    51:  0,4:2:1,4,5
    52:  0,4:1,4,5:2
    53:  1,4,5:2:0,4
    54:  1,4,5:0,4:2
    55:  3:1,5:0,2,5
    56:  3:0,2,5:1,5
    57:  1,5:3:0,2,5
    58:  1,5:0,2,5:3
    59:  0,2,5:3:1,5
    60:  0,2,5:1,5:3
    61:  4:0,2:0,1,3
    62:  4:0,1,3:0,2
    63:  0,2:4:0,1,3
    64:  0,2:0,1,3:4
    65:  0,1,3:4:0,2
    66:  0,1,3:0,2:4
    67:  5:1,3:1,2,4
    68:  5:1,2,4:1,3
    69:  1,3:5:1,2,4
    70:  1,3:1,2,4:5
    71:  1,2,4:5:1,3
    72:  1,2,4:1,3:5
family= 1 1 1 0 0 0 new D6h genus #   129 is 0:2,4:1,3,5
     1:  0:2,4:1,3,5
     2:  0:1,3,5:2,4
     3:  2,4:0:1,3,5
     4:  2,4:1,3,5:0
     5:  1,3,5:0:2,4
     6:  1,3,5:2,4:0
     7:  1:3,5:0,2,4
     8:  1:0,2,4:3,5
     9:  3,5:1:0,2,4
    10:  3,5:0,2,4:1
    11:  0,2,4:1:3,5
    12:  0,2,4:3,5:1
    13:  2:0,4:1,3,5
    14:  2:1,3,5:0,4
    15:  0,4:2:1,3,5
    16:  0,4:1,3,5:2
    17:  1,3,5:2:0,4
    18:  1,3,5:0,4:2
    19:  3:1,5:0,2,4
    20:  3:0,2,4:1,5
    21:  1,5:3:0,2,4
    22:  1,5:0,2,4:3
    23:  0,2,4:3:1,5
    24:  0,2,4:1,5:3
    25:  4:0,2:1,3,5
    26:  4:1,3,5:0,2
    27:  0,2:4:1,3,5
    28:  0,2:1,3,5:4
    29:  1,3,5:4:0,2
    30:  1,3,5:0,2:4
    31:  5:1,3:0,2,4
    32:  5:0,2,4:1,3
    33:  1,3:5:0,2,4
    34:  1,3:0,2,4:5
    35:  0,2,4:5:1,3
    36:  0,2,4:1,3:5
family= 1 1 1 0 0 0 new D6h genus #   130 is 0:2,4:2,3,4
     1:  0:2,4:2,3,4
     2:  0:2,3,4:2,4
     3:  2,4:0:2,3,4
     4:  2,4:2,3,4:0
     5:  2,3,4:0:2,4
     6:  2,3,4:2,4:0
     7:  1:3,5:3,4,5
     8:  1:3,4,5:3,5
     9:  3,5:1:3,4,5
    10:  3,5:3,4,5:1
    11:  3,4,5:1:3,5
    12:  3,4,5:3,5:1
    13:  2:0,4:0,4,5
    14:  2:0,4,5:0,4
    15:  0,4:2:0,4,5
    16:  0,4:0,4,5:2
    17:  0,4,5:2:0,4
    18:  0,4,5:0,4:2
    19:  3:1,5:0,1,5
    20:  3:0,1,5:1,5
    21:  1,5:3:0,1,5
    22:  1,5:0,1,5:3
    23:  0,1,5:3:1,5
    24:  0,1,5:1,5:3
    25:  4:0,2:0,1,2
    26:  4:0,1,2:0,2
    27:  0,2:4:0,1,2
    28:  0,2:0,1,2:4
    29:  0,1,2:4:0,2
    30:  0,1,2:0,2:4
    31:  5:1,3:1,2,3
    32:  5:1,2,3:1,3
    33:  1,3:5:1,2,3
    34:  1,3:1,2,3:5
    35:  1,2,3:5:1,3
    36:  1,2,3:1,3:5
Nber of genera for this family=  130
 
family= 0 2 1 0 0 0
 
family= 0 2 1 0 0 0 new D6h genus #     1 is 0,1:0,1:2,3,4
     1:  0,1:0,1:2,3,4
     2:  0,1:2,3,4:0,1
     3:  2,3,4:0,1:0,1
     4:  1,2:1,2:3,4,5
     5:  1,2:3,4,5:1,2
     6:  3,4,5:1,2:1,2
     7:  2,3:2,3:0,4,5
     8:  2,3:0,4,5:2,3
     9:  0,4,5:2,3:2,3
    10:  3,4:3,4:0,1,5
    11:  3,4:0,1,5:3,4
    12:  0,1,5:3,4:3,4
    13:  4,5:4,5:0,1,2
    14:  4,5:0,1,2:4,5
    15:  0,1,2:4,5:4,5
    16:  0,5:0,5:1,2,3
    17:  0,5:1,2,3:0,5
    18:  1,2,3:0,5:0,5
    19:  0,5:0,5:2,3,4
    20:  0,5:2,3,4:0,5
    21:  2,3,4:0,5:0,5
    22:  0,1:0,1:3,4,5
    23:  0,1:3,4,5:0,1
    24:  3,4,5:0,1:0,1
    25:  1,2:1,2:0,4,5
    26:  1,2:0,4,5:1,2
    27:  0,4,5:1,2:1,2
    28:  2,3:2,3:0,1,5
    29:  2,3:0,1,5:2,3
    30:  0,1,5:2,3:2,3
    31:  3,4:3,4:0,1,2
    32:  3,4:0,1,2:3,4
    33:  0,1,2:3,4:3,4
    34:  4,5:4,5:1,2,3
    35:  4,5:1,2,3:4,5
    36:  1,2,3:4,5:4,5
family= 0 2 1 0 0 0 new D6h genus #     2 is 0,1:0,1:2,3,5
     1:  0,1:0,1:2,3,5
     2:  0,1:2,3,5:0,1
     3:  2,3,5:0,1:0,1
     4:  1,2:1,2:0,3,4
     5:  1,2:0,3,4:1,2
     6:  0,3,4:1,2:1,2
     7:  2,3:2,3:1,4,5
     8:  2,3:1,4,5:2,3
     9:  1,4,5:2,3:2,3
    10:  3,4:3,4:0,2,5
    11:  3,4:0,2,5:3,4
    12:  0,2,5:3,4:3,4
    13:  4,5:4,5:0,1,3
    14:  4,5:0,1,3:4,5
    15:  0,1,3:4,5:4,5
    16:  0,5:0,5:1,2,4
    17:  0,5:1,2,4:0,5
    18:  1,2,4:0,5:0,5
    19:  0,5:0,5:1,3,4
    20:  0,5:1,3,4:0,5
    21:  1,3,4:0,5:0,5
    22:  0,1:0,1:2,4,5
    23:  0,1:2,4,5:0,1
    24:  2,4,5:0,1:0,1
    25:  1,2:1,2:0,3,5
    26:  1,2:0,3,5:1,2
    27:  0,3,5:1,2:1,2
    28:  2,3:2,3:0,1,4
    29:  2,3:0,1,4:2,3
    30:  0,1,4:2,3:2,3
    31:  3,4:3,4:1,2,5
    32:  3,4:1,2,5:3,4
    33:  1,2,5:3,4:3,4
    34:  4,5:4,5:0,2,3
    35:  4,5:0,2,3:4,5
    36:  0,2,3:4,5:4,5
family= 0 2 1 0 0 0 new D6h genus #     3 is 0,1:0,2:1,2,3
     1:  0,1:0,2:1,2,3
     2:  0,1:1,2,3:0,2
     3:  0,2:0,1:1,2,3
     4:  0,2:1,2,3:0,1
     5:  1,2,3:0,1:0,2
     6:  1,2,3:0,2:0,1
     7:  1,2:1,3:2,3,4
     8:  1,2:2,3,4:1,3
     9:  1,3:1,2:2,3,4
    10:  1,3:2,3,4:1,2
    11:  2,3,4:1,2:1,3
    12:  2,3,4:1,3:1,2
    13:  2,3:2,4:3,4,5
    14:  2,3:3,4,5:2,4
    15:  2,4:2,3:3,4,5
    16:  2,4:3,4,5:2,3
    17:  3,4,5:2,3:2,4
    18:  3,4,5:2,4:2,3
    19:  3,4:3,5:0,4,5
    20:  3,4:0,4,5:3,5
    21:  3,5:3,4:0,4,5
    22:  3,5:0,4,5:3,4
    23:  0,4,5:3,4:3,5
    24:  0,4,5:3,5:3,4
    25:  4,5:0,4:0,1,5
    26:  4,5:0,1,5:0,4
    27:  0,4:4,5:0,1,5
    28:  0,4:0,1,5:4,5
    29:  0,1,5:4,5:0,4
    30:  0,1,5:0,4:4,5
[truncated: 2,035,748 more chars]
