# Supplementary material for: The Polytope Formalism: application to molecular constitution and the prospect of a complete description of Chemical Space
Source: Chem Sci. 2026 Jan 8;17(4):2102–18. doi: 10.1039/d5sc08813e (PMC12780917; doi:10.1039/d5sc08813e)
Supplement: SC-017-D5SC08813E-s001 [file SC-017-D5SC08813E-s001.zip › publication files/species/species_D6h_S6B4_max111111.txt]

S6(1)B4
D6h
====
 
family= 4 0 0 0 0 0
 
family= 4 0 0 0 0 0 new D6h genus #     1 is 0:1:2:3
     1:  0:1:2:3
     2:  0:1:3:2
     3:  0:2:1:3
     4:  0:2:3:1
     5:  0:3:1:2
     6:  0:3:2:1
     7:  1:0:2:3
     8:  1:0:3:2
     9:  1:2:0:3
    10:  1:2:3:0
    11:  1:3:0:2
    12:  1:3:2:0
    13:  2:0:1:3
    14:  2:0:3:1
    15:  2:1:0:3
    16:  2:1:3:0
    17:  2:3:0:1
    18:  2:3:1:0
    19:  3:0:1:2
    20:  3:0:2:1
    21:  3:1:0:2
    22:  3:1:2:0
    23:  3:2:0:1
    24:  3:2:1:0
    25:  1:2:3:4
    26:  1:2:4:3
    27:  1:3:2:4
    28:  1:3:4:2
    29:  1:4:2:3
    30:  1:4:3:2
    31:  2:1:3:4
    32:  2:1:4:3
    33:  2:3:1:4
    34:  2:3:4:1
    35:  2:4:1:3
    36:  2:4:3:1
    37:  3:1:2:4
    38:  3:1:4:2
    39:  3:2:1:4
    40:  3:2:4:1
    41:  3:4:1:2
    42:  3:4:2:1
    43:  4:1:2:3
    44:  4:1:3:2
    45:  4:2:1:3
    46:  4:2:3:1
    47:  4:3:1:2
    48:  4:3:2:1
    49:  2:3:4:5
    50:  2:3:5:4
    51:  2:4:3:5
    52:  2:4:5:3
    53:  2:5:3:4
    54:  2:5:4:3
    55:  3:2:4:5
    56:  3:2:5:4
    57:  3:4:2:5
    58:  3:4:5:2
    59:  3:5:2:4
    60:  3:5:4:2
    61:  4:2:3:5
    62:  4:2:5:3
    63:  4:3:2:5
    64:  4:3:5:2
    65:  4:5:2:3
    66:  4:5:3:2
    67:  5:2:3:4
    68:  5:2:4:3
    69:  5:3:2:4
    70:  5:3:4:2
    71:  5:4:2:3
    72:  5:4:3:2
    73:  3:4:5:0
    74:  3:4:0:5
    75:  3:5:4:0
    76:  3:5:0:4
    77:  3:0:4:5
    78:  3:0:5:4
    79:  4:3:5:0
    80:  4:3:0:5
    81:  4:5:3:0
    82:  4:5:0:3
    83:  4:0:3:5
    84:  4:0:5:3
    85:  5:3:4:0
    86:  5:3:0:4
    87:  5:4:3:0
    88:  5:4:0:3
    89:  5:0:3:4
    90:  5:0:4:3
    91:  0:3:4:5
    92:  0:3:5:4
    93:  0:4:3:5
    94:  0:4:5:3
    95:  0:5:3:4
    96:  0:5:4:3
    97:  4:5:0:1
    98:  4:5:1:0
    99:  4:0:5:1
   100:  4:0:1:5
   101:  4:1:5:0
   102:  4:1:0:5
   103:  5:4:0:1
   104:  5:4:1:0
   105:  5:0:4:1
   106:  5:0:1:4
   107:  5:1:4:0
   108:  5:1:0:4
   109:  0:4:5:1
   110:  0:4:1:5
   111:  0:5:4:1
   112:  0:5:1:4
   113:  0:1:4:5
   114:  0:1:5:4
   115:  1:4:5:0
   116:  1:4:0:5
   117:  1:5:4:0
   118:  1:5:0:4
   119:  1:0:4:5
   120:  1:0:5:4
   121:  5:0:1:2
   122:  5:0:2:1
   123:  5:1:0:2
   124:  5:1:2:0
   125:  5:2:0:1
   126:  5:2:1:0
   127:  0:5:1:2
   128:  0:5:2:1
   129:  0:1:5:2
   130:  0:1:2:5
   131:  0:2:5:1
   132:  0:2:1:5
   133:  1:5:0:2
   134:  1:5:2:0
   135:  1:0:5:2
   136:  1:0:2:5
   137:  1:2:5:0
   138:  1:2:0:5
   139:  2:5:0:1
   140:  2:5:1:0
   141:  2:0:5:1
   142:  2:0:1:5
   143:  2:1:5:0
   144:  2:1:0:5
family= 4 0 0 0 0 0 new D6h genus #     2 is 0:1:2:4
     1:  0:1:2:4
     2:  0:1:4:2
     3:  0:2:1:4
     4:  0:2:4:1
     5:  0:4:1:2
     6:  0:4:2:1
     7:  1:0:2:4
     8:  1:0:4:2
     9:  1:2:0:4
    10:  1:2:4:0
    11:  1:4:0:2
    12:  1:4:2:0
    13:  2:0:1:4
    14:  2:0:4:1
    15:  2:1:0:4
    16:  2:1:4:0
    17:  2:4:0:1
    18:  2:4:1:0
    19:  4:0:1:2
    20:  4:0:2:1
    21:  4:1:0:2
    22:  4:1:2:0
    23:  4:2:0:1
    24:  4:2:1:0
    25:  1:2:3:5
    26:  1:2:5:3
    27:  1:3:2:5
    28:  1:3:5:2
    29:  1:5:2:3
    30:  1:5:3:2
    31:  2:1:3:5
    32:  2:1:5:3
    33:  2:3:1:5
    34:  2:3:5:1
    35:  2:5:1:3
    36:  2:5:3:1
    37:  3:1:2:5
    38:  3:1:5:2
    39:  3:2:1:5
    40:  3:2:5:1
    41:  3:5:1:2
    42:  3:5:2:1
    43:  5:1:2:3
    44:  5:1:3:2
    45:  5:2:1:3
    46:  5:2:3:1
    47:  5:3:1:2
    48:  5:3:2:1
    49:  2:3:4:0
    50:  2:3:0:4
    51:  2:4:3:0
    52:  2:4:0:3
    53:  2:0:3:4
    54:  2:0:4:3
    55:  3:2:4:0
    56:  3:2:0:4
    57:  3:4:2:0
    58:  3:4:0:2
    59:  3:0:2:4
    60:  3:0:4:2
    61:  4:2:3:0
    62:  4:2:0:3
    63:  4:3:2:0
    64:  4:3:0:2
    65:  4:0:2:3
    66:  4:0:3:2
    67:  0:2:3:4
    68:  0:2:4:3
    69:  0:3:2:4
    70:  0:3:4:2
    71:  0:4:2:3
    72:  0:4:3:2
    73:  3:4:5:1
    74:  3:4:1:5
    75:  3:5:4:1
    76:  3:5:1:4
    77:  3:1:4:5
    78:  3:1:5:4
    79:  4:3:5:1
    80:  4:3:1:5
    81:  4:5:3:1
    82:  4:5:1:3
    83:  4:1:3:5
    84:  4:1:5:3
    85:  5:3:4:1
    86:  5:3:1:4
    87:  5:4:3:1
    88:  5:4:1:3
    89:  5:1:3:4
    90:  5:1:4:3
    91:  1:3:4:5
    92:  1:3:5:4
    93:  1:4:3:5
    94:  1:4:5:3
    95:  1:5:3:4
    96:  1:5:4:3
    97:  4:5:0:2
    98:  4:5:2:0
    99:  4:0:5:2
   100:  4:0:2:5
   101:  4:2:5:0
   102:  4:2:0:5
   103:  5:4:0:2
   104:  5:4:2:0
   105:  5:0:4:2
   106:  5:0:2:4
   107:  5:2:4:0
   108:  5:2:0:4
   109:  0:4:5:2
   110:  0:4:2:5
   111:  0:5:4:2
   112:  0:5:2:4
   113:  0:2:4:5
   114:  0:2:5:4
   115:  2:4:5:0
   116:  2:4:0:5
   117:  2:5:4:0
   118:  2:5:0:4
   119:  2:0:4:5
   120:  2:0:5:4
   121:  5:0:1:3
   122:  5:0:3:1
   123:  5:1:0:3
   124:  5:1:3:0
   125:  5:3:0:1
   126:  5:3:1:0
   127:  0:5:1:3
   128:  0:5:3:1
   129:  0:1:5:3
   130:  0:1:3:5
   131:  0:3:5:1
   132:  0:3:1:5
   133:  1:5:0:3
   134:  1:5:3:0
   135:  1:0:5:3
   136:  1:0:3:5
   137:  1:3:5:0
   138:  1:3:0:5
   139:  3:5:0:1
   140:  3:5:1:0
   141:  3:0:5:1
   142:  3:0:1:5
   143:  3:1:5:0
   144:  3:1:0:5
family= 4 0 0 0 0 0 new D6h genus #     3 is 0:1:3:4
     1:  0:1:3:4
     2:  0:1:4:3
     3:  0:3:1:4
     4:  0:3:4:1
     5:  0:4:1:3
     6:  0:4:3:1
     7:  1:0:3:4
     8:  1:0:4:3
     9:  1:3:0:4
    10:  1:3:4:0
    11:  1:4:0:3
    12:  1:4:3:0
    13:  3:0:1:4
    14:  3:0:4:1
    15:  3:1:0:4
    16:  3:1:4:0
    17:  3:4:0:1
    18:  3:4:1:0
    19:  4:0:1:3
    20:  4:0:3:1
    21:  4:1:0:3
    22:  4:1:3:0
    23:  4:3:0:1
    24:  4:3:1:0
    25:  1:2:4:5
    26:  1:2:5:4
    27:  1:4:2:5
    28:  1:4:5:2
    29:  1:5:2:4
    30:  1:5:4:2
    31:  2:1:4:5
    32:  2:1:5:4
    33:  2:4:1:5
    34:  2:4:5:1
    35:  2:5:1:4
    36:  2:5:4:1
    37:  4:1:2:5
    38:  4:1:5:2
    39:  4:2:1:5
    40:  4:2:5:1
    41:  4:5:1:2
    42:  4:5:2:1
    43:  5:1:2:4
    44:  5:1:4:2
    45:  5:2:1:4
    46:  5:2:4:1
    47:  5:4:1:2
    48:  5:4:2:1
    49:  2:3:5:0
    50:  2:3:0:5
    51:  2:5:3:0
    52:  2:5:0:3
    53:  2:0:3:5
    54:  2:0:5:3
    55:  3:2:5:0
    56:  3:2:0:5
    57:  3:5:2:0
    58:  3:5:0:2
    59:  3:0:2:5
    60:  3:0:5:2
    61:  5:2:3:0
    62:  5:2:0:3
    63:  5:3:2:0
    64:  5:3:0:2
    65:  5:0:2:3
    66:  5:0:3:2
    67:  0:2:3:5
    68:  0:2:5:3
    69:  0:3:2:5
    70:  0:3:5:2
    71:  0:5:2:3
    72:  0:5:3:2
Nber of genera for this family=    3
 
family= 3 1 0 0 0 0
 
family= 3 1 0 0 0 0 new D6h genus #     1 is 0:1:2:3,4
     1:  0:1:2:3,4
     2:  0:1:3,4:2
     3:  0:2:1:3,4
     4:  0:2:3,4:1
     5:  0:3,4:1:2
     6:  0:3,4:2:1
     7:  1:0:2:3,4
     8:  1:0:3,4:2
     9:  1:2:0:3,4
    10:  1:2:3,4:0
    11:  1:3,4:0:2
    12:  1:3,4:2:0
    13:  2:0:1:3,4
    14:  2:0:3,4:1
    15:  2:1:0:3,4
    16:  2:1:3,4:0
    17:  2:3,4:0:1
    18:  2:3,4:1:0
    19:  3,4:0:1:2
    20:  3,4:0:2:1
    21:  3,4:1:0:2
    22:  3,4:1:2:0
    23:  3,4:2:0:1
    24:  3,4:2:1:0
    25:  1:2:3:4,5
    26:  1:2:4,5:3
    27:  1:3:2:4,5
    28:  1:3:4,5:2
    29:  1:4,5:2:3
    30:  1:4,5:3:2
    31:  2:1:3:4,5
    32:  2:1:4,5:3
    33:  2:3:1:4,5
    34:  2:3:4,5:1
    35:  2:4,5:1:3
    36:  2:4,5:3:1
    37:  3:1:2:4,5
    38:  3:1:4,5:2
    39:  3:2:1:4,5
    40:  3:2:4,5:1
    41:  3:4,5:1:2
    42:  3:4,5:2:1
    43:  4,5:1:2:3
    44:  4,5:1:3:2
    45:  4,5:2:1:3
    46:  4,5:2:3:1
    47:  4,5:3:1:2
    48:  4,5:3:2:1
    49:  2:3:4:0,5
    50:  2:3:0,5:4
    51:  2:4:3:0,5
    52:  2:4:0,5:3
    53:  2:0,5:3:4
    54:  2:0,5:4:3
    55:  3:2:4:0,5
    56:  3:2:0,5:4
    57:  3:4:2:0,5
    58:  3:4:0,5:2
    59:  3:0,5:2:4
    60:  3:0,5:4:2
    61:  4:2:3:0,5
    62:  4:2:0,5:3
    63:  4:3:2:0,5
    64:  4:3:0,5:2
    65:  4:0,5:2:3
    66:  4:0,5:3:2
    67:  0,5:2:3:4
    68:  0,5:2:4:3
    69:  0,5:3:2:4
    70:  0,5:3:4:2
    71:  0,5:4:2:3
    72:  0,5:4:3:2
    73:  3:4:5:0,1
    74:  3:4:0,1:5
    75:  3:5:4:0,1
    76:  3:5:0,1:4
    77:  3:0,1:4:5
    78:  3:0,1:5:4
    79:  4:3:5:0,1
    80:  4:3:0,1:5
    81:  4:5:3:0,1
    82:  4:5:0,1:3
    83:  4:0,1:3:5
    84:  4:0,1:5:3
    85:  5:3:4:0,1
    86:  5:3:0,1:4
    87:  5:4:3:0,1
    88:  5:4:0,1:3
    89:  5:0,1:3:4
    90:  5:0,1:4:3
    91:  0,1:3:4:5
    92:  0,1:3:5:4
    93:  0,1:4:3:5
    94:  0,1:4:5:3
    95:  0,1:5:3:4
    96:  0,1:5:4:3
    97:  4:5:0:1,2
    98:  4:5:1,2:0
    99:  4:0:5:1,2
   100:  4:0:1,2:5
   101:  4:1,2:5:0
   102:  4:1,2:0:5
   103:  5:4:0:1,2
   104:  5:4:1,2:0
   105:  5:0:4:1,2
   106:  5:0:1,2:4
   107:  5:1,2:4:0
   108:  5:1,2:0:4
   109:  0:4:5:1,2
   110:  0:4:1,2:5
   111:  0:5:4:1,2
   112:  0:5:1,2:4
   113:  0:1,2:4:5
   114:  0:1,2:5:4
   115:  1,2:4:5:0
   116:  1,2:4:0:5
   117:  1,2:5:4:0
   118:  1,2:5:0:4
   119:  1,2:0:4:5
   120:  1,2:0:5:4
   121:  5:0:1:2,3
   122:  5:0:2,3:1
   123:  5:1:0:2,3
   124:  5:1:2,3:0
   125:  5:2,3:0:1
   126:  5:2,3:1:0
   127:  0:5:1:2,3
   128:  0:5:2,3:1
   129:  0:1:5:2,3
   130:  0:1:2,3:5
   131:  0:2,3:5:1
   132:  0:2,3:1:5
   133:  1:5:0:2,3
   134:  1:5:2,3:0
   135:  1:0:5:2,3
   136:  1:0:2,3:5
   137:  1:2,3:5:0
   138:  1:2,3:0:5
   139:  2,3:5:0:1
   140:  2,3:5:1:0
   141:  2,3:0:5:1
   142:  2,3:0:1:5
   143:  2,3:1:5:0
   144:  2,3:1:0:5
   145:  0:5:4:2,3
   146:  0:5:2,3:4
   147:  0:4:5:2,3
   148:  0:4:2,3:5
   149:  0:2,3:5:4
   150:  0:2,3:4:5
   151:  5:0:4:2,3
   152:  5:0:2,3:4
   153:  5:4:0:2,3
   154:  5:4:2,3:0
   155:  5:2,3:0:4
   156:  5:2,3:4:0
   157:  4:0:5:2,3
   158:  4:0:2,3:5
   159:  4:5:0:2,3
   160:  4:5:2,3:0
   161:  4:2,3:0:5
   162:  4:2,3:5:0
   163:  2,3:0:5:4
   164:  2,3:0:4:5
   165:  2,3:5:0:4
   166:  2,3:5:4:0
   167:  2,3:4:0:5
   168:  2,3:4:5:0
   169:  1:0:5:3,4
   170:  1:0:3,4:5
   171:  1:5:0:3,4
   172:  1:5:3,4:0
   173:  1:3,4:0:5
   174:  1:3,4:5:0
   175:  0:1:5:3,4
   176:  0:1:3,4:5
   177:  0:5:1:3,4
   178:  0:5:3,4:1
   179:  0:3,4:1:5
   180:  0:3,4:5:1
   181:  5:1:0:3,4
   182:  5:1:3,4:0
   183:  5:0:1:3,4
   184:  5:0:3,4:1
   185:  5:3,4:1:0
   186:  5:3,4:0:1
   187:  3,4:1:0:5
   188:  3,4:1:5:0
   189:  3,4:0:1:5
   190:  3,4:0:5:1
   191:  3,4:5:1:0
   192:  3,4:5:0:1
   193:  2:1:0:4,5
   194:  2:1:4,5:0
   195:  2:0:1:4,5
   196:  2:0:4,5:1
   197:  2:4,5:1:0
   198:  2:4,5:0:1
   199:  1:2:0:4,5
   200:  1:2:4,5:0
   201:  1:0:2:4,5
   202:  1:0:4,5:2
   203:  1:4,5:2:0
   204:  1:4,5:0:2
   205:  0:2:1:4,5
   206:  0:2:4,5:1
   207:  0:1:2:4,5
   208:  0:1:4,5:2
   209:  0:4,5:2:1
   210:  0:4,5:1:2
   211:  4,5:2:1:0
   212:  4,5:2:0:1
   213:  4,5:1:2:0
   214:  4,5:1:0:2
   215:  4,5:0:2:1
   216:  4,5:0:1:2
   217:  3:2:1:0,5
   218:  3:2:0,5:1
   219:  3:1:2:0,5
   220:  3:1:0,5:2
   221:  3:0,5:2:1
   222:  3:0,5:1:2
   223:  2:3:1:0,5
   224:  2:3:0,5:1
   225:  2:1:3:0,5
   226:  2:1:0,5:3
   227:  2:0,5:3:1
   228:  2:0,5:1:3
   229:  1:3:2:0,5
   230:  1:3:0,5:2
   231:  1:2:3:0,5
   232:  1:2:0,5:3
   233:  1:0,5:3:2
   234:  1:0,5:2:3
   235:  0,5:3:2:1
   236:  0,5:3:1:2
   237:  0,5:2:3:1
   238:  0,5:2:1:3
   239:  0,5:1:3:2
   240:  0,5:1:2:3
   241:  4:3:2:0,1
   242:  4:3:0,1:2
   243:  4:2:3:0,1
   244:  4:2:0,1:3
   245:  4:0,1:3:2
   246:  4:0,1:2:3
   247:  3:4:2:0,1
   248:  3:4:0,1:2
   249:  3:2:4:0,1
   250:  3:2:0,1:4
   251:  3:0,1:4:2
   252:  3:0,1:2:4
   253:  2:4:3:0,1
   254:  2:4:0,1:3
   255:  2:3:4:0,1
   256:  2:3:0,1:4
   257:  2:0,1:4:3
   258:  2:0,1:3:4
   259:  0,1:4:3:2
   260:  0,1:4:2:3
   261:  0,1:3:4:2
   262:  0,1:3:2:4
   263:  0,1:2:4:3
   264:  0,1:2:3:4
   265:  5:4:3:1,2
   266:  5:4:1,2:3
   267:  5:3:4:1,2
   268:  5:3:1,2:4
   269:  5:1,2:4:3
   270:  5:1,2:3:4
   271:  4:5:3:1,2
   272:  4:5:1,2:3
   273:  4:3:5:1,2
   274:  4:3:1,2:5
   275:  4:1,2:5:3
   276:  4:1,2:3:5
   277:  3:5:4:1,2
   278:  3:5:1,2:4
   279:  3:4:5:1,2
   280:  3:4:1,2:5
   281:  3:1,2:5:4
   282:  3:1,2:4:5
   283:  1,2:5:4:3
   284:  1,2:5:3:4
   285:  1,2:4:5:3
   286:  1,2:4:3:5
   287:  1,2:3:5:4
   288:  1,2:3:4:5
family= 3 1 0 0 0 0 new D6h genus #     2 is 0:1:2:3,5
     1:  0:1:2:3,5
     2:  0:1:3,5:2
     3:  0:2:1:3,5
     4:  0:2:3,5:1
     5:  0:3,5:1:2
     6:  0:3,5:2:1
     7:  1:0:2:3,5
     8:  1:0:3,5:2
     9:  1:2:0:3,5
    10:  1:2:3,5:0
    11:  1:3,5:0:2
    12:  1:3,5:2:0
    13:  2:0:1:3,5
    14:  2:0:3,5:1
    15:  2:1:0:3,5
    16:  2:1:3,5:0
    17:  2:3,5:0:1
    18:  2:3,5:1:0
    19:  3,5:0:1:2
    20:  3,5:0:2:1
    21:  3,5:1:0:2
    22:  3,5:1:2:0
    23:  3,5:2:0:1
    24:  3,5:2:1:0
    25:  1:2:3:0,4
    26:  1:2:0,4:3
    27:  1:3:2:0,4
    28:  1:3:0,4:2
    29:  1:0,4:2:3
    30:  1:0,4:3:2
    31:  2:1:3:0,4
    32:  2:1:0,4:3
    33:  2:3:1:0,4
    34:  2:3:0,4:1
    35:  2:0,4:1:3
    36:  2:0,4:3:1
    37:  3:1:2:0,4
    38:  3:1:0,4:2
    39:  3:2:1:0,4
    40:  3:2:0,4:1
    41:  3:0,4:1:2
    42:  3:0,4:2:1
    43:  0,4:1:2:3
    44:  0,4:1:3:2
    45:  0,4:2:1:3
    46:  0,4:2:3:1
    47:  0,4:3:1:2
    48:  0,4:3:2:1
    49:  2:3:4:1,5
    50:  2:3:1,5:4
    51:  2:4:3:1,5
    52:  2:4:1,5:3
    53:  2:1,5:3:4
    54:  2:1,5:4:3
    55:  3:2:4:1,5
    56:  3:2:1,5:4
    57:  3:4:2:1,5
    58:  3:4:1,5:2
    59:  3:1,5:2:4
    60:  3:1,5:4:2
    61:  4:2:3:1,5
    62:  4:2:1,5:3
    63:  4:3:2:1,5
    64:  4:3:1,5:2
    65:  4:1,5:2:3
    66:  4:1,5:3:2
    67:  1,5:2:3:4
    68:  1,5:2:4:3
    69:  1,5:3:2:4
    70:  1,5:3:4:2
    71:  1,5:4:2:3
    72:  1,5:4:3:2
    73:  3:4:5:0,2
    74:  3:4:0,2:5
    75:  3:5:4:0,2
    76:  3:5:0,2:4
    77:  3:0,2:4:5
    78:  3:0,2:5:4
    79:  4:3:5:0,2
    80:  4:3:0,2:5
    81:  4:5:3:0,2
    82:  4:5:0,2:3
    83:  4:0,2:3:5
    84:  4:0,2:5:3
    85:  5:3:4:0,2
    86:  5:3:0,2:4
    87:  5:4:3:0,2
    88:  5:4:0,2:3
    89:  5:0,2:3:4
    90:  5:0,2:4:3
    91:  0,2:3:4:5
    92:  0,2:3:5:4
    93:  0,2:4:3:5
    94:  0,2:4:5:3
    95:  0,2:5:3:4
    96:  0,2:5:4:3
    97:  4:5:0:1,3
    98:  4:5:1,3:0
    99:  4:0:5:1,3
   100:  4:0:1,3:5
   101:  4:1,3:5:0
   102:  4:1,3:0:5
   103:  5:4:0:1,3
   104:  5:4:1,3:0
   105:  5:0:4:1,3
   106:  5:0:1,3:4
   107:  5:1,3:4:0
   108:  5:1,3:0:4
   109:  0:4:5:1,3
   110:  0:4:1,3:5
   111:  0:5:4:1,3
   112:  0:5:1,3:4
   113:  0:1,3:4:5
   114:  0:1,3:5:4
   115:  1,3:4:5:0
   116:  1,3:4:0:5
   117:  1,3:5:4:0
   118:  1,3:5:0:4
   119:  1,3:0:4:5
   120:  1,3:0:5:4
   121:  5:0:1:2,4
   122:  5:0:2,4:1
   123:  5:1:0:2,4
   124:  5:1:2,4:0
   125:  5:2,4:0:1
   126:  5:2,4:1:0
   127:  0:5:1:2,4
   128:  0:5:2,4:1
   129:  0:1:5:2,4
   130:  0:1:2,4:5
   131:  0:2,4:5:1
   132:  0:2,4:1:5
   133:  1:5:0:2,4
   134:  1:5:2,4:0
   135:  1:0:5:2,4
   136:  1:0:2,4:5
   137:  1:2,4:5:0
   138:  1:2,4:0:5
   139:  2,4:5:0:1
   140:  2,4:5:1:0
   141:  2,4:0:5:1
   142:  2,4:0:1:5
   143:  2,4:1:5:0
   144:  2,4:1:0:5
family= 3 1 0 0 0 0 new D6h genus #     3 is 0:1:3:2,4
     1:  0:1:3:2,4
     2:  0:1:2,4:3
     3:  0:3:1:2,4
     4:  0:3:2,4:1
     5:  0:2,4:1:3
     6:  0:2,4:3:1
     7:  1:0:3:2,4
     8:  1:0:2,4:3
     9:  1:3:0:2,4
    10:  1:3:2,4:0
    11:  1:2,4:0:3
    12:  1:2,4:3:0
    13:  3:0:1:2,4
    14:  3:0:2,4:1
    15:  3:1:0:2,4
    16:  3:1:2,4:0
    17:  3:2,4:0:1
    18:  3:2,4:1:0
    19:  2,4:0:1:3
    20:  2,4:0:3:1
    21:  2,4:1:0:3
    22:  2,4:1:3:0
    23:  2,4:3:0:1
    24:  2,4:3:1:0
    25:  1:2:4:3,5
    26:  1:2:3,5:4
    27:  1:4:2:3,5
    28:  1:4:3,5:2
    29:  1:3,5:2:4
    30:  1:3,5:4:2
    31:  2:1:4:3,5
    32:  2:1:3,5:4
    33:  2:4:1:3,5
    34:  2:4:3,5:1
    35:  2:3,5:1:4
    36:  2:3,5:4:1
    37:  4:1:2:3,5
    38:  4:1:3,5:2
    39:  4:2:1:3,5
    40:  4:2:3,5:1
    41:  4:3,5:1:2
    42:  4:3,5:2:1
    43:  3,5:1:2:4
    44:  3,5:1:4:2
    45:  3,5:2:1:4
    46:  3,5:2:4:1
    47:  3,5:4:1:2
    48:  3,5:4:2:1
    49:  2:3:5:0,4
    50:  2:3:0,4:5
    51:  2:5:3:0,4
    52:  2:5:0,4:3
    53:  2:0,4:3:5
    54:  2:0,4:5:3
    55:  3:2:5:0,4
    56:  3:2:0,4:5
    57:  3:5:2:0,4
    58:  3:5:0,4:2
    59:  3:0,4:2:5
    60:  3:0,4:5:2
    61:  5:2:3:0,4
    62:  5:2:0,4:3
    63:  5:3:2:0,4
    64:  5:3:0,4:2
    65:  5:0,4:2:3
    66:  5:0,4:3:2
    67:  0,4:2:3:5
    68:  0,4:2:5:3
    69:  0,4:3:2:5
    70:  0,4:3:5:2
    71:  0,4:5:2:3
    72:  0,4:5:3:2
    73:  3:4:0:1,5
    74:  3:4:1,5:0
    75:  3:0:4:1,5
    76:  3:0:1,5:4
    77:  3:1,5:4:0
    78:  3:1,5:0:4
    79:  4:3:0:1,5
    80:  4:3:1,5:0
    81:  4:0:3:1,5
    82:  4:0:1,5:3
    83:  4:1,5:3:0
    84:  4:1,5:0:3
    85:  0:3:4:1,5
    86:  0:3:1,5:4
    87:  0:4:3:1,5
    88:  0:4:1,5:3
    89:  0:1,5:3:4
    90:  0:1,5:4:3
    91:  1,5:3:4:0
    92:  1,5:3:0:4
    93:  1,5:4:3:0
    94:  1,5:4:0:3
    95:  1,5:0:3:4
    96:  1,5:0:4:3
    97:  4:5:1:0,2
    98:  4:5:0,2:1
    99:  4:1:5:0,2
   100:  4:1:0,2:5
   101:  4:0,2:5:1
   102:  4:0,2:1:5
   103:  5:4:1:0,2
   104:  5:4:0,2:1
   105:  5:1:4:0,2
   106:  5:1:0,2:4
   107:  5:0,2:4:1
   108:  5:0,2:1:4
   109:  1:4:5:0,2
   110:  1:4:0,2:5
   111:  1:5:4:0,2
   112:  1:5:0,2:4
   113:  1:0,2:4:5
   114:  1:0,2:5:4
   115:  0,2:4:5:1
   116:  0,2:4:1:5
   117:  0,2:5:4:1
   118:  0,2:5:1:4
   119:  0,2:1:4:5
   120:  0,2:1:5:4
   121:  5:0:2:1,3
   122:  5:0:1,3:2
   123:  5:2:0:1,3
   124:  5:2:1,3:0
   125:  5:1,3:0:2
   126:  5:1,3:2:0
   127:  0:5:2:1,3
   128:  0:5:1,3:2
   129:  0:2:5:1,3
   130:  0:2:1,3:5
   131:  0:1,3:5:2
   132:  0:1,3:2:5
   133:  2:5:0:1,3
   134:  2:5:1,3:0
   135:  2:0:5:1,3
   136:  2:0:1,3:5
   137:  2:1,3:5:0
   138:  2:1,3:0:5
   139:  1,3:5:0:2
   140:  1,3:5:2:0
   141:  1,3:0:5:2
   142:  1,3:0:2:5
   143:  1,3:2:5:0
   144:  1,3:2:0:5
   145:  0:5:3:2,4
   146:  0:5:2,4:3
   147:  0:3:5:2,4
   148:  0:3:2,4:5
   149:  0:2,4:5:3
   150:  0:2,4:3:5
   151:  5:0:3:2,4
   152:  5:0:2,4:3
   153:  5:3:0:2,4
   154:  5:3:2,4:0
   155:  5:2,4:0:3
   156:  5:2,4:3:0
   157:  3:0:5:2,4
   158:  3:0:2,4:5
   159:  3:5:0:2,4
   160:  3:5:2,4:0
   161:  3:2,4:0:5
   162:  3:2,4:5:0
   163:  2,4:0:5:3
   164:  2,4:0:3:5
   165:  2,4:5:0:3
   166:  2,4:5:3:0
   167:  2,4:3:0:5
   168:  2,4:3:5:0
   169:  1:0:4:3,5
   170:  1:0:3,5:4
   171:  1:4:0:3,5
   172:  1:4:3,5:0
   173:  1:3,5:0:4
   174:  1:3,5:4:0
   175:  0:1:4:3,5
   176:  0:1:3,5:4
   177:  0:4:1:3,5
   178:  0:4:3,5:1
   179:  0:3,5:1:4
   180:  0:3,5:4:1
   181:  4:1:0:3,5
   182:  4:1:3,5:0
   183:  4:0:1:3,5
   184:  4:0:3,5:1
   185:  4:3,5:1:0
   186:  4:3,5:0:1
   187:  3,5:1:0:4
   188:  3,5:1:4:0
   189:  3,5:0:1:4
   190:  3,5:0:4:1
   191:  3,5:4:1:0
   192:  3,5:4:0:1
   193:  2:1:5:0,4
   194:  2:1:0,4:5
   195:  2:5:1:0,4
   196:  2:5:0,4:1
   197:  2:0,4:1:5
   198:  2:0,4:5:1
   199:  1:2:5:0,4
   200:  1:2:0,4:5
   201:  1:5:2:0,4
   202:  1:5:0,4:2
   203:  1:0,4:2:5
   204:  1:0,4:5:2
   205:  5:2:1:0,4
   206:  5:2:0,4:1
   207:  5:1:2:0,4
   208:  5:1:0,4:2
   209:  5:0,4:2:1
   210:  5:0,4:1:2
   211:  0,4:2:1:5
   212:  0,4:2:5:1
   213:  0,4:1:2:5
   214:  0,4:1:5:2
   215:  0,4:5:2:1
   216:  0,4:5:1:2
   217:  3:2:0:1,5
   218:  3:2:1,5:0
   219:  3:0:2:1,5
   220:  3:0:1,5:2
   221:  3:1,5:2:0
   222:  3:1,5:0:2
   223:  2:3:0:1,5
   224:  2:3:1,5:0
   225:  2:0:3:1,5
   226:  2:0:1,5:3
   227:  2:1,5:3:0
   228:  2:1,5:0:3
   229:  0:3:2:1,5
   230:  0:3:1,5:2
   231:  0:2:3:1,5
   232:  0:2:1,5:3
   233:  0:1,5:3:2
   234:  0:1,5:2:3
   235:  1,5:3:2:0
   236:  1,5:3:0:2
   237:  1,5:2:3:0
   238:  1,5:2:0:3
   239:  1,5:0:3:2
   240:  1,5:0:2:3
   241:  4:3:1:0,2
   242:  4:3:0,2:1
   243:  4:1:3:0,2
   244:  4:1:0,2:3
   245:  4:0,2:3:1
   246:  4:0,2:1:3
   247:  3:4:1:0,2
   248:  3:4:0,2:1
   249:  3:1:4:0,2
   250:  3:1:0,2:4
   251:  3:0,2:4:1
   252:  3:0,2:1:4
   253:  1:4:3:0,2
   254:  1:4:0,2:3
   255:  1:3:4:0,2
   256:  1:3:0,2:4
   257:  1:0,2:4:3
   258:  1:0,2:3:4
   259:  0,2:4:3:1
   260:  0,2:4:1:3
   261:  0,2:3:4:1
   262:  0,2:3:1:4
   263:  0,2:1:4:3
   264:  0,2:1:3:4
   265:  5:4:2:1,3
   266:  5:4:1,3:2
   267:  5:2:4:1,3
   268:  5:2:1,3:4
   269:  5:1,3:4:2
   270:  5:1,3:2:4
   271:  4:5:2:1,3
   272:  4:5:1,3:2
   273:  4:2:5:1,3
   274:  4:2:1,3:5
   275:  4:1,3:5:2
   276:  4:1,3:2:5
   277:  2:5:4:1,3
   278:  2:5:1,3:4
   279:  2:4:5:1,3
   280:  2:4:1,3:5
   281:  2:1,3:5:4
   282:  2:1,3:4:5
   283:  1,3:5:4:2
   284:  1,3:5:2:4
   285:  1,3:4:5:2
   286:  1,3:4:2:5
   287:  1,3:2:5:4
   288:  1,3:2:4:5
family= 3 1 0 0 0 0 new D6h genus #     4 is 0:1:3:2,5
     1:  0:1:3:2,5
     2:  0:1:2,5:3
     3:  0:3:1:2,5
     4:  0:3:2,5:1
     5:  0:2,5:1:3
     6:  0:2,5:3:1
     7:  1:0:3:2,5
     8:  1:0:2,5:3
     9:  1:3:0:2,5
    10:  1:3:2,5:0
    11:  1:2,5:0:3
    12:  1:2,5:3:0
    13:  3:0:1:2,5
    14:  3:0:2,5:1
    15:  3:1:0:2,5
    16:  3:1:2,5:0
    17:  3:2,5:0:1
    18:  3:2,5:1:0
    19:  2,5:0:1:3
    20:  2,5:0:3:1
    21:  2,5:1:0:3
    22:  2,5:1:3:0
    23:  2,5:3:0:1
    24:  2,5:3:1:0
    25:  1:2:4:0,3
    26:  1:2:0,3:4
    27:  1:4:2:0,3
    28:  1:4:0,3:2
    29:  1:0,3:2:4
    30:  1:0,3:4:2
    31:  2:1:4:0,3
    32:  2:1:0,3:4
    33:  2:4:1:0,3
    34:  2:4:0,3:1
    35:  2:0,3:1:4
    36:  2:0,3:4:1
    37:  4:1:2:0,3
    38:  4:1:0,3:2
    39:  4:2:1:0,3
    40:  4:2:0,3:1
    41:  4:0,3:1:2
    42:  4:0,3:2:1
    43:  0,3:1:2:4
    44:  0,3:1:4:2
    45:  0,3:2:1:4
    46:  0,3:2:4:1
    47:  0,3:4:1:2
    48:  0,3:4:2:1
    49:  2:3:5:1,4
    50:  2:3:1,4:5
    51:  2:5:3:1,4
    52:  2:5:1,4:3
    53:  2:1,4:3:5
    54:  2:1,4:5:3
    55:  3:2:5:1,4
    56:  3:2:1,4:5
    57:  3:5:2:1,4
    58:  3:5:1,4:2
    59:  3:1,4:2:5
    60:  3:1,4:5:2
    61:  5:2:3:1,4
    62:  5:2:1,4:3
    63:  5:3:2:1,4
    64:  5:3:1,4:2
    65:  5:1,4:2:3
    66:  5:1,4:3:2
    67:  1,4:2:3:5
    68:  1,4:2:5:3
    69:  1,4:3:2:5
    70:  1,4:3:5:2
    71:  1,4:5:2:3
    72:  1,4:5:3:2
    73:  3:4:0:2,5
    74:  3:4:2,5:0
    75:  3:0:4:2,5
    76:  3:0:2,5:4
    77:  3:2,5:4:0
    78:  3:2,5:0:4
    79:  4:3:0:2,5
    80:  4:3:2,5:0
    81:  4:0:3:2,5
    82:  4:0:2,5:3
    83:  4:2,5:3:0
    84:  4:2,5:0:3
    85:  0:3:4:2,5
    86:  0:3:2,5:4
    87:  0:4:3:2,5
    88:  0:4:2,5:3
    89:  0:2,5:3:4
    90:  0:2,5:4:3
    91:  2,5:3:4:0
    92:  2,5:3:0:4
    93:  2,5:4:3:0
    94:  2,5:4:0:3
    95:  2,5:0:3:4
    96:  2,5:0:4:3
    97:  4:5:1:0,3
    98:  4:5:0,3:1
    99:  4:1:5:0,3
   100:  4:1:0,3:5
   101:  4:0,3:5:1
   102:  4:0,3:1:5
   103:  5:4:1:0,3
   104:  5:4:0,3:1
   105:  5:1:4:0,3
   106:  5:1:0,3:4
   107:  5:0,3:4:1
   108:  5:0,3:1:4
   109:  1:4:5:0,3
   110:  1:4:0,3:5
   111:  1:5:4:0,3
   112:  1:5:0,3:4
   113:  1:0,3:4:5
   114:  1:0,3:5:4
   115:  0,3:4:5:1
   116:  0,3:4:1:5
   117:  0,3:5:4:1
   118:  0,3:5:1:4
   119:  0,3:1:4:5
   120:  0,3:1:5:4
   121:  5:0:2:1,4
   122:  5:0:1,4:2
   123:  5:2:0:1,4
   124:  5:2:1,4:0
   125:  5:1,4:0:2
   126:  5:1,4:2:0
   127:  0:5:2:1,4
   128:  0:5:1,4:2
   129:  0:2:5:1,4
   130:  0:2:1,4:5
   131:  0:1,4:5:2
   132:  0:1,4:2:5
   133:  2:5:0:1,4
   134:  2:5:1,4:0
   135:  2:0:5:1,4
   136:  2:0:1,4:5
   137:  2:1,4:5:0
   138:  2:1,4:0:5
   139:  1,4:5:0:2
   140:  1,4:5:2:0
   141:  1,4:0:5:2
   142:  1,4:0:2:5
   143:  1,4:2:5:0
   144:  1,4:2:0:5
   145:  0:5:3:1,4
   146:  0:5:1,4:3
   147:  0:3:5:1,4
   148:  0:3:1,4:5
   149:  0:1,4:5:3
   150:  0:1,4:3:5
   151:  5:0:3:1,4
   152:  5:0:1,4:3
   153:  5:3:0:1,4
   154:  5:3:1,4:0
   155:  5:1,4:0:3
   156:  5:1,4:3:0
   157:  3:0:5:1,4
   158:  3:0:1,4:5
   159:  3:5:0:1,4
   160:  3:5:1,4:0
   161:  3:1,4:0:5
   162:  3:1,4:5:0
   163:  1,4:0:5:3
   164:  1,4:0:3:5
   165:  1,4:5:0:3
   166:  1,4:5:3:0
   167:  1,4:3:0:5
   168:  1,4:3:5:0
   169:  1:0:4:2,5
   170:  1:0:2,5:4
   171:  1:4:0:2,5
   172:  1:4:2,5:0
   173:  1:2,5:0:4
   174:  1:2,5:4:0
   175:  0:1:4:2,5
   176:  0:1:2,5:4
   177:  0:4:1:2,5
   178:  0:4:2,5:1
   179:  0:2,5:1:4
   180:  0:2,5:4:1
   181:  4:1:0:2,5
   182:  4:1:2,5:0
   183:  4:0:1:2,5
   184:  4:0:2,5:1
   185:  4:2,5:1:0
   186:  4:2,5:0:1
   187:  2,5:1:0:4
   188:  2,5:1:4:0
   189:  2,5:0:1:4
   190:  2,5:0:4:1
   191:  2,5:4:1:0
   192:  2,5:4:0:1
   193:  2:1:5:0,3
   194:  2:1:0,3:5
   195:  2:5:1:0,3
   196:  2:5:0,3:1
   197:  2:0,3:1:5
   198:  2:0,3:5:1
   199:  1:2:5:0,3
   200:  1:2:0,3:5
   201:  1:5:2:0,3
   202:  1:5:0,3:2
   203:  1:0,3:2:5
   204:  1:0,3:5:2
   205:  5:2:1:0,3
   206:  5:2:0,3:1
   207:  5:1:2:0,3
   208:  5:1:0,3:2
   209:  5:0,3:2:1
   210:  5:0,3:1:2
   211:  0,3:2:1:5
   212:  0,3:2:5:1
   213:  0,3:1:2:5
   214:  0,3:1:5:2
   215:  0,3:5:2:1
   216:  0,3:5:1:2
   217:  3:2:0:1,4
   218:  3:2:1,4:0
   219:  3:0:2:1,4
   220:  3:0:1,4:2
   221:  3:1,4:2:0
   222:  3:1,4:0:2
   223:  2:3:0:1,4
   224:  2:3:1,4:0
   225:  2:0:3:1,4
   226:  2:0:1,4:3
   227:  2:1,4:3:0
   228:  2:1,4:0:3
   229:  0:3:2:1,4
   230:  0:3:1,4:2
   231:  0:2:3:1,4
   232:  0:2:1,4:3
   233:  0:1,4:3:2
   234:  0:1,4:2:3
   235:  1,4:3:2:0
   236:  1,4:3:0:2
   237:  1,4:2:3:0
   238:  1,4:2:0:3
   239:  1,4:0:3:2
   240:  1,4:0:2:3
   241:  4:3:1:2,5
   242:  4:3:2,5:1
   243:  4:1:3:2,5
   244:  4:1:2,5:3
   245:  4:2,5:3:1
   246:  4:2,5:1:3
   247:  3:4:1:2,5
   248:  3:4:2,5:1
   249:  3:1:4:2,5
   250:  3:1:2,5:4
   251:  3:2,5:4:1
   252:  3:2,5:1:4
   253:  1:4:3:2,5
   254:  1:4:2,5:3
   255:  1:3:4:2,5
   256:  1:3:2,5:4
   257:  1:2,5:4:3
   258:  1:2,5:3:4
   259:  2,5:4:3:1
   260:  2,5:4:1:3
   261:  2,5:3:4:1
   262:  2,5:3:1:4
   263:  2,5:1:4:3
   264:  2,5:1:3:4
   265:  5:4:2:0,3
   266:  5:4:0,3:2
   267:  5:2:4:0,3
   268:  5:2:0,3:4
   269:  5:0,3:4:2
   270:  5:0,3:2:4
   271:  4:5:2:0,3
   272:  4:5:0,3:2
   273:  4:2:5:0,3
   274:  4:2:0,3:5
   275:  4:0,3:5:2
   276:  4:0,3:2:5
   277:  2:5:4:0,3
   278:  2:5:0,3:4
   279:  2:4:5:0,3
   280:  2:4:0,3:5
   281:  2:0,3:5:4
   282:  2:0,3:4:5
   283:  0,3:5:4:2
   284:  0,3:5:2:4
   285:  0,3:4:5:2
   286:  0,3:4:2:5
   287:  0,3:2:5:4
   288:  0,3:2:4:5
family= 3 1 0 0 0 0 new D6h genus #     5 is 0:1:3:4,5
     1:  0:1:3:4,5
     2:  0:1:4,5:3
     3:  0:3:1:4,5
     4:  0:3:4,5:1
     5:  0:4,5:1:3
     6:  0:4,5:3:1
     7:  1:0:3:4,5
     8:  1:0:4,5:3
     9:  1:3:0:4,5
    10:  1:3:4,5:0
    11:  1:4,5:0:3
    12:  1:4,5:3:0
    13:  3:0:1:4,5
    14:  3:0:4,5:1
    15:  3:1:0:4,5
    16:  3:1:4,5:0
    17:  3:4,5:0:1
    18:  3:4,5:1:0
    19:  4,5:0:1:3
    20:  4,5:0:3:1
    21:  4,5:1:0:3
    22:  4,5:1:3:0
    23:  4,5:3:0:1
    24:  4,5:3:1:0
    25:  1:2:4:0,5
    26:  1:2:0,5:4
    27:  1:4:2:0,5
    28:  1:4:0,5:2
    29:  1:0,5:2:4
    30:  1:0,5:4:2
    31:  2:1:4:0,5
    32:  2:1:0,5:4
    33:  2:4:1:0,5
    34:  2:4:0,5:1
    35:  2:0,5:1:4
    36:  2:0,5:4:1
    37:  4:1:2:0,5
    38:  4:1:0,5:2
    39:  4:2:1:0,5
    40:  4:2:0,5:1
    41:  4:0,5:1:2
    42:  4:0,5:2:1
    43:  0,5:1:2:4
    44:  0,5:1:4:2
    45:  0,5:2:1:4
    46:  0,5:2:4:1
    47:  0,5:4:1:2
    48:  0,5:4:2:1
    49:  2:3:5:0,1
    50:  2:3:0,1:5
    51:  2:5:3:0,1
    52:  2:5:0,1:3
    53:  2:0,1:3:5
    54:  2:0,1:5:3
    55:  3:2:5:0,1
    56:  3:2:0,1:5
    57:  3:5:2:0,1
    58:  3:5:0,1:2
    59:  3:0,1:2:5
    60:  3:0,1:5:2
    61:  5:2:3:0,1
    62:  5:2:0,1:3
    63:  5:3:2:0,1
    64:  5:3:0,1:2
    65:  5:0,1:2:3
    66:  5:0,1:3:2
    67:  0,1:2:3:5
    68:  0,1:2:5:3
    69:  0,1:3:2:5
    70:  0,1:3:5:2
    71:  0,1:5:2:3
    72:  0,1:5:3:2
    73:  3:4:0:1,2
    74:  3:4:1,2:0
    75:  3:0:4:1,2
    76:  3:0:1,2:4
    77:  3:1,2:4:0
    78:  3:1,2:0:4
    79:  4:3:0:1,2
    80:  4:3:1,2:0
    81:  4:0:3:1,2
    82:  4:0:1,2:3
    83:  4:1,2:3:0
    84:  4:1,2:0:3
    85:  0:3:4:1,2
    86:  0:3:1,2:4
    87:  0:4:3:1,2
    88:  0:4:1,2:3
    89:  0:1,2:3:4
    90:  0:1,2:4:3
    91:  1,2:3:4:0
    92:  1,2:3:0:4
    93:  1,2:4:3:0
    94:  1,2:4:0:3
    95:  1,2:0:3:4
    96:  1,2:0:4:3
    97:  4:5:1:2,3
    98:  4:5:2,3:1
    99:  4:1:5:2,3
   100:  4:1:2,3:5
   101:  4:2,3:5:1
   102:  4:2,3:1:5
   103:  5:4:1:2,3
   104:  5:4:2,3:1
   105:  5:1:4:2,3
   106:  5:1:2,3:4
   107:  5:2,3:4:1
   108:  5:2,3:1:4
   109:  1:4:5:2,3
   110:  1:4:2,3:5
   111:  1:5:4:2,3
   112:  1:5:2,3:4
   113:  1:2,3:4:5
   114:  1:2,3:5:4
   115:  2,3:4:5:1
   116:  2,3:4:1:5
   117:  2,3:5:4:1
   118:  2,3:5:1:4
   119:  2,3:1:4:5
   120:  2,3:1:5:4
   121:  5:0:2:3,4
   122:  5:0:3,4:2
   123:  5:2:0:3,4
   124:  5:2:3,4:0
   125:  5:3,4:0:2
   126:  5:3,4:2:0
   127:  0:5:2:3,4
   128:  0:5:3,4:2
   129:  0:2:5:3,4
   130:  0:2:3,4:5
   131:  0:3,4:5:2
   132:  0:3,4:2:5
   133:  2:5:0:3,4
   134:  2:5:3,4:0
   135:  2:0:5:3,4
   136:  2:0:3,4:5
   137:  2:3,4:5:0
   138:  2:3,4:0:5
   139:  3,4:5:0:2
   140:  3,4:5:2:0
   141:  3,4:0:5:2
   142:  3,4:0:2:5
   143:  3,4:2:5:0
   144:  3,4:2:0:5
   145:  0:5:3:1,2
   146:  0:5:1,2:3
   147:  0:3:5:1,2
   148:  0:3:1,2:5
   149:  0:1,2:5:3
   150:  0:1,2:3:5
   151:  5:0:3:1,2
   152:  5:0:1,2:3
   153:  5:3:0:1,2
   154:  5:3:1,2:0
   155:  5:1,2:0:3
   156:  5:1,2:3:0
   157:  3:0:5:1,2
   158:  3:0:1,2:5
   159:  3:5:0:1,2
   160:  3:5:1,2:0
   161:  3:1,2:0:5
   162:  3:1,2:5:0
   163:  1,2:0:5:3
   164:  1,2:0:3:5
   165:  1,2:5:0:3
   166:  1,2:5:3:0
   167:  1,2:3:0:5
   168:  1,2:3:5:0
   169:  1:0:4:2,3
   170:  1:0:2,3:4
   171:  1:4:0:2,3
   172:  1:4:2,3:0
   173:  1:2,3:0:4
   174:  1:2,3:4:0
   175:  0:1:4:2,3
   176:  0:1:2,3:4
   177:  0:4:1:2,3
   178:  0:4:2,3:1
   179:  0:2,3:1:4
   180:  0:2,3:4:1
   181:  4:1:0:2,3
   182:  4:1:2,3:0
   183:  4:0:1:2,3
   184:  4:0:2,3:1
   185:  4:2,3:1:0
   186:  4:2,3:0:1
   187:  2,3:1:0:4
   188:  2,3:1:4:0
   189:  2,3:0:1:4
   190:  2,3:0:4:1
   191:  2,3:4:1:0
   192:  2,3:4:0:1
   193:  2:1:5:3,4
   194:  2:1:3,4:5
   195:  2:5:1:3,4
   196:  2:5:3,4:1
   197:  2:3,4:1:5
   198:  2:3,4:5:1
   199:  1:2:5:3,4
   200:  1:2:3,4:5
   201:  1:5:2:3,4
   202:  1:5:3,4:2
   203:  1:3,4:2:5
   204:  1:3,4:5:2
   205:  5:2:1:3,4
   206:  5:2:3,4:1
   207:  5:1:2:3,4
   208:  5:1:3,4:2
   209:  5:3,4:2:1
   210:  5:3,4:1:2
   211:  3,4:2:1:5
   212:  3,4:2:5:1
   213:  3,4:1:2:5
   214:  3,4:1:5:2
   215:  3,4:5:2:1
   216:  3,4:5:1:2
   217:  3:2:0:4,5
   218:  3:2:4,5:0
   219:  3:0:2:4,5
   220:  3:0:4,5:2
   221:  3:4,5:2:0
   222:  3:4,5:0:2
   223:  2:3:0:4,5
   224:  2:3:4,5:0
   225:  2:0:3:4,5
   226:  2:0:4,5:3
   227:  2:4,5:3:0
   228:  2:4,5:0:3
   229:  0:3:2:4,5
   230:  0:3:4,5:2
   231:  0:2:3:4,5
   232:  0:2:4,5:3
   233:  0:4,5:3:2
   234:  0:4,5:2:3
   235:  4,5:3:2:0
   236:  4,5:3:0:2
   237:  4,5:2:3:0
   238:  4,5:2:0:3
   239:  4,5:0:3:2
   240:  4,5:0:2:3
   241:  4:3:1:0,5
   242:  4:3:0,5:1
   243:  4:1:3:0,5
   244:  4:1:0,5:3
   245:  4:0,5:3:1
   246:  4:0,5:1:3
   247:  3:4:1:0,5
   248:  3:4:0,5:1
   249:  3:1:4:0,5
   250:  3:1:0,5:4
   251:  3:0,5:4:1
   252:  3:0,5:1:4
   253:  1:4:3:0,5
   254:  1:4:0,5:3
   255:  1:3:4:0,5
   256:  1:3:0,5:4
   257:  1:0,5:4:3
   258:  1:0,5:3:4
   259:  0,5:4:3:1
   260:  0,5:4:1:3
   261:  0,5:3:4:1
   262:  0,5:3:1:4
   263:  0,5:1:4:3
   264:  0,5:1:3:4
   265:  5:4:2:0,1
   266:  5:4:0,1:2
   267:  5:2:4:0,1
   268:  5:2:0,1:4
   269:  5:0,1:4:2
   270:  5:0,1:2:4
   271:  4:5:2:0,1
   272:  4:5:0,1:2
   273:  4:2:5:0,1
   274:  4:2:0,1:5
   275:  4:0,1:5:2
   276:  4:0,1:2:5
   277:  2:5:4:0,1
   278:  2:5:0,1:4
   279:  2:4:5:0,1
   280:  2:4:0,1:5
   281:  2:0,1:5:4
   282:  2:0,1:4:5
   283:  0,1:5:4:2
   284:  0,1:5:2:4
   285:  0,1:4:5:2
   286:  0,1:4:2:5
   287:  0,1:2:5:4
   288:  0,1:2:4:5
family= 3 1 0 0 0 0 new D6h genus #     6 is 0:2:4:1,3
     1:  0:2:4:1,3
     2:  0:2:1,3:4
     3:  0:4:2:1,3
     4:  0:4:1,3:2
     5:  0:1,3:2:4
     6:  0:1,3:4:2
     7:  2:0:4:1,3
     8:  2:0:1,3:4
     9:  2:4:0:1,3
    10:  2:4:1,3:0
    11:  2:1,3:0:4
    12:  2:1,3:4:0
    13:  4:0:2:1,3
    14:  4:0:1,3:2
    15:  4:2:0:1,3
    16:  4:2:1,3:0
    17:  4:1,3:0:2
    18:  4:1,3:2:0
    19:  1,3:0:2:4
    20:  1,3:0:4:2
    21:  1,3:2:0:4
    22:  1,3:2:4:0
    23:  1,3:4:0:2
    24:  1,3:4:2:0
    25:  1:3:5:2,4
    26:  1:3:2,4:5
    27:  1:5:3:2,4
    28:  1:5:2,4:3
    29:  1:2,4:3:5
    30:  1:2,4:5:3
    31:  3:1:5:2,4
    32:  3:1:2,4:5
    33:  3:5:1:2,4
    34:  3:5:2,4:1
    35:  3:2,4:1:5
    36:  3:2,4:5:1
    37:  5:1:3:2,4
    38:  5:1:2,4:3
    39:  5:3:1:2,4
    40:  5:3:2,4:1
    41:  5:2,4:1:3
    42:  5:2,4:3:1
    43:  2,4:1:3:5
    44:  2,4:1:5:3
    45:  2,4:3:1:5
    46:  2,4:3:5:1
    47:  2,4:5:1:3
    48:  2,4:5:3:1
    49:  2:4:0:3,5
    50:  2:4:3,5:0
    51:  2:0:4:3,5
    52:  2:0:3,5:4
    53:  2:3,5:4:0
    54:  2:3,5:0:4
    55:  4:2:0:3,5
    56:  4:2:3,5:0
    57:  4:0:2:3,5
    58:  4:0:3,5:2
    59:  4:3,5:2:0
    60:  4:3,5:0:2
    61:  0:2:4:3,5
    62:  0:2:3,5:4
    63:  0:4:2:3,5
    64:  0:4:3,5:2
    65:  0:3,5:2:4
    66:  0:3,5:4:2
    67:  3,5:2:4:0
    68:  3,5:2:0:4
    69:  3,5:4:2:0
    70:  3,5:4:0:2
    71:  3,5:0:2:4
    72:  3,5:0:4:2
    73:  3:5:1:0,4
    74:  3:5:0,4:1
    75:  3:1:5:0,4
    76:  3:1:0,4:5
    77:  3:0,4:5:1
    78:  3:0,4:1:5
    79:  5:3:1:0,4
    80:  5:3:0,4:1
    81:  5:1:3:0,4
    82:  5:1:0,4:3
    83:  5:0,4:3:1
    84:  5:0,4:1:3
    85:  1:3:5:0,4
    86:  1:3:0,4:5
    87:  1:5:3:0,4
    88:  1:5:0,4:3
    89:  1:0,4:3:5
    90:  1:0,4:5:3
    91:  0,4:3:5:1
    92:  0,4:3:1:5
    93:  0,4:5:3:1
    94:  0,4:5:1:3
    95:  0,4:1:3:5
    96:  0,4:1:5:3
    97:  4:0:2:1,5
    98:  4:0:1,5:2
    99:  4:2:0:1,5
   100:  4:2:1,5:0
   101:  4:1,5:0:2
   102:  4:1,5:2:0
   103:  0:4:2:1,5
   104:  0:4:1,5:2
   105:  0:2:4:1,5
   106:  0:2:1,5:4
   107:  0:1,5:4:2
   108:  0:1,5:2:4
   109:  2:4:0:1,5
   110:  2:4:1,5:0
   111:  2:0:4:1,5
   112:  2:0:1,5:4
   113:  2:1,5:4:0
   114:  2:1,5:0:4
   115:  1,5:4:0:2
   116:  1,5:4:2:0
   117:  1,5:0:4:2
   118:  1,5:0:2:4
   119:  1,5:2:4:0
   120:  1,5:2:0:4
   121:  5:1:3:0,2
   122:  5:1:0,2:3
   123:  5:3:1:0,2
   124:  5:3:0,2:1
   125:  5:0,2:1:3
   126:  5:0,2:3:1
   127:  1:5:3:0,2
   128:  1:5:0,2:3
   129:  1:3:5:0,2
   130:  1:3:0,2:5
   131:  1:0,2:5:3
   132:  1:0,2:3:5
   133:  3:5:1:0,2
   134:  3:5:0,2:1
   135:  3:1:5:0,2
   136:  3:1:0,2:5
   137:  3:0,2:5:1
   138:  3:0,2:1:5
   139:  0,2:5:1:3
   140:  0,2:5:3:1
   141:  0,2:1:5:3
   142:  0,2:1:3:5
   143:  0,2:3:5:1
   144:  0,2:3:1:5
Nber of genera for this family=    6
 
family= 2 2 0 0 0 0
 
family= 2 2 0 0 0 0 new D6h genus #     1 is 0:1:2,3:4,5
     1:  0:1:2,3:4,5
     2:  0:1:4,5:2,3
     3:  0:2,3:1:4,5
     4:  0:2,3:4,5:1
     5:  0:4,5:1:2,3
     6:  0:4,5:2,3:1
     7:  1:0:2,3:4,5
     8:  1:0:4,5:2,3
     9:  1:2,3:0:4,5
    10:  1:2,3:4,5:0
    11:  1:4,5:0:2,3
    12:  1:4,5:2,3:0
    13:  2,3:0:1:4,5
    14:  2,3:0:4,5:1
    15:  2,3:1:0:4,5
    16:  2,3:1:4,5:0
    17:  2,3:4,5:0:1
    18:  2,3:4,5:1:0
    19:  4,5:0:1:2,3
    20:  4,5:0:2,3:1
    21:  4,5:1:0:2,3
    22:  4,5:1:2,3:0
    23:  4,5:2,3:0:1
    24:  4,5:2,3:1:0
    25:  1:2:3,4:0,5
    26:  1:2:0,5:3,4
    27:  1:3,4:2:0,5
    28:  1:3,4:0,5:2
    29:  1:0,5:2:3,4
    30:  1:0,5:3,4:2
    31:  2:1:3,4:0,5
    32:  2:1:0,5:3,4
    33:  2:3,4:1:0,5
    34:  2:3,4:0,5:1
    35:  2:0,5:1:3,4
    36:  2:0,5:3,4:1
    37:  3,4:1:2:0,5
    38:  3,4:1:0,5:2
    39:  3,4:2:1:0,5
    40:  3,4:2:0,5:1
    41:  3,4:0,5:1:2
    42:  3,4:0,5:2:1
    43:  0,5:1:2:3,4
    44:  0,5:1:3,4:2
    45:  0,5:2:1:3,4
    46:  0,5:2:3,4:1
    47:  0,5:3,4:1:2
    48:  0,5:3,4:2:1
    49:  2:3:4,5:0,1
    50:  2:3:0,1:4,5
    51:  2:4,5:3:0,1
    52:  2:4,5:0,1:3
    53:  2:0,1:3:4,5
    54:  2:0,1:4,5:3
    55:  3:2:4,5:0,1
    56:  3:2:0,1:4,5
    57:  3:4,5:2:0,1
    58:  3:4,5:0,1:2
    59:  3:0,1:2:4,5
    60:  3:0,1:4,5:2
    61:  4,5:2:3:0,1
    62:  4,5:2:0,1:3
    63:  4,5:3:2:0,1
    64:  4,5:3:0,1:2
    65:  4,5:0,1:2:3
    66:  4,5:0,1:3:2
    67:  0,1:2:3:4,5
    68:  0,1:2:4,5:3
    69:  0,1:3:2:4,5
    70:  0,1:3:4,5:2
    71:  0,1:4,5:2:3
    72:  0,1:4,5:3:2
    73:  3:4:0,5:1,2
    74:  3:4:1,2:0,5
    75:  3:0,5:4:1,2
    76:  3:0,5:1,2:4
    77:  3:1,2:4:0,5
    78:  3:1,2:0,5:4
    79:  4:3:0,5:1,2
    80:  4:3:1,2:0,5
    81:  4:0,5:3:1,2
    82:  4:0,5:1,2:3
    83:  4:1,2:3:0,5
    84:  4:1,2:0,5:3
    85:  0,5:3:4:1,2
    86:  0,5:3:1,2:4
    87:  0,5:4:3:1,2
    88:  0,5:4:1,2:3
    89:  0,5:1,2:3:4
    90:  0,5:1,2:4:3
    91:  1,2:3:4:0,5
    92:  1,2:3:0,5:4
    93:  1,2:4:3:0,5
    94:  1,2:4:0,5:3
    95:  1,2:0,5:3:4
    96:  1,2:0,5:4:3
    97:  4:5:0,1:2,3
    98:  4:5:2,3:0,1
    99:  4:0,1:5:2,3
   100:  4:0,1:2,3:5
   101:  4:2,3:5:0,1
   102:  4:2,3:0,1:5
   103:  5:4:0,1:2,3
   104:  5:4:2,3:0,1
   105:  5:0,1:4:2,3
   106:  5:0,1:2,3:4
   107:  5:2,3:4:0,1
   108:  5:2,3:0,1:4
   109:  0,1:4:5:2,3
   110:  0,1:4:2,3:5
   111:  0,1:5:4:2,3
   112:  0,1:5:2,3:4
   113:  0,1:2,3:4:5
   114:  0,1:2,3:5:4
   115:  2,3:4:5:0,1
   116:  2,3:4:0,1:5
   117:  2,3:5:4:0,1
   118:  2,3:5:0,1:4
   119:  2,3:0,1:4:5
   120:  2,3:0,1:5:4
   121:  5:0:1,2:3,4
   122:  5:0:3,4:1,2
   123:  5:1,2:0:3,4
   124:  5:1,2:3,4:0
   125:  5:3,4:0:1,2
   126:  5:3,4:1,2:0
   127:  0:5:1,2:3,4
   128:  0:5:3,4:1,2
   129:  0:1,2:5:3,4
   130:  0:1,2:3,4:5
   131:  0:3,4:5:1,2
   132:  0:3,4:1,2:5
   133:  1,2:5:0:3,4
   134:  1,2:5:3,4:0
   135:  1,2:0:5:3,4
   136:  1,2:0:3,4:5
   137:  1,2:3,4:5:0
   138:  1,2:3,4:0:5
   139:  3,4:5:0:1,2
   140:  3,4:5:1,2:0
   141:  3,4:0:5:1,2
   142:  3,4:0:1,2:5
   143:  3,4:1,2:5:0
   144:  3,4:1,2:0:5
family= 2 2 0 0 0 0 new D6h genus #     2 is 0:1:2,4:3,5
     1:  0:1:2,4:3,5
     2:  0:1:3,5:2,4
     3:  0:2,4:1:3,5
     4:  0:2,4:3,5:1
     5:  0:3,5:1:2,4
     6:  0:3,5:2,4:1
     7:  1:0:2,4:3,5
     8:  1:0:3,5:2,4
     9:  1:2,4:0:3,5
    10:  1:2,4:3,5:0
    11:  1:3,5:0:2,4
    12:  1:3,5:2,4:0
    13:  2,4:0:1:3,5
    14:  2,4:0:3,5:1
    15:  2,4:1:0:3,5
    16:  2,4:1:3,5:0
    17:  2,4:3,5:0:1
    18:  2,4:3,5:1:0
    19:  3,5:0:1:2,4
    20:  3,5:0:2,4:1
    21:  3,5:1:0:2,4
    22:  3,5:1:2,4:0
    23:  3,5:2,4:0:1
    24:  3,5:2,4:1:0
    25:  1:2:3,5:0,4
    26:  1:2:0,4:3,5
    27:  1:3,5:2:0,4
    28:  1:3,5:0,4:2
    29:  1:0,4:2:3,5
    30:  1:0,4:3,5:2
    31:  2:1:3,5:0,4
    32:  2:1:0,4:3,5
    33:  2:3,5:1:0,4
    34:  2:3,5:0,4:1
    35:  2:0,4:1:3,5
    36:  2:0,4:3,5:1
    37:  3,5:1:2:0,4
    38:  3,5:1:0,4:2
    39:  3,5:2:1:0,4
    40:  3,5:2:0,4:1
    41:  3,5:0,4:1:2
    42:  3,5:0,4:2:1
    43:  0,4:1:2:3,5
    44:  0,4:1:3,5:2
    45:  0,4:2:1:3,5
    46:  0,4:2:3,5:1
    47:  0,4:3,5:1:2
    48:  0,4:3,5:2:1
    49:  2:3:0,4:1,5
    50:  2:3:1,5:0,4
    51:  2:0,4:3:1,5
    52:  2:0,4:1,5:3
    53:  2:1,5:3:0,4
    54:  2:1,5:0,4:3
    55:  3:2:0,4:1,5
    56:  3:2:1,5:0,4
    57:  3:0,4:2:1,5
    58:  3:0,4:1,5:2
    59:  3:1,5:2:0,4
    60:  3:1,5:0,4:2
    61:  0,4:2:3:1,5
    62:  0,4:2:1,5:3
    63:  0,4:3:2:1,5
    64:  0,4:3:1,5:2
    65:  0,4:1,5:2:3
    66:  0,4:1,5:3:2
    67:  1,5:2:3:0,4
    68:  1,5:2:0,4:3
    69:  1,5:3:2:0,4
    70:  1,5:3:0,4:2
    71:  1,5:0,4:2:3
    72:  1,5:0,4:3:2
    73:  3:4:1,5:0,2
    74:  3:4:0,2:1,5
    75:  3:1,5:4:0,2
    76:  3:1,5:0,2:4
    77:  3:0,2:4:1,5
    78:  3:0,2:1,5:4
    79:  4:3:1,5:0,2
    80:  4:3:0,2:1,5
    81:  4:1,5:3:0,2
    82:  4:1,5:0,2:3
    83:  4:0,2:3:1,5
    84:  4:0,2:1,5:3
    85:  1,5:3:4:0,2
    86:  1,5:3:0,2:4
    87:  1,5:4:3:0,2
    88:  1,5:4:0,2:3
    89:  1,5:0,2:3:4
    90:  1,5:0,2:4:3
    91:  0,2:3:4:1,5
    92:  0,2:3:1,5:4
    93:  0,2:4:3:1,5
    94:  0,2:4:1,5:3
    95:  0,2:1,5:3:4
    96:  0,2:1,5:4:3
    97:  4:5:0,2:1,3
    98:  4:5:1,3:0,2
    99:  4:0,2:5:1,3
   100:  4:0,2:1,3:5
   101:  4:1,3:5:0,2
   102:  4:1,3:0,2:5
   103:  5:4:0,2:1,3
   104:  5:4:1,3:0,2
   105:  5:0,2:4:1,3
   106:  5:0,2:1,3:4
   107:  5:1,3:4:0,2
   108:  5:1,3:0,2:4
   109:  0,2:4:5:1,3
   110:  0,2:4:1,3:5
   111:  0,2:5:4:1,3
   112:  0,2:5:1,3:4
   113:  0,2:1,3:4:5
   114:  0,2:1,3:5:4
   115:  1,3:4:5:0,2
   116:  1,3:4:0,2:5
   117:  1,3:5:4:0,2
   118:  1,3:5:0,2:4
   119:  1,3:0,2:4:5
   120:  1,3:0,2:5:4
   121:  5:0:1,3:2,4
   122:  5:0:2,4:1,3
   123:  5:1,3:0:2,4
   124:  5:1,3:2,4:0
   125:  5:2,4:0:1,3
   126:  5:2,4:1,3:0
   127:  0:5:1,3:2,4
   128:  0:5:2,4:1,3
   129:  0:1,3:5:2,4
   130:  0:1,3:2,4:5
   131:  0:2,4:5:1,3
   132:  0:2,4:1,3:5
   133:  1,3:5:0:2,4
   134:  1,3:5:2,4:0
   135:  1,3:0:5:2,4
   136:  1,3:0:2,4:5
   137:  1,3:2,4:5:0
   138:  1,3:2,4:0:5
   139:  2,4:5:0:1,3
   140:  2,4:5:1,3:0
   141:  2,4:0:5:1,3
   142:  2,4:0:1,3:5
   143:  2,4:1,3:5:0
   144:  2,4:1,3:0:5
family= 2 2 0 0 0 0 new D6h genus #     3 is 0:1:2,5:3,4
     1:  0:1:2,5:3,4
     2:  0:1:3,4:2,5
     3:  0:2,5:1:3,4
     4:  0:2,5:3,4:1
     5:  0:3,4:1:2,5
     6:  0:3,4:2,5:1
     7:  1:0:2,5:3,4
     8:  1:0:3,4:2,5
     9:  1:2,5:0:3,4
    10:  1:2,5:3,4:0
    11:  1:3,4:0:2,5
    12:  1:3,4:2,5:0
    13:  2,5:0:1:3,4
    14:  2,5:0:3,4:1
    15:  2,5:1:0:3,4
    16:  2,5:1:3,4:0
    17:  2,5:3,4:0:1
    18:  2,5:3,4:1:0
    19:  3,4:0:1:2,5
    20:  3,4:0:2,5:1
    21:  3,4:1:0:2,5
    22:  3,4:1:2,5:0
    23:  3,4:2,5:0:1
    24:  3,4:2,5:1:0
    25:  1:2:0,3:4,5
    26:  1:2:4,5:0,3
    27:  1:0,3:2:4,5
    28:  1:0,3:4,5:2
    29:  1:4,5:2:0,3
    30:  1:4,5:0,3:2
    31:  2:1:0,3:4,5
    32:  2:1:4,5:0,3
    33:  2:0,3:1:4,5
    34:  2:0,3:4,5:1
    35:  2:4,5:1:0,3
    36:  2:4,5:0,3:1
    37:  0,3:1:2:4,5
    38:  0,3:1:4,5:2
    39:  0,3:2:1:4,5
    40:  0,3:2:4,5:1
    41:  0,3:4,5:1:2
    42:  0,3:4,5:2:1
    43:  4,5:1:2:0,3
    44:  4,5:1:0,3:2
    45:  4,5:2:1:0,3
    46:  4,5:2:0,3:1
    47:  4,5:0,3:1:2
    48:  4,5:0,3:2:1
    49:  2:3:1,4:0,5
    50:  2:3:0,5:1,4
    51:  2:1,4:3:0,5
    52:  2:1,4:0,5:3
    53:  2:0,5:3:1,4
    54:  2:0,5:1,4:3
    55:  3:2:1,4:0,5
    56:  3:2:0,5:1,4
    57:  3:1,4:2:0,5
    58:  3:1,4:0,5:2
    59:  3:0,5:2:1,4
    60:  3:0,5:1,4:2
    61:  1,4:2:3:0,5
    62:  1,4:2:0,5:3
    63:  1,4:3:2:0,5
    64:  1,4:3:0,5:2
    65:  1,4:0,5:2:3
    66:  1,4:0,5:3:2
    67:  0,5:2:3:1,4
    68:  0,5:2:1,4:3
    69:  0,5:3:2:1,4
    70:  0,5:3:1,4:2
    71:  0,5:1,4:2:3
    72:  0,5:1,4:3:2
    73:  3:4:2,5:0,1
    74:  3:4:0,1:2,5
    75:  3:2,5:4:0,1
    76:  3:2,5:0,1:4
    77:  3:0,1:4:2,5
    78:  3:0,1:2,5:4
    79:  4:3:2,5:0,1
    80:  4:3:0,1:2,5
    81:  4:2,5:3:0,1
    82:  4:2,5:0,1:3
    83:  4:0,1:3:2,5
    84:  4:0,1:2,5:3
    85:  2,5:3:4:0,1
    86:  2,5:3:0,1:4
    87:  2,5:4:3:0,1
    88:  2,5:4:0,1:3
    89:  2,5:0,1:3:4
    90:  2,5:0,1:4:3
    91:  0,1:3:4:2,5
    92:  0,1:3:2,5:4
    93:  0,1:4:3:2,5
    94:  0,1:4:2,5:3
    95:  0,1:2,5:3:4
    96:  0,1:2,5:4:3
    97:  4:5:0,3:1,2
    98:  4:5:1,2:0,3
    99:  4:0,3:5:1,2
   100:  4:0,3:1,2:5
   101:  4:1,2:5:0,3
   102:  4:1,2:0,3:5
   103:  5:4:0,3:1,2
   104:  5:4:1,2:0,3
   105:  5:0,3:4:1,2
   106:  5:0,3:1,2:4
   107:  5:1,2:4:0,3
   108:  5:1,2:0,3:4
   109:  0,3:4:5:1,2
   110:  0,3:4:1,2:5
   111:  0,3:5:4:1,2
   112:  0,3:5:1,2:4
   113:  0,3:1,2:4:5
   114:  0,3:1,2:5:4
   115:  1,2:4:5:0,3
   116:  1,2:4:0,3:5
   117:  1,2:5:4:0,3
   118:  1,2:5:0,3:4
   119:  1,2:0,3:4:5
   120:  1,2:0,3:5:4
   121:  5:0:1,4:2,3
   122:  5:0:2,3:1,4
   123:  5:1,4:0:2,3
   124:  5:1,4:2,3:0
   125:  5:2,3:0:1,4
   126:  5:2,3:1,4:0
   127:  0:5:1,4:2,3
   128:  0:5:2,3:1,4
   129:  0:1,4:5:2,3
   130:  0:1,4:2,3:5
   131:  0:2,3:5:1,4
   132:  0:2,3:1,4:5
   133:  1,4:5:0:2,3
   134:  1,4:5:2,3:0
   135:  1,4:0:5:2,3
   136:  1,4:0:2,3:5
   137:  1,4:2,3:5:0
   138:  1,4:2,3:0:5
   139:  2,3:5:0:1,4
   140:  2,3:5:1,4:0
   141:  2,3:0:5:1,4
   142:  2,3:0:1,4:5
   143:  2,3:1,4:5:0
   144:  2,3:1,4:0:5
family= 2 2 0 0 0 0 new D6h genus #     4 is 0:2:1,3:4,5
     1:  0:2:1,3:4,5
     2:  0:2:4,5:1,3
     3:  0:1,3:2:4,5
     4:  0:1,3:4,5:2
     5:  0:4,5:2:1,3
     6:  0:4,5:1,3:2
     7:  2:0:1,3:4,5
     8:  2:0:4,5:1,3
     9:  2:1,3:0:4,5
    10:  2:1,3:4,5:0
    11:  2:4,5:0:1,3
    12:  2:4,5:1,3:0
    13:  1,3:0:2:4,5
    14:  1,3:0:4,5:2
    15:  1,3:2:0:4,5
    16:  1,3:2:4,5:0
    17:  1,3:4,5:0:2
    18:  1,3:4,5:2:0
    19:  4,5:0:2:1,3
    20:  4,5:0:1,3:2
    21:  4,5:2:0:1,3
    22:  4,5:2:1,3:0
    23:  4,5:1,3:0:2
    24:  4,5:1,3:2:0
    25:  1:3:2,4:0,5
    26:  1:3:0,5:2,4
    27:  1:2,4:3:0,5
    28:  1:2,4:0,5:3
    29:  1:0,5:3:2,4
    30:  1:0,5:2,4:3
    31:  3:1:2,4:0,5
    32:  3:1:0,5:2,4
    33:  3:2,4:1:0,5
    34:  3:2,4:0,5:1
    35:  3:0,5:1:2,4
    36:  3:0,5:2,4:1
    37:  2,4:1:3:0,5
    38:  2,4:1:0,5:3
    39:  2,4:3:1:0,5
    40:  2,4:3:0,5:1
    41:  2,4:0,5:1:3
    42:  2,4:0,5:3:1
    43:  0,5:1:3:2,4
    44:  0,5:1:2,4:3
    45:  0,5:3:1:2,4
    46:  0,5:3:2,4:1
    47:  0,5:2,4:1:3
    48:  0,5:2,4:3:1
    49:  2:4:3,5:0,1
    50:  2:4:0,1:3,5
    51:  2:3,5:4:0,1
    52:  2:3,5:0,1:4
    53:  2:0,1:4:3,5
    54:  2:0,1:3,5:4
    55:  4:2:3,5:0,1
    56:  4:2:0,1:3,5
    57:  4:3,5:2:0,1
    58:  4:3,5:0,1:2
    59:  4:0,1:2:3,5
    60:  4:0,1:3,5:2
    61:  3,5:2:4:0,1
    62:  3,5:2:0,1:4
    63:  3,5:4:2:0,1
    64:  3,5:4:0,1:2
    65:  3,5:0,1:2:4
    66:  3,5:0,1:4:2
    67:  0,1:2:4:3,5
    68:  0,1:2:3,5:4
    69:  0,1:4:2:3,5
    70:  0,1:4:3,5:2
    71:  0,1:3,5:2:4
    72:  0,1:3,5:4:2
    73:  3:5:0,4:1,2
    74:  3:5:1,2:0,4
    75:  3:0,4:5:1,2
    76:  3:0,4:1,2:5
    77:  3:1,2:5:0,4
    78:  3:1,2:0,4:5
    79:  5:3:0,4:1,2
    80:  5:3:1,2:0,4
    81:  5:0,4:3:1,2
    82:  5:0,4:1,2:3
    83:  5:1,2:3:0,4
    84:  5:1,2:0,4:3
    85:  0,4:3:5:1,2
    86:  0,4:3:1,2:5
    87:  0,4:5:3:1,2
    88:  0,4:5:1,2:3
    89:  0,4:1,2:3:5
    90:  0,4:1,2:5:3
    91:  1,2:3:5:0,4
    92:  1,2:3:0,4:5
    93:  1,2:5:3:0,4
    94:  1,2:5:0,4:3
    95:  1,2:0,4:3:5
    96:  1,2:0,4:5:3
    97:  4:0:1,5:2,3
    98:  4:0:2,3:1,5
    99:  4:1,5:0:2,3
   100:  4:1,5:2,3:0
   101:  4:2,3:0:1,5
   102:  4:2,3:1,5:0
   103:  0:4:1,5:2,3
   104:  0:4:2,3:1,5
   105:  0:1,5:4:2,3
   106:  0:1,5:2,3:4
   107:  0:2,3:4:1,5
   108:  0:2,3:1,5:4
   109:  1,5:4:0:2,3
   110:  1,5:4:2,3:0
   111:  1,5:0:4:2,3
   112:  1,5:0:2,3:4
   113:  1,5:2,3:4:0
   114:  1,5:2,3:0:4
   115:  2,3:4:0:1,5
   116:  2,3:4:1,5:0
   117:  2,3:0:4:1,5
   118:  2,3:0:1,5:4
   119:  2,3:1,5:4:0
   120:  2,3:1,5:0:4
   121:  5:1:0,2:3,4
   122:  5:1:3,4:0,2
   123:  5:0,2:1:3,4
   124:  5:0,2:3,4:1
   125:  5:3,4:1:0,2
   126:  5:3,4:0,2:1
   127:  1:5:0,2:3,4
   128:  1:5:3,4:0,2
   129:  1:0,2:5:3,4
   130:  1:0,2:3,4:5
   131:  1:3,4:5:0,2
   132:  1:3,4:0,2:5
   133:  0,2:5:1:3,4
   134:  0,2:5:3,4:1
   135:  0,2:1:5:3,4
   136:  0,2:1:3,4:5
   137:  0,2:3,4:5:1
   138:  0,2:3,4:1:5
   139:  3,4:5:1:0,2
   140:  3,4:5:0,2:1
   141:  3,4:1:5:0,2
   142:  3,4:1:0,2:5
   143:  3,4:0,2:5:1
   144:  3,4:0,2:1:5
   145:  0:4:3,5:1,2
   146:  0:4:1,2:3,5
   147:  0:3,5:4:1,2
   148:  0:3,5:1,2:4
   149:  0:1,2:4:3,5
   150:  0:1,2:3,5:4
   151:  4:0:3,5:1,2
   152:  4:0:1,2:3,5
   153:  4:3,5:0:1,2
   154:  4:3,5:1,2:0
   155:  4:1,2:0:3,5
   156:  4:1,2:3,5:0
   157:  3,5:0:4:1,2
   158:  3,5:0:1,2:4
   159:  3,5:4:0:1,2
   160:  3,5:4:1,2:0
   161:  3,5:1,2:0:4
   162:  3,5:1,2:4:0
   163:  1,2:0:4:3,5
   164:  1,2:0:3,5:4
   165:  1,2:4:0:3,5
   166:  1,2:4:3,5:0
   167:  1,2:3,5:0:4
   168:  1,2:3,5:4:0
   169:  1:5:0,4:2,3
   170:  1:5:2,3:0,4
   171:  1:0,4:5:2,3
   172:  1:0,4:2,3:5
   173:  1:2,3:5:0,4
   174:  1:2,3:0,4:5
   175:  5:1:0,4:2,3
   176:  5:1:2,3:0,4
   177:  5:0,4:1:2,3
   178:  5:0,4:2,3:1
   179:  5:2,3:1:0,4
   180:  5:2,3:0,4:1
   181:  0,4:1:5:2,3
   182:  0,4:1:2,3:5
   183:  0,4:5:1:2,3
   184:  0,4:5:2,3:1
   185:  0,4:2,3:1:5
   186:  0,4:2,3:5:1
   187:  2,3:1:5:0,4
   188:  2,3:1:0,4:5
   189:  2,3:5:1:0,4
   190:  2,3:5:0,4:1
   191:  2,3:0,4:1:5
   192:  2,3:0,4:5:1
   193:  2:0:1,5:3,4
   194:  2:0:3,4:1,5
   195:  2:1,5:0:3,4
   196:  2:1,5:3,4:0
   197:  2:3,4:0:1,5
   198:  2:3,4:1,5:0
   199:  0:2:1,5:3,4
   200:  0:2:3,4:1,5
   201:  0:1,5:2:3,4
   202:  0:1,5:3,4:2
   203:  0:3,4:2:1,5
   204:  0:3,4:1,5:2
   205:  1,5:2:0:3,4
   206:  1,5:2:3,4:0
   207:  1,5:0:2:3,4
   208:  1,5:0:3,4:2
   209:  1,5:3,4:2:0
   210:  1,5:3,4:0:2
   211:  3,4:2:0:1,5
   212:  3,4:2:1,5:0
   213:  3,4:0:2:1,5
   214:  3,4:0:1,5:2
   215:  3,4:1,5:2:0
   216:  3,4:1,5:0:2
   217:  3:1:0,2:4,5
   218:  3:1:4,5:0,2
   219:  3:0,2:1:4,5
   220:  3:0,2:4,5:1
   221:  3:4,5:1:0,2
   222:  3:4,5:0,2:1
   223:  1:3:0,2:4,5
   224:  1:3:4,5:0,2
   225:  1:0,2:3:4,5
   226:  1:0,2:4,5:3
   227:  1:4,5:3:0,2
   228:  1:4,5:0,2:3
   229:  0,2:3:1:4,5
   230:  0,2:3:4,5:1
   231:  0,2:1:3:4,5
   232:  0,2:1:4,5:3
   233:  0,2:4,5:3:1
   234:  0,2:4,5:1:3
   235:  4,5:3:1:0,2
   236:  4,5:3:0,2:1
   237:  4,5:1:3:0,2
   238:  4,5:1:0,2:3
   239:  4,5:0,2:3:1
   240:  4,5:0,2:1:3
   241:  4:2:1,3:0,5
   242:  4:2:0,5:1,3
   243:  4:1,3:2:0,5
   244:  4:1,3:0,5:2
   245:  4:0,5:2:1,3
   246:  4:0,5:1,3:2
   247:  2:4:1,3:0,5
   248:  2:4:0,5:1,3
   249:  2:1,3:4:0,5
   250:  2:1,3:0,5:4
   251:  2:0,5:4:1,3
   252:  2:0,5:1,3:4
   253:  1,3:4:2:0,5
   254:  1,3:4:0,5:2
   255:  1,3:2:4:0,5
   256:  1,3:2:0,5:4
   257:  1,3:0,5:4:2
   258:  1,3:0,5:2:4
   259:  0,5:4:2:1,3
   260:  0,5:4:1,3:2
   261:  0,5:2:4:1,3
   262:  0,5:2:1,3:4
   263:  0,5:1,3:4:2
   264:  0,5:1,3:2:4
   265:  5:3:2,4:0,1
   266:  5:3:0,1:2,4
   267:  5:2,4:3:0,1
   268:  5:2,4:0,1:3
   269:  5:0,1:3:2,4
   270:  5:0,1:2,4:3
   271:  3:5:2,4:0,1
   272:  3:5:0,1:2,4
   273:  3:2,4:5:0,1
   274:  3:2,4:0,1:5
   275:  3:0,1:5:2,4
   276:  3:0,1:2,4:5
   277:  2,4:5:3:0,1
   278:  2,4:5:0,1:3
   279:  2,4:3:5:0,1
   280:  2,4:3:0,1:5
   281:  2,4:0,1:5:3
   282:  2,4:0,1:3:5
   283:  0,1:5:3:2,4
   284:  0,1:5:2,4:3
   285:  0,1:3:5:2,4
   286:  0,1:3:2,4:5
   287:  0,1:2,4:5:3
   288:  0,1:2,4:3:5
family= 2 2 0 0 0 0 new D6h genus #     5 is 0:2:1,4:3,5
     1:  0:2:1,4:3,5
     2:  0:2:3,5:1,4
     3:  0:1,4:2:3,5
     4:  0:1,4:3,5:2
     5:  0:3,5:2:1,4
     6:  0:3,5:1,4:2
     7:  2:0:1,4:3,5
     8:  2:0:3,5:1,4
     9:  2:1,4:0:3,5
    10:  2:1,4:3,5:0
    11:  2:3,5:0:1,4
    12:  2:3,5:1,4:0
    13:  1,4:0:2:3,5
    14:  1,4:0:3,5:2
    15:  1,4:2:0:3,5
    16:  1,4:2:3,5:0
    17:  1,4:3,5:0:2
    18:  1,4:3,5:2:0
    19:  3,5:0:2:1,4
    20:  3,5:0:1,4:2
    21:  3,5:2:0:1,4
    22:  3,5:2:1,4:0
    23:  3,5:1,4:0:2
    24:  3,5:1,4:2:0
    25:  1:3:2,5:0,4
    26:  1:3:0,4:2,5
    27:  1:2,5:3:0,4
    28:  1:2,5:0,4:3
    29:  1:0,4:3:2,5
    30:  1:0,4:2,5:3
    31:  3:1:2,5:0,4
    32:  3:1:0,4:2,5
    33:  3:2,5:1:0,4
    34:  3:2,5:0,4:1
    35:  3:0,4:1:2,5
    36:  3:0,4:2,5:1
    37:  2,5:1:3:0,4
    38:  2,5:1:0,4:3
    39:  2,5:3:1:0,4
    40:  2,5:3:0,4:1
    41:  2,5:0,4:1:3
    42:  2,5:0,4:3:1
    43:  0,4:1:3:2,5
    44:  0,4:1:2,5:3
    45:  0,4:3:1:2,5
    46:  0,4:3:2,5:1
    47:  0,4:2,5:1:3
    48:  0,4:2,5:3:1
    49:  2:4:0,3:1,5
    50:  2:4:1,5:0,3
    51:  2:0,3:4:1,5
    52:  2:0,3:1,5:4
    53:  2:1,5:4:0,3
    54:  2:1,5:0,3:4
    55:  4:2:0,3:1,5
    56:  4:2:1,5:0,3
    57:  4:0,3:2:1,5
    58:  4:0,3:1,5:2
    59:  4:1,5:2:0,3
    60:  4:1,5:0,3:2
    61:  0,3:2:4:1,5
    62:  0,3:2:1,5:4
    63:  0,3:4:2:1,5
    64:  0,3:4:1,5:2
    65:  0,3:1,5:2:4
    66:  0,3:1,5:4:2
    67:  1,5:2:4:0,3
    68:  1,5:2:0,3:4
    69:  1,5:4:2:0,3
    70:  1,5:4:0,3:2
    71:  1,5:0,3:2:4
    72:  1,5:0,3:4:2
    73:  3:5:1,4:0,2
    74:  3:5:0,2:1,4
    75:  3:1,4:5:0,2
    76:  3:1,4:0,2:5
    77:  3:0,2:5:1,4
    78:  3:0,2:1,4:5
    79:  5:3:1,4:0,2
    80:  5:3:0,2:1,4
    81:  5:1,4:3:0,2
    82:  5:1,4:0,2:3
    83:  5:0,2:3:1,4
    84:  5:0,2:1,4:3
    85:  1,4:3:5:0,2
    86:  1,4:3:0,2:5
    87:  1,4:5:3:0,2
    88:  1,4:5:0,2:3
    89:  1,4:0,2:3:5
    90:  1,4:0,2:5:3
    91:  0,2:3:5:1,4
    92:  0,2:3:1,4:5
    93:  0,2:5:3:1,4
    94:  0,2:5:1,4:3
    95:  0,2:1,4:3:5
    96:  0,2:1,4:5:3
    97:  4:0:2,5:1,3
    98:  4:0:1,3:2,5
    99:  4:2,5:0:1,3
   100:  4:2,5:1,3:0
   101:  4:1,3:0:2,5
   102:  4:1,3:2,5:0
   103:  0:4:2,5:1,3
   104:  0:4:1,3:2,5
   105:  0:2,5:4:1,3
   106:  0:2,5:1,3:4
   107:  0:1,3:4:2,5
   108:  0:1,3:2,5:4
   109:  2,5:4:0:1,3
   110:  2,5:4:1,3:0
   111:  2,5:0:4:1,3
   112:  2,5:0:1,3:4
   113:  2,5:1,3:4:0
   114:  2,5:1,3:0:4
   115:  1,3:4:0:2,5
   116:  1,3:4:2,5:0
   117:  1,3:0:4:2,5
   118:  1,3:0:2,5:4
   119:  1,3:2,5:4:0
   120:  1,3:2,5:0:4
   121:  5:1:0,3:2,4
   122:  5:1:2,4:0,3
   123:  5:0,3:1:2,4
   124:  5:0,3:2,4:1
   125:  5:2,4:1:0,3
   126:  5:2,4:0,3:1
   127:  1:5:0,3:2,4
   128:  1:5:2,4:0,3
   129:  1:0,3:5:2,4
   130:  1:0,3:2,4:5
   131:  1:2,4:5:0,3
   132:  1:2,4:0,3:5
   133:  0,3:5:1:2,4
   134:  0,3:5:2,4:1
   135:  0,3:1:5:2,4
   136:  0,3:1:2,4:5
   137:  0,3:2,4:5:1
   138:  0,3:2,4:1:5
   139:  2,4:5:1:0,3
   140:  2,4:5:0,3:1
   141:  2,4:1:5:0,3
   142:  2,4:1:0,3:5
   143:  2,4:0,3:5:1
   144:  2,4:0,3:1:5
family= 2 2 0 0 0 0 new D6h genus #     6 is 0:3:1,2:4,5
     1:  0:3:1,2:4,5
     2:  0:3:4,5:1,2
     3:  0:1,2:3:4,5
     4:  0:1,2:4,5:3
     5:  0:4,5:3:1,2
     6:  0:4,5:1,2:3
     7:  3:0:1,2:4,5
     8:  3:0:4,5:1,2
     9:  3:1,2:0:4,5
    10:  3:1,2:4,5:0
    11:  3:4,5:0:1,2
    12:  3:4,5:1,2:0
    13:  1,2:0:3:4,5
    14:  1,2:0:4,5:3
    15:  1,2:3:0:4,5
    16:  1,2:3:4,5:0
    17:  1,2:4,5:0:3
    18:  1,2:4,5:3:0
    19:  4,5:0:3:1,2
    20:  4,5:0:1,2:3
    21:  4,5:3:0:1,2
    22:  4,5:3:1,2:0
    23:  4,5:1,2:0:3
    24:  4,5:1,2:3:0
    25:  1:4:2,3:0,5
    26:  1:4:0,5:2,3
    27:  1:2,3:4:0,5
    28:  1:2,3:0,5:4
    29:  1:0,5:4:2,3
    30:  1:0,5:2,3:4
    31:  4:1:2,3:0,5
    32:  4:1:0,5:2,3
    33:  4:2,3:1:0,5
    34:  4:2,3:0,5:1
    35:  4:0,5:1:2,3
    36:  4:0,5:2,3:1
    37:  2,3:1:4:0,5
    38:  2,3:1:0,5:4
    39:  2,3:4:1:0,5
    40:  2,3:4:0,5:1
    41:  2,3:0,5:1:4
    42:  2,3:0,5:4:1
    43:  0,5:1:4:2,3
    44:  0,5:1:2,3:4
    45:  0,5:4:1:2,3
    46:  0,5:4:2,3:1
    47:  0,5:2,3:1:4
    48:  0,5:2,3:4:1
    49:  2:5:3,4:0,1
    50:  2:5:0,1:3,4
    51:  2:3,4:5:0,1
    52:  2:3,4:0,1:5
    53:  2:0,1:5:3,4
    54:  2:0,1:3,4:5
    55:  5:2:3,4:0,1
    56:  5:2:0,1:3,4
    57:  5:3,4:2:0,1
    58:  5:3,4:0,1:2
    59:  5:0,1:2:3,4
    60:  5:0,1:3,4:2
    61:  3,4:2:5:0,1
    62:  3,4:2:0,1:5
    63:  3,4:5:2:0,1
    64:  3,4:5:0,1:2
    65:  3,4:0,1:2:5
    66:  3,4:0,1:5:2
    67:  0,1:2:5:3,4
    68:  0,1:2:3,4:5
    69:  0,1:5:2:3,4
    70:  0,1:5:3,4:2
    71:  0,1:3,4:2:5
    72:  0,1:3,4:5:2
family= 2 2 0 0 0 0 new D6h genus #     7 is 0:3:1,4:2,5
     1:  0:3:1,4:2,5
     2:  0:3:2,5:1,4
     3:  0:1,4:3:2,5
     4:  0:1,4:2,5:3
     5:  0:2,5:3:1,4
     6:  0:2,5:1,4:3
     7:  3:0:1,4:2,5
     8:  3:0:2,5:1,4
     9:  3:1,4:0:2,5
    10:  3:1,4:2,5:0
    11:  3:2,5:0:1,4
    12:  3:2,5:1,4:0
    13:  1,4:0:3:2,5
    14:  1,4:0:2,5:3
    15:  1,4:3:0:2,5
    16:  1,4:3:2,5:0
    17:  1,4:2,5:0:3
    18:  1,4:2,5:3:0
    19:  2,5:0:3:1,4
    20:  2,5:0:1,4:3
    21:  2,5:3:0:1,4
    22:  2,5:3:1,4:0
    23:  2,5:1,4:0:3
    24:  2,5:1,4:3:0
    25:  1:4:2,5:0,3
    26:  1:4:0,3:2,5
    27:  1:2,5:4:0,3
    28:  1:2,5:0,3:4
    29:  1:0,3:4:2,5
    30:  1:0,3:2,5:4
    31:  4:1:2,5:0,3
    32:  4:1:0,3:2,5
    33:  4:2,5:1:0,3
    34:  4:2,5:0,3:1
    35:  4:0,3:1:2,5
    36:  4:0,3:2,5:1
    37:  2,5:1:4:0,3
    38:  2,5:1:0,3:4
    39:  2,5:4:1:0,3
    40:  2,5:4:0,3:1
    41:  2,5:0,3:1:4
    42:  2,5:0,3:4:1
    43:  0,3:1:4:2,5
    44:  0,3:1:2,5:4
    45:  0,3:4:1:2,5
    46:  0,3:4:2,5:1
    47:  0,3:2,5:1:4
    48:  0,3:2,5:4:1
    49:  2:5:0,3:1,4
    50:  2:5:1,4:0,3
    51:  2:0,3:5:1,4
    52:  2:0,3:1,4:5
    53:  2:1,4:5:0,3
    54:  2:1,4:0,3:5
    55:  5:2:0,3:1,4
    56:  5:2:1,4:0,3
    57:  5:0,3:2:1,4
    58:  5:0,3:1,4:2
    59:  5:1,4:2:0,3
    60:  5:1,4:0,3:2
    61:  0,3:2:5:1,4
    62:  0,3:2:1,4:5
    63:  0,3:5:2:1,4
    64:  0,3:5:1,4:2
    65:  0,3:1,4:2:5
    66:  0,3:1,4:5:2
    67:  1,4:2:5:0,3
    68:  1,4:2:0,3:5
    69:  1,4:5:2:0,3
    70:  1,4:5:0,3:2
    71:  1,4:0,3:2:5
    72:  1,4:0,3:5:2
family= 2 2 0 0 0 0 new D6h genus #     8 is 0:3:1,5:2,4
     1:  0:3:1,5:2,4
     2:  0:3:2,4:1,5
     3:  0:1,5:3:2,4
     4:  0:1,5:2,4:3
     5:  0:2,4:3:1,5
     6:  0:2,4:1,5:3
     7:  3:0:1,5:2,4
     8:  3:0:2,4:1,5
     9:  3:1,5:0:2,4
    10:  3:1,5:2,4:0
    11:  3:2,4:0:1,5
    12:  3:2,4:1,5:0
    13:  1,5:0:3:2,4
    14:  1,5:0:2,4:3
    15:  1,5:3:0:2,4
    16:  1,5:3:2,4:0
    17:  1,5:2,4:0:3
    18:  1,5:2,4:3:0
    19:  2,4:0:3:1,5
    20:  2,4:0:1,5:3
    21:  2,4:3:0:1,5
    22:  2,4:3:1,5:0
    23:  2,4:1,5:0:3
    24:  2,4:1,5:3:0
    25:  1:4:0,2:3,5
    26:  1:4:3,5:0,2
    27:  1:0,2:4:3,5
    28:  1:0,2:3,5:4
    29:  1:3,5:4:0,2
    30:  1:3,5:0,2:4
    31:  4:1:0,2:3,5
    32:  4:1:3,5:0,2
    33:  4:0,2:1:3,5
    34:  4:0,2:3,5:1
    35:  4:3,5:1:0,2
    36:  4:3,5:0,2:1
    37:  0,2:1:4:3,5
    38:  0,2:1:3,5:4
    39:  0,2:4:1:3,5
    40:  0,2:4:3,5:1
    41:  0,2:3,5:1:4
    42:  0,2:3,5:4:1
    43:  3,5:1:4:0,2
    44:  3,5:1:0,2:4
    45:  3,5:4:1:0,2
    46:  3,5:4:0,2:1
    47:  3,5:0,2:1:4
    48:  3,5:0,2:4:1
    49:  2:5:1,3:0,4
    50:  2:5:0,4:1,3
    51:  2:1,3:5:0,4
    52:  2:1,3:0,4:5
    53:  2:0,4:5:1,3
    54:  2:0,4:1,3:5
    55:  5:2:1,3:0,4
    56:  5:2:0,4:1,3
    57:  5:1,3:2:0,4
    58:  5:1,3:0,4:2
    59:  5:0,4:2:1,3
    60:  5:0,4:1,3:2
    61:  1,3:2:5:0,4
    62:  1,3:2:0,4:5
    63:  1,3:5:2:0,4
    64:  1,3:5:0,4:2
    65:  1,3:0,4:2:5
    66:  1,3:0,4:5:2
    67:  0,4:2:5:1,3
    68:  0,4:2:1,3:5
    69:  0,4:5:2:1,3
    70:  0,4:5:1,3:2
    71:  0,4:1,3:2:5
    72:  0,4:1,3:5:2
Nber of genera for this family=    8
 
family= 3 0 1 0 0 0
 
family= 3 0 1 0 0 0 new D6h genus #     1 is 0:1:2:3,4,5
     1:  0:1:2:3,4,5
     2:  0:1:3,4,5:2
     3:  0:2:1:3,4,5
     4:  0:2:3,4,5:1
     5:  0:3,4,5:1:2
     6:  0:3,4,5:2:1
     7:  1:0:2:3,4,5
     8:  1:0:3,4,5:2
     9:  1:2:0:3,4,5
    10:  1:2:3,4,5:0
    11:  1:3,4,5:0:2
    12:  1:3,4,5:2:0
    13:  2:0:1:3,4,5
    14:  2:0:3,4,5:1
    15:  2:1:0:3,4,5
    16:  2:1:3,4,5:0
    17:  2:3,4,5:0:1
    18:  2:3,4,5:1:0
    19:  3,4,5:0:1:2
    20:  3,4,5:0:2:1
    21:  3,4,5:1:0:2
    22:  3,4,5:1:2:0
    23:  3,4,5:2:0:1
    24:  3,4,5:2:1:0
    25:  1:2:3:0,4,5
    26:  1:2:0,4,5:3
    27:  1:3:2:0,4,5
    28:  1:3:0,4,5:2
    29:  1:0,4,5:2:3
    30:  1:0,4,5:3:2
    31:  2:1:3:0,4,5
    32:  2:1:0,4,5:3
    33:  2:3:1:0,4,5
    34:  2:3:0,4,5:1
    35:  2:0,4,5:1:3
    36:  2:0,4,5:3:1
    37:  3:1:2:0,4,5
    38:  3:1:0,4,5:2
    39:  3:2:1:0,4,5
    40:  3:2:0,4,5:1
    41:  3:0,4,5:1:2
    42:  3:0,4,5:2:1
    43:  0,4,5:1:2:3
    44:  0,4,5:1:3:2
    45:  0,4,5:2:1:3
    46:  0,4,5:2:3:1
    47:  0,4,5:3:1:2
    48:  0,4,5:3:2:1
    49:  2:3:4:0,1,5
    50:  2:3:0,1,5:4
    51:  2:4:3:0,1,5
    52:  2:4:0,1,5:3
    53:  2:0,1,5:3:4
    54:  2:0,1,5:4:3
    55:  3:2:4:0,1,5
    56:  3:2:0,1,5:4
    57:  3:4:2:0,1,5
    58:  3:4:0,1,5:2
    59:  3:0,1,5:2:4
    60:  3:0,1,5:4:2
    61:  4:2:3:0,1,5
    62:  4:2:0,1,5:3
    63:  4:3:2:0,1,5
    64:  4:3:0,1,5:2
    65:  4:0,1,5:2:3
    66:  4:0,1,5:3:2
    67:  0,1,5:2:3:4
    68:  0,1,5:2:4:3
    69:  0,1,5:3:2:4
    70:  0,1,5:3:4:2
    71:  0,1,5:4:2:3
    72:  0,1,5:4:3:2
    73:  3:4:5:0,1,2
    74:  3:4:0,1,2:5
    75:  3:5:4:0,1,2
    76:  3:5:0,1,2:4
    77:  3:0,1,2:4:5
    78:  3:0,1,2:5:4
    79:  4:3:5:0,1,2
    80:  4:3:0,1,2:5
    81:  4:5:3:0,1,2
    82:  4:5:0,1,2:3
    83:  4:0,1,2:3:5
    84:  4:0,1,2:5:3
    85:  5:3:4:0,1,2
    86:  5:3:0,1,2:4
    87:  5:4:3:0,1,2
    88:  5:4:0,1,2:3
    89:  5:0,1,2:3:4
    90:  5:0,1,2:4:3
    91:  0,1,2:3:4:5
    92:  0,1,2:3:5:4
    93:  0,1,2:4:3:5
    94:  0,1,2:4:5:3
    95:  0,1,2:5:3:4
    96:  0,1,2:5:4:3
    97:  4:5:0:1,2,3
    98:  4:5:1,2,3:0
    99:  4:0:5:1,2,3
   100:  4:0:1,2,3:5
   101:  4:1,2,3:5:0
   102:  4:1,2,3:0:5
   103:  5:4:0:1,2,3
   104:  5:4:1,2,3:0
   105:  5:0:4:1,2,3
   106:  5:0:1,2,3:4
   107:  5:1,2,3:4:0
   108:  5:1,2,3:0:4
   109:  0:4:5:1,2,3
   110:  0:4:1,2,3:5
   111:  0:5:4:1,2,3
   112:  0:5:1,2,3:4
   113:  0:1,2,3:4:5
   114:  0:1,2,3:5:4
   115:  1,2,3:4:5:0
   116:  1,2,3:4:0:5
   117:  1,2,3:5:4:0
   118:  1,2,3:5:0:4
   119:  1,2,3:0:4:5
   120:  1,2,3:0:5:4
   121:  5:0:1:2,3,4
   122:  5:0:2,3,4:1
   123:  5:1:0:2,3,4
   124:  5:1:2,3,4:0
   125:  5:2,3,4:0:1
   126:  5:2,3,4:1:0
   127:  0:5:1:2,3,4
   128:  0:5:2,3,4:1
   129:  0:1:5:2,3,4
   130:  0:1:2,3,4:5
   131:  0:2,3,4:5:1
   132:  0:2,3,4:1:5
   133:  1:5:0:2,3,4
   134:  1:5:2,3,4:0
   135:  1:0:5:2,3,4
   136:  1:0:2,3,4:5
   137:  1:2,3,4:5:0
   138:  1:2,3,4:0:5
   139:  2,3,4:5:0:1
   140:  2,3,4:5:1:0
   141:  2,3,4:0:5:1
   142:  2,3,4:0:1:5
   143:  2,3,4:1:5:0
   144:  2,3,4:1:0:5
family= 3 0 1 0 0 0 new D6h genus #     2 is 0:1:3:2,4,5
     1:  0:1:3:2,4,5
     2:  0:1:2,4,5:3
     3:  0:3:1:2,4,5
     4:  0:3:2,4,5:1
     5:  0:2,4,5:1:3
     6:  0:2,4,5:3:1
     7:  1:0:3:2,4,5
     8:  1:0:2,4,5:3
     9:  1:3:0:2,4,5
    10:  1:3:2,4,5:0
    11:  1:2,4,5:0:3
    12:  1:2,4,5:3:0
    13:  3:0:1:2,4,5
    14:  3:0:2,4,5:1
    15:  3:1:0:2,4,5
    16:  3:1:2,4,5:0
    17:  3:2,4,5:0:1
    18:  3:2,4,5:1:0
    19:  2,4,5:0:1:3
    20:  2,4,5:0:3:1
    21:  2,4,5:1:0:3
    22:  2,4,5:1:3:0
    23:  2,4,5:3:0:1
    24:  2,4,5:3:1:0
    25:  1:2:4:0,3,5
    26:  1:2:0,3,5:4
    27:  1:4:2:0,3,5
    28:  1:4:0,3,5:2
    29:  1:0,3,5:2:4
    30:  1:0,3,5:4:2
    31:  2:1:4:0,3,5
    32:  2:1:0,3,5:4
    33:  2:4:1:0,3,5
    34:  2:4:0,3,5:1
    35:  2:0,3,5:1:4
    36:  2:0,3,5:4:1
    37:  4:1:2:0,3,5
    38:  4:1:0,3,5:2
    39:  4:2:1:0,3,5
    40:  4:2:0,3,5:1
    41:  4:0,3,5:1:2
    42:  4:0,3,5:2:1
    43:  0,3,5:1:2:4
    44:  0,3,5:1:4:2
    45:  0,3,5:2:1:4
    46:  0,3,5:2:4:1
    47:  0,3,5:4:1:2
    48:  0,3,5:4:2:1
    49:  2:3:5:0,1,4
    50:  2:3:0,1,4:5
    51:  2:5:3:0,1,4
    52:  2:5:0,1,4:3
    53:  2:0,1,4:3:5
    54:  2:0,1,4:5:3
    55:  3:2:5:0,1,4
    56:  3:2:0,1,4:5
    57:  3:5:2:0,1,4
    58:  3:5:0,1,4:2
    59:  3:0,1,4:2:5
    60:  3:0,1,4:5:2
    61:  5:2:3:0,1,4
    62:  5:2:0,1,4:3
    63:  5:3:2:0,1,4
    64:  5:3:0,1,4:2
    65:  5:0,1,4:2:3
    66:  5:0,1,4:3:2
    67:  0,1,4:2:3:5
    68:  0,1,4:2:5:3
    69:  0,1,4:3:2:5
    70:  0,1,4:3:5:2
    71:  0,1,4:5:2:3
    72:  0,1,4:5:3:2
    73:  3:4:0:1,2,5
    74:  3:4:1,2,5:0
    75:  3:0:4:1,2,5
    76:  3:0:1,2,5:4
    77:  3:1,2,5:4:0
    78:  3:1,2,5:0:4
    79:  4:3:0:1,2,5
    80:  4:3:1,2,5:0
    81:  4:0:3:1,2,5
    82:  4:0:1,2,5:3
    83:  4:1,2,5:3:0
    84:  4:1,2,5:0:3
    85:  0:3:4:1,2,5
    86:  0:3:1,2,5:4
    87:  0:4:3:1,2,5
    88:  0:4:1,2,5:3
    89:  0:1,2,5:3:4
    90:  0:1,2,5:4:3
    91:  1,2,5:3:4:0
    92:  1,2,5:3:0:4
    93:  1,2,5:4:3:0
    94:  1,2,5:4:0:3
    95:  1,2,5:0:3:4
    96:  1,2,5:0:4:3
    97:  4:5:1:0,2,3
    98:  4:5:0,2,3:1
    99:  4:1:5:0,2,3
   100:  4:1:0,2,3:5
   101:  4:0,2,3:5:1
   102:  4:0,2,3:1:5
   103:  5:4:1:0,2,3
   104:  5:4:0,2,3:1
   105:  5:1:4:0,2,3
   106:  5:1:0,2,3:4
   107:  5:0,2,3:4:1
   108:  5:0,2,3:1:4
   109:  1:4:5:0,2,3
   110:  1:4:0,2,3:5
   111:  1:5:4:0,2,3
   112:  1:5:0,2,3:4
   113:  1:0,2,3:4:5
   114:  1:0,2,3:5:4
   115:  0,2,3:4:5:1
   116:  0,2,3:4:1:5
   117:  0,2,3:5:4:1
   118:  0,2,3:5:1:4
   119:  0,2,3:1:4:5
   120:  0,2,3:1:5:4
   121:  5:0:2:1,3,4
   122:  5:0:1,3,4:2
   123:  5:2:0:1,3,4
   124:  5:2:1,3,4:0
   125:  5:1,3,4:0:2
   126:  5:1,3,4:2:0
   127:  0:5:2:1,3,4
   128:  0:5:1,3,4:2
   129:  0:2:5:1,3,4
   130:  0:2:1,3,4:5
   131:  0:1,3,4:5:2
   132:  0:1,3,4:2:5
   133:  2:5:0:1,3,4
   134:  2:5:1,3,4:0
   135:  2:0:5:1,3,4
   136:  2:0:1,3,4:5
   137:  2:1,3,4:5:0
   138:  2:1,3,4:0:5
   139:  1,3,4:5:0:2
   140:  1,3,4:5:2:0
   141:  1,3,4:0:5:2
   142:  1,3,4:0:2:5
   143:  1,3,4:2:5:0
   144:  1,3,4:2:0:5
   145:  0:5:3:1,2,4
   146:  0:5:1,2,4:3
   147:  0:3:5:1,2,4
   148:  0:3:1,2,4:5
   149:  0:1,2,4:5:3
   150:  0:1,2,4:3:5
   151:  5:0:3:1,2,4
   152:  5:0:1,2,4:3
   153:  5:3:0:1,2,4
   154:  5:3:1,2,4:0
   155:  5:1,2,4:0:3
   156:  5:1,2,4:3:0
   157:  3:0:5:1,2,4
   158:  3:0:1,2,4:5
   159:  3:5:0:1,2,4
   160:  3:5:1,2,4:0
   161:  3:1,2,4:0:5
   162:  3:1,2,4:5:0
   163:  1,2,4:0:5:3
   164:  1,2,4:0:3:5
   165:  1,2,4:5:0:3
   166:  1,2,4:5:3:0
   167:  1,2,4:3:0:5
   168:  1,2,4:3:5:0
   169:  1:0:4:2,3,5
   170:  1:0:2,3,5:4
   171:  1:4:0:2,3,5
   172:  1:4:2,3,5:0
   173:  1:2,3,5:0:4
   174:  1:2,3,5:4:0
   175:  0:1:4:2,3,5
   176:  0:1:2,3,5:4
   177:  0:4:1:2,3,5
   178:  0:4:2,3,5:1
   179:  0:2,3,5:1:4
   180:  0:2,3,5:4:1
   181:  4:1:0:2,3,5
   182:  4:1:2,3,5:0
   183:  4:0:1:2,3,5
   184:  4:0:2,3,5:1
   185:  4:2,3,5:1:0
   186:  4:2,3,5:0:1
   187:  2,3,5:1:0:4
   188:  2,3,5:1:4:0
   189:  2,3,5:0:1:4
   190:  2,3,5:0:4:1
   191:  2,3,5:4:1:0
   192:  2,3,5:4:0:1
   193:  2:1:5:0,3,4
   194:  2:1:0,3,4:5
   195:  2:5:1:0,3,4
   196:  2:5:0,3,4:1
   197:  2:0,3,4:1:5
   198:  2:0,3,4:5:1
   199:  1:2:5:0,3,4
   200:  1:2:0,3,4:5
   201:  1:5:2:0,3,4
   202:  1:5:0,3,4:2
   203:  1:0,3,4:2:5
   204:  1:0,3,4:5:2
   205:  5:2:1:0,3,4
   206:  5:2:0,3,4:1
   207:  5:1:2:0,3,4
   208:  5:1:0,3,4:2
   209:  5:0,3,4:2:1
   210:  5:0,3,4:1:2
   211:  0,3,4:2:1:5
   212:  0,3,4:2:5:1
   213:  0,3,4:1:2:5
   214:  0,3,4:1:5:2
   215:  0,3,4:5:2:1
   216:  0,3,4:5:1:2
   217:  3:2:0:1,4,5
   218:  3:2:1,4,5:0
   219:  3:0:2:1,4,5
   220:  3:0:1,4,5:2
   221:  3:1,4,5:2:0
   222:  3:1,4,5:0:2
   223:  2:3:0:1,4,5
   224:  2:3:1,4,5:0
   225:  2:0:3:1,4,5
   226:  2:0:1,4,5:3
   227:  2:1,4,5:3:0
   228:  2:1,4,5:0:3
   229:  0:3:2:1,4,5
   230:  0:3:1,4,5:2
   231:  0:2:3:1,4,5
   232:  0:2:1,4,5:3
   233:  0:1,4,5:3:2
   234:  0:1,4,5:2:3
   235:  1,4,5:3:2:0
   236:  1,4,5:3:0:2
   237:  1,4,5:2:3:0
   238:  1,4,5:2:0:3
   239:  1,4,5:0:3:2
   240:  1,4,5:0:2:3
   241:  4:3:1:0,2,5
   242:  4:3:0,2,5:1
   243:  4:1:3:0,2,5
   244:  4:1:0,2,5:3
   245:  4:0,2,5:3:1
   246:  4:0,2,5:1:3
   247:  3:4:1:0,2,5
   248:  3:4:0,2,5:1
   249:  3:1:4:0,2,5
   250:  3:1:0,2,5:4
   251:  3:0,2,5:4:1
   252:  3:0,2,5:1:4
   253:  1:4:3:0,2,5
   254:  1:4:0,2,5:3
   255:  1:3:4:0,2,5
   256:  1:3:0,2,5:4
   257:  1:0,2,5:4:3
   258:  1:0,2,5:3:4
   259:  0,2,5:4:3:1
   260:  0,2,5:4:1:3
   261:  0,2,5:3:4:1
   262:  0,2,5:3:1:4
   263:  0,2,5:1:4:3
   264:  0,2,5:1:3:4
   265:  5:4:2:0,1,3
   266:  5:4:0,1,3:2
   267:  5:2:4:0,1,3
   268:  5:2:0,1,3:4
   269:  5:0,1,3:4:2
   270:  5:0,1,3:2:4
   271:  4:5:2:0,1,3
   272:  4:5:0,1,3:2
   273:  4:2:5:0,1,3
   274:  4:2:0,1,3:5
   275:  4:0,1,3:5:2
   276:  4:0,1,3:2:5
   277:  2:5:4:0,1,3
   278:  2:5:0,1,3:4
   279:  2:4:5:0,1,3
   280:  2:4:0,1,3:5
   281:  2:0,1,3:5:4
   282:  2:0,1,3:4:5
   283:  0,1,3:5:4:2
   284:  0,1,3:5:2:4
   285:  0,1,3:4:5:2
   286:  0,1,3:4:2:5
   287:  0,1,3:2:5:4
   288:  0,1,3:2:4:5
family= 3 0 1 0 0 0 new D6h genus #     3 is 0:2:4:1,3,5
     1:  0:2:4:1,3,5
     2:  0:2:1,3,5:4
     3:  0:4:2:1,3,5
     4:  0:4:1,3,5:2
     5:  0:1,3,5:2:4
     6:  0:1,3,5:4:2
     7:  2:0:4:1,3,5
     8:  2:0:1,3,5:4
     9:  2:4:0:1,3,5
    10:  2:4:1,3,5:0
    11:  2:1,3,5:0:4
    12:  2:1,3,5:4:0
    13:  4:0:2:1,3,5
    14:  4:0:1,3,5:2
    15:  4:2:0:1,3,5
    16:  4:2:1,3,5:0
    17:  4:1,3,5:0:2
    18:  4:1,3,5:2:0
    19:  1,3,5:0:2:4
    20:  1,3,5:0:4:2
    21:  1,3,5:2:0:4
    22:  1,3,5:2:4:0
    23:  1,3,5:4:0:2
    24:  1,3,5:4:2:0
    25:  1:3:5:0,2,4
    26:  1:3:0,2,4:5
    27:  1:5:3:0,2,4
    28:  1:5:0,2,4:3
    29:  1:0,2,4:3:5
    30:  1:0,2,4:5:3
    31:  3:1:5:0,2,4
    32:  3:1:0,2,4:5
    33:  3:5:1:0,2,4
    34:  3:5:0,2,4:1
    35:  3:0,2,4:1:5
    36:  3:0,2,4:5:1
    37:  5:1:3:0,2,4
    38:  5:1:0,2,4:3
    39:  5:3:1:0,2,4
    40:  5:3:0,2,4:1
    41:  5:0,2,4:1:3
    42:  5:0,2,4:3:1
    43:  0,2,4:1:3:5
    44:  0,2,4:1:5:3
    45:  0,2,4:3:1:5
    46:  0,2,4:3:5:1
    47:  0,2,4:5:1:3
    48:  0,2,4:5:3:1
Nber of genera for this family=    3
 
----------------------------------------

Nber families=      4
Nber genera=       20
Nber species=     3360
