# Supplementary material for: The Polytope Formalism: application to molecular constitution and the prospect of a complete description of Chemical Space
Source: Chem Sci. 2026 Jan 8;17(4):2102–18. doi: 10.1039/d5sc08813e (PMC12780917; doi:10.1039/d5sc08813e)
Supplement: SC-017-D5SC08813E-s001 [file SC-017-D5SC08813E-s001.zip › publication files/species/species_D6h_S6B5_max111111.txt]

S6(1)B5
D6h
====
 
family= 5 0 0 0 0 0
 
family= 5 0 0 0 0 0 new D6h genus #     1 is 0:1:2:3:4
     1:  0:1:2:3:4
     2:  0:1:2:4:3
     3:  0:1:3:2:4
     4:  0:1:3:4:2
     5:  0:1:4:2:3
     6:  0:1:4:3:2
     7:  0:2:1:3:4
     8:  0:2:1:4:3
     9:  0:2:3:1:4
    10:  0:2:3:4:1
    11:  0:2:4:1:3
    12:  0:2:4:3:1
    13:  0:3:1:2:4
    14:  0:3:1:4:2
    15:  0:3:2:1:4
    16:  0:3:2:4:1
    17:  0:3:4:1:2
    18:  0:3:4:2:1
    19:  0:4:1:2:3
    20:  0:4:1:3:2
    21:  0:4:2:1:3
    22:  0:4:2:3:1
    23:  0:4:3:1:2
    24:  0:4:3:2:1
    25:  1:0:2:3:4
    26:  1:0:2:4:3
    27:  1:0:3:2:4
    28:  1:0:3:4:2
    29:  1:0:4:2:3
    30:  1:0:4:3:2
    31:  1:2:0:3:4
    32:  1:2:0:4:3
    33:  1:2:3:0:4
    34:  1:2:3:4:0
    35:  1:2:4:0:3
    36:  1:2:4:3:0
    37:  1:3:0:2:4
    38:  1:3:0:4:2
    39:  1:3:2:0:4
    40:  1:3:2:4:0
    41:  1:3:4:0:2
    42:  1:3:4:2:0
    43:  1:4:0:2:3
    44:  1:4:0:3:2
    45:  1:4:2:0:3
    46:  1:4:2:3:0
    47:  1:4:3:0:2
    48:  1:4:3:2:0
    49:  2:0:1:3:4
    50:  2:0:1:4:3
    51:  2:0:3:1:4
    52:  2:0:3:4:1
    53:  2:0:4:1:3
    54:  2:0:4:3:1
    55:  2:1:0:3:4
    56:  2:1:0:4:3
    57:  2:1:3:0:4
    58:  2:1:3:4:0
    59:  2:1:4:0:3
    60:  2:1:4:3:0
    61:  2:3:0:1:4
    62:  2:3:0:4:1
    63:  2:3:1:0:4
    64:  2:3:1:4:0
    65:  2:3:4:0:1
    66:  2:3:4:1:0
    67:  2:4:0:1:3
    68:  2:4:0:3:1
    69:  2:4:1:0:3
    70:  2:4:1:3:0
    71:  2:4:3:0:1
    72:  2:4:3:1:0
    73:  3:0:1:2:4
    74:  3:0:1:4:2
    75:  3:0:2:1:4
    76:  3:0:2:4:1
    77:  3:0:4:1:2
    78:  3:0:4:2:1
    79:  3:1:0:2:4
    80:  3:1:0:4:2
    81:  3:1:2:0:4
    82:  3:1:2:4:0
    83:  3:1:4:0:2
    84:  3:1:4:2:0
    85:  3:2:0:1:4
    86:  3:2:0:4:1
    87:  3:2:1:0:4
    88:  3:2:1:4:0
    89:  3:2:4:0:1
    90:  3:2:4:1:0
    91:  3:4:0:1:2
    92:  3:4:0:2:1
    93:  3:4:1:0:2
    94:  3:4:1:2:0
    95:  3:4:2:0:1
    96:  3:4:2:1:0
    97:  4:0:1:2:3
    98:  4:0:1:3:2
    99:  4:0:2:1:3
   100:  4:0:2:3:1
   101:  4:0:3:1:2
   102:  4:0:3:2:1
   103:  4:1:0:2:3
   104:  4:1:0:3:2
   105:  4:1:2:0:3
   106:  4:1:2:3:0
   107:  4:1:3:0:2
   108:  4:1:3:2:0
   109:  4:2:0:1:3
   110:  4:2:0:3:1
   111:  4:2:1:0:3
   112:  4:2:1:3:0
   113:  4:2:3:0:1
   114:  4:2:3:1:0
   115:  4:3:0:1:2
   116:  4:3:0:2:1
   117:  4:3:1:0:2
   118:  4:3:1:2:0
   119:  4:3:2:0:1
   120:  4:3:2:1:0
   121:  1:2:3:4:5
   122:  1:2:3:5:4
   123:  1:2:4:3:5
   124:  1:2:4:5:3
   125:  1:2:5:3:4
   126:  1:2:5:4:3
   127:  1:3:2:4:5
   128:  1:3:2:5:4
   129:  1:3:4:2:5
   130:  1:3:4:5:2
   131:  1:3:5:2:4
   132:  1:3:5:4:2
   133:  1:4:2:3:5
   134:  1:4:2:5:3
   135:  1:4:3:2:5
   136:  1:4:3:5:2
   137:  1:4:5:2:3
   138:  1:4:5:3:2
   139:  1:5:2:3:4
   140:  1:5:2:4:3
   141:  1:5:3:2:4
   142:  1:5:3:4:2
   143:  1:5:4:2:3
   144:  1:5:4:3:2
   145:  2:1:3:4:5
   146:  2:1:3:5:4
   147:  2:1:4:3:5
   148:  2:1:4:5:3
   149:  2:1:5:3:4
   150:  2:1:5:4:3
   151:  2:3:1:4:5
   152:  2:3:1:5:4
   153:  2:3:4:1:5
   154:  2:3:4:5:1
   155:  2:3:5:1:4
   156:  2:3:5:4:1
   157:  2:4:1:3:5
   158:  2:4:1:5:3
   159:  2:4:3:1:5
   160:  2:4:3:5:1
   161:  2:4:5:1:3
   162:  2:4:5:3:1
   163:  2:5:1:3:4
   164:  2:5:1:4:3
   165:  2:5:3:1:4
   166:  2:5:3:4:1
   167:  2:5:4:1:3
   168:  2:5:4:3:1
   169:  3:1:2:4:5
   170:  3:1:2:5:4
   171:  3:1:4:2:5
   172:  3:1:4:5:2
   173:  3:1:5:2:4
   174:  3:1:5:4:2
   175:  3:2:1:4:5
   176:  3:2:1:5:4
   177:  3:2:4:1:5
   178:  3:2:4:5:1
   179:  3:2:5:1:4
   180:  3:2:5:4:1
   181:  3:4:1:2:5
   182:  3:4:1:5:2
   183:  3:4:2:1:5
   184:  3:4:2:5:1
   185:  3:4:5:1:2
   186:  3:4:5:2:1
   187:  3:5:1:2:4
   188:  3:5:1:4:2
   189:  3:5:2:1:4
   190:  3:5:2:4:1
   191:  3:5:4:1:2
   192:  3:5:4:2:1
   193:  4:1:2:3:5
   194:  4:1:2:5:3
   195:  4:1:3:2:5
   196:  4:1:3:5:2
   197:  4:1:5:2:3
   198:  4:1:5:3:2
   199:  4:2:1:3:5
   200:  4:2:1:5:3
   201:  4:2:3:1:5
   202:  4:2:3:5:1
   203:  4:2:5:1:3
   204:  4:2:5:3:1
   205:  4:3:1:2:5
   206:  4:3:1:5:2
   207:  4:3:2:1:5
   208:  4:3:2:5:1
   209:  4:3:5:1:2
   210:  4:3:5:2:1
   211:  4:5:1:2:3
   212:  4:5:1:3:2
   213:  4:5:2:1:3
   214:  4:5:2:3:1
   215:  4:5:3:1:2
   216:  4:5:3:2:1
   217:  5:1:2:3:4
   218:  5:1:2:4:3
   219:  5:1:3:2:4
   220:  5:1:3:4:2
   221:  5:1:4:2:3
   222:  5:1:4:3:2
   223:  5:2:1:3:4
   224:  5:2:1:4:3
   225:  5:2:3:1:4
   226:  5:2:3:4:1
   227:  5:2:4:1:3
   228:  5:2:4:3:1
   229:  5:3:1:2:4
   230:  5:3:1:4:2
   231:  5:3:2:1:4
   232:  5:3:2:4:1
   233:  5:3:4:1:2
   234:  5:3:4:2:1
   235:  5:4:1:2:3
   236:  5:4:1:3:2
   237:  5:4:2:1:3
   238:  5:4:2:3:1
   239:  5:4:3:1:2
   240:  5:4:3:2:1
   241:  2:3:4:5:0
   242:  2:3:4:0:5
   243:  2:3:5:4:0
   244:  2:3:5:0:4
   245:  2:3:0:4:5
   246:  2:3:0:5:4
   247:  2:4:3:5:0
   248:  2:4:3:0:5
   249:  2:4:5:3:0
   250:  2:4:5:0:3
   251:  2:4:0:3:5
   252:  2:4:0:5:3
   253:  2:5:3:4:0
   254:  2:5:3:0:4
   255:  2:5:4:3:0
   256:  2:5:4:0:3
   257:  2:5:0:3:4
   258:  2:5:0:4:3
   259:  2:0:3:4:5
   260:  2:0:3:5:4
   261:  2:0:4:3:5
   262:  2:0:4:5:3
   263:  2:0:5:3:4
   264:  2:0:5:4:3
   265:  3:2:4:5:0
   266:  3:2:4:0:5
   267:  3:2:5:4:0
   268:  3:2:5:0:4
   269:  3:2:0:4:5
   270:  3:2:0:5:4
   271:  3:4:2:5:0
   272:  3:4:2:0:5
   273:  3:4:5:2:0
   274:  3:4:5:0:2
   275:  3:4:0:2:5
   276:  3:4:0:5:2
   277:  3:5:2:4:0
   278:  3:5:2:0:4
   279:  3:5:4:2:0
   280:  3:5:4:0:2
   281:  3:5:0:2:4
   282:  3:5:0:4:2
   283:  3:0:2:4:5
   284:  3:0:2:5:4
   285:  3:0:4:2:5
   286:  3:0:4:5:2
   287:  3:0:5:2:4
   288:  3:0:5:4:2
   289:  4:2:3:5:0
   290:  4:2:3:0:5
   291:  4:2:5:3:0
   292:  4:2:5:0:3
   293:  4:2:0:3:5
   294:  4:2:0:5:3
   295:  4:3:2:5:0
   296:  4:3:2:0:5
   297:  4:3:5:2:0
   298:  4:3:5:0:2
   299:  4:3:0:2:5
   300:  4:3:0:5:2
   301:  4:5:2:3:0
   302:  4:5:2:0:3
   303:  4:5:3:2:0
   304:  4:5:3:0:2
   305:  4:5:0:2:3
   306:  4:5:0:3:2
   307:  4:0:2:3:5
   308:  4:0:2:5:3
   309:  4:0:3:2:5
   310:  4:0:3:5:2
   311:  4:0:5:2:3
   312:  4:0:5:3:2
   313:  5:2:3:4:0
   314:  5:2:3:0:4
   315:  5:2:4:3:0
   316:  5:2:4:0:3
   317:  5:2:0:3:4
   318:  5:2:0:4:3
   319:  5:3:2:4:0
   320:  5:3:2:0:4
   321:  5:3:4:2:0
   322:  5:3:4:0:2
   323:  5:3:0:2:4
   324:  5:3:0:4:2
   325:  5:4:2:3:0
   326:  5:4:2:0:3
   327:  5:4:3:2:0
   328:  5:4:3:0:2
   329:  5:4:0:2:3
   330:  5:4:0:3:2
   331:  5:0:2:3:4
   332:  5:0:2:4:3
   333:  5:0:3:2:4
   334:  5:0:3:4:2
   335:  5:0:4:2:3
   336:  5:0:4:3:2
   337:  0:2:3:4:5
   338:  0:2:3:5:4
   339:  0:2:4:3:5
   340:  0:2:4:5:3
   341:  0:2:5:3:4
   342:  0:2:5:4:3
   343:  0:3:2:4:5
   344:  0:3:2:5:4
   345:  0:3:4:2:5
   346:  0:3:4:5:2
   347:  0:3:5:2:4
   348:  0:3:5:4:2
   349:  0:4:2:3:5
   350:  0:4:2:5:3
   351:  0:4:3:2:5
   352:  0:4:3:5:2
   353:  0:4:5:2:3
   354:  0:4:5:3:2
   355:  0:5:2:3:4
   356:  0:5:2:4:3
   357:  0:5:3:2:4
   358:  0:5:3:4:2
   359:  0:5:4:2:3
   360:  0:5:4:3:2
   361:  3:4:5:0:1
   362:  3:4:5:1:0
   363:  3:4:0:5:1
   364:  3:4:0:1:5
   365:  3:4:1:5:0
   366:  3:4:1:0:5
   367:  3:5:4:0:1
   368:  3:5:4:1:0
   369:  3:5:0:4:1
   370:  3:5:0:1:4
   371:  3:5:1:4:0
   372:  3:5:1:0:4
   373:  3:0:4:5:1
   374:  3:0:4:1:5
   375:  3:0:5:4:1
   376:  3:0:5:1:4
   377:  3:0:1:4:5
   378:  3:0:1:5:4
   379:  3:1:4:5:0
   380:  3:1:4:0:5
   381:  3:1:5:4:0
   382:  3:1:5:0:4
   383:  3:1:0:4:5
   384:  3:1:0:5:4
   385:  4:3:5:0:1
   386:  4:3:5:1:0
   387:  4:3:0:5:1
   388:  4:3:0:1:5
   389:  4:3:1:5:0
   390:  4:3:1:0:5
   391:  4:5:3:0:1
   392:  4:5:3:1:0
   393:  4:5:0:3:1
   394:  4:5:0:1:3
   395:  4:5:1:3:0
   396:  4:5:1:0:3
   397:  4:0:3:5:1
   398:  4:0:3:1:5
   399:  4:0:5:3:1
   400:  4:0:5:1:3
   401:  4:0:1:3:5
   402:  4:0:1:5:3
   403:  4:1:3:5:0
   404:  4:1:3:0:5
   405:  4:1:5:3:0
   406:  4:1:5:0:3
   407:  4:1:0:3:5
   408:  4:1:0:5:3
   409:  5:3:4:0:1
   410:  5:3:4:1:0
   411:  5:3:0:4:1
   412:  5:3:0:1:4
   413:  5:3:1:4:0
   414:  5:3:1:0:4
   415:  5:4:3:0:1
   416:  5:4:3:1:0
   417:  5:4:0:3:1
   418:  5:4:0:1:3
   419:  5:4:1:3:0
   420:  5:4:1:0:3
   421:  5:0:3:4:1
   422:  5:0:3:1:4
   423:  5:0:4:3:1
   424:  5:0:4:1:3
   425:  5:0:1:3:4
   426:  5:0:1:4:3
   427:  5:1:3:4:0
   428:  5:1:3:0:4
   429:  5:1:4:3:0
   430:  5:1:4:0:3
   431:  5:1:0:3:4
   432:  5:1:0:4:3
   433:  0:3:4:5:1
   434:  0:3:4:1:5
   435:  0:3:5:4:1
   436:  0:3:5:1:4
   437:  0:3:1:4:5
   438:  0:3:1:5:4
   439:  0:4:3:5:1
   440:  0:4:3:1:5
   441:  0:4:5:3:1
   442:  0:4:5:1:3
   443:  0:4:1:3:5
   444:  0:4:1:5:3
   445:  0:5:3:4:1
   446:  0:5:3:1:4
   447:  0:5:4:3:1
   448:  0:5:4:1:3
   449:  0:5:1:3:4
   450:  0:5:1:4:3
   451:  0:1:3:4:5
   452:  0:1:3:5:4
   453:  0:1:4:3:5
   454:  0:1:4:5:3
   455:  0:1:5:3:4
   456:  0:1:5:4:3
   457:  1:3:4:5:0
   458:  1:3:4:0:5
   459:  1:3:5:4:0
   460:  1:3:5:0:4
   461:  1:3:0:4:5
   462:  1:3:0:5:4
   463:  1:4:3:5:0
   464:  1:4:3:0:5
   465:  1:4:5:3:0
   466:  1:4:5:0:3
   467:  1:4:0:3:5
   468:  1:4:0:5:3
   469:  1:5:3:4:0
   470:  1:5:3:0:4
   471:  1:5:4:3:0
   472:  1:5:4:0:3
   473:  1:5:0:3:4
   474:  1:5:0:4:3
   475:  1:0:3:4:5
   476:  1:0:3:5:4
   477:  1:0:4:3:5
   478:  1:0:4:5:3
   479:  1:0:5:3:4
   480:  1:0:5:4:3
   481:  4:5:0:1:2
   482:  4:5:0:2:1
   483:  4:5:1:0:2
   484:  4:5:1:2:0
   485:  4:5:2:0:1
   486:  4:5:2:1:0
   487:  4:0:5:1:2
   488:  4:0:5:2:1
   489:  4:0:1:5:2
   490:  4:0:1:2:5
   491:  4:0:2:5:1
   492:  4:0:2:1:5
   493:  4:1:5:0:2
   494:  4:1:5:2:0
   495:  4:1:0:5:2
   496:  4:1:0:2:5
   497:  4:1:2:5:0
   498:  4:1:2:0:5
   499:  4:2:5:0:1
   500:  4:2:5:1:0
   501:  4:2:0:5:1
   502:  4:2:0:1:5
   503:  4:2:1:5:0
   504:  4:2:1:0:5
   505:  5:4:0:1:2
   506:  5:4:0:2:1
   507:  5:4:1:0:2
   508:  5:4:1:2:0
   509:  5:4:2:0:1
   510:  5:4:2:1:0
   511:  5:0:4:1:2
   512:  5:0:4:2:1
   513:  5:0:1:4:2
   514:  5:0:1:2:4
   515:  5:0:2:4:1
   516:  5:0:2:1:4
   517:  5:1:4:0:2
   518:  5:1:4:2:0
   519:  5:1:0:4:2
   520:  5:1:0:2:4
   521:  5:1:2:4:0
   522:  5:1:2:0:4
   523:  5:2:4:0:1
   524:  5:2:4:1:0
   525:  5:2:0:4:1
   526:  5:2:0:1:4
   527:  5:2:1:4:0
   528:  5:2:1:0:4
   529:  0:4:5:1:2
   530:  0:4:5:2:1
   531:  0:4:1:5:2
   532:  0:4:1:2:5
   533:  0:4:2:5:1
   534:  0:4:2:1:5
   535:  0:5:4:1:2
   536:  0:5:4:2:1
   537:  0:5:1:4:2
   538:  0:5:1:2:4
   539:  0:5:2:4:1
   540:  0:5:2:1:4
   541:  0:1:4:5:2
   542:  0:1:4:2:5
   543:  0:1:5:4:2
   544:  0:1:5:2:4
   545:  0:1:2:4:5
   546:  0:1:2:5:4
   547:  0:2:4:5:1
   548:  0:2:4:1:5
   549:  0:2:5:4:1
   550:  0:2:5:1:4
   551:  0:2:1:4:5
   552:  0:2:1:5:4
   553:  1:4:5:0:2
   554:  1:4:5:2:0
   555:  1:4:0:5:2
   556:  1:4:0:2:5
   557:  1:4:2:5:0
   558:  1:4:2:0:5
   559:  1:5:4:0:2
   560:  1:5:4:2:0
   561:  1:5:0:4:2
   562:  1:5:0:2:4
   563:  1:5:2:4:0
   564:  1:5:2:0:4
   565:  1:0:4:5:2
   566:  1:0:4:2:5
   567:  1:0:5:4:2
   568:  1:0:5:2:4
   569:  1:0:2:4:5
   570:  1:0:2:5:4
   571:  1:2:4:5:0
   572:  1:2:4:0:5
   573:  1:2:5:4:0
   574:  1:2:5:0:4
   575:  1:2:0:4:5
   576:  1:2:0:5:4
   577:  2:4:5:0:1
   578:  2:4:5:1:0
   579:  2:4:0:5:1
   580:  2:4:0:1:5
   581:  2:4:1:5:0
   582:  2:4:1:0:5
   583:  2:5:4:0:1
   584:  2:5:4:1:0
   585:  2:5:0:4:1
   586:  2:5:0:1:4
   587:  2:5:1:4:0
   588:  2:5:1:0:4
   589:  2:0:4:5:1
   590:  2:0:4:1:5
   591:  2:0:5:4:1
   592:  2:0:5:1:4
   593:  2:0:1:4:5
   594:  2:0:1:5:4
   595:  2:1:4:5:0
   596:  2:1:4:0:5
   597:  2:1:5:4:0
   598:  2:1:5:0:4
   599:  2:1:0:4:5
   600:  2:1:0:5:4
   601:  5:0:1:2:3
   602:  5:0:1:3:2
   603:  5:0:2:1:3
   604:  5:0:2:3:1
   605:  5:0:3:1:2
   606:  5:0:3:2:1
   607:  5:1:0:2:3
   608:  5:1:0:3:2
   609:  5:1:2:0:3
   610:  5:1:2:3:0
   611:  5:1:3:0:2
   612:  5:1:3:2:0
   613:  5:2:0:1:3
   614:  5:2:0:3:1
   615:  5:2:1:0:3
   616:  5:2:1:3:0
   617:  5:2:3:0:1
   618:  5:2:3:1:0
   619:  5:3:0:1:2
   620:  5:3:0:2:1
   621:  5:3:1:0:2
   622:  5:3:1:2:0
   623:  5:3:2:0:1
   624:  5:3:2:1:0
   625:  0:5:1:2:3
   626:  0:5:1:3:2
   627:  0:5:2:1:3
   628:  0:5:2:3:1
   629:  0:5:3:1:2
   630:  0:5:3:2:1
   631:  0:1:5:2:3
   632:  0:1:5:3:2
   633:  0:1:2:5:3
   634:  0:1:2:3:5
   635:  0:1:3:5:2
   636:  0:1:3:2:5
   637:  0:2:5:1:3
   638:  0:2:5:3:1
   639:  0:2:1:5:3
   640:  0:2:1:3:5
   641:  0:2:3:5:1
   642:  0:2:3:1:5
   643:  0:3:5:1:2
   644:  0:3:5:2:1
   645:  0:3:1:5:2
   646:  0:3:1:2:5
   647:  0:3:2:5:1
   648:  0:3:2:1:5
   649:  1:5:0:2:3
   650:  1:5:0:3:2
   651:  1:5:2:0:3
   652:  1:5:2:3:0
   653:  1:5:3:0:2
   654:  1:5:3:2:0
   655:  1:0:5:2:3
   656:  1:0:5:3:2
   657:  1:0:2:5:3
   658:  1:0:2:3:5
   659:  1:0:3:5:2
   660:  1:0:3:2:5
   661:  1:2:5:0:3
   662:  1:2:5:3:0
   663:  1:2:0:5:3
   664:  1:2:0:3:5
   665:  1:2:3:5:0
   666:  1:2:3:0:5
   667:  1:3:5:0:2
   668:  1:3:5:2:0
   669:  1:3:0:5:2
   670:  1:3:0:2:5
   671:  1:3:2:5:0
   672:  1:3:2:0:5
   673:  2:5:0:1:3
   674:  2:5:0:3:1
   675:  2:5:1:0:3
   676:  2:5:1:3:0
   677:  2:5:3:0:1
   678:  2:5:3:1:0
   679:  2:0:5:1:3
   680:  2:0:5:3:1
   681:  2:0:1:5:3
   682:  2:0:1:3:5
   683:  2:0:3:5:1
   684:  2:0:3:1:5
   685:  2:1:5:0:3
   686:  2:1:5:3:0
   687:  2:1:0:5:3
   688:  2:1:0:3:5
   689:  2:1:3:5:0
   690:  2:1:3:0:5
   691:  2:3:5:0:1
   692:  2:3:5:1:0
   693:  2:3:0:5:1
   694:  2:3:0:1:5
   695:  2:3:1:5:0
   696:  2:3:1:0:5
   697:  3:5:0:1:2
   698:  3:5:0:2:1
   699:  3:5:1:0:2
   700:  3:5:1:2:0
   701:  3:5:2:0:1
   702:  3:5:2:1:0
   703:  3:0:5:1:2
   704:  3:0:5:2:1
   705:  3:0:1:5:2
   706:  3:0:1:2:5
   707:  3:0:2:5:1
   708:  3:0:2:1:5
   709:  3:1:5:0:2
   710:  3:1:5:2:0
   711:  3:1:0:5:2
   712:  3:1:0:2:5
   713:  3:1:2:5:0
   714:  3:1:2:0:5
   715:  3:2:5:0:1
   716:  3:2:5:1:0
   717:  3:2:0:5:1
   718:  3:2:0:1:5
   719:  3:2:1:5:0
   720:  3:2:1:0:5
Nber of genera for this family=    1
 
family= 4 1 0 0 0 0
 
family= 4 1 0 0 0 0 new D6h genus #     1 is 0:1:2:3:4,5
     1:  0:1:2:3:4,5
     2:  0:1:2:4,5:3
     3:  0:1:3:2:4,5
     4:  0:1:3:4,5:2
     5:  0:1:4,5:2:3
     6:  0:1:4,5:3:2
     7:  0:2:1:3:4,5
     8:  0:2:1:4,5:3
     9:  0:2:3:1:4,5
    10:  0:2:3:4,5:1
    11:  0:2:4,5:1:3
    12:  0:2:4,5:3:1
    13:  0:3:1:2:4,5
    14:  0:3:1:4,5:2
    15:  0:3:2:1:4,5
    16:  0:3:2:4,5:1
    17:  0:3:4,5:1:2
    18:  0:3:4,5:2:1
    19:  0:4,5:1:2:3
    20:  0:4,5:1:3:2
    21:  0:4,5:2:1:3
    22:  0:4,5:2:3:1
    23:  0:4,5:3:1:2
    24:  0:4,5:3:2:1
    25:  1:0:2:3:4,5
    26:  1:0:2:4,5:3
    27:  1:0:3:2:4,5
    28:  1:0:3:4,5:2
    29:  1:0:4,5:2:3
    30:  1:0:4,5:3:2
    31:  1:2:0:3:4,5
    32:  1:2:0:4,5:3
    33:  1:2:3:0:4,5
    34:  1:2:3:4,5:0
    35:  1:2:4,5:0:3
    36:  1:2:4,5:3:0
    37:  1:3:0:2:4,5
    38:  1:3:0:4,5:2
    39:  1:3:2:0:4,5
    40:  1:3:2:4,5:0
    41:  1:3:4,5:0:2
    42:  1:3:4,5:2:0
    43:  1:4,5:0:2:3
    44:  1:4,5:0:3:2
    45:  1:4,5:2:0:3
    46:  1:4,5:2:3:0
    47:  1:4,5:3:0:2
    48:  1:4,5:3:2:0
    49:  2:0:1:3:4,5
    50:  2:0:1:4,5:3
    51:  2:0:3:1:4,5
    52:  2:0:3:4,5:1
    53:  2:0:4,5:1:3
    54:  2:0:4,5:3:1
    55:  2:1:0:3:4,5
    56:  2:1:0:4,5:3
    57:  2:1:3:0:4,5
    58:  2:1:3:4,5:0
    59:  2:1:4,5:0:3
    60:  2:1:4,5:3:0
    61:  2:3:0:1:4,5
    62:  2:3:0:4,5:1
    63:  2:3:1:0:4,5
    64:  2:3:1:4,5:0
    65:  2:3:4,5:0:1
    66:  2:3:4,5:1:0
    67:  2:4,5:0:1:3
    68:  2:4,5:0:3:1
    69:  2:4,5:1:0:3
    70:  2:4,5:1:3:0
    71:  2:4,5:3:0:1
    72:  2:4,5:3:1:0
    73:  3:0:1:2:4,5
    74:  3:0:1:4,5:2
    75:  3:0:2:1:4,5
    76:  3:0:2:4,5:1
    77:  3:0:4,5:1:2
    78:  3:0:4,5:2:1
    79:  3:1:0:2:4,5
    80:  3:1:0:4,5:2
    81:  3:1:2:0:4,5
    82:  3:1:2:4,5:0
    83:  3:1:4,5:0:2
    84:  3:1:4,5:2:0
    85:  3:2:0:1:4,5
    86:  3:2:0:4,5:1
    87:  3:2:1:0:4,5
    88:  3:2:1:4,5:0
    89:  3:2:4,5:0:1
    90:  3:2:4,5:1:0
    91:  3:4,5:0:1:2
    92:  3:4,5:0:2:1
    93:  3:4,5:1:0:2
    94:  3:4,5:1:2:0
    95:  3:4,5:2:0:1
    96:  3:4,5:2:1:0
    97:  4,5:0:1:2:3
    98:  4,5:0:1:3:2
    99:  4,5:0:2:1:3
   100:  4,5:0:2:3:1
   101:  4,5:0:3:1:2
   102:  4,5:0:3:2:1
   103:  4,5:1:0:2:3
   104:  4,5:1:0:3:2
   105:  4,5:1:2:0:3
   106:  4,5:1:2:3:0
   107:  4,5:1:3:0:2
   108:  4,5:1:3:2:0
   109:  4,5:2:0:1:3
   110:  4,5:2:0:3:1
   111:  4,5:2:1:0:3
   112:  4,5:2:1:3:0
   113:  4,5:2:3:0:1
   114:  4,5:2:3:1:0
   115:  4,5:3:0:1:2
   116:  4,5:3:0:2:1
   117:  4,5:3:1:0:2
   118:  4,5:3:1:2:0
   119:  4,5:3:2:0:1
   120:  4,5:3:2:1:0
   121:  1:2:3:4:0,5
   122:  1:2:3:0,5:4
   123:  1:2:4:3:0,5
   124:  1:2:4:0,5:3
   125:  1:2:0,5:3:4
   126:  1:2:0,5:4:3
   127:  1:3:2:4:0,5
   128:  1:3:2:0,5:4
   129:  1:3:4:2:0,5
   130:  1:3:4:0,5:2
   131:  1:3:0,5:2:4
   132:  1:3:0,5:4:2
   133:  1:4:2:3:0,5
   134:  1:4:2:0,5:3
   135:  1:4:3:2:0,5
   136:  1:4:3:0,5:2
   137:  1:4:0,5:2:3
   138:  1:4:0,5:3:2
   139:  1:0,5:2:3:4
   140:  1:0,5:2:4:3
   141:  1:0,5:3:2:4
   142:  1:0,5:3:4:2
   143:  1:0,5:4:2:3
   144:  1:0,5:4:3:2
   145:  2:1:3:4:0,5
   146:  2:1:3:0,5:4
   147:  2:1:4:3:0,5
   148:  2:1:4:0,5:3
   149:  2:1:0,5:3:4
   150:  2:1:0,5:4:3
   151:  2:3:1:4:0,5
   152:  2:3:1:0,5:4
   153:  2:3:4:1:0,5
   154:  2:3:4:0,5:1
   155:  2:3:0,5:1:4
   156:  2:3:0,5:4:1
   157:  2:4:1:3:0,5
   158:  2:4:1:0,5:3
   159:  2:4:3:1:0,5
   160:  2:4:3:0,5:1
   161:  2:4:0,5:1:3
   162:  2:4:0,5:3:1
   163:  2:0,5:1:3:4
   164:  2:0,5:1:4:3
   165:  2:0,5:3:1:4
   166:  2:0,5:3:4:1
   167:  2:0,5:4:1:3
   168:  2:0,5:4:3:1
   169:  3:1:2:4:0,5
   170:  3:1:2:0,5:4
   171:  3:1:4:2:0,5
   172:  3:1:4:0,5:2
   173:  3:1:0,5:2:4
   174:  3:1:0,5:4:2
   175:  3:2:1:4:0,5
   176:  3:2:1:0,5:4
   177:  3:2:4:1:0,5
   178:  3:2:4:0,5:1
   179:  3:2:0,5:1:4
   180:  3:2:0,5:4:1
   181:  3:4:1:2:0,5
   182:  3:4:1:0,5:2
   183:  3:4:2:1:0,5
   184:  3:4:2:0,5:1
   185:  3:4:0,5:1:2
   186:  3:4:0,5:2:1
   187:  3:0,5:1:2:4
   188:  3:0,5:1:4:2
   189:  3:0,5:2:1:4
   190:  3:0,5:2:4:1
   191:  3:0,5:4:1:2
   192:  3:0,5:4:2:1
   193:  4:1:2:3:0,5
   194:  4:1:2:0,5:3
   195:  4:1:3:2:0,5
   196:  4:1:3:0,5:2
   197:  4:1:0,5:2:3
   198:  4:1:0,5:3:2
   199:  4:2:1:3:0,5
   200:  4:2:1:0,5:3
   201:  4:2:3:1:0,5
   202:  4:2:3:0,5:1
   203:  4:2:0,5:1:3
   204:  4:2:0,5:3:1
   205:  4:3:1:2:0,5
   206:  4:3:1:0,5:2
   207:  4:3:2:1:0,5
   208:  4:3:2:0,5:1
   209:  4:3:0,5:1:2
   210:  4:3:0,5:2:1
   211:  4:0,5:1:2:3
   212:  4:0,5:1:3:2
   213:  4:0,5:2:1:3
   214:  4:0,5:2:3:1
   215:  4:0,5:3:1:2
   216:  4:0,5:3:2:1
   217:  0,5:1:2:3:4
   218:  0,5:1:2:4:3
   219:  0,5:1:3:2:4
   220:  0,5:1:3:4:2
   221:  0,5:1:4:2:3
   222:  0,5:1:4:3:2
   223:  0,5:2:1:3:4
   224:  0,5:2:1:4:3
   225:  0,5:2:3:1:4
   226:  0,5:2:3:4:1
   227:  0,5:2:4:1:3
   228:  0,5:2:4:3:1
   229:  0,5:3:1:2:4
   230:  0,5:3:1:4:2
   231:  0,5:3:2:1:4
   232:  0,5:3:2:4:1
   233:  0,5:3:4:1:2
   234:  0,5:3:4:2:1
   235:  0,5:4:1:2:3
   236:  0,5:4:1:3:2
   237:  0,5:4:2:1:3
   238:  0,5:4:2:3:1
   239:  0,5:4:3:1:2
   240:  0,5:4:3:2:1
   241:  2:3:4:5:0,1
   242:  2:3:4:0,1:5
   243:  2:3:5:4:0,1
   244:  2:3:5:0,1:4
   245:  2:3:0,1:4:5
   246:  2:3:0,1:5:4
   247:  2:4:3:5:0,1
   248:  2:4:3:0,1:5
   249:  2:4:5:3:0,1
   250:  2:4:5:0,1:3
   251:  2:4:0,1:3:5
   252:  2:4:0,1:5:3
   253:  2:5:3:4:0,1
   254:  2:5:3:0,1:4
   255:  2:5:4:3:0,1
   256:  2:5:4:0,1:3
   257:  2:5:0,1:3:4
   258:  2:5:0,1:4:3
   259:  2:0,1:3:4:5
   260:  2:0,1:3:5:4
   261:  2:0,1:4:3:5
   262:  2:0,1:4:5:3
   263:  2:0,1:5:3:4
   264:  2:0,1:5:4:3
   265:  3:2:4:5:0,1
   266:  3:2:4:0,1:5
   267:  3:2:5:4:0,1
   268:  3:2:5:0,1:4
   269:  3:2:0,1:4:5
   270:  3:2:0,1:5:4
   271:  3:4:2:5:0,1
   272:  3:4:2:0,1:5
   273:  3:4:5:2:0,1
   274:  3:4:5:0,1:2
   275:  3:4:0,1:2:5
   276:  3:4:0,1:5:2
   277:  3:5:2:4:0,1
   278:  3:5:2:0,1:4
   279:  3:5:4:2:0,1
   280:  3:5:4:0,1:2
   281:  3:5:0,1:2:4
   282:  3:5:0,1:4:2
   283:  3:0,1:2:4:5
   284:  3:0,1:2:5:4
   285:  3:0,1:4:2:5
   286:  3:0,1:4:5:2
   287:  3:0,1:5:2:4
   288:  3:0,1:5:4:2
   289:  4:2:3:5:0,1
   290:  4:2:3:0,1:5
   291:  4:2:5:3:0,1
   292:  4:2:5:0,1:3
   293:  4:2:0,1:3:5
   294:  4:2:0,1:5:3
   295:  4:3:2:5:0,1
   296:  4:3:2:0,1:5
   297:  4:3:5:2:0,1
   298:  4:3:5:0,1:2
   299:  4:3:0,1:2:5
   300:  4:3:0,1:5:2
   301:  4:5:2:3:0,1
   302:  4:5:2:0,1:3
   303:  4:5:3:2:0,1
   304:  4:5:3:0,1:2
   305:  4:5:0,1:2:3
   306:  4:5:0,1:3:2
   307:  4:0,1:2:3:5
   308:  4:0,1:2:5:3
   309:  4:0,1:3:2:5
   310:  4:0,1:3:5:2
   311:  4:0,1:5:2:3
   312:  4:0,1:5:3:2
   313:  5:2:3:4:0,1
   314:  5:2:3:0,1:4
   315:  5:2:4:3:0,1
   316:  5:2:4:0,1:3
   317:  5:2:0,1:3:4
   318:  5:2:0,1:4:3
   319:  5:3:2:4:0,1
   320:  5:3:2:0,1:4
   321:  5:3:4:2:0,1
   322:  5:3:4:0,1:2
   323:  5:3:0,1:2:4
   324:  5:3:0,1:4:2
   325:  5:4:2:3:0,1
   326:  5:4:2:0,1:3
   327:  5:4:3:2:0,1
   328:  5:4:3:0,1:2
   329:  5:4:0,1:2:3
   330:  5:4:0,1:3:2
   331:  5:0,1:2:3:4
   332:  5:0,1:2:4:3
   333:  5:0,1:3:2:4
   334:  5:0,1:3:4:2
   335:  5:0,1:4:2:3
   336:  5:0,1:4:3:2
   337:  0,1:2:3:4:5
   338:  0,1:2:3:5:4
   339:  0,1:2:4:3:5
   340:  0,1:2:4:5:3
   341:  0,1:2:5:3:4
   342:  0,1:2:5:4:3
   343:  0,1:3:2:4:5
   344:  0,1:3:2:5:4
   345:  0,1:3:4:2:5
   346:  0,1:3:4:5:2
   347:  0,1:3:5:2:4
   348:  0,1:3:5:4:2
   349:  0,1:4:2:3:5
   350:  0,1:4:2:5:3
   351:  0,1:4:3:2:5
   352:  0,1:4:3:5:2
   353:  0,1:4:5:2:3
   354:  0,1:4:5:3:2
   355:  0,1:5:2:3:4
   356:  0,1:5:2:4:3
   357:  0,1:5:3:2:4
   358:  0,1:5:3:4:2
   359:  0,1:5:4:2:3
   360:  0,1:5:4:3:2
   361:  3:4:5:0:1,2
   362:  3:4:5:1,2:0
   363:  3:4:0:5:1,2
   364:  3:4:0:1,2:5
   365:  3:4:1,2:5:0
   366:  3:4:1,2:0:5
   367:  3:5:4:0:1,2
   368:  3:5:4:1,2:0
   369:  3:5:0:4:1,2
   370:  3:5:0:1,2:4
   371:  3:5:1,2:4:0
   372:  3:5:1,2:0:4
   373:  3:0:4:5:1,2
   374:  3:0:4:1,2:5
   375:  3:0:5:4:1,2
   376:  3:0:5:1,2:4
   377:  3:0:1,2:4:5
   378:  3:0:1,2:5:4
   379:  3:1,2:4:5:0
   380:  3:1,2:4:0:5
   381:  3:1,2:5:4:0
   382:  3:1,2:5:0:4
   383:  3:1,2:0:4:5
   384:  3:1,2:0:5:4
   385:  4:3:5:0:1,2
   386:  4:3:5:1,2:0
   387:  4:3:0:5:1,2
   388:  4:3:0:1,2:5
   389:  4:3:1,2:5:0
   390:  4:3:1,2:0:5
   391:  4:5:3:0:1,2
   392:  4:5:3:1,2:0
   393:  4:5:0:3:1,2
   394:  4:5:0:1,2:3
   395:  4:5:1,2:3:0
   396:  4:5:1,2:0:3
   397:  4:0:3:5:1,2
   398:  4:0:3:1,2:5
   399:  4:0:5:3:1,2
   400:  4:0:5:1,2:3
   401:  4:0:1,2:3:5
   402:  4:0:1,2:5:3
   403:  4:1,2:3:5:0
   404:  4:1,2:3:0:5
   405:  4:1,2:5:3:0
   406:  4:1,2:5:0:3
   407:  4:1,2:0:3:5
   408:  4:1,2:0:5:3
   409:  5:3:4:0:1,2
   410:  5:3:4:1,2:0
   411:  5:3:0:4:1,2
   412:  5:3:0:1,2:4
   413:  5:3:1,2:4:0
   414:  5:3:1,2:0:4
   415:  5:4:3:0:1,2
   416:  5:4:3:1,2:0
   417:  5:4:0:3:1,2
   418:  5:4:0:1,2:3
   419:  5:4:1,2:3:0
   420:  5:4:1,2:0:3
   421:  5:0:3:4:1,2
   422:  5:0:3:1,2:4
   423:  5:0:4:3:1,2
   424:  5:0:4:1,2:3
   425:  5:0:1,2:3:4
   426:  5:0:1,2:4:3
   427:  5:1,2:3:4:0
   428:  5:1,2:3:0:4
   429:  5:1,2:4:3:0
   430:  5:1,2:4:0:3
   431:  5:1,2:0:3:4
   432:  5:1,2:0:4:3
   433:  0:3:4:5:1,2
   434:  0:3:4:1,2:5
   435:  0:3:5:4:1,2
   436:  0:3:5:1,2:4
   437:  0:3:1,2:4:5
   438:  0:3:1,2:5:4
   439:  0:4:3:5:1,2
   440:  0:4:3:1,2:5
   441:  0:4:5:3:1,2
   442:  0:4:5:1,2:3
   443:  0:4:1,2:3:5
   444:  0:4:1,2:5:3
   445:  0:5:3:4:1,2
   446:  0:5:3:1,2:4
   447:  0:5:4:3:1,2
   448:  0:5:4:1,2:3
   449:  0:5:1,2:3:4
   450:  0:5:1,2:4:3
   451:  0:1,2:3:4:5
   452:  0:1,2:3:5:4
   453:  0:1,2:4:3:5
   454:  0:1,2:4:5:3
   455:  0:1,2:5:3:4
   456:  0:1,2:5:4:3
   457:  1,2:3:4:5:0
   458:  1,2:3:4:0:5
   459:  1,2:3:5:4:0
   460:  1,2:3:5:0:4
   461:  1,2:3:0:4:5
   462:  1,2:3:0:5:4
   463:  1,2:4:3:5:0
   464:  1,2:4:3:0:5
   465:  1,2:4:5:3:0
   466:  1,2:4:5:0:3
   467:  1,2:4:0:3:5
   468:  1,2:4:0:5:3
   469:  1,2:5:3:4:0
   470:  1,2:5:3:0:4
   471:  1,2:5:4:3:0
   472:  1,2:5:4:0:3
   473:  1,2:5:0:3:4
   474:  1,2:5:0:4:3
   475:  1,2:0:3:4:5
   476:  1,2:0:3:5:4
   477:  1,2:0:4:3:5
   478:  1,2:0:4:5:3
   479:  1,2:0:5:3:4
   480:  1,2:0:5:4:3
   481:  4:5:0:1:2,3
   482:  4:5:0:2,3:1
   483:  4:5:1:0:2,3
   484:  4:5:1:2,3:0
   485:  4:5:2,3:0:1
   486:  4:5:2,3:1:0
   487:  4:0:5:1:2,3
   488:  4:0:5:2,3:1
   489:  4:0:1:5:2,3
   490:  4:0:1:2,3:5
   491:  4:0:2,3:5:1
   492:  4:0:2,3:1:5
   493:  4:1:5:0:2,3
   494:  4:1:5:2,3:0
   495:  4:1:0:5:2,3
   496:  4:1:0:2,3:5
   497:  4:1:2,3:5:0
   498:  4:1:2,3:0:5
   499:  4:2,3:5:0:1
   500:  4:2,3:5:1:0
   501:  4:2,3:0:5:1
   502:  4:2,3:0:1:5
   503:  4:2,3:1:5:0
   504:  4:2,3:1:0:5
   505:  5:4:0:1:2,3
   506:  5:4:0:2,3:1
   507:  5:4:1:0:2,3
   508:  5:4:1:2,3:0
   509:  5:4:2,3:0:1
   510:  5:4:2,3:1:0
   511:  5:0:4:1:2,3
   512:  5:0:4:2,3:1
   513:  5:0:1:4:2,3
   514:  5:0:1:2,3:4
   515:  5:0:2,3:4:1
   516:  5:0:2,3:1:4
   517:  5:1:4:0:2,3
   518:  5:1:4:2,3:0
   519:  5:1:0:4:2,3
   520:  5:1:0:2,3:4
   521:  5:1:2,3:4:0
   522:  5:1:2,3:0:4
   523:  5:2,3:4:0:1
   524:  5:2,3:4:1:0
   525:  5:2,3:0:4:1
   526:  5:2,3:0:1:4
   527:  5:2,3:1:4:0
   528:  5:2,3:1:0:4
   529:  0:4:5:1:2,3
   530:  0:4:5:2,3:1
   531:  0:4:1:5:2,3
   532:  0:4:1:2,3:5
   533:  0:4:2,3:5:1
   534:  0:4:2,3:1:5
   535:  0:5:4:1:2,3
   536:  0:5:4:2,3:1
   537:  0:5:1:4:2,3
   538:  0:5:1:2,3:4
   539:  0:5:2,3:4:1
   540:  0:5:2,3:1:4
   541:  0:1:4:5:2,3
   542:  0:1:4:2,3:5
   543:  0:1:5:4:2,3
   544:  0:1:5:2,3:4
   545:  0:1:2,3:4:5
   546:  0:1:2,3:5:4
   547:  0:2,3:4:5:1
   548:  0:2,3:4:1:5
   549:  0:2,3:5:4:1
   550:  0:2,3:5:1:4
   551:  0:2,3:1:4:5
   552:  0:2,3:1:5:4
   553:  1:4:5:0:2,3
   554:  1:4:5:2,3:0
   555:  1:4:0:5:2,3
   556:  1:4:0:2,3:5
   557:  1:4:2,3:5:0
   558:  1:4:2,3:0:5
   559:  1:5:4:0:2,3
   560:  1:5:4:2,3:0
   561:  1:5:0:4:2,3
   562:  1:5:0:2,3:4
   563:  1:5:2,3:4:0
   564:  1:5:2,3:0:4
   565:  1:0:4:5:2,3
   566:  1:0:4:2,3:5
   567:  1:0:5:4:2,3
   568:  1:0:5:2,3:4
   569:  1:0:2,3:4:5
   570:  1:0:2,3:5:4
   571:  1:2,3:4:5:0
   572:  1:2,3:4:0:5
   573:  1:2,3:5:4:0
   574:  1:2,3:5:0:4
   575:  1:2,3:0:4:5
   576:  1:2,3:0:5:4
   577:  2,3:4:5:0:1
   578:  2,3:4:5:1:0
   579:  2,3:4:0:5:1
   580:  2,3:4:0:1:5
   581:  2,3:4:1:5:0
   582:  2,3:4:1:0:5
   583:  2,3:5:4:0:1
   584:  2,3:5:4:1:0
   585:  2,3:5:0:4:1
   586:  2,3:5:0:1:4
   587:  2,3:5:1:4:0
   588:  2,3:5:1:0:4
   589:  2,3:0:4:5:1
   590:  2,3:0:4:1:5
   591:  2,3:0:5:4:1
   592:  2,3:0:5:1:4
   593:  2,3:0:1:4:5
   594:  2,3:0:1:5:4
   595:  2,3:1:4:5:0
   596:  2,3:1:4:0:5
   597:  2,3:1:5:4:0
   598:  2,3:1:5:0:4
   599:  2,3:1:0:4:5
   600:  2,3:1:0:5:4
   601:  5:0:1:2:3,4
   602:  5:0:1:3,4:2
   603:  5:0:2:1:3,4
   604:  5:0:2:3,4:1
   605:  5:0:3,4:1:2
   606:  5:0:3,4:2:1
   607:  5:1:0:2:3,4
   608:  5:1:0:3,4:2
   609:  5:1:2:0:3,4
   610:  5:1:2:3,4:0
   611:  5:1:3,4:0:2
   612:  5:1:3,4:2:0
   613:  5:2:0:1:3,4
   614:  5:2:0:3,4:1
   615:  5:2:1:0:3,4
   616:  5:2:1:3,4:0
   617:  5:2:3,4:0:1
   618:  5:2:3,4:1:0
   619:  5:3,4:0:1:2
   620:  5:3,4:0:2:1
   621:  5:3,4:1:0:2
   622:  5:3,4:1:2:0
   623:  5:3,4:2:0:1
   624:  5:3,4:2:1:0
   625:  0:5:1:2:3,4
   626:  0:5:1:3,4:2
   627:  0:5:2:1:3,4
   628:  0:5:2:3,4:1
   629:  0:5:3,4:1:2
   630:  0:5:3,4:2:1
   631:  0:1:5:2:3,4
   632:  0:1:5:3,4:2
   633:  0:1:2:5:3,4
   634:  0:1:2:3,4:5
   635:  0:1:3,4:5:2
   636:  0:1:3,4:2:5
   637:  0:2:5:1:3,4
   638:  0:2:5:3,4:1
   639:  0:2:1:5:3,4
   640:  0:2:1:3,4:5
   641:  0:2:3,4:5:1
   642:  0:2:3,4:1:5
   643:  0:3,4:5:1:2
   644:  0:3,4:5:2:1
   645:  0:3,4:1:5:2
   646:  0:3,4:1:2:5
   647:  0:3,4:2:5:1
   648:  0:3,4:2:1:5
   649:  1:5:0:2:3,4
   650:  1:5:0:3,4:2
   651:  1:5:2:0:3,4
   652:  1:5:2:3,4:0
   653:  1:5:3,4:0:2
   654:  1:5:3,4:2:0
   655:  1:0:5:2:3,4
   656:  1:0:5:3,4:2
   657:  1:0:2:5:3,4
   658:  1:0:2:3,4:5
   659:  1:0:3,4:5:2
   660:  1:0:3,4:2:5
   661:  1:2:5:0:3,4
   662:  1:2:5:3,4:0
   663:  1:2:0:5:3,4
   664:  1:2:0:3,4:5
   665:  1:2:3,4:5:0
   666:  1:2:3,4:0:5
   667:  1:3,4:5:0:2
   668:  1:3,4:5:2:0
   669:  1:3,4:0:5:2
   670:  1:3,4:0:2:5
   671:  1:3,4:2:5:0
   672:  1:3,4:2:0:5
   673:  2:5:0:1:3,4
   674:  2:5:0:3,4:1
   675:  2:5:1:0:3,4
   676:  2:5:1:3,4:0
   677:  2:5:3,4:0:1
   678:  2:5:3,4:1:0
   679:  2:0:5:1:3,4
   680:  2:0:5:3,4:1
   681:  2:0:1:5:3,4
   682:  2:0:1:3,4:5
   683:  2:0:3,4:5:1
   684:  2:0:3,4:1:5
   685:  2:1:5:0:3,4
   686:  2:1:5:3,4:0
   687:  2:1:0:5:3,4
   688:  2:1:0:3,4:5
   689:  2:1:3,4:5:0
   690:  2:1:3,4:0:5
   691:  2:3,4:5:0:1
   692:  2:3,4:5:1:0
   693:  2:3,4:0:5:1
   694:  2:3,4:0:1:5
   695:  2:3,4:1:5:0
   696:  2:3,4:1:0:5
   697:  3,4:5:0:1:2
   698:  3,4:5:0:2:1
   699:  3,4:5:1:0:2
   700:  3,4:5:1:2:0
   701:  3,4:5:2:0:1
   702:  3,4:5:2:1:0
   703:  3,4:0:5:1:2
   704:  3,4:0:5:2:1
   705:  3,4:0:1:5:2
   706:  3,4:0:1:2:5
   707:  3,4:0:2:5:1
   708:  3,4:0:2:1:5
   709:  3,4:1:5:0:2
   710:  3,4:1:5:2:0
   711:  3,4:1:0:5:2
   712:  3,4:1:0:2:5
   713:  3,4:1:2:5:0
   714:  3,4:1:2:0:5
   715:  3,4:2:5:0:1
   716:  3,4:2:5:1:0
   717:  3,4:2:0:5:1
   718:  3,4:2:0:1:5
   719:  3,4:2:1:5:0
   720:  3,4:2:1:0:5
family= 4 1 0 0 0 0 new D6h genus #     2 is 0:1:2:4:3,5
     1:  0:1:2:4:3,5
     2:  0:1:2:3,5:4
     3:  0:1:4:2:3,5
     4:  0:1:4:3,5:2
     5:  0:1:3,5:2:4
     6:  0:1:3,5:4:2
     7:  0:2:1:4:3,5
     8:  0:2:1:3,5:4
     9:  0:2:4:1:3,5
    10:  0:2:4:3,5:1
    11:  0:2:3,5:1:4
    12:  0:2:3,5:4:1
    13:  0:4:1:2:3,5
    14:  0:4:1:3,5:2
    15:  0:4:2:1:3,5
    16:  0:4:2:3,5:1
    17:  0:4:3,5:1:2
    18:  0:4:3,5:2:1
    19:  0:3,5:1:2:4
    20:  0:3,5:1:4:2
    21:  0:3,5:2:1:4
    22:  0:3,5:2:4:1
    23:  0:3,5:4:1:2
    24:  0:3,5:4:2:1
    25:  1:0:2:4:3,5
    26:  1:0:2:3,5:4
    27:  1:0:4:2:3,5
    28:  1:0:4:3,5:2
    29:  1:0:3,5:2:4
    30:  1:0:3,5:4:2
    31:  1:2:0:4:3,5
    32:  1:2:0:3,5:4
    33:  1:2:4:0:3,5
    34:  1:2:4:3,5:0
    35:  1:2:3,5:0:4
    36:  1:2:3,5:4:0
    37:  1:4:0:2:3,5
    38:  1:4:0:3,5:2
    39:  1:4:2:0:3,5
    40:  1:4:2:3,5:0
    41:  1:4:3,5:0:2
    42:  1:4:3,5:2:0
    43:  1:3,5:0:2:4
    44:  1:3,5:0:4:2
    45:  1:3,5:2:0:4
    46:  1:3,5:2:4:0
    47:  1:3,5:4:0:2
    48:  1:3,5:4:2:0
    49:  2:0:1:4:3,5
    50:  2:0:1:3,5:4
    51:  2:0:4:1:3,5
    52:  2:0:4:3,5:1
    53:  2:0:3,5:1:4
    54:  2:0:3,5:4:1
    55:  2:1:0:4:3,5
    56:  2:1:0:3,5:4
    57:  2:1:4:0:3,5
    58:  2:1:4:3,5:0
    59:  2:1:3,5:0:4
    60:  2:1:3,5:4:0
    61:  2:4:0:1:3,5
    62:  2:4:0:3,5:1
    63:  2:4:1:0:3,5
    64:  2:4:1:3,5:0
    65:  2:4:3,5:0:1
    66:  2:4:3,5:1:0
    67:  2:3,5:0:1:4
    68:  2:3,5:0:4:1
    69:  2:3,5:1:0:4
    70:  2:3,5:1:4:0
    71:  2:3,5:4:0:1
    72:  2:3,5:4:1:0
    73:  4:0:1:2:3,5
    74:  4:0:1:3,5:2
    75:  4:0:2:1:3,5
    76:  4:0:2:3,5:1
    77:  4:0:3,5:1:2
    78:  4:0:3,5:2:1
    79:  4:1:0:2:3,5
    80:  4:1:0:3,5:2
    81:  4:1:2:0:3,5
    82:  4:1:2:3,5:0
    83:  4:1:3,5:0:2
    84:  4:1:3,5:2:0
    85:  4:2:0:1:3,5
    86:  4:2:0:3,5:1
    87:  4:2:1:0:3,5
    88:  4:2:1:3,5:0
    89:  4:2:3,5:0:1
    90:  4:2:3,5:1:0
    91:  4:3,5:0:1:2
    92:  4:3,5:0:2:1
    93:  4:3,5:1:0:2
    94:  4:3,5:1:2:0
    95:  4:3,5:2:0:1
    96:  4:3,5:2:1:0
    97:  3,5:0:1:2:4
    98:  3,5:0:1:4:2
    99:  3,5:0:2:1:4
   100:  3,5:0:2:4:1
   101:  3,5:0:4:1:2
   102:  3,5:0:4:2:1
   103:  3,5:1:0:2:4
   104:  3,5:1:0:4:2
   105:  3,5:1:2:0:4
   106:  3,5:1:2:4:0
   107:  3,5:1:4:0:2
   108:  3,5:1:4:2:0
   109:  3,5:2:0:1:4
   110:  3,5:2:0:4:1
   111:  3,5:2:1:0:4
   112:  3,5:2:1:4:0
   113:  3,5:2:4:0:1
   114:  3,5:2:4:1:0
   115:  3,5:4:0:1:2
   116:  3,5:4:0:2:1
   117:  3,5:4:1:0:2
   118:  3,5:4:1:2:0
   119:  3,5:4:2:0:1
   120:  3,5:4:2:1:0
   121:  1:2:3:5:0,4
   122:  1:2:3:0,4:5
   123:  1:2:5:3:0,4
   124:  1:2:5:0,4:3
   125:  1:2:0,4:3:5
   126:  1:2:0,4:5:3
   127:  1:3:2:5:0,4
   128:  1:3:2:0,4:5
   129:  1:3:5:2:0,4
   130:  1:3:5:0,4:2
   131:  1:3:0,4:2:5
   132:  1:3:0,4:5:2
   133:  1:5:2:3:0,4
   134:  1:5:2:0,4:3
   135:  1:5:3:2:0,4
   136:  1:5:3:0,4:2
   137:  1:5:0,4:2:3
   138:  1:5:0,4:3:2
   139:  1:0,4:2:3:5
   140:  1:0,4:2:5:3
   141:  1:0,4:3:2:5
   142:  1:0,4:3:5:2
   143:  1:0,4:5:2:3
   144:  1:0,4:5:3:2
   145:  2:1:3:5:0,4
   146:  2:1:3:0,4:5
   147:  2:1:5:3:0,4
   148:  2:1:5:0,4:3
   149:  2:1:0,4:3:5
   150:  2:1:0,4:5:3
   151:  2:3:1:5:0,4
   152:  2:3:1:0,4:5
   153:  2:3:5:1:0,4
   154:  2:3:5:0,4:1
   155:  2:3:0,4:1:5
   156:  2:3:0,4:5:1
   157:  2:5:1:3:0,4
   158:  2:5:1:0,4:3
   159:  2:5:3:1:0,4
   160:  2:5:3:0,4:1
   161:  2:5:0,4:1:3
   162:  2:5:0,4:3:1
   163:  2:0,4:1:3:5
   164:  2:0,4:1:5:3
   165:  2:0,4:3:1:5
   166:  2:0,4:3:5:1
   167:  2:0,4:5:1:3
   168:  2:0,4:5:3:1
   169:  3:1:2:5:0,4
   170:  3:1:2:0,4:5
   171:  3:1:5:2:0,4
   172:  3:1:5:0,4:2
   173:  3:1:0,4:2:5
   174:  3:1:0,4:5:2
   175:  3:2:1:5:0,4
   176:  3:2:1:0,4:5
   177:  3:2:5:1:0,4
   178:  3:2:5:0,4:1
   179:  3:2:0,4:1:5
   180:  3:2:0,4:5:1
   181:  3:5:1:2:0,4
   182:  3:5:1:0,4:2
   183:  3:5:2:1:0,4
   184:  3:5:2:0,4:1
   185:  3:5:0,4:1:2
   186:  3:5:0,4:2:1
   187:  3:0,4:1:2:5
   188:  3:0,4:1:5:2
   189:  3:0,4:2:1:5
   190:  3:0,4:2:5:1
   191:  3:0,4:5:1:2
   192:  3:0,4:5:2:1
   193:  5:1:2:3:0,4
   194:  5:1:2:0,4:3
   195:  5:1:3:2:0,4
   196:  5:1:3:0,4:2
   197:  5:1:0,4:2:3
   198:  5:1:0,4:3:2
   199:  5:2:1:3:0,4
   200:  5:2:1:0,4:3
   201:  5:2:3:1:0,4
   202:  5:2:3:0,4:1
   203:  5:2:0,4:1:3
   204:  5:2:0,4:3:1
   205:  5:3:1:2:0,4
   206:  5:3:1:0,4:2
   207:  5:3:2:1:0,4
   208:  5:3:2:0,4:1
   209:  5:3:0,4:1:2
   210:  5:3:0,4:2:1
   211:  5:0,4:1:2:3
   212:  5:0,4:1:3:2
   213:  5:0,4:2:1:3
   214:  5:0,4:2:3:1
   215:  5:0,4:3:1:2
   216:  5:0,4:3:2:1
   217:  0,4:1:2:3:5
   218:  0,4:1:2:5:3
   219:  0,4:1:3:2:5
   220:  0,4:1:3:5:2
   221:  0,4:1:5:2:3
   222:  0,4:1:5:3:2
   223:  0,4:2:1:3:5
   224:  0,4:2:1:5:3
   225:  0,4:2:3:1:5
   226:  0,4:2:3:5:1
   227:  0,4:2:5:1:3
   228:  0,4:2:5:3:1
   229:  0,4:3:1:2:5
   230:  0,4:3:1:5:2
   231:  0,4:3:2:1:5
   232:  0,4:3:2:5:1
   233:  0,4:3:5:1:2
   234:  0,4:3:5:2:1
   235:  0,4:5:1:2:3
   236:  0,4:5:1:3:2
   237:  0,4:5:2:1:3
   238:  0,4:5:2:3:1
   239:  0,4:5:3:1:2
   240:  0,4:5:3:2:1
   241:  2:3:4:0:1,5
   242:  2:3:4:1,5:0
   243:  2:3:0:4:1,5
   244:  2:3:0:1,5:4
   245:  2:3:1,5:4:0
   246:  2:3:1,5:0:4
   247:  2:4:3:0:1,5
   248:  2:4:3:1,5:0
   249:  2:4:0:3:1,5
   250:  2:4:0:1,5:3
   251:  2:4:1,5:3:0
   252:  2:4:1,5:0:3
   253:  2:0:3:4:1,5
   254:  2:0:3:1,5:4
   255:  2:0:4:3:1,5
   256:  2:0:4:1,5:3
   257:  2:0:1,5:3:4
   258:  2:0:1,5:4:3
   259:  2:1,5:3:4:0
   260:  2:1,5:3:0:4
   261:  2:1,5:4:3:0
   262:  2:1,5:4:0:3
   263:  2:1,5:0:3:4
   264:  2:1,5:0:4:3
   265:  3:2:4:0:1,5
   266:  3:2:4:1,5:0
   267:  3:2:0:4:1,5
   268:  3:2:0:1,5:4
   269:  3:2:1,5:4:0
   270:  3:2:1,5:0:4
   271:  3:4:2:0:1,5
   272:  3:4:2:1,5:0
   273:  3:4:0:2:1,5
   274:  3:4:0:1,5:2
   275:  3:4:1,5:2:0
   276:  3:4:1,5:0:2
   277:  3:0:2:4:1,5
   278:  3:0:2:1,5:4
   279:  3:0:4:2:1,5
   280:  3:0:4:1,5:2
   281:  3:0:1,5:2:4
   282:  3:0:1,5:4:2
   283:  3:1,5:2:4:0
   284:  3:1,5:2:0:4
   285:  3:1,5:4:2:0
   286:  3:1,5:4:0:2
   287:  3:1,5:0:2:4
   288:  3:1,5:0:4:2
   289:  4:2:3:0:1,5
   290:  4:2:3:1,5:0
   291:  4:2:0:3:1,5
   292:  4:2:0:1,5:3
   293:  4:2:1,5:3:0
   294:  4:2:1,5:0:3
   295:  4:3:2:0:1,5
   296:  4:3:2:1,5:0
   297:  4:3:0:2:1,5
   298:  4:3:0:1,5:2
   299:  4:3:1,5:2:0
   300:  4:3:1,5:0:2
   301:  4:0:2:3:1,5
   302:  4:0:2:1,5:3
   303:  4:0:3:2:1,5
   304:  4:0:3:1,5:2
   305:  4:0:1,5:2:3
   306:  4:0:1,5:3:2
   307:  4:1,5:2:3:0
   308:  4:1,5:2:0:3
   309:  4:1,5:3:2:0
   310:  4:1,5:3:0:2
   311:  4:1,5:0:2:3
   312:  4:1,5:0:3:2
   313:  0:2:3:4:1,5
   314:  0:2:3:1,5:4
   315:  0:2:4:3:1,5
   316:  0:2:4:1,5:3
   317:  0:2:1,5:3:4
   318:  0:2:1,5:4:3
   319:  0:3:2:4:1,5
   320:  0:3:2:1,5:4
   321:  0:3:4:2:1,5
   322:  0:3:4:1,5:2
   323:  0:3:1,5:2:4
   324:  0:3:1,5:4:2
   325:  0:4:2:3:1,5
   326:  0:4:2:1,5:3
   327:  0:4:3:2:1,5
   328:  0:4:3:1,5:2
   329:  0:4:1,5:2:3
   330:  0:4:1,5:3:2
   331:  0:1,5:2:3:4
   332:  0:1,5:2:4:3
   333:  0:1,5:3:2:4
   334:  0:1,5:3:4:2
   335:  0:1,5:4:2:3
   336:  0:1,5:4:3:2
   337:  1,5:2:3:4:0
   338:  1,5:2:3:0:4
   339:  1,5:2:4:3:0
   340:  1,5:2:4:0:3
   341:  1,5:2:0:3:4
   342:  1,5:2:0:4:3
   343:  1,5:3:2:4:0
   344:  1,5:3:2:0:4
   345:  1,5:3:4:2:0
   346:  1,5:3:4:0:2
   347:  1,5:3:0:2:4
   348:  1,5:3:0:4:2
   349:  1,5:4:2:3:0
   350:  1,5:4:2:0:3
   351:  1,5:4:3:2:0
   352:  1,5:4:3:0:2
   353:  1,5:4:0:2:3
   354:  1,5:4:0:3:2
   355:  1,5:0:2:3:4
   356:  1,5:0:2:4:3
   357:  1,5:0:3:2:4
   358:  1,5:0:3:4:2
   359:  1,5:0:4:2:3
   360:  1,5:0:4:3:2
   361:  3:4:5:1:0,2
   362:  3:4:5:0,2:1
   363:  3:4:1:5:0,2
   364:  3:4:1:0,2:5
   365:  3:4:0,2:5:1
   366:  3:4:0,2:1:5
   367:  3:5:4:1:0,2
   368:  3:5:4:0,2:1
   369:  3:5:1:4:0,2
   370:  3:5:1:0,2:4
   371:  3:5:0,2:4:1
   372:  3:5:0,2:1:4
   373:  3:1:4:5:0,2
   374:  3:1:4:0,2:5
   375:  3:1:5:4:0,2
   376:  3:1:5:0,2:4
   377:  3:1:0,2:4:5
   378:  3:1:0,2:5:4
   379:  3:0,2:4:5:1
   380:  3:0,2:4:1:5
   381:  3:0,2:5:4:1
   382:  3:0,2:5:1:4
   383:  3:0,2:1:4:5
   384:  3:0,2:1:5:4
   385:  4:3:5:1:0,2
   386:  4:3:5:0,2:1
   387:  4:3:1:5:0,2
   388:  4:3:1:0,2:5
   389:  4:3:0,2:5:1
   390:  4:3:0,2:1:5
   391:  4:5:3:1:0,2
   392:  4:5:3:0,2:1
   393:  4:5:1:3:0,2
   394:  4:5:1:0,2:3
   395:  4:5:0,2:3:1
   396:  4:5:0,2:1:3
   397:  4:1:3:5:0,2
   398:  4:1:3:0,2:5
   399:  4:1:5:3:0,2
   400:  4:1:5:0,2:3
   401:  4:1:0,2:3:5
   402:  4:1:0,2:5:3
   403:  4:0,2:3:5:1
   404:  4:0,2:3:1:5
   405:  4:0,2:5:3:1
   406:  4:0,2:5:1:3
   407:  4:0,2:1:3:5
   408:  4:0,2:1:5:3
   409:  5:3:4:1:0,2
   410:  5:3:4:0,2:1
   411:  5:3:1:4:0,2
   412:  5:3:1:0,2:4
   413:  5:3:0,2:4:1
   414:  5:3:0,2:1:4
   415:  5:4:3:1:0,2
   416:  5:4:3:0,2:1
   417:  5:4:1:3:0,2
   418:  5:4:1:0,2:3
   419:  5:4:0,2:3:1
   420:  5:4:0,2:1:3
   421:  5:1:3:4:0,2
   422:  5:1:3:0,2:4
   423:  5:1:4:3:0,2
   424:  5:1:4:0,2:3
   425:  5:1:0,2:3:4
   426:  5:1:0,2:4:3
   427:  5:0,2:3:4:1
   428:  5:0,2:3:1:4
   429:  5:0,2:4:3:1
   430:  5:0,2:4:1:3
   431:  5:0,2:1:3:4
   432:  5:0,2:1:4:3
   433:  1:3:4:5:0,2
   434:  1:3:4:0,2:5
   435:  1:3:5:4:0,2
   436:  1:3:5:0,2:4
   437:  1:3:0,2:4:5
   438:  1:3:0,2:5:4
   439:  1:4:3:5:0,2
   440:  1:4:3:0,2:5
   441:  1:4:5:3:0,2
   442:  1:4:5:0,2:3
   443:  1:4:0,2:3:5
   444:  1:4:0,2:5:3
   445:  1:5:3:4:0,2
   446:  1:5:3:0,2:4
   447:  1:5:4:3:0,2
   448:  1:5:4:0,2:3
   449:  1:5:0,2:3:4
   450:  1:5:0,2:4:3
   451:  1:0,2:3:4:5
   452:  1:0,2:3:5:4
   453:  1:0,2:4:3:5
   454:  1:0,2:4:5:3
   455:  1:0,2:5:3:4
   456:  1:0,2:5:4:3
   457:  0,2:3:4:5:1
   458:  0,2:3:4:1:5
   459:  0,2:3:5:4:1
   460:  0,2:3:5:1:4
   461:  0,2:3:1:4:5
   462:  0,2:3:1:5:4
   463:  0,2:4:3:5:1
   464:  0,2:4:3:1:5
   465:  0,2:4:5:3:1
   466:  0,2:4:5:1:3
   467:  0,2:4:1:3:5
   468:  0,2:4:1:5:3
   469:  0,2:5:3:4:1
   470:  0,2:5:3:1:4
   471:  0,2:5:4:3:1
   472:  0,2:5:4:1:3
   473:  0,2:5:1:3:4
   474:  0,2:5:1:4:3
   475:  0,2:1:3:4:5
   476:  0,2:1:3:5:4
   477:  0,2:1:4:3:5
   478:  0,2:1:4:5:3
   479:  0,2:1:5:3:4
   480:  0,2:1:5:4:3
   481:  4:5:0:2:1,3
   482:  4:5:0:1,3:2
   483:  4:5:2:0:1,3
   484:  4:5:2:1,3:0
   485:  4:5:1,3:0:2
   486:  4:5:1,3:2:0
   487:  4:0:5:2:1,3
   488:  4:0:5:1,3:2
   489:  4:0:2:5:1,3
   490:  4:0:2:1,3:5
   491:  4:0:1,3:5:2
   492:  4:0:1,3:2:5
   493:  4:2:5:0:1,3
   494:  4:2:5:1,3:0
   495:  4:2:0:5:1,3
   496:  4:2:0:1,3:5
   497:  4:2:1,3:5:0
   498:  4:2:1,3:0:5
   499:  4:1,3:5:0:2
   500:  4:1,3:5:2:0
   501:  4:1,3:0:5:2
   502:  4:1,3:0:2:5
   503:  4:1,3:2:5:0
   504:  4:1,3:2:0:5
   505:  5:4:0:2:1,3
   506:  5:4:0:1,3:2
   507:  5:4:2:0:1,3
   508:  5:4:2:1,3:0
   509:  5:4:1,3:0:2
   510:  5:4:1,3:2:0
   511:  5:0:4:2:1,3
   512:  5:0:4:1,3:2
   513:  5:0:2:4:1,3
   514:  5:0:2:1,3:4
   515:  5:0:1,3:4:2
   516:  5:0:1,3:2:4
   517:  5:2:4:0:1,3
   518:  5:2:4:1,3:0
   519:  5:2:0:4:1,3
   520:  5:2:0:1,3:4
   521:  5:2:1,3:4:0
   522:  5:2:1,3:0:4
   523:  5:1,3:4:0:2
   524:  5:1,3:4:2:0
   525:  5:1,3:0:4:2
   526:  5:1,3:0:2:4
   527:  5:1,3:2:4:0
   528:  5:1,3:2:0:4
   529:  0:4:5:2:1,3
   530:  0:4:5:1,3:2
   531:  0:4:2:5:1,3
   532:  0:4:2:1,3:5
   533:  0:4:1,3:5:2
   534:  0:4:1,3:2:5
   535:  0:5:4:2:1,3
   536:  0:5:4:1,3:2
   537:  0:5:2:4:1,3
   538:  0:5:2:1,3:4
   539:  0:5:1,3:4:2
   540:  0:5:1,3:2:4
   541:  0:2:4:5:1,3
   542:  0:2:4:1,3:5
   543:  0:2:5:4:1,3
   544:  0:2:5:1,3:4
   545:  0:2:1,3:4:5
   546:  0:2:1,3:5:4
   547:  0:1,3:4:5:2
   548:  0:1,3:4:2:5
   549:  0:1,3:5:4:2
   550:  0:1,3:5:2:4
   551:  0:1,3:2:4:5
   552:  0:1,3:2:5:4
   553:  2:4:5:0:1,3
   554:  2:4:5:1,3:0
   555:  2:4:0:5:1,3
   556:  2:4:0:1,3:5
   557:  2:4:1,3:5:0
   558:  2:4:1,3:0:5
   559:  2:5:4:0:1,3
   560:  2:5:4:1,3:0
   561:  2:5:0:4:1,3
   562:  2:5:0:1,3:4
   563:  2:5:1,3:4:0
   564:  2:5:1,3:0:4
   565:  2:0:4:5:1,3
   566:  2:0:4:1,3:5
   567:  2:0:5:4:1,3
   568:  2:0:5:1,3:4
   569:  2:0:1,3:4:5
   570:  2:0:1,3:5:4
   571:  2:1,3:4:5:0
   572:  2:1,3:4:0:5
   573:  2:1,3:5:4:0
   574:  2:1,3:5:0:4
   575:  2:1,3:0:4:5
   576:  2:1,3:0:5:4
   577:  1,3:4:5:0:2
   578:  1,3:4:5:2:0
   579:  1,3:4:0:5:2
   580:  1,3:4:0:2:5
   581:  1,3:4:2:5:0
   582:  1,3:4:2:0:5
   583:  1,3:5:4:0:2
   584:  1,3:5:4:2:0
   585:  1,3:5:0:4:2
   586:  1,3:5:0:2:4
   587:  1,3:5:2:4:0
   588:  1,3:5:2:0:4
   589:  1,3:0:4:5:2
   590:  1,3:0:4:2:5
   591:  1,3:0:5:4:2
   592:  1,3:0:5:2:4
   593:  1,3:0:2:4:5
   594:  1,3:0:2:5:4
   595:  1,3:2:4:5:0
   596:  1,3:2:4:0:5
   597:  1,3:2:5:4:0
   598:  1,3:2:5:0:4
   599:  1,3:2:0:4:5
   600:  1,3:2:0:5:4
   601:  5:0:1:3:2,4
   602:  5:0:1:2,4:3
   603:  5:0:3:1:2,4
   604:  5:0:3:2,4:1
   605:  5:0:2,4:1:3
   606:  5:0:2,4:3:1
   607:  5:1:0:3:2,4
   608:  5:1:0:2,4:3
   609:  5:1:3:0:2,4
   610:  5:1:3:2,4:0
   611:  5:1:2,4:0:3
   612:  5:1:2,4:3:0
   613:  5:3:0:1:2,4
   614:  5:3:0:2,4:1
   615:  5:3:1:0:2,4
   616:  5:3:1:2,4:0
   617:  5:3:2,4:0:1
   618:  5:3:2,4:1:0
   619:  5:2,4:0:1:3
   620:  5:2,4:0:3:1
   621:  5:2,4:1:0:3
   622:  5:2,4:1:3:0
   623:  5:2,4:3:0:1
   624:  5:2,4:3:1:0
   625:  0:5:1:3:2,4
   626:  0:5:1:2,4:3
   627:  0:5:3:1:2,4
   628:  0:5:3:2,4:1
   629:  0:5:2,4:1:3
   630:  0:5:2,4:3:1
   631:  0:1:5:3:2,4
   632:  0:1:5:2,4:3
   633:  0:1:3:5:2,4
   634:  0:1:3:2,4:5
   635:  0:1:2,4:5:3
   636:  0:1:2,4:3:5
   637:  0:3:5:1:2,4
   638:  0:3:5:2,4:1
   639:  0:3:1:5:2,4
   640:  0:3:1:2,4:5
   641:  0:3:2,4:5:1
   642:  0:3:2,4:1:5
   643:  0:2,4:5:1:3
   644:  0:2,4:5:3:1
   645:  0:2,4:1:5:3
   646:  0:2,4:1:3:5
   647:  0:2,4:3:5:1
   648:  0:2,4:3:1:5
   649:  1:5:0:3:2,4
   650:  1:5:0:2,4:3
   651:  1:5:3:0:2,4
   652:  1:5:3:2,4:0
   653:  1:5:2,4:0:3
   654:  1:5:2,4:3:0
   655:  1:0:5:3:2,4
   656:  1:0:5:2,4:3
   657:  1:0:3:5:2,4
   658:  1:0:3:2,4:5
   659:  1:0:2,4:5:3
   660:  1:0:2,4:3:5
   661:  1:3:5:0:2,4
   662:  1:3:5:2,4:0
   663:  1:3:0:5:2,4
   664:  1:3:0:2,4:5
   665:  1:3:2,4:5:0
   666:  1:3:2,4:0:5
   667:  1:2,4:5:0:3
   668:  1:2,4:5:3:0
   669:  1:2,4:0:5:3
   670:  1:2,4:0:3:5
   671:  1:2,4:3:5:0
   672:  1:2,4:3:0:5
   673:  3:5:0:1:2,4
   674:  3:5:0:2,4:1
   675:  3:5:1:0:2,4
   676:  3:5:1:2,4:0
   677:  3:5:2,4:0:1
   678:  3:5:2,4:1:0
   679:  3:0:5:1:2,4
   680:  3:0:5:2,4:1
   681:  3:0:1:5:2,4
   682:  3:0:1:2,4:5
   683:  3:0:2,4:5:1
   684:  3:0:2,4:1:5
   685:  3:1:5:0:2,4
   686:  3:1:5:2,4:0
   687:  3:1:0:5:2,4
   688:  3:1:0:2,4:5
   689:  3:1:2,4:5:0
   690:  3:1:2,4:0:5
   691:  3:2,4:5:0:1
   692:  3:2,4:5:1:0
   693:  3:2,4:0:5:1
   694:  3:2,4:0:1:5
   695:  3:2,4:1:5:0
   696:  3:2,4:1:0:5
   697:  2,4:5:0:1:3
   698:  2,4:5:0:3:1
   699:  2,4:5:1:0:3
   700:  2,4:5:1:3:0
   701:  2,4:5:3:0:1
   702:  2,4:5:3:1:0
   703:  2,4:0:5:1:3
   704:  2,4:0:5:3:1
   705:  2,4:0:1:5:3
   706:  2,4:0:1:3:5
   707:  2,4:0:3:5:1
   708:  2,4:0:3:1:5
   709:  2,4:1:5:0:3
   710:  2,4:1:5:3:0
   711:  2,4:1:0:5:3
   712:  2,4:1:0:3:5
   713:  2,4:1:3:5:0
   714:  2,4:1:3:0:5
   715:  2,4:3:5:0:1
   716:  2,4:3:5:1:0
   717:  2,4:3:0:5:1
   718:  2,4:3:0:1:5
   719:  2,4:3:1:5:0
   720:  2,4:3:1:0:5
family= 4 1 0 0 0 0 new D6h genus #     3 is 0:1:3:4:2,5
     1:  0:1:3:4:2,5
     2:  0:1:3:2,5:4
     3:  0:1:4:3:2,5
     4:  0:1:4:2,5:3
     5:  0:1:2,5:3:4
     6:  0:1:2,5:4:3
     7:  0:3:1:4:2,5
     8:  0:3:1:2,5:4
     9:  0:3:4:1:2,5
    10:  0:3:4:2,5:1
    11:  0:3:2,5:1:4
    12:  0:3:2,5:4:1
    13:  0:4:1:3:2,5
    14:  0:4:1:2,5:3
    15:  0:4:3:1:2,5
    16:  0:4:3:2,5:1
    17:  0:4:2,5:1:3
    18:  0:4:2,5:3:1
    19:  0:2,5:1:3:4
    20:  0:2,5:1:4:3
    21:  0:2,5:3:1:4
    22:  0:2,5:3:4:1
    23:  0:2,5:4:1:3
    24:  0:2,5:4:3:1
    25:  1:0:3:4:2,5
    26:  1:0:3:2,5:4
    27:  1:0:4:3:2,5
    28:  1:0:4:2,5:3
    29:  1:0:2,5:3:4
    30:  1:0:2,5:4:3
    31:  1:3:0:4:2,5
    32:  1:3:0:2,5:4
    33:  1:3:4:0:2,5
    34:  1:3:4:2,5:0
    35:  1:3:2,5:0:4
    36:  1:3:2,5:4:0
    37:  1:4:0:3:2,5
    38:  1:4:0:2,5:3
    39:  1:4:3:0:2,5
    40:  1:4:3:2,5:0
    41:  1:4:2,5:0:3
    42:  1:4:2,5:3:0
    43:  1:2,5:0:3:4
    44:  1:2,5:0:4:3
    45:  1:2,5:3:0:4
    46:  1:2,5:3:4:0
    47:  1:2,5:4:0:3
    48:  1:2,5:4:3:0
    49:  3:0:1:4:2,5
    50:  3:0:1:2,5:4
    51:  3:0:4:1:2,5
    52:  3:0:4:2,5:1
    53:  3:0:2,5:1:4
    54:  3:0:2,5:4:1
    55:  3:1:0:4:2,5
    56:  3:1:0:2,5:4
    57:  3:1:4:0:2,5
    58:  3:1:4:2,5:0
    59:  3:1:2,5:0:4
    60:  3:1:2,5:4:0
    61:  3:4:0:1:2,5
    62:  3:4:0:2,5:1
    63:  3:4:1:0:2,5
    64:  3:4:1:2,5:0
    65:  3:4:2,5:0:1
    66:  3:4:2,5:1:0
    67:  3:2,5:0:1:4
    68:  3:2,5:0:4:1
    69:  3:2,5:1:0:4
    70:  3:2,5:1:4:0
    71:  3:2,5:4:0:1
    72:  3:2,5:4:1:0
    73:  4:0:1:3:2,5
    74:  4:0:1:2,5:3
    75:  4:0:3:1:2,5
    76:  4:0:3:2,5:1
    77:  4:0:2,5:1:3
    78:  4:0:2,5:3:1
    79:  4:1:0:3:2,5
    80:  4:1:0:2,5:3
    81:  4:1:3:0:2,5
    82:  4:1:3:2,5:0
    83:  4:1:2,5:0:3
    84:  4:1:2,5:3:0
    85:  4:3:0:1:2,5
    86:  4:3:0:2,5:1
    87:  4:3:1:0:2,5
    88:  4:3:1:2,5:0
    89:  4:3:2,5:0:1
    90:  4:3:2,5:1:0
    91:  4:2,5:0:1:3
    92:  4:2,5:0:3:1
    93:  4:2,5:1:0:3
    94:  4:2,5:1:3:0
    95:  4:2,5:3:0:1
    96:  4:2,5:3:1:0
    97:  2,5:0:1:3:4
    98:  2,5:0:1:4:3
    99:  2,5:0:3:1:4
   100:  2,5:0:3:4:1
   101:  2,5:0:4:1:3
   102:  2,5:0:4:3:1
   103:  2,5:1:0:3:4
   104:  2,5:1:0:4:3
   105:  2,5:1:3:0:4
   106:  2,5:1:3:4:0
   107:  2,5:1:4:0:3
   108:  2,5:1:4:3:0
   109:  2,5:3:0:1:4
   110:  2,5:3:0:4:1
   111:  2,5:3:1:0:4
   112:  2,5:3:1:4:0
   113:  2,5:3:4:0:1
   114:  2,5:3:4:1:0
   115:  2,5:4:0:1:3
   116:  2,5:4:0:3:1
   117:  2,5:4:1:0:3
   118:  2,5:4:1:3:0
   119:  2,5:4:3:0:1
   120:  2,5:4:3:1:0
   121:  1:2:4:5:0,3
   122:  1:2:4:0,3:5
   123:  1:2:5:4:0,3
   124:  1:2:5:0,3:4
   125:  1:2:0,3:4:5
   126:  1:2:0,3:5:4
   127:  1:4:2:5:0,3
   128:  1:4:2:0,3:5
   129:  1:4:5:2:0,3
   130:  1:4:5:0,3:2
   131:  1:4:0,3:2:5
   132:  1:4:0,3:5:2
   133:  1:5:2:4:0,3
   134:  1:5:2:0,3:4
   135:  1:5:4:2:0,3
   136:  1:5:4:0,3:2
   137:  1:5:0,3:2:4
   138:  1:5:0,3:4:2
   139:  1:0,3:2:4:5
   140:  1:0,3:2:5:4
   141:  1:0,3:4:2:5
   142:  1:0,3:4:5:2
   143:  1:0,3:5:2:4
   144:  1:0,3:5:4:2
   145:  2:1:4:5:0,3
   146:  2:1:4:0,3:5
   147:  2:1:5:4:0,3
   148:  2:1:5:0,3:4
   149:  2:1:0,3:4:5
   150:  2:1:0,3:5:4
   151:  2:4:1:5:0,3
   152:  2:4:1:0,3:5
   153:  2:4:5:1:0,3
   154:  2:4:5:0,3:1
   155:  2:4:0,3:1:5
   156:  2:4:0,3:5:1
   157:  2:5:1:4:0,3
   158:  2:5:1:0,3:4
   159:  2:5:4:1:0,3
   160:  2:5:4:0,3:1
   161:  2:5:0,3:1:4
   162:  2:5:0,3:4:1
   163:  2:0,3:1:4:5
   164:  2:0,3:1:5:4
   165:  2:0,3:4:1:5
   166:  2:0,3:4:5:1
   167:  2:0,3:5:1:4
   168:  2:0,3:5:4:1
   169:  4:1:2:5:0,3
   170:  4:1:2:0,3:5
   171:  4:1:5:2:0,3
   172:  4:1:5:0,3:2
   173:  4:1:0,3:2:5
   174:  4:1:0,3:5:2
   175:  4:2:1:5:0,3
   176:  4:2:1:0,3:5
   177:  4:2:5:1:0,3
   178:  4:2:5:0,3:1
   179:  4:2:0,3:1:5
   180:  4:2:0,3:5:1
   181:  4:5:1:2:0,3
   182:  4:5:1:0,3:2
   183:  4:5:2:1:0,3
   184:  4:5:2:0,3:1
   185:  4:5:0,3:1:2
   186:  4:5:0,3:2:1
   187:  4:0,3:1:2:5
   188:  4:0,3:1:5:2
   189:  4:0,3:2:1:5
   190:  4:0,3:2:5:1
   191:  4:0,3:5:1:2
   192:  4:0,3:5:2:1
   193:  5:1:2:4:0,3
   194:  5:1:2:0,3:4
   195:  5:1:4:2:0,3
   196:  5:1:4:0,3:2
   197:  5:1:0,3:2:4
   198:  5:1:0,3:4:2
   199:  5:2:1:4:0,3
   200:  5:2:1:0,3:4
   201:  5:2:4:1:0,3
   202:  5:2:4:0,3:1
   203:  5:2:0,3:1:4
   204:  5:2:0,3:4:1
   205:  5:4:1:2:0,3
   206:  5:4:1:0,3:2
   207:  5:4:2:1:0,3
   208:  5:4:2:0,3:1
   209:  5:4:0,3:1:2
   210:  5:4:0,3:2:1
   211:  5:0,3:1:2:4
   212:  5:0,3:1:4:2
   213:  5:0,3:2:1:4
   214:  5:0,3:2:4:1
   215:  5:0,3:4:1:2
   216:  5:0,3:4:2:1
   217:  0,3:1:2:4:5
   218:  0,3:1:2:5:4
   219:  0,3:1:4:2:5
   220:  0,3:1:4:5:2
   221:  0,3:1:5:2:4
   222:  0,3:1:5:4:2
   223:  0,3:2:1:4:5
   224:  0,3:2:1:5:4
   225:  0,3:2:4:1:5
   226:  0,3:2:4:5:1
   227:  0,3:2:5:1:4
   228:  0,3:2:5:4:1
   229:  0,3:4:1:2:5
   230:  0,3:4:1:5:2
   231:  0,3:4:2:1:5
   232:  0,3:4:2:5:1
   233:  0,3:4:5:1:2
   234:  0,3:4:5:2:1
   235:  0,3:5:1:2:4
   236:  0,3:5:1:4:2
   237:  0,3:5:2:1:4
   238:  0,3:5:2:4:1
   239:  0,3:5:4:1:2
   240:  0,3:5:4:2:1
   241:  2:3:5:0:1,4
   242:  2:3:5:1,4:0
   243:  2:3:0:5:1,4
   244:  2:3:0:1,4:5
   245:  2:3:1,4:5:0
   246:  2:3:1,4:0:5
   247:  2:5:3:0:1,4
   248:  2:5:3:1,4:0
   249:  2:5:0:3:1,4
   250:  2:5:0:1,4:3
   251:  2:5:1,4:3:0
   252:  2:5:1,4:0:3
   253:  2:0:3:5:1,4
   254:  2:0:3:1,4:5
   255:  2:0:5:3:1,4
   256:  2:0:5:1,4:3
   257:  2:0:1,4:3:5
   258:  2:0:1,4:5:3
   259:  2:1,4:3:5:0
   260:  2:1,4:3:0:5
   261:  2:1,4:5:3:0
   262:  2:1,4:5:0:3
   263:  2:1,4:0:3:5
   264:  2:1,4:0:5:3
   265:  3:2:5:0:1,4
   266:  3:2:5:1,4:0
   267:  3:2:0:5:1,4
   268:  3:2:0:1,4:5
   269:  3:2:1,4:5:0
   270:  3:2:1,4:0:5
   271:  3:5:2:0:1,4
   272:  3:5:2:1,4:0
   273:  3:5:0:2:1,4
   274:  3:5:0:1,4:2
   275:  3:5:1,4:2:0
   276:  3:5:1,4:0:2
   277:  3:0:2:5:1,4
   278:  3:0:2:1,4:5
   279:  3:0:5:2:1,4
   280:  3:0:5:1,4:2
   281:  3:0:1,4:2:5
   282:  3:0:1,4:5:2
   283:  3:1,4:2:5:0
   284:  3:1,4:2:0:5
   285:  3:1,4:5:2:0
   286:  3:1,4:5:0:2
   287:  3:1,4:0:2:5
   288:  3:1,4:0:5:2
   289:  5:2:3:0:1,4
   290:  5:2:3:1,4:0
   291:  5:2:0:3:1,4
   292:  5:2:0:1,4:3
   293:  5:2:1,4:3:0
   294:  5:2:1,4:0:3
   295:  5:3:2:0:1,4
   296:  5:3:2:1,4:0
   297:  5:3:0:2:1,4
   298:  5:3:0:1,4:2
   299:  5:3:1,4:2:0
   300:  5:3:1,4:0:2
   301:  5:0:2:3:1,4
   302:  5:0:2:1,4:3
   303:  5:0:3:2:1,4
   304:  5:0:3:1,4:2
   305:  5:0:1,4:2:3
   306:  5:0:1,4:3:2
   307:  5:1,4:2:3:0
   308:  5:1,4:2:0:3
   309:  5:1,4:3:2:0
   310:  5:1,4:3:0:2
   311:  5:1,4:0:2:3
   312:  5:1,4:0:3:2
   313:  0:2:3:5:1,4
   314:  0:2:3:1,4:5
   315:  0:2:5:3:1,4
   316:  0:2:5:1,4:3
   317:  0:2:1,4:3:5
   318:  0:2:1,4:5:3
   319:  0:3:2:5:1,4
   320:  0:3:2:1,4:5
   321:  0:3:5:2:1,4
   322:  0:3:5:1,4:2
   323:  0:3:1,4:2:5
   324:  0:3:1,4:5:2
   325:  0:5:2:3:1,4
   326:  0:5:2:1,4:3
   327:  0:5:3:2:1,4
   328:  0:5:3:1,4:2
   329:  0:5:1,4:2:3
   330:  0:5:1,4:3:2
   331:  0:1,4:2:3:5
   332:  0:1,4:2:5:3
   333:  0:1,4:3:2:5
   334:  0:1,4:3:5:2
   335:  0:1,4:5:2:3
   336:  0:1,4:5:3:2
   337:  1,4:2:3:5:0
   338:  1,4:2:3:0:5
   339:  1,4:2:5:3:0
   340:  1,4:2:5:0:3
   341:  1,4:2:0:3:5
   342:  1,4:2:0:5:3
   343:  1,4:3:2:5:0
   344:  1,4:3:2:0:5
   345:  1,4:3:5:2:0
   346:  1,4:3:5:0:2
   347:  1,4:3:0:2:5
   348:  1,4:3:0:5:2
   349:  1,4:5:2:3:0
   350:  1,4:5:2:0:3
   351:  1,4:5:3:2:0
   352:  1,4:5:3:0:2
   353:  1,4:5:0:2:3
   354:  1,4:5:0:3:2
   355:  1,4:0:2:3:5
   356:  1,4:0:2:5:3
   357:  1,4:0:3:2:5
   358:  1,4:0:3:5:2
   359:  1,4:0:5:2:3
   360:  1,4:0:5:3:2
Nber of genera for this family=    3
 
----------------------------------------

Nber families=      2
Nber genera=        4
Nber species=     2520
