# Supplementary material for: The Polytope Formalism: application to molecular constitution and the prospect of a complete description of Chemical Space
Source: Chem Sci. 2026 Jan 8;17(4):2102–18. doi: 10.1039/d5sc08813e (PMC12780917; doi:10.1039/d5sc08813e)
Supplement: SC-017-D5SC08813E-s001 [file SC-017-D5SC08813E-s001.zip › publication files/species/species_D6h_S6B6_max111111.txt]

S6(1)B6
D6h
====
 
family= 6 0 0 0 0 0
 
family= 6 0 0 0 0 0 new D6h genus #     1 is 0:1:2:3:4:5
     1:  0:1:2:3:4:5
     2:  0:1:2:3:5:4
     3:  0:1:2:4:3:5
     4:  0:1:2:4:5:3
     5:  0:1:2:5:3:4
     6:  0:1:2:5:4:3
     7:  0:1:3:2:4:5
     8:  0:1:3:2:5:4
     9:  0:1:3:4:2:5
    10:  0:1:3:4:5:2
    11:  0:1:3:5:2:4
    12:  0:1:3:5:4:2
    13:  0:1:4:2:3:5
    14:  0:1:4:2:5:3
    15:  0:1:4:3:2:5
    16:  0:1:4:3:5:2
    17:  0:1:4:5:2:3
    18:  0:1:4:5:3:2
    19:  0:1:5:2:3:4
    20:  0:1:5:2:4:3
    21:  0:1:5:3:2:4
    22:  0:1:5:3:4:2
    23:  0:1:5:4:2:3
    24:  0:1:5:4:3:2
    25:  0:2:1:3:4:5
    26:  0:2:1:3:5:4
    27:  0:2:1:4:3:5
    28:  0:2:1:4:5:3
    29:  0:2:1:5:3:4
    30:  0:2:1:5:4:3
    31:  0:2:3:1:4:5
    32:  0:2:3:1:5:4
    33:  0:2:3:4:1:5
    34:  0:2:3:4:5:1
    35:  0:2:3:5:1:4
    36:  0:2:3:5:4:1
    37:  0:2:4:1:3:5
    38:  0:2:4:1:5:3
    39:  0:2:4:3:1:5
    40:  0:2:4:3:5:1
    41:  0:2:4:5:1:3
    42:  0:2:4:5:3:1
    43:  0:2:5:1:3:4
    44:  0:2:5:1:4:3
    45:  0:2:5:3:1:4
    46:  0:2:5:3:4:1
    47:  0:2:5:4:1:3
    48:  0:2:5:4:3:1
    49:  0:3:1:2:4:5
    50:  0:3:1:2:5:4
    51:  0:3:1:4:2:5
    52:  0:3:1:4:5:2
    53:  0:3:1:5:2:4
    54:  0:3:1:5:4:2
    55:  0:3:2:1:4:5
    56:  0:3:2:1:5:4
    57:  0:3:2:4:1:5
    58:  0:3:2:4:5:1
    59:  0:3:2:5:1:4
    60:  0:3:2:5:4:1
    61:  0:3:4:1:2:5
    62:  0:3:4:1:5:2
    63:  0:3:4:2:1:5
    64:  0:3:4:2:5:1
    65:  0:3:4:5:1:2
    66:  0:3:4:5:2:1
    67:  0:3:5:1:2:4
    68:  0:3:5:1:4:2
    69:  0:3:5:2:1:4
    70:  0:3:5:2:4:1
    71:  0:3:5:4:1:2
    72:  0:3:5:4:2:1
    73:  0:4:1:2:3:5
    74:  0:4:1:2:5:3
    75:  0:4:1:3:2:5
    76:  0:4:1:3:5:2
    77:  0:4:1:5:2:3
    78:  0:4:1:5:3:2
    79:  0:4:2:1:3:5
    80:  0:4:2:1:5:3
    81:  0:4:2:3:1:5
    82:  0:4:2:3:5:1
    83:  0:4:2:5:1:3
    84:  0:4:2:5:3:1
    85:  0:4:3:1:2:5
    86:  0:4:3:1:5:2
    87:  0:4:3:2:1:5
    88:  0:4:3:2:5:1
    89:  0:4:3:5:1:2
    90:  0:4:3:5:2:1
    91:  0:4:5:1:2:3
    92:  0:4:5:1:3:2
    93:  0:4:5:2:1:3
    94:  0:4:5:2:3:1
    95:  0:4:5:3:1:2
    96:  0:4:5:3:2:1
    97:  0:5:1:2:3:4
    98:  0:5:1:2:4:3
    99:  0:5:1:3:2:4
   100:  0:5:1:3:4:2
   101:  0:5:1:4:2:3
   102:  0:5:1:4:3:2
   103:  0:5:2:1:3:4
   104:  0:5:2:1:4:3
   105:  0:5:2:3:1:4
   106:  0:5:2:3:4:1
   107:  0:5:2:4:1:3
   108:  0:5:2:4:3:1
   109:  0:5:3:1:2:4
   110:  0:5:3:1:4:2
   111:  0:5:3:2:1:4
   112:  0:5:3:2:4:1
   113:  0:5:3:4:1:2
   114:  0:5:3:4:2:1
   115:  0:5:4:1:2:3
   116:  0:5:4:1:3:2
   117:  0:5:4:2:1:3
   118:  0:5:4:2:3:1
   119:  0:5:4:3:1:2
   120:  0:5:4:3:2:1
   121:  1:0:2:3:4:5
   122:  1:0:2:3:5:4
   123:  1:0:2:4:3:5
   124:  1:0:2:4:5:3
   125:  1:0:2:5:3:4
   126:  1:0:2:5:4:3
   127:  1:0:3:2:4:5
   128:  1:0:3:2:5:4
   129:  1:0:3:4:2:5
   130:  1:0:3:4:5:2
   131:  1:0:3:5:2:4
   132:  1:0:3:5:4:2
   133:  1:0:4:2:3:5
   134:  1:0:4:2:5:3
   135:  1:0:4:3:2:5
   136:  1:0:4:3:5:2
   137:  1:0:4:5:2:3
   138:  1:0:4:5:3:2
   139:  1:0:5:2:3:4
   140:  1:0:5:2:4:3
   141:  1:0:5:3:2:4
   142:  1:0:5:3:4:2
   143:  1:0:5:4:2:3
   144:  1:0:5:4:3:2
   145:  1:2:0:3:4:5
   146:  1:2:0:3:5:4
   147:  1:2:0:4:3:5
   148:  1:2:0:4:5:3
   149:  1:2:0:5:3:4
   150:  1:2:0:5:4:3
   151:  1:2:3:0:4:5
   152:  1:2:3:0:5:4
   153:  1:2:3:4:0:5
   154:  1:2:3:4:5:0
   155:  1:2:3:5:0:4
   156:  1:2:3:5:4:0
   157:  1:2:4:0:3:5
   158:  1:2:4:0:5:3
   159:  1:2:4:3:0:5
   160:  1:2:4:3:5:0
   161:  1:2:4:5:0:3
   162:  1:2:4:5:3:0
   163:  1:2:5:0:3:4
   164:  1:2:5:0:4:3
   165:  1:2:5:3:0:4
   166:  1:2:5:3:4:0
   167:  1:2:5:4:0:3
   168:  1:2:5:4:3:0
   169:  1:3:0:2:4:5
   170:  1:3:0:2:5:4
   171:  1:3:0:4:2:5
   172:  1:3:0:4:5:2
   173:  1:3:0:5:2:4
   174:  1:3:0:5:4:2
   175:  1:3:2:0:4:5
   176:  1:3:2:0:5:4
   177:  1:3:2:4:0:5
   178:  1:3:2:4:5:0
   179:  1:3:2:5:0:4
   180:  1:3:2:5:4:0
   181:  1:3:4:0:2:5
   182:  1:3:4:0:5:2
   183:  1:3:4:2:0:5
   184:  1:3:4:2:5:0
   185:  1:3:4:5:0:2
   186:  1:3:4:5:2:0
   187:  1:3:5:0:2:4
   188:  1:3:5:0:4:2
   189:  1:3:5:2:0:4
   190:  1:3:5:2:4:0
   191:  1:3:5:4:0:2
   192:  1:3:5:4:2:0
   193:  1:4:0:2:3:5
   194:  1:4:0:2:5:3
   195:  1:4:0:3:2:5
   196:  1:4:0:3:5:2
   197:  1:4:0:5:2:3
   198:  1:4:0:5:3:2
   199:  1:4:2:0:3:5
   200:  1:4:2:0:5:3
   201:  1:4:2:3:0:5
   202:  1:4:2:3:5:0
   203:  1:4:2:5:0:3
   204:  1:4:2:5:3:0
   205:  1:4:3:0:2:5
   206:  1:4:3:0:5:2
   207:  1:4:3:2:0:5
   208:  1:4:3:2:5:0
   209:  1:4:3:5:0:2
   210:  1:4:3:5:2:0
   211:  1:4:5:0:2:3
   212:  1:4:5:0:3:2
   213:  1:4:5:2:0:3
   214:  1:4:5:2:3:0
   215:  1:4:5:3:0:2
   216:  1:4:5:3:2:0
   217:  1:5:0:2:3:4
   218:  1:5:0:2:4:3
   219:  1:5:0:3:2:4
   220:  1:5:0:3:4:2
   221:  1:5:0:4:2:3
   222:  1:5:0:4:3:2
   223:  1:5:2:0:3:4
   224:  1:5:2:0:4:3
   225:  1:5:2:3:0:4
   226:  1:5:2:3:4:0
   227:  1:5:2:4:0:3
   228:  1:5:2:4:3:0
   229:  1:5:3:0:2:4
   230:  1:5:3:0:4:2
   231:  1:5:3:2:0:4
   232:  1:5:3:2:4:0
   233:  1:5:3:4:0:2
   234:  1:5:3:4:2:0
   235:  1:5:4:0:2:3
   236:  1:5:4:0:3:2
   237:  1:5:4:2:0:3
   238:  1:5:4:2:3:0
   239:  1:5:4:3:0:2
   240:  1:5:4:3:2:0
   241:  2:0:1:3:4:5
   242:  2:0:1:3:5:4
   243:  2:0:1:4:3:5
   244:  2:0:1:4:5:3
   245:  2:0:1:5:3:4
   246:  2:0:1:5:4:3
   247:  2:0:3:1:4:5
   248:  2:0:3:1:5:4
   249:  2:0:3:4:1:5
   250:  2:0:3:4:5:1
   251:  2:0:3:5:1:4
   252:  2:0:3:5:4:1
   253:  2:0:4:1:3:5
   254:  2:0:4:1:5:3
   255:  2:0:4:3:1:5
   256:  2:0:4:3:5:1
   257:  2:0:4:5:1:3
   258:  2:0:4:5:3:1
   259:  2:0:5:1:3:4
   260:  2:0:5:1:4:3
   261:  2:0:5:3:1:4
   262:  2:0:5:3:4:1
   263:  2:0:5:4:1:3
   264:  2:0:5:4:3:1
   265:  2:1:0:3:4:5
   266:  2:1:0:3:5:4
   267:  2:1:0:4:3:5
   268:  2:1:0:4:5:3
   269:  2:1:0:5:3:4
   270:  2:1:0:5:4:3
   271:  2:1:3:0:4:5
   272:  2:1:3:0:5:4
   273:  2:1:3:4:0:5
   274:  2:1:3:4:5:0
   275:  2:1:3:5:0:4
   276:  2:1:3:5:4:0
   277:  2:1:4:0:3:5
   278:  2:1:4:0:5:3
   279:  2:1:4:3:0:5
   280:  2:1:4:3:5:0
   281:  2:1:4:5:0:3
   282:  2:1:4:5:3:0
   283:  2:1:5:0:3:4
   284:  2:1:5:0:4:3
   285:  2:1:5:3:0:4
   286:  2:1:5:3:4:0
   287:  2:1:5:4:0:3
   288:  2:1:5:4:3:0
   289:  2:3:0:1:4:5
   290:  2:3:0:1:5:4
   291:  2:3:0:4:1:5
   292:  2:3:0:4:5:1
   293:  2:3:0:5:1:4
   294:  2:3:0:5:4:1
   295:  2:3:1:0:4:5
   296:  2:3:1:0:5:4
   297:  2:3:1:4:0:5
   298:  2:3:1:4:5:0
   299:  2:3:1:5:0:4
   300:  2:3:1:5:4:0
   301:  2:3:4:0:1:5
   302:  2:3:4:0:5:1
   303:  2:3:4:1:0:5
   304:  2:3:4:1:5:0
   305:  2:3:4:5:0:1
   306:  2:3:4:5:1:0
   307:  2:3:5:0:1:4
   308:  2:3:5:0:4:1
   309:  2:3:5:1:0:4
   310:  2:3:5:1:4:0
   311:  2:3:5:4:0:1
   312:  2:3:5:4:1:0
   313:  2:4:0:1:3:5
   314:  2:4:0:1:5:3
   315:  2:4:0:3:1:5
   316:  2:4:0:3:5:1
   317:  2:4:0:5:1:3
   318:  2:4:0:5:3:1
   319:  2:4:1:0:3:5
   320:  2:4:1:0:5:3
   321:  2:4:1:3:0:5
   322:  2:4:1:3:5:0
   323:  2:4:1:5:0:3
   324:  2:4:1:5:3:0
   325:  2:4:3:0:1:5
   326:  2:4:3:0:5:1
   327:  2:4:3:1:0:5
   328:  2:4:3:1:5:0
   329:  2:4:3:5:0:1
   330:  2:4:3:5:1:0
   331:  2:4:5:0:1:3
   332:  2:4:5:0:3:1
   333:  2:4:5:1:0:3
   334:  2:4:5:1:3:0
   335:  2:4:5:3:0:1
   336:  2:4:5:3:1:0
   337:  2:5:0:1:3:4
   338:  2:5:0:1:4:3
   339:  2:5:0:3:1:4
   340:  2:5:0:3:4:1
   341:  2:5:0:4:1:3
   342:  2:5:0:4:3:1
   343:  2:5:1:0:3:4
   344:  2:5:1:0:4:3
   345:  2:5:1:3:0:4
   346:  2:5:1:3:4:0
   347:  2:5:1:4:0:3
   348:  2:5:1:4:3:0
   349:  2:5:3:0:1:4
   350:  2:5:3:0:4:1
   351:  2:5:3:1:0:4
   352:  2:5:3:1:4:0
   353:  2:5:3:4:0:1
   354:  2:5:3:4:1:0
   355:  2:5:4:0:1:3
   356:  2:5:4:0:3:1
   357:  2:5:4:1:0:3
   358:  2:5:4:1:3:0
   359:  2:5:4:3:0:1
   360:  2:5:4:3:1:0
   361:  3:0:1:2:4:5
   362:  3:0:1:2:5:4
   363:  3:0:1:4:2:5
   364:  3:0:1:4:5:2
   365:  3:0:1:5:2:4
   366:  3:0:1:5:4:2
   367:  3:0:2:1:4:5
   368:  3:0:2:1:5:4
   369:  3:0:2:4:1:5
   370:  3:0:2:4:5:1
   371:  3:0:2:5:1:4
   372:  3:0:2:5:4:1
   373:  3:0:4:1:2:5
   374:  3:0:4:1:5:2
   375:  3:0:4:2:1:5
   376:  3:0:4:2:5:1
   377:  3:0:4:5:1:2
   378:  3:0:4:5:2:1
   379:  3:0:5:1:2:4
   380:  3:0:5:1:4:2
   381:  3:0:5:2:1:4
   382:  3:0:5:2:4:1
   383:  3:0:5:4:1:2
   384:  3:0:5:4:2:1
   385:  3:1:0:2:4:5
   386:  3:1:0:2:5:4
   387:  3:1:0:4:2:5
   388:  3:1:0:4:5:2
   389:  3:1:0:5:2:4
   390:  3:1:0:5:4:2
   391:  3:1:2:0:4:5
   392:  3:1:2:0:5:4
   393:  3:1:2:4:0:5
   394:  3:1:2:4:5:0
   395:  3:1:2:5:0:4
   396:  3:1:2:5:4:0
   397:  3:1:4:0:2:5
   398:  3:1:4:0:5:2
   399:  3:1:4:2:0:5
   400:  3:1:4:2:5:0
   401:  3:1:4:5:0:2
   402:  3:1:4:5:2:0
   403:  3:1:5:0:2:4
   404:  3:1:5:0:4:2
   405:  3:1:5:2:0:4
   406:  3:1:5:2:4:0
   407:  3:1:5:4:0:2
   408:  3:1:5:4:2:0
   409:  3:2:0:1:4:5
   410:  3:2:0:1:5:4
   411:  3:2:0:4:1:5
   412:  3:2:0:4:5:1
   413:  3:2:0:5:1:4
   414:  3:2:0:5:4:1
   415:  3:2:1:0:4:5
   416:  3:2:1:0:5:4
   417:  3:2:1:4:0:5
   418:  3:2:1:4:5:0
   419:  3:2:1:5:0:4
   420:  3:2:1:5:4:0
   421:  3:2:4:0:1:5
   422:  3:2:4:0:5:1
   423:  3:2:4:1:0:5
   424:  3:2:4:1:5:0
   425:  3:2:4:5:0:1
   426:  3:2:4:5:1:0
   427:  3:2:5:0:1:4
   428:  3:2:5:0:4:1
   429:  3:2:5:1:0:4
   430:  3:2:5:1:4:0
   431:  3:2:5:4:0:1
   432:  3:2:5:4:1:0
   433:  3:4:0:1:2:5
   434:  3:4:0:1:5:2
   435:  3:4:0:2:1:5
   436:  3:4:0:2:5:1
   437:  3:4:0:5:1:2
   438:  3:4:0:5:2:1
   439:  3:4:1:0:2:5
   440:  3:4:1:0:5:2
   441:  3:4:1:2:0:5
   442:  3:4:1:2:5:0
   443:  3:4:1:5:0:2
   444:  3:4:1:5:2:0
   445:  3:4:2:0:1:5
   446:  3:4:2:0:5:1
   447:  3:4:2:1:0:5
   448:  3:4:2:1:5:0
   449:  3:4:2:5:0:1
   450:  3:4:2:5:1:0
   451:  3:4:5:0:1:2
   452:  3:4:5:0:2:1
   453:  3:4:5:1:0:2
   454:  3:4:5:1:2:0
   455:  3:4:5:2:0:1
   456:  3:4:5:2:1:0
   457:  3:5:0:1:2:4
   458:  3:5:0:1:4:2
   459:  3:5:0:2:1:4
   460:  3:5:0:2:4:1
   461:  3:5:0:4:1:2
   462:  3:5:0:4:2:1
   463:  3:5:1:0:2:4
   464:  3:5:1:0:4:2
   465:  3:5:1:2:0:4
   466:  3:5:1:2:4:0
   467:  3:5:1:4:0:2
   468:  3:5:1:4:2:0
   469:  3:5:2:0:1:4
   470:  3:5:2:0:4:1
   471:  3:5:2:1:0:4
   472:  3:5:2:1:4:0
   473:  3:5:2:4:0:1
   474:  3:5:2:4:1:0
   475:  3:5:4:0:1:2
   476:  3:5:4:0:2:1
   477:  3:5:4:1:0:2
   478:  3:5:4:1:2:0
   479:  3:5:4:2:0:1
   480:  3:5:4:2:1:0
   481:  4:0:1:2:3:5
   482:  4:0:1:2:5:3
   483:  4:0:1:3:2:5
   484:  4:0:1:3:5:2
   485:  4:0:1:5:2:3
   486:  4:0:1:5:3:2
   487:  4:0:2:1:3:5
   488:  4:0:2:1:5:3
   489:  4:0:2:3:1:5
   490:  4:0:2:3:5:1
   491:  4:0:2:5:1:3
   492:  4:0:2:5:3:1
   493:  4:0:3:1:2:5
   494:  4:0:3:1:5:2
   495:  4:0:3:2:1:5
   496:  4:0:3:2:5:1
   497:  4:0:3:5:1:2
   498:  4:0:3:5:2:1
   499:  4:0:5:1:2:3
   500:  4:0:5:1:3:2
   501:  4:0:5:2:1:3
   502:  4:0:5:2:3:1
   503:  4:0:5:3:1:2
   504:  4:0:5:3:2:1
   505:  4:1:0:2:3:5
   506:  4:1:0:2:5:3
   507:  4:1:0:3:2:5
   508:  4:1:0:3:5:2
   509:  4:1:0:5:2:3
   510:  4:1:0:5:3:2
   511:  4:1:2:0:3:5
   512:  4:1:2:0:5:3
   513:  4:1:2:3:0:5
   514:  4:1:2:3:5:0
   515:  4:1:2:5:0:3
   516:  4:1:2:5:3:0
   517:  4:1:3:0:2:5
   518:  4:1:3:0:5:2
   519:  4:1:3:2:0:5
   520:  4:1:3:2:5:0
   521:  4:1:3:5:0:2
   522:  4:1:3:5:2:0
   523:  4:1:5:0:2:3
   524:  4:1:5:0:3:2
   525:  4:1:5:2:0:3
   526:  4:1:5:2:3:0
   527:  4:1:5:3:0:2
   528:  4:1:5:3:2:0
   529:  4:2:0:1:3:5
   530:  4:2:0:1:5:3
   531:  4:2:0:3:1:5
   532:  4:2:0:3:5:1
   533:  4:2:0:5:1:3
   534:  4:2:0:5:3:1
   535:  4:2:1:0:3:5
   536:  4:2:1:0:5:3
   537:  4:2:1:3:0:5
   538:  4:2:1:3:5:0
   539:  4:2:1:5:0:3
   540:  4:2:1:5:3:0
   541:  4:2:3:0:1:5
   542:  4:2:3:0:5:1
   543:  4:2:3:1:0:5
   544:  4:2:3:1:5:0
   545:  4:2:3:5:0:1
   546:  4:2:3:5:1:0
   547:  4:2:5:0:1:3
   548:  4:2:5:0:3:1
   549:  4:2:5:1:0:3
   550:  4:2:5:1:3:0
   551:  4:2:5:3:0:1
   552:  4:2:5:3:1:0
   553:  4:3:0:1:2:5
   554:  4:3:0:1:5:2
   555:  4:3:0:2:1:5
   556:  4:3:0:2:5:1
   557:  4:3:0:5:1:2
   558:  4:3:0:5:2:1
   559:  4:3:1:0:2:5
   560:  4:3:1:0:5:2
   561:  4:3:1:2:0:5
   562:  4:3:1:2:5:0
   563:  4:3:1:5:0:2
   564:  4:3:1:5:2:0
   565:  4:3:2:0:1:5
   566:  4:3:2:0:5:1
   567:  4:3:2:1:0:5
   568:  4:3:2:1:5:0
   569:  4:3:2:5:0:1
   570:  4:3:2:5:1:0
   571:  4:3:5:0:1:2
   572:  4:3:5:0:2:1
   573:  4:3:5:1:0:2
   574:  4:3:5:1:2:0
   575:  4:3:5:2:0:1
   576:  4:3:5:2:1:0
   577:  4:5:0:1:2:3
   578:  4:5:0:1:3:2
   579:  4:5:0:2:1:3
   580:  4:5:0:2:3:1
   581:  4:5:0:3:1:2
   582:  4:5:0:3:2:1
   583:  4:5:1:0:2:3
   584:  4:5:1:0:3:2
   585:  4:5:1:2:0:3
   586:  4:5:1:2:3:0
   587:  4:5:1:3:0:2
   588:  4:5:1:3:2:0
   589:  4:5:2:0:1:3
   590:  4:5:2:0:3:1
   591:  4:5:2:1:0:3
   592:  4:5:2:1:3:0
   593:  4:5:2:3:0:1
   594:  4:5:2:3:1:0
   595:  4:5:3:0:1:2
   596:  4:5:3:0:2:1
   597:  4:5:3:1:0:2
   598:  4:5:3:1:2:0
   599:  4:5:3:2:0:1
   600:  4:5:3:2:1:0
   601:  5:0:1:2:3:4
   602:  5:0:1:2:4:3
   603:  5:0:1:3:2:4
   604:  5:0:1:3:4:2
   605:  5:0:1:4:2:3
   606:  5:0:1:4:3:2
   607:  5:0:2:1:3:4
   608:  5:0:2:1:4:3
   609:  5:0:2:3:1:4
   610:  5:0:2:3:4:1
   611:  5:0:2:4:1:3
   612:  5:0:2:4:3:1
   613:  5:0:3:1:2:4
   614:  5:0:3:1:4:2
   615:  5:0:3:2:1:4
   616:  5:0:3:2:4:1
   617:  5:0:3:4:1:2
   618:  5:0:3:4:2:1
   619:  5:0:4:1:2:3
   620:  5:0:4:1:3:2
   621:  5:0:4:2:1:3
   622:  5:0:4:2:3:1
   623:  5:0:4:3:1:2
   624:  5:0:4:3:2:1
   625:  5:1:0:2:3:4
   626:  5:1:0:2:4:3
   627:  5:1:0:3:2:4
   628:  5:1:0:3:4:2
   629:  5:1:0:4:2:3
   630:  5:1:0:4:3:2
   631:  5:1:2:0:3:4
   632:  5:1:2:0:4:3
   633:  5:1:2:3:0:4
   634:  5:1:2:3:4:0
   635:  5:1:2:4:0:3
   636:  5:1:2:4:3:0
   637:  5:1:3:0:2:4
   638:  5:1:3:0:4:2
   639:  5:1:3:2:0:4
   640:  5:1:3:2:4:0
   641:  5:1:3:4:0:2
   642:  5:1:3:4:2:0
   643:  5:1:4:0:2:3
   644:  5:1:4:0:3:2
   645:  5:1:4:2:0:3
   646:  5:1:4:2:3:0
   647:  5:1:4:3:0:2
   648:  5:1:4:3:2:0
   649:  5:2:0:1:3:4
   650:  5:2:0:1:4:3
   651:  5:2:0:3:1:4
   652:  5:2:0:3:4:1
   653:  5:2:0:4:1:3
   654:  5:2:0:4:3:1
   655:  5:2:1:0:3:4
   656:  5:2:1:0:4:3
   657:  5:2:1:3:0:4
   658:  5:2:1:3:4:0
   659:  5:2:1:4:0:3
   660:  5:2:1:4:3:0
   661:  5:2:3:0:1:4
   662:  5:2:3:0:4:1
   663:  5:2:3:1:0:4
   664:  5:2:3:1:4:0
   665:  5:2:3:4:0:1
   666:  5:2:3:4:1:0
   667:  5:2:4:0:1:3
   668:  5:2:4:0:3:1
   669:  5:2:4:1:0:3
   670:  5:2:4:1:3:0
   671:  5:2:4:3:0:1
   672:  5:2:4:3:1:0
   673:  5:3:0:1:2:4
   674:  5:3:0:1:4:2
   675:  5:3:0:2:1:4
   676:  5:3:0:2:4:1
   677:  5:3:0:4:1:2
   678:  5:3:0:4:2:1
   679:  5:3:1:0:2:4
   680:  5:3:1:0:4:2
   681:  5:3:1:2:0:4
   682:  5:3:1:2:4:0
   683:  5:3:1:4:0:2
   684:  5:3:1:4:2:0
   685:  5:3:2:0:1:4
   686:  5:3:2:0:4:1
   687:  5:3:2:1:0:4
   688:  5:3:2:1:4:0
   689:  5:3:2:4:0:1
   690:  5:3:2:4:1:0
   691:  5:3:4:0:1:2
   692:  5:3:4:0:2:1
   693:  5:3:4:1:0:2
   694:  5:3:4:1:2:0
   695:  5:3:4:2:0:1
   696:  5:3:4:2:1:0
   697:  5:4:0:1:2:3
   698:  5:4:0:1:3:2
   699:  5:4:0:2:1:3
   700:  5:4:0:2:3:1
   701:  5:4:0:3:1:2
   702:  5:4:0:3:2:1
   703:  5:4:1:0:2:3
   704:  5:4:1:0:3:2
   705:  5:4:1:2:0:3
   706:  5:4:1:2:3:0
   707:  5:4:1:3:0:2
   708:  5:4:1:3:2:0
   709:  5:4:2:0:1:3
   710:  5:4:2:0:3:1
   711:  5:4:2:1:0:3
   712:  5:4:2:1:3:0
   713:  5:4:2:3:0:1
   714:  5:4:2:3:1:0
   715:  5:4:3:0:1:2
   716:  5:4:3:0:2:1
   717:  5:4:3:1:0:2
   718:  5:4:3:1:2:0
   719:  5:4:3:2:0:1
   720:  5:4:3:2:1:0
Nber of genera for this family=    1
 
----------------------------------------

Nber families=      1
Nber genera=        1
Nber species=      720
