# Supplementary material for: The Polytope Formalism: application to molecular constitution and the prospect of a complete description of Chemical Space
Source: Chem Sci. 2026 Jan 8;17(4):2102–18. doi: 10.1039/d5sc08813e (PMC12780917; doi:10.1039/d5sc08813e)
Supplement: SC-017-D5SC08813E-s001 [file SC-017-D5SC08813E-s001.zip › publication files/species/species_D7h_S7B1.txt]

S7B1
D7h
====
 
family= 1 0 0 0 0 0 0
 
family= 1 0 0 0 0 0 0 new D7h genus #     1 is 0
     1:  0
     2:  1
     3:  2
     4:  3
     5:  4
     6:  5
     7:  6
Nber of genera for this family=    1
 
family= 0 1 0 0 0 0 0
 
family= 0 1 0 0 0 0 0 new D7h genus #     1 is 0,1
     1:  0,1
     2:  1,2
     3:  2,3
     4:  3,4
     5:  4,5
     6:  5,6
     7:  0,6
family= 0 1 0 0 0 0 0 new D7h genus #     2 is 0,2
     1:  0,2
     2:  1,3
     3:  2,4
     4:  3,5
     5:  4,6
     6:  0,5
     7:  1,6
family= 0 1 0 0 0 0 0 new D7h genus #     3 is 0,3
     1:  0,3
     2:  1,4
     3:  2,5
     4:  3,6
     5:  0,4
     6:  1,5
     7:  2,6
Nber of genera for this family=    3
 
family= 0 0 1 0 0 0 0
 
family= 0 0 1 0 0 0 0 new D7h genus #     1 is 0,1,2
     1:  0,1,2
     2:  1,2,3
     3:  2,3,4
     4:  3,4,5
     5:  4,5,6
     6:  0,5,6
     7:  0,1,6
family= 0 0 1 0 0 0 0 new D7h genus #     2 is 0,1,3
     1:  0,1,3
     2:  1,2,4
     3:  2,3,5
     4:  3,4,6
     5:  0,4,5
     6:  1,5,6
     7:  0,2,6
     8:  0,4,6
     9:  0,1,5
    10:  1,2,6
    11:  0,2,3
    12:  1,3,4
    13:  2,4,5
    14:  3,5,6
family= 0 0 1 0 0 0 0 new D7h genus #     3 is 0,1,4
     1:  0,1,4
     2:  1,2,5
     3:  2,3,6
     4:  0,3,4
     5:  1,4,5
     6:  2,5,6
     7:  0,3,6
family= 0 0 1 0 0 0 0 new D7h genus #     4 is 0,2,4
     1:  0,2,4
     2:  1,3,5
     3:  2,4,6
     4:  0,3,5
     5:  1,4,6
     6:  0,2,5
     7:  1,3,6
Nber of genera for this family=    4
 
family= 0 0 0 1 0 0 0
 
family= 0 0 0 1 0 0 0 new D7h genus #     1 is \0,1,2
     1:  \0,1,2
     2:  \1,2,3
     3:  \2,3,4
     4:  \3,4,5
     5:  \4,5,6
     6:  \0,5,6
     7:  \0,1,6
family= 0 0 0 1 0 0 0 new D7h genus #     2 is \0,1,3
     1:  \0,1,3
     2:  \1,2,4
     3:  \2,3,5
     4:  \3,4,6
     5:  \0,4,5
     6:  \1,5,6
     7:  \0,2,6
     8:  \0,4,6
     9:  \0,1,5
    10:  \1,2,6
    11:  \0,2,3
    12:  \1,3,4
    13:  \2,4,5
    14:  \3,5,6
family= 0 0 0 1 0 0 0 new D7h genus #     3 is \0,1,4
     1:  \0,1,4
     2:  \1,2,5
     3:  \2,3,6
     4:  \0,3,4
     5:  \1,4,5
     6:  \2,5,6
     7:  \0,3,6
family= 0 0 0 1 0 0 0 new D7h genus #     4 is \0,2,4
     1:  \0,2,4
     2:  \1,3,5
     3:  \2,4,6
     4:  \0,3,5
     5:  \1,4,6
     6:  \0,2,5
     7:  \1,3,6
Nber of genera for this family=    4
 
family= 0 0 0 0 1 0 0
 
family= 0 0 0 0 1 0 0 new D7h genus #     1 is \0,1
     1:  \0,1
     2:  \1,2
     3:  \2,3
     4:  \3,4
     5:  \4,5
     6:  \5,6
     7:  \0,6
family= 0 0 0 0 1 0 0 new D7h genus #     2 is \0,2
     1:  \0,2
     2:  \1,3
     3:  \2,4
     4:  \3,5
     5:  \4,6
     6:  \0,5
     7:  \1,6
family= 0 0 0 0 1 0 0 new D7h genus #     3 is \0,3
     1:  \0,3
     2:  \1,4
     3:  \2,5
     4:  \3,6
     5:  \0,4
     6:  \1,5
     7:  \2,6
Nber of genera for this family=    3
 
family= 0 0 0 0 0 1 0
 
family= 0 0 0 0 0 1 0 new D7h genus #     1 is \0
     1:  \0
     2:  \1
     3:  \2
     4:  \3
     5:  \4
     6:  \5
     7:  \6
Nber of genera for this family=    1
 
family= 0 0 0 0 0 0 1
 
family= 0 0 0 0 0 0 1 new D7h genus #     1 is \
     1:  \
Nber of genera for this family=    1
 
----------------------------------------

Nber families=      7
Nber genera=       17
Nber species=      127
