# Supplementary material for: The Polytope Formalism: application to molecular constitution and the prospect of a complete description of Chemical Space
Source: Chem Sci. 2026 Jan 8;17(4):2102–18. doi: 10.1039/d5sc08813e (PMC12780917; doi:10.1039/d5sc08813e)
Supplement: SC-017-D5SC08813E-s001 [file SC-017-D5SC08813E-s001.zip › publication files/species/species_D7h_S7B2.txt]

S7B2
D7h
====
 
family= 2 0 0 0 0 0 0
 
family= 2 0 0 0 0 0 0 new D7h genus #     1 is 0:0
     1:  0:0
     2:  1:1
     3:  2:2
     4:  3:3
     5:  4:4
     6:  5:5
     7:  6:6
family= 2 0 0 0 0 0 0 new D7h genus #     2 is 0:1
     1:  0:1
     2:  1:0
     3:  1:2
     4:  2:1
     5:  2:3
     6:  3:2
     7:  3:4
     8:  4:3
     9:  4:5
    10:  5:4
    11:  5:6
    12:  6:5
    13:  6:0
    14:  0:6
family= 2 0 0 0 0 0 0 new D7h genus #     3 is 0:2
     1:  0:2
     2:  2:0
     3:  1:3
     4:  3:1
     5:  2:4
     6:  4:2
     7:  3:5
     8:  5:3
     9:  4:6
    10:  6:4
    11:  5:0
    12:  0:5
    13:  6:1
    14:  1:6
family= 2 0 0 0 0 0 0 new D7h genus #     4 is 0:3
     1:  0:3
     2:  3:0
     3:  1:4
     4:  4:1
     5:  2:5
     6:  5:2
     7:  3:6
     8:  6:3
     9:  4:0
    10:  0:4
    11:  5:1
    12:  1:5
    13:  6:2
    14:  2:6
Nber of genera for this family=    4
 
family= 1 1 0 0 0 0 0
 
family= 1 1 0 0 0 0 0 new D7h genus #     1 is 0:0,1
     1:  0:0,1
     2:  0,1:0
     3:  1:1,2
     4:  1,2:1
     5:  2:2,3
     6:  2,3:2
     7:  3:3,4
     8:  3,4:3
     9:  4:4,5
    10:  4,5:4
    11:  5:5,6
    12:  5,6:5
    13:  6:0,6
    14:  0,6:6
    15:  0:0,6
    16:  0,6:0
    17:  1:0,1
    18:  0,1:1
    19:  2:1,2
    20:  1,2:2
    21:  3:2,3
    22:  2,3:3
    23:  4:3,4
    24:  3,4:4
    25:  5:4,5
    26:  4,5:5
    27:  6:5,6
    28:  5,6:6
family= 1 1 0 0 0 0 0 new D7h genus #     2 is 0:0,2
     1:  0:0,2
     2:  0,2:0
     3:  1:1,3
     4:  1,3:1
     5:  2:2,4
     6:  2,4:2
     7:  3:3,5
     8:  3,5:3
     9:  4:4,6
    10:  4,6:4
    11:  5:0,5
    12:  0,5:5
    13:  6:1,6
    14:  1,6:6
    15:  0:0,5
    16:  0,5:0
    17:  1:1,6
    18:  1,6:1
    19:  2:0,2
    20:  0,2:2
    21:  3:1,3
    22:  1,3:3
    23:  4:2,4
    24:  2,4:4
    25:  5:3,5
    26:  3,5:5
    27:  6:4,6
    28:  4,6:6
family= 1 1 0 0 0 0 0 new D7h genus #     3 is 0:0,3
     1:  0:0,3
     2:  0,3:0
     3:  1:1,4
     4:  1,4:1
     5:  2:2,5
     6:  2,5:2
     7:  3:3,6
     8:  3,6:3
     9:  4:0,4
    10:  0,4:4
    11:  5:1,5
    12:  1,5:5
    13:  6:2,6
    14:  2,6:6
    15:  0:0,4
    16:  0,4:0
    17:  1:1,5
    18:  1,5:1
    19:  2:2,6
    20:  2,6:2
    21:  3:0,3
    22:  0,3:3
    23:  4:1,4
    24:  1,4:4
    25:  5:2,5
    26:  2,5:5
    27:  6:3,6
    28:  3,6:6
family= 1 1 0 0 0 0 0 new D7h genus #     4 is 0:1,2
     1:  0:1,2
     2:  1,2:0
     3:  1:2,3
     4:  2,3:1
     5:  2:3,4
     6:  3,4:2
     7:  3:4,5
     8:  4,5:3
     9:  4:5,6
    10:  5,6:4
    11:  5:0,6
    12:  0,6:5
    13:  6:0,1
    14:  0,1:6
    15:  0:5,6
    16:  5,6:0
    17:  1:0,6
    18:  0,6:1
    19:  2:0,1
    20:  0,1:2
    21:  3:1,2
    22:  1,2:3
    23:  4:2,3
    24:  2,3:4
    25:  5:3,4
    26:  3,4:5
    27:  6:4,5
    28:  4,5:6
family= 1 1 0 0 0 0 0 new D7h genus #     5 is 0:1,3
     1:  0:1,3
     2:  1,3:0
     3:  1:2,4
     4:  2,4:1
     5:  2:3,5
     6:  3,5:2
     7:  3:4,6
     8:  4,6:3
     9:  4:0,5
    10:  0,5:4
    11:  5:1,6
    12:  1,6:5
    13:  6:0,2
    14:  0,2:6
    15:  0:4,6
    16:  4,6:0
    17:  1:0,5
    18:  0,5:1
    19:  2:1,6
    20:  1,6:2
    21:  3:0,2
    22:  0,2:3
    23:  4:1,3
    24:  1,3:4
    25:  5:2,4
    26:  2,4:5
    27:  6:3,5
    28:  3,5:6
family= 1 1 0 0 0 0 0 new D7h genus #     6 is 0:1,4
     1:  0:1,4
     2:  1,4:0
     3:  1:2,5
     4:  2,5:1
     5:  2:3,6
     6:  3,6:2
     7:  3:0,4
     8:  0,4:3
     9:  4:1,5
    10:  1,5:4
    11:  5:2,6
    12:  2,6:5
    13:  6:0,3
    14:  0,3:6
    15:  0:3,6
    16:  3,6:0
    17:  1:0,4
    18:  0,4:1
    19:  2:1,5
    20:  1,5:2
    21:  3:2,6
    22:  2,6:3
    23:  4:0,3
    24:  0,3:4
    25:  5:1,4
    26:  1,4:5
    27:  6:2,5
    28:  2,5:6
family= 1 1 0 0 0 0 0 new D7h genus #     7 is 0:1,5
     1:  0:1,5
     2:  1,5:0
     3:  1:2,6
     4:  2,6:1
     5:  2:0,3
     6:  0,3:2
     7:  3:1,4
     8:  1,4:3
     9:  4:2,5
    10:  2,5:4
    11:  5:3,6
    12:  3,6:5
    13:  6:0,4
    14:  0,4:6
    15:  0:2,6
    16:  2,6:0
    17:  1:0,3
    18:  0,3:1
    19:  2:1,4
    20:  1,4:2
    21:  3:2,5
    22:  2,5:3
    23:  4:3,6
    24:  3,6:4
    25:  5:0,4
    26:  0,4:5
    27:  6:1,5
    28:  1,5:6
family= 1 1 0 0 0 0 0 new D7h genus #     8 is 0:1,6
     1:  0:1,6
     2:  1,6:0
     3:  1:0,2
     4:  0,2:1
     5:  2:1,3
     6:  1,3:2
     7:  3:2,4
     8:  2,4:3
     9:  4:3,5
    10:  3,5:4
    11:  5:4,6
    12:  4,6:5
    13:  6:0,5
    14:  0,5:6
family= 1 1 0 0 0 0 0 new D7h genus #     9 is 0:2,3
     1:  0:2,3
     2:  2,3:0
     3:  1:3,4
     4:  3,4:1
     5:  2:4,5
     6:  4,5:2
     7:  3:5,6
     8:  5,6:3
     9:  4:0,6
    10:  0,6:4
    11:  5:0,1
    12:  0,1:5
    13:  6:1,2
    14:  1,2:6
    15:  0:4,5
    16:  4,5:0
    17:  1:5,6
    18:  5,6:1
    19:  2:0,6
    20:  0,6:2
    21:  3:0,1
    22:  0,1:3
    23:  4:1,2
    24:  1,2:4
    25:  5:2,3
    26:  2,3:5
    27:  6:3,4
    28:  3,4:6
family= 1 1 0 0 0 0 0 new D7h genus #    10 is 0:2,4
     1:  0:2,4
     2:  2,4:0
     3:  1:3,5
     4:  3,5:1
     5:  2:4,6
     6:  4,6:2
     7:  3:0,5
     8:  0,5:3
     9:  4:1,6
    10:  1,6:4
    11:  5:0,2
    12:  0,2:5
    13:  6:1,3
    14:  1,3:6
    15:  0:3,5
    16:  3,5:0
    17:  1:4,6
    18:  4,6:1
    19:  2:0,5
    20:  0,5:2
    21:  3:1,6
    22:  1,6:3
    23:  4:0,2
    24:  0,2:4
    25:  5:1,3
    26:  1,3:5
    27:  6:2,4
    28:  2,4:6
family= 1 1 0 0 0 0 0 new D7h genus #    11 is 0:2,5
     1:  0:2,5
     2:  2,5:0
     3:  1:3,6
     4:  3,6:1
     5:  2:0,4
     6:  0,4:2
     7:  3:1,5
     8:  1,5:3
     9:  4:2,6
    10:  2,6:4
    11:  5:0,3
    12:  0,3:5
    13:  6:1,4
    14:  1,4:6
family= 1 1 0 0 0 0 0 new D7h genus #    12 is 0:3,4
     1:  0:3,4
     2:  3,4:0
     3:  1:4,5
     4:  4,5:1
     5:  2:5,6
     6:  5,6:2
     7:  3:0,6
     8:  0,6:3
     9:  4:0,1
    10:  0,1:4
    11:  5:1,2
    12:  1,2:5
    13:  6:2,3
    14:  2,3:6
Nber of genera for this family=   12
 
family= 0 2 0 0 0 0 0
 
family= 0 2 0 0 0 0 0 new D7h genus #     1 is 0,1:0,1
     1:  0,1:0,1
     2:  1,2:1,2
     3:  2,3:2,3
     4:  3,4:3,4
     5:  4,5:4,5
     6:  5,6:5,6
     7:  0,6:0,6
family= 0 2 0 0 0 0 0 new D7h genus #     2 is 0,1:0,2
     1:  0,1:0,2
     2:  0,2:0,1
     3:  1,2:1,3
     4:  1,3:1,2
     5:  2,3:2,4
     6:  2,4:2,3
     7:  3,4:3,5
     8:  3,5:3,4
     9:  4,5:4,6
    10:  4,6:4,5
    11:  5,6:0,5
    12:  0,5:5,6
    13:  0,6:1,6
    14:  1,6:0,6
    15:  0,6:0,5
    16:  0,5:0,6
    17:  0,1:1,6
    18:  1,6:0,1
    19:  1,2:0,2
    20:  0,2:1,2
    21:  2,3:1,3
    22:  1,3:2,3
    23:  3,4:2,4
    24:  2,4:3,4
    25:  4,5:3,5
    26:  3,5:4,5
    27:  5,6:4,6
    28:  4,6:5,6
family= 0 2 0 0 0 0 0 new D7h genus #     3 is 0,1:0,3
     1:  0,1:0,3
     2:  0,3:0,1
     3:  1,2:1,4
     4:  1,4:1,2
     5:  2,3:2,5
     6:  2,5:2,3
     7:  3,4:3,6
     8:  3,6:3,4
     9:  4,5:0,4
    10:  0,4:4,5
    11:  5,6:1,5
    12:  1,5:5,6
    13:  0,6:2,6
    14:  2,6:0,6
    15:  0,6:0,4
    16:  0,4:0,6
    17:  0,1:1,5
    18:  1,5:0,1
    19:  1,2:2,6
    20:  2,6:1,2
    21:  2,3:0,3
    22:  0,3:2,3
    23:  3,4:1,4
    24:  1,4:3,4
    25:  4,5:2,5
    26:  2,5:4,5
    27:  5,6:3,6
    28:  3,6:5,6
family= 0 2 0 0 0 0 0 new D7h genus #     4 is 0,1:0,4
     1:  0,1:0,4
     2:  0,4:0,1
     3:  1,2:1,5
     4:  1,5:1,2
     5:  2,3:2,6
     6:  2,6:2,3
     7:  3,4:0,3
     8:  0,3:3,4
     9:  4,5:1,4
    10:  1,4:4,5
    11:  5,6:2,5
    12:  2,5:5,6
    13:  0,6:3,6
    14:  3,6:0,6
    15:  0,6:0,3
    16:  0,3:0,6
    17:  0,1:1,4
    18:  1,4:0,1
    19:  1,2:2,5
    20:  2,5:1,2
    21:  2,3:3,6
    22:  3,6:2,3
    23:  3,4:0,4
    24:  0,4:3,4
    25:  4,5:1,5
    26:  1,5:4,5
    27:  5,6:2,6
    28:  2,6:5,6
family= 0 2 0 0 0 0 0 new D7h genus #     5 is 0,1:0,5
     1:  0,1:0,5
     2:  0,5:0,1
     3:  1,2:1,6
     4:  1,6:1,2
     5:  2,3:0,2
     6:  0,2:2,3
     7:  3,4:1,3
     8:  1,3:3,4
     9:  4,5:2,4
    10:  2,4:4,5
    11:  5,6:3,5
    12:  3,5:5,6
    13:  0,6:4,6
    14:  4,6:0,6
    15:  0,6:0,2
    16:  0,2:0,6
    17:  0,1:1,3
    18:  1,3:0,1
    19:  1,2:2,4
    20:  2,4:1,2
    21:  2,3:3,5
    22:  3,5:2,3
    23:  3,4:4,6
    24:  4,6:3,4
    25:  4,5:0,5
    26:  0,5:4,5
    27:  5,6:1,6
    28:  1,6:5,6
family= 0 2 0 0 0 0 0 new D7h genus #     6 is 0,1:0,6
     1:  0,1:0,6
     2:  0,6:0,1
     3:  1,2:0,1
     4:  0,1:1,2
     5:  2,3:1,2
     6:  1,2:2,3
     7:  3,4:2,3
     8:  2,3:3,4
     9:  4,5:3,4
    10:  3,4:4,5
    11:  5,6:4,5
    12:  4,5:5,6
    13:  0,6:5,6
    14:  5,6:0,6
family= 0 2 0 0 0 0 0 new D7h genus #     7 is 0,1:2,3
     1:  0,1:2,3
     2:  2,3:0,1
     3:  1,2:3,4
     4:  3,4:1,2
     5:  2,3:4,5
     6:  4,5:2,3
     7:  3,4:5,6
     8:  5,6:3,4
     9:  4,5:0,6
    10:  0,6:4,5
    11:  5,6:0,1
    12:  0,1:5,6
    13:  0,6:1,2
    14:  1,2:0,6
family= 0 2 0 0 0 0 0 new D7h genus #     8 is 0,1:2,4
     1:  0,1:2,4
     2:  2,4:0,1
     3:  1,2:3,5
     4:  3,5:1,2
     5:  2,3:4,6
     6:  4,6:2,3
     7:  3,4:0,5
     8:  0,5:3,4
     9:  4,5:1,6
    10:  1,6:4,5
    11:  5,6:0,2
    12:  0,2:5,6
    13:  0,6:1,3
    14:  1,3:0,6
    15:  0,6:3,5
    16:  3,5:0,6
    17:  0,1:4,6
    18:  4,6:0,1
    19:  1,2:0,5
    20:  0,5:1,2
    21:  2,3:1,6
    22:  1,6:2,3
    23:  3,4:0,2
    24:  0,2:3,4
    25:  4,5:1,3
    26:  1,3:4,5
    27:  5,6:2,4
    28:  2,4:5,6
family= 0 2 0 0 0 0 0 new D7h genus #     9 is 0,1:2,5
     1:  0,1:2,5
     2:  2,5:0,1
     3:  1,2:3,6
     4:  3,6:1,2
     5:  2,3:0,4
     6:  0,4:2,3
     7:  3,4:1,5
     8:  1,5:3,4
     9:  4,5:2,6
    10:  2,6:4,5
    11:  5,6:0,3
    12:  0,3:5,6
    13:  0,6:1,4
    14:  1,4:0,6
    15:  0,6:2,5
    16:  2,5:0,6
    17:  0,1:3,6
    18:  3,6:0,1
    19:  1,2:0,4
    20:  0,4:1,2
    21:  2,3:1,5
    22:  1,5:2,3
    23:  3,4:2,6
    24:  2,6:3,4
    25:  4,5:0,3
    26:  0,3:4,5
    27:  5,6:1,4
    28:  1,4:5,6
family= 0 2 0 0 0 0 0 new D7h genus #    10 is 0,1:2,6
     1:  0,1:2,6
     2:  2,6:0,1
     3:  1,2:0,3
     4:  0,3:1,2
     5:  2,3:1,4
     6:  1,4:2,3
     7:  3,4:2,5
     8:  2,5:3,4
     9:  4,5:3,6
    10:  3,6:4,5
    11:  5,6:0,4
    12:  0,4:5,6
    13:  0,6:1,5
    14:  1,5:0,6
family= 0 2 0 0 0 0 0 new D7h genus #    11 is 0,1:3,4
     1:  0,1:3,4
     2:  3,4:0,1
     3:  1,2:4,5
     4:  4,5:1,2
     5:  2,3:5,6
     6:  5,6:2,3
     7:  3,4:0,6
     8:  0,6:3,4
     9:  4,5:0,1
    10:  0,1:4,5
    11:  5,6:1,2
    12:  1,2:5,6
    13:  0,6:2,3
    14:  2,3:0,6
family= 0 2 0 0 0 0 0 new D7h genus #    12 is 0,1:3,5
     1:  0,1:3,5
     2:  3,5:0,1
     3:  1,2:4,6
     4:  4,6:1,2
     5:  2,3:0,5
     6:  0,5:2,3
     7:  3,4:1,6
     8:  1,6:3,4
     9:  4,5:0,2
    10:  0,2:4,5
    11:  5,6:1,3
    12:  1,3:5,6
    13:  0,6:2,4
    14:  2,4:0,6
family= 0 2 0 0 0 0 0 new D7h genus #    13 is 0,2:0,2
     1:  0,2:0,2
     2:  1,3:1,3
     3:  2,4:2,4
     4:  3,5:3,5
     5:  4,6:4,6
     6:  0,5:0,5
     7:  1,6:1,6
family= 0 2 0 0 0 0 0 new D7h genus #    14 is 0,2:0,3
     1:  0,2:0,3
     2:  0,3:0,2
     3:  1,3:1,4
     4:  1,4:1,3
     5:  2,4:2,5
     6:  2,5:2,4
     7:  3,5:3,6
     8:  3,6:3,5
     9:  4,6:0,4
    10:  0,4:4,6
    11:  0,5:1,5
    12:  1,5:0,5
    13:  1,6:2,6
    14:  2,6:1,6
    15:  0,5:0,4
    16:  0,4:0,5
    17:  1,6:1,5
    18:  1,5:1,6
    19:  0,2:2,6
    20:  2,6:0,2
    21:  1,3:0,3
    22:  0,3:1,3
    23:  2,4:1,4
    24:  1,4:2,4
    25:  3,5:2,5
    26:  2,5:3,5
    27:  4,6:3,6
    28:  3,6:4,6
family= 0 2 0 0 0 0 0 new D7h genus #    15 is 0,2:0,4
     1:  0,2:0,4
     2:  0,4:0,2
     3:  1,3:1,5
     4:  1,5:1,3
     5:  2,4:2,6
     6:  2,6:2,4
     7:  3,5:0,3
     8:  0,3:3,5
     9:  4,6:1,4
    10:  1,4:4,6
    11:  0,5:2,5
    12:  2,5:0,5
    13:  1,6:3,6
    14:  3,6:1,6
    15:  0,5:0,3
    16:  0,3:0,5
    17:  1,6:1,4
    18:  1,4:1,6
    19:  0,2:2,5
    20:  2,5:0,2
    21:  1,3:3,6
    22:  3,6:1,3
    23:  2,4:0,4
    24:  0,4:2,4
    25:  3,5:1,5
    26:  1,5:3,5
    27:  4,6:2,6
    28:  2,6:4,6
family= 0 2 0 0 0 0 0 new D7h genus #    16 is 0,2:0,5
     1:  0,2:0,5
     2:  0,5:0,2
     3:  1,3:1,6
     4:  1,6:1,3
     5:  2,4:0,2
     6:  0,2:2,4
     7:  3,5:1,3
     8:  1,3:3,5
     9:  4,6:2,4
    10:  2,4:4,6
    11:  0,5:3,5
    12:  3,5:0,5
    13:  1,6:4,6
    14:  4,6:1,6
family= 0 2 0 0 0 0 0 new D7h genus #    17 is 0,2:1,3
     1:  0,2:1,3
     2:  1,3:0,2
     3:  1,3:2,4
     4:  2,4:1,3
     5:  2,4:3,5
     6:  3,5:2,4
     7:  3,5:4,6
     8:  4,6:3,5
     9:  4,6:0,5
    10:  0,5:4,6
    11:  0,5:1,6
    12:  1,6:0,5
    13:  1,6:0,2
    14:  0,2:1,6
family= 0 2 0 0 0 0 0 new D7h genus #    18 is 0,2:1,4
     1:  0,2:1,4
     2:  1,4:0,2
     3:  1,3:2,5
     4:  2,5:1,3
     5:  2,4:3,6
     6:  3,6:2,4
     7:  3,5:0,4
     8:  0,4:3,5
     9:  4,6:1,5
    10:  1,5:4,6
    11:  0,5:2,6
    12:  2,6:0,5
    13:  1,6:0,3
    14:  0,3:1,6
    15:  0,5:3,6
    16:  3,6:0,5
    17:  1,6:0,4
    18:  0,4:1,6
    19:  0,2:1,5
    20:  1,5:0,2
    21:  1,3:2,6
    22:  2,6:1,3
    23:  2,4:0,3
    24:  0,3:2,4
    25:  3,5:1,4
    26:  1,4:3,5
    27:  4,6:2,5
    28:  2,5:4,6
family= 0 2 0 0 0 0 0 new D7h genus #    19 is 0,2:3,5
     1:  0,2:3,5
     2:  3,5:0,2
     3:  1,3:4,6
     4:  4,6:1,3
     5:  2,4:0,5
     6:  0,5:2,4
     7:  3,5:1,6
     8:  1,6:3,5
     9:  4,6:0,2
    10:  0,2:4,6
    11:  0,5:1,3
    12:  1,3:0,5
    13:  1,6:2,4
    14:  2,4:1,6
family= 0 2 0 0 0 0 0 new D7h genus #    20 is 0,2:3,6
     1:  0,2:3,6
     2:  3,6:0,2
     3:  1,3:0,4
     4:  0,4:1,3
     5:  2,4:1,5
     6:  1,5:2,4
     7:  3,5:2,6
     8:  2,6:3,5
     9:  4,6:0,3
    10:  0,3:4,6
    11:  0,5:1,4
    12:  1,4:0,5
    13:  1,6:2,5
    14:  2,5:1,6
family= 0 2 0 0 0 0 0 new D7h genus #    21 is 0,3:0,3
     1:  0,3:0,3
     2:  1,4:1,4
     3:  2,5:2,5
     4:  3,6:3,6
     5:  0,4:0,4
     6:  1,5:1,5
     7:  2,6:2,6
family= 0 2 0 0 0 0 0 new D7h genus #    22 is 0,3:0,4
     1:  0,3:0,4
     2:  0,4:0,3
     3:  1,4:1,5
     4:  1,5:1,4
     5:  2,5:2,6
     6:  2,6:2,5
     7:  3,6:0,3
     8:  0,3:3,6
     9:  0,4:1,4
    10:  1,4:0,4
    11:  1,5:2,5
    12:  2,5:1,5
    13:  2,6:3,6
    14:  3,6:2,6
family= 0 2 0 0 0 0 0 new D7h genus #    23 is 0,3:1,4
     1:  0,3:1,4
     2:  1,4:0,3
     3:  1,4:2,5
     4:  2,5:1,4
     5:  2,5:3,6
     6:  3,6:2,5
     7:  3,6:0,4
     8:  0,4:3,6
     9:  0,4:1,5
    10:  1,5:0,4
    11:  1,5:2,6
    12:  2,6:1,5
    13:  2,6:0,3
    14:  0,3:2,6
family= 0 2 0 0 0 0 0 new D7h genus #    24 is 0,3:1,5
     1:  0,3:1,5
     2:  1,5:0,3
     3:  1,4:2,6
     4:  2,6:1,4
     5:  2,5:0,3
     6:  0,3:2,5
     7:  3,6:1,4
     8:  1,4:3,6
     9:  0,4:2,5
    10:  2,5:0,4
    11:  1,5:3,6
    12:  3,6:1,5
    13:  2,6:0,4
    14:  0,4:2,6
Nber of genera for this family=   24
 
family= 1 0 1 0 0 0 0
 
family= 1 0 1 0 0 0 0 new D7h genus #     1 is 0:0,1,2
     1:  0:0,1,2
     2:  0,1,2:0
     3:  1:1,2,3
     4:  1,2,3:1
     5:  2:2,3,4
     6:  2,3,4:2
     7:  3:3,4,5
     8:  3,4,5:3
     9:  4:4,5,6
    10:  4,5,6:4
    11:  5:0,5,6
    12:  0,5,6:5
    13:  6:0,1,6
    14:  0,1,6:6
    15:  0:0,5,6
    16:  0,5,6:0
    17:  1:0,1,6
    18:  0,1,6:1
    19:  2:0,1,2
    20:  0,1,2:2
    21:  3:1,2,3
    22:  1,2,3:3
    23:  4:2,3,4
    24:  2,3,4:4
    25:  5:3,4,5
    26:  3,4,5:5
    27:  6:4,5,6
    28:  4,5,6:6
family= 1 0 1 0 0 0 0 new D7h genus #     2 is 0:0,1,3
     1:  0:0,1,3
     2:  0,1,3:0
     3:  1:1,2,4
     4:  1,2,4:1
     5:  2:2,3,5
     6:  2,3,5:2
     7:  3:3,4,6
     8:  3,4,6:3
     9:  4:0,4,5
    10:  0,4,5:4
    11:  5:1,5,6
    12:  1,5,6:5
    13:  6:0,2,6
    14:  0,2,6:6
    15:  0:0,4,6
    16:  0,4,6:0
    17:  1:0,1,5
    18:  0,1,5:1
    19:  2:1,2,6
    20:  1,2,6:2
    21:  3:0,2,3
    22:  0,2,3:3
    23:  4:1,3,4
    24:  1,3,4:4
    25:  5:2,4,5
    26:  2,4,5:5
    27:  6:3,5,6
    28:  3,5,6:6
family= 1 0 1 0 0 0 0 new D7h genus #     3 is 0:0,1,4
     1:  0:0,1,4
     2:  0,1,4:0
     3:  1:1,2,5
     4:  1,2,5:1
     5:  2:2,3,6
     6:  2,3,6:2
     7:  3:0,3,4
     8:  0,3,4:3
     9:  4:1,4,5
    10:  1,4,5:4
    11:  5:2,5,6
    12:  2,5,6:5
    13:  6:0,3,6
    14:  0,3,6:6
    15:  0:0,3,6
    16:  0,3,6:0
    17:  1:0,1,4
    18:  0,1,4:1
    19:  2:1,2,5
    20:  1,2,5:2
    21:  3:2,3,6
    22:  2,3,6:3
    23:  4:0,3,4
    24:  0,3,4:4
    25:  5:1,4,5
    26:  1,4,5:5
    27:  6:2,5,6
    28:  2,5,6:6
family= 1 0 1 0 0 0 0 new D7h genus #     4 is 0:0,1,5
     1:  0:0,1,5
     2:  0,1,5:0
     3:  1:1,2,6
     4:  1,2,6:1
     5:  2:0,2,3
     6:  0,2,3:2
     7:  3:1,3,4
     8:  1,3,4:3
     9:  4:2,4,5
    10:  2,4,5:4
    11:  5:3,5,6
    12:  3,5,6:5
    13:  6:0,4,6
    14:  0,4,6:6
    15:  0:0,2,6
    16:  0,2,6:0
    17:  1:0,1,3
    18:  0,1,3:1
    19:  2:1,2,4
    20:  1,2,4:2
    21:  3:2,3,5
    22:  2,3,5:3
    23:  4:3,4,6
    24:  3,4,6:4
    25:  5:0,4,5
    26:  0,4,5:5
    27:  6:1,5,6
    28:  1,5,6:6
family= 1 0 1 0 0 0 0 new D7h genus #     5 is 0:0,1,6
     1:  0:0,1,6
     2:  0,1,6:0
     3:  1:0,1,2
     4:  0,1,2:1
     5:  2:1,2,3
     6:  1,2,3:2
     7:  3:2,3,4
     8:  2,3,4:3
     9:  4:3,4,5
    10:  3,4,5:4
    11:  5:4,5,6
    12:  4,5,6:5
    13:  6:0,5,6
    14:  0,5,6:6
family= 1 0 1 0 0 0 0 new D7h genus #     6 is 0:0,2,3
     1:  0:0,2,3
     2:  0,2,3:0
     3:  1:1,3,4
     4:  1,3,4:1
     5:  2:2,4,5
     6:  2,4,5:2
     7:  3:3,5,6
     8:  3,5,6:3
     9:  4:0,4,6
    10:  0,4,6:4
    11:  5:0,1,5
    12:  0,1,5:5
    13:  6:1,2,6
    14:  1,2,6:6
    15:  0:0,4,5
    16:  0,4,5:0
    17:  1:1,5,6
    18:  1,5,6:1
    19:  2:0,2,6
    20:  0,2,6:2
    21:  3:0,1,3
    22:  0,1,3:3
    23:  4:1,2,4
    24:  1,2,4:4
    25:  5:2,3,5
    26:  2,3,5:5
    27:  6:3,4,6
    28:  3,4,6:6
family= 1 0 1 0 0 0 0 new D7h genus #     7 is 0:0,2,4
     1:  0:0,2,4
     2:  0,2,4:0
     3:  1:1,3,5
     4:  1,3,5:1
     5:  2:2,4,6
     6:  2,4,6:2
     7:  3:0,3,5
     8:  0,3,5:3
     9:  4:1,4,6
    10:  1,4,6:4
    11:  5:0,2,5
    12:  0,2,5:5
    13:  6:1,3,6
    14:  1,3,6:6
    15:  0:0,3,5
    16:  0,3,5:0
    17:  1:1,4,6
    18:  1,4,6:1
    19:  2:0,2,5
    20:  0,2,5:2
    21:  3:1,3,6
    22:  1,3,6:3
    23:  4:0,2,4
    24:  0,2,4:4
    25:  5:1,3,5
    26:  1,3,5:5
    27:  6:2,4,6
    28:  2,4,6:6
family= 1 0 1 0 0 0 0 new D7h genus #     8 is 0:0,2,5
     1:  0:0,2,5
     2:  0,2,5:0
     3:  1:1,3,6
     4:  1,3,6:1
     5:  2:0,2,4
     6:  0,2,4:2
     7:  3:1,3,5
     8:  1,3,5:3
     9:  4:2,4,6
    10:  2,4,6:4
    11:  5:0,3,5
    12:  0,3,5:5
    13:  6:1,4,6
    14:  1,4,6:6
family= 1 0 1 0 0 0 0 new D7h genus #     9 is 0:0,3,4
     1:  0:0,3,4
     2:  0,3,4:0
     3:  1:1,4,5
     4:  1,4,5:1
     5:  2:2,5,6
     6:  2,5,6:2
     7:  3:0,3,6
     8:  0,3,6:3
     9:  4:0,1,4
    10:  0,1,4:4
    11:  5:1,2,5
    12:  1,2,5:5
    13:  6:2,3,6
    14:  2,3,6:6
family= 1 0 1 0 0 0 0 new D7h genus #    10 is 0:1,2,3
     1:  0:1,2,3
     2:  1,2,3:0
     3:  1:2,3,4
     4:  2,3,4:1
     5:  2:3,4,5
     6:  3,4,5:2
     7:  3:4,5,6
     8:  4,5,6:3
     9:  4:0,5,6
    10:  0,5,6:4
    11:  5:0,1,6
    12:  0,1,6:5
    13:  6:0,1,2
    14:  0,1,2:6
    15:  0:4,5,6
    16:  4,5,6:0
    17:  1:0,5,6
    18:  0,5,6:1
    19:  2:0,1,6
    20:  0,1,6:2
    21:  3:0,1,2
    22:  0,1,2:3
    23:  4:1,2,3
    24:  1,2,3:4
    25:  5:2,3,4
    26:  2,3,4:5
    27:  6:3,4,5
    28:  3,4,5:6
family= 1 0 1 0 0 0 0 new D7h genus #    11 is 0:1,2,4
     1:  0:1,2,4
     2:  1,2,4:0
     3:  1:2,3,5
     4:  2,3,5:1
     5:  2:3,4,6
     6:  3,4,6:2
     7:  3:0,4,5
     8:  0,4,5:3
     9:  4:1,5,6
    10:  1,5,6:4
    11:  5:0,2,6
    12:  0,2,6:5
    13:  6:0,1,3
    14:  0,1,3:6
    15:  0:3,5,6
    16:  3,5,6:0
    17:  1:0,4,6
    18:  0,4,6:1
    19:  2:0,1,5
    20:  0,1,5:2
    21:  3:1,2,6
    22:  1,2,6:3
    23:  4:0,2,3
    24:  0,2,3:4
    25:  5:1,3,4
    26:  1,3,4:5
    27:  6:2,4,5
    28:  2,4,5:6
family= 1 0 1 0 0 0 0 new D7h genus #    12 is 0:1,2,5
     1:  0:1,2,5
     2:  1,2,5:0
     3:  1:2,3,6
     4:  2,3,6:1
     5:  2:0,3,4
     6:  0,3,4:2
     7:  3:1,4,5
     8:  1,4,5:3
     9:  4:2,5,6
    10:  2,5,6:4
    11:  5:0,3,6
    12:  0,3,6:5
    13:  6:0,1,4
    14:  0,1,4:6
    15:  0:2,5,6
    16:  2,5,6:0
    17:  1:0,3,6
    18:  0,3,6:1
    19:  2:0,1,4
    20:  0,1,4:2
    21:  3:1,2,5
    22:  1,2,5:3
    23:  4:2,3,6
    24:  2,3,6:4
    25:  5:0,3,4
    26:  0,3,4:5
    27:  6:1,4,5
    28:  1,4,5:6
family= 1 0 1 0 0 0 0 new D7h genus #    13 is 0:1,2,6
     1:  0:1,2,6
     2:  1,2,6:0
     3:  1:0,2,3
     4:  0,2,3:1
     5:  2:1,3,4
     6:  1,3,4:2
     7:  3:2,4,5
     8:  2,4,5:3
     9:  4:3,5,6
    10:  3,5,6:4
    11:  5:0,4,6
    12:  0,4,6:5
    13:  6:0,1,5
    14:  0,1,5:6
    15:  0:1,5,6
    16:  1,5,6:0
    17:  1:0,2,6
    18:  0,2,6:1
    19:  2:0,1,3
    20:  0,1,3:2
    21:  3:1,2,4
    22:  1,2,4:3
    23:  4:2,3,5
    24:  2,3,5:4
    25:  5:3,4,6
    26:  3,4,6:5
    27:  6:0,4,5
    28:  0,4,5:6
family= 1 0 1 0 0 0 0 new D7h genus #    14 is 0:1,3,4
     1:  0:1,3,4
     2:  1,3,4:0
     3:  1:2,4,5
     4:  2,4,5:1
     5:  2:3,5,6
     6:  3,5,6:2
     7:  3:0,4,6
     8:  0,4,6:3
     9:  4:0,1,5
    10:  0,1,5:4
    11:  5:1,2,6
    12:  1,2,6:5
    13:  6:0,2,3
    14:  0,2,3:6
    15:  0:3,4,6
    16:  3,4,6:0
    17:  1:0,4,5
    18:  0,4,5:1
    19:  2:1,5,6
    20:  1,5,6:2
    21:  3:0,2,6
    22:  0,2,6:3
    23:  4:0,1,3
    24:  0,1,3:4
    25:  5:1,2,4
    26:  1,2,4:5
    27:  6:2,3,5
    28:  2,3,5:6
family= 1 0 1 0 0 0 0 new D7h genus #    15 is 0:1,3,5
     1:  0:1,3,5
     2:  1,3,5:0
     3:  1:2,4,6
     4:  2,4,6:1
     5:  2:0,3,5
     6:  0,3,5:2
     7:  3:1,4,6
     8:  1,4,6:3
     9:  4:0,2,5
    10:  0,2,5:4
    11:  5:1,3,6
    12:  1,3,6:5
    13:  6:0,2,4
    14:  0,2,4:6
    15:  0:2,4,6
    16:  2,4,6:0
    17:  1:0,3,5
    18:  0,3,5:1
    19:  2:1,4,6
    20:  1,4,6:2
    21:  3:0,2,5
    22:  0,2,5:3
    23:  4:1,3,6
    24:  1,3,6:4
    25:  5:0,2,4
    26:  0,2,4:5
    27:  6:1,3,5
    28:  1,3,5:6
family= 1 0 1 0 0 0 0 new D7h genus #    16 is 0:1,3,6
     1:  0:1,3,6
     2:  1,3,6:0
     3:  1:0,2,4
     4:  0,2,4:1
     5:  2:1,3,5
     6:  1,3,5:2
     7:  3:2,4,6
     8:  2,4,6:3
     9:  4:0,3,5
    10:  0,3,5:4
    11:  5:1,4,6
    12:  1,4,6:5
    13:  6:0,2,5
    14:  0,2,5:6
    15:  0:1,4,6
    16:  1,4,6:0
    17:  1:0,2,5
    18:  0,2,5:1
    19:  2:1,3,6
    20:  1,3,6:2
    21:  3:0,2,4
    22:  0,2,4:3
    23:  4:1,3,5
    24:  1,3,5:4
    25:  5:2,4,6
    26:  2,4,6:5
    27:  6:0,3,5
    28:  0,3,5:6
family= 1 0 1 0 0 0 0 new D7h genus #    17 is 0:1,4,5
     1:  0:1,4,5
     2:  1,4,5:0
     3:  1:2,5,6
     4:  2,5,6:1
     5:  2:0,3,6
     6:  0,3,6:2
     7:  3:0,1,4
     8:  0,1,4:3
     9:  4:1,2,5
    10:  1,2,5:4
    11:  5:2,3,6
    12:  2,3,6:5
    13:  6:0,3,4
    14:  0,3,4:6
    15:  0:2,3,6
    16:  2,3,6:0
    17:  1:0,3,4
    18:  0,3,4:1
    19:  2:1,4,5
    20:  1,4,5:2
    21:  3:2,5,6
    22:  2,5,6:3
    23:  4:0,3,6
    24:  0,3,6:4
    25:  5:0,1,4
    26:  0,1,4:5
    27:  6:1,2,5
    28:  1,2,5:6
family= 1 0 1 0 0 0 0 new D7h genus #    18 is 0:2,3,4
     1:  0:2,3,4
     2:  2,3,4:0
     3:  1:3,4,5
     4:  3,4,5:1
     5:  2:4,5,6
     6:  4,5,6:2
     7:  3:0,5,6
     8:  0,5,6:3
     9:  4:0,1,6
    10:  0,1,6:4
    11:  5:0,1,2
    12:  0,1,2:5
    13:  6:1,2,3
    14:  1,2,3:6
    15:  0:3,4,5
    16:  3,4,5:0
    17:  1:4,5,6
    18:  4,5,6:1
    19:  2:0,5,6
    20:  0,5,6:2
    21:  3:0,1,6
    22:  0,1,6:3
    23:  4:0,1,2
    24:  0,1,2:4
    25:  5:1,2,3
    26:  1,2,3:5
    27:  6:2,3,4
    28:  2,3,4:6
family= 1 0 1 0 0 0 0 new D7h genus #    19 is 0:2,3,5
     1:  0:2,3,5
     2:  2,3,5:0
     3:  1:3,4,6
     4:  3,4,6:1
     5:  2:0,4,5
     6:  0,4,5:2
     7:  3:1,5,6
     8:  1,5,6:3
     9:  4:0,2,6
    10:  0,2,6:4
    11:  5:0,1,3
    12:  0,1,3:5
    13:  6:1,2,4
    14:  1,2,4:6
    15:  0:2,4,5
    16:  2,4,5:0
    17:  1:3,5,6
    18:  3,5,6:1
    19:  2:0,4,6
    20:  0,4,6:2
    21:  3:0,1,5
    22:  0,1,5:3
    23:  4:1,2,6
    24:  1,2,6:4
    25:  5:0,2,3
    26:  0,2,3:5
    27:  6:1,3,4
    28:  1,3,4:6
Nber of genera for this family=   19
 
family= 0 1 1 0 0 0 0
 
family= 0 1 1 0 0 0 0 new D7h genus #     1 is 0,1:0,1,2
     1:  0,1:0,1,2
     2:  0,1,2:0,1
     3:  1,2:1,2,3
     4:  1,2,3:1,2
     5:  2,3:2,3,4
     6:  2,3,4:2,3
     7:  3,4:3,4,5
     8:  3,4,5:3,4
     9:  4,5:4,5,6
    10:  4,5,6:4,5
    11:  5,6:0,5,6
    12:  0,5,6:5,6
    13:  0,6:0,1,6
    14:  0,1,6:0,6
    15:  0,6:0,5,6
    16:  0,5,6:0,6
    17:  0,1:0,1,6
    18:  0,1,6:0,1
    19:  1,2:0,1,2
    20:  0,1,2:1,2
    21:  2,3:1,2,3
    22:  1,2,3:2,3
    23:  3,4:2,3,4
    24:  2,3,4:3,4
    25:  4,5:3,4,5
    26:  3,4,5:4,5
    27:  5,6:4,5,6
    28:  4,5,6:5,6
family= 0 1 1 0 0 0 0 new D7h genus #     2 is 0,1:0,1,3
     1:  0,1:0,1,3
     2:  0,1,3:0,1
     3:  1,2:1,2,4
     4:  1,2,4:1,2
     5:  2,3:2,3,5
     6:  2,3,5:2,3
     7:  3,4:3,4,6
     8:  3,4,6:3,4
     9:  4,5:0,4,5
    10:  0,4,5:4,5
    11:  5,6:1,5,6
    12:  1,5,6:5,6
    13:  0,6:0,2,6
    14:  0,2,6:0,6
    15:  0,6:0,4,6
    16:  0,4,6:0,6
    17:  0,1:0,1,5
    18:  0,1,5:0,1
    19:  1,2:1,2,6
    20:  1,2,6:1,2
    21:  2,3:0,2,3
    22:  0,2,3:2,3
    23:  3,4:1,3,4
    24:  1,3,4:3,4
    25:  4,5:2,4,5
    26:  2,4,5:4,5
    27:  5,6:3,5,6
    28:  3,5,6:5,6
family= 0 1 1 0 0 0 0 new D7h genus #     3 is 0,1:0,1,4
     1:  0,1:0,1,4
     2:  0,1,4:0,1
     3:  1,2:1,2,5
     4:  1,2,5:1,2
     5:  2,3:2,3,6
     6:  2,3,6:2,3
     7:  3,4:0,3,4
     8:  0,3,4:3,4
     9:  4,5:1,4,5
    10:  1,4,5:4,5
    11:  5,6:2,5,6
    12:  2,5,6:5,6
    13:  0,6:0,3,6
    14:  0,3,6:0,6
family= 0 1 1 0 0 0 0 new D7h genus #     4 is 0,1:0,2,3
     1:  0,1:0,2,3
     2:  0,2,3:0,1
     3:  1,2:1,3,4
     4:  1,3,4:1,2
     5:  2,3:2,4,5
     6:  2,4,5:2,3
     7:  3,4:3,5,6
     8:  3,5,6:3,4
     9:  4,5:0,4,6
    10:  0,4,6:4,5
    11:  5,6:0,1,5
    12:  0,1,5:5,6
    13:  0,6:1,2,6
    14:  1,2,6:0,6
    15:  0,6:0,4,5
    16:  0,4,5:0,6
    17:  0,1:1,5,6
    18:  1,5,6:0,1
    19:  1,2:0,2,6
    20:  0,2,6:1,2
    21:  2,3:0,1,3
    22:  0,1,3:2,3
    23:  3,4:1,2,4
    24:  1,2,4:3,4
    25:  4,5:2,3,5
    26:  2,3,5:4,5
    27:  5,6:3,4,6
    28:  3,4,6:5,6
family= 0 1 1 0 0 0 0 new D7h genus #     5 is 0,1:0,2,4
     1:  0,1:0,2,4
     2:  0,2,4:0,1
     3:  1,2:1,3,5
     4:  1,3,5:1,2
     5:  2,3:2,4,6
     6:  2,4,6:2,3
     7:  3,4:0,3,5
     8:  0,3,5:3,4
     9:  4,5:1,4,6
    10:  1,4,6:4,5
    11:  5,6:0,2,5
    12:  0,2,5:5,6
    13:  0,6:1,3,6
    14:  1,3,6:0,6
    15:  0,6:0,3,5
    16:  0,3,5:0,6
    17:  0,1:1,4,6
    18:  1,4,6:0,1
    19:  1,2:0,2,5
    20:  0,2,5:1,2
    21:  2,3:1,3,6
    22:  1,3,6:2,3
    23:  3,4:0,2,4
    24:  0,2,4:3,4
    25:  4,5:1,3,5
    26:  1,3,5:4,5
    27:  5,6:2,4,6
    28:  2,4,6:5,6
family= 0 1 1 0 0 0 0 new D7h genus #     6 is 0,1:0,2,5
     1:  0,1:0,2,5
     2:  0,2,5:0,1
     3:  1,2:1,3,6
     4:  1,3,6:1,2
     5:  2,3:0,2,4
     6:  0,2,4:2,3
     7:  3,4:1,3,5
     8:  1,3,5:3,4
     9:  4,5:2,4,6
    10:  2,4,6:4,5
    11:  5,6:0,3,5
    12:  0,3,5:5,6
    13:  0,6:1,4,6
    14:  1,4,6:0,6
    15:  0,6:0,2,5
    16:  0,2,5:0,6
    17:  0,1:1,3,6
    18:  1,3,6:0,1
    19:  1,2:0,2,4
    20:  0,2,4:1,2
    21:  2,3:1,3,5
    22:  1,3,5:2,3
    23:  3,4:2,4,6
    24:  2,4,6:3,4
    25:  4,5:0,3,5
    26:  0,3,5:4,5
    27:  5,6:1,4,6
    28:  1,4,6:5,6
family= 0 1 1 0 0 0 0 new D7h genus #     7 is 0,1:0,2,6
     1:  0,1:0,2,6
     2:  0,2,6:0,1
     3:  1,2:0,1,3
     4:  0,1,3:1,2
     5:  2,3:1,2,4
     6:  1,2,4:2,3
     7:  3,4:2,3,5
     8:  2,3,5:3,4
     9:  4,5:3,4,6
    10:  3,4,6:4,5
    11:  5,6:0,4,5
    12:  0,4,5:5,6
    13:  0,6:1,5,6
    14:  1,5,6:0,6
    15:  0,6:0,1,5
    16:  0,1,5:0,6
    17:  0,1:1,2,6
    18:  1,2,6:0,1
    19:  1,2:0,2,3
    20:  0,2,3:1,2
    21:  2,3:1,3,4
    22:  1,3,4:2,3
    23:  3,4:2,4,5
    24:  2,4,5:3,4
    25:  4,5:3,5,6
    26:  3,5,6:4,5
    27:  5,6:0,4,6
    28:  0,4,6:5,6
family= 0 1 1 0 0 0 0 new D7h genus #     8 is 0,1:0,3,4
     1:  0,1:0,3,4
     2:  0,3,4:0,1
     3:  1,2:1,4,5
     4:  1,4,5:1,2
     5:  2,3:2,5,6
     6:  2,5,6:2,3
     7:  3,4:0,3,6
     8:  0,3,6:3,4
     9:  4,5:0,1,4
    10:  0,1,4:4,5
    11:  5,6:1,2,5
    12:  1,2,5:5,6
    13:  0,6:2,3,6
    14:  2,3,6:0,6
    15:  0,6:0,3,4
    16:  0,3,4:0,6
    17:  0,1:1,4,5
    18:  1,4,5:0,1
    19:  1,2:2,5,6
    20:  2,5,6:1,2
    21:  2,3:0,3,6
    22:  0,3,6:2,3
    23:  3,4:0,1,4
    24:  0,1,4:3,4
    25:  4,5:1,2,5
    26:  1,2,5:4,5
    27:  5,6:2,3,6
    28:  2,3,6:5,6
family= 0 1 1 0 0 0 0 new D7h genus #     9 is 0,1:0,3,5
     1:  0,1:0,3,5
     2:  0,3,5:0,1
     3:  1,2:1,4,6
     4:  1,4,6:1,2
     5:  2,3:0,2,5
     6:  0,2,5:2,3
     7:  3,4:1,3,6
     8:  1,3,6:3,4
     9:  4,5:0,2,4
    10:  0,2,4:4,5
    11:  5,6:1,3,5
    12:  1,3,5:5,6
    13:  0,6:2,4,6
    14:  2,4,6:0,6
    15:  0,6:0,2,4
    16:  0,2,4:0,6
    17:  0,1:1,3,5
    18:  1,3,5:0,1
    19:  1,2:2,4,6
    20:  2,4,6:1,2
    21:  2,3:0,3,5
    22:  0,3,5:2,3
    23:  3,4:1,4,6
    24:  1,4,6:3,4
    25:  4,5:0,2,5
    26:  0,2,5:4,5
    27:  5,6:1,3,6
    28:  1,3,6:5,6
family= 0 1 1 0 0 0 0 new D7h genus #    10 is 0,1:0,3,6
     1:  0,1:0,3,6
     2:  0,3,6:0,1
     3:  1,2:0,1,4
     4:  0,1,4:1,2
     5:  2,3:1,2,5
     6:  1,2,5:2,3
     7:  3,4:2,3,6
     8:  2,3,6:3,4
     9:  4,5:0,3,4
    10:  0,3,4:4,5
    11:  5,6:1,4,5
    12:  1,4,5:5,6
    13:  0,6:2,5,6
    14:  2,5,6:0,6
    15:  0,6:0,1,4
    16:  0,1,4:0,6
    17:  0,1:1,2,5
    18:  1,2,5:0,1
    19:  1,2:2,3,6
    20:  2,3,6:1,2
    21:  2,3:0,3,4
    22:  0,3,4:2,3
    23:  3,4:1,4,5
    24:  1,4,5:3,4
    25:  4,5:2,5,6
    26:  2,5,6:4,5
    27:  5,6:0,3,6
    28:  0,3,6:5,6
family= 0 1 1 0 0 0 0 new D7h genus #    11 is 0,1:0,4,5
     1:  0,1:0,4,5
     2:  0,4,5:0,1
     3:  1,2:1,5,6
     4:  1,5,6:1,2
     5:  2,3:0,2,6
     6:  0,2,6:2,3
     7:  3,4:0,1,3
     8:  0,1,3:3,4
     9:  4,5:1,2,4
    10:  1,2,4:4,5
    11:  5,6:2,3,5
    12:  2,3,5:5,6
    13:  0,6:3,4,6
    14:  3,4,6:0,6
    15:  0,6:0,2,3
    16:  0,2,3:0,6
    17:  0,1:1,3,4
    18:  1,3,4:0,1
    19:  1,2:2,4,5
    20:  2,4,5:1,2
    21:  2,3:3,5,6
    22:  3,5,6:2,3
    23:  3,4:0,4,6
    24:  0,4,6:3,4
    25:  4,5:0,1,5
    26:  0,1,5:4,5
    27:  5,6:1,2,6
    28:  1,2,6:5,6
family= 0 1 1 0 0 0 0 new D7h genus #    12 is 0,1:0,4,6
     1:  0,1:0,4,6
     2:  0,4,6:0,1
     3:  1,2:0,1,5
     4:  0,1,5:1,2
     5:  2,3:1,2,6
     6:  1,2,6:2,3
     7:  3,4:0,2,3
     8:  0,2,3:3,4
     9:  4,5:1,3,4
    10:  1,3,4:4,5
    11:  5,6:2,4,5
    12:  2,4,5:5,6
    13:  0,6:3,5,6
    14:  3,5,6:0,6
    15:  0,6:0,1,3
    16:  0,1,3:0,6
    17:  0,1:1,2,4
    18:  1,2,4:0,1
    19:  1,2:2,3,5
    20:  2,3,5:1,2
    21:  2,3:3,4,6
    22:  3,4,6:2,3
    23:  3,4:0,4,5
    24:  0,4,5:3,4
    25:  4,5:1,5,6
    26:  1,5,6:4,5
    27:  5,6:0,2,6
    28:  0,2,6:5,6
family= 0 1 1 0 0 0 0 new D7h genus #    13 is 0,1:0,5,6
     1:  0,1:0,5,6
     2:  0,5,6:0,1
     3:  1,2:0,1,6
     4:  0,1,6:1,2
     5:  2,3:0,1,2
     6:  0,1,2:2,3
     7:  3,4:1,2,3
     8:  1,2,3:3,4
     9:  4,5:2,3,4
    10:  2,3,4:4,5
    11:  5,6:3,4,5
    12:  3,4,5:5,6
    13:  0,6:4,5,6
    14:  4,5,6:0,6
    15:  0,6:0,1,2
    16:  0,1,2:0,6
    17:  0,1:1,2,3
    18:  1,2,3:0,1
    19:  1,2:2,3,4
    20:  2,3,4:1,2
    21:  2,3:3,4,5
    22:  3,4,5:2,3
    23:  3,4:4,5,6
    24:  4,5,6:3,4
    25:  4,5:0,5,6
    26:  0,5,6:4,5
    27:  5,6:0,1,6
    28:  0,1,6:5,6
family= 0 1 1 0 0 0 0 new D7h genus #    14 is 0,1:2,3,4
     1:  0,1:2,3,4
     2:  2,3,4:0,1
     3:  1,2:3,4,5
     4:  3,4,5:1,2
     5:  2,3:4,5,6
     6:  4,5,6:2,3
     7:  3,4:0,5,6
     8:  0,5,6:3,4
     9:  4,5:0,1,6
    10:  0,1,6:4,5
    11:  5,6:0,1,2
    12:  0,1,2:5,6
    13:  0,6:1,2,3
    14:  1,2,3:0,6
    15:  0,6:3,4,5
    16:  3,4,5:0,6
    17:  0,1:4,5,6
    18:  4,5,6:0,1
    19:  1,2:0,5,6
    20:  0,5,6:1,2
    21:  2,3:0,1,6
    22:  0,1,6:2,3
    23:  3,4:0,1,2
    24:  0,1,2:3,4
    25:  4,5:1,2,3
    26:  1,2,3:4,5
    27:  5,6:2,3,4
    28:  2,3,4:5,6
family= 0 1 1 0 0 0 0 new D7h genus #    15 is 0,1:2,3,5
     1:  0,1:2,3,5
     2:  2,3,5:0,1
     3:  1,2:3,4,6
     4:  3,4,6:1,2
     5:  2,3:0,4,5
     6:  0,4,5:2,3
     7:  3,4:1,5,6
     8:  1,5,6:3,4
     9:  4,5:0,2,6
    10:  0,2,6:4,5
    11:  5,6:0,1,3
    12:  0,1,3:5,6
    13:  0,6:1,2,4
    14:  1,2,4:0,6
    15:  0,6:2,4,5
    16:  2,4,5:0,6
    17:  0,1:3,5,6
    18:  3,5,6:0,1
    19:  1,2:0,4,6
    20:  0,4,6:1,2
    21:  2,3:0,1,5
    22:  0,1,5:2,3
    23:  3,4:1,2,6
    24:  1,2,6:3,4
    25:  4,5:0,2,3
    26:  0,2,3:4,5
    27:  5,6:1,3,4
    28:  1,3,4:5,6
family= 0 1 1 0 0 0 0 new D7h genus #    16 is 0,1:2,3,6
     1:  0,1:2,3,6
     2:  2,3,6:0,1
     3:  1,2:0,3,4
     4:  0,3,4:1,2
     5:  2,3:1,4,5
     6:  1,4,5:2,3
     7:  3,4:2,5,6
     8:  2,5,6:3,4
     9:  4,5:0,3,6
    10:  0,3,6:4,5
    11:  5,6:0,1,4
    12:  0,1,4:5,6
    13:  0,6:1,2,5
    14:  1,2,5:0,6
    15:  0,6:1,4,5
    16:  1,4,5:0,6
    17:  0,1:2,5,6
    18:  2,5,6:0,1
    19:  1,2:0,3,6
    20:  0,3,6:1,2
    21:  2,3:0,1,4
    22:  0,1,4:2,3
    23:  3,4:1,2,5
    24:  1,2,5:3,4
    25:  4,5:2,3,6
    26:  2,3,6:4,5
    27:  5,6:0,3,4
    28:  0,3,4:5,6
family= 0 1 1 0 0 0 0 new D7h genus #    17 is 0,1:2,4,5
     1:  0,1:2,4,5
     2:  2,4,5:0,1
     3:  1,2:3,5,6
     4:  3,5,6:1,2
     5:  2,3:0,4,6
     6:  0,4,6:2,3
     7:  3,4:0,1,5
     8:  0,1,5:3,4
     9:  4,5:1,2,6
    10:  1,2,6:4,5
    11:  5,6:0,2,3
    12:  0,2,3:5,6
    13:  0,6:1,3,4
    14:  1,3,4:0,6
    15:  0,6:2,3,5
    16:  2,3,5:0,6
    17:  0,1:3,4,6
    18:  3,4,6:0,1
    19:  1,2:0,4,5
    20:  0,4,5:1,2
    21:  2,3:1,5,6
    22:  1,5,6:2,3
    23:  3,4:0,2,6
    24:  0,2,6:3,4
    25:  4,5:0,1,3
    26:  0,1,3:4,5
    27:  5,6:1,2,4
    28:  1,2,4:5,6
family= 0 1 1 0 0 0 0 new D7h genus #    18 is 0,1:2,4,6
     1:  0,1:2,4,6
     2:  2,4,6:0,1
     3:  1,2:0,3,5
     4:  0,3,5:1,2
     5:  2,3:1,4,6
     6:  1,4,6:2,3
     7:  3,4:0,2,5
     8:  0,2,5:3,4
     9:  4,5:1,3,6
    10:  1,3,6:4,5
    11:  5,6:0,2,4
    12:  0,2,4:5,6
    13:  0,6:1,3,5
    14:  1,3,5:0,6
family= 0 1 1 0 0 0 0 new D7h genus #    19 is 0,1:3,4,5
     1:  0,1:3,4,5
     2:  3,4,5:0,1
     3:  1,2:4,5,6
     4:  4,5,6:1,2
     5:  2,3:0,5,6
     6:  0,5,6:2,3
     7:  3,4:0,1,6
     8:  0,1,6:3,4
     9:  4,5:0,1,2
    10:  0,1,2:4,5
    11:  5,6:1,2,3
    12:  1,2,3:5,6
    13:  0,6:2,3,4
    14:  2,3,4:0,6
family= 0 1 1 0 0 0 0 new D7h genus #    20 is 0,2:0,1,2
     1:  0,2:0,1,2
     2:  0,1,2:0,2
     3:  1,3:1,2,3
     4:  1,2,3:1,3
     5:  2,4:2,3,4
     6:  2,3,4:2,4
     7:  3,5:3,4,5
     8:  3,4,5:3,5
     9:  4,6:4,5,6
    10:  4,5,6:4,6
    11:  0,5:0,5,6
    12:  0,5,6:0,5
    13:  1,6:0,1,6
    14:  0,1,6:1,6
family= 0 1 1 0 0 0 0 new D7h genus #    21 is 0,2:0,1,3
     1:  0,2:0,1,3
     2:  0,1,3:0,2
     3:  1,3:1,2,4
     4:  1,2,4:1,3
     5:  2,4:2,3,5
     6:  2,3,5:2,4
     7:  3,5:3,4,6
     8:  3,4,6:3,5
     9:  4,6:0,4,5
    10:  0,4,5:4,6
    11:  0,5:1,5,6
    12:  1,5,6:0,5
    13:  1,6:0,2,6
    14:  0,2,6:1,6
    15:  0,5:0,4,6
    16:  0,4,6:0,5
    17:  1,6:0,1,5
    18:  0,1,5:1,6
    19:  0,2:1,2,6
    20:  1,2,6:0,2
    21:  1,3:0,2,3
    22:  0,2,3:1,3
    23:  2,4:1,3,4
    24:  1,3,4:2,4
    25:  3,5:2,4,5
    26:  2,4,5:3,5
    27:  4,6:3,5,6
    28:  3,5,6:4,6
family= 0 1 1 0 0 0 0 new D7h genus #    22 is 0,2:0,1,4
     1:  0,2:0,1,4
     2:  0,1,4:0,2
     3:  1,3:1,2,5
     4:  1,2,5:1,3
     5:  2,4:2,3,6
     6:  2,3,6:2,4
     7:  3,5:0,3,4
     8:  0,3,4:3,5
     9:  4,6:1,4,5
    10:  1,4,5:4,6
    11:  0,5:2,5,6
    12:  2,5,6:0,5
    13:  1,6:0,3,6
    14:  0,3,6:1,6
    15:  0,5:0,3,6
    16:  0,3,6:0,5
    17:  1,6:0,1,4
    18:  0,1,4:1,6
    19:  0,2:1,2,5
    20:  1,2,5:0,2
    21:  1,3:2,3,6
    22:  2,3,6:1,3
    23:  2,4:0,3,4
    24:  0,3,4:2,4
    25:  3,5:1,4,5
    26:  1,4,5:3,5
    27:  4,6:2,5,6
    28:  2,5,6:4,6
family= 0 1 1 0 0 0 0 new D7h genus #    23 is 0,2:0,1,5
     1:  0,2:0,1,5
     2:  0,1,5:0,2
     3:  1,3:1,2,6
     4:  1,2,6:1,3
     5:  2,4:0,2,3
     6:  0,2,3:2,4
     7:  3,5:1,3,4
     8:  1,3,4:3,5
     9:  4,6:2,4,5
    10:  2,4,5:4,6
    11:  0,5:3,5,6
    12:  3,5,6:0,5
    13:  1,6:0,4,6
    14:  0,4,6:1,6
    15:  0,5:0,2,6
    16:  0,2,6:0,5
    17:  1,6:0,1,3
    18:  0,1,3:1,6
    19:  0,2:1,2,4
    20:  1,2,4:0,2
    21:  1,3:2,3,5
    22:  2,3,5:1,3
    23:  2,4:3,4,6
    24:  3,4,6:2,4
    25:  3,5:0,4,5
    26:  0,4,5:3,5
    27:  4,6:1,5,6
    28:  1,5,6:4,6
family= 0 1 1 0 0 0 0 new D7h genus #    24 is 0,2:0,1,6
     1:  0,2:0,1,6
     2:  0,1,6:0,2
     3:  1,3:0,1,2
     4:  0,1,2:1,3
     5:  2,4:1,2,3
     6:  1,2,3:2,4
     7:  3,5:2,3,4
     8:  2,3,4:3,5
     9:  4,6:3,4,5
    10:  3,4,5:4,6
    11:  0,5:4,5,6
    12:  4,5,6:0,5
    13:  1,6:0,5,6
    14:  0,5,6:1,6
    15:  0,5:0,1,6
    16:  0,1,6:0,5
    17:  1,6:0,1,2
    18:  0,1,2:1,6
    19:  0,2:1,2,3
    20:  1,2,3:0,2
    21:  1,3:2,3,4
    22:  2,3,4:1,3
    23:  2,4:3,4,5
    24:  3,4,5:2,4
    25:  3,5:4,5,6
    26:  4,5,6:3,5
    27:  4,6:0,5,6
    28:  0,5,6:4,6
family= 0 1 1 0 0 0 0 new D7h genus #    25 is 0,2:0,2,3
     1:  0,2:0,2,3
     2:  0,2,3:0,2
     3:  1,3:1,3,4
     4:  1,3,4:1,3
     5:  2,4:2,4,5
     6:  2,4,5:2,4
     7:  3,5:3,5,6
     8:  3,5,6:3,5
     9:  4,6:0,4,6
    10:  0,4,6:4,6
    11:  0,5:0,1,5
    12:  0,1,5:0,5
    13:  1,6:1,2,6
    14:  1,2,6:1,6
    15:  0,5:0,4,5
    16:  0,4,5:0,5
    17:  1,6:1,5,6
    18:  1,5,6:1,6
    19:  0,2:0,2,6
    20:  0,2,6:0,2
    21:  1,3:0,1,3
    22:  0,1,3:1,3
    23:  2,4:1,2,4
    24:  1,2,4:2,4
    25:  3,5:2,3,5
    26:  2,3,5:3,5
    27:  4,6:3,4,6
    28:  3,4,6:4,6
family= 0 1 1 0 0 0 0 new D7h genus #    26 is 0,2:0,2,4
     1:  0,2:0,2,4
     2:  0,2,4:0,2
     3:  1,3:1,3,5
     4:  1,3,5:1,3
     5:  2,4:2,4,6
     6:  2,4,6:2,4
     7:  3,5:0,3,5
     8:  0,3,5:3,5
     9:  4,6:1,4,6
    10:  1,4,6:4,6
    11:  0,5:0,2,5
    12:  0,2,5:0,5
    13:  1,6:1,3,6
    14:  1,3,6:1,6
    15:  0,5:0,3,5
    16:  0,3,5:0,5
    17:  1,6:1,4,6
    18:  1,4,6:1,6
    19:  0,2:0,2,5
    20:  0,2,5:0,2
    21:  1,3:1,3,6
    22:  1,3,6:1,3
    23:  2,4:0,2,4
    24:  0,2,4:2,4
    25:  3,5:1,3,5
    26:  1,3,5:3,5
    27:  4,6:2,4,6
    28:  2,4,6:4,6
family= 0 1 1 0 0 0 0 new D7h genus #    27 is 0,2:0,3,4
     1:  0,2:0,3,4
     2:  0,3,4:0,2
     3:  1,3:1,4,5
     4:  1,4,5:1,3
     5:  2,4:2,5,6
     6:  2,5,6:2,4
     7:  3,5:0,3,6
     8:  0,3,6:3,5
     9:  4,6:0,1,4
    10:  0,1,4:4,6
    11:  0,5:1,2,5
    12:  1,2,5:0,5
    13:  1,6:2,3,6
    14:  2,3,6:1,6
    15:  0,5:0,3,4
    16:  0,3,4:0,5
    17:  1,6:1,4,5
    18:  1,4,5:1,6
    19:  0,2:2,5,6
    20:  2,5,6:0,2
    21:  1,3:0,3,6
    22:  0,3,6:1,3
    23:  2,4:0,1,4
    24:  0,1,4:2,4
    25:  3,5:1,2,5
    26:  1,2,5:3,5
    27:  4,6:2,3,6
    28:  2,3,6:4,6
family= 0 1 1 0 0 0 0 new D7h genus #    28 is 0,2:0,3,5
     1:  0,2:0,3,5
     2:  0,3,5:0,2
     3:  1,3:1,4,6
     4:  1,4,6:1,3
     5:  2,4:0,2,5
     6:  0,2,5:2,4
     7:  3,5:1,3,6
     8:  1,3,6:3,5
     9:  4,6:0,2,4
    10:  0,2,4:4,6
    11:  0,5:1,3,5
    12:  1,3,5:0,5
    13:  1,6:2,4,6
    14:  2,4,6:1,6
    15:  0,5:0,2,4
    16:  0,2,4:0,5
    17:  1,6:1,3,5
    18:  1,3,5:1,6
    19:  0,2:2,4,6
    20:  2,4,6:0,2
    21:  1,3:0,3,5
    22:  0,3,5:1,3
    23:  2,4:1,4,6
    24:  1,4,6:2,4
    25:  3,5:0,2,5
    26:  0,2,5:3,5
    27:  4,6:1,3,6
    28:  1,3,6:4,6
family= 0 1 1 0 0 0 0 new D7h genus #    29 is 0,2:0,3,6
     1:  0,2:0,3,6
     2:  0,3,6:0,2
     3:  1,3:0,1,4
     4:  0,1,4:1,3
     5:  2,4:1,2,5
     6:  1,2,5:2,4
     7:  3,5:2,3,6
     8:  2,3,6:3,5
     9:  4,6:0,3,4
    10:  0,3,4:4,6
    11:  0,5:1,4,5
    12:  1,4,5:0,5
    13:  1,6:2,5,6
    14:  2,5,6:1,6
    15:  0,5:0,1,4
    16:  0,1,4:0,5
    17:  1,6:1,2,5
    18:  1,2,5:1,6
    19:  0,2:2,3,6
    20:  2,3,6:0,2
    21:  1,3:0,3,4
    22:  0,3,4:1,3
    23:  2,4:1,4,5
    24:  1,4,5:2,4
    25:  3,5:2,5,6
    26:  2,5,6:3,5
    27:  4,6:0,3,6
    28:  0,3,6:4,6
family= 0 1 1 0 0 0 0 new D7h genus #    30 is 0,2:0,4,5
     1:  0,2:0,4,5
     2:  0,4,5:0,2
     3:  1,3:1,5,6
     4:  1,5,6:1,3
     5:  2,4:0,2,6
     6:  0,2,6:2,4
     7:  3,5:0,1,3
     8:  0,1,3:3,5
     9:  4,6:1,2,4
    10:  1,2,4:4,6
    11:  0,5:2,3,5
    12:  2,3,5:0,5
    13:  1,6:3,4,6
    14:  3,4,6:1,6
    15:  0,5:0,2,3
    16:  0,2,3:0,5
    17:  1,6:1,3,4
    18:  1,3,4:1,6
    19:  0,2:2,4,5
    20:  2,4,5:0,2
    21:  1,3:3,5,6
    22:  3,5,6:1,3
    23:  2,4:0,4,6
    24:  0,4,6:2,4
    25:  3,5:0,1,5
    26:  0,1,5:3,5
    27:  4,6:1,2,6
    28:  1,2,6:4,6
family= 0 1 1 0 0 0 0 new D7h genus #    31 is 0,2:0,4,6
     1:  0,2:0,4,6
     2:  0,4,6:0,2
     3:  1,3:0,1,5
     4:  0,1,5:1,3
     5:  2,4:1,2,6
     6:  1,2,6:2,4
     7:  3,5:0,2,3
     8:  0,2,3:3,5
     9:  4,6:1,3,4
    10:  1,3,4:4,6
    11:  0,5:2,4,5
    12:  2,4,5:0,5
    13:  1,6:3,5,6
    14:  3,5,6:1,6
    15:  0,5:0,1,3
    16:  0,1,3:0,5
    17:  1,6:1,2,4
    18:  1,2,4:1,6
    19:  0,2:2,3,5
    20:  2,3,5:0,2
    21:  1,3:3,4,6
    22:  3,4,6:1,3
    23:  2,4:0,4,5
    24:  0,4,5:2,4
    25:  3,5:1,5,6
    26:  1,5,6:3,5
    27:  4,6:0,2,6
    28:  0,2,6:4,6
family= 0 1 1 0 0 0 0 new D7h genus #    32 is 0,2:0,5,6
     1:  0,2:0,5,6
     2:  0,5,6:0,2
     3:  1,3:0,1,6
     4:  0,1,6:1,3
     5:  2,4:0,1,2
     6:  0,1,2:2,4
     7:  3,5:1,2,3
     8:  1,2,3:3,5
     9:  4,6:2,3,4
    10:  2,3,4:4,6
    11:  0,5:3,4,5
    12:  3,4,5:0,5
    13:  1,6:4,5,6
    14:  4,5,6:1,6
    15:  0,5:0,1,2
    16:  0,1,2:0,5
    17:  1,6:1,2,3
    18:  1,2,3:1,6
    19:  0,2:2,3,4
    20:  2,3,4:0,2
    21:  1,3:3,4,5
    22:  3,4,5:1,3
    23:  2,4:4,5,6
    24:  4,5,6:2,4
    25:  3,5:0,5,6
    26:  0,5,6:3,5
    27:  4,6:0,1,6
    28:  0,1,6:4,6
family= 0 1 1 0 0 0 0 new D7h genus #    33 is 0,2:1,3,4
     1:  0,2:1,3,4
     2:  1,3,4:0,2
     3:  1,3:2,4,5
     4:  2,4,5:1,3
     5:  2,4:3,5,6
     6:  3,5,6:2,4
     7:  3,5:0,4,6
     8:  0,4,6:3,5
     9:  4,6:0,1,5
    10:  0,1,5:4,6
    11:  0,5:1,2,6
    12:  1,2,6:0,5
    13:  1,6:0,2,3
    14:  0,2,3:1,6
    15:  0,5:3,4,6
    16:  3,4,6:0,5
    17:  1,6:0,4,5
    18:  0,4,5:1,6
    19:  0,2:1,5,6
    20:  1,5,6:0,2
    21:  1,3:0,2,6
    22:  0,2,6:1,3
    23:  2,4:0,1,3
    24:  0,1,3:2,4
    25:  3,5:1,2,4
    26:  1,2,4:3,5
    27:  4,6:2,3,5
    28:  2,3,5:4,6
family= 0 1 1 0 0 0 0 new D7h genus #    34 is 0,2:1,3,5
     1:  0,2:1,3,5
     2:  1,3,5:0,2
     3:  1,3:2,4,6
     4:  2,4,6:1,3
     5:  2,4:0,3,5
     6:  0,3,5:2,4
     7:  3,5:1,4,6
     8:  1,4,6:3,5
     9:  4,6:0,2,5
    10:  0,2,5:4,6
    11:  0,5:1,3,6
    12:  1,3,6:0,5
    13:  1,6:0,2,4
    14:  0,2,4:1,6
    15:  0,5:2,4,6
    16:  2,4,6:0,5
    17:  1,6:0,3,5
    18:  0,3,5:1,6
    19:  0,2:1,4,6
    20:  1,4,6:0,2
    21:  1,3:0,2,5
    22:  0,2,5:1,3
    23:  2,4:1,3,6
    24:  1,3,6:2,4
    25:  3,5:0,2,4
    26:  0,2,4:3,5
    27:  4,6:1,3,5
    28:  1,3,5:4,6
family= 0 1 1 0 0 0 0 new D7h genus #    35 is 0,2:1,3,6
     1:  0,2:1,3,6
     2:  1,3,6:0,2
     3:  1,3:0,2,4
     4:  0,2,4:1,3
     5:  2,4:1,3,5
     6:  1,3,5:2,4
     7:  3,5:2,4,6
     8:  2,4,6:3,5
     9:  4,6:0,3,5
    10:  0,3,5:4,6
    11:  0,5:1,4,6
    12:  1,4,6:0,5
    13:  1,6:0,2,5
    14:  0,2,5:1,6
family= 0 1 1 0 0 0 0 new D7h genus #    36 is 0,2:1,4,5
     1:  0,2:1,4,5
     2:  1,4,5:0,2
     3:  1,3:2,5,6
     4:  2,5,6:1,3
     5:  2,4:0,3,6
     6:  0,3,6:2,4
     7:  3,5:0,1,4
     8:  0,1,4:3,5
     9:  4,6:1,2,5
    10:  1,2,5:4,6
    11:  0,5:2,3,6
    12:  2,3,6:0,5
    13:  1,6:0,3,4
    14:  0,3,4:1,6
family= 0 1 1 0 0 0 0 new D7h genus #    37 is 0,2:3,4,5
     1:  0,2:3,4,5
     2:  3,4,5:0,2
     3:  1,3:4,5,6
     4:  4,5,6:1,3
     5:  2,4:0,5,6
     6:  0,5,6:2,4
     7:  3,5:0,1,6
     8:  0,1,6:3,5
     9:  4,6:0,1,2
    10:  0,1,2:4,6
    11:  0,5:1,2,3
    12:  1,2,3:0,5
    13:  1,6:2,3,4
    14:  2,3,4:1,6
    15:  0,5:2,3,4
    16:  2,3,4:0,5
    17:  1,6:3,4,5
    18:  3,4,5:1,6
    19:  0,2:4,5,6
    20:  4,5,6:0,2
    21:  1,3:0,5,6
    22:  0,5,6:1,3
    23:  2,4:0,1,6
    24:  0,1,6:2,4
    25:  3,5:0,1,2
    26:  0,1,2:3,5
    27:  4,6:1,2,3
    28:  1,2,3:4,6
family= 0 1 1 0 0 0 0 new D7h genus #    38 is 0,2:3,4,6
     1:  0,2:3,4,6
     2:  3,4,6:0,2
     3:  1,3:0,4,5
     4:  0,4,5:1,3
     5:  2,4:1,5,6
     6:  1,5,6:2,4
     7:  3,5:0,2,6
     8:  0,2,6:3,5
     9:  4,6:0,1,3
    10:  0,1,3:4,6
    11:  0,5:1,2,4
    12:  1,2,4:0,5
    13:  1,6:2,3,5
    14:  2,3,5:1,6
    15:  0,5:1,3,4
    16:  1,3,4:0,5
    17:  1,6:2,4,5
    18:  2,4,5:1,6
    19:  0,2:3,5,6
    20:  3,5,6:0,2
    21:  1,3:0,4,6
    22:  0,4,6:1,3
    23:  2,4:0,1,5
    24:  0,1,5:2,4
    25:  3,5:1,2,6
    26:  1,2,6:3,5
    27:  4,6:0,2,3
    28:  0,2,3:4,6
family= 0 1 1 0 0 0 0 new D7h genus #    39 is 0,3:0,1,2
     1:  0,3:0,1,2
     2:  0,1,2:0,3
     3:  1,4:1,2,3
     4:  1,2,3:1,4
     5:  2,5:2,3,4
     6:  2,3,4:2,5
     7:  3,6:3,4,5
     8:  3,4,5:3,6
     9:  0,4:4,5,6
    10:  4,5,6:0,4
    11:  1,5:0,5,6
    12:  0,5,6:1,5
    13:  2,6:0,1,6
    14:  0,1,6:2,6
    15:  0,4:0,5,6
    16:  0,5,6:0,4
    17:  1,5:0,1,6
    18:  0,1,6:1,5
    19:  2,6:0,1,2
    20:  0,1,2:2,6
    21:  0,3:1,2,3
    22:  1,2,3:0,3
    23:  1,4:2,3,4
    24:  2,3,4:1,4
    25:  2,5:3,4,5
    26:  3,4,5:2,5
    27:  3,6:4,5,6
    28:  4,5,6:3,6
family= 0 1 1 0 0 0 0 new D7h genus #    40 is 0,3:0,1,3
     1:  0,3:0,1,3
     2:  0,1,3:0,3
     3:  1,4:1,2,4
     4:  1,2,4:1,4
     5:  2,5:2,3,5
     6:  2,3,5:2,5
     7:  3,6:3,4,6
     8:  3,4,6:3,6
     9:  0,4:0,4,5
    10:  0,4,5:0,4
    11:  1,5:1,5,6
    12:  1,5,6:1,5
    13:  2,6:0,2,6
    14:  0,2,6:2,6
    15:  0,4:0,4,6
    16:  0,4,6:0,4
    17:  1,5:0,1,5
    18:  0,1,5:1,5
    19:  2,6:1,2,6
    20:  1,2,6:2,6
    21:  0,3:0,2,3
    22:  0,2,3:0,3
    23:  1,4:1,3,4
    24:  1,3,4:1,4
    25:  2,5:2,4,5
    26:  2,4,5:2,5
    27:  3,6:3,5,6
    28:  3,5,6:3,6
family= 0 1 1 0 0 0 0 new D7h genus #    41 is 0,3:0,1,4
     1:  0,3:0,1,4
     2:  0,1,4:0,3
     3:  1,4:1,2,5
     4:  1,2,5:1,4
     5:  2,5:2,3,6
     6:  2,3,6:2,5
     7:  3,6:0,3,4
     8:  0,3,4:3,6
     9:  0,4:1,4,5
    10:  1,4,5:0,4
    11:  1,5:2,5,6
    12:  2,5,6:1,5
    13:  2,6:0,3,6
    14:  0,3,6:2,6
    15:  0,4:0,3,6
    16:  0,3,6:0,4
    17:  1,5:0,1,4
    18:  0,1,4:1,5
    19:  2,6:1,2,5
    20:  1,2,5:2,6
    21:  0,3:2,3,6
    22:  2,3,6:0,3
    23:  1,4:0,3,4
    24:  0,3,4:1,4
    25:  2,5:1,4,5
    26:  1,4,5:2,5
    27:  3,6:2,5,6
    28:  2,5,6:3,6
family= 0 1 1 0 0 0 0 new D7h genus #    42 is 0,3:0,1,5
     1:  0,3:0,1,5
     2:  0,1,5:0,3
     3:  1,4:1,2,6
     4:  1,2,6:1,4
     5:  2,5:0,2,3
     6:  0,2,3:2,5
     7:  3,6:1,3,4
     8:  1,3,4:3,6
     9:  0,4:2,4,5
    10:  2,4,5:0,4
    11:  1,5:3,5,6
    12:  3,5,6:1,5
    13:  2,6:0,4,6
    14:  0,4,6:2,6
    15:  0,4:0,2,6
    16:  0,2,6:0,4
    17:  1,5:0,1,3
    18:  0,1,3:1,5
    19:  2,6:1,2,4
    20:  1,2,4:2,6
    21:  0,3:2,3,5
    22:  2,3,5:0,3
    23:  1,4:3,4,6
    24:  3,4,6:1,4
    25:  2,5:0,4,5
    26:  0,4,5:2,5
    27:  3,6:1,5,6
    28:  1,5,6:3,6
family= 0 1 1 0 0 0 0 new D7h genus #    43 is 0,3:0,1,6
     1:  0,3:0,1,6
     2:  0,1,6:0,3
     3:  1,4:0,1,2
     4:  0,1,2:1,4
     5:  2,5:1,2,3
     6:  1,2,3:2,5
     7:  3,6:2,3,4
     8:  2,3,4:3,6
     9:  0,4:3,4,5
    10:  3,4,5:0,4
    11:  1,5:4,5,6
    12:  4,5,6:1,5
    13:  2,6:0,5,6
    14:  0,5,6:2,6
    15:  0,4:0,1,6
    16:  0,1,6:0,4
    17:  1,5:0,1,2
    18:  0,1,2:1,5
    19:  2,6:1,2,3
    20:  1,2,3:2,6
    21:  0,3:2,3,4
    22:  2,3,4:0,3
    23:  1,4:3,4,5
    24:  3,4,5:1,4
    25:  2,5:4,5,6
    26:  4,5,6:2,5
    27:  3,6:0,5,6
    28:  0,5,6:3,6
family= 0 1 1 0 0 0 0 new D7h genus #    44 is 0,3:0,2,4
     1:  0,3:0,2,4
     2:  0,2,4:0,3
     3:  1,4:1,3,5
     4:  1,3,5:1,4
     5:  2,5:2,4,6
     6:  2,4,6:2,5
     7:  3,6:0,3,5
     8:  0,3,5:3,6
     9:  0,4:1,4,6
    10:  1,4,6:0,4
    11:  1,5:0,2,5
    12:  0,2,5:1,5
    13:  2,6:1,3,6
    14:  1,3,6:2,6
    15:  0,4:0,3,5
    16:  0,3,5:0,4
    17:  1,5:1,4,6
    18:  1,4,6:1,5
    19:  2,6:0,2,5
    20:  0,2,5:2,6
    21:  0,3:1,3,6
    22:  1,3,6:0,3
    23:  1,4:0,2,4
    24:  0,2,4:1,4
    25:  2,5:1,3,5
    26:  1,3,5:2,5
    27:  3,6:2,4,6
    28:  2,4,6:3,6
family= 0 1 1 0 0 0 0 new D7h genus #    45 is 0,3:0,2,5
     1:  0,3:0,2,5
     2:  0,2,5:0,3
     3:  1,4:1,3,6
     4:  1,3,6:1,4
     5:  2,5:0,2,4
     6:  0,2,4:2,5
     7:  3,6:1,3,5
     8:  1,3,5:3,6
     9:  0,4:2,4,6
    10:  2,4,6:0,4
    11:  1,5:0,3,5
    12:  0,3,5:1,5
    13:  2,6:1,4,6
    14:  1,4,6:2,6
    15:  0,4:0,2,5
    16:  0,2,5:0,4
    17:  1,5:1,3,6
    18:  1,3,6:1,5
    19:  2,6:0,2,4
    20:  0,2,4:2,6
    21:  0,3:1,3,5
    22:  1,3,5:0,3
    23:  1,4:2,4,6
    24:  2,4,6:1,4
    25:  2,5:0,3,5
    26:  0,3,5:2,5
    27:  3,6:1,4,6
    28:  1,4,6:3,6
family= 0 1 1 0 0 0 0 new D7h genus #    46 is 0,3:0,2,6
     1:  0,3:0,2,6
     2:  0,2,6:0,3
     3:  1,4:0,1,3
     4:  0,1,3:1,4
     5:  2,5:1,2,4
     6:  1,2,4:2,5
     7:  3,6:2,3,5
     8:  2,3,5:3,6
     9:  0,4:3,4,6
    10:  3,4,6:0,4
    11:  1,5:0,4,5
    12:  0,4,5:1,5
    13:  2,6:1,5,6
    14:  1,5,6:2,6
    15:  0,4:0,1,5
    16:  0,1,5:0,4
    17:  1,5:1,2,6
    18:  1,2,6:1,5
    19:  2,6:0,2,3
    20:  0,2,3:2,6
    21:  0,3:1,3,4
    22:  1,3,4:0,3
    23:  1,4:2,4,5
    24:  2,4,5:1,4
    25:  2,5:3,5,6
    26:  3,5,6:2,5
    27:  3,6:0,4,6
    28:  0,4,6:3,6
family= 0 1 1 0 0 0 0 new D7h genus #    47 is 0,3:0,3,4
     1:  0,3:0,3,4
     2:  0,3,4:0,3
     3:  1,4:1,4,5
     4:  1,4,5:1,4
     5:  2,5:2,5,6
     6:  2,5,6:2,5
     7:  3,6:0,3,6
     8:  0,3,6:3,6
     9:  0,4:0,1,4
    10:  0,1,4:0,4
    11:  1,5:1,2,5
    12:  1,2,5:1,5
    13:  2,6:2,3,6
    14:  2,3,6:2,6
    15:  0,4:0,3,4
    16:  0,3,4:0,4
    17:  1,5:1,4,5
    18:  1,4,5:1,5
    19:  2,6:2,5,6
    20:  2,5,6:2,6
    21:  0,3:0,3,6
    22:  0,3,6:0,3
    23:  1,4:0,1,4
    24:  0,1,4:1,4
    25:  2,5:1,2,5
    26:  1,2,5:2,5
    27:  3,6:2,3,6
    28:  2,3,6:3,6
family= 0 1 1 0 0 0 0 new D7h genus #    48 is 0,3:0,3,5
     1:  0,3:0,3,5
     2:  0,3,5:0,3
     3:  1,4:1,4,6
     4:  1,4,6:1,4
     5:  2,5:0,2,5
     6:  0,2,5:2,5
     7:  3,6:1,3,6
     8:  1,3,6:3,6
     9:  0,4:0,2,4
    10:  0,2,4:0,4
    11:  1,5:1,3,5
    12:  1,3,5:1,5
    13:  2,6:2,4,6
    14:  2,4,6:2,6
family= 0 1 1 0 0 0 0 new D7h genus #    49 is 0,3:0,4,5
     1:  0,3:0,4,5
     2:  0,4,5:0,3
     3:  1,4:1,5,6
     4:  1,5,6:1,4
     5:  2,5:0,2,6
     6:  0,2,6:2,5
     7:  3,6:0,1,3
     8:  0,1,3:3,6
     9:  0,4:1,2,4
    10:  1,2,4:0,4
    11:  1,5:2,3,5
    12:  2,3,5:1,5
    13:  2,6:3,4,6
    14:  3,4,6:2,6
    15:  0,4:0,2,3
    16:  0,2,3:0,4
    17:  1,5:1,3,4
    18:  1,3,4:1,5
    19:  2,6:2,4,5
    20:  2,4,5:2,6
    21:  0,3:3,5,6
    22:  3,5,6:0,3
    23:  1,4:0,4,6
    24:  0,4,6:1,4
    25:  2,5:0,1,5
    26:  0,1,5:2,5
    27:  3,6:1,2,6
    28:  1,2,6:3,6
family= 0 1 1 0 0 0 0 new D7h genus #    50 is 0,3:0,4,6
     1:  0,3:0,4,6
     2:  0,4,6:0,3
     3:  1,4:0,1,5
     4:  0,1,5:1,4
     5:  2,5:1,2,6
     6:  1,2,6:2,5
     7:  3,6:0,2,3
     8:  0,2,3:3,6
     9:  0,4:1,3,4
    10:  1,3,4:0,4
    11:  1,5:2,4,5
    12:  2,4,5:1,5
    13:  2,6:3,5,6
    14:  3,5,6:2,6
    15:  0,4:0,1,3
    16:  0,1,3:0,4
    17:  1,5:1,2,4
    18:  1,2,4:1,5
    19:  2,6:2,3,5
    20:  2,3,5:2,6
    21:  0,3:3,4,6
    22:  3,4,6:0,3
    23:  1,4:0,4,5
    24:  0,4,5:1,4
    25:  2,5:1,5,6
    26:  1,5,6:2,5
    27:  3,6:0,2,6
    28:  0,2,6:3,6
family= 0 1 1 0 0 0 0 new D7h genus #    51 is 0,3:0,5,6
     1:  0,3:0,5,6
     2:  0,5,6:0,3
     3:  1,4:0,1,6
     4:  0,1,6:1,4
     5:  2,5:0,1,2
     6:  0,1,2:2,5
     7:  3,6:1,2,3
     8:  1,2,3:3,6
     9:  0,4:2,3,4
    10:  2,3,4:0,4
    11:  1,5:3,4,5
    12:  3,4,5:1,5
    13:  2,6:4,5,6
    14:  4,5,6:2,6
    15:  0,4:0,1,2
    16:  0,1,2:0,4
    17:  1,5:1,2,3
    18:  1,2,3:1,5
    19:  2,6:2,3,4
    20:  2,3,4:2,6
    21:  0,3:3,4,5
    22:  3,4,5:0,3
    23:  1,4:4,5,6
    24:  4,5,6:1,4
    25:  2,5:0,5,6
    26:  0,5,6:2,5
    27:  3,6:0,1,6
    28:  0,1,6:3,6
family= 0 1 1 0 0 0 0 new D7h genus #    52 is 0,3:1,2,4
     1:  0,3:1,2,4
     2:  1,2,4:0,3
     3:  1,4:2,3,5
     4:  2,3,5:1,4
     5:  2,5:3,4,6
     6:  3,4,6:2,5
     7:  3,6:0,4,5
     8:  0,4,5:3,6
     9:  0,4:1,5,6
    10:  1,5,6:0,4
    11:  1,5:0,2,6
    12:  0,2,6:1,5
    13:  2,6:0,1,3
    14:  0,1,3:2,6
    15:  0,4:3,5,6
    16:  3,5,6:0,4
    17:  1,5:0,4,6
    18:  0,4,6:1,5
    19:  2,6:0,1,5
    20:  0,1,5:2,6
    21:  0,3:1,2,6
    22:  1,2,6:0,3
    23:  1,4:0,2,3
    24:  0,2,3:1,4
    25:  2,5:1,3,4
    26:  1,3,4:2,5
    27:  3,6:2,4,5
    28:  2,4,5:3,6
family= 0 1 1 0 0 0 0 new D7h genus #    53 is 0,3:1,2,5
     1:  0,3:1,2,5
     2:  1,2,5:0,3
     3:  1,4:2,3,6
     4:  2,3,6:1,4
     5:  2,5:0,3,4
     6:  0,3,4:2,5
     7:  3,6:1,4,5
     8:  1,4,5:3,6
     9:  0,4:2,5,6
    10:  2,5,6:0,4
    11:  1,5:0,3,6
    12:  0,3,6:1,5
    13:  2,6:0,1,4
    14:  0,1,4:2,6
family= 0 1 1 0 0 0 0 new D7h genus #    54 is 0,3:1,4,5
     1:  0,3:1,4,5
     2:  1,4,5:0,3
     3:  1,4:2,5,6
     4:  2,5,6:1,4
     5:  2,5:0,3,6
     6:  0,3,6:2,5
     7:  3,6:0,1,4
     8:  0,1,4:3,6
     9:  0,4:1,2,5
    10:  1,2,5:0,4
    11:  1,5:2,3,6
    12:  2,3,6:1,5
    13:  2,6:0,3,4
    14:  0,3,4:2,6
    15:  0,4:2,3,6
    16:  2,3,6:0,4
    17:  1,5:0,3,4
    18:  0,3,4:1,5
    19:  2,6:1,4,5
    20:  1,4,5:2,6
    21:  0,3:2,5,6
    22:  2,5,6:0,3
    23:  1,4:0,3,6
    24:  0,3,6:1,4
    25:  2,5:0,1,4
    26:  0,1,4:2,5
    27:  3,6:1,2,5
    28:  1,2,5:3,6
family= 0 1 1 0 0 0 0 new D7h genus #    55 is 0,3:1,4,6
     1:  0,3:1,4,6
     2:  1,4,6:0,3
     3:  1,4:0,2,5
     4:  0,2,5:1,4
     5:  2,5:1,3,6
     6:  1,3,6:2,5
     7:  3,6:0,2,4
     8:  0,2,4:3,6
     9:  0,4:1,3,5
    10:  1,3,5:0,4
    11:  1,5:2,4,6
    12:  2,4,6:1,5
    13:  2,6:0,3,5
    14:  0,3,5:2,6
    15:  0,4:1,3,6
    16:  1,3,6:0,4
    17:  1,5:0,2,4
    18:  0,2,4:1,5
    19:  2,6:1,3,5
    20:  1,3,5:2,6
    21:  0,3:2,4,6
    22:  2,4,6:0,3
    23:  1,4:0,3,5
    24:  0,3,5:1,4
    25:  2,5:1,4,6
    26:  1,4,6:2,5
    27:  3,6:0,2,5
    28:  0,2,5:3,6
family= 0 1 1 0 0 0 0 new D7h genus #    56 is 0,3:1,5,6
     1:  0,3:1,5,6
     2:  1,5,6:0,3
     3:  1,4:0,2,6
     4:  0,2,6:1,4
     5:  2,5:0,1,3
     6:  0,1,3:2,5
     7:  3,6:1,2,4
     8:  1,2,4:3,6
     9:  0,4:2,3,5
    10:  2,3,5:0,4
    11:  1,5:3,4,6
    12:  3,4,6:1,5
    13:  2,6:0,4,5
    14:  0,4,5:2,6
    15:  0,4:1,2,6
    16:  1,2,6:0,4
    17:  1,5:0,2,3
    18:  0,2,3:1,5
    19:  2,6:1,3,4
    20:  1,3,4:2,6
    21:  0,3:2,4,5
    22:  2,4,5:0,3
    23:  1,4:3,5,6
    24:  3,5,6:1,4
    25:  2,5:0,4,6
    26:  0,4,6:2,5
    27:  3,6:0,1,5
    28:  0,1,5:3,6
family= 0 1 1 0 0 0 0 new D7h genus #    57 is 0,3:4,5,6
     1:  0,3:4,5,6
     2:  4,5,6:0,3
     3:  1,4:0,5,6
     4:  0,5,6:1,4
     5:  2,5:0,1,6
     6:  0,1,6:2,5
     7:  3,6:0,1,2
     8:  0,1,2:3,6
     9:  0,4:1,2,3
    10:  1,2,3:0,4
    11:  1,5:2,3,4
    12:  2,3,4:1,5
    13:  2,6:3,4,5
    14:  3,4,5:2,6
Nber of genera for this family=   57
 
family= 0 0 2 0 0 0 0
 
family= 0 0 2 0 0 0 0 new D7h genus #     1 is 0,1,2:0,1,2
     1:  0,1,2:0,1,2
     2:  1,2,3:1,2,3
     3:  2,3,4:2,3,4
     4:  3,4,5:3,4,5
     5:  4,5,6:4,5,6
     6:  0,5,6:0,5,6
     7:  0,1,6:0,1,6
family= 0 0 2 0 0 0 0 new D7h genus #     2 is 0,1,2:0,1,3
     1:  0,1,2:0,1,3
     2:  0,1,3:0,1,2
     3:  1,2,3:1,2,4
     4:  1,2,4:1,2,3
     5:  2,3,4:2,3,5
     6:  2,3,5:2,3,4
     7:  3,4,5:3,4,6
     8:  3,4,6:3,4,5
     9:  4,5,6:0,4,5
    10:  0,4,5:4,5,6
    11:  0,5,6:1,5,6
    12:  1,5,6:0,5,6
    13:  0,1,6:0,2,6
    14:  0,2,6:0,1,6
    15:  0,5,6:0,4,6
    16:  0,4,6:0,5,6
    17:  0,1,6:0,1,5
    18:  0,1,5:0,1,6
    19:  0,1,2:1,2,6
    20:  1,2,6:0,1,2
    21:  1,2,3:0,2,3
    22:  0,2,3:1,2,3
    23:  2,3,4:1,3,4
    24:  1,3,4:2,3,4
    25:  3,4,5:2,4,5
    26:  2,4,5:3,4,5
    27:  4,5,6:3,5,6
    28:  3,5,6:4,5,6
family= 0 0 2 0 0 0 0 new D7h genus #     3 is 0,1,2:0,1,4
     1:  0,1,2:0,1,4
     2:  0,1,4:0,1,2
     3:  1,2,3:1,2,5
     4:  1,2,5:1,2,3
     5:  2,3,4:2,3,6
     6:  2,3,6:2,3,4
     7:  3,4,5:0,3,4
     8:  0,3,4:3,4,5
     9:  4,5,6:1,4,5
    10:  1,4,5:4,5,6
    11:  0,5,6:2,5,6
    12:  2,5,6:0,5,6
    13:  0,1,6:0,3,6
    14:  0,3,6:0,1,6
    15:  0,5,6:0,3,6
    16:  0,3,6:0,5,6
    17:  0,1,6:0,1,4
    18:  0,1,4:0,1,6
    19:  0,1,2:1,2,5
    20:  1,2,5:0,1,2
    21:  1,2,3:2,3,6
    22:  2,3,6:1,2,3
    23:  2,3,4:0,3,4
    24:  0,3,4:2,3,4
    25:  3,4,5:1,4,5
    26:  1,4,5:3,4,5
    27:  4,5,6:2,5,6
    28:  2,5,6:4,5,6
family= 0 0 2 0 0 0 0 new D7h genus #     4 is 0,1,2:0,1,5
     1:  0,1,2:0,1,5
     2:  0,1,5:0,1,2
     3:  1,2,3:1,2,6
     4:  1,2,6:1,2,3
     5:  2,3,4:0,2,3
     6:  0,2,3:2,3,4
     7:  3,4,5:1,3,4
     8:  1,3,4:3,4,5
     9:  4,5,6:2,4,5
    10:  2,4,5:4,5,6
    11:  0,5,6:3,5,6
    12:  3,5,6:0,5,6
    13:  0,1,6:0,4,6
    14:  0,4,6:0,1,6
    15:  0,5,6:0,2,6
    16:  0,2,6:0,5,6
    17:  0,1,6:0,1,3
    18:  0,1,3:0,1,6
    19:  0,1,2:1,2,4
    20:  1,2,4:0,1,2
    21:  1,2,3:2,3,5
    22:  2,3,5:1,2,3
    23:  2,3,4:3,4,6
    24:  3,4,6:2,3,4
    25:  3,4,5:0,4,5
    26:  0,4,5:3,4,5
    27:  4,5,6:1,5,6
    28:  1,5,6:4,5,6
family= 0 0 2 0 0 0 0 new D7h genus #     5 is 0,1,2:0,1,6
     1:  0,1,2:0,1,6
     2:  0,1,6:0,1,2
     3:  1,2,3:0,1,2
     4:  0,1,2:1,2,3
     5:  2,3,4:1,2,3
     6:  1,2,3:2,3,4
     7:  3,4,5:2,3,4
     8:  2,3,4:3,4,5
     9:  4,5,6:3,4,5
    10:  3,4,5:4,5,6
    11:  0,5,6:4,5,6
    12:  4,5,6:0,5,6
    13:  0,1,6:0,5,6
    14:  0,5,6:0,1,6
family= 0 0 2 0 0 0 0 new D7h genus #     6 is 0,1,2:0,2,3
     1:  0,1,2:0,2,3
     2:  0,2,3:0,1,2
     3:  1,2,3:1,3,4
     4:  1,3,4:1,2,3
     5:  2,3,4:2,4,5
     6:  2,4,5:2,3,4
     7:  3,4,5:3,5,6
     8:  3,5,6:3,4,5
     9:  4,5,6:0,4,6
    10:  0,4,6:4,5,6
    11:  0,5,6:0,1,5
    12:  0,1,5:0,5,6
    13:  0,1,6:1,2,6
    14:  1,2,6:0,1,6
    15:  0,5,6:0,4,5
    16:  0,4,5:0,5,6
    17:  0,1,6:1,5,6
    18:  1,5,6:0,1,6
    19:  0,1,2:0,2,6
    20:  0,2,6:0,1,2
    21:  1,2,3:0,1,3
    22:  0,1,3:1,2,3
    23:  2,3,4:1,2,4
    24:  1,2,4:2,3,4
    25:  3,4,5:2,3,5
    26:  2,3,5:3,4,5
    27:  4,5,6:3,4,6
    28:  3,4,6:4,5,6
family= 0 0 2 0 0 0 0 new D7h genus #     7 is 0,1,2:0,2,4
     1:  0,1,2:0,2,4
     2:  0,2,4:0,1,2
     3:  1,2,3:1,3,5
     4:  1,3,5:1,2,3
     5:  2,3,4:2,4,6
     6:  2,4,6:2,3,4
     7:  3,4,5:0,3,5
     8:  0,3,5:3,4,5
     9:  4,5,6:1,4,6
    10:  1,4,6:4,5,6
    11:  0,5,6:0,2,5
    12:  0,2,5:0,5,6
    13:  0,1,6:1,3,6
    14:  1,3,6:0,1,6
    15:  0,5,6:0,3,5
    16:  0,3,5:0,5,6
    17:  0,1,6:1,4,6
    18:  1,4,6:0,1,6
    19:  0,1,2:0,2,5
    20:  0,2,5:0,1,2
    21:  1,2,3:1,3,6
    22:  1,3,6:1,2,3
    23:  2,3,4:0,2,4
    24:  0,2,4:2,3,4
    25:  3,4,5:1,3,5
    26:  1,3,5:3,4,5
    27:  4,5,6:2,4,6
    28:  2,4,6:4,5,6
family= 0 0 2 0 0 0 0 new D7h genus #     8 is 0,1,2:0,3,4
     1:  0,1,2:0,3,4
     2:  0,3,4:0,1,2
     3:  1,2,3:1,4,5
     4:  1,4,5:1,2,3
     5:  2,3,4:2,5,6
     6:  2,5,6:2,3,4
     7:  3,4,5:0,3,6
     8:  0,3,6:3,4,5
     9:  4,5,6:0,1,4
    10:  0,1,4:4,5,6
    11:  0,5,6:1,2,5
    12:  1,2,5:0,5,6
    13:  0,1,6:2,3,6
    14:  2,3,6:0,1,6
    15:  0,5,6:0,3,4
    16:  0,3,4:0,5,6
    17:  0,1,6:1,4,5
    18:  1,4,5:0,1,6
    19:  0,1,2:2,5,6
    20:  2,5,6:0,1,2
    21:  1,2,3:0,3,6
    22:  0,3,6:1,2,3
    23:  2,3,4:0,1,4
    24:  0,1,4:2,3,4
    25:  3,4,5:1,2,5
    26:  1,2,5:3,4,5
    27:  4,5,6:2,3,6
    28:  2,3,6:4,5,6
family= 0 0 2 0 0 0 0 new D7h genus #     9 is 0,1,2:0,3,5
     1:  0,1,2:0,3,5
     2:  0,3,5:0,1,2
     3:  1,2,3:1,4,6
     4:  1,4,6:1,2,3
     5:  2,3,4:0,2,5
     6:  0,2,5:2,3,4
     7:  3,4,5:1,3,6
     8:  1,3,6:3,4,5
     9:  4,5,6:0,2,4
    10:  0,2,4:4,5,6
    11:  0,5,6:1,3,5
    12:  1,3,5:0,5,6
    13:  0,1,6:2,4,6
    14:  2,4,6:0,1,6
    15:  0,5,6:0,2,4
    16:  0,2,4:0,5,6
    17:  0,1,6:1,3,5
    18:  1,3,5:0,1,6
    19:  0,1,2:2,4,6
    20:  2,4,6:0,1,2
    21:  1,2,3:0,3,5
    22:  0,3,5:1,2,3
    23:  2,3,4:1,4,6
    24:  1,4,6:2,3,4
    25:  3,4,5:0,2,5
    26:  0,2,5:3,4,5
    27:  4,5,6:1,3,6
    28:  1,3,6:4,5,6
family= 0 0 2 0 0 0 0 new D7h genus #    10 is 0,1,2:0,3,6
     1:  0,1,2:0,3,6
     2:  0,3,6:0,1,2
     3:  1,2,3:0,1,4
     4:  0,1,4:1,2,3
     5:  2,3,4:1,2,5
     6:  1,2,5:2,3,4
     7:  3,4,5:2,3,6
     8:  2,3,6:3,4,5
     9:  4,5,6:0,3,4
    10:  0,3,4:4,5,6
    11:  0,5,6:1,4,5
    12:  1,4,5:0,5,6
    13:  0,1,6:2,5,6
    14:  2,5,6:0,1,6
    15:  0,5,6:0,1,4
    16:  0,1,4:0,5,6
    17:  0,1,6:1,2,5
    18:  1,2,5:0,1,6
    19:  0,1,2:2,3,6
    20:  2,3,6:0,1,2
    21:  1,2,3:0,3,4
    22:  0,3,4:1,2,3
    23:  2,3,4:1,4,5
    24:  1,4,5:2,3,4
    25:  3,4,5:2,5,6
    26:  2,5,6:3,4,5
    27:  4,5,6:0,3,6
    28:  0,3,6:4,5,6
family= 0 0 2 0 0 0 0 new D7h genus #    11 is 0,1,2:0,4,5
     1:  0,1,2:0,4,5
     2:  0,4,5:0,1,2
     3:  1,2,3:1,5,6
     4:  1,5,6:1,2,3
     5:  2,3,4:0,2,6
     6:  0,2,6:2,3,4
     7:  3,4,5:0,1,3
     8:  0,1,3:3,4,5
     9:  4,5,6:1,2,4
    10:  1,2,4:4,5,6
    11:  0,5,6:2,3,5
    12:  2,3,5:0,5,6
    13:  0,1,6:3,4,6
    14:  3,4,6:0,1,6
    15:  0,5,6:0,2,3
    16:  0,2,3:0,5,6
    17:  0,1,6:1,3,4
    18:  1,3,4:0,1,6
    19:  0,1,2:2,4,5
    20:  2,4,5:0,1,2
    21:  1,2,3:3,5,6
    22:  3,5,6:1,2,3
    23:  2,3,4:0,4,6
    24:  0,4,6:2,3,4
    25:  3,4,5:0,1,5
    26:  0,1,5:3,4,5
    27:  4,5,6:1,2,6
    28:  1,2,6:4,5,6
family= 0 0 2 0 0 0 0 new D7h genus #    12 is 0,1,2:0,4,6
     1:  0,1,2:0,4,6
     2:  0,4,6:0,1,2
     3:  1,2,3:0,1,5
     4:  0,1,5:1,2,3
     5:  2,3,4:1,2,6
     6:  1,2,6:2,3,4
     7:  3,4,5:0,2,3
     8:  0,2,3:3,4,5
     9:  4,5,6:1,3,4
    10:  1,3,4:4,5,6
    11:  0,5,6:2,4,5
    12:  2,4,5:0,5,6
    13:  0,1,6:3,5,6
    14:  3,5,6:0,1,6
    15:  0,5,6:0,1,3
    16:  0,1,3:0,5,6
    17:  0,1,6:1,2,4
    18:  1,2,4:0,1,6
    19:  0,1,2:2,3,5
    20:  2,3,5:0,1,2
    21:  1,2,3:3,4,6
    22:  3,4,6:1,2,3
    23:  2,3,4:0,4,5
    24:  0,4,5:2,3,4
    25:  3,4,5:1,5,6
    26:  1,5,6:3,4,5
    27:  4,5,6:0,2,6
    28:  0,2,6:4,5,6
family= 0 0 2 0 0 0 0 new D7h genus #    13 is 0,1,2:0,5,6
     1:  0,1,2:0,5,6
     2:  0,5,6:0,1,2
     3:  1,2,3:0,1,6
     4:  0,1,6:1,2,3
     5:  2,3,4:0,1,2
     6:  0,1,2:2,3,4
     7:  3,4,5:1,2,3
     8:  1,2,3:3,4,5
     9:  4,5,6:2,3,4
    10:  2,3,4:4,5,6
    11:  0,5,6:3,4,5
    12:  3,4,5:0,5,6
    13:  0,1,6:4,5,6
    14:  4,5,6:0,1,6
family= 0 0 2 0 0 0 0 new D7h genus #    14 is 0,1,2:1,3,4
     1:  0,1,2:1,3,4
     2:  1,3,4:0,1,2
     3:  1,2,3:2,4,5
     4:  2,4,5:1,2,3
     5:  2,3,4:3,5,6
     6:  3,5,6:2,3,4
     7:  3,4,5:0,4,6
     8:  0,4,6:3,4,5
     9:  4,5,6:0,1,5
    10:  0,1,5:4,5,6
    11:  0,5,6:1,2,6
    12:  1,2,6:0,5,6
    13:  0,1,6:0,2,3
    14:  0,2,3:0,1,6
    15:  0,5,6:3,4,6
    16:  3,4,6:0,5,6
    17:  0,1,6:0,4,5
    18:  0,4,5:0,1,6
    19:  0,1,2:1,5,6
    20:  1,5,6:0,1,2
    21:  1,2,3:0,2,6
    22:  0,2,6:1,2,3
    23:  2,3,4:0,1,3
    24:  0,1,3:2,3,4
    25:  3,4,5:1,2,4
    26:  1,2,4:3,4,5
    27:  4,5,6:2,3,5
    28:  2,3,5:4,5,6
family= 0 0 2 0 0 0 0 new D7h genus #    15 is 0,1,2:1,3,5
     1:  0,1,2:1,3,5
     2:  1,3,5:0,1,2
     3:  1,2,3:2,4,6
     4:  2,4,6:1,2,3
     5:  2,3,4:0,3,5
     6:  0,3,5:2,3,4
     7:  3,4,5:1,4,6
     8:  1,4,6:3,4,5
     9:  4,5,6:0,2,5
    10:  0,2,5:4,5,6
    11:  0,5,6:1,3,6
    12:  1,3,6:0,5,6
    13:  0,1,6:0,2,4
    14:  0,2,4:0,1,6
    15:  0,5,6:2,4,6
    16:  2,4,6:0,5,6
    17:  0,1,6:0,3,5
    18:  0,3,5:0,1,6
    19:  0,1,2:1,4,6
    20:  1,4,6:0,1,2
    21:  1,2,3:0,2,5
    22:  0,2,5:1,2,3
    23:  2,3,4:1,3,6
    24:  1,3,6:2,3,4
    25:  3,4,5:0,2,4
    26:  0,2,4:3,4,5
    27:  4,5,6:1,3,5
    28:  1,3,5:4,5,6
family= 0 0 2 0 0 0 0 new D7h genus #    16 is 0,1,2:1,3,6
     1:  0,1,2:1,3,6
     2:  1,3,6:0,1,2
     3:  1,2,3:0,2,4
     4:  0,2,4:1,2,3
     5:  2,3,4:1,3,5
     6:  1,3,5:2,3,4
     7:  3,4,5:2,4,6
     8:  2,4,6:3,4,5
     9:  4,5,6:0,3,5
    10:  0,3,5:4,5,6
    11:  0,5,6:1,4,6
    12:  1,4,6:0,5,6
    13:  0,1,6:0,2,5
    14:  0,2,5:0,1,6
family= 0 0 2 0 0 0 0 new D7h genus #    17 is 0,1,2:1,4,5
     1:  0,1,2:1,4,5
     2:  1,4,5:0,1,2
     3:  1,2,3:2,5,6
     4:  2,5,6:1,2,3
     5:  2,3,4:0,3,6
     6:  0,3,6:2,3,4
     7:  3,4,5:0,1,4
     8:  0,1,4:3,4,5
     9:  4,5,6:1,2,5
    10:  1,2,5:4,5,6
    11:  0,5,6:2,3,6
    12:  2,3,6:0,5,6
    13:  0,1,6:0,3,4
    14:  0,3,4:0,1,6
family= 0 0 2 0 0 0 0 new D7h genus #    18 is 0,1,2:3,4,5
     1:  0,1,2:3,4,5
     2:  3,4,5:0,1,2
     3:  1,2,3:4,5,6
     4:  4,5,6:1,2,3
     5:  2,3,4:0,5,6
     6:  0,5,6:2,3,4
     7:  3,4,5:0,1,6
     8:  0,1,6:3,4,5
     9:  4,5,6:0,1,2
    10:  0,1,2:4,5,6
    11:  0,5,6:1,2,3
    12:  1,2,3:0,5,6
    13:  0,1,6:2,3,4
    14:  2,3,4:0,1,6
family= 0 0 2 0 0 0 0 new D7h genus #    19 is 0,1,2:3,4,6
     1:  0,1,2:3,4,6
     2:  3,4,6:0,1,2
     3:  1,2,3:0,4,5
     4:  0,4,5:1,2,3
     5:  2,3,4:1,5,6
     6:  1,5,6:2,3,4
     7:  3,4,5:0,2,6
     8:  0,2,6:3,4,5
     9:  4,5,6:0,1,3
    10:  0,1,3:4,5,6
    11:  0,5,6:1,2,4
    12:  1,2,4:0,5,6
    13:  0,1,6:2,3,5
    14:  2,3,5:0,1,6
    15:  0,5,6:1,3,4
    16:  1,3,4:0,5,6
    17:  0,1,6:2,4,5
    18:  2,4,5:0,1,6
    19:  0,1,2:3,5,6
    20:  3,5,6:0,1,2
    21:  1,2,3:0,4,6
    22:  0,4,6:1,2,3
    23:  2,3,4:0,1,5
    24:  0,1,5:2,3,4
    25:  3,4,5:1,2,6
    26:  1,2,6:3,4,5
    27:  4,5,6:0,2,3
    28:  0,2,3:4,5,6
family= 0 0 2 0 0 0 0 new D7h genus #    20 is 0,1,3:0,1,3
     1:  0,1,3:0,1,3
     2:  1,2,4:1,2,4
     3:  2,3,5:2,3,5
     4:  3,4,6:3,4,6
     5:  0,4,5:0,4,5
     6:  1,5,6:1,5,6
     7:  0,2,6:0,2,6
     8:  0,4,6:0,4,6
     9:  0,1,5:0,1,5
    10:  1,2,6:1,2,6
    11:  0,2,3:0,2,3
    12:  1,3,4:1,3,4
    13:  2,4,5:2,4,5
    14:  3,5,6:3,5,6
family= 0 0 2 0 0 0 0 new D7h genus #    21 is 0,1,3:0,1,4
     1:  0,1,3:0,1,4
     2:  0,1,4:0,1,3
     3:  1,2,4:1,2,5
     4:  1,2,5:1,2,4
     5:  2,3,5:2,3,6
     6:  2,3,6:2,3,5
     7:  3,4,6:0,3,4
     8:  0,3,4:3,4,6
     9:  0,4,5:1,4,5
    10:  1,4,5:0,4,5
    11:  1,5,6:2,5,6
    12:  2,5,6:1,5,6
    13:  0,2,6:0,3,6
    14:  0,3,6:0,2,6
    15:  0,4,6:0,3,6
    16:  0,3,6:0,4,6
    17:  0,1,5:0,1,4
    18:  0,1,4:0,1,5
    19:  1,2,6:1,2,5
    20:  1,2,5:1,2,6
    21:  0,2,3:2,3,6
    22:  2,3,6:0,2,3
    23:  1,3,4:0,3,4
    24:  0,3,4:1,3,4
    25:  2,4,5:1,4,5
    26:  1,4,5:2,4,5
    27:  3,5,6:2,5,6
    28:  2,5,6:3,5,6
family= 0 0 2 0 0 0 0 new D7h genus #    22 is 0,1,3:0,1,5
     1:  0,1,3:0,1,5
     2:  0,1,5:0,1,3
     3:  1,2,4:1,2,6
     4:  1,2,6:1,2,4
     5:  2,3,5:0,2,3
     6:  0,2,3:2,3,5
     7:  3,4,6:1,3,4
     8:  1,3,4:3,4,6
     9:  0,4,5:2,4,5
    10:  2,4,5:0,4,5
    11:  1,5,6:3,5,6
    12:  3,5,6:1,5,6
    13:  0,2,6:0,4,6
    14:  0,4,6:0,2,6
family= 0 0 2 0 0 0 0 new D7h genus #    23 is 0,1,3:0,2,3
     1:  0,1,3:0,2,3
     2:  0,2,3:0,1,3
     3:  1,2,4:1,3,4
     4:  1,3,4:1,2,4
     5:  2,3,5:2,4,5
     6:  2,4,5:2,3,5
     7:  3,4,6:3,5,6
     8:  3,5,6:3,4,6
     9:  0,4,5:0,4,6
    10:  0,4,6:0,4,5
    11:  1,5,6:0,1,5
    12:  0,1,5:1,5,6
    13:  0,2,6:1,2,6
    14:  1,2,6:0,2,6
family= 0 0 2 0 0 0 0 new D7h genus #    24 is 0,1,3:0,2,4
     1:  0,1,3:0,2,4
     2:  0,2,4:0,1,3
     3:  1,2,4:1,3,5
     4:  1,3,5:1,2,4
     5:  2,3,5:2,4,6
     6:  2,4,6:2,3,5
     7:  3,4,6:0,3,5
     8:  0,3,5:3,4,6
     9:  0,4,5:1,4,6
    10:  1,4,6:0,4,5
    11:  1,5,6:0,2,5
    12:  0,2,5:1,5,6
    13:  0,2,6:1,3,6
    14:  1,3,6:0,2,6
    15:  0,4,6:0,3,5
    16:  0,3,5:0,4,6
    17:  0,1,5:1,4,6
    18:  1,4,6:0,1,5
    19:  1,2,6:0,2,5
    20:  0,2,5:1,2,6
    21:  0,2,3:1,3,6
    22:  1,3,6:0,2,3
    23:  1,3,4:0,2,4
    24:  0,2,4:1,3,4
    25:  2,4,5:1,3,5
    26:  1,3,5:2,4,5
    27:  3,5,6:2,4,6
    28:  2,4,6:3,5,6
family= 0 0 2 0 0 0 0 new D7h genus #    25 is 0,1,3:0,2,5
     1:  0,1,3:0,2,5
     2:  0,2,5:0,1,3
     3:  1,2,4:1,3,6
     4:  1,3,6:1,2,4
     5:  2,3,5:0,2,4
     6:  0,2,4:2,3,5
     7:  3,4,6:1,3,5
     8:  1,3,5:3,4,6
     9:  0,4,5:2,4,6
    10:  2,4,6:0,4,5
    11:  1,5,6:0,3,5
    12:  0,3,5:1,5,6
    13:  0,2,6:1,4,6
    14:  1,4,6:0,2,6
    15:  0,4,6:0,2,5
    16:  0,2,5:0,4,6
    17:  0,1,5:1,3,6
    18:  1,3,6:0,1,5
    19:  1,2,6:0,2,4
    20:  0,2,4:1,2,6
    21:  0,2,3:1,3,5
    22:  1,3,5:0,2,3
    23:  1,3,4:2,4,6
    24:  2,4,6:1,3,4
    25:  2,4,5:0,3,5
    26:  0,3,5:2,4,5
    27:  3,5,6:1,4,6
    28:  1,4,6:3,5,6
family= 0 0 2 0 0 0 0 new D7h genus #    26 is 0,1,3:0,2,6
     1:  0,1,3:0,2,6
     2:  0,2,6:0,1,3
     3:  1,2,4:0,1,3
     4:  0,1,3:1,2,4
     5:  2,3,5:1,2,4
     6:  1,2,4:2,3,5
     7:  3,4,6:2,3,5
     8:  2,3,5:3,4,6
     9:  0,4,5:3,4,6
    10:  3,4,6:0,4,5
    11:  1,5,6:0,4,5
    12:  0,4,5:1,5,6
    13:  0,2,6:1,5,6
    14:  1,5,6:0,2,6
    15:  0,4,6:0,1,5
    16:  0,1,5:0,4,6
    17:  0,1,5:1,2,6
    18:  1,2,6:0,1,5
    19:  1,2,6:0,2,3
    20:  0,2,3:1,2,6
    21:  0,2,3:1,3,4
    22:  1,3,4:0,2,3
    23:  1,3,4:2,4,5
    24:  2,4,5:1,3,4
    25:  2,4,5:3,5,6
    26:  3,5,6:2,4,5
    27:  3,5,6:0,4,6
    28:  0,4,6:3,5,6
family= 0 0 2 0 0 0 0 new D7h genus #    27 is 0,1,3:0,3,4
     1:  0,1,3:0,3,4
     2:  0,3,4:0,1,3
     3:  1,2,4:1,4,5
     4:  1,4,5:1,2,4
     5:  2,3,5:2,5,6
     6:  2,5,6:2,3,5
     7:  3,4,6:0,3,6
     8:  0,3,6:3,4,6
     9:  0,4,5:0,1,4
    10:  0,1,4:0,4,5
    11:  1,5,6:1,2,5
    12:  1,2,5:1,5,6
    13:  0,2,6:2,3,6
    14:  2,3,6:0,2,6
    15:  0,4,6:0,3,4
    16:  0,3,4:0,4,6
    17:  0,1,5:1,4,5
    18:  1,4,5:0,1,5
    19:  1,2,6:2,5,6
    20:  2,5,6:1,2,6
    21:  0,2,3:0,3,6
    22:  0,3,6:0,2,3
    23:  1,3,4:0,1,4
    24:  0,1,4:1,3,4
    25:  2,4,5:1,2,5
    26:  1,2,5:2,4,5
    27:  3,5,6:2,3,6
    28:  2,3,6:3,5,6
family= 0 0 2 0 0 0 0 new D7h genus #    28 is 0,1,3:0,3,5
     1:  0,1,3:0,3,5
     2:  0,3,5:0,1,3
     3:  1,2,4:1,4,6
     4:  1,4,6:1,2,4
     5:  2,3,5:0,2,5
     6:  0,2,5:2,3,5
     7:  3,4,6:1,3,6
     8:  1,3,6:3,4,6
     9:  0,4,5:0,2,4
    10:  0,2,4:0,4,5
    11:  1,5,6:1,3,5
    12:  1,3,5:1,5,6
    13:  0,2,6:2,4,6
    14:  2,4,6:0,2,6
    15:  0,4,6:0,2,4
    16:  0,2,4:0,4,6
    17:  0,1,5:1,3,5
    18:  1,3,5:0,1,5
    19:  1,2,6:2,4,6
    20:  2,4,6:1,2,6
    21:  0,2,3:0,3,5
    22:  0,3,5:0,2,3
    23:  1,3,4:1,4,6
    24:  1,4,6:1,3,4
    25:  2,4,5:0,2,5
    26:  0,2,5:2,4,5
    27:  3,5,6:1,3,6
    28:  1,3,6:3,5,6
family= 0 0 2 0 0 0 0 new D7h genus #    29 is 0,1,3:0,3,6
     1:  0,1,3:0,3,6
     2:  0,3,6:0,1,3
     3:  1,2,4:0,1,4
     4:  0,1,4:1,2,4
     5:  2,3,5:1,2,5
     6:  1,2,5:2,3,5
     7:  3,4,6:2,3,6
     8:  2,3,6:3,4,6
     9:  0,4,5:0,3,4
    10:  0,3,4:0,4,5
    11:  1,5,6:1,4,5
    12:  1,4,5:1,5,6
    13:  0,2,6:2,5,6
    14:  2,5,6:0,2,6
    15:  0,4,6:0,1,4
    16:  0,1,4:0,4,6
    17:  0,1,5:1,2,5
    18:  1,2,5:0,1,5
    19:  1,2,6:2,3,6
    20:  2,3,6:1,2,6
    21:  0,2,3:0,3,4
    22:  0,3,4:0,2,3
    23:  1,3,4:1,4,5
    24:  1,4,5:1,3,4
    25:  2,4,5:2,5,6
    26:  2,5,6:2,4,5
    27:  3,5,6:0,3,6
    28:  0,3,6:3,5,6
family= 0 0 2 0 0 0 0 new D7h genus #    30 is 0,1,3:0,4,5
     1:  0,1,3:0,4,5
     2:  0,4,5:0,1,3
     3:  1,2,4:1,5,6
     4:  1,5,6:1,2,4
     5:  2,3,5:0,2,6
     6:  0,2,6:2,3,5
     7:  3,4,6:0,1,3
     8:  0,1,3:3,4,6
     9:  0,4,5:1,2,4
    10:  1,2,4:0,4,5
    11:  1,5,6:2,3,5
    12:  2,3,5:1,5,6
    13:  0,2,6:3,4,6
    14:  3,4,6:0,2,6
    15:  0,4,6:0,2,3
    16:  0,2,3:0,4,6
    17:  0,1,5:1,3,4
    18:  1,3,4:0,1,5
    19:  1,2,6:2,4,5
    20:  2,4,5:1,2,6
    21:  0,2,3:3,5,6
    22:  3,5,6:0,2,3
    23:  1,3,4:0,4,6
    24:  0,4,6:1,3,4
    25:  2,4,5:0,1,5
    26:  0,1,5:2,4,5
    27:  3,5,6:1,2,6
    28:  1,2,6:3,5,6
family= 0 0 2 0 0 0 0 new D7h genus #    31 is 0,1,3:0,4,6
     1:  0,1,3:0,4,6
     2:  0,4,6:0,1,3
     3:  1,2,4:0,1,5
     4:  0,1,5:1,2,4
     5:  2,3,5:1,2,6
     6:  1,2,6:2,3,5
     7:  3,4,6:0,2,3
     8:  0,2,3:3,4,6
     9:  0,4,5:1,3,4
    10:  1,3,4:0,4,5
    11:  1,5,6:2,4,5
    12:  2,4,5:1,5,6
    13:  0,2,6:3,5,6
    14:  3,5,6:0,2,6
family= 0 0 2 0 0 0 0 new D7h genus #    32 is 0,1,3:1,2,5
     1:  0,1,3:1,2,5
     2:  1,2,5:0,1,3
     3:  1,2,4:2,3,6
     4:  2,3,6:1,2,4
     5:  2,3,5:0,3,4
     6:  0,3,4:2,3,5
     7:  3,4,6:1,4,5
     8:  1,4,5:3,4,6
     9:  0,4,5:2,5,6
    10:  2,5,6:0,4,5
    11:  1,5,6:0,3,6
    12:  0,3,6:1,5,6
    13:  0,2,6:0,1,4
    14:  0,1,4:0,2,6
    15:  0,4,6:2,5,6
    16:  2,5,6:0,4,6
    17:  0,1,5:0,3,6
    18:  0,3,6:0,1,5
    19:  1,2,6:0,1,4
    20:  0,1,4:1,2,6
    21:  0,2,3:1,2,5
    22:  1,2,5:0,2,3
    23:  1,3,4:2,3,6
    24:  2,3,6:1,3,4
    25:  2,4,5:0,3,4
    26:  0,3,4:2,4,5
    27:  3,5,6:1,4,5
    28:  1,4,5:3,5,6
family= 0 0 2 0 0 0 0 new D7h genus #    33 is 0,1,3:1,2,6
     1:  0,1,3:1,2,6
     2:  1,2,6:0,1,3
     3:  1,2,4:0,2,3
     4:  0,2,3:1,2,4
     5:  2,3,5:1,3,4
     6:  1,3,4:2,3,5
     7:  3,4,6:2,4,5
     8:  2,4,5:3,4,6
     9:  0,4,5:3,5,6
    10:  3,5,6:0,4,5
    11:  1,5,6:0,4,6
    12:  0,4,6:1,5,6
    13:  0,2,6:0,1,5
    14:  0,1,5:0,2,6
family= 0 0 2 0 0 0 0 new D7h genus #    34 is 0,1,3:1,3,4
     1:  0,1,3:1,3,4
     2:  1,3,4:0,1,3
     3:  1,2,4:2,4,5
     4:  2,4,5:1,2,4
     5:  2,3,5:3,5,6
     6:  3,5,6:2,3,5
     7:  3,4,6:0,4,6
     8:  0,4,6:3,4,6
     9:  0,4,5:0,1,5
    10:  0,1,5:0,4,5
    11:  1,5,6:1,2,6
    12:  1,2,6:1,5,6
    13:  0,2,6:0,2,3
    14:  0,2,3:0,2,6
family= 0 0 2 0 0 0 0 new D7h genus #    35 is 0,1,3:1,3,5
     1:  0,1,3:1,3,5
     2:  1,3,5:0,1,3
     3:  1,2,4:2,4,6
     4:  2,4,6:1,2,4
     5:  2,3,5:0,3,5
     6:  0,3,5:2,3,5
     7:  3,4,6:1,4,6
     8:  1,4,6:3,4,6
     9:  0,4,5:0,2,5
    10:  0,2,5:0,4,5
    11:  1,5,6:1,3,6
    12:  1,3,6:1,5,6
    13:  0,2,6:0,2,4
    14:  0,2,4:0,2,6
    15:  0,4,6:2,4,6
    16:  2,4,6:0,4,6
    17:  0,1,5:0,3,5
    18:  0,3,5:0,1,5
    19:  1,2,6:1,4,6
    20:  1,4,6:1,2,6
    21:  0,2,3:0,2,5
    22:  0,2,5:0,2,3
    23:  1,3,4:1,3,6
    24:  1,3,6:1,3,4
    25:  2,4,5:0,2,4
    26:  0,2,4:2,4,5
    27:  3,5,6:1,3,5
    28:  1,3,5:3,5,6
family= 0 0 2 0 0 0 0 new D7h genus #    36 is 0,1,3:1,3,6
     1:  0,1,3:1,3,6
     2:  1,3,6:0,1,3
     3:  1,2,4:0,2,4
     4:  0,2,4:1,2,4
     5:  2,3,5:1,3,5
     6:  1,3,5:2,3,5
     7:  3,4,6:2,4,6
     8:  2,4,6:3,4,6
     9:  0,4,5:0,3,5
    10:  0,3,5:0,4,5
    11:  1,5,6:1,4,6
    12:  1,4,6:1,5,6
    13:  0,2,6:0,2,5
    14:  0,2,5:0,2,6
    15:  0,4,6:1,4,6
    16:  1,4,6:0,4,6
    17:  0,1,5:0,2,5
    18:  0,2,5:0,1,5
    19:  1,2,6:1,3,6
    20:  1,3,6:1,2,6
    21:  0,2,3:0,2,4
    22:  0,2,4:0,2,3
    23:  1,3,4:1,3,5
    24:  1,3,5:1,3,4
    25:  2,4,5:2,4,6
    26:  2,4,6:2,4,5
    27:  3,5,6:0,3,5
    28:  0,3,5:3,5,6
family= 0 0 2 0 0 0 0 new D7h genus #    37 is 0,1,3:1,4,5
     1:  0,1,3:1,4,5
     2:  1,4,5:0,1,3
     3:  1,2,4:2,5,6
     4:  2,5,6:1,2,4
     5:  2,3,5:0,3,6
     6:  0,3,6:2,3,5
     7:  3,4,6:0,1,4
     8:  0,1,4:3,4,6
     9:  0,4,5:1,2,5
    10:  1,2,5:0,4,5
    11:  1,5,6:2,3,6
    12:  2,3,6:1,5,6
    13:  0,2,6:0,3,4
    14:  0,3,4:0,2,6
    15:  0,4,6:2,3,6
    16:  2,3,6:0,4,6
    17:  0,1,5:0,3,4
    18:  0,3,4:0,1,5
    19:  1,2,6:1,4,5
    20:  1,4,5:1,2,6
    21:  0,2,3:2,5,6
    22:  2,5,6:0,2,3
    23:  1,3,4:0,3,6
    24:  0,3,6:1,3,4
    25:  2,4,5:0,1,4
    26:  0,1,4:2,4,5
    27:  3,5,6:1,2,5
    28:  1,2,5:3,5,6
family= 0 0 2 0 0 0 0 new D7h genus #    38 is 0,1,3:1,4,6
     1:  0,1,3:1,4,6
     2:  1,4,6:0,1,3
     3:  1,2,4:0,2,5
     4:  0,2,5:1,2,4
     5:  2,3,5:1,3,6
     6:  1,3,6:2,3,5
     7:  3,4,6:0,2,4
     8:  0,2,4:3,4,6
     9:  0,4,5:1,3,5
    10:  1,3,5:0,4,5
    11:  1,5,6:2,4,6
    12:  2,4,6:1,5,6
    13:  0,2,6:0,3,5
    14:  0,3,5:0,2,6
    15:  0,4,6:1,3,6
    16:  1,3,6:0,4,6
    17:  0,1,5:0,2,4
    18:  0,2,4:0,1,5
    19:  1,2,6:1,3,5
    20:  1,3,5:1,2,6
    21:  0,2,3:2,4,6
    22:  2,4,6:0,2,3
    23:  1,3,4:0,3,5
    24:  0,3,5:1,3,4
    25:  2,4,5:1,4,6
    26:  1,4,6:2,4,5
    27:  3,5,6:0,2,5
    28:  0,2,5:3,5,6
family= 0 0 2 0 0 0 0 new D7h genus #    39 is 0,1,3:1,5,6
     1:  0,1,3:1,5,6
     2:  1,5,6:0,1,3
     3:  1,2,4:0,2,6
     4:  0,2,6:1,2,4
     5:  2,3,5:0,1,3
     6:  0,1,3:2,3,5
     7:  3,4,6:1,2,4
     8:  1,2,4:3,4,6
     9:  0,4,5:2,3,5
    10:  2,3,5:0,4,5
    11:  1,5,6:3,4,6
    12:  3,4,6:1,5,6
    13:  0,2,6:0,4,5
    14:  0,4,5:0,2,6
    15:  0,4,6:1,2,6
    16:  1,2,6:0,4,6
    17:  0,1,5:0,2,3
    18:  0,2,3:0,1,5
    19:  1,2,6:1,3,4
    20:  1,3,4:1,2,6
    21:  0,2,3:2,4,5
    22:  2,4,5:0,2,3
    23:  1,3,4:3,5,6
    24:  3,5,6:1,3,4
    25:  2,4,5:0,4,6
    26:  0,4,6:2,4,5
    27:  3,5,6:0,1,5
    28:  0,1,5:3,5,6
family= 0 0 2 0 0 0 0 new D7h genus #    40 is 0,1,3:2,3,6
     1:  0,1,3:2,3,6
     2:  2,3,6:0,1,3
     3:  1,2,4:0,3,4
     4:  0,3,4:1,2,4
     5:  2,3,5:1,4,5
     6:  1,4,5:2,3,5
     7:  3,4,6:2,5,6
     8:  2,5,6:3,4,6
     9:  0,4,5:0,3,6
    10:  0,3,6:0,4,5
    11:  1,5,6:0,1,4
    12:  0,1,4:1,5,6
    13:  0,2,6:1,2,5
    14:  1,2,5:0,2,6
    15:  0,4,6:1,4,5
    16:  1,4,5:0,4,6
    17:  0,1,5:2,5,6
    18:  2,5,6:0,1,5
    19:  1,2,6:0,3,6
    20:  0,3,6:1,2,6
    21:  0,2,3:0,1,4
    22:  0,1,4:0,2,3
    23:  1,3,4:1,2,5
    24:  1,2,5:1,3,4
    25:  2,4,5:2,3,6
    26:  2,3,6:2,4,5
    27:  3,5,6:0,3,4
    28:  0,3,4:3,5,6
family= 0 0 2 0 0 0 0 new D7h genus #    41 is 0,1,3:2,4,5
     1:  0,1,3:2,4,5
     2:  2,4,5:0,1,3
     3:  1,2,4:3,5,6
     4:  3,5,6:1,2,4
     5:  2,3,5:0,4,6
     6:  0,4,6:2,3,5
     7:  3,4,6:0,1,5
     8:  0,1,5:3,4,6
     9:  0,4,5:1,2,6
    10:  1,2,6:0,4,5
    11:  1,5,6:0,2,3
    12:  0,2,3:1,5,6
    13:  0,2,6:1,3,4
    14:  1,3,4:0,2,6
family= 0 0 2 0 0 0 0 new D7h genus #    42 is 0,1,3:2,4,6
     1:  0,1,3:2,4,6
     2:  2,4,6:0,1,3
     3:  1,2,4:0,3,5
     4:  0,3,5:1,2,4
     5:  2,3,5:1,4,6
     6:  1,4,6:2,3,5
     7:  3,4,6:0,2,5
     8:  0,2,5:3,4,6
     9:  0,4,5:1,3,6
    10:  1,3,6:0,4,5
    11:  1,5,6:0,2,4
    12:  0,2,4:1,5,6
    13:  0,2,6:1,3,5
    14:  1,3,5:0,2,6
    15:  0,4,6:1,3,5
    16:  1,3,5:0,4,6
    17:  0,1,5:2,4,6
    18:  2,4,6:0,1,5
    19:  1,2,6:0,3,5
    20:  0,3,5:1,2,6
    21:  0,2,3:1,4,6
    22:  1,4,6:0,2,3
    23:  1,3,4:0,2,5
    24:  0,2,5:1,3,4
    25:  2,4,5:1,3,6
    26:  1,3,6:2,4,5
    27:  3,5,6:0,2,4
    28:  0,2,4:3,5,6
family= 0 0 2 0 0 0 0 new D7h genus #    43 is 0,1,3:2,5,6
     1:  0,1,3:2,5,6
     2:  2,5,6:0,1,3
     3:  1,2,4:0,3,6
     4:  0,3,6:1,2,4
     5:  2,3,5:0,1,4
     6:  0,1,4:2,3,5
     7:  3,4,6:1,2,5
     8:  1,2,5:3,4,6
     9:  0,4,5:2,3,6
    10:  2,3,6:0,4,5
    11:  1,5,6:0,3,4
    12:  0,3,4:1,5,6
    13:  0,2,6:1,4,5
    14:  1,4,5:0,2,6
    15:  0,4,6:1,2,5
    16:  1,2,5:0,4,6
    17:  0,1,5:2,3,6
    18:  2,3,6:0,1,5
    19:  1,2,6:0,3,4
    20:  0,3,4:1,2,6
    21:  0,2,3:1,4,5
    22:  1,4,5:0,2,3
    23:  1,3,4:2,5,6
    24:  2,5,6:1,3,4
    25:  2,4,5:0,3,6
    26:  0,3,6:2,4,5
    27:  3,5,6:0,1,4
    28:  0,1,4:3,5,6
family= 0 0 2 0 0 0 0 new D7h genus #    44 is 0,1,3:3,5,6
     1:  0,1,3:3,5,6
     2:  3,5,6:0,1,3
     3:  1,2,4:0,4,6
     4:  0,4,6:1,2,4
     5:  2,3,5:0,1,5
     6:  0,1,5:2,3,5
     7:  3,4,6:1,2,6
     8:  1,2,6:3,4,6
     9:  0,4,5:0,2,3
    10:  0,2,3:0,4,5
    11:  1,5,6:1,3,4
    12:  1,3,4:1,5,6
    13:  0,2,6:2,4,5
    14:  2,4,5:0,2,6
family= 0 0 2 0 0 0 0 new D7h genus #    45 is 0,1,4:0,1,4
     1:  0,1,4:0,1,4
     2:  1,2,5:1,2,5
     3:  2,3,6:2,3,6
     4:  0,3,4:0,3,4
     5:  1,4,5:1,4,5
     6:  2,5,6:2,5,6
     7:  0,3,6:0,3,6
family= 0 0 2 0 0 0 0 new D7h genus #    46 is 0,1,4:0,2,4
     1:  0,1,4:0,2,4
     2:  0,2,4:0,1,4
     3:  1,2,5:1,3,5
     4:  1,3,5:1,2,5
     5:  2,3,6:2,4,6
     6:  2,4,6:2,3,6
     7:  0,3,4:0,3,5
     8:  0,3,5:0,3,4
     9:  1,4,5:1,4,6
    10:  1,4,6:1,4,5
    11:  2,5,6:0,2,5
    12:  0,2,5:2,5,6
    13:  0,3,6:1,3,6
    14:  1,3,6:0,3,6
    15:  0,3,6:0,3,5
    16:  0,3,5:0,3,6
    17:  0,1,4:1,4,6
    18:  1,4,6:0,1,4
    19:  1,2,5:0,2,5
    20:  0,2,5:1,2,5
    21:  2,3,6:1,3,6
    22:  1,3,6:2,3,6
    23:  0,3,4:0,2,4
    24:  0,2,4:0,3,4
    25:  1,4,5:1,3,5
    26:  1,3,5:1,4,5
    27:  2,5,6:2,4,6
    28:  2,4,6:2,5,6
family= 0 0 2 0 0 0 0 new D7h genus #    47 is 0,1,4:0,2,5
     1:  0,1,4:0,2,5
     2:  0,2,5:0,1,4
     3:  1,2,5:1,3,6
     4:  1,3,6:1,2,5
     5:  2,3,6:0,2,4
     6:  0,2,4:2,3,6
     7:  0,3,4:1,3,5
     8:  1,3,5:0,3,4
     9:  1,4,5:2,4,6
    10:  2,4,6:1,4,5
    11:  2,5,6:0,3,5
    12:  0,3,5:2,5,6
    13:  0,3,6:1,4,6
    14:  1,4,6:0,3,6
    15:  0,3,6:0,2,5
    16:  0,2,5:0,3,6
    17:  0,1,4:1,3,6
    18:  1,3,6:0,1,4
    19:  1,2,5:0,2,4
    20:  0,2,4:1,2,5
    21:  2,3,6:1,3,5
    22:  1,3,5:2,3,6
    23:  0,3,4:2,4,6
    24:  2,4,6:0,3,4
    25:  1,4,5:0,3,5
    26:  0,3,5:1,4,5
    27:  2,5,6:1,4,6
    28:  1,4,6:2,5,6
family= 0 0 2 0 0 0 0 new D7h genus #    48 is 0,1,4:0,3,4
     1:  0,1,4:0,3,4
     2:  0,3,4:0,1,4
     3:  1,2,5:1,4,5
     4:  1,4,5:1,2,5
     5:  2,3,6:2,5,6
     6:  2,5,6:2,3,6
     7:  0,3,4:0,3,6
     8:  0,3,6:0,3,4
     9:  1,4,5:0,1,4
    10:  0,1,4:1,4,5
    11:  2,5,6:1,2,5
    12:  1,2,5:2,5,6
    13:  0,3,6:2,3,6
    14:  2,3,6:0,3,6
family= 0 0 2 0 0 0 0 new D7h genus #    49 is 0,1,4:0,3,5
     1:  0,1,4:0,3,5
     2:  0,3,5:0,1,4
     3:  1,2,5:1,4,6
     4:  1,4,6:1,2,5
     5:  2,3,6:0,2,5
     6:  0,2,5:2,3,6
     7:  0,3,4:1,3,6
     8:  1,3,6:0,3,4
     9:  1,4,5:0,2,4
    10:  0,2,4:1,4,5
    11:  2,5,6:1,3,5
    12:  1,3,5:2,5,6
    13:  0,3,6:2,4,6
    14:  2,4,6:0,3,6
    15:  0,3,6:0,2,4
    16:  0,2,4:0,3,6
    17:  0,1,4:1,3,5
    18:  1,3,5:0,1,4
    19:  1,2,5:2,4,6
    20:  2,4,6:1,2,5
    21:  2,3,6:0,3,5
    22:  0,3,5:2,3,6
    23:  0,3,4:1,4,6
    24:  1,4,6:0,3,4
    25:  1,4,5:0,2,5
    26:  0,2,5:1,4,5
    27:  2,5,6:1,3,6
    28:  1,3,6:2,5,6
family= 0 0 2 0 0 0 0 new D7h genus #    50 is 0,1,4:0,3,6
     1:  0,1,4:0,3,6
     2:  0,3,6:0,1,4
     3:  1,2,5:0,1,4
     4:  0,1,4:1,2,5
     5:  2,3,6:1,2,5
     6:  1,2,5:2,3,6
     7:  0,3,4:2,3,6
     8:  2,3,6:0,3,4
     9:  1,4,5:0,3,4
    10:  0,3,4:1,4,5
    11:  2,5,6:1,4,5
    12:  1,4,5:2,5,6
    13:  0,3,6:2,5,6
    14:  2,5,6:0,3,6
family= 0 0 2 0 0 0 0 new D7h genus #    51 is 0,1,4:2,3,6
     1:  0,1,4:2,3,6
     2:  2,3,6:0,1,4
     3:  1,2,5:0,3,4
     4:  0,3,4:1,2,5
     5:  2,3,6:1,4,5
     6:  1,4,5:2,3,6
     7:  0,3,4:2,5,6
     8:  2,5,6:0,3,4
     9:  1,4,5:0,3,6
    10:  0,3,6:1,4,5
    11:  2,5,6:0,1,4
    12:  0,1,4:2,5,6
    13:  0,3,6:1,2,5
    14:  1,2,5:0,3,6
family= 0 0 2 0 0 0 0 new D7h genus #    52 is 0,1,4:2,4,6
     1:  0,1,4:2,4,6
     2:  2,4,6:0,1,4
     3:  1,2,5:0,3,5
     4:  0,3,5:1,2,5
     5:  2,3,6:1,4,6
     6:  1,4,6:2,3,6
     7:  0,3,4:0,2,5
     8:  0,2,5:0,3,4
     9:  1,4,5:1,3,6
    10:  1,3,6:1,4,5
    11:  2,5,6:0,2,4
    12:  0,2,4:2,5,6
    13:  0,3,6:1,3,5
    14:  1,3,5:0,3,6
family= 0 0 2 0 0 0 0 new D7h genus #    53 is 0,2,4:0,2,4
     1:  0,2,4:0,2,4
     2:  1,3,5:1,3,5
     3:  2,4,6:2,4,6
     4:  0,3,5:0,3,5
     5:  1,4,6:1,4,6
     6:  0,2,5:0,2,5
     7:  1,3,6:1,3,6
family= 0 0 2 0 0 0 0 new D7h genus #    54 is 0,2,4:0,2,5
     1:  0,2,4:0,2,5
     2:  0,2,5:0,2,4
     3:  1,3,5:1,3,6
     4:  1,3,6:1,3,5
     5:  2,4,6:0,2,4
     6:  0,2,4:2,4,6
     7:  0,3,5:1,3,5
     8:  1,3,5:0,3,5
     9:  1,4,6:2,4,6
    10:  2,4,6:1,4,6
    11:  0,2,5:0,3,5
    12:  0,3,5:0,2,5
    13:  1,3,6:1,4,6
    14:  1,4,6:1,3,6
family= 0 0 2 0 0 0 0 new D7h genus #    55 is 0,2,4:0,3,5
     1:  0,2,4:0,3,5
     2:  0,3,5:0,2,4
     3:  1,3,5:1,4,6
     4:  1,4,6:1,3,5
     5:  2,4,6:0,2,5
     6:  0,2,5:2,4,6
     7:  0,3,5:1,3,6
     8:  1,3,6:0,3,5
     9:  1,4,6:0,2,4
    10:  0,2,4:1,4,6
    11:  0,2,5:1,3,5
    12:  1,3,5:0,2,5
    13:  1,3,6:2,4,6
    14:  2,4,6:1,3,6
family= 0 0 2 0 0 0 0 new D7h genus #    56 is 0,2,4:1,3,5
     1:  0,2,4:1,3,5
     2:  1,3,5:0,2,4
     3:  1,3,5:2,4,6
     4:  2,4,6:1,3,5
     5:  2,4,6:0,3,5
     6:  0,3,5:2,4,6
     7:  0,3,5:1,4,6
     8:  1,4,6:0,3,5
     9:  1,4,6:0,2,5
    10:  0,2,5:1,4,6
    11:  0,2,5:1,3,6
    12:  1,3,6:0,2,5
    13:  1,3,6:0,2,4
    14:  0,2,4:1,3,6
Nber of genera for this family=   56
 
family= 1 0 0 1 0 0 0
 
family= 1 0 0 1 0 0 0 new D7h genus #     1 is 0:\0,1,2
     1:  0:\0,1,2
     2:  \0,1,2:0
     3:  1:\1,2,3
     4:  \1,2,3:1
     5:  2:\2,3,4
     6:  \2,3,4:2
     7:  3:\3,4,5
     8:  \3,4,5:3
     9:  4:\4,5,6
    10:  \4,5,6:4
    11:  5:\0,5,6
    12:  \0,5,6:5
    13:  6:\0,1,6
    14:  \0,1,6:6
    15:  0:\0,5,6
    16:  \0,5,6:0
    17:  1:\0,1,6
    18:  \0,1,6:1
    19:  2:\0,1,2
    20:  \0,1,2:2
    21:  3:\1,2,3
    22:  \1,2,3:3
    23:  4:\2,3,4
    24:  \2,3,4:4
    25:  5:\3,4,5
    26:  \3,4,5:5
    27:  6:\4,5,6
    28:  \4,5,6:6
family= 1 0 0 1 0 0 0 new D7h genus #     2 is 0:\0,1,3
     1:  0:\0,1,3
     2:  \0,1,3:0
     3:  1:\1,2,4
     4:  \1,2,4:1
     5:  2:\2,3,5
     6:  \2,3,5:2
     7:  3:\3,4,6
     8:  \3,4,6:3
     9:  4:\0,4,5
    10:  \0,4,5:4
    11:  5:\1,5,6
    12:  \1,5,6:5
    13:  6:\0,2,6
    14:  \0,2,6:6
    15:  0:\0,4,6
    16:  \0,4,6:0
    17:  1:\0,1,5
    18:  \0,1,5:1
    19:  2:\1,2,6
    20:  \1,2,6:2
    21:  3:\0,2,3
    22:  \0,2,3:3
    23:  4:\1,3,4
    24:  \1,3,4:4
    25:  5:\2,4,5
    26:  \2,4,5:5
    27:  6:\3,5,6
    28:  \3,5,6:6
family= 1 0 0 1 0 0 0 new D7h genus #     3 is 0:\0,1,4
     1:  0:\0,1,4
     2:  \0,1,4:0
     3:  1:\1,2,5
     4:  \1,2,5:1
     5:  2:\2,3,6
     6:  \2,3,6:2
     7:  3:\0,3,4
     8:  \0,3,4:3
     9:  4:\1,4,5
    10:  \1,4,5:4
    11:  5:\2,5,6
    12:  \2,5,6:5
    13:  6:\0,3,6
    14:  \0,3,6:6
    15:  0:\0,3,6
    16:  \0,3,6:0
    17:  1:\0,1,4
    18:  \0,1,4:1
    19:  2:\1,2,5
    20:  \1,2,5:2
    21:  3:\2,3,6
    22:  \2,3,6:3
    23:  4:\0,3,4
    24:  \0,3,4:4
    25:  5:\1,4,5
    26:  \1,4,5:5
    27:  6:\2,5,6
    28:  \2,5,6:6
family= 1 0 0 1 0 0 0 new D7h genus #     4 is 0:\0,1,5
     1:  0:\0,1,5
     2:  \0,1,5:0
     3:  1:\1,2,6
     4:  \1,2,6:1
     5:  2:\0,2,3
     6:  \0,2,3:2
     7:  3:\1,3,4
     8:  \1,3,4:3
     9:  4:\2,4,5
    10:  \2,4,5:4
    11:  5:\3,5,6
    12:  \3,5,6:5
    13:  6:\0,4,6
    14:  \0,4,6:6
    15:  0:\0,2,6
    16:  \0,2,6:0
    17:  1:\0,1,3
    18:  \0,1,3:1
    19:  2:\1,2,4
    20:  \1,2,4:2
    21:  3:\2,3,5
    22:  \2,3,5:3
    23:  4:\3,4,6
    24:  \3,4,6:4
    25:  5:\0,4,5
    26:  \0,4,5:5
    27:  6:\1,5,6
    28:  \1,5,6:6
family= 1 0 0 1 0 0 0 new D7h genus #     5 is 0:\0,1,6
     1:  0:\0,1,6
     2:  \0,1,6:0
     3:  1:\0,1,2
     4:  \0,1,2:1
     5:  2:\1,2,3
     6:  \1,2,3:2
     7:  3:\2,3,4
     8:  \2,3,4:3
     9:  4:\3,4,5
    10:  \3,4,5:4
    11:  5:\4,5,6
    12:  \4,5,6:5
    13:  6:\0,5,6
    14:  \0,5,6:6
family= 1 0 0 1 0 0 0 new D7h genus #     6 is 0:\0,2,3
     1:  0:\0,2,3
     2:  \0,2,3:0
     3:  1:\1,3,4
     4:  \1,3,4:1
     5:  2:\2,4,5
     6:  \2,4,5:2
     7:  3:\3,5,6
     8:  \3,5,6:3
     9:  4:\0,4,6
    10:  \0,4,6:4
    11:  5:\0,1,5
    12:  \0,1,5:5
    13:  6:\1,2,6
    14:  \1,2,6:6
    15:  0:\0,4,5
    16:  \0,4,5:0
    17:  1:\1,5,6
    18:  \1,5,6:1
    19:  2:\0,2,6
    20:  \0,2,6:2
    21:  3:\0,1,3
    22:  \0,1,3:3
    23:  4:\1,2,4
    24:  \1,2,4:4
    25:  5:\2,3,5
    26:  \2,3,5:5
    27:  6:\3,4,6
    28:  \3,4,6:6
family= 1 0 0 1 0 0 0 new D7h genus #     7 is 0:\0,2,4
     1:  0:\0,2,4
     2:  \0,2,4:0
     3:  1:\1,3,5
     4:  \1,3,5:1
     5:  2:\2,4,6
     6:  \2,4,6:2
     7:  3:\0,3,5
     8:  \0,3,5:3
     9:  4:\1,4,6
    10:  \1,4,6:4
    11:  5:\0,2,5
    12:  \0,2,5:5
    13:  6:\1,3,6
    14:  \1,3,6:6
    15:  0:\0,3,5
    16:  \0,3,5:0
    17:  1:\1,4,6
    18:  \1,4,6:1
    19:  2:\0,2,5
    20:  \0,2,5:2
    21:  3:\1,3,6
    22:  \1,3,6:3
    23:  4:\0,2,4
    24:  \0,2,4:4
    25:  5:\1,3,5
    26:  \1,3,5:5
    27:  6:\2,4,6
    28:  \2,4,6:6
family= 1 0 0 1 0 0 0 new D7h genus #     8 is 0:\0,2,5
     1:  0:\0,2,5
     2:  \0,2,5:0
     3:  1:\1,3,6
     4:  \1,3,6:1
     5:  2:\0,2,4
     6:  \0,2,4:2
     7:  3:\1,3,5
     8:  \1,3,5:3
     9:  4:\2,4,6
    10:  \2,4,6:4
    11:  5:\0,3,5
    12:  \0,3,5:5
    13:  6:\1,4,6
    14:  \1,4,6:6
family= 1 0 0 1 0 0 0 new D7h genus #     9 is 0:\0,3,4
     1:  0:\0,3,4
     2:  \0,3,4:0
     3:  1:\1,4,5
     4:  \1,4,5:1
     5:  2:\2,5,6
     6:  \2,5,6:2
     7:  3:\0,3,6
     8:  \0,3,6:3
     9:  4:\0,1,4
    10:  \0,1,4:4
    11:  5:\1,2,5
    12:  \1,2,5:5
    13:  6:\2,3,6
    14:  \2,3,6:6
family= 1 0 0 1 0 0 0 new D7h genus #    10 is 0:\1,2,3
     1:  0:\1,2,3
     2:  \1,2,3:0
     3:  1:\2,3,4
     4:  \2,3,4:1
     5:  2:\3,4,5
     6:  \3,4,5:2
     7:  3:\4,5,6
     8:  \4,5,6:3
     9:  4:\0,5,6
    10:  \0,5,6:4
    11:  5:\0,1,6
    12:  \0,1,6:5
    13:  6:\0,1,2
    14:  \0,1,2:6
    15:  0:\4,5,6
    16:  \4,5,6:0
    17:  1:\0,5,6
    18:  \0,5,6:1
    19:  2:\0,1,6
    20:  \0,1,6:2
    21:  3:\0,1,2
    22:  \0,1,2:3
    23:  4:\1,2,3
    24:  \1,2,3:4
    25:  5:\2,3,4
    26:  \2,3,4:5
    27:  6:\3,4,5
    28:  \3,4,5:6
family= 1 0 0 1 0 0 0 new D7h genus #    11 is 0:\1,2,4
     1:  0:\1,2,4
     2:  \1,2,4:0
     3:  1:\2,3,5
     4:  \2,3,5:1
     5:  2:\3,4,6
     6:  \3,4,6:2
     7:  3:\0,4,5
     8:  \0,4,5:3
     9:  4:\1,5,6
    10:  \1,5,6:4
    11:  5:\0,2,6
    12:  \0,2,6:5
    13:  6:\0,1,3
    14:  \0,1,3:6
    15:  0:\3,5,6
    16:  \3,5,6:0
    17:  1:\0,4,6
    18:  \0,4,6:1
    19:  2:\0,1,5
    20:  \0,1,5:2
    21:  3:\1,2,6
    22:  \1,2,6:3
    23:  4:\0,2,3
    24:  \0,2,3:4
    25:  5:\1,3,4
    26:  \1,3,4:5
    27:  6:\2,4,5
    28:  \2,4,5:6
family= 1 0 0 1 0 0 0 new D7h genus #    12 is 0:\1,2,5
     1:  0:\1,2,5
     2:  \1,2,5:0
     3:  1:\2,3,6
     4:  \2,3,6:1
     5:  2:\0,3,4
     6:  \0,3,4:2
     7:  3:\1,4,5
     8:  \1,4,5:3
     9:  4:\2,5,6
    10:  \2,5,6:4
    11:  5:\0,3,6
    12:  \0,3,6:5
    13:  6:\0,1,4
    14:  \0,1,4:6
    15:  0:\2,5,6
    16:  \2,5,6:0
    17:  1:\0,3,6
    18:  \0,3,6:1
    19:  2:\0,1,4
    20:  \0,1,4:2
    21:  3:\1,2,5
    22:  \1,2,5:3
    23:  4:\2,3,6
    24:  \2,3,6:4
    25:  5:\0,3,4
    26:  \0,3,4:5
    27:  6:\1,4,5
    28:  \1,4,5:6
family= 1 0 0 1 0 0 0 new D7h genus #    13 is 0:\1,2,6
     1:  0:\1,2,6
     2:  \1,2,6:0
     3:  1:\0,2,3
     4:  \0,2,3:1
     5:  2:\1,3,4
     6:  \1,3,4:2
     7:  3:\2,4,5
     8:  \2,4,5:3
     9:  4:\3,5,6
    10:  \3,5,6:4
    11:  5:\0,4,6
    12:  \0,4,6:5
    13:  6:\0,1,5
    14:  \0,1,5:6
    15:  0:\1,5,6
    16:  \1,5,6:0
    17:  1:\0,2,6
    18:  \0,2,6:1
    19:  2:\0,1,3
    20:  \0,1,3:2
    21:  3:\1,2,4
    22:  \1,2,4:3
    23:  4:\2,3,5
    24:  \2,3,5:4
    25:  5:\3,4,6
    26:  \3,4,6:5
    27:  6:\0,4,5
    28:  \0,4,5:6
family= 1 0 0 1 0 0 0 new D7h genus #    14 is 0:\1,3,4
     1:  0:\1,3,4
     2:  \1,3,4:0
     3:  1:\2,4,5
     4:  \2,4,5:1
     5:  2:\3,5,6
     6:  \3,5,6:2
     7:  3:\0,4,6
     8:  \0,4,6:3
     9:  4:\0,1,5
    10:  \0,1,5:4
    11:  5:\1,2,6
    12:  \1,2,6:5
    13:  6:\0,2,3
    14:  \0,2,3:6
    15:  0:\3,4,6
    16:  \3,4,6:0
    17:  1:\0,4,5
    18:  \0,4,5:1
    19:  2:\1,5,6
    20:  \1,5,6:2
    21:  3:\0,2,6
    22:  \0,2,6:3
    23:  4:\0,1,3
    24:  \0,1,3:4
    25:  5:\1,2,4
    26:  \1,2,4:5
    27:  6:\2,3,5
    28:  \2,3,5:6
family= 1 0 0 1 0 0 0 new D7h genus #    15 is 0:\1,3,5
     1:  0:\1,3,5
     2:  \1,3,5:0
     3:  1:\2,4,6
     4:  \2,4,6:1
     5:  2:\0,3,5
     6:  \0,3,5:2
     7:  3:\1,4,6
     8:  \1,4,6:3
     9:  4:\0,2,5
    10:  \0,2,5:4
    11:  5:\1,3,6
    12:  \1,3,6:5
    13:  6:\0,2,4
    14:  \0,2,4:6
    15:  0:\2,4,6
    16:  \2,4,6:0
    17:  1:\0,3,5
    18:  \0,3,5:1
    19:  2:\1,4,6
    20:  \1,4,6:2
    21:  3:\0,2,5
    22:  \0,2,5:3
    23:  4:\1,3,6
    24:  \1,3,6:4
    25:  5:\0,2,4
    26:  \0,2,4:5
    27:  6:\1,3,5
    28:  \1,3,5:6
family= 1 0 0 1 0 0 0 new D7h genus #    16 is 0:\1,3,6
     1:  0:\1,3,6
     2:  \1,3,6:0
     3:  1:\0,2,4
     4:  \0,2,4:1
     5:  2:\1,3,5
     6:  \1,3,5:2
     7:  3:\2,4,6
     8:  \2,4,6:3
     9:  4:\0,3,5
    10:  \0,3,5:4
    11:  5:\1,4,6
    12:  \1,4,6:5
    13:  6:\0,2,5
    14:  \0,2,5:6
    15:  0:\1,4,6
    16:  \1,4,6:0
    17:  1:\0,2,5
    18:  \0,2,5:1
    19:  2:\1,3,6
    20:  \1,3,6:2
    21:  3:\0,2,4
    22:  \0,2,4:3
    23:  4:\1,3,5
    24:  \1,3,5:4
    25:  5:\2,4,6
    26:  \2,4,6:5
    27:  6:\0,3,5
    28:  \0,3,5:6
family= 1 0 0 1 0 0 0 new D7h genus #    17 is 0:\1,4,5
     1:  0:\1,4,5
     2:  \1,4,5:0
     3:  1:\2,5,6
     4:  \2,5,6:1
     5:  2:\0,3,6
     6:  \0,3,6:2
     7:  3:\0,1,4
     8:  \0,1,4:3
     9:  4:\1,2,5
    10:  \1,2,5:4
    11:  5:\2,3,6
    12:  \2,3,6:5
    13:  6:\0,3,4
    14:  \0,3,4:6
    15:  0:\2,3,6
    16:  \2,3,6:0
    17:  1:\0,3,4
    18:  \0,3,4:1
    19:  2:\1,4,5
    20:  \1,4,5:2
    21:  3:\2,5,6
    22:  \2,5,6:3
    23:  4:\0,3,6
    24:  \0,3,6:4
    25:  5:\0,1,4
    26:  \0,1,4:5
    27:  6:\1,2,5
    28:  \1,2,5:6
family= 1 0 0 1 0 0 0 new D7h genus #    18 is 0:\2,3,4
     1:  0:\2,3,4
     2:  \2,3,4:0
     3:  1:\3,4,5
     4:  \3,4,5:1
     5:  2:\4,5,6
     6:  \4,5,6:2
     7:  3:\0,5,6
     8:  \0,5,6:3
     9:  4:\0,1,6
    10:  \0,1,6:4
    11:  5:\0,1,2
    12:  \0,1,2:5
    13:  6:\1,2,3
    14:  \1,2,3:6
    15:  0:\3,4,5
    16:  \3,4,5:0
    17:  1:\4,5,6
    18:  \4,5,6:1
    19:  2:\0,5,6
    20:  \0,5,6:2
    21:  3:\0,1,6
    22:  \0,1,6:3
    23:  4:\0,1,2
    24:  \0,1,2:4
    25:  5:\1,2,3
    26:  \1,2,3:5
    27:  6:\2,3,4
    28:  \2,3,4:6
family= 1 0 0 1 0 0 0 new D7h genus #    19 is 0:\2,3,5
     1:  0:\2,3,5
     2:  \2,3,5:0
     3:  1:\3,4,6
     4:  \3,4,6:1
     5:  2:\0,4,5
     6:  \0,4,5:2
     7:  3:\1,5,6
     8:  \1,5,6:3
     9:  4:\0,2,6
    10:  \0,2,6:4
    11:  5:\0,1,3
    12:  \0,1,3:5
    13:  6:\1,2,4
    14:  \1,2,4:6
    15:  0:\2,4,5
    16:  \2,4,5:0
    17:  1:\3,5,6
    18:  \3,5,6:1
    19:  2:\0,4,6
    20:  \0,4,6:2
    21:  3:\0,1,5
    22:  \0,1,5:3
    23:  4:\1,2,6
    24:  \1,2,6:4
    25:  5:\0,2,3
    26:  \0,2,3:5
    27:  6:\1,3,4
    28:  \1,3,4:6
Nber of genera for this family=   19
 
family= 0 1 0 1 0 0 0
 
family= 0 1 0 1 0 0 0 new D7h genus #     1 is 0,1:\0,1,2
     1:  0,1:\0,1,2
     2:  \0,1,2:0,1
     3:  1,2:\1,2,3
     4:  \1,2,3:1,2
     5:  2,3:\2,3,4
     6:  \2,3,4:2,3
     7:  3,4:\3,4,5
     8:  \3,4,5:3,4
     9:  4,5:\4,5,6
    10:  \4,5,6:4,5
    11:  5,6:\0,5,6
    12:  \0,5,6:5,6
    13:  0,6:\0,1,6
    14:  \0,1,6:0,6
    15:  0,6:\0,5,6
    16:  \0,5,6:0,6
    17:  0,1:\0,1,6
    18:  \0,1,6:0,1
    19:  1,2:\0,1,2
    20:  \0,1,2:1,2
    21:  2,3:\1,2,3
    22:  \1,2,3:2,3
    23:  3,4:\2,3,4
    24:  \2,3,4:3,4
    25:  4,5:\3,4,5
    26:  \3,4,5:4,5
    27:  5,6:\4,5,6
    28:  \4,5,6:5,6
family= 0 1 0 1 0 0 0 new D7h genus #     2 is 0,1:\0,1,3
     1:  0,1:\0,1,3
     2:  \0,1,3:0,1
     3:  1,2:\1,2,4
     4:  \1,2,4:1,2
     5:  2,3:\2,3,5
     6:  \2,3,5:2,3
     7:  3,4:\3,4,6
     8:  \3,4,6:3,4
     9:  4,5:\0,4,5
    10:  \0,4,5:4,5
    11:  5,6:\1,5,6
    12:  \1,5,6:5,6
    13:  0,6:\0,2,6
    14:  \0,2,6:0,6
    15:  0,6:\0,4,6
    16:  \0,4,6:0,6
    17:  0,1:\0,1,5
    18:  \0,1,5:0,1
    19:  1,2:\1,2,6
    20:  \1,2,6:1,2
    21:  2,3:\0,2,3
    22:  \0,2,3:2,3
    23:  3,4:\1,3,4
    24:  \1,3,4:3,4
    25:  4,5:\2,4,5
    26:  \2,4,5:4,5
    27:  5,6:\3,5,6
    28:  \3,5,6:5,6
family= 0 1 0 1 0 0 0 new D7h genus #     3 is 0,1:\0,1,4
     1:  0,1:\0,1,4
     2:  \0,1,4:0,1
     3:  1,2:\1,2,5
     4:  \1,2,5:1,2
     5:  2,3:\2,3,6
     6:  \2,3,6:2,3
     7:  3,4:\0,3,4
     8:  \0,3,4:3,4
     9:  4,5:\1,4,5
    10:  \1,4,5:4,5
    11:  5,6:\2,5,6
    12:  \2,5,6:5,6
    13:  0,6:\0,3,6
    14:  \0,3,6:0,6
family= 0 1 0 1 0 0 0 new D7h genus #     4 is 0,1:\0,2,3
     1:  0,1:\0,2,3
     2:  \0,2,3:0,1
     3:  1,2:\1,3,4
     4:  \1,3,4:1,2
     5:  2,3:\2,4,5
     6:  \2,4,5:2,3
     7:  3,4:\3,5,6
     8:  \3,5,6:3,4
     9:  4,5:\0,4,6
    10:  \0,4,6:4,5
    11:  5,6:\0,1,5
    12:  \0,1,5:5,6
    13:  0,6:\1,2,6
    14:  \1,2,6:0,6
    15:  0,6:\0,4,5
    16:  \0,4,5:0,6
    17:  0,1:\1,5,6
    18:  \1,5,6:0,1
    19:  1,2:\0,2,6
    20:  \0,2,6:1,2
    21:  2,3:\0,1,3
    22:  \0,1,3:2,3
    23:  3,4:\1,2,4
    24:  \1,2,4:3,4
    25:  4,5:\2,3,5
    26:  \2,3,5:4,5
    27:  5,6:\3,4,6
    28:  \3,4,6:5,6
family= 0 1 0 1 0 0 0 new D7h genus #     5 is 0,1:\0,2,4
     1:  0,1:\0,2,4
     2:  \0,2,4:0,1
     3:  1,2:\1,3,5
     4:  \1,3,5:1,2
     5:  2,3:\2,4,6
     6:  \2,4,6:2,3
     7:  3,4:\0,3,5
     8:  \0,3,5:3,4
     9:  4,5:\1,4,6
    10:  \1,4,6:4,5
    11:  5,6:\0,2,5
    12:  \0,2,5:5,6
    13:  0,6:\1,3,6
    14:  \1,3,6:0,6
    15:  0,6:\0,3,5
    16:  \0,3,5:0,6
    17:  0,1:\1,4,6
    18:  \1,4,6:0,1
    19:  1,2:\0,2,5
    20:  \0,2,5:1,2
    21:  2,3:\1,3,6
    22:  \1,3,6:2,3
    23:  3,4:\0,2,4
    24:  \0,2,4:3,4
    25:  4,5:\1,3,5
    26:  \1,3,5:4,5
    27:  5,6:\2,4,6
    28:  \2,4,6:5,6
family= 0 1 0 1 0 0 0 new D7h genus #     6 is 0,1:\0,2,5
     1:  0,1:\0,2,5
     2:  \0,2,5:0,1
     3:  1,2:\1,3,6
     4:  \1,3,6:1,2
     5:  2,3:\0,2,4
     6:  \0,2,4:2,3
     7:  3,4:\1,3,5
     8:  \1,3,5:3,4
     9:  4,5:\2,4,6
    10:  \2,4,6:4,5
    11:  5,6:\0,3,5
    12:  \0,3,5:5,6
    13:  0,6:\1,4,6
    14:  \1,4,6:0,6
    15:  0,6:\0,2,5
    16:  \0,2,5:0,6
    17:  0,1:\1,3,6
    18:  \1,3,6:0,1
    19:  1,2:\0,2,4
    20:  \0,2,4:1,2
    21:  2,3:\1,3,5
    22:  \1,3,5:2,3
    23:  3,4:\2,4,6
    24:  \2,4,6:3,4
    25:  4,5:\0,3,5
    26:  \0,3,5:4,5
    27:  5,6:\1,4,6
    28:  \1,4,6:5,6
family= 0 1 0 1 0 0 0 new D7h genus #     7 is 0,1:\0,2,6
     1:  0,1:\0,2,6
     2:  \0,2,6:0,1
     3:  1,2:\0,1,3
     4:  \0,1,3:1,2
     5:  2,3:\1,2,4
     6:  \1,2,4:2,3
     7:  3,4:\2,3,5
     8:  \2,3,5:3,4
     9:  4,5:\3,4,6
    10:  \3,4,6:4,5
    11:  5,6:\0,4,5
    12:  \0,4,5:5,6
    13:  0,6:\1,5,6
    14:  \1,5,6:0,6
    15:  0,6:\0,1,5
    16:  \0,1,5:0,6
    17:  0,1:\1,2,6
    18:  \1,2,6:0,1
    19:  1,2:\0,2,3
    20:  \0,2,3:1,2
    21:  2,3:\1,3,4
    22:  \1,3,4:2,3
    23:  3,4:\2,4,5
    24:  \2,4,5:3,4
    25:  4,5:\3,5,6
    26:  \3,5,6:4,5
    27:  5,6:\0,4,6
    28:  \0,4,6:5,6
family= 0 1 0 1 0 0 0 new D7h genus #     8 is 0,1:\0,3,4
     1:  0,1:\0,3,4
     2:  \0,3,4:0,1
     3:  1,2:\1,4,5
     4:  \1,4,5:1,2
     5:  2,3:\2,5,6
     6:  \2,5,6:2,3
     7:  3,4:\0,3,6
     8:  \0,3,6:3,4
     9:  4,5:\0,1,4
    10:  \0,1,4:4,5
    11:  5,6:\1,2,5
    12:  \1,2,5:5,6
    13:  0,6:\2,3,6
    14:  \2,3,6:0,6
    15:  0,6:\0,3,4
    16:  \0,3,4:0,6
    17:  0,1:\1,4,5
    18:  \1,4,5:0,1
    19:  1,2:\2,5,6
    20:  \2,5,6:1,2
    21:  2,3:\0,3,6
    22:  \0,3,6:2,3
    23:  3,4:\0,1,4
    24:  \0,1,4:3,4
    25:  4,5:\1,2,5
    26:  \1,2,5:4,5
    27:  5,6:\2,3,6
    28:  \2,3,6:5,6
family= 0 1 0 1 0 0 0 new D7h genus #     9 is 0,1:\0,3,5
     1:  0,1:\0,3,5
     2:  \0,3,5:0,1
     3:  1,2:\1,4,6
     4:  \1,4,6:1,2
     5:  2,3:\0,2,5
     6:  \0,2,5:2,3
     7:  3,4:\1,3,6
     8:  \1,3,6:3,4
     9:  4,5:\0,2,4
    10:  \0,2,4:4,5
    11:  5,6:\1,3,5
    12:  \1,3,5:5,6
    13:  0,6:\2,4,6
    14:  \2,4,6:0,6
    15:  0,6:\0,2,4
    16:  \0,2,4:0,6
    17:  0,1:\1,3,5
    18:  \1,3,5:0,1
    19:  1,2:\2,4,6
    20:  \2,4,6:1,2
    21:  2,3:\0,3,5
    22:  \0,3,5:2,3
    23:  3,4:\1,4,6
    24:  \1,4,6:3,4
    25:  4,5:\0,2,5
    26:  \0,2,5:4,5
    27:  5,6:\1,3,6
    28:  \1,3,6:5,6
family= 0 1 0 1 0 0 0 new D7h genus #    10 is 0,1:\0,3,6
     1:  0,1:\0,3,6
     2:  \0,3,6:0,1
     3:  1,2:\0,1,4
     4:  \0,1,4:1,2
     5:  2,3:\1,2,5
     6:  \1,2,5:2,3
     7:  3,4:\2,3,6
     8:  \2,3,6:3,4
     9:  4,5:\0,3,4
    10:  \0,3,4:4,5
    11:  5,6:\1,4,5
    12:  \1,4,5:5,6
    13:  0,6:\2,5,6
    14:  \2,5,6:0,6
    15:  0,6:\0,1,4
    16:  \0,1,4:0,6
    17:  0,1:\1,2,5
    18:  \1,2,5:0,1
    19:  1,2:\2,3,6
    20:  \2,3,6:1,2
    21:  2,3:\0,3,4
    22:  \0,3,4:2,3
    23:  3,4:\1,4,5
    24:  \1,4,5:3,4
    25:  4,5:\2,5,6
    26:  \2,5,6:4,5
    27:  5,6:\0,3,6
    28:  \0,3,6:5,6
family= 0 1 0 1 0 0 0 new D7h genus #    11 is 0,1:\0,4,5
     1:  0,1:\0,4,5
     2:  \0,4,5:0,1
     3:  1,2:\1,5,6
     4:  \1,5,6:1,2
     5:  2,3:\0,2,6
     6:  \0,2,6:2,3
     7:  3,4:\0,1,3
     8:  \0,1,3:3,4
     9:  4,5:\1,2,4
    10:  \1,2,4:4,5
    11:  5,6:\2,3,5
    12:  \2,3,5:5,6
    13:  0,6:\3,4,6
    14:  \3,4,6:0,6
    15:  0,6:\0,2,3
    16:  \0,2,3:0,6
    17:  0,1:\1,3,4
    18:  \1,3,4:0,1
    19:  1,2:\2,4,5
    20:  \2,4,5:1,2
    21:  2,3:\3,5,6
    22:  \3,5,6:2,3
    23:  3,4:\0,4,6
    24:  \0,4,6:3,4
    25:  4,5:\0,1,5
    26:  \0,1,5:4,5
    27:  5,6:\1,2,6
    28:  \1,2,6:5,6
family= 0 1 0 1 0 0 0 new D7h genus #    12 is 0,1:\0,4,6
     1:  0,1:\0,4,6
     2:  \0,4,6:0,1
     3:  1,2:\0,1,5
     4:  \0,1,5:1,2
     5:  2,3:\1,2,6
     6:  \1,2,6:2,3
     7:  3,4:\0,2,3
     8:  \0,2,3:3,4
     9:  4,5:\1,3,4
    10:  \1,3,4:4,5
    11:  5,6:\2,4,5
    12:  \2,4,5:5,6
    13:  0,6:\3,5,6
    14:  \3,5,6:0,6
    15:  0,6:\0,1,3
    16:  \0,1,3:0,6
    17:  0,1:\1,2,4
    18:  \1,2,4:0,1
    19:  1,2:\2,3,5
    20:  \2,3,5:1,2
    21:  2,3:\3,4,6
    22:  \3,4,6:2,3
    23:  3,4:\0,4,5
    24:  \0,4,5:3,4
    25:  4,5:\1,5,6
    26:  \1,5,6:4,5
    27:  5,6:\0,2,6
    28:  \0,2,6:5,6
family= 0 1 0 1 0 0 0 new D7h genus #    13 is 0,1:\0,5,6
     1:  0,1:\0,5,6
     2:  \0,5,6:0,1
     3:  1,2:\0,1,6
     4:  \0,1,6:1,2
     5:  2,3:\0,1,2
     6:  \0,1,2:2,3
     7:  3,4:\1,2,3
     8:  \1,2,3:3,4
     9:  4,5:\2,3,4
    10:  \2,3,4:4,5
    11:  5,6:\3,4,5
    12:  \3,4,5:5,6
    13:  0,6:\4,5,6
    14:  \4,5,6:0,6
    15:  0,6:\0,1,2
    16:  \0,1,2:0,6
    17:  0,1:\1,2,3
    18:  \1,2,3:0,1
    19:  1,2:\2,3,4
    20:  \2,3,4:1,2
    21:  2,3:\3,4,5
    22:  \3,4,5:2,3
    23:  3,4:\4,5,6
    24:  \4,5,6:3,4
    25:  4,5:\0,5,6
    26:  \0,5,6:4,5
    27:  5,6:\0,1,6
    28:  \0,1,6:5,6
family= 0 1 0 1 0 0 0 new D7h genus #    14 is 0,1:\2,3,4
     1:  0,1:\2,3,4
     2:  \2,3,4:0,1
     3:  1,2:\3,4,5
     4:  \3,4,5:1,2
     5:  2,3:\4,5,6
     6:  \4,5,6:2,3
     7:  3,4:\0,5,6
     8:  \0,5,6:3,4
     9:  4,5:\0,1,6
    10:  \0,1,6:4,5
    11:  5,6:\0,1,2
    12:  \0,1,2:5,6
    13:  0,6:\1,2,3
    14:  \1,2,3:0,6
    15:  0,6:\3,4,5
    16:  \3,4,5:0,6
    17:  0,1:\4,5,6
    18:  \4,5,6:0,1
    19:  1,2:\0,5,6
    20:  \0,5,6:1,2
    21:  2,3:\0,1,6
    22:  \0,1,6:2,3
    23:  3,4:\0,1,2
    24:  \0,1,2:3,4
    25:  4,5:\1,2,3
    26:  \1,2,3:4,5
    27:  5,6:\2,3,4
    28:  \2,3,4:5,6
family= 0 1 0 1 0 0 0 new D7h genus #    15 is 0,1:\2,3,5
     1:  0,1:\2,3,5
     2:  \2,3,5:0,1
     3:  1,2:\3,4,6
     4:  \3,4,6:1,2
     5:  2,3:\0,4,5
     6:  \0,4,5:2,3
     7:  3,4:\1,5,6
     8:  \1,5,6:3,4
     9:  4,5:\0,2,6
    10:  \0,2,6:4,5
    11:  5,6:\0,1,3
    12:  \0,1,3:5,6
    13:  0,6:\1,2,4
    14:  \1,2,4:0,6
    15:  0,6:\2,4,5
    16:  \2,4,5:0,6
    17:  0,1:\3,5,6
    18:  \3,5,6:0,1
    19:  1,2:\0,4,6
    20:  \0,4,6:1,2
    21:  2,3:\0,1,5
    22:  \0,1,5:2,3
    23:  3,4:\1,2,6
    24:  \1,2,6:3,4
    25:  4,5:\0,2,3
    26:  \0,2,3:4,5
    27:  5,6:\1,3,4
    28:  \1,3,4:5,6
family= 0 1 0 1 0 0 0 new D7h genus #    16 is 0,1:\2,3,6
     1:  0,1:\2,3,6
     2:  \2,3,6:0,1
     3:  1,2:\0,3,4
     4:  \0,3,4:1,2
     5:  2,3:\1,4,5
     6:  \1,4,5:2,3
     7:  3,4:\2,5,6
     8:  \2,5,6:3,4
     9:  4,5:\0,3,6
    10:  \0,3,6:4,5
    11:  5,6:\0,1,4
    12:  \0,1,4:5,6
    13:  0,6:\1,2,5
    14:  \1,2,5:0,6
    15:  0,6:\1,4,5
    16:  \1,4,5:0,6
    17:  0,1:\2,5,6
    18:  \2,5,6:0,1
    19:  1,2:\0,3,6
    20:  \0,3,6:1,2
    21:  2,3:\0,1,4
    22:  \0,1,4:2,3
    23:  3,4:\1,2,5
    24:  \1,2,5:3,4
    25:  4,5:\2,3,6
    26:  \2,3,6:4,5
    27:  5,6:\0,3,4
    28:  \0,3,4:5,6
family= 0 1 0 1 0 0 0 new D7h genus #    17 is 0,1:\2,4,5
     1:  0,1:\2,4,5
     2:  \2,4,5:0,1
     3:  1,2:\3,5,6
     4:  \3,5,6:1,2
     5:  2,3:\0,4,6
     6:  \0,4,6:2,3
     7:  3,4:\0,1,5
     8:  \0,1,5:3,4
     9:  4,5:\1,2,6
    10:  \1,2,6:4,5
    11:  5,6:\0,2,3
    12:  \0,2,3:5,6
    13:  0,6:\1,3,4
    14:  \1,3,4:0,6
    15:  0,6:\2,3,5
    16:  \2,3,5:0,6
    17:  0,1:\3,4,6
    18:  \3,4,6:0,1
    19:  1,2:\0,4,5
    20:  \0,4,5:1,2
    21:  2,3:\1,5,6
    22:  \1,5,6:2,3
    23:  3,4:\0,2,6
    24:  \0,2,6:3,4
    25:  4,5:\0,1,3
    26:  \0,1,3:4,5
    27:  5,6:\1,2,4
    28:  \1,2,4:5,6
family= 0 1 0 1 0 0 0 new D7h genus #    18 is 0,1:\2,4,6
     1:  0,1:\2,4,6
     2:  \2,4,6:0,1
     3:  1,2:\0,3,5
     4:  \0,3,5:1,2
     5:  2,3:\1,4,6
     6:  \1,4,6:2,3
     7:  3,4:\0,2,5
     8:  \0,2,5:3,4
     9:  4,5:\1,3,6
    10:  \1,3,6:4,5
    11:  5,6:\0,2,4
    12:  \0,2,4:5,6
    13:  0,6:\1,3,5
    14:  \1,3,5:0,6
family= 0 1 0 1 0 0 0 new D7h genus #    19 is 0,1:\3,4,5
     1:  0,1:\3,4,5
     2:  \3,4,5:0,1
     3:  1,2:\4,5,6
     4:  \4,5,6:1,2
     5:  2,3:\0,5,6
     6:  \0,5,6:2,3
     7:  3,4:\0,1,6
     8:  \0,1,6:3,4
     9:  4,5:\0,1,2
    10:  \0,1,2:4,5
    11:  5,6:\1,2,3
    12:  \1,2,3:5,6
    13:  0,6:\2,3,4
    14:  \2,3,4:0,6
family= 0 1 0 1 0 0 0 new D7h genus #    20 is 0,2:\0,1,2
     1:  0,2:\0,1,2
     2:  \0,1,2:0,2
     3:  1,3:\1,2,3
     4:  \1,2,3:1,3
     5:  2,4:\2,3,4
     6:  \2,3,4:2,4
     7:  3,5:\3,4,5
     8:  \3,4,5:3,5
     9:  4,6:\4,5,6
    10:  \4,5,6:4,6
    11:  0,5:\0,5,6
    12:  \0,5,6:0,5
    13:  1,6:\0,1,6
    14:  \0,1,6:1,6
family= 0 1 0 1 0 0 0 new D7h genus #    21 is 0,2:\0,1,3
     1:  0,2:\0,1,3
     2:  \0,1,3:0,2
     3:  1,3:\1,2,4
     4:  \1,2,4:1,3
     5:  2,4:\2,3,5
     6:  \2,3,5:2,4
     7:  3,5:\3,4,6
     8:  \3,4,6:3,5
     9:  4,6:\0,4,5
    10:  \0,4,5:4,6
    11:  0,5:\1,5,6
    12:  \1,5,6:0,5
    13:  1,6:\0,2,6
    14:  \0,2,6:1,6
    15:  0,5:\0,4,6
    16:  \0,4,6:0,5
    17:  1,6:\0,1,5
    18:  \0,1,5:1,6
    19:  0,2:\1,2,6
    20:  \1,2,6:0,2
    21:  1,3:\0,2,3
    22:  \0,2,3:1,3
    23:  2,4:\1,3,4
    24:  \1,3,4:2,4
    25:  3,5:\2,4,5
    26:  \2,4,5:3,5
    27:  4,6:\3,5,6
    28:  \3,5,6:4,6
family= 0 1 0 1 0 0 0 new D7h genus #    22 is 0,2:\0,1,4
     1:  0,2:\0,1,4
     2:  \0,1,4:0,2
     3:  1,3:\1,2,5
     4:  \1,2,5:1,3
     5:  2,4:\2,3,6
     6:  \2,3,6:2,4
     7:  3,5:\0,3,4
     8:  \0,3,4:3,5
     9:  4,6:\1,4,5
    10:  \1,4,5:4,6
    11:  0,5:\2,5,6
    12:  \2,5,6:0,5
    13:  1,6:\0,3,6
    14:  \0,3,6:1,6
    15:  0,5:\0,3,6
    16:  \0,3,6:0,5
    17:  1,6:\0,1,4
    18:  \0,1,4:1,6
    19:  0,2:\1,2,5
    20:  \1,2,5:0,2
    21:  1,3:\2,3,6
    22:  \2,3,6:1,3
    23:  2,4:\0,3,4
    24:  \0,3,4:2,4
    25:  3,5:\1,4,5
    26:  \1,4,5:3,5
    27:  4,6:\2,5,6
    28:  \2,5,6:4,6
family= 0 1 0 1 0 0 0 new D7h genus #    23 is 0,2:\0,1,5
     1:  0,2:\0,1,5
     2:  \0,1,5:0,2
     3:  1,3:\1,2,6
     4:  \1,2,6:1,3
     5:  2,4:\0,2,3
     6:  \0,2,3:2,4
     7:  3,5:\1,3,4
     8:  \1,3,4:3,5
     9:  4,6:\2,4,5
    10:  \2,4,5:4,6
    11:  0,5:\3,5,6
    12:  \3,5,6:0,5
    13:  1,6:\0,4,6
    14:  \0,4,6:1,6
    15:  0,5:\0,2,6
    16:  \0,2,6:0,5
    17:  1,6:\0,1,3
    18:  \0,1,3:1,6
    19:  0,2:\1,2,4
    20:  \1,2,4:0,2
    21:  1,3:\2,3,5
    22:  \2,3,5:1,3
    23:  2,4:\3,4,6
    24:  \3,4,6:2,4
    25:  3,5:\0,4,5
    26:  \0,4,5:3,5
    27:  4,6:\1,5,6
    28:  \1,5,6:4,6
family= 0 1 0 1 0 0 0 new D7h genus #    24 is 0,2:\0,1,6
     1:  0,2:\0,1,6
     2:  \0,1,6:0,2
     3:  1,3:\0,1,2
     4:  \0,1,2:1,3
     5:  2,4:\1,2,3
     6:  \1,2,3:2,4
     7:  3,5:\2,3,4
     8:  \2,3,4:3,5
     9:  4,6:\3,4,5
    10:  \3,4,5:4,6
    11:  0,5:\4,5,6
    12:  \4,5,6:0,5
    13:  1,6:\0,5,6
    14:  \0,5,6:1,6
    15:  0,5:\0,1,6
    16:  \0,1,6:0,5
    17:  1,6:\0,1,2
    18:  \0,1,2:1,6
    19:  0,2:\1,2,3
    20:  \1,2,3:0,2
    21:  1,3:\2,3,4
    22:  \2,3,4:1,3
    23:  2,4:\3,4,5
    24:  \3,4,5:2,4
    25:  3,5:\4,5,6
    26:  \4,5,6:3,5
    27:  4,6:\0,5,6
    28:  \0,5,6:4,6
family= 0 1 0 1 0 0 0 new D7h genus #    25 is 0,2:\0,2,3
     1:  0,2:\0,2,3
     2:  \0,2,3:0,2
     3:  1,3:\1,3,4
     4:  \1,3,4:1,3
     5:  2,4:\2,4,5
     6:  \2,4,5:2,4
     7:  3,5:\3,5,6
     8:  \3,5,6:3,5
     9:  4,6:\0,4,6
    10:  \0,4,6:4,6
    11:  0,5:\0,1,5
    12:  \0,1,5:0,5
    13:  1,6:\1,2,6
    14:  \1,2,6:1,6
    15:  0,5:\0,4,5
    16:  \0,4,5:0,5
    17:  1,6:\1,5,6
    18:  \1,5,6:1,6
    19:  0,2:\0,2,6
    20:  \0,2,6:0,2
    21:  1,3:\0,1,3
    22:  \0,1,3:1,3
    23:  2,4:\1,2,4
    24:  \1,2,4:2,4
    25:  3,5:\2,3,5
    26:  \2,3,5:3,5
    27:  4,6:\3,4,6
    28:  \3,4,6:4,6
family= 0 1 0 1 0 0 0 new D7h genus #    26 is 0,2:\0,2,4
     1:  0,2:\0,2,4
     2:  \0,2,4:0,2
     3:  1,3:\1,3,5
     4:  \1,3,5:1,3
     5:  2,4:\2,4,6
     6:  \2,4,6:2,4
     7:  3,5:\0,3,5
     8:  \0,3,5:3,5
     9:  4,6:\1,4,6
    10:  \1,4,6:4,6
    11:  0,5:\0,2,5
    12:  \0,2,5:0,5
    13:  1,6:\1,3,6
    14:  \1,3,6:1,6
    15:  0,5:\0,3,5
    16:  \0,3,5:0,5
    17:  1,6:\1,4,6
    18:  \1,4,6:1,6
    19:  0,2:\0,2,5
    20:  \0,2,5:0,2
    21:  1,3:\1,3,6
    22:  \1,3,6:1,3
    23:  2,4:\0,2,4
    24:  \0,2,4:2,4
    25:  3,5:\1,3,5
    26:  \1,3,5:3,5
    27:  4,6:\2,4,6
    28:  \2,4,6:4,6
family= 0 1 0 1 0 0 0 new D7h genus #    27 is 0,2:\0,3,4
     1:  0,2:\0,3,4
     2:  \0,3,4:0,2
     3:  1,3:\1,4,5
     4:  \1,4,5:1,3
     5:  2,4:\2,5,6
     6:  \2,5,6:2,4
     7:  3,5:\0,3,6
     8:  \0,3,6:3,5
     9:  4,6:\0,1,4
    10:  \0,1,4:4,6
    11:  0,5:\1,2,5
    12:  \1,2,5:0,5
    13:  1,6:\2,3,6
    14:  \2,3,6:1,6
    15:  0,5:\0,3,4
    16:  \0,3,4:0,5
    17:  1,6:\1,4,5
    18:  \1,4,5:1,6
    19:  0,2:\2,5,6
    20:  \2,5,6:0,2
    21:  1,3:\0,3,6
    22:  \0,3,6:1,3
    23:  2,4:\0,1,4
    24:  \0,1,4:2,4
    25:  3,5:\1,2,5
    26:  \1,2,5:3,5
    27:  4,6:\2,3,6
    28:  \2,3,6:4,6
family= 0 1 0 1 0 0 0 new D7h genus #    28 is 0,2:\0,3,5
     1:  0,2:\0,3,5
     2:  \0,3,5:0,2
     3:  1,3:\1,4,6
     4:  \1,4,6:1,3
     5:  2,4:\0,2,5
     6:  \0,2,5:2,4
     7:  3,5:\1,3,6
     8:  \1,3,6:3,5
     9:  4,6:\0,2,4
    10:  \0,2,4:4,6
    11:  0,5:\1,3,5
    12:  \1,3,5:0,5
    13:  1,6:\2,4,6
    14:  \2,4,6:1,6
    15:  0,5:\0,2,4
    16:  \0,2,4:0,5
    17:  1,6:\1,3,5
    18:  \1,3,5:1,6
    19:  0,2:\2,4,6
    20:  \2,4,6:0,2
    21:  1,3:\0,3,5
    22:  \0,3,5:1,3
    23:  2,4:\1,4,6
    24:  \1,4,6:2,4
    25:  3,5:\0,2,5
    26:  \0,2,5:3,5
    27:  4,6:\1,3,6
    28:  \1,3,6:4,6
family= 0 1 0 1 0 0 0 new D7h genus #    29 is 0,2:\0,3,6
     1:  0,2:\0,3,6
     2:  \0,3,6:0,2
     3:  1,3:\0,1,4
     4:  \0,1,4:1,3
     5:  2,4:\1,2,5
     6:  \1,2,5:2,4
     7:  3,5:\2,3,6
     8:  \2,3,6:3,5
     9:  4,6:\0,3,4
    10:  \0,3,4:4,6
    11:  0,5:\1,4,5
    12:  \1,4,5:0,5
    13:  1,6:\2,5,6
    14:  \2,5,6:1,6
    15:  0,5:\0,1,4
    16:  \0,1,4:0,5
    17:  1,6:\1,2,5
    18:  \1,2,5:1,6
    19:  0,2:\2,3,6
    20:  \2,3,6:0,2
    21:  1,3:\0,3,4
    22:  \0,3,4:1,3
    23:  2,4:\1,4,5
    24:  \1,4,5:2,4
    25:  3,5:\2,5,6
    26:  \2,5,6:3,5
    27:  4,6:\0,3,6
    28:  \0,3,6:4,6
family= 0 1 0 1 0 0 0 new D7h genus #    30 is 0,2:\0,4,5
     1:  0,2:\0,4,5
     2:  \0,4,5:0,2
     3:  1,3:\1,5,6
     4:  \1,5,6:1,3
     5:  2,4:\0,2,6
     6:  \0,2,6:2,4
     7:  3,5:\0,1,3
     8:  \0,1,3:3,5
     9:  4,6:\1,2,4
    10:  \1,2,4:4,6
    11:  0,5:\2,3,5
    12:  \2,3,5:0,5
    13:  1,6:\3,4,6
    14:  \3,4,6:1,6
    15:  0,5:\0,2,3
    16:  \0,2,3:0,5
    17:  1,6:\1,3,4
    18:  \1,3,4:1,6
    19:  0,2:\2,4,5
    20:  \2,4,5:0,2
    21:  1,3:\3,5,6
    22:  \3,5,6:1,3
    23:  2,4:\0,4,6
    24:  \0,4,6:2,4
    25:  3,5:\0,1,5
    26:  \0,1,5:3,5
    27:  4,6:\1,2,6
    28:  \1,2,6:4,6
family= 0 1 0 1 0 0 0 new D7h genus #    31 is 0,2:\0,4,6
     1:  0,2:\0,4,6
     2:  \0,4,6:0,2
     3:  1,3:\0,1,5
     4:  \0,1,5:1,3
     5:  2,4:\1,2,6
     6:  \1,2,6:2,4
     7:  3,5:\0,2,3
     8:  \0,2,3:3,5
     9:  4,6:\1,3,4
    10:  \1,3,4:4,6
    11:  0,5:\2,4,5
    12:  \2,4,5:0,5
    13:  1,6:\3,5,6
    14:  \3,5,6:1,6
    15:  0,5:\0,1,3
    16:  \0,1,3:0,5
    17:  1,6:\1,2,4
    18:  \1,2,4:1,6
    19:  0,2:\2,3,5
    20:  \2,3,5:0,2
    21:  1,3:\3,4,6
    22:  \3,4,6:1,3
    23:  2,4:\0,4,5
    24:  \0,4,5:2,4
    25:  3,5:\1,5,6
    26:  \1,5,6:3,5
    27:  4,6:\0,2,6
    28:  \0,2,6:4,6
family= 0 1 0 1 0 0 0 new D7h genus #    32 is 0,2:\0,5,6
     1:  0,2:\0,5,6
     2:  \0,5,6:0,2
     3:  1,3:\0,1,6
     4:  \0,1,6:1,3
     5:  2,4:\0,1,2
     6:  \0,1,2:2,4
     7:  3,5:\1,2,3
     8:  \1,2,3:3,5
     9:  4,6:\2,3,4
    10:  \2,3,4:4,6
    11:  0,5:\3,4,5
    12:  \3,4,5:0,5
    13:  1,6:\4,5,6
    14:  \4,5,6:1,6
    15:  0,5:\0,1,2
    16:  \0,1,2:0,5
    17:  1,6:\1,2,3
    18:  \1,2,3:1,6
    19:  0,2:\2,3,4
    20:  \2,3,4:0,2
    21:  1,3:\3,4,5
    22:  \3,4,5:1,3
    23:  2,4:\4,5,6
    24:  \4,5,6:2,4
    25:  3,5:\0,5,6
    26:  \0,5,6:3,5
    27:  4,6:\0,1,6
    28:  \0,1,6:4,6
family= 0 1 0 1 0 0 0 new D7h genus #    33 is 0,2:\1,3,4
     1:  0,2:\1,3,4
     2:  \1,3,4:0,2
     3:  1,3:\2,4,5
     4:  \2,4,5:1,3
     5:  2,4:\3,5,6
     6:  \3,5,6:2,4
     7:  3,5:\0,4,6
     8:  \0,4,6:3,5
     9:  4,6:\0,1,5
    10:  \0,1,5:4,6
    11:  0,5:\1,2,6
    12:  \1,2,6:0,5
    13:  1,6:\0,2,3
    14:  \0,2,3:1,6
    15:  0,5:\3,4,6
    16:  \3,4,6:0,5
    17:  1,6:\0,4,5
    18:  \0,4,5:1,6
    19:  0,2:\1,5,6
    20:  \1,5,6:0,2
    21:  1,3:\0,2,6
    22:  \0,2,6:1,3
    23:  2,4:\0,1,3
    24:  \0,1,3:2,4
    25:  3,5:\1,2,4
    26:  \1,2,4:3,5
    27:  4,6:\2,3,5
    28:  \2,3,5:4,6
family= 0 1 0 1 0 0 0 new D7h genus #    34 is 0,2:\1,3,5
     1:  0,2:\1,3,5
     2:  \1,3,5:0,2
     3:  1,3:\2,4,6
     4:  \2,4,6:1,3
     5:  2,4:\0,3,5
     6:  \0,3,5:2,4
     7:  3,5:\1,4,6
     8:  \1,4,6:3,5
     9:  4,6:\0,2,5
    10:  \0,2,5:4,6
    11:  0,5:\1,3,6
    12:  \1,3,6:0,5
    13:  1,6:\0,2,4
    14:  \0,2,4:1,6
    15:  0,5:\2,4,6
    16:  \2,4,6:0,5
    17:  1,6:\0,3,5
    18:  \0,3,5:1,6
    19:  0,2:\1,4,6
    20:  \1,4,6:0,2
    21:  1,3:\0,2,5
    22:  \0,2,5:1,3
    23:  2,4:\1,3,6
    24:  \1,3,6:2,4
    25:  3,5:\0,2,4
    26:  \0,2,4:3,5
    27:  4,6:\1,3,5
    28:  \1,3,5:4,6
family= 0 1 0 1 0 0 0 new D7h genus #    35 is 0,2:\1,3,6
     1:  0,2:\1,3,6
     2:  \1,3,6:0,2
     3:  1,3:\0,2,4
     4:  \0,2,4:1,3
     5:  2,4:\1,3,5
     6:  \1,3,5:2,4
     7:  3,5:\2,4,6
     8:  \2,4,6:3,5
     9:  4,6:\0,3,5
    10:  \0,3,5:4,6
    11:  0,5:\1,4,6
    12:  \1,4,6:0,5
    13:  1,6:\0,2,5
    14:  \0,2,5:1,6
family= 0 1 0 1 0 0 0 new D7h genus #    36 is 0,2:\1,4,5
     1:  0,2:\1,4,5
     2:  \1,4,5:0,2
     3:  1,3:\2,5,6
     4:  \2,5,6:1,3
     5:  2,4:\0,3,6
     6:  \0,3,6:2,4
     7:  3,5:\0,1,4
     8:  \0,1,4:3,5
     9:  4,6:\1,2,5
    10:  \1,2,5:4,6
    11:  0,5:\2,3,6
    12:  \2,3,6:0,5
    13:  1,6:\0,3,4
    14:  \0,3,4:1,6
family= 0 1 0 1 0 0 0 new D7h genus #    37 is 0,2:\3,4,5
     1:  0,2:\3,4,5
     2:  \3,4,5:0,2
     3:  1,3:\4,5,6
     4:  \4,5,6:1,3
     5:  2,4:\0,5,6
     6:  \0,5,6:2,4
     7:  3,5:\0,1,6
     8:  \0,1,6:3,5
     9:  4,6:\0,1,2
    10:  \0,1,2:4,6
    11:  0,5:\1,2,3
    12:  \1,2,3:0,5
    13:  1,6:\2,3,4
    14:  \2,3,4:1,6
    15:  0,5:\2,3,4
    16:  \2,3,4:0,5
    17:  1,6:\3,4,5
    18:  \3,4,5:1,6
    19:  0,2:\4,5,6
    20:  \4,5,6:0,2
    21:  1,3:\0,5,6
    22:  \0,5,6:1,3
    23:  2,4:\0,1,6
    24:  \0,1,6:2,4
    25:  3,5:\0,1,2
    26:  \0,1,2:3,5
    27:  4,6:\1,2,3
    28:  \1,2,3:4,6
family= 0 1 0 1 0 0 0 new D7h genus #    38 is 0,2:\3,4,6
     1:  0,2:\3,4,6
     2:  \3,4,6:0,2
     3:  1,3:\0,4,5
     4:  \0,4,5:1,3
     5:  2,4:\1,5,6
     6:  \1,5,6:2,4
     7:  3,5:\0,2,6
     8:  \0,2,6:3,5
     9:  4,6:\0,1,3
    10:  \0,1,3:4,6
    11:  0,5:\1,2,4
    12:  \1,2,4:0,5
    13:  1,6:\2,3,5
    14:  \2,3,5:1,6
    15:  0,5:\1,3,4
    16:  \1,3,4:0,5
    17:  1,6:\2,4,5
    18:  \2,4,5:1,6
    19:  0,2:\3,5,6
    20:  \3,5,6:0,2
    21:  1,3:\0,4,6
    22:  \0,4,6:1,3
    23:  2,4:\0,1,5
    24:  \0,1,5:2,4
    25:  3,5:\1,2,6
    26:  \1,2,6:3,5
    27:  4,6:\0,2,3
    28:  \0,2,3:4,6
family= 0 1 0 1 0 0 0 new D7h genus #    39 is 0,3:\0,1,2
     1:  0,3:\0,1,2
     2:  \0,1,2:0,3
     3:  1,4:\1,2,3
     4:  \1,2,3:1,4
     5:  2,5:\2,3,4
     6:  \2,3,4:2,5
     7:  3,6:\3,4,5
     8:  \3,4,5:3,6
     9:  0,4:\4,5,6
    10:  \4,5,6:0,4
    11:  1,5:\0,5,6
    12:  \0,5,6:1,5
    13:  2,6:\0,1,6
    14:  \0,1,6:2,6
    15:  0,4:\0,5,6
    16:  \0,5,6:0,4
    17:  1,5:\0,1,6
    18:  \0,1,6:1,5
    19:  2,6:\0,1,2
    20:  \0,1,2:2,6
    21:  0,3:\1,2,3
    22:  \1,2,3:0,3
    23:  1,4:\2,3,4
    24:  \2,3,4:1,4
    25:  2,5:\3,4,5
    26:  \3,4,5:2,5
    27:  3,6:\4,5,6
    28:  \4,5,6:3,6
family= 0 1 0 1 0 0 0 new D7h genus #    40 is 0,3:\0,1,3
     1:  0,3:\0,1,3
     2:  \0,1,3:0,3
     3:  1,4:\1,2,4
     4:  \1,2,4:1,4
     5:  2,5:\2,3,5
     6:  \2,3,5:2,5
     7:  3,6:\3,4,6
     8:  \3,4,6:3,6
     9:  0,4:\0,4,5
    10:  \0,4,5:0,4
    11:  1,5:\1,5,6
    12:  \1,5,6:1,5
    13:  2,6:\0,2,6
    14:  \0,2,6:2,6
    15:  0,4:\0,4,6
    16:  \0,4,6:0,4
    17:  1,5:\0,1,5
    18:  \0,1,5:1,5
    19:  2,6:\1,2,6
    20:  \1,2,6:2,6
    21:  0,3:\0,2,3
    22:  \0,2,3:0,3
    23:  1,4:\1,3,4
    24:  \1,3,4:1,4
    25:  2,5:\2,4,5
    26:  \2,4,5:2,5
    27:  3,6:\3,5,6
    28:  \3,5,6:3,6
family= 0 1 0 1 0 0 0 new D7h genus #    41 is 0,3:\0,1,4
     1:  0,3:\0,1,4
     2:  \0,1,4:0,3
     3:  1,4:\1,2,5
     4:  \1,2,5:1,4
     5:  2,5:\2,3,6
     6:  \2,3,6:2,5
     7:  3,6:\0,3,4
     8:  \0,3,4:3,6
     9:  0,4:\1,4,5
    10:  \1,4,5:0,4
    11:  1,5:\2,5,6
    12:  \2,5,6:1,5
    13:  2,6:\0,3,6
    14:  \0,3,6:2,6
    15:  0,4:\0,3,6
    16:  \0,3,6:0,4
    17:  1,5:\0,1,4
    18:  \0,1,4:1,5
    19:  2,6:\1,2,5
    20:  \1,2,5:2,6
    21:  0,3:\2,3,6
    22:  \2,3,6:0,3
    23:  1,4:\0,3,4
    24:  \0,3,4:1,4
    25:  2,5:\1,4,5
    26:  \1,4,5:2,5
    27:  3,6:\2,5,6
    28:  \2,5,6:3,6
family= 0 1 0 1 0 0 0 new D7h genus #    42 is 0,3:\0,1,5
     1:  0,3:\0,1,5
     2:  \0,1,5:0,3
     3:  1,4:\1,2,6
     4:  \1,2,6:1,4
     5:  2,5:\0,2,3
     6:  \0,2,3:2,5
     7:  3,6:\1,3,4
     8:  \1,3,4:3,6
     9:  0,4:\2,4,5
    10:  \2,4,5:0,4
    11:  1,5:\3,5,6
    12:  \3,5,6:1,5
    13:  2,6:\0,4,6
    14:  \0,4,6:2,6
    15:  0,4:\0,2,6
    16:  \0,2,6:0,4
    17:  1,5:\0,1,3
    18:  \0,1,3:1,5
    19:  2,6:\1,2,4
    20:  \1,2,4:2,6
    21:  0,3:\2,3,5
    22:  \2,3,5:0,3
    23:  1,4:\3,4,6
    24:  \3,4,6:1,4
    25:  2,5:\0,4,5
    26:  \0,4,5:2,5
    27:  3,6:\1,5,6
    28:  \1,5,6:3,6
family= 0 1 0 1 0 0 0 new D7h genus #    43 is 0,3:\0,1,6
     1:  0,3:\0,1,6
     2:  \0,1,6:0,3
     3:  1,4:\0,1,2
     4:  \0,1,2:1,4
     5:  2,5:\1,2,3
     6:  \1,2,3:2,5
     7:  3,6:\2,3,4
     8:  \2,3,4:3,6
     9:  0,4:\3,4,5
    10:  \3,4,5:0,4
    11:  1,5:\4,5,6
    12:  \4,5,6:1,5
    13:  2,6:\0,5,6
    14:  \0,5,6:2,6
    15:  0,4:\0,1,6
    16:  \0,1,6:0,4
    17:  1,5:\0,1,2
    18:  \0,1,2:1,5
    19:  2,6:\1,2,3
    20:  \1,2,3:2,6
    21:  0,3:\2,3,4
    22:  \2,3,4:0,3
    23:  1,4:\3,4,5
    24:  \3,4,5:1,4
    25:  2,5:\4,5,6
    26:  \4,5,6:2,5
    27:  3,6:\0,5,6
    28:  \0,5,6:3,6
family= 0 1 0 1 0 0 0 new D7h genus #    44 is 0,3:\0,2,4
     1:  0,3:\0,2,4
     2:  \0,2,4:0,3
     3:  1,4:\1,3,5
     4:  \1,3,5:1,4
     5:  2,5:\2,4,6
     6:  \2,4,6:2,5
     7:  3,6:\0,3,5
     8:  \0,3,5:3,6
     9:  0,4:\1,4,6
    10:  \1,4,6:0,4
    11:  1,5:\0,2,5
    12:  \0,2,5:1,5
    13:  2,6:\1,3,6
    14:  \1,3,6:2,6
    15:  0,4:\0,3,5
    16:  \0,3,5:0,4
    17:  1,5:\1,4,6
    18:  \1,4,6:1,5
    19:  2,6:\0,2,5
    20:  \0,2,5:2,6
    21:  0,3:\1,3,6
    22:  \1,3,6:0,3
    23:  1,4:\0,2,4
    24:  \0,2,4:1,4
    25:  2,5:\1,3,5
    26:  \1,3,5:2,5
    27:  3,6:\2,4,6
    28:  \2,4,6:3,6
family= 0 1 0 1 0 0 0 new D7h genus #    45 is 0,3:\0,2,5
     1:  0,3:\0,2,5
     2:  \0,2,5:0,3
     3:  1,4:\1,3,6
     4:  \1,3,6:1,4
     5:  2,5:\0,2,4
     6:  \0,2,4:2,5
     7:  3,6:\1,3,5
     8:  \1,3,5:3,6
     9:  0,4:\2,4,6
    10:  \2,4,6:0,4
    11:  1,5:\0,3,5
    12:  \0,3,5:1,5
    13:  2,6:\1,4,6
    14:  \1,4,6:2,6
    15:  0,4:\0,2,5
    16:  \0,2,5:0,4
    17:  1,5:\1,3,6
    18:  \1,3,6:1,5
    19:  2,6:\0,2,4
    20:  \0,2,4:2,6
    21:  0,3:\1,3,5
    22:  \1,3,5:0,3
    23:  1,4:\2,4,6
    24:  \2,4,6:1,4
    25:  2,5:\0,3,5
    26:  \0,3,5:2,5
    27:  3,6:\1,4,6
    28:  \1,4,6:3,6
family= 0 1 0 1 0 0 0 new D7h genus #    46 is 0,3:\0,2,6
     1:  0,3:\0,2,6
     2:  \0,2,6:0,3
     3:  1,4:\0,1,3
     4:  \0,1,3:1,4
     5:  2,5:\1,2,4
     6:  \1,2,4:2,5
     7:  3,6:\2,3,5
     8:  \2,3,5:3,6
     9:  0,4:\3,4,6
    10:  \3,4,6:0,4
    11:  1,5:\0,4,5
    12:  \0,4,5:1,5
    13:  2,6:\1,5,6
    14:  \1,5,6:2,6
    15:  0,4:\0,1,5
    16:  \0,1,5:0,4
    17:  1,5:\1,2,6
    18:  \1,2,6:1,5
    19:  2,6:\0,2,3
    20:  \0,2,3:2,6
    21:  0,3:\1,3,4
    22:  \1,3,4:0,3
    23:  1,4:\2,4,5
    24:  \2,4,5:1,4
    25:  2,5:\3,5,6
    26:  \3,5,6:2,5
    27:  3,6:\0,4,6
    28:  \0,4,6:3,6
family= 0 1 0 1 0 0 0 new D7h genus #    47 is 0,3:\0,3,4
     1:  0,3:\0,3,4
     2:  \0,3,4:0,3
     3:  1,4:\1,4,5
     4:  \1,4,5:1,4
     5:  2,5:\2,5,6
     6:  \2,5,6:2,5
     7:  3,6:\0,3,6
     8:  \0,3,6:3,6
     9:  0,4:\0,1,4
    10:  \0,1,4:0,4
    11:  1,5:\1,2,5
    12:  \1,2,5:1,5
    13:  2,6:\2,3,6
    14:  \2,3,6:2,6
    15:  0,4:\0,3,4
    16:  \0,3,4:0,4
    17:  1,5:\1,4,5
    18:  \1,4,5:1,5
    19:  2,6:\2,5,6
    20:  \2,5,6:2,6
    21:  0,3:\0,3,6
    22:  \0,3,6:0,3
    23:  1,4:\0,1,4
    24:  \0,1,4:1,4
    25:  2,5:\1,2,5
    26:  \1,2,5:2,5
    27:  3,6:\2,3,6
    28:  \2,3,6:3,6
family= 0 1 0 1 0 0 0 new D7h genus #    48 is 0,3:\0,3,5
     1:  0,3:\0,3,5
     2:  \0,3,5:0,3
     3:  1,4:\1,4,6
     4:  \1,4,6:1,4
     5:  2,5:\0,2,5
     6:  \0,2,5:2,5
     7:  3,6:\1,3,6
     8:  \1,3,6:3,6
     9:  0,4:\0,2,4
    10:  \0,2,4:0,4
    11:  1,5:\1,3,5
    12:  \1,3,5:1,5
    13:  2,6:\2,4,6
    14:  \2,4,6:2,6
family= 0 1 0 1 0 0 0 new D7h genus #    49 is 0,3:\0,4,5
     1:  0,3:\0,4,5
     2:  \0,4,5:0,3
     3:  1,4:\1,5,6
     4:  \1,5,6:1,4
     5:  2,5:\0,2,6
     6:  \0,2,6:2,5
     7:  3,6:\0,1,3
     8:  \0,1,3:3,6
     9:  0,4:\1,2,4
    10:  \1,2,4:0,4
    11:  1,5:\2,3,5
    12:  \2,3,5:1,5
    13:  2,6:\3,4,6
    14:  \3,4,6:2,6
    15:  0,4:\0,2,3
    16:  \0,2,3:0,4
    17:  1,5:\1,3,4
    18:  \1,3,4:1,5
    19:  2,6:\2,4,5
    20:  \2,4,5:2,6
    21:  0,3:\3,5,6
    22:  \3,5,6:0,3
    23:  1,4:\0,4,6
    24:  \0,4,6:1,4
    25:  2,5:\0,1,5
    26:  \0,1,5:2,5
    27:  3,6:\1,2,6
    28:  \1,2,6:3,6
family= 0 1 0 1 0 0 0 new D7h genus #    50 is 0,3:\0,4,6
     1:  0,3:\0,4,6
     2:  \0,4,6:0,3
     3:  1,4:\0,1,5
     4:  \0,1,5:1,4
     5:  2,5:\1,2,6
     6:  \1,2,6:2,5
     7:  3,6:\0,2,3
     8:  \0,2,3:3,6
     9:  0,4:\1,3,4
    10:  \1,3,4:0,4
    11:  1,5:\2,4,5
    12:  \2,4,5:1,5
    13:  2,6:\3,5,6
    14:  \3,5,6:2,6
    15:  0,4:\0,1,3
    16:  \0,1,3:0,4
    17:  1,5:\1,2,4
    18:  \1,2,4:1,5
    19:  2,6:\2,3,5
    20:  \2,3,5:2,6
    21:  0,3:\3,4,6
    22:  \3,4,6:0,3
    23:  1,4:\0,4,5
    24:  \0,4,5:1,4
    25:  2,5:\1,5,6
    26:  \1,5,6:2,5
    27:  3,6:\0,2,6
    28:  \0,2,6:3,6
family= 0 1 0 1 0 0 0 new D7h genus #    51 is 0,3:\0,5,6
     1:  0,3:\0,5,6
     2:  \0,5,6:0,3
     3:  1,4:\0,1,6
     4:  \0,1,6:1,4
     5:  2,5:\0,1,2
     6:  \0,1,2:2,5
     7:  3,6:\1,2,3
     8:  \1,2,3:3,6
     9:  0,4:\2,3,4
    10:  \2,3,4:0,4
    11:  1,5:\3,4,5
    12:  \3,4,5:1,5
    13:  2,6:\4,5,6
    14:  \4,5,6:2,6
    15:  0,4:\0,1,2
    16:  \0,1,2:0,4
    17:  1,5:\1,2,3
    18:  \1,2,3:1,5
    19:  2,6:\2,3,4
    20:  \2,3,4:2,6
    21:  0,3:\3,4,5
    22:  \3,4,5:0,3
    23:  1,4:\4,5,6
    24:  \4,5,6:1,4
    25:  2,5:\0,5,6
    26:  \0,5,6:2,5
    27:  3,6:\0,1,6
    28:  \0,1,6:3,6
family= 0 1 0 1 0 0 0 new D7h genus #    52 is 0,3:\1,2,4
     1:  0,3:\1,2,4
     2:  \1,2,4:0,3
     3:  1,4:\2,3,5
     4:  \2,3,5:1,4
     5:  2,5:\3,4,6
     6:  \3,4,6:2,5
     7:  3,6:\0,4,5
     8:  \0,4,5:3,6
     9:  0,4:\1,5,6
    10:  \1,5,6:0,4
    11:  1,5:\0,2,6
    12:  \0,2,6:1,5
    13:  2,6:\0,1,3
    14:  \0,1,3:2,6
    15:  0,4:\3,5,6
    16:  \3,5,6:0,4
    17:  1,5:\0,4,6
    18:  \0,4,6:1,5
    19:  2,6:\0,1,5
    20:  \0,1,5:2,6
    21:  0,3:\1,2,6
    22:  \1,2,6:0,3
    23:  1,4:\0,2,3
    24:  \0,2,3:1,4
    25:  2,5:\1,3,4
    26:  \1,3,4:2,5
    27:  3,6:\2,4,5
    28:  \2,4,5:3,6
family= 0 1 0 1 0 0 0 new D7h genus #    53 is 0,3:\1,2,5
     1:  0,3:\1,2,5
     2:  \1,2,5:0,3
     3:  1,4:\2,3,6
     4:  \2,3,6:1,4
     5:  2,5:\0,3,4
     6:  \0,3,4:2,5
     7:  3,6:\1,4,5
     8:  \1,4,5:3,6
     9:  0,4:\2,5,6
    10:  \2,5,6:0,4
    11:  1,5:\0,3,6
    12:  \0,3,6:1,5
    13:  2,6:\0,1,4
    14:  \0,1,4:2,6
family= 0 1 0 1 0 0 0 new D7h genus #    54 is 0,3:\1,4,5
     1:  0,3:\1,4,5
     2:  \1,4,5:0,3
     3:  1,4:\2,5,6
     4:  \2,5,6:1,4
     5:  2,5:\0,3,6
     6:  \0,3,6:2,5
     7:  3,6:\0,1,4
     8:  \0,1,4:3,6
     9:  0,4:\1,2,5
    10:  \1,2,5:0,4
    11:  1,5:\2,3,6
    12:  \2,3,6:1,5
    13:  2,6:\0,3,4
    14:  \0,3,4:2,6
    15:  0,4:\2,3,6
    16:  \2,3,6:0,4
    17:  1,5:\0,3,4
    18:  \0,3,4:1,5
    19:  2,6:\1,4,5
    20:  \1,4,5:2,6
    21:  0,3:\2,5,6
    22:  \2,5,6:0,3
    23:  1,4:\0,3,6
    24:  \0,3,6:1,4
    25:  2,5:\0,1,4
    26:  \0,1,4:2,5
    27:  3,6:\1,2,5
    28:  \1,2,5:3,6
family= 0 1 0 1 0 0 0 new D7h genus #    55 is 0,3:\1,4,6
     1:  0,3:\1,4,6
     2:  \1,4,6:0,3
     3:  1,4:\0,2,5
     4:  \0,2,5:1,4
     5:  2,5:\1,3,6
     6:  \1,3,6:2,5
     7:  3,6:\0,2,4
     8:  \0,2,4:3,6
     9:  0,4:\1,3,5
    10:  \1,3,5:0,4
    11:  1,5:\2,4,6
    12:  \2,4,6:1,5
    13:  2,6:\0,3,5
    14:  \0,3,5:2,6
    15:  0,4:\1,3,6
    16:  \1,3,6:0,4
    17:  1,5:\0,2,4
    18:  \0,2,4:1,5
    19:  2,6:\1,3,5
    20:  \1,3,5:2,6
    21:  0,3:\2,4,6
    22:  \2,4,6:0,3
    23:  1,4:\0,3,5
    24:  \0,3,5:1,4
    25:  2,5:\1,4,6
    26:  \1,4,6:2,5
    27:  3,6:\0,2,5
    28:  \0,2,5:3,6
family= 0 1 0 1 0 0 0 new D7h genus #    56 is 0,3:\1,5,6
     1:  0,3:\1,5,6
     2:  \1,5,6:0,3
     3:  1,4:\0,2,6
     4:  \0,2,6:1,4
     5:  2,5:\0,1,3
     6:  \0,1,3:2,5
     7:  3,6:\1,2,4
     8:  \1,2,4:3,6
     9:  0,4:\2,3,5
    10:  \2,3,5:0,4
    11:  1,5:\3,4,6
    12:  \3,4,6:1,5
    13:  2,6:\0,4,5
    14:  \0,4,5:2,6
    15:  0,4:\1,2,6
    16:  \1,2,6:0,4
    17:  1,5:\0,2,3
    18:  \0,2,3:1,5
    19:  2,6:\1,3,4
    20:  \1,3,4:2,6
    21:  0,3:\2,4,5
    22:  \2,4,5:0,3
    23:  1,4:\3,5,6
    24:  \3,5,6:1,4
    25:  2,5:\0,4,6
    26:  \0,4,6:2,5
    27:  3,6:\0,1,5
    28:  \0,1,5:3,6
family= 0 1 0 1 0 0 0 new D7h genus #    57 is 0,3:\4,5,6
     1:  0,3:\4,5,6
     2:  \4,5,6:0,3
     3:  1,4:\0,5,6
     4:  \0,5,6:1,4
     5:  2,5:\0,1,6
     6:  \0,1,6:2,5
     7:  3,6:\0,1,2
     8:  \0,1,2:3,6
     9:  0,4:\1,2,3
    10:  \1,2,3:0,4
    11:  1,5:\2,3,4
    12:  \2,3,4:1,5
    13:  2,6:\3,4,5
    14:  \3,4,5:2,6
Nber of genera for this family=   57
 
family= 0 0 1 1 0 0 0
 
family= 0 0 1 1 0 0 0 new D7h genus #     1 is 0,1,2:\0,1,2
     1:  0,1,2:\0,1,2
     2:  \0,1,2:0,1,2
     3:  1,2,3:\1,2,3
     4:  \1,2,3:1,2,3
     5:  2,3,4:\2,3,4
     6:  \2,3,4:2,3,4
     7:  3,4,5:\3,4,5
     8:  \3,4,5:3,4,5
     9:  4,5,6:\4,5,6
    10:  \4,5,6:4,5,6
    11:  0,5,6:\0,5,6
    12:  \0,5,6:0,5,6
    13:  0,1,6:\0,1,6
    14:  \0,1,6:0,1,6
family= 0 0 1 1 0 0 0 new D7h genus #     2 is 0,1,2:\0,1,3
     1:  0,1,2:\0,1,3
     2:  \0,1,3:0,1,2
     3:  1,2,3:\1,2,4
     4:  \1,2,4:1,2,3
     5:  2,3,4:\2,3,5
     6:  \2,3,5:2,3,4
     7:  3,4,5:\3,4,6
     8:  \3,4,6:3,4,5
     9:  4,5,6:\0,4,5
    10:  \0,4,5:4,5,6
    11:  0,5,6:\1,5,6
    12:  \1,5,6:0,5,6
    13:  0,1,6:\0,2,6
    14:  \0,2,6:0,1,6
    15:  0,5,6:\0,4,6
    16:  \0,4,6:0,5,6
    17:  0,1,6:\0,1,5
    18:  \0,1,5:0,1,6
    19:  0,1,2:\1,2,6
    20:  \1,2,6:0,1,2
    21:  1,2,3:\0,2,3
    22:  \0,2,3:1,2,3
    23:  2,3,4:\1,3,4
    24:  \1,3,4:2,3,4
    25:  3,4,5:\2,4,5
    26:  \2,4,5:3,4,5
    27:  4,5,6:\3,5,6
    28:  \3,5,6:4,5,6
family= 0 0 1 1 0 0 0 new D7h genus #     3 is 0,1,2:\0,1,4
     1:  0,1,2:\0,1,4
     2:  \0,1,4:0,1,2
     3:  1,2,3:\1,2,5
     4:  \1,2,5:1,2,3
     5:  2,3,4:\2,3,6
     6:  \2,3,6:2,3,4
     7:  3,4,5:\0,3,4
     8:  \0,3,4:3,4,5
     9:  4,5,6:\1,4,5
    10:  \1,4,5:4,5,6
    11:  0,5,6:\2,5,6
    12:  \2,5,6:0,5,6
    13:  0,1,6:\0,3,6
    14:  \0,3,6:0,1,6
    15:  0,5,6:\0,3,6
    16:  \0,3,6:0,5,6
    17:  0,1,6:\0,1,4
    18:  \0,1,4:0,1,6
    19:  0,1,2:\1,2,5
    20:  \1,2,5:0,1,2
    21:  1,2,3:\2,3,6
    22:  \2,3,6:1,2,3
    23:  2,3,4:\0,3,4
    24:  \0,3,4:2,3,4
    25:  3,4,5:\1,4,5
    26:  \1,4,5:3,4,5
    27:  4,5,6:\2,5,6
    28:  \2,5,6:4,5,6
family= 0 0 1 1 0 0 0 new D7h genus #     4 is 0,1,2:\0,1,5
     1:  0,1,2:\0,1,5
     2:  \0,1,5:0,1,2
     3:  1,2,3:\1,2,6
     4:  \1,2,6:1,2,3
     5:  2,3,4:\0,2,3
     6:  \0,2,3:2,3,4
     7:  3,4,5:\1,3,4
     8:  \1,3,4:3,4,5
     9:  4,5,6:\2,4,5
    10:  \2,4,5:4,5,6
    11:  0,5,6:\3,5,6
    12:  \3,5,6:0,5,6
    13:  0,1,6:\0,4,6
    14:  \0,4,6:0,1,6
    15:  0,5,6:\0,2,6
    16:  \0,2,6:0,5,6
    17:  0,1,6:\0,1,3
    18:  \0,1,3:0,1,6
    19:  0,1,2:\1,2,4
    20:  \1,2,4:0,1,2
    21:  1,2,3:\2,3,5
    22:  \2,3,5:1,2,3
    23:  2,3,4:\3,4,6
    24:  \3,4,6:2,3,4
    25:  3,4,5:\0,4,5
    26:  \0,4,5:3,4,5
    27:  4,5,6:\1,5,6
    28:  \1,5,6:4,5,6
family= 0 0 1 1 0 0 0 new D7h genus #     5 is 0,1,2:\0,1,6
     1:  0,1,2:\0,1,6
     2:  \0,1,6:0,1,2
     3:  1,2,3:\0,1,2
     4:  \0,1,2:1,2,3
     5:  2,3,4:\1,2,3
     6:  \1,2,3:2,3,4
     7:  3,4,5:\2,3,4
     8:  \2,3,4:3,4,5
     9:  4,5,6:\3,4,5
    10:  \3,4,5:4,5,6
    11:  0,5,6:\4,5,6
    12:  \4,5,6:0,5,6
    13:  0,1,6:\0,5,6
    14:  \0,5,6:0,1,6
    15:  0,5,6:\0,1,6
    16:  \0,1,6:0,5,6
    17:  0,1,6:\0,1,2
    18:  \0,1,2:0,1,6
    19:  0,1,2:\1,2,3
    20:  \1,2,3:0,1,2
    21:  1,2,3:\2,3,4
    22:  \2,3,4:1,2,3
    23:  2,3,4:\3,4,5
    24:  \3,4,5:2,3,4
    25:  3,4,5:\4,5,6
    26:  \4,5,6:3,4,5
    27:  4,5,6:\0,5,6
    28:  \0,5,6:4,5,6
family= 0 0 1 1 0 0 0 new D7h genus #     6 is 0,1,2:\0,2,3
     1:  0,1,2:\0,2,3
     2:  \0,2,3:0,1,2
     3:  1,2,3:\1,3,4
     4:  \1,3,4:1,2,3
     5:  2,3,4:\2,4,5
     6:  \2,4,5:2,3,4
     7:  3,4,5:\3,5,6
     8:  \3,5,6:3,4,5
     9:  4,5,6:\0,4,6
    10:  \0,4,6:4,5,6
    11:  0,5,6:\0,1,5
    12:  \0,1,5:0,5,6
    13:  0,1,6:\1,2,6
    14:  \1,2,6:0,1,6
    15:  0,5,6:\0,4,5
    16:  \0,4,5:0,5,6
    17:  0,1,6:\1,5,6
    18:  \1,5,6:0,1,6
    19:  0,1,2:\0,2,6
    20:  \0,2,6:0,1,2
    21:  1,2,3:\0,1,3
    22:  \0,1,3:1,2,3
    23:  2,3,4:\1,2,4
    24:  \1,2,4:2,3,4
    25:  3,4,5:\2,3,5
    26:  \2,3,5:3,4,5
    27:  4,5,6:\3,4,6
    28:  \3,4,6:4,5,6
family= 0 0 1 1 0 0 0 new D7h genus #     7 is 0,1,2:\0,2,4
     1:  0,1,2:\0,2,4
     2:  \0,2,4:0,1,2
     3:  1,2,3:\1,3,5
     4:  \1,3,5:1,2,3
     5:  2,3,4:\2,4,6
     6:  \2,4,6:2,3,4
     7:  3,4,5:\0,3,5
     8:  \0,3,5:3,4,5
     9:  4,5,6:\1,4,6
    10:  \1,4,6:4,5,6
    11:  0,5,6:\0,2,5
    12:  \0,2,5:0,5,6
    13:  0,1,6:\1,3,6
    14:  \1,3,6:0,1,6
    15:  0,5,6:\0,3,5
    16:  \0,3,5:0,5,6
    17:  0,1,6:\1,4,6
    18:  \1,4,6:0,1,6
    19:  0,1,2:\0,2,5
    20:  \0,2,5:0,1,2
    21:  1,2,3:\1,3,6
    22:  \1,3,6:1,2,3
    23:  2,3,4:\0,2,4
    24:  \0,2,4:2,3,4
    25:  3,4,5:\1,3,5
    26:  \1,3,5:3,4,5
    27:  4,5,6:\2,4,6
    28:  \2,4,6:4,5,6
family= 0 0 1 1 0 0 0 new D7h genus #     8 is 0,1,2:\0,3,4
     1:  0,1,2:\0,3,4
     2:  \0,3,4:0,1,2
     3:  1,2,3:\1,4,5
     4:  \1,4,5:1,2,3
     5:  2,3,4:\2,5,6
     6:  \2,5,6:2,3,4
     7:  3,4,5:\0,3,6
     8:  \0,3,6:3,4,5
     9:  4,5,6:\0,1,4
    10:  \0,1,4:4,5,6
    11:  0,5,6:\1,2,5
    12:  \1,2,5:0,5,6
    13:  0,1,6:\2,3,6
    14:  \2,3,6:0,1,6
    15:  0,5,6:\0,3,4
    16:  \0,3,4:0,5,6
    17:  0,1,6:\1,4,5
    18:  \1,4,5:0,1,6
    19:  0,1,2:\2,5,6
    20:  \2,5,6:0,1,2
    21:  1,2,3:\0,3,6
    22:  \0,3,6:1,2,3
    23:  2,3,4:\0,1,4
    24:  \0,1,4:2,3,4
    25:  3,4,5:\1,2,5
    26:  \1,2,5:3,4,5
    27:  4,5,6:\2,3,6
    28:  \2,3,6:4,5,6
family= 0 0 1 1 0 0 0 new D7h genus #     9 is 0,1,2:\0,3,5
     1:  0,1,2:\0,3,5
     2:  \0,3,5:0,1,2
     3:  1,2,3:\1,4,6
     4:  \1,4,6:1,2,3
     5:  2,3,4:\0,2,5
     6:  \0,2,5:2,3,4
     7:  3,4,5:\1,3,6
     8:  \1,3,6:3,4,5
     9:  4,5,6:\0,2,4
    10:  \0,2,4:4,5,6
    11:  0,5,6:\1,3,5
    12:  \1,3,5:0,5,6
    13:  0,1,6:\2,4,6
    14:  \2,4,6:0,1,6
    15:  0,5,6:\0,2,4
    16:  \0,2,4:0,5,6
    17:  0,1,6:\1,3,5
    18:  \1,3,5:0,1,6
    19:  0,1,2:\2,4,6
    20:  \2,4,6:0,1,2
    21:  1,2,3:\0,3,5
    22:  \0,3,5:1,2,3
    23:  2,3,4:\1,4,6
    24:  \1,4,6:2,3,4
    25:  3,4,5:\0,2,5
    26:  \0,2,5:3,4,5
    27:  4,5,6:\1,3,6
    28:  \1,3,6:4,5,6
family= 0 0 1 1 0 0 0 new D7h genus #    10 is 0,1,2:\0,3,6
     1:  0,1,2:\0,3,6
     2:  \0,3,6:0,1,2
     3:  1,2,3:\0,1,4
     4:  \0,1,4:1,2,3
     5:  2,3,4:\1,2,5
     6:  \1,2,5:2,3,4
     7:  3,4,5:\2,3,6
     8:  \2,3,6:3,4,5
     9:  4,5,6:\0,3,4
    10:  \0,3,4:4,5,6
    11:  0,5,6:\1,4,5
    12:  \1,4,5:0,5,6
    13:  0,1,6:\2,5,6
    14:  \2,5,6:0,1,6
    15:  0,5,6:\0,1,4
    16:  \0,1,4:0,5,6
    17:  0,1,6:\1,2,5
    18:  \1,2,5:0,1,6
    19:  0,1,2:\2,3,6
    20:  \2,3,6:0,1,2
    21:  1,2,3:\0,3,4
    22:  \0,3,4:1,2,3
    23:  2,3,4:\1,4,5
    24:  \1,4,5:2,3,4
    25:  3,4,5:\2,5,6
    26:  \2,5,6:3,4,5
    27:  4,5,6:\0,3,6
    28:  \0,3,6:4,5,6
family= 0 0 1 1 0 0 0 new D7h genus #    11 is 0,1,2:\0,4,5
     1:  0,1,2:\0,4,5
     2:  \0,4,5:0,1,2
     3:  1,2,3:\1,5,6
     4:  \1,5,6:1,2,3
     5:  2,3,4:\0,2,6
     6:  \0,2,6:2,3,4
     7:  3,4,5:\0,1,3
     8:  \0,1,3:3,4,5
     9:  4,5,6:\1,2,4
    10:  \1,2,4:4,5,6
    11:  0,5,6:\2,3,5
    12:  \2,3,5:0,5,6
    13:  0,1,6:\3,4,6
    14:  \3,4,6:0,1,6
    15:  0,5,6:\0,2,3
    16:  \0,2,3:0,5,6
    17:  0,1,6:\1,3,4
    18:  \1,3,4:0,1,6
    19:  0,1,2:\2,4,5
    20:  \2,4,5:0,1,2
    21:  1,2,3:\3,5,6
    22:  \3,5,6:1,2,3
    23:  2,3,4:\0,4,6
    24:  \0,4,6:2,3,4
    25:  3,4,5:\0,1,5
    26:  \0,1,5:3,4,5
    27:  4,5,6:\1,2,6
    28:  \1,2,6:4,5,6
family= 0 0 1 1 0 0 0 new D7h genus #    12 is 0,1,2:\0,4,6
     1:  0,1,2:\0,4,6
     2:  \0,4,6:0,1,2
     3:  1,2,3:\0,1,5
     4:  \0,1,5:1,2,3
     5:  2,3,4:\1,2,6
     6:  \1,2,6:2,3,4
     7:  3,4,5:\0,2,3
     8:  \0,2,3:3,4,5
     9:  4,5,6:\1,3,4
    10:  \1,3,4:4,5,6
    11:  0,5,6:\2,4,5
    12:  \2,4,5:0,5,6
    13:  0,1,6:\3,5,6
    14:  \3,5,6:0,1,6
    15:  0,5,6:\0,1,3
    16:  \0,1,3:0,5,6
    17:  0,1,6:\1,2,4
    18:  \1,2,4:0,1,6
    19:  0,1,2:\2,3,5
    20:  \2,3,5:0,1,2
    21:  1,2,3:\3,4,6
    22:  \3,4,6:1,2,3
    23:  2,3,4:\0,4,5
    24:  \0,4,5:2,3,4
    25:  3,4,5:\1,5,6
    26:  \1,5,6:3,4,5
    27:  4,5,6:\0,2,6
    28:  \0,2,6:4,5,6
family= 0 0 1 1 0 0 0 new D7h genus #    13 is 0,1,2:\0,5,6
     1:  0,1,2:\0,5,6
     2:  \0,5,6:0,1,2
     3:  1,2,3:\0,1,6
     4:  \0,1,6:1,2,3
     5:  2,3,4:\0,1,2
     6:  \0,1,2:2,3,4
     7:  3,4,5:\1,2,3
     8:  \1,2,3:3,4,5
     9:  4,5,6:\2,3,4
    10:  \2,3,4:4,5,6
    11:  0,5,6:\3,4,5
    12:  \3,4,5:0,5,6
    13:  0,1,6:\4,5,6
    14:  \4,5,6:0,1,6
    15:  0,5,6:\0,1,2
    16:  \0,1,2:0,5,6
    17:  0,1,6:\1,2,3
    18:  \1,2,3:0,1,6
    19:  0,1,2:\2,3,4
    20:  \2,3,4:0,1,2
    21:  1,2,3:\3,4,5
    22:  \3,4,5:1,2,3
    23:  2,3,4:\4,5,6
    24:  \4,5,6:2,3,4
    25:  3,4,5:\0,5,6
    26:  \0,5,6:3,4,5
    27:  4,5,6:\0,1,6
    28:  \0,1,6:4,5,6
family= 0 0 1 1 0 0 0 new D7h genus #    14 is 0,1,2:\1,3,4
     1:  0,1,2:\1,3,4
     2:  \1,3,4:0,1,2
     3:  1,2,3:\2,4,5
     4:  \2,4,5:1,2,3
     5:  2,3,4:\3,5,6
     6:  \3,5,6:2,3,4
     7:  3,4,5:\0,4,6
     8:  \0,4,6:3,4,5
     9:  4,5,6:\0,1,5
    10:  \0,1,5:4,5,6
    11:  0,5,6:\1,2,6
    12:  \1,2,6:0,5,6
    13:  0,1,6:\0,2,3
    14:  \0,2,3:0,1,6
    15:  0,5,6:\3,4,6
    16:  \3,4,6:0,5,6
    17:  0,1,6:\0,4,5
    18:  \0,4,5:0,1,6
    19:  0,1,2:\1,5,6
    20:  \1,5,6:0,1,2
    21:  1,2,3:\0,2,6
    22:  \0,2,6:1,2,3
    23:  2,3,4:\0,1,3
    24:  \0,1,3:2,3,4
    25:  3,4,5:\1,2,4
    26:  \1,2,4:3,4,5
    27:  4,5,6:\2,3,5
    28:  \2,3,5:4,5,6
family= 0 0 1 1 0 0 0 new D7h genus #    15 is 0,1,2:\1,3,5
     1:  0,1,2:\1,3,5
     2:  \1,3,5:0,1,2
     3:  1,2,3:\2,4,6
     4:  \2,4,6:1,2,3
     5:  2,3,4:\0,3,5
     6:  \0,3,5:2,3,4
     7:  3,4,5:\1,4,6
     8:  \1,4,6:3,4,5
     9:  4,5,6:\0,2,5
    10:  \0,2,5:4,5,6
    11:  0,5,6:\1,3,6
    12:  \1,3,6:0,5,6
    13:  0,1,6:\0,2,4
    14:  \0,2,4:0,1,6
    15:  0,5,6:\2,4,6
    16:  \2,4,6:0,5,6
    17:  0,1,6:\0,3,5
    18:  \0,3,5:0,1,6
    19:  0,1,2:\1,4,6
    20:  \1,4,6:0,1,2
    21:  1,2,3:\0,2,5
    22:  \0,2,5:1,2,3
    23:  2,3,4:\1,3,6
    24:  \1,3,6:2,3,4
    25:  3,4,5:\0,2,4
    26:  \0,2,4:3,4,5
    27:  4,5,6:\1,3,5
    28:  \1,3,5:4,5,6
family= 0 0 1 1 0 0 0 new D7h genus #    16 is 0,1,2:\1,3,6
     1:  0,1,2:\1,3,6
     2:  \1,3,6:0,1,2
     3:  1,2,3:\0,2,4
     4:  \0,2,4:1,2,3
     5:  2,3,4:\1,3,5
     6:  \1,3,5:2,3,4
     7:  3,4,5:\2,4,6
     8:  \2,4,6:3,4,5
     9:  4,5,6:\0,3,5
    10:  \0,3,5:4,5,6
    11:  0,5,6:\1,4,6
    12:  \1,4,6:0,5,6
    13:  0,1,6:\0,2,5
    14:  \0,2,5:0,1,6
family= 0 0 1 1 0 0 0 new D7h genus #    17 is 0,1,2:\1,4,5
     1:  0,1,2:\1,4,5
     2:  \1,4,5:0,1,2
     3:  1,2,3:\2,5,6
     4:  \2,5,6:1,2,3
     5:  2,3,4:\0,3,6
     6:  \0,3,6:2,3,4
     7:  3,4,5:\0,1,4
     8:  \0,1,4:3,4,5
     9:  4,5,6:\1,2,5
    10:  \1,2,5:4,5,6
    11:  0,5,6:\2,3,6
    12:  \2,3,6:0,5,6
    13:  0,1,6:\0,3,4
    14:  \0,3,4:0,1,6
family= 0 0 1 1 0 0 0 new D7h genus #    18 is 0,1,2:\3,4,5
     1:  0,1,2:\3,4,5
     2:  \3,4,5:0,1,2
     3:  1,2,3:\4,5,6
     4:  \4,5,6:1,2,3
     5:  2,3,4:\0,5,6
     6:  \0,5,6:2,3,4
     7:  3,4,5:\0,1,6
     8:  \0,1,6:3,4,5
     9:  4,5,6:\0,1,2
    10:  \0,1,2:4,5,6
    11:  0,5,6:\1,2,3
    12:  \1,2,3:0,5,6
    13:  0,1,6:\2,3,4
    14:  \2,3,4:0,1,6
    15:  0,5,6:\2,3,4
    16:  \2,3,4:0,5,6
    17:  0,1,6:\3,4,5
    18:  \3,4,5:0,1,6
    19:  0,1,2:\4,5,6
    20:  \4,5,6:0,1,2
    21:  1,2,3:\0,5,6
    22:  \0,5,6:1,2,3
    23:  2,3,4:\0,1,6
    24:  \0,1,6:2,3,4
    25:  3,4,5:\0,1,2
    26:  \0,1,2:3,4,5
    27:  4,5,6:\1,2,3
    28:  \1,2,3:4,5,6
family= 0 0 1 1 0 0 0 new D7h genus #    19 is 0,1,2:\3,4,6
     1:  0,1,2:\3,4,6
     2:  \3,4,6:0,1,2
     3:  1,2,3:\0,4,5
     4:  \0,4,5:1,2,3
     5:  2,3,4:\1,5,6
     6:  \1,5,6:2,3,4
     7:  3,4,5:\0,2,6
     8:  \0,2,6:3,4,5
     9:  4,5,6:\0,1,3
    10:  \0,1,3:4,5,6
    11:  0,5,6:\1,2,4
    12:  \1,2,4:0,5,6
    13:  0,1,6:\2,3,5
    14:  \2,3,5:0,1,6
    15:  0,5,6:\1,3,4
    16:  \1,3,4:0,5,6
    17:  0,1,6:\2,4,5
    18:  \2,4,5:0,1,6
    19:  0,1,2:\3,5,6
    20:  \3,5,6:0,1,2
    21:  1,2,3:\0,4,6
    22:  \0,4,6:1,2,3
    23:  2,3,4:\0,1,5
    24:  \0,1,5:2,3,4
    25:  3,4,5:\1,2,6
    26:  \1,2,6:3,4,5
    27:  4,5,6:\0,2,3
    28:  \0,2,3:4,5,6
family= 0 0 1 1 0 0 0 new D7h genus #    20 is 0,1,3:\0,1,2
     1:  0,1,3:\0,1,2
     2:  \0,1,2:0,1,3
     3:  1,2,4:\1,2,3
     4:  \1,2,3:1,2,4
     5:  2,3,5:\2,3,4
     6:  \2,3,4:2,3,5
     7:  3,4,6:\3,4,5
     8:  \3,4,5:3,4,6
     9:  0,4,5:\4,5,6
    10:  \4,5,6:0,4,5
    11:  1,5,6:\0,5,6
    12:  \0,5,6:1,5,6
    13:  0,2,6:\0,1,6
    14:  \0,1,6:0,2,6
    15:  0,4,6:\0,5,6
    16:  \0,5,6:0,4,6
    17:  0,1,5:\0,1,6
    18:  \0,1,6:0,1,5
    19:  1,2,6:\0,1,2
    20:  \0,1,2:1,2,6
    21:  0,2,3:\1,2,3
    22:  \1,2,3:0,2,3
    23:  1,3,4:\2,3,4
    24:  \2,3,4:1,3,4
    25:  2,4,5:\3,4,5
    26:  \3,4,5:2,4,5
    27:  3,5,6:\4,5,6
    28:  \4,5,6:3,5,6
family= 0 0 1 1 0 0 0 new D7h genus #    21 is 0,1,3:\0,1,3
     1:  0,1,3:\0,1,3
     2:  \0,1,3:0,1,3
     3:  1,2,4:\1,2,4
     4:  \1,2,4:1,2,4
     5:  2,3,5:\2,3,5
     6:  \2,3,5:2,3,5
     7:  3,4,6:\3,4,6
     8:  \3,4,6:3,4,6
     9:  0,4,5:\0,4,5
    10:  \0,4,5:0,4,5
    11:  1,5,6:\1,5,6
    12:  \1,5,6:1,5,6
    13:  0,2,6:\0,2,6
    14:  \0,2,6:0,2,6
    15:  0,4,6:\0,4,6
    16:  \0,4,6:0,4,6
    17:  0,1,5:\0,1,5
    18:  \0,1,5:0,1,5
    19:  1,2,6:\1,2,6
    20:  \1,2,6:1,2,6
    21:  0,2,3:\0,2,3
    22:  \0,2,3:0,2,3
    23:  1,3,4:\1,3,4
    24:  \1,3,4:1,3,4
    25:  2,4,5:\2,4,5
    26:  \2,4,5:2,4,5
    27:  3,5,6:\3,5,6
    28:  \3,5,6:3,5,6
family= 0 0 1 1 0 0 0 new D7h genus #    22 is 0,1,3:\0,1,4
     1:  0,1,3:\0,1,4
     2:  \0,1,4:0,1,3
     3:  1,2,4:\1,2,5
     4:  \1,2,5:1,2,4
     5:  2,3,5:\2,3,6
     6:  \2,3,6:2,3,5
     7:  3,4,6:\0,3,4
     8:  \0,3,4:3,4,6
     9:  0,4,5:\1,4,5
    10:  \1,4,5:0,4,5
    11:  1,5,6:\2,5,6
    12:  \2,5,6:1,5,6
    13:  0,2,6:\0,3,6
    14:  \0,3,6:0,2,6
    15:  0,4,6:\0,3,6
    16:  \0,3,6:0,4,6
    17:  0,1,5:\0,1,4
    18:  \0,1,4:0,1,5
    19:  1,2,6:\1,2,5
    20:  \1,2,5:1,2,6
    21:  0,2,3:\2,3,6
    22:  \2,3,6:0,2,3
    23:  1,3,4:\0,3,4
    24:  \0,3,4:1,3,4
    25:  2,4,5:\1,4,5
    26:  \1,4,5:2,4,5
    27:  3,5,6:\2,5,6
    28:  \2,5,6:3,5,6
family= 0 0 1 1 0 0 0 new D7h genus #    23 is 0,1,3:\0,1,5
     1:  0,1,3:\0,1,5
     2:  \0,1,5:0,1,3
     3:  1,2,4:\1,2,6
     4:  \1,2,6:1,2,4
     5:  2,3,5:\0,2,3
     6:  \0,2,3:2,3,5
     7:  3,4,6:\1,3,4
     8:  \1,3,4:3,4,6
     9:  0,4,5:\2,4,5
    10:  \2,4,5:0,4,5
    11:  1,5,6:\3,5,6
    12:  \3,5,6:1,5,6
    13:  0,2,6:\0,4,6
    14:  \0,4,6:0,2,6
    15:  0,4,6:\0,2,6
    16:  \0,2,6:0,4,6
    17:  0,1,5:\0,1,3
    18:  \0,1,3:0,1,5
    19:  1,2,6:\1,2,4
    20:  \1,2,4:1,2,6
    21:  0,2,3:\2,3,5
    22:  \2,3,5:0,2,3
    23:  1,3,4:\3,4,6
    24:  \3,4,6:1,3,4
    25:  2,4,5:\0,4,5
    26:  \0,4,5:2,4,5
    27:  3,5,6:\1,5,6
    28:  \1,5,6:3,5,6
family= 0 0 1 1 0 0 0 new D7h genus #    24 is 0,1,3:\0,1,6
     1:  0,1,3:\0,1,6
     2:  \0,1,6:0,1,3
     3:  1,2,4:\0,1,2
     4:  \0,1,2:1,2,4
     5:  2,3,5:\1,2,3
     6:  \1,2,3:2,3,5
     7:  3,4,6:\2,3,4
     8:  \2,3,4:3,4,6
     9:  0,4,5:\3,4,5
    10:  \3,4,5:0,4,5
    11:  1,5,6:\4,5,6
    12:  \4,5,6:1,5,6
    13:  0,2,6:\0,5,6
    14:  \0,5,6:0,2,6
    15:  0,4,6:\0,1,6
    16:  \0,1,6:0,4,6
    17:  0,1,5:\0,1,2
    18:  \0,1,2:0,1,5
    19:  1,2,6:\1,2,3
    20:  \1,2,3:1,2,6
    21:  0,2,3:\2,3,4
    22:  \2,3,4:0,2,3
    23:  1,3,4:\3,4,5
    24:  \3,4,5:1,3,4
    25:  2,4,5:\4,5,6
    26:  \4,5,6:2,4,5
    27:  3,5,6:\0,5,6
    28:  \0,5,6:3,5,6
family= 0 0 1 1 0 0 0 new D7h genus #    25 is 0,1,3:\0,2,3
     1:  0,1,3:\0,2,3
     2:  \0,2,3:0,1,3
     3:  1,2,4:\1,3,4
     4:  \1,3,4:1,2,4
     5:  2,3,5:\2,4,5
     6:  \2,4,5:2,3,5
     7:  3,4,6:\3,5,6
     8:  \3,5,6:3,4,6
     9:  0,4,5:\0,4,6
    10:  \0,4,6:0,4,5
    11:  1,5,6:\0,1,5
    12:  \0,1,5:1,5,6
    13:  0,2,6:\1,2,6
    14:  \1,2,6:0,2,6
    15:  0,4,6:\0,4,5
    16:  \0,4,5:0,4,6
    17:  0,1,5:\1,5,6
    18:  \1,5,6:0,1,5
    19:  1,2,6:\0,2,6
    20:  \0,2,6:1,2,6
    21:  0,2,3:\0,1,3
    22:  \0,1,3:0,2,3
    23:  1,3,4:\1,2,4
    24:  \1,2,4:1,3,4
    25:  2,4,5:\2,3,5
    26:  \2,3,5:2,4,5
    27:  3,5,6:\3,4,6
    28:  \3,4,6:3,5,6
family= 0 0 1 1 0 0 0 new D7h genus #    26 is 0,1,3:\0,2,4
     1:  0,1,3:\0,2,4
     2:  \0,2,4:0,1,3
     3:  1,2,4:\1,3,5
     4:  \1,3,5:1,2,4
     5:  2,3,5:\2,4,6
     6:  \2,4,6:2,3,5
     7:  3,4,6:\0,3,5
     8:  \0,3,5:3,4,6
     9:  0,4,5:\1,4,6
    10:  \1,4,6:0,4,5
    11:  1,5,6:\0,2,5
    12:  \0,2,5:1,5,6
    13:  0,2,6:\1,3,6
    14:  \1,3,6:0,2,6
    15:  0,4,6:\0,3,5
    16:  \0,3,5:0,4,6
    17:  0,1,5:\1,4,6
    18:  \1,4,6:0,1,5
    19:  1,2,6:\0,2,5
    20:  \0,2,5:1,2,6
    21:  0,2,3:\1,3,6
    22:  \1,3,6:0,2,3
    23:  1,3,4:\0,2,4
    24:  \0,2,4:1,3,4
    25:  2,4,5:\1,3,5
    26:  \1,3,5:2,4,5
    27:  3,5,6:\2,4,6
    28:  \2,4,6:3,5,6
family= 0 0 1 1 0 0 0 new D7h genus #    27 is 0,1,3:\0,2,5
     1:  0,1,3:\0,2,5
     2:  \0,2,5:0,1,3
     3:  1,2,4:\1,3,6
     4:  \1,3,6:1,2,4
     5:  2,3,5:\0,2,4
     6:  \0,2,4:2,3,5
     7:  3,4,6:\1,3,5
     8:  \1,3,5:3,4,6
     9:  0,4,5:\2,4,6
    10:  \2,4,6:0,4,5
    11:  1,5,6:\0,3,5
    12:  \0,3,5:1,5,6
    13:  0,2,6:\1,4,6
    14:  \1,4,6:0,2,6
    15:  0,4,6:\0,2,5
    16:  \0,2,5:0,4,6
    17:  0,1,5:\1,3,6
    18:  \1,3,6:0,1,5
    19:  1,2,6:\0,2,4
    20:  \0,2,4:1,2,6
    21:  0,2,3:\1,3,5
    22:  \1,3,5:0,2,3
    23:  1,3,4:\2,4,6
    24:  \2,4,6:1,3,4
    25:  2,4,5:\0,3,5
    26:  \0,3,5:2,4,5
    27:  3,5,6:\1,4,6
    28:  \1,4,6:3,5,6
family= 0 0 1 1 0 0 0 new D7h genus #    28 is 0,1,3:\0,2,6
     1:  0,1,3:\0,2,6
     2:  \0,2,6:0,1,3
     3:  1,2,4:\0,1,3
     4:  \0,1,3:1,2,4
     5:  2,3,5:\1,2,4
     6:  \1,2,4:2,3,5
     7:  3,4,6:\2,3,5
     8:  \2,3,5:3,4,6
     9:  0,4,5:\3,4,6
    10:  \3,4,6:0,4,5
    11:  1,5,6:\0,4,5
    12:  \0,4,5:1,5,6
    13:  0,2,6:\1,5,6
    14:  \1,5,6:0,2,6
    15:  0,4,6:\0,1,5
    16:  \0,1,5:0,4,6
    17:  0,1,5:\1,2,6
    18:  \1,2,6:0,1,5
    19:  1,2,6:\0,2,3
    20:  \0,2,3:1,2,6
    21:  0,2,3:\1,3,4
    22:  \1,3,4:0,2,3
    23:  1,3,4:\2,4,5
    24:  \2,4,5:1,3,4
    25:  2,4,5:\3,5,6
    26:  \3,5,6:2,4,5
    27:  3,5,6:\0,4,6
    28:  \0,4,6:3,5,6
family= 0 0 1 1 0 0 0 new D7h genus #    29 is 0,1,3:\0,3,4
     1:  0,1,3:\0,3,4
     2:  \0,3,4:0,1,3
     3:  1,2,4:\1,4,5
     4:  \1,4,5:1,2,4
     5:  2,3,5:\2,5,6
     6:  \2,5,6:2,3,5
     7:  3,4,6:\0,3,6
     8:  \0,3,6:3,4,6
     9:  0,4,5:\0,1,4
    10:  \0,1,4:0,4,5
    11:  1,5,6:\1,2,5
    12:  \1,2,5:1,5,6
    13:  0,2,6:\2,3,6
    14:  \2,3,6:0,2,6
    15:  0,4,6:\0,3,4
    16:  \0,3,4:0,4,6
    17:  0,1,5:\1,4,5
    18:  \1,4,5:0,1,5
    19:  1,2,6:\2,5,6
    20:  \2,5,6:1,2,6
    21:  0,2,3:\0,3,6
    22:  \0,3,6:0,2,3
    23:  1,3,4:\0,1,4
    24:  \0,1,4:1,3,4
    25:  2,4,5:\1,2,5
    26:  \1,2,5:2,4,5
    27:  3,5,6:\2,3,6
    28:  \2,3,6:3,5,6
family= 0 0 1 1 0 0 0 new D7h genus #    30 is 0,1,3:\0,3,5
     1:  0,1,3:\0,3,5
     2:  \0,3,5:0,1,3
     3:  1,2,4:\1,4,6
     4:  \1,4,6:1,2,4
     5:  2,3,5:\0,2,5
     6:  \0,2,5:2,3,5
     7:  3,4,6:\1,3,6
     8:  \1,3,6:3,4,6
     9:  0,4,5:\0,2,4
    10:  \0,2,4:0,4,5
    11:  1,5,6:\1,3,5
    12:  \1,3,5:1,5,6
    13:  0,2,6:\2,4,6
    14:  \2,4,6:0,2,6
    15:  0,4,6:\0,2,4
    16:  \0,2,4:0,4,6
    17:  0,1,5:\1,3,5
    18:  \1,3,5:0,1,5
    19:  1,2,6:\2,4,6
    20:  \2,4,6:1,2,6
    21:  0,2,3:\0,3,5
    22:  \0,3,5:0,2,3
    23:  1,3,4:\1,4,6
    24:  \1,4,6:1,3,4
    25:  2,4,5:\0,2,5
    26:  \0,2,5:2,4,5
    27:  3,5,6:\1,3,6
    28:  \1,3,6:3,5,6
family= 0 0 1 1 0 0 0 new D7h genus #    31 is 0,1,3:\0,3,6
     1:  0,1,3:\0,3,6
     2:  \0,3,6:0,1,3
     3:  1,2,4:\0,1,4
     4:  \0,1,4:1,2,4
     5:  2,3,5:\1,2,5
     6:  \1,2,5:2,3,5
     7:  3,4,6:\2,3,6
     8:  \2,3,6:3,4,6
     9:  0,4,5:\0,3,4
    10:  \0,3,4:0,4,5
    11:  1,5,6:\1,4,5
    12:  \1,4,5:1,5,6
    13:  0,2,6:\2,5,6
    14:  \2,5,6:0,2,6
    15:  0,4,6:\0,1,4
    16:  \0,1,4:0,4,6
    17:  0,1,5:\1,2,5
    18:  \1,2,5:0,1,5
    19:  1,2,6:\2,3,6
    20:  \2,3,6:1,2,6
    21:  0,2,3:\0,3,4
    22:  \0,3,4:0,2,3
    23:  1,3,4:\1,4,5
    24:  \1,4,5:1,3,4
    25:  2,4,5:\2,5,6
    26:  \2,5,6:2,4,5
    27:  3,5,6:\0,3,6
    28:  \0,3,6:3,5,6
family= 0 0 1 1 0 0 0 new D7h genus #    32 is 0,1,3:\0,4,5
     1:  0,1,3:\0,4,5
     2:  \0,4,5:0,1,3
     3:  1,2,4:\1,5,6
     4:  \1,5,6:1,2,4
     5:  2,3,5:\0,2,6
     6:  \0,2,6:2,3,5
     7:  3,4,6:\0,1,3
     8:  \0,1,3:3,4,6
     9:  0,4,5:\1,2,4
    10:  \1,2,4:0,4,5
    11:  1,5,6:\2,3,5
    12:  \2,3,5:1,5,6
    13:  0,2,6:\3,4,6
    14:  \3,4,6:0,2,6
    15:  0,4,6:\0,2,3
    16:  \0,2,3:0,4,6
    17:  0,1,5:\1,3,4
    18:  \1,3,4:0,1,5
    19:  1,2,6:\2,4,5
    20:  \2,4,5:1,2,6
    21:  0,2,3:\3,5,6
    22:  \3,5,6:0,2,3
    23:  1,3,4:\0,4,6
    24:  \0,4,6:1,3,4
    25:  2,4,5:\0,1,5
    26:  \0,1,5:2,4,5
    27:  3,5,6:\1,2,6
    28:  \1,2,6:3,5,6
family= 0 0 1 1 0 0 0 new D7h genus #    33 is 0,1,3:\0,4,6
     1:  0,1,3:\0,4,6
     2:  \0,4,6:0,1,3
     3:  1,2,4:\0,1,5
     4:  \0,1,5:1,2,4
     5:  2,3,5:\1,2,6
     6:  \1,2,6:2,3,5
     7:  3,4,6:\0,2,3
     8:  \0,2,3:3,4,6
     9:  0,4,5:\1,3,4
    10:  \1,3,4:0,4,5
    11:  1,5,6:\2,4,5
    12:  \2,4,5:1,5,6
    13:  0,2,6:\3,5,6
    14:  \3,5,6:0,2,6
    15:  0,4,6:\0,1,3
    16:  \0,1,3:0,4,6
    17:  0,1,5:\1,2,4
    18:  \1,2,4:0,1,5
    19:  1,2,6:\2,3,5
    20:  \2,3,5:1,2,6
    21:  0,2,3:\3,4,6
    22:  \3,4,6:0,2,3
    23:  1,3,4:\0,4,5
    24:  \0,4,5:1,3,4
    25:  2,4,5:\1,5,6
    26:  \1,5,6:2,4,5
    27:  3,5,6:\0,2,6
    28:  \0,2,6:3,5,6
family= 0 0 1 1 0 0 0 new D7h genus #    34 is 0,1,3:\0,5,6
     1:  0,1,3:\0,5,6
     2:  \0,5,6:0,1,3
     3:  1,2,4:\0,1,6
     4:  \0,1,6:1,2,4
     5:  2,3,5:\0,1,2
     6:  \0,1,2:2,3,5
     7:  3,4,6:\1,2,3
     8:  \1,2,3:3,4,6
     9:  0,4,5:\2,3,4
    10:  \2,3,4:0,4,5
    11:  1,5,6:\3,4,5
    12:  \3,4,5:1,5,6
    13:  0,2,6:\4,5,6
    14:  \4,5,6:0,2,6
    15:  0,4,6:\0,1,2
    16:  \0,1,2:0,4,6
    17:  0,1,5:\1,2,3
    18:  \1,2,3:0,1,5
    19:  1,2,6:\2,3,4
    20:  \2,3,4:1,2,6
    21:  0,2,3:\3,4,5
    22:  \3,4,5:0,2,3
    23:  1,3,4:\4,5,6
    24:  \4,5,6:1,3,4
    25:  2,4,5:\0,5,6
    26:  \0,5,6:2,4,5
    27:  3,5,6:\0,1,6
    28:  \0,1,6:3,5,6
family= 0 0 1 1 0 0 0 new D7h genus #    35 is 0,1,3:\1,2,3
     1:  0,1,3:\1,2,3
     2:  \1,2,3:0,1,3
     3:  1,2,4:\2,3,4
     4:  \2,3,4:1,2,4
     5:  2,3,5:\3,4,5
     6:  \3,4,5:2,3,5
     7:  3,4,6:\4,5,6
     8:  \4,5,6:3,4,6
     9:  0,4,5:\0,5,6
    10:  \0,5,6:0,4,5
    11:  1,5,6:\0,1,6
    12:  \0,1,6:1,5,6
    13:  0,2,6:\0,1,2
    14:  \0,1,2:0,2,6
    15:  0,4,6:\4,5,6
    16:  \4,5,6:0,4,6
    17:  0,1,5:\0,5,6
    18:  \0,5,6:0,1,5
    19:  1,2,6:\0,1,6
    20:  \0,1,6:1,2,6
    21:  0,2,3:\0,1,2
    22:  \0,1,2:0,2,3
    23:  1,3,4:\1,2,3
    24:  \1,2,3:1,3,4
    25:  2,4,5:\2,3,4
    26:  \2,3,4:2,4,5
    27:  3,5,6:\3,4,5
    28:  \3,4,5:3,5,6
family= 0 0 1 1 0 0 0 new D7h genus #    36 is 0,1,3:\1,2,4
     1:  0,1,3:\1,2,4
     2:  \1,2,4:0,1,3
     3:  1,2,4:\2,3,5
     4:  \2,3,5:1,2,4
     5:  2,3,5:\3,4,6
     6:  \3,4,6:2,3,5
     7:  3,4,6:\0,4,5
     8:  \0,4,5:3,4,6
     9:  0,4,5:\1,5,6
    10:  \1,5,6:0,4,5
    11:  1,5,6:\0,2,6
    12:  \0,2,6:1,5,6
    13:  0,2,6:\0,1,3
    14:  \0,1,3:0,2,6
    15:  0,4,6:\3,5,6
    16:  \3,5,6:0,4,6
    17:  0,1,5:\0,4,6
    18:  \0,4,6:0,1,5
    19:  1,2,6:\0,1,5
    20:  \0,1,5:1,2,6
    21:  0,2,3:\1,2,6
    22:  \1,2,6:0,2,3
    23:  1,3,4:\0,2,3
    24:  \0,2,3:1,3,4
    25:  2,4,5:\1,3,4
    26:  \1,3,4:2,4,5
    27:  3,5,6:\2,4,5
    28:  \2,4,5:3,5,6
family= 0 0 1 1 0 0 0 new D7h genus #    37 is 0,1,3:\1,2,5
     1:  0,1,3:\1,2,5
     2:  \1,2,5:0,1,3
     3:  1,2,4:\2,3,6
     4:  \2,3,6:1,2,4
     5:  2,3,5:\0,3,4
     6:  \0,3,4:2,3,5
     7:  3,4,6:\1,4,5
     8:  \1,4,5:3,4,6
     9:  0,4,5:\2,5,6
    10:  \2,5,6:0,4,5
    11:  1,5,6:\0,3,6
    12:  \0,3,6:1,5,6
    13:  0,2,6:\0,1,4
    14:  \0,1,4:0,2,6
    15:  0,4,6:\2,5,6
    16:  \2,5,6:0,4,6
    17:  0,1,5:\0,3,6
    18:  \0,3,6:0,1,5
    19:  1,2,6:\0,1,4
    20:  \0,1,4:1,2,6
    21:  0,2,3:\1,2,5
    22:  \1,2,5:0,2,3
    23:  1,3,4:\2,3,6
    24:  \2,3,6:1,3,4
    25:  2,4,5:\0,3,4
    26:  \0,3,4:2,4,5
    27:  3,5,6:\1,4,5
    28:  \1,4,5:3,5,6
family= 0 0 1 1 0 0 0 new D7h genus #    38 is 0,1,3:\1,2,6
     1:  0,1,3:\1,2,6
     2:  \1,2,6:0,1,3
     3:  1,2,4:\0,2,3
     4:  \0,2,3:1,2,4
     5:  2,3,5:\1,3,4
     6:  \1,3,4:2,3,5
     7:  3,4,6:\2,4,5
     8:  \2,4,5:3,4,6
     9:  0,4,5:\3,5,6
    10:  \3,5,6:0,4,5
    11:  1,5,6:\0,4,6
    12:  \0,4,6:1,5,6
    13:  0,2,6:\0,1,5
    14:  \0,1,5:0,2,6
    15:  0,4,6:\1,5,6
    16:  \1,5,6:0,4,6
    17:  0,1,5:\0,2,6
    18:  \0,2,6:0,1,5
    19:  1,2,6:\0,1,3
    20:  \0,1,3:1,2,6
    21:  0,2,3:\1,2,4
    22:  \1,2,4:0,2,3
    23:  1,3,4:\2,3,5
    24:  \2,3,5:1,3,4
    25:  2,4,5:\3,4,6
    26:  \3,4,6:2,4,5
    27:  3,5,6:\0,4,5
    28:  \0,4,5:3,5,6
family= 0 0 1 1 0 0 0 new D7h genus #    39 is 0,1,3:\1,3,4
     1:  0,1,3:\1,3,4
     2:  \1,3,4:0,1,3
     3:  1,2,4:\2,4,5
     4:  \2,4,5:1,2,4
     5:  2,3,5:\3,5,6
     6:  \3,5,6:2,3,5
     7:  3,4,6:\0,4,6
     8:  \0,4,6:3,4,6
     9:  0,4,5:\0,1,5
    10:  \0,1,5:0,4,5
    11:  1,5,6:\1,2,6
    12:  \1,2,6:1,5,6
    13:  0,2,6:\0,2,3
    14:  \0,2,3:0,2,6
    15:  0,4,6:\3,4,6
    16:  \3,4,6:0,4,6
    17:  0,1,5:\0,4,5
    18:  \0,4,5:0,1,5
    19:  1,2,6:\1,5,6
    20:  \1,5,6:1,2,6
    21:  0,2,3:\0,2,6
    22:  \0,2,6:0,2,3
    23:  1,3,4:\0,1,3
    24:  \0,1,3:1,3,4
    25:  2,4,5:\1,2,4
    26:  \1,2,4:2,4,5
    27:  3,5,6:\2,3,5
    28:  \2,3,5:3,5,6
family= 0 0 1 1 0 0 0 new D7h genus #    40 is 0,1,3:\1,3,5
     1:  0,1,3:\1,3,5
     2:  \1,3,5:0,1,3
     3:  1,2,4:\2,4,6
     4:  \2,4,6:1,2,4
     5:  2,3,5:\0,3,5
     6:  \0,3,5:2,3,5
     7:  3,4,6:\1,4,6
     8:  \1,4,6:3,4,6
     9:  0,4,5:\0,2,5
    10:  \0,2,5:0,4,5
    11:  1,5,6:\1,3,6
    12:  \1,3,6:1,5,6
    13:  0,2,6:\0,2,4
    14:  \0,2,4:0,2,6
    15:  0,4,6:\2,4,6
    16:  \2,4,6:0,4,6
    17:  0,1,5:\0,3,5
    18:  \0,3,5:0,1,5
    19:  1,2,6:\1,4,6
    20:  \1,4,6:1,2,6
    21:  0,2,3:\0,2,5
    22:  \0,2,5:0,2,3
    23:  1,3,4:\1,3,6
    24:  \1,3,6:1,3,4
    25:  2,4,5:\0,2,4
    26:  \0,2,4:2,4,5
    27:  3,5,6:\1,3,5
    28:  \1,3,5:3,5,6
family= 0 0 1 1 0 0 0 new D7h genus #    41 is 0,1,3:\1,3,6
     1:  0,1,3:\1,3,6
     2:  \1,3,6:0,1,3
     3:  1,2,4:\0,2,4
     4:  \0,2,4:1,2,4
     5:  2,3,5:\1,3,5
     6:  \1,3,5:2,3,5
     7:  3,4,6:\2,4,6
     8:  \2,4,6:3,4,6
     9:  0,4,5:\0,3,5
    10:  \0,3,5:0,4,5
    11:  1,5,6:\1,4,6
    12:  \1,4,6:1,5,6
    13:  0,2,6:\0,2,5
    14:  \0,2,5:0,2,6
    15:  0,4,6:\1,4,6
    16:  \1,4,6:0,4,6
    17:  0,1,5:\0,2,5
    18:  \0,2,5:0,1,5
    19:  1,2,6:\1,3,6
    20:  \1,3,6:1,2,6
    21:  0,2,3:\0,2,4
    22:  \0,2,4:0,2,3
    23:  1,3,4:\1,3,5
    24:  \1,3,5:1,3,4
    25:  2,4,5:\2,4,6
    26:  \2,4,6:2,4,5
    27:  3,5,6:\0,3,5
    28:  \0,3,5:3,5,6
family= 0 0 1 1 0 0 0 new D7h genus #    42 is 0,1,3:\1,4,5
     1:  0,1,3:\1,4,5
     2:  \1,4,5:0,1,3
     3:  1,2,4:\2,5,6
     4:  \2,5,6:1,2,4
     5:  2,3,5:\0,3,6
     6:  \0,3,6:2,3,5
     7:  3,4,6:\0,1,4
     8:  \0,1,4:3,4,6
     9:  0,4,5:\1,2,5
    10:  \1,2,5:0,4,5
    11:  1,5,6:\2,3,6
    12:  \2,3,6:1,5,6
    13:  0,2,6:\0,3,4
    14:  \0,3,4:0,2,6
    15:  0,4,6:\2,3,6
    16:  \2,3,6:0,4,6
    17:  0,1,5:\0,3,4
    18:  \0,3,4:0,1,5
    19:  1,2,6:\1,4,5
    20:  \1,4,5:1,2,6
    21:  0,2,3:\2,5,6
    22:  \2,5,6:0,2,3
    23:  1,3,4:\0,3,6
    24:  \0,3,6:1,3,4
    25:  2,4,5:\0,1,4
    26:  \0,1,4:2,4,5
    27:  3,5,6:\1,2,5
    28:  \1,2,5:3,5,6
family= 0 0 1 1 0 0 0 new D7h genus #    43 is 0,1,3:\1,4,6
     1:  0,1,3:\1,4,6
     2:  \1,4,6:0,1,3
     3:  1,2,4:\0,2,5
     4:  \0,2,5:1,2,4
     5:  2,3,5:\1,3,6
     6:  \1,3,6:2,3,5
     7:  3,4,6:\0,2,4
     8:  \0,2,4:3,4,6
     9:  0,4,5:\1,3,5
    10:  \1,3,5:0,4,5
    11:  1,5,6:\2,4,6
    12:  \2,4,6:1,5,6
    13:  0,2,6:\0,3,5
    14:  \0,3,5:0,2,6
    15:  0,4,6:\1,3,6
    16:  \1,3,6:0,4,6
    17:  0,1,5:\0,2,4
    18:  \0,2,4:0,1,5
    19:  1,2,6:\1,3,5
    20:  \1,3,5:1,2,6
    21:  0,2,3:\2,4,6
    22:  \2,4,6:0,2,3
    23:  1,3,4:\0,3,5
    24:  \0,3,5:1,3,4
    25:  2,4,5:\1,4,6
    26:  \1,4,6:2,4,5
    27:  3,5,6:\0,2,5
    28:  \0,2,5:3,5,6
family= 0 0 1 1 0 0 0 new D7h genus #    44 is 0,1,3:\1,5,6
     1:  0,1,3:\1,5,6
     2:  \1,5,6:0,1,3
     3:  1,2,4:\0,2,6
     4:  \0,2,6:1,2,4
     5:  2,3,5:\0,1,3
     6:  \0,1,3:2,3,5
     7:  3,4,6:\1,2,4
     8:  \1,2,4:3,4,6
     9:  0,4,5:\2,3,5
    10:  \2,3,5:0,4,5
    11:  1,5,6:\3,4,6
    12:  \3,4,6:1,5,6
    13:  0,2,6:\0,4,5
    14:  \0,4,5:0,2,6
    15:  0,4,6:\1,2,6
    16:  \1,2,6:0,4,6
    17:  0,1,5:\0,2,3
    18:  \0,2,3:0,1,5
    19:  1,2,6:\1,3,4
    20:  \1,3,4:1,2,6
    21:  0,2,3:\2,4,5
    22:  \2,4,5:0,2,3
    23:  1,3,4:\3,5,6
    24:  \3,5,6:1,3,4
    25:  2,4,5:\0,4,6
    26:  \0,4,6:2,4,5
    27:  3,5,6:\0,1,5
    28:  \0,1,5:3,5,6
family= 0 0 1 1 0 0 0 new D7h genus #    45 is 0,1,3:\2,3,4
     1:  0,1,3:\2,3,4
     2:  \2,3,4:0,1,3
     3:  1,2,4:\3,4,5
     4:  \3,4,5:1,2,4
     5:  2,3,5:\4,5,6
     6:  \4,5,6:2,3,5
     7:  3,4,6:\0,5,6
     8:  \0,5,6:3,4,6
     9:  0,4,5:\0,1,6
    10:  \0,1,6:0,4,5
    11:  1,5,6:\0,1,2
    12:  \0,1,2:1,5,6
    13:  0,2,6:\1,2,3
    14:  \1,2,3:0,2,6
    15:  0,4,6:\3,4,5
    16:  \3,4,5:0,4,6
    17:  0,1,5:\4,5,6
    18:  \4,5,6:0,1,5
    19:  1,2,6:\0,5,6
    20:  \0,5,6:1,2,6
    21:  0,2,3:\0,1,6
    22:  \0,1,6:0,2,3
    23:  1,3,4:\0,1,2
    24:  \0,1,2:1,3,4
    25:  2,4,5:\1,2,3
    26:  \1,2,3:2,4,5
    27:  3,5,6:\2,3,4
    28:  \2,3,4:3,5,6
family= 0 0 1 1 0 0 0 new D7h genus #    46 is 0,1,3:\2,3,5
     1:  0,1,3:\2,3,5
     2:  \2,3,5:0,1,3
     3:  1,2,4:\3,4,6
     4:  \3,4,6:1,2,4
     5:  2,3,5:\0,4,5
     6:  \0,4,5:2,3,5
     7:  3,4,6:\1,5,6
     8:  \1,5,6:3,4,6
     9:  0,4,5:\0,2,6
    10:  \0,2,6:0,4,5
    11:  1,5,6:\0,1,3
    12:  \0,1,3:1,5,6
    13:  0,2,6:\1,2,4
    14:  \1,2,4:0,2,6
    15:  0,4,6:\2,4,5
    16:  \2,4,5:0,4,6
    17:  0,1,5:\3,5,6
    18:  \3,5,6:0,1,5
    19:  1,2,6:\0,4,6
    20:  \0,4,6:1,2,6
    21:  0,2,3:\0,1,5
    22:  \0,1,5:0,2,3
    23:  1,3,4:\1,2,6
    24:  \1,2,6:1,3,4
    25:  2,4,5:\0,2,3
    26:  \0,2,3:2,4,5
    27:  3,5,6:\1,3,4
    28:  \1,3,4:3,5,6
family= 0 0 1 1 0 0 0 new D7h genus #    47 is 0,1,3:\2,3,6
     1:  0,1,3:\2,3,6
     2:  \2,3,6:0,1,3
     3:  1,2,4:\0,3,4
     4:  \0,3,4:1,2,4
     5:  2,3,5:\1,4,5
     6:  \1,4,5:2,3,5
     7:  3,4,6:\2,5,6
     8:  \2,5,6:3,4,6
     9:  0,4,5:\0,3,6
    10:  \0,3,6:0,4,5
    11:  1,5,6:\0,1,4
    12:  \0,1,4:1,5,6
    13:  0,2,6:\1,2,5
    14:  \1,2,5:0,2,6
    15:  0,4,6:\1,4,5
    16:  \1,4,5:0,4,6
    17:  0,1,5:\2,5,6
    18:  \2,5,6:0,1,5
    19:  1,2,6:\0,3,6
    20:  \0,3,6:1,2,6
    21:  0,2,3:\0,1,4
    22:  \0,1,4:0,2,3
    23:  1,3,4:\1,2,5
    24:  \1,2,5:1,3,4
    25:  2,4,5:\2,3,6
    26:  \2,3,6:2,4,5
    27:  3,5,6:\0,3,4
    28:  \0,3,4:3,5,6
family= 0 0 1 1 0 0 0 new D7h genus #    48 is 0,1,3:\2,4,5
     1:  0,1,3:\2,4,5
     2:  \2,4,5:0,1,3
     3:  1,2,4:\3,5,6
     4:  \3,5,6:1,2,4
     5:  2,3,5:\0,4,6
     6:  \0,4,6:2,3,5
     7:  3,4,6:\0,1,5
     8:  \0,1,5:3,4,6
     9:  0,4,5:\1,2,6
    10:  \1,2,6:0,4,5
    11:  1,5,6:\0,2,3
    12:  \0,2,3:1,5,6
    13:  0,2,6:\1,3,4
    14:  \1,3,4:0,2,6
    15:  0,4,6:\2,3,5
    16:  \2,3,5:0,4,6
    17:  0,1,5:\3,4,6
    18:  \3,4,6:0,1,5
    19:  1,2,6:\0,4,5
    20:  \0,4,5:1,2,6
    21:  0,2,3:\1,5,6
    22:  \1,5,6:0,2,3
    23:  1,3,4:\0,2,6
    24:  \0,2,6:1,3,4
    25:  2,4,5:\0,1,3
    26:  \0,1,3:2,4,5
    27:  3,5,6:\1,2,4
    28:  \1,2,4:3,5,6
family= 0 0 1 1 0 0 0 new D7h genus #    49 is 0,1,3:\2,4,6
     1:  0,1,3:\2,4,6
     2:  \2,4,6:0,1,3
     3:  1,2,4:\0,3,5
     4:  \0,3,5:1,2,4
     5:  2,3,5:\1,4,6
     6:  \1,4,6:2,3,5
     7:  3,4,6:\0,2,5
     8:  \0,2,5:3,4,6
     9:  0,4,5:\1,3,6
    10:  \1,3,6:0,4,5
    11:  1,5,6:\0,2,4
    12:  \0,2,4:1,5,6
    13:  0,2,6:\1,3,5
    14:  \1,3,5:0,2,6
    15:  0,4,6:\1,3,5
    16:  \1,3,5:0,4,6
    17:  0,1,5:\2,4,6
    18:  \2,4,6:0,1,5
    19:  1,2,6:\0,3,5
    20:  \0,3,5:1,2,6
    21:  0,2,3:\1,4,6
    22:  \1,4,6:0,2,3
    23:  1,3,4:\0,2,5
    24:  \0,2,5:1,3,4
    25:  2,4,5:\1,3,6
    26:  \1,3,6:2,4,5
    27:  3,5,6:\0,2,4
    28:  \0,2,4:3,5,6
family= 0 0 1 1 0 0 0 new D7h genus #    50 is 0,1,3:\2,5,6
     1:  0,1,3:\2,5,6
     2:  \2,5,6:0,1,3
     3:  1,2,4:\0,3,6
     4:  \0,3,6:1,2,4
     5:  2,3,5:\0,1,4
     6:  \0,1,4:2,3,5
     7:  3,4,6:\1,2,5
     8:  \1,2,5:3,4,6
     9:  0,4,5:\2,3,6
    10:  \2,3,6:0,4,5
    11:  1,5,6:\0,3,4
    12:  \0,3,4:1,5,6
    13:  0,2,6:\1,4,5
    14:  \1,4,5:0,2,6
    15:  0,4,6:\1,2,5
    16:  \1,2,5:0,4,6
    17:  0,1,5:\2,3,6
    18:  \2,3,6:0,1,5
    19:  1,2,6:\0,3,4
    20:  \0,3,4:1,2,6
    21:  0,2,3:\1,4,5
    22:  \1,4,5:0,2,3
    23:  1,3,4:\2,5,6
    24:  \2,5,6:1,3,4
    25:  2,4,5:\0,3,6
    26:  \0,3,6:2,4,5
    27:  3,5,6:\0,1,4
    28:  \0,1,4:3,5,6
family= 0 0 1 1 0 0 0 new D7h genus #    51 is 0,1,3:\3,4,5
     1:  0,1,3:\3,4,5
     2:  \3,4,5:0,1,3
     3:  1,2,4:\4,5,6
     4:  \4,5,6:1,2,4
     5:  2,3,5:\0,5,6
     6:  \0,5,6:2,3,5
     7:  3,4,6:\0,1,6
     8:  \0,1,6:3,4,6
     9:  0,4,5:\0,1,2
    10:  \0,1,2:0,4,5
    11:  1,5,6:\1,2,3
    12:  \1,2,3:1,5,6
    13:  0,2,6:\2,3,4
    14:  \2,3,4:0,2,6
    15:  0,4,6:\2,3,4
    16:  \2,3,4:0,4,6
    17:  0,1,5:\3,4,5
    18:  \3,4,5:0,1,5
    19:  1,2,6:\4,5,6
    20:  \4,5,6:1,2,6
    21:  0,2,3:\0,5,6
    22:  \0,5,6:0,2,3
    23:  1,3,4:\0,1,6
    24:  \0,1,6:1,3,4
    25:  2,4,5:\0,1,2
    26:  \0,1,2:2,4,5
    27:  3,5,6:\1,2,3
    28:  \1,2,3:3,5,6
family= 0 0 1 1 0 0 0 new D7h genus #    52 is 0,1,3:\3,4,6
     1:  0,1,3:\3,4,6
     2:  \3,4,6:0,1,3
     3:  1,2,4:\0,4,5
     4:  \0,4,5:1,2,4
     5:  2,3,5:\1,5,6
     6:  \1,5,6:2,3,5
     7:  3,4,6:\0,2,6
     8:  \0,2,6:3,4,6
     9:  0,4,5:\0,1,3
    10:  \0,1,3:0,4,5
    11:  1,5,6:\1,2,4
    12:  \1,2,4:1,5,6
    13:  0,2,6:\2,3,5
    14:  \2,3,5:0,2,6
    15:  0,4,6:\1,3,4
    16:  \1,3,4:0,4,6
    17:  0,1,5:\2,4,5
    18:  \2,4,5:0,1,5
    19:  1,2,6:\3,5,6
    20:  \3,5,6:1,2,6
    21:  0,2,3:\0,4,6
    22:  \0,4,6:0,2,3
    23:  1,3,4:\0,1,5
    24:  \0,1,5:1,3,4
    25:  2,4,5:\1,2,6
    26:  \1,2,6:2,4,5
    27:  3,5,6:\0,2,3
    28:  \0,2,3:3,5,6
family= 0 0 1 1 0 0 0 new D7h genus #    53 is 0,1,3:\3,5,6
     1:  0,1,3:\3,5,6
     2:  \3,5,6:0,1,3
     3:  1,2,4:\0,4,6
     4:  \0,4,6:1,2,4
     5:  2,3,5:\0,1,5
     6:  \0,1,5:2,3,5
     7:  3,4,6:\1,2,6
     8:  \1,2,6:3,4,6
     9:  0,4,5:\0,2,3
    10:  \0,2,3:0,4,5
    11:  1,5,6:\1,3,4
    12:  \1,3,4:1,5,6
    13:  0,2,6:\2,4,5
    14:  \2,4,5:0,2,6
    15:  0,4,6:\1,2,4
    16:  \1,2,4:0,4,6
    17:  0,1,5:\2,3,5
    18:  \2,3,5:0,1,5
    19:  1,2,6:\3,4,6
    20:  \3,4,6:1,2,6
    21:  0,2,3:\0,4,5
    22:  \0,4,5:0,2,3
    23:  1,3,4:\1,5,6
    24:  \1,5,6:1,3,4
    25:  2,4,5:\0,2,6
    26:  \0,2,6:2,4,5
    27:  3,5,6:\0,1,3
    28:  \0,1,3:3,5,6
family= 0 0 1 1 0 0 0 new D7h genus #    54 is 0,1,3:\4,5,6
     1:  0,1,3:\4,5,6
     2:  \4,5,6:0,1,3
     3:  1,2,4:\0,5,6
     4:  \0,5,6:1,2,4
     5:  2,3,5:\0,1,6
     6:  \0,1,6:2,3,5
     7:  3,4,6:\0,1,2
     8:  \0,1,2:3,4,6
     9:  0,4,5:\1,2,3
    10:  \1,2,3:0,4,5
    11:  1,5,6:\2,3,4
    12:  \2,3,4:1,5,6
    13:  0,2,6:\3,4,5
    14:  \3,4,5:0,2,6
    15:  0,4,6:\1,2,3
    16:  \1,2,3:0,4,6
    17:  0,1,5:\2,3,4
    18:  \2,3,4:0,1,5
    19:  1,2,6:\3,4,5
    20:  \3,4,5:1,2,6
    21:  0,2,3:\4,5,6
    22:  \4,5,6:0,2,3
    23:  1,3,4:\0,5,6
    24:  \0,5,6:1,3,4
    25:  2,4,5:\0,1,6
    26:  \0,1,6:2,4,5
    27:  3,5,6:\0,1,2
    28:  \0,1,2:3,5,6
family= 0 0 1 1 0 0 0 new D7h genus #    55 is 0,1,4:\0,1,2
     1:  0,1,4:\0,1,2
     2:  \0,1,2:0,1,4
     3:  1,2,5:\1,2,3
     4:  \1,2,3:1,2,5
     5:  2,3,6:\2,3,4
     6:  \2,3,4:2,3,6
     7:  0,3,4:\3,4,5
     8:  \3,4,5:0,3,4
     9:  1,4,5:\4,5,6
    10:  \4,5,6:1,4,5
    11:  2,5,6:\0,5,6
    12:  \0,5,6:2,5,6
    13:  0,3,6:\0,1,6
    14:  \0,1,6:0,3,6
    15:  0,3,6:\0,5,6
    16:  \0,5,6:0,3,6
    17:  0,1,4:\0,1,6
    18:  \0,1,6:0,1,4
    19:  1,2,5:\0,1,2
    20:  \0,1,2:1,2,5
    21:  2,3,6:\1,2,3
    22:  \1,2,3:2,3,6
    23:  0,3,4:\2,3,4
    24:  \2,3,4:0,3,4
    25:  1,4,5:\3,4,5
    26:  \3,4,5:1,4,5
    27:  2,5,6:\4,5,6
    28:  \4,5,6:2,5,6
family= 0 0 1 1 0 0 0 new D7h genus #    56 is 0,1,4:\0,1,3
     1:  0,1,4:\0,1,3
     2:  \0,1,3:0,1,4
     3:  1,2,5:\1,2,4
     4:  \1,2,4:1,2,5
     5:  2,3,6:\2,3,5
     6:  \2,3,5:2,3,6
     7:  0,3,4:\3,4,6
     8:  \3,4,6:0,3,4
     9:  1,4,5:\0,4,5
    10:  \0,4,5:1,4,5
    11:  2,5,6:\1,5,6
    12:  \1,5,6:2,5,6
    13:  0,3,6:\0,2,6
    14:  \0,2,6:0,3,6
    15:  0,3,6:\0,4,6
    16:  \0,4,6:0,3,6
    17:  0,1,4:\0,1,5
    18:  \0,1,5:0,1,4
    19:  1,2,5:\1,2,6
    20:  \1,2,6:1,2,5
    21:  2,3,6:\0,2,3
    22:  \0,2,3:2,3,6
    23:  0,3,4:\1,3,4
    24:  \1,3,4:0,3,4
    25:  1,4,5:\2,4,5
    26:  \2,4,5:1,4,5
    27:  2,5,6:\3,5,6
    28:  \3,5,6:2,5,6
family= 0 0 1 1 0 0 0 new D7h genus #    57 is 0,1,4:\0,1,4
     1:  0,1,4:\0,1,4
     2:  \0,1,4:0,1,4
     3:  1,2,5:\1,2,5
     4:  \1,2,5:1,2,5
     5:  2,3,6:\2,3,6
     6:  \2,3,6:2,3,6
     7:  0,3,4:\0,3,4
     8:  \0,3,4:0,3,4
     9:  1,4,5:\1,4,5
    10:  \1,4,5:1,4,5
    11:  2,5,6:\2,5,6
    12:  \2,5,6:2,5,6
    13:  0,3,6:\0,3,6
    14:  \0,3,6:0,3,6
family= 0 0 1 1 0 0 0 new D7h genus #    58 is 0,1,4:\0,2,3
     1:  0,1,4:\0,2,3
     2:  \0,2,3:0,1,4
     3:  1,2,5:\1,3,4
     4:  \1,3,4:1,2,5
     5:  2,3,6:\2,4,5
     6:  \2,4,5:2,3,6
     7:  0,3,4:\3,5,6
     8:  \3,5,6:0,3,4
     9:  1,4,5:\0,4,6
    10:  \0,4,6:1,4,5
    11:  2,5,6:\0,1,5
    12:  \0,1,5:2,5,6
    13:  0,3,6:\1,2,6
    14:  \1,2,6:0,3,6
    15:  0,3,6:\0,4,5
    16:  \0,4,5:0,3,6
    17:  0,1,4:\1,5,6
    18:  \1,5,6:0,1,4
    19:  1,2,5:\0,2,6
    20:  \0,2,6:1,2,5
    21:  2,3,6:\0,1,3
    22:  \0,1,3:2,3,6
    23:  0,3,4:\1,2,4
    24:  \1,2,4:0,3,4
    25:  1,4,5:\2,3,5
    26:  \2,3,5:1,4,5
    27:  2,5,6:\3,4,6
    28:  \3,4,6:2,5,6
family= 0 0 1 1 0 0 0 new D7h genus #    59 is 0,1,4:\0,2,4
     1:  0,1,4:\0,2,4
     2:  \0,2,4:0,1,4
     3:  1,2,5:\1,3,5
     4:  \1,3,5:1,2,5
     5:  2,3,6:\2,4,6
     6:  \2,4,6:2,3,6
     7:  0,3,4:\0,3,5
     8:  \0,3,5:0,3,4
     9:  1,4,5:\1,4,6
    10:  \1,4,6:1,4,5
    11:  2,5,6:\0,2,5
    12:  \0,2,5:2,5,6
    13:  0,3,6:\1,3,6
    14:  \1,3,6:0,3,6
    15:  0,3,6:\0,3,5
    16:  \0,3,5:0,3,6
    17:  0,1,4:\1,4,6
    18:  \1,4,6:0,1,4
    19:  1,2,5:\0,2,5
    20:  \0,2,5:1,2,5
    21:  2,3,6:\1,3,6
    22:  \1,3,6:2,3,6
    23:  0,3,4:\0,2,4
    24:  \0,2,4:0,3,4
    25:  1,4,5:\1,3,5
    26:  \1,3,5:1,4,5
    27:  2,5,6:\2,4,6
    28:  \2,4,6:2,5,6
family= 0 0 1 1 0 0 0 new D7h genus #    60 is 0,1,4:\0,2,5
     1:  0,1,4:\0,2,5
     2:  \0,2,5:0,1,4
     3:  1,2,5:\1,3,6
     4:  \1,3,6:1,2,5
     5:  2,3,6:\0,2,4
     6:  \0,2,4:2,3,6
     7:  0,3,4:\1,3,5
     8:  \1,3,5:0,3,4
     9:  1,4,5:\2,4,6
    10:  \2,4,6:1,4,5
    11:  2,5,6:\0,3,5
    12:  \0,3,5:2,5,6
    13:  0,3,6:\1,4,6
    14:  \1,4,6:0,3,6
    15:  0,3,6:\0,2,5
    16:  \0,2,5:0,3,6
    17:  0,1,4:\1,3,6
    18:  \1,3,6:0,1,4
    19:  1,2,5:\0,2,4
    20:  \0,2,4:1,2,5
    21:  2,3,6:\1,3,5
    22:  \1,3,5:2,3,6
    23:  0,3,4:\2,4,6
    24:  \2,4,6:0,3,4
    25:  1,4,5:\0,3,5
    26:  \0,3,5:1,4,5
    27:  2,5,6:\1,4,6
    28:  \1,4,6:2,5,6
family= 0 0 1 1 0 0 0 new D7h genus #    61 is 0,1,4:\0,2,6
     1:  0,1,4:\0,2,6
     2:  \0,2,6:0,1,4
     3:  1,2,5:\0,1,3
     4:  \0,1,3:1,2,5
     5:  2,3,6:\1,2,4
     6:  \1,2,4:2,3,6
     7:  0,3,4:\2,3,5
     8:  \2,3,5:0,3,4
     9:  1,4,5:\3,4,6
    10:  \3,4,6:1,4,5
    11:  2,5,6:\0,4,5
    12:  \0,4,5:2,5,6
    13:  0,3,6:\1,5,6
    14:  \1,5,6:0,3,6
    15:  0,3,6:\0,1,5
    16:  \0,1,5:0,3,6
    17:  0,1,4:\1,2,6
    18:  \1,2,6:0,1,4
    19:  1,2,5:\0,2,3
    20:  \0,2,3:1,2,5
    21:  2,3,6:\1,3,4
    22:  \1,3,4:2,3,6
    23:  0,3,4:\2,4,5
    24:  \2,4,5:0,3,4
    25:  1,4,5:\3,5,6
    26:  \3,5,6:1,4,5
    27:  2,5,6:\0,4,6
    28:  \0,4,6:2,5,6
family= 0 0 1 1 0 0 0 new D7h genus #    62 is 0,1,4:\0,3,4
     1:  0,1,4:\0,3,4
     2:  \0,3,4:0,1,4
     3:  1,2,5:\1,4,5
     4:  \1,4,5:1,2,5
     5:  2,3,6:\2,5,6
     6:  \2,5,6:2,3,6
     7:  0,3,4:\0,3,6
     8:  \0,3,6:0,3,4
     9:  1,4,5:\0,1,4
    10:  \0,1,4:1,4,5
    11:  2,5,6:\1,2,5
    12:  \1,2,5:2,5,6
    13:  0,3,6:\2,3,6
    14:  \2,3,6:0,3,6
    15:  0,3,6:\0,3,4
    16:  \0,3,4:0,3,6
    17:  0,1,4:\1,4,5
    18:  \1,4,5:0,1,4
    19:  1,2,5:\2,5,6
    20:  \2,5,6:1,2,5
    21:  2,3,6:\0,3,6
    22:  \0,3,6:2,3,6
    23:  0,3,4:\0,1,4
    24:  \0,1,4:0,3,4
    25:  1,4,5:\1,2,5
    26:  \1,2,5:1,4,5
    27:  2,5,6:\2,3,6
    28:  \2,3,6:2,5,6
family= 0 0 1 1 0 0 0 new D7h genus #    63 is 0,1,4:\0,3,5
     1:  0,1,4:\0,3,5
     2:  \0,3,5:0,1,4
     3:  1,2,5:\1,4,6
     4:  \1,4,6:1,2,5
     5:  2,3,6:\0,2,5
     6:  \0,2,5:2,3,6
     7:  0,3,4:\1,3,6
     8:  \1,3,6:0,3,4
     9:  1,4,5:\0,2,4
    10:  \0,2,4:1,4,5
    11:  2,5,6:\1,3,5
    12:  \1,3,5:2,5,6
    13:  0,3,6:\2,4,6
    14:  \2,4,6:0,3,6
    15:  0,3,6:\0,2,4
    16:  \0,2,4:0,3,6
    17:  0,1,4:\1,3,5
    18:  \1,3,5:0,1,4
    19:  1,2,5:\2,4,6
    20:  \2,4,6:1,2,5
    21:  2,3,6:\0,3,5
    22:  \0,3,5:2,3,6
    23:  0,3,4:\1,4,6
    24:  \1,4,6:0,3,4
    25:  1,4,5:\0,2,5
    26:  \0,2,5:1,4,5
    27:  2,5,6:\1,3,6
    28:  \1,3,6:2,5,6
family= 0 0 1 1 0 0 0 new D7h genus #    64 is 0,1,4:\0,3,6
     1:  0,1,4:\0,3,6
     2:  \0,3,6:0,1,4
     3:  1,2,5:\0,1,4
     4:  \0,1,4:1,2,5
     5:  2,3,6:\1,2,5
     6:  \1,2,5:2,3,6
     7:  0,3,4:\2,3,6
     8:  \2,3,6:0,3,4
     9:  1,4,5:\0,3,4
    10:  \0,3,4:1,4,5
    11:  2,5,6:\1,4,5
    12:  \1,4,5:2,5,6
    13:  0,3,6:\2,5,6
    14:  \2,5,6:0,3,6
    15:  0,3,6:\0,1,4
    16:  \0,1,4:0,3,6
    17:  0,1,4:\1,2,5
    18:  \1,2,5:0,1,4
    19:  1,2,5:\2,3,6
    20:  \2,3,6:1,2,5
    21:  2,3,6:\0,3,4
    22:  \0,3,4:2,3,6
    23:  0,3,4:\1,4,5
    24:  \1,4,5:0,3,4
    25:  1,4,5:\2,5,6
    26:  \2,5,6:1,4,5
    27:  2,5,6:\0,3,6
    28:  \0,3,6:2,5,6
family= 0 0 1 1 0 0 0 new D7h genus #    65 is 0,1,4:\0,4,5
     1:  0,1,4:\0,4,5
     2:  \0,4,5:0,1,4
     3:  1,2,5:\1,5,6
     4:  \1,5,6:1,2,5
     5:  2,3,6:\0,2,6
     6:  \0,2,6:2,3,6
     7:  0,3,4:\0,1,3
     8:  \0,1,3:0,3,4
     9:  1,4,5:\1,2,4
    10:  \1,2,4:1,4,5
    11:  2,5,6:\2,3,5
    12:  \2,3,5:2,5,6
    13:  0,3,6:\3,4,6
    14:  \3,4,6:0,3,6
    15:  0,3,6:\0,2,3
    16:  \0,2,3:0,3,6
    17:  0,1,4:\1,3,4
    18:  \1,3,4:0,1,4
    19:  1,2,5:\2,4,5
    20:  \2,4,5:1,2,5
    21:  2,3,6:\3,5,6
    22:  \3,5,6:2,3,6
    23:  0,3,4:\0,4,6
    24:  \0,4,6:0,3,4
    25:  1,4,5:\0,1,5
    26:  \0,1,5:1,4,5
    27:  2,5,6:\1,2,6
    28:  \1,2,6:2,5,6
family= 0 0 1 1 0 0 0 new D7h genus #    66 is 0,1,4:\0,4,6
     1:  0,1,4:\0,4,6
     2:  \0,4,6:0,1,4
     3:  1,2,5:\0,1,5
     4:  \0,1,5:1,2,5
     5:  2,3,6:\1,2,6
     6:  \1,2,6:2,3,6
     7:  0,3,4:\0,2,3
     8:  \0,2,3:0,3,4
     9:  1,4,5:\1,3,4
    10:  \1,3,4:1,4,5
    11:  2,5,6:\2,4,5
    12:  \2,4,5:2,5,6
    13:  0,3,6:\3,5,6
    14:  \3,5,6:0,3,6
    15:  0,3,6:\0,1,3
    16:  \0,1,3:0,3,6
    17:  0,1,4:\1,2,4
    18:  \1,2,4:0,1,4
    19:  1,2,5:\2,3,5
    20:  \2,3,5:1,2,5
    21:  2,3,6:\3,4,6
    22:  \3,4,6:2,3,6
    23:  0,3,4:\0,4,5
    24:  \0,4,5:0,3,4
    25:  1,4,5:\1,5,6
    26:  \1,5,6:1,4,5
    27:  2,5,6:\0,2,6
    28:  \0,2,6:2,5,6
family= 0 0 1 1 0 0 0 new D7h genus #    67 is 0,1,4:\0,5,6
     1:  0,1,4:\0,5,6
     2:  \0,5,6:0,1,4
     3:  1,2,5:\0,1,6
     4:  \0,1,6:1,2,5
     5:  2,3,6:\0,1,2
     6:  \0,1,2:2,3,6
     7:  0,3,4:\1,2,3
     8:  \1,2,3:0,3,4
     9:  1,4,5:\2,3,4
    10:  \2,3,4:1,4,5
    11:  2,5,6:\3,4,5
    12:  \3,4,5:2,5,6
    13:  0,3,6:\4,5,6
    14:  \4,5,6:0,3,6
    15:  0,3,6:\0,1,2
    16:  \0,1,2:0,3,6
    17:  0,1,4:\1,2,3
    18:  \1,2,3:0,1,4
    19:  1,2,5:\2,3,4
    20:  \2,3,4:1,2,5
    21:  2,3,6:\3,4,5
    22:  \3,4,5:2,3,6
    23:  0,3,4:\4,5,6
    24:  \4,5,6:0,3,4
    25:  1,4,5:\0,5,6
    26:  \0,5,6:1,4,5
    27:  2,5,6:\0,1,6
    28:  \0,1,6:2,5,6
family= 0 0 1 1 0 0 0 new D7h genus #    68 is 0,1,4:\2,3,4
     1:  0,1,4:\2,3,4
     2:  \2,3,4:0,1,4
     3:  1,2,5:\3,4,5
     4:  \3,4,5:1,2,5
     5:  2,3,6:\4,5,6
     6:  \4,5,6:2,3,6
     7:  0,3,4:\0,5,6
     8:  \0,5,6:0,3,4
     9:  1,4,5:\0,1,6
    10:  \0,1,6:1,4,5
    11:  2,5,6:\0,1,2
    12:  \0,1,2:2,5,6
    13:  0,3,6:\1,2,3
    14:  \1,2,3:0,3,6
    15:  0,3,6:\3,4,5
    16:  \3,4,5:0,3,6
    17:  0,1,4:\4,5,6
    18:  \4,5,6:0,1,4
    19:  1,2,5:\0,5,6
    20:  \0,5,6:1,2,5
    21:  2,3,6:\0,1,6
    22:  \0,1,6:2,3,6
    23:  0,3,4:\0,1,2
    24:  \0,1,2:0,3,4
    25:  1,4,5:\1,2,3
    26:  \1,2,3:1,4,5
    27:  2,5,6:\2,3,4
    28:  \2,3,4:2,5,6
family= 0 0 1 1 0 0 0 new D7h genus #    69 is 0,1,4:\2,3,5
     1:  0,1,4:\2,3,5
     2:  \2,3,5:0,1,4
     3:  1,2,5:\3,4,6
     4:  \3,4,6:1,2,5
     5:  2,3,6:\0,4,5
     6:  \0,4,5:2,3,6
     7:  0,3,4:\1,5,6
     8:  \1,5,6:0,3,4
     9:  1,4,5:\0,2,6
    10:  \0,2,6:1,4,5
    11:  2,5,6:\0,1,3
    12:  \0,1,3:2,5,6
    13:  0,3,6:\1,2,4
    14:  \1,2,4:0,3,6
    15:  0,3,6:\2,4,5
    16:  \2,4,5:0,3,6
    17:  0,1,4:\3,5,6
    18:  \3,5,6:0,1,4
    19:  1,2,5:\0,4,6
    20:  \0,4,6:1,2,5
    21:  2,3,6:\0,1,5
    22:  \0,1,5:2,3,6
    23:  0,3,4:\1,2,6
    24:  \1,2,6:0,3,4
    25:  1,4,5:\0,2,3
    26:  \0,2,3:1,4,5
    27:  2,5,6:\1,3,4
    28:  \1,3,4:2,5,6
family= 0 0 1 1 0 0 0 new D7h genus #    70 is 0,1,4:\2,3,6
     1:  0,1,4:\2,3,6
     2:  \2,3,6:0,1,4
     3:  1,2,5:\0,3,4
     4:  \0,3,4:1,2,5
     5:  2,3,6:\1,4,5
     6:  \1,4,5:2,3,6
     7:  0,3,4:\2,5,6
     8:  \2,5,6:0,3,4
     9:  1,4,5:\0,3,6
    10:  \0,3,6:1,4,5
    11:  2,5,6:\0,1,4
    12:  \0,1,4:2,5,6
    13:  0,3,6:\1,2,5
    14:  \1,2,5:0,3,6
    15:  0,3,6:\1,4,5
    16:  \1,4,5:0,3,6
    17:  0,1,4:\2,5,6
    18:  \2,5,6:0,1,4
    19:  1,2,5:\0,3,6
    20:  \0,3,6:1,2,5
    21:  2,3,6:\0,1,4
    22:  \0,1,4:2,3,6
    23:  0,3,4:\1,2,5
    24:  \1,2,5:0,3,4
    25:  1,4,5:\2,3,6
    26:  \2,3,6:1,4,5
    27:  2,5,6:\0,3,4
    28:  \0,3,4:2,5,6
family= 0 0 1 1 0 0 0 new D7h genus #    71 is 0,1,4:\2,4,5
     1:  0,1,4:\2,4,5
     2:  \2,4,5:0,1,4
     3:  1,2,5:\3,5,6
     4:  \3,5,6:1,2,5
     5:  2,3,6:\0,4,6
     6:  \0,4,6:2,3,6
     7:  0,3,4:\0,1,5
     8:  \0,1,5:0,3,4
     9:  1,4,5:\1,2,6
    10:  \1,2,6:1,4,5
    11:  2,5,6:\0,2,3
    12:  \0,2,3:2,5,6
    13:  0,3,6:\1,3,4
    14:  \1,3,4:0,3,6
    15:  0,3,6:\2,3,5
    16:  \2,3,5:0,3,6
    17:  0,1,4:\3,4,6
    18:  \3,4,6:0,1,4
    19:  1,2,5:\0,4,5
    20:  \0,4,5:1,2,5
    21:  2,3,6:\1,5,6
    22:  \1,5,6:2,3,6
    23:  0,3,4:\0,2,6
    24:  \0,2,6:0,3,4
    25:  1,4,5:\0,1,3
    26:  \0,1,3:1,4,5
    27:  2,5,6:\1,2,4
    28:  \1,2,4:2,5,6
family= 0 0 1 1 0 0 0 new D7h genus #    72 is 0,1,4:\2,4,6
     1:  0,1,4:\2,4,6
     2:  \2,4,6:0,1,4
     3:  1,2,5:\0,3,5
     4:  \0,3,5:1,2,5
     5:  2,3,6:\1,4,6
     6:  \1,4,6:2,3,6
     7:  0,3,4:\0,2,5
     8:  \0,2,5:0,3,4
     9:  1,4,5:\1,3,6
    10:  \1,3,6:1,4,5
    11:  2,5,6:\0,2,4
    12:  \0,2,4:2,5,6
    13:  0,3,6:\1,3,5
    14:  \1,3,5:0,3,6
family= 0 0 1 1 0 0 0 new D7h genus #    73 is 0,1,4:\3,4,5
     1:  0,1,4:\3,4,5
     2:  \3,4,5:0,1,4
     3:  1,2,5:\4,5,6
     4:  \4,5,6:1,2,5
     5:  2,3,6:\0,5,6
     6:  \0,5,6:2,3,6
     7:  0,3,4:\0,1,6
     8:  \0,1,6:0,3,4
     9:  1,4,5:\0,1,2
    10:  \0,1,2:1,4,5
    11:  2,5,6:\1,2,3
    12:  \1,2,3:2,5,6
    13:  0,3,6:\2,3,4
    14:  \2,3,4:0,3,6
family= 0 0 1 1 0 0 0 new D7h genus #    74 is 0,2,4:\0,1,2
     1:  0,2,4:\0,1,2
     2:  \0,1,2:0,2,4
     3:  1,3,5:\1,2,3
     4:  \1,2,3:1,3,5
     5:  2,4,6:\2,3,4
     6:  \2,3,4:2,4,6
     7:  0,3,5:\3,4,5
     8:  \3,4,5:0,3,5
     9:  1,4,6:\4,5,6
    10:  \4,5,6:1,4,6
    11:  0,2,5:\0,5,6
    12:  \0,5,6:0,2,5
    13:  1,3,6:\0,1,6
    14:  \0,1,6:1,3,6
    15:  0,3,5:\0,5,6
    16:  \0,5,6:0,3,5
    17:  1,4,6:\0,1,6
    18:  \0,1,6:1,4,6
    19:  0,2,5:\0,1,2
    20:  \0,1,2:0,2,5
    21:  1,3,6:\1,2,3
    22:  \1,2,3:1,3,6
    23:  0,2,4:\2,3,4
    24:  \2,3,4:0,2,4
    25:  1,3,5:\3,4,5
    26:  \3,4,5:1,3,5
    27:  2,4,6:\4,5,6
    28:  \4,5,6:2,4,6
family= 0 0 1 1 0 0 0 new D7h genus #    75 is 0,2,4:\0,1,3
     1:  0,2,4:\0,1,3
     2:  \0,1,3:0,2,4
     3:  1,3,5:\1,2,4
     4:  \1,2,4:1,3,5
     5:  2,4,6:\2,3,5
     6:  \2,3,5:2,4,6
     7:  0,3,5:\3,4,6
     8:  \3,4,6:0,3,5
     9:  1,4,6:\0,4,5
    10:  \0,4,5:1,4,6
    11:  0,2,5:\1,5,6
    12:  \1,5,6:0,2,5
    13:  1,3,6:\0,2,6
    14:  \0,2,6:1,3,6
    15:  0,3,5:\0,4,6
    16:  \0,4,6:0,3,5
    17:  1,4,6:\0,1,5
    18:  \0,1,5:1,4,6
    19:  0,2,5:\1,2,6
    20:  \1,2,6:0,2,5
    21:  1,3,6:\0,2,3
    22:  \0,2,3:1,3,6
    23:  0,2,4:\1,3,4
    24:  \1,3,4:0,2,4
    25:  1,3,5:\2,4,5
    26:  \2,4,5:1,3,5
    27:  2,4,6:\3,5,6
    28:  \3,5,6:2,4,6
family= 0 0 1 1 0 0 0 new D7h genus #    76 is 0,2,4:\0,1,4
     1:  0,2,4:\0,1,4
     2:  \0,1,4:0,2,4
     3:  1,3,5:\1,2,5
     4:  \1,2,5:1,3,5
     5:  2,4,6:\2,3,6
     6:  \2,3,6:2,4,6
     7:  0,3,5:\0,3,4
     8:  \0,3,4:0,3,5
     9:  1,4,6:\1,4,5
    10:  \1,4,5:1,4,6
    11:  0,2,5:\2,5,6
    12:  \2,5,6:0,2,5
    13:  1,3,6:\0,3,6
    14:  \0,3,6:1,3,6
    15:  0,3,5:\0,3,6
    16:  \0,3,6:0,3,5
    17:  1,4,6:\0,1,4
    18:  \0,1,4:1,4,6
    19:  0,2,5:\1,2,5
    20:  \1,2,5:0,2,5
    21:  1,3,6:\2,3,6
    22:  \2,3,6:1,3,6
    23:  0,2,4:\0,3,4
    24:  \0,3,4:0,2,4
    25:  1,3,5:\1,4,5
    26:  \1,4,5:1,3,5
    27:  2,4,6:\2,5,6
    28:  \2,5,6:2,4,6
family= 0 0 1 1 0 0 0 new D7h genus #    77 is 0,2,4:\0,1,5
     1:  0,2,4:\0,1,5
     2:  \0,1,5:0,2,4
     3:  1,3,5:\1,2,6
     4:  \1,2,6:1,3,5
     5:  2,4,6:\0,2,3
     6:  \0,2,3:2,4,6
     7:  0,3,5:\1,3,4
     8:  \1,3,4:0,3,5
     9:  1,4,6:\2,4,5
    10:  \2,4,5:1,4,6
    11:  0,2,5:\3,5,6
    12:  \3,5,6:0,2,5
    13:  1,3,6:\0,4,6
    14:  \0,4,6:1,3,6
    15:  0,3,5:\0,2,6
    16:  \0,2,6:0,3,5
    17:  1,4,6:\0,1,3
    18:  \0,1,3:1,4,6
    19:  0,2,5:\1,2,4
    20:  \1,2,4:0,2,5
    21:  1,3,6:\2,3,5
    22:  \2,3,5:1,3,6
    23:  0,2,4:\3,4,6
    24:  \3,4,6:0,2,4
    25:  1,3,5:\0,4,5
    26:  \0,4,5:1,3,5
    27:  2,4,6:\1,5,6
    28:  \1,5,6:2,4,6
family= 0 0 1 1 0 0 0 new D7h genus #    78 is 0,2,4:\0,1,6
     1:  0,2,4:\0,1,6
     2:  \0,1,6:0,2,4
     3:  1,3,5:\0,1,2
     4:  \0,1,2:1,3,5
     5:  2,4,6:\1,2,3
     6:  \1,2,3:2,4,6
     7:  0,3,5:\2,3,4
     8:  \2,3,4:0,3,5
     9:  1,4,6:\3,4,5
    10:  \3,4,5:1,4,6
    11:  0,2,5:\4,5,6
    12:  \4,5,6:0,2,5
    13:  1,3,6:\0,5,6
    14:  \0,5,6:1,3,6
    15:  0,3,5:\0,1,6
    16:  \0,1,6:0,3,5
    17:  1,4,6:\0,1,2
    18:  \0,1,2:1,4,6
    19:  0,2,5:\1,2,3
    20:  \1,2,3:0,2,5
    21:  1,3,6:\2,3,4
    22:  \2,3,4:1,3,6
    23:  0,2,4:\3,4,5
    24:  \3,4,5:0,2,4
    25:  1,3,5:\4,5,6
    26:  \4,5,6:1,3,5
    27:  2,4,6:\0,5,6
    28:  \0,5,6:2,4,6
family= 0 0 1 1 0 0 0 new D7h genus #    79 is 0,2,4:\0,2,3
     1:  0,2,4:\0,2,3
     2:  \0,2,3:0,2,4
     3:  1,3,5:\1,3,4
     4:  \1,3,4:1,3,5
     5:  2,4,6:\2,4,5
     6:  \2,4,5:2,4,6
     7:  0,3,5:\3,5,6
     8:  \3,5,6:0,3,5
     9:  1,4,6:\0,4,6
    10:  \0,4,6:1,4,6
    11:  0,2,5:\0,1,5
    12:  \0,1,5:0,2,5
    13:  1,3,6:\1,2,6
    14:  \1,2,6:1,3,6
    15:  0,3,5:\0,4,5
    16:  \0,4,5:0,3,5
    17:  1,4,6:\1,5,6
    18:  \1,5,6:1,4,6
    19:  0,2,5:\0,2,6
    20:  \0,2,6:0,2,5
    21:  1,3,6:\0,1,3
    22:  \0,1,3:1,3,6
    23:  0,2,4:\1,2,4
    24:  \1,2,4:0,2,4
    25:  1,3,5:\2,3,5
    26:  \2,3,5:1,3,5
    27:  2,4,6:\3,4,6
    28:  \3,4,6:2,4,6
family= 0 0 1 1 0 0 0 new D7h genus #    80 is 0,2,4:\0,2,4
     1:  0,2,4:\0,2,4
     2:  \0,2,4:0,2,4
     3:  1,3,5:\1,3,5
     4:  \1,3,5:1,3,5
     5:  2,4,6:\2,4,6
     6:  \2,4,6:2,4,6
     7:  0,3,5:\0,3,5
     8:  \0,3,5:0,3,5
     9:  1,4,6:\1,4,6
    10:  \1,4,6:1,4,6
    11:  0,2,5:\0,2,5
    12:  \0,2,5:0,2,5
    13:  1,3,6:\1,3,6
    14:  \1,3,6:1,3,6
family= 0 0 1 1 0 0 0 new D7h genus #    81 is 0,2,4:\0,2,5
     1:  0,2,4:\0,2,5
     2:  \0,2,5:0,2,4
     3:  1,3,5:\1,3,6
     4:  \1,3,6:1,3,5
     5:  2,4,6:\0,2,4
     6:  \0,2,4:2,4,6
     7:  0,3,5:\1,3,5
     8:  \1,3,5:0,3,5
     9:  1,4,6:\2,4,6
    10:  \2,4,6:1,4,6
    11:  0,2,5:\0,3,5
    12:  \0,3,5:0,2,5
    13:  1,3,6:\1,4,6
    14:  \1,4,6:1,3,6
    15:  0,3,5:\0,2,5
    16:  \0,2,5:0,3,5
    17:  1,4,6:\1,3,6
    18:  \1,3,6:1,4,6
    19:  0,2,5:\0,2,4
    20:  \0,2,4:0,2,5
    21:  1,3,6:\1,3,5
    22:  \1,3,5:1,3,6
    23:  0,2,4:\2,4,6
    24:  \2,4,6:0,2,4
    25:  1,3,5:\0,3,5
    26:  \0,3,5:1,3,5
    27:  2,4,6:\1,4,6
    28:  \1,4,6:2,4,6
family= 0 0 1 1 0 0 0 new D7h genus #    82 is 0,2,4:\0,2,6
     1:  0,2,4:\0,2,6
     2:  \0,2,6:0,2,4
     3:  1,3,5:\0,1,3
     4:  \0,1,3:1,3,5
     5:  2,4,6:\1,2,4
     6:  \1,2,4:2,4,6
     7:  0,3,5:\2,3,5
     8:  \2,3,5:0,3,5
     9:  1,4,6:\3,4,6
    10:  \3,4,6:1,4,6
    11:  0,2,5:\0,4,5
    12:  \0,4,5:0,2,5
    13:  1,3,6:\1,5,6
    14:  \1,5,6:1,3,6
    15:  0,3,5:\0,1,5
    16:  \0,1,5:0,3,5
    17:  1,4,6:\1,2,6
    18:  \1,2,6:1,4,6
    19:  0,2,5:\0,2,3
    20:  \0,2,3:0,2,5
    21:  1,3,6:\1,3,4
    22:  \1,3,4:1,3,6
    23:  0,2,4:\2,4,5
    24:  \2,4,5:0,2,4
    25:  1,3,5:\3,5,6
    26:  \3,5,6:1,3,5
    27:  2,4,6:\0,4,6
    28:  \0,4,6:2,4,6
family= 0 0 1 1 0 0 0 new D7h genus #    83 is 0,2,4:\0,3,5
     1:  0,2,4:\0,3,5
     2:  \0,3,5:0,2,4
     3:  1,3,5:\1,4,6
     4:  \1,4,6:1,3,5
     5:  2,4,6:\0,2,5
     6:  \0,2,5:2,4,6
     7:  0,3,5:\1,3,6
     8:  \1,3,6:0,3,5
     9:  1,4,6:\0,2,4
    10:  \0,2,4:1,4,6
    11:  0,2,5:\1,3,5
    12:  \1,3,5:0,2,5
    13:  1,3,6:\2,4,6
    14:  \2,4,6:1,3,6
    15:  0,3,5:\0,2,4
    16:  \0,2,4:0,3,5
    17:  1,4,6:\1,3,5
    18:  \1,3,5:1,4,6
    19:  0,2,5:\2,4,6
    20:  \2,4,6:0,2,5
    21:  1,3,6:\0,3,5
    22:  \0,3,5:1,3,6
    23:  0,2,4:\1,4,6
    24:  \1,4,6:0,2,4
    25:  1,3,5:\0,2,5
    26:  \0,2,5:1,3,5
    27:  2,4,6:\1,3,6
    28:  \1,3,6:2,4,6
family= 0 0 1 1 0 0 0 new D7h genus #    84 is 0,2,4:\0,3,6
     1:  0,2,4:\0,3,6
     2:  \0,3,6:0,2,4
     3:  1,3,5:\0,1,4
     4:  \0,1,4:1,3,5
     5:  2,4,6:\1,2,5
     6:  \1,2,5:2,4,6
     7:  0,3,5:\2,3,6
     8:  \2,3,6:0,3,5
     9:  1,4,6:\0,3,4
    10:  \0,3,4:1,4,6
    11:  0,2,5:\1,4,5
    12:  \1,4,5:0,2,5
    13:  1,3,6:\2,5,6
    14:  \2,5,6:1,3,6
    15:  0,3,5:\0,1,4
    16:  \0,1,4:0,3,5
    17:  1,4,6:\1,2,5
    18:  \1,2,5:1,4,6
    19:  0,2,5:\2,3,6
    20:  \2,3,6:0,2,5
    21:  1,3,6:\0,3,4
    22:  \0,3,4:1,3,6
    23:  0,2,4:\1,4,5
    24:  \1,4,5:0,2,4
    25:  1,3,5:\2,5,6
    26:  \2,5,6:1,3,5
    27:  2,4,6:\0,3,6
    28:  \0,3,6:2,4,6
family= 0 0 1 1 0 0 0 new D7h genus #    85 is 0,2,4:\0,4,5
     1:  0,2,4:\0,4,5
     2:  \0,4,5:0,2,4
     3:  1,3,5:\1,5,6
     4:  \1,5,6:1,3,5
     5:  2,4,6:\0,2,6
     6:  \0,2,6:2,4,6
     7:  0,3,5:\0,1,3
     8:  \0,1,3:0,3,5
     9:  1,4,6:\1,2,4
    10:  \1,2,4:1,4,6
    11:  0,2,5:\2,3,5
    12:  \2,3,5:0,2,5
    13:  1,3,6:\3,4,6
    14:  \3,4,6:1,3,6
    15:  0,3,5:\0,2,3
    16:  \0,2,3:0,3,5
    17:  1,4,6:\1,3,4
    18:  \1,3,4:1,4,6
    19:  0,2,5:\2,4,5
    20:  \2,4,5:0,2,5
    21:  1,3,6:\3,5,6
    22:  \3,5,6:1,3,6
    23:  0,2,4:\0,4,6
    24:  \0,4,6:0,2,4
    25:  1,3,5:\0,1,5
    26:  \0,1,5:1,3,5
    27:  2,4,6:\1,2,6
    28:  \1,2,6:2,4,6
family= 0 0 1 1 0 0 0 new D7h genus #    86 is 0,2,4:\0,5,6
     1:  0,2,4:\0,5,6
     2:  \0,5,6:0,2,4
     3:  1,3,5:\0,1,6
     4:  \0,1,6:1,3,5
     5:  2,4,6:\0,1,2
     6:  \0,1,2:2,4,6
     7:  0,3,5:\1,2,3
     8:  \1,2,3:0,3,5
     9:  1,4,6:\2,3,4
    10:  \2,3,4:1,4,6
    11:  0,2,5:\3,4,5
    12:  \3,4,5:0,2,5
    13:  1,3,6:\4,5,6
    14:  \4,5,6:1,3,6
    15:  0,3,5:\0,1,2
    16:  \0,1,2:0,3,5
    17:  1,4,6:\1,2,3
    18:  \1,2,3:1,4,6
    19:  0,2,5:\2,3,4
    20:  \2,3,4:0,2,5
    21:  1,3,6:\3,4,5
    22:  \3,4,5:1,3,6
    23:  0,2,4:\4,5,6
    24:  \4,5,6:0,2,4
    25:  1,3,5:\0,5,6
    26:  \0,5,6:1,3,5
    27:  2,4,6:\0,1,6
    28:  \0,1,6:2,4,6
family= 0 0 1 1 0 0 0 new D7h genus #    87 is 0,2,4:\1,2,3
     1:  0,2,4:\1,2,3
     2:  \1,2,3:0,2,4
     3:  1,3,5:\2,3,4
     4:  \2,3,4:1,3,5
     5:  2,4,6:\3,4,5
     6:  \3,4,5:2,4,6
     7:  0,3,5:\4,5,6
     8:  \4,5,6:0,3,5
     9:  1,4,6:\0,5,6
    10:  \0,5,6:1,4,6
    11:  0,2,5:\0,1,6
    12:  \0,1,6:0,2,5
    13:  1,3,6:\0,1,2
    14:  \0,1,2:1,3,6
family= 0 0 1 1 0 0 0 new D7h genus #    88 is 0,2,4:\1,2,5
     1:  0,2,4:\1,2,5
     2:  \1,2,5:0,2,4
     3:  1,3,5:\2,3,6
     4:  \2,3,6:1,3,5
     5:  2,4,6:\0,3,4
     6:  \0,3,4:2,4,6
     7:  0,3,5:\1,4,5
     8:  \1,4,5:0,3,5
     9:  1,4,6:\2,5,6
    10:  \2,5,6:1,4,6
    11:  0,2,5:\0,3,6
    12:  \0,3,6:0,2,5
    13:  1,3,6:\0,1,4
    14:  \0,1,4:1,3,6
    15:  0,3,5:\2,5,6
    16:  \2,5,6:0,3,5
    17:  1,4,6:\0,3,6
    18:  \0,3,6:1,4,6
    19:  0,2,5:\0,1,4
    20:  \0,1,4:0,2,5
    21:  1,3,6:\1,2,5
    22:  \1,2,5:1,3,6
    23:  0,2,4:\2,3,6
    24:  \2,3,6:0,2,4
    25:  1,3,5:\0,3,4
    26:  \0,3,4:1,3,5
    27:  2,4,6:\1,4,5
    28:  \1,4,5:2,4,6
family= 0 0 1 1 0 0 0 new D7h genus #    89 is 0,2,4:\1,2,6
     1:  0,2,4:\1,2,6
     2:  \1,2,6:0,2,4
     3:  1,3,5:\0,2,3
     4:  \0,2,3:1,3,5
     5:  2,4,6:\1,3,4
     6:  \1,3,4:2,4,6
     7:  0,3,5:\2,4,5
     8:  \2,4,5:0,3,5
     9:  1,4,6:\3,5,6
    10:  \3,5,6:1,4,6
    11:  0,2,5:\0,4,6
    12:  \0,4,6:0,2,5
    13:  1,3,6:\0,1,5
    14:  \0,1,5:1,3,6
    15:  0,3,5:\1,5,6
    16:  \1,5,6:0,3,5
    17:  1,4,6:\0,2,6
    18:  \0,2,6:1,4,6
    19:  0,2,5:\0,1,3
    20:  \0,1,3:0,2,5
    21:  1,3,6:\1,2,4
    22:  \1,2,4:1,3,6
    23:  0,2,4:\2,3,5
    24:  \2,3,5:0,2,4
    25:  1,3,5:\3,4,6
    26:  \3,4,6:1,3,5
    27:  2,4,6:\0,4,5
    28:  \0,4,5:2,4,6
family= 0 0 1 1 0 0 0 new D7h genus #    90 is 0,2,4:\1,3,5
     1:  0,2,4:\1,3,5
     2:  \1,3,5:0,2,4
     3:  1,3,5:\2,4,6
     4:  \2,4,6:1,3,5
     5:  2,4,6:\0,3,5
     6:  \0,3,5:2,4,6
     7:  0,3,5:\1,4,6
     8:  \1,4,6:0,3,5
     9:  1,4,6:\0,2,5
    10:  \0,2,5:1,4,6
    11:  0,2,5:\1,3,6
    12:  \1,3,6:0,2,5
    13:  1,3,6:\0,2,4
    14:  \0,2,4:1,3,6
    15:  0,3,5:\2,4,6
    16:  \2,4,6:0,3,5
    17:  1,4,6:\0,3,5
    18:  \0,3,5:1,4,6
    19:  0,2,5:\1,4,6
    20:  \1,4,6:0,2,5
    21:  1,3,6:\0,2,5
    22:  \0,2,5:1,3,6
    23:  0,2,4:\1,3,6
    24:  \1,3,6:0,2,4
    25:  1,3,5:\0,2,4
    26:  \0,2,4:1,3,5
    27:  2,4,6:\1,3,5
    28:  \1,3,5:2,4,6
family= 0 0 1 1 0 0 0 new D7h genus #    91 is 0,2,4:\1,5,6
     1:  0,2,4:\1,5,6
     2:  \1,5,6:0,2,4
     3:  1,3,5:\0,2,6
     4:  \0,2,6:1,3,5
     5:  2,4,6:\0,1,3
     6:  \0,1,3:2,4,6
     7:  0,3,5:\1,2,4
     8:  \1,2,4:0,3,5
     9:  1,4,6:\2,3,5
    10:  \2,3,5:1,4,6
    11:  0,2,5:\3,4,6
    12:  \3,4,6:0,2,5
    13:  1,3,6:\0,4,5
    14:  \0,4,5:1,3,6
    15:  0,3,5:\1,2,6
    16:  \1,2,6:0,3,5
    17:  1,4,6:\0,2,3
    18:  \0,2,3:1,4,6
    19:  0,2,5:\1,3,4
    20:  \1,3,4:0,2,5
    21:  1,3,6:\2,4,5
    22:  \2,4,5:1,3,6
    23:  0,2,4:\3,5,6
    24:  \3,5,6:0,2,4
    25:  1,3,5:\0,4,6
    26:  \0,4,6:1,3,5
    27:  2,4,6:\0,1,5
    28:  \0,1,5:2,4,6
family= 0 0 1 1 0 0 0 new D7h genus #    92 is 0,2,4:\2,5,6
     1:  0,2,4:\2,5,6
     2:  \2,5,6:0,2,4
     3:  1,3,5:\0,3,6
     4:  \0,3,6:1,3,5
     5:  2,4,6:\0,1,4
     6:  \0,1,4:2,4,6
     7:  0,3,5:\1,2,5
     8:  \1,2,5:0,3,5
     9:  1,4,6:\2,3,6
    10:  \2,3,6:1,4,6
    11:  0,2,5:\0,3,4
    12:  \0,3,4:0,2,5
    13:  1,3,6:\1,4,5
    14:  \1,4,5:1,3,6
Nber of genera for this family=   92
 
family= 0 0 0 2 0 0 0
 
family= 0 0 0 2 0 0 0 new D7h genus #     1 is \0,1,2:\0,1,2
     1:  \0,1,2:\0,1,2
     2:  \1,2,3:\1,2,3
     3:  \2,3,4:\2,3,4
     4:  \3,4,5:\3,4,5
     5:  \4,5,6:\4,5,6
     6:  \0,5,6:\0,5,6
     7:  \0,1,6:\0,1,6
family= 0 0 0 2 0 0 0 new D7h genus #     2 is \0,1,2:\0,1,3
     1:  \0,1,2:\0,1,3
     2:  \0,1,3:\0,1,2
     3:  \1,2,3:\1,2,4
     4:  \1,2,4:\1,2,3
     5:  \2,3,4:\2,3,5
     6:  \2,3,5:\2,3,4
     7:  \3,4,5:\3,4,6
     8:  \3,4,6:\3,4,5
     9:  \4,5,6:\0,4,5
    10:  \0,4,5:\4,5,6
    11:  \0,5,6:\1,5,6
    12:  \1,5,6:\0,5,6
    13:  \0,1,6:\0,2,6
    14:  \0,2,6:\0,1,6
    15:  \0,5,6:\0,4,6
    16:  \0,4,6:\0,5,6
    17:  \0,1,6:\0,1,5
    18:  \0,1,5:\0,1,6
    19:  \0,1,2:\1,2,6
    20:  \1,2,6:\0,1,2
    21:  \1,2,3:\0,2,3
    22:  \0,2,3:\1,2,3
    23:  \2,3,4:\1,3,4
    24:  \1,3,4:\2,3,4
    25:  \3,4,5:\2,4,5
    26:  \2,4,5:\3,4,5
    27:  \4,5,6:\3,5,6
    28:  \3,5,6:\4,5,6
family= 0 0 0 2 0 0 0 new D7h genus #     3 is \0,1,2:\0,1,4
     1:  \0,1,2:\0,1,4
     2:  \0,1,4:\0,1,2
     3:  \1,2,3:\1,2,5
     4:  \1,2,5:\1,2,3
     5:  \2,3,4:\2,3,6
     6:  \2,3,6:\2,3,4
     7:  \3,4,5:\0,3,4
     8:  \0,3,4:\3,4,5
     9:  \4,5,6:\1,4,5
    10:  \1,4,5:\4,5,6
    11:  \0,5,6:\2,5,6
    12:  \2,5,6:\0,5,6
    13:  \0,1,6:\0,3,6
    14:  \0,3,6:\0,1,6
    15:  \0,5,6:\0,3,6
    16:  \0,3,6:\0,5,6
    17:  \0,1,6:\0,1,4
    18:  \0,1,4:\0,1,6
    19:  \0,1,2:\1,2,5
    20:  \1,2,5:\0,1,2
    21:  \1,2,3:\2,3,6
    22:  \2,3,6:\1,2,3
    23:  \2,3,4:\0,3,4
    24:  \0,3,4:\2,3,4
    25:  \3,4,5:\1,4,5
    26:  \1,4,5:\3,4,5
    27:  \4,5,6:\2,5,6
    28:  \2,5,6:\4,5,6
family= 0 0 0 2 0 0 0 new D7h genus #     4 is \0,1,2:\0,1,5
     1:  \0,1,2:\0,1,5
     2:  \0,1,5:\0,1,2
     3:  \1,2,3:\1,2,6
     4:  \1,2,6:\1,2,3
     5:  \2,3,4:\0,2,3
     6:  \0,2,3:\2,3,4
     7:  \3,4,5:\1,3,4
     8:  \1,3,4:\3,4,5
     9:  \4,5,6:\2,4,5
    10:  \2,4,5:\4,5,6
    11:  \0,5,6:\3,5,6
    12:  \3,5,6:\0,5,6
    13:  \0,1,6:\0,4,6
    14:  \0,4,6:\0,1,6
    15:  \0,5,6:\0,2,6
    16:  \0,2,6:\0,5,6
    17:  \0,1,6:\0,1,3
    18:  \0,1,3:\0,1,6
    19:  \0,1,2:\1,2,4
    20:  \1,2,4:\0,1,2
    21:  \1,2,3:\2,3,5
    22:  \2,3,5:\1,2,3
    23:  \2,3,4:\3,4,6
    24:  \3,4,6:\2,3,4
    25:  \3,4,5:\0,4,5
    26:  \0,4,5:\3,4,5
    27:  \4,5,6:\1,5,6
    28:  \1,5,6:\4,5,6
family= 0 0 0 2 0 0 0 new D7h genus #     5 is \0,1,2:\0,1,6
     1:  \0,1,2:\0,1,6
     2:  \0,1,6:\0,1,2
     3:  \1,2,3:\0,1,2
     4:  \0,1,2:\1,2,3
     5:  \2,3,4:\1,2,3
     6:  \1,2,3:\2,3,4
     7:  \3,4,5:\2,3,4
     8:  \2,3,4:\3,4,5
     9:  \4,5,6:\3,4,5
    10:  \3,4,5:\4,5,6
    11:  \0,5,6:\4,5,6
    12:  \4,5,6:\0,5,6
    13:  \0,1,6:\0,5,6
    14:  \0,5,6:\0,1,6
family= 0 0 0 2 0 0 0 new D7h genus #     6 is \0,1,2:\0,2,3
     1:  \0,1,2:\0,2,3
     2:  \0,2,3:\0,1,2
     3:  \1,2,3:\1,3,4
     4:  \1,3,4:\1,2,3
     5:  \2,3,4:\2,4,5
     6:  \2,4,5:\2,3,4
     7:  \3,4,5:\3,5,6
     8:  \3,5,6:\3,4,5
     9:  \4,5,6:\0,4,6
    10:  \0,4,6:\4,5,6
    11:  \0,5,6:\0,1,5
    12:  \0,1,5:\0,5,6
    13:  \0,1,6:\1,2,6
    14:  \1,2,6:\0,1,6
    15:  \0,5,6:\0,4,5
    16:  \0,4,5:\0,5,6
    17:  \0,1,6:\1,5,6
    18:  \1,5,6:\0,1,6
    19:  \0,1,2:\0,2,6
    20:  \0,2,6:\0,1,2
    21:  \1,2,3:\0,1,3
    22:  \0,1,3:\1,2,3
    23:  \2,3,4:\1,2,4
    24:  \1,2,4:\2,3,4
    25:  \3,4,5:\2,3,5
    26:  \2,3,5:\3,4,5
    27:  \4,5,6:\3,4,6
    28:  \3,4,6:\4,5,6
family= 0 0 0 2 0 0 0 new D7h genus #     7 is \0,1,2:\0,2,4
     1:  \0,1,2:\0,2,4
     2:  \0,2,4:\0,1,2
     3:  \1,2,3:\1,3,5
     4:  \1,3,5:\1,2,3
     5:  \2,3,4:\2,4,6
     6:  \2,4,6:\2,3,4
     7:  \3,4,5:\0,3,5
     8:  \0,3,5:\3,4,5
     9:  \4,5,6:\1,4,6
    10:  \1,4,6:\4,5,6
    11:  \0,5,6:\0,2,5
    12:  \0,2,5:\0,5,6
    13:  \0,1,6:\1,3,6
    14:  \1,3,6:\0,1,6
    15:  \0,5,6:\0,3,5
    16:  \0,3,5:\0,5,6
    17:  \0,1,6:\1,4,6
    18:  \1,4,6:\0,1,6
    19:  \0,1,2:\0,2,5
    20:  \0,2,5:\0,1,2
    21:  \1,2,3:\1,3,6
    22:  \1,3,6:\1,2,3
    23:  \2,3,4:\0,2,4
    24:  \0,2,4:\2,3,4
    25:  \3,4,5:\1,3,5
    26:  \1,3,5:\3,4,5
    27:  \4,5,6:\2,4,6
    28:  \2,4,6:\4,5,6
family= 0 0 0 2 0 0 0 new D7h genus #     8 is \0,1,2:\0,3,4
     1:  \0,1,2:\0,3,4
     2:  \0,3,4:\0,1,2
     3:  \1,2,3:\1,4,5
     4:  \1,4,5:\1,2,3
     5:  \2,3,4:\2,5,6
     6:  \2,5,6:\2,3,4
     7:  \3,4,5:\0,3,6
     8:  \0,3,6:\3,4,5
     9:  \4,5,6:\0,1,4
    10:  \0,1,4:\4,5,6
    11:  \0,5,6:\1,2,5
    12:  \1,2,5:\0,5,6
    13:  \0,1,6:\2,3,6
    14:  \2,3,6:\0,1,6
    15:  \0,5,6:\0,3,4
    16:  \0,3,4:\0,5,6
    17:  \0,1,6:\1,4,5
    18:  \1,4,5:\0,1,6
    19:  \0,1,2:\2,5,6
    20:  \2,5,6:\0,1,2
    21:  \1,2,3:\0,3,6
    22:  \0,3,6:\1,2,3
    23:  \2,3,4:\0,1,4
    24:  \0,1,4:\2,3,4
    25:  \3,4,5:\1,2,5
    26:  \1,2,5:\3,4,5
    27:  \4,5,6:\2,3,6
    28:  \2,3,6:\4,5,6
family= 0 0 0 2 0 0 0 new D7h genus #     9 is \0,1,2:\0,3,5
     1:  \0,1,2:\0,3,5
     2:  \0,3,5:\0,1,2
     3:  \1,2,3:\1,4,6
     4:  \1,4,6:\1,2,3
     5:  \2,3,4:\0,2,5
     6:  \0,2,5:\2,3,4
     7:  \3,4,5:\1,3,6
     8:  \1,3,6:\3,4,5
     9:  \4,5,6:\0,2,4
    10:  \0,2,4:\4,5,6
    11:  \0,5,6:\1,3,5
    12:  \1,3,5:\0,5,6
    13:  \0,1,6:\2,4,6
    14:  \2,4,6:\0,1,6
    15:  \0,5,6:\0,2,4
    16:  \0,2,4:\0,5,6
    17:  \0,1,6:\1,3,5
    18:  \1,3,5:\0,1,6
    19:  \0,1,2:\2,4,6
    20:  \2,4,6:\0,1,2
    21:  \1,2,3:\0,3,5
    22:  \0,3,5:\1,2,3
    23:  \2,3,4:\1,4,6
    24:  \1,4,6:\2,3,4
    25:  \3,4,5:\0,2,5
    26:  \0,2,5:\3,4,5
    27:  \4,5,6:\1,3,6
    28:  \1,3,6:\4,5,6
family= 0 0 0 2 0 0 0 new D7h genus #    10 is \0,1,2:\0,3,6
     1:  \0,1,2:\0,3,6
     2:  \0,3,6:\0,1,2
     3:  \1,2,3:\0,1,4
     4:  \0,1,4:\1,2,3
     5:  \2,3,4:\1,2,5
     6:  \1,2,5:\2,3,4
     7:  \3,4,5:\2,3,6
     8:  \2,3,6:\3,4,5
     9:  \4,5,6:\0,3,4
    10:  \0,3,4:\4,5,6
    11:  \0,5,6:\1,4,5
    12:  \1,4,5:\0,5,6
    13:  \0,1,6:\2,5,6
    14:  \2,5,6:\0,1,6
    15:  \0,5,6:\0,1,4
    16:  \0,1,4:\0,5,6
    17:  \0,1,6:\1,2,5
    18:  \1,2,5:\0,1,6
    19:  \0,1,2:\2,3,6
    20:  \2,3,6:\0,1,2
    21:  \1,2,3:\0,3,4
    22:  \0,3,4:\1,2,3
    23:  \2,3,4:\1,4,5
    24:  \1,4,5:\2,3,4
    25:  \3,4,5:\2,5,6
    26:  \2,5,6:\3,4,5
    27:  \4,5,6:\0,3,6
    28:  \0,3,6:\4,5,6
family= 0 0 0 2 0 0 0 new D7h genus #    11 is \0,1,2:\0,4,5
     1:  \0,1,2:\0,4,5
     2:  \0,4,5:\0,1,2
     3:  \1,2,3:\1,5,6
     4:  \1,5,6:\1,2,3
     5:  \2,3,4:\0,2,6
     6:  \0,2,6:\2,3,4
     7:  \3,4,5:\0,1,3
     8:  \0,1,3:\3,4,5
     9:  \4,5,6:\1,2,4
    10:  \1,2,4:\4,5,6
    11:  \0,5,6:\2,3,5
    12:  \2,3,5:\0,5,6
    13:  \0,1,6:\3,4,6
    14:  \3,4,6:\0,1,6
    15:  \0,5,6:\0,2,3
    16:  \0,2,3:\0,5,6
    17:  \0,1,6:\1,3,4
    18:  \1,3,4:\0,1,6
    19:  \0,1,2:\2,4,5
    20:  \2,4,5:\0,1,2
    21:  \1,2,3:\3,5,6
    22:  \3,5,6:\1,2,3
    23:  \2,3,4:\0,4,6
    24:  \0,4,6:\2,3,4
    25:  \3,4,5:\0,1,5
    26:  \0,1,5:\3,4,5
    27:  \4,5,6:\1,2,6
    28:  \1,2,6:\4,5,6
family= 0 0 0 2 0 0 0 new D7h genus #    12 is \0,1,2:\0,4,6
     1:  \0,1,2:\0,4,6
     2:  \0,4,6:\0,1,2
     3:  \1,2,3:\0,1,5
     4:  \0,1,5:\1,2,3
     5:  \2,3,4:\1,2,6
     6:  \1,2,6:\2,3,4
     7:  \3,4,5:\0,2,3
     8:  \0,2,3:\3,4,5
     9:  \4,5,6:\1,3,4
    10:  \1,3,4:\4,5,6
    11:  \0,5,6:\2,4,5
    12:  \2,4,5:\0,5,6
    13:  \0,1,6:\3,5,6
    14:  \3,5,6:\0,1,6
    15:  \0,5,6:\0,1,3
    16:  \0,1,3:\0,5,6
    17:  \0,1,6:\1,2,4
    18:  \1,2,4:\0,1,6
    19:  \0,1,2:\2,3,5
    20:  \2,3,5:\0,1,2
    21:  \1,2,3:\3,4,6
    22:  \3,4,6:\1,2,3
    23:  \2,3,4:\0,4,5
    24:  \0,4,5:\2,3,4
    25:  \3,4,5:\1,5,6
    26:  \1,5,6:\3,4,5
    27:  \4,5,6:\0,2,6
    28:  \0,2,6:\4,5,6
family= 0 0 0 2 0 0 0 new D7h genus #    13 is \0,1,2:\0,5,6
     1:  \0,1,2:\0,5,6
     2:  \0,5,6:\0,1,2
     3:  \1,2,3:\0,1,6
     4:  \0,1,6:\1,2,3
     5:  \2,3,4:\0,1,2
     6:  \0,1,2:\2,3,4
     7:  \3,4,5:\1,2,3
     8:  \1,2,3:\3,4,5
     9:  \4,5,6:\2,3,4
    10:  \2,3,4:\4,5,6
    11:  \0,5,6:\3,4,5
    12:  \3,4,5:\0,5,6
    13:  \0,1,6:\4,5,6
    14:  \4,5,6:\0,1,6
family= 0 0 0 2 0 0 0 new D7h genus #    14 is \0,1,2:\1,3,4
     1:  \0,1,2:\1,3,4
     2:  \1,3,4:\0,1,2
     3:  \1,2,3:\2,4,5
     4:  \2,4,5:\1,2,3
     5:  \2,3,4:\3,5,6
     6:  \3,5,6:\2,3,4
     7:  \3,4,5:\0,4,6
     8:  \0,4,6:\3,4,5
     9:  \4,5,6:\0,1,5
    10:  \0,1,5:\4,5,6
    11:  \0,5,6:\1,2,6
    12:  \1,2,6:\0,5,6
    13:  \0,1,6:\0,2,3
    14:  \0,2,3:\0,1,6
    15:  \0,5,6:\3,4,6
    16:  \3,4,6:\0,5,6
    17:  \0,1,6:\0,4,5
    18:  \0,4,5:\0,1,6
    19:  \0,1,2:\1,5,6
    20:  \1,5,6:\0,1,2
    21:  \1,2,3:\0,2,6
    22:  \0,2,6:\1,2,3
    23:  \2,3,4:\0,1,3
    24:  \0,1,3:\2,3,4
    25:  \3,4,5:\1,2,4
    26:  \1,2,4:\3,4,5
    27:  \4,5,6:\2,3,5
    28:  \2,3,5:\4,5,6
family= 0 0 0 2 0 0 0 new D7h genus #    15 is \0,1,2:\1,3,5
     1:  \0,1,2:\1,3,5
     2:  \1,3,5:\0,1,2
     3:  \1,2,3:\2,4,6
     4:  \2,4,6:\1,2,3
     5:  \2,3,4:\0,3,5
     6:  \0,3,5:\2,3,4
     7:  \3,4,5:\1,4,6
     8:  \1,4,6:\3,4,5
     9:  \4,5,6:\0,2,5
    10:  \0,2,5:\4,5,6
    11:  \0,5,6:\1,3,6
    12:  \1,3,6:\0,5,6
    13:  \0,1,6:\0,2,4
    14:  \0,2,4:\0,1,6
    15:  \0,5,6:\2,4,6
    16:  \2,4,6:\0,5,6
    17:  \0,1,6:\0,3,5
    18:  \0,3,5:\0,1,6
    19:  \0,1,2:\1,4,6
    20:  \1,4,6:\0,1,2
    21:  \1,2,3:\0,2,5
    22:  \0,2,5:\1,2,3
    23:  \2,3,4:\1,3,6
    24:  \1,3,6:\2,3,4
    25:  \3,4,5:\0,2,4
    26:  \0,2,4:\3,4,5
    27:  \4,5,6:\1,3,5
    28:  \1,3,5:\4,5,6
family= 0 0 0 2 0 0 0 new D7h genus #    16 is \0,1,2:\1,3,6
     1:  \0,1,2:\1,3,6
     2:  \1,3,6:\0,1,2
     3:  \1,2,3:\0,2,4
     4:  \0,2,4:\1,2,3
     5:  \2,3,4:\1,3,5
     6:  \1,3,5:\2,3,4
     7:  \3,4,5:\2,4,6
     8:  \2,4,6:\3,4,5
     9:  \4,5,6:\0,3,5
    10:  \0,3,5:\4,5,6
    11:  \0,5,6:\1,4,6
    12:  \1,4,6:\0,5,6
    13:  \0,1,6:\0,2,5
    14:  \0,2,5:\0,1,6
family= 0 0 0 2 0 0 0 new D7h genus #    17 is \0,1,2:\1,4,5
     1:  \0,1,2:\1,4,5
     2:  \1,4,5:\0,1,2
     3:  \1,2,3:\2,5,6
     4:  \2,5,6:\1,2,3
     5:  \2,3,4:\0,3,6
     6:  \0,3,6:\2,3,4
     7:  \3,4,5:\0,1,4
     8:  \0,1,4:\3,4,5
     9:  \4,5,6:\1,2,5
    10:  \1,2,5:\4,5,6
    11:  \0,5,6:\2,3,6
    12:  \2,3,6:\0,5,6
    13:  \0,1,6:\0,3,4
    14:  \0,3,4:\0,1,6
family= 0 0 0 2 0 0 0 new D7h genus #    18 is \0,1,2:\3,4,5
     1:  \0,1,2:\3,4,5
     2:  \3,4,5:\0,1,2
     3:  \1,2,3:\4,5,6
     4:  \4,5,6:\1,2,3
     5:  \2,3,4:\0,5,6
     6:  \0,5,6:\2,3,4
     7:  \3,4,5:\0,1,6
     8:  \0,1,6:\3,4,5
     9:  \4,5,6:\0,1,2
    10:  \0,1,2:\4,5,6
    11:  \0,5,6:\1,2,3
    12:  \1,2,3:\0,5,6
    13:  \0,1,6:\2,3,4
    14:  \2,3,4:\0,1,6
family= 0 0 0 2 0 0 0 new D7h genus #    19 is \0,1,2:\3,4,6
     1:  \0,1,2:\3,4,6
     2:  \3,4,6:\0,1,2
     3:  \1,2,3:\0,4,5
     4:  \0,4,5:\1,2,3
     5:  \2,3,4:\1,5,6
     6:  \1,5,6:\2,3,4
     7:  \3,4,5:\0,2,6
     8:  \0,2,6:\3,4,5
     9:  \4,5,6:\0,1,3
    10:  \0,1,3:\4,5,6
    11:  \0,5,6:\1,2,4
    12:  \1,2,4:\0,5,6
    13:  \0,1,6:\2,3,5
    14:  \2,3,5:\0,1,6
    15:  \0,5,6:\1,3,4
    16:  \1,3,4:\0,5,6
    17:  \0,1,6:\2,4,5
    18:  \2,4,5:\0,1,6
    19:  \0,1,2:\3,5,6
    20:  \3,5,6:\0,1,2
    21:  \1,2,3:\0,4,6
    22:  \0,4,6:\1,2,3
    23:  \2,3,4:\0,1,5
    24:  \0,1,5:\2,3,4
    25:  \3,4,5:\1,2,6
    26:  \1,2,6:\3,4,5
    27:  \4,5,6:\0,2,3
    28:  \0,2,3:\4,5,6
family= 0 0 0 2 0 0 0 new D7h genus #    20 is \0,1,3:\0,1,3
     1:  \0,1,3:\0,1,3
     2:  \1,2,4:\1,2,4
     3:  \2,3,5:\2,3,5
     4:  \3,4,6:\3,4,6
     5:  \0,4,5:\0,4,5
     6:  \1,5,6:\1,5,6
     7:  \0,2,6:\0,2,6
     8:  \0,4,6:\0,4,6
     9:  \0,1,5:\0,1,5
    10:  \1,2,6:\1,2,6
    11:  \0,2,3:\0,2,3
    12:  \1,3,4:\1,3,4
    13:  \2,4,5:\2,4,5
    14:  \3,5,6:\3,5,6
family= 0 0 0 2 0 0 0 new D7h genus #    21 is \0,1,3:\0,1,4
     1:  \0,1,3:\0,1,4
     2:  \0,1,4:\0,1,3
     3:  \1,2,4:\1,2,5
     4:  \1,2,5:\1,2,4
     5:  \2,3,5:\2,3,6
     6:  \2,3,6:\2,3,5
     7:  \3,4,6:\0,3,4
     8:  \0,3,4:\3,4,6
     9:  \0,4,5:\1,4,5
    10:  \1,4,5:\0,4,5
    11:  \1,5,6:\2,5,6
    12:  \2,5,6:\1,5,6
    13:  \0,2,6:\0,3,6
    14:  \0,3,6:\0,2,6
    15:  \0,4,6:\0,3,6
    16:  \0,3,6:\0,4,6
    17:  \0,1,5:\0,1,4
    18:  \0,1,4:\0,1,5
    19:  \1,2,6:\1,2,5
    20:  \1,2,5:\1,2,6
    21:  \0,2,3:\2,3,6
    22:  \2,3,6:\0,2,3
    23:  \1,3,4:\0,3,4
    24:  \0,3,4:\1,3,4
    25:  \2,4,5:\1,4,5
    26:  \1,4,5:\2,4,5
    27:  \3,5,6:\2,5,6
    28:  \2,5,6:\3,5,6
family= 0 0 0 2 0 0 0 new D7h genus #    22 is \0,1,3:\0,1,5
     1:  \0,1,3:\0,1,5
     2:  \0,1,5:\0,1,3
     3:  \1,2,4:\1,2,6
     4:  \1,2,6:\1,2,4
     5:  \2,3,5:\0,2,3
     6:  \0,2,3:\2,3,5
     7:  \3,4,6:\1,3,4
     8:  \1,3,4:\3,4,6
     9:  \0,4,5:\2,4,5
    10:  \2,4,5:\0,4,5
    11:  \1,5,6:\3,5,6
    12:  \3,5,6:\1,5,6
    13:  \0,2,6:\0,4,6
    14:  \0,4,6:\0,2,6
family= 0 0 0 2 0 0 0 new D7h genus #    23 is \0,1,3:\0,2,3
     1:  \0,1,3:\0,2,3
     2:  \0,2,3:\0,1,3
     3:  \1,2,4:\1,3,4
     4:  \1,3,4:\1,2,4
     5:  \2,3,5:\2,4,5
     6:  \2,4,5:\2,3,5
     7:  \3,4,6:\3,5,6
     8:  \3,5,6:\3,4,6
     9:  \0,4,5:\0,4,6
    10:  \0,4,6:\0,4,5
    11:  \1,5,6:\0,1,5
    12:  \0,1,5:\1,5,6
    13:  \0,2,6:\1,2,6
    14:  \1,2,6:\0,2,6
family= 0 0 0 2 0 0 0 new D7h genus #    24 is \0,1,3:\0,2,4
     1:  \0,1,3:\0,2,4
     2:  \0,2,4:\0,1,3
     3:  \1,2,4:\1,3,5
     4:  \1,3,5:\1,2,4
     5:  \2,3,5:\2,4,6
     6:  \2,4,6:\2,3,5
     7:  \3,4,6:\0,3,5
     8:  \0,3,5:\3,4,6
     9:  \0,4,5:\1,4,6
    10:  \1,4,6:\0,4,5
    11:  \1,5,6:\0,2,5
    12:  \0,2,5:\1,5,6
    13:  \0,2,6:\1,3,6
    14:  \1,3,6:\0,2,6
    15:  \0,4,6:\0,3,5
    16:  \0,3,5:\0,4,6
    17:  \0,1,5:\1,4,6
    18:  \1,4,6:\0,1,5
    19:  \1,2,6:\0,2,5
    20:  \0,2,5:\1,2,6
    21:  \0,2,3:\1,3,6
    22:  \1,3,6:\0,2,3
    23:  \1,3,4:\0,2,4
    24:  \0,2,4:\1,3,4
    25:  \2,4,5:\1,3,5
    26:  \1,3,5:\2,4,5
    27:  \3,5,6:\2,4,6
    28:  \2,4,6:\3,5,6
family= 0 0 0 2 0 0 0 new D7h genus #    25 is \0,1,3:\0,2,5
     1:  \0,1,3:\0,2,5
     2:  \0,2,5:\0,1,3
     3:  \1,2,4:\1,3,6
     4:  \1,3,6:\1,2,4
     5:  \2,3,5:\0,2,4
     6:  \0,2,4:\2,3,5
     7:  \3,4,6:\1,3,5
     8:  \1,3,5:\3,4,6
     9:  \0,4,5:\2,4,6
    10:  \2,4,6:\0,4,5
    11:  \1,5,6:\0,3,5
    12:  \0,3,5:\1,5,6
    13:  \0,2,6:\1,4,6
    14:  \1,4,6:\0,2,6
    15:  \0,4,6:\0,2,5
    16:  \0,2,5:\0,4,6
    17:  \0,1,5:\1,3,6
    18:  \1,3,6:\0,1,5
    19:  \1,2,6:\0,2,4
    20:  \0,2,4:\1,2,6
    21:  \0,2,3:\1,3,5
    22:  \1,3,5:\0,2,3
    23:  \1,3,4:\2,4,6
    24:  \2,4,6:\1,3,4
    25:  \2,4,5:\0,3,5
    26:  \0,3,5:\2,4,5
    27:  \3,5,6:\1,4,6
    28:  \1,4,6:\3,5,6
family= 0 0 0 2 0 0 0 new D7h genus #    26 is \0,1,3:\0,2,6
     1:  \0,1,3:\0,2,6
     2:  \0,2,6:\0,1,3
     3:  \1,2,4:\0,1,3
     4:  \0,1,3:\1,2,4
     5:  \2,3,5:\1,2,4
     6:  \1,2,4:\2,3,5
     7:  \3,4,6:\2,3,5
     8:  \2,3,5:\3,4,6
     9:  \0,4,5:\3,4,6
    10:  \3,4,6:\0,4,5
    11:  \1,5,6:\0,4,5
    12:  \0,4,5:\1,5,6
    13:  \0,2,6:\1,5,6
    14:  \1,5,6:\0,2,6
    15:  \0,4,6:\0,1,5
    16:  \0,1,5:\0,4,6
    17:  \0,1,5:\1,2,6
    18:  \1,2,6:\0,1,5
    19:  \1,2,6:\0,2,3
    20:  \0,2,3:\1,2,6
    21:  \0,2,3:\1,3,4
    22:  \1,3,4:\0,2,3
    23:  \1,3,4:\2,4,5
    24:  \2,4,5:\1,3,4
    25:  \2,4,5:\3,5,6
    26:  \3,5,6:\2,4,5
    27:  \3,5,6:\0,4,6
    28:  \0,4,6:\3,5,6
family= 0 0 0 2 0 0 0 new D7h genus #    27 is \0,1,3:\0,3,4
     1:  \0,1,3:\0,3,4
     2:  \0,3,4:\0,1,3
     3:  \1,2,4:\1,4,5
     4:  \1,4,5:\1,2,4
     5:  \2,3,5:\2,5,6
     6:  \2,5,6:\2,3,5
     7:  \3,4,6:\0,3,6
     8:  \0,3,6:\3,4,6
     9:  \0,4,5:\0,1,4
    10:  \0,1,4:\0,4,5
    11:  \1,5,6:\1,2,5
    12:  \1,2,5:\1,5,6
    13:  \0,2,6:\2,3,6
    14:  \2,3,6:\0,2,6
    15:  \0,4,6:\0,3,4
    16:  \0,3,4:\0,4,6
    17:  \0,1,5:\1,4,5
    18:  \1,4,5:\0,1,5
    19:  \1,2,6:\2,5,6
    20:  \2,5,6:\1,2,6
    21:  \0,2,3:\0,3,6
    22:  \0,3,6:\0,2,3
    23:  \1,3,4:\0,1,4
    24:  \0,1,4:\1,3,4
    25:  \2,4,5:\1,2,5
    26:  \1,2,5:\2,4,5
    27:  \3,5,6:\2,3,6
    28:  \2,3,6:\3,5,6
family= 0 0 0 2 0 0 0 new D7h genus #    28 is \0,1,3:\0,3,5
     1:  \0,1,3:\0,3,5
     2:  \0,3,5:\0,1,3
     3:  \1,2,4:\1,4,6
     4:  \1,4,6:\1,2,4
     5:  \2,3,5:\0,2,5
     6:  \0,2,5:\2,3,5
     7:  \3,4,6:\1,3,6
     8:  \1,3,6:\3,4,6
     9:  \0,4,5:\0,2,4
    10:  \0,2,4:\0,4,5
    11:  \1,5,6:\1,3,5
    12:  \1,3,5:\1,5,6
    13:  \0,2,6:\2,4,6
    14:  \2,4,6:\0,2,6
    15:  \0,4,6:\0,2,4
    16:  \0,2,4:\0,4,6
    17:  \0,1,5:\1,3,5
    18:  \1,3,5:\0,1,5
    19:  \1,2,6:\2,4,6
    20:  \2,4,6:\1,2,6
    21:  \0,2,3:\0,3,5
    22:  \0,3,5:\0,2,3
    23:  \1,3,4:\1,4,6
    24:  \1,4,6:\1,3,4
    25:  \2,4,5:\0,2,5
    26:  \0,2,5:\2,4,5
    27:  \3,5,6:\1,3,6
    28:  \1,3,6:\3,5,6
family= 0 0 0 2 0 0 0 new D7h genus #    29 is \0,1,3:\0,3,6
     1:  \0,1,3:\0,3,6
     2:  \0,3,6:\0,1,3
     3:  \1,2,4:\0,1,4
     4:  \0,1,4:\1,2,4
     5:  \2,3,5:\1,2,5
     6:  \1,2,5:\2,3,5
     7:  \3,4,6:\2,3,6
     8:  \2,3,6:\3,4,6
     9:  \0,4,5:\0,3,4
    10:  \0,3,4:\0,4,5
    11:  \1,5,6:\1,4,5
    12:  \1,4,5:\1,5,6
    13:  \0,2,6:\2,5,6
    14:  \2,5,6:\0,2,6
    15:  \0,4,6:\0,1,4
    16:  \0,1,4:\0,4,6
    17:  \0,1,5:\1,2,5
    18:  \1,2,5:\0,1,5
    19:  \1,2,6:\2,3,6
    20:  \2,3,6:\1,2,6
    21:  \0,2,3:\0,3,4
    22:  \0,3,4:\0,2,3
    23:  \1,3,4:\1,4,5
    24:  \1,4,5:\1,3,4
    25:  \2,4,5:\2,5,6
    26:  \2,5,6:\2,4,5
    27:  \3,5,6:\0,3,6
    28:  \0,3,6:\3,5,6
family= 0 0 0 2 0 0 0 new D7h genus #    30 is \0,1,3:\0,4,5
     1:  \0,1,3:\0,4,5
     2:  \0,4,5:\0,1,3
     3:  \1,2,4:\1,5,6
     4:  \1,5,6:\1,2,4
     5:  \2,3,5:\0,2,6
     6:  \0,2,6:\2,3,5
     7:  \3,4,6:\0,1,3
     8:  \0,1,3:\3,4,6
     9:  \0,4,5:\1,2,4
    10:  \1,2,4:\0,4,5
    11:  \1,5,6:\2,3,5
    12:  \2,3,5:\1,5,6
    13:  \0,2,6:\3,4,6
    14:  \3,4,6:\0,2,6
    15:  \0,4,6:\0,2,3
    16:  \0,2,3:\0,4,6
    17:  \0,1,5:\1,3,4
    18:  \1,3,4:\0,1,5
    19:  \1,2,6:\2,4,5
    20:  \2,4,5:\1,2,6
    21:  \0,2,3:\3,5,6
    22:  \3,5,6:\0,2,3
    23:  \1,3,4:\0,4,6
    24:  \0,4,6:\1,3,4
    25:  \2,4,5:\0,1,5
    26:  \0,1,5:\2,4,5
    27:  \3,5,6:\1,2,6
    28:  \1,2,6:\3,5,6
family= 0 0 0 2 0 0 0 new D7h genus #    31 is \0,1,3:\0,4,6
     1:  \0,1,3:\0,4,6
     2:  \0,4,6:\0,1,3
     3:  \1,2,4:\0,1,5
     4:  \0,1,5:\1,2,4
     5:  \2,3,5:\1,2,6
     6:  \1,2,6:\2,3,5
     7:  \3,4,6:\0,2,3
     8:  \0,2,3:\3,4,6
     9:  \0,4,5:\1,3,4
    10:  \1,3,4:\0,4,5
    11:  \1,5,6:\2,4,5
    12:  \2,4,5:\1,5,6
    13:  \0,2,6:\3,5,6
    14:  \3,5,6:\0,2,6
family= 0 0 0 2 0 0 0 new D7h genus #    32 is \0,1,3:\1,2,5
     1:  \0,1,3:\1,2,5
     2:  \1,2,5:\0,1,3
     3:  \1,2,4:\2,3,6
     4:  \2,3,6:\1,2,4
     5:  \2,3,5:\0,3,4
     6:  \0,3,4:\2,3,5
     7:  \3,4,6:\1,4,5
     8:  \1,4,5:\3,4,6
     9:  \0,4,5:\2,5,6
    10:  \2,5,6:\0,4,5
    11:  \1,5,6:\0,3,6
    12:  \0,3,6:\1,5,6
    13:  \0,2,6:\0,1,4
    14:  \0,1,4:\0,2,6
    15:  \0,4,6:\2,5,6
    16:  \2,5,6:\0,4,6
    17:  \0,1,5:\0,3,6
    18:  \0,3,6:\0,1,5
    19:  \1,2,6:\0,1,4
    20:  \0,1,4:\1,2,6
    21:  \0,2,3:\1,2,5
    22:  \1,2,5:\0,2,3
    23:  \1,3,4:\2,3,6
    24:  \2,3,6:\1,3,4
    25:  \2,4,5:\0,3,4
    26:  \0,3,4:\2,4,5
    27:  \3,5,6:\1,4,5
    28:  \1,4,5:\3,5,6
family= 0 0 0 2 0 0 0 new D7h genus #    33 is \0,1,3:\1,2,6
     1:  \0,1,3:\1,2,6
     2:  \1,2,6:\0,1,3
     3:  \1,2,4:\0,2,3
     4:  \0,2,3:\1,2,4
     5:  \2,3,5:\1,3,4
     6:  \1,3,4:\2,3,5
     7:  \3,4,6:\2,4,5
     8:  \2,4,5:\3,4,6
     9:  \0,4,5:\3,5,6
    10:  \3,5,6:\0,4,5
    11:  \1,5,6:\0,4,6
    12:  \0,4,6:\1,5,6
    13:  \0,2,6:\0,1,5
    14:  \0,1,5:\0,2,6
family= 0 0 0 2 0 0 0 new D7h genus #    34 is \0,1,3:\1,3,4
     1:  \0,1,3:\1,3,4
     2:  \1,3,4:\0,1,3
     3:  \1,2,4:\2,4,5
     4:  \2,4,5:\1,2,4
     5:  \2,3,5:\3,5,6
     6:  \3,5,6:\2,3,5
     7:  \3,4,6:\0,4,6
     8:  \0,4,6:\3,4,6
     9:  \0,4,5:\0,1,5
    10:  \0,1,5:\0,4,5
    11:  \1,5,6:\1,2,6
    12:  \1,2,6:\1,5,6
    13:  \0,2,6:\0,2,3
    14:  \0,2,3:\0,2,6
family= 0 0 0 2 0 0 0 new D7h genus #    35 is \0,1,3:\1,3,5
     1:  \0,1,3:\1,3,5
     2:  \1,3,5:\0,1,3
     3:  \1,2,4:\2,4,6
     4:  \2,4,6:\1,2,4
     5:  \2,3,5:\0,3,5
     6:  \0,3,5:\2,3,5
     7:  \3,4,6:\1,4,6
     8:  \1,4,6:\3,4,6
     9:  \0,4,5:\0,2,5
    10:  \0,2,5:\0,4,5
    11:  \1,5,6:\1,3,6
    12:  \1,3,6:\1,5,6
    13:  \0,2,6:\0,2,4
    14:  \0,2,4:\0,2,6
    15:  \0,4,6:\2,4,6
    16:  \2,4,6:\0,4,6
    17:  \0,1,5:\0,3,5
    18:  \0,3,5:\0,1,5
    19:  \1,2,6:\1,4,6
    20:  \1,4,6:\1,2,6
    21:  \0,2,3:\0,2,5
    22:  \0,2,5:\0,2,3
    23:  \1,3,4:\1,3,6
    24:  \1,3,6:\1,3,4
    25:  \2,4,5:\0,2,4
    26:  \0,2,4:\2,4,5
    27:  \3,5,6:\1,3,5
    28:  \1,3,5:\3,5,6
family= 0 0 0 2 0 0 0 new D7h genus #    36 is \0,1,3:\1,3,6
     1:  \0,1,3:\1,3,6
     2:  \1,3,6:\0,1,3
     3:  \1,2,4:\0,2,4
     4:  \0,2,4:\1,2,4
     5:  \2,3,5:\1,3,5
     6:  \1,3,5:\2,3,5
     7:  \3,4,6:\2,4,6
     8:  \2,4,6:\3,4,6
     9:  \0,4,5:\0,3,5
    10:  \0,3,5:\0,4,5
    11:  \1,5,6:\1,4,6
    12:  \1,4,6:\1,5,6
    13:  \0,2,6:\0,2,5
    14:  \0,2,5:\0,2,6
    15:  \0,4,6:\1,4,6
    16:  \1,4,6:\0,4,6
    17:  \0,1,5:\0,2,5
    18:  \0,2,5:\0,1,5
    19:  \1,2,6:\1,3,6
    20:  \1,3,6:\1,2,6
    21:  \0,2,3:\0,2,4
    22:  \0,2,4:\0,2,3
    23:  \1,3,4:\1,3,5
    24:  \1,3,5:\1,3,4
    25:  \2,4,5:\2,4,6
    26:  \2,4,6:\2,4,5
    27:  \3,5,6:\0,3,5
    28:  \0,3,5:\3,5,6
family= 0 0 0 2 0 0 0 new D7h genus #    37 is \0,1,3:\1,4,5
     1:  \0,1,3:\1,4,5
     2:  \1,4,5:\0,1,3
     3:  \1,2,4:\2,5,6
     4:  \2,5,6:\1,2,4
     5:  \2,3,5:\0,3,6
     6:  \0,3,6:\2,3,5
     7:  \3,4,6:\0,1,4
     8:  \0,1,4:\3,4,6
     9:  \0,4,5:\1,2,5
    10:  \1,2,5:\0,4,5
    11:  \1,5,6:\2,3,6
    12:  \2,3,6:\1,5,6
    13:  \0,2,6:\0,3,4
    14:  \0,3,4:\0,2,6
    15:  \0,4,6:\2,3,6
    16:  \2,3,6:\0,4,6
    17:  \0,1,5:\0,3,4
    18:  \0,3,4:\0,1,5
    19:  \1,2,6:\1,4,5
    20:  \1,4,5:\1,2,6
    21:  \0,2,3:\2,5,6
    22:  \2,5,6:\0,2,3
    23:  \1,3,4:\0,3,6
    24:  \0,3,6:\1,3,4
    25:  \2,4,5:\0,1,4
    26:  \0,1,4:\2,4,5
    27:  \3,5,6:\1,2,5
    28:  \1,2,5:\3,5,6
family= 0 0 0 2 0 0 0 new D7h genus #    38 is \0,1,3:\1,4,6
     1:  \0,1,3:\1,4,6
     2:  \1,4,6:\0,1,3
     3:  \1,2,4:\0,2,5
     4:  \0,2,5:\1,2,4
     5:  \2,3,5:\1,3,6
     6:  \1,3,6:\2,3,5
     7:  \3,4,6:\0,2,4
     8:  \0,2,4:\3,4,6
     9:  \0,4,5:\1,3,5
    10:  \1,3,5:\0,4,5
    11:  \1,5,6:\2,4,6
    12:  \2,4,6:\1,5,6
    13:  \0,2,6:\0,3,5
    14:  \0,3,5:\0,2,6
    15:  \0,4,6:\1,3,6
    16:  \1,3,6:\0,4,6
    17:  \0,1,5:\0,2,4
    18:  \0,2,4:\0,1,5
    19:  \1,2,6:\1,3,5
    20:  \1,3,5:\1,2,6
    21:  \0,2,3:\2,4,6
    22:  \2,4,6:\0,2,3
    23:  \1,3,4:\0,3,5
    24:  \0,3,5:\1,3,4
    25:  \2,4,5:\1,4,6
    26:  \1,4,6:\2,4,5
    27:  \3,5,6:\0,2,5
    28:  \0,2,5:\3,5,6
family= 0 0 0 2 0 0 0 new D7h genus #    39 is \0,1,3:\1,5,6
     1:  \0,1,3:\1,5,6
     2:  \1,5,6:\0,1,3
     3:  \1,2,4:\0,2,6
     4:  \0,2,6:\1,2,4
     5:  \2,3,5:\0,1,3
     6:  \0,1,3:\2,3,5
     7:  \3,4,6:\1,2,4
     8:  \1,2,4:\3,4,6
     9:  \0,4,5:\2,3,5
    10:  \2,3,5:\0,4,5
    11:  \1,5,6:\3,4,6
    12:  \3,4,6:\1,5,6
    13:  \0,2,6:\0,4,5
    14:  \0,4,5:\0,2,6
    15:  \0,4,6:\1,2,6
    16:  \1,2,6:\0,4,6
    17:  \0,1,5:\0,2,3
    18:  \0,2,3:\0,1,5
    19:  \1,2,6:\1,3,4
    20:  \1,3,4:\1,2,6
    21:  \0,2,3:\2,4,5
    22:  \2,4,5:\0,2,3
    23:  \1,3,4:\3,5,6
    24:  \3,5,6:\1,3,4
    25:  \2,4,5:\0,4,6
    26:  \0,4,6:\2,4,5
    27:  \3,5,6:\0,1,5
    28:  \0,1,5:\3,5,6
family= 0 0 0 2 0 0 0 new D7h genus #    40 is \0,1,3:\2,3,6
     1:  \0,1,3:\2,3,6
     2:  \2,3,6:\0,1,3
     3:  \1,2,4:\0,3,4
     4:  \0,3,4:\1,2,4
     5:  \2,3,5:\1,4,5
     6:  \1,4,5:\2,3,5
     7:  \3,4,6:\2,5,6
     8:  \2,5,6:\3,4,6
     9:  \0,4,5:\0,3,6
    10:  \0,3,6:\0,4,5
    11:  \1,5,6:\0,1,4
    12:  \0,1,4:\1,5,6
    13:  \0,2,6:\1,2,5
    14:  \1,2,5:\0,2,6
    15:  \0,4,6:\1,4,5
    16:  \1,4,5:\0,4,6
    17:  \0,1,5:\2,5,6
    18:  \2,5,6:\0,1,5
    19:  \1,2,6:\0,3,6
    20:  \0,3,6:\1,2,6
    21:  \0,2,3:\0,1,4
    22:  \0,1,4:\0,2,3
    23:  \1,3,4:\1,2,5
    24:  \1,2,5:\1,3,4
    25:  \2,4,5:\2,3,6
    26:  \2,3,6:\2,4,5
    27:  \3,5,6:\0,3,4
    28:  \0,3,4:\3,5,6
family= 0 0 0 2 0 0 0 new D7h genus #    41 is \0,1,3:\2,4,5
     1:  \0,1,3:\2,4,5
     2:  \2,4,5:\0,1,3
     3:  \1,2,4:\3,5,6
     4:  \3,5,6:\1,2,4
     5:  \2,3,5:\0,4,6
     6:  \0,4,6:\2,3,5
     7:  \3,4,6:\0,1,5
     8:  \0,1,5:\3,4,6
     9:  \0,4,5:\1,2,6
    10:  \1,2,6:\0,4,5
    11:  \1,5,6:\0,2,3
    12:  \0,2,3:\1,5,6
    13:  \0,2,6:\1,3,4
    14:  \1,3,4:\0,2,6
family= 0 0 0 2 0 0 0 new D7h genus #    42 is \0,1,3:\2,4,6
     1:  \0,1,3:\2,4,6
     2:  \2,4,6:\0,1,3
     3:  \1,2,4:\0,3,5
     4:  \0,3,5:\1,2,4
     5:  \2,3,5:\1,4,6
     6:  \1,4,6:\2,3,5
     7:  \3,4,6:\0,2,5
     8:  \0,2,5:\3,4,6
     9:  \0,4,5:\1,3,6
    10:  \1,3,6:\0,4,5
    11:  \1,5,6:\0,2,4
    12:  \0,2,4:\1,5,6
    13:  \0,2,6:\1,3,5
    14:  \1,3,5:\0,2,6
    15:  \0,4,6:\1,3,5
    16:  \1,3,5:\0,4,6
    17:  \0,1,5:\2,4,6
    18:  \2,4,6:\0,1,5
    19:  \1,2,6:\0,3,5
    20:  \0,3,5:\1,2,6
    21:  \0,2,3:\1,4,6
    22:  \1,4,6:\0,2,3
    23:  \1,3,4:\0,2,5
    24:  \0,2,5:\1,3,4
    25:  \2,4,5:\1,3,6
    26:  \1,3,6:\2,4,5
    27:  \3,5,6:\0,2,4
    28:  \0,2,4:\3,5,6
family= 0 0 0 2 0 0 0 new D7h genus #    43 is \0,1,3:\2,5,6
     1:  \0,1,3:\2,5,6
     2:  \2,5,6:\0,1,3
     3:  \1,2,4:\0,3,6
     4:  \0,3,6:\1,2,4
     5:  \2,3,5:\0,1,4
     6:  \0,1,4:\2,3,5
     7:  \3,4,6:\1,2,5
     8:  \1,2,5:\3,4,6
     9:  \0,4,5:\2,3,6
    10:  \2,3,6:\0,4,5
    11:  \1,5,6:\0,3,4
    12:  \0,3,4:\1,5,6
    13:  \0,2,6:\1,4,5
    14:  \1,4,5:\0,2,6
    15:  \0,4,6:\1,2,5
    16:  \1,2,5:\0,4,6
    17:  \0,1,5:\2,3,6
    18:  \2,3,6:\0,1,5
    19:  \1,2,6:\0,3,4
    20:  \0,3,4:\1,2,6
    21:  \0,2,3:\1,4,5
    22:  \1,4,5:\0,2,3
    23:  \1,3,4:\2,5,6
    24:  \2,5,6:\1,3,4
    25:  \2,4,5:\0,3,6
    26:  \0,3,6:\2,4,5
    27:  \3,5,6:\0,1,4
    28:  \0,1,4:\3,5,6
family= 0 0 0 2 0 0 0 new D7h genus #    44 is \0,1,3:\3,5,6
     1:  \0,1,3:\3,5,6
     2:  \3,5,6:\0,1,3
     3:  \1,2,4:\0,4,6
     4:  \0,4,6:\1,2,4
     5:  \2,3,5:\0,1,5
     6:  \0,1,5:\2,3,5
     7:  \3,4,6:\1,2,6
     8:  \1,2,6:\3,4,6
     9:  \0,4,5:\0,2,3
    10:  \0,2,3:\0,4,5
    11:  \1,5,6:\1,3,4
    12:  \1,3,4:\1,5,6
    13:  \0,2,6:\2,4,5
    14:  \2,4,5:\0,2,6
family= 0 0 0 2 0 0 0 new D7h genus #    45 is \0,1,4:\0,1,4
     1:  \0,1,4:\0,1,4
     2:  \1,2,5:\1,2,5
     3:  \2,3,6:\2,3,6
     4:  \0,3,4:\0,3,4
     5:  \1,4,5:\1,4,5
     6:  \2,5,6:\2,5,6
     7:  \0,3,6:\0,3,6
family= 0 0 0 2 0 0 0 new D7h genus #    46 is \0,1,4:\0,2,4
     1:  \0,1,4:\0,2,4
     2:  \0,2,4:\0,1,4
     3:  \1,2,5:\1,3,5
     4:  \1,3,5:\1,2,5
     5:  \2,3,6:\2,4,6
     6:  \2,4,6:\2,3,6
     7:  \0,3,4:\0,3,5
     8:  \0,3,5:\0,3,4
     9:  \1,4,5:\1,4,6
    10:  \1,4,6:\1,4,5
    11:  \2,5,6:\0,2,5
    12:  \0,2,5:\2,5,6
    13:  \0,3,6:\1,3,6
    14:  \1,3,6:\0,3,6
    15:  \0,3,6:\0,3,5
    16:  \0,3,5:\0,3,6
    17:  \0,1,4:\1,4,6
    18:  \1,4,6:\0,1,4
    19:  \1,2,5:\0,2,5
    20:  \0,2,5:\1,2,5
    21:  \2,3,6:\1,3,6
    22:  \1,3,6:\2,3,6
    23:  \0,3,4:\0,2,4
    24:  \0,2,4:\0,3,4
    25:  \1,4,5:\1,3,5
    26:  \1,3,5:\1,4,5
    27:  \2,5,6:\2,4,6
    28:  \2,4,6:\2,5,6
family= 0 0 0 2 0 0 0 new D7h genus #    47 is \0,1,4:\0,2,5
     1:  \0,1,4:\0,2,5
     2:  \0,2,5:\0,1,4
     3:  \1,2,5:\1,3,6
     4:  \1,3,6:\1,2,5
     5:  \2,3,6:\0,2,4
     6:  \0,2,4:\2,3,6
     7:  \0,3,4:\1,3,5
     8:  \1,3,5:\0,3,4
     9:  \1,4,5:\2,4,6
    10:  \2,4,6:\1,4,5
    11:  \2,5,6:\0,3,5
    12:  \0,3,5:\2,5,6
    13:  \0,3,6:\1,4,6
    14:  \1,4,6:\0,3,6
    15:  \0,3,6:\0,2,5
    16:  \0,2,5:\0,3,6
    17:  \0,1,4:\1,3,6
    18:  \1,3,6:\0,1,4
    19:  \1,2,5:\0,2,4
    20:  \0,2,4:\1,2,5
    21:  \2,3,6:\1,3,5
    22:  \1,3,5:\2,3,6
    23:  \0,3,4:\2,4,6
    24:  \2,4,6:\0,3,4
    25:  \1,4,5:\0,3,5
    26:  \0,3,5:\1,4,5
    27:  \2,5,6:\1,4,6
    28:  \1,4,6:\2,5,6
family= 0 0 0 2 0 0 0 new D7h genus #    48 is \0,1,4:\0,3,4
     1:  \0,1,4:\0,3,4
     2:  \0,3,4:\0,1,4
     3:  \1,2,5:\1,4,5
     4:  \1,4,5:\1,2,5
     5:  \2,3,6:\2,5,6
     6:  \2,5,6:\2,3,6
     7:  \0,3,4:\0,3,6
     8:  \0,3,6:\0,3,4
     9:  \1,4,5:\0,1,4
    10:  \0,1,4:\1,4,5
    11:  \2,5,6:\1,2,5
    12:  \1,2,5:\2,5,6
    13:  \0,3,6:\2,3,6
    14:  \2,3,6:\0,3,6
family= 0 0 0 2 0 0 0 new D7h genus #    49 is \0,1,4:\0,3,5
     1:  \0,1,4:\0,3,5
     2:  \0,3,5:\0,1,4
     3:  \1,2,5:\1,4,6
     4:  \1,4,6:\1,2,5
     5:  \2,3,6:\0,2,5
     6:  \0,2,5:\2,3,6
     7:  \0,3,4:\1,3,6
     8:  \1,3,6:\0,3,4
     9:  \1,4,5:\0,2,4
    10:  \0,2,4:\1,4,5
    11:  \2,5,6:\1,3,5
    12:  \1,3,5:\2,5,6
    13:  \0,3,6:\2,4,6
    14:  \2,4,6:\0,3,6
    15:  \0,3,6:\0,2,4
    16:  \0,2,4:\0,3,6
    17:  \0,1,4:\1,3,5
    18:  \1,3,5:\0,1,4
    19:  \1,2,5:\2,4,6
    20:  \2,4,6:\1,2,5
    21:  \2,3,6:\0,3,5
    22:  \0,3,5:\2,3,6
    23:  \0,3,4:\1,4,6
    24:  \1,4,6:\0,3,4
    25:  \1,4,5:\0,2,5
    26:  \0,2,5:\1,4,5
    27:  \2,5,6:\1,3,6
    28:  \1,3,6:\2,5,6
family= 0 0 0 2 0 0 0 new D7h genus #    50 is \0,1,4:\0,3,6
     1:  \0,1,4:\0,3,6
     2:  \0,3,6:\0,1,4
     3:  \1,2,5:\0,1,4
     4:  \0,1,4:\1,2,5
     5:  \2,3,6:\1,2,5
     6:  \1,2,5:\2,3,6
     7:  \0,3,4:\2,3,6
     8:  \2,3,6:\0,3,4
     9:  \1,4,5:\0,3,4
    10:  \0,3,4:\1,4,5
    11:  \2,5,6:\1,4,5
    12:  \1,4,5:\2,5,6
    13:  \0,3,6:\2,5,6
    14:  \2,5,6:\0,3,6
family= 0 0 0 2 0 0 0 new D7h genus #    51 is \0,1,4:\2,3,6
     1:  \0,1,4:\2,3,6
     2:  \2,3,6:\0,1,4
     3:  \1,2,5:\0,3,4
     4:  \0,3,4:\1,2,5
     5:  \2,3,6:\1,4,5
     6:  \1,4,5:\2,3,6
     7:  \0,3,4:\2,5,6
     8:  \2,5,6:\0,3,4
     9:  \1,4,5:\0,3,6
    10:  \0,3,6:\1,4,5
    11:  \2,5,6:\0,1,4
    12:  \0,1,4:\2,5,6
    13:  \0,3,6:\1,2,5
    14:  \1,2,5:\0,3,6
family= 0 0 0 2 0 0 0 new D7h genus #    52 is \0,1,4:\2,4,6
     1:  \0,1,4:\2,4,6
     2:  \2,4,6:\0,1,4
     3:  \1,2,5:\0,3,5
     4:  \0,3,5:\1,2,5
     5:  \2,3,6:\1,4,6
     6:  \1,4,6:\2,3,6
     7:  \0,3,4:\0,2,5
     8:  \0,2,5:\0,3,4
     9:  \1,4,5:\1,3,6
    10:  \1,3,6:\1,4,5
    11:  \2,5,6:\0,2,4
    12:  \0,2,4:\2,5,6
    13:  \0,3,6:\1,3,5
    14:  \1,3,5:\0,3,6
family= 0 0 0 2 0 0 0 new D7h genus #    53 is \0,2,4:\0,2,4
     1:  \0,2,4:\0,2,4
     2:  \1,3,5:\1,3,5
     3:  \2,4,6:\2,4,6
     4:  \0,3,5:\0,3,5
     5:  \1,4,6:\1,4,6
     6:  \0,2,5:\0,2,5
     7:  \1,3,6:\1,3,6
family= 0 0 0 2 0 0 0 new D7h genus #    54 is \0,2,4:\0,2,5
     1:  \0,2,4:\0,2,5
     2:  \0,2,5:\0,2,4
     3:  \1,3,5:\1,3,6
     4:  \1,3,6:\1,3,5
     5:  \2,4,6:\0,2,4
     6:  \0,2,4:\2,4,6
     7:  \0,3,5:\1,3,5
     8:  \1,3,5:\0,3,5
     9:  \1,4,6:\2,4,6
    10:  \2,4,6:\1,4,6
    11:  \0,2,5:\0,3,5
    12:  \0,3,5:\0,2,5
    13:  \1,3,6:\1,4,6
    14:  \1,4,6:\1,3,6
family= 0 0 0 2 0 0 0 new D7h genus #    55 is \0,2,4:\0,3,5
     1:  \0,2,4:\0,3,5
     2:  \0,3,5:\0,2,4
     3:  \1,3,5:\1,4,6
     4:  \1,4,6:\1,3,5
     5:  \2,4,6:\0,2,5
     6:  \0,2,5:\2,4,6
     7:  \0,3,5:\1,3,6
     8:  \1,3,6:\0,3,5
     9:  \1,4,6:\0,2,4
    10:  \0,2,4:\1,4,6
    11:  \0,2,5:\1,3,5
    12:  \1,3,5:\0,2,5
    13:  \1,3,6:\2,4,6
    14:  \2,4,6:\1,3,6
family= 0 0 0 2 0 0 0 new D7h genus #    56 is \0,2,4:\1,3,5
     1:  \0,2,4:\1,3,5
     2:  \1,3,5:\0,2,4
     3:  \1,3,5:\2,4,6
     4:  \2,4,6:\1,3,5
     5:  \2,4,6:\0,3,5
     6:  \0,3,5:\2,4,6
     7:  \0,3,5:\1,4,6
     8:  \1,4,6:\0,3,5
     9:  \1,4,6:\0,2,5
    10:  \0,2,5:\1,4,6
    11:  \0,2,5:\1,3,6
    12:  \1,3,6:\0,2,5
    13:  \1,3,6:\0,2,4
    14:  \0,2,4:\1,3,6
Nber of genera for this family=   56
 
family= 1 0 0 0 1 0 0
 
family= 1 0 0 0 1 0 0 new D7h genus #     1 is 0:\0,1
     1:  0:\0,1
     2:  \0,1:0
     3:  1:\1,2
     4:  \1,2:1
     5:  2:\2,3
     6:  \2,3:2
     7:  3:\3,4
     8:  \3,4:3
     9:  4:\4,5
    10:  \4,5:4
    11:  5:\5,6
    12:  \5,6:5
    13:  6:\0,6
    14:  \0,6:6
    15:  0:\0,6
    16:  \0,6:0
    17:  1:\0,1
    18:  \0,1:1
    19:  2:\1,2
    20:  \1,2:2
    21:  3:\2,3
    22:  \2,3:3
    23:  4:\3,4
    24:  \3,4:4
    25:  5:\4,5
    26:  \4,5:5
    27:  6:\5,6
    28:  \5,6:6
family= 1 0 0 0 1 0 0 new D7h genus #     2 is 0:\0,2
     1:  0:\0,2
     2:  \0,2:0
     3:  1:\1,3
     4:  \1,3:1
     5:  2:\2,4
     6:  \2,4:2
     7:  3:\3,5
     8:  \3,5:3
     9:  4:\4,6
    10:  \4,6:4
    11:  5:\0,5
    12:  \0,5:5
    13:  6:\1,6
    14:  \1,6:6
    15:  0:\0,5
    16:  \0,5:0
    17:  1:\1,6
    18:  \1,6:1
    19:  2:\0,2
    20:  \0,2:2
    21:  3:\1,3
    22:  \1,3:3
    23:  4:\2,4
    24:  \2,4:4
    25:  5:\3,5
    26:  \3,5:5
    27:  6:\4,6
    28:  \4,6:6
family= 1 0 0 0 1 0 0 new D7h genus #     3 is 0:\0,3
     1:  0:\0,3
     2:  \0,3:0
     3:  1:\1,4
     4:  \1,4:1
     5:  2:\2,5
     6:  \2,5:2
     7:  3:\3,6
     8:  \3,6:3
     9:  4:\0,4
    10:  \0,4:4
    11:  5:\1,5
    12:  \1,5:5
    13:  6:\2,6
    14:  \2,6:6
    15:  0:\0,4
    16:  \0,4:0
    17:  1:\1,5
    18:  \1,5:1
    19:  2:\2,6
    20:  \2,6:2
    21:  3:\0,3
    22:  \0,3:3
    23:  4:\1,4
    24:  \1,4:4
    25:  5:\2,5
    26:  \2,5:5
    27:  6:\3,6
    28:  \3,6:6
family= 1 0 0 0 1 0 0 new D7h genus #     4 is 0:\1,2
     1:  0:\1,2
     2:  \1,2:0
     3:  1:\2,3
     4:  \2,3:1
     5:  2:\3,4
     6:  \3,4:2
     7:  3:\4,5
     8:  \4,5:3
     9:  4:\5,6
    10:  \5,6:4
    11:  5:\0,6
    12:  \0,6:5
    13:  6:\0,1
    14:  \0,1:6
    15:  0:\5,6
    16:  \5,6:0
    17:  1:\0,6
    18:  \0,6:1
    19:  2:\0,1
    20:  \0,1:2
    21:  3:\1,2
    22:  \1,2:3
    23:  4:\2,3
    24:  \2,3:4
    25:  5:\3,4
    26:  \3,4:5
    27:  6:\4,5
    28:  \4,5:6
family= 1 0 0 0 1 0 0 new D7h genus #     5 is 0:\1,3
     1:  0:\1,3
     2:  \1,3:0
     3:  1:\2,4
     4:  \2,4:1
     5:  2:\3,5
     6:  \3,5:2
     7:  3:\4,6
     8:  \4,6:3
     9:  4:\0,5
    10:  \0,5:4
    11:  5:\1,6
    12:  \1,6:5
    13:  6:\0,2
    14:  \0,2:6
    15:  0:\4,6
    16:  \4,6:0
    17:  1:\0,5
    18:  \0,5:1
    19:  2:\1,6
    20:  \1,6:2
    21:  3:\0,2
    22:  \0,2:3
    23:  4:\1,3
    24:  \1,3:4
    25:  5:\2,4
    26:  \2,4:5
    27:  6:\3,5
    28:  \3,5:6
family= 1 0 0 0 1 0 0 new D7h genus #     6 is 0:\1,4
     1:  0:\1,4
     2:  \1,4:0
     3:  1:\2,5
     4:  \2,5:1
     5:  2:\3,6
     6:  \3,6:2
     7:  3:\0,4
     8:  \0,4:3
     9:  4:\1,5
    10:  \1,5:4
    11:  5:\2,6
    12:  \2,6:5
    13:  6:\0,3
    14:  \0,3:6
    15:  0:\3,6
    16:  \3,6:0
    17:  1:\0,4
    18:  \0,4:1
    19:  2:\1,5
    20:  \1,5:2
    21:  3:\2,6
    22:  \2,6:3
    23:  4:\0,3
    24:  \0,3:4
    25:  5:\1,4
    26:  \1,4:5
    27:  6:\2,5
    28:  \2,5:6
family= 1 0 0 0 1 0 0 new D7h genus #     7 is 0:\1,5
     1:  0:\1,5
     2:  \1,5:0
     3:  1:\2,6
     4:  \2,6:1
     5:  2:\0,3
     6:  \0,3:2
     7:  3:\1,4
     8:  \1,4:3
     9:  4:\2,5
    10:  \2,5:4
    11:  5:\3,6
    12:  \3,6:5
    13:  6:\0,4
    14:  \0,4:6
    15:  0:\2,6
    16:  \2,6:0
    17:  1:\0,3
    18:  \0,3:1
    19:  2:\1,4
    20:  \1,4:2
    21:  3:\2,5
    22:  \2,5:3
    23:  4:\3,6
    24:  \3,6:4
    25:  5:\0,4
    26:  \0,4:5
    27:  6:\1,5
    28:  \1,5:6
family= 1 0 0 0 1 0 0 new D7h genus #     8 is 0:\1,6
     1:  0:\1,6
     2:  \1,6:0
     3:  1:\0,2
     4:  \0,2:1
     5:  2:\1,3
     6:  \1,3:2
     7:  3:\2,4
     8:  \2,4:3
     9:  4:\3,5
    10:  \3,5:4
    11:  5:\4,6
    12:  \4,6:5
    13:  6:\0,5
    14:  \0,5:6
family= 1 0 0 0 1 0 0 new D7h genus #     9 is 0:\2,3
     1:  0:\2,3
     2:  \2,3:0
     3:  1:\3,4
     4:  \3,4:1
     5:  2:\4,5
     6:  \4,5:2
     7:  3:\5,6
     8:  \5,6:3
     9:  4:\0,6
    10:  \0,6:4
    11:  5:\0,1
    12:  \0,1:5
    13:  6:\1,2
    14:  \1,2:6
    15:  0:\4,5
    16:  \4,5:0
    17:  1:\5,6
    18:  \5,6:1
    19:  2:\0,6
    20:  \0,6:2
    21:  3:\0,1
    22:  \0,1:3
    23:  4:\1,2
    24:  \1,2:4
    25:  5:\2,3
    26:  \2,3:5
    27:  6:\3,4
    28:  \3,4:6
family= 1 0 0 0 1 0 0 new D7h genus #    10 is 0:\2,4
     1:  0:\2,4
     2:  \2,4:0
     3:  1:\3,5
     4:  \3,5:1
     5:  2:\4,6
     6:  \4,6:2
     7:  3:\0,5
     8:  \0,5:3
     9:  4:\1,6
    10:  \1,6:4
    11:  5:\0,2
    12:  \0,2:5
    13:  6:\1,3
    14:  \1,3:6
    15:  0:\3,5
    16:  \3,5:0
    17:  1:\4,6
    18:  \4,6:1
    19:  2:\0,5
    20:  \0,5:2
    21:  3:\1,6
    22:  \1,6:3
    23:  4:\0,2
    24:  \0,2:4
    25:  5:\1,3
    26:  \1,3:5
    27:  6:\2,4
    28:  \2,4:6
family= 1 0 0 0 1 0 0 new D7h genus #    11 is 0:\2,5
     1:  0:\2,5
     2:  \2,5:0
     3:  1:\3,6
     4:  \3,6:1
     5:  2:\0,4
     6:  \0,4:2
     7:  3:\1,5
     8:  \1,5:3
     9:  4:\2,6
    10:  \2,6:4
    11:  5:\0,3
    12:  \0,3:5
    13:  6:\1,4
    14:  \1,4:6
family= 1 0 0 0 1 0 0 new D7h genus #    12 is 0:\3,4
     1:  0:\3,4
     2:  \3,4:0
     3:  1:\4,5
     4:  \4,5:1
     5:  2:\5,6
     6:  \5,6:2
     7:  3:\0,6
     8:  \0,6:3
     9:  4:\0,1
    10:  \0,1:4
    11:  5:\1,2
    12:  \1,2:5
    13:  6:\2,3
    14:  \2,3:6
Nber of genera for this family=   12
 
family= 0 1 0 0 1 0 0
 
family= 0 1 0 0 1 0 0 new D7h genus #     1 is 0,1:\0,1
     1:  0,1:\0,1
     2:  \0,1:0,1
     3:  1,2:\1,2
     4:  \1,2:1,2
     5:  2,3:\2,3
     6:  \2,3:2,3
     7:  3,4:\3,4
     8:  \3,4:3,4
     9:  4,5:\4,5
    10:  \4,5:4,5
    11:  5,6:\5,6
    12:  \5,6:5,6
    13:  0,6:\0,6
    14:  \0,6:0,6
family= 0 1 0 0 1 0 0 new D7h genus #     2 is 0,1:\0,2
     1:  0,1:\0,2
     2:  \0,2:0,1
     3:  1,2:\1,3
     4:  \1,3:1,2
     5:  2,3:\2,4
     6:  \2,4:2,3
     7:  3,4:\3,5
     8:  \3,5:3,4
     9:  4,5:\4,6
    10:  \4,6:4,5
    11:  5,6:\0,5
    12:  \0,5:5,6
    13:  0,6:\1,6
    14:  \1,6:0,6
    15:  0,6:\0,5
    16:  \0,5:0,6
    17:  0,1:\1,6
    18:  \1,6:0,1
    19:  1,2:\0,2
    20:  \0,2:1,2
    21:  2,3:\1,3
    22:  \1,3:2,3
    23:  3,4:\2,4
    24:  \2,4:3,4
    25:  4,5:\3,5
    26:  \3,5:4,5
    27:  5,6:\4,6
    28:  \4,6:5,6
family= 0 1 0 0 1 0 0 new D7h genus #     3 is 0,1:\0,3
     1:  0,1:\0,3
     2:  \0,3:0,1
     3:  1,2:\1,4
     4:  \1,4:1,2
     5:  2,3:\2,5
     6:  \2,5:2,3
     7:  3,4:\3,6
     8:  \3,6:3,4
     9:  4,5:\0,4
    10:  \0,4:4,5
    11:  5,6:\1,5
    12:  \1,5:5,6
    13:  0,6:\2,6
    14:  \2,6:0,6
    15:  0,6:\0,4
    16:  \0,4:0,6
    17:  0,1:\1,5
    18:  \1,5:0,1
    19:  1,2:\2,6
    20:  \2,6:1,2
    21:  2,3:\0,3
    22:  \0,3:2,3
    23:  3,4:\1,4
    24:  \1,4:3,4
    25:  4,5:\2,5
    26:  \2,5:4,5
    27:  5,6:\3,6
    28:  \3,6:5,6
family= 0 1 0 0 1 0 0 new D7h genus #     4 is 0,1:\0,4
     1:  0,1:\0,4
     2:  \0,4:0,1
     3:  1,2:\1,5
     4:  \1,5:1,2
     5:  2,3:\2,6
     6:  \2,6:2,3
     7:  3,4:\0,3
     8:  \0,3:3,4
     9:  4,5:\1,4
    10:  \1,4:4,5
    11:  5,6:\2,5
    12:  \2,5:5,6
    13:  0,6:\3,6
    14:  \3,6:0,6
    15:  0,6:\0,3
    16:  \0,3:0,6
    17:  0,1:\1,4
    18:  \1,4:0,1
    19:  1,2:\2,5
    20:  \2,5:1,2
    21:  2,3:\3,6
    22:  \3,6:2,3
    23:  3,4:\0,4
    24:  \0,4:3,4
    25:  4,5:\1,5
    26:  \1,5:4,5
    27:  5,6:\2,6
    28:  \2,6:5,6
family= 0 1 0 0 1 0 0 new D7h genus #     5 is 0,1:\0,5
     1:  0,1:\0,5
     2:  \0,5:0,1
     3:  1,2:\1,6
     4:  \1,6:1,2
     5:  2,3:\0,2
     6:  \0,2:2,3
     7:  3,4:\1,3
     8:  \1,3:3,4
     9:  4,5:\2,4
    10:  \2,4:4,5
    11:  5,6:\3,5
    12:  \3,5:5,6
    13:  0,6:\4,6
    14:  \4,6:0,6
    15:  0,6:\0,2
    16:  \0,2:0,6
    17:  0,1:\1,3
    18:  \1,3:0,1
    19:  1,2:\2,4
    20:  \2,4:1,2
    21:  2,3:\3,5
    22:  \3,5:2,3
    23:  3,4:\4,6
    24:  \4,6:3,4
    25:  4,5:\0,5
    26:  \0,5:4,5
    27:  5,6:\1,6
    28:  \1,6:5,6
family= 0 1 0 0 1 0 0 new D7h genus #     6 is 0,1:\0,6
     1:  0,1:\0,6
     2:  \0,6:0,1
     3:  1,2:\0,1
     4:  \0,1:1,2
     5:  2,3:\1,2
     6:  \1,2:2,3
     7:  3,4:\2,3
     8:  \2,3:3,4
     9:  4,5:\3,4
    10:  \3,4:4,5
    11:  5,6:\4,5
    12:  \4,5:5,6
    13:  0,6:\5,6
    14:  \5,6:0,6
    15:  0,6:\0,1
    16:  \0,1:0,6
    17:  0,1:\1,2
    18:  \1,2:0,1
    19:  1,2:\2,3
    20:  \2,3:1,2
    21:  2,3:\3,4
    22:  \3,4:2,3
    23:  3,4:\4,5
    24:  \4,5:3,4
    25:  4,5:\5,6
    26:  \5,6:4,5
    27:  5,6:\0,6
    28:  \0,6:5,6
family= 0 1 0 0 1 0 0 new D7h genus #     7 is 0,1:\2,3
     1:  0,1:\2,3
     2:  \2,3:0,1
     3:  1,2:\3,4
     4:  \3,4:1,2
     5:  2,3:\4,5
     6:  \4,5:2,3
     7:  3,4:\5,6
     8:  \5,6:3,4
     9:  4,5:\0,6
    10:  \0,6:4,5
    11:  5,6:\0,1
    12:  \0,1:5,6
    13:  0,6:\1,2
    14:  \1,2:0,6
    15:  0,6:\4,5
    16:  \4,5:0,6
    17:  0,1:\5,6
    18:  \5,6:0,1
    19:  1,2:\0,6
    20:  \0,6:1,2
    21:  2,3:\0,1
    22:  \0,1:2,3
    23:  3,4:\1,2
    24:  \1,2:3,4
    25:  4,5:\2,3
    26:  \2,3:4,5
    27:  5,6:\3,4
    28:  \3,4:5,6
family= 0 1 0 0 1 0 0 new D7h genus #     8 is 0,1:\2,4
     1:  0,1:\2,4
     2:  \2,4:0,1
     3:  1,2:\3,5
     4:  \3,5:1,2
     5:  2,3:\4,6
     6:  \4,6:2,3
     7:  3,4:\0,5
     8:  \0,5:3,4
     9:  4,5:\1,6
    10:  \1,6:4,5
    11:  5,6:\0,2
    12:  \0,2:5,6
    13:  0,6:\1,3
    14:  \1,3:0,6
    15:  0,6:\3,5
    16:  \3,5:0,6
    17:  0,1:\4,6
    18:  \4,6:0,1
    19:  1,2:\0,5
    20:  \0,5:1,2
    21:  2,3:\1,6
    22:  \1,6:2,3
    23:  3,4:\0,2
    24:  \0,2:3,4
    25:  4,5:\1,3
    26:  \1,3:4,5
    27:  5,6:\2,4
    28:  \2,4:5,6
family= 0 1 0 0 1 0 0 new D7h genus #     9 is 0,1:\2,5
     1:  0,1:\2,5
     2:  \2,5:0,1
     3:  1,2:\3,6
     4:  \3,6:1,2
     5:  2,3:\0,4
     6:  \0,4:2,3
     7:  3,4:\1,5
     8:  \1,5:3,4
     9:  4,5:\2,6
    10:  \2,6:4,5
    11:  5,6:\0,3
    12:  \0,3:5,6
    13:  0,6:\1,4
    14:  \1,4:0,6
    15:  0,6:\2,5
    16:  \2,5:0,6
    17:  0,1:\3,6
    18:  \3,6:0,1
    19:  1,2:\0,4
    20:  \0,4:1,2
    21:  2,3:\1,5
    22:  \1,5:2,3
    23:  3,4:\2,6
    24:  \2,6:3,4
    25:  4,5:\0,3
    26:  \0,3:4,5
    27:  5,6:\1,4
    28:  \1,4:5,6
family= 0 1 0 0 1 0 0 new D7h genus #    10 is 0,1:\2,6
     1:  0,1:\2,6
     2:  \2,6:0,1
     3:  1,2:\0,3
     4:  \0,3:1,2
     5:  2,3:\1,4
     6:  \1,4:2,3
     7:  3,4:\2,5
     8:  \2,5:3,4
     9:  4,5:\3,6
    10:  \3,6:4,5
    11:  5,6:\0,4
    12:  \0,4:5,6
    13:  0,6:\1,5
    14:  \1,5:0,6
family= 0 1 0 0 1 0 0 new D7h genus #    11 is 0,1:\3,4
     1:  0,1:\3,4
     2:  \3,4:0,1
     3:  1,2:\4,5
     4:  \4,5:1,2
     5:  2,3:\5,6
     6:  \5,6:2,3
     7:  3,4:\0,6
     8:  \0,6:3,4
     9:  4,5:\0,1
    10:  \0,1:4,5
    11:  5,6:\1,2
    12:  \1,2:5,6
    13:  0,6:\2,3
    14:  \2,3:0,6
    15:  0,6:\3,4
    16:  \3,4:0,6
    17:  0,1:\4,5
    18:  \4,5:0,1
    19:  1,2:\5,6
    20:  \5,6:1,2
    21:  2,3:\0,6
    22:  \0,6:2,3
    23:  3,4:\0,1
    24:  \0,1:3,4
    25:  4,5:\1,2
    26:  \1,2:4,5
    27:  5,6:\2,3
    28:  \2,3:5,6
family= 0 1 0 0 1 0 0 new D7h genus #    12 is 0,1:\3,5
     1:  0,1:\3,5
     2:  \3,5:0,1
     3:  1,2:\4,6
     4:  \4,6:1,2
     5:  2,3:\0,5
     6:  \0,5:2,3
     7:  3,4:\1,6
     8:  \1,6:3,4
     9:  4,5:\0,2
    10:  \0,2:4,5
    11:  5,6:\1,3
    12:  \1,3:5,6
    13:  0,6:\2,4
    14:  \2,4:0,6
family= 0 1 0 0 1 0 0 new D7h genus #    13 is 0,2:\0,1
     1:  0,2:\0,1
     2:  \0,1:0,2
     3:  1,3:\1,2
     4:  \1,2:1,3
     5:  2,4:\2,3
     6:  \2,3:2,4
     7:  3,5:\3,4
     8:  \3,4:3,5
     9:  4,6:\4,5
    10:  \4,5:4,6
    11:  0,5:\5,6
    12:  \5,6:0,5
    13:  1,6:\0,6
    14:  \0,6:1,6
    15:  0,5:\0,6
    16:  \0,6:0,5
    17:  1,6:\0,1
    18:  \0,1:1,6
    19:  0,2:\1,2
    20:  \1,2:0,2
    21:  1,3:\2,3
    22:  \2,3:1,3
    23:  2,4:\3,4
    24:  \3,4:2,4
    25:  3,5:\4,5
    26:  \4,5:3,5
    27:  4,6:\5,6
    28:  \5,6:4,6
family= 0 1 0 0 1 0 0 new D7h genus #    14 is 0,2:\0,2
     1:  0,2:\0,2
     2:  \0,2:0,2
     3:  1,3:\1,3
     4:  \1,3:1,3
     5:  2,4:\2,4
     6:  \2,4:2,4
     7:  3,5:\3,5
     8:  \3,5:3,5
     9:  4,6:\4,6
    10:  \4,6:4,6
    11:  0,5:\0,5
    12:  \0,5:0,5
    13:  1,6:\1,6
    14:  \1,6:1,6
family= 0 1 0 0 1 0 0 new D7h genus #    15 is 0,2:\0,3
     1:  0,2:\0,3
     2:  \0,3:0,2
     3:  1,3:\1,4
     4:  \1,4:1,3
     5:  2,4:\2,5
     6:  \2,5:2,4
     7:  3,5:\3,6
     8:  \3,6:3,5
     9:  4,6:\0,4
    10:  \0,4:4,6
    11:  0,5:\1,5
    12:  \1,5:0,5
    13:  1,6:\2,6
    14:  \2,6:1,6
    15:  0,5:\0,4
    16:  \0,4:0,5
    17:  1,6:\1,5
    18:  \1,5:1,6
    19:  0,2:\2,6
    20:  \2,6:0,2
    21:  1,3:\0,3
    22:  \0,3:1,3
    23:  2,4:\1,4
    24:  \1,4:2,4
    25:  3,5:\2,5
    26:  \2,5:3,5
    27:  4,6:\3,6
    28:  \3,6:4,6
family= 0 1 0 0 1 0 0 new D7h genus #    16 is 0,2:\0,4
     1:  0,2:\0,4
     2:  \0,4:0,2
     3:  1,3:\1,5
     4:  \1,5:1,3
     5:  2,4:\2,6
     6:  \2,6:2,4
     7:  3,5:\0,3
     8:  \0,3:3,5
     9:  4,6:\1,4
    10:  \1,4:4,6
    11:  0,5:\2,5
    12:  \2,5:0,5
    13:  1,6:\3,6
    14:  \3,6:1,6
    15:  0,5:\0,3
    16:  \0,3:0,5
    17:  1,6:\1,4
    18:  \1,4:1,6
    19:  0,2:\2,5
    20:  \2,5:0,2
    21:  1,3:\3,6
    22:  \3,6:1,3
    23:  2,4:\0,4
    24:  \0,4:2,4
    25:  3,5:\1,5
    26:  \1,5:3,5
    27:  4,6:\2,6
    28:  \2,6:4,6
family= 0 1 0 0 1 0 0 new D7h genus #    17 is 0,2:\0,5
     1:  0,2:\0,5
     2:  \0,5:0,2
     3:  1,3:\1,6
     4:  \1,6:1,3
     5:  2,4:\0,2
     6:  \0,2:2,4
     7:  3,5:\1,3
     8:  \1,3:3,5
     9:  4,6:\2,4
    10:  \2,4:4,6
    11:  0,5:\3,5
    12:  \3,5:0,5
    13:  1,6:\4,6
    14:  \4,6:1,6
    15:  0,5:\0,2
    16:  \0,2:0,5
    17:  1,6:\1,3
    18:  \1,3:1,6
    19:  0,2:\2,4
    20:  \2,4:0,2
    21:  1,3:\3,5
    22:  \3,5:1,3
    23:  2,4:\4,6
    24:  \4,6:2,4
    25:  3,5:\0,5
    26:  \0,5:3,5
    27:  4,6:\1,6
    28:  \1,6:4,6
family= 0 1 0 0 1 0 0 new D7h genus #    18 is 0,2:\0,6
     1:  0,2:\0,6
     2:  \0,6:0,2
     3:  1,3:\0,1
     4:  \0,1:1,3
     5:  2,4:\1,2
     6:  \1,2:2,4
     7:  3,5:\2,3
     8:  \2,3:3,5
     9:  4,6:\3,4
    10:  \3,4:4,6
    11:  0,5:\4,5
    12:  \4,5:0,5
    13:  1,6:\5,6
    14:  \5,6:1,6
    15:  0,5:\0,1
    16:  \0,1:0,5
    17:  1,6:\1,2
    18:  \1,2:1,6
    19:  0,2:\2,3
    20:  \2,3:0,2
    21:  1,3:\3,4
    22:  \3,4:1,3
    23:  2,4:\4,5
    24:  \4,5:2,4
    25:  3,5:\5,6
    26:  \5,6:3,5
    27:  4,6:\0,6
    28:  \0,6:4,6
family= 0 1 0 0 1 0 0 new D7h genus #    19 is 0,2:\1,3
     1:  0,2:\1,3
     2:  \1,3:0,2
     3:  1,3:\2,4
     4:  \2,4:1,3
     5:  2,4:\3,5
     6:  \3,5:2,4
     7:  3,5:\4,6
     8:  \4,6:3,5
     9:  4,6:\0,5
    10:  \0,5:4,6
    11:  0,5:\1,6
    12:  \1,6:0,5
    13:  1,6:\0,2
    14:  \0,2:1,6
    15:  0,5:\4,6
    16:  \4,6:0,5
    17:  1,6:\0,5
    18:  \0,5:1,6
    19:  0,2:\1,6
    20:  \1,6:0,2
    21:  1,3:\0,2
    22:  \0,2:1,3
    23:  2,4:\1,3
    24:  \1,3:2,4
    25:  3,5:\2,4
    26:  \2,4:3,5
    27:  4,6:\3,5
    28:  \3,5:4,6
family= 0 1 0 0 1 0 0 new D7h genus #    20 is 0,2:\1,4
     1:  0,2:\1,4
     2:  \1,4:0,2
     3:  1,3:\2,5
     4:  \2,5:1,3
     5:  2,4:\3,6
     6:  \3,6:2,4
     7:  3,5:\0,4
     8:  \0,4:3,5
     9:  4,6:\1,5
    10:  \1,5:4,6
    11:  0,5:\2,6
    12:  \2,6:0,5
    13:  1,6:\0,3
    14:  \0,3:1,6
    15:  0,5:\3,6
    16:  \3,6:0,5
    17:  1,6:\0,4
    18:  \0,4:1,6
    19:  0,2:\1,5
    20:  \1,5:0,2
    21:  1,3:\2,6
    22:  \2,6:1,3
    23:  2,4:\0,3
    24:  \0,3:2,4
    25:  3,5:\1,4
    26:  \1,4:3,5
    27:  4,6:\2,5
    28:  \2,5:4,6
family= 0 1 0 0 1 0 0 new D7h genus #    21 is 0,2:\3,4
     1:  0,2:\3,4
     2:  \3,4:0,2
     3:  1,3:\4,5
     4:  \4,5:1,3
     5:  2,4:\5,6
     6:  \5,6:2,4
     7:  3,5:\0,6
     8:  \0,6:3,5
     9:  4,6:\0,1
    10:  \0,1:4,6
    11:  0,5:\1,2
    12:  \1,2:0,5
    13:  1,6:\2,3
    14:  \2,3:1,6
    15:  0,5:\3,4
    16:  \3,4:0,5
    17:  1,6:\4,5
    18:  \4,5:1,6
    19:  0,2:\5,6
    20:  \5,6:0,2
    21:  1,3:\0,6
    22:  \0,6:1,3
    23:  2,4:\0,1
    24:  \0,1:2,4
    25:  3,5:\1,2
    26:  \1,2:3,5
    27:  4,6:\2,3
    28:  \2,3:4,6
family= 0 1 0 0 1 0 0 new D7h genus #    22 is 0,2:\3,5
     1:  0,2:\3,5
     2:  \3,5:0,2
     3:  1,3:\4,6
     4:  \4,6:1,3
     5:  2,4:\0,5
     6:  \0,5:2,4
     7:  3,5:\1,6
     8:  \1,6:3,5
     9:  4,6:\0,2
    10:  \0,2:4,6
    11:  0,5:\1,3
    12:  \1,3:0,5
    13:  1,6:\2,4
    14:  \2,4:1,6
    15:  0,5:\2,4
    16:  \2,4:0,5
    17:  1,6:\3,5
    18:  \3,5:1,6
    19:  0,2:\4,6
    20:  \4,6:0,2
    21:  1,3:\0,5
    22:  \0,5:1,3
    23:  2,4:\1,6
    24:  \1,6:2,4
    25:  3,5:\0,2
    26:  \0,2:3,5
    27:  4,6:\1,3
    28:  \1,3:4,6
family= 0 1 0 0 1 0 0 new D7h genus #    23 is 0,2:\3,6
     1:  0,2:\3,6
     2:  \3,6:0,2
     3:  1,3:\0,4
     4:  \0,4:1,3
     5:  2,4:\1,5
     6:  \1,5:2,4
     7:  3,5:\2,6
     8:  \2,6:3,5
     9:  4,6:\0,3
    10:  \0,3:4,6
    11:  0,5:\1,4
    12:  \1,4:0,5
    13:  1,6:\2,5
    14:  \2,5:1,6
family= 0 1 0 0 1 0 0 new D7h genus #    24 is 0,2:\4,5
     1:  0,2:\4,5
     2:  \4,5:0,2
     3:  1,3:\5,6
     4:  \5,6:1,3
     5:  2,4:\0,6
     6:  \0,6:2,4
     7:  3,5:\0,1
     8:  \0,1:3,5
     9:  4,6:\1,2
    10:  \1,2:4,6
    11:  0,5:\2,3
    12:  \2,3:0,5
    13:  1,6:\3,4
    14:  \3,4:1,6
family= 0 1 0 0 1 0 0 new D7h genus #    25 is 0,3:\0,1
     1:  0,3:\0,1
     2:  \0,1:0,3
     3:  1,4:\1,2
     4:  \1,2:1,4
     5:  2,5:\2,3
     6:  \2,3:2,5
     7:  3,6:\3,4
     8:  \3,4:3,6
     9:  0,4:\4,5
    10:  \4,5:0,4
    11:  1,5:\5,6
    12:  \5,6:1,5
    13:  2,6:\0,6
    14:  \0,6:2,6
    15:  0,4:\0,6
    16:  \0,6:0,4
    17:  1,5:\0,1
    18:  \0,1:1,5
    19:  2,6:\1,2
    20:  \1,2:2,6
    21:  0,3:\2,3
    22:  \2,3:0,3
    23:  1,4:\3,4
    24:  \3,4:1,4
    25:  2,5:\4,5
    26:  \4,5:2,5
    27:  3,6:\5,6
    28:  \5,6:3,6
family= 0 1 0 0 1 0 0 new D7h genus #    26 is 0,3:\0,2
     1:  0,3:\0,2
     2:  \0,2:0,3
     3:  1,4:\1,3
     4:  \1,3:1,4
     5:  2,5:\2,4
     6:  \2,4:2,5
     7:  3,6:\3,5
     8:  \3,5:3,6
     9:  0,4:\4,6
    10:  \4,6:0,4
    11:  1,5:\0,5
    12:  \0,5:1,5
    13:  2,6:\1,6
    14:  \1,6:2,6
    15:  0,4:\0,5
    16:  \0,5:0,4
    17:  1,5:\1,6
    18:  \1,6:1,5
    19:  2,6:\0,2
    20:  \0,2:2,6
    21:  0,3:\1,3
    22:  \1,3:0,3
    23:  1,4:\2,4
    24:  \2,4:1,4
    25:  2,5:\3,5
    26:  \3,5:2,5
    27:  3,6:\4,6
    28:  \4,6:3,6
family= 0 1 0 0 1 0 0 new D7h genus #    27 is 0,3:\0,3
     1:  0,3:\0,3
     2:  \0,3:0,3
     3:  1,4:\1,4
     4:  \1,4:1,4
     5:  2,5:\2,5
     6:  \2,5:2,5
     7:  3,6:\3,6
     8:  \3,6:3,6
     9:  0,4:\0,4
    10:  \0,4:0,4
    11:  1,5:\1,5
    12:  \1,5:1,5
    13:  2,6:\2,6
    14:  \2,6:2,6
family= 0 1 0 0 1 0 0 new D7h genus #    28 is 0,3:\0,4
     1:  0,3:\0,4
     2:  \0,4:0,3
     3:  1,4:\1,5
     4:  \1,5:1,4
     5:  2,5:\2,6
     6:  \2,6:2,5
     7:  3,6:\0,3
     8:  \0,3:3,6
     9:  0,4:\1,4
    10:  \1,4:0,4
    11:  1,5:\2,5
    12:  \2,5:1,5
    13:  2,6:\3,6
    14:  \3,6:2,6
    15:  0,4:\0,3
    16:  \0,3:0,4
    17:  1,5:\1,4
    18:  \1,4:1,5
    19:  2,6:\2,5
    20:  \2,5:2,6
    21:  0,3:\3,6
    22:  \3,6:0,3
    23:  1,4:\0,4
    24:  \0,4:1,4
    25:  2,5:\1,5
    26:  \1,5:2,5
    27:  3,6:\2,6
    28:  \2,6:3,6
family= 0 1 0 0 1 0 0 new D7h genus #    29 is 0,3:\0,5
     1:  0,3:\0,5
     2:  \0,5:0,3
     3:  1,4:\1,6
     4:  \1,6:1,4
     5:  2,5:\0,2
     6:  \0,2:2,5
     7:  3,6:\1,3
     8:  \1,3:3,6
     9:  0,4:\2,4
    10:  \2,4:0,4
    11:  1,5:\3,5
    12:  \3,5:1,5
    13:  2,6:\4,6
    14:  \4,6:2,6
    15:  0,4:\0,2
    16:  \0,2:0,4
    17:  1,5:\1,3
    18:  \1,3:1,5
    19:  2,6:\2,4
    20:  \2,4:2,6
    21:  0,3:\3,5
    22:  \3,5:0,3
    23:  1,4:\4,6
    24:  \4,6:1,4
    25:  2,5:\0,5
    26:  \0,5:2,5
    27:  3,6:\1,6
    28:  \1,6:3,6
family= 0 1 0 0 1 0 0 new D7h genus #    30 is 0,3:\0,6
     1:  0,3:\0,6
     2:  \0,6:0,3
     3:  1,4:\0,1
     4:  \0,1:1,4
     5:  2,5:\1,2
     6:  \1,2:2,5
     7:  3,6:\2,3
     8:  \2,3:3,6
     9:  0,4:\3,4
    10:  \3,4:0,4
    11:  1,5:\4,5
    12:  \4,5:1,5
    13:  2,6:\5,6
    14:  \5,6:2,6
    15:  0,4:\0,1
    16:  \0,1:0,4
    17:  1,5:\1,2
    18:  \1,2:1,5
    19:  2,6:\2,3
    20:  \2,3:2,6
    21:  0,3:\3,4
    22:  \3,4:0,3
    23:  1,4:\4,5
    24:  \4,5:1,4
    25:  2,5:\5,6
    26:  \5,6:2,5
    27:  3,6:\0,6
    28:  \0,6:3,6
family= 0 1 0 0 1 0 0 new D7h genus #    31 is 0,3:\1,2
     1:  0,3:\1,2
     2:  \1,2:0,3
     3:  1,4:\2,3
     4:  \2,3:1,4
     5:  2,5:\3,4
     6:  \3,4:2,5
     7:  3,6:\4,5
     8:  \4,5:3,6
     9:  0,4:\5,6
    10:  \5,6:0,4
    11:  1,5:\0,6
    12:  \0,6:1,5
    13:  2,6:\0,1
    14:  \0,1:2,6
family= 0 1 0 0 1 0 0 new D7h genus #    32 is 0,3:\1,4
     1:  0,3:\1,4
     2:  \1,4:0,3
     3:  1,4:\2,5
     4:  \2,5:1,4
     5:  2,5:\3,6
     6:  \3,6:2,5
     7:  3,6:\0,4
     8:  \0,4:3,6
     9:  0,4:\1,5
    10:  \1,5:0,4
    11:  1,5:\2,6
    12:  \2,6:1,5
    13:  2,6:\0,3
    14:  \0,3:2,6
    15:  0,4:\3,6
    16:  \3,6:0,4
    17:  1,5:\0,4
    18:  \0,4:1,5
    19:  2,6:\1,5
    20:  \1,5:2,6
    21:  0,3:\2,6
    22:  \2,6:0,3
    23:  1,4:\0,3
    24:  \0,3:1,4
    25:  2,5:\1,4
    26:  \1,4:2,5
    27:  3,6:\2,5
    28:  \2,5:3,6
family= 0 1 0 0 1 0 0 new D7h genus #    33 is 0,3:\1,5
     1:  0,3:\1,5
     2:  \1,5:0,3
     3:  1,4:\2,6
     4:  \2,6:1,4
     5:  2,5:\0,3
     6:  \0,3:2,5
     7:  3,6:\1,4
     8:  \1,4:3,6
     9:  0,4:\2,5
    10:  \2,5:0,4
    11:  1,5:\3,6
    12:  \3,6:1,5
    13:  2,6:\0,4
    14:  \0,4:2,6
    15:  0,4:\2,6
    16:  \2,6:0,4
    17:  1,5:\0,3
    18:  \0,3:1,5
    19:  2,6:\1,4
    20:  \1,4:2,6
    21:  0,3:\2,5
    22:  \2,5:0,3
    23:  1,4:\3,6
    24:  \3,6:1,4
    25:  2,5:\0,4
    26:  \0,4:2,5
    27:  3,6:\1,5
    28:  \1,5:3,6
family= 0 1 0 0 1 0 0 new D7h genus #    34 is 0,3:\1,6
     1:  0,3:\1,6
     2:  \1,6:0,3
     3:  1,4:\0,2
     4:  \0,2:1,4
     5:  2,5:\1,3
     6:  \1,3:2,5
     7:  3,6:\2,4
     8:  \2,4:3,6
     9:  0,4:\3,5
    10:  \3,5:0,4
    11:  1,5:\4,6
    12:  \4,6:1,5
    13:  2,6:\0,5
    14:  \0,5:2,6
    15:  0,4:\1,6
    16:  \1,6:0,4
    17:  1,5:\0,2
    18:  \0,2:1,5
    19:  2,6:\1,3
    20:  \1,3:2,6
    21:  0,3:\2,4
    22:  \2,4:0,3
    23:  1,4:\3,5
    24:  \3,5:1,4
    25:  2,5:\4,6
    26:  \4,6:2,5
    27:  3,6:\0,5
    28:  \0,5:3,6
family= 0 1 0 0 1 0 0 new D7h genus #    35 is 0,3:\4,5
     1:  0,3:\4,5
     2:  \4,5:0,3
     3:  1,4:\5,6
     4:  \5,6:1,4
     5:  2,5:\0,6
     6:  \0,6:2,5
     7:  3,6:\0,1
     8:  \0,1:3,6
     9:  0,4:\1,2
    10:  \1,2:0,4
    11:  1,5:\2,3
    12:  \2,3:1,5
    13:  2,6:\3,4
    14:  \3,4:2,6
    15:  0,4:\2,3
    16:  \2,3:0,4
    17:  1,5:\3,4
    18:  \3,4:1,5
    19:  2,6:\4,5
    20:  \4,5:2,6
    21:  0,3:\5,6
    22:  \5,6:0,3
    23:  1,4:\0,6
    24:  \0,6:1,4
    25:  2,5:\0,1
    26:  \0,1:2,5
    27:  3,6:\1,2
    28:  \1,2:3,6
family= 0 1 0 0 1 0 0 new D7h genus #    36 is 0,3:\4,6
     1:  0,3:\4,6
     2:  \4,6:0,3
     3:  1,4:\0,5
     4:  \0,5:1,4
     5:  2,5:\1,6
     6:  \1,6:2,5
     7:  3,6:\0,2
     8:  \0,2:3,6
     9:  0,4:\1,3
    10:  \1,3:0,4
    11:  1,5:\2,4
    12:  \2,4:1,5
    13:  2,6:\3,5
    14:  \3,5:2,6
Nber of genera for this family=   36
 
family= 0 0 1 0 1 0 0
 
family= 0 0 1 0 1 0 0 new D7h genus #     1 is 0,1,2:\0,1
     1:  0,1,2:\0,1
     2:  \0,1:0,1,2
     3:  1,2,3:\1,2
     4:  \1,2:1,2,3
     5:  2,3,4:\2,3
     6:  \2,3:2,3,4
     7:  3,4,5:\3,4
     8:  \3,4:3,4,5
     9:  4,5,6:\4,5
    10:  \4,5:4,5,6
    11:  0,5,6:\5,6
    12:  \5,6:0,5,6
    13:  0,1,6:\0,6
    14:  \0,6:0,1,6
    15:  0,5,6:\0,6
    16:  \0,6:0,5,6
    17:  0,1,6:\0,1
    18:  \0,1:0,1,6
    19:  0,1,2:\1,2
    20:  \1,2:0,1,2
    21:  1,2,3:\2,3
    22:  \2,3:1,2,3
    23:  2,3,4:\3,4
    24:  \3,4:2,3,4
    25:  3,4,5:\4,5
    26:  \4,5:3,4,5
    27:  4,5,6:\5,6
    28:  \5,6:4,5,6
family= 0 0 1 0 1 0 0 new D7h genus #     2 is 0,1,2:\0,2
     1:  0,1,2:\0,2
     2:  \0,2:0,1,2
     3:  1,2,3:\1,3
     4:  \1,3:1,2,3
     5:  2,3,4:\2,4
     6:  \2,4:2,3,4
     7:  3,4,5:\3,5
     8:  \3,5:3,4,5
     9:  4,5,6:\4,6
    10:  \4,6:4,5,6
    11:  0,5,6:\0,5
    12:  \0,5:0,5,6
    13:  0,1,6:\1,6
    14:  \1,6:0,1,6
family= 0 0 1 0 1 0 0 new D7h genus #     3 is 0,1,2:\0,3
     1:  0,1,2:\0,3
     2:  \0,3:0,1,2
     3:  1,2,3:\1,4
     4:  \1,4:1,2,3
     5:  2,3,4:\2,5
     6:  \2,5:2,3,4
     7:  3,4,5:\3,6
     8:  \3,6:3,4,5
     9:  4,5,6:\0,4
    10:  \0,4:4,5,6
    11:  0,5,6:\1,5
    12:  \1,5:0,5,6
    13:  0,1,6:\2,6
    14:  \2,6:0,1,6
    15:  0,5,6:\0,4
    16:  \0,4:0,5,6
    17:  0,1,6:\1,5
    18:  \1,5:0,1,6
    19:  0,1,2:\2,6
    20:  \2,6:0,1,2
    21:  1,2,3:\0,3
    22:  \0,3:1,2,3
    23:  2,3,4:\1,4
    24:  \1,4:2,3,4
    25:  3,4,5:\2,5
    26:  \2,5:3,4,5
    27:  4,5,6:\3,6
    28:  \3,6:4,5,6
family= 0 0 1 0 1 0 0 new D7h genus #     4 is 0,1,2:\0,4
     1:  0,1,2:\0,4
     2:  \0,4:0,1,2
     3:  1,2,3:\1,5
     4:  \1,5:1,2,3
     5:  2,3,4:\2,6
     6:  \2,6:2,3,4
     7:  3,4,5:\0,3
     8:  \0,3:3,4,5
     9:  4,5,6:\1,4
    10:  \1,4:4,5,6
    11:  0,5,6:\2,5
    12:  \2,5:0,5,6
    13:  0,1,6:\3,6
    14:  \3,6:0,1,6
    15:  0,5,6:\0,3
    16:  \0,3:0,5,6
    17:  0,1,6:\1,4
    18:  \1,4:0,1,6
    19:  0,1,2:\2,5
    20:  \2,5:0,1,2
    21:  1,2,3:\3,6
    22:  \3,6:1,2,3
    23:  2,3,4:\0,4
    24:  \0,4:2,3,4
    25:  3,4,5:\1,5
    26:  \1,5:3,4,5
    27:  4,5,6:\2,6
    28:  \2,6:4,5,6
family= 0 0 1 0 1 0 0 new D7h genus #     5 is 0,1,2:\0,5
     1:  0,1,2:\0,5
     2:  \0,5:0,1,2
     3:  1,2,3:\1,6
     4:  \1,6:1,2,3
     5:  2,3,4:\0,2
     6:  \0,2:2,3,4
     7:  3,4,5:\1,3
     8:  \1,3:3,4,5
     9:  4,5,6:\2,4
    10:  \2,4:4,5,6
    11:  0,5,6:\3,5
    12:  \3,5:0,5,6
    13:  0,1,6:\4,6
    14:  \4,6:0,1,6
    15:  0,5,6:\0,2
    16:  \0,2:0,5,6
    17:  0,1,6:\1,3
    18:  \1,3:0,1,6
    19:  0,1,2:\2,4
    20:  \2,4:0,1,2
    21:  1,2,3:\3,5
    22:  \3,5:1,2,3
    23:  2,3,4:\4,6
    24:  \4,6:2,3,4
    25:  3,4,5:\0,5
    26:  \0,5:3,4,5
    27:  4,5,6:\1,6
    28:  \1,6:4,5,6
family= 0 0 1 0 1 0 0 new D7h genus #     6 is 0,1,2:\0,6
     1:  0,1,2:\0,6
     2:  \0,6:0,1,2
     3:  1,2,3:\0,1
     4:  \0,1:1,2,3
     5:  2,3,4:\1,2
     6:  \1,2:2,3,4
     7:  3,4,5:\2,3
     8:  \2,3:3,4,5
     9:  4,5,6:\3,4
    10:  \3,4:4,5,6
    11:  0,5,6:\4,5
    12:  \4,5:0,5,6
    13:  0,1,6:\5,6
    14:  \5,6:0,1,6
    15:  0,5,6:\0,1
    16:  \0,1:0,5,6
    17:  0,1,6:\1,2
    18:  \1,2:0,1,6
    19:  0,1,2:\2,3
    20:  \2,3:0,1,2
    21:  1,2,3:\3,4
    22:  \3,4:1,2,3
    23:  2,3,4:\4,5
    24:  \4,5:2,3,4
    25:  3,4,5:\5,6
    26:  \5,6:3,4,5
    27:  4,5,6:\0,6
    28:  \0,6:4,5,6
family= 0 0 1 0 1 0 0 new D7h genus #     7 is 0,1,2:\1,3
     1:  0,1,2:\1,3
     2:  \1,3:0,1,2
     3:  1,2,3:\2,4
     4:  \2,4:1,2,3
     5:  2,3,4:\3,5
     6:  \3,5:2,3,4
     7:  3,4,5:\4,6
     8:  \4,6:3,4,5
     9:  4,5,6:\0,5
    10:  \0,5:4,5,6
    11:  0,5,6:\1,6
    12:  \1,6:0,5,6
    13:  0,1,6:\0,2
    14:  \0,2:0,1,6
    15:  0,5,6:\4,6
    16:  \4,6:0,5,6
    17:  0,1,6:\0,5
    18:  \0,5:0,1,6
    19:  0,1,2:\1,6
    20:  \1,6:0,1,2
    21:  1,2,3:\0,2
    22:  \0,2:1,2,3
    23:  2,3,4:\1,3
    24:  \1,3:2,3,4
    25:  3,4,5:\2,4
    26:  \2,4:3,4,5
    27:  4,5,6:\3,5
    28:  \3,5:4,5,6
family= 0 0 1 0 1 0 0 new D7h genus #     8 is 0,1,2:\1,4
     1:  0,1,2:\1,4
     2:  \1,4:0,1,2
     3:  1,2,3:\2,5
     4:  \2,5:1,2,3
     5:  2,3,4:\3,6
     6:  \3,6:2,3,4
     7:  3,4,5:\0,4
     8:  \0,4:3,4,5
     9:  4,5,6:\1,5
    10:  \1,5:4,5,6
    11:  0,5,6:\2,6
    12:  \2,6:0,5,6
    13:  0,1,6:\0,3
    14:  \0,3:0,1,6
    15:  0,5,6:\3,6
    16:  \3,6:0,5,6
    17:  0,1,6:\0,4
    18:  \0,4:0,1,6
    19:  0,1,2:\1,5
    20:  \1,5:0,1,2
    21:  1,2,3:\2,6
    22:  \2,6:1,2,3
    23:  2,3,4:\0,3
    24:  \0,3:2,3,4
    25:  3,4,5:\1,4
    26:  \1,4:3,4,5
    27:  4,5,6:\2,5
    28:  \2,5:4,5,6
family= 0 0 1 0 1 0 0 new D7h genus #     9 is 0,1,2:\3,4
     1:  0,1,2:\3,4
     2:  \3,4:0,1,2
     3:  1,2,3:\4,5
     4:  \4,5:1,2,3
     5:  2,3,4:\5,6
     6:  \5,6:2,3,4
     7:  3,4,5:\0,6
     8:  \0,6:3,4,5
     9:  4,5,6:\0,1
    10:  \0,1:4,5,6
    11:  0,5,6:\1,2
    12:  \1,2:0,5,6
    13:  0,1,6:\2,3
    14:  \2,3:0,1,6
    15:  0,5,6:\3,4
    16:  \3,4:0,5,6
    17:  0,1,6:\4,5
    18:  \4,5:0,1,6
    19:  0,1,2:\5,6
    20:  \5,6:0,1,2
    21:  1,2,3:\0,6
    22:  \0,6:1,2,3
    23:  2,3,4:\0,1
    24:  \0,1:2,3,4
    25:  3,4,5:\1,2
    26:  \1,2:3,4,5
    27:  4,5,6:\2,3
    28:  \2,3:4,5,6
family= 0 0 1 0 1 0 0 new D7h genus #    10 is 0,1,2:\3,5
     1:  0,1,2:\3,5
     2:  \3,5:0,1,2
     3:  1,2,3:\4,6
     4:  \4,6:1,2,3
     5:  2,3,4:\0,5
     6:  \0,5:2,3,4
     7:  3,4,5:\1,6
     8:  \1,6:3,4,5
     9:  4,5,6:\0,2
    10:  \0,2:4,5,6
    11:  0,5,6:\1,3
    12:  \1,3:0,5,6
    13:  0,1,6:\2,4
    14:  \2,4:0,1,6
    15:  0,5,6:\2,4
    16:  \2,4:0,5,6
    17:  0,1,6:\3,5
    18:  \3,5:0,1,6
    19:  0,1,2:\4,6
    20:  \4,6:0,1,2
    21:  1,2,3:\0,5
    22:  \0,5:1,2,3
    23:  2,3,4:\1,6
    24:  \1,6:2,3,4
    25:  3,4,5:\0,2
    26:  \0,2:3,4,5
    27:  4,5,6:\1,3
    28:  \1,3:4,5,6
family= 0 0 1 0 1 0 0 new D7h genus #    11 is 0,1,2:\3,6
     1:  0,1,2:\3,6
     2:  \3,6:0,1,2
     3:  1,2,3:\0,4
     4:  \0,4:1,2,3
     5:  2,3,4:\1,5
     6:  \1,5:2,3,4
     7:  3,4,5:\2,6
     8:  \2,6:3,4,5
     9:  4,5,6:\0,3
    10:  \0,3:4,5,6
    11:  0,5,6:\1,4
    12:  \1,4:0,5,6
    13:  0,1,6:\2,5
    14:  \2,5:0,1,6
family= 0 0 1 0 1 0 0 new D7h genus #    12 is 0,1,2:\4,5
     1:  0,1,2:\4,5
     2:  \4,5:0,1,2
     3:  1,2,3:\5,6
     4:  \5,6:1,2,3
     5:  2,3,4:\0,6
     6:  \0,6:2,3,4
     7:  3,4,5:\0,1
     8:  \0,1:3,4,5
     9:  4,5,6:\1,2
    10:  \1,2:4,5,6
    11:  0,5,6:\2,3
    12:  \2,3:0,5,6
    13:  0,1,6:\3,4
    14:  \3,4:0,1,6
family= 0 0 1 0 1 0 0 new D7h genus #    13 is 0,1,3:\0,1
     1:  0,1,3:\0,1
     2:  \0,1:0,1,3
     3:  1,2,4:\1,2
     4:  \1,2:1,2,4
     5:  2,3,5:\2,3
     6:  \2,3:2,3,5
     7:  3,4,6:\3,4
     8:  \3,4:3,4,6
     9:  0,4,5:\4,5
    10:  \4,5:0,4,5
    11:  1,5,6:\5,6
    12:  \5,6:1,5,6
    13:  0,2,6:\0,6
    14:  \0,6:0,2,6
    15:  0,4,6:\0,6
    16:  \0,6:0,4,6
    17:  0,1,5:\0,1
    18:  \0,1:0,1,5
    19:  1,2,6:\1,2
    20:  \1,2:1,2,6
    21:  0,2,3:\2,3
    22:  \2,3:0,2,3
    23:  1,3,4:\3,4
    24:  \3,4:1,3,4
    25:  2,4,5:\4,5
    26:  \4,5:2,4,5
    27:  3,5,6:\5,6
    28:  \5,6:3,5,6
family= 0 0 1 0 1 0 0 new D7h genus #    14 is 0,1,3:\0,2
     1:  0,1,3:\0,2
     2:  \0,2:0,1,3
     3:  1,2,4:\1,3
     4:  \1,3:1,2,4
     5:  2,3,5:\2,4
     6:  \2,4:2,3,5
     7:  3,4,6:\3,5
     8:  \3,5:3,4,6
     9:  0,4,5:\4,6
    10:  \4,6:0,4,5
    11:  1,5,6:\0,5
    12:  \0,5:1,5,6
    13:  0,2,6:\1,6
    14:  \1,6:0,2,6
    15:  0,4,6:\0,5
    16:  \0,5:0,4,6
    17:  0,1,5:\1,6
    18:  \1,6:0,1,5
    19:  1,2,6:\0,2
    20:  \0,2:1,2,6
    21:  0,2,3:\1,3
    22:  \1,3:0,2,3
    23:  1,3,4:\2,4
    24:  \2,4:1,3,4
    25:  2,4,5:\3,5
    26:  \3,5:2,4,5
    27:  3,5,6:\4,6
    28:  \4,6:3,5,6
family= 0 0 1 0 1 0 0 new D7h genus #    15 is 0,1,3:\0,3
     1:  0,1,3:\0,3
     2:  \0,3:0,1,3
     3:  1,2,4:\1,4
     4:  \1,4:1,2,4
     5:  2,3,5:\2,5
     6:  \2,5:2,3,5
     7:  3,4,6:\3,6
     8:  \3,6:3,4,6
     9:  0,4,5:\0,4
    10:  \0,4:0,4,5
    11:  1,5,6:\1,5
    12:  \1,5:1,5,6
    13:  0,2,6:\2,6
    14:  \2,6:0,2,6
    15:  0,4,6:\0,4
    16:  \0,4:0,4,6
    17:  0,1,5:\1,5
    18:  \1,5:0,1,5
    19:  1,2,6:\2,6
    20:  \2,6:1,2,6
    21:  0,2,3:\0,3
    22:  \0,3:0,2,3
    23:  1,3,4:\1,4
    24:  \1,4:1,3,4
    25:  2,4,5:\2,5
    26:  \2,5:2,4,5
    27:  3,5,6:\3,6
    28:  \3,6:3,5,6
family= 0 0 1 0 1 0 0 new D7h genus #    16 is 0,1,3:\0,4
     1:  0,1,3:\0,4
     2:  \0,4:0,1,3
     3:  1,2,4:\1,5
     4:  \1,5:1,2,4
     5:  2,3,5:\2,6
     6:  \2,6:2,3,5
     7:  3,4,6:\0,3
     8:  \0,3:3,4,6
     9:  0,4,5:\1,4
    10:  \1,4:0,4,5
    11:  1,5,6:\2,5
    12:  \2,5:1,5,6
    13:  0,2,6:\3,6
    14:  \3,6:0,2,6
    15:  0,4,6:\0,3
    16:  \0,3:0,4,6
    17:  0,1,5:\1,4
    18:  \1,4:0,1,5
    19:  1,2,6:\2,5
    20:  \2,5:1,2,6
    21:  0,2,3:\3,6
    22:  \3,6:0,2,3
    23:  1,3,4:\0,4
    24:  \0,4:1,3,4
    25:  2,4,5:\1,5
    26:  \1,5:2,4,5
    27:  3,5,6:\2,6
    28:  \2,6:3,5,6
family= 0 0 1 0 1 0 0 new D7h genus #    17 is 0,1,3:\0,5
     1:  0,1,3:\0,5
     2:  \0,5:0,1,3
     3:  1,2,4:\1,6
     4:  \1,6:1,2,4
     5:  2,3,5:\0,2
     6:  \0,2:2,3,5
     7:  3,4,6:\1,3
     8:  \1,3:3,4,6
     9:  0,4,5:\2,4
    10:  \2,4:0,4,5
    11:  1,5,6:\3,5
    12:  \3,5:1,5,6
    13:  0,2,6:\4,6
    14:  \4,6:0,2,6
    15:  0,4,6:\0,2
    16:  \0,2:0,4,6
    17:  0,1,5:\1,3
    18:  \1,3:0,1,5
    19:  1,2,6:\2,4
    20:  \2,4:1,2,6
    21:  0,2,3:\3,5
    22:  \3,5:0,2,3
    23:  1,3,4:\4,6
    24:  \4,6:1,3,4
    25:  2,4,5:\0,5
    26:  \0,5:2,4,5
    27:  3,5,6:\1,6
    28:  \1,6:3,5,6
family= 0 0 1 0 1 0 0 new D7h genus #    18 is 0,1,3:\0,6
     1:  0,1,3:\0,6
     2:  \0,6:0,1,3
     3:  1,2,4:\0,1
     4:  \0,1:1,2,4
     5:  2,3,5:\1,2
     6:  \1,2:2,3,5
     7:  3,4,6:\2,3
     8:  \2,3:3,4,6
     9:  0,4,5:\3,4
    10:  \3,4:0,4,5
    11:  1,5,6:\4,5
    12:  \4,5:1,5,6
    13:  0,2,6:\5,6
    14:  \5,6:0,2,6
    15:  0,4,6:\0,1
    16:  \0,1:0,4,6
    17:  0,1,5:\1,2
    18:  \1,2:0,1,5
    19:  1,2,6:\2,3
    20:  \2,3:1,2,6
    21:  0,2,3:\3,4
    22:  \3,4:0,2,3
    23:  1,3,4:\4,5
    24:  \4,5:1,3,4
    25:  2,4,5:\5,6
    26:  \5,6:2,4,5
    27:  3,5,6:\0,6
    28:  \0,6:3,5,6
family= 0 0 1 0 1 0 0 new D7h genus #    19 is 0,1,3:\1,2
     1:  0,1,3:\1,2
     2:  \1,2:0,1,3
     3:  1,2,4:\2,3
     4:  \2,3:1,2,4
     5:  2,3,5:\3,4
     6:  \3,4:2,3,5
     7:  3,4,6:\4,5
     8:  \4,5:3,4,6
     9:  0,4,5:\5,6
    10:  \5,6:0,4,5
    11:  1,5,6:\0,6
    12:  \0,6:1,5,6
    13:  0,2,6:\0,1
    14:  \0,1:0,2,6
    15:  0,4,6:\5,6
    16:  \5,6:0,4,6
    17:  0,1,5:\0,6
    18:  \0,6:0,1,5
    19:  1,2,6:\0,1
    20:  \0,1:1,2,6
    21:  0,2,3:\1,2
    22:  \1,2:0,2,3
    23:  1,3,4:\2,3
    24:  \2,3:1,3,4
    25:  2,4,5:\3,4
    26:  \3,4:2,4,5
    27:  3,5,6:\4,5
    28:  \4,5:3,5,6
family= 0 0 1 0 1 0 0 new D7h genus #    20 is 0,1,3:\1,3
     1:  0,1,3:\1,3
     2:  \1,3:0,1,3
     3:  1,2,4:\2,4
     4:  \2,4:1,2,4
     5:  2,3,5:\3,5
     6:  \3,5:2,3,5
     7:  3,4,6:\4,6
     8:  \4,6:3,4,6
     9:  0,4,5:\0,5
    10:  \0,5:0,4,5
    11:  1,5,6:\1,6
    12:  \1,6:1,5,6
    13:  0,2,6:\0,2
    14:  \0,2:0,2,6
    15:  0,4,6:\4,6
    16:  \4,6:0,4,6
    17:  0,1,5:\0,5
    18:  \0,5:0,1,5
    19:  1,2,6:\1,6
    20:  \1,6:1,2,6
    21:  0,2,3:\0,2
    22:  \0,2:0,2,3
    23:  1,3,4:\1,3
    24:  \1,3:1,3,4
    25:  2,4,5:\2,4
    26:  \2,4:2,4,5
    27:  3,5,6:\3,5
    28:  \3,5:3,5,6
family= 0 0 1 0 1 0 0 new D7h genus #    21 is 0,1,3:\1,4
     1:  0,1,3:\1,4
     2:  \1,4:0,1,3
     3:  1,2,4:\2,5
     4:  \2,5:1,2,4
     5:  2,3,5:\3,6
     6:  \3,6:2,3,5
     7:  3,4,6:\0,4
     8:  \0,4:3,4,6
     9:  0,4,5:\1,5
    10:  \1,5:0,4,5
    11:  1,5,6:\2,6
    12:  \2,6:1,5,6
    13:  0,2,6:\0,3
    14:  \0,3:0,2,6
    15:  0,4,6:\3,6
    16:  \3,6:0,4,6
    17:  0,1,5:\0,4
    18:  \0,4:0,1,5
    19:  1,2,6:\1,5
    20:  \1,5:1,2,6
    21:  0,2,3:\2,6
    22:  \2,6:0,2,3
    23:  1,3,4:\0,3
    24:  \0,3:1,3,4
    25:  2,4,5:\1,4
    26:  \1,4:2,4,5
    27:  3,5,6:\2,5
    28:  \2,5:3,5,6
family= 0 0 1 0 1 0 0 new D7h genus #    22 is 0,1,3:\1,5
     1:  0,1,3:\1,5
     2:  \1,5:0,1,3
     3:  1,2,4:\2,6
     4:  \2,6:1,2,4
     5:  2,3,5:\0,3
     6:  \0,3:2,3,5
     7:  3,4,6:\1,4
     8:  \1,4:3,4,6
     9:  0,4,5:\2,5
    10:  \2,5:0,4,5
    11:  1,5,6:\3,6
    12:  \3,6:1,5,6
    13:  0,2,6:\0,4
    14:  \0,4:0,2,6
    15:  0,4,6:\2,6
    16:  \2,6:0,4,6
    17:  0,1,5:\0,3
    18:  \0,3:0,1,5
    19:  1,2,6:\1,4
    20:  \1,4:1,2,6
    21:  0,2,3:\2,5
    22:  \2,5:0,2,3
    23:  1,3,4:\3,6
    24:  \3,6:1,3,4
    25:  2,4,5:\0,4
    26:  \0,4:2,4,5
    27:  3,5,6:\1,5
    28:  \1,5:3,5,6
family= 0 0 1 0 1 0 0 new D7h genus #    23 is 0,1,3:\1,6
     1:  0,1,3:\1,6
     2:  \1,6:0,1,3
     3:  1,2,4:\0,2
     4:  \0,2:1,2,4
     5:  2,3,5:\1,3
     6:  \1,3:2,3,5
     7:  3,4,6:\2,4
     8:  \2,4:3,4,6
     9:  0,4,5:\3,5
    10:  \3,5:0,4,5
    11:  1,5,6:\4,6
    12:  \4,6:1,5,6
    13:  0,2,6:\0,5
    14:  \0,5:0,2,6
    15:  0,4,6:\1,6
    16:  \1,6:0,4,6
    17:  0,1,5:\0,2
    18:  \0,2:0,1,5
    19:  1,2,6:\1,3
    20:  \1,3:1,2,6
    21:  0,2,3:\2,4
    22:  \2,4:0,2,3
    23:  1,3,4:\3,5
    24:  \3,5:1,3,4
    25:  2,4,5:\4,6
    26:  \4,6:2,4,5
    27:  3,5,6:\0,5
    28:  \0,5:3,5,6
family= 0 0 1 0 1 0 0 new D7h genus #    24 is 0,1,3:\2,3
     1:  0,1,3:\2,3
     2:  \2,3:0,1,3
     3:  1,2,4:\3,4
     4:  \3,4:1,2,4
     5:  2,3,5:\4,5
     6:  \4,5:2,3,5
     7:  3,4,6:\5,6
     8:  \5,6:3,4,6
     9:  0,4,5:\0,6
    10:  \0,6:0,4,5
    11:  1,5,6:\0,1
    12:  \0,1:1,5,6
    13:  0,2,6:\1,2
    14:  \1,2:0,2,6
    15:  0,4,6:\4,5
    16:  \4,5:0,4,6
    17:  0,1,5:\5,6
    18:  \5,6:0,1,5
    19:  1,2,6:\0,6
    20:  \0,6:1,2,6
    21:  0,2,3:\0,1
    22:  \0,1:0,2,3
    23:  1,3,4:\1,2
    24:  \1,2:1,3,4
    25:  2,4,5:\2,3
    26:  \2,3:2,4,5
    27:  3,5,6:\3,4
    28:  \3,4:3,5,6
family= 0 0 1 0 1 0 0 new D7h genus #    25 is 0,1,3:\2,4
     1:  0,1,3:\2,4
     2:  \2,4:0,1,3
     3:  1,2,4:\3,5
     4:  \3,5:1,2,4
     5:  2,3,5:\4,6
     6:  \4,6:2,3,5
     7:  3,4,6:\0,5
     8:  \0,5:3,4,6
     9:  0,4,5:\1,6
    10:  \1,6:0,4,5
    11:  1,5,6:\0,2
    12:  \0,2:1,5,6
    13:  0,2,6:\1,3
    14:  \1,3:0,2,6
    15:  0,4,6:\3,5
    16:  \3,5:0,4,6
    17:  0,1,5:\4,6
    18:  \4,6:0,1,5
    19:  1,2,6:\0,5
    20:  \0,5:1,2,6
    21:  0,2,3:\1,6
    22:  \1,6:0,2,3
    23:  1,3,4:\0,2
    24:  \0,2:1,3,4
    25:  2,4,5:\1,3
    26:  \1,3:2,4,5
    27:  3,5,6:\2,4
    28:  \2,4:3,5,6
family= 0 0 1 0 1 0 0 new D7h genus #    26 is 0,1,3:\2,5
     1:  0,1,3:\2,5
     2:  \2,5:0,1,3
     3:  1,2,4:\3,6
     4:  \3,6:1,2,4
     5:  2,3,5:\0,4
     6:  \0,4:2,3,5
     7:  3,4,6:\1,5
     8:  \1,5:3,4,6
     9:  0,4,5:\2,6
    10:  \2,6:0,4,5
    11:  1,5,6:\0,3
    12:  \0,3:1,5,6
    13:  0,2,6:\1,4
    14:  \1,4:0,2,6
    15:  0,4,6:\2,5
    16:  \2,5:0,4,6
    17:  0,1,5:\3,6
    18:  \3,6:0,1,5
    19:  1,2,6:\0,4
    20:  \0,4:1,2,6
    21:  0,2,3:\1,5
    22:  \1,5:0,2,3
    23:  1,3,4:\2,6
    24:  \2,6:1,3,4
    25:  2,4,5:\0,3
    26:  \0,3:2,4,5
    27:  3,5,6:\1,4
    28:  \1,4:3,5,6
family= 0 0 1 0 1 0 0 new D7h genus #    27 is 0,1,3:\2,6
     1:  0,1,3:\2,6
     2:  \2,6:0,1,3
     3:  1,2,4:\0,3
     4:  \0,3:1,2,4
     5:  2,3,5:\1,4
     6:  \1,4:2,3,5
     7:  3,4,6:\2,5
     8:  \2,5:3,4,6
     9:  0,4,5:\3,6
    10:  \3,6:0,4,5
    11:  1,5,6:\0,4
    12:  \0,4:1,5,6
    13:  0,2,6:\1,5
    14:  \1,5:0,2,6
    15:  0,4,6:\1,5
    16:  \1,5:0,4,6
    17:  0,1,5:\2,6
    18:  \2,6:0,1,5
    19:  1,2,6:\0,3
    20:  \0,3:1,2,6
    21:  0,2,3:\1,4
    22:  \1,4:0,2,3
    23:  1,3,4:\2,5
    24:  \2,5:1,3,4
    25:  2,4,5:\3,6
    26:  \3,6:2,4,5
    27:  3,5,6:\0,4
    28:  \0,4:3,5,6
family= 0 0 1 0 1 0 0 new D7h genus #    28 is 0,1,3:\3,4
     1:  0,1,3:\3,4
     2:  \3,4:0,1,3
     3:  1,2,4:\4,5
     4:  \4,5:1,2,4
     5:  2,3,5:\5,6
     6:  \5,6:2,3,5
     7:  3,4,6:\0,6
     8:  \0,6:3,4,6
     9:  0,4,5:\0,1
    10:  \0,1:0,4,5
    11:  1,5,6:\1,2
    12:  \1,2:1,5,6
    13:  0,2,6:\2,3
    14:  \2,3:0,2,6
    15:  0,4,6:\3,4
    16:  \3,4:0,4,6
    17:  0,1,5:\4,5
    18:  \4,5:0,1,5
    19:  1,2,6:\5,6
    20:  \5,6:1,2,6
    21:  0,2,3:\0,6
    22:  \0,6:0,2,3
    23:  1,3,4:\0,1
    24:  \0,1:1,3,4
    25:  2,4,5:\1,2
    26:  \1,2:2,4,5
    27:  3,5,6:\2,3
    28:  \2,3:3,5,6
family= 0 0 1 0 1 0 0 new D7h genus #    29 is 0,1,3:\3,5
     1:  0,1,3:\3,5
     2:  \3,5:0,1,3
     3:  1,2,4:\4,6
     4:  \4,6:1,2,4
     5:  2,3,5:\0,5
     6:  \0,5:2,3,5
     7:  3,4,6:\1,6
     8:  \1,6:3,4,6
     9:  0,4,5:\0,2
    10:  \0,2:0,4,5
    11:  1,5,6:\1,3
    12:  \1,3:1,5,6
    13:  0,2,6:\2,4
    14:  \2,4:0,2,6
    15:  0,4,6:\2,4
    16:  \2,4:0,4,6
    17:  0,1,5:\3,5
    18:  \3,5:0,1,5
    19:  1,2,6:\4,6
    20:  \4,6:1,2,6
    21:  0,2,3:\0,5
    22:  \0,5:0,2,3
    23:  1,3,4:\1,6
    24:  \1,6:1,3,4
    25:  2,4,5:\0,2
    26:  \0,2:2,4,5
    27:  3,5,6:\1,3
    28:  \1,3:3,5,6
family= 0 0 1 0 1 0 0 new D7h genus #    30 is 0,1,3:\3,6
     1:  0,1,3:\3,6
     2:  \3,6:0,1,3
     3:  1,2,4:\0,4
     4:  \0,4:1,2,4
     5:  2,3,5:\1,5
     6:  \1,5:2,3,5
     7:  3,4,6:\2,6
     8:  \2,6:3,4,6
     9:  0,4,5:\0,3
    10:  \0,3:0,4,5
    11:  1,5,6:\1,4
    12:  \1,4:1,5,6
    13:  0,2,6:\2,5
    14:  \2,5:0,2,6
    15:  0,4,6:\1,4
    16:  \1,4:0,4,6
    17:  0,1,5:\2,5
    18:  \2,5:0,1,5
    19:  1,2,6:\3,6
    20:  \3,6:1,2,6
    21:  0,2,3:\0,4
    22:  \0,4:0,2,3
    23:  1,3,4:\1,5
    24:  \1,5:1,3,4
    25:  2,4,5:\2,6
    26:  \2,6:2,4,5
    27:  3,5,6:\0,3
    28:  \0,3:3,5,6
family= 0 0 1 0 1 0 0 new D7h genus #    31 is 0,1,3:\4,5
     1:  0,1,3:\4,5
     2:  \4,5:0,1,3
     3:  1,2,4:\5,6
     4:  \5,6:1,2,4
     5:  2,3,5:\0,6
     6:  \0,6:2,3,5
     7:  3,4,6:\0,1
     8:  \0,1:3,4,6
     9:  0,4,5:\1,2
    10:  \1,2:0,4,5
    11:  1,5,6:\2,3
    12:  \2,3:1,5,6
    13:  0,2,6:\3,4
    14:  \3,4:0,2,6
    15:  0,4,6:\2,3
    16:  \2,3:0,4,6
    17:  0,1,5:\3,4
    18:  \3,4:0,1,5
    19:  1,2,6:\4,5
    20:  \4,5:1,2,6
    21:  0,2,3:\5,6
    22:  \5,6:0,2,3
    23:  1,3,4:\0,6
    24:  \0,6:1,3,4
    25:  2,4,5:\0,1
    26:  \0,1:2,4,5
    27:  3,5,6:\1,2
    28:  \1,2:3,5,6
family= 0 0 1 0 1 0 0 new D7h genus #    32 is 0,1,3:\4,6
     1:  0,1,3:\4,6
     2:  \4,6:0,1,3
     3:  1,2,4:\0,5
     4:  \0,5:1,2,4
     5:  2,3,5:\1,6
     6:  \1,6:2,3,5
     7:  3,4,6:\0,2
     8:  \0,2:3,4,6
     9:  0,4,5:\1,3
    10:  \1,3:0,4,5
    11:  1,5,6:\2,4
    12:  \2,4:1,5,6
    13:  0,2,6:\3,5
    14:  \3,5:0,2,6
    15:  0,4,6:\1,3
    16:  \1,3:0,4,6
    17:  0,1,5:\2,4
    18:  \2,4:0,1,5
    19:  1,2,6:\3,5
    20:  \3,5:1,2,6
    21:  0,2,3:\4,6
    22:  \4,6:0,2,3
    23:  1,3,4:\0,5
    24:  \0,5:1,3,4
    25:  2,4,5:\1,6
    26:  \1,6:2,4,5
    27:  3,5,6:\0,2
    28:  \0,2:3,5,6
family= 0 0 1 0 1 0 0 new D7h genus #    33 is 0,1,3:\5,6
     1:  0,1,3:\5,6
     2:  \5,6:0,1,3
     3:  1,2,4:\0,6
     4:  \0,6:1,2,4
     5:  2,3,5:\0,1
     6:  \0,1:2,3,5
     7:  3,4,6:\1,2
     8:  \1,2:3,4,6
     9:  0,4,5:\2,3
    10:  \2,3:0,4,5
    11:  1,5,6:\3,4
    12:  \3,4:1,5,6
    13:  0,2,6:\4,5
    14:  \4,5:0,2,6
    15:  0,4,6:\1,2
    16:  \1,2:0,4,6
    17:  0,1,5:\2,3
    18:  \2,3:0,1,5
    19:  1,2,6:\3,4
    20:  \3,4:1,2,6
    21:  0,2,3:\4,5
    22:  \4,5:0,2,3
    23:  1,3,4:\5,6
    24:  \5,6:1,3,4
    25:  2,4,5:\0,6
    26:  \0,6:2,4,5
    27:  3,5,6:\0,1
    28:  \0,1:3,5,6
family= 0 0 1 0 1 0 0 new D7h genus #    34 is 0,1,4:\0,1
     1:  0,1,4:\0,1
     2:  \0,1:0,1,4
     3:  1,2,5:\1,2
     4:  \1,2:1,2,5
     5:  2,3,6:\2,3
     6:  \2,3:2,3,6
     7:  0,3,4:\3,4
     8:  \3,4:0,3,4
     9:  1,4,5:\4,5
    10:  \4,5:1,4,5
    11:  2,5,6:\5,6
    12:  \5,6:2,5,6
    13:  0,3,6:\0,6
    14:  \0,6:0,3,6
family= 0 0 1 0 1 0 0 new D7h genus #    35 is 0,1,4:\0,2
     1:  0,1,4:\0,2
     2:  \0,2:0,1,4
     3:  1,2,5:\1,3
     4:  \1,3:1,2,5
     5:  2,3,6:\2,4
     6:  \2,4:2,3,6
     7:  0,3,4:\3,5
     8:  \3,5:0,3,4
     9:  1,4,5:\4,6
    10:  \4,6:1,4,5
    11:  2,5,6:\0,5
    12:  \0,5:2,5,6
    13:  0,3,6:\1,6
    14:  \1,6:0,3,6
    15:  0,3,6:\0,5
    16:  \0,5:0,3,6
    17:  0,1,4:\1,6
    18:  \1,6:0,1,4
    19:  1,2,5:\0,2
    20:  \0,2:1,2,5
    21:  2,3,6:\1,3
    22:  \1,3:2,3,6
    23:  0,3,4:\2,4
    24:  \2,4:0,3,4
    25:  1,4,5:\3,5
    26:  \3,5:1,4,5
    27:  2,5,6:\4,6
    28:  \4,6:2,5,6
family= 0 0 1 0 1 0 0 new D7h genus #    36 is 0,1,4:\0,3
     1:  0,1,4:\0,3
     2:  \0,3:0,1,4
     3:  1,2,5:\1,4
     4:  \1,4:1,2,5
     5:  2,3,6:\2,5
     6:  \2,5:2,3,6
     7:  0,3,4:\3,6
     8:  \3,6:0,3,4
     9:  1,4,5:\0,4
    10:  \0,4:1,4,5
    11:  2,5,6:\1,5
    12:  \1,5:2,5,6
    13:  0,3,6:\2,6
    14:  \2,6:0,3,6
    15:  0,3,6:\0,4
    16:  \0,4:0,3,6
    17:  0,1,4:\1,5
    18:  \1,5:0,1,4
    19:  1,2,5:\2,6
    20:  \2,6:1,2,5
    21:  2,3,6:\0,3
    22:  \0,3:2,3,6
    23:  0,3,4:\1,4
    24:  \1,4:0,3,4
    25:  1,4,5:\2,5
    26:  \2,5:1,4,5
    27:  2,5,6:\3,6
    28:  \3,6:2,5,6
family= 0 0 1 0 1 0 0 new D7h genus #    37 is 0,1,4:\0,4
     1:  0,1,4:\0,4
     2:  \0,4:0,1,4
     3:  1,2,5:\1,5
     4:  \1,5:1,2,5
     5:  2,3,6:\2,6
     6:  \2,6:2,3,6
     7:  0,3,4:\0,3
     8:  \0,3:0,3,4
     9:  1,4,5:\1,4
    10:  \1,4:1,4,5
    11:  2,5,6:\2,5
    12:  \2,5:2,5,6
    13:  0,3,6:\3,6
    14:  \3,6:0,3,6
    15:  0,3,6:\0,3
    16:  \0,3:0,3,6
    17:  0,1,4:\1,4
    18:  \1,4:0,1,4
    19:  1,2,5:\2,5
    20:  \2,5:1,2,5
    21:  2,3,6:\3,6
    22:  \3,6:2,3,6
    23:  0,3,4:\0,4
    24:  \0,4:0,3,4
    25:  1,4,5:\1,5
    26:  \1,5:1,4,5
    27:  2,5,6:\2,6
    28:  \2,6:2,5,6
family= 0 0 1 0 1 0 0 new D7h genus #    38 is 0,1,4:\0,5
     1:  0,1,4:\0,5
     2:  \0,5:0,1,4
     3:  1,2,5:\1,6
     4:  \1,6:1,2,5
     5:  2,3,6:\0,2
     6:  \0,2:2,3,6
     7:  0,3,4:\1,3
     8:  \1,3:0,3,4
     9:  1,4,5:\2,4
    10:  \2,4:1,4,5
    11:  2,5,6:\3,5
    12:  \3,5:2,5,6
    13:  0,3,6:\4,6
    14:  \4,6:0,3,6
    15:  0,3,6:\0,2
    16:  \0,2:0,3,6
    17:  0,1,4:\1,3
    18:  \1,3:0,1,4
    19:  1,2,5:\2,4
    20:  \2,4:1,2,5
    21:  2,3,6:\3,5
    22:  \3,5:2,3,6
    23:  0,3,4:\4,6
    24:  \4,6:0,3,4
    25:  1,4,5:\0,5
    26:  \0,5:1,4,5
    27:  2,5,6:\1,6
    28:  \1,6:2,5,6
family= 0 0 1 0 1 0 0 new D7h genus #    39 is 0,1,4:\0,6
     1:  0,1,4:\0,6
     2:  \0,6:0,1,4
     3:  1,2,5:\0,1
     4:  \0,1:1,2,5
     5:  2,3,6:\1,2
     6:  \1,2:2,3,6
     7:  0,3,4:\2,3
     8:  \2,3:0,3,4
     9:  1,4,5:\3,4
    10:  \3,4:1,4,5
    11:  2,5,6:\4,5
    12:  \4,5:2,5,6
    13:  0,3,6:\5,6
    14:  \5,6:0,3,6
    15:  0,3,6:\0,1
    16:  \0,1:0,3,6
    17:  0,1,4:\1,2
    18:  \1,2:0,1,4
    19:  1,2,5:\2,3
    20:  \2,3:1,2,5
    21:  2,3,6:\3,4
    22:  \3,4:2,3,6
    23:  0,3,4:\4,5
    24:  \4,5:0,3,4
    25:  1,4,5:\5,6
    26:  \5,6:1,4,5
    27:  2,5,6:\0,6
    28:  \0,6:2,5,6
family= 0 0 1 0 1 0 0 new D7h genus #    40 is 0,1,4:\2,3
     1:  0,1,4:\2,3
     2:  \2,3:0,1,4
     3:  1,2,5:\3,4
     4:  \3,4:1,2,5
     5:  2,3,6:\4,5
     6:  \4,5:2,3,6
     7:  0,3,4:\5,6
     8:  \5,6:0,3,4
     9:  1,4,5:\0,6
    10:  \0,6:1,4,5
    11:  2,5,6:\0,1
    12:  \0,1:2,5,6
    13:  0,3,6:\1,2
    14:  \1,2:0,3,6
    15:  0,3,6:\4,5
    16:  \4,5:0,3,6
    17:  0,1,4:\5,6
    18:  \5,6:0,1,4
    19:  1,2,5:\0,6
    20:  \0,6:1,2,5
    21:  2,3,6:\0,1
    22:  \0,1:2,3,6
    23:  0,3,4:\1,2
    24:  \1,2:0,3,4
    25:  1,4,5:\2,3
    26:  \2,3:1,4,5
    27:  2,5,6:\3,4
    28:  \3,4:2,5,6
family= 0 0 1 0 1 0 0 new D7h genus #    41 is 0,1,4:\2,4
     1:  0,1,4:\2,4
     2:  \2,4:0,1,4
     3:  1,2,5:\3,5
     4:  \3,5:1,2,5
     5:  2,3,6:\4,6
     6:  \4,6:2,3,6
     7:  0,3,4:\0,5
     8:  \0,5:0,3,4
     9:  1,4,5:\1,6
    10:  \1,6:1,4,5
    11:  2,5,6:\0,2
    12:  \0,2:2,5,6
    13:  0,3,6:\1,3
    14:  \1,3:0,3,6
    15:  0,3,6:\3,5
    16:  \3,5:0,3,6
    17:  0,1,4:\4,6
    18:  \4,6:0,1,4
    19:  1,2,5:\0,5
    20:  \0,5:1,2,5
    21:  2,3,6:\1,6
    22:  \1,6:2,3,6
    23:  0,3,4:\0,2
    24:  \0,2:0,3,4
    25:  1,4,5:\1,3
    26:  \1,3:1,4,5
    27:  2,5,6:\2,4
    28:  \2,4:2,5,6
family= 0 0 1 0 1 0 0 new D7h genus #    42 is 0,1,4:\2,5
     1:  0,1,4:\2,5
     2:  \2,5:0,1,4
     3:  1,2,5:\3,6
     4:  \3,6:1,2,5
     5:  2,3,6:\0,4
     6:  \0,4:2,3,6
     7:  0,3,4:\1,5
     8:  \1,5:0,3,4
     9:  1,4,5:\2,6
    10:  \2,6:1,4,5
    11:  2,5,6:\0,3
    12:  \0,3:2,5,6
    13:  0,3,6:\1,4
    14:  \1,4:0,3,6
    15:  0,3,6:\2,5
    16:  \2,5:0,3,6
    17:  0,1,4:\3,6
    18:  \3,6:0,1,4
    19:  1,2,5:\0,4
    20:  \0,4:1,2,5
    21:  2,3,6:\1,5
    22:  \1,5:2,3,6
    23:  0,3,4:\2,6
    24:  \2,6:0,3,4
    25:  1,4,5:\0,3
    26:  \0,3:1,4,5
    27:  2,5,6:\1,4
    28:  \1,4:2,5,6
family= 0 0 1 0 1 0 0 new D7h genus #    43 is 0,1,4:\2,6
     1:  0,1,4:\2,6
     2:  \2,6:0,1,4
     3:  1,2,5:\0,3
     4:  \0,3:1,2,5
     5:  2,3,6:\1,4
     6:  \1,4:2,3,6
     7:  0,3,4:\2,5
     8:  \2,5:0,3,4
     9:  1,4,5:\3,6
    10:  \3,6:1,4,5
    11:  2,5,6:\0,4
    12:  \0,4:2,5,6
    13:  0,3,6:\1,5
    14:  \1,5:0,3,6
family= 0 0 1 0 1 0 0 new D7h genus #    44 is 0,1,4:\3,4
     1:  0,1,4:\3,4
     2:  \3,4:0,1,4
     3:  1,2,5:\4,5
     4:  \4,5:1,2,5
     5:  2,3,6:\5,6
     6:  \5,6:2,3,6
     7:  0,3,4:\0,6
     8:  \0,6:0,3,4
     9:  1,4,5:\0,1
    10:  \0,1:1,4,5
    11:  2,5,6:\1,2
    12:  \1,2:2,5,6
    13:  0,3,6:\2,3
    14:  \2,3:0,3,6
    15:  0,3,6:\3,4
    16:  \3,4:0,3,6
    17:  0,1,4:\4,5
    18:  \4,5:0,1,4
    19:  1,2,5:\5,6
    20:  \5,6:1,2,5
    21:  2,3,6:\0,6
    22:  \0,6:2,3,6
    23:  0,3,4:\0,1
    24:  \0,1:0,3,4
    25:  1,4,5:\1,2
    26:  \1,2:1,4,5
    27:  2,5,6:\2,3
    28:  \2,3:2,5,6
family= 0 0 1 0 1 0 0 new D7h genus #    45 is 0,1,4:\3,5
     1:  0,1,4:\3,5
     2:  \3,5:0,1,4
     3:  1,2,5:\4,6
     4:  \4,6:1,2,5
     5:  2,3,6:\0,5
     6:  \0,5:2,3,6
     7:  0,3,4:\1,6
     8:  \1,6:0,3,4
     9:  1,4,5:\0,2
    10:  \0,2:1,4,5
    11:  2,5,6:\1,3
    12:  \1,3:2,5,6
    13:  0,3,6:\2,4
    14:  \2,4:0,3,6
family= 0 0 1 0 1 0 0 new D7h genus #    46 is 0,2,4:\0,1
     1:  0,2,4:\0,1
     2:  \0,1:0,2,4
     3:  1,3,5:\1,2
     4:  \1,2:1,3,5
     5:  2,4,6:\2,3
     6:  \2,3:2,4,6
     7:  0,3,5:\3,4
     8:  \3,4:0,3,5
     9:  1,4,6:\4,5
    10:  \4,5:1,4,6
    11:  0,2,5:\5,6
    12:  \5,6:0,2,5
    13:  1,3,6:\0,6
    14:  \0,6:1,3,6
    15:  0,3,5:\0,6
    16:  \0,6:0,3,5
    17:  1,4,6:\0,1
    18:  \0,1:1,4,6
    19:  0,2,5:\1,2
    20:  \1,2:0,2,5
    21:  1,3,6:\2,3
    22:  \2,3:1,3,6
    23:  0,2,4:\3,4
    24:  \3,4:0,2,4
    25:  1,3,5:\4,5
    26:  \4,5:1,3,5
    27:  2,4,6:\5,6
    28:  \5,6:2,4,6
family= 0 0 1 0 1 0 0 new D7h genus #    47 is 0,2,4:\0,2
     1:  0,2,4:\0,2
     2:  \0,2:0,2,4
     3:  1,3,5:\1,3
     4:  \1,3:1,3,5
     5:  2,4,6:\2,4
     6:  \2,4:2,4,6
     7:  0,3,5:\3,5
     8:  \3,5:0,3,5
     9:  1,4,6:\4,6
    10:  \4,6:1,4,6
    11:  0,2,5:\0,5
    12:  \0,5:0,2,5
    13:  1,3,6:\1,6
    14:  \1,6:1,3,6
    15:  0,3,5:\0,5
    16:  \0,5:0,3,5
    17:  1,4,6:\1,6
    18:  \1,6:1,4,6
    19:  0,2,5:\0,2
    20:  \0,2:0,2,5
    21:  1,3,6:\1,3
    22:  \1,3:1,3,6
    23:  0,2,4:\2,4
    24:  \2,4:0,2,4
    25:  1,3,5:\3,5
    26:  \3,5:1,3,5
    27:  2,4,6:\4,6
    28:  \4,6:2,4,6
family= 0 0 1 0 1 0 0 new D7h genus #    48 is 0,2,4:\0,3
     1:  0,2,4:\0,3
     2:  \0,3:0,2,4
     3:  1,3,5:\1,4
     4:  \1,4:1,3,5
     5:  2,4,6:\2,5
     6:  \2,5:2,4,6
     7:  0,3,5:\3,6
     8:  \3,6:0,3,5
     9:  1,4,6:\0,4
    10:  \0,4:1,4,6
    11:  0,2,5:\1,5
    12:  \1,5:0,2,5
    13:  1,3,6:\2,6
    14:  \2,6:1,3,6
    15:  0,3,5:\0,4
    16:  \0,4:0,3,5
    17:  1,4,6:\1,5
    18:  \1,5:1,4,6
    19:  0,2,5:\2,6
    20:  \2,6:0,2,5
    21:  1,3,6:\0,3
    22:  \0,3:1,3,6
    23:  0,2,4:\1,4
    24:  \1,4:0,2,4
    25:  1,3,5:\2,5
    26:  \2,5:1,3,5
    27:  2,4,6:\3,6
    28:  \3,6:2,4,6
family= 0 0 1 0 1 0 0 new D7h genus #    49 is 0,2,4:\0,4
     1:  0,2,4:\0,4
     2:  \0,4:0,2,4
     3:  1,3,5:\1,5
     4:  \1,5:1,3,5
     5:  2,4,6:\2,6
     6:  \2,6:2,4,6
     7:  0,3,5:\0,3
     8:  \0,3:0,3,5
     9:  1,4,6:\1,4
    10:  \1,4:1,4,6
    11:  0,2,5:\2,5
    12:  \2,5:0,2,5
    13:  1,3,6:\3,6
    14:  \3,6:1,3,6
family= 0 0 1 0 1 0 0 new D7h genus #    50 is 0,2,4:\0,5
     1:  0,2,4:\0,5
     2:  \0,5:0,2,4
     3:  1,3,5:\1,6
     4:  \1,6:1,3,5
     5:  2,4,6:\0,2
     6:  \0,2:2,4,6
     7:  0,3,5:\1,3
     8:  \1,3:0,3,5
     9:  1,4,6:\2,4
    10:  \2,4:1,4,6
    11:  0,2,5:\3,5
    12:  \3,5:0,2,5
    13:  1,3,6:\4,6
    14:  \4,6:1,3,6
    15:  0,3,5:\0,2
    16:  \0,2:0,3,5
    17:  1,4,6:\1,3
    18:  \1,3:1,4,6
    19:  0,2,5:\2,4
    20:  \2,4:0,2,5
    21:  1,3,6:\3,5
    22:  \3,5:1,3,6
    23:  0,2,4:\4,6
    24:  \4,6:0,2,4
    25:  1,3,5:\0,5
    26:  \0,5:1,3,5
    27:  2,4,6:\1,6
    28:  \1,6:2,4,6
family= 0 0 1 0 1 0 0 new D7h genus #    51 is 0,2,4:\0,6
     1:  0,2,4:\0,6
     2:  \0,6:0,2,4
     3:  1,3,5:\0,1
     4:  \0,1:1,3,5
     5:  2,4,6:\1,2
     6:  \1,2:2,4,6
     7:  0,3,5:\2,3
     8:  \2,3:0,3,5
     9:  1,4,6:\3,4
    10:  \3,4:1,4,6
    11:  0,2,5:\4,5
    12:  \4,5:0,2,5
    13:  1,3,6:\5,6
    14:  \5,6:1,3,6
    15:  0,3,5:\0,1
    16:  \0,1:0,3,5
    17:  1,4,6:\1,2
    18:  \1,2:1,4,6
    19:  0,2,5:\2,3
    20:  \2,3:0,2,5
    21:  1,3,6:\3,4
    22:  \3,4:1,3,6
    23:  0,2,4:\4,5
    24:  \4,5:0,2,4
    25:  1,3,5:\5,6
    26:  \5,6:1,3,5
    27:  2,4,6:\0,6
    28:  \0,6:2,4,6
family= 0 0 1 0 1 0 0 new D7h genus #    52 is 0,2,4:\1,2
     1:  0,2,4:\1,2
     2:  \1,2:0,2,4
     3:  1,3,5:\2,3
     4:  \2,3:1,3,5
     5:  2,4,6:\3,4
     6:  \3,4:2,4,6
     7:  0,3,5:\4,5
     8:  \4,5:0,3,5
     9:  1,4,6:\5,6
    10:  \5,6:1,4,6
    11:  0,2,5:\0,6
    12:  \0,6:0,2,5
    13:  1,3,6:\0,1
    14:  \0,1:1,3,6
    15:  0,3,5:\5,6
    16:  \5,6:0,3,5
    17:  1,4,6:\0,6
    18:  \0,6:1,4,6
    19:  0,2,5:\0,1
    20:  \0,1:0,2,5
    21:  1,3,6:\1,2
    22:  \1,2:1,3,6
    23:  0,2,4:\2,3
    24:  \2,3:0,2,4
    25:  1,3,5:\3,4
    26:  \3,4:1,3,5
    27:  2,4,6:\4,5
    28:  \4,5:2,4,6
family= 0 0 1 0 1 0 0 new D7h genus #    53 is 0,2,4:\1,3
     1:  0,2,4:\1,3
     2:  \1,3:0,2,4
     3:  1,3,5:\2,4
     4:  \2,4:1,3,5
     5:  2,4,6:\3,5
     6:  \3,5:2,4,6
     7:  0,3,5:\4,6
     8:  \4,6:0,3,5
     9:  1,4,6:\0,5
    10:  \0,5:1,4,6
    11:  0,2,5:\1,6
    12:  \1,6:0,2,5
    13:  1,3,6:\0,2
    14:  \0,2:1,3,6
family= 0 0 1 0 1 0 0 new D7h genus #    54 is 0,2,4:\1,5
     1:  0,2,4:\1,5
     2:  \1,5:0,2,4
     3:  1,3,5:\2,6
     4:  \2,6:1,3,5
     5:  2,4,6:\0,3
     6:  \0,3:2,4,6
     7:  0,3,5:\1,4
     8:  \1,4:0,3,5
     9:  1,4,6:\2,5
    10:  \2,5:1,4,6
    11:  0,2,5:\3,6
    12:  \3,6:0,2,5
    13:  1,3,6:\0,4
    14:  \0,4:1,3,6
    15:  0,3,5:\2,6
    16:  \2,6:0,3,5
    17:  1,4,6:\0,3
    18:  \0,3:1,4,6
    19:  0,2,5:\1,4
    20:  \1,4:0,2,5
    21:  1,3,6:\2,5
    22:  \2,5:1,3,6
    23:  0,2,4:\3,6
    24:  \3,6:0,2,4
    25:  1,3,5:\0,4
    26:  \0,4:1,3,5
    27:  2,4,6:\1,5
    28:  \1,5:2,4,6
family= 0 0 1 0 1 0 0 new D7h genus #    55 is 0,2,4:\1,6
     1:  0,2,4:\1,6
     2:  \1,6:0,2,4
     3:  1,3,5:\0,2
     4:  \0,2:1,3,5
     5:  2,4,6:\1,3
     6:  \1,3:2,4,6
     7:  0,3,5:\2,4
     8:  \2,4:0,3,5
     9:  1,4,6:\3,5
    10:  \3,5:1,4,6
    11:  0,2,5:\4,6
    12:  \4,6:0,2,5
    13:  1,3,6:\0,5
    14:  \0,5:1,3,6
    15:  0,3,5:\1,6
    16:  \1,6:0,3,5
    17:  1,4,6:\0,2
    18:  \0,2:1,4,6
    19:  0,2,5:\1,3
    20:  \1,3:0,2,5
    21:  1,3,6:\2,4
    22:  \2,4:1,3,6
    23:  0,2,4:\3,5
    24:  \3,5:0,2,4
    25:  1,3,5:\4,6
    26:  \4,6:1,3,5
    27:  2,4,6:\0,5
    28:  \0,5:2,4,6
family= 0 0 1 0 1 0 0 new D7h genus #    56 is 0,2,4:\2,5
     1:  0,2,4:\2,5
     2:  \2,5:0,2,4
     3:  1,3,5:\3,6
     4:  \3,6:1,3,5
     5:  2,4,6:\0,4
     6:  \0,4:2,4,6
     7:  0,3,5:\1,5
     8:  \1,5:0,3,5
     9:  1,4,6:\2,6
    10:  \2,6:1,4,6
    11:  0,2,5:\0,3
    12:  \0,3:0,2,5
    13:  1,3,6:\1,4
    14:  \1,4:1,3,6
    15:  0,3,5:\2,5
    16:  \2,5:0,3,5
    17:  1,4,6:\3,6
    18:  \3,6:1,4,6
    19:  0,2,5:\0,4
    20:  \0,4:0,2,5
    21:  1,3,6:\1,5
    22:  \1,5:1,3,6
    23:  0,2,4:\2,6
    24:  \2,6:0,2,4
    25:  1,3,5:\0,3
    26:  \0,3:1,3,5
    27:  2,4,6:\1,4
    28:  \1,4:2,4,6
family= 0 0 1 0 1 0 0 new D7h genus #    57 is 0,2,4:\5,6
     1:  0,2,4:\5,6
     2:  \5,6:0,2,4
     3:  1,3,5:\0,6
     4:  \0,6:1,3,5
     5:  2,4,6:\0,1
     6:  \0,1:2,4,6
     7:  0,3,5:\1,2
     8:  \1,2:0,3,5
     9:  1,4,6:\2,3
    10:  \2,3:1,4,6
    11:  0,2,5:\3,4
    12:  \3,4:0,2,5
    13:  1,3,6:\4,5
    14:  \4,5:1,3,6
Nber of genera for this family=   57
 
family= 0 0 0 1 1 0 0
 
family= 0 0 0 1 1 0 0 new D7h genus #     1 is \0,1,2:\0,1
     1:  \0,1,2:\0,1
     2:  \0,1:\0,1,2
     3:  \1,2,3:\1,2
     4:  \1,2:\1,2,3
     5:  \2,3,4:\2,3
     6:  \2,3:\2,3,4
     7:  \3,4,5:\3,4
     8:  \3,4:\3,4,5
     9:  \4,5,6:\4,5
    10:  \4,5:\4,5,6
    11:  \0,5,6:\5,6
    12:  \5,6:\0,5,6
    13:  \0,1,6:\0,6
    14:  \0,6:\0,1,6
    15:  \0,5,6:\0,6
    16:  \0,6:\0,5,6
    17:  \0,1,6:\0,1
    18:  \0,1:\0,1,6
    19:  \0,1,2:\1,2
    20:  \1,2:\0,1,2
    21:  \1,2,3:\2,3
    22:  \2,3:\1,2,3
    23:  \2,3,4:\3,4
    24:  \3,4:\2,3,4
    25:  \3,4,5:\4,5
    26:  \4,5:\3,4,5
    27:  \4,5,6:\5,6
    28:  \5,6:\4,5,6
family= 0 0 0 1 1 0 0 new D7h genus #     2 is \0,1,2:\0,2
     1:  \0,1,2:\0,2
     2:  \0,2:\0,1,2
     3:  \1,2,3:\1,3
     4:  \1,3:\1,2,3
     5:  \2,3,4:\2,4
     6:  \2,4:\2,3,4
     7:  \3,4,5:\3,5
     8:  \3,5:\3,4,5
     9:  \4,5,6:\4,6
    10:  \4,6:\4,5,6
    11:  \0,5,6:\0,5
    12:  \0,5:\0,5,6
    13:  \0,1,6:\1,6
    14:  \1,6:\0,1,6
family= 0 0 0 1 1 0 0 new D7h genus #     3 is \0,1,2:\0,3
     1:  \0,1,2:\0,3
     2:  \0,3:\0,1,2
     3:  \1,2,3:\1,4
     4:  \1,4:\1,2,3
     5:  \2,3,4:\2,5
     6:  \2,5:\2,3,4
     7:  \3,4,5:\3,6
     8:  \3,6:\3,4,5
     9:  \4,5,6:\0,4
    10:  \0,4:\4,5,6
    11:  \0,5,6:\1,5
    12:  \1,5:\0,5,6
    13:  \0,1,6:\2,6
    14:  \2,6:\0,1,6
    15:  \0,5,6:\0,4
    16:  \0,4:\0,5,6
    17:  \0,1,6:\1,5
    18:  \1,5:\0,1,6
    19:  \0,1,2:\2,6
    20:  \2,6:\0,1,2
    21:  \1,2,3:\0,3
    22:  \0,3:\1,2,3
    23:  \2,3,4:\1,4
    24:  \1,4:\2,3,4
    25:  \3,4,5:\2,5
    26:  \2,5:\3,4,5
    27:  \4,5,6:\3,6
    28:  \3,6:\4,5,6
family= 0 0 0 1 1 0 0 new D7h genus #     4 is \0,1,2:\0,4
     1:  \0,1,2:\0,4
     2:  \0,4:\0,1,2
     3:  \1,2,3:\1,5
     4:  \1,5:\1,2,3
     5:  \2,3,4:\2,6
     6:  \2,6:\2,3,4
     7:  \3,4,5:\0,3
     8:  \0,3:\3,4,5
     9:  \4,5,6:\1,4
    10:  \1,4:\4,5,6
    11:  \0,5,6:\2,5
    12:  \2,5:\0,5,6
    13:  \0,1,6:\3,6
    14:  \3,6:\0,1,6
    15:  \0,5,6:\0,3
    16:  \0,3:\0,5,6
    17:  \0,1,6:\1,4
    18:  \1,4:\0,1,6
    19:  \0,1,2:\2,5
    20:  \2,5:\0,1,2
    21:  \1,2,3:\3,6
    22:  \3,6:\1,2,3
    23:  \2,3,4:\0,4
    24:  \0,4:\2,3,4
    25:  \3,4,5:\1,5
    26:  \1,5:\3,4,5
    27:  \4,5,6:\2,6
    28:  \2,6:\4,5,6
family= 0 0 0 1 1 0 0 new D7h genus #     5 is \0,1,2:\0,5
     1:  \0,1,2:\0,5
     2:  \0,5:\0,1,2
     3:  \1,2,3:\1,6
     4:  \1,6:\1,2,3
     5:  \2,3,4:\0,2
     6:  \0,2:\2,3,4
     7:  \3,4,5:\1,3
     8:  \1,3:\3,4,5
     9:  \4,5,6:\2,4
    10:  \2,4:\4,5,6
    11:  \0,5,6:\3,5
    12:  \3,5:\0,5,6
    13:  \0,1,6:\4,6
    14:  \4,6:\0,1,6
    15:  \0,5,6:\0,2
    16:  \0,2:\0,5,6
    17:  \0,1,6:\1,3
    18:  \1,3:\0,1,6
    19:  \0,1,2:\2,4
    20:  \2,4:\0,1,2
    21:  \1,2,3:\3,5
    22:  \3,5:\1,2,3
    23:  \2,3,4:\4,6
    24:  \4,6:\2,3,4
    25:  \3,4,5:\0,5
    26:  \0,5:\3,4,5
    27:  \4,5,6:\1,6
    28:  \1,6:\4,5,6
family= 0 0 0 1 1 0 0 new D7h genus #     6 is \0,1,2:\0,6
     1:  \0,1,2:\0,6
     2:  \0,6:\0,1,2
     3:  \1,2,3:\0,1
     4:  \0,1:\1,2,3
     5:  \2,3,4:\1,2
     6:  \1,2:\2,3,4
     7:  \3,4,5:\2,3
     8:  \2,3:\3,4,5
     9:  \4,5,6:\3,4
    10:  \3,4:\4,5,6
    11:  \0,5,6:\4,5
    12:  \4,5:\0,5,6
    13:  \0,1,6:\5,6
    14:  \5,6:\0,1,6
    15:  \0,5,6:\0,1
    16:  \0,1:\0,5,6
    17:  \0,1,6:\1,2
    18:  \1,2:\0,1,6
    19:  \0,1,2:\2,3
    20:  \2,3:\0,1,2
    21:  \1,2,3:\3,4
    22:  \3,4:\1,2,3
    23:  \2,3,4:\4,5
    24:  \4,5:\2,3,4
    25:  \3,4,5:\5,6
    26:  \5,6:\3,4,5
    27:  \4,5,6:\0,6
    28:  \0,6:\4,5,6
family= 0 0 0 1 1 0 0 new D7h genus #     7 is \0,1,2:\1,3
     1:  \0,1,2:\1,3
     2:  \1,3:\0,1,2
     3:  \1,2,3:\2,4
     4:  \2,4:\1,2,3
     5:  \2,3,4:\3,5
     6:  \3,5:\2,3,4
     7:  \3,4,5:\4,6
     8:  \4,6:\3,4,5
     9:  \4,5,6:\0,5
    10:  \0,5:\4,5,6
    11:  \0,5,6:\1,6
    12:  \1,6:\0,5,6
    13:  \0,1,6:\0,2
    14:  \0,2:\0,1,6
    15:  \0,5,6:\4,6
    16:  \4,6:\0,5,6
    17:  \0,1,6:\0,5
    18:  \0,5:\0,1,6
    19:  \0,1,2:\1,6
    20:  \1,6:\0,1,2
    21:  \1,2,3:\0,2
    22:  \0,2:\1,2,3
    23:  \2,3,4:\1,3
    24:  \1,3:\2,3,4
    25:  \3,4,5:\2,4
    26:  \2,4:\3,4,5
    27:  \4,5,6:\3,5
    28:  \3,5:\4,5,6
family= 0 0 0 1 1 0 0 new D7h genus #     8 is \0,1,2:\1,4
     1:  \0,1,2:\1,4
     2:  \1,4:\0,1,2
     3:  \1,2,3:\2,5
     4:  \2,5:\1,2,3
     5:  \2,3,4:\3,6
     6:  \3,6:\2,3,4
     7:  \3,4,5:\0,4
     8:  \0,4:\3,4,5
     9:  \4,5,6:\1,5
    10:  \1,5:\4,5,6
    11:  \0,5,6:\2,6
    12:  \2,6:\0,5,6
    13:  \0,1,6:\0,3
    14:  \0,3:\0,1,6
    15:  \0,5,6:\3,6
    16:  \3,6:\0,5,6
    17:  \0,1,6:\0,4
    18:  \0,4:\0,1,6
    19:  \0,1,2:\1,5
    20:  \1,5:\0,1,2
    21:  \1,2,3:\2,6
    22:  \2,6:\1,2,3
    23:  \2,3,4:\0,3
    24:  \0,3:\2,3,4
    25:  \3,4,5:\1,4
    26:  \1,4:\3,4,5
    27:  \4,5,6:\2,5
    28:  \2,5:\4,5,6
family= 0 0 0 1 1 0 0 new D7h genus #     9 is \0,1,2:\3,4
     1:  \0,1,2:\3,4
     2:  \3,4:\0,1,2
     3:  \1,2,3:\4,5
     4:  \4,5:\1,2,3
     5:  \2,3,4:\5,6
     6:  \5,6:\2,3,4
     7:  \3,4,5:\0,6
     8:  \0,6:\3,4,5
     9:  \4,5,6:\0,1
    10:  \0,1:\4,5,6
    11:  \0,5,6:\1,2
    12:  \1,2:\0,5,6
    13:  \0,1,6:\2,3
    14:  \2,3:\0,1,6
    15:  \0,5,6:\3,4
    16:  \3,4:\0,5,6
    17:  \0,1,6:\4,5
    18:  \4,5:\0,1,6
    19:  \0,1,2:\5,6
    20:  \5,6:\0,1,2
    21:  \1,2,3:\0,6
    22:  \0,6:\1,2,3
    23:  \2,3,4:\0,1
    24:  \0,1:\2,3,4
    25:  \3,4,5:\1,2
    26:  \1,2:\3,4,5
    27:  \4,5,6:\2,3
    28:  \2,3:\4,5,6
family= 0 0 0 1 1 0 0 new D7h genus #    10 is \0,1,2:\3,5
     1:  \0,1,2:\3,5
     2:  \3,5:\0,1,2
     3:  \1,2,3:\4,6
     4:  \4,6:\1,2,3
     5:  \2,3,4:\0,5
     6:  \0,5:\2,3,4
     7:  \3,4,5:\1,6
     8:  \1,6:\3,4,5
     9:  \4,5,6:\0,2
    10:  \0,2:\4,5,6
    11:  \0,5,6:\1,3
    12:  \1,3:\0,5,6
    13:  \0,1,6:\2,4
    14:  \2,4:\0,1,6
    15:  \0,5,6:\2,4
    16:  \2,4:\0,5,6
    17:  \0,1,6:\3,5
    18:  \3,5:\0,1,6
    19:  \0,1,2:\4,6
    20:  \4,6:\0,1,2
    21:  \1,2,3:\0,5
    22:  \0,5:\1,2,3
    23:  \2,3,4:\1,6
    24:  \1,6:\2,3,4
    25:  \3,4,5:\0,2
    26:  \0,2:\3,4,5
    27:  \4,5,6:\1,3
    28:  \1,3:\4,5,6
family= 0 0 0 1 1 0 0 new D7h genus #    11 is \0,1,2:\3,6
     1:  \0,1,2:\3,6
     2:  \3,6:\0,1,2
     3:  \1,2,3:\0,4
     4:  \0,4:\1,2,3
     5:  \2,3,4:\1,5
     6:  \1,5:\2,3,4
     7:  \3,4,5:\2,6
     8:  \2,6:\3,4,5
     9:  \4,5,6:\0,3
    10:  \0,3:\4,5,6
    11:  \0,5,6:\1,4
    12:  \1,4:\0,5,6
    13:  \0,1,6:\2,5
    14:  \2,5:\0,1,6
family= 0 0 0 1 1 0 0 new D7h genus #    12 is \0,1,2:\4,5
     1:  \0,1,2:\4,5
     2:  \4,5:\0,1,2
     3:  \1,2,3:\5,6
     4:  \5,6:\1,2,3
     5:  \2,3,4:\0,6
     6:  \0,6:\2,3,4
     7:  \3,4,5:\0,1
     8:  \0,1:\3,4,5
     9:  \4,5,6:\1,2
    10:  \1,2:\4,5,6
    11:  \0,5,6:\2,3
    12:  \2,3:\0,5,6
    13:  \0,1,6:\3,4
    14:  \3,4:\0,1,6
family= 0 0 0 1 1 0 0 new D7h genus #    13 is \0,1,3:\0,1
     1:  \0,1,3:\0,1
     2:  \0,1:\0,1,3
     3:  \1,2,4:\1,2
     4:  \1,2:\1,2,4
     5:  \2,3,5:\2,3
     6:  \2,3:\2,3,5
     7:  \3,4,6:\3,4
     8:  \3,4:\3,4,6
     9:  \0,4,5:\4,5
    10:  \4,5:\0,4,5
    11:  \1,5,6:\5,6
    12:  \5,6:\1,5,6
    13:  \0,2,6:\0,6
    14:  \0,6:\0,2,6
    15:  \0,4,6:\0,6
    16:  \0,6:\0,4,6
    17:  \0,1,5:\0,1
    18:  \0,1:\0,1,5
    19:  \1,2,6:\1,2
    20:  \1,2:\1,2,6
    21:  \0,2,3:\2,3
    22:  \2,3:\0,2,3
    23:  \1,3,4:\3,4
    24:  \3,4:\1,3,4
    25:  \2,4,5:\4,5
    26:  \4,5:\2,4,5
    27:  \3,5,6:\5,6
    28:  \5,6:\3,5,6
family= 0 0 0 1 1 0 0 new D7h genus #    14 is \0,1,3:\0,2
     1:  \0,1,3:\0,2
     2:  \0,2:\0,1,3
     3:  \1,2,4:\1,3
     4:  \1,3:\1,2,4
     5:  \2,3,5:\2,4
     6:  \2,4:\2,3,5
     7:  \3,4,6:\3,5
     8:  \3,5:\3,4,6
     9:  \0,4,5:\4,6
    10:  \4,6:\0,4,5
    11:  \1,5,6:\0,5
    12:  \0,5:\1,5,6
    13:  \0,2,6:\1,6
    14:  \1,6:\0,2,6
    15:  \0,4,6:\0,5
    16:  \0,5:\0,4,6
    17:  \0,1,5:\1,6
    18:  \1,6:\0,1,5
    19:  \1,2,6:\0,2
    20:  \0,2:\1,2,6
    21:  \0,2,3:\1,3
    22:  \1,3:\0,2,3
    23:  \1,3,4:\2,4
    24:  \2,4:\1,3,4
    25:  \2,4,5:\3,5
    26:  \3,5:\2,4,5
    27:  \3,5,6:\4,6
    28:  \4,6:\3,5,6
family= 0 0 0 1 1 0 0 new D7h genus #    15 is \0,1,3:\0,3
     1:  \0,1,3:\0,3
     2:  \0,3:\0,1,3
     3:  \1,2,4:\1,4
     4:  \1,4:\1,2,4
     5:  \2,3,5:\2,5
     6:  \2,5:\2,3,5
     7:  \3,4,6:\3,6
     8:  \3,6:\3,4,6
     9:  \0,4,5:\0,4
    10:  \0,4:\0,4,5
    11:  \1,5,6:\1,5
    12:  \1,5:\1,5,6
    13:  \0,2,6:\2,6
    14:  \2,6:\0,2,6
    15:  \0,4,6:\0,4
    16:  \0,4:\0,4,6
    17:  \0,1,5:\1,5
    18:  \1,5:\0,1,5
    19:  \1,2,6:\2,6
    20:  \2,6:\1,2,6
    21:  \0,2,3:\0,3
    22:  \0,3:\0,2,3
    23:  \1,3,4:\1,4
    24:  \1,4:\1,3,4
    25:  \2,4,5:\2,5
    26:  \2,5:\2,4,5
    27:  \3,5,6:\3,6
    28:  \3,6:\3,5,6
family= 0 0 0 1 1 0 0 new D7h genus #    16 is \0,1,3:\0,4
     1:  \0,1,3:\0,4
     2:  \0,4:\0,1,3
     3:  \1,2,4:\1,5
     4:  \1,5:\1,2,4
     5:  \2,3,5:\2,6
     6:  \2,6:\2,3,5
     7:  \3,4,6:\0,3
     8:  \0,3:\3,4,6
     9:  \0,4,5:\1,4
    10:  \1,4:\0,4,5
    11:  \1,5,6:\2,5
    12:  \2,5:\1,5,6
    13:  \0,2,6:\3,6
    14:  \3,6:\0,2,6
    15:  \0,4,6:\0,3
    16:  \0,3:\0,4,6
    17:  \0,1,5:\1,4
    18:  \1,4:\0,1,5
    19:  \1,2,6:\2,5
    20:  \2,5:\1,2,6
    21:  \0,2,3:\3,6
    22:  \3,6:\0,2,3
    23:  \1,3,4:\0,4
    24:  \0,4:\1,3,4
    25:  \2,4,5:\1,5
    26:  \1,5:\2,4,5
    27:  \3,5,6:\2,6
    28:  \2,6:\3,5,6
family= 0 0 0 1 1 0 0 new D7h genus #    17 is \0,1,3:\0,5
     1:  \0,1,3:\0,5
     2:  \0,5:\0,1,3
     3:  \1,2,4:\1,6
     4:  \1,6:\1,2,4
     5:  \2,3,5:\0,2
     6:  \0,2:\2,3,5
     7:  \3,4,6:\1,3
     8:  \1,3:\3,4,6
     9:  \0,4,5:\2,4
    10:  \2,4:\0,4,5
    11:  \1,5,6:\3,5
    12:  \3,5:\1,5,6
    13:  \0,2,6:\4,6
    14:  \4,6:\0,2,6
    15:  \0,4,6:\0,2
    16:  \0,2:\0,4,6
    17:  \0,1,5:\1,3
    18:  \1,3:\0,1,5
    19:  \1,2,6:\2,4
    20:  \2,4:\1,2,6
    21:  \0,2,3:\3,5
    22:  \3,5:\0,2,3
    23:  \1,3,4:\4,6
    24:  \4,6:\1,3,4
    25:  \2,4,5:\0,5
    26:  \0,5:\2,4,5
    27:  \3,5,6:\1,6
    28:  \1,6:\3,5,6
family= 0 0 0 1 1 0 0 new D7h genus #    18 is \0,1,3:\0,6
     1:  \0,1,3:\0,6
     2:  \0,6:\0,1,3
     3:  \1,2,4:\0,1
     4:  \0,1:\1,2,4
     5:  \2,3,5:\1,2
     6:  \1,2:\2,3,5
     7:  \3,4,6:\2,3
     8:  \2,3:\3,4,6
     9:  \0,4,5:\3,4
    10:  \3,4:\0,4,5
    11:  \1,5,6:\4,5
    12:  \4,5:\1,5,6
    13:  \0,2,6:\5,6
    14:  \5,6:\0,2,6
    15:  \0,4,6:\0,1
    16:  \0,1:\0,4,6
    17:  \0,1,5:\1,2
    18:  \1,2:\0,1,5
    19:  \1,2,6:\2,3
    20:  \2,3:\1,2,6
    21:  \0,2,3:\3,4
    22:  \3,4:\0,2,3
    23:  \1,3,4:\4,5
    24:  \4,5:\1,3,4
    25:  \2,4,5:\5,6
    26:  \5,6:\2,4,5
    27:  \3,5,6:\0,6
    28:  \0,6:\3,5,6
family= 0 0 0 1 1 0 0 new D7h genus #    19 is \0,1,3:\1,2
     1:  \0,1,3:\1,2
     2:  \1,2:\0,1,3
     3:  \1,2,4:\2,3
     4:  \2,3:\1,2,4
     5:  \2,3,5:\3,4
     6:  \3,4:\2,3,5
     7:  \3,4,6:\4,5
     8:  \4,5:\3,4,6
     9:  \0,4,5:\5,6
    10:  \5,6:\0,4,5
    11:  \1,5,6:\0,6
    12:  \0,6:\1,5,6
    13:  \0,2,6:\0,1
    14:  \0,1:\0,2,6
    15:  \0,4,6:\5,6
    16:  \5,6:\0,4,6
    17:  \0,1,5:\0,6
    18:  \0,6:\0,1,5
    19:  \1,2,6:\0,1
    20:  \0,1:\1,2,6
    21:  \0,2,3:\1,2
    22:  \1,2:\0,2,3
    23:  \1,3,4:\2,3
    24:  \2,3:\1,3,4
    25:  \2,4,5:\3,4
    26:  \3,4:\2,4,5
    27:  \3,5,6:\4,5
    28:  \4,5:\3,5,6
family= 0 0 0 1 1 0 0 new D7h genus #    20 is \0,1,3:\1,3
     1:  \0,1,3:\1,3
     2:  \1,3:\0,1,3
     3:  \1,2,4:\2,4
     4:  \2,4:\1,2,4
     5:  \2,3,5:\3,5
     6:  \3,5:\2,3,5
     7:  \3,4,6:\4,6
     8:  \4,6:\3,4,6
     9:  \0,4,5:\0,5
    10:  \0,5:\0,4,5
    11:  \1,5,6:\1,6
    12:  \1,6:\1,5,6
    13:  \0,2,6:\0,2
    14:  \0,2:\0,2,6
    15:  \0,4,6:\4,6
    16:  \4,6:\0,4,6
    17:  \0,1,5:\0,5
    18:  \0,5:\0,1,5
    19:  \1,2,6:\1,6
    20:  \1,6:\1,2,6
    21:  \0,2,3:\0,2
    22:  \0,2:\0,2,3
    23:  \1,3,4:\1,3
    24:  \1,3:\1,3,4
    25:  \2,4,5:\2,4
    26:  \2,4:\2,4,5
    27:  \3,5,6:\3,5
    28:  \3,5:\3,5,6
family= 0 0 0 1 1 0 0 new D7h genus #    21 is \0,1,3:\1,4
     1:  \0,1,3:\1,4
     2:  \1,4:\0,1,3
     3:  \1,2,4:\2,5
     4:  \2,5:\1,2,4
     5:  \2,3,5:\3,6
     6:  \3,6:\2,3,5
     7:  \3,4,6:\0,4
     8:  \0,4:\3,4,6
     9:  \0,4,5:\1,5
    10:  \1,5:\0,4,5
    11:  \1,5,6:\2,6
    12:  \2,6:\1,5,6
    13:  \0,2,6:\0,3
    14:  \0,3:\0,2,6
    15:  \0,4,6:\3,6
    16:  \3,6:\0,4,6
    17:  \0,1,5:\0,4
    18:  \0,4:\0,1,5
    19:  \1,2,6:\1,5
    20:  \1,5:\1,2,6
    21:  \0,2,3:\2,6
    22:  \2,6:\0,2,3
    23:  \1,3,4:\0,3
    24:  \0,3:\1,3,4
    25:  \2,4,5:\1,4
    26:  \1,4:\2,4,5
    27:  \3,5,6:\2,5
    28:  \2,5:\3,5,6
family= 0 0 0 1 1 0 0 new D7h genus #    22 is \0,1,3:\1,5
     1:  \0,1,3:\1,5
     2:  \1,5:\0,1,3
     3:  \1,2,4:\2,6
     4:  \2,6:\1,2,4
     5:  \2,3,5:\0,3
     6:  \0,3:\2,3,5
     7:  \3,4,6:\1,4
     8:  \1,4:\3,4,6
     9:  \0,4,5:\2,5
    10:  \2,5:\0,4,5
    11:  \1,5,6:\3,6
    12:  \3,6:\1,5,6
    13:  \0,2,6:\0,4
    14:  \0,4:\0,2,6
    15:  \0,4,6:\2,6
    16:  \2,6:\0,4,6
    17:  \0,1,5:\0,3
    18:  \0,3:\0,1,5
    19:  \1,2,6:\1,4
    20:  \1,4:\1,2,6
    21:  \0,2,3:\2,5
    22:  \2,5:\0,2,3
    23:  \1,3,4:\3,6
    24:  \3,6:\1,3,4
    25:  \2,4,5:\0,4
    26:  \0,4:\2,4,5
    27:  \3,5,6:\1,5
    28:  \1,5:\3,5,6
family= 0 0 0 1 1 0 0 new D7h genus #    23 is \0,1,3:\1,6
     1:  \0,1,3:\1,6
     2:  \1,6:\0,1,3
     3:  \1,2,4:\0,2
     4:  \0,2:\1,2,4
     5:  \2,3,5:\1,3
     6:  \1,3:\2,3,5
     7:  \3,4,6:\2,4
     8:  \2,4:\3,4,6
     9:  \0,4,5:\3,5
    10:  \3,5:\0,4,5
    11:  \1,5,6:\4,6
    12:  \4,6:\1,5,6
    13:  \0,2,6:\0,5
    14:  \0,5:\0,2,6
    15:  \0,4,6:\1,6
    16:  \1,6:\0,4,6
    17:  \0,1,5:\0,2
    18:  \0,2:\0,1,5
    19:  \1,2,6:\1,3
    20:  \1,3:\1,2,6
    21:  \0,2,3:\2,4
    22:  \2,4:\0,2,3
    23:  \1,3,4:\3,5
    24:  \3,5:\1,3,4
    25:  \2,4,5:\4,6
    26:  \4,6:\2,4,5
    27:  \3,5,6:\0,5
    28:  \0,5:\3,5,6
family= 0 0 0 1 1 0 0 new D7h genus #    24 is \0,1,3:\2,3
     1:  \0,1,3:\2,3
     2:  \2,3:\0,1,3
     3:  \1,2,4:\3,4
     4:  \3,4:\1,2,4
     5:  \2,3,5:\4,5
     6:  \4,5:\2,3,5
     7:  \3,4,6:\5,6
     8:  \5,6:\3,4,6
     9:  \0,4,5:\0,6
    10:  \0,6:\0,4,5
    11:  \1,5,6:\0,1
    12:  \0,1:\1,5,6
    13:  \0,2,6:\1,2
    14:  \1,2:\0,2,6
    15:  \0,4,6:\4,5
    16:  \4,5:\0,4,6
    17:  \0,1,5:\5,6
    18:  \5,6:\0,1,5
    19:  \1,2,6:\0,6
    20:  \0,6:\1,2,6
    21:  \0,2,3:\0,1
    22:  \0,1:\0,2,3
    23:  \1,3,4:\1,2
    24:  \1,2:\1,3,4
    25:  \2,4,5:\2,3
    26:  \2,3:\2,4,5
    27:  \3,5,6:\3,4
    28:  \3,4:\3,5,6
family= 0 0 0 1 1 0 0 new D7h genus #    25 is \0,1,3:\2,4
     1:  \0,1,3:\2,4
     2:  \2,4:\0,1,3
     3:  \1,2,4:\3,5
     4:  \3,5:\1,2,4
     5:  \2,3,5:\4,6
     6:  \4,6:\2,3,5
     7:  \3,4,6:\0,5
     8:  \0,5:\3,4,6
     9:  \0,4,5:\1,6
    10:  \1,6:\0,4,5
    11:  \1,5,6:\0,2
    12:  \0,2:\1,5,6
    13:  \0,2,6:\1,3
    14:  \1,3:\0,2,6
    15:  \0,4,6:\3,5
    16:  \3,5:\0,4,6
    17:  \0,1,5:\4,6
    18:  \4,6:\0,1,5
    19:  \1,2,6:\0,5
    20:  \0,5:\1,2,6
    21:  \0,2,3:\1,6
    22:  \1,6:\0,2,3
    23:  \1,3,4:\0,2
    24:  \0,2:\1,3,4
    25:  \2,4,5:\1,3
    26:  \1,3:\2,4,5
    27:  \3,5,6:\2,4
    28:  \2,4:\3,5,6
family= 0 0 0 1 1 0 0 new D7h genus #    26 is \0,1,3:\2,5
     1:  \0,1,3:\2,5
     2:  \2,5:\0,1,3
     3:  \1,2,4:\3,6
     4:  \3,6:\1,2,4
     5:  \2,3,5:\0,4
     6:  \0,4:\2,3,5
     7:  \3,4,6:\1,5
     8:  \1,5:\3,4,6
     9:  \0,4,5:\2,6
    10:  \2,6:\0,4,5
    11:  \1,5,6:\0,3
    12:  \0,3:\1,5,6
    13:  \0,2,6:\1,4
    14:  \1,4:\0,2,6
    15:  \0,4,6:\2,5
    16:  \2,5:\0,4,6
    17:  \0,1,5:\3,6
    18:  \3,6:\0,1,5
    19:  \1,2,6:\0,4
    20:  \0,4:\1,2,6
    21:  \0,2,3:\1,5
    22:  \1,5:\0,2,3
    23:  \1,3,4:\2,6
    24:  \2,6:\1,3,4
    25:  \2,4,5:\0,3
    26:  \0,3:\2,4,5
    27:  \3,5,6:\1,4
    28:  \1,4:\3,5,6
family= 0 0 0 1 1 0 0 new D7h genus #    27 is \0,1,3:\2,6
     1:  \0,1,3:\2,6
     2:  \2,6:\0,1,3
     3:  \1,2,4:\0,3
     4:  \0,3:\1,2,4
     5:  \2,3,5:\1,4
     6:  \1,4:\2,3,5
     7:  \3,4,6:\2,5
     8:  \2,5:\3,4,6
     9:  \0,4,5:\3,6
    10:  \3,6:\0,4,5
    11:  \1,5,6:\0,4
    12:  \0,4:\1,5,6
    13:  \0,2,6:\1,5
    14:  \1,5:\0,2,6
    15:  \0,4,6:\1,5
    16:  \1,5:\0,4,6
    17:  \0,1,5:\2,6
    18:  \2,6:\0,1,5
    19:  \1,2,6:\0,3
    20:  \0,3:\1,2,6
    21:  \0,2,3:\1,4
    22:  \1,4:\0,2,3
    23:  \1,3,4:\2,5
    24:  \2,5:\1,3,4
    25:  \2,4,5:\3,6
    26:  \3,6:\2,4,5
    27:  \3,5,6:\0,4
    28:  \0,4:\3,5,6
family= 0 0 0 1 1 0 0 new D7h genus #    28 is \0,1,3:\3,4
     1:  \0,1,3:\3,4
     2:  \3,4:\0,1,3
     3:  \1,2,4:\4,5
     4:  \4,5:\1,2,4
     5:  \2,3,5:\5,6
     6:  \5,6:\2,3,5
     7:  \3,4,6:\0,6
     8:  \0,6:\3,4,6
     9:  \0,4,5:\0,1
    10:  \0,1:\0,4,5
    11:  \1,5,6:\1,2
    12:  \1,2:\1,5,6
    13:  \0,2,6:\2,3
    14:  \2,3:\0,2,6
    15:  \0,4,6:\3,4
    16:  \3,4:\0,4,6
    17:  \0,1,5:\4,5
    18:  \4,5:\0,1,5
    19:  \1,2,6:\5,6
    20:  \5,6:\1,2,6
    21:  \0,2,3:\0,6
    22:  \0,6:\0,2,3
    23:  \1,3,4:\0,1
    24:  \0,1:\1,3,4
    25:  \2,4,5:\1,2
    26:  \1,2:\2,4,5
    27:  \3,5,6:\2,3
    28:  \2,3:\3,5,6
family= 0 0 0 1 1 0 0 new D7h genus #    29 is \0,1,3:\3,5
     1:  \0,1,3:\3,5
     2:  \3,5:\0,1,3
     3:  \1,2,4:\4,6
     4:  \4,6:\1,2,4
     5:  \2,3,5:\0,5
     6:  \0,5:\2,3,5
     7:  \3,4,6:\1,6
     8:  \1,6:\3,4,6
     9:  \0,4,5:\0,2
    10:  \0,2:\0,4,5
    11:  \1,5,6:\1,3
    12:  \1,3:\1,5,6
    13:  \0,2,6:\2,4
    14:  \2,4:\0,2,6
    15:  \0,4,6:\2,4
    16:  \2,4:\0,4,6
    17:  \0,1,5:\3,5
    18:  \3,5:\0,1,5
    19:  \1,2,6:\4,6
    20:  \4,6:\1,2,6
    21:  \0,2,3:\0,5
    22:  \0,5:\0,2,3
    23:  \1,3,4:\1,6
    24:  \1,6:\1,3,4
    25:  \2,4,5:\0,2
    26:  \0,2:\2,4,5
    27:  \3,5,6:\1,3
    28:  \1,3:\3,5,6
family= 0 0 0 1 1 0 0 new D7h genus #    30 is \0,1,3:\3,6
     1:  \0,1,3:\3,6
     2:  \3,6:\0,1,3
     3:  \1,2,4:\0,4
     4:  \0,4:\1,2,4
     5:  \2,3,5:\1,5
     6:  \1,5:\2,3,5
     7:  \3,4,6:\2,6
     8:  \2,6:\3,4,6
     9:  \0,4,5:\0,3
    10:  \0,3:\0,4,5
    11:  \1,5,6:\1,4
    12:  \1,4:\1,5,6
    13:  \0,2,6:\2,5
    14:  \2,5:\0,2,6
    15:  \0,4,6:\1,4
    16:  \1,4:\0,4,6
    17:  \0,1,5:\2,5
    18:  \2,5:\0,1,5
    19:  \1,2,6:\3,6
    20:  \3,6:\1,2,6
    21:  \0,2,3:\0,4
    22:  \0,4:\0,2,3
    23:  \1,3,4:\1,5
    24:  \1,5:\1,3,4
    25:  \2,4,5:\2,6
    26:  \2,6:\2,4,5
    27:  \3,5,6:\0,3
    28:  \0,3:\3,5,6
family= 0 0 0 1 1 0 0 new D7h genus #    31 is \0,1,3:\4,5
     1:  \0,1,3:\4,5
     2:  \4,5:\0,1,3
     3:  \1,2,4:\5,6
     4:  \5,6:\1,2,4
     5:  \2,3,5:\0,6
     6:  \0,6:\2,3,5
     7:  \3,4,6:\0,1
     8:  \0,1:\3,4,6
     9:  \0,4,5:\1,2
    10:  \1,2:\0,4,5
    11:  \1,5,6:\2,3
    12:  \2,3:\1,5,6
    13:  \0,2,6:\3,4
    14:  \3,4:\0,2,6
    15:  \0,4,6:\2,3
    16:  \2,3:\0,4,6
    17:  \0,1,5:\3,4
    18:  \3,4:\0,1,5
    19:  \1,2,6:\4,5
    20:  \4,5:\1,2,6
    21:  \0,2,3:\5,6
    22:  \5,6:\0,2,3
    23:  \1,3,4:\0,6
    24:  \0,6:\1,3,4
    25:  \2,4,5:\0,1
    26:  \0,1:\2,4,5
    27:  \3,5,6:\1,2
    28:  \1,2:\3,5,6
family= 0 0 0 1 1 0 0 new D7h genus #    32 is \0,1,3:\4,6
     1:  \0,1,3:\4,6
     2:  \4,6:\0,1,3
     3:  \1,2,4:\0,5
     4:  \0,5:\1,2,4
     5:  \2,3,5:\1,6
     6:  \1,6:\2,3,5
     7:  \3,4,6:\0,2
     8:  \0,2:\3,4,6
     9:  \0,4,5:\1,3
    10:  \1,3:\0,4,5
    11:  \1,5,6:\2,4
    12:  \2,4:\1,5,6
    13:  \0,2,6:\3,5
    14:  \3,5:\0,2,6
    15:  \0,4,6:\1,3
    16:  \1,3:\0,4,6
    17:  \0,1,5:\2,4
    18:  \2,4:\0,1,5
    19:  \1,2,6:\3,5
    20:  \3,5:\1,2,6
    21:  \0,2,3:\4,6
    22:  \4,6:\0,2,3
    23:  \1,3,4:\0,5
    24:  \0,5:\1,3,4
    25:  \2,4,5:\1,6
    26:  \1,6:\2,4,5
    27:  \3,5,6:\0,2
    28:  \0,2:\3,5,6
family= 0 0 0 1 1 0 0 new D7h genus #    33 is \0,1,3:\5,6
     1:  \0,1,3:\5,6
     2:  \5,6:\0,1,3
     3:  \1,2,4:\0,6
     4:  \0,6:\1,2,4
     5:  \2,3,5:\0,1
     6:  \0,1:\2,3,5
     7:  \3,4,6:\1,2
     8:  \1,2:\3,4,6
     9:  \0,4,5:\2,3
    10:  \2,3:\0,4,5
    11:  \1,5,6:\3,4
    12:  \3,4:\1,5,6
    13:  \0,2,6:\4,5
    14:  \4,5:\0,2,6
    15:  \0,4,6:\1,2
    16:  \1,2:\0,4,6
    17:  \0,1,5:\2,3
    18:  \2,3:\0,1,5
    19:  \1,2,6:\3,4
    20:  \3,4:\1,2,6
    21:  \0,2,3:\4,5
    22:  \4,5:\0,2,3
    23:  \1,3,4:\5,6
    24:  \5,6:\1,3,4
    25:  \2,4,5:\0,6
    26:  \0,6:\2,4,5
    27:  \3,5,6:\0,1
    28:  \0,1:\3,5,6
family= 0 0 0 1 1 0 0 new D7h genus #    34 is \0,1,4:\0,1
     1:  \0,1,4:\0,1
     2:  \0,1:\0,1,4
     3:  \1,2,5:\1,2
     4:  \1,2:\1,2,5
     5:  \2,3,6:\2,3
     6:  \2,3:\2,3,6
     7:  \0,3,4:\3,4
     8:  \3,4:\0,3,4
     9:  \1,4,5:\4,5
    10:  \4,5:\1,4,5
    11:  \2,5,6:\5,6
    12:  \5,6:\2,5,6
    13:  \0,3,6:\0,6
    14:  \0,6:\0,3,6
family= 0 0 0 1 1 0 0 new D7h genus #    35 is \0,1,4:\0,2
     1:  \0,1,4:\0,2
     2:  \0,2:\0,1,4
     3:  \1,2,5:\1,3
     4:  \1,3:\1,2,5
     5:  \2,3,6:\2,4
     6:  \2,4:\2,3,6
     7:  \0,3,4:\3,5
     8:  \3,5:\0,3,4
     9:  \1,4,5:\4,6
    10:  \4,6:\1,4,5
    11:  \2,5,6:\0,5
    12:  \0,5:\2,5,6
    13:  \0,3,6:\1,6
    14:  \1,6:\0,3,6
    15:  \0,3,6:\0,5
    16:  \0,5:\0,3,6
    17:  \0,1,4:\1,6
    18:  \1,6:\0,1,4
    19:  \1,2,5:\0,2
    20:  \0,2:\1,2,5
    21:  \2,3,6:\1,3
    22:  \1,3:\2,3,6
    23:  \0,3,4:\2,4
    24:  \2,4:\0,3,4
    25:  \1,4,5:\3,5
    26:  \3,5:\1,4,5
    27:  \2,5,6:\4,6
    28:  \4,6:\2,5,6
family= 0 0 0 1 1 0 0 new D7h genus #    36 is \0,1,4:\0,3
     1:  \0,1,4:\0,3
     2:  \0,3:\0,1,4
     3:  \1,2,5:\1,4
     4:  \1,4:\1,2,5
     5:  \2,3,6:\2,5
     6:  \2,5:\2,3,6
     7:  \0,3,4:\3,6
     8:  \3,6:\0,3,4
     9:  \1,4,5:\0,4
    10:  \0,4:\1,4,5
    11:  \2,5,6:\1,5
    12:  \1,5:\2,5,6
    13:  \0,3,6:\2,6
    14:  \2,6:\0,3,6
    15:  \0,3,6:\0,4
    16:  \0,4:\0,3,6
    17:  \0,1,4:\1,5
    18:  \1,5:\0,1,4
    19:  \1,2,5:\2,6
    20:  \2,6:\1,2,5
    21:  \2,3,6:\0,3
    22:  \0,3:\2,3,6
    23:  \0,3,4:\1,4
    24:  \1,4:\0,3,4
    25:  \1,4,5:\2,5
    26:  \2,5:\1,4,5
    27:  \2,5,6:\3,6
    28:  \3,6:\2,5,6
family= 0 0 0 1 1 0 0 new D7h genus #    37 is \0,1,4:\0,4
     1:  \0,1,4:\0,4
     2:  \0,4:\0,1,4
     3:  \1,2,5:\1,5
     4:  \1,5:\1,2,5
     5:  \2,3,6:\2,6
     6:  \2,6:\2,3,6
     7:  \0,3,4:\0,3
     8:  \0,3:\0,3,4
     9:  \1,4,5:\1,4
    10:  \1,4:\1,4,5
    11:  \2,5,6:\2,5
    12:  \2,5:\2,5,6
    13:  \0,3,6:\3,6
    14:  \3,6:\0,3,6
    15:  \0,3,6:\0,3
    16:  \0,3:\0,3,6
    17:  \0,1,4:\1,4
    18:  \1,4:\0,1,4
    19:  \1,2,5:\2,5
    20:  \2,5:\1,2,5
    21:  \2,3,6:\3,6
    22:  \3,6:\2,3,6
    23:  \0,3,4:\0,4
    24:  \0,4:\0,3,4
    25:  \1,4,5:\1,5
    26:  \1,5:\1,4,5
    27:  \2,5,6:\2,6
    28:  \2,6:\2,5,6
family= 0 0 0 1 1 0 0 new D7h genus #    38 is \0,1,4:\0,5
     1:  \0,1,4:\0,5
     2:  \0,5:\0,1,4
     3:  \1,2,5:\1,6
     4:  \1,6:\1,2,5
     5:  \2,3,6:\0,2
     6:  \0,2:\2,3,6
     7:  \0,3,4:\1,3
     8:  \1,3:\0,3,4
     9:  \1,4,5:\2,4
    10:  \2,4:\1,4,5
    11:  \2,5,6:\3,5
    12:  \3,5:\2,5,6
    13:  \0,3,6:\4,6
    14:  \4,6:\0,3,6
    15:  \0,3,6:\0,2
    16:  \0,2:\0,3,6
    17:  \0,1,4:\1,3
    18:  \1,3:\0,1,4
    19:  \1,2,5:\2,4
    20:  \2,4:\1,2,5
    21:  \2,3,6:\3,5
    22:  \3,5:\2,3,6
    23:  \0,3,4:\4,6
    24:  \4,6:\0,3,4
    25:  \1,4,5:\0,5
    26:  \0,5:\1,4,5
    27:  \2,5,6:\1,6
    28:  \1,6:\2,5,6
family= 0 0 0 1 1 0 0 new D7h genus #    39 is \0,1,4:\0,6
     1:  \0,1,4:\0,6
     2:  \0,6:\0,1,4
     3:  \1,2,5:\0,1
     4:  \0,1:\1,2,5
     5:  \2,3,6:\1,2
     6:  \1,2:\2,3,6
     7:  \0,3,4:\2,3
     8:  \2,3:\0,3,4
     9:  \1,4,5:\3,4
    10:  \3,4:\1,4,5
    11:  \2,5,6:\4,5
    12:  \4,5:\2,5,6
    13:  \0,3,6:\5,6
    14:  \5,6:\0,3,6
    15:  \0,3,6:\0,1
    16:  \0,1:\0,3,6
    17:  \0,1,4:\1,2
    18:  \1,2:\0,1,4
    19:  \1,2,5:\2,3
    20:  \2,3:\1,2,5
    21:  \2,3,6:\3,4
    22:  \3,4:\2,3,6
    23:  \0,3,4:\4,5
    24:  \4,5:\0,3,4
    25:  \1,4,5:\5,6
    26:  \5,6:\1,4,5
    27:  \2,5,6:\0,6
    28:  \0,6:\2,5,6
family= 0 0 0 1 1 0 0 new D7h genus #    40 is \0,1,4:\2,3
     1:  \0,1,4:\2,3
     2:  \2,3:\0,1,4
     3:  \1,2,5:\3,4
     4:  \3,4:\1,2,5
     5:  \2,3,6:\4,5
     6:  \4,5:\2,3,6
     7:  \0,3,4:\5,6
     8:  \5,6:\0,3,4
     9:  \1,4,5:\0,6
    10:  \0,6:\1,4,5
    11:  \2,5,6:\0,1
    12:  \0,1:\2,5,6
    13:  \0,3,6:\1,2
    14:  \1,2:\0,3,6
    15:  \0,3,6:\4,5
    16:  \4,5:\0,3,6
    17:  \0,1,4:\5,6
    18:  \5,6:\0,1,4
    19:  \1,2,5:\0,6
    20:  \0,6:\1,2,5
    21:  \2,3,6:\0,1
    22:  \0,1:\2,3,6
    23:  \0,3,4:\1,2
    24:  \1,2:\0,3,4
    25:  \1,4,5:\2,3
    26:  \2,3:\1,4,5
    27:  \2,5,6:\3,4
    28:  \3,4:\2,5,6
family= 0 0 0 1 1 0 0 new D7h genus #    41 is \0,1,4:\2,4
     1:  \0,1,4:\2,4
     2:  \2,4:\0,1,4
     3:  \1,2,5:\3,5
     4:  \3,5:\1,2,5
     5:  \2,3,6:\4,6
     6:  \4,6:\2,3,6
     7:  \0,3,4:\0,5
     8:  \0,5:\0,3,4
     9:  \1,4,5:\1,6
    10:  \1,6:\1,4,5
    11:  \2,5,6:\0,2
    12:  \0,2:\2,5,6
    13:  \0,3,6:\1,3
    14:  \1,3:\0,3,6
    15:  \0,3,6:\3,5
    16:  \3,5:\0,3,6
    17:  \0,1,4:\4,6
    18:  \4,6:\0,1,4
    19:  \1,2,5:\0,5
    20:  \0,5:\1,2,5
    21:  \2,3,6:\1,6
    22:  \1,6:\2,3,6
    23:  \0,3,4:\0,2
    24:  \0,2:\0,3,4
    25:  \1,4,5:\1,3
    26:  \1,3:\1,4,5
    27:  \2,5,6:\2,4
    28:  \2,4:\2,5,6
family= 0 0 0 1 1 0 0 new D7h genus #    42 is \0,1,4:\2,5
     1:  \0,1,4:\2,5
     2:  \2,5:\0,1,4
     3:  \1,2,5:\3,6
     4:  \3,6:\1,2,5
     5:  \2,3,6:\0,4
     6:  \0,4:\2,3,6
     7:  \0,3,4:\1,5
     8:  \1,5:\0,3,4
     9:  \1,4,5:\2,6
    10:  \2,6:\1,4,5
    11:  \2,5,6:\0,3
    12:  \0,3:\2,5,6
    13:  \0,3,6:\1,4
    14:  \1,4:\0,3,6
    15:  \0,3,6:\2,5
    16:  \2,5:\0,3,6
    17:  \0,1,4:\3,6
    18:  \3,6:\0,1,4
    19:  \1,2,5:\0,4
    20:  \0,4:\1,2,5
    21:  \2,3,6:\1,5
    22:  \1,5:\2,3,6
    23:  \0,3,4:\2,6
    24:  \2,6:\0,3,4
    25:  \1,4,5:\0,3
    26:  \0,3:\1,4,5
    27:  \2,5,6:\1,4
    28:  \1,4:\2,5,6
family= 0 0 0 1 1 0 0 new D7h genus #    43 is \0,1,4:\2,6
     1:  \0,1,4:\2,6
     2:  \2,6:\0,1,4
     3:  \1,2,5:\0,3
     4:  \0,3:\1,2,5
     5:  \2,3,6:\1,4
     6:  \1,4:\2,3,6
     7:  \0,3,4:\2,5
     8:  \2,5:\0,3,4
     9:  \1,4,5:\3,6
    10:  \3,6:\1,4,5
    11:  \2,5,6:\0,4
    12:  \0,4:\2,5,6
    13:  \0,3,6:\1,5
    14:  \1,5:\0,3,6
family= 0 0 0 1 1 0 0 new D7h genus #    44 is \0,1,4:\3,4
     1:  \0,1,4:\3,4
     2:  \3,4:\0,1,4
     3:  \1,2,5:\4,5
     4:  \4,5:\1,2,5
     5:  \2,3,6:\5,6
     6:  \5,6:\2,3,6
     7:  \0,3,4:\0,6
     8:  \0,6:\0,3,4
     9:  \1,4,5:\0,1
    10:  \0,1:\1,4,5
    11:  \2,5,6:\1,2
    12:  \1,2:\2,5,6
    13:  \0,3,6:\2,3
    14:  \2,3:\0,3,6
    15:  \0,3,6:\3,4
    16:  \3,4:\0,3,6
    17:  \0,1,4:\4,5
    18:  \4,5:\0,1,4
    19:  \1,2,5:\5,6
    20:  \5,6:\1,2,5
    21:  \2,3,6:\0,6
    22:  \0,6:\2,3,6
    23:  \0,3,4:\0,1
    24:  \0,1:\0,3,4
    25:  \1,4,5:\1,2
    26:  \1,2:\1,4,5
    27:  \2,5,6:\2,3
    28:  \2,3:\2,5,6
family= 0 0 0 1 1 0 0 new D7h genus #    45 is \0,1,4:\3,5
     1:  \0,1,4:\3,5
     2:  \3,5:\0,1,4
     3:  \1,2,5:\4,6
     4:  \4,6:\1,2,5
     5:  \2,3,6:\0,5
     6:  \0,5:\2,3,6
     7:  \0,3,4:\1,6
     8:  \1,6:\0,3,4
     9:  \1,4,5:\0,2
    10:  \0,2:\1,4,5
    11:  \2,5,6:\1,3
    12:  \1,3:\2,5,6
    13:  \0,3,6:\2,4
    14:  \2,4:\0,3,6
family= 0 0 0 1 1 0 0 new D7h genus #    46 is \0,2,4:\0,1
     1:  \0,2,4:\0,1
     2:  \0,1:\0,2,4
     3:  \1,3,5:\1,2
     4:  \1,2:\1,3,5
     5:  \2,4,6:\2,3
     6:  \2,3:\2,4,6
     7:  \0,3,5:\3,4
     8:  \3,4:\0,3,5
     9:  \1,4,6:\4,5
    10:  \4,5:\1,4,6
    11:  \0,2,5:\5,6
    12:  \5,6:\0,2,5
    13:  \1,3,6:\0,6
    14:  \0,6:\1,3,6
    15:  \0,3,5:\0,6
    16:  \0,6:\0,3,5
    17:  \1,4,6:\0,1
    18:  \0,1:\1,4,6
    19:  \0,2,5:\1,2
    20:  \1,2:\0,2,5
    21:  \1,3,6:\2,3
    22:  \2,3:\1,3,6
    23:  \0,2,4:\3,4
    24:  \3,4:\0,2,4
    25:  \1,3,5:\4,5
    26:  \4,5:\1,3,5
    27:  \2,4,6:\5,6
    28:  \5,6:\2,4,6
family= 0 0 0 1 1 0 0 new D7h genus #    47 is \0,2,4:\0,2
     1:  \0,2,4:\0,2
     2:  \0,2:\0,2,4
     3:  \1,3,5:\1,3
     4:  \1,3:\1,3,5
     5:  \2,4,6:\2,4
     6:  \2,4:\2,4,6
     7:  \0,3,5:\3,5
     8:  \3,5:\0,3,5
     9:  \1,4,6:\4,6
    10:  \4,6:\1,4,6
    11:  \0,2,5:\0,5
    12:  \0,5:\0,2,5
    13:  \1,3,6:\1,6
    14:  \1,6:\1,3,6
    15:  \0,3,5:\0,5
    16:  \0,5:\0,3,5
    17:  \1,4,6:\1,6
    18:  \1,6:\1,4,6
    19:  \0,2,5:\0,2
    20:  \0,2:\0,2,5
    21:  \1,3,6:\1,3
    22:  \1,3:\1,3,6
    23:  \0,2,4:\2,4
    24:  \2,4:\0,2,4
    25:  \1,3,5:\3,5
    26:  \3,5:\1,3,5
    27:  \2,4,6:\4,6
    28:  \4,6:\2,4,6
family= 0 0 0 1 1 0 0 new D7h genus #    48 is \0,2,4:\0,3
     1:  \0,2,4:\0,3
     2:  \0,3:\0,2,4
     3:  \1,3,5:\1,4
     4:  \1,4:\1,3,5
     5:  \2,4,6:\2,5
     6:  \2,5:\2,4,6
     7:  \0,3,5:\3,6
     8:  \3,6:\0,3,5
     9:  \1,4,6:\0,4
    10:  \0,4:\1,4,6
    11:  \0,2,5:\1,5
    12:  \1,5:\0,2,5
    13:  \1,3,6:\2,6
    14:  \2,6:\1,3,6
    15:  \0,3,5:\0,4
    16:  \0,4:\0,3,5
    17:  \1,4,6:\1,5
    18:  \1,5:\1,4,6
    19:  \0,2,5:\2,6
    20:  \2,6:\0,2,5
    21:  \1,3,6:\0,3
    22:  \0,3:\1,3,6
    23:  \0,2,4:\1,4
    24:  \1,4:\0,2,4
    25:  \1,3,5:\2,5
    26:  \2,5:\1,3,5
    27:  \2,4,6:\3,6
    28:  \3,6:\2,4,6
family= 0 0 0 1 1 0 0 new D7h genus #    49 is \0,2,4:\0,4
     1:  \0,2,4:\0,4
     2:  \0,4:\0,2,4
     3:  \1,3,5:\1,5
     4:  \1,5:\1,3,5
     5:  \2,4,6:\2,6
     6:  \2,6:\2,4,6
     7:  \0,3,5:\0,3
     8:  \0,3:\0,3,5
     9:  \1,4,6:\1,4
    10:  \1,4:\1,4,6
    11:  \0,2,5:\2,5
    12:  \2,5:\0,2,5
    13:  \1,3,6:\3,6
    14:  \3,6:\1,3,6
family= 0 0 0 1 1 0 0 new D7h genus #    50 is \0,2,4:\0,5
     1:  \0,2,4:\0,5
     2:  \0,5:\0,2,4
     3:  \1,3,5:\1,6
     4:  \1,6:\1,3,5
     5:  \2,4,6:\0,2
     6:  \0,2:\2,4,6
     7:  \0,3,5:\1,3
     8:  \1,3:\0,3,5
     9:  \1,4,6:\2,4
    10:  \2,4:\1,4,6
    11:  \0,2,5:\3,5
    12:  \3,5:\0,2,5
    13:  \1,3,6:\4,6
    14:  \4,6:\1,3,6
    15:  \0,3,5:\0,2
    16:  \0,2:\0,3,5
    17:  \1,4,6:\1,3
    18:  \1,3:\1,4,6
    19:  \0,2,5:\2,4
    20:  \2,4:\0,2,5
    21:  \1,3,6:\3,5
    22:  \3,5:\1,3,6
    23:  \0,2,4:\4,6
    24:  \4,6:\0,2,4
    25:  \1,3,5:\0,5
    26:  \0,5:\1,3,5
    27:  \2,4,6:\1,6
    28:  \1,6:\2,4,6
family= 0 0 0 1 1 0 0 new D7h genus #    51 is \0,2,4:\0,6
     1:  \0,2,4:\0,6
     2:  \0,6:\0,2,4
     3:  \1,3,5:\0,1
     4:  \0,1:\1,3,5
     5:  \2,4,6:\1,2
     6:  \1,2:\2,4,6
     7:  \0,3,5:\2,3
     8:  \2,3:\0,3,5
     9:  \1,4,6:\3,4
    10:  \3,4:\1,4,6
    11:  \0,2,5:\4,5
    12:  \4,5:\0,2,5
    13:  \1,3,6:\5,6
    14:  \5,6:\1,3,6
    15:  \0,3,5:\0,1
    16:  \0,1:\0,3,5
    17:  \1,4,6:\1,2
    18:  \1,2:\1,4,6
    19:  \0,2,5:\2,3
    20:  \2,3:\0,2,5
    21:  \1,3,6:\3,4
    22:  \3,4:\1,3,6
    23:  \0,2,4:\4,5
    24:  \4,5:\0,2,4
    25:  \1,3,5:\5,6
    26:  \5,6:\1,3,5
    27:  \2,4,6:\0,6
    28:  \0,6:\2,4,6
family= 0 0 0 1 1 0 0 new D7h genus #    52 is \0,2,4:\1,2
     1:  \0,2,4:\1,2
     2:  \1,2:\0,2,4
     3:  \1,3,5:\2,3
     4:  \2,3:\1,3,5
     5:  \2,4,6:\3,4
     6:  \3,4:\2,4,6
     7:  \0,3,5:\4,5
     8:  \4,5:\0,3,5
     9:  \1,4,6:\5,6
    10:  \5,6:\1,4,6
    11:  \0,2,5:\0,6
    12:  \0,6:\0,2,5
    13:  \1,3,6:\0,1
    14:  \0,1:\1,3,6
    15:  \0,3,5:\5,6
    16:  \5,6:\0,3,5
    17:  \1,4,6:\0,6
    18:  \0,6:\1,4,6
    19:  \0,2,5:\0,1
    20:  \0,1:\0,2,5
    21:  \1,3,6:\1,2
    22:  \1,2:\1,3,6
    23:  \0,2,4:\2,3
    24:  \2,3:\0,2,4
    25:  \1,3,5:\3,4
    26:  \3,4:\1,3,5
    27:  \2,4,6:\4,5
    28:  \4,5:\2,4,6
family= 0 0 0 1 1 0 0 new D7h genus #    53 is \0,2,4:\1,3
     1:  \0,2,4:\1,3
     2:  \1,3:\0,2,4
     3:  \1,3,5:\2,4
     4:  \2,4:\1,3,5
     5:  \2,4,6:\3,5
     6:  \3,5:\2,4,6
     7:  \0,3,5:\4,6
     8:  \4,6:\0,3,5
     9:  \1,4,6:\0,5
    10:  \0,5:\1,4,6
    11:  \0,2,5:\1,6
    12:  \1,6:\0,2,5
    13:  \1,3,6:\0,2
    14:  \0,2:\1,3,6
family= 0 0 0 1 1 0 0 new D7h genus #    54 is \0,2,4:\1,5
     1:  \0,2,4:\1,5
     2:  \1,5:\0,2,4
     3:  \1,3,5:\2,6
     4:  \2,6:\1,3,5
     5:  \2,4,6:\0,3
     6:  \0,3:\2,4,6
     7:  \0,3,5:\1,4
     8:  \1,4:\0,3,5
     9:  \1,4,6:\2,5
    10:  \2,5:\1,4,6
    11:  \0,2,5:\3,6
    12:  \3,6:\0,2,5
    13:  \1,3,6:\0,4
    14:  \0,4:\1,3,6
    15:  \0,3,5:\2,6
    16:  \2,6:\0,3,5
    17:  \1,4,6:\0,3
    18:  \0,3:\1,4,6
    19:  \0,2,5:\1,4
    20:  \1,4:\0,2,5
    21:  \1,3,6:\2,5
    22:  \2,5:\1,3,6
    23:  \0,2,4:\3,6
    24:  \3,6:\0,2,4
    25:  \1,3,5:\0,4
    26:  \0,4:\1,3,5
    27:  \2,4,6:\1,5
    28:  \1,5:\2,4,6
family= 0 0 0 1 1 0 0 new D7h genus #    55 is \0,2,4:\1,6
     1:  \0,2,4:\1,6
     2:  \1,6:\0,2,4
     3:  \1,3,5:\0,2
     4:  \0,2:\1,3,5
     5:  \2,4,6:\1,3
     6:  \1,3:\2,4,6
     7:  \0,3,5:\2,4
     8:  \2,4:\0,3,5
     9:  \1,4,6:\3,5
    10:  \3,5:\1,4,6
    11:  \0,2,5:\4,6
    12:  \4,6:\0,2,5
    13:  \1,3,6:\0,5
    14:  \0,5:\1,3,6
    15:  \0,3,5:\1,6
    16:  \1,6:\0,3,5
    17:  \1,4,6:\0,2
    18:  \0,2:\1,4,6
    19:  \0,2,5:\1,3
    20:  \1,3:\0,2,5
    21:  \1,3,6:\2,4
    22:  \2,4:\1,3,6
    23:  \0,2,4:\3,5
    24:  \3,5:\0,2,4
    25:  \1,3,5:\4,6
    26:  \4,6:\1,3,5
    27:  \2,4,6:\0,5
    28:  \0,5:\2,4,6
family= 0 0 0 1 1 0 0 new D7h genus #    56 is \0,2,4:\2,5
     1:  \0,2,4:\2,5
     2:  \2,5:\0,2,4
     3:  \1,3,5:\3,6
     4:  \3,6:\1,3,5
     5:  \2,4,6:\0,4
     6:  \0,4:\2,4,6
     7:  \0,3,5:\1,5
     8:  \1,5:\0,3,5
     9:  \1,4,6:\2,6
    10:  \2,6:\1,4,6
    11:  \0,2,5:\0,3
    12:  \0,3:\0,2,5
    13:  \1,3,6:\1,4
    14:  \1,4:\1,3,6
    15:  \0,3,5:\2,5
    16:  \2,5:\0,3,5
    17:  \1,4,6:\3,6
    18:  \3,6:\1,4,6
    19:  \0,2,5:\0,4
    20:  \0,4:\0,2,5
    21:  \1,3,6:\1,5
    22:  \1,5:\1,3,6
    23:  \0,2,4:\2,6
    24:  \2,6:\0,2,4
    25:  \1,3,5:\0,3
    26:  \0,3:\1,3,5
    27:  \2,4,6:\1,4
    28:  \1,4:\2,4,6
family= 0 0 0 1 1 0 0 new D7h genus #    57 is \0,2,4:\5,6
     1:  \0,2,4:\5,6
     2:  \5,6:\0,2,4
     3:  \1,3,5:\0,6
     4:  \0,6:\1,3,5
     5:  \2,4,6:\0,1
     6:  \0,1:\2,4,6
     7:  \0,3,5:\1,2
     8:  \1,2:\0,3,5
     9:  \1,4,6:\2,3
    10:  \2,3:\1,4,6
    11:  \0,2,5:\3,4
    12:  \3,4:\0,2,5
    13:  \1,3,6:\4,5
    14:  \4,5:\1,3,6
Nber of genera for this family=   57
 
family= 0 0 0 0 2 0 0
 
family= 0 0 0 0 2 0 0 new D7h genus #     1 is \0,1:\0,1
     1:  \0,1:\0,1
     2:  \1,2:\1,2
     3:  \2,3:\2,3
     4:  \3,4:\3,4
     5:  \4,5:\4,5
     6:  \5,6:\5,6
     7:  \0,6:\0,6
family= 0 0 0 0 2 0 0 new D7h genus #     2 is \0,1:\0,2
     1:  \0,1:\0,2
     2:  \0,2:\0,1
     3:  \1,2:\1,3
     4:  \1,3:\1,2
     5:  \2,3:\2,4
     6:  \2,4:\2,3
     7:  \3,4:\3,5
     8:  \3,5:\3,4
     9:  \4,5:\4,6
    10:  \4,6:\4,5
    11:  \5,6:\0,5
    12:  \0,5:\5,6
    13:  \0,6:\1,6
    14:  \1,6:\0,6
    15:  \0,6:\0,5
    16:  \0,5:\0,6
    17:  \0,1:\1,6
    18:  \1,6:\0,1
    19:  \1,2:\0,2
    20:  \0,2:\1,2
    21:  \2,3:\1,3
    22:  \1,3:\2,3
    23:  \3,4:\2,4
    24:  \2,4:\3,4
    25:  \4,5:\3,5
    26:  \3,5:\4,5
    27:  \5,6:\4,6
    28:  \4,6:\5,6
family= 0 0 0 0 2 0 0 new D7h genus #     3 is \0,1:\0,3
     1:  \0,1:\0,3
     2:  \0,3:\0,1
     3:  \1,2:\1,4
     4:  \1,4:\1,2
     5:  \2,3:\2,5
     6:  \2,5:\2,3
     7:  \3,4:\3,6
     8:  \3,6:\3,4
     9:  \4,5:\0,4
    10:  \0,4:\4,5
    11:  \5,6:\1,5
    12:  \1,5:\5,6
    13:  \0,6:\2,6
    14:  \2,6:\0,6
    15:  \0,6:\0,4
    16:  \0,4:\0,6
    17:  \0,1:\1,5
    18:  \1,5:\0,1
    19:  \1,2:\2,6
    20:  \2,6:\1,2
    21:  \2,3:\0,3
    22:  \0,3:\2,3
    23:  \3,4:\1,4
    24:  \1,4:\3,4
    25:  \4,5:\2,5
    26:  \2,5:\4,5
    27:  \5,6:\3,6
    28:  \3,6:\5,6
family= 0 0 0 0 2 0 0 new D7h genus #     4 is \0,1:\0,4
     1:  \0,1:\0,4
     2:  \0,4:\0,1
     3:  \1,2:\1,5
     4:  \1,5:\1,2
     5:  \2,3:\2,6
     6:  \2,6:\2,3
     7:  \3,4:\0,3
     8:  \0,3:\3,4
     9:  \4,5:\1,4
    10:  \1,4:\4,5
    11:  \5,6:\2,5
    12:  \2,5:\5,6
    13:  \0,6:\3,6
    14:  \3,6:\0,6
    15:  \0,6:\0,3
    16:  \0,3:\0,6
    17:  \0,1:\1,4
    18:  \1,4:\0,1
    19:  \1,2:\2,5
    20:  \2,5:\1,2
    21:  \2,3:\3,6
    22:  \3,6:\2,3
    23:  \3,4:\0,4
    24:  \0,4:\3,4
    25:  \4,5:\1,5
    26:  \1,5:\4,5
    27:  \5,6:\2,6
    28:  \2,6:\5,6
family= 0 0 0 0 2 0 0 new D7h genus #     5 is \0,1:\0,5
     1:  \0,1:\0,5
     2:  \0,5:\0,1
     3:  \1,2:\1,6
     4:  \1,6:\1,2
     5:  \2,3:\0,2
     6:  \0,2:\2,3
     7:  \3,4:\1,3
     8:  \1,3:\3,4
     9:  \4,5:\2,4
    10:  \2,4:\4,5
    11:  \5,6:\3,5
    12:  \3,5:\5,6
    13:  \0,6:\4,6
    14:  \4,6:\0,6
    15:  \0,6:\0,2
    16:  \0,2:\0,6
    17:  \0,1:\1,3
    18:  \1,3:\0,1
    19:  \1,2:\2,4
    20:  \2,4:\1,2
    21:  \2,3:\3,5
    22:  \3,5:\2,3
    23:  \3,4:\4,6
    24:  \4,6:\3,4
    25:  \4,5:\0,5
    26:  \0,5:\4,5
    27:  \5,6:\1,6
    28:  \1,6:\5,6
family= 0 0 0 0 2 0 0 new D7h genus #     6 is \0,1:\0,6
     1:  \0,1:\0,6
     2:  \0,6:\0,1
     3:  \1,2:\0,1
     4:  \0,1:\1,2
     5:  \2,3:\1,2
     6:  \1,2:\2,3
     7:  \3,4:\2,3
     8:  \2,3:\3,4
     9:  \4,5:\3,4
    10:  \3,4:\4,5
    11:  \5,6:\4,5
    12:  \4,5:\5,6
    13:  \0,6:\5,6
    14:  \5,6:\0,6
family= 0 0 0 0 2 0 0 new D7h genus #     7 is \0,1:\2,3
     1:  \0,1:\2,3
     2:  \2,3:\0,1
     3:  \1,2:\3,4
     4:  \3,4:\1,2
     5:  \2,3:\4,5
     6:  \4,5:\2,3
     7:  \3,4:\5,6
     8:  \5,6:\3,4
     9:  \4,5:\0,6
    10:  \0,6:\4,5
    11:  \5,6:\0,1
    12:  \0,1:\5,6
    13:  \0,6:\1,2
    14:  \1,2:\0,6
family= 0 0 0 0 2 0 0 new D7h genus #     8 is \0,1:\2,4
     1:  \0,1:\2,4
     2:  \2,4:\0,1
     3:  \1,2:\3,5
     4:  \3,5:\1,2
     5:  \2,3:\4,6
     6:  \4,6:\2,3
     7:  \3,4:\0,5
     8:  \0,5:\3,4
     9:  \4,5:\1,6
    10:  \1,6:\4,5
    11:  \5,6:\0,2
    12:  \0,2:\5,6
    13:  \0,6:\1,3
    14:  \1,3:\0,6
    15:  \0,6:\3,5
    16:  \3,5:\0,6
    17:  \0,1:\4,6
    18:  \4,6:\0,1
    19:  \1,2:\0,5
    20:  \0,5:\1,2
    21:  \2,3:\1,6
    22:  \1,6:\2,3
    23:  \3,4:\0,2
    24:  \0,2:\3,4
    25:  \4,5:\1,3
    26:  \1,3:\4,5
    27:  \5,6:\2,4
    28:  \2,4:\5,6
family= 0 0 0 0 2 0 0 new D7h genus #     9 is \0,1:\2,5
     1:  \0,1:\2,5
     2:  \2,5:\0,1
     3:  \1,2:\3,6
     4:  \3,6:\1,2
     5:  \2,3:\0,4
     6:  \0,4:\2,3
     7:  \3,4:\1,5
     8:  \1,5:\3,4
     9:  \4,5:\2,6
    10:  \2,6:\4,5
    11:  \5,6:\0,3
    12:  \0,3:\5,6
    13:  \0,6:\1,4
    14:  \1,4:\0,6
    15:  \0,6:\2,5
    16:  \2,5:\0,6
    17:  \0,1:\3,6
    18:  \3,6:\0,1
    19:  \1,2:\0,4
    20:  \0,4:\1,2
    21:  \2,3:\1,5
    22:  \1,5:\2,3
    23:  \3,4:\2,6
    24:  \2,6:\3,4
    25:  \4,5:\0,3
    26:  \0,3:\4,5
    27:  \5,6:\1,4
    28:  \1,4:\5,6
family= 0 0 0 0 2 0 0 new D7h genus #    10 is \0,1:\2,6
     1:  \0,1:\2,6
     2:  \2,6:\0,1
     3:  \1,2:\0,3
     4:  \0,3:\1,2
     5:  \2,3:\1,4
     6:  \1,4:\2,3
     7:  \3,4:\2,5
     8:  \2,5:\3,4
     9:  \4,5:\3,6
    10:  \3,6:\4,5
    11:  \5,6:\0,4
    12:  \0,4:\5,6
    13:  \0,6:\1,5
    14:  \1,5:\0,6
family= 0 0 0 0 2 0 0 new D7h genus #    11 is \0,1:\3,4
     1:  \0,1:\3,4
     2:  \3,4:\0,1
     3:  \1,2:\4,5
     4:  \4,5:\1,2
     5:  \2,3:\5,6
     6:  \5,6:\2,3
     7:  \3,4:\0,6
     8:  \0,6:\3,4
     9:  \4,5:\0,1
    10:  \0,1:\4,5
    11:  \5,6:\1,2
    12:  \1,2:\5,6
    13:  \0,6:\2,3
    14:  \2,3:\0,6
family= 0 0 0 0 2 0 0 new D7h genus #    12 is \0,1:\3,5
     1:  \0,1:\3,5
     2:  \3,5:\0,1
     3:  \1,2:\4,6
     4:  \4,6:\1,2
     5:  \2,3:\0,5
     6:  \0,5:\2,3
     7:  \3,4:\1,6
     8:  \1,6:\3,4
     9:  \4,5:\0,2
    10:  \0,2:\4,5
    11:  \5,6:\1,3
    12:  \1,3:\5,6
    13:  \0,6:\2,4
    14:  \2,4:\0,6
family= 0 0 0 0 2 0 0 new D7h genus #    13 is \0,2:\0,2
     1:  \0,2:\0,2
     2:  \1,3:\1,3
     3:  \2,4:\2,4
     4:  \3,5:\3,5
     5:  \4,6:\4,6
     6:  \0,5:\0,5
     7:  \1,6:\1,6
family= 0 0 0 0 2 0 0 new D7h genus #    14 is \0,2:\0,3
     1:  \0,2:\0,3
     2:  \0,3:\0,2
     3:  \1,3:\1,4
     4:  \1,4:\1,3
     5:  \2,4:\2,5
     6:  \2,5:\2,4
     7:  \3,5:\3,6
     8:  \3,6:\3,5
     9:  \4,6:\0,4
    10:  \0,4:\4,6
    11:  \0,5:\1,5
    12:  \1,5:\0,5
    13:  \1,6:\2,6
    14:  \2,6:\1,6
    15:  \0,5:\0,4
    16:  \0,4:\0,5
    17:  \1,6:\1,5
    18:  \1,5:\1,6
    19:  \0,2:\2,6
    20:  \2,6:\0,2
    21:  \1,3:\0,3
    22:  \0,3:\1,3
    23:  \2,4:\1,4
    24:  \1,4:\2,4
    25:  \3,5:\2,5
    26:  \2,5:\3,5
    27:  \4,6:\3,6
    28:  \3,6:\4,6
family= 0 0 0 0 2 0 0 new D7h genus #    15 is \0,2:\0,4
     1:  \0,2:\0,4
     2:  \0,4:\0,2
     3:  \1,3:\1,5
     4:  \1,5:\1,3
     5:  \2,4:\2,6
     6:  \2,6:\2,4
     7:  \3,5:\0,3
     8:  \0,3:\3,5
     9:  \4,6:\1,4
    10:  \1,4:\4,6
    11:  \0,5:\2,5
    12:  \2,5:\0,5
    13:  \1,6:\3,6
    14:  \3,6:\1,6
    15:  \0,5:\0,3
    16:  \0,3:\0,5
    17:  \1,6:\1,4
    18:  \1,4:\1,6
    19:  \0,2:\2,5
    20:  \2,5:\0,2
    21:  \1,3:\3,6
    22:  \3,6:\1,3
    23:  \2,4:\0,4
    24:  \0,4:\2,4
    25:  \3,5:\1,5
    26:  \1,5:\3,5
    27:  \4,6:\2,6
    28:  \2,6:\4,6
family= 0 0 0 0 2 0 0 new D7h genus #    16 is \0,2:\0,5
     1:  \0,2:\0,5
     2:  \0,5:\0,2
     3:  \1,3:\1,6
     4:  \1,6:\1,3
     5:  \2,4:\0,2
     6:  \0,2:\2,4
     7:  \3,5:\1,3
     8:  \1,3:\3,5
     9:  \4,6:\2,4
    10:  \2,4:\4,6
    11:  \0,5:\3,5
    12:  \3,5:\0,5
    13:  \1,6:\4,6
    14:  \4,6:\1,6
family= 0 0 0 0 2 0 0 new D7h genus #    17 is \0,2:\1,3
     1:  \0,2:\1,3
     2:  \1,3:\0,2
     3:  \1,3:\2,4
     4:  \2,4:\1,3
     5:  \2,4:\3,5
     6:  \3,5:\2,4
     7:  \3,5:\4,6
     8:  \4,6:\3,5
     9:  \4,6:\0,5
    10:  \0,5:\4,6
    11:  \0,5:\1,6
    12:  \1,6:\0,5
    13:  \1,6:\0,2
    14:  \0,2:\1,6
family= 0 0 0 0 2 0 0 new D7h genus #    18 is \0,2:\1,4
     1:  \0,2:\1,4
     2:  \1,4:\0,2
     3:  \1,3:\2,5
     4:  \2,5:\1,3
     5:  \2,4:\3,6
     6:  \3,6:\2,4
     7:  \3,5:\0,4
     8:  \0,4:\3,5
     9:  \4,6:\1,5
    10:  \1,5:\4,6
    11:  \0,5:\2,6
    12:  \2,6:\0,5
    13:  \1,6:\0,3
    14:  \0,3:\1,6
    15:  \0,5:\3,6
    16:  \3,6:\0,5
    17:  \1,6:\0,4
    18:  \0,4:\1,6
    19:  \0,2:\1,5
    20:  \1,5:\0,2
    21:  \1,3:\2,6
    22:  \2,6:\1,3
    23:  \2,4:\0,3
    24:  \0,3:\2,4
    25:  \3,5:\1,4
    26:  \1,4:\3,5
    27:  \4,6:\2,5
    28:  \2,5:\4,6
family= 0 0 0 0 2 0 0 new D7h genus #    19 is \0,2:\3,5
     1:  \0,2:\3,5
     2:  \3,5:\0,2
     3:  \1,3:\4,6
     4:  \4,6:\1,3
     5:  \2,4:\0,5
     6:  \0,5:\2,4
     7:  \3,5:\1,6
     8:  \1,6:\3,5
     9:  \4,6:\0,2
    10:  \0,2:\4,6
    11:  \0,5:\1,3
    12:  \1,3:\0,5
    13:  \1,6:\2,4
    14:  \2,4:\1,6
family= 0 0 0 0 2 0 0 new D7h genus #    20 is \0,2:\3,6
     1:  \0,2:\3,6
     2:  \3,6:\0,2
     3:  \1,3:\0,4
     4:  \0,4:\1,3
     5:  \2,4:\1,5
     6:  \1,5:\2,4
     7:  \3,5:\2,6
     8:  \2,6:\3,5
     9:  \4,6:\0,3
    10:  \0,3:\4,6
    11:  \0,5:\1,4
    12:  \1,4:\0,5
    13:  \1,6:\2,5
    14:  \2,5:\1,6
family= 0 0 0 0 2 0 0 new D7h genus #    21 is \0,3:\0,3
     1:  \0,3:\0,3
     2:  \1,4:\1,4
     3:  \2,5:\2,5
     4:  \3,6:\3,6
     5:  \0,4:\0,4
     6:  \1,5:\1,5
     7:  \2,6:\2,6
family= 0 0 0 0 2 0 0 new D7h genus #    22 is \0,3:\0,4
     1:  \0,3:\0,4
     2:  \0,4:\0,3
     3:  \1,4:\1,5
     4:  \1,5:\1,4
     5:  \2,5:\2,6
     6:  \2,6:\2,5
     7:  \3,6:\0,3
     8:  \0,3:\3,6
     9:  \0,4:\1,4
    10:  \1,4:\0,4
    11:  \1,5:\2,5
    12:  \2,5:\1,5
    13:  \2,6:\3,6
    14:  \3,6:\2,6
family= 0 0 0 0 2 0 0 new D7h genus #    23 is \0,3:\1,4
     1:  \0,3:\1,4
     2:  \1,4:\0,3
     3:  \1,4:\2,5
     4:  \2,5:\1,4
     5:  \2,5:\3,6
     6:  \3,6:\2,5
     7:  \3,6:\0,4
     8:  \0,4:\3,6
     9:  \0,4:\1,5
    10:  \1,5:\0,4
    11:  \1,5:\2,6
    12:  \2,6:\1,5
    13:  \2,6:\0,3
    14:  \0,3:\2,6
family= 0 0 0 0 2 0 0 new D7h genus #    24 is \0,3:\1,5
     1:  \0,3:\1,5
     2:  \1,5:\0,3
     3:  \1,4:\2,6
     4:  \2,6:\1,4
     5:  \2,5:\0,3
     6:  \0,3:\2,5
     7:  \3,6:\1,4
     8:  \1,4:\3,6
     9:  \0,4:\2,5
    10:  \2,5:\0,4
    11:  \1,5:\3,6
    12:  \3,6:\1,5
    13:  \2,6:\0,4
    14:  \0,4:\2,6
Nber of genera for this family=   24
 
family= 1 0 0 0 0 1 0
 
family= 1 0 0 0 0 1 0 new D7h genus #     1 is 0:\0
     1:  0:\0
     2:  \0:0
     3:  1:\1
     4:  \1:1
     5:  2:\2
     6:  \2:2
     7:  3:\3
     8:  \3:3
     9:  4:\4
    10:  \4:4
    11:  5:\5
    12:  \5:5
    13:  6:\6
    14:  \6:6
family= 1 0 0 0 0 1 0 new D7h genus #     2 is 0:\1
     1:  0:\1
     2:  \1:0
     3:  1:\2
     4:  \2:1
     5:  2:\3
     6:  \3:2
     7:  3:\4
     8:  \4:3
     9:  4:\5
    10:  \5:4
    11:  5:\6
    12:  \6:5
    13:  6:\0
    14:  \0:6
    15:  0:\6
    16:  \6:0
    17:  1:\0
    18:  \0:1
    19:  2:\1
    20:  \1:2
    21:  3:\2
    22:  \2:3
    23:  4:\3
    24:  \3:4
    25:  5:\4
    26:  \4:5
    27:  6:\5
    28:  \5:6
family= 1 0 0 0 0 1 0 new D7h genus #     3 is 0:\2
     1:  0:\2
     2:  \2:0
     3:  1:\3
     4:  \3:1
     5:  2:\4
     6:  \4:2
     7:  3:\5
     8:  \5:3
     9:  4:\6
    10:  \6:4
    11:  5:\0
    12:  \0:5
    13:  6:\1
    14:  \1:6
    15:  0:\5
    16:  \5:0
    17:  1:\6
    18:  \6:1
    19:  2:\0
    20:  \0:2
    21:  3:\1
    22:  \1:3
    23:  4:\2
    24:  \2:4
    25:  5:\3
    26:  \3:5
    27:  6:\4
    28:  \4:6
family= 1 0 0 0 0 1 0 new D7h genus #     4 is 0:\3
     1:  0:\3
     2:  \3:0
     3:  1:\4
     4:  \4:1
     5:  2:\5
     6:  \5:2
     7:  3:\6
     8:  \6:3
     9:  4:\0
    10:  \0:4
    11:  5:\1
    12:  \1:5
    13:  6:\2
    14:  \2:6
    15:  0:\4
    16:  \4:0
    17:  1:\5
    18:  \5:1
    19:  2:\6
    20:  \6:2
    21:  3:\0
    22:  \0:3
    23:  4:\1
    24:  \1:4
    25:  5:\2
    26:  \2:5
    27:  6:\3
    28:  \3:6
Nber of genera for this family=    4
 
family= 0 1 0 0 0 1 0
 
family= 0 1 0 0 0 1 0 new D7h genus #     1 is 0,1:\0
     1:  0,1:\0
     2:  \0:0,1
     3:  1,2:\1
     4:  \1:1,2
     5:  2,3:\2
     6:  \2:2,3
     7:  3,4:\3
     8:  \3:3,4
     9:  4,5:\4
    10:  \4:4,5
    11:  5,6:\5
    12:  \5:5,6
    13:  0,6:\6
    14:  \6:0,6
    15:  0,6:\0
    16:  \0:0,6
    17:  0,1:\1
    18:  \1:0,1
    19:  1,2:\2
    20:  \2:1,2
    21:  2,3:\3
    22:  \3:2,3
    23:  3,4:\4
    24:  \4:3,4
    25:  4,5:\5
    26:  \5:4,5
    27:  5,6:\6
    28:  \6:5,6
family= 0 1 0 0 0 1 0 new D7h genus #     2 is 0,1:\2
     1:  0,1:\2
     2:  \2:0,1
     3:  1,2:\3
     4:  \3:1,2
     5:  2,3:\4
     6:  \4:2,3
     7:  3,4:\5
     8:  \5:3,4
     9:  4,5:\6
    10:  \6:4,5
    11:  5,6:\0
    12:  \0:5,6
    13:  0,6:\1
    14:  \1:0,6
    15:  0,6:\5
    16:  \5:0,6
    17:  0,1:\6
    18:  \6:0,1
    19:  1,2:\0
    20:  \0:1,2
    21:  2,3:\1
    22:  \1:2,3
    23:  3,4:\2
    24:  \2:3,4
    25:  4,5:\3
    26:  \3:4,5
    27:  5,6:\4
    28:  \4:5,6
family= 0 1 0 0 0 1 0 new D7h genus #     3 is 0,1:\3
     1:  0,1:\3
     2:  \3:0,1
     3:  1,2:\4
     4:  \4:1,2
     5:  2,3:\5
     6:  \5:2,3
     7:  3,4:\6
     8:  \6:3,4
     9:  4,5:\0
    10:  \0:4,5
    11:  5,6:\1
    12:  \1:5,6
    13:  0,6:\2
    14:  \2:0,6
    15:  0,6:\4
    16:  \4:0,6
    17:  0,1:\5
    18:  \5:0,1
    19:  1,2:\6
    20:  \6:1,2
    21:  2,3:\0
    22:  \0:2,3
    23:  3,4:\1
    24:  \1:3,4
    25:  4,5:\2
    26:  \2:4,5
    27:  5,6:\3
    28:  \3:5,6
family= 0 1 0 0 0 1 0 new D7h genus #     4 is 0,1:\4
     1:  0,1:\4
     2:  \4:0,1
     3:  1,2:\5
     4:  \5:1,2
     5:  2,3:\6
     6:  \6:2,3
     7:  3,4:\0
     8:  \0:3,4
     9:  4,5:\1
    10:  \1:4,5
    11:  5,6:\2
    12:  \2:5,6
    13:  0,6:\3
    14:  \3:0,6
family= 0 1 0 0 0 1 0 new D7h genus #     5 is 0,2:\0
     1:  0,2:\0
     2:  \0:0,2
     3:  1,3:\1
     4:  \1:1,3
     5:  2,4:\2
     6:  \2:2,4
     7:  3,5:\3
     8:  \3:3,5
     9:  4,6:\4
    10:  \4:4,6
    11:  0,5:\5
    12:  \5:0,5
    13:  1,6:\6
    14:  \6:1,6
    15:  0,5:\0
    16:  \0:0,5
    17:  1,6:\1
    18:  \1:1,6
    19:  0,2:\2
    20:  \2:0,2
    21:  1,3:\3
    22:  \3:1,3
    23:  2,4:\4
    24:  \4:2,4
    25:  3,5:\5
    26:  \5:3,5
    27:  4,6:\6
    28:  \6:4,6
family= 0 1 0 0 0 1 0 new D7h genus #     6 is 0,2:\1
     1:  0,2:\1
     2:  \1:0,2
     3:  1,3:\2
     4:  \2:1,3
     5:  2,4:\3
     6:  \3:2,4
     7:  3,5:\4
     8:  \4:3,5
     9:  4,6:\5
    10:  \5:4,6
    11:  0,5:\6
    12:  \6:0,5
    13:  1,6:\0
    14:  \0:1,6
family= 0 1 0 0 0 1 0 new D7h genus #     7 is 0,2:\3
     1:  0,2:\3
     2:  \3:0,2
     3:  1,3:\4
     4:  \4:1,3
     5:  2,4:\5
     6:  \5:2,4
     7:  3,5:\6
     8:  \6:3,5
     9:  4,6:\0
    10:  \0:4,6
    11:  0,5:\1
    12:  \1:0,5
    13:  1,6:\2
    14:  \2:1,6
    15:  0,5:\4
    16:  \4:0,5
    17:  1,6:\5
    18:  \5:1,6
    19:  0,2:\6
    20:  \6:0,2
    21:  1,3:\0
    22:  \0:1,3
    23:  2,4:\1
    24:  \1:2,4
    25:  3,5:\2
    26:  \2:3,5
    27:  4,6:\3
    28:  \3:4,6
family= 0 1 0 0 0 1 0 new D7h genus #     8 is 0,2:\4
     1:  0,2:\4
     2:  \4:0,2
     3:  1,3:\5
     4:  \5:1,3
     5:  2,4:\6
     6:  \6:2,4
     7:  3,5:\0
     8:  \0:3,5
     9:  4,6:\1
    10:  \1:4,6
    11:  0,5:\2
    12:  \2:0,5
    13:  1,6:\3
    14:  \3:1,6
    15:  0,5:\3
    16:  \3:0,5
    17:  1,6:\4
    18:  \4:1,6
    19:  0,2:\5
    20:  \5:0,2
    21:  1,3:\6
    22:  \6:1,3
    23:  2,4:\0
    24:  \0:2,4
    25:  3,5:\1
    26:  \1:3,5
    27:  4,6:\2
    28:  \2:4,6
family= 0 1 0 0 0 1 0 new D7h genus #     9 is 0,3:\0
     1:  0,3:\0
     2:  \0:0,3
     3:  1,4:\1
     4:  \1:1,4
     5:  2,5:\2
     6:  \2:2,5
     7:  3,6:\3
     8:  \3:3,6
     9:  0,4:\4
    10:  \4:0,4
    11:  1,5:\5
    12:  \5:1,5
    13:  2,6:\6
    14:  \6:2,6
    15:  0,4:\0
    16:  \0:0,4
    17:  1,5:\1
    18:  \1:1,5
    19:  2,6:\2
    20:  \2:2,6
    21:  0,3:\3
    22:  \3:0,3
    23:  1,4:\4
    24:  \4:1,4
    25:  2,5:\5
    26:  \5:2,5
    27:  3,6:\6
    28:  \6:3,6
family= 0 1 0 0 0 1 0 new D7h genus #    10 is 0,3:\1
     1:  0,3:\1
     2:  \1:0,3
     3:  1,4:\2
     4:  \2:1,4
     5:  2,5:\3
     6:  \3:2,5
     7:  3,6:\4
     8:  \4:3,6
     9:  0,4:\5
    10:  \5:0,4
    11:  1,5:\6
    12:  \6:1,5
    13:  2,6:\0
    14:  \0:2,6
    15:  0,4:\6
    16:  \6:0,4
    17:  1,5:\0
    18:  \0:1,5
    19:  2,6:\1
    20:  \1:2,6
    21:  0,3:\2
    22:  \2:0,3
    23:  1,4:\3
    24:  \3:1,4
    25:  2,5:\4
    26:  \4:2,5
    27:  3,6:\5
    28:  \5:3,6
family= 0 1 0 0 0 1 0 new D7h genus #    11 is 0,3:\4
     1:  0,3:\4
     2:  \4:0,3
     3:  1,4:\5
     4:  \5:1,4
     5:  2,5:\6
     6:  \6:2,5
     7:  3,6:\0
     8:  \0:3,6
     9:  0,4:\1
    10:  \1:0,4
    11:  1,5:\2
    12:  \2:1,5
    13:  2,6:\3
    14:  \3:2,6
    15:  0,4:\3
    16:  \3:0,4
    17:  1,5:\4
    18:  \4:1,5
    19:  2,6:\5
    20:  \5:2,6
    21:  0,3:\6
    22:  \6:0,3
    23:  1,4:\0
    24:  \0:1,4
    25:  2,5:\1
    26:  \1:2,5
    27:  3,6:\2
    28:  \2:3,6
family= 0 1 0 0 0 1 0 new D7h genus #    12 is 0,3:\5
     1:  0,3:\5
     2:  \5:0,3
     3:  1,4:\6
     4:  \6:1,4
     5:  2,5:\0
     6:  \0:2,5
     7:  3,6:\1
     8:  \1:3,6
     9:  0,4:\2
    10:  \2:0,4
    11:  1,5:\3
    12:  \3:1,5
    13:  2,6:\4
    14:  \4:2,6
Nber of genera for this family=   12
 
family= 0 0 1 0 0 1 0
 
family= 0 0 1 0 0 1 0 new D7h genus #     1 is 0,1,2:\0
     1:  0,1,2:\0
     2:  \0:0,1,2
     3:  1,2,3:\1
     4:  \1:1,2,3
     5:  2,3,4:\2
     6:  \2:2,3,4
     7:  3,4,5:\3
     8:  \3:3,4,5
     9:  4,5,6:\4
    10:  \4:4,5,6
    11:  0,5,6:\5
    12:  \5:0,5,6
    13:  0,1,6:\6
    14:  \6:0,1,6
    15:  0,5,6:\0
    16:  \0:0,5,6
    17:  0,1,6:\1
    18:  \1:0,1,6
    19:  0,1,2:\2
    20:  \2:0,1,2
    21:  1,2,3:\3
    22:  \3:1,2,3
    23:  2,3,4:\4
    24:  \4:2,3,4
    25:  3,4,5:\5
    26:  \5:3,4,5
    27:  4,5,6:\6
    28:  \6:4,5,6
family= 0 0 1 0 0 1 0 new D7h genus #     2 is 0,1,2:\1
     1:  0,1,2:\1
     2:  \1:0,1,2
     3:  1,2,3:\2
     4:  \2:1,2,3
     5:  2,3,4:\3
     6:  \3:2,3,4
     7:  3,4,5:\4
     8:  \4:3,4,5
     9:  4,5,6:\5
    10:  \5:4,5,6
    11:  0,5,6:\6
    12:  \6:0,5,6
    13:  0,1,6:\0
    14:  \0:0,1,6
family= 0 0 1 0 0 1 0 new D7h genus #     3 is 0,1,2:\3
     1:  0,1,2:\3
     2:  \3:0,1,2
     3:  1,2,3:\4
     4:  \4:1,2,3
     5:  2,3,4:\5
     6:  \5:2,3,4
     7:  3,4,5:\6
     8:  \6:3,4,5
     9:  4,5,6:\0
    10:  \0:4,5,6
    11:  0,5,6:\1
    12:  \1:0,5,6
    13:  0,1,6:\2
    14:  \2:0,1,6
    15:  0,5,6:\4
    16:  \4:0,5,6
    17:  0,1,6:\5
    18:  \5:0,1,6
    19:  0,1,2:\6
    20:  \6:0,1,2
    21:  1,2,3:\0
    22:  \0:1,2,3
    23:  2,3,4:\1
    24:  \1:2,3,4
    25:  3,4,5:\2
    26:  \2:3,4,5
    27:  4,5,6:\3
    28:  \3:4,5,6
family= 0 0 1 0 0 1 0 new D7h genus #     4 is 0,1,2:\4
     1:  0,1,2:\4
     2:  \4:0,1,2
     3:  1,2,3:\5
     4:  \5:1,2,3
     5:  2,3,4:\6
     6:  \6:2,3,4
     7:  3,4,5:\0
     8:  \0:3,4,5
     9:  4,5,6:\1
    10:  \1:4,5,6
    11:  0,5,6:\2
    12:  \2:0,5,6
    13:  0,1,6:\3
    14:  \3:0,1,6
    15:  0,5,6:\3
    16:  \3:0,5,6
    17:  0,1,6:\4
    18:  \4:0,1,6
    19:  0,1,2:\5
    20:  \5:0,1,2
    21:  1,2,3:\6
    22:  \6:1,2,3
    23:  2,3,4:\0
    24:  \0:2,3,4
    25:  3,4,5:\1
    26:  \1:3,4,5
    27:  4,5,6:\2
    28:  \2:4,5,6
family= 0 0 1 0 0 1 0 new D7h genus #     5 is 0,1,3:\0
     1:  0,1,3:\0
     2:  \0:0,1,3
     3:  1,2,4:\1
     4:  \1:1,2,4
     5:  2,3,5:\2
     6:  \2:2,3,5
     7:  3,4,6:\3
     8:  \3:3,4,6
     9:  0,4,5:\4
    10:  \4:0,4,5
    11:  1,5,6:\5
    12:  \5:1,5,6
    13:  0,2,6:\6
    14:  \6:0,2,6
    15:  0,4,6:\0
    16:  \0:0,4,6
    17:  0,1,5:\1
    18:  \1:0,1,5
    19:  1,2,6:\2
    20:  \2:1,2,6
    21:  0,2,3:\3
    22:  \3:0,2,3
    23:  1,3,4:\4
    24:  \4:1,3,4
    25:  2,4,5:\5
    26:  \5:2,4,5
    27:  3,5,6:\6
    28:  \6:3,5,6
family= 0 0 1 0 0 1 0 new D7h genus #     6 is 0,1,3:\1
     1:  0,1,3:\1
     2:  \1:0,1,3
     3:  1,2,4:\2
     4:  \2:1,2,4
     5:  2,3,5:\3
     6:  \3:2,3,5
     7:  3,4,6:\4
     8:  \4:3,4,6
     9:  0,4,5:\5
    10:  \5:0,4,5
    11:  1,5,6:\6
    12:  \6:1,5,6
    13:  0,2,6:\0
    14:  \0:0,2,6
    15:  0,4,6:\6
    16:  \6:0,4,6
    17:  0,1,5:\0
    18:  \0:0,1,5
    19:  1,2,6:\1
    20:  \1:1,2,6
    21:  0,2,3:\2
    22:  \2:0,2,3
    23:  1,3,4:\3
    24:  \3:1,3,4
    25:  2,4,5:\4
    26:  \4:2,4,5
    27:  3,5,6:\5
    28:  \5:3,5,6
family= 0 0 1 0 0 1 0 new D7h genus #     7 is 0,1,3:\2
     1:  0,1,3:\2
     2:  \2:0,1,3
     3:  1,2,4:\3
     4:  \3:1,2,4
     5:  2,3,5:\4
     6:  \4:2,3,5
     7:  3,4,6:\5
     8:  \5:3,4,6
     9:  0,4,5:\6
    10:  \6:0,4,5
    11:  1,5,6:\0
    12:  \0:1,5,6
    13:  0,2,6:\1
    14:  \1:0,2,6
    15:  0,4,6:\5
    16:  \5:0,4,6
    17:  0,1,5:\6
    18:  \6:0,1,5
    19:  1,2,6:\0
    20:  \0:1,2,6
    21:  0,2,3:\1
    22:  \1:0,2,3
    23:  1,3,4:\2
    24:  \2:1,3,4
    25:  2,4,5:\3
    26:  \3:2,4,5
    27:  3,5,6:\4
    28:  \4:3,5,6
family= 0 0 1 0 0 1 0 new D7h genus #     8 is 0,1,3:\3
     1:  0,1,3:\3
     2:  \3:0,1,3
     3:  1,2,4:\4
     4:  \4:1,2,4
     5:  2,3,5:\5
     6:  \5:2,3,5
     7:  3,4,6:\6
     8:  \6:3,4,6
     9:  0,4,5:\0
    10:  \0:0,4,5
    11:  1,5,6:\1
    12:  \1:1,5,6
    13:  0,2,6:\2
    14:  \2:0,2,6
    15:  0,4,6:\4
    16:  \4:0,4,6
    17:  0,1,5:\5
    18:  \5:0,1,5
    19:  1,2,6:\6
    20:  \6:1,2,6
    21:  0,2,3:\0
    22:  \0:0,2,3
    23:  1,3,4:\1
    24:  \1:1,3,4
    25:  2,4,5:\2
    26:  \2:2,4,5
    27:  3,5,6:\3
    28:  \3:3,5,6
family= 0 0 1 0 0 1 0 new D7h genus #     9 is 0,1,3:\4
     1:  0,1,3:\4
     2:  \4:0,1,3
     3:  1,2,4:\5
     4:  \5:1,2,4
     5:  2,3,5:\6
     6:  \6:2,3,5
     7:  3,4,6:\0
     8:  \0:3,4,6
     9:  0,4,5:\1
    10:  \1:0,4,5
    11:  1,5,6:\2
    12:  \2:1,5,6
    13:  0,2,6:\3
    14:  \3:0,2,6
    15:  0,4,6:\3
    16:  \3:0,4,6
    17:  0,1,5:\4
    18:  \4:0,1,5
    19:  1,2,6:\5
    20:  \5:1,2,6
    21:  0,2,3:\6
    22:  \6:0,2,3
    23:  1,3,4:\0
    24:  \0:1,3,4
    25:  2,4,5:\1
    26:  \1:2,4,5
    27:  3,5,6:\2
    28:  \2:3,5,6
family= 0 0 1 0 0 1 0 new D7h genus #    10 is 0,1,3:\5
     1:  0,1,3:\5
     2:  \5:0,1,3
     3:  1,2,4:\6
     4:  \6:1,2,4
     5:  2,3,5:\0
     6:  \0:2,3,5
     7:  3,4,6:\1
     8:  \1:3,4,6
     9:  0,4,5:\2
    10:  \2:0,4,5
    11:  1,5,6:\3
    12:  \3:1,5,6
    13:  0,2,6:\4
    14:  \4:0,2,6
    15:  0,4,6:\2
    16:  \2:0,4,6
    17:  0,1,5:\3
    18:  \3:0,1,5
    19:  1,2,6:\4
    20:  \4:1,2,6
    21:  0,2,3:\5
    22:  \5:0,2,3
    23:  1,3,4:\6
    24:  \6:1,3,4
    25:  2,4,5:\0
    26:  \0:2,4,5
    27:  3,5,6:\1
    28:  \1:3,5,6
family= 0 0 1 0 0 1 0 new D7h genus #    11 is 0,1,3:\6
     1:  0,1,3:\6
     2:  \6:0,1,3
     3:  1,2,4:\0
     4:  \0:1,2,4
     5:  2,3,5:\1
     6:  \1:2,3,5
     7:  3,4,6:\2
     8:  \2:3,4,6
     9:  0,4,5:\3
    10:  \3:0,4,5
    11:  1,5,6:\4
    12:  \4:1,5,6
    13:  0,2,6:\5
    14:  \5:0,2,6
    15:  0,4,6:\1
    16:  \1:0,4,6
    17:  0,1,5:\2
    18:  \2:0,1,5
    19:  1,2,6:\3
    20:  \3:1,2,6
    21:  0,2,3:\4
    22:  \4:0,2,3
    23:  1,3,4:\5
    24:  \5:1,3,4
    25:  2,4,5:\6
    26:  \6:2,4,5
    27:  3,5,6:\0
    28:  \0:3,5,6
family= 0 0 1 0 0 1 0 new D7h genus #    12 is 0,1,4:\0
     1:  0,1,4:\0
     2:  \0:0,1,4
     3:  1,2,5:\1
     4:  \1:1,2,5
     5:  2,3,6:\2
     6:  \2:2,3,6
     7:  0,3,4:\3
     8:  \3:0,3,4
     9:  1,4,5:\4
    10:  \4:1,4,5
    11:  2,5,6:\5
    12:  \5:2,5,6
    13:  0,3,6:\6
    14:  \6:0,3,6
    15:  0,3,6:\0
    16:  \0:0,3,6
    17:  0,1,4:\1
    18:  \1:0,1,4
    19:  1,2,5:\2
    20:  \2:1,2,5
    21:  2,3,6:\3
    22:  \3:2,3,6
    23:  0,3,4:\4
    24:  \4:0,3,4
    25:  1,4,5:\5
    26:  \5:1,4,5
    27:  2,5,6:\6
    28:  \6:2,5,6
family= 0 0 1 0 0 1 0 new D7h genus #    13 is 0,1,4:\2
     1:  0,1,4:\2
     2:  \2:0,1,4
     3:  1,2,5:\3
     4:  \3:1,2,5
     5:  2,3,6:\4
     6:  \4:2,3,6
     7:  0,3,4:\5
     8:  \5:0,3,4
     9:  1,4,5:\6
    10:  \6:1,4,5
    11:  2,5,6:\0
    12:  \0:2,5,6
    13:  0,3,6:\1
    14:  \1:0,3,6
    15:  0,3,6:\5
    16:  \5:0,3,6
    17:  0,1,4:\6
    18:  \6:0,1,4
    19:  1,2,5:\0
    20:  \0:1,2,5
    21:  2,3,6:\1
    22:  \1:2,3,6
    23:  0,3,4:\2
    24:  \2:0,3,4
    25:  1,4,5:\3
    26:  \3:1,4,5
    27:  2,5,6:\4
    28:  \4:2,5,6
family= 0 0 1 0 0 1 0 new D7h genus #    14 is 0,1,4:\3
     1:  0,1,4:\3
     2:  \3:0,1,4
     3:  1,2,5:\4
     4:  \4:1,2,5
     5:  2,3,6:\5
     6:  \5:2,3,6
     7:  0,3,4:\6
     8:  \6:0,3,4
     9:  1,4,5:\0
    10:  \0:1,4,5
    11:  2,5,6:\1
    12:  \1:2,5,6
    13:  0,3,6:\2
    14:  \2:0,3,6
    15:  0,3,6:\4
    16:  \4:0,3,6
    17:  0,1,4:\5
    18:  \5:0,1,4
    19:  1,2,5:\6
    20:  \6:1,2,5
    21:  2,3,6:\0
    22:  \0:2,3,6
    23:  0,3,4:\1
    24:  \1:0,3,4
    25:  1,4,5:\2
    26:  \2:1,4,5
    27:  2,5,6:\3
    28:  \3:2,5,6
family= 0 0 1 0 0 1 0 new D7h genus #    15 is 0,1,4:\4
     1:  0,1,4:\4
     2:  \4:0,1,4
     3:  1,2,5:\5
     4:  \5:1,2,5
     5:  2,3,6:\6
     6:  \6:2,3,6
     7:  0,3,4:\0
     8:  \0:0,3,4
     9:  1,4,5:\1
    10:  \1:1,4,5
    11:  2,5,6:\2
    12:  \2:2,5,6
    13:  0,3,6:\3
    14:  \3:0,3,6
family= 0 0 1 0 0 1 0 new D7h genus #    16 is 0,2,4:\0
     1:  0,2,4:\0
     2:  \0:0,2,4
     3:  1,3,5:\1
     4:  \1:1,3,5
     5:  2,4,6:\2
     6:  \2:2,4,6
     7:  0,3,5:\3
     8:  \3:0,3,5
     9:  1,4,6:\4
    10:  \4:1,4,6
    11:  0,2,5:\5
    12:  \5:0,2,5
    13:  1,3,6:\6
    14:  \6:1,3,6
    15:  0,3,5:\0
    16:  \0:0,3,5
    17:  1,4,6:\1
    18:  \1:1,4,6
    19:  0,2,5:\2
    20:  \2:0,2,5
    21:  1,3,6:\3
    22:  \3:1,3,6
    23:  0,2,4:\4
    24:  \4:0,2,4
    25:  1,3,5:\5
    26:  \5:1,3,5
    27:  2,4,6:\6
    28:  \6:2,4,6
family= 0 0 1 0 0 1 0 new D7h genus #    17 is 0,2,4:\1
     1:  0,2,4:\1
     2:  \1:0,2,4
     3:  1,3,5:\2
     4:  \2:1,3,5
     5:  2,4,6:\3
     6:  \3:2,4,6
     7:  0,3,5:\4
     8:  \4:0,3,5
     9:  1,4,6:\5
    10:  \5:1,4,6
    11:  0,2,5:\6
    12:  \6:0,2,5
    13:  1,3,6:\0
    14:  \0:1,3,6
    15:  0,3,5:\6
    16:  \6:0,3,5
    17:  1,4,6:\0
    18:  \0:1,4,6
    19:  0,2,5:\1
    20:  \1:0,2,5
    21:  1,3,6:\2
    22:  \2:1,3,6
    23:  0,2,4:\3
    24:  \3:0,2,4
    25:  1,3,5:\4
    26:  \4:1,3,5
    27:  2,4,6:\5
    28:  \5:2,4,6
family= 0 0 1 0 0 1 0 new D7h genus #    18 is 0,2,4:\2
     1:  0,2,4:\2
     2:  \2:0,2,4
     3:  1,3,5:\3
     4:  \3:1,3,5
     5:  2,4,6:\4
     6:  \4:2,4,6
     7:  0,3,5:\5
     8:  \5:0,3,5
     9:  1,4,6:\6
    10:  \6:1,4,6
    11:  0,2,5:\0
    12:  \0:0,2,5
    13:  1,3,6:\1
    14:  \1:1,3,6
family= 0 0 1 0 0 1 0 new D7h genus #    19 is 0,2,4:\5
     1:  0,2,4:\5
     2:  \5:0,2,4
     3:  1,3,5:\6
     4:  \6:1,3,5
     5:  2,4,6:\0
     6:  \0:2,4,6
     7:  0,3,5:\1
     8:  \1:0,3,5
     9:  1,4,6:\2
    10:  \2:1,4,6
    11:  0,2,5:\3
    12:  \3:0,2,5
    13:  1,3,6:\4
    14:  \4:1,3,6
    15:  0,3,5:\2
    16:  \2:0,3,5
    17:  1,4,6:\3
    18:  \3:1,4,6
    19:  0,2,5:\4
    20:  \4:0,2,5
    21:  1,3,6:\5
    22:  \5:1,3,6
    23:  0,2,4:\6
    24:  \6:0,2,4
    25:  1,3,5:\0
    26:  \0:1,3,5
    27:  2,4,6:\1
    28:  \1:2,4,6
Nber of genera for this family=   19
 
family= 0 0 0 1 0 1 0
 
family= 0 0 0 1 0 1 0 new D7h genus #     1 is \0,1,2:\0
     1:  \0,1,2:\0
     2:  \0:\0,1,2
     3:  \1,2,3:\1
     4:  \1:\1,2,3
     5:  \2,3,4:\2
     6:  \2:\2,3,4
     7:  \3,4,5:\3
     8:  \3:\3,4,5
     9:  \4,5,6:\4
    10:  \4:\4,5,6
    11:  \0,5,6:\5
    12:  \5:\0,5,6
    13:  \0,1,6:\6
    14:  \6:\0,1,6
    15:  \0,5,6:\0
    16:  \0:\0,5,6
    17:  \0,1,6:\1
    18:  \1:\0,1,6
    19:  \0,1,2:\2
    20:  \2:\0,1,2
    21:  \1,2,3:\3
    22:  \3:\1,2,3
    23:  \2,3,4:\4
    24:  \4:\2,3,4
    25:  \3,4,5:\5
    26:  \5:\3,4,5
    27:  \4,5,6:\6
    28:  \6:\4,5,6
family= 0 0 0 1 0 1 0 new D7h genus #     2 is \0,1,2:\1
     1:  \0,1,2:\1
     2:  \1:\0,1,2
     3:  \1,2,3:\2
     4:  \2:\1,2,3
     5:  \2,3,4:\3
     6:  \3:\2,3,4
     7:  \3,4,5:\4
     8:  \4:\3,4,5
     9:  \4,5,6:\5
    10:  \5:\4,5,6
    11:  \0,5,6:\6
    12:  \6:\0,5,6
    13:  \0,1,6:\0
    14:  \0:\0,1,6
family= 0 0 0 1 0 1 0 new D7h genus #     3 is \0,1,2:\3
     1:  \0,1,2:\3
     2:  \3:\0,1,2
     3:  \1,2,3:\4
     4:  \4:\1,2,3
     5:  \2,3,4:\5
     6:  \5:\2,3,4
     7:  \3,4,5:\6
     8:  \6:\3,4,5
     9:  \4,5,6:\0
    10:  \0:\4,5,6
    11:  \0,5,6:\1
    12:  \1:\0,5,6
    13:  \0,1,6:\2
    14:  \2:\0,1,6
    15:  \0,5,6:\4
    16:  \4:\0,5,6
    17:  \0,1,6:\5
    18:  \5:\0,1,6
    19:  \0,1,2:\6
    20:  \6:\0,1,2
    21:  \1,2,3:\0
    22:  \0:\1,2,3
    23:  \2,3,4:\1
    24:  \1:\2,3,4
    25:  \3,4,5:\2
    26:  \2:\3,4,5
    27:  \4,5,6:\3
    28:  \3:\4,5,6
family= 0 0 0 1 0 1 0 new D7h genus #     4 is \0,1,2:\4
     1:  \0,1,2:\4
     2:  \4:\0,1,2
     3:  \1,2,3:\5
     4:  \5:\1,2,3
     5:  \2,3,4:\6
     6:  \6:\2,3,4
     7:  \3,4,5:\0
     8:  \0:\3,4,5
     9:  \4,5,6:\1
    10:  \1:\4,5,6
    11:  \0,5,6:\2
    12:  \2:\0,5,6
    13:  \0,1,6:\3
    14:  \3:\0,1,6
    15:  \0,5,6:\3
    16:  \3:\0,5,6
    17:  \0,1,6:\4
    18:  \4:\0,1,6
    19:  \0,1,2:\5
    20:  \5:\0,1,2
    21:  \1,2,3:\6
    22:  \6:\1,2,3
    23:  \2,3,4:\0
    24:  \0:\2,3,4
    25:  \3,4,5:\1
    26:  \1:\3,4,5
    27:  \4,5,6:\2
    28:  \2:\4,5,6
family= 0 0 0 1 0 1 0 new D7h genus #     5 is \0,1,3:\0
     1:  \0,1,3:\0
     2:  \0:\0,1,3
     3:  \1,2,4:\1
     4:  \1:\1,2,4
     5:  \2,3,5:\2
     6:  \2:\2,3,5
     7:  \3,4,6:\3
     8:  \3:\3,4,6
     9:  \0,4,5:\4
    10:  \4:\0,4,5
    11:  \1,5,6:\5
    12:  \5:\1,5,6
    13:  \0,2,6:\6
    14:  \6:\0,2,6
    15:  \0,4,6:\0
    16:  \0:\0,4,6
    17:  \0,1,5:\1
    18:  \1:\0,1,5
    19:  \1,2,6:\2
    20:  \2:\1,2,6
    21:  \0,2,3:\3
    22:  \3:\0,2,3
    23:  \1,3,4:\4
    24:  \4:\1,3,4
    25:  \2,4,5:\5
    26:  \5:\2,4,5
    27:  \3,5,6:\6
    28:  \6:\3,5,6
family= 0 0 0 1 0 1 0 new D7h genus #     6 is \0,1,3:\1
     1:  \0,1,3:\1
     2:  \1:\0,1,3
     3:  \1,2,4:\2
     4:  \2:\1,2,4
     5:  \2,3,5:\3
     6:  \3:\2,3,5
     7:  \3,4,6:\4
     8:  \4:\3,4,6
     9:  \0,4,5:\5
    10:  \5:\0,4,5
    11:  \1,5,6:\6
    12:  \6:\1,5,6
    13:  \0,2,6:\0
    14:  \0:\0,2,6
    15:  \0,4,6:\6
    16:  \6:\0,4,6
    17:  \0,1,5:\0
    18:  \0:\0,1,5
    19:  \1,2,6:\1
    20:  \1:\1,2,6
    21:  \0,2,3:\2
    22:  \2:\0,2,3
    23:  \1,3,4:\3
    24:  \3:\1,3,4
    25:  \2,4,5:\4
    26:  \4:\2,4,5
    27:  \3,5,6:\5
    28:  \5:\3,5,6
family= 0 0 0 1 0 1 0 new D7h genus #     7 is \0,1,3:\2
     1:  \0,1,3:\2
     2:  \2:\0,1,3
     3:  \1,2,4:\3
     4:  \3:\1,2,4
     5:  \2,3,5:\4
     6:  \4:\2,3,5
     7:  \3,4,6:\5
     8:  \5:\3,4,6
     9:  \0,4,5:\6
    10:  \6:\0,4,5
    11:  \1,5,6:\0
    12:  \0:\1,5,6
    13:  \0,2,6:\1
    14:  \1:\0,2,6
    15:  \0,4,6:\5
    16:  \5:\0,4,6
    17:  \0,1,5:\6
    18:  \6:\0,1,5
    19:  \1,2,6:\0
    20:  \0:\1,2,6
    21:  \0,2,3:\1
    22:  \1:\0,2,3
    23:  \1,3,4:\2
    24:  \2:\1,3,4
    25:  \2,4,5:\3
    26:  \3:\2,4,5
    27:  \3,5,6:\4
    28:  \4:\3,5,6
family= 0 0 0 1 0 1 0 new D7h genus #     8 is \0,1,3:\3
     1:  \0,1,3:\3
     2:  \3:\0,1,3
     3:  \1,2,4:\4
     4:  \4:\1,2,4
     5:  \2,3,5:\5
     6:  \5:\2,3,5
     7:  \3,4,6:\6
     8:  \6:\3,4,6
     9:  \0,4,5:\0
    10:  \0:\0,4,5
    11:  \1,5,6:\1
    12:  \1:\1,5,6
    13:  \0,2,6:\2
    14:  \2:\0,2,6
    15:  \0,4,6:\4
    16:  \4:\0,4,6
    17:  \0,1,5:\5
    18:  \5:\0,1,5
    19:  \1,2,6:\6
    20:  \6:\1,2,6
    21:  \0,2,3:\0
    22:  \0:\0,2,3
    23:  \1,3,4:\1
    24:  \1:\1,3,4
    25:  \2,4,5:\2
    26:  \2:\2,4,5
    27:  \3,5,6:\3
    28:  \3:\3,5,6
family= 0 0 0 1 0 1 0 new D7h genus #     9 is \0,1,3:\4
     1:  \0,1,3:\4
     2:  \4:\0,1,3
     3:  \1,2,4:\5
     4:  \5:\1,2,4
     5:  \2,3,5:\6
     6:  \6:\2,3,5
     7:  \3,4,6:\0
     8:  \0:\3,4,6
     9:  \0,4,5:\1
    10:  \1:\0,4,5
    11:  \1,5,6:\2
    12:  \2:\1,5,6
    13:  \0,2,6:\3
    14:  \3:\0,2,6
    15:  \0,4,6:\3
    16:  \3:\0,4,6
    17:  \0,1,5:\4
    18:  \4:\0,1,5
    19:  \1,2,6:\5
    20:  \5:\1,2,6
    21:  \0,2,3:\6
    22:  \6:\0,2,3
    23:  \1,3,4:\0
    24:  \0:\1,3,4
    25:  \2,4,5:\1
    26:  \1:\2,4,5
    27:  \3,5,6:\2
    28:  \2:\3,5,6
family= 0 0 0 1 0 1 0 new D7h genus #    10 is \0,1,3:\5
     1:  \0,1,3:\5
     2:  \5:\0,1,3
     3:  \1,2,4:\6
     4:  \6:\1,2,4
     5:  \2,3,5:\0
     6:  \0:\2,3,5
     7:  \3,4,6:\1
     8:  \1:\3,4,6
     9:  \0,4,5:\2
    10:  \2:\0,4,5
    11:  \1,5,6:\3
    12:  \3:\1,5,6
    13:  \0,2,6:\4
    14:  \4:\0,2,6
    15:  \0,4,6:\2
    16:  \2:\0,4,6
    17:  \0,1,5:\3
    18:  \3:\0,1,5
    19:  \1,2,6:\4
    20:  \4:\1,2,6
    21:  \0,2,3:\5
    22:  \5:\0,2,3
    23:  \1,3,4:\6
    24:  \6:\1,3,4
    25:  \2,4,5:\0
    26:  \0:\2,4,5
    27:  \3,5,6:\1
    28:  \1:\3,5,6
family= 0 0 0 1 0 1 0 new D7h genus #    11 is \0,1,3:\6
     1:  \0,1,3:\6
     2:  \6:\0,1,3
     3:  \1,2,4:\0
     4:  \0:\1,2,4
     5:  \2,3,5:\1
     6:  \1:\2,3,5
     7:  \3,4,6:\2
     8:  \2:\3,4,6
     9:  \0,4,5:\3
    10:  \3:\0,4,5
    11:  \1,5,6:\4
    12:  \4:\1,5,6
    13:  \0,2,6:\5
    14:  \5:\0,2,6
    15:  \0,4,6:\1
    16:  \1:\0,4,6
    17:  \0,1,5:\2
    18:  \2:\0,1,5
    19:  \1,2,6:\3
    20:  \3:\1,2,6
    21:  \0,2,3:\4
    22:  \4:\0,2,3
    23:  \1,3,4:\5
    24:  \5:\1,3,4
    25:  \2,4,5:\6
    26:  \6:\2,4,5
    27:  \3,5,6:\0
    28:  \0:\3,5,6
family= 0 0 0 1 0 1 0 new D7h genus #    12 is \0,1,4:\0
     1:  \0,1,4:\0
     2:  \0:\0,1,4
     3:  \1,2,5:\1
     4:  \1:\1,2,5
     5:  \2,3,6:\2
     6:  \2:\2,3,6
     7:  \0,3,4:\3
     8:  \3:\0,3,4
     9:  \1,4,5:\4
    10:  \4:\1,4,5
    11:  \2,5,6:\5
    12:  \5:\2,5,6
    13:  \0,3,6:\6
    14:  \6:\0,3,6
    15:  \0,3,6:\0
    16:  \0:\0,3,6
    17:  \0,1,4:\1
    18:  \1:\0,1,4
    19:  \1,2,5:\2
    20:  \2:\1,2,5
    21:  \2,3,6:\3
    22:  \3:\2,3,6
    23:  \0,3,4:\4
    24:  \4:\0,3,4
    25:  \1,4,5:\5
    26:  \5:\1,4,5
    27:  \2,5,6:\6
    28:  \6:\2,5,6
family= 0 0 0 1 0 1 0 new D7h genus #    13 is \0,1,4:\2
     1:  \0,1,4:\2
     2:  \2:\0,1,4
     3:  \1,2,5:\3
     4:  \3:\1,2,5
     5:  \2,3,6:\4
     6:  \4:\2,3,6
     7:  \0,3,4:\5
     8:  \5:\0,3,4
     9:  \1,4,5:\6
    10:  \6:\1,4,5
    11:  \2,5,6:\0
    12:  \0:\2,5,6
    13:  \0,3,6:\1
    14:  \1:\0,3,6
    15:  \0,3,6:\5
    16:  \5:\0,3,6
    17:  \0,1,4:\6
    18:  \6:\0,1,4
    19:  \1,2,5:\0
    20:  \0:\1,2,5
    21:  \2,3,6:\1
    22:  \1:\2,3,6
    23:  \0,3,4:\2
    24:  \2:\0,3,4
    25:  \1,4,5:\3
    26:  \3:\1,4,5
    27:  \2,5,6:\4
    28:  \4:\2,5,6
family= 0 0 0 1 0 1 0 new D7h genus #    14 is \0,1,4:\3
     1:  \0,1,4:\3
     2:  \3:\0,1,4
     3:  \1,2,5:\4
     4:  \4:\1,2,5
     5:  \2,3,6:\5
     6:  \5:\2,3,6
     7:  \0,3,4:\6
     8:  \6:\0,3,4
     9:  \1,4,5:\0
    10:  \0:\1,4,5
    11:  \2,5,6:\1
    12:  \1:\2,5,6
    13:  \0,3,6:\2
    14:  \2:\0,3,6
    15:  \0,3,6:\4
    16:  \4:\0,3,6
    17:  \0,1,4:\5
    18:  \5:\0,1,4
    19:  \1,2,5:\6
    20:  \6:\1,2,5
    21:  \2,3,6:\0
    22:  \0:\2,3,6
    23:  \0,3,4:\1
    24:  \1:\0,3,4
    25:  \1,4,5:\2
    26:  \2:\1,4,5
    27:  \2,5,6:\3
    28:  \3:\2,5,6
family= 0 0 0 1 0 1 0 new D7h genus #    15 is \0,1,4:\4
     1:  \0,1,4:\4
     2:  \4:\0,1,4
     3:  \1,2,5:\5
     4:  \5:\1,2,5
     5:  \2,3,6:\6
     6:  \6:\2,3,6
     7:  \0,3,4:\0
     8:  \0:\0,3,4
     9:  \1,4,5:\1
    10:  \1:\1,4,5
    11:  \2,5,6:\2
    12:  \2:\2,5,6
    13:  \0,3,6:\3
    14:  \3:\0,3,6
family= 0 0 0 1 0 1 0 new D7h genus #    16 is \0,2,4:\0
     1:  \0,2,4:\0
     2:  \0:\0,2,4
     3:  \1,3,5:\1
     4:  \1:\1,3,5
     5:  \2,4,6:\2
     6:  \2:\2,4,6
     7:  \0,3,5:\3
     8:  \3:\0,3,5
     9:  \1,4,6:\4
    10:  \4:\1,4,6
    11:  \0,2,5:\5
    12:  \5:\0,2,5
    13:  \1,3,6:\6
    14:  \6:\1,3,6
    15:  \0,3,5:\0
    16:  \0:\0,3,5
    17:  \1,4,6:\1
    18:  \1:\1,4,6
    19:  \0,2,5:\2
    20:  \2:\0,2,5
    21:  \1,3,6:\3
    22:  \3:\1,3,6
    23:  \0,2,4:\4
    24:  \4:\0,2,4
    25:  \1,3,5:\5
    26:  \5:\1,3,5
    27:  \2,4,6:\6
    28:  \6:\2,4,6
family= 0 0 0 1 0 1 0 new D7h genus #    17 is \0,2,4:\1
     1:  \0,2,4:\1
     2:  \1:\0,2,4
     3:  \1,3,5:\2
     4:  \2:\1,3,5
     5:  \2,4,6:\3
     6:  \3:\2,4,6
     7:  \0,3,5:\4
     8:  \4:\0,3,5
     9:  \1,4,6:\5
    10:  \5:\1,4,6
    11:  \0,2,5:\6
    12:  \6:\0,2,5
    13:  \1,3,6:\0
    14:  \0:\1,3,6
    15:  \0,3,5:\6
    16:  \6:\0,3,5
    17:  \1,4,6:\0
    18:  \0:\1,4,6
    19:  \0,2,5:\1
    20:  \1:\0,2,5
    21:  \1,3,6:\2
    22:  \2:\1,3,6
    23:  \0,2,4:\3
    24:  \3:\0,2,4
    25:  \1,3,5:\4
    26:  \4:\1,3,5
    27:  \2,4,6:\5
    28:  \5:\2,4,6
family= 0 0 0 1 0 1 0 new D7h genus #    18 is \0,2,4:\2
     1:  \0,2,4:\2
     2:  \2:\0,2,4
     3:  \1,3,5:\3
     4:  \3:\1,3,5
     5:  \2,4,6:\4
     6:  \4:\2,4,6
     7:  \0,3,5:\5
     8:  \5:\0,3,5
     9:  \1,4,6:\6
    10:  \6:\1,4,6
    11:  \0,2,5:\0
    12:  \0:\0,2,5
    13:  \1,3,6:\1
    14:  \1:\1,3,6
family= 0 0 0 1 0 1 0 new D7h genus #    19 is \0,2,4:\5
     1:  \0,2,4:\5
     2:  \5:\0,2,4
     3:  \1,3,5:\6
     4:  \6:\1,3,5
     5:  \2,4,6:\0
     6:  \0:\2,4,6
     7:  \0,3,5:\1
     8:  \1:\0,3,5
     9:  \1,4,6:\2
    10:  \2:\1,4,6
    11:  \0,2,5:\3
    12:  \3:\0,2,5
    13:  \1,3,6:\4
    14:  \4:\1,3,6
    15:  \0,3,5:\2
    16:  \2:\0,3,5
    17:  \1,4,6:\3
    18:  \3:\1,4,6
    19:  \0,2,5:\4
    20:  \4:\0,2,5
    21:  \1,3,6:\5
    22:  \5:\1,3,6
    23:  \0,2,4:\6
    24:  \6:\0,2,4
    25:  \1,3,5:\0
    26:  \0:\1,3,5
    27:  \2,4,6:\1
    28:  \1:\2,4,6
Nber of genera for this family=   19
 
family= 0 0 0 0 1 1 0
 
family= 0 0 0 0 1 1 0 new D7h genus #     1 is \0,1:\0
     1:  \0,1:\0
     2:  \0:\0,1
     3:  \1,2:\1
     4:  \1:\1,2
     5:  \2,3:\2
     6:  \2:\2,3
     7:  \3,4:\3
     8:  \3:\3,4
     9:  \4,5:\4
    10:  \4:\4,5
    11:  \5,6:\5
    12:  \5:\5,6
    13:  \0,6:\6
    14:  \6:\0,6
    15:  \0,6:\0
    16:  \0:\0,6
    17:  \0,1:\1
    18:  \1:\0,1
    19:  \1,2:\2
    20:  \2:\1,2
    21:  \2,3:\3
    22:  \3:\2,3
    23:  \3,4:\4
    24:  \4:\3,4
    25:  \4,5:\5
    26:  \5:\4,5
    27:  \5,6:\6
    28:  \6:\5,6
family= 0 0 0 0 1 1 0 new D7h genus #     2 is \0,1:\2
     1:  \0,1:\2
     2:  \2:\0,1
     3:  \1,2:\3
     4:  \3:\1,2
     5:  \2,3:\4
     6:  \4:\2,3
     7:  \3,4:\5
     8:  \5:\3,4
     9:  \4,5:\6
    10:  \6:\4,5
    11:  \5,6:\0
    12:  \0:\5,6
    13:  \0,6:\1
    14:  \1:\0,6
    15:  \0,6:\5
    16:  \5:\0,6
    17:  \0,1:\6
    18:  \6:\0,1
    19:  \1,2:\0
    20:  \0:\1,2
    21:  \2,3:\1
    22:  \1:\2,3
    23:  \3,4:\2
    24:  \2:\3,4
    25:  \4,5:\3
    26:  \3:\4,5
    27:  \5,6:\4
    28:  \4:\5,6
family= 0 0 0 0 1 1 0 new D7h genus #     3 is \0,1:\3
     1:  \0,1:\3
     2:  \3:\0,1
     3:  \1,2:\4
     4:  \4:\1,2
     5:  \2,3:\5
     6:  \5:\2,3
     7:  \3,4:\6
     8:  \6:\3,4
     9:  \4,5:\0
    10:  \0:\4,5
    11:  \5,6:\1
    12:  \1:\5,6
    13:  \0,6:\2
    14:  \2:\0,6
    15:  \0,6:\4
    16:  \4:\0,6
    17:  \0,1:\5
    18:  \5:\0,1
    19:  \1,2:\6
    20:  \6:\1,2
    21:  \2,3:\0
    22:  \0:\2,3
    23:  \3,4:\1
    24:  \1:\3,4
    25:  \4,5:\2
    26:  \2:\4,5
    27:  \5,6:\3
    28:  \3:\5,6
family= 0 0 0 0 1 1 0 new D7h genus #     4 is \0,1:\4
     1:  \0,1:\4
     2:  \4:\0,1
     3:  \1,2:\5
     4:  \5:\1,2
     5:  \2,3:\6
     6:  \6:\2,3
     7:  \3,4:\0
     8:  \0:\3,4
     9:  \4,5:\1
    10:  \1:\4,5
    11:  \5,6:\2
    12:  \2:\5,6
    13:  \0,6:\3
    14:  \3:\0,6
family= 0 0 0 0 1 1 0 new D7h genus #     5 is \0,2:\0
     1:  \0,2:\0
     2:  \0:\0,2
     3:  \1,3:\1
     4:  \1:\1,3
     5:  \2,4:\2
     6:  \2:\2,4
     7:  \3,5:\3
     8:  \3:\3,5
     9:  \4,6:\4
    10:  \4:\4,6
    11:  \0,5:\5
    12:  \5:\0,5
    13:  \1,6:\6
    14:  \6:\1,6
    15:  \0,5:\0
    16:  \0:\0,5
    17:  \1,6:\1
    18:  \1:\1,6
    19:  \0,2:\2
    20:  \2:\0,2
    21:  \1,3:\3
    22:  \3:\1,3
    23:  \2,4:\4
    24:  \4:\2,4
    25:  \3,5:\5
    26:  \5:\3,5
    27:  \4,6:\6
    28:  \6:\4,6
family= 0 0 0 0 1 1 0 new D7h genus #     6 is \0,2:\1
     1:  \0,2:\1
     2:  \1:\0,2
     3:  \1,3:\2
     4:  \2:\1,3
     5:  \2,4:\3
     6:  \3:\2,4
     7:  \3,5:\4
     8:  \4:\3,5
     9:  \4,6:\5
    10:  \5:\4,6
    11:  \0,5:\6
    12:  \6:\0,5
    13:  \1,6:\0
    14:  \0:\1,6
family= 0 0 0 0 1 1 0 new D7h genus #     7 is \0,2:\3
     1:  \0,2:\3
     2:  \3:\0,2
     3:  \1,3:\4
     4:  \4:\1,3
     5:  \2,4:\5
     6:  \5:\2,4
     7:  \3,5:\6
     8:  \6:\3,5
     9:  \4,6:\0
    10:  \0:\4,6
    11:  \0,5:\1
    12:  \1:\0,5
    13:  \1,6:\2
    14:  \2:\1,6
    15:  \0,5:\4
    16:  \4:\0,5
    17:  \1,6:\5
    18:  \5:\1,6
    19:  \0,2:\6
    20:  \6:\0,2
    21:  \1,3:\0
    22:  \0:\1,3
    23:  \2,4:\1
    24:  \1:\2,4
    25:  \3,5:\2
    26:  \2:\3,5
    27:  \4,6:\3
    28:  \3:\4,6
family= 0 0 0 0 1 1 0 new D7h genus #     8 is \0,2:\4
     1:  \0,2:\4
     2:  \4:\0,2
     3:  \1,3:\5
     4:  \5:\1,3
     5:  \2,4:\6
     6:  \6:\2,4
     7:  \3,5:\0
     8:  \0:\3,5
     9:  \4,6:\1
    10:  \1:\4,6
    11:  \0,5:\2
    12:  \2:\0,5
    13:  \1,6:\3
    14:  \3:\1,6
    15:  \0,5:\3
    16:  \3:\0,5
    17:  \1,6:\4
    18:  \4:\1,6
    19:  \0,2:\5
    20:  \5:\0,2
    21:  \1,3:\6
    22:  \6:\1,3
    23:  \2,4:\0
    24:  \0:\2,4
    25:  \3,5:\1
    26:  \1:\3,5
    27:  \4,6:\2
    28:  \2:\4,6
family= 0 0 0 0 1 1 0 new D7h genus #     9 is \0,3:\0
     1:  \0,3:\0
     2:  \0:\0,3
     3:  \1,4:\1
     4:  \1:\1,4
     5:  \2,5:\2
     6:  \2:\2,5
     7:  \3,6:\3
     8:  \3:\3,6
     9:  \0,4:\4
    10:  \4:\0,4
    11:  \1,5:\5
    12:  \5:\1,5
    13:  \2,6:\6
    14:  \6:\2,6
    15:  \0,4:\0
    16:  \0:\0,4
    17:  \1,5:\1
    18:  \1:\1,5
    19:  \2,6:\2
    20:  \2:\2,6
    21:  \0,3:\3
    22:  \3:\0,3
    23:  \1,4:\4
    24:  \4:\1,4
    25:  \2,5:\5
    26:  \5:\2,5
    27:  \3,6:\6
    28:  \6:\3,6
family= 0 0 0 0 1 1 0 new D7h genus #    10 is \0,3:\1
     1:  \0,3:\1
     2:  \1:\0,3
     3:  \1,4:\2
     4:  \2:\1,4
     5:  \2,5:\3
     6:  \3:\2,5
     7:  \3,6:\4
     8:  \4:\3,6
     9:  \0,4:\5
    10:  \5:\0,4
    11:  \1,5:\6
    12:  \6:\1,5
    13:  \2,6:\0
    14:  \0:\2,6
    15:  \0,4:\6
    16:  \6:\0,4
    17:  \1,5:\0
    18:  \0:\1,5
    19:  \2,6:\1
    20:  \1:\2,6
    21:  \0,3:\2
    22:  \2:\0,3
    23:  \1,4:\3
    24:  \3:\1,4
    25:  \2,5:\4
    26:  \4:\2,5
    27:  \3,6:\5
    28:  \5:\3,6
family= 0 0 0 0 1 1 0 new D7h genus #    11 is \0,3:\4
     1:  \0,3:\4
     2:  \4:\0,3
     3:  \1,4:\5
     4:  \5:\1,4
     5:  \2,5:\6
     6:  \6:\2,5
     7:  \3,6:\0
     8:  \0:\3,6
     9:  \0,4:\1
    10:  \1:\0,4
    11:  \1,5:\2
    12:  \2:\1,5
    13:  \2,6:\3
    14:  \3:\2,6
    15:  \0,4:\3
    16:  \3:\0,4
    17:  \1,5:\4
    18:  \4:\1,5
    19:  \2,6:\5
    20:  \5:\2,6
    21:  \0,3:\6
    22:  \6:\0,3
    23:  \1,4:\0
    24:  \0:\1,4
    25:  \2,5:\1
    26:  \1:\2,5
    27:  \3,6:\2
    28:  \2:\3,6
family= 0 0 0 0 1 1 0 new D7h genus #    12 is \0,3:\5
     1:  \0,3:\5
     2:  \5:\0,3
     3:  \1,4:\6
     4:  \6:\1,4
     5:  \2,5:\0
     6:  \0:\2,5
     7:  \3,6:\1
     8:  \1:\3,6
     9:  \0,4:\2
    10:  \2:\0,4
    11:  \1,5:\3
    12:  \3:\1,5
    13:  \2,6:\4
    14:  \4:\2,6
Nber of genera for this family=   12
 
family= 0 0 0 0 0 2 0
 
family= 0 0 0 0 0 2 0 new D7h genus #     1 is \0:\0
     1:  \0:\0
     2:  \1:\1
     3:  \2:\2
     4:  \3:\3
     5:  \4:\4
     6:  \5:\5
     7:  \6:\6
family= 0 0 0 0 0 2 0 new D7h genus #     2 is \0:\1
     1:  \0:\1
     2:  \1:\0
     3:  \1:\2
     4:  \2:\1
     5:  \2:\3
     6:  \3:\2
     7:  \3:\4
     8:  \4:\3
     9:  \4:\5
    10:  \5:\4
    11:  \5:\6
    12:  \6:\5
    13:  \6:\0
    14:  \0:\6
family= 0 0 0 0 0 2 0 new D7h genus #     3 is \0:\2
     1:  \0:\2
     2:  \2:\0
     3:  \1:\3
     4:  \3:\1
     5:  \2:\4
     6:  \4:\2
     7:  \3:\5
     8:  \5:\3
     9:  \4:\6
    10:  \6:\4
    11:  \5:\0
    12:  \0:\5
    13:  \6:\1
    14:  \1:\6
family= 0 0 0 0 0 2 0 new D7h genus #     4 is \0:\3
     1:  \0:\3
     2:  \3:\0
     3:  \1:\4
     4:  \4:\1
     5:  \2:\5
     6:  \5:\2
     7:  \3:\6
     8:  \6:\3
     9:  \4:\0
    10:  \0:\4
    11:  \5:\1
    12:  \1:\5
    13:  \6:\2
    14:  \2:\6
Nber of genera for this family=    4
 
family= 1 0 0 0 0 0 1
 
family= 1 0 0 0 0 0 1 new D7h genus #     1 is 0:\
     1:  0:\
     2:  \:0
     3:  1:\
     4:  \:1
     5:  2:\
     6:  \:2
     7:  3:\
     8:  \:3
     9:  4:\
    10:  \:4
    11:  5:\
    12:  \:5
    13:  6:\
    14:  \:6
Nber of genera for this family=    1
 
family= 0 1 0 0 0 0 1
 
family= 0 1 0 0 0 0 1 new D7h genus #     1 is 0,1:\
     1:  0,1:\
     2:  \:0,1
     3:  1,2:\
     4:  \:1,2
     5:  2,3:\
     6:  \:2,3
     7:  3,4:\
     8:  \:3,4
     9:  4,5:\
    10:  \:4,5
    11:  5,6:\
    12:  \:5,6
    13:  0,6:\
    14:  \:0,6
family= 0 1 0 0 0 0 1 new D7h genus #     2 is 0,2:\
     1:  0,2:\
     2:  \:0,2
     3:  1,3:\
     4:  \:1,3
     5:  2,4:\
     6:  \:2,4
     7:  3,5:\
     8:  \:3,5
     9:  4,6:\
    10:  \:4,6
    11:  0,5:\
    12:  \:0,5
    13:  1,6:\
    14:  \:1,6
family= 0 1 0 0 0 0 1 new D7h genus #     3 is 0,3:\
     1:  0,3:\
     2:  \:0,3
     3:  1,4:\
     4:  \:1,4
     5:  2,5:\
     6:  \:2,5
     7:  3,6:\
     8:  \:3,6
     9:  0,4:\
    10:  \:0,4
    11:  1,5:\
    12:  \:1,5
    13:  2,6:\
    14:  \:2,6
Nber of genera for this family=    3
 
family= 0 0 1 0 0 0 1
 
family= 0 0 1 0 0 0 1 new D7h genus #     1 is 0,1,2:\
     1:  0,1,2:\
     2:  \:0,1,2
     3:  1,2,3:\
     4:  \:1,2,3
     5:  2,3,4:\
     6:  \:2,3,4
     7:  3,4,5:\
     8:  \:3,4,5
     9:  4,5,6:\
    10:  \:4,5,6
    11:  0,5,6:\
    12:  \:0,5,6
    13:  0,1,6:\
    14:  \:0,1,6
family= 0 0 1 0 0 0 1 new D7h genus #     2 is 0,1,3:\
     1:  0,1,3:\
     2:  \:0,1,3
     3:  1,2,4:\
     4:  \:1,2,4
     5:  2,3,5:\
     6:  \:2,3,5
     7:  3,4,6:\
     8:  \:3,4,6
     9:  0,4,5:\
    10:  \:0,4,5
    11:  1,5,6:\
    12:  \:1,5,6
    13:  0,2,6:\
    14:  \:0,2,6
    15:  0,4,6:\
    16:  \:0,4,6
    17:  0,1,5:\
    18:  \:0,1,5
    19:  1,2,6:\
    20:  \:1,2,6
    21:  0,2,3:\
    22:  \:0,2,3
    23:  1,3,4:\
    24:  \:1,3,4
    25:  2,4,5:\
    26:  \:2,4,5
    27:  3,5,6:\
    28:  \:3,5,6
family= 0 0 1 0 0 0 1 new D7h genus #     3 is 0,1,4:\
     1:  0,1,4:\
     2:  \:0,1,4
     3:  1,2,5:\
     4:  \:1,2,5
     5:  2,3,6:\
     6:  \:2,3,6
     7:  0,3,4:\
     8:  \:0,3,4
     9:  1,4,5:\
    10:  \:1,4,5
    11:  2,5,6:\
    12:  \:2,5,6
    13:  0,3,6:\
    14:  \:0,3,6
family= 0 0 1 0 0 0 1 new D7h genus #     4 is 0,2,4:\
     1:  0,2,4:\
     2:  \:0,2,4
     3:  1,3,5:\
     4:  \:1,3,5
     5:  2,4,6:\
     6:  \:2,4,6
     7:  0,3,5:\
     8:  \:0,3,5
     9:  1,4,6:\
    10:  \:1,4,6
    11:  0,2,5:\
    12:  \:0,2,5
    13:  1,3,6:\
    14:  \:1,3,6
Nber of genera for this family=    4
 
family= 0 0 0 1 0 0 1
 
family= 0 0 0 1 0 0 1 new D7h genus #     1 is \0,1,2:\
     1:  \0,1,2:\
     2:  \:\0,1,2
     3:  \1,2,3:\
     4:  \:\1,2,3
     5:  \2,3,4:\
     6:  \:\2,3,4
     7:  \3,4,5:\
     8:  \:\3,4,5
     9:  \4,5,6:\
    10:  \:\4,5,6
    11:  \0,5,6:\
    12:  \:\0,5,6
    13:  \0,1,6:\
    14:  \:\0,1,6
family= 0 0 0 1 0 0 1 new D7h genus #     2 is \0,1,3:\
     1:  \0,1,3:\
     2:  \:\0,1,3
     3:  \1,2,4:\
     4:  \:\1,2,4
     5:  \2,3,5:\
     6:  \:\2,3,5
     7:  \3,4,6:\
     8:  \:\3,4,6
     9:  \0,4,5:\
    10:  \:\0,4,5
    11:  \1,5,6:\
    12:  \:\1,5,6
    13:  \0,2,6:\
    14:  \:\0,2,6
    15:  \0,4,6:\
    16:  \:\0,4,6
    17:  \0,1,5:\
    18:  \:\0,1,5
    19:  \1,2,6:\
    20:  \:\1,2,6
    21:  \0,2,3:\
    22:  \:\0,2,3
    23:  \1,3,4:\
    24:  \:\1,3,4
    25:  \2,4,5:\
    26:  \:\2,4,5
    27:  \3,5,6:\
    28:  \:\3,5,6
family= 0 0 0 1 0 0 1 new D7h genus #     3 is \0,1,4:\
     1:  \0,1,4:\
     2:  \:\0,1,4
     3:  \1,2,5:\
     4:  \:\1,2,5
     5:  \2,3,6:\
     6:  \:\2,3,6
     7:  \0,3,4:\
     8:  \:\0,3,4
     9:  \1,4,5:\
    10:  \:\1,4,5
    11:  \2,5,6:\
    12:  \:\2,5,6
    13:  \0,3,6:\
    14:  \:\0,3,6
family= 0 0 0 1 0 0 1 new D7h genus #     4 is \0,2,4:\
     1:  \0,2,4:\
     2:  \:\0,2,4
     3:  \1,3,5:\
     4:  \:\1,3,5
     5:  \2,4,6:\
     6:  \:\2,4,6
     7:  \0,3,5:\
     8:  \:\0,3,5
     9:  \1,4,6:\
    10:  \:\1,4,6
    11:  \0,2,5:\
    12:  \:\0,2,5
    13:  \1,3,6:\
    14:  \:\1,3,6
Nber of genera for this family=    4
 
family= 0 0 0 0 1 0 1
 
family= 0 0 0 0 1 0 1 new D7h genus #     1 is \0,1:\
     1:  \0,1:\
     2:  \:\0,1
     3:  \1,2:\
     4:  \:\1,2
     5:  \2,3:\
     6:  \:\2,3
     7:  \3,4:\
     8:  \:\3,4
     9:  \4,5:\
    10:  \:\4,5
    11:  \5,6:\
    12:  \:\5,6
    13:  \0,6:\
    14:  \:\0,6
family= 0 0 0 0 1 0 1 new D7h genus #     2 is \0,2:\
     1:  \0,2:\
     2:  \:\0,2
     3:  \1,3:\
     4:  \:\1,3
     5:  \2,4:\
     6:  \:\2,4
     7:  \3,5:\
     8:  \:\3,5
     9:  \4,6:\
    10:  \:\4,6
    11:  \0,5:\
    12:  \:\0,5
    13:  \1,6:\
    14:  \:\1,6
family= 0 0 0 0 1 0 1 new D7h genus #     3 is \0,3:\
     1:  \0,3:\
     2:  \:\0,3
     3:  \1,4:\
     4:  \:\1,4
     5:  \2,5:\
     6:  \:\2,5
     7:  \3,6:\
     8:  \:\3,6
     9:  \0,4:\
    10:  \:\0,4
    11:  \1,5:\
    12:  \:\1,5
    13:  \2,6:\
    14:  \:\2,6
Nber of genera for this family=    3
 
family= 0 0 0 0 0 1 1
 
family= 0 0 0 0 0 1 1 new D7h genus #     1 is \0:\
     1:  \0:\
     2:  \:\0
     3:  \1:\
     4:  \:\1
     5:  \2:\
     6:  \:\2
     7:  \3:\
     8:  \:\3
     9:  \4:\
    10:  \:\4
    11:  \5:\
    12:  \:\5
    13:  \6:\
    14:  \:\6
Nber of genera for this family=    1
 
family= 0 0 0 0 0 0 2
 
family= 0 0 0 0 0 0 2 new D7h genus #     1 is \:\
     1:  \:\
Nber of genera for this family=    1
 
----------------------------------------

Nber families=     28
Nber genera=      669
Nber species=    16129
