# Supplementary material for: The Polytope Formalism: application to molecular constitution and the prospect of a complete description of Chemical Space
Source: Chem Sci. 2026 Jan 8;17(4):2102–18. doi: 10.1039/d5sc08813e (PMC12780917; doi:10.1039/d5sc08813e)
Supplement: SC-017-D5SC08813E-s001 [file SC-017-D5SC08813E-s001.zip › publication files/species/species_D7h_S7B2_max1111111.txt]

S7(1)B2
D7h
====
 
family= 2 0 0 0 0 0 0
 
family= 2 0 0 0 0 0 0 new D7h genus #     1 is 0:1
     1:  0:1
     2:  1:0
     3:  1:2
     4:  2:1
     5:  2:3
     6:  3:2
     7:  3:4
     8:  4:3
     9:  4:5
    10:  5:4
    11:  5:6
    12:  6:5
    13:  6:0
    14:  0:6
family= 2 0 0 0 0 0 0 new D7h genus #     2 is 0:2
     1:  0:2
     2:  2:0
     3:  1:3
     4:  3:1
     5:  2:4
     6:  4:2
     7:  3:5
     8:  5:3
     9:  4:6
    10:  6:4
    11:  5:0
    12:  0:5
    13:  6:1
    14:  1:6
family= 2 0 0 0 0 0 0 new D7h genus #     3 is 0:3
     1:  0:3
     2:  3:0
     3:  1:4
     4:  4:1
     5:  2:5
     6:  5:2
     7:  3:6
     8:  6:3
     9:  4:0
    10:  0:4
    11:  5:1
    12:  1:5
    13:  6:2
    14:  2:6
Nber of genera for this family=    3
 
family= 1 1 0 0 0 0 0
 
family= 1 1 0 0 0 0 0 new D7h genus #     1 is 0:1,2
     1:  0:1,2
     2:  1,2:0
     3:  1:2,3
     4:  2,3:1
     5:  2:3,4
     6:  3,4:2
     7:  3:4,5
     8:  4,5:3
     9:  4:5,6
    10:  5,6:4
    11:  5:0,6
    12:  0,6:5
    13:  6:0,1
    14:  0,1:6
    15:  0:5,6
    16:  5,6:0
    17:  1:0,6
    18:  0,6:1
    19:  2:0,1
    20:  0,1:2
    21:  3:1,2
    22:  1,2:3
    23:  4:2,3
    24:  2,3:4
    25:  5:3,4
    26:  3,4:5
    27:  6:4,5
    28:  4,5:6
family= 1 1 0 0 0 0 0 new D7h genus #     2 is 0:1,3
     1:  0:1,3
     2:  1,3:0
     3:  1:2,4
     4:  2,4:1
     5:  2:3,5
     6:  3,5:2
     7:  3:4,6
     8:  4,6:3
     9:  4:0,5
    10:  0,5:4
    11:  5:1,6
    12:  1,6:5
    13:  6:0,2
    14:  0,2:6
    15:  0:4,6
    16:  4,6:0
    17:  1:0,5
    18:  0,5:1
    19:  2:1,6
    20:  1,6:2
    21:  3:0,2
    22:  0,2:3
    23:  4:1,3
    24:  1,3:4
    25:  5:2,4
    26:  2,4:5
    27:  6:3,5
    28:  3,5:6
family= 1 1 0 0 0 0 0 new D7h genus #     3 is 0:1,4
     1:  0:1,4
     2:  1,4:0
     3:  1:2,5
     4:  2,5:1
     5:  2:3,6
     6:  3,6:2
     7:  3:0,4
     8:  0,4:3
     9:  4:1,5
    10:  1,5:4
    11:  5:2,6
    12:  2,6:5
    13:  6:0,3
    14:  0,3:6
    15:  0:3,6
    16:  3,6:0
    17:  1:0,4
    18:  0,4:1
    19:  2:1,5
    20:  1,5:2
    21:  3:2,6
    22:  2,6:3
    23:  4:0,3
    24:  0,3:4
    25:  5:1,4
    26:  1,4:5
    27:  6:2,5
    28:  2,5:6
family= 1 1 0 0 0 0 0 new D7h genus #     4 is 0:1,5
     1:  0:1,5
     2:  1,5:0
     3:  1:2,6
     4:  2,6:1
     5:  2:0,3
     6:  0,3:2
     7:  3:1,4
     8:  1,4:3
     9:  4:2,5
    10:  2,5:4
    11:  5:3,6
    12:  3,6:5
    13:  6:0,4
    14:  0,4:6
    15:  0:2,6
    16:  2,6:0
    17:  1:0,3
    18:  0,3:1
    19:  2:1,4
    20:  1,4:2
    21:  3:2,5
    22:  2,5:3
    23:  4:3,6
    24:  3,6:4
    25:  5:0,4
    26:  0,4:5
    27:  6:1,5
    28:  1,5:6
family= 1 1 0 0 0 0 0 new D7h genus #     5 is 0:1,6
     1:  0:1,6
     2:  1,6:0
     3:  1:0,2
     4:  0,2:1
     5:  2:1,3
     6:  1,3:2
     7:  3:2,4
     8:  2,4:3
     9:  4:3,5
    10:  3,5:4
    11:  5:4,6
    12:  4,6:5
    13:  6:0,5
    14:  0,5:6
family= 1 1 0 0 0 0 0 new D7h genus #     6 is 0:2,3
     1:  0:2,3
     2:  2,3:0
     3:  1:3,4
     4:  3,4:1
     5:  2:4,5
     6:  4,5:2
     7:  3:5,6
     8:  5,6:3
     9:  4:0,6
    10:  0,6:4
    11:  5:0,1
    12:  0,1:5
    13:  6:1,2
    14:  1,2:6
    15:  0:4,5
    16:  4,5:0
    17:  1:5,6
    18:  5,6:1
    19:  2:0,6
    20:  0,6:2
    21:  3:0,1
    22:  0,1:3
    23:  4:1,2
    24:  1,2:4
    25:  5:2,3
    26:  2,3:5
    27:  6:3,4
    28:  3,4:6
family= 1 1 0 0 0 0 0 new D7h genus #     7 is 0:2,4
     1:  0:2,4
     2:  2,4:0
     3:  1:3,5
     4:  3,5:1
     5:  2:4,6
     6:  4,6:2
     7:  3:0,5
     8:  0,5:3
     9:  4:1,6
    10:  1,6:4
    11:  5:0,2
    12:  0,2:5
    13:  6:1,3
    14:  1,3:6
    15:  0:3,5
    16:  3,5:0
    17:  1:4,6
    18:  4,6:1
    19:  2:0,5
    20:  0,5:2
    21:  3:1,6
    22:  1,6:3
    23:  4:0,2
    24:  0,2:4
    25:  5:1,3
    26:  1,3:5
    27:  6:2,4
    28:  2,4:6
family= 1 1 0 0 0 0 0 new D7h genus #     8 is 0:2,5
     1:  0:2,5
     2:  2,5:0
     3:  1:3,6
     4:  3,6:1
     5:  2:0,4
     6:  0,4:2
     7:  3:1,5
     8:  1,5:3
     9:  4:2,6
    10:  2,6:4
    11:  5:0,3
    12:  0,3:5
    13:  6:1,4
    14:  1,4:6
family= 1 1 0 0 0 0 0 new D7h genus #     9 is 0:3,4
     1:  0:3,4
     2:  3,4:0
     3:  1:4,5
     4:  4,5:1
     5:  2:5,6
     6:  5,6:2
     7:  3:0,6
     8:  0,6:3
     9:  4:0,1
    10:  0,1:4
    11:  5:1,2
    12:  1,2:5
    13:  6:2,3
    14:  2,3:6
Nber of genera for this family=    9
 
family= 0 2 0 0 0 0 0
 
family= 0 2 0 0 0 0 0 new D7h genus #     1 is 0,1:2,3
     1:  0,1:2,3
     2:  2,3:0,1
     3:  1,2:3,4
     4:  3,4:1,2
     5:  2,3:4,5
     6:  4,5:2,3
     7:  3,4:5,6
     8:  5,6:3,4
     9:  4,5:0,6
    10:  0,6:4,5
    11:  5,6:0,1
    12:  0,1:5,6
    13:  0,6:1,2
    14:  1,2:0,6
family= 0 2 0 0 0 0 0 new D7h genus #     2 is 0,1:2,4
     1:  0,1:2,4
     2:  2,4:0,1
     3:  1,2:3,5
     4:  3,5:1,2
     5:  2,3:4,6
     6:  4,6:2,3
     7:  3,4:0,5
     8:  0,5:3,4
     9:  4,5:1,6
    10:  1,6:4,5
    11:  5,6:0,2
    12:  0,2:5,6
    13:  0,6:1,3
    14:  1,3:0,6
    15:  0,6:3,5
    16:  3,5:0,6
    17:  0,1:4,6
    18:  4,6:0,1
    19:  1,2:0,5
    20:  0,5:1,2
    21:  2,3:1,6
    22:  1,6:2,3
    23:  3,4:0,2
    24:  0,2:3,4
    25:  4,5:1,3
    26:  1,3:4,5
    27:  5,6:2,4
    28:  2,4:5,6
family= 0 2 0 0 0 0 0 new D7h genus #     3 is 0,1:2,5
     1:  0,1:2,5
     2:  2,5:0,1
     3:  1,2:3,6
     4:  3,6:1,2
     5:  2,3:0,4
     6:  0,4:2,3
     7:  3,4:1,5
     8:  1,5:3,4
     9:  4,5:2,6
    10:  2,6:4,5
    11:  5,6:0,3
    12:  0,3:5,6
    13:  0,6:1,4
    14:  1,4:0,6
    15:  0,6:2,5
    16:  2,5:0,6
    17:  0,1:3,6
    18:  3,6:0,1
    19:  1,2:0,4
    20:  0,4:1,2
    21:  2,3:1,5
    22:  1,5:2,3
    23:  3,4:2,6
    24:  2,6:3,4
    25:  4,5:0,3
    26:  0,3:4,5
    27:  5,6:1,4
    28:  1,4:5,6
family= 0 2 0 0 0 0 0 new D7h genus #     4 is 0,1:2,6
     1:  0,1:2,6
     2:  2,6:0,1
     3:  1,2:0,3
     4:  0,3:1,2
     5:  2,3:1,4
     6:  1,4:2,3
     7:  3,4:2,5
     8:  2,5:3,4
     9:  4,5:3,6
    10:  3,6:4,5
    11:  5,6:0,4
    12:  0,4:5,6
    13:  0,6:1,5
    14:  1,5:0,6
family= 0 2 0 0 0 0 0 new D7h genus #     5 is 0,1:3,4
     1:  0,1:3,4
     2:  3,4:0,1
     3:  1,2:4,5
     4:  4,5:1,2
     5:  2,3:5,6
     6:  5,6:2,3
     7:  3,4:0,6
     8:  0,6:3,4
     9:  4,5:0,1
    10:  0,1:4,5
    11:  5,6:1,2
    12:  1,2:5,6
    13:  0,6:2,3
    14:  2,3:0,6
family= 0 2 0 0 0 0 0 new D7h genus #     6 is 0,1:3,5
     1:  0,1:3,5
     2:  3,5:0,1
     3:  1,2:4,6
     4:  4,6:1,2
     5:  2,3:0,5
     6:  0,5:2,3
     7:  3,4:1,6
     8:  1,6:3,4
     9:  4,5:0,2
    10:  0,2:4,5
    11:  5,6:1,3
    12:  1,3:5,6
    13:  0,6:2,4
    14:  2,4:0,6
family= 0 2 0 0 0 0 0 new D7h genus #     7 is 0,2:1,3
     1:  0,2:1,3
     2:  1,3:0,2
     3:  1,3:2,4
     4:  2,4:1,3
     5:  2,4:3,5
     6:  3,5:2,4
     7:  3,5:4,6
     8:  4,6:3,5
     9:  4,6:0,5
    10:  0,5:4,6
    11:  0,5:1,6
    12:  1,6:0,5
    13:  1,6:0,2
    14:  0,2:1,6
family= 0 2 0 0 0 0 0 new D7h genus #     8 is 0,2:1,4
     1:  0,2:1,4
     2:  1,4:0,2
     3:  1,3:2,5
     4:  2,5:1,3
     5:  2,4:3,6
     6:  3,6:2,4
     7:  3,5:0,4
     8:  0,4:3,5
     9:  4,6:1,5
    10:  1,5:4,6
    11:  0,5:2,6
    12:  2,6:0,5
    13:  1,6:0,3
    14:  0,3:1,6
    15:  0,5:3,6
    16:  3,6:0,5
    17:  1,6:0,4
    18:  0,4:1,6
    19:  0,2:1,5
    20:  1,5:0,2
    21:  1,3:2,6
    22:  2,6:1,3
    23:  2,4:0,3
    24:  0,3:2,4
    25:  3,5:1,4
    26:  1,4:3,5
    27:  4,6:2,5
    28:  2,5:4,6
family= 0 2 0 0 0 0 0 new D7h genus #     9 is 0,2:3,5
     1:  0,2:3,5
     2:  3,5:0,2
     3:  1,3:4,6
     4:  4,6:1,3
     5:  2,4:0,5
     6:  0,5:2,4
     7:  3,5:1,6
     8:  1,6:3,5
     9:  4,6:0,2
    10:  0,2:4,6
    11:  0,5:1,3
    12:  1,3:0,5
    13:  1,6:2,4
    14:  2,4:1,6
family= 0 2 0 0 0 0 0 new D7h genus #    10 is 0,2:3,6
     1:  0,2:3,6
     2:  3,6:0,2
     3:  1,3:0,4
     4:  0,4:1,3
     5:  2,4:1,5
     6:  1,5:2,4
     7:  3,5:2,6
     8:  2,6:3,5
     9:  4,6:0,3
    10:  0,3:4,6
    11:  0,5:1,4
    12:  1,4:0,5
    13:  1,6:2,5
    14:  2,5:1,6
family= 0 2 0 0 0 0 0 new D7h genus #    11 is 0,3:1,4
     1:  0,3:1,4
     2:  1,4:0,3
     3:  1,4:2,5
     4:  2,5:1,4
     5:  2,5:3,6
     6:  3,6:2,5
     7:  3,6:0,4
     8:  0,4:3,6
     9:  0,4:1,5
    10:  1,5:0,4
    11:  1,5:2,6
    12:  2,6:1,5
    13:  2,6:0,3
    14:  0,3:2,6
family= 0 2 0 0 0 0 0 new D7h genus #    12 is 0,3:1,5
     1:  0,3:1,5
     2:  1,5:0,3
     3:  1,4:2,6
     4:  2,6:1,4
     5:  2,5:0,3
     6:  0,3:2,5
     7:  3,6:1,4
     8:  1,4:3,6
     9:  0,4:2,5
    10:  2,5:0,4
    11:  1,5:3,6
    12:  3,6:1,5
    13:  2,6:0,4
    14:  0,4:2,6
Nber of genera for this family=   12
 
family= 1 0 1 0 0 0 0
 
family= 1 0 1 0 0 0 0 new D7h genus #     1 is 0:1,2,3
     1:  0:1,2,3
     2:  1,2,3:0
     3:  1:2,3,4
     4:  2,3,4:1
     5:  2:3,4,5
     6:  3,4,5:2
     7:  3:4,5,6
     8:  4,5,6:3
     9:  4:0,5,6
    10:  0,5,6:4
    11:  5:0,1,6
    12:  0,1,6:5
    13:  6:0,1,2
    14:  0,1,2:6
    15:  0:4,5,6
    16:  4,5,6:0
    17:  1:0,5,6
    18:  0,5,6:1
    19:  2:0,1,6
    20:  0,1,6:2
    21:  3:0,1,2
    22:  0,1,2:3
    23:  4:1,2,3
    24:  1,2,3:4
    25:  5:2,3,4
    26:  2,3,4:5
    27:  6:3,4,5
    28:  3,4,5:6
family= 1 0 1 0 0 0 0 new D7h genus #     2 is 0:1,2,4
     1:  0:1,2,4
     2:  1,2,4:0
     3:  1:2,3,5
     4:  2,3,5:1
     5:  2:3,4,6
     6:  3,4,6:2
     7:  3:0,4,5
     8:  0,4,5:3
     9:  4:1,5,6
    10:  1,5,6:4
    11:  5:0,2,6
    12:  0,2,6:5
    13:  6:0,1,3
    14:  0,1,3:6
    15:  0:3,5,6
    16:  3,5,6:0
    17:  1:0,4,6
    18:  0,4,6:1
    19:  2:0,1,5
    20:  0,1,5:2
    21:  3:1,2,6
    22:  1,2,6:3
    23:  4:0,2,3
    24:  0,2,3:4
    25:  5:1,3,4
    26:  1,3,4:5
    27:  6:2,4,5
    28:  2,4,5:6
family= 1 0 1 0 0 0 0 new D7h genus #     3 is 0:1,2,5
     1:  0:1,2,5
     2:  1,2,5:0
     3:  1:2,3,6
     4:  2,3,6:1
     5:  2:0,3,4
     6:  0,3,4:2
     7:  3:1,4,5
     8:  1,4,5:3
     9:  4:2,5,6
    10:  2,5,6:4
    11:  5:0,3,6
    12:  0,3,6:5
    13:  6:0,1,4
    14:  0,1,4:6
    15:  0:2,5,6
    16:  2,5,6:0
    17:  1:0,3,6
    18:  0,3,6:1
    19:  2:0,1,4
    20:  0,1,4:2
    21:  3:1,2,5
    22:  1,2,5:3
    23:  4:2,3,6
    24:  2,3,6:4
    25:  5:0,3,4
    26:  0,3,4:5
    27:  6:1,4,5
    28:  1,4,5:6
family= 1 0 1 0 0 0 0 new D7h genus #     4 is 0:1,2,6
     1:  0:1,2,6
     2:  1,2,6:0
     3:  1:0,2,3
     4:  0,2,3:1
     5:  2:1,3,4
     6:  1,3,4:2
     7:  3:2,4,5
     8:  2,4,5:3
     9:  4:3,5,6
    10:  3,5,6:4
    11:  5:0,4,6
    12:  0,4,6:5
    13:  6:0,1,5
    14:  0,1,5:6
    15:  0:1,5,6
    16:  1,5,6:0
    17:  1:0,2,6
    18:  0,2,6:1
    19:  2:0,1,3
    20:  0,1,3:2
    21:  3:1,2,4
    22:  1,2,4:3
    23:  4:2,3,5
    24:  2,3,5:4
    25:  5:3,4,6
    26:  3,4,6:5
    27:  6:0,4,5
    28:  0,4,5:6
family= 1 0 1 0 0 0 0 new D7h genus #     5 is 0:1,3,4
     1:  0:1,3,4
     2:  1,3,4:0
     3:  1:2,4,5
     4:  2,4,5:1
     5:  2:3,5,6
     6:  3,5,6:2
     7:  3:0,4,6
     8:  0,4,6:3
     9:  4:0,1,5
    10:  0,1,5:4
    11:  5:1,2,6
    12:  1,2,6:5
    13:  6:0,2,3
    14:  0,2,3:6
    15:  0:3,4,6
    16:  3,4,6:0
    17:  1:0,4,5
    18:  0,4,5:1
    19:  2:1,5,6
    20:  1,5,6:2
    21:  3:0,2,6
    22:  0,2,6:3
    23:  4:0,1,3
    24:  0,1,3:4
    25:  5:1,2,4
    26:  1,2,4:5
    27:  6:2,3,5
    28:  2,3,5:6
family= 1 0 1 0 0 0 0 new D7h genus #     6 is 0:1,3,5
     1:  0:1,3,5
     2:  1,3,5:0
     3:  1:2,4,6
     4:  2,4,6:1
     5:  2:0,3,5
     6:  0,3,5:2
     7:  3:1,4,6
     8:  1,4,6:3
     9:  4:0,2,5
    10:  0,2,5:4
    11:  5:1,3,6
    12:  1,3,6:5
    13:  6:0,2,4
    14:  0,2,4:6
    15:  0:2,4,6
    16:  2,4,6:0
    17:  1:0,3,5
    18:  0,3,5:1
    19:  2:1,4,6
    20:  1,4,6:2
    21:  3:0,2,5
    22:  0,2,5:3
    23:  4:1,3,6
    24:  1,3,6:4
    25:  5:0,2,4
    26:  0,2,4:5
    27:  6:1,3,5
    28:  1,3,5:6
family= 1 0 1 0 0 0 0 new D7h genus #     7 is 0:1,3,6
     1:  0:1,3,6
     2:  1,3,6:0
     3:  1:0,2,4
     4:  0,2,4:1
     5:  2:1,3,5
     6:  1,3,5:2
     7:  3:2,4,6
     8:  2,4,6:3
     9:  4:0,3,5
    10:  0,3,5:4
    11:  5:1,4,6
    12:  1,4,6:5
    13:  6:0,2,5
    14:  0,2,5:6
    15:  0:1,4,6
    16:  1,4,6:0
    17:  1:0,2,5
    18:  0,2,5:1
    19:  2:1,3,6
    20:  1,3,6:2
    21:  3:0,2,4
    22:  0,2,4:3
    23:  4:1,3,5
    24:  1,3,5:4
    25:  5:2,4,6
    26:  2,4,6:5
    27:  6:0,3,5
    28:  0,3,5:6
family= 1 0 1 0 0 0 0 new D7h genus #     8 is 0:1,4,5
     1:  0:1,4,5
     2:  1,4,5:0
     3:  1:2,5,6
     4:  2,5,6:1
     5:  2:0,3,6
     6:  0,3,6:2
     7:  3:0,1,4
     8:  0,1,4:3
     9:  4:1,2,5
    10:  1,2,5:4
    11:  5:2,3,6
    12:  2,3,6:5
    13:  6:0,3,4
    14:  0,3,4:6
    15:  0:2,3,6
    16:  2,3,6:0
    17:  1:0,3,4
    18:  0,3,4:1
    19:  2:1,4,5
    20:  1,4,5:2
    21:  3:2,5,6
    22:  2,5,6:3
    23:  4:0,3,6
    24:  0,3,6:4
    25:  5:0,1,4
    26:  0,1,4:5
    27:  6:1,2,5
    28:  1,2,5:6
family= 1 0 1 0 0 0 0 new D7h genus #     9 is 0:2,3,4
     1:  0:2,3,4
     2:  2,3,4:0
     3:  1:3,4,5
     4:  3,4,5:1
     5:  2:4,5,6
     6:  4,5,6:2
     7:  3:0,5,6
     8:  0,5,6:3
     9:  4:0,1,6
    10:  0,1,6:4
    11:  5:0,1,2
    12:  0,1,2:5
    13:  6:1,2,3
    14:  1,2,3:6
    15:  0:3,4,5
    16:  3,4,5:0
    17:  1:4,5,6
    18:  4,5,6:1
    19:  2:0,5,6
    20:  0,5,6:2
    21:  3:0,1,6
    22:  0,1,6:3
    23:  4:0,1,2
    24:  0,1,2:4
    25:  5:1,2,3
    26:  1,2,3:5
    27:  6:2,3,4
    28:  2,3,4:6
family= 1 0 1 0 0 0 0 new D7h genus #    10 is 0:2,3,5
     1:  0:2,3,5
     2:  2,3,5:0
     3:  1:3,4,6
     4:  3,4,6:1
     5:  2:0,4,5
     6:  0,4,5:2
     7:  3:1,5,6
     8:  1,5,6:3
     9:  4:0,2,6
    10:  0,2,6:4
    11:  5:0,1,3
    12:  0,1,3:5
    13:  6:1,2,4
    14:  1,2,4:6
    15:  0:2,4,5
    16:  2,4,5:0
    17:  1:3,5,6
    18:  3,5,6:1
    19:  2:0,4,6
    20:  0,4,6:2
    21:  3:0,1,5
    22:  0,1,5:3
    23:  4:1,2,6
    24:  1,2,6:4
    25:  5:0,2,3
    26:  0,2,3:5
    27:  6:1,3,4
    28:  1,3,4:6
Nber of genera for this family=   10
 
family= 0 1 1 0 0 0 0
 
family= 0 1 1 0 0 0 0 new D7h genus #     1 is 0,1:2,3,4
     1:  0,1:2,3,4
     2:  2,3,4:0,1
     3:  1,2:3,4,5
     4:  3,4,5:1,2
     5:  2,3:4,5,6
     6:  4,5,6:2,3
     7:  3,4:0,5,6
     8:  0,5,6:3,4
     9:  4,5:0,1,6
    10:  0,1,6:4,5
    11:  5,6:0,1,2
    12:  0,1,2:5,6
    13:  0,6:1,2,3
    14:  1,2,3:0,6
    15:  0,6:3,4,5
    16:  3,4,5:0,6
    17:  0,1:4,5,6
    18:  4,5,6:0,1
    19:  1,2:0,5,6
    20:  0,5,6:1,2
    21:  2,3:0,1,6
    22:  0,1,6:2,3
    23:  3,4:0,1,2
    24:  0,1,2:3,4
    25:  4,5:1,2,3
    26:  1,2,3:4,5
    27:  5,6:2,3,4
    28:  2,3,4:5,6
family= 0 1 1 0 0 0 0 new D7h genus #     2 is 0,1:2,3,5
     1:  0,1:2,3,5
     2:  2,3,5:0,1
     3:  1,2:3,4,6
     4:  3,4,6:1,2
     5:  2,3:0,4,5
     6:  0,4,5:2,3
     7:  3,4:1,5,6
     8:  1,5,6:3,4
     9:  4,5:0,2,6
    10:  0,2,6:4,5
    11:  5,6:0,1,3
    12:  0,1,3:5,6
    13:  0,6:1,2,4
    14:  1,2,4:0,6
    15:  0,6:2,4,5
    16:  2,4,5:0,6
    17:  0,1:3,5,6
    18:  3,5,6:0,1
    19:  1,2:0,4,6
    20:  0,4,6:1,2
    21:  2,3:0,1,5
    22:  0,1,5:2,3
    23:  3,4:1,2,6
    24:  1,2,6:3,4
    25:  4,5:0,2,3
    26:  0,2,3:4,5
    27:  5,6:1,3,4
    28:  1,3,4:5,6
family= 0 1 1 0 0 0 0 new D7h genus #     3 is 0,1:2,3,6
     1:  0,1:2,3,6
     2:  2,3,6:0,1
     3:  1,2:0,3,4
     4:  0,3,4:1,2
     5:  2,3:1,4,5
     6:  1,4,5:2,3
     7:  3,4:2,5,6
     8:  2,5,6:3,4
     9:  4,5:0,3,6
    10:  0,3,6:4,5
    11:  5,6:0,1,4
    12:  0,1,4:5,6
    13:  0,6:1,2,5
    14:  1,2,5:0,6
    15:  0,6:1,4,5
    16:  1,4,5:0,6
    17:  0,1:2,5,6
    18:  2,5,6:0,1
    19:  1,2:0,3,6
    20:  0,3,6:1,2
    21:  2,3:0,1,4
    22:  0,1,4:2,3
    23:  3,4:1,2,5
    24:  1,2,5:3,4
    25:  4,5:2,3,6
    26:  2,3,6:4,5
    27:  5,6:0,3,4
    28:  0,3,4:5,6
family= 0 1 1 0 0 0 0 new D7h genus #     4 is 0,1:2,4,5
     1:  0,1:2,4,5
     2:  2,4,5:0,1
     3:  1,2:3,5,6
     4:  3,5,6:1,2
     5:  2,3:0,4,6
     6:  0,4,6:2,3
     7:  3,4:0,1,5
     8:  0,1,5:3,4
     9:  4,5:1,2,6
    10:  1,2,6:4,5
    11:  5,6:0,2,3
    12:  0,2,3:5,6
    13:  0,6:1,3,4
    14:  1,3,4:0,6
    15:  0,6:2,3,5
    16:  2,3,5:0,6
    17:  0,1:3,4,6
    18:  3,4,6:0,1
    19:  1,2:0,4,5
    20:  0,4,5:1,2
    21:  2,3:1,5,6
    22:  1,5,6:2,3
    23:  3,4:0,2,6
    24:  0,2,6:3,4
    25:  4,5:0,1,3
    26:  0,1,3:4,5
    27:  5,6:1,2,4
    28:  1,2,4:5,6
family= 0 1 1 0 0 0 0 new D7h genus #     5 is 0,1:2,4,6
     1:  0,1:2,4,6
     2:  2,4,6:0,1
     3:  1,2:0,3,5
     4:  0,3,5:1,2
     5:  2,3:1,4,6
     6:  1,4,6:2,3
     7:  3,4:0,2,5
     8:  0,2,5:3,4
     9:  4,5:1,3,6
    10:  1,3,6:4,5
    11:  5,6:0,2,4
    12:  0,2,4:5,6
    13:  0,6:1,3,5
    14:  1,3,5:0,6
family= 0 1 1 0 0 0 0 new D7h genus #     6 is 0,1:3,4,5
     1:  0,1:3,4,5
     2:  3,4,5:0,1
     3:  1,2:4,5,6
     4:  4,5,6:1,2
     5:  2,3:0,5,6
     6:  0,5,6:2,3
     7:  3,4:0,1,6
     8:  0,1,6:3,4
     9:  4,5:0,1,2
    10:  0,1,2:4,5
    11:  5,6:1,2,3
    12:  1,2,3:5,6
    13:  0,6:2,3,4
    14:  2,3,4:0,6
family= 0 1 1 0 0 0 0 new D7h genus #     7 is 0,2:1,3,4
     1:  0,2:1,3,4
     2:  1,3,4:0,2
     3:  1,3:2,4,5
     4:  2,4,5:1,3
     5:  2,4:3,5,6
     6:  3,5,6:2,4
     7:  3,5:0,4,6
     8:  0,4,6:3,5
     9:  4,6:0,1,5
    10:  0,1,5:4,6
    11:  0,5:1,2,6
    12:  1,2,6:0,5
    13:  1,6:0,2,3
    14:  0,2,3:1,6
    15:  0,5:3,4,6
    16:  3,4,6:0,5
    17:  1,6:0,4,5
    18:  0,4,5:1,6
    19:  0,2:1,5,6
    20:  1,5,6:0,2
    21:  1,3:0,2,6
    22:  0,2,6:1,3
    23:  2,4:0,1,3
    24:  0,1,3:2,4
    25:  3,5:1,2,4
    26:  1,2,4:3,5
    27:  4,6:2,3,5
    28:  2,3,5:4,6
family= 0 1 1 0 0 0 0 new D7h genus #     8 is 0,2:1,3,5
     1:  0,2:1,3,5
     2:  1,3,5:0,2
     3:  1,3:2,4,6
     4:  2,4,6:1,3
     5:  2,4:0,3,5
     6:  0,3,5:2,4
     7:  3,5:1,4,6
     8:  1,4,6:3,5
     9:  4,6:0,2,5
    10:  0,2,5:4,6
    11:  0,5:1,3,6
    12:  1,3,6:0,5
    13:  1,6:0,2,4
    14:  0,2,4:1,6
    15:  0,5:2,4,6
    16:  2,4,6:0,5
    17:  1,6:0,3,5
    18:  0,3,5:1,6
    19:  0,2:1,4,6
    20:  1,4,6:0,2
    21:  1,3:0,2,5
    22:  0,2,5:1,3
    23:  2,4:1,3,6
    24:  1,3,6:2,4
    25:  3,5:0,2,4
    26:  0,2,4:3,5
    27:  4,6:1,3,5
    28:  1,3,5:4,6
family= 0 1 1 0 0 0 0 new D7h genus #     9 is 0,2:1,3,6
     1:  0,2:1,3,6
     2:  1,3,6:0,2
     3:  1,3:0,2,4
     4:  0,2,4:1,3
     5:  2,4:1,3,5
     6:  1,3,5:2,4
     7:  3,5:2,4,6
     8:  2,4,6:3,5
     9:  4,6:0,3,5
    10:  0,3,5:4,6
    11:  0,5:1,4,6
    12:  1,4,6:0,5
    13:  1,6:0,2,5
    14:  0,2,5:1,6
family= 0 1 1 0 0 0 0 new D7h genus #    10 is 0,2:1,4,5
     1:  0,2:1,4,5
     2:  1,4,5:0,2
     3:  1,3:2,5,6
     4:  2,5,6:1,3
     5:  2,4:0,3,6
     6:  0,3,6:2,4
     7:  3,5:0,1,4
     8:  0,1,4:3,5
     9:  4,6:1,2,5
    10:  1,2,5:4,6
    11:  0,5:2,3,6
    12:  2,3,6:0,5
    13:  1,6:0,3,4
    14:  0,3,4:1,6
family= 0 1 1 0 0 0 0 new D7h genus #    11 is 0,2:3,4,5
     1:  0,2:3,4,5
     2:  3,4,5:0,2
     3:  1,3:4,5,6
     4:  4,5,6:1,3
     5:  2,4:0,5,6
     6:  0,5,6:2,4
     7:  3,5:0,1,6
     8:  0,1,6:3,5
     9:  4,6:0,1,2
    10:  0,1,2:4,6
    11:  0,5:1,2,3
    12:  1,2,3:0,5
    13:  1,6:2,3,4
    14:  2,3,4:1,6
    15:  0,5:2,3,4
    16:  2,3,4:0,5
    17:  1,6:3,4,5
    18:  3,4,5:1,6
    19:  0,2:4,5,6
    20:  4,5,6:0,2
    21:  1,3:0,5,6
    22:  0,5,6:1,3
    23:  2,4:0,1,6
    24:  0,1,6:2,4
    25:  3,5:0,1,2
    26:  0,1,2:3,5
    27:  4,6:1,2,3
    28:  1,2,3:4,6
family= 0 1 1 0 0 0 0 new D7h genus #    12 is 0,2:3,4,6
     1:  0,2:3,4,6
     2:  3,4,6:0,2
     3:  1,3:0,4,5
     4:  0,4,5:1,3
     5:  2,4:1,5,6
     6:  1,5,6:2,4
     7:  3,5:0,2,6
     8:  0,2,6:3,5
     9:  4,6:0,1,3
    10:  0,1,3:4,6
    11:  0,5:1,2,4
    12:  1,2,4:0,5
    13:  1,6:2,3,5
    14:  2,3,5:1,6
    15:  0,5:1,3,4
    16:  1,3,4:0,5
    17:  1,6:2,4,5
    18:  2,4,5:1,6
    19:  0,2:3,5,6
    20:  3,5,6:0,2
    21:  1,3:0,4,6
    22:  0,4,6:1,3
    23:  2,4:0,1,5
    24:  0,1,5:2,4
    25:  3,5:1,2,6
    26:  1,2,6:3,5
    27:  4,6:0,2,3
    28:  0,2,3:4,6
family= 0 1 1 0 0 0 0 new D7h genus #    13 is 0,3:1,2,4
     1:  0,3:1,2,4
     2:  1,2,4:0,3
     3:  1,4:2,3,5
     4:  2,3,5:1,4
     5:  2,5:3,4,6
     6:  3,4,6:2,5
     7:  3,6:0,4,5
     8:  0,4,5:3,6
     9:  0,4:1,5,6
    10:  1,5,6:0,4
    11:  1,5:0,2,6
    12:  0,2,6:1,5
    13:  2,6:0,1,3
    14:  0,1,3:2,6
    15:  0,4:3,5,6
    16:  3,5,6:0,4
    17:  1,5:0,4,6
    18:  0,4,6:1,5
    19:  2,6:0,1,5
    20:  0,1,5:2,6
    21:  0,3:1,2,6
    22:  1,2,6:0,3
    23:  1,4:0,2,3
    24:  0,2,3:1,4
    25:  2,5:1,3,4
    26:  1,3,4:2,5
    27:  3,6:2,4,5
    28:  2,4,5:3,6
family= 0 1 1 0 0 0 0 new D7h genus #    14 is 0,3:1,2,5
     1:  0,3:1,2,5
     2:  1,2,5:0,3
     3:  1,4:2,3,6
     4:  2,3,6:1,4
     5:  2,5:0,3,4
     6:  0,3,4:2,5
     7:  3,6:1,4,5
     8:  1,4,5:3,6
     9:  0,4:2,5,6
    10:  2,5,6:0,4
    11:  1,5:0,3,6
    12:  0,3,6:1,5
    13:  2,6:0,1,4
    14:  0,1,4:2,6
family= 0 1 1 0 0 0 0 new D7h genus #    15 is 0,3:1,4,5
     1:  0,3:1,4,5
     2:  1,4,5:0,3
     3:  1,4:2,5,6
     4:  2,5,6:1,4
     5:  2,5:0,3,6
     6:  0,3,6:2,5
     7:  3,6:0,1,4
     8:  0,1,4:3,6
     9:  0,4:1,2,5
    10:  1,2,5:0,4
    11:  1,5:2,3,6
    12:  2,3,6:1,5
    13:  2,6:0,3,4
    14:  0,3,4:2,6
    15:  0,4:2,3,6
    16:  2,3,6:0,4
    17:  1,5:0,3,4
    18:  0,3,4:1,5
    19:  2,6:1,4,5
    20:  1,4,5:2,6
    21:  0,3:2,5,6
    22:  2,5,6:0,3
    23:  1,4:0,3,6
    24:  0,3,6:1,4
    25:  2,5:0,1,4
    26:  0,1,4:2,5
    27:  3,6:1,2,5
    28:  1,2,5:3,6
family= 0 1 1 0 0 0 0 new D7h genus #    16 is 0,3:1,4,6
     1:  0,3:1,4,6
     2:  1,4,6:0,3
     3:  1,4:0,2,5
     4:  0,2,5:1,4
     5:  2,5:1,3,6
     6:  1,3,6:2,5
     7:  3,6:0,2,4
     8:  0,2,4:3,6
     9:  0,4:1,3,5
    10:  1,3,5:0,4
    11:  1,5:2,4,6
    12:  2,4,6:1,5
    13:  2,6:0,3,5
    14:  0,3,5:2,6
    15:  0,4:1,3,6
    16:  1,3,6:0,4
    17:  1,5:0,2,4
    18:  0,2,4:1,5
    19:  2,6:1,3,5
    20:  1,3,5:2,6
    21:  0,3:2,4,6
    22:  2,4,6:0,3
    23:  1,4:0,3,5
    24:  0,3,5:1,4
    25:  2,5:1,4,6
    26:  1,4,6:2,5
    27:  3,6:0,2,5
    28:  0,2,5:3,6
family= 0 1 1 0 0 0 0 new D7h genus #    17 is 0,3:1,5,6
     1:  0,3:1,5,6
     2:  1,5,6:0,3
     3:  1,4:0,2,6
     4:  0,2,6:1,4
     5:  2,5:0,1,3
     6:  0,1,3:2,5
     7:  3,6:1,2,4
     8:  1,2,4:3,6
     9:  0,4:2,3,5
    10:  2,3,5:0,4
    11:  1,5:3,4,6
    12:  3,4,6:1,5
    13:  2,6:0,4,5
    14:  0,4,5:2,6
    15:  0,4:1,2,6
    16:  1,2,6:0,4
    17:  1,5:0,2,3
    18:  0,2,3:1,5
    19:  2,6:1,3,4
    20:  1,3,4:2,6
    21:  0,3:2,4,5
    22:  2,4,5:0,3
    23:  1,4:3,5,6
    24:  3,5,6:1,4
    25:  2,5:0,4,6
    26:  0,4,6:2,5
    27:  3,6:0,1,5
    28:  0,1,5:3,6
family= 0 1 1 0 0 0 0 new D7h genus #    18 is 0,3:4,5,6
     1:  0,3:4,5,6
     2:  4,5,6:0,3
     3:  1,4:0,5,6
     4:  0,5,6:1,4
     5:  2,5:0,1,6
     6:  0,1,6:2,5
     7:  3,6:0,1,2
     8:  0,1,2:3,6
     9:  0,4:1,2,3
    10:  1,2,3:0,4
    11:  1,5:2,3,4
    12:  2,3,4:1,5
    13:  2,6:3,4,5
    14:  3,4,5:2,6
Nber of genera for this family=   18
 
family= 0 0 2 0 0 0 0
 
family= 0 0 2 0 0 0 0 new D7h genus #     1 is 0,1,2:3,4,5
     1:  0,1,2:3,4,5
     2:  3,4,5:0,1,2
     3:  1,2,3:4,5,6
     4:  4,5,6:1,2,3
     5:  2,3,4:0,5,6
     6:  0,5,6:2,3,4
     7:  3,4,5:0,1,6
     8:  0,1,6:3,4,5
     9:  4,5,6:0,1,2
    10:  0,1,2:4,5,6
    11:  0,5,6:1,2,3
    12:  1,2,3:0,5,6
    13:  0,1,6:2,3,4
    14:  2,3,4:0,1,6
family= 0 0 2 0 0 0 0 new D7h genus #     2 is 0,1,2:3,4,6
     1:  0,1,2:3,4,6
     2:  3,4,6:0,1,2
     3:  1,2,3:0,4,5
     4:  0,4,5:1,2,3
     5:  2,3,4:1,5,6
     6:  1,5,6:2,3,4
     7:  3,4,5:0,2,6
     8:  0,2,6:3,4,5
     9:  4,5,6:0,1,3
    10:  0,1,3:4,5,6
    11:  0,5,6:1,2,4
    12:  1,2,4:0,5,6
    13:  0,1,6:2,3,5
    14:  2,3,5:0,1,6
    15:  0,5,6:1,3,4
    16:  1,3,4:0,5,6
    17:  0,1,6:2,4,5
    18:  2,4,5:0,1,6
    19:  0,1,2:3,5,6
    20:  3,5,6:0,1,2
    21:  1,2,3:0,4,6
    22:  0,4,6:1,2,3
    23:  2,3,4:0,1,5
    24:  0,1,5:2,3,4
    25:  3,4,5:1,2,6
    26:  1,2,6:3,4,5
    27:  4,5,6:0,2,3
    28:  0,2,3:4,5,6
family= 0 0 2 0 0 0 0 new D7h genus #     3 is 0,1,3:2,4,5
     1:  0,1,3:2,4,5
     2:  2,4,5:0,1,3
     3:  1,2,4:3,5,6
     4:  3,5,6:1,2,4
     5:  2,3,5:0,4,6
     6:  0,4,6:2,3,5
     7:  3,4,6:0,1,5
     8:  0,1,5:3,4,6
     9:  0,4,5:1,2,6
    10:  1,2,6:0,4,5
    11:  1,5,6:0,2,3
    12:  0,2,3:1,5,6
    13:  0,2,6:1,3,4
    14:  1,3,4:0,2,6
family= 0 0 2 0 0 0 0 new D7h genus #     4 is 0,1,3:2,4,6
     1:  0,1,3:2,4,6
     2:  2,4,6:0,1,3
     3:  1,2,4:0,3,5
     4:  0,3,5:1,2,4
     5:  2,3,5:1,4,6
     6:  1,4,6:2,3,5
     7:  3,4,6:0,2,5
     8:  0,2,5:3,4,6
     9:  0,4,5:1,3,6
    10:  1,3,6:0,4,5
    11:  1,5,6:0,2,4
    12:  0,2,4:1,5,6
    13:  0,2,6:1,3,5
    14:  1,3,5:0,2,6
    15:  0,4,6:1,3,5
    16:  1,3,5:0,4,6
    17:  0,1,5:2,4,6
    18:  2,4,6:0,1,5
    19:  1,2,6:0,3,5
    20:  0,3,5:1,2,6
    21:  0,2,3:1,4,6
    22:  1,4,6:0,2,3
    23:  1,3,4:0,2,5
    24:  0,2,5:1,3,4
    25:  2,4,5:1,3,6
    26:  1,3,6:2,4,5
    27:  3,5,6:0,2,4
    28:  0,2,4:3,5,6
family= 0 0 2 0 0 0 0 new D7h genus #     5 is 0,1,3:2,5,6
     1:  0,1,3:2,5,6
     2:  2,5,6:0,1,3
     3:  1,2,4:0,3,6
     4:  0,3,6:1,2,4
     5:  2,3,5:0,1,4
     6:  0,1,4:2,3,5
     7:  3,4,6:1,2,5
     8:  1,2,5:3,4,6
     9:  0,4,5:2,3,6
    10:  2,3,6:0,4,5
    11:  1,5,6:0,3,4
    12:  0,3,4:1,5,6
    13:  0,2,6:1,4,5
    14:  1,4,5:0,2,6
    15:  0,4,6:1,2,5
    16:  1,2,5:0,4,6
    17:  0,1,5:2,3,6
    18:  2,3,6:0,1,5
    19:  1,2,6:0,3,4
    20:  0,3,4:1,2,6
    21:  0,2,3:1,4,5
    22:  1,4,5:0,2,3
    23:  1,3,4:2,5,6
    24:  2,5,6:1,3,4
    25:  2,4,5:0,3,6
    26:  0,3,6:2,4,5
    27:  3,5,6:0,1,4
    28:  0,1,4:3,5,6
family= 0 0 2 0 0 0 0 new D7h genus #     6 is 0,1,4:2,3,6
     1:  0,1,4:2,3,6
     2:  2,3,6:0,1,4
     3:  1,2,5:0,3,4
     4:  0,3,4:1,2,5
     5:  2,3,6:1,4,5
     6:  1,4,5:2,3,6
     7:  0,3,4:2,5,6
     8:  2,5,6:0,3,4
     9:  1,4,5:0,3,6
    10:  0,3,6:1,4,5
    11:  2,5,6:0,1,4
    12:  0,1,4:2,5,6
    13:  0,3,6:1,2,5
    14:  1,2,5:0,3,6
family= 0 0 2 0 0 0 0 new D7h genus #     7 is 0,2,4:1,3,5
     1:  0,2,4:1,3,5
     2:  1,3,5:0,2,4
     3:  1,3,5:2,4,6
     4:  2,4,6:1,3,5
     5:  2,4,6:0,3,5
     6:  0,3,5:2,4,6
     7:  0,3,5:1,4,6
     8:  1,4,6:0,3,5
     9:  1,4,6:0,2,5
    10:  0,2,5:1,4,6
    11:  0,2,5:1,3,6
    12:  1,3,6:0,2,5
    13:  1,3,6:0,2,4
    14:  0,2,4:1,3,6
Nber of genera for this family=    7
 
family= 1 0 0 1 0 0 0
 
family= 1 0 0 1 0 0 0 new D7h genus #     1 is 0:\0,1,2
     1:  0:\0,1,2
     2:  \0,1,2:0
     3:  1:\1,2,3
     4:  \1,2,3:1
     5:  2:\2,3,4
     6:  \2,3,4:2
     7:  3:\3,4,5
     8:  \3,4,5:3
     9:  4:\4,5,6
    10:  \4,5,6:4
    11:  5:\0,5,6
    12:  \0,5,6:5
    13:  6:\0,1,6
    14:  \0,1,6:6
    15:  0:\0,5,6
    16:  \0,5,6:0
    17:  1:\0,1,6
    18:  \0,1,6:1
    19:  2:\0,1,2
    20:  \0,1,2:2
    21:  3:\1,2,3
    22:  \1,2,3:3
    23:  4:\2,3,4
    24:  \2,3,4:4
    25:  5:\3,4,5
    26:  \3,4,5:5
    27:  6:\4,5,6
    28:  \4,5,6:6
family= 1 0 0 1 0 0 0 new D7h genus #     2 is 0:\0,1,3
     1:  0:\0,1,3
     2:  \0,1,3:0
     3:  1:\1,2,4
     4:  \1,2,4:1
     5:  2:\2,3,5
     6:  \2,3,5:2
     7:  3:\3,4,6
     8:  \3,4,6:3
     9:  4:\0,4,5
    10:  \0,4,5:4
    11:  5:\1,5,6
    12:  \1,5,6:5
    13:  6:\0,2,6
    14:  \0,2,6:6
    15:  0:\0,4,6
    16:  \0,4,6:0
    17:  1:\0,1,5
    18:  \0,1,5:1
    19:  2:\1,2,6
    20:  \1,2,6:2
    21:  3:\0,2,3
    22:  \0,2,3:3
    23:  4:\1,3,4
    24:  \1,3,4:4
    25:  5:\2,4,5
    26:  \2,4,5:5
    27:  6:\3,5,6
    28:  \3,5,6:6
family= 1 0 0 1 0 0 0 new D7h genus #     3 is 0:\0,1,4
     1:  0:\0,1,4
     2:  \0,1,4:0
     3:  1:\1,2,5
     4:  \1,2,5:1
     5:  2:\2,3,6
     6:  \2,3,6:2
     7:  3:\0,3,4
     8:  \0,3,4:3
     9:  4:\1,4,5
    10:  \1,4,5:4
    11:  5:\2,5,6
    12:  \2,5,6:5
    13:  6:\0,3,6
    14:  \0,3,6:6
    15:  0:\0,3,6
    16:  \0,3,6:0
    17:  1:\0,1,4
    18:  \0,1,4:1
    19:  2:\1,2,5
    20:  \1,2,5:2
    21:  3:\2,3,6
    22:  \2,3,6:3
    23:  4:\0,3,4
    24:  \0,3,4:4
    25:  5:\1,4,5
    26:  \1,4,5:5
    27:  6:\2,5,6
    28:  \2,5,6:6
family= 1 0 0 1 0 0 0 new D7h genus #     4 is 0:\0,1,5
     1:  0:\0,1,5
     2:  \0,1,5:0
     3:  1:\1,2,6
     4:  \1,2,6:1
     5:  2:\0,2,3
     6:  \0,2,3:2
     7:  3:\1,3,4
     8:  \1,3,4:3
     9:  4:\2,4,5
    10:  \2,4,5:4
    11:  5:\3,5,6
    12:  \3,5,6:5
    13:  6:\0,4,6
    14:  \0,4,6:6
    15:  0:\0,2,6
    16:  \0,2,6:0
    17:  1:\0,1,3
    18:  \0,1,3:1
    19:  2:\1,2,4
    20:  \1,2,4:2
    21:  3:\2,3,5
    22:  \2,3,5:3
    23:  4:\3,4,6
    24:  \3,4,6:4
    25:  5:\0,4,5
    26:  \0,4,5:5
    27:  6:\1,5,6
    28:  \1,5,6:6
family= 1 0 0 1 0 0 0 new D7h genus #     5 is 0:\0,1,6
     1:  0:\0,1,6
     2:  \0,1,6:0
     3:  1:\0,1,2
     4:  \0,1,2:1
     5:  2:\1,2,3
     6:  \1,2,3:2
     7:  3:\2,3,4
     8:  \2,3,4:3
     9:  4:\3,4,5
    10:  \3,4,5:4
    11:  5:\4,5,6
    12:  \4,5,6:5
    13:  6:\0,5,6
    14:  \0,5,6:6
family= 1 0 0 1 0 0 0 new D7h genus #     6 is 0:\0,2,3
     1:  0:\0,2,3
     2:  \0,2,3:0
     3:  1:\1,3,4
     4:  \1,3,4:1
     5:  2:\2,4,5
     6:  \2,4,5:2
     7:  3:\3,5,6
     8:  \3,5,6:3
     9:  4:\0,4,6
    10:  \0,4,6:4
    11:  5:\0,1,5
    12:  \0,1,5:5
    13:  6:\1,2,6
    14:  \1,2,6:6
    15:  0:\0,4,5
    16:  \0,4,5:0
    17:  1:\1,5,6
    18:  \1,5,6:1
    19:  2:\0,2,6
    20:  \0,2,6:2
    21:  3:\0,1,3
    22:  \0,1,3:3
    23:  4:\1,2,4
    24:  \1,2,4:4
    25:  5:\2,3,5
    26:  \2,3,5:5
    27:  6:\3,4,6
    28:  \3,4,6:6
family= 1 0 0 1 0 0 0 new D7h genus #     7 is 0:\0,2,4
     1:  0:\0,2,4
     2:  \0,2,4:0
     3:  1:\1,3,5
     4:  \1,3,5:1
     5:  2:\2,4,6
     6:  \2,4,6:2
     7:  3:\0,3,5
     8:  \0,3,5:3
     9:  4:\1,4,6
    10:  \1,4,6:4
    11:  5:\0,2,5
    12:  \0,2,5:5
    13:  6:\1,3,6
    14:  \1,3,6:6
    15:  0:\0,3,5
    16:  \0,3,5:0
    17:  1:\1,4,6
    18:  \1,4,6:1
    19:  2:\0,2,5
    20:  \0,2,5:2
    21:  3:\1,3,6
    22:  \1,3,6:3
    23:  4:\0,2,4
    24:  \0,2,4:4
    25:  5:\1,3,5
    26:  \1,3,5:5
    27:  6:\2,4,6
    28:  \2,4,6:6
family= 1 0 0 1 0 0 0 new D7h genus #     8 is 0:\0,2,5
     1:  0:\0,2,5
     2:  \0,2,5:0
     3:  1:\1,3,6
     4:  \1,3,6:1
     5:  2:\0,2,4
     6:  \0,2,4:2
     7:  3:\1,3,5
     8:  \1,3,5:3
     9:  4:\2,4,6
    10:  \2,4,6:4
    11:  5:\0,3,5
    12:  \0,3,5:5
    13:  6:\1,4,6
    14:  \1,4,6:6
family= 1 0 0 1 0 0 0 new D7h genus #     9 is 0:\0,3,4
     1:  0:\0,3,4
     2:  \0,3,4:0
     3:  1:\1,4,5
     4:  \1,4,5:1
     5:  2:\2,5,6
     6:  \2,5,6:2
     7:  3:\0,3,6
     8:  \0,3,6:3
     9:  4:\0,1,4
    10:  \0,1,4:4
    11:  5:\1,2,5
    12:  \1,2,5:5
    13:  6:\2,3,6
    14:  \2,3,6:6
Nber of genera for this family=    9
 
family= 0 1 0 1 0 0 0
 
family= 0 1 0 1 0 0 0 new D7h genus #     1 is 0,1:\0,1,2
     1:  0,1:\0,1,2
     2:  \0,1,2:0,1
     3:  1,2:\1,2,3
     4:  \1,2,3:1,2
     5:  2,3:\2,3,4
     6:  \2,3,4:2,3
     7:  3,4:\3,4,5
     8:  \3,4,5:3,4
     9:  4,5:\4,5,6
    10:  \4,5,6:4,5
    11:  5,6:\0,5,6
    12:  \0,5,6:5,6
    13:  0,6:\0,1,6
    14:  \0,1,6:0,6
    15:  0,6:\0,5,6
    16:  \0,5,6:0,6
    17:  0,1:\0,1,6
    18:  \0,1,6:0,1
    19:  1,2:\0,1,2
    20:  \0,1,2:1,2
    21:  2,3:\1,2,3
    22:  \1,2,3:2,3
    23:  3,4:\2,3,4
    24:  \2,3,4:3,4
    25:  4,5:\3,4,5
    26:  \3,4,5:4,5
    27:  5,6:\4,5,6
    28:  \4,5,6:5,6
family= 0 1 0 1 0 0 0 new D7h genus #     2 is 0,1:\0,1,3
     1:  0,1:\0,1,3
     2:  \0,1,3:0,1
     3:  1,2:\1,2,4
     4:  \1,2,4:1,2
     5:  2,3:\2,3,5
     6:  \2,3,5:2,3
     7:  3,4:\3,4,6
     8:  \3,4,6:3,4
     9:  4,5:\0,4,5
    10:  \0,4,5:4,5
    11:  5,6:\1,5,6
    12:  \1,5,6:5,6
    13:  0,6:\0,2,6
    14:  \0,2,6:0,6
    15:  0,6:\0,4,6
    16:  \0,4,6:0,6
    17:  0,1:\0,1,5
    18:  \0,1,5:0,1
    19:  1,2:\1,2,6
    20:  \1,2,6:1,2
    21:  2,3:\0,2,3
    22:  \0,2,3:2,3
    23:  3,4:\1,3,4
    24:  \1,3,4:3,4
    25:  4,5:\2,4,5
    26:  \2,4,5:4,5
    27:  5,6:\3,5,6
    28:  \3,5,6:5,6
family= 0 1 0 1 0 0 0 new D7h genus #     3 is 0,1:\0,1,4
     1:  0,1:\0,1,4
     2:  \0,1,4:0,1
     3:  1,2:\1,2,5
     4:  \1,2,5:1,2
     5:  2,3:\2,3,6
     6:  \2,3,6:2,3
     7:  3,4:\0,3,4
     8:  \0,3,4:3,4
     9:  4,5:\1,4,5
    10:  \1,4,5:4,5
    11:  5,6:\2,5,6
    12:  \2,5,6:5,6
    13:  0,6:\0,3,6
    14:  \0,3,6:0,6
family= 0 1 0 1 0 0 0 new D7h genus #     4 is 0,2:\0,1,2
     1:  0,2:\0,1,2
     2:  \0,1,2:0,2
     3:  1,3:\1,2,3
     4:  \1,2,3:1,3
     5:  2,4:\2,3,4
     6:  \2,3,4:2,4
     7:  3,5:\3,4,5
     8:  \3,4,5:3,5
     9:  4,6:\4,5,6
    10:  \4,5,6:4,6
    11:  0,5:\0,5,6
    12:  \0,5,6:0,5
    13:  1,6:\0,1,6
    14:  \0,1,6:1,6
family= 0 1 0 1 0 0 0 new D7h genus #     5 is 0,2:\0,2,3
     1:  0,2:\0,2,3
     2:  \0,2,3:0,2
     3:  1,3:\1,3,4
     4:  \1,3,4:1,3
     5:  2,4:\2,4,5
     6:  \2,4,5:2,4
     7:  3,5:\3,5,6
     8:  \3,5,6:3,5
     9:  4,6:\0,4,6
    10:  \0,4,6:4,6
    11:  0,5:\0,1,5
    12:  \0,1,5:0,5
    13:  1,6:\1,2,6
    14:  \1,2,6:1,6
    15:  0,5:\0,4,5
    16:  \0,4,5:0,5
    17:  1,6:\1,5,6
    18:  \1,5,6:1,6
    19:  0,2:\0,2,6
    20:  \0,2,6:0,2
    21:  1,3:\0,1,3
    22:  \0,1,3:1,3
    23:  2,4:\1,2,4
    24:  \1,2,4:2,4
    25:  3,5:\2,3,5
    26:  \2,3,5:3,5
    27:  4,6:\3,4,6
    28:  \3,4,6:4,6
family= 0 1 0 1 0 0 0 new D7h genus #     6 is 0,2:\0,2,4
     1:  0,2:\0,2,4
     2:  \0,2,4:0,2
     3:  1,3:\1,3,5
     4:  \1,3,5:1,3
     5:  2,4:\2,4,6
     6:  \2,4,6:2,4
     7:  3,5:\0,3,5
     8:  \0,3,5:3,5
     9:  4,6:\1,4,6
    10:  \1,4,6:4,6
    11:  0,5:\0,2,5
    12:  \0,2,5:0,5
    13:  1,6:\1,3,6
    14:  \1,3,6:1,6
    15:  0,5:\0,3,5
    16:  \0,3,5:0,5
    17:  1,6:\1,4,6
    18:  \1,4,6:1,6
    19:  0,2:\0,2,5
    20:  \0,2,5:0,2
    21:  1,3:\1,3,6
    22:  \1,3,6:1,3
    23:  2,4:\0,2,4
    24:  \0,2,4:2,4
    25:  3,5:\1,3,5
    26:  \1,3,5:3,5
    27:  4,6:\2,4,6
    28:  \2,4,6:4,6
family= 0 1 0 1 0 0 0 new D7h genus #     7 is 0,3:\0,1,3
     1:  0,3:\0,1,3
     2:  \0,1,3:0,3
     3:  1,4:\1,2,4
     4:  \1,2,4:1,4
     5:  2,5:\2,3,5
     6:  \2,3,5:2,5
     7:  3,6:\3,4,6
     8:  \3,4,6:3,6
     9:  0,4:\0,4,5
    10:  \0,4,5:0,4
    11:  1,5:\1,5,6
    12:  \1,5,6:1,5
    13:  2,6:\0,2,6
    14:  \0,2,6:2,6
    15:  0,4:\0,4,6
    16:  \0,4,6:0,4
    17:  1,5:\0,1,5
    18:  \0,1,5:1,5
    19:  2,6:\1,2,6
    20:  \1,2,6:2,6
    21:  0,3:\0,2,3
    22:  \0,2,3:0,3
    23:  1,4:\1,3,4
    24:  \1,3,4:1,4
    25:  2,5:\2,4,5
    26:  \2,4,5:2,5
    27:  3,6:\3,5,6
    28:  \3,5,6:3,6
family= 0 1 0 1 0 0 0 new D7h genus #     8 is 0,3:\0,3,4
     1:  0,3:\0,3,4
     2:  \0,3,4:0,3
     3:  1,4:\1,4,5
     4:  \1,4,5:1,4
     5:  2,5:\2,5,6
     6:  \2,5,6:2,5
     7:  3,6:\0,3,6
     8:  \0,3,6:3,6
     9:  0,4:\0,1,4
    10:  \0,1,4:0,4
    11:  1,5:\1,2,5
    12:  \1,2,5:1,5
    13:  2,6:\2,3,6
    14:  \2,3,6:2,6
    15:  0,4:\0,3,4
    16:  \0,3,4:0,4
    17:  1,5:\1,4,5
    18:  \1,4,5:1,5
    19:  2,6:\2,5,6
    20:  \2,5,6:2,6
    21:  0,3:\0,3,6
    22:  \0,3,6:0,3
    23:  1,4:\0,1,4
    24:  \0,1,4:1,4
    25:  2,5:\1,2,5
    26:  \1,2,5:2,5
    27:  3,6:\2,3,6
    28:  \2,3,6:3,6
family= 0 1 0 1 0 0 0 new D7h genus #     9 is 0,3:\0,3,5
     1:  0,3:\0,3,5
     2:  \0,3,5:0,3
     3:  1,4:\1,4,6
     4:  \1,4,6:1,4
     5:  2,5:\0,2,5
     6:  \0,2,5:2,5
     7:  3,6:\1,3,6
     8:  \1,3,6:3,6
     9:  0,4:\0,2,4
    10:  \0,2,4:0,4
    11:  1,5:\1,3,5
    12:  \1,3,5:1,5
    13:  2,6:\2,4,6
    14:  \2,4,6:2,6
Nber of genera for this family=    9
 
family= 0 0 1 1 0 0 0
 
family= 0 0 1 1 0 0 0 new D7h genus #     1 is 0,1,2:\0,1,2
     1:  0,1,2:\0,1,2
     2:  \0,1,2:0,1,2
     3:  1,2,3:\1,2,3
     4:  \1,2,3:1,2,3
     5:  2,3,4:\2,3,4
     6:  \2,3,4:2,3,4
     7:  3,4,5:\3,4,5
     8:  \3,4,5:3,4,5
     9:  4,5,6:\4,5,6
    10:  \4,5,6:4,5,6
    11:  0,5,6:\0,5,6
    12:  \0,5,6:0,5,6
    13:  0,1,6:\0,1,6
    14:  \0,1,6:0,1,6
family= 0 0 1 1 0 0 0 new D7h genus #     2 is 0,1,3:\0,1,3
     1:  0,1,3:\0,1,3
     2:  \0,1,3:0,1,3
     3:  1,2,4:\1,2,4
     4:  \1,2,4:1,2,4
     5:  2,3,5:\2,3,5
     6:  \2,3,5:2,3,5
     7:  3,4,6:\3,4,6
     8:  \3,4,6:3,4,6
     9:  0,4,5:\0,4,5
    10:  \0,4,5:0,4,5
    11:  1,5,6:\1,5,6
    12:  \1,5,6:1,5,6
    13:  0,2,6:\0,2,6
    14:  \0,2,6:0,2,6
    15:  0,4,6:\0,4,6
    16:  \0,4,6:0,4,6
    17:  0,1,5:\0,1,5
    18:  \0,1,5:0,1,5
    19:  1,2,6:\1,2,6
    20:  \1,2,6:1,2,6
    21:  0,2,3:\0,2,3
    22:  \0,2,3:0,2,3
    23:  1,3,4:\1,3,4
    24:  \1,3,4:1,3,4
    25:  2,4,5:\2,4,5
    26:  \2,4,5:2,4,5
    27:  3,5,6:\3,5,6
    28:  \3,5,6:3,5,6
family= 0 0 1 1 0 0 0 new D7h genus #     3 is 0,1,4:\0,1,4
     1:  0,1,4:\0,1,4
     2:  \0,1,4:0,1,4
     3:  1,2,5:\1,2,5
     4:  \1,2,5:1,2,5
     5:  2,3,6:\2,3,6
     6:  \2,3,6:2,3,6
     7:  0,3,4:\0,3,4
     8:  \0,3,4:0,3,4
     9:  1,4,5:\1,4,5
    10:  \1,4,5:1,4,5
    11:  2,5,6:\2,5,6
    12:  \2,5,6:2,5,6
    13:  0,3,6:\0,3,6
    14:  \0,3,6:0,3,6
family= 0 0 1 1 0 0 0 new D7h genus #     4 is 0,2,4:\0,2,4
     1:  0,2,4:\0,2,4
     2:  \0,2,4:0,2,4
     3:  1,3,5:\1,3,5
     4:  \1,3,5:1,3,5
     5:  2,4,6:\2,4,6
     6:  \2,4,6:2,4,6
     7:  0,3,5:\0,3,5
     8:  \0,3,5:0,3,5
     9:  1,4,6:\1,4,6
    10:  \1,4,6:1,4,6
    11:  0,2,5:\0,2,5
    12:  \0,2,5:0,2,5
    13:  1,3,6:\1,3,6
    14:  \1,3,6:1,3,6
Nber of genera for this family=    4
 
family= 1 0 0 0 1 0 0
 
family= 1 0 0 0 1 0 0 new D7h genus #     1 is 0:\0,1
     1:  0:\0,1
     2:  \0,1:0
     3:  1:\1,2
     4:  \1,2:1
     5:  2:\2,3
     6:  \2,3:2
     7:  3:\3,4
     8:  \3,4:3
     9:  4:\4,5
    10:  \4,5:4
    11:  5:\5,6
    12:  \5,6:5
    13:  6:\0,6
    14:  \0,6:6
    15:  0:\0,6
    16:  \0,6:0
    17:  1:\0,1
    18:  \0,1:1
    19:  2:\1,2
    20:  \1,2:2
    21:  3:\2,3
    22:  \2,3:3
    23:  4:\3,4
    24:  \3,4:4
    25:  5:\4,5
    26:  \4,5:5
    27:  6:\5,6
    28:  \5,6:6
family= 1 0 0 0 1 0 0 new D7h genus #     2 is 0:\0,2
     1:  0:\0,2
     2:  \0,2:0
     3:  1:\1,3
     4:  \1,3:1
     5:  2:\2,4
     6:  \2,4:2
     7:  3:\3,5
     8:  \3,5:3
     9:  4:\4,6
    10:  \4,6:4
    11:  5:\0,5
    12:  \0,5:5
    13:  6:\1,6
    14:  \1,6:6
    15:  0:\0,5
    16:  \0,5:0
    17:  1:\1,6
    18:  \1,6:1
    19:  2:\0,2
    20:  \0,2:2
    21:  3:\1,3
    22:  \1,3:3
    23:  4:\2,4
    24:  \2,4:4
    25:  5:\3,5
    26:  \3,5:5
    27:  6:\4,6
    28:  \4,6:6
family= 1 0 0 0 1 0 0 new D7h genus #     3 is 0:\0,3
     1:  0:\0,3
     2:  \0,3:0
     3:  1:\1,4
     4:  \1,4:1
     5:  2:\2,5
     6:  \2,5:2
     7:  3:\3,6
     8:  \3,6:3
     9:  4:\0,4
    10:  \0,4:4
    11:  5:\1,5
    12:  \1,5:5
    13:  6:\2,6
    14:  \2,6:6
    15:  0:\0,4
    16:  \0,4:0
    17:  1:\1,5
    18:  \1,5:1
    19:  2:\2,6
    20:  \2,6:2
    21:  3:\0,3
    22:  \0,3:3
    23:  4:\1,4
    24:  \1,4:4
    25:  5:\2,5
    26:  \2,5:5
    27:  6:\3,6
    28:  \3,6:6
Nber of genera for this family=    3
 
family= 0 1 0 0 1 0 0
 
family= 0 1 0 0 1 0 0 new D7h genus #     1 is 0,1:\0,1
     1:  0,1:\0,1
     2:  \0,1:0,1
     3:  1,2:\1,2
     4:  \1,2:1,2
     5:  2,3:\2,3
     6:  \2,3:2,3
     7:  3,4:\3,4
     8:  \3,4:3,4
     9:  4,5:\4,5
    10:  \4,5:4,5
    11:  5,6:\5,6
    12:  \5,6:5,6
    13:  0,6:\0,6
    14:  \0,6:0,6
family= 0 1 0 0 1 0 0 new D7h genus #     2 is 0,2:\0,2
     1:  0,2:\0,2
     2:  \0,2:0,2
     3:  1,3:\1,3
     4:  \1,3:1,3
     5:  2,4:\2,4
     6:  \2,4:2,4
     7:  3,5:\3,5
     8:  \3,5:3,5
     9:  4,6:\4,6
    10:  \4,6:4,6
    11:  0,5:\0,5
    12:  \0,5:0,5
    13:  1,6:\1,6
    14:  \1,6:1,6
family= 0 1 0 0 1 0 0 new D7h genus #     3 is 0,3:\0,3
     1:  0,3:\0,3
     2:  \0,3:0,3
     3:  1,4:\1,4
     4:  \1,4:1,4
     5:  2,5:\2,5
     6:  \2,5:2,5
     7:  3,6:\3,6
     8:  \3,6:3,6
     9:  0,4:\0,4
    10:  \0,4:0,4
    11:  1,5:\1,5
    12:  \1,5:1,5
    13:  2,6:\2,6
    14:  \2,6:2,6
Nber of genera for this family=    3
 
family= 1 0 0 0 0 1 0
 
family= 1 0 0 0 0 1 0 new D7h genus #     1 is 0:\0
     1:  0:\0
     2:  \0:0
     3:  1:\1
     4:  \1:1
     5:  2:\2
     6:  \2:2
     7:  3:\3
     8:  \3:3
     9:  4:\4
    10:  \4:4
    11:  5:\5
    12:  \5:5
    13:  6:\6
    14:  \6:6
Nber of genera for this family=    1
 
----------------------------------------

Nber families=     12
Nber genera=       88
Nber species=     1932
